# Supplementary material for: Data showing the lipid conformations and membrane binding behaviors of beta-amyloid fibrils in phase-separated cholesterol-enriched lipid domains with and without glycolipid and oxidized cholesterol from coarse-grained molecular dynamics simulations
Source: Data Brief. 2020 Apr 19;30:105496. doi: 10.1016/j.dib.2020.105496 (PMC7186522; doi:10.1016/j.dib.2020.105496)
Supplement: Supplementary file 1 [file mmc1.zip]

Archive with 326 entries (283 files):
- Supplementary-Data/
- Supplementary-Data/S33/
- Supplementary-Data/S33/Figure-S33.xlsx
- __MACOSX/
- __MACOSX/Supplementary-Data/
- __MACOSX/Supplementary-Data/S33/
- __MACOSX/Supplementary-Data/S33/._Figure-S33.xlsx
- Supplementary-Data/S22/
- Supplementary-Data/S22/Figure-S22.xlsx
- __MACOSX/Supplementary-Data/S22/
- __MACOSX/Supplementary-Data/S22/._Figure-S22.xlsx
- Supplementary-Data/S34-35/
- Supplementary-Data/S34-35/Figure-S35-A-B-P4-ABCD-1-3-density-shells-plot-1.xlsx
- __MACOSX/Supplementary-Data/S34-35/
- __MACOSX/Supplementary-Data/S34-35/._Figure-S35-A-B-P4-ABCD-1-3-density-shells-plot-1.xlsx
- Supplementary-Data/S34-35/Figure-S34-A-B-CO-ABCD-density-shells-plot-1.xlsx
- __MACOSX/Supplementary-Data/S34-35/._Figure-S34-A-B-CO-ABCD-density-shells-plot-1.xlsx
- Supplementary-Data/S34-35/Figure-S34-E-F-P1-ABC-density-shells-plot-1.xlsx
- __MACOSX/Supplementary-Data/S34-35/._Figure-S34-E-F-P1-ABC-density-shells-plot-1.xlsx
- Supplementary-Data/S34-35/Figure-S34-C-D-C1-ABC-density-shells-plot-1.xlsx
- __MACOSX/Supplementary-Data/S34-35/._Figure-S34-C-D-C1-ABC-density-shells-plot-1.xlsx
- Supplementary-Data/S34-35/Figure-S35-C-D-GM-ABCD-1-2-density-shells-plot-3.xlsx
- __MACOSX/Supplementary-Data/S34-35/._Figure-S35-C-D-GM-ABCD-1-2-density-shells-plot-3.xlsx
- Supplementary-Data/S17-21/
- Supplementary-Data/S17-21/Figure-S21/
- Supplementary-Data/S17-21/Figure-S21/Figure-S21D-3GM-ABCDE-3.agr
- Supplementary-Data/S17-21/Figure-S21/Figure-S21D-3GM-ABCDE-1.agr
- Supplementary-Data/S17-21/Figure-S21/Figure-S21D-3GM-ABCDE-2.agr
- Supplementary-Data/S17-21/Figure-S21/Figure-S21C-3GM-ABCD-3.agr
- Supplementary-Data/S17-21/Figure-S21/Figure-S21C-3GM-ABCD-1.agr
- Supplementary-Data/S17-21/Figure-S21/Figure-S21C-3GM-ABCD-2.agr
- Supplementary-Data/S17-21/Figure-S21/Figure-S21B-3GM-ABC-3.agr
- Supplementary-Data/S17-21/Figure-S21/Figure-S21B-3GM-ABC-1.agr
- Supplementary-Data/S17-21/Figure-S21/Figure-S21B-3GM-ABC-2.agr
- Supplementary-Data/S17-21/Figure-S21/Figure-S21A-3GM-AB-3.agr
- Supplementary-Data/S17-21/Figure-S21/Figure-S21A-3GM-AB-1.agr
- Supplementary-Data/S17-21/Figure-S21/Figure-S21A-3GM-AB-2.agr
- Supplementary-Data/S17-21/Figure-S17/
- Supplementary-Data/S17-21/Figure-S17/Figure-S17D-CO-ABCDE-3.agr
- __MACOSX/Supplementary-Data/S17-21/
- __MACOSX/Supplementary-Data/S17-21/Figure-S17/
- __MACOSX/Supplementary-Data/S17-21/Figure-S17/._Figure-S17D-CO-ABCDE-3.agr
- Supplementary-Data/S17-21/Figure-S17/Figure-S17D-CO-ABCDE-1.agr
- Supplementary-Data/S17-21/Figure-S17/Figure-S17D-CO-ABCDE-2.agr
- Supplementary-Data/S17-21/Figure-S17/Figure-S17C-CO-ABCD-3.agr
- Supplementary-Data/S17-21/Figure-S17/Figure-S17C-CO-ABCD-1.agr
- Supplementary-Data/S17-21/Figure-S17/Figure-S17C-CO-ABCD-2.agr
- Supplementary-Data/S17-21/Figure-S17/Figure-S17B-CO-ABC-3.agr
- Supplementary-Data/S17-21/Figure-S17/Figure-S17B-CO-ABC-1.agr
- Supplementary-Data/S17-21/Figure-S17/Figure-S17B-CO-ABC-2.agr
- Supplementary-Data/S17-21/Figure-S17/Figure-S17A-CO-AB-3.agr
- Supplementary-Data/S17-21/Figure-S17/Figure-S17A-CO-AB-1.agr
- Supplementary-Data/S17-21/Figure-S17/Figure-S17A-CO-AB-2.agr
- Supplementary-Data/S17-21/Figure-S20/
- Supplementary-Data/S17-21/Figure-S20/Figure-S20D-P4-ABCDE-3.agr
- Supplementary-Data/S17-21/Figure-S20/Figure-S20D-P4-ABCDE-1.agr
- Supplementary-Data/S17-21/Figure-S20/Figure-S20D-P4-ABCDE-2.agr
- Supplementary-Data/S17-21/Figure-S20/Figure-S20C-P4-ABCD-3.agr
- Supplementary-Data/S17-21/Figure-S20/Figure-S20C-P4-ABCD-1.agr
- Supplementary-Data/S17-21/Figure-S20/Figure-S20C-P4-ABCD-2.agr
- Supplementary-Data/S17-21/Figure-S20/Figure-S20B-P4-ABC-3.agr
- Supplementary-Data/S17-21/Figure-S20/Figure-S20B-P4-ABC-1.agr
- Supplementary-Data/S17-21/Figure-S20/Figure-S20B-P4-ABC-2.agr
- Supplementary-Data/S17-21/Figure-S20/Figure-S20A-P4-AB-3.agr
- Supplementary-Data/S17-21/Figure-S20/Figure-S20A-P4-AB-1.agr
- Supplementary-Data/S17-21/Figure-S20/Figure-S20A-P4-AB-2.agr
- Supplementary-Data/S17-21/Figure-S18/
- Supplementary-Data/S17-21/Figure-S18/Figure-S18D-C1-ABCDE-3.agr
- Supplementary-Data/S17-21/Figure-S18/Figure-S18D-C1-ABCDE-1.agr
- Supplementary-Data/S17-21/Figure-S18/Figure-S18D-C1-ABCDE-2.agr
- Supplementary-Data/S17-21/Figure-S18/Figure-S18C-C1-ABCD-3.agr
- Supplementary-Data/S17-21/Figure-S18/Figure-S18C-C1-ABCD-1.agr
- Supplementary-Data/S17-21/Figure-S18/Figure-S18C-C1-ABCD-2.agr
- Supplementary-Data/S17-21/Figure-S18/Figure-S18B-C1-ABC-3.agr
- Supplementary-Data/S17-21/Figure-S18/Figure-S18B-C1-ABC-1.agr
- Supplementary-Data/S17-21/Figure-S18/Figure-S18B-C1-ABC-2.agr
- Supplementary-Data/S17-21/Figure-S18/Figure-S18A-C1-AB-3.agr
- Supplementary-Data/S17-21/Figure-S18/Figure-S18A-C1-AB-1.agr
- Supplementary-Data/S17-21/Figure-S18/Figure-S18A-C1-AB-2.agr
- Supplementary-Data/S17-21/Figure-S19/
- Supplementary-Data/S17-21/Figure-S19/Figure-S19D-P1-ABCDE-3.agr
- Supplementary-Data/S17-21/Figure-S19/Figure-S19D-P1-ABCDE-1.agr
- Supplementary-Data/S17-21/Figure-S19/Figure-S19D-P1-ABCDE-2.agr
- Supplementary-Data/S17-21/Figure-S19/Figure-S19C-P1-ABCD-3.agr
- Supplementary-Data/S17-21/Figure-S19/Figure-S19C-P1-ABCD-1.agr
- Supplementary-Data/S17-21/Figure-S19/Figure-S19C-P1-ABCD-2.agr
- Supplementary-Data/S17-21/Figure-S19/Figure-S19B-P1-ABC-3.agr
- Supplementary-Data/S17-21/Figure-S19/Figure-S19B-P1-ABC-1.agr
- Supplementary-Data/S17-21/Figure-S19/Figure-S19B-P1-ABC-2.agr
- Supplementary-Data/S17-21/Figure-S19/Figure-S19A-P1-AB-3.agr
- Supplementary-Data/S17-21/Figure-S19/Figure-S19A-P1-AB-1.agr
- Supplementary-Data/S17-21/Figure-S19/Figure-S19A-P1-AB-2.agr
- Supplementary-Data/S23-28/
- Supplementary-Data/S23-28/Fig.S23B-CO-ABCD-3-CHO-output_matrix.png
- __MACOSX/Supplementary-Data/S23-28/
- __MACOSX/Supplementary-Data/S23-28/._Fig.S23B-CO-ABCD-3-CHO-output_matrix.png
- Supplementary-Data/S23-28/Fig.S23A-CO-ABCD-2-DPP-output_matrix.png
- __MACOSX/Supplementary-Data/S23-28/._Fig.S23A-CO-ABCD-2-DPP-output_matrix.png
- Supplementary-Data/S23-28/Fig.S23A-CO-ABCD-2-DLP-output_matrix.png
- __MACOSX/Supplementary-Data/S23-28/._Fig.S23A-CO-ABCD-2-DLP-output_matrix.png
- Supplementary-Data/S23-28/Fig.S23B-CO-ABCD-3-DLP-output_matrix.png
- __MACOSX/Supplementary-Data/S23-28/._Fig.S23B-CO-ABCD-3-DLP-output_matrix.png
- Supplementary-Data/S23-28/Fig.S23B-CO-ABCD-3-DPP-output_matrix.png
- __MACOSX/Supplementary-Data/S23-28/._Fig.S23B-CO-ABCD-3-DPP-output_matrix.png
- Supplementary-Data/S23-28/Fig.S23A-CO-ABCD-2-CHO-output_matrix.png
- __MACOSX/Supplementary-Data/S23-28/._Fig.S23A-CO-ABCD-2-CHO-output_matrix.png
- Supplementary-Data/S23-28/Fig.S24A-C1-ABC-3-CHO-output_matrix.png
- __MACOSX/Supplementary-Data/S23-28/._Fig.S24A-C1-ABC-3-CHO-output_matrix.png
- Supplementary-Data/S23-28/Fig.S24A-C1-ABC-3-DLP-output_matrix.png
- __MACOSX/Supplementary-Data/S23-28/._Fig.S24A-C1-ABC-3-DLP-output_matrix.png
- Supplementary-Data/S23-28/Fig.S24A-C1-ABC-3-DPP-output_matrix.png
- __MACOSX/Supplementary-Data/S23-28/._Fig.S24A-C1-ABC-3-DPP-output_matrix.png
- Supplementary-Data/S23-28/Fig.S24B-P1-ABC-2-CHO-output_matrix.png
- __MACOSX/Supplementary-Data/S23-28/._Fig.S24B-P1-ABC-2-CHO-output_matrix.png
- Supplementary-Data/S23-28/Fig.S24B-P1-ABC-2-DLP-output_matrix.png
- __MACOSX/Supplementary-Data/S23-28/._Fig.S24B-P1-ABC-2-DLP-output_matrix.png
- Supplementary-Data/S23-28/Fig.S24A-P1-ABC-2-DPP-output_matrix.png
- __MACOSX/Supplementary-Data/S23-28/._Fig.S24A-P1-ABC-2-DPP-output_matrix.png
- Supplementary-Data/S23-28/Fig.S25-GM-AB-3-CHO-output_matrix.png
- __MACOSX/Supplementary-Data/S23-28/._Fig.S25-GM-AB-3-CHO-output_matrix.png
- Supplementary-Data/S23-28/Fig.S25-GM-AB-3-DLP-output_matrix.png
- __MACOSX/Supplementary-Data/S23-28/._Fig.S25-GM-AB-3-DLP-output_matrix.png
- Supplementary-Data/S23-28/Fig.S25-GM-AB-3-DPP-output_matrix.png
- __MACOSX/Supplementary-Data/S23-28/._Fig.S25-GM-AB-3-DPP-output_matrix.png
- Supplementary-Data/S23-28/Fig.S25-GM-AB-3-GM-output_matrix.png
- __MACOSX/Supplementary-Data/S23-28/._Fig.S25-GM-AB-3-GM-output_matrix.png
- Supplementary-Data/S23-28/Fig.S26-GM-AB-CHO-2-output_matrix.png
- __MACOSX/Supplementary-Data/S23-28/._Fig.S26-GM-AB-CHO-2-output_matrix.png
- Supplementary-Data/S23-28/Fig.S26-GM-AB-DLP-2-output_matrix.png
- __MACOSX/Supplementary-Data/S23-28/._Fig.S26-GM-AB-DLP-2-output_matrix.png
- Supplementary-Data/S23-28/Fig.S26-GM-AB-DPP-2-output_matrix.png
- __MACOSX/Supplementary-Data/S23-28/._Fig.S26-GM-AB-DPP-2-output_matrix.png
- Supplementary-Data/S23-28/Fig.S26-GM-AB-GM-2-output_matrix.png
- __MACOSX/Supplementary-Data/S23-28/._Fig.S26-GM-AB-GM-2-output_matrix.png
- Supplementary-Data/S23-28/Fig.S27-GM-ABCD-1-CHO-output_matrix.png
- __MACOSX/Supplementary-Data/S23-28/._Fig.S27-GM-ABCD-1-CHO-output_matrix.png
- Supplementary-Data/S23-28/Fig.S27-GM-ABCD-1-DLP-output_matrix.png
- __MACOSX/Supplementary-Data/S23-28/._Fig.S27-GM-ABCD-1-DLP-output_matrix.png
- Supplementary-Data/S23-28/Fig.S27-GM-ABCD-1-DPP-output_matrix.png
- __MACOSX/Supplementary-Data/S23-28/._Fig.S27-GM-ABCD-1-DPP-output_matrix.png
- Supplementary-Data/S23-28/Fig.S28-GM-ABCD-2-CHO-output_matrix.png
- __MACOSX/Supplementary-Data/S23-28/._Fig.S28-GM-ABCD-2-CHO-output_matrix.png
- Supplementary-Data/S23-28/Fig.S28-GM-ABCD-2-DLP-output_matrix.png
- __MACOSX/Supplementary-Data/S23-28/._Fig.S28-GM-ABCD-2-DLP-output_matrix.png
- Supplementary-Data/S23-28/Fig.S28-GM-ABCD-2-DPP-output_matrix.png
- __MACOSX/Supplementary-Data/S23-28/._Fig.S28-GM-ABCD-2-DPP-output_matrix.png
- Supplementary-Data/S23-28/Fig.S28-GM-ABCD-2-GM-output_matrix.png
- __MACOSX/Supplementary-Data/S23-28/._Fig.S28-GM-ABCD-2-GM-output_matrix.png
- Supplementary-Data/S23-28/Fig.S27-GM-ABCD-1-GM-output_matrix.png
- __MACOSX/Supplementary-Data/S23-28/._Fig.S27-GM-ABCD-1-GM-output_matrix.png
- Supplementary-Data/S29-31/
- Supplementary-Data/S29-31/.DS_Store
- __MACOSX/Supplementary-Data/S29-31/
- __MACOSX/Supplementary-Data/S29-31/._.DS_Store
- Supplementary-Data/S29-31/Figure-S30.xlsx
- __MACOSX/Supplementary-Data/S29-31/._Figure-S30.xlsx
- Supplementary-Data/S29-31/Figure-S31.xlsx
- __MACOSX/Supplementary-Data/S29-31/._Figure-S31.xlsx
- Supplementary-Data/S29-31/Figure-S29.xlsx
- __MACOSX/Supplementary-Data/S29-31/._Figure-S29.xlsx
- Supplementary-Data/S03/
- Supplementary-Data/S03/Figure-S3.xlsx
- __MACOSX/Supplementary-Data/S03/
- __MACOSX/Supplementary-Data/S03/._Figure-S3.xlsx
- Supplementary-Data/S15-16/
- Supplementary-Data/S15-16/Figure-S16-C-D-protein-order-GM-ABCD-1-2.agr
- Supplementary-Data/S15-16/Figure-S15-C-D-protein-order-C1-ABC-3-P1-ABC-2.agr
- Supplementary-Data/S15-16/Figure-S16-A-B-protein-order-GM-AB-3-2.agr
- Supplementary-Data/S15-16/Figure-S15-A-B-protein-order-CO-ABCD-2-3.agr
- __MACOSX/Supplementary-Data/._S15-16
- Supplementary-Data/S37-40/
- Supplementary-Data/S37-40/.DS_Store
- __MACOSX/Supplementary-Data/S37-40/
- __MACOSX/Supplementary-Data/S37-40/._.DS_Store
- Supplementary-Data/S37-40/Figure-S40-B-GM-ABCD-2.xlsx
- __MACOSX/Supplementary-Data/S37-40/._Figure-S40-B-GM-ABCD-2.xlsx
- Supplementary-Data/S37-40/Figure-S38A-C1-ABC-3.xlsx
- __MACOSX/Supplementary-Data/S37-40/._Figure-S38A-C1-ABC-3.xlsx
- Supplementary-Data/S37-40/Figure-S39-B-GM-AB-2.xlsx
- __MACOSX/Supplementary-Data/S37-40/._Figure-S39-B-GM-AB-2.xlsx
- Supplementary-Data/S37-40/Figure-S40-A-GM-ABCD-1.xlsx
- __MACOSX/Supplementary-Data/S37-40/._Figure-S40-A-GM-ABCD-1.xlsx
- Supplementary-Data/S37-40/Figure-S39-A-GM-AB-3.xlsx
- __MACOSX/Supplementary-Data/S37-40/._Figure-S39-A-GM-AB-3.xlsx
- Supplementary-Data/S37-40/Figure-S38B-P1-ABC-2.xlsx
- __MACOSX/Supplementary-Data/S37-40/._Figure-S38B-P1-ABC-2.xlsx
- Supplementary-Data/S37-40/Figure-S37B-CO-ABCD-3.xlsx
- __MACOSX/Supplementary-Data/S37-40/._Figure-S37B-CO-ABCD-3.xlsx
- Supplementary-Data/S37-40/Figure-S37A-CO-ABCD-2.xlsx
- __MACOSX/Supplementary-Data/S37-40/._Figure-S37A-CO-ABCD-2.xlsx
- Supplementary-Data/S02/
- Supplementary-Data/S02/2beg.pdb
- __MACOSX/Supplementary-Data/S02/
- __MACOSX/Supplementary-Data/S02/._2beg.pdb
- Supplementary-Data/S32/
- Supplementary-Data/S32/CO-AB-2.pdb
- Supplementary-Data/S36/
- Supplementary-Data/S36/Figure-36-J-K-L-P4-raft.xlsx
- __MACOSX/Supplementary-Data/S36/
- __MACOSX/Supplementary-Data/S36/._Figure-36-J-K-L-P4-raft.xlsx
- Supplementary-Data/S36/Figure-36-D-E-F-C1-raft.xlsx
- __MACOSX/Supplementary-Data/S36/._Figure-36-D-E-F-C1-raft.xlsx
- Supplementary-Data/S36/Figure-36-G-H-I-P1-raft.xlsx
- __MACOSX/Supplementary-Data/S36/._Figure-36-G-H-I-P1-raft.xlsx
- Supplementary-Data/S36/Figure-36-A-B-C-CO-raft.xlsx
- __MACOSX/Supplementary-Data/S36/._Figure-36-A-B-C-CO-raft.xlsx
- Supplementary-Data/S01/
- Supplementary-Data/S01/DPPC-Structure2D_CID_6138.sdf
- __MACOSX/Supplementary-Data/S01/
- __MACOSX/Supplementary-Data/S01/._DPPC-Structure2D_CID_6138.sdf
- Supplementary-Data/S01/DLPC-Structure2D_CID_5288075.sdf
- __MACOSX/Supplementary-Data/S01/._DLPC-Structure2D_CID_5288075.sdf
- Supplementary-Data/S01/GM1-Structure2D_CID_9963963.sdf
- __MACOSX/Supplementary-Data/S01/._GM1-Structure2D_CID_9963963.sdf
- Supplementary-Data/S01/CHOL-Structure2D_CID_5997.sdf
- __MACOSX/Supplementary-Data/S01/._CHOL-Structure2D_CID_5997.sdf
- Supplementary-Data/S01/C1-CHOL-Structure2D_CID_91477.sdf
- __MACOSX/Supplementary-Data/S01/._C1-CHOL-Structure2D_CID_91477.sdf
- Supplementary-Data/S01/P1-CHOL-Structure2D_CID_65094.sdf
- __MACOSX/Supplementary-Data/S01/._P1-CHOL-Structure2D_CID_65094.sdf
- Supplementary-Data/S01/P4-CHOL-Structure2D_CID_3247060.sdf
- __MACOSX/Supplementary-Data/S01/._P4-CHOL-Structure2D_CID_3247060.sdf
- Supplementary-Data/S04/
- Supplementary-Data/S04/P4-AB-density-2.agr
- Supplementary-Data/S04/Figure-S4B-GM-raft.png
- __MACOSX/Supplementary-Data/S04/
- __MACOSX/Supplementary-Data/S04/._Figure-S4B-GM-raft.png
- Supplementary-Data/S04/GM-AB-density-1.agr
- __MACOSX/Supplementary-Data/S04/._GM-AB-density-1.agr
- Supplementary-Data/S04/Figure-S4A-P4-raft.png
- __MACOSX/Supplementary-Data/S04/._Figure-S4A-P4-raft.png
- Supplementary-Data/S13-14/
- Supplementary-Data/S13-14/Figure-S14C-GM-ABCD-1.png
- __MACOSX/Supplementary-Data/S13-14/
- __MACOSX/Supplementary-Data/S13-14/._Figure-S14C-GM-ABCD-1.png
- Supplementary-Data/S13-14/Figure-S14B-GM-AB-2.png
- __MACOSX/Supplementary-Data/S13-14/._Figure-S14B-GM-AB-2.png
- Supplementary-Data/S13-14/Figure-S13D-P1-ABC-2.png
- __MACOSX/Supplementary-Data/S13-14/._Figure-S13D-P1-ABC-2.png
- Supplementary-Data/S13-14/Figure-S13C-C1-ABC-3.png
- __MACOSX/Supplementary-Data/S13-14/._Figure-S13C-C1-ABC-3.png
- Supplementary-Data/S13-14/Figure-S14A-GM-AB-3.png
- __MACOSX/Supplementary-Data/S13-14/._Figure-S14A-GM-AB-3.png
- Supplementary-Data/S13-14/Figure-S14D-GM-ABCD-2.png
- __MACOSX/Supplementary-Data/S13-14/._Figure-S14D-GM-ABCD-2.png
- Supplementary-Data/S13-14/Figure-S13B-CO-ABCD-3.png
- __MACOSX/Supplementary-Data/S13-14/._Figure-S13B-CO-ABCD-3.png
- Supplementary-Data/S13-14/Figure-S13A-CO-ABCD-2.png
- __MACOSX/Supplementary-Data/S13-14/._Figure-S13A-CO-ABCD-2.png
- Supplementary-Data/S08-12/
- Supplementary-Data/S08-12/P1-ABC-3.pdb
- Supplementary-Data/S08-12/C1-ABC-1.pdb
- Supplementary-Data/S08-12/P1-ABC-2.pdb
- Supplementary-Data/S08-12/C1-ABC-2.pdb
- Supplementary-Data/S08-12/C1-ABC-3.pdb
- Supplementary-Data/S08-12/P1-ABC-1.pdb
- Supplementary-Data/S08-12/C1-ABCD-1.pdb
- Supplementary-Data/S08-12/CO-ABCD-1.pdb
- Supplementary-Data/S08-12/P4-ABCD-3.pdb
- Supplementary-Data/S08-12/P4-ABCD-2.pdb
- Supplementary-Data/S08-12/P4-AB-1.pdb
- Supplementary-Data/S08-12/P4-AB-3.pdb
- Supplementary-Data/S08-12/C1-ABCD-2.pdb
- Supplementary-Data/S08-12/CO-ABCD-2.pdb
- Supplementary-Data/S08-12/P4-ABCD-1.pdb
- Supplementary-Data/S08-12/CO-ABCD-3.pdb
- Supplementary-Data/S08-12/C1-ABCD-3.pdb
- Supplementary-Data/S08-12/P4-AB-2.pdb
- Supplementary-Data/S08-12/P1-ABCD-1.pdb
- Supplementary-Data/S08-12/P1-ABCD-3.pdb
- Supplementary-Data/S08-12/P1-ABCD-2.pdb
- Supplementary-Data/S08-12/GM-ABCD-1.pdb
- Supplementary-Data/S08-12/P1-AB-3.pdb
- Supplementary-Data/S08-12/P1-AB-2.pdb
- __MACOSX/Supplementary-Data/S08-12/
- __MACOSX/Supplementary-Data/S08-12/._P1-AB-2.pdb
- Supplementary-Data/S08-12/C1-ABCDE-1.pdb
- Supplementary-Data/S08-12/C1-ABCDE-3.pdb
- Supplementary-Data/S08-12/GM-ABCD-2.pdb
- Supplementary-Data/S08-12/P1-AB-1.pdb
- Supplementary-Data/S08-12/GM-ABCD-3.pdb
- Supplementary-Data/S08-12/C1-ABCDE-2.pdb
- Supplementary-Data/S08-12/GM-AB-2.pdb
- __MACOSX/Supplementary-Data/S08-12/._GM-AB-2.pdb
- Supplementary-Data/S08-12/CO-ABC-1.pdb
- Supplementary-Data/S08-12/C1-AB-3.pdb
- Supplementary-Data/S08-12/CO-AB-1.pdb
- Supplementary-Data/S08-12/GM-ABC-3.pdb
- Supplementary-Data/S08-12/GM-ABC-2.pdb
- Supplementary-Data/S08-12/C1-AB-2.pdb
- Supplementary-Data/S08-12/GM-AB-3.pdb
- Supplementary-Data/S08-12/GM-AB-1.pdb
- Supplementary-Data/S08-12/CO-ABC-2.pdb
- Supplementary-Data/S08-12/CO-AB-2.pdb
- Supplementary-Data/S08-12/GM-ABC-1.pdb
- Supplementary-Data/S08-12/C1-AB-1.pdb
- Supplementary-Data/S08-12/CO-AB-3.pdb
- Supplementary-Data/S08-12/CO-ABC-3.pdb
- Supplementary-Data/S08-12/GM-ABCDE-1.pdb
- Supplementary-Data/S08-12/P4-ABC-3.pdb
[truncated: 26 more entries]
