# Supplementary material for: Data showing the lipid conformations and membrane binding behaviors of beta-amyloid fibrils in phase-separated cholesterol-enriched lipid domains with and without glycolipid and oxidized cholesterol from coarse-grained molecular dynamics simulations
Source: Data Brief. 2020 Apr 19;30:105496. doi: 10.1016/j.dib.2020.105496 (PMC7186522; doi:10.1016/j.dib.2020.105496)
Supplement: Supplementary file 1 [file mmc1.zip › Supplementary-Data/S33/Figure-S33.xlsx]

## Sheet: data
CO	CHOL %		DPPC %		DLPC %		C1	C1-CHOL%		DPPC%		DLPC%		P1	P1-CHOL%		DPPC%		DLPC%		P4	P4-CHOL%		DPPC%		DLPC%		GM	CHOL %		DPPC %		DLPC %		GM%
AB-1 (1)	34.6457	1.9138	53.2808	2.40557	12.0735	1.8435	AB-1 (1)	24.2938	1.47458	53.9548	2.70092	21.7514	2.15443	AB-1 (1)	35.9833	1.62697	23.2218	2.05874	40.795	2.41846	AB-1 (1)	26.6272	2.6726	52.6627	2.65417	20.7101	2.91808	AB-1 (1)	15.016	1.40785	18.8498	1.29446	0.958466	0.529819	65.1757	1.09904
(2)	29.4521	2.56699	63.242	2.63466	7.30594	1.56383	(2)	30.7036	2.34948	45.4158	2.9538	23.8806	2.32596	(2)	22.9688	1.5274	31.0938	2.45764	45.9375	2.69259	(2)	27.4944	1.81762	61.8626	3.56895	10.643	2.40779	(2)	25.1412	1.29449	31.3559	2.3803	18.6441	2.03378	24.8588	1.00868
(3)	32.0745	0.886486	61.2766	1.2982	6.64894	0.819736	(3)	31.1957	0.89606	43.0435	1.24458	25.7609	1.56787	(3)	25.6547	1.03196	34.7942	1.47766	39.551	1.69973	(3)	33.883	1.33591	55.5319	2.1407	10.5851	2.44156	(3)	24.0912	0.909301	46.0442	1.28775	12.7584	1.15791	17.1062	0.341208
(4)	30.6038	1.03499	50.6415	2.04793	18.7547	1.88862	(4)	28.0433	0.835815	42.9798	0.884771	28.9768	1.17773	(4)	26.7394	0.615049	31.7413	1.33808	41.5194	1.27071	(4)	33.2976	1.28127	54.113	1.9134	12.5894	2.03616	(4)	25.859	0.705534	48.1057	1.29176	18.6784	1.26449	7.35683	0.289435
AB-2 (1)	34.7716	1.8723	47.7157	2.40562	17.5127	2.04886	AB-2 (1)	27.8689	1.47894	55.9719	2.36476	16.1593	2.18742	AB-2 (1)	33.6898	2.20487	39.3048	3.17857	27.0054	2.56738	AB-2 (1)	24.8571	2.73149	48.2857	3.55067	26.8571	4.18353	AB-2 (1)	24.8244	1.36388	14.7541	1.39861	9.36768	1.06894	51.0539	0.863123
(2)	27.6688	1.77662	52.7233	2.82525	19.6078	2.9331	(2)	33.3333	1.85554	49.6599	2.94645	17.0068	1.81392	(2)	23.9583	1.85636	50.4167	4.12818	25.625	3.29902	(2)	28.2328	2.1864	54.7414	2.81989	17.0258	2.98911	(2)	25.969	2.05323	37.0155	2.32154	14.3411	1.9874	22.6744	0.957624
(3)	29.3056	0.857538	54.2373	1.53779	16.4571	1.64873	(3)	32.2409	0.684947	45.9256	1.14315	21.8335	1.19233	(3)	28.6544	0.875476	45.9631	2.06507	25.3826	2.05805	(3)	31.1526	1.16229	53.4787	1.74825	15.3686	2.33587	(3)	24.4864	0.742695	45.1971	1.38135	19.9334	1.40165	10.3831	0.301152
(4)	33.2969	0.687762	56.7213	1.23821	9.98179	1.07309	(4)	28.4718	0.680114	44.0864	1.21166	27.4419	0.767086	(4)	28.8003	0.852401	45.9737	2.08743	25.226	2.23349	(4)	30.438	1.25004	47.0304	2.17429	22.5315	2.5001	(4)	23.1019	0.851807	46.1632	1.98221	25.9846	1.61768	4.7503	0.232349
AB-3 (1)	34.1289	1.65967	49.642	3.22895	16.2291	1.88769	AB-3 (1)	28.3063	1.63141	56.6125	2.27143	15.0812	1.84041	AB-3 (1)	30.8333	1.67863	32.5	2.01307	36.6667	2.8021	AB-3 (1)	27.9005	2.15757	40.884	2.78225	31.2155	3.05871	AB-3 (1)	29.1553	1.59852	53.406	3.13845	16.6213	2.5814	0.817439	0.599041
(2)	31.028	1.74862	54.7664	2.80873	14.2056	2.34891	(2)	32.2414	2.25197	51.5517	2.45214	16.2069	1.63202	(2)	27.1863	1.48289	45.8175	2.88298	26.9962	2.09227	(2)	22.7642	1.45887	56.9106	3.56985	20.3252	2.82222	(2)	23.4409	1.69677	57.8495	3.25968	16.5591	1.91142	2.15054	0.877957
(3)	29.4324	0.988516	55.55	1.88368	15.0176	2.04786	(3)	32.7712	1.03507	44.0292	0.994079	23.1996	1.1577	(3)	26.075	1.01511	40.6836	2.22198	33.2415	2.13633	(3)	30.5395	1.52071	46.726	2.26616	22.7344	2.55391	(3)	25.2784	0.822244	56.6815	2.14069	14.4766	1.78804	3.56347	1.06035
(4)	31.4988	0.599051	50.0519	2.10503	18.4493	1.91807	(4)	27.6954	0.785147	40.2965	1.29204	32.0081	0.997302	(4)	27.216	0.642	41.8227	1.51209	30.9613	1.53841	(4)	28.4916	1.11407	45.1397	2.11409	26.3687	2.09437	(4)	26.6052	0.965518	50.6344	1.85194	19.9539	1.58256	2.80661	0.72124
ABC-1 (1)	34.2365	2.33344	46.0591	2.49164	19.7044	1.9472	ABC-1 (1)	16.9381	1.99309	40.0651	3.74523	42.9968	4.09338	ABC-1 (1)	32.6923	1.81164	35.5769	2.74672	31.7308	3.21359	ABC-1 (1)	21.8329	1.66416	43.6658	2.61664	34.5013	3.18015	ABC-1 (1)	19.75	1.64094	24.75	1.41974	15.25	1.08734	40.25	1.20114
(2)	25.7928	2.03151	53.277	2.26145	20.9302	1.59967	(2)	27.8689	2.0593	38.8759	3.32784	33.2553	3.08138	(2)	26.2054	1.86429	45.912	3.36919	27.8826	3.26104	(2)	27.2917	1.91168	47.5	2.19375	25.2083	2.83364	(2)	25.4237	2.54626	31.6384	3.05444	18.3616	2.15754	24.5763	1.16185
(3)	30.2844	0.933666	53.4858	1.35633	16.2298	0.843837	(3)	29.6605	1.36545	44.729	1.49602	25.6105	1.42504	(3)	26.7492	1.20334	48.4392	2.2804	24.8116	2.1435	(3)	29.9833	1.4038	48.1399	1.78693	21.8767	2.52686	(3)	24.8412	0.761059	48.5388	1.75214	21.6645	1.88129	4.95553	0.370456
(4)	33.2374	1.1522	54.0647	1.75327	12.6978	1.19113	(4)	28.9443	0.893959	42.8126	1.45379	28.2431	1.20149	(4)	27.4445	0.9155	44.2892	2.14636	28.2662	2.2204	(4)	29.1855	1.11093	45.7391	2.40389	25.0754	2.50995	(4)	23.8255	0.907194	47.1896	2.02439	27.0554	2.10255	1.92953	0.167785
ABC-2 (1)	35.3511	1.73623	51.816	2.57007	12.8329	2.01735	ABC-2 (1)	21.0918	1.75458	52.8536	2.82284	26.0546	2.17861	ABC-2 (1)	45.4545	1.66593	23.064	1.70922	31.4815	1.83339	ABC-2 (1)	31.3283	1.69611	53.8847	2.92663	14.787	2.06246	ABC-2 (1)	22.2841	1.65773	28.9694	2.03743	24.234	1.80345	24.5125	1.27902
(2)	30.1969	2.04978	56.8928	2.9628	12.9103	2.4845	(2)	33.6634	2.2505	44.9505	2.21246	21.3861	1.77851	(2)	19.6993	1.32776	41.8045	2.7241	38.4962	2.65343	(2)	34.1102	2.18253	55.5085	2.81579	10.3814	1.86682	(2)	25.8333	1.94444	47.2222	3.25723	22.5	2.607	4.44444	1.3225
(3)	30.5205	0.995771	58.3014	1.61713	11.1781	1.41187	(3)	30.6639	1.09286	46.8915	1.76718	22.4447	1.17438	(3)	25.4315	0.874265	41.8297	1.71168	32.7388	2.14364	(3)	31.0459	0.798813	58.7161	1.49747	10.238	1.33153	(3)	25.4902	1.02609	54.8387	1.67526	18.9121	1.386	0.759013	0.409506
(4)	29.6945	0.730102	48.7332	1.06842	21.5723	1.18759	(4)	27.6373	0.724417	44.4364	1.03242	27.9263	1.06855	(4)	28.1685	0.543342	37.9842	1.70926	33.8473	1.70353	(4)	34.2936	1.01629	53.3265	1.31324	12.38	1.53109	(4)	26.8462	0.811136	51.4076	1.72194	20.8894	1.64903	0.856793	0.398015
ABC-3 (1)	30.7692	1.91053	51.9231	3.10101	17.3077	3.10958	ABC-3 (1)	7.55391	1.37447	39.2087	3.77748	53.2374	3.05905	ABC-3 (1)	34.9876	1.96581	37.9653	3.02242	27.0472	2.97312	ABC-3 (1)	33.8199	2.35241	41.6059	2.74455	24.5742	3.65223	ABC-3 (1)	31.0573	1.52072	29.9559	2.03767	16.2996	1.83957	22.6872	0.484247
(2)	27.5711	2.43586	51.2035	2.78724	21.2254	3.24129	(2)	19.9475	1.81232	45.4068	3.16578	34.6457	2.88093	(2)	27.0613	1.95055	45.4546	2.86934	27.4841	2.98748	(2)	27.3487	2.28274	56.1587	3.52344	16.4927	3.04804	(2)	25.0522	2.31459	49.2693	3.71603	22.1294	2.37804	3.54906	1.03159
(3)	29.064	0.993928	51.4505	1.86452	19.4855	2.12174	(3)	32.1144	1.12311	44.9468	2.19927	22.9388	1.55676	(3)	27.7625	1.0097	49.8626	2.32693	22.3749	1.9143	(3)	29.1909	1.56359	55.2618	2.42864	15.5473	2.57483	(3)	23.9511	0.679053	43.6006	1.73391	28.1997	1.72815	4.24854	0.242399
(4)	30.5773	0.980505	45.4004	1.66844	24.0223	1.30575	(4)	28.9143	0.867001	45.7143	1.27637	25.3714	1.2013	(4)	28.727	0.899473	47.1524	2.322	24.1206	2.08576	(4)	32.0128	1.43774	49.9286	1.962	18.0585	2.09787	(4)	21.8349	0.825947	39.1426	1.51782	34.9359	1.6164	4.08654	0.331792
ABCD-1 (1)	33.6082	1.77323	41.031	2.32142	25.3608	2.29488	ABCD-1 (1)	26.4583	1.48193	57.0833	1.80854	16.4583	1.35976	ABCD-1 (1)	42.1903	1.64741	19.5691	1.4421	38.2406	1.97225	ABCD-1 (1)	30.4348	2.04319	37.0709	2.7475	32.4943	3.08237	ABCD-1 (1)	31.5888	1.93195	29.9065	1.82979	8.97196	0.849727	29.5327	0.645244
(2)	25.6461	1.77865	49.1054	2.75391	25.2485	2.69468	(2)	34.1241	1.78536	47.9927	1.99266	17.8832	1.71182	(2)	23.6339	1.53807	39.3443	3.18864	37.0218	2.93675	(2)	25.1046	2.17736	45.6067	2.98805	29.2887	2.81549	(2)	26.6385	1.96531	56.0254	2.97428	12.8964	2.04885	4.43975	0.727273
(3)	29.2561	0.888387	50.3744	1.82726	20.3694	1.66664	(3)	33.0293	0.9943	45.6553	0.972223	21.3154	1.01267	(3)	26.2073	1.06486	37.3304	2.00616	36.4623	2.48903	(3)	27.918	0.971566	46.53	1.49646	25.5521	1.49124	(3)	27.5059	0.66011	56.6271	1.71658	11.3064	1.1997	4.56057	0.529712
(4)	32.3322	0.825552	49.8587	1.38843	17.8092	1.32772	(4)	28.3428	0.770593	42.4475	1.26458	29.2097	1.30798	(4)	27.9364	0.76401	33.7188	1.79349	38.3448	2.08532	(4)	27.4906	1.05476	41.6105	1.42662	30.8989	1.79927	(4)	28.2861	0.78209	52.7596	1.70258	15.9768	1.18706	2.97749	0.427456
ABCD-2 (1)	40.3118	2.04023	45.4343	1.6913	14.2539	1.60987	ABCD-2 (1)	24.5652	1.09239	51.9565	2.56993	23.4783	1.95249	ABCD-2 (1)	39.916	1.56765	24.5798	2.35184	35.5042	2.42862	ABCD-2 (1)	26.8493	1.20544	34.5205	3.50514	38.6302	3.18987	ABCD-2 (1)	1.43544	0.794928	21.0526	2.36737	5.26313	1.22919	72.2488	2.8468
(2)	27.0876	1.65561	57.6375	2.34657	15.2749	2.01532	(2)	31.9312	1.90649	40.9178	2.27713	27.1511	1.6262	(2)	23.773	1.61762	44.1718	2.8919	32.0552	2.85409	(2)	28.5412	2.30241	42.4947	2.68525	28.9641	3.49726	(2)	14.8688	1.48543	37.9009	2.45174	14.5772	1.45186	32.6531	2.04995
(3)	29.6472	1.16547	56.0295	1.95425	14.3233	1.24039	(3)	32.6584	1.03485	46.4174	1.27462	20.9242	1.223	(3)	28.1726	0.831307	40.5584	1.52261	31.269	1.74288	(3)	28.7111	1.59296	45.9377	2.74944	25.3513	3.07912	(3)	25.7936	1.33878	28.4392	2.01494	17.0635	1.65741	28.7037	1.29305
(4)	30.2284	1.19294	45.6103	1.69752	24.1613	1.39018	(4)	28.9539	0.807591	42.9024	1.31158	28.1437	1.2448	(4)	29.1213	0.75415	38.1627	1.52395	32.7161	1.62398	(4)	29.1555	1.47354	44.3638	2.23446	26.4807	2.45033	(4)	23.75	0.814434	46.8	1.75602	23.75	1.77891	5.7	0.361108
ABCD-3 (1)	32.7957	2.00591	23.9247	2.39533	43.2796	3.24412	ABCD-3 (1)	17.6282	1.79177	46.7949	3.38949	35.5769	2.89203	ABCD-3 (1)	38.1743	1.5811	21.3693	1.95022	40.4564	1.80152	ABCD-3 (1)	27.0423	2.42972	26.1972	3.3789	46.7605	3.17499	ABCD-3 (1)	22.0049	1.90044	17.3594	1.64318	24.2054	1.91611	36.4303	0.746966
(2)	21.3389	1.75731	41.0042	2.4181	37.6569	2.46828	(2)	28.5024	2.59783	49.5169	3.8509	21.9807	2.17391	(2)	24.0803	2.13315	31.6054	2.20456	44.3144	3.57735	(2)	23.6487	2.56757	34.2342	3.07628	42.1171	3.66089	(2)	18.7032	2.18945	30.9227	2.40056	29.1771	2.21067	21.197	1.24688
(3)	26.945	1.09495	42.4415	2.17219	30.6135	2.17039	(3)	30.9032	1.33875	45.8065	1.60481	23.2903	1.62651	(3)	25.0646	1.07994	32.7649	1.2089	42.1705	1.64999	(3)	23.9358	1.46174	38.8649	2.10037	37.1993	2.20824	(3)	22.3253	1.01415	40.3216	2.02356	31.6636	2.47713	5.68955	0.305587
(4)	27.1856	1.20908	38.7625	2.35907	34.0519	2.12166	(4)	28.5601	0.831664	43.0385	1.53735	28.4014	1.23844	(4)	27.0513	0.680435	30.7981	1.09463	42.1506	1.67154	(4)	26.268	1.42642	38.8041	2.14187	34.9278	2.04225	(4)	22.6968	1.10086	37.3953	1.87033	37.0603	1.99553	2.84757	0.196043
ABCDE-1 (1)	36.811	1.70762	42.126	2.4455	21.063	2.51772	ABCDE-1 (1)	26.6094	0.892077	55.3648	2.88543	18.0257	2.21684	ABCDE-1 (1)	40.7159	1.51332	40.4922	3.16915	18.7919	2.3335	ABCDE-1 (1)	35.2705	1.74152	53.3066	2.49141	11.4229	2.04409	ABCDE-1 (1)	28.877	1.41204	31.016	1.24669	8.7344	1.42045	31.3725	0.792176
(2)	29.4695	2.12205	49.7053	2.95133	20.8251	2.03066	(2)	28.6972	2.27895	51.5845	2.70578	19.7183	2.32394	(2)	25.5319	2.0861	52.6112	2.60541	21.8568	2.333	(2)	31.9231	1.66588	52.1154	2.55963	15.9615	2.03846	(2)	26.8793	2.44989	43.9636	2.35996	12.0729	1.40727	17.0843	1.27339
(3)	30.5658	0.978434	50.8726	1.60856	18.5616	1.51984	(3)	35.1269	0.768089	47.1574	1.12122	17.7157	0.92653	(3)	28.2717	1.18326	49.4754	1.77579	22.2529	1.56916	(3)	30.8176	0.868694	55.6604	1.15056	13.522	1.34352	(3)	27.7549	0.750933	52.7291	1.12836	16.0659	1.11516	3.45005	0.206511
(4)	33.3106	0.854788	52.9292	1.21188	13.7602	1.08454	(4)	29.9608	0.797099	43.701	1.12501	26.3381	0.836048	(4)	29.9837	0.916058	50.0407	1.61416	19.9756	1.25981	(4)	32.9447	0.963817	49.5003	1.68811	17.555	1.5887	(4)	26.155	0.954211	45.5075	1.44698	24.4453	1.60234	3.89232	0.153257
ABCDE-2 (1)	35.7873	1.53374	58.0777	2.14643	6.13497	1.2866	ABCDE-2 (1)	25.8621	1.35594	53.6638	2.18813	20.4741	2.58396	ABCDE-2 (1)	40.1728	1.63918	28.9417	2.36597	30.8855	2.35689	ABCDE-2 (1)	24.6753	2.68674	36.039	4.15029	39.2857	3.30916	ABCDE-2 (1)	31.9756	2.00503	54.1752	2.05524	13.8493	1.77648	0	0
(2)	30.0971	1.53507	57.0874	2.15789	12.8155	1.81375	(2)	30.9568	1.97145	43.5272	2.78178	25.5159	2.04593	(2)	22.449	1.56597	42.653	2.83051	34.898	2.76378	(2)	24.3119	2.74618	44.9541	3.34452	30.734	3.48018	(2)	24.7934	1.76427	62.3967	3.39915	12.8099	2.19387	0	0
(3)	32.4854	0.970919	55.6439	1.19482	11.8707	1.13578	(3)	34.0957	0.930469	44.1489	1.40941	21.7553	1.10161	(3)	28.4722	0.999323	40.0641	1.91164	31.4637	1.82955	(3)	27.0287	1.2587	48.4984	2.59839	24.4728	2.28454	(3)	27.1398	1.00582	57.3673	1.46044	14.1387	1.42485	1.35428	0.442308
(4)	29.5815	0.740057	47.6551	1.39201	22.7633	1.13756	(4)	29.0165	0.601341	42.9121	1.16907	28.0714	1.24461	(4)	29.337	0.798106	38.1898	1.6938	32.4732	1.68324	(4)	30.8022	1.40198	44.9377	2.21611	24.2601	1.87151	(4)	26.3346	0.837088	50.2329	1.94529	20.7094	1.76767	2.72304	0.675238
ABCDE-3 (1)	36.5306	1.37156	43.6735	2.04252	19.7959	1.91628	ABCDE-3 (1)	28.0156	1.26206	55.0584	2.10584	16.9261	1.79538	ABCDE-3 (1)	36.9919	1.31097	43.0894	2.46463	19.9187	1.99479	ABCDE-3 (1)	18.75	2.15253	29.4118	3.63211	51.8382	3.93847	ABCDE-3 (1)	22.1766	1.77137	20.7392	2.08479	26.078	1.59386	31.0062	0.810593
(2)	27.0707	2.54003	50.9091	2.90013	22.0202	2.70223	(2)	32.5976	1.99039	42.7844	2.76778	24.618	1.86756	(2)	27.6923	1.71488	47.6923	3.14067	24.6154	2.21746	(2)	19.2661	1.99316	38.5321	3.55085	42.2018	3.98209	(2)	23.5727	1.53436	45.488	2.55402	20.6262	2.02647	10.3131	0.852276
(3)	29.3021	0.99374	53.4896	1.67185	17.2083	1.17862	(3)	33.3967	1.14539	46.8884	1.32762	19.715	0.797477	(3)	28.541	1.0074	46.1661	1.53003	25.2929	1.73354	(3)	25.2498	1.63108	42.3051	2.607	32.445	2.99647	(3)	24.9314	0.711954	46.3482	1.55783	24.1625	1.62247	4.55794	0.304106
(4)	30.8183	1.03149	46.4754	1.51598	22.7063	1.41405	(4)	30.1562	0.723712	41.9974	0.948766	27.8465	1.12788	(4)	30.0394	0.788112	46.4173	1.55513	23.5433	1.52012	(4)	26.9704	1.28292	40.4351	2.3993	32.5944	2.31899	(4)	23.2102	0.899815	41.8784	1.40123	31.6012	1.57599	3.31024	0.136991
