# Supplementary material for: Data showing the lipid conformations and membrane binding behaviors of beta-amyloid fibrils in phase-separated cholesterol-enriched lipid domains with and without glycolipid and oxidized cholesterol from coarse-grained molecular dynamics simulations
Source: Data Brief. 2020 Apr 19;30:105496. doi: 10.1016/j.dib.2020.105496 (PMC7186522; doi:10.1016/j.dib.2020.105496)
Supplement: Supplementary file 1 [file mmc1.zip › Supplementary-Data/S22/Figure-S22.xlsx]

## Sheet: Sheet1
				Binding Time (us)				Line Number (NR)		Initial	Final	DP-tot	DL-tot	DPP-off t	DLP off t	% t in Ld	% t in Lo	% in Lod
			DPPC	CHOL	DLPC		DPPC	CHOL	DLPC
CO-AB	1	p	0.365	0.365	0.348		19	19	18	Ld	Lod	981	982	4	110	0.407747	11.2016	88.3906
	2	-	0.005	0.005	0.005		1	1	1	Lod	Lod	999	999	1	95	0.1001	9.50951	90.3904
	3	n	0.28	0.28	0.277		14	14	14	Lod	Lod	986	986	2	195	0.20284	19.7769	80.0203
CO-ABC	1	p	0.265	0.265	0.253		14	14	13	Ld	Lod	986	987	0	38	0	3.85005	96.1499
	2	-	0.221	0.221	0.221		12	12	12	Lod	Lod	988	988	0	125	0	12.6518	87.3482
	3	n	1.33	1.33	1.325		67	67	67	Lod	Lod	933	933	0	101	0	10.8253	89.1747
CO-ABCD	1	p	0.889	0.889	1.088		45	45	55	Lo	Lod	955	945	8	51	0.837696	5.39683	93.7655
	2	-	4.21	4.27	4.21		211	214	211	Lod	Lod	789	789	1	44	0.126743	5.57668	94.2966
	3	n	0.439	0.451	0.43		22	23	22	Lod	Lod	978	978	14	24	1.43149	2.45399	96.1145
CO-ABCDE	1	p	0.451	0.451	0.442		23	23	23	Lod	Lod	977	977	0	29	0	2.96827	97.0317
	2	-	0.348	0.348	0.348		18	18	18	Lod	Lod	982	982	0	131	0	13.3401	86.6599
	3	n	0.196	0.275	0.277		10	14	14	Lo	Lod	990	986	3	47	0.30303	4.76673	94.9302
C1-AB	1	p	0.6	0.607	0.6		30	31	30	Lod	Lod	970	970	0	49	0	5.05155	94.9485
	2	-	0.346	0.377	0.346		18	19	18	Lod	Lod	982	982	1	67	0.101833	6.82281	93.0754
	3	n	0.139	0.139	0.139		7	7	7	Lod	Lod	993	993	0	66	0	6.64653	93.3535
C1-ABC	1	p	0.14	0.16	0.14		7	8	7	Lod	Lod	993	993	5	12	0.503525	1.20846	98.288
	2	-	0.306	0.313	0.302		16	16	16	Lod	Lod	984	984	0	35	0	3.55691	96.4431
	3	n	0.69	0.7	0.66		35	35	33	Ld	Lod	965	967	8	4	0.829016	0.41365	98.7573
C1-ABCD	1	p	0.331	0.355	0.321		17	18	17	Lod	Lod	983	983	0	36	0	3.66226	96.3377
	2	-	0.856	0.856	0.842		43	43	43	Lod	Lod	957	957	0	31	0	3.23929	96.7607
	3	n	0.168	0.196	0.168		9	10	9	Lod	Lod	991	991	4	2	0.403633	0.201816	99.3946
C1-ABCDE	1	p	2.46	2.47	2.46		123	124	123	Lod	Lod	877	877	0	26	0	2.96465	97.0353
	2	-	0.34	0.342	0.34		17	18	17	Lod	Lod	983	983	0	32	0	3.25534	96.7447
	3	n	0.28	0.292	0.28		14	15	14	Lod	Lod	986	986	0	30	0	3.0426	96.9574
P1-AB	1	p	0.237	0.237	0.237		12	12	12	Lod	Lod	988	988	10	23	1.01215	2.32794	96.6599
	2	-	0.422	0.422	0.418		22	22	21	Ld	Lod	978	979	11	19	1.12474	1.94076	96.9345
	3	n	0.317	0.317	0.317		16	16	16	Lod	Lod	984	984	22	1	2.23577	0.101626	97.6626
P1-ABC	1	p	0.377	0.377	0.377		19	19	19	Lod	Lod	981	981	17	22	1.73293	2.24261	96.0245
	2	-	0.331	0.334	0.333		17	17	17	Lod	Lod	983	983	18	4	1.83113	0.406918	97.762
	3	n	0.06	0.06	0.07		3	3	4	Lo	Lod	997	996	0	19	0	1.90763	98.0924
P1-ABCD	1	p	2.76	2.77	2.76		138	139	138	Lod	Lod	862	862	19	2	2.20418	0.232019	97.5638
	2	-	0.123	0.125	0.123		7	7	7	Lod	Lod	993	993	3	32	0.302115	3.22256	96.4753
	3	n	1.31	1.31	1.31		66	66	66	Lod	Lod	934	934	18	1	1.92719	0.107066	97.9657
P1-ABCDE	1	p	0.629	0.629	0.629		32	32	32	Lod	Lod	968	968	2	38	0.206612	3.92562	95.8678
	2	-	1.416	1.422	1.416		71	72	71	Lod	Lod	929	929	4	1	0.430571	0.107643	99.4618
	3	n	0.64	0.64	0.64		32	32	32	Lod	Lod	968	968	0	12	0	1.23967	98.7603
P4-AB	1	p	2.02	2	1.9		101	100	95	Ld	Lod	899	905	12	126	1.33482	13.9227	84.7425
	2	-	0.145	0.145	0.192		8	8	10	Lo	Lod	992	990	1	96	0.100806	9.69697	90.2022
	3	n	0.421	0.421	0.416		22	22	21	Ld	Lod	978	979	2	60	0.204499	6.1287	93.6668
P4-ABC	1	p	1.098	1.089	1.089		55	55	55	Lod	Lod	945	945	3	36	0.31746	3.80952	95.873
	2	-	1.062	1.065	1.052		54	54	53	Ld	Lod	946	947	6	55	0.634249	5.80781	93.5579
	3	n	0.69	0.693	0.684		35	35	35	Lod	Lod	965	965	6	112	0.621762	11.6062	87.772
P4-ABCD	1	p	0.957	0.957	0.948		48	48	48	Lod	Lod	952	952	0	40	0	4.20168	95.7983
	2	-	0.482	0.5	0.441		25	25	23	Ld	Lod	975	977	19	6	1.94872	0.614125	97.4372
	3	n	1.66	1.66	1.51		83	83	76	Ld	Lod	917	924	16	32	1.74482	3.4632	94.792
P4-ABCDE	1	p	0.075	0.075	0.075		4	4	4	Lod	Lod	996	996	0	176	0	17.6707	82.3293
	2	-	2.24	2.245	2.24		112	113	112	Lod	Lod	888	888	30	4	3.37838	0.45045	96.1712
	3	n	3.27	3.27	3.27		164	164	164	Lod	Lod	836	836	45	7	5.38278	0.837321	93.7799
GM-AB	1	p	0.626	0.679	0.626		32	34	32	GM	GM	968	968	70	316	7.2314	32.6446	60.124
	2	-	2.296	2.296	2.296		115	115	115	GM	GM	885	885	31	38	3.50282	4.29379	92.2034
	3	n	0.059	0.059	0.059		3	3	3	Lod	Lod	997	997	0	149	0	14.9448	85.0552
GM-ABC	1	p	0.589	0.589	0.521		30	30	27	GM	GM	970	973	3	42	0.309278	4.31655	95.3742
	2	-	0.936	0.948	0.936		47	48	47	Lod	GM	953	953	5	23	0.524659	2.41343	97.0619
	3	n	0.513	0.513	0.513		26	26	26	GM	GM	974	974	8	113	0.821355	11.6016	87.577
GM-ABCD	1	p	0.189	0.193	0.189		10	10	10	Lod	GM	990	990	0	116	0	11.7172	88.2828
	2	-	NA	NA	NA		NA	NA	NBA	GM	GM	NA	NA	NA	NA
	3	n	1.08	1.08	1.08		54	54	54	GM	GM	946	946	11	1	1.16279	0.105708	98.7315
GM-ABCDE	1	p	0.805	0.812	0.805		41	41	41	GM	GM	959	959	0	241	0	25.1303	74.8697
	2	-	0.122	0.127	0.122		7	7	7	Lod	Lod	993	993	0	85	0	8.55992	91.4401
	3	n	9.12	9.14	9.12		456	457	456	GM	GM	544	544	10	2	1.83824	0.367647	97.7941
