# Supplementary material for: Data showing the lipid conformations and membrane binding behaviors of beta-amyloid fibrils in phase-separated cholesterol-enriched lipid domains with and without glycolipid and oxidized cholesterol from coarse-grained molecular dynamics simulations
Source: Data Brief. 2020 Apr 19;30:105496. doi: 10.1016/j.dib.2020.105496 (PMC7186522; doi:10.1016/j.dib.2020.105496)
Supplement: Supplementary file 1 [file mmc1.zip › Supplementary-Data/S34-35/Figure-S35-A-B-P4-ABCD-1-3-density-shells-plot-1.xlsx]

## Sheet: ABCD
P4-ABCD-p5nm			P4-ABCD-p-p5nm			P4-ABCD-p5nm			P4-ABCD-p5-1nm			P4-ABCD-p-p5-1nm			P4-ABCD-p-p5-1nm			P4-ABCD-1-2nm			P4-ABCD-p-1-2nm			P4-ABCD-n-1-2nm			P4-ABCD-2-3nm			P4-ABCD-p-2-3nm			P4-ABCD-n-2-3nm			Combine		Shell 1		shell 2		shell 3		shell 4
#	AL-DPP-PO4		#	AL-DPP-PO4		#	AL-DPP-PO4		#	AL-DPP-PO4		#	AL-DPP-PO4		#	AL-DPP-PO4		#	AL-DPP-PO4		#	AL-DPP-PO4		#	AL-DPP-PO4		#	AL-DPP-PO4		#	AL-DPP-PO4		#	AL-DPP-PO4
																																				z
0	0	0	0	0	0	0	0	0	0	0	0	0	0	0	0	0	0	0	0	0	0	0	0	0	0	0	0	0	0	0	0	0	0	0	0	0	0	0	0	0	0	0	0	0	0
0.253526	0	0	0.252812	0	0	0.253526	0	0	0.253526	0	0	0.252812	0	0	0.252812	0	0	0.253526	0	0	0.252812	0	0	0.255	0	0	0.253526	0	0	0.252812	0	0	0.255	0	0	0.253288	0.000238	0	0	0	0	0	0	0	0
0.507052	0	0	0.505624	0	0	0.507052	0	0	0.507052	0	0	0.505624	0	0	0.505624	0	0	0.507052	0	0	0.505624	0	0	0.51	0	0	0.507052	0.00089181	0.000654011	0.505624	0	0	0.51	0.000297282	0.000297282	0.506576	0.000476	0	0	0	0	0	0	0.000396364	0.000262167
0.760578	0	0	0.758436	0	0	0.760578	0	0	0.760578	0	0	0.758436	0	0	0.758436	0	0	0.760578	0	0	0.758436	0	0	0.765	0	0	0.760578	0.0047565	0.00160872	0.758436	0.000297256	0.000297256	0.765	0.00267562	0.000953205	0.759864	0.000714	0	0	0	0	0	0	0.00257646	0.00128823
1.0141	0	0	1.01125	0	0	1.0141	0	0	1.0141	0	0	1.01125	0	0	1.01125	0	0	1.0141	0.000891753	0.00049383	1.01125	0	0	1.02	0.000594585	0.00041194	1.0141	0.0237823	0.00484937	1.01125	0.00178358	0.000779709	1.02	0.0148644	0.00331904	1.01315	0.00095	0	0	0	0	0.000495446	0.000262156	0.0134768	0.00638828
1.26763	0	0	1.26406	0	0	1.26763	0	0	1.26763	0	0	1.26406	0	0	1.26406	0	0	1.26763	0.00921523	0.00205692	1.26406	0	0	1.275	0.00772978	0.00257262	1.26763	0.0407258	0.00745729	1.26406	0.00951233	0.0021567	1.275	0.029134	0.00393694	1.26644	0.00119	0	0	0	0	0.00564833	0.00285654	0.0264574	0.0091094
1.52116	0	0	1.51687	0	0	1.52116	0	0	1.52116	0.000594537	0.000411908	1.51687	0	0	1.51687	0	0	1.52116	0.0264568	0.00400284	1.51687	0.00386432	0.00137247	1.53	0.0184317	0.00274789	1.52116	0.0472654	0.0066457	1.51687	0.0273485	0.00505867	1.53	0.0383495	0.00382243	1.51973	0.00143	0	0	0.000198179	0.000198179	0.0162509	0.00661241	0.0376545	0.00576
1.77468	0	0	1.76968	0	0	1.77468	0	0	1.77468	0.00267552	0.000851304	1.76968	0	0	1.76968	0	0	1.77468	0.0324025	0.00363821	1.76968	0.0205116	0.00317783	1.785	0.0270524	0.00422796	1.77468	0.0335923	0.00492433	1.76968	0.0472658	0.00556217	1.785	0.0261602	0.00278057	1.77301	0.00166667	0	0	0.000891841	0.000891841	0.0266555	0.00343835	0.0356728	0.00618082
2.02821	0.000309205	0.000309205	2.0225	0	0	2.02821	0.000309205	0.000309205	2.02821	0.00654	0.00190251	2.0225	0	0	2.0225	0	0	2.02821	0.0208098	0.00347712	2.0225	0.0374557	0.00430188	2.04	0.0178364	0.00308471	2.02821	0.0190261	0.00413979	2.0225	0.0448886	0.00490774	2.04	0.0175388	0.00365189	2.02631	0.00190333	0.000206137	0.000103068	0.00218	0.00218	0.0253673	0.00610486	0.0271512	0.0088791
2.28173	0.000309229	0.000309229	2.27531	0	0	2.28173	0.000309229	0.000309229	2.28173	0.00237831	0.000832392	2.27531	0.00148612	0.000744844	2.27531	0.00148612	0.000744844	2.28173	0.00505407	0.0017121	2.27531	0.0451853	0.00396868	2.295	0.00832365	0.00209696	2.28173	0.00624336	0.00205728	2.27531	0.0243762	0.00408287	2.295	0.00713442	0.00200739	2.27959	0.00214	0.000206153	0.000103076	0.00178352	0.000297395	0.019521	0.0128668	0.0125847	0.00590137
2.53526	0	0	2.52812	0	0	2.53526	0	0	2.53526	0.0005947	0.0005947	2.52812	0.00416206	0.00130269	2.52812	0.00416206	0.00130269	2.53526	0.00208128	0.00145781	2.52812	0.0252688	0.00452841	2.55	0.00118914	0.00070348	2.53526	0.00327052	0.00187763	2.52812	0.0118911	0.0034627	2.55	0.00178357	0.00107674	2.53288	0.00238	0	0	0.00297294	0.00118912	0.00951308	0.00788208	0.00564841	0.00315074
2.78879	0	0	2.78093	0	0	2.78879	0	0	2.78879	0.000297313	0.000297313	2.78093	0.00208107	0.000915366	2.78093	0.00208107	0.000915366	2.78879	0	0	2.78093	0.00594564	0.00211387	2.805	0.000297266	0.000297266	2.78879	0.000297313	0.000297313	2.78093	0.00445919	0.00215113	2.805	0.000297266	0.000297266	2.78617	0.00262	0	0	0.00148648	0.000594585	0.00208097	0.00193424	0.00168459	0.0013873
3.04231	0	0	3.03374	0	0	3.04231	0	0	3.04231	0	0	3.03374	0.000891877	0.000493899	3.03374	0.000891877	0.000493899	3.04231	0	0	3.03374	0.000297283	0.000297283	3.06	0	0	3.04231	0	0	3.03374	0	0	3.06	0	0	3.03945	0.00285667	0	0	0.000594585	0.000297292	9.90942e-05	9.90942e-05	0	0
3.29584	0	0	3.28656	0	0	3.29584	0	0	3.29584	0	0	3.28656	0	0	3.28656	0	0	3.29584	0	0	3.28656	0	0	3.315	0	0	3.29584	0	0	3.28656	0	0	3.315	0	0	3.29275	0.00309333	0	0	0	0	0	0	0	0
3.54936	0	0	3.53937	0	0	3.54936	0	0	3.54936	0	0	3.53937	0	0	3.53937	0	0	3.54936	0	0	3.53937	0	0	3.57	0	0	3.54936	0	0	3.53937	0	0	3.57	0	0	3.54603	0.00333	0	0	0	0	0	0	0	0
3.80289	0	0	3.79218	0	0	3.80289	0	0	3.80289	0	0	3.79218	0	0	3.79218	0	0	3.80289	0	0	3.79218	0	0	3.825	0	0	3.80289	0	0	3.79218	0	0	3.825	0	0	3.79932	0.00357	0	0	0	0	0	0	0	0
4.05642	0	0	4.04499	0	0	4.05642	0	0	4.05642	0	0	4.04499	0	0	4.04499	0	0	4.05642	0	0	4.04499	0	0	4.08	0	0	4.05642	0	0	4.04499	0	0	4.08	0.000297303	0.000297303	4.05261	0.00381	0	0	0	0	0	0	9.91009e-05	9.91009e-05
4.30994	0	0	4.2978	0	0	4.30994	0	0	4.30994	0	0	4.2978	0	0	4.2978	0	0	4.30994	0	0	4.2978	0	0	4.335	0.000891908	0.000891908	4.30994	0.00148641	0.000859536	4.2978	0	0	4.335	0.00118921	0.000703527	4.30589	0.00404667	0	0	0	0	0.000297303	0.000297303	0.000891875	0.000454115
4.56347	0	0	4.55062	0	0	4.56347	0	0	4.56347	0	0	4.55062	0	0	4.55062	0	0	4.56347	0.000891875	0.000493898	4.55062	0.000297256	0.000297256	4.59	0.0011892	0.000703543	4.56347	0.00981011	0.0026623	4.55062	0.000594562	0.000411924	4.59	0.00356743	0.00137138	4.55919	0.00428333	0	0	0	0	0.000792778	0.000262207	0.00465737	0.00271555
4.81699	0	0	4.80343	0	0	4.81699	0	0	4.81699	0.00118904	0.000557708	4.80343	0	0	4.80343	0	0	4.81699	0.00713477	0.00200755	4.80343	0.000594539	0.000411909	4.845	0.00743244	0.00207777	4.81699	0.0148637	0.00329115	4.80343	0.00445885	0.00177659	4.845	0.0115943	0.00254571	4.81247	0.00452	0	0	0.000396346	0.000396346	0.00505392	0.00223134	0.0103056	0.00307196
5.07052	0.0021643	0.000837306	5.05624	0	0	5.07052	0.0021643	0.000837306	5.07052	0.00237811	0.000832342	5.05624	0.000297283	0.000297283	5.05624	0.000297283	0.000297283	5.07052	0.0202143	0.00335057	5.05624	0.00356724	0.00143674	5.1	0.0145677	0.00275672	5.07052	0.0264572	0.00338052	5.05624	0.00980943	0.0022093	5.1	0.0309177	0.00415683	5.06576	0.00476	0.00144287	0.000721435	0.000990892	0.000693609	0.0127831	0.00488775	0.0223948	0.00642306
5.32405	0.0052558	0.000969446	5.30905	0.000891894	0.000493908	5.32405	0.0052558	0.000969446	5.32405	0.00891792	0.00175153	5.30905	0.00208089	0.00101072	5.30905	0.00208089	0.00101072	5.32405	0.0264577	0.00356578	5.30905	0.0112958	0.00211027	5.355	0.0273502	0.00489263	5.32405	0.0428074	0.00570744	5.30905	0.0255647	0.00445031	5.355	0.0335928	0.00424296	5.31905	0.005	0.00380116	0.00145463	0.0043599	0.00227901	0.0217012	0.00520908	0.0339883	0.00498147
5.57757	0.0129849	0.00217329	5.56186	0.00326972	0.00114809	5.57757	0.0129849	0.00217329	5.57757	0.0118909	0.00227784	5.56186	0.00772861	0.00154561	5.56186	0.00772861	0.00154561	5.57757	0.0279435	0.00488941	5.56186	0.0237811	0.00363563	5.61	0.0267552	0.00366908	5.57757	0.0261605	0.00390784	5.56186	0.0368615	0.00450297	5.61	0.0258635	0.00368694	5.57233	0.00523667	0.00974648	0.00323838	0.00911605	0.00138744	0.0261599	0.00123789	0.0296285	0.0036175
5.8311	0.00896572	0.00187627	5.81468	0.0115931	0.00215421	5.8311	0.00896572	0.00187627	5.8311	0.0124859	0.00187271	5.81468	0.0104042	0.00171178	5.81468	0.0104042	0.00171178	5.8311	0.022295	0.00330188	5.81468	0.0338889	0.00451873	5.865	0.01635	0.00236097	5.8311	0.0190251	0.00332692	5.81468	0.0356724	0.0040465	5.865	0.0190253	0.00400416	5.82563	0.00547333	0.0098415	0.000875786	0.0110981	0.000693894	0.024178	0.00514984	0.0245743	0.00554906
6.08462	0.0071107	0.0014745	6.06749	0.0151609	0.00203282	6.08462	0.0071107	0.0014745	6.08462	0.00713487	0.00176386	6.06749	0.0166472	0.00263218	6.06749	0.0166472	0.00263218	6.08462	0.0160533	0.00355963	6.06749	0.0264575	0.0027513	6.12	0.00862084	0.00261927	6.08462	0.0151615	0.00349594	6.06749	0.0258634	0.00376106	6.12	0.00981013	0.00282966	6.07891	0.00571	0.00979408	0.00268338	0.0134764	0.00317076	0.0170439	0.00517277	0.016945	0.00471921
6.33815	0.00092757	0.000679764	6.3203	0.0107021	0.00171913	6.33815	0.00092757	0.000679764	6.33815	0.00178383	0.000889951	6.3203	0.0124856	0.00192113	6.3203	0.0124856	0.00192113	6.33815	0.00505393	0.00181618	6.3203	0.0136745	0.00285367	6.375	0.00208084	0.000915249	6.33815	0.00624347	0.00246391	6.3203	0.0124859	0.00323936	6.375	0.00475673	0.00257552	6.3322	0.00595	0.00418576	0.00325819	0.00891835	0.00356726	0.00693644	0.00347665	0.00782871	0.00236783
6.59168	0.00092758	0.000512739	6.57311	0.00535102	0.00140704	6.59168	0.00092758	0.000512739	6.59168	0.000594638	0.000411977	6.57311	0.00475644	0.001361	6.57311	0.00475644	0.001361	6.59168	0.000297231	0.000297231	6.57311	0.00862117	0.00265438	6.63	0.000297257	0.000297257	6.59168	0.00267572	0.00154256	6.57311	0.00416181	0.00161736	6.63	0.00089191	0.000654092	6.58549	0.00619	0.00240206	0.00147448	0.00336917	0.00138727	0.00307189	0.00277464	0.00257648	0.000945242
6.8452	0	0	6.82592	0.000891928	0.000493927	6.8452	0	0	6.8452	0.000297336	0.000297336	6.82592	0.00178366	0.000987755	6.82592	0.00178366	0.000987755	6.8452	0.000297267	0.000297267	6.82592	0.00178348	0.000987596	6.885	0.000297329	0.000297329	6.8452	0.000594624	0.000411968	6.82592	0.00297292	0.00129178	6.885	0	0	6.83877	0.00642667	0.000297309	0.000297309	0.00128822	0.00049544	0.000792693	0.000495395	0.00118918	0.000908237
7.09873	0	0	7.07874	0.000297283	0.000297283	7.09873	0	0	7.09873	0	0	7.07874	0	0	7.07874	0	0	7.09873	0	0	7.07874	0.000594526	0.0004119	7.14	0	0	7.09873	0	0	7.07874	0	0	7.14	0	0	7.09207	0.00666333	9.90942e-05	9.90942e-05	0	0	0.000198175	0.000198175	0	0
7.35225	0	0	7.33155	0	0	7.35225	0	0	7.35225	0	0	7.33155	0	0	7.33155	0	0	7.35225	0	0	7.33155	0	0	7.395	0	0	7.35225	0	0	7.33155	0	0	7.395	0	0	7.34535	0.0069	0	0	0	0	0	0	0	0
7.60578	0	0	7.58436	0	0	7.60578	0	0	7.60578	0	0	7.58436	0	0	7.58436	0	0	7.60578	0	0	7.58436	0	0	7.65	0	0	7.60578	0	0	7.58436	0	0	7.65	0	0	7.59864	0.00714	0	0	0	0	0	0	0	0
7.85931	0	0	7.83717	0	0	7.85931	0	0	7.85931	0	0	7.83717	0	0	7.83717	0	0	7.85931	0	0	7.83717	0	0	7.905	0	0	7.85931	0	0	7.83717	0	0	7.905	0	0	7.85193	0.00738	0	0	0	0	0	0	0	0
8.11283	0	0	8.08998	0	0	8.11283	0	0	8.11283	0	0	8.08998	0	0	8.08998	0	0	8.11283	0	0	8.08998	0	0	8.16	0	0	8.11283	0	0	8.08998	0	0	8.16	0	0	8.10521	0.00761667	0	0	0	0	0	0	0	0
8.36636	0	0	8.3428	0	0	8.36636	0	0	8.36636	0	0	8.3428	0	0	8.3428	0	0	8.36636	0	0	8.3428	0	0	8.415	0	0	8.36636	0	0	8.3428	0	0	8.415	0	0	8.35851	0.00785333	0	0	0	0	0	0	0	0
8.61988	0	0	8.59561	0	0	8.61988	0	0	8.61988	0	0	8.59561	0	0	8.59561	0	0	8.61988	0	0	8.59561	0	0	8.67	0	0	8.61988	0	0	8.59561	0	0	8.67	0	0	8.61179	0.00809	0	0	0	0	0	0	0	0
8.87341	0	0	8.84842	0	0	8.87341	0	0	8.87341	0	0	8.84842	0	0	8.84842	0	0	8.87341	0	0	8.84842	0	0	8.925	0	0	8.87341	0	0	8.84842	0	0	8.925	0	0	8.86508	0.00833	0	0	0	0	0	0	0	0
9.12694	0	0	9.10123	0	0	9.12694	0	0	9.12694	0	0	9.10123	0	0	9.10123	0	0	9.12694	0	0	9.10123	0	0	9.18	0	0	9.12694	0	0	9.10123	0	0	9.18	0	0	9.11837	0.00857	0	0	0	0	0	0	0	0
9.38046	0	0	9.35404	0	0	9.38046	0	0	9.38046	0	0	9.35404	0	0	9.35404	0	0	9.38046	0	0	9.35404	0	0	9.435	0	0	9.38046	0	0	9.35404	0	0	9.435	0	0	9.37165	0.00880667	0	0	0	0	0	0	0	0
9.63399	0	0	9.60686	0	0	9.63399	0	0	9.63399	0	0	9.60686	0	0	9.60686	0	0	9.63399	0	0	9.60686	0	0	9.69	0	0	9.63399	0	0	9.60686	0	0	9.69	0	0	9.62495	0.00904333	0	0	0	0	0	0	0	0
9.88751	0	0	9.85967	0	0	9.88751	0	0	9.88751	0	0	9.85967	0	0	9.85967	0	0	9.88751	0	0	9.85967	0	0	9.945	0	0	9.88751	0	0	9.85967	0	0	9.945	0	0	9.87823	0.00928	0	0	0	0	0	0	0	0
10.141	0	0	10.1125	0	0	10.141	0	0	10.141	0	0	10.1125	0	0	10.1125	0	0	10.141	0	0	10.1125	0	0	10.2	0	0	10.141	0	0	10.1125	0	0	10.2	0	0	10.1315	0.0095	0	0	0	0	0	0	0	0
10.3946	0	0	10.3653	0	0	10.3946	0	0	10.3946	0	0	10.3653	0	0	10.3653	0	0	10.3946	0	0	10.3653	0	0	10.455	0	0	10.3946	0	0	10.3653	0	0	10.455	0	0	10.3848	0.00976667	0	0	0	0	0	0	0	0
10.6481	0	0	10.6181	0	0	10.6481	0	0	10.6481	0	0	10.6181	0	0	10.6181	0	0	10.6481	0	0	10.6181	0	0	10.71	0	0	10.6481	0	0	10.6181	0	0	10.71	0	0	10.6381	0.01	0	0	0	0	0	0	0	0
10.9016	0	0	10.8709	0	0	10.9016	0	0	10.9016	0	0	10.8709	0	0	10.8709	0	0	10.9016	0	0	10.8709	0	0	10.965	0	0	10.9016	0	0	10.8709	0	0	10.965	0	0	10.8914	0.0102333	0	0	0	0	0	0	0	0
11.1551	0	0	11.1237	0	0	11.1551	0	0	11.1551	0	0	11.1237	0	0	11.1237	0	0	11.1551	0	0	11.1237	0	0	11.22	0	0	11.1551	0	0	11.1237	0	0	11.22	0	0	11.1446	0.0104667	0	0	0	0	0	0	0	0
11.4087	0	0	11.3765	0	0	11.4087	0	0	11.4087	0	0	11.3765	0	0	11.3765	0	0	11.4087	0	0	11.3765	0	0	11.475	0	0	11.4087	0	0	11.3765	0	0	11.475	0	0	11.398	0.0107333	0	0	0	0	0	0	0	0
11.6622	0	0	11.6294	0	0	11.6622	0	0	11.6622	0	0	11.6294	0	0	11.6294	0	0	11.6622	0	0	11.6294	0	0	11.73	0	0	11.6622	0	0	11.6294	0	0	11.73	0	0	11.6513	0.0109333	0	0	0	0	0	0	0	0
11.9157	0	0	11.8822	0	0	11.9157	0	0	11.9157	0	0	11.8822	0	0	11.8822	0	0	11.9157	0	0	11.8822	0	0	11.985	0	0	11.9157	0	0	11.8822	0	0	11.985	0	0	11.9045	0.0111667	0	0	0	0	0	0	0	0
12.1692	0	0	12.135	0	0	12.1692	0	0	12.1692	0	0	12.135	0	0	12.135	0	0	12.1692	0	0	12.135	0	0	12.24	0	0	12.1692	0	0	12.135	0	0	12.24	0	0	12.1578	0.0114	0	0	0	0	0	0	0	0
12.4228	0	0	12.3878	0	0	12.4228	0	0	12.4228	0	0	12.3878	0	0	12.3878	0	0	12.4228	0	0	12.3878	0	0	12.495	0	0	12.4228	0	0	12.3878	0	0	12.495	0	0	12.4111	0.0116667	0	0	0	0	0	0	0	0
#	AL-DIP-PO4		#	AL-DIP-PO4		#	AL-DIP-PO4		#	AL-DIP-PO4		#	AL-DIP-PO4		#	AL-DIP-PO4		#	AL-DIP-PO4		#	AL-DIP-PO4		#	AL-DIP-PO4		#	AL-DIP-PO4		#	AL-DIP-PO4		#	AL-DIP-PO4
																																				z
0	0	0	0	0	0	0	0	0	0	0	0	0	0	0	0	0	0	0	0	0	0	0	0	0	0	0	0	0	0	0	0	0	0	0	0	0	0	0	0	0	0	0	0	0	0
0.253526	0	0	0.252812	0	0	0.253526	0	0	0.253526	0	0	0.252812	0	0	0.252812	0	0	0.253526	0	0	0.252812	0	0	0.255	0	0	0.253526	0	0	0.252812	0	0	0.255	0	0	0.253288	0.000238	0	0	0	0	0	0	0	0
0.507052	0	0	0.505624	0	0	0.507052	0	0	0.507052	0	0	0.505624	0	0	0.505624	0	0	0.507052	0	0	0.505624	0	0	0.51	0	0	0.507052	0	0	0.505624	0	0	0.51	0	0	0.506576	0.000476	0	0	0	0	0	0	0	0
0.760578	0	0	0.758436	0	0	0.760578	0	0	0.760578	0	0	0.758436	0	0	0.758436	0	0	0.760578	0	0	0.758436	0	0	0.765	0	0	0.760578	0.000891819	0.000891819	0.758436	0	0	0.765	0.00148648	0.000745026	0.759864	0.000714	0	0	0	0	0	0	0.000792766	0.000431958
1.0141	0	0	1.01125	0	0	1.0141	0	0	1.0141	0	0	1.01125	0	0	1.01125	0	0	1.0141	0	0	1.01125	0	0	1.02	0	0	1.0141	0.00475636	0.00148992	1.01125	0.00148627	0.000960463	1.02	0.00802681	0.00207757	1.01315	0.00095	0	0	0	0	0	0	0.00475648	0.00188809
1.26763	0	0	1.26406	0	0	1.26763	0	0	1.26763	0	0	1.26406	0	0	1.26406	0	0	1.26763	0.00089187	0.000493895	1.26406	0	0	1.275	0.00297303	0.00121862	1.26763	0.0157557	0.00338904	1.26406	0.00921511	0.00191825	1.275	0.0172435	0.00318886	1.26644	0.00119	0	0	0	0	0.0012883	0.000880831	0.0140714	0.00246584
1.52116	0	0	1.51687	0	0	1.52116	0	0	1.52116	0	0	1.51687	0	0	1.51687	0	0	1.52116	0.00624281	0.00166153	1.51687	0.000891695	0.000493798	1.53	0.00951327	0.00188406	1.52116	0.0181344	0.0035602	1.51687	0.0127828	0.00277665	1.53	0.0237835	0.00348167	1.51973	0.00143	0	0	0	0	0.00554926	0.00251288	0.0182336	0.00317603
1.77468	0	0	1.76968	0	0	1.77468	0	0	1.77468	0	0	1.76968	0	0	1.76968	0	0	1.77468	0.0101082	0.00237852	1.76968	0.00505343	0.00148154	1.785	0.0157569	0.00322275	1.77468	0.0205128	0.00490638	1.76968	0.0258625	0.00323503	1.785	0.0276478	0.00416081	1.77301	0.00166667	0	0	0	0	0.0103061	0.0030914	0.0246744	0.00214364
2.02821	0	0	2.0225	0	0	2.02821	0	0	2.02821	0	0	2.0225	0	0	2.0225	0	0	2.02821	0.00772965	0.00205637	2.0225	0.00862029	0.00211435	2.04	0.0202162	0.0035379	2.02821	0.0118918	0.00366902	2.0225	0.0228903	0.00384642	2.04	0.0169451	0.00271218	2.02631	0.00190333	0	0	0	0	0.0121887	0.00402196	0.0172424	0.00317846
2.28173	0.000297325	0.000297325	2.27531	0	0	2.28173	0.000297325	0.000297325	2.28173	0.00161048	0.00103831	2.27531	0.000297338	0.000297338	2.27531	0.000297338	0.000297338	2.28173	0.00535152	0.00190656	2.27531	0.0104045	0.00171184	2.295	0.00772951	0.00196489	2.28173	0.0029731	0.00142712	2.27531	0.0160527	0.00305944	2.295	0.0104047	0.00230647	2.27959	0.00214	0.000198217	9.91085e-05	0.000735051	0.000437713	0.00782852	0.00145952	0.00981016	0.00378743
2.53526	0	0	2.52812	0	0	2.53526	0	0	2.53526	0.000966333	0.000707617	2.52812	0	0	2.52812	0	0	2.53526	0.00386526	0.00202278	2.52812	0.00564813	0.00125419	2.55	0.00445888	0.0021933	2.53526	0.00148636	0.000744995	2.52812	0.0104049	0.00274351	2.55	0.00445904	0.00335318	2.53288	0.00238	0	0	0.000322111	0.000322111	0.00465742	0.000524155	0.00545011	0.00262183
2.78879	0	0	2.78093	0	0	2.78879	0	0	2.78879	0	0	2.78093	0	0	2.78093	0	0	2.78879	0	0	2.78093	0.00237839	0.00111557	2.805	0.00178359	0.00107674	2.78879	0	0	2.78093	0.00208106	0.000915358	2.805	0.0017836	0.00123571	2.78617	0.00262	0	0	0	0	0.00138733	0.000714599	0.00128822	0.000649808
3.04231	0	0	3.03374	0	0	3.04231	0	0	3.04231	0	0	3.03374	0	0	3.03374	0	0	3.04231	0	0	3.03374	0	0	3.06	0	0	3.04231	0.000891938	0.000891938	3.03374	0.000297307	0.000297307	3.06	0	0	3.03945	0.00285667	0	0	0	0	0	0	0.000396415	0.000262206
3.29584	0	0	3.28656	0	0	3.29584	0	0	3.29584	0	0	3.28656	0	0	3.28656	0	0	3.29584	0	0	3.28656	0	0	3.315	0	0	3.29584	0	0	3.28656	0	0	3.315	0	0	3.29275	0.00309333	0	0	0	0	0	0	0	0
3.54936	0	0	3.53937	0	0	3.54936	0	0	3.54936	0	0	3.53937	0	0	3.53937	0	0	3.54936	0	0	3.53937	0	0	3.57	0	0	3.54936	0	0	3.53937	0	0	3.57	0	0	3.54603	0.00333	0	0	0	0	0	0	0	0
3.80289	0	0	3.79218	0	0	3.80289	0	0	3.80289	0	0	3.79218	0	0	3.79218	0	0	3.80289	0	0	3.79218	0	0	3.825	0	0	3.80289	0	0	3.79218	0	0	3.825	0.000297303	0.000297303	3.79932	0.00357	0	0	0	0	0	0	9.91009e-05	9.91009e-05
4.05642	0	0	4.04499	0	0	4.05642	0	0	4.05642	0	0	4.04499	0	0	4.04499	0	0	4.05642	0.000297259	0.000297259	4.04499	0	0	4.08	0	0	4.05642	0	0	4.04499	0.000297251	0.000297251	4.08	0.00148651	0.000960614	4.05261	0.00381	0	0	0	0	9.90864e-05	9.90864e-05	0.000594588	0.000454143
4.30994	0	0	4.2978	0	0	4.30994	0	0	4.30994	0	0	4.2978	0	0	4.2978	0	0	4.30994	0.000594565	0.000594565	4.2978	0	0	4.335	0.00089186	0.000654023	4.30994	0.00178354	0.00123568	4.2978	0.00089191	0.000654086	4.335	0.00267565	0.00135198	4.30589	0.00404667	0	0	0	0	0.000495475	0.000262182	0.0017837	0.00051492
4.56347	0	0	4.55062	0	0	4.56347	0	0	4.56347	0.000644062	0.000644062	4.55062	0	0	4.55062	0	0	4.56347	0.00178367	0.000987716	4.55062	0.00148636	0.000744972	4.59	0.00356778	0.00143702	4.56347	0.0074318	0.00194031	4.55062	0.00237817	0.000936272	4.59	0.0112975	0.00366954	4.55919	0.00428333	0	0	0.000214688	0.000214688	0.00227927	0.000649944	0.00703584	0.0025824
4.81699	0.000297279	0.000297279	4.80343	0	0	4.81699	0.000297279	0.000297279	4.81699	0.0012882	0.000759743	4.80343	0	0	4.80343	0	0	4.81699	0.00772912	0.00214369	4.80343	0.00297273	0.00121847	4.845	0.00862166	0.00239987	4.81699	0.0148635	0.00287363	4.80343	0.0124853	0.00250277	4.845	0.0196213	0.00441931	4.81247	0.00452	0.000198186	9.90929e-05	0.000429398	0.000429398	0.00644117	0.00175326	0.0156567	0.00209781
5.07052	0.00237828	0.000713484	5.05624	0	0	5.07052	0.00237828	0.000713484	5.07052	0.00418653	0.00131415	5.05624	0.000891863	0.000654067	5.05624	0.000891863	0.000654067	5.07052	0.0166479	0.00308261	5.05624	0.0109989	0.00201878	5.1	0.0220003	0.00449121	5.07052	0.0258634	0.00371174	5.05624	0.0187278	0.00291323	5.1	0.0243783	0.00387566	5.06576	0.00476	0.00158552	0.00079276	0.00199009	0.00109822	0.016549	0.00317621	0.0229898	0.00217373
5.32405	0.0107022	0.00171911	5.30905	0.000594607	0.000411955	5.32405	0.0107022	0.00171911	5.32405	0.00837341	0.00167217	5.30905	0.00535119	0.00134023	5.30905	0.00535119	0.00134023	5.32405	0.0199184	0.00288202	5.30905	0.0181336	0.00260579	5.355	0.0261612	0.00351159	5.32405	0.0267553	0.00250858	5.30905	0.0261595	0.00323897	5.355	0.0261618	0.00395508	5.31905	0.005	0.00733297	0.00336918	0.0063586	0.00100741	0.0214044	0.00243356	0.0263588	0.000198214
5.57757	0.0104047	0.00128207	5.56186	0.00475623	0.00114046	5.57757	0.0104047	0.00128207	5.57757	0.0109502	0.00217832	5.56186	0.00832343	0.00165611	5.56186	0.00832343	0.00165611	5.57757	0.0190265	0.00306928	5.56186	0.0190247	0.00379171	5.61	0.0240799	0.00307148	5.57757	0.0231881	0.004851	5.56186	0.0267541	0.00297736	5.61	0.0249719	0.00374532	5.57233	0.00523667	0.00852191	0.00188284	0.009199	0.000875576	0.0207104	0.00168477	0.0249714	0.0010294
5.8311	0.00832374	0.00165621	5.81468	0.00921542	0.0019183	5.8311	0.00832374	0.00165621	5.8311	0.00869555	0.00209687	5.81468	0.00951246	0.0016774	5.81468	0.00951246	0.0016774	5.8311	0.0142695	0.00221522	5.81468	0.0240783	0.00318885	5.865	0.0163504	0.00307165	5.8311	0.0121885	0.00231573	5.81468	0.0258628	0.00311979	5.865	0.0139721	0.00323752	5.82563	0.00547333	0.00862097	0.000297228	0.00924015	0.000272304	0.0182327	0.00298387	0.0173411	0.00429183
6.08462	0.00535127	0.00119512	6.06749	0.0142688	0.00180325	6.08462	0.00535127	0.00119512	6.08462	0.00515304	0.00110754	6.06749	0.00951252	0.00202487	6.06749	0.00951252	0.00202487	6.08462	0.00475649	0.00114055	6.06749	0.0184308	0.0027477	6.12	0.00951253	0.00258328	6.08462	0.00743194	0.00157416	6.06749	0.013378	0.00295692	6.12	0.00862051	0.00251178	6.07891	0.00571	0.00832378	0.00297252	0.00805936	0.00145316	0.0108999	0.00400792	0.00981014	0.00181661
6.33815	0.00327027	0.000975198	6.3203	0.00891828	0.00229663	6.33815	0.00327027	0.000975198	6.33815	0.00161041	0.000928181	6.3203	0.00594565	0.00144171	6.3203	0.00594565	0.00144171	6.33815	0.00237848	0.00111562	6.3203	0.00891831	0.00164335	6.375	0.00445921	0.00215115	6.33815	0.00564866	0.00240876	6.3203	0.00921564	0.00230963	6.375	0.00624255	0.00287657	6.3322	0.00595	0.00515294	0.00188267	0.00450057	0.00144508	0.005252	0.00192905	0.00703562	0.00110341
6.59168	0.000594568	0.000411929	6.57311	0.00356734	0.00107024	6.59168	0.000594568	0.000411929	6.59168	0.000322002	0.000322002	6.57311	0.00118918	0.000557773	6.57311	0.00118918	0.000557773	6.59168	0.00118925	0.000703592	6.57311	0.00416191	0.00137137	6.63	0.00118918	0.000703558	6.59168	0.00237843	0.00119515	6.57311	0.00445915	0.00161407	6.63	0.000297266	0.000297266	6.58549	0.00619	0.00158549	0.000990925	0.000900119	0.000289058	0.00218011	0.000990898	0.00237828	0.00120143
6.8452	0.000297336	0.000297336	6.82592	0.000891776	0.000493843	6.8452	0.000297336	0.000297336	6.8452	0	0	6.82592	0.000594526	0.0004119	6.82592	0.000594526	0.0004119	6.8452	0.000594673	0.000594673	6.82592	0.00297289	0.00136106	6.885	0	0	6.8452	0.000891915	0.00049392	6.82592	0.00297289	0.00149004	6.885	0	0	6.83877	0.00642667	0.000495482	0.000198147	0.000396351	0.000198175	0.00118919	0.000908222	0.00128827	0.000880783
7.09873	0	0	7.07874	0	0	7.09873	0	0	7.09873	0.000322114	0.000322114	7.07874	0	0	7.07874	0	0	7.09873	0	0	7.07874	0.000297307	0.000297307	7.14	0	0	7.09873	0.000297313	0.000297313	7.07874	0.00059459	0.000411944	7.14	0	0	7.09207	0.00666333	0	0	0.000107371	0.000107371	9.91022e-05	9.91022e-05	0.000297301	0.000171643
7.35225	0	0	7.33155	0	0	7.35225	0	0	7.35225	0	0	7.33155	0	0	7.33155	0	0	7.35225	0	0	7.33155	0	0	7.395	0	0	7.35225	0	0	7.33155	0	0	7.395	0	0	7.34535	0.0069	0	0	0	0	0	0	0	0
7.60578	0	0	7.58436	0	0	7.60578	0	0	7.60578	0	0	7.58436	0	0	7.58436	0	0	7.60578	0	0	7.58436	0	0	7.65	0	0	7.60578	0	0	7.58436	0	0	7.65	0	0	7.59864	0.00714	0	0	0	0	0	0	0	0
7.85931	0	0	7.83717	0	0	7.85931	0	0	7.85931	0	0	7.83717	0	0	7.83717	0	0	7.85931	0	0	7.83717	0	0	7.905	0	0	7.85931	0	0	7.83717	0	0	7.905	0	0	7.85193	0.00738	0	0	0	0	0	0	0	0
8.11283	0	0	8.08998	0	0	8.11283	0	0	8.11283	0	0	8.08998	0	0	8.08998	0	0	8.11283	0	0	8.08998	0	0	8.16	0	0	8.11283	0	0	8.08998	0	0	8.16	0	0	8.10521	0.00761667	0	0	0	0	0	0	0	0
8.36636	0	0	8.3428	0	0	8.36636	0	0	8.36636	0	0	8.3428	0	0	8.3428	0	0	8.36636	0	0	8.3428	0	0	8.415	0	0	8.36636	0	0	8.3428	0	0	8.415	0	0	8.35851	0.00785333	0	0	0	0	0	0	0	0
8.61988	0	0	8.59561	0	0	8.61988	0	0	8.61988	0	0	8.59561	0	0	8.59561	0	0	8.61988	0	0	8.59561	0	0	8.67	0	0	8.61988	0	0	8.59561	0	0	8.67	0	0	8.61179	0.00809	0	0	0	0	0	0	0	0
8.87341	0	0	8.84842	0	0	8.87341	0	0	8.87341	0	0	8.84842	0	0	8.84842	0	0	8.87341	0	0	8.84842	0	0	8.925	0	0	8.87341	0	0	8.84842	0	0	8.925	0	0	8.86508	0.00833	0	0	0	0	0	0	0	0
9.12694	0	0	9.10123	0	0	9.12694	0	0	9.12694	0	0	9.10123	0	0	9.10123	0	0	9.12694	0	0	9.10123	0	0	9.18	0	0	9.12694	0	0	9.10123	0	0	9.18	0	0	9.11837	0.00857	0	0	0	0	0	0	0	0
9.38046	0	0	9.35404	0	0	9.38046	0	0	9.38046	0	0	9.35404	0	0	9.35404	0	0	9.38046	0	0	9.35404	0	0	9.435	0	0	9.38046	0	0	9.35404	0	0	9.435	0	0	9.37165	0.00880667	0	0	0	0	0	0	0	0
9.63399	0	0	9.60686	0	0	9.63399	0	0	9.63399	0	0	9.60686	0	0	9.60686	0	0	9.63399	0	0	9.60686	0	0	9.69	0	0	9.63399	0	0	9.60686	0	0	9.69	0	0	9.62495	0.00904333	0	0	0	0	0	0	0	0
9.88751	0	0	9.85967	0	0	9.88751	0	0	9.88751	0	0	9.85967	0	0	9.85967	0	0	9.88751	0	0	9.85967	0	0	9.945	0	0	9.88751	0	0	9.85967	0	0	9.945	0	0	9.87823	0.00928	0	0	0	0	0	0	0	0
10.141	0	0	10.1125	0	0	10.141	0	0	10.141	0	0	10.1125	0	0	10.1125	0	0	10.141	0	0	10.1125	0	0	10.2	0	0	10.141	0	0	10.1125	0	0	10.2	0	0	10.1315	0.0095	0	0	0	0	0	0	0	0
10.3946	0	0	10.3653	0	0	10.3946	0	0	10.3946	0	0	10.3653	0	0	10.3653	0	0	10.3946	0	0	10.3653	0	0	10.455	0	0	10.3946	0	0	10.3653	0	0	10.455	0	0	10.3848	0.00976667	0	0	0	0	0	0	0	0
10.6481	0	0	10.6181	0	0	10.6481	0	0	10.6481	0	0	10.6181	0	0	10.6181	0	0	10.6481	0	0	10.6181	0	0	10.71	0	0	10.6481	0	0	10.6181	0	0	10.71	0	0	10.6381	0.01	0	0	0	0	0	0	0	0
10.9016	0	0	10.8709	0	0	10.9016	0	0	10.9016	0	0	10.8709	0	0	10.8709	0	0	10.9016	0	0	10.8709	0	0	10.965	0	0	10.9016	0	0	10.8709	0	0	10.965	0	0	10.8914	0.0102333	0	0	0	0	0	0	0	0
11.1551	0	0	11.1237	0	0	11.1551	0	0	11.1551	0	0	11.1237	0	0	11.1237	0	0	11.1551	0	0	11.1237	0	0	11.22	0	0	11.1551	0	0	11.1237	0	0	11.22	0	0	11.1446	0.0104667	0	0	0	0	0	0	0	0
11.4087	0	0	11.3765	0	0	11.4087	0	0	11.4087	0	0	11.3765	0	0	11.3765	0	0	11.4087	0	0	11.3765	0	0	11.475	0	0	11.4087	0	0	11.3765	0	0	11.475	0	0	11.398	0.0107333	0	0	0	0	0	0	0	0
11.6622	0	0	11.6294	0	0	11.6622	0	0	11.6622	0	0	11.6294	0	0	11.6294	0	0	11.6622	0	0	11.6294	0	0	11.73	0	0	11.6622	0	0	11.6294	0	0	11.73	0	0	11.6513	0.0109333	0	0	0	0	0	0	0	0
11.9157	0	0	11.8822	0	0	11.9157	0	0	11.9157	0	0	11.8822	0	0	11.8822	0	0	11.9157	0	0	11.8822	0	0	11.985	0	0	11.9157	0	0	11.8822	0	0	11.985	0	0	11.9045	0.0111667	0	0	0	0	0	0	0	0
12.1692	0	0	12.135	0	0	12.1692	0	0	12.1692	0	0	12.135	0	0	12.135	0	0	12.1692	0	0	12.135	0	0	12.24	0	0	12.1692	0	0	12.135	0	0	12.24	0	0	12.1578	0.0114	0	0	0	0	0	0	0	0
12.4228	0	0	12.3878	0	0	12.4228	0	0	12.4228	0	0	12.3878	0	0	12.3878	0	0	12.4228	0	0	12.3878	0	0	12.495	0	0	12.4228	0	0	12.3878	0	0	12.495	0	0	12.4111	0.0116667	0	0	0	0	0	0	0	0
#	AL-CHO-ROH		#	AL-CHO-ROH		#	AL-CHO-ROH		#	AL-CHO-ROH		#	AL-CHO-ROH		#	AL-CHO-ROH		#	AL-CHO-ROH		#	AL-CHO-ROH		#	AL-CHO-ROH		#	AL-CHO-ROH		#	AL-CHO-ROH		#	AL-CHO-ROH
																																				z
0	0	0	0	0	0	0	0	0	0	0	0	0	0	0	0	0	0	0	0	0	0	0	0	0	0	0	0	0	0	0	0	0	0	0	0	0	0	0	0	0	0	0	0	0	0
0.253526	0	0	0.252812	0	0	0.253526	0	0	0.253526	0	0	0.252812	0	0	0.252812	0	0	0.253526	0	0	0.252812	0	0	0.255	0	0	0.253526	0	0	0.252812	0	0	0.255	0	0	0.253288	0.000238	0	0	0	0	0	0	0	0
0.507052	0	0	0.505624	0	0	0.507052	0	0	0.507052	0	0	0.505624	0	0	0.505624	0	0	0.507052	0	0	0.505624	0	0	0.51	0	0	0.507052	0	0	0.505624	0	0	0.51	0	0	0.506576	0.000476	0	0	0	0	0	0	0	0
0.760578	0	0	0.758436	0	0	0.760578	0	0	0.760578	0	0	0.758436	0	0	0.758436	0	0	0.760578	0	0	0.758436	0	0	0.765	0	0	0.760578	0	0	0.758436	0	0	0.765	0	0	0.759864	0.000714	0	0	0	0	0	0	0	0
1.0141	0	0	1.01125	0	0	1.0141	0	0	1.0141	0	0	1.01125	0	0	1.01125	0	0	1.0141	0	0	1.01125	0	0	1.02	0	0	1.0141	0	0	1.01125	0	0	1.02	0	0	1.01315	0.00095	0	0	0	0	0	0	0	0
1.26763	0	0	1.26406	0	0	1.26763	0	0	1.26763	0	0	1.26406	0	0	1.26406	0	0	1.26763	0	0	1.26406	0	0	1.275	0	0	1.26763	0.00267554	0.000953193	1.26406	0	0	1.275	0.00148646	0.000609268	1.26644	0.00119	0	0	0	0	0	0	0.00138733	0.000773951
1.52116	0	0	1.51687	0	0	1.52116	0	0	1.52116	0	0	1.51687	0	0	1.51687	0	0	1.52116	0	0	1.51687	0	0	1.53	0	0	1.52116	0.0145662	0.00356979	1.51687	0.000297256	0.000297256	1.53	0.00832422	0.0026404	1.51973	0.00143	0	0	0	0	0	0	0.00772922	0.00412981
1.77468	0	0	1.76968	0	0	1.77468	0	0	1.77468	0	0	1.76968	0	0	1.76968	0	0	1.77468	0.00445909	0.00149584	1.76968	0	0	1.785	0.00327021	0.00114832	1.77468	0.025862	0.00568664	1.76968	0.00475607	0.00121835	1.785	0.0211075	0.00347161	1.77301	0.00166667	0	0	0	0	0.00257643	0.00133315	0.0172418	0.00639199
2.02821	0	0	2.0225	0	0	2.02821	0	0	2.02821	0	0	2.0225	0	0	2.0225	0	0	2.02821	0.0163497	0.00321767	2.0225	0.0020808	0.00091526	2.04	0.0154585	0.00274517	2.02821	0.0324032	0.00445607	2.0225	0.0181336	0.00355996	2.04	0.0282412	0.0036865	2.02631	0.00190333	0	0	0	0	0.0112963	0.00461494	0.0262593	0.00423679
2.28173	0	0	2.27531	0	0	2.28173	0	0	2.28173	0.000297233	0.000297233	2.27531	0	0	2.27531	0	0	2.28173	0.0217011	0.0030323	2.27531	0.00951259	0.00247422	2.295	0.0136746	0.00215672	2.28173	0.0234851	0.00304621	2.27531	0.0350777	0.00371852	2.295	0.0214038	0.00307089	2.27959	0.00214	0	0	9.90776e-05	9.90776e-05	0.0149628	0.00357698	0.0266555	0.00425374
2.53526	0	0	2.52812	0	0	2.53526	0	0	2.53526	0.000594627	0.000594627	2.52812	0	0	2.52812	0	0	2.53526	0.0121885	0.00281712	2.52812	0.0237817	0.00355936	2.55	0.0109995	0.00246943	2.53526	0.00981048	0.00279708	2.52812	0.031808	0.00427292	2.55	0.0109987	0.00231553	2.53288	0.00238	0	0	0.000198209	0.000198209	0.0156566	0.00407706	0.0175391	0.00714271
2.78879	0	0	2.78093	0	0	2.78879	0	0	2.78879	0.000594663	0.000411994	2.78093	0	0	2.78093	0	0	2.78879	0.00416224	0.00206662	2.78093	0.0243764	0.00276834	2.805	0.00416185	0.00137138	2.78879	0.0050541	0.00186628	2.78093	0.0163503	0.00349175	2.805	0.00475656	0.00160863	2.78617	0.00262	0	0	0.000198221	0.000198221	0.0109002	0.00673811	0.00872033	0.00381597
3.04231	0	0	3.03374	0	0	3.04231	0	0	3.04231	0	0	3.03374	0	0	3.03374	0	0	3.04231	0.000891879	0.0004939	3.03374	0.014864	0.00353355	3.06	0.00118906	0.000928689	3.04231	0.000297273	0.000297273	3.03374	0.00594528	0.00211365	3.06	0.000594598	0.000411949	3.03945	0.00285667	0	0	0	0	0.00564831	0.00460864	0.00227905	0.00183512
3.29584	0	0	3.28656	0	0	3.29584	0	0	3.29584	0.000297336	0.000297336	3.28656	0.000891781	0.000493846	3.28656	0.000891781	0.000493846	3.29584	0	0	3.28656	0.00356735	0.00130265	3.315	0	0	3.29584	0.000297313	0.000297313	3.28656	0.00148642	0.00074501	3.315	0.000594547	0.000411914	3.29275	0.00309333	0	0	0.000693632	0.000198148	0.00118912	0.00118912	0.00079276	0.000357286
3.54936	0	0	3.53937	0	0	3.54936	0	0	3.54936	0	0	3.53937	0	0	3.53937	0	0	3.54936	0	0	3.53937	0	0	3.57	0	0	3.54936	0.000297313	0.000297313	3.53937	0.000594526	0.0004119	3.57	0	0	3.54603	0.00333	0	0	0	0	0	0	0.000297279	0.000171625
3.80289	0	0	3.79218	0	0	3.80289	0	0	3.80289	0.000297273	0.000297273	3.79218	0	0	3.79218	0	0	3.80289	0.000297283	0.000297283	3.79218	0	0	3.825	0.000594632	0.000411973	3.80289	0	0	3.79218	0	0	3.825	0.000297303	0.000297303	3.79932	0.00357	0	0	9.90909e-05	9.90909e-05	0.000297305	0.000171655	9.91009e-05	9.91009e-05
4.05642	0	0	4.04499	0	0	4.05642	0	0	4.05642	0	0	4.04499	0	0	4.04499	0	0	4.05642	0.000594492	0.000411876	4.04499	0	0	4.08	0.000594629	0.000411971	4.05642	0.00327002	0.000975172	4.04499	0.000297323	0.000297323	4.08	0.0011892	0.000557786	4.05261	0.00381	0	0	0	0	0.000396374	0.000198187	0.00158552	0.000880726
4.30994	0	0	4.2978	0	0	4.30994	0	0	4.30994	0.000297325	0.000297325	4.2978	0	0	4.2978	0	0	4.30994	0.00178363	0.000651291	4.2978	0.0011891	0.000703488	4.335	0.00386506	0.00143825	4.30994	0.00594548	0.00167744	4.2978	0.00178364	0.000651295	4.335	0.00772978	0.00238741	4.30589	0.00404667	0	0	9.91085e-05	9.91085e-05	0.00227927	0.000811261	0.00515297	0.00176164
4.56347	0.00178365	0.000779743	4.55062	0	0	4.56347	0.00178365	0.000779743	4.56347	0.000891804	0.000493859	4.55062	0	0	4.55062	0	0	4.56347	0.00891843	0.00169851	4.55062	0.0014863	0.000744928	4.59	0.00683792	0.00167869	4.56347	0.0208094	0.00345049	4.55062	0.00653966	0.0018032	4.59	0.017243	0.00254787	4.55919	0.00428333	0.0011891	0.00059455	0.000297268	0.000297268	0.00574755	0.00221366	0.014864	0.00428762
4.81699	0.00386455	0.00077291	4.80343	0.000297338	0.000297338	4.81699	0.00386455	0.00077291	4.81699	0.00654021	0.00133482	4.80343	0.00208078	0.000685622	4.80343	0.00208078	0.000685622	4.81699	0.0157557	0.00216414	4.80343	0.00267539	0.000851211	4.845	0.0142701	0.00311249	4.81699	0.0190256	0.0030386	4.80343	0.00980958	0.00199044	4.845	0.022593	0.0028733	4.81247	0.00452	0.00267548	0.00118907	0.00356726	0.00148648	0.0109004	0.0041348	0.0171427	0.00380845
5.07052	0.00416178	0.000881819	5.05624	0.00118904	0.000557708	5.07052	0.00416178	0.000881819	5.07052	0.00980988	0.00199062	5.05624	0.00208084	0.00068564	5.05624	0.00208084	0.00068564	5.07052	0.0193222	0.00348936	5.05624	0.0136742	0.00197886	5.1	0.0187288	0.0029134	5.07052	0.0237819	0.00449488	5.05624	0.0211059	0.00333615	5.1	0.0178369	0.00317309	5.06576	0.00476	0.00317087	0.000990913	0.00465719	0.00257635	0.0172417	0.00179195	0.0209082	0.00171901
5.32405	0.00743174	0.0016315	5.30905	0.00832363	0.00141707	5.32405	0.00743174	0.0016315	5.32405	0.0127826	0.00209774	5.30905	0.0101068	0.00175547	5.30905	0.0101068	0.00175547	5.32405	0.0151607	0.00251738	5.30905	0.0193222	0.00281955	5.355	0.0127829	0.00218374	5.32405	0.0190255	0.00261594	5.30905	0.0267543	0.00315729	5.355	0.0154581	0.00267735	5.31905	0.005	0.00772904	0.000297298	0.0109987	0.000891919	0.0157553	0.00191101	0.0204126	0.00333387
5.57757	0.00921584	0.00154708	5.56186	0.0124854	0.00201449	5.57757	0.00921584	0.00154708	5.57757	0.00416198	0.00107019	5.56186	0.00772876	0.00205595	5.56186	0.00772876	0.00205595	5.57757	0.011891	0.0029776	5.56186	0.0205121	0.00246093	5.61	0.00475628	0.00166464	5.57757	0.0121886	0.00261395	5.56186	0.0217009	0.00290848	5.61	0.00683726	0.00197997	5.57233	0.00523667	0.0103057	0.00108984	0.00653983	0.00118893	0.0123865	0.00455506	0.0135756	0.00434644
5.8311	0.00208116	0.000915432	5.81468	0.00891809	0.0018033	5.8311	0.00208116	0.000915432	5.8311	0.00208082	0.00101063	5.81468	0.00921553	0.00171601	5.81468	0.00921553	0.00171601	5.8311	0.00475676	0.00160876	5.81468	0.0130803	0.00286868	5.865	0.00356721	0.00167311	5.8311	0.0056487	0.00216772	5.81468	0.00951288	0.00197906	5.865	0.00267571	0.00154264	5.82563	0.00547333	0.00436014	0.00227898	0.00683729	0.00237824	0.00713474	0.00299252	0.00594576	0.0019793
6.08462	0.000594638	0.000411977	6.06749	0.006243	0.00148644	6.08462	0.000594638	0.000411977	6.08462	0.00148659	0.000859654	6.06749	0.00297279	0.00105691	6.06749	0.00297279	0.00105691	6.08462	0.00148645	0.000609263	6.06749	0.00505389	0.00171196	6.12	0.000594658	0.000594658	6.08462	0.00208118	0.000915411	6.06749	0.00535107	0.00217647	6.12	0	0	6.07891	0.00571	0.00247742	0.00188279	0.00247739	0.0004954	0.00237833	0.00136233	0.00247742	0.00155737
6.33815	0	0	6.3203	0.00208085	0.000808613	6.33815	0	0	6.33815	0	0	6.3203	0.000594587	0.000411942	6.3203	0.000594587	0.000411942	6.33815	0	0	6.3203	0.00208093	0.000915267	6.375	0	0	6.33815	0.000297313	0.000297313	6.3203	0.000891827	0.000654033	6.375	0	0	6.3322	0.00595	0.000693618	0.000693618	0.000396392	0.000198196	0.000693643	0.000693643	0.00039638	0.00026217
6.59168	0	0	6.57311	0	0	6.59168	0	0	6.59168	0	0	6.57311	0	0	6.57311	0	0	6.59168	0	0	6.57311	0.000594438	0.000594438	6.63	0	0	6.59168	0	0	6.57311	0	0	6.63	0	0	6.58549	0.00619	0	0	0	0	0.000198146	0.000198146	0	0
6.8452	0	0	6.82592	0	0	6.8452	0	0	6.8452	0	0	6.82592	0	0	6.82592	0	0	6.8452	0	0	6.82592	0	0	6.885	0	0	6.8452	0	0	6.82592	0	0	6.885	0	0	6.83877	0.00642667	0	0	0	0	0	0	0	0
7.09873	0	0	7.07874	0	0	7.09873	0	0	7.09873	0	0	7.07874	0	0	7.07874	0	0	7.09873	0	0	7.07874	0	0	7.14	0	0	7.09873	0	0	7.07874	0	0	7.14	0	0	7.09207	0.00666333	0	0	0	0	0	0	0	0
7.35225	0	0	7.33155	0	0	7.35225	0	0	7.35225	0	0	7.33155	0	0	7.33155	0	0	7.35225	0	0	7.33155	0	0	7.395	0	0	7.35225	0	0	7.33155	0	0	7.395	0	0	7.34535	0.0069	0	0	0	0	0	0	0	0
7.60578	0	0	7.58436	0	0	7.60578	0	0	7.60578	0	0	7.58436	0	0	7.58436	0	0	7.60578	0	0	7.58436	0	0	7.65	0	0	7.60578	0	0	7.58436	0	0	7.65	0	0	7.59864	0.00714	0	0	0	0	0	0	0	0
7.85931	0	0	7.83717	0	0	7.85931	0	0	7.85931	0	0	7.83717	0	0	7.83717	0	0	7.85931	0	0	7.83717	0	0	7.905	0	0	7.85931	0	0	7.83717	0	0	7.905	0	0	7.85193	0.00738	0	0	0	0	0	0	0	0
8.11283	0	0	8.08998	0	0	8.11283	0	0	8.11283	0	0	8.08998	0	0	8.08998	0	0	8.11283	0	0	8.08998	0	0	8.16	0	0	8.11283	0	0	8.08998	0	0	8.16	0	0	8.10521	0.00761667	0	0	0	0	0	0	0	0
8.36636	0	0	8.3428	0	0	8.36636	0	0	8.36636	0	0	8.3428	0	0	8.3428	0	0	8.36636	0	0	8.3428	0	0	8.415	0	0	8.36636	0	0	8.3428	0	0	8.415	0	0	8.35851	0.00785333	0	0	0	0	0	0	0	0
8.61988	0	0	8.59561	0	0	8.61988	0	0	8.61988	0	0	8.59561	0	0	8.59561	0	0	8.61988	0	0	8.59561	0	0	8.67	0	0	8.61988	0	0	8.59561	0	0	8.67	0	0	8.61179	0.00809	0	0	0	0	0	0	0	0
8.87341	0	0	8.84842	0	0	8.87341	0	0	8.87341	0	0	8.84842	0	0	8.84842	0	0	8.87341	0	0	8.84842	0	0	8.925	0	0	8.87341	0	0	8.84842	0	0	8.925	0	0	8.86508	0.00833	0	0	0	0	0	0	0	0
9.12694	0	0	9.10123	0	0	9.12694	0	0	9.12694	0	0	9.10123	0	0	9.10123	0	0	9.12694	0	0	9.10123	0	0	9.18	0	0	9.12694	0	0	9.10123	0	0	9.18	0	0	9.11837	0.00857	0	0	0	0	0	0	0	0
9.38046	0	0	9.35404	0	0	9.38046	0	0	9.38046	0	0	9.35404	0	0	9.35404	0	0	9.38046	0	0	9.35404	0	0	9.435	0	0	9.38046	0	0	9.35404	0	0	9.435	0	0	9.37165	0.00880667	0	0	0	0	0	0	0	0
9.63399	0	0	9.60686	0	0	9.63399	0	0	9.63399	0	0	9.60686	0	0	9.60686	0	0	9.63399	0	0	9.60686	0	0	9.69	0	0	9.63399	0	0	9.60686	0	0	9.69	0	0	9.62495	0.00904333	0	0	0	0	0	0	0	0
9.88751	0	0	9.85967	0	0	9.88751	0	0	9.88751	0	0	9.85967	0	0	9.85967	0	0	9.88751	0	0	9.85967	0	0	9.945	0	0	9.88751	0	0	9.85967	0	0	9.945	0	0	9.87823	0.00928	0	0	0	0	0	0	0	0
10.141	0	0	10.1125	0	0	10.141	0	0	10.141	0	0	10.1125	0	0	10.1125	0	0	10.141	0	0	10.1125	0	0	10.2	0	0	10.141	0	0	10.1125	0	0	10.2	0	0	10.1315	0.0095	0	0	0	0	0	0	0	0
10.3946	0	0	10.3653	0	0	10.3946	0	0	10.3946	0	0	10.3653	0	0	10.3653	0	0	10.3946	0	0	10.3653	0	0	10.455	0	0	10.3946	0	0	10.3653	0	0	10.455	0	0	10.3848	0.00976667	0	0	0	0	0	0	0	0
10.6481	0	0	10.6181	0	0	10.6481	0	0	10.6481	0	0	10.6181	0	0	10.6181	0	0	10.6481	0	0	10.6181	0	0	10.71	0	0	10.6481	0	0	10.6181	0	0	10.71	0	0	10.6381	0.01	0	0	0	0	0	0	0	0
10.9016	0	0	10.8709	0	0	10.9016	0	0	10.9016	0	0	10.8709	0	0	10.8709	0	0	10.9016	0	0	10.8709	0	0	10.965	0	0	10.9016	0	0	10.8709	0	0	10.965	0	0	10.8914	0.0102333	0	0	0	0	0	0	0	0
11.1551	0	0	11.1237	0	0	11.1551	0	0	11.1551	0	0	11.1237	0	0	11.1237	0	0	11.1551	0	0	11.1237	0	0	11.22	0	0	11.1551	0	0	11.1237	0	0	11.22	0	0	11.1446	0.0104667	0	0	0	0	0	0	0	0
11.4087	0	0	11.3765	0	0	11.4087	0	0	11.4087	0	0	11.3765	0	0	11.3765	0	0	11.4087	0	0	11.3765	0	0	11.475	0	0	11.4087	0	0	11.3765	0	0	11.475	0	0	11.398	0.0107333	0	0	0	0	0	0	0	0
11.6622	0	0	11.6294	0	0	11.6622	0	0	11.6622	0	0	11.6294	0	0	11.6294	0	0	11.6622	0	0	11.6294	0	0	11.73	0	0	11.6622	0	0	11.6294	0	0	11.73	0	0	11.6513	0.0109333	0	0	0	0	0	0	0	0
11.9157	0	0	11.8822	0	0	11.9157	0	0	11.9157	0	0	11.8822	0	0	11.8822	0	0	11.9157	0	0	11.8822	0	0	11.985	0	0	11.9157	0	0	11.8822	0	0	11.985	0	0	11.9045	0.0111667	0	0	0	0	0	0	0	0
12.1692	0	0	12.135	0	0	12.1692	0	0	12.1692	0	0	12.135	0	0	12.135	0	0	12.1692	0	0	12.135	0	0	12.24	0	0	12.1692	0	0	12.135	0	0	12.24	0	0	12.1578	0.0114	0	0	0	0	0	0	0	0
12.4228	0	0	12.3878	0	0	12.4228	0	0	12.4228	0	0	12.3878	0	0	12.3878	0	0	12.4228	0	0	12.3878	0	0	12.495	0	0	12.4228	0	0	12.3878	0	0	12.495	0	0	12.4111	0.0116667	0	0	0	0	0	0	0	0
#	water		#	water		#	water		#	water		#	water		#	water		#	water		#	water		#	water		#	water		#	water		#	water
																																				z
0	0	0	0	0	0	0	0	0	0	0	0	0	0	0	0	0	0	0	0	0	0	0	0	0	0	0	0	0	0	0	0	0	0	0	0	0	0	0	0	0	0	0	0	0	0
0.253526	0	0	0.252812	0	0	0.253526	0	0	0.253526	0	0	0.252812	0	0	0.252812	0	0	0.253526	0	0	0.252812	0	0	0.255	0	0	0.253526	0	0	0.252812	0	0	0.255	0	0	0.253288	0.000238	0	0	0	0	0	0	0	0
0.507052	0	0	0.505624	0	0	0.507052	0	0	0.507052	0	0	0.505624	0	0	0.505624	0	0	0.507052	0	0	0.505624	0	0	0.51	0	0	0.507052	0	0	0.505624	0	0	0.51	0	0	0.506576	0.000476	0	0	0	0	0	0	0	0
0.760578	0	0	0.758436	0	0	0.760578	0	0	0.760578	0	0	0.758436	0	0	0.758436	0	0	0.760578	0	0	0.758436	0	0	0.765	0	0	0.760578	0	0	0.758436	0	0	0.765	0	0	0.759864	0.000714	0	0	0	0	0	0	0	0
1.0141	0	0	1.01125	0	0	1.0141	0	0	1.0141	0	0	1.01125	0	0	1.01125	0	0	1.0141	0	0	1.01125	0	0	1.02	0	0	1.0141	0	0	1.01125	0	0	1.02	0	0	1.01315	0.00095	0	0	0	0	0	0	0	0
1.26763	0	0	1.26406	0	0	1.26763	0	0	1.26763	0	0	1.26406	0	0	1.26406	0	0	1.26763	0	0	1.26406	0	0	1.275	0	0	1.26763	0	0	1.26406	0	0	1.275	0	0	1.26644	0.00119	0	0	0	0	0	0	0	0
1.52116	0	0	1.51687	0	0	1.52116	0	0	1.52116	0	0	1.51687	0	0	1.51687	0	0	1.52116	0	0	1.51687	0	0	1.53	0	0	1.52116	0	0	1.51687	0	0	1.53	0	0	1.51973	0.00143	0	0	0	0	0	0	0	0
1.77468	0	0	1.76968	0	0	1.77468	0	0	1.77468	0	0	1.76968	0	0	1.76968	0	0	1.77468	0	0	1.76968	0	0	1.785	0	0	1.77468	0.00505423	0.00191494	1.76968	0	0	1.785	0.00862099	0.00324611	1.77301	0.00166667	0	0	0	0	0	0	0.00455841	0.00250098
2.02821	0	0	2.0225	0	0	2.02821	0	0	2.02821	0	0	2.0225	0	0	2.0225	0	0	2.02821	0	0	2.0225	0	0	2.04	0	0	2.02821	0.0145679	0.00448369	2.0225	0	0	2.04	0.0217015	0.00424463	2.02631	0.00190333	0	0	0	0	0	0	0.0120898	0.00638605
2.28173	0	0	2.27531	0	0	2.28173	0	0	2.28173	0	0	2.27531	0	0	2.27531	0	0	2.28173	0	0	2.27531	0	0	2.295	0	0	2.28173	0.0178383	0.00517728	2.27531	0.00297272	0.00105687	2.295	0.0214043	0.00564407	2.27959	0.00214	0	0	0	0	0	0	0.0140718	0.00564419
2.53526	0	0	2.52812	0	0	2.53526	0	0	2.53526	0	0	2.52812	0	0	2.52812	0	0	2.53526	0.00029735	0.00029735	2.52812	0	0	2.55	0	0	2.53526	0.0107035	0.00449902	2.52812	0.0121884	0.00257851	2.55	0.0115935	0.00376812	2.53288	0.00238	0	0	0	0	9.91167e-05	9.91167e-05	0.0114951	0.000431455
2.78879	0	0	2.78093	0	0	2.78879	0	0	2.78879	0	0	2.78093	0	0	2.78093	0	0	2.78879	0.00029735	0.00029735	2.78093	0	0	2.805	0.000594531	0.000594531	2.78879	0.00327051	0.00143339	2.78093	0.0124859	0.00271426	2.805	0.00416159	0.00192829	2.78617	0.00262	0	0	0	0	0.000297294	0.000171626	0.00663934	0.00293458
3.04231	0	0	3.03374	0	0	3.04231	0	0	3.04231	0	0	3.03374	0	0	3.03374	0	0	3.04231	0.00029735	0.00029735	3.03374	0	0	3.06	0	0	3.04231	0.000594686	0.00041201	3.03374	0.00327023	0.0012258	3.06	0.00118907	0.00118907	3.03945	0.00285667	0	0	0	0	9.91167e-05	9.91167e-05	0.00168466	0.00081114
3.29584	0	0	3.28656	0	0	3.29584	0	0	3.29584	0	0	3.28656	0	0	3.28656	0	0	3.29584	0	0	3.28656	0	0	3.315	0.000297336	0.000297336	3.29584	0	0	3.28656	0	0	3.315	0	0	3.29275	0.00309333	0	0	0	0	9.91121e-05	9.91121e-05	0	0
3.54936	0	0	3.53937	0	0	3.54936	0	0	3.54936	0	0	3.53937	0	0	3.53937	0	0	3.54936	0	0	3.53937	0	0	3.57	0	0	3.54936	0	0	3.53937	0	0	3.57	0	0	3.54603	0.00333	0	0	0	0	0	0	0	0
3.80289	0	0	3.79218	0	0	3.80289	0	0	3.80289	0	0	3.79218	0	0	3.79218	0	0	3.80289	0	0	3.79218	0	0	3.825	0	0	3.80289	0.000594519	0.000594519	3.79218	0.000297252	0.000297252	3.825	0.00148651	0.00148651	3.79932	0.00357	0	0	0	0	0	0	0.000792761	0.000357332
4.05642	0	0	4.04499	0	0	4.05642	0	0	4.05642	0	0	4.04499	0	0	4.04499	0	0	4.05642	0	0	4.04499	0	0	4.08	0.000594604	0.000594604	4.05642	0.00118912	0.000557747	4.04499	0.000297302	0.000297302	4.08	0.00208108	0.00132551	4.05261	0.00381	0	0	0	0	0.000198201	0.000198201	0.00118917	0.000514931
4.30994	0	0	4.2978	0	0	4.30994	0	0	4.30994	0.000297283	0.000297283	4.2978	0	0	4.2978	0	0	4.30994	0.00237816	0.0014708	4.2978	0.000297256	0.000297256	4.335	0.002973	0.00121858	4.30994	0.00683757	0.00236104	4.2978	0.00208096	0.00109792	4.335	0.00683785	0.00321799	4.30589	0.00404667	0	0	9.90944e-05	9.90944e-05	0.00188281	0.000811158	0.00525213	0.00158558
4.56347	0	0	4.55062	0	0	4.56347	0	0	4.56347	0.000594609	0.000411957	4.55062	0	0	4.55062	0	0	4.56347	0.00505353	0.00196202	4.55062	0.000891818	0.000653984	4.59	0.0130811	0.00426108	4.56347	0.0279438	0.00572131	4.55062	0.00772889	0.00267731	4.59	0.0261627	0.00725262	4.55919	0.00428333	0	0	0.000198203	0.000198203	0.00634214	0.00357724	0.0206118	0.00646194
4.81699	0.000891918	0.000493922	4.80343	0	0	4.81699	0.000891918	0.000493922	4.81699	0.0026755	0.00112969	4.80343	0	0	4.80343	0	0	4.81699	0.025566	0.00392417	4.80343	0.00802664	0.00255398	4.845	0.0300272	0.00693144	4.81699	0.0645098	0.00685916	4.80343	0.0240784	0.00354378	4.845	0.0722436	0.0111733	4.81247	0.00452	0.000594612	0.000297306	0.000891834	0.000891834	0.0212066	0.00671465	0.0536106	0.0149339
5.07052	0.00148631	0.000744914	5.05624	0.000297283	0.000297283	5.07052	0.00148631	0.000744914	5.07052	0.0107022	0.00218943	5.05624	0.00535111	0.00153211	5.05624	0.00535111	0.00153211	5.07052	0.0609421	0.00721662	5.05624	0.0214037	0.00381802	5.1	0.0618374	0.00917684	5.07052	0.115343	0.00992488	5.05624	0.0469686	0.00538781	5.1	0.129323	0.0132347	5.06576	0.00476	0.00108997	0.000396344	0.00713482	0.0017837	0.048061	0.0133312	0.0972116	0.0254435
5.32405	0.00505394	0.000953163	5.30905	0.00148639	0.000745028	5.32405	0.00505394	0.000953163	5.32405	0.030025	0.00313075	5.30905	0.0127826	0.00200826	5.30905	0.0127826	0.00200826	5.32405	0.104641	0.00812566	5.30905	0.0490492	0.00516154	5.355	0.117728	0.0114285	5.32405	0.182825	0.0129331	5.30905	0.107611	0.00956624	5.355	0.207509	0.0172044	5.31905	0.005	0.00386476	0.00118918	0.01853	0.00574747	0.0904728	0.0210535	0.165982	0.0300429
5.57757	0.0148638	0.00270902	5.56186	0.00326991	0.000763686	5.57757	0.0148638	0.00270902	5.57757	0.0535098	0.00471444	5.56186	0.0211059	0.00240829	5.56186	0.0211059	0.00240829	5.57757	0.17361	0.0103004	5.56186	0.0992869	0.00620712	5.61	0.184619	0.012049	5.57757	0.263982	0.0129023	5.56186	0.165875	0.011687	5.61	0.258345	0.0148321	5.57233	0.00523667	0.0109992	0.00386463	0.0319072	0.0108013	0.152505	0.0267982	0.229401	0.0318046
5.8311	0.025269	0.00298764	5.81468	0.00832339	0.00135045	5.8311	0.025269	0.00298764	5.8311	0.0915617	0.00558488	5.81468	0.0472652	0.00450265	5.81468	0.0472652	0.00450265	5.8311	0.222958	0.011871	5.81468	0.153392	0.00748331	5.865	0.244371	0.00866389	5.8311	0.319573	0.0125274	5.81468	0.251786	0.0133319	5.865	0.333259	0.0144099	5.82563	0.00547333	0.0196204	0.00564852	0.0620307	0.0147655	0.206907	0.0274623	0.301539	0.0251883
6.08462	0.0419154	0.00364214	6.06749	0.0240788	0.00236093	6.08462	0.0419154	0.00364214	6.08462	0.1091	0.00494981	6.06749	0.076695	0.00373505	6.06749	0.076695	0.00373505	6.08462	0.27736	0.00781546	6.06749	0.236031	0.0107864	6.12	0.288666	0.00801163	6.08462	0.374273	0.0106927	6.06749	0.313618	0.0131147	6.12	0.39123	0.0105067	6.07891	0.00571	0.0359699	0.00594555	0.0874968	0.0108018	0.267352	0.0159973	0.359707	0.0235588
6.33815	0.0612389	0.00355905	6.3203	0.0434012	0.00363975	6.33815	0.0612389	0.00355905	6.33815	0.137044	0.00486014	6.3203	0.112664	0.0054754	6.3203	0.112664	0.0054754	6.33815	0.300548	0.00747877	6.3203	0.257435	0.0089684	6.375	0.303825	0.00949593	6.33815	0.399838	0.0101209	6.3203	0.372479	0.0119663	6.375	0.400741	0.00903169	6.3322	0.00595	0.055293	0.00594591	0.120791	0.00812674	0.287269	0.0149472	0.39102	0.00927374
6.59168	0.0544021	0.00359947	6.57311	0.0505363	0.00400443	6.59168	0.0544021	0.00359947	6.59168	0.144181	0.00399855	6.57311	0.142392	0.00518265	6.57311	0.142392	0.00518265	6.59168	0.324924	0.0067965	6.57311	0.297271	0.00868353	6.63	0.319286	0.0067379	6.59168	0.430162	0.00814434	6.57311	0.404882	0.00914478	6.63	0.415902	0.00677798	6.58549	0.00619	0.0531135	0.00128861	0.142988	0.000596224	0.313827	0.00843667	0.416982	0.00731761
6.8452	0.051132	0.00381263	6.82592	0.0457791	0.00342756	6.8452	0.051132	0.00381263	6.8452	0.147748	0.00542933	6.82592	0.144474	0.00486552	6.82592	0.144474	0.00486552	6.8452	0.332062	0.00747173	6.82592	0.331754	0.00721181	6.885	0.325229	0.00713187	6.8452	0.415597	0.0071434	6.82592	0.426584	0.00842514	6.885	0.427497	0.0078096	6.83877	0.00642667	0.0493477	0.0017843	0.145565	0.00109147	0.329682	0.00222812	0.423226	0.00382358
7.09873	0.0460778	0.0033064	7.07874	0.0484555	0.00362674	7.09873	0.0460778	0.0033064	7.09873	0.133181	0.00506069	7.07874	0.157851	0.00418287	7.07874	0.157851	0.00418287	7.09873	0.328194	0.00730178	7.07874	0.316295	0.00609134	7.14	0.32969	0.0073756	7.09873	0.420053	0.00620846	7.07874	0.4355	0.00824402	7.14	0.433739	0.0070875	7.09207	0.00666333	0.0468704	0.000792566	0.149628	0.00822326	0.324726	0.00423759	0.429764	0.00488195
7.35225	0.0329985	0.0027642	7.33155	0.0579682	0.00458297	7.35225	0.0329985	0.0027642	7.35225	0.141208	0.00553435	7.33155	0.143879	0.00498355	7.33155	0.143879	0.00498355	7.35225	0.324628	0.00573662	7.33155	0.329673	0.00638697	7.395	0.331176	0.00878295	7.35225	0.435812	0.0074309	7.33155	0.43134	0.00919649	7.395	0.424227	0.00596198	7.34535	0.0069	0.0413217	0.00832322	0.142989	0.0008903	0.328492	0.0019801	0.43046	0.00337333
7.60578	0.0350783	0.0027528	7.58436	0.0636161	0.00321739	7.60578	0.0350783	0.0027528	7.60578	0.117128	0.00457127	7.58436	0.163499	0.00529777	7.58436	0.163499	0.00529777	7.60578	0.311846	0.00717474	7.58436	0.334728	0.00576737	7.65	0.312446	0.00908543	7.60578	0.425702	0.00850664	7.58436	0.431935	0.00772313	7.65	0.429875	0.0079641	7.59864	0.00714	0.0445909	0.00951261	0.148042	0.0154571	0.319673	0.0075293	0.42917	0.00183349
7.85931	0.0347819	0.00309915	7.83717	0.0255652	0.00352931	7.85931	0.0347819	0.00309915	7.85931	0.11356	0.00480816	7.83717	0.169445	0.00672369	7.83717	0.169445	0.00672369	7.85931	0.299955	0.00802217	7.83717	0.330268	0.00817582	7.905	0.29461	0.00792088	7.85931	0.433433	0.00875551	7.83717	0.428367	0.00636126	7.905	0.428683	0.00796134	7.85193	0.00738	0.0317096	0.00307224	0.150817	0.018628	0.308278	0.011103	0.430161	0.00163854
8.11283	0.0264575	0.00309657	8.08998	0.00416147	0.00177953	8.11283	0.0264575	0.00309657	8.11283	0.109399	0.00459227	8.08998	0.121881	0.00487504	8.08998	0.121881	0.00487504	8.11283	0.285388	0.00655844	8.08998	0.343646	0.00717939	8.16	0.285989	0.0101745	8.11283	0.409353	0.00911994	8.08998	0.436989	0.00780543	8.16	0.414415	0.00709668	8.10521	0.00761667	0.0190255	0.00743202	0.11772	0.00416045	0.305008	0.0193199	0.420252	0.00849493
8.36636	0.0240793	0.00321755	8.3428	0	0	8.36636	0.0240793	0.00321755	8.36636	0.124857	0.00482532	8.3428	0.0591557	0.00658479	8.3428	0.0591557	0.00658479	8.36636	0.261308	0.00638765	8.3428	0.371291	0.0086126	8.415	0.271125	0.0082357	8.36636	0.424515	0.00804625	8.3428	0.445015	0.0071277	8.415	0.41382	0.0109215	8.35851	0.00785333	0.0160529	0.00802645	0.081056	0.0219003	0.301241	0.0351395	0.427783	0.00915229
8.61988	0.00624289	0.00196568	8.59561	0	0	8.61988	0.00624289	0.00196568	8.61988	0.0975067	0.00597196	8.59561	0.00653949	0.00245117	8.59561	0.00653949	0.00245117	8.61988	0.279739	0.00634507	8.59561	0.340969	0.00657543	8.67	0.280044	0.00646513	8.61988	0.390922	0.0105649	8.59561	0.432231	0.00652807	8.67	0.404605	0.0110635	8.61179	0.00809	0.00416193	0.00208096	0.0368619	0.0303224	0.300251	0.0203593	0.409253	0.0121492
8.87341	0	0	8.84842	0	0	8.87341	0	0	8.87341	0.0624278	0.00593938	8.84842	0.000297253	0.000297253	8.84842	0.000297253	0.000297253	8.87341	0.263686	0.00631983	8.84842	0.278244	0.00717247	8.925	0.268152	0.00662544	8.87341	0.388544	0.00654024	8.84842	0.464636	0.00960366	8.925	0.384093	0.00999812	8.86508	0.00833	0	0	0.0210074	0.0207102	0.270027	0.00430598	0.412425	0.0261374
9.12694	0	0	9.10123	0	0	9.12694	0	0	9.12694	0.0095126	0.00202484	9.10123	0	0	9.10123	0	0	9.12694	0.279145	0.00750373	9.10123	0.179254	0.00748764	9.18	0.271422	0.00767403	9.12694	0.377546	0.0080436	9.10123	0.462256	0.00855337	9.18	0.378742	0.00765777	9.11837	0.00857	0	0	0.00317087	0.00317086	0.243274	0.0320872	0.406181	0.0280394
9.38046	0	0	9.35404	0	0	9.38046	0	0	9.38046	0.000594639	0.000411978	9.35404	0	0	9.35404	0	0	9.38046	0.229201	0.00824625	9.35404	0.0722343	0.00870032	9.435	0.215235	0.00866816	9.38046	0.378432	0.00847604	9.35404	0.47831	0.00996933	9.435	0.373985	0.00594291	9.37165	0.00880667	0	0	0.000198213	0.000198213	0.172224	0.050157	0.410243	0.034058
9.63399	0	0	9.60686	0	0	9.63399	0	0	9.63399	0	0	9.60686	0	0	9.60686	0	0	9.63399	0.158745	0.00933564	9.60686	0.0104036	0.00434952	9.69	0.148941	0.0081535	9.63399	0.370114	0.00886598	9.60686	0.455418	0.00977591	9.69	0.386173	0.00738129	9.62495	0.00904333	0	0	0	0	0.10603	0.0478969	0.403902	0.0261721
9.88751	0	0	9.85967	0	0	9.88751	0	0	9.88751	0	0	9.85967	0	0	9.85967	0	0	9.88751	0.0799667	0.00779928	9.85967	0	0	9.945	0.0645111	0.00664169	9.88751	0.40192	0.00736104	9.85967	0.35256	0.00947672	9.945	0.392418	0.00773603	9.87823	0.00928	0	0	0	0	0.0481593	0.0244895	0.382299	0.0151205
10.141	0	0	10.1125	0	0	10.141	0	0	10.141	0	0	10.1125	0	0	10.1125	0	0	10.141	0.0130805	0.00347712	10.1125	0	0	10.2	0.00832386	0.00290541	10.141	0.387948	0.00688615	10.1125	0.224439	0.00937765	10.2	0.363879	0.0102384	10.1315	0.0095	0	0	0	0	0.00713478	0.00382253	0.325422	0.0509675
10.3946	0	0	10.3653	0	0	10.3946	0	0	10.3946	0	0	10.3653	0	0	10.3653	0	0	10.3946	0	0	10.3653	0	0	10.455	0	0	10.3946	0.31125	0.0122955	10.3653	0.0859089	0.0108985	10.455	0.295503	0.0108333	10.3848	0.00976667	0	0	0	0	0	0	0.230887	0.0726316
10.6481	0	0	10.6181	0	0	10.6481	0	0	10.6481	0	0	10.6181	0	0	10.6181	0	0	10.6481	0	0	10.6181	0	0	10.71	0	0	10.6481	0.211067	0.0112025	10.6181	0.0112955	0.00424882	10.71	0.191155	0.0110947	10.6381	0.01	0	0	0	0	0	0	0.137839	0.0635324
10.9016	0	0	10.8709	0	0	10.9016	0	0	10.9016	0	0	10.8709	0	0	10.8709	0	0	10.9016	0	0	10.8709	0	0	10.965	0	0	10.9016	0.099885	0.00935296	10.8709	0	0	10.965	0.0787816	0.00946246	10.8914	0.0102333	0	0	0	0	0	0	0.0595555	0.0303945
11.1551	0	0	11.1237	0	0	11.1551	0	0	11.1551	0	0	11.1237	0	0	11.1237	0	0	11.1551	0	0	11.1237	0	0	11.22	0	0	11.1551	0.0166476	0.00455153	11.1237	0	0	11.22	0.00862126	0.00321775	11.1446	0.0104667	0	0	0	0	0	0	0.00842294	0.00480676
11.4087	0	0	11.3765	0	0	11.4087	0	0	11.4087	0	0	11.3765	0	0	11.3765	0	0	11.4087	0	0	11.3765	0	0	11.475	0	0	11.4087	0	0	11.3765	0	0	11.475	0	0	11.398	0.0107333	0	0	0	0	0	0	0	0
11.6622	0	0	11.6294	0	0	11.6622	0	0	11.6622	0	0	11.6294	0	0	11.6294	0	0	11.6622	0	0	11.6294	0	0	11.73	0	0	11.6622	0	0	11.6294	0	0	11.73	0	0	11.6513	0.0109333	0	0	0	0	0	0	0	0
11.9157	0	0	11.8822	0	0	11.9157	0	0	11.9157	0	0	11.8822	0	0	11.8822	0	0	11.9157	0	0	11.8822	0	0	11.985	0	0	11.9157	0	0	11.8822	0	0	11.985	0	0	11.9045	0.0111667	0	0	0	0	0	0	0	0
12.1692	0	0	12.135	0	0	12.1692	0	0	12.1692	0	0	12.135	0	0	12.135	0	0	12.1692	0	0	12.135	0	0	12.24	0	0	12.1692	0	0	12.135	0	0	12.24	0	0	12.1578	0.0114	0	0	0	0	0	0	0	0
12.4228	0	0	12.3878	0	0	12.4228	0	0	12.4228	0	0	12.3878	0	0	12.3878	0	0	12.4228	0	0	12.3878	0	0	12.495	0	0	12.4228	0	0	12.3878	0	0	12.495	0	0	12.4111	0.0116667	0	0	0	0	0	0	0	0
#	Protein		#	Protein		#	Protein		#	Protein		#	Protein		#	Protein		#	Protein		#	Protein		#	Protein		#	Protein		#	Protein		#	Protein
																																				z
0	0	0	0	0	0	0	0	0	0	0	0	0	0	0	0	0	0	0	0	0	0	0	0	0	0	0	0	0	0	0	0	0	0	0	0	0	0	0	0	0	0	0	0	0	0
0.253526	0	0	0.252812	0	0	0.253526	0	0	0.253526	0	0	0.252812	0	0	0.252812	0	0	0.253526	0	0	0.252812	0	0	0.255	0	0	0.253526	0	0	0.252812	0	0	0.255	0	0	0.253288	0.000238	0	0	0	0	0	0	0	0
0.507052	0	0	0.505624	0	0	0.507052	0	0	0.507052	0	0	0.505624	0	0	0.505624	0	0	0.507052	0	0	0.505624	0	0	0.51	0	0	0.507052	0	0	0.505624	0	0	0.51	0	0	0.506576	0.000476	0	0	0	0	0	0	0	0
0.760578	0	0	0.758436	0	0	0.760578	0	0	0.760578	0	0	0.758436	0	0	0.758436	0	0	0.760578	0	0	0.758436	0	0	0.765	0	0	0.760578	0	0	0.758436	0	0	0.765	0	0	0.759864	0.000714	0	0	0	0	0	0	0	0
1.0141	0	0	1.01125	0	0	1.0141	0	0	1.0141	0	0	1.01125	0	0	1.01125	0	0	1.0141	0	0	1.01125	0	0	1.02	0	0	1.0141	0	0	1.01125	0	0	1.02	0	0	1.01315	0.00095	0	0	0	0	0	0	0	0
1.26763	0	0	1.26406	0	0	1.26763	0	0	1.26763	0	0	1.26406	0	0	1.26406	0	0	1.26763	0	0	1.26406	0	0	1.275	0	0	1.26763	0	0	1.26406	0	0	1.275	0	0	1.26644	0.00119	0	0	0	0	0	0	0	0
1.52116	0	0	1.51687	0	0	1.52116	0	0	1.52116	0	0	1.51687	0	0	1.51687	0	0	1.52116	0	0	1.51687	0	0	1.53	0	0	1.52116	0	0	1.51687	0	0	1.53	0	0	1.51973	0.00143	0	0	0	0	0	0	0	0
1.77468	0	0	1.76968	0	0	1.77468	0	0	1.77468	0	0	1.76968	0	0	1.76968	0	0	1.77468	0	0	1.76968	0	0	1.785	0	0	1.77468	0	0	1.76968	0	0	1.785	0	0	1.77301	0.00166667	0	0	0	0	0	0	0	0
2.02821	0	0	2.0225	0	0	2.02821	0	0	2.02821	0	0	2.0225	0	0	2.0225	0	0	2.02821	0	0	2.0225	0	0	2.04	0	0	2.02821	0	0	2.0225	0	0	2.04	0	0	2.02631	0.00190333	0	0	0	0	0	0	0	0
2.28173	0	0	2.27531	0	0	2.28173	0	0	2.28173	0	0	2.27531	0	0	2.27531	0	0	2.28173	0	0	2.27531	0	0	2.295	0	0	2.28173	0	0	2.27531	0	0	2.295	0	0	2.27959	0.00214	0	0	0	0	0	0	0	0
2.53526	0	0	2.52812	0	0	2.53526	0	0	2.53526	0	0	2.52812	0	0	2.52812	0	0	2.53526	0	0	2.52812	0	0	2.55	0	0	2.53526	0	0	2.52812	0	0	2.55	0	0	2.53288	0.00238	0	0	0	0	0	0	0	0
2.78879	0	0	2.78093	0	0	2.78879	0	0	2.78879	0	0	2.78093	0	0	2.78093	0	0	2.78879	0	0	2.78093	0	0	2.805	0	0	2.78879	0	0	2.78093	0	0	2.805	0	0	2.78617	0.00262	0	0	0	0	0	0	0	0
3.04231	0	0	3.03374	0	0	3.04231	0	0	3.04231	0	0	3.03374	0	0	3.03374	0	0	3.04231	0	0	3.03374	0	0	3.06	0	0	3.04231	0	0	3.03374	0	0	3.06	0	0	3.03945	0.00285667	0	0	0	0	0	0	0	0
3.29584	0	0	3.28656	0	0	3.29584	0	0	3.29584	0	0	3.28656	0	0	3.28656	0	0	3.29584	0	0	3.28656	0	0	3.315	0	0	3.29584	0	0	3.28656	0	0	3.315	0	0	3.29275	0.00309333	0	0	0	0	0	0	0	0
3.54936	0	0	3.53937	0	0	3.54936	0	0	3.54936	0	0	3.53937	0	0	3.53937	0	0	3.54936	0	0	3.53937	0	0	3.57	0	0	3.54936	0	0	3.53937	0	0	3.57	0	0	3.54603	0.00333	0	0	0	0	0	0	0	0
3.80289	0	0	3.79218	0	0	3.80289	0	0	3.80289	0	0	3.79218	0	0	3.79218	0	0	3.80289	0	0	3.79218	0	0	3.825	0	0	3.80289	0	0	3.79218	0	0	3.825	0	0	3.79932	0.00357	0	0	0	0	0	0	0	0
4.05642	0	0	4.04499	0	0	4.05642	0	0	4.05642	0	0	4.04499	0	0	4.04499	0	0	4.05642	0	0	4.04499	0	0	4.08	0	0	4.05642	0	0	4.04499	0	0	4.08	0	0	4.05261	0.00381	0	0	0	0	0	0	0	0
4.30994	0	0	4.2978	0	0	4.30994	0	0	4.30994	0	0	4.2978	0	0	4.2978	0	0	4.30994	0	0	4.2978	0	0	4.335	0	0	4.30994	0	0	4.2978	0	0	4.335	0	0	4.30589	0.00404667	0	0	0	0	0	0	0	0
4.56347	0.00178377	0.000779774	4.55062	0	0	4.56347	0.00178377	0.000779774	4.56347	0.00178377	0.000779774	4.55062	0	0	4.55062	0	0	4.56347	0.00178377	0.000779774	4.55062	0	0	4.59	0.00208092	0.000685666	4.56347	0.00178377	0.000779774	4.55062	0	0	4.59	0.00208092	0.000685666	4.55919	0.00428333	0.00118918	0.000594591	0.000594591	0.000594591	0.00128823	0.000649801	0.00128823	0.000649801
4.81699	0.01754	0.00244663	4.80343	0	0	4.81699	0.01754	0.00244663	4.81699	0.01754	0.00244663	4.80343	0	0	4.80343	0	0	4.81699	0.01754	0.00244663	4.80343	0	0	4.845	0.0187285	0.00329787	4.81699	0.01754	0.00244663	4.80343	0	0	4.845	0.0187285	0.00329787	4.81247	0.00452	0.0116933	0.00584666	0.00584666	0.00584666	0.0120895	0.00605448	0.0120895	0.00605448
5.07052	0.0692661	0.00460768	5.05624	0.00356742	0.00137145	5.07052	0.0692661	0.00460768	5.07052	0.0692661	0.00460768	5.05624	0.00356742	0.00137145	5.05624	0.00356742	0.00137145	5.07052	0.0692661	0.00460768	5.05624	0.00356742	0.00137145	5.1	0.0832402	0.00483784	5.07052	0.0692661	0.00460768	5.05624	0.00356742	0.00137145	5.1	0.0832402	0.00483784	5.06576	0.00476	0.0473666	0.0218996	0.025467	0.0218996	0.0520246	0.0245621	0.0520246	0.0245621
5.32405	0.124856	0.00577863	5.30905	0.032997	0.00282939	5.32405	0.124856	0.00577863	5.32405	0.124856	0.00577863	5.30905	0.032997	0.00282939	5.30905	0.032997	0.00282939	5.32405	0.124856	0.00577863	5.30905	0.032997	0.00282939	5.355	0.128725	0.00665543	5.32405	0.124856	0.00577863	5.30905	0.032997	0.00282939	5.355	0.128725	0.00665543	5.31905	0.005	0.0942366	0.0306198	0.0636168	0.0306198	0.0955262	0.0312845	0.0955262	0.0312845
5.57757	0.159637	0.00691113	5.56186	0.116232	0.00575857	5.57757	0.159637	0.00691113	5.57757	0.159637	0.00691113	5.56186	0.116232	0.00575857	5.56186	0.116232	0.00575857	5.57757	0.159637	0.00691113	5.56186	0.116232	0.00575857	5.61	0.161129	0.00620913	5.57757	0.159637	0.00691113	5.56186	0.116232	0.00575857	5.61	0.161129	0.00620913	5.57233	0.00523667	0.145169	0.0144683	0.1307	0.0144683	0.145666	0.0147233	0.145666	0.0147233
5.8311	0.176286	0.00435177	5.81468	0.206305	0.00758194	5.8311	0.176286	0.00435177	5.8311	0.176286	0.00435177	5.81468	0.206305	0.00758194	5.81468	0.206305	0.00758194	5.8311	0.176286	0.00435177	5.81468	0.206305	0.00758194	5.865	0.181642	0.00398291	5.8311	0.176286	0.00435177	5.81468	0.206305	0.00758194	5.865	0.181642	0.00398291	5.82563	0.00547333	0.186293	0.0100063	0.196299	0.0100063	0.188078	0.00924389	0.188078	0.00924389
6.08462	0.159639	0.00821312	6.06749	0.218197	0.00431577	6.08462	0.159639	0.00821312	6.08462	0.159639	0.00821312	6.06749	0.218197	0.00431577	6.06749	0.218197	0.00431577	6.08462	0.159639	0.00821312	6.06749	0.218197	0.00431577	6.12	0.145372	0.00699284	6.08462	0.159639	0.00821312	6.06749	0.218197	0.00431577	6.12	0.145372	0.00699284	6.07891	0.00571	0.179158	0.0195192	0.198678	0.0195192	0.174403	0.022281	0.174403	0.022281
6.33815	0.136453	0.00855426	6.3203	0.196795	0.00853549	6.33815	0.136453	0.00855426	6.33815	0.136453	0.00855426	6.3203	0.196795	0.00853549	6.3203	0.196795	0.00853549	6.33815	0.136453	0.00855426	6.3203	0.196795	0.00853549	6.375	0.135264	0.00989993	6.33815	0.136453	0.00855426	6.3203	0.196795	0.00853549	6.375	0.135264	0.00989993	6.3322	0.00595	0.156567	0.0201139	0.176681	0.0201139	0.15617	0.020315	0.15617	0.020315
6.59168	0.12337	0.00594745	6.57311	0.190253	0.00564055	6.59168	0.12337	0.00594745	6.59168	0.12337	0.00594745	6.57311	0.190253	0.00564055	6.57311	0.190253	0.00564055	6.59168	0.12337	0.00594745	6.57311	0.190253	0.00564055	6.63	0.130805	0.00696507	6.59168	0.12337	0.00594745	6.57311	0.190253	0.00564055	6.63	0.130805	0.00696507	6.58549	0.00619	0.145664	0.0222945	0.167959	0.0222945	0.148143	0.0211644	0.148143	0.0211644
6.8452	0.117427	0.00544161	6.82592	0.212253	0.00534371	6.8452	0.117427	0.00544161	6.8452	0.117427	0.00544161	6.82592	0.212253	0.00534371	6.82592	0.212253	0.00534371	6.8452	0.117427	0.00544161	6.82592	0.212253	0.00534371	6.885	0.11178	0.00574078	6.8452	0.117427	0.00544161	6.82592	0.212253	0.00534371	6.885	0.11178	0.00574078	6.83877	0.00642667	0.149035	0.0316087	0.180644	0.0316087	0.147153	0.0325905	0.147153	0.0325905
7.09873	0.103156	0.00447519	7.07874	0.181037	0.00386223	7.09873	0.103156	0.00447519	7.09873	0.103156	0.00447519	7.07874	0.181037	0.00386223	7.07874	0.181037	0.00386223	7.09873	0.103156	0.00447519	7.07874	0.181037	0.00386223	7.14	0.107616	0.00598522	7.09873	0.103156	0.00447519	7.07874	0.181037	0.00386223	7.14	0.107616	0.00598522	7.09207	0.00666333	0.129116	0.0259605	0.155077	0.0259605	0.130603	0.02525	0.130603	0.02525
7.35225	0.119209	0.00464088	7.33155	0.126934	0.00595823	7.35225	0.119209	0.00464088	7.35225	0.119209	0.00464088	7.33155	0.126934	0.00595823	7.33155	0.126934	0.00595823	7.35225	0.119209	0.00464088	7.33155	0.126934	0.00595823	7.395	0.122184	0.00498172	7.35225	0.119209	0.00464088	7.33155	0.126934	0.00595823	7.395	0.122184	0.00498172	7.34535	0.0069	0.121784	0.00257509	0.124359	0.00257509	0.122776	0.00224959	0.122776	0.00224959
7.60578	0.0921557	0.00584594	7.58436	0.027645	0.00540852	7.60578	0.0921557	0.00584594	7.60578	0.0921557	0.00584594	7.58436	0.027645	0.00540852	7.58436	0.027645	0.00540852	7.60578	0.0921557	0.00584594	7.58436	0.027645	0.00540852	7.65	0.0882938	0.00487307	7.60578	0.0921557	0.00584594	7.58436	0.027645	0.00540852	7.65	0.0882938	0.00487307	7.59864	0.00714	0.0706521	0.0215036	0.0491486	0.0215036	0.0693648	0.0208897	0.0693648	0.0208897
7.85931	0.0781838	0.00605258	7.83717	0.0026752	0.00196184	7.85931	0.0781838	0.00605258	7.85931	0.0781838	0.00605258	7.83717	0.0026752	0.00196184	7.83717	0.0026752	0.00196184	7.85931	0.0781838	0.00605258	7.83717	0.0026752	0.00196184	7.905	0.0746192	0.00635884	7.85931	0.0781838	0.00605258	7.83717	0.0026752	0.00196184	7.905	0.0746192	0.00635884	7.85193	0.00738	0.0530142	0.0251695	0.0278447	0.0251695	0.0518261	0.024597	0.0518261	0.024597
8.11283	0.0341864	0.00454069	8.08998	0	0	8.11283	0.0341864	0.00454069	8.11283	0.0341864	0.00454069	8.08998	0	0	8.08998	0	0	8.11283	0.0341864	0.00454069	8.08998	0	0	8.16	0.0228913	0.00304653	8.11283	0.0341864	0.00454069	8.08998	0	0	8.16	0.0228913	0.00304653	8.10521	0.00761667	0.0227909	0.0113955	0.0113955	0.0113955	0.0190259	0.0100562	0.0190259	0.0100562
8.36636	0.00178369	0.000651312	8.3428	0	0	8.36636	0.00178369	0.000651312	8.36636	0.00178369	0.000651312	8.3428	0	0	8.3428	0	0	8.36636	0.00178369	0.000651312	8.3428	0	0	8.415	0.000594553	0.000411919	8.36636	0.00178369	0.000651312	8.3428	0	0	8.415	0.000594553	0.000411919	8.35851	0.00785333	0.00118913	0.000594564	0.000594564	0.000594564	0.000792748	0.000524357	0.000792748	0.000524357
8.61988	0	0	8.59561	0	0	8.61988	0	0	8.61988	0	0	8.59561	0	0	8.59561	0	0	8.61988	0	0	8.59561	0	0	8.67	0	0	8.61988	0	0	8.59561	0	0	8.67	0	0	8.61179	0.00809	0	0	0	0	0	0	0	0
8.87341	0	0	8.84842	0	0	8.87341	0	0	8.87341	0	0	8.84842	0	0	8.84842	0	0	8.87341	0	0	8.84842	0	0	8.925	0	0	8.87341	0	0	8.84842	0	0	8.925	0	0	8.86508	0.00833	0	0	0	0	0	0	0	0
9.12694	0	0	9.10123	0	0	9.12694	0	0	9.12694	0	0	9.10123	0	0	9.10123	0	0	9.12694	0	0	9.10123	0	0	9.18	0	0	9.12694	0	0	9.10123	0	0	9.18	0	0	9.11837	0.00857	0	0	0	0	0	0	0	0
9.38046	0	0	9.35404	0	0	9.38046	0	0	9.38046	0	0	9.35404	0	0	9.35404	0	0	9.38046	0	0	9.35404	0	0	9.435	0	0	9.38046	0	0	9.35404	0	0	9.435	0	0	9.37165	0.00880667	0	0	0	0	0	0	0	0
9.63399	0	0	9.60686	0	0	9.63399	0	0	9.63399	0	0	9.60686	0	0	9.60686	0	0	9.63399	0	0	9.60686	0	0	9.69	0	0	9.63399	0	0	9.60686	0	0	9.69	0	0	9.62495	0.00904333	0	0	0	0	0	0	0	0
9.88751	0	0	9.85967	0	0	9.88751	0	0	9.88751	0	0	9.85967	0	0	9.85967	0	0	9.88751	0	0	9.85967	0	0	9.945	0	0	9.88751	0	0	9.85967	0	0	9.945	0	0	9.87823	0.00928	0	0	0	0	0	0	0	0
10.141	0	0	10.1125	0	0	10.141	0	0	10.141	0	0	10.1125	0	0	10.1125	0	0	10.141	0	0	10.1125	0	0	10.2	0	0	10.141	0	0	10.1125	0	0	10.2	0	0	10.1315	0.0095	0	0	0	0	0	0	0	0
10.3946	0	0	10.3653	0	0	10.3946	0	0	10.3946	0	0	10.3653	0	0	10.3653	0	0	10.3946	0	0	10.3653	0	0	10.455	0	0	10.3946	0	0	10.3653	0	0	10.455	0	0	10.3848	0.00976667	0	0	0	0	0	0	0	0
10.6481	0	0	10.6181	0	0	10.6481	0	0	10.6481	0	0	10.6181	0	0	10.6181	0	0	10.6481	0	0	10.6181	0	0	10.71	0	0	10.6481	0	0	10.6181	0	0	10.71	0	0	10.6381	0.01	0	0	0	0	0	0	0	0
10.9016	0	0	10.8709	0	0	10.9016	0	0	10.9016	0	0	10.8709	0	0	10.8709	0	0	10.9016	0	0	10.8709	0	0	10.965	0	0	10.9016	0	0	10.8709	0	0	10.965	0	0	10.8914	0.0102333	0	0	0	0	0	0	0	0
11.1551	0	0	11.1237	0	0	11.1551	0	0	11.1551	0	0	11.1237	0	0	11.1237	0	0	11.1551	0	0	11.1237	0	0	11.22	0	0	11.1551	0	0	11.1237	0	0	11.22	0	0	11.1446	0.0104667	0	0	0	0	0	0	0	0
11.4087	0	0	11.3765	0	0	11.4087	0	0	11.4087	0	0	11.3765	0	0	11.3765	0	0	11.4087	0	0	11.3765	0	0	11.475	0	0	11.4087	0	0	11.3765	0	0	11.475	0	0	11.398	0.0107333	0	0	0	0	0	0	0	0
11.6622	0	0	11.6294	0	0	11.6622	0	0	11.6622	0	0	11.6294	0	0	11.6294	0	0	11.6622	0	0	11.6294	0	0	11.73	0	0	11.6622	0	0	11.6294	0	0	11.73	0	0	11.6513	0.0109333	0	0	0	0	0	0	0	0
11.9157	0	0	11.8822	0	0	11.9157	0	0	11.9157	0	0	11.8822	0	0	11.8822	0	0	11.9157	0	0	11.8822	0	0	11.985	0	0	11.9157	0	0	11.8822	0	0	11.985	0	0	11.9045	0.0111667	0	0	0	0	0	0	0	0
12.1692	0	0	12.135	0	0	12.1692	0	0	12.1692	0	0	12.135	0	0	12.135	0	0	12.1692	0	0	12.135	0	0	12.24	0	0	12.1692	0	0	12.135	0	0	12.24	0	0	12.1578	0.0114	0	0	0	0	0	0	0	0
12.4228	0	0	12.3878	0	0	12.4228	0	0	12.4228	0	0	12.3878	0	0	12.3878	0	0	12.4228	0	0	12.3878	0	0	12.495	0	0	12.4228	0	0	12.3878	0	0	12.495	0	0	12.4111	0.0116667	0	0	0	0	0	0	0	0

## Sheet: Figure-S35-A-B
																						A	P4-ABCD-1 (C-state)										B	P4-ABCD-3 (T-state)
