# Supplementary material for: Data showing the lipid conformations and membrane binding behaviors of beta-amyloid fibrils in phase-separated cholesterol-enriched lipid domains with and without glycolipid and oxidized cholesterol from coarse-grained molecular dynamics simulations
Source: Data Brief. 2020 Apr 19;30:105496. doi: 10.1016/j.dib.2020.105496 (PMC7186522; doi:10.1016/j.dib.2020.105496)
Supplement: Supplementary file 1 [file mmc1.zip › Supplementary-Data/S34-35/Figure-S34-A-B-CO-ABCD-density-shells-plot-1.xlsx]

## Sheet: ABCD
CO-ABCD-p5nm			CO-ABCD-p-p5nm			CO-ABCD-n-p5nm			CO-ABCD-p5-1nm			CO-ABCD-p-p5-1nm			CO-ABCD-n-p5-1nm			CO-ABCD-1-2nm			CO-ABCD-p-1-2nm			CO-ABCD-n-1-2nm			CO-ABCD-2-3nm			CO-ABCD-p-2-3nm			CO-ABCD-n-2-3nm			Combine		Shell 1		shell 2		shell 3		shell 4
#	AL-DPP-PO4		#	AL-DPP-PO4		#	AL-DPP-PO4		#	AL-DPP-PO4		#	AL-DPP-PO4		#	AL-DPP-PO4		#	AL-DPP-PO4		#	AL-DPP-PO4		#	AL-DPP-PO4		#	AL-DPP-PO4		#	AL-DPP-PO4		#	AL-DPP-PO4
																																				z
0	0	0	0	0	0	0	0	0	0	0	0	0	0	0	0	0	0	0	0	0	0	0	0	0	0	0	0	0	0	0	0	0	0	0	0	0	0	0	0	0	0	0	0	0	0
0.255868	0	0	0.255406	0	0	0.257048	0	0	0.255868	0	0	0.255406	0	0	0.257048	0	0	0.255868	0	0	0.255406	0	0	0.257048	0	0	0.255868	0	0	0.255406	0	0	0.257048	0	0	0.256107	0.000488877	0	0	0	0	0	0	0	0
0.511736	0	0	0.510812	0	0	0.514096	0	0	0.511736	0	0	0.510812	0	0	0.514096	0	0	0.511736	0	0	0.510812	0	0	0.514096	0	0	0.511736	0	0	0.510812	0	0	0.514096	0	0	0.512215	0.000977753	0	0	0	0	0	0	0	0
0.767604	0	0	0.766218	0	0	0.771144	0	0	0.767604	0	0	0.766218	0	0	0.771144	0	0	0.767604	0	0	0.766218	0	0	0.771144	0	0	0.767604	0	0	0.766218	0.000297292	0.000297292	0.771144	0.00178399	0.000651423	0.768322	0.00146663	0	0	0	0	0	0	0.000693762	0.00055183
1.02347	0	0	1.02162	0	0	1.02819	0	0	1.02347	0	0	1.02162	0	0	1.02819	0	0	1.02347	0	0	1.02162	0	0	1.02819	0.000594634	0.000411975	1.02347	0.00494678	0.00147197	1.02162	0.00445911	0.00254257	1.02819	0.0115957	0.00285248	1.02443	0.00195599	0	0	0	0	0.000198211	0.000198211	0.00700055	0.00230191
1.27934	0	0	1.27703	0	0	1.28524	0	0	1.27934	0	0	1.27703	0	0	1.28524	0	0	1.27934	0.00278261	0.00132988	1.27703	0.000891758	0.000891758	1.28524	0.00445988	0.00129875	1.27934	0.0197874	0.00421188	1.27703	0.0211083	0.00508363	1.28524	0.0258668	0.00503634	1.28054	0.00244438	0	0	0	0	0.00271142	0.00103064	0.0222542	0.00184613
1.53521	0	0	1.53244	0	0	1.54229	0	0	1.53521	0	0	1.53244	0	0	1.54229	0.000297335	0.000297335	1.53521	0.0148406	0.00281957	1.53244	0.00594582	0.00162176	1.54229	0.0193255	0.00303964	1.53521	0.0426669	0.00470435	1.53244	0.0347843	0.00562734	1.54229	0.0413261	0.0050899	1.53665	0.00293278	0	0	9.91115e-05	9.91115e-05	0.0133706	0.00393169	0.0395924	0.00243502
1.79108	0	0	1.78784	0	0	1.79934	0	0	1.79108	0	0	1.78784	0	0	1.79934	0.00267582	0.00104525	1.79108	0.0386472	0.00518492	1.78784	0.0217025	0.00415728	1.79934	0.0309209	0.00371348	1.79108	0.0717298	0.00684869	1.78784	0.0401363	0.0041798	1.79934	0.038651	0.00433056	1.79275	0.00342357	0	0	0.000891939	0.000891939	0.0304235	0.00489783	0.0501724	0.0107872
2.04694	0	0	2.04325	0	0	2.05638	0.000297347	0.000297347	2.04694	0	0	2.04325	0.000891739	0.00065392	2.05638	0.00654114	0.00152767	2.04694	0.0426668	0.0059559	2.04325	0.0338928	0.00437427	2.05638	0.0288397	0.00380051	2.04694	0.0392657	0.00439342	2.04325	0.0353791	0.00346156	2.05638	0.0228938	0.00486047	2.04886	0.00390958	9.91158e-05	9.91158e-05	0.00247763	0.002048	0.0351331	0.00403943	0.0325129	0.00493867
2.30281	0	0	2.29865	0	0	2.31343	0.000297335	0.000297335	2.30281	0.000309198	0.000309198	2.29865	0.00297301	0.00114064	2.31343	0.00475717	0.00121874	2.30281	0.0315367	0.00573113	2.29865	0.0469752	0.0052153	2.31343	0.00773046	0.00205651	2.30281	0.0222609	0.00455799	2.29865	0.0341901	0.00485452	2.31343	0.0071358	0.00264065	2.30496	0.00440037	9.91118e-05	9.91118e-05	0.00267979	0.00129236	0.0287474	0.0114145	0.0211956	0.00782805
2.55868	0	0	2.55406	0	0	2.57048	0.000297297	0.000297297	2.55868	0.00154585	0.000631092	2.55406	0.00297303	0.000865774	2.57048	0.00118934	0.000557848	2.55868	0.0132947	0.00347168	2.55406	0.0234878	0.00370085	2.57048	0.000891909	0.000654051	2.55868	0.0102027	0.00288237	2.55406	0.0104055	0.00196215	2.57048	0.000594574	0.000411933	2.56107	0.00488877	9.90988e-05	9.90988e-05	0.00190274	0.00054495	0.0125581	0.00653326	0.00706758	0.00323703
2.81455	0	0	2.80947	0	0	2.82753	0	0	2.81455	0	0	2.80947	0.0023787	0.000832559	2.82753	0	0	2.81455	0.00525577	0.00247318	2.80947	0.00594626	0.00162194	2.82753	0	0	2.81455	0.00494665	0.00193895	2.80947	0.00267563	0.000851316	2.82753	0	0	2.81718	0.00537717	0	0	0.000792901	0.000792901	0.00373401	0.00187762	0.00254076	0.00142957
3.07042	0	0	3.06487	0	0	3.08458	0	0	3.07042	0.000309166	0.000309166	3.06487	0.000297284	0.000297284	3.08458	0	0	3.07042	0.000927467	0.000679684	3.06487	0.000297284	0.000297284	3.08458	0	0	3.07042	0.00154582	0.00089248	3.06487	0.000594647	0.000411984	3.08458	0	0	3.07329	0.00586796	0	0	0.00020215	0.000101133	0.00040825	0.000273425	0.00071349	0.000450179
3.32628	0	0	3.32028	0	0	3.34162	0	0	3.32628	0	0	3.32028	0	0	3.34162	0	0	3.32628	0.0009275	0.0009275	3.32028	0	0	3.34162	0	0	3.32628	0.00154583	0.00154583	3.32028	0	0	3.34162	0	0	3.32939	0.00635396	0	0	0	0	0.000309167	0.000309167	0.000515277	0.000515277
3.58215	0	0	3.57568	0	0	3.59867	0	0	3.58215	0	0	3.57568	0	0	3.59867	0	0	3.58215	0	0	3.57568	0	0	3.59867	0	0	3.58215	0	0	3.57568	0	0	3.59867	0	0	3.5855	0.00684475	0	0	0	0	0	0	0	0
3.83802	0	0	3.83109	0	0	3.85572	0	0	3.83802	0	0	3.83109	0	0	3.85572	0	0	3.83802	0	0	3.83109	0	0	3.85572	0	0	3.83802	0	0	3.83109	0	0	3.85572	0	0	3.84161	0.00733315	0	0	0	0	0	0	0	0
4.09389	0	0	4.0865	0	0	4.11277	0	0	4.09389	0	0	4.0865	0	0	4.11277	0	0	4.09389	0	0	4.0865	0	0	4.11277	0	0	4.09389	0	0	4.0865	0	0	4.11277	0	0	4.09772	0.00782155	0	0	0	0	0	0	0	0
4.34976	0	0	4.3419	0	0	4.36982	0	0	4.34976	0	0	4.3419	0	0	4.36982	0	0	4.34976	0	0	4.3419	0	0	4.36982	0	0	4.34976	0	0	4.3419	0	0	4.36982	0	0	4.35383	0.00831234	0	0	0	0	0	0	0	0
4.60562	0	0	4.59731	0	0	4.62686	0	0	4.60562	0.000309131	0.000309131	4.59731	0	0	4.62686	0	0	4.60562	0	0	4.59731	0.000297298	0.000297298	4.62686	0.00118919	0.000557778	4.60562	0.00185505	0.000923223	4.59731	0.00118922	0.000703545	4.62686	0.00327045	0.0010654	4.60993	0.00879835	0	0	0.000103044	0.000103044	0.000495495	0.000357306	0.00210491	0.000613652
4.86149	0	0	4.85271	0	0	4.88391	0.000594618	0.000411964	4.86149	0	0	4.85271	0	0	4.88391	0.000594548	0.000411915	4.86149	0.0015459	0.000631112	4.85271	0.00178373	0.00107682	4.88391	0.00743295	0.00251803	4.86149	0.00556547	0.00151476	4.85271	0.00505405	0.00171197	4.88391	0.0115952	0.0025094	4.86604	0.00928914	0.000198206	0.000198206	0.000198183	0.000198183	0.00358753	0.00192394	0.00740491	0.00210035
5.11736	0.00030918	0.00030918	5.10812	0	0	5.14096	0.00148659	0.00060932	5.11736	0.000927471	0.000512679	5.10812	0.000891842	0.000493879	5.14096	0.00208124	0.00101091	5.11736	0.00711103	0.00178055	5.10812	0.00713524	0.00186514	5.14096	0.0112983	0.00243451	5.11736	0.0154587	0.00315545	5.10812	0.0151622	0.00307631	5.14096	0.0228935	0.00346996	5.12215	0.00977753	0.000598589	0.000452881	0.00130018	0.000390662	0.00851484	0.00139173	0.0178381	0.00252913
5.37323	0.0015459	0.00063111	5.36353	0.000891793	0.000493853	5.39801	0.00178376	0.000651338	5.37323	0.0049469	0.00125271	5.36353	0.00178388	0.00077986	5.39801	0.011298	0.00227832	5.37323	0.0166956	0.00326962	5.36353	0.0163514	0.0037457	5.39801	0.0234887	0.00352259	5.37323	0.0306089	0.00407747	5.36353	0.0306224	0.00487903	5.39801	0.0291372	0.00442125	5.37826	0.0102659	0.00140715	0.000266671	0.00600959	0.00279742	0.0188452	0.00232384	0.0301228	0.000492838
5.6291	0.00803869	0.00163846	5.61893	0.00862155	0.0017324	5.65506	0.00891935	0.00146618	5.6291	0.0142223	0.00273932	5.61893	0.0130812	0.00256431	5.65506	0.00951419	0.00173172	5.6291	0.0327725	0.00428681	5.61893	0.0318108	0.00489464	5.65506	0.0270556	0.00361932	5.6291	0.0482318	0.00556086	5.61893	0.0463791	0.00583205	5.65506	0.0285421	0.00358159	5.63436	0.0107567	0.00852653	0.000258628	0.0122726	0.00141797	0.0305463	0.00176732	0.041051	0.00627726
5.88496	0.0132948	0.00207024	5.87434	0.0160541	0.0023454	5.9121	0.00445979	0.00114847	5.88496	0.0207151	0.00284764	5.87434	0.017243	0.00258345	5.9121	0.0118925	0.00219609	5.88496	0.0463767	0.004041	5.87434	0.0371627	0.00510984	5.9121	0.0172441	0.00349147	5.88496	0.0457585	0.00548212	5.87434	0.0386488	0.00567215	5.9121	0.0222991	0.00420848	5.89047	0.0112427	0.0112696	0.00349682	0.0166169	0.00256603	0.0335945	0.00859702	0.0355688	0.00694502
6.14083	0.0213334	0.00261279	6.12974	0.0139734	0.00191855	6.16915	0.00654127	0.00126425	6.14083	0.0200967	0.00231887	6.12974	0.0142706	0.0029921	6.16915	0.00356786	0.000881991	6.14083	0.0383382	0.00545618	6.12974	0.0330013	0.00484307	6.16915	0.0118927	0.00219618	6.14083	0.0361739	0.00521804	6.12974	0.0297308	0.0042163	6.16915	0.0157579	0.00403354	6.14657	0.0117335	0.0139494	0.00427014	0.012645	0.00484019	0.0277441	0.00807403	0.0272208	0.00602573
6.3967	0.0117486	0.00200169	6.38515	0.00981143	0.00157894	6.4262	0.00148668	0.000609357	6.3967	0.0145312	0.00224549	6.38515	0.0115947	0.0017807	6.4262	0.00327061	0.00161438	6.3967	0.0210241	0.00347173	6.38515	0.0214064	0.00372123	6.4262	0.00683844	0.00343931	6.3967	0.0197875	0.00348775	6.38515	0.0193253	0.00349019	6.4262	0.00416259	0.00227839	6.40268	0.0122219	0.00768224	0.00314785	0.00979887	0.0033724	0.016423	0.00479355	0.0144251	0.00513301
6.65257	0.00587441	0.00162625	6.64056	0.00683826	0.00137798	6.68325	0.000297336	0.000297336	6.65257	0.00618354	0.00141122	6.64056	0.00416232	0.00115305	6.68325	0.000594717	0.000412032	6.65257	0.0102029	0.00259143	6.64056	0.0101083	0.00320198	6.68325	0.000297314	0.000297314	6.65257	0.00803864	0.0028041	6.64056	0.00773008	0.00196502	6.68325	0.00118932	0.000928901	6.65879	0.0127103	0.00433667	0.00203874	0.00364686	0.00163381	0.00686951	0.00328621	0.00565268	0.00223346
6.90844	0.000618329	0.000428019	6.89596	0.00237845	0.000936333	6.9403	0	0	6.90844	0.00309169	0.00141116	6.89596	0.000891908	0.000493916	6.9403	0	0	6.90844	0.00309166	0.00118063	6.89596	0.00148641	0.000609247	6.9403	0	0	6.90844	0.00216431	0.000948811	6.89596	0.00208147	0.000915567	6.9403	0	0	6.9149	0.0132011	0.000998927	0.000712483	0.00132786	0.000918726	0.00152602	0.000892704	0.00141526	0.000708034
7.1643	0.000309166	0.000309166	7.15137	0.000594712	0.000594712	7.19734	0	0	7.1643	0.000309131	0.000309131	7.15137	0	0	7.19734	0	0	7.1643	0.000618332	0.000618332	7.15137	0.000297355	0.000297355	7.19734	0	0	7.1643	0.00247329	0.00165289	7.15137	0	0	7.19734	0	0	7.171	0.0136871	0.000301293	0.000171724	0.000103044	0.000103044	0.000305229	0.00017854	0.00082443	0.00082443
7.42017	0	0	7.40677	0	0	7.45439	0	0	7.42017	0	0	7.40677	0	0	7.45439	0	0	7.42017	0	0	7.40677	0	0	7.45439	0	0	7.42017	0.00123663	0.000965363	7.40677	0	0	7.45439	0	0	7.42711	0.0141779	0	0	0	0	0	0	0.00041221	0.00041221
7.67604	0	0	7.66218	0	0	7.71144	0	0	7.67604	0	0	7.66218	0	0	7.71144	0	0	7.67604	0.000309166	0.000309166	7.66218	0	0	7.71144	0	0	7.67604	0	0	7.66218	0	0	7.71144	0	0	7.68322	0.0146663	0	0	0	0	0.000103055	0.000103055	0	0
7.93191	0	0	7.91759	0	0	7.96849	0	0	7.93191	0	0	7.91759	0	0	7.96849	0	0	7.93191	0	0	7.91759	0	0	7.96849	0	0	7.93191	0	0	7.91759	0	0	7.96849	0	0	7.93933	0.0151547	0	0	0	0	0	0	0	0
8.18778	0	0	8.17299	0	0	8.22554	0	0	8.18778	0	0	8.17299	0	0	8.22554	0	0	8.18778	0	0	8.17299	0	0	8.22554	0	0	8.18778	0	0	8.17299	0	0	8.22554	0	0	8.19544	0.0156455	0	0	0	0	0	0	0	0
8.44364	0	0	8.4284	0	0	8.48258	0	0	8.44364	0	0	8.4284	0	0	8.48258	0	0	8.44364	0	0	8.4284	0	0	8.48258	0	0	8.44364	0	0	8.4284	0	0	8.48258	0	0	8.45154	0.0161315	0	0	0	0	0	0	0	0
8.69951	0	0	8.6838	0	0	8.73963	0	0	8.69951	0	0	8.6838	0	0	8.73963	0	0	8.69951	0	0	8.6838	0	0	8.73963	0	0	8.69951	0	0	8.6838	0	0	8.73963	0	0	8.70765	0.0166223	0	0	0	0	0	0	0	0
8.95538	0	0	8.93921	0	0	8.99668	0	0	8.95538	0	0	8.93921	0	0	8.99668	0	0	8.95538	0	0	8.93921	0	0	8.99668	0	0	8.95538	0	0	8.93921	0	0	8.99668	0	0	8.96376	0.0171107	0	0	0	0	0	0	0	0
9.21125	0	0	9.19462	0	0	9.25373	0	0	9.21125	0	0	9.19462	0	0	9.25373	0	0	9.21125	0	0	9.19462	0	0	9.25373	0	0	9.21125	0	0	9.19462	0	0	9.25373	0	0	9.21987	0.0175991	0	0	0	0	0	0	0	0
9.46712	0	0	9.45002	0	0	9.51078	0	0	9.46712	0	0	9.45002	0	0	9.51078	0	0	9.46712	0	0	9.45002	0	0	9.51078	0	0	9.46712	0	0	9.45002	0	0	9.51078	0	0	9.47597	0.0180899	0	0	0	0	0	0	0	0
9.72298	0	0	9.70543	0	0	9.76782	0	0	9.72298	0	0	9.70543	0	0	9.76782	0	0	9.72298	0	0	9.70543	0	0	9.76782	0	0	9.72298	0	0	9.70543	0	0	9.76782	0	0	9.73208	0.0185759	0	0	0	0	0	0	0	0
9.97885	0	0	9.96083	0	0	10.0249	0	0	9.97885	0	0	9.96083	0	0	10.0249	0	0	9.97885	0	0	9.96083	0	0	10.0249	0	0	9.97885	0	0	9.96083	0	0	10.0249	0	0	9.98819	0.0190763	0	0	0	0	0	0	0	0
10.2347	0	0	10.2162	0	0	10.2819	0	0	10.2347	0	0	10.2162	0	0	10.2819	0	0	10.2347	0	0	10.2162	0	0	10.2819	0	0	10.2347	0	0	10.2162	0	0	10.2819	0	0	10.2443	0.0195599	0	0	0	0	0	0	0	0
10.4906	0	0	10.4716	0	0	10.539	0	0	10.4906	0	0	10.4716	0	0	10.539	0	0	10.4906	0	0	10.4716	0	0	10.539	0	0	10.4906	0	0	10.4716	0	0	10.539	0	0	10.5004	0.0200642	0	0	0	0	0	0	0	0
10.7465	0	0	10.7271	0	0	10.796	0	0	10.7465	0	0	10.7271	0	0	10.796	0	0	10.7465	0	0	10.7271	0	0	10.796	0	0	10.7465	0	0	10.7271	0	0	10.796	0	0	10.7565	0.0205126	0	0	0	0	0	0	0	0
11.0023	0	0	10.9825	0	0	11.0531	0	0	11.0023	0	0	10.9825	0	0	11.0531	0	0	11.0023	0	0	10.9825	0	0	11.0531	0	0	11.0023	0	0	10.9825	0	0	11.0531	0	0	11.0126	0.0210252	0	0	0	0	0	0	0	0
11.2582	0	0	11.2379	0	0	11.3101	0	0	11.2582	0	0	11.2379	0	0	11.3101	0	0	11.2582	0	0	11.2379	0	0	11.3101	0	0	11.2582	0	0	11.2379	0	0	11.3101	0	0	11.2687	0.0214975	0	0	0	0	0	0	0	0
11.5141	0	0	11.4933	0	0	11.5672	0	0	11.5141	0	0	11.4933	0	0	11.5672	0	0	11.5141	0	0	11.4933	0	0	11.5672	0	0	11.5141	0	0	11.4933	0	0	11.5672	0	0	11.5249	0.0220018	0	0	0	0	0	0	0	0
11.7699	0	0	11.7487	0	0	11.8242	0	0	11.7699	0	0	11.7487	0	0	11.8242	0	0	11.7699	0	0	11.7487	0	0	11.8242	0	0	11.7699	0	0	11.7487	0	0	11.8242	0	0	11.7809	0.0224823	0	0	0	0	0	0	0	0
12.0258	0	0	12.0041	0	0	12.0813	0	0	12.0258	0	0	12.0041	0	0	12.0813	0	0	12.0258	0	0	12.0041	0	0	12.0813	0	0	12.0258	0	0	12.0041	0	0	12.0813	0	0	12.0371	0.0229867	0	0	0	0	0	0	0	0
12.2817	0	0	12.2595	0	0	12.3383	0	0	12.2817	0	0	12.2595	0	0	12.3383	0	0	12.2817	0	0	12.2595	0	0	12.3383	0	0	12.2817	0	0	12.2595	0	0	12.3383	0	0	12.2932	0.023459	0	0	0	0	0	0	0	0
12.5375	0	0	12.5149	0	0	12.5954	0	0	12.5375	0	0	12.5149	0	0	12.5954	0	0	12.5375	0	0	12.5149	0	0	12.5954	0	0	12.5375	0	0	12.5149	0	0	12.5954	0	0	12.5493	0.0239715	0	0	0	0	0	0	0	0
#	AL-DIP-PO4		#	AL-DIP-PO4		#	AL-DIP-PO4		#	AL-DIP-PO4		#	AL-DIP-PO4		#	AL-DIP-PO4		#	AL-DIP-PO4		#	AL-DIP-PO4		#	AL-DIP-PO4		#	AL-DIP-PO4		#	AL-DIP-PO4		#	AL-DIP-PO4
																																				z
0	0	0	0	0	0	0	0	0	0	0	0	0	0	0	0	0	0	0	0	0	0	0	0	0	0	0	0	0	0	0	0	0	0	0	0	0	0	0	0	0	0	0	0	0	0
0.255868	0	0	0.255406	0	0	0.257048	0	0	0.255868	0	0	0.255406	0	0	0.257048	0	0	0.255868	0	0	0.255406	0	0	0.257048	0	0	0.255868	0	0	0.255406	0	0	0.257048	0	0	0.256107	0.000488877	0	0	0	0	0	0	0	0
0.511736	0	0	0.510812	0	0	0.514096	0	0	0.511736	0	0	0.510812	0	0	0.514096	0	0	0.511736	0	0	0.510812	0	0	0.514096	0	0	0.511736	0	0	0.510812	0	0	0.514096	0	0	0.512215	0.000977753	0	0	0	0	0	0	0	0
0.767604	0	0	0.766218	0	0	0.771144	0	0	0.767604	0	0	0.766218	0	0	0.771144	0	0	0.767604	0	0	0.766218	0	0	0.771144	0	0	0.767604	0	0	0.766218	0.000594502	0.000411883	0.771144	0.000594674	0.000412002	0.768322	0.00146663	0	0	0	0	0	0	0.000396392	0.000198196
1.02347	0	0	1.02162	0	0	1.02819	0	0	1.02347	0	0	1.02162	0	0	1.02819	0	0	1.02347	0	0	1.02162	0	0	1.02819	0	0	1.02347	0.00247343	0.0010673	1.02162	0.000594709	0.000412027	1.02819	0.00356785	0.0013716	1.02443	0.00195599	0	0	0	0	0	0	0.00221199	0.000868168
1.27934	0	0	1.27703	0	0	1.28524	0	0	1.27934	0	0	1.27703	0	0	1.28524	0	0	1.27934	0	0	1.27703	0	0	1.28524	0.00118932	0.000703632	1.27934	0.00742001	0.00304219	1.27703	0.00654065	0.0017518	1.28524	0.0175416	0.00262788	1.28054	0.00244438	0	0	0	0	0.00039644	0.00039644	0.0105008	0.00352956
1.53521	0	0	1.53244	0	0	1.54229	0	0	1.53521	0	0	1.53244	0	0	1.54229	0.000297279	0.000297279	1.53521	0.00185494	0.00102531	1.53244	0.000594609	0.000411957	1.54229	0.00237859	0.000832515	1.53521	0.0117488	0.00195131	1.53244	0.0112973	0.00155952	1.54229	0.0258671	0.00320707	1.53665	0.00293278	0	0	9.90929e-05	9.90929e-05	0.00160938	0.000529425	0.0163044	0.00478311
1.79108	0	0	1.78784	0	0	1.79934	0	0	1.79108	0	0	1.78784	0	0	1.79934	0	0	1.79108	0.00525598	0.00152769	1.78784	0.00297298	0.000966091	1.79934	0.0107031	0.00235148	1.79108	0.017933	0.00308297	1.78784	0.0196223	0.00261635	1.79934	0.0300293	0.00409801	1.79275	0.00342357	0	0	0	0	0.0063107	0.00229298	0.0225282	0.00378214
2.04694	0	0	2.04325	0	0	2.05638	0	0	2.04694	0	0	2.04325	0	0	2.05638	0.0014867	0.000745145	2.04694	0.00649284	0.00187648	2.04325	0.00951401	0.00272239	2.05638	0.0145684	0.00291823	2.04694	0.0111305	0.00199975	2.04325	0.0237844	0.00308987	2.05638	0.0187316	0.00361772	2.04886	0.00390958	0	0	0.000495568	0.000495568	0.0101918	0.00235572	0.0178822	0.00367745
2.30281	0	0	2.29865	0	0	2.31343	0	0	2.30281	0	0	2.29865	0	0	2.31343	0.000891888	0.000891888	2.30281	0.00309175	0.00109311	2.29865	0.00981136	0.00184725	2.31343	0.00802793	0.00279491	2.30281	0.0049469	0.00166264	2.29865	0.0190283	0.00340986	2.31343	0.00802772	0.002518	2.30496	0.00440037	0	0	0.000297296	0.000297296	0.00697702	0.0020097	0.0106677	0.0042739
2.55868	0	0	2.55406	0	0	2.57048	0	0	2.55868	0	0	2.55406	0	0	2.57048	0.000297287	0.000297287	2.55868	0.00278266	0.00140269	2.55406	0.00445991	0.0016144	2.57048	0.00237873	0.00103004	2.55868	0.00278247	0.00117043	2.55406	0.0112977	0.00227819	2.57048	0.00059467	0.000412	2.56107	0.00488877	0	0	9.90956e-05	9.90956e-05	0.0032071	0.000637165	0.00489162	0.00326473
2.81455	0	0	2.80947	0	0	2.82753	0	0	2.81455	0	0	2.80947	0	0	2.82753	0	0	2.81455	0	0	2.80947	0.00327037	0.00177693	2.82753	0	0	2.81455	0.0012366	0.000856	2.80947	0.00297308	0.00121859	2.82753	0	0	2.81718	0.00537717	0	0	0	0	0.00109012	0.00109012	0.00140323	0.000862287
3.07042	0	0	3.06487	0	0	3.08458	0	0	3.07042	0	0	3.06487	0.000297284	0.000297284	3.08458	0	0	3.07042	0.000309166	0.000309166	3.06487	0.00208102	0.00132551	3.08458	0	0	3.07042	0	0	3.06487	0.000891861	0.000654029	3.08458	0	0	3.07329	0.00586796	0	0	9.90946e-05	9.90946e-05	0.000796728	0.000648317	0.000297287	0.000297287
3.32628	0	0	3.32028	0	0	3.34162	0	0	3.32628	0	0	3.32028	0	0	3.34162	0	0	3.32628	0	0	3.32028	0.000297284	0.000297284	3.34162	0	0	3.32628	0	0	3.32028	0	0	3.34162	0	0	3.32939	0.00635396	0	0	0	0	9.90946e-05	9.90946e-05	0	0
3.58215	0	0	3.57568	0	0	3.59867	0	0	3.58215	0	0	3.57568	0	0	3.59867	0	0	3.58215	0	0	3.57568	0	0	3.59867	0	0	3.58215	0	0	3.57568	0	0	3.59867	0	0	3.5855	0.00684475	0	0	0	0	0	0	0	0
3.83802	0	0	3.83109	0	0	3.85572	0	0	3.83802	0	0	3.83109	0	0	3.85572	0	0	3.83802	0	0	3.83109	0	0	3.85572	0	0	3.83802	0	0	3.83109	0	0	3.85572	0	0	3.84161	0.00733315	0	0	0	0	0	0	0	0
4.09389	0	0	4.0865	0	0	4.11277	0	0	4.09389	0	0	4.0865	0	0	4.11277	0	0	4.09389	0	0	4.0865	0	0	4.11277	0	0	4.09389	0	0	4.0865	0	0	4.11277	0.000594546	0.000411913	4.09772	0.00782155	0	0	0	0	0	0	0.000198182	0.000198182
4.34976	0	0	4.3419	0	0	4.36982	0	0	4.34976	0	0	4.3419	0	0	4.36982	0	0	4.34976	0	0	4.3419	0	0	4.36982	0.00118923	0.000703586	4.34976	0.000618318	0.000428011	4.3419	0	0	4.36982	0.00386501	0.00115454	4.35383	0.00831234	0	0	0	0	0.000396409	0.000396409	0.00149444	0.00119865
4.60562	0	0	4.59731	0	0	4.62686	0	0	4.60562	0	0	4.59731	0	0	4.62686	0.00029734	0.00029734	4.60562	0.00185483	0.00156359	4.59731	0	0	4.62686	0.000891967	0.000654101	4.60562	0.00432852	0.00155106	4.59731	0.000297254	0.000297254	4.62686	0.00713554	0.00246034	4.60993	0.00879835	0	0	9.91132e-05	9.91132e-05	0.0009156	0.000535574	0.00392044	0.00198456
4.86149	0	0	4.85271	0	0	4.88391	0.00029734	0.00029734	4.86149	0.000336012	0.000336012	4.85271	0	0	4.88391	0.0011893	0.000557833	4.86149	0.00185506	0.000808212	4.85271	0.000892	0.000493967	4.88391	0.0118929	0.00258107	4.86149	0.00865698	0.00297093	4.85271	0.0026757	0.00095323	4.88391	0.020218	0.00306467	4.86604	0.00928914	9.91132e-05	9.91132e-05	0.000508439	0.000353982	0.00487998	0.00351746	0.0105169	0.00514871
5.11736	0.000309131	0.000309131	5.10812	0.000297355	0.000297355	5.14096	0.00237867	0.000832528	5.11736	0.00100814	0.000554964	5.10812	0.000297354	0.000297354	5.14096	0.00386523	0.00115461	5.11736	0.00680188	0.00196151	5.10812	0.00237821	0.000832384	5.14096	0.0157576	0.00248107	5.11736	0.0108214	0.00227557	5.10812	0.00832434	0.00222476	5.14096	0.0237856	0.00270945	5.12215	0.00977753	0.000995052	0.000691817	0.00172358	0.00109031	0.00831258	0.00393548	0.0143105	0.00479211
5.37323	0.000309131	0.000309131	5.36353	0.000594558	0.000411922	5.39801	0.0095142	0.00144192	5.37323	0.00168037	0.000835583	5.36353	0.00118929	0.000557827	5.39801	0.0110006	0.00143322	5.37323	0.0083483	0.00248179	5.36353	0.0115951	0.00243503	5.39801	0.0196233	0.00303933	5.37323	0.0139131	0.00285746	5.36353	0.0175408	0.00298798	5.39801	0.0270569	0.00341079	5.37826	0.0102659	0.00347263	0.00302191	0.00462342	0.00319174	0.0131889	0.00335096	0.0195036	0.00391915
5.6291	0.00154596	0.000773015	5.61893	0.00148652	0.000745025	5.65506	0.0107034	0.00166501	5.6291	0.00470499	0.00135194	5.61893	0.00594599	0.00156412	5.65506	0.0163526	0.00224157	5.6291	0.00834815	0.0019918	5.61893	0.0157575	0.00184348	5.65506	0.0214075	0.00288653	5.6291	0.013913	0.00260214	5.61893	0.019325	0.00324438	5.65506	0.0353808	0.00468101	5.63436	0.0107567	0.00457864	0.00306245	0.00900119	0.00369312	0.015171	0.00378129	0.0228729	0.00644611
5.88496	0.00587454	0.00128415	5.87434	0.00683847	0.00150559	5.9121	0.0124875	0.00171929	5.88496	0.00604932	0.00118606	5.87434	0.00802736	0.00179278	5.9121	0.0112983	0.00183092	5.88496	0.0154591	0.0023615	5.87434	0.0211085	0.00349811	5.9121	0.0184335	0.00297312	5.88496	0.0114397	0.00232401	5.87434	0.0214059	0.00275586	5.9121	0.01992	0.00343475	5.89047	0.0112427	0.00840017	0.00206252	0.00845833	0.00153049	0.0183337	0.00163161	0.0175885	0.0031042
6.14083	0.0064928	0.00152522	6.12974	0.00862219	0.00123739	6.16915	0.00802744	0.00163162	6.14083	0.00672138	0.00140039	6.12974	0.0110003	0.00206399	6.16915	0.00445993	0.000975288	6.14083	0.00989382	0.00137693	6.12974	0.0172444	0.00282203	6.16915	0.0112981	0.00211081	6.14083	0.0145314	0.00310213	6.12974	0.0151628	0.00224782	6.16915	0.00862213	0.00228214	6.14657	0.0117335	0.00771414	0.000634346	0.00739388	0.00191776	0.0128121	0.00225292	0.0127721	0.00208299
6.3967	0.00247341	0.000735987	6.38515	0.00981099	0.00184712	6.4262	0.00327051	0.000875934	6.3967	0.00336071	0.00135949	6.38515	0.00683829	0.00150553	6.4262	0.00148649	0.00060928	6.3967	0.00525596	0.00131776	6.38515	0.0115951	0.00231898	6.4262	0.00356785	0.00137156	6.3967	0.00927526	0.00223122	6.38515	0.0115947	0.00291589	6.4262	0.00118928	0.000557823	6.40268	0.0122219	0.00518497	0.00232443	0.00389516	0.00156787	0.00680629	0.00244347	0.00735307	0.00315379
6.65257	0.00185506	0.000808177	6.64056	0.00594609	0.00115908	6.68325	0.000891994	0.000493964	6.65257	0.000672082	0.000464307	6.64056	0.00267574	0.000851345	6.68325	0.000594567	0.000411928	6.65257	0.00309177	0.00118072	6.64056	0.00683785	0.00150531	6.68325	0.000594693	0.000412015	6.65257	0.00401937	0.00134772	6.64056	0.00713556	0.00165644	6.68325	0.000891995	0.000493964	6.65879	0.0127103	0.00289772	0.00154934	0.00131413	0.000681171	0.00350811	0.00181423	0.00401564	0.00180236
6.90844	0.00030918	0.00030918	6.89596	0.00297296	0.00105695	6.9403	0.000297336	0.000297336	6.90844	0.000672152	0.000672152	6.89596	0.00118923	0.000557799	6.9403	0	0	6.90844	0.00278247	0.00117044	6.89596	0.000594553	0.000411919	6.9403	0	0	6.90844	0.00278261	0.00125273	6.89596	0.0011891	0.000703497	6.9403	0	0	6.9149	0.0132011	0.00119316	0.000889908	0.000620461	0.000344273	0.00112568	0.000845992	0.0013239	0.000806093
7.1643	0.000618389	0.00042806	7.15137	0	0	7.19734	0	0	7.1643	0	0	7.15137	0.000297293	0.000297293	7.19734	0	0	7.1643	0.00061826	0.00061826	7.15137	0.000297355	0.000297355	7.19734	0	0	7.1643	0.000618329	0.000428019	7.15137	0	0	7.19734	0	0	7.171	0.0136871	0.00020613	0.00020613	9.90977e-05	9.90977e-05	0.000305205	0.000178519	0.00020611	0.00020611
7.42017	0	0	7.40677	0	0	7.45439	0	0	7.42017	0	0	7.40677	0	0	7.45439	0	0	7.42017	0	0	7.40677	0	0	7.45439	0	0	7.42017	0.00123663	0.000965363	7.40677	0	0	7.45439	0	0	7.42711	0.0141779	0	0	0	0	0	0	0.00041221	0.00041221
7.67604	0	0	7.66218	0	0	7.71144	0	0	7.67604	0	0	7.66218	0	0	7.71144	0	0	7.67604	0	0	7.66218	0	0	7.71144	0	0	7.67604	0	0	7.66218	0	0	7.71144	0	0	7.68322	0.0146663	0	0	0	0	0	0	0	0
7.93191	0	0	7.91759	0	0	7.96849	0	0	7.93191	0	0	7.91759	0	0	7.96849	0	0	7.93191	0	0	7.91759	0	0	7.96849	0	0	7.93191	0	0	7.91759	0	0	7.96849	0	0	7.93933	0.0151547	0	0	0	0	0	0	0	0
8.18778	0	0	8.17299	0	0	8.22554	0	0	8.18778	0	0	8.17299	0	0	8.22554	0	0	8.18778	0	0	8.17299	0	0	8.22554	0	0	8.18778	0	0	8.17299	0	0	8.22554	0	0	8.19544	0.0156455	0	0	0	0	0	0	0	0
8.44364	0	0	8.4284	0	0	8.48258	0	0	8.44364	0	0	8.4284	0	0	8.48258	0	0	8.44364	0	0	8.4284	0	0	8.48258	0	0	8.44364	0	0	8.4284	0	0	8.48258	0	0	8.45154	0.0161315	0	0	0	0	0	0	0	0
8.69951	0	0	8.6838	0	0	8.73963	0	0	8.69951	0	0	8.6838	0	0	8.73963	0	0	8.69951	0	0	8.6838	0	0	8.73963	0	0	8.69951	0	0	8.6838	0	0	8.73963	0	0	8.70765	0.0166223	0	0	0	0	0	0	0	0
8.95538	0	0	8.93921	0	0	8.99668	0	0	8.95538	0	0	8.93921	0	0	8.99668	0	0	8.95538	0	0	8.93921	0	0	8.99668	0	0	8.95538	0	0	8.93921	0	0	8.99668	0	0	8.96376	0.0171107	0	0	0	0	0	0	0	0
9.21125	0	0	9.19462	0	0	9.25373	0	0	9.21125	0	0	9.19462	0	0	9.25373	0	0	9.21125	0	0	9.19462	0	0	9.25373	0	0	9.21125	0	0	9.19462	0	0	9.25373	0	0	9.21987	0.0175991	0	0	0	0	0	0	0	0
9.46712	0	0	9.45002	0	0	9.51078	0	0	9.46712	0	0	9.45002	0	0	9.51078	0	0	9.46712	0	0	9.45002	0	0	9.51078	0	0	9.46712	0	0	9.45002	0	0	9.51078	0	0	9.47597	0.0180899	0	0	0	0	0	0	0	0
9.72298	0	0	9.70543	0	0	9.76782	0	0	9.72298	0	0	9.70543	0	0	9.76782	0	0	9.72298	0	0	9.70543	0	0	9.76782	0	0	9.72298	0	0	9.70543	0	0	9.76782	0	0	9.73208	0.0185759	0	0	0	0	0	0	0	0
9.97885	0	0	9.96083	0	0	10.0249	0	0	9.97885	0	0	9.96083	0	0	10.0249	0	0	9.97885	0	0	9.96083	0	0	10.0249	0	0	9.97885	0	0	9.96083	0	0	10.0249	0	0	9.98819	0.0190763	0	0	0	0	0	0	0	0
10.2347	0	0	10.2162	0	0	10.2819	0	0	10.2347	0	0	10.2162	0	0	10.2819	0	0	10.2347	0	0	10.2162	0	0	10.2819	0	0	10.2347	0	0	10.2162	0	0	10.2819	0	0	10.2443	0.0195599	0	0	0	0	0	0	0	0
10.4906	0	0	10.4716	0	0	10.539	0	0	10.4906	0	0	10.4716	0	0	10.539	0	0	10.4906	0	0	10.4716	0	0	10.539	0	0	10.4906	0	0	10.4716	0	0	10.539	0	0	10.5004	0.0200642	0	0	0	0	0	0	0	0
10.7465	0	0	10.7271	0	0	10.796	0	0	10.7465	0	0	10.7271	0	0	10.796	0	0	10.7465	0	0	10.7271	0	0	10.796	0	0	10.7465	0	0	10.7271	0	0	10.796	0	0	10.7565	0.0205126	0	0	0	0	0	0	0	0
11.0023	0	0	10.9825	0	0	11.0531	0	0	11.0023	0	0	10.9825	0	0	11.0531	0	0	11.0023	0	0	10.9825	0	0	11.0531	0	0	11.0023	0	0	10.9825	0	0	11.0531	0	0	11.0126	0.0210252	0	0	0	0	0	0	0	0
11.2582	0	0	11.2379	0	0	11.3101	0	0	11.2582	0	0	11.2379	0	0	11.3101	0	0	11.2582	0	0	11.2379	0	0	11.3101	0	0	11.2582	0	0	11.2379	0	0	11.3101	0	0	11.2687	0.0214975	0	0	0	0	0	0	0	0
11.5141	0	0	11.4933	0	0	11.5672	0	0	11.5141	0	0	11.4933	0	0	11.5672	0	0	11.5141	0	0	11.4933	0	0	11.5672	0	0	11.5141	0	0	11.4933	0	0	11.5672	0	0	11.5249	0.0220018	0	0	0	0	0	0	0	0
11.7699	0	0	11.7487	0	0	11.8242	0	0	11.7699	0	0	11.7487	0	0	11.8242	0	0	11.7699	0	0	11.7487	0	0	11.8242	0	0	11.7699	0	0	11.7487	0	0	11.8242	0	0	11.7809	0.0224823	0	0	0	0	0	0	0	0
12.0258	0	0	12.0041	0	0	12.0813	0	0	12.0258	0	0	12.0041	0	0	12.0813	0	0	12.0258	0	0	12.0041	0	0	12.0813	0	0	12.0258	0	0	12.0041	0	0	12.0813	0	0	12.0371	0.0229867	0	0	0	0	0	0	0	0
12.2817	0	0	12.2595	0	0	12.3383	0	0	12.2817	0	0	12.2595	0	0	12.3383	0	0	12.2817	0	0	12.2595	0	0	12.3383	0	0	12.2817	0	0	12.2595	0	0	12.3383	0	0	12.2932	0.023459	0	0	0	0	0	0	0	0
12.5375	0	0	12.5149	0	0	12.5954	0	0	12.5375	0	0	12.5149	0	0	12.5954	0	0	12.5375	0	0	12.5149	0	0	12.5954	0	0	12.5375	0	0	12.5149	0	0	12.5954	0	0	12.5493	0.0239715	0	0	0	0	0	0	0	0
#	AL-CHO-ROH		#	AL-CHO-ROH		#	AL-CHO-ROH		#	AL-CHO-ROH		#	AL-CHO-ROH		#	AL-CHO-ROH		#	AL-CHO-ROH		#	AL-CHO-ROH		#	AL-CHO-ROH		#	AL-CHO-ROH		#	AL-CHO-ROH		#	AL-CHO-ROH
																																				z
0	0	0	0	0	0	0	0	0	0	0	0	0	0	0	0	0	0	0	0	0	0	0	0	0	0	0	0	0	0	0	0	0	0	0	0	0	0	0	0	0	0	0	0	0	0
0.255868	0	0	0.255406	0	0	0.257048	0	0	0.255868	0	0	0.255406	0	0	0.257048	0	0	0.255868	0	0	0.255406	0	0	0.257048	0	0	0.255868	0	0	0.255406	0	0	0.257048	0	0	0.256107	0.000488877	0	0	0	0	0	0	0	0
0.511736	0	0	0.510812	0	0	0.514096	0	0	0.511736	0	0	0.510812	0	0	0.514096	0	0	0.511736	0	0	0.510812	0	0	0.514096	0	0	0.511736	0	0	0.510812	0	0	0.514096	0	0	0.512215	0.000977753	0	0	0	0	0	0	0	0
0.767604	0	0	0.766218	0	0	0.771144	0	0	0.767604	0	0	0.766218	0	0	0.771144	0	0	0.767604	0	0	0.766218	0	0	0.771144	0	0	0.767604	0	0	0.766218	0	0	0.771144	0	0	0.768322	0.00146663	0	0	0	0	0	0	0	0
1.02347	0	0	1.02162	0	0	1.02819	0	0	1.02347	0	0	1.02162	0	0	1.02819	0	0	1.02347	0	0	1.02162	0	0	1.02819	0	0	1.02347	0	0	1.02162	0	0	1.02819	0.000297335	0.000297335	1.02443	0.00195599	0	0	0	0	0	0	9.91118e-05	9.91118e-05
1.27934	0	0	1.27703	0	0	1.28524	0	0	1.27934	0	0	1.27703	0	0	1.28524	0	0	1.27934	0	0	1.27703	0	0	1.28524	0	0	1.27934	0	0	1.27703	0.0008918	0.000493856	1.28524	0.000297312	0.000297312	1.28054	0.00244438	0	0	0	0	0	0	0.00039637	0.000262162
1.53521	0	0	1.53244	0	0	1.54229	0	0	1.53521	0	0	1.53244	0	0	1.54229	0	0	1.53521	0	0	1.53244	0	0	1.54229	0	0	1.53521	0.00247338	0.0011568	1.53244	0.00208118	0.000915408	1.54229	0.0041627	0.0014997	1.53665	0.00293278	0	0	0	0	0	0	0.00290575	0.000638589
1.79108	0	0	1.78784	0	0	1.79934	0	0	1.79108	0	0	1.78784	0	0	1.79934	0	0	1.79108	0	0	1.78784	0.000297253	0.000297253	1.79934	0.000297325	0.000297325	1.79108	0.00742017	0.00246375	1.78784	0.00624329	0.00176889	1.79934	0.0139739	0.0020122	1.79275	0.00342357	0	0	0	0	0.000198193	9.90963e-05	0.00921246	0.00240485
2.04694	0	0	2.04325	0	0	2.05638	0	0	2.04694	0	0	2.04325	0	0	2.05638	0	0	2.04694	0.00371	0.00141954	2.04325	0.00148638	0.000744954	2.05638	0.0110009	0.00284998	2.04694	0.0306089	0.00453971	2.04325	0.0187297	0.00291352	2.05638	0.022893	0.00251772	2.04886	0.00390958	0	0	0	0	0.00539908	0.00287351	0.0240772	0.00347998
2.30281	0	0	2.29865	0	0	2.31343	0	0	2.30281	0	0	2.29865	0	0	2.31343	0	0	2.30281	0.0148404	0.00259899	2.29865	0.0101082	0.00217667	2.31343	0.0181363	0.00284239	2.30281	0.0355559	0.00396658	2.29865	0.0297304	0.00396946	2.31343	0.0291373	0.00327443	2.30496	0.00440037	0	0	0	0	0.0143616	0.00232983	0.0314745	0.00204785
2.55868	0	0	2.55406	0	0	2.57048	0	0	2.55868	0	0	2.55406	0	0	2.57048	0.00154618	0.000631225	2.55868	0.02257	0.00321558	2.55406	0.0172433	0.00294903	2.57048	0.0178394	0.00241705	2.55868	0.0346282	0.00381608	2.55406	0.0243786	0.00305277	2.57048	0.0214066	0.00343853	2.56107	0.00488877	0	0	0.000515393	0.000515393	0.0192176	0.00168505	0.0268044	0.00400484
2.81455	0	0	2.80947	0	0	2.82753	0	0	2.81455	0	0	2.80947	0	0	2.82753	0.000309218	0.000309218	2.81455	0.0132946	0.00234099	2.80947	0.0288388	0.00341863	2.82753	0.00594617	0.00197926	2.81455	0.0157681	0.00304248	2.80947	0.0208118	0.00355594	2.82753	0.00564898	0.00157875	2.81718	0.00537717	0	0	0.000103073	0.000103073	0.0160265	0.00674824	0.0140763	0.00445811
3.07042	0	0	3.06487	0	0	3.08458	0	0	3.07042	0	0	3.06487	0	0	3.08458	0.00154606	0.000631178	3.07042	0.0102031	0.00262957	3.06487	0.0151631	0.00224799	3.08458	0.00356775	0.00115296	3.07042	0.0095844	0.00272471	3.06487	0.0107032	0.00187288	3.08458	0.00237873	0.00102997	3.07329	0.00586796	0	0	0.000515354	0.000515354	0.00964464	0.00335891	0.00755546	0.00260843
3.32628	0	0	3.32028	0	0	3.34162	0	0	3.32628	0.000309198	0.000309198	3.32028	0.000297354	0.000297354	3.34162	0	0	3.32628	0.00401929	0.00127164	3.32028	0.00386528	0.0015009	3.34162	0.000594623	0.000411967	3.32628	0.00401934	0.0015536	3.32028	0.00356749	0.00107027	3.34162	0.000891977	0.000493955	3.32939	0.00635396	0	0	0.000202184	0.00010115	0.0028264	0.00111677	0.00282627	0.000975903
3.58215	0	0	3.57568	0	0	3.59867	0	0	3.58215	0.000309198	0.000309198	3.57568	0.000892061	0.00065418	3.59867	0	0	3.58215	0.00092752	0.000512706	3.57568	0.000297284	0.000297284	3.59867	0.00118935	0.000557856	3.58215	0.00340095	0.0012685	3.57568	0.002081	0.000808656	3.59867	0.00208124	0.000808771	3.5855	0.00684475	0	0	0.00040042	0.000261524	0.000804719	0.000264737	0.00252106	0.000439946
3.83802	0	0	3.83109	0	0	3.85572	0	0	3.83802	0	0	3.83109	0	0	3.85572	0.000618462	0.000428111	3.83802	0.00123671	0.000578416	3.83109	0.000594573	0.000411932	3.85572	0.00118929	0.000557824	3.83802	0.000309166	0.000309166	3.83109	0.00208119	0.000685755	3.85572	0.00208117	0.000685749	3.84161	0.00733315	0	0	0.000206154	0.000206154	0.00100685	0.000206595	0.00149051	0.000590671
4.09389	0	0	4.0865	0.000297349	0.000297349	4.11277	0.000297382	0.000297382	4.09389	0	0	4.0865	0.00029729	0.00029729	4.11277	0.000309229	0.000309229	4.09389	0.000618372	0.000618372	4.0865	0.00118923	0.000557797	4.11277	0.00148659	0.00060932	4.09389	0.00154595	0.000892554	4.0865	0.00148664	0.00060934	4.11277	0.00445968	0.00122583	4.09772	0.00782155	0.000198244	9.91218e-05	0.000202173	0.000101145	0.00109806	0.000254744	0.00249742	0.000981279
4.34976	0.00030916	0.00030916	4.3419	0	0	4.36982	0	0	4.34976	0.000309158	0.000309158	4.3419	0.000594652	0.000411987	4.36982	0.000927517	0.000512704	4.34976	0.00247342	0.000735989	4.3419	0.00267569	0.000851323	4.36982	0.00327055	0.000875936	4.34976	0.0052559	0.00159156	4.3419	0.00445966	0.00149601	4.36982	0.00921717	0.00166194	4.35383	0.00831234	0.000103053	0.000103053	0.000610442	0.000178679	0.00280655	0.000239233	0.00631091	0.0014712
4.60562	0	0	4.59731	0	0	4.62686	0.00297323	0.000966218	4.60562	0.000927497	0.000512693	4.59731	0	0	4.62686	0.00278304	0.000985971	4.60562	0.0040193	0.00119077	4.59731	0.00208105	0.00091533	4.62686	0.00654074	0.0019505	4.60562	0.0092754	0.00189333	4.59731	0.00981107	0.00237017	4.62686	0.0169473	0.00326614	4.60993	0.00879835	0.000991077	0.000991077	0.00123685	0.000818148	0.0042137	0.00129107	0.0120112	0.00247285
4.86149	0.000309131	0.000309131	4.85271	0.000891968	0.000493949	4.88391	0.00594608	0.00115907	4.86149	0.000618383	0.000428056	4.85271	0.00148653	0.000609297	4.88391	0.00556567	0.00164099	4.86149	0.00711117	0.00133285	4.85271	0.00951317	0.00206981	4.88391	0.0154603	0.00257277	4.86149	0.021024	0.00329504	4.85271	0.0205139	0.00309009	4.88391	0.0208125	0.00290088	4.86604	0.00928914	0.00238239	0.00178977	0.00255686	0.00152514	0.0106949	0.00248155	0.0207835	0.000147964
5.11736	0.00371013	0.00119076	5.10812	0.0032703	0.000875895	5.14096	0.00683847	0.00137802	5.11736	0.0040194	0.0011908	5.10812	0.00535135	0.00134004	5.14096	0.00711186	0.0017239	5.11736	0.0197875	0.00282523	5.10812	0.0208114	0.00347711	5.14096	0.0181365	0.00287474	5.11736	0.0315361	0.00324635	5.10812	0.0285402	0.00360686	5.14096	0.018731	0.00271788	5.12215	0.00977753	0.0046063	0.00112328	0.0054942	0.000895567	0.0195785	0.000779216	0.0262691	0.003867
5.37323	0.0179324	0.00193082	5.36353	0.0151623	0.00168698	5.39801	0.0101087	0.00213404	5.37323	0.0111305	0.00223483	5.36353	0.0104058	0.00186631	5.39801	0.00494722	0.00132993	5.37323	0.0256616	0.00347736	5.36353	0.0258655	0.00371193	5.39801	0.0110007	0.00149602	5.37323	0.0281353	0.00408715	5.36353	0.0330013	0.00412552	5.39801	0.0133793	0.00259262	5.37826	0.0102659	0.0144011	0.00229037	0.00882783	0.00195155	0.0208426	0.00492129	0.0248386	0.00589935
5.6291	0.0166956	0.00197968	5.61893	0.0169463	0.00186986	5.65506	0.00773033	0.00154602	5.6291	0.0111305	0.00178944	5.61893	0.00802741	0.00168713	5.65506	0.00432903	0.00134491	5.6291	0.0241157	0.00389848	5.61893	0.0178383	0.00266972	5.65506	0.00832485	0.00196136	5.6291	0.0219516	0.00270265	5.61893	0.0157568	0.00255395	5.65506	0.0104062	0.0023069	5.63436	0.0107567	0.0137907	0.00303106	0.00782897	0.00196591	0.0167596	0.00459023	0.0160382	0.00333582
5.88496	0.0105119	0.00188694	5.87434	0.00654074	0.0015276	5.9121	0.00208131	0.00109813	5.88496	0.00896623	0.00170983	5.87434	0.00654058	0.00126409	5.9121	0.000927636	0.000679801	5.88496	0.0123672	0.00271455	5.87434	0.0118925	0.00197577	5.9121	0.00267596	0.00135207	5.88496	0.0126764	0.00247987	5.87434	0.0118925	0.00243446	5.9121	0.00327061	0.00187768	5.89047	0.0112427	0.00637798	0.00243506	0.00547815	0.00238057	0.00897855	0.00315428	0.00927984	0.00301313
6.14083	0.00463776	0.00126223	6.12974	0.00475676	0.00121857	6.16915	0.000297278	0.000297278	6.14083	0.00216423	0.000837268	6.12974	0.00445936	0.00114829	6.16915	0.000618506	0.000428141	6.14083	0.00463766	0.00154589	6.12974	0.0038649	0.00137287	6.16915	0	0	6.14083	0.00525607	0.00165302	6.12974	0.00416244	0.00167352	6.16915	0	0	6.14657	0.0117335	0.0032306	0.00146706	0.00241403	0.00111577	0.00283419	0.00143455	0.0031395	0.00160118
6.3967	0.00185493	0.00092315	6.38515	0.000297327	0.000297327	6.4262	0	0	6.3967	0.000927458	0.000679646	6.38515	0	0	6.4262	0	0	6.3967	0.00123673	0.000856086	6.38515	0.000594688	0.000412012	6.4262	0	0	6.3967	0.000927458	0.000679646	6.38515	0.000892105	0.000654198	6.4262	0	0	6.40268	0.0122219	0.000717418	0.000575194	0.000309153	0.000309153	0.000610472	0.0003571	0.000606521	0.000303432
6.65257	0	0	6.64056	0.000297355	0.000297355	6.68325	0	0	6.65257	0	0	6.64056	0	0	6.68325	0	0	6.65257	0.000927426	0.000679632	6.64056	0	0	6.68325	0	0	6.65257	0.00123663	0.000965363	6.64056	0	0	6.68325	0	0	6.65879	0.0127103	9.91183e-05	9.91183e-05	0	0	0.000309142	0.000309142	0.00041221	0.00041221
6.90844	0	0	6.89596	0	0	6.9403	0	0	6.90844	0.000309166	0.000309166	6.89596	0	0	6.9403	0	0	6.90844	0	0	6.89596	0	0	6.9403	0	0	6.90844	0.000309131	0.000309131	6.89596	0	0	6.9403	0	0	6.9149	0.0132011	0	0	0.000103055	0.000103055	0	0	0.000103044	0.000103044
7.1643	0	0	7.15137	0	0	7.19734	0	0	7.1643	0	0	7.15137	0	0	7.19734	0	0	7.1643	0.000309166	0.000309166	7.15137	0	0	7.19734	0	0	7.1643	0	0	7.15137	0	0	7.19734	0	0	7.171	0.0136871	0	0	0	0	0.000103055	0.000103055	0	0
7.42017	0	0	7.40677	0	0	7.45439	0	0	7.42017	0	0	7.40677	0	0	7.45439	0	0	7.42017	0	0	7.40677	0	0	7.45439	0	0	7.42017	0	0	7.40677	0	0	7.45439	0	0	7.42711	0.0141779	0	0	0	0	0	0	0	0
7.67604	0	0	7.66218	0	0	7.71144	0	0	7.67604	0	0	7.66218	0	0	7.71144	0	0	7.67604	0	0	7.66218	0	0	7.71144	0	0	7.67604	0	0	7.66218	0	0	7.71144	0	0	7.68322	0.0146663	0	0	0	0	0	0	0	0
7.93191	0	0	7.91759	0	0	7.96849	0	0	7.93191	0	0	7.91759	0	0	7.96849	0	0	7.93191	0	0	7.91759	0	0	7.96849	0	0	7.93191	0	0	7.91759	0	0	7.96849	0	0	7.93933	0.0151547	0	0	0	0	0	0	0	0
8.18778	0	0	8.17299	0	0	8.22554	0	0	8.18778	0	0	8.17299	0	0	8.22554	0	0	8.18778	0	0	8.17299	0	0	8.22554	0	0	8.18778	0	0	8.17299	0	0	8.22554	0	0	8.19544	0.0156455	0	0	0	0	0	0	0	0
8.44364	0	0	8.4284	0	0	8.48258	0	0	8.44364	0	0	8.4284	0	0	8.48258	0	0	8.44364	0	0	8.4284	0	0	8.48258	0	0	8.44364	0	0	8.4284	0	0	8.48258	0	0	8.45154	0.0161315	0	0	0	0	0	0	0	0
8.69951	0	0	8.6838	0	0	8.73963	0	0	8.69951	0	0	8.6838	0	0	8.73963	0	0	8.69951	0	0	8.6838	0	0	8.73963	0	0	8.69951	0	0	8.6838	0	0	8.73963	0	0	8.70765	0.0166223	0	0	0	0	0	0	0	0
8.95538	0	0	8.93921	0	0	8.99668	0	0	8.95538	0	0	8.93921	0	0	8.99668	0	0	8.95538	0	0	8.93921	0	0	8.99668	0	0	8.95538	0	0	8.93921	0	0	8.99668	0	0	8.96376	0.0171107	0	0	0	0	0	0	0	0
9.21125	0	0	9.19462	0	0	9.25373	0	0	9.21125	0	0	9.19462	0	0	9.25373	0	0	9.21125	0	0	9.19462	0	0	9.25373	0	0	9.21125	0	0	9.19462	0	0	9.25373	0	0	9.21987	0.0175991	0	0	0	0	0	0	0	0
9.46712	0	0	9.45002	0	0	9.51078	0	0	9.46712	0	0	9.45002	0	0	9.51078	0	0	9.46712	0	0	9.45002	0	0	9.51078	0	0	9.46712	0	0	9.45002	0	0	9.51078	0	0	9.47597	0.0180899	0	0	0	0	0	0	0	0
9.72298	0	0	9.70543	0	0	9.76782	0	0	9.72298	0	0	9.70543	0	0	9.76782	0	0	9.72298	0	0	9.70543	0	0	9.76782	0	0	9.72298	0	0	9.70543	0	0	9.76782	0	0	9.73208	0.0185759	0	0	0	0	0	0	0	0
9.97885	0	0	9.96083	0	0	10.0249	0	0	9.97885	0	0	9.96083	0	0	10.0249	0	0	9.97885	0	0	9.96083	0	0	10.0249	0	0	9.97885	0	0	9.96083	0	0	10.0249	0	0	9.98819	0.0190763	0	0	0	0	0	0	0	0
10.2347	0	0	10.2162	0	0	10.2819	0	0	10.2347	0	0	10.2162	0	0	10.2819	0	0	10.2347	0	0	10.2162	0	0	10.2819	0	0	10.2347	0	0	10.2162	0	0	10.2819	0	0	10.2443	0.0195599	0	0	0	0	0	0	0	0
10.4906	0	0	10.4716	0	0	10.539	0	0	10.4906	0	0	10.4716	0	0	10.539	0	0	10.4906	0	0	10.4716	0	0	10.539	0	0	10.4906	0	0	10.4716	0	0	10.539	0	0	10.5004	0.0200642	0	0	0	0	0	0	0	0
10.7465	0	0	10.7271	0	0	10.796	0	0	10.7465	0	0	10.7271	0	0	10.796	0	0	10.7465	0	0	10.7271	0	0	10.796	0	0	10.7465	0	0	10.7271	0	0	10.796	0	0	10.7565	0.0205126	0	0	0	0	0	0	0	0
11.0023	0	0	10.9825	0	0	11.0531	0	0	11.0023	0	0	10.9825	0	0	11.0531	0	0	11.0023	0	0	10.9825	0	0	11.0531	0	0	11.0023	0	0	10.9825	0	0	11.0531	0	0	11.0126	0.0210252	0	0	0	0	0	0	0	0
11.2582	0	0	11.2379	0	0	11.3101	0	0	11.2582	0	0	11.2379	0	0	11.3101	0	0	11.2582	0	0	11.2379	0	0	11.3101	0	0	11.2582	0	0	11.2379	0	0	11.3101	0	0	11.2687	0.0214975	0	0	0	0	0	0	0	0
11.5141	0	0	11.4933	0	0	11.5672	0	0	11.5141	0	0	11.4933	0	0	11.5672	0	0	11.5141	0	0	11.4933	0	0	11.5672	0	0	11.5141	0	0	11.4933	0	0	11.5672	0	0	11.5249	0.0220018	0	0	0	0	0	0	0	0
11.7699	0	0	11.7487	0	0	11.8242	0	0	11.7699	0	0	11.7487	0	0	11.8242	0	0	11.7699	0	0	11.7487	0	0	11.8242	0	0	11.7699	0	0	11.7487	0	0	11.8242	0	0	11.7809	0.0224823	0	0	0	0	0	0	0	0
12.0258	0	0	12.0041	0	0	12.0813	0	0	12.0258	0	0	12.0041	0	0	12.0813	0	0	12.0258	0	0	12.0041	0	0	12.0813	0	0	12.0258	0	0	12.0041	0	0	12.0813	0	0	12.0371	0.0229867	0	0	0	0	0	0	0	0
12.2817	0	0	12.2595	0	0	12.3383	0	0	12.2817	0	0	12.2595	0	0	12.3383	0	0	12.2817	0	0	12.2595	0	0	12.3383	0	0	12.2817	0	0	12.2595	0	0	12.3383	0	0	12.2932	0.023459	0	0	0	0	0	0	0	0
12.5375	0	0	12.5149	0	0	12.5954	0	0	12.5375	0	0	12.5149	0	0	12.5954	0	0	12.5375	0	0	12.5149	0	0	12.5954	0	0	12.5375	0	0	12.5149	0	0	12.5954	0	0	12.5493	0.0239715	0	0	0	0	0	0	0	0
#	water		#	water		#	water		#	water		#	water		#	water		#	water		#	water		#	water		#	water		#	water		#	water
																																				z
0	0	0	0	0	0	0	0	0	0	0	0	0	0	0	0	0	0	0	0	0	0	0	0	0	0	0	0	0	0	0	0	0	0	0	0	0	0	0	0	0	0	0	0	0	0
0.255868	0	0	0.255406	0	0	0.257048	0	0	0.255868	0	0	0.255406	0	0	0.257048	0	0	0.255868	0	0	0.255406	0	0	0.257048	0	0	0.255868	0	0	0.255406	0	0	0.257048	0	0	0.256107	0.000488877	0	0	0	0	0	0	0	0
0.511736	0	0	0.510812	0	0	0.514096	0	0	0.511736	0	0	0.510812	0	0	0.514096	0	0	0.511736	0	0	0.510812	0	0	0.514096	0	0	0.511736	0	0	0.510812	0	0	0.514096	0	0	0.512215	0.000977753	0	0	0	0	0	0	0	0
0.767604	0	0	0.766218	0	0	0.771144	0	0	0.767604	0	0	0.766218	0	0	0.771144	0	0	0.767604	0	0	0.766218	0	0	0.771144	0	0	0.767604	0	0	0.766218	0	0	0.771144	0	0	0.768322	0.00146663	0	0	0	0	0	0	0	0
1.02347	0	0	1.02162	0	0	1.02819	0	0	1.02347	0	0	1.02162	0	0	1.02819	0	0	1.02347	0	0	1.02162	0	0	1.02819	0	0	1.02347	0	0	1.02162	0	0	1.02819	0	0	1.02443	0.00195599	0	0	0	0	0	0	0	0
1.27934	0	0	1.27703	0	0	1.28524	0	0	1.27934	0	0	1.27703	0	0	1.28524	0	0	1.27934	0	0	1.27703	0	0	1.28524	0	0	1.27934	0	0	1.27703	0	0	1.28524	0	0	1.28054	0.00244438	0	0	0	0	0	0	0	0
1.53521	0	0	1.53244	0	0	1.54229	0	0	1.53521	0	0	1.53244	0	0	1.54229	0	0	1.53521	0	0	1.53244	0	0	1.54229	0	0	1.53521	0	0	1.53244	0	0	1.54229	0	0	1.53665	0.00293278	0	0	0	0	0	0	0	0
1.79108	0	0	1.78784	0	0	1.79934	0	0	1.79108	0	0	1.78784	0	0	1.79934	0	0	1.79108	0	0	1.78784	0	0	1.79934	0	0	1.79108	0	0	1.78784	0	0	1.79934	0.0035679	0.00115308	1.79275	0.00342357	0	0	0	0	0	0	0.0011893	0.0011893
2.04694	0	0	2.04325	0	0	2.05638	0	0	2.04694	0	0	2.04325	0	0	2.05638	0	0	2.04694	0	0	2.04325	0	0	2.05638	0	0	2.04694	0.000309208	0.000309208	2.04325	0.000297304	0.000297304	2.05638	0.0205156	0.00350858	2.04886	0.00390958	0	0	0	0	0	0	0.0070407	0.00673744
2.30281	0	0	2.29865	0	0	2.31343	0	0	2.30281	0	0	2.29865	0	0	2.31343	0	0	2.30281	0	0	2.29865	0	0	2.31343	0	0	2.30281	0.00185503	0.000673824	2.29865	0.00356773	0.00177991	2.31343	0.0193253	0.00343674	2.30496	0.00440037	0	0	0	0	0	0	0.00824936	0.00556
2.55868	0	0	2.55406	0	0	2.57048	0	0	2.55868	0	0	2.55406	0	0	2.57048	0	0	2.55868	0	0	2.55406	0	0	2.57048	0	0	2.55868	0.00401927	0.00167685	2.55406	0.0118926	0.00239635	2.57048	0.0110006	0.00348808	2.56107	0.00488877	0	0	0	0	0	0	0.00897083	0.00248913
2.81455	0	0	2.80947	0	0	2.82753	0	0	2.81455	0	0	2.80947	0	0	2.82753	0	0	2.81455	0	0	2.80947	0	0	2.82753	0	0	2.81455	0.00278262	0.00117052	2.80947	0.00713563	0.00181536	2.82753	0.00356776	0.00137149	2.81718	0.00537717	0	0	0	0	0	0	0.00449534	0.00133946
3.07042	0	0	3.06487	0	0	3.08458	0	0	3.07042	0	0	3.06487	0	0	3.08458	0	0	3.07042	0	0	3.06487	0	0	3.08458	0	0	3.07042	0.000309166	0.000309166	3.06487	0.00327036	0.00172432	3.08458	0.000892146	0.000892146	3.07329	0.00586796	0	0	0	0	0	0	0.00149056	0.000905676
3.32628	0	0	3.32028	0	0	3.34162	0	0	3.32628	0	0	3.32028	0	0	3.34162	0	0	3.32628	0	0	3.32028	0	0	3.34162	0	0	3.32628	0	0	3.32028	0.000594647	0.000411984	3.34162	0	0	3.32939	0.00635396	0	0	0	0	0	0	0.000198216	0.000198216
3.58215	0	0	3.57568	0	0	3.59867	0	0	3.58215	0	0	3.57568	0	0	3.59867	0	0	3.58215	0	0	3.57568	0	0	3.59867	0	0	3.58215	0	0	3.57568	0.00118913	0.00118913	3.59867	0	0	3.5855	0.00684475	0	0	0	0	0	0	0.000396378	0.000396378
3.83802	0	0	3.83109	0	0	3.85572	0	0	3.83802	0	0	3.83109	0	0	3.85572	0	0	3.83802	0	0	3.83109	0	0	3.85572	0	0	3.83802	0	0	3.83109	0	0	3.85572	0.000594632	0.000411973	3.84161	0.00733315	0	0	0	0	0	0	0.000198211	0.000198211
4.09389	0	0	4.0865	0	0	4.11277	0	0	4.09389	0	0	4.0865	0	0	4.11277	0	0	4.09389	0	0	4.0865	0	0	4.11277	0	0	4.09389	0.00030918	0.00030918	4.0865	0	0	4.11277	0.00118903	0.000928616	4.09772	0.00782155	0	0	0	0	0	0	0.000499403	0.000356177
4.34976	0	0	4.3419	0	0	4.36982	0	0	4.34976	0	0	4.3419	0	0	4.36982	0	0	4.34976	0	0	4.3419	0	0	4.36982	0.000297355	0.000297355	4.34976	0.00216411	0.000948685	4.3419	0.000297298	0.000297298	4.36982	0.00624365	0.00166182	4.35383	0.00831234	0	0	0	0	9.91182e-05	9.91182e-05	0.00290169	0.00175573
4.60562	0	0	4.59731	0	0	4.62686	0	0	4.60562	0	0	4.59731	0	0	4.62686	0.000594614	0.000411961	4.60562	0.000927451	0.000679671	4.59731	0	0	4.62686	0.00594627	0.00178392	4.60562	0.00680191	0.00253701	4.59731	0.00327046	0.00161423	4.62686	0.0184337	0.00257552	4.60993	0.00879835	0	0	0.000198205	0.000198205	0.00229124	0.00184702	0.00950202	0.00458072
4.86149	0	0	4.85271	0	0	4.88391	0.000297279	0.000297279	4.86149	0	0	4.85271	0	0	4.88391	0.00208126	0.00101092	4.86149	0.00680166	0.0022893	4.85271	0.003865	0.00167446	4.88391	0.0217044	0.00274641	4.86149	0.0268987	0.00603905	4.85271	0.0121895	0.00264929	4.88391	0.0627343	0.00723012	4.86604	0.00928914	9.90929e-05	9.90929e-05	0.000693753	0.000693753	0.0107903	0.00552247	0.0339408	0.0150099
5.11736	0	0	5.10812	0	0	5.14096	0.000594656	0.00041199	5.11736	0.0021641	0.00104835	5.10812	0.00148637	0.000744951	5.14096	0.0101091	0.00213414	5.11736	0.0225698	0.00502726	5.10812	0.00832451	0.00196133	5.14096	0.0573831	0.00504089	5.11736	0.0525605	0.00894785	5.10812	0.0445961	0.00642202	5.14096	0.117144	0.0100809	5.12215	0.00977753	0.000198219	0.000198219	0.00458652	0.00276821	0.0294258	0.014571	0.0714336	0.0229706
5.37323	0.00154585	0.000631092	5.36353	0.00029729	0.00029729	5.39801	0.00654101	0.00102307	5.37323	0.0117487	0.00312757	5.36353	0.00713546	0.00200767	5.39801	0.0240829	0.00330272	5.37323	0.0460679	0.00517522	5.36353	0.0454874	0.0054628	5.39801	0.110305	0.00645411	5.37323	0.098937	0.0121561	5.36353	0.0847312	0.00958235	5.39801	0.189689	0.0111342	5.37826	0.0102659	0.00279472	0.00190751	0.0143223	0.00505871	0.0672868	0.0215098	0.124452	0.0328751
5.6291	0.00618366	0.00184	5.61893	0.00327051	0.00114841	5.65506	0.0136765	0.00202518	5.6291	0.0250433	0.00399832	5.61893	0.0252706	0.00341822	5.65506	0.0484627	0.00391947	5.6291	0.091517	0.0101636	5.61893	0.0880022	0.00804586	5.65506	0.158471	0.00767362	5.6291	0.164483	0.0124596	5.61893	0.161138	0.010412	5.65506	0.246478	0.0107576	5.63436	0.0107567	0.00771021	0.00309939	0.0329255	0.00776885	0.112663	0.0229262	0.1907	0.0279058
5.88496	0.0126763	0.0025196	5.87434	0.0083245	0.00171098	5.9121	0.0261646	0.00321134	5.88496	0.0405026	0.00537895	5.87434	0.0377574	0.00349184	5.9121	0.0778974	0.0047348	5.88496	0.157063	0.00913242	5.87434	0.147463	0.00836821	5.9121	0.235476	0.00782772	5.88496	0.240233	0.0128412	5.87434	0.226545	0.0146331	5.9121	0.330023	0.0124032	5.89047	0.0112427	0.0157218	0.0053704	0.0520524	0.0129467	0.180001	0.0278759	0.2656	0.0324528
6.14083	0.031227	0.0038512	6.12974	0.0270541	0.00300864	6.16915	0.0392453	0.00296786	6.14083	0.0794595	0.00659721	6.12974	0.0755146	0.00520347	6.16915	0.114765	0.00375476	6.14083	0.205914	0.00975583	6.12974	0.212275	0.0102561	6.16915	0.266693	0.0073287	6.14083	0.310107	0.0130448	6.12974	0.318115	0.0122685	6.16915	0.371648	0.0108132	6.14657	0.0117335	0.0325088	0.00357719	0.0899129	0.0124779	0.228294	0.0192874	0.33329	0.0193178
6.3967	0.0544154	0.00374654	6.38515	0.0535147	0.00424309	6.4262	0.0582743	0.00381672	6.3967	0.10945	0.00551483	6.38515	0.111191	0.00453889	6.4262	0.138253	0.00502458	6.3967	0.267441	0.00970698	6.38515	0.270548	0.0094331	6.4262	0.309509	0.00588748	6.3967	0.367305	0.0140356	6.38515	0.358847	0.0112074	6.4262	0.405543	0.00944663	6.40268	0.0122219	0.0554015	0.00145975	0.119631	0.00932426	0.282499	0.0135347	0.377232	0.0143648
6.65257	0.0541062	0.00330948	6.64056	0.0505413	0.00402706	6.68325	0.0520312	0.00430029	6.65257	0.150261	0.00719738	6.64056	0.135571	0.00583558	6.68325	0.140632	0.00461859	6.65257	0.311962	0.010048	6.64056	0.300575	0.00778008	6.68325	0.325861	0.00698843	6.65257	0.401005	0.0114239	6.64056	0.406118	0.00731584	6.68325	0.427841	0.00925567	6.65879	0.0127103	0.0522263	0.0010337	0.142155	0.00430861	0.312799	0.00731148	0.411655	0.00822676
6.90844	0.0525602	0.00342756	6.89596	0.0484603	0.00307865	6.9403	0.0487602	0.00347743	6.90844	0.150571	0.00650024	6.89596	0.146275	0.00542326	6.9403	0.145984	0.00496983	6.90844	0.320618	0.00725188	6.89596	0.327928	0.00731759	6.9403	0.309805	0.00681791	6.90844	0.412136	0.00728959	6.89596	0.428416	0.00675401	6.9403	0.425166	0.00658947	6.9149	0.0132011	0.0499269	0.00131947	0.14761	0.00148285	0.31945	0.00526405	0.421906	0.00497433
7.1643	0.045449	0.00293712	7.15137	0.0517314	0.00347764	7.19734	0.0496517	0.00335367	7.1643	0.147478	0.00478351	7.15137	0.159652	0.00618304	7.19734	0.140335	0.00505017	7.1643	0.335151	0.00581831	7.15137	0.335063	0.00675294	7.19734	0.343999	0.00770043	7.1643	0.433778	0.00831563	7.15137	0.437038	0.00821578	7.19734	0.440329	0.00860283	7.171	0.0136871	0.0489441	0.00184777	0.149155	0.00563927	0.338071	0.00296419	0.437048	0.0018912
7.42017	0.0571978	0.00452906	7.40677	0.057975	0.00351652	7.45439	0.0309211	0.00284438	7.42017	0.147478	0.00500733	7.40677	0.153113	0.00598866	7.45439	0.123684	0.00565549	7.42017	0.332058	0.0063799	7.40677	0.33982	0.00706535	7.45439	0.30594	0.00740324	7.42017	0.430997	0.00777469	7.40677	0.43793	0.00804432	7.45439	0.422489	0.009461	7.42711	0.0141779	0.048698	0.00889126	0.141425	0.00901834	0.325939	0.0102474	0.430472	0.00446519
7.67604	0.0575077	0.00337169	7.66218	0.0541091	0.00287614	7.71144	0.0380562	0.00293695	7.67604	0.158609	0.00446504	7.66218	0.170059	0.00512886	7.71144	0.11655	0.00378598	7.67604	0.333914	0.00682796	7.66218	0.336847	0.00802599	7.71144	0.324078	0.0102379	7.67604	0.445835	0.0100834	7.66218	0.440011	0.00643012	7.71144	0.432301	0.0063589	7.68322	0.0146663	0.049891	0.00599818	0.148406	0.0162675	0.331613	0.00386143	0.439383	0.00391956
7.93191	0.0324641	0.00423371	7.91759	0.0193244	0.00258151	7.96849	0.0365705	0.00316736	7.93191	0.155518	0.00656445	7.91759	0.160544	0.00494955	7.96849	0.106738	0.00441522	7.93191	0.33484	0.00656855	7.91759	0.346361	0.00843646	7.96849	0.29821	0.00684877	7.93191	0.42543	0.0076046	7.91759	0.44477	0.00723253	7.96849	0.434383	0.00746587	7.93933	0.0151547	0.029453	0.00520119	0.140933	0.0171592	0.32647	0.0145164	0.434861	0.00558803
8.18778	0.00896583	0.00291514	8.17299	0.00445924	0.00167001	8.22554	0.0362729	0.00273797	8.18778	0.130474	0.00537972	8.17299	0.110299	0.00450727	8.22554	0.113873	0.00520903	8.18778	0.353082	0.0101537	8.17299	0.364497	0.00753656	8.22554	0.266993	0.00632045	8.18778	0.441507	0.00812221	8.17299	0.450418	0.0054009	8.22554	0.414165	0.00896561	8.19544	0.0156455	0.016566	0.00993898	0.118215	0.00621542	0.328191	0.030776	0.435363	0.0109068
8.44364	0.00061834	0.000428027	8.4284	0	0	8.48258	0.0273536	0.00294698	8.44364	0.0655459	0.00654527	8.4284	0.0448913	0.00560671	8.48258	0.125766	0.00391944	8.44364	0.36576	0.00785553	8.4284	0.368361	0.0079415	8.48258	0.274722	0.00492928	8.44364	0.436252	0.00799665	8.4284	0.452201	0.00700978	8.48258	0.414165	0.0087898	8.45154	0.0161315	0.00932397	0.00901657	0.0787343	0.0242598	0.336281	0.0307887	0.434206	0.0110275
8.69951	0	0	8.6838	0	0	8.73963	0.0020812	0.00068576	8.69951	0.016386	0.00392382	8.6838	0.007432	0.00295427	8.73963	0.108224	0.00512743	8.69951	0.33886	0.00690888	8.6838	0.340116	0.00798635	8.73963	0.266992	0.0056267	8.69951	0.455111	0.0103539	8.6838	0.431688	0.00930486	8.73963	0.394839	0.0110976	8.70765	0.0166223	0.000693734	0.000693734	0.044014	0.0322089	0.315323	0.0241682	0.427213	0.0175425
8.95538	0	0	8.93921	0	0	8.99668	0.00029732	0.00029732	8.95538	0.000309131	0.000309131	8.93921	0.000594508	0.000594508	8.99668	0.047571	0.00508613	8.95538	0.278262	0.00926613	8.93921	0.251816	0.00684788	8.99668	0.276804	0.00530466	8.95538	0.44831	0.00857323	8.93921	0.484606	0.00844118	8.99668	0.377893	0.00861294	8.96376	0.0171107	9.91068e-05	9.91068e-05	0.0161582	0.0157066	0.268961	0.00858248	0.436936	0.031326
9.21125	0	0	9.19462	0	0	9.25373	0	0	9.21125	0	0	9.19462	0	0	9.25373	0.00416254	0.00149961	9.21125	0.192618	0.00796864	9.19462	0.149541	0.00939203	9.25373	0.29494	0.00673332	9.21125	0.465623	0.00769369	9.19462	0.455771	0.00880935	9.25373	0.384433	0.0086143	9.21987	0.0175991	0	0	0.00138751	0.00138751	0.212366	0.0431187	0.435276	0.02558
9.46712	0	0	9.45002	0	0	9.51078	0	0	9.46712	0	0	9.45002	0	0	9.51078	0.00148659	0.000859653	9.46712	0.0899705	0.0116441	9.45002	0.0588646	0.00720043	9.51078	0.226259	0.00855998	9.46712	0.471808	0.012532	9.45002	0.497986	0.00740329	9.51078	0.361837	0.0068754	9.47597	0.0180899	0	0	0.00049553	0.00049553	0.125031	0.0514041	0.443877	0.0417101
9.72298	0	0	9.70543	0	0	9.76782	0	0	9.72298	0	0	9.70543	0	0	9.76782	0	0	9.72298	0.0182412	0.00425402	9.70543	0.00951302	0.00330164	9.76782	0.168283	0.00785257	9.72298	0.443363	0.00819172	9.70543	0.429606	0.00931709	9.76782	0.390677	0.00740545	9.73208	0.0185759	0	0	0	0	0.0653457	0.0515303	0.421215	0.0157772
9.97885	0	0	9.96083	0	0	10.0249	0	0	9.97885	0	0	9.96083	0	0	10.0249	0	0	9.97885	0.00154571	0.00099773	9.96083	0.00118901	0.00118901	10.0249	0.0657067	0.00629084	9.97885	0.371633	0.0109387	9.96083	0.320195	0.00820131	10.0249	0.408219	0.00779061	9.98819	0.0190763	0	0	0	0	0.0228138	0.0214467	0.366682	0.0255305
10.2347	0	0	10.2162	0	0	10.2819	0	0	10.2347	0	0	10.2162	0	0	10.2819	0	0	10.2347	0	0	10.2162	0	0	10.2819	0.0110007	0.00356618	10.2347	0.231884	0.0114818	10.2162	0.19503	0.00854486	10.2819	0.390975	0.00817423	10.2443	0.0195599	0	0	0	0	0.0036669	0.0036669	0.27263	0.0601215
10.4906	0	0	10.4716	0	0	10.539	0	0	10.4906	0	0	10.4716	0	0	10.539	0	0	10.4906	0	0	10.4716	0	0	10.539	0.00148657	0.00121426	10.4906	0.113468	0.0138172	10.4716	0.0749171	0.0103402	10.539	0.314562	0.00943945	10.5004	0.0200642	0	0	0	0	0.000495522	0.000495522	0.167649	0.0742948
10.7465	0	0	10.7271	0	0	10.796	0	0	10.7465	0	0	10.7271	0	0	10.796	0	0	10.7465	0	0	10.7271	0	0	10.796	0	0	10.7465	0.0234969	0.00675987	10.7271	0.00802657	0.00319338	10.796	0.202474	0.0101926	10.7565	0.0205126	0	0	0	0	0	0	0.0779992	0.0623975
11.0023	0	0	10.9825	0	0	11.0531	0	0	11.0023	0	0	10.9825	0	0	11.0531	0	0	11.0023	0	0	10.9825	0	0	11.0531	0	0	11.0023	0.0015457	0.00126203	10.9825	0.000297253	0.000297253	11.0531	0.0844385	0.00908518	11.0126	0.0210252	0	0	0	0	0	0	0.0287605	0.0278414
11.2582	0	0	11.2379	0	0	11.3101	0	0	11.2582	0	0	11.2379	0	0	11.3101	0	0	11.2582	0	0	11.2379	0	0	11.3101	0	0	11.2582	0	0	11.2379	0	0	11.3101	0.0118927	0.00437768	11.2687	0.0214975	0	0	0	0	0	0	0.00396422	0.00396422
11.5141	0	0	11.4933	0	0	11.5672	0	0	11.5141	0	0	11.4933	0	0	11.5672	0	0	11.5141	0	0	11.4933	0	0	11.5672	0	0	11.5141	0	0	11.4933	0	0	11.5672	0.000297312	0.000297312	11.5249	0.0220018	0	0	0	0	0	0	9.91038e-05	9.91038e-05
11.7699	0	0	11.7487	0	0	11.8242	0	0	11.7699	0	0	11.7487	0	0	11.8242	0	0	11.7699	0	0	11.7487	0	0	11.8242	0	0	11.7699	0	0	11.7487	0	0	11.8242	0	0	11.7809	0.0224823	0	0	0	0	0	0	0	0
12.0258	0	0	12.0041	0	0	12.0813	0	0	12.0258	0	0	12.0041	0	0	12.0813	0	0	12.0258	0	0	12.0041	0	0	12.0813	0	0	12.0258	0	0	12.0041	0	0	12.0813	0	0	12.0371	0.0229867	0	0	0	0	0	0	0	0
12.2817	0	0	12.2595	0	0	12.3383	0	0	12.2817	0	0	12.2595	0	0	12.3383	0	0	12.2817	0	0	12.2595	0	0	12.3383	0	0	12.2817	0	0	12.2595	0	0	12.3383	0	0	12.2932	0.023459	0	0	0	0	0	0	0	0
12.5375	0	0	12.5149	0	0	12.5954	0	0	12.5375	0	0	12.5149	0	0	12.5954	0	0	12.5375	0	0	12.5149	0	0	12.5954	0	0	12.5375	0	0	12.5149	0	0	12.5954	0	0	12.5493	0.0239715	0	0	0	0	0	0	0	0
#	Protein		#	Protein		#	Protein		#	Protein		#	Protein		#	Protein		#	Protein		#	Protein		#	Protein		#	Protein		#	Protein		#	Protein
																																				z
0	0	0	0	0	0	0	0	0	0	0	0	0	0	0	0	0	0	0	0	0	0	0	0	0	0	0	0	0	0	0	0	0	0	0	0	0	0	0	0	0	0	0	0	0	0
0.255868	0	0	0.255406	0	0	0.257048	0	0	0.255868	0	0	0.255406	0	0	0.257048	0	0	0.255868	0	0	0.255406	0	0	0.257048	0	0	0.255868	0	0	0.255406	0	0	0.257048	0	0	0.256107	0.000488877	0	0	0	0	0	0	0	0
0.511736	0	0	0.510812	0	0	0.514096	0	0	0.511736	0	0	0.510812	0	0	0.514096	0	0	0.511736	0	0	0.510812	0	0	0.514096	0	0	0.511736	0	0	0.510812	0	0	0.514096	0	0	0.512215	0.000977753	0	0	0	0	0	0	0	0
0.767604	0	0	0.766218	0	0	0.771144	0	0	0.767604	0	0	0.766218	0	0	0.771144	0	0	0.767604	0	0	0.766218	0	0	0.771144	0	0	0.767604	0	0	0.766218	0	0	0.771144	0	0	0.768322	0.00146663	0	0	0	0	0	0	0	0
1.02347	0	0	1.02162	0	0	1.02819	0	0	1.02347	0	0	1.02162	0	0	1.02819	0	0	1.02347	0	0	1.02162	0	0	1.02819	0	0	1.02347	0	0	1.02162	0	0	1.02819	0	0	1.02443	0.00195599	0	0	0	0	0	0	0	0
1.27934	0	0	1.27703	0	0	1.28524	0	0	1.27934	0	0	1.27703	0	0	1.28524	0	0	1.27934	0	0	1.27703	0	0	1.28524	0	0	1.27934	0	0	1.27703	0	0	1.28524	0	0	1.28054	0.00244438	0	0	0	0	0	0	0	0
1.53521	0	0	1.53244	0	0	1.54229	0	0	1.53521	0	0	1.53244	0	0	1.54229	0	0	1.53521	0	0	1.53244	0	0	1.54229	0	0	1.53521	0	0	1.53244	0	0	1.54229	0	0	1.53665	0.00293278	0	0	0	0	0	0	0	0
1.79108	0	0	1.78784	0	0	1.79934	0	0	1.79108	0	0	1.78784	0	0	1.79934	0	0	1.79108	0	0	1.78784	0	0	1.79934	0	0	1.79108	0	0	1.78784	0	0	1.79934	0	0	1.79275	0.00342357	0	0	0	0	0	0	0	0
2.04694	0	0	2.04325	0	0	2.05638	0	0	2.04694	0	0	2.04325	0	0	2.05638	0	0	2.04694	0	0	2.04325	0	0	2.05638	0	0	2.04694	0	0	2.04325	0	0	2.05638	0	0	2.04886	0.00390958	0	0	0	0	0	0	0	0
2.30281	0	0	2.29865	0	0	2.31343	0	0	2.30281	0	0	2.29865	0	0	2.31343	0	0	2.30281	0	0	2.29865	0	0	2.31343	0	0	2.30281	0	0	2.29865	0	0	2.31343	0	0	2.30496	0.00440037	0	0	0	0	0	0	0	0
2.55868	0	0	2.55406	0	0	2.57048	0	0	2.55868	0	0	2.55406	0	0	2.57048	0	0	2.55868	0	0	2.55406	0	0	2.57048	0	0	2.55868	0	0	2.55406	0	0	2.57048	0	0	2.56107	0.00488877	0	0	0	0	0	0	0	0
2.81455	0	0	2.80947	0	0	2.82753	0	0	2.81455	0	0	2.80947	0	0	2.82753	0	0	2.81455	0	0	2.80947	0	0	2.82753	0	0	2.81455	0	0	2.80947	0	0	2.82753	0	0	2.81718	0.00537717	0	0	0	0	0	0	0	0
3.07042	0	0	3.06487	0	0	3.08458	0	0	3.07042	0	0	3.06487	0	0	3.08458	0	0	3.07042	0	0	3.06487	0	0	3.08458	0	0	3.07042	0	0	3.06487	0	0	3.08458	0	0	3.07329	0.00586796	0	0	0	0	0	0	0	0
3.32628	0	0	3.32028	0	0	3.34162	0	0	3.32628	0	0	3.32028	0	0	3.34162	0	0	3.32628	0	0	3.32028	0	0	3.34162	0	0	3.32628	0	0	3.32028	0	0	3.34162	0	0	3.32939	0.00635396	0	0	0	0	0	0	0	0
3.58215	0	0	3.57568	0	0	3.59867	0	0	3.58215	0	0	3.57568	0	0	3.59867	0	0	3.58215	0	0	3.57568	0	0	3.59867	0	0	3.58215	0	0	3.57568	0	0	3.59867	0	0	3.5855	0.00684475	0	0	0	0	0	0	0	0
3.83802	0	0	3.83109	0	0	3.85572	0	0	3.83802	0	0	3.83109	0	0	3.85572	0	0	3.83802	0	0	3.83109	0	0	3.85572	0	0	3.83802	0	0	3.83109	0	0	3.85572	0	0	3.84161	0.00733315	0	0	0	0	0	0	0	0
4.09389	0	0	4.0865	0	0	4.11277	0	0	4.09389	0	0	4.0865	0	0	4.11277	0	0	4.09389	0	0	4.0865	0	0	4.11277	0	0	4.09389	0	0	4.0865	0	0	4.11277	0	0	4.09772	0.00782155	0	0	0	0	0	0	0	0
4.34976	0	0	4.3419	0	0	4.36982	0	0	4.34976	0	0	4.3419	0	0	4.36982	0	0	4.34976	0	0	4.3419	0	0	4.36982	0	0	4.34976	0	0	4.3419	0	0	4.36982	0	0	4.35383	0.00831234	0	0	0	0	0	0	0	0
4.60562	0	0	4.59731	0	0	4.62686	0.00118939	0.000557872	4.60562	0	0	4.59731	0	0	4.62686	0.00118939	0.000557872	4.60562	0	0	4.59731	0	0	4.62686	0.00118939	0.000557872	4.60562	0	0	4.59731	0	0	4.62686	0.00118939	0.000557872	4.60993	0.00879835	0.000396462	0.000396462	0.000396462	0.000396462	0.000396462	0.000396462	0.000396462	0.000396462
4.86149	0.000309131	0.000309131	4.85271	0	0	4.88391	0.0139741	0.00201224	4.86149	0.000309131	0.000309131	4.85271	0	0	4.88391	0.0139741	0.00201224	4.86149	0.000309131	0.000309131	4.85271	0	0	4.88391	0.0139741	0.00201224	4.86149	0.000309131	0.000309131	4.85271	0	0	4.88391	0.0139741	0.00201224	4.86604	0.00928914	0.00476108	0.00460737	0.00476108	0.00460737	0.00476108	0.00460737	0.00476108	0.00460737
5.11736	0.00680162	0.00206036	5.10812	0.0035675	0.00107023	5.14096	0.0829513	0.00533038	5.11736	0.00680162	0.00206036	5.10812	0.0035675	0.00107023	5.14096	0.0829513	0.00533038	5.11736	0.00680162	0.00206036	5.10812	0.0035675	0.00107023	5.14096	0.0829513	0.00533038	5.11736	0.00680162	0.00206036	5.10812	0.0035675	0.00107023	5.14096	0.0829513	0.00533038	5.12215	0.00977753	0.0311068	0.0259391	0.0311068	0.0259391	0.0311068	0.0259391	0.0311068	0.0259391
5.37323	0.0423574	0.00455362	5.36353	0.0407309	0.00412503	5.39801	0.127252	0.00665969	5.37323	0.0423574	0.00455362	5.36353	0.0407309	0.00412503	5.39801	0.127252	0.00665969	5.37323	0.0423574	0.00455362	5.36353	0.0407309	0.00412503	5.39801	0.127252	0.00665969	5.37323	0.0423574	0.00455362	5.36353	0.0407309	0.00412503	5.39801	0.127252	0.00665969	5.37826	0.0102659	0.0701135	0.0285732	0.0701135	0.0285732	0.0701135	0.0285732	0.0701135	0.0285732
5.6291	0.115324	0.00758524	5.61893	0.129626	0.00761453	5.65506	0.162039	0.00739647	5.6291	0.115324	0.00758524	5.61893	0.129626	0.00761453	5.65506	0.162039	0.00739647	5.6291	0.115324	0.00758524	5.61893	0.129626	0.00761453	5.65506	0.162039	0.00739647	5.6291	0.115324	0.00758524	5.61893	0.129626	0.00761453	5.65506	0.162039	0.00739647	5.63436	0.0107567	0.135663	0.0138192	0.135663	0.0138192	0.135663	0.0138192	0.135663	0.0138192
5.88496	0.201276	0.0093555	5.87434	0.227142	0.00769657	5.9121	0.177499	0.00655188	5.88496	0.201276	0.0093555	5.87434	0.227142	0.00769657	5.9121	0.177499	0.00655188	5.88496	0.201276	0.0093555	5.87434	0.227142	0.00769657	5.9121	0.177499	0.00655188	5.88496	0.201276	0.0093555	5.87434	0.227142	0.00769657	5.9121	0.177499	0.00655188	5.89047	0.0112427	0.201972	0.0143349	0.201972	0.0143349	0.201972	0.0143349	0.201972	0.0143349
6.14083	0.212716	0.00557655	6.12974	0.216736	0.00541545	6.16915	0.150443	0.00529012	6.14083	0.212716	0.00557655	6.12974	0.216736	0.00541545	6.16915	0.150443	0.00529012	6.14083	0.212716	0.00557655	6.12974	0.216736	0.00541545	6.16915	0.150443	0.00529012	6.14083	0.212716	0.00557655	6.12974	0.216736	0.00541545	6.16915	0.150443	0.00529012	6.14657	0.0117335	0.193298	0.021459	0.193298	0.021459	0.193298	0.021459	0.193298	0.021459
6.3967	0.188908	0.00772979	6.38515	0.189978	0.00754023	6.4262	0.134686	0.0112415	6.3967	0.188908	0.00772979	6.38515	0.189978	0.00754023	6.4262	0.134686	0.0112415	6.3967	0.188908	0.00772979	6.38515	0.189978	0.00754023	6.4262	0.134686	0.0112415	6.3967	0.188908	0.00772979	6.38515	0.189978	0.00754023	6.4262	0.134686	0.0112415	6.40268	0.0122219	0.171191	0.0182548	0.171191	0.0182548	0.171191	0.0182548	0.171191	0.0182548
6.65257	0.192618	0.00555357	6.64056	0.199195	0.00590054	6.68325	0.112386	0.00611251	6.65257	0.192618	0.00555357	6.64056	0.199195	0.00590054	6.68325	0.112386	0.00611251	6.65257	0.192618	0.00555357	6.64056	0.199195	0.00590054	6.68325	0.112386	0.00611251	6.65257	0.192618	0.00555357	6.64056	0.199195	0.00590054	6.68325	0.112386	0.00611251	6.65879	0.0127103	0.168066	0.0279049	0.168066	0.0279049	0.168066	0.0279049	0.168066	0.0279049
6.90844	0.200657	0.0053823	6.89596	0.213169	0.00496825	6.9403	0.122199	0.00606541	6.90844	0.200657	0.0053823	6.89596	0.213169	0.00496825	6.9403	0.122199	0.00606541	6.90844	0.200657	0.0053823	6.89596	0.213169	0.00496825	6.9403	0.122199	0.00606541	6.90844	0.200657	0.0053823	6.89596	0.213169	0.00496825	6.9403	0.122199	0.00606541	6.9149	0.0132011	0.178675	0.0284681	0.178675	0.0284681	0.178675	0.0284681	0.178675	0.0284681
7.1643	0.183962	0.0056453	7.15137	0.178085	0.00571079	7.19734	0.0933573	0.00342756	7.1643	0.183962	0.0056453	7.15137	0.178085	0.00571079	7.19734	0.0933573	0.00342756	7.1643	0.183962	0.0056453	7.15137	0.178085	0.00571079	7.19734	0.0933573	0.00342756	7.1643	0.183962	0.0056453	7.15137	0.178085	0.00571079	7.19734	0.0933573	0.00342756	7.171	0.0136871	0.151801	0.0292712	0.151801	0.0292712	0.151801	0.0292712	0.151801	0.0292712
7.42017	0.121508	0.0059299	7.40677	0.0945408	0.00661812	7.45439	0.130821	0.00392875	7.42017	0.121508	0.0059299	7.40677	0.0945408	0.00661812	7.45439	0.130821	0.00392875	7.42017	0.121508	0.0059299	7.40677	0.0945408	0.00661812	7.45439	0.130821	0.00392875	7.42017	0.121508	0.0059299	7.40677	0.0945408	0.00661812	7.45439	0.130821	0.00392875	7.42711	0.0141779	0.115623	0.0108786	0.115623	0.0108786	0.115623	0.0108786	0.115623	0.0108786
7.67604	0.0420481	0.00651397	7.66218	0.020513	0.00415537	7.71144	0.0906818	0.00476626	7.67604	0.0420481	0.00651397	7.66218	0.020513	0.00415537	7.71144	0.0906818	0.00476626	7.67604	0.0420481	0.00651397	7.66218	0.020513	0.00415537	7.71144	0.0906818	0.00476626	7.67604	0.0420481	0.00651397	7.66218	0.020513	0.00415537	7.71144	0.0906818	0.00476626	7.68322	0.0146663	0.051081	0.0207534	0.051081	0.0207534	0.051081	0.0207534	0.051081	0.0207534
7.93191	0.00618333	0.00231874	7.91759	0.00178359	0.00123567	7.96849	0.0906825	0.00436379	7.93191	0.00618333	0.00231874	7.91759	0.00178359	0.00123567	7.96849	0.0906825	0.00436379	7.93191	0.00618333	0.00231874	7.91759	0.00178359	0.00123567	7.96849	0.0906825	0.00436379	7.93191	0.00618333	0.00231874	7.91759	0.00178359	0.00123567	7.96849	0.0906825	0.00436379	7.93933	0.0151547	0.0328831	0.0289276	0.0328831	0.0289276	0.0328831	0.0289276	0.0328831	0.0289276
8.18778	0.000309131	0.000309131	8.17299	0	0	8.22554	0.0237856	0.00471521	8.18778	0.000309131	0.000309131	8.17299	0	0	8.22554	0.0237856	0.00471521	8.18778	0.000309131	0.000309131	8.17299	0	0	8.22554	0.0237856	0.00471521	8.18778	0.000309131	0.000309131	8.17299	0	0	8.22554	0.0237856	0.00471521	8.19544	0.0156455	0.00803158	0.00787752	0.00803158	0.00787752	0.00803158	0.00787752	0.00803158	0.00787752
8.44364	0	0	8.4284	0	0	8.48258	0.00118923	0.0005578	8.44364	0	0	8.4284	0	0	8.48258	0.00118923	0.0005578	8.44364	0	0	8.4284	0	0	8.48258	0.00118923	0.0005578	8.44364	0	0	8.4284	0	0	8.48258	0.00118923	0.0005578	8.45154	0.0161315	0.000396411	0.000396411	0.000396411	0.000396411	0.000396411	0.000396411	0.000396411	0.000396411
8.69951	0	0	8.6838	0	0	8.73963	0	0	8.69951	0	0	8.6838	0	0	8.73963	0	0	8.69951	0	0	8.6838	0	0	8.73963	0	0	8.69951	0	0	8.6838	0	0	8.73963	0	0	8.70765	0.0166223	0	0	0	0	0	0	0	0
8.95538	0	0	8.93921	0	0	8.99668	0	0	8.95538	0	0	8.93921	0	0	8.99668	0	0	8.95538	0	0	8.93921	0	0	8.99668	0	0	8.95538	0	0	8.93921	0	0	8.99668	0	0	8.96376	0.0171107	0	0	0	0	0	0	0	0
9.21125	0	0	9.19462	0	0	9.25373	0	0	9.21125	0	0	9.19462	0	0	9.25373	0	0	9.21125	0	0	9.19462	0	0	9.25373	0	0	9.21125	0	0	9.19462	0	0	9.25373	0	0	9.21987	0.0175991	0	0	0	0	0	0	0	0
9.46712	0	0	9.45002	0	0	9.51078	0	0	9.46712	0	0	9.45002	0	0	9.51078	0	0	9.46712	0	0	9.45002	0	0	9.51078	0	0	9.46712	0	0	9.45002	0	0	9.51078	0	0	9.47597	0.0180899	0	0	0	0	0	0	0	0
9.72298	0	0	9.70543	0	0	9.76782	0	0	9.72298	0	0	9.70543	0	0	9.76782	0	0	9.72298	0	0	9.70543	0	0	9.76782	0	0	9.72298	0	0	9.70543	0	0	9.76782	0	0	9.73208	0.0185759	0	0	0	0	0	0	0	0
9.97885	0	0	9.96083	0	0	10.0249	0	0	9.97885	0	0	9.96083	0	0	10.0249	0	0	9.97885	0	0	9.96083	0	0	10.0249	0	0	9.97885	0	0	9.96083	0	0	10.0249	0	0	9.98819	0.0190763	0	0	0	0	0	0	0	0
10.2347	0	0	10.2162	0	0	10.2819	0	0	10.2347	0	0	10.2162	0	0	10.2819	0	0	10.2347	0	0	10.2162	0	0	10.2819	0	0	10.2347	0	0	10.2162	0	0	10.2819	0	0	10.2443	0.0195599	0	0	0	0	0	0	0	0
10.4906	0	0	10.4716	0	0	10.539	0	0	10.4906	0	0	10.4716	0	0	10.539	0	0	10.4906	0	0	10.4716	0	0	10.539	0	0	10.4906	0	0	10.4716	0	0	10.539	0	0	10.5004	0.0200642	0	0	0	0	0	0	0	0
10.7465	0	0	10.7271	0	0	10.796	0	0	10.7465	0	0	10.7271	0	0	10.796	0	0	10.7465	0	0	10.7271	0	0	10.796	0	0	10.7465	0	0	10.7271	0	0	10.796	0	0	10.7565	0.0205126	0	0	0	0	0	0	0	0
11.0023	0	0	10.9825	0	0	11.0531	0	0	11.0023	0	0	10.9825	0	0	11.0531	0	0	11.0023	0	0	10.9825	0	0	11.0531	0	0	11.0023	0	0	10.9825	0	0	11.0531	0	0	11.0126	0.0210252	0	0	0	0	0	0	0	0
11.2582	0	0	11.2379	0	0	11.3101	0	0	11.2582	0	0	11.2379	0	0	11.3101	0	0	11.2582	0	0	11.2379	0	0	11.3101	0	0	11.2582	0	0	11.2379	0	0	11.3101	0	0	11.2687	0.0214975	0	0	0	0	0	0	0	0
11.5141	0	0	11.4933	0	0	11.5672	0	0	11.5141	0	0	11.4933	0	0	11.5672	0	0	11.5141	0	0	11.4933	0	0	11.5672	0	0	11.5141	0	0	11.4933	0	0	11.5672	0	0	11.5249	0.0220018	0	0	0	0	0	0	0	0
11.7699	0	0	11.7487	0	0	11.8242	0	0	11.7699	0	0	11.7487	0	0	11.8242	0	0	11.7699	0	0	11.7487	0	0	11.8242	0	0	11.7699	0	0	11.7487	0	0	11.8242	0	0	11.7809	0.0224823	0	0	0	0	0	0	0	0
12.0258	0	0	12.0041	0	0	12.0813	0	0	12.0258	0	0	12.0041	0	0	12.0813	0	0	12.0258	0	0	12.0041	0	0	12.0813	0	0	12.0258	0	0	12.0041	0	0	12.0813	0	0	12.0371	0.0229867	0	0	0	0	0	0	0	0
12.2817	0	0	12.2595	0	0	12.3383	0	0	12.2817	0	0	12.2595	0	0	12.3383	0	0	12.2817	0	0	12.2595	0	0	12.3383	0	0	12.2817	0	0	12.2595	0	0	12.3383	0	0	12.2932	0.023459	0	0	0	0	0	0	0	0
12.5375	0	0	12.5149	0	0	12.5954	0	0	12.5375	0	0	12.5149	0	0	12.5954	0	0	12.5375	0	0	12.5149	0	0	12.5954	0	0	12.5375	0	0	12.5149	0	0	12.5954	0	0	12.5493	0.0239715	0	0	0	0	0	0	0	0

## Sheet: Figure-S34-A-B
																						A	CO-ABCD-2 (C-state)										A	CO-ABCD-3 (T-state)
