# Supplementary material for: Data showing the lipid conformations and membrane binding behaviors of beta-amyloid fibrils in phase-separated cholesterol-enriched lipid domains with and without glycolipid and oxidized cholesterol from coarse-grained molecular dynamics simulations
Source: Data Brief. 2020 Apr 19;30:105496. doi: 10.1016/j.dib.2020.105496 (PMC7186522; doi:10.1016/j.dib.2020.105496)
Supplement: Supplementary file 1 [file mmc1.zip › Supplementary-Data/S34-35/Figure-S34-E-F-P1-ABC-density-shells-plot-1.xlsx]

## Sheet: ABC
P1-ABC-p5nm			P1-ABC-p-p5nm			P1-ABC-n-p5nm			P1-ABC-p5-1nm			P1-ABC-p-p5nm			P1-ABC-n-p5-1nm			P1-ABC-p5-1nm			P1-ABC-p-1-2nm			P1-ABC-n-1-2nm			P1-ABC-2-3nm			P1-ABC-p-2-3nm			P1-ABC-n-2-3nm			Combine		Shell 1		shell 2		shell 3		shell 4
#	AL-DPP-PO4		#	AL-DPP-PO4		#	AL-DPP-PO4		#	AL-DPP-PO4		#	AL-DPP-PO4		#	AL-DPP-PO4		#	AL-DPP-PO4		#	AL-DPP-PO4		#	AL-DPP-PO4		#	AL-DPP-PO4		#	AL-DPP-PO4		#	AL-DPP-PO4
																																				z
0	0	0	0	0	0	0	0	0	0	0	0	0	0	0	0	0	0	0	0	0	0	0	0	0	0	0	0	0	0	0	0	0	0	0	0	0	0	0	0	0	0	0	0	0	0
0.249392	0	0	0.250176	0	0	0.251252	0	0	0.249392	0	0	0.250176	0	0	0.251252	0	0	0.249392	0	0	0.250176	0	0	0.251252	0	0	0.249392	0	0	0.250176	0	0	0.251252	0	0	0.250273	0.000539137	0	0	0	0	0	0	0	0
0.498784	0	0	0.500352	0	0	0.502504	0	0	0.498784	0	0	0.500352	0	0	0.502504	0	0	0.498784	0	0	0.500352	0	0	0.502504	0	0	0.498784	0	0	0.500352	0	0	0.502504	0	0	0.500547	0.00107827	0	0	0	0	0	0	0	0
0.748176	0	0	0.750528	0	0	0.753756	0	0	0.748176	0	0	0.750528	0	0	0.753756	0	0	0.748176	0	0	0.750528	0	0	0.753756	0	0	0.748176	0	0	0.750528	0	0	0.753756	0	0	0.75082	0.00161741	0	0	0	0	0	0	0	0
0.997568	0	0	1.0007	0	0	1.00501	0	0	0.997568	0	0	1.0007	0	0	1.00501	0	0	0.997568	0	0	1.0007	0	0	1.00501	0	0	0.997568	0	0	1.0007	0	0	1.00501	0	0	1.00109	0.00215727	0	0	0	0	0	0	0	0
1.24696	0	0	1.25088	0	0	1.25626	0	0	1.24696	0	0	1.25088	0	0	1.25626	0	0	1.24696	0	0	1.25088	0.000891467	0.000653746	1.25626	0.00207964	0.00151842	1.24696	0	0	1.25088	0.000891467	0.000653746	1.25626	0.00207964	0.00151842	1.25137	0.00269568	0	0	0	0	0.000990368	0.000602373	0.000990368	0.000602373
1.49635	0	0	1.50106	0	0	1.50751	0	0	1.49635	0	0	1.50106	0	0	1.50751	0	0	1.49635	0	0	1.50106	0.00623898	0.00186861	1.50751	0.00802059	0.0015731	1.49635	0	0	1.50106	0.00623898	0.00186861	1.50751	0.00802059	0.0015731	1.50164	0.00323464	0	0	0	0	0.00475319	0.00243161	0.00475319	0.00243161
1.74574	0	0	1.75123	0	0	1.75876	0	0	1.74574	0	0	1.75123	0	0	1.75876	0	0	1.74574	0	0	1.75123	0.0240651	0.00420553	1.75876	0.0273302	0.0050008	1.74574	0	0	1.75123	0.0240651	0.00420553	1.75876	0.0273302	0.0050008	1.75191	0.0037739	0	0	0	0	0.0171317	0.00861758	0.0171317	0.00861758
1.99514	0	0	2.00141	0	0	2.01002	0	0	1.99514	0	0	2.00141	0	0	2.01002	0.000297072	0.000297072	1.99514	0	0	2.00141	0.039216	0.00415263	2.01002	0.0424801	0.00555726	1.99514	0	0	2.00141	0.039216	0.00415263	2.01002	0.0427772	0.00547374	2.00219	0.00431315	0	0	9.9024e-05	9.9024e-05	0.027232	0.0136486	0.027331	0.0137041
2.24453	0	0	2.25158	0	0	2.26127	0	0	2.24453	0.000297057	0.000297057	2.25158	0.000891218	0.000493534	2.26127	0.0008911	0.000493469	2.24453	0	0	2.25158	0.0374328	0.0041691	2.26127	0.0314885	0.00410755	2.24453	0.000297057	0.000297057	2.25158	0.038324	0.00433716	2.26127	0.0323796	0.0043272	2.25246	0.00485241	0	0	0.000693125	0.000198034	0.0229737	0.0116143	0.0236669	0.0118102
2.49392	0	0	2.50176	0	0	2.51252	0	0	2.49392	0.000297057	0.000297057	2.50176	0.00297061	0.00113973	2.51252	0.000891126	0.000653478	2.49392	0.00207968	0.00101012	2.50176	0.0175281	0.00386932	2.51252	0.0148533	0.00387803	2.49392	0.00237674	0.00111476	2.50176	0.0204987	0.00457337	2.51252	0.0157444	0.00416461	2.50273	0.00539137	0	0	0.00138626	0.000810523	0.011487	0.00476662	0.0128733	0.00542475
2.74331	0	0	2.75194	0	0	2.76377	0	0	2.74331	0.000297089	0.000297089	2.75194	0.00237658	0.00119421	2.76377	0.00118816	0.000702951	2.74331	0.00475352	0.00105619	2.75194	0.00475297	0.00214538	2.76377	0.00564394	0.00228934	2.74331	0.00505061	0.00112889	2.75194	0.00712956	0.00280682	2.76377	0.00683209	0.00278717	2.75301	0.00593032	0	0	0.00128727	0.000602338	0.00505014	0.000296897	0.00633742	0.00064911
2.9927	0	0	3.00211	0	0	3.01502	0	0	2.9927	0.00237688	0.000713064	3.00211	0	0	3.01502	0	0	2.9927	0.0184206	0.00271272	3.00211	0.0020794	0.00109709	3.01502	0.00118809	0.00118809	2.9927	0.0207975	0.00283492	3.00211	0.0020794	0.00109709	3.01502	0.00118809	0.00118809	3.00328	0.00646958	0	0	0.000792293	0.000792293	0.00722938	0.00560154	0.00802167	0.0063931
3.2421	0.000891317	0.000493589	3.25229	0	0	3.26628	0	0	3.2421	0.00980459	0.00212352	3.25229	0	0	3.26628	0	0	3.2421	0.029711	0.00339277	3.25229	0	0	3.26628	0.000297023	0.000297023	3.2421	0.0404069	0.00456131	3.25229	0	0	3.26628	0.000297023	0.000297023	3.25356	0.00700884	0.000297106	0.000297106	0.0032682	0.0032682	0.0100027	0.00985452	0.013568	0.0134197
3.49149	0.00505095	0.0009526	3.50246	0	0	3.51753	0	0	3.49149	0.0145583	0.00173136	3.50246	0	0	3.51753	0	0	3.49149	0.0246598	0.00290675	3.50246	0	0	3.51753	0	0	3.49149	0.044269	0.00394014	3.50246	0	0	3.51753	0	0	3.50383	0.0075481	0.00168365	0.00168365	0.00485277	0.00485277	0.00821993	0.00821993	0.0147563	0.0147563
3.74088	0.00564504	0.00132472	3.75264	0	0	3.76878	0	0	3.74088	0.0101018	0.00146999	3.75264	0	0	3.76878	0	0	3.74088	0.0175291	0.00279527	3.75264	0	0	3.76878	0	0	3.74088	0.0332759	0.00289886	3.75264	0	0	3.76878	0	0	3.7541	0.00808705	0.00188168	0.00188168	0.00336726	0.00336726	0.00584304	0.00584304	0.011092	0.011092
3.99027	0.00178258	0.000650908	4.00282	0	0	4.02003	0	0	3.99027	0.00237686	0.000935774	4.00282	0	0	4.02003	0	0	3.99027	0.00505091	0.00196092	4.00282	0	0	4.02003	0	0	3.99027	0.00921036	0.00281045	4.00282	0	0	4.02003	0	0	4.00437	0.00862601	0.000594195	0.000594195	0.000792288	0.000792288	0.00168364	0.00168364	0.00307012	0.00307012
4.23966	0.000297162	0.000297162	4.25299	0	0	4.27128	0	0	4.23966	0.000297109	0.000297109	4.25299	0	0	4.27128	0	0	4.23966	0.00207981	0.00101028	4.25299	0	0	4.27128	0	0	4.23966	0.00267408	0.00128153	4.25299	0	0	4.27128	0	0	4.25464	0.00916526	9.90538e-05	9.90538e-05	9.90364e-05	9.90364e-05	0.000693271	0.000693271	0.000891361	0.000891361
4.48906	0	0	4.50317	0	0	4.52254	0	0	4.48906	0	0	4.50317	0	0	4.52254	0	0	4.48906	0.000297162	0.000297162	4.50317	0	0	4.52254	0.00029708	0.00029708	4.48906	0.000297162	0.000297162	4.50317	0	0	4.52254	0.00029708	0.00029708	4.50492	0.00970452	0	0	0	0	0.000198081	9.90403e-05	0.000198081	9.90403e-05
4.73845	0	0	4.75334	0	0	4.77379	0.000297051	0.000297051	4.73845	0	0	4.75334	0.00029716	0.00029716	4.77379	0	0	4.73845	0	0	4.75334	0.000594319	0.000594319	4.77379	0.000297051	0.000297051	4.73845	0	0	4.75334	0.000891481	0.000891481	4.77379	0.000594104	0.000594104	4.75519	0.0102438	9.90171e-05	9.90171e-05	9.90532e-05	9.90532e-05	0.000297123	0.000171565	0.000495195	0.000262057
4.98784	0	0	5.00352	0	0	5.02504	0	0	4.98784	0	0	5.00352	0.00029716	0.00029716	5.02504	0.00207932	0.000808057	4.98784	0	0	5.00352	0.00237707	0.00180655	5.02504	0.0050501	0.00186459	4.98784	0	0	5.00352	0.00267423	0.00209701	5.02504	0.00712942	0.00234352	5.00547	0.0107827	0	0	0.00079216	0.000649272	0.00247573	0.00145867	0.00326788	0.00207938
5.23723	0	0	5.2537	0.00089141	0.000653722	5.27629	0.000297105	0.000297105	5.23723	0	0	5.2537	0.00118839	0.000557403	5.27629	0.00267343	0.00104436	5.23723	0	0	5.2537	0.00831855	0.00200613	5.27629	0.0172288	0.00291513	5.23723	0	0	5.2537	0.0103984	0.00249633	5.27629	0.0201994	0.00337529	5.25574	0.0113217	0.000396172	0.000262052	0.00128727	0.000773334	0.0085158	0.00497452	0.0101992	0.00583191
5.48662	0	0	5.50387	0.00148541	0.000608839	5.52754	0.00386173	0.00107102	5.48662	0	0	5.50387	0.00564491	0.00125356	5.52754	0.00802049	0.00145152	5.48662	0	0	5.50387	0.0163399	0.00288479	5.52754	0.0297049	0.00421252	5.48662	0	0	5.50387	0.0234703	0.00372267	5.52754	0.0415871	0.00543692	5.50601	0.0118609	0.00178238	0.00112463	0.00455513	0.00237857	0.0153483	0.00858938	0.0216858	0.0120383
5.73602	0	0	5.75405	0.0103982	0.00171079	5.7788	0.00891155	0.00212879	5.73602	0	0	5.75405	0.0133691	0.00248214	5.7788	0.0151499	0.00203127	5.73602	0	0	5.75405	0.0356505	0.00445428	5.7788	0.0276254	0.00404523	5.73602	0	0	5.75405	0.0594178	0.00685242	5.7788	0.0516868	0.00678367	5.75629	0.0124002	0.00643657	0.00324677	0.00950633	0.00478088	0.021092	0.0107974	0.0370349	0.0186514
5.98541	0	0	6.00422	0.0115867	0.00202117	6.03005	0.0142591	0.00229513	5.98541	0	0	6.00422	0.0169337	0.00234746	6.03005	0.0118822	0.00239399	5.98541	0.000297057	0.000297057	6.00422	0.0347588	0.00479497	6.03005	0.0273297	0.0038615	5.98541	0.000297057	0.000297057	6.00422	0.0632792	0.00697481	6.03005	0.053471	0.00601191	6.00656	0.0129395	0.00861529	0.00437618	0.00960528	0.00501915	0.0207952	0.010471	0.0390157	0.0195653
6.2348	0.000297057	0.000297057	6.2544	0.0127745	0.00253269	6.2813	0.0115856	0.00197506	6.2348	0	0	6.2544	0.0124782	0.0018716	6.2813	0.0115854	0.00219504	6.2348	0.00118828	0.000928048	6.2544	0.0249551	0.00398037	6.2813	0.0163385	0.00330004	6.2348	0.00148533	0.00121322	6.2544	0.0502078	0.006257	6.2813	0.0395095	0.005864	6.25683	0.0134784	0.00821905	0.00397584	0.0080212	0.00401887	0.0141606	0.00694677	0.0304009	0.0147839
6.48419	0.000297104	0.000297104	6.50458	0.00475325	0.00121762	6.53255	0.0044561	0.00149483	6.48419	0	0	6.50458	0.00683288	0.0015642	6.53255	0.00475286	0.00142578	6.48419	0.00267391	0.000952562	6.50458	0.00802152	0.00240407	6.53255	0.00742659	0.00224602	6.48419	0.00297102	0.000965449	6.50458	0.0196076	0.0043744	6.53255	0.0166355	0.00405759	6.50711	0.0140174	0.00316882	0.00143842	0.00386191	0.00202216	0.00604067	0.00169212	0.0130714	0.00512255
6.73358	0.00118845	0.000557431	6.75475	0.00207965	0.000808152	6.7838	0.000891167	0.000493506	6.73358	0.00267398	0.000735006	6.75475	0.00148561	0.000960044	6.7838	0.00237651	0.00140598	6.73358	0.0130725	0.00256255	6.75475	0.00326795	0.000974532	6.7838	0.00237646	0.00146975	6.73358	0.0169349	0.00264187	6.75475	0.00683321	0.00211341	6.7838	0.00564413	0.00307628	6.75738	0.0145566	0.00138642	0.000357079	0.0021787	0.000357027	0.00623896	0.00342643	0.00980408	0.00358189
6.98298	0.00653641	0.00126337	7.00493	0	0	7.03506	0.000297072	0.000297072	6.98298	0.00772469	0.00148431	7.00493	0.000297082	0.000297082	7.03506	0.00148524	0.000959744	6.98298	0.0216889	0.002843	7.00493	0.000891346	0.000493605	7.03506	0.00148526	0.000959844	6.98298	0.03595	0.00368458	7.00493	0.00118843	0.000557422	7.03506	0.00326758	0.00187591	7.00766	0.0150959	0.00227783	0.00213102	0.00316901	0.00230352	0.00802185	0.0068357	0.0134687	0.0112567
7.23237	0.0089134	0.0014012	7.2551	0	0	7.28631	0.000297023	0.000297023	7.23237	0.0124786	0.00187148	7.2551	0	0	7.28631	0.000594046	0.000594046	7.23237	0.0326821	0.0033276	7.2551	0	0	7.28631	0.000891069	0.000891069	7.23237	0.0540741	0.00508819	7.2551	0	0	7.28631	0.00178214	0.00178214	7.25793	0.0156351	0.00307014	0.00292289	0.00435755	0.00406415	0.011191	0.0107486	0.0186187	0.0177351
7.48176	0.00891325	0.00199577	7.50528	0	0	7.53756	0.000297072	0.000297072	7.48176	0.0142613	0.00237399	7.50528	0	0	7.53756	0	0	7.48176	0.0222833	0.00291661	7.50528	0	0	7.53756	0	0	7.48176	0.0454578	0.00454164	7.50528	0	0	7.53756	0.000297072	0.000297072	7.5082	0.0161741	0.00307011	0.00292283	0.00475377	0.00475377	0.00742776	0.00742776	0.0152516	0.0151033
7.73115	0.000594144	0.000411635	7.75546	0	0	7.78881	0	0	7.73115	0.00386244	0.00115375	7.75546	0	0	7.78881	0	0	7.73115	0.013964	0.00230833	7.75546	0	0	7.78881	0	0	7.73115	0.0184206	0.00287688	7.75546	0	0	7.78881	0	0	7.75847	0.0167131	0.000198048	0.000198048	0.00128748	0.00128748	0.00465468	0.00465468	0.0061402	0.0061402
7.98054	0.000297108	0.000297108	8.00563	0	0	8.04006	0	0	7.98054	0.00118837	0.00070302	8.00563	0	0	8.04006	0	0	7.98054	0.00237698	0.000831935	8.00563	0	0	8.04006	0	0	7.98054	0.00386247	0.00115376	8.00563	0	0	8.04006	0	0	8.00874	0.0172523	9.90359e-05	9.90359e-05	0.000396124	0.000396124	0.000792328	0.000792328	0.00128749	0.00128749
8.22994	0	0	8.25581	0	0	8.29132	0	0	8.22994	0	0	8.25581	0	0	8.29132	0	0	8.22994	0.00118859	0.000703193	8.25581	0	0	8.29132	0	0	8.22994	0.00118859	0.000703193	8.25581	0	0	8.29132	0	0	8.25902	0.0177916	0	0	0	0	0.000396197	0.000396197	0.000396197	0.000396197
8.47933	0	0	8.50598	0	0	8.54257	0	0	8.47933	0	0	8.50598	0	0	8.54257	0	0	8.47933	0	0	8.50598	0	0	8.54257	0	0	8.47933	0	0	8.50598	0	0	8.54257	0	0	8.50929	0.0183308	0	0	0	0	0	0	0	0
8.72872	0	0	8.75616	0	0	8.79382	0	0	8.72872	0	0	8.75616	0	0	8.79382	0	0	8.72872	0	0	8.75616	0	0	8.79382	0	0	8.72872	0	0	8.75616	0	0	8.79382	0	0	8.75957	0.0188698	0	0	0	0	0	0	0	0
8.97811	0	0	9.00634	0	0	9.04507	0	0	8.97811	0	0	9.00634	0	0	9.04507	0	0	8.97811	0	0	9.00634	0	0	9.04507	0	0	8.97811	0	0	9.00634	0	0	9.04507	0	0	9.00984	0.0194087	0	0	0	0	0	0	0	0
9.2275	0	0	9.25651	0	0	9.29632	0	0	9.2275	0	0	9.25651	0	0	9.29632	0	0	9.2275	0	0	9.25651	0	0	9.29632	0	0	9.2275	0	0	9.25651	0	0	9.29632	0	0	9.26011	0.019948	0	0	0	0	0	0	0	0
9.4769	0	0	9.50669	0	0	9.54758	0	0	9.4769	0	0	9.50669	0	0	9.54758	0	0	9.4769	0	0	9.50669	0	0	9.54758	0	0	9.4769	0	0	9.50669	0	0	9.54758	0	0	9.51039	0.0204873	0	0	0	0	0	0	0	0
9.72629	0	0	9.75686	0	0	9.79883	0	0	9.72629	0	0	9.75686	0	0	9.79883	0	0	9.72629	0	0	9.75686	0	0	9.79883	0	0	9.72629	0	0	9.75686	0	0	9.79883	0	0	9.76066	0.0210265	0	0	0	0	0	0	0	0
9.97568	0	0	10.007	0	0	10.0501	0	0	9.97568	0	0	10.007	0	0	10.0501	0	0	9.97568	0	0	10.007	0	0	10.0501	0	0	9.97568	0	0	10.007	0	0	10.0501	0	0	10.0109	0.0215727	0	0	0	0	0	0	0	0
10.2251	0	0	10.2572	0	0	10.3013	0	0	10.2251	0	0	10.2572	0	0	10.3013	0	0	10.2251	0	0	10.2572	0	0	10.3013	0	0	10.2251	0	0	10.2572	0	0	10.3013	0	0	10.2612	0.0220878	0	0	0	0	0	0	0	0
10.4745	0	0	10.5074	0	0	10.5526	0	0	10.4745	0	0	10.5074	0	0	10.5526	0	0	10.4745	0	0	10.5074	0	0	10.5526	0	0	10.4745	0	0	10.5074	0	0	10.5526	0	0	10.5115	0.0226385	0	0	0	0	0	0	0	0
10.7239	0	0	10.7576	0	0	10.8038	0	0	10.7239	0	0	10.7576	0	0	10.8038	0	0	10.7239	0	0	10.7576	0	0	10.8038	0	0	10.7239	0	0	10.7576	0	0	10.8038	0	0	10.7618	0.023159	0	0	0	0	0	0	0	0
10.9732	0	0	11.0077	0	0	11.0551	0	0	10.9732	0	0	11.0077	0	0	11.0551	0	0	10.9732	0	0	11.0077	0	0	11.0551	0	0	10.9732	0	0	11.0077	0	0	11.0551	0	0	11.012	0.0237401	0	0	0	0	0	0	0	0
11.2226	0	0	11.2579	0	0	11.3063	0	0	11.2226	0	0	11.2579	0	0	11.3063	0	0	11.2226	0	0	11.2579	0	0	11.3063	0	0	11.2226	0	0	11.2579	0	0	11.3063	0	0	11.2623	0.0242606	0	0	0	0	0	0	0	0
11.472	0	0	11.5081	0	0	11.5576	0	0	11.472	0	0	11.5081	0	0	11.5576	0	0	11.472	0	0	11.5081	0	0	11.5576	0	0	11.472	0	0	11.5081	0	0	11.5576	0	0	11.5126	0.0248113	0	0	0	0	0	0	0	0
11.7214	0	0	11.7583	0	0	11.8088	0	0	11.7214	0	0	11.7583	0	0	11.8088	0	0	11.7214	0	0	11.7583	0	0	11.8088	0	0	11.7214	0	0	11.7583	0	0	11.8088	0	0	11.7628	0.0253318	0	0	0	0	0	0	0	0
11.9708	0	0	12.0084	0	0	12.0601	0	0	11.9708	0	0	12.0084	0	0	12.0601	0	0	11.9708	0	0	12.0084	0	0	12.0601	0	0	11.9708	0	0	12.0084	0	0	12.0601	0	0	12.0131	0.0258856	0	0	0	0	0	0	0	0
12.2202	0	0	12.2586	0	0	12.3113	0	0	12.2202	0	0	12.2586	0	0	12.3113	0	0	12.2202	0	0	12.2586	0	0	12.3113	0	0	12.2202	0	0	12.2586	0	0	12.3113	0	0	12.2634	0.0264061	0	0	0	0	0	0	0	0
#	AL-DIP-PO4		#	AL-DIP-PO4		#	AL-DIP-PO4		#	AL-DIP-PO4		#	AL-DIP-PO4		#	AL-DIP-PO4		#	AL-DIP-PO4		#	AL-DIP-PO4		#	AL-DIP-PO4		#	AL-DIP-PO4		#	AL-DIP-PO4		#	AL-DIP-PO4
																																				z
0	0	0	0	0	0	0	0	0	0	0	0	0	0	0	0	0	0	0	0	0	0	0	0	0	0	0	0	0	0	0	0	0	0	0	0	0	0	0	0	0	0	0	0	0	0
0.249392	0	0	0.250176	0	0	0.251252	0	0	0.249392	0	0	0.250176	0	0	0.251252	0	0	0.249392	0	0	0.250176	0	0	0.251252	0	0	0.249392	0	0	0.250176	0	0	0.251252	0	0	0.250273	0.000539137	0	0	0	0	0	0	0	0
0.498784	0	0	0.500352	0	0	0.502504	0	0	0.498784	0	0	0.500352	0	0	0.502504	0	0	0.498784	0	0	0.500352	0	0	0.502504	0	0	0.498784	0	0	0.500352	0	0	0.502504	0	0	0.500547	0.00107827	0	0	0	0	0	0	0	0
0.748176	0	0	0.750528	0	0	0.753756	0	0	0.748176	0	0	0.750528	0	0	0.753756	0	0	0.748176	0	0	0.750528	0	0	0.753756	0	0	0.748176	0	0	0.750528	0	0	0.753756	0	0	0.75082	0.00161741	0	0	0	0	0	0	0	0
0.997568	0	0	1.0007	0	0	1.00501	0	0	0.997568	0	0	1.0007	0	0	1.00501	0	0	0.997568	0	0	1.0007	0	0	1.00501	0	0	0.997568	0	0	1.0007	0	0	1.00501	0	0	1.00109	0.00215727	0	0	0	0	0	0	0	0
1.24696	0	0	1.25088	0	0	1.25626	0	0	1.24696	0	0	1.25088	0	0	1.25626	0	0	1.24696	0	0	1.25088	0	0	1.25626	0	0	1.24696	0	0	1.25088	0	0	1.25626	0	0	1.25137	0.00269568	0	0	0	0	0	0	0	0
1.49635	0	0	1.50106	0	0	1.50751	0	0	1.49635	0	0	1.50106	0	0	1.50751	0	0	1.49635	0	0	1.50106	0	0	1.50751	0.00178218	0.00077912	1.49635	0	0	1.50106	0	0	1.50751	0.00178218	0.00077912	1.50164	0.00323464	0	0	0	0	0.00059406	0.00059406	0.00059406	0.00059406
1.74574	0	0	1.75123	0	0	1.75876	0	0	1.74574	0	0	1.75123	0	0	1.75876	0	0	1.74574	0	0	1.75123	0.00475327	0.00105617	1.75876	0.00386108	0.0013027	1.74574	0	0	1.75123	0.00475327	0.00105617	1.75876	0.00386108	0.0013027	1.75191	0.0037739	0	0	0	0	0.00287145	0.00145864	0.00287145	0.00145864
1.99514	0	0	2.00141	0	0	2.01002	0	0	1.99514	0	0	2.00141	0	0	2.01002	0	0	1.99514	0	0	2.00141	0.0109925	0.00206263	2.01002	0.00534676	0.00133899	1.99514	0	0	2.00141	0.0109925	0.00206263	2.01002	0.00534676	0.00133899	2.00219	0.00431315	0	0	0	0	0.00544642	0.00317365	0.00544642	0.00317365
2.24453	0	0	2.25158	0	0	2.26127	0	0	2.24453	0	0	2.25158	0.000891183	0.000493515	2.26127	0	0	2.24453	0.000594115	0.000594115	2.25158	0.0130719	0.00319984	2.26127	0.00831759	0.00186368	2.24453	0.000594115	0.000594115	2.25158	0.0139631	0.00345494	2.26127	0.00831759	0.00186368	2.25246	0.00485241	0	0	0.000297061	0.000297061	0.00732787	0.00363586	0.00762493	0.0038748
2.49392	0	0	2.50176	0	0	2.51252	0	0	2.49392	0	0	2.50176	0.000594124	0.000411621	2.51252	0.000308923	0.000308923	2.49392	0.00207972	0.000914776	2.50176	0.0092095	0.00264187	2.51252	0.00683187	0.00223944	2.49392	0.00207972	0.000914776	2.50176	0.00980362	0.00262578	2.51252	0.00712891	0.00222283	2.50273	0.00539137	0	0	0.000301016	0.000171554	0.00604036	0.00209589	0.00633742	0.00226455
2.74331	0	0	2.75194	0	0	2.76377	0	0	2.74331	0.000891323	0.000891323	2.75194	0.000594057	0.000411575	2.76377	0.000926686	0.000679114	2.74331	0.00326827	0.00122503	2.75194	0.00207956	0.00091468	2.76377	0.00178216	0.000889096	2.74331	0.00415959	0.00192733	2.75194	0.00267362	0.000952472	2.76377	0.00267321	0.00141702	2.75301	0.00593032	0	0	0.000804022	0.000105478	0.00237667	0.000453994	0.00316881	0.000495394
2.9927	0	0	3.00211	0	0	3.01502	0	0	2.9927	0.00386241	0.00107123	3.00211	0	0	3.01502	0	0	2.9927	0.00891302	0.00164237	3.00211	0.00237652	0.00111466	3.01502	0.000891152	0.000493497	2.9927	0.0127754	0.00200711	3.00211	0.00237652	0.00111466	3.01502	0.000891152	0.000493497	3.00328	0.00646958	0	0	0.00128747	0.00128747	0.00406023	0.00246399	0.0053477	0.00373854
3.2421	0.00089127	0.000493563	3.25229	0	0	3.26628	0	0	3.2421	0.0068334	0.0017314	3.25229	0	0	3.26628	0	0	3.2421	0.0193123	0.0018306	3.25229	0	0	3.26628	0	0	3.2421	0.027037	0.00243344	3.25229	0	0	3.26628	0	0	3.25356	0.00700884	0.00029709	0.00029709	0.0022778	0.0022778	0.00643744	0.00643744	0.00901232	0.00901232
3.49149	0.00505073	0.000952592	3.50246	0	0	3.51753	0	0	3.49149	0.00921041	0.00205579	3.50246	0	0	3.51753	0	0	3.49149	0.0175295	0.00279541	3.50246	0	0	3.51753	0	0	3.49149	0.0317907	0.00407248	3.50246	0	0	3.51753	0	0	3.50383	0.0075481	0.00168358	0.00168358	0.00307014	0.00307014	0.00584317	0.00584317	0.0105969	0.0105969
3.74088	0.00861614	0.0017314	3.75264	0	0	3.76878	0	0	3.74088	0.00891329	0.00140117	3.75264	0	0	3.76878	0	0	3.74088	0.0175296	0.00307687	3.75264	0	0	3.76878	0	0	3.74088	0.035059	0.00418164	3.75264	0	0	3.76878	0	0	3.7541	0.00808705	0.00287205	0.00287205	0.0029711	0.0029711	0.00584319	0.00584319	0.0116863	0.0116863
3.99027	0.00118852	0.000557464	4.00282	0	0	4.02003	0	0	3.99027	0.00267414	0.00104466	4.00282	0	0	4.02003	0	0	3.99027	0.005645	0.00216624	4.00282	0	0	4.02003	0	0	3.99027	0.00950766	0.00243559	4.00282	0	0	4.02003	0	0	4.00437	0.00862601	0.000396172	0.000396172	0.000891379	0.000891379	0.00188167	0.00188167	0.00316922	0.00316922
4.23966	0.000594119	0.000411618	4.25299	0	0	4.27128	0	0	4.23966	0.000594119	0.000411618	4.25299	0	0	4.27128	0	0	4.23966	0.000891253	0.000653597	4.25299	0	0	4.27128	0	0	4.23966	0.00207949	0.00117783	4.25299	0	0	4.27128	0	0	4.25464	0.00916526	0.00019804	0.00019804	0.00019804	0.00019804	0.000297084	0.000297084	0.000693163	0.000693163
4.48906	0	0	4.50317	0	0	4.52254	0	0	4.48906	0	0	4.50317	0	0	4.52254	0	0	4.48906	0	0	4.50317	0	0	4.52254	0	0	4.48906	0	0	4.50317	0	0	4.52254	0	0	4.50492	0.00970452	0	0	0	0	0	0	0	0
4.73845	0	0	4.75334	0	0	4.77379	0	0	4.73845	0	0	4.75334	0	0	4.77379	0	0	4.73845	0.00029712	0.00029712	4.75334	0.000891287	0.000493573	4.77379	0.0011883	0.000702976	4.73845	0.00029712	0.00029712	4.75334	0.000891287	0.000493573	4.77379	0.0011883	0.000702976	4.75519	0.0102438	0	0	0	0	0.000792236	0.000261985	0.000792236	0.000261985
4.98784	0	0	5.00352	0	0	5.02504	0	0	4.98784	0	0	5.00352	0	0	5.02504	0.000617912	0.00042773	4.98784	0	0	5.00352	0.00445628	0.00161302	5.02504	0.00504987	0.00154126	4.98784	0	0	5.00352	0.00445628	0.00161302	5.02504	0.00564402	0.00157747	5.00547	0.0107827	0	0	0.000205971	0.000205971	0.00316872	0.0015936	0.00336677	0.00171795
5.23723	0	0	5.2537	0.000926862	0.000512342	5.27629	0.000308908	0.000308908	5.23723	0	0	5.2537	0.00415922	0.00122923	5.27629	0.00247181	0.000968919	5.23723	0	0	5.2537	0.00891259	0.00252367	5.27629	0.009209	0.00181871	5.23723	0	0	5.2537	0.013963	0.00340139	5.27629	0.0118828	0.00261432	5.25574	0.0113217	0.000411923	0.000272475	0.00221034	0.00120776	0.00604053	0.00302148	0.00861526	0.00434929
5.48662	0	0	5.50387	0.00278071	0.000756813	5.52754	0.00339839	0.00109955	5.48662	0	0	5.50387	0.00534768	0.00133923	5.52754	0.00556108	0.00137584	5.48662	0	0	5.50387	0.0151514	0.00211998	5.52754	0.0136656	0.00251003	5.48662	0	0	5.50387	0.0231729	0.0032632	5.52754	0.0222805	0.00369419	5.50601	0.0118609	0.0020597	0.00104517	0.00363626	0.00181917	0.00960568	0.00482195	0.0151511	0.00757994
5.73602	0	0	5.75405	0.00772433	0.00183875	5.7788	0.0111213	0.00173137	5.73602	0	0	5.75405	0.0050507	0.00120752	5.7788	0.0117398	0.00184501	5.73602	0	0	5.75405	0.0178256	0.00280215	5.7788	0.0258449	0.0042185	5.73602	0	0	5.75405	0.0303036	0.00404045	5.7788	0.0478267	0.00540251	5.75629	0.0124002	0.00628188	0.00329046	0.00559682	0.00339996	0.0145568	0.0076377	0.0260434	0.0139697
5.98541	0	0	6.00422	0.0135952	0.00257287	6.03005	0.00648776	0.00182116	5.98541	0	0	6.00422	0.0121809	0.00281549	6.03005	0.00803291	0.00175451	5.98541	0	0	6.00422	0.024658	0.00383259	6.03005	0.0166355	0.002041	5.98541	0	0	6.00422	0.0499112	0.00748606	6.03005	0.0305976	0.00369771	6.00656	0.0129395	0.00669434	0.00392597	0.00673793	0.00357543	0.0137645	0.00726146	0.0268363	0.0145304
6.2348	0.000891208	0.000653541	6.2544	0.00865116	0.00136142	6.2813	0.00586954	0.00174291	6.2348	0.00059423	0.000411695	6.2544	0.00713003	0.00159877	6.2813	0.00648805	0.0017086	6.2348	0.00178269	0.00107621	6.2544	0.013369	0.00244477	6.2813	0.0142596	0.00255973	6.2348	0.00326813	0.00155522	6.2544	0.0288174	0.00398626	6.2813	0.0261419	0.00408881	6.25683	0.0134784	0.0051373	0.00226983	0.00473744	0.00207988	0.00980376	0.00401877	0.0194092	0.00810739
6.48419	0.00297099	0.00105629	6.50458	0.00494313	0.00153693	6.53255	0.00401642	0.00118999	6.48419	0.00207968	0.000914776	6.50458	0.00267356	0.000850641	6.53255	0.00216285	0.000836776	6.48419	0.00445646	0.0014322	6.50458	0.00712974	0.00249543	6.53255	0.00415894	0.00155844	6.48419	0.00950713	0.00215548	6.50458	0.0145563	0.00364354	6.53255	0.0101005	0.00248995	6.50711	0.0140174	0.00397685	0.000569653	0.00230536	0.000185655	0.00524838	0.000944593	0.011388	0.00159339
6.73358	0.00267401	0.00104455	6.75475	0.00154472	0.000630631	6.7838	0.0012356	0.000729875	6.73358	0.00356515	0.000979978	6.75475	0.000297091	0.000297091	6.7838	0.000926856	0.000512339	6.73358	0.0101017	0.00217514	6.75475	0.00178236	0.000779167	6.7838	0.000891122	0.000493481	6.73358	0.0163409	0.00315821	6.75475	0.00356476	0.0012291	6.7838	0.0029704	0.00113962	6.75738	0.0145566	0.00181811	0.000437155	0.00159637	0.00100104	0.0042584	0.00293296	0.00762534	0.00436114
6.98298	0.008022	0.00173957	7.00493	0.000308975	0.000308975	7.03506	0.000308972	0.000308972	6.98298	0.00891324	0.00185257	7.00493	0.000594124	0.000411621	7.03506	0.000926787	0.000512301	6.98298	0.019015	0.00250704	7.00493	0.000297082	0.000297082	7.03506	0.000891157	0.000493501	6.98298	0.0359503	0.00475119	7.00493	0.0011883	0.000703014	7.03506	0.00207939	0.000808056	7.00766	0.0150959	0.00287998	0.00257101	0.00347805	0.00271929	0.00673441	0.00614269	0.0130726	0.0114417
7.23237	0.0163409	0.00167756	7.2551	0.000308966	0.000308966	7.28631	0.000926766	0.000512289	7.23237	0.0145583	0.00228055	7.2551	0	0	7.28631	0	0	7.23237	0.02258	0.00323282	7.2551	0	0	7.28631	0.000297023	0.000297023	7.23237	0.0534791	0.00607378	7.2551	0.000297082	0.000297082	7.28631	0.00118814	0.000702904	7.25793	0.0156351	0.00585887	0.00524404	0.00485275	0.00485275	0.00762567	0.00747765	0.0183215	0.0175807
7.48176	0.00594197	0.00144081	7.50528	0	0	7.53756	0	0	7.48176	0.00861629	0.00115992	7.50528	0	0	7.53756	0	0	7.48176	0.0175295	0.00276247	7.50528	0	0	7.53756	0	0	7.48176	0.0320877	0.00336579	7.50528	0	0	7.53756	0	0	7.5082	0.0161741	0.00198066	0.00198066	0.0028721	0.0028721	0.00584316	0.00584316	0.0106959	0.0106959
7.73115	0.00207975	0.000808217	7.75546	0	0	7.78881	0	0	7.73115	0.00386228	0.000772455	7.75546	0	0	7.78881	0	0	7.73115	0.0109928	0.00235372	7.75546	0	0	7.78881	0	0	7.73115	0.0169348	0.00290676	7.75546	0	0	7.78881	0	0	7.75847	0.0167131	0.000693251	0.000693251	0.00128743	0.00128743	0.00366426	0.00366426	0.00564494	0.00564494
7.98054	0.00029715	0.00029715	8.00563	0	0	8.04006	0	0	7.98054	0.000594183	0.000411662	8.00563	0	0	8.04006	0	0	7.98054	0.00564496	0.00151834	8.00563	0	0	8.04006	0	0	7.98054	0.00653629	0.00158548	8.00563	0	0	8.04006	0	0	8.00874	0.0172523	9.90499e-05	9.90499e-05	0.000198061	0.000198061	0.00188165	0.00188165	0.00217876	0.00217876
8.22994	0	0	8.25581	0	0	8.29132	0	0	8.22994	0.000297162	0.000297162	8.25581	0	0	8.29132	0	0	8.22994	0.00059418	0.00041166	8.25581	0	0	8.29132	0	0	8.22994	0.000891341	0.000493602	8.25581	0	0	8.29132	0	0	8.25902	0.0177916	0	0	9.90538e-05	9.90538e-05	0.00019806	0.00019806	0.000297114	0.000297114
8.47933	0	0	8.50598	0	0	8.54257	0	0	8.47933	0	0	8.50598	0	0	8.54257	0	0	8.47933	0.000297162	0.000297162	8.50598	0	0	8.54257	0	0	8.47933	0.000297162	0.000297162	8.50598	0	0	8.54257	0	0	8.50929	0.0183308	0	0	0	0	9.90538e-05	9.90538e-05	9.90538e-05	9.90538e-05
8.72872	0	0	8.75616	0	0	8.79382	0	0	8.72872	0	0	8.75616	0	0	8.79382	0	0	8.72872	0	0	8.75616	0	0	8.79382	0	0	8.72872	0	0	8.75616	0	0	8.79382	0	0	8.75957	0.0188698	0	0	0	0	0	0	0	0
8.97811	0	0	9.00634	0	0	9.04507	0	0	8.97811	0	0	9.00634	0	0	9.04507	0	0	8.97811	0	0	9.00634	0	0	9.04507	0	0	8.97811	0	0	9.00634	0	0	9.04507	0	0	9.00984	0.0194087	0	0	0	0	0	0	0	0
9.2275	0	0	9.25651	0	0	9.29632	0	0	9.2275	0	0	9.25651	0	0	9.29632	0	0	9.2275	0	0	9.25651	0	0	9.29632	0	0	9.2275	0	0	9.25651	0	0	9.29632	0	0	9.26011	0.019948	0	0	0	0	0	0	0	0
9.4769	0	0	9.50669	0	0	9.54758	0	0	9.4769	0	0	9.50669	0	0	9.54758	0	0	9.4769	0	0	9.50669	0	0	9.54758	0	0	9.4769	0	0	9.50669	0	0	9.54758	0	0	9.51039	0.0204873	0	0	0	0	0	0	0	0
9.72629	0	0	9.75686	0	0	9.79883	0	0	9.72629	0	0	9.75686	0	0	9.79883	0	0	9.72629	0	0	9.75686	0	0	9.79883	0	0	9.72629	0	0	9.75686	0	0	9.79883	0	0	9.76066	0.0210265	0	0	0	0	0	0	0	0
9.97568	0	0	10.007	0	0	10.0501	0	0	9.97568	0	0	10.007	0	0	10.0501	0	0	9.97568	0	0	10.007	0	0	10.0501	0	0	9.97568	0	0	10.007	0	0	10.0501	0	0	10.0109	0.0215727	0	0	0	0	0	0	0	0
10.2251	0	0	10.2572	0	0	10.3013	0	0	10.2251	0	0	10.2572	0	0	10.3013	0	0	10.2251	0	0	10.2572	0	0	10.3013	0	0	10.2251	0	0	10.2572	0	0	10.3013	0	0	10.2612	0.0220878	0	0	0	0	0	0	0	0
10.4745	0	0	10.5074	0	0	10.5526	0	0	10.4745	0	0	10.5074	0	0	10.5526	0	0	10.4745	0	0	10.5074	0	0	10.5526	0	0	10.4745	0	0	10.5074	0	0	10.5526	0	0	10.5115	0.0226385	0	0	0	0	0	0	0	0
10.7239	0	0	10.7576	0	0	10.8038	0	0	10.7239	0	0	10.7576	0	0	10.8038	0	0	10.7239	0	0	10.7576	0	0	10.8038	0	0	10.7239	0	0	10.7576	0	0	10.8038	0	0	10.7618	0.023159	0	0	0	0	0	0	0	0
10.9732	0	0	11.0077	0	0	11.0551	0	0	10.9732	0	0	11.0077	0	0	11.0551	0	0	10.9732	0	0	11.0077	0	0	11.0551	0	0	10.9732	0	0	11.0077	0	0	11.0551	0	0	11.012	0.0237401	0	0	0	0	0	0	0	0
11.2226	0	0	11.2579	0	0	11.3063	0	0	11.2226	0	0	11.2579	0	0	11.3063	0	0	11.2226	0	0	11.2579	0	0	11.3063	0	0	11.2226	0	0	11.2579	0	0	11.3063	0	0	11.2623	0.0242606	0	0	0	0	0	0	0	0
11.472	0	0	11.5081	0	0	11.5576	0	0	11.472	0	0	11.5081	0	0	11.5576	0	0	11.472	0	0	11.5081	0	0	11.5576	0	0	11.472	0	0	11.5081	0	0	11.5576	0	0	11.5126	0.0248113	0	0	0	0	0	0	0	0
11.7214	0	0	11.7583	0	0	11.8088	0	0	11.7214	0	0	11.7583	0	0	11.8088	0	0	11.7214	0	0	11.7583	0	0	11.8088	0	0	11.7214	0	0	11.7583	0	0	11.8088	0	0	11.7628	0.0253318	0	0	0	0	0	0	0	0
11.9708	0	0	12.0084	0	0	12.0601	0	0	11.9708	0	0	12.0084	0	0	12.0601	0	0	11.9708	0	0	12.0084	0	0	12.0601	0	0	11.9708	0	0	12.0084	0	0	12.0601	0	0	12.0131	0.0258856	0	0	0	0	0	0	0	0
12.2202	0	0	12.2586	0	0	12.3113	0	0	12.2202	0	0	12.2586	0	0	12.3113	0	0	12.2202	0	0	12.2586	0	0	12.3113	0	0	12.2202	0	0	12.2586	0	0	12.3113	0	0	12.2634	0.0264061	0	0	0	0	0	0	0	0
#	AL-CHO-ROH		#	AL-CHO-ROH		#	AL-CHO-ROH		#	AL-CHO-ROH		#	AL-CHO-ROH		#	AL-CHO-ROH		#	AL-CHO-ROH		#	AL-CHO-ROH		#	AL-CHO-ROH		#	AL-CHO-ROH		#	AL-CHO-ROH		#	AL-CHO-ROH
																																				z
0	0	0	0	0	0	0	0	0	0	0	0	0	0	0	0	0	0	0	0	0	0	0	0	0	0	0	0	0	0	0	0	0	0	0	0	0	0	0	0	0	0	0	0	0	0
0.249392	0	0	0.250176	0	0	0.251252	0	0	0.249392	0	0	0.250176	0	0	0.251252	0	0	0.249392	0	0	0.250176	0	0	0.251252	0	0	0.249392	0	0	0.250176	0	0	0.251252	0	0	0.250273	0.000539137	0	0	0	0	0	0	0	0
0.498784	0	0	0.500352	0	0	0.502504	0	0	0.498784	0	0	0.500352	0	0	0.502504	0	0	0.498784	0	0	0.500352	0	0	0.502504	0	0	0.498784	0	0	0.500352	0	0	0.502504	0	0	0.500547	0.00107827	0	0	0	0	0	0	0	0
0.748176	0	0	0.750528	0	0	0.753756	0	0	0.748176	0	0	0.750528	0	0	0.753756	0	0	0.748176	0	0	0.750528	0	0	0.753756	0	0	0.748176	0	0	0.750528	0	0	0.753756	0	0	0.75082	0.00161741	0	0	0	0	0	0	0	0
0.997568	0	0	1.0007	0	0	1.00501	0	0	0.997568	0	0	1.0007	0	0	1.00501	0	0	0.997568	0	0	1.0007	0	0	1.00501	0	0	0.997568	0	0	1.0007	0	0	1.00501	0	0	1.00109	0.00215727	0	0	0	0	0	0	0	0
1.24696	0	0	1.25088	0	0	1.25626	0	0	1.24696	0	0	1.25088	0	0	1.25626	0	0	1.24696	0	0	1.25088	0	0	1.25626	0	0	1.24696	0	0	1.25088	0	0	1.25626	0	0	1.25137	0.00269568	0	0	0	0	0	0	0	0
1.49635	0	0	1.50106	0	0	1.50751	0	0	1.49635	0	0	1.50106	0	0	1.50751	0	0	1.49635	0	0	1.50106	0	0	1.50751	0	0	1.49635	0	0	1.50106	0	0	1.50751	0	0	1.50164	0.00323464	0	0	0	0	0	0	0	0
1.74574	0	0	1.75123	0	0	1.75876	0	0	1.74574	0	0	1.75123	0	0	1.75876	0	0	1.74574	0	0	1.75123	0.00029716	0.00029716	1.75876	0	0	1.74574	0	0	1.75123	0.00029716	0.00029716	1.75876	0	0	1.75191	0.0037739	0	0	0	0	9.90532e-05	9.90532e-05	9.90532e-05	9.90532e-05
1.99514	0	0	2.00141	0	0	2.01002	0	0	1.99514	0	0	2.00141	0	0	2.01002	0	0	1.99514	0	0	2.00141	0.000297066	0.000297066	2.01002	0.00118828	0.000557351	1.99514	0	0	2.00141	0.000297066	0.000297066	2.01002	0.00118828	0.000557351	2.00219	0.00431315	0	0	0	0	0.000495114	0.000357033	0.000495114	0.000357033
2.24453	0	0	2.25158	0	0	2.26127	0	0	2.24453	0	0	2.25158	0	0	2.26127	0	0	2.24453	0	0	2.25158	0.00415936	0.00149846	2.26127	0.00475299	0.0012176	2.24453	0	0	2.25158	0.00415936	0.00149846	2.26127	0.00475299	0.0012176	2.25246	0.00485241	0	0	0	0	0.00297078	0.00149524	0.00297078	0.00149524
2.49392	0	0	2.50176	0	0	2.51252	0	0	2.49392	0	0	2.50176	0	0	2.51252	0	0	2.49392	0	0	2.50176	0.0106953	0.00227037	2.51252	0.0124768	0.00201301	2.49392	0	0	2.50176	0.0106953	0.00227037	2.51252	0.0124768	0.00201301	2.50273	0.00539137	0	0	0	0	0.00772404	0.00389611	0.00772404	0.00389611
2.74331	0	0	2.75194	0	0	2.76377	0	0	2.74331	0	0	2.75194	0	0	2.76377	0.000297089	0.000297089	2.74331	0	0	2.75194	0.0109922	0.00161302	2.76377	0.00831775	0.00134958	2.74331	0	0	2.75194	0.0109922	0.00161302	2.76377	0.00861483	0.00137678	2.75301	0.00593032	0	0	9.90296e-05	9.90296e-05	0.00643666	0.00330964	0.00653569	0.00333913
2.9927	0	0	3.00211	0	0	3.01502	0	0	2.9927	0	0	3.00211	0	0	3.01502	0.000296991	0.000296991	2.9927	0.000297162	0.000297162	3.00211	0.00772414	0.0017138	3.01502	0.00534731	0.00180611	2.9927	0.000297162	0.000297162	3.00211	0.00772414	0.0017138	3.01502	0.0056443	0.00179532	3.00328	0.00646958	0	0	9.89969e-05	9.89969e-05	0.0044562	0.00218979	0.0045552	0.00221206
3.2421	0	0	3.25229	0	0	3.26628	0	0	3.2421	0	0	3.25229	0.00118836	0.000703041	3.26628	0.000594142	0.000594142	3.2421	0.00178264	0.000650929	3.25229	0.00267384	0.000952568	3.26628	0.00356495	0.00137047	3.2421	0.00178264	0.000650929	3.25229	0.0038622	0.0011537	3.26628	0.00415909	0.00155849	3.25356	0.00700884	0	0	0.000594168	0.000343051	0.00267381	0.000514507	0.00326798	0.000747596
3.49149	0	0	3.50246	0	0	3.51753	0	0	3.49149	0.000594252	0.00041171	3.50246	0.000594226	0.000411692	3.51753	0.000594089	0.000411597	3.49149	0.00267408	0.000850821	3.50246	0.00415944	0.00106959	3.51753	0.0109907	0.00231379	3.49149	0.00326833	0.000875371	3.50246	0.00475366	0.00105631	3.51753	0.0115848	0.00235612	3.50383	0.0075481	0	0	0.000594189	5.05668e-08	0.00594142	0.00256081	0.00653561	0.00256076
3.74088	0.00207978	0.000808228	3.75264	0.000594188	0.000411665	3.76878	0.00029701	0.00029701	3.74088	0.00148553	0.000744553	3.75264	0.00237658	0.000831793	3.76878	0.00207935	0.000685149	3.74088	0.00831896	0.00154035	3.75264	0.0151516	0.00224606	3.76878	0.0145565	0.00332791	3.74088	0.0118843	0.00187906	3.75264	0.0181224	0.00260411	3.76878	0.0169328	0.00363601	3.7541	0.00808705	0.000990325	0.00055144	0.00198049	0.000261932	0.0126757	0.00218513	0.0156465	0.00191221
3.99027	0.00534805	0.000935788	4.00282	0.000891333	0.000493598	4.02003	0.0011882	0.000702915	3.99027	0.0044567	0.00114765	4.00282	0.00326797	0.000875267	4.02003	0.00326749	0.000974339	3.99027	0.00980443	0.00157773	4.00282	0.0184197	0.0025736	4.02003	0.0193088	0.00268383	3.99027	0.0196092	0.00215235	4.00282	0.022579	0.00280723	4.02003	0.0237645	0.00311638	4.00437	0.00862601	0.00247586	0.00143865	0.00366405	0.000396323	0.0158443	0.00303083	0.0219842	0.00123585
4.23966	0.00891328	0.00169741	4.25299	0.00148536	0.000744445	4.27128	0.00148526	0.000608775	4.23966	0.00207978	0.000808243	4.25299	0.00326808	0.000763259	4.27128	0.00326766	0.00129743	4.23966	0.00534822	0.00133939	4.25299	0.0184193	0.00306196	4.27128	0.0148529	0.0020059	4.23966	0.0163413	0.00228071	4.25299	0.0231727	0.00299906	4.27128	0.0196058	0.00231613	4.25464	0.00916526	0.0039613	0.00247599	0.00287184	0.000396031	0.0128734	0.00390092	0.0197066	0.0019727
4.48906	0.00237688	0.000713065	4.50317	0.00178244	0.000650857	4.52254	0.00207938	0.000808041	4.48906	0.00118843	0.000703099	4.50317	0.00445662	0.00106467	4.52254	0.00297041	0.000865017	4.48906	0.00475354	0.001426	4.50317	0.0127748	0.0015414	4.52254	0.00920871	0.00186833	4.48906	0.00831885	0.0015988	4.50317	0.0190139	0.0021945	4.52254	0.0142585	0.00212871	4.50492	0.00970452	0.00207957	0.0001716	0.00287182	0.000944731	0.00891235	0.00232028	0.0138637	0.00309369
4.73845	0.000594166	0.00041165	4.75334	0.00267362	0.000850638	4.77379	0.00207953	0.00068521	4.73845	0.00118849	0.000557452	4.75334	0.00118847	0.000557444	4.77379	0.00148547	0.000608862	4.73845	0.00742778	0.00168598	4.75334	0.00623887	0.00191714	4.77379	0.0077238	0.00171374	4.73845	0.00921044	0.00160444	4.75334	0.010101	0.00241513	4.77379	0.0112888	0.00202014	4.75519	0.0102438	0.00178244	0.000618395	0.00128748	9.89959e-05	0.00713015	0.000453756	0.0102001	0.000602015
4.98784	0.00178261	0.000779281	5.00352	0.00445644	0.00097462	5.02504	0.00742622	0.00117162	4.98784	0.00297105	0.000865197	5.00352	0.00267376	0.00095249	5.02504	0.0047528	0.00113965	4.98784	0.0109929	0.00177569	5.00352	0.00623904	0.00121343	5.02504	0.0109914	0.00166899	4.98784	0.0157466	0.00168591	5.00352	0.0133692	0.0020351	5.02504	0.0231704	0.0020988	5.00547	0.0107827	0.00455509	0.00162991	0.00346587	0.000649164	0.00940779	0.00158438	0.0174288	0.00295172
5.23723	0.00950729	0.00178259	5.2537	0.00861548	0.00144202	5.27629	0.0086149	0.00150424	5.23723	0.00445661	0.00136674	5.2537	0.0056446	0.00117789	5.27629	0.00594086	0.00115801	5.23723	0.0157466	0.00212006	5.2537	0.0080213	0.00173934	5.27629	0.0103967	0.00171053	5.23723	0.0297105	0.00311033	5.2537	0.0222814	0.00278748	5.27629	0.0249525	0.00294655	5.25574	0.0113217	0.00891256	0.000297368	0.00534736	0.00045351	0.0113882	0.00228454	0.0256481	0.00217263
5.48662	0.014261	0.00204109	5.50387	0.0127748	0.00148069	5.52754	0.0106945	0.00171789	5.48662	0.00534798	0.00111486	5.50387	0.00683304	0.00123645	5.52754	0.00712928	0.00141588	5.48662	0.0139641	0.00210009	5.50387	0.0133692	0.0021663	5.52754	0.00802007	0.00184155	5.48662	0.0335731	0.0029669	5.50387	0.0329771	0.00289225	5.52754	0.0258438	0.00320418	5.50601	0.0118609	0.0125768	0.00103432	0.00643677	0.00055107	0.0117845	0.00189002	0.030798	0.00248306
5.73602	0.00950753	0.00156318	5.75405	0.00356508	0.000881294	5.7788	0.0035646	0.000979853	5.73602	0.00297101	0.000965472	5.75405	0.00356495	0.00106944	5.7788	0.00415889	0.00106942	5.73602	0.0106957	0.00142609	5.75405	0.00742698	0.00138701	5.7788	0.00415909	0.00122916	5.73602	0.0231743	0.00226734	5.75405	0.014557	0.00173114	5.7788	0.0118826	0.00215205	5.75629	0.0124002	0.00554574	0.0019809	0.00356495	0.000342912	0.00742727	0.00188697	0.016538	0.00340679
5.98541	0.00297104	0.00086515	6.00422	0.00297067	0.00105611	6.03005	0.00207948	0.000808107	5.98541	0.00178262	0.000779319	6.00422	0.00148542	0.000608842	6.03005	0.000891254	0.000493554	5.98541	0.00505075	0.00128133	6.00422	0.000594105	0.000411608	6.03005	0.0011882	0.000702958	5.98541	0.00980441	0.0017435	6.00422	0.00505019	0.00120737	6.03005	0.00415893	0.00167202	6.00656	0.0129395	0.00267373	0.000297125	0.00138643	0.000262033	0.00227768	0.0013971	0.00633784	0.00175227
6.2348	0.00267411	0.000952669	6.2544	0.00029707	0.00029707	6.2813	0.000891133	0.000653523	6.2348	0.000891272	0.000653601	6.2544	0.000594098	0.000411603	6.2813	0	0	6.2348	0.00534777	0.00170147	6.2544	0	0	6.2813	0.00178235	0.00107599	6.2348	0.00891315	0.00212922	6.2544	0.000891168	0.000493507	6.2813	0.00267348	0.00159974	6.25683	0.0134784	0.00128744	0.000714229	0.000495123	0.000262004	0.00237671	0.00157211	0.00415927	0.00243199
6.48419	0.00891287	0.00158544	6.50458	0.000297042	0.000297042	6.53255	0.000891138	0.00065348	6.48419	0.00297113	0.000865207	6.50458	0	0	6.53255	0.000297023	0.000297023	6.48419	0.00594233	0.00123515	6.50458	0	0	6.53255	0.000594142	0.000594142	6.48419	0.0178263	0.002089	6.50458	0.000297042	0.000297042	6.53255	0.0017823	0.00107593	6.50711	0.0140174	0.00336702	0.00277822	0.00108938	0.00094477	0.00217882	0.00188955	0.00663522	0.00561195
6.73358	0.00653656	0.00140122	6.75475	0	0	6.7838	0.000594046	0.000594046	6.73358	0.00475382	0.00136031	6.75475	0	0	6.7838	0	0	6.73358	0.0106961	0.00166385	6.75475	0	0	6.7838	0.000594046	0.000594046	6.73358	0.0219864	0.00221403	6.75475	0	0	6.7838	0.00118809	0.00118809	6.75738	0.0145566	0.00237687	0.0020869	0.00158461	0.00158461	0.00376337	0.00347058	0.00772484	0.00713904
6.98298	0.00386248	0.00115377	7.00493	0	0	7.03506	0	0	6.98298	0.00148554	0.000744549	7.00493	0	0	7.03506	0	0	6.98298	0.00831904	0.00154039	7.00493	0	0	7.03506	0	0	6.98298	0.0136671	0.00202387	7.00493	0	0	7.03506	0	0	7.00766	0.0150959	0.00128749	0.00128749	0.000495181	0.000495181	0.00277301	0.00277301	0.00455569	0.00455569
7.23237	0.00089128	0.000493568	7.2551	0	0	7.28631	0	0	7.23237	0.000297133	0.000297133	7.2551	0	0	7.28631	0	0	7.23237	0.00267405	0.00104455	7.2551	0	0	7.28631	0	0	7.23237	0.00386247	0.00137186	7.2551	0	0	7.28631	0	0	7.25793	0.0156351	0.000297093	0.000297093	9.90442e-05	9.90442e-05	0.000891352	0.000891352	0.00128749	0.00128749
7.48176	0	0	7.50528	0	0	7.53756	0	0	7.48176	0	0	7.50528	0	0	7.53756	0	0	7.48176	0.00148557	0.000744606	7.50528	0	0	7.53756	0	0	7.48176	0.00148557	0.000744606	7.50528	0	0	7.53756	0	0	7.5082	0.0161741	0	0	0	0	0.000495191	0.000495191	0.000495191	0.000495191
7.73115	0	0	7.75546	0	0	7.78881	0	0	7.73115	0	0	7.75546	0	0	7.78881	0	0	7.73115	0	0	7.75546	0	0	7.78881	0	0	7.73115	0	0	7.75546	0	0	7.78881	0	0	7.75847	0.0167131	0	0	0	0	0	0	0	0
7.98054	0	0	8.00563	0	0	8.04006	0	0	7.98054	0	0	8.00563	0	0	8.04006	0	0	7.98054	0	0	8.00563	0	0	8.04006	0	0	7.98054	0	0	8.00563	0	0	8.04006	0	0	8.00874	0.0172523	0	0	0	0	0	0	0	0
8.22994	0	0	8.25581	0	0	8.29132	0	0	8.22994	0	0	8.25581	0	0	8.29132	0	0	8.22994	0	0	8.25581	0	0	8.29132	0	0	8.22994	0	0	8.25581	0	0	8.29132	0	0	8.25902	0.0177916	0	0	0	0	0	0	0	0
8.47933	0	0	8.50598	0	0	8.54257	0	0	8.47933	0	0	8.50598	0	0	8.54257	0	0	8.47933	0	0	8.50598	0	0	8.54257	0	0	8.47933	0	0	8.50598	0	0	8.54257	0	0	8.50929	0.0183308	0	0	0	0	0	0	0	0
8.72872	0	0	8.75616	0	0	8.79382	0	0	8.72872	0	0	8.75616	0	0	8.79382	0	0	8.72872	0	0	8.75616	0	0	8.79382	0	0	8.72872	0	0	8.75616	0	0	8.79382	0	0	8.75957	0.0188698	0	0	0	0	0	0	0	0
8.97811	0	0	9.00634	0	0	9.04507	0	0	8.97811	0	0	9.00634	0	0	9.04507	0	0	8.97811	0	0	9.00634	0	0	9.04507	0	0	8.97811	0	0	9.00634	0	0	9.04507	0	0	9.00984	0.0194087	0	0	0	0	0	0	0	0
9.2275	0	0	9.25651	0	0	9.29632	0	0	9.2275	0	0	9.25651	0	0	9.29632	0	0	9.2275	0	0	9.25651	0	0	9.29632	0	0	9.2275	0	0	9.25651	0	0	9.29632	0	0	9.26011	0.019948	0	0	0	0	0	0	0	0
9.4769	0	0	9.50669	0	0	9.54758	0	0	9.4769	0	0	9.50669	0	0	9.54758	0	0	9.4769	0	0	9.50669	0	0	9.54758	0	0	9.4769	0	0	9.50669	0	0	9.54758	0	0	9.51039	0.0204873	0	0	0	0	0	0	0	0
9.72629	0	0	9.75686	0	0	9.79883	0	0	9.72629	0	0	9.75686	0	0	9.79883	0	0	9.72629	0	0	9.75686	0	0	9.79883	0	0	9.72629	0	0	9.75686	0	0	9.79883	0	0	9.76066	0.0210265	0	0	0	0	0	0	0	0
9.97568	0	0	10.007	0	0	10.0501	0	0	9.97568	0	0	10.007	0	0	10.0501	0	0	9.97568	0	0	10.007	0	0	10.0501	0	0	9.97568	0	0	10.007	0	0	10.0501	0	0	10.0109	0.0215727	0	0	0	0	0	0	0	0
10.2251	0	0	10.2572	0	0	10.3013	0	0	10.2251	0	0	10.2572	0	0	10.3013	0	0	10.2251	0	0	10.2572	0	0	10.3013	0	0	10.2251	0	0	10.2572	0	0	10.3013	0	0	10.2612	0.0220878	0	0	0	0	0	0	0	0
10.4745	0	0	10.5074	0	0	10.5526	0	0	10.4745	0	0	10.5074	0	0	10.5526	0	0	10.4745	0	0	10.5074	0	0	10.5526	0	0	10.4745	0	0	10.5074	0	0	10.5526	0	0	10.5115	0.0226385	0	0	0	0	0	0	0	0
10.7239	0	0	10.7576	0	0	10.8038	0	0	10.7239	0	0	10.7576	0	0	10.8038	0	0	10.7239	0	0	10.7576	0	0	10.8038	0	0	10.7239	0	0	10.7576	0	0	10.8038	0	0	10.7618	0.023159	0	0	0	0	0	0	0	0
10.9732	0	0	11.0077	0	0	11.0551	0	0	10.9732	0	0	11.0077	0	0	11.0551	0	0	10.9732	0	0	11.0077	0	0	11.0551	0	0	10.9732	0	0	11.0077	0	0	11.0551	0	0	11.012	0.0237401	0	0	0	0	0	0	0	0
11.2226	0	0	11.2579	0	0	11.3063	0	0	11.2226	0	0	11.2579	0	0	11.3063	0	0	11.2226	0	0	11.2579	0	0	11.3063	0	0	11.2226	0	0	11.2579	0	0	11.3063	0	0	11.2623	0.0242606	0	0	0	0	0	0	0	0
11.472	0	0	11.5081	0	0	11.5576	0	0	11.472	0	0	11.5081	0	0	11.5576	0	0	11.472	0	0	11.5081	0	0	11.5576	0	0	11.472	0	0	11.5081	0	0	11.5576	0	0	11.5126	0.0248113	0	0	0	0	0	0	0	0
11.7214	0	0	11.7583	0	0	11.8088	0	0	11.7214	0	0	11.7583	0	0	11.8088	0	0	11.7214	0	0	11.7583	0	0	11.8088	0	0	11.7214	0	0	11.7583	0	0	11.8088	0	0	11.7628	0.0253318	0	0	0	0	0	0	0	0
11.9708	0	0	12.0084	0	0	12.0601	0	0	11.9708	0	0	12.0084	0	0	12.0601	0	0	11.9708	0	0	12.0084	0	0	12.0601	0	0	11.9708	0	0	12.0084	0	0	12.0601	0	0	12.0131	0.0258856	0	0	0	0	0	0	0	0
12.2202	0	0	12.2586	0	0	12.3113	0	0	12.2202	0	0	12.2586	0	0	12.3113	0	0	12.2202	0	0	12.2586	0	0	12.3113	0	0	12.2202	0	0	12.2586	0	0	12.3113	0	0	12.2634	0.0264061	0	0	0	0	0	0	0	0
#	water		#	water		#	water		#	water		#	water		#	water		#	water		#	water		#	water		#	water		#	water		#	water
																																				z
0	0	0	0	0	0	0	0	0	0	0	0	0	0	0	0	0	0	0	0	0	0	0	0	0	0	0	0	0	0	0	0	0	0	0	0	0	0	0	0	0	0	0	0	0	0
0.249392	0	0	0.250176	0	0	0.251252	0	0	0.249392	0	0	0.250176	0	0	0.251252	0	0	0.249392	0	0	0.250176	0	0	0.251252	0	0	0.249392	0	0	0.250176	0	0	0.251252	0	0	0.250273	0.000539137	0	0	0	0	0	0	0	0
0.498784	0	0	0.500352	0	0	0.502504	0	0	0.498784	0	0	0.500352	0	0	0.502504	0	0	0.498784	0	0	0.500352	0	0	0.502504	0	0	0.498784	0	0	0.500352	0	0	0.502504	0	0	0.500547	0.00107827	0	0	0	0	0	0	0	0
0.748176	0	0	0.750528	0	0	0.753756	0	0	0.748176	0	0	0.750528	0	0	0.753756	0	0	0.748176	0	0	0.750528	0	0	0.753756	0	0	0.748176	0	0	0.750528	0	0	0.753756	0	0	0.75082	0.00161741	0	0	0	0	0	0	0	0
0.997568	0	0	1.0007	0	0	1.00501	0	0	0.997568	0	0	1.0007	0	0	1.00501	0	0	0.997568	0	0	1.0007	0	0	1.00501	0	0	0.997568	0	0	1.0007	0	0	1.00501	0	0	1.00109	0.00215727	0	0	0	0	0	0	0	0
1.24696	0	0	1.25088	0	0	1.25626	0	0	1.24696	0	0	1.25088	0	0	1.25626	0	0	1.24696	0	0	1.25088	0	0	1.25626	0	0	1.24696	0	0	1.25088	0	0	1.25626	0	0	1.25137	0.00269568	0	0	0	0	0	0	0	0
1.49635	0	0	1.50106	0	0	1.50751	0	0	1.49635	0	0	1.50106	0	0	1.50751	0	0	1.49635	0	0	1.50106	0	0	1.50751	0	0	1.49635	0	0	1.50106	0	0	1.50751	0	0	1.50164	0.00323464	0	0	0	0	0	0	0	0
1.74574	0	0	1.75123	0	0	1.75876	0	0	1.74574	0	0	1.75123	0	0	1.75876	0	0	1.74574	0	0	1.75123	0	0	1.75876	0	0	1.74574	0	0	1.75123	0	0	1.75876	0	0	1.75191	0.0037739	0	0	0	0	0	0	0	0
1.99514	0	0	2.00141	0	0	2.01002	0	0	1.99514	0	0	2.00141	0	0	2.01002	0	0	1.99514	0.00356513	0.000979939	2.00141	0	0	2.01002	0	0	1.99514	0.00356513	0.000979939	2.00141	0	0	2.01002	0	0	2.00219	0.00431315	0	0	0	0	0.00118838	0.00118838	0.00118838	0.00118838
2.24453	0	0	2.25158	0	0	2.26127	0	0	2.24453	0	0	2.25158	0	0	2.26127	0	0	2.24453	0.044863	0.00306063	2.25158	0	0	2.26127	0	0	2.24453	0.044863	0.00306063	2.25158	0	0	2.26127	0	0	2.25246	0.00485241	0	0	0	0	0.0149543	0.0149543	0.0149543	0.0149543
2.49392	0	0	2.50176	0	0	2.51252	0	0	2.49392	0	0	2.50176	0	0	2.51252	0	0	2.49392	0.0906173	0.00507966	2.50176	0	0	2.51252	0	0	2.49392	0.0906173	0.00507966	2.50176	0	0	2.51252	0	0	2.50273	0.00539137	0	0	0	0	0.0302058	0.0302058	0.0302058	0.0302058
2.74331	0	0	2.75194	0	0	2.76377	0	0	2.74331	0	0	2.75194	0	0	2.76377	0	0	2.74331	0.138155	0.00473961	2.75194	0	0	2.76377	0	0	2.74331	0.138155	0.00473961	2.75194	0	0	2.76377	0	0	2.75301	0.00593032	0	0	0	0	0.0460517	0.0460517	0.0460517	0.0460517
2.9927	0	0	3.00211	0	0	3.01502	0	0	2.9927	0.00118845	0.000703092	3.00211	0	0	3.01502	0	0	2.9927	0.155387	0.0055262	3.00211	0	0	3.01502	0	0	2.9927	0.156576	0.00562876	3.00211	0	0	3.01502	0	0	3.00328	0.00646958	0	0	0.000396149	0.000396149	0.0517957	0.0517957	0.0521919	0.0521919
3.2421	0	0	3.25229	0	0	3.26628	0	0	3.2421	0.0240656	0.00215628	3.25229	0	0	3.26628	0	0	3.2421	0.126865	0.00555666	3.25229	0	0	3.26628	0	0	3.2421	0.15093	0.00583159	3.25229	0	0	3.26628	0	0	3.25356	0.00700884	0	0	0.00802187	0.00802187	0.0422882	0.0422882	0.0503101	0.0503101
3.49149	0.000891322	0.000493592	3.50246	0	0	3.51753	0	0	3.49149	0.0320872	0.00255962	3.50246	0	0	3.51753	0	0	3.49149	0.0924008	0.00544523	3.50246	0	0	3.51753	0	0	3.49149	0.125379	0.00598801	3.50246	0	0	3.51753	0	0	3.50383	0.0075481	0.000297107	0.000297107	0.0106957	0.0106957	0.0308003	0.0308003	0.0417931	0.0417931
3.74088	0.00297118	0.00105631	3.75264	0	0	3.76878	0	0	3.74088	0.027928	0.00210254	3.75264	0	0	3.76878	0	0	3.74088	0.0558566	0.00540864	3.75264	0	0	3.76878	0	0	3.74088	0.0867557	0.00603452	3.75264	0	0	3.76878	0	0	3.7541	0.00808705	0.000990395	0.000990395	0.00930934	0.00930934	0.0186189	0.0186189	0.0289186	0.0289186
3.99027	0.00326814	0.000875309	4.00282	0	0	4.02003	0	0	3.99027	0.0154495	0.00165953	4.00282	0	0	4.02003	0	0	3.99027	0.0261453	0.0040666	4.00282	0	0	4.02003	0	0	3.99027	0.0448629	0.00496027	4.00282	0	0	4.02003	0	0	4.00437	0.00862601	0.00108938	0.00108938	0.00514984	0.00514984	0.00871508	0.00871508	0.0149543	0.0149543
4.23966	0.00326834	0.000875376	4.25299	0	0	4.27128	0	0	4.23966	0.00594186	0.00183324	4.25299	0	0	4.27128	0	0	4.23966	0.00594209	0.00144084	4.25299	0.000297133	0.000297133	4.27128	0	0	4.23966	0.0151523	0.00319144	4.25299	0.000297133	0.000297133	4.27128	0	0	4.25464	0.00916526	0.00108945	0.00108945	0.00198062	0.00198062	0.00207974	0.00193308	0.00514981	0.00500198
4.48906	0.00178259	0.000779249	4.50317	0	0	4.52254	0	0	4.48906	0	0	4.50317	0	0	4.52254	0	0	4.48906	0.000891204	0.000493526	4.50317	0.00059419	0.000411667	4.52254	0	0	4.48906	0.00267379	0.00104441	4.50317	0.00059419	0.000411667	4.52254	0	0	4.50492	0.00970452	0.000594196	0.000594196	0	0	0.000495131	0.000261993	0.00108933	0.000810588
4.73845	0	0	4.75334	0	0	4.77379	0	0	4.73845	0	0	4.75334	0.000297091	0.000297091	4.77379	0	0	4.73845	0	0	4.75334	0.00237686	0.00147005	4.77379	0.00594118	0.00197756	4.73845	0	0	4.75334	0.00267395	0.00148082	4.77379	0.00594118	0.00197756	4.75519	0.0102438	0	0	9.90303e-05	9.90303e-05	0.00277268	0.00172645	0.00287171	0.00171792
4.98784	0	0	5.00352	0	0	5.02504	0	0	4.98784	0	0	5.00352	0.00148553	0.000744591	5.02504	0.00178231	0.000889155	4.98784	0	0	5.00352	0.0136663	0.00318673	5.02504	0.0139622	0.00274387	4.98784	0	0	5.00352	0.0151518	0.00369814	5.02504	0.0157445	0.00304384	5.00547	0.0107827	0	0	0.00108928	0.000551337	0.00920951	0.00460555	0.0102988	0.00515224
5.23723	0.000594218	0.000411687	5.2537	0.000891327	0.000493595	5.27629	0.000297167	0.000297167	5.23723	0	0	5.2537	0.00623914	0.00135637	5.27629	0.00772374	0.00176651	5.23723	0	0	5.2537	0.0303039	0.00556953	5.27629	0.0418862	0.0048319	5.23723	0.000594218	0.000411687	5.2537	0.0374344	0.00677145	5.27629	0.0499071	0.00550761	5.25574	0.0113217	0.000594237	0.000171519	0.00465429	0.00236628	0.0240634	0.0124876	0.0293119	0.0148034
5.48662	0	0	5.50387	0.00148555	0.000608893	5.52754	0.00267361	0.000850687	5.48662	0	0	5.50387	0.0151518	0.00220506	5.52754	0.0187145	0.00250442	5.48662	0	0	5.50387	0.0662523	0.00789223	5.52754	0.0787207	0.00626743	5.48662	0	0	5.50387	0.0828898	0.00965455	5.52754	0.100109	0.00749986	5.50601	0.0118609	0.00138639	0.000773396	0.0112888	0.00573731	0.0483243	0.0244288	0.0609995	0.0309022
5.73602	0	0	5.75405	0.00802144	0.00131935	5.7788	0.00861492	0.0015043	5.73602	0	0	5.75405	0.0311943	0.00346704	5.7788	0.0445586	0.0052172	5.73602	0.000297057	0.000297057	5.75405	0.127453	0.00896029	5.7788	0.141995	0.00887518	5.73602	0.000297057	0.000297057	5.75405	0.166668	0.0109263	5.7788	0.195169	0.0140838	5.75629	0.0124002	0.00554545	0.00277802	0.025251	0.0132018	0.0899149	0.0450051	0.120711	0.0607667
5.98541	0.000594137	0.00041163	6.00422	0.0157461	0.00184207	6.03005	0.0213879	0.00258139	5.98541	0.000594165	0.000411649	6.00422	0.0606065	0.00448779	6.03005	0.0692155	0.00485682	5.98541	0.000297057	0.000297057	6.00422	0.17766	0.00838637	6.03005	0.193383	0.0119285	5.98541	0.00148536	0.000959838	6.00422	0.254013	0.0112674	6.03005	0.283987	0.0154115	6.00656	0.0129395	0.012576	0.00620838	0.0434721	0.0215825	0.12378	0.0619082	0.179828	0.0895903
6.2348	0.000297057	0.000297057	6.2544	0.0409986	0.00380297	6.2813	0.0383198	0.00381919	6.2348	0.00207959	0.00125332	6.2544	0.0974453	0.00469534	6.2813	0.106942	0.00633578	6.2348	0.00415928	0.00177856	6.2544	0.241533	0.0084133	6.2813	0.246559	0.0119797	6.2348	0.00653593	0.0030202	6.2544	0.379977	0.0131097	6.2813	0.39182	0.0179244	6.25683	0.0134784	0.0265385	0.0131435	0.0688223	0.0334837	0.164084	0.0799754	0.259444	0.1265
6.48419	0.00178265	0.000779308	6.50458	0.0317883	0.00215624	6.53255	0.0341615	0.00315317	6.48419	0.00683327	0.00162182	6.50458	0.127452	0.00525286	6.53255	0.121497	0.00628951	6.48419	0.0124784	0.0025737	6.50458	0.274213	0.00664098	6.53255	0.262897	0.00818989	6.48419	0.0210943	0.00446441	6.50458	0.433453	0.00816853	6.53255	0.418556	0.0135332	6.50711	0.0140174	0.0225775	0.01042	0.0852608	0.0392514	0.183196	0.0854213	0.291034	0.135039
6.73358	0.00802176	0.00163051	6.75475	0.0460485	0.00262305	6.7838	0.0353505	0.00239236	6.73358	0.0169348	0.00267646	6.75475	0.132798	0.00410901	6.7838	0.135161	0.00568645	6.73358	0.0433776	0.00494307	6.75475	0.303328	0.00691789	6.7838	0.318746	0.00859805	6.73358	0.0683342	0.0063654	6.75475	0.482175	0.00867725	6.7838	0.489258	0.0113034	6.75738	0.0145566	0.0298069	0.0113219	0.0949645	0.0390208	0.221817	0.0893309	0.346589	0.139142
6.98298	0.0133699	0.00174368	7.00493	0.0442671	0.00322286	7.03506	0.0377261	0.00258197	6.98298	0.0383265	0.0035457	7.00493	0.133988	0.00457461	7.03506	0.136055	0.00492606	6.98298	0.0840814	0.00627322	7.00493	0.310456	0.0077458	7.03506	0.303	0.0064002	6.98298	0.135778	0.00835478	7.00493	0.48871	0.00807916	7.03506	0.476781	0.00923538	7.00766	0.0150959	0.0317877	0.00940048	0.10279	0.0322372	0.232512	0.0742466	0.36709	0.115707
7.23237	0.0205002	0.00213991	7.2551	0.048128	0.00268605	7.28631	0.0516882	0.00385014	7.23237	0.0505085	0.00393261	7.2551	0.146167	0.00524524	7.28631	0.140806	0.00458004	7.23237	0.136669	0.00870503	7.2551	0.328282	0.0079724	7.28631	0.308942	0.00622378	7.23237	0.207677	0.0102233	7.2551	0.522577	0.0099804	7.28631	0.501436	0.00710283	7.25793	0.0156351	0.0401055	0.00985636	0.112494	0.0310312	0.257964	0.0609044	0.410564	0.101627
7.48176	0.0270367	0.00215312	7.50528	0.0454542	0.00235923	7.53756	0.0436675	0.00283965	7.48176	0.0787333	0.00461536	7.50528	0.145871	0.00580187	7.53756	0.146451	0.00542867	7.48176	0.185396	0.00618052	7.50528	0.309863	0.00882531	7.53756	0.319339	0.00746926	7.48176	0.291166	0.00896588	7.50528	0.501188	0.0114108	7.53756	0.509458	0.00827033	7.5082	0.0161741	0.0387194	0.0058641	0.123685	0.0224766	0.271532	0.0431552	0.433937	0.0714256
7.73115	0.0243628	0.00185252	7.75546	0.012775	0.00186487	7.78881	0.016041	0.00253188	7.73115	0.089133	0.00413798	7.75546	0.137849	0.00365301	7.78881	0.137836	0.00580634	7.73115	0.213324	0.00821019	7.75546	0.327391	0.00557082	7.78881	0.320526	0.00813071	7.73115	0.32682	0.00963856	7.75546	0.478015	0.00645922	7.78881	0.474403	0.00906742	7.75847	0.0167131	0.0177263	0.00344962	0.121606	0.0162364	0.287081	0.0369316	0.426413	0.0498074
7.98054	0.0332762	0.00283479	8.00563	0.000594205	0.000411677	8.04006	0.00178249	0.000779257	7.98054	0.0906175	0.00529234	8.00563	0.0897207	0.00505292	8.04006	0.0932775	0.00457375	7.98054	0.237685	0.00586282	8.00563	0.335117	0.00758354	8.04006	0.322014	0.00768677	7.98054	0.361579	0.00690753	8.00563	0.425432	0.00940846	8.04006	0.417073	0.00799642	8.00874	0.0172523	0.0118843	0.0107015	0.0912052	0.00106799	0.298272	0.0305287	0.401361	0.0200372
8.22994	0.0202029	0.00214562	8.25581	0	0	8.29132	0	0	8.22994	0.0935894	0.0041402	8.25581	0.0267377	0.00300614	8.29132	0.0326766	0.00477669	8.22994	0.237092	0.00538239	8.25581	0.339571	0.00681915	8.29132	0.350531	0.0077728	8.22994	0.350884	0.006183	8.25581	0.366309	0.00623757	8.29132	0.383207	0.00783153	8.25902	0.0177916	0.0067343	0.0067343	0.0510012	0.021363	0.309064	0.0361252	0.3668	0.00933424
8.47933	0.0196091	0.00235599	8.50598	0	0	8.54257	0	0	8.47933	0.103988	0.00503797	8.50598	0.0017829	0.00130748	8.54257	0.00326781	0.00114754	8.47933	0.237686	0.00464158	8.50598	0.308081	0.00685958	8.54257	0.305674	0.00634258	8.47933	0.361283	0.00609528	8.50598	0.309864	0.00677943	8.54257	0.308942	0.00646929	8.50929	0.0183308	0.00653637	0.00653637	0.0363461	0.0338234	0.283814	0.0230742	0.326696	0.0172954
8.72872	0.00623921	0.00191722	8.75616	0	0	8.79382	0	0	8.72872	0.0781393	0.00288498	8.75616	0	0	8.79382	0	0	8.72872	0.242737	0.00575253	8.75616	0.222222	0.00542508	8.79382	0.235569	0.00727478	8.72872	0.327116	0.00566859	8.75616	0.222222	0.00542508	8.79382	0.235569	0.00727478	8.75957	0.0188698	0.00207974	0.00207974	0.0260464	0.0260464	0.23351	0.00601097	0.261636	0.0329659
8.97811	0	0	9.00634	0	0	9.04507	0	0	8.97811	0.0528849	0.00362806	9.00634	0	0	9.04507	0	0	8.97811	0.224614	0.00626838	9.00634	0.138147	0.00609504	9.04507	0.150908	0.00496548	8.97811	0.277499	0.0061499	9.00634	0.138147	0.00609504	9.04507	0.150908	0.00496548	9.00984	0.0194087	0	0	0.0176283	0.0176283	0.171223	0.0269485	0.188851	0.0444767
9.2275	0	0	9.25651	0	0	9.29632	0	0	9.2275	0.0103985	0.00209666	9.25651	0	0	9.29632	0	0	9.2275	0.243925	0.00459851	9.25651	0.043375	0.00381039	9.29632	0.0478264	0.00629712	9.2275	0.254324	0.00535003	9.25651	0.043375	0.00381039	9.29632	0.0478264	0.00629712	9.26011	0.019948	0	0	0.00346617	0.00346617	0.111709	0.0661206	0.115175	0.0695862
9.4769	0	0	9.50669	0	0	9.54758	0	0	9.4769	0	0	9.50669	0	0	9.54758	0	0	9.4769	0.20441	0.00729988	9.50669	0.00237687	0.0011944	9.54758	0.00445603	0.00149489	9.4769	0.20441	0.00729988	9.50669	0.00237687	0.0011944	9.54758	0.00445603	0.00149489	9.51039	0.0204873	0	0	0	0	0.0704142	0.0670004	0.0704142	0.0670004
9.72629	0	0	9.75686	0	0	9.79883	0	0	9.72629	0	0	9.75686	0	0	9.79883	0	0	9.72629	0.144097	0.00526428	9.75686	0.000594319	0.000594319	9.79883	0	0	9.72629	0.144097	0.00526428	9.75686	0.000594319	0.000594319	9.79883	0	0	9.76066	0.0210265	0	0	0	0	0.0482304	0.0479336	0.0482304	0.0479336
9.97568	0	0	10.007	0	0	10.0501	0	0	9.97568	0	0	10.007	0	0	10.0501	0	0	9.97568	0.0891322	0.00572068	10.007	0	0	10.0501	0	0	9.97568	0.0891322	0.00572068	10.007	0	0	10.0501	0	0	10.0109	0.0215727	0	0	0	0	0.0297107	0.0297107	0.0297107	0.0297107
10.2251	0	0	10.2572	0	0	10.3013	0	0	10.2251	0	0	10.2572	0	0	10.3013	0	0	10.2251	0.0175292	0.00207973	10.2572	0	0	10.3013	0	0	10.2251	0.0175292	0.00207973	10.2572	0	0	10.3013	0	0	10.2612	0.0220878	0	0	0	0	0.00584308	0.00584308	0.00584308	0.00584308
10.4745	0	0	10.5074	0	0	10.5526	0	0	10.4745	0	0	10.5074	0	0	10.5526	0	0	10.4745	0	0	10.5074	0	0	10.5526	0	0	10.4745	0	0	10.5074	0	0	10.5526	0	0	10.5115	0.0226385	0	0	0	0	0	0	0	0
10.7239	0	0	10.7576	0	0	10.8038	0	0	10.7239	0	0	10.7576	0	0	10.8038	0	0	10.7239	0	0	10.7576	0	0	10.8038	0	0	10.7239	0	0	10.7576	0	0	10.8038	0	0	10.7618	0.023159	0	0	0	0	0	0	0	0
10.9732	0	0	11.0077	0	0	11.0551	0	0	10.9732	0	0	11.0077	0	0	11.0551	0	0	10.9732	0	0	11.0077	0	0	11.0551	0	0	10.9732	0	0	11.0077	0	0	11.0551	0	0	11.012	0.0237401	0	0	0	0	0	0	0	0
11.2226	0	0	11.2579	0	0	11.3063	0	0	11.2226	0	0	11.2579	0	0	11.3063	0	0	11.2226	0	0	11.2579	0	0	11.3063	0	0	11.2226	0	0	11.2579	0	0	11.3063	0	0	11.2623	0.0242606	0	0	0	0	0	0	0	0
11.472	0	0	11.5081	0	0	11.5576	0	0	11.472	0	0	11.5081	0	0	11.5576	0	0	11.472	0	0	11.5081	0	0	11.5576	0	0	11.472	0	0	11.5081	0	0	11.5576	0	0	11.5126	0.0248113	0	0	0	0	0	0	0	0
11.7214	0	0	11.7583	0	0	11.8088	0	0	11.7214	0	0	11.7583	0	0	11.8088	0	0	11.7214	0	0	11.7583	0	0	11.8088	0	0	11.7214	0	0	11.7583	0	0	11.8088	0	0	11.7628	0.0253318	0	0	0	0	0	0	0	0
11.9708	0	0	12.0084	0	0	12.0601	0	0	11.9708	0	0	12.0084	0	0	12.0601	0	0	11.9708	0	0	12.0084	0	0	12.0601	0	0	11.9708	0	0	12.0084	0	0	12.0601	0	0	12.0131	0.0258856	0	0	0	0	0	0	0	0
12.2202	0	0	12.2586	0	0	12.3113	0	0	12.2202	0	0	12.2586	0	0	12.3113	0	0	12.2202	0	0	12.2586	0	0	12.3113	0	0	12.2202	0	0	12.2586	0	0	12.3113	0	0	12.2634	0.0264061	0	0	0	0	0	0	0	0
#	Protein		#	Protein		#	Protein		#	Protein		#	Protein		#	Protein		#	Protein		#	Protein		#	Protein		#	Protein		#	Protein		#	Protein
																																				z
0	0	0	0	0	0	0	0	0	0	0	0	0	0	0	0	0	0	0	0	0	0	0	0	0	0	0	0	0	0	0	0	0	0	0	0	0	0	0	0	0	0	0	0	0	0
0.249392	0	0	0.250176	0	0	0.251252	0	0	0.249392	0	0	0.250176	0	0	0.251252	0	0	0.249392	0	0	0.250176	0	0	0.251252	0	0	0.249392	0	0	0.250176	0	0	0.251252	0	0	0.250273	0.000539137	0	0	0	0	0	0	0	0
0.498784	0	0	0.500352	0	0	0.502504	0	0	0.498784	0	0	0.500352	0	0	0.502504	0	0	0.498784	0	0	0.500352	0	0	0.502504	0	0	0.498784	0	0	0.500352	0	0	0.502504	0	0	0.500547	0.00107827	0	0	0	0	0	0	0	0
0.748176	0	0	0.750528	0	0	0.753756	0	0	0.748176	0	0	0.750528	0	0	0.753756	0	0	0.748176	0	0	0.750528	0	0	0.753756	0	0	0.748176	0	0	0.750528	0	0	0.753756	0	0	0.75082	0.00161741	0	0	0	0	0	0	0	0
0.997568	0	0	1.0007	0	0	1.00501	0	0	0.997568	0	0	1.0007	0	0	1.00501	0	0	0.997568	0	0	1.0007	0	0	1.00501	0	0	0.997568	0	0	1.0007	0	0	1.00501	0	0	1.00109	0.00215727	0	0	0	0	0	0	0	0
1.24696	0	0	1.25088	0	0	1.25626	0	0	1.24696	0	0	1.25088	0	0	1.25626	0	0	1.24696	0	0	1.25088	0	0	1.25626	0	0	1.24696	0	0	1.25088	0	0	1.25626	0	0	1.25137	0.00269568	0	0	0	0	0	0	0	0
1.49635	0	0	1.50106	0	0	1.50751	0	0	1.49635	0	0	1.50106	0	0	1.50751	0	0	1.49635	0	0	1.50106	0	0	1.50751	0	0	1.49635	0	0	1.50106	0	0	1.50751	0	0	1.50164	0.00323464	0	0	0	0	0	0	0	0
1.74574	0	0	1.75123	0	0	1.75876	0	0	1.74574	0	0	1.75123	0	0	1.75876	0	0	1.74574	0	0	1.75123	0	0	1.75876	0	0	1.74574	0	0	1.75123	0	0	1.75876	0	0	1.75191	0.0037739	0	0	0	0	0	0	0	0
1.99514	0	0	2.00141	0	0	2.01002	0	0	1.99514	0	0	2.00141	0	0	2.01002	0	0	1.99514	0	0	2.00141	0	0	2.01002	0	0	1.99514	0	0	2.00141	0	0	2.01002	0	0	2.00219	0.00431315	0	0	0	0	0	0	0	0
2.24453	0	0	2.25158	0	0	2.26127	0	0	2.24453	0	0	2.25158	0	0	2.26127	0	0	2.24453	0	0	2.25158	0	0	2.26127	0	0	2.24453	0	0	2.25158	0	0	2.26127	0	0	2.25246	0.00485241	0	0	0	0	0	0	0	0
2.49392	0	0	2.50176	0	0	2.51252	0	0	2.49392	0	0	2.50176	0	0	2.51252	0	0	2.49392	0	0	2.50176	0	0	2.51252	0	0	2.49392	0	0	2.50176	0	0	2.51252	0	0	2.50273	0.00539137	0	0	0	0	0	0	0	0
2.74331	0	0	2.75194	0	0	2.76377	0	0	2.74331	0	0	2.75194	0	0	2.76377	0	0	2.74331	0	0	2.75194	0	0	2.76377	0	0	2.74331	0	0	2.75194	0	0	2.76377	0	0	2.75301	0.00593032	0	0	0	0	0	0	0	0
2.9927	0	0	3.00211	0	0	3.01502	0	0	2.9927	0	0	3.00211	0	0	3.01502	0	0	2.9927	0	0	3.00211	0	0	3.01502	0	0	2.9927	0	0	3.00211	0	0	3.01502	0	0	3.00328	0.00646958	0	0	0	0	0	0	0	0
3.2421	0	0	3.25229	0	0	3.26628	0	0	3.2421	0	0	3.25229	0	0	3.26628	0	0	3.2421	0	0	3.25229	0	0	3.26628	0	0	3.2421	0	0	3.25229	0	0	3.26628	0	0	3.25356	0.00700884	0	0	0	0	0	0	0	0
3.49149	0	0	3.50246	0	0	3.51753	0	0	3.49149	0	0	3.50246	0	0	3.51753	0	0	3.49149	0	0	3.50246	0	0	3.51753	0	0	3.49149	0	0	3.50246	0	0	3.51753	0	0	3.50383	0.0075481	0	0	0	0	0	0	0	0
3.74088	0	0	3.75264	0	0	3.76878	0	0	3.74088	0	0	3.75264	0	0	3.76878	0	0	3.74088	0	0	3.75264	0	0	3.76878	0	0	3.74088	0	0	3.75264	0	0	3.76878	0	0	3.7541	0.00808705	0	0	0	0	0	0	0	0
3.99027	0.0118841	0.00177862	4.00282	0	0	4.02003	0	0	3.99027	0.0118841	0.00177862	4.00282	0	0	4.02003	0	0	3.99027	0.0118841	0.00177862	4.00282	0	0	4.02003	0	0	3.99027	0.0118841	0.00177862	4.00282	0	0	4.02003	0	0	4.00437	0.00862601	0.00396138	0.00396138	0.00396138	0.00396138	0.00396138	0.00396138	0.00396138	0.00396138
4.23966	0.0148554	0.00165522	4.25299	0	0	4.27128	0	0	4.23966	0.0148554	0.00165522	4.25299	0	0	4.27128	0	0	4.23966	0.0148554	0.00165522	4.25299	0	0	4.27128	0	0	4.23966	0.0148554	0.00165522	4.25299	0	0	4.27128	0	0	4.25464	0.00916526	0.00495179	0.00495179	0.00495179	0.00495179	0.00495179	0.00495179	0.00495179	0.00495179
4.48906	0.0392181	0.00127992	4.50317	0	0	4.52254	0	0	4.48906	0.0392181	0.00127992	4.50317	0	0	4.52254	0	0	4.48906	0.0392181	0.00127992	4.50317	0	0	4.52254	0	0	4.48906	0.0392181	0.00127992	4.50317	0	0	4.52254	0	0	4.50492	0.00970452	0.0130727	0.0130727	0.0130727	0.0130727	0.0130727	0.0130727	0.0130727	0.0130727
4.73845	0.0478343	0.00135644	4.75334	0	0	4.77379	0	0	4.73845	0.0478343	0.00135644	4.75334	0	0	4.77379	0	0	4.73845	0.0478343	0.00135644	4.75334	0	0	4.77379	0	0	4.73845	0.0478343	0.00135644	4.75334	0	0	4.77379	0	0	4.75519	0.0102438	0.0159448	0.0159448	0.0159448	0.0159448	0.0159448	0.0159448	0.0159448	0.0159448
4.98784	0.0412978	0.00181478	5.00352	0.00178262	0.000779339	5.02504	0.00237662	0.00133922	4.98784	0.0412978	0.00181478	5.00352	0.00178262	0.000779339	5.02504	0.00237662	0.00133922	4.98784	0.0412978	0.00181478	5.00352	0.00178262	0.000779339	5.02504	0.00237662	0.00133922	4.98784	0.0412978	0.00181478	5.00352	0.00178262	0.000779339	5.02504	0.00237662	0.00133922	5.00547	0.0107827	0.0151523	0.0130738	0.0151523	0.0130738	0.0151523	0.0130738	0.0151523	0.0130738
5.23723	0.0368409	0.00318649	5.2537	0.0288179	0.00310647	5.27629	0.0282199	0.00305762	5.23723	0.0368409	0.00318649	5.2537	0.0288179	0.00310647	5.27629	0.0282199	0.00305762	5.23723	0.0368409	0.00318649	5.2537	0.0288179	0.00310647	5.27629	0.0282199	0.00305762	5.23723	0.0368409	0.00318649	5.2537	0.0288179	0.00310647	5.27629	0.0282199	0.00305762	5.25574	0.0113217	0.0312929	0.00277934	0.0312929	0.00277934	0.0312929	0.00277934	0.0312929	0.00277934
5.48662	0.0570447	0.00277948	5.50387	0.102794	0.00625056	5.52754	0.106941	0.00670149	5.48662	0.0570447	0.00277948	5.50387	0.102794	0.00625056	5.52754	0.106941	0.00670149	5.48662	0.0570447	0.00277948	5.50387	0.102794	0.00625056	5.52754	0.106941	0.00670149	5.48662	0.0570447	0.00277948	5.50387	0.102794	0.00625056	5.52754	0.106941	0.00670149	5.50601	0.0118609	0.0889265	0.0159858	0.0889265	0.0159858	0.0889265	0.0159858	0.0889265	0.0159858
5.73602	0.0796246	0.0027019	5.75405	0.15716	0.00571605	5.7788	0.166946	0.00607411	5.73602	0.0796246	0.0027019	5.75405	0.15716	0.00571605	5.7788	0.166946	0.00607411	5.73602	0.0796246	0.0027019	5.75405	0.15716	0.00571605	5.7788	0.166946	0.00607411	5.73602	0.0796246	0.0027019	5.75405	0.15716	0.00571605	5.7788	0.166946	0.00607411	5.75629	0.0124002	0.134577	0.0276211	0.134577	0.0276211	0.134577	0.0276211	0.134577	0.0276211
5.98541	0.106365	0.00366957	6.00422	0.166369	0.00451784	6.03005	0.155955	0.00465303	5.98541	0.106365	0.00366957	6.00422	0.166369	0.00451784	6.03005	0.155955	0.00465303	5.98541	0.106365	0.00366957	6.00422	0.166369	0.00451784	6.03005	0.155955	0.00465303	5.98541	0.106365	0.00366957	6.00422	0.166369	0.00451784	6.03005	0.155955	0.00465303	6.00656	0.0129395	0.142897	0.0185115	0.142897	0.0185115	0.142897	0.0185115	0.142897	0.0185115
6.2348	0.0820009	0.00528382	6.2544	0.153296	0.00624717	6.2813	0.140213	0.0064231	6.2348	0.0820009	0.00528382	6.2544	0.153296	0.00624717	6.2813	0.140213	0.0064231	6.2348	0.0820009	0.00528382	6.2544	0.153296	0.00624717	6.2813	0.140213	0.0064231	6.2348	0.0820009	0.00528382	6.2544	0.153296	0.00624717	6.2813	0.140213	0.0064231	6.25683	0.0134784	0.12517	0.0219125	0.12517	0.0219125	0.12517	0.0219125	0.12517	0.0219125
6.48419	0.112307	0.00485298	6.50458	0.164589	0.00574679	6.53255	0.153581	0.00565791	6.48419	0.112307	0.00485298	6.50458	0.164589	0.00574679	6.53255	0.153581	0.00565791	6.48419	0.112307	0.00485298	6.50458	0.164589	0.00574679	6.53255	0.153581	0.00565791	6.48419	0.112307	0.00485298	6.50458	0.164589	0.00574679	6.53255	0.153581	0.00565791	6.50711	0.0140174	0.143492	0.015913	0.143492	0.015913	0.143492	0.015913	0.143492	0.015913
6.73358	0.0947772	0.00520507	6.75475	0.159832	0.00518923	6.7838	0.161897	0.00456344	6.73358	0.0947772	0.00520507	6.75475	0.159832	0.00518923	6.7838	0.161897	0.00456344	6.73358	0.0947772	0.00520507	6.75475	0.159832	0.00518923	6.7838	0.161897	0.00456344	6.73358	0.0947772	0.00520507	6.75475	0.159832	0.00518923	6.7838	0.161897	0.00456344	6.75738	0.0145566	0.138836	0.0220372	0.138836	0.0220372	0.138836	0.0220372	0.138836	0.0220372
6.98298	0.0983422	0.00276184	7.00493	0.134283	0.00606003	7.03506	0.141401	0.00382681	6.98298	0.0983422	0.00276184	7.00493	0.134283	0.00606003	7.03506	0.141401	0.00382681	6.98298	0.0983422	0.00276184	7.00493	0.134283	0.00606003	7.03506	0.141401	0.00382681	6.98298	0.0983422	0.00276184	7.00493	0.134283	0.00606003	7.03506	0.141401	0.00382681	7.00766	0.0150959	0.124675	0.0133259	0.124675	0.0133259	0.124675	0.0133259	0.124675	0.0133259
7.23237	0.0713059	0.00312859	7.2551	0.0594179	0.00410466	7.28631	0.0668386	0.00521121	7.23237	0.0713059	0.00312859	7.2551	0.0594179	0.00410466	7.28631	0.0668386	0.00521121	7.23237	0.0713059	0.00312859	7.2551	0.0594179	0.00410466	7.28631	0.0668386	0.00521121	7.23237	0.0713059	0.00312859	7.2551	0.0594179	0.00410466	7.28631	0.0668386	0.00521121	7.25793	0.0156351	0.0658541	0.0034669	0.0658541	0.0034669	0.0658541	0.0034669	0.0658541	0.0034669
7.48176	0.0814073	0.00335285	7.50528	0.00683312	0.00144217	7.53756	0.0106947	0.00309211	7.48176	0.0814073	0.00335285	7.50528	0.00683312	0.00144217	7.53756	0.0106947	0.00309211	7.48176	0.0814073	0.00335285	7.50528	0.00683312	0.00144217	7.53756	0.0106947	0.00309211	7.48176	0.0814073	0.00335285	7.50528	0.00683312	0.00144217	7.53756	0.0106947	0.00309211	7.5082	0.0161741	0.0329784	0.0242401	0.0329784	0.0242401	0.0329784	0.0242401	0.0329784	0.0242401
7.73115	0.0701175	0.00387843	7.75546	0.00029716	0.00029716	7.78881	0.000297105	0.000297105	7.73115	0.0701175	0.00387843	7.75546	0.00029716	0.00029716	7.78881	0.000297105	0.000297105	7.73115	0.0701175	0.00387843	7.75546	0.00029716	0.00029716	7.78881	0.000297105	0.000297105	7.73115	0.0701175	0.00387843	7.75546	0.00029716	0.00029716	7.78881	0.000297105	0.000297105	7.75847	0.0167131	0.0235706	0.0232734	0.0235706	0.0232734	0.0235706	0.0232734	0.0235706	0.0232734
7.98054	0.0576388	0.0024701	8.00563	0	0	8.04006	0	0	7.98054	0.0576388	0.0024701	8.00563	0	0	8.04006	0	0	7.98054	0.0576388	0.0024701	8.00563	0	0	8.04006	0	0	7.98054	0.0576388	0.0024701	8.00563	0	0	8.04006	0	0	8.00874	0.0172523	0.0192129	0.0192129	0.0192129	0.0192129	0.0192129	0.0192129	0.0192129	0.0192129
8.22994	0.0323847	0.00303052	8.25581	0	0	8.29132	0	0	8.22994	0.0323847	0.00303052	8.25581	0	0	8.29132	0	0	8.22994	0.0323847	0.00303052	8.25581	0	0	8.29132	0	0	8.22994	0.0323847	0.00303052	8.25581	0	0	8.29132	0	0	8.25902	0.0177916	0.0107949	0.0107949	0.0107949	0.0107949	0.0107949	0.0107949	0.0107949	0.0107949
8.47933	0.000297108	0.000297108	8.50598	0	0	8.54257	0	0	8.47933	0.000297108	0.000297108	8.50598	0	0	8.54257	0	0	8.47933	0.000297108	0.000297108	8.50598	0	0	8.54257	0	0	8.47933	0.000297108	0.000297108	8.50598	0	0	8.54257	0	0	8.50929	0.0183308	9.90359e-05	9.90359e-05	9.90359e-05	9.90359e-05	9.90359e-05	9.90359e-05	9.90359e-05	9.90359e-05
8.72872	0	0	8.75616	0	0	8.79382	0	0	8.72872	0	0	8.75616	0	0	8.79382	0	0	8.72872	0	0	8.75616	0	0	8.79382	0	0	8.72872	0	0	8.75616	0	0	8.79382	0	0	8.75957	0.0188698	0	0	0	0	0	0	0	0
8.97811	0	0	9.00634	0	0	9.04507	0	0	8.97811	0	0	9.00634	0	0	9.04507	0	0	8.97811	0	0	9.00634	0	0	9.04507	0	0	8.97811	0	0	9.00634	0	0	9.04507	0	0	9.00984	0.0194087	0	0	0	0	0	0	0	0
9.2275	0	0	9.25651	0	0	9.29632	0	0	9.2275	0	0	9.25651	0	0	9.29632	0	0	9.2275	0	0	9.25651	0	0	9.29632	0	0	9.2275	0	0	9.25651	0	0	9.29632	0	0	9.26011	0.019948	0	0	0	0	0	0	0	0
9.4769	0	0	9.50669	0	0	9.54758	0	0	9.4769	0	0	9.50669	0	0	9.54758	0	0	9.4769	0	0	9.50669	0	0	9.54758	0	0	9.4769	0	0	9.50669	0	0	9.54758	0	0	9.51039	0.0204873	0	0	0	0	0	0	0	0
9.72629	0	0	9.75686	0	0	9.79883	0	0	9.72629	0	0	9.75686	0	0	9.79883	0	0	9.72629	0	0	9.75686	0	0	9.79883	0	0	9.72629	0	0	9.75686	0	0	9.79883	0	0	9.76066	0.0210265	0	0	0	0	0	0	0	0
9.97568	0	0	10.007	0	0	10.0501	0	0	9.97568	0	0	10.007	0	0	10.0501	0	0	9.97568	0	0	10.007	0	0	10.0501	0	0	9.97568	0	0	10.007	0	0	10.0501	0	0	10.0109	0.0215727	0	0	0	0	0	0	0	0
10.2251	0	0	10.2572	0	0	10.3013	0	0	10.2251	0	0	10.2572	0	0	10.3013	0	0	10.2251	0	0	10.2572	0	0	10.3013	0	0	10.2251	0	0	10.2572	0	0	10.3013	0	0	10.2612	0.0220878	0	0	0	0	0	0	0	0
10.4745	0	0	10.5074	0	0	10.5526	0	0	10.4745	0	0	10.5074	0	0	10.5526	0	0	10.4745	0	0	10.5074	0	0	10.5526	0	0	10.4745	0	0	10.5074	0	0	10.5526	0	0	10.5115	0.0226385	0	0	0	0	0	0	0	0
10.7239	0	0	10.7576	0	0	10.8038	0	0	10.7239	0	0	10.7576	0	0	10.8038	0	0	10.7239	0	0	10.7576	0	0	10.8038	0	0	10.7239	0	0	10.7576	0	0	10.8038	0	0	10.7618	0.023159	0	0	0	0	0	0	0	0
10.9732	0	0	11.0077	0	0	11.0551	0	0	10.9732	0	0	11.0077	0	0	11.0551	0	0	10.9732	0	0	11.0077	0	0	11.0551	0	0	10.9732	0	0	11.0077	0	0	11.0551	0	0	11.012	0.0237401	0	0	0	0	0	0	0	0
11.2226	0	0	11.2579	0	0	11.3063	0	0	11.2226	0	0	11.2579	0	0	11.3063	0	0	11.2226	0	0	11.2579	0	0	11.3063	0	0	11.2226	0	0	11.2579	0	0	11.3063	0	0	11.2623	0.0242606	0	0	0	0	0	0	0	0
11.472	0	0	11.5081	0	0	11.5576	0	0	11.472	0	0	11.5081	0	0	11.5576	0	0	11.472	0	0	11.5081	0	0	11.5576	0	0	11.472	0	0	11.5081	0	0	11.5576	0	0	11.5126	0.0248113	0	0	0	0	0	0	0	0
11.7214	0	0	11.7583	0	0	11.8088	0	0	11.7214	0	0	11.7583	0	0	11.8088	0	0	11.7214	0	0	11.7583	0	0	11.8088	0	0	11.7214	0	0	11.7583	0	0	11.8088	0	0	11.7628	0.0253318	0	0	0	0	0	0	0	0
11.9708	0	0	12.0084	0	0	12.0601	0	0	11.9708	0	0	12.0084	0	0	12.0601	0	0	11.9708	0	0	12.0084	0	0	12.0601	0	0	11.9708	0	0	12.0084	0	0	12.0601	0	0	12.0131	0.0258856	0	0	0	0	0	0	0	0
12.2202	0	0	12.2586	0	0	12.3113	0	0	12.2202	0	0	12.2586	0	0	12.3113	0	0	12.2202	0	0	12.2586	0	0	12.3113	0	0	12.2202	0	0	12.2586	0	0	12.3113	0	0	12.2634	0.0264061	0	0	0	0	0	0	0	0

## Sheet: Figure-S34-E-F
																					E	P1-ABC-3 (C-state)											F	P1-ABC-2 (I-state)
