# Supplementary material for: Data showing the lipid conformations and membrane binding behaviors of beta-amyloid fibrils in phase-separated cholesterol-enriched lipid domains with and without glycolipid and oxidized cholesterol from coarse-grained molecular dynamics simulations
Source: Data Brief. 2020 Apr 19;30:105496. doi: 10.1016/j.dib.2020.105496 (PMC7186522; doi:10.1016/j.dib.2020.105496)
Supplement: Supplementary file 1 [file mmc1.zip › Supplementary-Data/S34-35/Figure-S34-C-D-C1-ABC-density-shells-plot-1.xlsx]

## Sheet: ABC
C1-ABC-p5nm			C1-ABC-p-p5nm			C1-ABC-n-p5nm			C1-ABC-p5-1nm			C1-ABC-p-p5nm			C1-ABC-n-p5-1nm			C1-ABC-1-2nm			C1-ABC-p-1-2nm			C1-ABC-n-1-2nm			C1-ABC-2-3nm			C1-ABC-p-2-3nm			C1-ABC-n-2-3nm			Combine		Shell 1		shell 2		shell 3		shell 4
#	AL-DPP-PO4		#	AL-DPP-PO4		#	AL-DPP-PO4		#	AL-DPP-PO4		#	AL-DPP-PO4		#	AL-DPP-PO4		#	AL-DPP-PO4		#	AL-DPP-PO4		#	AL-DPP-PO4		#	AL-DPP-PO4		#	AL-DPP-PO4		#	AL-DPP-PO4
																																				z
0	0	0	0	0	0	0	0	0	0	0	0	0	0	0	0	0	0	0	0	0	0	0	0	0	0	0	0	0	0	0	0	0	0	0	0	0	0	0	0	0	0	0	0	0	0
0.2598	0	0	0.25994	0	0	0.260282	0	0	0.2598	0	0	0.25994	0	0	0.260282	0	0	0.2598	0	0	0.25994	0	0	0.260282	0	0	0.2598	0	0	0.25994	0	0	0.260282	0	0	0.260007	0.000143156	0	0	0	0	0	0	0	0
0.5196	0	0	0.51988	0	0	0.520564	0	0	0.5196	0	0	0.51988	0	0	0.520564	0	0	0.5196	0	0	0.51988	0	0	0.520564	0	0	0.5196	0	0	0.51988	0	0	0.520564	0	0	0.520015	0.000286313	0	0	0	0	0	0	0	0
0.7794	0	0	0.77982	0	0	0.780846	0	0	0.7794	0	0	0.77982	0	0	0.780846	0	0	0.7794	0	0	0.77982	0	0	0.780846	0	0	0.7794	0	0	0.77982	0.000890304	0.000493028	0.780846	0.000890068	0.000652719	0.780022	0.000429469	0	0	0	0	0	0	0.000593457	0.000296729
1.0392	0	0	1.03976	0	0	1.04113	0	0	1.0392	0	0	1.03976	0	0	1.04113	0	0	1.0392	0	0	1.03976	0	0	1.04113	0	0	1.0392	0.0012343	0.000577292	1.03976	0.00890261	0.00225216	1.04113	0.00474733	0.001869	1.04003	0.000573265	0	0	0	0	0	0	0.00496142	0.00221624
1.299	0	0	1.2997	0	0	1.30141	0	0	1.299	0	0	1.2997	0	0	1.30141	0	0	1.299	0.000617184	0.000427227	1.2997	0.00534168	0.00133774	1.30141	0.00178015	0.000888085	1.299	0.00216012	0.00083566	1.2997	0.0275983	0.00315023	1.30141	0.0261088	0.00493612	1.30004	0.000715782	0	0	0	0	0.00257967	0.00142122	0.0186224	0.00824237
1.5588	0	0	1.55964	0	0	1.56169	0	0	1.5588	0	0	1.55964	0	0	1.56169	0	0	1.5588	0.000617097	0.000427166	1.55964	0.027005	0.00395181	1.56169	0.00771396	0.00141917	1.5588	0.0169723	0.00369986	1.55964	0.037984	0.00423488	1.56169	0.0516236	0.00613792	1.56004	0.000858299	0	0	0	0	0.0117787	0.007884	0.0355266	0.0100781
1.8186	0	0	1.81958	0	0	1.82197	0	0	1.8186	0	0	1.81958	0.000617247	0.00042727	1.82197	0	0	1.8186	0.00771453	0.00172502	1.81958	0.0326425	0.00291225	1.82197	0.0222519	0.00239516	1.8186	0.0357964	0.0037499	1.81958	0.0365002	0.00395859	1.82197	0.0439091	0.00464333	1.82005	0.00100082	0	0	0.000205749	0.000205749	0.0208696	0.00722919	0.0387352	0.00259488
2.0784	0	0	2.07952	0	0	2.08226	0	0	2.0784	0	0	2.07952	0.00123433	0.000729128	2.08226	0.000296699	0.000296699	2.0784	0.0228356	0.00319578	2.07952	0.0302686	0.00347489	2.08226	0.0219546	0.00377149	2.0784	0.0558548	0.00394072	2.07952	0.0231467	0.00293403	2.08226	0.035009	0.00556674	2.08006	0.00114653	0	0	0.000510344	0.000371989	0.0250196	0.00263679	0.0380035	0.00955999
2.3382	0	0	2.33946	0	0	2.34254	0	0	2.3382	0	0	2.33946	0.001543	0.000771511	2.34254	0.000890034	0.000492878	2.3382	0.0447452	0.0058242	2.33946	0.0109799	0.0025019	2.34254	0.0109773	0.00331917	2.3382	0.0459799	0.00463923	2.33946	0.0145405	0.00332386	2.34254	0.0124604	0.00337119	2.34007	0.00128905	0	0	0.00081101	0.000447174	0.0222341	0.0112555	0.024327	0.0108431
2.598	0	0	2.5994	0	0	2.60282	0	0	2.598	0.000925744	0.000511724	2.5994	0	0	2.60282	0	0	2.598	0.0305504	0.00354897	2.5994	0.00207725	0.000684457	2.60282	0.00474657	0.00205524	2.598	0.0305501	0.00354873	2.5994	0.00415444	0.00155667	2.60282	0.00385676	0.00155747	2.60007	0.00143156	0	0	0.000308581	0.000308581	0.0124581	0.00907893	0.0128538	0.00884859
2.8578	0	0	2.85934	0	0	2.8631	0	0	2.8578	0.000617155	0.000427206	2.85934	0	0	2.8631	0.000296643	0.000296643	2.8578	0.0129606	0.00269905	2.85934	0.000296778	0.000296778	2.8631	0.000593285	0.000593285	2.8578	0.00555454	0.00144467	2.85934	0.000890238	0.000652839	2.8631	0.00148331	0.000958566	2.86008	0.00157408	0	0	0.000304599	0.000178202	0.00461689	0.00417273	0.0026427	0.00146595
3.1176	0	0	3.11928	0	0	3.12338	0	0	3.1176	0	0	3.11928	0	0	3.12338	0	0	3.1176	0.00308593	0.00154297	3.11928	0	0	3.12338	0	0	3.1176	0.00123438	0.00096359	3.11928	0	0	3.12338	0.000296673	0.000296673	3.12009	0.0017166	0	0	0	0	0.00102864	0.00102864	0.000510351	0.000372007
3.3774	0	0	3.37922	0	0	3.38367	0	0	3.3774	0	0	3.37922	0	0	3.38367	0	0	3.3774	0	0	3.37922	0	0	3.38367	0	0	3.3774	0.000308596	0.000308596	3.37922	0	0	3.38367	0	0	3.3801	0.00186231	0	0	0	0	0	0	0.000102865	0.000102865
3.6372	0	0	3.63916	0	0	3.64395	0	0	3.6372	0	0	3.63916	0	0	3.64395	0	0	3.6372	0	0	3.63916	0	0	3.64395	0	0	3.6372	0	0	3.63916	0	0	3.64395	0	0	3.6401	0.00200483	0	0	0	0	0	0	0	0
3.897	0	0	3.8991	0	0	3.90423	0	0	3.897	0	0	3.8991	0	0	3.90423	0	0	3.897	0	0	3.8991	0	0	3.90423	0	0	3.897	0	0	3.8991	0	0	3.90423	0	0	3.90011	0.00214735	0	0	0	0	0	0	0	0
4.1568	0	0	4.15904	0	0	4.16451	0	0	4.1568	0	0	4.15904	0	0	4.16451	0	0	4.1568	0	0	4.15904	0	0	4.16451	0	0	4.1568	0	0	4.15904	0.000296707	0.000296707	4.16451	0	0	4.16012	0.00228986	0	0	0	0	0	0	9.89024e-05	9.89024e-05
4.4166	0	0	4.41898	0	0	4.42479	0	0	4.4166	0	0	4.41898	0	0	4.42479	0	0	4.4166	0	0	4.41898	0	0	4.42479	0	0	4.4166	0	0	4.41898	0	0	4.42479	0	0	4.42012	0.00243238	0	0	0	0	0	0	0	0
4.6764	0	0	4.67892	0	0	4.68508	0	0	4.6764	0	0	4.67892	0	0	4.68508	0	0	4.6764	0	0	4.67892	0.00207718	0.00109594	4.68508	0.000593385	0.000593385	4.6764	0	0	4.67892	0.0020771	0.000913618	4.68508	0.0020768	0.00100874	4.68013	0.0025781	0	0	0	0	0.000890188	0.000617721	0.00138463	0.000692317
4.9362	0	0	4.93886	0	0	4.94536	0	0	4.9362	0	0	4.93886	0	0	4.94536	0.000296692	0.000296692	4.9362	0.000308625	0.000308625	4.93886	0.00385765	0.00143545	4.94536	0.00148366	0.000958825	4.9362	0.00123432	0.0005773	4.93886	0.0115734	0.002942	4.94536	0.00919733	0.00277366	4.94014	0.00272061	0	0	9.88972e-05	9.88972e-05	0.00188331	0.00104382	0.007335	0.00312651
5.196	0	0	5.1988	0.00123454	0.000577405	5.20564	0.000296673	0.000296673	5.196	0	0	5.1988	0.002469	0.000859193	5.20564	0.00237351	0.000712053	5.196	0.000925714	0.000678376	5.1988	0.0115733	0.00235387	5.20564	0.00860386	0.00188111	5.196	0.00648027	0.00238533	5.1988	0.024927	0.00366425	5.20564	0.0255151	0.00301861	5.20015	0.00286313	0.000510405	0.00037206	0.00161417	0.000807557	0.00703429	0.0031723	0.0189741	0.00624924
5.4558	0	0	5.45874	0.00617262	0.0015432	5.46592	0.00296676	0.00105477	5.4558	0.000617169	0.000427216	5.45874	0.00771572	0.00178188	5.46592	0.00682372	0.00150231	5.4558	0.00894909	0.00238535	5.45874	0.0234431	0.0025492	5.46592	0.0299655	0.00469379	5.4558	0.0120349	0.00278445	5.45874	0.0338301	0.0038537	5.46592	0.0418326	0.00397204	5.46015	0.00300565	0.00304646	0.00178233	0.0050522	0.00223242	0.0207859	0.00621068	0.0292326	0.00890373
5.7156	0.00246877	0.000859118	5.71868	0.0129625	0.00242865	5.7262	0.00801055	0.001789	5.7156	0.00555439	0.0014446	5.71868	0.0160488	0.00235393	5.7262	0.0154282	0.00238252	5.7156	0.0203668	0.00274127	5.71868	0.0320497	0.00377268	5.7262	0.0350094	0.00329339	5.7156	0.0293162	0.00415454	5.71868	0.0400623	0.00440707	5.7262	0.0439099	0.00564084	5.72016	0.00314816	0.00781395	0.00303088	0.0123438	0.00339942	0.029142	0.00446999	0.0377628	0.00436693
5.9754	0.0092578	0.00160602	5.97862	0.00895018	0.00170688	5.98649	0.0103843	0.00170858	5.9754	0.0145037	0.00190642	5.97862	0.0123452	0.00222749	5.98649	0.0145376	0.00211046	5.9754	0.0364133	0.00520403	5.97862	0.0258182	0.00399099	5.98649	0.0290757	0.00457507	5.9754	0.0407338	0.00392157	5.97862	0.0332368	0.00435984	5.98649	0.0252183	0.00449915	5.98017	0.00329388	0.00953077	0.000435919	0.0137955	0.000725222	0.0304357	0.00313322	0.033063	0.00447977
6.2352	0.0203669	0.0025926	6.23856	0.0058638	0.00102353	6.24677	0.00890047	0.00189874	6.2352	0.0212926	0.00200581	6.23856	0.00709859	0.00153804	6.24677	0.00890072	0.00185002	6.2352	0.0357965	0.00380262	6.23856	0.0121668	0.00235085	6.24677	0.0163176	0.0033508	6.2352	0.0459798	0.00406956	6.23856	0.0169147	0.00389941	6.24677	0.0195809	0.00415343	6.24018	0.0034364	0.0117104	0.00441614	0.0124306	0.00446142	0.021427	0.00728398	0.0274918	0.00927598
6.495	0.0169726	0.00154307	6.4985	0.00216034	0.000707137	6.50705	0.00178011	0.000650006	6.495	0.0151211	0.00229207	6.4985	0.00185181	0.000672656	6.50705	0.00148341	0.000608017	6.495	0.0302417	0.00284924	6.4985	0.00326439	0.0011463	6.50705	0.00712004	0.00213591	6.495	0.0327103	0.00389014	6.4985	0.00830915	0.00176066	6.50705	0.00622999	0.00205269	6.50018	0.00357891	0.00697102	0.005002	0.00615211	0.00448576	0.0135421	0.0084237	0.0157498	0.00850146
6.7548	0.012035	0.0014826	6.75844	0.000617286	0.000427297	6.76733	0	0	6.7548	0.00894933	0.00225722	6.75844	0.000308615	0.000308615	6.76733	0	0	6.7548	0.0138865	0.00199194	6.75844	0	0	6.76733	0.00237323	0.00111312	6.7548	0.0117265	0.00330684	6.75844	0.000296772	0.000296772	6.76733	0.00178007	0.00064999	6.76019	0.00372143	0.00421743	0.00391284	0.00308598	0.00293303	0.00541991	0.00428837	0.00460111	0.00358833
7.0146	0.00432024	0.0011852	7.01838	0	0	7.02761	0	0	7.0146	0.00154298	0.000629918	7.01838	0	0	7.02761	0	0	7.0146	0.003703	0.00110183	7.01838	0	0	7.02761	0	0	7.0146	0.00370308	0.00141693	7.01838	0	0	7.02761	0.000296647	0.000296647	7.0202	0.00386395	0.00144008	0.00144008	0.000514326	0.000514326	0.00123433	0.00123433	0.00133324	0.00118801
7.2744	0.000308595	0.000308595	7.27832	0	0	7.2879	0	0	7.2744	0.00092576	0.000511733	7.27832	0	0	7.2879	0	0	7.2744	0.000925751	0.000678428	7.27832	0	0	7.2879	0	0	7.2744	0	0	7.27832	0	0	7.2879	0	0	7.28021	0.00400966	0.000102865	0.000102865	0.000308587	0.000308587	0.000308584	0.000308584	0	0
7.5342	0	0	7.53826	0	0	7.54818	0	0	7.5342	0	0	7.53826	0	0	7.54818	0	0	7.5342	0	0	7.53826	0	0	7.54818	0	0	7.5342	0	0	7.53826	0	0	7.54818	0	0	7.54021	0.00415218	0	0	0	0	0	0	0	0
7.794	0	0	7.7982	0	0	7.80846	0	0	7.794	0	0	7.7982	0	0	7.80846	0	0	7.794	0	0	7.7982	0	0	7.80846	0	0	7.794	0	0	7.7982	0	0	7.80846	0	0	7.80022	0.00429469	0	0	0	0	0	0	0	0
8.0538	0	0	8.05814	0	0	8.06874	0	0	8.0538	0	0	8.05814	0	0	8.06874	0	0	8.0538	0	0	8.05814	0	0	8.06874	0	0	8.0538	0	0	8.05814	0	0	8.06874	0	0	8.06023	0.00443721	0	0	0	0	0	0	0	0
8.3136	0	0	8.31808	0	0	8.32902	0	0	8.3136	0	0	8.31808	0	0	8.32902	0	0	8.3136	0	0	8.31808	0	0	8.32902	0	0	8.3136	0	0	8.31808	0	0	8.32902	0	0	8.32023	0.00457973	0	0	0	0	0	0	0	0
8.5734	0	0	8.57802	0	0	8.58931	0	0	8.5734	0	0	8.57802	0	0	8.58931	0	0	8.5734	0	0	8.57802	0	0	8.58931	0	0	8.5734	0	0	8.57802	0	0	8.58931	0	0	8.58024	0.00472544	0	0	0	0	0	0	0	0
8.8332	0	0	8.83796	0	0	8.84959	0	0	8.8332	0	0	8.83796	0	0	8.84959	0	0	8.8332	0	0	8.83796	0	0	8.84959	0	0	8.8332	0	0	8.83796	0	0	8.84959	0	0	8.84025	0.00486796	0	0	0	0	0	0	0	0
9.093	0	0	9.0979	0	0	9.10987	0	0	9.093	0	0	9.0979	0	0	9.10987	0	0	9.093	0	0	9.0979	0	0	9.10987	0	0	9.093	0	0	9.0979	0	0	9.10987	0	0	9.10026	0.00501048	0	0	0	0	0	0	0	0
9.3528	0	0	9.35784	0	0	9.37015	0	0	9.3528	0	0	9.35784	0	0	9.37015	0	0	9.3528	0	0	9.35784	0	0	9.37015	0	0	9.3528	0	0	9.35784	0	0	9.37015	0	0	9.36026	0.00515299	0	0	0	0	0	0	0	0
9.6126	0	0	9.61778	0	0	9.63043	0	0	9.6126	0	0	9.61778	0	0	9.63043	0	0	9.6126	0	0	9.61778	0	0	9.63043	0	0	9.6126	0	0	9.61778	0	0	9.63043	0	0	9.62027	0.00529551	0	0	0	0	0	0	0	0
9.8724	0	0	9.87772	0	0	9.89072	0	0	9.8724	0	0	9.87772	0	0	9.89072	0	0	9.8724	0	0	9.87772	0	0	9.89072	0	0	9.8724	0	0	9.87772	0	0	9.89072	0	0	9.88028	0.00544123	0	0	0	0	0	0	0	0
10.1322	0	0	10.1377	0	0	10.151	0	0	10.1322	0	0	10.1377	0	0	10.151	0	0	10.1322	0	0	10.1377	0	0	10.151	0	0	10.1322	0	0	10.1377	0	0	10.151	0	0	10.1403	0.00558062	0	0	0	0	0	0	0	0
10.392	0	0	10.3976	0	0	10.4113	0	0	10.392	0	0	10.3976	0	0	10.4113	0	0	10.392	0	0	10.3976	0	0	10.4113	0	0	10.392	0	0	10.3976	0	0	10.4113	0	0	10.4003	0.00573265	0	0	0	0	0	0	0	0
10.6518	0	0	10.6575	0	0	10.6716	0	0	10.6518	0	0	10.6575	0	0	10.6716	0	0	10.6518	0	0	10.6575	0	0	10.6716	0	0	10.6518	0	0	10.6575	0	0	10.6716	0	0	10.6603	0.00588473	0	0	0	0	0	0	0	0
10.9116	0	0	10.9175	0	0	10.9318	0	0	10.9116	0	0	10.9175	0	0	10.9318	0	0	10.9116	0	0	10.9175	0	0	10.9318	0	0	10.9116	0	0	10.9175	0	0	10.9318	0	0	10.9203	0.00599694	0	0	0	0	0	0	0	0
11.1714	0	0	11.1774	0	0	11.1921	0	0	11.1714	0	0	11.1774	0	0	11.1921	0	0	11.1714	0	0	11.1774	0	0	11.1921	0	0	11.1714	0	0	11.1774	0	0	11.1921	0	0	11.1803	0.00614898	0	0	0	0	0	0	0	0
11.4312	0	0	11.4374	0	0	11.4524	0	0	11.4312	0	0	11.4374	0	0	11.4524	0	0	11.4312	0	0	11.4374	0	0	11.4524	0	0	11.4312	0	0	11.4374	0	0	11.4524	0	0	11.4403	0.00629321	0	0	0	0	0	0	0	0
11.691	0	0	11.6973	0	0	11.7127	0	0	11.691	0	0	11.6973	0	0	11.7127	0	0	11.691	0	0	11.6973	0	0	11.7127	0	0	11.691	0	0	11.6973	0	0	11.7127	0	0	11.7003	0.00644524	0	0	0	0	0	0	0	0
11.9508	0	0	11.9572	0	0	11.973	0	0	11.9508	0	0	11.9572	0	0	11.973	0	0	11.9508	0	0	11.9572	0	0	11.973	0	0	11.9508	0	0	11.9572	0	0	11.973	0	0	11.9603	0.00659731	0	0	0	0	0	0	0	0
12.2106	0	0	12.2172	0	0	12.2333	0	0	12.2106	0	0	12.2172	0	0	12.2333	0	0	12.2106	0	0	12.2172	0	0	12.2333	0	0	12.2106	0	0	12.2172	0	0	12.2333	0	0	12.2204	0.0067415	0	0	0	0	0	0	0	0
12.4704	0	0	12.4771	0	0	12.4935	0	0	12.4704	0	0	12.4771	0	0	12.4935	0	0	12.4704	0	0	12.4771	0	0	12.4935	0	0	12.4704	0	0	12.4771	0	0	12.4935	0	0	12.4803	0.00686157	0	0	0	0	0	0	0	0
12.7302	0	0	12.7371	0	0	12.7538	0	0	12.7302	0	0	12.7371	0	0	12.7538	0	0	12.7302	0	0	12.7371	0	0	12.7538	0	0	12.7302	0	0	12.7371	0	0	12.7538	0	0	12.7404	0.00700579	0	0	0	0	0	0	0	0
#	AL-DIP-PO4		#	AL-DIP-PO4		#	AL-DIP-PO4		#	AL-DIP-PO4		#	AL-DIP-PO4		#	AL-DIP-PO4		#	AL-DIP-PO4		#	AL-DIP-PO4		#	AL-DIP-PO4		#	AL-DIP-PO4		#	AL-DIP-PO4		#	AL-DIP-PO4
																																				z
0	0	0	0	0	0	0	0	0	0	0	0	0	0	0	0	0	0	0	0	0	0	0	0	0	0	0	0	0	0	0	0	0	0	0	0	0	0	0	0	0	0	0	0	0	0
0.2598	0	0	0.25994	0	0	0.260282	0	0	0.2598	0	0	0.25994	0	0	0.260282	0	0	0.2598	0	0	0.25994	0	0	0.260282	0	0	0.2598	0	0	0.25994	0	0	0.260282	0	0	0.260007	0.000143156	0	0	0	0	0	0	0	0
0.5196	0	0	0.51988	0	0	0.520564	0	0	0.5196	0	0	0.51988	0	0	0.520564	0	0	0.5196	0	0	0.51988	0	0	0.520564	0	0	0.5196	0	0	0.51988	0	0	0.520564	0	0	0.520015	0.000286313	0	0	0	0	0	0	0	0
0.7794	0	0	0.77982	0	0	0.780846	0	0	0.7794	0	0	0.77982	0	0	0.780846	0	0	0.7794	0	0	0.77982	0	0	0.780846	0	0	0.7794	0.00030861	0.00030861	0.77982	0.000593548	0.000411222	0.780846	0.000890056	0.000652714	0.780022	0.000429469	0	0	0	0	0	0	0.000597404	0.00016786
1.0392	0	0	1.03976	0	0	1.04113	0	0	1.0392	0	0	1.03976	0	0	1.04113	0	0	1.0392	0	0	1.03976	0	0	1.04113	0	0	1.0392	0	0	1.03976	0.0100897	0.00233519	1.04113	0.00474694	0.00166146	1.04003	0.000573265	0	0	0	0	0	0	0.00494556	0.00291435
1.299	0	0	1.2997	0	0	1.30141	0	0	1.299	0	0	1.2997	0	0	1.30141	0	0	1.299	0	0	1.2997	0.00118709	0.000702311	1.30141	0	0	1.299	0.00401145	0.00148517	1.2997	0.0198828	0.00284469	1.30141	0.0106807	0.00214276	1.30004	0.000715782	0	0	0	0	0.000395698	0.000395698	0.011525	0.00460108
1.5588	0	0	1.55964	0	0	1.56169	0	0	1.5588	0	0	1.55964	0	0	1.56169	0	0	1.5588	0.000617209	0.000427243	1.55964	0.00296761	0.00105507	1.56169	0.000593377	0.000593377	1.5588	0.00956626	0.00214916	1.55964	0.0273015	0.00340339	1.56169	0.0189878	0.0024292	1.56004	0.000858299	0	0	0	0	0.00139273	0.000787469	0.0186185	0.00512304
1.8186	0	0	1.81958	0	0	1.82197	0	0	1.8186	0	0	1.81958	0.000296736	0.000296736	1.82197	0	0	1.8186	0.00246879	0.000734612	1.81958	0.0097926	0.00220548	1.82197	0.00356009	0.00122748	1.8186	0.0253043	0.00352182	1.81958	0.0222569	0.0032123	1.82197	0.0207679	0.00266422	1.82005	0.00100082	0	0	9.89121e-05	9.89121e-05	0.00527382	0.00228124	0.0227764	0.00133504
2.0784	0	0	2.07952	0	0	2.08226	0	0	2.0784	0	0	2.07952	0	0	2.08226	0	0	2.0784	0.00987476	0.00216011	2.07952	0.0065284	0.00158366	2.08226	0.00504342	0.00186211	2.0784	0.0407338	0.00346492	2.07952	0.0142442	0.0036741	2.08226	0.012164	0.00281138	2.08006	0.00114653	0	0	0	0	0.00714886	0.00142878	0.0223807	0.00919621
2.3382	0	0	2.33946	0	0	2.34254	0	0	2.3382	0	0	2.33946	0	0	2.34254	0	0	2.3382	0.00925795	0.0024398	2.33946	0.00237402	0.00083092	2.34254	0.00385669	0.00167084	2.3382	0.0203668	0.00291664	2.33946	0.00385767	0.00143548	2.34254	0.00504345	0.00147852	2.34007	0.00128905	0	0	0	0	0.00516289	0.00209179	0.00975598	0.00531645
2.598	0	0	2.5994	0	0	2.60282	0	0	2.598	0	0	2.5994	0	0	2.60282	0	0	2.598	0.00802369	0.00220395	2.5994	0.000296687	0.000296687	2.60282	0.0014833	0.000857749	2.598	0.0126523	0.00291663	2.5994	0.000890307	0.000652901	2.60282	0.00178013	0.000888103	2.60007	0.00143156	0	0	0	0	0.00326789	0.00240244	0.00510758	0.0037811
2.8578	0	0	2.85934	0	0	2.8631	0	0	2.8578	0	0	2.85934	0	0	2.8631	0	0	2.8578	0.00185145	0.00092142	2.85934	0	0	2.8631	0.000296643	0.000296643	2.8578	0.0018516	0.000806723	2.85934	0	0	2.8631	0.000890056	0.000652673	2.86008	0.00157408	0	0	0	0	0.00071603	0.00057413	0.000913886	0.000534644
3.1176	0	0	3.11928	0	0	3.12338	0	0	3.1176	0.000308596	0.000308596	3.11928	0	0	3.12338	0	0	3.1176	0	0	3.11928	0	0	3.12338	0	0	3.1176	0	0	3.11928	0	0	3.12338	0	0	3.12009	0.0017166	0	0	0.000102865	0.000102865	0	0	0	0
3.3774	0	0	3.37922	0	0	3.38367	0	0	3.3774	0	0	3.37922	0	0	3.38367	0	0	3.3774	0	0	3.37922	0	0	3.38367	0	0	3.3774	0	0	3.37922	0	0	3.38367	0	0	3.3801	0.00186231	0	0	0	0	0	0	0	0
3.6372	0	0	3.63916	0	0	3.64395	0	0	3.6372	0	0	3.63916	0	0	3.64395	0	0	3.6372	0	0	3.63916	0	0	3.64395	0	0	3.6372	0	0	3.63916	0	0	3.64395	0	0	3.6401	0.00200483	0	0	0	0	0	0	0	0
3.897	0	0	3.8991	0	0	3.90423	0	0	3.897	0	0	3.8991	0	0	3.90423	0	0	3.897	0	0	3.8991	0	0	3.90423	0	0	3.897	0	0	3.8991	0	0	3.90423	0	0	3.90011	0.00214735	0	0	0	0	0	0	0	0
4.1568	0	0	4.15904	0	0	4.16451	0	0	4.1568	0	0	4.15904	0	0	4.16451	0	0	4.1568	0	0	4.15904	0	0	4.16451	0	0	4.1568	0	0	4.15904	0	0	4.16451	0	0	4.16012	0.00228986	0	0	0	0	0	0	0	0
4.4166	0	0	4.41898	0	0	4.42479	0	0	4.4166	0	0	4.41898	0	0	4.42479	0	0	4.4166	0	0	4.41898	0	0	4.42479	0	0	4.4166	0	0	4.41898	0.000296707	0.000296707	4.42479	0	0	4.42012	0.00243238	0	0	0	0	0	0	9.89024e-05	9.89024e-05
4.6764	0	0	4.67892	0	0	4.68508	0	0	4.6764	0	0	4.67892	0	0	4.68508	0	0	4.6764	0	0	4.67892	0	0	4.68508	0.000593452	0.000411155	4.6764	0	0	4.67892	0.000593477	0.000411173	4.68508	0.00237361	0.00180374	4.68013	0.0025781	0	0	0	0	0.000197817	0.000197817	0.000989028	0.000713173
4.9362	0	0	4.93886	0	0	4.94536	0	0	4.9362	0	0	4.93886	0.000890161	0.000492949	4.94536	0	0	4.9362	0.000308625	0.000308625	4.93886	0.001187	0.00055675	4.94536	0.00178025	0.000778298	4.9362	0.000617134	0.000427191	4.93886	0.00385772	0.00122925	4.94536	0.00652717	0.00208275	4.94014	0.00272061	0	0	0.00029672	0.00029672	0.00109196	0.00042747	0.00366734	0.00170873
5.196	0	0	5.1988	0.000890294	0.000493023	5.20564	0.00059338	0.000411106	5.196	0	0	5.1988	0.00207723	0.00080721	5.20564	0.000296635	0.000296635	5.196	0.000308559	0.000308559	5.1988	0.00801208	0.00157133	5.20564	0.0059335	0.00167405	5.196	0.0024687	0.00131529	5.1988	0.013057	0.00208652	5.20564	0.0121641	0.00358437	5.20015	0.00286313	0.000494558	0.000261712	0.000791289	0.000648649	0.00475138	0.00230102	0.00922993	0.00339042
5.4558	0	0	5.45874	0.00415451	0.00115083	5.46592	0.00118669	0.000556609	5.4558	0.000308559	0.000308559	5.45874	0.00652857	0.0014634	5.46592	0.00504371	0.00112745	5.4558	0.00246875	0.000967692	5.45874	0.017805	0.00241214	5.46592	0.0160212	0.00325661	5.4558	0.010492	0.00226591	5.45874	0.0210698	0.00236587	5.46592	0.020768	0.00349643	5.46015	0.00300565	0.0017804	0.0012355	0.00396028	0.0018755	0.0120983	0.00484224	0.0174433	0.00347673
5.7156	0.000617137	0.000427194	5.71868	0.0103863	0.00181286	5.7262	0.00534029	0.00102772	5.7156	0.00185151	0.000672546	5.71868	0.0106829	0.00222701	5.7262	0.00860396	0.00172893	5.7156	0.00833208	0.00213252	5.71868	0.021366	0.00271713	5.7262	0.0249212	0.00329502	5.7156	0.0138867	0.0026725	5.71868	0.0237401	0.00344836	5.7262	0.0258114	0.00266999	5.72016	0.00314816	0.0054479	0.00282062	0.00704612	0.00266574	0.0182064	0.00504271	0.021146	0.00367861
5.9754	0.0012344	0.000577338	5.97862	0.013947	0.00191473	5.98649	0.0115708	0.00155754	5.9754	0.00370299	0.00110186	5.97862	0.0100897	0.00195049	5.98649	0.0124607	0.00191718	5.9754	0.0175897	0.00211377	5.97862	0.0243337	0.00316507	5.98649	0.0178013	0.00244953	5.9754	0.0178983	0.00246875	5.97862	0.0264112	0.00380822	5.98649	0.023438	0.00300976	5.98017	0.00329388	0.00891739	0.00390226	0.00875114	0.00261523	0.0199082	0.00221358	0.0225825	0.0024944
6.2352	0.00555444	0.00122137	6.23856	0.00830916	0.00134821	6.24677	0.015131	0.00168356	6.2352	0.0077147	0.00133624	6.23856	0.00801224	0.00173739	6.24677	0.0077136	0.0016571	6.2352	0.0228358	0.00261553	6.23856	0.0207725	0.00244966	6.24677	0.0109773	0.00235041	6.2352	0.0262299	0.00298777	6.23856	0.0130575	0.00213015	6.24677	0.0157244	0.00288563	6.24018	0.0034364	0.00966485	0.0028464	0.00781352	9.93637e-05	0.0181952	0.00365777	0.0183373	0.00402072
6.495	0.0101834	0.00145829	6.4985	0.000890267	0.000493008	6.50705	0.00801046	0.00151157	6.495	0.00740601	0.00144185	6.4985	0.00326419	0.000973397	6.50705	0.00445012	0.00172075	6.495	0.0246872	0.00251965	6.4985	0.0106829	0.00260591	6.50705	0.00623052	0.00186613	6.495	0.0280817	0.00235185	6.4985	0.00949583	0.00294337	6.50705	0.00741728	0.00243867	6.50018	0.00357891	0.00636136	0.00280654	0.00504011	0.00123149	0.0138669	0.00556074	0.0149983	0.00656916
6.7548	0.00894908	0.0015861	6.75844	0.00059351	0.000411196	6.76733	0.00207676	0.000807028	6.7548	0.00802334	0.00137134	6.75844	0.000296745	0.000296745	6.76733	0.000593367	0.000411097	6.7548	0.0148122	0.00188551	6.75844	0	0	6.76733	0.0026702	0.0010431	6.7548	0.0163553	0.00260942	6.75844	0.00385758	0.00137009	6.76733	0.00593355	0.00206561	6.76019	0.00372143	0.00387312	0.00257384	0.00297115	0.00252754	0.00582747	0.00455802	0.00871547	0.00386663
7.0146	0.00401158	0.00126915	7.01838	0	0	7.02761	0	0	7.0146	0.00339444	0.00118517	7.01838	0	0	7.02761	0	0	7.0146	0.00586321	0.00156085	7.01838	0.000296728	0.000296728	7.02761	0.000593428	0.000411139	7.0146	0.00462879	0.00117841	7.01838	0.000296745	0.000296745	7.02761	0.000889989	0.000652668	7.0202	0.00386395	0.00133719	0.00133719	0.00113148	0.00113148	0.00225112	0.00180807	0.00193851	0.001356
7.2744	0.00185153	0.00080667	7.27832	0	0	7.2879	0	0	7.2744	0.000308555	0.000308555	7.27832	0	0	7.2879	0	0	7.2744	0.00185156	0.000806685	7.27832	0	0	7.2879	0	0	7.2744	0.00246861	0.00115456	7.27832	0.000296745	0.000296745	7.2879	0.000593365	0.000411095	7.28021	0.00400966	0.000617176	0.000617176	0.000102852	0.000102852	0.000617186	0.000617186	0.00111957	0.00067993
7.5342	0	0	7.53826	0	0	7.54818	0	0	7.5342	0.000308598	0.000308598	7.53826	0	0	7.54818	0	0	7.5342	0.000308599	0.000308599	7.53826	0	0	7.54818	0	0	7.5342	0.000617154	0.000427206	7.53826	0	0	7.54818	0	0	7.54021	0.00415218	0	0	0.000102866	0.000102866	0.000102866	0.000102866	0.000205718	0.000205718
7.794	0	0	7.7982	0	0	7.80846	0	0	7.794	0	0	7.7982	0	0	7.80846	0	0	7.794	0	0	7.7982	0	0	7.80846	0	0	7.794	0	0	7.7982	0	0	7.80846	0	0	7.80022	0.00429469	0	0	0	0	0	0	0	0
8.0538	0	0	8.05814	0	0	8.06874	0	0	8.0538	0	0	8.05814	0	0	8.06874	0	0	8.0538	0	0	8.05814	0	0	8.06874	0	0	8.0538	0	0	8.05814	0	0	8.06874	0	0	8.06023	0.00443721	0	0	0	0	0	0	0	0
8.3136	0	0	8.31808	0	0	8.32902	0	0	8.3136	0	0	8.31808	0	0	8.32902	0	0	8.3136	0	0	8.31808	0	0	8.32902	0	0	8.3136	0	0	8.31808	0	0	8.32902	0	0	8.32023	0.00457973	0	0	0	0	0	0	0	0
8.5734	0	0	8.57802	0	0	8.58931	0	0	8.5734	0	0	8.57802	0	0	8.58931	0	0	8.5734	0	0	8.57802	0	0	8.58931	0	0	8.5734	0	0	8.57802	0	0	8.58931	0	0	8.58024	0.00472544	0	0	0	0	0	0	0	0
8.8332	0	0	8.83796	0	0	8.84959	0	0	8.8332	0	0	8.83796	0	0	8.84959	0	0	8.8332	0	0	8.83796	0	0	8.84959	0	0	8.8332	0	0	8.83796	0	0	8.84959	0	0	8.84025	0.00486796	0	0	0	0	0	0	0	0
9.093	0	0	9.0979	0	0	9.10987	0	0	9.093	0	0	9.0979	0	0	9.10987	0	0	9.093	0	0	9.0979	0	0	9.10987	0	0	9.093	0	0	9.0979	0	0	9.10987	0	0	9.10026	0.00501048	0	0	0	0	0	0	0	0
9.3528	0	0	9.35784	0	0	9.37015	0	0	9.3528	0	0	9.35784	0	0	9.37015	0	0	9.3528	0	0	9.35784	0	0	9.37015	0	0	9.3528	0	0	9.35784	0	0	9.37015	0	0	9.36026	0.00515299	0	0	0	0	0	0	0	0
9.6126	0	0	9.61778	0	0	9.63043	0	0	9.6126	0	0	9.61778	0	0	9.63043	0	0	9.6126	0	0	9.61778	0	0	9.63043	0	0	9.6126	0	0	9.61778	0	0	9.63043	0	0	9.62027	0.00529551	0	0	0	0	0	0	0	0
9.8724	0	0	9.87772	0	0	9.89072	0	0	9.8724	0	0	9.87772	0	0	9.89072	0	0	9.8724	0	0	9.87772	0	0	9.89072	0	0	9.8724	0	0	9.87772	0	0	9.89072	0	0	9.88028	0.00544123	0	0	0	0	0	0	0	0
10.1322	0	0	10.1377	0	0	10.151	0	0	10.1322	0	0	10.1377	0	0	10.151	0	0	10.1322	0	0	10.1377	0	0	10.151	0	0	10.1322	0	0	10.1377	0	0	10.151	0	0	10.1403	0.00558062	0	0	0	0	0	0	0	0
10.392	0	0	10.3976	0	0	10.4113	0	0	10.392	0	0	10.3976	0	0	10.4113	0	0	10.392	0	0	10.3976	0	0	10.4113	0	0	10.392	0	0	10.3976	0	0	10.4113	0	0	10.4003	0.00573265	0	0	0	0	0	0	0	0
10.6518	0	0	10.6575	0	0	10.6716	0	0	10.6518	0	0	10.6575	0	0	10.6716	0	0	10.6518	0	0	10.6575	0	0	10.6716	0	0	10.6518	0	0	10.6575	0	0	10.6716	0	0	10.6603	0.00588473	0	0	0	0	0	0	0	0
10.9116	0	0	10.9175	0	0	10.9318	0	0	10.9116	0	0	10.9175	0	0	10.9318	0	0	10.9116	0	0	10.9175	0	0	10.9318	0	0	10.9116	0	0	10.9175	0	0	10.9318	0	0	10.9203	0.00599694	0	0	0	0	0	0	0	0
11.1714	0	0	11.1774	0	0	11.1921	0	0	11.1714	0	0	11.1774	0	0	11.1921	0	0	11.1714	0	0	11.1774	0	0	11.1921	0	0	11.1714	0	0	11.1774	0	0	11.1921	0	0	11.1803	0.00614898	0	0	0	0	0	0	0	0
11.4312	0	0	11.4374	0	0	11.4524	0	0	11.4312	0	0	11.4374	0	0	11.4524	0	0	11.4312	0	0	11.4374	0	0	11.4524	0	0	11.4312	0	0	11.4374	0	0	11.4524	0	0	11.4403	0.00629321	0	0	0	0	0	0	0	0
11.691	0	0	11.6973	0	0	11.7127	0	0	11.691	0	0	11.6973	0	0	11.7127	0	0	11.691	0	0	11.6973	0	0	11.7127	0	0	11.691	0	0	11.6973	0	0	11.7127	0	0	11.7003	0.00644524	0	0	0	0	0	0	0	0
11.9508	0	0	11.9572	0	0	11.973	0	0	11.9508	0	0	11.9572	0	0	11.973	0	0	11.9508	0	0	11.9572	0	0	11.973	0	0	11.9508	0	0	11.9572	0	0	11.973	0	0	11.9603	0.00659731	0	0	0	0	0	0	0	0
12.2106	0	0	12.2172	0	0	12.2333	0	0	12.2106	0	0	12.2172	0	0	12.2333	0	0	12.2106	0	0	12.2172	0	0	12.2333	0	0	12.2106	0	0	12.2172	0	0	12.2333	0	0	12.2204	0.0067415	0	0	0	0	0	0	0	0
12.4704	0	0	12.4771	0	0	12.4935	0	0	12.4704	0	0	12.4771	0	0	12.4935	0	0	12.4704	0	0	12.4771	0	0	12.4935	0	0	12.4704	0	0	12.4771	0	0	12.4935	0	0	12.4803	0.00686157	0	0	0	0	0	0	0	0
12.7302	0	0	12.7371	0	0	12.7538	0	0	12.7302	0	0	12.7371	0	0	12.7538	0	0	12.7302	0	0	12.7371	0	0	12.7538	0	0	12.7302	0	0	12.7371	0	0	12.7538	0	0	12.7404	0.00700579	0	0	0	0	0	0	0	0
#	AL-CHO-ROH		#	AL-CHO-ROH		#	AL-CHO-ROH		#	AL-CHO-ROH		#	AL-CHO-ROH		#	AL-CHO-ROH		#	AL-CHO-ROH		#	AL-CHO-ROH		#	AL-CHO-ROH		#	AL-CHO-ROH		#	AL-CHO-ROH		#	AL-CHO-ROH
																																				z
0	0	0	0	0	0	0	0	0	0	0	0	0	0	0	0	0	0	0	0	0	0	0	0	0	0	0	0	0	0	0	0	0	0	0	0	0	0	0	0	0	0	0	0	0	0
0.2598	0	0	0.25994	0	0	0.260282	0	0	0.2598	0	0	0.25994	0	0	0.260282	0	0	0.2598	0	0	0.25994	0	0	0.260282	0	0	0.2598	0	0	0.25994	0	0	0.260282	0	0	0.260007	0.000143156	0	0	0	0	0	0	0	0
0.5196	0	0	0.51988	0	0	0.520564	0	0	0.5196	0	0	0.51988	0	0	0.520564	0	0	0.5196	0	0	0.51988	0	0	0.520564	0	0	0.5196	0	0	0.51988	0	0	0.520564	0	0	0.520015	0.000286313	0	0	0	0	0	0	0	0
0.7794	0	0	0.77982	0	0	0.780846	0	0	0.7794	0	0	0.77982	0	0	0.780846	0	0	0.7794	0	0	0.77982	0	0	0.780846	0	0	0.7794	0	0	0.77982	0	0	0.780846	0	0	0.780022	0.000429469	0	0	0	0	0	0	0	0
1.0392	0	0	1.03976	0	0	1.04113	0	0	1.0392	0	0	1.03976	0	0	1.04113	0	0	1.0392	0	0	1.03976	0	0	1.04113	0	0	1.0392	0	0	1.03976	0	0	1.04113	0	0	1.04003	0.000573265	0	0	0	0	0	0	0	0
1.299	0	0	1.2997	0	0	1.30141	0	0	1.299	0	0	1.2997	0	0	1.30141	0	0	1.299	0	0	1.2997	0	0	1.30141	0	0	1.299	0	0	1.2997	0	0	1.30141	0	0	1.30004	0.000715782	0	0	0	0	0	0	0	0
1.5588	0	0	1.55964	0	0	1.56169	0	0	1.5588	0	0	1.55964	0	0	1.56169	0	0	1.5588	0	0	1.55964	0	0	1.56169	0	0	1.5588	0	0	1.55964	0	0	1.56169	0	0	1.56004	0.000858299	0	0	0	0	0	0	0	0
1.8186	0	0	1.81958	0	0	1.82197	0	0	1.8186	0	0	1.81958	0	0	1.82197	0	0	1.8186	0	0	1.81958	0	0	1.82197	0	0	1.8186	0	0	1.81958	0.000296775	0.000296775	1.82197	0.000296671	0.000296671	1.82005	0.00100082	0	0	0	0	0	0	0.000197815	9.89076e-05
2.0784	0	0	2.07952	0	0	2.08226	0	0	2.0784	0	0	2.07952	0	0	2.08226	0	0	2.0784	0	0	2.07952	0.000890244	0.000492995	2.08226	0	0	2.0784	0.000617076	0.000617076	2.07952	0.00237398	0.000830888	2.08226	0.00207691	0.00100879	2.08006	0.00114653	0	0	0	0	0.000296748	0.000296748	0.00168932	0.000542938
2.3382	0	0	2.33946	0	0	2.34254	0	0	2.3382	0	0	2.33946	0	0	2.34254	0	0	2.3382	0	0	2.33946	0.00237413	0.00111356	2.34254	0.000890076	0.000492902	2.3382	0	0	2.33946	0.00623176	0.00142069	2.34254	0.00623048	0.00148335	2.34007	0.00128905	0	0	0	0	0.00108807	0.000692466	0.00415408	0.00207704
2.598	0	0	2.5994	0	0	2.60282	0	0	2.598	0	0	2.5994	0	0	2.60282	0	0	2.598	0.000308627	0.000308627	2.5994	0.00474801	0.00142443	2.60282	0.00178015	0.000650019	2.598	0.00123433	0.000577305	2.5994	0.0118703	0.00177657	2.60282	0.0100876	0.00185379	2.60007	0.00143156	0	0	0	0	0.00227893	0.00130558	0.00773075	0.00328872
2.8578	0	0	2.85934	0	0	2.8631	0	0	2.8578	0	0	2.85934	0.00118696	0.000702205	2.8631	0	0	2.8578	0.00401153	0.00100779	2.85934	0.00682528	0.00167557	2.8631	0.006824	0.0015621	2.8578	0.00586307	0.0013568	2.85934	0.0163218	0.00231784	2.8631	0.0145381	0.00250716	2.86008	0.00157408	0	0	0.000395653	0.000395653	0.00588694	0.000937705	0.012241	0.00323025
3.1176	0	0	3.11928	0	0	3.12338	0	0	3.1176	0	0	3.11928	0.00029672	0.00029672	3.12338	0	0	3.1176	0.0058631	0.00128161	3.11928	0.0083094	0.00176074	3.12338	0.00919758	0.00165833	3.1176	0.0108005	0.00188972	3.11928	0.0308621	0.0027734	3.12338	0.0222518	0.00211057	3.12009	0.0017166	0	0	9.89067e-05	9.89067e-05	0.00779002	0.000996995	0.0213048	0.00581059
3.3774	0	0	3.37922	0.000308611	0.000308611	3.38367	0	0	3.3774	0.00123431	0.000577294	3.37922	0.00178051	0.000778383	3.38367	0.000890036	0.000492879	3.3774	0.00833189	0.00125351	3.37922	0.0163217	0.00167563	3.38367	0.0139438	0.00205283	3.3774	0.0206755	0.0017089	3.37922	0.0284885	0.00269913	3.38367	0.0299653	0.00231714	3.3801	0.00186231	0.00010287	0.00010287	0.00130162	0.000259251	0.0128658	0.0023686	0.0263764	0.00288216
3.6372	0	0	3.63916	0.00061716	0.00042721	3.64395	0	0	3.6372	0.00154298	0.000771503	3.63916	0.00415464	0.00136897	3.64395	0.00148338	0.000743462	3.6372	0.0182068	0.00213053	3.63916	0.0213662	0.00254315	3.64395	0.0160214	0.0022204	3.6372	0.0274646	0.00315207	3.63916	0.0350172	0.00371208	3.64395	0.0329321	0.0034114	3.6401	0.00200483	0.00020572	0.00020572	0.00239367	0.000880654	0.0185314	0.00155143	0.0318047	0.00225195
3.897	0	0	3.8991	0.000617279	0.000427292	3.90423	0.000482133	0.000482133	3.897	0.00462873	0.00133615	3.8991	0.0038577	0.00077154	3.90423	0.00296676	0.000863948	3.897	0.0209839	0.00229363	3.8991	0.0320496	0.00240944	3.90423	0.0198784	0.00227137	3.897	0.0345618	0.00388613	3.8991	0.0308621	0.00222372	3.90423	0.0314491	0.00322835	3.90011	0.00214735	0.000366471	0.000187343	0.00381773	0.000480185	0.0243039	0.00388594	0.032291	0.001148
4.1568	0.000321487	0.000321487	4.15904	0.000925905	0.000678557	4.16451	0.000482117	0.000482117	4.1568	0.00401168	0.00100784	4.15904	0.00890265	0.00180015	4.16451	0.0023734	0.000830687	4.1568	0.0308588	0.0024799	4.15904	0.0255208	0.0028636	4.16451	0.0267012	0.00315084	4.1568	0.0354875	0.00336264	4.15904	0.0216625	0.00260377	4.16451	0.0249214	0.00300451	4.16012	0.00228986	0.000576503	0.00018075	0.00509591	0.00196125	0.0276936	0.0016189	0.0273571	0.00417261
4.4166	0.00128581	0.000599512	4.41898	0.00277754	0.00087745	4.42479	0.00144626	0.000777339	4.4166	0.00462895	0.000890865	4.41898	0.00623166	0.00135465	4.42479	0.00504357	0.00127947	4.4166	0.0302417	0.00311514	4.41898	0.0115732	0.00177745	4.42479	0.0207679	0.00204178	4.4166	0.032402	0.00288669	4.41898	0.0136502	0.00257851	4.42479	0.0249216	0.00243207	4.42012	0.00243238	0.00183653	0.000472776	0.00530139	0.000480286	0.0208609	0.00538933	0.0236579	0.00544994
4.6764	0.00289307	0.00101874	4.67892	0.00401205	0.000904172	4.68508	0.000964246	0.000658705	4.6764	0.00987491	0.00163778	4.67892	0.00385786	0.000980641	4.68508	0.00504346	0.00112736	4.6764	0.0268475	0.00244464	4.67892	0.0091993	0.00171294	4.68508	0.0124604	0.00222643	4.6764	0.0277732	0.00227121	4.67892	0.0100898	0.00152944	4.68508	0.0118676	0.00197162	4.68013	0.0025781	0.00262312	0.000890117	0.00625875	0.00184019	0.0161691	0.00542157	0.0165769	0.00562163
4.9362	0.00321457	0.00122136	4.93886	0.00432082	0.00126631	4.94536	0.00144638	0.000777408	4.9362	0.00987485	0.00144468	4.93886	0.00296776	0.000864222	4.94536	0.0020768	0.000807062	4.9362	0.0163552	0.00195782	4.93886	0.0053415	0.00102801	4.94536	0.00979088	0.00151637	4.9362	0.0163554	0.00179944	4.93886	0.0071223	0.00120476	4.94536	0.00771378	0.00148221	4.94014	0.00272061	0.00299393	0.00083708	0.00497313	0.00246432	0.0104959	0.00319887	0.0103971	0.002984
5.196	0.00803608	0.00150319	5.1988	0.00154312	0.000771531	5.20564	0.00482131	0.00138625	5.196	0.00925764	0.00188972	5.1988	0.000890257	0.000493002	5.20564	0.00207674	0.000807039	5.196	0.0120348	0.00184075	5.1988	0.00148382	0.000743707	5.20564	0.0026702	0.000849596	5.196	0.0095663	0.00174111	5.1988	0.00504492	0.00120622	5.20564	0.00445036	0.00155305	5.20015	0.00286313	0.00480017	0.00187439	0.00407488	0.00261392	0.00539628	0.00333689	0.00635386	0.00161536
5.4558	0.00739344	0.00170495	5.45874	0.000617233	0.00042726	5.46592	0	0	5.4558	0.00524606	0.00106526	5.45874	0.000890312	0.000493032	5.46592	0.000593379	0.000411105	5.4558	0.00339442	0.00089965	5.45874	0.00118711	0.000702318	5.46592	0.000890079	0.000492903	5.4558	0.00833177	0.00166176	5.45874	0.000296745	0.000296745	5.46592	0.0011867	0.00055661	5.46015	0.00300565	0.00267022	0.00236832	0.00224325	0.00150385	0.00182387	0.000789943	0.00327174	0.00254303
5.7156	0.00257162	0.00110546	5.71868	0.000308619	0.000308619	5.7262	0.000482085	0.000482085	5.7156	0.00216007	0.000707047	5.71868	0.000296749	0.000296749	5.7262	0	0	5.7156	0.00123429	0.000577288	5.71868	0.000593477	0.000411173	5.7262	0.000593372	0.0004111	5.7156	0.00462876	0.001091	5.71868	0.000296795	0.000296795	5.7262	0.000296668	0.000296668	5.72016	0.00314816	0.00112077	0.000727148	0.000818938	0.000676013	0.000807047	0.000213623	0.00174074	0.00144401
5.9754	0.00160724	0.000801522	5.97862	0	0	5.98649	0	0	5.9754	0	0	5.97862	0	0	5.98649	0	0	5.9754	0.000925765	0.000511736	5.97862	0	0	5.98649	0.000889963	0.000492839	5.9754	0.000308597	0.000308597	5.97862	0	0	5.98649	0	0	5.98017	0.00329388	0.000535746	0.000535746	0	0	0.000605243	0.000302798	0.000102866	0.000102866
6.2352	0	0	6.23856	0	0	6.24677	0	0	6.2352	0	0	6.23856	0	0	6.24677	0	0	6.2352	0	0	6.23856	0	0	6.24677	0	0	6.2352	0	0	6.23856	0	0	6.24677	0	0	6.24018	0.0034364	0	0	0	0	0	0	0	0
6.495	0	0	6.4985	0	0	6.50705	0	0	6.495	0	0	6.4985	0	0	6.50705	0	0	6.495	0	0	6.4985	0	0	6.50705	0	0	6.495	0	0	6.4985	0	0	6.50705	0	0	6.50018	0.00357891	0	0	0	0	0	0	0	0
6.7548	0	0	6.75844	0	0	6.76733	0	0	6.7548	0	0	6.75844	0	0	6.76733	0	0	6.7548	0	0	6.75844	0	0	6.76733	0	0	6.7548	0	0	6.75844	0	0	6.76733	0	0	6.76019	0.00372143	0	0	0	0	0	0	0	0
7.0146	0	0	7.01838	0	0	7.02761	0	0	7.0146	0	0	7.01838	0	0	7.02761	0	0	7.0146	0	0	7.01838	0	0	7.02761	0	0	7.0146	0	0	7.01838	0	0	7.02761	0	0	7.0202	0.00386395	0	0	0	0	0	0	0	0
7.2744	0	0	7.27832	0	0	7.2879	0	0	7.2744	0	0	7.27832	0	0	7.2879	0	0	7.2744	0	0	7.27832	0	0	7.2879	0	0	7.2744	0	0	7.27832	0	0	7.2879	0	0	7.28021	0.00400966	0	0	0	0	0	0	0	0
7.5342	0	0	7.53826	0	0	7.54818	0	0	7.5342	0	0	7.53826	0	0	7.54818	0	0	7.5342	0	0	7.53826	0	0	7.54818	0	0	7.5342	0	0	7.53826	0	0	7.54818	0	0	7.54021	0.00415218	0	0	0	0	0	0	0	0
7.794	0	0	7.7982	0	0	7.80846	0	0	7.794	0	0	7.7982	0	0	7.80846	0	0	7.794	0	0	7.7982	0	0	7.80846	0	0	7.794	0	0	7.7982	0	0	7.80846	0	0	7.80022	0.00429469	0	0	0	0	0	0	0	0
8.0538	0	0	8.05814	0	0	8.06874	0	0	8.0538	0	0	8.05814	0	0	8.06874	0	0	8.0538	0	0	8.05814	0	0	8.06874	0	0	8.0538	0	0	8.05814	0	0	8.06874	0	0	8.06023	0.00443721	0	0	0	0	0	0	0	0
8.3136	0	0	8.31808	0	0	8.32902	0	0	8.3136	0	0	8.31808	0	0	8.32902	0	0	8.3136	0	0	8.31808	0	0	8.32902	0	0	8.3136	0	0	8.31808	0	0	8.32902	0	0	8.32023	0.00457973	0	0	0	0	0	0	0	0
8.5734	0	0	8.57802	0	0	8.58931	0	0	8.5734	0	0	8.57802	0	0	8.58931	0	0	8.5734	0	0	8.57802	0	0	8.58931	0	0	8.5734	0	0	8.57802	0	0	8.58931	0	0	8.58024	0.00472544	0	0	0	0	0	0	0	0
8.8332	0	0	8.83796	0	0	8.84959	0	0	8.8332	0	0	8.83796	0	0	8.84959	0	0	8.8332	0	0	8.83796	0	0	8.84959	0	0	8.8332	0	0	8.83796	0	0	8.84959	0	0	8.84025	0.00486796	0	0	0	0	0	0	0	0
9.093	0	0	9.0979	0	0	9.10987	0	0	9.093	0	0	9.0979	0	0	9.10987	0	0	9.093	0	0	9.0979	0	0	9.10987	0	0	9.093	0	0	9.0979	0	0	9.10987	0	0	9.10026	0.00501048	0	0	0	0	0	0	0	0
9.3528	0	0	9.35784	0	0	9.37015	0	0	9.3528	0	0	9.35784	0	0	9.37015	0	0	9.3528	0	0	9.35784	0	0	9.37015	0	0	9.3528	0	0	9.35784	0	0	9.37015	0	0	9.36026	0.00515299	0	0	0	0	0	0	0	0
9.6126	0	0	9.61778	0	0	9.63043	0	0	9.6126	0	0	9.61778	0	0	9.63043	0	0	9.6126	0	0	9.61778	0	0	9.63043	0	0	9.6126	0	0	9.61778	0	0	9.63043	0	0	9.62027	0.00529551	0	0	0	0	0	0	0	0
9.8724	0	0	9.87772	0	0	9.89072	0	0	9.8724	0	0	9.87772	0	0	9.89072	0	0	9.8724	0	0	9.87772	0	0	9.89072	0	0	9.8724	0	0	9.87772	0	0	9.89072	0	0	9.88028	0.00544123	0	0	0	0	0	0	0	0
10.1322	0	0	10.1377	0	0	10.151	0	0	10.1322	0	0	10.1377	0	0	10.151	0	0	10.1322	0	0	10.1377	0	0	10.151	0	0	10.1322	0	0	10.1377	0	0	10.151	0	0	10.1403	0.00558062	0	0	0	0	0	0	0	0
10.392	0	0	10.3976	0	0	10.4113	0	0	10.392	0	0	10.3976	0	0	10.4113	0	0	10.392	0	0	10.3976	0	0	10.4113	0	0	10.392	0	0	10.3976	0	0	10.4113	0	0	10.4003	0.00573265	0	0	0	0	0	0	0	0
10.6518	0	0	10.6575	0	0	10.6716	0	0	10.6518	0	0	10.6575	0	0	10.6716	0	0	10.6518	0	0	10.6575	0	0	10.6716	0	0	10.6518	0	0	10.6575	0	0	10.6716	0	0	10.6603	0.00588473	0	0	0	0	0	0	0	0
10.9116	0	0	10.9175	0	0	10.9318	0	0	10.9116	0	0	10.9175	0	0	10.9318	0	0	10.9116	0	0	10.9175	0	0	10.9318	0	0	10.9116	0	0	10.9175	0	0	10.9318	0	0	10.9203	0.00599694	0	0	0	0	0	0	0	0
11.1714	0	0	11.1774	0	0	11.1921	0	0	11.1714	0	0	11.1774	0	0	11.1921	0	0	11.1714	0	0	11.1774	0	0	11.1921	0	0	11.1714	0	0	11.1774	0	0	11.1921	0	0	11.1803	0.00614898	0	0	0	0	0	0	0	0
11.4312	0	0	11.4374	0	0	11.4524	0	0	11.4312	0	0	11.4374	0	0	11.4524	0	0	11.4312	0	0	11.4374	0	0	11.4524	0	0	11.4312	0	0	11.4374	0	0	11.4524	0	0	11.4403	0.00629321	0	0	0	0	0	0	0	0
11.691	0	0	11.6973	0	0	11.7127	0	0	11.691	0	0	11.6973	0	0	11.7127	0	0	11.691	0	0	11.6973	0	0	11.7127	0	0	11.691	0	0	11.6973	0	0	11.7127	0	0	11.7003	0.00644524	0	0	0	0	0	0	0	0
11.9508	0	0	11.9572	0	0	11.973	0	0	11.9508	0	0	11.9572	0	0	11.973	0	0	11.9508	0	0	11.9572	0	0	11.973	0	0	11.9508	0	0	11.9572	0	0	11.973	0	0	11.9603	0.00659731	0	0	0	0	0	0	0	0
12.2106	0	0	12.2172	0	0	12.2333	0	0	12.2106	0	0	12.2172	0	0	12.2333	0	0	12.2106	0	0	12.2172	0	0	12.2333	0	0	12.2106	0	0	12.2172	0	0	12.2333	0	0	12.2204	0.0067415	0	0	0	0	0	0	0	0
12.4704	0	0	12.4771	0	0	12.4935	0	0	12.4704	0	0	12.4771	0	0	12.4935	0	0	12.4704	0	0	12.4771	0	0	12.4935	0	0	12.4704	0	0	12.4771	0	0	12.4935	0	0	12.4803	0.00686157	0	0	0	0	0	0	0	0
12.7302	0	0	12.7371	0	0	12.7538	0	0	12.7302	0	0	12.7371	0	0	12.7538	0	0	12.7302	0	0	12.7371	0	0	12.7538	0	0	12.7302	0	0	12.7371	0	0	12.7538	0	0	12.7404	0.00700579	0	0	0	0	0	0	0	0
#	water		#	water		#	water		#	water		#	water		#	water		#	water		#	water		#	water		#	water		#	water		#	water
																																				z
0	0	0	0	0	0	0	0	0	0	0	0	0	0	0	0	0	0	0	0	0	0	0	0	0	0	0	0	0	0	0	0	0	0	0	0	0	0	0	0	0	0	0	0	0	0
0.2598	0	0	0.25994	0	0	0.260282	0	0	0.2598	0	0	0.25994	0	0	0.260282	0	0	0.2598	0	0	0.25994	0	0	0.260282	0	0	0.2598	0	0	0.25994	0	0	0.260282	0	0	0.260007	0.000143156	0	0	0	0	0	0	0	0
0.5196	0	0	0.51988	0	0	0.520564	0	0	0.5196	0	0	0.51988	0	0	0.520564	0	0	0.5196	0	0	0.51988	0	0	0.520564	0	0	0.5196	0	0	0.51988	0	0	0.520564	0	0	0.520015	0.000286313	0	0	0	0	0	0	0	0
0.7794	0	0	0.77982	0	0	0.780846	0	0	0.7794	0	0	0.77982	0	0	0.780846	0	0	0.7794	0	0	0.77982	0	0	0.780846	0	0	0.7794	0	0	0.77982	0	0	0.780846	0	0	0.780022	0.000429469	0	0	0	0	0	0	0	0
1.0392	0	0	1.03976	0	0	1.04113	0	0	1.0392	0	0	1.03976	0	0	1.04113	0	0	1.0392	0	0	1.03976	0	0	1.04113	0	0	1.0392	0	0	1.03976	0	0	1.04113	0	0	1.04003	0.000573265	0	0	0	0	0	0	0	0
1.299	0	0	1.2997	0	0	1.30141	0	0	1.299	0	0	1.2997	0	0	1.30141	0	0	1.299	0	0	1.2997	0	0	1.30141	0	0	1.299	0	0	1.2997	0	0	1.30141	0	0	1.30004	0.000715782	0	0	0	0	0	0	0	0
1.5588	0	0	1.55964	0	0	1.56169	0	0	1.5588	0	0	1.55964	0	0	1.56169	0	0	1.5588	0	0	1.55964	0	0	1.56169	0	0	1.5588	0	0	1.55964	0	0	1.56169	0	0	1.56004	0.000858299	0	0	0	0	0	0	0	0
1.8186	0	0	1.81958	0	0	1.82197	0	0	1.8186	0	0	1.81958	0	0	1.82197	0	0	1.8186	0	0	1.81958	0	0	1.82197	0	0	1.8186	0	0	1.81958	0.00296745	0.00135854	1.82197	0	0	1.82005	0.00100082	0	0	0	0	0	0	0.000989149	0.000989149
2.0784	0	0	2.07952	0	0	2.08226	0	0	2.0784	0	0	2.07952	0	0	2.08226	0	0	2.0784	0	0	2.07952	0	0	2.08226	0	0	2.0784	0	0	2.07952	0.0127601	0.00277145	2.08226	0.000296673	0.000296673	2.08006	0.00114653	0	0	0	0	0	0	0.00435225	0.00420478
2.3382	0	0	2.33946	0	0	2.34254	0	0	2.3382	0	0	2.33946	0	0	2.34254	0	0	2.3382	0	0	2.33946	0	0	2.34254	0	0	2.3382	0	0	2.33946	0.0157277	0.00321617	2.34254	0.00385686	0.00177705	2.34007	0.00128905	0	0	0	0	0	0	0.00652819	0.00473259
2.598	0	0	2.5994	0	0	2.60282	0	0	2.598	0	0	2.5994	0	0	2.60282	0	0	2.598	0	0	2.5994	0	0	2.60282	0	0	2.598	0.00802325	0.00180804	2.5994	0.00682523	0.00156236	2.60282	0.00830683	0.0033396	2.60007	0.00143156	0	0	0	0	0	0	0.00771843	0.000454043
2.8578	0	0	2.85934	0	0	2.8631	0	0	2.8578	0	0	2.85934	0	0	2.8631	0	0	2.8578	0	0	2.85934	0	0	2.8631	0	0	2.8578	0.0154294	0.00318082	2.85934	0.00148368	0.000608128	2.8631	0.00266998	0.00127938	2.86008	0.00157408	0	0	0	0	0	0	0.00652769	0.00446401
3.1176	0	0	3.11928	0	0	3.12338	0	0	3.1176	0	0	3.11928	0	0	3.12338	0	0	3.1176	0	0	3.11928	0	0	3.12338	0	0	3.1176	0.00524596	0.00158857	3.11928	0.000296745	0.000296745	3.12338	0	0	3.12009	0.0017166	0	0	0	0	0	0	0.00184757	0.00170135
3.3774	0	0	3.37922	0	0	3.38367	0	0	3.3774	0	0	3.37922	0	0	3.38367	0	0	3.3774	0	0	3.37922	0	0	3.38367	0	0	3.3774	0.00154297	0.000771484	3.37922	0	0	3.38367	0.000296643	0.000296643	3.3801	0.00186231	0	0	0	0	0	0	0.000613205	0.000472705
3.6372	0	0	3.63916	0	0	3.64395	0	0	3.6372	0	0	3.63916	0	0	3.64395	0	0	3.6372	0	0	3.63916	0	0	3.64395	0	0	3.6372	0	0	3.63916	0	0	3.64395	0	0	3.6401	0.00200483	0	0	0	0	0	0	0	0
3.897	0	0	3.8991	0	0	3.90423	0	0	3.897	0	0	3.8991	0	0	3.90423	0	0	3.897	0	0	3.8991	0	0	3.90423	0	0	3.897	0.000308593	0.000308593	3.8991	0	0	3.90423	0	0	3.90011	0.00214735	0	0	0	0	0	0	0.000102864	0.000102864
4.1568	0	0	4.15904	0	0	4.16451	0	0	4.1568	0	0	4.15904	0	0	4.16451	0	0	4.1568	0	0	4.15904	0	0	4.16451	0	0	4.1568	0	0	4.15904	0.000296707	0.000296707	4.16451	0	0	4.16012	0.00228986	0	0	0	0	0	0	9.89024e-05	9.89024e-05
4.4166	0	0	4.41898	0	0	4.42479	0	0	4.4166	0	0	4.41898	0	0	4.42479	0	0	4.4166	0	0	4.41898	0	0	4.42479	0	0	4.4166	0	0	4.41898	0.00148363	0.000958717	4.42479	0.00118684	0.000702127	4.42012	0.00243238	0	0	0	0	0	0	0.000890157	0.00045325
4.6764	0	0	4.67892	0	0	4.68508	0	0	4.6764	0	0	4.67892	0	0	4.68508	0	0	4.6764	0.00061721	0.000427245	4.67892	0.00237397	0.00111345	4.68508	0.00178022	0.000985817	4.6764	0.000308625	0.000308625	4.67892	0.00830863	0.00222047	4.68508	0.0106812	0.00423789	4.68013	0.0025781	0	0	0	0	0.00159047	0.000515933	0.00643283	0.00313777
4.9362	0	0	4.93886	0.000296761	0.000296761	4.94536	0	0	4.9362	0	0	4.93886	0.00178049	0.000778386	4.94536	0.000593452	0.000411155	4.9362	0.000617186	0.000427228	4.93886	0.0109795	0.00297021	4.94536	0.0112743	0.00309252	4.9362	0.00462905	0.00199213	4.93886	0.0364996	0.00595361	4.94536	0.0323389	0.0063611	4.94014	0.00272061	9.89203e-05	9.89203e-05	0.000791315	0.000523419	0.00762367	0.00350428	0.0244892	0.0100024
5.196	0	0	5.1988	0.00178044	0.000778317	5.20564	0.000296683	0.000296683	5.196	0.000308559	0.000308559	5.1988	0.00474816	0.00148736	5.20564	0.00682358	0.00161952	5.196	0.00432033	0.00141416	5.1988	0.0400617	0.00499143	5.20564	0.0329322	0.0038166	5.196	0.016664	0.00371825	5.1988	0.0700331	0.00814135	5.20564	0.0774348	0.00986432	5.20015	0.00286313	0.000692376	0.000550734	0.0039601	0.00192156	0.0257714	0.0109212	0.0547106	0.019143
5.4558	0.000617153	0.000427205	5.45874	0.00296749	0.000750722	5.46592	0.0035603	0.00115063	5.4558	0.00246868	0.000967703	5.45874	0.0237399	0.00325709	5.46592	0.0180978	0.00296273	5.4558	0.0182069	0.00314593	5.45874	0.079826	0.00574062	5.46592	0.0851492	0.00789563	5.4558	0.0462886	0.00814006	5.45874	0.129976	0.0112866	5.46592	0.137664	0.0111888	5.46015	0.00300565	0.00238165	0.000898691	0.0147688	0.00636207	0.0610607	0.0214819	0.104643	0.0292614
5.7156	0.00185156	0.000672565	5.71868	0.0124635	0.00186923	5.7262	0.0118675	0.00197156	5.7156	0.0138866	0.00188969	5.71868	0.0451058	0.00439968	5.7262	0.0424263	0.00361186	5.7156	0.0601749	0.00536341	5.71868	0.131461	0.00903216	5.7262	0.134103	0.00947239	5.7156	0.0894913	0.00765021	5.71868	0.197934	0.010412	5.7262	0.205011	0.0126515	5.72016	0.00314816	0.0087275	0.00344227	0.0338062	0.00998981	0.108579	0.0242143	0.164146	0.037383
5.9754	0.00462886	0.000890828	5.97862	0.0175085	0.00228707	5.98649	0.023438	0.00275575	5.9754	0.0280821	0.00341799	5.97862	0.0572733	0.00373523	5.98649	0.0626007	0.00430708	5.9754	0.0981315	0.00746012	5.97862	0.191108	0.00821231	5.98649	0.19878	0.00964723	5.9754	0.156147	0.0116178	5.97862	0.259065	0.0114361	5.98649	0.278886	0.012662	5.98017	0.00329388	0.0151918	0.00555192	0.0493187	0.0107291	0.162673	0.0323467	0.231366	0.0380422
6.2352	0.014812	0.00203719	6.23856	0.0344235	0.0026808	6.24677	0.026108	0.00270857	6.2352	0.0573973	0.00496141	6.23856	0.0982255	0.00460113	6.24677	0.0925653	0.00484049	6.2352	0.162318	0.00606606	6.23856	0.243931	0.00754794	6.24677	0.239723	0.00681913	6.2352	0.236379	0.0119502	6.23856	0.329692	0.0105572	6.24677	0.343564	0.0126671	6.24018	0.0034364	0.0251145	0.00568311	0.0827294	0.012771	0.215324	0.0265308	0.303212	0.0336553
6.495	0.0367222	0.00293028	6.4985	0.0459965	0.0026548	6.50705	0.0329325	0.0030426	6.495	0.0802333	0.00547325	6.4985	0.117217	0.00482295	6.50705	0.115412	0.00542114	6.495	0.218172	0.00646235	6.4985	0.285774	0.0080926	6.50705	0.290753	0.00822884	6.495	0.304886	0.011684	6.4985	0.373611	0.00839824	6.50705	0.375607	0.00918757	6.50018	0.00357891	0.0385504	0.00388045	0.104287	0.0120384	0.2649	0.0234079	0.351368	0.023248
6.7548	0.0385738	0.00383173	6.75844	0.0376878	0.00312553	6.76733	0.045393	0.00351084	6.7548	0.11603	0.00514643	6.75844	0.134429	0.00459241	6.76733	0.137365	0.00370524	6.7548	0.266313	0.00943951	6.75844	0.290522	0.00733907	6.76733	0.29817	0.00643195	6.7548	0.373084	0.00934099	6.75844	0.39587	0.00810932	6.76733	0.406757	0.00744222	6.76019	0.00372143	0.0405515	0.00243419	0.129275	0.00667634	0.285001	0.00960166	0.391903	0.00992064
7.0146	0.0367222	0.00245093	7.01838	0.0394682	0.00275143	7.02761	0.0447995	0.00263826	7.0146	0.132385	0.00435668	7.01838	0.121966	0.0048613	7.02761	0.137366	0.00410531	7.0146	0.311367	0.00739839	7.01838	0.29883	0.00694716	7.02761	0.313004	0.00501247	7.0146	0.399932	0.00961248	7.01838	0.400022	0.00866066	7.02761	0.404976	0.00837615	7.0202	0.00386395	0.0403299	0.00237119	0.130572	0.00453722	0.307734	0.00447698	0.401643	0.00166663
7.2744	0.046597	0.00322662	7.27832	0.0397649	0.00248427	7.2879	0.041536	0.00337128	7.2744	0.147815	0.00499381	7.27832	0.111579	0.00417607	7.2879	0.156948	0.00432099	7.2744	0.320933	0.00806675	7.27832	0.305952	0.00760753	7.2879	0.320124	0.00603954	7.2744	0.439432	0.0069657	7.27832	0.397352	0.00729149	7.2879	0.422482	0.00735418	7.28021	0.00400966	0.0426326	0.00204704	0.13878	0.0138539	0.31567	0.00486445	0.419755	0.0122235
7.5342	0.0589401	0.00377603	7.53826	0.0314557	0.0023017	7.54818	0.0421296	0.0032933	7.5342	0.142877	0.00610901	7.53826	0.104754	0.00342885	7.54818	0.143893	0.00403493	7.5342	0.33266	0.00815654	7.53826	0.292597	0.00876794	7.54818	0.31241	0.00600809	7.5342	0.424311	0.00821304	7.53826	0.40121	0.00930765	7.54818	0.412395	0.00811148	7.54021	0.00415218	0.0441751	0.00799972	0.130508	0.0128802	0.312555	0.0115653	0.412638	0.00666975
7.794	0.0379565	0.00385535	7.7982	0.0317527	0.00294428	7.80846	0.0421297	0.00337561	7.794	0.147506	0.00630469	7.7982	0.108611	0.00448678	7.80846	0.153091	0.00537385	7.794	0.328648	0.00779268	7.7982	0.285773	0.0066921	7.80846	0.324872	0.0072916	7.794	0.424311	0.00842811	7.7982	0.406552	0.00794758	7.80846	0.416547	0.00748334	7.80022	0.00429469	0.0372796	0.00301464	0.136403	0.0139889	0.313098	0.0137056	0.415803	0.00513992
8.0538	0.00617167	0.00133615	8.05814	0.0311594	0.0025132	8.06874	0.0219546	0.00298565	8.0538	0.127755	0.00494092	8.05814	0.0979286	0.00429639	8.06874	0.130246	0.0067024	8.0538	0.332968	0.00944556	8.05814	0.248679	0.00579381	8.06874	0.330507	0.00784935	8.0538	0.438197	0.00833304	8.05814	0.391416	0.0106333	8.06874	0.425745	0.00609827	8.06023	0.00443721	0.0197619	0.00729618	0.118643	0.0103823	0.304051	0.0276954	0.418453	0.0139883
8.3136	0	0	8.31808	0.0270044	0.00231456	8.32902	0.006527	0.00158327	8.3136	0.0802332	0.00454206	8.31808	0.110689	0.00460883	8.32902	0.0979068	0.00584786	8.3136	0.352409	0.00881494	8.31808	0.269452	0.00554558	8.32902	0.336739	0.00794797	8.3136	0.42894	0.0094297	8.31808	0.382218	0.00720399	8.32902	0.434051	0.00894876	8.32023	0.00457973	0.0111771	0.00813486	0.0962764	0.0088296	0.319533	0.025446	0.41507	0.0164919
8.5734	0	0	8.57802	0.00801236	0.00162866	8.58931	0	0	8.5734	0.0117261	0.00248462	8.57802	0.0958516	0.00378452	8.58931	0.045096	0.00427214	8.5734	0.32834	0.0079944	8.57802	0.257581	0.00692779	8.58931	0.333772	0.00824817	8.5734	0.449307	0.00771924	8.57802	0.37747	0.00872898	8.58931	0.423965	0.0068145	8.58024	0.00472544	0.00267079	0.00267079	0.0508912	0.0244572	0.306564	0.0245418	0.416914	0.0210349
8.8332	0	0	8.83796	0.0014837	0.000608137	8.84959	0	0	8.8332	0.00030861	0.00030861	8.83796	0.0649888	0.00410877	8.84959	0.0115705	0.0023141	8.8332	0.289765	0.00563453	8.83796	0.263517	0.0063013	8.84959	0.318345	0.0103466	8.8332	0.431408	0.00936287	8.83796	0.368269	0.00752732	8.84959	0.442655	0.00742253	8.84025	0.00486796	0.000494567	0.000494567	0.0256226	0.0199497	0.290543	0.0158323	0.414111	0.0231495
9.093	0	0	9.0979	0	0	9.10987	0	0	9.093	0	0	9.0979	0.0183989	0.00308867	9.10987	0.000296692	0.000296692	9.093	0.188548	0.00563478	9.0979	0.266188	0.00648097	9.10987	0.233197	0.00808982	9.093	0.446838	0.00990049	9.0979	0.3656	0.00676875	9.10987	0.439096	0.00609726	9.10026	0.00501048	0	0	0.00623188	0.00608413	0.229311	0.0224969	0.417178	0.0258857
9.3528	0	0	9.35784	0	0	9.37015	0	0	9.3528	0	0	9.35784	0.00237405	0.00111358	9.37015	0	0	9.3528	0.0993651	0.00645887	9.35784	0.222269	0.00654773	9.37015	0.153683	0.00466596	9.3528	0.466895	0.0113558	9.35784	0.359367	0.00768146	9.37015	0.472026	0.00935119	9.36026	0.00515299	0	0	0.000791348	0.000791348	0.158439	0.0355588	0.432763	0.0367276
9.6126	0	0	9.61778	0	0	9.63043	0	0	9.6126	0	0	9.61778	0	0	9.63043	0	0	9.6126	0.0101833	0.00307681	9.61778	0.167963	0.00683903	9.63043	0.0673472	0.00611963	9.6126	0.44622	0.00983613	9.61778	0.367083	0.0059173	9.63043	0.454822	0.0138114	9.62027	0.00529551	0	0	0	0	0.081831	0.0461191	0.422708	0.0279231
9.8724	0	0	9.87772	0	0	9.89072	0	0	9.8724	0	0	9.87772	0	0	9.89072	0	0	9.8724	0.000617076	0.000617076	9.87772	0.0940714	0.00493671	9.89072	0.0118672	0.00264561	9.8724	0.354878	0.00684248	9.87772	0.361445	0.0092256	9.89072	0.410317	0.0111738	9.88028	0.00544123	0	0	0	0	0.0355185	0.029456	0.375547	0.0174882
10.1322	0	0	10.1377	0	0	10.151	0	0	10.1322	0	0	10.1377	0	0	10.151	0	0	10.1322	0	0	10.1377	0.0246302	0.00425863	10.151	0.000890057	0.000652715	10.1322	0.251499	0.00847267	10.1377	0.375096	0.0100371	10.151	0.305588	0.00932756	10.1403	0.00558062	0	0	0	0	0.00850674	0.0080658	0.310728	0.0357717
10.392	0	0	10.3976	0	0	10.4113	0	0	10.392	0	0	10.3976	0	0	10.4113	0	0	10.392	0	0	10.3976	0.00118709	0.000702311	10.4113	0	0	10.392	0.0990565	0.00651034	10.3976	0.298535	0.00871794	10.4113	0.190175	0.00715864	10.4003	0.00573265	0	0	0	0	0.000395697	0.000395697	0.195922	0.057656
10.6518	0	0	10.6575	0	0	10.6716	0	0	10.6518	0	0	10.6575	0	0	10.6716	0	0	10.6518	0	0	10.6575	0	0	10.6716	0	0	10.6518	0.0123432	0.00449805	10.6575	0.225237	0.00674152	10.6716	0.0729843	0.00808702	10.6603	0.00588473	0	0	0	0	0	0	0.103521	0.0633253
10.9116	0	0	10.9175	0	0	10.9318	0	0	10.9116	0	0	10.9175	0	0	10.9318	0	0	10.9116	0	0	10.9175	0	0	10.9318	0	0	10.9116	0.000925612	0.000925612	10.9175	0.111282	0.0064366	10.9318	0.0136474	0.00366346	10.9203	0.00599694	0	0	0	0	0	0	0.0419518	0.0348593
11.1714	0	0	11.1774	0	0	11.1921	0	0	11.1714	0	0	11.1774	0	0	11.1921	0	0	11.1714	0	0	11.1774	0	0	11.1921	0	0	11.1714	0	0	11.1774	0.0305656	0.00558819	11.1921	0	0	11.1803	0.00614898	0	0	0	0	0	0	0.0101885	0.0101885
11.4312	0	0	11.4374	0	0	11.4524	0	0	11.4312	0	0	11.4374	0	0	11.4524	0	0	11.4312	0	0	11.4374	0	0	11.4524	0	0	11.4312	0	0	11.4374	0.000296728	0.000296728	11.4524	0	0	11.4403	0.00629321	0	0	0	0	0	0	9.89094e-05	9.89094e-05
11.691	0	0	11.6973	0	0	11.7127	0	0	11.691	0	0	11.6973	0	0	11.7127	0	0	11.691	0	0	11.6973	0	0	11.7127	0	0	11.691	0	0	11.6973	0	0	11.7127	0	0	11.7003	0.00644524	0	0	0	0	0	0	0	0
11.9508	0	0	11.9572	0	0	11.973	0	0	11.9508	0	0	11.9572	0	0	11.973	0	0	11.9508	0	0	11.9572	0	0	11.973	0	0	11.9508	0	0	11.9572	0	0	11.973	0	0	11.9603	0.00659731	0	0	0	0	0	0	0	0
12.2106	0	0	12.2172	0	0	12.2333	0	0	12.2106	0	0	12.2172	0	0	12.2333	0	0	12.2106	0	0	12.2172	0	0	12.2333	0	0	12.2106	0	0	12.2172	0	0	12.2333	0	0	12.2204	0.0067415	0	0	0	0	0	0	0	0
12.4704	0	0	12.4771	0	0	12.4935	0	0	12.4704	0	0	12.4771	0	0	12.4935	0	0	12.4704	0	0	12.4771	0	0	12.4935	0	0	12.4704	0	0	12.4771	0	0	12.4935	0	0	12.4803	0.00686157	0	0	0	0	0	0	0	0
12.7302	0	0	12.7371	0	0	12.7538	0	0	12.7302	0	0	12.7371	0	0	12.7538	0	0	12.7302	0	0	12.7371	0	0	12.7538	0	0	12.7302	0	0	12.7371	0	0	12.7538	0	0	12.7404	0.00700579	0	0	0	0	0	0	0	0
#	Protein		#	Protein		#	Protein		#	Protein		#	Protein		#	Protein		#	Protein		#	Protein		#	Protein		#	Protein		#	Protein		#	Protein
																																				z
0	0	0	0	0	0	0	0	0	0	0	0	0	0	0	0	0	0	0	0	0	0	0	0	0	0	0	0	0	0	0	0	0	0	0	0	0	0	0	0	0	0	0	0	0	0
0.2598	0	0	0.25994	0	0	0.260282	0	0	0.2598	0	0	0.25994	0	0	0.260282	0	0	0.2598	0	0	0.25994	0	0	0.260282	0	0	0.2598	0	0	0.25994	0	0	0.260282	0	0	0.260007	0.000143156	0	0	0	0	0	0	0	0
0.5196	0	0	0.51988	0	0	0.520564	0	0	0.5196	0	0	0.51988	0	0	0.520564	0	0	0.5196	0	0	0.51988	0	0	0.520564	0	0	0.5196	0	0	0.51988	0	0	0.520564	0	0	0.520015	0.000286313	0	0	0	0	0	0	0	0
0.7794	0	0	0.77982	0	0	0.780846	0	0	0.7794	0	0	0.77982	0	0	0.780846	0	0	0.7794	0	0	0.77982	0	0	0.780846	0	0	0.7794	0	0	0.77982	0	0	0.780846	0	0	0.780022	0.000429469	0	0	0	0	0	0	0	0
1.0392	0	0	1.03976	0	0	1.04113	0	0	1.0392	0	0	1.03976	0	0	1.04113	0	0	1.0392	0	0	1.03976	0	0	1.04113	0	0	1.0392	0	0	1.03976	0	0	1.04113	0	0	1.04003	0.000573265	0	0	0	0	0	0	0	0
1.299	0	0	1.2997	0	0	1.30141	0	0	1.299	0	0	1.2997	0	0	1.30141	0	0	1.299	0	0	1.2997	0	0	1.30141	0	0	1.299	0	0	1.2997	0	0	1.30141	0	0	1.30004	0.000715782	0	0	0	0	0	0	0	0
1.5588	0	0	1.55964	0	0	1.56169	0	0	1.5588	0	0	1.55964	0	0	1.56169	0	0	1.5588	0	0	1.55964	0	0	1.56169	0	0	1.5588	0	0	1.55964	0	0	1.56169	0	0	1.56004	0.000858299	0	0	0	0	0	0	0	0
1.8186	0	0	1.81958	0	0	1.82197	0	0	1.8186	0	0	1.81958	0	0	1.82197	0	0	1.8186	0	0	1.81958	0	0	1.82197	0	0	1.8186	0	0	1.81958	0	0	1.82197	0	0	1.82005	0.00100082	0	0	0	0	0	0	0	0
2.0784	0	0	2.07952	0	0	2.08226	0	0	2.0784	0	0	2.07952	0	0	2.08226	0	0	2.0784	0	0	2.07952	0	0	2.08226	0	0	2.0784	0	0	2.07952	0	0	2.08226	0	0	2.08006	0.00114653	0	0	0	0	0	0	0	0
2.3382	0	0	2.33946	0	0	2.34254	0	0	2.3382	0	0	2.33946	0	0	2.34254	0	0	2.3382	0	0	2.33946	0	0	2.34254	0	0	2.3382	0	0	2.33946	0	0	2.34254	0	0	2.34007	0.00128905	0	0	0	0	0	0	0	0
2.598	0	0	2.5994	0	0	2.60282	0	0	2.598	0	0	2.5994	0	0	2.60282	0	0	2.598	0	0	2.5994	0	0	2.60282	0	0	2.598	0	0	2.5994	0	0	2.60282	0	0	2.60007	0.00143156	0	0	0	0	0	0	0	0
2.8578	0	0	2.85934	0	0	2.8631	0	0	2.8578	0	0	2.85934	0	0	2.8631	0	0	2.8578	0	0	2.85934	0	0	2.8631	0	0	2.8578	0	0	2.85934	0	0	2.8631	0	0	2.86008	0.00157408	0	0	0	0	0	0	0	0
3.1176	0	0	3.11928	0	0	3.12338	0	0	3.1176	0	0	3.11928	0	0	3.12338	0	0	3.1176	0	0	3.11928	0	0	3.12338	0	0	3.1176	0	0	3.11928	0	0	3.12338	0	0	3.12009	0.0017166	0	0	0	0	0	0	0	0
3.3774	0	0	3.37922	0	0	3.38367	0	0	3.3774	0	0	3.37922	0	0	3.38367	0	0	3.3774	0	0	3.37922	0	0	3.38367	0	0	3.3774	0	0	3.37922	0	0	3.38367	0	0	3.3801	0.00186231	0	0	0	0	0	0	0	0
3.6372	0	0	3.63916	0	0	3.64395	0	0	3.6372	0	0	3.63916	0	0	3.64395	0	0	3.6372	0	0	3.63916	0	0	3.64395	0	0	3.6372	0	0	3.63916	0	0	3.64395	0	0	3.6401	0.00200483	0	0	0	0	0	0	0	0
3.897	0	0	3.8991	0	0	3.90423	0	0	3.897	0	0	3.8991	0	0	3.90423	0	0	3.897	0	0	3.8991	0	0	3.90423	0	0	3.897	0	0	3.8991	0	0	3.90423	0	0	3.90011	0.00214735	0	0	0	0	0	0	0	0
4.1568	0	0	4.15904	0	0	4.16451	0	0	4.1568	0	0	4.15904	0	0	4.16451	0	0	4.1568	0	0	4.15904	0	0	4.16451	0	0	4.1568	0	0	4.15904	0	0	4.16451	0	0	4.16012	0.00228986	0	0	0	0	0	0	0	0
4.4166	0	0	4.41898	0	0	4.42479	0	0	4.4166	0	0	4.41898	0	0	4.42479	0	0	4.4166	0	0	4.41898	0	0	4.42479	0	0	4.4166	0	0	4.41898	0	0	4.42479	0	0	4.42012	0.00243238	0	0	0	0	0	0	0	0
4.6764	0	0	4.67892	0.00207735	0.000913752	4.68508	0	0	4.6764	0	0	4.67892	0.00207735	0.000913752	4.68508	0	0	4.6764	0	0	4.67892	0.00207735	0.000913752	4.68508	0	0	4.6764	0	0	4.67892	0.00207735	0.000913752	4.68508	0	0	4.68013	0.0025781	0.000692449	0.000692449	0.000692449	0.000692449	0.000692449	0.000692449	0.000692449	0.000692449
4.9362	0	0	4.93886	0.0204757	0.00290073	4.94536	0.000296673	0.000296673	4.9362	0	0	4.93886	0.0204757	0.00290073	4.94536	0.000296673	0.000296673	4.9362	0	0	4.93886	0.0204757	0.00290073	4.94536	0.000296673	0.000296673	4.9362	0	0	4.93886	0.0204757	0.00290073	4.94536	0.000296673	0.000296673	4.94014	0.00272061	0.00692413	0.00677634	0.00692413	0.00677634	0.00692413	0.00677634	0.00692413	0.00677634
5.196	0.000617148	0.000427201	5.1988	0.0715176	0.00409545	5.20564	0.0172073	0.00361293	5.196	0.000617148	0.000427201	5.1988	0.0715176	0.00409545	5.20564	0.0172073	0.00361293	5.196	0.000617148	0.000427201	5.1988	0.0715176	0.00409545	5.20564	0.0172073	0.00361293	5.196	0.000617148	0.000427201	5.1988	0.0715176	0.00409545	5.20564	0.0172073	0.00361293	5.20015	0.00286313	0.0297807	0.0214109	0.0297807	0.0214109	0.0297807	0.0214109	0.0297807	0.0214109
5.4558	0.0222178	0.00328235	5.45874	0.111282	0.00499432	5.46592	0.0578536	0.00461321	5.4558	0.0222178	0.00328235	5.45874	0.111282	0.00499432	5.46592	0.0578536	0.00461321	5.4558	0.0222178	0.00328235	5.45874	0.111282	0.00499432	5.46592	0.0578536	0.00461321	5.4558	0.0222178	0.00328235	5.45874	0.111282	0.00499432	5.46592	0.0578536	0.00461321	5.46015	0.00300565	0.0637846	0.0258812	0.0637846	0.0258812	0.0637846	0.0258812	0.0637846	0.0258812
5.7156	0.0993654	0.0073501	5.71868	0.140958	0.00441808	5.7262	0.0943465	0.00492217	5.7156	0.0993654	0.0073501	5.71868	0.140958	0.00441808	5.7262	0.0943465	0.00492217	5.7156	0.0993654	0.0073501	5.71868	0.140958	0.00441808	5.7262	0.0943465	0.00492217	5.7156	0.0993654	0.0073501	5.71868	0.140958	0.00441808	5.7262	0.0943465	0.00492217	5.72016	0.00314816	0.111557	0.0147719	0.111557	0.0147719	0.111557	0.0147719	0.111557	0.0147719
5.9754	0.164787	0.00587413	5.97862	0.120481	0.00493714	5.98649	0.131729	0.00365412	5.9754	0.164787	0.00587413	5.97862	0.120481	0.00493714	5.98649	0.131729	0.00365412	5.9754	0.164787	0.00587413	5.97862	0.120481	0.00493714	5.98649	0.131729	0.00365412	5.9754	0.164787	0.00587413	5.97862	0.120481	0.00493714	5.98649	0.131729	0.00365412	5.98017	0.00329388	0.138999	0.0132966	0.138999	0.0132966	0.138999	0.0132966	0.138999	0.0132966
6.2352	0.179291	0.00512403	6.23856	0.112173	0.00588729	6.24677	0.16021	0.00274841	6.2352	0.179291	0.00512403	6.23856	0.112173	0.00588729	6.24677	0.16021	0.00274841	6.2352	0.179291	0.00512403	6.23856	0.112173	0.00588729	6.24677	0.16021	0.00274841	6.2352	0.179291	0.00512403	6.23856	0.112173	0.00588729	6.24677	0.16021	0.00274841	6.24018	0.0034364	0.150558	0.0199674	0.150558	0.0199674	0.150558	0.0199674	0.150558	0.0199674
6.495	0.164787	0.00604013	6.4985	0.0839808	0.00477169	6.50705	0.15131	0.00412763	6.495	0.164787	0.00604013	6.4985	0.0839808	0.00477169	6.50705	0.15131	0.00412763	6.495	0.164787	0.00604013	6.4985	0.0839808	0.00477169	6.50705	0.15131	0.00412763	6.495	0.164787	0.00604013	6.4985	0.0839808	0.00477169	6.50705	0.15131	0.00412763	6.50018	0.00357891	0.133359	0.0249938	0.133359	0.0249938	0.133359	0.0249938	0.133359	0.0249938
6.7548	0.161701	0.00574761	6.75844	0.09229	0.00420373	6.76733	0.15487	0.00666885	6.7548	0.161701	0.00574761	6.75844	0.09229	0.00420373	6.76733	0.15487	0.00666885	6.7548	0.161701	0.00574761	6.75844	0.09229	0.00420373	6.76733	0.15487	0.00666885	6.7548	0.161701	0.00574761	6.75844	0.09229	0.00420373	6.76733	0.15487	0.00666885	6.76019	0.00372143	0.136287	0.0220868	0.136287	0.0220868	0.136287	0.0220868	0.136287	0.0220868
7.0146	0.162318	0.00606563	7.01838	0.0735942	0.00337571	7.02761	0.144488	0.00538968	7.0146	0.162318	0.00606563	7.01838	0.0735942	0.00337571	7.02761	0.144488	0.00538968	7.0146	0.162318	0.00606563	7.01838	0.0735942	0.00337571	7.02761	0.144488	0.00538968	7.0146	0.162318	0.00606563	7.01838	0.0735942	0.00337571	7.02761	0.144488	0.00538968	7.0202	0.00386395	0.1268	0.0270961	0.1268	0.0270961	0.1268	0.0270961	0.1268	0.0270961
7.2744	0.125287	0.00463457	7.27832	0.0804204	0.00376002	7.2879	0.114818	0.00617592	7.2744	0.125287	0.00463457	7.27832	0.0804204	0.00376002	7.2879	0.114818	0.00617592	7.2744	0.125287	0.00463457	7.27832	0.0804204	0.00376002	7.2879	0.114818	0.00617592	7.2744	0.125287	0.00463457	7.27832	0.0804204	0.00376002	7.2879	0.114818	0.00617592	7.28021	0.00400966	0.106842	0.0135519	0.106842	0.0135519	0.106842	0.0135519	0.106842	0.0135519
7.5342	0.049374	0.00361839	7.53826	0.0890261	0.00376142	7.54818	0.0777318	0.00434086	7.5342	0.049374	0.00361839	7.53826	0.0890261	0.00376142	7.54818	0.0777318	0.00434086	7.5342	0.049374	0.00361839	7.53826	0.0890261	0.00376142	7.54818	0.0777318	0.00434086	7.5342	0.049374	0.00361839	7.53826	0.0890261	0.00376142	7.54818	0.0777318	0.00434086	7.54021	0.00415218	0.072044	0.0117946	0.072044	0.0117946	0.072044	0.0117946	0.072044	0.0117946
7.794	0.00432002	0.00184057	7.7982	0.0905096	0.00540605	7.80846	0.0246252	0.00260353	7.794	0.00432002	0.00184057	7.7982	0.0905096	0.00540605	7.80846	0.0246252	0.00260353	7.794	0.00432002	0.00184057	7.7982	0.0905096	0.00540605	7.80846	0.0246252	0.00260353	7.794	0.00432002	0.00184057	7.7982	0.0905096	0.00540605	7.80846	0.0246252	0.00260353	7.80022	0.00429469	0.0398183	0.0260146	0.0398183	0.0260146	0.0398183	0.0260146	0.0398183	0.0260146
8.0538	0	0	8.05814	0.0385784	0.00358109	8.06874	0.00445011	0.00122321	8.0538	0	0	8.05814	0.0385784	0.00358109	8.06874	0.00445011	0.00122321	8.0538	0	0	8.05814	0.0385784	0.00358109	8.06874	0.00445011	0.00122321	8.0538	0	0	8.05814	0.0385784	0.00358109	8.06874	0.00445011	0.00122321	8.06023	0.00443721	0.0143428	0.0121857	0.0143428	0.0121857	0.0143428	0.0121857	0.0143428	0.0121857
8.3136	0	0	8.31808	0.00652866	0.00110722	8.32902	0	0	8.3136	0	0	8.31808	0.00652866	0.00110722	8.32902	0	0	8.3136	0	0	8.31808	0.00652866	0.00110722	8.32902	0	0	8.3136	0	0	8.31808	0.00652866	0.00110722	8.32902	0	0	8.32023	0.00457973	0.00217622	0.00217622	0.00217622	0.00217622	0.00217622	0.00217622	0.00217622	0.00217622
8.5734	0	0	8.57802	0.000296728	0.000296728	8.58931	0	0	8.5734	0	0	8.57802	0.000296728	0.000296728	8.58931	0	0	8.5734	0	0	8.57802	0.000296728	0.000296728	8.58931	0	0	8.5734	0	0	8.57802	0.000296728	0.000296728	8.58931	0	0	8.58024	0.00472544	9.89094e-05	9.89094e-05	9.89094e-05	9.89094e-05	9.89094e-05	9.89094e-05	9.89094e-05	9.89094e-05
8.8332	0	0	8.83796	0	0	8.84959	0	0	8.8332	0	0	8.83796	0	0	8.84959	0	0	8.8332	0	0	8.83796	0	0	8.84959	0	0	8.8332	0	0	8.83796	0	0	8.84959	0	0	8.84025	0.00486796	0	0	0	0	0	0	0	0
9.093	0	0	9.0979	0	0	9.10987	0	0	9.093	0	0	9.0979	0	0	9.10987	0	0	9.093	0	0	9.0979	0	0	9.10987	0	0	9.093	0	0	9.0979	0	0	9.10987	0	0	9.10026	0.00501048	0	0	0	0	0	0	0	0
9.3528	0	0	9.35784	0	0	9.37015	0	0	9.3528	0	0	9.35784	0	0	9.37015	0	0	9.3528	0	0	9.35784	0	0	9.37015	0	0	9.3528	0	0	9.35784	0	0	9.37015	0	0	9.36026	0.00515299	0	0	0	0	0	0	0	0
9.6126	0	0	9.61778	0	0	9.63043	0	0	9.6126	0	0	9.61778	0	0	9.63043	0	0	9.6126	0	0	9.61778	0	0	9.63043	0	0	9.6126	0	0	9.61778	0	0	9.63043	0	0	9.62027	0.00529551	0	0	0	0	0	0	0	0
9.8724	0	0	9.87772	0	0	9.89072	0	0	9.8724	0	0	9.87772	0	0	9.89072	0	0	9.8724	0	0	9.87772	0	0	9.89072	0	0	9.8724	0	0	9.87772	0	0	9.89072	0	0	9.88028	0.00544123	0	0	0	0	0	0	0	0
10.1322	0	0	10.1377	0	0	10.151	0	0	10.1322	0	0	10.1377	0	0	10.151	0	0	10.1322	0	0	10.1377	0	0	10.151	0	0	10.1322	0	0	10.1377	0	0	10.151	0	0	10.1403	0.00558062	0	0	0	0	0	0	0	0
10.392	0	0	10.3976	0	0	10.4113	0	0	10.392	0	0	10.3976	0	0	10.4113	0	0	10.392	0	0	10.3976	0	0	10.4113	0	0	10.392	0	0	10.3976	0	0	10.4113	0	0	10.4003	0.00573265	0	0	0	0	0	0	0	0
10.6518	0	0	10.6575	0	0	10.6716	0	0	10.6518	0	0	10.6575	0	0	10.6716	0	0	10.6518	0	0	10.6575	0	0	10.6716	0	0	10.6518	0	0	10.6575	0	0	10.6716	0	0	10.6603	0.00588473	0	0	0	0	0	0	0	0
10.9116	0	0	10.9175	0	0	10.9318	0	0	10.9116	0	0	10.9175	0	0	10.9318	0	0	10.9116	0	0	10.9175	0	0	10.9318	0	0	10.9116	0	0	10.9175	0	0	10.9318	0	0	10.9203	0.00599694	0	0	0	0	0	0	0	0
11.1714	0	0	11.1774	0	0	11.1921	0	0	11.1714	0	0	11.1774	0	0	11.1921	0	0	11.1714	0	0	11.1774	0	0	11.1921	0	0	11.1714	0	0	11.1774	0	0	11.1921	0	0	11.1803	0.00614898	0	0	0	0	0	0	0	0
11.4312	0	0	11.4374	0	0	11.4524	0	0	11.4312	0	0	11.4374	0	0	11.4524	0	0	11.4312	0	0	11.4374	0	0	11.4524	0	0	11.4312	0	0	11.4374	0	0	11.4524	0	0	11.4403	0.00629321	0	0	0	0	0	0	0	0
11.691	0	0	11.6973	0	0	11.7127	0	0	11.691	0	0	11.6973	0	0	11.7127	0	0	11.691	0	0	11.6973	0	0	11.7127	0	0	11.691	0	0	11.6973	0	0	11.7127	0	0	11.7003	0.00644524	0	0	0	0	0	0	0	0
11.9508	0	0	11.9572	0	0	11.973	0	0	11.9508	0	0	11.9572	0	0	11.973	0	0	11.9508	0	0	11.9572	0	0	11.973	0	0	11.9508	0	0	11.9572	0	0	11.973	0	0	11.9603	0.00659731	0	0	0	0	0	0	0	0
12.2106	0	0	12.2172	0	0	12.2333	0	0	12.2106	0	0	12.2172	0	0	12.2333	0	0	12.2106	0	0	12.2172	0	0	12.2333	0	0	12.2106	0	0	12.2172	0	0	12.2333	0	0	12.2204	0.0067415	0	0	0	0	0	0	0	0
12.4704	0	0	12.4771	0	0	12.4935	0	0	12.4704	0	0	12.4771	0	0	12.4935	0	0	12.4704	0	0	12.4771	0	0	12.4935	0	0	12.4704	0	0	12.4771	0	0	12.4935	0	0	12.4803	0.00686157	0	0	0	0	0	0	0	0
12.7302	0	0	12.7371	0	0	12.7538	0	0	12.7302	0	0	12.7371	0	0	12.7538	0	0	12.7302	0	0	12.7371	0	0	12.7538	0	0	12.7302	0	0	12.7371	0	0	12.7538	0	0	12.7404	0.00700579	0	0	0	0	0	0	0	0

## Sheet: Figure-S34-C-D
																						C	C1-ABC-2 (C-state)										D	C1-ABC-3 (N-state)
