# Supplementary material for: Data showing the lipid conformations and membrane binding behaviors of beta-amyloid fibrils in phase-separated cholesterol-enriched lipid domains with and without glycolipid and oxidized cholesterol from coarse-grained molecular dynamics simulations
Source: Data Brief. 2020 Apr 19;30:105496. doi: 10.1016/j.dib.2020.105496 (PMC7186522; doi:10.1016/j.dib.2020.105496)
Supplement: Supplementary file 1 [file mmc1.zip › Supplementary-Data/S34-35/Figure-S35-C-D-GM-ABCD-1-2-density-shells-plot-3.xlsx]

## Sheet: ABCD
3GM-ABCD-p5nm			3GM-ABCD-p-p5nm			3GM-ABCD-n-p5nm			3GM-ABCD-p5-1nm			3GM-ABCD-p-p5-1nm			3GM-ABCD-n-p5-1nm			3GM-ABCD-1-2nm			3GM-ABCD-p-1-2nm			3GM-ABCD-n-1-2nm			3GM-ABCD-2-3nm			3GM-ABCD-p-2-3nm			3GM-ABCD-n-2-3nm			Combine		Shell 1		shell 2		shell 3		shell 4
#	AL-DPP-PO4		#	AL-DPP-PO4		#	AL-DPP-PO4		#	AL-DPP-PO4		#	AL-DPP-PO4		#	AL-DPP-PO4		#	AL-DPP-PO4		#	AL-DPP-PO4		#	AL-DPP-PO4		#	AL-DPP-PO4		#	AL-DPP-PO4		#	AL-DPP-PO4
																																				z
0	0	0	0	0	0	0	0	0	0	0	0	0	0	0	0	0	0	0	0	0	0	0	0	0	0	0	0	0	0	0	0	0	0	0	0	0	0	0	0	0	0	0	0	0	0
0.278372	0	0	0.277578	0	0	0.27738	0	0	0.278372	0	0	0.277578	0	0	0.27738	0	0	0.278372	0	0	0.277578	0	0	0.27738	0	0	0.278372	0.00185211	0.000809634	0.277578	0	0	0.27738	0	0	0.277777	0.000303105	0	0	0	0	0	0	0.000617371	0.000617371
0.556744	0	0	0.555156	0	0	0.55476	0	0	0.556744	0	0	0.555156	0	0	0.55476	0	0	0.556744	0.000321065	0.000321065	0.555156	0	0	0.55476	0	0	0.556744	0.0188308	0.00295124	0.555156	0	0	0.55476	0	0	0.555553	0.000606209	0	0	0	0	0.000107022	0.000107022	0.00627692	0.00627692
0.835116	0	0	0.832734	0	0	0.83214	0	0	0.835116	0	0	0.832734	0	0	0.83214	0	0	0.835116	0.0016053	0.000802687	0.832734	0	0	0.83214	0	0	0.835116	0.0487749	0.00387919	0.832734	0	0	0.83214	0	0	0.83333	0.000909314	0	0	0	0	0.000535102	0.000535102	0.0162583	0.0162583
1.11349	0	0	1.11031	0	0	1.10952	0	0	1.11349	0	0	1.11031	0	0	1.10952	0	0	1.11349	0.00449471	0.0011426	1.11031	0	0	1.10952	0	0	1.11349	0.0561837	0.0047117	1.11031	0	0	1.10952	0	0	1.11111	0.00121329	0	0	0	0	0.00149824	0.00149824	0.0187279	0.0187279
1.39186	0	0	1.38789	0	0	1.3869	0	0	1.39186	0	0	1.38789	0	0	1.3869	0	0	1.39186	0.00160547	0.000802747	1.38789	0	0	1.3869	0	0	1.39186	0.0206831	0.00362174	1.38789	0.000334375	0.000334375	1.3869	0	0	1.38888	0.00151552	0	0	0	0	0.000535155	0.000535155	0.00700583	0.00683932
1.67023	0	0	1.66547	0	0	1.66428	0	0	1.67023	0	0	1.66547	0	0	1.66428	0	0	1.67023	0.000321007	0.000321007	1.66547	0	0	1.66428	0	0	1.67023	0.00586521	0.00225062	1.66547	0.00501663	0.00166059	1.66428	0.00234096	0.000901158	1.66666	0.00181776	0	0	0	0	0.000107002	0.000107002	0.0044076	0.00106196
1.9486	0	0	1.94305	0	0	1.94166	0	0	1.9486	0	0	1.94305	0	0	1.94166	0	0	1.9486	0	0	1.94305	0.00234142	0.00113113	1.94166	0.00367862	0.00160088	1.9486	0.000308752	0.000308752	1.94305	0.0200672	0.00395527	1.94166	0.0187269	0.00379356	1.94444	0.00211999	0	0	0	0	0.00200668	0.00107503	0.0130343	0.00637451
2.22698	0	0	2.22062	0	0	2.21904	0	0	2.22698	0	0	2.22062	0	0	2.21904	0.000334421	0.000334421	2.22698	0	0	2.22062	0.0167215	0.00431859	2.21904	0.0203995	0.00455714	2.22698	0	0	2.22062	0.0548484	0.00694582	2.21904	0.0474865	0.00656919	2.22221	0.00242658	0	0	0.000111474	0.000111474	0.0123737	0.00627729	0.0341116	0.0171877
2.50535	0	0	2.4982	0	0	2.49642	0	0	2.50535	0	0	2.4982	0.000334445	0.000334445	2.49642	0.00133769	0.0006237	2.50535	0	0	2.4982	0.0521735	0.00601547	2.49642	0.0438084	0.00354926	2.50535	0	0	2.4982	0.0812682	0.00578329	2.49642	0.0488247	0.00420935	2.49999	0.00272882	0	0	0.000557378	0.000401923	0.031994	0.0161782	0.0433643	0.0236184
2.78372	0	0	2.77578	0	0	2.7738	0	0	2.78372	0	0	2.77578	0.00468204	0.00144254	2.7738	0.00334401	0.0014425	2.78372	0	0	2.77578	0.0742453	0.00563946	2.7738	0.0374543	0.00428459	2.78372	0	0	2.77578	0.0545124	0.0053137	2.7738	0.0264187	0.00505485	2.77777	0.00303105	0	0	0.00267535	0.00139232	0.0372332	0.021433	0.026977	0.0157388
3.06209	0	0	3.05336	0	0	3.05118	0	0	3.06209	0	0	3.05336	0.00969835	0.00174047	3.05118	0.000668886	0.000462578	3.06209	0	0	3.05336	0.0511682	0.00482635	3.05118	0.0120389	0.00313085	3.06209	0	0	3.05336	0.0240789	0.00338148	3.05118	0.00802584	0.00255625	3.05554	0.00333328	0	0	0.00345575	0.00312727	0.021069	0.0154456	0.0107016	0.00707857
3.34046	0	0	3.33094	0.0003344	0.0003344	3.32856	0	0	3.34046	0	0	3.33094	0.00601981	0.00200673	3.32856	0.000334415	0.000334415	3.34046	0	0	3.33094	0.0103668	0.0030735	3.32856	0.00234105	0.00170674	3.34046	0	0	3.33094	0.00802578	0.00268974	3.32856	0.00234098	0.00122977	3.33332	0.00363551	0.000111467	0.000111467	0.00211807	0.00195325	0.00423596	0.00313905	0.00345559	0.00238293
3.61884	0	0	3.60851	0	0	3.60594	0	0	3.61884	0	0	3.60851	0.000668863	0.000462562	3.60594	0	0	3.61884	0	0	3.60851	0.000334463	0.000334463	3.60594	0.000334441	0.000334441	3.61884	0	0	3.60851	0.000668925	0.000668925	3.60594	0	0	3.6111	0.00394211	0	0	0.000222954	0.000222954	0.000222968	0.000111484	0.000222975	0.000222975
3.89721	0	0	3.88609	0	0	3.88332	0	0	3.89721	0	0	3.88609	0	0	3.88332	0	0	3.89721	0	0	3.88609	0	0	3.88332	0	0	3.89721	0.000926093	0.000679153	3.88609	0.000668925	0.000668925	3.88332	0	0	3.88887	0.00424434	0	0	0	0	0	0	0.000531673	0.000276008
4.17558	0	0	4.16367	0	0	4.1607	0	0	4.17558	0	0	4.16367	0	0	4.1607	0	0	4.17558	0.000321058	0.000321058	4.16367	0	0	4.1607	0	0	4.17558	0.00709989	0.00200718	4.16367	0	0	4.1607	0	0	4.16665	0.00454657	0	0	0	0	0.000107019	0.000107019	0.00236663	0.00236663
4.45395	0.000668834	0.000462541	4.44125	0	0	4.43808	0	0	4.45395	0.00216085	0.000712004	4.44125	0	0	4.43808	0	0	4.45395	0.0057793	0.00163986	4.44125	0	0	4.43808	0	0	4.45395	0.0209915	0.0029556	4.44125	0	0	4.43808	0	0	4.44443	0.0048488	0.000222945	0.000222945	0.000720284	0.000720284	0.00192643	0.00192643	0.00699716	0.00699716
4.73232	0.00635431	0.00127634	4.71883	0	0	4.71546	0	0	4.73232	0.0148176	0.00225669	4.71883	0	0	4.71546	0	0	4.73232	0.015089	0.00279261	4.71883	0	0	4.71546	0	0	4.73232	0.0364268	0.00386153	4.71883	0	0	4.71546	0.000334453	0.000334453	4.7222	0.00515103	0.0021181	0.0021181	0.00493919	0.00493919	0.00502967	0.00502967	0.0122537	0.0120869
5.0107	0.00601953	0.0011069	4.9964	0	0	4.99284	0	0	5.0107	0.0154353	0.00171997	4.9964	0	0	4.99284	0	0	5.0107	0.0160523	0.00222232	4.9964	0	0	4.99284	0	0	5.0107	0.0379701	0.0036045	4.9964	0	0	4.99284	0.000668904	0.000668904	4.99998	0.00545763	0.00200651	0.00200651	0.00514509	0.00514509	0.00535077	0.00535077	0.0128797	0.0125467
5.28907	0.00167219	0.000833907	5.27398	0	0	5.27022	0	0	5.28907	0.00771761	0.00186144	5.27398	0	0	5.27022	0.000334453	0.000334453	5.28907	0.0182999	0.00251768	5.27398	0	0	5.27022	0.00200652	0.0012078	5.28907	0.0246958	0.00270513	5.27398	0.000668813	0.000668813	5.27022	0.00334439	0.00152146	5.27776	0.00575986	0.000557395	0.000557395	0.00268402	0.00251865	0.00676882	0.00579458	0.00956965	0.00760239
5.56744	0	0	5.55156	0	0	5.5476	0	0	5.56744	0	0	5.55156	0	0	5.5476	0	0	5.56744	0.00481559	0.00139015	5.55156	0.000334404	0.000334404	5.5476	0.00300987	0.00126104	5.56744	0.00771744	0.0021109	5.55156	0.00568492	0.00213205	5.5476	0.00735736	0.00198717	5.55553	0.00606209	0	0	0	0	0.00271996	0.0013017	0.00691991	0.000626183
5.84581	0	0	5.82914	0	0	5.82498	0.00300969	0.000943298	5.84581	0	0	5.82914	0.000668805	0.000462522	5.82498	0.00300977	0.00126095	5.84581	0.000321042	0.000321042	5.82914	0.00802644	0.00236677	5.82498	0.0107013	0.00224879	5.84581	0.000617456	0.000427786	5.82914	0.013043	0.00215055	5.82498	0.0270879	0.00477817	5.83331	0.00636433	0.00100323	0.00100323	0.00122619	0.000912448	0.00634959	0.00311161	0.0135828	0.00764614
6.12418	0	0	6.10672	0.00200666	0.000724721	6.10236	0.00735704	0.00152129	6.12418	0	0	6.10672	0.0043475	0.00127621	6.10236	0.00869475	0.00166771	6.12418	0	0	6.10672	0.0190637	0.00312427	6.10236	0.0210681	0.00354402	6.12418	0	0	6.10672	0.0401344	0.00511375	6.10236	0.0344448	0.00462068	6.11109	0.00666656	0.00312123	0.00219569	0.00434742	0.00250996	0.0133773	0.00671361	0.0248597	0.0125379
6.40256	0	0	6.38429	0.0130439	0.00280983	6.37974	0.00735716	0.0014426	6.40256	0	0	6.38429	0.014381	0.00316742	6.37974	0.0133765	0.00157781	6.40256	0	0	6.38429	0.0448149	0.00431936	6.37974	0.0280908	0.00320454	6.40256	0	0	6.38429	0.0565213	0.00634565	6.37974	0.0230745	0.00238194	6.38886	0.00697315	0.00680037	0.00377574	0.00925251	0.00463533	0.0243019	0.0130749	0.0265319	0.0164076
6.68093	0	0	6.66187	0.0160531	0.00152783	6.65712	0.00267535	0.000788919	6.68093	0	0	6.66187	0.0200666	0.00273333	6.65712	0.0056849	0.0013211	6.68093	0	0	6.66187	0.0535101	0.00494267	6.65712	0.0157175	0.00248589	6.68093	0	0	6.66187	0.0515034	0.00480475	6.65712	0.0224054	0.00445323	6.66664	0.00727539	0.00624281	0.00496556	0.00858384	0.00597132	0.0230759	0.0158792	0.0246363	0.0149095
6.9593	0	0	6.93945	0.0150497	0.00201033	6.9345	0.00100318	0.000553434	6.9593	0	0	6.93945	0.0167216	0.00226163	6.9345	0.001672	0.000833817	6.9593	0	0	6.93945	0.0324407	0.00436144	6.9345	0.00568502	0.00170662	6.9593	0	0	6.93945	0.0351145	0.00467892	6.9345	0.0100323	0.00252179	6.94442	0.00757762	0.00535097	0.00485802	0.0061312	0.00531715	0.0127086	0.0100016	0.0150489	0.0104424
7.23767	0	0	7.21703	0.00300982	0.000810217	7.21188	0	0	7.23767	0	0	7.21703	0.0066888	0.00197236	7.21188	0.000334441	0.000334441	7.23767	0	0	7.21703	0.0110365	0.00225649	7.21188	0.00133764	0.000788926	7.23767	0	0	7.21703	0.00869498	0.00241153	7.21188	0.00167204	0.000963694	7.22219	0.00787985	0.00100327	0.00100327	0.00234108	0.002176	0.00412472	0.0034774	0.00345567	0.00266375
7.51604	0	0	7.49461	0.00100336	0.00055353	7.48926	0	0	7.51604	0	0	7.49461	0.0016723	0.00067974	7.48926	0	0	7.51604	0	0	7.49461	0.00401318	0.00187126	7.48926	0	0	7.51604	0	0	7.49461	0.00234099	0.00140682	7.48926	0.00133766	0.000788933	7.49997	0.00818208	0.000334453	0.000334453	0.000557434	0.000557434	0.00133773	0.00133773	0.00122622	0.000678079
7.79442	0	0	7.77218	0	0	7.76664	0	0	7.79442	0	0	7.77218	0	0	7.76664	0	0	7.79442	0	0	7.77218	0	0	7.76664	0	0	7.79442	0	0	7.77218	0.000668925	0.000668925	7.76664	0	0	7.77775	0.00848868	0	0	0	0	0	0	0.000222975	0.000222975
8.07279	0	0	8.04976	0	0	8.04402	0	0	8.07279	0	0	8.04976	0.000334463	0.000334463	8.04402	0	0	8.07279	0	0	8.04976	0.000334463	0.000334463	8.04402	0	0	8.07279	0	0	8.04976	0	0	8.04402	0	0	8.05552	0.00879091	0	0	0.000111488	0.000111488	0.000111488	0.000111488	0	0
8.35116	0	0	8.32734	0	0	8.3214	0	0	8.35116	0	0	8.32734	0	0	8.3214	0	0	8.35116	0	0	8.32734	0	0	8.3214	0	0	8.35116	0	0	8.32734	0	0	8.3214	0	0	8.3333	0.00909314	0	0	0	0	0	0	0	0
8.62953	0	0	8.60492	0	0	8.59878	0	0	8.62953	0	0	8.60492	0.000334463	0.000334463	8.59878	0	0	8.62953	0	0	8.60492	0	0	8.59878	0	0	8.62953	0	0	8.60492	0	0	8.59878	0	0	8.61108	0.00939537	0	0	0.000111488	0.000111488	0	0	0	0
8.9079	0	0	8.8825	0	0	8.87616	0	0	8.9079	0	0	8.8825	0	0	8.87616	0	0	8.9079	0	0	8.8825	0	0	8.87616	0	0	8.9079	0	0	8.8825	0	0	8.87616	0	0	8.88885	0.0096976	0	0	0	0	0	0	0	0
9.18628	0	0	9.16007	0	0	9.15354	0	0	9.18628	0	0	9.16007	0	0	9.15354	0	0	9.18628	0	0	9.16007	0	0	9.15354	0	0	9.18628	0	0	9.16007	0	0	9.15354	0	0	9.16663	0.0100042	0	0	0	0	0	0	0	0
9.46465	0	0	9.43765	0	0	9.43092	0	0	9.46465	0	0	9.43765	0	0	9.43092	0	0	9.46465	0	0	9.43765	0	0	9.43092	0	0	9.46465	0	0	9.43765	0	0	9.43092	0	0	9.44441	0.0103064	0	0	0	0	0	0	0	0
9.74302	0	0	9.71523	0	0	9.7083	0	0	9.74302	0	0	9.71523	0	0	9.7083	0	0	9.74302	0	0	9.71523	0	0	9.7083	0	0	9.74302	0	0	9.71523	0	0	9.7083	0	0	9.72218	0.0106087	0	0	0	0	0	0	0	0
10.0214	0	0	9.99281	0	0	9.98568	0	0	10.0214	0	0	9.99281	0	0	9.98568	0	0	10.0214	0	0	9.99281	0	0	9.98568	0	0	10.0214	0	0	9.99281	0	0	9.98568	0	0	9.99996	0.0109142	0	0	0	0	0	0	0	0
10.2998	0	0	10.2704	0	0	10.2631	0	0	10.2998	0	0	10.2704	0	0	10.2631	0	0	10.2998	0	0	10.2704	0	0	10.2631	0	0	10.2998	0	0	10.2704	0	0	10.2631	0	0	10.2778	0.0112164	0	0	0	0	0	0	0	0
10.5781	0	0	10.548	0	0	10.5404	0	0	10.5781	0	0	10.548	0	0	10.5404	0	0	10.5781	0	0	10.548	0	0	10.5404	0	0	10.5781	0	0	10.548	0	0	10.5404	0	0	10.5555	0.011511	0	0	0	0	0	0	0	0
10.8565	0	0	10.8255	0	0	10.8178	0	0	10.8565	0	0	10.8255	0	0	10.8178	0	0	10.8565	0	0	10.8255	0	0	10.8178	0	0	10.8565	0	0	10.8255	0	0	10.8178	0	0	10.8333	0.0118274	0	0	0	0	0	0	0	0
11.1349	0	0	11.1031	0	0	11.0952	0	0	11.1349	0	0	11.1031	0	0	11.0952	0	0	11.1349	0	0	11.1031	0	0	11.0952	0	0	11.1349	0	0	11.1031	0	0	11.0952	0	0	11.1111	0.0121329	0	0	0	0	0	0	0	0
11.4133	0	0	11.3807	0	0	11.3726	0	0	11.4133	0	0	11.3807	0	0	11.3726	0	0	11.4133	0	0	11.3807	0	0	11.3726	0	0	11.4133	0	0	11.3807	0	0	11.3726	0	0	11.3889	0.0124384	0	0	0	0	0	0	0	0
11.6916	0	0	11.6583	0	0	11.65	0	0	11.6916	0	0	11.6583	0	0	11.65	0	0	11.6916	0	0	11.6583	0	0	11.65	0	0	11.6916	0	0	11.6583	0	0	11.65	0	0	11.6666	0.0127112	0	0	0	0	0	0	0	0
11.97	0	0	11.9359	0	0	11.9273	0	0	11.97	0	0	11.9359	0	0	11.9273	0	0	11.97	0	0	11.9359	0	0	11.9273	0	0	11.97	0	0	11.9359	0	0	11.9273	0	0	11.9444	0.0130385	0	0	0	0	0	0	0	0
12.2484	0	0	12.2134	0	0	12.2047	0	0	12.2484	0	0	12.2134	0	0	12.2047	0	0	12.2484	0	0	12.2134	0	0	12.2047	0	0	12.2484	0	0	12.2134	0	0	12.2047	0	0	12.2222	0.0133549	0	0	0	0	0	0	0	0
12.5267	0	0	12.491	0	0	12.4821	0	0	12.5267	0	0	12.491	0	0	12.4821	0	0	12.5267	0	0	12.491	0	0	12.4821	0	0	12.5267	0	0	12.491	0	0	12.4821	0	0	12.4999	0.0136277	0	0	0	0	0	0	0	0
12.8051	0	0	12.7686	0	0	12.7595	0	0	12.8051	0	0	12.7686	0	0	12.7595	0	0	12.8051	0	0	12.7686	0	0	12.7595	0	0	12.8051	0	0	12.7686	0	0	12.7595	0	0	12.7777	0.0139332	0	0	0	0	0	0	0	0
13.0835	0	0	13.0462	0	0	13.0369	0	0	13.0835	0	0	13.0462	0	0	13.0369	0	0	13.0835	0	0	13.0462	0	0	13.0369	0	0	13.0835	0	0	13.0462	0	0	13.0369	0	0	13.0555	0.0142387	0	0	0	0	0	0	0	0
13.3619	0	0	13.3237	0	0	13.3142	0	0	13.3619	0	0	13.3237	0	0	13.3142	0	0	13.3619	0	0	13.3237	0	0	13.3142	0	0	13.3619	0	0	13.3237	0	0	13.3142	0	0	13.3333	0.014577	0	0	0	0	0	0	0	0
13.6402	0	0	13.6013	0	0	13.5916	0	0	13.6402	0	0	13.6013	0	0	13.5916	0	0	13.6402	0	0	13.6013	0	0	13.5916	0	0	13.6402	0	0	13.6013	0	0	13.5916	0	0	13.611	0.0148497	0	0	0	0	0	0	0	0
#	AL-DIP-PO4		#	AL-DIP-PO4		#	AL-DIP-PO4		#	AL-DIP-PO4		#	AL-DIP-PO4		#	AL-DIP-PO4		#	AL-DIP-PO4		#	AL-DIP-PO4		#	AL-DIP-PO4		#	AL-DIP-PO4		#	AL-DIP-PO4		#	AL-DIP-PO4
																																				z
0	0	0	0	0	0	0	0	0	0	0	0	0	0	0	0	0	0	0	0	0	0	0	0	0	0	0	0	0	0	0	0	0	0	0	0	0	0	0	0	0	0	0	0	0	0
0.27816	0	0	0.277578	0	0	0.27738	0	0	0.278372	0	0	0.277578	0	0	0.27738	0	0	0.278372	0	0	0.277578	0	0	0.27738	0	0	0.278372	0.000308705	0.000308705	0.277578	0	0	0.27738	0	0	0.277706	0.000234085	0	0	0	0	0	0	0.000102902	0.000102902
0.55632	0	0	0.555156	0	0	0.55476	0	0	0.556744	0	0	0.555156	0	0	0.55476	0	0	0.556744	0	0	0.555156	0	0	0.55476	0	0	0.556744	0.00401302	0.00102012	0.555156	0	0	0.55476	0	0	0.555412	0.000468171	0	0	0	0	0	0	0.00133767	0.00133767
0.83448	0	0	0.832734	0	0	0.83214	0	0	0.835116	0	0	0.832734	0	0	0.83214	0	0	0.835116	0.000321065	0.000321065	0.832734	0	0	0.83214	0	0	0.835116	0.0169787	0.00279184	0.832734	0	0	0.83214	0	0	0.833118	0.000702256	0	0	0	0	0.000107022	0.000107022	0.00565958	0.00565958
1.11264	0	0	1.11031	0	0	1.10952	0	0	1.11349	0	0	1.11031	0	0	1.10952	0	0	1.11349	0.000642164	0.000444518	1.11031	0	0	1.10952	0	0	1.11349	0.0203749	0.00393801	1.11031	0	0	1.10952	0	0	1.11082	0.000936524	0	0	0	0	0.000214055	0.000214055	0.00679163	0.00679163
1.3908	0	0	1.38789	0	0	1.3869	0	0	1.39186	0	0	1.38789	0	0	1.3869	0	0	1.39186	0.000321058	0.000321058	1.38789	0	0	1.3869	0	0	1.39186	0.00895302	0.00253162	1.38789	0	0	1.3869	0.000668902	0.000462588	1.38853	0.00117043	0	0	0	0	0.000107019	0.000107019	0.00320731	0.00287934
1.66896	0	0	1.66547	0	0	1.66428	0	0	1.67023	0	0	1.66547	0	0	1.66428	0	0	1.67023	0	0	1.66547	0	0	1.66428	0	0	1.67023	0.00463081	0.00161599	1.66547	0.00133756	0.000623641	1.66428	0.00501635	0.00166049	1.66624	0.00140433	0	0	0	0	0	0	0.00366157	0.00116732
1.94712	0	0	1.94305	0	0	1.94166	0	0	1.9486	0	0	1.94305	0	0	1.94166	0	0	1.9486	0	0	1.94305	0.00033443	0.00033443	1.94166	0.00133771	0.000788949	1.9486	0.000308747	0.000308747	1.94305	0.00401316	0.00108029	1.94166	0.0150484	0.00291106	1.94394	0.00163823	0	0	0	0	0.000557379	0.00040193	0.00645676	0.00442691
2.22528	0	0	2.22062	0	0	2.21904	0	0	2.22698	0	0	2.22062	0	0	2.21904	0	0	2.22698	0	0	2.22062	0.00200638	0.000870863	2.21904	0.0120389	0.00226595	2.22698	0	0	2.22062	0.0160532	0.0035831	2.21904	0.0357828	0.00344943	2.22165	0.00187305	0	0	0	0	0.00468177	0.0037239	0.0172787	0.0103478
2.50344	0	0	2.4982	0	0	2.49642	0	0	2.50535	0	0	2.4982	0	0	2.49642	0	0	2.50535	0	0	2.4982	0.00367884	0.0011814	2.49642	0.020734	0.00268628	2.50535	0	0	2.4982	0.0153848	0.00297513	2.49642	0.0418021	0.00511224	2.49935	0.00210695	0	0	0	0	0.00813761	0.00638709	0.0190623	0.0122065
2.7816	0	0	2.77578	0	0	2.7738	0	0	2.78372	0	0	2.77578	0.000364765	0.000364765	2.7738	0.000668762	0.000668762	2.78372	0	0	2.77578	0.00902945	0.00201004	2.7738	0.0187277	0.00425759	2.78372	0	0	2.77578	0.01204	0.00264642	2.7738	0.0203997	0.00409885	2.77706	0.00234085	0	0	0.000344509	0.000193321	0.00925238	0.00540737	0.0108132	0.00592074
3.05976	0	0	3.05336	0	0	3.05118	0	0	3.06209	0	0	3.05336	0.000364811	0.000364811	3.05118	0.00133775	0.000925137	3.06209	0	0	3.05336	0.00267554	0.00115014	3.05118	0.00401309	0.00216065	3.06209	0	0	3.05336	0.00668835	0.00185013	3.05118	0.0050164	0.00185943	3.05477	0.00257476	0	0	0.000567519	0.000399253	0.00222954	0.00117975	0.00390158	0.00200961
3.33792	0	0	3.33094	0	0	3.32856	0	0	3.34046	0	0	3.33094	0.000364808	0.000364808	3.32856	0	0	3.34046	0	0	3.33094	0	0	3.32856	0.00133775	0.00092514	3.34046	0	0	3.33094	0.000668821	0.000668821	3.32856	0.00167214	0.00107807	3.33247	0.00280866	0	0	0.000121603	0.000121603	0.000445917	0.000445917	0.000780322	0.000485915
3.61608	0	0	3.60851	0	0	3.60594	0	0	3.61884	0	0	3.60851	0	0	3.60594	0	0	3.61884	0	0	3.60851	0.000334463	0.000334463	3.60594	0	0	3.61884	0	0	3.60851	0	0	3.60594	0	0	3.61018	0.00304348	0	0	0	0	0.000111488	0.000111488	0	0
3.89424	0	0	3.88609	0	0	3.88332	0	0	3.89721	0	0	3.88609	0	0	3.88332	0	0	3.89721	0	0	3.88609	0	0	3.88332	0	0	3.89721	0.000308626	0.000308626	3.88609	0.000334463	0.000334463	3.88332	0	0	3.88788	0.00327738	0	0	0	0	0	0	0.000214363	0.000107441
4.1724	0	0	4.16367	0	0	4.1607	0	0	4.17558	0	0	4.16367	0	0	4.1607	0	0	4.17558	0	0	4.16367	0	0	4.1607	0	0	4.17558	0.00185207	0.00067628	4.16367	0	0	4.1607	0.000334357	0.000334357	4.16559	0.00351128	0	0	0	0	0	0	0.000728809	0.000569864
4.45056	0	0	4.44125	0	0	4.43808	0	0	4.45395	0.000963229	0.000532445	4.44125	0	0	4.43808	0	0	4.45395	0.00417385	0.00104864	4.44125	0	0	4.43808	0	0	4.45395	0.0101872	0.00206717	4.44125	0	0	4.43808	0	0	4.4433	0.00374519	0	0	0.000321076	0.000321076	0.00139128	0.00139128	0.00339573	0.00339573
4.72872	0.0036483	0.00126381	4.71883	0	0	4.71546	0	0	4.73232	0.00513688	0.00112374	4.71883	0	0	4.71546	0	0	4.73232	0.00674194	0.00165002	4.71883	0	0	4.71546	0.000334357	0.000334357	4.73232	0.0209916	0.0021845	4.71883	0	0	4.71546	0.00167202	0.00118129	4.721	0.00397909	0.0012161	0.0012161	0.00171229	0.00171229	0.00235877	0.00219371	0.00755453	0.00673584
5.00688	0.00291871	0.00122098	4.9964	0	0	4.99284	0	0	5.0107	0.00513668	0.00121548	4.9964	0	0	4.99284	0	0	5.0107	0.0134844	0.00225692	4.9964	0	0	4.99284	0.00133758	0.000925022	5.0107	0.0222276	0.00303009	4.9964	0	0	4.99284	0.00200631	0.0013874	4.99871	0.0042139	0.000972903	0.000972903	0.00171223	0.00171223	0.00494065	0.00428928	0.00807796	0.00709847
5.28504	0.00145921	0.00097887	5.27398	0	0	5.27022	0	0	5.28907	0.00353149	0.000935978	5.27398	0	0	5.27022	0.000334357	0.000334357	5.28907	0.0105949	0.00205787	5.27398	0	0	5.27022	0.0020064	0.0011068	5.28907	0.0234618	0.00353162	5.27398	0.00200656	0.0013876	5.27022	0.0103667	0.0027104	5.27641	0.00444781	0.000486405	0.000486405	0.00128862	0.00112558	0.00420045	0.00324928	0.011945	0.00624368
5.5632	0	0	5.55156	0	0	5.5476	0.000334434	0.000334434	5.56744	0.00096313	0.00053239	5.55156	0	0	5.5476	0.00200642	0.000995936	5.56744	0.0044951	0.00173895	5.55156	0.000334513	0.000334513	5.5476	0.00969832	0.00297739	5.56744	0.00957019	0.00178211	5.55156	0.00167206	0.000679639	5.5476	0.0173898	0.00254117	5.55412	0.00468171	0.000111478	0.000111478	0.000989848	0.000579356	0.00484264	0.00270868	0.00954402	0.00453734
5.84136	0	0	5.82914	0.000348971	0.000348971	5.82498	0.00535063	0.00150205	5.84581	0.000321058	0.000321058	5.82914	0.000364833	0.000364833	5.82498	0.00501637	0.00185947	5.84581	0.000642099	0.000444473	5.82914	0.00267545	0.00104367	5.82498	0.0237433	0.00329348	5.84581	0.00185234	0.00102585	5.82914	0.0056857	0.00163703	5.82498	0.0311009	0.00410822	5.83183	0.00491561	0.00189987	0.00172832	0.00190075	0.00155786	0.00902029	0.00738488	0.0128796	0.00917758
6.11952	0	0	6.10672	0	0	6.10236	0.00969827	0.00193124	6.12418	0	0	6.10672	0.00109458	0.00060111	6.10236	0.0110359	0.00185934	6.12418	0	0	6.10672	0.00869565	0.00259811	6.10236	0.0287602	0.00395217	6.12418	0.00061745	0.000427782	6.10672	0.0167221	0.00361281	6.10236	0.0404646	0.00441412	6.10953	0.00514952	0.00323276	0.00323276	0.00404348	0.00351044	0.0124853	0.00851582	0.0192681	0.0115731
6.39768	0	0	6.38429	0.00244276	0.000787372	6.37974	0.0123733	0.00160077	6.40256	0	0	6.38429	0.00474274	0.00146138	6.37974	0.0120389	0.00226587	6.40256	0	0	6.38429	0.0110367	0.00209581	6.37974	0.0187276	0.00258667	6.40256	0	0	6.38429	0.0180598	0.00317747	6.37974	0.0297635	0.00419722	6.38724	0.00538433	0.00493869	0.0037836	0.00559387	0.00350129	0.00992144	0.00543487	0.0159411	0.00865704
6.67584	0	0	6.66187	0.00418773	0.000992656	6.65712	0.00401305	0.00118339	6.68093	0	0	6.66187	0.00620234	0.00157825	6.65712	0.0026754	0.00124741	6.68093	0	0	6.66187	0.0133777	0.00191247	6.65712	0.0130421	0.00254774	6.68093	0	0	6.66187	0.0204001	0.00371022	6.65712	0.0173897	0.00276124	6.66494	0.00561823	0.00273359	0.00136773	0.00295925	0.00179608	0.0088066	0.00440436	0.0125966	0.00635797
6.954	0	0	6.93945	0.0041875	0.00132244	6.9345	0.00100324	0.000553467	6.9593	0	0	6.93945	0.00328377	0.00114002	6.9345	0.00167209	0.000679652	6.9593	0	0	6.93945	0.0123737	0.00226486	6.9345	0.00836031	0.00170656	6.9593	0	0	6.93945	0.0120392	0.00268977	6.9345	0.00802591	0.00268983	6.94265	0.00585214	0.00173025	0.0012623	0.00165195	0.000947996	0.00691135	0.00364472	0.00668838	0.00353919
7.23216	0	0	7.21703	0.00139588	0.000648612	7.21188	0	0	7.23767	0	0	7.21703	0.00328351	0.00113983	7.21188	0.00100331	0.000553501	7.23767	0	0	7.21703	0.00702259	0.00270309	7.21188	0.00200657	0.00138771	7.23767	0	0	7.21703	0.00535101	0.0014224	7.21188	0.00200663	0.001691	7.22036	0.00608604	0.000465295	0.000465295	0.00142894	0.000971464	0.00300972	0.00208838	0.00245255	0.00156071
7.51032	0	0	7.49461	0.00174497	0.000705877	7.48926	0	0	7.51604	0	0	7.49461	0.000729545	0.000503434	7.48926	0.000334412	0.000334412	7.51604	0	0	7.49461	0.0020066	0.000871003	7.48926	0.000334441	0.000334441	7.51604	0	0	7.49461	0.00267544	0.00124745	7.48926	0.00100333	0.00100333	7.49806	0.00631994	0.000581658	0.000581658	0.000354652	0.000210845	0.000780347	0.000620681	0.00122626	0.000780336
7.78848	0	0	7.77218	0.00104705	0.000766093	7.76664	0	0	7.79442	0	0	7.77218	0.000729684	0.00050353	7.76664	0	0	7.79442	0	0	7.77218	0.000334368	0.000334368	7.76664	0	0	7.79442	0	0	7.77218	0.000334463	0.000334463	7.76664	0	0	7.77577	0.00655476	0.000349017	0.000349017	0.000243228	0.000243228	0.000111456	0.000111456	0.000111488	0.000111488
8.06664	0	0	8.04976	0	0	8.04402	0	0	8.07279	0	0	8.04976	0	0	8.04402	0	0	8.07279	0	0	8.04976	0.000668925	0.000668925	8.04402	0	0	8.07279	0	0	8.04976	0.000334463	0.000334463	8.04402	0	0	8.05347	0.00678866	0	0	0	0	0.000222975	0.000222975	0.000111488	0.000111488
8.3448	0	0	8.32734	0.000349005	0.000349005	8.3214	0	0	8.35116	0	0	8.32734	0	0	8.3214	0	0	8.35116	0	0	8.32734	0	0	8.3214	0	0	8.35116	0	0	8.32734	0	0	8.3214	0	0	8.33118	0.00702256	0.000116335	0.000116335	0	0	0	0	0	0
8.62296	0	0	8.60492	0	0	8.59878	0	0	8.62953	0	0	8.60492	0	0	8.59878	0	0	8.62953	0	0	8.60492	0	0	8.59878	0	0	8.62953	0	0	8.60492	0	0	8.59878	0	0	8.60889	0.00725647	0	0	0	0	0	0	0	0
8.90112	0	0	8.8825	0	0	8.87616	0	0	8.9079	0	0	8.8825	0	0	8.87616	0	0	8.9079	0	0	8.8825	0	0	8.87616	0	0	8.9079	0	0	8.8825	0	0	8.87616	0	0	8.88659	0.00749037	0	0	0	0	0	0	0	0
9.17928	0	0	9.16007	0	0	9.15354	0	0	9.18628	0	0	9.16007	0	0	9.15354	0	0	9.18628	0	0	9.16007	0	0	9.15354	0	0	9.18628	0	0	9.16007	0	0	9.15354	0	0	9.1643	0.00772518	0	0	0	0	0	0	0	0
9.45744	0	0	9.43765	0	0	9.43092	0	0	9.46465	0	0	9.43765	0	0	9.43092	0	0	9.46465	0	0	9.43765	0	0	9.43092	0	0	9.46465	0	0	9.43765	0	0	9.43092	0	0	9.442	0.00795909	0	0	0	0	0	0	0	0
9.7356	0	0	9.71523	0	0	9.7083	0	0	9.74302	0	0	9.71523	0	0	9.7083	0	0	9.74302	0	0	9.71523	0	0	9.7083	0	0	9.74302	0	0	9.71523	0	0	9.7083	0	0	9.71971	0.00819299	0	0	0	0	0	0	0	0
10.0138	0	0	9.99281	0	0	9.98568	0	0	10.0214	0	0	9.99281	0	0	9.98568	0	0	10.0214	0	0	9.99281	0	0	9.98568	0	0	10.0214	0	0	9.99281	0	0	9.98568	0	0	9.99743	0.00843982	0	0	0	0	0	0	0	0
10.2919	0	0	10.2704	0	0	10.2631	0	0	10.2998	0	0	10.2704	0	0	10.2631	0	0	10.2998	0	0	10.2704	0	0	10.2631	0	0	10.2998	0	0	10.2704	0	0	10.2631	0	0	10.2751	0.00864414	0	0	0	0	0	0	0	0
10.5701	0	0	10.548	0	0	10.5404	0	0	10.5781	0	0	10.548	0	0	10.5404	0	0	10.5781	0	0	10.548	0	0	10.5404	0	0	10.5781	0	0	10.548	0	0	10.5404	0	0	10.5528	0.00890774	0	0	0	0	0	0	0	0
10.8482	0	0	10.8255	0	0	10.8178	0	0	10.8565	0	0	10.8255	0	0	10.8178	0	0	10.8565	0	0	10.8255	0	0	10.8178	0	0	10.8565	0	0	10.8255	0	0	10.8178	0	0	10.8305	0.00912487	0	0	0	0	0	0	0	0
11.1264	0	0	11.1031	0	0	11.0952	0	0	11.1349	0	0	11.1031	0	0	11.0952	0	0	11.1349	0	0	11.1031	0	0	11.0952	0	0	11.1349	0	0	11.1031	0	0	11.0952	0	0	11.1082	0.00936524	0	0	0	0	0	0	0	0
11.4046	0	0	11.3807	0	0	11.3726	0	0	11.4133	0	0	11.3807	0	0	11.3726	0	0	11.4133	0	0	11.3807	0	0	11.3726	0	0	11.4133	0	0	11.3807	0	0	11.3726	0	0	11.386	0.00960561	0	0	0	0	0	0	0	0
11.6827	0	0	11.6583	0	0	11.65	0	0	11.6916	0	0	11.6583	0	0	11.65	0	0	11.6916	0	0	11.6583	0	0	11.65	0	0	11.6916	0	0	11.6583	0	0	11.65	0	0	11.6637	0.00981365	0	0	0	0	0	0	0	0
11.9609	0	0	11.9359	0	0	11.9273	0	0	11.97	0	0	11.9359	0	0	11.9273	0	0	11.97	0	0	11.9359	0	0	11.9273	0	0	11.97	0	0	11.9359	0	0	11.9273	0	0	11.9414	0.0100773	0	0	0	0	0	0	0	0
12.239	0	0	12.2134	0	0	12.2047	0	0	12.2484	0	0	12.2134	0	0	12.2047	0	0	12.2484	0	0	12.2134	0	0	12.2047	0	0	12.2484	0	0	12.2134	0	0	12.2047	0	0	12.219	0.0102944	0	0	0	0	0	0	0	0
12.5172	0	0	12.491	0	0	12.4821	0	0	12.5267	0	0	12.491	0	0	12.4821	0	0	12.5267	0	0	12.491	0	0	12.4821	0	0	12.5267	0	0	12.491	0	0	12.4821	0	0	12.4968	0.0105348	0	0	0	0	0	0	0	0
12.7954	0	0	12.7686	0	0	12.7595	0	0	12.8051	0	0	12.7686	0	0	12.7595	0	0	12.8051	0	0	12.7686	0	0	12.7595	0	0	12.8051	0	0	12.7686	0	0	12.7595	0	0	12.7745	0.0107751	0	0	0	0	0	0	0	0
13.0735	0	0	13.0462	0	0	13.0369	0	0	13.0835	0	0	13.0462	0	0	13.0369	0	0	13.0835	0	0	13.0462	0	0	13.0369	0	0	13.0835	0	0	13.0462	0	0	13.0369	0	0	13.0522	0.0109832	0	0	0	0	0	0	0	0
13.3517	0	0	13.3237	0	0	13.3142	0	0	13.3619	0	0	13.3237	0	0	13.3142	0	0	13.3619	0	0	13.3237	0	0	13.3142	0	0	13.3619	0	0	13.3237	0	0	13.3142	0	0	13.3299	0.0112559	0	0	0	0	0	0	0	0
13.6298	0	0	13.6013	0	0	13.5916	0	0	13.6402	0	0	13.6013	0	0	13.5916	0	0	13.6402	0	0	13.6013	0	0	13.5916	0	0	13.6402	0	0	13.6013	0	0	13.5916	0	0	13.6076	0.0114639	0	0	0	0	0	0	0	0
#	AL-CHO-ROH		#	AL-CHO-ROH		#	AL-CHO-ROH		#	AL-CHO-ROH		#	AL-CHO-ROH		#	AL-CHO-ROH		#	AL-CHO-ROH		#	AL-CHO-ROH		#	AL-CHO-ROH		#	AL-CHO-ROH		#	AL-CHO-ROH		#	AL-CHO-ROH
																																				z
0	0	0	0	0	0	0	0	0	0	0	0	0	0	0	0	0	0	0	0	0	0	0	0	0	0	0	0	0	0	0	0	0	0	0	0	0	0	0	0	0	0	0	0	0	0
0.277778	0	0	0.277578	0	0	0.27738	0	0	0.278372	0	0	0.277578	0	0	0.27738	0	0	0.278372	0	0	0.277578	0	0	0.27738	0	0	0.278372	0	0	0.277578	0	0	0.27738	0	0	0.277579	0.000114893	0	0	0	0	0	0	0	0
0.555556	0	0	0.555156	0	0	0.55476	0	0	0.556744	0	0	0.555156	0	0	0.55476	0	0	0.556744	0	0	0.555156	0	0	0.55476	0	0	0.556744	0	0	0.555156	0	0	0.55476	0	0	0.555157	0.000229786	0	0	0	0	0	0	0	0
0.833334	0	0	0.832734	0	0	0.83214	0	0	0.835116	0	0	0.832734	0	0	0.83214	0	0	0.835116	0	0	0.832734	0	0	0.83214	0	0	0.835116	0	0	0.832734	0	0	0.83214	0	0	0.832736	0.00034468	0	0	0	0	0	0	0	0
1.11111	0	0	1.11031	0	0	1.10952	0	0	1.11349	0	0	1.11031	0	0	1.10952	0	0	1.11349	0	0	1.11031	0	0	1.10952	0	0	1.11349	0.00432165	0.00161935	1.11031	0	0	1.10952	0	0	1.11031	0.000458996	0	0	0	0	0	0	0.00144055	0.00144055
1.38889	0	0	1.38789	0	0	1.3869	0	0	1.39186	0	0	1.38789	0	0	1.3869	0	0	1.39186	0	0	1.38789	0	0	1.3869	0	0	1.39186	0.024696	0.00247565	1.38789	0	0	1.3869	0	0	1.38789	0.000574466	0	0	0	0	0	0	0.00823202	0.00823202
1.66667	0	0	1.66547	0	0	1.66428	0	0	1.67023	0	0	1.66547	0	0	1.66428	0	0	1.67023	0.000926245	0.000512931	1.66547	0	0	1.66428	0	0	1.67023	0.0225352	0.00292	1.66547	0	0	1.66428	0	0	1.66547	0.000689936	0	0	0	0	0.000308748	0.000308748	0.00751173	0.00751173
1.94445	0	0	1.94305	0	0	1.94166	0	0	1.9486	0	0	1.94305	0	0	1.94166	0	0	1.9486	0.000617507	0.000427821	1.94305	0	0	1.94166	0	0	1.9486	0.0071002	0.00195734	1.94305	0	0	1.94166	0	0	1.94305	0.000805405	0	0	0	0	0.000205836	0.000205836	0.00236673	0.00236673
2.22222	0	0	2.22062	0	0	2.21904	0	0	2.22698	0	0	2.22062	0	0	2.21904	0	0	2.22698	0	0	2.22062	0	0	2.21904	0	0	2.22698	0.00370455	0.00111137	2.22062	0.00133775	0.000623727	2.21904	0.00133768	0.000623697	2.22063	0.000917993	0	0	0	0	0	0	0.00212666	0.000788944
2.5	0	0	2.4982	0	0	2.49642	0	0	2.50535	0	0	2.4982	0	0	2.49642	0	0	2.50535	0.000308727	0.000308727	2.4982	0	0	2.49642	0.00100326	0.000553474	2.50535	0.00123483	0.000730523	2.4982	0.00903009	0.00169539	2.49642	0.00936369	0.00191222	2.49821	0.00103346	0	0	0	0	0.000437328	0.000296668	0.00654287	0.00265577
2.77778	0	0	2.77578	0	0	2.7738	0	0	2.78372	0	0	2.77578	0	0	2.7738	0	0	2.78372	0	0	2.77578	0.00267539	0.00104369	2.7738	0.00802612	0.00180768	2.78372	0.00123465	0.00073043	2.77578	0.0290972	0.00528883	2.7738	0.0173893	0.00267523	2.77579	0.00114893	0	0	0	0	0.00356717	0.00235945	0.015907	0.00807729
3.05556	0	0	3.05336	0	0	3.05118	0	0	3.06209	0	0	3.05336	0	0	3.05118	0	0	3.06209	0.000308723	0.000308723	3.05336	0.0220732	0.00237938	3.05118	0.0170551	0.00252473	3.06209	0.00154351	0.000773599	3.05336	0.0387943	0.00319238	3.05118	0.0347792	0.0044453	3.05337	0.0012644	0	0	0	0	0.0131457	0.00657991	0.025039	0.0118048
3.33334	0	0	3.33094	0	0	3.32856	0	0	3.34046	0	0	3.33094	0.000348953	0.000348953	3.32856	0.000697927	0.000482163	3.34046	0.000308661	0.000308661	3.33094	0.037457	0.00391515	3.32856	0.0180584	0.00222696	3.34046	0.00154354	0.000632664	3.33094	0.0331087	0.00346053	3.32856	0.0117044	0.0022127	3.33095	0.00137987	0	0	0.00034896	0.000201474	0.018608	0.0107273	0.0154522	0.00930276
3.61111	0	0	3.60851	0	0	3.60594	0	0	3.61884	0	0	3.60851	0.000697972	0.000482193	3.60594	0.000348982	0.000348982	3.61884	0	0	3.60851	0.0217379	0.00322195	3.60594	0.006354	0.00167213	3.61884	0.00308685	0.00109744	3.60851	0.0103674	0.0017737	3.60594	0.00601934	0.00138756	3.60852	0.00149246	0	0	0.000348985	0.000201487	0.00936395	0.00645313	0.00649119	0.00211491
3.88889	0	0	3.88609	0	0	3.88332	0.000334434	0.000334434	3.89721	0.000334489	0.000334489	3.88609	0	0	3.88332	0.000697937	0.000482169	3.89721	0.00339563	0.00090942	3.88609	0.00501651	0.0016605	3.88332	0.0010033	0.000553498	3.89721	0.0120394	0.00179473	3.88609	0.00234093	0.00113084	3.88332	0.00367878	0.0021048	3.8861	0.00160793	0.000111478	0.000111478	0.000344142	0.000201535	0.00313848	0.00116563	0.00601972	0.00303454
4.16667	0	0	4.16367	0	0	4.1607	0	0	4.17558	0.00367878	0.000963754	4.16367	0.000348939	0.000348939	4.1607	0	0	4.17558	0.01914	0.00231684	4.16367	0.00100336	0.00055353	4.1607	0.00133771	0.000788938	4.17558	0.0216094	0.00320342	4.16367	0.00167219	0.000833931	4.1607	0.00267546	0.000925133	4.16368	0.0017234	0	0	0.00134257	0.00117244	0.00716035	0.00599059	0.00865235	0.00648499
4.44445	0.00802605	4.71487e-07	4.44125	0	0	4.43808	0	0	4.45395	0.00869537	0.00152153	4.44125	0	0	4.43808	0.000697933	0.000482167	4.45395	0.0191396	0.00302221	4.44125	0.00133791	0.000623803	4.43808	0.00167211	0.00083388	4.45395	0.0206829	0.00248571	4.44125	0.00234126	0.000901284	4.43808	0.00267538	0.000788928	4.44126	0.00183887	0.00267535	0.00267535	0.0031311	0.00278942	0.0073832	0.00587898	0.00856651	0.00605896
4.72223	0	0	4.71883	0	0	4.71546	0	0	4.73232	0.00401316	0.00118344	4.71883	0	0	4.71546	0.000348975	0.000348975	4.73232	0.0135829	0.00234606	4.71883	0	0	4.71546	0.0016721	0.000679658	4.73232	0.0142002	0.00195616	4.71883	0.00167208	0.00067965	4.71546	0.00334425	0.0011752	4.71884	0.00195434	0	0	0.00145405	0.00128352	0.00508499	0.00427627	0.00640551	0.00392713
5	0	0	4.9964	0	0	4.99284	0	0	5.0107	0.000334476	0.000334476	4.9964	0.00034895	0.00034895	4.99284	0.00139586	0.000648599	5.0107	0.00246973	0.00106941	4.9964	0.00133773	0.000623722	4.99284	0.00200655	0.000724682	5.0107	0.00648287	0.00154356	4.9964	0.0016724	0.000834043	4.99284	0.0043474	0.00107803	4.99641	0.00206692	0	0	0.000693094	0.000351406	0.00193801	0.000328572	0.00416756	0.00139157
5.27778	0	0	5.27398	0	0	5.27022	0.00100328	0.000553486	5.28907	0	0	5.27398	0.000348906	0.000348906	5.27022	0.00174462	0.000705735	5.28907	0	0	5.27398	0.00334426	0.0010712	5.27022	0.00535063	0.00133767	5.28907	0.000617464	0.000427792	5.27398	0.00501648	0.00135033	5.27022	0.012708	0.00297487	5.27399	0.00218239	0.000334426	0.000334426	0.000697843	0.000532993	0.0028983	0.00156061	0.00611397	0.0035331
5.55556	0	0	5.55156	0.0010033	0.000553496	5.5476	0.00702278	0.00121382	5.56744	0	0	5.55156	0.00174488	0.000867611	5.5476	0.00383855	0.00122248	5.56744	0	0	5.55156	0.0103679	0.00196132	5.5476	0.0147143	0.0023	5.56744	0	0	5.55156	0.0197325	0.00305516	5.5476	0.0214026	0.00388502	5.55157	0.00229786	0.00267536	0.00219292	0.00186115	0.00110962	0.00836072	0.0043646	0.0137117	0.00687278
5.83334	0	0	5.82914	0.0160528	0.0016023	5.82498	0.0123735	0.00160087	5.84581	0	0	5.82914	0.00732877	0.0015066	5.82498	0.00977087	0.00201562	5.84581	0	0	5.82914	0.0204012	0.00260116	5.82498	0.0193963	0.00297489	5.84581	0	0	5.82914	0.0327759	0.00439983	5.82498	0.0177239	0.00264503	5.82915	0.00241333	0.00947543	0.00485532	0.00569988	0.00293584	0.0132658	0.00663925	0.0168333	0.00947206
6.11112	0	0	6.10672	0.0200665	0.00236703	6.10236	0.00702283	0.00100325	6.12418	0	0	6.10672	0.0125635	0.0016605	6.10236	0.00488531	0.00140367	6.12418	0	0	6.10672	0.0254171	0.00254107	6.10236	0.0153828	0.0025525	6.12418	0	0	6.10672	0.0334434	0.00319244	6.10236	0.0177236	0.00377237	6.10673	0.0025288	0.00902979	0.00587899	0.00581628	0.00365653	0.0136	0.00739124	0.0170557	0.00966006
6.38889	0	0	6.38429	0.010033	0.00222722	6.37974	0.00066881	0.000462525	6.40256	0	0	6.38429	0.01361	0.00198247	6.37974	0.00139583	0.000821775	6.40256	0	0	6.38429	0.0237454	0.00329417	6.37974	0.00200641	0.000870897	6.40256	0	0	6.38429	0.0207347	0.00309045	6.37974	0.00535065	0.00171938	6.38431	0.00264139	0.00356726	0.00323862	0.00500195	0.00432286	0.00858392	0.00760281	0.00869511	0.00621479
6.66667	0	0	6.66187	0.00635442	0.00144774	6.65712	0	0	6.68093	0	0	6.66187	0.0048856	0.00140388	6.65712	0	0	6.68093	0	0	6.66187	0.00769164	0.00190065	6.65712	0.0013377	0.000788946	6.68093	0	0	6.66187	0.0060198	0.00162053	6.65712	0.00100329	0.000734697	6.66189	0.00275686	0.00211814	0.00211814	0.00162853	0.00162853	0.00300978	0.00237257	0.00234103	0.00186205
6.94445	0	0	6.93945	0.0003344	0.0003344	6.9345	0	0	6.9593	0	0	6.93945	0	0	6.9345	0	0	6.9593	0	0	6.93945	0.00200673	0.000724744	6.9345	0	0	6.9593	0	0	6.93945	0.000668894	0.000462583	6.9345	0.000334357	0.000334357	6.93947	0.00287233	0.000111467	0.000111467	0	0	0.000668909	0.000668909	0.000334417	0.000193093
7.22223	0	0	7.21703	0.000668925	0.000668925	7.21188	0	0	7.23767	0	0	7.21703	0	0	7.21188	0	0	7.23767	0	0	7.21703	0	0	7.21188	0	0	7.23767	0	0	7.21703	0	0	7.21188	0	0	7.21705	0.0029878	0.000222975	0.000222975	0	0	0	0	0	0
7.50001	0	0	7.49461	0	0	7.48926	0	0	7.51604	0	0	7.49461	0	0	7.48926	0	0	7.51604	0	0	7.49461	0	0	7.48926	0	0	7.51604	0	0	7.49461	0	0	7.48926	0	0	7.49463	0.00310327	0	0	0	0	0	0	0	0
7.77778	0	0	7.77218	0	0	7.76664	0	0	7.79442	0	0	7.77218	0	0	7.76664	0	0	7.79442	0	0	7.77218	0	0	7.76664	0	0	7.79442	0	0	7.77218	0	0	7.76664	0	0	7.7722	0.00321586	0	0	0	0	0	0	0	0
8.05556	0	0	8.04976	0	0	8.04402	0	0	8.07279	0	0	8.04976	0	0	8.04402	0	0	8.07279	0	0	8.04976	0	0	8.04402	0	0	8.07279	0	0	8.04976	0	0	8.04402	0	0	8.04978	0.00333133	0	0	0	0	0	0	0	0
8.33334	0	0	8.32734	0	0	8.3214	0	0	8.35116	0	0	8.32734	0	0	8.3214	0	0	8.35116	0	0	8.32734	0	0	8.3214	0	0	8.35116	0	0	8.32734	0	0	8.3214	0	0	8.32736	0.0034468	0	0	0	0	0	0	0	0
8.61112	0	0	8.60492	0	0	8.59878	0	0	8.62953	0	0	8.60492	0	0	8.59878	0	0	8.62953	0	0	8.60492	0	0	8.59878	0	0	8.62953	0	0	8.60492	0	0	8.59878	0	0	8.60494	0.00356227	0	0	0	0	0	0	0	0
8.8889	0	0	8.8825	0	0	8.87616	0	0	8.9079	0	0	8.8825	0	0	8.87616	0	0	8.9079	0	0	8.8825	0	0	8.87616	0	0	8.9079	0	0	8.8825	0	0	8.87616	0	0	8.88252	0.00367773	0	0	0	0	0	0	0	0
9.16667	0	0	9.16007	0	0	9.15354	0	0	9.18628	0	0	9.16007	0	0	9.15354	0	0	9.18628	0	0	9.16007	0	0	9.15354	0	0	9.18628	0	0	9.16007	0	0	9.15354	0	0	9.16009	0.00379032	0	0	0	0	0	0	0	0
9.44445	0	0	9.43765	0	0	9.43092	0	0	9.46465	0	0	9.43765	0	0	9.43092	0	0	9.46465	0	0	9.43765	0	0	9.43092	0	0	9.46465	0	0	9.43765	0	0	9.43092	0	0	9.43767	0.00390579	0	0	0	0	0	0	0	0
9.72223	0	0	9.71523	0	0	9.7083	0	0	9.74302	0	0	9.71523	0	0	9.7083	0	0	9.74302	0	0	9.71523	0	0	9.7083	0	0	9.74302	0	0	9.71523	0	0	9.7083	0	0	9.71525	0.00402126	0	0	0	0	0	0	0	0
10	0	0	9.99281	0	0	9.98568	0	0	10.0214	0	0	9.99281	0	0	9.98568	0	0	10.0214	0	0	9.99281	0	0	9.98568	0	0	10.0214	0	0	9.99281	0	0	9.98568	0	0	9.99283	0.00413384	0	0	0	0	0	0	0	0
10.2778	0	0	10.2704	0	0	10.2631	0	0	10.2998	0	0	10.2704	0	0	10.2631	0	0	10.2998	0	0	10.2704	0	0	10.2631	0	0	10.2998	0	0	10.2704	0	0	10.2631	0	0	10.2704	0.00424356	0	0	0	0	0	0	0	0
10.5556	0	0	10.548	0	0	10.5404	0	0	10.5781	0	0	10.548	0	0	10.5404	0	0	10.5781	0	0	10.548	0	0	10.5404	0	0	10.5781	0	0	10.548	0	0	10.5404	0	0	10.548	0.00438786	0	0	0	0	0	0	0	0
10.8333	0	0	10.8255	0	0	10.8178	0	0	10.8565	0	0	10.8255	0	0	10.8178	0	0	10.8565	0	0	10.8255	0	0	10.8178	0	0	10.8565	0	0	10.8255	0	0	10.8178	0	0	10.8255	0.0044745	0	0	0	0	0	0	0	0
11.1111	0	0	11.1031	0	0	11.0952	0	0	11.1349	0	0	11.1031	0	0	11.0952	0	0	11.1349	0	0	11.1031	0	0	11.0952	0	0	11.1349	0	0	11.1031	0	0	11.0952	0	0	11.1031	0.00458996	0	0	0	0	0	0	0	0
11.3889	0	0	11.3807	0	0	11.3726	0	0	11.4133	0	0	11.3807	0	0	11.3726	0	0	11.4133	0	0	11.3807	0	0	11.3726	0	0	11.4133	0	0	11.3807	0	0	11.3726	0	0	11.3807	0.00470543	0	0	0	0	0	0	0	0
11.6667	0	0	11.6583	0	0	11.65	0	0	11.6916	0	0	11.6583	0	0	11.65	0	0	11.6916	0	0	11.6583	0	0	11.65	0	0	11.6916	0	0	11.6583	0	0	11.65	0	0	11.6583	0.0048209	0	0	0	0	0	0	0	0
11.9445	0	0	11.9359	0	0	11.9273	0	0	11.97	0	0	11.9359	0	0	11.9273	0	0	11.97	0	0	11.9359	0	0	11.9273	0	0	11.97	0	0	11.9359	0	0	11.9273	0	0	11.9359	0.00496521	0	0	0	0	0	0	0	0
12.2222	0	0	12.2134	0	0	12.2047	0	0	12.2484	0	0	12.2134	0	0	12.2047	0	0	12.2484	0	0	12.2134	0	0	12.2047	0	0	12.2484	0	0	12.2134	0	0	12.2047	0	0	12.2134	0.00505184	0	0	0	0	0	0	0	0
12.5	0	0	12.491	0	0	12.4821	0	0	12.5267	0	0	12.491	0	0	12.4821	0	0	12.5267	0	0	12.491	0	0	12.4821	0	0	12.5267	0	0	12.491	0	0	12.4821	0	0	12.491	0.00516731	0	0	0	0	0	0	0	0
12.7778	0	0	12.7686	0	0	12.7595	0	0	12.8051	0	0	12.7686	0	0	12.7595	0	0	12.8051	0	0	12.7686	0	0	12.7595	0	0	12.8051	0	0	12.7686	0	0	12.7595	0	0	12.7686	0.00528278	0	0	0	0	0	0	0	0
13.0556	0	0	13.0462	0	0	13.0369	0	0	13.0835	0	0	13.0462	0	0	13.0369	0	0	13.0835	0	0	13.0462	0	0	13.0369	0	0	13.0835	0	0	13.0462	0	0	13.0369	0	0	13.0462	0.00539825	0	0	0	0	0	0	0	0
13.3333	0	0	13.3237	0	0	13.3142	0	0	13.3619	0	0	13.3237	0	0	13.3142	0	0	13.3619	0	0	13.3237	0	0	13.3142	0	0	13.3619	0	0	13.3237	0	0	13.3142	0	0	13.3237	0.00551372	0	0	0	0	0	0	0	0
13.6111	0	0	13.6013	0	0	13.5916	0	0	13.6402	0	0	13.6013	0	0	13.5916	0	0	13.6402	0	0	13.6013	0	0	13.5916	0	0	13.6402	0	0	13.6013	0	0	13.5916	0	0	13.6013	0.00562919	0	0	0	0	0	0	0	0
#	water		#	water		#	water		#	water		#	water		#	water		#	water		#	water		#	water		#	water		#	water		#	water
																																				z
0	0	0	0	0	0	0	0	0	0	0	0	0	0	0	0	0	0	0	0	0	0	0	0	0	0	0	0	0	0	0	0	0	0	0	0	0	0	0	0	0	0	0	0	0	0
0.278372	0	0	0.277578	0	0	0.27738	0	0	0.278372	0	0	0.277578	0	0	0.27738	0	0	0.278372	0	0	0.277578	0	0	0.27738	0	0	0.278372	0	0	0.277578	0	0	0.27738	0	0	0.277777	0.000303105	0	0	0	0	0	0	0	0
0.556744	0	0	0.555156	0	0	0.55476	0	0	0.556744	0	0	0.555156	0	0	0.55476	0	0	0.556744	0	0	0.555156	0	0	0.55476	0	0	0.556744	0	0	0.555156	0	0	0.55476	0	0	0.555553	0.000606209	0	0	0	0	0	0	0	0
0.835116	0	0	0.832734	0	0	0.83214	0	0	0.835116	0	0	0.832734	0	0	0.83214	0	0	0.835116	0	0	0.832734	0	0	0.83214	0	0	0.835116	0	0	0.832734	0	0	0.83214	0	0	0.83333	0.000909314	0	0	0	0	0	0	0	0
1.11349	0	0	1.11031	0	0	1.10952	0	0	1.11349	0	0	1.11031	0	0	1.10952	0	0	1.11349	0	0	1.11031	0	0	1.10952	0	0	1.11349	0	0	1.11031	0	0	1.10952	0	0	1.11111	0.00121329	0	0	0	0	0	0	0	0
1.39186	0	0	1.38789	0	0	1.3869	0	0	1.39186	0	0	1.38789	0	0	1.3869	0	0	1.39186	0	0	1.38789	0	0	1.3869	0	0	1.39186	0	0	1.38789	0	0	1.3869	0	0	1.38888	0.00151552	0	0	0	0	0	0	0	0
1.67023	0	0	1.66547	0	0	1.66428	0	0	1.67023	0	0	1.66547	0	0	1.66428	0	0	1.67023	0	0	1.66547	0	0	1.66428	0	0	1.67023	0	0	1.66547	0	0	1.66428	0	0	1.66666	0.00181776	0	0	0	0	0	0	0	0
1.9486	0	0	1.94305	0	0	1.94166	0	0	1.9486	0	0	1.94305	0	0	1.94166	0	0	1.9486	0	0	1.94305	0	0	1.94166	0	0	1.9486	0	0	1.94305	0	0	1.94166	0	0	1.94444	0.00211999	0	0	0	0	0	0	0	0
2.22698	0	0	2.22062	0	0	2.21904	0	0	2.22698	0	0	2.22062	0	0	2.21904	0	0	2.22698	0	0	2.22062	0	0	2.21904	0	0	2.22698	0	0	2.22062	0	0	2.21904	0	0	2.22221	0.00242658	0	0	0	0	0	0	0	0
2.50535	0	0	2.4982	0	0	2.49642	0	0	2.50535	0	0	2.4982	0	0	2.49642	0	0	2.50535	0	0	2.4982	0	0	2.49642	0	0	2.50535	0	0	2.4982	0	0	2.49642	0.000668846	0.00046255	2.49999	0.00272882	0	0	0	0	0	0	0.000222949	0.000222949
2.78372	0	0	2.77578	0	0	2.7738	0	0	2.78372	0	0	2.77578	0	0	2.7738	0	0	2.78372	0	0	2.77578	0	0	2.7738	0	0	2.78372	0	0	2.77578	0.00334436	0.00127059	2.7738	0.0160522	0.00348379	2.77777	0.00303105	0	0	0	0	0	0	0.00646552	0.0048896
3.06209	0	0	3.05336	0	0	3.05118	0	0	3.06209	0	0	3.05336	0	0	3.05118	0	0	3.06209	0	0	3.05336	0	0	3.05118	0	0	3.06209	0	0	3.05336	0.0210689	0.00465405	3.05118	0.0183933	0.00303562	3.05554	0.00333328	0	0	0	0	0	0	0.0131541	0.00662222
3.34046	0	0	3.33094	0	0	3.32856	0	0	3.34046	0	0	3.33094	0	0	3.32856	0	0	3.34046	0	0	3.33094	0	0	3.32856	0	0	3.34046	0	0	3.33094	0.0133775	0.0032291	3.32856	0.00535075	0.0015779	3.33332	0.00363551	0	0	0	0	0	0	0.00624274	0.00388741
3.61884	0	0	3.60851	0	0	3.60594	0	0	3.61884	0	0	3.60851	0	0	3.60594	0	0	3.61884	0	0	3.60851	0	0	3.60594	0	0	3.61884	0	0	3.60851	0.00234085	0.0009011	3.60594	0.000668883	0.000668883	3.6111	0.00394211	0	0	0	0	0	0	0.00100325	0.00069612
3.89721	0	0	3.88609	0	0	3.88332	0	0	3.89721	0	0	3.88609	0	0	3.88332	0	0	3.89721	0.000617377	0.000617377	3.88609	0	0	3.88332	0	0	3.89721	0.00154346	0.000773602	3.88609	0.00100328	0.000553489	3.88332	0.000334441	0.000334441	3.88887	0.00424434	0	0	0	0	0.000205792	0.000205792	0.000960396	0.000349673
4.17558	0	0	4.16367	0	0	4.1607	0	0	4.17558	0.000925877	0.000925877	4.16367	0	0	4.1607	0	0	4.17558	0.00617415	0.00156199	4.16367	0	0	4.1607	0	0	4.17558	0.0209918	0.00347953	4.16367	0	0	4.1607	0.000334402	0.000334402	4.16665	0.00454657	0	0	0.000308626	0.000308626	0.00205805	0.00205805	0.00710875	0.00694222
4.45395	0.000308705	0.000308705	4.44125	0	0	4.43808	0	0	4.45395	0.00833482	0.00180747	4.44125	0	0	4.43808	0	0	4.45395	0.0209921	0.00420215	4.44125	0	0	4.43808	0.000334407	0.000334407	4.45395	0.0534044	0.00566522	4.44125	0	0	4.43808	0.00100307	0.00100307	4.44443	0.0048488	0.000102902	0.000102902	0.00277827	0.00277827	0.00710883	0.0069423	0.0181358	0.0176367
4.73232	0.000926195	0.000512903	4.71883	0	0	4.71546	0	0	4.73232	0.0142003	0.0019049	4.71883	0	0	4.71546	0	0	4.73232	0.0398224	0.00540673	4.71883	0	0	4.71546	0.00100307	0.00100307	4.73232	0.108971	0.00652958	4.71883	0	0	4.71546	0.00401259	0.00293824	4.7222	0.00515103	0.000308732	0.000308732	0.00473342	0.00473342	0.0136085	0.0131102	0.0376612	0.0356737
5.0107	0.0033957	0.000793066	4.9964	0	0	4.99284	0	0	5.0107	0.0284002	0.0026046	4.9964	0	0	4.99284	0	0	5.0107	0.0657535	0.00564954	4.9964	0	0	4.99284	0.00200637	0.0011068	5.0107	0.179355	0.00831473	4.9964	0.00100332	0.000734676	4.99284	0.00702238	0.00339212	4.99998	0.00545763	0.0011319	0.0011319	0.00946672	0.00946672	0.0225866	0.0215912	0.0624602	0.0584732
5.28907	0.0175959	0.00160641	5.27398	0	0	5.27022	0	0	5.28907	0.0330315	0.00328153	5.27398	0	0	5.27022	0.000668894	0.000462583	5.28907	0.112676	0.00667015	5.27398	0.00033441	0.00033441	5.27022	0.0117049	0.00358229	5.28907	0.252827	0.00792806	5.27398	0.00367853	0.00144763	5.27022	0.0284251	0.00688285	5.27776	0.00575986	0.0058653	0.0058653	0.0112335	0.0109007	0.0415719	0.0357035	0.0949767	0.0792476
5.56744	0.0274747	0.00275082	5.55156	0	0	5.5476	0.0010033	0.000553498	5.56744	0.0546397	0.00532398	5.55156	0	0	5.5476	0.0060194	0.00242749	5.56744	0.154041	0.00619958	5.55156	0.00267556	0.00124746	5.5476	0.0300977	0.0056806	5.56744	0.329695	0.00804949	5.55156	0.00902951	0.00189044	5.5476	0.0672182	0.00966035	5.55553	0.00606209	0.00949266	0.00899568	0.0202197	0.0172975	0.0622715	0.0465627	0.135314	0.0986314
5.84581	0.0351922	0.00281846	5.82914	0	0	5.82498	0.00200652	0.000724669	5.84581	0.075941	0.00456715	5.82914	0.000668824	0.000462535	5.82498	0.0140454	0.00232947	5.84581	0.21671	0.00931831	5.82914	0.0147159	0.00300452	5.82498	0.0725689	0.00702597	5.84581	0.380014	0.0100637	5.82914	0.0381274	0.00730017	5.82498	0.12574	0.0109915	5.83331	0.00636433	0.0123996	0.011411	0.0302184	0.0231851	0.101332	0.060058	0.181294	0.102528
6.12418	0.0330313	0.00224056	6.10672	0.000334457	0.000334457	6.10236	0.00802624	0.00204976	6.12418	0.105268	0.00322035	6.10672	0.00769207	0.0017738	6.10236	0.0311008	0.00396374	6.12418	0.286477	0.00468513	6.10672	0.0528417	0.00583648	6.10236	0.116712	0.00864278	6.12418	0.405017	0.00780062	6.10672	0.0892961	0.00756765	6.10236	0.205666	0.0106155	6.11109	0.00666656	0.0137973	0.00986998	0.0480202	0.0294106	0.15201	0.0697156	0.233326	0.0921843
6.40256	0.051862	0.00324833	6.38429	0.00468243	0.00117529	6.37974	0.019731	0.00331145	6.40256	0.132433	0.00582567	6.38429	0.0237447	0.00332881	6.37974	0.0488251	0.00452994	6.40256	0.306851	0.00572314	6.38429	0.0989952	0.00658385	6.37974	0.178577	0.00935782	6.40256	0.427863	0.00699234	6.38429	0.161202	0.0105093	6.37974	0.281913	0.0127119	6.38886	0.00697315	0.0254251	0.013914	0.0683344	0.0328571	0.194808	0.0605491	0.290326	0.077093
6.68093	0.0549496	0.00389905	6.66187	0.0167222	0.00180253	6.65712	0.0374544	0.00284432	6.68093	0.13336	0.00509757	6.66187	0.0434775	0.00412587	6.65712	0.0749095	0.00441913	6.68093	0.321668	0.00643392	6.66187	0.168559	0.00867182	6.65712	0.232754	0.00843729	6.68093	0.438051	0.0080432	6.66187	0.260196	0.0149562	6.65712	0.347793	0.0138485	6.66664	0.00727539	0.0363754	0.0110485	0.0839158	0.0263348	0.240994	0.0443904	0.34868	0.0513442
6.9593	0.0512452	0.0032438	6.93945	0.033109	0.00274616	6.9345	0.043474	0.00285464	6.9593	0.124407	0.00519648	6.93945	0.0668878	0.0053075	6.9345	0.0946398	0.00522522	6.9593	0.313952	0.00656506	6.93945	0.226415	0.00934383	6.9345	0.255494	0.00758717	6.9593	0.434963	0.0060878	6.93945	0.329426	0.0137768	6.9345	0.409993	0.0104822	6.94442	0.00757762	0.0426094	0.00525327	0.0953116	0.0166078	0.265287	0.02574	0.391461	0.0318439
7.23767	0.0376618	0.00338397	7.21703	0.0341135	0.00314075	7.21188	0.0448114	0.00377016	7.23767	0.135829	0.00320733	7.21703	0.0946467	0.00404245	7.21188	0.117046	0.00535594	7.23767	0.306234	0.00611599	7.21703	0.274576	0.00791245	7.21188	0.316358	0.0112057	7.23767	0.440213	0.00782644	7.21703	0.40969	0.00923058	7.21188	0.450793	0.0100494	7.22219	0.00787985	0.0388622	0.003146	0.11584	0.0119036	0.299056	0.0125843	0.433565	0.0123223
7.51604	0.0361185	0.00264364	7.49461	0.0331096	0.00443652	7.48926	0.039796	0.00399819	7.51604	0.125025	0.00427468	7.49461	0.103341	0.00310534	7.48926	0.143465	0.00566129	7.51604	0.308086	0.00571882	7.49461	0.332099	0.00716764	7.48926	0.339767	0.0069634	7.51604	0.431566	0.00736972	7.49461	0.448816	0.00905223	7.48926	0.475874	0.00753716	7.49997	0.00818208	0.0363414	0.00193341	0.123944	0.0115953	0.326651	0.00954282	0.452085	0.0128946
7.79442	0.0435273	0.00285677	7.77218	0.0484936	0.00399811	7.76664	0.0558477	0.0030356	7.79442	0.119468	0.00561936	7.77218	0.141133	0.00651708	7.76664	0.179916	0.00506547	7.79442	0.30716	0.00642973	7.77218	0.346144	0.00972883	7.76664	0.357824	0.0065138	7.79442	0.430025	0.00584513	7.77218	0.484601	0.00672687	7.76664	0.49293	0.00783483	7.77775	0.00848868	0.0492896	0.0035788	0.146839	0.0176816	0.337043	0.0153172	0.469185	0.0197271
8.07279	0.0416746	0.00243901	8.04976	0.0749134	0.00357177	8.04402	0.0678865	0.00494997	8.07279	0.121629	0.0045119	8.04976	0.17257	0.00640902	8.04402	0.200649	0.00729364	8.07279	0.299443	0.00422054	8.04976	0.368551	0.00748412	8.04402	0.380901	0.00819959	8.07279	0.398536	0.0050155	8.04976	0.48527	0.00867187	8.04402	0.490922	0.00932492	8.05552	0.00879091	0.0614915	0.010114	0.164949	0.0231269	0.349631	0.0253461	0.458243	0.029898
8.35116	0.0426017	0.00332517	8.32734	0.0431433	0.00423467	8.3214	0.0384573	0.00395327	8.35116	0.116381	0.0045021	8.32734	0.185279	0.00672833	8.3214	0.185267	0.00595476	8.35116	0.303764	0.00468262	8.32734	0.387279	0.00688715	8.3214	0.401968	0.00732516	8.35116	0.430333	0.00504026	8.32734	0.488948	0.00854737	8.3214	0.50129	0.0106609	8.3333	0.00909314	0.0414008	0.00148	0.162309	0.0229638	0.364337	0.030582	0.473524	0.0218871
8.62953	0.0426011	0.00226012	8.60492	0.00535137	0.00150226	8.59878	0.0157175	0.00177367	8.62953	0.122864	0.00366492	8.60492	0.165212	0.00651601	8.59878	0.145471	0.00834411	8.62953	0.282465	0.00676969	8.60492	0.389285	0.00752964	8.59878	0.43474	0.00892781	8.62953	0.407489	0.00659371	8.60492	0.509015	0.00734479	8.59878	0.508981	0.00579489	8.61108	0.00939537	0.0212233	0.0110999	0.144516	0.0122341	0.36883	0.045132	0.475162	0.0338365
8.9079	0.0407486	0.00314567	8.8825	0	0	8.87616	0.00200651	0.000724668	8.9079	0.12132	0.00473957	8.8825	0.058863	0.00696309	8.87616	0.0702271	0.00413425	8.9079	0.298825	0.00575786	8.8825	0.436775	0.00974499	8.87616	0.43474	0.011829	8.9079	0.423542	0.00579468	8.8825	0.518713	0.00919057	8.87616	0.511992	0.00773303	8.88885	0.0096976	0.0142517	0.0132611	0.0834702	0.0192074	0.390113	0.0456481	0.484749	0.0306651
9.18628	0.0277835	0.00219176	9.16007	0	0	9.15354	0	0	9.18628	0.122864	0.00453579	9.16007	0.00668891	0.00284463	9.15354	0.031435	0.0029353	9.18628	0.299442	0.00586905	9.16007	0.399319	0.00648762	9.15354	0.399626	0.0090229	9.18628	0.406253	0.00763285	9.16007	0.499983	0.00902803	9.15354	0.52637	0.0106149	9.16663	0.0100042	0.00926117	0.00926117	0.0536628	0.0353306	0.366129	0.0333436	0.477535	0.0364461
9.46465	0.0117306	0.00127724	9.43765	0	0	9.43092	0	0	9.46465	0.10249	0.0040148	9.43765	0	0	9.43092	0.00066888	0.000462573	9.46465	0.292034	0.00549114	9.43765	0.300996	0.00914366	9.43092	0.298967	0.0123187	9.46465	0.405019	0.00924694	9.43765	0.505335	0.0082765	9.43092	0.542757	0.0072275	9.44441	0.0103064	0.0039102	0.0039102	0.0343862	0.0340523	0.297332	0.00271306	0.484371	0.04112
9.74302	0.0064828	0.00140926	9.71523	0	0	9.7083	0	0	9.74302	0.0895241	0.00474744	9.71523	0	0	9.7083	0	0	9.74302	0.2979	0.00523791	9.71523	0.178926	0.00812201	9.7083	0.202321	0.00730979	9.74302	0.403166	0.00691499	9.71523	0.538111	0.00725534	9.7083	0.552454	0.00948422	9.72218	0.0106087	0.00216093	0.00216093	0.0298414	0.0298414	0.226382	0.0363909	0.49791	0.0475526
10.0214	0.000308658	0.000308658	9.99281	0	0	9.98568	0	0	10.0214	0.0469228	0.00250619	9.99281	0	0	9.98568	0	0	10.0214	0.277216	0.00558289	9.99281	0.0411368	0.00791385	9.98568	0.091965	0.00601479	10.0214	0.410576	0.00605144	9.99281	0.58025	0.0101743	9.98568	0.553792	0.013193	9.99996	0.0109142	0.000102886	0.000102886	0.0156409	0.0156409	0.136773	0.0717382	0.514873	0.0527046
10.2998	0	0	10.2704	0	0	10.2631	0	0	10.2998	0.0163608	0.0033159	10.2704	0	0	10.2631	0	0	10.2998	0.261474	0.00602873	10.2704	0.00100329	0.00100329	10.2631	0.0207342	0.00344744	10.2998	0.407487	0.00833046	10.2704	0.470222	0.0099869	10.2631	0.480219	0.0135901	10.2778	0.0112164	0	0	0.0054536	0.0054536	0.0944037	0.0837289	0.452643	0.0227614
10.5781	0	0	10.548	0	0	10.5404	0	0	10.5781	0	0	10.548	0	0	10.5404	0	0	10.5781	0.208373	0.00651856	10.548	0	0	10.5404	0.000668892	0.000462581	10.5781	0.404094	0.00817474	10.548	0.337114	0.0100078	10.5404	0.364513	0.00924032	10.5555	0.011511	0	0	0	0	0.0696808	0.0693466	0.368574	0.0194418
10.8565	0	0	10.8255	0	0	10.8178	0	0	10.8565	0	0	10.8255	0	0	10.8178	0	0	10.8565	0.134903	0.00651292	10.8255	0	0	10.8178	0	0	10.8565	0.387732	0.00917602	10.8255	0.157523	0.0111851	10.8178	0.204328	0.00642658	10.8333	0.0118274	0	0	0	0	0.0449677	0.0449677	0.249861	0.0702471
11.1349	0	0	11.1031	0	0	11.0952	0	0	11.1349	0	0	11.1031	0	0	11.0952	0	0	11.1349	0.0623578	0.0067266	11.1031	0	0	11.0952	0	0	11.1349	0.394833	0.0070697	11.1031	0.0160532	0.00658899	11.0952	0.0859452	0.00730272	11.1111	0.0121329	0	0	0	0	0.0207859	0.0207859	0.16561	0.116373
11.4133	0	0	11.3807	0	0	11.3726	0	0	11.4133	0	0	11.3807	0	0	11.3726	0	0	11.4133	0.00586469	0.00233683	11.3807	0	0	11.3726	0	0	11.4133	0.342045	0.00730547	11.3807	0.000668862	0.000668862	11.3726	0.00869513	0.00245957	11.3889	0.0124384	0	0	0	0	0.0019549	0.0019549	0.117136	0.112478
11.6916	0	0	11.6583	0	0	11.65	0	0	11.6916	0	0	11.6583	0	0	11.65	0	0	11.6916	0	0	11.6583	0	0	11.65	0	0	11.6916	0.265793	0.00946693	11.6583	0	0	11.65	0	0	11.6666	0.0127112	0	0	0	0	0	0	0.0885977	0.0885977
11.97	0	0	11.9359	0	0	11.9273	0	0	11.97	0	0	11.9359	0	0	11.9273	0	0	11.97	0	0	11.9359	0	0	11.9273	0	0	11.97	0.153734	0.0089776	11.9359	0	0	11.9273	0	0	11.9444	0.0130385	0	0	0	0	0	0	0.0512446	0.0512446
12.2484	0	0	12.2134	0	0	12.2047	0	0	12.2484	0	0	12.2134	0	0	12.2047	0	0	12.2484	0	0	12.2134	0	0	12.2047	0	0	12.2484	0.0395131	0.00578575	12.2134	0	0	12.2047	0	0	12.2222	0.0133549	0	0	0	0	0	0	0.013171	0.013171
12.5267	0	0	12.491	0	0	12.4821	0	0	12.5267	0	0	12.491	0	0	12.4821	0	0	12.5267	0	0	12.491	0	0	12.4821	0	0	12.5267	0.000617315	0.000617315	12.491	0	0	12.4821	0	0	12.4999	0.0136277	0	0	0	0	0	0	0.000205772	0.000205772
12.8051	0	0	12.7686	0	0	12.7595	0	0	12.8051	0	0	12.7686	0	0	12.7595	0	0	12.8051	0	0	12.7686	0	0	12.7595	0	0	12.8051	0	0	12.7686	0	0	12.7595	0	0	12.7777	0.0139332	0	0	0	0	0	0	0	0
13.0835	0	0	13.0462	0	0	13.0369	0	0	13.0835	0	0	13.0462	0	0	13.0369	0	0	13.0835	0	0	13.0462	0	0	13.0369	0	0	13.0835	0	0	13.0462	0	0	13.0369	0	0	13.0555	0.0142387	0	0	0	0	0	0	0	0
13.3619	0	0	13.3237	0	0	13.3142	0	0	13.3619	0	0	13.3237	0	0	13.3142	0	0	13.3619	0	0	13.3237	0	0	13.3142	0	0	13.3619	0	0	13.3237	0	0	13.3142	0	0	13.3333	0.014577	0	0	0	0	0	0	0	0
13.6402	0	0	13.6013	0	0	13.5916	0	0	13.6402	0	0	13.6013	0	0	13.5916	0	0	13.6402	0	0	13.6013	0	0	13.5916	0	0	13.6402	0	0	13.6013	0	0	13.5916	0	0	13.611	0.0148497	0	0	0	0	0	0	0	0
#	Protein		#	Protein		#	Protein		#	Protein		#	Protein		#	Protein		#	Protein		#	Protein		#	Protein		#	Protein		#	Protein		#	Protein
																																				z
0	0	0	0	0	0	0	0	0	0	0	0	0	0	0	0	0	0	0	0	0	0	0	0	0	0	0	0	0	0	0	0	0	0	0	0	0	0	0	0	0	0	0	0	0	0
0.278372	0	0	0.277578	0	0	0.27738	0	0	0.278372	0	0	0.277578	0	0	0.27738	0	0	0.278372	0	0	0.277578	0	0	0.27738	0	0	0.278372	0	0	0.277578	0	0	0.27738	0	0	0.277777	0.000303105	0	0	0	0	0	0	0	0
0.556744	0	0	0.555156	0	0	0.55476	0	0	0.556744	0	0	0.555156	0	0	0.55476	0	0	0.556744	0	0	0.555156	0	0	0.55476	0	0	0.556744	0	0	0.555156	0	0	0.55476	0	0	0.555553	0.000606209	0	0	0	0	0	0	0	0
0.835116	0	0	0.832734	0	0	0.83214	0	0	0.835116	0	0	0.832734	0	0	0.83214	0	0	0.835116	0	0	0.832734	0	0	0.83214	0	0	0.835116	0	0	0.832734	0	0	0.83214	0	0	0.83333	0.000909314	0	0	0	0	0	0	0	0
1.11349	0	0	1.11031	0	0	1.10952	0	0	1.11349	0	0	1.11031	0	0	1.10952	0	0	1.11349	0	0	1.11031	0	0	1.10952	0	0	1.11349	0	0	1.11031	0	0	1.10952	0	0	1.11111	0.00121329	0	0	0	0	0	0	0	0
1.39186	0	0	1.38789	0	0	1.3869	0	0	1.39186	0	0	1.38789	0	0	1.3869	0	0	1.39186	0	0	1.38789	0	0	1.3869	0	0	1.39186	0	0	1.38789	0	0	1.3869	0	0	1.38888	0.00151552	0	0	0	0	0	0	0	0
1.67023	0	0	1.66547	0	0	1.66428	0	0	1.67023	0	0	1.66547	0	0	1.66428	0	0	1.67023	0	0	1.66547	0	0	1.66428	0	0	1.67023	0	0	1.66547	0	0	1.66428	0	0	1.66666	0.00181776	0	0	0	0	0	0	0	0
1.9486	0	0	1.94305	0	0	1.94166	0	0	1.9486	0	0	1.94305	0	0	1.94166	0	0	1.9486	0	0	1.94305	0	0	1.94166	0	0	1.9486	0	0	1.94305	0	0	1.94166	0	0	1.94444	0.00211999	0	0	0	0	0	0	0	0
2.22698	0	0	2.22062	0	0	2.21904	0	0	2.22698	0	0	2.22062	0	0	2.21904	0	0	2.22698	0	0	2.22062	0	0	2.21904	0	0	2.22698	0	0	2.22062	0	0	2.21904	0	0	2.22221	0.00242658	0	0	0	0	0	0	0	0
2.50535	0	0	2.4982	0	0	2.49642	0	0	2.50535	0	0	2.4982	0	0	2.49642	0	0	2.50535	0	0	2.4982	0	0	2.49642	0	0	2.50535	0	0	2.4982	0	0	2.49642	0.000668846	0.00046255	2.49999	0.00272882	0	0	0	0	0	0	0.000222949	0.000222949
2.78372	0	0	2.77578	0	0	2.7738	0	0	2.78372	0	0	2.77578	0	0	2.7738	0	0	2.78372	0	0	2.77578	0	0	2.7738	0	0	2.78372	0	0	2.77578	0	0	2.7738	0.0160522	0.00348379	2.77777	0.00303105	0	0	0	0	0	0	0.00535073	0.00535073
3.06209	0	0	3.05336	0	0	3.05118	0	0	3.06209	0	0	3.05336	0	0	3.05118	0	0	3.06209	0	0	3.05336	0	0	3.05118	0	0	3.06209	0	0	3.05336	0	0	3.05118	0.0183933	0.00303562	3.05554	0.00333328	0	0	0	0	0	0	0.00613109	0.00613109
3.34046	0	0	3.33094	0	0	3.32856	0	0	3.34046	0	0	3.33094	0	0	3.32856	0	0	3.34046	0	0	3.33094	0	0	3.32856	0	0	3.34046	0	0	3.33094	0	0	3.32856	0.00535075	0.0015779	3.33332	0.00363551	0	0	0	0	0	0	0.00178358	0.00178358
3.61884	0	0	3.60851	0	0	3.60594	0	0	3.61884	0	0	3.60851	0	0	3.60594	0	0	3.61884	0	0	3.60851	0	0	3.60594	0	0	3.61884	0	0	3.60851	0	0	3.60594	0.000668883	0.000668883	3.6111	0.00394211	0	0	0	0	0	0	0.000222961	0.000222961
3.89721	0	0	3.88609	0	0	3.88332	0	0	3.89721	0	0	3.88609	0	0	3.88332	0	0	3.89721	0	0	3.88609	0	0	3.88332	0	0	3.89721	0	0	3.88609	0	0	3.88332	0.000334441	0.000334441	3.88887	0.00424434	0	0	0	0	0	0	0.00011148	0.00011148
4.17558	0	0	4.16367	0	0	4.1607	0	0	4.17558	0	0	4.16367	0	0	4.1607	0	0	4.17558	0	0	4.16367	0	0	4.1607	0	0	4.17558	0	0	4.16367	0	0	4.1607	0.000334402	0.000334402	4.16665	0.00454657	0	0	0	0	0	0	0.000111467	0.000111467
4.45395	0	0	4.44125	0	0	4.43808	0	0	4.45395	0	0	4.44125	0	0	4.43808	0	0	4.45395	0	0	4.44125	0	0	4.43808	0	0	4.45395	0	0	4.44125	0	0	4.43808	0.00100307	0.00100307	4.44443	0.0048488	0	0	0	0	0	0	0.000334357	0.000334357
4.73232	0.00154371	0.000632733	4.71883	0	0	4.71546	0	0	4.73232	0.00154371	0.000632733	4.71883	0	0	4.71546	0	0	4.73232	0.00154371	0.000632733	4.71883	0	0	4.71546	0	0	4.73232	0.00154371	0.000632733	4.71883	0	0	4.71546	0.00401259	0.00293824	4.7222	0.00515103	0.00051457	0.00051457	0.00051457	0.00051457	0.00051457	0.00051457	0.0018521	0.00116855
5.0107	0.0104959	0.00124107	4.9964	0	0	4.99284	0	0	5.0107	0.0104959	0.00124107	4.9964	0	0	4.99284	0	0	5.0107	0.0104959	0.00124107	4.9964	0	0	4.99284	0	0	5.0107	0.0104959	0.00124107	4.9964	0	0	4.99284	0.00702238	0.00339212	4.99998	0.00545763	0.00349865	0.00349865	0.00349865	0.00349865	0.00349865	0.00349865	0.00583944	0.00308711
5.28907	0.0469227	0.00448935	5.27398	0	0	5.27022	0	0	5.28907	0.0469227	0.00448935	5.27398	0	0	5.27022	0	0	5.28907	0.0469227	0.00448935	5.27398	0	0	5.27022	0	0	5.28907	0.0469227	0.00448935	5.27398	0	0	5.27022	0.0284251	0.00688285	5.27776	0.00575986	0.0156409	0.0156409	0.0156409	0.0156409	0.0156409	0.0156409	0.0251159	0.0136461
5.56744	0.118234	0.00435271	5.55156	0.00133767	0.00104363	5.5476	0.0200654	0.00426689	5.56744	0.118234	0.00435271	5.55156	0.00133767	0.00104363	5.5476	0.0200654	0.00426689	5.56744	0.118234	0.00435271	5.55156	0.00133767	0.00104363	5.5476	0.0200654	0.00426689	5.56744	0.118234	0.00435271	5.55156	0.00133767	0.00104363	5.5476	0.0672182	0.00966035	5.55553	0.00606209	0.0465457	0.0362496	0.0465457	0.0362496	0.0465457	0.0362496	0.0622633	0.0338359
5.84581	0.121938	0.00361772	5.82914	0.029096	0.00245463	5.82498	0.0959777	0.00549758	5.84581	0.121938	0.00361772	5.82914	0.029096	0.00245463	5.82498	0.0959777	0.00549758	5.84581	0.121938	0.00361772	5.82914	0.029096	0.00245463	5.82498	0.0959777	0.00549758	5.84581	0.121938	0.00361772	5.82914	0.029096	0.00245463	5.82498	0.12574	0.0109915	5.83331	0.00636433	0.0823373	0.0276554	0.0823373	0.0276554	0.0823373	0.0276554	0.0922582	0.0316002
6.12418	0.153425	0.00519803	6.10672	0.143138	0.00658219	6.10236	0.163864	0.00380134	6.12418	0.153425	0.00519803	6.10672	0.143138	0.00658219	6.10236	0.163864	0.00380134	6.12418	0.153425	0.00519803	6.10672	0.143138	0.00658219	6.10236	0.163864	0.00380134	6.12418	0.153425	0.00519803	6.10672	0.143138	0.00658219	6.10236	0.205666	0.0106155	6.11109	0.00666656	0.153476	0.00598303	0.153476	0.00598303	0.153476	0.00598303	0.16741	0.0193572
6.40256	0.101563	0.0049159	6.38429	0.243804	0.00787524	6.37974	0.208676	0.00351688	6.40256	0.101563	0.0049159	6.38429	0.243804	0.00787524	6.37974	0.208676	0.00351688	6.40256	0.101563	0.0049159	6.38429	0.243804	0.00787524	6.37974	0.208676	0.00351688	6.40256	0.101563	0.0049159	6.38429	0.243804	0.00787524	6.37974	0.281913	0.0127119	6.38886	0.00697315	0.184681	0.0427782	0.184681	0.0427782	0.184681	0.0427782	0.209093	0.0548791
6.68093	0.0997114	0.00330719	6.66187	0.239792	0.00507406	6.65712	0.204998	0.00511333	6.68093	0.0997114	0.00330719	6.66187	0.239792	0.00507406	6.65712	0.204998	0.00511333	6.68093	0.0997114	0.00330719	6.66187	0.239792	0.00507406	6.65712	0.204998	0.00511333	6.68093	0.0997114	0.00330719	6.66187	0.239792	0.00507406	6.65712	0.347793	0.0138485	6.66664	0.00727539	0.1815	0.0421099	0.1815	0.0421099	0.1815	0.0421099	0.229099	0.0718143
6.9593	0.103107	0.00304192	6.93945	0.211365	0.006963	6.9345	0.202991	0.0061396	6.9593	0.103107	0.00304192	6.93945	0.211365	0.006963	6.9345	0.202991	0.0061396	6.9593	0.103107	0.00304192	6.93945	0.211365	0.006963	6.9345	0.202991	0.0061396	6.9593	0.103107	0.00304192	6.93945	0.211365	0.006963	6.9345	0.409993	0.0104822	6.94442	0.00757762	0.172488	0.0347745	0.172488	0.0347745	0.172488	0.0347745	0.241488	0.0898617
7.23767	0.129038	0.00655746	7.21703	0.216047	0.00620414	7.21188	0.236098	0.00401086	7.23767	0.129038	0.00655746	7.21703	0.216047	0.00620414	7.21188	0.236098	0.00401086	7.23767	0.129038	0.00655746	7.21703	0.216047	0.00620414	7.21188	0.236098	0.00401086	7.23767	0.129038	0.00655746	7.21703	0.216047	0.00620414	7.21188	0.450793	0.0100494	7.22219	0.00787985	0.193728	0.0328585	0.193728	0.0328585	0.193728	0.0328585	0.265293	0.096091
7.51604	0.150029	0.00416991	7.49461	0.256515	0.00722405	7.48926	0.222051	0.00951098	7.51604	0.150029	0.00416991	7.49461	0.256515	0.00722405	7.48926	0.222051	0.00951098	7.51604	0.150029	0.00416991	7.49461	0.256515	0.00722405	7.48926	0.222051	0.00951098	7.51604	0.150029	0.00416991	7.49461	0.256515	0.00722405	7.48926	0.475874	0.00753716	7.49997	0.00818208	0.209532	0.0313706	0.209532	0.0313706	0.209532	0.0313706	0.294139	0.0959259
7.79442	0.142621	0.00436944	7.77218	0.182603	0.00576264	7.76664	0.143464	0.00755044	7.79442	0.142621	0.00436944	7.77218	0.182603	0.00576264	7.76664	0.143464	0.00755044	7.79442	0.142621	0.00436944	7.77218	0.182603	0.00576264	7.76664	0.143464	0.00755044	7.79442	0.142621	0.00436944	7.77218	0.182603	0.00576264	7.76664	0.49293	0.00783483	7.77775	0.00848868	0.156229	0.0131891	0.156229	0.0131891	0.156229	0.0131891	0.272718	0.110709
8.07279	0.112986	0.00541543	8.04976	0.0468232	0.00702958	8.04402	0.0571849	0.00332257	8.07279	0.112986	0.00541543	8.04976	0.0468232	0.00702958	8.04402	0.0571849	0.00332257	8.07279	0.112986	0.00541543	8.04976	0.0468232	0.00702958	8.04402	0.0571849	0.00332257	8.07279	0.112986	0.00541543	8.04976	0.0468232	0.00702958	8.04402	0.490922	0.00932492	8.05552	0.00879091	0.0723314	0.0205463	0.0723314	0.0205463	0.0723314	0.0205463	0.216911	0.138331
8.35116	0.110207	0.00416624	8.32734	0.0026755	0.00203068	8.3214	0.0167209	0.00173638	8.35116	0.110207	0.00416624	8.32734	0.0026755	0.00203068	8.3214	0.0167209	0.00173638	8.35116	0.110207	0.00416624	8.32734	0.0026755	0.00203068	8.3214	0.0167209	0.00173638	8.35116	0.110207	0.00416624	8.32734	0.0026755	0.00203068	8.3214	0.50129	0.0106609	8.3333	0.00909314	0.0432013	0.0337476	0.0432013	0.0337476	0.0432013	0.0337476	0.204724	0.151497
8.62953	0.0781019	0.00392067	8.60492	0	0	8.59878	0.00100333	0.000553512	8.62953	0.0781019	0.00392067	8.60492	0	0	8.59878	0.00100333	0.000553512	8.62953	0.0781019	0.00392067	8.60492	0	0	8.59878	0.00100333	0.000553512	8.62953	0.0781019	0.00392067	8.60492	0	0	8.59878	0.508981	0.00579489	8.61108	0.00939537	0.0263684	0.0258684	0.0263684	0.0258684	0.0263684	0.0258684	0.195694	0.158258
8.9079	0.0580361	0.00292975	8.8825	0	0	8.87616	0	0	8.9079	0.0580361	0.00292975	8.8825	0	0	8.87616	0	0	8.9079	0.0580361	0.00292975	8.8825	0	0	8.87616	0	0	8.9079	0.0580361	0.00292975	8.8825	0	0	8.87616	0.511992	0.00773303	8.88885	0.0096976	0.0193454	0.0193454	0.0193454	0.0193454	0.0193454	0.0193454	0.190009	0.161861
9.18628	0.0265484	0.00202887	9.16007	0	0	9.15354	0	0	9.18628	0.0265484	0.00202887	9.16007	0	0	9.15354	0	0	9.18628	0.0265484	0.00202887	9.16007	0	0	9.15354	0	0	9.18628	0.0265484	0.00202887	9.16007	0	0	9.15354	0.52637	0.0106149	9.16663	0.0100042	0.00884945	0.00884945	0.00884945	0.00884945	0.00884945	0.00884945	0.184306	0.171204
9.46465	0.00864349	0.00177644	9.43765	0	0	9.43092	0	0	9.46465	0.00864349	0.00177644	9.43765	0	0	9.43092	0	0	9.46465	0.00864349	0.00177644	9.43765	0	0	9.43092	0	0	9.46465	0.00864349	0.00177644	9.43765	0	0	9.43092	0.542757	0.0072275	9.44441	0.0103064	0.00288116	0.00288116	0.00288116	0.00288116	0.00288116	0.00288116	0.1838	0.179496
9.74302	0	0	9.71523	0	0	9.7083	0	0	9.74302	0	0	9.71523	0	0	9.7083	0	0	9.74302	0	0	9.71523	0	0	9.7083	0	0	9.74302	0	0	9.71523	0	0	9.7083	0.552454	0.00948422	9.72218	0.0106087	0	0	0	0	0	0	0.184151	0.184151
10.0214	0	0	9.99281	0	0	9.98568	0	0	10.0214	0	0	9.99281	0	0	9.98568	0	0	10.0214	0	0	9.99281	0	0	9.98568	0	0	10.0214	0	0	9.99281	0	0	9.98568	0.553792	0.013193	9.99996	0.0109142	0	0	0	0	0	0	0.184597	0.184597
10.2998	0	0	10.2704	0	0	10.2631	0	0	10.2998	0	0	10.2704	0	0	10.2631	0	0	10.2998	0	0	10.2704	0	0	10.2631	0	0	10.2998	0	0	10.2704	0	0	10.2631	0.480219	0.0135901	10.2778	0.0112164	0	0	0	0	0	0	0.160073	0.160073
10.5781	0	0	10.548	0	0	10.5404	0	0	10.5781	0	0	10.548	0	0	10.5404	0	0	10.5781	0	0	10.548	0	0	10.5404	0	0	10.5781	0	0	10.548	0	0	10.5404	0.364513	0.00924032	10.5555	0.011511	0	0	0	0	0	0	0.121504	0.121504
10.8565	0	0	10.8255	0	0	10.8178	0	0	10.8565	0	0	10.8255	0	0	10.8178	0	0	10.8565	0	0	10.8255	0	0	10.8178	0	0	10.8565	0	0	10.8255	0	0	10.8178	0.204328	0.00642658	10.8333	0.0118274	0	0	0	0	0	0	0.0681093	0.0681093
11.1349	0	0	11.1031	0	0	11.0952	0	0	11.1349	0	0	11.1031	0	0	11.0952	0	0	11.1349	0	0	11.1031	0	0	11.0952	0	0	11.1349	0	0	11.1031	0	0	11.0952	0.0859452	0.00730272	11.1111	0.0121329	0	0	0	0	0	0	0.0286484	0.0286484
11.4133	0	0	11.3807	0	0	11.3726	0	0	11.4133	0	0	11.3807	0	0	11.3726	0	0	11.4133	0	0	11.3807	0	0	11.3726	0	0	11.4133	0	0	11.3807	0	0	11.3726	0.00869513	0.00245957	11.3889	0.0124384	0	0	0	0	0	0	0.00289838	0.00289838
11.6916	0	0	11.6583	0	0	11.65	0	0	11.6916	0	0	11.6583	0	0	11.65	0	0	11.6916	0	0	11.6583	0	0	11.65	0	0	11.6916	0	0	11.6583	0	0	11.65	0	0	11.6666	0.0127112	0	0	0	0	0	0	0	0
11.97	0	0	11.9359	0	0	11.9273	0	0	11.97	0	0	11.9359	0	0	11.9273	0	0	11.97	0	0	11.9359	0	0	11.9273	0	0	11.97	0	0	11.9359	0	0	11.9273	0	0	11.9444	0.0130385	0	0	0	0	0	0	0	0
12.2484	0	0	12.2134	0	0	12.2047	0	0	12.2484	0	0	12.2134	0	0	12.2047	0	0	12.2484	0	0	12.2134	0	0	12.2047	0	0	12.2484	0	0	12.2134	0	0	12.2047	0	0	12.2222	0.0133549	0	0	0	0	0	0	0	0
12.5267	0	0	12.491	0	0	12.4821	0	0	12.5267	0	0	12.491	0	0	12.4821	0	0	12.5267	0	0	12.491	0	0	12.4821	0	0	12.5267	0	0	12.491	0	0	12.4821	0	0	12.4999	0.0136277	0	0	0	0	0	0	0	0
12.8051	0	0	12.7686	0	0	12.7595	0	0	12.8051	0	0	12.7686	0	0	12.7595	0	0	12.8051	0	0	12.7686	0	0	12.7595	0	0	12.8051	0	0	12.7686	0	0	12.7595	0	0	12.7777	0.0139332	0	0	0	0	0	0	0	0
13.0835	0	0	13.0462	0	0	13.0369	0	0	13.0835	0	0	13.0462	0	0	13.0369	0	0	13.0835	0	0	13.0462	0	0	13.0369	0	0	13.0835	0	0	13.0462	0	0	13.0369	0	0	13.0555	0.0142387	0	0	0	0	0	0	0	0
13.3619	0	0	13.3237	0	0	13.3142	0	0	13.3619	0	0	13.3237	0	0	13.3142	0	0	13.3619	0	0	13.3237	0	0	13.3142	0	0	13.3619	0	0	13.3237	0	0	13.3142	0	0	13.3333	0.014577	0	0	0	0	0	0	0	0
13.6402	0	0	13.6013	0	0	13.5916	0	0	13.6402	0	0	13.6013	0	0	13.5916	0	0	13.6402	0	0	13.6013	0	0	13.5916	0	0	13.6402	0	0	13.6013	0	0	13.5916	0	0	13.611	0.0148497	0	0	0	0	0	0	0	0
#	DBG		#	DBG		#	DBG		#	DBG		#	DBG		#	DBG		#	DBG		#	DBG		#	DBG		#	DBG		#	DBG		#	DBG
0	0	0	0	0	0	0	0	0	0	0	0	0	0	0	0	0	0	0	0	0	0	0	0	0	0	0	0	0	0	0	0	0	0	0	0
0.278372	0	0	0.277578	0	0	0.27738	0	0	0.278372	0	0	0.277278	0	0	0.27738	0	0	0.278372	0	0	0.27729	0	0	0.27738	0	0	0.278372	0	0	0.277278	0	0	0.27738	0	0
0.556744	0	0	0.555156	0	0	0.55476	0	0	0.556744	0	0	0.554556	0	0	0.55476	0	0	0.556744	0	0	0.55458	0	0	0.55476	0	0	0.556744	0	0	0.554556	0	0	0.55476	0	0
0.835116	0	0	0.832734	0	0	0.83214	0	0	0.835116	0	0	0.831834	0	0	0.83214	0	0	0.835116	0	0	0.83187	0	0	0.83214	0	0	0.835116	0	0	0.831834	0	0	0.83214	0	0
1.11349	0	0	1.11031	0	0	1.10952	0	0	1.11349	0	0	1.10911	0	0	1.10952	0	0	1.11349	0	0	1.10916	0	0	1.10952	0	0	1.11349	0	0	1.10911	0	0	1.10952	0	0
1.39186	0	0	1.38789	0	0	1.3869	0	0	1.39186	0	0	1.38639	0	0	1.3869	0	0	1.39186	0	0	1.38645	0	0	1.3869	0	0	1.39186	0	0	1.38639	0	0	1.3869	0	0
1.67023	0	0	1.66547	0	0	1.66428	0	0	1.67023	0	0	1.66367	0	0	1.66428	0	0	1.67023	0	0	1.66374	0	0	1.66428	0	0	1.67023	0	0	1.66367	0	0	1.66428	0	0
1.9486	0	0	1.94305	0	0	1.94166	0	0	1.9486	0	0	1.94095	0	0	1.94166	0	0	1.9486	0	0	1.94103	0	0	1.94166	0	0	1.9486	0	0	1.94095	0	0	1.94166	0	0
2.22698	0	0	2.22062	0	0	2.21904	0	0	2.22698	0	0	2.21822	0	0	2.21904	0	0	2.22698	0	0	2.21832	0	0	2.21904	0	0	2.22698	0	0	2.21822	0	0	2.21904	0	0
2.50535	0	0	2.4982	0	0	2.49642	0	0	2.50535	0	0	2.4955	0	0	2.49642	0	0	2.50535	0	0	2.49561	0	0	2.49642	0	0	2.50535	0	0	2.4955	0	0	2.49642	0	0
2.78372	0	0	2.77578	0	0	2.7738	0	0	2.78372	0	0	2.77278	0	0	2.7738	0	0	2.78372	0	0	2.7729	0	0	2.7738	0	0	2.78372	0	0	2.77278	0	0	2.7738	0	0
3.06209	0	0	3.05336	0	0	3.05118	0	0	3.06209	0	0	3.05006	0	0	3.05118	0	0	3.06209	0	0	3.05019	0	0	3.05118	0	0	3.06209	0	0	3.05006	0	0	3.05118	0	0
3.34046	0	0	3.33094	0	0	3.32856	0	0	3.34046	0	0	3.32734	0	0	3.32856	0	0	3.34046	0	0	3.32748	0	0	3.32856	0	0	3.34046	0	0	3.32734	0	0	3.32856	0	0
3.61884	0	0	3.60851	0	0	3.60594	0	0	3.61884	0	0	3.60461	0	0	3.60594	0	0	3.61884	0	0	3.60477	0	0	3.60594	0	0	3.61884	0	0	3.60461	0	0	3.60594	0	0
3.89721	0	0	3.88609	0	0	3.88332	0	0	3.89721	0	0	3.88189	0	0	3.88332	0	0	3.89721	0.00277837	0.000989783	3.88206	0	0	3.88332	0	0	3.89721	0.000308716	0.000308716	3.88189	0	0	3.88332	0	0
4.17558	0	0	4.16367	0	0	4.1607	0	0	4.17558	0.00463055	0.00142003	4.15917	0	0	4.1607	0	0	4.17558	0.0237701	0.00428152	4.15935	0	0	4.1607	0	0	4.17558	0.00493929	0.00194459	4.15917	0	0	4.1607	0	0
4.45395	0.016979	0.00303077	4.44125	0	0	4.43808	0	0	4.45395	0.031487	0.0057173	4.43645	0	0	4.43808	0	0	4.45395	0.0824245	0.0121324	4.43664	0	0	4.43808	0	0	4.45395	0.0250049	0.0045907	4.43645	0	0	4.43808	0	0
4.73232	0.0997123	0.00816351	4.71883	0	0	4.71546	0	0	4.73232	0.0827314	0.00897867	4.71373	0	0	4.71546	0	0	4.73232	0.183373	0.0136999	4.71393	0	0	4.71546	0	0	4.73232	0.0740898	0.00885213	4.71373	0	0	4.71546	0	0
5.0107	0.190779	0.00840393	4.9964	0	0	4.99284	0	0	5.0107	0.111441	0.00946802	4.991	0	0	4.99284	0	0	5.0107	0.253448	0.0145318	4.99122	0	0	4.99284	0	0	5.0107	0.126878	0.0107134	4.991	0	0	4.99284	0	0
5.28907	0.188001	0.0103096	5.27398	0	0	5.27022	0.000668798	0.000462517	5.28907	0.142619	0.00922366	5.26828	0	0	5.27022	0	0	5.28907	0.244496	0.011699	5.26851	0	0	5.27022	0.00100325	0.00100325	5.28907	0.133669	0.00962123	5.26828	0.000348906	0.000348906	5.27022	0.0026751	0.00164994
5.56744	0.14818	0.00878586	5.55156	0	0	5.5476	0.00434713	0.00199045	5.56744	0.115762	0.00995633	5.54556	0	0	5.5476	0.000334426	0.000334426	5.56744	0.192016	0.0121773	5.5458	0.000764351	0.000526793	5.5476	0.00802565	0.00327639	5.56744	0.10959	0.00948552	5.54556	0.0010468	0.000765896	5.5476	0.0147141	0.00643941
5.84581	0.0972416	0.0103487	5.82914	0.00167227	0.000679727	5.82498	0.0214026	0.00382424	5.84581	0.0657533	0.00736984	5.82284	0	0	5.82498	0.00568525	0.00243868	5.84581	0.108665	0.00940551	5.82309	0.00649717	0.00291053	5.82498	0.0224059	0.00649918	5.84581	0.0768671	0.00886156	5.82284	0.00558337	0.00300369	5.82498	0.0411324	0.0102854
6.12418	0.045071	0.00572024	6.10672	0.0073576	0.00198711	6.10236	0.0652115	0.00609776	6.12418	0.0250047	0.00408847	6.10012	0.00424965	0.00218943	6.10236	0.0431409	0.00932841	6.12418	0.037971	0.00531608	6.10038	0.0301946	0.00732475	6.10236	0.055513	0.0100517	6.12418	0.034266	0.00596573	6.10012	0.0205886	0.00783062	6.10236	0.0518345	0.00771429
6.40256	0.00648301	0.00199222	6.38429	0.0311029	0.00399324	6.37974	0.116712	0.00816997	6.40256	0.0067915	0.0022124	6.37739	0.00849888	0.00340488	6.37974	0.0889558	0.00895949	6.40256	0.00833515	0.00196516	6.37767	0.068035	0.0112649	6.37974	0.0852756	0.00898366	6.40256	0.011113	0.00395914	6.37739	0.0544404	0.0129732	6.37974	0.0749097	0.00684359
6.68093	0	0	6.66187	0.113041	0.0103954	6.65712	0.172893	0.00662363	6.68093	0.00154356	0.00126081	6.65467	0.0231349	0.00603504	6.65712	0.10367	0.00901189	6.68093	0.00154342	0.00109226	6.65496	0.122692	0.0124376	6.65712	0.099656	0.00732513	6.68093	0.0015436	0.00126084	6.65467	0.0956194	0.0159165	6.65712	0.0725692	0.00738241
6.9593	0	0	6.93945	0.213369	0.0122387	6.9345	0.190283	0.00722169	6.9593	0	0	6.93195	0.0382422	0.00503538	6.9345	0.0973153	0.00911932	6.9593	0	0	6.93225	0.132627	0.0130552	6.9345	0.0926327	0.0100638	6.9593	0	0	6.93195	0.106088	0.017897	6.9345	0.0565164	0.0113345
7.23767	0	0	7.21703	0.202335	0.00784954	7.21188	0.134101	0.00474565	7.23767	0	0	7.20923	0.0391861	0.00429125	7.21188	0.0698929	0.0066677	7.23767	0	0	7.20954	0.107781	0.0123787	7.21188	0.0732362	0.00830173	7.23767	0	0	7.20923	0.0956184	0.0122246	7.21188	0.0347797	0.00833505
7.51604	0	0	7.49461	0.161532	0.0072504	7.48926	0.0842731	0.0048314	7.51604	0	0	7.48651	0.0358809	0.00446598	7.48926	0.0404645	0.00454453	7.51604	0	0	7.48683	0.0879064	0.0127443	7.48926	0.0364505	0.00583662	7.51604	0	0	7.48651	0.0642103	0.0093176	7.48926	0.0180584	0.00828681
7.79442	0	0	7.77218	0.0916336	0.00970914	7.76664	0.0254153	0.00406113	7.79442	0	0	7.76378	0.0146359	0.00414312	7.76664	0.0137112	0.00307377	7.79442	0	0	7.76412	0.0454805	0.00956562	7.76664	0.0193958	0.00415339	7.79442	0	0	7.76378	0.0314069	0.00533766	7.76664	0.00635392	0.00334626
8.07279	0	0	8.04976	0.0311018	0.00864645	8.04402	0.00267526	0.00165011	8.07279	0	0	8.04106	0.00377722	0.00207829	8.04402	0.00234093	0.00113089	8.07279	0	0	8.04141	0.0175804	0.0048477	8.04402	0.00468181	0.00159617	8.07279	0	0	8.04106	0.0104689	0.00304572	8.04402	0.00167213	0.00118134
8.35116	0	0	8.32734	0.00769192	0.00363083	8.3214	0.000668883	0.000668883	8.35116	0	0	8.31834	0.000944329	0.000646538	8.3214	0.000668883	0.000668883	8.35116	0	0	8.3187	0.00382192	0.00211759	8.3214	0.00167218	0.00107808	8.35116	0	0	8.31834	0.000348939	0.000348939	8.3214	0	0
8.62953	0	0	8.60492	0.0030098	0.00220403	8.59878	0	0	8.62953	0	0	8.59562	0	0	8.59878	0	0	8.62953	0	0	8.59599	0.000382285	0.000382285	8.59878	0.000334441	0.000334441	8.62953	0	0	8.59562	0.000697878	0.000697878	8.59878	0	0
8.9079	0	0	8.8825	0.00033443	0.00033443	8.87616	0	0	8.9079	0	0	8.8729	0	0	8.87616	0	0	8.9079	0	0	8.87328	0	0	8.87616	0	0	8.9079	0	0	8.8729	0	0	8.87616	0	0
9.18628	0	0	9.16007	0	0	9.15354	0	0	9.18628	0	0	9.15017	0	0	9.15354	0	0	9.18628	0	0	9.15057	0	0	9.15354	0	0	9.18628	0	0	9.15017	0	0	9.15354	0	0
9.46465	0	0	9.43765	0	0	9.43092	0	0	9.46465	0	0	9.42745	0	0	9.43092	0	0	9.46465	0	0	9.42786	0	0	9.43092	0	0	9.46465	0	0	9.42745	0	0	9.43092	0	0
9.74302	0	0	9.71523	0	0	9.7083	0	0	9.74302	0	0	9.70473	0	0	9.7083	0	0	9.74302	0	0	9.70515	0	0	9.7083	0	0	9.74302	0	0	9.70473	0	0	9.7083	0	0
10.0214	0	0	9.99281	0	0	9.98568	0	0	10.0214	0	0	9.98201	0	0	9.98568	0	0	10.0214	0	0	9.98244	0	0	9.98568	0	0	10.0214	0	0	9.98201	0	0	9.98568	0	0
10.2998	0	0	10.2704	0	0	10.2631	0	0	10.2998	0	0	10.2593	0	0	10.2631	0	0	10.2998	0	0	10.2597	0	0	10.2631	0	0	10.2998	0	0	10.2593	0	0	10.2631	0	0
10.5781	0	0	10.548	0	0	10.5404	0	0	10.5781	0	0	10.5366	0	0	10.5404	0	0	10.5781	0	0	10.537	0	0	10.5404	0	0	10.5781	0	0	10.5366	0	0	10.5404	0	0
10.8565	0	0	10.8255	0	0	10.8178	0	0	10.8565	0	0	10.8138	0	0	10.8178	0	0	10.8565	0	0	10.8143	0	0	10.8178	0	0	10.8565	0	0	10.8138	0	0	10.8178	0	0
11.1349	0	0	11.1031	0	0	11.0952	0	0	11.1349	0	0	11.0911	0	0	11.0952	0	0	11.1349	0	0	11.0916	0	0	11.0952	0	0	11.1349	0	0	11.0911	0	0	11.0952	0	0
11.4133	0	0	11.3807	0	0	11.3726	0	0	11.4133	0	0	11.3684	0	0	11.3726	0	0	11.4133	0	0	11.3689	0	0	11.3726	0	0	11.4133	0	0	11.3684	0	0	11.3726	0	0
11.6916	0	0	11.6583	0	0	11.65	0	0	11.6916	0	0	11.6457	0	0	11.65	0	0	11.6916	0	0	11.6462	0	0	11.65	0	0	11.6916	0	0	11.6457	0	0	11.65	0	0
11.97	0	0	11.9359	0	0	11.9273	0	0	11.97	0	0	11.923	0	0	11.9273	0	0	11.97	0	0	11.9235	0	0	11.9273	0	0	11.97	0	0	11.923	0	0	11.9273	0	0
12.2484	0	0	12.2134	0	0	12.2047	0	0	12.2484	0	0	12.2002	0	0	12.2047	0	0	12.2484	0	0	12.2008	0	0	12.2047	0	0	12.2484	0	0	12.2002	0	0	12.2047	0	0
12.5267	0	0	12.491	0	0	12.4821	0	0	12.5267	0	0	12.4775	0	0	12.4821	0	0	12.5267	0	0	12.478	0	0	12.4821	0	0	12.5267	0	0	12.4775	0	0	12.4821	0	0
12.8051	0	0	12.7686	0	0	12.7595	0	0	12.8051	0	0	12.7548	0	0	12.7595	0	0	12.8051	0	0	12.7553	0	0	12.7595	0	0	12.8051	0	0	12.7548	0	0	12.7595	0	0
13.0835	0	0	13.0462	0	0	13.0369	0	0	13.0835	0	0	13.0321	0	0	13.0369	0	0	13.0835	0	0	13.0326	0	0	13.0369	0	0	13.0835	0	0	13.0321	0	0	13.0369	0	0
13.3619	0	0	13.3237	0	0	13.3142	0	0	13.3619	0	0	13.3093	0	0	13.3142	0	0	13.3619	0	0	13.3099	0	0	13.3142	0	0	13.3619	0	0	13.3093	0	0	13.3142	0	0
13.6402	0	0	13.6013	0	0	13.5916	0	0	13.6402	0	0	13.5866	0	0	13.5916	0	0	13.6402	0	0	13.5872	0	0	13.5916	0	0	13.6402	0	0	13.5866	0	0	13.5916	0	0

## Sheet: Figure-S35-C-D
																					C	GM-ABCD-1 (C-state)												D	GM-ABCD-2 (L-state)
