# Supplementary material for: Data showing the lipid conformations and membrane binding behaviors of beta-amyloid fibrils in phase-separated cholesterol-enriched lipid domains with and without glycolipid and oxidized cholesterol from coarse-grained molecular dynamics simulations
Source: Data Brief. 2020 Apr 19;30:105496. doi: 10.1016/j.dib.2020.105496 (PMC7186522; doi:10.1016/j.dib.2020.105496)
Supplement: Supplementary file 1 [file mmc1.zip › Supplementary-Data/S17-21/Figure-S21/Figure-S21D-3GM-ABCDE-3.agr]

# Grace project file
#
@version 50125
@page size 792, 612
@page scroll 5%
@page inout 5%
@link page off
@map font 0 to "Times-Roman", "Times-Roman"
@map font 1 to "Times-Italic", "Times-Italic"
@map font 2 to "Times-Bold", "Times-Bold"
@map font 3 to "Times-BoldItalic", "Times-BoldItalic"
@map font 4 to "Helvetica", "Helvetica"
@map font 5 to "Helvetica-Oblique", "Helvetica-Oblique"
@map font 6 to "Helvetica-Bold", "Helvetica-Bold"
@map font 7 to "Helvetica-BoldOblique", "Helvetica-BoldOblique"
@map font 8 to "Courier", "Courier"
@map font 9 to "Courier-Oblique", "Courier-Oblique"
@map font 10 to "Courier-Bold", "Courier-Bold"
@map font 11 to "Courier-BoldOblique", "Courier-BoldOblique"
@map font 12 to "Symbol", "Symbol"
@map font 13 to "ZapfDingbats", "ZapfDingbats"
@map color 0 to (255, 255, 255), "white"
@map color 1 to (0, 0, 0), "black"
@map color 2 to (255, 0, 0), "red"
@map color 3 to (0, 255, 0), "green"
@map color 4 to (0, 0, 255), "blue"
@map color 5 to (255, 255, 0), "yellow"
@map color 6 to (188, 143, 143), "brown"
@map color 7 to (220, 220, 220), "grey"
@map color 8 to (148, 0, 211), "violet"
@map color 9 to (0, 255, 255), "cyan"
@map color 10 to (255, 0, 255), "magenta"
@map color 11 to (255, 165, 0), "orange"
@map color 12 to (114, 33, 188), "indigo"
@map color 13 to (103, 7, 72), "maroon"
@map color 14 to (64, 224, 208), "turquoise"
@map color 15 to (0, 139, 0), "green4"
@reference date 0
@date wrap off
@date wrap year 1950
@default linewidth 1.0
@default linestyle 1
@default color 1
@default pattern 1
@default font 0
@default char size 1.000000
@default symbol size 1.000000
@default sformat "%.8g"
@background color 0
@page background fill on
@timestamp off
@timestamp 0.03, 0.03
@timestamp color 1
@timestamp rot 0
@timestamp font 0
@timestamp char size 1.000000
@timestamp def "Tue Dec 12 14:50:33 2017"
@r0 off
@link r0 to g0
@r0 type above
@r0 linestyle 1
@r0 linewidth 1.0
@r0 color 1
@r0 line 0, 0, 0, 0
@r1 off
@link r1 to g0
@r1 type above
@r1 linestyle 1
@r1 linewidth 1.0
@r1 color 1
@r1 line 0, 0, 0, 0
@r2 off
@link r2 to g0
@r2 type above
@r2 linestyle 1
@r2 linewidth 1.0
@r2 color 1
@r2 line 0, 0, 0, 0
@r3 off
@link r3 to g0
@r3 type above
@r3 linestyle 1
@r3 linewidth 1.0
@r3 color 1
@r3 line 0, 0, 0, 0
@r4 off
@link r4 to g0
@r4 type above
@r4 linestyle 1
@r4 linewidth 1.0
@r4 color 1
@r4 line 0, 0, 0, 0
@g0 on
@g0 hidden false
@g0 type XY
@g0 stacked false
@g0 bar hgap 0.000000
@g0 fixedpoint off
@g0 fixedpoint type 0
@g0 fixedpoint xy 0.000000, 0.000000
@g0 fixedpoint format general general
@g0 fixedpoint prec 6, 6
@with g0
@    world 0, 0, 20, 6
@    stack world 0, 0, 0, 0
@    znorm 1
@    view 0.100000, 0.720000, 0.800000, 0.950000
@    title ""
@    title font 0
@    title size 1.500000
@    title color 1
@    subtitle ""
@    subtitle font 0
@    subtitle size 1.000000
@    subtitle color 1
@    xaxes scale Normal
@    yaxes scale Normal
@    xaxes invert off
@    yaxes invert off
@    xaxis  on
@    xaxis  type zero false
@    xaxis  offset 0.000000 , 0.000000
@    xaxis  bar on
@    xaxis  bar color 1
@    xaxis  bar linestyle 1
@    xaxis  bar linewidth 1.0
@    xaxis  label "Time (\xm\0s)"
@    xaxis  label layout para
@    xaxis  label place auto
@    xaxis  label char size 0.900000
@    xaxis  label font 0
@    xaxis  label color 1
@    xaxis  label place normal
@    xaxis  tick on
@    xaxis  tick major 5
@    xaxis  tick minor ticks 4
@    xaxis  tick default 6
@    xaxis  tick place rounded true
@    xaxis  tick in
@    xaxis  tick major size 1.000000
@    xaxis  tick major color 1
@    xaxis  tick major linewidth 1.0
@    xaxis  tick major linestyle 1
@    xaxis  tick major grid off
@    xaxis  tick minor color 1
@    xaxis  tick minor linewidth 1.0
@    xaxis  tick minor linestyle 1
@    xaxis  tick minor grid off
@    xaxis  tick minor size 0.500000
@    xaxis  ticklabel on
@    xaxis  ticklabel format general
@    xaxis  ticklabel prec 5
@    xaxis  ticklabel formula ""
@    xaxis  ticklabel append ""
@    xaxis  ticklabel prepend ""
@    xaxis  ticklabel angle 0
@    xaxis  ticklabel skip 0
@    xaxis  ticklabel stagger 0
@    xaxis  ticklabel place normal
@    xaxis  ticklabel offset auto
@    xaxis  ticklabel offset 0.000000 , 0.010000
@    xaxis  ticklabel start type auto
@    xaxis  ticklabel start 0.000000
@    xaxis  ticklabel stop type auto
@    xaxis  ticklabel stop 0.000000
@    xaxis  ticklabel char size 0.800000
@    xaxis  ticklabel font 0
@    xaxis  ticklabel color 1
@    xaxis  tick place both
@    xaxis  tick spec type none
@    yaxis  on
@    yaxis  type zero false
@    yaxis  offset 0.000000 , 0.000000
@    yaxis  bar on
@    yaxis  bar color 1
@    yaxis  bar linestyle 1
@    yaxis  bar linewidth 1.0
@    yaxis  label "Minimum  Distance (nm)"
@    yaxis  label layout para
@    yaxis  label place auto
@    yaxis  label char size 0.900000
@    yaxis  label font 0
@    yaxis  label color 1
@    yaxis  label place normal
@    yaxis  tick on
@    yaxis  tick major 1
@    yaxis  tick minor ticks 1
@    yaxis  tick default 6
@    yaxis  tick place rounded true
@    yaxis  tick in
@    yaxis  tick major size 1.000000
@    yaxis  tick major color 1
@    yaxis  tick major linewidth 1.0
@    yaxis  tick major linestyle 1
@    yaxis  tick major grid off
@    yaxis  tick minor color 1
@    yaxis  tick minor linewidth 1.0
@    yaxis  tick minor linestyle 1
@    yaxis  tick minor grid off
@    yaxis  tick minor size 0.500000
@    yaxis  ticklabel on
@    yaxis  ticklabel format general
@    yaxis  ticklabel prec 5
@    yaxis  ticklabel formula ""
@    yaxis  ticklabel append ""
@    yaxis  ticklabel prepend ""
@    yaxis  ticklabel angle 0
@    yaxis  ticklabel skip 0
@    yaxis  ticklabel stagger 0
@    yaxis  ticklabel place normal
@    yaxis  ticklabel offset auto
@    yaxis  ticklabel offset 0.000000 , 0.010000
@    yaxis  ticklabel start type auto
@    yaxis  ticklabel start 0.000000
@    yaxis  ticklabel stop type auto
@    yaxis  ticklabel stop 0.000000
@    yaxis  ticklabel char size 0.800000
@    yaxis  ticklabel font 0
@    yaxis  ticklabel color 1
@    yaxis  tick place both
@    yaxis  tick spec type none
@    altxaxis  off
@    altyaxis  off
@    legend on
@    legend loctype view
@    legend 0.82, 0.93
@    legend box color 1
@    legend box pattern 0
@    legend box linewidth 1.0
@    legend box linestyle 0
@    legend box fill color 0
@    legend box fill pattern 0
@    legend font 0
@    legend char size 1.000000
@    legend color 1
@    legend length 2
@    legend vgap 1
@    legend hgap 1
@    legend invert false
@    frame type 0
@    frame linestyle 1
@    frame linewidth 1.0
@    frame color 1
@    frame pattern 1
@    frame background color 0
@    frame background pattern 0
@    s0 hidden false
@    s0 type xy
@    s0 symbol 0
@    s0 symbol size 1.000000
@    s0 symbol color 3
@    s0 symbol pattern 1
@    s0 symbol fill color 3
@    s0 symbol fill pattern 0
@    s0 symbol linewidth 1.0
@    s0 symbol linestyle 1
@    s0 symbol char 65
@    s0 symbol char font 0
@    s0 symbol skip 0
@    s0 line type 1
@    s0 line linestyle 1
@    s0 line linewidth 1.0
@    s0 line color 3
@    s0 line pattern 1
@    s0 baseline type 0
@    s0 baseline off
@    s0 dropline off
@    s0 fill type 0
@    s0 fill rule 0
@    s0 fill color 3
@    s0 fill pattern 1
@    s0 avalue off
@    s0 avalue type 2
@    s0 avalue char size 1.000000
@    s0 avalue font 0
@    s0 avalue color 1
@    s0 avalue rot 0
@    s0 avalue format general
@    s0 avalue prec 3
@    s0 avalue prepend ""
@    s0 avalue append ""
@    s0 avalue offset 0.000000 , 0.000000
@    s0 errorbar on
@    s0 errorbar place both
@    s0 errorbar color 3
@    s0 errorbar pattern 1
@    s0 errorbar size 1.000000
@    s0 errorbar linewidth 1.0
@    s0 errorbar linestyle 1
@    s0 errorbar riser linewidth 1.0
@    s0 errorbar riser linestyle 1
@    s0 errorbar riser clip off
@    s0 errorbar riser clip length 0.100000
@    s0 comment "/Users/KCheng/Desktop/cg_small_water_run/md-run-lonestar/namchi-04-26-2014/g-mind/1md-1.0nm-results/DPP-mind-.xvg"
@    s0 legend  "Protein-DPPC"
@    s1 hidden false
@    s1 type xy
@    s1 symbol 0
@    s1 symbol size 1.000000
@    s1 symbol color 11
@    s1 symbol pattern 1
@    s1 symbol fill color 11
@    s1 symbol fill pattern 0
@    s1 symbol linewidth 1.0
@    s1 symbol linestyle 1
@    s1 symbol char 65
@    s1 symbol char font 0
@    s1 symbol skip 0
@    s1 line type 1
@    s1 line linestyle 1
@    s1 line linewidth 1.0
@    s1 line color 11
@    s1 line pattern 1
@    s1 baseline type 0
@    s1 baseline off
@    s1 dropline off
@    s1 fill type 0
@    s1 fill rule 0
@    s1 fill color 11
@    s1 fill pattern 1
@    s1 avalue off
@    s1 avalue type 2
@    s1 avalue char size 1.000000
@    s1 avalue font 0
@    s1 avalue color 1
@    s1 avalue rot 0
@    s1 avalue format general
@    s1 avalue prec 3
@    s1 avalue prepend ""
@    s1 avalue append ""
@    s1 avalue offset 0.000000 , 0.000000
@    s1 errorbar on
@    s1 errorbar place both
@    s1 errorbar color 11
@    s1 errorbar pattern 1
@    s1 errorbar size 1.000000
@    s1 errorbar linewidth 1.0
@    s1 errorbar linestyle 1
@    s1 errorbar riser linewidth 1.0
@    s1 errorbar riser linestyle 1
@    s1 errorbar riser clip off
@    s1 errorbar riser clip length 0.100000
@    s1 comment "/Users/KCheng/Desktop/cg_small_water_run/md-run-lonestar/namchi-04-26-2014/g-mind/1md-1.0nm-results/DUP-mind-.xvg"
@    s1 legend  "Protein-DUPC"
@    s2 hidden false
@    s2 type xy
@    s2 symbol 0
@    s2 symbol size 1.000000
@    s2 symbol color 1
@    s2 symbol pattern 1
@    s2 symbol fill color 1
@    s2 symbol fill pattern 0
@    s2 symbol linewidth 1.0
@    s2 symbol linestyle 1
@    s2 symbol char 65
@    s2 symbol char font 0
@    s2 symbol skip 0
@    s2 line type 1
@    s2 line linestyle 1
@    s2 line linewidth 1.0
@    s2 line color 1
@    s2 line pattern 1
@    s2 baseline type 0
@    s2 baseline off
@    s2 dropline off
@    s2 fill type 0
@    s2 fill rule 0
@    s2 fill color 1
@    s2 fill pattern 1
@    s2 avalue off
@    s2 avalue type 2
@    s2 avalue char size 1.000000
@    s2 avalue font 0
@    s2 avalue color 1
@    s2 avalue rot 0
@    s2 avalue format general
@    s2 avalue prec 3
@    s2 avalue prepend ""
@    s2 avalue append ""
@    s2 avalue offset 0.000000 , 0.000000
@    s2 errorbar on
@    s2 errorbar place both
@    s2 errorbar color 1
@    s2 errorbar pattern 1
@    s2 errorbar size 1.000000
@    s2 errorbar linewidth 1.0
@    s2 errorbar linestyle 1
@    s2 errorbar riser linewidth 1.0
@    s2 errorbar riser linestyle 1
@    s2 errorbar riser clip off
@    s2 errorbar riser clip length 0.100000
@    s2 comment "/Users/KCheng/Desktop/cg_small_water_run/md-run-lonestar/namchi-04-26-2014/g-mind/1md-1.0nm-results/CHO-mind-.xvg"
@    s2 legend  "Protein-CHOL"
@    s3 hidden false
@    s3 type xy
@    s3 symbol 0
@    s3 symbol size 1.000000
@    s3 symbol color 4
@    s3 symbol pattern 1
@    s3 symbol fill color 4
@    s3 symbol fill pattern 0
@    s3 symbol linewidth 1.0
@    s3 symbol linestyle 1
@    s3 symbol char 65
@    s3 symbol char font 0
@    s3 symbol skip 0
@    s3 line type 1
@    s3 line linestyle 1
@    s3 line linewidth 1.0
@    s3 line color 4
@    s3 line pattern 1
@    s3 baseline type 0
@    s3 baseline off
@    s3 dropline off
@    s3 fill type 0
@    s3 fill rule 0
@    s3 fill color 1
@    s3 fill pattern 1
@    s3 avalue off
@    s3 avalue type 2
@    s3 avalue char size 1.000000
@    s3 avalue font 0
@    s3 avalue color 1
@    s3 avalue rot 0
@    s3 avalue format general
@    s3 avalue prec 3
@    s3 avalue prepend ""
@    s3 avalue append ""
@    s3 avalue offset 0.000000 , 0.000000
@    s3 errorbar on
@    s3 errorbar place both
@    s3 errorbar color 4
@    s3 errorbar pattern 1
@    s3 errorbar size 1.000000
@    s3 errorbar linewidth 1.0
@    s3 errorbar linestyle 1
@    s3 errorbar riser linewidth 1.0
@    s3 errorbar riser linestyle 1
@    s3 errorbar riser clip off
@    s3 errorbar riser clip length 0.100000
@    s3 comment "/Volumes/Samsung_1TB/analysis-gmx-raft/g-mind-1nm/3GM-AB/GM1-mind-.xvg"
@    s3 legend  ""
@g1 on
@g1 hidden false
@g1 type XY
@g1 stacked false
@g1 bar hgap 0.000000
@g1 fixedpoint off
@g1 fixedpoint type 0
@g1 fixedpoint xy 0.000000, 0.000000
@g1 fixedpoint format general general
@g1 fixedpoint prec 6, 6
@with g1
@    world 0, 0, 20, 20000
@    stack world 0, 0, 0, 0
@    znorm 1
@    view 0.100000, 0.410000, 0.800000, 0.640000
@    title ""
@    title font 0
@    title size 1.500000
@    title color 1
@    subtitle ""
@    subtitle font 0
@    subtitle size 1.000000
@    subtitle color 1
@    xaxes scale Normal
@    yaxes scale Normal
@    xaxes invert off
@    yaxes invert off
@    xaxis  on
@    xaxis  type zero false
@    xaxis  offset 0.000000 , 0.000000
@    xaxis  bar on
@    xaxis  bar color 1
@    xaxis  bar linestyle 1
@    xaxis  bar linewidth 1.0
@    xaxis  label "Time (\xm\0s)"
@    xaxis  label layout para
@    xaxis  label place auto
@    xaxis  label char size 0.900000
@    xaxis  label font 0
@    xaxis  label color 1
@    xaxis  label place normal
@    xaxis  tick on
@    xaxis  tick major 5
@    xaxis  tick minor ticks 4
@    xaxis  tick default 6
@    xaxis  tick place rounded true
@    xaxis  tick in
@    xaxis  tick major size 1.000000
@    xaxis  tick major color 1
@    xaxis  tick major linewidth 1.0
@    xaxis  tick major linestyle 1
@    xaxis  tick major grid off
@    xaxis  tick minor color 1
@    xaxis  tick minor linewidth 1.0
@    xaxis  tick minor linestyle 1
@    xaxis  tick minor grid off
@    xaxis  tick minor size 0.500000
@    xaxis  ticklabel on
@    xaxis  ticklabel format general
@    xaxis  ticklabel prec 5
@    xaxis  ticklabel formula ""
@    xaxis  ticklabel append ""
@    xaxis  ticklabel prepend ""
@    xaxis  ticklabel angle 0
@    xaxis  ticklabel skip 0
@    xaxis  ticklabel stagger 0
@    xaxis  ticklabel place normal
@    xaxis  ticklabel offset auto
@    xaxis  ticklabel offset 0.000000 , 0.010000
@    xaxis  ticklabel start type auto
@    xaxis  ticklabel start 0.000000
@    xaxis  ticklabel stop type auto
@    xaxis  ticklabel stop 0.000000
@    xaxis  ticklabel char size 0.800000
@    xaxis  ticklabel font 0
@    xaxis  ticklabel color 1
@    xaxis  tick place both
@    xaxis  tick spec type none
@    yaxis  on
@    yaxis  type zero false
@    yaxis  offset 0.000000 , 0.000000
@    yaxis  bar on
@    yaxis  bar color 1
@    yaxis  bar linestyle 1
@    yaxis  bar linewidth 1.0
@    yaxis  label "Number of Contacts (< 2 nm)"
@    yaxis  label layout para
@    yaxis  label place auto
@    yaxis  label char size 0.900000
@    yaxis  label font 0
@    yaxis  label color 1
@    yaxis  label place normal
@    yaxis  tick on
@    yaxis  tick major 5000
@    yaxis  tick minor ticks 1
@    yaxis  tick default 6
@    yaxis  tick place rounded true
@    yaxis  tick in
@    yaxis  tick major size 1.000000
@    yaxis  tick major color 1
@    yaxis  tick major linewidth 1.0
@    yaxis  tick major linestyle 1
@    yaxis  tick major grid off
@    yaxis  tick minor color 1
@    yaxis  tick minor linewidth 1.0
@    yaxis  tick minor linestyle 1
@    yaxis  tick minor grid off
@    yaxis  tick minor size 0.500000
@    yaxis  ticklabel on
@    yaxis  ticklabel format general
@    yaxis  ticklabel prec 5
@    yaxis  ticklabel formula ""
@    yaxis  ticklabel append ""
@    yaxis  ticklabel prepend ""
@    yaxis  ticklabel angle 0
@    yaxis  ticklabel skip 0
@    yaxis  ticklabel stagger 0
@    yaxis  ticklabel place normal
@    yaxis  ticklabel offset auto
@    yaxis  ticklabel offset 0.000000 , 0.010000
@    yaxis  ticklabel start type auto
@    yaxis  ticklabel start 0.000000
@    yaxis  ticklabel stop type auto
@    yaxis  ticklabel stop 0.000000
@    yaxis  ticklabel char size 0.800000
@    yaxis  ticklabel font 0
@    yaxis  ticklabel color 1
@    yaxis  tick place both
@    yaxis  tick spec type none
@    altxaxis  off
@    altyaxis  off
@    legend on
@    legend loctype view
@    legend 0.78, 0.8
@    legend box color 1
@    legend box pattern 1
@    legend box linewidth 1.0
@    legend box linestyle 1
@    legend box fill color 0
@    legend box fill pattern 1
@    legend font 0
@    legend char size 1.000000
@    legend color 1
@    legend length 2
@    legend vgap 1
@    legend hgap 1
@    legend invert false
@    frame type 0
@    frame linestyle 1
@    frame linewidth 1.0
@    frame color 1
@    frame pattern 1
@    frame background color 0
@    frame background pattern 0
@    s0 hidden false
@    s0 type xy
@    s0 symbol 0
@    s0 symbol size 1.000000
@    s0 symbol color 3
@    s0 symbol pattern 1
@    s0 symbol fill color 3
@    s0 symbol fill pattern 0
@    s0 symbol linewidth 1.0
@    s0 symbol linestyle 1
@    s0 symbol char 65
@    s0 symbol char font 0
@    s0 symbol skip 0
@    s0 line type 1
@    s0 line linestyle 1
@    s0 line linewidth 1.0
@    s0 line color 3
@    s0 line pattern 1
@    s0 baseline type 0
@    s0 baseline off
@    s0 dropline off
@    s0 fill type 0
@    s0 fill rule 0
@    s0 fill color 1
@    s0 fill pattern 1
@    s0 avalue off
@    s0 avalue type 2
@    s0 avalue char size 1.000000
@    s0 avalue font 0
@    s0 avalue color 1
@    s0 avalue rot 0
@    s0 avalue format general
@    s0 avalue prec 3
@    s0 avalue prepend ""
@    s0 avalue append ""
@    s0 avalue offset 0.000000 , 0.000000
@    s0 errorbar on
@    s0 errorbar place both
@    s0 errorbar color 3
@    s0 errorbar pattern 1
@    s0 errorbar size 1.000000
@    s0 errorbar linewidth 1.0
@    s0 errorbar linestyle 1
@    s0 errorbar riser linewidth 1.0
@    s0 errorbar riser linestyle 1
@    s0 errorbar riser clip off
@    s0 errorbar riser clip length 0.100000
@    s0 comment "/Users/KCheng/Desktop/cg_small_water_run/md-run-lonestar/namchi-04-26-2014/g-mind/1md-1.0nm-results/DPP-numcont-.xvg"
@    s0 legend  ""
@    s1 hidden false
@    s1 type xy
@    s1 symbol 0
@    s1 symbol size 1.000000
@    s1 symbol color 11
@    s1 symbol pattern 1
@    s1 symbol fill color 11
@    s1 symbol fill pattern 0
@    s1 symbol linewidth 1.0
@    s1 symbol linestyle 1
@    s1 symbol char 65
@    s1 symbol char font 0
@    s1 symbol skip 0
@    s1 line type 1
@    s1 line linestyle 1
@    s1 line linewidth 1.0
@    s1 line color 11
@    s1 line pattern 1
@    s1 baseline type 0
@    s1 baseline off
@    s1 dropline off
@    s1 fill type 0
@    s1 fill rule 0
@    s1 fill color 1
@    s1 fill pattern 1
@    s1 avalue off
@    s1 avalue type 2
@    s1 avalue char size 1.000000
@    s1 avalue font 0
@    s1 avalue color 1
@    s1 avalue rot 0
@    s1 avalue format general
@    s1 avalue prec 3
@    s1 avalue prepend ""
@    s1 avalue append ""
@    s1 avalue offset 0.000000 , 0.000000
@    s1 errorbar on
@    s1 errorbar place both
@    s1 errorbar color 11
@    s1 errorbar pattern 1
@    s1 errorbar size 1.000000
@    s1 errorbar linewidth 1.0
@    s1 errorbar linestyle 1
@    s1 errorbar riser linewidth 1.0
@    s1 errorbar riser linestyle 1
@    s1 errorbar riser clip off
@    s1 errorbar riser clip length 0.100000
@    s1 comment "/Users/KCheng/Desktop/cg_small_water_run/md-run-lonestar/namchi-04-26-2014/g-mind/1md-1.0nm-results/DUP-numcont-.xvg"
@    s1 legend  ""
@    s2 hidden false
@    s2 type xy
@    s2 symbol 0
@    s2 symbol size 1.000000
@    s2 symbol color 1
@    s2 symbol pattern 1
@    s2 symbol fill color 1
@    s2 symbol fill pattern 0
@    s2 symbol linewidth 1.0
@    s2 symbol linestyle 1
@    s2 symbol char 65
@    s2 symbol char font 0
@    s2 symbol skip 0
@    s2 line type 1
@    s2 line linestyle 1
@    s2 line linewidth 1.0
@    s2 line color 1
@    s2 line pattern 1
@    s2 baseline type 0
@    s2 baseline off
@    s2 dropline off
@    s2 fill type 0
@    s2 fill rule 0
@    s2 fill color 1
@    s2 fill pattern 1
@    s2 avalue off
@    s2 avalue type 2
@    s2 avalue char size 1.000000
@    s2 avalue font 0
@    s2 avalue color 1
@    s2 avalue rot 0
@    s2 avalue format general
@    s2 avalue prec 3
@    s2 avalue prepend ""
@    s2 avalue append ""
@    s2 avalue offset 0.000000 , 0.000000
@    s2 errorbar on
@    s2 errorbar place both
@    s2 errorbar color 1
@    s2 errorbar pattern 1
@    s2 errorbar size 1.000000
@    s2 errorbar linewidth 1.0
@    s2 errorbar linestyle 1
@    s2 errorbar riser linewidth 1.0
@    s2 errorbar riser linestyle 1
@    s2 errorbar riser clip off
@    s2 errorbar riser clip length 0.100000
@    s2 comment "/Users/KCheng/Desktop/cg_small_water_run/md-run-lonestar/namchi-04-26-2014/g-mind/1md-1.0nm-results/CHO-numcont-.xvg"
@    s2 legend  ""
@    s3 hidden false
@    s3 type xy
@    s3 symbol 0
@    s3 symbol size 1.000000
@    s3 symbol color 4
@    s3 symbol pattern 1
@    s3 symbol fill color 4
@    s3 symbol fill pattern 0
@    s3 symbol linewidth 1.0
@    s3 symbol linestyle 1
@    s3 symbol char 65
@    s3 symbol char font 0
@    s3 symbol skip 0
@    s3 line type 1
@    s3 line linestyle 1
@    s3 line linewidth 1.0
@    s3 line color 4
@    s3 line pattern 1
@    s3 baseline type 0
@    s3 baseline off
@    s3 dropline off
@    s3 fill type 0
@    s3 fill rule 0
@    s3 fill color 1
@    s3 fill pattern 1
@    s3 avalue off
@    s3 avalue type 2
@    s3 avalue char size 1.000000
@    s3 avalue font 0
@    s3 avalue color 1
@    s3 avalue rot 0
@    s3 avalue format general
@    s3 avalue prec 3
@    s3 avalue prepend ""
@    s3 avalue append ""
@    s3 avalue offset 0.000000 , 0.000000
@    s3 errorbar on
@    s3 errorbar place both
@    s3 errorbar color 4
@    s3 errorbar pattern 1
@    s3 errorbar size 1.000000
@    s3 errorbar linewidth 1.0
@    s3 errorbar linestyle 1
@    s3 errorbar riser linewidth 1.0
@    s3 errorbar riser linestyle 1
@    s3 errorbar riser clip off
@    s3 errorbar riser clip length 0.100000
@    s3 comment "/Volumes/Samsung_1TB/analysis-gmx-raft/g-mind-1nm/3GM-AB/GM1-numcont-.xvg"
@    s3 legend  ""
@g2 on
@g2 hidden false
@g2 type XY
@g2 stacked false
@g2 bar hgap 0.000000
@g2 fixedpoint off
@g2 fixedpoint type 0
@g2 fixedpoint xy 0.000000, 0.000000
@g2 fixedpoint format general general
@g2 fixedpoint prec 6, 6
@with g2
@    world 0, 0, 130, 1
@    stack world 0, 0, 0, 0
@    znorm 1
@    view 0.100000, 0.100000, 0.800000, 0.330000
@    title ""
@    title font 0
@    title size 1.500000
@    title color 1
@    subtitle ""
@    subtitle font 0
@    subtitle size 1.000000
@    subtitle color 1
@    xaxes scale Normal
@    yaxes scale Normal
@    xaxes invert off
@    yaxes invert off
@    xaxis  on
@    xaxis  type zero false
@    xaxis  offset 0.000000 , 0.000000
@    xaxis  bar on
@    xaxis  bar color 1
@    xaxis  bar linestyle 1
@    xaxis  bar linewidth 1.0
@    xaxis  label "Residue (#)"
@    xaxis  label layout para
@    xaxis  label place auto
@    xaxis  label char size 0.900000
@    xaxis  label font 0
@    xaxis  label color 1
@    xaxis  label place normal
@    xaxis  tick on
@    xaxis  tick major 26
@    xaxis  tick minor ticks 1
@    xaxis  tick default 6
@    xaxis  tick place rounded true
@    xaxis  tick in
@    xaxis  tick major size 1.000000
@    xaxis  tick major color 1
@    xaxis  tick major linewidth 1.0
@    xaxis  tick major linestyle 1
@    xaxis  tick major grid off
@    xaxis  tick minor color 1
@    xaxis  tick minor linewidth 1.0
@    xaxis  tick minor linestyle 1
@    xaxis  tick minor grid off
@    xaxis  tick minor size 0.500000
@    xaxis  ticklabel on
@    xaxis  ticklabel format general
@    xaxis  ticklabel prec 5
@    xaxis  ticklabel formula ""
@    xaxis  ticklabel append ""
@    xaxis  ticklabel prepend ""
@    xaxis  ticklabel angle 0
@    xaxis  ticklabel skip 0
@    xaxis  ticklabel stagger 0
@    xaxis  ticklabel place normal
@    xaxis  ticklabel offset auto
@    xaxis  ticklabel offset 0.000000 , 0.010000
@    xaxis  ticklabel start type auto
@    xaxis  ticklabel start 0.000000
@    xaxis  ticklabel stop type auto
@    xaxis  ticklabel stop 0.000000
@    xaxis  ticklabel char size 0.800000
@    xaxis  ticklabel font 0
@    xaxis  ticklabel color 1
@    xaxis  tick place both
@    xaxis  tick spec type none
@    yaxis  on
@    yaxis  type zero false
@    yaxis  offset 0.000000 , 0.000000
@    yaxis  bar on
@    yaxis  bar color 1
@    yaxis  bar linestyle 1
@    yaxis  bar linewidth 1.0
@    yaxis  label "Minimum Distance (nm)"
@    yaxis  label layout para
@    yaxis  label place auto
@    yaxis  label char size 0.900000
@    yaxis  label font 0
@    yaxis  label color 1
@    yaxis  label place normal
@    yaxis  tick on
@    yaxis  tick major 0.2
@    yaxis  tick minor ticks 1
@    yaxis  tick default 6
@    yaxis  tick place rounded true
@    yaxis  tick in
@    yaxis  tick major size 1.000000
@    yaxis  tick major color 1
@    yaxis  tick major linewidth 1.0
@    yaxis  tick major linestyle 1
@    yaxis  tick major grid off
@    yaxis  tick minor color 1
@    yaxis  tick minor linewidth 1.0
@    yaxis  tick minor linestyle 1
@    yaxis  tick minor grid off
@    yaxis  tick minor size 0.500000
@    yaxis  ticklabel on
@    yaxis  ticklabel format general
@    yaxis  ticklabel prec 5
@    yaxis  ticklabel formula ""
@    yaxis  ticklabel append ""
@    yaxis  ticklabel prepend ""
@    yaxis  ticklabel angle 0
@    yaxis  ticklabel skip 0
@    yaxis  ticklabel stagger 0
@    yaxis  ticklabel place normal
@    yaxis  ticklabel offset auto
@    yaxis  ticklabel offset 0.000000 , 0.010000
@    yaxis  ticklabel start type auto
@    yaxis  ticklabel start 0.000000
@    yaxis  ticklabel stop type auto
@    yaxis  ticklabel stop 0.000000
@    yaxis  ticklabel char size 0.800000
@    yaxis  ticklabel font 0
@    yaxis  ticklabel color 1
@    yaxis  tick place both
@    yaxis  tick spec type none
@    altxaxis  off
@    altyaxis  off
@    legend on
@    legend loctype view
@    legend 0.78, 0.8
@    legend box color 1
@    legend box pattern 1
@    legend box linewidth 1.0
@    legend box linestyle 1
@    legend box fill color 0
@    legend box fill pattern 1
@    legend font 0
@    legend char size 1.000000
@    legend color 1
@    legend length 2
@    legend vgap 1
@    legend hgap 1
@    legend invert false
@    frame type 0
@    frame linestyle 1
@    frame linewidth 1.0
@    frame color 1
@    frame pattern 1
@    frame background color 0
@    frame background pattern 0
@    s0 hidden false
@    s0 type xy
@    s0 symbol 0
@    s0 symbol size 1.000000
@    s0 symbol color 3
@    s0 symbol pattern 1
@    s0 symbol fill color 3
@    s0 symbol fill pattern 0
@    s0 symbol linewidth 1.0
@    s0 symbol linestyle 1
@    s0 symbol char 65
@    s0 symbol char font 0
@    s0 symbol skip 0
@    s0 line type 1
@    s0 line linestyle 1
@    s0 line linewidth 1.0
@    s0 line color 3
@    s0 line pattern 1
@    s0 baseline type 0
@    s0 baseline off
@    s0 dropline off
@    s0 fill type 0
@    s0 fill rule 0
@    s0 fill color 1
@    s0 fill pattern 1
@    s0 avalue off
@    s0 avalue type 2
@    s0 avalue char size 1.000000
@    s0 avalue font 0
@    s0 avalue color 1
@    s0 avalue rot 0
@    s0 avalue format general
@    s0 avalue prec 3
@    s0 avalue prepend ""
@    s0 avalue append ""
@    s0 avalue offset 0.000000 , 0.000000
@    s0 errorbar on
@    s0 errorbar place both
@    s0 errorbar color 3
@    s0 errorbar pattern 1
@    s0 errorbar size 1.000000
@    s0 errorbar linewidth 1.0
@    s0 errorbar linestyle 1
@    s0 errorbar riser linewidth 1.0
@    s0 errorbar riser linestyle 1
@    s0 errorbar riser clip off
@    s0 errorbar riser clip length 0.100000
@    s0 comment "/Users/KCheng/Desktop/cg_small_water_run/md-run-lonestar/namchi-04-26-2014/g-mind/1md-1.0nm-results/DPP-res-.xvg"
@    s0 legend  ""
@    s1 hidden false
@    s1 type xy
@    s1 symbol 0
@    s1 symbol size 1.000000
@    s1 symbol color 11
@    s1 symbol pattern 1
@    s1 symbol fill color 11
@    s1 symbol fill pattern 0
@    s1 symbol linewidth 1.0
@    s1 symbol linestyle 1
@    s1 symbol char 65
@    s1 symbol char font 0
@    s1 symbol skip 0
@    s1 line type 1
@    s1 line linestyle 1
@    s1 line linewidth 1.0
@    s1 line color 11
@    s1 line pattern 1
@    s1 baseline type 0
@    s1 baseline off
@    s1 dropline off
@    s1 fill type 0
@    s1 fill rule 0
@    s1 fill color 1
@    s1 fill pattern 1
@    s1 avalue off
@    s1 avalue type 2
@    s1 avalue char size 1.000000
@    s1 avalue font 0
@    s1 avalue color 1
@    s1 avalue rot 0
@    s1 avalue format general
@    s1 avalue prec 3
@    s1 avalue prepend ""
@    s1 avalue append ""
@    s1 avalue offset 0.000000 , 0.000000
@    s1 errorbar on
@    s1 errorbar place both
@    s1 errorbar color 11
@    s1 errorbar pattern 1
@    s1 errorbar size 1.000000
@    s1 errorbar linewidth 1.0
@    s1 errorbar linestyle 1
@    s1 errorbar riser linewidth 1.0
@    s1 errorbar riser linestyle 1
@    s1 errorbar riser clip off
@    s1 errorbar riser clip length 0.100000
@    s1 comment "/Users/KCheng/Desktop/cg_small_water_run/md-run-lonestar/namchi-04-26-2014/g-mind/1md-1.0nm-results/DUP-res-.xvg"
@    s1 legend  ""
@    s2 hidden false
@    s2 type xy
@    s2 symbol 0
@    s2 symbol size 1.000000
@    s2 symbol color 1
@    s2 symbol pattern 1
@    s2 symbol fill color 1
@    s2 symbol fill pattern 0
@    s2 symbol linewidth 1.0
@    s2 symbol linestyle 1
@    s2 symbol char 65
@    s2 symbol char font 0
@    s2 symbol skip 0
@    s2 line type 1
@    s2 line linestyle 1
@    s2 line linewidth 1.0
@    s2 line color 1
@    s2 line pattern 1
@    s2 baseline type 0
@    s2 baseline off
@    s2 dropline off
@    s2 fill type 0
@    s2 fill rule 0
@    s2 fill color 1
@    s2 fill pattern 1
@    s2 avalue off
@    s2 avalue type 2
@    s2 avalue char size 1.000000
@    s2 avalue font 0
@    s2 avalue color 1
@    s2 avalue rot 0
@    s2 avalue format general
@    s2 avalue prec 3
@    s2 avalue prepend ""
@    s2 avalue append ""
@    s2 avalue offset 0.000000 , 0.000000
@    s2 errorbar on
@    s2 errorbar place both
@    s2 errorbar color 1
@    s2 errorbar pattern 1
@    s2 errorbar size 1.000000
@    s2 errorbar linewidth 1.0
@    s2 errorbar linestyle 1
@    s2 errorbar riser linewidth 1.0
@    s2 errorbar riser linestyle 1
@    s2 errorbar riser clip off
@    s2 errorbar riser clip length 0.100000
@    s2 comment "/Users/KCheng/Desktop/cg_small_water_run/md-run-lonestar/namchi-04-26-2014/g-mind/1md-1.0nm-results/CHO-res-.xvg"
@    s2 legend  ""
@    s3 hidden false
@    s3 type xy
@    s3 symbol 0
@    s3 symbol size 1.000000
@    s3 symbol color 4
@    s3 symbol pattern 1
@    s3 symbol fill color 4
@    s3 symbol fill pattern 0
@    s3 symbol linewidth 1.0
@    s3 symbol linestyle 1
@    s3 symbol char 65
@    s3 symbol char font 0
@    s3 symbol skip 0
@    s3 line type 1
@    s3 line linestyle 1
@    s3 line linewidth 1.0
@    s3 line color 4
@    s3 line pattern 1
@    s3 baseline type 0
@    s3 baseline off
@    s3 dropline off
@    s3 fill type 0
@    s3 fill rule 0
@    s3 fill color 1
@    s3 fill pattern 1
@    s3 avalue off
@    s3 avalue type 2
@    s3 avalue char size 1.000000
@    s3 avalue font 0
@    s3 avalue color 1
@    s3 avalue rot 0
@    s3 avalue format general
@    s3 avalue prec 3
@    s3 avalue prepend ""
@    s3 avalue append ""
@    s3 avalue offset 0.000000 , 0.000000
@    s3 errorbar on
@    s3 errorbar place both
@    s3 errorbar color 4
@    s3 errorbar pattern 1
@    s3 errorbar size 1.000000
@    s3 errorbar linewidth 1.0
@    s3 errorbar linestyle 1
@    s3 errorbar riser linewidth 1.0
@    s3 errorbar riser linestyle 1
@    s3 errorbar riser clip off
@    s3 errorbar riser clip length 0.100000
@    s3 comment "/Volumes/Samsung_1TB/analysis-gmx-raft/g-mind-2nm/3GM-AB/GM1-res-15to20us.xvg"
@    s3 legend  ""
@target G0.S0
@type xy
0 0.4792705
0.02 1.581803
0.04 0.4665023
0.06 0.5012484
0.08 0.5015471
0.1 0.4776244
0.12 0.4759203
0.14 1.487061
0.16 2.261205
0.18 0.7062044
0.2 1.761654
0.22 1.517515
0.24 0.5507032
0.26 0.6988201
0.28 1.720937
0.3 1.274421
0.32 2.513409
0.34 0.8918236
0.36 1.350426
0.38 0.9566218
0.4 0.8853671
0.42 0.7459394
0.44 0.4835545
0.46 0.4583938
0.48 0.4659663
0.5 0.4956308
0.52 0.490739
0.54 0.817832
0.56 0.7692041
0.58 0.4814827
0.6 0.4892082
0.62 0.4581211
0.64 0.5075672
0.66 0.4769958
0.68 0.4811706
0.7 0.5123963
0.72 0.5100002
0.74 0.5032393
0.76 0.4871853
0.78 0.8148316
0.8 0.5164782
0.82 0.5025931
0.84 0.7390869
0.86 0.5058901
0.88 0.5586811
0.9 0.4541202
0.92 0.8883411
0.94 1.045192
0.96 0.8400598
0.98 0.8862987
1 0.4703459
1.02 1.306369
1.04 0.8902386
1.06 0.4680275
1.08 1.361938
1.1 0.996418
1.12 0.7870193
1.14 0.8509403
1.16 0.4695748
1.18 1.058843
1.2 0.6175352
1.22 0.4851292
1.24 0.4543949
1.26 0.4881848
1.28 0.4755524
1.3 0.4641933
1.32 0.5501368
1.34 0.7871786
1.36 0.4734972
1.38 0.4626281
1.4 0.7691879
1.42 0.8316247
1.44 0.9004583
1.46 0.9568826
1.48 0.8798434
1.5 0.4826224
1.52 0.7776405
1.54 0.7476796
1.56 0.8789908
1.58 2.369525
1.6 2.797048
1.62 0.8169453
1.64 0.7067005
1.66 0.5220386
1.68 1.42277
1.7 3.095485
1.72 1.787763
1.74 0.4738669
1.76 0.7987183
1.78 1.973461
1.8 2.595024
1.82 2.083326
1.84 1.242779
1.86 0.8035858
1.88 0.8957264
1.9 1.747191
1.92 1.749086
1.94 2.569635
1.96 2.32614
1.98 1.404208
2 0.7284574
2.02 0.7416368
2.04 1.292101
2.06 0.9255945
2.08 0.9487101
2.1 0.9792469
2.12 0.9676519
2.14 1.023988
2.16 0.9890146
2.18 0.8013893
2.2 0.7391545
2.22 0.8305871
2.24 1.019571
2.26 1.204045
2.28 1.239899
2.3 1.248719
2.32 1.059599
2.34 1.24974
2.36 1.001823
2.38 0.8330368
2.4 0.7893511
2.42 0.9144947
2.44 1.01031
2.46 1.667101
2.48 1.047819
2.5 0.8676695
2.52 1.037412
2.54 0.6416776
2.56 0.8542102
2.58 1.262121
2.6 0.9780719
2.62 0.9597656
2.64 0.8035702
2.66 0.9624054
2.68 1.271338
2.7 0.6122703
2.72 1.219764
2.74 0.6652256
2.76 0.7227899
2.78 0.7341144
2.8 0.8097069
2.82 0.7831661
2.84 0.6929278
2.86 0.7909172
2.88 1.216398
2.9 1.240061
2.92 0.9461892
2.94 0.8852542
2.96 0.8650578
2.98 0.4864157
3 0.9852029
3.02 1.103188
3.04 0.5463746
3.06 0.7858436
3.08 0.5408561
3.1 0.4884159
3.12 0.4883392
3.14 0.8100926
3.16 0.7509661
3.18 0.5126405
3.2 0.5702852
3.22 0.4774152
3.24 0.5203127
3.26 0.9017897
3.28 0.4979453
3.3 0.536167
3.32 0.5124691
3.34 0.4562348
3.36 0.4791135
3.38 0.4859527
3.4 0.5142468
3.42 0.8931968
3.44 0.4613561
3.46 0.530872
3.48 0.4784093
3.5 0.5019462
3.52 0.6535482
3.54 0.4728901
3.56 0.4946972
3.58 0.4671456
3.6 0.4710093
3.62 0.4813262
3.64 0.4649732
3.66 0.4852581
3.68 0.9737818
3.7 0.9500529
3.72 0.5175665
3.74 0.9993378
3.76 1.374436
3.78 0.8763702
3.8 0.4946206
3.82 0.4997503
3.84 0.5082814
3.86 0.5253095
3.88 0.8241662
3.9 0.517832
3.92 1.428995
3.94 1.198311
3.96 0.8684898
3.98 1.032594
4 0.9945974
4.02 1.281064
4.04 0.940824
4.06 1.280946
4.08 0.9512359
4.1 0.9293281
4.12 0.8544151
4.14 0.9200134
4.16 0.9705921
4.18 0.9660355
4.2 1.285535
4.22 1.01564
4.24 1.069521
4.26 1.158329
4.28 0.9717121
4.3 1.149794
4.32 0.992837
4.34 0.5581445
4.36 0.7984201
4.38 1.018271
4.4 1.026961
4.42 1.212219
4.44 0.8063651
4.46 0.5205042
4.48 0.8691375
4.5 1.112048
4.52 0.5000505
4.54 0.8822411
4.56 0.8899718
4.58 0.7351527
4.6 0.834895
4.62 0.8339065
4.64 0.8739706
4.66 0.5745434
4.68 0.719479
4.7 0.5002246
4.72 0.7594244
4.74 0.8407882
4.76 0.506828
4.78 0.6209873
4.8 1.183311
4.82 0.6163801
4.84 0.4694944
4.86 0.5649334
4.88 0.930967
4.9 0.5447475
4.92 0.9027871
4.94 0.4850259
4.96 0.8276173
4.98 0.9709535
5 0.7665181
5.02 0.8212338
5.04 0.9580584
5.06 1.015196
5.08 0.8329015
5.1 0.9731775
5.12 0.8565775
5.14 1.233015
5.16 0.7739187
5.18 1.286827
5.2 1.474941
5.22 1.143875
5.24 0.6415215
5.26 0.9101919
5.28 0.8912912
5.3 1.002721
5.32 1.060872
5.34 0.8431043
5.36 0.5221355
5.38 0.8316546
5.4 0.9736145
5.42 0.846301
5.44 0.9017901
5.46 0.9231465
5.48 0.8134187
5.5 0.7244654
5.52 0.8265286
5.54 0.5148299
5.56 0.7719128
5.58 0.4915541
5.6 0.859666
5.62 0.8604941
5.64 0.5549999
5.66 0.7816811
5.68 0.8067991
5.7 0.9106318
5.72 0.9171968
5.74 0.6502691
5.76 0.8874399
5.78 0.8479834
5.8 0.8332763
5.82 0.6240591
5.84 0.817343
5.86 0.9602866
5.88 0.8012022
5.9 0.8873983
5.92 1.223335
5.94 0.9357619
5.96 0.739206
5.98 0.9513672
6 0.674444
6.02 0.9302014
6.04 0.8131726
6.06 0.8280847
6.08 1.05113
6.1 0.9983112
6.12 0.8805398
6.14 1.302546
6.16 1.270679
6.18 0.8026676
6.2 0.7910907
6.22 0.7963821
6.24 1.062238
6.26 1.109166
6.28 1.193241
6.3 0.9833362
6.32 1.150283
6.34 0.8947202
6.36 0.8466552
6.38 0.841947
6.4 1.011496
6.42 1.278525
6.44 0.831775
6.46 1.238759
6.48 0.9251628
6.5 1.074628
6.52 1.202788
6.54 1.138211
6.56 0.8467143
6.58 1.026389
6.6 1.04684
6.62 0.8465514
6.64 0.9449341
6.66 0.7835972
6.68 0.8241663
6.7 0.6612675
6.72 0.8457689
6.74 0.8141558
6.76 0.7003213
6.78 1.076325
6.8 1.089519
6.82 0.783151
6.84 0.8274204
6.86 1.37826
6.88 0.8760848
6.9 0.8843638
6.92 0.9806633
6.94 0.9969199
6.96 0.9585144
6.98 0.9192796
7 0.7080077
7.02 0.9409833
7.04 0.7766107
7.06 0.8640743
7.08 0.8074339
7.1 0.8755858
7.12 0.9818093
7.14 0.7940561
7.16 0.8533162
7.18 0.7246037
7.2 0.7652944
7.22 0.6874955
7.24 0.7680655
7.26 0.7880355
7.28 0.7791019
7.3 0.5926426
7.32 0.9453174
7.34 0.810216
7.36 0.4997502
7.38 0.7584525
7.4 0.9425628
7.42 0.7076898
7.44 0.8153685
7.46 0.8122497
7.48 1.238255
7.5 0.7995934
7.52 0.5164056
7.54 1.018663
7.56 0.5676923
7.58 0.5760639
7.6 0.5025928
7.62 0.9149178
7.64 0.8242568
7.66 0.800531
7.68 0.7554799
7.7 0.7615446
7.72 0.6281921
7.74 0.762971
7.76 0.5822799
7.78 0.8096294
7.8 0.529764
7.82 0.6247791
7.84 0.7652778
7.86 0.9163652
7.88 0.8446297
7.9 0.5219434
7.92 0.9267819
7.94 0.5097795
7.96 0.5227091
7.98 0.5390728
8 0.7948897
8.02 0.4992494
8.04 0.4838647
8.06 0.8799287
8.08 0.5104899
8.1 0.8792182
8.12 0.6163808
8.14 0.8560085
8.16 0.5346026
8.18 0.860508
8.2 0.881504
8.22 0.5356535
8.24 0.7535583
8.26 0.8026358
8.28 1.101522
8.3 0.7441431
8.32 0.8234379
8.34 0.7580562
8.36 0.5202401
8.38 0.4792704
8.4 0.4827783
8.42 0.4874935
8.44 0.4569741
8.46 0.4638428
8.48 0.9185584
8.5 0.4777293
8.52 0.6806981
8.54 0.479218
8.56 0.6671206
8.58 0.517494
8.6 0.9559947
8.62 0.8471423
8.64 0.7844901
8.66 0.7989058
8.68 0.9455953
8.7 0.7556782
8.72 0.8107398
8.74 0.9348931
8.76 0.7796953
8.78 1.087129
8.8 0.8389581
8.82 0.527944
8.84 0.5075923
8.86 0.674333
8.88 0.8454289
8.9 0.5178076
8.92 0.4847681
8.94 0.6299804
8.96 0.5365399
8.98 0.5635819
9 0.4571924
9.02 0.5703071
9.04 0.7976687
9.06 0.5320242
9.08 0.505371
9.1 0.5777114
9.12 0.4784088
9.14 0.4862613
9.16 0.4668511
9.18 0.4630609
9.2 0.4882875
9.22 0.4644898
9.24 0.5503177
9.26 0.4619518
9.28 0.4707706
9.3 0.4659668
9.32 0.4860556
9.34 0.5003496
9.36 0.5324941
9.38 0.4726786
9.4 0.4758941
9.42 0.4627095
9.44 0.4786436
9.46 0.4484969
9.48 0.457739
9.5 0.4428595
9.52 0.4945955
9.54 0.4743939
9.56 0.4661003
9.58 0.471938
9.6 0.4707704
9.62 0.4834772
9.64 0.4818974
9.66 0.4797138
9.68 0.4615737
9.7 0.4816894
9.72 0.4788786
9.74 0.4853349
9.76 0.4944184
9.78 0.458912
9.8 0.4808849
9.82 0.4687206
9.84 0.4624388
9.86 0.4592111
9.88 0.4745
9.9 0.4728104
9.92 0.4623043
9.94 0.4717254
9.96 0.4563994
9.98 0.4484975
10 0.4596466
10.02 0.4844067
10.04 0.4792705
10.06 0.4792963
10.08 0.560023
10.1 0.4587212
10.12 0.4606789
10.14 0.4627092
10.16 0.4626551
10.18 0.4670113
10.2 0.4764716
10.22 0.4682147
10.24 0.464193
10.26 0.4841749
10.28 0.4665296
10.3 0.4747897
10.32 0.4594829
10.34 0.4907647
10.36 0.4865696
10.38 0.4670387
10.4 0.4652147
10.42 0.4662885
10.44 0.4805728
10.46 0.4751842
10.48 0.4719645
10.5 0.4579571
10.52 0.4748944
10.54 0.4713814
10.56 0.4706904
10.58 0.4688814
10.6 0.471408
10.62 0.4541198
10.64 0.452659
10.66 0.4671997
10.68 0.4611398
10.7 0.4823381
10.72 0.4639778
10.74 0.4680542
10.76 0.4632497
10.78 0.4764709
10.8 0.4654028
10.82 0.4508322
10.84 0.4816128
10.86 0.4705855
10.88 0.4261746
10.9 0.4737883
10.92 0.4457859
10.94 0.4552746
10.96 0.4574929
10.98 0.4674126
11 0.4519118
11.02 0.4473535
11.04 0.4615461
11.06 0.4831146
11.08 0.4648927
11.1 0.4668248
11.12 0.44794
11.14 0.4697338
11.16 0.4726517
11.18 0.4444661
11.2 0.4433963
11.22 0.464247
11.24 0.4637078
11.26 0.4688545
11.28 0.4601633
11.3 0.4623309
11.32 0.4565355
11.34 0.4659663
11.36 0.4691482
11.38 0.4750789
11.4 0.4721754
11.42 0.4539553
11.44 0.45489
11.46 0.4659935
11.48 0.4761571
11.5 0.4728904
11.52 0.4660734
11.54 0.4645694
11.56 0.458421
11.58 0.4509153
11.6 0.4607874
11.62 0.4692816
11.64 0.4635188
11.66 0.4623047
11.68 0.4562346
11.7 0.4531005
11.72 0.4691211
11.74 0.4583123
11.76 0.4707969
11.78 0.4477444
11.8 0.4561799
11.82 0.4527138
11.84 0.4663423
11.86 0.4559339
11.88 0.4534591
11.9 0.4624661
11.92 0.4682145
11.94 0.4248523
11.96 0.458639
11.98 0.4605973
12 0.4765759
12.02 0.4962613
12.04 0.4683482
12.06 0.4570014
12.08 0.4624659
12.1 0.4595105
12.12 0.4710093
12.14 0.4670654
12.16 0.4848193
12.18 0.45618
12.2 0.4773365
12.22 0.480286
12.24 0.4659135
12.26 0.4606783
12.28 0.4884929
12.3 0.4699473
12.32 0.4599455
12.34 0.4530456
12.36 0.4652962
12.38 0.4540095
12.4 0.4914768
12.42 0.4747897
12.44 0.4733916
12.46 0.464435
12.48 0.4752629
12.5 0.4766811
12.52 0.455
12.54 0.4639235
12.56 0.4488318
12.58 0.4681348
12.6 0.4405676
12.62 0.4706645
12.64 0.4630878
12.66 0.468028
12.68 0.4817157
12.7 0.4636811
12.72 0.4619524
12.74 0.4645963
12.76 0.4588576
12.78 0.475973
12.8 0.47289
12.82 0.4633034
12.84 0.4475204
12.86 0.4585576
12.88 0.4531277
12.9 0.4494715
12.92 0.4899234
12.94 0.6434864
12.96 0.4980715
12.98 0.4842004
13 0.493812
13.02 0.4663957
13.04 0.4703723
13.06 0.4617898
13.08 0.4746313
13.1 0.4881089
13.12 0.6128829
13.14 0.4727312
13.16 0.4663952
13.18 0.5224219
13.2 0.4690687
13.22 0.4649734
13.24 0.4775719
13.26 0.4671721
13.28 0.4570011
13.3 0.5010737
13.32 0.4795048
13.34 0.5125911
13.36 0.4705313
13.38 0.4996495
13.4 0.4652956
13.42 0.4794261
13.44 0.4952014
13.46 0.4635187
13.48 0.4780431
13.5 0.4577663
13.52 0.4705842
13.54 0.471036
13.56 0.4682684
13.58 0.4779904
13.6 0.4727314
13.62 0.4748943
13.64 0.4640581
13.66 0.4779902
13.68 0.4766029
13.7 0.4684284
13.72 0.469707
13.74 0.4362914
13.76 0.473841
13.78 0.4613571
13.8 0.48451
13.82 0.4541203
13.84 0.4741572
13.86 0.4786957
13.88 0.4928736
13.9 0.4827003
13.92 0.4480513
13.94 0.4759465
13.96 0.456755
13.98 0.4716197
14 0.4876729
14.02 0.4483297
14.04 0.4532113
14.06 0.4953026
14.08 0.4861325
14.1 0.4735241
14.12 0.4923924
14.14 0.5099512
14.16 0.4813786
14.18 0.4842516
14.2 0.4702653
14.22 0.4863388
14.24 0.4705848
14.26 0.4324932
14.28 0.4579583
14.3 0.4689617
14.3194 0.4835285
14.3394 0.4583948
14.3594 0.4627631
14.3794 0.4869547
14.3994 0.4688552
14.4194 0.4682675
14.4394 0.4667443
14.4594 0.464893
14.4794 0.4488315
14.4994 0.4613837
14.5194 0.4483299
14.5394 0.467253
14.5594 0.4717249
14.5794 0.4554396
14.5994 0.4737615
14.6194 0.4752102
14.6394 0.4488041
14.6594 0.4604618
14.6794 0.480156
14.6994 0.4678406
14.7194 0.4537898
14.7394 0.4705314
14.7594 0.4554392
14.7794 0.4754205
14.7994 0.4717259
14.8194 0.4373213
14.8394 0.4594835
14.8594 0.4416162
14.8794 0.4662618
14.8994 0.4769953
14.9194 0.4767865
14.9394 0.4611131
14.9594 0.4762874
14.9794 0.472573
14.9994 0.4836839
15.0194 0.4741836
15.0394 0.4695477
15.0594 0.4430297
15.0794 0.4634925
15.0994 0.4673868
15.1194 0.4669583
15.1394 0.4511095
15.1594 0.4578479
15.1794 0.4814561
15.1994 0.4577386
15.2194 0.4360338
15.2394 0.4659671
15.2594 0.485824
15.2794 0.4684819
15.2994 0.4691479
15.3194 0.4714339
15.3394 0.466395
15.3594 0.4611123
15.3794 0.4722814
15.3994 0.4703716
15.4194 0.4508045
15.4394 0.4802341
15.4594 0.4502504
15.4794 0.4646233
15.4994 0.480911
15.5194 0.4883391
15.5394 0.4735237
15.5594 0.4563172
15.5794 0.4732063
15.5994 0.4610857
15.6194 0.4649728
15.6394 0.4683482
15.6594 0.454009
15.6794 0.451912
15.6994 0.4645703
15.7194 0.4683483
15.7394 0.4759468
15.7594 0.4484968
15.7794 0.467467
15.7994 0.4809886
15.8194 0.4710097
15.8394 0.4856435
15.8594 0.4480512
15.8794 0.4542578
15.8994 0.461654
15.9194 0.4621141
15.9394 0.4810673
15.9594 0.4901784
15.9794 0.4869296
15.9994 0.4582576
16.0194 0.4537898
16.0394 0.4631143
16.0594 0.4592385
16.0794 0.4605971
16.0994 0.4544781
16.1194 0.4563439
16.1394 0.4695481
16.1594 0.4460374
16.1794 0.4715131
16.1994 0.4772052
16.2194 0.4464584
16.2394 0.4513875
16.2594 0.457466
16.2794 0.4524924
16.2994 0.4450283
16.3194 0.4775715
16.3394 0.4657786
16.3594 0.4500001
16.3794 0.4739193
16.3994 0.4579577
16.4194 0.4933057
16.4394 0.4560972
16.4594 0.4589113
16.4794 0.455768
16.4994 0.4568915
16.5194 0.4643275
16.5394 0.4717258
16.5594 0.4607333
16.5794 0.4701855
16.5994 0.4667175
16.6194 0.4726785
16.6394 0.455439
16.6594 0.4750004
16.6794 0.4756572
16.6994 0.4788009
16.7194 0.4577388
16.7394 0.4583118
16.7594 0.4475214
16.7794 0.4712485
16.7994 0.4539824
16.8194 0.4598915
16.8394 0.4599458
16.8594 0.4555493
16.8794 0.4544504
16.8994 0.464058
16.9194 0.4533494
16.9394 0.4602444
16.9594 0.4834772
16.9794 0.4651339
16.9994 0.4706913
17.0194 0.463573
17.0394 0.4727839
17.0594 0.4598638
17.0794 0.4702657
17.0994 0.4658592
17.1194 0.4606789
17.1394 0.4534861
17.1594 0.4791659
17.1794 0.4738409
17.1994 0.4879292
17.2194 0.472255
17.2394 0.465
17.2594 0.4740781
17.2794 0.4896426
17.2994 0.4750528
17.3194 0.4725727
17.3394 0.4731274
17.3594 0.4393457
17.3794 0.4809622
17.3994 0.4718586
17.4194 0.4682146
17.4394 0.4737876
17.4594 0.458557
17.4794 0.4548082
17.4994 0.450804
17.5194 0.4652419
17.5394 0.4733389
17.5594 0.4722548
17.5794 0.4723872
17.5994 0.4543669
17.6194 0.4652424
17.6394 0.4665024
17.6594 0.4807024
17.6794 0.4650539
17.6994 0.4769169
17.7194 0.4774939
17.7394 0.4588035
17.7594 0.478278
17.7794 0.4633841
17.7994 0.4537893
17.8194 0.4689083
17.8394 0.4686683
17.8594 0.453349
17.8794 0.4693085
17.8994 0.4546152
17.9194 0.4848977
17.9394 0.4558785
17.9594 0.4729164
17.9794 0.4656717
17.9994 0.4479122
18.0194 0.4739991
18.0394 0.4706907
18.0594 0.4713282
18.0794 0.4734447
18.0994 0.4765761
18.1194 0.4663957
18.1394 0.4508603
18.1594 0.4508601
18.1794 0.4390046
18.1994 0.4710097
18.2194 0.4592379
18.2394 0.4738666
18.2594 0.4736293
18.2794 0.4666367
18.2994 0.4616545
18.3194 0.4829335
18.3394 0.4811963
18.3594 0.4676267
18.3794 0.4683482
18.3994 0.4792959
18.4194 0.4705316
18.4394 0.4413052
18.4594 0.4519124
18.4794 0.4749998
18.4994 0.4839676
18.5194 0.452327
18.5394 0.4566725
18.5594 0.4754474
18.5794 0.4590477
18.5994 0.472017
18.6194 0.4452527
18.6394 0.4539002
18.6594 0.4782524
18.6794 0.4597008
18.6994 0.4474654
18.7194 0.4607331
18.7394 0.4651077
18.7594 0.4559331
18.7794 0.464489
18.7994 0.4594834
18.8194 0.4739721
18.8394 0.4428599
18.8594 0.4455053
18.8794 0.4596735
18.8994 0.4671986
18.9194 0.463573
18.9394 0.4680276
18.9594 0.4586122
18.9794 0.4653221
18.9994 0.4876729
19.0194 0.4584216
19.0394 0.4560978
19.0594 0.4495001
19.0794 0.4613842
19.0994 0.4616552
19.1194 0.4452811
19.1394 0.4831933
19.1594 0.4586941
19.1794 0.4646772
19.1994 0.4714343
19.2194 0.4664223
19.2394 0.4540378
19.2594 0.4491386
19.2794 0.44713
19.2994 0.4766029
19.3194 0.4655374
19.3394 0.4652151
19.3594 0.4604889
19.3794 0.4598911
19.3994 0.4611401
19.4194 0.4576842
19.4394 0.4495554
19.4594 0.4605429
19.4794 0.4590478
19.4994 0.4572747
19.5194 0.4514701
19.5394 0.4701334
19.5594 0.4660742
19.5794 0.4608139
19.5994 0.467814
19.6194 0.4649726
19.6394 0.4733389
19.6594 0.4674667
19.6794 0.4561253
19.6994 0.4573838
19.7194 0.4410497
19.7394 0.4639769
19.7594 0.459728
19.7794 0.4597831
19.7994 0.4524657
19.8194 0.4687479
19.8394 0.4748156
19.8594 0.4546708
19.8794 0.4917821
19.8994 0.4532106
19.9194 0.4779647
19.9394 0.4611127
19.9594 0.4740512
19.9794 0.4546423
19.9994 0.4984477
&
@target G0.S1
@type xy
0 0.8005311
0.02 1.815234
0.04 0.5402313
0.06 0.4924174
0.08 0.5589725
0.1 1.287876
0.12 0.4835808
0.14 2.032246
0.16 2.591187
0.18 1.433204
0.2 1.893654
0.22 1.66219
0.24 0.5565295
0.26 0.8165931
0.28 2.492815
0.3 1.497039
0.32 2.442171
0.34 0.9788256
0.36 1.386371
0.38 0.5357705
0.4 1.272223
0.42 0.9474441
0.44 0.8307221
0.46 0.4949997
0.48 1.430481
0.5 1.345232
0.52 0.5134684
0.54 0.5476769
0.56 0.5342518
0.58 1.088232
0.6 0.5078877
0.62 0.9482753
0.64 0.4953034
0.66 1.146789
0.68 0.8704457
0.7 1.225673
0.72 1.251479
0.74 0.7755318
0.76 0.4786437
0.78 0.4863131
0.8 0.6550763
0.82 0.4902552
0.84 0.4887992
0.86 0.467627
0.88 0.4888247
0.9 0.5075678
0.92 0.4836579
0.94 0.4936849
0.96 0.5145144
0.98 0.4818712
1 0.4966381
1.02 0.9601823
1.04 0.4600544
1.06 0.4892346
1.08 0.4899997
1.1 0.5459168
1.12 0.4970413
1.14 0.4592926
1.16 0.5017967
1.18 0.4836319
1.2 1.150663
1.22 0.8592728
1.24 0.8463007
1.26 0.997898
1.28 0.6717512
1.3 0.6426707
1.32 0.5570686
1.34 0.4718845
1.36 0.5105638
1.38 0.4789565
1.4 1.333642
1.42 0.5384708
1.44 0.8495588
1.46 1.114293
1.48 0.5582337
1.5 0.5015974
1.52 1.113171
1.54 0.870876
1.56 1.041165
1.58 2.256485
1.6 2.592783
1.62 1.611731
1.64 1.611591
1.66 1.590298
1.68 1.819821
1.7 3.125499
1.72 2.366252
1.74 0.5024444
1.76 0.4680276
1.78 1.397757
1.8 2.281425
1.82 2.094237
1.84 1.392381
1.86 0.4908412
1.88 0.4585304
1.9 0.5095344
1.92 2.148197
1.94 1.815089
1.96 2.189509
1.98 1.369379
2 0.726705
2.02 0.8344758
2.04 0.9078687
2.06 0.8963676
2.08 1.072218
2.1 1.197915
2.12 0.9360156
2.14 0.4859526
2.16 0.9115505
2.18 0.8362417
2.2 0.8393599
2.22 0.9036315
2.24 0.8141865
2.26 0.8774254
2.28 1.301326
2.3 1.306378
2.32 1.552844
2.34 0.9381235
2.36 0.7115119
2.38 0.9455823
2.4 1.399098
2.42 0.4746052
2.44 0.7993278
2.46 1.530825
2.48 0.8472455
2.5 1.20471
2.52 1.285982
2.54 1.35863
2.56 1.220717
2.58 1.114675
2.6 0.8319554
2.62 0.924162
2.64 0.9377764
2.66 0.5049756
2.68 0.9847966
2.7 0.5359334
2.72 0.8532438
2.74 0.6799632
2.76 0.8606679
2.78 0.5078633
2.8 0.7784115
2.82 0.5073708
2.84 0.4617356
2.86 1.036412
2.88 0.8995692
2.9 0.9460708
2.92 0.5260707
2.94 0.7993437
2.96 0.7919751
2.98 1.425535
3 1.203141
3.02 1.375264
3.04 1.263626
3.06 0.8699136
3.08 0.9914888
3.1 0.5701973
3.12 0.8859176
3.14 0.8939376
3.16 1.128395
3.18 0.4740518
3.2 0.5702193
3.22 0.4782781
3.24 0.5758904
3.26 0.484097
3.28 0.4797392
3.3 0.4606787
3.32 0.5008243
3.34 0.855263
3.36 0.4681342
3.38 0.516575
3.4 0.4920113
3.42 0.824151
3.44 0.4680278
3.46 0.4987234
3.48 0.4561252
3.5 0.4708769
3.52 0.6501732
3.54 0.8090892
3.56 0.8725395
3.58 0.5015472
3.6 0.5016224
3.62 0.8236656
3.64 0.471646
3.66 0.473128
3.68 0.591735
3.7 0.4610312
3.72 0.4891064
3.74 0.4936849
3.76 0.4808845
3.78 0.6993926
3.8 0.4803642
3.82 0.4855148
3.84 0.5118839
3.86 0.5055198
3.88 0.9370964
3.9 0.4883393
3.92 0.8141872
3.94 0.5284172
3.96 0.5582563
3.98 0.9930007
4 0.5738249
4.02 0.9775603
4.04 0.81523
4.06 0.4879801
4.08 0.7973236
4.1 0.7273416
4.12 0.7802884
4.14 1.178018
4.16 0.7817611
4.18 1.065586
4.2 0.9314232
4.22 0.4691752
4.24 0.8060708
4.26 0.6994818
4.28 0.7515483
4.3 1.060153
4.32 0.8269374
4.34 0.5264267
4.36 0.8437268
4.38 0.4874936
4.4 0.6691229
4.42 0.805931
4.44 0.842867
4.46 0.531884
4.48 0.4946971
4.5 0.8983036
4.52 0.9067245
4.54 0.6177782
4.56 0.7809928
4.58 1.014162
4.6 0.8397763
4.62 0.799375
4.64 1.257905
4.66 0.7671535
4.68 1.14728
4.7 0.9850636
4.72 0.9894444
4.74 1.036219
4.76 0.8018881
4.78 0.8196343
4.8 0.8636841
4.82 0.6960784
4.84 0.5710515
4.86 0.8297436
4.88 0.8421548
4.9 0.9443909
4.92 0.8746428
4.94 1.037087
4.96 0.9603126
4.98 0.5513843
5 0.8839264
5.02 0.9148771
5.04 0.5831596
5.06 0.8751851
5.08 0.4860821
5.1 0.8260296
5.12 0.5304006
5.14 0.7819363
5.16 0.9329258
5.18 1.014815
5.2 0.9652591
5.22 0.9478796
5.24 0.8575255
5.26 0.9150543
5.28 0.8760424
5.3 0.9084874
5.32 0.9488677
5.34 0.4645967
5.36 0.5354902
5.38 0.9231063
5.4 0.9874209
5.42 1.082809
5.44 0.9980733
5.46 0.8643785
5.48 0.6467417
5.5 0.9139754
5.52 0.9165292
5.54 0.5692538
5.56 0.9485516
5.58 0.8193442
5.6 1.228953
5.62 0.971211
5.64 1.040733
5.66 0.8014672
5.68 0.8885665
5.7 0.9296369
5.72 1.168482
5.74 1.234504
5.76 0.7422094
5.78 0.9180961
5.8 1.046363
5.82 0.9432128
5.84 0.7579413
5.86 1.056634
5.88 0.8576858
5.9 0.9128113
5.92 1.321713
5.94 1.295936
5.96 1.180794
5.98 1.263022
6 0.9143434
6.02 0.9454885
6.04 0.909313
6.06 0.9737812
6.08 0.960104
6.1 0.9275103
6.12 0.8463745
6.14 1.093218
6.16 1.204886
6.18 1.302593
6.2 1.094406
6.22 1.183691
6.24 0.8996387
6.26 0.887736
6.28 0.9458595
6.3 1.223611
6.32 0.8439929
6.34 1.035676
6.36 1.252707
6.38 0.8843922
6.4 0.8461384
6.42 0.7150701
6.44 0.8914593
6.46 0.479192
6.48 0.8038964
6.5 0.8031967
6.52 0.7655226
6.54 0.8963532
6.56 1.235647
6.58 1.16784
6.6 1.167883
6.62 1.236214
6.64 1.239456
6.66 1.151836
6.68 1.117788
6.7 1.245361
6.72 1.116569
6.74 1.303361
6.76 1.290533
6.78 1.25079
6.8 1.307804
6.82 0.980051
6.84 1.19685
6.86 1.202601
6.88 1.145142
6.9 1.172923
6.92 1.062944
6.94 0.7932687
6.96 0.7027448
6.98 0.7818246
7 1.244317
7.02 0.6999465
7.04 0.9093955
7.06 1.155476
7.08 1.234149
7.1 0.8829641
7.12 0.8899579
7.14 0.74027
7.16 0.8983321
7.18 0.6585025
7.2 1.196923
7.22 1.150283
7.24 1.211992
7.26 0.5629167
7.28 0.8852827
7.3 0.9193605
7.32 1.239496
7.34 0.8186577
7.36 1.064296
7.38 1.216563
7.4 1.265553
7.42 0.9763455
7.44 1.138168
7.46 0.8287039
7.48 1.167701
7.5 0.9817072
7.52 0.8100773
7.54 0.9072214
7.56 0.8568841
7.58 0.8324963
7.6 1.210588
7.62 0.8592
7.64 0.8276167
7.66 0.8295175
7.68 1.329182
7.7 1.267675
7.72 1.24505
7.74 1.235588
7.76 1.230092
7.78 1.10033
7.8 1.273293
7.82 1.19278
7.84 1.063085
7.86 1.205705
7.88 1.237932
7.9 1.303936
7.92 1.183691
7.94 1.203994
7.96 0.8224354
7.98 1.106233
8 1.211621
8.02 0.5228288
8.04 0.8965489
8.06 0.9305103
8.08 1.018406
8.1 0.7434046
8.12 0.9096563
8.14 0.8405201
8.16 0.8277231
8.18 0.9450263
8.2 0.8579478
8.22 0.8707614
8.24 0.818123
8.26 0.8711053
8.28 0.840387
8.3 0.5870473
8.32 0.4968654
8.34 0.9267413
8.36 0.9334882
8.38 0.7923068
8.4 0.7600166
8.42 0.854093
8.44 0.6171509
8.46 0.813526
8.48 0.5210325
8.5 0.5956932
8.52 0.5314363
8.54 0.4763401
8.56 0.588069
8.58 0.4772835
8.6 0.4821306
8.62 0.4766024
8.64 0.4522439
8.66 0.5030902
8.68 0.7907275
8.7 0.8012173
8.72 1.006118
8.74 0.8046117
8.76 0.535584
8.78 0.490357
8.8 0.8141559
8.82 0.5391197
8.84 0.4941657
8.86 0.4502501
8.88 0.6326523
8.9 0.4745526
8.92 0.9572215
8.94 0.858342
8.96 0.8378246
8.98 0.8056208
9 0.9920183
9.02 0.4983221
9.04 0.48327
9.06 0.5335495
9.08 0.5958397
9.1 0.5049252
9.12 0.5610926
9.14 0.4808846
9.16 0.4503892
9.18 0.4642735
9.2 0.4865696
9.22 0.4670118
9.24 0.5000249
9.26 0.4396018
9.28 0.4772316
9.3 0.457056
9.32 0.4839675
9.34 0.4723078
9.36 0.5053215
9.38 0.4664227
9.4 0.450472
9.42 0.4477999
9.44 0.4492772
9.46 0.4564261
9.48 0.4459538
9.5 0.4563712
9.52 0.4554675
9.54 0.4477998
9.56 0.4559327
9.58 0.4405958
9.6 0.4579843
9.62 0.4483576
9.64 0.451802
9.66 0.4593472
9.68 0.4532932
9.7 0.4546976
9.72 0.4605161
9.74 0.4548081
9.76 0.4430856
9.78 0.4557691
9.8 0.4507219
9.82 0.4465985
9.84 0.4440721
9.86 0.4511377
9.88 0.4614379
9.9 0.4542575
9.92 0.4459534
9.94 0.454972
9.96 0.4424363
9.98 0.4518025
10 0.4328975
10.02 0.4616542
10.04 0.457657
10.06 0.4626286
10.08 0.4548352
10.1 0.4550274
10.12 0.4555222
10.14 0.4497221
10.16 0.4426624
10.18 0.4439028
10.2 0.4531275
10.22 0.4428318
10.24 0.44317
10.26 0.4565638
10.28 0.4592384
10.3 0.4465702
10.32 0.4497223
10.34 0.4568917
10.36 0.4491383
10.38 0.4441845
10.4 0.4540367
10.42 0.4473813
10.44 0.4415031
10.46 0.4495834
10.48 0.4253234
10.5 0.4290399
10.52 0.4539003
10.54 0.4423522
10.56 0.4559057
10.58 0.4546151
10.6 0.4485811
10.62 0.455988
10.64 0.449388
10.66 0.457739
10.68 0.4586393
10.7 0.455467
10.72 0.4460944
10.74 0.447688
10.76 0.4600542
10.78 0.4531558
10.8 0.4595921
10.82 0.4630334
10.84 0.4501672
10.86 0.4544499
10.88 0.4655377
10.9 0.454477
10.92 0.4493048
10.94 0.4576569
10.96 0.4497219
10.98 0.4578482
11 0.445028
11.02 0.450278
11.04 0.4488598
11.06 0.45183
11.08 0.4685351
11.1 0.4506106
11.12 0.4513866
11.14 0.4548353
11.16 0.457439
11.18 0.4540377
11.2 0.4523824
11.22 0.4561801
11.24 0.4568647
11.26 0.4483304
11.28 0.457438
11.3 0.4469895
11.32 0.4595111
11.34 0.4532663
11.36 0.4610856
11.38 0.4683484
11.4 0.4504717
11.42 0.4412193
11.44 0.4540374
11.46 0.445814
11.48 0.4546983
11.5 0.4577664
11.52 0.4554398
11.54 0.4604616
11.56 0.4654568
11.58 0.4450287
11.6 0.4583935
11.62 0.4615464
11.64 0.4613568
11.66 0.437322
11.68 0.4539547
11.7 0.4546976
11.72 0.4577388
11.74 0.4386629
11.76 0.4681341
11.78 0.4683218
11.8 0.4695745
11.82 0.4593743
11.84 0.4466819
11.86 0.461411
11.88 0.445505
11.9 0.4519132
11.92 0.4540107
11.94 0.4628987
11.96 0.456782
11.98 0.4607873
12 0.4524932
12.02 0.468695
12.04 0.4497225
12.06 0.4556586
12.08 0.4633033
12.1 0.4509154
12.12 0.4427474
12.14 0.435804
12.16 0.4584209
12.18 0.4613566
12.2 0.4681079
12.22 0.4506938
12.24 0.4446072
12.26 0.4462346
12.28 0.4442405
12.3 0.4476885
12.32 0.4451122
12.34 0.4667446
12.36 0.4637084
12.38 0.4539824
12.4 0.4570841
12.42 0.4552469
12.44 0.4559337
12.46 0.4486648
12.48 0.4444375
12.5 0.4499445
12.52 0.4562077
12.54 0.4561794
12.56 0.4731544
12.58 0.4554937
12.6 0.451304
12.62 0.4472415
12.64 0.4598911
12.66 0.4488596
12.68 0.4595929
12.7 0.4463749
12.72 0.4608958
12.74 0.4644622
12.76 0.4478839
12.78 0.4421541
12.8 0.4539822
12.82 0.4623037
12.84 0.4616548
12.86 0.4431989
12.88 0.46984
12.9 0.4669046
12.92 0.4533487
12.94 0.4541204
12.96 0.4598913
12.98 0.4512207
13 0.4507211
13.02 0.446234
13.04 0.4590484
13.06 0.4346548
13.08 0.4510264
13.1 0.4451126
13.12 0.4524654
13.14 0.4478006
13.16 0.4493882
13.18 0.4497215
13.2 0.4372931
13.22 0.4446907
13.24 0.4589661
13.26 0.4592929
13.28 0.4543679
13.3 0.4437905
13.32 0.4434803
13.34 0.4420968
13.36 0.4493884
13.38 0.4678939
13.4 0.4522441
13.42 0.4571652
13.44 0.4500554
13.46 0.4472145
13.48 0.4543953
13.5 0.436291
13.52 0.4602713
13.54 0.4528243
13.56 0.4541195
13.58 0.4486922
13.6 0.4618715
13.62 0.4327236
13.64 0.4522168
13.66 0.4557686
13.68 0.4405107
13.7 0.4571106
13.72 0.4508047
13.74 0.4539
13.76 0.4583389
13.78 0.456207
13.8 0.4459541
13.82 0.4613839
13.84 0.4553572
13.86 0.4447751
13.88 0.4581757
13.9 0.4481908
13.92 0.4555769
13.94 0.461519
13.96 0.4592119
13.98 0.4344532
14 0.4556865
14.02 0.4661276
14.04 0.463977
14.06 0.4510543
14.08 0.4422948
14.1 0.4690684
14.12 0.4555216
14.14 0.4478005
14.16 0.4570279
14.18 0.4512753
14.2 0.4407662
14.22 0.4502501
14.24 0.4477167
14.26 0.4503606
14.28 0.4589661
14.3 0.4437623
14.3194 0.4678409
14.3394 0.475131
14.3594 0.4728101
14.3794 0.4558511
14.3994 0.4535964
14.4194 0.4301744
14.4394 0.4549996
14.4594 0.449556
14.4794 0.4430011
14.4994 0.4514971
14.5194 0.4526033
14.5394 0.4689609
14.5594 0.4544778
14.5794 0.4599183
14.5994 0.4547804
14.6194 0.440568
14.6394 0.448359
14.6594 0.4540098
14.6794 0.4622233
14.6994 0.4588304
14.7194 0.4513871
14.7394 0.4554677
14.7594 0.4639234
14.7794 0.4572745
14.7994 0.4621961
14.8194 0.4618978
14.8394 0.4543677
14.8594 0.4586389
14.8794 0.4614654
14.8994 0.4491379
14.9194 0.4411917
14.9394 0.4406247
14.9594 0.4568635
14.9794 0.4450004
14.9994 0.4507219
15.0194 0.4733121
15.0394 0.4552749
15.0594 0.4470454
15.0794 0.456344
15.0994 0.4436776
15.1194 0.4468223
15.1394 0.4602988
15.1594 0.4453655
15.1794 0.4573295
15.1994 0.4412479
15.2194 0.4575205
15.2394 0.4492492
15.2594 0.4465425
15.2794 0.4544506
15.2994 0.4374354
15.3194 0.4574655
15.3394 0.4387769
15.3594 0.4606787
15.3794 0.4478284
15.3994 0.4624667
15.4194 0.437864
15.4394 0.4627365
15.4594 0.4545329
15.4794 0.4550553
15.4994 0.4543951
15.5194 0.4641118
15.5394 0.4350002
15.5594 0.4578482
15.5794 0.4564534
15.5994 0.4402269
15.6194 0.450555
15.6394 0.4514699
15.6594 0.4553574
15.6794 0.4585304
15.6994 0.4492492
15.7194 0.4498892
15.7394 0.4623308
15.7594 0.451802
15.7794 0.4491384
15.7994 0.4533761
15.8194 0.4464025
15.8394 0.4609231
15.8594 0.4586389
15.8794 0.4499452
15.8994 0.4610858
15.9194 0.4700529
15.9394 0.4511368
15.9594 0.4537894
15.9794 0.4541477
15.9994 0.461113
16.0194 0.433215
16.0394 0.4565906
16.0594 0.4585033
16.0794 0.4598367
16.0994 0.4516913
16.1194 0.4603526
16.1394 0.4448874
16.1594 0.4492778
16.1794 0.4293309
16.1994 0.455522
16.2194 0.4582846
16.2394 0.4677072
16.2594 0.4604619
16.2794 0.439005
16.2994 0.435976
16.3194 0.4554393
16.3394 0.4533484
16.3594 0.4599464
16.3794 0.4633577
16.3994 0.4534585
16.4194 0.4447757
16.4394 0.4502498
16.4594 0.4633028
16.4794 0.4562342
16.4994 0.45478
16.5194 0.4592931
16.5394 0.4513585
16.5594 0.4588303
16.5794 0.4546155
16.5994 0.4404825
16.6194 0.4427747
16.6394 0.4701857
16.6594 0.4568652
16.6794 0.4602445
16.6994 0.470266
16.7194 0.4622224
16.7394 0.456646
16.7594 0.4493048
16.7794 0.4593747
16.7994 0.4731278
16.8194 0.4512485
16.8394 0.4601357
16.8594 0.4402557
16.8794 0.4583118
16.8994 0.4612209
16.9194 0.4682947
16.9394 0.450694
16.9594 0.4537065
16.9794 0.4506388
16.9994 0.4487202
17.0194 0.4578212
17.0394 0.4393461
17.0594 0.4548905
17.0794 0.4546981
17.0994 0.4537896
17.1194 0.4564266
17.1394 0.4516083
17.1594 0.4377497
17.1794 0.4684014
17.1994 0.4577388
17.2194 0.4402837
17.2394 0.4470174
17.2594 0.4472132
17.2794 0.4530172
17.2994 0.4583943
17.3194 0.4616545
17.3394 0.4421538
17.3594 0.4532108
17.3794 0.4518849
17.3994 0.4539555
17.4194 0.4552197
17.4394 0.4378064
17.4594 0.4724671
17.4794 0.4697605
17.4994 0.4543404
17.5194 0.4617362
17.5394 0.466771
17.5594 0.4567552
17.5794 0.4662619
17.5994 0.4617634
17.6194 0.4471298
17.6394 0.4547806
17.6594 0.4527969
17.6794 0.4538998
17.6994 0.4433395
17.7194 0.4432553
17.7394 0.4533764
17.7594 0.4553572
17.7794 0.4452243
17.7994 0.4572477
17.8194 0.4414184
17.8394 0.4563444
17.8594 0.4464865
17.8794 0.4651349
17.8994 0.4563441
17.9194 0.4689875
17.9394 0.4444658
17.9594 0.4763662
17.9794 0.4599993
17.9994 0.4580667
18.0194 0.456426
18.0394 0.4560975
18.0594 0.4695477
18.0794 0.4441003
18.0994 0.4600271
18.1194 0.4477725
18.1394 0.4547808
18.1594 0.4700271
18.1794 0.4576292
18.1994 0.461465
18.2194 0.4479116
18.2394 0.4680279
18.2594 0.4428602
18.2794 0.4494714
18.2994 0.4546158
18.3194 0.4559058
18.3394 0.4593745
18.3594 0.461248
18.3794 0.4462614
18.3994 0.4637079
18.4194 0.4567822
18.4394 0.4482181
18.4594 0.449138
18.4794 0.4408513
18.4994 0.4570829
18.5194 0.4610044
18.5394 0.4615734
18.5594 0.4573292
18.5794 0.4661549
18.5994 0.4504169
18.6194 0.4536798
18.6394 0.4767862
18.6594 0.4631141
18.6794 0.4224035
18.6994 0.4471295
18.7194 0.4618979
18.7394 0.4530453
18.7594 0.4565087
18.7794 0.4464573
18.7994 0.4540371
18.8194 0.4671728
18.8394 0.4738671
18.8594 0.4587207
18.8794 0.4507214
18.8994 0.4618711
18.9194 0.4535697
18.9394 0.4497499
18.9594 0.4564532
18.9794 0.4426624
18.9994 0.4601632
19.0194 0.4570287
19.0394 0.459728
19.0594 0.4611397
19.0794 0.4626555
19.0994 0.4472974
19.1194 0.4743682
19.1394 0.4610855
19.1594 0.4540374
19.1794 0.4420695
19.1994 0.4455613
19.2194 0.4563443
19.2394 0.4605978
19.2594 0.4587483
19.2794 0.4527966
19.2994 0.4549721
19.3194 0.4710098
19.3394 0.4555498
19.3594 0.4532107
19.3794 0.4599181
19.3994 0.4607056
19.4194 0.4501939
19.4394 0.4602719
19.4594 0.4560974
19.4794 0.4577664
19.4994 0.4564535
19.5194 0.4546976
19.5394 0.4574386
19.5594 0.455494
19.5794 0.4414181
19.5994 0.4684283
19.6194 0.4531281
19.6394 0.4475771
19.6594 0.4399145
19.6794 0.4713013
19.6994 0.4571107
19.7194 0.4551099
19.7394 0.4631414
19.7594 0.4573291
19.7794 0.4540372
19.7994 0.4645698
19.8194 0.4534861
19.8394 0.4585029
19.8594 0.4420687
19.8794 0.463627
19.8994 0.4571653
19.9194 0.45241
19.9394 0.4677877
19.9594 0.4577658
19.9794 0.4517182
19.9994 0.4594018
&
@target G0.S2
@type xy
0 1.099022
0.02 2.252476
0.04 1.059587
0.06 1.376781
0.08 1.319469
0.1 0.9059523
0.12 1.320132
0.14 2.215632
0.16 3.060707
0.18 1.349018
0.2 2.578809
0.22 2.422489
0.24 1.680342
0.26 1.463224
0.28 2.884571
0.3 1.915887
0.32 3.668551
0.34 1.686787
0.36 2.068103
0.38 1.391304
0.4 1.492724
0.42 1.322176
0.44 1.285769
0.46 1.114507
0.48 1.24285
0.5 1.494858
0.52 0.9973086
0.54 0.9240803
0.56 1.525959
0.58 1.077126
0.6 1.029624
0.62 1.369653
0.64 1.385217
0.66 1.038244
0.68 1.006852
0.7 1.328844
0.72 1.88871
0.74 1.411692
0.76 1.547401
0.78 1.063932
0.8 1.33092
0.82 1.011941
0.84 1.286089
0.86 1.500542
0.88 0.9899116
0.9 1.518429
0.92 1.744083
0.94 1.467941
0.96 0.8294882
0.98 1.465213
1 1.729379
1.02 1.861089
1.04 1.408723
1.06 1.545873
1.08 1.484023
1.1 1.443866
1.12 1.416377
1.14 1.381421
1.16 1.254093
1.18 1.466987
1.2 1.484436
1.22 1.305192
1.24 1.016009
1.26 1.043324
1.28 0.8633945
1.3 1.396182
1.32 1.235941
1.34 1.402114
1.36 1.27916
1.38 1.084562
1.4 1.454794
1.42 1.423464
1.44 1.269389
1.46 1.742476
1.48 1.585008
1.5 1.072112
1.52 1.361562
1.54 1.236749
1.56 1.830806
1.58 3.189185
1.6 3.289619
1.62 1.479502
1.64 1.565583
1.66 1.296013
1.68 2.201851
1.7 3.541755
1.72 2.686736
1.74 1.416228
1.76 1.332994
1.78 2.626503
1.8 3.52757
1.82 3.124684
1.84 2.120931
1.86 1.569626
1.88 0.9250403
1.9 1.162185
1.92 2.898918
1.94 2.983324
1.96 3.286651
1.98 2.040986
2 0.9824069
2.02 1.439288
2.04 1.516979
2.06 1.443477
2.08 1.792331
2.1 1.731134
2.12 1.325462
2.14 1.892631
2.16 1.805858
2.18 1.830253
2.2 1.687083
2.22 1.24897
2.24 1.443373
2.26 1.512861
2.28 1.569944
2.3 1.587112
2.32 1.76677
2.34 1.002422
2.36 1.709269
2.38 1.694683
2.4 1.237225
2.42 1.286448
2.44 1.619792
2.46 2.197897
2.48 1.214444
2.5 1.225122
2.52 1.471946
2.54 1.547942
2.56 1.694705
2.58 1.567689
2.6 1.611497
2.62 1.401115
2.64 1.376418
2.66 1.73021
2.68 1.609697
2.7 1.584835
2.72 1.499684
2.74 1.13764
2.76 1.447273
2.78 1.364084
2.8 1.474186
2.82 1.331503
2.84 1.335861
2.86 1.540203
2.88 1.509023
2.9 1.746582
2.92 1.826424
2.94 1.451697
2.96 1.319934
2.98 1.44736
3 1.898822
3.02 1.632399
3.04 1.237073
3.06 1.382977
3.08 1.20392
3.1 0.7173734
3.12 1.449146
3.14 1.181249
3.16 0.929973
3.18 0.9891917
3.2 0.9082124
3.22 1.410558
3.24 1.159375
3.26 0.5901904
3.28 1.189338
3.3 1.444723
3.32 0.9483271
3.34 1.53931
3.36 1.222957
3.38 1.009604
3.4 1.867847
3.42 1.033368
3.44 1.0005
3.46 1.105181
3.48 0.8180159
3.5 0.9868387
3.52 1.112812
3.54 0.9626653
3.56 0.8603195
3.58 0.8816605
3.6 0.5001001
3.62 0.9331801
3.64 0.9483142
3.66 0.9324428
3.68 1.044857
3.7 1.504942
3.72 1.25103
3.74 1.581202
3.76 1.021127
3.78 1.116669
3.8 1.069965
3.82 1.009715
3.84 1.008538
3.86 0.9813893
3.88 1.260327
3.9 0.9227811
3.92 1.560817
3.94 1.276019
3.96 1.257835
3.98 1.275352
4 1.278045
4.02 1.415256
4.04 1.617861
4.06 1.760326
4.08 1.560112
4.1 1.498958
4.12 1.468851
4.14 1.932239
4.16 1.400928
4.18 1.449595
4.2 1.717156
4.22 1.173339
4.24 1.3968
4.26 1.410549
4.28 1.479476
4.3 1.613017
4.32 1.46892
4.34 1.41621
4.36 1.466918
4.38 1.33846
4.4 1.297931
4.42 1.814449
4.44 1.450879
4.46 1.253296
4.48 1.232578
4.5 1.414266
4.52 1.405854
4.54 1.278847
4.56 1.480448
4.58 1.468835
4.6 1.450698
4.62 1.454665
4.64 1.301288
4.66 1.411622
4.68 1.298499
4.7 1.341296
4.72 1.505141
4.74 1.387192
4.76 1.268552
4.78 1.330667
4.8 1.368557
4.82 1.347767
4.84 1.24973
4.86 1.360267
4.88 1.315475
4.9 1.523426
4.92 1.43221
4.94 1.434277
4.96 1.463737
4.98 1.312298
5 1.416051
5.02 1.421487
5.04 1.45881
5.06 1.454011
5.08 1.477235
5.1 1.456923
5.12 1.319621
5.14 1.454536
5.16 1.717695
5.18 1.531813
5.2 1.56571
5.22 1.437437
5.24 1.221177
5.26 1.43473
5.28 1.41956
5.3 1.335075
5.32 1.442966
5.34 1.420599
5.36 1.385108
5.38 1.31652
5.4 1.469914
5.42 1.625254
5.44 1.443996
5.46 1.489714
5.48 1.355627
5.5 1.400902
5.52 1.239738
5.54 1.487061
5.56 1.460856
5.58 1.398258
5.6 1.406298
5.62 1.470629
5.64 1.449181
5.66 1.45463
5.68 1.349046
5.7 1.523393
5.72 1.438723
5.74 1.366858
5.76 1.349129
5.78 1.439001
5.8 1.445069
5.82 1.418961
5.84 1.448154
5.86 1.485707
5.88 1.453762
5.9 1.536473
5.92 1.782814
5.94 1.831584
5.96 1.423534
5.98 1.458158
6 1.480051
6.02 1.430568
6.04 1.536473
6.06 1.207197
6.08 1.351129
6.1 1.402801
6.12 1.321467
6.14 1.73252
6.16 1.496805
6.18 1.511506
6.2 1.457686
6.22 1.473719
6.24 1.444386
6.26 1.649288
6.28 1.756758
6.3 1.516229
6.32 1.607156
6.34 1.764065
6.36 1.724971
6.38 1.552104
6.4 1.512895
6.42 1.737361
6.44 1.523072
6.46 1.557081
6.48 1.666561
6.5 1.610947
6.52 1.698669
6.54 1.602724
6.56 1.437498
6.58 1.427594
6.6 1.735468
6.62 1.478175
6.64 1.440929
6.66 1.445864
6.68 1.483358
6.7 1.492196
6.72 1.501224
6.74 1.44691
6.76 1.368448
6.78 1.439974
6.8 1.49985
6.82 1.42471
6.84 1.448085
6.86 1.435775
6.88 1.49829
6.9 1.458801
6.92 1.539261
6.94 1.401909
6.96 1.473617
6.98 1.335487
7 1.43608
7.02 1.43405
7.04 1.388938
7.06 1.358169
7.08 1.441692
7.1 1.386993
7.12 1.439045
7.14 1.533175
7.16 1.517737
7.18 1.471607
7.2 1.332648
7.22 1.453797
7.24 1.465827
7.26 1.287148
7.28 1.351471
7.3 1.364194
7.32 1.681443
7.34 1.50402
7.36 1.592843
7.38 1.443381
7.4 1.42321
7.42 1.461574
7.44 1.493561
7.46 1.61339
7.48 1.389649
7.5 1.540666
7.52 1.114552
7.54 1.519391
7.56 1.252567
7.58 1.38811
7.6 1.331925
7.62 1.425009
7.64 1.434172
7.66 1.401901
7.68 1.309437
7.7 1.475136
7.72 1.414125
7.74 1.358805
7.76 1.451843
7.78 1.461806
7.8 1.392094
7.82 1.336282
7.84 1.380706
7.86 1.248359
7.88 1.374436
7.9 1.423692
7.92 1.445354
7.94 1.329897
7.96 1.208387
7.98 1.27398
8 1.227895
8.02 1.378314
8.04 1.626998
8.06 1.247347
8.08 1.412816
8.1 1.294623
8.12 0.8884535
8.14 1.191396
8.16 1.098647
8.18 1.075372
8.2 0.9970082
8.22 0.8856212
8.24 1.348054
8.26 1.290087
8.28 1.579509
8.3 1.30852
8.32 1.430953
8.34 1.377661
8.36 1.440503
8.38 1.325764
8.4 1.309981
8.42 0.9673417
8.44 1.35689
8.46 1.709576
8.48 1.355268
8.5 1.191858
8.52 1.055154
8.54 1.061673
8.56 1.339711
8.58 1.145698
8.6 1.311574
8.62 1.277938
8.64 1.19299
8.66 1.350287
8.68 1.508336
8.7 1.472286
8.72 1.711243
8.74 1.299779
8.76 1.001823
8.78 1.380081
8.8 1.472871
8.82 0.9601825
8.84 0.8953493
8.86 1.026779
8.88 0.8244541
8.9 1.060542
8.92 0.566348
8.94 0.8991245
8.96 1.298133
8.98 1.319337
9 1.252388
9.02 1.186865
9.04 1.24922
9.06 1.103698
9.08 1.013175
9.1 0.9989118
9.12 0.9721758
9.14 0.4733392
9.16 0.4756576
9.18 0.4875707
9.2 0.4789835
9.22 0.4779122
9.24 0.5173491
9.26 0.4944439
9.28 0.5220391
9.3 0.469548
9.32 0.6512295
9.34 0.9536505
9.36 0.9499866
9.38 0.5020705
9.4 0.4960342
9.42 0.4143067
9.44 0.4220783
9.46 0.4233797
9.48 0.4788796
9.5 0.4446066
9.52 0.4387481
9.54 0.4557956
9.56 0.4561521
9.58 0.452023
9.6 0.4502505
9.62 0.4432831
9.64 0.453156
9.66 0.4789045
9.68 0.4146686
9.7 0.4322612
9.72 0.4768121
9.74 0.4384347
9.76 0.4850514
9.78 0.4695477
9.8 0.4373215
9.82 0.4368356
9.84 0.4293601
9.86 0.4414754
9.88 0.4768909
9.9 0.4725988
9.92 0.4543677
9.94 0.4915793
9.96 0.4661807
9.98 0.4096643
10 0.4350001
10.02 0.45423
10.04 0.4485804
10.06 0.4703992
10.08 0.4675465
10.1 0.460135
10.12 0.480026
10.14 0.4018088
10.16 0.4684283
10.18 0.4368066
10.2 0.4511655
10.22 0.4637348
10.24 0.4563444
10.26 0.4511377
10.28 0.458994
10.3 0.4746316
10.32 0.4582022
10.34 0.4461783
10.36 0.4755003
10.38 0.4504443
10.4 0.4555214
10.42 0.4550274
10.44 0.45511
10.46 0.4529907
10.48 0.4219295
10.5 0.4364917
10.52 0.4306397
10.54 0.4565087
10.56 0.4455618
10.58 0.4650534
10.6 0.4375787
10.62 0.4330408
10.64 0.4299414
10.66 0.4504169
10.68 0.4612481
10.7 0.4441843
10.72 0.4474653
10.74 0.4618174
10.76 0.4657253
10.78 0.4490539
10.8 0.4400286
10.82 0.4552749
10.84 0.446402
10.86 0.4783829
10.88 0.4348568
10.9 0.4769169
10.92 0.4601362
10.94 0.4472417
10.96 0.444016
10.98 0.4450282
11 0.4385201
11.02 0.428194
11.04 0.4239106
11.06 0.3975239
11.08 0.4452243
11.1 0.4648119
11.12 0.4245882
11.14 0.4609501
11.16 0.4410502
11.18 0.4657788
11.2 0.4451401
11.22 0.4028957
11.24 0.4290979
11.26 0.4364061
11.28 0.4465699
11.3 0.4562344
11.32 0.4618708
11.34 0.4286315
11.36 0.4677874
11.38 0.4570284
11.4 0.4608143
11.42 0.4408517
11.44 0.4624122
11.46 0.4662618
11.48 0.4349999
11.5 0.4405959
11.52 0.4623307
11.54 0.4405963
11.56 0.4671725
11.58 0.438748
11.6 0.4572743
11.62 0.4497501
11.64 0.4658864
11.66 0.4748948
11.68 0.4654295
11.7 0.466422
11.72 0.46225
11.74 0.4615731
11.76 0.4569735
11.78 0.4357462
11.8 0.4325795
11.82 0.4587209
11.84 0.4126435
11.86 0.4264389
11.88 0.4339349
11.9 0.422788
11.92 0.4499167
11.94 0.4644894
11.96 0.4724931
11.98 0.4739724
12 0.4791914
12.02 0.4499722
12.04 0.4838904
12.06 0.5063843
12.08 0.4807803
12.1 0.4908413
12.12 0.4442126
12.14 0.4671454
12.16 0.4454772
12.18 0.421841
12.2 0.4486095
12.22 0.4845619
12.24 0.4417294
12.26 0.4831404
12.28 0.4630335
12.3 0.4401139
12.32 0.4677606
12.34 0.4622498
12.36 0.4644881
12.38 0.4729431
12.4 0.4684283
12.42 0.495933
12.44 0.4448027
12.46 0.4318564
12.48 0.4497217
12.5 0.4157517
12.52 0.4479115
12.54 0.4673867
12.56 0.4426622
12.58 0.4219302
12.6 0.4738142
12.62 0.4727576
12.64 0.4460378
12.66 0.4655369
12.68 0.4498052
12.7 0.4607059
12.72 0.4608144
12.74 0.4654029
12.76 0.4522445
12.78 0.458149
12.8 0.4982469
12.82 0.4320586
12.84 0.4472978
12.86 0.4860551
12.88 0.4705317
12.9 0.4572468
12.92 0.485541
12.94 0.4283398
12.96 0.4447752
12.98 0.4436778
13 0.4356023
13.02 0.4268779
13.04 0.5085761
13.06 0.4603534
13.08 0.4232609
13.1 0.4650539
13.12 0.4359188
13.14 0.4303776
13.16 0.4047836
13.18 0.4628989
13.2 0.4235565
13.22 0.4839681
13.24 0.464274
13.26 0.4373216
13.28 0.4600275
13.3 0.4689082
13.32 0.4740509
13.34 0.4494995
13.36 0.4687484
13.38 0.4631682
13.4 0.4497218
13.42 0.4454773
13.44 0.420595
13.46 0.4513865
13.48 0.4557691
13.5 0.4397159
13.52 0.4400285
13.54 0.4518843
13.56 0.431393
13.58 0.4735242
13.6 0.4483577
13.62 0.4566725
13.64 0.4273169
13.66 0.4302902
13.68 0.4591563
13.7 0.4494717
13.72 0.4629527
13.74 0.4151504
13.76 0.449972
13.78 0.4537348
13.8 0.4580941
13.82 0.44514
13.84 0.4040422
13.86 0.4117641
13.88 0.4489149
13.9 0.4655375
13.92 0.4727051
13.94 0.4305233
13.96 0.4495826
13.98 0.4589383
14 0.461248
14.02 0.4074617
14.04 0.4385771
14.06 0.4256169
14.08 0.4592388
14.1 0.4591837
14.12 0.4250002
14.14 0.4498059
14.16 0.4576842
14.18 0.4179116
14.2 0.4676803
14.22 0.4482188
14.24 0.4543951
14.26 0.4604888
14.28 0.4738135
14.3 0.4744998
14.3194 0.4214556
14.3394 0.4246171
14.3594 0.4364053
14.3794 0.4512203
14.3994 0.4526865
14.4194 0.4477999
14.4394 0.4481353
14.4594 0.4296797
14.4794 0.4101522
14.4994 0.4391188
14.5194 0.4197023
14.5394 0.4655372
14.5594 0.452051
14.5794 0.4400285
14.5994 0.4604346
14.6194 0.4667709
14.6394 0.41851
14.6594 0.4503888
14.6794 0.448609
14.6994 0.4687215
14.7194 0.4474643
14.7394 0.4666899
14.7594 0.4548075
14.7794 0.4493046
14.7994 0.4123409
14.8194 0.4120981
14.8394 0.4519124
14.8594 0.4466822
14.8794 0.4338779
14.8994 0.4605156
14.9194 0.4430858
14.9394 0.4200896
14.9594 0.4607601
14.9794 0.4121279
14.9994 0.4360047
15.0194 0.4313353
15.0394 0.4199997
15.0594 0.4530176
15.0794 0.4390047
15.0994 0.4535959
15.1194 0.4610851
15.1394 0.4406248
15.1594 0.4116125
15.1794 0.4553572
15.1994 0.4255585
15.2194 0.4179116
15.2394 0.4129467
15.2594 0.4091452
15.2794 0.4188083
15.2994 0.4563444
15.3194 0.4616551
15.3394 0.4313065
15.3594 0.4207435
15.3794 0.4235857
15.3994 0.445028
15.4194 0.4554673
15.4394 0.4639237
15.4594 0.4722545
15.4794 0.4518021
15.4994 0.4431132
15.5194 0.4511373
15.5394 0.4597833
15.5594 0.4242053
15.5794 0.4112177
15.5994 0.425118
15.6194 0.4423235
15.6394 0.4745787
15.6594 0.4284274
15.6794 0.4703457
15.6994 0.4617895
15.7194 0.4796614
15.7394 0.4574383
15.7594 0.4678943
15.7794 0.4103963
15.7994 0.4653228
15.8194 0.4629798
15.8394 0.4210409
15.8594 0.4676264
15.8794 0.4297963
15.8994 0.4527967
15.9194 0.4149093
15.9394 0.4408238
15.9594 0.4563446
15.9794 0.4782518
15.9994 0.4695212
16.0194 0.4627633
16.0394 0.4659669
16.0594 0.4653496
16.0794 0.4654838
16.0994 0.4570006
16.1194 0.4648118
16.1394 0.4767072
16.1594 0.4580389
16.1794 0.4338482
16.1994 0.4484974
16.2194 0.470027
16.2394 0.4684279
16.2594 0.4721228
16.2794 0.4672801
16.2994 0.4395731
16.3194 0.4257643
16.3394 0.4673861
16.3594 0.4040422
16.3794 0.4289813
16.3994 0.4571928
16.4194 0.4400566
16.4394 0.4486648
16.4594 0.4790353
16.4794 0.4360332
16.4994 0.4151506
16.5194 0.4699473
16.5394 0.4531285
16.5594 0.452383
16.5794 0.4222265
16.5994 0.4428881
16.6194 0.462304
16.6394 0.4299128
16.6594 0.4765235
16.6794 0.4459822
16.6994 0.413612
16.7194 0.4155416
16.7394 0.4318567
16.7594 0.4627367
16.7794 0.4551096
16.7994 0.4713812
16.8194 0.4522435
16.8394 0.4734454
16.8594 0.4704523
16.8794 0.4553024
16.8994 0.4445788
16.9194 0.4617628
16.9394 0.4390333
16.9594 0.4801563
16.9794 0.4415027
16.9994 0.4718318
17.0194 0.455769
17.0394 0.4219298
17.0594 0.4635192
17.0794 0.4450848
17.0994 0.4725994
17.1194 0.4766814
17.1394 0.4799481
17.1594 0.4657784
17.1794 0.4638421
17.1994 0.4551376
17.2194 0.4519127
17.2394 0.4667439
17.2594 0.4587209
17.2794 0.4557143
17.2994 0.4375499
17.3194 0.4574661
17.3394 0.4604888
17.3594 0.4461499
17.3794 0.4186289
17.3994 0.4298251
17.4194 0.4234678
17.4394 0.449166
17.4594 0.4601088
17.4794 0.4194641
17.4994 0.4272001
17.5194 0.4139447
17.5394 0.4498054
17.5594 0.4598639
17.5794 0.4735239
17.5994 0.4815082
17.6194 0.4823637
17.6394 0.4651075
17.6594 0.4766809
17.6794 0.4856437
17.6994 0.4674661
17.7194 0.432926
17.7394 0.4486927
17.7594 0.4631681
17.7794 0.4310741
17.7994 0.4531553
17.8194 0.4766029
17.8394 0.4413053
17.8594 0.474078
17.8794 0.4628714
17.8994 0.4598093
17.9194 0.457985
17.9394 0.4557135
17.9594 0.4720703
17.9794 0.459184
17.9994 0.4492213
18.0194 0.4398581
18.0394 0.4267323
18.0594 0.4564538
18.0794 0.4595104
18.0994 0.4670655
18.1194 0.4362912
18.1394 0.4496108
18.1594 0.4777814
18.1794 0.4490268
18.1994 0.4387482
18.2194 0.4267026
18.2394 0.4096641
18.2594 0.4155112
18.2794 0.4472977
18.2994 0.4690944
18.3194 0.4448033
18.3394 0.45981
18.3594 0.4294185
18.3794 0.4284274
18.3994 0.4189871
18.4194 0.45025
18.4394 0.4840968
18.4594 0.4368354
18.4794 0.4400282
18.4994 0.4575478
18.5194 0.4170431
18.5394 0.3968315
18.5594 0.4471297
18.5794 0.448943
18.5994 0.4308422
18.6194 0.4407102
18.6394 0.4158421
18.6594 0.4303772
18.6794 0.4743947
18.6994 0.4691743
18.7194 0.4654567
18.7394 0.4618985
18.7594 0.4458977
18.7794 0.472546
18.7994 0.4890032
18.8194 0.4795053
18.8394 0.4366063
18.8594 0.4196421
18.8794 0.4242644
18.8994 0.4658599
18.9194 0.4775716
18.9394 0.474658
18.9594 0.4287191
18.9794 0.4396304
18.9994 0.4043202
19.0194 0.4169831
19.0394 0.4560153
19.0594 0.4301453
19.0794 0.4131283
19.0994 0.4668512
19.1194 0.4670384
19.1394 0.4183599
19.1594 0.4606788
19.1794 0.4520513
19.1994 0.4691218
19.2194 0.4663952
19.2394 0.4722289
19.2594 0.4587205
19.2794 0.4516633
19.2994 0.4320307
19.3194 0.4134304
19.3394 0.4343674
19.3594 0.4226401
19.3794 0.4229072
19.3994 0.4397159
19.4194 0.4527971
19.4394 0.4427469
19.4594 0.4454488
19.4794 0.4549997
19.4994 0.4231131
19.5194 0.4101827
19.5394 0.4211295
19.5594 0.4755253
19.5794 0.4394879
19.5994 0.4444659
19.6194 0.4280777
19.6394 0.404723
19.6594 0.4409928
19.6794 0.4817673
19.6994 0.4508051
19.7194 0.4535145
19.7394 0.4589388
19.7594 0.4743414
19.7794 0.4535419
19.7994 0.4582848
19.8194 0.4773095
19.8394 0.4528796
19.8594 0.4133396
19.8794 0.4533486
19.8994 0.4033301
19.9194 0.4657254
19.9394 0.4649727
19.9594 0.4422105
19.9794 0.438349
19.9994 0.4727049
&
@target G0.S3
@type xy
0 1.83054
0.02 1.409424
0.04 2.72332
0.06 2.979534
0.08 0.6863306
0.1 1.070853
0.12 1.3835
0.14 1.726869
0.16 3.466591
0.18 4.017524
0.2 3.721736
0.22 3.960908
0.24 2.817237
0.26 2.433008
0.28 3.014025
0.3 2.280641
0.32 2.582392
0.34 1.288352
0.36 0.4743421
0.38 0.8388383
0.4 0.4555215
0.42 0.4499994
0.44 0.4505001
0.46 0.447661
0.48 0.463303
0.5 0.4682678
0.52 0.4514699
0.54 0.4425215
0.56 0.4602442
0.58 0.453376
0.6 0.4610862
0.62 0.4953029
0.64 0.4593741
0.66 0.4513035
0.68 0.4731278
0.7 0.4537895
0.72 0.4496942
0.74 0.4559059
0.76 0.4609503
0.78 0.4642466
0.8 0.4482187
0.82 0.4943177
0.84 0.4745793
0.86 0.4703719
0.88 0.4404542
0.9 0.4625472
0.92 0.4742098
0.94 0.4328106
0.96 0.4398009
0.98 0.4841999
1 0.4687217
1.02 0.4576847
1.04 0.4803381
1.06 0.4623856
1.08 0.4837871
1.1 0.4584759
1.12 0.4716987
1.14 0.4882107
1.16 0.458421
1.18 0.4524933
1.2 0.4874936
1.22 0.4644888
1.24 0.480364
1.26 0.4762612
1.28 0.4475772
1.3 0.459484
1.32 0.4639497
1.34 0.4685347
1.36 0.4507217
1.38 0.4769959
1.4 0.5012233
1.42 0.4542296
1.44 0.4673594
1.46 0.4669575
1.48 0.4510262
1.5 0.4633031
1.52 0.4718579
1.54 0.4473533
1.56 1.778553
1.58 2.075728
1.6 4.286298
1.62 3.760801
1.64 4.280777
1.66 4.860404
1.68 2.669579
1.7 3.137013
1.72 5.269745
1.74 4.101107
1.76 5.388251
1.78 6.242029
1.8 4.791187
1.82 4.338761
1.84 2.430381
1.86 2.022733
1.88 1.50773
1.9 1.966354
1.92 3.276782
1.94 3.47378
1.96 3.182299
1.98 1.685949
2 0.5116643
2.02 0.4661816
2.04 0.447158
2.06 0.4692016
2.08 0.4469342
2.1 0.4399435
2.12 0.4705844
2.14 0.4372073
2.16 0.4565089
2.18 0.443931
2.2 0.4437624
2.22 0.4668244
2.24 0.4830373
2.26 0.4356033
2.28 0.4583392
2.3 0.4596192
2.32 0.4734448
2.34 0.4357749
2.36 0.4639236
2.38 0.4374355
2.4 0.4488039
2.42 0.4640318
2.44 0.4293599
2.46 0.4544499
2.48 0.4542571
2.5 0.4543673
2.52 0.4451403
2.54 0.4681346
2.56 0.4539819
2.58 0.4538173
2.6 0.4623043
2.62 0.4628714
2.64 0.4559873
2.66 0.4651346
2.68 0.4658586
2.7 0.4378639
2.72 0.4491386
2.74 0.455933
2.76 0.4533761
2.78 0.4574114
2.8 0.4624664
2.82 0.4298833
2.84 0.4716988
2.86 0.439118
2.88 0.4560977
2.9 0.4713806
2.92 0.4657784
2.94 0.4527142
2.96 0.4629794
2.98 0.4565908
3 0.4672801
3.02 0.470824
3.04 0.4543675
3.06 0.4466259
3.08 0.4498054
3.1 0.4535414
3.12 0.4615195
3.14 0.4659667
3.16 0.4652418
3.18 0.477415
3.2 0.4605975
3.22 0.4518025
3.24 0.4678139
3.26 0.4665297
3.28 0.4671451
3.3 0.4700533
3.32 0.4650539
3.34 0.4743682
3.36 0.4557686
3.38 0.4577386
3.4 0.4671454
3.42 0.4598641
3.44 0.4553571
3.46 0.4674131
3.48 0.45511
3.5 0.4546705
3.52 0.4482468
3.54 0.4725196
3.56 0.4716198
3.58 0.4825711
3.6 0.4659671
3.62 0.4534863
3.64 0.4654566
3.66 0.4479118
3.68 0.4653229
3.7 0.4539005
3.72 0.4561248
3.74 0.4601634
3.76 0.4659665
3.78 0.4558509
3.8 0.4577386
3.82 0.4712488
3.84 0.4702659
3.86 0.4605698
3.88 0.466503
3.9 0.4557138
3.92 0.4444661
3.94 0.4706637
3.96 0.4673329
3.98 0.4613568
4 0.4701862
4.02 0.4641119
4.04 0.4760518
4.06 0.4567822
4.08 0.4511374
4.1 0.4761567
4.12 0.4452814
4.14 0.4741837
4.16 0.4419847
4.18 0.4567822
4.2 0.4507217
4.22 0.4503884
4.24 0.4631687
4.26 0.4648113
4.28 0.4604608
4.3 0.4420406
4.32 0.462088
4.34 0.4473538
4.36 0.4446902
4.38 0.4699204
4.4 0.4483577
4.42 0.447968
4.44 0.4537346
4.46 0.4554664
4.48 0.4557139
4.5 0.4616815
4.52 0.4345685
4.54 0.4516912
4.56 0.4430006
4.58 0.4546981
4.6 0.4561253
4.62 0.4739463
4.64 0.465215
4.66 0.4488041
4.68 0.4665562
4.7 0.4576292
4.72 0.444635
4.74 0.4665297
4.76 0.4511374
4.78 0.4645692
4.8 0.4413043
4.82 0.4366348
4.84 0.4360332
4.86 0.4456735
4.88 0.4606787
4.9 0.4406249
4.92 0.4405969
4.94 0.4706641
4.96 0.4513029
4.98 0.4424082
5 0.4462624
5.02 0.4473533
5.04 0.4592929
5.06 0.4481354
5.08 0.4496944
5.1 0.4609227
5.12 0.4514972
5.14 0.4362056
5.16 0.4433391
5.18 0.4602989
5.2 0.4482183
5.22 0.4627635
5.24 0.4504161
5.26 0.4693873
5.28 0.457684
5.3 0.4674932
5.32 0.4666099
5.34 0.4684019
5.36 0.4551369
5.38 0.4665029
5.4 0.4495829
5.42 0.4531552
5.44 0.4564533
5.46 0.4590755
5.48 0.468135
5.5 0.4350002
5.52 0.4773366
5.54 0.4626276
5.56 0.4689617
5.58 0.4592932
5.6 0.4576572
5.62 0.46133
5.64 0.4362913
5.66 0.4676272
5.68 0.4609775
5.7 0.4819494
5.72 0.4654836
5.74 0.4774151
5.76 0.4562068
5.78 0.4605974
5.8 0.4618163
5.82 0.4623315
5.84 0.450999
5.86 0.4694945
5.88 0.451912
5.9 0.4502496
5.92 0.4601085
5.94 0.4562074
5.96 0.4549999
5.98 0.4549999
6 0.4665295
6.02 0.4450276
6.04 0.4344538
6.06 0.4213375
6.08 0.441305
6.1 0.4656716
6.12 0.4402839
6.14 0.4670385
6.16 0.4109131
6.18 0.4493048
6.2 0.4655643
6.22 0.4334172
6.24 0.446486
6.26 0.4182699
6.28 0.455137
6.3 0.4561247
6.32 0.44699
6.34 0.4540097
6.36 0.422759
6.38 0.4592654
6.4 0.4305227
6.42 0.4670653
6.44 0.4635461
6.46 0.4638154
6.48 0.4504715
6.5 0.4304069
6.52 0.451276
6.54 0.4627095
6.56 0.4553297
6.58 0.4496105
6.6 0.4534314
6.62 0.4642467
6.64 0.4571924
6.66 0.4489152
6.68 0.4315381
6.7 0.4541201
6.72 0.4625204
6.74 0.4497219
6.76 0.4582847
6.78 0.4494724
6.8 0.4435648
6.82 0.4631149
6.84 0.4557138
6.86 0.463357
6.88 0.4584752
6.9 0.4626281
6.92 0.4478278
6.94 0.4248526
6.96 0.4454778
6.98 0.4363771
7 0.4356032
7.02 0.448247
7.04 0.4587483
7.06 0.4611128
7.08 0.4661818
7.1 0.4584213
7.12 0.4576569
7.14 0.4548909
7.16 0.4613299
7.18 0.4606788
7.2 0.4496113
7.22 0.4649729
7.24 0.4577665
7.26 0.4537348
7.28 0.4654023
7.3 0.4523821
7.32 0.4739986
7.34 0.439232
7.36 0.436291
7.38 0.4511652
7.4 0.4646771
7.42 0.4530455
7.44 0.4618169
7.46 0.4502498
7.48 0.4528516
7.5 0.4547798
7.52 0.4382634
7.54 0.4245882
7.56 0.4457859
7.58 0.4586396
7.6 0.4574386
7.62 0.4198813
7.64 0.4498051
7.66 0.4657788
7.68 0.4265262
7.7 0.4302616
7.72 0.4559882
7.74 0.4341944
7.76 0.4539824
7.78 0.4148491
7.8 0.4570006
7.82 0.4424076
7.84 0.4505828
7.86 0.4350862
7.88 0.4502777
7.9 0.4317986
7.92 0.4566731
7.94 0.4456739
7.96 0.4480522
7.98 0.4477999
8 0.4559882
8.02 0.4623037
8.04 0.4365208
8.06 0.4562343
8.08 0.4462343
8.1 0.452051
8.12 0.4436491
8.14 0.4473254
8.16 0.4727843
8.18 0.451248
8.2 0.434137
8.22 0.451054
8.24 0.4616548
8.26 0.4543953
8.28 0.460272
8.3 0.4309874
8.32 0.441248
8.34 0.4281066
8.36 0.457411
8.38 0.4354878
8.4 0.4314216
8.42 0.4265558
8.44 0.4257348
8.46 0.4491657
8.48 0.4303776
8.5 0.4410495
8.52 0.4376643
8.54 0.4494999
8.56 0.4411347
8.58 0.4257638
8.6 0.4420691
8.62 0.4196723
8.64 0.4408232
8.66 0.4401139
8.68 0.4500563
8.7 0.4494717
8.72 0.4570014
8.74 0.440936
8.76 0.4418996
8.78 0.4514983
8.8 0.4022748
8.82 0.4433962
8.84 0.4443535
8.86 0.4102742
8.88 0.4542296
8.9 0.4293312
8.92 0.4441002
8.94 0.4518848
8.96 0.4406244
8.98 0.4207433
9 0.4428599
9.02 0.4189278
9.04 0.4331864
9.06 0.4452247
9.08 0.4369499
9.1 0.4199405
9.12 0.4205353
9.14 0.4598646
9.16 0.4315958
9.18 0.4532382
9.2 0.4435651
9.22 0.4432552
9.24 0.4551373
9.26 0.4537339
9.28 0.4522442
9.3 0.4606787
9.32 0.4329839
9.34 0.4444379
9.36 0.4596465
9.38 0.4501112
9.4 0.4565356
9.42 0.4352585
9.44 0.4686684
9.46 0.4833995
9.48 0.4658599
9.5 0.4673861
9.52 0.4614112
9.54 0.469122
9.56 0.4745788
9.58 0.4762877
9.6 0.4168339
9.62 0.4597283
9.64 0.4673595
9.66 0.4513319
9.68 0.4254404
9.7 0.4169228
9.72 0.4607872
9.74 0.4642201
9.76 0.4328109
9.78 0.4358322
9.8 0.4638423
9.82 0.4543397
9.84 0.4140656
9.86 0.4273168
9.88 0.4314512
9.9 0.440993
9.92 0.4258515
9.94 0.4400847
9.96 0.4665031
9.98 0.4424078
10 0.4493604
10.02 0.4540371
10.04 0.4308998
10.06 0.4517191
10.08 0.4664223
10.1 0.4739203
10.12 0.4460947
10.14 0.4104265
10.16 0.4377782
10.18 0.4571655
10.2 0.4040116
10.22 0.4324638
10.24 0.4426622
10.26 0.4629793
10.28 0.4353734
10.3 0.4300289
10.32 0.4288065
10.34 0.4416167
10.36 0.4521335
10.38 0.4140354
10.4 0.4597284
10.42 0.4338773
10.44 0.4522164
10.46 0.4449997
10.48 0.4219292
10.5 0.4162029
10.52 0.4302903
10.54 0.4294471
10.56 0.4231134
10.58 0.4168334
10.6 0.4081968
10.62 0.4525757
10.64 0.4173729
10.66 0.446402
10.68 0.438292
10.7 0.4305231
10.72 0.4505001
10.74 0.4020885
10.76 0.4562888
10.78 0.4229954
10.8 0.4448035
10.82 0.4393743
10.84 0.4197019
10.86 0.4461505
10.88 0.4276389
10.9 0.425764
10.92 0.4226112
10.94 0.4234973
10.96 0.4300292
10.98 0.438207
11 0.4448875
11.02 0.414427
11.04 0.4041344
11.06 0.4512479
11.08 0.4106706
11.1 0.4172232
11.12 0.4560153
11.14 0.4186591
11.16 0.4659659
11.18 0.4126134
11.2 0.4121588
11.22 0.4513044
11.24 0.4251174
11.26 0.4132197
11.28 0.4197919
11.3 0.4292732
11.32 0.4307261
11.34 0.4331855
11.36 0.4384916
11.38 0.4375782
11.4 0.4310746
11.42 0.4500554
11.44 0.4442123
11.46 0.4359471
11.48 0.4486924
11.5 0.4106399
11.52 0.4198211
11.54 0.438919
11.56 0.4285149
11.58 0.4499446
11.6 0.4384914
11.62 0.449166
11.64 0.4349999
11.66 0.4473808
11.68 0.4424078
11.7 0.4356597
11.72 0.4566722
11.74 0.4508053
11.76 0.4185995
11.78 0.4477999
11.8 0.4299131
11.82 0.4100303
11.84 0.434454
11.86 0.449138
11.88 0.4396878
11.9 0.4488039
11.92 0.4507212
11.94 0.4321172
11.96 0.4357463
11.98 0.4079522
12 0.4391474
12.02 0.433013
12.04 0.4285441
12.06 0.4383211
12.08 0.4535412
12.1 0.4583948
12.12 0.4127952
12.14 0.4651075
12.16 0.4495839
12.18 0.4549173
12.2 0.4297968
12.22 0.4429735
12.24 0.4639235
12.26 0.4222847
12.28 0.4198511
12.3 0.4449157
12.32 0.4121285
12.34 0.4479112
12.36 0.4342813
12.38 0.4633302
12.4 0.443453
12.42 0.4152704
12.44 0.4431987
12.46 0.4277852
12.48 0.4340795
12.5 0.45423
12.52 0.4595922
12.54 0.451719
12.56 0.4567273
12.58 0.4530181
12.6 0.443396
12.62 0.4495557
12.64 0.4348275
12.66 0.4313349
12.68 0.432088
12.7 0.414156
12.72 0.4337047
12.74 0.4450283
12.76 0.447465
12.78 0.4400567
12.8 0.4463462
12.82 0.4416728
12.84 0.429942
12.86 0.417283
12.88 0.4281937
12.9 0.4330705
12.92 0.4244114
12.94 0.4453368
12.96 0.4531005
12.98 0.4404834
13 0.4384913
13.02 0.4412199
13.04 0.4328968
13.06 0.4299421
13.08 0.4395731
13.1 0.4394601
13.12 0.422729
13.14 0.4611126
13.16 0.4326087
13.18 0.4328398
13.2 0.4501672
13.22 0.4220486
13.24 0.4414754
13.26 0.4514972
13.28 0.4121596
13.3 0.4239396
13.32 0.4320303
13.34 0.4390326
13.36 0.4153611
13.38 0.4428324
13.4 0.4342234
13.42 0.4179119
13.44 0.4348853
13.46 0.4464019
13.48 0.4251178
13.5 0.4479115
13.52 0.432232
13.54 0.4529344
13.56 0.4352302
13.58 0.4244111
13.6 0.4495555
13.62 0.4379499
13.64 0.4600538
13.66 0.4353444
13.68 0.4161736
13.7 0.4353445
13.72 0.4598371
13.74 0.4355752
13.76 0.449055
13.78 0.4084735
13.8 0.4510823
13.82 0.4406249
13.84 0.4408508
13.86 0.4685354
13.88 0.4360051
13.9 0.4565635
13.92 0.4191662
13.94 0.4391189
13.96 0.4229066
13.98 0.4378636
14 0.4311031
14.02 0.4482744
14.04 0.4254996
14.06 0.4360628
14.08 0.4320307
14.1 0.441815
14.12 0.4413049
14.14 0.4373216
14.16 0.452244
14.18 0.4212185
14.2 0.4308424
14.22 0.4132193
14.24 0.4473247
14.26 0.4383492
14.28 0.4396022
14.3 0.4411352
14.3194 0.4247941
14.3394 0.4218118
14.3594 0.4244409
14.3794 0.4334168
14.3994 0.4402559
14.4194 0.4401426
14.4394 0.4537347
14.4594 0.4509436
14.4794 0.4077379
14.4994 0.4323776
14.5194 0.4537076
14.5394 0.4247641
14.5594 0.41337
14.5794 0.425588
14.5994 0.4297965
14.6194 0.4427474
14.6394 0.4048153
14.6594 0.448246
14.6794 0.4499167
14.6994 0.44713
14.7194 0.4529349
14.7394 0.4543404
14.7594 0.4399149
14.7794 0.4545881
14.7994 0.4661278
14.8194 0.4468221
14.8394 0.4557686
14.8594 0.4588307
14.8794 0.4586385
14.8994 0.4204165
14.9194 0.4311905
14.9394 0.4545879
14.9594 0.4606789
14.9794 0.4372073
14.9994 0.4197924
15.0194 0.4347989
15.0394 0.4407662
15.0594 0.4267026
15.0794 0.4662882
15.0994 0.4518295
15.1194 0.4624661
15.1394 0.4424078
15.1594 0.4262334
15.1794 0.4059862
15.1994 0.4196131
15.2194 0.428427
15.2394 0.4152408
15.2594 0.4302906
15.2794 0.4585575
15.2994 0.4134304
15.3194 0.442747
15.3394 0.4212484
15.3594 0.4094816
15.3794 0.4416442
15.3994 0.4114001
15.4194 0.4264977
15.4394 0.415753
15.4594 0.447493
15.4794 0.456864
15.4994 0.4208328
15.5194 0.4521607
15.5394 0.4297961
15.5594 0.4197024
15.5794 0.4267901
15.5994 0.4182107
15.6194 0.4452247
15.6394 0.4368633
15.6594 0.4031443
15.6794 0.4523824
15.6994 0.4187188
15.7194 0.4453373
15.7394 0.4243229
15.7594 0.4289814
15.7794 0.4251472
15.7994 0.4437903
15.8194 0.4522444
15.8394 0.4177918
15.8594 0.4208923
15.8794 0.4365202
15.8994 0.4368633
15.9194 0.4420972
15.9394 0.4494719
15.9594 0.4286315
15.9794 0.4236149
15.9994 0.4337625
16.0194 0.43454
16.0394 0.4145178
16.0594 0.4409081
16.0794 0.4313061
16.0994 0.4148796
16.1194 0.4333007
16.1394 0.4258229
16.1594 0.4097857
16.1794 0.4295347
16.1994 0.4152414
16.2194 0.4534861
16.2394 0.4439032
16.2594 0.4193449
16.2794 0.4104267
16.2994 0.4345975
16.3194 0.4388909
16.3394 0.4406241
16.3594 0.4438463
16.3794 0.4370931
16.3994 0.4174629
16.4194 0.4159629
16.4394 0.4501943
16.4594 0.4436783
16.4794 0.4121892
16.4994 0.4320301
16.5194 0.4365773
16.5394 0.4464582
16.5594 0.4284858
16.5794 0.4178518
16.5994 0.4309585
16.6194 0.4355749
16.6394 0.4081968
16.6594 0.4205354
16.6794 0.4268489
16.6994 0.429942
16.7194 0.4413041
16.7394 0.4300294
16.7594 0.4232614
16.7794 0.4418996
16.7994 0.4191658
16.8194 0.4255878
16.8394 0.3947468
16.8594 0.4214855
16.8794 0.4305813
16.8994 0.4274629
16.9194 0.435574
16.9394 0.4272292
16.9594 0.401933
16.9794 0.438577
16.9994 0.4198219
17.0194 0.4292437
17.0394 0.4165024
17.0594 0.4424935
17.0794 0.4181209
17.0994 0.4183597
17.1194 0.4295055
17.1394 0.4508324
17.1594 0.4290983
17.1794 0.4369502
17.1994 0.4425776
17.2194 0.4393457
17.2394 0.4492492
17.2594 0.4231133
17.2794 0.4341949
17.2994 0.4409929
17.3194 0.4155411
17.3394 0.4296794
17.3594 0.4399142
17.3794 0.4460388
17.3994 0.4217524
17.4194 0.4201482
17.4394 0.4375782
17.4594 0.42547
17.4794 0.4346834
17.4994 0.4317697
17.5194 0.4515803
17.5394 0.4097259
17.5594 0.4370353
17.5794 0.4118859
17.5994 0.4226995
17.6194 0.4092071
17.6394 0.4227586
17.6594 0.4216633
17.6794 0.4391189
17.6994 0.4323197
17.7194 0.4376352
17.7394 0.4374067
17.7594 0.4181514
17.7794 0.4110357
17.7994 0.4604617
17.8194 0.4241753
17.8394 0.4267901
17.8594 0.4493884
17.8794 0.4233498
17.8994 0.4316539
17.9194 0.414578
17.9394 0.4341082
17.9594 0.4152707
17.9794 0.4174319
17.9994 0.4372928
18.0194 0.4519958
18.0394 0.4154815
18.0594 0.4315383
18.0794 0.4148793
18.0994 0.4401131
18.1194 0.4439318
18.1394 0.4314511
18.1594 0.4276965
18.1794 0.4452805
18.1994 0.406725
18.2194 0.4180013
18.2394 0.4445785
18.2594 0.419821
18.2794 0.4015905
18.2994 0.452051
18.3194 0.4366355
18.3394 0.4096941
18.3594 0.4336762
18.3794 0.3920775
18.3994 0.414095
18.4194 0.4318566
18.4394 0.4347987
18.4594 0.4304354
18.4794 0.4151204
18.4994 0.433042
18.5194 0.4299711
18.5394 0.4355746
18.5594 0.4246771
18.5794 0.4426617
18.5994 0.4453651
18.6194 0.4259109
18.6394 0.4282812
18.6594 0.419941
18.6794 0.4403689
18.6994 0.4322326
18.7194 0.4450566
18.7394 0.4253523
18.7594 0.4385199
18.7794 0.4139441
18.7994 0.4430293
18.8194 0.4111568
18.8394 0.4337628
18.8594 0.4054008
18.8794 0.421486
18.8994 0.4432828
18.9194 0.4197023
18.9394 0.4355743
18.9594 0.4151508
18.9794 0.4079522
18.9994 0.4401143
19.0194 0.4111265
19.0394 0.4306103
19.0594 0.4180019
19.0794 0.4134617
19.0994 0.4256174
19.1194 0.4250592
19.1394 0.4204165
19.1594 0.4101828
19.1794 0.4187487
19.1994 0.4393173
19.2194 0.4344249
19.2394 0.4453657
19.2594 0.4225518
19.2794 0.4354888
19.2994 0.408105
19.3194 0.425911
19.3394 0.4526304
19.3594 0.4328968
19.3794 0.4246469
19.3994 0.4255292
19.4194 0.4479682
19.4394 0.4125832
19.4594 0.3939864
19.4794 0.4272295
19.4994 0.4380917
19.5194 0.4248536
19.5394 0.4140959
19.5594 0.4242934
19.5794 0.4339642
19.5994 0.4215746
19.6194 0.4266435
19.6394 0.4414179
19.6594 0.4103963
19.6794 0.4575476
19.6994 0.4416736
19.7194 0.4555491
19.7394 0.4355173
19.7594 0.4216044
19.7794 0.4418708
19.7994 0.4497224
19.8194 0.4074616
19.8394 0.4470461
19.8594 0.414065
19.8794 0.4130369
19.8994 0.4246758
19.9194 0.4137931
19.9394 0.4330414
19.9594 0.434799
19.9794 0.4251178
19.9994 0.4208623
&
@target G1.S0
@type xy
0 2192
0.02 38
0.04 1484
0.06 1086
0.08 1073
0.1 2175
0.12 610
0.14 26
0.16 0
0.18 1321
0.2 12
0.22 19
0.24 505
0.26 570
0.28 4
0.3 219
0.32 0
0.34 703
0.36 90
0.38 561
0.4 642
0.42 1121
0.44 886
0.46 1563
0.48 1795
0.5 744
0.52 1250
0.54 536
0.56 800
0.58 1490
0.6 1467
0.62 865
0.64 1323
0.66 1343
0.68 1758
0.7 797
0.72 313
0.74 604
0.76 520
0.78 294
0.8 586
0.82 1434
0.84 573
0.86 703
0.88 447
0.9 648
0.92 247
0.94 305
0.96 259
0.98 393
1 398
1.02 157
1.04 439
1.06 407
1.08 106
1.1 275
1.12 551
1.14 466
1.16 652
1.18 674
1.2 943
1.22 1251
1.24 1747
1.26 1275
1.28 1433
1.3 835
1.32 915
1.34 344
1.36 723
1.38 567
1.4 719
1.42 862
1.44 512
1.46 440
1.48 748
1.5 1057
1.52 514
1.54 1000
1.56 411
1.58 0
1.6 0
1.62 759
1.64 969
1.66 2226
1.68 38
1.7 0
1.72 7
1.74 649
1.76 516
1.78 1
1.8 0
1.82 0
1.84 53
1.86 265
1.88 289
1.9 4
1.92 2
1.94 0
1.96 0
1.98 83
2 809
2.02 594
2.04 214
2.06 466
2.08 435
2.1 495
2.12 316
2.14 210
2.16 363
2.18 362
2.2 205
2.22 554
2.24 278
2.26 295
2.28 125
2.3 179
2.32 253
2.34 367
2.36 299
2.38 452
2.4 240
2.42 831
2.44 281
2.46 49
2.48 415
2.5 571
2.52 459
2.54 578
2.56 515
2.58 177
2.6 289
2.62 626
2.64 513
2.66 353
2.68 91
2.7 328
2.72 159
2.74 602
2.76 432
2.78 389
2.8 579
2.82 1025
2.84 910
2.86 519
2.88 410
2.9 203
2.92 414
2.94 812
2.96 602
2.98 750
3 447
3.02 356
3.04 789
3.06 711
3.08 1489
3.1 2523
3.12 1810
3.14 1553
3.16 753
3.18 2085
3.2 1901
3.22 1349
3.24 997
3.26 520
3.28 1031
3.3 888
3.32 1185
3.34 905
3.36 550
3.38 320
3.4 777
3.42 481
3.44 1503
3.46 990
3.48 2039
3.5 1530
3.52 544
3.54 1412
3.56 2112
3.58 2268
3.6 1563
3.62 1041
3.64 800
3.66 572
3.68 297
3.7 227
3.72 431
3.74 225
3.76 134
3.78 454
3.8 833
3.82 846
3.84 673
3.86 788
3.88 690
3.9 535
3.92 151
3.94 202
3.96 606
3.98 189
4 219
4.02 212
4.04 258
4.06 150
4.08 106
4.1 379
4.12 178
4.14 129
4.16 170
4.18 226
4.2 70
4.22 230
4.24 156
4.26 113
4.28 360
4.3 123
4.32 384
4.34 969
4.36 649
4.38 137
4.4 464
4.42 296
4.44 1068
4.46 958
4.48 699
4.5 570
4.52 608
4.54 714
4.56 847
4.58 664
4.6 498
4.62 1113
4.64 815
4.66 985
4.68 1042
4.7 1494
4.72 832
4.74 1186
4.76 1940
4.78 782
4.8 582
4.82 795
4.84 1419
4.86 634
4.88 452
4.9 523
4.92 362
4.94 863
4.96 764
4.98 627
5 386
5.02 372
5.04 993
5.06 305
5.08 594
5.1 470
5.12 421
5.14 318
5.16 503
5.18 169
5.2 101
5.22 309
5.24 1184
5.26 595
5.28 691
5.3 519
5.32 457
5.34 853
5.36 628
5.38 832
5.4 459
5.42 620
5.44 651
5.46 696
5.48 991
5.5 922
5.52 904
5.54 1144
5.56 1033
5.58 1542
5.6 981
5.62 1010
5.64 980
5.66 938
5.68 857
5.7 688
5.72 992
5.74 712
5.76 920
5.78 1031
5.8 797
5.82 690
5.84 675
5.86 472
5.88 543
5.9 419
5.92 466
5.94 387
5.96 734
5.98 878
6 664
6.02 636
6.04 861
6.06 479
6.08 446
6.1 389
6.12 567
6.14 283
6.16 304
6.18 721
6.2 683
6.22 541
6.24 651
6.26 349
6.28 313
6.3 315
6.32 352
6.34 399
6.36 439
6.38 700
6.4 585
6.42 330
6.44 578
6.46 421
6.48 507
6.5 395
6.52 296
6.54 591
6.56 580
6.58 437
6.6 317
6.62 464
6.64 518
6.66 805
6.68 547
6.7 689
6.72 670
6.74 479
6.76 369
6.78 375
6.8 242
6.82 368
6.84 688
6.86 152
6.88 377
6.9 498
6.92 313
6.94 354
6.96 501
6.98 646
7 728
7.02 494
7.04 407
7.06 285
7.08 625
7.1 400
7.12 395
7.14 574
7.16 378
7.18 489
7.2 749
7.22 529
7.24 475
7.26 917
7.28 619
7.3 876
7.32 550
7.34 589
7.36 706
7.38 561
7.4 816
7.42 805
7.44 621
7.46 682
7.48 466
7.5 988
7.52 2091
7.54 1179
7.56 1124
7.58 1583
7.6 1309
7.62 911
7.64 1128
7.66 1262
7.68 1442
7.7 1067
7.72 1701
7.74 1491
7.76 1563
7.78 1143
7.8 1407
7.82 1362
7.84 1546
7.86 1421
7.88 1419
7.9 1437
7.92 710
7.94 1433
7.96 1125
7.98 985
8 1005
8.02 1277
8.04 833
8.06 840
8.08 1028
8.1 671
8.12 880
8.14 953
8.16 1163
8.18 549
8.2 840
8.22 914
8.24 469
8.26 865
8.28 312
8.3 652
8.32 892
8.34 1165
8.36 765
8.38 812
8.4 1336
8.42 791
8.44 1125
8.46 592
8.48 735
8.5 940
8.52 753
8.54 730
8.56 728
8.58 769
8.6 514
8.62 416
8.64 615
8.66 685
8.68 384
8.7 419
8.72 356
8.74 291
8.76 1244
8.78 297
8.8 319
8.82 859
8.84 785
8.86 1192
8.88 761
8.9 632
8.92 1991
8.94 1316
8.96 1400
8.98 742
9 831
9.02 1681
9.04 844
9.06 1315
9.08 1716
9.1 1234
9.12 1265
9.14 3716
9.16 3448
9.18 4207
9.2 2881
9.22 2839
9.24 2121
9.26 2458
9.28 2299
9.3 2403
9.32 2092
9.34 1399
9.36 1106
9.38 1623
9.4 3675
9.42 4303
9.44 3941
9.46 5661
9.48 5307
9.5 5473
9.52 4843
9.54 4888
9.56 5717
9.58 4762
9.6 4378
9.62 3735
9.64 4729
9.66 4286
9.68 4779
9.7 4496
9.72 4192
9.74 3164
9.76 3205
9.78 3530
9.8 3602
9.82 4893
9.84 4943
9.86 4242
9.88 4353
9.9 5095
9.92 5518
9.94 4627
9.96 4218
9.98 5975
10 5544
10.02 3733
10.04 4060
10.06 4952
10.08 4132
10.1 4636
10.12 3898
10.14 3559
10.16 4477
10.18 4501
10.2 4616
10.22 4102
10.24 4812
10.26 4894
10.28 5190
10.3 5133
10.32 3099
10.34 5157
10.36 4748
10.38 5526
10.4 4758
10.42 5568
10.44 5676
10.46 5292
10.48 5090
10.5 4829
10.52 5162
10.54 5036
10.56 4192
10.58 4236
10.6 3849
10.62 3994
10.64 5080
10.66 4256
10.68 4339
10.7 4908
10.72 5425
10.74 4707
10.76 5188
10.78 5255
10.8 4941
10.82 4656
10.84 3364
10.86 3624
10.88 3696
10.9 4628
10.92 4962
10.94 3892
10.96 5218
10.98 5086
11 5765
11.02 5696
11.04 5068
11.06 3016
11.08 2904
11.1 4433
11.12 3443
11.14 4699
11.16 5176
11.18 4547
11.2 4800
11.22 4034
11.24 4036
11.26 4704
11.28 5102
11.3 6588
11.32 3995
11.34 5146
11.36 5353
11.38 5393
11.4 3707
11.42 5074
11.44 4540
11.46 4834
11.48 4296
11.5 5751
11.52 6298
11.54 4301
11.56 3925
11.58 3977
11.6 4731
11.62 5413
11.64 4930
11.66 5309
11.68 5770
11.7 6710
11.72 7083
11.74 6811
11.76 7095
11.78 7167
11.8 7106
11.82 6809
11.84 6460
11.86 7056
11.88 5725
11.9 8294
11.92 6330
11.94 5486
11.96 5854
11.98 5352
12 4379
12.02 4132
12.04 3486
12.06 2499
12.08 2595
12.1 3249
12.12 3932
12.14 3635
12.16 2626
12.18 2281
12.2 2956
12.22 3105
12.24 3089
12.26 3257
12.28 3481
12.3 2978
12.32 2825
12.34 2839
12.36 2950
12.38 3562
12.4 3035
12.42 3693
12.44 3522
12.46 4430
12.48 3887
12.5 5054
12.52 5999
12.54 6643
12.56 5598
12.58 6021
12.6 6065
12.62 6513
12.64 6138
12.66 5395
12.68 4134
12.7 3512
12.72 5004
12.74 5722
12.76 4911
12.78 4069
12.8 4983
12.82 6082
12.84 5506
12.86 5996
12.88 4981
12.9 3496
12.92 3575
12.94 2579
12.96 3198
12.98 4624
13 4492
13.02 4035
13.04 4545
13.06 5049
13.08 5277
13.1 4336
13.12 5258
13.14 5978
13.16 4877
13.18 4266
13.2 4810
13.22 4972
13.24 5499
13.26 6143
13.28 5087
13.3 5595
13.32 5042
13.34 4664
13.36 5048
13.38 3366
13.4 3938
13.42 4564
13.44 4198
13.46 5206
13.48 4340
13.5 4374
13.52 5678
13.54 5461
13.56 7171
13.58 7921
13.6 6536
13.62 5046
13.64 6153
13.66 5507
13.68 3302
13.7 4416
13.72 5409
13.74 4649
13.76 4416
13.78 5241
13.8 5340
13.82 7084
13.84 6990
13.86 5065
13.88 5215
13.9 6622
13.92 6238
13.94 5293
13.96 5498
13.98 4844
14 3225
14.02 5890
14.04 4924
14.06 4141
14.08 4895
14.1 4735
14.12 5687
14.14 4459
14.16 4930
14.18 5605
14.2 5136
14.22 5126
14.24 4622
14.26 4836
14.28 4917
14.3 3649
14.3194 4202
14.3394 6534
14.3594 4067
14.3794 4075
14.3994 3797
14.4194 5765
14.4394 5132
14.4594 6547
14.4794 7827
14.4994 7233
14.5194 7674
14.5394 8276
14.5594 6838
14.5794 7755
14.5994 7332
14.6194 6278
14.6394 7103
14.6594 6523
14.6794 5599
14.6994 5126
14.7194 5949
14.7394 6518
14.7594 6480
14.7794 4521
14.7994 4128
14.8194 4835
14.8394 4716
14.8594 3594
14.8794 3141
14.8994 4293
14.9194 4027
14.9394 3250
14.9594 4297
14.9794 3867
14.9994 3046
15.0194 2958
15.0394 4429
15.0594 3857
15.0794 3770
15.0994 5797
15.1194 6545
15.1394 5911
15.1594 5298
15.1794 6580
15.1994 6568
15.2194 9103
15.2394 8161
15.2594 7675
15.2794 6478
15.2994 7644
15.3194 8059
15.3394 8020
15.3594 8602
15.3794 7478
15.3994 7722
15.4194 8978
15.4394 8673
15.4594 8551
15.4794 9142
15.4994 7457
15.5194 7537
15.5394 7856
15.5594 9031
15.5794 8140
15.5994 7303
15.6194 7422
15.6394 7037
15.6594 7346
15.6794 7923
15.6994 6642
15.7194 6787
15.7394 6113
15.7594 5813
15.7794 7387
15.7994 8186
15.8194 8375
15.8394 7652
15.8594 7197
15.8794 7864
15.8994 8162
15.9194 8160
15.9394 7101
15.9594 6356
15.9794 5481
15.9994 5769
16.0194 5933
16.0394 7650
16.0594 7959
16.0794 8386
16.0994 6985
16.1194 7484
16.1394 8127
16.1594 7171
16.1794 6945
16.1994 6062
16.2194 7016
16.2394 6966
16.2594 6711
16.2794 6767
16.2994 6685
16.3194 6403
16.3394 6465
16.3594 6819
16.3794 6668
16.3994 6771
16.4194 6310
16.4394 7710
16.4594 8821
16.4794 8495
16.4994 7789
16.5194 8153
16.5394 7174
16.5594 6864
16.5794 6930
16.5994 7375
16.6194 7441
16.6394 7525
16.6594 6846
16.6794 6126
16.6994 7340
16.7194 6834
16.7394 7918
16.7594 7828
16.7794 7463
16.7994 6496
16.8194 8232
16.8394 8315
16.8594 8816
16.8794 9185
16.8994 8497
16.9194 6721
16.9394 6678
16.9594 4955
16.9794 4822
16.9994 6002
17.0194 5721
17.0394 6527
17.0594 7087
17.0794 7703
17.0994 7894
17.1194 8239
17.1394 8335
17.1594 8960
17.1794 7391
17.1994 6039
17.2194 5783
17.2394 7549
17.2594 7440
17.2794 5677
17.2994 6117
17.3194 5587
17.3394 7163
17.3594 6324
17.3794 6149
17.3994 7158
17.4194 6316
17.4394 5403
17.4594 4955
17.4794 5500
17.4994 5312
17.5194 5141
17.5394 5912
17.5594 4762
17.5794 5377
17.5994 5367
17.6194 5720
17.6394 4794
17.6594 5378
17.6794 6475
17.6994 5635
17.7194 4540
17.7394 5269
17.7594 5458
17.7794 5353
17.7994 6233
17.8194 5037
17.8394 6402
17.8594 6959
17.8794 5755
17.8994 5851
17.9194 5805
17.9394 6009
17.9594 6212
17.9794 5842
17.9994 5597
18.0194 6929
18.0394 6238
18.0594 6668
18.0794 6433
18.0994 8005
18.1194 7531
18.1394 9770
18.1594 8367
18.1794 7335
18.1994 5636
18.2194 4242
18.2394 4775
18.2594 4463
18.2794 4885
18.2994 4510
18.3194 3113
18.3394 4500
18.3594 5621
18.3794 5986
18.3994 7114
18.4194 7072
18.4394 7988
18.4594 7200
18.4794 7155
18.4994 6408
18.5194 6510
18.5394 7500
18.5594 6873
18.5794 7698
18.5994 6450
18.6194 6825
18.6394 7886
18.6594 7191
18.6794 7522
18.6994 7057
18.7194 7377
18.7394 7963
18.7594 8779
18.7794 8398
18.7994 7388
18.8194 6405
18.8394 7011
18.8594 7547
18.8794 6080
18.8994 5148
18.9194 4954
18.9394 5325
18.9594 4919
18.9794 5384
18.9994 5888
19.0194 8230
19.0394 6671
19.0594 5984
19.0794 7364
19.0994 7580
19.1194 7685
19.1394 7697
19.1594 6456
19.1794 8199
19.1994 7469
19.2194 8216
19.2394 7966
19.2594 7920
19.2794 7356
19.2994 7660
19.3194 7248
19.3394 7832
19.3594 7456
19.3794 6972
19.3994 7421
19.4194 7796
19.4394 9220
19.4594 8598
19.4794 7613
19.4994 6752
19.5194 6740
19.5394 7564
19.5594 6324
19.5794 6647
19.5994 6351
19.6194 8167
19.6394 8057
19.6594 7380
19.6794 7993
19.6994 7476
19.7194 6776
19.7394 6007
19.7594 6517
19.7794 6092
19.7994 7083
19.8194 6469
19.8394 6011
19.8594 6866
19.8794 6419
19.8994 5684
19.9194 5748
19.9394 4896
19.9594 4001
19.9794 4071
19.9994 3847
&
@target G1.S1
@type xy
0 851
0.02 6
0.04 369
0.06 422
0.08 534
0.1 62
0.12 365
0.14 0
0.16 0
0.18 77
0.2 1
0.22 20
0.24 1255
0.26 705
0.28 0
0.3 15
0.32 0
0.34 266
0.36 127
0.38 1100
0.4 261
0.42 206
0.44 234
0.46 267
0.48 41
0.5 58
0.52 470
0.54 586
0.56 190
0.58 103
0.6 527
0.62 262
0.64 673
0.66 207
0.68 359
0.7 180
0.72 91
0.74 522
0.76 1152
0.78 1439
0.8 994
0.82 689
0.84 1155
0.86 847
0.88 1278
0.9 573
0.92 1074
0.94 1133
0.96 738
0.98 1839
1 1610
1.02 170
1.04 855
1.06 1445
1.08 1456
1.1 855
1.12 1061
1.14 1048
1.16 994
1.18 799
1.2 231
1.22 637
1.24 431
1.26 233
1.28 476
1.3 826
1.32 526
1.34 1455
1.36 1352
1.38 1305
1.4 60
1.42 357
1.44 308
1.46 231
1.48 737
1.5 1944
1.52 263
1.54 929
1.56 150
1.58 0
1.6 0
1.62 27
1.64 22
1.66 12
1.68 5
1.7 0
1.72 0
1.74 1338
1.76 1431
1.78 52
1.8 0
1.82 0
1.84 68
1.86 957
1.88 1985
1.9 1314
1.92 0
1.94 1
1.96 0
1.98 31
2 1994
2.02 1164
2.04 454
2.06 434
2.08 250
2.1 123
2.12 305
2.14 579
2.16 465
2.18 545
2.2 700
2.22 736
2.24 359
2.26 639
2.28 128
2.3 148
2.32 67
2.34 410
2.36 594
2.38 229
2.4 91
2.42 1434
2.44 400
2.46 40
2.48 468
2.5 319
2.52 261
2.54 95
2.56 145
2.58 219
2.6 473
2.62 298
2.64 247
2.66 588
2.68 403
2.7 1045
2.72 386
2.74 474
2.76 458
2.78 663
2.8 248
2.82 740
2.84 655
2.86 177
2.88 287
2.9 209
2.92 415
2.94 266
2.96 300
2.98 74
3 54
3.02 102
3.04 131
3.06 330
3.08 259
3.1 450
3.12 369
3.14 720
3.16 303
3.18 811
3.2 447
3.22 624
3.24 810
3.26 1571
3.28 1643
3.3 1639
3.32 1468
3.34 877
3.36 1735
3.38 2000
3.4 1871
3.42 1080
3.44 2372
3.46 617
3.48 1627
3.5 1194
3.52 866
3.54 493
3.56 885
3.58 1237
3.6 1331
3.62 918
3.64 2546
3.66 2245
3.68 1507
3.7 965
3.72 2335
3.74 1519
3.76 2424
3.78 1050
3.8 2473
3.82 1932
3.84 1561
3.86 1618
3.88 803
3.9 2324
3.92 551
3.94 1026
3.96 1211
3.98 539
4 659
4.02 618
4.04 514
4.06 1199
4.08 933
4.1 1112
4.12 325
4.14 332
4.16 669
4.18 311
4.2 445
4.22 1804
4.24 719
4.26 794
4.28 710
4.3 468
4.32 912
4.34 1101
4.36 822
4.38 1308
4.4 957
4.42 523
4.44 809
4.46 1338
4.48 1081
4.5 708
4.52 673
4.54 966
4.56 1094
4.58 508
4.6 494
4.62 413
4.64 223
4.66 808
4.68 255
4.7 650
4.72 569
4.74 251
4.76 303
4.78 408
4.8 530
4.82 575
4.84 813
4.86 607
4.88 713
4.9 720
4.92 541
4.94 512
4.96 797
4.98 702
5 700
5.02 734
5.04 790
5.06 896
5.08 1055
5.1 855
5.12 746
5.14 717
5.16 502
5.18 452
5.2 233
5.22 577
5.24 945
5.26 494
5.28 644
5.3 685
5.32 387
5.34 739
5.36 786
5.38 532
5.4 236
5.42 308
5.44 481
5.46 612
5.48 715
5.5 503
5.52 553
5.54 580
5.56 391
5.58 584
5.6 344
5.62 286
5.64 285
5.66 406
5.68 380
5.7 259
5.72 241
5.74 245
5.76 287
5.78 273
5.8 312
5.82 272
5.84 292
5.86 394
5.88 454
5.9 338
5.92 283
5.94 179
5.96 245
5.98 287
6 299
6.02 529
6.04 602
6.06 487
6.08 463
6.1 397
6.12 521
6.14 319
6.16 287
6.18 114
6.2 213
6.22 247
6.24 398
6.26 305
6.28 412
6.3 264
6.32 575
6.34 334
6.36 248
6.38 443
6.4 458
6.42 341
6.44 395
6.46 639
6.48 480
6.5 376
6.52 708
6.54 610
6.56 282
6.58 382
6.6 406
6.62 264
6.64 193
6.66 225
6.68 341
6.7 261
6.72 290
6.74 191
6.76 236
6.78 223
6.8 176
6.82 281
6.84 146
6.86 257
6.88 295
6.9 457
6.92 318
6.94 569
6.96 582
6.98 461
7 298
7.02 478
7.04 453
7.06 347
7.08 273
7.1 364
7.12 395
7.14 403
7.16 362
7.18 384
7.2 264
7.22 240
7.24 133
7.26 390
7.28 482
7.3 364
7.32 202
7.34 416
7.36 280
7.38 185
7.4 210
7.42 162
7.44 179
7.46 246
7.48 260
7.5 360
7.52 330
7.54 317
7.56 350
7.58 212
7.6 66
7.62 139
7.64 118
7.66 133
7.68 131
7.7 118
7.72 165
7.74 149
7.76 121
7.78 145
7.8 53
7.82 77
7.84 121
7.86 85
7.88 72
7.9 67
7.92 109
7.94 113
7.96 137
7.98 132
8 112
8.02 274
8.04 272
8.06 308
8.08 290
8.1 191
8.12 448
8.14 419
8.16 339
8.18 375
8.2 237
8.22 337
8.24 524
8.26 326
8.28 244
8.3 433
8.32 422
8.34 303
8.36 241
8.38 274
8.4 584
8.42 409
8.44 714
8.46 480
8.48 948
8.5 1036
8.52 1187
8.54 1250
8.56 1264
8.58 1505
8.6 1720
8.62 1488
8.64 1295
8.66 1479
8.68 1128
8.7 673
8.72 438
8.74 655
8.76 1018
8.78 990
8.8 938
8.82 1444
8.84 1151
8.86 1350
8.88 1017
8.9 1266
8.92 419
8.94 504
8.96 639
8.98 801
9 411
9.02 553
9.04 583
9.06 1008
9.08 628
9.1 728
9.12 1091
9.14 3013
9.16 3835
9.18 2733
9.2 1836
9.22 1788
9.24 2947
9.26 2341
9.28 2718
9.3 2583
9.32 3568
9.34 3578
9.36 3098
9.38 4479
9.4 6394
9.42 9342
9.44 9570
9.46 9096
9.48 8907
9.5 8787
9.52 8294
9.54 8742
9.56 9946
9.58 10024
9.6 11256
9.62 10580
9.64 9877
9.66 9255
9.68 9085
9.7 10721
9.72 10670
9.74 11187
9.76 11613
9.78 11283
9.8 11192
9.82 8593
9.84 8607
9.86 8779
9.88 10162
9.9 10905
9.92 10198
9.94 9587
9.96 10483
9.98 10523
10 9951
10.02 9749
10.04 10337
10.06 8750
10.08 8604
10.1 9657
10.12 10670
10.14 10471
10.16 9626
10.18 8684
10.2 8181
10.22 8145
10.24 9046
10.26 8593
10.28 7997
10.3 7870
10.32 9802
10.34 9331
10.36 7859
10.38 8971
10.4 9039
10.42 8707
10.44 9204
10.46 8267
10.48 9126
10.5 9083
10.52 9019
10.54 8897
10.56 10006
10.58 8442
10.6 10390
10.62 9707
10.64 9659
10.66 8546
10.68 9536
10.7 8445
10.72 8576
10.74 9087
10.76 9013
10.78 9368
10.8 11012
10.82 9338
10.84 10293
10.86 10399
10.88 9907
10.9 9134
10.92 7935
10.94 7110
10.96 7869
10.98 6926
11 7384
11.02 9522
11.04 11109
11.06 9690
11.08 9557
11.1 10804
11.12 8574
11.14 9316
11.16 10398
11.18 10765
11.2 10078
11.22 10373
11.24 9130
11.26 9638
11.28 8386
11.3 9964
11.32 8869
11.34 9444
11.36 8698
11.38 10145
11.4 11265
11.42 12422
11.44 10902
11.46 11006
11.48 10467
11.5 8582
11.52 7460
11.54 9207
11.56 9368
11.58 8992
11.6 9448
11.62 9089
11.64 8793
11.66 8430
11.68 8214
11.7 7890
11.72 5387
11.74 6928
11.76 6365
11.78 5737
11.8 5999
11.82 6212
11.84 5792
11.86 6409
11.88 6311
11.9 5046
11.92 6277
11.94 9336
11.96 8640
11.98 7772
12 8175
12.02 8623
12.04 10408
12.06 11468
12.08 10643
12.1 10252
12.12 8653
12.14 9555
12.16 11065
12.18 9816
12.2 10136
12.22 10400
12.24 8852
12.26 10665
12.28 9434
12.3 9843
12.32 10705
12.34 9858
12.36 11432
12.38 9785
12.4 7396
12.42 10771
12.44 8645
12.46 7476
12.48 8155
12.5 8066
12.52 7305
12.54 6910
12.56 7281
12.58 7901
12.6 8452
12.62 7155
12.64 8695
12.66 9054
12.68 8478
12.7 9659
12.72 8799
12.74 8862
12.76 11792
12.78 10233
12.8 8765
12.82 7988
12.84 8817
12.86 8884
12.88 8583
12.9 11042
12.92 11376
12.94 13218
12.96 12689
12.98 11408
13 12348
13.02 12170
13.04 11817
13.06 11907
13.08 10296
13.1 10943
13.12 10426
13.14 9449
13.16 11713
13.18 11730
13.2 10894
13.22 10556
13.24 10788
13.26 10392
13.28 9948
13.3 11565
13.32 11533
13.34 12248
13.36 11213
13.38 11259
13.4 9560
13.42 9966
13.44 11539
13.46 10621
13.48 14144
13.5 12664
13.52 11866
13.54 10690
13.56 8787
13.58 8773
13.6 10217
13.62 12496
13.64 11493
13.66 12991
13.68 14224
13.7 12526
13.72 11164
13.74 11257
13.76 12259
13.78 13277
13.8 11040
13.82 9146
13.84 9398
13.86 12668
13.88 10901
13.9 9743
13.92 12232
13.94 10811
13.96 11125
13.98 11020
14 12209
14.02 10961
14.04 10748
14.06 11079
14.08 10576
14.1 9894
14.12 10870
14.14 10071
14.16 10510
14.18 10642
14.2 10057
14.22 9597
14.24 11648
14.26 11086
14.28 11201
14.3 12617
14.3194 12333
14.3394 9307
14.3594 12509
14.3794 11098
14.3994 10736
14.4194 10491
14.4394 9935
14.4594 8607
14.4794 7294
14.4994 7260
14.5194 7206
14.5394 6450
14.5594 8276
14.5794 7935
14.5994 8727
14.6194 10050
14.6394 9335
14.6594 9941
14.6794 10538
14.6994 11200
14.7194 10478
14.7394 9995
14.7594 11228
14.7794 11169
14.7994 11593
14.8194 12794
14.8394 12141
14.8594 10597
14.8794 11853
14.8994 10739
14.9194 11566
14.9394 10748
14.9594 9961
14.9794 9122
14.9994 9459
15.0194 8667
15.0394 8767
15.0594 10144
15.0794 9838
15.0994 9175
15.1194 8841
15.1394 8814
15.1594 8933
15.1794 8019
15.1994 7389
15.2194 6889
15.2394 6312
15.2594 8310
15.2794 7639
15.2994 5983
15.3194 6188
15.3394 6087
15.3594 6349
15.3794 6974
15.3994 7119
15.4194 7391
15.4394 6086
15.4594 6827
15.4794 6269
15.4994 5803
15.5194 6342
15.5394 6869
15.5594 6718
15.5794 6322
15.5994 6459
15.6194 6156
15.6394 6247
15.6594 5761
15.6794 6238
15.6994 6624
15.7194 7602
15.7394 7669
15.7594 7037
15.7794 5808
15.7994 5947
15.8194 5659
15.8394 5399
15.8594 6047
15.8794 6171
15.8994 5700
15.9194 6415
15.9394 5713
15.9594 7382
15.9794 7075
15.9994 7859
16.0194 7755
16.0394 7563
16.0594 7686
16.0794 6882
16.0994 8105
16.1194 8010
16.1394 7374
16.1594 8459
16.1794 7302
16.1994 7676
16.2194 7055
16.2394 6301
16.2594 7165
16.2794 7708
16.2994 7569
16.3194 6742
16.3394 6365
16.3594 6349
16.3794 5595
16.3994 5666
16.4194 5453
16.4394 5723
16.4594 4255
16.4794 4485
16.4994 5162
16.5194 4461
16.5394 5754
16.5594 6197
16.5794 5677
16.5994 6540
16.6194 4622
16.6394 5394
16.6594 5840
16.6794 7125
16.6994 6320
16.7194 7409
16.7394 6563
16.7594 6699
16.7794 6672
16.7994 7543
16.8194 6520
16.8394 5865
16.8594 6123
16.8794 4985
16.8994 4718
16.9194 6117
16.9394 6876
16.9594 8657
16.9794 8468
16.9994 7856
17.0194 8253
17.0394 6938
17.0594 6521
17.0794 6846
17.0994 5331
17.1194 4920
17.1394 4229
17.1594 4719
17.1794 5207
17.1994 7152
17.2194 6270
17.2394 6956
17.2594 6030
17.2794 6272
17.2994 6889
17.3194 8000
17.3394 8172
17.3594 6844
17.3794 6815
17.3994 7224
17.4194 6728
17.4394 6255
17.4594 6847
17.4794 6459
17.4994 7099
17.5194 7824
17.5394 7551
17.5594 7701
17.5794 7390
17.5994 7362
17.6194 8325
17.6394 8330
17.6594 8699
17.6794 9000
17.6994 9314
17.7194 8561
17.7394 7704
17.7594 8196
17.7794 7827
17.7994 7900
17.8194 8497
17.8394 7320
17.8594 6840
17.8794 7747
17.8994 6896
17.9194 8039
17.9394 7975
17.9594 6746
17.9794 7651
17.9994 6601
18.0194 7615
18.0394 6540
18.0594 6894
18.0794 6879
18.0994 5958
18.1194 5768
18.1394 4889
18.1594 4987
18.1794 6563
18.1994 5872
18.2194 8293
18.2394 7754
18.2594 9215
18.2794 9917
18.2994 8762
18.3194 8226
18.3394 7974
18.3594 7869
18.3794 5406
18.3994 5242
18.4194 5604
18.4394 6313
18.4594 6657
18.4794 7196
18.4994 7655
18.5194 5703
18.5394 6051
18.5594 4838
18.5794 4374
18.5994 4369
18.6194 4092
18.6394 4204
18.6594 4646
18.6794 5329
18.6994 4437
18.7194 5584
18.7394 4314
18.7594 4058
18.7794 4064
18.7994 4457
18.8194 5607
18.8394 5489
18.8594 5794
18.8794 5214
18.8994 5793
18.9194 5798
18.9394 5450
18.9594 5929
18.9794 6248
18.9994 6515
19.0194 5278
19.0394 5802
19.0594 5518
19.0794 4558
19.0994 4798
19.1194 5092
19.1394 4996
19.1594 4436
19.1794 4678
19.1994 5129
19.2194 4691
19.2394 4200
19.2594 3928
19.2794 3983
19.2994 3566
19.3194 3044
19.3394 3864
19.3594 5180
19.3794 5479
19.3994 4828
19.4194 4374
19.4394 4498
19.4594 4837
19.4794 4589
19.4994 5046
19.5194 4715
19.5394 4812
19.5594 6348
19.5794 6099
19.5994 6053
19.6194 5086
19.6394 5209
19.6594 4860
19.6794 4620
19.6994 6526
19.7194 5993
19.7394 6007
19.7594 5816
19.7794 5540
19.7994 5841
19.8194 5830
19.8394 5555
19.8594 4477
19.8794 5086
19.8994 7045
19.9194 7543
19.9394 8678
19.9594 9616
19.9794 9061
19.9994 9402
&
@target G1.S2
@type xy
0 267
0.02 0
0.04 185
0.06 77
0.08 115
0.1 365
0.12 72
0.14 0
0.16 0
0.18 50
0.2 0
0.22 0
0.24 13
0.26 46
0.28 0
0.3 2
0.32 0
0.34 21
0.36 0
0.38 63
0.4 52
0.42 69
0.44 61
0.46 231
0.48 134
0.5 42
0.52 146
0.54 90
0.56 31
0.58 99
0.6 153
0.62 90
0.64 100
0.66 169
0.68 257
0.7 54
0.72 3
0.74 43
0.76 25
0.78 80
0.8 78
0.82 158
0.84 95
0.86 58
0.88 146
0.9 16
0.92 13
0.94 27
0.96 128
0.98 40
1 16
1.02 4
1.04 77
1.06 21
1.08 39
1.1 37
1.12 62
1.14 72
1.16 119
1.18 24
1.2 47
1.22 88
1.24 200
1.26 115
1.28 118
1.3 47
1.32 103
1.34 54
1.36 131
1.38 137
1.4 45
1.42 90
1.44 101
1.46 12
1.48 23
1.5 140
1.52 43
1.54 99
1.56 7
1.58 0
1.6 0
1.62 38
1.64 50
1.66 158
1.68 0
1.7 0
1.72 0
1.74 17
1.76 31
1.78 0
1.8 0
1.82 0
1.84 0
1.86 14
1.88 96
1.9 93
1.92 0
1.94 0
1.96 0
1.98 0
2 215
2.02 65
2.04 18
2.06 40
2.08 12
2.1 17
2.12 46
2.14 3
2.16 6
2.18 4
2.2 13
2.22 147
2.24 28
2.26 24
2.28 9
2.3 7
2.32 3
2.34 48
2.36 18
2.38 15
2.4 26
2.42 108
2.44 10
2.46 0
2.48 76
2.5 95
2.52 47
2.54 57
2.56 27
2.58 20
2.6 39
2.62 57
2.64 61
2.66 29
2.68 15
2.7 15
2.72 41
2.74 95
2.76 38
2.78 73
2.8 35
2.82 105
2.84 103
2.86 29
2.88 20
2.9 7
2.92 6
2.94 46
2.96 66
2.98 33
3 3
3.02 19
3.04 95
3.06 80
3.08 233
3.1 612
3.12 117
3.14 227
3.16 198
3.18 307
3.2 313
3.22 119
3.24 190
3.26 239
3.28 95
3.3 57
3.32 252
3.34 12
3.36 34
3.38 84
3.4 2
3.42 175
3.44 284
3.46 292
3.48 617
3.5 198
3.52 93
3.54 257
3.56 483
3.58 503
3.6 902
3.62 402
3.64 352
3.66 162
3.68 86
3.7 19
3.72 157
3.74 26
3.76 149
3.78 146
3.8 163
3.82 194
3.84 118
3.86 193
3.88 110
3.9 329
3.92 71
3.94 94
3.96 107
3.98 76
4 69
4.02 60
4.04 20
4.06 13
4.08 23
4.1 26
4.12 17
4.14 3
4.16 28
4.18 39
4.2 10
4.22 95
4.24 28
4.26 34
4.28 26
4.3 16
4.32 33
4.34 84
4.36 53
4.38 73
4.4 77
4.42 8
4.44 102
4.46 176
4.48 152
4.5 76
4.52 65
4.54 143
4.56 110
4.58 43
4.6 57
4.62 39
4.64 106
4.66 114
4.68 156
4.7 187
4.72 109
4.74 131
4.76 221
4.78 52
4.8 70
4.82 152
4.84 237
4.86 55
4.88 93
4.9 57
4.92 91
4.94 111
4.96 94
4.98 143
5 25
5.02 39
5.04 84
5.06 37
5.08 51
5.1 61
5.12 42
5.14 26
5.16 8
5.18 41
5.2 13
5.22 83
5.24 107
5.26 51
5.28 54
5.3 85
5.32 59
5.34 100
5.36 49
5.38 111
5.4 77
5.42 30
5.44 113
5.46 120
5.48 94
5.5 92
5.52 136
5.54 119
5.56 127
5.58 143
5.6 139
5.62 98
5.64 135
5.66 108
5.68 162
5.7 52
5.72 87
5.74 44
5.76 107
5.78 72
5.8 87
5.82 69
5.84 65
5.86 61
5.88 77
5.9 33
5.92 21
5.94 18
5.96 99
5.98 118
6 76
6.02 112
6.04 67
6.06 119
6.08 91
6.1 133
6.12 102
6.14 20
6.16 66
6.18 83
6.2 84
6.22 90
6.24 83
6.26 61
6.28 15
6.3 64
6.32 45
6.34 17
6.36 46
6.38 86
6.4 31
6.42 29
6.44 59
6.46 36
6.48 23
6.5 25
6.52 19
6.54 48
6.56 39
6.58 67
6.6 17
6.62 52
6.64 64
6.66 60
6.68 41
6.7 55
6.72 66
6.74 59
6.76 65
6.78 52
6.8 45
6.82 85
6.84 73
6.86 41
6.88 44
6.9 38
6.92 26
6.94 39
6.96 73
6.98 72
7 43
7.02 69
7.04 61
7.06 80
7.08 50
7.1 75
7.12 32
7.14 22
7.16 39
7.18 54
7.2 66
7.22 39
7.24 44
7.26 101
7.28 74
7.3 119
7.32 47
7.34 44
7.36 117
7.38 90
7.4 61
7.42 56
7.44 79
7.46 80
7.48 78
7.5 112
7.52 277
7.54 96
7.56 145
7.58 86
7.6 79
7.62 55
7.64 43
7.66 79
7.68 96
7.7 94
7.72 92
7.74 143
7.76 107
7.78 61
7.8 154
7.82 87
7.84 117
7.86 167
7.88 145
7.9 178
7.92 91
7.94 171
7.96 229
7.98 108
8 192
8.02 126
8.04 57
8.06 136
8.08 131
8.1 97
8.12 191
8.14 174
8.16 249
8.18 150
8.2 121
8.22 239
8.24 101
8.26 157
8.28 46
8.3 91
8.32 78
8.34 123
8.36 105
8.38 76
8.4 146
8.42 146
8.44 109
8.46 22
8.48 78
8.5 262
8.52 175
8.54 173
8.56 130
8.58 148
8.6 133
8.62 83
8.64 249
8.66 155
8.68 26
8.7 45
8.72 27
8.74 53
8.76 248
8.78 68
8.8 41
8.82 208
8.84 210
8.86 308
8.88 289
8.9 180
8.92 742
8.94 379
8.96 266
8.98 159
9 197
9.02 291
9.04 184
9.06 370
9.08 326
9.1 210
9.12 193
9.14 1436
9.16 1473
9.18 1949
9.2 1482
9.22 1439
9.24 899
9.26 1152
9.28 955
9.3 775
9.32 645
9.34 395
9.36 451
9.38 933
9.4 1839
9.42 3998
9.44 4004
9.46 5453
9.48 3578
9.5 4189
9.52 4635
9.54 4201
9.56 4303
9.58 4325
9.6 2660
9.62 3015
9.64 3150
9.66 3695
9.68 4698
9.7 5542
9.72 4472
9.74 4379
9.76 2932
9.78 3352
9.8 4059
9.82 4329
9.84 4068
9.86 4226
9.88 3057
9.9 4478
9.92 3189
9.94 3089
9.96 3886
9.98 4342
10 4390
10.02 3112
10.04 2446
10.06 3671
10.08 3971
10.1 4151
10.12 3828
10.14 4355
10.16 4271
10.18 4820
10.2 5001
10.22 4338
10.24 3868
10.26 3117
10.28 4373
10.3 3068
10.32 3272
10.34 4349
10.36 4851
10.38 5231
10.4 5352
10.42 5500
10.44 5608
10.46 5446
10.48 5297
10.5 4748
10.52 5328
10.54 5100
10.56 4098
10.58 4726
10.6 5323
10.62 5256
10.64 5448
10.66 5454
10.68 4419
10.7 5380
10.72 4833
10.74 5010
10.76 5435
10.78 4730
10.8 5284
10.82 4340
10.84 3919
10.86 3934
10.88 4572
10.9 3949
10.92 4225
10.94 5003
10.96 5509
10.98 5559
11 5904
11.02 5936
11.04 4870
11.06 4923
11.08 5245
11.1 4543
11.12 5307
11.14 6884
11.16 5008
11.18 5702
11.2 6177
11.22 5944
11.24 5220
11.26 5543
11.28 5614
11.3 5285
11.32 3960
11.34 5075
11.36 4637
11.38 4013
11.4 4596
11.42 5713
11.44 5785
11.46 5209
11.48 6045
11.5 5824
11.52 4728
11.54 4393
11.56 3571
11.58 3514
11.6 3411
11.62 4335
11.64 3840
11.66 3231
11.68 3893
11.7 3731
11.72 3772
11.74 3453
11.76 4027
11.78 4810
11.8 4547
11.82 4085
11.84 4521
11.86 4084
11.88 4681
11.9 5326
11.92 4950
11.94 3791
11.96 4023
11.98 3220
12 2641
12.02 3019
12.04 1935
12.06 2409
12.08 3575
12.1 3592
12.12 3171
12.14 2433
12.16 3057
12.18 3481
12.2 3465
12.22 2973
12.24 3044
12.26 3261
12.28 3307
12.3 3720
12.32 2412
12.34 2771
12.36 1864
12.38 2125
12.4 1790
12.42 2410
12.44 2651
12.46 3155
12.48 3882
12.5 3057
12.52 4146
12.54 4038
12.56 4361
12.58 3780
12.6 3161
12.62 4659
12.64 3089
12.66 3289
12.68 4412
12.7 6190
12.72 4612
12.74 3710
12.76 3973
12.78 4944
12.8 3905
12.82 3817
12.84 3040
12.86 3439
12.88 3858
12.9 3675
12.92 2954
12.94 4328
12.96 5362
12.98 5652
13 4703
13.02 3867
13.04 3711
13.06 4325
13.08 5706
13.1 5160
13.12 5914
13.14 6578
13.16 5297
13.18 4031
13.2 3886
13.22 4197
13.24 5149
13.26 5671
13.28 5489
13.3 5434
13.32 4530
13.34 5601
13.36 4071
13.38 3876
13.4 4524
13.42 4686
13.44 4999
13.46 4760
13.48 5448
13.5 5919
13.52 4976
13.54 5270
13.56 4960
13.58 5347
13.6 4913
13.62 4198
13.64 3747
13.66 5814
13.68 5548
13.7 5727
13.72 6502
13.74 6753
13.76 7187
13.78 5073
13.8 4978
13.82 6389
13.84 5846
13.86 5166
13.88 4566
13.9 4421
13.92 5356
13.94 5815
13.96 5850
13.98 7301
14 5921
14.02 6490
14.04 6289
14.06 5328
14.08 5288
14.1 6462
14.12 6232
14.14 6281
14.16 6806
14.18 7366
14.2 7089
14.22 7131
14.24 6522
14.26 6123
14.28 5752
14.3 5864
14.3194 6100
14.3394 6229
14.3594 5783
14.3794 5593
14.3994 5926
14.4194 7015
14.4394 5742
14.4594 6306
14.4794 5986
14.4994 5393
14.5194 7156
14.5394 5971
14.5594 5715
14.5794 5303
14.5994 6444
14.6194 5573
14.6394 6222
14.6594 5880
14.6794 5391
14.6994 5930
14.7194 6895
14.7394 6058
14.7594 5868
14.7794 4501
14.7994 6233
14.8194 6285
14.8394 4061
14.8594 4873
14.8794 4208
14.8994 4340
14.9194 5211
14.9394 5212
14.9594 6330
14.9794 6211
14.9994 6250
15.0194 6473
15.0394 7744
15.0594 6906
15.0794 7263
15.0994 6210
15.1194 6031
15.1394 7703
15.1594 7691
15.1794 7295
15.1994 6675
15.2194 7583
15.2394 8212
15.2594 7064
15.2794 7657
15.2994 6676
15.3194 6021
15.3394 5565
15.3594 5994
15.3794 5887
15.3994 5324
15.4194 5491
15.4394 5900
15.4594 5755
15.4794 6152
15.4994 7885
15.5194 7146
15.5394 7293
15.5594 6814
15.5794 6198
15.5994 5410
15.6194 5754
15.6394 3445
15.6594 5220
15.6794 5092
15.6994 4317
15.7194 4863
15.7394 3885
15.7594 5373
15.7794 5932
15.7994 5481
15.8194 6390
15.8394 6961
15.8594 5677
15.8794 6512
15.8994 6403
15.9194 6391
15.9394 6359
15.9594 5598
15.9794 5559
15.9994 5630
16.0194 5191
16.0394 5544
16.0594 5365
16.0794 6105
16.0994 5412
16.1194 5142
16.1394 3959
16.1594 3864
16.1794 5297
16.1994 6083
16.2194 4680
16.2394 5297
16.2594 4296
16.2794 4259
16.2994 4155
16.3194 4458
16.3394 4500
16.3594 5374
16.3794 5753
16.3994 6318
16.4194 6467
16.4394 4796
16.4594 5983
16.4794 6760
16.4994 6271
16.5194 5082
16.5394 6248
16.5594 7346
16.5794 7496
16.5994 7658
16.6194 7685
16.6394 6989
16.6594 6712
16.6794 6225
16.6994 6253
16.7194 6179
16.7394 4647
16.7594 4580
16.7794 5666
16.7994 5381
16.8194 5551
16.8394 5478
16.8594 6155
16.8794 6595
16.8994 6308
16.9194 6143
16.9394 6263
16.9594 5731
16.9794 5084
16.9994 3863
17.0194 4979
17.0394 4683
17.0594 6060
17.0794 5183
17.0994 5997
17.1194 4834
17.1394 5218
17.1594 4590
17.1794 5243
17.1994 5057
17.2194 5397
17.2394 4764
17.2594 5204
17.2794 4890
17.2994 5303
17.3194 4502
17.3394 4946
17.3594 5769
17.3794 5850
17.3994 6643
17.4194 5989
17.4394 4940
17.4594 4989
17.4794 5170
17.4994 4941
17.5194 5063
17.5394 5342
17.5594 4748
17.5794 3635
17.5994 4336
17.6194 4471
17.6394 5282
17.6594 4646
17.6794 3866
17.6994 3566
17.7194 4760
17.7394 5069
17.7594 6002
17.7794 5416
17.7994 3963
17.8194 4210
17.8394 5696
17.8594 5019
17.8794 4847
17.8994 6076
17.9194 4819
17.9394 4307
17.9594 5447
17.9794 4866
17.9994 4632
18.0194 5759
18.0394 5893
18.0594 5088
18.0794 5381
18.0994 6788
18.1194 5653
18.1394 5672
18.1594 3883
18.1794 4008
18.1994 4540
18.2194 3544
18.2394 6446
18.2594 5836
18.2794 4699
18.2994 3781
18.3194 3475
18.3394 4029
18.3594 4719
18.3794 5121
18.3994 5906
18.4194 5549
18.4394 5378
18.4594 5940
18.4794 5639
18.4994 5944
18.5194 5756
18.5394 5105
18.5594 6181
18.5794 6073
18.5994 5439
18.6194 5443
18.6394 4779
18.6594 4583
18.6794 3493
18.6994 3857
18.7194 3705
18.7394 3035
18.7594 4223
18.7794 3604
18.7994 3307
18.8194 4828
18.8394 5400
18.8594 4248
18.8794 4925
18.8994 3747
18.9194 4508
18.9394 3700
18.9594 3714
18.9794 3423
18.9994 3001
19.0194 3408
19.0394 4268
19.0594 3304
19.0794 4060
19.0994 4342
19.1194 4795
19.1394 4362
19.1594 4238
19.1794 4449
19.1994 3939
19.2194 4491
19.2394 3254
19.2594 4372
19.2794 4108
19.2994 4713
19.3194 5879
19.3394 5845
19.3594 5560
19.3794 4426
19.3994 5371
19.4194 4949
19.4394 5466
19.4594 6262
19.4794 4609
19.4994 6329
19.5194 5104
19.5394 4220
19.5594 4882
19.5794 5947
19.5994 5025
19.6194 4821
19.6394 4871
19.6594 4933
19.6794 4145
19.6994 3452
19.7194 4088
19.7394 4185
19.7594 3939
19.7794 4987
19.7994 4007
19.8194 5045
19.8394 5586
19.8594 4566
19.8794 4419
19.8994 3086
19.9194 4018
19.9394 3542
19.9594 3297
19.9794 3480
19.9994 2927
&
@target G1.S3
@type xy
0 4
0.02 22
0.04 0
0.06 0
0.08 740
0.1 251
0.12 105
0.14 14
0.16 0
0.18 0
0.2 0
0.22 0
0.24 0
0.26 0
0.28 0
0.3 0
0.32 0
0.34 372
0.36 1986
0.38 1564
0.4 2489
0.42 2363
0.44 2753
0.46 2743
0.48 3293
0.5 2898
0.52 2606
0.54 3649
0.56 3844
0.58 4035
0.6 2857
0.62 3109
0.64 3552
0.66 3081
0.68 3435
0.7 3415
0.72 3094
0.74 2763
0.76 2777
0.78 2808
0.8 3803
0.82 2908
0.84 3004
0.86 3113
0.88 4064
0.9 3664
0.92 3442
0.94 3534
0.96 3808
0.98 2447
1 3449
1.02 2967
1.04 3234
1.06 3422
1.08 3367
1.1 3388
1.12 3032
1.14 3325
1.16 3474
1.18 2434
1.2 2424
1.22 2767
1.24 2831
1.26 1965
1.28 3225
1.3 3216
1.32 3137
1.34 3267
1.36 3521
1.38 3766
1.4 2542
1.42 2755
1.44 3539
1.46 3383
1.48 2895
1.5 3597
1.52 2680
1.54 2368
1.56 11
1.58 0
1.6 0
1.62 0
1.64 0
1.66 0
1.68 0
1.7 0
1.72 0
1.74 0
1.76 0
1.78 0
1.8 0
1.82 0
1.84 0
1.86 0
1.88 61
1.9 1
1.92 0
1.94 0
1.96 0
1.98 35
2 1593
2.02 2222
2.04 3229
2.06 3464
2.08 3063
2.1 4055
2.12 3325
2.14 3240
2.16 3193
2.18 3590
2.2 3290
2.22 3069
2.24 3054
2.26 3187
2.28 2596
2.3 2355
2.32 2284
2.34 3798
2.36 4460
2.38 3940
2.4 3174
2.42 3341
2.44 3439
2.46 2204
2.48 3379
2.5 3513
2.52 3272
2.54 3524
2.56 3652
2.58 2615
2.6 2701
2.62 3388
2.64 4142
2.66 4407
2.68 2841
2.7 2861
2.72 2801
2.74 2777
2.76 2868
2.78 2800
2.8 2658
2.82 2650
2.84 2651
2.86 2876
2.88 2694
2.9 2657
2.92 2788
2.94 2978
2.96 2977
2.98 3404
3 2764
3.02 2903
3.04 3581
3.06 3339
3.08 4641
3.1 4069
3.12 4015
3.14 4053
3.16 3715
3.18 4077
3.2 3991
3.22 4033
3.24 3907
3.26 4020
3.28 3892
3.3 3687
3.32 3876
3.34 3645
3.36 3989
3.38 4052
3.4 4527
3.42 4136
3.44 3974
3.46 4119
3.48 4230
3.5 4182
3.52 4121
3.54 3781
3.56 3828
3.58 4254
3.6 4109
3.62 3903
3.64 3775
3.66 4124
3.68 4450
3.7 4209
3.72 4181
3.74 4355
3.76 4449
3.78 4426
3.8 4328
3.82 4291
3.84 4245
3.86 4393
3.88 4679
3.9 4794
3.92 4461
3.94 4536
3.96 4468
3.98 4496
4 4639
4.02 4747
4.04 4727
4.06 4820
4.08 4707
4.1 4531
4.12 4198
4.14 4077
4.16 4209
4.18 4156
4.2 3744
4.22 4403
4.24 4720
4.26 4319
4.28 6365
4.3 5897
4.32 6392
4.34 6453
4.36 6384
4.38 5866
4.4 6059
4.42 6520
4.44 6140
4.46 6150
4.48 6312
4.5 6487
4.52 6594
4.54 6149
4.56 6311
4.58 5950
4.6 6065
4.62 5793
4.64 5810
4.66 6266
4.68 5884
4.7 6262
4.72 6064
4.74 6201
4.76 6171
4.78 6446
4.8 8600
4.82 7770
4.84 8107
4.86 8657
4.88 5956
4.9 6255
4.92 6271
4.94 7116
4.96 6393
4.98 6133
5 6028
5.02 6299
5.04 6325
5.06 6025
5.08 6935
5.1 6430
5.12 6997
5.14 5901
5.16 6678
5.18 6398
5.2 5933
5.22 6261
5.24 6436
5.26 6271
5.28 6361
5.3 6993
5.32 5983
5.34 7605
5.36 7460
5.38 7020
5.4 6863
5.42 6660
5.44 7517
5.46 8029
5.48 7392
5.5 7591
5.52 8033
5.54 8593
5.56 8781
5.58 9125
5.6 9553
5.62 9246
5.64 9402
5.66 8185
5.68 8941
5.7 8330
5.72 8549
5.74 7915
5.76 8221
5.78 7463
5.8 7487
5.82 7221
5.84 8003
5.86 7470
5.88 7295
5.9 7134
5.92 7642
5.94 7533
5.96 8154
5.98 7687
6 7128
6.02 7362
6.04 8151
6.06 8248
6.08 7810
6.1 7619
6.12 7768
6.14 7496
6.16 7893
6.18 7484
6.2 7686
6.22 7446
6.24 8317
6.26 8262
6.28 7752
6.3 8102
6.32 8060
6.34 7944
6.36 8196
6.38 8479
6.4 8006
6.42 7700
6.44 7444
6.46 7521
6.48 7346
6.5 6955
6.52 6787
6.54 7357
6.56 6827
6.58 6963
6.6 7047
6.62 7261
6.64 6802
6.66 6830
6.68 7110
6.7 6734
6.72 7016
6.74 7256
6.76 6395
6.78 6915
6.8 6893
6.82 6891
6.84 7653
6.86 6966
6.88 6909
6.9 7220
6.92 6766
6.94 7691
6.96 7609
6.98 6739
7 7100
7.02 7603
7.04 7233
7.06 7797
7.08 7707
7.1 6538
7.12 7622
7.14 7271
7.16 6430
7.18 6779
7.2 7240
7.22 7367
7.24 6646
7.26 6769
7.28 7273
7.3 7928
7.32 7530
7.34 7295
7.36 7354
7.38 7589
7.4 7800
7.42 8131
7.44 8233
7.46 8231
7.48 8677
7.5 8854
7.52 8898
7.54 8693
7.56 8651
7.58 8641
7.6 8793
7.62 8382
7.64 8256
7.66 8691
7.68 8740
7.7 9095
7.72 8877
7.74 8960
7.76 9042
7.78 8964
7.8 9002
7.82 8707
7.84 8938
7.86 8619
7.88 7802
7.9 8277
7.92 7912
7.94 8779
7.96 8997
7.98 8063
8 6371
8.02 5982
8.04 6241
8.06 4583
8.08 4901
8.1 4946
8.12 5779
8.14 6333
8.16 5492
8.18 5799
8.2 6082
8.22 5646
8.24 6011
8.26 5777
8.28 5619
8.3 6691
8.32 7681
8.34 7568
8.36 6744
8.38 7992
8.4 9144
8.42 7905
8.44 7992
8.46 7784
8.48 8668
8.5 9645
8.52 9058
8.54 9301
8.56 8821
8.58 9674
8.6 9627
8.62 9625
8.64 9649
8.66 9091
8.68 7343
8.7 5771
8.72 6225
8.74 5726
8.76 4889
8.78 4735
8.8 4935
8.82 5063
8.84 4902
8.86 5224
8.88 5055
8.9 5035
8.92 5112
8.94 4911
8.96 5083
8.98 4948
9 5367
9.02 4957
9.04 4695
9.06 5148
9.08 5299
9.1 5089
9.12 4635
9.14 4549
9.16 4015
9.18 4700
9.2 4757
9.22 5274
9.24 4998
9.26 4996
9.28 4826
9.3 4742
9.32 4920
9.34 5154
9.36 4893
9.38 4295
9.4 3506
9.42 3873
9.44 3815
9.46 2959
9.48 3823
9.5 3054
9.52 3417
9.54 3013
9.56 2659
9.58 4159
9.6 5706
9.62 5260
9.64 5334
9.66 6093
9.68 6245
9.7 5496
9.72 5778
9.74 5615
9.76 5434
9.78 6395
9.8 6125
9.82 6700
9.84 6015
9.86 5748
9.88 5548
9.9 4689
9.92 4528
9.94 4433
9.96 4468
9.98 4337
10 4003
10.02 5695
10.04 6876
10.06 6647
10.08 7150
10.1 7380
10.12 8145
10.14 7734
10.16 7775
10.18 7365
10.2 7192
10.22 7332
10.24 7894
10.26 7896
10.28 8309
10.3 7838
10.32 7310
10.34 7933
10.36 7626
10.38 7777
10.4 7545
10.42 8001
10.44 8040
10.46 7893
10.48 7484
10.5 7183
10.52 6559
10.54 6727
10.56 7344
10.58 7784
10.6 6316
10.62 6926
10.64 6537
10.66 6412
10.68 6592
10.7 7496
10.72 6239
10.74 6990
10.76 7243
10.78 7499
10.8 8527
10.82 8113
10.84 8138
10.86 7767
10.88 8142
10.9 8378
10.92 8005
10.94 8505
10.96 7894
10.98 7835
11 6816
11.02 6172
11.04 6240
11.06 5938
11.08 5988
11.1 5811
11.12 5730
11.14 6022
11.16 5977
11.18 5743
11.2 5954
11.22 6085
11.24 5929
11.26 6142
11.28 6121
11.3 6045
11.32 6583
11.34 6510
11.36 6141
11.38 6442
11.4 6036
11.42 6625
11.44 6340
11.46 6350
11.48 6546
11.5 8009
11.52 7504
11.54 7269
11.56 7912
11.58 6442
11.6 8101
11.62 8614
11.64 8852
11.66 8447
11.68 8821
11.7 8413
11.72 7972
11.74 8756
11.76 8481
11.78 8662
11.8 8570
11.82 8442
11.84 8757
11.86 8819
11.88 8892
11.9 8546
11.92 8311
11.94 8129
11.96 7606
11.98 8117
12 8630
12.02 9149
12.04 9063
12.06 8336
12.08 8191
12.1 8182
12.12 8674
12.14 8869
12.16 8439
12.18 8492
12.2 8079
12.22 8569
12.24 7944
12.26 8486
12.28 9226
12.3 9444
12.32 8943
12.34 8216
12.36 8631
12.38 8569
12.4 9332
12.42 7768
12.44 8873
12.46 8873
12.48 8867
12.5 8206
12.52 8936
12.54 7896
12.56 7927
12.58 7971
12.6 7842
12.62 8120
12.64 8151
12.66 8003
12.68 8065
12.7 8059
12.72 7851
12.74 8434
12.76 8055
12.78 8353
12.8 9126
12.82 8923
12.84 8679
12.86 8209
12.88 8596
12.9 8559
12.92 7495
12.94 6641
12.96 7153
12.98 7128
13 7162
13.02 7529
13.04 8756
13.06 7985
13.08 8954
13.1 8792
13.12 8796
13.14 8041
13.16 8596
13.18 8203
13.2 8591
13.22 8858
13.24 9019
13.26 8432
13.28 8764
13.3 8694
13.32 7738
13.34 7411
13.36 8079
13.38 8034
13.4 8680
13.42 8476
13.44 8817
13.46 9343
13.48 9446
13.5 9334
13.52 9409
13.54 9575
13.56 9264
13.58 8671
13.6 9144
13.62 9230
13.64 8330
13.66 8817
13.68 8618
13.7 8697
13.72 8812
13.74 8554
13.76 8705
13.78 7891
13.8 9123
13.82 9179
13.84 8814
13.86 8901
13.88 8742
13.9 8878
13.92 8585
13.94 9021
13.96 8914
13.98 8992
14 8976
14.02 8919
14.04 8992
14.06 8893
14.08 9489
14.1 9462
14.12 9058
14.14 8289
14.16 9181
14.18 9073
14.2 9049
14.22 9160
14.24 8969
14.26 8780
14.28 9447
14.3 8648
14.3194 8958
14.3394 8769
14.3594 8757
14.3794 8772
14.3994 8698
14.4194 8904
14.4394 8977
14.4594 8679
14.4794 8766
14.4994 9803
14.5194 10086
14.5394 11169
14.5594 10405
14.5794 9938
14.5994 10501
14.6194 10284
14.6394 10168
14.6594 10580
14.6794 10185
14.6994 9702
14.7194 10392
14.7394 10364
14.7594 9692
14.7794 9738
14.7994 9605
14.8194 9867
14.8394 10803
14.8594 10623
14.8794 10494
14.8994 11054
14.9194 10810
14.9394 10573
14.9594 11578
14.9794 11593
14.9994 11170
15.0194 11287
15.0394 12172
15.0594 11308
15.0794 11426
15.0994 10632
15.1194 11231
15.1394 11771
15.1594 11760
15.1794 12139
15.1994 12010
15.2194 11452
15.2394 11467
15.2594 11695
15.2794 11734
15.2994 11855
15.3194 12362
15.3394 12136
15.3594 11700
15.3794 12218
15.3994 11827
15.4194 11718
15.4394 11578
15.4594 11488
15.4794 11245
15.4994 11286
15.5194 12312
15.5394 11962
15.5594 11417
15.5794 10631
15.5994 10804
15.6194 10666
15.6394 10652
15.6594 10772
15.6794 10273
15.6994 11392
15.7194 12061
15.7394 11306
15.7594 11376
15.7794 11961
15.7994 12099
15.8194 11970
15.8394 12065
15.8594 12113
15.8794 12015
15.8994 12359
15.9194 12248
15.9394 11998
15.9594 11948
15.9794 11924
15.9994 11642
16.0194 12338
16.0394 12314
16.0594 11573
16.0794 11941
16.0994 12108
16.1194 11689
16.1394 11739
16.1594 12109
16.1794 11859
16.1994 12493
16.2194 12110
16.2394 11659
16.2594 11445
16.2794 12099
16.2994 11853
16.3194 12028
16.3394 12439
16.3594 12437
16.3794 12451
16.3994 11989
16.4194 12595
16.4394 12939
16.4594 13721
16.4794 13114
16.4994 12478
16.5194 12269
16.5394 12010
16.5594 12371
16.5794 12136
16.5994 12016
16.6194 11905
16.6394 11893
16.6594 11940
16.6794 11758
16.6994 11724
16.7194 11792
16.7394 11974
16.7594 11631
16.7794 12254
16.7994 11767
16.8194 12032
16.8394 12075
16.8594 11981
16.8794 11906
16.8994 11726
16.9194 12197
16.9394 11730
16.9594 12424
16.9794 12612
16.9994 12832
17.0194 12755
17.0394 12431
17.0594 12042
17.0794 12579
17.0994 12267
17.1194 12703
17.1394 12360
17.1594 11667
17.1794 11623
17.1994 11577
17.2194 12975
17.2394 13006
17.2594 11947
17.2794 13182
17.2994 12781
17.3194 13731
17.3394 13087
17.3594 12841
17.3794 12660
17.3994 12197
17.4194 12646
17.4394 13363
17.4594 12505
17.4794 13656
17.4994 12543
17.5194 12296
17.5394 12585
17.5594 12687
17.5794 13603
17.5994 14057
17.6194 12773
17.6394 12585
17.6594 12305
17.6794 12141
17.6994 12209
17.7194 12252
17.7394 11473
17.7594 12387
17.7794 12084
17.7994 11920
17.8194 12051
17.8394 11996
17.8594 12481
17.8794 11628
17.8994 11914
17.9194 12032
17.9394 12341
17.9594 11980
17.9794 12183
17.9994 11923
18.0194 11765
18.0394 12238
18.0594 12280
18.0794 12042
18.0994 11767
18.1194 11617
18.1394 12210
18.1594 12244
18.1794 12271
18.1994 12463
18.2194 12098
18.2394 12025
18.2594 12177
18.2794 12431
18.2994 12843
18.3194 13214
18.3394 12679
18.3594 12214
18.3794 12707
18.3994 12789
18.4194 12260
18.4394 12070
18.4594 11544
18.4794 11954
18.4994 12190
18.5194 11162
18.5394 11821
18.5594 12118
18.5794 12793
18.5994 12077
18.6194 12556
18.6394 11803
18.6594 11940
18.6794 12401
18.6994 11557
18.7194 11650
18.7394 12180
18.7594 12668
18.7794 12661
18.7994 12952
18.8194 12581
18.8394 12423
18.8594 12305
18.8794 12174
18.8994 12014
18.9194 12607
18.9394 12497
18.9594 12633
18.9794 12090
18.9994 12727
19.0194 11910
19.0394 11853
19.0594 12145
19.0794 12477
19.0994 12064
19.1194 11888
19.1394 12703
19.1594 13097
19.1794 12638
19.1994 13733
19.2194 13536
19.2394 13472
19.2594 13216
19.2794 13315
19.2994 13713
19.3194 13319
19.3394 13873
19.3594 14157
19.3794 14480
19.3994 13985
19.4194 14231
19.4394 13982
19.4594 14154
19.4794 13948
19.4994 14483
19.5194 14619
19.5394 14030
19.5594 13843
19.5794 13758
19.5994 14683
19.6194 13905
19.6394 13773
19.6594 13935
19.6794 13896
19.6994 13607
19.7194 12677
19.7394 13523
19.7594 14237
19.7794 14169
19.7994 15105
19.8194 14192
19.8394 14554
19.8594 14477
19.8794 14229
19.8994 13814
19.9194 13731
19.9394 13992
19.9594 13890
19.9794 14222
19.9994 13833
&
@target G2.S0
@type xy
1 0.463923
2 0.436034
3 0.493026
4 0.454258
5 0.556507
6 0.445028
7 0.453486
8 0.467413
9 0.470106
10 0.45489
11 0.468908
12 0.483244
13 0.827859
14 0.827783
15 1.01064
16 0.89957
17 0.780096
18 0.667103
19 0.506607
20 0.666484
21 0.760033
22 0.471619
23 0.452466
24 0.478462
25 0.439346
26 0.44105
27 0.449139
28 0.456098
29 0.778106
30 0.453789
31 0.914467
32 0.524309
33 0.786861
34 0.446037
35 0.513103
36 0.45
37 0.45111
38 0.811619
39 1.055
40 1.09676
41 1.42241
42 1.25189
43 1.2458
44 0.897886
45 1.08412
46 0.925608
47 1.04271
48 0.838659
49 0.803337
50 0.45086
51 0.525
52 0.446458
53 0.474131
54 0.441305
55 0.698104
56 0.445505
57 1.00972
58 0.573367
59 0.818138
60 0.450277
61 0.482985
62 0.445253
63 0.465564
64 0.793236
65 0.962912
66 1.05669
67 1.43354
68 1.3591
69 1.56808
70 1.33103
71 1.51207
72 1.22178
73 1.30603
74 0.943226
75 0.862684
76 0.469628
77 0.573977
78 0.445281
79 0.439005
80 0.44286
81 0.801124
82 0.452244
83 1.03901
84 0.615507
85 0.830075
86 0.44303
87 0.469627
88 0.45379
89 0.457466
90 0.812434
91 0.953336
92 1.18204
93 1.54598
94 1.37896
95 1.7855
96 1.43142
97 1.6309
98 1.36612
99 1.19329
100 0.891151
101 0.925676
102 0.490866
103 0.611576
104 0.457903
105 0.454671
106 0.444016
107 0.461872
108 0.463924
109 0.775596
110 0.518652
111 0.737123
112 0.451387
113 0.447912
114 0.461979
115 0.469148
116 0.820076
117 0.948394
118 1.09468
119 1.40134
120 1.3465
121 1.56466
122 1.19967
123 1.23282
124 0.89546
125 0.932603
126 0.849824
127 0.462088
128 0.571555
129 0.457739
130 0.460814
&
@target G2.S1
@type xy
1 0.453376
2 0.456454
3 0.446822
4 0.437435
5 0.485952
6 0.443678
7 0.453376
8 0.447129
9 0.459374
10 0.451358
11 0.462764
12 0.470665
13 0.584251
14 0.851307
15 0.997472
16 0.820884
17 0.817833
18 0.567495
19 0.501523
20 0.48839
21 0.493102
22 0.471328
23 0.456453
24 0.48283
25 0.440483
26 0.440227
27 0.446543
28 0.450694
29 0.555202
30 0.446261
31 0.792528
32 0.438777
33 0.523402
34 0.43775
35 0.475473
36 0.451387
37 0.452907
38 0.737632
39 0.906119
40 1.1347
41 1.33001
42 1.04165
43 1.25866
44 0.884449
45 0.761758
46 0.599104
47 0.664793
48 0.47786
49 0.727925
50 0.44713
51 0.546306
52 0.462385
53 0.447828
54 0.450639
55 0.789778
56 0.450694
57 0.753674
58 0.440965
59 0.603034
60 0.443255
61 0.478696
62 0.457411
63 0.454972
64 0.80649
65 0.921575
66 1.1829
67 1.54504
68 1.36037
69 1.58678
70 1.31848
71 1.19416
72 0.979528
73 0.879674
74 0.500875
75 0.600791
76 0.433215
77 0.508134
78 0.449249
79 0.445112
80 0.453487
81 0.566436
82 0.439005
83 0.749466
84 0.422404
85 0.58228
86 0.44207
87 0.471036
88 0.459157
89 0.466771
90 0.807372
91 0.994246
92 1.21073
93 1.57228
94 1.35267
95 1.39867
96 1.03746
97 1.14178
98 1.06392
99 1.0213
100 0.746994
101 0.743724
102 0.437864
103 0.563649
104 0.44286
105 0.435976
106 0.44334
107 0.442775
108 0.429331
109 0.445561
110 0.439346
111 0.444887
112 0.442069
113 0.453487
114 0.454698
115 0.473603
116 0.771379
117 1.00671
118 1.28406
119 1.17093
120 0.832902
121 1.08593
122 0.701659
123 0.76857
124 0.560022
125 0.585086
126 0.853771
127 0.469734
128 0.501024
129 0.448776
130 0.457056
&
@target G2.S2
@type xy
1 0.453018
2 0.453514
3 0.434655
4 0.396831
5 0.515582
6 0.46744
7 0.532776
8 0.460489
9 0.460272
10 0.459048
11 0.496941
12 0.919592
13 1.1831
14 1.28976
15 1.56028
16 1.39329
17 1.09506
18 1.04349
19 0.766811
20 0.98856
21 0.798545
22 0.550522
23 0.462764
24 0.476707
25 0.449805
26 0.465403
27 0.444241
28 0.449166
29 0.716327
30 0.41343
31 0.795645
32 0.466611
33 0.495
34 0.442888
35 0.485644
36 0.457958
37 0.746559
38 0.826619
39 1.26828
40 1.59229
41 1.80611
42 1.35916
43 1.55424
44 1.00779
45 1.18408
46 0.76691
47 1.11951
48 0.812727
49 0.804068
50 0.443763
51 0.502494
52 0.462709
53 0.45379
54 0.445085
55 0.764232
56 0.404042
57 0.740911
58 0.443113
59 0.46992
60 0.436291
61 0.479192
62 0.454037
63 0.746324
64 0.760016
65 1.21582
66 1.55333
67 1.75865
68 1.35651
69 1.70412
70 1.24869
71 1.46339
72 1.14252
73 1.24533
74 0.87838
75 0.855468
76 0.457001
77 0.538842
78 0.461546
79 0.432031
80 0.429419
81 0.675573
82 0.404723
83 0.675389
84 0.46457
85 0.477441
86 0.440824
87 0.461167
88 0.448275
89 0.729195
90 0.790459
91 1.23711
92 1.54611
93 1.7631
94 1.35965
95 1.71933
96 1.22513
97 1.58259
98 1.30401
99 1.20856
100 0.895056
101 0.809846
102 0.456125
103 0.556462
104 0.468348
105 0.450583
106 0.439772
107 0.48296
108 0.40333
109 0.485644
110 0.449027
111 0.480026
112 0.449249
113 0.457438
114 0.468962
115 0.756802
116 0.833966
117 1.26201
118 1.59306
119 1.78119
120 1.42031
121 1.62322
122 1.17878
123 1.07384
124 1.08395
125 1.20494
126 0.98637
127 0.514126
128 0.76397
129 0.451303
130 0.494621
&
@target G2.S3
@type xy
1 0.440312
2 0.436291
3 0.401933
4 0.413793
5 0.43872
6 0.433042
7 0.443114
8 0.446599
9 0.446262
10 0.439488
11 0.45722
12 0.433705
13 0.450721
14 0.455028
15 0.438919
16 0.444212
17 0.449166
18 0.434914
19 0.45522
20 0.435029
21 0.447717
22 0.440766
23 0.442408
24 0.437208
25 0.428194
26 0.482934
27 0.458557
28 0.44671
29 0.51181
30 0.440908
31 0.778989
32 0.43755
33 0.696581
34 0.458421
35 0.535747
36 0.465618
37 0.462224
38 0.45423
39 0.664154
40 0.864234
41 0.863438
42 0.671956
43 0.759227
44 0.508085
45 0.490969
46 0.457438
47 0.607844
48 0.472599
49 0.499725
50 0.483787
51 0.547197
52 0.668226
53 0.757149
54 0.445561
55 0.727238
56 0.447241
57 0.970425
58 0.594769
59 0.828206
60 0.452161
61 0.510294
62 0.486904
63 0.814018
64 0.898192
65 1.03185
66 1.31494
67 1.27857
68 1.1665
69 1.1795
70 0.931988
71 0.982611
72 0.855424
73 0.982675
74 0.890098
75 0.940465
76 0.610655
77 0.980892
78 1.00958
79 0.458748
80 0.438577
81 0.611392
82 0.445506
83 0.688077
84 0.574412
85 0.741434
86 0.476393
87 0.672681
88 0.547472
89 0.884943
90 0.82887
91 1.01169
92 0.841145
93 1.07029
94 0.874343
95 1.02604
96 0.918423
97 0.918504
98 0.975321
99 0.682496
100 0.82403
101 0.756324
102 0.817465
103 0.778107
104 0.808779
105 0.428398
106 0.446234
107 0.392078
108 0.411036
109 0.457931
110 0.45147
111 0.448219
112 0.435574
113 0.452603
114 0.444578
115 0.452355
116 0.451082
117 0.510539
118 0.492595
119 0.759161
120 0.452161
121 0.635807
122 0.456755
123 0.472255
124 0.463519
125 0.438235
126 0.46233
127 0.436291
128 0.443086
129 0.447465
130 0.465752
&
