# Supplementary material for: Data showing the lipid conformations and membrane binding behaviors of beta-amyloid fibrils in phase-separated cholesterol-enriched lipid domains with and without glycolipid and oxidized cholesterol from coarse-grained molecular dynamics simulations
Source: Data Brief. 2020 Apr 19;30:105496. doi: 10.1016/j.dib.2020.105496 (PMC7186522; doi:10.1016/j.dib.2020.105496)
Supplement: Supplementary file 1 [file mmc1.zip › Supplementary-Data/S17-21/Figure-S21/Figure-S21D-3GM-ABCDE-1.agr]

# Grace project file
#
@version 50125
@page size 792, 612
@page scroll 5%
@page inout 5%
@link page off
@map font 0 to "Times-Roman", "Times-Roman"
@map font 1 to "Times-Italic", "Times-Italic"
@map font 2 to "Times-Bold", "Times-Bold"
@map font 3 to "Times-BoldItalic", "Times-BoldItalic"
@map font 4 to "Helvetica", "Helvetica"
@map font 5 to "Helvetica-Oblique", "Helvetica-Oblique"
@map font 6 to "Helvetica-Bold", "Helvetica-Bold"
@map font 7 to "Helvetica-BoldOblique", "Helvetica-BoldOblique"
@map font 8 to "Courier", "Courier"
@map font 9 to "Courier-Oblique", "Courier-Oblique"
@map font 10 to "Courier-Bold", "Courier-Bold"
@map font 11 to "Courier-BoldOblique", "Courier-BoldOblique"
@map font 12 to "Symbol", "Symbol"
@map font 13 to "ZapfDingbats", "ZapfDingbats"
@map color 0 to (255, 255, 255), "white"
@map color 1 to (0, 0, 0), "black"
@map color 2 to (255, 0, 0), "red"
@map color 3 to (0, 255, 0), "green"
@map color 4 to (0, 0, 255), "blue"
@map color 5 to (255, 255, 0), "yellow"
@map color 6 to (188, 143, 143), "brown"
@map color 7 to (220, 220, 220), "grey"
@map color 8 to (148, 0, 211), "violet"
@map color 9 to (0, 255, 255), "cyan"
@map color 10 to (255, 0, 255), "magenta"
@map color 11 to (255, 165, 0), "orange"
@map color 12 to (114, 33, 188), "indigo"
@map color 13 to (103, 7, 72), "maroon"
@map color 14 to (64, 224, 208), "turquoise"
@map color 15 to (0, 139, 0), "green4"
@reference date 0
@date wrap off
@date wrap year 1950
@default linewidth 1.0
@default linestyle 1
@default color 1
@default pattern 1
@default font 0
@default char size 1.000000
@default symbol size 1.000000
@default sformat "%.8g"
@background color 0
@page background fill on
@timestamp off
@timestamp 0.03, 0.03
@timestamp color 1
@timestamp rot 0
@timestamp font 0
@timestamp char size 1.000000
@timestamp def "Tue Dec 12 14:50:27 2017"
@r0 off
@link r0 to g0
@r0 type above
@r0 linestyle 1
@r0 linewidth 1.0
@r0 color 1
@r0 line 0, 0, 0, 0
@r1 off
@link r1 to g0
@r1 type above
@r1 linestyle 1
@r1 linewidth 1.0
@r1 color 1
@r1 line 0, 0, 0, 0
@r2 off
@link r2 to g0
@r2 type above
@r2 linestyle 1
@r2 linewidth 1.0
@r2 color 1
@r2 line 0, 0, 0, 0
@r3 off
@link r3 to g0
@r3 type above
@r3 linestyle 1
@r3 linewidth 1.0
@r3 color 1
@r3 line 0, 0, 0, 0
@r4 off
@link r4 to g0
@r4 type above
@r4 linestyle 1
@r4 linewidth 1.0
@r4 color 1
@r4 line 0, 0, 0, 0
@g0 on
@g0 hidden false
@g0 type XY
@g0 stacked false
@g0 bar hgap 0.000000
@g0 fixedpoint off
@g0 fixedpoint type 0
@g0 fixedpoint xy 0.000000, 0.000000
@g0 fixedpoint format general general
@g0 fixedpoint prec 6, 6
@with g0
@    world 0, 0, 20, 6
@    stack world 0, 0, 0, 0
@    znorm 1
@    view 0.100000, 0.720000, 0.800000, 0.950000
@    title ""
@    title font 0
@    title size 1.500000
@    title color 1
@    subtitle ""
@    subtitle font 0
@    subtitle size 1.000000
@    subtitle color 1
@    xaxes scale Normal
@    yaxes scale Normal
@    xaxes invert off
@    yaxes invert off
@    xaxis  on
@    xaxis  type zero false
@    xaxis  offset 0.000000 , 0.000000
@    xaxis  bar on
@    xaxis  bar color 1
@    xaxis  bar linestyle 1
@    xaxis  bar linewidth 1.0
@    xaxis  label "Time (\xm\0s)"
@    xaxis  label layout para
@    xaxis  label place auto
@    xaxis  label char size 0.900000
@    xaxis  label font 0
@    xaxis  label color 1
@    xaxis  label place normal
@    xaxis  tick on
@    xaxis  tick major 5
@    xaxis  tick minor ticks 4
@    xaxis  tick default 6
@    xaxis  tick place rounded true
@    xaxis  tick in
@    xaxis  tick major size 1.000000
@    xaxis  tick major color 1
@    xaxis  tick major linewidth 1.0
@    xaxis  tick major linestyle 1
@    xaxis  tick major grid off
@    xaxis  tick minor color 1
@    xaxis  tick minor linewidth 1.0
@    xaxis  tick minor linestyle 1
@    xaxis  tick minor grid off
@    xaxis  tick minor size 0.500000
@    xaxis  ticklabel on
@    xaxis  ticklabel format general
@    xaxis  ticklabel prec 5
@    xaxis  ticklabel formula ""
@    xaxis  ticklabel append ""
@    xaxis  ticklabel prepend ""
@    xaxis  ticklabel angle 0
@    xaxis  ticklabel skip 0
@    xaxis  ticklabel stagger 0
@    xaxis  ticklabel place normal
@    xaxis  ticklabel offset auto
@    xaxis  ticklabel offset 0.000000 , 0.010000
@    xaxis  ticklabel start type auto
@    xaxis  ticklabel start 0.000000
@    xaxis  ticklabel stop type auto
@    xaxis  ticklabel stop 0.000000
@    xaxis  ticklabel char size 0.800000
@    xaxis  ticklabel font 0
@    xaxis  ticklabel color 1
@    xaxis  tick place both
@    xaxis  tick spec type none
@    yaxis  on
@    yaxis  type zero false
@    yaxis  offset 0.000000 , 0.000000
@    yaxis  bar on
@    yaxis  bar color 1
@    yaxis  bar linestyle 1
@    yaxis  bar linewidth 1.0
@    yaxis  label "Minimum  Distance (nm)"
@    yaxis  label layout para
@    yaxis  label place auto
@    yaxis  label char size 0.900000
@    yaxis  label font 0
@    yaxis  label color 1
@    yaxis  label place normal
@    yaxis  tick on
@    yaxis  tick major 1
@    yaxis  tick minor ticks 1
@    yaxis  tick default 6
@    yaxis  tick place rounded true
@    yaxis  tick in
@    yaxis  tick major size 1.000000
@    yaxis  tick major color 1
@    yaxis  tick major linewidth 1.0
@    yaxis  tick major linestyle 1
@    yaxis  tick major grid off
@    yaxis  tick minor color 1
@    yaxis  tick minor linewidth 1.0
@    yaxis  tick minor linestyle 1
@    yaxis  tick minor grid off
@    yaxis  tick minor size 0.500000
@    yaxis  ticklabel on
@    yaxis  ticklabel format general
@    yaxis  ticklabel prec 5
@    yaxis  ticklabel formula ""
@    yaxis  ticklabel append ""
@    yaxis  ticklabel prepend ""
@    yaxis  ticklabel angle 0
@    yaxis  ticklabel skip 0
@    yaxis  ticklabel stagger 0
@    yaxis  ticklabel place normal
@    yaxis  ticklabel offset auto
@    yaxis  ticklabel offset 0.000000 , 0.010000
@    yaxis  ticklabel start type auto
@    yaxis  ticklabel start 0.000000
@    yaxis  ticklabel stop type auto
@    yaxis  ticklabel stop 0.000000
@    yaxis  ticklabel char size 0.800000
@    yaxis  ticklabel font 0
@    yaxis  ticklabel color 1
@    yaxis  tick place both
@    yaxis  tick spec type none
@    altxaxis  off
@    altyaxis  off
@    legend on
@    legend loctype view
@    legend 0.82, 0.93
@    legend box color 1
@    legend box pattern 0
@    legend box linewidth 1.0
@    legend box linestyle 0
@    legend box fill color 0
@    legend box fill pattern 0
@    legend font 0
@    legend char size 1.000000
@    legend color 1
@    legend length 2
@    legend vgap 1
@    legend hgap 1
@    legend invert false
@    frame type 0
@    frame linestyle 1
@    frame linewidth 1.0
@    frame color 1
@    frame pattern 1
@    frame background color 0
@    frame background pattern 0
@    s0 hidden false
@    s0 type xy
@    s0 symbol 0
@    s0 symbol size 1.000000
@    s0 symbol color 3
@    s0 symbol pattern 1
@    s0 symbol fill color 3
@    s0 symbol fill pattern 0
@    s0 symbol linewidth 1.0
@    s0 symbol linestyle 1
@    s0 symbol char 65
@    s0 symbol char font 0
@    s0 symbol skip 0
@    s0 line type 1
@    s0 line linestyle 1
@    s0 line linewidth 1.0
@    s0 line color 3
@    s0 line pattern 1
@    s0 baseline type 0
@    s0 baseline off
@    s0 dropline off
@    s0 fill type 0
@    s0 fill rule 0
@    s0 fill color 3
@    s0 fill pattern 1
@    s0 avalue off
@    s0 avalue type 2
@    s0 avalue char size 1.000000
@    s0 avalue font 0
@    s0 avalue color 1
@    s0 avalue rot 0
@    s0 avalue format general
@    s0 avalue prec 3
@    s0 avalue prepend ""
@    s0 avalue append ""
@    s0 avalue offset 0.000000 , 0.000000
@    s0 errorbar on
@    s0 errorbar place both
@    s0 errorbar color 3
@    s0 errorbar pattern 1
@    s0 errorbar size 1.000000
@    s0 errorbar linewidth 1.0
@    s0 errorbar linestyle 1
@    s0 errorbar riser linewidth 1.0
@    s0 errorbar riser linestyle 1
@    s0 errorbar riser clip off
@    s0 errorbar riser clip length 0.100000
@    s0 comment "/Users/KCheng/Desktop/cg_small_water_run/md-run-lonestar/namchi-04-26-2014/g-mind/1md-1.0nm-results/DPP-mind-.xvg"
@    s0 legend  "Protein-DPPC"
@    s1 hidden false
@    s1 type xy
@    s1 symbol 0
@    s1 symbol size 1.000000
@    s1 symbol color 11
@    s1 symbol pattern 1
@    s1 symbol fill color 11
@    s1 symbol fill pattern 0
@    s1 symbol linewidth 1.0
@    s1 symbol linestyle 1
@    s1 symbol char 65
@    s1 symbol char font 0
@    s1 symbol skip 0
@    s1 line type 1
@    s1 line linestyle 1
@    s1 line linewidth 1.0
@    s1 line color 11
@    s1 line pattern 1
@    s1 baseline type 0
@    s1 baseline off
@    s1 dropline off
@    s1 fill type 0
@    s1 fill rule 0
@    s1 fill color 11
@    s1 fill pattern 1
@    s1 avalue off
@    s1 avalue type 2
@    s1 avalue char size 1.000000
@    s1 avalue font 0
@    s1 avalue color 1
@    s1 avalue rot 0
@    s1 avalue format general
@    s1 avalue prec 3
@    s1 avalue prepend ""
@    s1 avalue append ""
@    s1 avalue offset 0.000000 , 0.000000
@    s1 errorbar on
@    s1 errorbar place both
@    s1 errorbar color 11
@    s1 errorbar pattern 1
@    s1 errorbar size 1.000000
@    s1 errorbar linewidth 1.0
@    s1 errorbar linestyle 1
@    s1 errorbar riser linewidth 1.0
@    s1 errorbar riser linestyle 1
@    s1 errorbar riser clip off
@    s1 errorbar riser clip length 0.100000
@    s1 comment "/Users/KCheng/Desktop/cg_small_water_run/md-run-lonestar/namchi-04-26-2014/g-mind/1md-1.0nm-results/DUP-mind-.xvg"
@    s1 legend  "Protein-DUPC"
@    s2 hidden false
@    s2 type xy
@    s2 symbol 0
@    s2 symbol size 1.000000
@    s2 symbol color 1
@    s2 symbol pattern 1
@    s2 symbol fill color 1
@    s2 symbol fill pattern 0
@    s2 symbol linewidth 1.0
@    s2 symbol linestyle 1
@    s2 symbol char 65
@    s2 symbol char font 0
@    s2 symbol skip 0
@    s2 line type 1
@    s2 line linestyle 1
@    s2 line linewidth 1.0
@    s2 line color 1
@    s2 line pattern 1
@    s2 baseline type 0
@    s2 baseline off
@    s2 dropline off
@    s2 fill type 0
@    s2 fill rule 0
@    s2 fill color 1
@    s2 fill pattern 1
@    s2 avalue off
@    s2 avalue type 2
@    s2 avalue char size 1.000000
@    s2 avalue font 0
@    s2 avalue color 1
@    s2 avalue rot 0
@    s2 avalue format general
@    s2 avalue prec 3
@    s2 avalue prepend ""
@    s2 avalue append ""
@    s2 avalue offset 0.000000 , 0.000000
@    s2 errorbar on
@    s2 errorbar place both
@    s2 errorbar color 1
@    s2 errorbar pattern 1
@    s2 errorbar size 1.000000
@    s2 errorbar linewidth 1.0
@    s2 errorbar linestyle 1
@    s2 errorbar riser linewidth 1.0
@    s2 errorbar riser linestyle 1
@    s2 errorbar riser clip off
@    s2 errorbar riser clip length 0.100000
@    s2 comment "/Users/KCheng/Desktop/cg_small_water_run/md-run-lonestar/namchi-04-26-2014/g-mind/1md-1.0nm-results/CHO-mind-.xvg"
@    s2 legend  "Protein-CHOL"
@    s3 hidden false
@    s3 type xy
@    s3 symbol 0
@    s3 symbol size 1.000000
@    s3 symbol color 4
@    s3 symbol pattern 1
@    s3 symbol fill color 4
@    s3 symbol fill pattern 0
@    s3 symbol linewidth 1.0
@    s3 symbol linestyle 1
@    s3 symbol char 65
@    s3 symbol char font 0
@    s3 symbol skip 0
@    s3 line type 1
@    s3 line linestyle 1
@    s3 line linewidth 1.0
@    s3 line color 4
@    s3 line pattern 1
@    s3 baseline type 0
@    s3 baseline off
@    s3 dropline off
@    s3 fill type 0
@    s3 fill rule 0
@    s3 fill color 1
@    s3 fill pattern 1
@    s3 avalue off
@    s3 avalue type 2
@    s3 avalue char size 1.000000
@    s3 avalue font 0
@    s3 avalue color 1
@    s3 avalue rot 0
@    s3 avalue format general
@    s3 avalue prec 3
@    s3 avalue prepend ""
@    s3 avalue append ""
@    s3 avalue offset 0.000000 , 0.000000
@    s3 errorbar on
@    s3 errorbar place both
@    s3 errorbar color 4
@    s3 errorbar pattern 1
@    s3 errorbar size 1.000000
@    s3 errorbar linewidth 1.0
@    s3 errorbar linestyle 1
@    s3 errorbar riser linewidth 1.0
@    s3 errorbar riser linestyle 1
@    s3 errorbar riser clip off
@    s3 errorbar riser clip length 0.100000
@    s3 comment "/Volumes/Samsung_1TB/analysis-gmx-raft/g-mind-1nm/3GM-AB/GM1-mind-.xvg"
@    s3 legend  ""
@g1 on
@g1 hidden false
@g1 type XY
@g1 stacked false
@g1 bar hgap 0.000000
@g1 fixedpoint off
@g1 fixedpoint type 0
@g1 fixedpoint xy 0.000000, 0.000000
@g1 fixedpoint format general general
@g1 fixedpoint prec 6, 6
@with g1
@    world 0, 0, 20, 20000
@    stack world 0, 0, 0, 0
@    znorm 1
@    view 0.100000, 0.410000, 0.800000, 0.640000
@    title ""
@    title font 0
@    title size 1.500000
@    title color 1
@    subtitle ""
@    subtitle font 0
@    subtitle size 1.000000
@    subtitle color 1
@    xaxes scale Normal
@    yaxes scale Normal
@    xaxes invert off
@    yaxes invert off
@    xaxis  on
@    xaxis  type zero false
@    xaxis  offset 0.000000 , 0.000000
@    xaxis  bar on
@    xaxis  bar color 1
@    xaxis  bar linestyle 1
@    xaxis  bar linewidth 1.0
@    xaxis  label "Time (\xm\0s)"
@    xaxis  label layout para
@    xaxis  label place auto
@    xaxis  label char size 0.900000
@    xaxis  label font 0
@    xaxis  label color 1
@    xaxis  label place normal
@    xaxis  tick on
@    xaxis  tick major 5
@    xaxis  tick minor ticks 4
@    xaxis  tick default 6
@    xaxis  tick place rounded true
@    xaxis  tick in
@    xaxis  tick major size 1.000000
@    xaxis  tick major color 1
@    xaxis  tick major linewidth 1.0
@    xaxis  tick major linestyle 1
@    xaxis  tick major grid off
@    xaxis  tick minor color 1
@    xaxis  tick minor linewidth 1.0
@    xaxis  tick minor linestyle 1
@    xaxis  tick minor grid off
@    xaxis  tick minor size 0.500000
@    xaxis  ticklabel on
@    xaxis  ticklabel format general
@    xaxis  ticklabel prec 5
@    xaxis  ticklabel formula ""
@    xaxis  ticklabel append ""
@    xaxis  ticklabel prepend ""
@    xaxis  ticklabel angle 0
@    xaxis  ticklabel skip 0
@    xaxis  ticklabel stagger 0
@    xaxis  ticklabel place normal
@    xaxis  ticklabel offset auto
@    xaxis  ticklabel offset 0.000000 , 0.010000
@    xaxis  ticklabel start type auto
@    xaxis  ticklabel start 0.000000
@    xaxis  ticklabel stop type auto
@    xaxis  ticklabel stop 0.000000
@    xaxis  ticklabel char size 0.800000
@    xaxis  ticklabel font 0
@    xaxis  ticklabel color 1
@    xaxis  tick place both
@    xaxis  tick spec type none
@    yaxis  on
@    yaxis  type zero false
@    yaxis  offset 0.000000 , 0.000000
@    yaxis  bar on
@    yaxis  bar color 1
@    yaxis  bar linestyle 1
@    yaxis  bar linewidth 1.0
@    yaxis  label "Number of Contacts (< 2 nm)"
@    yaxis  label layout para
@    yaxis  label place auto
@    yaxis  label char size 0.900000
@    yaxis  label font 0
@    yaxis  label color 1
@    yaxis  label place normal
@    yaxis  tick on
@    yaxis  tick major 5000
@    yaxis  tick minor ticks 1
@    yaxis  tick default 6
@    yaxis  tick place rounded true
@    yaxis  tick in
@    yaxis  tick major size 1.000000
@    yaxis  tick major color 1
@    yaxis  tick major linewidth 1.0
@    yaxis  tick major linestyle 1
@    yaxis  tick major grid off
@    yaxis  tick minor color 1
@    yaxis  tick minor linewidth 1.0
@    yaxis  tick minor linestyle 1
@    yaxis  tick minor grid off
@    yaxis  tick minor size 0.500000
@    yaxis  ticklabel on
@    yaxis  ticklabel format general
@    yaxis  ticklabel prec 5
@    yaxis  ticklabel formula ""
@    yaxis  ticklabel append ""
@    yaxis  ticklabel prepend ""
@    yaxis  ticklabel angle 0
@    yaxis  ticklabel skip 0
@    yaxis  ticklabel stagger 0
@    yaxis  ticklabel place normal
@    yaxis  ticklabel offset auto
@    yaxis  ticklabel offset 0.000000 , 0.010000
@    yaxis  ticklabel start type auto
@    yaxis  ticklabel start 0.000000
@    yaxis  ticklabel stop type auto
@    yaxis  ticklabel stop 0.000000
@    yaxis  ticklabel char size 0.800000
@    yaxis  ticklabel font 0
@    yaxis  ticklabel color 1
@    yaxis  tick place both
@    yaxis  tick spec type none
@    altxaxis  off
@    altyaxis  off
@    legend on
@    legend loctype view
@    legend 0.78, 0.8
@    legend box color 1
@    legend box pattern 1
@    legend box linewidth 1.0
@    legend box linestyle 1
@    legend box fill color 0
@    legend box fill pattern 1
@    legend font 0
@    legend char size 1.000000
@    legend color 1
@    legend length 2
@    legend vgap 1
@    legend hgap 1
@    legend invert false
@    frame type 0
@    frame linestyle 1
@    frame linewidth 1.0
@    frame color 1
@    frame pattern 1
@    frame background color 0
@    frame background pattern 0
@    s0 hidden false
@    s0 type xy
@    s0 symbol 0
@    s0 symbol size 1.000000
@    s0 symbol color 3
@    s0 symbol pattern 1
@    s0 symbol fill color 3
@    s0 symbol fill pattern 0
@    s0 symbol linewidth 1.0
@    s0 symbol linestyle 1
@    s0 symbol char 65
@    s0 symbol char font 0
@    s0 symbol skip 0
@    s0 line type 1
@    s0 line linestyle 1
@    s0 line linewidth 1.0
@    s0 line color 3
@    s0 line pattern 1
@    s0 baseline type 0
@    s0 baseline off
@    s0 dropline off
@    s0 fill type 0
@    s0 fill rule 0
@    s0 fill color 1
@    s0 fill pattern 1
@    s0 avalue off
@    s0 avalue type 2
@    s0 avalue char size 1.000000
@    s0 avalue font 0
@    s0 avalue color 1
@    s0 avalue rot 0
@    s0 avalue format general
@    s0 avalue prec 3
@    s0 avalue prepend ""
@    s0 avalue append ""
@    s0 avalue offset 0.000000 , 0.000000
@    s0 errorbar on
@    s0 errorbar place both
@    s0 errorbar color 3
@    s0 errorbar pattern 1
@    s0 errorbar size 1.000000
@    s0 errorbar linewidth 1.0
@    s0 errorbar linestyle 1
@    s0 errorbar riser linewidth 1.0
@    s0 errorbar riser linestyle 1
@    s0 errorbar riser clip off
@    s0 errorbar riser clip length 0.100000
@    s0 comment "/Users/KCheng/Desktop/cg_small_water_run/md-run-lonestar/namchi-04-26-2014/g-mind/1md-1.0nm-results/DPP-numcont-.xvg"
@    s0 legend  ""
@    s1 hidden false
@    s1 type xy
@    s1 symbol 0
@    s1 symbol size 1.000000
@    s1 symbol color 11
@    s1 symbol pattern 1
@    s1 symbol fill color 11
@    s1 symbol fill pattern 0
@    s1 symbol linewidth 1.0
@    s1 symbol linestyle 1
@    s1 symbol char 65
@    s1 symbol char font 0
@    s1 symbol skip 0
@    s1 line type 1
@    s1 line linestyle 1
@    s1 line linewidth 1.0
@    s1 line color 11
@    s1 line pattern 1
@    s1 baseline type 0
@    s1 baseline off
@    s1 dropline off
@    s1 fill type 0
@    s1 fill rule 0
@    s1 fill color 1
@    s1 fill pattern 1
@    s1 avalue off
@    s1 avalue type 2
@    s1 avalue char size 1.000000
@    s1 avalue font 0
@    s1 avalue color 1
@    s1 avalue rot 0
@    s1 avalue format general
@    s1 avalue prec 3
@    s1 avalue prepend ""
@    s1 avalue append ""
@    s1 avalue offset 0.000000 , 0.000000
@    s1 errorbar on
@    s1 errorbar place both
@    s1 errorbar color 11
@    s1 errorbar pattern 1
@    s1 errorbar size 1.000000
@    s1 errorbar linewidth 1.0
@    s1 errorbar linestyle 1
@    s1 errorbar riser linewidth 1.0
@    s1 errorbar riser linestyle 1
@    s1 errorbar riser clip off
@    s1 errorbar riser clip length 0.100000
@    s1 comment "/Users/KCheng/Desktop/cg_small_water_run/md-run-lonestar/namchi-04-26-2014/g-mind/1md-1.0nm-results/DUP-numcont-.xvg"
@    s1 legend  ""
@    s2 hidden false
@    s2 type xy
@    s2 symbol 0
@    s2 symbol size 1.000000
@    s2 symbol color 1
@    s2 symbol pattern 1
@    s2 symbol fill color 1
@    s2 symbol fill pattern 0
@    s2 symbol linewidth 1.0
@    s2 symbol linestyle 1
@    s2 symbol char 65
@    s2 symbol char font 0
@    s2 symbol skip 0
@    s2 line type 1
@    s2 line linestyle 1
@    s2 line linewidth 1.0
@    s2 line color 1
@    s2 line pattern 1
@    s2 baseline type 0
@    s2 baseline off
@    s2 dropline off
@    s2 fill type 0
@    s2 fill rule 0
@    s2 fill color 1
@    s2 fill pattern 1
@    s2 avalue off
@    s2 avalue type 2
@    s2 avalue char size 1.000000
@    s2 avalue font 0
@    s2 avalue color 1
@    s2 avalue rot 0
@    s2 avalue format general
@    s2 avalue prec 3
@    s2 avalue prepend ""
@    s2 avalue append ""
@    s2 avalue offset 0.000000 , 0.000000
@    s2 errorbar on
@    s2 errorbar place both
@    s2 errorbar color 1
@    s2 errorbar pattern 1
@    s2 errorbar size 1.000000
@    s2 errorbar linewidth 1.0
@    s2 errorbar linestyle 1
@    s2 errorbar riser linewidth 1.0
@    s2 errorbar riser linestyle 1
@    s2 errorbar riser clip off
@    s2 errorbar riser clip length 0.100000
@    s2 comment "/Users/KCheng/Desktop/cg_small_water_run/md-run-lonestar/namchi-04-26-2014/g-mind/1md-1.0nm-results/CHO-numcont-.xvg"
@    s2 legend  ""
@    s3 hidden false
@    s3 type xy
@    s3 symbol 0
@    s3 symbol size 1.000000
@    s3 symbol color 4
@    s3 symbol pattern 1
@    s3 symbol fill color 4
@    s3 symbol fill pattern 0
@    s3 symbol linewidth 1.0
@    s3 symbol linestyle 1
@    s3 symbol char 65
@    s3 symbol char font 0
@    s3 symbol skip 0
@    s3 line type 1
@    s3 line linestyle 1
@    s3 line linewidth 1.0
@    s3 line color 4
@    s3 line pattern 1
@    s3 baseline type 0
@    s3 baseline off
@    s3 dropline off
@    s3 fill type 0
@    s3 fill rule 0
@    s3 fill color 1
@    s3 fill pattern 1
@    s3 avalue off
@    s3 avalue type 2
@    s3 avalue char size 1.000000
@    s3 avalue font 0
@    s3 avalue color 1
@    s3 avalue rot 0
@    s3 avalue format general
@    s3 avalue prec 3
@    s3 avalue prepend ""
@    s3 avalue append ""
@    s3 avalue offset 0.000000 , 0.000000
@    s3 errorbar on
@    s3 errorbar place both
@    s3 errorbar color 4
@    s3 errorbar pattern 1
@    s3 errorbar size 1.000000
@    s3 errorbar linewidth 1.0
@    s3 errorbar linestyle 1
@    s3 errorbar riser linewidth 1.0
@    s3 errorbar riser linestyle 1
@    s3 errorbar riser clip off
@    s3 errorbar riser clip length 0.100000
@    s3 comment "/Volumes/Samsung_1TB/analysis-gmx-raft/g-mind-1nm/3GM-AB/GM1-numcont-.xvg"
@    s3 legend  ""
@g2 on
@g2 hidden false
@g2 type XY
@g2 stacked false
@g2 bar hgap 0.000000
@g2 fixedpoint off
@g2 fixedpoint type 0
@g2 fixedpoint xy 0.000000, 0.000000
@g2 fixedpoint format general general
@g2 fixedpoint prec 6, 6
@with g2
@    world 0, 0, 130, 1
@    stack world 0, 0, 0, 0
@    znorm 1
@    view 0.100000, 0.100000, 0.800000, 0.330000
@    title ""
@    title font 0
@    title size 1.500000
@    title color 1
@    subtitle ""
@    subtitle font 0
@    subtitle size 1.000000
@    subtitle color 1
@    xaxes scale Normal
@    yaxes scale Normal
@    xaxes invert off
@    yaxes invert off
@    xaxis  on
@    xaxis  type zero false
@    xaxis  offset 0.000000 , 0.000000
@    xaxis  bar on
@    xaxis  bar color 1
@    xaxis  bar linestyle 1
@    xaxis  bar linewidth 1.0
@    xaxis  label "Residue (#)"
@    xaxis  label layout para
@    xaxis  label place auto
@    xaxis  label char size 0.900000
@    xaxis  label font 0
@    xaxis  label color 1
@    xaxis  label place normal
@    xaxis  tick on
@    xaxis  tick major 26
@    xaxis  tick minor ticks 1
@    xaxis  tick default 6
@    xaxis  tick place rounded true
@    xaxis  tick in
@    xaxis  tick major size 1.000000
@    xaxis  tick major color 1
@    xaxis  tick major linewidth 1.0
@    xaxis  tick major linestyle 1
@    xaxis  tick major grid off
@    xaxis  tick minor color 1
@    xaxis  tick minor linewidth 1.0
@    xaxis  tick minor linestyle 1
@    xaxis  tick minor grid off
@    xaxis  tick minor size 0.500000
@    xaxis  ticklabel on
@    xaxis  ticklabel format general
@    xaxis  ticklabel prec 5
@    xaxis  ticklabel formula ""
@    xaxis  ticklabel append ""
@    xaxis  ticklabel prepend ""
@    xaxis  ticklabel angle 0
@    xaxis  ticklabel skip 0
@    xaxis  ticklabel stagger 0
@    xaxis  ticklabel place normal
@    xaxis  ticklabel offset auto
@    xaxis  ticklabel offset 0.000000 , 0.010000
@    xaxis  ticklabel start type auto
@    xaxis  ticklabel start 0.000000
@    xaxis  ticklabel stop type auto
@    xaxis  ticklabel stop 0.000000
@    xaxis  ticklabel char size 0.800000
@    xaxis  ticklabel font 0
@    xaxis  ticklabel color 1
@    xaxis  tick place both
@    xaxis  tick spec type none
@    yaxis  on
@    yaxis  type zero false
@    yaxis  offset 0.000000 , 0.000000
@    yaxis  bar on
@    yaxis  bar color 1
@    yaxis  bar linestyle 1
@    yaxis  bar linewidth 1.0
@    yaxis  label "Minimum Distance (nm)"
@    yaxis  label layout para
@    yaxis  label place auto
@    yaxis  label char size 0.900000
@    yaxis  label font 0
@    yaxis  label color 1
@    yaxis  label place normal
@    yaxis  tick on
@    yaxis  tick major 0.2
@    yaxis  tick minor ticks 1
@    yaxis  tick default 6
@    yaxis  tick place rounded true
@    yaxis  tick in
@    yaxis  tick major size 1.000000
@    yaxis  tick major color 1
@    yaxis  tick major linewidth 1.0
@    yaxis  tick major linestyle 1
@    yaxis  tick major grid off
@    yaxis  tick minor color 1
@    yaxis  tick minor linewidth 1.0
@    yaxis  tick minor linestyle 1
@    yaxis  tick minor grid off
@    yaxis  tick minor size 0.500000
@    yaxis  ticklabel on
@    yaxis  ticklabel format general
@    yaxis  ticklabel prec 5
@    yaxis  ticklabel formula ""
@    yaxis  ticklabel append ""
@    yaxis  ticklabel prepend ""
@    yaxis  ticklabel angle 0
@    yaxis  ticklabel skip 0
@    yaxis  ticklabel stagger 0
@    yaxis  ticklabel place normal
@    yaxis  ticklabel offset auto
@    yaxis  ticklabel offset 0.000000 , 0.010000
@    yaxis  ticklabel start type auto
@    yaxis  ticklabel start 0.000000
@    yaxis  ticklabel stop type auto
@    yaxis  ticklabel stop 0.000000
@    yaxis  ticklabel char size 0.800000
@    yaxis  ticklabel font 0
@    yaxis  ticklabel color 1
@    yaxis  tick place both
@    yaxis  tick spec type none
@    altxaxis  off
@    altyaxis  off
@    legend on
@    legend loctype view
@    legend 0.78, 0.8
@    legend box color 1
@    legend box pattern 1
@    legend box linewidth 1.0
@    legend box linestyle 1
@    legend box fill color 0
@    legend box fill pattern 1
@    legend font 0
@    legend char size 1.000000
@    legend color 1
@    legend length 2
@    legend vgap 1
@    legend hgap 1
@    legend invert false
@    frame type 0
@    frame linestyle 1
@    frame linewidth 1.0
@    frame color 1
@    frame pattern 1
@    frame background color 0
@    frame background pattern 0
@    s0 hidden false
@    s0 type xy
@    s0 symbol 0
@    s0 symbol size 1.000000
@    s0 symbol color 3
@    s0 symbol pattern 1
@    s0 symbol fill color 3
@    s0 symbol fill pattern 0
@    s0 symbol linewidth 1.0
@    s0 symbol linestyle 1
@    s0 symbol char 65
@    s0 symbol char font 0
@    s0 symbol skip 0
@    s0 line type 1
@    s0 line linestyle 1
@    s0 line linewidth 1.0
@    s0 line color 3
@    s0 line pattern 1
@    s0 baseline type 0
@    s0 baseline off
@    s0 dropline off
@    s0 fill type 0
@    s0 fill rule 0
@    s0 fill color 1
@    s0 fill pattern 1
@    s0 avalue off
@    s0 avalue type 2
@    s0 avalue char size 1.000000
@    s0 avalue font 0
@    s0 avalue color 1
@    s0 avalue rot 0
@    s0 avalue format general
@    s0 avalue prec 3
@    s0 avalue prepend ""
@    s0 avalue append ""
@    s0 avalue offset 0.000000 , 0.000000
@    s0 errorbar on
@    s0 errorbar place both
@    s0 errorbar color 3
@    s0 errorbar pattern 1
@    s0 errorbar size 1.000000
@    s0 errorbar linewidth 1.0
@    s0 errorbar linestyle 1
@    s0 errorbar riser linewidth 1.0
@    s0 errorbar riser linestyle 1
@    s0 errorbar riser clip off
@    s0 errorbar riser clip length 0.100000
@    s0 comment "/Users/KCheng/Desktop/cg_small_water_run/md-run-lonestar/namchi-04-26-2014/g-mind/1md-1.0nm-results/DPP-res-.xvg"
@    s0 legend  ""
@    s1 hidden false
@    s1 type xy
@    s1 symbol 0
@    s1 symbol size 1.000000
@    s1 symbol color 11
@    s1 symbol pattern 1
@    s1 symbol fill color 11
@    s1 symbol fill pattern 0
@    s1 symbol linewidth 1.0
@    s1 symbol linestyle 1
@    s1 symbol char 65
@    s1 symbol char font 0
@    s1 symbol skip 0
@    s1 line type 1
@    s1 line linestyle 1
@    s1 line linewidth 1.0
@    s1 line color 11
@    s1 line pattern 1
@    s1 baseline type 0
@    s1 baseline off
@    s1 dropline off
@    s1 fill type 0
@    s1 fill rule 0
@    s1 fill color 1
@    s1 fill pattern 1
@    s1 avalue off
@    s1 avalue type 2
@    s1 avalue char size 1.000000
@    s1 avalue font 0
@    s1 avalue color 1
@    s1 avalue rot 0
@    s1 avalue format general
@    s1 avalue prec 3
@    s1 avalue prepend ""
@    s1 avalue append ""
@    s1 avalue offset 0.000000 , 0.000000
@    s1 errorbar on
@    s1 errorbar place both
@    s1 errorbar color 11
@    s1 errorbar pattern 1
@    s1 errorbar size 1.000000
@    s1 errorbar linewidth 1.0
@    s1 errorbar linestyle 1
@    s1 errorbar riser linewidth 1.0
@    s1 errorbar riser linestyle 1
@    s1 errorbar riser clip off
@    s1 errorbar riser clip length 0.100000
@    s1 comment "/Users/KCheng/Desktop/cg_small_water_run/md-run-lonestar/namchi-04-26-2014/g-mind/1md-1.0nm-results/DUP-res-.xvg"
@    s1 legend  ""
@    s2 hidden false
@    s2 type xy
@    s2 symbol 0
@    s2 symbol size 1.000000
@    s2 symbol color 1
@    s2 symbol pattern 1
@    s2 symbol fill color 1
@    s2 symbol fill pattern 0
@    s2 symbol linewidth 1.0
@    s2 symbol linestyle 1
@    s2 symbol char 65
@    s2 symbol char font 0
@    s2 symbol skip 0
@    s2 line type 1
@    s2 line linestyle 1
@    s2 line linewidth 1.0
@    s2 line color 1
@    s2 line pattern 1
@    s2 baseline type 0
@    s2 baseline off
@    s2 dropline off
@    s2 fill type 0
@    s2 fill rule 0
@    s2 fill color 1
@    s2 fill pattern 1
@    s2 avalue off
@    s2 avalue type 2
@    s2 avalue char size 1.000000
@    s2 avalue font 0
@    s2 avalue color 1
@    s2 avalue rot 0
@    s2 avalue format general
@    s2 avalue prec 3
@    s2 avalue prepend ""
@    s2 avalue append ""
@    s2 avalue offset 0.000000 , 0.000000
@    s2 errorbar on
@    s2 errorbar place both
@    s2 errorbar color 1
@    s2 errorbar pattern 1
@    s2 errorbar size 1.000000
@    s2 errorbar linewidth 1.0
@    s2 errorbar linestyle 1
@    s2 errorbar riser linewidth 1.0
@    s2 errorbar riser linestyle 1
@    s2 errorbar riser clip off
@    s2 errorbar riser clip length 0.100000
@    s2 comment "/Users/KCheng/Desktop/cg_small_water_run/md-run-lonestar/namchi-04-26-2014/g-mind/1md-1.0nm-results/CHO-res-.xvg"
@    s2 legend  ""
@    s3 hidden false
@    s3 type xy
@    s3 symbol 0
@    s3 symbol size 1.000000
@    s3 symbol color 4
@    s3 symbol pattern 1
@    s3 symbol fill color 4
@    s3 symbol fill pattern 0
@    s3 symbol linewidth 1.0
@    s3 symbol linestyle 1
@    s3 symbol char 65
@    s3 symbol char font 0
@    s3 symbol skip 0
@    s3 line type 1
@    s3 line linestyle 1
@    s3 line linewidth 1.0
@    s3 line color 4
@    s3 line pattern 1
@    s3 baseline type 0
@    s3 baseline off
@    s3 dropline off
@    s3 fill type 0
@    s3 fill rule 0
@    s3 fill color 1
@    s3 fill pattern 1
@    s3 avalue off
@    s3 avalue type 2
@    s3 avalue char size 1.000000
@    s3 avalue font 0
@    s3 avalue color 1
@    s3 avalue rot 0
@    s3 avalue format general
@    s3 avalue prec 3
@    s3 avalue prepend ""
@    s3 avalue append ""
@    s3 avalue offset 0.000000 , 0.000000
@    s3 errorbar on
@    s3 errorbar place both
@    s3 errorbar color 4
@    s3 errorbar pattern 1
@    s3 errorbar size 1.000000
@    s3 errorbar linewidth 1.0
@    s3 errorbar linestyle 1
@    s3 errorbar riser linewidth 1.0
@    s3 errorbar riser linestyle 1
@    s3 errorbar riser clip off
@    s3 errorbar riser clip length 0.100000
@    s3 comment "/Volumes/Samsung_1TB/analysis-gmx-raft/g-mind-2nm/3GM-AB/GM1-res-15to20us.xvg"
@    s3 legend  ""
@target G0.S0
@type xy
0 1.290019
0.02 1.023254
0.04 1.783599
0.06 1.693835
0.08 2.351882
0.1 3.02887
0.12 3.296354
0.14 1.465981
0.16 0.9403854
0.18 0.5842945
0.2 2.242577
0.22 1.953164
0.24 1.298104
0.26 0.9182863
0.28 0.4747891
0.3 0.4820265
0.32 0.8484837
0.34 0.5153885
0.36 2.254474
0.38 2.485906
0.4 2.433233
0.42 2.505105
0.44 1.146539
0.46 0.8807248
0.48 2.261564
0.5 2.225831
0.52 2.437873
0.54 1.049202
0.56 2.545924
0.58 2.91185
0.6 1.313935
0.62 0.5262129
0.64 0.4703461
0.66 0.4754211
0.68 0.5030906
0.7 0.4825452
0.72 0.476471
0.74 0.7698211
0.76 0.5464659
0.78 0.5060629
0.8 0.460244
0.82 0.4557135
0.84 0.4544778
0.86 0.4846642
0.88 0.4755256
0.9 0.4604616
0.92 0.4735239
0.94 0.4618174
0.96 0.425588
0.98 0.4566457
1 0.4662085
1.02 0.4589391
1.04 0.4612489
1.06 0.4656977
1.08 0.4443257
1.1 0.4764718
1.12 0.4318854
1.14 0.4574115
1.16 0.4754211
1.18 0.460054
1.2 0.4637077
1.22 0.4611129
1.24 0.4665029
1.26 0.4646229
1.28 0.4557956
1.3 0.4535966
1.32 0.4804682
1.34 0.4632762
1.36 0.4622236
1.38 0.4616818
1.4 0.4609501
1.42 0.4534867
1.44 0.4578488
1.46 0.4577385
1.48 0.4631949
1.5 0.4663958
1.52 0.4599456
1.54 0.4676803
1.56 0.4598091
1.58 0.475605
1.6 0.4386906
1.62 0.4553571
1.64 0.4672791
1.66 0.4529065
1.68 0.4650809
1.7 0.4600277
1.72 0.4551372
1.74 0.4428596
1.76 0.4658592
1.78 0.4562348
1.8 0.4541747
1.82 0.4622225
1.84 0.4574394
1.86 0.4565363
1.88 0.4701596
1.9 0.4633028
1.92 0.4614112
1.94 0.4501114
1.96 0.4469905
1.98 0.4674666
2 0.4677072
2.02 0.4574661
2.04 0.4569736
2.06 0.4545325
2.08 0.4585301
2.1 0.4498331
2.12 0.4548078
2.14 0.4700528
2.16 0.4616553
2.18 0.4701334
2.2 0.4616541
2.22 0.4506103
2.24 0.4727845
2.26 0.4568649
2.28 0.4542578
2.3 0.4640307
2.32 0.4576844
2.34 0.456345
2.36 0.4639509
2.38 0.4748159
2.4 0.4545601
2.42 0.455769
2.44 0.4674128
2.46 0.4721484
2.48 0.4557138
2.5 0.4313643
2.52 0.4543952
2.54 0.4621963
2.56 0.4667445
2.58 0.4474931
2.6 0.4703984
2.62 0.4541748
2.64 0.4670384
2.66 0.4627088
2.68 0.4493884
2.7 0.4297386
2.72 0.4579844
2.74 0.4586399
2.76 0.4671457
2.78 0.4517194
2.8 0.4586391
2.82 0.4523827
2.84 0.4703456
2.86 0.4514975
2.88 0.4530449
2.9 0.4527141
2.92 0.4695202
2.94 0.4623314
2.96 0.4607059
2.98 0.4839425
3 0.4538177
3.02 0.4452533
3.04 0.4572196
3.06 0.4393458
3.08 0.4540101
3.1 0.4435377
3.12 0.4578485
3.14 0.4688286
3.16 0.4659933
3.18 0.4484972
3.2 0.4648108
3.22 0.4568911
3.24 0.4609768
3.26 0.4577666
3.28 0.4599183
3.3 0.4486094
3.32 0.4629527
3.34 0.4566455
3.36 0.4599181
3.38 0.4563175
3.4 0.470346
3.42 0.4526313
3.44 0.4526311
3.46 0.4570009
3.48 0.4463743
3.5 0.4576569
3.52 0.4769168
3.54 0.4542304
3.56 0.4628984
3.58 0.4510269
3.6 0.4457861
3.62 0.4692015
3.64 0.4652416
3.66 0.4374362
3.68 0.4655641
3.7 0.4485814
3.72 0.4570285
3.74 0.4534865
3.76 0.4477448
3.78 0.4567547
3.8 0.4705583
3.82 0.4687215
3.84 0.4495549
3.86 0.4608956
3.88 0.4582845
3.9 0.4535962
3.92 0.4563166
3.94 0.4781479
3.96 0.4581484
3.98 0.4589114
4 0.451774
4.02 0.4602447
4.04 0.4703456
4.06 0.4561243
4.08 0.4574932
4.1 0.4601356
4.12 0.4667176
4.14 0.4710886
4.16 0.4579573
4.18 0.4663422
4.2 0.4747631
4.22 0.4667978
4.24 0.4448594
4.26 0.4474653
4.28 0.4672525
4.3 0.4534586
4.32 0.4647851
4.34 0.4474931
4.36 0.4628979
4.38 0.4568645
4.4 0.4685352
4.42 0.469148
4.44 0.4618173
4.46 0.450277
4.48 0.4694945
4.5 0.4552746
4.52 0.4514976
4.54 0.4508052
4.56 0.4618179
4.58 0.4436499
4.6 0.4518294
4.62 0.4627092
4.64 0.4568914
4.66 0.4552744
4.68 0.4450843
4.7 0.4537068
4.72 0.4589664
4.74 0.4414181
4.76 0.4399149
4.78 0.4621958
4.8 0.4749212
4.82 0.4590749
4.84 0.4524929
4.86 0.4503883
4.88 0.4531287
4.9 0.4486361
4.92 0.4628986
4.94 0.4552197
4.96 0.4716194
4.98 0.4626282
5 0.4570834
5.02 0.4540375
5.04 0.4690683
5.06 0.4663952
5.08 0.4571924
5.1 0.4534597
5.12 0.4706645
5.14 0.4470456
5.16 0.4759468
5.18 0.4611402
5.2 0.4596186
5.22 0.4663424
5.24 0.4539281
5.26 0.466128
5.28 0.4773364
5.3 0.4680277
5.32 0.4708767
5.34 0.4565902
5.36 0.4534588
5.38 0.4582842
5.4 0.4524656
5.42 0.469707
5.44 0.4618442
5.46 0.4432549
5.48 0.4611667
5.5 0.4584214
5.52 0.4527973
5.54 0.4550001
5.56 0.4541199
5.58 0.4654028
5.6 0.4531279
5.62 0.4659938
5.64 0.4470177
5.66 0.4706122
5.68 0.4556584
5.7 0.4654568
5.72 0.4567822
5.74 0.4512485
5.76 0.4625472
5.78 0.4503611
5.8 0.4608148
5.82 0.4670122
5.84 0.450222
5.86 0.4472692
5.88 0.4646777
5.9 0.4511654
5.92 0.4457301
5.94 0.459238
5.96 0.4731017
5.98 0.4555492
6 0.4650005
6.02 0.4563441
6.04 0.4543674
6.06 0.4517739
6.08 0.4582574
6.1 0.4667442
6.12 0.465537
6.14 0.4596191
6.16 0.4620072
6.18 0.4360051
6.2 0.4509431
6.22 0.4596199
6.24 0.4484976
6.26 0.4587213
6.28 0.4583125
6.3 0.4534596
6.32 0.4644078
6.34 0.4643275
6.36 0.4659406
6.38 0.459892
6.4 0.4689614
6.42 0.4507216
6.44 0.4644619
6.46 0.4366352
6.48 0.4427188
6.5 0.4663959
6.52 0.45522
6.54 0.4603527
6.56 0.4593745
6.58 0.4545604
6.6 0.4676804
6.62 0.4659939
6.64 0.4670662
6.66 0.4553291
6.68 0.4597282
6.7 0.4588306
6.72 0.4664224
6.74 0.4686685
6.76 0.4665297
6.78 0.4631142
6.8 0.4628178
6.82 0.4714611
6.84 0.4550281
6.86 0.475105
6.88 0.4628984
6.9 0.4668508
6.92 0.4496946
6.94 0.4574113
6.96 0.4509158
6.98 0.4645698
7 0.4478007
7.02 0.4629531
7.04 0.458966
7.06 0.4589116
7.08 0.4658588
7.1 0.4563715
7.12 0.4466264
7.14 0.4494718
7.16 0.4481354
7.18 0.449138
7.2 0.4519401
7.22 0.4479122
7.24 0.4610042
7.26 0.4560151
7.28 0.4399428
7.3 0.4580662
7.32 0.4579571
7.34 0.4380073
7.36 0.4560975
7.38 0.4487768
7.4 0.440398
7.42 0.4501388
7.44 0.4443532
7.46 0.4677878
7.48 0.4451406
7.5 0.462628
7.52 0.4365208
7.54 0.4345687
7.56 0.4584213
7.58 0.4461224
7.6 0.4551381
7.62 0.4613299
7.64 0.4526862
7.66 0.4577391
7.68 0.4575475
7.7 0.4533479
7.72 0.4732065
7.74 0.4421535
7.76 0.4450562
7.78 0.4579572
7.8 0.4527135
7.82 0.4537064
7.84 0.4400283
7.86 0.4642471
7.88 0.448135
7.9 0.4600549
7.92 0.4615733
7.94 0.462006
7.96 0.4546424
7.98 0.4549999
8 0.4382633
8.02 0.4518298
8.04 0.4580389
8.06 0.4487202
8.08 0.4554664
8.1 0.4566728
8.12 0.4481913
8.14 0.4495559
8.16 0.4499722
8.18 0.4685348
8.2 0.4542303
8.22 0.4670384
8.24 0.4698403
8.26 0.4521896
8.28 0.4574658
8.3 0.4567829
8.32 0.4443535
8.34 0.4463747
8.36 0.4501664
8.38 0.4570828
8.4 0.4519401
8.42 0.4655642
8.44 0.4467944
8.46 0.4528796
8.48 0.4557963
8.5 0.4461501
8.52 0.4688816
8.54 0.4699203
8.56 0.450694
8.58 0.4629526
8.6 0.459891
8.62 0.4475207
8.64 0.4574116
8.66 0.4486925
8.68 0.4439034
8.7 0.4633304
8.72 0.457985
8.74 0.4564263
8.76 0.4692816
8.78 0.4562345
8.8 0.4636269
8.82 0.4446908
8.84 0.4534588
8.86 0.4617894
8.88 0.457985
8.9 0.4744999
8.92 0.4478002
8.94 0.4553293
8.96 0.4341369
8.98 0.462006
9 0.4539824
9.02 0.4458139
9.04 0.4487204
9.06 0.4537896
9.08 0.4384059
9.1 0.455769
9.12 0.4398581
9.14 0.4499443
9.16 0.4589663
9.18 0.448497
9.2 0.4523824
9.22 0.4549997
9.24 0.4635993
9.26 0.4518293
9.28 0.4454487
9.3 0.4417577
9.32 0.4352301
9.34 0.460516
9.36 0.4544501
9.38 0.4712225
9.4 0.4276977
9.42 0.4540377
9.44 0.4436782
9.46 0.464247
9.48 0.4610044
9.5 0.463735
9.52 0.4534863
9.54 0.4641118
9.56 0.4584217
9.58 0.4616544
9.6 0.4551101
9.62 0.4501666
9.64 0.4536797
9.66 0.4623308
9.68 0.4530171
9.7 0.4538999
9.72 0.4549998
9.74 0.4508323
9.76 0.4468223
9.78 0.4555493
9.8 0.446262
9.82 0.4509159
9.84 0.4622225
9.86 0.4586391
9.88 0.4661012
9.9 0.4486369
9.92 0.4440156
9.94 0.4439881
9.96 0.4483582
9.98 0.4584213
10 0.4560975
10.02 0.4666372
10.04 0.4605429
10.06 0.442408
10.08 0.4548898
10.1 0.4576846
10.12 0.4657785
10.14 0.456864
10.16 0.4498051
10.18 0.4518299
10.2 0.4521615
10.22 0.4530729
10.24 0.4491662
10.26 0.4606515
10.28 0.4641388
10.3 0.4553024
10.32 0.4526862
10.34 0.4494721
10.36 0.4416165
10.38 0.4528247
10.4 0.4590752
10.42 0.470771
10.44 0.4605974
10.46 0.4420694
10.48 0.4605978
10.5 0.4570008
10.52 0.4633031
10.54 0.4508044
10.56 0.4616817
10.58 0.4557683
10.6 0.4538721
10.62 0.4597282
10.64 0.4633033
10.66 0.4529352
10.68 0.43029
10.7 0.4376355
10.72 0.4571648
10.74 0.4454491
10.76 0.4512756
10.78 0.4591838
10.8 0.4472416
10.82 0.4571105
10.84 0.466637
10.86 0.4463748
10.88 0.4694142
10.9 0.4518294
10.92 0.4560972
10.94 0.439915
10.96 0.4600269
10.98 0.4478009
11 0.4396585
11.02 0.4562342
11.04 0.4430292
11.06 0.4427471
11.08 0.4508052
11.1 0.4452247
11.12 0.4745787
11.14 0.4546704
11.16 0.4519404
11.18 0.4644082
11.2 0.4627628
11.22 0.4584209
11.24 0.4537349
11.26 0.4524657
11.28 0.4462345
11.3 0.4568644
11.32 0.4418992
11.34 0.4534592
11.36 0.4510267
11.38 0.4516078
11.4 0.451691
11.42 0.4682144
11.44 0.4534588
11.46 0.4550547
11.48 0.4589659
11.5 0.4573294
11.52 0.4546704
11.54 0.4578752
11.56 0.4541201
11.58 0.4478003
11.6 0.4543951
11.62 0.4519408
11.64 0.4627091
11.66 0.4500555
11.68 0.4577385
11.7 0.4551925
11.72 0.470186
11.74 0.4525757
11.76 0.4576845
11.78 0.4537901
11.8 0.4612479
11.82 0.4484701
11.84 0.4571926
11.86 0.4406247
11.88 0.4502775
11.9 0.4655373
11.92 0.4544497
11.94 0.4371215
11.96 0.45288
11.98 0.45401
12 0.4623307
12.02 0.460597
12.04 0.4607329
12.06 0.4689085
12.08 0.4566726
12.1 0.455549
12.12 0.4469067
12.14 0.4554115
12.16 0.4579303
12.18 0.450583
12.2 0.4420974
12.22 0.4470456
12.24 0.453266
12.26 0.4498337
12.28 0.4498332
12.3 0.4612213
12.32 0.4387761
12.34 0.4637082
12.36 0.4603803
12.38 0.4509436
12.4 0.4403122
12.42 0.4442405
12.44 0.4623308
12.46 0.4501665
12.48 0.4631683
12.5 0.4568092
12.52 0.4504715
12.54 0.4533764
12.56 0.4424931
12.58 0.4478002
12.6 0.4563986
12.62 0.4619794
12.64 0.4516917
12.66 0.4623044
12.68 0.4568096
12.7 0.4598639
12.72 0.4676529
12.74 0.4479679
12.76 0.466985
12.78 0.4495284
12.8 0.4433962
12.82 0.4593745
12.84 0.4457856
12.86 0.4473541
12.88 0.4716717
12.9 0.4799476
12.92 0.4597284
12.94 0.4511374
12.96 0.4521623
12.98 0.4553573
13 0.450721
13.02 0.4425781
13.04 0.4579854
13.06 0.4377498
13.08 0.4578756
13.1 0.4573295
13.12 0.4612482
13.14 0.4613566
13.16 0.4427753
13.18 0.4623034
13.2 0.4635196
13.22 0.4580944
13.24 0.4583393
13.26 0.456317
13.28 0.4547803
13.3 0.4530171
13.32 0.4623045
13.34 0.4593749
13.36 0.4646243
13.38 0.4653501
13.4 0.4574109
13.42 0.4490265
13.44 0.4672797
13.46 0.4612479
13.48 0.4620336
13.5 0.4474927
13.52 0.4521622
13.54 0.4598098
13.56 0.4559879
13.58 0.4644892
13.6 0.4447751
13.62 0.4478281
13.64 0.4506937
13.66 0.4648114
13.68 0.4551098
13.7 0.4500558
13.72 0.4548351
13.74 0.4635999
13.76 0.4420974
13.78 0.4601364
13.8 0.4521895
13.82 0.4585573
13.84 0.4495834
13.86 0.4654297
13.88 0.4593745
13.9 0.4458145
13.92 0.4224034
13.94 0.459837
13.96 0.4311321
13.98 0.4557683
14 0.4557136
14.02 0.44975
14.04 0.466958
14.06 0.4624658
14.08 0.4441283
14.1 0.4418429
14.12 0.4418148
14.14 0.4558782
14.16 0.4559335
14.18 0.4560976
14.2 0.4557139
14.22 0.4560158
14.24 0.4357178
14.26 0.4455616
14.28 0.4430297
14.3 0.4688822
14.321 0.4521895
14.341 0.4477165
14.361 0.4562349
14.381 0.4665297
14.401 0.465671
14.421 0.4513864
14.441 0.4677876
14.461 0.4476039
14.481 0.4470456
14.501 0.4710094
14.521 0.4456736
14.541 0.4447756
14.561 0.4514697
14.581 0.4600268
14.601 0.4625473
14.621 0.4610044
14.641 0.4722554
14.661 0.4511652
14.681 0.457001
14.701 0.4547797
14.721 0.4544498
14.741 0.4534861
14.761 0.4418429
14.781 0.4622504
14.801 0.4451409
14.821 0.4567548
14.841 0.4617632
14.861 0.4412486
14.881 0.4552467
14.901 0.4462343
14.921 0.467413
14.941 0.4573016
14.961 0.4475212
14.981 0.4518015
15.001 0.4506944
15.021 0.4592924
15.041 0.4552745
15.061 0.441192
15.081 0.461736
15.101 0.4635186
15.121 0.4559875
15.141 0.4533761
15.161 0.4648653
15.181 0.4727846
15.201 0.4500557
15.221 0.4618984
15.241 0.4659665
15.261 0.457329
15.281 0.4626279
15.301 0.4671458
15.321 0.4692816
15.341 0.4609231
15.361 0.4593744
15.381 0.4652679
15.401 0.4616549
15.421 0.448386
15.441 0.4552744
15.461 0.4426627
15.481 0.4585024
15.501 0.443565
15.521 0.4622228
15.541 0.4491378
15.561 0.4527974
15.581 0.4557137
15.601 0.4662619
15.621 0.4464863
15.641 0.4614651
15.661 0.4456459
15.681 0.4446632
15.701 0.4625479
15.721 0.4552198
15.741 0.4555497
15.761 0.444466
15.781 0.4402271
15.801 0.4521615
15.821 0.4606518
15.841 0.4544776
15.861 0.4257051
15.881 0.4571657
15.901 0.4523829
15.921 0.438748
15.941 0.4480516
15.961 0.4487208
15.981 0.4586395
16.001 0.4583121
16.021 0.4597021
16.041 0.4635195
16.061 0.4546708
16.081 0.4687487
16.101 0.4618709
16.121 0.4674661
16.141 0.4592385
16.161 0.4618436
16.181 0.445814
16.201 0.4665297
16.221 0.4530731
16.241 0.4498051
16.261 0.4482746
16.281 0.4691745
16.301 0.4658591
16.321 0.4563718
16.341 0.444916
16.361 0.4598638
16.381 0.4502498
16.401 0.4552746
16.421 0.4570558
16.441 0.4618171
16.461 0.4441004
16.481 0.4638967
16.501 0.4572477
16.521 0.4478003
16.541 0.4651344
16.561 0.468961
16.581 0.463304
16.601 0.4489154
16.621 0.4355745
16.641 0.4529075
16.661 0.4476043
16.681 0.4562898
16.701 0.4610039
16.721 0.4514696
16.741 0.455905
16.761 0.454533
16.781 0.4616815
16.801 0.4610047
16.821 0.4573018
16.841 0.4614652
16.861 0.4352585
16.881 0.4525758
16.901 0.4498329
16.921 0.4588303
16.941 0.4524929
16.961 0.4586121
16.981 0.449917
17.001 0.441843
17.021 0.467788
17.041 0.471434
17.061 0.4495279
17.081 0.4425493
17.101 0.4560977
17.121 0.4571924
17.141 0.4560976
17.161 0.4647847
17.181 0.4639502
17.201 0.4425775
17.221 0.443903
17.241 0.4552744
17.261 0.4560157
17.281 0.4611125
17.301 0.464677
17.321 0.4642197
17.341 0.442578
17.361 0.462304
17.381 0.4586388
17.401 0.4642737
17.421 0.4615466
17.441 0.4616277
17.461 0.4372926
17.481 0.4665303
17.501 0.458503
17.521 0.4572477
17.541 0.4393461
17.561 0.4614109
17.581 0.4567546
17.601 0.4582851
17.621 0.4519128
17.641 0.4690683
17.661 0.4730745
17.681 0.4573286
17.701 0.4546972
17.721 0.4459819
17.741 0.4656714
17.761 0.4566456
17.781 0.4644625
17.801 0.4543955
17.821 0.4552471
17.841 0.4531558
17.861 0.4504995
17.881 0.4523274
17.901 0.4440158
17.921 0.4535692
17.941 0.438235
17.961 0.4596197
17.981 0.4409084
18.001 0.4507224
18.021 0.4574386
18.041 0.4635998
18.061 0.4633842
18.081 0.4605969
18.101 0.4659671
18.121 0.4642463
18.141 0.4532105
18.161 0.4554391
18.181 0.4444379
18.201 0.4567827
18.221 0.4510828
18.241 0.4520225
18.261 0.4504718
18.281 0.4585575
18.301 0.4631688
18.321 0.4465705
18.341 0.459157
18.361 0.4544771
18.381 0.460299
18.401 0.4618441
18.421 0.4328393
18.441 0.4606791
18.461 0.4484976
18.481 0.4437337
18.501 0.4404826
18.521 0.4573017
18.541 0.4635994
18.561 0.459293
18.581 0.457657
18.601 0.4518851
18.621 0.4614376
18.641 0.4574656
18.661 0.4477444
18.681 0.4495276
18.701 0.461438
18.721 0.4436496
18.741 0.457329
18.761 0.4557685
18.781 0.4789571
18.801 0.4639504
18.821 0.45618
18.841 0.4623038
18.861 0.4556868
18.881 0.4510821
18.901 0.4664225
18.921 0.4420693
18.941 0.4698139
18.961 0.4650001
18.981 0.4589934
19.001 0.4483861
19.021 0.465215
19.041 0.4590757
19.061 0.4600535
19.081 0.458639
19.101 0.458966
19.121 0.4495558
19.141 0.4513312
19.161 0.4519405
19.181 0.4429725
19.201 0.4496662
19.221 0.4613295
19.241 0.4522173
19.261 0.4522441
19.281 0.4654574
19.301 0.455933
19.321 0.458966
19.341 0.4617894
19.361 0.4623035
19.381 0.455769
19.401 0.470053
19.421 0.4560981
19.441 0.4611122
19.461 0.4573297
19.481 0.4442407
19.501 0.4517185
19.521 0.4681348
19.541 0.4618438
19.561 0.4688815
19.581 0.4436775
19.601 0.4608687
19.621 0.4652686
19.641 0.4592115
19.661 0.4740779
19.681 0.443424
19.701 0.4388057
19.721 0.4574386
19.741 0.4630604
19.761 0.4596198
19.781 0.4521613
19.801 0.4504168
19.821 0.4605162
19.841 0.4583395
19.861 0.4384911
19.881 0.4584207
19.901 0.4530451
19.921 0.4725462
19.941 0.4535966
19.961 0.4477158
19.981 0.4541471
&
@target G0.S1
@type xy
0 1.06903
0.02 0.8486165
0.04 1.508981
0.06 1.25082
0.08 2.165849
0.1 3.232236
0.12 2.907293
0.14 0.9764866
0.16 0.5211044
0.18 0.4985226
0.2 1.577252
0.22 1.515611
0.24 0.9371366
0.26 0.4869807
0.28 0.4624658
0.3 0.4968403
0.32 0.4726524
0.34 0.4953783
0.36 2.174333
0.38 1.826862
0.4 2.348308
0.42 2.173942
0.44 0.4858244
0.46 0.929234
0.48 2.199193
0.5 1.913824
0.52 2.507529
0.54 1.748678
0.56 2.6546
0.58 1.971605
0.6 0.7070537
0.62 1.258739
0.64 0.9193063
0.66 1.29092
0.68 1.317251
0.7 1.14137
0.72 0.8411602
0.74 0.4493054
0.76 0.5450234
0.78 0.4944696
0.8 0.4874685
0.82 0.4488037
0.84 0.4527138
0.86 0.4474931
0.88 0.4258229
0.9 0.4592932
0.92 0.455466
0.94 0.4552743
0.96 0.4523553
0.98 0.4422944
1 0.4544779
1.02 0.4400283
1.04 0.4566725
1.06 0.4423515
1.08 0.4586388
1.1 0.4649191
1.12 0.4560972
1.14 0.4545874
1.16 0.4535685
1.18 0.4618448
1.2 0.4526584
1.22 0.4463745
1.24 0.44221
1.26 0.4667175
1.28 0.4524935
1.3 0.4606788
1.32 0.440766
1.34 0.4695212
1.36 0.4564542
1.38 0.4428608
1.4 0.4681344
1.42 0.4721755
1.44 0.4627093
1.46 0.4564264
1.48 0.4585027
1.5 0.4541475
1.52 0.4541199
1.54 0.4528797
1.56 0.4492493
1.58 0.4491377
1.6 0.4669315
1.62 0.4510265
1.64 0.4557684
1.66 0.4531278
1.68 0.4717516
1.7 0.458476
1.72 0.4690947
1.74 0.4719372
1.76 0.4579849
1.78 0.4543683
1.8 0.4511376
1.82 0.4633566
1.84 0.4769959
1.86 0.4639244
1.88 0.474579
1.9 0.4580668
1.92 0.4702662
1.94 0.4662079
1.96 0.4665301
1.98 0.4448318
2 0.472122
2.02 0.4562892
2.04 0.4583126
2.06 0.4488041
2.08 0.4631143
2.1 0.4409932
2.12 0.4642469
2.14 0.4514693
2.16 0.4528516
2.18 0.4583398
2.2 0.449138
2.22 0.4681074
2.24 0.442069
2.26 0.4652691
2.28 0.4492773
2.3 0.4723872
2.32 0.4883135
2.34 0.4766023
2.36 0.4704786
2.38 0.4560971
2.4 0.4570009
2.42 0.4698401
2.44 0.4614381
2.46 0.4608148
2.48 0.45445
2.5 0.4455612
2.52 0.4762617
2.54 0.4543671
2.56 0.4665297
2.58 0.4554662
2.6 0.4404825
2.62 0.4514693
2.64 0.4621154
2.66 0.4709034
2.68 0.4719375
2.7 0.4697608
2.72 0.4575207
2.74 0.466208
2.76 0.4588298
2.78 0.4382354
2.8 0.4393175
2.82 0.4563168
2.84 0.4497222
2.86 0.4662882
2.88 0.4437901
2.9 0.4718581
2.92 0.4405392
2.94 0.4605971
2.96 0.4602174
2.98 0.4555214
3 0.4663962
3.02 0.4574655
3.04 0.4654301
3.06 0.4609229
3.08 0.4564258
3.1 0.4552742
3.12 0.4489153
3.14 0.4597821
3.16 0.4589122
3.18 0.4644886
3.2 0.4575479
3.22 0.436634
3.24 0.4590751
3.26 0.4512483
3.28 0.4472977
3.3 0.4481627
3.32 0.4570284
3.34 0.4658594
3.36 0.447381
3.38 0.4701328
3.4 0.4906631
3.42 0.4616
3.44 0.4593473
3.46 0.4504989
3.48 0.4624391
3.5 0.4548902
3.52 0.4659668
3.54 0.4589659
3.56 0.4439033
3.58 0.470266
3.6 0.4597008
3.62 0.4529347
3.64 0.4637079
3.66 0.461574
3.68 0.4660736
3.7 0.4618438
3.72 0.4648929
3.74 0.4847936
3.76 0.4746053
3.78 0.4708502
3.8 0.4566452
3.82 0.4392323
3.84 0.4576024
3.86 0.4565357
3.88 0.455714
3.9 0.4641658
3.92 0.4513041
3.94 0.4650004
3.96 0.4525754
3.98 0.4475489
4 0.4521334
4.02 0.4531281
4.04 0.4403694
4.06 0.4514976
4.08 0.4610861
4.1 0.4648927
4.12 0.4482469
4.14 0.4552199
4.16 0.4469339
4.18 0.4613568
4.2 0.4693345
4.22 0.4576845
4.24 0.4687479
4.26 0.4652156
4.28 0.4728904
4.3 0.4558784
4.32 0.4692551
4.34 0.4695745
4.36 0.4786435
4.38 0.4720965
4.4 0.4644894
4.42 0.4564541
4.44 0.4645696
4.46 0.473867
4.48 0.469308
4.5 0.4620342
4.52 0.443086
4.54 0.4649734
4.56 0.4668247
4.58 0.4689084
4.6 0.4608691
4.62 0.4576572
4.64 0.4499723
4.66 0.4514697
4.68 0.4442409
4.7 0.4434521
4.72 0.4560976
4.74 0.4609501
4.76 0.4477163
4.78 0.4736295
4.8 0.4554937
4.82 0.4614112
4.84 0.4595106
4.86 0.4645963
4.88 0.4525766
4.9 0.4491379
4.92 0.4520236
4.94 0.4869805
4.96 0.4637079
4.98 0.4663158
5 0.4326954
5.02 0.4581757
5.04 0.4605978
5.06 0.4616551
5.08 0.4452804
5.1 0.4761565
5.12 0.4709833
5.14 0.459375
5.16 0.450139
5.18 0.4564263
5.2 0.4451123
5.22 0.4533767
5.24 0.4527966
5.26 0.4579301
5.28 0.4297966
5.3 0.4604889
5.32 0.4464299
5.34 0.4739725
5.36 0.4474647
5.38 0.4524931
5.4 0.4726787
5.42 0.4705847
5.44 0.4690949
5.46 0.5026426
5.48 0.4692811
5.5 0.465484
5.52 0.4555496
5.54 0.4730223
5.56 0.4660742
5.58 0.4800516
5.6 0.4579844
5.62 0.4733127
5.64 0.462385
5.66 0.4857209
5.68 0.4956809
5.7 0.4952272
5.72 0.4728107
5.74 0.4614108
5.76 0.4807025
5.78 0.4807806
5.8 0.4614382
5.82 0.4701326
5.84 0.4641386
5.86 0.4738674
5.88 0.4743941
5.9 0.4596193
5.92 0.4764717
5.94 0.4652685
5.96 0.4631955
5.98 0.4759463
6 0.4639234
6.02 0.4763661
6.04 0.4714608
6.06 0.4429454
6.08 0.4776247
6.1 0.4704522
6.12 0.4667439
6.14 0.4675736
6.16 0.4436782
6.18 0.4693072
6.2 0.4534583
6.22 0.4675465
6.24 0.4728104
6.26 0.4479676
6.28 0.4686688
6.3 0.4652417
6.32 0.4661008
6.34 0.4612211
6.36 0.4715134
6.38 0.4502503
6.4 0.4585303
6.42 0.4816901
6.44 0.4830379
6.46 0.466208
6.48 0.4832443
6.5 0.4682147
6.52 0.4620062
6.54 0.4564262
6.56 0.4396021
6.58 0.4567822
6.6 0.4867499
6.62 0.4491381
6.64 0.4614099
6.66 0.466182
6.68 0.4821053
6.7 0.4614646
6.72 0.4602988
6.74 0.4563167
6.76 0.4575478
6.78 0.4208629
6.8 0.471009
6.82 0.4716193
6.84 0.4728903
6.86 0.4639238
6.88 0.4436493
6.9 0.4570829
6.92 0.4721493
6.94 0.4599181
6.96 0.4674135
6.98 0.4747102
7 0.4720967
7.02 0.4611395
7.04 0.4893366
7.06 0.4871858
7.08 0.4694144
7.1 0.4683483
7.12 0.4895151
7.14 0.7852865
7.16 0.4902551
7.18 0.6453296
7.2 0.4682149
7.22 0.4871606
7.24 0.4750787
7.26 0.4523272
7.28 0.4602713
7.3 0.4861334
7.32 0.4784088
7.34 0.4390045
7.36 0.4740514
7.38 0.4421251
7.4 0.4494437
7.42 0.455769
7.44 0.4942671
7.46 0.4674125
7.48 0.4444375
7.5 0.4639235
7.52 0.4600268
7.54 0.4645428
7.56 0.4652689
7.58 0.4775199
7.6 0.4701862
7.62 0.4647038
7.64 0.4775459
7.66 0.4571649
7.68 0.4648384
7.7 0.4471581
7.72 0.4376355
7.74 0.4775453
7.76 0.4663957
7.78 0.4865705
7.8 0.4361767
7.82 0.4651347
7.84 0.4670651
7.86 0.4437906
7.88 0.4801297
7.9 0.4689623
7.92 0.4562898
7.94 0.4644892
7.96 0.4724666
7.98 0.4853352
8 0.469707
8.02 0.4637072
8.04 0.4722552
8.06 0.4564265
8.08 0.4677876
8.1 0.4785653
8.12 0.4965124
8.14 0.4942164
8.16 0.4650532
8.18 0.4924933
8.2 0.55084
8.22 0.4822341
8.24 0.4853091
8.26 0.4781736
8.28 0.484097
8.3 0.4776508
8.32 0.4789572
8.34 0.7453187
8.36 0.5472429
8.38 0.5515882
8.4 0.6841962
8.42 0.5308012
8.44 1.238204
8.46 0.7037225
8.48 0.9451455
8.5 1.186054
8.52 1.279013
8.54 0.8143861
8.56 0.8857477
8.58 0.4652154
8.6 0.4903823
8.62 0.4955797
8.64 0.4701854
8.66 0.4858236
8.68 0.4479679
8.7 0.4674129
8.72 0.4818974
8.74 0.4470461
8.76 0.4722817
8.78 0.4798439
8.8 0.4655633
8.82 0.4702661
8.84 0.4918082
8.86 0.4671458
8.88 0.4943939
8.9 0.4735242
8.92 0.4570284
8.94 0.4966387
8.96 0.4833743
8.98 0.4668243
9 0.4764448
9.02 0.4693882
9.04 0.4728899
9.06 0.4600543
9.08 0.4850773
9.1 0.5138328
9.12 0.4639505
9.14 0.4840195
9.16 0.4952781
9.18 0.5028422
9.2 0.4742627
9.22 0.969871
9.24 0.9232277
9.26 0.5182905
9.28 0.4879809
9.3 0.5296465
9.32 0.4758151
9.34 0.9532059
9.36 0.4952016
9.38 0.4893612
9.4 0.4856438
9.42 0.5101714
9.44 0.4631413
9.46 0.5058411
9.48 0.4850256
9.5 0.4721759
9.52 0.508355
9.54 0.8103853
9.56 0.7936311
9.58 0.864132
9.6 0.7053018
9.62 0.884096
9.64 0.4888759
9.66 0.6898733
9.68 1.386839
9.7 1.00948
9.72 1.020429
9.74 0.7732233
9.76 1.093173
9.78 1.487372
9.8 1.419102
9.82 1.026073
9.84 0.9345723
9.86 1.105565
9.88 0.4866472
9.9 0.7955501
9.92 0.4942419
9.94 0.5180981
9.96 0.4570284
9.98 0.4720698
10 0.5001003
10.02 0.5104902
10.04 0.6185061
10.06 0.5179048
10.08 0.5243328
10.1 0.5262366
10.12 0.5018721
10.14 0.5338537
10.16 0.4557138
10.18 0.468054
10.2 0.4624389
10.22 0.4748425
10.24 0.466851
10.26 0.465859
10.28 0.4806246
10.3 0.472493
10.32 0.4780432
10.34 0.46422
10.36 0.4772312
10.38 0.4666908
10.4 0.4697072
10.42 0.4898209
10.44 0.4693868
10.46 0.4748416
10.48 0.469494
10.5 0.4596193
10.52 0.48903
10.54 0.4885951
10.56 0.4542581
10.58 0.5080844
10.6 0.4807547
10.62 0.4752631
10.64 0.4453648
10.66 0.4716458
10.68 0.4556865
10.7 0.4871089
10.72 0.4576567
10.74 0.4535964
10.76 0.4677068
10.78 0.4789045
10.8 0.4585578
10.82 0.4560975
10.84 0.458285
10.86 0.4647851
10.88 0.4803386
10.9 0.4598639
10.92 0.4654566
10.94 0.4488326
10.96 0.471036
10.98 0.5049757
11 0.4689887
11.02 0.4519404
11.04 0.4763399
11.06 0.4729164
11.08 0.462412
11.1 0.4703725
11.12 0.9484455
11.14 0.9912239
11.16 0.5652431
11.18 1.222988
11.2 1.213456
11.22 1.060318
11.24 0.9789028
11.26 1.30959
11.28 0.4918846
11.3 0.4981464
11.32 1.315779
11.34 0.7443787
11.36 0.968723
11.38 0.5328693
11.4 0.501523
11.42 0.4613566
11.44 0.5098284
11.46 0.7967592
11.48 0.8873694
11.5 0.785939
11.52 0.900597
11.54 0.8724104
11.56 0.8873702
11.58 0.6850731
11.6 0.4800268
11.62 0.5061862
11.64 0.8928746
11.66 0.4596194
11.68 0.514806
11.7 0.4811188
11.72 0.4778596
11.74 0.4743686
11.76 0.4689879
11.78 0.4699473
11.8 0.5385166
11.82 0.4544225
11.84 0.5250005
11.86 0.56136
11.88 1.22553
11.9 0.8561101
11.92 1.295743
11.94 1.197027
11.96 0.9966692
11.98 0.4866724
12 0.4708764
12.02 0.4858243
12.04 0.5609371
12.06 0.7561914
12.08 0.5133464
12.1 0.9077996
12.12 0.8688207
12.14 0.9028983
12.16 0.6849999
12.18 0.9882939
12.2 1.076592
12.22 0.4819239
12.24 1.110259
12.26 1.657597
12.28 0.8914313
12.3 1.337946
12.32 1.506852
12.34 1.64582
12.36 1.236952
12.38 1.104321
12.4 0.5247137
12.42 0.4705845
12.44 0.4742093
12.46 1.210476
12.48 1.090688
12.5 0.8500733
12.52 0.844038
12.54 0.9615218
12.56 0.9791448
12.58 0.4983225
12.6 0.5081833
12.62 0.5174218
12.64 0.4717254
12.66 0.5435303
12.68 0.5658839
12.7 0.8807101
12.72 0.6176366
12.74 0.4842013
12.76 0.489515
12.78 0.9431196
12.8 0.8493672
12.82 0.8900845
12.84 0.8341163
12.86 0.4719636
12.88 0.4868523
12.9 0.5451835
12.92 0.5148057
12.94 0.914084
12.96 0.9435837
12.98 0.8914034
13 0.4472135
13.02 0.5404171
13.04 0.8325561
13.06 0.4889021
13.08 0.9719825
13.1 1.087853
13.12 0.8455315
13.14 0.5589496
13.16 1.081758
13.18 0.8931966
13.2 0.9328848
13.22 1.078401
13.24 0.7431359
13.26 0.9028564
13.28 0.5591733
13.3 0.4540928
13.32 0.4826228
13.34 0.5752827
13.36 0.5068278
13.38 0.4768644
13.4 0.4685079
13.42 0.4908416
13.44 0.5175666
13.46 0.531131
13.48 0.4899229
13.5 0.8745428
13.52 0.4776504
13.54 0.4768121
13.56 0.4500272
13.58 0.4537075
13.6 0.4796087
13.62 0.459265
13.64 0.4814822
13.66 0.4909427
13.68 0.4701864
13.7 0.4514419
13.72 0.4755527
13.74 0.4824418
13.76 0.4818971
13.78 0.4587213
13.8 0.4735242
13.82 0.4685085
13.84 0.4509164
13.86 0.6787674
13.88 0.9252298
13.9 0.8868198
13.92 1.26657
13.94 1.013841
13.96 1.061284
13.98 0.7125658
14 1.135749
14.02 0.8432821
14.04 1.155249
14.06 0.8947211
14.08 0.5137364
14.1 0.505025
14.12 0.961483
14.14 0.9300671
14.16 1.228017
14.18 1.0187
14.2 0.806784
14.22 0.478696
14.24 0.4718845
14.26 0.4691751
14.28 0.4572199
14.3 0.5899794
14.321 0.8707036
14.341 1.292565
14.361 1.230813
14.381 0.9350539
14.401 0.9072619
14.421 0.979707
14.441 0.4881089
14.461 0.5234738
14.481 0.8587488
14.501 0.6275946
14.521 0.4989492
14.541 0.5421718
14.561 0.9375099
14.581 0.9408902
14.601 0.9074966
14.621 0.9830312
14.641 0.9246621
14.661 0.8228757
14.681 0.4669047
14.701 0.5324002
14.721 0.4809626
14.741 0.4907131
14.761 0.5776891
14.781 1.171302
14.801 0.9964057
14.821 1.081308
14.841 1.503337
14.861 1.167283
14.881 1.216748
14.901 1.323801
14.921 0.8652889
14.941 0.5044305
14.961 0.4977451
14.981 0.516067
15.001 1.012262
15.021 0.8071089
15.041 0.9256885
15.061 1.410017
15.081 0.671807
15.101 0.8095374
15.121 0.4757632
15.141 0.498748
15.161 0.4791143
15.181 0.4549724
15.201 0.4550276
15.221 0.4722555
15.241 0.4597282
15.261 0.4658863
15.281 0.4722284
15.301 0.4434242
15.321 0.4601632
15.341 0.4636809
15.361 0.4757361
15.381 0.4707709
15.401 0.4800781
15.421 0.4807552
15.441 0.4626554
15.461 0.4683485
15.481 0.4724673
15.501 0.4818194
15.521 0.4767862
15.541 0.4701323
15.561 0.4838906
15.581 0.4490543
15.601 0.4714071
15.621 0.4683479
15.641 0.4644618
15.661 0.4557407
15.681 0.4684817
15.701 0.4532656
15.721 0.4641658
15.741 0.4658867
15.761 0.4598095
15.781 0.4818192
15.801 0.4684818
15.821 0.476524
15.841 0.5219675
15.861 0.4824159
15.881 0.4649732
15.901 0.4839935
15.921 0.480442
15.941 0.4517193
15.961 0.4982462
15.981 0.4659395
16.001 0.4747106
16.021 0.4552745
16.041 0.4629802
16.061 0.4739199
16.081 0.4836064
16.101 0.4855155
16.121 0.4662085
16.141 0.4639771
16.161 0.4589937
16.181 0.4407098
16.201 0.4486648
16.221 0.4685357
16.241 0.4551378
16.261 0.4826493
16.281 0.486441
16.301 0.484278
16.321 0.4535967
16.341 0.4591843
16.361 0.4709828
16.381 0.4669315
16.401 0.4780688
16.421 0.4539548
16.441 0.4685085
16.461 0.4549175
16.481 0.470213
16.501 0.4676268
16.521 0.4567819
16.541 0.4563718
16.561 0.4817678
16.581 0.4693347
16.601 0.4655643
16.621 0.4802344
16.641 0.4704787
16.661 0.4583935
16.681 0.4673864
16.701 0.4580944
16.721 0.480261
16.741 0.4778336
16.761 0.470106
16.781 0.4476888
16.801 0.473867
16.821 0.4808585
16.841 0.4839678
16.861 0.4734975
16.881 0.4835806
16.901 0.4618982
16.921 0.4535686
16.941 0.4501384
16.961 0.4516911
16.981 0.4665567
17.001 0.4452251
17.021 0.4448875
17.041 0.4554395
17.061 0.4716993
17.081 0.4523823
17.101 0.463681
17.121 0.4772314
17.141 0.4531278
17.161 0.4735244
17.181 0.4529074
17.201 0.4552196
17.221 0.4507214
17.241 0.4896176
17.261 0.4788006
17.281 0.4460378
17.301 0.4861583
17.321 0.5838235
17.341 0.4776234
17.361 0.9058141
17.381 0.7465592
17.401 0.8846042
17.421 0.7652947
17.441 0.4951262
17.461 0.9298657
17.481 0.8895087
17.501 0.8457542
17.521 0.4856177
17.541 0.4825459
17.561 0.4879033
17.581 0.4715405
17.601 0.5261887
17.621 0.4478
17.641 0.4568639
17.661 0.4788795
17.681 0.4682679
17.701 0.488211
17.721 0.4649729
17.741 0.4650005
17.761 0.467467
17.781 0.5217758
17.801 0.5267115
17.821 0.6034071
17.841 0.5199997
17.861 0.6994461
17.881 1.053102
17.901 0.5032155
17.921 0.4794269
17.941 0.4759201
17.961 0.4649993
17.981 0.4875444
18.001 0.4732339
18.021 0.7202953
18.041 0.5025182
18.061 0.4851291
18.081 0.489592
18.101 0.4552742
18.121 0.4498055
18.141 0.488083
18.161 0.4669578
18.181 0.4604616
18.201 0.4885175
18.221 0.4804425
18.241 0.4882116
18.261 0.9240941
18.281 0.7935048
18.301 0.5832022
18.321 0.9646376
18.341 0.4558782
18.361 0.4614376
18.381 0.4524657
18.401 0.4933049
18.421 0.5095588
18.441 0.4635995
18.461 0.468108
18.481 0.5234986
18.501 0.5062109
18.521 1.015948
18.541 1.392139
18.561 0.9880542
18.581 1.321079
18.601 0.9494208
18.621 0.7028688
18.641 1.23267
18.661 0.8099539
18.681 1.068983
18.701 0.9230523
18.721 0.48013
18.741 0.8496175
18.761 0.4794264
18.781 0.4788004
18.801 0.9812369
18.821 0.4919862
18.841 0.7539726
18.861 0.4487203
18.881 0.5016975
18.901 0.469814
18.921 0.5006499
18.941 0.5143203
18.961 0.4394882
18.981 0.4813779
19.001 0.4933552
19.021 0.4731277
19.041 0.4584759
19.061 0.4934065
19.081 0.4992997
19.101 0.4843815
19.121 0.4630876
19.141 0.462088
19.161 0.4571925
19.181 0.4596189
19.201 0.4778589
19.221 0.4753951
19.241 0.4710093
19.261 0.4795306
19.281 0.4740776
19.301 0.4731012
19.321 0.4479395
19.341 0.4446911
19.361 0.4740777
19.381 0.4845879
19.401 0.4543678
19.421 0.465967
19.441 0.4459259
19.461 0.4926714
19.481 0.4697338
19.501 0.4813005
19.521 0.4511374
19.541 0.4788013
19.561 0.4768907
19.581 0.4671723
19.601 0.4455336
19.621 0.4510821
19.641 0.4744731
19.661 0.4766023
19.681 0.4649197
19.701 0.4560974
19.721 0.4532386
19.741 0.4654565
19.761 0.4761565
19.781 0.4878781
19.801 0.4752369
19.821 0.4802342
19.841 0.502121
19.861 0.4926968
19.881 0.4726523
19.901 0.4458141
19.921 0.4692016
19.941 0.5002502
19.961 0.5273753
19.981 0.4853091
&
@target G0.S2
@type xy
0 2.344573
0.02 1.757498
0.04 2.380788
0.06 2.616358
0.08 3.500232
0.1 3.94358
0.12 4.094832
0.14 1.939827
0.16 1.745988
0.18 1.563337
0.2 2.888771
0.22 2.693599
0.24 2.367705
0.26 1.370265
0.28 1.035676
0.3 1.346189
0.32 1.621774
0.34 1.135936
0.36 3.264027
0.38 2.919957
0.4 3.042897
0.42 3.304883
0.44 1.701683
0.46 1.394866
0.48 2.869285
0.5 2.547813
0.52 3.300746
0.54 1.767279
0.56 3.121413
0.58 3.300947
0.6 1.66452
0.62 1.211467
0.64 1.10587
0.66 0.6365134
0.68 0.8414569
0.7 0.7904903
0.72 0.7812968
0.74 1.218831
0.76 0.5638701
0.78 0.5091661
0.8 1.222507
0.82 0.475841
0.84 0.4479115
0.86 0.5164056
0.88 0.4682416
0.9 0.4602717
0.92 0.4639507
0.94 0.4514696
0.96 0.4487205
0.98 0.4264391
1 0.4549178
1.02 0.4644082
1.04 0.4448029
1.06 0.4570013
1.08 0.4788263
1.1 0.4106703
1.12 0.4687486
1.14 0.443762
1.16 0.448023
1.18 0.4628709
1.2 0.4733921
1.22 0.4500562
1.24 0.4645967
1.26 0.4480511
1.28 0.4258225
1.3 0.4586386
1.32 0.4259984
1.34 0.4455892
1.36 0.4555768
1.38 0.4328104
1.4 0.4429449
1.42 0.4579025
1.44 0.4780427
1.46 0.4637075
1.48 0.4669043
1.5 0.4637344
1.52 0.4532109
1.54 0.4378929
1.56 0.4439602
1.58 0.4513036
1.6 0.4444382
1.62 0.433244
1.64 0.4526311
1.66 0.4668511
1.68 0.4624391
1.7 0.4631952
1.72 0.4699468
1.74 0.4430014
1.76 0.4475209
1.78 0.4461783
1.8 0.4552201
1.82 0.4510821
1.84 0.4633034
1.86 0.4642465
1.88 0.4581759
1.9 0.4678141
1.92 0.4565357
1.94 0.4523828
1.96 0.4464024
1.98 0.4610862
2 0.4568644
2.02 0.456345
2.04 0.4715135
2.06 0.4398583
2.08 0.4509156
2.1 0.4460377
2.12 0.4490547
2.14 0.4516083
2.16 0.4563438
2.18 0.4520232
2.2 0.4575205
2.22 0.4437059
2.24 0.4587208
2.26 0.4565909
2.28 0.4590209
2.3 0.4602713
2.32 0.4567547
2.34 0.453459
2.36 0.4429724
2.38 0.4490267
2.4 0.4592661
2.42 0.4448878
2.44 0.4643812
2.46 0.4701322
2.48 0.4689617
2.5 0.4674673
2.52 0.4586122
2.54 0.4488595
2.56 0.4644628
2.58 0.4595106
2.6 0.4542305
2.62 0.4597284
2.64 0.4546974
2.66 0.4614647
2.68 0.4518022
2.7 0.4594832
2.72 0.4522444
2.74 0.4523828
2.76 0.4780688
2.78 0.4402838
2.8 0.4378646
2.82 0.4564258
2.84 0.4540097
2.86 0.4727313
2.88 0.4666103
2.9 0.4549181
2.92 0.4580939
2.94 0.4583932
2.96 0.4682681
2.98 0.4640585
3 0.4443818
3.02 0.4596194
3.04 0.4565361
3.06 0.4553564
3.08 0.4425776
3.1 0.4568644
3.12 0.4641663
3.14 0.4750255
3.16 0.4579845
3.18 0.4546701
3.2 0.4598912
3.22 0.4306678
3.24 0.4400283
3.26 0.4440998
3.28 0.4429732
3.3 0.4626278
3.32 0.4485813
3.34 0.4711954
3.36 0.4396874
3.38 0.4376358
3.4 0.4763931
3.42 0.4678141
3.44 0.4598642
3.46 0.4516913
3.48 0.4678138
3.5 0.4418996
3.52 0.4532099
3.54 0.4557686
3.56 0.4574114
3.58 0.4464864
3.6 0.4425498
3.62 0.4532658
3.64 0.4631947
3.66 0.4543953
3.68 0.4466825
3.7 0.4598639
3.72 0.4536798
3.74 0.457329
3.76 0.4522445
3.78 0.4652692
3.8 0.4436784
3.82 0.4678941
3.84 0.4615737
3.86 0.450721
3.88 0.4554667
3.9 0.5035126
3.92 0.4470452
3.94 0.4641391
3.96 0.4567272
3.98 0.4578482
4 0.4504161
4.02 0.4605158
4.04 0.4589399
4.06 0.4557136
4.08 0.4529347
4.1 0.4633304
4.12 0.4514424
4.14 0.4552747
4.16 0.4582573
4.18 0.458066
4.2 0.4541202
4.22 0.426703
4.24 0.4515806
4.26 0.4501947
4.28 0.4646235
4.3 0.4648118
4.32 0.4507211
4.34 0.453211
4.36 0.4496938
4.38 0.4514976
4.4 0.4465705
4.42 0.4516912
4.44 0.4428603
4.46 0.4501115
4.48 0.4626555
4.5 0.467066
4.52 0.4622229
4.54 0.4475209
4.56 0.4648118
4.58 0.4567551
4.6 0.4452241
4.62 0.4526592
4.64 0.4554122
4.66 0.4523825
4.68 0.468348
4.7 0.4428878
4.72 0.4545326
4.74 0.4490551
4.76 0.4283989
4.78 0.4344248
4.8 0.4448034
4.82 0.4618717
4.84 0.4419841
4.86 0.4760772
4.88 0.4533485
4.9 0.4309583
4.92 0.4626278
4.94 0.4320299
4.96 0.4533487
4.98 0.4607875
5 0.451304
5.02 0.457302
5.04 0.4545605
5.06 0.4578754
5.08 0.4618982
5.1 0.4600812
5.12 0.4576575
5.14 0.4563164
5.16 0.4469347
5.18 0.4312772
5.2 0.4626558
5.22 0.4588029
5.24 0.449805
5.26 0.4443257
5.28 0.4497228
5.3 0.447912
5.32 0.4567552
5.34 0.4472415
5.36 0.4572203
5.38 0.4549718
5.4 0.4461215
5.42 0.4498333
5.44 0.4585577
5.46 0.4559331
5.48 0.4513868
5.5 0.431364
5.52 0.4465702
5.54 0.4560974
5.56 0.4623309
5.58 0.4473531
5.6 0.4593749
5.62 0.4597288
5.64 0.4566727
5.66 0.4504998
5.68 0.4370639
5.7 0.4472416
5.72 0.4495829
5.74 0.4562896
5.76 0.450028
5.78 0.4552749
5.8 0.4628708
5.82 0.4639234
5.84 0.4733126
5.86 0.4550549
5.88 0.4587208
5.9 0.4555482
5.92 0.4564272
5.94 0.4659666
5.96 0.4454772
5.98 0.4508604
6 0.4661817
6.02 0.4539548
6.04 0.4606789
6.06 0.4690684
6.08 0.4669315
6.1 0.4511101
6.12 0.4709833
6.14 0.4606789
6.16 0.455933
6.18 0.4479401
6.2 0.465484
6.22 0.4583123
6.24 0.459048
6.26 0.4486366
6.28 0.4530182
6.3 0.45489
6.32 0.476052
6.34 0.4634919
6.36 0.4583937
6.38 0.4572199
6.4 0.4446903
6.42 0.4492214
6.44 0.4498892
6.46 0.4566727
6.48 0.4585304
6.5 0.4497502
6.52 0.4657787
6.54 0.4457014
6.56 0.4524655
6.58 0.4614102
6.6 0.4614655
6.62 0.4514697
6.64 0.4455054
6.66 0.4466823
6.68 0.461817
6.7 0.4564538
6.72 0.4628714
6.74 0.4400286
6.76 0.4559879
6.78 0.4460381
6.8 0.4538999
6.82 0.4411635
6.84 0.4553569
6.86 0.4633838
6.88 0.4597283
6.9 0.4495833
6.92 0.451719
6.94 0.4430011
6.96 0.4475216
6.98 0.4373216
7 0.459593
7.02 0.4567277
7.04 0.4723608
7.06 0.4710098
7.08 0.4736296
7.1 0.4730749
7.12 0.4394601
7.14 0.4473812
7.16 0.4585578
7.18 0.4576841
7.2 0.453045
7.22 0.4501949
7.24 0.4577663
7.26 0.4399439
7.28 0.46076
7.3 0.4542303
7.32 0.4500551
7.34 0.4652415
7.36 0.4589383
7.38 0.4425778
7.4 0.4469063
7.42 0.44699
7.44 0.4580936
7.46 0.4574657
7.48 0.4339067
7.5 0.451165
7.52 0.4530454
7.54 0.4554389
7.56 0.4486927
7.58 0.4595112
7.6 0.4473819
7.62 0.4596469
7.64 0.449138
7.66 0.4540098
7.68 0.4662882
7.7 0.456864
7.72 0.449472
7.74 0.4594022
7.76 0.4649734
7.78 0.4714077
7.8 0.4584211
7.82 0.4551101
7.84 0.4544775
7.86 0.4716464
7.88 0.4424928
7.9 0.446486
7.92 0.4523824
7.94 0.4565358
7.96 0.4564538
7.98 0.4168932
8 0.4584215
8.02 0.4341378
8.04 0.4596198
8.06 0.4492777
8.08 0.4591841
8.1 0.4652956
8.12 0.4635193
8.14 0.4704785
8.16 0.4495549
8.18 0.456235
8.2 0.461221
8.22 0.4657788
8.24 0.4579299
8.26 0.4510815
8.28 0.4534867
8.3 0.4424082
8.32 0.4530456
8.34 0.4450006
8.36 0.46252
8.38 0.4566177
8.4 0.4595105
8.42 0.4575205
8.44 0.4464588
8.46 0.458339
8.48 0.4627632
8.5 0.4571923
8.52 0.4538175
8.54 0.4534585
8.56 0.4602723
8.58 0.4514699
8.6 0.4523268
8.62 0.4504716
8.64 0.4691744
8.66 0.4430014
8.68 0.4560977
8.7 0.4598911
8.72 0.4597009
8.74 0.4460385
8.76 0.4580395
8.78 0.4677072
8.8 0.4545601
8.82 0.4459817
8.84 0.4509435
8.86 0.45511
8.88 0.4652419
8.9 0.4448879
8.92 0.4598636
8.94 0.4440996
8.96 0.4633842
8.98 0.4605159
9 0.4594834
9.02 0.439119
9.04 0.4484696
9.06 0.4682679
9.08 0.4579848
9.1 0.4391183
9.12 0.4475768
9.14 0.4514967
9.16 0.4501386
9.18 0.4538164
9.2 0.4431985
9.22 0.4560971
9.24 0.4534861
9.26 0.467787
9.28 0.445477
9.3 0.4685618
9.32 0.4622766
9.34 0.4587756
9.36 0.4589392
9.38 0.4530451
9.4 0.453156
9.42 0.4591573
9.44 0.4450281
9.46 0.4510543
9.48 0.4500559
9.5 0.4623309
9.52 0.4694149
9.54 0.4560156
9.56 0.4584214
9.58 0.452023
9.6 0.4505554
9.62 0.4343099
9.64 0.448135
9.66 0.4612209
9.68 0.4508046
9.7 0.4563173
9.72 0.4446069
9.74 0.4333014
9.76 0.4425211
9.78 0.4512475
9.8 0.4514969
9.82 0.4557134
9.84 0.4308423
9.86 0.4507213
9.88 0.4557959
9.9 0.4375784
9.92 0.4624122
9.94 0.4437059
9.96 0.4484971
9.98 0.4360331
10 0.4435369
10.02 0.4242937
10.04 0.4574385
10.06 0.4565083
10.08 0.4530171
10.1 0.4608955
10.12 0.4342807
10.14 0.4409938
10.16 0.4344248
10.18 0.4611131
10.2 0.4692542
10.22 0.4474659
10.24 0.4570011
10.26 0.448135
10.28 0.4637351
10.3 0.4559879
10.32 0.4316534
10.34 0.4637617
10.36 0.452383
10.38 0.4380926
10.4 0.4615465
10.42 0.4657796
10.44 0.4449996
10.46 0.4500272
10.48 0.4560971
10.5 0.4592385
10.52 0.4593756
10.54 0.4630608
10.56 0.4516912
10.58 0.4677065
10.6 0.4596195
10.62 0.4274631
10.64 0.4715402
10.66 0.4446911
10.68 0.4335325
10.7 0.4426623
10.72 0.4576024
10.74 0.4649997
10.76 0.449472
10.78 0.4504723
10.8 0.4491653
10.82 0.4613295
10.84 0.456097
10.86 0.4460376
10.88 0.4564542
10.9 0.4405676
10.92 0.4464586
10.94 0.4456455
10.96 0.4574385
10.98 0.453155
11 0.4589116
11.02 0.4573285
11.04 0.4553293
11.06 0.4534312
11.08 0.4488323
11.1 0.4457012
11.12 0.4463464
11.14 0.4465979
11.16 0.4548625
11.18 0.4607606
11.2 0.4623312
11.22 0.4612485
11.24 0.4564535
11.26 0.454478
11.28 0.4556858
11.3 0.4516637
11.32 0.443734
11.34 0.4584764
11.36 0.4445784
11.38 0.4553573
11.4 0.4562343
11.42 0.4411636
11.44 0.4557962
11.46 0.4615732
11.48 0.4598915
11.5 0.4431985
11.52 0.4416162
11.54 0.442549
11.56 0.4490549
11.58 0.4624392
11.6 0.4488315
11.62 0.4318274
11.64 0.4556864
11.66 0.4391192
11.68 0.4484973
11.7 0.4435363
11.72 0.454973
11.74 0.4441003
11.76 0.4660737
11.78 0.4490543
11.8 0.4493605
11.82 0.4592111
11.84 0.4494716
11.86 0.4560977
11.88 0.461655
11.9 0.4555489
11.92 0.4601088
11.94 0.4584213
11.96 0.4481348
11.98 0.4520509
12 0.4605161
12.02 0.4627093
12.04 0.4560974
12.06 0.4578753
12.08 0.4620067
12.1 0.4451123
12.12 0.4478835
12.14 0.4475763
12.16 0.4493887
12.18 0.4677874
12.2 0.4470454
12.22 0.4491385
12.24 0.4537893
12.26 0.4441565
12.28 0.4537347
12.3 0.4380927
12.32 0.4477161
12.34 0.4574386
12.36 0.4580662
12.38 0.4683484
12.4 0.4398012
12.42 0.4532381
12.44 0.4506107
12.46 0.4491376
12.48 0.45793
12.5 0.4705853
12.52 0.4355744
12.54 0.4649729
12.56 0.4523826
12.58 0.4520231
12.6 0.4437625
12.62 0.4628988
12.64 0.4603534
12.66 0.45412
12.68 0.4577391
12.7 0.4640312
12.72 0.4532375
12.74 0.4526313
12.76 0.4521618
12.78 0.4615193
12.8 0.4535967
12.82 0.466691
12.84 0.4616546
12.86 0.4497226
12.88 0.4475205
12.9 0.4546976
12.92 0.4305809
12.94 0.4562068
12.96 0.4596196
12.98 0.4456737
13 0.4583938
13.02 0.4541203
13.04 0.4486368
13.06 0.4620066
13.08 0.455549
13.1 0.4608955
13.12 0.4481634
13.14 0.4600546
13.16 0.4571921
13.18 0.4609229
13.2 0.4645432
13.22 0.448247
13.24 0.4528246
13.26 0.4568911
13.28 0.4606787
13.3 0.4436783
13.32 0.4528244
13.34 0.462385
13.36 0.4548072
13.38 0.465967
13.4 0.4553563
13.42 0.4440159
13.44 0.4394306
13.46 0.4467097
13.48 0.459402
13.5 0.441078
13.52 0.4484968
13.54 0.4623307
13.56 0.4405963
13.58 0.4393456
13.6 0.4479121
13.62 0.4675466
13.64 0.4563984
13.66 0.4616273
13.68 0.4623044
13.7 0.4581756
13.72 0.4579852
13.74 0.4546704
13.76 0.4472136
13.78 0.4552744
13.8 0.4540377
13.82 0.4598639
13.84 0.4526308
13.86 0.4586122
13.88 0.4615191
13.9 0.4589661
13.92 0.4409084
13.94 0.4544507
13.96 0.4564261
13.98 0.4572478
14 0.4542299
14.02 0.4400004
14.04 0.450278
14.06 0.4598095
14.08 0.4517741
14.1 0.4550273
14.12 0.4564267
14.14 0.4611398
14.16 0.4513868
14.18 0.4567547
14.2 0.455878
14.22 0.4482469
14.24 0.4444663
14.26 0.4561801
14.28 0.451054
14.3 0.4508047
14.321 0.463842
14.341 0.4453654
14.361 0.4597824
14.381 0.4530171
14.401 0.4552194
14.421 0.4620874
14.441 0.4435364
14.461 0.4423236
14.481 0.4621146
14.501 0.4567816
14.521 0.4453657
14.541 0.4596195
14.561 0.4592654
14.581 0.4386628
14.601 0.4714338
14.621 0.4477445
14.641 0.4447755
14.661 0.4622501
14.681 0.4649733
14.701 0.4426627
14.721 0.4574655
14.741 0.4514692
14.761 0.4483576
14.781 0.451525
14.801 0.4470458
14.821 0.4639502
14.841 0.4686149
14.861 0.4616545
14.881 0.4374354
14.901 0.4528245
14.921 0.4601088
14.941 0.4675472
14.961 0.452714
14.981 0.4595922
15.001 0.4652148
15.021 0.4436496
15.041 0.4462627
15.061 0.4549175
15.081 0.4601363
15.101 0.4596194
15.121 0.4386629
15.141 0.4457863
15.161 0.4609504
15.181 0.4583398
15.201 0.4666107
15.221 0.4490824
15.241 0.4447748
15.261 0.4629796
15.281 0.475184
15.301 0.4629528
15.321 0.4497504
15.341 0.4564263
15.361 0.4563443
15.381 0.4509158
15.401 0.4616541
15.421 0.4592935
15.441 0.4491386
15.461 0.450139
15.481 0.4607603
15.501 0.4342233
15.521 0.4353437
15.541 0.4524657
15.561 0.4633034
15.581 0.4432554
15.601 0.4567544
15.621 0.4592113
15.641 0.4468789
15.661 0.4371213
15.681 0.4330705
15.701 0.4635186
15.721 0.446262
15.741 0.4473531
15.761 0.4616814
15.781 0.4719371
15.801 0.4588311
15.821 0.4562077
15.841 0.4624116
15.861 0.4537061
15.881 0.444466
15.901 0.4516083
15.921 0.4505833
15.941 0.451719
15.961 0.4597824
15.981 0.4565905
16.001 0.4633844
16.021 0.4560151
16.041 0.4523831
16.061 0.4555493
16.081 0.4577391
16.101 0.4614655
16.121 0.4548069
16.141 0.4541478
16.161 0.4433115
16.181 0.4544775
16.201 0.4574385
16.221 0.4490265
16.241 0.4451123
16.261 0.4652147
16.281 0.4580395
16.301 0.4501392
16.321 0.4340799
16.341 0.4530454
16.361 0.4641925
16.381 0.4297966
16.401 0.4521341
16.421 0.4507217
16.441 0.4733123
16.461 0.4489157
16.481 0.4500279
16.501 0.4700271
16.521 0.4705847
16.541 0.444156
16.561 0.4448033
16.581 0.4507219
16.601 0.4392611
16.621 0.4524649
16.641 0.4514977
16.661 0.4540376
16.681 0.4570017
16.701 0.4461501
16.721 0.4604619
16.741 0.4642734
16.761 0.4446906
16.781 0.4566456
16.801 0.4603521
16.821 0.4530453
16.841 0.4501388
16.861 0.4455334
16.881 0.4636813
16.901 0.4499449
16.921 0.4539
16.941 0.4550549
16.961 0.4633304
16.981 0.4422668
17.001 0.4539
17.021 0.4455614
17.041 0.4495556
17.061 0.4599186
17.081 0.4476047
17.101 0.4438751
17.121 0.4549723
17.141 0.4442402
17.161 0.4570288
17.181 0.4635194
17.201 0.4622229
17.221 0.4511378
17.241 0.4578485
17.261 0.4631149
17.281 0.4472409
17.301 0.4337629
17.321 0.4662885
17.341 0.4574662
17.361 0.4655643
17.381 0.4450281
17.401 0.4587758
17.421 0.4585302
17.441 0.4612214
17.461 0.4651067
17.481 0.4605983
17.501 0.449472
17.521 0.4700004
17.541 0.4594834
17.561 0.4613294
17.581 0.4541748
17.601 0.4495832
17.621 0.4881086
17.641 0.468828
17.661 0.4618986
17.681 0.4585573
17.701 0.4597283
17.721 0.452465
17.741 0.4401704
17.761 0.4701328
17.781 0.4505552
17.801 0.4668238
17.821 0.4437342
17.841 0.4380074
17.861 0.4719634
17.881 0.4593744
17.901 0.4377787
17.921 0.4514697
17.941 0.4652422
17.961 0.4560974
17.981 0.449055
18.001 0.4652685
18.021 0.4551373
18.041 0.4616275
18.061 0.4433116
18.081 0.4599455
18.101 0.4641123
18.121 0.4495271
18.141 0.4589663
18.161 0.4468787
18.181 0.4574929
18.201 0.4580932
18.221 0.4611398
18.241 0.4610316
18.261 0.4394314
18.281 0.4479122
18.301 0.4462337
18.321 0.4508327
18.341 0.4545871
18.361 0.45467
18.381 0.4548626
18.401 0.4352298
18.421 0.4545597
18.441 0.4557959
18.461 0.4448881
18.481 0.4483581
18.501 0.4592114
18.521 0.4517463
18.541 0.4470741
18.561 0.4527697
18.581 0.4472977
18.601 0.473392
18.621 0.4368638
18.641 0.4483301
18.661 0.4479121
18.681 0.440114
18.701 0.4545326
18.721 0.4474651
18.741 0.4467941
18.761 0.4613562
18.781 0.4343674
18.801 0.4628982
18.821 0.4535412
18.841 0.448052
18.861 0.4579574
18.881 0.4702659
18.901 0.4574117
18.921 0.4544782
18.941 0.4678148
18.961 0.4466823
18.981 0.4519955
19.001 0.4611394
19.021 0.4737351
19.041 0.4669318
19.061 0.455357
19.081 0.4513871
19.101 0.4504165
19.121 0.4533764
19.141 0.4591572
19.161 0.4511645
19.181 0.453045
19.201 0.4620336
19.221 0.4575202
19.241 0.4678138
19.261 0.4459539
19.281 0.4719639
19.301 0.4737349
19.321 0.4696016
19.341 0.4499726
19.361 0.4511652
19.381 0.4450561
19.401 0.4527135
19.421 0.4637073
19.441 0.4709028
19.461 0.4574388
19.481 0.4707706
19.501 0.4719374
19.521 0.4589655
19.541 0.4498055
19.561 0.4517466
19.581 0.4328395
19.601 0.4497222
19.621 0.4448589
19.641 0.4594836
19.661 0.4652962
19.681 0.4529349
19.701 0.4552469
19.721 0.4454489
19.741 0.4608681
19.761 0.4566455
19.781 0.4567553
19.801 0.4512763
19.821 0.4817936
19.841 0.4454498
19.861 0.4481906
19.881 0.4582849
19.901 0.4653224
19.921 0.4468216
19.941 0.4572199
19.961 0.4533487
19.981 0.4630605
&
@target G0.S3
@type xy
0 3.542774
0.02 4.621789
0.04 4.320732
0.06 2.365724
0.08 6.112145
0.1 6.46562
0.12 4.210567
0.14 4.496248
0.16 4.685993
0.18 6.145352
0.2 5.032633
0.22 4.140755
0.24 4.737475
0.26 5.389263
0.28 5.397346
0.3 6.054017
0.32 5.391906
0.34 4.431775
0.36 3.515118
0.38 3.394562
0.4 3.184906
0.42 3.198023
0.44 3.268413
0.46 3.268405
0.48 2.076668
0.5 0.9902146
0.52 3.395843
0.54 5.342215
0.56 4.16946
0.58 2.085479
0.6 1.458406
0.62 0.4705577
0.64 0.4492494
0.66 0.457439
0.68 0.4621145
0.7 0.4707709
0.72 0.432897
0.74 0.4712474
0.76 0.4516913
0.78 0.4553566
0.8 0.4527966
0.82 0.4466822
0.84 0.4441558
0.86 0.4682415
0.88 0.4476889
0.9 0.4355744
0.92 0.4424087
0.94 0.4579846
0.96 0.4622226
0.98 0.4549176
1 0.4555764
1.02 0.4553297
1.04 0.4608953
1.06 0.4403123
1.08 0.4459541
1.1 0.4570831
1.12 0.4484972
1.14 0.4533767
1.16 0.4667439
1.18 0.4503888
1.2 0.4693343
1.22 0.4459538
1.24 0.4442405
1.26 0.4348848
1.28 0.456289
1.3 0.4586938
1.32 0.4520513
1.34 0.4744995
1.36 0.4580391
1.38 0.4613296
1.4 0.4560972
1.42 0.4504718
1.44 0.4482463
1.46 0.4744734
1.48 0.461248
1.5 0.4411627
1.52 0.4552752
1.54 0.4396872
1.56 0.4446629
1.58 0.4298255
1.6 0.4564539
1.62 0.4657784
1.64 0.4610041
1.66 0.4551924
1.68 0.4585575
1.7 0.4571925
1.72 0.4548353
1.74 0.4292729
1.76 0.4177321
1.78 0.4514422
1.8 0.443763
1.82 0.4542574
1.84 0.416804
1.86 0.4321454
1.88 0.4477995
1.9 0.462439
1.92 0.4676005
1.94 0.4443818
1.96 0.4631143
1.98 0.4389194
2 0.4320588
2.02 0.4641655
2.04 0.4462339
2.06 0.432724
2.08 0.4521888
2.1 0.4344245
2.12 0.4349134
2.14 0.4623037
2.16 0.4175525
2.18 0.4188073
2.2 0.4557412
2.22 0.4382351
2.24 0.4671724
2.26 0.4375217
2.28 0.4481346
2.3 0.4442411
2.32 0.4527971
2.34 0.4292432
2.36 0.449388
2.38 0.4454769
2.4 0.4384348
2.42 0.4638163
2.44 0.4427476
2.46 0.453377
2.48 0.4637074
2.5 0.4324642
2.52 0.4642739
2.54 0.462088
2.56 0.4623857
2.58 0.4490539
2.6 0.4421253
2.62 0.4586122
2.64 0.4517194
2.66 0.45511
2.68 0.4644079
2.7 0.4545323
2.72 0.4518027
2.74 0.4456734
2.76 0.4491383
2.78 0.425558
2.8 0.4446906
2.82 0.4560978
2.84 0.4401137
2.86 0.4467941
2.88 0.4515256
2.9 0.4511373
2.92 0.4397162
2.94 0.4401425
2.96 0.4501944
2.98 0.4281939
3 0.4378922
3.02 0.4555498
3.04 0.4254701
3.06 0.4180316
3.08 0.4477164
3.1 0.4383494
3.12 0.4493608
3.14 0.4299137
3.16 0.4458705
3.18 0.4567546
3.2 0.4366346
3.22 0.4554943
3.24 0.4528518
3.26 0.4358327
3.28 0.4586391
3.3 0.4274924
3.32 0.4555214
3.34 0.4508325
3.36 0.4444374
3.38 0.4342814
3.4 0.4457013
3.42 0.4545877
3.44 0.4488037
3.46 0.4237915
3.48 0.4320295
3.5 0.4468787
3.52 0.4566736
3.54 0.4620058
3.56 0.4630876
3.58 0.4579853
3.6 0.457684
3.62 0.458939
3.64 0.4557417
3.66 0.4280184
3.68 0.4620062
3.7 0.4468776
3.72 0.4425775
3.74 0.4768121
3.76 0.4609232
3.78 0.4540374
3.8 0.457001
3.82 0.4551096
3.84 0.4558509
3.86 0.4464856
3.88 0.4493883
3.9 0.4392604
3.92 0.460054
3.94 0.4129465
3.96 0.4564263
3.98 0.4425778
4 0.460353
4.02 0.4245882
4.04 0.4418992
4.06 0.4278137
4.08 0.4398581
4.1 0.455796
4.12 0.4552473
4.14 0.4565357
4.16 0.452217
4.18 0.4501662
4.2 0.4537346
4.22 0.4470451
4.24 0.4521335
4.26 0.4570009
4.28 0.4506939
4.3 0.4462617
4.32 0.424058
4.34 0.4508322
4.36 0.4372927
4.38 0.4595924
4.4 0.4576845
4.42 0.4527968
4.44 0.4550554
4.46 0.4464028
4.48 0.4383206
4.5 0.4463465
4.52 0.4351441
4.54 0.4460941
4.56 0.4382352
4.58 0.4570008
4.6 0.4452807
4.62 0.4197915
4.64 0.4407092
4.66 0.4607063
4.68 0.4340796
4.7 0.4443254
4.72 0.4523555
4.74 0.4348556
4.76 0.4171935
4.78 0.4341945
4.8 0.4505831
4.82 0.4416442
4.84 0.430378
4.86 0.422463
4.88 0.4392603
4.9 0.4297958
4.92 0.4491659
4.94 0.4523828
4.96 0.4405108
4.98 0.4646775
5 0.4265562
5.02 0.4613567
5.04 0.4407101
5.06 0.4396591
5.08 0.449555
5.1 0.459728
5.12 0.4594294
5.14 0.4560149
5.16 0.4525755
5.18 0.4581757
5.2 0.4537066
5.22 0.4434523
5.24 0.4394888
5.26 0.4445224
5.28 0.4391473
5.3 0.4579576
5.32 0.4564535
5.34 0.4579304
5.36 0.4370921
5.38 0.4357465
5.4 0.4212182
5.42 0.4329261
5.44 0.4426627
5.46 0.4535966
5.48 0.4271711
5.5 0.4513871
5.52 0.4276102
5.54 0.4499169
5.56 0.4474655
5.58 0.4468786
5.6 0.4398577
5.62 0.4451396
5.64 0.4428886
5.66 0.4587218
5.68 0.4396301
5.7 0.4574654
5.72 0.4328399
5.74 0.4538724
5.76 0.4463183
5.78 0.454037
5.8 0.4501115
5.82 0.4279304
5.84 0.4415025
5.86 0.4452249
5.88 0.430058
5.9 0.4261751
5.92 0.4388911
5.94 0.4465428
5.96 0.4298255
5.98 0.4474647
6 0.4541748
6.02 0.450888
6.04 0.4143672
6.06 0.4571923
6.08 0.4458132
6.1 0.4317981
6.12 0.4330415
6.14 0.4535966
6.16 0.4639234
6.18 0.4394883
6.2 0.451276
6.22 0.4555493
6.24 0.4452247
6.26 0.4467936
6.28 0.4652423
6.3 0.4405112
6.32 0.4188671
6.34 0.4473252
6.36 0.4553576
6.38 0.4598375
6.4 0.4211297
6.42 0.4135515
6.44 0.4627365
6.46 0.4486367
6.48 0.4568916
6.5 0.4560975
6.52 0.4493882
6.54 0.4434241
6.56 0.4409084
6.58 0.4501107
6.6 0.4508885
6.62 0.4331574
6.64 0.4507218
6.66 0.4362905
6.68 0.4337337
6.7 0.4627635
6.72 0.4633033
6.74 0.4583391
6.76 0.4583401
6.78 0.4615735
6.8 0.4364053
6.82 0.4567827
6.84 0.4504997
6.86 0.4592111
6.88 0.4531553
6.9 0.4166533
6.92 0.4424075
6.94 0.4300299
6.96 0.4274051
6.98 0.4535418
7 0.4542306
7.02 0.4565081
7.04 0.4171626
7.06 0.4508052
7.08 0.4491377
7.1 0.4343098
7.12 0.4199102
7.14 0.4589936
7.16 0.4183299
7.18 0.4382918
7.2 0.4286613
7.22 0.4457866
7.24 0.4287484
7.26 0.4420689
7.28 0.41821
7.3 0.4178512
7.32 0.4337628
7.34 0.4322903
7.36 0.4496109
7.38 0.4233497
7.4 0.4494996
7.42 0.4437618
7.44 0.4205059
7.46 0.4336758
7.48 0.417672
7.5 0.432146
7.52 0.4498328
7.54 0.4543673
7.56 0.4419847
7.58 0.4364348
7.6 0.4177917
7.62 0.4288648
7.64 0.4514422
7.66 0.4290974
7.68 0.4188381
7.7 0.4491664
7.72 0.4421825
7.74 0.4402841
7.76 0.4624393
7.78 0.4497221
7.8 0.4263219
7.82 0.4173122
7.84 0.4482192
7.86 0.4120076
7.88 0.4254694
7.9 0.4347984
7.92 0.4490547
7.94 0.3973035
7.96 0.4416161
7.98 0.4328391
8 0.4481636
8.02 0.4468782
8.04 0.4453652
8.06 0.4549998
8.08 0.4503893
8.1 0.4353452
8.12 0.4503888
8.14 0.4352586
8.16 0.4186294
8.18 0.4418988
8.2 0.4462349
8.22 0.4523275
8.24 0.4416728
8.26 0.4457017
8.28 0.4594836
8.3 0.453376
8.32 0.4419281
8.34 0.4520508
8.36 0.4433962
8.38 0.4144881
8.4 0.4541206
8.42 0.426849
8.44 0.4321452
8.46 0.405123
8.48 0.4118863
8.5 0.4223152
8.52 0.4444665
8.54 0.4298255
8.56 0.4422948
8.58 0.4129773
8.6 0.4341077
8.62 0.4420693
8.64 0.4197915
8.66 0.446038
8.68 0.4418994
8.7 0.4226398
8.72 0.43523
8.74 0.418748
8.76 0.4407667
8.78 0.4543673
8.8 0.4579842
8.82 0.4484969
8.84 0.4533488
8.86 0.4138243
8.88 0.4320005
8.9 0.443424
8.92 0.4495
8.94 0.4523828
8.96 0.4612211
8.98 0.4360046
9 0.4509436
9.02 0.4322326
9.04 0.4494715
9.06 0.4490268
9.08 0.4506111
9.1 0.4545878
9.12 0.4389188
9.14 0.4582571
9.16 0.425999
9.18 0.4378924
9.2 0.4609224
9.22 0.4497226
9.24 0.4513037
9.26 0.4269074
9.28 0.4444374
9.3 0.4592653
9.32 0.4504169
9.34 0.4393463
9.36 0.4347987
9.38 0.4567282
9.4 0.4148792
9.42 0.4471299
9.44 0.4499166
9.46 0.446626
9.48 0.4481627
9.5 0.4430582
9.52 0.4452246
9.54 0.4396029
9.56 0.4180009
9.58 0.4359187
9.6 0.4585575
9.62 0.4420688
9.64 0.4455613
9.66 0.4536518
9.68 0.4239396
9.7 0.411886
9.72 0.4120679
9.74 0.4456731
9.76 0.4546151
9.78 0.4394314
9.8 0.4197919
9.82 0.4481626
9.84 0.4562348
9.86 0.4328975
9.88 0.4557409
9.9 0.4448024
9.92 0.4544507
9.94 0.430233
9.96 0.4521343
9.98 0.4337627
10 0.4578478
10.02 0.440085
10.04 0.4495553
10.06 0.4557681
10.08 0.4491662
10.1 0.4498332
10.12 0.4052777
10.14 0.4344533
10.16 0.4493604
10.18 0.4510821
10.2 0.4330705
10.22 0.418867
10.24 0.4470459
10.26 0.4558505
10.28 0.4592931
10.3 0.4083506
10.32 0.4584761
10.34 0.4396307
10.36 0.4466819
10.38 0.4280774
10.4 0.4165033
10.42 0.4299131
10.44 0.4511096
10.46 0.4403125
10.48 0.4480513
10.5 0.4527143
10.52 0.4113691
10.54 0.4257928
10.56 0.4493886
10.58 0.4580943
10.6 0.4541473
10.62 0.4373211
10.64 0.4375502
10.66 0.4101829
10.68 0.4519675
10.7 0.4414187
10.72 0.4063867
10.74 0.4530177
10.76 0.4518844
10.78 0.4529074
10.8 0.4200892
10.82 0.4448875
10.84 0.4260871
10.86 0.4577392
10.88 0.4306683
10.9 0.4353451
10.92 0.4574663
10.94 0.4571649
10.96 0.4302613
10.98 0.4083194
11 0.4308418
11.02 0.4367496
11.04 0.4484981
11.06 0.4191358
11.08 0.4560972
11.1 0.4338496
11.12 0.452134
11.14 0.4576024
11.16 0.4403694
11.18 0.4413049
11.2 0.4236155
11.22 0.4461219
11.24 0.4375785
11.26 0.4391466
11.28 0.4145479
11.3 0.448581
11.32 0.4453653
11.34 0.4338494
11.36 0.446486
11.38 0.4402837
11.4 0.4503893
11.42 0.4513865
11.44 0.4534593
11.46 0.4477723
11.48 0.433763
11.5 0.400031
11.52 0.4019018
11.54 0.4484967
11.56 0.4454493
11.58 0.4257056
11.6 0.4148793
11.62 0.4317983
11.64 0.4308718
11.66 0.4570011
11.68 0.4474929
11.7 0.4348852
11.72 0.4452245
11.74 0.43795
11.76 0.4303781
11.78 0.4430009
11.8 0.4289809
11.82 0.4352585
11.84 0.4304073
11.86 0.4360337
11.88 0.4543677
11.9 0.4246472
11.92 0.4520509
11.94 0.4281945
11.96 0.4590484
11.98 0.4246765
12 0.4143061
12.02 0.4173729
12.04 0.4196426
12.06 0.4318856
12.08 0.4140652
12.1 0.4387205
12.12 0.4568917
12.14 0.4535417
12.16 0.4138233
12.18 0.4163233
12.2 0.4257348
12.22 0.4434243
12.24 0.4184794
12.26 0.4545883
12.28 0.4308423
12.3 0.4430011
12.32 0.4143974
12.34 0.4521339
12.36 0.4503887
12.38 0.4537898
12.4 0.4340795
12.42 0.4523551
12.44 0.4234089
12.46 0.4524657
12.48 0.4362914
12.5 0.4413047
12.52 0.4568918
12.54 0.4498331
12.56 0.4458141
12.58 0.4483298
12.6 0.4424928
12.62 0.4518013
12.64 0.4276673
12.66 0.4396015
12.68 0.4570836
12.7 0.4355744
12.72 0.4450288
12.74 0.4267903
12.76 0.4418713
12.78 0.4453649
12.8 0.4355172
12.82 0.4484976
12.84 0.4504727
12.86 0.4333587
12.88 0.406878
12.9 0.4550276
12.92 0.4224625
12.94 0.4669853
12.96 0.4382354
12.98 0.4077072
13 0.4191062
13.02 0.4113694
13.04 0.442182
13.06 0.4589126
13.08 0.457411
13.1 0.4421822
13.12 0.4472136
13.14 0.4484974
13.16 0.426878
13.18 0.4354879
13.2 0.4505
13.22 0.4527138
13.24 0.421219
13.26 0.4501661
13.28 0.4456739
13.3 0.4499717
13.32 0.4594027
13.34 0.4478002
13.36 0.4481352
13.38 0.4573289
13.4 0.4418432
13.42 0.4153014
13.44 0.4315668
13.46 0.4413047
13.48 0.4441001
13.5 0.456289
13.52 0.4410216
13.54 0.4461501
13.56 0.4318854
13.58 0.4499996
13.6 0.4459539
13.62 0.4458699
13.64 0.4208027
13.66 0.4509161
13.68 0.4326085
13.7 0.443903
13.72 0.441078
13.74 0.4157518
13.76 0.4422948
13.78 0.4530454
13.8 0.4153614
13.82 0.4462629
13.84 0.4426344
13.86 0.4463464
13.88 0.4409081
13.9 0.4243222
13.92 0.4260574
13.94 0.4304942
13.96 0.4345976
13.98 0.4407376
14 0.4337334
14.02 0.411916
14.04 0.4551917
14.06 0.4304943
14.08 0.4164733
14.1 0.441815
14.12 0.4521892
14.14 0.4151498
14.16 0.4522442
14.18 0.4503334
14.2 0.4157526
14.22 0.4357748
14.24 0.4254705
14.26 0.4364628
14.28 0.4317702
14.3 0.4355168
14.321 0.4579843
14.341 0.4464016
14.361 0.4141558
14.381 0.4211293
14.401 0.442069
14.421 0.4625473
14.441 0.4652147
14.461 0.4470458
14.481 0.4613295
14.501 0.4477724
14.521 0.4574117
14.541 0.4377787
14.561 0.4507214
14.581 0.4394598
14.601 0.4513036
14.621 0.4362908
14.641 0.416293
14.661 0.4456738
14.681 0.4521612
14.701 0.4504156
14.721 0.4529346
14.741 0.4455053
14.761 0.4578479
14.781 0.4486373
14.801 0.4356602
14.821 0.4197024
14.841 0.453486
14.861 0.4355171
14.881 0.4532104
14.901 0.4369492
14.921 0.4224637
14.941 0.4259111
14.961 0.4490826
14.981 0.4313932
15.001 0.4411915
15.021 0.4493052
15.041 0.4329263
15.061 0.4372075
15.081 0.4464588
15.101 0.4262042
15.121 0.4560974
15.141 0.4332438
15.161 0.4231137
15.181 0.4400287
15.201 0.4320009
15.221 0.4463188
15.241 0.4279308
15.261 0.4207729
15.281 0.4551373
15.301 0.4234085
15.321 0.4483579
15.341 0.4374931
15.361 0.4358327
15.381 0.4104879
15.401 0.4376358
15.421 0.4553569
15.441 0.4242052
15.461 0.412553
15.481 0.4080132
15.501 0.4144873
15.521 0.4305232
15.541 0.4577392
15.561 0.4434242
15.581 0.4531552
15.601 0.4274929
15.621 0.4452249
15.641 0.4546702
15.661 0.423409
15.681 0.4473813
15.701 0.4488043
15.721 0.4561246
15.741 0.4389483
15.761 0.4073386
15.781 0.4362059
15.801 0.4264387
15.821 0.4361192
15.841 0.4302328
15.861 0.4411344
15.881 0.4211301
15.901 0.4251175
15.921 0.4301455
15.941 0.4264677
15.961 0.4119769
15.981 0.4481627
16.001 0.4422956
16.021 0.4114908
16.041 0.4685349
16.061 0.4271414
16.081 0.466718
16.101 0.4255283
16.121 0.4553579
16.141 0.4401417
16.161 0.4166532
16.181 0.4453654
16.201 0.4329547
16.221 0.4349139
16.241 0.4219293
16.261 0.4288648
16.281 0.43382
16.301 0.435661
16.321 0.4356029
16.341 0.4488037
16.361 0.438691
16.381 0.4485811
16.401 0.4085651
16.421 0.4452242
16.441 0.4555213
16.461 0.4362909
16.481 0.4442402
16.501 0.455988
16.521 0.4405114
16.541 0.4386905
16.561 0.4414179
16.581 0.4216632
16.601 0.4450002
16.621 0.4555487
16.641 0.433762
16.661 0.4400565
16.681 0.4522442
16.701 0.4561249
16.721 0.4271415
16.741 0.4080446
16.761 0.4539268
16.781 0.4260574
16.801 0.4652154
16.821 0.439602
16.841 0.4153919
16.861 0.4224635
16.881 0.436177
16.901 0.4307556
16.921 0.4671724
16.941 0.4478005
16.961 0.4463738
16.981 0.425735
17.001 0.4344542
17.021 0.4279604
17.041 0.4320301
17.061 0.4178511
17.081 0.4313357
17.101 0.4502222
17.121 0.423439
17.141 0.4153009
17.161 0.4703723
17.181 0.4571654
17.201 0.4617636
17.221 0.4627637
17.241 0.433849
17.261 0.4154516
17.281 0.4346557
17.301 0.438947
17.321 0.4526316
17.341 0.4114912
17.361 0.4370645
17.381 0.4431133
17.401 0.442549
17.421 0.4325792
17.441 0.4362909
17.461 0.4540097
17.481 0.4328111
17.501 0.4149998
17.521 0.4058635
17.541 0.4454492
17.561 0.4468226
17.581 0.4362055
17.601 0.4439024
17.621 0.4474938
17.641 0.4498335
17.661 0.4322906
17.681 0.4329266
17.701 0.4441001
17.721 0.4359182
17.741 0.4103047
17.761 0.453294
17.781 0.4357179
17.801 0.4494718
17.821 0.4140048
17.841 0.4047838
17.861 0.4548079
17.881 0.4391187
17.901 0.4491381
17.921 0.4356036
17.941 0.4334458
17.961 0.420595
17.981 0.4515807
18.001 0.4544507
18.021 0.4056472
18.041 0.4060482
18.061 0.4480513
18.081 0.4344251
18.101 0.4360629
18.121 0.4216038
18.141 0.4405963
18.161 0.4180012
18.181 0.3982458
18.201 0.4422111
18.221 0.4087177
18.241 0.4285728
18.261 0.4220789
18.281 0.4411921
18.301 0.4490265
18.321 0.430842
18.341 0.4439876
18.361 0.4413047
18.381 0.4430854
18.401 0.4121289
18.421 0.4468229
18.441 0.4533483
18.461 0.4527695
18.481 0.4468504
18.501 0.4664223
18.521 0.452466
18.541 0.4271417
18.561 0.4104872
18.581 0.4601351
18.601 0.4418424
18.621 0.4396021
18.641 0.4440153
18.661 0.4111565
18.681 0.4327241
18.701 0.4339646
18.721 0.4353446
18.741 0.4164736
18.761 0.4304068
18.781 0.4486928
18.801 0.4349131
18.821 0.4308713
18.841 0.4385776
18.861 0.4227884
18.881 0.4523272
18.901 0.4403694
18.921 0.4457304
18.941 0.4474645
18.961 0.4383494
18.981 0.4446061
19.001 0.428544
19.021 0.4176723
19.041 0.453459
19.061 0.4155121
19.081 0.4358327
19.101 0.4425776
19.121 0.4222852
19.141 0.4364339
19.161 0.4318855
19.181 0.4425496
19.201 0.4324634
19.221 0.4308423
19.241 0.4396304
19.261 0.4396303
19.281 0.419136
19.301 0.4240577
19.321 0.435976
19.341 0.4223745
19.361 0.4368351
19.381 0.4187486
19.401 0.4474938
19.421 0.4343097
19.441 0.423616
19.461 0.4366918
19.481 0.4164734
19.501 0.4402846
19.521 0.4045059
19.541 0.4215449
19.561 0.4575212
19.581 0.4299711
19.601 0.4319723
19.621 0.4457854
19.641 0.4401702
19.661 0.4359763
19.681 0.4458141
19.701 0.4528796
19.721 0.4527141
19.741 0.440284
19.761 0.4317986
19.781 0.4441843
19.801 0.4276971
19.821 0.4431989
19.841 0.4517186
19.861 0.4177622
19.881 0.4462346
19.901 0.4329262
19.921 0.4005312
19.941 0.440624
19.961 0.4437624
19.981 0.3859413
&
@target G1.S0
@type xy
0 172
0.02 224
0.04 10
0.06 15
0.08 0
0.1 0
0.12 0
0.14 115
0.16 215
0.18 288
0.2 0
0.22 2
0.24 24
0.26 345
0.28 662
0.3 394
0.32 466
0.34 1144
0.36 0
0.38 0
0.4 0
0.42 0
0.44 256
0.46 736
0.48 0
0.5 0
0.52 0
0.54 159
0.56 0
0.58 0
0.6 80
0.62 355
0.64 1505
0.66 935
0.68 758
0.7 962
0.72 1251
0.74 512
0.76 452
0.78 908
0.8 1210
0.82 1447
0.84 3960
0.86 2705
0.88 3848
0.9 3328
0.92 5372
0.94 5851
0.96 6671
0.98 5171
1 5754
1.02 5473
1.04 5467
1.06 5936
1.08 5748
1.1 5767
1.12 5469
1.14 4450
1.16 6330
1.18 6079
1.2 4941
1.22 6491
1.24 6311
1.26 6698
1.28 8273
1.3 8292
1.32 7505
1.34 7665
1.36 6869
1.38 6922
1.4 6864
1.42 5951
1.44 6419
1.46 7509
1.48 6363
1.5 6862
1.52 6308
1.54 7416
1.56 7577
1.58 8045
1.6 8117
1.62 8412
1.64 8112
1.66 8019
1.68 8258
1.7 8291
1.72 8052
1.74 7295
1.76 7860
1.78 7668
1.8 6877
1.82 7403
1.84 7600
1.86 7144
1.88 7365
1.9 7001
1.92 6831
1.94 6745
1.96 7361
1.98 6886
2 6393
2.02 7101
2.04 7196
2.06 6176
2.08 6188
2.1 6680
2.12 6804
2.14 7181
2.16 6350
2.18 6728
2.2 6988
2.22 7629
2.24 7101
2.26 6504
2.28 8027
2.3 7523
2.32 7111
2.34 7811
2.36 8085
2.38 7334
2.4 8249
2.42 8323
2.44 8391
2.46 8526
2.48 9115
2.5 7219
2.52 6006
2.54 6783
2.56 6994
2.58 7384
2.6 6999
2.62 6769
2.64 6428
2.66 6564
2.68 7052
2.7 7014
2.72 6785
2.74 6882
2.76 6315
2.78 6524
2.8 5466
2.82 6299
2.84 7345
2.86 6311
2.88 5850
2.9 6217
2.92 6989
2.94 7257
2.96 6283
2.98 5795
3 6142
3.02 6153
3.04 6928
3.06 6934
3.08 6880
3.1 6450
3.12 6302
3.14 5908
3.16 7908
3.18 6693
3.2 6710
3.22 6079
3.24 6230
3.26 6844
3.28 5820
3.3 5834
3.32 6305
3.34 5615
3.36 5531
3.38 7170
3.4 7872
3.42 7254
3.44 8470
3.46 7875
3.48 7640
3.5 8428
3.52 7306
3.54 7035
3.56 6192
3.58 6257
3.6 6441
3.62 6965
3.64 7139
3.66 7366
3.68 7288
3.7 6975
3.72 6926
3.74 6401
3.76 7877
3.78 7583
3.8 7341
3.82 5836
3.84 6450
3.86 5702
3.88 5430
3.9 5182
3.92 5347
3.94 5219
3.96 5889
3.98 5995
4 6016
4.02 6254
4.04 6895
4.06 5816
4.08 5344
4.1 6341
4.12 6911
4.14 6389
4.16 7521
4.18 7224
4.2 6863
4.22 8836
4.24 8636
4.26 8636
4.28 8260
4.3 8319
4.32 10064
4.34 9657
4.36 9377
4.38 8593
4.4 8844
4.42 9402
4.44 9132
4.46 9087
4.48 8668
4.5 9270
4.52 9324
4.54 9341
4.56 9364
4.58 9276
4.6 11388
4.62 10463
4.64 10962
4.66 9587
4.68 10118
4.7 9818
4.72 9922
4.74 10961
4.76 10663
4.78 9750
4.8 9188
4.82 9030
4.84 10445
4.86 9977
4.88 9320
4.9 11245
4.92 8641
4.94 9482
4.96 9716
4.98 9645
5 9474
5.02 10145
5.04 9949
5.06 9433
5.08 9828
5.1 9424
5.12 9629
5.14 9287
5.16 8738
5.18 7707
5.2 7906
5.22 7833
5.24 6494
5.26 7373
5.28 7565
5.3 8462
5.32 7983
5.34 8078
5.36 9537
5.38 9313
5.4 10435
5.42 8844
5.44 8879
5.46 9035
5.48 8676
5.5 8226
5.52 9291
5.54 9357
5.56 9587
5.58 9028
5.6 9250
5.62 8518
5.64 10164
5.66 8596
5.68 10109
5.7 9241
5.72 9676
5.74 9171
5.76 8958
5.78 8736
5.8 8975
5.82 9153
5.84 8659
5.86 9994
5.88 8585
5.9 8635
5.92 7851
5.94 8575
5.96 8092
5.98 8511
6 7532
6.02 8197
6.04 8000
6.06 7600
6.08 8760
6.1 8486
6.12 8553
6.14 8567
6.16 8159
6.18 6932
6.2 7338
6.22 7149
6.24 7927
6.26 7944
6.28 8317
6.3 7905
6.32 8635
6.34 9056
6.36 9174
6.38 7868
6.4 8098
6.42 8851
6.44 7948
6.46 8201
6.48 8198
6.5 8392
6.52 8274
6.54 8836
6.56 8928
6.58 8740
6.6 9728
6.62 9334
6.64 8814
6.66 8787
6.68 9030
6.7 8052
6.72 8136
6.74 7448
6.76 9877
6.78 7265
6.8 8107
6.82 7896
6.84 7887
6.86 8330
6.88 8960
6.9 8959
6.92 8308
6.94 8020
6.96 8451
6.98 8437
7 8689
7.02 8275
7.04 8743
7.06 9049
7.08 8336
7.1 8245
7.12 8584
7.14 9204
7.16 8535
7.18 8312
7.2 7972
7.22 7696
7.24 8629
7.26 8194
7.28 9035
7.3 6630
7.32 7147
7.34 8822
7.36 8388
7.38 9073
7.4 8350
7.42 9133
7.44 9150
7.46 9718
7.48 8346
7.5 8490
7.52 7863
7.54 7718
7.56 8450
7.58 8267
7.6 7539
7.62 7675
7.64 7167
7.66 8495
7.68 6789
7.7 6662
7.72 6689
7.74 8124
7.76 7686
7.78 7833
7.8 7800
7.82 7913
7.84 7801
7.86 8465
7.88 8134
7.9 8616
7.92 9765
7.94 9240
7.96 8986
7.98 9736
8 9417
8.02 9428
8.04 8299
8.06 8863
8.08 9321
8.1 8865
8.12 9118
8.14 8700
8.16 9225
8.18 9360
8.2 8716
8.22 8652
8.24 9407
8.26 9493
8.28 9220
8.3 8799
8.32 9512
8.34 10182
8.36 10170
8.38 9707
8.4 11810
8.42 10520
8.44 11027
8.46 10530
8.48 9457
8.5 10828
8.52 11276
8.54 11186
8.56 10900
8.58 10255
8.6 10412
8.62 9674
8.64 10262
8.66 9896
8.68 10000
8.7 9112
8.72 7983
8.74 7889
8.76 6843
8.78 8018
8.8 8637
8.82 8650
8.84 8998
8.86 9209
8.88 9033
8.9 7940
8.92 8467
8.94 8845
8.96 9162
8.98 8529
9 8984
9.02 9104
9.04 9574
9.06 9821
9.08 10256
9.1 9521
9.12 9241
9.14 9542
9.16 10026
9.18 9378
9.2 10674
9.22 10661
9.24 10689
9.26 9095
9.28 9951
9.3 10503
9.32 10224
9.34 10628
9.36 11512
9.38 10751
9.4 10699
9.42 10202
9.44 10647
9.46 10310
9.48 11175
9.5 10319
9.52 10739
9.54 10762
9.56 11190
9.58 10248
9.6 10274
9.62 10347
9.64 10776
9.66 10819
9.68 10437
9.7 11655
9.72 11133
9.74 11125
9.76 11041
9.78 11301
9.8 12250
9.82 11332
9.84 11195
9.86 10700
9.88 9749
9.9 10822
9.92 10175
9.94 10435
9.96 11036
9.98 9559
10 9719
10.02 11090
10.04 10650
10.06 10280
10.08 10299
10.1 9855
10.12 9866
10.14 10026
10.16 10428
10.18 10323
10.2 10331
10.22 10034
10.24 9441
10.26 9153
10.28 9022
10.3 7923
10.32 8794
10.34 7840
10.36 8533
10.38 8813
10.4 8753
10.42 8285
10.44 8529
10.46 8345
10.48 8863
10.5 8794
10.52 9290
10.54 10085
10.56 9961
10.58 8511
10.6 8096
10.62 8937
10.64 8560
10.66 8561
10.68 9474
10.7 8973
10.72 8422
10.74 8638
10.76 7326
10.78 6944
10.8 7808
10.82 8108
10.84 7147
10.86 8004
10.88 7914
10.9 7924
10.92 7509
10.94 8209
10.96 8138
10.98 9132
11 8870
11.02 8724
11.04 8369
11.06 8887
11.08 8255
11.1 8589
11.12 8890
11.14 8874
11.16 9145
11.18 9622
11.2 9790
11.22 8861
11.24 8834
11.26 9535
11.28 8273
11.3 8739
11.32 9799
11.34 8488
11.36 8688
11.38 8485
11.4 9194
11.42 9144
11.44 8962
11.46 8660
11.48 9638
11.5 8594
11.52 8758
11.54 9074
11.56 9199
11.58 8905
11.6 8495
11.62 8397
11.64 8886
11.66 9484
11.68 9502
11.7 9462
11.72 8005
11.74 8183
11.76 8913
11.78 8749
11.8 8913
11.82 8332
11.84 8995
11.86 9040
11.88 9254
11.9 9570
11.92 9750
11.94 10295
11.96 10225
11.98 9177
12 8931
12.02 9240
12.04 9218
12.06 8635
12.08 9758
12.1 9465
12.12 9909
12.14 10493
12.16 10659
12.18 10221
12.2 11071
12.22 10626
12.24 10685
12.26 10323
12.28 10932
12.3 10461
12.32 9418
12.34 10263
12.36 10227
12.38 10030
12.4 9255
12.42 9373
12.44 9181
12.46 9576
12.48 9298
12.5 10425
12.52 9469
12.54 10159
12.56 9752
12.58 10383
12.6 10950
12.62 10138
12.64 10052
12.66 9423
12.68 9386
12.7 8359
12.72 9268
12.74 8386
12.76 8589
12.78 10024
12.8 10273
12.82 10672
12.84 10455
12.86 9791
12.88 9759
12.9 9379
12.92 8451
12.94 10113
12.96 10045
12.98 9597
13 9628
13.02 9450
13.04 10370
13.06 10392
13.08 10409
13.1 10712
13.12 9874
13.14 8830
13.16 9601
13.18 9634
13.2 9862
13.22 8921
13.24 9186
13.26 9121
13.28 8975
13.3 8501
13.32 8111
13.34 8647
13.36 8602
13.38 8477
13.4 8710
13.42 9224
13.44 8485
13.46 8937
13.48 9297
13.5 8923
13.52 9444
13.54 8858
13.56 8995
13.58 7956
13.6 9252
13.62 9404
13.64 9310
13.66 9371
13.68 9062
13.7 9280
13.72 8689
13.74 9509
13.76 8878
13.78 9534
13.8 9625
13.82 9232
13.84 9504
13.86 10052
13.88 9680
13.9 10167
13.92 10622
13.94 9625
13.96 9606
13.98 10122
14 10293
14.02 10203
14.04 9327
14.06 9808
14.08 9977
14.1 9802
14.12 10338
14.14 9817
14.16 10416
14.18 9457
14.2 9656
14.22 9124
14.24 9561
14.26 9883
14.28 10032
14.3 9656
14.321 10025
14.341 10394
14.361 10489
14.381 9898
14.401 10695
14.421 10395
14.441 9370
14.461 10849
14.481 9728
14.501 9676
14.521 9426
14.541 9877
14.561 9396
14.581 10063
14.601 10712
14.621 10470
14.641 10522
14.661 10305
14.681 11005
14.701 9662
14.721 10451
14.741 10476
14.761 9602
14.781 9885
14.801 10225
14.821 10375
14.841 10772
14.861 11730
14.881 10443
14.901 11265
14.921 10561
14.941 10348
14.961 10343
14.981 10706
15.001 10410
15.021 10225
15.041 10733
15.061 9424
15.081 9565
15.101 9543
15.121 8054
15.141 8555
15.161 8932
15.181 7902
15.201 7024
15.221 7183
15.241 6334
15.261 6954
15.281 7460
15.301 7722
15.321 6036
15.341 7217
15.361 5914
15.381 7123
15.401 6249
15.421 7017
15.441 7838
15.461 8312
15.481 8465
15.501 9038
15.521 9394
15.541 8543
15.561 8739
15.581 9494
15.601 8701
15.621 8124
15.641 7913
15.661 7521
15.681 7717
15.701 7642
15.721 7850
15.741 7194
15.761 8398
15.781 8300
15.801 9308
15.821 9793
15.841 10040
15.861 9592
15.881 9230
15.901 8980
15.921 9315
15.941 8236
15.961 8021
15.981 7610
16.001 7160
16.021 7450
16.041 7111
16.061 8144
16.081 7619
16.101 7725
16.121 7039
16.141 8463
16.161 8429
16.181 8052
16.201 7962
16.221 7356
16.241 7800
16.261 8791
16.281 8667
16.301 8855
16.321 7914
16.341 8125
16.361 8041
16.381 8375
16.401 8347
16.421 7337
16.441 7557
16.461 7849
16.481 6929
16.501 8587
16.521 8616
16.541 7727
16.561 7611
16.581 8264
16.601 9242
16.621 9338
16.641 8481
16.661 8474
16.681 7611
16.701 7779
16.721 7333
16.741 7302
16.761 7332
16.781 8644
16.801 8057
16.821 7913
16.841 7367
16.861 7863
16.881 7377
16.901 8274
16.921 8047
16.941 7404
16.961 6845
16.981 6756
17.001 6702
17.021 7164
17.041 6857
17.061 6815
17.081 7247
17.101 6569
17.121 6559
17.141 6464
17.161 6815
17.181 6513
17.201 7375
17.221 8741
17.241 8686
17.261 8519
17.281 8503
17.301 8530
17.321 9011
17.341 8665
17.361 9909
17.381 9746
17.401 9607
17.421 9578
17.441 9418
17.461 9487
17.481 10043
17.501 9841
17.521 9335
17.541 10012
17.561 9770
17.581 9757
17.601 9659
17.621 8900
17.641 8583
17.661 9675
17.681 9673
17.701 8198
17.721 8108
17.741 7884
17.761 8672
17.781 9320
17.801 9993
17.821 8843
17.841 10041
17.861 9153
17.881 9776
17.901 8986
17.921 9138
17.941 9219
17.961 8241
17.981 8759
18.001 9103
18.021 8763
18.041 7720
18.061 8509
18.081 8168
18.101 8494
18.121 7936
18.141 8064
18.161 8151
18.181 8236
18.201 9161
18.221 8875
18.241 9634
18.261 9741
18.281 9514
18.301 9858
18.321 8757
18.341 9183
18.361 9584
18.381 9651
18.401 9513
18.421 9363
18.441 8346
18.461 10059
18.481 9640
18.501 10662
18.521 9675
18.541 9669
18.561 9734
18.581 10094
18.601 9991
18.621 9660
18.641 10657
18.661 9858
18.681 9843
18.701 9960
18.721 9159
18.741 9590
18.761 9200
18.781 9173
18.801 8811
18.821 9439
18.841 9547
18.861 9260
18.881 8869
18.901 8671
18.921 8602
18.941 8117
18.961 8274
18.981 8619
19.001 8245
19.021 8554
19.041 7907
19.061 8264
19.081 7683
19.101 8199
19.121 8635
19.141 8977
19.161 9239
19.181 8452
19.201 8015
19.221 8545
19.241 9091
19.261 9451
19.281 8482
19.301 8037
19.321 8333
19.341 7999
19.361 8632
19.381 9229
19.401 8880
19.421 9244
19.441 8746
19.461 9302
19.481 8986
19.501 9471
19.521 9130
19.541 8838
19.561 9053
19.581 8352
19.601 8864
19.621 7974
19.641 8069
19.661 8437
19.681 8361
19.701 8737
19.721 8654
19.741 8210
19.761 7431
19.781 8655
19.801 8523
19.821 9085
19.841 8532
19.861 8449
19.881 8041
19.901 7838
19.921 7754
19.941 7673
19.961 7435
19.981 8212
&
@target G1.S1
@type xy
0 129
0.02 488
0.04 16
0.06 130
0.08 0
0.1 0
0.12 0
0.14 415
0.16 2593
0.18 1571
0.2 19
0.22 36
0.24 203
0.26 1145
0.28 912
0.3 1343
0.32 1895
0.34 1627
0.36 0
0.38 6
0.4 0
0.42 0
0.44 684
0.46 372
0.48 0
0.5 3
0.52 0
0.54 5
0.56 0
0.58 1
0.6 444
0.62 175
0.64 739
0.66 141
0.68 137
0.7 184
0.72 496
0.74 795
0.76 351
0.78 2263
0.8 1131
0.82 4972
0.84 8550
0.86 7855
0.88 9373
0.9 6471
0.92 7251
0.94 6711
0.96 6876
0.98 6205
1 5987
1.02 6070
1.04 6892
1.06 5974
1.08 5684
1.1 5413
1.12 5801
1.14 5632
1.16 4993
1.18 4907
1.2 5588
1.22 4135
1.24 4157
1.26 3508
1.28 3670
1.3 3307
1.32 3235
1.34 3532
1.36 3763
1.38 4577
1.4 5496
1.42 5908
1.44 4627
1.46 4682
1.48 5479
1.5 4957
1.52 5390
1.54 5117
1.56 4987
1.58 6091
1.6 5751
1.62 5446
1.64 5210
1.66 5179
1.68 4338
1.7 4578
1.72 4641
1.74 4623
1.76 4362
1.78 4416
1.8 5469
1.82 5509
1.84 4922
1.86 4792
1.88 4764
1.9 5474
1.92 4808
1.94 5230
1.96 5221
1.98 4806
2 5457
2.02 6347
2.04 5815
2.06 5712
2.08 5737
2.1 6132
2.12 5771
2.14 4971
2.16 4841
2.18 5626
2.2 5869
2.22 4898
2.24 4618
2.26 5275
2.28 4937
2.3 4803
2.32 4065
2.34 3759
2.36 3085
2.38 4075
2.4 3502
2.42 3594
2.44 3702
2.46 4157
2.48 3742
2.5 4714
2.52 5645
2.54 6371
2.56 5376
2.58 6284
2.6 5664
2.62 6752
2.64 6510
2.66 5957
2.68 6246
2.7 5991
2.72 5944
2.74 5240
2.76 6987
2.78 6515
2.8 7297
2.82 6302
2.84 5842
2.86 5738
2.88 6375
2.9 6084
2.92 5259
2.94 6524
2.96 6657
2.98 6434
3 5981
3.02 5358
3.04 5799
3.06 6095
3.08 6069
3.1 5714
3.12 6025
3.14 5813
3.16 4845
3.18 5450
3.2 4526
3.22 5778
3.24 5871
3.26 6772
3.28 6823
3.3 6602
3.32 6240
3.34 6295
3.36 6311
3.38 5376
3.4 4388
3.42 3893
3.44 3944
3.46 4075
3.48 3441
3.5 4790
3.52 4122
3.54 4823
3.56 5547
3.58 5897
3.6 5828
3.62 4767
3.64 5958
3.66 5669
3.68 5024
3.7 5782
3.72 5240
3.74 3502
3.76 4204
3.78 5940
3.8 6312
3.82 6899
3.84 6496
3.86 6945
3.88 7305
3.9 7546
3.92 7110
3.94 6771
3.96 7674
3.98 7663
4 7861
4.02 7659
4.04 6570
4.06 7822
4.08 6699
4.1 6884
4.12 6074
4.14 5580
4.16 5278
4.18 4948
4.2 4544
4.22 4458
4.24 4755
4.26 4318
4.28 4676
4.3 3185
4.32 3313
4.34 3390
4.36 3276
4.38 3339
4.4 3456
4.42 3125
4.44 3327
4.46 3753
4.48 4171
4.5 3828
4.52 3405
4.54 3700
4.56 3036
4.58 2147
4.6 2472
4.62 2207
4.64 2645
4.66 2739
4.68 2427
4.7 2135
4.72 2542
4.74 2564
4.76 2254
4.78 2283
4.8 3079
4.82 3168
4.84 2499
4.86 2155
4.88 2027
4.9 2144
4.92 2345
4.94 2473
4.96 3001
4.98 2444
5 2636
5.02 2575
5.04 2737
5.06 3600
5.08 3385
5.1 3085
5.12 3712
5.14 3738
5.16 4099
5.18 3811
5.2 3763
5.22 4526
5.24 3808
5.26 3729
5.28 3471
5.3 3099
5.32 3318
5.34 2567
5.36 2075
5.38 2002
5.4 1818
5.42 1657
5.44 2116
5.46 1918
5.48 1850
5.5 1643
5.52 1802
5.54 1872
5.56 2010
5.58 1624
5.6 1811
5.62 1605
5.64 1168
5.66 1342
5.68 1449
5.7 1543
5.72 2169
5.74 2103
5.76 2042
5.78 2096
5.8 1906
5.82 2552
5.84 1957
5.86 1306
5.88 1865
5.9 1999
5.92 2645
5.94 2091
5.96 2136
5.98 2875
6 3138
6.02 3987
6.04 3666
6.06 3768
6.08 2155
6.1 2822
6.12 3975
6.14 3428
6.16 4220
6.18 4447
6.2 4374
6.22 4137
6.24 3654
6.26 3300
6.28 3080
6.3 2959
6.32 2833
6.34 2838
6.36 2482
6.38 3802
6.4 3649
6.42 3802
6.44 3675
6.46 3509
6.48 4129
6.5 3725
6.52 3910
6.54 3033
6.56 2316
6.58 2981
6.6 2488
6.62 2820
6.64 3392
6.66 3178
6.68 3291
6.7 3816
6.72 3738
6.74 4183
6.76 3386
6.78 4103
6.8 3767
6.82 3049
6.84 3000
6.86 3438
6.88 3531
6.9 3271
6.92 3878
6.94 4131
6.96 3537
6.98 3700
7 3194
7.02 3682
7.04 2177
7.06 2574
7.08 2843
7.1 2624
7.12 2538
7.14 1896
7.16 2204
7.18 2106
7.2 2986
7.22 3017
7.24 3200
7.26 2782
7.28 2186
7.3 2605
7.32 3776
7.34 2820
7.36 2552
7.38 2589
7.4 2891
7.42 1823
7.44 2814
7.46 1832
7.48 2238
7.5 2501
7.52 2762
7.54 2445
7.56 2229
7.58 3208
7.6 3507
7.62 3952
7.64 3531
7.66 3937
7.68 4112
7.7 4214
7.72 3742
7.74 2447
7.76 2544
7.78 3406
7.8 3542
7.82 3610
7.84 3435
7.86 3690
7.88 3162
7.9 3920
7.92 2282
7.94 2652
7.96 3031
7.98 2515
8 2077
8.02 2111
8.04 3073
8.06 3386
8.08 2996
8.1 2497
8.12 2431
8.14 2168
8.16 2647
8.18 2168
8.2 1325
8.22 2050
8.24 2040
8.26 2241
8.28 1546
8.3 2565
8.32 1677
8.34 2136
8.36 1401
8.38 1293
8.4 806
8.42 781
8.44 402
8.46 499
8.48 489
8.5 328
8.52 309
8.54 576
8.56 752
8.58 1009
8.6 1358
8.62 1480
8.64 1958
8.66 1618
8.68 1680
8.7 2504
8.72 2297
8.74 2905
8.76 2378
8.78 2688
8.8 2855
8.82 2674
8.84 2537
8.86 2636
8.88 2318
8.9 2716
8.92 2826
8.94 2417
8.96 2417
8.98 1880
9 1900
9.02 1805
9.04 1387
9.06 1577
9.08 1257
9.1 1302
9.12 975
9.14 877
9.16 1070
9.18 1484
9.2 706
9.22 371
9.24 701
9.26 1136
9.28 1460
9.3 933
9.32 879
9.34 731
9.36 1174
9.38 1279
9.4 1606
9.42 1531
9.44 1431
9.46 813
9.48 1084
9.5 1080
9.52 902
9.54 635
9.56 690
9.58 478
9.6 474
9.62 489
9.64 663
9.66 298
9.68 220
9.7 321
9.72 403
9.74 586
9.76 225
9.78 92
9.8 102
9.82 181
9.84 227
9.86 250
9.88 1147
9.9 757
9.92 974
9.94 655
9.96 841
9.98 972
10 755
10.02 390
10.04 659
10.06 348
10.08 797
10.1 749
10.12 706
10.14 837
10.16 1198
10.18 1390
10.2 2082
10.22 1854
10.24 2303
10.26 1859
10.28 2158
10.3 2255
10.32 2149
10.34 3244
10.36 2516
10.38 2755
10.4 2475
10.42 1874
10.44 2274
10.46 2837
10.48 2160
10.5 1898
10.52 1482
10.54 892
10.56 1063
10.58 999
10.6 1168
10.62 1154
10.64 978
10.66 1569
10.68 1572
10.7 1712
10.72 2334
10.74 2807
10.76 2668
10.78 2909
10.8 2711
10.82 2328
10.84 3004
10.86 2879
10.88 2731
10.9 2452
10.92 2239
10.94 2595
10.96 1373
10.98 1244
11 1161
11.02 1432
11.04 1051
11.06 1292
11.08 1054
11.1 1193
11.12 541
11.14 326
11.16 271
11.18 343
11.2 133
11.22 325
11.24 328
11.26 154
11.28 691
11.3 441
11.32 350
11.34 718
11.36 951
11.38 1249
11.4 1150
11.42 1081
11.44 1214
11.46 797
11.48 622
11.5 649
11.52 681
11.54 404
11.56 478
11.58 615
11.6 1005
11.62 599
11.64 553
11.66 906
11.68 653
11.7 849
11.72 1001
11.74 1173
11.76 1129
11.78 1566
11.8 1049
11.82 1358
11.84 1285
11.86 776
11.88 323
11.9 299
11.92 252
11.94 315
11.96 337
11.98 994
12 872
12.02 880
12.04 1003
12.06 760
12.08 746
12.1 247
12.12 431
12.14 226
12.16 461
12.18 213
12.2 469
12.22 293
12.24 166
12.26 45
12.28 255
12.3 84
12.32 62
12.34 6
12.36 44
12.38 140
12.4 745
12.42 669
12.44 760
12.46 291
12.48 252
12.5 398
12.52 578
12.54 197
12.56 130
12.58 224
12.6 739
12.62 363
12.64 420
12.66 257
12.68 463
12.7 430
12.72 657
12.74 699
12.76 523
12.78 161
12.8 380
12.82 562
12.84 495
12.86 776
12.88 935
12.9 1517
12.92 1191
12.94 527
12.96 1008
12.98 679
13 1228
13.02 1092
13.04 600
13.06 470
13.08 564
13.1 459
13.12 799
13.14 617
13.16 522
13.18 597
13.2 779
13.22 529
13.24 1571
13.26 850
13.28 1113
13.3 2070
13.32 1159
13.34 1289
13.36 1370
13.38 1493
13.4 1331
13.42 1258
13.44 1123
13.46 1271
13.48 1440
13.5 984
13.52 1345
13.54 1425
13.56 1194
13.58 1960
13.6 1344
13.62 1324
13.64 955
13.66 781
13.68 1213
13.7 1588
13.72 1142
13.74 1270
13.76 902
13.78 816
13.8 873
13.82 897
13.84 944
13.86 511
13.88 413
13.9 274
13.92 271
13.94 387
13.96 460
13.98 591
14 390
14.02 451
14.04 667
14.06 476
14.08 384
14.1 517
14.12 524
14.14 505
14.16 156
14.18 410
14.2 734
14.22 1155
14.24 1053
14.26 1103
14.28 775
14.3 752
14.321 432
14.341 172
14.361 297
14.381 547
14.401 557
14.421 302
14.441 742
14.461 582
14.481 547
14.501 569
14.521 999
14.541 908
14.561 504
14.581 568
14.601 670
14.621 280
14.641 313
14.661 396
14.681 568
14.701 633
14.721 661
14.741 797
14.761 545
14.781 189
14.801 321
14.821 258
14.841 91
14.861 239
14.881 113
14.901 159
14.921 446
14.941 683
14.961 580
14.981 341
15.001 303
15.021 432
15.041 503
15.061 379
15.081 992
15.101 1001
15.121 1291
15.141 1078
15.161 1593
15.181 2037
15.201 3022
15.221 2670
15.241 3758
15.261 3654
15.281 3129
15.301 3062
15.321 4201
15.341 3434
15.361 3107
15.381 3291
15.401 3508
15.421 3697
15.441 2705
15.461 2310
15.481 2487
15.501 1596
15.521 1796
15.541 2416
15.561 1934
15.581 1730
15.601 1999
15.621 2912
15.641 3023
15.661 3126
15.681 3030
15.701 3483
15.721 3488
15.741 3749
15.761 2111
15.781 2152
15.801 2363
15.821 1874
15.841 1511
15.861 1465
15.881 2099
15.901 1897
15.921 2137
15.941 2497
15.961 2600
15.981 4267
16.001 4442
16.021 3295
16.041 3340
16.061 3108
16.081 2648
16.101 2904
16.121 3195
16.141 2763
16.161 2873
16.181 3634
16.201 3140
16.221 2469
16.241 2696
16.261 1930
16.281 2541
16.301 2359
16.321 2583
16.341 2611
16.361 2807
16.381 2259
16.401 2824
16.421 2883
16.441 3256
16.461 2845
16.481 3631
16.501 3382
16.521 2994
16.541 3685
16.561 3652
16.581 3060
16.601 1965
16.621 1839
16.641 2196
16.661 2500
16.681 3468
16.701 2481
16.721 2003
16.741 3020
16.761 3651
16.781 2618
16.801 2611
16.821 2368
16.841 2475
16.861 2297
16.881 2086
16.901 2703
16.921 3573
16.941 3086
16.961 3168
16.981 4137
17.001 3341
17.021 3337
17.041 2978
17.061 2664
17.081 2693
17.101 3102
17.121 2735
17.141 4301
17.161 4033
17.181 3339
17.201 3323
17.221 2177
17.241 1694
17.261 1501
17.281 2196
17.301 1181
17.321 1173
17.341 1253
17.361 1032
17.381 1210
17.401 948
17.421 1033
17.441 1373
17.461 910
17.481 905
17.501 751
17.521 1046
17.541 1107
17.561 1200
17.581 841
17.601 1119
17.621 2459
17.641 2306
17.661 1762
17.681 1347
17.701 2249
17.721 2700
17.741 2196
17.761 1259
17.781 722
17.801 731
17.821 911
17.841 912
17.861 466
17.881 310
17.901 1131
17.921 1443
17.941 2066
17.961 2204
17.981 1701
18.001 1892
18.021 1676
18.041 1890
18.061 1936
18.081 1675
18.101 1836
18.121 2938
18.141 1962
18.161 1729
18.181 1717
18.201 1430
18.221 752
18.241 1383
18.261 570
18.281 942
18.301 891
18.321 430
18.341 1059
18.361 1114
18.381 778
18.401 1083
18.421 944
18.441 767
18.461 668
18.481 496
18.501 247
18.521 435
18.541 128
18.561 324
18.581 207
18.601 374
18.621 541
18.641 219
18.661 526
18.681 396
18.701 587
18.721 718
18.741 680
18.761 970
18.781 1236
18.801 731
18.821 1158
18.841 906
18.861 1004
18.881 1600
18.901 1081
18.921 1351
18.941 1158
18.961 1871
18.981 1826
19.001 1747
19.021 1668
19.041 2031
19.061 2002
19.081 1630
19.101 1763
19.121 2368
19.141 1803
19.161 1513
19.181 1827
19.201 1949
19.221 1750
19.241 2079
19.261 1714
19.281 1597
19.301 1951
19.321 1622
19.341 1614
19.361 1742
19.381 1686
19.401 1923
19.421 2106
19.441 1825
19.461 1678
19.481 1825
19.501 1484
19.521 2451
19.541 1880
19.561 1841
19.581 1981
19.601 2279
19.621 2309
19.641 2042
19.661 1826
19.681 1973
19.701 2313
19.721 2079
19.741 1582
19.761 2108
19.781 2100
19.801 1931
19.821 1326
19.841 799
19.861 1925
19.881 1873
19.901 2904
19.921 2718
19.941 1910
19.961 2227
19.981 2339
&
@target G1.S2
@type xy
0 0
0.02 4
0.04 0
0.06 0
0.08 0
0.1 0
0.12 0
0.14 1
0.16 18
0.18 18
0.2 0
0.22 0
0.24 0
0.26 36
0.28 61
0.3 45
0.32 25
0.34 101
0.36 0
0.38 0
0.4 0
0.42 0
0.44 15
0.46 40
0.48 0
0.5 0
0.52 0
0.54 6
0.56 0
0.58 0
0.6 5
0.62 81
0.64 164
0.66 255
0.68 138
0.7 315
0.72 336
0.74 198
0.76 168
0.78 340
0.8 107
0.82 956
0.84 2014
0.86 1640
0.88 2487
0.9 3286
0.92 4257
0.94 3934
0.96 2916
0.98 4247
1 4799
1.02 4192
1.04 4955
1.06 5758
1.08 3700
1.1 3276
1.12 3068
1.14 3806
1.16 4162
1.18 3492
1.2 3426
1.22 4264
1.24 5020
1.26 4996
1.28 4408
1.3 3923
1.32 4131
1.34 4966
1.36 4845
1.38 3736
1.4 4606
1.42 3462
1.44 3869
1.46 5285
1.48 4796
1.5 4475
1.52 5242
1.54 5955
1.56 6745
1.58 5742
1.6 5644
1.62 5181
1.64 5348
1.66 4833
1.68 6185
1.7 5578
1.72 5595
1.74 5707
1.76 5144
1.78 4935
1.8 5240
1.82 5149
1.84 5314
1.86 5718
1.88 5473
1.9 5362
1.92 5701
1.94 5774
1.96 5692
1.98 6180
2 5727
2.02 5653
2.04 5751
2.06 6492
2.08 5752
2.1 5925
2.12 5893
2.14 6579
2.16 7247
2.18 7150
2.2 6516
2.22 6448
2.24 6697
2.26 6499
2.28 6286
2.3 6738
2.32 5594
2.34 5398
2.36 5976
2.38 5690
2.4 6132
2.42 5862
2.44 6286
2.46 5496
2.48 5320
2.5 5486
2.52 6310
2.54 7271
2.56 6624
2.58 7501
2.6 6544
2.62 5935
2.64 6740
2.66 7009
2.68 6541
2.7 6579
2.72 6092
2.74 5468
2.76 4845
2.78 4963
2.8 5894
2.82 5502
2.84 4601
2.86 4788
2.88 4664
2.9 5646
2.92 5448
2.94 5586
2.96 5371
2.98 5458
3 5182
3.02 6259
3.04 6680
3.06 6134
3.08 5913
3.1 5936
3.12 6118
3.14 5941
3.16 6820
3.18 5157
3.2 5644
3.22 5471
3.24 4985
3.26 5260
3.28 6279
3.3 6445
3.32 5254
3.34 5547
3.36 5632
3.38 6394
3.4 5686
3.42 6324
3.44 6138
3.46 5453
3.48 6326
3.5 5929
3.52 5870
3.54 6057
3.56 6775
3.58 6611
3.6 5308
3.62 6920
3.64 5234
3.66 5741
3.68 6387
3.7 5540
3.72 5876
3.74 5452
3.76 5675
3.78 5951
3.8 5221
3.82 5725
3.84 4407
3.86 3941
3.88 4681
3.9 4944
3.92 4966
3.94 6351
3.96 5153
3.98 4672
4 4091
4.02 4234
4.04 4709
4.06 5579
4.08 6054
4.1 5782
4.12 7260
4.14 6374
4.16 5601
4.18 5127
4.2 4908
4.22 6397
4.24 6342
4.26 6100
4.28 6397
4.3 7015
4.32 6087
4.34 6352
4.36 6438
4.38 6514
4.4 7257
4.42 6905
4.44 6868
4.46 5959
4.48 5969
4.5 6878
4.52 6000
4.54 6382
4.56 6543
4.58 6843
4.6 5882
4.62 5923
4.64 5742
4.66 5740
4.68 6153
4.7 6232
4.72 6089
4.74 6967
4.76 7122
4.78 7198
4.8 7132
4.82 6587
4.84 7504
4.86 7309
4.88 7513
4.9 6624
4.92 7015
4.94 6530
4.96 6478
4.98 5757
5 5761
5.02 5489
5.04 5707
5.06 4992
5.08 4845
5.1 5261
5.12 4451
5.14 5504
5.16 6341
5.18 5712
5.2 5599
5.22 7121
5.24 6419
5.26 6312
5.28 5842
5.3 5568
5.32 7275
5.34 7531
5.36 6355
5.38 6632
5.4 6831
5.42 7974
5.44 6977
5.46 7354
5.48 6929
5.5 8147
5.52 7506
5.54 7163
5.56 6878
5.58 7019
5.6 7202
5.62 6275
5.64 6438
5.66 6145
5.68 6049
5.7 6152
5.72 6381
5.74 6004
5.76 6137
5.78 6098
5.8 6844
5.82 6318
5.84 7304
5.86 7272
5.88 7919
5.9 7103
5.92 6516
5.94 6745
5.96 7461
5.98 6722
6 5775
6.02 6311
6.04 6304
6.06 5233
6.08 6374
6.1 6325
6.12 6099
6.14 5786
6.16 5577
6.18 6510
6.2 6668
6.22 6529
6.24 6854
6.26 7095
6.28 6136
6.3 6258
6.32 6527
6.34 6923
6.36 6854
6.38 6429
6.4 7108
6.42 7096
6.44 6435
6.46 6599
6.48 6815
6.5 6626
6.52 6740
6.54 7360
6.56 8530
6.58 8221
6.6 7502
6.62 6435
6.64 6944
6.66 7358
6.68 6970
6.7 7324
6.72 6218
6.74 5775
6.76 6633
6.78 6669
6.8 7067
6.82 8543
6.84 7722
6.86 7224
6.88 7445
6.9 6993
6.92 6872
6.94 7277
6.96 6820
6.98 6623
7 6351
7.02 6122
7.04 7080
7.06 6513
7.08 5727
7.1 6417
7.12 5881
7.14 6360
7.16 5360
7.18 5374
7.2 5333
7.22 5623
7.24 5562
7.26 5317
7.28 5217
7.3 6065
7.32 5918
7.34 4909
7.36 5344
7.38 6234
7.4 6284
7.42 5613
7.44 5149
7.46 6357
7.48 5508
7.5 4774
7.52 5693
7.54 5882
7.56 6617
7.58 6186
7.6 5952
7.62 5380
7.64 6043
7.66 5754
7.68 5772
7.7 5508
7.72 6092
7.74 6156
7.76 5195
7.78 6229
7.8 5438
7.82 5304
7.84 5242
7.86 5505
7.88 5834
7.9 5677
7.92 5498
7.94 5840
7.96 6262
7.98 6407
8 6620
8.02 6951
8.04 6622
8.06 7042
8.08 7369
8.1 6446
8.12 6443
8.14 5419
8.16 5928
8.18 5972
8.2 6163
8.22 5301
8.24 4627
8.26 6102
8.28 6049
8.3 5271
8.32 4636
8.34 5997
8.36 5815
8.38 5669
8.4 6186
8.42 5450
8.44 5636
8.46 6844
8.48 6708
8.5 7661
8.52 6614
8.54 6530
8.56 6595
8.58 7248
8.6 7719
8.62 7515
8.64 7509
8.66 8389
8.68 8796
8.7 8257
8.72 7590
8.74 6822
8.76 7508
8.78 7491
8.8 6432
8.82 6833
8.84 6062
8.86 5823
8.88 6370
8.9 7106
8.92 7261
8.94 6885
8.96 7328
8.98 7305
9 7104
9.02 7960
9.04 7539
9.06 6609
9.08 6712
9.1 6926
9.12 6818
9.14 6789
9.16 6969
9.18 6438
9.2 6456
9.22 6616
9.24 7118
9.26 6345
9.28 5802
9.3 6975
9.32 7297
9.34 7047
9.36 7215
9.38 7362
9.4 7390
9.42 6505
9.44 6489
9.46 6685
9.48 6520
9.5 6681
9.52 6235
9.54 5924
9.56 6306
9.58 7307
9.6 7225
9.62 7524
9.64 7856
9.66 8083
9.68 7747
9.7 7494
9.72 7775
9.74 8369
9.76 8230
9.78 8830
9.8 8709
9.82 8678
9.84 8459
9.86 8051
9.88 8084
9.9 7634
9.92 7687
9.94 7020
9.96 7919
9.98 7818
10 7801
10.02 8067
10.04 7438
10.06 7746
10.08 8028
10.1 6644
10.12 7828
10.14 7260
10.16 6628
10.18 6252
10.2 6683
10.22 7598
10.24 6436
10.26 7400
10.28 6909
10.3 6917
10.32 6869
10.34 7095
10.36 6312
10.38 7014
10.4 7266
10.42 6573
10.44 6914
10.46 7364
10.48 8766
10.5 7961
10.52 7556
10.54 8156
10.56 7310
10.58 7732
10.6 7523
10.62 7906
10.64 7627
10.66 7896
10.68 7675
10.7 8617
10.72 8118
10.74 7733
10.76 7577
10.78 6814
10.8 6754
10.82 6524
10.84 6422
10.86 7139
10.88 7407
10.9 7158
10.92 6647
10.94 7226
10.96 7202
10.98 7142
11 7800
11.02 7783
11.04 7463
11.06 7382
11.08 8064
11.1 7823
11.12 8919
11.14 8209
11.16 8801
11.18 8678
11.2 9720
11.22 9296
11.24 9320
11.26 9077
11.28 9480
11.3 9700
11.32 9105
11.34 8252
11.36 8921
11.38 8571
11.4 7706
11.42 7968
11.44 8069
11.46 8127
11.48 8180
11.5 8503
11.52 8774
11.54 8461
11.56 8127
11.58 8194
11.6 8140
11.62 8864
11.64 8011
11.66 8411
11.68 8141
11.7 8682
11.72 8023
11.74 7640
11.76 7307
11.78 7525
11.8 8226
11.82 8121
11.84 8098
11.86 7844
11.88 7896
11.9 7903
11.92 7478
11.94 7369
11.96 6440
11.98 7181
12 7306
12.02 7644
12.04 7652
12.06 7071
12.08 7143
12.1 7253
12.12 7497
12.14 7024
12.16 6820
12.18 6187
12.2 6410
12.22 6628
12.24 7866
12.26 6631
12.28 6288
12.3 7199
12.32 6833
12.34 6211
12.36 6655
12.38 7179
12.4 7176
12.42 7228
12.44 7685
12.46 7348
12.48 8154
12.5 7022
12.52 6963
12.54 6324
12.56 6247
12.58 6957
12.6 6659
12.62 6307
12.64 6787
12.66 6878
12.68 7717
12.7 7615
12.72 8435
12.74 7322
12.76 7246
12.78 6593
12.8 6677
12.82 6998
12.84 6017
12.86 6881
12.88 7253
12.9 6789
12.92 8139
12.94 7364
12.96 6345
12.98 6742
13 6121
13.02 6373
13.04 6848
13.06 6758
13.08 6712
13.1 7022
13.12 8041
13.14 7105
13.16 7977
13.18 7497
13.2 7793
13.22 7901
13.24 7799
13.26 6736
13.28 6666
13.3 7306
13.32 7366
13.34 7897
13.36 7905
13.38 8238
13.4 7298
13.42 7923
13.44 7749
13.46 7241
13.48 6600
13.5 6690
13.52 6663
13.54 6851
13.56 6858
13.58 7190
13.6 6961
13.62 6917
13.64 7620
13.66 7138
13.68 7008
13.7 7469
13.72 7276
13.74 7450
13.76 8020
13.78 7709
13.8 7953
13.82 7720
13.84 7110
13.86 6980
13.88 6918
13.9 7104
13.92 7620
13.94 7580
13.96 7784
13.98 8459
14 8366
14.02 7993
14.04 8429
14.06 8519
14.08 7771
14.1 7610
14.12 8106
14.14 7294
14.16 7266
14.18 7416
14.2 6460
14.22 6462
14.24 6552
14.26 7161
14.28 6757
14.3 6900
14.321 6824
14.341 7376
14.361 7302
14.381 7060
14.401 6916
14.421 7142
14.441 6120
14.461 6798
14.481 7454
14.501 7450
14.521 7461
14.541 6849
14.561 7191
14.581 7228
14.601 6541
14.621 7220
14.641 5978
14.661 6441
14.681 6364
14.701 6451
14.721 6022
14.741 6976
14.761 6585
14.781 6749
14.801 6923
14.821 6497
14.841 6647
14.861 7483
14.881 7171
14.901 6723
14.921 6255
14.941 6607
14.961 7145
14.981 6956
15.001 7127
15.021 6480
15.041 7258
15.061 6558
15.081 6905
15.101 6767
15.121 7539
15.141 7807
15.161 6667
15.181 7064
15.201 6530
15.221 6841
15.241 7054
15.261 7318
15.281 7527
15.301 6928
15.321 6858
15.341 6830
15.361 6912
15.381 7103
15.401 6921
15.421 6823
15.441 6000
15.461 6014
15.481 6463
15.501 6127
15.521 6494
15.541 6425
15.561 7022
15.581 6726
15.601 6655
15.621 6246
15.641 6773
15.661 6821
15.681 6462
15.701 6129
15.721 6105
15.741 6656
15.761 6614
15.781 6616
15.801 6332
15.821 6402
15.841 6287
15.861 6343
15.881 6278
15.901 6264
15.921 5687
15.941 5751
15.961 5226
15.981 5275
16.001 5345
16.021 5443
16.041 6650
16.061 6038
16.081 5298
16.101 5014
16.121 5536
16.141 5164
16.161 5341
16.181 5141
16.201 5657
16.221 6252
16.241 5991
16.261 6354
16.281 6486
16.301 5622
16.321 5890
16.341 5768
16.361 6154
16.381 5899
16.401 6343
16.421 4974
16.441 5626
16.461 5003
16.481 4849
16.501 5399
16.521 4766
16.541 5165
16.561 4655
16.581 5002
16.601 5708
16.621 5716
16.641 5721
16.661 6346
16.681 6134
16.701 7007
16.721 6808
16.741 6244
16.761 5758
16.781 6501
16.801 7553
16.821 8151
16.841 8854
16.861 7504
16.881 7518
16.901 7095
16.921 7675
16.941 7161
16.961 7650
16.981 6175
17.001 6856
17.021 6738
17.041 7580
17.061 8127
17.081 8212
17.101 7615
17.121 8150
17.141 6952
17.161 6782
17.181 7786
17.201 6952
17.221 7037
17.241 7454
17.261 6950
17.281 6662
17.301 6745
17.321 6473
17.341 6125
17.361 6628
17.381 6290
17.401 6687
17.421 6120
17.441 6253
17.461 6600
17.481 5995
17.501 6546
17.521 6744
17.541 5946
17.561 5938
17.581 5544
17.601 5749
17.621 5154
17.641 5577
17.661 5151
17.681 4541
17.701 4366
17.721 4843
17.741 4892
17.761 6001
17.781 5254
17.801 5979
17.821 6041
17.841 6402
17.861 6504
17.881 5968
17.901 6026
17.921 6201
17.941 5745
17.961 6272
17.981 7041
18.001 6236
18.021 6559
18.041 6795
18.061 6265
18.081 6301
18.101 6107
18.121 6189
18.141 5910
18.161 6595
18.181 6477
18.201 7057
18.221 7150
18.241 6997
18.261 7238
18.281 7169
18.301 7439
18.321 7176
18.341 6682
18.361 6316
18.381 6622
18.401 7135
18.421 7479
18.441 7770
18.461 7480
18.481 7192
18.501 6786
18.521 6961
18.541 7441
18.561 8073
18.581 7683
18.601 7501
18.621 7234
18.641 6879
18.661 6661
18.681 6724
18.701 6528
18.721 6865
18.741 6543
18.761 6234
18.781 6169
18.801 6122
18.821 6657
18.841 6951
18.861 6661
18.881 6961
18.901 6429
18.921 7074
18.941 6176
18.961 7069
18.981 6733
19.001 6531
19.021 6446
19.041 6250
19.061 6395
19.081 5970
19.101 5978
19.121 6242
19.141 6372
19.161 6602
19.181 6298
19.201 6990
19.221 7272
19.241 6721
19.261 6613
19.281 6880
19.301 6381
19.321 6460
19.341 6416
19.361 5976
19.381 5892
19.401 6224
19.421 6288
19.441 5162
19.461 5413
19.481 4975
19.501 5277
19.521 5074
19.541 6020
19.561 6376
19.581 5443
19.601 4970
19.621 5163
19.641 4281
19.661 4452
19.681 4409
19.701 4799
19.721 4368
19.741 4938
19.761 4615
19.781 5028
19.801 5071
19.821 4522
19.841 4628
19.861 5030
19.881 4860
19.901 5230
19.921 5155
19.941 5326
19.961 5117
19.981 5817
&
@target G1.S3
@type xy
0 0
0.02 0
0.04 0
0.06 0
0.08 0
0.1 0
0.12 0
0.14 0
0.16 0
0.18 0
0.2 0
0.22 0
0.24 0
0.26 0
0.28 0
0.3 0
0.32 0
0.34 0
0.36 0
0.38 0
0.4 0
0.42 0
0.44 0
0.46 0
0.48 0
0.5 360
0.52 0
0.54 0
0.56 0
0.58 0
0.6 139
0.62 2465
0.64 3721
0.66 3480
0.68 4710
0.7 4460
0.72 4696
0.74 4752
0.76 3870
0.78 4141
0.8 3192
0.82 4263
0.84 5190
0.86 5401
0.88 5469
0.9 5946
0.92 5489
0.94 5757
0.96 5432
0.98 5624
1 5937
1.02 5865
1.04 5417
1.06 5648
1.08 6147
1.1 5509
1.12 5719
1.14 5623
1.16 5878
1.18 5272
1.2 5181
1.22 5539
1.24 5459
1.26 5955
1.28 6308
1.3 5674
1.32 6358
1.34 6407
1.36 6356
1.38 6380
1.4 6650
1.42 8340
1.44 8573
1.46 6831
1.48 7103
1.5 7564
1.52 7317
1.54 8113
1.56 7643
1.58 6753
1.6 6985
1.62 7207
1.64 7089
1.66 7029
1.68 7038
1.7 8089
1.72 7987
1.74 7730
1.76 8109
1.78 8012
1.8 7928
1.82 7932
1.84 8285
1.86 8069
1.88 8336
1.9 8347
1.92 8481
1.94 8437
1.96 7883
1.98 8251
2 8578
2.02 8788
2.04 8695
2.06 8338
2.08 8612
2.1 7967
2.12 7889
2.14 7979
2.16 8426
2.18 8256
2.2 7946
2.22 8034
2.24 8158
2.26 8250
2.28 8431
2.3 8263
2.32 8340
2.34 9112
2.36 9068
2.38 9404
2.4 8667
2.42 8490
2.44 8876
2.46 8506
2.48 7694
2.5 8299
2.52 7785
2.54 7499
2.56 7409
2.58 7063
2.6 7334
2.62 7543
2.64 7974
2.66 7293
2.68 7392
2.7 7390
2.72 8020
2.74 8561
2.76 8664
2.78 8818
2.8 8137
2.82 8588
2.84 7663
2.86 8544
2.88 8471
2.9 8920
2.92 8999
2.94 8569
2.96 8203
2.98 8160
3 8547
3.02 8851
3.04 7776
3.06 8452
3.08 8412
3.1 8837
3.12 7998
3.14 8351
3.16 8024
3.18 8265
3.2 8608
3.22 8965
3.24 8317
3.26 9075
3.28 8690
3.3 9417
3.32 8751
3.34 9321
3.36 9194
3.38 8639
3.4 8639
3.42 9038
3.44 9323
3.46 8938
3.48 9096
3.5 7924
3.52 9028
3.54 8581
3.56 8264
3.58 8356
3.6 8221
3.62 8044
3.64 8633
3.66 8748
3.68 7825
3.7 8530
3.72 9112
3.74 8287
3.76 8798
3.78 8459
3.8 8837
3.82 8652
3.84 8291
3.86 8716
3.88 8796
3.9 7740
3.92 8372
3.94 8315
3.96 8315
3.98 7848
4 8053
4.02 8196
4.04 8226
4.06 8149
4.08 8189
4.1 8397
4.12 7759
4.14 8748
4.16 8398
4.18 8352
4.2 9268
4.22 8724
4.24 9554
4.26 8993
4.28 8712
4.3 8453
4.32 8553
4.34 8692
4.36 8465
4.38 8763
4.4 8692
4.42 8493
4.44 8732
4.46 8405
4.48 8686
4.5 8224
4.52 8408
4.54 8371
4.56 8668
4.58 9131
4.6 9047
4.62 8675
4.64 8223
4.66 8945
4.68 8503
4.7 8900
4.72 8769
4.74 7921
4.76 8686
4.78 8879
4.8 8190
4.82 8473
4.84 8432
4.86 8187
4.88 8626
4.9 8598
4.92 9174
4.94 8766
4.96 8004
4.98 9467
5 9544
5.02 9056
5.04 9680
5.06 10408
5.08 9433
5.1 9853
5.12 9360
5.14 9571
5.16 8576
5.18 9381
5.2 10785
5.22 11148
5.24 10637
5.26 9834
5.28 9666
5.3 9946
5.32 9184
5.34 8778
5.36 9946
5.38 8956
5.4 9700
5.42 9033
5.44 9234
5.46 9895
5.48 9949
5.5 10390
5.52 10134
5.54 9871
5.56 9498
5.58 10182
5.6 10372
5.62 10432
5.64 9768
5.66 10577
5.68 10873
5.7 10331
5.72 10153
5.74 9969
5.76 9806
5.78 10057
5.8 10055
5.82 9781
5.84 9676
5.86 9861
5.88 10466
5.9 10949
5.92 10740
5.94 10102
5.96 10800
5.98 10707
6 10747
6.02 10576
6.04 9984
6.06 10124
6.08 10839
6.1 9752
6.12 10153
6.14 10067
6.16 9706
6.18 9947
6.2 9701
6.22 9363
6.24 9012
6.26 9739
6.28 9298
6.3 9153
6.32 9077
6.34 8765
6.36 9160
6.38 9371
6.4 9485
6.42 9290
6.44 8935
6.46 10045
6.48 9626
6.5 8976
6.52 8912
6.54 9490
6.56 8973
6.58 9088
6.6 8286
6.62 8395
6.64 8323
6.66 8525
6.68 9345
6.7 9492
6.72 9197
6.74 9220
6.76 9658
6.78 10071
6.8 9830
6.82 8893
6.84 8966
6.86 9392
6.88 9805
6.9 10293
6.92 10880
6.94 10017
6.96 10016
6.98 10262
7 9655
7.02 10640
7.04 10905
7.06 12066
7.08 11038
7.1 11764
7.12 12037
7.14 11734
7.16 12455
7.18 12434
7.2 12078
7.22 12322
7.24 11372
7.26 11656
7.28 12238
7.3 12966
7.32 13286
7.34 12897
7.36 12208
7.38 13529
7.4 13466
7.42 13479
7.44 12684
7.46 13224
7.48 12795
7.5 13272
7.52 13289
7.54 12963
7.56 13359
7.58 13477
7.6 13393
7.62 12880
7.64 13317
7.66 13599
7.68 13746
7.7 13711
7.72 12921
7.74 13395
7.76 13736
7.78 14053
7.8 13409
7.82 13595
7.84 13102
7.86 12379
7.88 12197
7.9 12501
7.92 11674
7.94 12251
7.96 11838
7.98 12292
8 12652
8.02 12866
8.04 13015
8.06 12893
8.08 12931
8.1 12860
8.12 13311
8.14 13363
8.16 13879
8.18 14188
8.2 13848
8.22 14327
8.24 13953
8.26 13595
8.28 13940
8.3 13794
8.32 13364
8.34 13291
8.36 12911
8.38 13864
8.4 12841
8.42 13128
8.44 12919
8.46 13388
8.48 13127
8.5 12970
8.52 12776
8.54 11844
8.56 12716
8.58 12479
8.6 12839
8.62 12809
8.64 12776
8.66 12618
8.68 12099
8.7 12533
8.72 12434
8.74 12524
8.76 12765
8.78 11792
8.8 12318
8.82 11504
8.84 11137
8.86 11390
8.88 11296
8.9 11119
8.92 11634
8.94 12014
8.96 11535
8.98 11453
9 11672
9.02 11267
9.04 11389
9.06 10771
9.08 10927
9.1 11139
9.12 11171
9.14 11089
9.16 11440
9.18 11486
9.2 10910
9.22 10756
9.24 10766
9.26 11124
9.28 11134
9.3 10909
9.32 10972
9.34 10403
9.36 10252
9.38 10461
9.4 10255
9.42 10337
9.44 10844
9.46 10900
9.48 10389
9.5 10865
9.52 10874
9.54 10627
9.56 11679
9.58 11679
9.6 11757
9.62 11870
9.64 11795
9.66 11868
9.68 11602
9.7 11835
9.72 12130
9.74 11364
9.76 11464
9.78 10967
9.8 11140
9.82 11460
9.84 10740
9.86 11504
9.88 11649
9.9 11451
9.92 11845
9.94 11531
9.96 10599
9.98 11553
10 11149
10.02 10623
10.04 10594
10.06 10923
10.08 10730
10.1 11328
10.12 12871
10.14 13328
10.16 12656
10.18 13094
10.2 12495
10.22 12306
10.24 12557
10.26 12425
10.28 12562
10.3 13030
10.32 12384
10.34 12287
10.36 12834
10.38 12554
10.4 13373
10.42 13242
10.44 13609
10.46 13388
10.48 12872
10.5 12994
10.52 13334
10.54 12782
10.56 13119
10.58 13033
10.6 13403
10.62 13728
10.64 12734
10.66 13258
10.68 13423
10.7 13197
10.72 13789
10.74 12973
10.76 13465
10.78 13073
10.8 13771
10.82 13217
10.84 13194
10.86 13561
10.88 12999
10.9 13208
10.92 13407
10.94 13318
10.96 13520
10.98 13364
11 13044
11.02 12761
11.04 12436
11.06 13194
11.08 12966
11.1 13013
11.12 13058
11.14 12842
11.16 13395
11.18 13643
11.2 13019
11.22 13200
11.24 13230
11.26 13350
11.28 12939
11.3 13377
11.32 13078
11.34 12842
11.36 13101
11.38 12946
11.4 13354
11.42 13490
11.44 13387
11.46 12982
11.48 13218
11.5 13621
11.52 13461
11.54 13140
11.56 12448
11.58 13290
11.6 12825
11.62 13104
11.64 13230
11.66 12922
11.68 13162
11.7 12627
11.72 12850
11.74 12797
11.76 13358
11.78 13124
11.8 12971
11.82 12861
11.84 12615
11.86 13421
11.88 12852
11.9 13845
11.92 13910
11.94 13358
11.96 13543
11.98 13581
12 13865
12.02 13437
12.04 13788
12.06 13392
12.08 13069
12.1 13164
12.12 13667
12.14 13220
12.16 12390
12.18 12955
12.2 12903
12.22 13165
12.24 13214
12.26 13350
12.28 13182
12.3 13010
12.32 13457
12.34 13253
12.36 13368
12.38 13341
12.4 13115
12.42 13035
12.44 13514
12.46 13071
12.48 12795
12.5 12893
12.52 12373
12.54 12714
12.56 12720
12.58 12846
12.6 12561
12.62 12653
12.64 12884
12.66 12792
12.68 12942
12.7 13147
12.72 12780
12.74 12740
12.76 12916
12.78 13812
12.8 13059
12.82 12989
12.84 12536
12.86 12963
12.88 12872
12.9 13010
12.92 12586
12.94 12640
12.96 11966
12.98 12854
13 12886
13.02 12906
13.04 12579
13.06 13546
13.08 13106
13.1 13390
13.12 13184
13.14 12571
13.16 13057
13.18 13128
13.2 13157
13.22 13529
13.24 13414
13.26 13565
13.28 12706
13.3 12428
13.32 13120
13.34 13147
13.36 13489
13.38 12661
13.4 12592
13.42 13043
13.44 12902
13.46 12976
13.48 12530
13.5 12587
13.52 13073
13.54 13303
13.56 13193
13.58 13673
13.6 13200
13.62 12730
13.64 13119
13.66 13012
13.68 13123
13.7 12660
13.72 12908
13.74 13403
13.76 13081
13.78 12894
13.8 12963
13.82 12655
13.84 12634
13.86 12809
13.88 13082
13.9 12929
13.92 13388
13.94 13576
13.96 13473
13.98 13176
14 12686
14.02 13268
14.04 13248
14.06 13186
14.08 13196
14.1 13388
14.12 13376
14.14 12985
14.16 13276
14.18 13599
14.2 13462
14.22 13691
14.24 13780
14.26 13560
14.28 13856
14.3 13467
14.321 13451
14.341 13618
14.361 13470
14.381 13760
14.401 13397
14.421 13377
14.441 13259
14.461 13672
14.481 13025
14.501 13475
14.521 13607
14.541 13362
14.561 13295
14.581 13275
14.601 13423
14.621 14042
14.641 13973
14.661 13994
14.681 13715
14.701 13707
14.721 13642
14.741 13471
14.761 13714
14.781 13622
14.801 13445
14.821 13411
14.841 13140
14.861 13338
14.881 13239
14.901 13457
14.921 13604
14.941 13590
14.961 13268
14.981 13365
15.001 13273
15.021 12973
15.041 13328
15.061 13904
15.081 13889
15.101 13617
15.121 13629
15.141 13685
15.161 13442
15.181 13701
15.201 13765
15.221 13821
15.241 13264
15.261 13681
15.281 13615
15.301 13203
15.321 13864
15.341 13768
15.361 13623
15.381 13167
15.401 13508
15.421 13642
15.441 13406
15.461 13946
15.481 13451
15.501 13607
15.521 13421
15.541 13173
15.561 13322
15.581 13080
15.601 13667
15.621 12773
15.641 13839
15.661 13136
15.681 13012
15.701 13529
15.721 13655
15.741 13482
15.761 13042
15.781 13514
15.801 13266
15.821 13424
15.841 13061
15.861 13509
15.881 13781
15.901 13763
15.921 13661
15.941 13633
15.961 13324
15.981 13246
16.001 13571
16.021 14100
16.041 13054
16.061 13493
16.081 14431
16.101 14172
16.121 13214
16.141 13493
16.161 13517
16.181 13243
16.201 13351
16.221 13260
16.241 13487
16.261 13635
16.281 13057
16.301 13465
16.321 13488
16.341 13053
16.361 13600
16.381 13545
16.401 13540
16.421 13740
16.441 13570
16.461 13769
16.481 13795
16.501 12994
16.521 13537
16.541 13533
16.561 13177
16.581 13304
16.601 13356
16.621 12850
16.641 13750
16.661 12666
16.681 13478
16.701 13743
16.721 12921
16.741 13215
16.761 12799
16.781 12555
16.801 12905
16.821 12723
16.841 12679
16.861 12332
16.881 12958
16.901 13058
16.921 12496
16.941 13145
16.961 13045
16.981 13444
17.001 13441
17.021 13320
17.041 13352
17.061 13106
17.081 13418
17.101 14370
17.121 13334
17.141 13357
17.161 13510
17.181 13429
17.201 13602
17.221 13835
17.241 13912
17.261 14155
17.281 13403
17.301 13693
17.321 14129
17.341 14031
17.361 13642
17.381 13805
17.401 13840
17.421 13925
17.441 14034
17.461 13630
17.481 13538
17.501 13210
17.521 13549
17.541 12984
17.561 13321
17.581 14102
17.601 14201
17.621 13446
17.641 13984
17.661 13545
17.681 14239
17.701 13972
17.721 13693
17.741 14282
17.761 13914
17.781 14001
17.801 13912
17.821 14157
17.841 13776
17.861 13428
17.881 13915
17.901 13920
17.921 13693
17.941 14039
17.961 13562
17.981 13299
18.001 13743
18.021 14077
18.041 14050
18.061 13603
18.081 13576
18.101 13348
18.121 14186
18.141 14059
18.161 13811
18.181 13031
18.201 13283
18.221 13612
18.241 12932
18.261 13635
18.281 13842
18.301 13860
18.321 13618
18.341 13440
18.361 13604
18.381 12627
18.401 13056
18.421 12843
18.441 13024
18.461 13172
18.481 13238
18.501 13046
18.521 13407
18.541 13702
18.561 13703
18.581 13535
18.601 13504
18.621 14001
18.641 13552
18.661 13012
18.681 13088
18.701 12878
18.721 13890
18.741 13467
18.761 13937
18.781 13338
18.801 13726
18.821 13372
18.841 13217
18.861 13641
18.881 13521
18.901 13862
18.921 13852
18.941 13661
18.961 13628
18.981 13745
19.001 14083
19.021 14164
19.041 13726
19.061 14546
19.081 14262
19.101 14075
19.121 13663
19.141 13747
19.161 14196
19.181 13946
19.201 13576
19.221 13587
19.241 13640
19.261 13583
19.281 14062
19.301 14211
19.321 13868
19.341 13542
19.361 14003
19.381 13438
19.401 13520
19.421 13411
19.441 13984
19.461 13937
19.481 13659
19.501 13862
19.521 13957
19.541 13751
19.561 13370
19.581 13679
19.601 13920
19.621 15272
19.641 14710
19.661 15051
19.681 13984
19.701 13632
19.721 13886
19.741 13897
19.761 14995
19.781 14367
19.801 14823
19.821 14084
19.841 13703
19.861 14108
19.881 14543
19.901 14440
19.921 13351
19.941 13884
19.961 14422
19.981 14727
&
@target G2.S0
@type xy
1 0.793757
2 0.603158
3 0.440908
4 0.473577
5 0.459157
6 0.454697
7 0.454533
8 0.766975
9 0.946176
10 0.91199
11 0.826226
12 0.4441
13 0.576216
14 0.446486
15 0.442069
16 0.442578
17 0.486262
18 0.440227
19 0.441843
20 0.445253
21 0.443734
22 0.441418
23 0.451359
24 0.542357
25 0.442577
26 0.448636
27 0.782959
28 0.942258
29 0.821948
30 0.810879
31 0.770503
32 0.812189
33 0.827436
34 1.14628
35 1.04778
36 0.811973
37 0.48903
38 0.553737
39 0.45618
40 0.435259
41 0.432839
42 0.460815
43 0.445982
44 0.49772
45 0.443424
46 0.493001
47 0.447493
48 0.506952
49 0.451304
50 0.662288
51 0.442663
52 0.457192
53 0.873999
54 1.21546
55 1.03278
56 1.27133
57 1.2357
58 1.26829
59 1.26484
60 1.39781
61 1.02541
62 0.829352
63 0.466931
64 0.55608
65 0.467146
66 0.448915
67 0.425705
68 0.47252
69 0.442973
70 0.483864
71 0.460787
72 0.630734
73 0.540046
74 0.721855
75 0.462331
76 0.5866
77 0.446123
78 0.455905
79 1.13963
80 1.55713
81 1.21488
82 1.45233
83 1.29458
84 1.44065
85 1.04199
86 1.28068
87 0.982954
88 0.813756
89 0.45522
90 0.533433
91 0.48013
92 0.458966
93 0.439346
94 0.47471
95 0.449556
96 0.4813
97 0.438806
98 0.817221
99 0.908639
100 0.848661
101 0.435574
102 0.710598
103 0.449611
104 0.450722
105 0.918328
106 1.47969
107 1.13187
108 1.13276
109 1.01441
110 1.08603
111 0.605703
112 0.83536
113 0.954176
114 0.841739
115 0.472096
116 0.496714
117 0.476288
118 0.460082
119 0.448275
120 0.456454
121 0.437293
122 0.438235
123 0.657894
124 0.896131
125 1.02413
126 0.891572
127 0.720607
128 0.440483
129 0.473128
130 0.445646
&
@target G2.S1
@type xy
1 0.887651
2 1.23195
3 0.967846
4 1.57897
5 1.25449
6 1.40439
7 1.26074
8 1.61373
9 1.3362
10 1.05101
11 0.856052
12 0.47154
13 0.769366
14 0.507863
15 0.469202
16 0.445814
17 0.632238
18 0.466128
19 0.496311
20 0.469946
21 0.562716
22 0.489643
23 0.451082
24 0.524166
25 0.4478
26 0.46076
27 0.905594
28 1.2495
29 0.973409
30 1.62094
31 1.38018
32 1.59731
33 1.27912
34 1.52523
35 1.18032
36 1.08688
37 0.853376
38 0.749933
39 0.544104
40 0.462655
41 0.446038
42 0.492975
43 0.459184
44 0.470983
45 0.451691
46 0.590275
47 0.513152
48 0.727599
49 0.461411
50 0.730513
51 0.448665
52 0.443424
53 0.91396
54 1.30523
55 1.26219
56 1.67187
57 1.48279
58 1.63395
59 1.26108
60 1.42752
61 1.05594
62 0.904074
63 0.463681
64 0.598122
65 0.497242
66 0.465698
67 0.460163
68 0.485283
69 0.453955
70 0.481352
71 0.462412
72 0.72336
73 0.795692
74 0.882624
75 0.457193
76 0.660322
77 0.451137
78 0.458476
79 1.00757
80 1.46624
81 1.25065
82 1.32195
83 1.21253
84 1.23718
85 0.906242
86 1.21092
87 1.22899
88 0.99373
89 0.4788
90 0.715908
91 0.47953
92 0.453266
93 0.444887
94 0.452907
95 0.453597
96 0.527281
97 0.4539
98 0.865187
99 0.977995
100 0.8748
101 0.439488
102 0.730017
103 0.44071
104 0.454368
105 1.05364
106 1.57592
107 1.10603
108 0.95071
109 0.79248
110 0.915819
111 0.546832
112 0.843949
113 0.957261
114 0.882808
115 0.502071
116 0.471036
117 0.488185
118 0.468482
119 0.44872
120 0.465349
121 0.454917
122 0.482416
123 0.744345
124 0.97215
125 1.13077
126 0.882525
127 0.805761
128 0.463088
129 0.465967
130 0.444691
&
@target G2.S2
@type xy
1 0.874771
2 1.24481
3 0.82736
4 1.16174
5 0.996707
6 1.0451
7 1.06529
8 1.52945
9 1.34146
10 1.21496
11 0.976025
12 0.470797
13 0.67255
14 0.463303
15 0.438007
16 0.444156
17 0.567142
18 0.43523
19 0.458285
20 0.450833
21 0.43284
22 0.458039
23 0.442267
24 0.456372
25 0.433763
26 0.469095
27 1.48729
28 1.58059
29 0.81188
30 1.37929
31 1.26354
32 1.45653
33 1.26906
34 1.71611
35 1.44465
36 1.24489
37 0.836017
38 0.837884
39 0.513955
40 0.450722
41 0.434223
42 0.454917
43 0.453541
44 0.497443
45 0.444888
46 0.467038
47 0.429797
48 0.487647
49 0.437121
50 0.70578
51 0.453569
52 0.453045
53 0.977548
54 1.4607
55 0.727822
56 1.33275
57 1.19563
58 1.51989
59 1.23383
60 1.7562
61 1.47821
62 1.30217
63 0.862801
64 0.908667
65 0.637848
66 0.45659
67 0.444691
68 0.470585
69 0.433071
70 0.476865
71 0.446262
72 0.569297
73 0.434367
74 0.4745
75 0.43408
76 0.67463
77 0.44615
78 0.464112
79 1.27048
80 1.5397
81 0.862989
82 1.29407
83 1.2503
84 1.56978
85 1.28862
86 1.73354
87 1.5737
88 1.44338
89 1.01853
90 1.02881
91 0.694658
92 0.476943
93 0.446822
94 0.475526
95 0.444466
96 0.464408
97 0.443255
98 0.4745
99 0.448804
100 0.459728
101 0.439431
102 0.650346
103 0.44424
104 0.462223
105 1.19306
106 1.53875
107 1.07452
108 1.30519
109 1.28834
110 1.63296
111 1.4838
112 1.83626
113 1.60864
114 1.39179
115 0.951354
116 1.0173
117 0.662212
118 0.473392
119 0.44365
120 0.466744
121 0.464893
122 0.514417
123 0.637534
124 0.729812
125 0.681927
126 0.475946
127 0.738867
128 0.444381
129 0.518001
130 0.449082
&
@target G2.S3
@type xy
1 0.442747
2 0.436692
3 0.385941
4 0.669813
5 0.748916
6 0.532917
7 0.44657
8 0.459864
9 0.457001
10 0.449138
11 0.448442
12 0.443085
13 0.461248
14 0.455109
15 0.44071
16 0.43382
17 0.458285
18 0.428865
19 0.457684
20 0.458394
21 0.442182
22 0.447297
23 0.446459
24 0.436119
25 0.443903
26 0.449833
27 0.567142
28 0.733247
29 0.751581
30 1.01314
31 1.06823
32 0.984187
33 0.832796
34 0.821249
35 0.800062
36 0.836854
37 0.62506
38 0.47765
39 0.648653
40 0.826392
41 0.455275
42 0.490841
43 0.44975
44 0.525856
45 0.449305
46 0.478017
47 0.467681
48 0.505618
49 0.443452
50 0.457685
51 0.477441
52 0.544541
53 0.952523
54 1.12342
55 0.921535
56 1.22121
57 1.13799
58 1.34308
59 1.15245
60 1.32617
61 1.29375
62 1.31672
63 1.21067
64 1.08086
65 1.01151
66 0.860886
67 0.473656
68 0.5364
69 0.476603
70 0.751682
71 0.454972
72 0.68704
73 0.601872
74 0.67696
75 0.457165
76 0.764542
77 0.465725
78 0.883644
79 0.467788
80 0.890084
81 0.739138
82 0.831956
83 0.827133
84 1.07905
85 0.900458
86 1.36692
87 1.4223
88 1.68768
89 1.58491
90 1.14036
91 1.13105
92 1.12674
93 0.709542
94 0.829472
95 0.564668
96 0.522183
97 0.438349
98 0.530236
99 0.465215
100 0.55536
101 0.434913
102 0.614106
103 0.464408
104 0.675093
105 0.438578
106 0.521369
107 0.404506
108 0.443706
109 0.534181
110 0.551407
111 0.803679
112 1.24374
113 1.28912
114 1.41811
115 1.44978
116 0.869138
117 1.13535
118 1.12065
119 0.818261
120 0.545412
121 0.446178
122 0.444213
123 0.457083
124 0.444072
125 0.434425
126 0.44105
127 0.43177
128 0.427931
129 0.441758
130 0.466341
&
