# Supplementary material for: Data showing the lipid conformations and membrane binding behaviors of beta-amyloid fibrils in phase-separated cholesterol-enriched lipid domains with and without glycolipid and oxidized cholesterol from coarse-grained molecular dynamics simulations
Source: Data Brief. 2020 Apr 19;30:105496. doi: 10.1016/j.dib.2020.105496 (PMC7186522; doi:10.1016/j.dib.2020.105496)
Supplement: Supplementary file 1 [file mmc1.zip › Supplementary-Data/S17-21/Figure-S21/Figure-S21D-3GM-ABCDE-2.agr]

# Grace project file
#
@version 50125
@page size 792, 612
@page scroll 5%
@page inout 5%
@link page off
@map font 0 to "Times-Roman", "Times-Roman"
@map font 1 to "Times-Italic", "Times-Italic"
@map font 2 to "Times-Bold", "Times-Bold"
@map font 3 to "Times-BoldItalic", "Times-BoldItalic"
@map font 4 to "Helvetica", "Helvetica"
@map font 5 to "Helvetica-Oblique", "Helvetica-Oblique"
@map font 6 to "Helvetica-Bold", "Helvetica-Bold"
@map font 7 to "Helvetica-BoldOblique", "Helvetica-BoldOblique"
@map font 8 to "Courier", "Courier"
@map font 9 to "Courier-Oblique", "Courier-Oblique"
@map font 10 to "Courier-Bold", "Courier-Bold"
@map font 11 to "Courier-BoldOblique", "Courier-BoldOblique"
@map font 12 to "Symbol", "Symbol"
@map font 13 to "ZapfDingbats", "ZapfDingbats"
@map color 0 to (255, 255, 255), "white"
@map color 1 to (0, 0, 0), "black"
@map color 2 to (255, 0, 0), "red"
@map color 3 to (0, 255, 0), "green"
@map color 4 to (0, 0, 255), "blue"
@map color 5 to (255, 255, 0), "yellow"
@map color 6 to (188, 143, 143), "brown"
@map color 7 to (220, 220, 220), "grey"
@map color 8 to (148, 0, 211), "violet"
@map color 9 to (0, 255, 255), "cyan"
@map color 10 to (255, 0, 255), "magenta"
@map color 11 to (255, 165, 0), "orange"
@map color 12 to (114, 33, 188), "indigo"
@map color 13 to (103, 7, 72), "maroon"
@map color 14 to (64, 224, 208), "turquoise"
@map color 15 to (0, 139, 0), "green4"
@reference date 0
@date wrap off
@date wrap year 1950
@default linewidth 1.0
@default linestyle 1
@default color 1
@default pattern 1
@default font 0
@default char size 1.000000
@default symbol size 1.000000
@default sformat "%.8g"
@background color 0
@page background fill on
@timestamp off
@timestamp 0.03, 0.03
@timestamp color 1
@timestamp rot 0
@timestamp font 0
@timestamp char size 1.000000
@timestamp def "Tue Dec 12 14:50:23 2017"
@r0 off
@link r0 to g0
@r0 type above
@r0 linestyle 1
@r0 linewidth 1.0
@r0 color 1
@r0 line 0, 0, 0, 0
@r1 off
@link r1 to g0
@r1 type above
@r1 linestyle 1
@r1 linewidth 1.0
@r1 color 1
@r1 line 0, 0, 0, 0
@r2 off
@link r2 to g0
@r2 type above
@r2 linestyle 1
@r2 linewidth 1.0
@r2 color 1
@r2 line 0, 0, 0, 0
@r3 off
@link r3 to g0
@r3 type above
@r3 linestyle 1
@r3 linewidth 1.0
@r3 color 1
@r3 line 0, 0, 0, 0
@r4 off
@link r4 to g0
@r4 type above
@r4 linestyle 1
@r4 linewidth 1.0
@r4 color 1
@r4 line 0, 0, 0, 0
@g0 on
@g0 hidden false
@g0 type XY
@g0 stacked false
@g0 bar hgap 0.000000
@g0 fixedpoint off
@g0 fixedpoint type 0
@g0 fixedpoint xy 0.000000, 0.000000
@g0 fixedpoint format general general
@g0 fixedpoint prec 6, 6
@with g0
@    world 0, 0, 20, 6
@    stack world 0, 0, 0, 0
@    znorm 1
@    view 0.100000, 0.720000, 0.800000, 0.950000
@    title ""
@    title font 0
@    title size 1.500000
@    title color 1
@    subtitle ""
@    subtitle font 0
@    subtitle size 1.000000
@    subtitle color 1
@    xaxes scale Normal
@    yaxes scale Normal
@    xaxes invert off
@    yaxes invert off
@    xaxis  on
@    xaxis  type zero false
@    xaxis  offset 0.000000 , 0.000000
@    xaxis  bar on
@    xaxis  bar color 1
@    xaxis  bar linestyle 1
@    xaxis  bar linewidth 1.0
@    xaxis  label "Time (\xm\0s)"
@    xaxis  label layout para
@    xaxis  label place auto
@    xaxis  label char size 0.900000
@    xaxis  label font 0
@    xaxis  label color 1
@    xaxis  label place normal
@    xaxis  tick on
@    xaxis  tick major 5
@    xaxis  tick minor ticks 4
@    xaxis  tick default 6
@    xaxis  tick place rounded true
@    xaxis  tick in
@    xaxis  tick major size 1.000000
@    xaxis  tick major color 1
@    xaxis  tick major linewidth 1.0
@    xaxis  tick major linestyle 1
@    xaxis  tick major grid off
@    xaxis  tick minor color 1
@    xaxis  tick minor linewidth 1.0
@    xaxis  tick minor linestyle 1
@    xaxis  tick minor grid off
@    xaxis  tick minor size 0.500000
@    xaxis  ticklabel on
@    xaxis  ticklabel format general
@    xaxis  ticklabel prec 5
@    xaxis  ticklabel formula ""
@    xaxis  ticklabel append ""
@    xaxis  ticklabel prepend ""
@    xaxis  ticklabel angle 0
@    xaxis  ticklabel skip 0
@    xaxis  ticklabel stagger 0
@    xaxis  ticklabel place normal
@    xaxis  ticklabel offset auto
@    xaxis  ticklabel offset 0.000000 , 0.010000
@    xaxis  ticklabel start type auto
@    xaxis  ticklabel start 0.000000
@    xaxis  ticklabel stop type auto
@    xaxis  ticklabel stop 0.000000
@    xaxis  ticklabel char size 0.800000
@    xaxis  ticklabel font 0
@    xaxis  ticklabel color 1
@    xaxis  tick place both
@    xaxis  tick spec type none
@    yaxis  on
@    yaxis  type zero false
@    yaxis  offset 0.000000 , 0.000000
@    yaxis  bar on
@    yaxis  bar color 1
@    yaxis  bar linestyle 1
@    yaxis  bar linewidth 1.0
@    yaxis  label "Minimum  Distance (nm)"
@    yaxis  label layout para
@    yaxis  label place auto
@    yaxis  label char size 0.900000
@    yaxis  label font 0
@    yaxis  label color 1
@    yaxis  label place normal
@    yaxis  tick on
@    yaxis  tick major 1
@    yaxis  tick minor ticks 1
@    yaxis  tick default 6
@    yaxis  tick place rounded true
@    yaxis  tick in
@    yaxis  tick major size 1.000000
@    yaxis  tick major color 1
@    yaxis  tick major linewidth 1.0
@    yaxis  tick major linestyle 1
@    yaxis  tick major grid off
@    yaxis  tick minor color 1
@    yaxis  tick minor linewidth 1.0
@    yaxis  tick minor linestyle 1
@    yaxis  tick minor grid off
@    yaxis  tick minor size 0.500000
@    yaxis  ticklabel on
@    yaxis  ticklabel format general
@    yaxis  ticklabel prec 5
@    yaxis  ticklabel formula ""
@    yaxis  ticklabel append ""
@    yaxis  ticklabel prepend ""
@    yaxis  ticklabel angle 0
@    yaxis  ticklabel skip 0
@    yaxis  ticklabel stagger 0
@    yaxis  ticklabel place normal
@    yaxis  ticklabel offset auto
@    yaxis  ticklabel offset 0.000000 , 0.010000
@    yaxis  ticklabel start type auto
@    yaxis  ticklabel start 0.000000
@    yaxis  ticklabel stop type auto
@    yaxis  ticklabel stop 0.000000
@    yaxis  ticklabel char size 0.800000
@    yaxis  ticklabel font 0
@    yaxis  ticklabel color 1
@    yaxis  tick place both
@    yaxis  tick spec type none
@    altxaxis  off
@    altyaxis  off
@    legend on
@    legend loctype view
@    legend 0.82, 0.93
@    legend box color 1
@    legend box pattern 0
@    legend box linewidth 1.0
@    legend box linestyle 0
@    legend box fill color 0
@    legend box fill pattern 0
@    legend font 0
@    legend char size 1.000000
@    legend color 1
@    legend length 2
@    legend vgap 1
@    legend hgap 1
@    legend invert false
@    frame type 0
@    frame linestyle 1
@    frame linewidth 1.0
@    frame color 1
@    frame pattern 1
@    frame background color 0
@    frame background pattern 0
@    s0 hidden false
@    s0 type xy
@    s0 symbol 0
@    s0 symbol size 1.000000
@    s0 symbol color 3
@    s0 symbol pattern 1
@    s0 symbol fill color 3
@    s0 symbol fill pattern 0
@    s0 symbol linewidth 1.0
@    s0 symbol linestyle 1
@    s0 symbol char 65
@    s0 symbol char font 0
@    s0 symbol skip 0
@    s0 line type 1
@    s0 line linestyle 1
@    s0 line linewidth 1.0
@    s0 line color 3
@    s0 line pattern 1
@    s0 baseline type 0
@    s0 baseline off
@    s0 dropline off
@    s0 fill type 0
@    s0 fill rule 0
@    s0 fill color 3
@    s0 fill pattern 1
@    s0 avalue off
@    s0 avalue type 2
@    s0 avalue char size 1.000000
@    s0 avalue font 0
@    s0 avalue color 1
@    s0 avalue rot 0
@    s0 avalue format general
@    s0 avalue prec 3
@    s0 avalue prepend ""
@    s0 avalue append ""
@    s0 avalue offset 0.000000 , 0.000000
@    s0 errorbar on
@    s0 errorbar place both
@    s0 errorbar color 3
@    s0 errorbar pattern 1
@    s0 errorbar size 1.000000
@    s0 errorbar linewidth 1.0
@    s0 errorbar linestyle 1
@    s0 errorbar riser linewidth 1.0
@    s0 errorbar riser linestyle 1
@    s0 errorbar riser clip off
@    s0 errorbar riser clip length 0.100000
@    s0 comment "/Users/KCheng/Desktop/cg_small_water_run/md-run-lonestar/namchi-04-26-2014/g-mind/1md-1.0nm-results/DPP-mind-.xvg"
@    s0 legend  "Protein-DPPC"
@    s1 hidden false
@    s1 type xy
@    s1 symbol 0
@    s1 symbol size 1.000000
@    s1 symbol color 11
@    s1 symbol pattern 1
@    s1 symbol fill color 11
@    s1 symbol fill pattern 0
@    s1 symbol linewidth 1.0
@    s1 symbol linestyle 1
@    s1 symbol char 65
@    s1 symbol char font 0
@    s1 symbol skip 0
@    s1 line type 1
@    s1 line linestyle 1
@    s1 line linewidth 1.0
@    s1 line color 11
@    s1 line pattern 1
@    s1 baseline type 0
@    s1 baseline off
@    s1 dropline off
@    s1 fill type 0
@    s1 fill rule 0
@    s1 fill color 11
@    s1 fill pattern 1
@    s1 avalue off
@    s1 avalue type 2
@    s1 avalue char size 1.000000
@    s1 avalue font 0
@    s1 avalue color 1
@    s1 avalue rot 0
@    s1 avalue format general
@    s1 avalue prec 3
@    s1 avalue prepend ""
@    s1 avalue append ""
@    s1 avalue offset 0.000000 , 0.000000
@    s1 errorbar on
@    s1 errorbar place both
@    s1 errorbar color 11
@    s1 errorbar pattern 1
@    s1 errorbar size 1.000000
@    s1 errorbar linewidth 1.0
@    s1 errorbar linestyle 1
@    s1 errorbar riser linewidth 1.0
@    s1 errorbar riser linestyle 1
@    s1 errorbar riser clip off
@    s1 errorbar riser clip length 0.100000
@    s1 comment "/Users/KCheng/Desktop/cg_small_water_run/md-run-lonestar/namchi-04-26-2014/g-mind/1md-1.0nm-results/DUP-mind-.xvg"
@    s1 legend  "Protein-DUPC"
@    s2 hidden false
@    s2 type xy
@    s2 symbol 0
@    s2 symbol size 1.000000
@    s2 symbol color 1
@    s2 symbol pattern 1
@    s2 symbol fill color 1
@    s2 symbol fill pattern 0
@    s2 symbol linewidth 1.0
@    s2 symbol linestyle 1
@    s2 symbol char 65
@    s2 symbol char font 0
@    s2 symbol skip 0
@    s2 line type 1
@    s2 line linestyle 1
@    s2 line linewidth 1.0
@    s2 line color 1
@    s2 line pattern 1
@    s2 baseline type 0
@    s2 baseline off
@    s2 dropline off
@    s2 fill type 0
@    s2 fill rule 0
@    s2 fill color 1
@    s2 fill pattern 1
@    s2 avalue off
@    s2 avalue type 2
@    s2 avalue char size 1.000000
@    s2 avalue font 0
@    s2 avalue color 1
@    s2 avalue rot 0
@    s2 avalue format general
@    s2 avalue prec 3
@    s2 avalue prepend ""
@    s2 avalue append ""
@    s2 avalue offset 0.000000 , 0.000000
@    s2 errorbar on
@    s2 errorbar place both
@    s2 errorbar color 1
@    s2 errorbar pattern 1
@    s2 errorbar size 1.000000
@    s2 errorbar linewidth 1.0
@    s2 errorbar linestyle 1
@    s2 errorbar riser linewidth 1.0
@    s2 errorbar riser linestyle 1
@    s2 errorbar riser clip off
@    s2 errorbar riser clip length 0.100000
@    s2 comment "/Users/KCheng/Desktop/cg_small_water_run/md-run-lonestar/namchi-04-26-2014/g-mind/1md-1.0nm-results/CHO-mind-.xvg"
@    s2 legend  "Protein-CHOL"
@    s3 hidden false
@    s3 type xy
@    s3 symbol 0
@    s3 symbol size 1.000000
@    s3 symbol color 4
@    s3 symbol pattern 1
@    s3 symbol fill color 4
@    s3 symbol fill pattern 0
@    s3 symbol linewidth 1.0
@    s3 symbol linestyle 1
@    s3 symbol char 65
@    s3 symbol char font 0
@    s3 symbol skip 0
@    s3 line type 1
@    s3 line linestyle 1
@    s3 line linewidth 1.0
@    s3 line color 4
@    s3 line pattern 1
@    s3 baseline type 0
@    s3 baseline off
@    s3 dropline off
@    s3 fill type 0
@    s3 fill rule 0
@    s3 fill color 1
@    s3 fill pattern 1
@    s3 avalue off
@    s3 avalue type 2
@    s3 avalue char size 1.000000
@    s3 avalue font 0
@    s3 avalue color 1
@    s3 avalue rot 0
@    s3 avalue format general
@    s3 avalue prec 3
@    s3 avalue prepend ""
@    s3 avalue append ""
@    s3 avalue offset 0.000000 , 0.000000
@    s3 errorbar on
@    s3 errorbar place both
@    s3 errorbar color 4
@    s3 errorbar pattern 1
@    s3 errorbar size 1.000000
@    s3 errorbar linewidth 1.0
@    s3 errorbar linestyle 1
@    s3 errorbar riser linewidth 1.0
@    s3 errorbar riser linestyle 1
@    s3 errorbar riser clip off
@    s3 errorbar riser clip length 0.100000
@    s3 comment "/Volumes/Samsung_1TB/analysis-gmx-raft/g-mind-1nm/3GM-AB/GM1-mind-.xvg"
@    s3 legend  ""
@g1 on
@g1 hidden false
@g1 type XY
@g1 stacked false
@g1 bar hgap 0.000000
@g1 fixedpoint off
@g1 fixedpoint type 0
@g1 fixedpoint xy 0.000000, 0.000000
@g1 fixedpoint format general general
@g1 fixedpoint prec 6, 6
@with g1
@    world 0, 0, 20, 20000
@    stack world 0, 0, 0, 0
@    znorm 1
@    view 0.100000, 0.410000, 0.800000, 0.640000
@    title ""
@    title font 0
@    title size 1.500000
@    title color 1
@    subtitle ""
@    subtitle font 0
@    subtitle size 1.000000
@    subtitle color 1
@    xaxes scale Normal
@    yaxes scale Normal
@    xaxes invert off
@    yaxes invert off
@    xaxis  on
@    xaxis  type zero false
@    xaxis  offset 0.000000 , 0.000000
@    xaxis  bar on
@    xaxis  bar color 1
@    xaxis  bar linestyle 1
@    xaxis  bar linewidth 1.0
@    xaxis  label "Time (\xm\0s)"
@    xaxis  label layout para
@    xaxis  label place auto
@    xaxis  label char size 0.900000
@    xaxis  label font 0
@    xaxis  label color 1
@    xaxis  label place normal
@    xaxis  tick on
@    xaxis  tick major 5
@    xaxis  tick minor ticks 4
@    xaxis  tick default 6
@    xaxis  tick place rounded true
@    xaxis  tick in
@    xaxis  tick major size 1.000000
@    xaxis  tick major color 1
@    xaxis  tick major linewidth 1.0
@    xaxis  tick major linestyle 1
@    xaxis  tick major grid off
@    xaxis  tick minor color 1
@    xaxis  tick minor linewidth 1.0
@    xaxis  tick minor linestyle 1
@    xaxis  tick minor grid off
@    xaxis  tick minor size 0.500000
@    xaxis  ticklabel on
@    xaxis  ticklabel format general
@    xaxis  ticklabel prec 5
@    xaxis  ticklabel formula ""
@    xaxis  ticklabel append ""
@    xaxis  ticklabel prepend ""
@    xaxis  ticklabel angle 0
@    xaxis  ticklabel skip 0
@    xaxis  ticklabel stagger 0
@    xaxis  ticklabel place normal
@    xaxis  ticklabel offset auto
@    xaxis  ticklabel offset 0.000000 , 0.010000
@    xaxis  ticklabel start type auto
@    xaxis  ticklabel start 0.000000
@    xaxis  ticklabel stop type auto
@    xaxis  ticklabel stop 0.000000
@    xaxis  ticklabel char size 0.800000
@    xaxis  ticklabel font 0
@    xaxis  ticklabel color 1
@    xaxis  tick place both
@    xaxis  tick spec type none
@    yaxis  on
@    yaxis  type zero false
@    yaxis  offset 0.000000 , 0.000000
@    yaxis  bar on
@    yaxis  bar color 1
@    yaxis  bar linestyle 1
@    yaxis  bar linewidth 1.0
@    yaxis  label "Number of Contacts (< 2 nm)"
@    yaxis  label layout para
@    yaxis  label place auto
@    yaxis  label char size 0.900000
@    yaxis  label font 0
@    yaxis  label color 1
@    yaxis  label place normal
@    yaxis  tick on
@    yaxis  tick major 5000
@    yaxis  tick minor ticks 1
@    yaxis  tick default 6
@    yaxis  tick place rounded true
@    yaxis  tick in
@    yaxis  tick major size 1.000000
@    yaxis  tick major color 1
@    yaxis  tick major linewidth 1.0
@    yaxis  tick major linestyle 1
@    yaxis  tick major grid off
@    yaxis  tick minor color 1
@    yaxis  tick minor linewidth 1.0
@    yaxis  tick minor linestyle 1
@    yaxis  tick minor grid off
@    yaxis  tick minor size 0.500000
@    yaxis  ticklabel on
@    yaxis  ticklabel format general
@    yaxis  ticklabel prec 5
@    yaxis  ticklabel formula ""
@    yaxis  ticklabel append ""
@    yaxis  ticklabel prepend ""
@    yaxis  ticklabel angle 0
@    yaxis  ticklabel skip 0
@    yaxis  ticklabel stagger 0
@    yaxis  ticklabel place normal
@    yaxis  ticklabel offset auto
@    yaxis  ticklabel offset 0.000000 , 0.010000
@    yaxis  ticklabel start type auto
@    yaxis  ticklabel start 0.000000
@    yaxis  ticklabel stop type auto
@    yaxis  ticklabel stop 0.000000
@    yaxis  ticklabel char size 0.800000
@    yaxis  ticklabel font 0
@    yaxis  ticklabel color 1
@    yaxis  tick place both
@    yaxis  tick spec type none
@    altxaxis  off
@    altyaxis  off
@    legend on
@    legend loctype view
@    legend 0.78, 0.8
@    legend box color 1
@    legend box pattern 1
@    legend box linewidth 1.0
@    legend box linestyle 1
@    legend box fill color 0
@    legend box fill pattern 1
@    legend font 0
@    legend char size 1.000000
@    legend color 1
@    legend length 2
@    legend vgap 1
@    legend hgap 1
@    legend invert false
@    frame type 0
@    frame linestyle 1
@    frame linewidth 1.0
@    frame color 1
@    frame pattern 1
@    frame background color 0
@    frame background pattern 0
@    s0 hidden false
@    s0 type xy
@    s0 symbol 0
@    s0 symbol size 1.000000
@    s0 symbol color 3
@    s0 symbol pattern 1
@    s0 symbol fill color 3
@    s0 symbol fill pattern 0
@    s0 symbol linewidth 1.0
@    s0 symbol linestyle 1
@    s0 symbol char 65
@    s0 symbol char font 0
@    s0 symbol skip 0
@    s0 line type 1
@    s0 line linestyle 1
@    s0 line linewidth 1.0
@    s0 line color 3
@    s0 line pattern 1
@    s0 baseline type 0
@    s0 baseline off
@    s0 dropline off
@    s0 fill type 0
@    s0 fill rule 0
@    s0 fill color 1
@    s0 fill pattern 1
@    s0 avalue off
@    s0 avalue type 2
@    s0 avalue char size 1.000000
@    s0 avalue font 0
@    s0 avalue color 1
@    s0 avalue rot 0
@    s0 avalue format general
@    s0 avalue prec 3
@    s0 avalue prepend ""
@    s0 avalue append ""
@    s0 avalue offset 0.000000 , 0.000000
@    s0 errorbar on
@    s0 errorbar place both
@    s0 errorbar color 3
@    s0 errorbar pattern 1
@    s0 errorbar size 1.000000
@    s0 errorbar linewidth 1.0
@    s0 errorbar linestyle 1
@    s0 errorbar riser linewidth 1.0
@    s0 errorbar riser linestyle 1
@    s0 errorbar riser clip off
@    s0 errorbar riser clip length 0.100000
@    s0 comment "/Users/KCheng/Desktop/cg_small_water_run/md-run-lonestar/namchi-04-26-2014/g-mind/1md-1.0nm-results/DPP-numcont-.xvg"
@    s0 legend  ""
@    s1 hidden false
@    s1 type xy
@    s1 symbol 0
@    s1 symbol size 1.000000
@    s1 symbol color 11
@    s1 symbol pattern 1
@    s1 symbol fill color 11
@    s1 symbol fill pattern 0
@    s1 symbol linewidth 1.0
@    s1 symbol linestyle 1
@    s1 symbol char 65
@    s1 symbol char font 0
@    s1 symbol skip 0
@    s1 line type 1
@    s1 line linestyle 1
@    s1 line linewidth 1.0
@    s1 line color 11
@    s1 line pattern 1
@    s1 baseline type 0
@    s1 baseline off
@    s1 dropline off
@    s1 fill type 0
@    s1 fill rule 0
@    s1 fill color 1
@    s1 fill pattern 1
@    s1 avalue off
@    s1 avalue type 2
@    s1 avalue char size 1.000000
@    s1 avalue font 0
@    s1 avalue color 1
@    s1 avalue rot 0
@    s1 avalue format general
@    s1 avalue prec 3
@    s1 avalue prepend ""
@    s1 avalue append ""
@    s1 avalue offset 0.000000 , 0.000000
@    s1 errorbar on
@    s1 errorbar place both
@    s1 errorbar color 11
@    s1 errorbar pattern 1
@    s1 errorbar size 1.000000
@    s1 errorbar linewidth 1.0
@    s1 errorbar linestyle 1
@    s1 errorbar riser linewidth 1.0
@    s1 errorbar riser linestyle 1
@    s1 errorbar riser clip off
@    s1 errorbar riser clip length 0.100000
@    s1 comment "/Users/KCheng/Desktop/cg_small_water_run/md-run-lonestar/namchi-04-26-2014/g-mind/1md-1.0nm-results/DUP-numcont-.xvg"
@    s1 legend  ""
@    s2 hidden false
@    s2 type xy
@    s2 symbol 0
@    s2 symbol size 1.000000
@    s2 symbol color 1
@    s2 symbol pattern 1
@    s2 symbol fill color 1
@    s2 symbol fill pattern 0
@    s2 symbol linewidth 1.0
@    s2 symbol linestyle 1
@    s2 symbol char 65
@    s2 symbol char font 0
@    s2 symbol skip 0
@    s2 line type 1
@    s2 line linestyle 1
@    s2 line linewidth 1.0
@    s2 line color 1
@    s2 line pattern 1
@    s2 baseline type 0
@    s2 baseline off
@    s2 dropline off
@    s2 fill type 0
@    s2 fill rule 0
@    s2 fill color 1
@    s2 fill pattern 1
@    s2 avalue off
@    s2 avalue type 2
@    s2 avalue char size 1.000000
@    s2 avalue font 0
@    s2 avalue color 1
@    s2 avalue rot 0
@    s2 avalue format general
@    s2 avalue prec 3
@    s2 avalue prepend ""
@    s2 avalue append ""
@    s2 avalue offset 0.000000 , 0.000000
@    s2 errorbar on
@    s2 errorbar place both
@    s2 errorbar color 1
@    s2 errorbar pattern 1
@    s2 errorbar size 1.000000
@    s2 errorbar linewidth 1.0
@    s2 errorbar linestyle 1
@    s2 errorbar riser linewidth 1.0
@    s2 errorbar riser linestyle 1
@    s2 errorbar riser clip off
@    s2 errorbar riser clip length 0.100000
@    s2 comment "/Users/KCheng/Desktop/cg_small_water_run/md-run-lonestar/namchi-04-26-2014/g-mind/1md-1.0nm-results/CHO-numcont-.xvg"
@    s2 legend  ""
@    s3 hidden false
@    s3 type xy
@    s3 symbol 0
@    s3 symbol size 1.000000
@    s3 symbol color 4
@    s3 symbol pattern 1
@    s3 symbol fill color 4
@    s3 symbol fill pattern 0
@    s3 symbol linewidth 1.0
@    s3 symbol linestyle 1
@    s3 symbol char 65
@    s3 symbol char font 0
@    s3 symbol skip 0
@    s3 line type 1
@    s3 line linestyle 1
@    s3 line linewidth 1.0
@    s3 line color 4
@    s3 line pattern 1
@    s3 baseline type 0
@    s3 baseline off
@    s3 dropline off
@    s3 fill type 0
@    s3 fill rule 0
@    s3 fill color 1
@    s3 fill pattern 1
@    s3 avalue off
@    s3 avalue type 2
@    s3 avalue char size 1.000000
@    s3 avalue font 0
@    s3 avalue color 1
@    s3 avalue rot 0
@    s3 avalue format general
@    s3 avalue prec 3
@    s3 avalue prepend ""
@    s3 avalue append ""
@    s3 avalue offset 0.000000 , 0.000000
@    s3 errorbar on
@    s3 errorbar place both
@    s3 errorbar color 4
@    s3 errorbar pattern 1
@    s3 errorbar size 1.000000
@    s3 errorbar linewidth 1.0
@    s3 errorbar linestyle 1
@    s3 errorbar riser linewidth 1.0
@    s3 errorbar riser linestyle 1
@    s3 errorbar riser clip off
@    s3 errorbar riser clip length 0.100000
@    s3 comment "/Volumes/Samsung_1TB/analysis-gmx-raft/g-mind-1nm/3GM-AB/GM1-numcont-.xvg"
@    s3 legend  ""
@g2 on
@g2 hidden false
@g2 type XY
@g2 stacked false
@g2 bar hgap 0.000000
@g2 fixedpoint off
@g2 fixedpoint type 0
@g2 fixedpoint xy 0.000000, 0.000000
@g2 fixedpoint format general general
@g2 fixedpoint prec 6, 6
@with g2
@    world 0, 0, 130, 1
@    stack world 0, 0, 0, 0
@    znorm 1
@    view 0.100000, 0.100000, 0.800000, 0.330000
@    title ""
@    title font 0
@    title size 1.500000
@    title color 1
@    subtitle ""
@    subtitle font 0
@    subtitle size 1.000000
@    subtitle color 1
@    xaxes scale Normal
@    yaxes scale Normal
@    xaxes invert off
@    yaxes invert off
@    xaxis  on
@    xaxis  type zero false
@    xaxis  offset 0.000000 , 0.000000
@    xaxis  bar on
@    xaxis  bar color 1
@    xaxis  bar linestyle 1
@    xaxis  bar linewidth 1.0
@    xaxis  label "Residue (#)"
@    xaxis  label layout para
@    xaxis  label place auto
@    xaxis  label char size 0.900000
@    xaxis  label font 0
@    xaxis  label color 1
@    xaxis  label place normal
@    xaxis  tick on
@    xaxis  tick major 26
@    xaxis  tick minor ticks 1
@    xaxis  tick default 6
@    xaxis  tick place rounded true
@    xaxis  tick in
@    xaxis  tick major size 1.000000
@    xaxis  tick major color 1
@    xaxis  tick major linewidth 1.0
@    xaxis  tick major linestyle 1
@    xaxis  tick major grid off
@    xaxis  tick minor color 1
@    xaxis  tick minor linewidth 1.0
@    xaxis  tick minor linestyle 1
@    xaxis  tick minor grid off
@    xaxis  tick minor size 0.500000
@    xaxis  ticklabel on
@    xaxis  ticklabel format general
@    xaxis  ticklabel prec 5
@    xaxis  ticklabel formula ""
@    xaxis  ticklabel append ""
@    xaxis  ticklabel prepend ""
@    xaxis  ticklabel angle 0
@    xaxis  ticklabel skip 0
@    xaxis  ticklabel stagger 0
@    xaxis  ticklabel place normal
@    xaxis  ticklabel offset auto
@    xaxis  ticklabel offset 0.000000 , 0.010000
@    xaxis  ticklabel start type auto
@    xaxis  ticklabel start 0.000000
@    xaxis  ticklabel stop type auto
@    xaxis  ticklabel stop 0.000000
@    xaxis  ticklabel char size 0.800000
@    xaxis  ticklabel font 0
@    xaxis  ticklabel color 1
@    xaxis  tick place both
@    xaxis  tick spec type none
@    yaxis  on
@    yaxis  type zero false
@    yaxis  offset 0.000000 , 0.000000
@    yaxis  bar on
@    yaxis  bar color 1
@    yaxis  bar linestyle 1
@    yaxis  bar linewidth 1.0
@    yaxis  label "Minimum Distance (nm)"
@    yaxis  label layout para
@    yaxis  label place auto
@    yaxis  label char size 0.900000
@    yaxis  label font 0
@    yaxis  label color 1
@    yaxis  label place normal
@    yaxis  tick on
@    yaxis  tick major 0.2
@    yaxis  tick minor ticks 1
@    yaxis  tick default 6
@    yaxis  tick place rounded true
@    yaxis  tick in
@    yaxis  tick major size 1.000000
@    yaxis  tick major color 1
@    yaxis  tick major linewidth 1.0
@    yaxis  tick major linestyle 1
@    yaxis  tick major grid off
@    yaxis  tick minor color 1
@    yaxis  tick minor linewidth 1.0
@    yaxis  tick minor linestyle 1
@    yaxis  tick minor grid off
@    yaxis  tick minor size 0.500000
@    yaxis  ticklabel on
@    yaxis  ticklabel format general
@    yaxis  ticklabel prec 5
@    yaxis  ticklabel formula ""
@    yaxis  ticklabel append ""
@    yaxis  ticklabel prepend ""
@    yaxis  ticklabel angle 0
@    yaxis  ticklabel skip 0
@    yaxis  ticklabel stagger 0
@    yaxis  ticklabel place normal
@    yaxis  ticklabel offset auto
@    yaxis  ticklabel offset 0.000000 , 0.010000
@    yaxis  ticklabel start type auto
@    yaxis  ticklabel start 0.000000
@    yaxis  ticklabel stop type auto
@    yaxis  ticklabel stop 0.000000
@    yaxis  ticklabel char size 0.800000
@    yaxis  ticklabel font 0
@    yaxis  ticklabel color 1
@    yaxis  tick place both
@    yaxis  tick spec type none
@    altxaxis  off
@    altyaxis  off
@    legend on
@    legend loctype view
@    legend 0.78, 0.8
@    legend box color 1
@    legend box pattern 1
@    legend box linewidth 1.0
@    legend box linestyle 1
@    legend box fill color 0
@    legend box fill pattern 1
@    legend font 0
@    legend char size 1.000000
@    legend color 1
@    legend length 2
@    legend vgap 1
@    legend hgap 1
@    legend invert false
@    frame type 0
@    frame linestyle 1
@    frame linewidth 1.0
@    frame color 1
@    frame pattern 1
@    frame background color 0
@    frame background pattern 0
@    s0 hidden false
@    s0 type xy
@    s0 symbol 0
@    s0 symbol size 1.000000
@    s0 symbol color 3
@    s0 symbol pattern 1
@    s0 symbol fill color 3
@    s0 symbol fill pattern 0
@    s0 symbol linewidth 1.0
@    s0 symbol linestyle 1
@    s0 symbol char 65
@    s0 symbol char font 0
@    s0 symbol skip 0
@    s0 line type 1
@    s0 line linestyle 1
@    s0 line linewidth 1.0
@    s0 line color 3
@    s0 line pattern 1
@    s0 baseline type 0
@    s0 baseline off
@    s0 dropline off
@    s0 fill type 0
@    s0 fill rule 0
@    s0 fill color 1
@    s0 fill pattern 1
@    s0 avalue off
@    s0 avalue type 2
@    s0 avalue char size 1.000000
@    s0 avalue font 0
@    s0 avalue color 1
@    s0 avalue rot 0
@    s0 avalue format general
@    s0 avalue prec 3
@    s0 avalue prepend ""
@    s0 avalue append ""
@    s0 avalue offset 0.000000 , 0.000000
@    s0 errorbar on
@    s0 errorbar place both
@    s0 errorbar color 3
@    s0 errorbar pattern 1
@    s0 errorbar size 1.000000
@    s0 errorbar linewidth 1.0
@    s0 errorbar linestyle 1
@    s0 errorbar riser linewidth 1.0
@    s0 errorbar riser linestyle 1
@    s0 errorbar riser clip off
@    s0 errorbar riser clip length 0.100000
@    s0 comment "/Users/KCheng/Desktop/cg_small_water_run/md-run-lonestar/namchi-04-26-2014/g-mind/1md-1.0nm-results/DPP-res-.xvg"
@    s0 legend  ""
@    s1 hidden false
@    s1 type xy
@    s1 symbol 0
@    s1 symbol size 1.000000
@    s1 symbol color 11
@    s1 symbol pattern 1
@    s1 symbol fill color 11
@    s1 symbol fill pattern 0
@    s1 symbol linewidth 1.0
@    s1 symbol linestyle 1
@    s1 symbol char 65
@    s1 symbol char font 0
@    s1 symbol skip 0
@    s1 line type 1
@    s1 line linestyle 1
@    s1 line linewidth 1.0
@    s1 line color 11
@    s1 line pattern 1
@    s1 baseline type 0
@    s1 baseline off
@    s1 dropline off
@    s1 fill type 0
@    s1 fill rule 0
@    s1 fill color 1
@    s1 fill pattern 1
@    s1 avalue off
@    s1 avalue type 2
@    s1 avalue char size 1.000000
@    s1 avalue font 0
@    s1 avalue color 1
@    s1 avalue rot 0
@    s1 avalue format general
@    s1 avalue prec 3
@    s1 avalue prepend ""
@    s1 avalue append ""
@    s1 avalue offset 0.000000 , 0.000000
@    s1 errorbar on
@    s1 errorbar place both
@    s1 errorbar color 11
@    s1 errorbar pattern 1
@    s1 errorbar size 1.000000
@    s1 errorbar linewidth 1.0
@    s1 errorbar linestyle 1
@    s1 errorbar riser linewidth 1.0
@    s1 errorbar riser linestyle 1
@    s1 errorbar riser clip off
@    s1 errorbar riser clip length 0.100000
@    s1 comment "/Users/KCheng/Desktop/cg_small_water_run/md-run-lonestar/namchi-04-26-2014/g-mind/1md-1.0nm-results/DUP-res-.xvg"
@    s1 legend  ""
@    s2 hidden false
@    s2 type xy
@    s2 symbol 0
@    s2 symbol size 1.000000
@    s2 symbol color 1
@    s2 symbol pattern 1
@    s2 symbol fill color 1
@    s2 symbol fill pattern 0
@    s2 symbol linewidth 1.0
@    s2 symbol linestyle 1
@    s2 symbol char 65
@    s2 symbol char font 0
@    s2 symbol skip 0
@    s2 line type 1
@    s2 line linestyle 1
@    s2 line linewidth 1.0
@    s2 line color 1
@    s2 line pattern 1
@    s2 baseline type 0
@    s2 baseline off
@    s2 dropline off
@    s2 fill type 0
@    s2 fill rule 0
@    s2 fill color 1
@    s2 fill pattern 1
@    s2 avalue off
@    s2 avalue type 2
@    s2 avalue char size 1.000000
@    s2 avalue font 0
@    s2 avalue color 1
@    s2 avalue rot 0
@    s2 avalue format general
@    s2 avalue prec 3
@    s2 avalue prepend ""
@    s2 avalue append ""
@    s2 avalue offset 0.000000 , 0.000000
@    s2 errorbar on
@    s2 errorbar place both
@    s2 errorbar color 1
@    s2 errorbar pattern 1
@    s2 errorbar size 1.000000
@    s2 errorbar linewidth 1.0
@    s2 errorbar linestyle 1
@    s2 errorbar riser linewidth 1.0
@    s2 errorbar riser linestyle 1
@    s2 errorbar riser clip off
@    s2 errorbar riser clip length 0.100000
@    s2 comment "/Users/KCheng/Desktop/cg_small_water_run/md-run-lonestar/namchi-04-26-2014/g-mind/1md-1.0nm-results/CHO-res-.xvg"
@    s2 legend  ""
@    s3 hidden false
@    s3 type xy
@    s3 symbol 0
@    s3 symbol size 1.000000
@    s3 symbol color 4
@    s3 symbol pattern 1
@    s3 symbol fill color 4
@    s3 symbol fill pattern 0
@    s3 symbol linewidth 1.0
@    s3 symbol linestyle 1
@    s3 symbol char 65
@    s3 symbol char font 0
@    s3 symbol skip 0
@    s3 line type 1
@    s3 line linestyle 1
@    s3 line linewidth 1.0
@    s3 line color 4
@    s3 line pattern 1
@    s3 baseline type 0
@    s3 baseline off
@    s3 dropline off
@    s3 fill type 0
@    s3 fill rule 0
@    s3 fill color 1
@    s3 fill pattern 1
@    s3 avalue off
@    s3 avalue type 2
@    s3 avalue char size 1.000000
@    s3 avalue font 0
@    s3 avalue color 1
@    s3 avalue rot 0
@    s3 avalue format general
@    s3 avalue prec 3
@    s3 avalue prepend ""
@    s3 avalue append ""
@    s3 avalue offset 0.000000 , 0.000000
@    s3 errorbar on
@    s3 errorbar place both
@    s3 errorbar color 4
@    s3 errorbar pattern 1
@    s3 errorbar size 1.000000
@    s3 errorbar linewidth 1.0
@    s3 errorbar linestyle 1
@    s3 errorbar riser linewidth 1.0
@    s3 errorbar riser linestyle 1
@    s3 errorbar riser clip off
@    s3 errorbar riser clip length 0.100000
@    s3 comment "/Volumes/Samsung_1TB/analysis-gmx-raft/g-mind-2nm/3GM-AB/GM1-res-15to20us.xvg"
@    s3 legend  ""
@target G0.S0
@type xy
0 0.7297943
0.02 2.002024
0.04 1.984143
0.06 1.30679
0.08 1.865623
0.1 2.394911
0.12 0.9416071
0.14 0.4630606
0.16 0.4455617
0.18 0.4437067
0.2 0.4513032
0.22 0.446542
0.24 0.4436499
0.26 0.4618169
0.28 0.4564542
0.3 0.4604621
0.32 0.442324
0.34 0.4456738
0.36 0.4453647
0.38 0.4598101
0.4 0.460244
0.42 0.4616006
0.44 0.4322038
0.46 0.4324934
0.48 0.4716991
0.5 0.4611132
0.52 0.4614383
0.54 0.450832
0.56 0.4414754
0.58 0.4652413
0.6 0.4427473
0.62 0.453707
0.64 0.4404545
0.66 0.4677874
0.68 0.4595646
0.7 0.4597278
0.72 0.4735245
0.74 0.4605973
0.76 0.4428035
0.78 0.4481352
0.8 0.4618162
0.82 0.4493051
0.84 0.4570836
0.86 0.456618
0.88 0.4599459
0.9 0.4366064
0.92 0.4473819
0.94 0.453734
0.96 0.4418712
0.98 0.4639503
1 0.4436776
1.02 0.4605975
1.04 0.4445495
1.06 0.445982
1.08 0.4486369
1.1 0.4620874
1.12 0.4437625
1.14 0.4477727
1.16 0.4487205
1.18 0.4430009
1.2 0.4514979
1.22 0.4581754
1.24 0.4402845
1.26 0.4642464
1.28 0.465537
1.3 0.4589389
1.32 0.4537346
1.34 0.4554667
1.36 0.4599457
1.38 0.4393464
1.4 0.4433399
1.42 0.459619
1.44 0.4405967
1.46 0.4512483
1.48 0.4504995
1.5 0.4483862
1.52 0.43775
1.54 0.4468774
1.56 0.4614379
1.58 0.4506108
1.6 0.4600545
1.62 0.4576849
1.64 0.4510542
1.66 0.462385
1.68 0.4540928
1.7 0.4461223
1.72 0.4433398
1.74 0.4624665
1.76 0.4660744
1.78 0.4581754
1.8 0.4514695
1.82 0.4563166
1.84 0.4577663
1.86 0.4601635
1.88 0.4504995
1.9 0.4456462
1.92 0.4534869
1.94 0.4612482
1.96 0.4541205
1.98 0.4444378
2 0.4543681
2.02 0.4549173
2.04 0.4484978
2.06 0.4493603
2.08 0.4519951
2.1 0.4578754
2.12 0.4587488
2.14 0.4534859
2.16 0.4562351
2.18 0.4505828
2.2 0.4654569
2.22 0.4562893
2.24 0.4610317
2.26 0.4482467
2.28 0.4622229
2.3 0.4551103
2.32 0.4718315
2.34 0.4621147
2.36 0.4530731
2.38 0.4618985
2.4 0.4465702
2.42 0.4610853
2.44 0.4633034
2.46 0.4532937
2.48 0.4569736
2.5 0.4626281
2.52 0.4543678
2.54 0.4576296
2.56 0.4596198
2.58 0.4509434
2.6 0.4621151
2.62 0.4575208
2.64 0.4737613
2.66 0.4584216
2.68 0.455906
2.7 0.4484974
2.72 0.4524937
2.74 0.4484979
2.76 0.448469
2.78 0.4580662
2.8 0.4531557
2.82 0.4566454
2.84 0.4399432
2.86 0.4514699
2.88 0.4534862
2.9 0.4638431
2.92 0.4511373
2.94 0.4644626
2.96 0.4522166
2.98 0.4470178
3 0.4478283
3.02 0.4553573
3.04 0.4441842
3.06 0.4651348
3.08 0.4532382
3.1 0.4441001
3.12 0.4648387
3.14 0.4638433
3.16 0.4634112
3.18 0.4574658
3.2 0.4544507
3.22 0.4718842
3.24 0.4461501
3.26 0.454588
3.28 0.4534591
3.3 0.4609776
3.32 0.4592384
3.34 0.4606783
3.36 0.455
3.38 0.4498057
3.4 0.4587759
3.42 0.4631953
3.44 0.4579301
3.46 0.4579847
3.48 0.4534591
3.5 0.4487753
3.52 0.4576568
3.54 0.4505833
3.56 0.4505835
3.58 0.4557683
3.6 0.4626276
3.62 0.4594025
3.64 0.4526313
3.66 0.442182
3.68 0.4490549
3.7 0.4738145
3.72 0.4614383
3.74 0.443734
3.76 0.4636264
3.78 0.4547797
3.8 0.452327
3.82 0.4397155
3.84 0.446374
3.86 0.4603539
3.88 0.4644077
3.9 0.4626281
3.92 0.4519676
3.94 0.461574
3.96 0.4496945
3.98 0.4530733
4 0.4615737
4.02 0.4493046
4.04 0.4414748
4.06 0.4592926
4.08 0.4685355
4.1 0.4522716
4.12 0.4580939
4.14 0.4594836
4.16 0.4536527
4.18 0.4460381
4.2 0.4430864
4.22 0.4626284
4.24 0.4553566
4.26 0.4618442
4.28 0.4550273
4.3 0.4532102
4.32 0.4643816
4.34 0.4546701
4.36 0.466074
4.38 0.4610853
4.4 0.4464306
4.42 0.4598642
4.44 0.4324354
4.46 0.4659664
4.48 0.4438756
4.5 0.466208
4.52 0.458394
4.54 0.4599188
4.56 0.4513035
4.58 0.4605965
4.6 0.4559875
4.62 0.4604617
4.64 0.4623041
4.66 0.4709564
4.68 0.4498889
4.7 0.471964
4.72 0.4613569
4.74 0.4598642
4.76 0.4537075
4.78 0.4546979
4.8 0.4657787
4.82 0.4708763
4.84 0.4609498
4.86 0.459646
4.88 0.4514974
4.9 0.4623314
4.92 0.4648382
4.94 0.44925
4.96 0.4583395
4.98 0.4578755
5 0.4650537
5.02 0.4523823
5.04 0.4491378
5.06 0.4511374
5.08 0.4667713
5.1 0.4317983
5.12 0.458721
5.14 0.469494
5.16 0.4580664
5.18 0.4526034
5.2 0.4457301
5.22 0.4575209
5.24 0.4657789
5.26 0.4613563
5.28 0.4645959
5.3 0.4462627
5.32 0.4484971
5.34 0.4626558
5.36 0.4570828
5.38 0.4441281
5.4 0.4621958
5.42 0.4669586
5.44 0.469708
5.46 0.4634114
5.48 0.4595105
5.5 0.4480233
5.52 0.4589662
5.54 0.4604893
5.56 0.4627632
5.58 0.4490545
5.6 0.4553568
5.62 0.45864
5.64 0.458749
5.66 0.4562342
5.68 0.4624664
5.7 0.4622226
5.72 0.4605162
5.74 0.4463457
5.76 0.4444376
5.78 0.447018
5.8 0.4428601
5.82 0.4474937
5.84 0.4624389
5.86 0.4479389
5.88 0.4514973
5.9 0.4412481
5.92 0.4406249
5.94 0.4435648
5.96 0.4494997
5.98 0.4518845
6 0.4452253
6.02 0.4548905
6.04 0.4584212
6.06 0.4508879
6.08 0.4502502
6.1 0.450722
6.12 0.4506939
6.14 0.4564267
6.16 0.4477158
6.18 0.4487199
6.2 0.4364915
6.22 0.4539822
6.24 0.4562889
6.26 0.4473255
6.28 0.4585573
6.3 0.4653497
6.32 0.4618978
6.34 0.4512765
6.36 0.4645967
6.38 0.4571924
6.4 0.4489433
6.42 0.4593746
6.44 0.4535962
6.46 0.4571646
6.48 0.4497215
6.5 0.4368922
6.52 0.4541199
6.54 0.449389
6.56 0.4537069
6.58 0.4455619
6.6 0.445646
6.62 0.4493887
6.64 0.4384921
6.66 0.4309875
6.68 0.4552476
6.7 0.4583944
6.72 0.4442413
6.74 0.4465698
6.76 0.4499444
6.78 0.4605699
6.8 0.4518014
6.82 0.4485817
6.84 0.4482738
6.86 0.4648121
6.88 0.4530452
6.9 0.4641928
6.92 0.4396872
6.94 0.4470738
6.96 0.4573288
6.98 0.4518292
7 0.4304354
7.02 0.4398583
7.04 0.4588025
7.06 0.4594839
7.08 0.4553568
7.1 0.453707
7.12 0.4616814
7.14 0.4542299
7.16 0.4537342
7.18 0.4604612
7.2 0.454972
7.22 0.4540095
7.24 0.4507217
7.26 0.4612209
7.28 0.4537623
7.3 0.4456457
7.32 0.4459822
7.34 0.4477159
7.36 0.454643
7.38 0.4538995
7.4 0.4455614
7.42 0.4620066
7.44 0.4383484
7.46 0.4449992
7.48 0.4497219
7.5 0.4372925
7.52 0.4622223
7.54 0.4540924
7.56 0.458912
7.58 0.4510545
7.6 0.4582576
7.62 0.4514981
7.64 0.4552751
7.66 0.4440157
7.68 0.4487762
7.7 0.4471584
7.72 0.4509982
7.74 0.4404825
7.76 0.4622233
7.78 0.4451401
7.8 0.4528245
7.82 0.4661543
7.84 0.459783
7.86 0.4544499
7.88 0.4631681
7.9 0.4627093
7.92 0.4584218
7.94 0.4666902
7.96 0.4512476
7.98 0.4498056
8 0.4560972
8.02 0.4546157
8.04 0.4622227
8.06 0.4630604
8.08 0.4408225
8.1 0.452245
8.12 0.4552193
8.14 0.4589669
8.16 0.4560976
8.18 0.4489426
8.2 0.4508886
8.22 0.4448035
8.24 0.444916
8.26 0.4414462
8.28 0.4535418
8.3 0.4564533
8.32 0.4454494
8.34 0.4411349
8.36 0.4523823
8.38 0.4526865
8.4 0.4574107
8.42 0.4545872
8.44 0.458421
8.46 0.451387
8.48 0.4534862
8.5 0.4605978
8.52 0.4539
8.54 0.4441
8.56 0.457001
8.58 0.4597282
8.6 0.45025
8.62 0.4597282
8.64 0.4568643
8.66 0.4589668
8.68 0.4179412
8.7 0.4568644
8.72 0.4540374
8.74 0.4387764
8.76 0.4631962
8.78 0.4644892
8.8 0.4639508
8.82 0.4448029
8.84 0.4603532
8.86 0.4497502
8.88 0.4503888
8.9 0.4427193
8.92 0.4570834
8.94 0.4587206
8.96 0.452493
8.98 0.4592654
9 0.4440159
9.02 0.4623031
9.04 0.4607062
9.06 0.4521618
9.08 0.460435
9.1 0.4478002
9.12 0.4666101
9.14 0.4689621
9.16 0.4448594
9.18 0.4678406
9.2 0.4484705
9.22 0.426644
9.24 0.4624936
9.26 0.4504723
9.28 0.4474374
9.3 0.4508876
9.32 0.4585576
9.34 0.4391752
9.36 0.4657788
9.38 0.4605973
9.4 0.4488038
9.42 0.4528799
9.44 0.4669047
9.46 0.4704779
9.48 0.4460379
9.5 0.4448029
9.52 0.4522441
9.54 0.4533761
9.56 0.4592661
9.58 0.4543678
9.6 0.462656
9.62 0.459185
9.64 0.4433122
9.66 0.4525762
9.68 0.4527143
9.7 0.461546
9.72 0.4584213
9.74 0.4434522
9.76 0.4597282
9.78 0.4472415
9.8 0.4489155
9.82 0.4588303
9.84 0.4582576
9.86 0.4623037
9.88 0.457767
9.9 0.4580663
9.92 0.4393743
9.94 0.4551098
9.96 0.4508047
9.98 0.4608147
10 0.4499716
10.02 0.4572471
10.04 0.464623
10.06 0.4661811
10.08 0.4631682
10.1 0.4638423
10.12 0.4307258
10.14 0.4632762
10.16 0.4544498
10.18 0.4567548
10.2 0.4591571
10.22 0.4421822
10.24 0.4488052
10.26 0.4374354
10.28 0.4534864
10.3 0.4522441
10.32 0.4524658
10.34 0.4434801
10.36 0.4572198
10.38 0.4553567
10.4 0.4486926
10.42 0.4545324
10.44 0.4596749
10.46 0.4677076
10.48 0.4758946
10.5 0.4615195
10.52 0.4415873
10.54 0.4446626
10.56 0.4609233
10.58 0.4741571
10.6 0.4574112
10.62 0.4517467
10.64 0.452825
10.66 0.4479116
10.68 0.4447758
10.7 0.4557138
10.72 0.45288
10.74 0.4571108
10.76 0.4662082
10.78 0.459945
10.8 0.4664227
10.82 0.4552469
10.84 0.4520508
10.86 0.4634112
10.88 0.4455896
10.9 0.4474933
10.92 0.4546979
10.94 0.447717
10.96 0.4639504
10.98 0.4649188
11 0.4655645
11.02 0.461168
11.04 0.4394889
11.06 0.4588301
11.08 0.4504717
11.1 0.4760518
11.12 0.4516082
11.14 0.4490546
11.16 0.4588568
11.18 0.4630867
11.2 0.4553022
11.22 0.4648123
11.24 0.4654301
11.26 0.4546154
11.28 0.4402557
11.3 0.4639232
11.32 0.4546701
11.34 0.4604888
11.36 0.4649187
11.38 0.4622228
11.4 0.452852
11.42 0.4444655
11.44 0.4528244
11.46 0.4584215
11.48 0.4624118
11.5 0.4516907
11.52 0.4489153
11.54 0.4721754
11.56 0.4514977
11.58 0.4627094
11.6 0.4513037
11.62 0.4469899
11.64 0.4686681
11.66 0.4630872
11.68 0.4634117
11.7 0.4570016
11.72 0.4743416
11.74 0.4581757
11.76 0.4685351
11.78 0.4728109
11.8 0.4534864
11.82 0.4653228
11.84 0.4460104
11.86 0.4359186
11.88 0.4564537
11.9 0.4643542
11.92 0.4444372
11.94 0.4479674
11.96 0.4551367
11.98 0.4615739
12 0.4650005
12.02 0.4501665
12.04 0.4553576
12.06 0.4427467
12.08 0.4661807
12.1 0.4396305
12.12 0.4531278
12.14 0.4596467
12.16 0.4559055
12.18 0.4505552
12.2 0.4455609
12.22 0.4597278
12.24 0.4502785
12.26 0.453597
12.28 0.4382061
12.3 0.44975
12.32 0.4512483
12.34 0.4453648
12.36 0.4504718
12.38 0.4410497
12.4 0.4527136
12.42 0.4643544
12.44 0.4669318
12.46 0.4366633
12.48 0.4564535
12.5 0.4500001
12.52 0.4623038
12.54 0.4639236
12.56 0.4680287
12.58 0.4440722
12.6 0.4624661
12.62 0.4472416
12.64 0.4541752
12.66 0.4535692
12.68 0.4722286
12.7 0.4504166
12.72 0.4526868
12.74 0.4538721
12.76 0.443678
12.78 0.4653225
12.8 0.4593748
12.82 0.4555496
12.84 0.4543676
12.86 0.4578756
12.88 0.4659666
12.9 0.4700271
12.92 0.4517195
12.94 0.4477441
12.96 0.449277
12.98 0.4564535
13 0.4518302
13.02 0.4497498
13.04 0.4524658
13.06 0.466395
13.08 0.4417297
13.1 0.4518025
13.12 0.4550276
13.14 0.468615
13.16 0.4476045
13.18 0.4666097
13.2 0.4460096
13.22 0.4535963
13.24 0.4482467
13.26 0.4494719
13.28 0.4621153
13.3 0.4595105
13.32 0.4584211
13.34 0.4617625
13.36 0.4402265
13.38 0.4746051
13.4 0.4655373
13.42 0.4723876
13.44 0.4611126
13.46 0.4537616
13.48 0.453128
13.5 0.4661013
13.52 0.4537891
13.54 0.4644884
13.56 0.4671456
13.58 0.454533
13.6 0.4605432
13.62 0.4464585
13.64 0.4518016
13.66 0.4550278
13.68 0.4379499
13.7 0.4533485
13.72 0.463196
13.74 0.4598643
13.76 0.4387484
13.78 0.4445505
13.8 0.4360616
13.82 0.4551381
13.84 0.4602717
13.86 0.4602991
13.88 0.4616813
13.9 0.4298255
13.92 0.4412194
13.94 0.4554386
13.96 0.4410498
13.98 0.4567823
14 0.4428038
14.02 0.456454
14.04 0.4519404
14.06 0.4622223
14.08 0.45618
14.1 0.4445221
14.12 0.4375508
14.14 0.4353446
14.16 0.4532106
14.18 0.4537619
14.2 0.4579301
14.22 0.4459264
14.24 0.4642739
14.26 0.450167
14.28 0.4463739
14.3 0.4467662
14.321 0.4521618
14.341 0.4469059
14.361 0.4330415
14.381 0.4657788
14.401 0.4585034
14.421 0.4629532
14.441 0.448581
14.461 0.4473814
14.481 0.4495832
14.501 0.4491385
14.521 0.4579303
14.541 0.4562346
14.561 0.4410501
14.581 0.4655371
14.601 0.4501944
14.621 0.456097
14.641 0.4605973
14.661 0.4616822
14.681 0.4484417
14.701 0.4541477
14.721 0.4656717
14.741 0.4565909
14.761 0.4652417
14.781 0.4477726
14.801 0.4672523
14.821 0.4579302
14.841 0.4609226
14.861 0.431885
14.881 0.4721226
14.901 0.4452807
14.921 0.4652422
14.941 0.4473255
14.961 0.4649196
14.981 0.4712747
15.001 0.4611395
15.021 0.4604346
15.041 0.4438747
15.061 0.4546149
15.081 0.4665304
15.101 0.467921
15.121 0.4464588
15.141 0.4299131
15.161 0.450111
15.181 0.4583937
15.201 0.4624664
15.221 0.4501385
15.241 0.4603532
15.261 0.4598371
15.281 0.4565087
15.301 0.4628714
15.321 0.4740517
15.341 0.4446061
15.361 0.4460099
15.381 0.4422953
15.401 0.4413045
15.421 0.4474656
15.441 0.4517466
15.461 0.4618174
15.481 0.4472407
15.501 0.4533487
15.521 0.4584216
15.541 0.4670381
15.561 0.4587479
15.581 0.4563166
15.601 0.4703721
15.621 0.456125
15.641 0.4522445
15.661 0.4418714
15.681 0.4573292
15.701 0.444016
15.721 0.4557138
15.741 0.4576297
15.761 0.4534861
15.781 0.4576569
15.801 0.4501672
15.821 0.4603805
15.841 0.4556869
15.861 0.4525757
15.881 0.4605973
15.901 0.4618171
15.921 0.4541198
15.941 0.4555495
15.961 0.4683485
15.981 0.433157
16.001 0.443678
16.021 0.4484976
16.041 0.4510537
16.061 0.445898
16.081 0.4559063
16.101 0.4449998
16.121 0.464597
16.141 0.4654031
16.161 0.4514973
16.181 0.4637343
16.201 0.4661006
16.221 0.4557685
16.241 0.4428885
16.261 0.4579028
16.281 0.4490545
16.301 0.4458135
16.321 0.4677066
16.341 0.4437623
16.361 0.4384919
16.381 0.4392607
16.401 0.4480235
16.421 0.4501674
16.441 0.4541206
16.461 0.4581482
16.481 0.4514972
16.501 0.4437903
16.521 0.4575206
16.541 0.4504443
16.561 0.4421825
16.581 0.4574656
16.601 0.4406243
16.621 0.4464864
16.641 0.4515812
16.661 0.4649726
16.681 0.4511379
16.701 0.4563443
16.721 0.4603807
16.741 0.4473813
16.761 0.4481073
16.781 0.4608688
16.801 0.4590482
16.821 0.4431985
16.841 0.4564267
16.861 0.4491379
16.881 0.4487195
16.901 0.4513589
16.921 0.4379495
16.941 0.4559326
16.961 0.4495834
16.981 0.4383203
17.001 0.4580945
17.021 0.4479405
17.041 0.4467948
17.061 0.4435374
17.081 0.468402
17.101 0.452714
17.121 0.4608145
17.141 0.4542578
17.161 0.459375
17.181 0.4447468
17.201 0.4516083
17.221 0.4596466
17.241 0.4450283
17.261 0.4458979
17.281 0.4537898
17.301 0.4623308
17.321 0.4640583
17.341 0.4494716
17.361 0.4527691
17.381 0.4600275
17.401 0.4531285
17.421 0.4507218
17.441 0.4429733
17.461 0.4432552
17.481 0.4484973
17.501 0.4398581
17.521 0.4559324
17.541 0.4577665
17.561 0.430058
17.581 0.4659661
17.601 0.4497494
17.621 0.449221
17.641 0.4384914
17.661 0.4427474
17.681 0.4491659
17.701 0.4438756
17.721 0.4532934
17.741 0.4503613
17.761 0.4548899
17.781 0.4601087
17.801 0.4476605
17.821 0.4566455
17.841 0.4466825
17.861 0.4605978
17.881 0.4592928
17.901 0.4467096
17.921 0.4551099
17.941 0.4548078
17.961 0.4539548
17.981 0.4467944
18.001 0.4594014
18.021 0.4630871
18.041 0.4628444
18.061 0.445786
18.081 0.4599185
18.101 0.4557688
18.121 0.4575202
18.141 0.4596736
18.161 0.4564542
18.181 0.4582847
18.201 0.4579577
18.221 0.4565627
18.241 0.455028
18.261 0.4493609
18.281 0.4601092
18.301 0.4512769
18.321 0.4560158
18.341 0.4599188
18.361 0.4451404
18.381 0.4639504
18.401 0.4585301
18.421 0.4579575
18.441 0.4450276
18.461 0.4570018
18.481 0.4603539
18.501 0.4585025
18.521 0.4574108
18.541 0.4590203
18.561 0.4572745
18.581 0.4751049
18.601 0.4541197
18.621 0.4606794
18.641 0.4669849
18.661 0.455769
18.681 0.4501668
18.701 0.4555487
18.721 0.4627641
18.741 0.4600272
18.761 0.4448598
18.781 0.4532377
18.801 0.4507219
18.821 0.4589934
18.841 0.4503891
18.861 0.4606788
18.881 0.4482741
18.901 0.4655378
18.921 0.4562897
18.941 0.4505552
18.961 0.4523544
18.981 0.4633308
19.001 0.4412199
19.021 0.4420406
19.041 0.4490542
19.061 0.4636275
19.081 0.4420687
19.101 0.4590751
19.121 0.4526307
19.141 0.4602984
19.161 0.440823
19.181 0.4481902
19.201 0.4511379
19.221 0.4554121
19.241 0.4567548
19.261 0.4357465
19.281 0.4665835
19.301 0.4514976
19.321 0.4535694
19.341 0.462034
19.361 0.4458982
19.381 0.4618169
19.401 0.4558509
19.421 0.4524928
19.441 0.4651341
19.461 0.4544506
19.481 0.4497503
19.501 0.4559056
19.521 0.4564535
19.541 0.4473251
19.561 0.4577391
19.581 0.4511378
19.601 0.4553577
19.621 0.4488318
19.641 0.4479117
19.661 0.4656183
19.681 0.4548899
19.701 0.4421818
19.721 0.4508322
19.741 0.4635192
19.761 0.4316828
19.781 0.4522164
19.801 0.4529907
19.821 0.4487198
19.841 0.4550274
19.861 0.4598366
19.881 0.4524649
19.901 0.4452808
19.921 0.4539554
19.941 0.4603803
19.961 0.4560153
19.981 0.4554672
&
@target G0.S1
@type xy
0 1.306082
0.02 2.499024
0.04 2.194276
0.06 1.383736
0.08 2.097498
0.1 1.940708
0.12 0.8307825
0.14 0.4495557
0.16 0.4511374
0.18 0.4460382
0.2 0.4520501
0.22 0.4613571
0.24 0.4565624
0.26 0.4568643
0.28 0.4520229
0.3 0.4812485
0.32 0.4667973
0.34 0.441899
0.36 0.4758942
0.38 0.4543953
0.4 0.4548075
0.42 0.4666101
0.44 0.4614375
0.46 0.4432553
0.48 0.4698137
0.5 0.4560147
0.52 0.4704788
0.54 0.456864
0.56 0.4556859
0.58 0.4473534
0.6 0.4683478
0.62 0.4576843
0.64 0.4776508
0.66 0.4534585
0.68 0.4662887
0.7 0.4529347
0.72 0.4639231
0.74 0.4595101
0.76 0.4626825
0.78 0.463492
0.8 0.470584
0.82 0.4644076
0.84 0.4609502
0.86 0.4707701
0.88 0.4402548
0.9 0.470824
0.92 0.4590206
0.94 0.4667439
0.96 0.4678944
0.98 0.4448598
1 0.4763662
1.02 0.4663427
1.04 0.4618711
1.06 0.4665295
1.08 0.4678667
1.1 0.4589387
1.12 0.4514977
1.14 0.4570553
1.16 0.4611406
1.18 0.4520508
1.2 0.4607055
1.22 0.486081
1.24 0.5375175
1.26 0.8614665
1.28 0.5153154
1.3 0.4392605
1.32 0.4977203
1.34 0.4592381
1.36 0.4838646
1.38 0.4745785
1.4 0.4591835
1.42 0.5031399
1.44 0.4495557
1.46 0.4571659
1.48 0.468268
1.5 0.4554392
1.52 0.4721761
1.54 0.4642465
1.56 0.469601
1.58 0.4549722
1.6 0.4555219
1.62 0.4582851
1.64 0.465323
1.66 0.4526313
1.68 0.469628
1.7 0.4537898
1.72 0.4556862
1.74 0.4720698
1.76 0.4771531
1.78 0.4514976
1.8 0.4494721
1.82 0.4616545
1.84 0.4600272
1.86 0.4588573
1.88 0.4534594
1.9 0.4462349
1.92 0.4570831
1.94 0.4724666
1.96 0.4579568
1.98 0.4652428
2 0.4618982
2.02 0.4839419
2.04 0.450721
2.06 0.4548352
2.08 0.4615462
2.1 0.4630602
2.12 0.4782524
2.14 0.4519131
2.16 0.4760781
2.18 0.4691745
2.2 0.440483
2.22 0.4597281
2.24 0.443114
2.26 0.4481345
2.28 0.4973938
2.3 0.4452807
2.32 0.4571924
2.34 0.482831
2.36 0.4982974
2.38 0.4717254
2.4 0.4570832
2.42 0.4538997
2.44 0.4448592
2.46 0.4577394
2.48 0.4652684
2.5 0.4807801
2.52 0.4661005
2.54 0.4829853
2.56 0.4599187
2.58 0.4780693
2.6 0.4540367
2.62 0.4473255
2.64 0.4497219
2.66 0.4683215
2.68 0.4596193
2.7 0.4469057
2.72 0.4712748
2.74 0.4583116
2.76 0.4646775
2.78 0.470266
2.8 0.4897448
2.82 0.4590755
2.84 0.4534861
2.86 0.5022946
2.88 0.4744736
2.9 0.4912729
2.92 0.4743941
2.94 0.4607063
2.96 0.4497223
2.98 0.4643543
3 0.4483857
3.02 0.4615461
3.04 0.4635189
3.06 0.4551367
3.08 0.4997248
3.1 0.4718584
3.12 0.477782
3.14 0.4811192
3.16 0.4741566
3.18 0.4522169
3.2 0.4478001
3.22 0.4651344
3.24 0.4428878
3.26 0.4561245
3.28 0.4633038
3.3 0.4843813
3.32 0.4642736
3.34 0.4613296
3.36 0.4508604
3.38 0.4570829
3.4 0.4709567
3.42 0.4583936
3.44 0.4584211
3.46 0.4616002
3.48 0.4615733
3.5 0.4725724
3.52 0.4645694
3.54 0.4746576
3.56 0.4669575
3.58 0.4655373
3.6 0.4579575
3.62 0.4534591
3.64 0.4529072
3.66 0.4571933
3.68 0.455549
3.7 0.4576842
3.72 0.4710096
3.74 0.4697073
3.76 0.4635459
3.78 0.466744
3.8 0.4563981
3.82 0.4736294
3.84 0.4513862
3.86 0.4601364
3.88 0.4638422
3.9 0.4648923
3.92 0.4622771
3.94 0.458421
3.96 0.5070993
3.98 0.4690678
4 0.4528252
4.02 0.4725991
4.04 0.4365199
4.06 0.4585028
4.08 0.4583125
4.1 0.4417576
4.12 0.4674932
4.14 0.4522717
4.16 0.4707701
4.18 0.4561255
4.2 0.4666899
4.22 0.4598639
4.24 0.4530452
4.26 0.4458138
4.28 0.456152
4.3 0.4458136
4.32 0.4629796
4.34 0.4754997
4.36 0.4670112
4.38 0.4697078
4.4 0.4773105
4.42 0.4972169
4.44 0.4724928
4.46 0.4584212
4.48 0.4617902
4.5 0.4682153
4.52 0.4694144
4.54 0.4602714
4.56 0.4440156
4.58 0.4386344
4.6 0.4738406
4.62 0.4511659
4.64 0.4496948
4.66 0.4441565
4.68 0.4645969
4.7 0.460516
4.72 0.4722554
4.74 0.4597828
4.76 0.4572193
4.78 0.4527968
4.8 0.446934
4.82 0.458939
4.84 0.4547796
4.86 0.4413055
4.88 0.4605971
4.9 0.4507214
4.92 0.4524929
4.94 0.4477444
4.96 0.4572754
4.98 0.4602442
5 0.456015
5.02 0.4543401
5.04 0.4697073
5.06 0.4559065
5.08 0.4564265
5.1 0.4447748
5.12 0.4533492
5.14 0.4541195
5.16 0.4654301
5.18 0.4527691
5.2 0.4644359
5.22 0.4563166
5.24 0.4369208
5.26 0.4572204
5.28 0.4490545
5.3 0.4581759
5.32 0.4527138
5.34 0.4657788
5.36 0.4565363
5.38 0.4624667
5.4 0.4383202
5.42 0.4533486
5.44 0.4652145
5.46 0.4513866
5.48 0.4223149
5.5 0.4694146
5.52 0.4455331
5.54 0.4436779
5.56 0.4661006
5.58 0.4453367
5.6 0.4650536
5.62 0.4472132
5.64 0.4614107
5.66 0.4732075
5.68 0.4742631
5.7 0.4616817
5.72 0.4596463
5.74 0.4564265
5.76 0.489745
5.78 0.4797397
5.8 0.4727316
5.82 0.4884923
5.84 0.4963365
5.86 0.5856833
5.88 0.4520511
5.9 0.897691
5.92 0.7308559
5.94 0.4873136
5.96 0.4719376
5.98 0.4610861
6 0.4844322
6.02 0.5755866
6.04 0.4936095
6.06 0.8457239
6.08 0.5107351
6.1 0.5442656
6.12 1.129314
6.14 1.011682
6.16 0.5114687
6.18 0.5255709
6.2 0.6591474
6.22 0.4704256
6.24 0.8167315
6.26 0.447381
6.28 0.4784091
6.3 0.4512762
6.32 0.4532387
6.34 0.4585307
6.36 0.4766021
6.38 0.4682678
6.4 0.4746578
6.42 0.4777812
6.44 0.4845875
6.46 0.4809881
6.48 0.4833737
6.5 0.4616813
6.52 0.4769436
6.54 0.5081338
6.56 0.937136
6.58 1.450189
6.6 0.9965563
6.62 1.291172
6.64 0.5151209
6.66 1.161991
6.68 0.8253182
6.7 0.4682142
6.72 0.8615102
6.74 0.4750002
6.76 0.4409938
6.78 0.4624654
6.8 0.452769
6.82 0.4760514
6.84 0.4541481
6.86 0.4669583
6.88 0.4657796
6.9 0.4656449
6.92 0.47471
6.94 0.4703451
6.96 0.4665299
6.98 0.4806759
7 0.4747102
7.02 0.4702393
7.04 0.4650536
7.06 0.4811188
7.08 0.4886973
7.1 0.5327288
7.12 0.4783564
7.14 0.4376645
7.16 0.4685349
7.18 0.4682943
7.2 0.4593742
7.22 0.483373
7.24 0.8850285
7.26 0.8646675
7.28 0.4639506
7.3 0.7841238
7.32 0.4929498
7.34 0.5064826
7.36 0.5510897
7.38 1.313725
7.4 0.8846611
7.42 0.4931018
7.44 0.8674386
7.46 0.4845094
7.48 0.4782774
7.5 0.4731282
7.52 0.5234026
7.54 0.6386317
7.56 0.4560158
7.58 0.4609227
7.6 0.5053218
7.62 0.4688549
7.64 0.4749996
7.66 0.4397725
7.68 0.4732336
7.7 0.4434516
7.72 0.461519
7.74 0.4625463
7.76 0.4696271
7.78 0.4845103
7.8 0.4813263
7.82 0.5322127
7.84 0.4699467
7.86 0.4656988
7.88 0.4522443
7.9 0.4766026
7.92 0.4682413
7.94 1.012386
7.96 0.870287
7.98 0.511102
8 0.4823381
8.02 0.4665302
8.04 0.4925442
8.06 0.4670657
8.08 0.4595924
8.1 0.4648919
8.12 0.4792701
8.14 0.4816898
8.16 0.4715143
8.18 0.4607331
8.2 0.4665033
8.22 0.4552749
8.24 0.4860295
8.26 0.4425782
8.28 0.4785654
8.3 0.459238
8.32 0.4537072
8.34 0.4654562
8.36 0.5071985
8.38 0.5062856
8.4 0.4833737
8.42 0.7779137
8.44 0.6142882
8.46 0.7952673
8.48 0.5056185
8.5 0.4511654
8.52 0.4644891
8.54 0.4662883
8.56 0.461682
8.58 0.4514976
8.6 0.475105
8.62 0.4674132
8.64 0.4616547
8.66 0.4651344
8.68 0.476157
8.7 0.4517466
8.72 0.4665835
8.74 0.4649997
8.76 0.4538991
8.78 0.4637614
8.8 0.4560976
8.82 0.4429731
8.84 0.4484973
8.86 0.456536
8.88 0.4589663
8.9 0.4766025
8.92 0.4615191
8.94 0.4506941
8.96 0.462871
8.98 0.4490269
9 0.4683478
9.02 0.4428881
9.04 0.4429448
9.06 0.4713277
9.08 0.4526313
9.1 0.4637076
9.12 0.4693081
9.14 0.4544221
9.16 0.4597013
9.18 0.4718579
9.2 0.467707
9.22 0.457384
9.24 0.455137
9.26 0.460054
9.28 0.4519132
9.3 0.4445502
9.32 0.466074
9.34 0.4587208
9.36 0.4481623
9.38 0.4680286
9.4 0.4618172
9.42 0.4679209
9.44 0.4672801
9.46 0.4691482
9.48 0.4709036
9.5 0.4549726
9.52 0.4606514
9.54 0.4606787
9.56 0.4450562
9.58 0.4750262
9.6 0.4397158
9.62 0.4578485
9.64 0.4658863
9.66 0.4565355
9.68 0.4682682
9.7 0.4541199
9.72 0.449082
9.74 0.4660738
9.76 0.446374
9.78 0.4304363
9.8 0.4573295
9.82 0.4634115
9.84 0.4685346
9.86 0.4531277
9.88 0.4594021
9.9 0.4614379
9.92 0.4602718
9.94 0.4690686
9.96 0.4506104
9.98 0.4707709
10 0.4686683
10.02 0.4555492
10.04 0.4561523
10.06 0.4655373
10.08 0.462412
10.1 0.457684
10.12 0.4430857
10.14 0.4490549
10.16 0.4490548
10.18 0.4605971
10.2 0.4605978
10.22 0.4518018
10.24 0.4628444
10.26 0.4507223
10.28 0.4532937
10.3 0.4615739
10.32 0.4809886
10.34 0.4767077
10.36 0.4324927
10.38 0.4706911
10.4 0.4735501
10.42 0.4439875
10.44 0.4719375
10.46 0.4613838
10.48 0.4665025
10.5 0.488288
10.52 0.4495553
10.54 0.4411343
10.56 0.4457021
10.58 0.4531555
10.6 0.460027
10.62 0.4583938
10.64 0.4539544
10.66 0.4563163
10.68 0.4763925
10.7 0.4792443
10.72 0.4623042
10.74 0.4654571
10.76 0.4592108
10.78 0.4711162
10.8 0.4757366
10.82 0.4685352
10.84 0.4504169
10.86 0.4665566
10.88 0.4541198
10.9 0.4671729
10.92 0.4757629
10.94 0.471009
10.96 0.469628
10.98 0.4636808
11 0.4352583
11.02 0.4732332
11.04 0.4623047
11.06 0.4575475
11.08 0.4605971
11.1 0.4605702
11.12 0.4559058
11.14 0.4518017
11.16 0.4425776
11.18 0.451331
11.2 0.4570009
11.22 0.4699468
11.24 0.4390334
11.26 0.4653226
11.28 0.4416443
11.3 0.453073
11.32 0.4585575
11.34 0.470026
11.36 0.4613299
11.38 0.4754471
11.4 0.4559334
11.42 0.4620069
11.44 0.4775204
11.46 0.4459543
11.48 0.4665032
11.5 0.4620333
11.52 0.4623041
11.54 0.4500281
11.56 0.4462621
11.58 0.449472
11.6 0.4615737
11.62 0.4425775
11.64 0.4504168
11.66 0.4489428
11.68 0.4570006
11.7 0.4707707
11.72 0.4533487
11.74 0.4669579
11.76 0.4616547
11.78 0.4680278
11.8 0.4631146
11.82 0.4563435
11.84 0.4602447
11.86 0.4544775
11.88 0.4362915
11.9 0.4687747
11.92 0.4583934
11.94 0.4577663
11.96 0.4566731
11.98 0.4573294
12 0.4603528
12.02 0.4568643
12.04 0.4568917
12.06 0.4520236
12.08 0.4549998
12.1 0.4628705
12.12 0.4609229
12.14 0.4565358
12.16 0.4457016
12.18 0.467039
12.2 0.4546703
12.22 0.4578757
12.24 0.4766028
12.26 0.4684807
12.28 0.4437623
12.3 0.4607601
12.32 0.4511376
12.34 0.4682682
12.36 0.4560978
12.38 0.4659664
12.4 0.4578481
12.42 0.4551369
12.44 0.4501393
12.46 0.4537346
12.48 0.4526035
12.5 0.4703455
12.52 0.4563993
12.54 0.47697
12.56 0.4488324
12.58 0.4590749
12.6 0.4628179
12.62 0.4749994
12.64 0.464462
12.66 0.4583397
12.68 0.4393459
12.7 0.451525
12.72 0.4521892
12.74 0.4685357
12.76 0.4514692
12.78 0.4502501
12.8 0.4530173
12.82 0.4604617
12.84 0.4500004
12.86 0.4549996
12.88 0.460923
12.9 0.4470175
12.92 0.4652683
12.94 0.4583936
12.96 0.4666097
12.98 0.4718318
13 0.4843808
13.02 0.4618974
13.04 0.4700525
13.06 0.4574929
13.08 0.4428881
13.1 0.4500554
13.12 0.4500559
13.14 0.4520508
13.16 0.4641124
13.18 0.4478277
13.2 0.4584209
13.22 0.4641659
13.24 0.4640048
13.26 0.4618171
13.28 0.4564537
13.3 0.4563715
13.32 0.4736291
13.34 0.4710101
13.36 0.4536516
13.38 0.4659939
13.4 0.4630339
13.42 0.4548075
13.44 0.4542298
13.46 0.4606789
13.48 0.4383204
13.5 0.4684545
13.52 0.4573294
13.54 0.4739982
13.56 0.4690951
13.58 0.4674672
13.6 0.4524646
13.62 0.4522166
13.64 0.4697073
13.66 0.4857212
13.68 0.4846395
13.7 0.4421826
13.72 0.4802344
13.74 0.4626281
13.76 0.4785659
13.78 0.4722548
13.8 0.448581
13.82 0.4470739
13.84 0.4788005
13.86 0.4467937
13.88 0.4678135
13.9 0.4633033
13.92 0.4704249
13.94 0.4739719
13.96 0.4657525
13.98 0.4791918
14 0.4815861
14.02 0.4604885
14.04 0.478356
14.06 0.4764711
14.08 0.5755431
14.1 0.9688788
14.12 1.615348
14.14 1.362599
14.16 0.8918236
14.18 1.231757
14.2 0.9826623
14.22 0.5634934
14.24 0.6298016
14.26 0.48451
14.28 0.7630361
14.3 0.854898
14.321 0.4912738
14.341 0.4852322
14.361 0.4829588
14.381 0.4789052
14.401 0.4437909
14.421 0.461681
14.441 0.4861078
14.461 0.4639501
14.481 0.4667445
14.501 0.4880828
14.521 0.4618983
14.541 0.4669314
14.561 0.4518848
14.581 0.4710897
14.601 0.4811183
14.621 0.458966
14.641 0.4579572
14.661 0.4556588
14.681 0.4520514
14.701 0.4621962
14.721 0.4486929
14.741 0.4458698
14.761 0.4367502
14.781 0.4639505
14.801 0.4740788
14.821 0.4554391
14.841 0.445281
14.861 0.4702667
14.881 0.475421
14.901 0.4533486
14.921 0.4542304
14.941 0.4570829
14.961 0.4541202
14.981 0.4639238
15.001 0.4452249
15.021 0.456097
15.041 0.4483859
15.061 0.4587755
15.081 0.4554394
15.101 0.4411355
15.121 0.4505824
15.141 0.4483584
15.161 0.4633579
15.181 0.4551921
15.201 0.4538998
15.221 0.4584212
15.241 0.4446625
15.261 0.4399151
15.281 0.455906
15.301 0.4616545
15.321 0.4567827
15.341 0.4401425
15.361 0.44348
15.381 0.4501663
15.401 0.4494437
15.421 0.4552473
15.441 0.4597823
15.461 0.4663423
15.481 0.4563442
15.501 0.4589941
15.521 0.4528241
15.541 0.4574939
15.561 0.4394884
15.581 0.4553564
15.601 0.4530459
15.621 0.4633572
15.641 0.458039
15.661 0.4679205
15.681 0.4510539
15.701 0.468908
15.721 0.4554667
15.741 0.4450565
15.761 0.4581757
15.781 0.4289815
15.801 0.4552742
15.821 0.4652686
15.841 0.4315091
15.861 0.4644892
15.881 0.4576026
15.901 0.45445
15.921 0.4456455
15.941 0.458367
15.961 0.4620875
15.981 0.4407659
16.001 0.4486088
16.021 0.4543953
16.041 0.4657793
16.061 0.4544505
16.081 0.4601636
16.101 0.4642731
16.121 0.4699203
16.141 0.446458
16.161 0.4659671
16.181 0.4588303
16.201 0.4573284
16.221 0.4737875
16.241 0.4554388
16.261 0.4434234
16.281 0.4669848
16.301 0.4593744
16.321 0.4656716
16.341 0.454037
16.361 0.457821
16.381 0.4520515
16.401 0.4427466
16.421 0.4526314
16.441 0.4651345
16.461 0.4535688
16.481 0.4671189
16.501 0.4573295
16.521 0.4616811
16.541 0.464381
16.561 0.4581486
16.581 0.4623308
16.601 0.4579301
16.621 0.4725193
16.641 0.4741568
16.661 0.4661009
16.681 0.4635188
16.701 0.4826231
16.721 0.4864669
16.741 0.4788787
16.761 0.457411
16.781 0.4803646
16.801 0.4937108
16.821 0.4526586
16.841 0.4867495
16.861 0.4683476
16.881 0.4870571
16.901 0.4785647
16.921 0.8312787
16.941 0.4499161
16.961 0.5012234
16.981 0.4809623
17.001 0.4665028
17.021 0.4663425
17.041 0.4782521
17.061 0.470053
17.081 0.7344378
17.101 0.8571026
17.121 0.883884
17.141 1.312574
17.161 0.5357935
17.181 0.4948483
17.201 0.4634109
17.221 0.4873147
17.241 0.4839682
17.261 0.5105631
17.281 0.4597828
17.301 0.4814561
17.321 0.4785651
17.341 0.4882618
17.361 0.8918244
17.381 0.4483579
17.401 0.474263
17.421 0.4762878
17.441 0.4955045
17.461 0.6092004
17.481 1.236234
17.501 1.035156
17.521 1.093069
17.541 1.173137
17.561 0.866675
17.581 0.8050468
17.601 0.698999
17.621 0.4718573
17.641 0.4582035
17.661 0.6036142
17.681 0.4886202
17.701 0.4964375
17.721 0.5114928
17.741 0.4643548
17.761 0.4911976
17.781 0.4547797
17.801 0.4584213
17.821 0.4680011
17.841 0.4517194
17.861 0.565465
17.881 0.4869807
17.901 0.4656449
17.921 0.4809889
17.941 0.4786958
17.961 0.5027176
17.981 0.4699206
18.001 0.4932044
18.021 0.4420687
18.041 0.4705848
18.061 0.4424365
18.081 0.4596191
18.101 0.4740517
18.121 0.4703719
18.141 0.4586395
18.161 0.4708771
18.181 0.45478
18.201 0.4835284
18.221 0.4605972
18.241 0.4707706
18.261 0.4826489
18.281 0.4879041
18.301 0.5914812
18.321 0.8135262
18.341 0.4627093
18.361 0.49229
18.381 0.4710096
18.401 0.4444381
18.421 0.4629523
18.441 0.4521886
18.461 0.4776247
18.481 0.434569
18.501 0.4536796
18.521 0.4474365
18.541 0.4517185
18.561 0.4591564
18.581 0.4649193
18.601 0.454175
18.621 0.4756316
18.641 0.4642732
18.661 0.4491385
18.681 0.4613295
18.701 0.4485814
18.721 0.4542303
18.741 0.4502498
18.761 0.4744991
18.781 0.4583397
18.801 0.451359
18.821 0.4583949
18.841 0.4542299
18.861 0.483012
18.881 0.5048019
18.901 0.48402
18.921 0.4757625
18.941 0.468134
18.961 0.4648663
18.981 0.4716989
19.001 0.4665025
19.021 0.4537618
19.041 0.4576018
19.061 0.4696274
19.081 0.4453655
19.101 0.4709036
19.121 0.4491386
19.141 0.456098
19.161 0.4542296
19.181 0.4662085
19.201 0.4739459
19.221 0.4641663
19.241 0.4473812
19.261 0.4580938
19.281 0.4683206
19.301 0.4824156
19.321 0.4576573
19.341 0.4780164
19.361 0.482338
19.381 0.4771008
19.401 0.4772318
19.421 0.4723079
19.441 0.4680275
19.461 0.4571926
19.481 0.4733135
19.501 0.4620069
19.521 0.4712485
19.541 0.4431142
19.561 0.4698938
19.581 0.4448601
19.601 0.4680278
19.621 0.457985
19.641 0.454478
19.661 0.4463749
19.681 0.4590481
19.701 0.4563715
19.721 0.4612213
19.741 0.4567818
19.761 0.4578758
19.781 0.4719636
19.801 0.4550279
19.821 0.4479114
19.841 0.4554939
19.861 0.4703992
19.881 0.4635186
19.901 0.4610045
19.921 0.4630601
19.941 0.4659672
19.961 0.4719647
19.981 0.4915788
&
@target G0.S2
@type xy
0 1.460179
0.02 2.90348
0.04 3.252157
0.06 2.259209
0.08 2.981837
0.1 3.567747
0.12 1.580261
0.14 0.4697332
0.16 0.4527966
0.18 0.4452246
0.2 0.4359181
0.22 0.4208026
0.24 0.447381
0.26 0.4607875
0.28 0.4334164
0.3 0.4538175
0.32 0.4534862
0.34 0.4535964
0.36 0.434914
0.38 0.4641658
0.4 0.450555
0.42 0.4501383
0.44 0.4665028
0.46 0.4526869
0.48 0.4596196
0.5 0.463681
0.52 0.4668512
0.54 0.4644082
0.56 0.4476886
0.58 0.4641388
0.6 0.467279
0.62 0.4574666
0.64 0.4518292
0.66 0.4483309
0.68 0.4662882
0.7 0.4544499
0.72 0.4576575
0.74 0.4551375
0.76 0.4553295
0.78 0.4540373
0.8 0.440369
0.82 0.4600546
0.84 0.4470465
0.86 0.4521342
0.88 0.4583124
0.9 0.4511374
0.92 0.458285
0.94 0.4630879
0.96 0.4559056
0.98 0.4628442
1 0.4532379
1.02 0.4589939
1.04 0.4455613
1.06 0.4607062
1.08 0.4591567
1.1 0.4612489
1.12 0.4516081
1.14 0.4441001
1.16 0.4562069
1.18 0.4584214
1.2 0.4712748
1.22 0.4544496
1.24 0.4580937
1.26 0.4695211
1.28 0.4545601
1.3 0.4524661
1.32 0.4418991
1.34 0.4501947
1.36 0.4543675
1.38 0.4369501
1.4 0.4461222
1.42 0.4567279
1.44 0.4503888
1.46 0.4552193
1.48 0.4488037
1.5 0.4436496
1.52 0.451497
1.54 0.4610856
1.56 0.4590209
1.58 0.4653224
1.6 0.4590477
1.62 0.4564265
1.64 0.4601083
1.66 0.4463738
1.68 0.4763137
1.7 0.4593747
1.72 0.4539271
1.74 0.4464855
1.76 0.4473816
1.78 0.4633036
1.8 0.4546971
1.82 0.466503
1.84 0.4601358
1.86 0.4706645
1.88 0.4304067
1.9 0.4607605
1.92 0.4504165
1.94 0.4469898
1.96 0.463357
1.98 0.4559881
2 0.4466819
2.02 0.4552743
2.04 0.4466822
2.06 0.4504445
2.08 0.4527964
2.1 0.4678946
2.12 0.4537896
2.14 0.4578757
2.16 0.4537068
2.18 0.4378931
2.2 0.4404823
2.22 0.4756308
2.24 0.4523827
2.26 0.463304
2.28 0.4513864
2.3 0.4657789
2.32 0.4519676
2.34 0.4581215
2.36 0.4637073
2.38 0.4479114
2.4 0.4424359
2.42 0.4728895
2.44 0.4626282
2.46 0.4644888
2.48 0.4589933
2.5 0.4589388
2.52 0.4446344
2.54 0.4562343
2.56 0.4516911
2.58 0.4523823
2.6 0.4651066
2.62 0.4572471
2.64 0.4563718
2.66 0.452051
2.68 0.4472415
2.7 0.4442419
2.72 0.4467937
2.74 0.4684276
2.76 0.4443535
2.78 0.4499719
2.8 0.4561794
2.82 0.4619796
2.84 0.4364346
2.86 0.4714081
2.88 0.4635464
2.9 0.456755
2.92 0.4464862
2.94 0.4459539
2.96 0.4631682
2.98 0.4477439
3 0.4482464
3.02 0.4619793
3.04 0.4526592
3.06 0.460516
3.08 0.450694
3.1 0.4554389
3.12 0.4550279
3.14 0.4431704
3.16 0.4638425
3.18 0.4518017
3.2 0.4678669
3.22 0.4809106
3.24 0.4589664
3.26 0.4361763
3.28 0.4467941
3.3 0.4532931
3.32 0.4553566
3.34 0.4546157
3.36 0.4543675
3.38 0.4587481
3.4 0.439915
3.42 0.4447748
3.44 0.4538997
3.46 0.4599457
3.48 0.4583943
3.5 0.465859
3.52 0.4540094
3.54 0.4665029
3.56 0.4515802
3.58 0.4500001
3.6 0.4531558
3.62 0.4457861
3.64 0.4554946
3.66 0.4622224
3.68 0.4538174
3.7 0.4657252
3.72 0.453018
3.74 0.4614097
3.76 0.4587754
3.78 0.459701
3.8 0.4543675
3.82 0.4642196
3.84 0.4645963
3.86 0.4501667
3.88 0.4446065
3.9 0.4470462
3.92 0.4374065
3.94 0.4641658
3.96 0.4700275
3.98 0.4547803
4 0.4506108
4.02 0.4529343
4.04 0.4613564
4.06 0.4625477
4.08 0.4514976
4.1 0.4657786
4.12 0.433964
4.14 0.4656718
4.16 0.449389
4.18 0.4497224
4.2 0.4409935
4.22 0.4488324
4.24 0.4669315
4.26 0.4305231
4.28 0.4614375
4.3 0.4715399
4.32 0.4636269
4.34 0.465215
4.36 0.4571112
4.38 0.4574106
4.4 0.4652685
4.42 0.4573286
4.44 0.465564
4.46 0.4597012
4.48 0.4457299
4.5 0.445337
4.52 0.4679746
4.54 0.4585308
4.56 0.4548622
4.58 0.4590206
4.6 0.4446628
4.62 0.4602722
4.64 0.4437062
4.66 0.4657522
4.68 0.4592932
4.7 0.4472981
4.72 0.4403695
4.74 0.4456451
4.76 0.4541201
4.78 0.4577665
4.8 0.4662882
4.82 0.4479678
4.84 0.4526031
4.86 0.4615734
4.88 0.423261
4.9 0.4680277
4.92 0.4563436
4.94 0.4546971
4.96 0.4573292
4.98 0.4410496
5 0.4490827
5.02 0.4531555
5.04 0.4656183
5.06 0.4642192
5.08 0.456755
5.1 0.444438
5.12 0.4450283
5.14 0.467145
5.16 0.4536516
5.18 0.469308
5.2 0.4556866
5.22 0.448191
5.24 0.4609234
5.26 0.4597281
5.28 0.4618703
5.3 0.4522166
5.32 0.4622231
5.34 0.4644894
5.36 0.4424086
5.38 0.4587749
5.4 0.4750263
5.42 0.4635192
5.44 0.4616547
5.46 0.4633843
5.48 0.4682142
5.5 0.4476878
5.52 0.472255
5.54 0.4664226
5.56 0.4731285
5.58 0.4621961
5.6 0.4597282
5.62 0.457165
5.64 0.4570825
5.66 0.4601085
5.68 0.4386918
5.7 0.4618718
5.72 0.4537896
5.74 0.4482188
5.76 0.4591844
5.78 0.4627364
5.8 0.4623042
5.82 0.4592113
5.84 0.4564533
5.86 0.4628984
5.88 0.4639233
5.9 0.4404825
5.92 0.440625
5.94 0.4383204
5.96 0.4455895
5.98 0.4540374
6 0.4603534
6.02 0.4563167
6.04 0.4659939
6.06 0.4649729
6.08 0.452273
6.1 0.4552193
6.12 0.452797
6.14 0.4546154
6.16 0.4591572
6.18 0.4511652
6.2 0.4524103
6.22 0.4548075
6.24 0.4512755
6.26 0.442521
6.28 0.4561252
6.3 0.4603804
6.32 0.4522448
6.34 0.4441007
6.36 0.4504718
6.38 0.4620065
6.4 0.4518847
6.42 0.4584208
6.44 0.4600269
6.46 0.4543681
6.48 0.4455055
6.5 0.4467938
6.52 0.4585572
6.54 0.4661549
6.56 0.4271417
6.58 0.4491657
6.6 0.4579574
6.62 0.4601358
6.64 0.4441006
6.66 0.4482185
6.68 0.4460375
6.7 0.4578757
6.72 0.4376358
6.74 0.4627095
6.76 0.4662616
6.78 0.4600809
6.8 0.4538167
6.82 0.4492492
6.84 0.4481634
6.86 0.4603526
6.88 0.4383207
6.9 0.4605711
6.92 0.4598642
6.94 0.4541199
6.96 0.4661278
6.98 0.4671989
7 0.4640582
7.02 0.4564537
7.04 0.4575472
7.06 0.4524663
7.08 0.4645432
7.1 0.4526037
7.12 0.4725727
7.14 0.4383487
7.16 0.4562068
7.18 0.4627092
7.2 0.4493605
7.22 0.4703189
7.24 0.4611403
7.26 0.4484978
7.28 0.4552751
7.3 0.4678667
7.32 0.4487757
7.34 0.4594019
7.36 0.4612485
7.38 0.4227882
7.4 0.4616541
7.42 0.470266
7.44 0.4646775
7.46 0.4510543
7.48 0.4430017
7.5 0.4618169
7.52 0.4681344
7.54 0.4701864
7.56 0.467333
7.58 0.4576572
7.6 0.4510538
7.62 0.4627637
7.64 0.4453649
7.66 0.458639
7.68 0.4481353
7.7 0.4517462
7.72 0.4440153
7.74 0.4661011
7.76 0.4539003
7.78 0.4617633
7.8 0.4553572
7.82 0.4730217
7.84 0.4507221
7.86 0.4704252
7.88 0.4650537
7.9 0.4652959
7.92 0.4513031
7.94 0.448386
7.96 0.4691217
7.98 0.4478281
8 0.4633034
8.02 0.4516638
8.04 0.4537066
8.06 0.4539821
8.08 0.4408519
8.1 0.4488595
8.12 0.4494714
8.14 0.4662622
8.16 0.4600821
8.18 0.4678675
8.2 0.4502498
8.22 0.4594827
8.24 0.4592112
8.26 0.4603799
8.28 0.4657252
8.3 0.4520236
8.32 0.4658861
8.34 0.4545606
8.36 0.4706909
8.38 0.4461221
8.4 0.4541201
8.42 0.4636811
8.44 0.447605
8.46 0.4615738
8.48 0.4512763
8.5 0.4599995
8.52 0.4546151
8.54 0.4560971
8.56 0.4541199
8.58 0.456097
8.6 0.4490553
8.62 0.4611399
8.64 0.459375
8.66 0.4547804
8.68 0.4497224
8.7 0.4597825
8.72 0.4452527
8.74 0.453265
8.76 0.4643545
8.78 0.4688822
8.8 0.4564533
8.82 0.4550002
8.84 0.4480516
8.86 0.442182
8.88 0.4617622
8.9 0.4635727
8.92 0.4722544
8.94 0.4433403
8.96 0.450805
8.98 0.4478841
9 0.4530452
9.02 0.4607871
9.04 0.4652144
9.06 0.4624391
9.08 0.4511367
9.1 0.4616814
9.12 0.4464582
9.14 0.4437622
9.16 0.4423234
9.18 0.4563718
9.2 0.4697066
9.22 0.4689884
9.24 0.4306682
9.26 0.4596193
9.28 0.4700267
9.3 0.4452524
9.32 0.468641
9.34 0.4565087
9.36 0.4482185
9.38 0.4623314
9.4 0.4520513
9.42 0.4502777
9.44 0.4610045
9.46 0.4541208
9.48 0.4548077
9.5 0.4573294
9.52 0.4495002
9.54 0.4553291
9.56 0.4530998
9.58 0.4675993
9.6 0.4487761
9.62 0.4732331
9.64 0.4519404
9.66 0.4428597
9.68 0.4457859
9.7 0.4553569
9.72 0.4570281
9.74 0.4567548
9.76 0.4570282
9.78 0.4544498
9.8 0.45183
9.82 0.4534309
9.84 0.4575475
9.86 0.4621146
9.88 0.4542302
9.9 0.458176
9.92 0.4803378
9.94 0.4629523
9.96 0.4658592
9.98 0.4608144
10 0.4451129
10.02 0.4642744
10.04 0.455906
10.06 0.4561251
10.08 0.449389
10.1 0.464381
10.12 0.4550269
10.14 0.448581
10.16 0.462845
10.18 0.4496666
10.2 0.4514976
10.22 0.4624655
10.24 0.4695741
10.26 0.4451399
10.28 0.4584218
10.3 0.4538999
10.32 0.4534865
10.34 0.44685
10.36 0.4669583
10.38 0.4682151
10.4 0.4574383
10.42 0.4345401
10.44 0.4526313
10.46 0.453072
10.48 0.4520508
10.5 0.4570832
10.52 0.4503888
10.54 0.4574386
10.56 0.4430851
10.58 0.4441559
10.6 0.4413897
10.62 0.4683483
10.64 0.4532104
10.66 0.4501392
10.68 0.4637342
10.7 0.4539546
10.72 0.4272292
10.74 0.45147
10.76 0.4394028
10.78 0.4613298
10.8 0.4577392
10.82 0.4472416
10.84 0.4513038
10.86 0.4616543
10.88 0.4438745
10.9 0.4580944
10.92 0.4385768
10.94 0.464059
10.96 0.4500004
10.98 0.4633848
11 0.4677872
11.02 0.461465
11.04 0.4579572
11.06 0.4541205
11.08 0.4597825
11.1 0.4471573
11.12 0.4559329
11.14 0.4595923
11.16 0.4588024
11.18 0.4577392
11.2 0.4421824
11.22 0.4460384
11.24 0.4614655
11.26 0.4643276
11.28 0.4485807
11.3 0.4605428
11.32 0.4675733
11.34 0.4401704
11.36 0.4537901
11.38 0.4614113
11.4 0.4583401
11.42 0.4605973
11.44 0.4583937
11.46 0.4540102
11.48 0.4600545
11.5 0.4554663
11.52 0.4445506
11.54 0.4526591
11.56 0.4589664
11.58 0.4514971
11.6 0.4589393
11.62 0.4677078
11.64 0.455494
11.66 0.4635731
11.68 0.4537891
11.7 0.4539553
11.72 0.4509993
11.74 0.4459819
11.76 0.4442132
11.78 0.4472132
11.8 0.4797398
11.82 0.4665565
11.84 0.4531557
11.86 0.4719109
11.88 0.4553299
11.9 0.4648925
11.92 0.4518015
11.94 0.4532111
11.96 0.4495836
11.98 0.4503606
12 0.4649999
12.02 0.4516917
12.04 0.4674931
12.06 0.4659671
12.08 0.4665837
12.1 0.4479114
12.12 0.4551378
12.14 0.4475481
12.16 0.4524099
12.18 0.4639504
12.2 0.4602715
12.22 0.4644614
12.24 0.4638157
12.26 0.4362053
12.28 0.4442975
12.3 0.4584208
12.32 0.4561252
12.34 0.4673863
12.36 0.4642732
12.38 0.4573289
12.4 0.4403686
12.42 0.4511375
12.44 0.4688814
12.46 0.4721231
12.48 0.467493
12.5 0.4467944
12.52 0.4493046
12.54 0.4546979
12.56 0.4307556
12.58 0.4522725
12.6 0.4563171
12.62 0.4553569
12.64 0.4573022
12.66 0.4464583
12.68 0.4602986
12.7 0.4399998
12.72 0.4541751
12.74 0.4534858
12.76 0.4531558
12.78 0.4700264
12.8 0.453459
12.82 0.4697337
12.84 0.4580935
12.86 0.4584208
12.88 0.45445
12.9 0.4685354
12.92 0.4673596
12.94 0.451774
12.96 0.4337052
12.98 0.4582849
13 0.4532382
13.02 0.4589388
13.04 0.4404539
13.06 0.4576846
13.08 0.4627089
13.1 0.4652423
13.12 0.4589933
13.14 0.4472415
13.16 0.4499162
13.18 0.4649735
13.2 0.4530728
13.22 0.4662882
13.24 0.4578482
13.26 0.4643815
13.28 0.4596463
13.3 0.4682684
13.32 0.441532
13.34 0.4522438
13.36 0.4457298
13.38 0.4619524
13.4 0.4703721
13.42 0.4721758
13.44 0.4543676
13.46 0.4446069
13.48 0.4600546
13.5 0.4513596
13.52 0.4566451
13.54 0.4646235
13.56 0.4471577
13.58 0.4422099
13.6 0.4666902
13.62 0.4542296
13.64 0.4680546
13.66 0.4596195
13.68 0.4663961
13.7 0.4498059
13.72 0.4532101
13.74 0.4687215
13.76 0.4561253
13.78 0.4733917
13.8 0.4478839
13.82 0.4552746
13.84 0.4738408
13.86 0.4654834
13.88 0.4623311
13.9 0.4637347
13.92 0.4674128
13.94 0.4472975
13.96 0.4534591
13.98 0.4495273
14 0.4602715
14.02 0.4570832
14.04 0.4365206
14.06 0.4609231
14.08 0.4499716
14.1 0.480547
14.12 0.4610856
14.14 0.4600277
14.16 0.4578755
14.18 0.4557134
14.2 0.4455611
14.22 0.4387203
14.24 0.4408234
14.26 0.4503888
14.28 0.4633037
14.3 0.4606516
14.321 0.4454488
14.341 0.4511378
14.361 0.451387
14.381 0.4518852
14.401 0.443199
14.421 0.4674128
14.441 0.4648113
14.461 0.4457014
14.481 0.454258
14.501 0.4464014
14.521 0.4654829
14.541 0.4452808
14.561 0.4615189
14.581 0.4320295
14.601 0.4436778
14.621 0.4544507
14.641 0.4446057
14.661 0.4738142
14.681 0.4528239
14.701 0.434108
14.721 0.4616547
14.741 0.4494994
14.761 0.4592108
14.781 0.4707449
14.801 0.4589124
14.821 0.4502774
14.841 0.4547526
14.861 0.4654562
14.881 0.442832
14.901 0.4571654
14.921 0.4553576
14.941 0.4663418
14.961 0.4861327
14.981 0.4566186
15.001 0.4653224
15.021 0.4596469
15.041 0.455549
15.061 0.455494
15.081 0.4519399
15.101 0.4442123
15.121 0.4647854
15.141 0.4530452
15.161 0.4489153
15.181 0.4657786
15.201 0.4652143
15.221 0.4628993
15.241 0.4773362
15.261 0.4706637
15.281 0.4744997
15.301 0.4556594
15.321 0.4734455
15.341 0.4616272
15.361 0.4674128
15.381 0.4543673
15.401 0.4568097
15.421 0.4446912
15.441 0.4710362
15.461 0.4494998
15.481 0.4474652
15.501 0.4658597
15.521 0.445814
15.541 0.4694942
15.561 0.4673593
15.581 0.4615465
15.601 0.4628985
15.621 0.4083201
15.641 0.4452817
15.661 0.4671722
15.681 0.4475763
15.701 0.4746316
15.721 0.435488
15.741 0.4551373
15.761 0.4520506
15.781 0.4532659
15.801 0.4433392
15.821 0.443903
15.841 0.4561246
15.861 0.4457858
15.881 0.4472416
15.901 0.4553016
15.921 0.4633028
15.941 0.4607067
15.961 0.456317
15.981 0.4607869
16.001 0.4638154
16.021 0.4514981
16.041 0.4635992
16.061 0.44872
16.081 0.4631143
16.101 0.4577392
16.121 0.4646777
16.141 0.4632767
16.161 0.4781211
16.181 0.451221
16.201 0.4641387
16.221 0.4523823
16.241 0.4592111
16.261 0.4758672
16.281 0.4579574
16.301 0.4502493
16.321 0.4562073
16.341 0.449388
16.361 0.4652151
16.381 0.4579024
16.401 0.4519121
16.421 0.4496106
16.441 0.4530456
16.461 0.4681344
16.481 0.4667708
16.501 0.4751051
16.521 0.4477722
16.541 0.4594024
16.561 0.4555492
16.581 0.4516642
16.601 0.4801039
16.621 0.4512477
16.641 0.4557688
16.661 0.4588575
16.681 0.4614383
16.701 0.4554665
16.721 0.4548357
16.741 0.4566178
16.761 0.4439308
16.781 0.4550276
16.801 0.4434527
16.821 0.4475773
16.841 0.4486093
16.861 0.4662085
16.881 0.4723614
16.901 0.4616813
16.921 0.4734445
16.941 0.4672794
16.961 0.4557409
16.981 0.4439028
17.001 0.4674674
17.021 0.4458142
17.041 0.455769
17.061 0.4690943
17.081 0.4414749
17.101 0.4631957
17.121 0.4616816
17.141 0.4645965
17.161 0.4543954
17.181 0.4682686
17.201 0.4520516
17.221 0.457957
17.241 0.4501393
17.261 0.4595106
17.281 0.4497501
17.301 0.4443535
17.321 0.465107
17.341 0.4570561
17.361 0.4572197
17.381 0.4542581
17.401 0.4605969
17.421 0.4532661
17.441 0.4527144
17.461 0.4600816
17.481 0.4589392
17.501 0.4514979
17.521 0.4593748
17.541 0.4589934
17.561 0.4452807
17.581 0.4575212
17.601 0.4430295
17.621 0.4568639
17.641 0.4445505
17.661 0.4652424
17.681 0.4619788
17.701 0.4464583
17.721 0.4468781
17.741 0.4703984
17.761 0.4737351
17.781 0.4641391
17.801 0.4458699
17.821 0.4641389
17.841 0.4607331
17.861 0.4390326
17.881 0.4603804
17.901 0.4594837
17.921 0.4614651
17.941 0.448859
17.961 0.455768
17.981 0.4570008
18.001 0.4616815
18.021 0.4595926
18.041 0.4415884
18.061 0.4468223
18.081 0.4491377
18.101 0.4585567
18.121 0.4606793
18.141 0.459375
18.161 0.4530171
18.181 0.4510823
18.201 0.4486924
18.221 0.459728
18.241 0.443198
18.261 0.4641118
18.281 0.4637621
18.301 0.4543677
18.321 0.4519676
18.341 0.4597278
18.361 0.4563443
18.381 0.4553022
18.401 0.4360332
18.421 0.4638155
18.441 0.4709026
18.461 0.4572475
18.481 0.4616549
18.501 0.4265268
18.521 0.462115
18.541 0.4541473
18.561 0.4563166
18.581 0.4519121
18.601 0.4499998
18.621 0.4553573
18.641 0.4436778
18.661 0.4503881
18.681 0.4623036
18.701 0.4599455
18.721 0.4445785
18.741 0.4349137
18.761 0.4668244
18.781 0.4517462
18.801 0.4644893
18.821 0.4522441
18.841 0.4697342
18.861 0.461031
18.881 0.4534588
18.901 0.448163
18.921 0.4769431
18.941 0.4739199
18.961 0.4614383
18.981 0.4654566
19.001 0.4467945
19.021 0.4532931
19.041 0.4457295
19.061 0.4464582
19.081 0.4399434
19.101 0.4514419
19.121 0.4444658
19.141 0.4598643
19.161 0.4468217
19.181 0.4406244
19.201 0.4566727
19.221 0.4477996
19.241 0.4584209
19.261 0.4532381
19.281 0.4665563
19.301 0.4575481
19.321 0.4561249
19.341 0.4336185
19.361 0.4766026
19.381 0.4455331
19.401 0.4585303
19.421 0.4626287
19.441 0.4540377
19.461 0.4461782
19.481 0.4529349
19.501 0.4425489
19.521 0.4516903
19.541 0.4612483
19.561 0.4580672
19.581 0.4623042
19.601 0.4591571
19.621 0.4506938
19.641 0.4622234
19.661 0.444803
19.681 0.4548903
19.701 0.4534588
19.721 0.4572192
19.741 0.4430858
19.761 0.4618168
19.781 0.4589398
19.801 0.4597006
19.821 0.4545601
19.841 0.453486
19.861 0.4353444
19.881 0.4615737
19.901 0.4539829
19.921 0.4576572
19.941 0.4500554
19.961 0.4425776
19.981 0.4465978
&
@target G0.S3
@type xy
0 2.20285
0.02 3.564214
0.04 5.691937
0.06 3.470493
0.08 5.132019
0.1 4.78332
0.12 4.581007
0.14 4.693897
0.16 4.066651
0.18 3.703667
0.2 4.242965
0.22 4.782734
0.24 6.059706
0.26 5.189638
0.28 5.509707
0.3 6.550209
0.32 6.485287
0.34 6.301689
0.36 5.993844
0.38 6.350634
0.4 6.43479
0.42 6.697832
0.44 6.299837
0.46 4.999954
0.48 5.003423
0.5 4.917776
0.52 4.345658
0.54 4.041181
0.56 4.826453
0.58 4.958273
0.6 4.440929
0.62 3.33836
0.64 3.303346
0.66 3.315483
0.68 4.564263
0.7 4.29752
0.72 4.581143
0.74 5.349344
0.76 4.702236
0.78 4.392326
0.8 4.492886
0.82 4.525446
0.84 5.344289
0.86 5.782393
0.88 4.934048
0.9 5.382392
0.92 5.321999
0.94 4.756918
0.96 3.25163
0.98 4.492374
1 2.356464
1.02 2.756615
1.04 4.388168
1.06 3.732429
1.08 4.225521
1.1 3.803157
1.12 4.472371
1.14 4.402749
1.16 3.632358
1.18 2.424386
1.2 2.299669
1.22 2.979857
1.24 2.463534
1.26 1.826397
1.28 1.743567
1.3 1.879734
1.32 2.007019
1.34 1.764292
1.36 1.708259
1.38 1.992002
1.4 1.430349
1.42 1.894472
1.44 1.678139
1.46 0.9339294
1.48 1.96388
1.5 1.376344
1.52 1.58395
1.54 2.709257
1.56 2.221227
1.58 2.450092
1.6 2.854532
1.62 3.004031
1.64 2.727403
1.66 3.427422
1.68 2.56535
1.7 2.134011
1.72 2.835155
1.74 1.678757
1.76 2.525599
1.78 2.90091
1.8 1.445994
1.82 1.562002
1.84 1.627175
1.86 1.805055
1.88 1.288264
1.9 1.69922
1.92 1.932162
1.94 2.555866
1.96 2.624981
1.98 2.806341
2 1.842919
2.02 2.011822
2.04 2.286909
2.06 2.781052
2.08 3.230514
2.1 2.448122
2.12 3.383452
2.14 2.992039
2.16 3.057311
2.18 3.545328
2.2 3.52652
2.22 4.592745
2.24 3.851473
2.26 4.197713
2.28 4.252937
2.3 4.128495
2.32 4.472859
2.34 3.619675
2.36 4.322517
2.38 5.128379
2.4 5.262646
2.42 5.027018
2.44 3.998881
2.46 3.547175
2.48 4.535783
2.5 3.897711
2.52 4.256316
2.54 3.909044
2.56 4.327479
2.58 4.476586
2.6 4.051228
2.62 3.742609
2.64 3.024351
2.66 2.371361
2.68 2.759968
2.7 2.594243
2.72 2.343075
2.74 3.231315
2.76 3.940593
2.78 3.870959
2.8 3.048856
2.82 3.567646
2.84 3.571424
2.86 2.741254
2.88 2.920762
2.9 3.012527
2.92 2.796807
2.94 1.473126
2.96 2.412187
2.98 2.738823
3 3.338776
3.02 2.626215
3.04 2.131561
3.06 2.277987
3.08 2.459451
3.1 1.946433
3.12 1.979577
3.14 2.356019
3.16 2.414399
3.18 2.989097
3.2 2.830097
3.22 2.830256
3.24 2.918895
3.26 2.825654
3.28 3.271716
3.3 3.06145
3.32 2.69058
3.34 2.869953
3.36 3.264832
3.38 3.033262
3.4 3.284539
3.42 2.861127
3.44 2.785309
3.46 4.513807
3.48 3.283009
3.5 3.155384
3.52 4.046613
3.54 4.203917
3.56 2.700491
3.58 2.653766
3.6 3.567762
3.62 3.790017
3.64 3.672172
3.66 3.930715
3.68 3.470554
3.7 4.184961
3.72 4.479101
3.74 4.574256
3.76 3.538845
3.78 3.162108
3.8 2.29838
3.82 2.424217
3.84 2.448781
3.86 3.042323
3.88 4.96239
3.9 4.037663
3.92 4.412001
3.94 2.957507
3.96 3.747856
3.98 3.580007
4 4.040575
4.02 2.766089
4.04 3.543956
4.06 3.895581
4.08 4.43657
4.1 4.201396
4.12 4.154293
4.14 3.443188
4.16 2.593849
4.18 3.433938
4.2 2.611245
4.22 2.580334
4.24 3.537463
4.26 2.971641
4.28 2.718625
4.3 2.608069
4.32 3.123083
4.34 2.913992
4.36 2.745879
4.38 2.4772
4.4 2.59234
4.42 2.620391
4.44 2.240653
4.46 2.278584
4.48 2.748259
4.5 2.538154
4.52 2.992023
4.54 2.22005
4.56 2.503788
4.58 3.08114
4.6 3.172278
4.62 2.775581
4.64 3.521718
4.66 3.581735
4.68 2.635744
4.7 3.468706
4.72 3.417126
4.74 2.739526
4.76 2.826022
4.78 3.155713
4.8 2.502663
4.82 1.935905
4.84 2.408806
4.86 2.37721
4.88 2.034214
4.9 1.331775
4.92 1.61807
4.94 2.523712
4.96 2.876169
4.98 1.240463
5 2.349303
5.02 2.369541
5.04 2.500925
5.06 2.92603
5.08 3.342831
5.1 3.772959
5.12 3.508351
5.14 4.503082
5.16 4.474017
5.18 3.477377
5.2 3.213296
5.22 2.622294
5.24 1.693974
5.26 1.874086
5.28 1.614544
5.3 1.878922
5.32 1.474246
5.34 1.951468
5.36 1.111418
5.38 1.554549
5.4 1.266629
5.42 1.712871
5.44 1.474127
5.46 2.170196
5.48 2.113274
5.5 2.471563
5.52 2.136218
5.54 1.967765
5.56 1.921262
5.58 2.129888
5.6 2.172406
5.62 2.314768
5.64 2.60418
5.66 2.796417
5.68 2.194402
5.7 2.1099
5.72 2.130786
5.74 1.308673
5.76 1.467191
5.78 1.867137
5.8 1.243031
5.82 2.340694
5.84 2.788597
5.86 2.503707
5.88 2.7082
5.9 2.447805
5.92 1.88441
5.94 1.713848
5.96 1.989592
5.98 2.19533
6 1.900236
6.02 2.342637
6.04 1.716989
6.06 1.632889
6.08 2.151749
6.1 1.91449
6.12 1.920742
6.14 1.964504
6.16 1.763887
6.18 2.236995
6.2 2.737024
6.22 3.075105
6.24 3.826581
6.26 2.843488
6.28 3.638194
6.3 2.484361
6.32 2.472918
6.34 2.398593
6.36 2.810645
6.38 2.620425
6.4 2.254423
6.42 2.434394
6.44 2.60439
6.46 2.150163
6.48 1.627429
6.5 3.162376
6.52 5.256322
6.54 4.31639
6.56 3.869497
6.58 3.286975
6.6 2.929595
6.62 3.400669
6.64 2.195467
6.66 2.564853
6.68 2.415066
6.7 2.812388
6.72 3.525245
6.74 2.488036
6.76 1.982019
6.78 2.636769
6.8 3.604515
6.82 2.998358
6.84 3.004388
6.86 2.235655
6.88 3.17884
6.9 3.095985
6.92 2.380368
6.94 2.870474
6.96 2.742216
6.98 3.251111
7 1.911453
7.02 2.435051
7.04 1.770918
7.06 2.471361
7.08 3.372885
7.1 3.490165
7.12 3.486851
7.14 4.215688
7.16 3.581403
7.18 3.198049
7.2 4.713578
7.22 5.359212
7.24 5.195661
7.26 4.552472
7.28 5.254268
7.3 4.724775
7.32 5.640259
7.34 5.467858
7.36 4.995163
7.38 4.425557
7.4 4.444966
7.42 3.863583
7.44 5.38072
7.46 5.256439
7.48 4.919291
7.5 4.224766
7.52 3.721374
7.54 3.100234
7.56 4.221294
7.58 3.917464
7.6 3.556241
7.62 2.850815
7.64 2.78526
7.66 3.730365
7.68 3.434753
7.7 3.427656
7.72 2.952431
7.74 3.996942
7.76 3.822332
7.78 4.336675
7.8 4.23322
7.82 3.424426
7.84 3.387009
7.86 2.889948
7.88 2.698596
7.9 2.891859
7.92 4.433723
7.94 3.456157
7.96 2.167591
7.98 2.36361
8 1.698131
8.02 3.646293
8.04 3.523326
8.06 3.326425
8.08 2.896627
8.1 2.924538
8.12 2.721112
8.14 2.063855
8.16 2.094528
8.18 2.361361
8.2 2.003247
8.22 2.283972
8.24 3.077942
8.26 2.876178
8.28 2.606933
8.3 2.024142
8.32 2.322558
8.34 2.274088
8.36 1.411081
8.38 1.632559
8.4 1.833317
8.42 1.722469
8.44 1.718204
8.46 1.951563
8.48 2.069892
8.5 2.559619
8.52 2.490522
8.54 2.319036
8.56 2.68419
8.58 2.776373
8.6 2.264608
8.62 2.114415
8.64 1.807803
8.66 2.327693
8.68 2.681203
8.7 2.44801
8.72 2.361022
8.74 1.989529
8.76 2.21978
8.78 2.281743
8.8 2.093179
8.82 2.045685
8.84 2.598605
8.86 1.894426
8.88 1.819416
8.9 2.533382
8.92 3.332248
8.94 2.812637
8.96 3.700352
8.98 3.177346
9 3.782519
9.02 3.871751
9.04 4.294907
9.06 4.998191
9.08 4.442719
9.1 4.469267
9.12 4.921376
9.14 4.965234
9.16 4.185875
9.18 4.472345
9.2 4.384413
9.22 4.836647
9.24 3.162065
9.26 3.699017
9.28 3.278449
9.3 3.403825
9.32 3.378613
9.34 3.798029
9.36 3.826398
9.38 4.75807
9.4 4.132227
9.42 5.428199
9.44 4.903636
9.46 4.755005
9.48 4.204673
9.5 4.57239
9.52 5.240338
9.54 4.264842
9.56 4.629824
9.58 6.176756
9.6 5.206145
9.62 4.332903
9.64 4.5365
9.66 3.831537
9.68 4.026752
9.7 3.541007
9.72 3.756468
9.74 3.667772
9.76 2.678414
9.78 2.452881
9.8 3.94937
9.82 4.137554
9.84 4.286469
9.86 3.738518
9.88 3.41358
9.9 2.866819
9.92 2.224443
9.94 2.625476
9.96 1.805865
9.98 2.589063
10 2.369567
10.02 2.30856
10.04 2.541008
10.06 3.303914
10.08 4.574636
10.1 3.757692
10.12 3.414429
10.14 4.202642
10.16 3.692668
10.18 4.688371
10.2 4.683281
10.22 5.469876
10.24 4.293934
10.26 5.213522
10.28 3.846934
10.3 3.645439
10.32 3.17766
10.34 3.348627
10.36 4.433094
10.38 3.258489
10.4 3.931748
10.42 4.634342
10.44 4.678057
10.46 4.801515
10.48 5.664322
10.5 4.829135
10.52 5.646018
10.54 4.91391
10.56 4.135737
10.58 4.881358
10.6 4.521565
10.62 4.97519
10.64 4.510534
10.66 4.150075
10.68 3.382547
10.7 3.744082
10.72 3.21411
10.74 3.935359
10.76 3.897361
10.78 3.853206
10.8 4.387921
10.82 4.06004
10.84 4.900725
10.86 4.551541
10.88 5.602149
10.9 5.149961
10.92 4.90808
10.94 5.412534
10.96 4.843774
10.98 4.313525
11 5.404808
11.02 4.713581
11.04 5.297464
11.06 5.635603
11.08 4.80341
11.1 5.63344
11.12 5.65086
11.14 5.344376
11.16 5.150736
11.18 5.934042
11.2 5.377402
11.22 5.19012
11.24 4.391483
11.26 5.731935
11.28 4.90753
11.3 5.724375
11.32 5.042009
11.34 4.544441
11.36 4.00826
11.38 5.142679
11.4 4.638753
11.42 5.310371
11.44 5.42948
11.46 5.240945
11.48 3.944607
11.5 5.6202
11.52 6.056018
11.54 6.633102
11.56 6.732686
11.58 7.12711
11.6 6.164742
11.62 6.893566
11.64 5.442018
11.66 5.662903
11.68 6.055797
11.7 7.283658
11.72 5.708417
11.74 6.568637
11.76 7.116393
11.78 6.643172
11.8 6.271327
11.82 5.43326
11.84 5.896894
11.86 5.197754
11.88 5.024104
11.9 4.674336
11.92 5.124475
11.94 5.75141
11.96 6.012721
11.98 4.704599
12 4.220444
12.02 5.037482
12.04 4.944502
12.06 4.904862
12.08 5.439694
12.1 6.960197
12.12 6.674348
12.14 5.944826
12.16 6.500324
12.18 5.948641
12.2 5.983651
12.22 7.594534
12.24 5.474671
12.26 5.890303
12.28 6.930493
12.3 6.07328
12.32 5.826669
12.34 7.060936
12.36 6.028642
12.38 6.729573
12.4 5.674106
12.42 6.341758
12.44 5.591283
12.46 6.5381
12.48 5.700405
12.5 5.776614
12.52 5.008245
12.54 5.716008
12.56 3.35981
12.58 4.632788
12.6 3.101846
12.62 5.809563
12.64 4.762512
12.66 4.67969
12.68 4.531879
12.7 3.854053
12.72 5.32473
12.74 4.319239
12.76 4.623205
12.78 6.084647
12.8 5.026664
12.82 4.368148
12.84 4.029311
12.86 3.526341
12.88 3.610439
12.9 3.056672
12.92 2.136726
12.94 3.455148
12.96 3.489004
12.98 3.870969
13 3.245193
13.02 3.47592
13.04 3.816003
13.06 3.457965
13.08 2.354236
13.1 3.543504
13.12 2.850421
13.14 3.130819
13.16 4.060031
13.18 3.294821
13.2 3.966865
13.22 1.849236
13.24 3.097197
13.26 2.76949
13.28 3.386573
13.3 2.452682
13.32 2.925581
13.34 2.264122
13.36 1.989723
13.38 2.715907
13.4 1.758146
13.42 2.009937
13.44 1.590055
13.46 1.113396
13.48 1.197226
13.5 1.572466
13.52 1.663355
13.54 1.307097
13.56 1.424579
13.58 0.9507105
13.6 1.70025
13.62 1.354715
13.64 2.089373
13.66 1.533167
13.68 1.621249
13.7 1.783662
13.72 1.584235
13.74 1.333548
13.76 1.127586
13.78 1.845013
13.8 1.858804
13.82 1.319214
13.84 1.329558
13.86 1.828586
13.88 1.364147
13.9 1.795237
13.92 1.729314
13.94 2.351835
13.96 1.761427
13.98 1.672565
14 2.055657
14.02 3.620363
14.04 2.270519
14.06 1.392713
14.08 1.391052
14.1 1.398579
14.12 1.567881
14.14 1.99103
14.16 2.373289
14.18 1.814297
14.2 1.322053
14.22 1.231848
14.24 1.077185
14.26 0.8669776
14.28 0.6007075
14.3 0.8895788
14.321 1.806032
14.341 2.062317
14.361 1.611095
14.381 2.095096
14.401 3.684294
14.421 3.567793
14.441 3.250557
14.461 4.007227
14.481 3.306335
14.501 2.03694
14.521 2.087641
14.541 2.102624
14.561 1.766769
14.581 1.467319
14.601 1.686608
14.621 2.839177
14.641 1.904265
14.661 2.162787
14.681 3.27511
14.701 2.382205
14.721 2.321346
14.741 2.518005
14.761 2.759841
14.781 3.285366
14.801 4.115671
14.821 4.28866
14.841 2.946532
14.861 3.126151
14.881 1.733818
14.901 2.283085
14.921 1.736246
14.941 2.620801
14.961 2.032591
14.981 1.622761
15.001 1.413913
15.021 1.646245
15.041 1.881197
15.061 2.035448
15.081 2.309507
15.101 1.826677
15.121 2.264431
15.141 1.563017
15.161 1.798812
15.181 1.896114
15.201 1.814476
15.221 1.330395
15.241 2.135263
15.261 1.586103
15.281 1.234616
15.301 2.200806
15.321 1.574016
15.341 2.364292
15.361 2.17817
15.381 1.653565
15.401 1.188508
15.421 1.453616
15.441 1.561681
15.461 1.310648
15.481 2.112877
15.501 1.435922
15.521 1.895679
15.541 1.458775
15.561 1.931482
15.581 1.967092
15.601 1.562778
15.621 1.72812
15.641 2.049427
15.661 2.242342
15.681 2.380872
15.701 1.733263
15.721 1.832792
15.741 1.674171
15.761 1.456313
15.781 0.9037286
15.801 1.076963
15.821 1.983545
15.841 1.901032
15.861 1.311774
15.881 1.655967
15.901 1.722469
15.921 1.810422
15.941 1.897374
15.961 1.453865
15.981 1.363112
16.001 1.633493
16.021 1.569307
16.041 1.30195
16.061 1.459195
16.081 1.921464
16.101 1.671264
16.121 2.511663
16.141 2.200574
16.161 1.503446
16.181 1.855943
16.201 1.6818
16.221 1.564241
16.241 1.036364
16.261 1.209638
16.281 1.58582
16.301 1.020662
16.321 1.597201
16.341 1.380072
16.361 1.52317
16.381 1.41875
16.401 1.223693
16.421 2.146515
16.441 1.512291
16.461 0.9179323
16.481 1.708142
16.501 1.703357
16.521 1.75227
16.541 1.70842
16.561 2.478083
16.581 2.672354
16.601 2.101125
16.621 2.573417
16.641 2.147493
16.661 2.905963
16.681 2.10605
16.701 1.914171
16.721 2.836032
16.741 2.605019
16.761 2.86021
16.781 3.2136
16.801 2.626224
16.821 2.323348
16.841 3.473345
16.861 4.060289
16.881 4.433999
16.901 4.389815
16.921 4.700133
16.941 5.987593
16.961 5.974719
16.981 6.968157
17.001 6.789361
17.021 5.153661
17.041 4.441627
17.061 4.848928
17.081 4.787873
17.101 5.067664
17.121 4.90149
17.141 5.177685
17.161 4.674915
17.181 4.100414
17.201 5.288216
17.221 4.991195
17.241 6.257088
17.261 5.809172
17.281 5.670474
17.301 6.536981
17.321 7.12395
17.341 6.341084
17.361 5.424078
17.381 5.622148
17.401 4.132935
17.421 5.261775
17.441 4.842236
17.461 4.721369
17.481 5.342872
17.501 4.918714
17.521 5.509833
17.541 5.864737
17.561 6.154791
17.581 5.426468
17.601 5.084136
17.621 5.14088
17.641 5.257657
17.661 5.3868
17.681 5.248843
17.701 2.442585
17.721 3.815033
17.741 3.672965
17.761 4.84818
17.781 5.190042
17.801 4.424469
17.821 4.626287
17.841 4.895084
17.861 5.72357
17.881 6.09136
17.901 5.227834
17.921 6.349813
17.941 6.507019
17.961 7.109038
17.981 6.911935
18.001 7.146645
18.021 6.096724
18.041 6.805751
18.061 6.149377
18.081 7.532349
18.101 6.110215
18.121 5.090014
18.141 3.086608
18.161 2.917726
18.181 3.301402
18.201 4.690466
18.221 2.811236
18.241 2.631891
18.261 2.354119
18.281 2.395173
18.301 2.551809
18.321 1.744627
18.341 3.171695
18.361 4.205618
18.381 4.138294
18.401 4.131927
18.421 2.638262
18.441 2.250744
18.461 2.319407
18.481 2.941488
18.501 2.90942
18.521 2.136586
18.541 2.830521
18.561 3.825408
18.581 3.997615
18.601 3.077459
18.621 5.426476
18.641 4.254424
18.661 4.927509
18.681 4.652789
18.701 5.340488
18.721 5.324437
18.741 5.281356
18.761 5.235697
18.781 5.660143
18.801 6.113935
18.821 4.96678
18.841 3.517933
18.861 2.691468
18.881 5.543766
18.901 5.873973
18.921 6.049664
18.941 6.838626
18.961 5.825251
18.981 5.362672
19.001 5.490164
19.021 5.361328
19.041 4.152606
19.061 6.173655
19.081 6.284707
19.101 7.183401
19.121 6.142817
19.141 7.125653
19.161 5.772578
19.181 6.56887
19.201 6.289978
19.221 6.557001
19.241 5.531784
19.261 4.484752
19.281 4.104257
19.301 4.525939
19.321 4.145871
19.341 3.540795
19.361 4.072112
19.381 3.450467
19.401 3.400018
19.421 2.71955
19.441 3.77254
19.461 4.730525
19.481 4.096193
19.501 4.869225
19.521 3.48923
19.541 2.619145
19.561 1.912544
19.581 2.576053
19.601 2.394301
19.621 2.088523
19.641 2.233686
19.661 1.105599
19.681 1.868107
19.701 1.649394
19.721 1.405285
19.741 2.152864
19.761 1.883382
19.781 2.40242
19.801 3.412601
19.821 1.794513
19.841 2.000081
19.861 2.163614
19.881 1.093217
19.901 2.39718
19.921 2.835675
19.941 3.175378
19.961 2.874135
19.981 3.612569
&
@target G1.S0
@type xy
0 1014
0.02 0
0.04 1
0.06 56
0.08 4
0.1 0
0.12 332
0.14 8909
0.16 8446
0.18 8659
0.2 9747
0.22 10202
0.24 11300
0.26 13030
0.28 14571
0.3 13314
0.32 12966
0.34 14523
0.36 13564
0.38 12055
0.4 12055
0.42 12080
0.44 12504
0.46 11734
0.48 12289
0.5 12472
0.52 10657
0.54 12219
0.56 13494
0.58 13532
0.6 13892
0.62 13793
0.64 13726
0.66 14214
0.68 14188
0.7 15058
0.72 13014
0.74 13975
0.76 14300
0.78 14162
0.8 11796
0.82 11992
0.84 13971
0.86 13661
0.88 14509
0.9 13289
0.92 12415
0.94 14757
0.96 16336
0.98 13377
1 12966
1.02 13234
1.04 13860
1.06 12984
1.08 14325
1.1 13322
1.12 14586
1.14 14466
1.16 13735
1.18 14551
1.2 14089
1.22 16173
1.24 13991
1.26 15970
1.28 14938
1.3 14881
1.32 15286
1.34 16129
1.36 16171
1.38 13274
1.4 15142
1.42 14246
1.44 15722
1.46 15906
1.48 15174
1.5 14304
1.52 13298
1.54 13611
1.56 10899
1.58 11940
1.6 12701
1.62 12502
1.64 12001
1.66 11569
1.68 12598
1.7 13096
1.72 13304
1.74 11899
1.76 13651
1.78 12764
1.8 11811
1.82 13153
1.84 12519
1.86 11986
1.88 12605
1.9 13114
1.92 11965
1.94 10395
1.96 12605
1.98 12932
2 13503
2.02 14038
2.04 12168
2.06 13331
2.08 13039
2.1 11528
2.12 11924
2.14 11339
2.16 13539
2.18 13728
2.2 13696
2.22 13519
2.24 14710
2.26 13724
2.28 13793
2.3 14962
2.32 12987
2.34 13158
2.36 15167
2.38 12273
2.4 13285
2.42 14233
2.44 12057
2.46 9954
2.48 11631
2.5 12335
2.52 12069
2.54 12710
2.56 12491
2.58 13690
2.6 12608
2.62 12754
2.64 14474
2.66 14584
2.68 14142
2.7 13564
2.72 13515
2.74 13765
2.76 13517
2.78 13339
2.8 14101
2.82 12316
2.84 12829
2.86 13877
2.88 15243
2.9 14207
2.92 13838
2.94 12324
2.96 12885
2.98 12828
3 12078
3.02 12931
3.04 12493
3.06 13643
3.08 12988
3.1 14726
3.12 13977
3.14 13408
3.16 12944
3.18 10829
3.2 14004
3.22 11598
3.24 13504
3.26 14944
3.28 13899
3.3 13947
3.32 12978
3.34 14010
3.36 14501
3.38 13734
3.4 13894
3.42 15426
3.44 14302
3.46 12927
3.48 14084
3.5 13657
3.52 14101
3.54 13614
3.56 13906
3.58 13441
3.6 13349
3.62 14303
3.64 13538
3.66 13265
3.68 14157
3.7 14041
3.72 13349
3.74 12273
3.76 12151
3.78 13496
3.8 13125
3.82 12849
3.84 12698
3.86 11314
3.88 10932
3.9 11574
3.92 11961
3.94 11923
3.96 12927
3.98 13144
4 11679
4.02 13344
4.04 11295
4.06 11311
4.08 11563
4.1 12094
4.12 11804
4.14 14026
4.16 14906
4.18 13363
4.2 13745
4.22 14591
4.24 13127
4.26 14335
4.28 14241
4.3 12460
4.32 13801
4.34 14186
4.36 13015
4.38 13061
4.4 15018
4.42 15168
4.44 14199
4.46 13386
4.48 13023
4.5 13307
4.52 13385
4.54 13321
4.56 12552
4.58 12062
4.6 11327
4.62 11616
4.64 10966
4.66 11987
4.68 11469
4.7 11431
4.72 10386
4.74 9630
4.76 9951
4.78 9474
4.8 9059
4.82 9155
4.84 10415
4.86 10125
4.88 10042
4.9 11375
4.92 10835
4.94 10182
4.96 8336
4.98 11633
5 9359
5.02 10896
5.04 11404
5.06 10231
5.08 11088
5.1 11489
5.12 10587
5.14 9530
5.16 9731
5.18 10709
5.2 9530
5.22 8763
5.24 10011
5.26 10707
5.28 9739
5.3 10671
5.32 11565
5.34 11264
5.36 11943
5.38 12290
5.4 12848
5.42 9669
5.44 9070
5.46 9795
5.48 10144
5.5 11917
5.52 12471
5.54 12608
5.56 12900
5.58 13315
5.6 10882
5.62 11605
5.64 11087
5.66 11179
5.68 11730
5.7 11658
5.72 15576
5.74 14789
5.76 14307
5.78 14497
5.8 14315
5.82 14048
5.84 13855
5.86 14161
5.88 13976
5.9 14762
5.92 15527
5.94 14938
5.96 14524
5.98 14657
6 14675
6.02 15193
6.04 14187
6.06 14826
6.08 14443
6.1 15750
6.12 14146
6.14 13427
6.16 14263
6.18 15367
6.2 14275
6.22 14288
6.24 16584
6.26 15107
6.28 14604
6.3 13573
6.32 13358
6.34 11627
6.36 14808
6.38 13721
6.4 14795
6.42 13793
6.44 13169
6.46 13625
6.48 13880
6.5 13514
6.52 14165
6.54 14549
6.56 14798
6.58 14945
6.6 15549
6.62 14620
6.64 15440
6.66 14341
6.68 14378
6.7 14376
6.72 14181
6.74 13461
6.76 14536
6.78 15414
6.8 14070
6.82 13495
6.84 11557
6.86 12572
6.88 12326
6.9 13066
6.92 12952
6.94 12384
6.96 12387
6.98 13044
7 13395
7.02 12356
7.04 13495
7.06 12289
7.08 14076
7.1 13236
7.12 13510
7.14 14161
7.16 12785
7.18 12969
7.2 13182
7.22 13761
7.24 15295
7.26 14986
7.28 14069
7.3 13710
7.32 14941
7.34 14051
7.36 14102
7.38 15210
7.4 14606
7.42 13061
7.44 13469
7.46 13126
7.48 13990
7.5 14105
7.52 13381
7.54 13468
7.56 14106
7.58 13319
7.6 12442
7.62 12019
7.64 12544
7.66 12020
7.68 13526
7.7 12072
7.72 12609
7.74 12560
7.76 12435
7.78 13577
7.8 12812
7.82 12706
7.84 13180
7.86 14252
7.88 13295
7.9 14603
7.92 14496
7.94 14895
7.96 14460
7.98 15619
8 15227
8.02 12522
8.04 13633
8.06 14600
8.08 15332
8.1 13803
8.12 13140
8.14 12196
8.16 11958
8.18 12802
8.2 11540
8.22 13568
8.24 12082
8.26 12869
8.28 13259
8.3 12810
8.32 12828
8.34 13974
8.36 14436
8.38 14430
8.4 15016
8.42 14803
8.44 13671
8.46 15143
8.48 13322
8.5 13419
8.52 11836
8.54 11517
8.56 11393
8.58 11871
8.6 12336
8.62 11876
8.64 11657
8.66 12396
8.68 10433
8.7 11473
8.72 10724
8.74 10890
8.76 11391
8.78 10463
8.8 9538
8.82 11059
8.84 9635
8.86 9341
8.88 10311
8.9 11430
8.92 10167
8.94 11158
8.96 12024
8.98 11503
9 10527
9.02 12172
9.04 10721
9.06 10137
9.08 10475
9.1 11067
9.12 10138
9.14 10898
9.16 10016
9.18 10532
9.2 10138
9.22 9610
9.24 11316
9.26 9692
9.28 8998
9.3 10164
9.32 10894
9.34 11247
9.36 11479
9.38 10402
9.4 10434
9.42 10818
9.44 12039
9.46 12060
9.48 12433
9.5 12624
9.52 12664
9.54 12834
9.56 10971
9.58 12744
9.6 12347
9.62 12672
9.64 11511
9.66 12154
9.68 14022
9.7 11142
9.72 11617
9.74 11367
9.76 11548
9.78 11641
9.8 12085
9.82 12444
9.84 10680
9.86 10813
9.88 12403
9.9 10186
9.92 11930
9.94 12896
9.96 12645
9.98 10863
10 10967
10.02 12632
10.04 11236
10.06 10679
10.08 10332
10.1 10412
10.12 9417
10.14 9482
10.16 10769
10.18 11277
10.2 12880
10.22 13535
10.24 11876
10.26 13227
10.28 12198
10.3 13556
10.32 11594
10.34 12195
10.36 12833
10.38 12183
10.4 13785
10.42 11828
10.44 11427
10.46 12178
10.48 10864
10.5 12323
10.52 12111
10.54 9622
10.56 10413
10.58 9765
10.6 10567
10.62 10711
10.64 11981
10.66 11764
10.68 12671
10.7 11617
10.72 13002
10.74 11413
10.76 11728
10.78 11352
10.8 9950
10.82 10013
10.84 10901
10.86 10383
10.88 9976
10.9 9915
10.92 9581
10.94 11044
10.96 11174
10.98 9772
11 9604
11.02 10059
11.04 9840
11.06 10051
11.08 8688
11.1 9116
11.12 8439
11.14 8400
11.16 10414
11.18 9410
11.2 7585
11.22 7612
11.24 7948
11.26 9477
11.28 11516
11.3 10000
11.32 9712
11.34 9901
11.36 11839
11.38 9803
11.4 11912
11.42 11176
11.44 10497
11.46 10569
11.48 10501
11.5 8374
11.52 9055
11.54 8169
11.56 7533
11.58 6262
11.6 5175
11.62 4480
11.64 5045
11.66 6462
11.68 6410
11.7 4977
11.72 4344
11.74 5170
11.76 5656
11.78 7246
11.8 8146
11.82 7958
11.84 10266
11.86 10277
11.88 8444
11.9 10772
11.92 9776
11.94 10276
11.96 8104
11.98 11919
12 10375
12.02 8676
12.04 9630
12.06 8983
12.08 9926
12.1 8907
12.12 10300
12.14 11423
12.16 10166
12.18 10882
12.2 13315
12.22 11564
12.24 14255
12.26 12209
12.28 11907
12.3 12693
12.32 10792
12.34 11123
12.36 10780
12.38 9357
12.4 8651
12.42 10180
12.44 7446
12.46 8445
12.48 8645
12.5 9861
12.52 9827
12.54 8720
12.56 9702
12.58 10962
12.6 10936
12.62 12914
12.64 12534
12.66 10450
12.68 11657
12.7 12079
12.72 9586
12.74 9711
12.76 9903
12.78 10236
12.8 9655
12.82 9195
12.84 9254
12.86 8990
12.88 10474
12.9 9644
12.92 9943
12.94 9364
12.96 12376
12.98 12953
13 13577
13.02 11150
13.04 11305
13.06 9486
13.08 10015
13.1 10619
13.12 9174
13.14 7562
13.16 8038
13.18 7683
13.2 9634
13.22 11701
13.24 9788
13.26 10727
13.28 10992
13.3 11760
13.32 12037
13.34 12172
13.36 8485
13.38 7921
13.4 7558
13.42 8032
13.44 10382
13.46 9389
13.48 10423
13.5 10413
13.52 9309
13.54 10303
13.56 10763
13.58 11126
13.6 9930
13.62 10252
13.64 11469
13.66 12980
13.68 11451
13.7 12570
13.72 11026
13.74 12776
13.76 11261
13.78 11367
13.8 12154
13.82 10823
13.84 11870
13.86 11599
13.88 12151
13.9 11569
13.92 11620
13.94 12703
13.96 14008
13.98 14238
14 14636
14.02 14688
14.04 13293
14.06 15122
14.08 15773
14.1 15673
14.12 17474
14.14 15987
14.16 15429
14.18 14392
14.2 15491
14.22 15714
14.24 15234
14.26 15221
14.28 14886
14.3 14928
14.321 14688
14.341 14340
14.361 12590
14.381 14479
14.401 14612
14.421 11283
14.441 12247
14.461 10486
14.481 10748
14.501 12126
14.521 10854
14.541 12885
14.561 12124
14.581 11794
14.601 11999
14.621 9611
14.641 11312
14.661 11039
14.681 9940
14.701 10314
14.721 9014
14.741 8297
14.761 8957
14.781 10014
14.801 10372
14.821 10510
14.841 9742
14.861 10044
14.881 10152
14.901 10400
14.921 8828
14.941 9851
14.961 8797
14.981 9440
15.001 8385
15.021 8241
15.041 7272
15.061 6990
15.081 7252
15.101 9916
15.121 9903
15.141 10616
15.161 10384
15.181 10020
15.201 10615
15.221 10477
15.241 8318
15.261 8368
15.281 11688
15.301 11818
15.321 12498
15.341 11734
15.361 10711
15.381 11634
15.401 12460
15.421 13034
15.441 11172
15.461 11270
15.481 10036
15.501 11211
15.521 11438
15.541 11674
15.561 12044
15.581 11728
15.601 10679
15.621 10990
15.641 11435
15.661 9395
15.681 10639
15.701 9459
15.721 11085
15.741 10342
15.761 9618
15.781 11596
15.801 11222
15.821 11616
15.841 13218
15.861 13662
15.881 12350
15.901 12458
15.921 12979
15.941 12040
15.961 12771
15.981 14563
16.001 15443
16.021 14561
16.041 14950
16.061 14862
16.081 12661
16.101 13989
16.121 13051
16.141 13658
16.161 13357
16.181 13555
16.201 13003
16.221 12929
16.241 12863
16.261 13124
16.281 13491
16.301 13674
16.321 14010
16.341 14681
16.361 14058
16.381 13735
16.401 13002
16.421 13411
16.441 14064
16.461 14644
16.481 14675
16.501 13834
16.521 15219
16.541 14517
16.561 14537
16.581 14119
16.601 14298
16.621 14598
16.641 15455
16.661 16552
16.681 16350
16.701 15552
16.721 14057
16.741 15778
16.761 15170
16.781 15661
16.801 16391
16.821 16505
16.841 14695
16.861 15804
16.881 16388
16.901 16078
16.921 15382
16.941 16094
16.961 15310
16.981 14720
17.001 15472
17.021 16342
17.041 13986
17.061 13598
17.081 15668
17.101 15530
17.121 15180
17.141 14683
17.161 13625
17.181 13818
17.201 13072
17.221 14549
17.241 15063
17.261 14903
17.281 12970
17.301 13936
17.321 13670
17.341 13646
17.361 14939
17.381 12984
17.401 12866
17.421 13059
17.441 14110
17.461 15482
17.481 16383
17.501 14459
17.521 15437
17.541 15924
17.561 14459
17.581 15263
17.601 14358
17.621 14809
17.641 14463
17.661 14248
17.681 15029
17.701 14212
17.721 14667
17.741 13417
17.761 14391
17.781 11758
17.801 13092
17.821 12955
17.841 13651
17.861 11533
17.881 14075
17.901 12212
17.921 15927
17.941 14694
17.961 14609
17.981 14922
18.001 15021
18.021 14188
18.041 12517
18.061 11264
18.081 10925
18.101 9762
18.121 12288
18.141 11529
18.161 11714
18.181 10682
18.201 13369
18.221 14113
18.241 11616
18.261 13678
18.281 14169
18.301 13607
18.321 14066
18.341 13730
18.361 14013
18.381 12219
18.401 12600
18.421 10710
18.441 10946
18.461 11029
18.481 11404
18.501 11165
18.521 12195
18.541 11572
18.561 10426
18.581 9842
18.601 9992
18.621 10691
18.641 10150
18.661 11115
18.681 10772
18.701 10369
18.721 9762
18.741 10217
18.761 11002
18.781 9687
18.801 8902
18.821 11225
18.841 10353
18.861 10687
18.881 12390
18.901 13156
18.921 11003
18.941 12386
18.961 11503
18.981 12547
19.001 12834
19.021 12702
19.041 13135
19.061 13424
19.081 11905
19.101 12489
19.121 11627
19.141 11530
19.161 11882
19.181 12766
19.201 13041
19.221 12798
19.241 13215
19.261 12719
19.281 13394
19.301 14344
19.321 13959
19.341 13314
19.361 13759
19.381 13334
19.401 12913
19.421 13204
19.441 13658
19.461 13635
19.481 13733
19.501 11758
19.521 11422
19.541 11670
19.561 12730
19.581 12273
19.601 12294
19.621 11775
19.641 12994
19.661 14169
19.681 13049
19.701 12660
19.721 14112
19.741 13223
19.761 14399
19.781 12318
19.801 11784
19.821 12504
19.841 11205
19.861 11432
19.881 13977
19.901 12040
19.921 13153
19.941 12272
19.961 12773
19.981 13285
&
@target G1.S1
@type xy
0 250
0.02 0
0.04 0
0.06 46
0.08 0
0.1 1
0.12 603
0.14 7954
0.16 9501
0.18 8083
0.2 8096
0.22 6834
0.24 5097
0.26 4989
0.28 2637
0.3 3623
0.32 3179
0.34 2621
0.36 3252
0.38 4169
0.4 4718
0.42 4436
0.44 3667
0.46 4445
0.48 3878
0.5 5087
0.52 5253
0.54 5326
0.56 4196
0.58 2438
0.6 2328
0.62 2759
0.64 2461
0.66 1684
0.68 1975
0.7 2371
0.72 1804
0.74 1667
0.76 1612
0.78 2736
0.8 2464
0.82 3315
0.84 2428
0.86 2872
0.88 2870
0.9 2658
0.92 2910
0.94 2629
0.96 2470
0.98 3285
1 2583
1.02 2722
1.04 2387
1.06 2787
1.08 2664
1.1 2790
1.12 1458
1.14 989
1.16 2025
1.18 2400
1.2 1552
1.22 1230
1.24 927
1.26 959
1.28 779
1.3 1310
1.32 1010
1.34 1784
1.36 1422
1.38 1695
1.4 1992
1.42 2183
1.44 1720
1.46 2734
1.48 3876
1.5 2746
1.52 2874
1.54 2957
1.56 3717
1.58 4118
1.6 3722
1.62 4276
1.64 3831
1.66 4000
1.68 3962
1.7 3740
1.72 3403
1.74 3803
1.76 3013
1.78 3517
1.8 3360
1.82 3465
1.84 4169
1.86 4662
1.88 4872
1.9 3715
1.92 3893
1.94 4017
1.96 3099
1.98 2148
2 2685
2.02 1765
2.04 2604
2.06 2660
2.08 3359
2.1 3157
2.12 2648
2.14 2100
2.16 3195
2.18 2432
2.2 2039
2.22 2174
2.24 2604
2.26 1986
2.28 1410
2.3 1563
2.32 1919
2.34 1853
2.36 1499
2.38 2355
2.4 1894
2.42 3532
2.44 3827
2.46 4944
2.48 2784
2.5 3321
2.52 3739
2.54 3165
2.56 3758
2.58 2933
2.6 3479
2.62 3271
2.64 2483
2.66 1846
2.68 1994
2.7 2355
2.72 2204
2.74 1971
2.76 2099
2.78 2642
2.8 1718
2.82 2804
2.84 3278
2.86 2276
2.88 1284
2.9 1419
2.92 2604
2.94 2464
2.96 2895
2.98 2341
3 4461
3.02 3010
3.04 3259
3.06 2057
3.08 1325
3.1 1533
3.12 2140
3.14 2276
3.16 2770
3.18 2517
3.2 3212
3.22 2560
3.24 2788
3.26 1692
3.28 1615
3.3 1411
3.32 1716
3.34 1284
3.36 1818
3.38 1605
3.4 1243
3.42 1235
3.44 1957
3.46 2056
3.48 1114
3.5 1385
3.52 1601
3.54 1880
3.56 2020
3.58 2216
3.6 2150
3.62 2295
3.64 2174
3.66 2203
3.68 2143
3.7 2428
3.72 2218
3.74 2790
3.76 2974
3.78 2517
3.8 2698
3.82 3320
3.84 3400
3.86 3470
3.88 3355
3.9 3044
3.92 3935
3.94 3625
3.96 2192
3.98 3243
4 3573
4.02 3317
4.04 4419
4.06 4036
4.08 3310
4.1 3663
4.12 3296
4.14 2683
4.16 2057
4.18 1787
4.2 2036
4.22 2045
4.24 1170
4.26 2397
4.28 1764
4.3 2370
4.32 1827
4.34 1458
4.36 1797
4.38 2664
4.4 2104
4.42 1620
4.44 2294
4.46 2982
4.48 3035
4.5 3192
4.52 2766
4.54 3126
4.56 2797
4.58 3800
4.6 4056
4.62 4237
4.64 4113
4.66 4444
4.68 3883
4.7 3715
4.72 4637
4.74 4975
4.76 5007
4.78 5599
4.8 5729
4.82 5407
4.84 5834
4.86 5632
4.88 4406
4.9 5193
4.92 3848
4.94 5508
4.96 5683
4.98 4712
5 4909
5.02 3966
5.04 3875
5.06 4850
5.08 4370
5.1 3207
5.12 5200
5.14 6098
5.16 5876
5.18 6268
5.2 6904
5.22 7275
5.24 6199
5.26 4975
5.28 6599
5.3 5343
5.32 3675
5.34 4201
5.36 3747
5.38 3425
5.4 3988
5.42 5167
5.44 7374
5.46 5888
5.48 6792
5.5 4399
5.52 3974
5.54 3734
5.56 3367
5.58 3876
5.6 4393
5.62 4478
5.64 4164
5.66 4548
5.68 4067
5.7 4128
5.72 2572
5.74 1984
5.76 1815
5.78 1363
5.8 1234
5.82 1837
5.84 2251
5.86 926
5.88 1340
5.9 844
5.92 886
5.94 826
5.96 660
5.98 511
6 809
6.02 671
6.04 1172
6.06 619
6.08 669
6.1 658
6.12 241
6.14 254
6.16 619
6.18 497
6.2 1157
6.22 808
6.24 753
6.26 1506
6.28 1089
6.3 2383
6.32 2568
6.34 1939
6.36 1734
6.38 1271
6.4 2017
6.42 955
6.44 1353
6.46 2567
6.48 1593
6.5 2265
6.52 1537
6.54 1243
6.56 628
6.58 67
6.6 183
6.62 97
6.64 505
6.66 298
6.68 517
6.7 1392
6.72 679
6.74 1678
6.76 1066
6.78 1638
6.8 1909
6.82 1541
6.84 3080
6.86 3434
6.88 3279
6.9 2624
6.92 3402
6.94 3502
6.96 3481
6.98 3005
7 3184
7.02 3664
7.04 3420
7.06 2617
7.08 2775
7.1 1358
7.12 1778
7.14 2921
7.16 2744
7.18 2953
7.2 1748
7.22 881
7.24 425
7.26 1089
7.28 1845
7.3 1257
7.32 1471
7.34 928
7.36 1338
7.38 366
7.4 644
7.42 2385
7.44 1393
7.46 2156
7.48 2405
7.5 1972
7.52 1876
7.54 1778
7.56 2076
7.58 2722
7.6 2957
7.62 3135
7.64 2841
7.66 2265
7.68 2287
7.7 3188
7.72 3670
7.74 4676
7.76 3317
7.78 1881
7.8 2172
7.82 1490
7.84 2002
7.86 2386
7.88 2926
7.9 1410
7.92 859
7.94 429
7.96 429
7.98 492
8 950
8.02 1125
8.04 947
8.06 767
8.08 780
8.1 1134
8.12 1366
8.14 2020
8.16 2478
8.18 2630
8.2 2592
8.22 2453
8.24 3040
8.26 2932
8.28 1827
8.3 1594
8.32 2007
8.34 1859
8.36 712
8.38 1638
8.4 1378
8.42 321
8.44 1041
8.46 972
8.48 1339
8.5 1598
8.52 3150
8.54 3010
8.56 3577
8.58 3097
8.6 3106
8.62 4121
8.64 4586
8.66 3764
8.68 4459
8.7 4025
8.72 4185
8.74 4872
8.76 4801
8.78 4750
8.8 5999
8.82 5619
8.84 5272
8.86 5861
8.88 5934
8.9 6086
8.92 4497
8.94 4428
8.96 3722
8.98 5468
9 5977
9.02 4542
9.04 5048
9.06 4313
9.08 4358
9.1 3857
9.12 4134
9.14 4925
9.16 4405
9.18 4463
9.2 5903
9.22 5889
9.24 4970
9.26 4858
9.28 6117
9.3 4813
9.32 4319
9.34 3513
9.36 4510
9.38 5531
9.4 4471
9.42 4408
9.44 2868
9.46 2327
9.48 3188
9.5 3353
9.52 2614
9.54 3414
9.56 3164
9.58 4140
9.6 3928
9.62 3305
9.64 3348
9.66 3062
9.68 2903
9.7 4036
9.72 3736
9.74 3690
9.76 3479
9.78 3996
9.8 3989
9.82 4438
9.84 4670
9.86 5368
9.88 4067
9.9 5052
9.92 5326
9.94 3368
9.96 4760
9.98 5083
10 4635
10.02 4674
10.04 4975
10.06 5180
10.08 5200
10.1 6217
10.12 8625
10.14 6598
10.16 5695
10.18 4672
10.2 3640
10.22 4433
10.24 3488
10.26 3854
10.28 3563
10.3 3454
10.32 3422
10.34 3589
10.36 3903
10.38 3412
10.4 3802
10.42 2962
10.44 4016
10.46 4581
10.48 4047
10.5 2683
10.52 4277
10.54 5189
10.56 4505
10.58 5382
10.6 4281
10.62 5226
10.64 4835
10.66 3732
10.68 3997
10.7 3414
10.72 3750
10.74 2868
10.76 5536
10.78 4281
10.8 3708
10.82 4895
10.84 5522
10.86 4626
10.88 4316
10.9 4169
10.92 4242
10.94 3269
10.96 3276
10.98 4379
11 4709
11.02 4566
11.04 4562
11.06 6481
11.08 7068
11.1 6771
11.12 6528
11.14 6394
11.16 5418
11.18 6027
11.2 7271
11.22 7294
11.24 6712
11.26 6366
11.28 5318
11.3 5138
11.32 6226
11.34 5037
11.36 3926
11.38 4530
11.4 3680
11.42 3675
11.44 4711
11.46 4974
11.48 4902
11.5 5120
11.52 5706
11.54 6437
11.56 8691
11.58 9536
11.6 10093
11.62 11966
11.64 9842
11.66 9841
11.68 9664
11.7 10754
11.72 12199
11.74 11625
11.76 9190
11.78 7350
11.8 7029
11.82 6744
11.84 6052
11.86 5172
11.88 7452
11.9 5896
11.92 5014
11.94 6479
11.96 7671
11.98 4482
12 5206
12.02 6585
12.04 6025
12.06 7034
12.08 5918
12.1 6043
12.12 4817
12.14 5374
12.16 5479
12.18 5773
12.2 4087
12.22 4459
12.24 2642
12.26 3388
12.28 4682
12.3 4665
12.32 4934
12.34 3925
12.36 5227
12.38 6615
12.4 7122
12.42 7085
12.44 7644
12.46 6392
12.48 6760
12.5 3936
12.52 4845
12.54 5978
12.56 6350
12.58 6100
12.6 4277
12.62 3922
12.64 4951
12.66 6133
12.68 4506
12.7 4202
12.72 5116
12.74 6208
12.76 7743
12.78 7431
12.8 7613
12.82 8612
12.84 9432
12.86 8507
12.88 7332
12.9 8999
12.92 6148
12.94 8457
12.96 5370
12.98 3004
13 3859
13.02 4932
13.04 5160
13.06 6397
13.08 7319
13.1 6400
13.12 6522
13.14 8198
13.16 8286
13.18 8053
13.2 6935
13.22 5030
13.24 5503
13.26 5092
13.28 5820
13.3 5866
13.32 4334
13.34 4540
13.36 7054
13.38 7364
13.4 9108
13.42 7371
13.44 6289
13.46 8103
13.48 7067
13.5 5727
13.52 6897
13.54 4528
13.56 4363
13.58 5051
13.6 5188
13.62 5725
13.64 4306
13.66 2298
13.68 3628
13.7 3385
13.72 3514
13.74 3822
13.76 4232
13.78 2413
13.8 2977
13.82 3971
13.84 3884
13.86 3794
13.88 3833
13.9 3181
13.92 3691
13.94 1930
13.96 2338
13.98 2443
14 2249
14.02 1250
14.04 1773
14.06 1584
14.08 439
14.1 370
14.12 110
14.14 221
14.16 246
14.18 391
14.2 441
14.22 688
14.24 381
14.26 357
14.28 591
14.3 548
14.321 1235
14.341 1588
14.361 2807
14.381 1493
14.401 2253
14.421 3557
14.441 2243
14.461 3174
14.481 4248
14.501 4133
14.521 3341
14.541 3712
14.561 3586
14.581 4610
14.601 5065
14.621 5454
14.641 5289
14.661 5845
14.681 4519
14.701 5707
14.721 6374
14.741 6944
14.761 6435
14.781 5195
14.801 5965
14.821 6453
14.841 7680
14.861 6397
14.881 7266
14.901 6869
14.921 8186
14.941 8418
14.961 8455
14.981 10085
15.001 7745
15.021 9714
15.041 11592
15.061 10942
15.081 9636
15.101 8687
15.121 7853
15.141 7268
15.161 6471
15.181 7720
15.201 6568
15.221 7230
15.241 8129
15.261 8763
15.281 6639
15.301 4874
15.321 6245
15.341 4760
15.361 7403
15.381 5392
15.401 5409
15.421 4877
15.441 5580
15.461 6045
15.481 7003
15.501 6744
15.521 5440
15.541 6314
15.561 7156
15.581 6551
15.601 7723
15.621 6790
15.641 6648
15.661 6124
15.681 6797
15.701 7404
15.721 7293
15.741 8088
15.761 8592
15.781 8787
15.801 6387
15.821 5681
15.841 5176
15.861 4890
15.881 5545
15.901 5381
15.921 4258
15.941 4262
15.961 5077
15.981 3379
16.001 2852
16.021 3513
16.041 3868
16.061 2940
16.081 3792
16.101 3517
16.121 4137
16.141 3689
16.161 4008
16.181 3407
16.201 3493
16.221 3736
16.241 3420
16.261 3570
16.281 3485
16.301 3341
16.321 3516
16.341 4252
16.361 4609
16.381 4495
16.401 4011
16.421 3795
16.441 4109
16.461 3390
16.481 3451
16.501 3309
16.521 2807
16.541 3169
16.561 2974
16.581 2788
16.601 3147
16.621 3203
16.641 1735
16.661 1455
16.681 1290
16.701 1730
16.721 1381
16.741 1459
16.761 1471
16.781 1371
16.801 1545
16.821 1355
16.841 1000
16.861 1189
16.881 986
16.901 1092
16.921 566
16.941 1227
16.961 1462
16.981 1303
17.001 1334
17.021 1295
17.041 1322
17.061 1304
17.081 706
17.101 515
17.121 317
17.141 170
17.161 2429
17.181 1404
17.201 2576
17.221 2070
17.241 818
17.261 949
17.281 1869
17.301 2424
17.321 1082
17.341 1407
17.361 673
17.381 2121
17.401 2093
17.421 1328
17.441 1309
17.461 774
17.481 65
17.501 308
17.521 586
17.541 141
17.561 325
17.581 436
17.601 321
17.621 762
17.641 917
17.661 1032
17.681 1464
17.701 1187
17.721 1284
17.741 1703
17.761 1630
17.781 2345
17.801 2414
17.821 2970
17.841 2661
17.861 2320
17.881 2258
17.901 1143
17.921 984
17.941 867
17.961 1315
17.981 1167
18.001 701
18.021 2434
18.041 3891
18.061 3308
18.081 4498
18.101 4112
18.121 3107
18.141 4428
18.161 4362
18.181 4393
18.201 1832
18.221 2785
18.241 3250
18.261 2421
18.281 1648
18.301 1202
18.321 1015
18.341 1785
18.361 1218
18.381 3348
18.401 2498
18.421 3900
18.441 4265
18.461 3522
18.481 4005
18.501 4792
18.521 4242
18.541 4674
18.561 4825
18.581 5401
18.601 5635
18.621 5666
18.641 6087
18.661 5202
18.681 4886
18.701 5703
18.721 5967
18.741 5632
18.761 6129
18.781 8120
18.801 5453
18.821 5740
18.841 5076
18.861 4118
18.881 2898
18.901 2765
18.921 3032
18.941 3272
18.961 3376
18.981 3964
19.001 2604
19.021 3186
19.041 3123
19.061 2349
19.081 4778
19.101 2829
19.121 3556
19.141 3365
19.161 3292
19.181 3144
19.201 1587
19.221 2283
19.241 2923
19.261 1826
19.281 1731
19.301 1534
19.321 1551
19.341 2190
19.361 1569
19.381 1698
19.401 1713
19.421 1860
19.441 2300
19.461 2492
19.481 2792
19.501 3304
19.521 2962
19.541 2898
19.561 2334
19.581 2963
19.601 3128
19.621 3702
19.641 3543
19.661 2186
19.681 2386
19.701 2319
19.721 2059
19.741 1724
19.761 2796
19.781 3730
19.801 3054
19.821 3772
19.841 4071
19.861 3338
19.881 4237
19.901 3633
19.921 3409
19.941 3116
19.961 3606
19.981 2208
&
@target G1.S2
@type xy
0 78
0.02 0
0.04 0
0.06 0
0.08 0
0.1 0
0.12 24
0.14 3116
0.16 5979
0.18 5301
0.2 6454
0.22 6261
0.24 6069
0.26 7717
0.28 7951
0.3 6305
0.32 5916
0.34 5570
0.36 6932
0.38 7616
0.4 6674
0.42 5977
0.44 7603
0.46 7875
0.48 7626
0.5 7616
0.52 6062
0.54 6096
0.56 6414
0.58 6052
0.6 5305
0.62 6212
0.64 6517
0.66 6853
0.68 7109
0.7 7042
0.72 7621
0.74 6421
0.76 6977
0.78 6424
0.8 6654
0.82 7408
0.84 7080
0.86 6351
0.88 7323
0.9 7957
0.92 7234
0.94 6971
0.96 7259
0.98 7688
1 8323
1.02 8018
1.04 7359
1.06 7499
1.08 7161
1.1 5560
1.12 6829
1.14 6621
1.16 6063
1.18 4866
1.2 6851
1.22 6791
1.24 6162
1.26 5082
1.28 6966
1.3 6788
1.32 7815
1.34 6945
1.36 6770
1.38 6540
1.4 7734
1.42 6419
1.44 6432
1.46 6684
1.48 6744
1.5 8097
1.52 6540
1.54 6876
1.56 6940
1.58 6442
1.6 6646
1.62 7001
1.64 7128
1.66 6974
1.68 7492
1.7 8578
1.72 8905
1.74 8409
1.76 8619
1.78 7108
1.8 6687
1.82 6822
1.84 5913
1.86 6045
1.88 6519
1.9 7107
1.92 6782
1.94 6262
1.96 7364
1.98 6580
2 7077
2.02 8297
2.04 7822
2.06 7923
2.08 8257
2.1 7963
2.12 7701
2.14 7111
2.16 6407
2.18 6257
2.2 5769
2.22 5106
2.24 6113
2.26 6600
2.28 6218
2.3 6515
2.32 6603
2.34 6251
2.36 6055
2.38 4779
2.4 4771
2.42 4441
2.44 4321
2.46 3809
2.48 4286
2.5 5247
2.52 5755
2.54 5857
2.56 5233
2.58 5409
2.6 5000
2.62 5016
2.64 6140
2.66 5560
2.68 5890
2.7 5619
2.72 5748
2.74 6060
2.76 5224
2.78 5525
2.8 6909
2.82 7030
2.84 6783
2.86 6698
2.88 6455
2.9 5961
2.92 6475
2.94 7142
2.96 5948
2.98 5449
3 4985
3.02 5798
3.04 6813
3.06 6371
3.08 6157
3.1 6199
3.12 6840
3.14 6576
3.16 6463
3.18 5868
3.2 5819
3.22 4418
3.24 5668
3.26 6311
3.28 6692
3.3 7103
3.32 7320
3.34 6229
3.36 5969
3.38 5679
3.4 6237
3.42 6025
3.44 5152
3.46 4410
3.48 5606
3.5 6844
3.52 5773
3.54 6047
3.56 6126
3.58 6337
3.6 5724
3.62 6519
3.64 5984
3.66 6035
3.68 5702
3.7 5666
3.72 6591
3.74 6295
3.76 5998
3.78 6219
3.8 5579
3.82 5670
3.84 6385
3.86 6618
3.88 6755
3.9 5882
3.92 6261
3.94 6114
3.96 7010
3.98 6886
4 7260
4.02 6750
4.04 6053
4.06 6571
4.08 6343
4.1 6545
4.12 6924
4.14 5922
4.16 5900
4.18 6686
4.2 6523
4.22 6313
4.24 5634
4.26 5245
4.28 4993
4.3 5452
4.32 6339
4.34 6602
4.36 5704
4.38 5623
4.4 5807
4.42 5564
4.44 5183
4.46 5258
4.48 5283
4.5 5271
4.52 5938
4.54 6636
4.56 6365
4.58 5505
4.6 6008
4.62 6025
4.64 5673
4.66 6036
4.68 5486
4.7 6343
4.72 6115
4.74 6156
4.76 5159
4.78 5269
4.8 6752
4.82 6778
4.84 5829
4.86 5520
4.88 6707
4.9 6191
4.92 6183
4.94 5455
4.96 6471
4.98 6873
5 6105
5.02 5340
5.04 5696
5.06 4020
5.08 5652
5.1 4712
5.12 4684
5.14 5747
5.16 5483
5.18 4953
5.2 4018
5.22 4794
5.24 5446
5.26 5018
5.28 5266
5.3 4993
5.32 5133
5.34 5259
5.36 5652
5.38 6119
5.4 5612
5.42 5264
5.44 4402
5.46 6021
5.48 5689
5.5 5474
5.52 5724
5.54 4816
5.56 5886
5.58 6205
5.6 5976
5.62 6794
5.64 5984
5.66 5976
5.68 5785
5.7 6350
5.72 5837
5.74 5739
5.76 5645
5.78 6171
5.8 6137
5.82 5235
5.84 6127
5.86 6030
5.88 6187
5.9 6721
5.92 5690
5.94 6077
5.96 7213
5.98 6719
6 7162
6.02 5672
6.04 6290
6.06 6545
6.08 6365
6.1 6927
6.12 5446
6.14 5810
6.16 5245
6.18 6002
6.2 6403
6.22 6124
6.24 6722
6.26 5444
6.28 6884
6.3 6399
6.32 6806
6.34 6519
6.36 6437
6.38 6853
6.4 7180
6.42 5941
6.44 7099
6.46 6766
6.48 7301
6.5 6950
6.52 7172
6.54 6522
6.56 6239
6.58 5725
6.6 6400
6.62 5536
6.64 5096
6.66 5344
6.68 5244
6.7 6598
6.72 5803
6.74 5216
6.76 4617
6.78 4987
6.8 5099
6.82 5318
6.84 6170
6.86 6052
6.88 4722
6.9 5744
6.92 5387
6.94 5318
6.96 5341
6.98 6674
7 7569
7.02 6131
7.04 5559
7.06 4531
7.08 6188
7.1 5979
7.12 5908
7.14 6240
7.16 5646
7.18 5240
7.2 5831
7.22 6037
7.24 5075
7.26 5307
7.28 5578
7.3 6275
7.32 6630
7.34 6312
7.36 6732
7.38 6624
7.4 5523
7.42 5702
7.44 5654
7.46 4618
7.48 5565
7.5 5897
7.52 6024
7.54 5610
7.56 5714
7.58 5720
7.6 6497
7.62 6543
7.64 6099
7.66 5265
7.68 5983
7.7 6168
7.72 4616
7.74 5459
7.76 5131
7.78 6017
7.8 5832
7.82 5806
7.84 5278
7.86 5630
7.88 6563
7.9 7124
7.92 6677
7.94 5454
7.96 5976
7.98 7024
8 7140
8.02 5988
8.04 5936
8.06 5477
8.08 5818
8.1 6544
8.12 6578
8.14 6908
8.16 6842
8.18 6214
8.2 7519
8.22 6229
8.24 6145
8.26 6238
8.28 6127
8.3 7649
8.32 6378
8.34 6568
8.36 6300
8.38 6925
8.4 5832
8.42 6611
8.44 8632
8.46 7715
8.48 7755
8.5 7994
8.52 7564
8.54 6864
8.56 7544
8.58 7499
8.6 7442
8.62 7378
8.64 6237
8.66 6895
8.68 5809
8.7 6980
8.72 7579
8.74 6974
8.76 6931
8.78 5462
8.8 5518
8.82 6263
8.84 6716
8.86 6421
8.88 5467
8.9 4390
8.92 5382
8.94 5089
8.96 5466
8.98 5744
9 6330
9.02 5205
9.04 5391
9.06 6826
9.08 7053
9.1 6345
9.12 5852
9.14 5789
9.16 5691
9.18 5705
9.2 5882
9.22 6820
9.24 6412
9.26 6001
9.28 5877
9.3 6378
9.32 5822
9.34 7652
9.36 6701
9.38 6088
9.4 6224
9.42 6192
9.44 6484
9.46 7925
9.48 7624
9.5 6478
9.52 6385
9.54 6675
9.56 6168
9.58 5493
9.6 5683
9.62 6584
9.64 7537
9.66 6922
9.68 7548
9.7 6912
9.72 6687
9.74 5787
9.76 5509
9.78 5762
9.8 5605
9.82 5010
9.84 5667
9.86 5455
9.88 5584
9.9 4767
9.92 5086
9.94 5546
9.96 5186
9.98 6368
10 7019
10.02 6940
10.04 6615
10.06 7038
10.08 7357
10.1 7437
10.12 7380
10.14 7463
10.16 8241
10.18 8786
10.2 7257
10.22 8019
10.24 6822
10.26 7005
10.28 6183
10.3 7104
10.32 7844
10.34 7970
10.36 7070
10.38 6110
10.4 8035
10.42 7600
10.44 7665
10.46 7861
10.48 7932
10.5 8144
10.52 8190
10.54 7675
10.56 8052
10.58 8337
10.6 7954
10.62 7219
10.64 7631
10.66 6439
10.68 6685
10.7 7220
10.72 7740
10.74 8102
10.76 9446
10.78 9738
10.8 9066
10.82 7222
10.84 7418
10.86 7066
10.88 7460
10.9 8026
10.92 8264
10.94 8805
10.96 8097
10.98 7434
11 7314
11.02 5808
11.04 6242
11.06 5648
11.08 5494
11.1 5836
11.12 5492
11.14 6425
11.16 7177
11.18 6266
11.2 6383
11.22 7036
11.24 5972
11.26 4884
11.28 4389
11.3 5287
11.32 4884
11.34 6054
11.36 6327
11.38 5798
11.4 5292
11.42 5598
11.44 6244
11.46 6005
11.48 6250
11.5 6508
11.52 6260
11.54 5258
11.56 5762
11.58 5679
11.6 4338
11.62 3548
11.64 3274
11.66 3404
11.68 4352
11.7 4546
11.72 4869
11.74 5458
11.76 5574
11.78 5701
11.8 4672
11.82 5678
11.84 4966
11.86 4857
11.88 5475
11.9 6274
11.92 5746
11.94 5234
11.96 6245
11.98 6381
12 5642
12.02 5817
12.04 5945
12.06 6002
12.08 6537
12.1 6109
12.12 6711
12.14 6778
12.16 5589
12.18 5813
12.2 5728
12.22 4913
12.24 5829
12.26 5124
12.28 5537
12.3 5779
12.32 5539
12.34 6641
12.36 5918
12.38 6016
12.4 5938
12.42 6037
12.44 4993
12.46 5991
12.48 6192
12.5 5558
12.52 6632
12.54 5437
12.56 6030
12.58 4333
12.6 6441
12.62 5954
12.64 6732
12.66 6305
12.68 6819
12.7 7791
12.72 7410
12.74 7226
12.76 6821
12.78 5483
12.8 5802
12.82 5114
12.84 5824
12.86 5268
12.88 5080
12.9 4693
12.92 5782
12.94 5246
12.96 5457
12.98 5581
13 4101
13.02 5521
13.04 5226
13.06 4503
13.08 5142
13.1 6520
13.12 5588
13.14 5808
13.16 5273
13.18 5811
13.2 7574
13.22 7883
13.24 6564
13.26 5949
13.28 7063
13.3 5449
13.32 5149
13.34 6105
13.36 5865
13.38 6691
13.4 5263
13.42 6452
13.44 6750
13.46 5291
13.48 5851
13.5 7714
13.52 6472
13.54 7047
13.56 6983
13.58 7171
13.6 6827
13.62 6129
13.64 5966
13.66 6444
13.68 6327
13.7 5667
13.72 5535
13.74 6726
13.76 5628
13.78 6869
13.8 6574
13.82 6475
13.84 6252
13.86 5056
13.88 6170
13.9 6034
13.92 5769
13.94 6344
13.96 6207
13.98 5622
14 5235
14.02 5116
14.04 5379
14.06 4047
14.08 5085
14.1 5123
14.12 4513
14.14 5409
14.16 5653
14.18 4335
14.2 5932
14.22 6188
14.24 6791
14.26 7651
14.28 7301
14.3 7308
14.321 7837
14.341 7618
14.361 7125
14.381 6881
14.401 6759
14.421 6590
14.441 6660
14.461 6768
14.481 6888
14.501 6263
14.521 6349
14.541 7167
14.561 7723
14.581 6199
14.601 5649
14.621 5182
14.641 5464
14.661 3555
14.681 5032
14.701 6645
14.721 6129
14.741 5040
14.761 6480
14.781 5173
14.801 4888
14.821 5227
14.841 4781
14.861 5339
14.881 6003
14.901 5305
14.921 5343
14.941 5666
14.961 4238
14.981 4177
15.001 3453
15.021 4392
15.041 4428
15.061 3508
15.081 3415
15.101 5028
15.121 4909
15.141 5022
15.161 5864
15.181 4544
15.201 2775
15.221 3472
15.241 3592
15.261 3979
15.281 5333
15.301 3741
15.321 4000
15.341 4760
15.361 4148
15.381 5378
15.401 5348
15.421 5489
15.441 5205
15.461 6137
15.481 6206
15.501 6074
15.521 5572
15.541 5686
15.561 5144
15.581 6026
15.601 5195
15.621 5743
15.641 4894
15.661 3477
15.681 5264
15.701 4412
15.721 5644
15.741 5590
15.761 6047
15.781 6838
15.801 8346
15.821 7383
15.841 6647
15.861 7017
15.881 7704
15.901 6809
15.921 7488
15.941 7024
15.961 6596
15.981 7143
16.001 7079
16.021 6673
16.041 6845
16.061 6558
16.081 6692
16.101 6319
16.121 5732
16.141 6277
16.161 7142
16.181 7056
16.201 7095
16.221 6939
16.241 7790
16.261 7356
16.281 8067
16.301 7561
16.321 6774
16.341 6115
16.361 4698
16.381 6165
16.401 5832
16.421 6701
16.441 6202
16.461 6461
16.481 7333
16.501 6487
16.521 6813
16.541 7909
16.561 6783
16.581 7139
16.601 6347
16.621 6411
16.641 7567
16.661 7567
16.681 7581
16.701 7422
16.721 5899
16.741 6227
16.761 6524
16.781 6218
16.801 7475
16.821 6768
16.841 5328
16.861 5254
16.881 5753
16.901 5116
16.921 5489
16.941 5499
16.961 6050
16.981 7215
17.001 6367
17.021 6820
17.041 6342
17.061 6415
17.081 6116
17.101 6761
17.121 6530
17.141 6712
17.161 6445
17.181 6091
17.201 6384
17.221 6398
17.241 6622
17.261 7503
17.281 7047
17.301 7842
17.321 8381
17.341 8465
17.361 7584
17.381 6856
17.401 6794
17.421 7006
17.441 7406
17.461 6463
17.481 6824
17.501 4984
17.521 5819
17.541 6105
17.561 5725
17.581 6281
17.601 6995
17.621 6749
17.641 7025
17.661 5898
17.681 6220
17.701 5887
17.721 5420
17.741 6077
17.761 5941
17.781 5612
17.801 6622
17.821 7333
17.841 6752
17.861 4784
17.881 6005
17.901 5923
17.921 6137
17.941 7943
17.961 7317
17.981 7173
18.001 5744
18.021 6828
18.041 6123
18.061 6247
18.081 6059
18.101 6361
18.121 6258
18.141 6177
18.161 6296
18.181 6222
18.201 6869
18.221 6957
18.241 7926
18.261 6920
18.281 7041
18.301 7434
18.321 6619
18.341 6121
18.361 5797
18.381 7248
18.401 8272
18.421 8715
18.441 8251
18.461 6005
18.481 5477
18.501 4750
18.521 5751
18.541 5454
18.561 5335
18.581 6107
18.601 6347
18.621 4609
18.641 5316
18.661 5592
18.681 5729
18.701 4756
18.721 4513
18.741 4555
18.761 4254
18.781 4148
18.801 4416
18.821 4714
18.841 5330
18.861 6013
18.881 5201
18.901 5106
18.921 4717
18.941 5113
18.961 5239
18.981 5456
19.001 5585
19.021 5783
19.041 5490
19.061 5665
19.081 6173
19.101 6144
19.121 6519
19.141 6647
19.161 6591
19.181 6054
19.201 6429
19.221 6128
19.241 5077
19.261 6064
19.281 5485
19.301 6730
19.321 6909
19.341 7035
19.361 6463
19.381 6966
19.401 6493
19.421 6841
19.441 6854
19.461 7860
19.481 7324
19.501 6152
19.521 7537
19.541 7574
19.561 7039
19.581 6682
19.601 7232
19.621 7154
19.641 7062
19.661 7272
19.681 5821
19.701 5955
19.721 6705
19.741 6865
19.761 6993
19.781 6224
19.801 6330
19.821 5604
19.841 5372
19.861 6061
19.881 6588
19.901 6061
19.921 5829
19.941 6465
19.961 6023
19.981 6750
&
@target G1.S3
@type xy
0 0
0.02 0
0.04 0
0.06 0
0.08 0
0.1 0
0.12 0
0.14 0
0.16 0
0.18 0
0.2 0
0.22 0
0.24 0
0.26 0
0.28 0
0.3 0
0.32 0
0.34 0
0.36 0
0.38 0
0.4 0
0.42 0
0.44 0
0.46 0
0.48 0
0.5 0
0.52 0
0.54 0
0.56 0
0.58 0
0.6 0
0.62 0
0.64 0
0.66 0
0.68 0
0.7 0
0.72 0
0.74 0
0.76 0
0.78 0
0.8 0
0.82 0
0.84 0
0.86 0
0.88 0
0.9 0
0.92 0
0.94 0
0.96 0
0.98 0
1 0
1.02 0
1.04 0
1.06 0
1.08 0
1.1 0
1.12 0
1.14 0
1.16 0
1.18 0
1.2 0
1.22 0
1.24 0
1.26 5
1.28 4
1.3 4
1.32 0
1.34 8
1.36 10
1.38 2
1.4 51
1.42 5
1.44 19
1.46 127
1.48 1
1.5 76
1.52 11
1.54 0
1.56 0
1.58 0
1.6 0
1.62 0
1.64 0
1.66 0
1.68 0
1.7 0
1.72 0
1.74 11
1.76 0
1.78 0
1.8 19
1.82 9
1.84 6
1.86 8
1.88 92
1.9 8
1.92 3
1.94 0
1.96 0
1.98 0
2 4
2.02 0
2.04 0
2.06 0
2.08 0
2.1 0
2.12 0
2.14 0
2.16 0
2.18 0
2.2 0
2.22 0
2.24 0
2.26 0
2.28 0
2.3 0
2.32 0
2.34 0
2.36 0
2.38 0
2.4 0
2.42 0
2.44 0
2.46 0
2.48 0
2.5 0
2.52 0
2.54 0
2.56 0
2.58 0
2.6 0
2.62 0
2.64 0
2.66 0
2.68 0
2.7 0
2.72 0
2.74 0
2.76 0
2.78 0
2.8 0
2.82 0
2.84 0
2.86 0
2.88 0
2.9 0
2.92 0
2.94 26
2.96 0
2.98 0
3 0
3.02 0
3.04 0
3.06 0
3.08 0
3.1 1
3.12 1
3.14 0
3.16 0
3.18 0
3.2 0
3.22 0
3.24 0
3.26 0
3.28 0
3.3 0
3.32 0
3.34 0
3.36 0
3.38 0
3.4 0
3.42 0
3.44 0
3.46 0
3.48 0
3.5 0
3.52 0
3.54 0
3.56 0
3.58 0
3.6 0
3.62 0
3.64 0
3.66 0
3.68 0
3.7 0
3.72 0
3.74 0
3.76 0
3.78 0
3.8 0
3.82 0
3.84 0
3.86 0
3.88 0
3.9 0
3.92 0
3.94 0
3.96 0
3.98 0
4 0
4.02 0
4.04 0
4.06 0
4.08 0
4.1 0
4.12 0
4.14 0
4.16 0
4.18 0
4.2 0
4.22 0
4.24 0
4.26 0
4.28 0
4.3 0
4.32 0
4.34 0
4.36 0
4.38 0
4.4 0
4.42 0
4.44 0
4.46 0
4.48 0
4.5 0
4.52 0
4.54 0
4.56 0
4.58 0
4.6 0
4.62 0
4.64 0
4.66 0
4.68 0
4.7 0
4.72 0
4.74 0
4.76 0
4.78 0
4.8 0
4.82 1
4.84 0
4.86 0
4.88 0
4.9 35
4.92 7
4.94 0
4.96 0
4.98 16
5 0
5.02 0
5.04 0
5.06 0
5.08 0
5.1 0
5.12 0
5.14 0
5.16 0
5.18 0
5.2 0
5.22 0
5.24 6
5.26 1
5.28 15
5.3 4
5.32 24
5.34 1
5.36 88
5.38 27
5.4 29
5.42 9
5.44 35
5.46 0
5.48 0
5.5 0
5.52 0
5.54 3
5.56 2
5.58 0
5.6 0
5.62 0
5.64 0
5.66 0
5.68 0
5.7 0
5.72 0
5.74 25
5.76 39
5.78 1
5.8 54
5.82 0
5.84 0
5.86 0
5.88 0
5.9 0
5.92 2
5.94 8
5.96 1
5.98 0
6 3
6.02 0
6.04 12
6.06 15
6.08 0
6.1 1
6.12 1
6.14 1
6.16 4
6.18 0
6.2 0
6.22 0
6.24 0
6.26 0
6.28 0
6.3 0
6.32 0
6.34 0
6.36 0
6.38 0
6.4 0
6.42 0
6.44 0
6.46 0
6.48 8
6.5 0
6.52 0
6.54 0
6.56 0
6.58 0
6.6 0
6.62 0
6.64 0
6.66 0
6.68 0
6.7 0
6.72 0
6.74 0
6.76 1
6.78 0
6.8 0
6.82 0
6.84 0
6.86 0
6.88 0
6.9 0
6.92 0
6.94 0
6.96 0
6.98 0
7 2
7.02 0
7.04 6
7.06 0
7.08 0
7.1 0
7.12 0
7.14 0
7.16 0
7.18 0
7.2 0
7.22 0
7.24 0
7.26 0
7.28 0
7.3 0
7.32 0
7.34 0
7.36 0
7.38 0
7.4 0
7.42 0
7.44 0
7.46 0
7.48 0
7.5 0
7.52 0
7.54 0
7.56 0
7.58 0
7.6 0
7.62 0
7.64 0
7.66 0
7.68 0
7.7 0
7.72 0
7.74 0
7.76 0
7.78 0
7.8 0
7.82 0
7.84 0
7.86 0
7.88 0
7.9 0
7.92 0
7.94 0
7.96 0
7.98 0
8 12
8.02 0
8.04 0
8.06 0
8.08 0
8.1 0
8.12 0
8.14 0
8.16 0
8.18 0
8.2 0
8.22 0
8.24 0
8.26 0
8.28 0
8.3 0
8.32 0
8.34 0
8.36 27
8.38 14
8.4 2
8.42 10
8.44 14
8.46 2
8.48 0
8.5 0
8.52 0
8.54 0
8.56 0
8.58 0
8.6 0
8.62 0
8.64 3
8.66 0
8.68 0
8.7 0
8.72 0
8.74 2
8.76 0
8.78 0
8.8 0
8.82 0
8.84 0
8.86 2
8.88 4
8.9 0
8.92 0
8.94 0
8.96 0
8.98 0
9 0
9.02 0
9.04 0
9.06 0
9.08 0
9.1 0
9.12 0
9.14 0
9.16 0
9.18 0
9.2 0
9.22 0
9.24 0
9.26 0
9.28 0
9.3 0
9.32 0
9.34 0
9.36 0
9.38 0
9.4 0
9.42 0
9.44 0
9.46 0
9.48 0
9.5 0
9.52 0
9.54 0
9.56 0
9.58 0
9.6 0
9.62 0
9.64 0
9.66 0
9.68 0
9.7 0
9.72 0
9.74 0
9.76 0
9.78 0
9.8 0
9.82 0
9.84 0
9.86 0
9.88 0
9.9 0
9.92 0
9.94 0
9.96 4
9.98 0
10 0
10.02 0
10.04 0
10.06 0
10.08 0
10.1 0
10.12 0
10.14 0
10.16 0
10.18 0
10.2 0
10.22 0
10.24 0
10.26 0
10.28 0
10.3 0
10.32 0
10.34 0
10.36 0
10.38 0
10.4 0
10.42 0
10.44 0
10.46 0
10.48 0
10.5 0
10.52 0
10.54 0
10.56 0
10.58 0
10.6 0
10.62 0
10.64 0
10.66 0
10.68 0
10.7 0
10.72 0
10.74 0
10.76 0
10.78 0
10.8 0
10.82 0
10.84 0
10.86 0
10.88 0
10.9 0
10.92 0
10.94 0
10.96 0
10.98 0
11 0
11.02 0
11.04 0
11.06 0
11.08 0
11.1 0
11.12 0
11.14 0
11.16 0
11.18 0
11.2 0
11.22 0
11.24 0
11.26 0
11.28 0
11.3 0
11.32 0
11.34 0
11.36 0
11.38 0
11.4 0
11.42 0
11.44 0
11.46 0
11.48 0
11.5 0
11.52 0
11.54 0
11.56 0
11.58 0
11.6 0
11.62 0
11.64 0
11.66 0
11.68 0
11.7 0
11.72 0
11.74 0
11.76 0
11.78 0
11.8 0
11.82 0
11.84 0
11.86 0
11.88 0
11.9 0
11.92 0
11.94 0
11.96 0
11.98 0
12 0
12.02 0
12.04 0
12.06 0
12.08 0
12.1 0
12.12 0
12.14 0
12.16 0
12.18 0
12.2 0
12.22 0
12.24 0
12.26 0
12.28 0
12.3 0
12.32 0
12.34 0
12.36 0
12.38 0
12.4 0
12.42 0
12.44 0
12.46 0
12.48 0
12.5 0
12.52 0
12.54 0
12.56 0
12.58 0
12.6 0
12.62 0
12.64 0
12.66 0
12.68 0
12.7 0
12.72 0
12.74 0
12.76 0
12.78 0
12.8 0
12.82 0
12.84 0
12.86 0
12.88 0
12.9 0
12.92 0
12.94 0
12.96 0
12.98 0
13 0
13.02 0
13.04 0
13.06 0
13.08 0
13.1 0
13.12 0
13.14 0
13.16 0
13.18 0
13.2 0
13.22 2
13.24 0
13.26 0
13.28 0
13.3 0
13.32 0
13.34 0
13.36 1
13.38 0
13.4 6
13.42 0
13.44 15
13.46 131
13.48 95
13.5 39
13.52 7
13.54 83
13.56 19
13.58 137
13.6 12
13.62 49
13.64 0
13.66 26
13.68 13
13.7 6
13.72 19
13.74 73
13.76 65
13.78 4
13.8 3
13.82 39
13.84 20
13.86 3
13.88 47
13.9 6
13.92 10
13.94 0
13.96 3
13.98 5
14 0
14.02 0
14.04 0
14.06 25
14.08 41
14.1 40
14.12 54
14.14 1
14.16 0
14.18 4
14.2 69
14.22 188
14.24 210
14.26 669
14.28 185
14.3 131
14.321 7
14.341 0
14.361 14
14.381 0
14.401 0
14.421 0
14.441 0
14.461 0
14.481 0
14.501 0
14.521 0
14.541 0
14.561 14
14.581 29
14.601 3
14.621 0
14.641 1
14.661 0
14.681 0
14.701 0
14.721 0
14.741 0
14.761 0
14.781 0
14.801 0
14.821 0
14.841 0
14.861 0
14.881 8
14.901 0
14.921 5
14.941 0
14.961 0
14.981 9
15.001 22
15.021 6
15.041 2
15.061 0
15.081 0
15.101 2
15.121 0
15.141 20
15.161 5
15.181 2
15.201 3
15.221 111
15.241 0
15.261 16
15.281 132
15.301 0
15.321 8
15.341 0
15.361 0
15.381 8
15.401 30
15.421 59
15.441 14
15.461 40
15.481 0
15.501 21
15.521 2
15.541 25
15.561 1
15.581 2
15.601 10
15.621 8
15.641 0
15.661 0
15.681 0
15.701 8
15.721 6
15.741 12
15.761 19
15.781 98
15.801 93
15.821 1
15.841 4
15.861 55
15.881 14
15.901 5
15.921 6
15.941 3
15.961 26
15.981 58
16.001 17
16.021 11
16.041 54
16.061 32
16.081 1
16.101 25
16.121 0
16.141 0
16.161 17
16.181 4
16.201 12
16.221 27
16.241 128
16.261 57
16.281 13
16.301 137
16.321 9
16.341 105
16.361 22
16.381 51
16.401 47
16.421 0
16.441 41
16.461 152
16.481 8
16.501 12
16.521 19
16.541 3
16.561 0
16.581 0
16.601 0
16.621 0
16.641 0
16.661 0
16.681 0
16.701 2
16.721 0
16.741 0
16.761 0
16.781 0
16.801 0
16.821 0
16.841 0
16.861 0
16.881 0
16.901 0
16.921 0
16.941 0
16.961 0
16.981 0
17.001 0
17.021 0
17.041 0
17.061 0
17.081 0
17.101 0
17.121 0
17.141 0
17.161 0
17.181 0
17.201 0
17.221 0
17.241 0
17.261 0
17.281 0
17.301 0
17.321 0
17.341 0
17.361 0
17.381 0
17.401 0
17.421 0
17.441 0
17.461 0
17.481 0
17.501 0
17.521 0
17.541 0
17.561 0
17.581 0
17.601 0
17.621 0
17.641 0
17.661 0
17.681 0
17.701 0
17.721 0
17.741 0
17.761 0
17.781 0
17.801 0
17.821 0
17.841 0
17.861 0
17.881 0
17.901 0
17.921 0
17.941 0
17.961 0
17.981 0
18.001 0
18.021 0
18.041 0
18.061 0
18.081 0
18.101 0
18.121 0
18.141 0
18.161 0
18.181 0
18.201 0
18.221 0
18.241 0
18.261 0
18.281 0
18.301 0
18.321 3
18.341 0
18.361 0
18.381 0
18.401 0
18.421 0
18.441 0
18.461 0
18.481 0
18.501 0
18.521 0
18.541 0
18.561 0
18.581 0
18.601 0
18.621 0
18.641 0
18.661 0
18.681 0
18.701 0
18.721 0
18.741 0
18.761 0
18.781 0
18.801 0
18.821 0
18.841 0
18.861 0
18.881 0
18.901 0
18.921 0
18.941 0
18.961 0
18.981 0
19.001 0
19.021 0
19.041 0
19.061 0
19.081 0
19.101 0
19.121 0
19.141 0
19.161 0
19.181 0
19.201 0
19.221 0
19.241 0
19.261 0
19.281 0
19.301 0
19.321 0
19.341 0
19.361 0
19.381 0
19.401 0
19.421 0
19.441 0
19.461 0
19.481 0
19.501 0
19.521 0
19.541 0
19.561 1
19.581 0
19.601 0
19.621 0
19.641 0
19.661 155
19.681 2
19.701 7
19.721 29
19.741 0
19.761 2
19.781 0
19.801 0
19.821 6
19.841 0
19.861 0
19.881 113
19.901 0
19.921 0
19.941 0
19.961 0
19.981 0
&
@target G2.S0
@type xy
1 0.535397
2 0.60154
3 0.431683
4 0.494469
5 0.499524
6 0.454175
7 0.454422
8 0.638377
9 0.488493
10 0.489643
11 0.456016
12 0.443199
13 0.449166
14 0.445281
15 0.446486
16 0.442041
17 0.461547
18 0.439858
19 0.448497
20 0.438491
21 0.451138
22 0.457493
23 0.439261
24 0.454368
25 0.444016
26 0.449166
27 0.910576
28 1.09066
29 0.888792
30 0.883657
31 0.878023
32 0.516721
33 0.845059
34 1.03407
35 0.87684
36 0.825121
37 0.474394
38 0.471407
39 0.457466
40 0.44975
41 0.446795
42 0.458503
43 0.458285
44 0.473946
45 0.442888
46 0.584401
47 0.442973
48 0.544839
49 0.450361
50 0.742395
51 0.454121
52 0.452493
53 0.896522
54 1.25485
55 0.866285
56 1.22214
57 1.01667
58 1.11914
59 0.876042
60 1.22798
61 0.982319
62 0.797637
63 0.467894
64 0.574304
65 0.486339
66 0.453486
67 0.441871
68 0.463923
69 0.442747
70 0.461655
71 0.443762
72 0.649057
73 0.468908
74 0.63109
75 0.459919
76 0.733792
77 0.429913
78 0.449361
79 0.676406
80 0.984416
81 0.770211
82 0.775661
83 0.62861
84 0.77332
85 0.470133
86 0.9078
87 0.791723
88 0.830105
89 0.473102
90 0.52084
91 0.460054
92 0.449583
93 0.438492
94 0.484974
95 0.449221
96 0.476288
97 0.442183
98 0.614104
99 0.448274
100 0.537215
101 0.44486
102 0.711566
103 0.452134
104 0.447325
105 0.462223
106 0.544357
107 0.454533
108 0.445365
109 0.464596
110 0.47521
111 0.471381
112 0.499275
113 0.467065
114 0.486724
115 0.461113
116 0.453982
117 0.469335
118 0.449138
119 0.440511
120 0.455851
121 0.455467
122 0.447241
123 0.435746
124 0.487852
125 0.433157
126 0.471328
127 0.430058
128 0.454011
129 0.44122
130 0.451497
&
@target G2.S1
@type xy
1 0.622837
2 0.595525
3 0.45368
4 0.584572
5 0.516938
6 0.454478
7 0.447354
8 0.739966
9 0.479844
10 0.619718
11 0.461004
12 0.442069
13 0.45883
14 0.449138
15 0.443114
16 0.441136
17 0.446458
18 0.444662
19 0.448581
20 0.434569
21 0.45423
22 0.439915
23 0.44348
24 0.45834
25 0.461221
26 0.457193
27 0.93631
28 1.03641
29 0.884449
30 1.02944
31 0.949381
32 0.88682
33 0.803679
34 1.06307
35 0.836809
36 0.857175
37 0.504033
38 0.481145
39 0.475263
40 0.470877
41 0.442436
42 0.464408
43 0.465135
44 0.495228
45 0.452051
46 0.541849
47 0.45423
48 0.553828
49 0.455028
50 0.781616
51 0.468668
52 0.456782
53 0.90667
54 1.20613
55 0.815445
56 1.21615
57 1.0497
58 1.11349
59 0.915027
60 1.1919
61 1.17916
62 1.01244
63 0.554098
64 0.702816
65 0.506459
66 0.481378
67 0.453762
68 0.523784
69 0.472943
70 0.615
71 0.459048
72 0.680992
73 0.454037
74 0.511322
75 0.451054
76 0.718627
77 0.458039
78 0.464489
79 0.52941
80 0.869957
81 0.508404
82 0.714073
83 0.712145
84 0.731933
85 0.465564
86 0.957301
87 0.92604
88 0.90179
89 0.495807
90 0.526901
91 0.493661
92 0.469921
93 0.447437
94 0.479452
95 0.458367
96 0.609282
97 0.438434
98 0.530401
99 0.473445
100 0.472916
101 0.447911
102 0.757364
103 0.445057
104 0.464892
105 0.463357
106 0.497995
107 0.445645
108 0.450277
109 0.454615
110 0.456783
111 0.431509
112 0.628371
113 0.544174
114 0.566238
115 0.462952
116 0.456536
117 0.4676
118 0.465671
119 0.440766
120 0.443423
121 0.454175
122 0.449444
123 0.455494
124 0.482131
125 0.453046
126 0.461357
127 0.445225
128 0.428982
129 0.448163
130 0.464812
&
@target G2.S2
@type xy
1 0.874943
2 0.967381
3 0.443086
4 1.06918
5 0.944139
6 0.594852
7 0.742445
8 1.11172
9 1.01088
10 1.1551
11 0.716187
12 0.474474
13 0.486569
14 0.468054
15 0.445282
16 0.440624
17 0.493103
18 0.443903
19 0.467387
20 0.451221
21 0.446878
22 0.465913
23 0.445533
24 0.454807
25 0.442578
26 0.466636
27 1.46976
28 1.41398
29 0.851176
30 1.37888
31 1.24551
32 1.46222
33 1.17397
34 1.50899
35 1.29857
36 1.40309
37 1.06833
38 0.745671
39 0.654714
40 0.443339
41 0.443029
42 0.451746
43 0.445786
44 0.478905
45 0.4478
46 0.492468
47 0.443198
48 0.499875
49 0.453238
50 0.783406
51 0.454093
52 0.460543
53 0.973383
54 1.48699
55 0.8191
56 1.38468
57 1.31287
58 1.58149
59 1.23029
60 1.58807
61 1.57411
62 1.45706
63 1.08216
64 0.983069
65 0.722322
66 0.461979
67 0.443903
68 0.472441
69 0.443678
70 0.483348
71 0.433618
72 0.558256
73 0.448915
74 0.547746
75 0.434914
76 0.77558
77 0.443453
78 0.463735
79 0.975026
80 1.2101
81 0.833156
82 1.1622
83 1.09286
84 1.27402
85 0.949658
86 1.34393
87 1.34836
88 1.41686
89 0.953336
90 0.859956
91 0.623478
92 0.446178
93 0.435344
94 0.471726
95 0.453266
96 0.486441
97 0.426527
98 0.506311
99 0.444775
100 0.46244
101 0.441588
102 0.77785
103 0.446486
104 0.466771
105 0.500325
106 0.899124
107 0.449388
108 0.40832
109 0.850808
110 1.01795
111 0.583481
112 1.08065
113 1.07055
114 1.16982
115 0.947166
116 0.525071
117 0.628987
118 0.456289
119 0.435488
120 0.449388
121 0.465779
122 0.467814
123 0.463627
124 0.505124
125 0.454367
126 0.460598
127 0.44587
128 0.463599
129 0.443931
130 0.46586
&
@target G2.S3
@type xy
1 2.2919
2 2.70814
3 2.13069
4 2.62413
5 2.36006
6 2.49539
7 2.23902
8 2.70432
9 2.6006
10 2.55708
11 2.07596
12 1.95092
13 1.8959
14 1.72356
15 1.18851
16 1.1056
17 1.57598
18 1.20753
19 1.71478
20 1.38352
21 1.73846
22 1.81189
23 1.51778
24 2.00655
25 1.73215
26 1.97106
27 2.73685
28 2.8039
29 2.03351
30 2.69801
31 2.43928
32 2.6935
33 2.42595
34 2.82024
35 2.59051
36 2.58106
37 2.34636
38 2.0923
39 1.85468
40 1.49488
41 1.06987
42 1.48274
43 1.4598
44 1.60724
45 1.09322
46 1.61179
47 1.52569
48 1.77044
49 1.47327
50 1.95791
51 1.63271
52 2.06481
53 2.39744
54 2.86138
55 2.14487
56 2.74157
57 2.4803
58 2.62702
59 2.22131
60 2.65168
61 2.52338
62 2.61443
63 2.27122
64 2.06947
65 1.76996
66 1.43727
67 1.03636
68 1.46272
69 1.36679
70 1.63169
71 1.41148
72 1.82117
73 1.67676
74 1.88144
75 1.51057
76 1.99036
77 1.68461
78 1.94951
79 2.58868
80 2.71671
81 2.02809
82 2.4739
83 2.27145
84 2.45978
85 2.02594
86 2.50078
87 2.43112
88 2.49562
89 2.19985
90 1.9501
91 1.69437
92 1.3666
93 0.903729
94 1.22683
95 1.12135
96 1.41167
97 1.34865
98 1.82562
99 1.86648
100 1.97275
101 1.56888
102 1.94055
103 1.56331
104 1.87463
105 2.04618
106 2.50189
107 1.84329
108 2.1016
109 2.0186
110 2.29283
111 2.05242
112 2.54699
113 2.35524
114 2.39781
115 2.17868
116 1.66996
117 1.63967
118 1.43534
119 1.02909
120 0.917932
121 1.35167
122 1.05256
123 1.5946
124 1.77653
125 1.65174
126 1.64485
127 1.30409
128 1.59839
129 1.40583
130 1.67874
&
