# Supplementary material for: Data showing the lipid conformations and membrane binding behaviors of beta-amyloid fibrils in phase-separated cholesterol-enriched lipid domains with and without glycolipid and oxidized cholesterol from coarse-grained molecular dynamics simulations
Source: Data Brief. 2020 Apr 19;30:105496. doi: 10.1016/j.dib.2020.105496 (PMC7186522; doi:10.1016/j.dib.2020.105496)
Supplement: Supplementary file 1 [file mmc1.zip › Supplementary-Data/S17-21/Figure-S21/Figure-S21C-3GM-ABCD-3.agr]

# Grace project file
#
@version 50125
@page size 792, 612
@page scroll 5%
@page inout 5%
@link page off
@map font 0 to "Times-Roman", "Times-Roman"
@map font 1 to "Times-Italic", "Times-Italic"
@map font 2 to "Times-Bold", "Times-Bold"
@map font 3 to "Times-BoldItalic", "Times-BoldItalic"
@map font 4 to "Helvetica", "Helvetica"
@map font 5 to "Helvetica-Oblique", "Helvetica-Oblique"
@map font 6 to "Helvetica-Bold", "Helvetica-Bold"
@map font 7 to "Helvetica-BoldOblique", "Helvetica-BoldOblique"
@map font 8 to "Courier", "Courier"
@map font 9 to "Courier-Oblique", "Courier-Oblique"
@map font 10 to "Courier-Bold", "Courier-Bold"
@map font 11 to "Courier-BoldOblique", "Courier-BoldOblique"
@map font 12 to "Symbol", "Symbol"
@map font 13 to "ZapfDingbats", "ZapfDingbats"
@map color 0 to (255, 255, 255), "white"
@map color 1 to (0, 0, 0), "black"
@map color 2 to (255, 0, 0), "red"
@map color 3 to (0, 255, 0), "green"
@map color 4 to (0, 0, 255), "blue"
@map color 5 to (255, 255, 0), "yellow"
@map color 6 to (188, 143, 143), "brown"
@map color 7 to (220, 220, 220), "grey"
@map color 8 to (148, 0, 211), "violet"
@map color 9 to (0, 255, 255), "cyan"
@map color 10 to (255, 0, 255), "magenta"
@map color 11 to (255, 165, 0), "orange"
@map color 12 to (114, 33, 188), "indigo"
@map color 13 to (103, 7, 72), "maroon"
@map color 14 to (64, 224, 208), "turquoise"
@map color 15 to (0, 139, 0), "green4"
@reference date 0
@date wrap off
@date wrap year 1950
@default linewidth 1.0
@default linestyle 1
@default color 1
@default pattern 1
@default font 0
@default char size 1.000000
@default symbol size 1.000000
@default sformat "%.8g"
@background color 0
@page background fill on
@timestamp off
@timestamp 0.03, 0.03
@timestamp color 1
@timestamp rot 0
@timestamp font 0
@timestamp char size 1.000000
@timestamp def "Tue Dec 12 14:47:50 2017"
@r0 off
@link r0 to g0
@r0 type above
@r0 linestyle 1
@r0 linewidth 1.0
@r0 color 1
@r0 line 0, 0, 0, 0
@r1 off
@link r1 to g0
@r1 type above
@r1 linestyle 1
@r1 linewidth 1.0
@r1 color 1
@r1 line 0, 0, 0, 0
@r2 off
@link r2 to g0
@r2 type above
@r2 linestyle 1
@r2 linewidth 1.0
@r2 color 1
@r2 line 0, 0, 0, 0
@r3 off
@link r3 to g0
@r3 type above
@r3 linestyle 1
@r3 linewidth 1.0
@r3 color 1
@r3 line 0, 0, 0, 0
@r4 off
@link r4 to g0
@r4 type above
@r4 linestyle 1
@r4 linewidth 1.0
@r4 color 1
@r4 line 0, 0, 0, 0
@g0 on
@g0 hidden false
@g0 type XY
@g0 stacked false
@g0 bar hgap 0.000000
@g0 fixedpoint off
@g0 fixedpoint type 0
@g0 fixedpoint xy 0.000000, 0.000000
@g0 fixedpoint format general general
@g0 fixedpoint prec 6, 6
@with g0
@    world 0, 0, 20, 6
@    stack world 0, 0, 0, 0
@    znorm 1
@    view 0.100000, 0.720000, 0.800000, 0.950000
@    title ""
@    title font 0
@    title size 1.500000
@    title color 1
@    subtitle ""
@    subtitle font 0
@    subtitle size 1.000000
@    subtitle color 1
@    xaxes scale Normal
@    yaxes scale Normal
@    xaxes invert off
@    yaxes invert off
@    xaxis  on
@    xaxis  type zero false
@    xaxis  offset 0.000000 , 0.000000
@    xaxis  bar on
@    xaxis  bar color 1
@    xaxis  bar linestyle 1
@    xaxis  bar linewidth 1.0
@    xaxis  label "Time (\xm\0s)"
@    xaxis  label layout para
@    xaxis  label place auto
@    xaxis  label char size 0.900000
@    xaxis  label font 0
@    xaxis  label color 1
@    xaxis  label place normal
@    xaxis  tick on
@    xaxis  tick major 5
@    xaxis  tick minor ticks 4
@    xaxis  tick default 6
@    xaxis  tick place rounded true
@    xaxis  tick in
@    xaxis  tick major size 1.000000
@    xaxis  tick major color 1
@    xaxis  tick major linewidth 1.0
@    xaxis  tick major linestyle 1
@    xaxis  tick major grid off
@    xaxis  tick minor color 1
@    xaxis  tick minor linewidth 1.0
@    xaxis  tick minor linestyle 1
@    xaxis  tick minor grid off
@    xaxis  tick minor size 0.500000
@    xaxis  ticklabel on
@    xaxis  ticklabel format general
@    xaxis  ticklabel prec 5
@    xaxis  ticklabel formula ""
@    xaxis  ticklabel append ""
@    xaxis  ticklabel prepend ""
@    xaxis  ticklabel angle 0
@    xaxis  ticklabel skip 0
@    xaxis  ticklabel stagger 0
@    xaxis  ticklabel place normal
@    xaxis  ticklabel offset auto
@    xaxis  ticklabel offset 0.000000 , 0.010000
@    xaxis  ticklabel start type auto
@    xaxis  ticklabel start 0.000000
@    xaxis  ticklabel stop type auto
@    xaxis  ticklabel stop 0.000000
@    xaxis  ticklabel char size 0.800000
@    xaxis  ticklabel font 0
@    xaxis  ticklabel color 1
@    xaxis  tick place both
@    xaxis  tick spec type none
@    yaxis  on
@    yaxis  type zero false
@    yaxis  offset 0.000000 , 0.000000
@    yaxis  bar on
@    yaxis  bar color 1
@    yaxis  bar linestyle 1
@    yaxis  bar linewidth 1.0
@    yaxis  label "Minimum  Distance (nm)"
@    yaxis  label layout para
@    yaxis  label place auto
@    yaxis  label char size 0.900000
@    yaxis  label font 0
@    yaxis  label color 1
@    yaxis  label place normal
@    yaxis  tick on
@    yaxis  tick major 1
@    yaxis  tick minor ticks 1
@    yaxis  tick default 6
@    yaxis  tick place rounded true
@    yaxis  tick in
@    yaxis  tick major size 1.000000
@    yaxis  tick major color 1
@    yaxis  tick major linewidth 1.0
@    yaxis  tick major linestyle 1
@    yaxis  tick major grid off
@    yaxis  tick minor color 1
@    yaxis  tick minor linewidth 1.0
@    yaxis  tick minor linestyle 1
@    yaxis  tick minor grid off
@    yaxis  tick minor size 0.500000
@    yaxis  ticklabel on
@    yaxis  ticklabel format general
@    yaxis  ticklabel prec 5
@    yaxis  ticklabel formula ""
@    yaxis  ticklabel append ""
@    yaxis  ticklabel prepend ""
@    yaxis  ticklabel angle 0
@    yaxis  ticklabel skip 0
@    yaxis  ticklabel stagger 0
@    yaxis  ticklabel place normal
@    yaxis  ticklabel offset auto
@    yaxis  ticklabel offset 0.000000 , 0.010000
@    yaxis  ticklabel start type auto
@    yaxis  ticklabel start 0.000000
@    yaxis  ticklabel stop type auto
@    yaxis  ticklabel stop 0.000000
@    yaxis  ticklabel char size 0.800000
@    yaxis  ticklabel font 0
@    yaxis  ticklabel color 1
@    yaxis  tick place both
@    yaxis  tick spec type none
@    altxaxis  off
@    altyaxis  off
@    legend on
@    legend loctype view
@    legend 0.82, 0.93
@    legend box color 1
@    legend box pattern 0
@    legend box linewidth 1.0
@    legend box linestyle 0
@    legend box fill color 0
@    legend box fill pattern 0
@    legend font 0
@    legend char size 1.000000
@    legend color 1
@    legend length 2
@    legend vgap 1
@    legend hgap 1
@    legend invert false
@    frame type 0
@    frame linestyle 1
@    frame linewidth 1.0
@    frame color 1
@    frame pattern 1
@    frame background color 0
@    frame background pattern 0
@    s0 hidden false
@    s0 type xy
@    s0 symbol 0
@    s0 symbol size 1.000000
@    s0 symbol color 3
@    s0 symbol pattern 1
@    s0 symbol fill color 3
@    s0 symbol fill pattern 0
@    s0 symbol linewidth 1.0
@    s0 symbol linestyle 1
@    s0 symbol char 65
@    s0 symbol char font 0
@    s0 symbol skip 0
@    s0 line type 1
@    s0 line linestyle 1
@    s0 line linewidth 1.0
@    s0 line color 3
@    s0 line pattern 1
@    s0 baseline type 0
@    s0 baseline off
@    s0 dropline off
@    s0 fill type 0
@    s0 fill rule 0
@    s0 fill color 3
@    s0 fill pattern 1
@    s0 avalue off
@    s0 avalue type 2
@    s0 avalue char size 1.000000
@    s0 avalue font 0
@    s0 avalue color 1
@    s0 avalue rot 0
@    s0 avalue format general
@    s0 avalue prec 3
@    s0 avalue prepend ""
@    s0 avalue append ""
@    s0 avalue offset 0.000000 , 0.000000
@    s0 errorbar on
@    s0 errorbar place both
@    s0 errorbar color 3
@    s0 errorbar pattern 1
@    s0 errorbar size 1.000000
@    s0 errorbar linewidth 1.0
@    s0 errorbar linestyle 1
@    s0 errorbar riser linewidth 1.0
@    s0 errorbar riser linestyle 1
@    s0 errorbar riser clip off
@    s0 errorbar riser clip length 0.100000
@    s0 comment "/Users/KCheng/Desktop/cg_small_water_run/md-run-lonestar/namchi-04-26-2014/g-mind/1md-1.0nm-results/DPP-mind-.xvg"
@    s0 legend  "Protein-DPPC"
@    s1 hidden false
@    s1 type xy
@    s1 symbol 0
@    s1 symbol size 1.000000
@    s1 symbol color 11
@    s1 symbol pattern 1
@    s1 symbol fill color 11
@    s1 symbol fill pattern 0
@    s1 symbol linewidth 1.0
@    s1 symbol linestyle 1
@    s1 symbol char 65
@    s1 symbol char font 0
@    s1 symbol skip 0
@    s1 line type 1
@    s1 line linestyle 1
@    s1 line linewidth 1.0
@    s1 line color 11
@    s1 line pattern 1
@    s1 baseline type 0
@    s1 baseline off
@    s1 dropline off
@    s1 fill type 0
@    s1 fill rule 0
@    s1 fill color 11
@    s1 fill pattern 1
@    s1 avalue off
@    s1 avalue type 2
@    s1 avalue char size 1.000000
@    s1 avalue font 0
@    s1 avalue color 1
@    s1 avalue rot 0
@    s1 avalue format general
@    s1 avalue prec 3
@    s1 avalue prepend ""
@    s1 avalue append ""
@    s1 avalue offset 0.000000 , 0.000000
@    s1 errorbar on
@    s1 errorbar place both
@    s1 errorbar color 11
@    s1 errorbar pattern 1
@    s1 errorbar size 1.000000
@    s1 errorbar linewidth 1.0
@    s1 errorbar linestyle 1
@    s1 errorbar riser linewidth 1.0
@    s1 errorbar riser linestyle 1
@    s1 errorbar riser clip off
@    s1 errorbar riser clip length 0.100000
@    s1 comment "/Users/KCheng/Desktop/cg_small_water_run/md-run-lonestar/namchi-04-26-2014/g-mind/1md-1.0nm-results/DUP-mind-.xvg"
@    s1 legend  "Protein-DUPC"
@    s2 hidden false
@    s2 type xy
@    s2 symbol 0
@    s2 symbol size 1.000000
@    s2 symbol color 1
@    s2 symbol pattern 1
@    s2 symbol fill color 1
@    s2 symbol fill pattern 0
@    s2 symbol linewidth 1.0
@    s2 symbol linestyle 1
@    s2 symbol char 65
@    s2 symbol char font 0
@    s2 symbol skip 0
@    s2 line type 1
@    s2 line linestyle 1
@    s2 line linewidth 1.0
@    s2 line color 1
@    s2 line pattern 1
@    s2 baseline type 0
@    s2 baseline off
@    s2 dropline off
@    s2 fill type 0
@    s2 fill rule 0
@    s2 fill color 1
@    s2 fill pattern 1
@    s2 avalue off
@    s2 avalue type 2
@    s2 avalue char size 1.000000
@    s2 avalue font 0
@    s2 avalue color 1
@    s2 avalue rot 0
@    s2 avalue format general
@    s2 avalue prec 3
@    s2 avalue prepend ""
@    s2 avalue append ""
@    s2 avalue offset 0.000000 , 0.000000
@    s2 errorbar on
@    s2 errorbar place both
@    s2 errorbar color 1
@    s2 errorbar pattern 1
@    s2 errorbar size 1.000000
@    s2 errorbar linewidth 1.0
@    s2 errorbar linestyle 1
@    s2 errorbar riser linewidth 1.0
@    s2 errorbar riser linestyle 1
@    s2 errorbar riser clip off
@    s2 errorbar riser clip length 0.100000
@    s2 comment "/Users/KCheng/Desktop/cg_small_water_run/md-run-lonestar/namchi-04-26-2014/g-mind/1md-1.0nm-results/CHO-mind-.xvg"
@    s2 legend  "Protein-CHOL"
@    s3 hidden false
@    s3 type xy
@    s3 symbol 0
@    s3 symbol size 1.000000
@    s3 symbol color 4
@    s3 symbol pattern 1
@    s3 symbol fill color 4
@    s3 symbol fill pattern 0
@    s3 symbol linewidth 1.0
@    s3 symbol linestyle 1
@    s3 symbol char 65
@    s3 symbol char font 0
@    s3 symbol skip 0
@    s3 line type 1
@    s3 line linestyle 1
@    s3 line linewidth 1.0
@    s3 line color 4
@    s3 line pattern 1
@    s3 baseline type 0
@    s3 baseline off
@    s3 dropline off
@    s3 fill type 0
@    s3 fill rule 0
@    s3 fill color 1
@    s3 fill pattern 1
@    s3 avalue off
@    s3 avalue type 2
@    s3 avalue char size 1.000000
@    s3 avalue font 0
@    s3 avalue color 1
@    s3 avalue rot 0
@    s3 avalue format general
@    s3 avalue prec 3
@    s3 avalue prepend ""
@    s3 avalue append ""
@    s3 avalue offset 0.000000 , 0.000000
@    s3 errorbar on
@    s3 errorbar place both
@    s3 errorbar color 4
@    s3 errorbar pattern 1
@    s3 errorbar size 1.000000
@    s3 errorbar linewidth 1.0
@    s3 errorbar linestyle 1
@    s3 errorbar riser linewidth 1.0
@    s3 errorbar riser linestyle 1
@    s3 errorbar riser clip off
@    s3 errorbar riser clip length 0.100000
@    s3 comment "/Volumes/Samsung_1TB/analysis-gmx-raft/g-mind-1nm/3GM-AB/GM1-mind-.xvg"
@    s3 legend  ""
@g1 on
@g1 hidden false
@g1 type XY
@g1 stacked false
@g1 bar hgap 0.000000
@g1 fixedpoint off
@g1 fixedpoint type 0
@g1 fixedpoint xy 0.000000, 0.000000
@g1 fixedpoint format general general
@g1 fixedpoint prec 6, 6
@with g1
@    world 0, 0, 20, 20000
@    stack world 0, 0, 0, 0
@    znorm 1
@    view 0.100000, 0.410000, 0.800000, 0.640000
@    title ""
@    title font 0
@    title size 1.500000
@    title color 1
@    subtitle ""
@    subtitle font 0
@    subtitle size 1.000000
@    subtitle color 1
@    xaxes scale Normal
@    yaxes scale Normal
@    xaxes invert off
@    yaxes invert off
@    xaxis  on
@    xaxis  type zero false
@    xaxis  offset 0.000000 , 0.000000
@    xaxis  bar on
@    xaxis  bar color 1
@    xaxis  bar linestyle 1
@    xaxis  bar linewidth 1.0
@    xaxis  label "Time (\xm\0s)"
@    xaxis  label layout para
@    xaxis  label place auto
@    xaxis  label char size 0.900000
@    xaxis  label font 0
@    xaxis  label color 1
@    xaxis  label place normal
@    xaxis  tick on
@    xaxis  tick major 5
@    xaxis  tick minor ticks 4
@    xaxis  tick default 6
@    xaxis  tick place rounded true
@    xaxis  tick in
@    xaxis  tick major size 1.000000
@    xaxis  tick major color 1
@    xaxis  tick major linewidth 1.0
@    xaxis  tick major linestyle 1
@    xaxis  tick major grid off
@    xaxis  tick minor color 1
@    xaxis  tick minor linewidth 1.0
@    xaxis  tick minor linestyle 1
@    xaxis  tick minor grid off
@    xaxis  tick minor size 0.500000
@    xaxis  ticklabel on
@    xaxis  ticklabel format general
@    xaxis  ticklabel prec 5
@    xaxis  ticklabel formula ""
@    xaxis  ticklabel append ""
@    xaxis  ticklabel prepend ""
@    xaxis  ticklabel angle 0
@    xaxis  ticklabel skip 0
@    xaxis  ticklabel stagger 0
@    xaxis  ticklabel place normal
@    xaxis  ticklabel offset auto
@    xaxis  ticklabel offset 0.000000 , 0.010000
@    xaxis  ticklabel start type auto
@    xaxis  ticklabel start 0.000000
@    xaxis  ticklabel stop type auto
@    xaxis  ticklabel stop 0.000000
@    xaxis  ticklabel char size 0.800000
@    xaxis  ticklabel font 0
@    xaxis  ticklabel color 1
@    xaxis  tick place both
@    xaxis  tick spec type none
@    yaxis  on
@    yaxis  type zero false
@    yaxis  offset 0.000000 , 0.000000
@    yaxis  bar on
@    yaxis  bar color 1
@    yaxis  bar linestyle 1
@    yaxis  bar linewidth 1.0
@    yaxis  label "Number of Contacts (< 2 nm)"
@    yaxis  label layout para
@    yaxis  label place auto
@    yaxis  label char size 0.900000
@    yaxis  label font 0
@    yaxis  label color 1
@    yaxis  label place normal
@    yaxis  tick on
@    yaxis  tick major 5000
@    yaxis  tick minor ticks 1
@    yaxis  tick default 6
@    yaxis  tick place rounded true
@    yaxis  tick in
@    yaxis  tick major size 1.000000
@    yaxis  tick major color 1
@    yaxis  tick major linewidth 1.0
@    yaxis  tick major linestyle 1
@    yaxis  tick major grid off
@    yaxis  tick minor color 1
@    yaxis  tick minor linewidth 1.0
@    yaxis  tick minor linestyle 1
@    yaxis  tick minor grid off
@    yaxis  tick minor size 0.500000
@    yaxis  ticklabel on
@    yaxis  ticklabel format general
@    yaxis  ticklabel prec 5
@    yaxis  ticklabel formula ""
@    yaxis  ticklabel append ""
@    yaxis  ticklabel prepend ""
@    yaxis  ticklabel angle 0
@    yaxis  ticklabel skip 0
@    yaxis  ticklabel stagger 0
@    yaxis  ticklabel place normal
@    yaxis  ticklabel offset auto
@    yaxis  ticklabel offset 0.000000 , 0.010000
@    yaxis  ticklabel start type auto
@    yaxis  ticklabel start 0.000000
@    yaxis  ticklabel stop type auto
@    yaxis  ticklabel stop 0.000000
@    yaxis  ticklabel char size 0.800000
@    yaxis  ticklabel font 0
@    yaxis  ticklabel color 1
@    yaxis  tick place both
@    yaxis  tick spec type none
@    altxaxis  off
@    altyaxis  off
@    legend on
@    legend loctype view
@    legend 0.78, 0.8
@    legend box color 1
@    legend box pattern 1
@    legend box linewidth 1.0
@    legend box linestyle 1
@    legend box fill color 0
@    legend box fill pattern 1
@    legend font 0
@    legend char size 1.000000
@    legend color 1
@    legend length 2
@    legend vgap 1
@    legend hgap 1
@    legend invert false
@    frame type 0
@    frame linestyle 1
@    frame linewidth 1.0
@    frame color 1
@    frame pattern 1
@    frame background color 0
@    frame background pattern 0
@    s0 hidden false
@    s0 type xy
@    s0 symbol 0
@    s0 symbol size 1.000000
@    s0 symbol color 3
@    s0 symbol pattern 1
@    s0 symbol fill color 3
@    s0 symbol fill pattern 0
@    s0 symbol linewidth 1.0
@    s0 symbol linestyle 1
@    s0 symbol char 65
@    s0 symbol char font 0
@    s0 symbol skip 0
@    s0 line type 1
@    s0 line linestyle 1
@    s0 line linewidth 1.0
@    s0 line color 3
@    s0 line pattern 1
@    s0 baseline type 0
@    s0 baseline off
@    s0 dropline off
@    s0 fill type 0
@    s0 fill rule 0
@    s0 fill color 1
@    s0 fill pattern 1
@    s0 avalue off
@    s0 avalue type 2
@    s0 avalue char size 1.000000
@    s0 avalue font 0
@    s0 avalue color 1
@    s0 avalue rot 0
@    s0 avalue format general
@    s0 avalue prec 3
@    s0 avalue prepend ""
@    s0 avalue append ""
@    s0 avalue offset 0.000000 , 0.000000
@    s0 errorbar on
@    s0 errorbar place both
@    s0 errorbar color 3
@    s0 errorbar pattern 1
@    s0 errorbar size 1.000000
@    s0 errorbar linewidth 1.0
@    s0 errorbar linestyle 1
@    s0 errorbar riser linewidth 1.0
@    s0 errorbar riser linestyle 1
@    s0 errorbar riser clip off
@    s0 errorbar riser clip length 0.100000
@    s0 comment "/Users/KCheng/Desktop/cg_small_water_run/md-run-lonestar/namchi-04-26-2014/g-mind/1md-1.0nm-results/DPP-numcont-.xvg"
@    s0 legend  ""
@    s1 hidden false
@    s1 type xy
@    s1 symbol 0
@    s1 symbol size 1.000000
@    s1 symbol color 11
@    s1 symbol pattern 1
@    s1 symbol fill color 11
@    s1 symbol fill pattern 0
@    s1 symbol linewidth 1.0
@    s1 symbol linestyle 1
@    s1 symbol char 65
@    s1 symbol char font 0
@    s1 symbol skip 0
@    s1 line type 1
@    s1 line linestyle 1
@    s1 line linewidth 1.0
@    s1 line color 11
@    s1 line pattern 1
@    s1 baseline type 0
@    s1 baseline off
@    s1 dropline off
@    s1 fill type 0
@    s1 fill rule 0
@    s1 fill color 1
@    s1 fill pattern 1
@    s1 avalue off
@    s1 avalue type 2
@    s1 avalue char size 1.000000
@    s1 avalue font 0
@    s1 avalue color 1
@    s1 avalue rot 0
@    s1 avalue format general
@    s1 avalue prec 3
@    s1 avalue prepend ""
@    s1 avalue append ""
@    s1 avalue offset 0.000000 , 0.000000
@    s1 errorbar on
@    s1 errorbar place both
@    s1 errorbar color 11
@    s1 errorbar pattern 1
@    s1 errorbar size 1.000000
@    s1 errorbar linewidth 1.0
@    s1 errorbar linestyle 1
@    s1 errorbar riser linewidth 1.0
@    s1 errorbar riser linestyle 1
@    s1 errorbar riser clip off
@    s1 errorbar riser clip length 0.100000
@    s1 comment "/Users/KCheng/Desktop/cg_small_water_run/md-run-lonestar/namchi-04-26-2014/g-mind/1md-1.0nm-results/DUP-numcont-.xvg"
@    s1 legend  ""
@    s2 hidden false
@    s2 type xy
@    s2 symbol 0
@    s2 symbol size 1.000000
@    s2 symbol color 1
@    s2 symbol pattern 1
@    s2 symbol fill color 1
@    s2 symbol fill pattern 0
@    s2 symbol linewidth 1.0
@    s2 symbol linestyle 1
@    s2 symbol char 65
@    s2 symbol char font 0
@    s2 symbol skip 0
@    s2 line type 1
@    s2 line linestyle 1
@    s2 line linewidth 1.0
@    s2 line color 1
@    s2 line pattern 1
@    s2 baseline type 0
@    s2 baseline off
@    s2 dropline off
@    s2 fill type 0
@    s2 fill rule 0
@    s2 fill color 1
@    s2 fill pattern 1
@    s2 avalue off
@    s2 avalue type 2
@    s2 avalue char size 1.000000
@    s2 avalue font 0
@    s2 avalue color 1
@    s2 avalue rot 0
@    s2 avalue format general
@    s2 avalue prec 3
@    s2 avalue prepend ""
@    s2 avalue append ""
@    s2 avalue offset 0.000000 , 0.000000
@    s2 errorbar on
@    s2 errorbar place both
@    s2 errorbar color 1
@    s2 errorbar pattern 1
@    s2 errorbar size 1.000000
@    s2 errorbar linewidth 1.0
@    s2 errorbar linestyle 1
@    s2 errorbar riser linewidth 1.0
@    s2 errorbar riser linestyle 1
@    s2 errorbar riser clip off
@    s2 errorbar riser clip length 0.100000
@    s2 comment "/Users/KCheng/Desktop/cg_small_water_run/md-run-lonestar/namchi-04-26-2014/g-mind/1md-1.0nm-results/CHO-numcont-.xvg"
@    s2 legend  ""
@    s3 hidden false
@    s3 type xy
@    s3 symbol 0
@    s3 symbol size 1.000000
@    s3 symbol color 4
@    s3 symbol pattern 1
@    s3 symbol fill color 4
@    s3 symbol fill pattern 0
@    s3 symbol linewidth 1.0
@    s3 symbol linestyle 1
@    s3 symbol char 65
@    s3 symbol char font 0
@    s3 symbol skip 0
@    s3 line type 1
@    s3 line linestyle 1
@    s3 line linewidth 1.0
@    s3 line color 4
@    s3 line pattern 1
@    s3 baseline type 0
@    s3 baseline off
@    s3 dropline off
@    s3 fill type 0
@    s3 fill rule 0
@    s3 fill color 1
@    s3 fill pattern 1
@    s3 avalue off
@    s3 avalue type 2
@    s3 avalue char size 1.000000
@    s3 avalue font 0
@    s3 avalue color 1
@    s3 avalue rot 0
@    s3 avalue format general
@    s3 avalue prec 3
@    s3 avalue prepend ""
@    s3 avalue append ""
@    s3 avalue offset 0.000000 , 0.000000
@    s3 errorbar on
@    s3 errorbar place both
@    s3 errorbar color 4
@    s3 errorbar pattern 1
@    s3 errorbar size 1.000000
@    s3 errorbar linewidth 1.0
@    s3 errorbar linestyle 1
@    s3 errorbar riser linewidth 1.0
@    s3 errorbar riser linestyle 1
@    s3 errorbar riser clip off
@    s3 errorbar riser clip length 0.100000
@    s3 comment "/Volumes/Samsung_1TB/analysis-gmx-raft/g-mind-1nm/3GM-AB/GM1-numcont-.xvg"
@    s3 legend  ""
@g2 on
@g2 hidden false
@g2 type XY
@g2 stacked false
@g2 bar hgap 0.000000
@g2 fixedpoint off
@g2 fixedpoint type 0
@g2 fixedpoint xy 0.000000, 0.000000
@g2 fixedpoint format general general
@g2 fixedpoint prec 6, 6
@with g2
@    world 0, 0, 130, 1
@    stack world 0, 0, 0, 0
@    znorm 1
@    view 0.100000, 0.100000, 0.800000, 0.330000
@    title ""
@    title font 0
@    title size 1.500000
@    title color 1
@    subtitle ""
@    subtitle font 0
@    subtitle size 1.000000
@    subtitle color 1
@    xaxes scale Normal
@    yaxes scale Normal
@    xaxes invert off
@    yaxes invert off
@    xaxis  on
@    xaxis  type zero false
@    xaxis  offset 0.000000 , 0.000000
@    xaxis  bar on
@    xaxis  bar color 1
@    xaxis  bar linestyle 1
@    xaxis  bar linewidth 1.0
@    xaxis  label "Residue (#)"
@    xaxis  label layout para
@    xaxis  label place auto
@    xaxis  label char size 0.900000
@    xaxis  label font 0
@    xaxis  label color 1
@    xaxis  label place normal
@    xaxis  tick on
@    xaxis  tick major 26
@    xaxis  tick minor ticks 1
@    xaxis  tick default 6
@    xaxis  tick place rounded true
@    xaxis  tick in
@    xaxis  tick major size 1.000000
@    xaxis  tick major color 1
@    xaxis  tick major linewidth 1.0
@    xaxis  tick major linestyle 1
@    xaxis  tick major grid off
@    xaxis  tick minor color 1
@    xaxis  tick minor linewidth 1.0
@    xaxis  tick minor linestyle 1
@    xaxis  tick minor grid off
@    xaxis  tick minor size 0.500000
@    xaxis  ticklabel on
@    xaxis  ticklabel format general
@    xaxis  ticklabel prec 5
@    xaxis  ticklabel formula ""
@    xaxis  ticklabel append ""
@    xaxis  ticklabel prepend ""
@    xaxis  ticklabel angle 0
@    xaxis  ticklabel skip 0
@    xaxis  ticklabel stagger 0
@    xaxis  ticklabel place normal
@    xaxis  ticklabel offset auto
@    xaxis  ticklabel offset 0.000000 , 0.010000
@    xaxis  ticklabel start type auto
@    xaxis  ticklabel start 0.000000
@    xaxis  ticklabel stop type auto
@    xaxis  ticklabel stop 0.000000
@    xaxis  ticklabel char size 0.800000
@    xaxis  ticklabel font 0
@    xaxis  ticklabel color 1
@    xaxis  tick place both
@    xaxis  tick spec type none
@    yaxis  on
@    yaxis  type zero false
@    yaxis  offset 0.000000 , 0.000000
@    yaxis  bar on
@    yaxis  bar color 1
@    yaxis  bar linestyle 1
@    yaxis  bar linewidth 1.0
@    yaxis  label "Minimum Distance (nm)"
@    yaxis  label layout para
@    yaxis  label place auto
@    yaxis  label char size 0.900000
@    yaxis  label font 0
@    yaxis  label color 1
@    yaxis  label place normal
@    yaxis  tick on
@    yaxis  tick major 0.2
@    yaxis  tick minor ticks 1
@    yaxis  tick default 6
@    yaxis  tick place rounded true
@    yaxis  tick in
@    yaxis  tick major size 1.000000
@    yaxis  tick major color 1
@    yaxis  tick major linewidth 1.0
@    yaxis  tick major linestyle 1
@    yaxis  tick major grid off
@    yaxis  tick minor color 1
@    yaxis  tick minor linewidth 1.0
@    yaxis  tick minor linestyle 1
@    yaxis  tick minor grid off
@    yaxis  tick minor size 0.500000
@    yaxis  ticklabel on
@    yaxis  ticklabel format general
@    yaxis  ticklabel prec 5
@    yaxis  ticklabel formula ""
@    yaxis  ticklabel append ""
@    yaxis  ticklabel prepend ""
@    yaxis  ticklabel angle 0
@    yaxis  ticklabel skip 0
@    yaxis  ticklabel stagger 0
@    yaxis  ticklabel place normal
@    yaxis  ticklabel offset auto
@    yaxis  ticklabel offset 0.000000 , 0.010000
@    yaxis  ticklabel start type auto
@    yaxis  ticklabel start 0.000000
@    yaxis  ticklabel stop type auto
@    yaxis  ticklabel stop 0.000000
@    yaxis  ticklabel char size 0.800000
@    yaxis  ticklabel font 0
@    yaxis  ticklabel color 1
@    yaxis  tick place both
@    yaxis  tick spec type none
@    altxaxis  off
@    altyaxis  off
@    legend on
@    legend loctype view
@    legend 0.78, 0.8
@    legend box color 1
@    legend box pattern 1
@    legend box linewidth 1.0
@    legend box linestyle 1
@    legend box fill color 0
@    legend box fill pattern 1
@    legend font 0
@    legend char size 1.000000
@    legend color 1
@    legend length 2
@    legend vgap 1
@    legend hgap 1
@    legend invert false
@    frame type 0
@    frame linestyle 1
@    frame linewidth 1.0
@    frame color 1
@    frame pattern 1
@    frame background color 0
@    frame background pattern 0
@    s0 hidden false
@    s0 type xy
@    s0 symbol 0
@    s0 symbol size 1.000000
@    s0 symbol color 3
@    s0 symbol pattern 1
@    s0 symbol fill color 3
@    s0 symbol fill pattern 0
@    s0 symbol linewidth 1.0
@    s0 symbol linestyle 1
@    s0 symbol char 65
@    s0 symbol char font 0
@    s0 symbol skip 0
@    s0 line type 1
@    s0 line linestyle 1
@    s0 line linewidth 1.0
@    s0 line color 3
@    s0 line pattern 1
@    s0 baseline type 0
@    s0 baseline off
@    s0 dropline off
@    s0 fill type 0
@    s0 fill rule 0
@    s0 fill color 1
@    s0 fill pattern 1
@    s0 avalue off
@    s0 avalue type 2
@    s0 avalue char size 1.000000
@    s0 avalue font 0
@    s0 avalue color 1
@    s0 avalue rot 0
@    s0 avalue format general
@    s0 avalue prec 3
@    s0 avalue prepend ""
@    s0 avalue append ""
@    s0 avalue offset 0.000000 , 0.000000
@    s0 errorbar on
@    s0 errorbar place both
@    s0 errorbar color 3
@    s0 errorbar pattern 1
@    s0 errorbar size 1.000000
@    s0 errorbar linewidth 1.0
@    s0 errorbar linestyle 1
@    s0 errorbar riser linewidth 1.0
@    s0 errorbar riser linestyle 1
@    s0 errorbar riser clip off
@    s0 errorbar riser clip length 0.100000
@    s0 comment "/Users/KCheng/Desktop/cg_small_water_run/md-run-lonestar/namchi-04-26-2014/g-mind/1md-1.0nm-results/DPP-res-.xvg"
@    s0 legend  ""
@    s1 hidden false
@    s1 type xy
@    s1 symbol 0
@    s1 symbol size 1.000000
@    s1 symbol color 11
@    s1 symbol pattern 1
@    s1 symbol fill color 11
@    s1 symbol fill pattern 0
@    s1 symbol linewidth 1.0
@    s1 symbol linestyle 1
@    s1 symbol char 65
@    s1 symbol char font 0
@    s1 symbol skip 0
@    s1 line type 1
@    s1 line linestyle 1
@    s1 line linewidth 1.0
@    s1 line color 11
@    s1 line pattern 1
@    s1 baseline type 0
@    s1 baseline off
@    s1 dropline off
@    s1 fill type 0
@    s1 fill rule 0
@    s1 fill color 1
@    s1 fill pattern 1
@    s1 avalue off
@    s1 avalue type 2
@    s1 avalue char size 1.000000
@    s1 avalue font 0
@    s1 avalue color 1
@    s1 avalue rot 0
@    s1 avalue format general
@    s1 avalue prec 3
@    s1 avalue prepend ""
@    s1 avalue append ""
@    s1 avalue offset 0.000000 , 0.000000
@    s1 errorbar on
@    s1 errorbar place both
@    s1 errorbar color 11
@    s1 errorbar pattern 1
@    s1 errorbar size 1.000000
@    s1 errorbar linewidth 1.0
@    s1 errorbar linestyle 1
@    s1 errorbar riser linewidth 1.0
@    s1 errorbar riser linestyle 1
@    s1 errorbar riser clip off
@    s1 errorbar riser clip length 0.100000
@    s1 comment "/Users/KCheng/Desktop/cg_small_water_run/md-run-lonestar/namchi-04-26-2014/g-mind/1md-1.0nm-results/DUP-res-.xvg"
@    s1 legend  ""
@    s2 hidden false
@    s2 type xy
@    s2 symbol 0
@    s2 symbol size 1.000000
@    s2 symbol color 1
@    s2 symbol pattern 1
@    s2 symbol fill color 1
@    s2 symbol fill pattern 0
@    s2 symbol linewidth 1.0
@    s2 symbol linestyle 1
@    s2 symbol char 65
@    s2 symbol char font 0
@    s2 symbol skip 0
@    s2 line type 1
@    s2 line linestyle 1
@    s2 line linewidth 1.0
@    s2 line color 1
@    s2 line pattern 1
@    s2 baseline type 0
@    s2 baseline off
@    s2 dropline off
@    s2 fill type 0
@    s2 fill rule 0
@    s2 fill color 1
@    s2 fill pattern 1
@    s2 avalue off
@    s2 avalue type 2
@    s2 avalue char size 1.000000
@    s2 avalue font 0
@    s2 avalue color 1
@    s2 avalue rot 0
@    s2 avalue format general
@    s2 avalue prec 3
@    s2 avalue prepend ""
@    s2 avalue append ""
@    s2 avalue offset 0.000000 , 0.000000
@    s2 errorbar on
@    s2 errorbar place both
@    s2 errorbar color 1
@    s2 errorbar pattern 1
@    s2 errorbar size 1.000000
@    s2 errorbar linewidth 1.0
@    s2 errorbar linestyle 1
@    s2 errorbar riser linewidth 1.0
@    s2 errorbar riser linestyle 1
@    s2 errorbar riser clip off
@    s2 errorbar riser clip length 0.100000
@    s2 comment "/Users/KCheng/Desktop/cg_small_water_run/md-run-lonestar/namchi-04-26-2014/g-mind/1md-1.0nm-results/CHO-res-.xvg"
@    s2 legend  ""
@    s3 hidden false
@    s3 type xy
@    s3 symbol 0
@    s3 symbol size 1.000000
@    s3 symbol color 4
@    s3 symbol pattern 1
@    s3 symbol fill color 4
@    s3 symbol fill pattern 0
@    s3 symbol linewidth 1.0
@    s3 symbol linestyle 1
@    s3 symbol char 65
@    s3 symbol char font 0
@    s3 symbol skip 0
@    s3 line type 1
@    s3 line linestyle 1
@    s3 line linewidth 1.0
@    s3 line color 4
@    s3 line pattern 1
@    s3 baseline type 0
@    s3 baseline off
@    s3 dropline off
@    s3 fill type 0
@    s3 fill rule 0
@    s3 fill color 1
@    s3 fill pattern 1
@    s3 avalue off
@    s3 avalue type 2
@    s3 avalue char size 1.000000
@    s3 avalue font 0
@    s3 avalue color 1
@    s3 avalue rot 0
@    s3 avalue format general
@    s3 avalue prec 3
@    s3 avalue prepend ""
@    s3 avalue append ""
@    s3 avalue offset 0.000000 , 0.000000
@    s3 errorbar on
@    s3 errorbar place both
@    s3 errorbar color 4
@    s3 errorbar pattern 1
@    s3 errorbar size 1.000000
@    s3 errorbar linewidth 1.0
@    s3 errorbar linestyle 1
@    s3 errorbar riser linewidth 1.0
@    s3 errorbar riser linestyle 1
@    s3 errorbar riser clip off
@    s3 errorbar riser clip length 0.100000
@    s3 comment "/Volumes/Samsung_1TB/analysis-gmx-raft/g-mind-2nm/3GM-AB/GM1-res-15to20us.xvg"
@    s3 legend  ""
@target G0.S0
@type xy
0 1.254621
0.02 2.937924
0.04 2.487539
0.06 0.700607
0.08 1.183659
0.1 1.879508
0.12 1.553689
0.14 2.164676
0.16 0.488467
0.18 0.8072942
0.2 0.4735242
0.22 1.18501
0.24 1.848689
0.26 1.75941
0.28 1.804716
0.3 2.466526
0.32 1.871597
0.34 2.171561
0.36 2.276149
0.38 2.900577
0.4 1.427804
0.42 1.420854
0.44 0.4907136
0.46 0.5153885
0.48 0.5234745
0.5 0.8391364
0.52 0.5459629
0.54 0.52481
0.56 1.049393
0.58 0.921439
0.6 0.4863646
0.62 0.4695211
0.64 0.5656199
0.66 0.5110037
0.68 0.4522169
0.7 0.732017
0.72 0.7124083
0.74 0.4850514
0.76 0.847024
0.78 0.5065074
0.8 0.4858239
0.82 0.6284306
0.84 0.5570236
0.86 0.6763138
0.88 0.480156
0.9 0.4992746
0.92 0.5430008
0.94 0.479843
0.96 0.5159945
0.98 0.499725
1 0.5147331
1.02 0.6845623
1.04 0.4719374
1.06 0.4701329
1.08 0.6927124
1.1 0.456645
1.12 0.4693083
1.14 0.4729164
1.16 0.4789569
1.18 0.4674935
1.2 0.4649192
1.22 0.4558513
1.24 0.4583394
1.26 0.4436782
1.28 0.4606791
1.3 0.4665291
1.32 0.4613295
1.34 0.4431979
1.36 0.4734448
1.38 0.4318278
1.4 0.4505001
1.42 0.4509432
1.44 0.4497503
1.46 0.4503606
1.48 0.4470464
1.5 0.4641388
1.52 0.4603534
1.54 0.470903
1.56 0.4535965
1.58 0.4553569
1.6 0.4516915
1.62 0.4639236
1.64 0.4663157
1.66 0.4570006
1.68 0.4657785
1.7 0.4626822
1.72 0.4456459
1.74 0.4523824
1.76 0.4311324
1.78 0.4540378
1.8 0.4543126
1.82 0.4430013
1.84 0.4556865
1.86 0.4750264
1.88 0.467466
1.9 0.4633846
1.92 0.4412766
1.94 0.4678942
1.96 0.4520509
1.98 0.4488594
2 0.4590481
2.02 0.4651068
2.04 0.472784
2.06 0.4482463
2.08 0.4731542
2.1 0.4534869
2.12 0.4667445
2.14 0.4642735
2.16 0.4544498
2.18 0.4669311
2.2 0.4720171
2.22 0.4628716
2.24 0.4588297
2.26 0.4552746
2.28 0.4585568
2.3 0.4539551
2.32 0.4532106
2.34 0.4539544
2.36 0.4639232
2.38 0.4502496
2.4 0.4586396
2.42 0.4653497
2.44 0.467413
2.46 0.4516914
2.48 0.4385204
2.5 0.4616551
2.52 0.442747
2.54 0.4565081
2.56 0.461574
2.58 0.4708245
2.6 0.4473808
2.62 0.463411
2.64 0.4667705
2.66 0.4481355
2.68 0.4746841
2.7 0.4444381
2.72 0.4614656
2.74 0.4524932
2.76 0.4661006
2.78 0.4612215
2.8 0.4716993
2.82 0.4677877
2.84 0.4565911
2.86 0.4425778
2.88 0.4579573
2.9 0.5177108
2.92 0.463195
2.94 0.4942665
2.96 0.4697337
2.98 0.4850518
3 0.4815077
3.02 0.4780687
3.04 0.4661276
3.06 0.452797
3.08 0.467894
3.1 0.452797
3.12 0.4611402
3.14 0.4637076
3.16 0.4703992
3.18 0.452659
3.2 0.4578755
3.22 0.4839676
3.24 0.4756313
3.26 0.4602716
3.28 0.471646
3.3 0.4472415
3.32 0.466289
3.34 0.4652422
3.36 0.4691748
3.38 0.4609771
3.4 0.4626281
3.42 0.4504163
3.44 0.485052
3.46 0.4710362
3.48 0.4666101
3.5 0.458176
3.52 0.4754207
3.54 0.488288
3.56 0.4592114
3.58 0.4763403
3.6 0.4658594
3.62 0.4484139
3.64 0.4718583
3.66 0.4616819
3.68 0.4554666
3.7 0.4459262
3.72 0.4710895
3.74 0.4752898
3.76 0.4479674
3.78 0.4424925
3.8 0.4740512
3.82 0.4819492
3.84 0.4705847
3.86 0.4499724
3.88 0.486338
3.9 0.4474655
3.92 0.4750265
3.94 0.466503
3.96 0.4620065
3.98 0.457848
4 0.4574925
4.02 0.4667439
4.04 0.4660736
4.06 0.4618169
4.08 0.4677072
4.1 0.4481628
4.12 0.4598911
4.14 0.452465
4.16 0.4292438
4.18 0.4685085
4.2 0.4629522
4.22 0.4716991
4.24 0.4705587
4.26 0.4439878
4.28 0.5785757
4.3 0.4655375
4.32 0.4714608
4.34 0.4911462
4.36 0.4896431
4.38 0.4541195
4.4 0.4753159
4.42 0.4575478
4.44 0.4614111
4.46 0.4780691
4.48 0.4661813
4.5 0.4721764
4.52 0.485335
4.54 0.4655375
4.56 0.4766025
4.58 0.4516638
4.6 0.4709837
4.62 0.4751843
4.64 0.4576844
4.66 0.4666907
4.68 0.4526035
4.7 0.4597009
4.72 0.4580661
4.74 0.4695479
4.76 0.4336766
4.78 0.4730225
4.8 0.4826232
4.82 0.4519676
4.84 0.469388
4.86 0.4690944
4.88 0.4518846
4.9 0.4713813
4.92 0.4719378
4.94 0.4559334
4.96 0.4530173
4.98 0.4750262
5 0.5222548
5.02 0.4734457
5.04 0.4604346
5.06 0.4553571
5.08 0.4613297
5.1 0.4618173
5.12 0.4476052
5.14 0.4626828
5.16 0.4719375
5.18 0.4545328
5.2 0.4913498
5.22 0.4806509
5.24 0.4430579
5.26 0.4573288
5.28 0.4887232
5.3 0.4773365
5.32 0.4719379
5.34 0.4625202
5.36 0.4686413
5.38 0.477231
5.4 0.4605162
5.42 0.4474652
5.44 0.4611672
5.46 0.4731275
5.48 0.4716717
5.5 0.4735242
5.52 0.4526307
5.54 0.4659933
5.56 0.4626293
5.58 0.4567822
5.6 0.4570013
5.62 0.4472974
5.64 0.4615465
5.66 0.4510267
5.68 0.4490544
5.7 0.4822863
5.72 0.4807806
5.74 0.4524651
5.76 0.4645698
5.78 0.4498054
5.8 0.4755261
5.82 0.4766815
5.84 0.4611125
5.86 0.4391189
5.88 0.4500554
5.9 0.4760777
5.92 0.4653222
5.94 0.4782781
5.96 0.4587213
5.98 0.4650804
6 0.4604348
6.02 0.4739464
6.04 0.5236886
6.06 0.4777814
6.08 0.4777031
6.1 0.4439878
6.12 0.4768912
6.14 0.4649732
6.16 0.4593748
6.18 0.4739201
6.2 0.4520516
6.22 0.467814
6.24 0.4685077
6.26 0.4622233
6.28 0.4690949
6.3 0.460923
6.32 0.4589384
6.34 0.4824417
6.36 0.4624662
6.38 0.4680015
6.4 0.4553573
6.42 0.4524651
6.44 0.4724666
6.46 0.4579852
6.48 0.4593746
6.5 0.4625202
6.52 0.4546154
6.54 0.4557138
6.56 0.4404828
6.58 0.4680009
6.6 0.4682149
6.62 0.4662621
6.64 0.4758939
6.66 0.4583666
6.68 0.4640311
6.7 0.4720436
6.72 0.4877243
6.74 0.4654565
6.76 0.476944
6.78 0.5035127
6.8 0.5226129
6.82 0.5157766
6.84 0.4652151
6.86 0.4534869
6.88 0.454973
6.9 0.4657788
6.92 0.4936856
6.94 0.4661808
6.96 0.4740519
6.98 0.48013
7 0.463735
7.02 0.4872878
7.04 0.4681346
7.06 0.4602447
7.08 0.4714077
7.1 0.4557135
7.12 0.4628714
7.14 0.4644084
7.16 0.4800525
7.18 0.4628718
7.2 0.4535418
7.22 0.4746051
7.24 0.4513873
7.26 0.4820009
7.28 0.4757362
7.3 0.4651075
7.32 0.4804426
7.34 0.4807025
7.36 0.459048
7.38 0.4674127
7.4 0.4564267
7.42 0.4606514
7.44 0.4672526
7.46 0.4669582
7.48 0.4847164
7.5 0.4656447
7.52 0.4361764
7.54 0.4618173
7.56 0.4668241
7.58 0.4709826
7.6 0.4622228
7.62 0.4741842
7.64 0.4662079
7.66 0.454698
7.68 0.4610314
7.7 0.4545878
7.72 0.4493333
7.74 0.4697076
7.76 0.4704519
7.78 0.4926709
7.8 0.4838907
7.82 0.4608689
7.84 0.4758671
7.86 0.5198796
7.88 0.4567825
7.9 0.464893
7.92 0.465538
7.94 0.4819235
7.96 0.4523826
7.98 0.4572194
8 0.455851
8.02 0.4498333
8.04 0.4728107
8.06 0.4522161
8.08 0.4421822
8.1 0.47289
8.12 0.4631693
8.14 0.4564262
8.16 0.4734445
8.18 0.4652422
8.2 0.47289
8.22 0.4545328
8.24 0.4589123
8.26 0.4728898
8.28 0.4964629
8.3 0.4743944
8.32 0.47471
8.34 0.4585302
8.36 0.478435
8.38 0.4684547
8.4 0.4693348
8.42 0.4446902
8.44 0.4607334
8.46 0.4779643
8.48 0.4610044
8.5 0.4693345
8.52 0.4505831
8.54 0.4534864
8.56 0.4589661
8.58 0.4606791
8.6 0.4599455
8.62 0.4676266
8.64 0.4589124
8.66 0.4706908
8.68 0.4473254
8.7 0.4676808
8.72 0.4713284
8.74 0.4584214
8.76 0.4518023
8.78 0.457274
8.8 0.4534591
8.82 0.4624395
8.84 0.4396309
8.86 0.4620338
8.88 0.4534589
8.9 0.4364058
8.92 0.4626276
8.94 0.4768125
8.96 0.4504166
8.98 0.4370356
9 0.4651075
9.02 0.4739191
9.04 0.4546703
9.06 0.4648119
9.08 0.4639229
9.1 0.4488312
9.12 0.4806763
9.14 0.4611128
9.16 0.4607059
9.18 0.4471577
9.2 0.461979
9.22 0.4750266
9.24 0.4635192
9.26 0.47731
9.28 0.4594013
9.3 0.4546701
9.32 0.4710099
9.34 0.4752105
9.36 0.4496106
9.38 0.4519401
9.4 0.4557684
9.42 0.4502505
9.44 0.4541202
9.46 0.4628444
9.48 0.4542294
9.5 0.4548629
9.52 0.4464025
9.54 0.4709828
9.56 0.4611126
9.58 0.444663
9.6 0.4512484
9.62 0.4645429
9.64 0.4441006
9.66 0.4565084
9.68 0.4566455
9.7 0.4755261
9.72 0.4582852
9.74 0.4568646
9.76 0.4749998
9.78 0.4455335
9.8 0.4794526
9.82 0.4603805
9.84 0.45445
9.86 0.4512755
9.88 0.4665304
9.9 0.4602177
9.92 0.4649198
9.94 0.459075
9.96 0.4437626
9.98 0.4625468
10 0.4709829
10.02 0.4563166
10.04 0.4611673
10.06 0.4608147
10.08 0.4484141
10.1 0.4559059
10.12 0.4696276
10.14 0.4364921
10.16 0.4669318
10.18 0.4815343
10.2 0.4563173
10.22 0.4556863
10.24 0.4649195
10.26 0.4576842
10.28 0.45445
10.3 0.4678406
10.32 0.4602175
10.34 0.4591573
10.36 0.4662074
10.38 0.468962
10.4 0.4566452
10.42 0.4659659
10.44 0.4622233
10.46 0.4570561
10.48 0.4638424
10.5 0.4689083
10.52 0.4360334
10.54 0.4716994
10.56 0.4633037
10.58 0.4749214
10.6 0.4644082
10.62 0.4691742
10.64 0.4799471
10.66 0.5085772
10.68 0.4801565
10.7 0.5022699
10.72 0.4618708
10.74 0.4786176
10.76 0.4631141
10.78 0.4722549
10.8 0.4777288
10.82 0.4563444
10.84 0.4747632
10.86 0.5040336
10.88 0.4689083
10.9 0.4636272
10.92 0.4708769
10.94 0.4854375
10.96 0.4860294
10.98 0.4680279
11 0.4701857
11.02 0.4606789
11.04 0.4682683
11.06 0.4592113
11.08 0.4655641
11.1 0.463924
11.12 0.4494992
11.14 0.4666102
11.16 0.4501661
11.18 0.4499999
11.2 0.467467
11.22 0.4584215
11.24 0.4676268
11.26 0.4866467
11.28 0.4718581
11.3 0.4728107
11.32 0.4622235
11.34 0.48013
11.36 0.4776504
11.38 0.4541749
11.4 0.4622219
11.42 0.4729167
11.44 0.4714075
11.46 0.4718578
11.48 0.4614384
11.5 0.4553569
11.52 0.4377784
11.54 0.4657786
11.56 0.4680271
11.58 0.4704514
11.6 0.4714338
11.62 0.4611398
11.64 0.4674934
11.66 0.4396019
11.68 0.457957
11.7 0.4654834
11.72 0.4705582
11.74 0.4612209
11.76 0.4670384
11.78 0.4661275
11.8 0.4620064
11.82 0.4629794
11.84 0.4532932
11.86 0.4467102
11.88 0.4768644
11.9 0.4756574
11.92 0.4489436
11.94 0.4623848
11.96 0.467787
11.98 0.4372073
12 0.4606785
12.02 0.455275
12.04 0.4549171
12.06 0.4760506
12.08 0.4647851
12.1 0.4589389
12.12 0.4644889
12.14 0.4686679
12.16 0.4535967
12.18 0.4639232
12.2 0.4567552
12.22 0.4477442
12.24 0.4507217
12.26 0.473656
12.28 0.4759725
12.3 0.4366064
12.32 0.4605971
12.34 0.4605432
12.36 0.4636008
12.38 0.4810662
12.4 0.4624131
12.42 0.4804947
12.44 0.4391181
12.46 0.4807804
12.48 0.491349
12.5 0.4552476
12.52 0.4482471
12.54 0.4733395
12.56 0.470026
12.58 0.4478836
12.6 0.4446058
12.62 0.4794262
12.64 0.455137
12.66 0.4670385
12.68 0.4736296
12.7 0.4666902
12.72 0.4690683
12.74 0.4661005
12.76 0.4564264
12.78 0.4665034
12.8 0.4810923
12.82 0.4690945
12.84 0.4546704
12.86 0.4483307
12.88 0.474078
12.9 0.4567544
12.92 0.4633846
12.94 0.4684821
12.96 0.472255
12.98 0.4856435
13 0.4456739
13.02 0.4590477
13.04 0.4683481
13.06 0.4631415
13.08 0.4586386
13.1 0.4658322
13.12 0.4554667
13.14 0.4563165
13.16 0.471063
13.18 0.4684813
13.2 0.4610313
13.22 0.4701065
13.24 0.4614648
13.26 0.4523829
13.28 0.4718052
13.3 0.4542576
13.32 0.4883387
13.34 0.469947
13.36 0.465242
13.38 0.4834766
13.4 0.4642741
13.42 0.4674127
13.44 0.4756577
13.46 0.4571654
13.48 0.4695212
13.5 0.4610044
13.52 0.4686679
13.54 0.4571923
13.56 0.4627364
13.58 0.4433392
13.6 0.471009
13.62 0.4751057
13.64 0.4579575
13.66 0.4504725
13.68 0.4733392
13.7 0.4654836
13.72 0.4716456
13.74 0.4743686
13.76 0.4618164
13.78 0.4438467
13.8 0.4670662
13.82 0.4590484
13.84 0.4551097
13.86 0.4825712
13.88 0.4565635
13.9 0.4855412
13.92 0.4445787
13.94 0.4540099
13.96 0.4689883
13.98 0.4607599
14 0.4512479
14.02 0.4657783
14.04 0.4610853
14.06 0.4669315
14.08 0.4661005
14.1 0.4463459
14.12 0.4608148
14.14 0.4579031
14.16 0.4593472
14.18 0.4604625
14.2 0.4794264
14.22 0.4651077
14.24 0.4628981
14.26 0.4648119
14.28 0.4463747
14.3 0.439005
14.3194 0.4480232
14.3394 0.4486084
14.3594 0.4502497
14.3794 0.4561242
14.3994 0.4658589
14.4194 0.4592659
14.4394 0.4630607
14.4594 0.4724666
14.4794 0.4613295
14.4994 0.4595112
14.5194 0.4559053
14.5394 0.4667438
14.5594 0.4652691
14.5794 0.4474373
14.5994 0.4735241
14.6194 0.4588298
14.6394 0.4604894
14.6594 0.4584214
14.6794 0.4817681
14.6994 0.4519401
14.7194 0.4740782
14.7394 0.4735762
14.7594 0.475841
14.7794 0.4906369
14.7994 0.4665835
14.8194 0.4574387
14.8394 0.4639233
14.8594 0.4641659
14.8794 0.4635189
14.8994 0.4645701
14.9194 0.4611398
14.9394 0.4695481
14.9594 0.4680276
14.9794 0.456152
14.9994 0.4692816
15.0194 0.4702652
15.0394 0.4660737
15.0594 0.4579025
15.0794 0.470903
15.0994 0.4673864
15.1194 0.4644623
15.1394 0.4600813
15.1594 0.4764976
15.1794 0.4596472
15.1994 0.4559056
15.2194 0.4675735
15.2394 0.4629794
15.2594 0.4452804
15.2794 0.4639232
15.2994 0.4540374
15.3194 0.4710092
15.3394 0.459674
15.3594 0.464274
15.3794 0.4590485
15.3994 0.4586937
15.4194 0.4671992
15.4394 0.465484
15.4594 0.4631417
15.4794 0.4667443
15.4994 0.4659127
15.5194 0.4535414
15.5394 0.4693879
15.5594 0.4627637
15.5794 0.4617894
15.5994 0.4369497
15.6194 0.4654838
15.6394 0.4413892
15.6594 0.4686685
15.6794 0.4474646
15.6994 0.4904331
15.7194 0.476602
15.7394 0.4513871
15.7594 0.4662076
15.7794 0.4490544
15.7994 0.4523823
15.8194 0.4813002
15.8394 0.4429727
15.8594 0.4568093
15.8794 0.4481625
15.8994 0.4616544
15.9194 0.4554392
15.9394 0.4631147
15.9594 0.4630608
15.9794 0.4826228
15.9994 0.4669584
16.0194 0.4743682
16.0394 0.4539819
16.0594 0.4494993
16.0794 0.4701859
16.0994 0.4726526
16.1194 0.4800522
16.1394 0.4446625
16.1594 0.4583939
16.1794 0.461573
16.1994 0.4554391
16.2194 0.4746841
16.2394 0.4576567
16.2594 0.4498046
16.2794 0.4809631
16.2994 0.4924937
16.3194 0.4691756
16.3394 0.4715402
16.3594 0.4574937
16.3794 0.4593471
16.3994 0.4689085
16.4194 0.4672792
16.4394 0.4772841
16.4594 0.438492
16.4794 0.4573019
16.4994 0.4589665
16.5194 0.4618171
16.5394 0.4646236
16.5594 0.4669579
16.5794 0.459946
16.5994 0.4451123
16.6194 0.4678676
16.6394 0.4588027
16.6594 0.462493
16.6794 0.4625205
16.6994 0.4640583
16.7194 0.4610313
16.7394 0.4570008
16.7594 0.4698137
16.7794 0.4805724
16.7994 0.4616819
16.8194 0.4776503
16.8394 0.4630608
16.8594 0.4772831
16.8794 0.4667707
16.8994 0.4546975
16.9194 0.4752897
16.9394 0.4657247
16.9594 0.4719368
16.9794 0.4498334
16.9994 0.4442404
17.0194 0.4469062
17.0394 0.4568917
17.0594 0.4639504
17.0794 0.4590476
17.0994 0.4719371
17.1194 0.4510819
17.1394 0.47927
17.1594 0.470266
17.1794 0.462899
17.1994 0.4665566
17.2194 0.4460949
17.2394 0.4610045
17.2594 0.4651075
17.2794 0.4652409
17.2994 0.4656983
17.3194 0.4671725
17.3394 0.4579847
17.3594 0.4710631
17.3794 0.4766032
17.3994 0.4698406
17.4194 0.4657785
17.4394 0.4825976
17.4594 0.4685079
17.4794 0.4815343
17.4994 0.4643544
17.5194 0.467065
17.5394 0.4661007
17.5594 0.466182
17.5794 0.4658865
17.5994 0.4817152
17.6194 0.4790877
17.6394 0.4552198
17.6594 0.4691752
17.6794 0.4622235
17.6994 0.4645974
17.7194 0.4617899
17.7394 0.482105
17.7594 0.4612207
17.7794 0.4616821
17.7994 0.4651345
17.8194 0.467065
17.8394 0.4705845
17.8594 0.4617627
17.8794 0.4706645
17.8994 0.4470182
17.9194 0.4678671
17.9394 0.4708767
17.9594 0.4776505
17.9794 0.4542304
17.9994 0.4585033
18.0194 0.466208
18.0394 0.4462345
18.0594 0.459484
18.0794 0.4663957
18.0994 0.4599461
18.1194 0.4727844
18.1394 0.4669043
18.1594 0.4737883
18.1794 0.464812
18.1994 0.4695477
18.2194 0.4796614
18.2394 0.4716459
18.2594 0.461113
18.2794 0.4672796
18.2994 0.477729
18.3194 0.4628987
18.3394 0.4414187
18.3594 0.4387767
18.3794 0.4651341
18.3994 0.4635196
18.4194 0.4739724
18.4394 0.4777551
18.4594 0.4645426
18.4794 0.476734
18.4994 0.4360334
18.5194 0.4535965
18.5394 0.4686688
18.5594 0.4452247
18.5794 0.4841999
18.5994 0.4860554
18.6194 0.4508326
18.6394 0.4739458
18.6594 0.462628
18.6794 0.4713818
18.6994 0.4949998
18.7194 0.463843
18.7394 0.4754208
18.7594 0.4713805
18.7794 0.4800258
18.7994 0.4622231
18.8194 0.4594832
18.8394 0.4633034
18.8594 0.4683218
18.8794 0.4758671
18.8994 0.471646
18.9194 0.4741568
18.9394 0.4725195
18.9594 0.4585026
18.9794 0.4623313
18.9994 0.4673596
19.0194 0.4411625
19.0394 0.4744732
19.0594 0.4707441
19.0794 0.467333
19.0994 0.4645961
19.1194 0.4813261
19.1394 0.4671453
19.1594 0.4823122
19.1794 0.4760249
19.1994 0.464381
19.2194 0.4781473
19.2394 0.4703458
19.2594 0.4633842
19.2794 0.4698142
19.2994 0.4897443
19.3194 0.4637344
19.3394 0.4874935
19.3594 0.4799213
19.3794 0.4455615
19.3994 0.4810661
19.4194 0.4537623
19.4394 0.4871863
19.4594 0.4872625
19.4794 0.4922905
19.4994 0.4650006
19.5194 0.4744212
19.5394 0.4610041
19.5594 0.4649733
19.5794 0.4771008
19.5994 0.4852578
19.6194 0.4704785
19.6394 0.4813781
19.6594 0.4629794
19.6794 0.4648924
19.6994 0.4408519
19.7194 0.4628439
19.7394 0.474078
19.7594 0.4329544
19.7794 0.488902
19.7994 0.4750527
19.8194 0.4633842
19.8394 0.4623856
19.8594 0.4606785
19.8794 0.4758151
19.8994 0.4678143
19.9194 0.4795305
19.9394 0.4696274
19.9594 0.4541475
19.9794 0.4792182
19.9994 0.481612
&
@target G0.S1
@type xy
0 1.715773
0.02 3.129289
0.04 2.11322
0.06 1.275863
0.08 1.661986
0.1 1.998056
0.12 1.531429
0.14 2.282548
0.16 0.7088724
0.18 0.8194507
0.2 0.843638
0.22 1.438063
0.24 2.112031
0.26 1.334176
0.28 1.341324
0.3 2.285421
0.32 1.683315
0.34 2.150617
0.36 2.30578
0.38 2.797311
0.4 1.101647
0.42 1.548071
0.44 0.6731643
0.46 0.5372618
0.48 0.9326036
0.5 0.7902849
0.52 0.9898862
0.54 0.7873055
0.56 1.079282
0.58 0.8770546
0.6 0.511884
0.62 0.835299
0.64 0.9658285
0.66 0.7831665
0.68 0.9954647
0.7 0.6620613
0.72 0.747479
0.74 1.121629
0.76 0.8018414
0.78 0.865534
0.8 0.900278
0.82 0.8741566
0.84 0.928399
0.86 0.8380038
0.88 0.8244086
0.9 0.9605467
0.92 0.7708438
0.94 0.7980444
0.96 0.6344486
0.98 1.23592
1 1.073651
1.02 0.8931683
1.04 0.8151069
1.06 0.7321545
1.08 0.4639229
1.1 0.4990486
1.12 0.4496944
1.14 0.4626279
1.16 0.457493
1.18 0.4736556
1.2 0.4601358
1.22 0.4553293
1.24 0.467894
1.26 0.4414748
1.28 0.4512485
1.3 0.4802345
1.32 0.4553574
1.34 0.4773096
1.36 0.4601629
1.38 0.4534593
1.4 0.4563169
1.42 0.4584208
1.44 0.4798175
1.46 0.445028
1.48 0.4854122
1.5 0.4752102
1.52 0.4683476
1.54 0.4656987
1.56 0.4577395
1.58 0.4532381
1.6 0.4661809
1.62 0.4671989
1.64 0.4576572
1.66 0.4606794
1.68 0.474579
1.7 0.4539002
1.72 0.4787746
1.74 0.4506109
1.76 0.4699468
1.78 0.4667708
1.8 0.4463741
1.82 0.4518294
1.84 0.4606791
1.86 0.4523273
1.88 0.4587483
1.9 0.4506939
1.92 0.4570836
1.94 0.4441851
1.96 0.4563439
1.98 0.4541204
2 0.4641656
2.02 0.4485811
2.04 0.4778338
2.06 0.4808851
2.08 0.4473251
2.1 0.4516907
2.12 0.4509432
2.14 0.4577383
2.16 0.4774144
2.18 0.4556591
2.2 0.4591844
2.22 0.4551922
2.24 0.4488046
2.26 0.458203
2.28 0.4650533
2.3 0.4655646
2.32 0.4533766
2.34 0.4673595
2.36 0.4282812
2.38 0.4510273
2.4 0.4429727
2.42 0.4538997
2.44 0.4682408
2.46 0.4752631
2.48 0.4632491
2.5 0.4606794
2.52 0.4622225
2.54 0.4573293
2.56 0.4516638
2.58 0.4530455
2.6 0.4511378
2.62 0.4752631
2.64 0.4727578
2.66 0.4588028
2.68 0.4375789
2.7 0.439118
2.72 0.4557963
2.74 0.4600269
2.76 0.4623308
2.78 0.4630602
2.8 0.4560156
2.82 0.4633841
2.84 0.4667436
2.86 0.4184193
2.88 0.4571107
2.9 0.4483855
2.92 0.455988
2.94 0.4555767
2.96 0.4563443
2.98 0.4594838
3 0.4548081
3.02 0.4577394
3.04 0.4460942
3.06 0.4605708
3.08 0.4501667
3.1 0.4675727
3.12 0.4653226
3.14 0.4695216
3.16 0.4591567
3.18 0.4682682
3.2 0.4638159
3.22 0.4701593
3.24 0.4632492
3.26 0.471646
3.28 0.4461218
3.3 0.4337626
3.32 0.4690681
3.34 0.4618982
3.36 0.4576843
3.38 0.4713283
3.4 0.4544775
3.42 0.4598644
3.44 0.4548625
3.46 0.4565906
3.48 0.4526314
3.5 0.4690948
3.52 0.4685348
3.54 0.4470733
3.56 0.450139
3.58 0.4554666
3.6 0.4775452
3.62 0.4452525
3.64 0.4570011
3.66 0.4621959
3.68 0.4529352
3.7 0.4624391
3.72 0.4485817
3.74 0.4583119
3.76 0.4435365
3.78 0.4545601
3.8 0.4655369
3.82 0.4686946
3.84 0.4570558
3.86 0.4466819
3.88 0.448414
3.9 0.4789838
3.92 0.4525764
3.94 0.4652157
3.96 0.4582847
3.98 0.4682674
4 0.4666099
4.02 0.481612
4.04 0.4452525
4.06 0.4664224
4.08 0.4546157
4.1 0.4710097
4.12 0.4755523
4.14 0.4633031
4.16 0.461113
4.18 0.4766019
4.2 0.4567819
4.22 0.4588031
4.24 0.4767599
4.26 0.4630333
4.28 0.4601627
4.3 0.4485805
4.32 0.4630872
4.34 0.4571925
4.36 0.4533764
4.38 0.470956
4.4 0.4546982
4.42 0.4564266
4.44 0.4820009
4.46 0.4667974
4.48 0.4577394
4.5 0.4524656
4.52 0.4641391
4.54 0.4452245
4.56 0.4690945
4.58 0.468295
4.6 0.4709831
4.62 0.459864
4.64 0.4662882
4.66 0.4590474
4.68 0.4513319
4.7 0.4644618
4.72 0.4637082
4.74 0.4710895
4.76 0.4674933
4.78 0.4548627
4.8 0.4772318
4.82 0.4519123
4.84 0.4636814
4.86 0.4518846
4.88 0.4635459
4.9 0.4520231
4.92 0.4594013
4.94 0.4514703
4.96 0.4421534
4.98 0.4557684
5 0.4378646
5.02 0.4772314
5.04 0.4421822
5.06 0.4679744
5.08 0.4665032
5.1 0.485644
5.12 0.4686685
5.14 0.4625472
5.16 0.4713017
5.18 0.4644075
5.2 0.456016
5.22 0.452603
5.24 0.4596195
5.26 0.4605429
5.28 0.463762
5.3 0.4451126
5.32 0.4445222
5.34 0.4643537
5.36 0.4390049
5.38 0.4680544
5.4 0.4488037
5.42 0.423261
5.44 0.4560155
5.46 0.4563437
5.48 0.4707711
5.5 0.456728
5.52 0.4576846
5.54 0.4552475
5.56 0.4602175
5.58 0.4508882
5.6 0.4526036
5.62 0.4513037
5.64 0.4754992
5.66 0.462629
5.68 0.4607872
5.7 0.45793
5.72 0.4713018
5.74 0.4614375
5.76 0.4588576
5.78 0.4636808
5.8 0.4679215
5.82 0.471222
5.84 0.4508875
5.86 0.4514702
5.88 0.4481634
5.9 0.4391176
5.92 0.4601358
5.94 0.4518016
5.96 0.4556865
5.98 0.4593744
6 0.4510823
6.02 0.4628718
6.04 0.4530449
6.06 0.4620066
6.08 0.4690954
6.1 0.4469057
6.12 0.4760776
6.14 0.4722289
6.16 0.4659402
6.18 0.4658598
6.2 0.4684283
6.22 0.4720435
6.24 0.4625199
6.26 0.4649195
6.28 0.4500553
6.3 0.4741833
6.32 0.4652689
6.34 0.4519401
6.36 0.4698408
6.38 0.4535688
6.4 0.4687477
6.42 0.4581486
6.44 0.4610853
6.46 0.4617358
6.48 0.4570831
6.5 0.4385488
6.52 0.4543395
6.54 0.4506936
6.56 0.4609238
6.58 0.4763667
6.6 0.4549178
6.62 0.4535409
6.64 0.4623037
6.66 0.4721755
6.68 0.4676268
6.7 0.4511097
6.72 0.464166
6.74 0.4582849
6.76 0.472282
6.78 0.4758411
6.8 0.4546705
6.82 0.4516911
6.84 0.4576848
6.86 0.4639237
6.88 0.47613
6.9 0.4674931
6.92 0.4642469
6.94 0.4665295
6.96 0.4674662
6.98 0.4464017
7 0.4514699
7.02 0.4535411
7.04 0.4477445
7.06 0.4662618
7.08 0.4495273
7.1 0.4465422
7.12 0.4627365
7.14 0.4491381
7.16 0.4617899
7.18 0.4876727
7.2 0.4815861
7.22 0.4738403
7.24 0.4662079
7.26 0.460516
7.28 0.4394597
7.3 0.4500275
7.32 0.4607605
7.34 0.4701866
7.36 0.4628714
7.38 0.4586938
7.4 0.4644887
7.42 0.4596191
7.44 0.4617896
7.46 0.4607333
7.48 0.4635458
7.5 0.4623035
7.52 0.4526036
7.54 0.4593745
7.56 0.457411
7.58 0.4580933
7.6 0.4561801
7.62 0.458694
7.64 0.4753418
7.66 0.4663157
7.68 0.455357
7.7 0.4738404
7.72 0.4559059
7.74 0.4563992
7.76 0.4448882
7.78 0.4455337
7.8 0.4459256
7.82 0.4639236
7.84 0.4547796
7.86 0.4499448
7.88 0.4392028
7.9 0.4648925
7.92 0.4526309
7.94 0.4549996
7.96 0.4585298
7.98 0.4526311
8 0.4647046
8.02 0.4699735
8.04 0.4429446
8.06 0.474974
8.08 0.4767078
8.1 0.4644892
8.12 0.4493884
8.14 0.4746311
8.16 0.4596198
8.18 0.4756307
8.2 0.4620874
8.22 0.4631685
8.24 0.4522442
8.26 0.4599996
8.28 0.4598635
8.3 0.4833481
8.32 0.4807025
8.34 0.4618982
8.36 0.4716195
8.38 0.4606785
8.4 0.4642468
8.42 0.4791142
8.44 0.4529352
8.46 0.4657246
8.48 0.466074
8.5 0.4892339
8.52 0.473313
8.54 0.4563711
8.56 0.4897447
8.58 0.4669588
8.6 0.4612213
8.62 0.4911464
8.64 0.4861584
8.66 0.4910443
8.68 0.4601361
8.7 0.4664229
8.72 0.4795311
8.74 0.46457
8.76 0.4605971
8.78 0.4674668
8.8 0.4819231
8.82 0.4684554
8.84 0.4562079
8.86 0.4737352
8.88 0.47252
8.9 0.4930777
8.92 0.4538171
8.94 0.4691483
8.96 0.4571652
8.98 0.4604896
9 0.45618
9.02 0.4513594
9.04 0.4570553
9.06 0.4537898
9.08 0.444325
9.1 0.4530723
9.12 0.4744728
9.14 0.4482748
9.16 0.4616544
9.18 0.4545874
9.2 0.4622501
9.22 0.4622225
9.24 0.4590481
9.26 0.4639232
9.28 0.4605703
9.3 0.43477
9.32 0.4596196
9.34 0.4572203
9.36 0.460733
9.38 0.4682416
9.4 0.4458142
9.42 0.4631145
9.44 0.45722
9.46 0.4728899
9.48 0.4710104
9.5 0.4378639
9.52 0.4701327
9.54 0.4439033
9.56 0.4579299
9.58 0.4690945
9.6 0.44514
9.62 0.4614109
9.64 0.4453648
9.66 0.4839426
9.68 0.4623314
9.7 0.4705581
9.72 0.4703988
9.74 0.4580935
9.76 0.4579582
9.78 0.4709833
9.8 0.4654566
9.82 0.4379495
9.84 0.4682682
9.86 0.4559879
9.88 0.4570013
9.9 0.430958
9.92 0.449361
9.94 0.4718847
9.96 0.455027
9.98 0.4703459
10 0.4565358
10.02 0.4639235
10.04 0.4718842
10.06 0.4435369
10.08 0.4780423
10.1 0.4519127
10.12 0.4630604
10.14 0.4619526
10.16 0.4585026
10.18 0.4548633
10.2 0.4683486
10.22 0.4744997
10.24 0.4554395
10.26 0.4635198
10.28 0.4694943
10.3 0.4672527
10.32 0.4759727
10.34 0.455933
10.36 0.461113
10.38 0.4786178
10.4 0.4478842
10.42 0.4663954
10.44 0.4671457
10.46 0.4641122
10.48 0.4436777
10.5 0.4628984
10.52 0.4516081
10.54 0.4499166
10.56 0.468108
10.58 0.4534586
10.6 0.4572201
10.62 0.4671462
10.64 0.4602988
10.66 0.4570006
10.68 0.4741835
10.7 0.4703726
10.72 0.4527969
10.74 0.450722
10.76 0.4689088
10.78 0.4577665
10.8 0.4667438
10.82 0.4718578
10.84 0.4543948
10.86 0.4480232
10.88 0.4765241
10.9 0.4574116
10.92 0.4591573
10.94 0.4692017
10.96 0.4657793
10.98 0.4513036
11 0.4445224
11.02 0.4623313
11.04 0.4459544
11.06 0.4644892
11.08 0.4521348
11.1 0.4673331
11.12 0.4627368
11.14 0.4733918
11.16 0.4930768
11.18 0.4496669
11.2 0.474421
11.22 0.4498054
11.24 0.5578085
11.26 0.4689085
11.28 0.4688553
11.3 0.4642467
11.32 0.4622229
11.34 0.4537895
11.36 0.459945
11.38 0.452466
11.4 0.4709039
11.42 0.4738406
11.44 0.4698403
11.46 0.4477442
11.48 0.4452246
11.5 0.4723086
11.52 0.4747107
11.54 0.4771263
11.56 0.4743947
11.58 0.4567827
11.6 0.4604886
11.62 0.4526038
11.64 0.4633846
11.66 0.4587212
11.68 0.4574385
11.7 0.4698134
11.72 0.4602717
11.74 0.4639768
11.76 0.4645965
11.78 0.4622229
11.8 0.4680006
11.82 0.4544499
11.84 0.4716993
11.86 0.4630602
11.88 0.459619
11.9 0.4399148
11.92 0.4497217
11.94 0.4666102
11.96 0.4818975
11.98 0.4587208
12 0.4478836
12.02 0.4682679
12.04 0.4707706
12.06 0.4699737
12.08 0.4826232
12.1 0.4825452
12.12 0.4645969
12.14 0.4685087
12.16 0.4805201
12.18 0.4775462
12.2 0.4421819
12.22 0.4675466
12.24 0.4616543
12.26 0.4722551
12.28 0.4428602
12.3 0.4402278
12.32 0.4709829
12.34 0.4623034
12.36 0.4636807
12.38 0.4596469
12.4 0.4401422
12.42 0.4624121
12.44 0.4581205
12.46 0.4510818
12.48 0.4718577
12.5 0.4616275
12.52 0.4601634
12.54 0.4615735
12.56 0.4682412
12.58 0.4789834
12.6 0.4498052
12.62 0.4636
12.64 0.4579575
12.66 0.4740515
12.68 0.4425779
12.7 0.4545326
12.72 0.4820264
12.74 0.4750002
12.76 0.4631146
12.78 0.4573293
12.8 0.4615461
12.82 0.4671456
12.84 0.4871596
12.86 0.4764454
12.88 0.4939128
12.9 0.4601084
12.92 0.4708233
12.94 0.46395
12.96 0.4581759
12.98 0.475
13 0.4767078
13.02 0.4674135
13.04 0.4785648
13.06 0.4566727
13.08 0.4684818
13.1 0.479922
13.12 0.4585577
13.14 0.4824157
13.16 0.4478006
13.18 0.4656712
13.2 0.4786701
13.22 0.4837357
13.24 0.4616544
13.26 0.4739723
13.28 0.4830114
13.3 0.4782784
13.32 0.4600815
13.34 0.4729962
13.36 0.4813781
13.38 0.4581757
13.4 0.4671452
13.42 0.468401
13.44 0.4839681
13.46 0.4888251
13.48 0.4695475
13.5 0.4556863
13.52 0.4577391
13.54 0.4548902
13.56 0.470452
13.58 0.4442972
13.6 0.4998499
13.62 0.4804419
13.64 0.4500283
13.66 0.4760511
13.68 0.4555214
13.7 0.4513865
13.72 0.4842524
13.74 0.4844072
13.76 0.4602717
13.78 0.452935
13.8 0.4654569
13.82 0.4736561
13.84 0.4601087
13.86 0.4461224
13.88 0.459728
13.9 0.4558509
13.92 0.4602989
13.94 0.4629527
13.96 0.4686152
13.98 0.4531286
14 0.4524933
14.02 0.4819486
14.04 0.4540377
14.06 0.4686419
14.08 0.4390903
14.1 0.4631144
14.12 0.4896427
14.14 0.4942924
14.16 0.4924939
14.18 0.4674664
14.2 0.4610046
14.22 0.4613299
14.24 0.4735768
14.26 0.4496109
14.28 0.4601357
14.3 0.4468776
14.3194 0.45467
14.3394 0.4546698
14.3594 0.456618
14.3794 0.4768119
14.3994 0.4691745
14.4194 0.4787747
14.4394 0.4623044
14.4594 0.4676806
14.4794 0.462709
14.4994 0.4619795
14.5194 0.4630606
14.5394 0.459891
14.5594 0.4665297
14.5794 0.4747623
14.5994 0.4497504
14.6194 0.4559054
14.6394 0.4732071
14.6594 0.4974932
14.6794 0.4582034
14.6994 0.4790351
14.7194 0.4580667
14.7394 0.4693074
14.7594 0.48775
14.7794 0.4607061
14.7994 0.4588303
14.8194 0.447241
14.8394 0.4605974
14.8594 0.4561794
14.8794 0.4663957
14.8994 0.4706644
14.9194 0.4747106
14.9394 0.4710094
14.9594 0.4602721
14.9794 0.4631686
14.9994 0.4768123
15.0194 0.4472413
15.0394 0.4724934
15.0594 0.4844065
15.0794 0.4663959
15.0994 0.4795311
15.1194 0.4926202
15.1394 0.4896171
15.1594 0.4529902
15.1794 0.4659939
15.1994 0.4602169
15.2194 0.4503882
15.2394 0.4800519
15.2594 0.4584211
15.2794 0.4556867
15.2994 0.4577662
15.3194 0.4689612
15.3394 0.459728
15.3594 0.4651344
15.3794 0.4684283
15.3994 0.4499165
15.4194 0.4624396
15.4394 0.4728111
15.4594 0.4645966
15.4794 0.459701
15.4994 0.4539272
15.5194 0.4627636
15.5394 0.4536525
15.5594 0.4519958
15.5794 0.4639232
15.5994 0.4719377
15.6194 0.4441848
15.6394 0.4780433
15.6594 0.4642467
15.6794 0.4608147
15.6994 0.4555763
15.7194 0.4676802
15.7394 0.4545327
15.7594 0.4548621
15.7794 0.4720699
15.7994 0.4602715
15.8194 0.4557967
15.8394 0.471062
15.8594 0.4557134
15.8794 0.4441002
15.8994 0.4503888
15.9194 0.45025
15.9394 0.4463462
15.9594 0.4522718
15.9794 0.4661808
15.9994 0.4470182
16.0194 0.4565357
16.0394 0.4610864
16.0594 0.4792961
16.0794 0.4780431
16.0994 0.4683483
16.1194 0.4542302
16.1394 0.4678136
16.1594 0.4534867
16.1794 0.4648925
16.1994 0.4672528
16.2194 0.457521
16.2394 0.4356602
16.2594 0.4616552
16.2794 0.4574657
16.2994 0.4740516
16.3194 0.4469063
16.3394 0.4532941
16.3594 0.4660737
16.3794 0.4652147
16.3994 0.4504995
16.4194 0.4380352
16.4394 0.4610313
16.4594 0.444775
16.4794 0.4432545
16.4994 0.4516912
16.5194 0.4445221
16.5394 0.4562348
16.5594 0.4688546
16.5794 0.4836839
16.5994 0.4766813
16.6194 0.484639
16.6394 0.4860809
16.6594 0.4535971
16.6794 0.4633301
16.6994 0.4783825
16.7194 0.4507216
16.7394 0.4797393
16.7594 0.4581753
16.7794 0.4707707
16.7994 0.4756575
16.8194 0.4453654
16.8394 0.4579572
16.8594 0.4559875
16.8794 0.4700003
16.8994 0.4667707
16.9194 0.4671987
16.9394 0.4513034
16.9594 0.4628714
16.9794 0.4574111
16.9994 0.4510259
17.0194 0.4589118
17.0394 0.4706645
17.0594 0.4677876
17.0794 0.4590478
17.0994 0.4579303
17.1194 0.4557136
17.1394 0.4561521
17.1594 0.4703723
17.1794 0.4631147
17.1994 0.4512479
17.2194 0.4543946
17.2394 0.4667171
17.2594 0.4524925
17.2794 0.4607328
17.2994 0.4515252
17.3194 0.4725723
17.3394 0.4681347
17.3594 0.4593748
17.3794 0.4659394
17.3994 0.447577
17.4194 0.4473534
17.4394 0.4428037
17.4594 0.4499163
17.4794 0.4477164
17.4994 0.4613563
17.5194 0.4612485
17.5394 0.4559331
17.5594 0.4415318
17.5794 0.4703459
17.5994 0.44221
17.6194 0.4573295
17.6394 0.4796871
17.6594 0.4576842
17.6794 0.4708234
17.6994 0.4597823
17.7194 0.4623848
17.7394 0.4457856
17.7594 0.4659665
17.7794 0.4673326
17.7994 0.4478003
17.8194 0.438577
17.8394 0.4551919
17.8594 0.470266
17.8794 0.4815862
17.8994 0.4874939
17.9194 0.4706641
17.9394 0.4376359
17.9594 0.4627636
17.9794 0.4652955
17.9994 0.4708503
18.0194 0.4737615
18.0394 0.4670379
18.0594 0.4775456
18.0794 0.4701863
18.0994 0.4901273
18.1194 0.4599456
18.1394 0.4383493
18.1594 0.4457017
18.1794 0.4596738
18.1994 0.4579843
18.2194 0.4452804
18.2394 0.4775461
18.2594 0.4598641
18.2794 0.4693072
18.2994 0.4696003
18.3194 0.4641925
18.3394 0.4771791
18.3594 0.4654841
18.3794 0.4604613
18.3994 0.4940141
18.4194 0.4476888
18.4394 0.4585033
18.4594 0.4816898
18.4794 0.4803644
18.4994 0.4895663
18.5194 0.4706645
18.5394 0.4684285
18.5594 0.4608689
18.5794 0.4602444
18.5994 0.4731544
18.6194 0.469281
18.6394 0.4474651
18.6594 0.4767071
18.6794 0.4482747
18.6994 0.4493328
18.7194 0.4630606
18.7394 0.4424084
18.7594 0.4783565
18.7794 0.4748952
18.7994 0.4556872
18.8194 0.4604892
18.8394 0.4433393
18.8594 0.4399146
18.8794 0.459021
18.8994 0.4584214
18.9194 0.4479681
18.9394 0.4488039
18.9594 0.4648923
18.9794 0.4684548
18.9994 0.4556861
19.0194 0.4543953
19.0394 0.4607875
19.0594 0.456015
19.0794 0.457111
19.0994 0.4671451
19.1194 0.4531278
19.1394 0.456454
19.1594 0.4527138
19.1794 0.4792445
19.1994 0.467707
19.2194 0.4510269
19.2394 0.453238
19.2594 0.4573291
19.2794 0.4635462
19.2994 0.4545601
19.3194 0.4550274
19.3394 0.4693877
19.3594 0.4597009
19.3794 0.4523824
19.3994 0.4636814
19.4194 0.4547797
19.4394 0.4580667
19.4594 0.4614376
19.4794 0.4360047
19.4994 0.4834515
19.5194 0.4461222
19.5394 0.4587211
19.5594 0.4482748
19.5794 0.468268
19.5994 0.4464586
19.6194 0.4617633
19.6394 0.4470463
19.6594 0.4819494
19.6794 0.440823
19.6994 0.4523821
19.7194 0.4407376
19.7394 0.4594288
19.7594 0.4583937
19.7794 0.4669046
19.7994 0.4576848
19.8194 0.4610855
19.8394 0.4389194
19.8594 0.4626285
19.8794 0.4623041
19.8994 0.4405389
19.9194 0.4523832
19.9394 0.4639241
19.9594 0.4670652
19.9794 0.4503606
19.9994 0.4628983
&
@target G0.S2
@type xy
0 1.972042
0.02 3.779342
0.04 3.332214
0.06 1.690392
0.08 1.980379
0.1 2.651137
0.12 2.6016
0.14 2.983471
0.16 0.8537421
0.18 1.595157
0.2 1.058843
0.22 1.795515
0.24 2.82604
0.26 2.645619
0.28 2.448081
0.3 2.961406
0.32 2.679669
0.34 2.991241
0.36 3.120056
0.38 3.613063
0.4 2.20841
0.42 2.241835
0.44 0.9896083
0.46 1.052865
0.48 0.8092124
0.5 1.36895
0.52 1.197257
0.54 1.141447
0.56 1.799124
0.58 1.465588
0.6 0.7771423
0.62 0.9890652
0.64 1.192749
0.66 1.064718
0.68 1.043312
0.7 1.158706
0.72 1.062662
0.74 0.9128659
0.76 0.8552483
0.78 0.8854799
0.8 0.8541956
0.82 1.15344
0.84 0.9717253
0.86 1.374809
0.88 0.5314136
0.9 0.4953786
0.92 1.063697
0.94 0.924162
0.96 0.9132085
0.98 1.303946
1 1.026316
1.02 1.414576
1.04 1.136233
1.06 0.9539791
1.08 0.4881083
1.1 0.4531281
1.12 0.4777814
1.14 0.5268301
1.16 0.4965882
1.18 0.4692549
1.2 0.4851291
1.22 0.492671
1.24 0.4417294
1.26 0.4048765
1.28 0.4485815
1.3 0.4744734
1.32 0.4433396
1.34 0.4265561
1.36 0.4167735
1.38 0.4682144
1.4 0.4739719
1.42 0.4710366
1.44 0.415843
1.46 0.4673601
1.48 0.460353
1.5 0.4204165
1.52 0.4523273
1.54 0.4536519
1.56 0.4470175
1.58 0.4257638
1.6 0.455987
1.62 0.4408239
1.64 0.4322331
1.66 0.4518294
1.68 0.4546154
1.7 0.4605699
1.72 0.4532934
1.74 0.4626554
1.76 0.4738408
1.78 0.4623041
1.8 0.4693078
1.82 0.4615733
1.84 0.4239696
1.86 0.4463465
1.88 0.4612212
1.9 0.4740778
1.92 0.4453652
1.94 0.4716987
1.96 0.463519
1.98 0.4329553
2 0.4891575
2.02 0.4665298
2.04 0.4459541
2.06 0.4455053
2.08 0.4286021
2.1 0.4648926
2.12 0.4367204
2.14 0.4239689
2.16 0.4208926
2.18 0.456645
2.2 0.463896
2.22 0.4513308
2.24 0.4611129
2.26 0.4522444
2.28 0.4682682
2.3 0.4622232
2.32 0.453459
2.34 0.4610865
2.36 0.4737879
2.38 0.4685347
2.4 0.4127048
2.42 0.4767337
2.44 0.4505828
2.46 0.4669591
2.48 0.4468774
2.5 0.4656714
2.52 0.4352302
2.54 0.4570833
2.56 0.4180914
2.58 0.4771268
2.6 0.4637346
2.62 0.4763661
2.64 0.4572748
2.66 0.465967
2.68 0.4202672
2.7 0.4559332
2.72 0.4662619
2.74 0.4752108
2.76 0.457165
2.78 0.4234972
2.8 0.4057091
2.82 0.4544502
2.84 0.7965705
2.86 0.4898215
2.88 0.4700264
2.9 0.4777028
2.92 0.4677873
2.94 0.4739724
2.96 0.4376644
2.98 0.4346834
3 0.4257348
3.02 0.4668512
3.04 0.4739727
3.06 0.4558513
3.08 0.4517195
3.1 0.4654574
3.12 0.469628
3.14 0.4258229
3.16 0.4481629
3.18 0.4369785
3.2 0.4457863
3.22 0.4544502
3.24 0.440937
3.26 0.4719641
3.28 0.4520508
3.3 0.4629526
3.32 0.4688816
3.34 0.4683477
3.36 0.4366347
3.38 0.454973
3.4 0.4288938
3.42 0.444437
3.44 0.4241762
3.46 0.4435369
3.48 0.4242934
3.5 0.4351439
3.52 0.4380072
3.54 0.4162332
3.56 0.4178516
3.58 0.4313928
3.6 0.4601357
3.62 0.4511649
3.64 0.4658593
3.66 0.4537068
3.68 0.4451408
3.7 0.4579567
3.72 0.4878006
3.74 0.45763
3.76 0.4668509
3.78 0.467413
3.8 0.4472975
3.82 0.4606791
3.84 0.463384
3.86 0.4514696
3.88 0.4645963
3.9 0.4791141
3.92 0.4206241
3.94 0.4265266
3.96 0.449917
3.98 0.4755517
4 0.4532103
4.02 0.4653228
4.04 0.449082
4.06 0.4826235
4.08 0.440936
4.1 0.4245002
4.12 0.4330705
4.14 0.4540372
4.16 0.4683476
4.18 0.4729162
4.2 0.4499725
4.22 0.4453649
4.24 0.457985
4.26 0.4071244
4.28 0.4323769
4.3 0.4619798
4.32 0.4119769
4.34 0.4552194
4.36 0.4651345
4.38 0.4677866
4.4 0.485515
4.42 0.4885181
4.44 0.4909427
4.46 0.4193449
4.48 0.4800263
4.5 0.4616539
4.52 0.4738408
4.54 0.4729165
4.56 0.4520507
4.58 0.4495836
4.6 0.4659669
4.62 0.4565084
4.64 0.4364921
4.66 0.4276097
4.68 0.440057
4.7 0.4649197
4.72 0.4226404
4.74 0.4359181
4.76 0.4589662
4.78 0.4642465
4.8 0.461248
4.82 0.4663155
4.84 0.4752896
4.86 0.4750521
4.88 0.4338485
4.9 0.4259401
4.92 0.4600272
4.94 0.4331572
4.96 0.4484133
4.98 0.4733654
5 0.4448595
5.02 0.4665032
5.04 0.4755262
5.06 0.4385767
5.08 0.419792
5.1 0.4684548
5.12 0.4588034
5.14 0.4506109
5.16 0.465
5.18 0.4181208
5.2 0.4652685
5.22 0.4145474
5.24 0.4544508
5.26 0.4872371
5.28 0.4104563
5.3 0.4525751
5.32 0.4260867
5.34 0.4305813
5.36 0.4299132
5.38 0.4689885
5.4 0.4587479
5.42 0.4490271
5.44 0.4657791
5.46 0.4465423
5.48 0.4518026
5.5 0.4700264
5.52 0.4491387
5.54 0.441758
5.56 0.4589664
5.58 0.4421822
5.6 0.4553567
5.62 0.4183892
5.64 0.4649997
5.66 0.463303
5.68 0.4544504
5.7 0.4579851
5.72 0.4497218
5.74 0.4335033
5.76 0.4248828
5.78 0.4186287
5.8 0.4261742
5.82 0.4697333
5.84 0.4132189
5.86 0.4567815
5.88 0.4728106
5.9 0.4611134
5.92 0.4702661
5.94 0.4832703
5.96 0.4633041
5.98 0.4440155
6 0.4846911
6.02 0.4412198
6.04 0.4428325
6.06 0.4840975
6.08 0.4493046
6.1 0.4314214
6.12 0.4415314
6.14 0.4591834
6.16 0.4623848
6.18 0.4764712
6.2 0.4359186
6.22 0.4571923
6.24 0.4216043
6.26 0.4346259
6.28 0.4708501
6.3 0.4599194
6.32 0.4382355
6.34 0.4554666
6.36 0.4471304
6.38 0.4446911
6.4 0.4589669
6.42 0.4773625
6.44 0.4662618
6.46 0.4663153
6.48 0.459674
6.5 0.4628164
6.52 0.4577391
6.54 0.4834252
6.56 0.4738405
6.58 0.4461505
6.6 0.484923
6.62 0.4391753
6.64 0.4633307
6.66 0.4645427
6.68 0.454588
6.7 0.4589661
6.72 0.4688283
6.74 0.4148493
6.76 0.4519123
6.78 0.4629796
6.8 0.4637083
6.82 0.4568641
6.84 0.4408513
6.86 0.4271412
6.88 0.4186289
6.9 0.4479122
6.92 0.4202384
6.94 0.4592655
6.96 0.4316823
6.98 0.475078
7 0.4699733
7.02 0.4678409
7.04 0.4092984
7.06 0.457192
7.08 0.431654
7.1 0.4330702
7.12 0.4203272
7.14 0.4750265
7.16 0.4506941
7.18 0.4421821
7.2 0.4561797
7.22 0.4174025
7.24 0.4521334
7.26 0.4452525
7.28 0.4430007
7.3 0.4427474
7.32 0.4614377
7.34 0.4701066
7.36 0.4607063
7.38 0.4014039
7.4 0.4070317
7.42 0.4393464
7.44 0.4137933
7.46 0.4544775
7.48 0.4543674
7.5 0.4919861
7.52 0.4452807
7.54 0.4703718
7.56 0.4843804
7.58 0.47731
7.6 0.465913
7.62 0.4673329
7.64 0.4393464
7.66 0.440397
7.68 0.451137
7.7 0.4661012
7.72 0.4179112
7.74 0.4439875
7.76 0.4618167
7.78 0.44615
7.8 0.4592389
7.82 0.4254993
7.84 0.4644622
7.86 0.447745
7.88 0.4733392
7.9 0.4702652
7.92 0.468668
7.94 0.463357
7.96 0.4170132
7.98 0.4304654
8 0.4689614
8.02 0.4365201
8.04 0.4669047
8.06 0.4785655
8.08 0.4668514
8.1 0.4645959
8.12 0.4487198
8.14 0.4817683
8.16 0.4474931
8.18 0.4658596
8.2 0.4088096
8.22 0.4518016
8.24 0.4951262
8.26 0.4502495
8.28 0.4639502
8.3 0.456207
8.32 0.4359187
8.34 0.4212483
8.36 0.4496109
8.38 0.4405395
8.4 0.4308426
8.42 0.4408232
8.44 0.4735764
8.46 0.4650805
8.48 0.4547803
8.5 0.4221669
8.52 0.4552741
8.54 0.4510539
8.56 0.443114
8.58 0.4633576
8.6 0.4495273
8.62 0.4620872
8.64 0.4468225
8.66 0.43963
8.68 0.4565359
8.7 0.446486
8.72 0.4459262
8.74 0.4271709
8.76 0.4253237
8.78 0.4622225
8.8 0.4763665
8.82 0.4725989
8.84 0.4553571
8.86 0.4157525
8.88 0.4846135
8.9 0.4560149
8.92 0.4351437
8.94 0.468215
8.96 0.4376072
8.98 0.4067552
9 0.421041
9.02 0.4721487
9.04 0.4393458
9.06 0.49135
9.08 0.4787747
9.1 0.4384916
9.12 0.4836582
9.14 0.4193152
9.16 0.4458141
9.18 0.4122199
9.2 0.4535962
9.22 0.4891067
9.24 0.4596193
9.26 0.429244
9.28 0.4385777
9.3 0.4728907
9.32 0.4599186
9.34 0.4797395
9.36 0.4492767
9.38 0.4477164
9.4 0.4555495
9.42 0.4736552
9.44 0.4736296
9.46 0.4644887
9.48 0.4077692
9.5 0.419792
9.52 0.4365201
9.54 0.4472974
9.56 0.4777814
9.58 0.4609227
9.6 0.4687745
9.62 0.4633029
9.64 0.4496672
9.66 0.4364344
9.68 0.4792961
9.7 0.4402843
9.72 0.485335
9.74 0.4601629
9.76 0.4290976
9.78 0.4265562
9.8 0.4420412
9.82 0.4501664
9.84 0.441135
9.86 0.4460102
9.88 0.4639504
9.9 0.4647854
9.92 0.4790875
9.94 0.4401418
9.96 0.4174624
9.98 0.4736298
10 0.4646237
10.02 0.4229069
10.04 0.4217228
10.06 0.4282525
10.08 0.4343097
10.1 0.440398
10.12 0.4784874
10.14 0.4682415
10.16 0.43523
10.18 0.4493883
10.2 0.4343103
10.22 0.4740774
10.24 0.4589659
10.26 0.5026683
10.28 0.433619
10.3 0.4750264
10.32 0.475447
10.34 0.4594019
10.36 0.4157827
10.38 0.4530174
10.4 0.4359469
10.42 0.45412
10.44 0.4496107
10.46 0.464408
10.48 0.4516909
10.5 0.4800523
10.52 0.4486087
10.54 0.4384059
10.56 0.4293598
10.58 0.4701336
10.6 0.4594285
10.62 0.5129817
10.64 0.4678138
10.66 0.4574112
10.68 0.4537897
10.7 0.4276679
10.72 0.4148794
10.74 0.4329252
10.76 0.4295634
10.78 0.4295345
10.8 0.4439597
10.82 0.4638426
10.84 0.4671455
10.86 0.4721495
10.88 0.4980957
10.9 0.4714072
10.92 0.4918591
10.94 0.4579572
10.96 0.4212187
10.98 0.4707974
11 0.4711155
11.02 0.4721225
11.04 0.411643
11.06 0.4658596
11.08 0.463924
11.1 0.4718581
11.12 0.4563444
11.14 0.4532107
11.16 0.4646239
11.18 0.4593753
11.2 0.4570282
11.22 0.466717
11.24 0.4585032
11.26 0.4314223
11.28 0.4414464
11.3 0.470213
11.32 0.4608957
11.34 0.4754206
11.36 0.4702658
11.38 0.4487761
11.4 0.4215151
11.42 0.4615997
11.44 0.4857465
11.46 0.4725203
11.48 0.4460381
11.5 0.4389474
11.52 0.4402834
11.54 0.462034
11.56 0.5097545
11.58 0.4734447
11.6 0.4359182
11.62 0.4529896
11.64 0.4551369
11.66 0.4605436
11.68 0.4798177
11.7 0.467146
11.72 0.474052
11.74 0.4464577
11.76 0.4624118
11.78 0.4574112
11.8 0.4694146
11.82 0.4407381
11.84 0.4618442
11.86 0.4487762
11.88 0.4582849
11.9 0.465537
11.92 0.4748945
11.94 0.4352585
11.96 0.4431988
11.98 0.4659668
12 0.4534587
12.02 0.4164723
12.04 0.4524105
12.06 0.4565357
12.08 0.4567547
12.1 0.4501383
12.12 0.4526036
12.14 0.4309002
12.16 0.4691748
12.18 0.4710097
12.2 0.4617901
12.22 0.4716197
12.24 0.4227588
12.26 0.4490546
12.28 0.4371782
12.3 0.4907394
12.32 0.4522443
12.34 0.478566
12.36 0.4448877
12.38 0.4425776
12.4 0.4718845
12.42 0.4596195
12.44 0.4710099
12.46 0.4426627
12.48 0.4781472
12.5 0.4458139
12.52 0.4354889
12.54 0.4208029
12.56 0.4444382
12.58 0.4311611
12.6 0.4297966
12.62 0.4335033
12.64 0.4641929
12.66 0.4615195
12.68 0.4409927
12.7 0.475447
12.72 0.4654574
12.74 0.4690683
12.76 0.4681338
12.78 0.4721754
12.8 0.4513043
12.82 0.4191061
12.84 0.434339
12.86 0.4870572
12.88 0.443678
12.9 0.4226409
12.92 0.4109142
12.94 0.4539551
12.96 0.4539269
12.98 0.4630335
13 0.4608691
13.02 0.4274929
13.04 0.4278727
13.06 0.4216038
13.08 0.4171928
13.1 0.4478839
13.12 0.4219302
13.14 0.4541198
13.16 0.4744743
13.18 0.4416163
13.2 0.4648925
13.22 0.4599186
13.24 0.4457576
13.26 0.4561248
13.28 0.4323194
13.3 0.4477164
13.32 0.4502222
13.34 0.450555
13.36 0.4752365
13.38 0.4700271
13.4 0.4573295
13.42 0.4736562
13.44 0.4482188
13.46 0.4341949
13.48 0.4417575
13.5 0.4025855
13.52 0.4234679
13.54 0.4548629
13.56 0.4552743
13.58 0.4552471
13.6 0.4501665
13.62 0.4511375
13.64 0.4615469
13.66 0.4079523
13.68 0.4638426
13.7 0.4416161
13.72 0.4676802
13.74 0.4713815
13.76 0.4246463
13.78 0.4531556
13.8 0.4443809
13.82 0.4726789
13.84 0.4815859
13.86 0.4727052
13.88 0.460869
13.9 0.4485814
13.92 0.4560977
13.94 0.4643813
13.96 0.4856181
13.98 0.4656443
14 0.4572474
14.02 0.4833995
14.04 0.4668514
14.06 0.4531555
14.08 0.4638154
14.1 0.5085764
14.12 0.4072466
14.14 0.4218118
14.16 0.4773103
14.18 0.4594836
14.2 0.4741567
14.22 0.4707704
14.24 0.4642473
14.26 0.4754997
14.28 0.4511375
14.3 0.4712485
14.3194 0.4675465
14.3394 0.4462347
14.3594 0.4399152
14.3794 0.4455051
14.3994 0.4570012
14.4194 0.4551098
14.4394 0.4458145
14.4594 0.4292442
14.4794 0.4276092
14.4994 0.4380356
14.5194 0.4205353
14.5394 0.4326084
14.5594 0.4391178
14.5794 0.4512761
14.5994 0.414548
14.6194 0.4463745
14.6394 0.4136112
14.6594 0.4512483
14.6794 0.4414752
14.6994 0.43872
14.7194 0.4149698
14.7394 0.450472
14.7594 0.441276
14.7794 0.4481346
14.7994 0.475657
14.8194 0.4611665
14.8394 0.4396306
14.8594 0.4549726
14.8794 0.4585573
14.8994 0.4444377
14.9194 0.4259106
14.9394 0.4626276
14.9594 0.4564544
14.9794 0.4406248
14.9994 0.4309001
15.0194 0.439687
15.0394 0.4781215
15.0594 0.4844329
15.0794 0.5008494
15.0994 0.4670118
15.1194 0.43477
15.1394 0.4520503
15.1594 0.4618173
15.1794 0.4495553
15.1994 0.45412
15.2194 0.4305809
15.2394 0.4452237
15.2594 0.446458
15.2794 0.4151504
15.2994 0.4117341
15.3194 0.4697077
15.3394 0.5088465
15.3594 0.4683484
15.3794 0.4757625
15.3994 0.4548905
15.4194 0.4231139
15.4394 0.4599461
15.4594 0.4594018
15.4794 0.4591568
15.4994 0.474184
15.5194 0.4540376
15.5394 0.407829
15.5594 0.4380351
15.5794 0.4299421
15.5994 0.4392318
15.6194 0.4490546
15.6394 0.4433403
15.6594 0.420862
15.6794 0.4624665
15.6994 0.4777289
15.7194 0.4602714
15.7394 0.4731539
15.7594 0.4121593
15.7794 0.4462339
15.7994 0.4587756
15.8194 0.4420974
15.8394 0.4238512
15.8594 0.4583939
15.8794 0.4562341
15.8994 0.4564264
15.9194 0.460923
15.9394 0.478748
15.9594 0.4625466
15.9794 0.4631143
15.9994 0.4250288
16.0194 0.4405679
16.0394 0.4773367
16.0594 0.4391183
16.0794 0.4742886
16.0994 0.4513586
16.1194 0.4778594
16.1394 0.4649191
16.1594 0.4606525
16.1794 0.4719374
16.1994 0.4476886
16.2194 0.4172236
16.2394 0.4441004
16.2594 0.4540377
16.2794 0.4685081
16.2994 0.4778599
16.3194 0.4694145
16.3394 0.4434806
16.3594 0.4811697
16.3794 0.45618
16.3994 0.4754472
16.4194 0.4320301
16.4394 0.416353
16.4594 0.4552749
16.4794 0.4727042
16.4994 0.4128252
16.5194 0.4810664
16.5394 0.4883387
16.5594 0.4688281
16.5794 0.491401
16.5994 0.4703455
16.6194 0.4568647
16.6394 0.4761562
16.6594 0.4654841
16.6794 0.4535413
16.6994 0.4624656
16.7194 0.4795308
16.7394 0.4711156
16.7594 0.4607337
16.7794 0.4535966
16.7994 0.4531286
16.8194 0.4532658
16.8394 0.4641393
16.8594 0.4586389
16.8794 0.4523824
16.8994 0.4473819
16.9194 0.4738667
16.9394 0.4764975
16.9594 0.4535412
16.9794 0.4500275
16.9994 0.4543675
17.0194 0.4432263
17.0394 0.4347987
17.0594 0.4439033
17.0794 0.4635188
17.0994 0.4432552
17.1194 0.4534861
17.1394 0.430262
17.1594 0.4396014
17.1794 0.4046604
17.1994 0.4188677
17.2194 0.4446909
17.2394 0.4769172
17.2594 0.4306386
17.2794 0.4470186
17.2994 0.4652956
17.3194 0.4710624
17.3394 0.47289
17.3594 0.454973
17.3794 0.466851
17.3994 0.4346269
17.4194 0.497393
17.4394 0.4558501
17.4594 0.4589665
17.4794 0.479505
17.4994 0.4668246
17.5194 0.4755256
17.5394 0.4530177
17.5594 0.4463747
17.5794 0.4646777
17.5994 0.4561248
17.6194 0.4496108
17.6394 0.462385
17.6594 0.4623037
17.6794 0.4173126
17.6994 0.4615189
17.7194 0.465484
17.7394 0.4650536
17.7594 0.4663419
17.7794 0.4523831
17.7994 0.4672518
17.8194 0.4498334
17.8394 0.4754475
17.8594 0.4671452
17.8794 0.4694943
17.8994 0.4846385
17.9194 0.4618172
17.9394 0.4725196
17.9594 0.4489985
17.9794 0.4557963
17.9994 0.4288063
18.0194 0.4468775
18.0394 0.4755261
18.0594 0.4297971
18.0794 0.4184796
18.0994 0.4195527
18.1194 0.4348854
18.1394 0.4492491
18.1594 0.4638152
18.1794 0.4196123
18.1994 0.4524925
18.2194 0.4590749
18.2394 0.4576024
18.2594 0.4611397
18.2794 0.4084728
18.2994 0.477231
18.3194 0.4567822
18.3394 0.4251175
18.3594 0.4437061
18.3794 0.4496944
18.3994 0.4531281
18.4194 0.4188976
18.4394 0.4640043
18.4594 0.4441286
18.4794 0.4390333
18.4994 0.4638425
18.5194 0.4514974
18.5394 0.4600275
18.5594 0.4572746
18.5794 0.4627635
18.5994 0.4656714
18.6194 0.485129
18.6394 0.4560976
18.6594 0.4592925
18.6794 0.4382351
18.6994 0.4743415
18.7194 0.44713
18.7394 0.4478275
18.7594 0.4609773
18.7794 0.4710093
18.7994 0.4503613
18.8194 0.4361193
18.8394 0.4630605
18.8594 0.433849
18.8794 0.4605432
18.8994 0.4471304
18.9194 0.4552194
18.9394 0.4778336
18.9594 0.4562347
18.9794 0.4674127
18.9994 0.4669312
19.0194 0.4554394
19.0394 0.4817939
19.0594 0.4649191
19.0794 0.4555216
19.0994 0.4631141
19.1194 0.4581484
19.1394 0.4701857
19.1594 0.4760518
19.1794 0.4431139
19.1994 0.4250589
19.2194 0.4106397
19.2394 0.4594836
19.2594 0.4488596
19.2794 0.5012488
19.2994 0.4671184
19.3194 0.4355746
19.3394 0.4548079
19.3594 0.4700533
19.3794 0.4618436
19.3994 0.4852576
19.4194 0.4551101
19.4394 0.4684818
19.4594 0.4565908
19.4794 0.3978064
19.4994 0.4504444
19.5194 0.435603
19.5394 0.4184791
19.5594 0.4562068
19.5794 0.442295
19.5994 0.4473813
19.6194 0.459374
19.6394 0.4583937
19.6594 0.4573287
19.6794 0.4245872
19.6994 0.4166836
19.7194 0.4682418
19.7394 0.4718581
19.7594 0.4321461
19.7794 0.4626552
19.7994 0.4743674
19.8194 0.4801302
19.8394 0.4844331
19.8594 0.4314506
19.8794 0.4718305
19.8994 0.4666108
19.9194 0.4635997
19.9394 0.4576295
19.9594 0.493001
19.9794 0.433388
19.9994 0.4654831
&
@target G0.S3
@type xy
0 2.372019
0.02 4.639844
0.04 2.801428
0.06 3.076908
0.08 3.58417
0.1 3.816219
0.12 1.790321
0.14 3.073195
0.16 2.844912
0.18 3.319917
0.2 4.616246
0.22 4.100494
0.24 4.275552
0.26 4.810096
0.28 5.487496
0.3 5.028602
0.32 5.093194
0.34 4.898188
0.36 4.090104
0.38 2.27595
0.4 1.360919
0.42 0.9269573
0.44 0.4708765
0.46 0.476681
0.48 0.4619798
0.5 0.4732074
0.52 0.4451123
0.54 0.4627365
0.56 0.4430014
0.58 0.4502499
0.6 0.4861327
0.62 0.4618984
0.64 0.4593745
0.66 0.4683483
0.68 0.4601361
0.7 0.4428886
0.72 0.4337049
0.74 0.4547528
0.76 0.4722818
0.78 0.4757625
0.8 0.4624386
0.82 0.4651076
0.84 0.4581213
0.86 0.469734
0.88 0.456235
0.9 0.4652694
0.92 0.4637081
0.94 0.4635462
0.96 0.4716722
0.98 0.4760778
1 0.4570282
1.02 0.4579849
1.04 0.4644081
1.06 0.4484698
1.08 0.4669584
1.1 0.4613838
1.12 0.4767074
1.14 0.4483865
1.16 0.4469897
1.18 0.4649728
1.2 0.4464018
1.22 0.4405961
1.24 0.4481909
1.26 0.4709033
1.28 0.4678674
1.3 0.4669319
1.32 0.4655644
1.34 0.4592113
1.36 0.4513308
1.38 0.4463466
1.4 0.4691743
1.42 0.4592663
1.44 0.4605432
1.46 0.463384
1.48 0.4709035
1.5 0.4592385
1.52 0.4671465
1.54 0.438035
1.56 0.4467098
1.58 0.4541201
1.6 0.461763
1.62 0.4335891
1.64 0.4560975
1.66 0.4394598
1.68 0.4557686
1.7 0.4739199
1.72 0.4620881
1.74 0.4605975
1.76 0.4553293
1.78 0.4618985
1.8 0.4577392
1.82 0.4635464
1.84 0.4718052
1.86 0.4418143
1.88 0.4644353
1.9 0.4703457
1.92 0.472387
1.94 0.4574115
1.96 0.462439
1.98 0.4643275
2 0.4394593
2.02 0.4443818
2.04 0.4622504
2.06 0.4534862
2.08 0.4486365
2.1 0.4661807
2.12 0.4791138
2.14 0.4626287
2.16 0.474631
2.18 0.4679208
2.2 0.4554943
2.22 0.4387196
2.24 0.4597285
2.26 0.4695744
2.28 0.4667445
2.3 0.4744996
2.32 0.469494
2.34 0.4562072
2.36 0.4663155
2.38 0.4544772
2.4 0.4535966
2.42 0.4607601
2.44 0.4532107
2.46 0.4690677
2.48 0.4740515
2.5 0.4537894
2.52 0.4665031
2.54 0.4368635
2.56 0.4635195
2.58 0.4584211
2.6 0.4704525
2.62 0.4623047
2.64 0.4733656
2.66 0.4650004
2.68 0.4625476
2.7 0.467627
2.72 0.467814
2.74 0.4446624
2.76 0.4585299
2.78 0.4519949
2.8 0.4623035
2.82 0.4736292
2.84 0.448275
2.86 0.467841
2.88 0.4453644
2.9 0.4379784
2.92 0.4469337
2.94 0.4430295
2.96 0.4526031
2.98 0.4488321
3 0.4463743
3.02 0.4576573
3.04 0.4320298
3.06 0.4443257
3.08 0.4659667
3.1 0.4472411
3.12 0.4335036
3.14 0.4250295
3.16 0.457438
3.18 0.4141254
3.2 0.4487205
3.22 0.4437059
3.24 0.4479114
3.26 0.4446909
3.28 0.4522719
3.3 0.4190764
3.32 0.4324641
3.34 0.4416448
3.36 0.4160822
3.38 0.4208027
3.4 0.4279312
3.42 0.4213372
3.44 0.4428595
3.46 0.4474649
3.48 0.4508043
3.5 0.4354885
3.52 0.4555492
3.54 0.4214556
3.56 0.414759
3.58 0.4281937
3.6 0.4407389
3.62 0.4500279
3.64 0.4362914
3.66 0.4394311
3.68 0.4359183
3.7 0.4519397
3.72 0.4322908
3.74 0.4577661
3.76 0.4376363
3.78 0.4368641
3.8 0.4442408
3.82 0.4540374
3.84 0.4535971
3.86 0.4424087
3.88 0.4497213
3.9 0.44975
3.92 0.4512488
3.94 0.4134613
3.96 0.4334458
3.98 0.4192252
4 0.4543951
4.02 0.4288939
4.04 0.4356028
4.06 0.4246755
4.08 0.4420974
4.1 0.4195531
4.12 0.4301456
4.14 0.4616543
4.16 0.4081059
4.18 0.4518297
4.2 0.4378069
4.22 0.4488034
4.24 0.4290104
4.26 0.444185
4.28 0.4364921
4.3 0.4471576
4.32 0.4368354
4.34 0.4494717
4.36 0.4355173
4.38 0.4430011
4.4 0.4430855
4.42 0.4441284
4.44 0.4162033
4.46 0.4486651
4.48 0.4307553
4.5 0.4253237
4.52 0.4232322
4.54 0.4366064
4.56 0.4444661
4.58 0.4643547
4.6 0.4351147
4.62 0.4630605
4.64 0.4532109
4.66 0.4195828
4.68 0.4535697
4.7 0.4480235
4.72 0.4502498
4.74 0.4434524
4.76 0.4350575
4.78 0.4343096
4.8 0.4471292
4.82 0.4285441
4.84 0.4551098
4.86 0.4458138
4.88 0.4456464
4.9 0.4446912
4.92 0.4477161
4.94 0.4522443
4.96 0.4487203
4.98 0.4552195
5 0.4574656
5.02 0.4413047
5.04 0.4420689
5.06 0.4391181
5.08 0.4399437
5.1 0.447465
5.12 0.450583
5.14 0.4597007
5.16 0.464274
5.18 0.4452811
5.2 0.4557138
5.22 0.4300289
5.24 0.4493324
5.26 0.4594022
5.28 0.4516913
5.3 0.4611669
5.32 0.4518294
5.34 0.4531555
5.36 0.4610046
5.38 0.4602715
5.4 0.4585303
5.42 0.4461229
5.44 0.4488598
5.46 0.437092
5.48 0.4597013
5.5 0.4420403
5.52 0.4463188
5.54 0.4414187
5.56 0.4428598
5.58 0.4564535
5.6 0.4268786
5.62 0.4441283
5.64 0.4295932
5.66 0.4295342
5.68 0.43775
5.7 0.4352872
5.72 0.4490547
5.74 0.423704
5.76 0.4387198
5.78 0.4565357
5.8 0.448135
5.82 0.4491384
5.84 0.4352877
5.86 0.460543
5.88 0.4587212
5.9 0.4571655
5.92 0.4207135
5.94 0.4551105
5.96 0.4512479
5.98 0.4453653
6 0.429942
6.02 0.4576297
6.04 0.4644888
6.06 0.4437053
6.08 0.4425774
6.1 0.4402845
6.12 0.4386628
6.14 0.4489148
6.16 0.4497227
6.18 0.4554661
6.2 0.4374359
6.22 0.4265558
6.24 0.457083
6.26 0.4412199
6.28 0.4365201
6.3 0.4527144
6.32 0.4012796
6.34 0.4447755
6.36 0.4510824
6.38 0.4477161
6.4 0.4464027
6.42 0.4446625
6.44 0.4550547
6.46 0.45511
6.48 0.4576572
6.5 0.4427467
6.52 0.4404833
6.54 0.4401141
6.56 0.4413048
6.58 0.4408229
6.6 0.454092
6.62 0.4524932
6.64 0.4385776
6.66 0.4503608
6.68 0.4376636
6.7 0.4554393
6.72 0.442295
6.74 0.463681
6.76 0.4651881
6.78 0.4514701
6.8 0.4524105
6.82 0.4455057
6.84 0.4629523
6.86 0.459239
6.88 0.4494721
6.9 0.4452247
6.92 0.4459541
6.94 0.4418432
6.96 0.4537888
6.98 0.4489989
7 0.4557139
7.02 0.4338496
7.04 0.4469898
7.06 0.447242
7.08 0.4219599
7.1 0.4380067
7.12 0.4157816
7.14 0.4439598
7.16 0.4455614
7.18 0.4123112
7.2 0.4516084
7.22 0.4456735
7.24 0.44514
7.26 0.455329
7.28 0.4438745
7.3 0.4543681
7.32 0.4535971
7.34 0.4340794
7.36 0.4514976
7.38 0.4473808
7.4 0.4442973
7.42 0.4550003
7.44 0.4565906
7.46 0.4567552
7.48 0.4437061
7.5 0.4457581
7.52 0.4347989
7.54 0.4391188
7.56 0.4481904
7.58 0.4416165
7.6 0.4504445
7.62 0.4611669
7.64 0.4540381
7.66 0.4507217
7.68 0.4533763
7.7 0.4421536
7.72 0.4391183
7.74 0.4424081
7.76 0.4489993
7.78 0.4539002
7.8 0.430378
7.82 0.4576572
7.84 0.4386913
7.86 0.4453648
7.88 0.4448035
7.9 0.4606782
7.92 0.4608147
7.94 0.4378931
7.96 0.4455336
7.98 0.4372922
8 0.4473254
8.02 0.441447
8.04 0.431828
8.06 0.4393465
8.08 0.4363774
8.1 0.4294472
8.12 0.4533763
8.14 0.4471305
8.16 0.4530178
8.18 0.4493048
8.2 0.4382352
8.22 0.4248531
8.24 0.4493044
8.26 0.4591571
8.28 0.4542305
8.3 0.4216041
8.32 0.4512765
8.34 0.4423238
8.36 0.4557408
8.38 0.4391466
8.4 0.4322616
8.42 0.4563168
8.44 0.4409934
8.46 0.4523827
8.48 0.4576843
8.5 0.4441852
8.52 0.4455331
8.54 0.4517747
8.56 0.4511377
8.58 0.4377496
8.6 0.4509983
8.62 0.4527972
8.64 0.4519121
8.66 0.4508881
8.68 0.4417296
8.7 0.4568645
8.72 0.4362912
8.74 0.4272002
8.76 0.4546155
8.78 0.4489988
8.8 0.4504161
8.82 0.4465701
8.84 0.4321177
8.86 0.4458978
8.88 0.4300581
8.9 0.4384922
8.92 0.4505556
8.94 0.4394029
8.96 0.4501112
8.98 0.4516913
9 0.4531556
9.02 0.4406248
9.04 0.4539551
9.06 0.4514701
9.08 0.4510822
9.1 0.4552199
9.12 0.4571923
9.14 0.4612209
9.16 0.4386624
9.18 0.4391468
9.2 0.4543955
9.22 0.4352014
9.24 0.4574384
9.26 0.4529342
9.28 0.4577658
9.3 0.4465422
9.32 0.4544778
9.34 0.4552197
9.36 0.449889
9.38 0.4301457
9.4 0.4297973
9.42 0.4310743
9.44 0.4384916
9.46 0.4464861
9.48 0.4457014
9.5 0.4384352
9.52 0.450722
9.54 0.4490541
9.56 0.4269955
9.58 0.4485818
9.6 0.4513036
9.62 0.4274932
9.64 0.4226406
9.66 0.4405107
9.68 0.4336767
9.7 0.4442126
9.72 0.4324638
9.74 0.4570017
9.76 0.4501664
9.78 0.4491382
9.8 0.4393467
9.82 0.4513867
9.84 0.4607877
9.86 0.4540372
9.88 0.4558506
9.9 0.4401701
9.92 0.4216636
9.94 0.4642462
9.96 0.4541468
9.98 0.4367206
10 0.4538995
10.02 0.4394316
10.04 0.4372072
10.06 0.4489148
10.08 0.4434248
10.1 0.4471297
10.12 0.4405953
10.14 0.4382346
10.16 0.4566731
10.18 0.445365
10.2 0.4434804
10.22 0.4532939
10.24 0.443311
10.26 0.4515256
10.28 0.4541477
10.3 0.4334155
10.32 0.4452247
10.34 0.44105
10.36 0.4504718
10.38 0.4450283
10.4 0.4440151
10.42 0.4226993
10.44 0.4384347
10.46 0.4543673
10.48 0.4227883
10.5 0.4363767
10.52 0.4327244
10.54 0.4408516
10.56 0.4285729
10.58 0.4484978
10.6 0.431856
10.62 0.4461223
10.64 0.4472979
10.66 0.4424361
10.68 0.455769
10.7 0.4505836
10.72 0.4522445
10.74 0.4507214
10.76 0.4518018
10.78 0.4399146
10.8 0.4473535
10.82 0.444015
10.84 0.444241
10.86 0.4231142
10.88 0.4463457
10.9 0.4626275
10.92 0.4513037
10.94 0.4400285
10.96 0.4096947
10.98 0.4495271
11 0.4240583
11.02 0.4370641
11.04 0.4376356
11.06 0.4553574
11.08 0.4583394
11.1 0.4310738
11.12 0.4302903
11.14 0.4389484
11.16 0.4354599
11.18 0.4309576
11.2 0.4552753
11.22 0.4351437
11.24 0.4327813
11.26 0.4521334
11.28 0.4450275
11.3 0.4285152
11.32 0.4135813
11.34 0.4200891
11.36 0.4429732
11.38 0.4062324
11.4 0.432811
11.42 0.4521337
11.44 0.4464583
11.46 0.4237335
11.48 0.4459822
11.5 0.4418425
11.52 0.4346835
11.54 0.4548905
11.56 0.4331866
11.58 0.4179113
11.6 0.4589658
11.62 0.4574929
11.64 0.4390899
11.66 0.4329848
11.68 0.4462336
11.7 0.434194
11.72 0.4428886
11.74 0.4115213
11.76 0.4466257
11.78 0.4475766
11.8 0.4669856
11.82 0.410944
11.84 0.4247641
11.86 0.3957906
11.88 0.4432839
11.9 0.446906
11.92 0.4442413
11.94 0.4482466
11.96 0.3913119
11.98 0.4352867
12 0.4290686
12.02 0.4495835
12.04 0.4186584
12.06 0.4185086
12.08 0.4644882
12.1 0.4357463
12.12 0.4315669
12.14 0.4491382
12.16 0.4356031
12.18 0.433446
12.2 0.4412765
12.22 0.4266438
12.24 0.4471569
12.26 0.4346544
12.28 0.4213371
12.3 0.4421822
12.32 0.4206547
12.34 0.424411
12.36 0.3997815
12.38 0.4278436
12.4 0.4415882
12.42 0.4328397
12.44 0.4197916
12.46 0.4384631
12.48 0.4455619
12.5 0.4152714
12.52 0.438748
12.54 0.4351151
12.56 0.414789
12.58 0.4107609
12.6 0.426702
12.62 0.4470466
12.64 0.4508329
12.66 0.4322328
12.68 0.4186582
12.7 0.4327244
12.72 0.3964845
12.74 0.4201786
12.76 0.4092676
12.78 0.4455615
12.8 0.4516915
12.82 0.4312776
12.84 0.4336758
12.86 0.4216038
12.88 0.4338782
12.9 0.4432839
12.92 0.4572204
12.94 0.4219594
12.96 0.4282522
12.98 0.4063555
13 0.4231724
13.02 0.4280189
13.04 0.4027718
13.06 0.4305812
13.08 0.4501392
13.1 0.4133702
13.12 0.425999
13.14 0.4291273
13.16 0.4414175
13.18 0.448191
13.2 0.428194
13.22 0.4082274
13.24 0.4107608
13.26 0.4407097
13.28 0.4331574
13.3 0.4111271
13.32 0.4321462
13.34 0.4026783
13.36 0.4347988
13.38 0.4251174
13.4 0.4310745
13.42 0.4135826
13.44 0.4340785
13.46 0.424294
13.48 0.4531007
13.5 0.4238215
13.52 0.4305811
13.54 0.4369501
13.56 0.4272591
13.58 0.4468221
13.6 0.4350003
13.62 0.4272295
13.64 0.4315956
13.66 0.4371212
13.68 0.4521335
13.7 0.4356896
13.72 0.4265561
13.74 0.4182701
13.76 0.4348843
13.78 0.4162036
13.8 0.4177617
13.82 0.4195831
13.84 0.4362912
13.86 0.4460109
13.88 0.4191952
13.9 0.4425783
13.92 0.4062024
13.94 0.4426628
13.96 0.4248531
13.98 0.424087
14 0.4418992
14.02 0.4350862
14.04 0.4327239
14.06 0.4378354
14.08 0.4153011
14.1 0.43695
14.12 0.4276092
14.14 0.4296798
14.16 0.4246465
14.18 0.4244407
14.2 0.4444378
14.22 0.4250001
14.24 0.4374933
14.26 0.4488324
14.28 0.4461223
14.3 0.4246476
14.3194 0.4327523
14.3394 0.4500276
14.3594 0.4364348
14.3794 0.4212485
14.3994 0.436663
14.4194 0.434137
14.4394 0.4438748
14.4594 0.4450561
14.4794 0.4366915
14.4994 0.4150299
14.5194 0.4402556
14.5394 0.4254991
14.5594 0.4384913
14.5794 0.4304357
14.5994 0.4171634
14.6194 0.4271416
14.6394 0.4249118
14.6594 0.4245289
14.6794 0.4350289
14.6994 0.4177321
14.7194 0.3986221
14.7394 0.4278433
14.7594 0.4144275
14.7794 0.4319718
14.7994 0.4245881
14.8194 0.4403123
14.8394 0.4459544
14.8594 0.4260866
14.8794 0.4114002
14.8994 0.4354879
14.9194 0.4318858
14.9394 0.4329265
14.9594 0.4292436
14.9794 0.4201488
14.9994 0.4124323
15.0194 0.4362054
15.0394 0.4234386
15.0594 0.4486089
15.0794 0.3999059
15.0994 0.433215
15.1194 0.4407379
15.1394 0.4330414
15.1594 0.4356894
15.1794 0.4339936
15.1994 0.4257645
15.2194 0.4505546
15.2394 0.4288068
15.2594 0.4052465
15.2794 0.4527968
15.2994 0.4119468
15.3194 0.4459542
15.3394 0.4587208
15.3594 0.4425777
15.3794 0.4422951
15.3994 0.4358325
15.4194 0.4111261
15.4394 0.4310745
15.4594 0.4111264
15.4794 0.437349
15.4994 0.4370924
15.5194 0.4546701
15.5394 0.4278146
15.5594 0.4401704
15.5794 0.4295051
15.5994 0.437893
15.6194 0.4323482
15.6394 0.4507216
15.6594 0.4252357
15.6794 0.4474643
15.6994 0.4275803
15.7194 0.45288
15.7394 0.4482467
15.7594 0.4229658
15.7794 0.4131889
15.7994 0.4250002
15.8194 0.4244111
15.8394 0.4329546
15.8594 0.4430011
15.8794 0.4214858
15.8994 0.4207436
15.9194 0.4546985
15.9394 0.4521892
15.9594 0.446403
15.9794 0.4648121
15.9994 0.4327241
16.0194 0.4477991
16.0394 0.4229949
16.0594 0.4360622
16.0794 0.4259701
16.0994 0.443114
16.1194 0.418509
16.1394 0.4407099
16.1594 0.4199111
16.1794 0.4442409
16.1994 0.4631413
16.2194 0.455357
16.2394 0.4220189
16.2594 0.4481628
16.2794 0.44545
16.2994 0.421693
16.3194 0.4215741
16.3394 0.4468218
16.3594 0.4118552
16.3794 0.4466262
16.3994 0.4262915
16.4194 0.4263215
16.4394 0.4335904
16.4594 0.4137935
16.4794 0.4436496
16.4994 0.4472692
16.5194 0.4368926
16.5394 0.4248234
16.5594 0.4276102
16.5794 0.4444658
16.5994 0.4171622
16.6194 0.4248536
16.6394 0.416353
16.6594 0.4240879
16.6794 0.452825
16.6994 0.4554402
16.7194 0.4401702
16.7394 0.4162624
16.7594 0.4414742
16.7794 0.4149698
16.7994 0.4075226
16.8194 0.4290401
16.8394 0.4258235
16.8594 0.4219303
16.8794 0.4535683
16.8994 0.4530722
16.9194 0.4318276
16.9394 0.4390333
16.9594 0.443988
16.9794 0.423113
16.9994 0.4546704
17.0194 0.453817
17.0394 0.4405967
17.0594 0.4298255
17.0794 0.4150603
17.0994 0.4160527
17.1194 0.414759
17.1394 0.4269079
17.1594 0.4474649
17.1794 0.4378929
17.1994 0.4495829
17.2194 0.4186289
17.2394 0.4236161
17.2594 0.4431142
17.2794 0.4133095
17.2994 0.418509
17.3194 0.4361759
17.3394 0.4364055
17.3594 0.43835
17.3794 0.4387771
17.3994 0.4259395
17.4194 0.4428039
17.4394 0.410031
17.4594 0.4268785
17.4794 0.4370643
17.4994 0.444438
17.5194 0.4641937
17.5394 0.4309587
17.5594 0.4539
17.5794 0.444916
17.5994 0.44713
17.6194 0.4341947
17.6394 0.4408234
17.6594 0.4368069
17.6794 0.4546703
17.6994 0.4591568
17.7194 0.4329546
17.7394 0.418748
17.7594 0.4459541
17.7794 0.419553
17.7994 0.4360327
17.8194 0.4515804
17.8394 0.4196727
17.8594 0.441135
17.8794 0.4533764
17.8994 0.4526036
17.9194 0.4502501
17.9394 0.442522
17.9594 0.4405388
17.9794 0.4380923
17.9994 0.4408234
18.0194 0.4516915
18.0394 0.448219
18.0594 0.4589389
18.0794 0.4540095
18.0994 0.4566186
18.1194 0.4433398
18.1394 0.450944
18.1594 0.4418711
18.1794 0.4526592
18.1994 0.4437057
18.2194 0.4441288
18.2394 0.4537343
18.2594 0.4504719
18.2794 0.4650536
18.2994 0.4413043
18.3194 0.4501663
18.3394 0.45025
18.3594 0.4370921
18.3794 0.4152715
18.3994 0.4373501
18.4194 0.4540101
18.4394 0.4460941
18.4594 0.4272299
18.4794 0.4276088
18.4994 0.4377784
18.5194 0.4348854
18.5394 0.4095425
18.5594 0.4410207
18.5794 0.4368638
18.5994 0.4524654
18.6194 0.4482463
18.6394 0.4321164
18.6594 0.4408232
18.6794 0.4207431
18.6994 0.4207433
18.7194 0.4362914
18.7394 0.4446065
18.7594 0.4553291
18.7794 0.4417582
18.7994 0.4471577
18.8194 0.4361481
18.8394 0.4557412
18.8594 0.4380073
18.8794 0.4520513
18.8994 0.4554393
18.9194 0.4551925
18.9394 0.459619
18.9594 0.4518017
18.9794 0.4541201
18.9994 0.4524939
19.0194 0.4481912
19.0394 0.4410497
19.0594 0.4356029
19.0794 0.4530451
19.0994 0.4535697
19.1194 0.4359191
19.1394 0.4583121
19.1594 0.4563171
19.1794 0.4477722
19.1994 0.4583126
19.2194 0.4510818
19.2394 0.4372922
19.2594 0.4484414
19.2794 0.456673
19.2994 0.4399143
19.3194 0.4489151
19.3394 0.4540378
19.3594 0.4439874
19.3794 0.436492
19.3994 0.4567823
19.4194 0.4509426
19.4394 0.4436778
19.4594 0.4315957
19.4794 0.4335896
19.4994 0.4372644
19.5194 0.4471301
19.5394 0.445898
19.5594 0.4477164
19.5794 0.4313347
19.5994 0.4593751
19.6194 0.4482745
19.6394 0.4430011
19.6594 0.4262335
19.6794 0.433503
19.6994 0.4035158
19.7194 0.4278727
19.7394 0.4428599
19.7594 0.4148491
19.7794 0.4384915
19.7994 0.4451406
19.8194 0.4579303
19.8394 0.4254701
19.8594 0.4448591
19.8794 0.4452809
19.8994 0.4434237
19.9194 0.4527695
19.9394 0.4610043
19.9594 0.421219
19.9794 0.4442408
19.9994 0.4246757
&
@target G1.S0
@type xy
0 251
0.02 0
0.04 0
0.06 177
0.08 75
0.1 2
0.12 20
0.14 0
0.16 1292
0.18 606
0.2 1232
0.22 90
0.24 1
0.26 8
0.28 7
0.3 0
0.32 3
0.34 0
0.36 0
0.38 0
0.4 83
0.42 50
0.44 1176
0.46 1185
0.48 1810
0.5 1451
0.52 1261
0.54 1598
0.56 497
0.58 561
0.6 2169
0.62 2090
0.64 1802
0.66 1289
0.68 2382
0.7 722
0.72 1535
0.74 3668
0.76 2378
0.78 1974
0.8 3182
0.82 1666
0.84 1779
0.86 1261
0.88 2895
0.9 2940
0.92 1618
0.94 4322
0.96 2618
0.98 1553
1 3368
1.02 1474
1.04 2012
1.06 2393
1.08 3208
1.1 6151
1.12 4892
1.14 3515
1.16 4576
1.18 5229
1.2 5013
1.22 9511
1.24 6129
1.26 8020
1.28 9064
1.3 7660
1.32 8568
1.34 8835
1.36 9247
1.38 9117
1.4 8859
1.42 9577
1.44 9634
1.46 9795
1.48 9911
1.5 11345
1.52 11587
1.54 10909
1.56 10740
1.58 10849
1.6 9919
1.62 10706
1.64 11039
1.66 10486
1.68 9456
1.7 9017
1.72 10645
1.74 9634
1.76 10239
1.78 8877
1.8 8173
1.82 8979
1.84 7903
1.86 7028
1.88 6215
1.9 7553
1.92 7971
1.94 8935
1.96 9221
1.98 9024
2 8970
2.02 8500
2.04 8022
2.06 8481
2.08 8185
2.1 9478
2.12 6910
2.14 7568
2.16 8685
2.18 9249
2.2 8309
2.22 9470
2.24 7960
2.26 8734
2.28 8595
2.3 7284
2.32 7020
2.34 7192
2.36 6940
2.38 7663
2.4 6171
2.42 8659
2.44 8478
2.46 8772
2.48 8698
2.5 8671
2.52 8283
2.54 8169
2.56 6348
2.58 7578
2.6 7042
2.62 8133
2.64 6494
2.66 6274
2.68 4410
2.7 4653
2.72 5134
2.74 6311
2.76 8290
2.78 7581
2.8 8377
2.82 6213
2.84 6043
2.86 4935
2.88 3356
2.9 2292
2.92 3718
2.94 2912
2.96 3357
2.98 1884
3 2184
3.02 3699
3.04 3767
3.06 4638
3.08 4230
3.1 5211
3.12 7218
3.14 7218
3.16 7296
3.18 6057
3.2 6789
3.22 5581
3.24 6060
3.26 7130
3.28 7961
3.3 8621
3.32 6761
3.34 6689
3.36 6820
3.38 5386
3.4 5037
3.42 4289
3.44 3911
3.46 3693
3.48 5283
3.5 4886
3.52 5412
3.54 5312
3.56 4316
3.58 4736
3.6 5758
3.62 6513
3.64 5599
3.66 5679
3.68 6005
3.7 5271
3.72 4745
3.74 4123
3.76 5354
3.78 5670
3.8 4129
3.82 4487
3.84 2815
3.86 4341
3.88 3842
3.9 4612
3.92 5628
3.94 5768
3.96 5803
3.98 4920
4 4903
4.02 6175
4.04 5476
4.06 6183
4.08 6167
4.1 5641
4.12 4254
4.14 4910
4.16 3261
4.18 3666
4.2 4694
4.22 3609
4.24 3177
4.26 3764
4.28 2974
4.3 4487
4.32 3953
4.34 3825
4.36 3955
4.38 5553
4.4 5900
4.42 4661
4.44 5635
4.46 5021
4.48 5093
4.5 4567
4.52 4433
4.54 4545
4.56 4002
4.58 5192
4.6 6078
4.62 5775
4.64 6483
4.66 5875
4.68 6146
4.7 6264
4.72 4993
4.74 4687
4.76 3734
4.78 3289
4.8 3323
4.82 4538
4.84 5367
4.86 4817
4.88 4686
4.9 3731
4.92 3996
4.94 3214
4.96 3259
4.98 4498
5 4347
5.02 6243
5.04 5005
5.06 6533
5.08 6054
5.1 6447
5.12 6351
5.14 6793
5.16 5597
5.18 5003
5.2 4201
5.22 5306
5.24 4619
5.26 3622
5.28 3586
5.3 3106
5.32 4510
5.34 5395
5.36 4981
5.38 4124
5.4 3204
5.42 4429
5.44 3378
5.46 3744
5.48 4448
5.5 5270
5.52 4826
5.54 5067
5.56 4924
5.58 5154
5.6 5936
5.62 5530
5.64 6332
5.66 6774
5.68 5647
5.7 5031
5.72 3771
5.74 3579
5.76 3763
5.78 5631
5.8 4814
5.82 3949
5.84 4035
5.86 3057
5.88 3960
5.9 3976
5.92 3575
5.94 3221
5.96 4720
5.98 4387
6 3989
6.02 3964
6.04 2355
6.06 2979
6.08 4443
6.1 3608
6.12 4125
6.14 3796
6.16 4522
6.18 4212
6.2 4238
6.22 3456
6.24 3272
6.26 3811
6.28 5467
6.3 4920
6.32 4579
6.34 4367
6.36 4557
6.38 4878
6.4 5059
6.42 4374
6.44 5301
6.46 4738
6.48 4146
6.5 4377
6.52 6048
6.54 5903
6.56 5627
6.58 5353
6.6 5417
6.62 6471
6.64 5398
6.66 6655
6.68 5954
6.7 3776
6.72 3768
6.74 3898
6.76 3877
6.78 3778
6.8 3250
6.82 3361
6.84 4092
6.86 3192
6.88 4774
6.9 3933
6.92 3299
6.94 3219
6.96 5113
6.98 4105
7 4799
7.02 3920
7.04 4342
7.06 4821
7.08 4197
7.1 4580
7.12 6500
7.14 6871
7.16 6279
7.18 7503
7.2 6579
7.22 6804
7.24 6261
7.26 5099
7.28 4279
7.3 4123
7.32 4447
7.34 4597
7.36 5468
7.38 5406
7.4 5573
7.42 5347
7.44 5110
7.46 4224
7.48 3954
7.5 3878
7.52 4239
7.54 4531
7.56 4034
7.58 4956
7.6 4834
7.62 6506
7.64 5016
7.66 6595
7.68 6231
7.7 7372
7.72 5846
7.74 4476
7.76 4175
7.78 4108
7.8 4115
7.82 4996
7.84 4350
7.86 3581
7.88 4869
7.9 6435
7.92 5492
7.94 4515
7.96 5175
7.98 5888
8 6201
8.02 7429
8.04 7600
8.06 9018
8.08 8359
8.1 8691
8.12 7485
8.14 6941
8.16 6445
8.18 5607
8.2 5965
8.22 5651
8.24 5236
8.26 3948
8.28 3079
8.3 3984
8.32 5399
8.34 6531
8.36 6964
8.38 7330
8.4 7105
8.42 7140
8.44 7425
8.46 6584
8.48 6757
8.5 5825
8.52 8190
8.54 7285
8.56 7779
8.58 7001
8.6 8423
8.62 8250
8.64 8105
8.66 7937
8.68 8028
8.7 8412
8.72 8447
8.74 6992
8.76 7435
8.78 8049
8.8 8456
8.82 8788
8.84 7765
8.86 7562
8.88 7212
8.9 8517
8.92 6811
8.94 7685
8.96 7474
8.98 6549
9 7569
9.02 6209
9.04 5638
9.06 6012
9.08 6136
9.1 5439
9.12 6005
9.14 5940
9.16 6393
9.18 4388
9.2 4123
9.22 4528
9.24 4134
9.26 4213
9.28 4907
9.3 5356
9.32 5732
9.34 6859
9.36 6857
9.38 5752
9.4 7341
9.42 6211
9.44 6891
9.46 6482
9.48 7379
9.5 7793
9.52 6417
9.54 5800
9.56 7424
9.58 6428
9.6 6620
9.62 6963
9.64 6703
9.66 6658
9.68 6624
9.7 7026
9.72 7880
9.74 7302
9.76 6698
9.78 5960
9.8 5805
9.82 6717
9.84 6103
9.86 6850
9.88 4943
9.9 4737
9.92 5864
9.94 6168
9.96 5566
9.98 5121
10 5579
10.02 5061
10.04 4688
10.06 5125
10.08 5321
10.1 5028
10.12 5256
10.14 4573
10.16 4367
10.18 5618
10.2 5893
10.22 5695
10.24 6132
10.26 6630
10.28 6249
10.3 6014
10.32 6215
10.34 5474
10.36 6910
10.38 5351
10.4 5352
10.42 5893
10.44 6481
10.46 5685
10.48 5642
10.5 5664
10.52 5494
10.54 6943
10.56 5335
10.58 5040
10.6 3837
10.62 4067
10.64 3612
10.66 3174
10.68 3591
10.7 3696
10.72 2824
10.74 3437
10.76 3702
10.78 3994
10.8 5339
10.82 3570
10.84 3486
10.86 3729
10.88 3808
10.9 3587
10.92 3296
10.94 3354
10.96 3128
10.98 2322
11 2645
11.02 3912
11.04 3865
11.06 4818
11.08 4796
11.1 4057
11.12 5041
11.14 5537
11.16 5237
11.18 5571
11.2 6387
11.22 5191
11.24 6320
11.26 4057
11.28 4309
11.3 4259
11.32 5008
11.34 5587
11.36 5056
11.38 3822
11.4 3695
11.42 4456
11.44 4738
11.46 5079
11.48 6757
11.5 6297
11.52 7581
11.54 7241
11.56 6190
11.58 5334
11.6 6648
11.62 6297
11.64 7210
11.66 6577
11.68 6075
11.7 4545
11.72 4370
11.74 5041
11.76 4597
11.78 5385
11.8 5270
11.82 6124
11.84 5419
11.86 5840
11.88 5649
11.9 6138
11.92 5831
11.94 7369
11.96 7170
11.98 6073
12 5984
12.02 5501
12.04 6346
12.06 6209
12.08 7142
12.1 6981
12.12 6622
12.14 6544
12.16 7563
12.18 6468
12.2 6827
12.22 6728
12.24 5752
12.26 6079
12.28 5935
12.3 6249
12.32 5752
12.34 5983
12.36 4959
12.38 5592
12.4 5206
12.42 6552
12.44 5544
12.46 5367
12.48 5263
12.5 5892
12.52 6128
12.54 6590
12.56 6719
12.58 5636
12.6 5136
12.62 5611
12.64 6195
12.66 6247
12.68 5546
12.7 6786
12.72 6851
12.74 6329
12.76 5809
12.78 5331
12.8 6235
12.82 6263
12.84 5908
12.86 6412
12.88 6207
12.9 5917
12.92 6367
12.94 7264
12.96 7245
12.98 6821
13 6500
13.02 6672
13.04 6904
13.06 6329
13.08 5837
13.1 6494
13.12 6881
13.14 7319
13.16 5966
13.18 6850
13.2 7202
13.22 7369
13.24 7212
13.26 7541
13.28 7260
13.3 7427
13.32 6780
13.34 7185
13.36 8202
13.38 7777
13.4 7966
13.42 8624
13.44 7345
13.46 7339
13.48 7328
13.5 7391
13.52 7081
13.54 6569
13.56 6113
13.58 7254
13.6 6205
13.62 6750
13.64 6579
13.66 6767
13.68 6968
13.7 6621
13.72 4881
13.74 5879
13.76 6352
13.78 4688
13.8 4820
13.82 4894
13.84 4194
13.86 4501
13.88 4718
13.9 4431
13.92 3944
13.94 4673
13.96 3980
13.98 4270
14 4066
14.02 5866
14.04 5298
14.06 6173
14.08 5933
14.1 6443
14.12 6574
14.14 7566
14.16 7694
14.18 7207
14.2 6701
14.22 7205
14.24 6416
14.26 6816
14.28 6521
14.3 6903
14.3194 6769
14.3394 6588
14.3594 6761
14.3794 5868
14.3994 7023
14.4194 7090
14.4394 6224
14.4594 6415
14.4794 5932
14.4994 5910
14.5194 6684
14.5394 6147
14.5594 6563
14.5794 6701
14.5994 6068
14.6194 5831
14.6394 6265
14.6594 6454
14.6794 5917
14.6994 6487
14.7194 5496
14.7394 4648
14.7594 5254
14.7794 5181
14.7994 5322
14.8194 4728
14.8394 4898
14.8594 4852
14.8794 5722
14.8994 6705
14.9194 6328
14.9394 5006
14.9594 5906
14.9794 5889
14.9994 5532
15.0194 6818
15.0394 7287
15.0594 7183
15.0794 5233
15.0994 6849
15.1194 6536
15.1394 5512
15.1594 6300
15.1794 5755
15.1994 5893
15.2194 6170
15.2394 4896
15.2594 4862
15.2794 5687
15.2994 6028
15.3194 6153
15.3394 5915
15.3594 5279
15.3794 6134
15.3994 5563
15.4194 5459
15.4394 6005
15.4594 5822
15.4794 6339
15.4994 4932
15.5194 6587
15.5394 5522
15.5594 6259
15.5794 6495
15.5994 4895
15.6194 5248
15.6394 6199
15.6594 6731
15.6794 5972
15.6994 3623
15.7194 4222
15.7394 5373
15.7594 5102
15.7794 5516
15.7994 5402
15.8194 4283
15.8394 5470
15.8594 4278
15.8794 4038
15.8994 3236
15.9194 4535
15.9394 3886
15.9594 4401
15.9794 4193
15.9994 4083
16.0194 4383
16.0394 3469
16.0594 3793
16.0794 2949
16.0994 3562
16.1194 4173
16.1394 3893
16.1594 3742
16.1794 4631
16.1994 4403
16.2194 4611
16.2394 4710
16.2594 3395
16.2794 3853
16.2994 4370
16.3194 5749
16.3394 5322
16.3594 6721
16.3794 6158
16.3994 5491
16.4194 5622
16.4394 4167
16.4594 3929
16.4794 4020
16.4994 4596
16.5194 3520
16.5394 4213
16.5594 4617
16.5794 5733
16.5994 4670
16.6194 4164
16.6394 4946
16.6594 4625
16.6794 4152
16.6994 4331
16.7194 4780
16.7394 4595
16.7594 3580
16.7794 3688
16.7994 3595
16.8194 3704
16.8394 3454
16.8594 3479
16.8794 3486
16.8994 3569
16.9194 2969
16.9394 3358
16.9594 2739
16.9794 3018
16.9994 3322
17.0194 3292
17.0394 4322
17.0594 3283
17.0794 3989
17.0994 3867
17.1194 3172
17.1394 3690
17.1594 4546
17.1794 4728
17.1994 6013
17.2194 4970
17.2394 5837
17.2594 5323
17.2794 5261
17.2994 6249
17.3194 6144
17.3394 5922
17.3594 4508
17.3794 5011
17.3994 5397
17.4194 5434
17.4394 5290
17.4594 4554
17.4794 3891
17.4994 3975
17.5194 4488
17.5394 4912
17.5594 4074
17.5794 3239
17.5994 3625
17.6194 3341
17.6394 4008
17.6594 4058
17.6794 4055
17.6994 3593
17.7194 4361
17.7394 4673
17.7594 4866
17.7794 4324
17.7994 3948
17.8194 4408
17.8394 3625
17.8594 3485
17.8794 3567
17.8994 3408
17.9194 3883
17.9394 4370
17.9594 3992
17.9794 5200
17.9994 6003
18.0194 5519
18.0394 6167
18.0594 5577
18.0794 4954
18.0994 5854
18.1194 5352
18.1394 4658
18.1594 4146
18.1794 3568
18.1994 4019
18.2194 3790
18.2394 3139
18.2594 2772
18.2794 2708
18.2994 3767
18.3194 4273
18.3394 4865
18.3594 4973
18.3794 4732
18.3994 5130
18.4194 4982
18.4394 4614
18.4594 4705
18.4794 5788
18.4994 4784
18.5194 3879
18.5394 4168
18.5594 4859
18.5794 4213
18.5994 3158
18.6194 3146
18.6394 3367
18.6594 4019
18.6794 3148
18.6994 3464
18.7194 3400
18.7394 4041
18.7594 4254
18.7794 3896
18.7994 3899
18.8194 3590
18.8394 3387
18.8594 3074
18.8794 2759
18.8994 3672
18.9194 2928
18.9394 3041
18.9594 2673
18.9794 2520
18.9994 2471
19.0194 2587
19.0394 3192
19.0594 2431
19.0794 1983
19.0994 1504
19.1194 2338
19.1394 2932
19.1594 2695
19.1794 2372
19.1994 2241
19.2194 2175
19.2394 1765
19.2594 2302
19.2794 1749
19.2994 1829
19.3194 2206
19.3394 1392
19.3594 1564
19.3794 1651
19.3994 1718
19.4194 2163
19.4394 1716
19.4594 2066
19.4794 1792
19.4994 2408
19.5194 2077
19.5394 2438
19.5594 1883
19.5794 1968
19.5994 1872
19.6194 4080
19.6394 2913
19.6594 3950
19.6794 3724
19.6994 3829
19.7194 2319
19.7394 2471
19.7594 2544
19.7794 2944
19.7994 3320
19.8194 3407
19.8394 4215
19.8594 4687
19.8794 4839
19.8994 4544
19.9194 3327
19.9394 3545
19.9594 3730
19.9794 3974
19.9994 3114
&
@target G1.S1
@type xy
0 13
0.02 0
0.04 0
0.06 63
0.08 12
0.1 1
0.12 15
0.14 0
0.16 714
0.18 225
0.2 419
0.22 36
0.24 0
0.26 72
0.28 72
0.3 0
0.32 4
0.34 0
0.36 0
0.38 0
0.4 54
0.42 34
0.44 842
0.46 478
0.48 824
0.5 750
0.52 488
0.54 578
0.56 98
0.58 240
0.6 1130
0.62 675
0.64 286
0.66 529
0.68 116
0.7 255
0.72 270
0.74 259
0.76 270
0.78 207
0.8 131
0.82 324
0.84 151
0.86 525
0.88 614
0.9 380
0.92 536
0.94 418
0.96 362
0.98 185
1 216
1.02 292
1.04 490
1.06 356
1.08 841
1.1 1106
1.12 2009
1.14 1877
1.16 1943
1.18 1821
1.2 2514
1.22 2759
1.24 3849
1.26 3809
1.28 3665
1.3 3925
1.32 3826
1.34 3119
1.36 3123
1.38 2787
1.4 3372
1.42 2717
1.44 2517
1.46 2619
1.48 1630
1.5 1537
1.52 1374
1.54 1296
1.56 1462
1.58 1130
1.6 1365
1.62 1579
1.64 1510
1.66 2004
1.68 1693
1.7 2406
1.72 2039
1.74 2698
1.76 1884
1.78 2720
1.8 2917
1.82 3226
1.84 3933
1.86 4553
1.88 5108
1.9 4675
1.92 3773
1.94 3938
1.96 3272
1.98 3218
2 3549
2.02 4091
2.04 4530
2.06 3750
2.08 3671
2.1 3351
2.12 4058
2.14 4644
2.16 4308
2.18 3625
2.2 4265
2.22 4451
2.24 3903
2.26 3384
2.28 3890
2.3 4828
2.32 4928
2.34 4194
2.36 5819
2.38 5064
2.4 4963
2.42 3682
2.44 3718
2.46 3857
2.48 3975
2.5 3525
2.52 3596
2.54 3876
2.56 4440
2.58 5725
2.6 4930
2.62 5190
2.64 3751
2.66 6323
2.68 7038
2.7 8051
2.72 6483
2.74 6085
2.76 4059
2.78 4038
2.8 4092
2.82 5025
2.84 8075
2.86 8783
2.88 9263
2.9 8915
2.92 8499
2.94 10399
2.96 9298
2.98 8535
3 8880
3.02 9253
3.04 9277
3.06 6394
3.08 7514
3.1 5815
3.12 5240
3.14 3658
3.16 4933
3.18 4705
3.2 4056
3.22 3821
3.24 3294
3.26 3596
3.28 3088
3.3 3234
3.32 3493
3.34 3840
3.36 5138
3.38 5036
3.4 5700
3.42 6361
3.44 5864
3.46 6877
3.48 5244
3.5 5518
3.52 4832
3.54 4855
3.56 4694
3.58 4639
3.6 4228
3.62 3797
3.64 5509
3.66 4576
3.68 4096
3.7 5195
3.72 6623
3.74 6502
3.76 5404
3.78 5486
3.8 5169
3.82 5939
3.84 6756
3.86 5367
3.88 7099
3.9 6205
3.92 4806
3.94 5689
3.96 4548
3.98 5388
4 4945
4.02 3769
4.04 3533
4.06 3619
4.08 3661
4.1 3626
4.12 5260
4.14 5727
4.16 5584
4.18 6529
4.2 4996
4.22 4118
4.24 6272
4.26 5888
4.28 5617
4.3 6371
4.32 6277
4.34 5719
4.36 5511
4.38 4618
4.4 4387
4.42 5426
4.44 5273
4.46 5781
4.48 6279
4.5 5586
4.52 4441
4.54 6107
4.56 5700
4.58 4613
4.6 3248
4.62 5380
4.64 5063
4.66 4612
4.68 3334
4.7 4300
4.72 4737
4.74 5014
4.76 6480
4.78 5789
4.8 6167
4.82 5898
4.84 5004
4.86 5736
4.88 6027
4.9 5497
4.92 4696
4.94 5792
4.96 6109
4.98 4890
5 5282
5.02 3944
5.04 5655
5.06 4033
5.08 4081
5.1 2432
5.12 3075
5.14 2586
5.16 3986
5.18 4326
5.2 6182
5.22 5375
5.24 5887
5.26 6309
5.28 6724
5.3 6850
5.32 5677
5.34 5431
5.36 4431
5.38 4992
5.4 5878
5.42 5563
5.44 5715
5.46 6643
5.48 6073
5.5 5646
5.52 6180
5.54 4745
5.56 4342
5.58 5084
5.6 5220
5.62 4217
5.64 4825
5.66 4215
5.68 4869
5.7 5600
5.72 4571
5.74 5772
5.76 4301
5.78 4086
5.8 4077
5.82 5001
5.84 5133
5.86 6043
5.88 5605
5.9 5292
5.92 5537
5.94 5854
5.96 4569
5.98 5057
6 6756
6.02 5487
6.04 5223
6.06 4235
6.08 4656
6.1 4386
6.12 4035
6.14 3632
6.16 3871
6.18 4284
6.2 4670
6.22 4355
6.24 5230
6.26 4209
6.28 4152
6.3 3347
6.32 4371
6.34 4650
6.36 5003
6.38 5351
6.4 5924
6.42 5708
6.44 4360
6.46 4611
6.48 5928
6.5 5054
6.52 4070
6.54 3788
6.56 4141
6.58 4107
6.6 4610
6.62 4321
6.64 4067
6.66 3765
6.68 3855
6.7 6057
6.72 5733
6.74 5444
6.76 5195
6.78 6593
6.8 6829
6.82 5844
6.84 6149
6.86 6705
6.88 6793
6.9 4841
6.92 8338
6.94 8295
6.96 5132
6.98 5131
7 6172
7.02 4564
7.04 6041
7.06 4912
7.08 5619
7.1 5167
7.12 4053
7.14 3078
7.16 2538
7.18 2873
7.2 2884
7.22 3107
7.24 3318
7.26 4480
7.28 5957
7.3 5725
7.32 5316
7.34 5278
7.36 4605
7.38 5502
7.4 4709
7.42 5448
7.44 4651
7.46 5646
7.48 7214
7.5 7376
7.52 6199
7.54 6210
7.56 5997
7.58 7307
7.6 3878
7.62 4622
7.64 5022
7.66 4251
7.68 3323
7.7 3026
7.72 4327
7.74 5600
7.76 6942
7.78 6521
7.8 6156
7.82 5061
7.84 5863
7.86 5640
7.88 4855
7.9 3426
7.92 4869
7.94 5176
7.96 5176
7.98 3873
8 3471
8.02 2922
8.04 1859
8.06 1476
8.08 2101
8.1 1438
8.12 2457
8.14 2515
8.16 3788
8.18 4458
8.2 4108
8.22 4674
8.24 4907
8.26 6476
8.28 7805
8.3 5529
8.32 5149
8.34 3468
8.36 2787
8.38 2603
8.4 2386
8.42 2437
8.44 2448
8.46 2766
8.48 3302
8.5 3183
8.52 2865
8.54 2602
8.56 2523
8.58 2384
8.6 2040
8.62 2285
8.64 1759
8.66 1229
8.68 1884
8.7 1331
8.72 1207
8.74 1709
8.76 1978
8.78 2149
8.8 1932
8.82 1299
8.84 2531
8.86 2891
8.88 2535
8.9 2186
8.92 2479
8.94 1976
8.96 3703
8.98 3629
9 2745
9.02 4469
9.04 5115
9.06 5391
9.08 4989
9.1 5212
9.12 4598
9.14 4690
9.16 4409
9.18 6205
9.2 5708
9.22 5933
9.24 6846
9.26 5342
9.28 5859
9.3 5326
9.32 4479
9.34 4318
9.36 3626
9.38 3783
9.4 3319
9.42 3003
9.44 3610
9.46 4375
9.48 3173
9.5 3733
9.52 3752
9.54 3833
9.56 3746
9.58 3492
9.6 4322
9.62 3489
9.64 3386
9.66 3503
9.68 3478
9.7 3311
9.72 1912
9.74 2643
9.76 2326
9.78 4058
9.8 4543
9.82 4005
9.84 3756
9.86 3418
9.88 4421
9.9 4827
9.92 4293
9.94 3074
9.96 3467
9.98 4381
10 3967
10.02 4328
10.04 5412
10.06 4759
10.08 3324
10.1 5152
10.12 4391
10.14 5264
10.16 5185
10.18 4756
10.2 5115
10.22 3270
10.24 3123
10.26 2971
10.28 3338
10.3 4120
10.32 3396
10.34 4620
10.36 3022
10.38 3280
10.4 3706
10.42 3536
10.44 3483
10.46 5258
10.48 3709
10.5 5472
10.52 4353
10.54 2711
10.56 3517
10.58 5429
10.6 4600
10.62 4904
10.64 4732
10.66 6167
10.68 6088
10.7 5091
10.72 6818
10.74 6536
10.76 5339
10.78 6031
10.8 4058
10.82 4815
10.84 6198
10.86 4841
10.88 5090
10.9 5186
10.92 6026
10.94 6093
10.96 5910
10.98 5798
11 7073
11.02 4570
11.04 5365
11.06 4478
11.08 4170
11.1 3990
11.12 4478
11.14 3527
11.16 3338
11.18 3833
11.2 2395
11.22 3062
11.24 2964
11.26 3222
11.28 2554
11.3 3965
11.32 4269
11.34 3517
11.36 4023
11.38 5731
11.4 4901
11.42 4262
11.44 5438
11.46 4488
11.48 3938
11.5 2806
11.52 2652
11.54 2155
11.56 3034
11.58 3666
11.6 4367
11.62 3322
11.64 3341
11.66 3549
11.68 3856
11.7 4052
11.72 4648
11.74 4508
11.76 4568
11.78 3213
11.8 3086
11.82 2760
11.84 2689
11.86 2496
11.88 2519
11.9 1853
11.92 1973
11.94 1514
11.96 1630
11.98 1548
12 2191
12.02 2286
12.04 1895
12.06 1889
12.08 1537
12.1 1855
12.12 2359
12.14 2359
12.16 1889
12.18 2434
12.2 4018
12.22 4142
12.24 4010
12.26 3343
12.28 4143
12.3 4811
12.32 4209
12.34 3952
12.36 3276
12.38 3802
12.4 2928
12.42 3454
12.44 3044
12.46 4242
12.48 3531
12.5 3237
12.52 2723
12.54 2587
12.56 2141
12.58 3018
12.6 3160
12.62 3695
12.64 3592
12.66 3682
12.68 3836
12.7 2636
12.72 2616
12.74 2441
12.76 2797
12.78 3066
12.8 2440
12.82 2913
12.84 2545
12.86 1638
12.88 2322
12.9 2499
12.92 2218
12.94 2413
12.96 2136
12.98 2820
13 1795
13.02 2804
13.04 3089
13.06 3259
13.08 1834
13.1 2704
13.12 2312
13.14 2035
13.16 1736
13.18 1549
13.2 1590
13.22 2217
13.24 1797
13.26 1473
13.28 1482
13.3 1613
13.32 1774
13.34 1699
13.36 1731
13.38 1839
13.4 1833
13.42 1721
13.44 2355
13.46 2690
13.48 2028
13.5 2416
13.52 2255
13.54 2201
13.56 2791
13.58 1898
13.6 1643
13.62 1464
13.64 1775
13.66 1504
13.68 1640
13.7 2475
13.72 3230
13.74 2620
13.76 3292
13.78 4126
13.8 3922
13.82 3704
13.84 4936
13.86 4639
13.88 4489
13.9 4571
13.92 5124
13.94 4081
13.96 5088
13.98 4738
14 4747
14.02 3751
14.04 3167
14.06 3015
14.08 3128
14.1 3801
14.12 2711
14.14 2557
14.16 2381
14.18 2450
14.2 2060
14.22 2515
14.24 2458
14.26 2864
14.28 2692
14.3 2420
14.3194 3236
14.3394 3033
14.3594 2497
14.3794 2883
14.3994 1951
14.4194 1434
14.4394 2062
14.4594 2091
14.4794 2482
14.4994 2077
14.5194 2502
14.5394 3091
14.5594 3325
14.5794 3371
14.5994 3008
14.6194 3383
14.6394 2603
14.6594 2722
14.6794 2597
14.6994 2597
14.7194 3924
14.7394 4103
14.7594 4044
14.7794 3942
14.7994 3575
14.8194 3750
14.8394 3801
14.8594 3631
14.8794 2867
14.8994 2927
14.9194 2751
14.9394 2655
14.9594 2269
14.9794 2627
14.9994 2382
15.0194 1943
15.0394 3212
15.0594 3452
15.0794 2668
15.0994 1358
15.1194 2107
15.1394 2592
15.1594 3096
15.1794 2882
15.1994 3051
15.2194 4169
15.2394 4678
15.2594 3998
15.2794 3515
15.2994 2446
15.3194 2524
15.3394 3862
15.3594 3722
15.3794 3428
15.3994 3280
15.4194 4071
15.4394 3969
15.4594 3934
15.4794 3069
15.4994 3328
15.5194 3636
15.5394 4218
15.5594 3750
15.5794 4655
15.5994 4418
15.6194 4569
15.6394 3538
15.6594 4696
15.6794 4727
15.6994 4955
15.7194 4731
15.7394 4688
15.7594 3964
15.7794 3560
15.7994 3537
15.8194 5270
15.8394 3363
15.8594 4629
15.8794 4869
15.8994 5420
15.9194 5417
15.9394 5229
15.9594 6043
15.9794 5067
15.9994 5405
16.0194 5028
16.0394 5215
16.0594 5974
16.0794 4500
16.0994 4710
16.1194 6169
16.1394 5093
16.1594 4829
16.1794 6025
16.1994 4537
16.2194 5400
16.2394 4863
16.2594 5368
16.2794 5645
16.2994 4993
16.3194 3900
16.3394 3051
16.3594 3064
16.3794 2695
16.3994 3211
16.4194 2961
16.4394 5055
16.4594 4677
16.4794 5630
16.4994 4202
16.5194 4237
16.5394 4154
16.5594 3346
16.5794 2882
16.5994 4122
16.6194 4154
16.6394 3261
16.6594 3700
16.6794 3750
16.6994 3764
16.7194 4253
16.7394 4517
16.7594 4419
16.7794 3864
16.7994 4301
16.8194 4640
16.8394 4640
16.8594 4945
16.8794 4611
16.8994 5889
16.9194 6432
16.9394 6048
16.9594 5838
16.9794 6501
16.9994 5685
17.0194 6249
17.0394 4309
17.0594 5146
17.0794 4410
17.0994 4188
17.1194 5760
17.1394 4852
17.1594 4441
17.1794 2852
17.1994 2857
17.2194 3859
17.2394 2971
17.2594 2915
17.2794 3128
17.2994 2171
17.3194 2356
17.3394 2740
17.3594 3487
17.3794 3846
17.3994 3589
17.4194 4230
17.4394 3832
17.4594 4521
17.4794 4396
17.4994 5109
17.5194 4564
17.5394 4295
17.5594 3978
17.5794 5355
17.5994 5014
17.6194 5434
17.6394 3958
17.6594 4519
17.6794 5310
17.6994 6147
17.7194 4999
17.7394 4403
17.7594 4140
17.7794 4784
17.7994 4398
17.8194 5798
17.8394 5444
17.8594 5126
17.8794 4674
17.8994 4514
17.9194 5031
17.9394 4669
17.9594 4549
17.9794 3518
17.9994 3046
18.0194 3140
18.0394 3414
18.0594 3198
18.0794 2639
18.0994 2414
18.1194 3276
18.1394 4574
18.1594 3824
18.1794 3756
18.1994 5253
18.2194 5064
18.2394 5674
18.2594 6076
18.2794 5110
18.2994 5294
18.3194 4194
18.3394 3054
18.3594 3253
18.3794 2592
18.3994 3496
18.4194 3133
18.4394 2173
18.4594 2738
18.4794 2113
18.4994 2328
18.5194 4031
18.5394 3374
18.5594 3950
18.5794 4368
18.5994 4365
18.6194 5320
18.6394 5343
18.6594 4922
18.6794 4244
18.6994 4692
18.7194 4420
18.7394 3770
18.7594 3088
18.7794 3980
18.7994 4399
18.8194 4820
18.8394 4737
18.8594 4547
18.8794 5387
18.8994 6310
18.9194 6039
18.9394 5757
18.9594 5158
18.9794 6114
18.9994 6984
19.0194 7072
19.0394 5590
19.0594 7324
19.0794 8044
19.0994 8526
19.1194 6568
19.1394 6375
19.1594 6947
19.1794 6282
19.1994 7448
19.2194 7412
19.2394 8722
19.2594 7324
19.2794 8022
19.2994 8327
19.3194 7649
19.3394 8866
19.3594 8578
19.3794 7990
19.3994 7624
19.4194 7048
19.4394 7700
19.4594 6498
19.4794 6579
19.4994 6471
19.5194 6965
19.5394 6350
19.5594 6281
19.5794 6399
19.5994 7132
19.6194 6030
19.6394 6317
19.6594 4942
19.6794 4693
19.6994 5546
19.7194 5947
19.7394 5681
19.7594 6245
19.7794 6742
19.7994 6480
19.8194 6148
19.8394 4533
19.8594 4617
19.8794 4737
19.8994 4814
19.9194 5335
19.9394 5936
19.9594 5110
19.9794 5478
19.9994 4649
&
@target G1.S2
@type xy
0 1
0.02 0
0.04 0
0.06 8
0.08 1
0.1 0
0.12 0
0.14 0
0.16 216
0.18 41
0.2 232
0.22 1
0.24 0
0.26 0
0.28 0
0.3 0
0.32 0
0.34 0
0.36 0
0.38 0
0.4 0
0.42 0
0.44 250
0.46 141
0.48 231
0.5 127
0.52 164
0.54 129
0.56 11
0.58 31
0.6 455
0.62 558
0.64 246
0.66 184
0.68 347
0.7 56
0.72 156
0.74 774
0.76 612
0.78 432
0.8 321
0.82 213
0.84 237
0.86 100
0.88 936
0.9 594
0.92 263
0.94 600
0.96 495
0.98 142
1 552
1.02 99
1.04 319
1.06 553
1.08 912
1.1 1911
1.12 1359
1.14 1342
1.16 1586
1.18 2820
1.2 2422
1.22 3839
1.24 3614
1.26 4442
1.28 3055
1.3 2930
1.32 4568
1.34 4523
1.36 4557
1.38 4022
1.4 3648
1.42 3944
1.44 5468
1.46 4973
1.48 5468
1.5 6309
1.52 6019
1.54 5852
1.56 5578
1.58 4971
1.6 4816
1.62 4209
1.64 4271
1.66 4409
1.68 4212
1.7 5022
1.72 4355
1.74 4902
1.76 3829
1.78 3698
1.8 4774
1.82 5051
1.84 5845
1.86 4330
1.88 4571
1.9 4610
1.92 4598
1.94 3768
1.96 5092
1.98 4705
2 3509
2.02 3732
2.04 4013
2.06 4649
2.08 5016
2.1 5835
2.12 5460
2.14 5061
2.16 4892
2.18 4612
2.2 5433
2.22 5313
2.24 4885
2.26 4769
2.28 5520
2.3 5608
2.32 5937
2.34 4759
2.36 4449
2.38 3941
2.4 5096
2.42 4094
2.44 3973
2.46 4120
2.48 3983
2.5 4303
2.52 4623
2.54 4300
2.56 4004
2.58 3971
2.6 3762
2.62 3468
2.64 3342
2.66 3031
2.68 3629
2.7 3918
2.72 3451
2.74 3267
2.76 3602
2.78 3589
2.8 4046
2.82 3332
2.84 1665
2.86 1993
2.88 2539
2.9 2324
2.92 3904
2.94 3957
2.96 3795
2.98 4297
3 4336
3.02 3377
3.04 3342
3.06 3463
3.08 3607
3.1 2487
3.12 3589
3.14 3940
3.16 4256
3.18 4316
3.2 4154
3.22 4335
3.24 4797
3.26 4116
3.28 4790
3.3 4358
3.32 4281
3.34 3967
3.36 4214
3.38 4372
3.4 3590
3.42 3743
3.44 3722
3.46 3638
3.48 3779
3.5 3542
3.52 4335
3.54 5170
3.56 4704
3.58 4290
3.6 4108
3.62 3891
3.64 3323
3.66 4310
3.68 4246
3.7 4351
3.72 3931
3.74 3359
3.76 3568
3.78 2825
3.8 3580
3.82 2315
3.84 2805
3.86 4117
3.88 4281
3.9 3368
3.92 4409
3.94 3406
3.96 3579
3.98 4436
4 3142
4.02 3631
4.04 3398
4.06 3475
4.08 3868
4.1 2804
4.12 3504
4.14 3440
4.16 3669
4.18 3666
4.2 4119
4.22 3729
4.24 3554
4.26 3853
4.28 3581
4.3 3307
4.32 3000
4.34 1911
4.36 2404
4.38 3349
4.4 3384
4.42 2822
4.44 1944
4.46 2695
4.48 1872
4.5 2678
4.52 2778
4.54 3267
4.56 3412
4.58 3793
4.6 4173
4.62 3918
4.64 4220
4.66 2560
4.68 4533
4.7 3915
4.72 3672
4.74 3392
4.76 3818
4.78 3734
4.8 4659
4.82 3654
4.84 3785
4.86 2963
4.88 3975
4.9 3411
4.92 5111
4.94 4460
4.96 3163
4.98 2623
5 2657
5.02 3140
5.04 3770
5.06 3563
5.08 5019
5.1 4890
5.12 4955
5.14 5774
5.16 5022
5.18 4071
5.2 3500
5.22 3536
5.24 3668
5.26 2912
5.28 4130
5.3 3410
5.32 3241
5.34 3776
5.36 4246
5.38 3785
5.4 3274
5.42 3314
5.44 3863
5.46 3176
5.48 2828
5.5 3052
5.52 3637
5.54 4615
5.56 4068
5.58 3815
5.6 3855
5.62 3710
5.64 2567
5.66 2670
5.68 3274
5.7 3936
5.72 4115
5.74 4352
5.76 4320
5.78 4574
5.8 3646
5.82 3176
5.84 3571
5.86 4124
5.88 4183
5.9 4027
5.92 3839
5.94 3134
5.96 3079
5.98 3334
6 4311
6.02 3928
6.04 4163
6.06 4070
6.08 3659
6.1 4431
6.12 4736
6.14 4680
6.16 4752
6.18 3902
6.2 4793
6.22 4575
6.24 4435
6.26 4685
6.28 4330
6.3 3782
6.32 4741
6.34 4661
6.36 3834
6.38 3457
6.4 3841
6.42 4538
6.44 4230
6.46 3988
6.48 3706
6.5 4367
6.52 4079
6.54 3857
6.56 3434
6.58 4111
6.6 3502
6.62 3209
6.64 3763
6.66 4235
6.68 3831
6.7 4158
6.72 3608
6.74 4652
6.76 4489
6.78 3682
6.8 3500
6.82 2920
6.84 2754
6.86 2524
6.88 4202
6.9 3219
6.92 4017
6.94 2775
6.96 2838
6.98 3505
7 3544
7.02 2236
7.04 2471
7.06 3678
7.08 4262
7.1 4723
7.12 4917
7.14 4002
7.16 3896
7.18 4401
7.2 4108
7.22 3464
7.24 2648
7.26 3353
7.28 4403
7.3 5360
7.32 4047
7.34 3670
7.36 4086
7.38 2406
7.4 3758
7.42 4668
7.44 3835
7.46 3946
7.48 3330
7.5 2676
7.52 3372
7.54 2771
7.56 2862
7.58 3667
7.6 3025
7.62 3871
7.64 4385
7.66 5074
7.68 3698
7.7 3728
7.72 3479
7.74 3602
7.76 3627
7.78 3977
7.8 5094
7.82 5180
7.84 4905
7.86 4740
7.88 4389
7.9 3871
7.92 3367
7.94 3884
7.96 3589
7.98 3565
8 3968
8.02 3908
8.04 4603
8.06 3594
8.08 3561
8.1 3491
8.12 4398
8.14 4058
8.16 3778
8.18 3744
8.2 3425
8.22 3613
8.24 2111
8.26 2956
8.28 3818
8.3 4682
8.32 4588
8.34 5040
8.36 5233
8.38 4722
8.4 4700
8.42 4238
8.44 3824
8.46 4462
8.48 4355
8.5 4423
8.52 5375
8.54 4281
8.56 4428
8.58 4976
8.6 4305
8.62 4695
8.64 4774
8.66 4938
8.68 5360
8.7 5239
8.72 5674
8.74 5085
8.76 4954
8.78 4101
8.8 2979
8.82 3447
8.84 3774
8.86 3811
8.88 2939
8.9 4136
8.92 4270
8.94 4253
8.96 3486
8.98 3447
9 2535
9.02 2856
9.04 3096
9.06 2908
9.08 3108
9.1 4006
9.12 3572
9.14 3168
9.16 3113
9.18 3214
9.2 2959
9.22 2850
9.24 3115
9.26 3740
9.28 3668
9.3 3517
9.32 2968
9.34 2802
9.36 3265
9.38 3202
9.4 2828
9.42 3257
9.44 2236
9.46 3475
9.48 3625
9.5 4263
9.52 3414
9.54 2624
9.56 2830
9.58 3168
9.6 3407
9.62 3149
9.64 3216
9.66 3724
9.68 2990
9.7 3519
9.72 3145
9.74 4397
9.76 4715
9.78 4076
9.8 5303
9.82 5420
9.84 5831
9.86 5324
9.88 4804
9.9 4799
9.92 4792
9.94 5028
9.96 4382
9.98 3829
10 3648
10.02 3879
10.04 3167
10.06 3528
10.08 3929
10.1 3994
10.12 3328
10.14 3554
10.16 3668
10.18 4434
10.2 4078
10.22 3349
10.24 3596
10.26 3474
10.28 3342
10.3 3373
10.32 3475
10.34 3635
10.36 4734
10.38 4210
10.4 4112
10.42 4735
10.44 4879
10.46 3487
10.48 4146
10.5 2935
10.52 3765
10.54 3063
10.56 3285
10.58 2831
10.6 3147
10.62 2171
10.64 2544
10.66 2404
10.68 3295
10.7 4258
10.72 3102
10.74 4453
10.76 3771
10.78 4274
10.8 2769
10.82 2848
10.84 2683
10.86 2566
10.88 1623
10.9 2354
10.92 2056
10.94 1981
10.96 2817
10.98 2121
11 2412
11.02 3070
11.04 3527
11.06 2568
11.08 2296
11.1 2347
11.12 2874
11.14 2664
11.16 2261
11.18 1933
11.2 2328
11.22 3314
11.24 3486
11.26 3493
11.28 3312
11.3 2852
11.32 3123
11.34 3004
11.36 2920
11.38 2627
11.4 2506
11.42 2888
11.44 3606
11.46 2310
11.48 3023
11.5 3369
11.52 3412
11.54 2691
11.56 1914
11.58 2043
11.6 2130
11.62 1596
11.64 2679
11.66 2285
11.68 2474
11.7 2605
11.72 2837
11.74 2204
11.76 2444
11.78 2161
11.8 3566
11.82 3542
11.84 3290
11.86 2731
11.88 3936
11.9 3796
11.92 3633
11.94 3434
11.96 3899
11.98 4064
12 4853
12.02 5042
12.04 4431
12.06 4649
12.08 4240
12.1 4800
12.12 4308
12.14 4070
12.16 4270
12.18 4557
12.2 3204
12.22 2491
12.24 3274
12.26 2405
12.28 2688
12.3 2860
12.32 3735
12.34 3883
12.36 3498
12.38 3659
12.4 3557
12.42 4204
12.44 3378
12.46 3705
12.48 3807
12.5 4247
12.52 4912
12.54 5529
12.56 5202
12.58 5316
12.6 5456
12.62 5854
12.64 4248
12.66 4402
12.68 3776
12.7 3628
12.72 3460
12.74 4530
12.76 4922
12.78 4877
12.8 4956
12.82 4026
12.84 4786
12.86 4094
12.88 4313
12.9 4286
12.92 4024
12.94 4434
12.96 4505
12.98 4154
13 4696
13.02 4605
13.04 4499
13.06 4834
13.08 5431
13.1 4440
13.12 4912
13.14 4889
13.16 5384
13.18 6452
13.2 4558
13.22 4535
13.24 4646
13.26 4766
13.28 5065
13.3 4224
13.32 3806
13.34 3993
13.36 4566
13.38 3794
13.4 4151
13.42 3623
13.44 3975
13.46 3824
13.48 4706
13.5 4427
13.52 4234
13.54 4016
13.56 4844
13.58 3985
13.6 4388
13.62 4769
13.64 4180
13.66 4044
13.68 4772
13.7 4487
13.72 3587
13.74 4250
13.76 5486
13.78 4787
13.8 4654
13.82 3873
13.84 3737
13.86 3488
13.88 3483
13.9 3539
13.92 4059
13.94 3915
13.96 3086
13.98 3504
14 3382
14.02 3909
14.04 3075
14.06 3859
14.08 3266
14.1 3224
14.12 3214
14.14 3691
14.16 2435
14.18 3219
14.2 3579
14.22 2980
14.24 3184
14.26 3533
14.28 3408
14.3 3233
14.3194 3415
14.3394 4104
14.3594 4333
14.3794 4972
14.3994 5128
14.4194 6249
14.4394 5941
14.4594 5954
14.4794 4912
14.4994 5165
14.5194 4376
14.5394 4042
14.5594 4323
14.5794 4244
14.5994 4339
14.6194 4433
14.6394 4999
14.6594 4542
14.6794 4407
14.6994 4417
14.7194 4132
14.7394 4788
14.7594 4566
14.7794 4955
14.7994 4061
14.8194 4560
14.8394 5254
14.8594 5367
14.8794 5055
14.8994 4908
14.9194 5011
14.9394 4313
14.9594 4391
14.9794 3949
14.9994 4049
15.0194 4036
15.0394 3621
15.0594 3019
15.0794 3414
15.0994 3546
15.1194 2972
15.1394 4253
15.1594 3467
15.1794 4263
15.1994 4173
15.2194 4188
15.2394 3961
15.2594 3109
15.2794 4613
15.2994 5100
15.3194 4500
15.3394 2771
15.3594 2813
15.3794 2844
15.3994 2896
15.4194 2805
15.4394 3897
15.4594 2822
15.4794 3041
15.4994 3173
15.5194 3335
15.5394 2338
15.5594 2809
15.5794 2343
15.5994 3297
15.6194 2801
15.6394 2057
15.6594 2574
15.6794 2631
15.6994 2009
15.7194 2043
15.7394 2364
15.7594 2728
15.7794 3408
15.7994 3185
15.8194 3502
15.8394 2932
15.8594 2970
15.8794 3463
15.8994 3040
15.9194 3520
15.9394 2994
15.9594 2400
15.9794 3187
15.9994 2957
16.0194 3842
16.0394 3371
16.0594 3220
16.0794 3174
16.0994 3056
16.1194 3095
16.1394 2720
16.1594 3685
16.1794 3080
16.1994 3923
16.2194 3685
16.2394 2972
16.2594 2916
16.2794 3223
16.2994 2527
16.3194 2976
16.3394 3391
16.3594 2883
16.3794 2795
16.3994 2787
16.4194 2999
16.4394 3375
16.4594 2533
16.4794 2574
16.4994 3511
16.5194 2252
16.5394 2413
16.5594 2471
16.5794 2206
16.5994 3201
16.6194 3276
16.6394 2955
16.6594 2701
16.6794 3019
16.6994 2857
16.7194 2660
16.7394 2489
16.7594 2663
16.7794 2990
16.7994 3274
16.8194 2446
16.8394 2492
16.8594 2099
16.8794 1717
16.8994 1671
16.9194 2626
16.9394 2979
16.9594 4279
16.9794 4071
16.9994 4027
17.0194 4755
17.0394 3718
17.0594 3880
17.0794 4837
17.0994 3693
17.1194 3230
17.1394 3573
17.1594 4124
17.1794 3521
17.1994 3845
17.2194 4513
17.2394 4040
17.2594 3981
17.2794 3666
17.2994 3712
17.3194 3504
17.3394 3821
17.3594 4127
17.3794 4323
17.3994 3913
17.4194 2999
17.4394 3277
17.4594 3268
17.4794 3119
17.4994 3458
17.5194 3341
17.5394 3704
17.5594 4246
17.5794 4150
17.5994 3829
17.6194 3671
17.6394 3620
17.6594 3640
17.6794 4062
17.6994 2655
17.7194 2833
17.7394 2495
17.7594 3350
17.7794 3270
17.7994 3660
17.8194 2555
17.8394 2601
17.8594 3181
17.8794 2672
17.8994 2133
17.9194 2874
17.9394 3141
17.9594 3106
17.9794 3956
17.9994 4244
18.0194 4676
18.0394 4253
18.0594 4398
18.0794 4969
18.0994 4348
18.1194 5084
18.1394 3814
18.1594 3429
18.1794 4460
18.1994 3722
18.2194 3972
18.2394 4203
18.2594 4009
18.2794 4575
18.2994 4126
18.3194 3961
18.3394 3982
18.3594 4129
18.3794 5146
18.3994 5314
18.4194 5817
18.4394 4948
18.4594 4008
18.4794 4492
18.4994 4565
18.5194 3855
18.5394 4663
18.5594 3335
18.5794 3186
18.5994 2857
18.6194 3103
18.6394 3051
18.6594 2901
18.6794 3315
18.6994 3574
18.7194 3189
18.7394 3739
18.7594 3528
18.7794 3890
18.7994 4795
18.8194 4960
18.8394 4299
18.8594 4544
18.8794 3925
18.8994 3209
18.9194 3971
18.9394 3903
18.9594 3466
18.9794 3898
18.9994 3473
19.0194 3091
19.0394 3123
19.0594 2872
19.0794 3156
19.0994 3272
19.1194 2843
19.1394 3222
19.1594 3241
19.1794 1994
19.1994 2743
19.2194 2283
19.2394 2649
19.2594 2318
19.2794 2841
19.2994 1464
19.3194 2876
19.3394 1921
19.3594 2353
19.3794 2091
19.3994 1975
19.4194 2161
19.4394 3020
19.4594 4366
19.4794 4276
19.4994 3180
19.5194 3776
19.5394 3505
19.5594 3109
19.5794 3437
19.5994 3358
19.6194 3407
19.6394 4027
19.6594 4207
19.6794 3484
19.6994 3607
19.7194 3321
19.7394 2907
19.7594 3143
19.7794 3177
19.7994 2814
19.8194 1722
19.8394 2444
19.8594 3379
19.8794 2723
19.8994 3427
19.9194 3499
19.9394 3104
19.9594 2864
19.9794 3723
19.9994 3233
&
@target G1.S3
@type xy
0 0
0.02 0
0.04 0
0.06 0
0.08 0
0.1 0
0.12 10
0.14 0
0.16 0
0.18 0
0.2 0
0.22 0
0.24 0
0.26 0
0.28 0
0.3 0
0.32 0
0.34 0
0.36 0
0.38 0
0.4 70
0.42 486
0.44 3021
0.46 3744
0.48 4874
0.5 4469
0.52 3243
0.54 3484
0.56 3563
0.58 3079
0.6 3877
0.62 3950
0.64 3873
0.66 3742
0.68 3878
0.7 3884
0.72 3922
0.74 3854
0.76 3859
0.78 3859
0.8 3990
0.82 3864
0.84 3803
0.86 3814
0.88 4035
0.9 3724
0.92 3928
0.94 3705
0.96 3666
0.98 3869
1 3887
1.02 3989
1.04 4200
1.06 4457
1.08 4116
1.1 3915
1.12 4015
1.14 4716
1.16 5081
1.18 4963
1.2 4716
1.22 5216
1.24 5171
1.26 4832
1.28 4844
1.3 5334
1.32 5314
1.34 5250
1.36 4872
1.38 4728
1.4 4878
1.42 4859
1.44 4673
1.46 4696
1.48 4282
1.5 4978
1.52 4578
1.54 4883
1.56 4502
1.58 4702
1.6 5252
1.62 5146
1.64 5009
1.66 4956
1.68 5400
1.7 5097
1.72 5006
1.74 4540
1.76 4528
1.78 4628
1.8 4453
1.82 4494
1.84 4512
1.86 4673
1.88 4059
1.9 4430
1.92 4478
1.94 4878
1.96 4281
1.98 4665
2 4449
2.02 4367
2.04 4670
2.06 4361
2.08 4379
2.1 4335
2.12 4457
2.14 4422
2.16 4181
2.18 4367
2.2 4448
2.22 4452
2.24 4468
2.26 4419
2.28 4452
2.3 4164
2.32 4433
2.34 4735
2.36 4316
2.38 4346
2.4 4291
2.42 4199
2.44 4148
2.46 4173
2.48 4358
2.5 4609
2.52 4380
2.54 4672
2.56 4695
2.58 4554
2.6 4527
2.62 4185
2.64 4415
2.66 4638
2.68 4509
2.7 4358
2.72 4426
2.74 4680
2.76 4386
2.78 4364
2.8 4612
2.82 4511
2.84 4355
2.86 4407
2.88 4925
2.9 5793
2.92 6224
2.94 7033
2.96 7414
2.98 7684
3 8335
3.02 8264
3.04 8065
3.06 8302
3.08 8263
3.1 8605
3.12 8651
3.14 8399
3.16 8012
3.18 8270
3.2 8510
3.22 8970
3.24 8967
3.26 8602
3.28 8608
3.3 8532
3.32 8661
3.34 8501
3.36 8594
3.38 8507
3.4 8141
3.42 8297
3.44 8294
3.46 8824
3.48 8558
3.5 8792
3.52 8938
3.54 8575
3.56 8776
3.58 9574
3.6 9481
3.62 9914
3.64 9845
3.66 9660
3.68 9569
3.7 9360
3.72 9899
3.74 9523
3.76 10047
3.78 9858
3.8 9547
3.82 9590
3.84 9625
3.86 9742
3.88 9924
3.9 9681
3.92 10192
3.94 10055
3.96 9683
3.98 9501
4 9849
4.02 9613
4.04 10037
4.06 10084
4.08 10159
4.1 10003
4.12 9809
4.14 10565
4.16 9911
4.18 10146
4.2 10098
4.22 10650
4.24 10514
4.26 10288
4.28 9937
4.3 9970
4.32 9734
4.34 9223
4.36 9593
4.38 9824
4.4 9851
4.42 9660
4.44 9807
4.46 9525
4.48 9551
4.5 9243
4.52 9771
4.54 9702
4.56 10391
4.58 10337
4.6 9963
4.62 9792
4.64 9995
4.66 10135
4.68 9960
4.7 9681
4.72 9671
4.74 9497
4.76 9664
4.78 9720
4.8 10023
4.82 10082
4.84 9541
4.86 9861
4.88 9953
4.9 10291
4.92 10398
4.94 10184
4.96 10163
4.98 10175
5 9934
5.02 10006
5.04 10159
5.06 9855
5.08 10059
5.1 9769
5.12 9466
5.14 9516
5.16 9071
5.18 9503
5.2 9334
5.22 9168
5.24 9408
5.26 9142
5.28 9235
5.3 9191
5.32 9837
5.34 9530
5.36 9341
5.38 9835
5.4 9377
5.42 9331
5.44 10158
5.46 10416
5.48 10133
5.5 10704
5.52 10702
5.54 10317
5.56 10148
5.58 9977
5.6 9850
5.62 10074
5.64 10704
5.66 10592
5.68 10736
5.7 11198
5.72 11723
5.74 11423
5.76 11593
5.78 11701
5.8 11704
5.82 11710
5.84 11280
5.86 10914
5.88 10757
5.9 10690
5.92 10703
5.94 11161
5.96 11176
5.98 11102
6 10594
6.02 10768
6.04 11435
6.06 11591
6.08 11655
6.1 11906
6.12 11594
6.14 12045
6.16 12040
6.18 11339
6.2 11589
6.22 11251
6.24 11318
6.26 11204
6.28 11131
6.3 11268
6.32 10823
6.34 11007
6.36 10527
6.38 10351
6.4 9701
6.42 9636
6.44 9525
6.46 9732
6.48 9633
6.5 9518
6.52 9933
6.54 10199
6.56 10041
6.58 9428
6.6 8737
6.62 9039
6.64 9348
6.66 9197
6.68 9429
6.7 9484
6.72 10048
6.74 9649
6.76 9534
6.78 10075
6.8 10334
6.82 10505
6.84 10151
6.86 10588
6.88 9680
6.9 9889
6.92 9517
6.94 9483
6.96 9556
6.98 9399
7 10047
7.02 9886
7.04 9942
7.06 10003
7.08 9807
7.1 9928
7.12 10144
7.14 10595
7.16 10201
7.18 10326
7.2 10245
7.22 9984
7.24 10482
7.26 9898
7.28 9532
7.3 9881
7.32 9211
7.34 9868
7.36 9851
7.38 9596
7.4 9614
7.42 9499
7.44 9775
7.46 9743
7.48 9527
7.5 9839
7.52 9909
7.54 9833
7.56 9716
7.58 9867
7.6 9832
7.62 9622
7.64 9444
7.66 9649
7.68 10046
7.7 10056
7.72 9261
7.74 9240
7.76 9205
7.78 9394
7.8 9426
7.82 9346
7.84 9524
7.86 9564
7.88 9325
7.9 9190
7.92 10129
7.94 10015
7.96 10077
7.98 9950
8 10141
8.02 10275
8.04 10047
8.06 9927
8.08 10026
8.1 9982
8.12 9985
8.14 10100
8.16 9641
8.18 9805
8.2 9740
8.22 9610
8.24 9259
8.26 9051
8.28 9045
8.3 8855
8.32 9334
8.34 9736
8.36 9459
8.38 9631
8.4 9806
8.42 9599
8.44 9369
8.46 9614
8.48 10349
8.5 10682
8.52 10678
8.54 10893
8.56 10788
8.58 10622
8.6 10471
8.62 10776
8.64 10723
8.66 10120
8.68 10423
8.7 9956
8.72 10124
8.74 10515
8.76 9916
8.78 10458
8.8 10226
8.82 10051
8.84 10004
8.86 9705
8.88 9464
8.9 9395
8.92 9477
8.94 9395
8.96 8744
8.98 9260
9 9939
9.02 9366
9.04 9437
9.06 9196
9.08 9401
9.1 9562
9.12 9493
9.14 9435
9.16 9344
9.18 9558
9.2 9397
9.22 9269
9.24 9389
9.26 8676
9.28 8516
9.3 8669
9.32 9298
9.34 9182
9.36 9642
9.38 9800
9.4 10019
9.42 9725
9.44 9712
9.46 9938
9.48 10191
9.5 9984
9.52 9856
9.54 9521
9.56 9756
9.58 9610
9.6 10100
9.62 9786
9.64 9811
9.66 9676
9.68 9645
9.7 9587
9.72 10020
9.74 9845
9.76 9776
9.78 9930
9.8 10015
9.82 10617
9.84 10481
9.86 10101
9.88 10162
9.9 10369
9.92 9965
9.94 10285
9.96 9694
9.98 9295
10 9401
10.02 9596
10.04 9756
10.06 10153
10.08 10332
10.1 10422
10.12 10154
10.14 10360
10.16 10052
10.18 10171
10.2 9950
10.22 10143
10.24 10186
10.26 10127
10.28 10160
10.3 10219
10.32 10192
10.34 10065
10.36 10141
10.38 10546
10.4 10134
10.42 10069
10.44 10066
10.46 10255
10.48 10500
10.5 10232
10.52 10802
10.54 10366
10.56 10695
10.58 10439
10.6 10154
10.62 10598
10.64 10640
10.66 11013
10.68 10985
10.7 10829
10.72 10729
10.74 10394
10.76 10682
10.78 10773
10.8 10847
10.82 10481
10.84 10594
10.86 10186
10.88 10979
10.9 10361
10.92 10974
10.94 10608
10.96 10508
10.98 11114
11 10924
11.02 10633
11.04 10601
11.06 10619
11.08 10943
11.1 11043
11.12 10327
11.14 11010
11.16 10733
11.18 10842
11.2 11125
11.22 10719
11.24 10401
11.26 10565
11.28 10237
11.3 10204
11.32 10837
11.34 10857
11.36 10776
11.38 10277
11.4 10948
11.42 11368
11.44 11216
11.46 11058
11.48 11811
11.5 11512
11.52 11821
11.54 11040
11.56 11097
11.58 11222
11.6 10824
11.62 10760
11.64 11592
11.66 11606
11.68 12302
11.7 11766
11.72 12165
11.74 12613
11.76 12267
11.78 12006
11.8 12074
11.82 11944
11.84 11752
11.86 11641
11.88 11619
11.9 12549
11.92 12830
11.94 11922
11.96 11393
11.98 11394
12 11649
12.02 11804
12.04 12063
12.06 12214
12.08 12368
12.1 13155
12.12 12135
12.14 12804
12.16 12331
12.18 12281
12.2 12105
12.22 12475
12.24 10963
12.26 12294
12.28 12631
12.3 12555
12.32 13074
12.34 12966
12.36 13148
12.38 12699
12.4 12798
12.42 12652
12.44 13197
12.46 12825
12.48 12974
12.5 12912
12.52 12373
12.54 13203
12.56 13400
12.58 13079
12.6 12941
12.62 13164
12.64 13297
12.66 13615
12.68 13434
12.7 13678
12.72 13471
12.74 13944
12.76 13904
12.78 13856
12.8 12801
12.82 13166
12.84 14017
12.86 13397
12.88 13177
12.9 13168
12.92 12611
12.94 12782
12.96 13165
12.98 13126
13 12604
13.02 12432
13.04 12815
13.06 13536
13.08 12533
13.1 12347
13.12 12423
13.14 13018
13.16 13068
13.18 13815
13.2 13658
13.22 13297
13.24 13077
13.26 13107
13.28 13263
13.3 14035
13.32 13687
13.34 13174
13.36 13190
13.38 13076
13.4 13302
13.42 13024
13.44 12519
13.46 12979
13.48 13092
13.5 12851
13.52 12700
13.54 12937
13.56 13154
13.58 13413
13.6 13417
13.62 13370
13.64 13318
13.66 13029
13.68 13346
13.7 13010
13.72 13088
13.74 13111
13.76 12751
13.78 12854
13.8 12961
13.82 12569
13.84 12758
13.86 13438
13.88 13357
13.9 13158
13.92 13085
13.94 13169
13.96 13303
13.98 12818
14 13211
14.02 13823
14.04 12922
14.06 12963
14.08 13683
14.1 13101
14.12 12955
14.14 13096
14.16 13537
14.18 13794
14.2 13867
14.22 13602
14.24 13782
14.26 13736
14.28 12948
14.3 13878
14.3194 13308
14.3394 13689
14.3594 13120
14.3794 13294
14.3994 13498
14.4194 13563
14.4394 13510
14.4594 13475
14.4794 13513
14.4994 13525
14.5194 13303
14.5394 13199
14.5594 13325
14.5794 14241
14.5994 13408
14.6194 13281
14.6394 13612
14.6594 13714
14.6794 13209
14.6994 13026
14.7194 13406
14.7394 13290
14.7594 12961
14.7794 13144
14.7994 12799
14.8194 13037
14.8394 13247
14.8594 13410
14.8794 12385
14.8994 13285
14.9194 13028
14.9394 13386
14.9594 13337
14.9794 13672
14.9994 13838
15.0194 12954
15.0394 13192
15.0594 13130
15.0794 13427
15.0994 13142
15.1194 12314
15.1394 12416
15.1594 11827
15.1794 12613
15.1994 12213
15.2194 12693
15.2394 13352
15.2594 12500
15.2794 13539
15.2994 12929
15.3194 13595
15.3394 13156
15.3594 12918
15.3794 13452
15.3994 13252
15.4194 13281
15.4394 13561
15.4594 13286
15.4794 12805
15.4994 12156
15.5194 12675
15.5394 12541
15.5594 12454
15.5794 11758
15.5994 12011
15.6194 12463
15.6394 11294
15.6594 11626
15.6794 12017
15.6994 13008
15.7194 12442
15.7394 11946
15.7594 12582
15.7794 13311
15.7994 12928
15.8194 12688
15.8394 12462
15.8594 12606
15.8794 12631
15.8994 12213
15.9194 12118
15.9394 12458
15.9594 12024
15.9794 12413
15.9994 13029
16.0194 12831
16.0394 13085
16.0594 13821
16.0794 12876
16.0994 14139
16.1194 14208
16.1394 14514
16.1594 13777
16.1794 13869
16.1994 12435
16.2194 13369
16.2394 12933
16.2594 13296
16.2794 13056
16.2994 12858
16.3194 12564
16.3394 13255
16.3594 12991
16.3794 13409
16.3994 13364
16.4194 12967
16.4394 13002
16.4594 13069
16.4794 13131
16.4994 13076
16.5194 13276
16.5394 13984
16.5594 13732
16.5794 14115
16.5994 14278
16.6194 13533
16.6394 13289
16.6594 14042
16.6794 13426
16.6994 13446
16.7194 13674
16.7394 13733
16.7594 13324
16.7794 13900
16.7994 14299
16.8194 14304
16.8394 14537
16.8594 13641
16.8794 14042
16.8994 14035
16.9194 14638
16.9394 14600
16.9594 14065
16.9794 14445
16.9994 14925
17.0194 14773
17.0394 14310
17.0594 14110
17.0794 14374
17.0994 13683
17.1194 14541
17.1394 14502
17.1594 14027
17.1794 14372
17.1994 13626
17.2194 14357
17.2394 14350
17.2594 14651
17.2794 14511
17.2994 14423
17.3194 14680
17.3394 14348
17.3594 14518
17.3794 14489
17.3994 14863
17.4194 14952
17.4394 14573
17.4594 14553
17.4794 15209
17.4994 14339
17.5194 14678
17.5394 15054
17.5594 14802
17.5794 14566
17.5994 14376
17.6194 14565
17.6394 14184
17.6594 13952
17.6794 13505
17.6994 14318
17.7194 14976
17.7394 15106
17.7594 15287
17.7794 15365
17.7994 15352
17.8194 15250
17.8394 14941
17.8594 14569
17.8794 15127
17.8994 15795
17.9194 14595
17.9394 13671
17.9594 13961
17.9794 13990
17.9994 13473
18.0194 13806
18.0394 14238
18.0594 14327
18.0794 14007
18.0994 13783
18.1194 13681
18.1394 14278
18.1594 14161
18.1794 14358
18.1994 14507
18.2194 13961
18.2394 14473
18.2594 15126
18.2794 14741
18.2994 14218
18.3194 14764
18.3394 14446
18.3594 13923
18.3794 14537
18.3994 14638
18.4194 14915
18.4394 14948
18.4594 14454
18.4794 14806
18.4994 14512
18.5194 14726
18.5394 14182
18.5594 14437
18.5794 14369
18.5994 14800
18.6194 14468
18.6394 14435
18.6594 15067
18.6794 15073
18.6994 14285
18.7194 15199
18.7394 14684
18.7594 14694
18.7794 14452
18.7994 14147
18.8194 13858
18.8394 13499
18.8594 14081
18.8794 13754
18.8994 13734
18.9194 13680
18.9394 13919
18.9594 14509
18.9794 12963
18.9994 12979
19.0194 12511
19.0394 12691
19.0594 12730
19.0794 12704
19.0994 12947
19.1194 12742
19.1394 13930
19.1594 13447
19.1794 13308
19.1994 13534
19.2194 13450
19.2394 13729
19.2594 13556
19.2794 14206
19.2994 13775
19.3194 13640
19.3394 13015
19.3594 13742
19.3794 14677
19.3994 15140
19.4194 14047
19.4394 14301
19.4594 14223
19.4794 14734
19.4994 14346
19.5194 14750
19.5394 14842
19.5594 14153
19.5794 14287
19.5994 14338
19.6194 14212
19.6394 14122
19.6594 14343
19.6794 14098
19.6994 14203
19.7194 14055
19.7394 14466
19.7594 14299
19.7794 13715
19.7994 13983
19.8194 14159
19.8394 14103
19.8594 13996
19.8794 13931
19.8994 14035
19.9194 14116
19.9394 14235
19.9594 14515
19.9794 13533
19.9994 13673
&
@target G2.S0
@type xy
1 0.457494
2 0.438492
3 0.764788
4 0.461113
5 1.03945
6 0.588154
7 0.855058
8 0.475131
9 0.810386
10 0.594159
11 0.491757
12 0.653721
13 1.14071
14 1.21744
15 1.56759
16 1.64325
17 1.5426
18 1.44843
19 1.15641
20 1.39179
21 1.20688
22 1.20151
23 0.719061
24 0.626817
25 0.518725
26 0.471328
27 0.432954
28 0.445225
29 0.684763
30 0.462844
31 1.04907
32 0.604421
33 0.899166
34 0.470399
35 0.675888
36 0.459674
37 0.859142
38 1.07075
39 1.19319
40 1.18005
41 1.4242
42 1.38685
43 1.71752
44 1.50288
45 1.70036
46 1.44764
47 1.29318
48 0.951223
49 0.98604
50 0.599541
51 0.698426
52 0.470266
53 0.467466
54 0.444662
55 0.786464
56 0.442973
57 0.792243
58 0.601457
59 0.818703
60 0.458394
61 0.451387
62 0.45423
63 0.49409
64 0.856811
65 0.893126
66 0.895433
67 1.09679
68 1.09382
69 1.3171
70 1.1563
71 1.2739
72 1.13717
73 1.04079
74 0.987851
75 1.02202
76 0.606321
77 0.680148
78 0.455906
79 0.443311
80 0.446234
81 0.436033
82 0.438777
83 0.47077
84 0.455301
85 0.465135
86 0.43695
87 0.467599
88 0.441389
89 0.454147
90 0.476576
91 0.551135
92 0.592453
93 0.873813
94 0.658672
95 0.943676
96 0.680643
97 0.941249
98 0.645329
99 0.584145
100 0.586622
101 0.649731
102 0.626997
103 0.518146
104 0.472679
&
@target G2.S1
@type xy
1 0.447465
2 0.463708
3 0.756802
4 0.451027
5 0.918218
6 0.800625
7 0.77256
8 0.43566
9 0.72182
10 0.503315
11 0.482442
12 0.504257
13 1.07957
14 1.17976
15 1.54572
16 1.57452
17 1.47058
18 1.38444
19 1.24772
20 1.74286
21 1.37814
22 1.25613
23 0.907166
24 0.797966
25 0.530424
26 0.469494
27 0.440738
28 0.455576
29 0.784506
30 0.445786
31 0.838824
32 0.440823
33 0.468855
34 0.447968
35 0.668169
36 0.517518
37 0.608297
38 1.10488
39 1.14073
40 1.46831
41 1.7817
42 1.57865
43 1.68545
44 1.28135
45 1.56763
46 1.39357
47 1.35401
48 1.06125
49 1.04234
50 0.602557
51 0.637554
52 0.457411
53 0.46114
54 0.440539
55 0.746491
56 0.447241
57 0.733161
58 0.438035
59 0.581743
60 0.445365
61 0.521608
62 0.567803
63 0.913715
64 0.946916
65 1.38103
66 1.33787
67 1.40235
68 1.17038
69 1.32255
70 1.03934
71 1.11287
72 1.06997
73 0.910137
74 0.977791
75 0.952811
76 0.626778
77 0.645174
78 0.465107
79 0.438349
80 0.449917
81 0.447353
82 0.439915
83 0.447046
84 0.437636
85 0.45147
86 0.443339
87 0.504604
88 0.462763
89 0.511884
90 0.467841
91 0.927712
92 0.987078
93 0.992912
94 0.689202
95 0.984455
96 0.639648
97 0.638376
98 0.602723
99 0.493305
100 0.549841
101 0.465108
102 0.51597
103 0.502469
104 0.449555
&
@target G2.S2
@type xy
1 0.470664
2 0.454038
3 0.660984
4 0.397806
5 0.784363
6 0.508134
7 0.845828
8 0.501523
9 0.795032
10 0.690959
11 1.06421
12 1.33077
13 1.5151
14 1.79681
15 2.00162
16 1.83456
17 1.51579
18 1.60414
19 1.01284
20 1.34418
21 1.23795
22 1.26572
23 0.813695
24 0.925892
25 0.727341
26 1.0925
27 0.439232
28 0.442493
29 0.67537
30 0.412825
31 0.833501
32 0.456591
33 0.486672
34 0.438235
35 0.634784
36 0.453018
37 0.927806
38 1.06383
39 1.42452
40 1.70905
41 1.93541
42 1.50852
43 1.68779
44 1.25766
45 1.69078
46 1.26278
47 1.50103
48 1.1481
49 1.33668
50 0.976998
51 1.26726
52 1.18073
53 0.450444
54 0.457875
55 0.689891
56 0.40466
57 0.746274
58 0.452465
59 0.471222
60 0.439118
61 0.463114
62 0.452382
63 0.768163
64 0.872969
65 1.31391
66 1.62343
67 1.81632
68 1.4165
69 1.71535
70 1.29221
71 1.68892
72 1.28758
73 1.44729
74 1.15319
75 1.29201
76 0.92879
77 1.03651
78 0.82032
79 0.452217
80 0.430639
81 0.408473
82 0.411734
83 0.486261
84 0.452383
85 0.470665
86 0.429942
87 0.465483
88 0.465214
89 0.725535
90 0.531083
91 1.26796
92 1.36906
93 1.60493
94 1.22724
95 1.4571
96 1.15847
97 1.45826
98 1.08485
99 1.26931
100 1.15102
101 0.750166
102 0.851131
103 0.47786
104 0.571686
&
@target G2.S3
@type xy
1 0.431596
2 0.43835
3 0.403516
4 0.43203
5 0.459837
6 0.444241
7 0.447354
8 0.438491
9 0.43755
10 0.444466
11 0.45412
12 0.452714
13 0.45368
14 0.473365
15 0.470054
16 0.429826
17 0.447716
18 0.448219
19 0.449583
20 0.438777
21 0.455357
22 0.457083
23 0.436893
24 0.442522
25 0.43258
26 0.483064
27 0.460434
28 0.445505
29 0.606754
30 0.435144
31 0.796022
32 0.416353
33 0.717983
34 0.449082
35 0.613596
36 0.440625
37 0.45111
38 0.457219
39 0.759095
40 0.872067
41 0.928157
42 0.766208
43 0.875301
44 0.758601
45 0.84003
46 0.52889
47 0.83458
48 0.50838
49 0.700589
50 0.52314
51 0.857351
52 0.74748
53 0.483761
54 0.444241
55 0.490331
56 0.444438
57 0.732991
58 0.573259
59 0.584465
60 0.451387
61 0.532377
62 0.44286
63 0.453045
64 0.73534
65 0.773483
66 0.714808
67 0.855526
68 0.688295
69 0.821387
70 0.854429
71 0.8521
72 0.921805
73 0.731113
74 0.776627
75 0.855614
76 0.527352
77 0.931357
78 1.01475
79 0.466717
80 0.444213
81 0.399906
82 0.410031
83 0.442295
84 0.448581
85 0.437893
86 0.448246
87 0.448916
88 0.446626
89 0.436864
90 0.436492
91 0.469495
92 0.46306
93 0.453955
94 0.42547
95 0.479687
96 0.446261
97 0.474895
98 0.465671
99 0.472784
100 0.470664
101 0.480989
102 0.455275
103 0.456317
104 0.682019
&
