# Supplementary material for: Data showing the lipid conformations and membrane binding behaviors of beta-amyloid fibrils in phase-separated cholesterol-enriched lipid domains with and without glycolipid and oxidized cholesterol from coarse-grained molecular dynamics simulations
Source: Data Brief. 2020 Apr 19;30:105496. doi: 10.1016/j.dib.2020.105496 (PMC7186522; doi:10.1016/j.dib.2020.105496)
Supplement: Supplementary file 1 [file mmc1.zip › Supplementary-Data/S17-21/Figure-S21/Figure-S21C-3GM-ABCD-1.agr]

# Grace project file
#
@version 50125
@page size 792, 612
@page scroll 5%
@page inout 5%
@link page off
@map font 0 to "Times-Roman", "Times-Roman"
@map font 1 to "Times-Italic", "Times-Italic"
@map font 2 to "Times-Bold", "Times-Bold"
@map font 3 to "Times-BoldItalic", "Times-BoldItalic"
@map font 4 to "Helvetica", "Helvetica"
@map font 5 to "Helvetica-Oblique", "Helvetica-Oblique"
@map font 6 to "Helvetica-Bold", "Helvetica-Bold"
@map font 7 to "Helvetica-BoldOblique", "Helvetica-BoldOblique"
@map font 8 to "Courier", "Courier"
@map font 9 to "Courier-Oblique", "Courier-Oblique"
@map font 10 to "Courier-Bold", "Courier-Bold"
@map font 11 to "Courier-BoldOblique", "Courier-BoldOblique"
@map font 12 to "Symbol", "Symbol"
@map font 13 to "ZapfDingbats", "ZapfDingbats"
@map color 0 to (255, 255, 255), "white"
@map color 1 to (0, 0, 0), "black"
@map color 2 to (255, 0, 0), "red"
@map color 3 to (0, 255, 0), "green"
@map color 4 to (0, 0, 255), "blue"
@map color 5 to (255, 255, 0), "yellow"
@map color 6 to (188, 143, 143), "brown"
@map color 7 to (220, 220, 220), "grey"
@map color 8 to (148, 0, 211), "violet"
@map color 9 to (0, 255, 255), "cyan"
@map color 10 to (255, 0, 255), "magenta"
@map color 11 to (255, 165, 0), "orange"
@map color 12 to (114, 33, 188), "indigo"
@map color 13 to (103, 7, 72), "maroon"
@map color 14 to (64, 224, 208), "turquoise"
@map color 15 to (0, 139, 0), "green4"
@reference date 0
@date wrap off
@date wrap year 1950
@default linewidth 1.0
@default linestyle 1
@default color 1
@default pattern 1
@default font 0
@default char size 1.000000
@default symbol size 1.000000
@default sformat "%.8g"
@background color 0
@page background fill on
@timestamp off
@timestamp 0.03, 0.03
@timestamp color 1
@timestamp rot 0
@timestamp font 0
@timestamp char size 1.000000
@timestamp def "Tue Dec 12 14:47:47 2017"
@r0 off
@link r0 to g0
@r0 type above
@r0 linestyle 1
@r0 linewidth 1.0
@r0 color 1
@r0 line 0, 0, 0, 0
@r1 off
@link r1 to g0
@r1 type above
@r1 linestyle 1
@r1 linewidth 1.0
@r1 color 1
@r1 line 0, 0, 0, 0
@r2 off
@link r2 to g0
@r2 type above
@r2 linestyle 1
@r2 linewidth 1.0
@r2 color 1
@r2 line 0, 0, 0, 0
@r3 off
@link r3 to g0
@r3 type above
@r3 linestyle 1
@r3 linewidth 1.0
@r3 color 1
@r3 line 0, 0, 0, 0
@r4 off
@link r4 to g0
@r4 type above
@r4 linestyle 1
@r4 linewidth 1.0
@r4 color 1
@r4 line 0, 0, 0, 0
@g0 on
@g0 hidden false
@g0 type XY
@g0 stacked false
@g0 bar hgap 0.000000
@g0 fixedpoint off
@g0 fixedpoint type 0
@g0 fixedpoint xy 0.000000, 0.000000
@g0 fixedpoint format general general
@g0 fixedpoint prec 6, 6
@with g0
@    world 0, 0, 20, 6
@    stack world 0, 0, 0, 0
@    znorm 1
@    view 0.100000, 0.720000, 0.800000, 0.950000
@    title ""
@    title font 0
@    title size 1.500000
@    title color 1
@    subtitle ""
@    subtitle font 0
@    subtitle size 1.000000
@    subtitle color 1
@    xaxes scale Normal
@    yaxes scale Normal
@    xaxes invert off
@    yaxes invert off
@    xaxis  on
@    xaxis  type zero false
@    xaxis  offset 0.000000 , 0.000000
@    xaxis  bar on
@    xaxis  bar color 1
@    xaxis  bar linestyle 1
@    xaxis  bar linewidth 1.0
@    xaxis  label "Time (\xm\0s)"
@    xaxis  label layout para
@    xaxis  label place auto
@    xaxis  label char size 0.900000
@    xaxis  label font 0
@    xaxis  label color 1
@    xaxis  label place normal
@    xaxis  tick on
@    xaxis  tick major 5
@    xaxis  tick minor ticks 4
@    xaxis  tick default 6
@    xaxis  tick place rounded true
@    xaxis  tick in
@    xaxis  tick major size 1.000000
@    xaxis  tick major color 1
@    xaxis  tick major linewidth 1.0
@    xaxis  tick major linestyle 1
@    xaxis  tick major grid off
@    xaxis  tick minor color 1
@    xaxis  tick minor linewidth 1.0
@    xaxis  tick minor linestyle 1
@    xaxis  tick minor grid off
@    xaxis  tick minor size 0.500000
@    xaxis  ticklabel on
@    xaxis  ticklabel format general
@    xaxis  ticklabel prec 5
@    xaxis  ticklabel formula ""
@    xaxis  ticklabel append ""
@    xaxis  ticklabel prepend ""
@    xaxis  ticklabel angle 0
@    xaxis  ticklabel skip 0
@    xaxis  ticklabel stagger 0
@    xaxis  ticklabel place normal
@    xaxis  ticklabel offset auto
@    xaxis  ticklabel offset 0.000000 , 0.010000
@    xaxis  ticklabel start type auto
@    xaxis  ticklabel start 0.000000
@    xaxis  ticklabel stop type auto
@    xaxis  ticklabel stop 0.000000
@    xaxis  ticklabel char size 0.800000
@    xaxis  ticklabel font 0
@    xaxis  ticklabel color 1
@    xaxis  tick place both
@    xaxis  tick spec type none
@    yaxis  on
@    yaxis  type zero false
@    yaxis  offset 0.000000 , 0.000000
@    yaxis  bar on
@    yaxis  bar color 1
@    yaxis  bar linestyle 1
@    yaxis  bar linewidth 1.0
@    yaxis  label "Minimum  Distance (nm)"
@    yaxis  label layout para
@    yaxis  label place auto
@    yaxis  label char size 0.900000
@    yaxis  label font 0
@    yaxis  label color 1
@    yaxis  label place normal
@    yaxis  tick on
@    yaxis  tick major 1
@    yaxis  tick minor ticks 1
@    yaxis  tick default 6
@    yaxis  tick place rounded true
@    yaxis  tick in
@    yaxis  tick major size 1.000000
@    yaxis  tick major color 1
@    yaxis  tick major linewidth 1.0
@    yaxis  tick major linestyle 1
@    yaxis  tick major grid off
@    yaxis  tick minor color 1
@    yaxis  tick minor linewidth 1.0
@    yaxis  tick minor linestyle 1
@    yaxis  tick minor grid off
@    yaxis  tick minor size 0.500000
@    yaxis  ticklabel on
@    yaxis  ticklabel format general
@    yaxis  ticklabel prec 5
@    yaxis  ticklabel formula ""
@    yaxis  ticklabel append ""
@    yaxis  ticklabel prepend ""
@    yaxis  ticklabel angle 0
@    yaxis  ticklabel skip 0
@    yaxis  ticklabel stagger 0
@    yaxis  ticklabel place normal
@    yaxis  ticklabel offset auto
@    yaxis  ticklabel offset 0.000000 , 0.010000
@    yaxis  ticklabel start type auto
@    yaxis  ticklabel start 0.000000
@    yaxis  ticklabel stop type auto
@    yaxis  ticklabel stop 0.000000
@    yaxis  ticklabel char size 0.800000
@    yaxis  ticklabel font 0
@    yaxis  ticklabel color 1
@    yaxis  tick place both
@    yaxis  tick spec type none
@    altxaxis  off
@    altyaxis  off
@    legend on
@    legend loctype view
@    legend 0.82, 0.93
@    legend box color 1
@    legend box pattern 0
@    legend box linewidth 1.0
@    legend box linestyle 0
@    legend box fill color 0
@    legend box fill pattern 0
@    legend font 0
@    legend char size 1.000000
@    legend color 1
@    legend length 2
@    legend vgap 1
@    legend hgap 1
@    legend invert false
@    frame type 0
@    frame linestyle 1
@    frame linewidth 1.0
@    frame color 1
@    frame pattern 1
@    frame background color 0
@    frame background pattern 0
@    s0 hidden false
@    s0 type xy
@    s0 symbol 0
@    s0 symbol size 1.000000
@    s0 symbol color 3
@    s0 symbol pattern 1
@    s0 symbol fill color 3
@    s0 symbol fill pattern 0
@    s0 symbol linewidth 1.0
@    s0 symbol linestyle 1
@    s0 symbol char 65
@    s0 symbol char font 0
@    s0 symbol skip 0
@    s0 line type 1
@    s0 line linestyle 1
@    s0 line linewidth 1.0
@    s0 line color 3
@    s0 line pattern 1
@    s0 baseline type 0
@    s0 baseline off
@    s0 dropline off
@    s0 fill type 0
@    s0 fill rule 0
@    s0 fill color 3
@    s0 fill pattern 1
@    s0 avalue off
@    s0 avalue type 2
@    s0 avalue char size 1.000000
@    s0 avalue font 0
@    s0 avalue color 1
@    s0 avalue rot 0
@    s0 avalue format general
@    s0 avalue prec 3
@    s0 avalue prepend ""
@    s0 avalue append ""
@    s0 avalue offset 0.000000 , 0.000000
@    s0 errorbar on
@    s0 errorbar place both
@    s0 errorbar color 3
@    s0 errorbar pattern 1
@    s0 errorbar size 1.000000
@    s0 errorbar linewidth 1.0
@    s0 errorbar linestyle 1
@    s0 errorbar riser linewidth 1.0
@    s0 errorbar riser linestyle 1
@    s0 errorbar riser clip off
@    s0 errorbar riser clip length 0.100000
@    s0 comment "/Users/KCheng/Desktop/cg_small_water_run/md-run-lonestar/namchi-04-26-2014/g-mind/1md-1.0nm-results/DPP-mind-.xvg"
@    s0 legend  "Protein-DPPC"
@    s1 hidden false
@    s1 type xy
@    s1 symbol 0
@    s1 symbol size 1.000000
@    s1 symbol color 11
@    s1 symbol pattern 1
@    s1 symbol fill color 11
@    s1 symbol fill pattern 0
@    s1 symbol linewidth 1.0
@    s1 symbol linestyle 1
@    s1 symbol char 65
@    s1 symbol char font 0
@    s1 symbol skip 0
@    s1 line type 1
@    s1 line linestyle 1
@    s1 line linewidth 1.0
@    s1 line color 11
@    s1 line pattern 1
@    s1 baseline type 0
@    s1 baseline off
@    s1 dropline off
@    s1 fill type 0
@    s1 fill rule 0
@    s1 fill color 11
@    s1 fill pattern 1
@    s1 avalue off
@    s1 avalue type 2
@    s1 avalue char size 1.000000
@    s1 avalue font 0
@    s1 avalue color 1
@    s1 avalue rot 0
@    s1 avalue format general
@    s1 avalue prec 3
@    s1 avalue prepend ""
@    s1 avalue append ""
@    s1 avalue offset 0.000000 , 0.000000
@    s1 errorbar on
@    s1 errorbar place both
@    s1 errorbar color 11
@    s1 errorbar pattern 1
@    s1 errorbar size 1.000000
@    s1 errorbar linewidth 1.0
@    s1 errorbar linestyle 1
@    s1 errorbar riser linewidth 1.0
@    s1 errorbar riser linestyle 1
@    s1 errorbar riser clip off
@    s1 errorbar riser clip length 0.100000
@    s1 comment "/Users/KCheng/Desktop/cg_small_water_run/md-run-lonestar/namchi-04-26-2014/g-mind/1md-1.0nm-results/DUP-mind-.xvg"
@    s1 legend  "Protein-DUPC"
@    s2 hidden false
@    s2 type xy
@    s2 symbol 0
@    s2 symbol size 1.000000
@    s2 symbol color 1
@    s2 symbol pattern 1
@    s2 symbol fill color 1
@    s2 symbol fill pattern 0
@    s2 symbol linewidth 1.0
@    s2 symbol linestyle 1
@    s2 symbol char 65
@    s2 symbol char font 0
@    s2 symbol skip 0
@    s2 line type 1
@    s2 line linestyle 1
@    s2 line linewidth 1.0
@    s2 line color 1
@    s2 line pattern 1
@    s2 baseline type 0
@    s2 baseline off
@    s2 dropline off
@    s2 fill type 0
@    s2 fill rule 0
@    s2 fill color 1
@    s2 fill pattern 1
@    s2 avalue off
@    s2 avalue type 2
@    s2 avalue char size 1.000000
@    s2 avalue font 0
@    s2 avalue color 1
@    s2 avalue rot 0
@    s2 avalue format general
@    s2 avalue prec 3
@    s2 avalue prepend ""
@    s2 avalue append ""
@    s2 avalue offset 0.000000 , 0.000000
@    s2 errorbar on
@    s2 errorbar place both
@    s2 errorbar color 1
@    s2 errorbar pattern 1
@    s2 errorbar size 1.000000
@    s2 errorbar linewidth 1.0
@    s2 errorbar linestyle 1
@    s2 errorbar riser linewidth 1.0
@    s2 errorbar riser linestyle 1
@    s2 errorbar riser clip off
@    s2 errorbar riser clip length 0.100000
@    s2 comment "/Users/KCheng/Desktop/cg_small_water_run/md-run-lonestar/namchi-04-26-2014/g-mind/1md-1.0nm-results/CHO-mind-.xvg"
@    s2 legend  "Protein-CHOL"
@    s3 hidden false
@    s3 type xy
@    s3 symbol 0
@    s3 symbol size 1.000000
@    s3 symbol color 4
@    s3 symbol pattern 1
@    s3 symbol fill color 4
@    s3 symbol fill pattern 0
@    s3 symbol linewidth 1.0
@    s3 symbol linestyle 1
@    s3 symbol char 65
@    s3 symbol char font 0
@    s3 symbol skip 0
@    s3 line type 1
@    s3 line linestyle 1
@    s3 line linewidth 1.0
@    s3 line color 4
@    s3 line pattern 1
@    s3 baseline type 0
@    s3 baseline off
@    s3 dropline off
@    s3 fill type 0
@    s3 fill rule 0
@    s3 fill color 1
@    s3 fill pattern 1
@    s3 avalue off
@    s3 avalue type 2
@    s3 avalue char size 1.000000
@    s3 avalue font 0
@    s3 avalue color 1
@    s3 avalue rot 0
@    s3 avalue format general
@    s3 avalue prec 3
@    s3 avalue prepend ""
@    s3 avalue append ""
@    s3 avalue offset 0.000000 , 0.000000
@    s3 errorbar on
@    s3 errorbar place both
@    s3 errorbar color 4
@    s3 errorbar pattern 1
@    s3 errorbar size 1.000000
@    s3 errorbar linewidth 1.0
@    s3 errorbar linestyle 1
@    s3 errorbar riser linewidth 1.0
@    s3 errorbar riser linestyle 1
@    s3 errorbar riser clip off
@    s3 errorbar riser clip length 0.100000
@    s3 comment "/Volumes/Samsung_1TB/analysis-gmx-raft/g-mind-1nm/3GM-AB/GM1-mind-.xvg"
@    s3 legend  ""
@g1 on
@g1 hidden false
@g1 type XY
@g1 stacked false
@g1 bar hgap 0.000000
@g1 fixedpoint off
@g1 fixedpoint type 0
@g1 fixedpoint xy 0.000000, 0.000000
@g1 fixedpoint format general general
@g1 fixedpoint prec 6, 6
@with g1
@    world 0, 0, 20, 20000
@    stack world 0, 0, 0, 0
@    znorm 1
@    view 0.100000, 0.410000, 0.800000, 0.640000
@    title ""
@    title font 0
@    title size 1.500000
@    title color 1
@    subtitle ""
@    subtitle font 0
@    subtitle size 1.000000
@    subtitle color 1
@    xaxes scale Normal
@    yaxes scale Normal
@    xaxes invert off
@    yaxes invert off
@    xaxis  on
@    xaxis  type zero false
@    xaxis  offset 0.000000 , 0.000000
@    xaxis  bar on
@    xaxis  bar color 1
@    xaxis  bar linestyle 1
@    xaxis  bar linewidth 1.0
@    xaxis  label "Time (\xm\0s)"
@    xaxis  label layout para
@    xaxis  label place auto
@    xaxis  label char size 0.900000
@    xaxis  label font 0
@    xaxis  label color 1
@    xaxis  label place normal
@    xaxis  tick on
@    xaxis  tick major 5
@    xaxis  tick minor ticks 4
@    xaxis  tick default 6
@    xaxis  tick place rounded true
@    xaxis  tick in
@    xaxis  tick major size 1.000000
@    xaxis  tick major color 1
@    xaxis  tick major linewidth 1.0
@    xaxis  tick major linestyle 1
@    xaxis  tick major grid off
@    xaxis  tick minor color 1
@    xaxis  tick minor linewidth 1.0
@    xaxis  tick minor linestyle 1
@    xaxis  tick minor grid off
@    xaxis  tick minor size 0.500000
@    xaxis  ticklabel on
@    xaxis  ticklabel format general
@    xaxis  ticklabel prec 5
@    xaxis  ticklabel formula ""
@    xaxis  ticklabel append ""
@    xaxis  ticklabel prepend ""
@    xaxis  ticklabel angle 0
@    xaxis  ticklabel skip 0
@    xaxis  ticklabel stagger 0
@    xaxis  ticklabel place normal
@    xaxis  ticklabel offset auto
@    xaxis  ticklabel offset 0.000000 , 0.010000
@    xaxis  ticklabel start type auto
@    xaxis  ticklabel start 0.000000
@    xaxis  ticklabel stop type auto
@    xaxis  ticklabel stop 0.000000
@    xaxis  ticklabel char size 0.800000
@    xaxis  ticklabel font 0
@    xaxis  ticklabel color 1
@    xaxis  tick place both
@    xaxis  tick spec type none
@    yaxis  on
@    yaxis  type zero false
@    yaxis  offset 0.000000 , 0.000000
@    yaxis  bar on
@    yaxis  bar color 1
@    yaxis  bar linestyle 1
@    yaxis  bar linewidth 1.0
@    yaxis  label "Number of Contacts (< 2 nm)"
@    yaxis  label layout para
@    yaxis  label place auto
@    yaxis  label char size 0.900000
@    yaxis  label font 0
@    yaxis  label color 1
@    yaxis  label place normal
@    yaxis  tick on
@    yaxis  tick major 5000
@    yaxis  tick minor ticks 1
@    yaxis  tick default 6
@    yaxis  tick place rounded true
@    yaxis  tick in
@    yaxis  tick major size 1.000000
@    yaxis  tick major color 1
@    yaxis  tick major linewidth 1.0
@    yaxis  tick major linestyle 1
@    yaxis  tick major grid off
@    yaxis  tick minor color 1
@    yaxis  tick minor linewidth 1.0
@    yaxis  tick minor linestyle 1
@    yaxis  tick minor grid off
@    yaxis  tick minor size 0.500000
@    yaxis  ticklabel on
@    yaxis  ticklabel format general
@    yaxis  ticklabel prec 5
@    yaxis  ticklabel formula ""
@    yaxis  ticklabel append ""
@    yaxis  ticklabel prepend ""
@    yaxis  ticklabel angle 0
@    yaxis  ticklabel skip 0
@    yaxis  ticklabel stagger 0
@    yaxis  ticklabel place normal
@    yaxis  ticklabel offset auto
@    yaxis  ticklabel offset 0.000000 , 0.010000
@    yaxis  ticklabel start type auto
@    yaxis  ticklabel start 0.000000
@    yaxis  ticklabel stop type auto
@    yaxis  ticklabel stop 0.000000
@    yaxis  ticklabel char size 0.800000
@    yaxis  ticklabel font 0
@    yaxis  ticklabel color 1
@    yaxis  tick place both
@    yaxis  tick spec type none
@    altxaxis  off
@    altyaxis  off
@    legend on
@    legend loctype view
@    legend 0.78, 0.8
@    legend box color 1
@    legend box pattern 1
@    legend box linewidth 1.0
@    legend box linestyle 1
@    legend box fill color 0
@    legend box fill pattern 1
@    legend font 0
@    legend char size 1.000000
@    legend color 1
@    legend length 2
@    legend vgap 1
@    legend hgap 1
@    legend invert false
@    frame type 0
@    frame linestyle 1
@    frame linewidth 1.0
@    frame color 1
@    frame pattern 1
@    frame background color 0
@    frame background pattern 0
@    s0 hidden false
@    s0 type xy
@    s0 symbol 0
@    s0 symbol size 1.000000
@    s0 symbol color 3
@    s0 symbol pattern 1
@    s0 symbol fill color 3
@    s0 symbol fill pattern 0
@    s0 symbol linewidth 1.0
@    s0 symbol linestyle 1
@    s0 symbol char 65
@    s0 symbol char font 0
@    s0 symbol skip 0
@    s0 line type 1
@    s0 line linestyle 1
@    s0 line linewidth 1.0
@    s0 line color 3
@    s0 line pattern 1
@    s0 baseline type 0
@    s0 baseline off
@    s0 dropline off
@    s0 fill type 0
@    s0 fill rule 0
@    s0 fill color 1
@    s0 fill pattern 1
@    s0 avalue off
@    s0 avalue type 2
@    s0 avalue char size 1.000000
@    s0 avalue font 0
@    s0 avalue color 1
@    s0 avalue rot 0
@    s0 avalue format general
@    s0 avalue prec 3
@    s0 avalue prepend ""
@    s0 avalue append ""
@    s0 avalue offset 0.000000 , 0.000000
@    s0 errorbar on
@    s0 errorbar place both
@    s0 errorbar color 3
@    s0 errorbar pattern 1
@    s0 errorbar size 1.000000
@    s0 errorbar linewidth 1.0
@    s0 errorbar linestyle 1
@    s0 errorbar riser linewidth 1.0
@    s0 errorbar riser linestyle 1
@    s0 errorbar riser clip off
@    s0 errorbar riser clip length 0.100000
@    s0 comment "/Users/KCheng/Desktop/cg_small_water_run/md-run-lonestar/namchi-04-26-2014/g-mind/1md-1.0nm-results/DPP-numcont-.xvg"
@    s0 legend  ""
@    s1 hidden false
@    s1 type xy
@    s1 symbol 0
@    s1 symbol size 1.000000
@    s1 symbol color 11
@    s1 symbol pattern 1
@    s1 symbol fill color 11
@    s1 symbol fill pattern 0
@    s1 symbol linewidth 1.0
@    s1 symbol linestyle 1
@    s1 symbol char 65
@    s1 symbol char font 0
@    s1 symbol skip 0
@    s1 line type 1
@    s1 line linestyle 1
@    s1 line linewidth 1.0
@    s1 line color 11
@    s1 line pattern 1
@    s1 baseline type 0
@    s1 baseline off
@    s1 dropline off
@    s1 fill type 0
@    s1 fill rule 0
@    s1 fill color 1
@    s1 fill pattern 1
@    s1 avalue off
@    s1 avalue type 2
@    s1 avalue char size 1.000000
@    s1 avalue font 0
@    s1 avalue color 1
@    s1 avalue rot 0
@    s1 avalue format general
@    s1 avalue prec 3
@    s1 avalue prepend ""
@    s1 avalue append ""
@    s1 avalue offset 0.000000 , 0.000000
@    s1 errorbar on
@    s1 errorbar place both
@    s1 errorbar color 11
@    s1 errorbar pattern 1
@    s1 errorbar size 1.000000
@    s1 errorbar linewidth 1.0
@    s1 errorbar linestyle 1
@    s1 errorbar riser linewidth 1.0
@    s1 errorbar riser linestyle 1
@    s1 errorbar riser clip off
@    s1 errorbar riser clip length 0.100000
@    s1 comment "/Users/KCheng/Desktop/cg_small_water_run/md-run-lonestar/namchi-04-26-2014/g-mind/1md-1.0nm-results/DUP-numcont-.xvg"
@    s1 legend  ""
@    s2 hidden false
@    s2 type xy
@    s2 symbol 0
@    s2 symbol size 1.000000
@    s2 symbol color 1
@    s2 symbol pattern 1
@    s2 symbol fill color 1
@    s2 symbol fill pattern 0
@    s2 symbol linewidth 1.0
@    s2 symbol linestyle 1
@    s2 symbol char 65
@    s2 symbol char font 0
@    s2 symbol skip 0
@    s2 line type 1
@    s2 line linestyle 1
@    s2 line linewidth 1.0
@    s2 line color 1
@    s2 line pattern 1
@    s2 baseline type 0
@    s2 baseline off
@    s2 dropline off
@    s2 fill type 0
@    s2 fill rule 0
@    s2 fill color 1
@    s2 fill pattern 1
@    s2 avalue off
@    s2 avalue type 2
@    s2 avalue char size 1.000000
@    s2 avalue font 0
@    s2 avalue color 1
@    s2 avalue rot 0
@    s2 avalue format general
@    s2 avalue prec 3
@    s2 avalue prepend ""
@    s2 avalue append ""
@    s2 avalue offset 0.000000 , 0.000000
@    s2 errorbar on
@    s2 errorbar place both
@    s2 errorbar color 1
@    s2 errorbar pattern 1
@    s2 errorbar size 1.000000
@    s2 errorbar linewidth 1.0
@    s2 errorbar linestyle 1
@    s2 errorbar riser linewidth 1.0
@    s2 errorbar riser linestyle 1
@    s2 errorbar riser clip off
@    s2 errorbar riser clip length 0.100000
@    s2 comment "/Users/KCheng/Desktop/cg_small_water_run/md-run-lonestar/namchi-04-26-2014/g-mind/1md-1.0nm-results/CHO-numcont-.xvg"
@    s2 legend  ""
@    s3 hidden false
@    s3 type xy
@    s3 symbol 0
@    s3 symbol size 1.000000
@    s3 symbol color 4
@    s3 symbol pattern 1
@    s3 symbol fill color 4
@    s3 symbol fill pattern 0
@    s3 symbol linewidth 1.0
@    s3 symbol linestyle 1
@    s3 symbol char 65
@    s3 symbol char font 0
@    s3 symbol skip 0
@    s3 line type 1
@    s3 line linestyle 1
@    s3 line linewidth 1.0
@    s3 line color 4
@    s3 line pattern 1
@    s3 baseline type 0
@    s3 baseline off
@    s3 dropline off
@    s3 fill type 0
@    s3 fill rule 0
@    s3 fill color 1
@    s3 fill pattern 1
@    s3 avalue off
@    s3 avalue type 2
@    s3 avalue char size 1.000000
@    s3 avalue font 0
@    s3 avalue color 1
@    s3 avalue rot 0
@    s3 avalue format general
@    s3 avalue prec 3
@    s3 avalue prepend ""
@    s3 avalue append ""
@    s3 avalue offset 0.000000 , 0.000000
@    s3 errorbar on
@    s3 errorbar place both
@    s3 errorbar color 4
@    s3 errorbar pattern 1
@    s3 errorbar size 1.000000
@    s3 errorbar linewidth 1.0
@    s3 errorbar linestyle 1
@    s3 errorbar riser linewidth 1.0
@    s3 errorbar riser linestyle 1
@    s3 errorbar riser clip off
@    s3 errorbar riser clip length 0.100000
@    s3 comment "/Volumes/Samsung_1TB/analysis-gmx-raft/g-mind-1nm/3GM-AB/GM1-numcont-.xvg"
@    s3 legend  ""
@g2 on
@g2 hidden false
@g2 type XY
@g2 stacked false
@g2 bar hgap 0.000000
@g2 fixedpoint off
@g2 fixedpoint type 0
@g2 fixedpoint xy 0.000000, 0.000000
@g2 fixedpoint format general general
@g2 fixedpoint prec 6, 6
@with g2
@    world 0, 0, 130, 1
@    stack world 0, 0, 0, 0
@    znorm 1
@    view 0.100000, 0.100000, 0.800000, 0.330000
@    title ""
@    title font 0
@    title size 1.500000
@    title color 1
@    subtitle ""
@    subtitle font 0
@    subtitle size 1.000000
@    subtitle color 1
@    xaxes scale Normal
@    yaxes scale Normal
@    xaxes invert off
@    yaxes invert off
@    xaxis  on
@    xaxis  type zero false
@    xaxis  offset 0.000000 , 0.000000
@    xaxis  bar on
@    xaxis  bar color 1
@    xaxis  bar linestyle 1
@    xaxis  bar linewidth 1.0
@    xaxis  label "Residue (#)"
@    xaxis  label layout para
@    xaxis  label place auto
@    xaxis  label char size 0.900000
@    xaxis  label font 0
@    xaxis  label color 1
@    xaxis  label place normal
@    xaxis  tick on
@    xaxis  tick major 26
@    xaxis  tick minor ticks 1
@    xaxis  tick default 6
@    xaxis  tick place rounded true
@    xaxis  tick in
@    xaxis  tick major size 1.000000
@    xaxis  tick major color 1
@    xaxis  tick major linewidth 1.0
@    xaxis  tick major linestyle 1
@    xaxis  tick major grid off
@    xaxis  tick minor color 1
@    xaxis  tick minor linewidth 1.0
@    xaxis  tick minor linestyle 1
@    xaxis  tick minor grid off
@    xaxis  tick minor size 0.500000
@    xaxis  ticklabel on
@    xaxis  ticklabel format general
@    xaxis  ticklabel prec 5
@    xaxis  ticklabel formula ""
@    xaxis  ticklabel append ""
@    xaxis  ticklabel prepend ""
@    xaxis  ticklabel angle 0
@    xaxis  ticklabel skip 0
@    xaxis  ticklabel stagger 0
@    xaxis  ticklabel place normal
@    xaxis  ticklabel offset auto
@    xaxis  ticklabel offset 0.000000 , 0.010000
@    xaxis  ticklabel start type auto
@    xaxis  ticklabel start 0.000000
@    xaxis  ticklabel stop type auto
@    xaxis  ticklabel stop 0.000000
@    xaxis  ticklabel char size 0.800000
@    xaxis  ticklabel font 0
@    xaxis  ticklabel color 1
@    xaxis  tick place both
@    xaxis  tick spec type none
@    yaxis  on
@    yaxis  type zero false
@    yaxis  offset 0.000000 , 0.000000
@    yaxis  bar on
@    yaxis  bar color 1
@    yaxis  bar linestyle 1
@    yaxis  bar linewidth 1.0
@    yaxis  label "Minimum Distance (nm)"
@    yaxis  label layout para
@    yaxis  label place auto
@    yaxis  label char size 0.900000
@    yaxis  label font 0
@    yaxis  label color 1
@    yaxis  label place normal
@    yaxis  tick on
@    yaxis  tick major 0.2
@    yaxis  tick minor ticks 1
@    yaxis  tick default 6
@    yaxis  tick place rounded true
@    yaxis  tick in
@    yaxis  tick major size 1.000000
@    yaxis  tick major color 1
@    yaxis  tick major linewidth 1.0
@    yaxis  tick major linestyle 1
@    yaxis  tick major grid off
@    yaxis  tick minor color 1
@    yaxis  tick minor linewidth 1.0
@    yaxis  tick minor linestyle 1
@    yaxis  tick minor grid off
@    yaxis  tick minor size 0.500000
@    yaxis  ticklabel on
@    yaxis  ticklabel format general
@    yaxis  ticklabel prec 5
@    yaxis  ticklabel formula ""
@    yaxis  ticklabel append ""
@    yaxis  ticklabel prepend ""
@    yaxis  ticklabel angle 0
@    yaxis  ticklabel skip 0
@    yaxis  ticklabel stagger 0
@    yaxis  ticklabel place normal
@    yaxis  ticklabel offset auto
@    yaxis  ticklabel offset 0.000000 , 0.010000
@    yaxis  ticklabel start type auto
@    yaxis  ticklabel start 0.000000
@    yaxis  ticklabel stop type auto
@    yaxis  ticklabel stop 0.000000
@    yaxis  ticklabel char size 0.800000
@    yaxis  ticklabel font 0
@    yaxis  ticklabel color 1
@    yaxis  tick place both
@    yaxis  tick spec type none
@    altxaxis  off
@    altyaxis  off
@    legend on
@    legend loctype view
@    legend 0.78, 0.8
@    legend box color 1
@    legend box pattern 1
@    legend box linewidth 1.0
@    legend box linestyle 1
@    legend box fill color 0
@    legend box fill pattern 1
@    legend font 0
@    legend char size 1.000000
@    legend color 1
@    legend length 2
@    legend vgap 1
@    legend hgap 1
@    legend invert false
@    frame type 0
@    frame linestyle 1
@    frame linewidth 1.0
@    frame color 1
@    frame pattern 1
@    frame background color 0
@    frame background pattern 0
@    s0 hidden false
@    s0 type xy
@    s0 symbol 0
@    s0 symbol size 1.000000
@    s0 symbol color 3
@    s0 symbol pattern 1
@    s0 symbol fill color 3
@    s0 symbol fill pattern 0
@    s0 symbol linewidth 1.0
@    s0 symbol linestyle 1
@    s0 symbol char 65
@    s0 symbol char font 0
@    s0 symbol skip 0
@    s0 line type 1
@    s0 line linestyle 1
@    s0 line linewidth 1.0
@    s0 line color 3
@    s0 line pattern 1
@    s0 baseline type 0
@    s0 baseline off
@    s0 dropline off
@    s0 fill type 0
@    s0 fill rule 0
@    s0 fill color 1
@    s0 fill pattern 1
@    s0 avalue off
@    s0 avalue type 2
@    s0 avalue char size 1.000000
@    s0 avalue font 0
@    s0 avalue color 1
@    s0 avalue rot 0
@    s0 avalue format general
@    s0 avalue prec 3
@    s0 avalue prepend ""
@    s0 avalue append ""
@    s0 avalue offset 0.000000 , 0.000000
@    s0 errorbar on
@    s0 errorbar place both
@    s0 errorbar color 3
@    s0 errorbar pattern 1
@    s0 errorbar size 1.000000
@    s0 errorbar linewidth 1.0
@    s0 errorbar linestyle 1
@    s0 errorbar riser linewidth 1.0
@    s0 errorbar riser linestyle 1
@    s0 errorbar riser clip off
@    s0 errorbar riser clip length 0.100000
@    s0 comment "/Users/KCheng/Desktop/cg_small_water_run/md-run-lonestar/namchi-04-26-2014/g-mind/1md-1.0nm-results/DPP-res-.xvg"
@    s0 legend  ""
@    s1 hidden false
@    s1 type xy
@    s1 symbol 0
@    s1 symbol size 1.000000
@    s1 symbol color 11
@    s1 symbol pattern 1
@    s1 symbol fill color 11
@    s1 symbol fill pattern 0
@    s1 symbol linewidth 1.0
@    s1 symbol linestyle 1
@    s1 symbol char 65
@    s1 symbol char font 0
@    s1 symbol skip 0
@    s1 line type 1
@    s1 line linestyle 1
@    s1 line linewidth 1.0
@    s1 line color 11
@    s1 line pattern 1
@    s1 baseline type 0
@    s1 baseline off
@    s1 dropline off
@    s1 fill type 0
@    s1 fill rule 0
@    s1 fill color 1
@    s1 fill pattern 1
@    s1 avalue off
@    s1 avalue type 2
@    s1 avalue char size 1.000000
@    s1 avalue font 0
@    s1 avalue color 1
@    s1 avalue rot 0
@    s1 avalue format general
@    s1 avalue prec 3
@    s1 avalue prepend ""
@    s1 avalue append ""
@    s1 avalue offset 0.000000 , 0.000000
@    s1 errorbar on
@    s1 errorbar place both
@    s1 errorbar color 11
@    s1 errorbar pattern 1
@    s1 errorbar size 1.000000
@    s1 errorbar linewidth 1.0
@    s1 errorbar linestyle 1
@    s1 errorbar riser linewidth 1.0
@    s1 errorbar riser linestyle 1
@    s1 errorbar riser clip off
@    s1 errorbar riser clip length 0.100000
@    s1 comment "/Users/KCheng/Desktop/cg_small_water_run/md-run-lonestar/namchi-04-26-2014/g-mind/1md-1.0nm-results/DUP-res-.xvg"
@    s1 legend  ""
@    s2 hidden false
@    s2 type xy
@    s2 symbol 0
@    s2 symbol size 1.000000
@    s2 symbol color 1
@    s2 symbol pattern 1
@    s2 symbol fill color 1
@    s2 symbol fill pattern 0
@    s2 symbol linewidth 1.0
@    s2 symbol linestyle 1
@    s2 symbol char 65
@    s2 symbol char font 0
@    s2 symbol skip 0
@    s2 line type 1
@    s2 line linestyle 1
@    s2 line linewidth 1.0
@    s2 line color 1
@    s2 line pattern 1
@    s2 baseline type 0
@    s2 baseline off
@    s2 dropline off
@    s2 fill type 0
@    s2 fill rule 0
@    s2 fill color 1
@    s2 fill pattern 1
@    s2 avalue off
@    s2 avalue type 2
@    s2 avalue char size 1.000000
@    s2 avalue font 0
@    s2 avalue color 1
@    s2 avalue rot 0
@    s2 avalue format general
@    s2 avalue prec 3
@    s2 avalue prepend ""
@    s2 avalue append ""
@    s2 avalue offset 0.000000 , 0.000000
@    s2 errorbar on
@    s2 errorbar place both
@    s2 errorbar color 1
@    s2 errorbar pattern 1
@    s2 errorbar size 1.000000
@    s2 errorbar linewidth 1.0
@    s2 errorbar linestyle 1
@    s2 errorbar riser linewidth 1.0
@    s2 errorbar riser linestyle 1
@    s2 errorbar riser clip off
@    s2 errorbar riser clip length 0.100000
@    s2 comment "/Users/KCheng/Desktop/cg_small_water_run/md-run-lonestar/namchi-04-26-2014/g-mind/1md-1.0nm-results/CHO-res-.xvg"
@    s2 legend  ""
@    s3 hidden false
@    s3 type xy
@    s3 symbol 0
@    s3 symbol size 1.000000
@    s3 symbol color 4
@    s3 symbol pattern 1
@    s3 symbol fill color 4
@    s3 symbol fill pattern 0
@    s3 symbol linewidth 1.0
@    s3 symbol linestyle 1
@    s3 symbol char 65
@    s3 symbol char font 0
@    s3 symbol skip 0
@    s3 line type 1
@    s3 line linestyle 1
@    s3 line linewidth 1.0
@    s3 line color 4
@    s3 line pattern 1
@    s3 baseline type 0
@    s3 baseline off
@    s3 dropline off
@    s3 fill type 0
@    s3 fill rule 0
@    s3 fill color 1
@    s3 fill pattern 1
@    s3 avalue off
@    s3 avalue type 2
@    s3 avalue char size 1.000000
@    s3 avalue font 0
@    s3 avalue color 1
@    s3 avalue rot 0
@    s3 avalue format general
@    s3 avalue prec 3
@    s3 avalue prepend ""
@    s3 avalue append ""
@    s3 avalue offset 0.000000 , 0.000000
@    s3 errorbar on
@    s3 errorbar place both
@    s3 errorbar color 4
@    s3 errorbar pattern 1
@    s3 errorbar size 1.000000
@    s3 errorbar linewidth 1.0
@    s3 errorbar linestyle 1
@    s3 errorbar riser linewidth 1.0
@    s3 errorbar riser linestyle 1
@    s3 errorbar riser clip off
@    s3 errorbar riser clip length 0.100000
@    s3 comment "/Volumes/Samsung_1TB/analysis-gmx-raft/g-mind-2nm/3GM-AB/GM1-res-15to20us.xvg"
@    s3 legend  ""
@target G0.S0
@type xy
0 1.495644
0.02 2.679109
0.04 2.619742
0.06 1.830539
0.08 1.690835
0.1 1.802977
0.12 0.6828802
0.14 0.4682949
0.16 2.139503
0.18 0.7273413
0.2 0.5093629
0.22 0.4699202
0.24 0.4649195
0.26 0.4532937
0.28 0.4642467
0.3 0.4484696
0.32 0.4724934
0.34 0.4672789
0.36 0.4596194
0.38 0.4561257
0.4 0.4656982
0.42 0.4636268
0.44 0.4587214
0.46 0.4807548
0.48 0.466556
0.5 0.4786175
0.52 0.4804943
0.54 0.4777033
0.56 0.4833481
0.58 0.4767865
0.6 0.4844843
0.62 0.4677872
0.64 0.4651345
0.66 0.4675465
0.68 0.4472419
0.7 0.4474654
0.72 0.4661818
0.74 0.4591571
0.76 0.4754472
0.78 0.4600547
0.8 0.4717256
0.82 0.4424084
0.84 0.4646774
0.86 0.4630605
0.88 0.4700264
0.9 0.4552739
0.92 0.4650537
0.94 0.4350576
0.96 0.4656439
0.98 0.4782517
1 0.461817
1.02 0.4622229
1.04 0.466744
1.06 0.4436784
1.08 0.4650003
1.1 0.4850255
1.12 0.4669581
1.14 0.4612489
1.16 0.4744734
1.18 0.4550274
1.2 0.4584211
1.22 0.4541198
1.24 0.4701061
1.26 0.4650003
1.28 0.4519403
1.3 0.4573836
1.32 0.4476888
1.34 0.4518847
1.36 0.4693878
1.38 0.4655645
1.4 0.4872887
1.42 0.4492497
1.44 0.474342
1.46 0.4560978
1.48 0.4694141
1.5 0.4740518
1.52 0.4559334
1.54 0.4599186
1.56 0.4517188
1.58 0.4642469
1.6 0.4533763
1.62 0.4576566
1.64 0.464489
1.66 0.4764711
1.68 0.4699471
1.7 0.4648118
1.72 0.4702661
1.74 0.4643276
1.76 0.4565363
1.78 0.4446624
1.8 0.4645701
1.82 0.4513862
1.84 0.4614655
1.86 0.4502502
1.88 0.4743944
1.9 0.4620064
1.92 0.4536513
1.94 0.4461215
1.96 0.4422108
1.98 0.4495834
2 0.4390042
2.02 0.4596194
2.04 0.4681351
2.06 0.4598641
2.08 0.4553574
2.1 0.4605162
2.12 0.4756572
2.14 0.4511374
2.16 0.4487204
2.18 0.4642461
2.2 0.4654035
2.22 0.4540096
2.24 0.4516913
2.26 0.4600279
2.28 0.4628722
2.3 0.4587477
2.32 0.4472978
2.34 0.4496666
2.36 0.4557689
2.38 0.4676801
2.4 0.470983
2.42 0.4729693
2.44 0.4639504
2.46 0.4767066
2.48 0.4818976
2.5 0.4886712
2.52 0.4674662
2.54 0.4469054
2.56 0.4532934
2.58 0.474131
2.6 0.4557411
2.62 0.4544499
2.64 0.4686151
2.66 0.4520233
2.68 0.4597014
2.7 0.4661552
2.72 0.452216
2.74 0.4647042
2.76 0.4807541
2.78 0.4654294
2.8 0.4473252
2.82 0.4599184
2.84 0.4754477
2.86 0.4751308
2.88 0.4483579
2.9 0.4703721
2.92 0.4604889
2.94 0.4780689
2.96 0.4620066
2.98 0.4756312
3 0.4564537
3.02 0.4591569
3.04 0.4648934
3.06 0.4645964
3.08 0.4639499
3.1 0.4531553
3.12 0.4688552
3.14 0.4722286
3.16 0.4509442
3.18 0.4596466
3.2 0.4541198
3.22 0.4364346
3.24 0.4605973
3.26 0.4487202
3.28 0.4392036
3.3 0.4434522
3.32 0.4522173
3.34 0.4530731
3.36 0.4537343
3.38 0.4355164
3.4 0.4722552
3.42 0.4479119
3.44 0.4599185
3.46 0.44794
3.48 0.4528242
3.5 0.4473255
3.52 0.4464861
3.54 0.4497502
3.56 0.4510269
3.58 0.4503892
3.6 0.4554666
3.62 0.4648118
3.64 0.4376645
3.66 0.4568088
3.68 0.4513034
3.7 0.4497502
3.72 0.4546151
3.74 0.4491656
3.76 0.4585308
3.78 0.4578479
3.8 0.4528791
3.82 0.4483306
3.84 0.4635994
3.86 0.4567548
3.88 0.4495825
3.9 0.4490544
3.92 0.4670379
3.94 0.4452243
3.96 0.4362628
3.98 0.4472139
4 0.4401137
4.02 0.4649198
4.04 0.4563442
4.06 0.4652146
4.08 0.4732074
4.1 0.4651345
4.12 0.4592926
4.14 0.4591836
4.16 0.4720963
4.18 0.4601632
4.2 0.4662884
4.22 0.4697067
4.24 0.4553021
4.26 0.4535966
4.28 0.4493054
4.3 0.4584211
4.32 0.4554668
4.34 0.4485812
4.36 0.4613295
4.38 0.4483858
4.4 0.4509987
4.42 0.4478002
4.44 0.455878
4.46 0.4490549
4.48 0.4646768
4.5 0.4650541
4.52 0.4546701
4.54 0.4512483
4.56 0.4428881
4.58 0.4477445
4.6 0.4474647
4.62 0.4655369
4.64 0.4711954
4.66 0.4565632
4.68 0.4503333
4.7 0.4638428
4.72 0.4630605
4.74 0.4608685
4.76 0.4519129
4.78 0.4539825
4.8 0.4543677
4.82 0.4457857
4.84 0.4560156
4.86 0.4553293
4.88 0.4553569
4.9 0.4638421
4.92 0.4564261
4.94 0.4364627
4.96 0.4441282
4.98 0.4714066
5 0.4553573
5.02 0.4503612
5.04 0.4620875
5.06 0.446598
5.08 0.4552203
5.1 0.4617626
5.12 0.4372929
5.14 0.4704253
5.16 0.4544775
5.18 0.4550275
5.2 0.454258
5.22 0.4564542
5.24 0.4675471
5.26 0.4448035
5.28 0.4609501
5.3 0.457521
5.32 0.4560974
5.34 0.4470463
5.36 0.4455898
5.38 0.4522726
5.4 0.4494721
5.42 0.4543672
5.44 0.464408
5.46 0.457438
5.48 0.4472411
5.5 0.459919
5.52 0.4535418
5.54 0.4624394
5.56 0.457411
5.58 0.4592929
5.6 0.4422952
5.62 0.4464585
5.64 0.4512758
5.66 0.452466
5.68 0.4517182
5.7 0.430581
5.72 0.4609225
5.74 0.4482187
5.76 0.4437909
5.78 0.4419836
5.8 0.4633037
5.82 0.4552746
5.84 0.4662083
5.86 0.4488035
5.88 0.4415882
5.9 0.4592379
5.92 0.4538721
5.94 0.4424933
5.96 0.4604889
5.98 0.4405398
6 0.4397166
6.02 0.4607869
6.04 0.4580662
6.06 0.4379779
6.08 0.4617897
6.1 0.4590479
6.12 0.4535691
6.14 0.4571648
6.16 0.4459821
6.18 0.4578483
6.2 0.4639507
6.22 0.4657792
6.24 0.4514976
6.26 0.4514694
6.28 0.4638428
6.3 0.433359
6.32 0.4683482
6.34 0.4585575
6.36 0.4541746
6.38 0.4417299
6.4 0.4500278
6.42 0.4550269
6.44 0.4436499
6.46 0.4570277
6.48 0.4527967
6.5 0.4633303
6.52 0.4674667
6.54 0.4644894
6.56 0.4648653
6.58 0.4577392
6.6 0.4580667
6.62 0.4580942
6.64 0.4483578
6.66 0.4703725
6.68 0.4642475
6.7 0.4494721
6.72 0.4566452
6.74 0.4628718
6.76 0.4643813
6.78 0.4531554
6.8 0.4588031
6.82 0.4512481
6.84 0.4556867
6.86 0.4525755
6.88 0.4393457
6.9 0.4701861
6.92 0.4523828
6.94 0.4659665
6.96 0.4689882
6.98 0.4595106
7 0.4602441
7.02 0.4615727
7.04 0.4678674
7.06 0.4544501
7.08 0.4584212
7.1 0.4702392
7.12 0.4687217
7.14 0.4453646
7.16 0.4586122
7.18 0.458912
7.2 0.4476039
7.22 0.4579035
7.24 0.4560697
7.26 0.4644884
7.28 0.4423515
7.3 0.4626558
7.32 0.4502503
7.34 0.4473251
7.36 0.4540366
7.38 0.4665295
7.4 0.4490823
7.42 0.4706909
7.44 0.4346836
7.46 0.4602714
7.48 0.4584212
7.5 0.4313349
7.52 0.4636005
7.54 0.4601085
7.56 0.4520237
7.58 0.4602171
7.6 0.444663
7.62 0.4543948
7.64 0.4574389
7.66 0.4574386
7.68 0.4586392
7.7 0.4620879
7.72 0.4597277
7.74 0.4687485
7.76 0.4508057
7.78 0.4530452
7.8 0.4594018
7.82 0.4611397
7.84 0.4577394
7.86 0.4618987
7.88 0.4520508
7.9 0.4411634
7.92 0.451691
7.94 0.4468504
7.96 0.4651347
7.98 0.4554395
8 0.4458141
8.02 0.4620068
8.04 0.4461223
8.06 0.4451403
8.08 0.4814042
8.1 0.4671728
8.12 0.4620879
8.14 0.4627365
8.16 0.4622504
8.18 0.4414745
8.2 0.4563437
8.22 0.4608955
8.24 0.4744734
8.26 0.4775721
8.28 0.4588031
8.3 0.4614646
8.32 0.4685081
8.34 0.4681351
8.36 0.4608139
8.38 0.456098
8.4 0.442549
8.42 0.4386629
8.44 0.4594832
8.46 0.4484978
8.48 0.4498889
8.5 0.4681345
8.52 0.4701864
8.54 0.4475767
8.56 0.4598638
8.58 0.4607876
8.6 0.4828559
8.62 0.4722551
8.64 0.4574385
8.66 0.4644086
8.68 0.4425778
8.7 0.4598639
8.72 0.4534317
8.74 0.4267021
8.76 0.4775194
8.78 0.4557687
8.8 0.4468222
8.82 0.4587213
8.84 0.4623313
8.86 0.4728897
8.88 0.4564537
8.9 0.4509436
8.92 0.4528525
8.94 0.4667441
8.96 0.4650537
8.98 0.4652146
9 0.4549997
9.02 0.4535963
9.04 0.4474374
9.06 0.465457
9.08 0.4596736
9.1 0.4623044
9.12 0.450805
9.14 0.4541205
9.16 0.4703458
9.18 0.4537896
9.2 0.4584215
9.22 0.4637083
9.24 0.4553563
9.26 0.4546977
9.28 0.4643811
9.3 0.4508041
9.32 0.4635189
9.34 0.4418423
9.36 0.4622233
9.38 0.4551099
9.4 0.4455622
9.42 0.452189
9.44 0.453156
9.46 0.4571649
9.48 0.4608966
9.5 0.4671462
9.52 0.4611126
9.54 0.4648922
9.56 0.463384
9.58 0.4543677
9.6 0.4364918
9.62 0.4546153
9.64 0.4538172
9.66 0.4657251
9.68 0.4586121
9.7 0.4483861
9.72 0.4628985
9.74 0.4528246
9.76 0.4374355
9.78 0.4563448
9.8 0.4713008
9.82 0.4568643
9.84 0.4623046
9.86 0.4532655
9.88 0.4703724
9.9 0.4588027
9.92 0.4483304
9.94 0.4494718
9.96 0.453238
9.98 0.4567822
10 0.4648652
10.02 0.4733388
10.04 0.4580391
10.06 0.4719377
10.08 0.4592931
10.1 0.4524658
10.12 0.4493882
10.14 0.4504165
10.16 0.4508052
10.18 0.4418991
10.2 0.463681
10.22 0.4622227
10.24 0.4652419
10.26 0.4281647
10.28 0.4532658
10.3 0.4628443
10.32 0.459918
10.34 0.453459
10.36 0.4614384
10.38 0.4695212
10.4 0.4517463
10.42 0.4746316
10.44 0.4431986
10.46 0.4715396
10.48 0.4695481
10.5 0.4599179
10.52 0.4632492
10.54 0.450639
10.56 0.4512483
10.58 0.4613569
10.6 0.4698403
10.62 0.4587755
10.64 0.4459544
10.66 0.4621148
10.68 0.4542571
10.7 0.4624661
10.72 0.4760517
10.74 0.4477448
10.76 0.4671457
10.78 0.4686684
10.8 0.4514702
10.82 0.4690947
10.84 0.4686418
10.86 0.4651346
10.88 0.4389474
10.9 0.4682678
10.92 0.4616547
10.94 0.4497501
10.96 0.4507217
10.98 0.4627091
11 0.4567272
11.02 0.4596194
11.04 0.4545601
11.06 0.470744
11.08 0.4592653
11.1 0.455905
11.12 0.4462338
11.14 0.4462623
11.16 0.4468222
11.18 0.4548621
11.2 0.4611124
11.22 0.4529351
11.24 0.4729689
11.26 0.4517466
11.28 0.4573289
11.3 0.4590746
11.32 0.4565358
11.34 0.4535134
11.36 0.4502497
11.38 0.4503881
11.4 0.4633573
11.42 0.4669312
11.44 0.4383495
11.46 0.450555
11.48 0.4624386
11.5 0.4491385
11.52 0.4441558
11.54 0.4523548
11.56 0.4656983
11.58 0.4346839
11.6 0.4688284
11.62 0.4546697
11.64 0.4633034
11.66 0.4610854
11.68 0.4636271
11.7 0.4665032
11.72 0.4616545
11.74 0.4534866
11.76 0.4428314
11.78 0.4649737
11.8 0.4484972
11.82 0.4501388
11.84 0.4549721
11.86 0.4512201
11.88 0.4684818
11.9 0.4564263
11.92 0.4547801
11.94 0.4684818
11.96 0.4486084
11.98 0.4414181
12 0.4572744
12.02 0.4596197
12.04 0.4554394
12.06 0.4591843
12.08 0.4690683
12.1 0.4554391
12.12 0.4477159
12.14 0.4521333
12.16 0.4491659
12.18 0.4689611
12.2 0.4581757
12.22 0.4709562
12.24 0.4579849
12.26 0.4591564
12.28 0.4633037
12.3 0.4616004
12.32 0.4475495
12.34 0.4559056
12.36 0.4578758
12.38 0.4565908
12.4 0.4453655
12.42 0.466503
12.44 0.4519123
12.46 0.4510542
12.48 0.45544
12.5 0.4697076
12.52 0.4560148
12.54 0.450444
12.56 0.45423
12.58 0.4422106
12.6 0.4572746
12.62 0.4580935
12.64 0.4431139
12.66 0.4584209
12.68 0.4658595
12.7 0.4704253
12.72 0.4515251
12.74 0.4579846
12.76 0.4511368
12.78 0.4597279
12.8 0.4558513
12.82 0.446374
12.84 0.4532386
12.86 0.4574112
12.88 0.450694
12.9 0.4608142
12.92 0.4670652
12.94 0.4496948
12.96 0.4572474
12.98 0.4537062
13 0.4446626
13.02 0.4582024
13.04 0.457903
13.06 0.454643
13.08 0.4390329
13.1 0.448637
13.12 0.4632761
13.14 0.460679
13.16 0.4599454
13.18 0.4563989
13.2 0.4578215
13.22 0.4546979
13.24 0.4659671
13.26 0.4566454
13.28 0.4670117
13.3 0.4533491
13.32 0.4383202
13.34 0.4457016
13.36 0.4560978
13.38 0.4587483
13.4 0.4701329
13.42 0.4542579
13.44 0.4487205
13.46 0.4665288
13.48 0.4650271
13.5 0.4484973
13.52 0.471009
13.54 0.4521339
13.56 0.4610046
13.58 0.4651345
13.6 0.4526318
13.62 0.4686684
13.64 0.4291272
13.66 0.445365
13.68 0.4578755
13.7 0.4658855
13.72 0.4599453
13.74 0.4610048
13.76 0.4455618
13.78 0.4454775
13.8 0.4638422
13.82 0.4642471
13.84 0.4452806
13.86 0.4738406
13.88 0.4449154
13.9 0.4530451
13.92 0.4394598
13.94 0.4591567
13.96 0.4543678
13.98 0.4636
14 0.4536525
14.02 0.4603532
14.04 0.4567548
14.06 0.4623314
14.08 0.4565352
14.1 0.4535141
14.12 0.468348
14.14 0.4628716
14.16 0.4575205
14.18 0.4624659
14.2 0.4473809
14.22 0.449472
14.24 0.4615734
14.26 0.4554673
14.28 0.4570011
14.3002 0.4597274
14.3202 0.4508049
14.3402 0.4642467
14.3602 0.4560975
14.3802 0.4457303
14.4002 0.4662882
14.4202 0.4473534
14.4402 0.4469339
14.4602 0.4637619
14.4802 0.4589115
14.5002 0.4734449
14.5202 0.4667442
14.5402 0.4368356
14.5602 0.4668245
14.5802 0.4589668
14.6002 0.4618986
14.6202 0.4288066
14.6402 0.4565085
14.6602 0.4495274
14.6802 0.4636005
14.7002 0.4637618
14.7202 0.4470173
14.7402 0.4671454
14.7602 0.4697339
14.7802 0.4620062
14.8002 0.4538991
14.8202 0.4590208
14.8402 0.4534864
14.8602 0.461004
14.8802 0.4647042
14.9002 0.4480232
14.9202 0.4509155
14.9402 0.4528245
14.9602 0.4436782
14.9802 0.4535966
15.0002 0.4538999
15.0202 0.4392036
15.0402 0.4545326
15.0602 0.4648656
15.0802 0.4477445
15.1002 0.429476
15.1202 0.4605431
15.1402 0.4570833
15.1602 0.4265558
15.1802 0.4577662
15.2002 0.4661009
15.2202 0.4686951
15.2402 0.4436493
15.2602 0.4527963
15.2802 0.4750002
15.3002 0.460244
15.3202 0.4509154
15.3402 0.4532658
15.3602 0.450361
15.3802 0.441956
15.4002 0.4519126
15.4202 0.4511375
15.4402 0.4616544
15.4602 0.4491657
15.4802 0.4531555
15.5002 0.4655644
15.5202 0.4537897
15.5402 0.453817
15.5602 0.4737875
15.5802 0.4500001
15.6002 0.4614377
15.6202 0.4591838
15.6402 0.4434804
15.6602 0.4583392
15.6802 0.4362623
15.7002 0.4364627
15.7202 0.4592923
15.7402 0.4624392
15.7602 0.4477723
15.7802 0.4497225
15.8002 0.446794
15.8202 0.4715407
15.8402 0.4636271
15.8602 0.4420688
15.8802 0.4539818
15.9002 0.4506383
15.9202 0.459619
15.9402 0.4586386
15.9602 0.4506941
15.9802 0.4467941
16.0002 0.4351437
16.0202 0.4722816
16.0402 0.4533763
16.0602 0.4366064
16.0802 0.451691
16.1002 0.4553572
16.1202 0.4437627
16.1402 0.4669322
16.1602 0.4523828
16.1802 0.4421822
16.2002 0.4709564
16.2202 0.4451401
16.2402 0.4402839
16.2602 0.4676004
16.2802 0.4667978
16.3002 0.4584759
16.3202 0.4466255
16.3402 0.4556864
16.3602 0.468268
16.3802 0.4696808
16.4002 0.4334166
16.4202 0.4368927
16.4402 0.45412
16.4602 0.4552746
16.4802 0.4331565
16.5002 0.4690953
16.5202 0.4477996
16.5402 0.4529074
16.5602 0.4546978
16.5802 0.4508881
16.6002 0.4585573
16.6202 0.4583394
16.6402 0.4610859
16.6602 0.4508321
16.6802 0.4546702
16.7002 0.4427749
16.7202 0.4510823
16.7402 0.4621141
16.7602 0.4519128
16.7802 0.4454489
16.8002 0.4535961
16.8202 0.4460944
16.8402 0.440029
16.8602 0.4486091
16.8802 0.4330126
16.9002 0.4583121
16.9202 0.4482738
16.9402 0.4602717
16.9602 0.4522166
16.9802 0.4620068
17.0002 0.4495554
17.0202 0.4572471
17.0402 0.4639239
17.0602 0.4584212
17.0802 0.4556858
17.1002 0.4244115
17.1202 0.4707703
17.1402 0.4574662
17.1602 0.4647846
17.1802 0.4510271
17.2002 0.4698142
17.2202 0.4600278
17.2402 0.4552468
17.2602 0.4589665
17.2802 0.4511653
17.3002 0.4484977
17.3202 0.4396019
17.3402 0.461735
17.3602 0.4686154
17.3802 0.4574116
17.4002 0.4665563
17.4202 0.4586394
17.4402 0.4671453
17.4602 0.4616815
17.4802 0.4471301
17.5002 0.4574655
17.5202 0.4785657
17.5402 0.4647048
17.5602 0.4666367
17.5802 0.4551098
17.6002 0.4477999
17.6202 0.4752107
17.6402 0.4746315
17.6602 0.4494716
17.6802 0.4572738
17.7002 0.4666099
17.7202 0.4601357
17.7402 0.4541207
17.7602 0.4614374
17.7802 0.4633844
17.8002 0.4500272
17.8202 0.4773366
17.8402 0.4596471
17.8602 0.4519126
17.8802 0.4557684
17.9002 0.4498889
17.9202 0.4528243
17.9402 0.4700533
17.9602 0.4495277
17.9802 0.4650537
18.0002 0.4601357
18.0202 0.4604617
18.0402 0.4459262
18.0602 0.4505005
18.0802 0.4539268
18.1002 0.4691749
18.1202 0.4639503
18.1402 0.4604618
18.1602 0.4495556
18.1802 0.4580667
18.2002 0.4637078
18.2202 0.4700527
18.2402 0.4501668
18.2602 0.4644894
18.2802 0.4579021
18.3002 0.4610854
18.3202 0.4638426
18.3402 0.4636272
18.3602 0.4658596
18.3802 0.4520233
18.4002 0.4484135
18.4202 0.4474644
18.4402 0.4659671
18.4602 0.4491655
18.4802 0.4815854
18.5002 0.4678137
18.5202 0.4592388
18.5402 0.4586391
18.5602 0.4745525
18.5802 0.45722
18.6002 0.4520504
18.6202 0.452576
18.6402 0.4656442
18.6602 0.4691479
18.6802 0.4694948
18.7002 0.4687484
18.7202 0.4613566
18.7402 0.4652417
18.7602 0.4581755
18.7802 0.4648116
18.8002 0.4466822
18.8202 0.4518294
18.8402 0.4613835
18.8602 0.4639234
18.8802 0.4735503
18.9002 0.4551094
18.9202 0.4654835
18.9402 0.4631411
18.9602 0.4605707
18.9802 0.466342
19.0002 0.4495274
19.0202 0.4474647
19.0402 0.4695475
19.0602 0.4715403
19.0802 0.4773101
19.1002 0.467654
19.1202 0.4586393
19.1402 0.4623311
19.1602 0.4543124
19.1802 0.4581212
19.2002 0.4657522
19.2202 0.4743415
19.2402 0.4707974
19.2602 0.4596469
19.2802 0.460353
19.3002 0.4521335
19.3202 0.451774
19.3402 0.4522444
19.3602 0.4618707
19.3802 0.4732078
19.4002 0.4526033
19.4202 0.460706
19.4402 0.4839421
19.4602 0.4434243
19.4802 0.4683478
19.5002 0.4477161
19.5202 0.4452245
19.5402 0.4478001
19.5602 0.4718577
19.5802 0.4476884
19.6002 0.4577665
19.6202 0.4629526
19.6402 0.4565355
19.6602 0.462629
19.6802 0.4532939
19.7002 0.4523273
19.7202 0.4477168
19.7402 0.4673589
19.7602 0.4564264
19.7802 0.4648916
19.8002 0.4482186
19.8202 0.473946
19.8402 0.4592387
19.8602 0.4616001
19.8802 0.4570829
19.9002 0.457166
19.9202 0.4619798
19.9402 0.4548899
19.9602 0.4665295
19.9802 0.4585575
&
@target G0.S1
@type xy
0 1.690126
0.02 2.523846
0.04 2.212317
0.06 2.054538
0.08 2.175695
0.1 1.371459
0.12 0.5006744
0.14 0.9914635
0.16 2.448765
0.18 0.6796141
0.2 0.4583938
0.22 0.45412
0.24 0.4578763
0.26 0.4561794
0.28 0.441984
0.3 0.4463747
0.32 0.455521
0.34 0.4554394
0.36 0.4547803
0.38 0.4525757
0.4 0.4523824
0.42 0.4472973
0.44 0.4505548
0.46 0.4490264
0.48 0.4417298
0.5 0.4464866
0.52 0.4533488
0.54 0.4589117
0.56 0.4583944
0.58 0.4459262
0.6 0.4482464
0.62 0.4545607
0.64 0.4558503
0.66 0.4602717
0.68 0.4484417
0.7 0.4626286
0.72 0.4530731
0.74 0.4571923
0.76 0.4423798
0.78 0.4688544
0.8 0.4407096
0.82 0.4610045
0.84 0.4410503
0.86 0.4433115
0.88 0.4671451
0.9 0.462844
0.92 0.4570011
0.94 0.4562348
0.96 0.4441002
0.98 0.4486366
1 0.4573287
1.02 0.4499716
1.04 0.470372
1.06 0.4623311
1.08 0.4654838
1.1 0.4355165
1.12 0.4491376
1.14 0.4640045
1.16 0.4537902
1.18 0.4548351
1.2 0.4605156
1.22 0.4555765
1.24 0.4593472
1.26 0.4501666
1.28 0.4681346
1.3 0.4600543
1.32 0.4477721
1.34 0.4537351
1.36 0.463304
1.38 0.4476047
1.4 0.4495553
1.42 0.4506108
1.44 0.4455614
1.46 0.4450278
1.48 0.4387482
1.5 0.448721
1.52 0.4610857
1.54 0.4367207
1.56 0.4472972
1.58 0.4587754
1.6 0.4552744
1.62 0.4649199
1.64 0.451802
1.66 0.4563164
1.68 0.4428885
1.7 0.4680549
1.72 0.4597281
1.74 0.4766813
1.76 0.4610044
1.78 0.4497497
1.8 0.4537075
1.82 0.4682678
1.84 0.4641386
1.86 0.4540096
1.88 0.4461222
1.9 0.4563175
1.92 0.4627093
1.94 0.4576572
1.96 0.4562343
1.98 0.4518017
2 0.4583123
2.02 0.4552746
2.04 0.4400286
2.06 0.4493883
2.08 0.4681346
2.1 0.4667176
2.12 0.4560153
2.14 0.4526308
2.16 0.4495549
2.18 0.4648924
2.2 0.4491383
2.22 0.4716194
2.24 0.4458979
2.26 0.4598918
2.28 0.4408516
2.3 0.4479676
2.32 0.4565085
2.34 0.4498332
2.36 0.4553565
2.38 0.4320593
2.4 0.4564538
2.42 0.4318855
2.44 0.4587212
2.46 0.4532112
2.48 0.4637347
2.5 0.4492768
2.52 0.4560146
2.54 0.4732335
2.56 0.4468222
2.58 0.45183
2.6 0.4697341
2.62 0.4585572
2.64 0.4527974
2.66 0.4747098
2.68 0.4607599
2.7 0.4386629
2.72 0.4598376
2.74 0.4389192
2.76 0.4519683
2.78 0.4478003
2.8 0.4388053
2.82 0.450694
2.84 0.4657248
2.86 0.4540373
2.88 0.4540376
2.9 0.4405111
2.92 0.4507217
2.94 0.4519959
2.96 0.4553573
2.98 0.4557963
3 0.4587209
3.02 0.4555765
3.04 0.4595104
3.06 0.4644893
3.08 0.4611674
3.1 0.4541203
3.12 0.4718578
3.14 0.4463458
3.16 0.4454494
3.18 0.430465
3.2 0.4527968
3.22 0.4595921
3.24 0.4712221
3.26 0.4527685
3.28 0.4648659
3.3 0.4716196
3.32 0.4605157
3.34 0.4412767
3.36 0.4721755
3.38 0.478487
3.4 0.4697604
3.42 0.4593745
3.44 0.4806507
3.46 0.4678142
3.48 0.456344
3.5 0.4741571
3.52 0.4705848
3.54 0.4798168
3.56 0.4827527
3.58 0.501348
3.6 0.462736
3.62 0.4623314
3.64 0.4530454
3.66 0.4610046
3.68 0.4756317
3.7 0.4794527
3.72 0.4527146
3.74 0.4628165
3.76 0.4982723
3.78 0.4759724
3.8 0.4611401
3.82 0.4657794
3.84 0.4436773
3.86 0.4618178
3.88 0.4509432
3.9 0.4733656
3.92 0.4474934
3.94 0.4438753
3.96 0.4433961
3.98 0.4795046
4 0.4496942
4.02 0.458503
4.04 0.4388618
4.06 0.4600543
4.08 0.4737094
4.1 0.4623308
4.12 0.4580939
4.14 0.4627635
4.16 0.4519678
4.18 0.4693883
4.2 0.4495825
4.22 0.4637081
4.24 0.4749214
4.26 0.4521897
4.28 0.4642198
4.3 0.4625472
4.32 0.468028
4.34 0.4606791
4.36 0.4631143
4.38 0.4554941
4.4 0.4596189
4.42 0.4663144
4.44 0.4373215
4.46 0.4827265
4.48 0.495429
4.5 0.4627095
4.52 0.4516917
4.54 0.4539552
4.56 0.4540098
4.58 0.4506111
4.6 0.4537069
4.62 0.4378356
4.64 0.4678948
4.66 0.4729162
4.68 0.4686949
4.7 0.4470463
4.72 0.4503607
4.74 0.4455895
4.76 0.4618169
4.78 0.4718845
4.8 0.4602447
4.82 0.4468505
4.84 0.4561797
4.86 0.4630604
4.88 0.4628452
4.9 0.4567554
4.92 0.441078
4.94 0.4589932
4.96 0.4484694
4.98 0.4597005
5 0.4592117
5.02 0.4701858
5.04 0.4776503
5.06 0.4822347
5.08 0.4874685
5.1 0.7532754
5.12 0.5596874
5.14 0.5255711
5.16 0.9151368
5.18 0.8473194
5.2 0.8117886
5.22 0.4853091
5.24 0.834806
5.26 0.4667171
5.28 0.489183
5.3 0.4892341
5.32 0.4687747
5.34 0.9592317
5.36 1.242588
5.38 1.036268
5.4 1.222621
5.42 0.8135875
5.44 0.9023019
5.46 0.9429341
5.48 0.8756287
5.5 0.5344857
5.52 0.918218
5.54 0.8434162
5.56 0.8894517
5.58 0.8902525
5.6 0.921968
5.62 1.427751
5.64 1.270127
5.66 0.5516108
5.68 1.141173
5.7 1.386245
5.72 1.106221
5.74 0.8651735
5.76 0.50668
5.78 0.5394442
5.8 0.5883453
5.82 0.6654699
5.84 0.523927
5.86 0.9165692
5.88 0.4582026
5.9 0.4852581
5.92 0.4836583
5.94 0.4739199
5.96 0.4921634
5.98 0.7768686
6 0.8419321
6.02 1.116064
6.04 1.423552
6.06 1.344953
6.08 1.189548
6.1 1.372708
6.12 1.216902
6.14 1.371514
6.16 0.5205764
6.18 0.9595574
6.2 1.070397
6.22 0.8132191
6.24 0.5362371
6.26 0.4727052
6.28 0.4907395
6.3 0.4987483
6.32 0.4936342
6.34 0.4805208
6.36 0.4717254
6.38 0.4942413
6.4 0.4970162
6.42 0.4710101
6.44 0.4684283
6.46 0.4619794
6.48 0.4848965
6.5 0.5144415
6.52 0.4962107
6.54 0.5038356
6.56 0.4988233
6.58 0.4562896
6.6 0.4763142
6.62 0.4721758
6.64 0.4567828
6.66 0.4414186
6.68 0.4723874
6.7 0.4625477
6.72 0.4652417
6.74 0.4680008
6.76 0.4591847
6.78 0.4779641
6.8 0.4605971
6.82 0.4546151
6.84 0.45834
6.86 0.4604612
6.88 0.4457016
6.9 0.4480516
6.92 0.4659666
6.94 0.4710623
6.96 0.474842
6.98 0.4614381
7 0.4504725
7.02 0.4419844
7.04 0.4635191
7.06 0.4632765
7.08 0.4633844
7.1 0.4575208
7.12 0.47289
7.14 0.463816
7.16 0.4737353
7.18 0.4738412
7.2 0.4661816
7.22 0.4824421
7.24 0.4743939
7.26 0.4642468
7.28 0.4587204
7.3 0.4732073
7.32 0.4553297
7.34 0.4802091
7.36 0.4610045
7.38 0.462952
7.4 0.4551921
7.42 0.4692819
7.44 0.5018715
7.46 0.4793218
7.48 0.444438
7.5 0.4828305
7.52 0.4654834
7.54 0.4682679
7.56 0.4657791
7.58 0.4460105
7.6 0.4554945
7.62 0.4728107
7.64 0.4675469
7.66 0.4554117
7.68 0.4613031
7.7 0.4731541
7.72 0.4439315
7.74 0.4456736
7.76 0.4501109
7.78 0.459592
7.8 0.4511375
7.82 0.4681081
7.84 0.4714071
7.86 0.4596473
7.88 0.478252
7.9 0.4677071
7.92 0.4644881
7.94 0.4697336
7.96 0.470983
7.98 0.4623313
8 0.4619791
8.02 0.4717526
8.04 0.4657247
8.06 0.4616278
8.08 0.4512201
8.1 0.4406815
8.12 0.4584211
8.14 0.4670649
8.16 0.4588297
8.18 0.4623315
8.2 0.4502501
8.22 0.4502497
8.24 0.447242
8.26 0.446122
8.28 0.4648927
8.3 0.4820272
8.32 0.4470461
8.34 0.4492495
8.36 0.4649186
8.38 0.4574386
8.4 0.464408
8.42 0.4718317
8.44 0.4487207
8.46 0.4702653
8.48 0.4470178
8.5 0.4484134
8.52 0.4530173
8.54 0.4501116
8.56 0.4545871
8.58 0.465
8.6 0.4809881
8.62 0.4545332
8.64 0.4684014
8.66 0.4592927
8.68 0.4716722
8.7 0.4563161
8.72 0.4848194
8.74 0.4420402
8.76 0.4548902
8.78 0.4760776
8.8 0.4601363
8.82 0.4641125
8.84 0.4632762
8.86 0.4485815
8.88 0.4493886
8.9 0.4633037
8.92 0.4791132
8.94 0.4573288
8.96 0.4685081
8.98 0.4755259
9 0.4562893
9.02 0.4508329
9.04 0.45752
9.06 0.4608145
9.08 0.4492773
9.1 0.4786701
9.12 0.4611126
9.14 0.4855928
9.16 0.4781215
9.18 0.4742625
9.2 0.4794523
9.22 0.4719639
9.24 0.4860812
9.26 0.4810664
9.28 0.4652156
9.3 0.4764711
9.32 0.4655375
9.34 0.4977193
9.36 0.4735506
9.38 0.4557684
9.4 0.4652692
9.42 0.4595925
9.44 0.4628715
9.46 0.4790354
9.48 0.4450562
9.5 0.4901786
9.52 0.4865696
9.54 0.4956053
9.56 0.4622234
9.58 0.7406421
9.6 1.029539
9.62 0.9489467
9.64 0.677754
9.66 0.7088898
9.68 0.456755
9.7 0.4765237
9.72 0.4836325
9.74 0.5196635
9.76 0.4813262
9.78 0.4718845
9.8 0.4571103
9.82 0.4605429
9.84 0.4622225
9.86 0.4713017
9.88 0.4506382
9.9 0.460434
9.92 0.4781739
9.94 0.4885944
9.96 0.4434238
9.98 0.4883394
10 0.4720169
10.02 0.4724664
10.04 0.4570282
10.06 0.4563434
10.08 0.4686415
10.1 0.4426628
10.12 0.4585033
10.14 0.4839683
10.16 0.4599184
10.18 0.4808842
10.2 0.4526038
10.22 0.4572469
10.24 0.4675737
10.26 0.4570008
10.28 0.4653226
10.3 0.4670384
10.32 0.4419845
10.34 0.479453
10.36 0.4594294
10.38 0.4691482
10.4 0.4499995
10.42 0.4599185
10.44 0.4513591
10.46 0.4567547
10.48 0.447325
10.5 0.4507215
10.52 0.4698135
10.54 0.4551096
10.56 0.4699208
10.58 0.4765764
10.6 0.4671456
10.62 0.4616547
10.64 0.4467101
10.66 0.4546701
10.68 0.4476053
10.7 0.4393739
10.72 0.4667432
10.74 0.4703451
10.76 0.4703186
10.78 0.4528517
10.8 0.4386913
10.82 0.4720439
10.84 0.4730226
10.86 0.4642466
10.88 0.4718845
10.9 0.4688815
10.92 0.4649729
10.94 0.4609231
10.96 0.4786963
10.98 0.4938371
11 0.4766021
11.02 0.52469
11.04 0.5355846
11.06 0.4840198
11.08 0.486235
11.1 0.4866466
11.12 0.4678939
11.14 0.4893359
11.16 0.4756843
11.18 0.4660735
11.2 0.439346
11.22 0.4826235
11.24 0.7812971
11.26 0.5070007
11.28 0.5899791
11.3 1.048976
11.32 1.102668
11.34 1.041597
11.36 0.4716193
11.38 0.4631955
11.4 0.49404
11.42 0.4813261
11.44 0.5511809
11.46 0.5491351
11.48 0.4785654
11.5 0.4773355
11.52 0.7797593
11.54 0.487314
11.56 0.482856
11.58 0.4705576
11.6 0.4817159
11.62 0.4571652
11.64 0.4662082
11.66 0.4676
11.68 0.4807025
11.7 0.4769957
11.72 0.4712745
11.74 0.8432384
11.76 0.8519979
11.78 0.4901018
11.8 0.8452513
11.82 1.302335
11.84 0.4722821
11.86 0.4780685
11.88 0.4843816
11.9 0.5004496
11.92 0.4710359
11.94 0.4674931
11.96 0.5268303
11.98 0.4885178
12 0.7542711
12.02 0.5635602
12.04 0.8382422
12.06 0.5615159
12.08 0.5594864
12.1 0.4597283
12.12 0.5930219
12.14 0.4924678
12.16 0.8953629
12.18 0.5504772
12.2 0.5512488
12.22 0.4885185
12.24 0.499525
12.26 0.5009246
12.28 0.4603803
12.3 0.4979456
12.32 0.5041825
12.34 0.5967829
12.36 0.9958041
12.38 0.4756308
12.4 0.8354336
12.42 0.5102207
12.44 0.5142956
12.46 0.9661905
12.48 1.099863
12.5 1.142716
12.52 0.8138489
12.54 0.7876711
12.56 0.9532842
12.58 0.5038105
12.6 0.4679741
12.62 0.4665834
12.64 0.4802345
12.66 0.4707712
12.68 0.4549727
12.7 0.475105
12.72 0.4622223
12.74 0.4644618
12.76 0.4869552
12.78 0.4594828
12.8 0.4704784
12.82 0.4497221
12.84 0.4551373
12.86 0.4535418
12.88 0.4726785
12.9 0.4559327
12.92 0.4464864
12.94 0.4677072
12.96 0.4769955
12.98 0.463708
13 0.4686682
13.02 0.4547802
13.04 0.4561802
13.06 0.477179
13.08 0.4830109
13.1 0.4851291
13.12 0.4860555
13.14 0.4796616
13.16 0.4773364
13.18 0.4741842
13.2 0.4603804
13.22 0.4522169
13.24 0.4636811
13.26 0.52357
13.28 0.4828569
13.3 0.4718049
13.32 0.4613567
13.34 0.46076
13.36 0.4707707
13.38 0.4648925
13.4 0.4772057
13.42 0.5022448
13.44 0.4802865
13.46 0.4404821
13.48 0.4524653
13.5 0.4707713
13.52 0.4308997
13.54 0.4639508
13.56 0.4654568
13.58 0.4682677
13.6 0.4556585
13.62 0.4668243
13.64 0.4637614
13.66 0.4532107
13.68 0.4723872
13.7 0.459157
13.72 0.4721502
13.74 0.4622772
13.76 0.4778598
13.78 0.4561802
13.8 0.4521337
13.82 0.4697344
13.84 0.4651345
13.86 0.468615
13.88 0.486672
13.9 0.4556856
13.92 0.4705848
13.94 0.4661811
13.96 0.4791135
13.98 0.494217
14 0.4725991
14.02 0.4816637
14.04 0.5364695
14.06 0.5303773
14.08 0.4803384
14.1 0.4714075
14.12 0.5215837
14.14 0.4815089
14.16 0.4776244
14.18 0.4744205
14.2 0.4546694
14.22 0.466931
14.24 0.4563443
14.26 0.4550006
14.28 0.466852
14.3002 0.463924
14.3202 0.4579846
14.3402 0.4560977
14.3602 0.4748951
14.3802 0.461004
14.4002 0.470531
14.4202 0.4836837
14.4402 0.4407672
14.4602 0.4698139
14.4802 0.4592931
14.5002 0.4408514
14.5202 0.4661275
14.5402 0.4706644
14.5602 0.4504724
14.5802 0.4697606
14.6002 0.468215
14.6202 0.4589388
14.6402 0.4544772
14.6602 0.4491386
14.6802 0.4548078
14.7002 0.468108
14.7202 0.4675474
14.7402 0.4473254
14.7602 0.4501393
14.7802 0.4639774
14.8002 0.4627088
14.8202 0.4469903
14.8402 0.4604886
14.8602 0.4577386
14.8802 0.4544501
14.9002 0.4434518
14.9202 0.4600543
14.9402 0.4493324
14.9602 0.4711953
14.9802 0.4611126
15.0002 0.4586932
15.0202 0.4631144
15.0402 0.4780433
15.0602 0.4775459
15.0802 0.4693085
15.1002 0.4761569
15.1202 0.4690944
15.1402 0.4756313
15.1602 0.4559052
15.1802 0.4457864
15.2002 0.4516915
15.2202 0.4599456
15.2402 0.464327
15.2602 0.4725721
15.2802 0.4628446
15.3002 0.4846133
15.3202 0.4741835
15.3402 0.4385485
15.3602 0.4893104
15.3802 0.4677875
15.4002 0.4535965
15.4202 0.4853346
15.4402 0.4492495
15.4602 0.4690951
15.4802 0.4621955
15.5002 0.4838648
15.5202 0.4510543
15.5402 0.4797136
15.5602 0.4551374
15.5802 0.4738405
15.6002 0.4689882
15.6202 0.4800262
15.6402 0.4707977
15.6602 0.4620878
15.6802 0.5085272
15.7002 0.7803048
15.7202 0.4962104
15.7402 1.032788
15.7602 1.055272
15.7802 1.028372
15.8002 0.5024441
15.8202 0.4667975
15.8402 0.458176
15.8602 0.4542583
15.8802 0.4805466
15.9002 0.4707967
15.9202 0.8302406
15.9402 0.4740786
15.9602 0.4668241
15.9802 0.4613571
16.0002 0.4952022
16.0202 0.4592926
16.0402 0.4552474
16.0602 0.4657256
16.0802 0.4718578
16.1002 0.4557692
16.1202 0.4917822
16.1402 0.4687484
16.1602 0.4677074
16.1802 0.5235695
16.2002 0.4484972
16.2202 0.4519954
16.2402 0.4895914
16.2602 0.4461219
16.2802 0.4917569
16.3002 0.497016
16.3202 0.463249
16.3402 0.4697339
16.3602 0.4750265
16.3802 0.4551097
16.4002 0.4628984
16.4202 0.4611127
16.4402 0.4601359
16.4602 0.4854377
16.4802 0.485258
16.5002 0.4559333
16.5202 0.4709029
16.5402 0.4886976
16.5602 0.4560975
16.5802 0.5053958
16.6002 0.4993497
16.6202 0.4834772
16.6402 0.4855922
16.6602 0.472917
16.6802 0.4697073
16.7002 0.4789048
16.7202 0.4595915
16.7402 0.4784874
16.7602 0.4803377
16.7802 0.4671463
16.8002 0.4916555
16.8202 0.4709034
16.8402 0.4736566
16.8602 0.4928237
16.8802 0.4680009
16.9002 0.4710358
16.9202 0.4700266
16.9402 0.4589663
16.9602 0.4616547
16.9802 0.4803641
17.0002 0.4422098
17.0202 0.4727842
17.0402 0.4644894
17.0602 0.4671453
17.0802 0.4855148
17.1002 0.4491387
17.1202 0.480884
17.1402 0.4742625
17.1602 0.4648658
17.1802 0.4456736
17.2002 0.4708766
17.2202 0.4695212
17.2402 0.4616548
17.2602 0.4530733
17.2802 0.4459538
17.3002 0.463492
17.3202 0.4692544
17.3402 0.4531284
17.3602 0.4480514
17.3802 0.4557133
17.4002 0.4610041
17.4202 0.4630607
17.4402 0.4644622
17.4602 0.4423801
17.4802 0.4685621
17.5002 0.4490551
17.5202 0.4670379
17.5402 0.4579579
17.5602 0.4514976
17.5802 0.4707709
17.6002 0.4622228
17.6202 0.4628722
17.6402 0.4580665
17.6602 0.4639238
17.6802 0.4609766
17.7002 0.4758939
17.7202 0.4795313
17.7402 0.4543683
17.7602 0.4459822
17.7802 0.4601359
17.8002 0.4707441
17.8202 0.4653488
17.8402 0.4627364
17.8602 0.4573287
17.8802 0.4885952
17.9002 0.469947
17.9202 0.4631146
17.9402 0.4754997
17.9602 0.4638424
17.9802 0.4479398
18.0002 0.4729958
18.0202 0.4555484
18.0402 0.4594014
18.0602 0.4791923
18.0802 0.4600543
18.1002 0.464866
18.1202 0.4895401
18.1402 0.4691749
18.1602 0.4715401
18.1802 0.4827528
18.2002 0.4858245
18.2202 0.4798181
18.2402 0.4806767
18.2602 0.4639235
18.2802 0.4845874
18.3002 0.4729951
18.3202 0.4432265
18.3402 0.4539001
18.3602 0.4502503
18.3802 0.4441846
18.4002 0.476707
18.4202 0.468241
18.4402 0.4619791
18.4602 0.4644618
18.4802 0.4627637
18.5002 0.4524654
18.5202 0.4356897
18.5402 0.4756836
18.5602 0.4772841
18.5802 0.4847672
18.6002 0.4834251
18.6202 0.4736569
18.6402 0.461763
18.6602 0.464785
18.6802 0.4529349
18.7002 0.4591569
18.7202 0.4639503
18.7402 0.4816897
18.7602 0.4636806
18.7802 0.4728107
18.8002 0.4616544
18.8202 0.4567823
18.8402 0.4516909
18.8602 0.4613566
18.8802 0.4635187
18.9002 0.4635187
18.9202 0.4630884
18.9402 0.4740781
18.9602 0.471805
18.9802 0.4472977
19.0002 0.4703721
19.0202 0.442182
19.0402 0.4679205
19.0602 0.4431981
19.0802 0.448386
19.1002 0.4633035
19.1202 0.4543677
19.1402 0.452189
19.1602 0.4772317
19.1802 0.4869813
19.2002 0.4502499
19.2202 0.4665026
19.2402 0.4990741
19.2602 0.4594832
19.2802 0.4737349
19.3002 0.4692816
19.3202 0.4871082
19.3402 0.4706112
19.3602 0.449389
19.3802 0.4681078
19.4002 0.4739989
19.4202 0.4524928
19.4402 0.44334
19.4602 0.4602718
19.4802 0.4747106
19.5002 0.4861329
19.5202 0.4659934
19.5402 0.4638161
19.5602 0.4993498
19.5802 0.4757624
19.6002 0.4490545
19.6202 0.4831923
19.6402 0.9027734
19.6602 0.4525757
19.6802 0.4835541
19.7002 0.4702655
19.7202 0.4789831
19.7402 0.4641393
19.7602 0.4740515
19.7802 0.4507213
19.8002 0.4974435
19.8202 0.4794269
19.8402 0.4736293
19.8602 0.4937612
19.8802 0.5040085
19.9002 0.4897444
19.9202 0.4800257
19.9402 0.501623
19.9602 0.4699467
19.9802 0.7717998
&
@target G0.S2
@type xy
0 2.573043
0.02 3.567278
0.04 3.084579
0.06 2.562074
0.08 2.757122
0.1 2.431316
0.12 1.200615
0.14 0.8818439
0.16 3.26405
0.18 1.86715
0.2 0.4636274
0.22 0.4622231
0.24 0.4465982
0.26 0.4522169
0.28 0.4384633
0.3 0.4552749
0.32 0.4573838
0.34 0.4297961
0.36 0.4532939
0.38 0.4731272
0.4 0.4764717
0.42 0.4614106
0.44 0.4555489
0.46 0.4449998
0.48 0.4831669
0.5 0.4709827
0.52 0.4493606
0.54 0.450999
0.56 0.4518018
0.58 0.4618443
0.6 0.4665025
0.62 0.4657789
0.64 0.455796
0.66 0.4513863
0.68 0.442973
0.7 0.4537892
0.72 0.467172
0.74 0.4669584
0.76 0.4449999
0.78 0.4572469
0.8 0.450139
0.82 0.4671725
0.84 0.4684278
0.86 0.4583121
0.88 0.4387768
0.9 0.4653497
0.92 0.4418991
0.94 0.452051
0.96 0.4630873
0.98 0.4477999
1 0.4532663
1.02 0.471858
1.04 0.4478
1.06 0.4662891
1.08 0.4517742
1.1 0.4566178
1.12 0.4675467
1.14 0.441984
1.16 0.4616809
1.18 0.4447751
1.2 0.4526588
1.22 0.4550546
1.24 0.4526036
1.26 0.4656179
1.28 0.4784092
1.3 0.4479117
1.32 0.4669319
1.34 0.4523827
1.36 0.4507211
1.38 0.4513036
1.4 0.4478284
1.42 0.4648921
1.44 0.442521
1.46 0.4655646
1.48 0.459565
1.5 0.4676272
1.52 0.4605702
1.54 0.4655369
1.56 0.4538999
1.58 0.4443814
1.6 0.4583392
1.62 0.4607876
1.64 0.4549174
1.66 0.4501393
1.68 0.465242
1.7 0.4497501
1.72 0.4616545
1.74 0.4599997
1.76 0.4511379
1.78 0.4571927
1.8 0.4665028
1.82 0.4650536
1.84 0.4520503
1.86 0.4757362
1.88 0.4524657
1.9 0.4590479
1.92 0.4540095
1.94 0.4848193
1.96 0.416503
1.98 0.4534312
2 0.4494441
2.02 0.4549996
2.04 0.4621141
2.06 0.4678674
2.08 0.4482467
2.1 0.4615999
2.12 0.4326956
2.14 0.4543953
2.16 0.4654568
2.18 0.463196
2.2 0.4611671
2.22 0.4680013
2.24 0.4638431
2.26 0.4501389
2.28 0.4567822
2.3 0.4467936
2.32 0.4521332
2.34 0.456618
2.36 0.4659666
2.38 0.4579848
2.4 0.4597282
2.42 0.4677875
2.44 0.4618985
2.46 0.4464865
2.48 0.4369211
2.5 0.4654031
2.52 0.4566185
2.54 0.4476043
2.56 0.4489155
2.58 0.4575481
2.6 0.4482469
2.62 0.461438
2.64 0.4500557
2.66 0.4558511
2.68 0.4227587
2.7 0.4293596
2.72 0.4458141
2.74 0.4391466
2.76 0.4370641
2.78 0.4554389
2.8 0.4451403
2.82 0.4612209
2.84 0.4592384
2.86 0.441135
2.88 0.465483
2.9 0.4552749
2.92 0.452327
2.94 0.4552473
2.96 0.4531278
2.98 0.4463744
3 0.4523829
3.02 0.4149095
3.04 0.4659939
3.06 0.4422103
3.08 0.4430008
3.1 0.4724664
3.12 0.4376358
3.14 0.4654031
3.16 0.4665026
3.18 0.4609497
3.2 0.4446621
3.22 0.4246763
3.24 0.4566455
3.26 0.4640582
3.28 0.4639233
3.3 0.4648119
3.32 0.4522167
3.34 0.4691487
3.36 0.4273178
3.38 0.4578209
3.4 0.4605156
3.42 0.4444381
3.44 0.4584212
3.46 0.4162028
3.48 0.438577
3.5 0.4532104
3.52 0.4661815
3.54 0.4455613
3.56 0.4494722
3.58 0.462034
3.6 0.4650538
3.62 0.4601358
3.64 0.4682688
3.66 0.459619
3.68 0.4613292
3.7 0.4509432
3.72 0.4616815
3.74 0.4500001
3.76 0.4512762
3.78 0.4688808
3.8 0.4599455
3.82 0.4250592
3.84 0.4492771
3.86 0.4643814
3.88 0.4181208
3.9 0.4567551
3.92 0.4677879
3.94 0.433359
3.96 0.4446343
3.98 0.4271125
4 0.4593744
4.02 0.4327524
4.04 0.4331568
4.06 0.4605429
4.08 0.4698404
4.1 0.4539823
4.12 0.4507216
4.14 0.4414179
4.16 0.4509989
4.18 0.4592932
4.2 0.4594836
4.22 0.4590754
4.24 0.4546973
4.26 0.4186586
4.28 0.4554666
4.3 0.4539818
4.32 0.464354
4.34 0.4444377
4.36 0.4534314
4.38 0.4470456
4.4 0.4424362
4.42 0.4644084
4.44 0.4450561
4.46 0.4457855
4.48 0.4487768
4.5 0.4493054
4.52 0.4168037
4.54 0.4601087
4.56 0.4420688
4.58 0.466101
4.6 0.4399151
4.62 0.4547802
4.64 0.4128862
4.66 0.4149996
4.68 0.4591563
4.7 0.4464575
4.72 0.4396877
4.74 0.4191957
4.76 0.4499721
4.78 0.4439875
4.8 0.4451405
4.82 0.4225516
4.84 0.4205055
4.86 0.4631956
4.88 0.4510265
4.9 0.4596466
4.92 0.4597284
4.94 0.4404541
4.96 0.4613294
4.98 0.4491659
5 0.4859522
5.02 0.462763
5.04 0.4613841
5.06 0.4616549
5.08 0.4600545
5.1 0.4574925
5.12 0.4645423
5.14 0.4446909
5.16 0.4532106
5.18 0.4661005
5.2 0.45544
5.22 0.4533488
5.24 0.4485811
5.26 0.4590209
5.28 0.4541198
5.3 0.4568641
5.32 0.4458141
5.34 0.45412
5.36 0.4446902
5.38 0.4324644
5.4 0.4638424
5.42 0.4531556
5.44 0.4250287
5.46 0.4390043
5.48 0.4561803
5.5 0.4395736
5.52 0.4269955
5.54 0.4197915
5.56 0.4619797
5.58 0.4453647
5.6 0.4722558
5.62 0.4334171
5.64 0.4262921
5.66 0.4563446
5.68 0.4576569
5.7 0.4453368
5.72 0.4565905
5.74 0.4589389
5.76 0.4573286
5.78 0.4571108
5.8 0.4553569
5.82 0.4357461
5.84 0.4531001
5.86 0.4416735
5.88 0.4460103
5.9 0.4477447
5.92 0.4339355
5.94 0.4107924
5.96 0.4376357
5.98 0.4560702
6 0.4557685
6.02 0.4522718
6.04 0.4444655
6.06 0.4622233
6.08 0.4627096
6.1 0.4355171
6.12 0.4259396
6.14 0.458394
6.16 0.4562075
6.18 0.4598372
6.2 0.4422099
6.22 0.4571927
6.24 0.462979
6.26 0.4481351
6.28 0.4474931
6.3 0.440908
6.32 0.4624663
6.34 0.4773101
6.36 0.4627632
6.38 0.4540372
6.4 0.4371213
6.42 0.4374068
6.44 0.4587209
6.46 0.4672524
6.48 0.4468504
6.5 0.4489148
6.52 0.4543676
6.54 0.4607055
6.56 0.4611669
6.58 0.4575203
6.6 0.465672
6.62 0.4688273
6.64 0.4508043
6.66 0.4748159
6.68 0.4628714
6.7 0.4501946
6.72 0.4600275
6.74 0.4725204
6.76 0.4534586
6.78 0.4577389
6.8 0.4465418
6.82 0.4364922
6.84 0.4391182
6.86 0.4454487
6.88 0.4568919
6.9 0.448497
6.92 0.4648925
6.94 0.4487201
6.96 0.4577387
6.98 0.4567816
7 0.454753
7.02 0.4522721
7.04 0.4485814
7.06 0.4398578
7.08 0.4420968
7.1 0.4537347
7.12 0.4538997
7.14 0.4627364
7.16 0.4364345
7.18 0.4572476
7.2 0.4593743
7.22 0.4472975
7.24 0.4241758
7.26 0.4479676
7.28 0.4490824
7.3 0.4413901
7.32 0.4668236
7.34 0.4346263
7.36 0.4592928
7.38 0.4578482
7.4 0.4661006
7.42 0.4657787
7.44 0.4631948
7.46 0.4613293
7.48 0.4476605
7.5 0.446486
7.52 0.4782781
7.54 0.4622769
7.56 0.4540099
7.58 0.4760516
7.6 0.4603803
7.62 0.4607874
7.64 0.4344248
7.66 0.4483578
7.68 0.4612213
7.7 0.4690949
7.72 0.4484974
7.74 0.4631956
7.76 0.4513871
7.78 0.4555209
7.8 0.419315
7.82 0.4583392
7.84 0.4562348
7.86 0.4610856
7.88 0.4278435
7.9 0.4596189
7.92 0.4385768
7.94 0.4362908
7.96 0.4561798
7.98 0.4470459
8 0.4279311
8.02 0.4265268
8.04 0.4468222
8.06 0.4357749
8.08 0.4541477
8.1 0.4470184
8.12 0.4589661
8.14 0.4518848
8.16 0.466208
8.18 0.4445502
8.2 0.4577663
8.22 0.4466265
8.24 0.4502504
8.26 0.4641661
8.28 0.4460378
8.3 0.4092979
8.32 0.4534591
8.34 0.4459262
8.36 0.4467939
8.38 0.4406248
8.4 0.4467938
8.42 0.4561803
8.44 0.4355744
8.46 0.4532107
8.48 0.4187479
8.5 0.4559058
8.52 0.4484973
8.54 0.444185
8.56 0.4593471
8.58 0.4151507
8.6 0.4081059
8.62 0.4159625
8.64 0.4689077
8.66 0.4522718
8.68 0.4585304
8.7 0.4527967
8.72 0.4315962
8.74 0.4691486
8.76 0.4554395
8.78 0.4591565
8.8 0.4583932
8.82 0.4517466
8.84 0.4607057
8.86 0.4552473
8.88 0.4490547
8.9 0.4677874
8.92 0.4676
8.94 0.4573289
8.96 0.4213376
8.98 0.4527139
9 0.4579027
9.02 0.4570567
9.04 0.4745787
9.06 0.4629796
9.08 0.4229066
9.1 0.4576842
9.12 0.4554388
9.14 0.4602712
9.16 0.4452531
9.18 0.4537072
9.2 0.4493327
9.22 0.4480231
9.24 0.4713281
9.26 0.4693345
9.28 0.4525762
9.3 0.4563448
9.32 0.4534588
9.34 0.4557682
9.36 0.4391751
9.38 0.4474649
9.4 0.4513043
9.42 0.4388905
9.44 0.450388
9.46 0.4445785
9.48 0.4446628
9.5 0.4563169
9.52 0.4555767
9.54 0.4489436
9.56 0.4552749
9.58 0.4533489
9.6 0.4494721
9.62 0.4052458
9.64 0.4151505
9.66 0.435
9.68 0.4539819
9.7 0.4181206
9.72 0.4498333
9.74 0.4572468
9.76 0.4511374
9.78 0.4513869
9.8 0.4601633
9.82 0.439261
9.84 0.4640315
9.86 0.4623311
9.88 0.4581759
9.9 0.452604
9.92 0.4727843
9.94 0.4620336
9.96 0.4400283
9.98 0.4425494
10 0.4568098
10.02 0.4450562
10.04 0.4345693
10.06 0.4533761
10.08 0.4579845
10.1 0.4691748
10.12 0.456864
10.14 0.445814
10.16 0.4504995
10.18 0.4503886
10.2 0.4549178
10.22 0.4504999
10.24 0.4446346
10.26 0.4615193
10.28 0.4523547
10.3 0.4484975
10.32 0.4671458
10.34 0.4589389
10.36 0.4705847
10.38 0.4557131
10.4 0.465323
10.42 0.46038
10.44 0.45467
10.46 0.4659668
10.48 0.4662076
10.5 0.4532658
10.52 0.4394881
10.54 0.4469337
10.56 0.452769
10.58 0.4524654
10.6 0.4623854
10.62 0.4631961
10.64 0.439943
10.66 0.460706
10.68 0.4481906
10.7 0.4683482
10.72 0.4501104
10.74 0.4629794
10.76 0.4615191
10.78 0.4536792
10.8 0.4554667
10.82 0.4478002
10.84 0.4667442
10.86 0.4531278
10.88 0.4621151
10.9 0.4659399
10.92 0.4553294
10.94 0.4495829
10.96 0.4546423
10.98 0.4727314
11 0.4645967
11.02 0.4567822
11.04 0.4532942
11.06 0.4502772
11.08 0.454862
11.1 0.4471574
11.12 0.4714602
11.14 0.4656439
11.16 0.453293
11.18 0.459075
11.2 0.4605428
11.22 0.4655642
11.24 0.4648921
11.26 0.4627092
11.28 0.4568914
11.3 0.4671186
11.32 0.4603802
11.34 0.4265269
11.36 0.444466
11.38 0.4505828
11.4 0.4418997
11.42 0.4344248
11.44 0.4324638
11.46 0.4388905
11.48 0.4531557
11.5 0.4372927
11.52 0.442041
11.54 0.4624393
11.56 0.457056
11.58 0.4550002
11.6 0.4641395
11.62 0.4444654
11.64 0.4597826
11.66 0.4579572
11.68 0.456016
11.7 0.4040114
11.72 0.4431139
11.74 0.4540374
11.76 0.4508038
11.78 0.4088396
11.8 0.4613568
11.82 0.4638428
11.84 0.4543126
11.86 0.442097
11.88 0.4501663
11.9 0.4460388
11.92 0.4551096
11.94 0.4427479
11.96 0.461411
11.98 0.454395
12 0.4632763
12.02 0.4439594
12.04 0.4387476
12.06 0.462655
12.08 0.4610039
12.1 0.4401138
12.12 0.4553569
12.14 0.464624
12.16 0.4567552
12.18 0.4488044
12.2 0.4579306
12.22 0.4475489
12.24 0.4661811
12.26 0.4464021
12.28 0.4442406
12.3 0.4547804
12.32 0.4441003
12.34 0.4237041
12.36 0.4242941
12.38 0.4320301
12.4 0.4524929
12.42 0.4559331
12.44 0.4357469
12.46 0.4483576
12.48 0.4589665
12.5 0.4652414
12.52 0.4539276
12.54 0.4607332
12.56 0.4659394
12.58 0.4497215
12.6 0.4530729
12.62 0.4495829
12.64 0.4501668
12.66 0.4358331
12.68 0.435115
12.7 0.4529351
12.72 0.468535
12.74 0.4534863
12.76 0.4526036
12.78 0.44238
12.8 0.4570833
12.82 0.4577665
12.84 0.4516082
12.86 0.4190764
12.88 0.4533491
12.9 0.4362052
12.92 0.4356891
12.94 0.4031131
12.96 0.4510543
12.98 0.4339352
13 0.4393744
13.02 0.4304354
13.04 0.4339934
13.06 0.4403687
13.08 0.4393455
13.1 0.4609227
13.12 0.4522442
13.14 0.4547806
13.16 0.4434244
13.18 0.4587217
13.2 0.4646775
13.22 0.4609497
13.24 0.4562072
13.26 0.4648925
13.28 0.4654299
13.3 0.4579577
13.32 0.4505827
13.34 0.4481635
13.36 0.4573295
13.38 0.4661813
13.4 0.4371207
13.42 0.4602162
13.44 0.4487204
13.46 0.4641925
13.48 0.4782521
13.5 0.4457858
13.52 0.4406248
13.54 0.4518027
13.56 0.4495838
13.58 0.4549176
13.6 0.4571108
13.62 0.4377787
13.64 0.4570009
13.66 0.4577391
13.68 0.4426622
13.7 0.4693345
13.72 0.4364342
13.74 0.442521
13.76 0.464354
13.78 0.4513036
13.8 0.4441004
13.82 0.4463183
13.84 0.4628447
13.86 0.4564537
13.88 0.4578758
13.9 0.4702392
13.92 0.4428886
13.94 0.4611667
13.96 0.4563438
13.98 0.4600279
14 0.4628172
14.02 0.4512478
14.04 0.4653226
14.06 0.4535969
14.08 0.4491376
14.1 0.4588026
14.12 0.4541202
14.14 0.4607064
14.16 0.4570003
14.18 0.4564265
14.2 0.4427472
14.22 0.4601091
14.24 0.4432831
14.26 0.4624665
14.28 0.459619
14.3002 0.449054
14.3202 0.4417302
14.3402 0.4499448
14.3602 0.4429727
14.3802 0.4096946
14.4002 0.4129472
14.4202 0.4458699
14.4402 0.4639509
14.4602 0.4672793
14.4802 0.4671988
14.5002 0.4534312
14.5202 0.4464865
14.5402 0.4441282
14.5602 0.4623315
14.5802 0.4510543
14.6002 0.4627091
14.6202 0.462845
14.6402 0.4530726
14.6602 0.4349139
14.6802 0.4410498
14.7002 0.456782
14.7202 0.4534864
14.7402 0.4522444
14.7602 0.4337332
14.7802 0.4567823
14.8002 0.4616546
14.8202 0.4407094
14.8402 0.4437903
14.8602 0.4492497
14.8802 0.4414178
14.9002 0.4582848
14.9202 0.4541201
14.9402 0.4670376
14.9602 0.4174628
14.9802 0.4403124
15.0002 0.4663415
15.0202 0.4272
15.0402 0.4450001
15.0602 0.4457866
15.0802 0.4627365
15.1002 0.4484975
15.1202 0.4570005
15.1402 0.4441
15.1602 0.4436778
15.1802 0.4620877
15.2002 0.4503614
15.2202 0.4594025
15.2402 0.4390046
15.2602 0.4295638
15.2802 0.4680009
15.3002 0.4530729
15.3202 0.4579308
15.3402 0.4530179
15.3602 0.4383492
15.3802 0.4546981
15.4002 0.4516081
15.4202 0.4524657
15.4402 0.45183
15.4602 0.4356026
15.4802 0.4523828
15.5002 0.4632496
15.5202 0.4675735
15.5402 0.4242935
15.5602 0.4510823
15.5802 0.4383496
15.6002 0.4357462
15.6202 0.4557687
15.6402 0.4567551
15.6602 0.4637346
15.6802 0.4480235
15.7002 0.4506934
15.7202 0.4469065
15.7402 0.4279313
15.7602 0.4124321
15.7802 0.4229073
15.8002 0.4490544
15.8202 0.4165929
15.8402 0.4570286
15.8602 0.435517
15.8802 0.4352016
15.9002 0.4406241
15.9202 0.4562074
15.9402 0.4392599
15.9602 0.4400569
15.9802 0.4688818
16.0002 0.4597279
16.0202 0.4470454
16.0402 0.4620341
16.0602 0.453128
16.0802 0.4530453
16.1002 0.469707
16.1202 0.4640578
16.1402 0.45401
16.1602 0.4454772
16.1802 0.4607055
16.2002 0.4420973
16.2202 0.4622229
16.2402 0.4532377
16.2602 0.4631683
16.2802 0.4606794
16.3002 0.4465982
16.3202 0.4571923
16.3402 0.4522168
16.3602 0.4661809
16.3802 0.4510541
16.4002 0.4597825
16.4202 0.4601359
16.4402 0.4623045
16.4602 0.4304066
16.4802 0.4600546
16.5002 0.4153909
16.5202 0.4311615
16.5402 0.433849
16.5602 0.4431987
16.5802 0.4586396
16.6002 0.4299128
16.6202 0.4274926
16.6402 0.4631143
16.6602 0.4469899
16.6802 0.4701329
16.7002 0.453817
16.7202 0.4555489
16.7402 0.4555211
16.7602 0.4665029
16.7802 0.4613295
16.8002 0.4568645
16.8202 0.4634643
16.8402 0.4540371
16.8602 0.4634658
16.8802 0.4570828
16.9002 0.4483299
16.9202 0.4585573
16.9402 0.4618987
16.9602 0.4619795
16.9802 0.4450847
17.0002 0.4644619
17.0202 0.4339356
17.0402 0.4540098
17.0602 0.452355
17.0802 0.444747
17.1002 0.4607059
17.1202 0.4511371
17.1402 0.4601088
17.1602 0.4662616
17.1802 0.4574386
17.2002 0.4308712
17.2202 0.4483856
17.2402 0.4583944
17.2602 0.4664223
17.2802 0.4513592
17.3002 0.4568647
17.3202 0.4571654
17.3402 0.435201
17.3602 0.4645966
17.3802 0.4521614
17.4002 0.4537898
17.4202 0.4625198
17.4402 0.4517193
17.4602 0.4507213
17.4802 0.4599452
17.5002 0.444888
17.5202 0.476943
17.5402 0.464462
17.5602 0.4656711
17.5802 0.4530731
17.6002 0.4576302
17.6202 0.4504169
17.6402 0.4596472
17.6602 0.4704786
17.6802 0.45522
17.7002 0.4553571
17.7202 0.435603
17.7402 0.4534591
17.7602 0.4428598
17.7802 0.4491377
17.8002 0.4605699
17.8202 0.4800258
17.8402 0.4572473
17.8602 0.4649197
17.8802 0.4440151
17.9002 0.4535962
17.9202 0.4033917
17.9402 0.4172526
17.9602 0.4356028
17.9802 0.4623311
18.0002 0.4557688
18.0202 0.453652
18.0402 0.4602716
18.0602 0.4452523
18.0802 0.451137
18.1002 0.4531276
18.1202 0.444663
18.1402 0.4514696
18.1602 0.4392316
18.1802 0.4470452
18.2002 0.4587209
18.2202 0.4500556
18.2402 0.4659939
18.2602 0.4614644
18.2802 0.4493324
18.3002 0.461113
18.3202 0.4706908
18.3402 0.4665834
18.3602 0.4613295
18.3802 0.4643548
18.4002 0.443649
18.4202 0.4499446
18.4402 0.4539824
18.4602 0.4464306
18.4802 0.4744735
18.5002 0.4706114
18.5202 0.448386
18.5402 0.458421
18.5602 0.453348
18.5802 0.4510537
18.6002 0.4615737
18.6202 0.4370643
18.6402 0.4432266
18.6602 0.4424363
18.6802 0.4627635
18.7002 0.4504715
18.7202 0.4637616
18.7402 0.4484968
18.7602 0.4509436
18.7802 0.4645976
18.8002 0.4605703
18.8202 0.4547807
18.8402 0.4465418
18.8602 0.4587483
18.8802 0.4506935
18.9002 0.4304942
18.9202 0.4628443
18.9402 0.4512204
18.9602 0.4375498
18.9802 0.4618981
19.0002 0.4582854
19.0202 0.4568644
19.0402 0.4444378
19.0602 0.4494715
19.0802 0.4627635
19.1002 0.4605159
19.1202 0.4396021
19.1402 0.4522446
19.1602 0.4665297
19.1802 0.4459541
19.2002 0.471301
19.2202 0.4592113
19.2402 0.4682678
19.2602 0.4433398
19.2802 0.4809366
19.3002 0.4690947
19.3202 0.4461787
19.3402 0.4452247
19.3602 0.4315954
19.3802 0.4654834
19.4002 0.4513036
19.4202 0.4437626
19.4402 0.4626825
19.4602 0.4528522
19.4802 0.4460099
19.5002 0.4384065
19.5202 0.4593749
19.5402 0.4560151
19.5602 0.4623044
19.5802 0.4624113
19.6002 0.4498056
19.6202 0.4603803
19.6402 0.4574105
19.6602 0.4355744
19.6802 0.4623851
19.7002 0.4579845
19.7202 0.4669318
19.7402 0.4589123
19.7602 0.4611132
19.7802 0.4593743
19.8002 0.4496945
19.8202 0.4398583
19.8402 0.4562074
19.8602 0.4416167
19.8802 0.4468219
19.9002 0.442069
19.9202 0.4612209
19.9402 0.4685081
19.9602 0.4699466
19.9802 0.4642196
&
@target G0.S3
@type xy
0 3.385137
0.02 3.972978
0.04 2.969532
0.06 2.390994
0.08 4.885903
0.1 4.290997
0.12 5.471735
0.14 5.208959
0.16 3.295095
0.18 3.560372
0.2 2.651391
0.22 3.014
0.24 2.27219
0.26 3.740458
0.28 2.605283
0.3 3.543163
0.32 3.996166
0.34 2.871667
0.36 3.998308
0.38 4.301634
0.4 3.061311
0.42 3.748466
0.44 2.592422
0.46 2.439621
0.48 2.766175
0.5 3.867797
0.52 3.80611
0.54 3.53758
0.56 3.423628
0.58 4.105147
0.6 4.222078
0.62 5.389882
0.64 4.96238
0.66 6.090743
0.68 4.718251
0.7 4.00772
0.72 3.121354
0.74 2.885073
0.76 3.024148
0.78 2.556266
0.8 3.601687
0.82 2.725472
0.84 3.948953
0.86 3.347328
0.88 3.206969
0.9 2.014652
0.92 2.748026
0.94 4.647244
0.96 5.071657
0.98 4.757591
1 3.493798
1.02 4.198946
1.04 3.119603
1.06 4.057379
1.08 4.446552
1.1 4.479763
1.12 3.80835
1.14 4.126987
1.16 3.635056
1.18 4.330349
1.2 3.018182
1.22 2.953727
1.24 3.203068
1.26 3.023987
1.28 3.111584
1.3 4.468341
1.32 1.881177
1.34 1.643267
1.36 1.82476
1.38 2.242353
1.4 2.555787
1.42 1.5007
1.44 1.277087
1.46 1.479205
1.48 0.905055
1.5 2.692907
1.52 4.036651
1.54 4.169595
1.56 2.960832
1.58 3.221949
1.6 2.79749
1.62 3.392651
1.64 3.268065
1.66 2.805734
1.68 3.086284
1.7 2.933701
1.72 2.476318
1.74 1.663716
1.76 1.937201
1.78 2.876682
1.8 2.695496
1.82 3.066536
1.84 3.864101
1.86 2.409165
1.88 2.018278
1.9 2.129284
1.92 1.903825
1.94 1.785259
1.96 2.282729
1.98 1.69961
2 1.987787
2.02 2.598601
2.04 3.071107
2.06 2.2003
2.08 0.7600326
2.1 0.4608139
2.12 0.4970415
2.14 0.4719375
2.16 0.4684286
2.18 0.4624393
2.2 0.4635196
2.22 0.4585024
2.24 0.5229006
2.26 0.4517743
2.28 0.4877751
2.3 0.4856434
2.32 0.4830367
2.34 0.4482188
2.36 0.4461221
2.38 0.4319139
2.4 0.4751057
2.42 0.4689087
2.44 0.4676004
2.46 0.4521893
2.48 0.4766813
2.5 0.4565091
2.52 0.4623314
2.54 0.4718577
2.56 0.4242932
2.58 0.4767075
2.6 0.462412
2.62 0.464785
2.64 0.4637077
2.66 0.4631419
2.68 0.4852837
2.7 0.4564537
2.72 0.4628449
2.74 0.4475216
2.76 0.4702662
2.78 0.4468498
2.8 0.4618716
2.82 0.4658593
2.84 0.4616545
2.86 0.4436775
2.88 0.4719634
2.9 0.4487202
2.92 0.4559056
2.94 0.4629528
2.96 0.4412767
2.98 0.4549178
3 0.4659941
3.02 0.4559877
3.04 0.4663961
3.06 0.4591563
3.08 0.4608954
3.1 0.4627634
3.12 0.4686949
3.14 0.4447751
3.16 0.4631962
3.18 0.464166
3.2 0.4432548
3.22 0.4477436
3.24 0.4373783
3.26 0.4550547
3.28 0.4588299
3.3 0.4666096
3.32 0.473788
3.34 0.4627634
3.36 0.4594835
3.38 0.4722551
3.4 0.4437622
3.42 0.4658588
3.44 0.4598365
3.46 0.4603535
3.48 0.4534588
3.5 0.4667172
3.52 0.4538995
3.54 0.4602989
3.56 0.4771532
3.58 0.4642468
3.6 0.4471293
3.62 0.4572468
3.64 0.4613837
3.66 0.4560978
3.68 0.4692014
3.7 0.4656183
3.72 0.4550003
3.74 0.4618973
3.76 0.4494997
3.78 0.44573
3.8 0.4402844
3.82 0.4460942
3.84 0.4477164
3.86 0.4663419
3.88 0.4700263
3.9 0.4560976
3.92 0.4512756
3.94 0.4455896
3.96 0.459728
3.98 0.4739725
4 0.4731544
4.02 0.4546158
4.04 0.4548078
4.06 0.4557687
4.08 0.4417293
4.1 0.4577389
4.12 0.4572201
4.14 0.4674933
4.16 0.4466827
4.18 0.4651346
4.2 0.4589663
4.22 0.4639236
4.24 0.4588303
4.26 0.4622227
4.28 0.4635195
4.3 0.4564537
4.32 0.4568644
4.34 0.4623308
4.36 0.4574928
4.38 0.4521334
4.4 0.4612218
4.42 0.4311032
4.44 0.458721
4.46 0.4662889
4.48 0.4369204
4.5 0.4516907
4.52 0.4615735
4.54 0.4511378
4.56 0.4478003
4.58 0.4548078
4.6 0.4555487
4.62 0.459375
4.64 0.4508876
4.66 0.4661013
4.68 0.4428316
4.7 0.4572206
4.72 0.4527966
4.74 0.45489
4.76 0.4455052
4.78 0.4384351
4.8 0.4435369
4.82 0.450583
4.84 0.4675994
4.86 0.4707969
4.88 0.4478009
4.9 0.425353
4.92 0.4035151
4.94 0.4659669
4.96 0.4440997
4.98 0.4600804
5 0.4497222
5.02 0.4506935
5.04 0.4565352
5.06 0.4531277
5.08 0.466074
5.1 0.4364348
5.12 0.4622225
5.14 0.4762617
5.16 0.4682414
5.18 0.4672535
5.2 0.4496106
5.22 0.4677072
5.24 0.4611398
5.26 0.4496661
5.28 0.4487205
5.3 0.4553293
5.32 0.43454
5.34 0.4579842
5.36 0.4568921
5.38 0.4543681
5.4 0.4712223
5.42 0.4642735
5.44 0.4706915
5.46 0.4628985
5.48 0.439772
5.5 0.4540378
5.52 0.4572203
5.54 0.4425216
5.56 0.4710091
5.58 0.4610313
5.6 0.4531557
5.62 0.4441002
5.64 0.4650268
5.66 0.4635999
5.68 0.4700004
5.7 0.4692819
5.72 0.4380351
5.74 0.4609771
5.76 0.4464583
5.78 0.4480232
5.8 0.4621154
5.82 0.4380064
5.84 0.4649997
5.86 0.4470461
5.88 0.4535689
5.9 0.462736
5.92 0.4498054
5.94 0.4613838
5.96 0.450472
5.98 0.4431989
6 0.4550551
6.02 0.4452811
6.04 0.4163533
6.06 0.4305232
6.08 0.4519127
6.1 0.4430859
6.12 0.4413897
6.14 0.4605978
6.16 0.4555759
6.18 0.4659934
6.2 0.4631139
6.22 0.4498331
6.24 0.4553571
6.26 0.465671
6.28 0.455522
6.3 0.4400564
6.32 0.4605162
6.34 0.4482463
6.36 0.4645428
6.38 0.3971147
6.4 0.4565361
6.42 0.4492497
6.44 0.4707704
6.46 0.4535969
6.48 0.4561247
6.5 0.4458132
6.52 0.457684
6.54 0.4557959
6.56 0.4500552
6.58 0.4650003
6.6 0.4562345
6.62 0.4614386
6.64 0.4204168
6.66 0.4153613
6.68 0.4416729
6.7 0.4473812
6.72 0.426791
6.74 0.4434241
6.76 0.4315094
6.78 0.4162024
6.8 0.4170131
6.82 0.4066328
6.84 0.4496112
6.86 0.465537
6.88 0.457957
6.9 0.4559324
6.92 0.4484135
6.94 0.4589661
6.96 0.4346255
6.98 0.4076148
7 0.4477444
7.02 0.4602177
7.04 0.439688
7.06 0.4602994
7.08 0.4183897
7.1 0.4441846
7.12 0.4373495
7.14 0.4385197
7.16 0.4286602
7.18 0.4614115
7.2 0.443339
7.22 0.424647
7.24 0.446375
7.26 0.4385765
7.28 0.4362912
7.3 0.4571922
7.32 0.4565904
7.34 0.4552199
7.36 0.4612482
7.38 0.4568917
7.4 0.4586388
7.42 0.4594023
7.44 0.4191062
7.46 0.4544231
7.48 0.4490827
7.5 0.4491378
7.52 0.4378652
7.54 0.4598645
7.56 0.4528799
7.58 0.4523821
7.6 0.4497216
7.62 0.4599452
7.64 0.452024
7.66 0.436606
7.68 0.4608145
7.7 0.4513045
7.72 0.4102136
7.74 0.4643807
7.76 0.4562345
7.78 0.44601
7.8 0.4509156
7.82 0.4579849
7.84 0.4304652
7.86 0.4477722
7.88 0.4588026
7.9 0.4470179
7.92 0.4295052
7.94 0.4354882
7.96 0.4285442
7.98 0.4424366
8 0.4547532
8.02 0.430262
8.04 0.4598369
8.06 0.4319151
8.08 0.437778
8.1 0.4087485
8.12 0.4479118
8.14 0.4528795
8.16 0.436635
8.18 0.4069701
8.2 0.4438744
8.22 0.4628983
8.24 0.4431985
8.26 0.4571103
8.28 0.44975
8.3 0.4602714
8.32 0.40939
8.34 0.4220484
8.36 0.4121289
8.38 0.4339927
8.4 0.4271412
8.42 0.4447751
8.44 0.4320295
8.46 0.4454497
8.48 0.4591565
8.5 0.4452525
8.52 0.4499163
8.54 0.4375783
8.56 0.4254706
8.58 0.4567274
8.6 0.4506936
8.62 0.4546149
8.64 0.4286612
8.66 0.4599188
8.68 0.4365204
8.7 0.4595112
8.72 0.4521337
8.74 0.416774
8.76 0.4279311
8.78 0.4552471
8.8 0.4470184
8.82 0.4535689
8.84 0.4495554
8.86 0.4290684
8.88 0.4609227
8.9 0.4614113
8.92 0.4506382
8.94 0.4532107
8.96 0.4501393
8.98 0.4481351
9 0.4477164
9.02 0.4403122
9.04 0.4575475
9.06 0.4444378
9.08 0.4567829
9.1 0.4386621
9.12 0.448163
9.14 0.4671455
9.16 0.4101832
9.18 0.4378356
9.2 0.443339
9.22 0.4582571
9.24 0.4569468
9.26 0.4547804
9.28 0.4451964
9.3 0.4578755
9.32 0.4234089
9.34 0.4516912
9.36 0.4499998
9.38 0.4273464
9.4 0.4271716
9.42 0.4404835
9.44 0.4402558
9.46 0.4330707
9.48 0.4227883
9.5 0.4519959
9.52 0.4415317
9.54 0.4493328
9.56 0.4187186
9.58 0.4070019
9.6 0.4460108
9.62 0.454037
9.64 0.4555494
9.66 0.4348278
9.68 0.4521615
9.7 0.4560978
9.72 0.4293601
9.74 0.4370649
9.76 0.4513871
9.78 0.4561796
9.8 0.4597281
9.82 0.4400278
9.84 0.4564262
9.86 0.4307265
9.88 0.4618169
9.9 0.4414468
9.92 0.4153317
9.94 0.4579032
9.96 0.4333014
9.98 0.4527693
10 0.4610316
10.02 0.4454775
10.04 0.4593746
10.06 0.4343679
10.08 0.4599456
10.1 0.4555769
10.12 0.4444379
10.14 0.4328973
10.16 0.414035
10.18 0.4509435
10.2 0.4514696
10.22 0.4257644
10.24 0.4470456
10.26 0.4396876
10.28 0.4322905
10.3 0.4493334
10.32 0.4488598
10.34 0.4554118
10.36 0.4289815
10.38 0.4428883
10.4 0.4518302
10.42 0.4646773
10.44 0.4106101
10.46 0.4053084
10.48 0.4167429
10.5 0.4507219
10.52 0.4228772
10.54 0.4339938
10.56 0.4236154
10.58 0.4509162
10.6 0.4306389
10.62 0.4416452
10.64 0.4462338
10.66 0.4540372
10.68 0.4431143
10.7 0.4508045
10.72 0.4193447
10.74 0.431885
10.76 0.4560149
10.78 0.4492492
10.8 0.4186881
10.82 0.4529077
10.84 0.4500002
10.86 0.4187184
10.88 0.4434804
10.9 0.4451122
10.92 0.4530725
10.94 0.4457861
10.96 0.4453374
10.98 0.4582849
11 0.4457017
11.02 0.4484696
11.04 0.4473258
11.06 0.4501386
11.08 0.4481075
11.1 0.432146
11.12 0.4384638
11.14 0.439147
11.16 0.4471298
11.18 0.4166526
11.2 0.4473256
11.22 0.4478006
11.24 0.4382922
11.26 0.4551096
11.28 0.4353737
11.3 0.4457009
11.32 0.4483858
11.34 0.4482183
11.36 0.4559331
11.38 0.421337
11.4 0.4590473
11.42 0.4478285
11.44 0.4615736
11.46 0.4414183
11.48 0.4567548
11.5 0.4483576
11.52 0.4593749
11.54 0.4597009
11.56 0.4427467
11.58 0.4172827
11.6 0.4441282
11.62 0.4644893
11.64 0.4439598
11.66 0.4506937
11.68 0.4207434
11.7 0.4313358
11.72 0.4264675
11.74 0.4615738
11.76 0.4374361
11.78 0.4393464
11.8 0.4245291
11.82 0.4458139
11.84 0.4501393
11.86 0.4460379
11.88 0.4489439
11.9 0.4536518
11.92 0.4552193
11.94 0.4593742
11.96 0.4638425
11.98 0.4536524
12 0.4509157
12.02 0.4555224
12.04 0.4612213
12.06 0.455933
12.08 0.456097
12.1 0.4603533
12.12 0.4601364
12.14 0.4239696
12.16 0.4556867
12.18 0.4420972
12.2 0.4537066
12.22 0.4620333
12.24 0.4537617
12.26 0.3971779
12.28 0.4236156
12.3 0.4482194
12.32 0.444438
12.34 0.4459257
12.36 0.4361483
12.38 0.4120685
12.4 0.4374076
12.42 0.4525762
12.44 0.4481634
12.46 0.4159927
12.48 0.4589123
12.5 0.4405111
12.52 0.4540101
12.54 0.4167129
12.56 0.4389195
12.58 0.4170128
12.6 0.4328972
12.62 0.44975
12.64 0.4219304
12.66 0.4393173
12.68 0.4100302
12.7 0.437121
12.72 0.4320298
12.74 0.4040418
12.76 0.4366632
12.78 0.4476606
12.8 0.4534592
12.82 0.4123407
12.84 0.448219
12.86 0.4139449
12.88 0.446375
12.9 0.4472975
12.92 0.4359471
12.94 0.4500553
12.96 0.440738
12.98 0.4513866
13 0.4317982
13.02 0.4599193
13.04 0.4550268
13.06 0.4454775
13.08 0.4186591
13.1 0.451913
13.12 0.4608957
13.14 0.4503885
13.16 0.4479114
13.18 0.4427473
13.2 0.4497497
13.22 0.4479116
13.24 0.4482183
13.26 0.4530724
13.28 0.4523548
13.3 0.4596192
13.32 0.4386626
13.34 0.4601088
13.36 0.4276672
13.38 0.4268777
13.4 0.4123715
13.42 0.4552749
13.44 0.4502776
13.46 0.4378074
13.48 0.4480512
13.5 0.4300575
13.52 0.4332142
13.54 0.4348847
13.56 0.4411917
13.58 0.4594022
13.6 0.397618
13.62 0.4589385
13.64 0.4462342
13.66 0.443678
13.68 0.435345
13.7 0.4524099
13.72 0.4401702
13.74 0.4579851
13.76 0.4226402
13.78 0.4175228
13.8 0.451137
13.82 0.4178516
13.84 0.43909
13.86 0.462115
13.88 0.4232609
13.9 0.4199107
13.92 0.4383485
13.94 0.4626287
13.96 0.4303774
13.98 0.4495835
14 0.4420691
14.02 0.4443818
14.04 0.4202379
14.06 0.4432262
14.08 0.4216043
14.1 0.4496944
14.12 0.4320298
14.14 0.4361478
14.16 0.4421822
14.18 0.4338494
14.2 0.4282525
14.22 0.4328107
14.24 0.4222267
14.26 0.4331281
14.28 0.4307545
14.3002 0.4521887
14.3202 0.4431705
14.3402 0.4297966
14.3602 0.4524655
14.3802 0.4362913
14.4002 0.4604349
14.4202 0.4413043
14.4402 0.4450276
14.4602 0.4454494
14.4802 0.4320301
14.5002 0.4688813
14.5202 0.4388904
14.5402 0.4245291
14.5602 0.4308716
14.5802 0.419702
14.6002 0.4391468
14.6202 0.4431138
14.6402 0.4276385
14.6602 0.4135817
14.6802 0.4457014
14.7002 0.4259689
14.7202 0.4407386
14.7402 0.4200902
14.7602 0.4514694
14.7802 0.4167433
14.8002 0.4396303
14.8202 0.4247644
14.8402 0.4563174
14.8602 0.4337049
14.8802 0.4416164
14.9002 0.4345976
14.9202 0.4593745
14.9402 0.4331572
14.9602 0.4585304
14.9802 0.4520511
15.0002 0.4030197
15.0202 0.431682
15.0402 0.4233494
15.0602 0.4515809
15.0802 0.4031437
15.1002 0.4564535
15.1202 0.4587206
15.1402 0.4514704
15.1602 0.4503886
15.1802 0.4375781
15.2002 0.4577386
15.2202 0.4516634
15.2402 0.4594287
15.2602 0.4625204
15.2802 0.4555216
15.3002 0.451304
15.3202 0.4504443
15.3402 0.4478006
15.3602 0.4387765
15.3802 0.455467
15.4002 0.4468498
15.4202 0.4656981
15.4402 0.4599458
15.4602 0.460923
15.4802 0.4485818
15.5002 0.4501663
15.5202 0.461167
15.5402 0.4676
15.5602 0.4595103
15.5802 0.4507215
15.6002 0.4380068
15.6202 0.4446341
15.6402 0.4513031
15.6602 0.4384346
15.6802 0.4484979
15.7002 0.4374073
15.7202 0.4389191
15.7402 0.4111871
15.7602 0.4548897
15.7802 0.4334167
15.8002 0.4470176
15.8202 0.4320307
15.8402 0.455247
15.8602 0.4453651
15.8802 0.4357462
15.9002 0.461167
15.9202 0.4556862
15.9402 0.4478003
15.9602 0.4522448
15.9802 0.4586398
16.0002 0.4180312
16.0202 0.4258231
16.0402 0.438206
16.0602 0.4437065
16.0802 0.430726
16.1002 0.4592385
16.1202 0.4405395
16.1402 0.4568638
16.1602 0.4600542
16.1802 0.4464587
16.2002 0.4560153
16.2202 0.4441281
16.2402 0.4480235
16.2602 0.4650537
16.2802 0.4513594
16.3002 0.4482463
16.3202 0.4444375
16.3402 0.4269073
16.3602 0.455906
16.3802 0.4539551
16.4002 0.454175
16.4202 0.4517188
16.4402 0.4505831
16.4602 0.4521335
16.4802 0.4470463
16.5002 0.4452805
16.5202 0.4513862
16.5402 0.4317695
16.5602 0.4594838
16.5802 0.4597279
16.6002 0.4590473
16.6202 0.4498055
16.6402 0.4413048
16.6602 0.4567548
16.6802 0.4355744
16.7002 0.4408233
16.7202 0.4629526
16.7402 0.4665294
16.7602 0.4571109
16.7802 0.4430017
16.8002 0.4333884
16.8202 0.4394032
16.8402 0.4481073
16.8602 0.441645
16.8802 0.4510538
16.9002 0.4394314
16.9202 0.4450559
16.9402 0.420655
16.9602 0.4320302
16.9802 0.4505552
17.0002 0.4476886
17.0202 0.4254709
17.0402 0.4514422
17.0602 0.4576842
17.0802 0.4566456
17.1002 0.4602447
17.1202 0.4186586
17.1402 0.4570832
17.1602 0.4430858
17.1802 0.4311903
17.2002 0.4424084
17.2202 0.4465416
17.2402 0.453735
17.2602 0.4454496
17.2802 0.4554388
17.3002 0.4305813
17.3202 0.4381204
17.3402 0.4578758
17.3602 0.4590477
17.3802 0.4506936
17.4002 0.4513868
17.4202 0.4349999
17.4402 0.4292732
17.4602 0.4253237
17.4802 0.4427468
17.5002 0.4359191
17.5202 0.4399142
17.5402 0.4578487
17.5602 0.4483301
17.5802 0.4518298
17.6002 0.4393745
17.6202 0.4506379
17.6402 0.4548909
17.6602 0.4560976
17.6802 0.4500559
17.7002 0.4323775
17.7202 0.4420412
17.7402 0.4529906
17.7602 0.424411
17.7802 0.4316827
17.8002 0.4558782
17.8202 0.4320875
17.8402 0.4418992
17.8602 0.4302906
17.8802 0.446794
17.9002 0.4428879
17.9202 0.4491378
17.9402 0.4469336
17.9602 0.4518289
17.9802 0.436635
18.0002 0.4496943
18.0202 0.4654296
18.0402 0.4610051
18.0602 0.4486085
18.0802 0.4355742
18.1002 0.4473526
18.1202 0.4450285
18.1402 0.4539826
18.1602 0.4455054
18.1802 0.4178813
18.2002 0.4434527
18.2202 0.432377
18.2402 0.416473
18.2602 0.4199109
18.2802 0.4541481
18.3002 0.4301453
18.3202 0.4518846
18.3402 0.4501946
18.3602 0.4568636
18.3802 0.4286311
18.4002 0.4528797
18.4202 0.4390049
18.4402 0.4315671
18.4602 0.4262333
18.4802 0.434856
18.5002 0.4031438
18.5202 0.4220479
18.5402 0.4456452
18.5602 0.4573287
18.5802 0.4360333
18.6002 0.4344253
18.6202 0.4396016
18.6402 0.4383212
18.6602 0.4351434
18.6802 0.445112
18.7002 0.4534866
18.7202 0.4279313
18.7402 0.4307545
18.7602 0.4066019
18.7802 0.4270249
18.8002 0.4122492
18.8202 0.4164432
18.8402 0.4371215
18.8602 0.4100305
18.8802 0.4318278
18.9002 0.4455329
18.9202 0.4431985
18.9402 0.4213369
18.9602 0.4596194
18.9802 0.4517468
19.0002 0.416593
19.0202 0.4472975
19.0402 0.4295345
19.0602 0.4164133
19.0802 0.4040421
19.1002 0.4321166
19.1202 0.4500272
19.1402 0.4174621
19.1602 0.4280474
19.1802 0.4596194
19.2002 0.440738
19.2202 0.4323486
19.2402 0.426878
19.2602 0.4338492
19.2802 0.4380066
19.3002 0.4450282
19.3202 0.4187479
19.3402 0.4031749
19.3602 0.4158724
19.3802 0.4571929
19.4002 0.4459538
19.4202 0.462844
19.4402 0.429913
19.4602 0.4409925
19.4802 0.4571654
19.5002 0.4445508
19.5202 0.4226999
19.5402 0.4525754
19.5602 0.4478832
19.5802 0.4316831
19.6002 0.4346549
19.6202 0.4301161
19.6402 0.4060479
19.6602 0.4437058
19.6802 0.4169531
19.7002 0.4466266
19.7202 0.4063866
19.7402 0.4225222
19.7602 0.4156316
19.7802 0.4268779
19.8002 0.4245292
19.8202 0.4200891
19.8402 0.4056171
19.8602 0.4371212
19.8802 0.4031447
19.9002 0.4414187
19.9202 0.4417297
19.9402 0.4357184
19.9602 0.403113
19.9802 0.4446909
&
@target G1.S0
@type xy
0 16
0.02 0
0.04 0
0.06 14
0.08 16
0.1 6
0.12 848
0.14 1818
0.16 0
0.18 374
0.2 3296
0.22 2532
0.24 3711
0.26 2355
0.28 3301
0.3 4337
0.32 3445
0.34 4444
0.36 6537
0.38 6671
0.4 7314
0.42 5145
0.44 5091
0.46 4621
0.48 4514
0.5 4622
0.52 3759
0.54 3491
0.56 3496
0.58 2663
0.6 3299
0.62 3424
0.64 5229
0.66 5016
0.68 6052
0.7 5240
0.72 2853
0.74 4224
0.76 3580
0.78 2962
0.8 2714
0.82 3033
0.84 3130
0.86 4575
0.88 3353
0.9 3078
0.92 2804
0.94 2829
0.96 3444
0.98 3111
1 5652
1.02 4217
1.04 6400
1.06 5307
1.08 6342
1.1 3929
1.12 5079
1.14 4994
1.16 7011
1.18 5705
1.2 6421
1.22 6010
1.24 7100
1.26 5152
1.28 4868
1.3 3450
1.32 4189
1.34 3575
1.36 3302
1.38 2440
1.4 3320
1.42 4841
1.44 3759
1.46 4870
1.48 3539
1.5 4520
1.52 5418
1.54 6353
1.56 5880
1.58 5050
1.6 6060
1.62 5312
1.64 6623
1.66 6208
1.68 5515
1.7 7071
1.72 6067
1.74 5750
1.76 7362
1.78 6766
1.8 7914
1.82 8282
1.84 7857
1.86 8750
1.88 8893
1.9 10844
1.92 13268
1.94 11426
1.96 11902
1.98 11553
2 11005
2.02 11743
2.04 10066
2.06 9356
2.08 9860
2.1 9212
2.12 7207
2.14 7994
2.16 7994
2.18 7531
2.2 9512
2.22 9662
2.24 8430
2.26 8178
2.28 6539
2.3 7258
2.32 7820
2.34 6253
2.36 6965
2.38 6464
2.4 7280
2.42 7607
2.44 7728
2.46 6888
2.48 7323
2.5 8212
2.52 8847
2.54 8305
2.56 7948
2.58 7882
2.6 7327
2.62 7611
2.64 6879
2.66 8009
2.68 7364
2.7 7516
2.72 6794
2.74 7296
2.76 5682
2.78 6084
2.8 5330
2.82 4617
2.84 3468
2.86 3962
2.88 4532
2.9 4250
2.92 5108
2.94 4935
2.96 6076
2.98 4848
3 5454
3.02 6023
3.04 5691
3.06 5896
3.08 5236
3.1 4904
3.12 6468
3.14 5234
3.16 4799
3.18 6069
3.2 6747
3.22 7173
3.24 8577
3.26 7994
3.28 9208
3.3 10229
3.32 10599
3.34 10084
3.36 10240
3.38 8639
3.4 9612
3.42 9990
3.44 11193
3.46 11236
3.48 9963
3.5 11177
3.52 10469
3.54 9877
3.56 9669
3.58 10823
3.6 9776
3.62 10910
3.64 9095
3.66 10028
3.68 9039
3.7 8252
3.72 9937
3.74 10767
3.76 10865
3.78 10920
3.8 9278
3.82 9594
3.84 11110
3.86 10520
3.88 10439
3.9 8593
3.92 8107
3.94 8233
3.96 8289
3.98 9173
4 9475
4.02 10670
4.04 10833
4.06 8513
4.08 8051
4.1 6802
4.12 7477
4.14 8122
4.16 7267
4.18 7788
4.2 9220
4.22 9683
4.24 8982
4.26 9423
4.28 9490
4.3 8036
4.32 10288
4.34 7536
4.36 7520
4.38 7131
4.4 8578
4.42 9132
4.44 9660
4.46 10179
4.48 9921
4.5 8167
4.52 8003
4.54 7192
4.56 7956
4.58 7030
4.6 7508
4.62 7363
4.64 5682
4.66 7503
4.68 8891
4.7 8250
4.72 8218
4.74 6816
4.76 7157
4.78 9563
4.8 10318
4.82 6941
4.84 8809
4.86 9160
4.88 7970
4.9 7918
4.92 9380
4.94 10843
4.96 10898
4.98 10858
5 10605
5.02 11672
5.04 10457
5.06 11171
5.08 11721
5.1 11341
5.12 11384
5.14 11935
5.16 12106
5.18 11442
5.2 11522
5.22 11795
5.24 11653
5.26 11945
5.28 11230
5.3 12391
5.32 13345
5.34 14352
5.36 14312
5.38 11961
5.4 12521
5.42 13508
5.44 11815
5.46 12357
5.48 12720
5.5 12355
5.52 12902
5.54 14051
5.56 13098
5.58 13766
5.6 13977
5.62 13386
5.64 13998
5.66 13926
5.68 13086
5.7 13376
5.72 10886
5.74 11278
5.76 12366
5.78 11896
5.8 12506
5.82 12201
5.84 11233
5.86 11289
5.88 11857
5.9 11834
5.92 10429
5.94 10949
5.96 11407
5.98 11703
6 12864
6.02 12448
6.04 12339
6.06 13801
6.08 14600
6.1 13666
6.12 12997
6.14 14816
6.16 12497
6.18 12295
6.2 13673
6.22 11275
6.24 10981
6.26 10575
6.28 9749
6.3 9645
6.32 10190
6.34 10718
6.36 9892
6.38 9866
6.4 9828
6.42 8210
6.44 7985
6.46 8710
6.48 8490
6.5 7753
6.52 9856
6.54 8000
6.56 8921
6.58 9487
6.6 7791
6.62 8401
6.64 8809
6.66 9263
6.68 8971
6.7 8190
6.72 9172
6.74 8903
6.76 9422
6.78 9527
6.8 8934
6.82 9266
6.84 8400
6.86 8217
6.88 7999
6.9 9278
6.92 6591
6.94 7137
6.96 7631
6.98 7815
7 7621
7.02 8311
7.04 8055
7.06 7428
7.08 7333
7.1 6660
7.12 7913
7.14 7688
7.16 7729
7.18 9579
7.2 8558
7.22 9574
7.24 8792
7.26 8517
7.28 7846
7.3 9441
7.32 8121
7.34 9177
7.36 9629
7.38 9468
7.4 8589
7.42 7866
7.44 9966
7.46 8740
7.48 8076
7.5 8847
7.52 8652
7.54 9530
7.56 9299
7.58 10227
7.6 10260
7.62 9164
7.64 10491
7.66 10913
7.68 10303
7.7 9723
7.72 8517
7.74 8392
7.76 8873
7.78 8362
7.8 7786
7.82 7838
7.84 6591
7.86 8647
7.88 9859
7.9 9425
7.92 9863
7.94 9740
7.96 10042
7.98 8635
8 7334
8.02 8167
8.04 8178
8.06 8866
8.08 7348
8.1 8433
8.12 7123
8.14 7884
8.16 8179
8.18 7103
8.2 6746
8.22 6169
8.24 5291
8.26 4475
8.28 5084
8.3 6723
8.32 6149
8.34 6209
8.36 5691
8.38 6119
8.4 5493
8.42 6204
8.44 5629
8.46 4858
8.48 5049
8.5 5157
8.52 5479
8.54 7012
8.56 6956
8.58 6482
8.6 6442
8.62 6601
8.64 7203
8.66 7284
8.68 7277
8.7 7210
8.72 6959
8.74 7396
8.76 7584
8.78 7316
8.8 7500
8.82 8006
8.84 7201
8.86 7160
8.88 8020
8.9 8338
8.92 7087
8.94 8473
8.96 7920
8.98 7194
9 7776
9.02 8255
9.04 8759
9.06 9310
9.08 7692
9.1 8188
9.12 7713
9.14 9222
9.16 8984
9.18 8668
9.2 10270
9.22 8826
9.24 8958
9.26 8410
9.28 10253
9.3 9540
9.32 8599
9.34 8109
9.36 9709
9.38 9799
9.4 10065
9.42 10647
9.44 10410
9.46 11048
9.48 10470
9.5 8695
9.52 9772
9.54 9637
9.56 9910
9.58 11136
9.6 12984
9.62 10417
9.64 11036
9.66 10889
9.68 11056
9.7 10026
9.72 8954
9.74 10180
9.76 10650
9.78 9061
9.8 8883
9.82 8296
9.84 8506
9.86 8732
9.88 7906
9.9 7531
9.92 9123
9.94 9545
9.96 9618
9.98 10226
10 11383
10.02 11622
10.04 10472
10.06 9151
10.08 8194
10.1 8578
10.12 8403
10.14 9880
10.16 9502
10.18 9119
10.2 9326
10.22 8410
10.24 9221
10.26 8765
10.28 9034
10.3 9879
10.32 10166
10.34 9549
10.36 8103
10.38 8450
10.4 7695
10.42 7695
10.44 7824
10.46 9120
10.48 7616
10.5 8754
10.52 9414
10.54 9559
10.56 8412
10.58 9128
10.6 8582
10.62 8421
10.64 9915
10.66 8857
10.68 9024
10.7 7698
10.72 7440
10.74 8852
10.76 9219
10.78 8966
10.8 8528
10.82 10017
10.84 10440
10.86 10293
10.88 9528
10.9 9748
10.92 9184
10.94 9843
10.96 10679
10.98 9184
11 8608
11.02 10213
11.04 11725
11.06 9305
11.08 9857
11.1 9730
11.12 10330
11.14 10881
11.16 9744
11.18 10150
11.2 11405
11.22 11065
11.24 11038
11.26 10583
11.28 12386
11.3 11850
11.32 12170
11.34 10934
11.36 10566
11.38 10063
11.4 9630
11.42 9283
11.44 9992
11.46 11577
11.48 9293
11.5 9345
11.52 10664
11.54 9742
11.56 9678
11.58 9893
11.6 9830
11.62 9944
11.64 10205
11.66 9545
11.68 9496
11.7 10365
11.72 11212
11.74 11493
11.76 9661
11.78 11810
11.8 12780
11.82 12576
11.84 11909
11.86 10526
11.88 9545
11.9 10347
11.92 9716
11.94 9998
11.96 11927
11.98 11643
12 10733
12.02 10674
12.04 11962
12.06 12157
12.08 11345
12.1 11420
12.12 11551
12.14 11688
12.16 12196
12.18 12205
12.2 10188
12.22 9995
12.24 10826
12.26 9173
12.28 10860
12.3 11309
12.32 10795
12.34 10665
12.36 10971
12.38 10797
12.4 11479
12.42 11456
12.44 12024
12.46 11776
12.48 11154
12.5 11571
12.52 10726
12.54 10564
12.56 10633
12.58 9634
12.6 9741
12.62 8756
12.64 9277
12.66 10046
12.68 9534
12.7 8704
12.72 10203
12.74 9769
12.76 10595
12.78 9019
12.8 8639
12.82 10203
12.84 9071
12.86 8773
12.88 8621
12.9 9404
12.92 8193
12.94 9640
12.96 9613
12.98 8850
13 9629
13.02 8237
13.04 8519
13.06 9913
13.08 9345
13.1 10514
13.12 10160
13.14 10312
13.16 9428
13.18 10427
13.2 8207
13.22 8548
13.24 9088
13.26 9414
13.28 9656
13.3 9328
13.32 9818
13.34 10173
13.36 10495
13.38 10442
13.4 10562
13.42 11162
13.44 10282
13.46 9869
13.48 9238
13.5 8674
13.52 8238
13.54 9325
13.56 9305
13.58 8969
13.6 9302
13.62 8400
13.64 9553
13.66 9895
13.68 9201
13.7 8977
13.72 9380
13.74 9458
13.76 10281
13.78 9918
13.8 10086
13.82 10623
13.84 9359
13.86 9045
13.88 9219
13.9 10374
13.92 10916
13.94 10622
13.96 11699
13.98 10953
14 11142
14.02 9188
14.04 10111
14.06 11620
14.08 9877
14.1 10227
14.12 10547
14.14 11914
14.16 11336
14.18 10864
14.2 9460
14.22 9611
14.24 8861
14.26 10107
14.28 10709
14.3002 8907
14.3202 10388
14.3402 10614
14.3602 9145
14.3802 9591
14.4002 9104
14.4202 8202
14.4402 5995
14.4602 8031
14.4802 9224
14.5002 8672
14.5202 9126
14.5402 7933
14.5602 8307
14.5802 8011
14.6002 8746
14.6202 7667
14.6402 9050
14.6602 9055
14.6802 9346
14.7002 8790
14.7202 9190
14.7402 9161
14.7602 8581
14.7802 9079
14.8002 9098
14.8202 9898
14.8402 7462
14.8602 8694
14.8802 8283
14.9002 9585
14.9202 9860
14.9402 10275
14.9602 9828
14.9802 10323
15.0002 9622
15.0202 9181
15.0402 10370
15.0602 9863
15.0802 9901
15.1002 9542
15.1202 9830
15.1402 8868
15.1602 8856
15.1802 10776
15.2002 9092
15.2202 9507
15.2402 8554
15.2602 8692
15.2802 9321
15.3002 8026
15.3202 9855
15.3402 9015
15.3602 8824
15.3802 9504
15.4002 8980
15.4202 8001
15.4402 7590
15.4602 8931
15.4802 8504
15.5002 8645
15.5202 9098
15.5402 8314
15.5602 8954
15.5802 9462
15.6002 10140
15.6202 10078
15.6402 9038
15.6602 9269
15.6802 9753
15.7002 10953
15.7202 11100
15.7402 10140
15.7602 11116
15.7802 9932
15.8002 10153
15.8202 10705
15.8402 11087
15.8602 10827
15.8802 10658
15.9002 11651
15.9202 10273
15.9402 10677
15.9602 10846
15.9802 10252
16.0002 10400
16.0202 9566
16.0402 10360
16.0602 10930
16.0802 10528
16.1002 9773
16.1202 10030
16.1402 9649
16.1602 11131
16.1802 9634
16.2002 11203
16.2202 10474
16.2402 11649
16.2602 9788
16.2802 10884
16.3002 11603
16.3202 10904
16.3402 9139
16.3602 9727
16.3802 10273
16.4002 10008
16.4202 10233
16.4402 9975
16.4602 10572
16.4802 11073
16.5002 11070
16.5202 11505
16.5402 10808
16.5602 9613
16.5802 10643
16.6002 9956
16.6202 10801
16.6402 10928
16.6602 9633
16.6802 9552
16.7002 9518
16.7202 9191
16.7402 9912
16.7602 9508
16.7802 10647
16.8002 10801
16.8202 12674
16.8402 12319
16.8602 11018
16.8802 12907
16.9002 11444
16.9202 10189
16.9402 10525
16.9602 10330
16.9802 10067
17.0002 10523
17.0202 9701
17.0402 9112
17.0602 9409
17.0802 8122
17.1002 7186
17.1202 7293
17.1402 7262
17.1602 7055
17.1802 6933
17.2002 7908
17.2202 6532
17.2402 7147
17.2602 6747
17.2802 5179
17.3002 4734
17.3202 7114
17.3402 7214
17.3602 8674
17.3802 7279
17.4002 6956
17.4202 7614
17.4402 6195
17.4602 6582
17.4802 8153
17.5002 8446
17.5202 6101
17.5402 7258
17.5602 7253
17.5802 7622
17.6002 7017
17.6202 8548
17.6402 8328
17.6602 8003
17.6802 9496
17.7002 8300
17.7202 9458
17.7402 8572
17.7602 8415
17.7802 9079
17.8002 8688
17.8202 10365
17.8402 9898
17.8602 10517
17.8802 10401
17.9002 8816
17.9202 11173
17.9402 11189
17.9602 10142
17.9802 10536
18.0002 9537
18.0202 9144
18.0402 8242
18.0602 8854
18.0802 8111
18.1002 7973
18.1202 7256
18.1402 7941
18.1602 7890
18.1802 8268
18.2002 7842
18.2202 6980
18.2402 7730
18.2602 7578
18.2802 7678
18.3002 6610
18.3202 6782
18.3402 7107
18.3602 7224
18.3802 5776
18.4002 5576
18.4202 5179
18.4402 6028
18.4602 7068
18.4802 6552
18.5002 7204
18.5202 8137
18.5402 8160
18.5602 7874
18.5802 9466
18.6002 8433
18.6202 9510
18.6402 8275
18.6602 8451
18.6802 8060
18.7002 7680
18.7202 7676
18.7402 7970
18.7602 8420
18.7802 8629
18.8002 8103
18.8202 8816
18.8402 8478
18.8602 8372
18.8802 8274
18.9002 8718
18.9202 8802
18.9402 7237
18.9602 7581
18.9802 7610
19.0002 7121
19.0202 8218
19.0402 7246
19.0602 6298
19.0802 6698
19.1002 9463
19.1202 7297
19.1402 7371
19.1602 8505
19.1802 7594
19.2002 8150
19.2202 6969
19.2402 7660
19.2602 6801
19.2802 7683
19.3002 7598
19.3202 6523
19.3402 6905
19.3602 6986
19.3802 5283
19.4002 6854
19.4202 5903
19.4402 5941
19.4602 7526
19.4802 7839
19.5002 7260
19.5202 7964
19.5402 7401
19.5602 7574
19.5802 7033
19.6002 8114
19.6202 7556
19.6402 7827
19.6602 8420
19.6802 7598
19.7002 7921
19.7202 8985
19.7402 7764
19.7602 8480
19.7802 9132
19.8002 9183
19.8202 8790
19.8402 7936
19.8602 8847
19.8802 9900
19.9002 9069
19.9202 9231
19.9402 10652
19.9602 8662
19.9802 9502
&
@target G1.S1
@type xy
0 18
0.02 0
0.04 0
0.06 0
0.08 0
0.1 27
0.12 374
0.14 124
0.16 0
0.18 758
0.2 7873
0.22 12317
0.24 11143
0.26 10791
0.28 10790
0.3 9795
0.32 10820
0.34 9588
0.36 9445
0.38 7206
0.4 5851
0.42 7642
0.44 8488
0.46 9198
0.48 10732
0.5 9181
0.52 10795
0.54 8682
0.56 11014
0.58 11006
0.6 11302
0.62 10571
0.64 10571
0.66 10091
0.68 9179
0.7 10251
0.72 12169
0.74 11280
0.76 15410
0.78 15566
0.8 14815
0.82 14300
0.84 13592
0.86 13425
0.88 13087
0.9 13826
0.92 11094
0.94 10620
0.96 9065
0.98 9447
1 8471
1.02 8421
1.04 8643
1.06 7055
1.08 6187
1.1 10353
1.12 11925
1.14 11104
1.16 11530
1.18 10308
1.2 9893
1.22 9709
1.24 11720
1.26 13366
1.28 12012
1.3 14669
1.32 12775
1.34 13934
1.36 13324
1.38 15018
1.4 14853
1.42 12420
1.44 12575
1.46 13385
1.48 14425
1.5 11136
1.52 12133
1.54 12074
1.56 10680
1.58 11235
1.6 10280
1.62 10510
1.64 11446
1.66 12263
1.68 11066
1.7 8843
1.72 9185
1.74 8846
1.76 10090
1.78 7052
1.8 7839
1.82 7334
1.84 8485
1.86 6197
1.88 7546
1.9 6069
1.92 4376
1.94 4860
1.96 4262
1.98 5470
2 4911
2.02 6130
2.04 5147
2.06 7301
2.08 6992
2.1 6192
2.12 7263
2.14 6435
2.16 6456
2.18 7656
2.2 5551
2.22 5915
2.24 4843
2.26 6527
2.28 7656
2.3 6674
2.32 7830
2.34 7718
2.36 7460
2.38 8533
2.4 7953
2.42 8474
2.44 8477
2.46 8817
2.48 7870
2.5 7271
2.52 6887
2.54 7043
2.56 7614
2.58 6909
2.6 8903
2.62 7475
2.64 7498
2.66 6436
2.68 7812
2.7 7413
2.72 8599
2.74 7670
2.76 9132
2.78 8959
2.8 8699
2.82 10406
2.84 10490
2.86 11540
2.88 10927
2.9 10795
2.92 10345
2.94 10542
2.96 9763
2.98 8835
3 9342
3.02 10285
3.04 8285
3.06 7739
3.08 8170
3.1 9496
3.12 7884
3.14 8882
3.16 9294
3.18 7818
3.2 8991
3.22 6719
3.24 6317
3.26 7047
3.28 5686
3.3 4452
3.32 3172
3.34 4583
3.36 4618
3.38 5030
3.4 4408
3.42 3910
3.44 3723
3.46 3275
3.48 3347
3.5 2543
3.52 2249
3.54 2581
3.56 3506
3.58 2210
3.6 2492
3.62 3972
3.64 4568
3.66 3800
3.68 4970
3.7 3894
3.72 2885
3.74 1832
3.76 1747
3.78 2767
3.8 3187
3.82 3060
3.84 3582
3.86 3459
3.88 2940
3.9 4448
3.92 6194
3.94 5114
3.96 5208
3.98 4392
4 3767
4.02 3069
4.04 4343
4.06 4428
4.08 5083
4.1 7014
4.12 6324
4.14 5735
4.16 5307
4.18 5030
4.2 4190
4.22 3747
4.24 4011
4.26 4090
4.28 4424
4.3 4336
4.32 4651
4.34 5960
4.36 6289
4.38 6840
4.4 5234
4.42 4530
4.44 3396
4.46 3656
4.48 3799
4.5 5289
4.52 6736
4.54 6320
4.56 6544
4.58 7508
4.6 6795
4.62 6525
4.64 7944
4.66 5135
4.68 5801
4.7 2990
4.72 5000
4.74 6038
4.76 4906
4.78 3659
4.8 3651
4.82 5561
4.84 5573
4.86 5465
4.88 6451
4.9 6216
4.92 5739
4.94 3151
4.96 3021
4.98 3846
5 3306
5.02 2420
5.04 3163
5.06 2635
5.08 1637
5.1 1209
5.12 1241
5.14 1243
5.16 567
5.18 688
5.2 847
5.22 439
5.24 769
5.26 1674
5.28 1350
5.3 2192
5.32 1251
5.34 329
5.36 278
5.38 305
5.4 362
5.42 514
5.44 347
5.46 520
5.48 424
5.5 473
5.52 279
5.54 375
5.56 315
5.58 641
5.6 223
5.62 170
5.64 161
5.66 272
5.68 81
5.7 123
5.72 139
5.74 342
5.76 378
5.78 310
5.8 569
5.82 546
5.84 935
5.86 453
5.88 992
5.9 1023
5.92 802
5.94 1181
5.96 726
5.98 204
6 364
6.02 163
6.04 117
6.06 234
6.08 202
6.1 87
6.12 154
6.14 182
6.16 356
6.18 361
6.2 244
6.22 787
6.24 977
6.26 1340
6.28 1410
6.3 1343
6.32 1610
6.34 1790
6.36 1954
6.38 1943
6.4 1846
6.42 2006
6.44 2265
6.46 3030
6.48 2093
6.5 1590
6.52 1366
6.54 1946
6.56 1973
6.58 1746
6.6 2257
6.62 2462
6.64 2811
6.66 2943
6.68 3184
6.7 3269
6.72 2982
6.74 2756
6.76 3587
6.78 2329
6.8 2697
6.82 2438
6.84 1812
6.86 3269
6.88 3531
6.9 3187
6.92 3277
6.94 3907
6.96 4321
6.98 4602
7 4500
7.02 3572
7.04 3471
7.06 4118
7.08 3761
7.1 4090
7.12 3306
7.14 4006
7.16 3698
7.18 2727
7.2 3079
7.22 2874
7.24 3357
7.26 3421
7.28 5010
7.3 4069
7.32 3511
7.34 2613
7.36 2911
7.38 3489
7.4 3881
7.42 3192
7.44 2547
7.46 2992
7.48 5070
7.5 4196
7.52 3406
7.54 3761
7.56 3388
7.58 3586
7.6 3439
7.62 3300
7.64 2689
7.66 2653
7.68 2429
7.7 1789
7.72 3199
7.74 3355
7.76 3066
7.78 3621
7.8 4271
7.82 4686
7.84 4466
7.86 3306
7.88 3472
7.9 3369
7.92 3686
7.94 3090
7.96 3025
7.98 3552
8 4108
8.02 3884
8.04 2485
8.06 3477
8.08 4797
8.1 4650
8.12 4577
8.14 4847
8.16 4187
8.18 4288
8.2 4531
8.22 5264
8.24 5939
8.26 6722
8.28 6917
8.3 5256
8.32 5649
8.34 6048
8.36 5069
8.38 6338
8.4 7219
8.42 5096
8.44 4866
8.46 6156
8.48 6650
8.5 5596
8.52 5678
8.54 5083
8.56 3996
8.58 4515
8.6 4229
8.62 5338
8.64 4205
8.66 3925
8.68 3508
8.7 3725
8.72 3663
8.74 4011
8.76 5530
8.78 5114
8.8 4505
8.82 5187
8.84 6040
8.86 4964
8.88 4914
8.9 5409
8.92 5013
8.94 5125
8.96 4947
8.98 4227
9 4729
9.02 4352
9.04 3916
9.06 2394
9.08 2993
9.1 2868
9.12 3177
9.14 2316
9.16 2279
9.18 2914
9.2 2630
9.22 2830
9.24 2616
9.26 2950
9.28 2771
9.3 3203
9.32 3118
9.34 4518
9.36 1921
9.38 2715
9.4 1507
9.42 2403
9.44 2361
9.46 1287
9.48 1633
9.5 2177
9.52 1907
9.54 2177
9.56 2894
9.58 1243
9.6 517
9.62 965
9.64 1724
9.66 2340
9.68 2433
9.7 2159
9.72 2237
9.74 2308
9.76 943
9.78 2221
9.8 2870
9.82 3396
9.84 2638
9.86 2377
9.88 3099
9.9 4394
9.92 3533
9.94 3718
9.96 2932
9.98 2731
10 1455
10.02 2627
10.04 1565
10.06 4367
10.08 4790
10.1 4199
10.12 4729
10.14 4113
10.16 3421
10.18 2955
10.2 3598
10.22 4081
10.24 3865
10.26 4114
10.28 2692
10.3 3620
10.32 2647
10.34 3584
10.36 3504
10.38 4094
10.4 5314
10.42 4489
10.44 4103
10.46 3643
10.48 4128
10.5 4563
10.52 2862
10.54 3420
10.56 2876
10.58 2671
10.6 2862
10.62 2468
10.64 2909
10.66 3414
10.68 2845
10.7 3862
10.72 4133
10.74 2821
10.76 3256
10.78 3540
10.8 2582
10.82 2464
10.84 1828
10.86 2568
10.88 2764
10.9 2973
10.92 2769
10.94 2788
10.96 1948
10.98 1622
11 2304
11.02 1187
11.04 1721
11.06 1653
11.08 3175
11.1 2850
11.12 2367
11.14 2060
11.16 2076
11.18 2486
11.2 1576
11.22 1782
11.24 920
11.26 1183
11.28 595
11.3 555
11.32 597
11.34 522
11.36 1425
11.38 1480
11.4 1020
11.42 939
11.44 1248
11.46 730
11.48 1300
11.5 1665
11.52 1381
11.54 1879
11.56 1208
11.58 1601
11.6 1853
11.62 2122
11.64 1223
11.66 1797
11.68 2094
11.7 1754
11.72 1255
11.74 1204
11.76 1163
11.78 1612
11.8 910
11.82 189
11.84 1091
11.86 1790
11.88 1457
11.9 2097
11.92 1795
11.94 1574
11.96 1139
11.98 1506
12 1172
12.02 998
12.04 1295
12.06 1377
12.08 1674
12.1 1372
12.12 649
12.14 652
12.16 553
12.18 807
12.2 1317
12.22 2049
12.24 1626
12.26 1806
12.28 1705
12.3 2321
12.32 1570
12.34 1426
12.36 921
12.38 1499
12.4 801
12.42 1048
12.44 578
12.46 462
12.48 452
12.5 369
12.52 513
12.54 902
12.56 621
12.58 1215
12.6 2306
12.62 2388
12.64 1805
12.66 1582
12.68 1500
12.7 2388
12.72 1475
12.74 1731
12.76 1383
12.78 2218
12.8 2797
12.82 2342
12.84 3343
12.86 3329
12.88 3291
12.9 2679
12.92 3608
12.94 2753
12.96 2776
12.98 3246
13 2994
13.02 3312
13.04 2558
13.06 2075
13.08 1992
13.1 1546
13.12 2014
13.14 2034
13.16 2273
13.18 1909
13.2 2296
13.22 3094
13.24 2820
13.26 1987
13.28 2323
13.3 3422
13.32 2900
13.34 2192
13.36 2378
13.38 2431
13.4 1628
13.42 1753
13.44 2787
13.46 2463
13.48 3663
13.5 4460
13.52 3477
13.54 4443
13.56 2709
13.58 3337
13.6 2967
13.62 3380
13.64 2505
13.66 2800
13.68 2563
13.7 2302
13.72 2687
13.74 2526
13.76 2453
13.78 2427
13.8 2075
13.82 1655
13.84 2122
13.86 2112
13.88 1477
13.9 1935
13.92 1612
13.94 1976
13.96 1511
13.98 1482
14 1568
14.02 1947
14.04 1250
14.06 1063
14.08 1717
14.1 1645
14.12 1355
14.14 1287
14.16 1580
14.18 1832
14.2 1939
14.22 2422
14.24 3895
14.26 4097
14.28 2903
14.3002 3860
14.3202 3473
14.3402 3429
14.3602 4092
14.3802 2829
14.4002 3416
14.4202 4170
14.4402 4938
14.4602 4717
14.4802 3535
14.5002 3149
14.5202 3580
14.5402 4265
14.5602 3810
14.5802 4871
14.6002 3704
14.6202 4768
14.6402 4235
14.6602 3825
14.6802 3614
14.7002 4589
14.7202 4293
14.7402 5127
14.7602 5073
14.7802 5185
14.8002 5170
14.8202 5345
14.8402 6327
14.8602 4752
14.8802 5283
14.9002 3070
14.9202 3592
14.9402 2670
14.9602 2545
14.9802 2481
15.0002 2666
15.0202 2559
15.0402 1962
15.0602 1749
15.0802 2601
15.1002 2543
15.1202 2372
15.1402 2752
15.1602 3148
15.1802 2390
15.2002 2306
15.2202 2803
15.2402 2072
15.2602 3122
15.2802 2594
15.3002 2999
15.3202 1752
15.3402 2532
15.3602 2987
15.3802 2111
15.4002 2943
15.4202 2325
15.4402 1963
15.4602 1563
15.4802 2331
15.5002 2010
15.5202 2326
15.5402 2727
15.5602 3772
15.5802 1799
15.6002 3008
15.6202 3309
15.6402 2675
15.6602 2057
15.6802 1545
15.7002 948
15.7202 718
15.7402 685
15.7602 437
15.7802 590
15.8002 816
15.8202 1228
15.8402 1470
15.8602 1390
15.8802 1381
15.9002 1508
15.9202 1280
15.9402 1585
15.9602 1697
15.9802 2159
16.0002 1482
16.0202 1923
16.0402 1838
16.0602 865
16.0802 1266
16.1002 959
16.1202 787
16.1402 1316
16.1602 1331
16.1802 788
16.2002 1164
16.2202 857
16.2402 607
16.2602 1072
16.2802 731
16.3002 727
16.3202 1246
16.3402 1726
16.3602 1800
16.3802 1741
16.4002 1323
16.4202 1504
16.4402 1336
16.4602 1123
16.4802 1034
16.5002 655
16.5202 644
16.5402 738
16.5602 1188
16.5802 878
16.6002 843
16.6202 893
16.6402 974
16.6602 1408
16.6802 1342
16.7002 1518
16.7202 1552
16.7402 1367
16.7602 1087
16.7802 1055
16.8002 938
16.8202 924
16.8402 993
16.8602 1336
16.8802 1181
16.9002 1804
16.9202 2392
16.9402 2725
16.9602 2024
16.9802 2228
17.0002 2864
17.0202 2585
17.0402 1762
17.0602 1803
17.0802 2353
17.1002 2530
17.1202 2350
17.1402 2370
17.1602 3471
17.1802 3562
17.2002 2415
17.2202 4402
17.2402 4564
17.2602 5627
17.2802 6601
17.3002 6099
17.3202 4325
17.3402 4178
17.3602 3186
17.3802 4555
17.4002 5028
17.4202 4255
17.4402 3912
17.4602 4209
17.4802 3866
17.5002 3693
17.5202 4066
17.5402 3586
17.5602 4783
17.5802 4360
17.6002 3850
17.6202 3413
17.6402 4765
17.6602 3549
17.6802 3042
17.7002 2917
17.7202 3332
17.7402 2706
17.7602 2348
17.7802 2780
17.8002 2662
17.8202 2176
17.8402 1871
17.8602 1243
17.8802 1471
17.9002 1578
17.9202 1481
17.9402 1312
17.9602 1411
17.9802 1516
18.0002 2180
18.0202 1702
18.0402 1963
18.0602 1636
18.0802 2361
18.1002 2328
18.1202 1772
18.1402 2164
18.1602 2484
18.1802 1771
18.2002 1623
18.2202 1817
18.2402 1508
18.2602 2729
18.2802 2471
18.3002 3445
18.3202 3776
18.3402 3476
18.3602 3759
18.3802 4520
18.4002 5246
18.4202 5295
18.4402 5194
18.4602 3082
18.4802 4484
18.5002 4366
18.5202 4002
18.5402 2575
18.5602 2571
18.5802 1867
18.6002 3013
18.6202 3010
18.6402 2837
18.6602 3113
18.6802 3317
18.7002 4219
18.7202 3521
18.7402 2716
18.7602 2449
18.7802 3198
18.8002 2802
18.8202 3041
18.8402 2416
18.8602 2443
18.8802 3215
18.9002 2471
18.9202 2736
18.9402 2678
18.9602 3006
18.9802 2503
19.0002 3991
19.0202 2954
19.0402 3858
19.0602 3573
19.0802 4727
19.1002 4014
19.1202 3347
19.1402 3647
19.1602 3115
19.1802 3477
19.2002 3550
19.2202 4671
19.2402 4337
19.2602 4151
19.2802 2811
19.3002 3813
19.3202 4366
19.3402 5133
19.3602 4335
19.3802 4534
19.4002 3926
19.4202 4687
19.4402 4398
19.4602 4063
19.4802 4003
19.5002 3894
19.5202 3440
19.5402 3597
19.5602 2244
19.5802 3002
19.6002 2843
19.6202 2348
19.6402 1029
19.6602 1955
19.6802 2223
19.7002 2361
19.7202 2703
19.7402 2306
19.7602 1513
19.7802 1232
19.8002 1233
19.8202 1039
19.8402 1992
19.8602 1601
19.8802 1227
19.9002 1363
19.9202 1259
19.9402 1033
19.9602 977
19.9802 540
&
@target G1.S2
@type xy
0 0
0.02 0
0.04 0
0.06 0
0.08 0
0.1 0
0.12 47
0.14 168
0.16 0
0.18 3
0.2 1411
0.22 2550
0.24 3118
0.26 3051
0.28 3042
0.3 2889
0.32 4223
0.34 3421
0.36 2877
0.38 3109
0.4 3410
0.42 3373
0.44 3473
0.46 3504
0.48 3864
0.5 4424
0.52 3365
0.54 4417
0.56 3626
0.58 3498
0.6 2380
0.62 4071
0.64 2709
0.66 3635
0.68 5185
0.7 4729
0.72 3667
0.74 2836
0.76 2478
0.78 3203
0.8 2496
0.82 3471
0.84 3809
0.86 5271
0.88 4787
0.9 4208
0.92 4552
0.94 4236
0.96 2799
0.98 3575
1 3727
1.02 4515
1.04 4595
1.06 4993
1.08 3445
1.1 3862
1.12 5325
1.14 5579
1.16 4063
1.18 4147
1.2 4894
1.22 5699
1.24 5102
1.26 4733
1.28 4353
1.3 5004
1.32 3770
1.34 4128
1.36 2634
1.38 3548
1.4 4453
1.42 5901
1.44 4891
1.46 3697
1.48 3959
1.5 4111
1.52 4424
1.54 5232
1.56 5849
1.58 4556
1.6 5453
1.62 4098
1.64 4527
1.66 4366
1.68 5007
1.7 6228
1.72 5574
1.74 5302
1.76 5192
1.78 3821
1.8 5055
1.82 5100
1.84 5138
1.86 4848
1.88 5505
1.9 5516
1.92 6174
1.94 5728
1.96 7008
1.98 5979
2 6257
2.02 6537
2.04 6665
2.06 5394
2.08 4247
2.1 5288
2.12 5673
2.14 6068
2.16 5326
2.18 4326
2.2 6065
2.22 5656
2.24 4777
2.26 4683
2.28 3591
2.3 5243
2.32 5174
2.34 4974
2.36 4772
2.38 4702
2.4 4089
2.42 3676
2.44 4101
2.46 4708
2.48 4916
2.5 5893
2.52 5635
2.54 7037
2.56 6209
2.58 5786
2.6 6644
2.62 6017
2.64 6819
2.66 6335
2.68 5971
2.7 5504
2.72 5426
2.74 7735
2.76 5992
2.78 5468
2.8 5074
2.82 4235
2.84 3751
2.86 4694
2.88 4344
2.9 4264
2.92 4550
2.94 5673
2.96 5640
2.98 7165
3 5398
3.02 5547
3.04 4336
3.06 5629
3.08 5206
3.1 4967
3.12 4675
3.14 5326
3.16 4795
3.18 4821
3.2 5744
3.22 5428
3.24 5853
3.26 5787
3.28 4514
3.3 5824
3.32 5403
3.34 5615
3.36 7154
3.38 6649
3.4 6678
3.42 7361
3.44 7101
3.46 7780
3.48 6603
3.5 7698
3.52 6769
3.54 7278
3.56 6317
3.58 6167
3.6 6493
3.62 6038
3.64 5803
3.66 5538
3.68 5334
3.7 6137
3.72 5690
3.74 5537
3.76 5608
3.78 7005
3.8 6979
3.82 7520
3.84 6377
3.86 5808
3.88 5964
3.9 5653
3.92 5784
3.94 6875
3.96 7251
3.98 6666
4 6442
4.02 6711
4.04 7180
4.06 6805
4.08 5221
4.1 4750
4.12 4996
4.14 5959
4.16 5399
4.18 5356
4.2 4474
4.22 5336
4.24 6269
4.26 6166
4.28 6190
4.3 6415
4.32 6329
4.34 5949
4.36 5888
4.38 5673
4.4 5895
4.42 5086
4.44 5135
4.46 6746
4.48 6861
4.5 6373
4.52 6176
4.54 5450
4.56 6121
4.58 4852
4.6 6112
4.62 6313
4.64 7165
4.66 6533
4.68 6328
4.7 7098
4.72 7442
4.74 6701
4.76 6832
4.78 7670
4.8 7961
4.82 6851
4.84 6529
4.86 6376
4.88 5953
4.9 5739
4.92 5981
4.94 4446
4.96 5245
4.98 5400
5 5516
5.02 4806
5.04 4234
5.06 5120
5.08 5313
5.1 5333
5.12 5604
5.14 6373
5.16 6484
5.18 7172
5.2 8037
5.22 6133
5.24 6333
5.26 6433
5.28 5090
5.3 5504
5.32 6693
5.34 5763
5.36 7338
5.38 6253
5.4 6547
5.42 7005
5.44 7501
5.46 7781
5.48 8011
5.5 8159
5.52 8510
5.54 7116
5.56 7517
5.58 7455
5.6 6558
5.62 6389
5.64 6999
5.66 6759
5.68 6627
5.7 6593
5.72 6279
5.74 6809
5.76 7385
5.78 6842
5.8 7210
5.82 7344
5.84 6750
5.86 7474
5.88 6072
5.9 5940
5.92 6109
5.94 5142
5.96 5845
5.98 5887
6 6000
6.02 6362
6.04 6487
6.06 6500
6.08 7192
6.1 6390
6.12 6582
6.14 6338
6.16 6242
6.18 7174
6.2 6103
6.22 5101
6.24 5577
6.26 6319
6.28 7056
6.3 7531
6.32 6878
6.34 7780
6.36 6560
6.38 6679
6.4 7351
6.42 7524
6.44 7312
6.46 7560
6.48 8376
6.5 7397
6.52 8001
6.54 6404
6.56 6355
6.58 6152
6.6 6551
6.62 7058
6.64 6262
6.66 6017
6.68 5757
6.7 6796
6.72 7010
6.74 6833
6.76 6550
6.78 7471
6.8 8111
6.82 7863
6.84 7377
6.86 8214
6.88 7843
6.9 7336
6.92 7280
6.94 6521
6.96 6756
6.98 7451
7 6213
7.02 6704
7.04 6145
7.06 6621
7.08 6888
7.1 6150
7.12 6150
7.14 5179
7.16 4974
7.18 6166
7.2 6419
7.22 5079
7.24 5222
7.26 4398
7.28 5059
7.3 6602
7.32 5616
7.34 7846
7.36 7430
7.38 7041
7.4 6855
7.42 6888
7.44 6413
7.46 6561
7.48 4320
7.5 4792
7.52 4702
7.54 4989
7.56 6060
7.58 5609
7.6 5396
7.62 6379
7.64 6120
7.66 6468
7.68 6607
7.7 6601
7.72 6701
7.74 6824
7.76 7117
7.78 5832
7.8 6993
7.82 6962
7.84 7289
7.86 6841
7.88 7579
7.9 5803
7.92 7448
7.94 7990
7.96 7062
7.98 7727
8 7164
8.02 7974
8.04 6654
8.06 6663
8.08 7395
8.1 6241
8.12 6158
8.14 5426
8.16 6743
8.18 5786
8.2 5974
8.22 4630
8.24 5466
8.26 4403
8.28 4596
8.3 6109
8.32 6451
8.34 5925
8.36 5717
8.38 5244
8.4 5801
8.42 6455
8.44 6592
8.46 6018
8.48 6258
8.5 6238
8.52 6702
8.54 6517
8.56 6592
8.58 8160
8.6 6479
8.62 6851
8.64 5552
8.66 6014
8.68 6585
8.7 6232
8.72 6660
8.74 5834
8.76 6237
8.78 5056
8.8 4588
8.82 4656
8.84 4478
8.86 6127
8.88 6195
8.9 5540
8.92 5229
8.94 5730
8.96 6048
8.98 5979
9 5338
9.02 5077
9.04 5264
9.06 6135
9.08 6697
9.1 5777
9.12 5230
9.14 4980
9.16 5560
9.18 5991
9.2 6591
9.22 6477
9.24 6464
9.26 5601
9.28 7352
9.3 6976
9.32 6620
9.34 5793
9.36 6811
9.38 7430
9.4 7782
9.42 7484
9.44 6882
9.46 5396
9.48 6472
9.5 6187
9.52 6711
9.54 6491
9.56 6361
9.58 6269
9.6 5903
9.62 6534
9.64 5064
9.66 5982
9.68 5092
9.7 5613
9.72 5139
9.74 6084
9.76 6533
9.78 4971
9.8 5540
9.82 6185
9.84 6558
9.86 6524
9.88 5247
9.9 5846
9.92 4357
9.94 4765
9.96 5160
9.98 5322
10 5340
10.02 5444
10.04 6107
10.06 5496
10.08 5587
10.1 5092
10.12 6112
10.14 6190
10.16 5465
10.18 5275
10.2 5670
10.22 6798
10.24 5914
10.26 5343
10.28 4920
10.3 5256
10.32 5301
10.34 6342
10.36 6145
10.38 5096
10.4 5547
10.42 6257
10.44 6068
10.46 6768
10.48 6024
10.5 7210
10.52 7418
10.54 5903
10.56 6085
10.58 7794
10.6 7223
10.62 6952
10.64 7662
10.66 6104
10.68 7288
10.7 6983
10.72 6320
10.74 6969
10.76 7080
10.78 6107
10.8 7177
10.82 7511
10.84 6432
10.86 7093
10.88 6485
10.9 5599
10.92 7302
10.94 6069
10.96 5249
10.98 5682
11 6087
11.02 6621
11.04 6957
11.06 8301
11.08 6467
11.1 5709
11.12 5292
11.14 4844
11.16 4946
11.18 5539
11.2 5259
11.22 5874
11.24 5481
11.26 6522
11.28 7271
11.3 7161
11.32 6163
11.34 6757
11.36 6533
11.38 6526
11.4 7233
11.42 7436
11.44 7124
11.46 7513
11.48 7332
11.5 7643
11.52 7614
11.54 7702
11.56 7022
11.58 8168
11.6 7013
11.62 8346
11.64 7706
11.66 6684
11.68 7033
11.7 6898
11.72 5435
11.74 5874
11.76 5813
11.78 6108
11.8 5321
11.82 4876
11.84 5079
11.86 5519
11.88 5561
11.9 5687
11.92 5555
11.94 5094
11.96 5283
11.98 5412
12 6420
12.02 6392
12.04 6746
12.06 6594
12.08 5677
12.1 6195
12.12 6273
12.14 5844
12.16 5912
12.18 5490
12.2 6689
12.22 7759
12.24 5965
12.26 6137
12.28 6707
12.3 6308
12.32 6154
12.34 7070
12.36 6396
12.38 6126
12.4 6711
12.42 6881
12.44 6990
12.46 6322
12.48 5698
12.5 5867
12.52 4964
12.54 5414
12.56 4989
12.58 5729
12.6 5320
12.62 6202
12.64 6878
12.66 7270
12.68 7099
12.7 5871
12.72 5511
12.74 6558
12.76 6610
12.78 6993
12.8 6510
12.82 6379
12.84 6053
12.86 7936
12.88 7478
12.9 6665
12.92 7994
12.94 7656
12.96 6808
12.98 6792
13 7948
13.02 7583
13.04 7707
13.06 7391
13.08 7413
13.1 8285
13.12 8021
13.14 8930
13.16 8706
13.18 8735
13.2 8585
13.22 8068
13.24 7960
13.26 7804
13.28 6987
13.3 6668
13.32 6702
13.34 6179
13.36 7873
13.38 5398
13.4 6303
13.42 6511
13.44 5926
13.46 5860
13.48 5003
13.5 4779
13.52 5598
13.54 6569
13.56 5381
13.58 5941
13.6 5693
13.62 6313
13.64 6763
13.66 7014
13.68 6356
13.7 7207
13.72 7554
13.74 7493
13.76 7891
13.78 8971
13.8 7289
13.82 8199
13.84 7639
13.86 8000
13.88 8107
13.9 6736
13.92 6454
13.94 5610
13.96 4751
13.98 4861
14 6055
14.02 7077
14.04 6489
14.06 6316
14.08 6448
14.1 4813
14.12 6139
14.14 6284
14.16 5495
14.18 7224
14.2 7241
14.22 8888
14.24 9495
14.26 7035
14.28 6832
14.3002 6756
14.3202 6908
14.3402 6059
14.3602 6386
14.3802 7219
14.4002 7106
14.4202 6276
14.4402 6414
14.4602 6205
14.4802 6565
14.5002 5836
14.5202 6511
14.5402 5846
14.5602 6219
14.5802 5607
14.6002 6687
14.6202 6117
14.6402 6516
14.6602 6264
14.6802 6159
14.7002 5527
14.7202 6099
14.7402 7027
14.7602 7251
14.7802 6169
14.8002 5896
14.8202 6515
14.8402 7140
14.8602 7089
14.8802 6456
14.9002 6707
14.9202 5076
14.9402 5184
14.9602 6557
14.9802 6458
15.0002 6406
15.0202 6630
15.0402 6179
15.0602 6459
15.0802 7109
15.1002 7786
15.1202 7644
15.1402 7945
15.1602 6654
15.1802 6235
15.2002 6551
15.2202 6758
15.2402 6476
15.2602 6578
15.2802 7095
15.3002 7269
15.3202 7414
15.3402 7267
15.3602 7089
15.3802 7091
15.4002 6956
15.4202 6940
15.4402 7181
15.4602 8079
15.4802 7757
15.5002 6995
15.5202 6327
15.5402 7689
15.5602 6534
15.5802 8428
15.6002 8079
15.6202 7200
15.6402 7663
15.6602 7274
15.6802 8154
15.7002 8541
15.7202 7807
15.7402 7594
15.7602 8303
15.7802 8161
15.8002 8967
15.8202 7663
15.8402 6955
15.8602 6742
15.8802 6683
15.9002 6662
15.9202 6085
15.9402 5896
15.9602 5469
15.9802 6577
16.0002 5197
16.0202 6527
16.0402 6223
16.0602 6194
16.0802 6484
16.1002 6403
16.1202 6518
16.1402 7172
16.1602 7108
16.1802 7724
16.2002 7905
16.2202 8011
16.2402 7435
16.2602 7414
16.2802 6012
16.3002 6716
16.3202 7301
16.3402 6759
16.3602 7214
16.3802 7366
16.4002 7158
16.4202 6990
16.4402 6695
16.4602 5791
16.4802 6637
16.5002 6649
16.5202 6354
16.5402 6842
16.5602 6610
16.5802 6842
16.6002 6567
16.6202 7210
16.6402 7407
16.6602 7739
16.6802 7274
16.7002 6975
16.7202 7442
16.7402 6872
16.7602 6361
16.7802 6652
16.8002 7309
16.8202 6430
16.8402 6422
16.8602 6968
16.8802 7287
16.9002 6937
16.9202 6572
16.9402 6507
16.9602 6165
16.9802 7430
17.0002 6913
17.0202 5829
17.0402 6873
17.0602 6632
17.0802 5840
17.1002 6027
17.1202 6585
17.1402 7203
17.1602 6454
17.1802 7616
17.2002 7425
17.2202 6272
17.2402 6030
17.2602 6622
17.2802 6158
17.3002 6556
17.3202 7266
17.3402 6456
17.3602 6282
17.3802 5982
17.4002 5779
17.4202 6202
17.4402 6018
17.4602 6576
17.4802 6331
17.5002 5189
17.5202 5240
17.5402 5654
17.5602 6206
17.5802 6115
17.6002 5245
17.6202 6375
17.6402 5861
17.6602 6316
17.6802 6563
17.7002 6959
17.7202 6483
17.7402 5800
17.7602 7063
17.7802 6474
17.8002 5698
17.8202 5456
17.8402 6486
17.8602 5915
17.8802 6323
17.9002 7454
17.9202 7763
17.9402 6271
17.9602 6942
17.9802 7139
18.0002 6311
18.0202 6585
18.0402 6583
18.0602 7281
18.0802 6237
18.1002 6181
18.1202 6691
18.1402 7235
18.1602 6070
18.1802 6102
18.2002 6680
18.2202 6506
18.2402 7114
18.2602 6633
18.2802 6915
18.3002 5777
18.3202 5906
18.3402 5638
18.3602 5914
18.3802 6284
18.4002 5157
18.4202 4479
18.4402 4578
18.4602 5243
18.4802 5558
18.5002 5472
18.5202 5287
18.5402 4752
18.5602 4740
18.5802 4450
18.6002 4996
18.6202 4823
18.6402 4395
18.6602 4322
18.6802 5164
18.7002 5188
18.7202 4707
18.7402 5240
18.7602 4660
18.7802 5087
18.8002 5300
18.8202 4511
18.8402 5355
18.8602 3981
18.8802 4161
18.9002 4542
18.9202 4848
18.9402 5306
18.9602 4874
18.9802 5875
19.0002 4685
19.0202 5073
19.0402 4909
19.0602 5425
19.0802 4806
19.1002 4580
19.1202 5014
19.1402 5243
19.1602 5099
19.1802 5311
19.2002 3836
19.2202 4618
19.2402 5037
19.2602 4793
19.2802 4200
19.3002 4652
19.3202 4839
19.3402 5035
19.3602 7367
19.3802 5824
19.4002 6031
19.4202 5120
19.4402 5420
19.4602 7079
19.4802 5826
19.5002 7384
19.5202 6669
19.5402 7314
19.5602 7435
19.5802 6434
19.6002 6950
19.6202 6458
19.6402 6306
19.6602 6009
19.6802 7051
19.7002 6286
19.7202 6311
19.7402 5205
19.7602 7228
19.7802 6547
19.8002 7054
19.8202 6293
19.8402 6012
19.8602 6285
19.8802 5794
19.9002 5290
19.9202 4988
19.9402 4883
19.9602 5197
19.9802 4535
&
@target G1.S3
@type xy
0 0
0.02 0
0.04 0
0.06 0
0.08 0
0.1 0
0.12 0
0.14 0
0.16 0
0.18 0
0.2 0
0.22 0
0.24 0
0.26 0
0.28 0
0.3 0
0.32 0
0.34 0
0.36 0
0.38 0
0.4 0
0.42 0
0.44 0
0.46 0
0.48 0
0.5 0
0.52 0
0.54 0
0.56 0
0.58 0
0.6 0
0.62 0
0.64 0
0.66 0
0.68 0
0.7 0
0.72 0
0.74 0
0.76 0
0.78 0
0.8 0
0.82 0
0.84 0
0.86 0
0.88 0
0.9 0
0.92 0
0.94 0
0.96 0
0.98 0
1 0
1.02 0
1.04 0
1.06 0
1.08 0
1.1 0
1.12 0
1.14 0
1.16 0
1.18 0
1.2 0
1.22 0
1.24 0
1.26 0
1.28 0
1.3 0
1.32 6
1.34 27
1.36 2
1.38 0
1.4 0
1.42 11
1.44 147
1.46 35
1.48 252
1.5 0
1.52 0
1.54 0
1.56 0
1.58 0
1.6 0
1.62 0
1.64 0
1.66 0
1.68 0
1.7 0
1.72 0
1.74 5
1.76 1
1.78 0
1.8 0
1.82 0
1.84 0
1.86 0
1.88 0
1.9 0
1.92 3
1.94 3
1.96 0
1.98 22
2 1
2.02 0
2.04 0
2.06 0
2.08 727
2.1 1869
2.12 1087
2.14 1213
2.16 1305
2.18 1501
2.2 1171
2.22 1305
2.24 1620
2.26 1738
2.28 1277
2.3 2010
2.32 3313
2.34 3225
2.36 4704
2.38 3865
2.4 3949
2.42 3889
2.44 4962
2.46 4417
2.48 3475
2.5 3674
2.52 3120
2.54 4097
2.56 3760
2.58 3479
2.6 3659
2.62 3383
2.64 3215
2.66 3564
2.68 3415
2.7 4015
2.72 3339
2.74 3402
2.76 2745
2.78 3241
2.8 3523
2.82 3415
2.84 3788
2.86 4209
2.88 4533
2.9 4443
2.92 3923
2.94 3271
2.96 3030
2.98 3432
3 3147
3.02 2988
3.04 3924
3.06 4612
3.08 5268
3.1 4886
3.12 4795
3.14 4802
3.16 4265
3.18 2261
3.2 3253
3.22 3270
3.24 2897
3.26 3252
3.28 3433
3.3 2973
3.32 3615
3.34 4283
3.36 4425
3.38 4783
3.4 5167
3.42 5537
3.44 4519
3.46 4563
3.48 4704
3.5 5415
3.52 6045
3.54 4924
3.56 5197
3.58 5020
3.6 5024
3.62 4697
3.64 4851
3.66 4675
3.68 5107
3.7 5918
3.72 5721
3.74 6221
3.76 6080
3.78 5821
3.8 5389
3.82 4904
3.84 4946
3.86 5116
3.88 4511
3.9 4966
3.92 4339
3.94 4735
3.96 4821
3.98 4624
4 4717
4.02 4783
4.04 4869
4.06 5085
4.08 4807
4.1 5167
4.12 5249
4.14 5402
4.16 5475
4.18 4825
4.2 5342
4.22 5151
4.24 4521
4.26 5064
4.28 4713
4.3 4778
4.32 4560
4.34 4511
4.36 4885
4.38 4728
4.4 4510
4.42 4741
4.44 4974
4.46 4991
4.48 4861
4.5 4580
4.52 4966
4.54 4560
4.56 4228
4.58 4915
4.6 4371
4.62 4761
4.64 4810
4.66 5591
4.68 5241
4.7 5561
4.72 5760
4.74 5689
4.76 5751
4.78 5755
4.8 4977
4.82 4637
4.84 4507
4.86 5290
4.88 5249
4.9 5710
4.92 5555
4.94 4954
4.96 5061
4.98 5068
5 5307
5.02 5347
5.04 5924
5.06 5535
5.08 5281
5.1 5376
5.12 5144
5.14 5120
5.16 5252
5.18 5473
5.2 5036
5.22 5417
5.24 4893
5.26 5017
5.28 4687
5.3 5081
5.32 5088
5.34 4574
5.36 4712
5.38 4453
5.4 4959
5.42 4318
5.44 4691
5.46 4526
5.48 4320
5.5 4491
5.52 3877
5.54 4293
5.56 4338
5.58 4431
5.6 4994
5.62 4645
5.64 4348
5.66 4105
5.68 4802
5.7 4681
5.72 5769
5.74 5861
5.76 6523
5.78 7193
5.8 7105
5.82 6712
5.84 7293
5.86 7289
5.88 8955
5.9 8965
5.92 8953
5.94 8782
5.96 8781
5.98 8635
6 9122
6.02 9283
6.04 9115
6.06 8459
6.08 9332
6.1 8535
6.12 8343
6.14 8250
6.16 7812
6.18 7458
6.2 8538
6.22 8940
6.24 9455
6.26 9692
6.28 8784
6.3 9283
6.32 9393
6.34 9339
6.36 9568
6.38 9903
6.4 9501
6.42 9565
6.44 9580
6.46 9238
6.48 9430
6.5 10381
6.52 9764
6.54 9836
6.56 10560
6.58 10647
6.6 10905
6.62 10924
6.64 10239
6.66 10404
6.68 10508
6.7 10189
6.72 10346
6.74 10100
6.76 10812
6.78 10421
6.8 10333
6.82 10434
6.84 10413
6.86 10046
6.88 10247
6.9 10629
6.92 9890
6.94 9910
6.96 10042
6.98 9882
7 10436
7.02 9858
7.04 10505
7.06 10147
7.08 10251
7.1 9798
7.12 10566
7.14 10921
7.16 10740
7.18 10345
7.2 10457
7.22 10119
7.24 10514
7.26 10391
7.28 10442
7.3 9456
7.32 9646
7.34 9157
7.36 9618
7.38 9517
7.4 9408
7.42 9704
7.44 9575
7.46 9349
7.48 9229
7.5 9682
7.52 9370
7.54 9243
7.56 9533
7.58 9221
7.6 9063
7.62 8553
7.64 8950
7.66 9491
7.68 9324
7.7 9249
7.72 9603
7.74 9119
7.76 9888
7.78 10182
7.8 10113
7.82 10485
7.84 10607
7.86 10731
7.88 10070
7.9 10314
7.92 10130
7.94 10285
7.96 10161
7.98 10471
8 10409
8.02 10460
8.04 10244
8.06 10561
8.08 10407
8.1 9897
8.12 10292
8.14 10044
8.16 10413
8.18 10709
8.2 10141
8.22 10078
8.24 10260
8.26 10118
8.28 9755
8.3 9879
8.32 10243
8.34 10487
8.36 10294
8.38 10204
8.4 10407
8.42 9980
8.44 10840
8.46 10779
8.48 10646
8.5 10762
8.52 10254
8.54 10820
8.56 10286
8.58 10165
8.6 10372
8.62 10321
8.64 10168
8.66 10246
8.68 10070
8.7 10647
8.72 10918
8.74 10305
8.76 10366
8.78 9401
8.8 9686
8.82 9920
8.84 10443
8.86 10339
8.88 9341
8.9 9123
8.92 9559
8.94 9656
8.96 9842
8.98 9920
9 9872
9.02 9989
9.04 9709
9.06 9912
9.08 10070
9.1 10411
9.12 10083
9.14 9910
9.16 10440
9.18 9747
9.2 10106
9.22 9760
9.24 9840
9.26 10249
9.28 9397
9.3 9652
9.32 10184
9.34 10686
9.36 10177
9.38 10585
9.4 10084
9.42 10476
9.44 10374
9.46 10598
9.48 10363
9.5 10321
9.52 10710
9.54 10353
9.56 10696
9.58 10540
9.6 10688
9.62 10269
9.64 10241
9.66 10104
9.68 11007
9.7 10817
9.72 10582
9.74 10849
9.76 10486
9.78 10140
9.8 9934
9.82 10206
9.84 10543
9.86 10480
9.88 9902
9.9 10246
9.92 9774
9.94 9415
9.96 9923
9.98 9570
10 9788
10.02 9489
10.04 9270
10.06 9412
10.08 9561
10.1 9327
10.12 9970
10.14 10083
10.16 10521
10.18 10866
10.2 10554
10.22 10127
10.24 9904
10.26 10458
10.28 10768
10.3 10313
10.32 10182
10.34 10384
10.36 10422
10.38 10010
10.4 10321
10.42 10105
10.44 10444
10.46 10144
10.48 10384
10.5 10340
10.52 10321
10.54 10335
10.56 10651
10.58 10587
10.6 11008
10.62 10918
10.64 10525
10.66 10383
10.68 10360
10.7 10615
10.72 10333
10.74 10410
10.76 9788
10.78 10228
10.8 10147
10.82 10319
10.84 10221
10.86 10417
10.88 10439
10.9 10487
10.92 10514
10.94 10235
10.96 10567
10.98 10092
11 9267
11.02 9412
11.04 9619
11.06 9793
11.08 10006
11.1 10530
11.12 10426
11.14 10087
11.16 10359
11.18 9814
11.2 10193
11.22 10079
11.24 10673
11.26 10183
11.28 10167
11.3 10301
11.32 10256
11.34 10312
11.36 10084
11.38 10240
11.4 9602
11.42 10294
11.44 10133
11.46 9652
11.48 9810
11.5 9711
11.52 9699
11.54 9531
11.56 9321
11.58 9570
11.6 9217
11.62 9375
11.64 9069
11.66 10140
11.68 10355
11.7 10351
11.72 10005
11.74 10205
11.76 10492
11.78 9285
11.8 10015
11.82 10059
11.84 9731
11.86 9375
11.88 8827
11.9 8792
11.92 9261
11.94 8920
11.96 8635
11.98 8497
12 8535
12.02 8456
12.04 8283
12.06 8504
12.08 7995
12.1 8091
12.12 8366
12.14 8423
12.16 8374
12.18 8589
12.2 9347
12.22 9443
12.24 9737
12.26 9901
12.28 9713
12.3 10093
12.32 10356
12.34 10335
12.36 10126
12.38 10424
12.4 10859
12.42 10196
12.44 10008
12.46 10866
12.48 11010
12.5 11051
12.52 10731
12.54 10894
12.56 11026
12.58 11000
12.6 10651
12.62 10769
12.64 10778
12.66 10806
12.68 10630
12.7 11132
12.72 11792
12.74 11643
12.76 12029
12.78 11538
12.8 11462
12.82 11106
12.84 10489
12.86 10456
12.88 10636
12.9 10641
12.92 10325
12.94 10513
12.96 10240
12.98 10271
13 10503
13.02 10321
13.04 10370
13.06 10474
13.08 10515
13.1 10087
13.12 10102
13.14 10005
13.16 10467
13.18 10319
13.2 10293
13.22 10576
13.24 10150
13.26 10206
13.28 10015
13.3 10366
13.32 10121
13.34 9916
13.36 10474
13.38 10551
13.4 10887
13.42 10893
13.44 10532
13.46 10205
13.48 10261
13.5 10329
13.52 10131
13.54 10623
13.56 10488
13.58 10403
13.6 11142
13.62 10153
13.64 10783
13.66 10113
13.68 9843
13.7 9710
13.72 10095
13.74 9833
13.76 10113
13.78 10254
13.8 10055
13.82 9868
13.84 10763
13.86 10386
13.88 10321
13.9 9928
13.92 10025
13.94 10250
13.96 10177
13.98 10230
14 10404
14.02 10546
14.04 10524
14.06 10272
14.08 10423
14.1 10498
14.12 10672
14.14 10416
14.16 10199
14.18 10502
14.2 10738
14.22 10356
14.24 10267
14.26 10199
14.28 10162
14.3002 10140
14.3202 9457
14.3402 9895
14.3602 10140
14.3802 10002
14.4002 10435
14.4202 10349
14.4402 9661
14.4602 10506
14.4802 10880
14.5002 10000
14.5202 10028
14.5402 10243
14.5602 10066
14.5802 10068
14.6002 10199
14.6202 10128
14.6402 9405
14.6602 10142
14.6802 10390
14.7002 10211
14.7202 9681
14.7402 9922
14.7602 9449
14.7802 9569
14.8002 9771
14.8202 9587
14.8402 9945
14.8602 9779
14.8802 10097
14.9002 9642
14.9202 9777
14.9402 10204
14.9602 10164
14.9802 10058
15.0002 9968
15.0202 10240
15.0402 10274
15.0602 10034
15.0802 9921
15.1002 9634
15.1202 9997
15.1402 10193
15.1602 10515
15.1802 10354
15.2002 9938
15.2202 9899
15.2402 9925
15.2602 10394
15.2802 9732
15.3002 9909
15.3202 10179
15.3402 9663
15.3602 9702
15.3802 9426
15.4002 9889
15.4202 9842
15.4402 9838
15.4602 9828
15.4802 9660
15.5002 9799
15.5202 9532
15.5402 9566
15.5602 9361
15.5802 10291
15.6002 9866
15.6202 10111
15.6402 10093
15.6602 10452
15.6802 9534
15.7002 10347
15.7202 10961
15.7402 10651
15.7602 10452
15.7802 10544
15.8002 10152
15.8202 9783
15.8402 9310
15.8602 9779
15.8802 10437
15.9002 10235
15.9202 9867
15.9402 9776
15.9602 9991
15.9802 9611
16.0002 10002
16.0202 10364
16.0402 10683
16.0602 10399
16.0802 10654
16.1002 11189
16.1202 11108
16.1402 10869
16.1602 10946
16.1802 10319
16.2002 10064
16.2202 10649
16.2402 10937
16.2602 10707
16.2802 11662
16.3002 11126
16.3202 11556
16.3402 11123
16.3602 10668
16.3802 10595
16.4002 10393
16.4202 10494
16.4402 11475
16.4602 11521
16.4802 11196
16.5002 11259
16.5202 11453
16.5402 11511
16.5602 11754
16.5802 11304
16.6002 11695
16.6202 11019
16.6402 10849
16.6602 10474
16.6802 10736
16.7002 10881
16.7202 11326
16.7402 11133
16.7602 10960
16.7802 11614
16.8002 10602
16.8202 10741
16.8402 11238
16.8602 11237
16.8802 10991
16.9002 10725
16.9202 11210
16.9402 11155
16.9602 10944
16.9802 11355
17.0002 10697
17.0202 11008
17.0402 12446
17.0602 12034
17.0802 11450
17.1002 12533
17.1202 12423
17.1402 13500
17.1602 12694
17.1802 12420
17.2002 12742
17.2202 12426
17.2402 11832
17.2602 12178
17.2802 11685
17.3002 11770
17.3202 10985
17.3402 12474
17.3602 11079
17.3802 11064
17.4002 11185
17.4202 11381
17.4402 10836
17.4602 11383
17.4802 11424
17.5002 11330
17.5202 11484
17.5402 11252
17.5602 10954
17.5802 10292
17.6002 10174
17.6202 10646
17.6402 10203
17.6602 10081
17.6802 10038
17.7002 9814
17.7202 9946
17.7402 9609
17.7602 10042
17.7802 9813
17.8002 10933
17.8202 10317
17.8402 10157
17.8602 10023
17.8802 10374
17.9002 10559
17.9202 10839
17.9402 10879
17.9602 11848
17.9802 12456
18.0002 12056
18.0202 12180
18.0402 11854
18.0602 12381
18.0802 12249
18.1002 14087
18.1202 14071
18.1402 13369
18.1602 13715
18.1802 14147
18.2002 14084
18.2202 14382
18.2402 14337
18.2602 13880
18.2802 13745
18.3002 14073
18.3202 14415
18.3402 14024
18.3602 13324
18.3802 13673
18.4002 13545
18.4202 13870
18.4402 13340
18.4602 13714
18.4802 13492
18.5002 13639
18.5202 13570
18.5402 13486
18.5602 14261
18.5802 14772
18.6002 14373
18.6202 14363
18.6402 14219
18.6602 14108
18.6802 14206
18.7002 14063
18.7202 14401
18.7402 14321
18.7602 14162
18.7802 13519
18.8002 13616
18.8202 13431
18.8402 13713
18.8602 14242
18.8802 13617
18.9002 14298
18.9202 13978
18.9402 14098
18.9602 14585
18.9802 14393
19.0002 14502
19.0202 13784
19.0402 13011
19.0602 13094
19.0802 13216
19.1002 12852
19.1202 13546
19.1402 13131
19.1602 13054
19.1802 13266
19.2002 12937
19.2202 12567
19.2402 13194
19.2602 13105
19.2802 13328
19.3002 13179
19.3202 13321
19.3402 13295
19.3602 13152
19.3802 13945
19.4002 13366
19.4202 13262
19.4402 12721
19.4602 13221
19.4802 13489
19.5002 13188
19.5202 13144
19.5402 13167
19.5602 12775
19.5802 13013
19.6002 13002
19.6202 13498
19.6402 13627
19.6602 13835
19.6802 13960
19.7002 13797
19.7202 13775
19.7402 13932
19.7602 14183
19.7802 13643
19.8002 14009
19.8202 13979
19.8402 14255
19.8602 13067
19.8802 13460
19.9002 13216
19.9202 12908
19.9402 13197
19.9602 13015
19.9802 13585
&
@target G2.S0
@type xy
1 0.720087
2 0.99692
3 0.507493
4 0.515194
5 0.506828
6 0.462304
7 0.447717
8 0.683557
9 0.496463
10 0.616624
11 0.47077
12 0.436463
13 0.453459
14 0.452603
15 0.449472
16 0.433156
17 0.449723
18 0.445224
19 0.447772
20 0.450167
21 0.474395
22 0.501647
23 0.424412
24 0.457548
25 0.4478
26 0.452133
27 0.543461
28 0.790285
29 0.833081
30 0.998824
31 0.976141
32 0.899805
33 0.923621
34 1.07508
35 0.873799
36 0.974077
37 0.850133
38 0.476157
39 0.71549
40 0.517445
41 0.450639
42 0.459647
43 0.477231
44 0.528252
45 0.436606
46 0.614532
47 0.457247
48 0.515243
49 0.446094
50 0.757281
51 0.447716
52 0.448413
53 0.452465
54 0.551566
55 0.633424
56 0.580367
57 0.853419
58 0.918953
59 0.787734
60 1.10125
61 1.17283
62 1.10114
63 0.998111
64 0.813434
65 0.766568
66 0.463627
67 0.436893
68 0.481378
69 0.449138
70 0.483968
71 0.458557
72 0.698892
73 0.435144
74 0.487186
75 0.441899
76 0.563626
77 0.447744
78 0.448498
79 0.429476
80 0.481768
81 0.436262
82 0.448274
83 0.466691
84 0.469814
85 0.463519
86 0.83506
87 1.01544
88 0.833082
89 0.499825
90 0.469947
91 0.49409
92 0.440029
93 0.44348
94 0.426556
95 0.446794
96 0.456345
97 0.443763
98 0.459265
99 0.44514
100 0.448609
101 0.449166
102 0.433013
103 0.441956
104 0.449555
&
@target G2.S1
@type xy
1 0.830602
2 1.10228
3 0.532094
4 0.605413
5 0.561672
6 0.45025
7 0.460054
8 0.687696
9 0.541318
10 0.659811
11 0.477703
12 0.453128
13 0.466342
14 0.470266
15 0.444185
16 0.449389
17 0.463842
18 0.44334
19 0.458176
20 0.444297
21 0.456864
22 0.467253
23 0.443198
24 0.485644
25 0.469601
26 0.468108
27 0.559129
28 0.866342
29 0.760362
30 0.963859
31 0.879844
32 0.981581
33 0.928049
34 1.16757
35 0.981772
36 1.02411
37 0.89265
38 0.500875
39 0.741047
40 0.801655
41 0.478016
42 0.488825
43 0.471063
44 0.536493
45 0.448386
46 0.590889
47 0.458203
48 0.502494
49 0.450721
50 0.791502
51 0.469947
52 0.468055
53 0.455905
54 0.585107
55 0.489337
56 0.599687
57 0.539699
58 0.864942
59 0.777511
60 0.981401
61 1.24081
62 1.40159
63 1.02278
64 1.11393
65 1.03177
66 0.828794
67 0.478984
68 0.536703
69 0.482416
70 0.488825
71 0.442182
72 0.55376
73 0.47154
74 0.469388
75 0.43569
76 0.60731
77 0.449055
78 0.463114
79 0.449249
80 0.451995
81 0.44221
82 0.438549
83 0.470903
84 0.463115
85 0.477415
86 0.759243
87 0.996519
88 1.15554
89 0.915983
90 0.845251
91 0.877411
92 0.492798
93 0.458176
94 0.461222
95 0.470346
96 0.445982
97 0.463708
98 0.445954
99 0.44238
100 0.455494
101 0.458066
102 0.445674
103 0.452576
104 0.456097
&
@target G2.S2
@type xy
1 1.043
2 1.39439
3 0.831881
4 0.747746
5 0.889284
6 0.672848
7 0.883148
8 1.2875
9 1.13557
10 1.2128
11 0.671808
12 0.455521
13 0.5004
14 0.465859
15 0.447045
16 0.43755
17 0.496739
18 0.445954
19 0.474237
20 0.453652
21 0.455549
22 0.461979
23 0.446431
24 0.486055
25 0.440624
26 0.450611
27 0.906711
28 1.06079
29 0.782704
30 1.16471
31 1.13169
32 1.3387
33 1.22584
34 1.56259
35 1.41188
36 1.43789
37 1.12591
38 0.837153
39 0.731112
40 0.519831
41 0.446822
42 0.453073
43 0.433936
44 0.470372
45 0.451719
46 0.494267
47 0.444747
48 0.476366
49 0.443227
50 0.676609
51 0.435202
52 0.463708
53 0.451968
54 0.734864
55 0.53577
56 0.871679
57 0.775499
58 1.02476
59 0.73171
60 1.22002
61 1.33726
62 1.41902
63 1.13182
64 0.993629
65 0.747429
66 0.464597
67 0.441617
68 0.453486
69 0.435574
70 0.453982
71 0.449472
72 0.501448
73 0.430494
74 0.468642
75 0.435603
76 0.63107
77 0.439858
78 0.461682
79 0.459266
80 0.485052
81 0.412432
82 0.403392
83 0.461357
84 0.669291
85 0.546215
86 1.08606
87 1.17705
88 1.1526
89 0.860479
90 0.792481
91 0.559352
92 0.44833
93 0.433849
94 0.45183
95 0.446907
96 0.435603
97 0.4441
98 0.447046
99 0.443763
100 0.477546
101 0.442069
102 0.44334
103 0.449165
104 0.463519
&
@target G2.S3
@type xy
1 0.432088
2 0.444888
3 0.403145
4 0.432031
5 0.439802
6 0.460299
7 0.468001
8 0.849764
9 0.947893
10 0.679135
11 0.45288
12 0.435746
13 0.692387
14 0.438007
15 0.438435
16 0.471805
17 0.615528
18 0.449472
19 0.455659
20 0.44054
21 0.446458
22 0.449166
23 0.429273
24 0.435574
25 0.446375
26 0.46133
27 0.903894
28 0.875956
29 0.790743
30 0.434425
31 0.724034
32 0.512689
33 0.875585
34 1.08908
35 0.939814
36 0.675148
37 0.433417
38 0.459946
39 0.455714
40 0.431277
41 0.438777
42 0.502071
43 0.44528
44 0.493837
45 0.437407
46 0.462088
47 0.425324
48 0.49409
49 0.453018
50 0.50025
51 0.447829
52 0.495504
53 0.797966
54 0.836495
55 0.760362
56 0.499225
57 0.605558
58 0.673758
59 0.462871
60 0.796493
61 0.778604
62 0.468268
63 0.438634
64 0.479922
65 0.454395
66 0.442663
67 0.447493
68 0.475211
69 0.447297
70 0.480416
71 0.445449
72 0.535724
73 0.455521
74 0.505025
75 0.442408
76 0.682789
77 0.458258
78 0.506606
79 0.440312
80 0.456207
81 0.403144
82 0.40302
83 0.443678
84 0.451386
85 0.450499
86 0.440993
87 0.454339
88 0.446234
89 0.437036
90 0.441899
91 0.450555
92 0.440284
93 0.437892
94 0.430726
95 0.459728
96 0.433935
97 0.443086
98 0.450472
99 0.44
100 0.468028
101 0.455466
102 0.467039
103 0.467253
104 0.457083
&
