# Supplementary material for: Data showing the lipid conformations and membrane binding behaviors of beta-amyloid fibrils in phase-separated cholesterol-enriched lipid domains with and without glycolipid and oxidized cholesterol from coarse-grained molecular dynamics simulations
Source: Data Brief. 2020 Apr 19;30:105496. doi: 10.1016/j.dib.2020.105496 (PMC7186522; doi:10.1016/j.dib.2020.105496)
Supplement: Supplementary file 1 [file mmc1.zip › Supplementary-Data/S17-21/Figure-S21/Figure-S21C-3GM-ABCD-2.agr]

# Grace project file
#
@version 50125
@page size 792, 612
@page scroll 5%
@page inout 5%
@link page off
@map font 0 to "Times-Roman", "Times-Roman"
@map font 1 to "Times-Italic", "Times-Italic"
@map font 2 to "Times-Bold", "Times-Bold"
@map font 3 to "Times-BoldItalic", "Times-BoldItalic"
@map font 4 to "Helvetica", "Helvetica"
@map font 5 to "Helvetica-Oblique", "Helvetica-Oblique"
@map font 6 to "Helvetica-Bold", "Helvetica-Bold"
@map font 7 to "Helvetica-BoldOblique", "Helvetica-BoldOblique"
@map font 8 to "Courier", "Courier"
@map font 9 to "Courier-Oblique", "Courier-Oblique"
@map font 10 to "Courier-Bold", "Courier-Bold"
@map font 11 to "Courier-BoldOblique", "Courier-BoldOblique"
@map font 12 to "Symbol", "Symbol"
@map font 13 to "ZapfDingbats", "ZapfDingbats"
@map color 0 to (255, 255, 255), "white"
@map color 1 to (0, 0, 0), "black"
@map color 2 to (255, 0, 0), "red"
@map color 3 to (0, 255, 0), "green"
@map color 4 to (0, 0, 255), "blue"
@map color 5 to (255, 255, 0), "yellow"
@map color 6 to (188, 143, 143), "brown"
@map color 7 to (220, 220, 220), "grey"
@map color 8 to (148, 0, 211), "violet"
@map color 9 to (0, 255, 255), "cyan"
@map color 10 to (255, 0, 255), "magenta"
@map color 11 to (255, 165, 0), "orange"
@map color 12 to (114, 33, 188), "indigo"
@map color 13 to (103, 7, 72), "maroon"
@map color 14 to (64, 224, 208), "turquoise"
@map color 15 to (0, 139, 0), "green4"
@reference date 0
@date wrap off
@date wrap year 1950
@default linewidth 1.0
@default linestyle 1
@default color 1
@default pattern 1
@default font 0
@default char size 1.000000
@default symbol size 1.000000
@default sformat "%.8g"
@background color 0
@page background fill on
@timestamp off
@timestamp 0.03, 0.03
@timestamp color 1
@timestamp rot 0
@timestamp font 0
@timestamp char size 1.000000
@timestamp def "Tue Dec 12 14:47:47 2017"
@r0 off
@link r0 to g0
@r0 type above
@r0 linestyle 1
@r0 linewidth 1.0
@r0 color 1
@r0 line 0, 0, 0, 0
@r1 off
@link r1 to g0
@r1 type above
@r1 linestyle 1
@r1 linewidth 1.0
@r1 color 1
@r1 line 0, 0, 0, 0
@r2 off
@link r2 to g0
@r2 type above
@r2 linestyle 1
@r2 linewidth 1.0
@r2 color 1
@r2 line 0, 0, 0, 0
@r3 off
@link r3 to g0
@r3 type above
@r3 linestyle 1
@r3 linewidth 1.0
@r3 color 1
@r3 line 0, 0, 0, 0
@r4 off
@link r4 to g0
@r4 type above
@r4 linestyle 1
@r4 linewidth 1.0
@r4 color 1
@r4 line 0, 0, 0, 0
@g0 on
@g0 hidden false
@g0 type XY
@g0 stacked false
@g0 bar hgap 0.000000
@g0 fixedpoint off
@g0 fixedpoint type 0
@g0 fixedpoint xy 0.000000, 0.000000
@g0 fixedpoint format general general
@g0 fixedpoint prec 6, 6
@with g0
@    world 0, 0, 20, 6
@    stack world 0, 0, 0, 0
@    znorm 1
@    view 0.100000, 0.720000, 0.800000, 0.950000
@    title ""
@    title font 0
@    title size 1.500000
@    title color 1
@    subtitle ""
@    subtitle font 0
@    subtitle size 1.000000
@    subtitle color 1
@    xaxes scale Normal
@    yaxes scale Normal
@    xaxes invert off
@    yaxes invert off
@    xaxis  on
@    xaxis  type zero false
@    xaxis  offset 0.000000 , 0.000000
@    xaxis  bar on
@    xaxis  bar color 1
@    xaxis  bar linestyle 1
@    xaxis  bar linewidth 1.0
@    xaxis  label "Time (\xm\0s)"
@    xaxis  label layout para
@    xaxis  label place auto
@    xaxis  label char size 0.900000
@    xaxis  label font 0
@    xaxis  label color 1
@    xaxis  label place normal
@    xaxis  tick on
@    xaxis  tick major 5
@    xaxis  tick minor ticks 4
@    xaxis  tick default 6
@    xaxis  tick place rounded true
@    xaxis  tick in
@    xaxis  tick major size 1.000000
@    xaxis  tick major color 1
@    xaxis  tick major linewidth 1.0
@    xaxis  tick major linestyle 1
@    xaxis  tick major grid off
@    xaxis  tick minor color 1
@    xaxis  tick minor linewidth 1.0
@    xaxis  tick minor linestyle 1
@    xaxis  tick minor grid off
@    xaxis  tick minor size 0.500000
@    xaxis  ticklabel on
@    xaxis  ticklabel format general
@    xaxis  ticklabel prec 5
@    xaxis  ticklabel formula ""
@    xaxis  ticklabel append ""
@    xaxis  ticklabel prepend ""
@    xaxis  ticklabel angle 0
@    xaxis  ticklabel skip 0
@    xaxis  ticklabel stagger 0
@    xaxis  ticklabel place normal
@    xaxis  ticklabel offset auto
@    xaxis  ticklabel offset 0.000000 , 0.010000
@    xaxis  ticklabel start type auto
@    xaxis  ticklabel start 0.000000
@    xaxis  ticklabel stop type auto
@    xaxis  ticklabel stop 0.000000
@    xaxis  ticklabel char size 0.800000
@    xaxis  ticklabel font 0
@    xaxis  ticklabel color 1
@    xaxis  tick place both
@    xaxis  tick spec type none
@    yaxis  on
@    yaxis  type zero false
@    yaxis  offset 0.000000 , 0.000000
@    yaxis  bar on
@    yaxis  bar color 1
@    yaxis  bar linestyle 1
@    yaxis  bar linewidth 1.0
@    yaxis  label "Minimum  Distance (nm)"
@    yaxis  label layout para
@    yaxis  label place auto
@    yaxis  label char size 0.900000
@    yaxis  label font 0
@    yaxis  label color 1
@    yaxis  label place normal
@    yaxis  tick on
@    yaxis  tick major 1
@    yaxis  tick minor ticks 1
@    yaxis  tick default 6
@    yaxis  tick place rounded true
@    yaxis  tick in
@    yaxis  tick major size 1.000000
@    yaxis  tick major color 1
@    yaxis  tick major linewidth 1.0
@    yaxis  tick major linestyle 1
@    yaxis  tick major grid off
@    yaxis  tick minor color 1
@    yaxis  tick minor linewidth 1.0
@    yaxis  tick minor linestyle 1
@    yaxis  tick minor grid off
@    yaxis  tick minor size 0.500000
@    yaxis  ticklabel on
@    yaxis  ticklabel format general
@    yaxis  ticklabel prec 5
@    yaxis  ticklabel formula ""
@    yaxis  ticklabel append ""
@    yaxis  ticklabel prepend ""
@    yaxis  ticklabel angle 0
@    yaxis  ticklabel skip 0
@    yaxis  ticklabel stagger 0
@    yaxis  ticklabel place normal
@    yaxis  ticklabel offset auto
@    yaxis  ticklabel offset 0.000000 , 0.010000
@    yaxis  ticklabel start type auto
@    yaxis  ticklabel start 0.000000
@    yaxis  ticklabel stop type auto
@    yaxis  ticklabel stop 0.000000
@    yaxis  ticklabel char size 0.800000
@    yaxis  ticklabel font 0
@    yaxis  ticklabel color 1
@    yaxis  tick place both
@    yaxis  tick spec type none
@    altxaxis  off
@    altyaxis  off
@    legend on
@    legend loctype view
@    legend 0.82, 0.93
@    legend box color 1
@    legend box pattern 0
@    legend box linewidth 1.0
@    legend box linestyle 0
@    legend box fill color 0
@    legend box fill pattern 0
@    legend font 0
@    legend char size 1.000000
@    legend color 1
@    legend length 2
@    legend vgap 1
@    legend hgap 1
@    legend invert false
@    frame type 0
@    frame linestyle 1
@    frame linewidth 1.0
@    frame color 1
@    frame pattern 1
@    frame background color 0
@    frame background pattern 0
@    s0 hidden false
@    s0 type xy
@    s0 symbol 0
@    s0 symbol size 1.000000
@    s0 symbol color 3
@    s0 symbol pattern 1
@    s0 symbol fill color 3
@    s0 symbol fill pattern 0
@    s0 symbol linewidth 1.0
@    s0 symbol linestyle 1
@    s0 symbol char 65
@    s0 symbol char font 0
@    s0 symbol skip 0
@    s0 line type 1
@    s0 line linestyle 1
@    s0 line linewidth 1.0
@    s0 line color 3
@    s0 line pattern 1
@    s0 baseline type 0
@    s0 baseline off
@    s0 dropline off
@    s0 fill type 0
@    s0 fill rule 0
@    s0 fill color 3
@    s0 fill pattern 1
@    s0 avalue off
@    s0 avalue type 2
@    s0 avalue char size 1.000000
@    s0 avalue font 0
@    s0 avalue color 1
@    s0 avalue rot 0
@    s0 avalue format general
@    s0 avalue prec 3
@    s0 avalue prepend ""
@    s0 avalue append ""
@    s0 avalue offset 0.000000 , 0.000000
@    s0 errorbar on
@    s0 errorbar place both
@    s0 errorbar color 3
@    s0 errorbar pattern 1
@    s0 errorbar size 1.000000
@    s0 errorbar linewidth 1.0
@    s0 errorbar linestyle 1
@    s0 errorbar riser linewidth 1.0
@    s0 errorbar riser linestyle 1
@    s0 errorbar riser clip off
@    s0 errorbar riser clip length 0.100000
@    s0 comment "/Users/KCheng/Desktop/cg_small_water_run/md-run-lonestar/namchi-04-26-2014/g-mind/1md-1.0nm-results/DPP-mind-.xvg"
@    s0 legend  "Protein-DPPC"
@    s1 hidden false
@    s1 type xy
@    s1 symbol 0
@    s1 symbol size 1.000000
@    s1 symbol color 11
@    s1 symbol pattern 1
@    s1 symbol fill color 11
@    s1 symbol fill pattern 0
@    s1 symbol linewidth 1.0
@    s1 symbol linestyle 1
@    s1 symbol char 65
@    s1 symbol char font 0
@    s1 symbol skip 0
@    s1 line type 1
@    s1 line linestyle 1
@    s1 line linewidth 1.0
@    s1 line color 11
@    s1 line pattern 1
@    s1 baseline type 0
@    s1 baseline off
@    s1 dropline off
@    s1 fill type 0
@    s1 fill rule 0
@    s1 fill color 11
@    s1 fill pattern 1
@    s1 avalue off
@    s1 avalue type 2
@    s1 avalue char size 1.000000
@    s1 avalue font 0
@    s1 avalue color 1
@    s1 avalue rot 0
@    s1 avalue format general
@    s1 avalue prec 3
@    s1 avalue prepend ""
@    s1 avalue append ""
@    s1 avalue offset 0.000000 , 0.000000
@    s1 errorbar on
@    s1 errorbar place both
@    s1 errorbar color 11
@    s1 errorbar pattern 1
@    s1 errorbar size 1.000000
@    s1 errorbar linewidth 1.0
@    s1 errorbar linestyle 1
@    s1 errorbar riser linewidth 1.0
@    s1 errorbar riser linestyle 1
@    s1 errorbar riser clip off
@    s1 errorbar riser clip length 0.100000
@    s1 comment "/Users/KCheng/Desktop/cg_small_water_run/md-run-lonestar/namchi-04-26-2014/g-mind/1md-1.0nm-results/DUP-mind-.xvg"
@    s1 legend  "Protein-DUPC"
@    s2 hidden false
@    s2 type xy
@    s2 symbol 0
@    s2 symbol size 1.000000
@    s2 symbol color 1
@    s2 symbol pattern 1
@    s2 symbol fill color 1
@    s2 symbol fill pattern 0
@    s2 symbol linewidth 1.0
@    s2 symbol linestyle 1
@    s2 symbol char 65
@    s2 symbol char font 0
@    s2 symbol skip 0
@    s2 line type 1
@    s2 line linestyle 1
@    s2 line linewidth 1.0
@    s2 line color 1
@    s2 line pattern 1
@    s2 baseline type 0
@    s2 baseline off
@    s2 dropline off
@    s2 fill type 0
@    s2 fill rule 0
@    s2 fill color 1
@    s2 fill pattern 1
@    s2 avalue off
@    s2 avalue type 2
@    s2 avalue char size 1.000000
@    s2 avalue font 0
@    s2 avalue color 1
@    s2 avalue rot 0
@    s2 avalue format general
@    s2 avalue prec 3
@    s2 avalue prepend ""
@    s2 avalue append ""
@    s2 avalue offset 0.000000 , 0.000000
@    s2 errorbar on
@    s2 errorbar place both
@    s2 errorbar color 1
@    s2 errorbar pattern 1
@    s2 errorbar size 1.000000
@    s2 errorbar linewidth 1.0
@    s2 errorbar linestyle 1
@    s2 errorbar riser linewidth 1.0
@    s2 errorbar riser linestyle 1
@    s2 errorbar riser clip off
@    s2 errorbar riser clip length 0.100000
@    s2 comment "/Users/KCheng/Desktop/cg_small_water_run/md-run-lonestar/namchi-04-26-2014/g-mind/1md-1.0nm-results/CHO-mind-.xvg"
@    s2 legend  "Protein-CHOL"
@    s3 hidden false
@    s3 type xy
@    s3 symbol 0
@    s3 symbol size 1.000000
@    s3 symbol color 4
@    s3 symbol pattern 1
@    s3 symbol fill color 4
@    s3 symbol fill pattern 0
@    s3 symbol linewidth 1.0
@    s3 symbol linestyle 1
@    s3 symbol char 65
@    s3 symbol char font 0
@    s3 symbol skip 0
@    s3 line type 1
@    s3 line linestyle 1
@    s3 line linewidth 1.0
@    s3 line color 4
@    s3 line pattern 1
@    s3 baseline type 0
@    s3 baseline off
@    s3 dropline off
@    s3 fill type 0
@    s3 fill rule 0
@    s3 fill color 1
@    s3 fill pattern 1
@    s3 avalue off
@    s3 avalue type 2
@    s3 avalue char size 1.000000
@    s3 avalue font 0
@    s3 avalue color 1
@    s3 avalue rot 0
@    s3 avalue format general
@    s3 avalue prec 3
@    s3 avalue prepend ""
@    s3 avalue append ""
@    s3 avalue offset 0.000000 , 0.000000
@    s3 errorbar on
@    s3 errorbar place both
@    s3 errorbar color 4
@    s3 errorbar pattern 1
@    s3 errorbar size 1.000000
@    s3 errorbar linewidth 1.0
@    s3 errorbar linestyle 1
@    s3 errorbar riser linewidth 1.0
@    s3 errorbar riser linestyle 1
@    s3 errorbar riser clip off
@    s3 errorbar riser clip length 0.100000
@    s3 comment "/Volumes/Samsung_1TB/analysis-gmx-raft/g-mind-1nm/3GM-AB/GM1-mind-.xvg"
@    s3 legend  ""
@g1 on
@g1 hidden false
@g1 type XY
@g1 stacked false
@g1 bar hgap 0.000000
@g1 fixedpoint off
@g1 fixedpoint type 0
@g1 fixedpoint xy 0.000000, 0.000000
@g1 fixedpoint format general general
@g1 fixedpoint prec 6, 6
@with g1
@    world 0, 0, 20, 20000
@    stack world 0, 0, 0, 0
@    znorm 1
@    view 0.100000, 0.410000, 0.800000, 0.640000
@    title ""
@    title font 0
@    title size 1.500000
@    title color 1
@    subtitle ""
@    subtitle font 0
@    subtitle size 1.000000
@    subtitle color 1
@    xaxes scale Normal
@    yaxes scale Normal
@    xaxes invert off
@    yaxes invert off
@    xaxis  on
@    xaxis  type zero false
@    xaxis  offset 0.000000 , 0.000000
@    xaxis  bar on
@    xaxis  bar color 1
@    xaxis  bar linestyle 1
@    xaxis  bar linewidth 1.0
@    xaxis  label "Time (\xm\0s)"
@    xaxis  label layout para
@    xaxis  label place auto
@    xaxis  label char size 0.900000
@    xaxis  label font 0
@    xaxis  label color 1
@    xaxis  label place normal
@    xaxis  tick on
@    xaxis  tick major 5
@    xaxis  tick minor ticks 4
@    xaxis  tick default 6
@    xaxis  tick place rounded true
@    xaxis  tick in
@    xaxis  tick major size 1.000000
@    xaxis  tick major color 1
@    xaxis  tick major linewidth 1.0
@    xaxis  tick major linestyle 1
@    xaxis  tick major grid off
@    xaxis  tick minor color 1
@    xaxis  tick minor linewidth 1.0
@    xaxis  tick minor linestyle 1
@    xaxis  tick minor grid off
@    xaxis  tick minor size 0.500000
@    xaxis  ticklabel on
@    xaxis  ticklabel format general
@    xaxis  ticklabel prec 5
@    xaxis  ticklabel formula ""
@    xaxis  ticklabel append ""
@    xaxis  ticklabel prepend ""
@    xaxis  ticklabel angle 0
@    xaxis  ticklabel skip 0
@    xaxis  ticklabel stagger 0
@    xaxis  ticklabel place normal
@    xaxis  ticklabel offset auto
@    xaxis  ticklabel offset 0.000000 , 0.010000
@    xaxis  ticklabel start type auto
@    xaxis  ticklabel start 0.000000
@    xaxis  ticklabel stop type auto
@    xaxis  ticklabel stop 0.000000
@    xaxis  ticklabel char size 0.800000
@    xaxis  ticklabel font 0
@    xaxis  ticklabel color 1
@    xaxis  tick place both
@    xaxis  tick spec type none
@    yaxis  on
@    yaxis  type zero false
@    yaxis  offset 0.000000 , 0.000000
@    yaxis  bar on
@    yaxis  bar color 1
@    yaxis  bar linestyle 1
@    yaxis  bar linewidth 1.0
@    yaxis  label "Number of Contacts (< 2 nm)"
@    yaxis  label layout para
@    yaxis  label place auto
@    yaxis  label char size 0.900000
@    yaxis  label font 0
@    yaxis  label color 1
@    yaxis  label place normal
@    yaxis  tick on
@    yaxis  tick major 5000
@    yaxis  tick minor ticks 1
@    yaxis  tick default 6
@    yaxis  tick place rounded true
@    yaxis  tick in
@    yaxis  tick major size 1.000000
@    yaxis  tick major color 1
@    yaxis  tick major linewidth 1.0
@    yaxis  tick major linestyle 1
@    yaxis  tick major grid off
@    yaxis  tick minor color 1
@    yaxis  tick minor linewidth 1.0
@    yaxis  tick minor linestyle 1
@    yaxis  tick minor grid off
@    yaxis  tick minor size 0.500000
@    yaxis  ticklabel on
@    yaxis  ticklabel format general
@    yaxis  ticklabel prec 5
@    yaxis  ticklabel formula ""
@    yaxis  ticklabel append ""
@    yaxis  ticklabel prepend ""
@    yaxis  ticklabel angle 0
@    yaxis  ticklabel skip 0
@    yaxis  ticklabel stagger 0
@    yaxis  ticklabel place normal
@    yaxis  ticklabel offset auto
@    yaxis  ticklabel offset 0.000000 , 0.010000
@    yaxis  ticklabel start type auto
@    yaxis  ticklabel start 0.000000
@    yaxis  ticklabel stop type auto
@    yaxis  ticklabel stop 0.000000
@    yaxis  ticklabel char size 0.800000
@    yaxis  ticklabel font 0
@    yaxis  ticklabel color 1
@    yaxis  tick place both
@    yaxis  tick spec type none
@    altxaxis  off
@    altyaxis  off
@    legend on
@    legend loctype view
@    legend 0.78, 0.8
@    legend box color 1
@    legend box pattern 1
@    legend box linewidth 1.0
@    legend box linestyle 1
@    legend box fill color 0
@    legend box fill pattern 1
@    legend font 0
@    legend char size 1.000000
@    legend color 1
@    legend length 2
@    legend vgap 1
@    legend hgap 1
@    legend invert false
@    frame type 0
@    frame linestyle 1
@    frame linewidth 1.0
@    frame color 1
@    frame pattern 1
@    frame background color 0
@    frame background pattern 0
@    s0 hidden false
@    s0 type xy
@    s0 symbol 0
@    s0 symbol size 1.000000
@    s0 symbol color 3
@    s0 symbol pattern 1
@    s0 symbol fill color 3
@    s0 symbol fill pattern 0
@    s0 symbol linewidth 1.0
@    s0 symbol linestyle 1
@    s0 symbol char 65
@    s0 symbol char font 0
@    s0 symbol skip 0
@    s0 line type 1
@    s0 line linestyle 1
@    s0 line linewidth 1.0
@    s0 line color 3
@    s0 line pattern 1
@    s0 baseline type 0
@    s0 baseline off
@    s0 dropline off
@    s0 fill type 0
@    s0 fill rule 0
@    s0 fill color 1
@    s0 fill pattern 1
@    s0 avalue off
@    s0 avalue type 2
@    s0 avalue char size 1.000000
@    s0 avalue font 0
@    s0 avalue color 1
@    s0 avalue rot 0
@    s0 avalue format general
@    s0 avalue prec 3
@    s0 avalue prepend ""
@    s0 avalue append ""
@    s0 avalue offset 0.000000 , 0.000000
@    s0 errorbar on
@    s0 errorbar place both
@    s0 errorbar color 3
@    s0 errorbar pattern 1
@    s0 errorbar size 1.000000
@    s0 errorbar linewidth 1.0
@    s0 errorbar linestyle 1
@    s0 errorbar riser linewidth 1.0
@    s0 errorbar riser linestyle 1
@    s0 errorbar riser clip off
@    s0 errorbar riser clip length 0.100000
@    s0 comment "/Users/KCheng/Desktop/cg_small_water_run/md-run-lonestar/namchi-04-26-2014/g-mind/1md-1.0nm-results/DPP-numcont-.xvg"
@    s0 legend  ""
@    s1 hidden false
@    s1 type xy
@    s1 symbol 0
@    s1 symbol size 1.000000
@    s1 symbol color 11
@    s1 symbol pattern 1
@    s1 symbol fill color 11
@    s1 symbol fill pattern 0
@    s1 symbol linewidth 1.0
@    s1 symbol linestyle 1
@    s1 symbol char 65
@    s1 symbol char font 0
@    s1 symbol skip 0
@    s1 line type 1
@    s1 line linestyle 1
@    s1 line linewidth 1.0
@    s1 line color 11
@    s1 line pattern 1
@    s1 baseline type 0
@    s1 baseline off
@    s1 dropline off
@    s1 fill type 0
@    s1 fill rule 0
@    s1 fill color 1
@    s1 fill pattern 1
@    s1 avalue off
@    s1 avalue type 2
@    s1 avalue char size 1.000000
@    s1 avalue font 0
@    s1 avalue color 1
@    s1 avalue rot 0
@    s1 avalue format general
@    s1 avalue prec 3
@    s1 avalue prepend ""
@    s1 avalue append ""
@    s1 avalue offset 0.000000 , 0.000000
@    s1 errorbar on
@    s1 errorbar place both
@    s1 errorbar color 11
@    s1 errorbar pattern 1
@    s1 errorbar size 1.000000
@    s1 errorbar linewidth 1.0
@    s1 errorbar linestyle 1
@    s1 errorbar riser linewidth 1.0
@    s1 errorbar riser linestyle 1
@    s1 errorbar riser clip off
@    s1 errorbar riser clip length 0.100000
@    s1 comment "/Users/KCheng/Desktop/cg_small_water_run/md-run-lonestar/namchi-04-26-2014/g-mind/1md-1.0nm-results/DUP-numcont-.xvg"
@    s1 legend  ""
@    s2 hidden false
@    s2 type xy
@    s2 symbol 0
@    s2 symbol size 1.000000
@    s2 symbol color 1
@    s2 symbol pattern 1
@    s2 symbol fill color 1
@    s2 symbol fill pattern 0
@    s2 symbol linewidth 1.0
@    s2 symbol linestyle 1
@    s2 symbol char 65
@    s2 symbol char font 0
@    s2 symbol skip 0
@    s2 line type 1
@    s2 line linestyle 1
@    s2 line linewidth 1.0
@    s2 line color 1
@    s2 line pattern 1
@    s2 baseline type 0
@    s2 baseline off
@    s2 dropline off
@    s2 fill type 0
@    s2 fill rule 0
@    s2 fill color 1
@    s2 fill pattern 1
@    s2 avalue off
@    s2 avalue type 2
@    s2 avalue char size 1.000000
@    s2 avalue font 0
@    s2 avalue color 1
@    s2 avalue rot 0
@    s2 avalue format general
@    s2 avalue prec 3
@    s2 avalue prepend ""
@    s2 avalue append ""
@    s2 avalue offset 0.000000 , 0.000000
@    s2 errorbar on
@    s2 errorbar place both
@    s2 errorbar color 1
@    s2 errorbar pattern 1
@    s2 errorbar size 1.000000
@    s2 errorbar linewidth 1.0
@    s2 errorbar linestyle 1
@    s2 errorbar riser linewidth 1.0
@    s2 errorbar riser linestyle 1
@    s2 errorbar riser clip off
@    s2 errorbar riser clip length 0.100000
@    s2 comment "/Users/KCheng/Desktop/cg_small_water_run/md-run-lonestar/namchi-04-26-2014/g-mind/1md-1.0nm-results/CHO-numcont-.xvg"
@    s2 legend  ""
@    s3 hidden false
@    s3 type xy
@    s3 symbol 0
@    s3 symbol size 1.000000
@    s3 symbol color 4
@    s3 symbol pattern 1
@    s3 symbol fill color 4
@    s3 symbol fill pattern 0
@    s3 symbol linewidth 1.0
@    s3 symbol linestyle 1
@    s3 symbol char 65
@    s3 symbol char font 0
@    s3 symbol skip 0
@    s3 line type 1
@    s3 line linestyle 1
@    s3 line linewidth 1.0
@    s3 line color 4
@    s3 line pattern 1
@    s3 baseline type 0
@    s3 baseline off
@    s3 dropline off
@    s3 fill type 0
@    s3 fill rule 0
@    s3 fill color 1
@    s3 fill pattern 1
@    s3 avalue off
@    s3 avalue type 2
@    s3 avalue char size 1.000000
@    s3 avalue font 0
@    s3 avalue color 1
@    s3 avalue rot 0
@    s3 avalue format general
@    s3 avalue prec 3
@    s3 avalue prepend ""
@    s3 avalue append ""
@    s3 avalue offset 0.000000 , 0.000000
@    s3 errorbar on
@    s3 errorbar place both
@    s3 errorbar color 4
@    s3 errorbar pattern 1
@    s3 errorbar size 1.000000
@    s3 errorbar linewidth 1.0
@    s3 errorbar linestyle 1
@    s3 errorbar riser linewidth 1.0
@    s3 errorbar riser linestyle 1
@    s3 errorbar riser clip off
@    s3 errorbar riser clip length 0.100000
@    s3 comment "/Volumes/Samsung_1TB/analysis-gmx-raft/g-mind-1nm/3GM-AB/GM1-numcont-.xvg"
@    s3 legend  ""
@g2 on
@g2 hidden false
@g2 type XY
@g2 stacked false
@g2 bar hgap 0.000000
@g2 fixedpoint off
@g2 fixedpoint type 0
@g2 fixedpoint xy 0.000000, 0.000000
@g2 fixedpoint format general general
@g2 fixedpoint prec 6, 6
@with g2
@    world 0, 0, 130, 1
@    stack world 0, 0, 0, 0
@    znorm 1
@    view 0.100000, 0.100000, 0.800000, 0.330000
@    title ""
@    title font 0
@    title size 1.500000
@    title color 1
@    subtitle ""
@    subtitle font 0
@    subtitle size 1.000000
@    subtitle color 1
@    xaxes scale Normal
@    yaxes scale Normal
@    xaxes invert off
@    yaxes invert off
@    xaxis  on
@    xaxis  type zero false
@    xaxis  offset 0.000000 , 0.000000
@    xaxis  bar on
@    xaxis  bar color 1
@    xaxis  bar linestyle 1
@    xaxis  bar linewidth 1.0
@    xaxis  label "Residue (#)"
@    xaxis  label layout para
@    xaxis  label place auto
@    xaxis  label char size 0.900000
@    xaxis  label font 0
@    xaxis  label color 1
@    xaxis  label place normal
@    xaxis  tick on
@    xaxis  tick major 26
@    xaxis  tick minor ticks 1
@    xaxis  tick default 6
@    xaxis  tick place rounded true
@    xaxis  tick in
@    xaxis  tick major size 1.000000
@    xaxis  tick major color 1
@    xaxis  tick major linewidth 1.0
@    xaxis  tick major linestyle 1
@    xaxis  tick major grid off
@    xaxis  tick minor color 1
@    xaxis  tick minor linewidth 1.0
@    xaxis  tick minor linestyle 1
@    xaxis  tick minor grid off
@    xaxis  tick minor size 0.500000
@    xaxis  ticklabel on
@    xaxis  ticklabel format general
@    xaxis  ticklabel prec 5
@    xaxis  ticklabel formula ""
@    xaxis  ticklabel append ""
@    xaxis  ticklabel prepend ""
@    xaxis  ticklabel angle 0
@    xaxis  ticklabel skip 0
@    xaxis  ticklabel stagger 0
@    xaxis  ticklabel place normal
@    xaxis  ticklabel offset auto
@    xaxis  ticklabel offset 0.000000 , 0.010000
@    xaxis  ticklabel start type auto
@    xaxis  ticklabel start 0.000000
@    xaxis  ticklabel stop type auto
@    xaxis  ticklabel stop 0.000000
@    xaxis  ticklabel char size 0.800000
@    xaxis  ticklabel font 0
@    xaxis  ticklabel color 1
@    xaxis  tick place both
@    xaxis  tick spec type none
@    yaxis  on
@    yaxis  type zero false
@    yaxis  offset 0.000000 , 0.000000
@    yaxis  bar on
@    yaxis  bar color 1
@    yaxis  bar linestyle 1
@    yaxis  bar linewidth 1.0
@    yaxis  label "Minimum Distance (nm)"
@    yaxis  label layout para
@    yaxis  label place auto
@    yaxis  label char size 0.900000
@    yaxis  label font 0
@    yaxis  label color 1
@    yaxis  label place normal
@    yaxis  tick on
@    yaxis  tick major 0.2
@    yaxis  tick minor ticks 1
@    yaxis  tick default 6
@    yaxis  tick place rounded true
@    yaxis  tick in
@    yaxis  tick major size 1.000000
@    yaxis  tick major color 1
@    yaxis  tick major linewidth 1.0
@    yaxis  tick major linestyle 1
@    yaxis  tick major grid off
@    yaxis  tick minor color 1
@    yaxis  tick minor linewidth 1.0
@    yaxis  tick minor linestyle 1
@    yaxis  tick minor grid off
@    yaxis  tick minor size 0.500000
@    yaxis  ticklabel on
@    yaxis  ticklabel format general
@    yaxis  ticklabel prec 5
@    yaxis  ticklabel formula ""
@    yaxis  ticklabel append ""
@    yaxis  ticklabel prepend ""
@    yaxis  ticklabel angle 0
@    yaxis  ticklabel skip 0
@    yaxis  ticklabel stagger 0
@    yaxis  ticklabel place normal
@    yaxis  ticklabel offset auto
@    yaxis  ticklabel offset 0.000000 , 0.010000
@    yaxis  ticklabel start type auto
@    yaxis  ticklabel start 0.000000
@    yaxis  ticklabel stop type auto
@    yaxis  ticklabel stop 0.000000
@    yaxis  ticklabel char size 0.800000
@    yaxis  ticklabel font 0
@    yaxis  ticklabel color 1
@    yaxis  tick place both
@    yaxis  tick spec type none
@    altxaxis  off
@    altyaxis  off
@    legend on
@    legend loctype view
@    legend 0.78, 0.8
@    legend box color 1
@    legend box pattern 1
@    legend box linewidth 1.0
@    legend box linestyle 1
@    legend box fill color 0
@    legend box fill pattern 1
@    legend font 0
@    legend char size 1.000000
@    legend color 1
@    legend length 2
@    legend vgap 1
@    legend hgap 1
@    legend invert false
@    frame type 0
@    frame linestyle 1
@    frame linewidth 1.0
@    frame color 1
@    frame pattern 1
@    frame background color 0
@    frame background pattern 0
@    s0 hidden false
@    s0 type xy
@    s0 symbol 0
@    s0 symbol size 1.000000
@    s0 symbol color 3
@    s0 symbol pattern 1
@    s0 symbol fill color 3
@    s0 symbol fill pattern 0
@    s0 symbol linewidth 1.0
@    s0 symbol linestyle 1
@    s0 symbol char 65
@    s0 symbol char font 0
@    s0 symbol skip 0
@    s0 line type 1
@    s0 line linestyle 1
@    s0 line linewidth 1.0
@    s0 line color 3
@    s0 line pattern 1
@    s0 baseline type 0
@    s0 baseline off
@    s0 dropline off
@    s0 fill type 0
@    s0 fill rule 0
@    s0 fill color 1
@    s0 fill pattern 1
@    s0 avalue off
@    s0 avalue type 2
@    s0 avalue char size 1.000000
@    s0 avalue font 0
@    s0 avalue color 1
@    s0 avalue rot 0
@    s0 avalue format general
@    s0 avalue prec 3
@    s0 avalue prepend ""
@    s0 avalue append ""
@    s0 avalue offset 0.000000 , 0.000000
@    s0 errorbar on
@    s0 errorbar place both
@    s0 errorbar color 3
@    s0 errorbar pattern 1
@    s0 errorbar size 1.000000
@    s0 errorbar linewidth 1.0
@    s0 errorbar linestyle 1
@    s0 errorbar riser linewidth 1.0
@    s0 errorbar riser linestyle 1
@    s0 errorbar riser clip off
@    s0 errorbar riser clip length 0.100000
@    s0 comment "/Users/KCheng/Desktop/cg_small_water_run/md-run-lonestar/namchi-04-26-2014/g-mind/1md-1.0nm-results/DPP-res-.xvg"
@    s0 legend  ""
@    s1 hidden false
@    s1 type xy
@    s1 symbol 0
@    s1 symbol size 1.000000
@    s1 symbol color 11
@    s1 symbol pattern 1
@    s1 symbol fill color 11
@    s1 symbol fill pattern 0
@    s1 symbol linewidth 1.0
@    s1 symbol linestyle 1
@    s1 symbol char 65
@    s1 symbol char font 0
@    s1 symbol skip 0
@    s1 line type 1
@    s1 line linestyle 1
@    s1 line linewidth 1.0
@    s1 line color 11
@    s1 line pattern 1
@    s1 baseline type 0
@    s1 baseline off
@    s1 dropline off
@    s1 fill type 0
@    s1 fill rule 0
@    s1 fill color 1
@    s1 fill pattern 1
@    s1 avalue off
@    s1 avalue type 2
@    s1 avalue char size 1.000000
@    s1 avalue font 0
@    s1 avalue color 1
@    s1 avalue rot 0
@    s1 avalue format general
@    s1 avalue prec 3
@    s1 avalue prepend ""
@    s1 avalue append ""
@    s1 avalue offset 0.000000 , 0.000000
@    s1 errorbar on
@    s1 errorbar place both
@    s1 errorbar color 11
@    s1 errorbar pattern 1
@    s1 errorbar size 1.000000
@    s1 errorbar linewidth 1.0
@    s1 errorbar linestyle 1
@    s1 errorbar riser linewidth 1.0
@    s1 errorbar riser linestyle 1
@    s1 errorbar riser clip off
@    s1 errorbar riser clip length 0.100000
@    s1 comment "/Users/KCheng/Desktop/cg_small_water_run/md-run-lonestar/namchi-04-26-2014/g-mind/1md-1.0nm-results/DUP-res-.xvg"
@    s1 legend  ""
@    s2 hidden false
@    s2 type xy
@    s2 symbol 0
@    s2 symbol size 1.000000
@    s2 symbol color 1
@    s2 symbol pattern 1
@    s2 symbol fill color 1
@    s2 symbol fill pattern 0
@    s2 symbol linewidth 1.0
@    s2 symbol linestyle 1
@    s2 symbol char 65
@    s2 symbol char font 0
@    s2 symbol skip 0
@    s2 line type 1
@    s2 line linestyle 1
@    s2 line linewidth 1.0
@    s2 line color 1
@    s2 line pattern 1
@    s2 baseline type 0
@    s2 baseline off
@    s2 dropline off
@    s2 fill type 0
@    s2 fill rule 0
@    s2 fill color 1
@    s2 fill pattern 1
@    s2 avalue off
@    s2 avalue type 2
@    s2 avalue char size 1.000000
@    s2 avalue font 0
@    s2 avalue color 1
@    s2 avalue rot 0
@    s2 avalue format general
@    s2 avalue prec 3
@    s2 avalue prepend ""
@    s2 avalue append ""
@    s2 avalue offset 0.000000 , 0.000000
@    s2 errorbar on
@    s2 errorbar place both
@    s2 errorbar color 1
@    s2 errorbar pattern 1
@    s2 errorbar size 1.000000
@    s2 errorbar linewidth 1.0
@    s2 errorbar linestyle 1
@    s2 errorbar riser linewidth 1.0
@    s2 errorbar riser linestyle 1
@    s2 errorbar riser clip off
@    s2 errorbar riser clip length 0.100000
@    s2 comment "/Users/KCheng/Desktop/cg_small_water_run/md-run-lonestar/namchi-04-26-2014/g-mind/1md-1.0nm-results/CHO-res-.xvg"
@    s2 legend  ""
@    s3 hidden false
@    s3 type xy
@    s3 symbol 0
@    s3 symbol size 1.000000
@    s3 symbol color 4
@    s3 symbol pattern 1
@    s3 symbol fill color 4
@    s3 symbol fill pattern 0
@    s3 symbol linewidth 1.0
@    s3 symbol linestyle 1
@    s3 symbol char 65
@    s3 symbol char font 0
@    s3 symbol skip 0
@    s3 line type 1
@    s3 line linestyle 1
@    s3 line linewidth 1.0
@    s3 line color 4
@    s3 line pattern 1
@    s3 baseline type 0
@    s3 baseline off
@    s3 dropline off
@    s3 fill type 0
@    s3 fill rule 0
@    s3 fill color 1
@    s3 fill pattern 1
@    s3 avalue off
@    s3 avalue type 2
@    s3 avalue char size 1.000000
@    s3 avalue font 0
@    s3 avalue color 1
@    s3 avalue rot 0
@    s3 avalue format general
@    s3 avalue prec 3
@    s3 avalue prepend ""
@    s3 avalue append ""
@    s3 avalue offset 0.000000 , 0.000000
@    s3 errorbar on
@    s3 errorbar place both
@    s3 errorbar color 4
@    s3 errorbar pattern 1
@    s3 errorbar size 1.000000
@    s3 errorbar linewidth 1.0
@    s3 errorbar linestyle 1
@    s3 errorbar riser linewidth 1.0
@    s3 errorbar riser linestyle 1
@    s3 errorbar riser clip off
@    s3 errorbar riser clip length 0.100000
@    s3 comment "/Volumes/Samsung_1TB/analysis-gmx-raft/g-mind-2nm/3GM-AB/GM1-res-15to20us.xvg"
@    s3 legend  ""
@target G0.S0
@type xy
0 1.187623
0.02 2.025006
0.04 0.4917826
0.06 0.7013732
0.08 1.155866
0.1 0.8631632
0.12 0.515897
0.14 0.463411
0.16 0.523975
0.18 0.5444492
0.2 0.493686
0.22 0.4936849
0.24 0.4891065
0.26 0.7246723
0.28 0.4871599
0.3 0.4747895
0.32 0.5698683
0.34 0.5177116
0.36 0.5385631
0.38 1.725695
0.4 2.067027
0.42 2.880647
0.44 2.058415
0.46 1.402088
0.48 2.29258
0.5 0.7997034
0.52 0.5271152
0.54 2.828374
0.56 1.985126
0.58 0.4463187
0.6 1.426752
0.62 0.4844843
0.64 1.1056
0.66 0.4899489
0.68 1.365732
0.7 3.611457
0.72 3.324789
0.74 3.167198
0.76 1.476321
0.78 2.110243
0.8 0.9489067
0.82 0.8442005
0.84 1.253555
0.86 2.034859
0.88 1.311192
0.9 0.5091907
0.92 0.5371451
0.94 0.4766023
0.96 0.6007499
0.98 0.704521
1 0.4847934
1.02 0.4615459
1.04 0.5065077
1.06 0.4650266
1.08 0.4987483
1.1 0.8454292
1.12 0.7963824
1.14 0.6958628
1.16 1.065211
1.18 0.7568025
1.2 0.6472054
1.22 0.8524967
1.24 0.7098942
1.26 0.6324754
1.28 0.4810919
1.3 0.6790249
1.32 0.9266065
1.34 0.9566873
1.36 1.27236
1.38 1.165686
1.4 0.6357283
1.42 0.9688523
1.44 0.8146477
1.46 1.028713
1.48 0.8261507
1.5 0.9788388
1.52 0.8819016
1.54 0.8220401
1.56 1.357737
1.58 0.884604
1.6 0.9263644
1.62 1.222272
1.64 0.9020386
1.66 1.351564
1.68 1.09793
1.7 0.9960669
1.72 0.7997816
1.74 0.999525
1.76 0.9426158
1.78 1.556286
1.8 1.266787
1.82 0.9750643
1.84 1.024939
1.86 1.003432
1.88 0.9165971
1.9 0.7252927
1.92 0.8293823
1.94 0.8413387
1.96 0.7824963
1.98 0.8602034
2 1.318712
2.02 0.8377945
2.04 0.7985924
2.06 0.9944471
2.08 1.014716
2.1 0.8798438
2.12 1.276058
2.14 0.8356736
2.16 0.7945598
2.18 1.292169
2.2 0.5091658
2.22 0.5147812
2.24 0.522757
2.26 0.8663284
2.28 0.8048604
2.3 0.7615938
2.32 1.18755
2.34 0.8633801
2.36 0.5082081
2.38 1.003618
2.4 0.5200962
2.42 0.5275646
2.44 0.7800316
2.46 0.5273757
2.48 0.5330574
2.5 0.5234736
2.52 0.621973
2.54 0.5835026
2.56 0.4914006
2.58 0.4797132
2.6 0.4917822
2.62 0.4618711
2.64 0.4816122
2.66 0.4747102
2.68 0.4782512
2.7 0.485644
2.72 0.5190853
2.74 0.5278963
2.76 0.5304717
2.78 0.5292684
2.8 0.467199
2.82 0.477101
2.84 0.5176387
2.86 0.5164545
2.88 0.483684
2.9 0.4684548
2.92 0.4580946
2.94 0.4611134
2.96 0.4846133
2.98 0.479922
3 0.5311773
3.02 0.4622228
3.04 0.5030155
3.06 0.525095
3.08 0.51376
3.1 0.5104415
3.12 0.5470374
3.14 0.5010738
3.16 0.4901791
3.18 0.4907394
3.2 0.4969149
3.22 0.5042321
3.24 0.5111015
3.26 0.4993495
3.28 0.4579575
3.3 0.4817162
3.32 0.482571
3.34 0.5023447
3.36 0.5019957
3.38 0.484201
3.4 0.5022697
3.42 0.5475858
3.44 0.5061131
3.46 0.4900255
3.48 0.4922904
3.5 0.5234745
3.52 0.4990493
3.54 0.5132986
3.56 0.507543
3.58 0.464354
3.6 0.4866727
3.62 0.566833
3.64 0.4732334
3.66 0.4883133
3.68 0.4677069
3.7 0.4997497
3.72 0.5260463
3.74 0.486672
3.76 0.4891824
3.78 0.5368657
3.8 0.5732579
3.82 0.5297404
3.84 0.5234975
3.86 0.5226374
3.88 0.4862612
3.9 0.4902551
3.92 0.4856439
3.94 0.5076662
3.96 0.4650807
3.98 0.4674664
4 0.5451835
4.02 0.7060629
4.04 0.484484
4.06 0.8490879
4.08 0.5355833
4.1 0.4907392
4.12 0.8064272
4.14 0.9182857
4.16 0.5310609
4.18 0.4919855
4.2 0.6305949
4.22 0.4861327
4.24 0.8794602
4.26 0.5219915
4.28 0.4786177
4.3 0.5180247
4.32 0.4642461
4.34 0.4859017
4.36 0.5187969
4.38 0.4954287
4.4 0.4934575
4.42 0.5018219
4.44 0.4895151
4.46 0.5343448
4.48 0.5123721
4.5 0.5062364
4.52 0.4837871
4.54 0.5085275
4.56 0.5214644
4.58 0.4911468
4.6 0.5256186
4.62 0.8180923
4.64 0.5776889
4.66 0.9197959
4.68 0.4802869
4.7 0.4829338
4.72 0.4734445
4.74 0.4732338
4.76 0.4804431
4.78 0.5131522
4.8 0.458912
4.82 0.4867751
4.84 0.4655374
4.86 0.4690949
4.88 0.8015764
4.9 0.4659935
4.92 0.5196394
4.94 0.8518801
4.96 0.4786695
4.98 0.5112242
5 0.5287719
5.02 0.481716
5.04 0.5242379
5.06 0.4771534
5.08 0.4916051
5.1 0.5119087
5.12 0.4711951
5.14 0.4968905
5.16 0.5322832
5.18 0.4608142
5.2 0.6246798
5.22 0.489515
5.24 0.6035727
5.26 0.7321879
5.28 0.5635162
5.3 0.4952021
5.32 0.4893619
5.34 0.570219
5.36 0.4754207
5.38 0.4784354
5.4 0.5063103
5.42 0.5209128
5.44 0.5124689
5.46 0.5151699
5.48 0.4838906
5.5 0.5500228
5.52 0.5002251
5.54 0.4926963
5.56 0.7539894
5.58 0.6217313
5.6 0.5716206
5.62 0.5593074
5.64 0.5498635
5.66 0.8945529
5.68 0.982713
5.7 0.9820768
5.72 0.5425171
5.74 0.6815791
5.76 0.5167688
5.78 0.5022697
5.8 0.4887228
5.82 0.4680009
5.84 0.4788265
5.86 0.4603534
5.88 0.4811706
5.9 0.6065685
5.92 0.4841492
5.94 0.5271146
5.96 0.5211768
5.98 0.4906375
6 0.5114924
6.02 0.4592108
6.04 0.5209123
6.06 0.8530239
6.08 0.5066065
6.1 0.47154
6.12 0.4806767
6.14 0.5075925
6.16 0.8533463
6.18 0.7250857
6.2 0.5117864
6.22 0.8544588
6.24 0.8434155
6.26 0.5153883
6.28 0.5127625
6.3 0.5113217
6.32 0.4748159
6.34 0.5000247
6.36 0.4771006
6.38 0.5016227
6.4 0.477441
6.42 0.475473
6.44 0.4727317
6.46 0.4710101
6.48 0.5050496
6.5 0.4778074
6.52 0.4832439
6.54 0.4777293
6.56 0.5100242
6.58 0.4747104
6.6 0.4839678
6.62 0.4630874
6.64 0.4982218
6.66 0.4846389
6.68 0.4964878
6.7 0.4758413
6.72 0.4880824
6.74 0.4784346
6.76 0.4799475
6.78 0.4757626
6.8 0.4782
6.82 0.4838647
6.84 0.5305423
6.86 0.6230771
6.88 0.4860293
6.9 0.9446953
6.92 0.7747421
6.94 0.9503812
6.96 0.8196034
6.98 0.957653
7 0.8306023
7.02 0.736665
7.04 0.7991869
7.06 0.498096
7.08 0.9300674
7.1 0.9158329
7.12 0.916597
7.14 0.5756087
7.16 1.314734
7.18 0.9191708
7.2 0.9946613
7.22 0.8855081
7.24 0.9668639
7.26 0.921276
7.28 0.9346924
7.3 0.9864836
7.32 0.8741565
7.34 0.7947484
7.36 0.9864711
7.38 1.038424
7.4 0.9499741
7.42 0.5024434
7.44 0.9176192
7.46 0.9131404
7.48 0.4932544
7.5 1.051415
7.52 0.8136649
7.54 0.5153884
7.56 0.5951678
7.58 0.6576853
7.6 0.9154915
7.62 0.773385
7.64 0.5474715
7.66 0.7711352
7.68 0.4952015
7.7 0.5223506
7.72 0.481612
7.74 0.4658589
7.76 0.503736
7.78 0.4624396
7.8 0.4972427
7.82 0.4718843
7.84 0.4807548
7.86 0.4784088
7.88 0.5127867
7.9 0.4557692
7.92 0.4920113
7.94 0.5124692
7.96 0.4937867
7.98 0.4894381
8 0.8402969
8.02 0.5143442
8.04 0.4966889
8.06 0.4651348
8.08 0.4848458
8.1 0.5159947
8.12 0.4820272
8.14 0.5061865
8.16 0.4786438
8.18 0.500999
8.2 0.4766021
8.22 0.5258327
8.24 0.4889021
8.26 0.4874937
8.28 0.4592928
8.3 0.4964128
8.32 0.4666369
8.34 0.49792
8.36 0.4759727
8.38 0.4634112
8.4 0.5012239
8.42 0.4599453
8.44 0.4973928
8.46 0.4883902
8.48 0.5023445
8.5 0.4791134
8.52 0.4702392
8.54 0.4780174
8.56 0.4713009
8.58 0.4940147
8.6 0.4524926
8.62 0.4984726
8.64 0.4777814
8.66 0.4727311
8.68 0.4883134
8.7 0.4881086
8.72 0.4835541
8.74 0.47987
8.76 0.471301
8.78 0.4565625
8.8 0.4777552
8.82 0.4949746
8.84 0.4792181
8.86 0.5061867
8.88 0.4783823
8.9 0.4783829
8.92 0.4706913
8.94 0.4957821
8.96 0.492164
8.98 0.4874679
9 0.4958076
9.02 0.486158
9.04 0.4838646
9.06 0.4686416
9.08 0.4948227
9.1 0.5107836
9.12 0.4988486
9.14 0.4739997
9.16 0.5445415
9.18 0.4985223
9.2 0.4861328
9.22 0.4977199
9.24 0.5051246
9.26 0.5079611
9.28 0.5118842
9.3 0.4880573
9.32 0.4941914
9.34 0.5312245
9.36 0.5217521
9.38 0.5265452
9.4 0.462709
9.42 0.4962103
9.44 0.4874426
9.46 0.4720173
9.48 0.4797401
9.5 0.5006499
9.52 0.4813
9.54 0.4749215
9.56 0.5284655
9.58 0.4600269
9.6 0.5118104
9.62 0.4845879
9.64 0.4690412
9.66 0.4730221
9.68 0.4669046
9.7 0.4853094
9.72 0.4851291
9.74 0.4834772
9.76 0.485386
9.78 0.4714343
9.8 0.4710096
9.82 0.4737616
9.84 0.4618165
9.86 0.4653226
9.88 0.4646775
9.9 0.475684
9.92 0.4716991
9.94 0.4678941
9.96 0.4849219
9.98 0.4541207
10 0.4844842
10.02 0.4720434
10.04 0.4879804
10.06 0.4564538
10.08 0.4713807
10.1 0.4783567
10.12 0.4699732
10.14 0.4655374
10.16 0.4738672
10.18 0.4722553
10.2 0.4835801
10.22 0.4919355
10.24 0.4784607
10.26 0.4436778
10.28 0.4763931
10.3 0.4880064
10.32 0.4714604
10.34 0.4592383
10.36 0.493406
10.38 0.4650269
10.4 0.5295989
10.42 0.4992244
10.44 0.4529081
10.46 0.4864925
10.48 0.4844839
10.5 0.4810667
10.52 0.4645696
10.54 0.4612482
10.56 0.4663421
10.58 0.4803385
10.6 0.4683478
10.62 0.4894126
10.64 0.4683213
10.66 0.4801561
10.68 0.4932287
10.7 0.479453
10.72 0.4758407
10.74 0.4937867
10.76 0.4766812
10.78 0.4544507
10.8 0.451913
10.82 0.4645967
10.84 0.4863634
10.86 0.4886206
10.88 0.4733917
10.9 0.4437901
10.92 0.476498
10.94 0.4763665
10.96 0.4796351
10.98 0.479531
11 0.4739987
11.02 0.4695746
11.04 0.4955298
11.06 0.4670653
11.08 0.4714338
11.1 0.4671453
11.12 0.4701328
11.14 0.4468215
11.16 0.4776248
11.18 0.490127
11.2 0.4710366
11.22 0.4817159
11.24 0.4623854
11.26 0.492164
11.28 0.5189651
11.3 0.4867242
11.32 0.4567546
11.34 0.477205
11.36 0.4783569
11.38 0.4775715
11.4 0.4546153
11.42 0.4950252
11.44 0.4834768
11.46 0.4688287
11.48 0.4876722
11.5 0.4828307
11.52 0.4863382
11.54 0.4652421
11.56 0.4751845
11.58 0.4591568
11.6 0.478905
11.62 0.4990487
11.64 0.4711158
11.66 0.4937106
11.68 0.4788787
11.7 0.4767073
11.72 0.4649195
11.74 0.5199281
11.76 0.4833477
11.78 0.4839679
11.8 0.4725725
11.82 0.4871856
11.84 0.4452807
11.86 0.4704256
11.88 0.4735504
11.9 0.4736291
11.92 0.484665
11.94 0.4788789
11.96 0.4819234
11.98 0.5234739
12 0.4812999
12.02 0.488416
12.04 0.4780689
12.06 0.4887484
12.08 0.4661013
12.1 0.4790097
12.12 0.486441
12.14 0.4712485
12.16 0.4404828
12.18 0.4520514
12.2 0.4491656
12.22 0.4647042
12.24 0.4803385
12.26 0.4793231
12.28 0.4723878
12.3 0.4807546
12.32 0.4763136
12.34 0.4685079
12.36 0.4379789
12.38 0.4810659
12.4 0.4818192
12.42 0.4803127
12.44 0.4859269
12.46 0.4606791
12.48 0.4775978
12.5 0.4703714
12.52 0.4618444
12.54 0.4696276
12.56 0.4548357
12.58 0.4998254
12.6 0.4836583
12.62 0.4790351
12.64 0.482934
12.66 0.4726519
12.68 0.4903314
12.7 0.4833992
12.72 0.5339948
12.74 0.4718577
12.76 0.4877757
12.78 0.4793225
12.8 0.4917825
12.82 0.4574385
12.84 0.4868259
12.86 0.4769953
12.88 0.4876732
12.9 0.4875964
12.92 0.4859529
12.94 0.4946966
12.96 0.5189651
12.98 0.4709831
13 0.4785657
13.02 0.4798438
13.04 0.4721491
13.06 0.4779644
13.08 0.4648928
13.1 0.4727837
13.12 0.4505556
13.14 0.4523827
13.16 0.4879808
13.18 0.4682418
13.2 0.4850771
13.22 0.4679207
13.24 0.5151938
13.26 0.4786963
13.28 0.4851288
13.3 0.4640044
13.32 0.5021451
13.34 0.4854127
13.36 0.4798433
13.38 0.468295
13.4 0.4992245
13.42 0.4644086
13.44 0.4739198
13.46 0.4788005
13.48 0.4899747
13.5 0.4988236
13.52 0.4710097
13.54 0.4604884
13.56 0.4681085
13.58 0.4689081
13.6 0.4590752
13.62 0.4725723
13.64 0.48182
13.66 0.4895153
13.68 0.489541
13.7 0.4827529
13.72 0.4513036
13.74 0.4838651
13.76 0.4742888
13.78 0.4836577
13.8 0.4903315
13.82 0.4846653
13.84 0.4981471
13.86 0.4674399
13.88 0.4824157
13.9 0.488723
13.92 0.5084039
13.94 0.4583117
13.96 0.4901526
13.98 0.4620872
14 0.4826231
14.02 0.4747104
14.04 0.4902297
14.06 0.4960847
14.08 0.4686415
14.1 0.4783566
14.12 0.5078385
14.14 0.4956056
14.16 0.4933814
14.18 0.4638154
14.2 0.476367
14.22 0.4767069
14.24 0.4744999
14.26 0.4625199
14.28 0.4731275
14.3 0.4765758
14.32 0.4996245
14.34 0.4772318
14.36 0.5047031
14.38 0.4624928
14.4 0.4783565
14.42 0.4606786
14.44 0.5142231
14.46 0.47676
14.48 0.452797
14.5 0.4720697
14.52 0.4579574
14.54 0.4693352
14.56 0.4756833
14.58 0.4624122
14.6 0.4726785
14.62 0.4775198
14.64 0.4649728
14.66 0.4646773
14.68 0.4452242
14.7 0.4696271
14.72 0.4786961
14.74 0.4899493
14.76 0.4931789
14.78 0.4649192
14.8 0.4672795
14.82 0.4652956
14.84 0.4635188
14.86 0.4610042
14.88 0.4718314
14.9 0.4691215
14.92 0.4657789
14.94 0.4832446
14.96 0.4758942
14.98 0.470558
15 0.4686415
15.02 0.4834768
15.04 0.4782515
15.06 0.4930769
15.08 0.4683487
15.1 0.5178078
15.12 0.462979
15.14 0.4890293
15.16 0.4960339
15.18 0.4721754
15.2 0.4758407
15.22 0.4976197
15.24 0.4675467
15.26 0.5086501
15.28 0.4752891
15.3 0.4782521
15.32 0.5091907
15.34 0.4770223
15.36 0.5059147
15.38 0.4901275
15.4 0.4823124
15.42 0.4718582
15.44 0.4627636
15.46 0.5134442
15.48 0.4948232
15.5 0.4434803
15.52 0.506236
15.54 0.4863388
15.56 0.4846649
15.58 0.5038601
15.6 0.4790356
15.62 0.4672793
15.64 0.5110278
15.66 0.4915535
15.68 0.4866468
15.7 0.4843808
15.72 0.4798436
15.74 0.4981471
15.76 0.463114
15.78 0.4931782
15.8 0.4846911
15.82 0.4864149
15.84 0.4696012
15.86 0.4746318
15.88 0.4758413
15.9 0.4653227
15.92 0.5180978
15.94 0.4550275
15.96 0.4827264
15.98 0.4913755
16 0.4601356
16.02 0.4905604
16.04 0.4832702
16.06 0.4887222
16.08 0.4788266
16.1 0.4650004
16.12 0.4833735
16.14 0.4823118
16.16 0.4593743
16.18 0.4883392
16.2 0.4891064
16.22 0.4820009
16.24 0.4760776
16.26 0.4662084
16.28 0.4733652
16.3 0.4719639
16.32 0.4866981
16.34 0.4856438
16.36 0.4699469
16.38 0.4719641
16.4 0.4865695
16.42 0.4680546
16.44 0.4928738
16.46 0.4936093
16.48 0.4881349
16.5 0.4673591
16.52 0.506236
16.54 0.4963362
16.56 0.4803648
16.58 0.4906625
16.6 0.4891326
16.62 0.5271147
16.64 0.5056672
16.66 0.4808328
16.68 0.4805205
16.7 0.4870576
16.72 0.4826486
16.74 0.5253093
16.76 0.4832445
16.78 0.5546627
16.8 0.4506939
16.82 0.4477171
16.84 0.4706915
16.86 0.4627641
16.88 0.4493878
16.9 0.4864925
16.92 0.4763662
16.94 0.4577394
16.96 0.4829852
16.98 0.4693877
17 0.4737354
17.02 0.4803381
17.04 0.4764977
17.06 0.4683483
17.08 0.4780163
17.1 0.4958325
17.12 0.4443818
17.14 0.4984478
17.16 0.4792444
17.18 0.4735772
17.2 0.4469903
17.22 0.487494
17.24 0.473128
17.26 0.463519
17.28 0.4718577
17.3 0.4750787
17.32 0.4812486
17.34 0.4915795
17.36 0.4758676
17.38 0.4481632
17.4 0.471301
17.42 0.4712225
17.44 0.4842778
17.46 0.4785397
17.48 0.4570014
17.5 0.4957823
17.52 0.4557683
17.54 0.4750526
17.56 0.488493
17.58 0.4851291
17.6 0.4602717
17.62 0.451885
17.64 0.4901272
17.66 0.4710094
17.68 0.4537342
17.7 0.4913751
17.72 0.4760516
17.74 0.4751053
17.76 0.4549723
17.78 0.4762874
17.8 0.4650002
17.82 0.4532103
17.84 0.4691482
17.86 0.4643817
17.88 0.4752633
17.9 0.4709034
17.92 0.4718582
17.94 0.4715404
17.96 0.4477997
17.98 0.48469
18 0.4695207
18.02 0.4568095
18.04 0.4731281
18.06 0.4704784
18.08 0.4728898
18.1 0.473313
18.12 0.4881087
18.14 0.4592655
18.16 0.4866726
18.18 0.4762875
18.2 0.4791146
18.22 0.500025
18.24 0.4844837
18.26 0.4897451
18.28 0.4813003
18.3 0.4954545
18.32 0.4759195
18.34 0.471859
18.36 0.4936092
18.38 0.4913498
18.4 0.4849999
18.42 0.4999003
18.44 0.4859269
18.46 0.4729956
18.48 0.4790348
18.5 0.4962111
18.52 0.4782782
18.54 0.4876724
18.56 0.489643
18.58 0.4917825
18.6 0.4835285
18.62 0.4635188
18.64 0.4912743
18.66 0.4972676
18.68 0.4973928
18.7 0.483373
18.72 0.485103
18.74 0.4872884
18.76 0.497343
18.78 0.481923
18.8 0.4809106
18.82 0.4730759
18.84 0.4776506
18.86 0.4654295
18.88 0.4911718
18.9 0.4953283
18.92 0.4853351
18.94 0.4781214
18.96 0.4777814
18.98 0.4754739
19 0.5006742
19.02 0.4741834
19.04 0.4901789
19.06 0.4896176
19.08 0.481742
19.1 0.4860552
19.12 0.4876977
19.14 0.4879295
19.16 0.456454
19.18 0.4891317
19.2 0.4600815
19.22 0.4702125
19.24 0.5067794
19.26 0.4934573
19.28 0.4953029
19.3 0.4918076
19.32 0.4728908
19.34 0.4773101
19.36 0.4707709
19.38 0.4800523
19.4 0.4796092
19.42 0.4797395
19.44 0.48358
19.46 0.478774
19.48 0.4879293
19.5 0.4922139
19.52 0.5102443
19.54 0.4916551
19.56 0.4915787
19.58 0.4925951
19.6 0.4647852
19.62 0.4988736
19.64 0.4705324
19.66 0.4459817
19.68 0.4880832
19.7 0.4901786
19.72 0.4554386
19.74 0.5016472
19.76 0.506483
19.78 0.4775197
19.8 0.4861327
19.82 0.4701062
19.84 0.4844843
19.86 0.4879035
19.88 0.5006998
19.9 0.4696275
19.92 0.4662081
19.94 0.4811447
19.96 0.4906379
19.98 0.4784089
20 0.5013983
&
@target G0.S1
@type xy
0 1.678497
0.02 2.364614
0.04 0.9083087
0.06 1.146222
0.08 1.278603
0.1 0.4832701
0.12 0.5212252
0.14 0.9841746
0.16 1.25146
0.18 1.111778
0.2 1.004726
0.22 0.5167686
0.24 0.9733832
0.26 0.4995244
0.28 0.4934824
0.3 0.9445372
0.32 1.158814
0.34 0.7218371
0.36 0.4848971
0.38 2.583781
0.4 2.476535
0.42 3.31431
0.44 2.989414
0.46 1.703562
0.48 2.619256
0.5 1.723992
0.52 0.4789573
0.54 3.210907
0.56 2.383574
0.58 1.149359
0.6 1.702894
0.62 0.7699676
0.64 0.9100134
0.66 0.4913753
0.68 0.8693964
0.7 3.031216
0.72 3.213336
0.74 2.864062
0.76 1.636857
0.78 1.871611
0.8 0.4936095
0.82 0.480859
0.84 1.388903
0.86 2.908414
0.88 2.467519
0.9 0.4560151
0.92 1.770409
0.94 0.5158248
0.96 1.302862
0.98 1.245533
1 1.256434
1.02 0.7035266
1.04 1.64211
1.06 2.057165
1.08 0.6646434
1.1 0.8391361
1.12 0.6283708
1.14 0.6875499
1.16 0.76451
1.18 0.6414242
1.2 0.6295033
1.22 1.328853
1.24 0.7084141
1.26 0.8312788
1.28 0.7453354
1.3 1.026803
1.32 0.8875524
1.34 1.319147
1.36 1.067954
1.38 1.582767
1.4 1.195419
1.42 1.045765
1.44 1.368804
1.46 1.266895
1.48 1.743574
1.5 0.8841519
1.52 1.203132
1.54 0.8616405
1.56 0.6921887
1.58 1.282761
1.6 1.184989
1.62 1.3638
1.64 0.8631483
1.66 1.19592
1.68 1.316368
1.7 1.040492
1.72 0.7836131
1.74 0.9633403
1.76 1.59717
1.78 1.233339
1.8 0.908584
1.82 0.9715063
1.84 0.5240706
1.86 0.9870409
1.88 1.079166
1.9 0.8783791
1.92 0.5339713
1.94 1.177827
1.96 0.9182184
1.98 0.8125267
2 0.7376148
2.02 1.104468
2.04 1.022668
2.06 1.429913
2.08 1.050785
2.1 1.25997
2.12 0.7582538
2.14 0.8307076
2.16 1.350203
2.18 1.429729
2.2 0.8822412
2.22 0.909313
2.24 1.208987
2.26 1.314325
2.28 1.723333
2.3 1.568255
2.32 2.098768
2.34 2.150337
2.36 1.892677
2.38 1.454716
2.4 1.360928
2.42 1.874093
2.44 1.403049
2.46 1.163872
2.48 0.9569483
2.5 1.090424
2.52 0.7746768
2.54 1.253246
2.56 0.8266497
2.58 0.6995176
2.6 0.8068611
2.62 1.337293
2.64 1.245803
2.66 0.9655176
2.68 1.497481
2.7 1.194435
2.72 1.447437
2.74 2.022752
2.76 1.945848
2.78 1.912093
2.8 2.462144
2.82 2.544136
2.84 1.964179
2.86 1.383058
2.88 1.003917
2.9 0.8172212
2.92 0.4960342
2.94 1.207694
2.96 1.285972
2.98 1.097326
3 0.8597387
3.02 1.414143
3.04 0.9640802
3.06 1.055628
3.08 0.9001944
3.1 0.65284
3.12 0.9407706
3.14 0.5072225
3.16 1.197466
3.18 1.034903
3.2 0.9024825
3.22 0.8661411
3.24 0.8755997
3.26 1.022424
3.28 1.460257
3.3 0.9236615
3.32 1.51091
3.34 0.7255345
3.36 1.391626
3.38 1.759609
3.4 1.680431
3.42 0.6998928
3.44 0.9841371
3.46 0.8954045
3.48 1.233308
3.5 0.9452646
3.52 1.004763
3.54 0.9279544
3.56 1.2161
3.58 0.8828081
3.6 1.393637
3.62 0.965518
3.64 1.006913
3.66 0.9833879
3.68 0.9754612
3.7 1.121706
3.72 0.8574671
3.74 0.5556303
3.76 0.6866583
3.78 0.9692781
3.8 1.38757
3.82 1.234595
3.84 1.055391
3.86 1.00251
3.88 0.6182432
3.9 0.7926225
3.92 0.6464324
3.94 0.5298581
3.96 1.026292
3.98 0.6968142
4 0.4936348
4.02 0.5807327
4.04 0.7865425
4.06 0.488339
4.08 0.5168408
4.1 0.8833318
4.12 0.4922651
4.14 0.5012234
4.16 0.5020459
4.18 1.17142
4.2 0.8258027
4.22 1.052675
4.24 1.392067
4.26 1.278544
4.28 0.9452645
4.3 1.024659
4.32 1.296081
4.34 0.5349998
4.36 0.8857483
4.38 0.909024
4.4 0.8095838
4.42 0.8867632
4.44 0.8274359
4.46 0.7820169
4.48 1.001861
4.5 0.9408776
4.52 1.247908
4.54 1.761264
4.56 1.409512
4.58 1.286371
4.6 1.244086
4.62 0.563249
4.64 0.5718608
4.66 0.503239
4.68 0.4906626
4.7 0.464247
4.72 1.02109
4.74 0.8214164
4.76 0.8894661
4.78 1.259603
4.8 0.6727923
4.82 0.893224
4.84 0.4946216
4.86 0.8667899
4.88 0.5595536
4.9 0.4953284
4.92 0.8327064
4.94 0.5287723
4.96 0.5026683
4.98 0.5816787
5 0.4888252
5.02 0.5133227
5.04 0.7073889
5.06 1.109302
5.08 0.4930016
5.1 0.6211482
5.12 0.9125788
5.14 0.7449499
5.16 0.9124005
5.18 0.9482747
5.2 1.158555
5.22 0.92019
5.24 0.4863385
5.26 0.5166478
5.28 0.5323765
5.3 1.014039
5.32 0.5252857
5.34 0.5350229
5.36 0.9280894
5.38 1.004664
5.4 0.7786847
5.42 1.340988
5.44 1.577728
5.46 2.115101
5.48 1.069696
5.5 2.400552
5.52 2.358479
5.54 1.963065
5.56 1.597169
5.58 0.9562562
5.6 1.829132
5.62 1.654335
5.64 1.964236
5.66 1.389082
5.68 1.253973
5.7 0.6244396
5.72 0.5078388
5.74 0.4936849
5.76 0.4800524
5.78 0.668749
5.8 0.4725727
5.82 0.9526014
5.84 0.9462825
5.86 0.6762579
5.88 1.049203
5.9 0.4828039
5.92 0.4742628
5.94 0.4822346
5.96 0.5295283
5.98 1.015603
6 0.8052477
6.02 0.8980254
6.04 0.5446324
6.06 0.9676392
6.08 0.5217516
6.1 1.047211
6.12 1.783795
6.14 1.724971
6.16 1.155054
6.18 1.440295
6.2 0.9196461
6.22 1.432157
6.24 1.362296
6.26 0.4901282
6.28 0.9778286
6.3 1.147977
6.32 1.39195
6.34 0.9195244
6.36 0.8980669
6.38 0.8733268
6.4 0.9262022
6.42 0.961366
6.44 0.8256214
6.46 1.316643
6.48 0.4930769
6.5 1.526876
6.52 1.5602
6.54 1.550919
6.56 1.39586
6.58 0.8555995
6.6 1.24957
6.62 1.177168
6.64 0.9606637
6.66 1.672521
6.68 1.30478
6.7 0.4701335
6.72 0.7227727
6.74 0.6907604
6.76 0.8759137
6.78 0.6777911
6.8 0.8497941
6.82 0.9958538
6.84 1.256076
6.86 1.550041
6.88 1.716872
6.9 1.481022
6.92 1.992549
6.94 1.383311
6.96 1.388534
6.98 0.9061729
7 1.512985
7.02 1.551821
7.04 1.015997
7.06 1.160269
7.08 0.7520306
7.1 1.745974
7.12 1.342907
7.14 1.50431
7.16 1.266984
7.18 1.21463
7.2 0.8581084
7.22 0.7377499
7.24 0.668543
7.26 0.5680012
7.28 1.024671
7.3 0.8733984
7.32 0.9863441
7.34 1.082774
7.36 0.8660399
7.38 1.011199
7.4 0.752961
7.42 0.642709
7.44 1.632015
7.46 1.76471
7.48 0.8292918
7.5 0.7384443
7.52 1.36034
7.54 1.197852
7.56 1.949416
7.58 1.428548
7.6 1.6164
7.62 1.090962
7.64 1.567681
7.66 1.211342
7.68 1.083951
7.7 1.411471
7.72 1.428513
7.74 1.25052
7.76 0.9245138
7.78 1.246044
7.8 1.746582
7.82 1.66773
7.84 1.614659
7.86 1.222098
7.88 1.403932
7.9 0.8660973
7.92 1.125489
7.94 1.904528
7.96 1.126888
7.98 0.7470274
8 1.197111
8.02 1.013583
8.04 1.025597
8.06 0.8889741
8.08 0.9521822
8.1 0.9530087
8.12 1.144694
8.14 0.7739508
8.16 0.7209367
8.18 0.538726
8.2 0.4924943
8.22 0.4918078
8.24 0.5192786
8.26 0.761642
8.28 0.9261472
8.3 0.4845875
8.32 1.284806
8.34 1.226244
8.36 1.036051
8.38 0.9437293
8.4 1.090505
8.42 0.7732398
8.44 0.6499421
8.46 0.8008432
8.48 0.8097691
8.5 1.174202
8.52 0.8113105
8.54 0.8428819
8.56 0.6711739
8.58 0.8859598
8.6 0.4818198
8.62 0.8541222
8.64 0.5111019
8.66 0.9268361
8.68 1.014125
8.7 0.8329915
8.72 1.154502
8.74 1.153755
8.76 1.429143
8.78 0.8222679
8.8 0.9671742
8.82 0.5435528
8.84 0.7680821
8.86 0.7649505
8.88 0.8529652
8.9 0.4821565
8.92 0.6303569
8.94 0.8447931
8.96 0.467039
8.98 1.027825
9 0.4986731
9.02 0.496236
9.04 0.4872628
9.06 0.4949999
9.08 0.491579
9.1 0.4973426
9.12 0.4519673
9.14 0.4839421
9.16 0.4812743
9.18 0.4860041
9.2 0.468748
9.22 0.477755
9.24 0.4554667
9.26 0.4954291
9.28 0.4853087
9.3 0.4876987
9.32 0.4936341
9.34 0.4887225
9.36 0.4422671
9.38 0.462331
9.4 0.4703981
9.42 0.5050001
9.44 0.5462146
9.46 0.4993497
9.48 1.019816
9.5 1.097657
9.52 1.147672
9.54 0.8838978
9.56 1.268888
9.58 1.177805
9.6 1.068094
9.62 1.146386
9.64 0.4909172
9.66 1.084262
9.68 1.077741
9.7 1.306245
9.72 0.9342649
9.74 1.258451
9.76 0.7789415
9.78 0.77026
9.8 0.7816008
9.82 0.5240708
9.84 0.7094719
9.86 1.111856
9.88 0.5218713
9.9 1.298162
9.92 0.4823375
9.94 0.5218241
9.96 1.25025
9.98 0.4750262
10 0.678196
10.02 0.5427935
10.04 0.4758417
10.06 0.5285354
10.08 0.5118111
10.1 0.5694298
10.12 0.775903
10.14 0.9890525
10.16 1.102781
10.18 1.16098
10.2 1.424465
10.22 1.298942
10.24 1.211094
10.26 1.212869
10.28 1.336244
10.3 1.295049
10.32 0.9037836
10.34 0.8084242
10.36 1.030497
10.38 0.8572053
10.4 0.951919
10.42 1.178229
10.44 1.173637
10.46 1.120145
10.48 1.267794
10.5 1.541695
10.52 1.138453
10.54 0.5206963
10.56 1.02461
10.58 0.9058831
10.6 0.4828046
10.62 0.4875961
10.64 0.4964627
10.66 0.5131525
10.68 0.5774291
10.7 0.5303305
10.72 0.4879802
10.74 0.4806767
10.76 0.4871604
10.78 0.4708764
10.8 0.5387484
10.82 0.7589136
10.84 1.089139
10.86 1.005323
10.88 0.4980709
10.9 0.7860188
10.92 0.8274812
10.94 0.4895667
10.96 0.5378435
10.98 0.7754027
11 0.5064337
11.02 0.506705
11.04 0.4867236
11.06 0.4729959
11.08 0.5294805
11.1 0.4964373
11.12 0.4847679
11.14 0.5498407
11.16 0.4797917
11.18 0.4919348
11.2 0.47961
11.22 0.4580942
11.24 0.4862617
11.26 0.4977193
11.28 0.5294098
11.3 0.5185796
11.32 0.4893366
11.34 0.4901278
11.36 0.9237697
11.38 1.045491
11.4 0.6397264
11.42 0.8994436
11.44 1.237033
11.46 1.026218
11.48 1.020257
11.5 0.7632337
11.52 0.5581666
11.54 0.862134
11.56 0.6189713
11.58 0.5041322
11.6 0.4786699
11.62 0.4606789
11.64 0.4741308
11.66 0.4851032
11.68 0.4818712
11.7 0.7339113
11.72 0.5022694
11.74 1.149119
11.76 0.7816327
11.78 0.9850885
11.8 1.308635
11.82 0.5107098
11.84 1.144913
11.86 0.8778381
11.88 1.281562
11.9 1.932052
11.92 1.113036
11.94 0.5136637
11.96 0.4832445
11.98 0.5231874
12 1.017914
12.02 0.9784931
12.04 0.4554392
12.06 0.8046893
12.08 0.4960347
12.1 0.8711058
12.12 0.5540077
12.14 0.8493236
12.16 0.5965942
12.18 0.9123322
12.2 0.989773
12.22 1.142639
12.24 1.583169
12.26 1.292421
12.28 1.845196
12.3 1.180615
12.32 1.190651
12.34 0.6724767
12.36 0.4862613
12.38 0.5893421
12.4 0.8621338
12.42 0.5202401
12.44 0.5864506
12.46 1.028567
12.48 0.503786
12.5 1.415813
12.52 1.06561
12.54 1.325462
12.56 0.8161805
12.58 1.208522
12.6 1.25029
12.62 0.9146584
12.64 1.251969
12.66 0.7919913
12.68 1.210258
12.7 0.8676695
12.72 1.348601
12.74 0.4757627
12.76 0.7690576
12.78 0.8077904
12.8 1.110023
12.82 0.953808
12.84 0.9469033
12.86 1.322393
12.88 1.081908
12.9 0.8922025
12.92 0.9388956
12.94 1.408057
12.96 0.4920875
12.98 1.162895
13 0.863438
13.02 1.239688
13.04 2.291124
13.06 1.203225
13.08 1.447809
13.1 2.112972
13.12 1.795508
13.14 1.607514
13.16 1.368119
13.18 2.422674
13.2 2.245908
13.22 1.126709
13.24 1.040072
13.26 0.9003751
13.28 0.5049258
13.3 0.4976193
13.32 0.4766808
13.34 0.4839672
13.36 0.4991237
13.38 0.4613569
13.4 0.4659666
13.42 0.4947722
13.44 0.582537
13.46 0.4934821
13.48 1.573801
13.5 1.603472
13.52 1.282469
13.54 1.31403
13.56 0.6864767
13.58 0.8181691
13.6 0.8894664
13.62 1.0001
13.64 0.4839682
13.66 1.028518
13.68 1.131569
13.7 0.4776513
13.72 0.5013979
13.74 0.9006386
13.76 1.430227
13.78 1.290601
13.8 1.210052
13.82 0.8546056
13.84 1.03529
13.86 0.4642466
13.88 0.5240466
13.9 0.4797393
13.92 0.5494089
13.94 0.4885946
13.96 0.9915016
13.98 0.4586122
14 0.5426093
14.02 0.501523
14.04 0.4873136
14.06 0.496135
14.08 0.5206489
14.1 1.263437
14.12 0.9541617
14.14 1.169722
14.16 1.408093
14.18 1.562202
14.2 1.40124
14.22 0.4984723
14.24 1.363269
14.26 1.668578
14.28 1.156654
14.3 0.7375296
14.32 1.24291
14.34 0.4820264
14.36 0.5861102
14.38 1.271937
14.4 1.264951
14.42 1.670635
14.44 1.429178
14.46 1.167701
14.48 0.5442883
14.5 0.9994246
14.52 1.000313
14.54 1.904062
14.56 1.603255
14.58 1.866936
14.6 1.843495
14.62 0.4689878
14.64 1.735591
14.66 2.044364
14.68 1.494816
14.7 1.944948
14.72 0.9892671
14.74 1.593761
14.76 1.585094
14.78 1.162863
14.8 2.227757
14.82 1.883255
14.84 1.956259
14.86 2.060261
14.88 2.196474
14.9 2.218992
14.92 1.925285
14.94 1.546819
14.96 0.7514822
14.98 0.7678705
15 0.5179284
15.02 0.9699612
15.04 0.6226354
15.06 0.8555998
15.08 0.5634939
15.1 0.542518
15.12 0.4824416
15.14 0.485103
15.16 0.4860558
15.18 0.5002493
15.2 0.5016224
15.22 0.7718809
15.24 0.510735
15.26 0.4748417
15.28 0.9360152
15.3 0.9341707
15.32 1.087152
15.34 0.8913617
15.36 0.9344118
15.38 0.9140022
15.4 0.5062858
15.42 0.4768648
15.44 0.6390227
15.46 0.4985479
15.48 0.4623305
15.5 0.647669
15.52 0.525975
15.54 0.5327753
15.56 0.665451
15.58 0.521176
15.6 0.4924171
15.62 0.482934
15.64 0.50324
15.66 0.4840192
15.68 0.5002
15.7 0.4887231
15.72 0.4782521
15.74 0.5387486
15.76 0.4993496
15.78 0.4738402
15.8 0.5061123
15.82 0.5462146
15.84 0.9219278
15.86 0.6905974
15.88 0.475736
15.9 0.4779382
15.92 0.4857976
15.94 0.4932802
15.96 0.6082963
15.98 0.5239276
16 0.5011488
16.02 0.4930008
16.04 0.4883391
16.06 0.5578077
16.08 0.5057665
16.1 0.4995247
16.12 0.4802603
16.14 0.4771271
16.16 0.4724668
16.18 0.492062
16.2 0.4920873
16.22 0.5030159
16.24 0.5023444
16.26 0.4667437
16.28 0.4851028
16.3 0.5345325
16.32 0.470053
16.34 0.5526982
16.36 0.4834256
16.38 0.5093376
16.4 0.4854895
16.42 0.5094355
16.44 0.5056928
16.46 0.4891069
16.48 0.5084289
16.5 0.5015975
16.52 0.5042073
16.54 0.4719376
16.56 0.4860556
16.58 0.5078636
16.6 0.4606516
16.62 0.4912229
16.64 0.5592406
16.66 0.5187971
16.68 0.4781213
16.7 0.5187725
16.72 0.8295178
16.74 0.4706643
16.76 0.4963367
16.78 0.4894383
16.8 0.4866725
16.82 0.5970343
16.84 0.5255709
16.86 0.4837616
16.88 0.5777763
16.9 0.858458
16.92 0.8689076
16.94 0.5097543
16.96 0.4910199
16.98 0.490561
17 0.4901274
17.02 0.5042318
17.04 0.5187241
17.06 0.8377651
17.08 0.4977448
17.1 0.4851024
17.12 0.8890868
17.14 0.4861583
17.16 0.4925698
17.18 0.483399
17.2 0.5198796
17.22 0.4985982
17.24 0.45379
17.26 0.5130791
17.28 0.4612478
17.3 0.5095338
17.32 0.4791135
17.34 0.4950501
17.36 0.477625
17.38 0.4963865
17.4 0.5957146
17.42 0.4686418
17.44 0.4939126
17.46 0.5223985
17.48 0.5142711
17.5 0.4734447
17.52 0.472441
17.54 0.4884928
17.56 0.4989239
17.58 0.4822084
17.6 0.4932291
17.62 0.5152428
17.64 0.4758681
17.66 0.4859269
17.68 0.4744995
17.7 0.4935587
17.72 0.5000249
17.74 0.5101222
17.76 0.4822344
17.78 0.5140284
17.8 0.459075
17.82 0.493913
17.84 0.459728
17.86 0.5183145
17.88 0.4814045
17.9 0.4903317
17.92 0.4876979
17.94 0.48402
17.96 0.4765238
17.98 0.5114923
18 0.4887235
18.02 0.4910448
18.04 0.4973176
18.06 0.5101714
18.08 0.5199524
18.1 0.7396788
18.12 0.4956306
18.14 0.7980757
18.16 0.9129485
18.18 0.9376833
18.2 1.037931
18.22 0.5229246
18.24 0.4911724
18.26 0.5032642
18.28 0.49135
18.3 0.5402541
18.32 0.5669216
18.34 0.5154848
18.36 0.5066803
18.38 0.5008498
18.4 0.5441736
18.42 0.6197782
18.44 0.5168417
18.46 0.5430693
18.48 0.6018721
18.5 0.5521324
18.52 0.530778
18.54 0.6971732
18.56 0.5149269
18.58 0.5085278
18.6 0.6900357
18.62 0.5017223
18.64 0.5701093
18.66 0.5223506
18.68 0.5249049
18.7 0.523951
18.72 0.4977196
18.74 0.4648385
18.76 0.4588292
18.78 0.4701862
18.8 0.5242616
18.82 0.4856437
18.84 0.5241419
18.86 0.5140032
18.88 0.498347
18.9 0.5373316
18.92 0.5003502
18.94 0.4961097
18.96 0.4806769
18.98 0.5269015
19 0.5740426
19.02 0.4723612
19.04 0.468348
19.06 0.5253808
19.08 0.5386088
19.1 0.4518019
19.12 0.5164788
19.14 0.6024951
19.16 0.4874936
19.18 0.4847933
19.2 0.5175666
19.22 0.5198801
19.24 0.4958075
19.26 0.526545
19.28 0.4918335
19.3 0.4805207
19.32 0.524357
19.34 0.5026434
19.36 0.5188687
19.38 0.4780429
19.4 0.4824156
19.42 0.5326583
19.44 0.5439215
19.46 0.5774731
19.48 0.5109797
19.5 0.4831926
19.52 0.5186523
19.54 0.5355603
19.56 0.5271388
19.58 0.4866728
19.6 0.4937866
19.62 0.5289616
19.64 0.4733652
19.66 0.5059149
19.68 0.4919862
19.7 0.4927982
19.72 0.5007994
19.74 0.5628943
19.76 0.5125912
19.78 0.5108083
19.8 0.746693
19.82 0.5837376
19.84 0.4727839
19.86 0.4630603
19.88 0.5567988
19.9 0.476367
19.92 0.7779141
19.94 0.4569731
19.96 0.5070257
19.98 0.5036864
20 0.7555626
&
@target G0.S2
@type xy
0 2.321513
0.02 3.215498
0.04 1.41695
0.06 1.418961
0.08 2.241791
0.1 1.2623
0.12 1.155887
0.14 1.428513
0.16 1.587962
0.18 1.35075
0.2 0.9098355
0.22 1.340942
0.24 0.7781225
0.26 1.257875
0.28 0.8211886
0.3 1.22404
0.32 1.245983
0.34 0.9678452
0.36 1.164592
0.38 2.676084
0.4 2.764367
0.42 3.602728
0.44 2.903709
0.46 2.335664
0.48 3.023599
0.5 1.777618
0.52 1.611878
0.54 3.549546
0.56 3.051282
0.58 1.004851
0.6 2.352243
0.62 1.678139
0.64 2.506447
0.66 1.855673
0.68 1.910163
0.7 4.003252
0.72 4.096343
0.74 4.077952
0.76 2.121279
0.78 2.84073
0.8 1.401232
0.82 1.061238
0.84 1.788498
0.86 2.791151
0.88 2.230443
0.9 1.401303
0.92 1.292497
0.94 1.147443
0.96 1.458647
0.98 1.467932
1 0.9443119
1.02 1.230508
1.04 1.173179
1.06 1.156655
1.08 0.9754099
1.1 1.370073
1.12 1.458647
1.14 1.312183
1.16 1.389442
1.18 1.198426
1.2 1.410124
1.22 1.428758
1.24 1.582577
1.26 1.016784
1.28 1.188497
1.3 1.280176
1.32 1.37689
1.34 1.637605
1.36 1.635497
1.38 1.665743
1.4 1.454974
1.42 1.665916
1.44 1.43459
1.46 1.756374
1.48 1.316112
1.5 1.579161
1.52 1.527269
1.54 1.679837
1.56 1.356411
1.58 1.778496
1.6 1.743194
1.62 1.506436
1.64 1.730672
1.66 1.730722
1.68 1.700081
1.7 1.417833
1.72 1.480278
1.74 1.695214
1.76 1.726861
1.78 1.674694
1.8 1.602022
1.82 1.747992
1.84 1.711994
1.86 1.778131
1.88 1.600921
1.9 1.375036
1.92 1.659163
1.94 1.491719
1.96 1.586166
1.98 1.651855
2 1.638383
2.02 1.653443
2.04 1.24975
2.06 1.753632
2.08 1.831536
2.1 1.344944
2.12 1.246896
2.14 1.467191
2.16 1.616795
2.18 1.754637
2.2 1.690813
2.22 1.633753
2.24 1.197424
2.26 1.585923
2.28 1.455146
2.3 1.576642
2.32 1.686817
2.34 1.574214
2.36 1.599383
2.38 1.236143
2.4 1.275598
2.42 1.136541
2.44 1.106582
2.46 1.125766
2.48 0.7852551
2.5 0.9669799
2.52 0.9257562
2.54 1.090699
2.56 0.9609629
2.58 1.093103
2.6 0.8891854
2.62 1.008092
2.64 0.9670832
2.66 0.6768675
2.68 0.636612
2.7 0.4738671
2.72 1.125644
2.74 1.14975
2.76 1.031177
2.78 1.229024
2.8 1.105769
2.82 0.9442722
2.84 0.8764273
2.86 0.5935698
2.88 0.5596874
2.9 0.9966695
2.92 0.7969
2.94 0.9002496
2.96 0.9499739
2.98 1.020221
3 1.01325
3.02 0.5483837
3.04 0.6094664
3.06 1.073837
3.08 0.9470608
3.1 1.041453
3.12 1.194832
3.14 0.9634707
3.16 1.104638
3.18 0.5790511
3.2 0.9409302
3.22 0.9817971
3.24 1.016932
3.26 0.9565824
3.28 0.5483156
3.3 0.5284411
3.32 0.8903508
3.34 1.081584
3.36 0.862583
3.38 0.7999063
3.4 1.109257
3.42 1.317517
3.44 1.212539
3.46 0.656315
3.48 0.5311541
3.5 0.5037112
3.52 0.5085766
3.54 0.5056928
3.56 1.029187
3.58 1.020465
3.6 1.069322
3.62 1.023242
3.64 0.7076367
3.66 0.8928884
3.68 1.227732
3.7 0.5664143
3.72 1.202768
3.74 0.4930009
3.76 0.5680889
3.78 0.9517748
3.8 1.072171
3.82 1.161077
3.84 1.152942
3.86 0.9884079
3.88 0.701534
3.9 0.8629311
3.92 0.9577191
3.94 0.5174218
3.96 0.5935276
3.98 0.5203127
4 0.815491
4.02 0.8266946
4.04 1.187181
4.06 0.5453674
4.08 1.328204
4.1 1.198311
4.12 0.9090241
4.14 1.187034
4.16 0.8996667
4.18 0.8322262
4.2 0.6998932
4.22 0.8637854
4.24 1.322062
4.26 1.071109
4.28 0.5750217
4.3 0.5570682
4.32 0.5189169
4.34 0.5538499
4.36 0.5286065
4.38 0.5140284
4.4 0.5519282
4.42 0.7901106
4.44 0.8560953
4.46 0.5764765
4.48 0.9964557
4.5 1.140943
4.52 1.049702
4.54 1.19021
4.56 0.9853171
4.58 0.9173604
4.6 1.083997
4.62 1.066184
4.64 0.9458063
4.66 1.136892
4.68 1.09605
4.7 0.7287316
4.72 0.8834873
4.74 0.973884
4.76 0.8426744
4.78 1.017583
4.8 0.5295991
4.82 0.5294335
4.84 1.102508
4.86 0.9181775
4.88 1.143132
4.9 0.9180685
4.92 0.8427485
4.94 1.076023
4.96 0.5518379
4.98 0.5367028
5 1.050167
5.02 1.025098
5.04 1.214146
5.06 0.702157
5.08 0.9914261
5.1 0.9538739
5.12 1.158501
5.14 0.6418719
5.16 0.8788201
5.18 1.24502
5.2 1.091994
5.22 0.8849433
5.24 0.9886727
5.26 1.075337
5.28 1.124745
5.3 1.207445
5.32 0.6001045
5.34 1.025305
5.36 1.080984
5.38 0.5506817
5.4 1.284222
5.42 1.526974
5.44 1.181958
5.46 1.259523
5.48 0.9044614
5.5 1.327686
5.52 1.226244
5.54 1.106503
5.56 1.310696
5.58 1.332685
5.6 1.241581
5.62 1.235749
5.64 1.439557
5.66 1.299548
5.68 1.196181
5.7 1.342423
5.72 1.017767
5.74 1.273116
5.76 0.9706311
5.78 0.9089825
5.8 1.052164
5.82 1.325783
5.84 1.344182
5.86 1.142683
5.88 0.952313
5.9 1.126599
5.92 0.9806883
5.94 1.146266
5.96 1.018344
5.98 0.6092618
6 0.9216424
6.02 0.4953034
6.04 1.065505
6.06 1.008129
6.08 1.007794
6.1 1.193744
6.12 0.9812366
6.14 1.179036
6.16 1.241229
6.18 1.036448
6.2 1.135837
6.22 1.403754
6.24 1.498691
6.26 0.8793324
6.28 1.166083
6.3 1.246284
6.32 1.058241
6.34 1.337731
6.36 1.243996
6.38 0.6467029
6.4 0.8629746
6.42 0.8099539
6.44 0.8327216
6.46 1.049416
6.48 1.042246
6.5 0.9777141
6.52 1.065294
6.54 0.9093125
6.56 1.242437
6.58 0.9551435
6.6 0.5267587
6.62 0.5303535
6.64 0.9719824
6.66 0.9148766
6.68 0.9860783
6.7 1.017559
6.72 1.541509
6.74 0.976396
6.76 1.230945
6.78 0.7443277
6.8 1.193755
6.82 0.8711776
6.84 1.048177
6.86 1.136145
6.88 1.08922
6.9 1.778497
6.92 1.505506
6.94 1.133292
6.96 1.861813
6.98 1.394373
7 1.398267
7.02 1.330038
7.04 1.485471
7.06 1.312145
7.08 1.372234
7.1 1.474881
7.12 1.603005
7.14 1.414161
7.16 1.866099
7.18 1.461609
7.2 1.339225
7.22 1.569235
7.24 1.678317
7.26 1.562394
7.28 1.635681
7.3 1.348017
7.32 1.876892
7.34 1.128517
7.36 1.737844
7.38 1.056953
7.4 1.228668
7.42 0.8783361
7.44 1.195167
7.46 1.311506
7.48 1.013706
7.5 1.130553
7.52 1.286108
7.54 1.262913
7.56 1.535945
7.58 1.367991
7.6 1.506129
7.62 1.504709
7.64 1.28536
7.66 1.036304
7.68 1.163723
7.7 0.5212729
7.72 0.7447986
7.74 0.5642255
7.76 0.6575333
7.78 0.5747607
7.8 0.7597699
7.82 0.850529
7.84 0.9219275
7.86 0.5068032
7.88 1.031515
7.9 0.8465371
7.92 0.547129
7.94 0.9865338
7.96 0.545848
7.98 0.976742
8 1.269656
8.02 1.193754
8.04 1.05784
8.06 0.9986616
8.08 0.9302285
8.1 1.151184
8.12 1.085702
8.14 1.116311
8.16 0.9979229
8.18 0.6637209
8.2 0.9305642
8.22 0.7313856
8.24 0.8231797
8.26 0.6053302
8.28 0.92813
8.3 0.5494089
8.32 0.5156064
8.34 0.9374164
8.36 0.8505437
8.38 0.9096429
8.4 0.5524042
8.42 0.8793746
8.44 0.7878132
8.46 0.8191769
8.48 0.9488021
8.5 0.910906
8.52 0.6484213
8.54 0.8005468
8.56 0.9800514
8.58 0.8301052
8.6 0.6035308
8.62 0.9904038
8.64 0.8643788
8.66 0.5999378
8.68 0.5795257
8.7 0.5410399
8.72 0.5345324
8.74 0.7850159
8.76 0.6760359
8.78 0.5482244
8.8 0.5298351
8.82 0.5605801
8.84 0.5744995
8.86 0.9676386
8.88 0.9757176
8.9 0.8030567
8.92 0.750483
8.94 0.4553571
8.96 0.5224945
8.98 0.5204327
9 0.5154125
9.02 0.5878141
9.04 0.537262
9.06 0.6074947
9.08 0.632416
9.1 0.4701331
9.12 0.5392122
9.14 0.716868
9.16 0.8302106
9.18 0.8618879
9.2 1.019448
9.22 0.8525549
9.24 0.9239451
9.26 0.9156694
9.28 0.851396
9.3 0.626578
9.32 0.8264536
9.34 0.8989439
9.36 0.5643139
9.38 0.8232096
9.4 0.921371
9.42 0.8009058
9.44 0.8270127
9.46 0.8229366
9.48 0.5671421
9.5 0.6291462
9.52 0.9339833
9.54 0.628669
9.56 0.5839946
9.58 0.7776408
9.6 0.6674017
9.62 0.523522
9.64 0.601436
9.66 0.8388388
9.68 0.8052484
9.7 0.9571184
9.72 0.732888
9.74 0.5092149
9.76 0.5646903
9.78 0.5249051
9.8 0.5460999
9.82 0.6094256
9.84 0.4895152
9.86 0.4954292
9.88 0.5869199
9.9 0.7767561
9.92 0.5970553
9.94 0.5105385
9.96 0.7373263
9.98 0.5505679
10 0.8954879
10.02 0.5736511
10.04 0.5043313
10.06 0.4780428
10.08 0.5128846
10.1 0.7076366
10.12 0.5341582
10.14 0.6109211
10.16 0.5541211
10.18 0.5768886
10.2 0.5206007
10.22 0.5684405
10.24 0.6912485
10.26 0.6025161
10.28 0.5059892
10.3 0.5735202
10.32 0.7074782
10.34 0.6326529
10.36 0.5339247
10.38 0.8201369
10.4 0.8464776
10.42 0.907373
10.44 0.8103856
10.46 0.8363461
10.48 0.7391554
10.5 0.7553483
10.52 0.8496174
10.54 0.875014
10.56 0.9348931
10.58 0.6703166
10.6 0.8409663
10.62 0.4955299
10.64 0.5273988
10.66 0.8312345
10.68 0.7860819
10.7 0.5333384
10.72 0.8736276
10.74 0.8546784
10.76 0.7829113
10.78 0.6549233
10.8 0.8497943
10.82 0.5428626
10.84 0.508011
10.86 0.9232685
10.88 0.5143196
10.9 0.5884086
10.92 0.5424254
10.94 0.5159942
10.96 0.5075916
10.98 0.5413178
11 0.5161393
11.02 0.5233304
11.04 0.9155061
11.06 0.8606247
11.08 0.9286954
11.1 0.5316485
11.12 0.5367732
11.14 0.4972175
11.16 0.5245476
11.18 0.5045788
11.2 0.5978505
11.22 0.7169558
11.24 0.7952673
11.26 0.6287684
11.28 0.4778599
11.3 0.5416178
11.32 0.5271852
11.34 0.4862618
11.36 0.7413669
11.38 0.8991664
11.4 0.737733
11.42 0.8412484
11.44 0.5194712
11.46 0.5051236
11.48 0.5142953
11.5 0.6485558
11.52 0.6184659
11.54 0.8121118
11.56 0.790664
11.58 0.7650815
11.6 0.4844326
11.62 0.5233067
11.64 0.5502271
11.66 0.5024194
11.68 0.6068149
11.7 0.5255708
11.72 0.5003496
11.74 0.4962103
11.76 0.9001944
11.78 0.5357937
11.8 0.5540757
11.82 0.6809004
11.84 0.5328462
11.86 0.5872178
11.88 0.5640476
11.9 0.5330337
11.92 0.529103
11.94 0.9445239
11.96 0.5046034
11.98 0.6887855
12 0.8598837
12.02 0.5735198
12.04 0.5346733
12.06 0.5895126
12.08 0.7060809
12.1 0.5123964
12.12 0.527589
12.14 0.5310603
12.16 0.5421714
12.18 0.5071741
12.2 0.4631685
12.22 0.5352571
12.24 0.7711189
12.26 0.4953028
12.28 0.5001003
12.3 0.8627135
12.32 0.6444375
12.34 0.5947273
12.36 0.5855979
12.38 0.59584
12.4 0.8694534
12.42 0.8496618
12.44 0.8486162
12.46 0.5513175
12.48 0.784124
12.5 0.5927899
12.52 0.6135958
12.54 0.668898
12.56 0.584166
12.58 0.8315943
12.6 0.9397473
12.62 0.814033
12.64 0.8394046
12.66 0.8474218
12.68 0.4750264
12.7 0.5138335
12.72 0.512762
12.74 0.6310704
12.76 0.5966786
12.78 0.7599501
12.8 0.8280399
12.82 0.4852062
12.84 0.7131265
12.86 0.620866
12.88 0.7140731
12.9 0.6701307
12.92 0.9070418
12.94 0.9047238
12.96 0.53956
12.98 0.9107553
13 0.7354248
13.02 0.6389446
13.04 0.7245345
13.06 0.7220459
13.08 0.5316722
13.1 0.5496821
13.12 0.7057621
13.14 0.6353346
13.16 0.9123186
13.18 0.76028
13.2 0.4920876
13.22 0.6111872
13.24 0.9019148
13.26 0.9581624
13.28 0.8386895
13.3 0.8238027
13.32 0.491554
13.34 0.5292686
13.36 0.6279733
13.38 0.5048262
13.4 0.8589236
13.42 0.5162607
13.44 0.6599433
13.46 0.8665162
13.48 0.8897193
13.5 0.7773998
13.52 0.9264715
13.54 0.9999753
13.56 0.8521452
13.58 0.7895095
13.6 0.8353588
13.62 0.8582248
13.64 0.8552635
13.66 0.7452852
13.68 0.9170328
13.7 1.065329
13.72 0.9129344
13.74 0.6624769
13.76 0.6683939
13.78 0.7962095
13.8 0.6402538
13.82 0.7647712
13.84 0.8406695
13.86 0.5512257
13.88 0.9977471
13.9 0.921371
13.92 0.9481694
13.94 0.498272
13.96 0.8208836
13.98 0.8121884
14 0.9011934
14.02 0.719062
14.04 0.6071863
14.06 0.8219029
14.08 0.9244592
14.1 0.811264
14.12 0.8990828
14.14 0.7612328
14.16 0.8338163
14.18 0.6806244
14.2 0.8681449
14.22 0.8305118
14.24 0.7608715
14.26 0.9416612
14.28 0.86944
14.3 0.8981923
14.32 0.8223444
14.34 0.9249589
14.36 0.6882046
14.38 0.9485521
14.4 0.8394935
14.42 0.8140639
14.44 0.5087486
14.46 0.4816122
14.48 0.8471869
14.5 0.880866
14.52 0.5397685
14.54 0.4887235
14.56 0.4896421
14.58 0.7912646
14.6 0.7957702
14.62 0.6584453
14.64 0.7169551
14.66 0.5220632
14.68 0.4885179
14.7 0.5254045
14.72 0.542886
14.74 0.5946847
14.76 0.6063415
14.78 0.4766024
14.8 0.6286094
14.82 0.7659803
14.84 0.7564551
14.86 0.860029
14.88 0.8917543
14.9 0.6758142
14.92 0.6187689
14.94 0.4777027
14.96 0.5428863
14.98 0.6377694
15 0.5222308
15.02 0.5215601
15.04 0.5432771
15.06 0.8559498
15.08 0.7839645
15.1 1.004316
15.12 0.8156132
15.14 0.8863687
15.16 0.5986233
15.18 0.4990487
15.2 0.5267115
15.22 0.8290958
15.24 0.5315307
15.26 0.550227
15.28 0.9295432
15.3 0.898262
15.32 0.9767933
15.34 0.9627429
15.36 0.9606636
15.38 0.8720515
15.4 0.8981512
15.42 0.9418868
15.44 0.9169926
15.46 0.6323368
15.48 0.6816159
15.5 0.7490823
15.52 0.8849433
15.54 0.8833173
15.56 0.9010684
15.58 0.7115654
15.6 1.035966
15.62 0.9617825
15.64 0.4972427
15.66 0.5246189
15.68 0.8976638
15.7 0.8759421
15.72 0.4799217
15.74 0.5352339
15.76 0.9405717
15.78 0.9119894
15.8 0.869382
15.82 1.007026
15.84 1.173297
15.86 1.123488
15.88 1.057993
15.9 0.4874935
15.92 0.5770179
15.94 0.8108788
15.96 0.8972877
15.98 0.5845723
16 0.7914864
16.02 0.9202314
16.04 0.8998055
16.06 0.685948
16.08 0.5710737
16.1 0.8643346
16.12 0.8544149
16.14 0.8514982
16.16 0.8855931
16.18 0.6714542
16.2 0.7707947
16.22 0.514636
16.24 0.6659773
16.26 0.8637996
16.28 0.9336218
16.3 0.8887351
16.32 0.9903789
16.34 0.7849041
16.36 0.5330342
16.38 0.8860449
16.4 0.8661549
16.42 0.8055744
16.44 0.4765766
16.46 0.9452651
16.48 0.526213
16.5 0.5217521
16.52 0.5517699
16.54 0.8280246
16.56 0.7357987
16.58 0.9848478
16.6 0.8699713
16.62 0.5658623
16.64 0.6161572
16.66 0.8358226
16.68 0.6017889
16.7 0.743825
16.72 0.5095581
16.74 0.6891298
16.76 0.5333856
16.78 0.9510785
16.8 0.9035897
16.82 0.9745384
16.84 0.9422575
16.86 0.839211
16.88 1.0304
16.9 0.9705281
16.92 0.8791192
16.94 0.4976948
16.96 0.8458282
16.98 0.8062409
17 0.8141561
17.02 0.8697841
17.04 0.9583712
17.06 0.5057914
17.08 0.5158979
17.1 0.7833422
17.12 0.7992176
17.14 0.7093839
17.16 0.875586
17.18 0.8293528
17.2 0.9653109
17.22 0.8178321
17.24 0.6410926
17.26 0.9722267
17.28 0.5514976
17.3 0.7809447
17.32 0.8521439
17.34 0.8793325
17.36 0.9866737
17.38 0.932014
17.4 0.8571175
17.42 0.9939942
17.44 0.7967585
17.46 0.8609728
17.48 0.8358679
17.5 0.8076355
17.52 1.05302
17.54 1.078112
17.56 1.172124
17.58 0.9617825
17.6 0.4992243
17.62 0.9235125
17.64 1.068188
17.66 0.9153686
17.68 1.025914
17.7 1.052248
17.72 0.9916905
17.74 0.9865221
17.76 0.9890649
17.78 0.9488544
17.8 0.7847612
17.82 0.8285077
17.84 0.8235748
17.86 0.783901
17.88 0.8149849
17.9 0.8023251
17.92 0.6861671
17.94 0.8197718
17.96 1.023951
17.98 0.7511322
18 0.9190891
18.02 0.5811413
18.04 0.8762563
18.06 0.9689685
18.08 0.9712878
18.1 1.065106
18.12 1.044581
18.14 1.024243
18.16 1.0111
18.18 0.5240702
18.2 0.7203124
18.22 0.8202133
18.24 0.5396525
18.26 0.8228453
18.28 0.9295834
18.3 0.8796163
18.32 0.9437957
18.34 0.8568844
18.36 1.045765
18.38 0.9093683
18.4 0.7870513
18.42 0.912154
18.44 0.9146996
18.46 0.88744
18.48 0.4970411
18.5 0.5367727
18.52 0.5047032
18.54 0.7944494
18.56 0.7995315
18.58 0.4958074
18.6 0.883077
18.62 0.9951882
18.64 1.069217
18.66 0.9459122
18.68 0.6632309
18.7 0.975769
18.72 0.5691659
18.74 0.9815926
18.76 0.9078684
18.78 0.9221035
18.8 0.4826488
18.82 0.7558109
18.84 0.8108176
18.86 0.9189395
18.88 0.8485422
18.9 0.8967021
18.92 0.8747143
18.94 0.8617132
18.96 1.016033
18.98 0.9437162
19 0.8088729
19.02 0.8695545
19.04 0.8903653
19.06 0.8557459
19.08 0.8417094
19.1 0.874543
19.12 0.7975426
19.14 0.9098085
19.16 0.6481128
19.18 0.5349997
19.2 0.8192371
19.22 0.9836406
19.24 0.562517
19.26 0.5488621
19.28 0.5623613
19.3 0.7099472
19.32 0.6059084
19.34 0.5243328
19.36 0.5266404
19.38 0.5517926
19.4 0.5646462
19.42 0.7330758
19.44 0.4846902
19.46 0.5630274
19.48 0.5142955
19.5 0.5565292
19.52 0.5674941
19.54 0.5131034
19.56 0.4697073
19.58 0.522566
19.6 0.4951261
19.62 0.5439209
19.64 0.5141253
19.66 0.5284644
19.68 0.6401762
19.7 0.8201982
19.72 0.7536243
19.74 0.7780267
19.76 0.5591065
19.78 0.5997705
19.8 0.5124698
19.82 0.6567153
19.84 0.683374
19.86 0.5915658
19.88 0.5112238
19.9 0.7610516
19.92 0.5680887
19.94 0.5256186
19.96 0.6562011
19.98 0.5489537
20 0.814141
&
@target G0.S3
@type xy
0 2.870566
0.02 4.967157
0.04 4.039938
0.06 4.22716
0.08 4.939185
0.1 4.214858
0.12 3.333958
0.14 3.369606
0.16 3.840849
0.18 0.5088717
0.2 0.4554391
0.22 0.4652695
0.24 0.5470144
0.26 0.4911978
0.28 0.4445498
0.3 0.4714338
0.32 0.4704785
0.34 0.4912738
0.36 0.7533263
0.38 3.98129
0.4 4.270038
0.42 1.943566
0.44 3.997902
0.46 2.462057
0.48 1.869799
0.5 3.463998
0.52 3.378555
0.54 3.627551
0.56 4.660101
0.58 3.452673
0.6 3.541309
0.62 4.522347
0.64 5.496871
0.66 4.952405
0.68 5.609035
0.7 4.024954
0.72 4.732222
0.74 2.415228
0.76 1.205965
0.78 1.420819
0.8 1.46971
0.82 1.311526
0.84 0.461736
0.86 1.948929
0.88 1.574635
0.9 0.9079372
0.92 0.4729693
0.94 0.4714603
0.96 0.445337
0.98 0.4406249
1 0.4605978
1.02 0.4709033
1.04 0.4950505
1.06 0.8640314
1.08 0.4771002
1.1 0.459592
1.12 0.4478276
1.14 0.4632499
1.16 0.4567277
1.18 0.4621687
1.2 0.4622224
1.22 0.4539272
1.24 0.4843808
1.26 0.481689
1.28 0.470399
1.3 0.4743417
1.32 0.4605977
1.34 0.4819234
1.36 0.4635727
1.38 0.4670393
1.4 0.4767863
1.42 0.4573288
1.44 0.4506938
1.46 0.4655642
1.48 0.4470463
1.5 0.4694144
1.52 0.4548075
1.54 0.4601359
1.56 0.4456739
1.58 0.4648118
1.6 0.4662883
1.62 0.4608143
1.64 0.4484978
1.66 0.4597824
1.68 0.4686421
1.7 0.427727
1.72 0.4717527
1.74 0.4405962
1.76 0.4598643
1.78 0.4689087
1.8 0.4779383
1.82 0.4653224
1.84 0.4680544
1.86 0.4785655
1.88 0.4741311
1.9 0.4523821
1.92 0.4798431
1.94 0.4732067
1.96 0.4846904
1.98 0.4467105
2 0.4613838
2.02 0.4611669
2.04 0.4658597
2.06 0.4611131
2.08 0.4735772
2.1 0.4501664
2.12 0.4704519
2.14 0.4633312
2.16 0.4556593
2.18 0.4655646
2.2 0.4494719
2.22 0.4641928
2.24 0.4769691
2.26 0.4652151
2.28 0.4583668
2.3 0.4616551
2.32 0.48013
2.34 0.4739201
2.36 0.4729954
2.38 0.4730218
2.4 0.4799479
2.42 0.4540378
2.44 0.4688549
2.46 0.4706905
2.48 0.4491385
2.5 0.4561796
2.52 0.4555219
2.54 0.4548075
2.56 0.4791131
2.58 0.4512481
2.6 0.4590481
2.62 0.4718586
2.64 0.4421253
2.66 0.4719639
2.68 0.468989
2.7 0.478774
2.72 0.4710628
2.74 0.4618176
2.76 0.4610046
2.78 0.4540376
2.8 0.4870828
2.82 0.4746321
2.84 0.4729166
2.86 0.474921
2.88 0.4567548
2.9 0.4586394
2.92 0.4589662
2.94 0.4606792
2.96 0.4637612
2.98 0.4599455
3 0.4682948
3.02 0.4600541
3.04 0.4897705
3.06 0.477127
3.08 0.4683482
3.1 0.4677874
3.12 0.4665028
3.14 0.4747104
3.16 0.4773104
3.18 0.4672796
3.2 0.4636
3.22 0.4650537
3.24 0.4678144
3.26 0.4611133
3.28 0.4574936
3.3 0.4748948
3.32 0.4479117
3.34 0.4605161
3.36 0.4630606
3.38 0.4482744
3.4 0.4514702
3.42 0.4751319
3.44 0.4638425
3.46 0.4563166
3.48 0.471805
3.5 0.4731277
3.52 0.4771798
3.54 0.4690945
3.56 0.4589659
3.58 0.4594289
3.6 0.4597009
3.62 0.4467107
3.64 0.4708501
3.66 0.4532382
3.68 0.4552751
3.7 0.4563164
3.72 0.4609764
3.74 0.459238
3.76 0.4546984
3.78 0.4687482
3.8 0.450139
3.82 0.4618172
3.84 0.4304361
3.86 0.4461224
3.88 0.4584759
3.9 0.4477164
3.92 0.4289815
3.94 0.4488321
3.96 0.4655373
3.98 0.4667438
4 0.4702126
4.02 0.4632761
4.04 0.4729957
4.06 0.4613571
4.08 0.4755001
4.1 0.4574655
4.12 0.4659663
4.14 0.4662617
4.16 0.462548
4.18 0.4644077
4.2 0.4678675
4.22 0.4630608
4.24 0.4731276
4.26 0.4345979
4.28 0.4643275
4.3 0.4481627
4.32 0.4589659
4.34 0.4526864
4.36 0.4624392
4.38 0.4601362
4.4 0.4506937
4.42 0.468535
4.44 0.4705848
4.46 0.4344246
4.48 0.4490265
4.5 0.4543676
4.52 0.436434
4.54 0.4763929
4.56 0.4699464
4.58 0.4244408
4.6 0.4659668
4.62 0.4610049
4.64 0.4672796
4.66 0.4529348
4.68 0.4601356
4.7 0.4467095
4.72 0.4720698
4.74 0.4452814
4.76 0.4688548
4.78 0.4640044
4.8 0.470532
4.82 0.4744207
4.84 0.4596471
4.86 0.4735243
4.88 0.4613569
4.9 0.4701058
4.92 0.4671457
4.94 0.4678409
4.96 0.4621145
4.98 0.457548
5 0.4574655
5.02 0.4718587
5.04 0.4622766
5.06 0.4518849
5.08 0.4612481
5.1 0.4493326
5.12 0.4692013
5.14 0.4494997
5.16 0.4601355
5.18 0.4682678
5.2 0.4548905
5.22 0.4517191
5.24 0.4447747
5.26 0.4778598
5.28 0.4667715
5.3 0.4709831
5.32 0.4517187
5.34 0.4740781
5.36 0.4683208
5.38 0.4748953
5.4 0.4639506
5.42 0.4672795
5.44 0.464031
5.46 0.4747103
5.48 0.4494722
5.5 0.4617629
5.52 0.4474933
5.54 0.4478288
5.56 0.4471288
5.58 0.4677076
5.6 0.4720437
5.62 0.4734448
5.64 0.4636266
5.66 0.4691748
5.68 0.4676535
5.7 0.4701867
5.72 0.4419845
5.74 0.458612
5.76 0.4610856
5.78 0.4794261
5.8 0.4639231
5.82 0.4600546
5.84 0.4763922
5.86 0.4631682
5.88 0.4396018
5.9 0.4689616
5.92 0.4513035
5.94 0.4666102
5.96 0.4705844
5.98 0.4546978
6 0.4721761
6.02 0.4594286
6.04 0.4537343
6.06 0.4644892
6.08 0.4477167
6.1 0.4676803
6.12 0.4570009
6.14 0.4656446
6.16 0.4666106
6.18 0.4666907
6.2 0.4683219
6.22 0.4697604
6.24 0.4672793
6.26 0.4531007
6.28 0.4455051
6.3 0.4480239
6.32 0.4485807
6.34 0.4723875
6.36 0.4649194
6.38 0.4509157
6.4 0.4611397
6.42 0.4639506
6.44 0.4616543
6.46 0.4645966
6.48 0.4502505
6.5 0.4629528
6.52 0.4356026
6.54 0.4803638
6.56 0.4691748
6.58 0.4652415
6.6 0.4718581
6.62 0.4518014
6.64 0.4650545
6.66 0.4698412
6.68 0.4701061
6.7 0.4623043
6.72 0.466289
6.74 0.4571107
6.76 0.4617621
6.78 0.473128
6.8 0.4397728
6.82 0.4695745
6.84 0.4601631
6.86 0.4613841
6.88 0.456344
6.9 0.4731281
6.92 0.4633835
6.94 0.4495555
6.96 0.4674932
6.98 0.4497503
7 0.47289
7.02 0.4619789
7.04 0.4534866
7.06 0.4585306
7.08 0.4718845
7.1 0.4638428
7.12 0.4564544
7.14 0.462115
7.16 0.4719637
7.18 0.4320009
7.2 0.4607876
7.22 0.4689079
7.24 0.4531557
7.26 0.4451956
7.28 0.4370636
7.3 0.459592
7.32 0.4689881
7.34 0.4656717
7.36 0.4707706
7.38 0.4733128
7.4 0.4594297
7.42 0.4618988
7.44 0.4537895
7.46 0.462547
7.48 0.4507214
7.5 0.4695472
7.52 0.4546978
7.54 0.467627
7.56 0.4642469
7.58 0.4596194
7.6 0.4698404
7.62 0.4693085
7.64 0.4622228
7.66 0.4567824
7.68 0.4548349
7.7 0.4532108
7.72 0.4578205
7.74 0.4638429
7.76 0.4677067
7.78 0.4602718
7.8 0.4748423
7.82 0.4846641
7.84 0.4700269
7.86 0.4664223
7.88 0.452797
7.9 0.4522448
7.92 0.4763669
7.94 0.459619
7.96 0.4697073
7.98 0.4548623
8 0.4210992
8.02 0.4591846
8.04 0.4597819
8.06 0.4568641
8.08 0.4791133
8.1 0.4530454
8.12 0.4687745
8.14 0.4623318
8.16 0.4638429
8.18 0.472784
8.2 0.4592661
8.22 0.4472422
8.24 0.462223
8.26 0.4573019
8.28 0.4560982
8.3 0.4607056
8.32 0.4650542
8.34 0.4706645
8.36 0.4477728
8.38 0.4697073
8.4 0.4520509
8.42 0.4483857
8.44 0.4650268
8.46 0.4564533
8.48 0.4587208
8.5 0.4497221
8.52 0.4674935
8.54 0.4565631
8.56 0.4635195
8.58 0.4596464
8.6 0.4574386
8.62 0.4467101
8.64 0.4509155
8.66 0.4477996
8.68 0.457493
8.7 0.4659406
8.72 0.4627632
8.74 0.4697606
8.76 0.4390329
8.78 0.4633572
8.8 0.4600533
8.82 0.4537342
8.84 0.451276
8.86 0.4622233
8.88 0.4526313
8.9 0.4734443
8.92 0.4741571
8.94 0.4708236
8.96 0.4661813
8.98 0.4459264
9 0.4529076
9.02 0.4695475
9.04 0.4377789
9.06 0.4574386
9.08 0.4539274
9.1 0.4645964
9.12 0.4615733
9.14 0.4609233
9.16 0.4376642
9.18 0.4549997
9.2 0.4578486
9.22 0.469335
9.24 0.4352589
9.26 0.4647848
9.28 0.4594833
9.3 0.4631409
9.32 0.4709561
9.34 0.4540373
9.36 0.4719378
9.38 0.4746316
9.4 0.4427753
9.42 0.4596466
9.44 0.4445788
9.46 0.4758151
9.48 0.4810666
9.5 0.4682681
9.52 0.4674663
9.54 0.4686412
9.56 0.4512204
9.58 0.4703986
9.6 0.458203
9.62 0.4659675
9.64 0.4504165
9.66 0.4621957
9.68 0.4551373
9.7 0.4588301
9.72 0.4708772
9.74 0.457985
9.76 0.454533
9.78 0.458503
9.8 0.4518299
9.82 0.4583666
9.84 0.4667445
9.86 0.4710092
9.88 0.4661817
9.9 0.4588298
9.92 0.4676268
9.94 0.4677875
9.96 0.4623043
9.98 0.4574665
10 0.4658588
10.02 0.4585305
10.04 0.4692813
10.06 0.4667173
10.08 0.4651343
10.1 0.4593747
10.12 0.4575201
10.14 0.4443536
10.16 0.4551098
10.18 0.4491379
10.2 0.4502773
10.22 0.467467
10.24 0.4546703
10.26 0.4599456
10.28 0.4399147
10.3 0.4697337
10.32 0.46422
10.34 0.4621955
10.36 0.472467
10.38 0.4565631
10.4 0.461871
10.42 0.4592657
10.44 0.4579029
10.46 0.4566174
10.48 0.4654565
10.5 0.4608682
10.52 0.4676273
10.54 0.4545601
10.56 0.4501665
10.58 0.4659668
10.6 0.4630601
10.62 0.4501392
10.64 0.4707442
10.66 0.4355166
10.68 0.4635196
10.7 0.468668
10.72 0.4487208
10.74 0.4558785
10.76 0.4481351
10.78 0.457056
10.8 0.4447759
10.82 0.4632495
10.84 0.4619797
10.86 0.4592928
10.88 0.4509156
10.9 0.4642197
10.92 0.4470187
10.94 0.461248
10.96 0.4500555
10.98 0.4512486
11 0.4537894
11.02 0.463843
11.04 0.4535972
11.06 0.4662617
11.08 0.4462625
11.1 0.4689617
11.12 0.4601354
11.14 0.4551098
11.16 0.464919
11.18 0.4585029
11.2 0.4570009
11.22 0.461817
11.24 0.4674395
11.26 0.4514971
11.28 0.4497218
11.3 0.4607055
11.32 0.4613567
11.34 0.4679745
11.36 0.4583393
11.38 0.474658
11.4 0.472123
11.42 0.4654299
11.44 0.4474929
11.46 0.4594836
11.48 0.4492217
11.5 0.4442971
11.52 0.4600278
11.54 0.4559326
11.56 0.4356891
11.58 0.4661814
11.6 0.4425494
11.62 0.4580945
11.64 0.4665293
11.66 0.4633576
11.68 0.4544497
11.7 0.4552469
11.72 0.4691747
11.74 0.4517194
11.76 0.4639498
11.78 0.4526037
11.8 0.4627624
11.82 0.4639504
11.84 0.4789831
11.86 0.4571927
11.88 0.4578754
11.9 0.4759467
11.92 0.4668244
11.94 0.4670384
11.96 0.4663428
11.98 0.4669051
12 0.4672797
12.02 0.4493327
12.04 0.4530735
12.06 0.4560975
12.08 0.4564262
12.1 0.459701
12.12 0.464247
12.14 0.4534867
12.16 0.4557961
12.18 0.4570007
12.2 0.4636274
12.22 0.4648392
12.24 0.4645969
12.26 0.4590473
12.28 0.4813781
12.3 0.4464581
12.32 0.4599451
12.34 0.4655376
12.36 0.4501387
12.38 0.4671454
12.4 0.4552199
12.42 0.4591835
12.44 0.4535963
12.46 0.4504438
12.48 0.4651074
12.5 0.459619
12.52 0.4671722
12.54 0.4651339
12.56 0.4739992
12.58 0.4580944
12.6 0.4706649
12.62 0.4661818
12.64 0.4756572
12.66 0.4687208
12.68 0.4686951
12.7 0.4624667
12.72 0.4605973
12.74 0.4455618
12.76 0.4412199
12.78 0.4583118
12.8 0.4302907
12.82 0.4722551
12.84 0.4532109
12.86 0.4595108
12.88 0.4585033
12.9 0.4577663
12.92 0.4648925
12.94 0.4467934
12.96 0.4580664
12.98 0.4749208
13 0.4607056
13.02 0.4593745
13.04 0.467788
13.06 0.4704245
13.08 0.4715398
13.1 0.4637078
13.12 0.4648925
13.14 0.4663965
13.16 0.4617903
13.18 0.4614106
13.2 0.4583668
13.22 0.4769434
13.24 0.4640307
13.26 0.4481625
13.28 0.4672523
13.3 0.4750256
13.32 0.4513585
13.34 0.4676539
13.36 0.4605969
13.38 0.4595929
13.4 0.4693083
13.42 0.4526034
13.44 0.4650268
13.46 0.4593748
13.48 0.4619791
13.5 0.4419277
13.52 0.4710895
13.54 0.4722554
13.56 0.4628176
13.58 0.4663956
13.6 0.454147
13.62 0.4628176
13.64 0.4718581
13.66 0.470133
13.68 0.4639511
13.7 0.4684281
13.72 0.4662624
13.74 0.4623038
13.76 0.4701065
13.78 0.4751058
13.8 0.4586124
13.82 0.4683483
13.84 0.4434516
13.86 0.4758412
13.88 0.4499443
13.9 0.456097
13.92 0.468349
13.94 0.4589659
13.96 0.4408511
13.98 0.4457299
14 0.4576018
14.02 0.4659664
14.04 0.4652151
14.06 0.4516912
14.08 0.4653227
14.1 0.4506386
14.12 0.46133
14.14 0.4632491
14.16 0.4693344
14.18 0.4592932
14.2 0.4654301
14.22 0.4508602
14.24 0.4695475
14.26 0.4606792
14.28 0.4540371
14.3 0.4677874
14.32 0.4534587
14.34 0.4682681
14.36 0.4666099
14.38 0.46095
14.4 0.4625472
14.42 0.4537897
14.44 0.4556867
14.46 0.4578756
14.48 0.4667172
14.5 0.4416165
14.52 0.4585299
14.54 0.4638424
14.56 0.4520234
14.58 0.4638429
14.6 0.454423
14.62 0.4607335
14.64 0.4550003
14.66 0.4594836
14.68 0.4553568
14.7 0.4520509
14.72 0.45793
14.74 0.4550005
14.76 0.4514698
14.78 0.4610318
14.8 0.4602719
14.82 0.4662084
14.84 0.4695472
14.86 0.4486083
14.88 0.4567278
14.9 0.4760773
14.92 0.4538998
14.94 0.4519124
14.96 0.4540097
14.98 0.4607604
15 0.4489147
15.02 0.4439593
15.04 0.4386626
15.06 0.4432831
15.08 0.4546982
15.1 0.461086
15.12 0.45489
15.14 0.4630601
15.16 0.4626286
15.18 0.4517463
15.2 0.451608
15.22 0.4540376
15.24 0.4424086
15.26 0.4607063
15.28 0.4617901
15.3 0.4302616
15.32 0.4589661
15.34 0.4361481
15.36 0.4623044
15.38 0.4582852
15.4 0.4523827
15.42 0.4631145
15.44 0.4358042
15.46 0.4566725
15.48 0.4631954
15.5 0.4672798
15.52 0.467039
15.54 0.460679
15.56 0.4601088
15.58 0.4637349
15.6 0.4671453
15.62 0.4642465
15.64 0.4630604
15.66 0.4445781
15.68 0.4582854
15.7 0.4673601
15.72 0.4602986
15.74 0.464866
15.76 0.4544502
15.78 0.4635188
15.8 0.4463748
15.82 0.4557136
15.84 0.4541198
15.86 0.4496664
15.88 0.4675997
15.9 0.4655363
15.92 0.4584751
15.94 0.4615465
15.96 0.4540374
15.98 0.4567548
16 0.4610037
16.02 0.4615731
16.04 0.4678677
16.06 0.453128
16.08 0.4523823
16.1 0.4352014
16.12 0.4544227
16.14 0.4375783
16.16 0.4610313
16.18 0.446682
16.2 0.4507214
16.22 0.4677871
16.24 0.443001
16.26 0.4563169
16.28 0.4579572
16.3 0.4610039
16.32 0.4430864
16.34 0.4426624
16.36 0.4552743
16.38 0.4589665
16.4 0.4695209
16.42 0.4738406
16.44 0.4659397
16.46 0.452466
16.48 0.4482469
16.5 0.4677874
16.52 0.4616548
16.54 0.459184
16.56 0.4481068
16.58 0.4357173
16.6 0.4642466
16.62 0.4437059
16.64 0.451387
16.66 0.4648116
16.68 0.4634112
16.7 0.4347411
16.72 0.4495553
16.74 0.4542576
16.76 0.4691747
16.78 0.4652145
16.8 0.4556859
16.82 0.4532657
16.84 0.4673858
16.86 0.4591567
16.88 0.4663954
16.9 0.4441288
16.92 0.4343093
16.94 0.4548897
16.96 0.4561256
16.98 0.455577
17 0.4545609
17.02 0.4543396
17.04 0.4552744
17.06 0.4451402
17.08 0.4634106
17.1 0.4509436
17.12 0.4556859
17.14 0.4468222
17.16 0.4674661
17.18 0.4493048
17.2 0.4494714
17.22 0.4669048
17.24 0.4507211
17.26 0.4614102
17.28 0.4554671
17.3 0.4570007
17.32 0.4571925
17.34 0.4569466
17.36 0.4533761
17.38 0.4436778
17.4 0.4537069
17.42 0.4543684
17.44 0.4659935
17.46 0.4447753
17.48 0.4440159
17.5 0.4734447
17.52 0.438321
17.54 0.4618175
17.56 0.4439037
17.58 0.449583
17.6 0.4561253
17.62 0.4480235
17.64 0.4480518
17.66 0.455549
17.68 0.4533486
17.7 0.4605157
17.72 0.4579032
17.74 0.4534872
17.76 0.4474649
17.78 0.4566182
17.8 0.4594837
17.82 0.4548074
17.84 0.4330709
17.86 0.4391181
17.88 0.4632767
17.9 0.4495281
17.92 0.4581752
17.94 0.4330702
17.96 0.4589395
17.98 0.4577668
18 0.4556859
18.02 0.4657792
18.04 0.4577383
18.06 0.4589392
18.08 0.4483859
18.1 0.4451405
18.12 0.46225
18.14 0.4628718
18.16 0.4445778
18.18 0.463708
18.2 0.4648927
18.22 0.450694
18.24 0.4597286
18.26 0.460543
18.28 0.4465422
18.3 0.4579304
18.32 0.4559336
18.34 0.4562345
18.36 0.4570833
18.38 0.4636805
18.4 0.4626548
18.42 0.4651076
18.44 0.4464027
18.46 0.4510545
18.48 0.4589389
18.5 0.4417298
18.52 0.4596191
18.54 0.4617625
18.56 0.4509992
18.58 0.4534869
18.6 0.4687484
18.62 0.4499166
18.64 0.4715132
18.66 0.4588024
18.68 0.4580942
18.7 0.4617894
18.72 0.4573291
18.74 0.4589656
18.76 0.443312
18.78 0.4550547
18.8 0.4634115
18.82 0.4560972
18.84 0.4495275
18.86 0.4614655
18.88 0.4673329
18.9 0.4598636
18.92 0.4557133
18.94 0.4567557
18.96 0.4512482
18.98 0.4609232
19 0.458939
19.02 0.452189
19.04 0.4640579
19.06 0.459048
19.08 0.4559059
19.1 0.4662082
19.12 0.4526865
19.14 0.4616547
19.16 0.4728902
19.18 0.4537897
19.2 0.4553571
19.22 0.4635192
19.24 0.4559051
19.26 0.4665029
19.28 0.4562893
19.3 0.4502505
19.32 0.4452805
19.34 0.4633844
19.36 0.4543953
19.38 0.4587209
19.4 0.4534585
19.42 0.4711156
19.44 0.4589387
19.46 0.4631956
19.48 0.4650002
19.5 0.4414182
19.52 0.4383207
19.54 0.4668241
19.56 0.4718577
19.58 0.4472978
19.6 0.462844
19.62 0.4472132
19.64 0.4243227
19.66 0.4573021
19.68 0.4454493
19.7 0.45511
19.72 0.4476043
19.74 0.4267322
19.76 0.4605155
19.78 0.4720963
19.8 0.4530457
19.82 0.4522447
19.84 0.4571929
19.86 0.4564536
19.88 0.470186
19.9 0.4613838
19.92 0.4452246
19.94 0.4503607
19.96 0.4669583
19.98 0.4554397
20 0.4530173
&
@target G1.S0
@type xy
0 65
0.02 0
0.04 1359
0.06 1692
0.08 75
0.1 1194
0.12 951
0.14 1176
0.16 433
0.18 372
0.2 1310
0.22 2422
0.24 1313
0.26 1432
0.28 970
0.3 1246
0.32 1795
0.34 2904
0.36 2034
0.38 7
0.4 0
0.42 0
0.44 0
0.46 100
0.48 0
0.5 233
0.52 497
0.54 0
0.56 1
0.58 1547
0.6 47
0.62 502
0.64 80
0.66 1157
0.68 182
0.7 0
0.72 0
0.74 0
0.76 28
0.78 0
0.8 448
0.82 1044
0.84 248
0.86 0
0.88 51
0.9 1899
0.92 1544
0.94 1831
0.96 1675
0.98 1328
1 1633
1.02 3151
1.04 1608
1.06 1480
1.08 1175
1.1 1062
1.12 455
1.14 1101
1.16 485
1.18 780
1.2 1184
1.22 368
1.24 252
1.26 500
1.28 981
1.3 556
1.32 405
1.34 523
1.36 146
1.38 318
1.4 365
1.42 202
1.44 494
1.46 136
1.48 842
1.5 419
1.52 596
1.54 585
1.56 84
1.58 150
1.6 147
1.62 220
1.64 430
1.66 125
1.68 144
1.7 61
1.72 154
1.74 164
1.76 83
1.78 25
1.8 57
1.82 116
1.84 225
1.86 113
1.88 130
1.9 460
1.92 420
1.94 440
1.96 305
1.98 259
2 88
2.02 236
2.04 400
2.06 194
2.08 386
2.1 233
2.12 220
2.14 253
2.16 330
2.18 172
2.2 571
2.22 620
2.24 576
2.26 442
2.28 590
2.3 516
2.32 115
2.34 459
2.36 510
2.38 291
2.4 501
2.42 797
2.44 521
2.46 798
2.48 1100
2.5 1014
2.52 987
2.54 993
2.56 1056
2.58 1323
2.6 1124
2.62 1224
2.64 1515
2.66 2045
2.68 2904
2.7 1924
2.72 732
2.74 608
2.76 943
2.78 1106
2.8 1002
2.82 1858
2.84 877
2.86 1583
2.88 1893
2.9 1940
2.92 825
2.94 887
2.96 1399
2.98 1083
3 879
3.02 1931
3.04 1477
3.06 882
3.08 1415
3.1 882
3.12 991
3.14 896
3.16 752
3.18 1388
3.2 1371
3.22 1180
3.24 1236
3.26 1565
3.28 2282
3.3 2082
3.32 1017
3.34 983
3.36 1711
3.38 1341
3.4 1479
3.42 819
3.44 996
3.46 1847
3.48 1838
3.5 1556
3.52 1672
3.54 745
3.56 784
3.58 1402
3.6 1405
3.62 688
3.64 1604
3.66 2265
3.68 989
3.7 1504
3.72 727
3.74 1087
3.76 939
3.78 934
3.8 852
3.82 640
3.84 516
3.86 566
3.88 1776
3.9 1177
3.92 1140
3.94 1053
3.96 1121
3.98 828
4 934
4.02 828
4.04 612
4.06 752
4.08 629
4.1 723
4.12 346
4.14 391
4.16 720
4.18 1787
4.2 887
4.22 703
4.24 511
4.26 708
4.28 1309
4.3 1327
4.32 2031
4.34 1938
4.36 1490
4.38 1610
4.4 2260
4.42 1825
4.44 748
4.46 619
4.48 657
4.5 1053
4.52 1058
4.54 824
4.56 954
4.58 1134
4.6 1151
4.62 943
4.64 576
4.66 457
4.68 765
4.7 1422
4.72 1046
4.74 1066
4.76 986
4.78 1127
4.8 1527
4.82 984
4.84 1162
4.86 1200
4.88 530
4.9 1447
4.92 998
4.94 720
4.96 828
4.98 601
5 453
5.02 1101
5.04 500
5.06 1135
5.08 910
5.1 891
5.12 870
5.14 737
5.16 343
5.18 540
5.2 320
5.22 611
5.24 409
5.26 419
5.28 823
5.3 410
5.32 904
5.34 551
5.36 914
5.38 1441
5.4 911
5.42 707
5.44 808
5.46 1055
5.48 1708
5.5 669
5.52 719
5.54 528
5.56 759
5.58 1002
5.6 973
5.62 1054
5.64 619
5.66 287
5.68 576
5.7 448
5.72 636
5.74 459
5.76 817
5.78 864
5.8 1792
5.82 1027
5.84 889
5.86 1009
5.88 1260
5.9 533
5.92 699
5.94 511
5.96 532
5.98 1309
6 951
6.02 1851
6.04 1099
6.06 653
6.08 1084
6.1 891
6.12 1726
6.14 1604
6.16 538
6.18 736
6.2 1389
6.22 341
6.24 710
6.26 1201
6.28 1191
6.3 827
6.32 1044
6.34 1051
6.36 1085
6.38 1115
6.4 1302
6.42 1536
6.44 1441
6.46 1083
6.48 1172
6.5 1438
6.52 1725
6.54 1461
6.56 816
6.58 1510
6.6 1680
6.62 1756
6.64 1155
6.66 1792
6.68 1228
6.7 1169
6.72 1043
6.74 1228
6.76 1477
6.78 1549
6.8 1520
6.82 1829
6.84 604
6.86 935
6.88 748
6.9 210
6.92 346
6.94 349
6.96 424
6.98 351
7 664
7.02 674
7.04 637
7.06 553
7.08 420
7.1 213
7.12 247
7.14 531
7.16 67
7.18 288
7.2 294
7.22 299
7.24 279
7.26 285
7.28 166
7.3 293
7.32 281
7.34 377
7.36 336
7.38 451
7.4 378
7.42 1227
7.44 530
7.46 557
7.48 668
7.5 331
7.52 516
7.54 885
7.56 529
7.58 680
7.6 365
7.62 376
7.64 869
7.66 1045
7.68 1054
7.7 1398
7.72 1147
7.74 1861
7.76 1015
7.78 2145
7.8 1411
7.82 2387
7.84 1154
7.86 2277
7.88 1114
7.9 2710
7.92 2091
7.94 1069
7.96 2014
7.98 1665
8 572
8.02 915
8.04 1038
8.06 1499
8.08 1554
8.1 870
8.12 683
8.14 1385
8.16 1052
8.18 947
8.2 1410
8.22 1122
8.24 1411
8.26 1688
8.28 1624
8.3 1820
8.32 1767
8.34 1900
8.36 1903
8.38 1950
8.4 2564
8.42 1984
8.44 1590
8.46 2045
8.48 2055
8.5 1519
8.52 2207
8.54 2360
8.56 2488
8.58 1959
8.6 2116
8.62 2160
8.64 2281
8.66 1943
8.68 1981
8.7 1896
8.72 1835
8.74 1820
8.76 1332
8.78 1617
8.8 1330
8.82 1831
8.84 1817
8.86 916
8.88 1445
8.9 1774
8.92 1651
8.94 1700
8.96 1464
8.98 2088
9 2158
9.02 2575
9.04 2134
9.06 2027
9.08 1824
9.1 1949
9.12 1645
9.14 1754
9.16 1449
9.18 1397
9.2 1226
9.22 1110
9.24 1460
9.26 1747
9.28 2191
9.3 1951
9.32 1964
9.34 1682
9.36 1363
9.38 1330
9.4 1640
9.42 1348
9.44 1804
9.46 1218
9.48 1461
9.5 1456
9.52 1798
9.54 2457
9.56 1936
9.58 1939
9.6 1803
9.62 2261
9.64 2416
9.66 2393
9.68 1917
9.7 2470
9.72 2066
9.74 2093
9.76 2156
9.78 2259
9.8 1740
9.82 2285
9.84 2043
9.86 2146
9.88 2249
9.9 2126
9.92 2347
9.94 2358
9.96 2142
9.98 1907
10 2229
10.02 2178
10.04 2585
10.06 2447
10.08 2170
10.1 2174
10.12 2591
10.14 2826
10.16 2414
10.18 2155
10.2 2940
10.22 2584
10.24 2171
10.26 2049
10.28 2202
10.3 2349
10.32 1772
10.34 2338
10.36 2042
10.38 1771
10.4 1917
10.42 2265
10.44 2579
10.46 2359
10.48 2584
10.5 2268
10.52 1873
10.54 2540
10.56 2394
10.58 2149
10.6 2322
10.62 2176
10.64 2654
10.66 1850
10.68 1700
10.7 2052
10.72 2090
10.74 1971
10.76 1709
10.78 1841
10.8 1873
10.82 1971
10.84 1853
10.86 1867
10.88 2852
10.9 2895
10.92 2830
10.94 2810
10.96 2603
10.98 2936
11 2918
11.02 2524
11.04 2350
11.06 2264
11.08 2331
11.1 2331
11.12 2061
11.14 2168
11.16 2503
11.18 2149
11.2 2040
11.22 2609
11.24 1843
11.26 1391
11.28 1356
11.3 1644
11.32 2155
11.34 2332
11.36 1620
11.38 2507
11.4 2205
11.42 2194
11.44 2387
11.46 2788
11.48 2114
11.5 1854
11.52 2087
11.54 2191
11.56 1924
11.58 2296
11.6 1989
11.62 2253
11.64 2459
11.66 2486
11.68 1574
11.7 1978
11.72 2597
11.74 2052
11.76 2927
11.78 2090
11.8 2446
11.82 2851
11.84 3109
11.86 2975
11.88 2402
11.9 2414
11.92 2185
11.94 1836
11.96 2266
11.98 2227
12 1961
12.02 2387
12.04 2173
12.06 2256
12.08 2587
12.1 2836
12.12 2855
12.14 2705
12.16 2730
12.18 3410
12.2 3096
12.22 2911
12.24 3254
12.26 2874
12.28 2408
12.3 2860
12.32 2833
12.34 3069
12.36 3101
12.38 2984
12.4 2886
12.42 2975
12.44 2790
12.46 2957
12.48 2941
12.5 2603
12.52 3337
12.54 2992
12.56 2905
12.58 1592
12.6 2716
12.62 2814
12.64 2177
12.66 2902
12.68 2884
12.7 2667
12.72 2262
12.74 2092
12.76 2760
12.78 2534
12.8 1955
12.82 3219
12.84 2912
12.86 3378
12.88 2624
12.9 2556
12.92 2066
12.94 2577
12.96 2309
12.98 2298
13 2764
13.02 3008
13.04 2676
13.06 2994
13.08 2309
13.1 2257
13.12 2250
13.14 2484
13.16 2646
13.18 2316
13.2 2225
13.22 1993
13.24 2146
13.26 2285
13.28 2941
13.3 2702
13.32 2647
13.34 2329
13.36 2506
13.38 2142
13.4 1493
13.42 2275
13.44 2275
13.46 1649
13.48 2076
13.5 2572
13.52 3167
13.54 2226
13.56 2665
13.58 3064
13.6 2519
13.62 2527
13.64 2304
13.66 2039
13.68 2739
13.7 2232
13.72 1920
13.74 1942
13.76 1993
13.78 2046
13.8 2401
13.82 2639
13.84 2328
13.86 2459
13.88 2047
13.9 1776
13.92 1248
13.94 2015
13.96 1898
13.98 1673
14 1381
14.02 1549
14.04 2221
14.06 2197
14.08 2324
14.1 2231
14.12 2170
14.14 2252
14.16 1792
14.18 2149
14.2 2052
14.22 2582
14.24 2352
14.26 2207
14.28 1962
14.3 1966
14.32 1584
14.34 1646
14.36 1739
14.38 2027
14.4 1910
14.42 1945
14.44 1737
14.46 2190
14.48 2604
14.5 2915
14.52 1820
14.54 2365
14.56 2794
14.58 2332
14.6 2571
14.62 3301
14.64 3054
14.66 3233
14.68 3089
14.7 3318
14.72 3279
14.74 2829
14.76 2983
14.78 3206
14.8 2930
14.82 3444
14.84 3333
14.86 3117
14.88 3152
14.9 2901
14.92 2970
14.94 2857
14.96 3050
14.98 3030
15 2767
15.02 2520
15.04 1481
15.06 1490
15.08 1217
15.1 1413
15.12 1688
15.14 1678
15.16 1375
15.18 1550
15.2 1330
15.22 1511
15.24 1534
15.26 1618
15.28 1650
15.3 1512
15.32 1374
15.34 1403
15.36 1497
15.38 1960
15.4 2142
15.42 2242
15.44 1859
15.46 1671
15.48 1452
15.5 1653
15.52 1729
15.54 1499
15.56 1852
15.58 1638
15.6 2202
15.62 1566
15.64 1304
15.66 1535
15.68 1277
15.7 1261
15.72 1707
15.74 1808
15.76 1509
15.78 1170
15.8 1275
15.82 1221
15.84 927
15.86 1466
15.88 1475
15.9 1409
15.92 1434
15.94 1903
15.96 1923
15.98 1800
16 1939
16.02 1699
16.04 1942
16.06 1543
16.08 1652
16.1 1192
16.12 1281
16.14 1598
16.16 1544
16.18 1602
16.2 1514
16.22 2520
16.24 1798
16.26 2395
16.28 2329
16.3 2220
16.32 2369
16.34 1640
16.36 1828
16.38 1377
16.4 1036
16.42 1096
16.44 1116
16.46 1016
16.48 1371
16.5 1277
16.52 1234
16.54 1358
16.56 1235
16.58 1217
16.6 1242
16.62 1314
16.64 1131
16.66 1240
16.68 1320
16.7 1352
16.72 1370
16.74 1479
16.76 1423
16.78 1358
16.8 1571
16.82 1489
16.84 1721
16.86 1681
16.88 1781
16.9 1441
16.92 1489
16.94 1478
16.96 1408
16.98 1527
17 1635
17.02 1481
17.04 1695
17.06 1465
17.08 1837
17.1 1558
17.12 1722
17.14 1413
17.16 1963
17.18 2133
17.2 2074
17.22 2158
17.24 2092
17.26 2039
17.28 2123
17.3 2422
17.32 2027
17.34 2169
17.36 2285
17.38 2061
17.4 2104
17.42 2520
17.44 2404
17.46 2191
17.48 2226
17.5 1884
17.52 1945
17.54 1664
17.56 1669
17.58 2086
17.6 2375
17.62 2227
17.64 2110
17.66 2254
17.68 1899
17.7 2132
17.72 2354
17.74 2375
17.76 2408
17.78 2221
17.8 1896
17.82 2043
17.84 2329
17.86 2349
17.88 2022
17.9 2097
17.92 1863
17.94 2056
17.96 1970
17.98 2094
18 1811
18.02 1921
18.04 1969
18.06 2317
18.08 1748
18.1 1978
18.12 2005
18.14 1979
18.16 1804
18.18 2112
18.2 2423
18.22 2030
18.24 2158
18.26 1935
18.28 1856
18.3 2007
18.32 1843
18.34 2049
18.36 2095
18.38 2211
18.4 2404
18.42 2242
18.44 2135
18.46 2439
18.48 2184
18.5 1851
18.52 2130
18.54 2156
18.56 2023
18.58 1575
18.6 1914
18.62 1862
18.64 2031
18.66 2059
18.68 2029
18.7 1686
18.72 1527
18.74 1577
18.76 1828
18.78 1654
18.8 1507
18.82 1798
18.84 1785
18.86 1653
18.88 1727
18.9 1557
18.92 1482
18.94 1793
18.96 1986
18.98 2222
19 1727
19.02 1763
19.04 1902
19.06 1576
19.08 1980
19.1 1824
19.12 2161
19.14 1545
19.16 1784
19.18 1602
19.2 1886
19.22 1546
19.24 1337
19.26 1646
19.28 1460
19.3 1482
19.32 1488
19.34 1492
19.36 1602
19.38 1494
19.4 1183
19.42 1304
19.44 1524
19.46 1372
19.48 1325
19.5 1422
19.52 1322
19.54 1871
19.56 1501
19.58 1459
19.6 1400
19.62 1467
19.64 1421
19.66 1236
19.68 1223
19.7 1219
19.72 1125
19.74 1302
19.76 1281
19.78 1451
19.8 1419
19.82 1245
19.84 1296
19.86 1270
19.88 1300
19.9 1583
19.92 1346
19.94 1272
19.96 1341
19.98 1286
20 1425
&
@target G1.S1
@type xy
0 20
0.02 0
0.04 348
0.06 41
0.08 61
0.1 1983
0.12 617
0.14 339
0.16 96
0.18 201
0.2 67
0.22 618
0.24 132
0.26 266
0.28 210
0.3 138
0.32 241
0.34 485
0.36 273
0.38 0
0.4 0
0.42 0
0.44 0
0.46 6
0.48 0
0.5 4
0.52 513
0.54 0
0.56 0
0.58 108
0.6 3
0.62 429
0.64 281
0.66 1608
0.68 878
0.7 0
0.72 0
0.74 0
0.76 39
0.78 4
0.8 629
0.82 1737
0.84 26
0.86 0
0.88 0
0.9 250
0.92 8
0.94 319
0.96 69
0.98 44
1 60
1.02 458
1.04 15
1.06 0
1.08 577
1.1 174
1.12 315
1.14 782
1.16 574
1.18 362
1.2 263
1.22 125
1.24 461
1.26 637
1.28 436
1.3 111
1.32 239
1.34 33
1.36 59
1.38 21
1.4 107
1.42 74
1.44 55
1.46 32
1.48 10
1.5 145
1.52 26
1.54 168
1.56 329
1.58 63
1.6 43
1.62 90
1.64 370
1.66 130
1.68 66
1.7 180
1.72 370
1.74 418
1.76 51
1.78 159
1.8 242
1.82 202
1.84 516
1.86 294
1.88 177
1.9 522
1.92 196
1.94 187
1.96 251
1.98 496
2 724
2.02 334
2.04 261
2.06 22
2.08 115
2.1 105
2.12 405
2.14 142
2.16 63
2.18 22
2.2 175
2.22 190
2.24 115
2.26 93
2.28 9
2.3 34
2.32 0
2.34 0
2.36 2
2.38 31
2.4 37
2.42 7
2.44 114
2.46 318
2.48 345
2.5 182
2.52 227
2.54 29
2.56 136
2.58 322
2.6 368
2.62 87
2.64 109
2.66 151
2.68 22
2.7 39
2.72 50
2.74 0
2.76 1
2.78 2
2.8 0
2.82 0
2.84 1
2.86 40
2.88 104
2.9 152
2.92 152
2.94 94
2.96 74
2.98 119
3 203
3.02 49
3.04 111
3.06 172
3.08 197
3.1 640
3.12 332
3.14 555
3.16 248
3.18 273
3.2 225
3.22 349
3.24 153
3.26 98
3.28 62
3.3 180
3.32 28
3.34 132
3.36 57
3.38 7
3.4 4
3.42 117
3.44 81
3.46 270
3.48 216
3.5 241
3.52 233
3.54 395
3.56 239
3.58 197
3.6 98
3.62 200
3.64 360
3.66 488
3.68 240
3.7 250
3.72 252
3.74 485
3.76 360
3.78 479
3.8 150
3.82 104
3.84 119
3.86 218
3.88 519
3.9 285
3.92 395
3.94 713
3.96 415
3.98 1137
4 852
4.02 594
4.04 481
4.06 1559
4.08 768
4.1 539
4.12 640
4.14 486
4.16 560
4.18 289
4.2 124
4.22 83
4.24 88
4.26 97
4.28 102
4.3 187
4.32 71
4.34 310
4.36 197
4.38 177
4.4 239
4.42 233
4.44 479
4.46 299
4.48 92
4.5 275
4.52 104
4.54 10
4.56 56
4.58 43
4.6 86
4.62 305
4.64 337
4.66 265
4.68 321
4.7 694
4.72 209
4.74 270
4.76 353
4.78 192
4.8 160
4.82 370
4.84 563
4.86 387
4.88 295
4.9 917
4.92 387
4.94 503
4.96 1073
4.98 672
5 843
5.02 1142
5.04 329
5.06 347
5.08 817
5.1 575
5.12 724
5.14 880
5.16 351
5.18 516
5.2 208
5.22 795
5.24 419
5.26 358
5.28 439
5.3 242
5.32 638
5.34 546
5.36 388
5.38 233
5.4 216
5.42 15
5.44 17
5.46 0
5.48 71
5.5 0
5.52 0
5.54 1
5.56 16
5.58 79
5.6 4
5.62 27
5.64 2
5.66 93
5.68 68
5.7 494
5.72 1089
5.74 836
5.76 853
5.78 461
5.8 1046
5.82 338
5.84 342
5.86 387
5.88 284
5.9 778
5.92 805
5.94 519
5.96 800
5.98 318
6 261
6.02 472
6.04 483
6.06 396
6.08 744
6.1 259
6.12 21
6.14 8
6.16 94
6.18 72
6.2 287
6.22 21
6.24 50
6.26 222
6.28 199
6.3 108
6.32 31
6.34 246
6.36 321
6.38 299
6.4 251
6.42 575
6.44 235
6.46 94
6.48 325
6.5 56
6.52 53
6.54 40
6.56 113
6.58 349
6.6 62
6.62 212
6.64 117
6.66 28
6.68 213
6.7 438
6.72 376
6.74 489
6.76 636
6.78 358
6.8 229
6.82 327
6.84 94
6.86 29
6.88 21
6.9 30
6.92 1
6.94 42
6.96 46
6.98 164
7 52
7.02 16
7.04 117
7.06 134
7.08 224
7.1 6
7.12 67
7.14 51
7.16 100
7.18 129
7.2 233
7.22 132
7.24 273
7.26 291
7.28 227
7.3 439
7.32 280
7.34 351
7.36 182
7.38 402
7.4 394
7.42 560
7.44 28
7.46 10
7.48 267
7.5 269
7.52 114
7.54 73
7.56 1
7.58 37
7.6 22
7.62 78
7.64 44
7.66 187
7.68 169
7.7 53
7.72 49
7.74 186
7.76 131
7.78 172
7.8 7
7.82 28
7.84 9
7.86 80
7.88 43
7.9 363
7.92 114
7.94 2
7.96 124
7.98 202
8 77
8.02 195
8.04 225
8.06 209
8.08 231
8.1 193
8.12 108
8.14 382
8.16 521
8.18 717
8.2 759
8.22 887
8.24 817
8.26 658
8.28 419
8.3 632
8.32 212
8.34 74
8.36 176
8.38 168
8.4 139
8.42 175
8.44 255
8.46 237
8.48 265
8.5 126
8.52 398
8.54 360
8.56 359
8.58 315
8.6 480
8.62 170
8.64 344
8.66 294
8.68 212
8.7 313
8.72 250
8.74 286
8.76 62
8.78 431
8.8 350
8.82 694
8.84 398
8.86 319
8.88 691
8.9 605
8.92 426
8.94 470
8.96 658
8.98 274
9 439
9.02 307
9.04 308
9.06 587
9.08 641
9.1 568
9.12 1902
9.14 1781
9.16 1807
9.18 1854
9.2 1774
9.22 1298
9.24 1246
9.26 1237
9.28 1435
9.3 1561
9.32 1664
9.34 1473
9.36 1359
9.38 1556
9.4 1756
9.42 1216
9.44 1318
9.46 1553
9.48 520
9.5 376
9.52 554
9.54 488
9.56 192
9.58 348
9.6 181
9.62 315
9.64 798
9.66 210
9.68 214
9.7 100
9.72 288
9.74 190
9.76 443
9.78 880
9.8 678
9.82 591
9.84 502
9.86 162
9.88 424
9.9 162
9.92 349
9.94 444
9.96 260
9.98 675
10 249
10.02 482
10.04 585
10.06 662
10.08 652
10.1 494
10.12 518
10.14 378
10.16 234
10.18 86
10.2 72
10.22 37
10.24 147
10.26 175
10.28 46
10.3 200
10.32 290
10.34 321
10.36 317
10.38 390
10.4 237
10.42 234
10.44 169
10.46 247
10.48 157
10.5 41
10.52 151
10.54 467
10.56 226
10.58 350
10.6 333
10.62 556
10.64 552
10.66 272
10.68 517
10.7 454
10.72 604
10.74 596
10.76 714
10.78 517
10.8 466
10.82 517
10.84 201
10.86 293
10.88 553
10.9 450
10.92 542
10.94 358
10.96 537
10.98 585
11 744
11.02 799
11.04 829
11.06 1113
11.08 897
11.1 848
11.12 1298
11.14 902
11.16 834
11.18 423
11.2 587
11.22 925
11.24 840
11.26 845
11.28 630
11.3 699
11.32 975
11.34 763
11.36 542
11.38 354
11.4 339
11.42 216
11.44 159
11.46 380
11.48 405
11.5 505
11.52 1278
11.54 954
11.56 671
11.58 941
11.6 708
11.62 1233
11.64 1162
11.66 966
11.68 573
11.7 385
11.72 663
11.74 241
11.76 494
11.78 265
11.8 99
11.82 517
11.84 245
11.86 240
11.88 157
11.9 4
11.92 133
11.94 399
11.96 983
11.98 459
12 235
12.02 230
12.04 191
12.06 386
12.08 907
12.1 486
12.12 609
12.14 268
12.16 194
12.18 260
12.2 337
12.22 264
12.24 10
12.26 36
12.28 15
12.3 75
12.32 155
12.34 466
12.36 248
12.38 344
12.4 290
12.42 287
12.44 370
12.46 92
12.48 380
12.5 39
12.52 135
12.54 123
12.56 271
12.58 68
12.6 209
12.62 344
12.64 251
12.66 424
12.68 311
12.7 228
12.72 108
12.74 675
12.76 445
12.78 313
12.8 118
12.82 518
12.84 156
12.86 97
12.88 85
12.9 132
12.92 110
12.94 34
12.96 215
12.98 77
13 277
13.02 113
13.04 0
13.06 56
13.08 29
13.1 0
13.12 4
13.14 6
13.16 12
13.18 0
13.2 0
13.22 42
13.24 178
13.26 254
13.28 300
13.3 278
13.32 259
13.34 359
13.36 319
13.38 423
13.4 339
13.42 508
13.44 554
13.46 744
13.48 44
13.5 32
13.52 88
13.54 97
13.56 443
13.58 299
13.6 213
13.62 109
13.64 220
13.66 227
13.68 153
13.7 464
13.72 582
13.74 345
13.76 74
13.78 65
13.8 118
13.82 278
13.84 255
13.86 409
13.88 521
13.9 433
13.92 336
13.94 559
13.96 439
13.98 646
14 967
14.02 591
14.04 681
14.06 577
14.08 720
14.1 116
14.12 227
14.14 140
14.16 30
14.18 26
14.2 57
14.22 317
14.24 131
14.26 26
14.28 98
14.3 288
14.32 104
14.34 1121
14.36 330
14.38 173
14.4 43
14.42 16
14.44 37
14.46 48
14.48 211
14.5 246
14.52 74
14.54 4
14.56 22
14.58 5
14.6 8
14.62 229
14.64 5
14.66 0
14.68 20
14.7 1
14.72 176
14.74 41
14.76 9
14.78 58
14.8 0
14.82 4
14.84 2
14.86 0
14.88 0
14.9 0
14.92 1
14.94 27
14.96 156
14.98 269
15 567
15.02 297
15.04 678
15.06 306
15.08 400
15.1 561
15.12 716
15.14 657
15.16 909
15.18 671
15.2 509
15.22 447
15.24 664
15.26 475
15.28 402
15.3 261
15.32 132
15.34 298
15.36 212
15.38 258
15.4 743
15.42 528
15.44 609
15.46 654
15.48 724
15.5 890
15.52 1089
15.54 577
15.56 690
15.58 734
15.6 913
15.62 890
15.64 978
15.66 883
15.68 1259
15.7 790
15.72 920
15.74 841
15.76 854
15.78 1009
15.8 1007
15.82 783
15.84 585
15.86 777
15.88 768
15.9 1074
15.92 1216
15.94 731
15.96 481
15.98 879
16 593
16.02 734
16.04 980
16.06 879
16.08 1283
16.1 1313
16.12 1301
16.14 1067
16.16 1254
16.18 1096
16.2 921
16.22 885
16.24 964
16.26 1440
16.28 1116
16.3 1031
16.32 1081
16.34 587
16.36 840
16.38 763
16.4 823
16.42 850
16.44 1433
16.46 1379
16.48 1642
16.5 1423
16.52 1357
16.54 1758
16.56 1503
16.58 1897
16.6 1079
16.62 1023
16.64 742
16.66 864
16.68 1304
16.7 744
16.72 677
16.74 702
16.76 1233
16.78 954
16.8 1201
16.82 729
16.84 894
16.86 695
16.88 662
16.9 545
16.92 629
16.94 1050
16.96 1253
16.98 809
17 913
17.02 1100
17.04 829
17.06 816
17.08 917
17.1 833
17.12 798
17.14 1103
17.16 614
17.18 827
17.2 417
17.22 294
17.24 507
17.26 649
17.28 669
17.3 740
17.32 738
17.34 735
17.36 386
17.38 595
17.4 379
17.42 505
17.44 549
17.46 583
17.48 535
17.5 414
17.52 801
17.54 1266
17.56 944
17.58 422
17.6 697
17.62 676
17.64 844
17.66 493
17.68 788
17.7 765
17.72 588
17.74 604
17.76 429
17.78 450
17.8 758
17.82 542
17.84 670
17.86 614
17.88 556
17.9 937
17.92 957
17.94 1165
17.96 988
17.98 695
18 602
18.02 970
18.04 670
18.06 743
18.08 880
18.1 529
18.12 406
18.14 530
18.16 290
18.18 133
18.2 263
18.22 325
18.24 528
18.26 507
18.28 394
18.3 504
18.32 436
18.34 666
18.36 683
18.38 338
18.4 347
18.42 205
18.44 220
18.46 289
18.48 501
18.5 407
18.52 621
18.54 273
18.56 691
18.58 752
18.6 499
18.62 494
18.64 377
18.66 272
18.68 419
18.7 752
18.72 521
18.74 569
18.76 596
18.78 784
18.8 723
18.82 527
18.84 454
18.86 607
18.88 580
18.9 635
18.92 726
18.94 700
18.96 611
18.98 632
19 598
19.02 933
19.04 823
19.06 682
19.08 569
19.1 892
19.12 811
19.14 673
19.16 723
19.18 805
19.2 692
19.22 616
19.24 810
19.26 452
19.28 655
19.3 930
19.32 770
19.34 632
19.36 645
19.38 736
19.4 1113
19.42 692
19.44 1046
19.46 1226
19.48 828
19.5 1478
19.52 1091
19.54 1008
19.56 982
19.58 1124
19.6 953
19.62 905
19.64 1086
19.66 1110
19.68 1116
19.7 1493
19.72 1191
19.74 1082
19.76 1248
19.78 1214
19.8 1198
19.82 996
19.84 1610
19.86 1355
19.88 959
19.9 1482
19.92 799
19.94 1207
19.96 1248
19.98 719
20 925
&
@target G1.S2
@type xy
0 0
0.02 0
0.04 70
0.06 90
0.08 0
0.1 139
0.12 124
0.14 56
0.16 12
0.18 79
0.2 217
0.22 153
0.24 135
0.26 89
0.28 154
0.3 112
0.32 178
0.34 317
0.36 201
0.38 0
0.4 0
0.42 0
0.44 0
0.46 0
0.48 0
0.5 5
0.52 25
0.54 0
0.56 0
0.58 190
0.6 0
0.62 5
0.64 0
0.66 4
0.68 2
0.7 0
0.72 0
0.74 0
0.76 0
0.78 0
0.8 19
0.82 215
0.84 6
0.86 0
0.88 0
0.9 123
0.92 141
0.94 253
0.96 87
0.98 68
1 216
1.02 300
1.04 198
1.06 212
1.08 227
1.1 75
1.12 33
1.14 136
1.16 96
1.18 197
1.2 101
1.22 40
1.24 13
1.26 185
1.28 108
1.3 94
1.32 62
1.34 16
1.36 17
1.38 19
1.4 45
1.42 13
1.44 40
1.46 14
1.48 51
1.5 22
1.52 21
1.54 18
1.56 34
1.58 7
1.6 8
1.62 37
1.64 17
1.66 4
1.68 10
1.7 30
1.72 23
1.74 19
1.76 12
1.78 20
1.8 21
1.82 15
1.84 7
1.86 8
1.88 15
1.9 69
1.92 9
1.94 28
1.96 29
1.98 13
2 18
2.02 15
2.04 60
2.06 13
2.08 10
2.1 55
2.12 74
2.14 29
2.16 18
2.18 8
2.2 13
2.22 24
2.24 68
2.26 32
2.28 73
2.3 21
2.32 9
2.34 14
2.36 18
2.38 50
2.4 87
2.42 97
2.44 150
2.46 145
2.48 253
2.5 241
2.52 344
2.54 114
2.56 203
2.58 138
2.6 241
2.62 158
2.64 151
2.66 259
2.68 740
2.7 381
2.72 102
2.74 83
2.76 156
2.78 119
2.8 189
2.82 331
2.84 216
2.86 275
2.88 322
2.9 352
2.92 279
2.94 200
2.96 324
2.98 250
3 181
3.02 591
3.04 450
3.06 200
3.08 245
3.1 140
3.12 141
3.14 200
3.16 96
3.18 211
3.2 215
3.22 204
3.24 200
3.26 201
3.28 404
3.3 337
3.32 175
3.34 128
3.36 164
3.38 184
3.4 184
3.42 100
3.44 113
3.46 382
3.48 596
3.5 352
3.52 284
3.54 409
3.56 131
3.58 229
3.6 221
3.62 98
3.64 264
3.66 413
3.68 96
3.7 447
3.72 141
3.74 483
3.76 274
3.78 372
3.8 183
3.82 146
3.84 106
3.86 202
3.88 415
3.9 370
3.92 303
3.94 258
3.96 432
3.98 264
4 513
4.02 364
4.04 127
4.06 281
4.08 102
4.1 108
4.12 138
4.14 141
4.16 280
4.18 387
4.2 353
4.22 191
4.24 119
4.26 162
4.28 363
4.3 384
4.32 473
4.34 373
4.36 462
4.38 472
4.4 611
4.42 646
4.44 240
4.46 297
4.48 232
4.5 242
4.52 182
4.54 147
4.56 159
4.58 317
4.6 326
4.62 260
4.64 125
4.66 166
4.68 260
4.7 457
4.72 269
4.74 231
4.76 317
4.78 182
4.8 336
4.82 209
4.84 229
4.86 250
4.88 216
4.9 449
4.92 339
4.94 231
4.96 380
4.98 232
5 133
5.02 197
5.04 156
5.06 365
5.08 227
5.1 220
5.12 238
5.14 199
5.16 185
5.18 57
5.2 139
5.22 293
5.24 218
5.26 143
5.28 164
5.3 179
5.32 400
5.34 149
5.36 240
5.38 299
5.4 100
5.42 40
5.44 152
5.46 98
5.48 276
5.5 116
5.52 53
5.54 76
5.56 101
5.58 123
5.6 91
5.62 128
5.64 45
5.66 50
5.68 107
5.7 152
5.72 181
5.74 187
5.76 269
5.78 201
5.8 433
5.82 143
5.84 172
5.86 259
5.88 178
5.9 140
5.92 238
5.94 207
5.96 167
5.98 295
6 272
6.02 431
6.04 177
6.06 126
6.08 246
6.1 164
6.12 271
6.14 290
6.16 112
6.18 195
6.2 204
6.22 46
6.24 34
6.26 264
6.28 223
6.3 126
6.32 141
6.34 250
6.36 136
6.38 347
6.4 226
6.42 327
6.44 380
6.46 218
6.48 203
6.5 176
6.52 195
6.54 231
6.56 146
6.58 408
6.6 367
6.62 472
6.64 270
6.66 337
6.68 206
6.7 180
6.72 44
6.74 118
6.76 197
6.78 314
6.8 273
6.82 414
6.84 158
6.86 130
6.88 142
6.9 3
6.92 29
6.94 48
6.96 4
6.98 27
7 35
7.02 47
7.04 16
7.06 53
7.08 69
7.1 24
7.12 24
7.14 35
7.16 5
7.18 68
7.2 37
7.22 34
7.24 8
7.26 15
7.28 30
7.3 37
7.32 2
7.34 89
7.36 8
7.38 102
7.4 73
7.42 341
7.44 115
7.46 52
7.48 66
7.5 79
7.52 100
7.54 80
7.56 35
7.58 41
7.6 17
7.62 41
7.64 100
7.66 157
7.68 154
7.7 285
7.72 266
7.74 481
7.76 324
7.78 615
7.8 245
7.82 404
7.84 253
7.86 612
7.88 163
7.9 507
7.92 492
7.94 290
7.96 448
7.98 254
8 122
8.02 132
8.04 293
8.06 326
8.08 226
8.1 220
8.12 105
8.14 121
8.16 162
8.18 286
8.2 445
8.22 351
8.24 396
8.26 403
8.28 448
8.3 518
8.32 405
8.34 445
8.36 386
8.38 480
8.4 643
8.42 564
8.44 439
8.46 520
8.48 533
8.5 528
8.52 527
8.54 373
8.56 622
8.58 433
8.6 505
8.62 442
8.64 360
8.66 450
8.68 450
8.7 383
8.72 441
8.74 249
8.76 439
8.78 199
8.8 319
8.82 927
8.84 492
8.86 289
8.88 566
8.9 459
8.92 417
8.94 559
8.96 543
8.98 375
9 530
9.02 412
9.04 575
9.06 463
9.08 452
9.1 463
9.12 299
9.14 321
9.16 581
9.18 646
9.2 218
9.22 444
9.24 360
9.26 550
9.28 602
9.3 932
9.32 823
9.34 653
9.36 801
9.38 583
9.4 345
9.42 662
9.44 655
9.46 674
9.48 633
9.5 538
9.52 298
9.54 546
9.56 684
9.58 486
9.6 374
9.62 501
9.64 595
9.66 484
9.68 480
9.7 315
9.72 726
9.74 505
9.76 689
9.78 636
9.8 535
9.82 698
9.84 743
9.86 565
9.88 636
9.9 410
9.92 960
9.94 1020
9.96 646
9.98 948
10 447
10.02 571
10.04 630
10.06 861
10.08 536
10.1 773
10.12 969
10.14 700
10.16 737
10.18 654
10.2 730
10.22 492
10.24 567
10.26 529
10.28 697
10.3 600
10.32 558
10.34 626
10.36 804
10.38 352
10.4 467
10.42 503
10.44 782
10.46 864
10.48 623
10.5 536
10.52 390
10.54 628
10.56 615
10.58 864
10.6 714
10.62 866
10.64 814
10.66 592
10.68 557
10.7 714
10.72 693
10.74 644
10.76 806
10.78 736
10.8 483
10.82 837
10.84 658
10.86 628
10.88 815
10.9 811
10.92 923
10.94 967
10.96 1029
10.98 824
11 778
11.02 568
11.04 357
11.06 360
11.08 311
11.1 376
11.12 456
11.14 552
11.16 593
11.18 614
11.2 588
11.22 754
11.24 591
11.26 555
11.28 683
11.3 593
11.32 444
11.34 578
11.36 290
11.38 393
11.4 451
11.42 422
11.44 1028
11.46 614
11.48 443
11.5 592
11.52 579
11.54 678
11.56 445
11.58 665
11.6 670
11.62 984
11.64 736
11.66 612
11.68 419
11.7 544
11.72 654
11.74 580
11.76 679
11.78 513
11.8 544
11.82 737
11.84 884
11.86 854
11.88 634
11.9 854
11.92 809
11.94 609
11.96 792
11.98 691
12 698
12.02 630
12.04 581
12.06 579
12.08 843
12.1 650
12.12 762
12.14 576
12.16 465
12.18 660
12.2 638
12.22 685
12.24 697
12.26 708
12.28 482
12.3 625
12.32 716
12.34 728
12.36 884
12.38 893
12.4 463
12.42 518
12.44 739
12.46 847
12.48 721
12.5 802
12.52 1011
12.54 680
12.56 505
12.58 391
12.6 598
12.62 691
12.64 395
12.66 625
12.68 816
12.7 816
12.72 602
12.74 514
12.76 500
12.78 578
12.8 493
12.82 1098
12.84 787
12.86 890
12.88 619
12.9 914
12.92 595
12.94 637
12.96 606
12.98 480
13 674
13.02 690
13.04 501
13.06 501
13.08 547
13.1 469
13.12 452
13.14 712
13.16 580
13.18 645
13.2 734
13.22 781
13.24 639
13.26 599
13.28 700
13.3 847
13.32 866
13.34 1155
13.36 692
13.38 554
13.4 368
13.42 759
13.44 720
13.46 474
13.48 477
13.5 775
13.52 573
13.54 476
13.56 694
13.58 741
13.6 669
13.62 674
13.64 653
13.66 436
13.68 457
13.7 310
13.72 642
13.74 529
13.76 535
13.78 576
13.8 519
13.82 574
13.84 483
13.86 772
13.88 590
13.9 606
13.92 289
13.94 502
13.96 757
13.98 477
14 533
14.02 621
14.04 753
14.06 678
14.08 807
14.1 683
14.12 670
14.14 622
14.16 488
14.18 456
14.2 315
14.22 483
14.24 616
14.26 434
14.28 443
14.3 432
14.32 353
14.34 542
14.36 612
14.38 266
14.4 308
14.42 543
14.44 525
14.46 527
14.48 513
14.5 496
14.52 474
14.54 848
14.56 723
14.58 659
14.6 536
14.62 702
14.64 732
14.66 688
14.68 738
14.7 872
14.72 788
14.74 613
14.76 804
14.78 993
14.8 534
14.82 664
14.84 832
14.86 606
14.88 705
14.9 812
14.92 793
14.94 1107
14.96 842
14.98 893
15 1133
15.02 937
15.04 600
15.06 546
15.08 652
15.1 319
15.12 515
15.14 380
15.16 640
15.18 874
15.2 708
15.22 555
15.24 565
15.26 641
15.28 675
15.3 444
15.32 284
15.34 324
15.36 361
15.38 366
15.4 488
15.42 594
15.44 487
15.46 420
15.48 471
15.5 561
15.52 506
15.54 387
15.56 666
15.58 522
15.6 176
15.62 299
15.64 491
15.66 602
15.68 499
15.7 533
15.72 496
15.74 384
15.76 413
15.78 443
15.8 353
15.82 293
15.84 246
15.86 513
15.88 435
15.9 472
15.92 559
15.94 427
15.96 371
15.98 474
16 460
16.02 514
16.04 430
16.06 454
16.08 486
16.1 455
16.12 588
16.14 542
16.16 511
16.18 602
16.2 667
16.22 944
16.24 789
16.26 918
16.28 650
16.3 504
16.32 622
16.34 558
16.36 749
16.38 394
16.4 320
16.42 417
16.44 472
16.46 456
16.48 461
16.5 326
16.52 490
16.54 567
16.56 461
16.58 461
16.6 413
16.62 543
16.64 697
16.66 653
16.68 484
16.7 440
16.72 439
16.74 487
16.76 751
16.78 389
16.8 667
16.82 484
16.84 364
16.86 417
16.88 410
16.9 300
16.92 515
16.94 881
16.96 423
16.98 569
17 683
17.02 524
17.04 501
17.06 692
17.08 634
17.1 435
17.12 484
17.14 553
17.16 744
17.18 845
17.2 653
17.22 656
17.24 566
17.26 428
17.28 421
17.3 660
17.32 639
17.34 572
17.36 370
17.38 522
17.4 575
17.42 483
17.44 704
17.46 738
17.48 566
17.5 552
17.52 329
17.54 198
17.56 119
17.58 257
17.6 301
17.62 252
17.64 317
17.66 488
17.68 371
17.7 278
17.72 485
17.74 581
17.76 608
17.78 634
17.8 667
17.82 585
17.84 767
17.86 800
17.88 667
17.9 647
17.92 658
17.94 674
17.96 515
17.98 646
18 586
18.02 567
18.04 512
18.06 375
18.08 167
18.1 330
18.12 359
18.14 352
18.16 318
18.18 441
18.2 640
18.22 780
18.24 504
18.26 550
18.28 576
18.3 721
18.32 629
18.34 690
18.36 466
18.38 683
18.4 824
18.42 719
18.44 719
18.46 811
18.48 799
18.5 767
18.52 651
18.54 472
18.56 734
18.58 647
18.6 507
18.62 308
18.64 372
18.66 410
18.68 408
18.7 587
18.72 402
18.74 397
18.76 339
18.78 458
18.8 645
18.82 434
18.84 672
18.86 849
18.88 602
18.9 462
18.92 620
18.94 734
18.96 672
18.98 669
19 438
19.02 598
19.04 680
19.06 566
19.08 676
19.1 676
19.12 658
19.14 588
19.16 754
19.18 293
19.2 432
19.22 270
19.24 512
19.26 632
19.28 516
19.3 798
19.32 532
19.34 459
19.36 624
19.38 440
19.4 476
19.42 368
19.44 477
19.46 296
19.48 501
19.5 572
19.52 510
19.54 520
19.56 631
19.58 517
19.6 542
19.62 577
19.64 483
19.66 446
19.68 482
19.7 379
19.72 835
19.74 656
19.76 638
19.78 695
19.8 768
19.82 789
19.84 858
19.86 699
19.88 722
19.9 586
19.92 435
19.94 535
19.96 428
19.98 480
20 481
&
@target G1.S3
@type xy
0 0
0.02 0
0.04 0
0.06 0
0.08 0
0.1 0
0.12 0
0.14 0
0.16 0
0.18 1388
0.2 1903
0.22 1791
0.24 1438
0.26 874
0.28 1430
0.3 477
0.32 1249
0.34 2606
0.36 1242
0.38 0
0.4 0
0.42 1
0.44 0
0.46 0
0.48 4
0.5 0
0.52 0
0.54 0
0.56 0
0.58 0
0.6 0
0.62 0
0.64 0
0.66 0
0.68 0
0.7 0
0.72 0
0.74 0
0.76 158
0.78 95
0.8 35
0.82 351
0.84 1933
0.86 4
0.88 26
0.9 448
0.92 1988
0.94 2053
0.96 3473
0.98 3265
1 2615
1.02 1870
1.04 1246
1.06 339
1.08 2914
1.1 2735
1.12 2547
1.14 2875
1.16 2840
1.18 2387
1.2 2887
1.22 2436
1.24 2871
1.26 2862
1.28 2265
1.3 2474
1.32 2520
1.34 2944
1.36 2511
1.38 2949
1.4 2746
1.42 2692
1.44 2699
1.46 2768
1.48 2880
1.5 2675
1.52 2838
1.54 2460
1.56 2915
1.58 2685
1.6 2661
1.62 2679
1.64 2728
1.66 2475
1.68 2461
1.7 2580
1.72 2686
1.74 2727
1.76 2828
1.78 2484
1.8 2518
1.82 2497
1.84 2682
1.86 2745
1.88 2540
1.9 2594
1.92 2362
1.94 2929
1.96 2742
1.98 2789
2 2711
2.02 2584
2.04 2545
2.06 2610
2.08 2551
2.1 2749
2.12 2611
2.14 2815
2.16 2854
2.18 2800
2.2 3548
2.22 3050
2.24 3123
2.26 3792
2.28 3693
2.3 3476
2.32 2955
2.34 3280
2.36 3320
2.38 4230
2.4 3380
2.42 3609
2.44 3844
2.46 4253
2.48 4329
2.5 4579
2.52 5177
2.54 4098
2.56 4120
2.58 4442
2.6 4101
2.62 4193
2.64 4021
2.66 4213
2.68 3729
2.7 4057
2.72 4878
2.74 4076
2.76 3970
2.78 3968
2.8 3799
2.82 4610
2.84 3944
2.86 4119
2.88 4171
2.9 4033
2.92 4052
2.94 3932
2.96 3944
2.98 4032
3 4135
3.02 3879
3.04 4078
3.06 3940
3.08 3708
3.1 3848
3.12 3732
3.14 3844
3.16 3960
3.18 3672
3.2 3941
3.22 4045
3.24 4037
3.26 3909
3.28 4228
3.3 4202
3.32 4437
3.34 4960
3.36 4140
3.38 4926
3.4 4381
3.42 4539
3.44 5197
3.46 4236
3.48 4173
3.5 4137
3.52 4301
3.54 5322
3.56 4934
3.58 4070
3.6 4743
3.62 4795
3.64 4218
3.66 4292
3.68 4091
3.7 4906
3.72 4568
3.74 4977
3.76 4740
3.78 4003
3.8 4728
3.82 4624
3.84 5005
3.86 4728
3.88 4192
3.9 4456
3.92 5872
3.94 5468
3.96 5882
3.98 5378
4 5708
4.02 6002
4.04 5691
4.06 5330
4.08 5795
4.1 5414
4.12 5695
4.14 5599
4.16 5637
4.18 4972
4.2 5856
4.22 5409
4.24 5499
4.26 5627
4.28 4944
4.3 5440
4.32 5640
4.34 4425
4.36 5169
4.38 4602
4.4 4660
4.42 4867
4.44 4799
4.46 5383
4.48 4858
4.5 5000
4.52 4845
4.54 4636
4.56 5486
4.58 5422
4.6 5177
4.62 4680
4.64 4910
4.66 4950
4.68 5246
4.7 5005
4.72 4904
4.74 5257
4.76 5074
4.78 4963
4.8 4637
4.82 5325
4.84 4692
4.86 4659
4.88 4975
4.9 4814
4.92 5543
4.94 5411
4.96 4914
4.98 5035
5 4615
5.02 4841
5.04 5049
5.06 5153
5.08 4738
5.1 5798
5.12 4964
5.14 5474
5.16 4829
5.18 6229
5.2 6112
5.22 5224
5.24 5569
5.26 4941
5.28 4858
5.3 4884
5.32 4518
5.34 4775
5.36 4597
5.38 6529
5.4 4747
5.42 4956
5.44 4890
5.46 4324
5.48 4692
5.5 4408
5.52 5835
5.54 5753
5.56 5514
5.58 5857
5.6 4216
5.62 3976
5.64 5169
5.66 4215
5.68 5473
5.7 5273
5.72 4582
5.74 4608
5.76 4400
5.78 4494
5.8 4559
5.82 4873
5.84 4647
5.86 4493
5.88 5682
5.9 5377
5.92 4793
5.94 5388
5.96 4576
5.98 4797
6 4670
6.02 4419
6.04 4511
6.06 5136
6.08 4844
6.1 4617
6.12 4463
6.14 4384
6.16 5043
6.18 4784
6.2 4930
6.22 5275
6.24 4484
6.26 4256
6.28 4817
6.3 5557
6.32 5479
6.34 5220
6.36 4562
6.38 5156
6.4 5263
6.42 5547
6.44 5333
6.46 5358
6.48 4568
6.5 5572
6.52 5640
6.54 5678
6.56 5625
6.58 5127
6.6 4935
6.62 4789
6.64 5585
6.66 4440
6.68 4757
6.7 4399
6.72 4840
6.74 5641
6.76 5174
6.78 4573
6.8 6151
6.82 4998
6.84 4840
6.86 5421
6.88 4723
6.9 5034
6.92 4557
6.94 4921
6.96 4946
6.98 5684
7 4825
7.02 4921
7.04 4948
7.06 5195
7.08 5357
7.1 5147
7.12 4931
7.14 5085
7.16 5087
7.18 6091
7.2 4879
7.22 5055
7.24 5348
7.26 5498
7.28 5012
7.3 5698
7.32 5908
7.34 5917
7.36 5610
7.38 5016
7.4 4414
7.42 4625
7.44 5789
7.46 4878
7.48 4853
7.5 4812
7.52 5420
7.54 4080
7.56 4757
7.58 5129
7.6 4787
7.62 4613
7.64 4882
7.66 5127
7.68 4748
7.7 4446
7.72 4442
7.74 4191
7.76 4247
7.78 4346
7.8 4718
7.82 5266
7.84 4346
7.86 4297
7.88 4216
7.9 5167
7.92 4824
7.94 4854
7.96 4349
7.98 5264
8 5493
8.02 5273
8.04 4980
8.06 4873
8.08 5029
8.1 5202
8.12 4148
8.14 4418
8.16 4360
8.18 4354
8.2 5434
8.22 6025
8.24 6020
8.26 6366
8.28 6584
8.3 6681
8.32 5893
8.34 6122
8.36 5786
8.38 5873
8.4 5532
8.42 6336
8.44 5802
8.46 5501
8.48 5771
8.5 5667
8.52 5595
8.54 5330
8.56 5664
8.58 6270
8.6 5666
8.62 6355
8.64 5858
8.66 6442
8.68 5591
8.7 5791
8.72 5550
8.74 5521
8.76 6231
8.78 5774
8.8 5948
8.82 5785
8.84 5803
8.86 5668
8.88 6761
8.9 6017
8.92 6008
8.94 5727
8.96 5724
8.98 6199
9 6440
9.02 5848
9.04 5969
9.06 5573
9.08 5851
9.1 5902
9.12 5781
9.14 5564
9.16 6437
9.18 5643
9.2 5849
9.22 5743
9.24 5593
9.26 5442
9.28 5389
9.3 5673
9.32 5761
9.34 5613
9.36 5433
9.38 6079
9.4 6317
9.42 5702
9.44 5470
9.46 6066
9.48 5519
9.5 5499
9.52 5773
9.54 5462
9.56 5607
9.58 5496
9.6 5408
9.62 5641
9.64 5790
9.66 5679
9.68 5469
9.7 5492
9.72 5592
9.74 5757
9.76 6211
9.78 6529
9.8 5896
9.82 6332
9.84 6313
9.86 6728
9.88 5714
9.9 5347
9.92 5880
9.94 5714
9.96 5755
9.98 5414
10 5351
10.02 5894
10.04 5801
10.06 5402
10.08 5840
10.1 5287
10.12 5567
10.14 5491
10.16 5674
10.18 5858
10.2 5615
10.22 5631
10.24 6517
10.26 6608
10.28 5693
10.3 5626
10.32 5544
10.34 5453
10.36 5397
10.38 5334
10.4 5531
10.42 5433
10.44 5645
10.46 6152
10.48 5307
10.5 5629
10.52 6168
10.54 6399
10.56 6300
10.58 6031
10.6 6348
10.62 6112
10.64 6426
10.66 6617
10.68 6303
10.7 6735
10.72 6996
10.74 6896
10.76 6580
10.78 6402
10.8 6012
10.82 6336
10.84 6964
10.86 6478
10.88 6637
10.9 6568
10.92 6509
10.94 6591
10.96 6630
10.98 6372
11 6711
11.02 6407
11.04 6306
11.06 6631
11.08 6540
11.1 6363
11.12 6769
11.14 6550
11.16 5897
11.18 6301
11.2 6798
11.22 6576
11.24 6689
11.26 6883
11.28 6412
11.3 6985
11.32 6662
11.34 6491
11.36 6791
11.38 6261
11.4 6496
11.42 6402
11.44 6611
11.46 6410
11.48 7000
11.5 6136
11.52 5818
11.54 6228
11.56 6216
11.58 5997
11.6 6703
11.62 6150
11.64 5848
11.66 5880
11.68 5350
11.7 5700
11.72 5218
11.74 5720
11.76 5508
11.78 5078
11.8 5767
11.82 6054
11.84 5723
11.86 5919
11.88 6344
11.9 5756
11.92 5852
11.94 6090
11.96 5385
11.98 6037
12 5912
12.02 5373
12.04 5420
12.06 5611
12.08 5507
12.1 5558
12.12 5372
12.14 5646
12.16 6235
12.18 5668
12.2 5855
12.22 5535
12.24 5425
12.26 5356
12.28 5666
12.3 5391
12.32 5908
12.34 5586
12.36 5749
12.38 5655
12.4 5460
12.42 5469
12.44 5317
12.46 5708
12.48 5723
12.5 6489
12.52 5348
12.54 5597
12.56 5435
12.58 6311
12.6 5513
12.62 5613
12.64 6195
12.66 5272
12.68 5700
12.7 5286
12.72 5403
12.74 5445
12.76 5911
12.78 5542
12.8 6098
12.82 5533
12.84 5421
12.86 6685
12.88 7516
12.9 6689
12.92 6535
12.94 6489
12.96 5676
12.98 5419
13 5576
13.02 5342
13.04 5536
13.06 5234
13.08 6558
13.1 6273
13.12 5559
13.14 5663
13.16 5348
13.18 5442
13.2 5667
13.22 5618
13.24 5414
13.26 6261
13.28 5402
13.3 5770
13.32 5939
13.34 5705
13.36 5670
13.38 6381
13.4 5651
13.42 5654
13.44 5528
13.46 5481
13.48 5626
13.5 5398
13.52 6149
13.54 6459
13.56 6051
13.58 6243
13.6 5925
13.62 5976
13.64 6134
13.66 5721
13.68 6322
13.7 6210
13.72 5988
13.74 6211
13.76 6138
13.78 5998
13.8 5977
13.82 6026
13.84 6178
13.86 5941
13.88 6320
13.9 5882
13.92 5991
13.94 7030
13.96 7138
13.98 6534
14 6586
14.02 6300
14.04 6450
14.06 6334
14.08 6697
14.1 6379
14.12 6056
14.14 6540
14.16 6471
14.18 6641
14.2 6938
14.22 6808
14.24 6957
14.26 6753
14.28 6500
14.3 6946
14.32 6801
14.34 6948
14.36 6586
14.38 6746
14.4 6589
14.42 6694
14.44 6659
14.46 6660
14.48 6764
14.5 6774
14.52 6543
14.54 6568
14.56 6398
14.58 6820
14.6 6907
14.62 7067
14.64 7177
14.66 7305
14.68 7835
14.7 8520
14.72 7348
14.74 6739
14.76 7779
14.78 7501
14.8 6541
14.82 6413
14.84 6744
14.86 7665
14.88 7332
14.9 6550
14.92 6601
14.94 6816
14.96 7687
14.98 6754
15 7259
15.02 7456
15.04 7725
15.06 7366
15.08 7644
15.1 7331
15.12 7760
15.14 7574
15.16 7586
15.18 7779
15.2 7145
15.22 7185
15.24 7061
15.26 7411
15.28 7042
15.3 7740
15.32 6674
15.34 7007
15.36 6779
15.38 7147
15.4 6925
15.42 6989
15.44 7636
15.46 7360
15.48 7244
15.5 7707
15.52 7804
15.54 6884
15.56 7534
15.58 7192
15.6 7564
15.62 7152
15.64 7619
15.66 7440
15.68 7259
15.7 7197
15.72 7383
15.74 7236
15.76 7336
15.78 7629
15.8 7703
15.82 7914
15.84 7916
15.86 7916
15.88 7610
15.9 7503
15.92 7616
15.94 7780
15.96 7421
15.98 7395
16 7345
16.02 7491
16.04 7644
16.06 7446
16.08 7232
16.1 7249
16.12 7334
16.14 7359
16.16 7423
16.18 7413
16.2 7411
16.22 7452
16.24 8141
16.26 8088
16.28 7520
16.3 7431
16.32 7280
16.34 6842
16.36 7563
16.38 7147
16.4 6923
16.42 7720
16.44 7320
16.46 7490
16.48 8141
16.5 8122
16.52 8227
16.54 8462
16.56 8734
16.58 9249
16.6 8363
16.62 8821
16.64 8234
16.66 8264
16.68 8244
16.7 8163
16.72 8834
16.74 9110
16.76 8978
16.78 8057
16.8 8886
16.82 8742
16.84 8399
16.86 8664
16.88 8627
16.9 9197
16.92 8867
16.94 8761
16.96 9023
16.98 8945
17 9071
17.02 9383
17.04 9520
17.06 9583
17.08 9480
17.1 9243
17.12 9017
17.14 9174
17.16 9139
17.18 8759
17.2 9377
17.22 8989
17.24 8965
17.26 8731
17.28 8694
17.3 8625
17.32 8729
17.34 8388
17.36 8675
17.38 8711
17.4 9025
17.42 8622
17.44 8868
17.46 8548
17.48 8548
17.5 8358
17.52 8570
17.54 8985
17.56 9198
17.58 8771
17.6 8985
17.62 8811
17.64 8873
17.66 8699
17.68 8837
17.7 8663
17.72 8939
17.74 9250
17.76 8719
17.78 8843
17.8 8574
17.82 9049
17.84 8990
17.86 8958
17.88 8961
17.9 9033
17.92 9053
17.94 8997
17.96 8976
17.98 9086
18 8929
18.02 8996
18.04 8940
18.06 9125
18.08 8940
18.1 8969
18.12 8563
18.14 9001
18.16 8578
18.18 8073
18.2 8548
18.22 8629
18.24 8421
18.26 9157
18.28 8704
18.3 9087
18.32 8497
18.34 8323
18.36 8063
18.38 8108
18.4 8533
18.42 8195
18.44 8241
18.46 8448
18.48 8416
18.5 8007
18.52 8252
18.54 8050
18.56 8509
18.58 8322
18.6 8325
18.62 8158
18.64 8145
18.66 8108
18.68 8425
18.7 8490
18.72 8122
18.74 8281
18.76 8565
18.78 8320
18.8 8265
18.82 8171
18.84 8570
18.86 8486
18.88 8527
18.9 8134
18.92 8305
18.94 7724
18.96 8628
18.98 8478
19 8516
19.02 8751
19.04 8712
19.06 8571
19.08 8491
19.1 8833
19.12 8936
19.14 8404
19.16 8640
19.18 8860
19.2 8242
19.22 8075
19.24 8110
19.26 8250
19.28 8774
19.3 8996
19.32 9086
19.34 8210
19.36 9056
19.38 8644
19.4 8499
19.42 9052
19.44 9313
19.46 8952
19.48 8691
19.5 8286
19.52 9287
19.54 8873
19.56 9243
19.58 10125
19.6 7782
19.62 9495
19.64 8610
19.66 7815
19.68 8087
19.7 8450
19.72 8655
19.74 8756
19.76 8257
19.78 8059
19.8 8444
19.82 8015
19.84 7723
19.86 7882
19.88 8609
19.9 8197
19.92 8184
19.94 8572
19.96 8453
19.98 7626
20 7808
&
@target G2.S0
@type xy
1 2.73003
2 2.34701
3 2.06146
4 1.62879
5 1.90529
6 1.60058
7 1.29836
8 0.868461
9 0.990618
10 0.677514
11 0.763871
12 0.44348
13 0.475841
14 0.45321
15 0.547289
16 0.813311
17 1.09816
18 1.27387
19 1.52596
20 1.86357
21 2.2826
22 2.53752
23 2.75628
24 2.93383
25 3.16337
26 3.51682
27 2.54932
28 2.17279
29 2.16624
30 1.58573
31 1.71161
32 1.38164
33 1.31223
34 0.862872
35 1.02526
36 0.584145
37 0.453238
38 0.601166
39 0.469627
40 0.457739
41 0.558592
42 0.823848
43 1.16694
44 1.40941
45 1.68908
46 2.04192
47 2.38926
48 2.67001
49 2.85813
50 3.16134
51 3.18607
52 3.66361
53 2.47702
54 2.0224
55 2.00665
56 1.34119
57 1.51001
58 1.12146
59 1.21222
60 0.681505
61 0.843237
62 0.467547
63 0.445982
64 0.767773
65 0.493305
66 0.463114
67 0.687132
68 0.908336
69 1.33104
70 1.44622
71 1.85685
72 2.03952
73 2.38375
74 2.58399
75 2.59803
76 2.95608
77 2.91476
78 3.46405
79 2.24076
80 1.6946
81 1.8931
82 1.4466
83 1.36994
84 0.988913
85 0.816961
86 0.6258
87 0.80997
88 0.463519
89 0.451885
90 0.527376
91 0.568573
92 0.444382
93 0.735153
94 0.971674
95 1.30982
96 1.37886
97 1.72966
98 1.87855
99 2.20752
100 2.51144
101 2.4584
102 2.93374
103 2.8166
104 3.40095
&
@target G2.S1
@type xy
1 2.80817
2 2.60233
3 2.35612
4 1.88803
5 1.96223
6 1.73309
7 1.50912
8 1.24847
9 1.19278
10 0.999638
11 0.868807
12 0.459728
13 0.603449
14 0.482208
15 0.603366
16 0.918014
17 1.19162
18 1.3598
19 1.6281
20 1.80636
21 2.21571
22 2.20215
23 2.49352
24 2.68499
25 2.97839
26 3.26855
27 2.75726
28 2.35057
29 2.13005
30 1.78373
31 1.69107
32 1.43465
33 1.26714
34 0.860058
35 1.12393
36 0.813403
37 0.489438
38 0.798342
39 0.482959
40 0.459075
41 0.644302
42 0.906711
43 1.3448
44 1.46245
45 1.86276
46 2.12605
47 2.45706
48 2.64963
49 2.61246
50 3.07151
51 3.07304
52 3.52003
53 2.46535
54 2.33136
55 1.83413
56 1.66438
57 1.43638
58 1.20408
59 0.833261
60 0.634626
61 0.846788
62 0.456973
63 0.451802
64 0.889129
65 0.63206
66 0.486056
67 0.665451
68 0.957
69 1.36844
70 1.47651
71 1.86134
72 1.78638
73 2.16908
74 2.44005
75 2.70553
76 2.89445
77 3.03754
78 3.40083
79 2.3134
80 2.05826
81 1.70817
82 1.47964
83 1.17394
84 0.932215
85 0.485644
86 0.488595
87 0.505099
88 0.466744
89 0.45379
90 0.476367
91 0.56723
92 0.462331
93 0.625799
94 0.959193
95 1.2942
96 1.11236
97 1.57918
98 1.4936
99 1.9289
100 2.24092
101 2.56427
102 2.74906
103 2.68948
104 3.10127
&
@target G2.S2
@type xy
1 3.32856
2 2.99543
3 2.57768
4 2.43325
5 2.33296
6 2.06366
7 1.68315
8 1.39669
9 1.17883
10 0.846493
11 0.823179
12 0.469707
13 0.951276
14 0.805947
15 0.970322
16 1.37257
17 1.67413
18 1.74334
19 2.08658
20 2.59855
21 2.93226
22 3.17831
23 3.47565
24 3.70912
25 3.79567
26 4.3151
27 3.60989
28 3.12655
29 2.82775
30 2.57931
31 2.40763
32 2.13854
33 1.73053
34 1.42194
35 1.27579
36 0.884322
37 0.533386
38 0.980319
39 0.94414
40 0.891418
41 1.07222
42 1.37555
43 1.72454
44 1.93331
45 2.3197
46 2.52464
47 2.94284
48 3.27377
49 3.46252
50 3.78112
51 3.83328
52 4.39902
53 3.51781
54 3.22909
55 2.81855
56 2.63086
57 2.51387
58 2.22296
59 1.8377
60 1.46937
61 1.25939
62 0.87734
63 0.505791
64 1.01698
65 0.986686
66 0.871407
67 1.15937
68 1.45067
69 1.83249
70 1.80557
71 2.41707
72 2.49023
73 2.92618
74 3.19404
75 3.41212
76 3.8034
77 3.81771
78 4.39266
79 3.4155
80 2.96431
81 2.95599
82 2.49003
83 2.40533
84 1.91075
85 1.761
86 1.38856
87 1.40878
88 0.891964
89 0.780945
90 1.20309
91 1.07044
92 0.992824
93 1.21134
94 1.4766
95 1.81871
96 1.92484
97 2.12373
98 2.52787
99 2.97041
100 3.14384
101 3.45827
102 3.56218
103 3.70191
104 4.15045
&
@target G2.S3
@type xy
1 1.94166
2 1.58658
3 1.2743
4 1.00922
5 1.109
6 0.698731
7 0.450111
8 0.424323
9 0.452466
10 0.434741
11 0.443706
12 0.443312
13 0.458939
14 0.471009
15 0.431103
16 0.489336
17 0.66944
18 0.664849
19 0.740828
20 1.1477
21 1.46776
22 1.6932
23 1.86018
24 2.07124
25 2.17934
26 2.72966
27 2.17958
28 1.70674
29 1.67855
30 1.29485
31 1.32073
32 0.917742
33 0.896117
34 0.535187
35 0.709594
36 0.436148
37 0.453017
38 0.499074
39 0.6634
40 0.504579
41 0.471461
42 0.825015
43 0.952431
44 1.01834
45 1.23763
46 1.25031
47 1.70911
48 1.81417
49 1.99856
50 2.34487
51 2.45011
52 2.93314
53 2.24645
54 1.89406
55 1.62097
56 1.40714
57 1.46584
58 1.20869
59 0.816793
60 0.833457
61 0.746893
62 0.446403
63 0.449917
64 0.465993
65 0.458367
66 0.466583
67 0.44514
68 0.783342
69 0.855234
70 1.09317
71 1.12242
72 1.44211
73 1.55677
74 1.87365
75 1.9007
76 2.24518
77 2.27778
78 2.68558
79 2.1471
80 1.78548
81 1.62362
82 1.21628
83 1.16673
84 1.0051
85 0.472917
86 0.59902
87 0.462305
88 0.45489
89 0.435804
90 0.438321
91 0.44173
92 0.435201
93 0.426732
94 0.444129
95 0.533713
96 0.718105
97 0.47613
98 1.04183
99 1.22582
100 1.55849
101 1.74257
102 1.92384
103 2.2495
104 2.52588
&
