# Supplementary material for: Data showing the lipid conformations and membrane binding behaviors of beta-amyloid fibrils in phase-separated cholesterol-enriched lipid domains with and without glycolipid and oxidized cholesterol from coarse-grained molecular dynamics simulations
Source: Data Brief. 2020 Apr 19;30:105496. doi: 10.1016/j.dib.2020.105496 (PMC7186522; doi:10.1016/j.dib.2020.105496)
Supplement: Supplementary file 1 [file mmc1.zip › Supplementary-Data/S17-21/Figure-S21/Figure-S21B-3GM-ABC-3.agr]

# Grace project file
#
@version 50125
@page size 792, 612
@page scroll 5%
@page inout 5%
@link page off
@map font 0 to "Times-Roman", "Times-Roman"
@map font 1 to "Times-Italic", "Times-Italic"
@map font 2 to "Times-Bold", "Times-Bold"
@map font 3 to "Times-BoldItalic", "Times-BoldItalic"
@map font 4 to "Helvetica", "Helvetica"
@map font 5 to "Helvetica-Oblique", "Helvetica-Oblique"
@map font 6 to "Helvetica-Bold", "Helvetica-Bold"
@map font 7 to "Helvetica-BoldOblique", "Helvetica-BoldOblique"
@map font 8 to "Courier", "Courier"
@map font 9 to "Courier-Oblique", "Courier-Oblique"
@map font 10 to "Courier-Bold", "Courier-Bold"
@map font 11 to "Courier-BoldOblique", "Courier-BoldOblique"
@map font 12 to "Symbol", "Symbol"
@map font 13 to "ZapfDingbats", "ZapfDingbats"
@map color 0 to (255, 255, 255), "white"
@map color 1 to (0, 0, 0), "black"
@map color 2 to (255, 0, 0), "red"
@map color 3 to (0, 255, 0), "green"
@map color 4 to (0, 0, 255), "blue"
@map color 5 to (255, 255, 0), "yellow"
@map color 6 to (188, 143, 143), "brown"
@map color 7 to (220, 220, 220), "grey"
@map color 8 to (148, 0, 211), "violet"
@map color 9 to (0, 255, 255), "cyan"
@map color 10 to (255, 0, 255), "magenta"
@map color 11 to (255, 165, 0), "orange"
@map color 12 to (114, 33, 188), "indigo"
@map color 13 to (103, 7, 72), "maroon"
@map color 14 to (64, 224, 208), "turquoise"
@map color 15 to (0, 139, 0), "green4"
@reference date 0
@date wrap off
@date wrap year 1950
@default linewidth 1.0
@default linestyle 1
@default color 1
@default pattern 1
@default font 0
@default char size 1.000000
@default symbol size 1.000000
@default sformat "%.8g"
@background color 0
@page background fill on
@timestamp off
@timestamp 0.03, 0.03
@timestamp color 1
@timestamp rot 0
@timestamp font 0
@timestamp char size 1.000000
@timestamp def "Tue Dec 12 14:47:23 2017"
@r0 off
@link r0 to g0
@r0 type above
@r0 linestyle 1
@r0 linewidth 1.0
@r0 color 1
@r0 line 0, 0, 0, 0
@r1 off
@link r1 to g0
@r1 type above
@r1 linestyle 1
@r1 linewidth 1.0
@r1 color 1
@r1 line 0, 0, 0, 0
@r2 off
@link r2 to g0
@r2 type above
@r2 linestyle 1
@r2 linewidth 1.0
@r2 color 1
@r2 line 0, 0, 0, 0
@r3 off
@link r3 to g0
@r3 type above
@r3 linestyle 1
@r3 linewidth 1.0
@r3 color 1
@r3 line 0, 0, 0, 0
@r4 off
@link r4 to g0
@r4 type above
@r4 linestyle 1
@r4 linewidth 1.0
@r4 color 1
@r4 line 0, 0, 0, 0
@g0 on
@g0 hidden false
@g0 type XY
@g0 stacked false
@g0 bar hgap 0.000000
@g0 fixedpoint off
@g0 fixedpoint type 0
@g0 fixedpoint xy 0.000000, 0.000000
@g0 fixedpoint format general general
@g0 fixedpoint prec 6, 6
@with g0
@    world 0, 0, 20, 6
@    stack world 0, 0, 0, 0
@    znorm 1
@    view 0.100000, 0.720000, 0.800000, 0.950000
@    title ""
@    title font 0
@    title size 1.500000
@    title color 1
@    subtitle ""
@    subtitle font 0
@    subtitle size 1.000000
@    subtitle color 1
@    xaxes scale Normal
@    yaxes scale Normal
@    xaxes invert off
@    yaxes invert off
@    xaxis  on
@    xaxis  type zero false
@    xaxis  offset 0.000000 , 0.000000
@    xaxis  bar on
@    xaxis  bar color 1
@    xaxis  bar linestyle 1
@    xaxis  bar linewidth 1.0
@    xaxis  label "Time (\xm\0s)"
@    xaxis  label layout para
@    xaxis  label place auto
@    xaxis  label char size 0.900000
@    xaxis  label font 0
@    xaxis  label color 1
@    xaxis  label place normal
@    xaxis  tick on
@    xaxis  tick major 5
@    xaxis  tick minor ticks 4
@    xaxis  tick default 6
@    xaxis  tick place rounded true
@    xaxis  tick in
@    xaxis  tick major size 1.000000
@    xaxis  tick major color 1
@    xaxis  tick major linewidth 1.0
@    xaxis  tick major linestyle 1
@    xaxis  tick major grid off
@    xaxis  tick minor color 1
@    xaxis  tick minor linewidth 1.0
@    xaxis  tick minor linestyle 1
@    xaxis  tick minor grid off
@    xaxis  tick minor size 0.500000
@    xaxis  ticklabel on
@    xaxis  ticklabel format general
@    xaxis  ticklabel prec 5
@    xaxis  ticklabel formula ""
@    xaxis  ticklabel append ""
@    xaxis  ticklabel prepend ""
@    xaxis  ticklabel angle 0
@    xaxis  ticklabel skip 0
@    xaxis  ticklabel stagger 0
@    xaxis  ticklabel place normal
@    xaxis  ticklabel offset auto
@    xaxis  ticklabel offset 0.000000 , 0.010000
@    xaxis  ticklabel start type auto
@    xaxis  ticklabel start 0.000000
@    xaxis  ticklabel stop type auto
@    xaxis  ticklabel stop 0.000000
@    xaxis  ticklabel char size 0.800000
@    xaxis  ticklabel font 0
@    xaxis  ticklabel color 1
@    xaxis  tick place both
@    xaxis  tick spec type none
@    yaxis  on
@    yaxis  type zero false
@    yaxis  offset 0.000000 , 0.000000
@    yaxis  bar on
@    yaxis  bar color 1
@    yaxis  bar linestyle 1
@    yaxis  bar linewidth 1.0
@    yaxis  label "Minimum  Distance (nm)"
@    yaxis  label layout para
@    yaxis  label place auto
@    yaxis  label char size 0.900000
@    yaxis  label font 0
@    yaxis  label color 1
@    yaxis  label place normal
@    yaxis  tick on
@    yaxis  tick major 1
@    yaxis  tick minor ticks 1
@    yaxis  tick default 6
@    yaxis  tick place rounded true
@    yaxis  tick in
@    yaxis  tick major size 1.000000
@    yaxis  tick major color 1
@    yaxis  tick major linewidth 1.0
@    yaxis  tick major linestyle 1
@    yaxis  tick major grid off
@    yaxis  tick minor color 1
@    yaxis  tick minor linewidth 1.0
@    yaxis  tick minor linestyle 1
@    yaxis  tick minor grid off
@    yaxis  tick minor size 0.500000
@    yaxis  ticklabel on
@    yaxis  ticklabel format general
@    yaxis  ticklabel prec 5
@    yaxis  ticklabel formula ""
@    yaxis  ticklabel append ""
@    yaxis  ticklabel prepend ""
@    yaxis  ticklabel angle 0
@    yaxis  ticklabel skip 0
@    yaxis  ticklabel stagger 0
@    yaxis  ticklabel place normal
@    yaxis  ticklabel offset auto
@    yaxis  ticklabel offset 0.000000 , 0.010000
@    yaxis  ticklabel start type auto
@    yaxis  ticklabel start 0.000000
@    yaxis  ticklabel stop type auto
@    yaxis  ticklabel stop 0.000000
@    yaxis  ticklabel char size 0.800000
@    yaxis  ticklabel font 0
@    yaxis  ticklabel color 1
@    yaxis  tick place both
@    yaxis  tick spec type none
@    altxaxis  off
@    altyaxis  off
@    legend on
@    legend loctype view
@    legend 0.82, 0.93
@    legend box color 1
@    legend box pattern 0
@    legend box linewidth 1.0
@    legend box linestyle 0
@    legend box fill color 0
@    legend box fill pattern 0
@    legend font 0
@    legend char size 1.000000
@    legend color 1
@    legend length 2
@    legend vgap 1
@    legend hgap 1
@    legend invert false
@    frame type 0
@    frame linestyle 1
@    frame linewidth 1.0
@    frame color 1
@    frame pattern 1
@    frame background color 0
@    frame background pattern 0
@    s0 hidden false
@    s0 type xy
@    s0 symbol 0
@    s0 symbol size 1.000000
@    s0 symbol color 3
@    s0 symbol pattern 1
@    s0 symbol fill color 3
@    s0 symbol fill pattern 0
@    s0 symbol linewidth 1.0
@    s0 symbol linestyle 1
@    s0 symbol char 65
@    s0 symbol char font 0
@    s0 symbol skip 0
@    s0 line type 1
@    s0 line linestyle 1
@    s0 line linewidth 1.0
@    s0 line color 3
@    s0 line pattern 1
@    s0 baseline type 0
@    s0 baseline off
@    s0 dropline off
@    s0 fill type 0
@    s0 fill rule 0
@    s0 fill color 3
@    s0 fill pattern 1
@    s0 avalue off
@    s0 avalue type 2
@    s0 avalue char size 1.000000
@    s0 avalue font 0
@    s0 avalue color 1
@    s0 avalue rot 0
@    s0 avalue format general
@    s0 avalue prec 3
@    s0 avalue prepend ""
@    s0 avalue append ""
@    s0 avalue offset 0.000000 , 0.000000
@    s0 errorbar on
@    s0 errorbar place both
@    s0 errorbar color 3
@    s0 errorbar pattern 1
@    s0 errorbar size 1.000000
@    s0 errorbar linewidth 1.0
@    s0 errorbar linestyle 1
@    s0 errorbar riser linewidth 1.0
@    s0 errorbar riser linestyle 1
@    s0 errorbar riser clip off
@    s0 errorbar riser clip length 0.100000
@    s0 comment "/Users/KCheng/Desktop/cg_small_water_run/md-run-lonestar/namchi-04-26-2014/g-mind/1md-1.0nm-results/DPP-mind-.xvg"
@    s0 legend  "Protein-DPPC"
@    s1 hidden false
@    s1 type xy
@    s1 symbol 0
@    s1 symbol size 1.000000
@    s1 symbol color 11
@    s1 symbol pattern 1
@    s1 symbol fill color 11
@    s1 symbol fill pattern 0
@    s1 symbol linewidth 1.0
@    s1 symbol linestyle 1
@    s1 symbol char 65
@    s1 symbol char font 0
@    s1 symbol skip 0
@    s1 line type 1
@    s1 line linestyle 1
@    s1 line linewidth 1.0
@    s1 line color 11
@    s1 line pattern 1
@    s1 baseline type 0
@    s1 baseline off
@    s1 dropline off
@    s1 fill type 0
@    s1 fill rule 0
@    s1 fill color 11
@    s1 fill pattern 1
@    s1 avalue off
@    s1 avalue type 2
@    s1 avalue char size 1.000000
@    s1 avalue font 0
@    s1 avalue color 1
@    s1 avalue rot 0
@    s1 avalue format general
@    s1 avalue prec 3
@    s1 avalue prepend ""
@    s1 avalue append ""
@    s1 avalue offset 0.000000 , 0.000000
@    s1 errorbar on
@    s1 errorbar place both
@    s1 errorbar color 11
@    s1 errorbar pattern 1
@    s1 errorbar size 1.000000
@    s1 errorbar linewidth 1.0
@    s1 errorbar linestyle 1
@    s1 errorbar riser linewidth 1.0
@    s1 errorbar riser linestyle 1
@    s1 errorbar riser clip off
@    s1 errorbar riser clip length 0.100000
@    s1 comment "/Users/KCheng/Desktop/cg_small_water_run/md-run-lonestar/namchi-04-26-2014/g-mind/1md-1.0nm-results/DUP-mind-.xvg"
@    s1 legend  "Protein-DUPC"
@    s2 hidden false
@    s2 type xy
@    s2 symbol 0
@    s2 symbol size 1.000000
@    s2 symbol color 1
@    s2 symbol pattern 1
@    s2 symbol fill color 1
@    s2 symbol fill pattern 0
@    s2 symbol linewidth 1.0
@    s2 symbol linestyle 1
@    s2 symbol char 65
@    s2 symbol char font 0
@    s2 symbol skip 0
@    s2 line type 1
@    s2 line linestyle 1
@    s2 line linewidth 1.0
@    s2 line color 1
@    s2 line pattern 1
@    s2 baseline type 0
@    s2 baseline off
@    s2 dropline off
@    s2 fill type 0
@    s2 fill rule 0
@    s2 fill color 1
@    s2 fill pattern 1
@    s2 avalue off
@    s2 avalue type 2
@    s2 avalue char size 1.000000
@    s2 avalue font 0
@    s2 avalue color 1
@    s2 avalue rot 0
@    s2 avalue format general
@    s2 avalue prec 3
@    s2 avalue prepend ""
@    s2 avalue append ""
@    s2 avalue offset 0.000000 , 0.000000
@    s2 errorbar on
@    s2 errorbar place both
@    s2 errorbar color 1
@    s2 errorbar pattern 1
@    s2 errorbar size 1.000000
@    s2 errorbar linewidth 1.0
@    s2 errorbar linestyle 1
@    s2 errorbar riser linewidth 1.0
@    s2 errorbar riser linestyle 1
@    s2 errorbar riser clip off
@    s2 errorbar riser clip length 0.100000
@    s2 comment "/Users/KCheng/Desktop/cg_small_water_run/md-run-lonestar/namchi-04-26-2014/g-mind/1md-1.0nm-results/CHO-mind-.xvg"
@    s2 legend  "Protein-CHOL"
@    s3 hidden false
@    s3 type xy
@    s3 symbol 0
@    s3 symbol size 1.000000
@    s3 symbol color 4
@    s3 symbol pattern 1
@    s3 symbol fill color 4
@    s3 symbol fill pattern 0
@    s3 symbol linewidth 1.0
@    s3 symbol linestyle 1
@    s3 symbol char 65
@    s3 symbol char font 0
@    s3 symbol skip 0
@    s3 line type 1
@    s3 line linestyle 1
@    s3 line linewidth 1.0
@    s3 line color 4
@    s3 line pattern 1
@    s3 baseline type 0
@    s3 baseline off
@    s3 dropline off
@    s3 fill type 0
@    s3 fill rule 0
@    s3 fill color 1
@    s3 fill pattern 1
@    s3 avalue off
@    s3 avalue type 2
@    s3 avalue char size 1.000000
@    s3 avalue font 0
@    s3 avalue color 1
@    s3 avalue rot 0
@    s3 avalue format general
@    s3 avalue prec 3
@    s3 avalue prepend ""
@    s3 avalue append ""
@    s3 avalue offset 0.000000 , 0.000000
@    s3 errorbar on
@    s3 errorbar place both
@    s3 errorbar color 4
@    s3 errorbar pattern 1
@    s3 errorbar size 1.000000
@    s3 errorbar linewidth 1.0
@    s3 errorbar linestyle 1
@    s3 errorbar riser linewidth 1.0
@    s3 errorbar riser linestyle 1
@    s3 errorbar riser clip off
@    s3 errorbar riser clip length 0.100000
@    s3 comment "/Volumes/Samsung_1TB/analysis-gmx-raft/g-mind-1nm/3GM-AB/GM1-mind-.xvg"
@    s3 legend  ""
@g1 on
@g1 hidden false
@g1 type XY
@g1 stacked false
@g1 bar hgap 0.000000
@g1 fixedpoint off
@g1 fixedpoint type 0
@g1 fixedpoint xy 0.000000, 0.000000
@g1 fixedpoint format general general
@g1 fixedpoint prec 6, 6
@with g1
@    world 0, 0, 20, 20000
@    stack world 0, 0, 0, 0
@    znorm 1
@    view 0.100000, 0.410000, 0.800000, 0.640000
@    title ""
@    title font 0
@    title size 1.500000
@    title color 1
@    subtitle ""
@    subtitle font 0
@    subtitle size 1.000000
@    subtitle color 1
@    xaxes scale Normal
@    yaxes scale Normal
@    xaxes invert off
@    yaxes invert off
@    xaxis  on
@    xaxis  type zero false
@    xaxis  offset 0.000000 , 0.000000
@    xaxis  bar on
@    xaxis  bar color 1
@    xaxis  bar linestyle 1
@    xaxis  bar linewidth 1.0
@    xaxis  label "Time (\xm\0s)"
@    xaxis  label layout para
@    xaxis  label place auto
@    xaxis  label char size 0.900000
@    xaxis  label font 0
@    xaxis  label color 1
@    xaxis  label place normal
@    xaxis  tick on
@    xaxis  tick major 5
@    xaxis  tick minor ticks 4
@    xaxis  tick default 6
@    xaxis  tick place rounded true
@    xaxis  tick in
@    xaxis  tick major size 1.000000
@    xaxis  tick major color 1
@    xaxis  tick major linewidth 1.0
@    xaxis  tick major linestyle 1
@    xaxis  tick major grid off
@    xaxis  tick minor color 1
@    xaxis  tick minor linewidth 1.0
@    xaxis  tick minor linestyle 1
@    xaxis  tick minor grid off
@    xaxis  tick minor size 0.500000
@    xaxis  ticklabel on
@    xaxis  ticklabel format general
@    xaxis  ticklabel prec 5
@    xaxis  ticklabel formula ""
@    xaxis  ticklabel append ""
@    xaxis  ticklabel prepend ""
@    xaxis  ticklabel angle 0
@    xaxis  ticklabel skip 0
@    xaxis  ticklabel stagger 0
@    xaxis  ticklabel place normal
@    xaxis  ticklabel offset auto
@    xaxis  ticklabel offset 0.000000 , 0.010000
@    xaxis  ticklabel start type auto
@    xaxis  ticklabel start 0.000000
@    xaxis  ticklabel stop type auto
@    xaxis  ticklabel stop 0.000000
@    xaxis  ticklabel char size 0.800000
@    xaxis  ticklabel font 0
@    xaxis  ticklabel color 1
@    xaxis  tick place both
@    xaxis  tick spec type none
@    yaxis  on
@    yaxis  type zero false
@    yaxis  offset 0.000000 , 0.000000
@    yaxis  bar on
@    yaxis  bar color 1
@    yaxis  bar linestyle 1
@    yaxis  bar linewidth 1.0
@    yaxis  label "Number of Contacts (< 2 nm)"
@    yaxis  label layout para
@    yaxis  label place auto
@    yaxis  label char size 0.900000
@    yaxis  label font 0
@    yaxis  label color 1
@    yaxis  label place normal
@    yaxis  tick on
@    yaxis  tick major 5000
@    yaxis  tick minor ticks 1
@    yaxis  tick default 6
@    yaxis  tick place rounded true
@    yaxis  tick in
@    yaxis  tick major size 1.000000
@    yaxis  tick major color 1
@    yaxis  tick major linewidth 1.0
@    yaxis  tick major linestyle 1
@    yaxis  tick major grid off
@    yaxis  tick minor color 1
@    yaxis  tick minor linewidth 1.0
@    yaxis  tick minor linestyle 1
@    yaxis  tick minor grid off
@    yaxis  tick minor size 0.500000
@    yaxis  ticklabel on
@    yaxis  ticklabel format general
@    yaxis  ticklabel prec 5
@    yaxis  ticklabel formula ""
@    yaxis  ticklabel append ""
@    yaxis  ticklabel prepend ""
@    yaxis  ticklabel angle 0
@    yaxis  ticklabel skip 0
@    yaxis  ticklabel stagger 0
@    yaxis  ticklabel place normal
@    yaxis  ticklabel offset auto
@    yaxis  ticklabel offset 0.000000 , 0.010000
@    yaxis  ticklabel start type auto
@    yaxis  ticklabel start 0.000000
@    yaxis  ticklabel stop type auto
@    yaxis  ticklabel stop 0.000000
@    yaxis  ticklabel char size 0.800000
@    yaxis  ticklabel font 0
@    yaxis  ticklabel color 1
@    yaxis  tick place both
@    yaxis  tick spec type none
@    altxaxis  off
@    altyaxis  off
@    legend on
@    legend loctype view
@    legend 0.78, 0.8
@    legend box color 1
@    legend box pattern 1
@    legend box linewidth 1.0
@    legend box linestyle 1
@    legend box fill color 0
@    legend box fill pattern 1
@    legend font 0
@    legend char size 1.000000
@    legend color 1
@    legend length 2
@    legend vgap 1
@    legend hgap 1
@    legend invert false
@    frame type 0
@    frame linestyle 1
@    frame linewidth 1.0
@    frame color 1
@    frame pattern 1
@    frame background color 0
@    frame background pattern 0
@    s0 hidden false
@    s0 type xy
@    s0 symbol 0
@    s0 symbol size 1.000000
@    s0 symbol color 3
@    s0 symbol pattern 1
@    s0 symbol fill color 3
@    s0 symbol fill pattern 0
@    s0 symbol linewidth 1.0
@    s0 symbol linestyle 1
@    s0 symbol char 65
@    s0 symbol char font 0
@    s0 symbol skip 0
@    s0 line type 1
@    s0 line linestyle 1
@    s0 line linewidth 1.0
@    s0 line color 3
@    s0 line pattern 1
@    s0 baseline type 0
@    s0 baseline off
@    s0 dropline off
@    s0 fill type 0
@    s0 fill rule 0
@    s0 fill color 1
@    s0 fill pattern 1
@    s0 avalue off
@    s0 avalue type 2
@    s0 avalue char size 1.000000
@    s0 avalue font 0
@    s0 avalue color 1
@    s0 avalue rot 0
@    s0 avalue format general
@    s0 avalue prec 3
@    s0 avalue prepend ""
@    s0 avalue append ""
@    s0 avalue offset 0.000000 , 0.000000
@    s0 errorbar on
@    s0 errorbar place both
@    s0 errorbar color 3
@    s0 errorbar pattern 1
@    s0 errorbar size 1.000000
@    s0 errorbar linewidth 1.0
@    s0 errorbar linestyle 1
@    s0 errorbar riser linewidth 1.0
@    s0 errorbar riser linestyle 1
@    s0 errorbar riser clip off
@    s0 errorbar riser clip length 0.100000
@    s0 comment "/Users/KCheng/Desktop/cg_small_water_run/md-run-lonestar/namchi-04-26-2014/g-mind/1md-1.0nm-results/DPP-numcont-.xvg"
@    s0 legend  ""
@    s1 hidden false
@    s1 type xy
@    s1 symbol 0
@    s1 symbol size 1.000000
@    s1 symbol color 11
@    s1 symbol pattern 1
@    s1 symbol fill color 11
@    s1 symbol fill pattern 0
@    s1 symbol linewidth 1.0
@    s1 symbol linestyle 1
@    s1 symbol char 65
@    s1 symbol char font 0
@    s1 symbol skip 0
@    s1 line type 1
@    s1 line linestyle 1
@    s1 line linewidth 1.0
@    s1 line color 11
@    s1 line pattern 1
@    s1 baseline type 0
@    s1 baseline off
@    s1 dropline off
@    s1 fill type 0
@    s1 fill rule 0
@    s1 fill color 1
@    s1 fill pattern 1
@    s1 avalue off
@    s1 avalue type 2
@    s1 avalue char size 1.000000
@    s1 avalue font 0
@    s1 avalue color 1
@    s1 avalue rot 0
@    s1 avalue format general
@    s1 avalue prec 3
@    s1 avalue prepend ""
@    s1 avalue append ""
@    s1 avalue offset 0.000000 , 0.000000
@    s1 errorbar on
@    s1 errorbar place both
@    s1 errorbar color 11
@    s1 errorbar pattern 1
@    s1 errorbar size 1.000000
@    s1 errorbar linewidth 1.0
@    s1 errorbar linestyle 1
@    s1 errorbar riser linewidth 1.0
@    s1 errorbar riser linestyle 1
@    s1 errorbar riser clip off
@    s1 errorbar riser clip length 0.100000
@    s1 comment "/Users/KCheng/Desktop/cg_small_water_run/md-run-lonestar/namchi-04-26-2014/g-mind/1md-1.0nm-results/DUP-numcont-.xvg"
@    s1 legend  ""
@    s2 hidden false
@    s2 type xy
@    s2 symbol 0
@    s2 symbol size 1.000000
@    s2 symbol color 1
@    s2 symbol pattern 1
@    s2 symbol fill color 1
@    s2 symbol fill pattern 0
@    s2 symbol linewidth 1.0
@    s2 symbol linestyle 1
@    s2 symbol char 65
@    s2 symbol char font 0
@    s2 symbol skip 0
@    s2 line type 1
@    s2 line linestyle 1
@    s2 line linewidth 1.0
@    s2 line color 1
@    s2 line pattern 1
@    s2 baseline type 0
@    s2 baseline off
@    s2 dropline off
@    s2 fill type 0
@    s2 fill rule 0
@    s2 fill color 1
@    s2 fill pattern 1
@    s2 avalue off
@    s2 avalue type 2
@    s2 avalue char size 1.000000
@    s2 avalue font 0
@    s2 avalue color 1
@    s2 avalue rot 0
@    s2 avalue format general
@    s2 avalue prec 3
@    s2 avalue prepend ""
@    s2 avalue append ""
@    s2 avalue offset 0.000000 , 0.000000
@    s2 errorbar on
@    s2 errorbar place both
@    s2 errorbar color 1
@    s2 errorbar pattern 1
@    s2 errorbar size 1.000000
@    s2 errorbar linewidth 1.0
@    s2 errorbar linestyle 1
@    s2 errorbar riser linewidth 1.0
@    s2 errorbar riser linestyle 1
@    s2 errorbar riser clip off
@    s2 errorbar riser clip length 0.100000
@    s2 comment "/Users/KCheng/Desktop/cg_small_water_run/md-run-lonestar/namchi-04-26-2014/g-mind/1md-1.0nm-results/CHO-numcont-.xvg"
@    s2 legend  ""
@    s3 hidden false
@    s3 type xy
@    s3 symbol 0
@    s3 symbol size 1.000000
@    s3 symbol color 4
@    s3 symbol pattern 1
@    s3 symbol fill color 4
@    s3 symbol fill pattern 0
@    s3 symbol linewidth 1.0
@    s3 symbol linestyle 1
@    s3 symbol char 65
@    s3 symbol char font 0
@    s3 symbol skip 0
@    s3 line type 1
@    s3 line linestyle 1
@    s3 line linewidth 1.0
@    s3 line color 4
@    s3 line pattern 1
@    s3 baseline type 0
@    s3 baseline off
@    s3 dropline off
@    s3 fill type 0
@    s3 fill rule 0
@    s3 fill color 1
@    s3 fill pattern 1
@    s3 avalue off
@    s3 avalue type 2
@    s3 avalue char size 1.000000
@    s3 avalue font 0
@    s3 avalue color 1
@    s3 avalue rot 0
@    s3 avalue format general
@    s3 avalue prec 3
@    s3 avalue prepend ""
@    s3 avalue append ""
@    s3 avalue offset 0.000000 , 0.000000
@    s3 errorbar on
@    s3 errorbar place both
@    s3 errorbar color 4
@    s3 errorbar pattern 1
@    s3 errorbar size 1.000000
@    s3 errorbar linewidth 1.0
@    s3 errorbar linestyle 1
@    s3 errorbar riser linewidth 1.0
@    s3 errorbar riser linestyle 1
@    s3 errorbar riser clip off
@    s3 errorbar riser clip length 0.100000
@    s3 comment "/Volumes/Samsung_1TB/analysis-gmx-raft/g-mind-1nm/3GM-AB/GM1-numcont-.xvg"
@    s3 legend  ""
@g2 on
@g2 hidden false
@g2 type XY
@g2 stacked false
@g2 bar hgap 0.000000
@g2 fixedpoint off
@g2 fixedpoint type 0
@g2 fixedpoint xy 0.000000, 0.000000
@g2 fixedpoint format general general
@g2 fixedpoint prec 6, 6
@with g2
@    world 0, 0, 130, 1
@    stack world 0, 0, 0, 0
@    znorm 1
@    view 0.100000, 0.100000, 0.800000, 0.330000
@    title ""
@    title font 0
@    title size 1.500000
@    title color 1
@    subtitle ""
@    subtitle font 0
@    subtitle size 1.000000
@    subtitle color 1
@    xaxes scale Normal
@    yaxes scale Normal
@    xaxes invert off
@    yaxes invert off
@    xaxis  on
@    xaxis  type zero false
@    xaxis  offset 0.000000 , 0.000000
@    xaxis  bar on
@    xaxis  bar color 1
@    xaxis  bar linestyle 1
@    xaxis  bar linewidth 1.0
@    xaxis  label "Residue (#)"
@    xaxis  label layout para
@    xaxis  label place auto
@    xaxis  label char size 0.900000
@    xaxis  label font 0
@    xaxis  label color 1
@    xaxis  label place normal
@    xaxis  tick on
@    xaxis  tick major 26
@    xaxis  tick minor ticks 1
@    xaxis  tick default 6
@    xaxis  tick place rounded true
@    xaxis  tick in
@    xaxis  tick major size 1.000000
@    xaxis  tick major color 1
@    xaxis  tick major linewidth 1.0
@    xaxis  tick major linestyle 1
@    xaxis  tick major grid off
@    xaxis  tick minor color 1
@    xaxis  tick minor linewidth 1.0
@    xaxis  tick minor linestyle 1
@    xaxis  tick minor grid off
@    xaxis  tick minor size 0.500000
@    xaxis  ticklabel on
@    xaxis  ticklabel format general
@    xaxis  ticklabel prec 5
@    xaxis  ticklabel formula ""
@    xaxis  ticklabel append ""
@    xaxis  ticklabel prepend ""
@    xaxis  ticklabel angle 0
@    xaxis  ticklabel skip 0
@    xaxis  ticklabel stagger 0
@    xaxis  ticklabel place normal
@    xaxis  ticklabel offset auto
@    xaxis  ticklabel offset 0.000000 , 0.010000
@    xaxis  ticklabel start type auto
@    xaxis  ticklabel start 0.000000
@    xaxis  ticklabel stop type auto
@    xaxis  ticklabel stop 0.000000
@    xaxis  ticklabel char size 0.800000
@    xaxis  ticklabel font 0
@    xaxis  ticklabel color 1
@    xaxis  tick place both
@    xaxis  tick spec type none
@    yaxis  on
@    yaxis  type zero false
@    yaxis  offset 0.000000 , 0.000000
@    yaxis  bar on
@    yaxis  bar color 1
@    yaxis  bar linestyle 1
@    yaxis  bar linewidth 1.0
@    yaxis  label "Minimum Distance (nm)"
@    yaxis  label layout para
@    yaxis  label place auto
@    yaxis  label char size 0.900000
@    yaxis  label font 0
@    yaxis  label color 1
@    yaxis  label place normal
@    yaxis  tick on
@    yaxis  tick major 0.2
@    yaxis  tick minor ticks 1
@    yaxis  tick default 6
@    yaxis  tick place rounded true
@    yaxis  tick in
@    yaxis  tick major size 1.000000
@    yaxis  tick major color 1
@    yaxis  tick major linewidth 1.0
@    yaxis  tick major linestyle 1
@    yaxis  tick major grid off
@    yaxis  tick minor color 1
@    yaxis  tick minor linewidth 1.0
@    yaxis  tick minor linestyle 1
@    yaxis  tick minor grid off
@    yaxis  tick minor size 0.500000
@    yaxis  ticklabel on
@    yaxis  ticklabel format general
@    yaxis  ticklabel prec 5
@    yaxis  ticklabel formula ""
@    yaxis  ticklabel append ""
@    yaxis  ticklabel prepend ""
@    yaxis  ticklabel angle 0
@    yaxis  ticklabel skip 0
@    yaxis  ticklabel stagger 0
@    yaxis  ticklabel place normal
@    yaxis  ticklabel offset auto
@    yaxis  ticklabel offset 0.000000 , 0.010000
@    yaxis  ticklabel start type auto
@    yaxis  ticklabel start 0.000000
@    yaxis  ticklabel stop type auto
@    yaxis  ticklabel stop 0.000000
@    yaxis  ticklabel char size 0.800000
@    yaxis  ticklabel font 0
@    yaxis  ticklabel color 1
@    yaxis  tick place both
@    yaxis  tick spec type none
@    altxaxis  off
@    altyaxis  off
@    legend on
@    legend loctype view
@    legend 0.78, 0.8
@    legend box color 1
@    legend box pattern 1
@    legend box linewidth 1.0
@    legend box linestyle 1
@    legend box fill color 0
@    legend box fill pattern 1
@    legend font 0
@    legend char size 1.000000
@    legend color 1
@    legend length 2
@    legend vgap 1
@    legend hgap 1
@    legend invert false
@    frame type 0
@    frame linestyle 1
@    frame linewidth 1.0
@    frame color 1
@    frame pattern 1
@    frame background color 0
@    frame background pattern 0
@    s0 hidden false
@    s0 type xy
@    s0 symbol 0
@    s0 symbol size 1.000000
@    s0 symbol color 3
@    s0 symbol pattern 1
@    s0 symbol fill color 3
@    s0 symbol fill pattern 0
@    s0 symbol linewidth 1.0
@    s0 symbol linestyle 1
@    s0 symbol char 65
@    s0 symbol char font 0
@    s0 symbol skip 0
@    s0 line type 1
@    s0 line linestyle 1
@    s0 line linewidth 1.0
@    s0 line color 3
@    s0 line pattern 1
@    s0 baseline type 0
@    s0 baseline off
@    s0 dropline off
@    s0 fill type 0
@    s0 fill rule 0
@    s0 fill color 1
@    s0 fill pattern 1
@    s0 avalue off
@    s0 avalue type 2
@    s0 avalue char size 1.000000
@    s0 avalue font 0
@    s0 avalue color 1
@    s0 avalue rot 0
@    s0 avalue format general
@    s0 avalue prec 3
@    s0 avalue prepend ""
@    s0 avalue append ""
@    s0 avalue offset 0.000000 , 0.000000
@    s0 errorbar on
@    s0 errorbar place both
@    s0 errorbar color 3
@    s0 errorbar pattern 1
@    s0 errorbar size 1.000000
@    s0 errorbar linewidth 1.0
@    s0 errorbar linestyle 1
@    s0 errorbar riser linewidth 1.0
@    s0 errorbar riser linestyle 1
@    s0 errorbar riser clip off
@    s0 errorbar riser clip length 0.100000
@    s0 comment "/Users/KCheng/Desktop/cg_small_water_run/md-run-lonestar/namchi-04-26-2014/g-mind/1md-1.0nm-results/DPP-res-.xvg"
@    s0 legend  ""
@    s1 hidden false
@    s1 type xy
@    s1 symbol 0
@    s1 symbol size 1.000000
@    s1 symbol color 11
@    s1 symbol pattern 1
@    s1 symbol fill color 11
@    s1 symbol fill pattern 0
@    s1 symbol linewidth 1.0
@    s1 symbol linestyle 1
@    s1 symbol char 65
@    s1 symbol char font 0
@    s1 symbol skip 0
@    s1 line type 1
@    s1 line linestyle 1
@    s1 line linewidth 1.0
@    s1 line color 11
@    s1 line pattern 1
@    s1 baseline type 0
@    s1 baseline off
@    s1 dropline off
@    s1 fill type 0
@    s1 fill rule 0
@    s1 fill color 1
@    s1 fill pattern 1
@    s1 avalue off
@    s1 avalue type 2
@    s1 avalue char size 1.000000
@    s1 avalue font 0
@    s1 avalue color 1
@    s1 avalue rot 0
@    s1 avalue format general
@    s1 avalue prec 3
@    s1 avalue prepend ""
@    s1 avalue append ""
@    s1 avalue offset 0.000000 , 0.000000
@    s1 errorbar on
@    s1 errorbar place both
@    s1 errorbar color 11
@    s1 errorbar pattern 1
@    s1 errorbar size 1.000000
@    s1 errorbar linewidth 1.0
@    s1 errorbar linestyle 1
@    s1 errorbar riser linewidth 1.0
@    s1 errorbar riser linestyle 1
@    s1 errorbar riser clip off
@    s1 errorbar riser clip length 0.100000
@    s1 comment "/Users/KCheng/Desktop/cg_small_water_run/md-run-lonestar/namchi-04-26-2014/g-mind/1md-1.0nm-results/DUP-res-.xvg"
@    s1 legend  ""
@    s2 hidden false
@    s2 type xy
@    s2 symbol 0
@    s2 symbol size 1.000000
@    s2 symbol color 1
@    s2 symbol pattern 1
@    s2 symbol fill color 1
@    s2 symbol fill pattern 0
@    s2 symbol linewidth 1.0
@    s2 symbol linestyle 1
@    s2 symbol char 65
@    s2 symbol char font 0
@    s2 symbol skip 0
@    s2 line type 1
@    s2 line linestyle 1
@    s2 line linewidth 1.0
@    s2 line color 1
@    s2 line pattern 1
@    s2 baseline type 0
@    s2 baseline off
@    s2 dropline off
@    s2 fill type 0
@    s2 fill rule 0
@    s2 fill color 1
@    s2 fill pattern 1
@    s2 avalue off
@    s2 avalue type 2
@    s2 avalue char size 1.000000
@    s2 avalue font 0
@    s2 avalue color 1
@    s2 avalue rot 0
@    s2 avalue format general
@    s2 avalue prec 3
@    s2 avalue prepend ""
@    s2 avalue append ""
@    s2 avalue offset 0.000000 , 0.000000
@    s2 errorbar on
@    s2 errorbar place both
@    s2 errorbar color 1
@    s2 errorbar pattern 1
@    s2 errorbar size 1.000000
@    s2 errorbar linewidth 1.0
@    s2 errorbar linestyle 1
@    s2 errorbar riser linewidth 1.0
@    s2 errorbar riser linestyle 1
@    s2 errorbar riser clip off
@    s2 errorbar riser clip length 0.100000
@    s2 comment "/Users/KCheng/Desktop/cg_small_water_run/md-run-lonestar/namchi-04-26-2014/g-mind/1md-1.0nm-results/CHO-res-.xvg"
@    s2 legend  ""
@    s3 hidden false
@    s3 type xy
@    s3 symbol 0
@    s3 symbol size 1.000000
@    s3 symbol color 4
@    s3 symbol pattern 1
@    s3 symbol fill color 4
@    s3 symbol fill pattern 0
@    s3 symbol linewidth 1.0
@    s3 symbol linestyle 1
@    s3 symbol char 65
@    s3 symbol char font 0
@    s3 symbol skip 0
@    s3 line type 1
@    s3 line linestyle 1
@    s3 line linewidth 1.0
@    s3 line color 4
@    s3 line pattern 1
@    s3 baseline type 0
@    s3 baseline off
@    s3 dropline off
@    s3 fill type 0
@    s3 fill rule 0
@    s3 fill color 1
@    s3 fill pattern 1
@    s3 avalue off
@    s3 avalue type 2
@    s3 avalue char size 1.000000
@    s3 avalue font 0
@    s3 avalue color 1
@    s3 avalue rot 0
@    s3 avalue format general
@    s3 avalue prec 3
@    s3 avalue prepend ""
@    s3 avalue append ""
@    s3 avalue offset 0.000000 , 0.000000
@    s3 errorbar on
@    s3 errorbar place both
@    s3 errorbar color 4
@    s3 errorbar pattern 1
@    s3 errorbar size 1.000000
@    s3 errorbar linewidth 1.0
@    s3 errorbar linestyle 1
@    s3 errorbar riser linewidth 1.0
@    s3 errorbar riser linestyle 1
@    s3 errorbar riser clip off
@    s3 errorbar riser clip length 0.100000
@    s3 comment "/Volumes/Samsung_1TB/analysis-gmx-raft/g-mind-2nm/3GM-AB/GM1-res-15to20us.xvg"
@    s3 legend  ""
@target G0.S0
@type xy
0 0.8189322
0.02 2.813951
0.04 2.192978
0.06 0.5135667
0.08 1.313593
0.1 2.386477
0.12 1.719964
0.14 0.5867283
0.16 1.635382
0.18 2.451045
0.2 1.53178
0.22 2.198733
0.24 3.166935
0.26 0.5324706
0.28 2.206734
0.3 1.859429
0.32 1.757996
0.34 2.608702
0.36 1.84806
0.38 1.888927
0.4 0.9120989
0.42 0.9635353
0.44 0.7000178
0.46 1.800514
0.48 1.991946
0.5 0.8432377
0.52 0.47355
0.54 0.4511372
0.56 0.4518015
0.58 0.4495001
0.6 0.4530455
0.62 0.4683481
0.64 0.4762873
0.66 0.461844
0.68 0.4560978
0.7 0.4356886
0.72 0.4552197
0.74 0.471752
0.76 0.4586122
0.78 0.4537064
0.8 0.4550274
0.82 0.4681084
0.84 0.442069
0.86 0.4541748
0.88 0.4630601
0.9 0.4628984
0.92 0.4431139
0.94 0.4574386
0.96 0.4610039
0.98 0.4539
1 0.443678
1.02 0.4470463
1.04 0.455
1.06 0.4450281
1.08 0.4456453
1.1 0.4375497
1.12 0.4615735
1.14 0.4599462
1.16 0.450055
1.18 0.4261752
1.2 0.4562072
1.22 0.4510548
1.24 0.4536517
1.26 0.4543947
1.28 0.4524651
1.3 0.463331
1.32 0.4620064
1.34 0.4482467
1.36 0.4522718
1.38 0.443029
1.4 0.455796
1.42 0.4497499
1.44 0.4553568
1.46 0.4472692
1.48 0.4324639
1.5 0.4594023
1.52 0.4579856
1.54 0.4535691
1.56 0.4473821
1.58 0.4553569
1.6 0.4612485
1.62 0.4519959
1.64 0.4683213
1.66 0.4575481
1.68 0.4455054
1.7 0.4645974
1.72 0.4507215
1.74 0.4432832
1.76 0.4591568
1.78 0.4718577
1.8 0.4654302
1.82 0.4454777
1.84 0.456755
1.86 0.4633571
1.88 0.4335026
1.9 0.4455614
1.92 0.4604346
1.94 0.4566176
1.96 0.4638425
1.98 0.4530451
2 0.4549178
2.02 0.4607601
2.04 0.4538991
2.06 0.461763
2.08 0.4604614
2.1 0.4470182
2.12 0.4657249
2.14 0.4505554
2.16 0.4513865
2.18 0.4393467
2.2 0.4594831
2.22 0.4549724
2.24 0.4500559
2.26 0.4560978
2.28 0.4697605
2.3 0.4571925
2.32 0.4669579
2.34 0.4495549
2.36 0.4570558
2.38 0.4365197
2.4 0.4552744
2.42 0.4589393
2.44 0.4464303
2.46 0.4580941
2.48 0.4597281
2.5 0.4514973
2.52 0.4594833
2.54 0.443621
2.56 0.4595107
2.58 0.456508
2.6 0.4484414
2.62 0.4462628
2.64 0.4546977
2.66 0.4677071
2.68 0.4281939
2.7 0.4681343
2.72 0.4513863
2.74 0.4830109
2.76 0.4762877
2.78 0.4727313
2.8 0.4500278
2.82 0.4723611
2.84 0.4699199
2.86 0.4603801
2.88 0.4639238
2.9 0.459157
2.92 0.4617899
2.94 0.4585573
2.96 0.4558788
2.98 0.4542299
3 0.4534868
3.02 0.4599186
3.04 0.4693078
3.06 0.4568644
3.08 0.4748418
3.1 0.4589659
3.12 0.447353
3.14 0.4468223
3.16 0.4442969
3.18 0.4517746
3.2 0.4598368
3.22 0.479922
3.24 0.4403686
3.26 0.4473533
3.28 0.4710093
3.3 0.4700536
3.32 0.4620875
3.34 0.4777551
3.36 0.4563175
3.38 0.4618982
3.4 0.4522445
3.42 0.4549176
3.44 0.4554674
3.46 0.4441283
3.48 0.4568918
3.5 0.4651077
3.52 0.4765235
3.54 0.4550276
3.56 0.4506379
3.58 0.4606511
3.6 0.4548351
3.62 0.4661008
3.64 0.4674928
3.66 0.4531548
3.68 0.4650001
3.7 0.4655373
3.72 0.4465423
3.74 0.448915
3.76 0.4673865
3.78 0.4611128
3.8 0.4489151
3.82 0.4583125
3.84 0.4576025
3.86 0.4549178
3.88 0.4384065
3.9 0.4713013
3.92 0.4492773
3.94 0.4514693
3.96 0.4662082
3.98 0.4639235
4 0.4608143
4.02 0.4598645
4.04 0.4633302
4.06 0.4343105
4.08 0.4639242
4.1 0.4503333
4.12 0.439574
4.14 0.4505561
4.16 0.4566453
4.18 0.4507216
4.2 0.4618715
4.22 0.4628172
4.24 0.4686149
4.26 0.4558506
4.28 0.464274
4.3 0.464247
4.32 0.4555767
4.34 0.4667442
4.36 0.4626285
4.38 0.4423516
4.4 0.4521341
4.42 0.4563443
4.44 0.4494726
4.46 0.4669584
4.48 0.4560151
4.5 0.4341949
4.52 0.4427757
4.54 0.4515806
4.56 0.4457857
4.58 0.4462617
4.6 0.4633576
4.62 0.4583943
4.64 0.4728899
4.66 0.4595103
4.68 0.4519125
4.7 0.4561248
4.72 0.4443537
4.74 0.4579568
4.76 0.4587483
4.78 0.457001
4.8 0.4553023
4.82 0.4721495
4.84 0.4420971
4.86 0.4624389
4.88 0.4649996
4.9 0.445645
4.92 0.4378639
4.94 0.4588569
4.96 0.4524106
4.98 0.4543132
5 0.4632767
5.02 0.4650537
5.04 0.4593475
5.06 0.4638431
5.08 0.4746574
5.1 0.4478007
5.12 0.4652955
5.14 0.4597828
5.16 0.4493887
5.18 0.4640313
5.2 0.4508046
5.22 0.4519121
5.24 0.4525765
5.26 0.443424
5.28 0.4640319
5.3 0.4610855
5.32 0.4509439
5.34 0.4483579
5.36 0.4377502
5.38 0.4502495
5.4 0.4520229
5.42 0.4582851
5.44 0.4471298
5.46 0.4482191
5.48 0.4453643
5.5 0.4559055
5.52 0.4570829
5.54 0.4487202
5.56 0.4540377
5.58 0.4446907
5.6 0.4527963
5.62 0.4458141
5.64 0.4581212
5.66 0.4671449
5.68 0.4452251
5.7 0.4574387
5.72 0.4509433
5.74 0.4476046
5.76 0.4633036
5.78 0.4639771
5.8 0.4458135
5.82 0.4584211
5.84 0.4611125
5.86 0.4648925
5.88 0.4421257
5.9 0.4482742
5.92 0.4540097
5.94 0.4541199
5.96 0.4402269
5.98 0.4302903
6 0.4639508
6.02 0.4605975
6.04 0.4513859
6.06 0.4520507
6.08 0.4648921
6.1 0.464247
6.12 0.4541473
6.14 0.4467941
6.16 0.4605708
6.18 0.469308
6.2 0.4543956
6.22 0.4385775
6.24 0.4743945
6.26 0.4667173
6.28 0.4600275
6.3 0.4705848
6.32 0.452824
6.34 0.4622226
6.36 0.4596188
6.38 0.4529075
6.4 0.4638419
6.42 0.4735237
6.44 0.4758154
6.46 0.4514693
6.48 0.4784868
6.5 0.4577393
6.52 0.449055
6.54 0.4627365
6.56 0.4621963
6.58 0.4413049
6.6 0.4549721
6.62 0.4661812
6.64 0.4465707
6.66 0.4643545
6.68 0.4512763
6.7 0.4529351
6.72 0.4611671
6.74 0.44615
6.76 0.4601359
6.78 0.4504995
6.8 0.4611131
6.82 0.4580664
6.84 0.462304
6.86 0.443452
6.88 0.4428317
6.9 0.4597826
6.92 0.4550271
6.94 0.4577663
6.96 0.4633027
6.98 0.4352586
7 0.4596198
7.02 0.4402837
7.04 0.4667442
7.06 0.4568643
7.08 0.4678145
7.1 0.4544229
7.12 0.4518298
7.14 0.4478281
7.16 0.4601356
7.18 0.4623042
7.2 0.4617633
7.22 0.463924
7.24 0.4394601
7.26 0.4599187
7.28 0.4514696
7.3 0.4459543
7.32 0.4645964
7.34 0.4484693
7.36 0.4656979
7.38 0.4595922
7.4 0.4575475
7.42 0.4636268
7.44 0.4464583
7.46 0.4672793
7.48 0.4511378
7.5 0.4511371
7.52 0.4535967
7.54 0.4623314
7.56 0.4621146
7.58 0.4430297
7.6 0.4557141
7.62 0.4678947
7.64 0.4700267
7.66 0.4883389
7.68 0.451802
7.7 0.4585029
7.72 0.4533765
7.74 0.4368641
7.76 0.4718579
7.78 0.4645697
7.8 0.4615736
7.82 0.4610042
7.84 0.4665296
7.86 0.4426622
7.88 0.4669318
7.9 0.463087
7.92 0.4589659
7.94 0.4566735
7.96 0.4508053
7.98 0.4783824
8 0.4524656
8.02 0.4794269
8.04 0.4559881
8.06 0.4626288
8.08 0.4545326
8.1 0.4568919
8.12 0.4557688
8.14 0.464919
8.16 0.4605972
8.18 0.4509154
8.2 0.4538999
8.22 0.4487207
8.24 0.4484695
8.26 0.444691
8.28 0.4734971
8.3 0.4398584
8.32 0.4557959
8.34 0.4504724
8.36 0.4553571
8.38 0.4569739
8.4 0.4494993
8.42 0.4477163
8.44 0.4626549
8.46 0.457902
8.48 0.454863
8.5 0.4390047
8.52 0.4163528
8.54 0.4398296
8.56 0.4544503
8.58 0.4482747
8.6 0.4590479
8.62 0.4504168
8.64 0.4474933
8.66 0.4577388
8.68 0.4633574
8.7 0.4333014
8.72 0.4556596
8.74 0.4523823
8.76 0.4612476
8.78 0.4670657
8.8 0.4623039
8.82 0.4560975
8.84 0.4552473
8.86 0.4506936
8.88 0.4533761
8.9 0.4555213
8.92 0.4605161
8.94 0.4556865
8.96 0.4506387
8.98 0.4576842
9 0.4635189
9.02 0.4593478
9.04 0.4656982
9.06 0.4529068
9.08 0.4708234
9.1 0.4598368
9.12 0.4678403
9.14 0.458966
9.16 0.4500005
9.18 0.4559058
9.2 0.4385771
9.22 0.4699469
9.24 0.4306385
9.26 0.4656982
9.28 0.4589665
9.3 0.4589661
9.32 0.4646777
9.34 0.4578491
9.36 0.4524652
9.38 0.4528248
9.4 0.4534594
9.42 0.4536793
9.44 0.4612477
9.46 0.4672788
9.48 0.4568641
9.5 0.4535963
9.52 0.4561801
9.54 0.4657525
9.56 0.4493052
9.58 0.4674664
9.6 0.4531558
9.62 0.4639236
9.64 0.4511373
9.66 0.4548081
9.68 0.4564537
9.7 0.465054
9.72 0.4645694
9.74 0.4396019
9.76 0.4555219
9.78 0.446822
9.8 0.4606787
9.82 0.4472422
9.84 0.4518297
9.86 0.4571919
9.88 0.4516081
9.9 0.4440151
9.92 0.4690416
9.94 0.4384628
9.96 0.4306103
9.98 0.4479402
10 0.4437059
10.02 0.4462341
10.04 0.4576577
10.06 0.4585305
10.08 0.4499997
10.1 0.4635192
10.12 0.4454772
10.14 0.4581213
10.16 0.4649998
10.18 0.4551378
10.2 0.4633033
10.22 0.4451405
10.24 0.4487765
10.26 0.4559055
10.28 0.4421821
10.3 0.4637618
10.32 0.4638425
10.34 0.4543678
10.36 0.4368917
10.38 0.4652421
10.4 0.4548083
10.42 0.4493051
10.44 0.4484695
10.46 0.4602443
10.48 0.4542296
10.5 0.4454495
10.52 0.4461226
10.54 0.4476886
10.56 0.4522718
10.58 0.4690686
10.6 0.4623035
10.62 0.4639509
10.64 0.4764973
10.66 0.4489431
10.68 0.4646232
10.7 0.4606791
10.72 0.4394594
10.74 0.4573294
10.76 0.4448313
10.78 0.4589661
10.8 0.4534314
10.82 0.456453
10.84 0.4699198
10.86 0.4444664
10.88 0.4549169
10.9 0.4568646
10.92 0.4533761
10.94 0.4647042
10.96 0.45511
10.98 0.4537346
11 0.4671728
11.02 0.457056
11.04 0.4703457
11.06 0.4599181
11.08 0.4575212
11.1 0.4639235
11.12 0.4512483
11.14 0.4486648
11.16 0.44699
11.18 0.4457856
11.2 0.4580935
11.22 0.4719637
11.24 0.4678407
11.26 0.4681079
11.28 0.449138
11.3 0.4520506
11.32 0.4494716
11.34 0.4549174
11.36 0.4518296
11.38 0.4572468
11.4 0.4703457
11.42 0.4568917
11.44 0.4428879
11.46 0.468055
11.48 0.4568094
11.5 0.4596735
11.52 0.4680548
11.54 0.443452
11.56 0.4543949
11.58 0.4515808
11.6 0.4358317
11.62 0.4612484
11.64 0.4553295
11.66 0.4637077
11.68 0.4648921
11.7 0.4649999
11.72 0.4583664
11.74 0.4557683
11.76 0.4566452
11.78 0.4579023
11.8 0.4709033
11.82 0.4300584
11.84 0.4638426
11.86 0.4887225
11.88 0.4607064
11.9 0.4497219
11.92 0.4797391
11.94 0.4469065
11.96 0.4600549
11.98 0.4618171
12 0.4612212
12.02 0.4706648
12.04 0.4440164
12.06 0.4616819
12.08 0.4570563
12.1 0.4712489
12.12 0.4608148
12.14 0.4752623
12.16 0.4648118
12.18 0.4605702
12.2 0.4533762
12.22 0.4431983
12.24 0.4620064
12.26 0.446486
12.28 0.4521334
12.3 0.4649191
12.32 0.4573297
12.34 0.4668251
12.36 0.4500279
12.38 0.4552742
12.4 0.4594018
12.42 0.4624668
12.44 0.458721
12.46 0.4589115
12.48 0.4598644
12.5 0.4633034
12.52 0.4644625
12.54 0.4576018
12.56 0.4613568
12.58 0.4645426
12.6 0.4421254
12.62 0.4589396
12.64 0.4580667
12.66 0.4561796
12.68 0.4653228
12.7 0.4596194
12.72 0.4650539
12.74 0.4671457
12.76 0.4534861
12.78 0.4565088
12.8 0.4460098
12.82 0.4472422
12.84 0.4448032
12.86 0.4585306
12.88 0.4608139
12.9 0.4807805
12.92 0.4553293
12.94 0.4594014
12.96 0.499149
12.98 0.4733923
13 0.4643815
13.02 0.4546149
13.04 0.4561526
13.06 0.4564531
13.08 0.4697339
13.1 0.4642468
13.12 0.465537
13.14 0.4621955
13.16 0.4508056
13.18 0.455686
13.2 0.4691752
13.22 0.4367205
13.24 0.4600267
13.26 0.4447756
13.28 0.4621964
13.3 0.4474649
13.32 0.4524933
13.34 0.4622225
13.36 0.4598642
13.38 0.4287481
13.4 0.4698137
13.42 0.4574115
13.44 0.4614386
13.46 0.4530731
13.48 0.4436496
13.5 0.4776503
13.52 0.4430009
13.54 0.4481625
13.56 0.451276
13.58 0.4534585
13.6 0.4573295
13.62 0.4464864
13.64 0.4715134
13.66 0.4600535
13.68 0.4605708
13.7 0.4589115
13.72 0.4674666
13.74 0.4688547
13.76 0.4519403
13.78 0.4505833
13.8 0.4473534
13.82 0.4534867
13.84 0.4641667
13.86 0.4728898
13.88 0.4587483
13.9 0.4721228
13.92 0.4446628
13.94 0.4624931
13.96 0.4618174
13.98 0.4732067
14 0.4623038
14.02 0.4526587
14.04 0.4661011
14.06 0.4616547
14.08 0.4906632
14.1 0.4718316
14.12 0.464489
14.14 0.4616543
14.16 0.4651344
14.18 0.4666101
14.2 0.4721756
14.22 0.4725724
14.24 0.4555218
14.26 0.4490549
14.28 0.4674929
14.3 0.4856437
14.3194 0.4659936
14.3394 0.4774409
14.3594 0.4748421
14.3794 0.4832442
14.3994 0.482727
14.4194 0.5138334
14.4394 0.4885184
14.4594 0.4477724
14.4794 0.4659931
14.4994 0.4786955
14.5194 0.6916102
14.5394 0.4884928
14.5594 0.4616549
14.5794 0.466557
14.5994 0.4814814
14.6194 0.6258796
14.6394 0.5552705
14.6594 0.484097
14.6794 0.4725995
14.6994 0.4712218
14.7194 0.508994
14.7394 0.7923539
14.7594 0.4652151
14.7794 0.8875527
14.7994 0.722807
14.8194 0.4667436
14.8394 0.4592922
14.8594 0.4527135
14.8794 0.4613294
14.8994 0.4575211
14.9194 0.4687749
14.9394 0.4733648
14.9594 0.4605158
14.9794 0.4527138
14.9994 0.4606791
15.0194 0.4683217
15.0394 0.4888763
15.0594 0.4635195
15.0794 0.4794258
15.0994 0.4623309
15.1194 0.4468221
15.1394 0.4689082
15.1594 0.4599184
15.1794 0.4669853
15.1994 0.4635196
15.2194 0.4585571
15.2394 0.4871082
15.2594 0.4873138
15.2794 0.4438749
15.2994 0.4575481
15.3194 0.4650267
15.3394 0.4537902
15.3594 0.4514695
15.3794 0.4514696
15.3994 0.4430011
15.4194 0.4571101
15.4394 0.477781
15.4594 0.4627369
15.4794 0.451442
15.4994 0.4585573
15.5194 0.468028
15.5394 0.4518296
15.5594 0.4532106
15.5794 0.4595925
15.5994 0.455549
15.6194 0.4732859
15.6394 0.4678675
15.6594 0.4556864
15.6794 0.4779644
15.6994 0.4521893
15.7194 0.471858
15.7394 0.4609508
15.7594 0.4722544
15.7794 0.4648655
15.7994 0.4464581
15.8194 0.4513866
15.8394 0.4716722
15.8594 0.4639511
15.8794 0.4644888
15.8994 0.4534861
15.9194 0.4732336
15.9394 0.4546975
15.9594 0.4534593
15.9794 0.4557133
15.9994 0.4636809
16.0194 0.4594289
16.0394 0.4562348
16.0594 0.4693345
16.0794 0.4790352
16.0994 0.4802086
16.1194 0.4720175
16.1394 0.4615462
16.1594 0.4860301
16.1794 0.4440151
16.1994 0.4703458
16.2194 0.4881858
16.2394 0.4522166
16.2594 0.4655644
16.2794 0.455
16.2994 0.4700261
16.3194 0.4583395
16.3394 0.4531281
16.3594 0.4667176
16.3794 0.4828042
16.3994 0.4661814
16.4194 0.4389474
16.4394 0.4687211
16.4594 0.4654031
16.4794 0.438292
16.4994 0.45147
16.5194 0.4601362
16.5394 0.4366346
16.5594 0.4616272
16.5794 0.4440998
16.5994 0.4528795
16.6194 0.4611131
16.6394 0.4691479
16.6594 0.4808321
16.6794 0.463977
16.6994 0.4586121
16.7194 0.4656442
16.7394 0.4426618
16.7594 0.464839
16.7794 0.4651344
16.7994 0.4468223
16.8194 0.4470457
16.8394 0.4642736
16.8594 0.4473815
16.8794 0.4613564
16.8994 0.4545876
16.9194 0.4457017
16.9394 0.4452526
16.9594 0.44886
16.9794 0.4472697
16.9994 0.4536796
17.0194 0.4482463
17.0394 0.4639768
17.0594 0.4638422
17.0794 0.4469062
17.0994 0.4442134
17.1194 0.4696282
17.1394 0.4536523
17.1594 0.4616543
17.1794 0.4734184
17.1994 0.4585023
17.2194 0.4548352
17.2394 0.4695476
17.2594 0.4417295
17.2794 0.4435365
17.2994 0.453817
17.3194 0.4466268
17.3394 0.4620876
17.3594 0.4540096
17.3794 0.4509434
17.3994 0.4655371
17.4194 0.4521615
17.4394 0.4543951
17.4594 0.4662887
17.4794 0.4624128
17.4994 0.4569736
17.5194 0.4627361
17.5394 0.4368072
17.5594 0.4433403
17.5794 0.4555218
17.5994 0.4789573
17.6194 0.4513037
17.6394 0.46653
17.6594 0.4561797
17.6794 0.4559322
17.6994 0.4661814
17.7194 0.4591565
17.7394 0.4522449
17.7594 0.4672793
17.7794 0.480287
17.7994 0.4690944
17.8194 0.4831148
17.8394 0.4344533
17.8594 0.4639232
17.8794 0.4723877
17.8994 0.4374925
17.9194 0.4435365
17.9394 0.4486087
17.9594 0.4589658
17.9794 0.4436496
17.9994 0.4606788
18.0194 0.4545884
18.0394 0.4654841
18.0594 0.4671457
18.0794 0.461763
18.0994 0.4609233
18.1194 0.4615457
18.1394 0.4520229
18.1594 0.463196
18.1794 0.4652148
18.1994 0.4418423
18.2194 0.4725991
18.2394 0.4513862
18.2594 0.4542296
18.2794 0.4605977
18.2994 0.4660744
18.3194 0.4797131
18.3394 0.455495
18.3594 0.4539
18.3794 0.4655372
18.3994 0.459619
18.4194 0.4697074
18.4394 0.4567822
18.4594 0.4540378
18.4794 0.4602987
18.4994 0.4582845
18.5194 0.4632765
18.5394 0.4432553
18.5594 0.4648117
18.5794 0.4709032
18.5994 0.4494999
18.6194 0.456755
18.6394 0.4518848
18.6594 0.4573295
18.6794 0.455549
18.6994 0.4552467
18.7194 0.4575207
18.7394 0.4463463
18.7594 0.4418989
18.7794 0.4556864
18.7994 0.4516086
18.8194 0.4563169
18.8394 0.4665565
18.8594 0.4488045
18.8794 0.4534865
18.8994 0.4677073
18.9194 0.4603799
18.9394 0.4539276
18.9594 0.4610044
18.9794 0.4681076
18.9994 0.4500554
19.0194 0.4490825
19.0394 0.4530453
19.0594 0.4639235
19.0794 0.4520504
19.0994 0.4523824
19.1194 0.4367205
19.1394 0.453101
19.1594 0.4538997
19.1794 0.45456
19.1994 0.4621146
19.2194 0.4508322
19.2394 0.4557959
19.2594 0.4771006
19.2794 0.4663423
19.2994 0.4606787
19.3194 0.4571922
19.3394 0.4676532
19.3594 0.4460101
19.3794 0.4543678
19.3994 0.4733392
19.4194 0.4561519
19.4394 0.4413051
19.4594 0.4441003
19.4794 0.4716456
19.4994 0.4500279
19.5194 0.45445
19.5394 0.4612211
19.5594 0.4644624
19.5794 0.4622498
19.5994 0.4637078
19.6194 0.4608679
19.6394 0.4746314
19.6594 0.465484
19.6794 0.4775463
19.6994 0.4696011
19.7194 0.4571918
19.7394 0.4665297
19.7594 0.4518025
19.7794 0.4570282
19.7994 0.4463744
19.8194 0.4614111
19.8394 0.4481632
19.8594 0.4531276
19.8794 0.4572467
19.8994 0.4588026
19.9194 0.4692819
19.9394 0.455494
19.9594 0.459157
19.9794 0.4699205
19.9994 0.4743416
&
@target G0.S1
@type xy
0 0.8439931
0.02 2.754836
0.04 2.174793
0.06 0.9211951
0.08 1.692115
0.1 2.490849
0.12 2.144166
0.14 1.244166
0.16 1.287498
0.18 2.595082
0.2 1.562954
0.22 2.115774
0.24 2.676476
0.26 0.7974015
0.28 2.263438
0.3 1.734835
0.32 0.8654046
0.34 1.82946
0.36 2.545766
0.38 2.188258
0.4 1.006554
0.42 1.333126
0.44 1.551757
0.46 1.775394
0.48 2.598413
0.5 0.9663332
0.52 0.4445777
0.54 0.4733658
0.56 0.4605971
0.58 0.465538
0.6 0.4486089
0.62 0.4641654
0.64 0.4585303
0.66 0.4543132
0.68 0.4475765
0.7 0.4497218
0.72 0.4640313
0.74 0.4537067
0.76 0.4552743
0.78 0.4666096
0.8 0.6884946
0.82 0.9077173
0.84 0.4858495
0.86 0.4876729
0.88 0.4747101
0.9 0.4695742
0.92 0.4656178
0.94 0.4766029
0.96 0.4644622
0.98 1.001761
1 0.6430007
1.02 0.4795308
1.04 0.4639235
1.06 0.4703457
1.08 0.4885189
1.1 0.4686416
1.12 0.4614647
1.14 0.4735506
1.16 0.489592
1.18 0.4640314
1.2 0.6718998
1.22 0.4769959
1.24 0.8767698
1.26 0.4870823
1.28 0.468268
1.3 0.4963371
1.32 0.6316844
1.34 0.5414329
1.36 0.730907
1.38 0.4629531
1.4 0.892706
1.42 0.4772317
1.44 1.233247
1.46 0.8383461
1.48 0.5021209
1.5 0.480859
1.52 0.4794268
1.54 0.5040091
1.56 0.4520508
1.58 0.47521
1.6 0.4565634
1.62 0.4591571
1.64 0.4628985
1.66 0.4541203
1.68 0.462709
1.7 0.4431146
1.72 0.4631958
1.74 0.4520516
1.76 0.4532934
1.78 0.464139
1.8 0.4592116
1.82 0.444128
1.84 0.4564534
1.86 0.4669052
1.88 0.4567825
1.9 0.4636
1.92 0.456755
1.94 0.4543402
1.96 0.4673864
1.98 0.4472412
2 0.4644082
2.02 0.450194
2.04 0.5130543
2.06 0.49409
2.08 0.8895509
2.1 0.8998193
2.12 0.9778291
2.14 1.11667
2.16 1.221566
2.18 0.9206795
2.2 0.9946484
2.22 0.7875599
2.24 0.837348
2.26 0.6905617
2.28 0.905952
2.3 0.8480866
2.32 0.8569278
2.34 0.5411564
2.36 0.5589951
2.38 0.6441668
2.4 0.5247861
2.42 0.4971169
2.44 0.7713133
2.46 0.4775192
2.48 0.5757825
2.5 0.509166
2.52 0.5061868
2.54 0.611514
2.56 0.5227811
2.58 0.4942165
2.6 0.5014725
2.62 0.4717258
2.64 0.4496661
2.66 0.4577666
2.68 0.4574115
2.7 0.4734444
2.72 0.459402
2.74 0.4630606
2.76 0.4620065
2.78 0.434425
2.8 0.4622228
2.82 0.4627093
2.84 0.4492771
2.86 0.4486095
2.88 0.4548074
2.9 0.4669586
2.92 0.466101
2.94 0.4693085
2.96 0.4507208
2.98 0.459184
3 0.4349999
3.02 0.4447751
3.04 0.4590482
3.06 0.4557685
3.08 0.4659669
3.1 0.4579856
3.12 0.4500554
3.14 0.4820012
3.16 0.4577386
3.18 0.456454
3.2 0.4490824
3.22 0.468455
3.24 0.4727843
3.26 0.4584219
3.28 0.4738672
3.3 0.4367494
3.32 0.4600541
3.34 0.4652688
3.36 0.4572475
3.38 0.4647043
3.4 0.4531278
3.42 0.4706904
3.44 0.4560974
3.46 0.4464861
3.48 0.4555769
3.5 0.4480513
3.52 0.4670389
3.54 0.4580667
3.56 0.4554676
3.58 0.462304
3.6 0.4425777
3.62 0.4633849
3.64 0.4744735
3.66 0.4751052
3.68 0.4391755
3.7 0.4616816
3.72 0.4623035
3.74 0.4580669
3.76 0.4714607
3.78 0.4817154
3.8 0.4490829
3.82 0.4560158
3.84 0.4437906
3.86 0.4526587
3.88 0.4881859
3.9 0.4598094
3.92 0.4801308
3.94 0.4703721
3.96 0.4453367
3.98 0.4692815
4 0.4738667
4.02 0.4593742
4.04 0.4409082
4.06 0.4649729
4.08 0.4818197
4.1 0.4781999
4.12 0.4786695
4.14 0.4667441
4.16 0.4521893
4.18 0.4697072
4.2 0.4611671
4.22 0.4547522
4.24 0.4457017
4.26 0.4735505
4.28 0.4480516
4.3 0.4628716
4.32 0.4803385
4.34 0.4668242
4.36 0.4674129
4.38 0.4716999
4.4 0.477625
4.42 0.4513864
4.44 0.4788791
4.46 0.4564263
4.48 0.4620064
4.5 0.4617899
4.52 0.4626558
4.54 0.4758943
4.56 0.5323527
4.58 0.466931
4.6 0.4823123
4.62 0.4430852
4.64 0.4553579
4.66 0.4826487
4.68 0.5002255
4.7 0.5419644
4.72 0.4789836
4.74 0.5771919
4.76 0.9431061
4.78 0.8906457
4.8 0.7997963
4.82 0.4659668
4.84 0.4821571
4.86 0.4922904
4.88 0.6530892
4.9 0.8166245
4.92 0.5422406
4.94 0.7303424
4.96 0.4842263
4.98 0.4761564
5 0.4917569
5.02 0.4699732
5.04 0.4668504
5.06 0.4778598
5.08 0.4577661
5.1 0.4727313
5.12 0.8394341
5.14 1.052782
5.16 0.8920476
5.18 0.5195425
5.2 0.8050776
5.22 0.8289296
5.24 0.7672845
5.26 0.4746313
5.28 0.7559924
5.3 0.8826948
5.32 1.361516
5.34 0.7851754
5.36 0.914084
5.38 0.5171313
5.4 1.186234
5.42 1.653527
5.44 1.490059
5.46 1.673081
5.48 1.165054
5.5 1.866581
5.52 1.848405
5.54 1.756154
5.56 1.445899
5.58 1.90096
5.6 0.7062045
5.62 1.577577
5.64 1.976133
5.66 1.905735
5.68 1.267567
5.7 0.52235
5.72 0.4593745
5.74 0.7243446
5.76 0.4592108
5.78 0.4622765
5.8 0.4839416
5.82 0.474684
5.84 0.4910186
5.86 0.4375208
5.88 0.4674934
5.9 0.4615464
5.92 0.4705313
5.94 0.5006995
5.96 0.461574
5.98 0.4635193
6 0.4376645
6.02 0.4603802
6.04 0.4898463
6.06 0.4693346
6.08 0.4904083
6.1 0.4633301
6.12 0.4682952
6.14 0.4625202
6.16 0.4558784
6.18 0.4586395
6.2 0.4516914
6.22 0.4752629
6.24 0.4598368
6.26 0.4384921
6.28 0.4418429
6.3 0.455357
6.32 0.4485815
6.34 0.4648119
6.36 0.4511652
6.38 0.466851
6.4 0.4624392
6.42 0.4579579
6.44 0.457739
6.46 0.4620338
6.48 0.4583947
6.5 0.4596195
6.52 0.4589664
6.54 0.4604892
6.56 0.4649731
6.58 0.474631
6.6 0.4663423
6.62 0.4615729
6.64 0.4760776
6.66 0.456809
6.68 0.4602985
6.7 0.4540374
6.72 0.4716987
6.74 0.4477155
6.76 0.4855409
6.78 0.4810667
6.8 0.4645965
6.82 0.4600549
6.84 0.4868779
6.86 0.4703719
6.88 0.4633842
6.9 0.4623848
6.92 0.4645699
6.94 0.4573296
6.96 0.4624392
6.98 0.4433395
7 0.4633033
7.02 0.4574106
7.04 0.4689879
7.06 0.451608
7.08 0.4633038
7.1 0.4585577
7.12 0.4756575
7.14 0.4584209
7.16 0.4624659
7.18 0.4587485
7.2 0.4514976
7.22 0.4713282
7.24 0.4702655
7.26 0.4574117
7.28 0.4610858
7.3 0.4616818
7.32 0.4745786
7.34 0.4791916
7.36 0.4535136
7.38 0.4499159
7.4 0.4913244
7.42 0.4638428
7.44 0.4930007
7.46 0.4779644
7.48 0.4693074
7.5 0.4641931
7.52 0.455714
7.54 0.4571647
7.56 0.4544505
7.58 0.4482461
7.6 0.4488039
7.62 0.4379785
7.64 0.4642197
7.66 0.4516085
7.68 0.4752633
7.7 0.4489153
7.72 0.4530458
7.74 0.4563713
7.76 0.4464865
7.78 0.4466816
7.8 0.4719641
7.82 0.4589392
7.84 0.4587214
7.86 0.451054
7.88 0.4618978
7.9 0.4663418
7.92 0.4662615
7.94 0.480962
7.96 0.4756051
7.98 0.4576021
8 0.4544785
8.02 0.4408514
8.04 0.4690953
8.06 0.4530179
8.08 0.4826495
8.1 0.4838131
8.12 0.4851801
8.14 0.453239
8.16 0.4584207
8.18 0.4589665
8.2 0.4466822
8.22 0.4914529
8.24 0.4804681
8.26 0.4708236
8.28 0.4590481
8.3 0.8339365
8.32 0.8066128
8.34 1.088921
8.36 0.482364
8.38 0.4731278
8.4 0.4707439
8.42 0.4739985
8.44 0.4827776
8.46 0.5282283
8.48 1.14394
8.5 0.8402525
8.52 0.8444672
8.54 0.9472853
8.56 0.8723533
8.58 1.081966
8.6 1.116132
8.62 0.9474301
8.64 0.9419262
8.66 1.157033
8.68 0.8054972
8.7 0.4624396
8.72 1.004266
8.74 1.013422
8.76 0.7137582
8.78 0.504406
8.8 0.475421
8.82 0.4555497
8.84 0.7433196
8.86 0.4963369
8.88 0.4719643
8.9 0.8149236
8.92 0.4674128
8.94 0.4935075
8.96 0.8419918
8.98 0.4930772
9 0.4968655
9.02 0.4759464
9.04 0.4790347
9.06 0.4825711
9.08 0.498347
9.1 0.4723077
9.12 0.4627635
9.14 0.4934061
9.16 0.5441965
9.18 0.4644079
9.2 0.490433
9.22 0.4579023
9.24 0.4929766
9.26 0.4661816
9.28 0.4599459
9.3 0.4623037
9.32 0.4893112
9.34 0.4755259
9.36 0.4638963
9.38 0.485103
9.4 0.4810661
9.42 0.4773101
9.44 0.4723086
9.46 0.4763142
9.48 0.4591839
9.5 0.4495831
9.52 0.4560152
9.54 0.4592928
9.56 0.4736296
9.58 0.4541203
9.6 0.4466549
9.62 0.471858
9.64 0.446654
9.66 0.4834774
9.68 0.4522716
9.7 0.4599457
9.72 0.4625199
9.74 0.4649995
9.76 0.4692806
9.78 0.4584767
9.8 0.4630876
9.82 0.4667445
9.84 0.4680283
9.86 0.4748941
9.88 0.4693079
9.9 0.4629794
9.92 0.47676
9.94 0.466637
9.96 0.4559327
9.98 0.4988487
10 0.4791659
10.02 0.4639226
10.04 0.4831665
10.06 0.4702124
10.08 0.4547521
10.1 0.4734182
10.12 0.4712218
10.14 0.4741841
10.16 0.4587218
10.18 0.4802871
10.2 0.4684014
10.22 0.465322
10.24 0.4843551
10.26 0.471434
10.28 0.4856688
10.3 0.4982464
10.32 0.4579306
10.34 0.4661549
10.36 0.4659936
10.38 0.4599451
10.4 0.4679211
10.42 0.4524658
10.44 0.4484703
10.46 0.449472
10.48 0.4739729
10.5 0.4595109
10.52 0.4923919
10.54 0.4769959
10.56 0.4728897
10.58 0.4504716
10.6 0.4745788
10.62 0.4485814
10.64 0.4396872
10.66 0.4623046
10.68 0.4681084
10.7 0.4644894
10.72 0.4654834
10.74 0.4383491
10.76 0.4450565
10.78 0.4586393
10.8 0.4507221
10.82 0.4624391
10.84 0.4624393
10.86 0.4657787
10.88 0.4615466
10.9 0.4454772
10.92 0.4564534
10.94 0.4762875
10.96 0.4669849
10.98 0.4540107
11 0.4494715
11.02 0.4673864
11.04 0.4592662
11.06 0.457247
11.08 0.4653227
11.1 0.4570828
11.12 0.4659666
11.14 0.4590479
11.16 0.4729168
11.18 0.4639501
11.2 0.4511374
11.22 0.4591568
11.24 0.4697339
11.26 0.4491381
11.28 0.461004
11.3 0.4640313
11.32 0.464435
11.34 0.485129
11.36 0.469521
11.38 0.4555213
11.4 0.4661545
11.42 0.4813007
11.44 0.4838896
11.46 0.4577663
11.48 0.4589935
11.5 0.4475216
11.52 0.4618709
11.54 0.4626286
11.56 0.4410785
11.58 0.4589665
11.6 0.4758153
11.62 0.4733131
11.64 0.4666901
11.66 0.459646
11.68 0.4349713
11.7 0.4567818
11.72 0.4561799
11.74 0.4367496
11.76 0.4689617
11.78 0.4548902
11.8 0.4470183
11.82 0.4626557
11.84 0.4548899
11.86 0.463195
11.88 0.4491659
11.9 0.4595112
11.92 0.4403694
11.94 0.4533491
11.96 0.4549176
11.98 0.4638426
12 0.4508878
12.02 0.4771269
12.04 0.4600268
12.06 0.4491654
12.08 0.4489432
12.1 0.4748951
12.12 0.4584214
12.14 0.4330705
12.16 0.4572473
12.18 0.4613568
12.2 0.46492
12.22 0.4606789
12.24 0.4576026
12.26 0.4639507
12.28 0.4580668
12.3 0.4665304
12.32 0.4679208
12.34 0.4568643
12.36 0.4517186
12.38 0.4656988
12.4 0.4563718
12.42 0.4361477
12.44 0.4631951
12.46 0.4642197
12.48 0.4465979
12.5 0.4829341
12.52 0.4459259
12.54 0.4500282
12.56 0.474078
12.58 0.4615465
12.6 0.4834519
12.62 0.4665026
12.64 0.4692809
12.66 0.4594834
12.68 0.4574381
12.7 0.4756317
12.72 0.4720439
12.74 0.4707969
12.76 0.4759468
12.78 0.4750267
12.8 0.453679
12.82 0.4574391
12.84 0.456125
12.86 0.4581758
12.88 0.4771269
12.9 0.4661541
12.92 0.4454495
12.94 0.4516917
12.96 0.4633842
12.98 0.4590752
13 0.4531555
13.02 0.4654563
13.04 0.455302
13.06 0.4568644
13.08 0.4701069
13.1 0.4458705
13.12 0.4478282
13.14 0.4495554
13.16 0.4576291
13.18 0.482156
13.2 0.4758677
13.22 0.4557685
13.24 0.4609509
13.26 0.461004
13.28 0.458557
13.3 0.4782521
13.32 0.4585574
13.34 0.4632765
13.36 0.457193
13.38 0.4847676
13.4 0.4859529
13.42 0.4463461
13.44 0.4810404
13.46 0.4634919
13.48 0.4758939
13.5 0.4642733
13.52 0.4476602
13.54 0.4531555
13.56 0.4615457
13.58 0.4637348
13.6 0.4714078
13.62 0.4832441
13.64 0.4652417
13.66 0.4533483
13.68 0.4657788
13.7 0.4680009
13.72 0.4535972
13.74 0.4742624
13.76 0.4589664
13.78 0.4574658
13.8 0.4530457
13.82 0.4669047
13.84 0.4588304
13.86 0.4472421
13.88 0.4580939
13.9 0.4553297
13.92 0.4516916
13.94 0.4507215
13.96 0.4618164
13.98 0.4638961
14 0.4508321
14.02 0.4606787
14.04 0.470372
14.06 0.4577393
14.08 0.4727844
14.1 0.4689884
14.12 0.4651339
14.14 0.4616545
14.16 0.4686691
14.18 0.4508601
14.2 0.4497222
14.22 0.4563171
14.24 0.450472
14.26 0.4491652
14.28 0.4436783
14.3 0.4531559
14.3194 0.4628984
14.3394 0.4524654
14.3594 0.4526861
14.3794 0.4635192
14.3994 0.4579577
14.4194 0.4683219
14.4394 0.4541202
14.4594 0.4538999
14.4794 0.4583669
14.4994 0.4609227
14.5194 0.4453654
14.5394 0.4621955
14.5594 0.453486
14.5794 0.4410789
14.5994 0.4577392
14.6194 0.4579572
14.6394 0.4519951
14.6594 0.4703723
14.6794 0.4544508
14.6994 0.4649997
14.7194 0.4636002
14.7394 0.4553571
14.7594 0.4519406
14.7794 0.4574114
14.7994 0.4631683
14.8194 0.4571104
14.8394 0.4503887
14.8594 0.4487204
14.8794 0.4587477
14.8994 0.4650538
14.9194 0.462547
14.9394 0.4588576
14.9594 0.454698
14.9794 0.4358324
14.9994 0.4616271
15.0194 0.4561249
15.0394 0.4554393
15.0594 0.4450005
15.0794 0.462898
15.0994 0.456864
15.1194 0.4513872
15.1394 0.4537898
15.1594 0.4629794
15.1794 0.4576298
15.1994 0.4448032
15.2194 0.4509429
15.2394 0.4753419
15.2594 0.4364914
15.2794 0.4602715
15.2994 0.4618976
15.3194 0.4559056
15.3394 0.4659668
15.3594 0.4661818
15.3794 0.4435368
15.3994 0.4633575
15.4194 0.4503882
15.4394 0.4784352
15.4594 0.4558777
15.4794 0.4742096
15.4994 0.4680272
15.5194 0.4809887
15.5394 0.4652417
15.5594 0.4448875
15.5794 0.437121
15.5994 0.4605432
15.6194 0.4563993
15.6394 0.4493608
15.6594 0.4486923
15.6794 0.4611126
15.6994 0.4663423
15.7194 0.4722548
15.7394 0.4574117
15.7594 0.4469061
15.7794 0.4442126
15.7994 0.4570013
15.8194 0.4611403
15.8394 0.44833
15.8594 0.4357173
15.8794 0.4446065
15.8994 0.4493052
15.9194 0.4592928
15.9394 0.459184
15.9594 0.4455615
15.9794 0.4625471
15.9994 0.4688813
16.0194 0.4654838
16.0394 0.4439033
16.0594 0.4600541
16.0794 0.4712224
16.0994 0.4506106
16.1194 0.4733658
16.1394 0.4674133
16.1594 0.4524655
16.1794 0.4545605
16.1994 0.4577661
16.2194 0.45981
16.2394 0.4643548
16.2594 0.4695475
16.2794 0.4901276
16.2994 0.4499723
16.3194 0.4564539
16.3394 0.4554394
16.3594 0.4598641
16.3794 0.4613292
16.3994 0.4577386
16.4194 0.4718577
16.4394 0.4586126
16.4594 0.4668511
16.4794 0.4768648
16.4994 0.4594835
16.5194 0.4725731
16.5394 0.4650004
16.5594 0.433618
16.5794 0.4589665
16.5994 0.4451408
16.6194 0.458966
16.6394 0.4532105
16.6594 0.4411629
16.6794 0.4622225
16.6994 0.4659939
16.7194 0.4714606
16.7394 0.4530455
16.7594 0.4597282
16.7794 0.4708766
16.7994 0.470399
16.8194 0.462493
16.8394 0.4990487
16.8594 0.4706906
16.8794 0.4565901
16.8994 0.4792964
16.9194 0.4794009
16.9394 0.46152
16.9594 0.467707
16.9794 0.4714608
16.9994 0.4958081
17.0194 0.4970165
17.0394 0.5115902
17.0594 0.4980466
17.0794 0.4813002
17.0994 0.4631964
17.1194 0.4960341
17.1394 0.4915794
17.1594 0.4377782
17.1794 0.4534861
17.1994 0.4818198
17.2194 0.4686685
17.2394 0.4859012
17.2594 0.4958577
17.2794 0.4546979
17.2994 0.4884674
17.3194 0.4759463
17.3394 0.455988
17.3594 0.4771529
17.3794 0.4747103
17.3994 0.4587208
17.4194 0.473022
17.4394 0.4556589
17.4594 0.4503891
17.4794 0.4861587
17.4994 0.4655642
17.5194 0.5803658
17.5394 0.475421
17.5594 0.4810919
17.5794 0.4951268
17.5994 0.4299124
17.6194 0.4681344
17.6394 0.4667172
17.6594 0.4739463
17.6794 0.4780428
17.6994 0.4882871
17.7194 0.4699473
17.7394 0.4570561
17.7594 0.4618174
17.7794 0.4627635
17.7994 0.457766
17.8194 0.4702661
17.8394 0.4598641
17.8594 0.461465
17.8794 0.4667706
17.8994 0.4650534
17.9194 0.4707711
17.9394 0.4493885
17.9594 0.4838904
17.9794 0.4483856
17.9994 0.4619795
18.0194 0.4693352
18.0394 0.4453647
18.0594 0.4586391
18.0794 0.4565084
18.0994 0.4571927
18.1194 0.4570017
18.1394 0.4528246
18.1594 0.4260868
18.1794 0.4545322
18.1994 0.4708766
18.2194 0.4614648
18.2394 0.4778073
18.2594 0.4568916
18.2794 0.4595915
18.2994 0.4665029
18.3194 0.4606793
18.3394 0.4701323
18.3594 0.4620064
18.3794 0.4662077
18.3994 0.481871
18.4194 0.4873655
18.4394 0.4729433
18.4594 0.4501947
18.4794 0.4641931
18.4994 0.4752896
18.5194 0.4612482
18.5394 0.4760518
18.5594 0.4741835
18.5794 0.458966
18.5994 0.4782524
18.6194 0.4524935
18.6394 0.4372928
18.6594 0.4855152
18.6794 0.4651343
18.6994 0.4424081
18.7194 0.4712477
18.7394 0.4552196
18.7594 0.4819232
18.7794 0.4645426
18.7994 0.4727312
18.8194 0.4785921
18.8394 0.4567275
18.8594 0.4611398
18.8794 0.4572204
18.8994 0.4666102
18.9194 0.4707706
18.9394 0.4750267
18.9594 0.4722552
18.9794 0.464893
18.9994 0.4718581
19.0194 0.4600274
19.0394 0.4570012
19.0594 0.4408513
19.0794 0.4771007
19.0994 0.4594022
19.1194 0.4650542
19.1394 0.4536517
19.1594 0.4687488
19.1794 0.4653223
19.1994 0.4700527
19.2194 0.4654563
19.2394 0.492164
19.2594 0.4541748
19.2794 0.4674137
19.2994 0.9427221
19.3194 0.5026426
19.3394 0.4934064
19.3594 0.8305121
19.3794 0.4727314
19.3994 0.7259644
19.4194 0.4975184
19.4394 0.5471289
19.4594 0.4864928
19.4794 0.474342
19.4994 0.4719373
19.5194 0.4739191
19.5394 0.4900507
19.5594 0.4508048
19.5794 0.4881078
19.5994 0.4699736
19.6194 0.5002248
19.6394 0.4823377
19.6594 0.4592932
19.6794 0.4441845
19.6994 0.4671459
19.7194 0.4513038
19.7394 0.4579845
19.7594 0.4756573
19.7794 0.4764713
19.7994 0.4703452
19.8194 0.4751844
19.8394 0.4674663
19.8594 0.5515657
19.8794 0.4554946
19.8994 0.4400278
19.9194 0.4846131
19.9394 0.4659936
19.9594 0.4592381
19.9794 0.4455615
19.9994 0.4695216
&
@target G0.S2
@type xy
0 1.392713
0.02 3.65139
0.04 2.965485
0.06 1.110642
0.08 2.909648
0.1 3.308059
0.12 2.490953
0.14 1.408589
0.16 2.905637
0.18 3.0622
0.2 2.53198
0.22 2.975555
0.24 3.739846
0.26 2.04682
0.28 3.154338
0.3 3.624866
0.32 1.739584
0.34 2.864179
0.36 2.630931
0.38 2.58831
0.4 1.730824
0.42 1.835109
0.44 1.881263
0.46 2.416578
0.48 2.621836
0.5 1.654712
0.52 0.4665835
0.54 0.4599456
0.56 0.456235
0.58 0.4664227
0.6 0.4540094
0.62 0.4579575
0.64 0.4663957
0.66 0.4262041
0.68 0.4666104
0.7 0.426175
0.72 0.4417295
0.74 0.4584211
0.76 0.4589659
0.78 0.4592113
0.8 0.4577386
0.82 0.4598637
0.84 0.4618442
0.86 0.4628443
0.88 0.4683481
0.9 0.4731012
0.92 0.4601352
0.94 0.4582848
0.96 0.4264388
0.98 0.466101
1 0.465484
1.02 0.4594835
1.04 0.4499162
1.06 0.4472691
1.08 0.4616817
1.1 0.4561252
1.12 0.4604617
1.14 0.4609236
1.16 0.4522442
1.18 0.453569
1.2 0.4537345
1.22 0.455933
1.24 0.4514971
1.26 0.4707705
1.28 0.4579578
1.3 0.4683484
1.32 0.4361189
1.34 0.4026475
1.36 0.4563446
1.38 0.4196134
1.4 0.4212481
1.42 0.4570018
1.44 0.437207
1.46 0.4435643
1.48 0.4554394
1.5 0.4415028
1.52 0.4492773
1.54 0.4658599
1.56 0.462412
1.58 0.4409644
1.6 0.4551371
1.62 0.4574121
1.64 0.4350859
1.66 0.4728904
1.68 0.4718312
1.7 0.4575473
1.72 0.4649732
1.74 0.4434523
1.76 0.4396306
1.78 0.4588307
1.8 0.4452246
1.82 0.4797396
1.84 0.4554667
1.86 0.4690683
1.88 0.4509992
1.9 0.4399431
1.92 0.4615735
1.94 0.4493884
1.96 0.4657253
1.98 0.4649734
2 0.4512488
2.02 0.4397159
2.04 0.444438
2.06 0.4519683
2.08 0.4389478
2.1 0.450611
2.12 0.4499176
2.14 0.4470178
2.16 0.4620878
2.18 0.457685
2.2 0.4476043
2.22 0.4229061
2.24 0.45
2.26 0.4581482
2.28 0.4600272
2.3 0.4510817
2.32 0.4616544
2.34 0.4468225
2.36 0.4518017
2.38 0.4572745
2.4 0.4419271
2.42 0.4308419
2.44 0.4684285
2.46 0.4622232
2.48 0.4520231
2.5 0.455878
2.52 0.4591563
2.54 0.4558789
2.56 0.4498334
2.58 0.4534862
2.6 0.4562348
2.62 0.4606792
2.64 0.4628175
2.66 0.449138
2.68 0.4531553
2.7 0.4570016
2.72 0.4555768
2.74 0.4472412
2.76 0.4534588
2.78 0.4509438
2.8 0.4346258
2.82 0.4630608
2.84 0.4450006
2.86 0.4737352
2.88 0.4568644
2.9 0.4595104
2.92 0.4479396
2.94 0.4794004
2.96 0.4473813
2.98 0.442097
3 0.4368637
3.02 0.4516084
3.04 0.4356892
3.06 0.4680551
3.08 0.4715929
3.1 0.4649191
3.12 0.4499166
3.14 0.4564256
3.16 0.423704
3.18 0.4304355
3.2 0.4637081
3.22 0.442323
3.24 0.4731278
3.26 0.45061
3.28 0.4576021
3.3 0.4629526
3.32 0.461113
3.34 0.4577663
3.36 0.460054
3.38 0.4528525
3.4 0.4220487
3.42 0.42113
3.44 0.4555488
3.46 0.4502502
3.48 0.4585308
3.5 0.4590748
3.52 0.4588304
3.54 0.460272
3.56 0.443001
3.58 0.4423799
3.6 0.4397163
3.62 0.4283106
3.64 0.4483588
3.66 0.4562348
3.68 0.4617626
3.7 0.4527136
3.72 0.4466267
3.74 0.4534869
3.76 0.4407379
3.78 0.4400285
3.8 0.4084428
3.82 0.4431985
3.84 0.4630876
3.86 0.4299414
3.88 0.4616547
3.9 0.4677866
3.92 0.46457
3.94 0.4536524
3.96 0.4701861
3.98 0.4246761
4 0.4405673
4.02 0.4674126
4.04 0.4644891
4.06 0.4645966
4.08 0.4692553
4.1 0.436291
4.12 0.4397717
4.14 0.4384918
4.16 0.4541199
4.18 0.4250295
4.2 0.4445782
4.22 0.4588026
4.24 0.4467101
4.26 0.4482464
4.28 0.4686685
4.3 0.4474927
4.32 0.4706644
4.34 0.4548626
4.36 0.4666371
4.38 0.4661816
4.4 0.4772318
4.42 0.4464857
4.44 0.4674131
4.46 0.4507219
4.48 0.4434238
4.5 0.4371785
4.52 0.4553297
4.54 0.4604885
4.56 0.4519673
4.58 0.4575475
4.6 0.4557686
4.62 0.459048
4.64 0.4555759
4.66 0.4162031
4.68 0.4253823
4.7 0.4439883
4.72 0.4592927
4.74 0.411855
4.76 0.4589935
4.78 0.4532933
4.8 0.461113
4.82 0.4508052
4.84 0.4575475
4.86 0.4560148
4.88 0.4565631
4.9 0.4607873
4.92 0.4723078
4.94 0.4659131
4.96 0.4405393
4.98 0.4616544
5 0.4736557
5.02 0.4629522
5.04 0.4460098
5.06 0.4481351
5.08 0.4606784
5.1 0.451497
5.12 0.4623038
5.14 0.4470459
5.16 0.4631415
5.18 0.4496103
5.2 0.4090533
5.22 0.4420976
5.24 0.4600546
5.26 0.4462346
5.28 0.444803
5.3 0.4547803
5.32 0.4465709
5.34 0.4501389
5.36 0.4548079
5.38 0.445702
5.4 0.4556859
5.42 0.4315382
5.44 0.4511372
5.46 0.4062017
5.48 0.4599455
5.5 0.4530998
5.52 0.4601354
5.54 0.4639236
5.56 0.4601084
5.58 0.4573018
5.6 0.4616545
5.62 0.4378932
5.64 0.451387
5.66 0.4655376
5.68 0.4562072
5.7 0.4563441
5.72 0.451498
5.74 0.4535419
5.76 0.4548901
5.78 0.4576568
5.8 0.4455615
5.82 0.4455613
5.84 0.4484696
5.86 0.4554665
5.88 0.4514974
5.9 0.4676539
5.92 0.4614651
5.94 0.4687486
5.96 0.4592924
5.98 0.4359185
6 0.457329
6.02 0.4504165
6.04 0.4521616
6.06 0.4648923
6.08 0.4533755
6.1 0.4398575
6.12 0.4652154
6.14 0.4468225
6.16 0.4653223
6.18 0.4585573
6.2 0.4554663
6.22 0.4523829
6.24 0.4226702
6.26 0.4580659
6.28 0.4728103
6.3 0.4538167
6.32 0.4620061
6.34 0.4614379
6.36 0.452797
6.38 0.4572474
6.4 0.4370639
6.42 0.4543677
6.44 0.4591575
6.46 0.4446909
6.48 0.4311026
6.5 0.4667176
6.52 0.4553573
6.54 0.4625473
6.56 0.3991864
6.58 0.4695479
6.6 0.4398289
6.62 0.4625205
6.64 0.4624661
6.66 0.4684552
6.68 0.4292434
6.7 0.4654571
6.72 0.4591839
6.74 0.4511092
6.76 0.4567826
6.78 0.4530453
6.8 0.4440727
6.82 0.4728104
6.84 0.4706108
6.86 0.4718314
6.88 0.4369781
6.9 0.4599449
6.92 0.464355
6.94 0.456399
6.96 0.459293
6.98 0.4668513
7 0.4667436
7.02 0.4701596
7.04 0.4568641
7.06 0.4626283
7.08 0.4601082
7.1 0.4817676
7.12 0.4544496
7.14 0.4511102
7.16 0.472811
7.18 0.4576846
7.2 0.4551378
7.22 0.4589114
7.24 0.4123105
7.26 0.4478003
7.28 0.4391751
7.3 0.4357469
7.32 0.4566454
7.34 0.3951581
7.36 0.4507217
7.38 0.420268
7.4 0.44514
7.42 0.4455051
7.44 0.4523551
7.46 0.4477164
7.48 0.4761826
7.5 0.4682149
7.52 0.4623039
7.54 0.4635193
7.56 0.4626284
7.58 0.4521617
7.6 0.4632767
7.62 0.4545323
7.64 0.4702393
7.66 0.4604884
7.68 0.4499161
7.7 0.4390332
7.72 0.4482742
7.74 0.4702395
7.76 0.4625204
7.78 0.4595926
7.8 0.448581
7.82 0.4573292
7.84 0.4647044
7.86 0.4584209
7.88 0.4819494
7.9 0.4625474
7.92 0.4375213
7.94 0.449666
7.96 0.4361763
7.98 0.4546704
8 0.4564531
8.02 0.4541206
8.04 0.4498049
8.06 0.4446628
8.08 0.4473252
8.1 0.4689883
8.12 0.4870832
8.14 0.4596469
8.16 0.4578478
8.18 0.4527694
8.2 0.4605972
8.22 0.4600267
8.24 0.4580395
8.26 0.4552197
8.28 0.4623852
8.3 0.4708766
8.32 0.4581483
8.34 0.4689087
8.36 0.4733658
8.38 0.4609502
8.4 0.4377785
8.42 0.45467
8.44 0.4676008
8.46 0.4671457
8.48 0.4671458
8.5 0.4750789
8.52 0.4594014
8.54 0.4552751
8.56 0.4533761
8.58 0.4674124
8.6 0.4538168
8.62 0.4567265
8.64 0.4559057
8.66 0.4244114
8.68 0.4177621
8.7 0.4751055
8.72 0.4601354
8.74 0.4667171
8.76 0.4694143
8.78 0.4572746
8.8 0.4433954
8.82 0.4438747
8.84 0.4573293
8.86 0.4637615
8.88 0.4713012
8.9 0.4484142
8.92 0.4466825
8.94 0.4593744
8.96 0.4695213
8.98 0.4351431
9 0.4640579
9.02 0.4701864
9.04 0.4499996
9.06 0.473656
9.08 0.4571926
9.1 0.442973
9.12 0.4230245
9.14 0.4320297
9.16 0.4635461
9.18 0.468775
9.2 0.4526037
9.22 0.4759206
9.24 0.466208
9.26 0.4630604
9.28 0.4603537
9.3 0.4635194
9.32 0.4495554
9.34 0.4314225
9.36 0.4453367
9.38 0.451663
9.4 0.4551096
9.42 0.4728104
9.44 0.4443535
9.46 0.4472413
9.48 0.453045
9.5 0.4546979
9.52 0.4483296
9.54 0.4568645
9.56 0.4441851
9.58 0.447521
9.6 0.4524938
9.62 0.4485811
9.64 0.4559878
9.66 0.4520507
9.68 0.4454776
9.7 0.4691751
9.72 0.4764973
9.74 0.4473819
9.76 0.4553299
9.78 0.4592929
9.8 0.4692819
9.82 0.4497227
9.84 0.4703723
9.86 0.439346
9.88 0.4165036
9.9 0.4384921
9.92 0.470239
9.94 0.4500559
9.96 0.4455611
9.98 0.4576569
10 0.4541196
10.02 0.4543395
10.04 0.4629526
10.06 0.4557137
10.08 0.4563446
10.1 0.4566454
10.12 0.4737884
10.14 0.461898
10.16 0.455933
10.18 0.4506944
10.2 0.4584212
10.22 0.4613567
10.24 0.4481631
10.26 0.4758413
10.28 0.4644622
10.3 0.4047836
10.32 0.4434521
10.34 0.4556592
10.36 0.4631952
10.38 0.4593745
10.4 0.4655375
10.42 0.4609771
10.44 0.4324638
10.46 0.4579298
10.48 0.4445225
10.5 0.4254702
10.52 0.4491377
10.54 0.4560151
10.56 0.4439593
10.58 0.4450003
10.6 0.4630605
10.62 0.4538988
10.64 0.439943
10.66 0.4527144
10.68 0.4598639
10.7 0.4463185
10.72 0.4596467
10.74 0.464704
10.76 0.4601631
10.78 0.4523824
10.8 0.4116431
10.82 0.447577
10.84 0.4609234
10.86 0.4382067
10.88 0.418181
10.9 0.4645427
10.92 0.4628985
10.94 0.4545601
10.96 0.4309881
10.98 0.4622225
11 0.4509432
11.02 0.4518018
11.04 0.4653225
11.06 0.4372636
11.08 0.4632769
11.1 0.4601633
11.12 0.457739
11.14 0.4624932
11.16 0.4607874
11.18 0.4455334
11.2 0.4577392
11.22 0.4533493
11.24 0.4276097
11.26 0.4591841
11.28 0.4787745
11.3 0.4324929
11.32 0.4808583
11.34 0.4773103
11.36 0.500025
11.38 0.479505
11.4 0.4705849
11.42 0.453955
11.44 0.4554667
11.46 0.4611124
11.48 0.4524658
11.5 0.4578758
11.52 0.4570556
11.54 0.4566728
11.56 0.4442406
11.58 0.4680013
11.6 0.4751315
11.62 0.4502501
11.64 0.464058
11.66 0.4541203
11.68 0.4501662
11.7 0.460706
11.72 0.4716204
11.74 0.4341375
11.76 0.457329
11.78 0.463735
11.8 0.4609229
11.82 0.4602988
11.84 0.4696803
11.86 0.4636001
11.88 0.4615459
11.9 0.4524103
11.92 0.4462619
11.94 0.4806764
11.96 0.4570282
11.98 0.4648391
12 0.4745788
12.02 0.4628718
12.04 0.450417
12.06 0.4602713
12.08 0.4464865
12.1 0.4553566
12.12 0.4577667
12.14 0.4603799
12.16 0.4452812
12.18 0.4606792
12.2 0.4698406
12.22 0.4159628
12.24 0.4587209
12.26 0.4644622
12.28 0.449805
12.3 0.4504443
12.32 0.4578205
12.34 0.4550549
12.36 0.4693352
12.38 0.4457859
12.4 0.476865
12.42 0.4570832
12.44 0.4461222
12.46 0.4690947
12.48 0.4689883
12.5 0.4494721
12.52 0.4436502
12.54 0.4638158
12.56 0.4498057
12.58 0.4639239
12.6 0.474421
12.62 0.4429732
12.64 0.4455611
12.66 0.465403
12.68 0.4573289
12.7 0.4538175
12.72 0.4592113
12.74 0.4738411
12.76 0.448581
12.78 0.4479117
12.8 0.4257635
12.82 0.4295058
12.84 0.461004
12.86 0.4491382
12.88 0.4706645
12.9 0.457329
12.92 0.4552751
12.94 0.4521339
12.96 0.4529077
12.98 0.438264
13 0.4563163
13.02 0.4757623
13.04 0.4665025
13.06 0.468722
13.08 0.466851
13.1 0.4728902
13.12 0.4135209
13.14 0.4488043
13.16 0.4560705
13.18 0.4540107
13.2 0.46225
13.22 0.4811697
13.24 0.4725729
13.26 0.4468218
13.28 0.4479125
13.3 0.4693081
13.32 0.4239698
13.34 0.4226698
13.36 0.4494995
13.38 0.4469898
13.4 0.4355169
13.42 0.4315672
13.44 0.4661271
13.46 0.4575201
13.48 0.4446625
13.5 0.4478004
13.52 0.4638424
13.54 0.4621958
13.56 0.452576
13.58 0.465457
13.6 0.4624926
13.62 0.4569466
13.64 0.4666101
13.66 0.4460377
13.68 0.4341946
13.7 0.4348851
13.72 0.4458979
13.74 0.4295055
13.76 0.455769
13.78 0.4267616
13.8 0.4623039
13.82 0.4638426
13.84 0.4307264
13.86 0.4360621
13.88 0.4463747
13.9 0.4418995
13.92 0.4290684
13.94 0.4514696
13.96 0.4040112
13.98 0.4613572
14 0.4628714
14.02 0.4251179
14.04 0.4476884
14.06 0.4610041
14.08 0.4548357
14.1 0.4668245
14.12 0.4517464
14.14 0.4488036
14.16 0.4432551
14.18 0.4591835
14.2 0.4719635
14.22 0.4475208
14.24 0.4587756
14.26 0.4520229
14.28 0.4290977
14.3 0.4171927
14.3194 0.444438
14.3394 0.4658602
14.3594 0.4548902
14.3794 0.4005313
14.3994 0.4652956
14.4194 0.4508045
14.4394 0.4500556
14.4594 0.4652418
14.4794 0.4443822
14.4994 0.4133705
14.5194 0.4412197
14.5394 0.4557142
14.5594 0.4571922
14.5794 0.4582847
14.5994 0.4510269
14.6194 0.4553571
14.6394 0.4698398
14.6594 0.4434525
14.6794 0.4432824
14.6994 0.441164
14.7194 0.4534592
14.7394 0.4549178
14.7594 0.4613571
14.7794 0.4609505
14.7994 0.4676265
14.8194 0.4566727
14.8394 0.4498054
14.8594 0.4612484
14.8794 0.4448313
14.8994 0.4543674
14.9194 0.4292725
14.9394 0.4420689
14.9594 0.447688
14.9794 0.4519408
14.9994 0.4453649
15.0194 0.4454773
15.0394 0.4570014
15.0594 0.4599998
15.0794 0.4443536
15.0994 0.4589935
15.1194 0.4505822
15.1394 0.4706116
15.1594 0.453541
15.1794 0.4681082
15.1994 0.4591562
15.2194 0.4543677
15.2394 0.460733
15.2594 0.47289
15.2794 0.4686952
15.2994 0.4229065
15.3194 0.450417
15.3394 0.4674934
15.3594 0.4699736
15.3794 0.4640586
15.3994 0.4644888
15.4194 0.4556858
15.4394 0.4509433
15.4594 0.4500554
15.4794 0.4358325
15.4994 0.425265
15.5194 0.4593741
15.5394 0.425529
15.5594 0.4469897
15.5794 0.4540373
15.5994 0.4462624
15.6194 0.4572206
15.6394 0.4591567
15.6594 0.449472
15.6794 0.460353
15.6994 0.4556585
15.7194 0.4554393
15.7394 0.4590749
15.7594 0.4661276
15.7794 0.410883
15.7994 0.4134304
15.8194 0.4671461
15.8394 0.476366
15.8594 0.418838
15.8794 0.4635464
15.8994 0.4482463
15.9194 0.4270248
15.9394 0.4489149
15.9594 0.4649186
15.9794 0.4628984
15.9994 0.4659133
16.0194 0.4477445
16.0394 0.4334456
16.0594 0.4452246
16.0794 0.4458986
16.0994 0.4300577
16.1194 0.474789
16.1394 0.4698937
16.1594 0.4523543
16.1794 0.4616818
16.1994 0.4546979
16.2194 0.449583
16.2394 0.4292437
16.2594 0.465967
16.2794 0.4411633
16.2994 0.4412201
16.3194 0.4371788
16.3394 0.4557683
16.3594 0.4564534
16.3794 0.4493051
16.3994 0.4511099
16.4194 0.4633029
16.4394 0.4673867
16.4594 0.4684287
16.4794 0.4552469
16.4994 0.4668509
16.5194 0.4577383
16.5394 0.4575207
16.5594 0.4618176
16.5794 0.4466819
16.5994 0.4711162
16.6194 0.4565905
16.6394 0.4499996
16.6594 0.4100007
16.6794 0.4189271
16.6994 0.4431985
16.7194 0.4333014
16.7394 0.4508323
16.7594 0.4467098
16.7794 0.4548351
16.7994 0.4384347
16.8194 0.4513591
16.8394 0.4549719
16.8594 0.4633839
16.8794 0.4619525
16.8994 0.439233
16.9194 0.4563167
16.9394 0.4493611
16.9594 0.4421819
16.9794 0.4333011
16.9994 0.4549726
17.0194 0.4255876
17.0394 0.4202973
17.0594 0.4220194
17.0794 0.4577386
17.0994 0.4479679
17.1194 0.4424084
17.1394 0.4526584
17.1594 0.4565354
17.1794 0.4346265
17.1994 0.421367
17.2194 0.4601362
17.2394 0.4609224
17.2594 0.4556864
17.2794 0.4542307
17.2994 0.4574111
17.3194 0.4686687
17.3394 0.4646237
17.3594 0.4533491
17.3794 0.4658596
17.3994 0.4269955
17.4194 0.4690941
17.4394 0.4415311
17.4594 0.4510823
17.4794 0.445561
17.4994 0.4591837
17.5194 0.4588573
17.5394 0.4464025
17.5594 0.4563167
17.5794 0.4433112
17.5994 0.4345396
17.6194 0.4546151
17.6394 0.4507213
17.6594 0.4663962
17.6794 0.3935097
17.6994 0.4354883
17.7194 0.4335029
17.7394 0.4631951
17.7594 0.4351151
17.7794 0.4074923
17.7994 0.4592927
17.8194 0.4636004
17.8394 0.4689879
17.8594 0.4783565
17.8794 0.4527969
17.8994 0.457001
17.9194 0.4656723
17.9394 0.4512491
17.9594 0.464839
17.9794 0.4466822
17.9994 0.44685
18.0194 0.4454769
18.0394 0.4799481
18.0594 0.4577394
18.0794 0.4493884
18.0994 0.4541471
18.1194 0.4544779
18.1394 0.4425214
18.1594 0.4609225
18.1794 0.4567269
18.1994 0.45445
18.2194 0.4163232
18.2394 0.42901
18.2594 0.4613558
18.2794 0.446038
18.2994 0.4417287
18.3194 0.474447
18.3394 0.4446352
18.3594 0.4485811
18.3794 0.4564542
18.3994 0.469095
18.4194 0.4631955
18.4394 0.4556867
18.4594 0.4469334
18.4794 0.4158729
18.4994 0.4653231
18.5194 0.4644891
18.5394 0.4540376
18.5594 0.4508049
18.5794 0.4725195
18.5994 0.4251173
18.6194 0.4688818
18.6394 0.4588031
18.6594 0.4631145
18.6794 0.4662883
18.6994 0.4141255
18.7194 0.4557133
18.7394 0.4710356
18.7594 0.4339645
18.7794 0.4323483
18.7994 0.4445222
18.8194 0.4614384
18.8394 0.4523827
18.8594 0.4471574
18.8794 0.4554671
18.8994 0.4534864
18.9194 0.4696005
18.9394 0.4398577
18.9594 0.4450284
18.9794 0.4191957
18.9994 0.4418142
19.0194 0.4469897
19.0394 0.4091457
19.0594 0.4186288
19.0794 0.4648118
19.0994 0.4518847
19.1194 0.4623044
19.1394 0.4421824
19.1594 0.4655375
19.1794 0.4124923
19.1994 0.4371213
19.2194 0.4472411
19.2394 0.4380926
19.2594 0.4424928
19.2794 0.4378927
19.2994 0.4210404
19.3194 0.4059865
19.3394 0.4482198
19.3594 0.4359189
19.3794 0.4453647
19.3994 0.4570831
19.4194 0.4579295
19.4394 0.4625206
19.4594 0.4365777
19.4794 0.4515253
19.4994 0.4385493
19.5194 0.4214851
19.5394 0.4504995
19.5594 0.4224631
19.5794 0.4552745
19.5994 0.4366062
19.6194 0.4598911
19.6394 0.4430014
19.6594 0.456727
19.6794 0.4290687
19.6994 0.4171632
19.7194 0.4245592
19.7394 0.4329553
19.7594 0.4555487
19.7794 0.4450285
19.7994 0.4080444
19.8194 0.4442406
19.8394 0.4441001
19.8594 0.4387486
19.8794 0.4359186
19.8994 0.4421821
19.9194 0.4426618
19.9394 0.4131282
19.9594 0.4188973
19.9794 0.4423232
19.9994 0.4671461
&
@target G0.S3
@type xy
0 2.126505
0.02 3.913508
0.04 3.065603
0.06 2.720998
0.08 1.816488
0.1 3.246583
0.12 2.559184
0.14 3.829262
0.16 4.535741
0.18 2.650368
0.2 3.752983
0.22 2.404647
0.24 3.668082
0.26 6.553513
0.28 4.640717
0.3 6.414742
0.32 5.711612
0.34 5.272696
0.36 4.53619
0.38 6.537501
0.4 3.23306
0.42 2.273571
0.44 2.259326
0.46 1.340149
0.48 1.457643
0.5 0.4408234
0.52 0.4693881
0.54 0.4803127
0.56 0.4689075
0.58 0.4929507
0.6 0.478879
0.62 0.4624659
0.64 0.4705584
0.66 0.4649196
0.68 0.4754211
0.7 0.4623035
0.72 0.4728901
0.74 0.4576845
0.76 0.4482748
0.78 0.4638157
0.8 0.4562347
0.82 0.4517466
0.84 0.4662882
0.86 0.4659929
0.88 0.4604885
0.9 0.4712481
0.92 0.446458
0.94 0.4696279
0.96 0.4667707
0.98 0.4763928
1 0.4602715
1.02 0.4473529
1.04 0.4623849
1.06 0.4718841
1.08 0.4568636
1.1 0.4590757
1.12 0.4595102
1.14 0.4591839
1.16 0.4830628
1.18 0.4659665
1.2 0.471195
1.22 0.4635727
1.24 0.469761
1.26 0.451276
1.28 0.457657
1.3 0.4670384
1.32 0.4561797
1.34 0.4680274
1.36 0.4600544
1.38 0.4415876
1.4 0.4697345
1.42 0.4685349
1.44 0.4623307
1.46 0.4658601
1.48 0.4737618
1.5 0.4585302
1.52 0.4455896
1.54 0.4728107
1.56 0.4444379
1.58 0.4769172
1.6 0.4266435
1.62 0.4653229
1.64 0.4601364
1.66 0.451802
1.68 0.4348852
1.7 0.4510542
1.72 0.4677071
1.74 0.4669847
1.76 0.4488038
1.78 0.4546974
1.8 0.4748943
1.82 0.4624119
1.84 0.4589663
1.86 0.4500552
1.88 0.4800518
1.9 0.4411354
1.92 0.4538993
1.94 0.4550557
1.96 0.4579847
1.98 0.4678937
2 0.4659933
2.02 0.466208
2.04 0.4472981
2.06 0.4470456
2.08 0.4671463
2.1 0.4548078
2.12 0.4682676
2.14 0.4718849
2.16 0.4620329
2.18 0.452907
2.2 0.4467102
2.22 0.4636811
2.24 0.4486091
2.26 0.462709
2.28 0.4716196
2.3 0.4614374
2.32 0.4710359
2.34 0.4623041
2.36 0.4637349
2.38 0.4354598
2.4 0.4674664
2.42 0.4488045
2.44 0.4627095
2.46 0.4456736
2.48 0.4718581
2.5 0.4561246
2.52 0.4484977
2.54 0.4704784
2.56 0.4488037
2.58 0.4648928
2.6 0.4511376
2.62 0.4636
2.64 0.4454489
2.66 0.4472411
2.68 0.4637078
2.7 0.4532105
2.72 0.4648381
2.74 0.4614649
2.76 0.459946
2.78 0.4696273
2.8 0.4542305
2.82 0.4617898
2.84 0.4572745
2.86 0.464247
2.88 0.4614649
2.9 0.4622233
2.92 0.4681352
2.94 0.458939
2.96 0.4567548
2.98 0.4716985
3 0.4500557
3.02 0.4788522
3.04 0.447968
3.06 0.4770745
3.08 0.4650535
3.1 0.4658591
3.12 0.4633308
3.14 0.4545328
3.16 0.459918
3.18 0.4668245
3.2 0.4659669
3.22 0.4548073
3.24 0.4492773
3.26 0.4663961
3.28 0.4530457
3.3 0.4451125
3.32 0.467787
3.34 0.4603534
3.36 0.4722559
3.38 0.4671721
3.4 0.4656717
3.42 0.4407102
3.44 0.4586395
3.46 0.4633034
3.48 0.4540376
3.5 0.4503891
3.52 0.4638425
3.54 0.4661009
3.56 0.4727043
3.58 0.4744735
3.6 0.4693079
3.62 0.4669849
3.64 0.4641923
3.66 0.4705308
3.68 0.467868
3.7 0.4694151
3.72 0.4538724
3.74 0.4610045
3.76 0.4589389
3.78 0.4584215
3.8 0.4473811
3.82 0.4499995
3.84 0.4485811
3.86 0.4618177
3.88 0.4520509
3.9 0.4652155
3.92 0.4630604
3.94 0.457028
3.96 0.4709042
3.98 0.4541752
4 0.4462346
4.02 0.4527692
4.04 0.4661815
4.06 0.4633577
4.08 0.4559882
4.1 0.4718582
4.12 0.4616547
4.14 0.4280477
4.16 0.4575476
4.18 0.4648383
4.2 0.4660744
4.22 0.4598913
4.24 0.4614377
4.26 0.4581755
4.28 0.4584759
4.3 0.4688546
4.32 0.4629795
4.34 0.4592377
4.36 0.4642469
4.38 0.4593744
4.4 0.4455339
4.42 0.4578478
4.44 0.4414184
4.46 0.4579852
4.48 0.4623041
4.5 0.4698139
4.52 0.4573289
4.54 0.4566448
4.56 0.4590212
4.58 0.4448033
4.6 0.4560149
4.62 0.4493881
4.64 0.4303776
4.66 0.4405391
4.68 0.4501945
4.7 0.4644624
4.72 0.4642465
4.74 0.4455894
4.76 0.4752105
4.78 0.4600266
4.8 0.4620065
4.82 0.4710087
4.84 0.4742883
4.86 0.4470458
4.88 0.4789835
4.9 0.4789831
4.92 0.4527692
4.94 0.4601359
4.96 0.4597014
4.98 0.4627093
5 0.4497214
5.02 0.4300286
5.04 0.4246762
5.06 0.4405676
5.08 0.4293017
5.1 0.4433959
5.12 0.4583936
5.14 0.4677078
5.16 0.4549724
5.18 0.4563443
5.2 0.451442
5.22 0.4374359
5.24 0.4506935
5.26 0.4811448
5.28 0.4618442
5.3 0.4647853
5.32 0.4632764
5.34 0.4690949
5.36 0.4533487
5.38 0.4809627
5.4 0.464004
5.42 0.4688284
5.44 0.4784095
5.46 0.4600543
5.48 0.4748948
5.5 0.4672527
5.52 0.4928493
5.54 0.4672523
5.56 0.4742632
5.58 0.455577
5.6 0.4624125
5.62 0.4562343
5.64 0.4631684
5.66 0.4436774
5.68 0.4648118
5.7 0.4600544
5.72 0.4582028
5.74 0.4564536
5.76 0.4537348
5.78 0.4697064
5.8 0.4800522
5.82 0.4564265
5.84 0.4650001
5.86 0.4502496
5.88 0.473022
5.9 0.4641394
5.92 0.4814044
5.94 0.4635999
5.96 0.4869811
5.98 0.4696809
6 0.4775985
6.02 0.4552193
6.04 0.4590753
6.06 0.4638426
6.08 0.4753418
6.1 0.4598372
6.12 0.4756577
6.14 0.4548078
6.16 0.4663961
6.18 0.4829598
6.2 0.462953
6.22 0.4764982
6.24 0.4616011
6.26 0.4634919
6.28 0.4957824
6.3 0.4695735
6.32 0.465967
6.34 0.4579574
6.36 0.4766022
6.38 0.4750528
6.4 0.4671991
6.42 0.473128
6.44 0.4678138
6.46 0.4749997
6.48 0.4827259
6.5 0.4969407
6.52 0.4623311
6.54 0.4608962
6.56 0.4844068
6.58 0.469175
6.6 0.4562344
6.62 0.4699996
6.64 0.4832442
6.66 0.4648115
6.68 0.4719378
6.7 0.458285
6.72 0.4706644
6.74 0.4678948
6.76 0.4649729
6.78 0.4685617
6.8 0.4697072
6.82 0.4618985
6.84 0.4669043
6.86 0.4648652
6.88 0.459728
6.9 0.4727312
6.92 0.4463749
6.94 0.4469057
6.96 0.4737354
6.98 0.4626287
7 0.4755264
7.02 0.4865704
7.04 0.4876736
7.06 0.4706645
7.08 0.4625469
7.1 0.466208
7.12 0.4603804
7.14 0.4631954
7.16 0.4561797
7.18 0.4591565
7.2 0.4788265
7.22 0.4756845
7.24 0.4795052
7.26 0.4766027
7.28 0.479192
7.3 0.4661816
7.32 0.4625206
7.34 0.474447
7.36 0.5042317
7.38 0.4718583
7.4 0.4749211
7.42 0.4541753
7.44 0.4751318
7.46 0.4717256
7.48 0.4592381
7.5 0.4572198
7.52 0.4582034
7.54 0.4605429
7.56 0.4681344
7.58 0.4658863
7.6 0.466208
7.62 0.4665298
7.64 0.4747102
7.66 0.4682151
7.68 0.4422668
7.7 0.4718572
7.72 0.4565085
7.74 0.4620879
7.76 0.4543681
7.78 0.4541193
7.8 0.4491377
7.82 0.4457863
7.84 0.4345695
7.86 0.4502782
7.88 0.4379779
7.9 0.4556866
7.92 0.4468504
7.94 0.4347698
7.96 0.4513038
7.98 0.4541201
8 0.4697072
8.02 0.4611131
8.04 0.4495552
8.06 0.4763137
8.08 0.4563444
8.1 0.4565908
8.12 0.4532386
8.14 0.4564535
8.16 0.4639231
8.18 0.4598367
8.2 0.4503888
8.22 0.4570004
8.24 0.452796
8.26 0.4285441
8.28 0.4616554
8.3 0.4577665
8.32 0.4553579
8.34 0.4450272
8.36 0.4377781
8.38 0.4561799
8.4 0.4701595
8.42 0.4739725
8.44 0.4659931
8.46 0.4656982
8.48 0.4531558
8.5 0.4527965
8.52 0.4513594
8.54 0.4527968
8.56 0.446794
8.58 0.4496112
8.6 0.4616812
8.62 0.4483581
8.64 0.4493884
8.66 0.4589397
8.68 0.4648121
8.7 0.4360622
8.72 0.4503885
8.74 0.4585032
8.76 0.4446065
8.78 0.452161
8.8 0.4597006
8.82 0.4528244
8.84 0.4497501
8.86 0.4440998
8.88 0.4651337
8.9 0.4111577
8.92 0.4535419
8.94 0.4140955
8.96 0.4457859
8.98 0.4539547
9 0.4728901
9.02 0.4593472
9.04 0.4606791
9.06 0.4681347
9.08 0.4478004
9.1 0.4616545
9.12 0.4484696
9.14 0.4335317
9.16 0.4605977
9.18 0.4439875
9.2 0.4627635
9.22 0.4218118
9.24 0.4495831
9.26 0.4430855
9.28 0.4711159
9.3 0.4598912
9.32 0.450389
9.34 0.453734
9.36 0.4764974
9.38 0.4623041
9.4 0.4633034
9.42 0.4509434
9.44 0.4498057
9.46 0.441645
9.48 0.4584214
9.5 0.4268784
9.52 0.4446061
9.54 0.4394314
9.56 0.4716725
9.58 0.4449157
9.6 0.4495003
9.62 0.4633843
9.64 0.4655645
9.66 0.4606786
9.68 0.4595104
9.7 0.4644615
9.72 0.4540376
9.74 0.4642201
9.76 0.4493883
9.78 0.4445496
9.8 0.460679
9.82 0.4534869
9.84 0.4602443
9.86 0.4473814
9.88 0.4644888
9.9 0.4588028
9.92 0.4513045
9.94 0.4376353
9.96 0.4602723
9.98 0.4546154
10 0.4680278
10.02 0.4609227
10.04 0.4648654
10.06 0.4464588
10.08 0.4613293
10.1 0.4545327
10.12 0.449972
10.14 0.4383209
10.16 0.4631955
10.18 0.4657252
10.2 0.4560976
10.22 0.4556865
10.24 0.4441847
10.26 0.4509155
10.28 0.4581486
10.3 0.4351445
10.32 0.4418422
10.34 0.4667441
10.36 0.4701596
10.38 0.4615732
10.4 0.4317983
10.42 0.443875
10.44 0.4497222
10.46 0.446598
10.48 0.4267309
10.5 0.4603532
10.52 0.4601363
10.54 0.452382
10.56 0.4498333
10.58 0.4552199
10.6 0.4533484
10.62 0.4696805
10.64 0.4639228
10.66 0.4433115
10.68 0.4450566
10.7 0.4632761
10.72 0.4667441
10.74 0.4591841
10.76 0.4505
10.78 0.440397
10.8 0.4544499
10.82 0.4370636
10.84 0.4107615
10.86 0.4174628
10.88 0.4306388
10.9 0.4350576
10.92 0.4429724
10.94 0.4627358
10.96 0.4406803
10.98 0.4448595
11 0.4540374
11.02 0.4455057
11.04 0.4472693
11.06 0.4430006
11.08 0.4348841
11.1 0.4175523
11.12 0.4462629
11.14 0.4659129
11.16 0.4445505
11.18 0.4540095
11.2 0.459429
11.22 0.4471569
11.24 0.446794
11.26 0.4390047
11.28 0.4445224
11.3 0.4402836
11.32 0.4631145
11.34 0.4551098
11.36 0.45025
11.38 0.4543954
11.4 0.4610052
11.42 0.4597282
11.44 0.4719641
11.46 0.4661011
11.48 0.4655371
11.5 0.4678943
11.52 0.4592654
11.54 0.4586394
11.56 0.4700528
11.58 0.4589661
11.6 0.4650002
11.62 0.4644079
11.64 0.4629529
11.66 0.4590481
11.68 0.467627
11.7 0.4641386
11.72 0.4653221
11.74 0.4714076
11.76 0.4592925
11.78 0.4684548
11.8 0.4572746
11.82 0.4543678
11.84 0.4710365
11.86 0.4629526
11.88 0.4602447
11.9 0.4566722
11.92 0.4769168
11.94 0.4501666
11.96 0.4364346
11.98 0.4586397
12 0.4640308
12.02 0.4718043
12.04 0.4748163
12.06 0.440369
12.08 0.4620875
12.1 0.4668239
12.12 0.4612211
12.14 0.4689879
12.16 0.448581
12.18 0.4563169
12.2 0.4516913
12.22 0.4713013
12.24 0.4596198
12.26 0.4628446
12.28 0.4553024
12.3 0.4634923
12.32 0.4617625
12.34 0.4503894
12.36 0.4556862
12.38 0.4590479
12.4 0.4553565
12.42 0.4754212
12.44 0.4686686
12.46 0.4526311
12.48 0.4402846
12.5 0.4605982
12.52 0.4557681
12.54 0.4403694
12.56 0.472176
12.58 0.4430018
12.6 0.4679742
12.62 0.4633839
12.64 0.4600269
12.66 0.467814
12.68 0.4575205
12.7 0.4579841
12.72 0.4516914
12.74 0.4572472
12.76 0.4556865
12.78 0.4397156
12.8 0.4568915
12.82 0.4448591
12.84 0.4505002
12.86 0.4696006
12.88 0.4281065
12.9 0.4534593
12.92 0.4234969
12.94 0.4524931
12.96 0.4598911
12.98 0.4655642
13 0.4762878
13.02 0.4628722
13.04 0.4563446
13.06 0.4601361
13.08 0.4688547
13.1 0.4657519
13.12 0.4407102
13.14 0.4595653
13.16 0.4643821
13.18 0.4600272
13.2 0.4533767
13.22 0.4648921
13.24 0.4791135
13.26 0.4633842
13.28 0.4548349
13.3 0.445365
13.32 0.4674668
13.34 0.4523824
13.36 0.4571649
13.38 0.4466268
13.4 0.4669311
13.42 0.4571919
13.44 0.4187486
13.46 0.4518303
13.48 0.4681346
13.5 0.4454768
13.52 0.4534867
13.54 0.4446352
13.56 0.4609771
13.58 0.4441567
13.6 0.4279605
13.62 0.4421824
13.64 0.435459
13.66 0.4455331
13.68 0.4591576
13.7 0.4553572
13.72 0.4165033
13.74 0.4462621
13.76 0.4309288
13.78 0.4576297
13.8 0.4441006
13.82 0.4506934
13.84 0.4249698
13.86 0.4650268
13.88 0.4302905
13.9 0.4531556
13.92 0.4387487
13.94 0.4257346
13.96 0.4169228
13.98 0.4324635
14 0.454258
14.02 0.4343672
14.04 0.4564539
14.06 0.4232614
14.08 0.4501388
14.1 0.4616821
14.12 0.4479681
14.14 0.4615462
14.16 0.4484975
14.18 0.4483856
14.2 0.4355167
14.22 0.4657789
14.24 0.4583936
14.26 0.4648921
14.28 0.4513863
14.3 0.4534587
14.3194 0.4250298
14.3394 0.4589387
14.3594 0.4475485
14.3794 0.4623044
14.3994 0.4362913
14.4194 0.4321171
14.4394 0.4406249
14.4594 0.4486364
14.4794 0.4485818
14.4994 0.4167131
14.5194 0.4375213
14.5394 0.4483859
14.5594 0.4434804
14.5794 0.4341939
14.5994 0.4509438
14.6194 0.451498
14.6394 0.4528795
14.6594 0.4476043
14.6794 0.4540376
14.6994 0.4423805
14.7194 0.4566722
14.7394 0.4558513
14.7594 0.4461505
14.7794 0.4400571
14.7994 0.4597281
14.8194 0.4564261
14.8394 0.4658588
14.8594 0.45456
14.8794 0.4564537
14.8994 0.4531552
14.9194 0.4333881
14.9394 0.4291272
14.9594 0.4484974
14.9794 0.4498338
14.9994 0.4522167
15.0194 0.4492768
15.0394 0.4561803
15.0594 0.4402836
15.0794 0.4040728
15.0994 0.4351152
15.1194 0.4658331
15.1394 0.4625474
15.1594 0.4297088
15.1794 0.4494996
15.1994 0.4405955
15.2194 0.4556861
15.2394 0.4635195
15.2594 0.4554395
15.2794 0.4635189
15.2994 0.4549722
15.3194 0.4524103
15.3394 0.4562889
15.3594 0.4529352
15.3794 0.4549726
15.3994 0.4311901
15.4194 0.4601364
15.4394 0.4472978
15.4594 0.4527141
15.4794 0.4412761
15.4994 0.4612484
15.5194 0.4524934
15.5394 0.45
15.5594 0.4564268
15.5794 0.4541195
15.5994 0.4577391
15.6194 0.4703455
15.6394 0.4474932
15.6594 0.4477997
15.6794 0.4560972
15.6994 0.4409652
15.7194 0.4574112
15.7394 0.4481351
15.7594 0.4585577
15.7794 0.4686949
15.7994 0.4446625
15.8194 0.4571925
15.8394 0.4567547
15.8594 0.4349143
15.8794 0.44187
15.8994 0.4321173
15.9194 0.4420691
15.9394 0.4462628
15.9594 0.4603532
15.9794 0.4279601
15.9994 0.4422953
16.0194 0.4466258
16.0394 0.4526313
16.0594 0.4600541
16.0794 0.4560969
16.0994 0.4423234
16.1194 0.4323773
16.1394 0.4398005
16.1594 0.469308
16.1794 0.4469343
16.1994 0.4628718
16.2194 0.4425772
16.2394 0.4494719
16.2594 0.4346839
16.2794 0.4383489
16.2994 0.4368356
16.3194 0.4550268
16.3394 0.4408231
16.3594 0.4441
16.3794 0.4495545
16.3994 0.4485811
16.4194 0.4528516
16.4394 0.4481626
16.4594 0.4655646
16.4794 0.4414752
16.4994 0.4565906
16.5194 0.4649197
16.5394 0.458639
16.5594 0.4383494
16.5794 0.4421252
16.5994 0.4468225
16.6194 0.4554673
16.6394 0.4681073
16.6594 0.4530731
16.6794 0.4581479
16.6994 0.4457014
16.7194 0.4483854
16.7394 0.4450284
16.7594 0.458803
16.7794 0.448581
16.7994 0.4459261
16.8194 0.4420413
16.8394 0.4608688
16.8594 0.4452244
16.8794 0.4503884
16.8994 0.4433114
16.9194 0.4510826
16.9394 0.4383206
16.9594 0.4353447
16.9794 0.4627635
16.9994 0.4653492
17.0194 0.4332722
17.0394 0.4452249
17.0594 0.4549176
17.0794 0.4443809
17.0994 0.422936
17.1194 0.4570017
17.1394 0.4488043
17.1594 0.4577389
17.1794 0.427639
17.1994 0.4388624
17.2194 0.4434245
17.2394 0.4512488
17.2594 0.4467943
17.2794 0.4592929
17.2994 0.4499167
17.3194 0.4521334
17.3394 0.4443255
17.3594 0.4477724
17.3794 0.4455334
17.3994 0.4628448
17.4194 0.461248
17.4394 0.4650268
17.4594 0.4472692
17.4794 0.4585573
17.4994 0.4522442
17.5194 0.4507218
17.5394 0.4401138
17.5594 0.4144876
17.5794 0.4654832
17.5994 0.4552197
17.6194 0.43735
17.6394 0.4513867
17.6594 0.44071
17.6794 0.4301452
17.6994 0.4510266
17.7194 0.4524657
17.7394 0.4407379
17.7594 0.4396589
17.7794 0.4448031
17.7994 0.4257049
17.8194 0.4174328
17.8394 0.4281357
17.8594 0.4474644
17.8794 0.4663154
17.8994 0.4479397
17.9194 0.4324924
17.9394 0.4639236
17.9594 0.4671716
17.9794 0.4363775
17.9994 0.4527144
18.0194 0.4544505
18.0394 0.4595103
18.0594 0.4440152
18.0794 0.4549182
18.0994 0.4532106
18.1194 0.4472415
18.1394 0.4423225
18.1594 0.4477444
18.1794 0.4423519
18.1994 0.4623038
18.2194 0.4661272
18.2394 0.4431136
18.2594 0.462548
18.2794 0.4540926
18.2994 0.4497223
18.3194 0.4648653
18.3394 0.463249
18.3594 0.4571654
18.3794 0.4416439
18.3994 0.4469903
18.4194 0.4488324
18.4394 0.4494724
18.4594 0.4390043
18.4794 0.4738669
18.4994 0.4650269
18.5194 0.4502493
18.5394 0.4094208
18.5594 0.4498333
18.5794 0.4433394
18.5994 0.455549
18.6194 0.4671454
18.6394 0.4509987
18.6594 0.4548075
18.6794 0.4495837
18.6994 0.4543678
18.7194 0.4448038
18.7394 0.4670656
18.7594 0.4665298
18.7794 0.464166
18.7994 0.4463749
18.8194 0.4545328
18.8394 0.4581488
18.8594 0.4583119
18.8794 0.4493332
18.8994 0.4556867
18.9194 0.4602997
18.9394 0.4563442
18.9594 0.4618982
18.9794 0.4475769
18.9994 0.4654301
19.0194 0.4538173
19.0394 0.4592921
19.0594 0.4638429
19.0794 0.4458137
19.0994 0.4411628
19.1194 0.4614113
19.1394 0.4491653
19.1594 0.4508333
19.1794 0.4521612
19.1994 0.4495833
19.2194 0.4567546
19.2394 0.4435372
19.2594 0.4448601
19.2794 0.4352585
19.2994 0.4557955
19.3194 0.4502502
19.3394 0.4188376
19.3594 0.4193448
19.3794 0.4425494
19.3994 0.4418711
19.4194 0.4483856
19.4394 0.4414749
19.4594 0.4623035
19.4794 0.4553574
19.4994 0.4443532
19.5194 0.4171636
19.5394 0.4502494
19.5594 0.4677873
19.5794 0.4431137
19.5994 0.438435
19.6194 0.4507209
19.6394 0.4489985
19.6594 0.4548905
19.6794 0.443396
19.6994 0.4387195
19.7194 0.4370355
19.7394 0.4379779
19.7594 0.4458976
19.7794 0.4434521
19.7994 0.4532937
19.8194 0.4518293
19.8394 0.4452249
19.8594 0.4333007
19.8794 0.4421822
19.8994 0.4567275
19.9194 0.4390331
19.9394 0.449054
19.9594 0.4576026
19.9794 0.4383203
19.9994 0.4494717
&
@target G1.S0
@type xy
0 237
0.02 0
0.04 0
0.06 1029
0.08 20
0.1 0
0.12 19
0.14 1172
0.16 10
0.18 0
0.2 32
0.22 0
0.24 0
0.26 246
0.28 0
0.3 3
0.32 4
0.34 0
0.36 1
0.38 1
0.4 969
0.42 443
0.44 628
0.46 9
0.48 1
0.5 353
0.52 5590
0.54 10276
0.56 9887
0.58 10106
0.6 9919
0.62 9359
0.64 8681
0.66 8651
0.68 9388
0.7 9644
0.72 9334
0.74 9342
0.76 8652
0.78 10952
0.8 13170
0.82 11635
0.84 11597
0.86 11011
0.88 11179
0.9 10032
0.92 11098
0.94 9742
0.96 11020
0.98 11304
1 12021
1.02 10121
1.04 9638
1.06 11868
1.08 11293
1.1 11318
1.12 10042
1.14 11211
1.16 12253
1.18 11824
1.2 11987
1.22 10985
1.24 10210
1.26 10670
1.28 10360
1.3 10015
1.32 10089
1.34 10941
1.36 10202
1.38 12322
1.4 10963
1.42 10002
1.44 10792
1.46 10272
1.48 10255
1.5 10660
1.52 9733
1.54 9738
1.56 9749
1.58 9198
1.6 9124
1.62 7766
1.64 10218
1.66 7953
1.68 8510
1.7 8865
1.72 9309
1.74 9771
1.76 10202
1.78 8852
1.8 9038
1.82 9801
1.84 9015
1.86 9199
1.88 11733
1.9 8906
1.92 8887
1.94 9711
1.96 8985
1.98 9765
2 9454
2.02 10642
2.04 11491
2.06 11104
2.08 12232
2.1 11864
2.12 11850
2.14 12110
2.16 12272
2.18 11731
2.2 11984
2.22 11015
2.24 11735
2.26 11185
2.28 10936
2.3 11301
2.32 11143
2.34 10821
2.36 9906
2.38 10405
2.4 10825
2.42 10788
2.44 10864
2.46 10933
2.48 9687
2.5 10336
2.52 10347
2.54 11798
2.56 10967
2.58 11422
2.6 10714
2.62 9687
2.64 9480
2.66 7651
2.68 6341
2.7 7283
2.72 5443
2.74 7518
2.76 6301
2.78 5868
2.8 6799
2.82 4240
2.84 5257
2.86 4762
2.88 4702
2.9 4965
2.92 5174
2.94 5781
2.96 7226
2.98 8029
3 7906
3.02 7148
3.04 7233
3.06 5512
3.08 5315
3.1 6871
3.12 6943
3.14 7926
3.16 9154
3.18 7046
3.2 8681
3.22 9147
3.24 9251
3.26 7492
3.28 7251
3.3 7044
3.32 8048
3.34 7594
3.36 8203
3.38 7123
3.4 8373
3.42 8954
3.44 8149
3.46 7698
3.48 7936
3.5 6371
3.52 7512
3.54 7292
3.56 6213
3.58 6282
3.6 6667
3.62 7921
3.64 7270
3.66 6209
3.68 6011
3.7 6838
3.72 8054
3.74 8187
3.76 8050
3.78 8559
3.8 8814
3.82 9272
3.84 8899
3.86 7513
3.88 9450
3.9 7814
3.92 7848
3.94 8035
3.96 8384
3.98 9792
4 8358
4.02 8650
4.04 9572
4.06 9365
4.08 10544
4.1 9721
4.12 11006
4.14 10307
4.16 8784
4.18 9784
4.2 8644
4.22 8786
4.24 8217
4.26 9469
4.28 10074
4.3 11242
4.32 10227
4.34 9361
4.36 9508
4.38 10981
4.4 11251
4.42 9576
4.44 8794
4.46 7769
4.48 8132
4.5 9112
4.52 10156
4.54 10122
4.56 10705
4.58 10857
4.6 8818
4.62 8870
4.64 8668
4.66 8405
4.68 9573
4.7 10030
4.72 10635
4.74 11470
4.76 11199
4.78 10899
4.8 9321
4.82 10769
4.84 10086
4.86 10027
4.88 12278
4.9 9980
4.92 10759
4.94 10543
4.96 10470
4.98 10278
5 9599
5.02 10253
5.04 10892
5.06 10769
5.08 11018
5.1 12269
5.12 12392
5.14 12610
5.16 12288
5.18 13403
5.2 10606
5.22 11124
5.24 10950
5.26 11452
5.28 12473
5.3 11056
5.32 11034
5.34 11325
5.36 11100
5.38 11801
5.4 12200
5.42 13464
5.44 13549
5.46 12597
5.48 12953
5.5 12667
5.52 13239
5.54 11957
5.56 12441
5.58 12930
5.6 10996
5.62 11839
5.64 12736
5.66 12824
5.68 11736
5.7 10070
5.72 11775
5.74 11324
5.76 10415
5.78 10911
5.8 11526
5.82 10002
5.84 11438
5.86 11094
5.88 10588
5.9 10792
5.92 10131
5.94 10589
5.96 11071
5.98 9713
6 10126
6.02 10863
6.04 11551
6.06 10519
6.08 11532
6.1 12158
6.12 11215
6.14 8677
6.16 10508
6.18 10977
6.2 8708
6.22 9562
6.24 9739
6.26 8743
6.28 9263
6.3 8322
6.32 7522
6.34 7189
6.36 7258
6.38 7639
6.4 6543
6.42 5305
6.44 4076
6.46 6525
6.48 5854
6.5 6953
6.52 8453
6.54 8997
6.56 9907
6.58 9780
6.6 10288
6.62 10395
6.64 9010
6.66 10067
6.68 10275
6.7 9674
6.72 10002
6.74 10697
6.76 10108
6.78 10098
6.8 10894
6.82 9693
6.84 10707
6.86 11450
6.88 10525
6.9 9791
6.92 8826
6.94 9376
6.96 10757
6.98 10512
7 8214
7.02 11608
7.04 10469
7.06 10531
7.08 10199
7.1 11185
7.12 8675
7.14 8969
7.16 8661
7.18 9712
7.2 9249
7.22 8852
7.24 10201
7.26 9975
7.28 11741
7.3 10397
7.32 11460
7.34 9320
7.36 12341
7.38 11495
7.4 10141
7.42 9963
7.44 10475
7.46 8839
7.48 8082
7.5 7931
7.52 7950
7.54 7691
7.56 7344
7.58 7208
7.6 6295
7.62 7676
7.64 6190
7.66 7359
7.68 6858
7.7 7051
7.72 7130
7.74 7120
7.76 6840
7.78 9646
7.8 7918
7.82 7727
7.84 7474
7.86 9139
7.88 8653
7.9 9125
7.92 9183
7.94 9731
7.96 8550
7.98 9461
8 9286
8.02 10188
8.04 9048
8.06 8442
8.08 8246
8.1 8829
8.12 10312
8.14 9704
8.16 8308
8.18 10431
8.2 9382
8.22 8920
8.24 8658
8.26 10049
8.28 9307
8.3 11357
8.32 11400
8.34 11796
8.36 11573
8.38 10583
8.4 11816
8.42 12344
8.44 12065
8.46 11183
8.48 13113
8.5 11668
8.52 12362
8.54 11975
8.56 12595
8.58 12673
8.6 10930
8.62 11606
8.64 11158
8.66 11096
8.68 11357
8.7 11174
8.72 11810
8.74 11547
8.76 10762
8.78 10390
8.8 11359
8.82 10323
8.84 11541
8.86 10660
8.88 11399
8.9 12126
8.92 12112
8.94 10943
8.96 11663
8.98 10124
9 10383
9.02 9402
9.04 10233
9.06 9064
9.08 10042
9.1 10138
9.12 9568
9.14 10281
9.16 10047
9.18 10344
9.2 9918
9.22 10341
9.24 11199
9.26 11332
9.28 10285
9.3 10785
9.32 11627
9.34 10370
9.36 11850
9.38 11006
9.4 11086
9.42 11501
9.44 10082
9.46 9628
9.48 9381
9.5 9054
9.52 9745
9.54 9579
9.56 10752
9.58 10681
9.6 10364
9.62 9322
9.64 8817
9.66 9476
9.68 8469
9.7 8666
9.72 9114
9.74 7085
9.76 7717
9.78 7575
9.8 6932
9.82 9169
9.84 9237
9.86 9617
9.88 10150
9.9 10251
9.92 8387
9.94 9671
9.96 9006
9.98 9175
10 8793
10.02 8857
10.04 8790
10.06 9861
10.08 9122
10.1 9012
10.12 8759
10.14 10167
10.16 9163
10.18 8764
10.2 9004
10.22 10801
10.24 9958
10.26 9148
10.28 8556
10.3 8523
10.32 7791
10.34 8385
10.36 7851
10.38 8318
10.4 8855
10.42 9535
10.44 8552
10.46 9508
10.48 10032
10.5 9560
10.52 8810
10.54 7971
10.56 7954
10.58 6566
10.6 7773
10.62 6667
10.64 7715
10.66 7376
10.68 7905
10.7 8176
10.72 8866
10.74 6959
10.76 7593
10.78 7196
10.8 8867
10.82 9420
10.84 9185
10.86 8508
10.88 7267
10.9 8731
10.92 7095
10.94 7141
10.96 6307
10.98 7264
11 6418
11.02 6594
11.04 5859
11.06 5812
11.08 6954
11.1 7058
11.12 6326
11.14 5422
11.16 6302
11.18 5813
11.2 5761
11.22 6159
11.24 6022
11.26 7205
11.28 7183
11.3 5545
11.32 6263
11.34 6842
11.36 6667
11.38 6711
11.4 6520
11.42 7930
11.44 7902
11.46 6750
11.48 5975
11.5 7230
11.52 6757
11.54 8547
11.56 8068
11.58 7664
11.6 6756
11.62 6758
11.64 5785
11.66 6372
11.68 5641
11.7 6012
11.72 7607
11.74 7859
11.76 8121
11.78 6680
11.8 6558
11.82 5948
11.84 7199
11.86 4960
11.88 7042
11.9 6726
11.92 6018
11.94 7389
11.96 6854
11.98 7002
12 8438
12.02 8363
12.04 8201
12.06 8335
12.08 9203
12.1 9309
12.12 7353
12.14 6275
12.16 5950
12.18 7465
12.2 8780
12.22 7912
12.24 8113
12.26 8276
12.28 7439
12.3 6073
12.32 6677
12.34 8065
12.36 10131
12.38 10092
12.4 7169
12.42 6763
12.44 8222
12.46 10181
12.48 8828
12.5 7517
12.52 7291
12.54 8084
12.56 10013
12.58 7520
12.6 7290
12.62 8838
12.64 8074
12.66 8800
12.68 8596
12.7 10019
12.72 8934
12.74 9833
12.76 8672
12.78 7776
12.8 8097
12.82 7497
12.84 7294
12.86 6783
12.88 7363
12.9 6654
12.92 7230
12.94 6564
12.96 5001
12.98 4984
13 6699
13.02 7253
13.04 8723
13.06 6928
13.08 8507
13.1 7837
13.12 5502
13.14 7215
13.16 7608
13.18 8515
13.2 8884
13.22 8568
13.24 7646
13.26 8285
13.28 8402
13.3 9764
13.32 9436
13.34 9348
13.36 7860
13.38 7580
13.4 7116
13.42 6517
13.44 7600
13.46 8553
13.48 7686
13.5 5703
13.52 5784
13.54 5590
13.56 5903
13.58 6177
13.6 7140
13.62 8014
13.64 7150
13.66 6279
13.68 8118
13.7 7077
13.72 6831
13.74 6913
13.76 7915
13.78 6384
13.8 5326
13.82 6070
13.84 5602
13.86 6845
13.88 6082
13.9 6163
13.92 5350
13.94 5041
13.96 4419
13.98 3961
14 4227
14.02 4349
14.04 4362
14.06 5103
14.08 5205
14.1 4314
14.12 4785
14.14 5142
14.16 5005
14.18 5745
14.2 4906
14.22 4484
14.24 5416
14.26 4313
14.28 4177
14.3 3418
14.3194 3967
14.3394 3203
14.3594 3992
14.3794 3517
14.3994 2493
14.4194 1997
14.4394 1725
14.4594 2031
14.4794 1649
14.4994 2357
14.5194 1248
14.5394 2218
14.5594 2574
14.5794 1559
14.5994 2144
14.6194 1075
14.6394 983
14.6594 2030
14.6794 2224
14.6994 2660
14.7194 1996
14.7394 1692
14.7594 1131
14.7794 853
14.7994 1299
14.8194 2222
14.8394 3922
14.8594 5358
14.8794 4512
14.8994 3529
14.9194 5471
14.9394 5562
14.9594 5036
14.9794 5831
14.9994 5668
15.0194 5405
15.0394 3980
15.0594 4791
15.0794 4735
15.0994 5254
15.1194 4934
15.1394 5291
15.1594 5417
15.1794 6216
15.1994 5941
15.2194 5024
15.2394 4932
15.2594 4676
15.2794 4060
15.2994 5020
15.3194 5252
15.3394 5313
15.3594 5717
15.3794 5558
15.3994 5349
15.4194 4968
15.4394 6346
15.4594 5907
15.4794 6516
15.4994 7384
15.5194 7929
15.5394 7403
15.5594 6869
15.5794 6929
15.5994 7033
15.6194 6356
15.6394 6346
15.6594 6492
15.6794 5957
15.6994 6779
15.7194 6126
15.7394 6138
15.7594 6010
15.7794 5437
15.7994 6032
15.8194 5435
15.8394 5625
15.8594 5639
15.8794 6082
15.8994 7047
15.9194 6278
15.9394 5079
15.9594 6149
15.9794 4331
15.9994 4478
16.0194 5557
16.0394 4990
16.0594 5586
16.0794 5560
16.0994 4788
16.1194 5213
16.1394 5969
16.1594 5205
16.1794 5472
16.1994 5319
16.2194 5972
16.2394 7030
16.2594 6301
16.2794 5641
16.2994 5326
16.3194 5536
16.3394 5424
16.3594 5177
16.3794 4833
16.3994 5600
16.4194 4371
16.4394 5951
16.4594 6471
16.4794 6713
16.4994 6623
16.5194 6650
16.5394 6400
16.5594 6470
16.5794 6009
16.5994 7735
16.6194 8012
16.6394 6787
16.6594 6688
16.6794 6642
16.6994 6613
16.7194 7221
16.7394 7864
16.7594 7205
16.7794 6792
16.7994 7999
16.8194 8986
16.8394 8871
16.8594 8917
16.8794 9249
16.8994 9379
16.9194 9589
16.9394 7782
16.9594 7877
16.9794 8160
16.9994 9340
17.0194 7433
17.0394 7229
17.0594 6573
17.0794 8217
17.0994 7833
17.1194 7632
17.1394 7528
17.1594 8419
17.1794 8333
17.1994 9281
17.2194 8357
17.2394 8800
17.2594 8741
17.2794 9060
17.2994 9668
17.3194 9136
17.3394 8445
17.3594 8183
17.3794 7457
17.3994 7511
17.4194 8371
17.4394 7296
17.4594 7460
17.4794 6754
17.4994 6805
17.5194 7261
17.5394 6114
17.5594 6438
17.5794 6779
17.5994 5474
17.6194 6314
17.6394 6879
17.6594 5858
17.6794 6428
17.6994 6896
17.7194 5752
17.7394 5622
17.7594 4859
17.7794 5930
17.7994 5059
17.8194 5726
17.8394 5368
17.8594 5872
17.8794 5665
17.8994 5612
17.9194 5228
17.9394 5932
17.9594 5528
17.9794 6677
17.9994 7133
18.0194 6694
18.0394 5689
18.0594 5921
18.0794 5682
18.0994 5426
18.1194 5326
18.1394 6175
18.1594 6248
18.1794 6444
18.1994 6210
18.2194 6853
18.2394 6398
18.2594 5979
18.2794 6090
18.2994 6817
18.3194 8019
18.3394 8359
18.3594 7922
18.3794 6720
18.3994 7567
18.4194 6794
18.4394 6226
18.4594 7523
18.4794 7048
18.4994 7373
18.5194 8198
18.5394 8382
18.5594 8582
18.5794 8737
18.5994 9592
18.6194 7332
18.6394 7227
18.6594 7701
18.6794 7673
18.6994 6618
18.7194 7590
18.7394 8115
18.7594 9136
18.7794 9244
18.7994 8240
18.8194 8115
18.8394 8296
18.8594 9050
18.8794 8002
18.8994 7441
18.9194 7791
18.9394 8433
18.9594 7953
18.9794 8412
18.9994 9101
19.0194 8344
19.0394 7616
19.0594 7449
19.0794 8404
19.0994 7919
19.1194 7715
19.1394 7433
19.1594 8101
19.1794 7901
19.1994 8385
19.2194 6771
19.2394 8343
19.2594 8445
19.2794 7972
19.2994 8564
19.3194 8124
19.3394 8659
19.3594 8846
19.3794 7251
19.3994 9290
19.4194 8232
19.4394 8331
19.4594 8179
19.4794 7956
19.4994 7270
19.5194 6604
19.5394 6543
19.5594 7363
19.5794 8457
19.5994 7268
19.6194 6942
19.6394 7328
19.6594 5322
19.6794 5609
19.6994 5488
19.7194 4675
19.7394 4292
19.7594 5549
19.7794 5491
19.7994 5327
19.8194 6093
19.8394 6664
19.8594 8033
19.8794 6803
19.8994 7211
19.9194 6464
19.9394 6964
19.9594 8185
19.9794 5835
19.9994 6098
&
@target G1.S1
@type xy
0 293
0.02 0
0.04 0
0.06 149
0.08 10
0.1 0
0.12 0
0.14 43
0.16 30
0.18 0
0.2 10
0.22 0
0.24 0
0.26 372
0.28 0
0.3 5
0.32 223
0.34 8
0.36 0
0.38 0
0.4 57
0.42 68
0.44 11
0.46 5
0.48 0
0.5 162
0.52 3416
0.54 3536
0.56 3189
0.58 3189
0.6 3807
0.62 3450
0.64 3552
0.66 3403
0.68 3416
0.7 3363
0.72 3238
0.74 4012
0.76 2560
0.78 1298
0.8 505
0.82 422
0.84 969
0.86 1263
0.88 1796
0.9 1483
0.92 1374
0.94 1334
0.96 1075
0.98 400
1 424
1.02 902
1.04 1175
1.06 1119
1.08 1117
1.1 1408
1.12 2258
1.14 749
1.16 559
1.18 632
1.2 503
1.22 962
1.24 868
1.26 598
1.28 991
1.3 1056
1.32 427
1.34 580
1.36 558
1.38 645
1.4 490
1.42 750
1.44 203
1.46 457
1.48 533
1.5 349
1.52 807
1.54 989
1.56 1452
1.58 1636
1.6 2195
1.62 2974
1.64 2960
1.66 3799
1.68 3363
1.7 2782
1.72 2330
1.74 2981
1.76 2646
1.78 2756
1.8 3077
1.82 2466
1.84 2034
1.86 3326
1.88 2464
1.9 2736
1.92 2533
1.94 2080
1.96 2057
1.98 1614
2 2018
2.02 1741
2.04 1164
2.06 915
2.08 209
2.1 328
2.12 335
2.14 307
2.16 174
2.18 393
2.2 326
2.22 614
2.24 583
2.26 842
2.28 486
2.3 726
2.32 711
2.34 1156
2.36 1277
2.38 1342
2.4 2101
2.42 1964
2.44 1854
2.46 1986
2.48 1619
2.5 1648
2.52 1825
2.54 1412
2.56 1232
2.58 1161
2.6 1658
2.62 2433
2.64 3258
2.66 4386
2.68 5039
2.7 5620
2.72 6693
2.74 6155
2.76 7003
2.78 6160
2.8 5553
2.82 6550
2.84 6557
2.86 6421
2.88 8053
2.9 6257
2.92 5802
2.94 6370
2.96 5814
2.98 4399
3 4433
3.02 5500
3.04 5061
3.06 5695
3.08 5532
3.1 4969
3.12 4266
3.14 4120
3.16 3609
3.18 4973
3.2 4600
3.22 2904
3.24 3164
3.26 3553
3.28 3186
3.3 5563
3.32 3903
3.34 3129
3.36 4191
3.38 4116
3.4 4063
3.42 4297
3.44 3937
3.46 3757
3.48 4507
3.5 4608
3.52 4789
3.54 4206
3.56 4504
3.58 5307
3.6 4740
3.62 3785
3.64 4213
3.66 4612
3.68 4978
3.7 4281
3.72 3306
3.74 3618
3.76 3167
3.78 2894
3.8 2132
3.82 2343
3.84 2455
3.86 3213
3.88 2261
3.9 3870
3.92 3216
3.94 3058
3.96 3604
3.98 3504
4 3440
4.02 3472
4.04 3759
4.06 3924
4.08 2429
4.1 2025
4.12 2035
4.14 1394
4.16 3422
4.18 3797
4.2 3572
4.22 3773
4.24 3543
4.26 2838
4.28 1469
4.3 1623
4.32 1236
4.34 1987
4.36 1457
4.38 2147
4.4 2550
4.42 3811
4.44 4035
4.46 4850
4.48 3059
4.5 3633
4.52 2082
4.54 1832
4.56 1182
4.58 2684
4.6 3416
4.62 3801
4.64 3831
4.66 3311
4.68 2130
4.7 1213
4.72 1208
4.74 1181
4.76 937
4.78 687
4.8 1080
4.82 1129
4.84 1175
4.86 1438
4.88 1268
4.9 911
4.92 1231
4.94 935
4.96 1328
4.98 1422
5 1390
5.02 1179
5.04 1617
5.06 821
5.08 885
5.1 664
5.12 745
5.14 180
5.16 573
5.18 429
5.2 348
5.22 432
5.24 362
5.26 729
5.28 568
5.3 306
5.32 65
5.34 382
5.36 447
5.38 655
5.4 310
5.42 80
5.44 71
5.46 10
5.48 147
5.5 2
5.52 2
5.54 8
5.56 54
5.58 4
5.6 289
5.62 16
5.64 1
5.66 6
5.68 41
5.7 747
5.72 848
5.74 703
5.76 1276
5.78 1009
5.8 642
5.82 942
5.84 932
5.86 765
5.88 826
5.9 653
5.92 763
5.94 800
5.96 1452
5.98 3033
6 2425
6.02 1490
6.04 1439
6.06 951
6.08 1500
6.1 1030
6.12 1375
6.14 2641
6.16 2336
6.18 2255
6.2 3887
6.22 3563
6.24 4228
6.26 3992
6.28 3640
6.3 3797
6.32 4405
6.34 5069
6.36 5211
6.38 5859
6.4 6297
6.42 7595
6.44 7323
6.46 5301
6.48 4727
6.5 5229
6.52 4407
6.54 3898
6.56 3221
6.58 1797
6.6 1495
6.62 3303
6.64 2417
6.66 1840
6.68 2190
6.7 2727
6.72 2407
6.74 1939
6.76 2664
6.78 2731
6.8 1878
6.82 2290
6.84 1302
6.86 1515
6.88 2455
6.9 3580
6.92 4462
6.94 3477
6.96 3280
6.98 3028
7 3719
7.02 2704
7.04 2612
7.06 3295
7.08 3459
7.1 2774
7.12 3596
7.14 3847
7.16 3289
7.18 3558
7.2 5189
7.22 5084
7.24 3723
7.26 2701
7.28 2517
7.3 3553
7.32 2465
7.34 3247
7.36 2288
7.38 2232
7.4 2431
7.42 3358
7.44 2877
7.46 2590
7.48 4019
7.5 3098
7.52 5134
7.54 4789
7.56 4317
7.58 5881
7.6 4785
7.62 5749
7.64 5850
7.66 6243
7.68 5446
7.7 4821
7.72 5311
7.74 5571
7.76 6508
7.78 4342
7.8 4053
7.82 5350
7.84 3887
7.86 3728
7.88 4990
7.9 3261
7.92 2749
7.94 2895
7.96 2172
7.98 1916
8 2346
8.02 2527
8.04 2383
8.06 3088
8.08 1972
8.1 1715
8.12 1678
8.14 2245
8.16 2290
8.18 1565
8.2 2258
8.22 1668
8.24 1899
8.26 1870
8.28 1608
8.3 463
8.32 390
8.34 276
8.36 1569
8.38 2568
8.4 1817
8.42 959
8.44 824
8.46 536
8.48 67
8.5 398
8.52 351
8.54 365
8.56 496
8.58 219
8.6 358
8.62 253
8.64 314
8.66 176
8.68 671
8.7 1201
8.72 357
8.74 510
8.76 649
8.78 1124
8.8 1484
8.82 1172
8.84 957
8.86 735
8.88 852
8.9 651
8.92 748
8.94 790
8.96 684
8.98 1093
9 1716
9.02 1567
9.04 1653
9.06 2214
9.08 1829
9.1 2270
9.12 2200
9.14 2445
9.16 1405
9.18 1560
9.2 1843
9.22 1597
9.24 938
9.26 1540
9.28 1424
9.3 1351
9.32 1009
9.34 1053
9.36 1323
9.38 1092
9.4 959
9.42 1114
9.44 2026
9.46 2498
9.48 2832
9.5 2227
9.52 2409
9.54 2653
9.56 2812
9.58 2639
9.6 3240
9.62 4272
9.64 3222
9.66 2915
9.68 4154
9.7 3252
9.72 3488
9.74 3958
9.76 4236
9.78 4838
9.8 4036
9.82 3966
9.84 3012
9.86 3533
9.88 3553
9.9 2783
9.92 3077
9.94 3693
9.96 4371
9.98 3215
10 2864
10.02 1948
10.04 2820
10.06 1819
10.08 3120
10.1 3198
10.12 2584
10.14 2711
10.16 2646
10.18 3268
10.2 3215
10.22 2159
10.24 2185
10.26 2385
10.28 4237
10.3 3450
10.32 4874
10.34 5034
10.36 4672
10.38 3109
10.4 2625
10.42 2297
10.44 2446
10.46 2067
10.48 1990
10.5 2591
10.52 3239
10.54 3176
10.56 3768
10.58 3574
10.6 3738
10.62 4852
10.64 4865
10.66 4446
10.68 3315
10.7 3682
10.72 3902
10.74 4822
10.76 4777
10.78 3579
10.8 3679
10.82 2200
10.84 3257
10.86 2914
10.88 2695
10.9 3554
10.92 5011
10.94 4102
10.96 4360
10.98 4527
11 5930
11.02 5345
11.04 6304
11.06 5574
11.08 4563
11.1 5535
11.12 7455
11.14 7274
11.16 5184
11.18 5160
11.2 4940
11.22 5704
11.24 5141
11.26 3433
11.28 4590
11.3 5208
11.32 6148
11.34 3972
11.36 4762
11.38 4228
11.4 4613
11.42 3436
11.44 2813
11.46 4573
11.48 5883
11.5 4427
11.52 5164
11.54 3675
11.56 4458
11.58 5654
11.6 5737
11.62 5144
11.64 5726
11.66 5739
11.68 7606
11.7 6094
11.72 5352
11.74 4104
11.76 4262
11.78 5923
11.8 4955
11.82 4505
11.84 5271
11.86 6267
11.88 5957
11.9 7344
11.92 7871
11.94 6842
11.96 7542
11.98 6249
12 5523
12.02 4042
12.04 3602
12.06 3980
12.08 4460
12.1 3661
12.12 5494
12.14 6103
12.16 6268
12.18 5899
12.2 4524
12.22 5317
12.24 5597
12.26 5054
12.28 5263
12.3 5354
12.32 3946
12.34 3249
12.36 2979
12.38 2102
12.4 2887
12.42 3902
12.44 3221
12.46 2620
12.48 3084
12.5 4138
12.52 5571
12.54 4186
12.56 3209
12.58 3395
12.6 3186
12.62 4088
12.64 4031
12.66 2953
12.68 3195
12.7 2634
12.72 2573
12.74 3198
12.76 3084
12.78 4055
12.8 3813
12.82 4744
12.84 4403
12.86 3879
12.88 3999
12.9 4925
12.92 4466
12.94 6545
12.96 7054
12.98 6444
13 5435
13.02 5440
13.04 4189
13.06 3865
13.08 2747
13.1 4005
13.12 6250
13.14 5028
13.16 4276
13.18 4245
13.2 2213
13.22 4084
13.24 4790
13.26 4058
13.28 3955
13.3 2930
13.32 3569
13.34 3244
13.36 3444
13.38 4860
13.4 4284
13.42 4951
13.44 4393
13.46 3313
13.48 3431
13.5 5284
13.52 4630
13.54 5280
13.56 5390
13.58 5085
13.6 4153
13.62 3319
13.64 3885
13.66 5117
13.68 4658
13.7 3916
13.72 3646
13.74 3920
13.76 4151
13.78 4881
13.8 5811
13.82 4597
13.84 5203
13.86 4474
13.88 5184
13.9 5225
13.92 5981
13.94 6101
13.96 6855
13.98 6732
14 7062
14.02 6237
14.04 6060
14.06 6654
14.08 6832
14.1 5978
14.12 6122
14.14 4886
14.16 4747
14.18 4754
14.2 4729
14.22 5424
14.24 6229
14.26 5806
14.28 5604
14.3 6570
14.3194 6634
14.3394 8497
14.3594 7834
14.3794 8841
14.3994 7875
14.4194 9083
14.4394 10685
14.4594 9708
14.4794 10144
14.4994 9387
14.5194 9519
14.5394 8764
14.5594 8923
14.5794 9913
14.5994 9832
14.6194 9349
14.6394 10469
14.6594 8466
14.6794 9241
14.6994 7529
14.7194 7848
14.7394 8271
14.7594 9811
14.7794 9414
14.7994 9647
14.8194 8040
14.8394 6173
14.8594 7882
14.8794 6277
14.8994 6671
14.9194 6248
14.9394 5529
14.9594 5815
14.9794 5412
14.9994 4742
15.0194 5067
15.0394 5656
15.0594 5703
15.0794 5987
15.0994 5716
15.1194 5063
15.1394 6713
15.1594 5547
15.1794 4848
15.1994 5220
15.2194 6542
15.2394 5644
15.2594 5473
15.2794 5976
15.2994 4483
15.3194 5608
15.3394 5110
15.3594 4847
15.3794 5018
15.3994 5732
15.4194 4938
15.4394 3590
15.4594 4036
15.4794 3920
15.4994 2855
15.5194 3451
15.5394 2457
15.5594 3910
15.5794 4095
15.5994 3833
15.6194 3854
15.6394 3913
15.6594 4282
15.6794 4437
15.6994 3787
15.7194 4547
15.7394 4888
15.7594 4664
15.7794 4770
15.7994 4456
15.8194 4382
15.8394 3466
15.8594 4326
15.8794 4294
15.8994 3745
15.9194 5066
15.9394 5358
15.9594 5357
15.9794 5976
15.9994 6217
16.0194 5869
16.0394 4980
16.0594 4654
16.0794 5308
16.0994 4505
16.1194 5400
16.1394 5212
16.1594 4400
16.1794 5672
16.1994 4530
16.2194 4277
16.2394 2861
16.2594 3716
16.2794 3441
16.2994 3449
16.3194 5415
16.3394 5084
16.3594 4744
16.3794 5233
16.3994 5783
16.4194 5610
16.4394 5016
16.4594 4248
16.4794 4317
16.4994 4403
16.5194 4139
16.5394 4840
16.5594 3805
16.5794 4225
16.5994 3482
16.6194 3269
16.6394 3818
16.6594 4039
16.6794 3937
16.6994 3183
16.7194 3135
16.7394 2445
16.7594 1815
16.7794 2405
16.7994 2120
16.8194 1821
16.8394 1126
16.8594 1404
16.8794 993
16.8994 1361
16.9194 1026
16.9394 2678
16.9594 1531
16.9794 1819
16.9994 1105
17.0194 2170
17.0394 2209
17.0594 3185
17.0794 1992
17.0994 2929
17.1194 2734
17.1394 2168
17.1594 3130
17.1794 2331
17.1994 1979
17.2194 2187
17.2394 1424
17.2594 2319
17.2794 3094
17.2994 2196
17.3194 2186
17.3394 2820
17.3594 2416
17.3794 3184
17.3994 3536
17.4194 2306
17.4394 2342
17.4594 3114
17.4794 2737
17.4994 2907
17.5194 2791
17.5394 3316
17.5594 3197
17.5794 3245
17.5994 4352
17.6194 3942
17.6394 3144
17.6594 4164
17.6794 4527
17.6994 3407
17.7194 4427
17.7394 5028
17.7594 5148
17.7794 4907
17.7994 5180
17.8194 4516
17.8394 6176
17.8594 5581
17.8794 4397
17.8994 4968
17.9194 5272
17.9394 5050
17.9594 5569
17.9794 4935
17.9994 3886
18.0194 3967
18.0394 4848
18.0594 5238
18.0794 4346
18.0994 4826
18.1194 4303
18.1394 3815
18.1594 3670
18.1794 3367
18.1994 2669
18.2194 2589
18.2394 3444
18.2594 4438
18.2794 4582
18.2994 3703
18.3194 2654
18.3394 2604
18.3594 2256
18.3794 2719
18.3994 2244
18.4194 2441
18.4394 2962
18.4594 2839
18.4794 3166
18.4994 2784
18.5194 3079
18.5394 1851
18.5594 1354
18.5794 1681
18.5994 1918
18.6194 4155
18.6394 2621
18.6594 2957
18.6794 3620
18.6994 3467
18.7194 2636
18.7394 2947
18.7594 1778
18.7794 2613
18.7994 1975
18.8194 2564
18.8394 2162
18.8594 2815
18.8794 2445
18.8994 3597
18.9194 3012
18.9394 2406
18.9594 2631
18.9794 1764
18.9994 2486
19.0194 1765
19.0394 2389
19.0594 2348
19.0794 1978
19.0994 2316
19.1194 2189
19.1394 2063
19.1594 1839
19.1794 1571
19.1994 1633
19.2194 2004
19.2394 1885
19.2594 1343
19.2794 2039
19.2994 1379
19.3194 1558
19.3394 1819
19.3594 1019
19.3794 1984
19.3994 1035
19.4194 708
19.4394 452
19.4594 824
19.4794 1372
19.4994 2102
19.5194 2259
19.5394 1373
19.5594 1274
19.5794 1283
19.5994 1160
19.6194 1168
19.6394 1534
19.6594 3033
19.6794 3275
19.6994 2929
19.7194 4281
19.7394 3381
19.7594 3700
19.7794 3118
19.7994 3143
19.8194 2748
19.8394 1676
19.8594 1620
19.8794 2553
19.8994 2503
19.9194 3324
19.9394 3140
19.9594 2718
19.9794 3668
19.9994 3039
&
@target G1.S2
@type xy
0 52
0.02 0
0.04 0
0.06 118
0.08 0
0.1 0
0.12 0
0.14 63
0.16 0
0.18 0
0.2 0
0.22 0
0.24 0
0.26 0
0.28 0
0.3 0
0.32 7
0.34 0
0.36 0
0.38 0
0.4 16
0.42 7
0.44 8
0.46 0
0.48 0
0.5 6
0.52 2327
0.54 3551
0.56 4097
0.58 3258
0.6 3592
0.62 4134
0.64 4509
0.66 5367
0.68 5044
0.7 6307
0.72 6437
0.74 4147
0.76 3889
0.78 3994
0.8 3585
0.82 4182
0.84 5214
0.86 4678
0.88 4383
0.9 4053
0.92 5961
0.94 5378
0.96 6044
0.98 6315
1 5882
1.02 5116
1.04 5302
1.06 5759
1.08 5977
1.1 4751
1.12 3652
1.14 5055
1.16 4806
1.18 4654
1.2 5567
1.22 5032
1.24 4112
1.26 4053
1.28 4645
1.3 4529
1.32 5015
1.34 5201
1.36 5354
1.38 5846
1.4 5500
1.42 5177
1.44 5637
1.46 5917
1.48 5041
1.5 4638
1.52 4464
1.54 4311
1.56 3929
1.58 3890
1.6 4646
1.62 4416
1.64 4402
1.66 4155
1.68 4685
1.7 5497
1.72 4964
1.74 5014
1.76 4929
1.78 4479
1.8 4230
1.82 3950
1.84 3368
1.86 3524
1.88 4303
1.9 5056
1.92 5047
1.94 6522
1.96 5449
1.98 5394
2 6677
2.02 6510
2.04 6203
2.06 5642
2.08 6120
2.1 5744
2.12 5413
2.14 4958
2.16 4593
2.18 5544
2.2 6390
2.22 5134
2.24 5436
2.26 4171
2.28 4286
2.3 5249
2.32 5441
2.34 4865
2.36 4189
2.38 4584
2.4 4723
2.42 4644
2.44 4449
2.46 3201
2.48 3390
2.5 4130
2.52 5237
2.54 4866
2.56 4287
2.58 4167
2.6 4285
2.62 4286
2.64 3950
2.66 3928
2.68 3431
2.7 4113
2.72 5044
2.74 4470
2.76 4148
2.78 5072
2.8 5572
2.82 5005
2.84 4035
2.86 4048
2.88 4255
2.9 3363
2.92 3286
2.94 3109
2.96 3421
2.98 3474
3 4081
3.02 3465
3.04 4394
3.06 3358
3.08 3063
3.1 3496
3.12 4485
3.14 5081
3.16 4860
3.18 4139
3.2 4574
3.22 4893
3.24 5121
3.26 3852
3.28 4021
3.3 3793
3.32 3695
3.34 5322
3.36 5855
3.38 4933
3.4 4974
3.42 6116
3.44 6050
3.46 5651
3.48 5299
3.5 4958
3.52 4589
3.54 4164
3.56 5095
3.58 5972
3.6 5477
3.62 5912
3.64 6461
3.66 6230
3.68 6001
3.7 5264
3.72 5888
3.74 5718
3.76 6225
3.78 5860
3.8 5785
3.82 4329
3.84 4005
3.86 4872
3.88 4541
3.9 4752
3.92 4844
3.94 5134
3.96 4029
3.98 4642
4 3635
4.02 3919
4.04 3269
4.06 2616
4.08 2853
4.1 3605
4.12 3896
4.14 3323
4.16 3093
4.18 3704
4.2 4298
4.22 3426
4.24 4032
4.26 4271
4.28 5018
4.3 5026
4.32 5019
4.34 5135
4.36 5157
4.38 4073
4.4 3909
4.42 4111
4.44 3140
4.46 3817
4.48 4746
4.5 5938
4.52 4773
4.54 5295
4.56 4433
4.58 5070
4.6 5461
4.62 5112
4.64 4636
4.66 5025
4.68 5049
4.7 4615
4.72 4319
4.74 4681
4.76 4792
4.78 5324
4.8 5088
4.82 4681
4.84 5567
4.86 4692
4.88 5105
4.9 3979
4.92 4224
4.94 4427
4.96 3719
4.98 3746
5 4194
5.02 4853
5.04 5078
5.06 5915
5.08 5292
5.1 5312
5.12 5079
5.14 5791
5.16 5703
5.18 5543
5.2 5540
5.22 5806
5.24 5411
5.26 6331
5.28 6022
5.3 6076
5.32 5594
5.34 6562
5.36 5814
5.38 6802
5.4 5703
5.42 6274
5.44 5669
5.46 6024
5.48 5471
5.5 4778
5.52 4803
5.54 5783
5.56 5611
5.58 6012
5.6 5110
5.62 4793
5.64 4763
5.66 5113
5.68 5025
5.7 4193
5.72 4946
5.74 4970
5.76 4769
5.78 4845
5.8 5303
5.82 5248
5.84 7116
5.86 6193
5.88 5455
5.9 5421
5.92 5643
5.94 5546
5.96 5489
5.98 4878
6 3479
6.02 5438
6.04 4423
6.06 4449
6.08 4799
6.1 5027
6.12 4215
6.14 4261
6.16 4288
6.18 4815
6.2 4980
6.22 4128
6.24 4619
6.26 3776
6.28 4923
6.3 5409
6.32 5515
6.34 4183
6.36 5187
6.38 6430
6.4 5022
6.42 4001
6.44 3533
6.46 6029
6.48 5081
6.5 5737
6.52 5326
6.54 4207
6.56 3994
6.58 4536
6.6 4994
6.62 5530
6.64 4731
6.66 4767
6.68 4937
6.7 5754
6.72 5309
6.74 4806
6.76 4499
6.78 4613
6.8 4579
6.82 4395
6.84 4888
6.86 4415
6.88 5104
6.9 4538
6.92 4582
6.94 4462
6.96 5148
6.98 3923
7 4912
7.02 5029
7.04 5303
7.06 5936
7.08 5633
7.1 6711
7.12 5229
7.14 5438
7.16 5412
7.18 5159
7.2 5140
7.22 4030
7.24 3529
7.26 4274
7.28 4814
7.3 3863
7.32 4844
7.34 5588
7.36 5587
7.38 5813
7.4 5977
7.42 5470
7.44 5768
7.46 5016
7.48 4713
7.5 4109
7.52 4133
7.54 3602
7.56 4554
7.58 4382
7.6 4229
7.62 4160
7.64 4110
7.66 4574
7.68 4294
7.7 4562
7.72 4940
7.74 4474
7.76 4775
7.78 5509
7.8 5529
7.82 5297
7.84 5228
7.86 5749
7.88 5325
7.9 6495
7.92 5610
7.94 5854
7.96 4622
7.98 4430
8 5366
8.02 5106
8.04 4784
8.06 4796
8.08 5148
8.1 4621
8.12 4402
8.14 4994
8.16 5561
8.18 5087
8.2 4614
8.22 4659
8.24 5437
8.26 6074
8.28 5506
8.3 5578
8.32 5476
8.34 4752
8.36 4537
8.38 5651
8.4 4600
8.42 4480
8.44 4503
8.46 4876
8.48 3819
8.5 3926
8.52 4115
8.54 4263
8.56 4329
8.58 4910
8.6 5109
8.62 5077
8.64 4336
8.66 5537
8.68 5655
8.7 4602
8.72 5174
8.74 4096
8.76 5649
8.78 4986
8.8 5156
8.82 4890
8.84 5308
8.86 5005
8.88 4533
8.9 4635
8.92 4359
8.94 4754
8.96 4383
8.98 5335
9 5147
9.02 5171
9.04 4937
9.06 5882
9.08 6358
9.1 5841
9.12 6426
9.14 5632
9.16 3898
9.18 5066
9.2 6027
9.22 6066
9.24 4792
9.26 5893
9.28 5975
9.3 5772
9.32 5997
9.34 6401
9.36 6733
9.38 5788
9.4 5931
9.42 6405
9.44 6343
9.46 6025
9.48 6753
9.5 6330
9.52 5914
9.54 6135
9.56 4898
9.58 4414
9.6 4582
9.62 4176
9.64 5541
9.66 4648
9.68 3991
9.7 4709
9.72 3653
9.74 4249
9.76 4478
9.78 4496
9.8 4865
9.82 5467
9.84 5241
9.86 6205
9.88 5187
9.9 4984
9.92 3603
9.94 5126
9.96 4674
9.98 5436
10 5100
10.02 4061
10.04 3995
10.06 3399
10.08 4343
10.1 3810
10.12 4082
10.14 4094
10.16 4159
10.18 4587
10.2 4144
10.22 4013
10.24 4648
10.26 4573
10.28 5023
10.3 4786
10.32 4268
10.34 3871
10.36 3688
10.38 4267
10.4 5088
10.42 5377
10.44 5164
10.46 6253
10.48 5973
10.5 5932
10.52 5703
10.54 5787
10.56 6386
10.58 5891
10.6 6290
10.62 5893
10.64 4832
10.66 4597
10.68 5316
10.7 4385
10.72 4966
10.74 5154
10.76 4765
10.78 4664
10.8 4831
10.82 4988
10.84 5175
10.86 5707
10.88 6677
10.9 6055
10.92 5417
10.94 4722
10.96 5648
10.98 4324
11 5331
11.02 4976
11.04 4451
11.06 4483
11.08 4405
11.1 4663
11.12 4160
11.14 3403
11.16 3307
11.18 3985
11.2 3997
11.22 3855
11.24 4473
11.26 4375
11.28 2660
11.3 3454
11.32 2750
11.34 2622
11.36 3016
11.38 3692
11.4 4543
11.42 3594
11.44 4927
11.46 4202
11.48 4166
11.5 5247
11.52 4602
11.54 4709
11.56 4462
11.58 3362
11.6 3940
11.62 4533
11.64 3755
11.66 3326
11.68 3182
11.7 3901
11.72 3467
11.74 3844
11.76 4340
11.78 2614
11.8 3940
11.82 2953
11.84 4053
11.86 4747
11.88 4058
11.9 4138
11.92 3442
11.94 3870
11.96 3536
11.98 3392
12 4191
12.02 3898
12.04 3969
12.06 4657
12.08 4513
12.1 4630
12.12 4987
12.14 4565
12.16 4390
12.18 6086
12.2 4813
12.22 4941
12.24 4221
12.26 4542
12.28 4717
12.3 3963
12.32 4155
12.34 4515
12.36 4968
12.38 5340
12.4 4465
12.42 5479
12.44 5084
12.46 5237
12.48 5630
12.5 4629
12.52 4036
12.54 4725
12.56 4704
12.58 3739
12.6 4939
12.62 4264
12.64 4326
12.66 4457
12.68 4387
12.7 4008
12.72 4567
12.74 4780
12.76 5777
12.78 5480
12.8 5338
12.82 4730
12.84 4776
12.86 3813
12.88 4061
12.9 4288
12.92 4551
12.94 4397
12.96 4358
12.98 5165
13 3717
13.02 3557
13.04 4604
13.06 4179
13.08 4137
13.1 4066
13.12 4689
13.14 4830
13.16 4337
13.18 4890
13.2 4392
13.22 3681
13.24 4590
13.26 5058
13.28 3830
13.3 4389
13.32 4784
13.34 5369
13.36 4878
13.38 4621
13.4 4588
13.42 4687
13.44 3566
13.46 4899
13.48 4646
13.5 3882
13.52 4430
13.54 4016
13.56 3929
13.58 4089
13.6 4771
13.62 4613
13.64 4093
13.66 4659
13.68 4781
13.7 4974
13.72 5492
13.74 5183
13.76 5863
13.78 4784
13.8 5026
13.82 5525
13.84 5921
13.86 4871
13.88 4284
13.9 3913
13.92 4127
13.94 4667
13.96 4064
13.98 4524
14 4643
14.02 5007
14.04 4443
14.06 4617
14.08 4497
14.1 4133
14.12 3764
14.14 4745
14.16 5937
14.18 5752
14.2 4717
14.22 3852
14.24 3273
14.26 3905
14.28 3877
14.3 4291
14.3194 4947
14.3394 2755
14.3594 4693
14.3794 4023
14.3994 4406
14.4194 3041
14.4394 3193
14.4594 3767
14.4794 4121
14.4994 4406
14.5194 2934
14.5394 4335
14.5594 3626
14.5794 3524
14.5994 3397
14.6194 3448
14.6394 3433
14.6594 4055
14.6794 4632
14.6994 4661
14.7194 3737
14.7394 3775
14.7594 4332
14.7794 5161
14.7994 3736
14.8194 4382
14.8394 4525
14.8594 4441
14.8794 4286
14.8994 5125
14.9194 4543
14.9394 6238
14.9594 4130
14.9794 4908
14.9994 4910
15.0194 5110
15.0394 4792
15.0594 4440
15.0794 4681
15.0994 4606
15.1194 3912
15.1394 3841
15.1594 3492
15.1794 3402
15.1994 3808
15.2194 4356
15.2394 3728
15.2594 4138
15.2794 3561
15.2994 4509
15.3194 3675
15.3394 4364
15.3594 3699
15.3794 4311
15.3994 3690
15.4194 4491
15.4394 4563
15.4594 4974
15.4794 4950
15.4994 5845
15.5194 4012
15.5394 4579
15.5594 4463
15.5794 4971
15.5994 5195
15.6194 4771
15.6394 5133
15.6594 4365
15.6794 5062
15.6994 5318
15.7194 4587
15.7394 4728
15.7594 4097
15.7794 4927
15.7994 4333
15.8194 4400
15.8394 4217
15.8594 4486
15.8794 4447
15.8994 4832
15.9194 4502
15.9394 4540
15.9594 3874
15.9794 5303
15.9994 5757
16.0194 4671
16.0394 5382
16.0594 6219
16.0794 5811
16.0994 5536
16.1194 4591
16.1394 5035
16.1594 4550
16.1794 5435
16.1994 4750
16.2194 4442
16.2394 5637
16.2594 4901
16.2794 5246
16.2994 5348
16.3194 4223
16.3394 3733
16.3594 4526
16.3794 5358
16.3994 4669
16.4194 4476
16.4394 3665
16.4594 4792
16.4794 4717
16.4994 4754
16.5194 3908
16.5394 3820
16.5594 4001
16.5794 4454
16.5994 5156
16.6194 5779
16.6394 5554
16.6594 5839
16.6794 5310
16.6994 5607
16.7194 5441
16.7394 5766
16.7594 6224
16.7794 6009
16.7994 5365
16.8194 5315
16.8394 4903
16.8594 5633
16.8794 5429
16.8994 5830
16.9194 5718
16.9394 5449
16.9594 5374
16.9794 5477
16.9994 5561
17.0194 5648
17.0394 4873
17.0594 5233
17.0794 5175
17.0994 4673
17.1194 5455
17.1394 5390
17.1594 4115
17.1794 4083
17.1994 4323
17.2194 3728
17.2394 3972
17.2594 4008
17.2794 4588
17.2994 4368
17.3194 4601
17.3394 4771
17.3594 5171
17.3794 5325
17.3994 4886
17.4194 5028
17.4394 5632
17.4594 6014
17.4794 5241
17.4994 5466
17.5194 5093
17.5394 4552
17.5594 5447
17.5794 4962
17.5994 5005
17.6194 5054
17.6394 4492
17.6594 3991
17.6794 4409
17.6994 3706
17.7194 3440
17.7394 2744
17.7594 3592
17.7794 3664
17.7994 4047
17.8194 3516
17.8394 3282
17.8594 3336
17.8794 3571
17.8994 3439
17.9194 4664
17.9394 4546
17.9594 4323
17.9794 3887
17.9994 3600
18.0194 4521
18.0394 4010
18.0594 4141
18.0794 4409
18.0994 3648
18.1194 4701
18.1394 5646
18.1594 5542
18.1794 6132
18.1994 5619
18.2194 5472
18.2394 5533
18.2594 4788
18.2794 4387
18.2994 4695
18.3194 4142
18.3394 4437
18.3594 4421
18.3794 4985
18.3994 4630
18.4194 4720
18.4394 5527
18.4594 5278
18.4794 5536
18.4994 4758
18.5194 4859
18.5394 5436
18.5594 5303
18.5794 4839
18.5994 4097
18.6194 4526
18.6394 5401
18.6594 5157
18.6794 5310
18.6994 5836
18.7194 4776
18.7394 4857
18.7594 5365
18.7794 5348
18.7994 5915
18.8194 5447
18.8394 4632
18.8594 5040
18.8794 5601
18.8994 5321
18.9194 4999
18.9394 5285
18.9594 5487
18.9794 5949
18.9994 4974
19.0194 5207
19.0394 4668
19.0594 6232
19.0794 6097
19.0994 5782
19.1194 5124
19.1394 5371
19.1594 5352
19.1794 5208
19.1994 5409
19.2194 5241
19.2394 5282
19.2594 4608
19.2794 4569
19.2994 4389
19.3194 5052
19.3394 4761
19.3594 5794
19.3794 4625
19.3994 5592
19.4194 5593
19.4394 5396
19.4594 5302
19.4794 5121
19.4994 4981
19.5194 4597
19.5394 5794
19.5594 5536
19.5794 4921
19.5994 4324
19.6194 4833
19.6394 5216
19.6594 5180
19.6794 4986
19.6994 5063
19.7194 5945
19.7394 5409
19.7594 5602
19.7794 5676
19.7994 4930
19.8194 4991
19.8394 5044
19.8594 4622
19.8794 4144
19.8994 4235
19.9194 3714
19.9394 4362
19.9594 4667
19.9794 4787
19.9994 4639
&
@target G1.S3
@type xy
0 0
0.02 0
0.04 0
0.06 0
0.08 12
0.1 0
0.12 0
0.14 0
0.16 0
0.18 0
0.2 0
0.22 0
0.24 0
0.26 0
0.28 0
0.3 0
0.32 0
0.34 0
0.36 0
0.38 0
0.4 0
0.42 0
0.44 0
0.46 56
0.48 39
0.5 848
0.52 1013
0.54 1042
0.56 1603
0.58 1859
0.6 1511
0.62 1687
0.64 1650
0.66 1675
0.68 1605
0.7 1644
0.72 1714
0.74 2000
0.76 3170
0.78 2630
0.8 2821
0.82 2729
0.84 2704
0.86 3291
0.88 3326
0.9 3835
0.92 3873
0.94 3583
0.96 3796
0.98 3725
1 3517
1.02 4106
1.04 3973
1.06 4060
1.08 3848
1.1 3926
1.12 3905
1.14 4073
1.16 3895
1.18 3454
1.2 3295
1.22 3752
1.24 3769
1.26 3851
1.28 4059
1.3 3659
1.32 4366
1.34 3962
1.36 3359
1.38 3602
1.4 3710
1.42 3937
1.44 3881
1.46 4283
1.48 4138
1.5 4150
1.52 4688
1.54 4377
1.56 4030
1.58 3378
1.6 3488
1.62 4058
1.64 3757
1.66 3812
1.68 3467
1.7 3424
1.72 3575
1.74 3683
1.76 3681
1.78 3707
1.8 3556
1.82 3617
1.84 3595
1.86 3596
1.88 3387
1.9 3603
1.92 3564
1.94 3393
1.96 3806
1.98 3893
2 3592
2.02 3826
2.04 3560
2.06 3652
2.08 3641
2.1 3531
2.12 3627
2.14 3566
2.16 3591
2.18 4041
2.2 3754
2.22 3839
2.24 3609
2.26 3864
2.28 3391
2.3 3320
2.32 3887
2.34 3770
2.36 3715
2.38 3609
2.4 3925
2.42 3862
2.44 3522
2.46 3442
2.48 3190
2.5 3513
2.52 3247
2.54 3515
2.56 3559
2.58 3654
2.6 3404
2.62 3494
2.64 3881
2.66 4041
2.68 4191
2.7 3933
2.72 3633
2.74 4002
2.76 4012
2.78 3442
2.8 3566
2.82 3576
2.84 3480
2.86 4024
2.88 3571
2.9 3717
2.92 3730
2.94 3671
2.96 3849
2.98 3406
3 3460
3.02 3353
3.04 3590
3.06 3396
3.08 3652
3.1 3687
3.12 3715
3.14 3692
3.16 3754
3.18 3337
3.2 3071
3.22 3277
3.24 3600
3.26 3749
3.28 3578
3.3 3666
3.32 3393
3.34 3514
3.36 3274
3.38 3482
3.4 3831
3.42 3430
3.44 3700
3.46 3673
3.48 3640
3.5 3996
3.52 3917
3.54 3469
3.56 3540
3.58 3554
3.6 3368
3.62 3500
3.64 3783
3.66 3827
3.68 3828
3.7 3685
3.72 3772
3.74 3869
3.76 3780
3.78 3758
3.8 4147
3.82 3610
3.84 4115
3.86 4256
3.88 4132
3.9 4109
3.92 4394
3.94 4401
3.96 4048
3.98 3485
4 4038
4.02 3592
4.04 4084
4.06 3944
4.08 4463
4.1 4048
4.12 3884
4.14 4328
4.16 3993
4.18 3780
4.2 3660
4.22 3672
4.24 4188
4.26 4011
4.28 3547
4.3 3585
4.32 3345
4.34 3487
4.36 3619
4.38 3812
4.4 3770
4.42 3870
4.44 3809
4.46 3490
4.48 3576
4.5 3515
4.52 3203
4.54 3601
4.56 3425
4.58 3117
4.6 3716
4.62 3492
4.64 3316
4.66 3784
4.68 3682
4.7 3634
4.72 3207
4.74 3247
4.76 3502
4.78 3711
4.8 3306
4.82 3382
4.84 3392
4.86 3352
4.88 3171
4.9 3660
4.92 4011
4.94 4630
4.96 4511
4.98 5997
5 5911
5.02 5282
5.04 5361
5.06 5441
5.08 5038
5.1 5129
5.12 4081
5.14 4055
5.16 3839
5.18 3803
5.2 4075
5.22 3701
5.24 4075
5.26 3757
5.28 3740
5.3 3654
5.32 3620
5.34 2847
5.36 3547
5.38 3213
5.4 3356
5.42 3352
5.44 3076
5.46 3203
5.48 3039
5.5 3405
5.52 3427
5.54 3692
5.56 3532
5.58 3275
5.6 3368
5.62 3201
5.64 3506
5.66 3476
5.68 3690
5.7 3868
5.72 3412
5.74 3492
5.76 3488
5.78 3011
5.8 2471
5.82 3063
5.84 2230
5.86 1773
5.88 1732
5.9 1680
5.92 1799
5.94 1329
5.96 1465
5.98 1741
6 1616
6.02 1700
6.04 1710
6.06 1695
6.08 1690
6.1 1660
6.12 1710
6.14 1820
6.16 1356
6.18 1563
6.2 1706
6.22 1578
6.24 1629
6.26 1291
6.28 1141
6.3 1239
6.32 1292
6.34 1320
6.36 1354
6.38 1472
6.4 1733
6.42 1535
6.44 1540
6.46 1403
6.48 1650
6.5 1648
6.52 1596
6.54 1734
6.56 1688
6.58 2041
6.6 1767
6.62 1600
6.64 1867
6.66 2149
6.68 2164
6.7 1689
6.72 1805
6.74 1811
6.76 1955
6.78 2001
6.8 2248
6.82 1956
6.84 1965
6.86 1882
6.88 1541
6.9 1474
6.92 1200
6.94 1391
6.96 1669
6.98 1596
7 1482
7.02 1355
7.04 1284
7.06 1382
7.08 1234
7.1 1440
7.12 1368
7.14 1513
7.16 1628
7.18 1601
7.2 1696
7.22 1549
7.24 1473
7.26 1323
7.28 1468
7.3 1816
7.32 1739
7.34 1695
7.36 1473
7.38 1441
7.4 1648
7.42 1606
7.44 1482
7.46 1689
7.48 1782
7.5 3026
7.52 2739
7.54 2859
7.56 2648
7.58 3075
7.6 2824
7.62 2612
7.64 2857
7.66 2572
7.68 2910
7.7 2970
7.72 2747
7.74 2832
7.76 2646
7.78 2989
7.8 2852
7.82 3000
7.84 3001
7.86 2668
7.88 2246
7.9 1923
7.92 2538
7.94 2851
7.96 2939
7.98 3631
8 3541
8.02 3047
8.04 3511
8.06 3225
8.08 3467
8.1 3366
8.12 3500
8.14 3662
8.16 3551
8.18 3614
8.2 3661
8.22 3661
8.24 3771
8.26 3816
8.28 3979
8.3 3921
8.32 3699
8.34 4189
8.36 4173
8.38 3944
8.4 3435
8.42 3334
8.44 3938
8.46 4075
8.48 4016
8.5 4657
8.52 4184
8.54 4605
8.56 4421
8.58 4411
8.6 4740
8.62 4973
8.64 4514
8.66 4481
8.68 4703
8.7 4599
8.72 4462
8.74 4417
8.76 4740
8.78 4547
8.8 4499
8.82 4555
8.84 4359
8.86 4543
8.88 4435
8.9 4367
8.92 4569
8.94 4332
8.96 4415
8.98 4339
9 4132
9.02 3856
9.04 4162
9.06 4042
9.08 4141
9.1 4702
9.12 4626
9.14 4403
9.16 4682
9.18 3966
9.2 3997
9.22 3911
9.24 3944
9.26 3929
9.28 3751
9.3 3620
9.32 3919
9.34 3889
9.36 3427
9.38 3581
9.4 3561
9.42 3774
9.44 4239
9.46 4103
9.48 3997
9.5 4092
9.52 3986
9.54 3943
9.56 3515
9.58 4203
9.6 3965
9.62 3896
9.64 3912
9.66 4285
9.68 4165
9.7 4444
9.72 4429
9.74 4063
9.76 3972
9.78 4131
9.8 4180
9.82 3981
9.84 3823
9.86 4027
9.88 4129
9.9 4052
9.92 3910
9.94 4072
9.96 4036
9.98 4113
10 3631
10.02 3764
10.04 4188
10.06 4177
10.08 4068
10.1 4123
10.12 4282
10.14 3983
10.16 3963
10.18 4029
10.2 3885
10.22 4027
10.24 3853
10.26 3728
10.28 3960
10.3 4086
10.32 3900
10.34 3769
10.36 4206
10.38 4344
10.4 4231
10.42 4475
10.44 4601
10.46 4586
10.48 4781
10.5 4653
10.52 4392
10.54 4552
10.56 4434
10.58 4701
10.6 4531
10.62 4255
10.64 4071
10.66 4251
10.68 4278
10.7 4077
10.72 3893
10.74 3593
10.76 4005
10.78 4819
10.8 4499
10.82 4564
10.84 4573
10.86 4607
10.88 4329
10.9 3970
10.92 4554
10.94 4351
10.96 4515
10.98 4251
11 4536
11.02 4611
11.04 4482
11.06 4626
11.08 4314
11.1 4424
11.12 4342
11.14 4239
11.16 4602
11.18 4384
11.2 4358
11.22 4744
11.24 4833
11.26 4788
11.28 3972
11.3 4155
11.32 3646
11.34 4083
11.36 3813
11.38 4045
11.4 3844
11.42 3677
11.44 4110
11.46 3798
11.48 4141
11.5 4355
11.52 3876
11.54 3728
11.56 4141
11.58 4143
11.6 4221
11.62 4130
11.64 4503
11.66 4636
11.68 4574
11.7 4450
11.72 4414
11.74 4426
11.76 3543
11.78 3720
11.8 4139
11.82 3578
11.84 3225
11.86 3280
11.88 3591
11.9 3274
11.92 3182
11.94 3494
11.96 3764
11.98 3532
12 3237
12.02 3933
12.04 3767
12.06 3920
12.08 3864
12.1 3464
12.12 3285
12.14 3188
12.16 3752
12.18 3473
12.2 3564
12.22 3330
12.24 3091
12.26 3075
12.28 3321
12.3 3823
12.32 3845
12.34 4045
12.36 3376
12.38 3463
12.4 3489
12.42 3334
12.44 3479
12.46 3170
12.48 2819
12.5 3139
12.52 3240
12.54 3352
12.56 3144
12.58 3213
12.6 3695
12.62 3442
12.64 3585
12.66 3436
12.68 3536
12.7 3272
12.72 3696
12.74 3963
12.76 4084
12.78 4173
12.8 4114
12.82 4112
12.84 3967
12.86 3877
12.88 3604
12.9 3669
12.92 3627
12.94 3049
12.96 3345
12.98 3249
13 2936
13.02 3155
13.04 3665
13.06 3449
13.08 3274
13.1 3283
13.12 4301
13.14 4241
13.16 4204
13.18 5219
13.2 4251
13.22 4416
13.24 4349
13.26 3915
13.28 4164
13.3 4440
13.32 4786
13.34 5027
13.36 5493
13.38 5711
13.4 5348
13.42 6116
13.44 6716
13.46 6546
13.48 6621
13.5 7359
13.52 7389
13.54 6848
13.56 7128
13.58 6852
13.6 6570
13.62 6893
13.64 7104
13.66 7567
13.68 6858
13.7 6788
13.72 6412
13.74 7157
13.76 7258
13.78 6960
13.8 7481
13.82 7904
13.84 7884
13.86 8101
13.88 8736
13.9 8687
13.92 8841
13.94 8384
13.96 8492
13.98 8337
14 7812
14.02 9127
14.04 8959
14.06 8593
14.08 8725
14.1 7675
14.12 8086
14.14 8392
14.16 8367
14.18 8453
14.2 9371
14.22 7970
14.24 7266
14.26 7011
14.28 7752
14.3 7111
14.3194 7358
14.3394 6725
14.3594 7688
14.3794 7236
14.3994 7784
14.4194 7932
14.4394 7703
14.4594 7288
14.4794 7777
14.4994 7517
14.5194 7782
14.5394 7673
14.5594 7357
14.5794 7830
14.5994 6586
14.6194 6779
14.6394 6988
14.6594 7519
14.6794 7167
14.6994 7516
14.7194 6582
14.7394 7079
14.7594 7179
14.7794 7132
14.7994 7177
14.8194 7111
14.8394 6587
14.8594 7032
14.8794 6969
14.8994 6511
14.9194 6976
14.9394 6847
14.9594 6527
14.9794 7108
14.9994 7298
15.0194 7166
15.0394 7882
15.0594 7937
15.0794 8229
15.0994 7785
15.1194 7699
15.1394 8043
15.1594 8095
15.1794 8323
15.1994 7326
15.2194 7517
15.2394 7013
15.2594 7299
15.2794 7472
15.2994 7352
15.3194 7077
15.3394 7434
15.3594 7530
15.3794 7624
15.3994 7412
15.4194 7033
15.4394 7908
15.4594 7377
15.4794 7854
15.4994 7543
15.5194 7513
15.5394 7523
15.5594 7404
15.5794 7914
15.5994 8072
15.6194 8071
15.6394 7934
15.6594 7986
15.6794 7957
15.6994 8087
15.7194 7858
15.7394 7411
15.7594 7996
15.7794 7722
15.7994 8170
15.8194 7681
15.8394 8147
15.8594 8381
15.8794 8124
15.8994 8209
15.9194 8558
15.9394 7977
15.9594 7864
15.9794 8081
15.9994 8329
16.0194 8339
16.0394 8232
16.0594 8057
16.0794 7852
16.0994 8195
16.1194 8524
16.1394 8151
16.1594 7922
16.1794 8115
16.1994 8314
16.2194 8344
16.2394 8138
16.2594 8196
16.2794 8240
16.2994 8595
16.3194 7675
16.3394 8023
16.3594 8218
16.3794 7964
16.3994 8027
16.4194 8251
16.4394 7789
16.4594 7742
16.4794 8016
16.4994 7720
16.5194 8075
16.5394 7688
16.5594 7610
16.5794 7894
16.5994 7864
16.6194 7733
16.6394 7680
16.6594 8412
16.6794 8314
16.6994 7968
16.7194 8095
16.7394 8362
16.7594 8030
16.7794 8066
16.7994 8318
16.8194 7981
16.8394 8696
16.8594 8276
16.8794 8668
16.8994 8329
16.9194 8070
16.9394 7792
16.9594 8113
16.9794 7737
16.9994 7779
17.0194 8385
17.0394 8264
17.0594 8015
17.0794 8033
17.0994 7633
17.1194 7719
17.1394 7851
17.1594 7774
17.1794 7933
17.1994 8096
17.2194 8722
17.2394 9055
17.2594 8228
17.2794 7782
17.2994 7962
17.3194 8331
17.3394 8214
17.3594 8125
17.3794 8077
17.3994 7984
17.4194 7849
17.4394 7527
17.4594 7660
17.4794 7884
17.4994 8425
17.5194 8436
17.5394 8114
17.5594 8980
17.5794 8641
17.5994 8347
17.6194 8374
17.6394 8746
17.6594 8397
17.6794 8180
17.6994 7952
17.7194 8231
17.7394 8308
17.7594 8964
17.7794 8299
17.7994 8274
17.8194 8325
17.8394 8542
17.8594 8393
17.8794 8216
17.8994 7990
17.9194 8337
17.9394 8188
17.9594 7974
17.9794 8018
17.9994 7803
18.0194 7967
18.0394 8002
18.0594 7689
18.0794 8015
18.0994 7899
18.1194 8253
18.1394 8208
18.1594 7859
18.1794 8137
18.1994 7966
18.2194 7941
18.2394 8045
18.2594 7939
18.2794 7818
18.2994 7906
18.3194 7945
18.3394 7646
18.3594 8016
18.3794 8493
18.3994 8252
18.4194 8102
18.4394 8731
18.4594 8796
18.4794 8704
18.4994 8655
18.5194 7610
18.5394 7761
18.5594 7786
18.5794 7366
18.5994 7366
18.6194 7636
18.6394 8381
18.6594 7858
18.6794 7456
18.6994 7794
18.7194 8401
18.7394 8373
18.7594 7438
18.7794 8096
18.7994 7798
18.8194 7569
18.8394 7674
18.8594 7649
18.8794 7523
18.8994 7352
18.9194 7557
18.9394 7773
18.9594 7276
18.9794 7578
18.9994 7422
19.0194 8185
19.0394 8055
19.0594 8364
19.0794 8249
19.0994 8217
19.1194 8286
19.1394 9170
19.1594 9914
19.1794 9964
19.1994 8836
19.2194 9952
19.2394 9782
19.2594 10182
19.2794 10157
19.2994 10052
19.3194 10034
19.3394 9768
19.3594 9716
19.3794 10663
19.3994 9985
19.4194 9872
19.4394 10792
19.4594 10814
19.4794 10417
19.4994 10572
19.5194 10193
19.5394 10525
19.5594 10812
19.5794 10734
19.5994 10636
19.6194 11922
19.6394 11689
19.6594 11655
19.6794 11590
19.6994 11822
19.7194 11553
19.7394 11787
19.7594 11533
19.7794 11417
19.7994 11612
19.8194 11744
19.8394 11798
19.8594 11432
19.8794 11206
19.8994 10993
19.9194 11503
19.9394 11197
19.9594 11479
19.9794 11116
19.9994 11072
&
@target G2.S0
@type xy
1 0.45379
2 0.648228
3 0.761857
4 0.882354
5 0.973062
6 0.522542
7 0.470133
8 0.77429
9 0.584316
10 0.810154
11 0.468535
12 0.43672
13 0.488211
14 0.450555
15 0.44365
16 0.457548
17 0.474157
18 0.464489
19 0.466985
20 0.494823
21 0.58743
22 0.513055
23 0.445702
24 0.474579
25 0.438292
26 0.446374
27 0.443536
28 0.508772
29 0.630754
30 0.475026
31 0.682605
32 0.865823
33 0.891993
34 1.03886
35 0.949961
36 0.818581
37 0.479427
38 0.494495
39 0.470532
40 0.453459
41 0.45147
42 0.526545
43 0.453211
44 0.478252
45 0.448609
46 0.532682
47 0.468962
48 0.486775
49 0.446458
50 0.687059
51 0.452217
52 0.44975
53 0.443536
54 0.458966
55 0.441729
56 0.434453
57 0.443255
58 0.447382
59 0.4495
60 0.704788
61 0.894134
62 0.718418
63 0.451276
64 0.536516
65 0.44886
66 0.4441
67 0.436635
68 0.490587
69 0.469148
70 0.437493
71 0.45147
72 0.436807
73 0.441842
74 0.454835
75 0.438947
76 0.44334
77 0.448246
78 0.461004
&
@target G2.S1
@type xy
1 0.475841
2 0.600375
3 0.452494
4 0.503736
5 0.512763
6 0.504604
7 0.736104
8 0.952641
9 1.19717
10 0.897552
11 0.595399
12 0.462006
13 0.57589
14 0.45763
15 0.454175
16 0.475131
17 0.725224
18 0.495531
19 0.466932
20 0.462898
21 0.45522
22 0.466396
23 0.450805
24 0.49945
25 0.455439
26 0.456125
27 0.45467
28 0.539096
29 0.48169
30 0.470903
31 0.691773
32 0.764999
33 0.891319
34 0.988053
35 1.16761
36 1.04289
37 0.773579
38 0.776498
39 0.510514
40 0.465967
41 0.436491
42 0.475631
43 0.509067
44 0.490663
45 0.475342
46 0.509632
47 0.457001
48 0.460027
49 0.440851
50 0.664173
51 0.450389
52 0.443903
53 0.449361
54 0.429912
55 0.445141
56 0.435717
57 0.445561
58 0.450611
59 0.450916
60 0.673999
61 0.804938
62 0.838451
63 0.465134
64 0.587026
65 0.482104
66 0.455659
67 0.452825
68 0.510637
69 0.479948
70 0.445561
71 0.450805
72 0.437778
73 0.444888
74 0.45659
75 0.437293
76 0.433618
77 0.426087
78 0.444803
&
@target G2.S2
@type xy
1 0.480339
2 0.904627
3 0.794811
4 0.921629
5 0.89321
6 0.880227
7 1.07309
8 1.47096
9 1.29741
10 1.2991
11 0.918396
12 0.457739
13 0.545779
14 0.466611
15 0.433503
16 0.443396
17 0.473339
18 0.456454
19 0.622495
20 0.447241
21 0.455659
22 0.450943
23 0.448582
24 0.506286
25 0.443311
26 0.46095
27 0.442521
28 0.693397
29 0.445028
30 0.841011
31 0.635078
32 0.890182
33 0.885071
34 1.29571
35 1.27385
36 1.40038
37 1.00181
38 0.910577
39 0.582687
40 0.463384
41 0.441814
42 0.455906
43 0.452466
44 0.441163
45 0.449555
46 0.474157
47 0.430058
48 0.459048
49 0.43454
50 0.747847
51 0.44699
52 0.462223
53 0.447968
54 0.476603
55 0.39351
56 0.407492
57 0.486441
58 0.642807
59 0.730085
60 1.21541
61 1.24857
62 1.27191
63 0.861714
64 0.798139
65 0.617374
66 0.459157
67 0.441531
68 0.438577
69 0.438549
70 0.442662
71 0.448832
72 0.431451
73 0.446933
74 0.451275
75 0.445028
76 0.446038
77 0.438663
78 0.460679
&
@target G2.S3
@type xy
1 0.456097
2 0.45544
3 0.414488
4 0.418838
5 0.432117
6 0.450056
7 0.445533
8 0.441163
9 0.442041
10 0.445478
11 0.449584
12 0.444381
13 0.454367
14 0.44911
15 0.440284
16 0.444438
17 0.449165
18 0.43119
19 0.455357
20 0.434914
21 0.453045
22 0.445224
23 0.435345
24 0.434684
25 0.440114
26 0.484897
27 0.45357
28 0.459483
29 0.702762
30 0.524332
31 0.79588
32 0.565973
33 0.659432
34 0.797167
35 0.727015
36 0.800922
37 0.684306
38 0.454396
39 0.626359
40 0.585427
41 0.452244
42 0.463303
43 0.471937
44 0.464785
45 0.438321
46 0.519952
47 0.45522
48 0.471089
49 0.464031
50 0.449611
51 0.468215
52 0.50865
53 0.438719
54 0.442549
55 0.460272
56 0.404073
57 0.51342
58 0.474263
59 0.457192
60 0.442945
61 0.447242
62 0.443114
63 0.457848
64 0.447716
65 0.465242
66 0.449722
67 0.43832
68 0.42796
69 0.435115
70 0.440738
71 0.448135
72 0.477205
73 0.441276
74 0.450249
75 0.442182
76 0.448998
77 0.437035
78 0.467626
&
