# Supplementary material for: Data showing the lipid conformations and membrane binding behaviors of beta-amyloid fibrils in phase-separated cholesterol-enriched lipid domains with and without glycolipid and oxidized cholesterol from coarse-grained molecular dynamics simulations
Source: Data Brief. 2020 Apr 19;30:105496. doi: 10.1016/j.dib.2020.105496 (PMC7186522; doi:10.1016/j.dib.2020.105496)
Supplement: Supplementary file 1 [file mmc1.zip › Supplementary-Data/S17-21/Figure-S21/Figure-S21B-3GM-ABC-1.agr]

# Grace project file
#
@version 50125
@page size 792, 612
@page scroll 5%
@page inout 5%
@link page off
@map font 0 to "Times-Roman", "Times-Roman"
@map font 1 to "Times-Italic", "Times-Italic"
@map font 2 to "Times-Bold", "Times-Bold"
@map font 3 to "Times-BoldItalic", "Times-BoldItalic"
@map font 4 to "Helvetica", "Helvetica"
@map font 5 to "Helvetica-Oblique", "Helvetica-Oblique"
@map font 6 to "Helvetica-Bold", "Helvetica-Bold"
@map font 7 to "Helvetica-BoldOblique", "Helvetica-BoldOblique"
@map font 8 to "Courier", "Courier"
@map font 9 to "Courier-Oblique", "Courier-Oblique"
@map font 10 to "Courier-Bold", "Courier-Bold"
@map font 11 to "Courier-BoldOblique", "Courier-BoldOblique"
@map font 12 to "Symbol", "Symbol"
@map font 13 to "ZapfDingbats", "ZapfDingbats"
@map color 0 to (255, 255, 255), "white"
@map color 1 to (0, 0, 0), "black"
@map color 2 to (255, 0, 0), "red"
@map color 3 to (0, 255, 0), "green"
@map color 4 to (0, 0, 255), "blue"
@map color 5 to (255, 255, 0), "yellow"
@map color 6 to (188, 143, 143), "brown"
@map color 7 to (220, 220, 220), "grey"
@map color 8 to (148, 0, 211), "violet"
@map color 9 to (0, 255, 255), "cyan"
@map color 10 to (255, 0, 255), "magenta"
@map color 11 to (255, 165, 0), "orange"
@map color 12 to (114, 33, 188), "indigo"
@map color 13 to (103, 7, 72), "maroon"
@map color 14 to (64, 224, 208), "turquoise"
@map color 15 to (0, 139, 0), "green4"
@reference date 0
@date wrap off
@date wrap year 1950
@default linewidth 1.0
@default linestyle 1
@default color 1
@default pattern 1
@default font 0
@default char size 1.000000
@default symbol size 1.000000
@default sformat "%.8g"
@background color 0
@page background fill on
@timestamp off
@timestamp 0.03, 0.03
@timestamp color 1
@timestamp rot 0
@timestamp font 0
@timestamp char size 1.000000
@timestamp def "Tue Dec 12 14:47:18 2017"
@r0 off
@link r0 to g0
@r0 type above
@r0 linestyle 1
@r0 linewidth 1.0
@r0 color 1
@r0 line 0, 0, 0, 0
@r1 off
@link r1 to g0
@r1 type above
@r1 linestyle 1
@r1 linewidth 1.0
@r1 color 1
@r1 line 0, 0, 0, 0
@r2 off
@link r2 to g0
@r2 type above
@r2 linestyle 1
@r2 linewidth 1.0
@r2 color 1
@r2 line 0, 0, 0, 0
@r3 off
@link r3 to g0
@r3 type above
@r3 linestyle 1
@r3 linewidth 1.0
@r3 color 1
@r3 line 0, 0, 0, 0
@r4 off
@link r4 to g0
@r4 type above
@r4 linestyle 1
@r4 linewidth 1.0
@r4 color 1
@r4 line 0, 0, 0, 0
@g0 on
@g0 hidden false
@g0 type XY
@g0 stacked false
@g0 bar hgap 0.000000
@g0 fixedpoint off
@g0 fixedpoint type 0
@g0 fixedpoint xy 0.000000, 0.000000
@g0 fixedpoint format general general
@g0 fixedpoint prec 6, 6
@with g0
@    world 0, 0, 20, 6
@    stack world 0, 0, 0, 0
@    znorm 1
@    view 0.100000, 0.720000, 0.800000, 0.950000
@    title ""
@    title font 0
@    title size 1.500000
@    title color 1
@    subtitle ""
@    subtitle font 0
@    subtitle size 1.000000
@    subtitle color 1
@    xaxes scale Normal
@    yaxes scale Normal
@    xaxes invert off
@    yaxes invert off
@    xaxis  on
@    xaxis  type zero false
@    xaxis  offset 0.000000 , 0.000000
@    xaxis  bar on
@    xaxis  bar color 1
@    xaxis  bar linestyle 1
@    xaxis  bar linewidth 1.0
@    xaxis  label "Time (\xm\0s)"
@    xaxis  label layout para
@    xaxis  label place auto
@    xaxis  label char size 0.900000
@    xaxis  label font 0
@    xaxis  label color 1
@    xaxis  label place normal
@    xaxis  tick on
@    xaxis  tick major 5
@    xaxis  tick minor ticks 4
@    xaxis  tick default 6
@    xaxis  tick place rounded true
@    xaxis  tick in
@    xaxis  tick major size 1.000000
@    xaxis  tick major color 1
@    xaxis  tick major linewidth 1.0
@    xaxis  tick major linestyle 1
@    xaxis  tick major grid off
@    xaxis  tick minor color 1
@    xaxis  tick minor linewidth 1.0
@    xaxis  tick minor linestyle 1
@    xaxis  tick minor grid off
@    xaxis  tick minor size 0.500000
@    xaxis  ticklabel on
@    xaxis  ticklabel format general
@    xaxis  ticklabel prec 5
@    xaxis  ticklabel formula ""
@    xaxis  ticklabel append ""
@    xaxis  ticklabel prepend ""
@    xaxis  ticklabel angle 0
@    xaxis  ticklabel skip 0
@    xaxis  ticklabel stagger 0
@    xaxis  ticklabel place normal
@    xaxis  ticklabel offset auto
@    xaxis  ticklabel offset 0.000000 , 0.010000
@    xaxis  ticklabel start type auto
@    xaxis  ticklabel start 0.000000
@    xaxis  ticklabel stop type auto
@    xaxis  ticklabel stop 0.000000
@    xaxis  ticklabel char size 0.800000
@    xaxis  ticklabel font 0
@    xaxis  ticklabel color 1
@    xaxis  tick place both
@    xaxis  tick spec type none
@    yaxis  on
@    yaxis  type zero false
@    yaxis  offset 0.000000 , 0.000000
@    yaxis  bar on
@    yaxis  bar color 1
@    yaxis  bar linestyle 1
@    yaxis  bar linewidth 1.0
@    yaxis  label "Minimum  Distance (nm)"
@    yaxis  label layout para
@    yaxis  label place auto
@    yaxis  label char size 0.900000
@    yaxis  label font 0
@    yaxis  label color 1
@    yaxis  label place normal
@    yaxis  tick on
@    yaxis  tick major 1
@    yaxis  tick minor ticks 1
@    yaxis  tick default 6
@    yaxis  tick place rounded true
@    yaxis  tick in
@    yaxis  tick major size 1.000000
@    yaxis  tick major color 1
@    yaxis  tick major linewidth 1.0
@    yaxis  tick major linestyle 1
@    yaxis  tick major grid off
@    yaxis  tick minor color 1
@    yaxis  tick minor linewidth 1.0
@    yaxis  tick minor linestyle 1
@    yaxis  tick minor grid off
@    yaxis  tick minor size 0.500000
@    yaxis  ticklabel on
@    yaxis  ticklabel format general
@    yaxis  ticklabel prec 5
@    yaxis  ticklabel formula ""
@    yaxis  ticklabel append ""
@    yaxis  ticklabel prepend ""
@    yaxis  ticklabel angle 0
@    yaxis  ticklabel skip 0
@    yaxis  ticklabel stagger 0
@    yaxis  ticklabel place normal
@    yaxis  ticklabel offset auto
@    yaxis  ticklabel offset 0.000000 , 0.010000
@    yaxis  ticklabel start type auto
@    yaxis  ticklabel start 0.000000
@    yaxis  ticklabel stop type auto
@    yaxis  ticklabel stop 0.000000
@    yaxis  ticklabel char size 0.800000
@    yaxis  ticklabel font 0
@    yaxis  ticklabel color 1
@    yaxis  tick place both
@    yaxis  tick spec type none
@    altxaxis  off
@    altyaxis  off
@    legend on
@    legend loctype view
@    legend 0.82, 0.93
@    legend box color 1
@    legend box pattern 0
@    legend box linewidth 1.0
@    legend box linestyle 0
@    legend box fill color 0
@    legend box fill pattern 0
@    legend font 0
@    legend char size 1.000000
@    legend color 1
@    legend length 2
@    legend vgap 1
@    legend hgap 1
@    legend invert false
@    frame type 0
@    frame linestyle 1
@    frame linewidth 1.0
@    frame color 1
@    frame pattern 1
@    frame background color 0
@    frame background pattern 0
@    s0 hidden false
@    s0 type xy
@    s0 symbol 0
@    s0 symbol size 1.000000
@    s0 symbol color 3
@    s0 symbol pattern 1
@    s0 symbol fill color 3
@    s0 symbol fill pattern 0
@    s0 symbol linewidth 1.0
@    s0 symbol linestyle 1
@    s0 symbol char 65
@    s0 symbol char font 0
@    s0 symbol skip 0
@    s0 line type 1
@    s0 line linestyle 1
@    s0 line linewidth 1.0
@    s0 line color 3
@    s0 line pattern 1
@    s0 baseline type 0
@    s0 baseline off
@    s0 dropline off
@    s0 fill type 0
@    s0 fill rule 0
@    s0 fill color 3
@    s0 fill pattern 1
@    s0 avalue off
@    s0 avalue type 2
@    s0 avalue char size 1.000000
@    s0 avalue font 0
@    s0 avalue color 1
@    s0 avalue rot 0
@    s0 avalue format general
@    s0 avalue prec 3
@    s0 avalue prepend ""
@    s0 avalue append ""
@    s0 avalue offset 0.000000 , 0.000000
@    s0 errorbar on
@    s0 errorbar place both
@    s0 errorbar color 3
@    s0 errorbar pattern 1
@    s0 errorbar size 1.000000
@    s0 errorbar linewidth 1.0
@    s0 errorbar linestyle 1
@    s0 errorbar riser linewidth 1.0
@    s0 errorbar riser linestyle 1
@    s0 errorbar riser clip off
@    s0 errorbar riser clip length 0.100000
@    s0 comment "/Users/KCheng/Desktop/cg_small_water_run/md-run-lonestar/namchi-04-26-2014/g-mind/1md-1.0nm-results/DPP-mind-.xvg"
@    s0 legend  "Protein-DPPC"
@    s1 hidden false
@    s1 type xy
@    s1 symbol 0
@    s1 symbol size 1.000000
@    s1 symbol color 11
@    s1 symbol pattern 1
@    s1 symbol fill color 11
@    s1 symbol fill pattern 0
@    s1 symbol linewidth 1.0
@    s1 symbol linestyle 1
@    s1 symbol char 65
@    s1 symbol char font 0
@    s1 symbol skip 0
@    s1 line type 1
@    s1 line linestyle 1
@    s1 line linewidth 1.0
@    s1 line color 11
@    s1 line pattern 1
@    s1 baseline type 0
@    s1 baseline off
@    s1 dropline off
@    s1 fill type 0
@    s1 fill rule 0
@    s1 fill color 11
@    s1 fill pattern 1
@    s1 avalue off
@    s1 avalue type 2
@    s1 avalue char size 1.000000
@    s1 avalue font 0
@    s1 avalue color 1
@    s1 avalue rot 0
@    s1 avalue format general
@    s1 avalue prec 3
@    s1 avalue prepend ""
@    s1 avalue append ""
@    s1 avalue offset 0.000000 , 0.000000
@    s1 errorbar on
@    s1 errorbar place both
@    s1 errorbar color 11
@    s1 errorbar pattern 1
@    s1 errorbar size 1.000000
@    s1 errorbar linewidth 1.0
@    s1 errorbar linestyle 1
@    s1 errorbar riser linewidth 1.0
@    s1 errorbar riser linestyle 1
@    s1 errorbar riser clip off
@    s1 errorbar riser clip length 0.100000
@    s1 comment "/Users/KCheng/Desktop/cg_small_water_run/md-run-lonestar/namchi-04-26-2014/g-mind/1md-1.0nm-results/DUP-mind-.xvg"
@    s1 legend  "Protein-DUPC"
@    s2 hidden false
@    s2 type xy
@    s2 symbol 0
@    s2 symbol size 1.000000
@    s2 symbol color 1
@    s2 symbol pattern 1
@    s2 symbol fill color 1
@    s2 symbol fill pattern 0
@    s2 symbol linewidth 1.0
@    s2 symbol linestyle 1
@    s2 symbol char 65
@    s2 symbol char font 0
@    s2 symbol skip 0
@    s2 line type 1
@    s2 line linestyle 1
@    s2 line linewidth 1.0
@    s2 line color 1
@    s2 line pattern 1
@    s2 baseline type 0
@    s2 baseline off
@    s2 dropline off
@    s2 fill type 0
@    s2 fill rule 0
@    s2 fill color 1
@    s2 fill pattern 1
@    s2 avalue off
@    s2 avalue type 2
@    s2 avalue char size 1.000000
@    s2 avalue font 0
@    s2 avalue color 1
@    s2 avalue rot 0
@    s2 avalue format general
@    s2 avalue prec 3
@    s2 avalue prepend ""
@    s2 avalue append ""
@    s2 avalue offset 0.000000 , 0.000000
@    s2 errorbar on
@    s2 errorbar place both
@    s2 errorbar color 1
@    s2 errorbar pattern 1
@    s2 errorbar size 1.000000
@    s2 errorbar linewidth 1.0
@    s2 errorbar linestyle 1
@    s2 errorbar riser linewidth 1.0
@    s2 errorbar riser linestyle 1
@    s2 errorbar riser clip off
@    s2 errorbar riser clip length 0.100000
@    s2 comment "/Users/KCheng/Desktop/cg_small_water_run/md-run-lonestar/namchi-04-26-2014/g-mind/1md-1.0nm-results/CHO-mind-.xvg"
@    s2 legend  "Protein-CHOL"
@    s3 hidden false
@    s3 type xy
@    s3 symbol 0
@    s3 symbol size 1.000000
@    s3 symbol color 4
@    s3 symbol pattern 1
@    s3 symbol fill color 4
@    s3 symbol fill pattern 0
@    s3 symbol linewidth 1.0
@    s3 symbol linestyle 1
@    s3 symbol char 65
@    s3 symbol char font 0
@    s3 symbol skip 0
@    s3 line type 1
@    s3 line linestyle 1
@    s3 line linewidth 1.0
@    s3 line color 4
@    s3 line pattern 1
@    s3 baseline type 0
@    s3 baseline off
@    s3 dropline off
@    s3 fill type 0
@    s3 fill rule 0
@    s3 fill color 1
@    s3 fill pattern 1
@    s3 avalue off
@    s3 avalue type 2
@    s3 avalue char size 1.000000
@    s3 avalue font 0
@    s3 avalue color 1
@    s3 avalue rot 0
@    s3 avalue format general
@    s3 avalue prec 3
@    s3 avalue prepend ""
@    s3 avalue append ""
@    s3 avalue offset 0.000000 , 0.000000
@    s3 errorbar on
@    s3 errorbar place both
@    s3 errorbar color 4
@    s3 errorbar pattern 1
@    s3 errorbar size 1.000000
@    s3 errorbar linewidth 1.0
@    s3 errorbar linestyle 1
@    s3 errorbar riser linewidth 1.0
@    s3 errorbar riser linestyle 1
@    s3 errorbar riser clip off
@    s3 errorbar riser clip length 0.100000
@    s3 comment "/Volumes/Samsung_1TB/analysis-gmx-raft/g-mind-1nm/3GM-AB/GM1-mind-.xvg"
@    s3 legend  ""
@g1 on
@g1 hidden false
@g1 type XY
@g1 stacked false
@g1 bar hgap 0.000000
@g1 fixedpoint off
@g1 fixedpoint type 0
@g1 fixedpoint xy 0.000000, 0.000000
@g1 fixedpoint format general general
@g1 fixedpoint prec 6, 6
@with g1
@    world 0, 0, 20, 20000
@    stack world 0, 0, 0, 0
@    znorm 1
@    view 0.100000, 0.410000, 0.800000, 0.640000
@    title ""
@    title font 0
@    title size 1.500000
@    title color 1
@    subtitle ""
@    subtitle font 0
@    subtitle size 1.000000
@    subtitle color 1
@    xaxes scale Normal
@    yaxes scale Normal
@    xaxes invert off
@    yaxes invert off
@    xaxis  on
@    xaxis  type zero false
@    xaxis  offset 0.000000 , 0.000000
@    xaxis  bar on
@    xaxis  bar color 1
@    xaxis  bar linestyle 1
@    xaxis  bar linewidth 1.0
@    xaxis  label "Time (\xm\0s)"
@    xaxis  label layout para
@    xaxis  label place auto
@    xaxis  label char size 0.900000
@    xaxis  label font 0
@    xaxis  label color 1
@    xaxis  label place normal
@    xaxis  tick on
@    xaxis  tick major 5
@    xaxis  tick minor ticks 4
@    xaxis  tick default 6
@    xaxis  tick place rounded true
@    xaxis  tick in
@    xaxis  tick major size 1.000000
@    xaxis  tick major color 1
@    xaxis  tick major linewidth 1.0
@    xaxis  tick major linestyle 1
@    xaxis  tick major grid off
@    xaxis  tick minor color 1
@    xaxis  tick minor linewidth 1.0
@    xaxis  tick minor linestyle 1
@    xaxis  tick minor grid off
@    xaxis  tick minor size 0.500000
@    xaxis  ticklabel on
@    xaxis  ticklabel format general
@    xaxis  ticklabel prec 5
@    xaxis  ticklabel formula ""
@    xaxis  ticklabel append ""
@    xaxis  ticklabel prepend ""
@    xaxis  ticklabel angle 0
@    xaxis  ticklabel skip 0
@    xaxis  ticklabel stagger 0
@    xaxis  ticklabel place normal
@    xaxis  ticklabel offset auto
@    xaxis  ticklabel offset 0.000000 , 0.010000
@    xaxis  ticklabel start type auto
@    xaxis  ticklabel start 0.000000
@    xaxis  ticklabel stop type auto
@    xaxis  ticklabel stop 0.000000
@    xaxis  ticklabel char size 0.800000
@    xaxis  ticklabel font 0
@    xaxis  ticklabel color 1
@    xaxis  tick place both
@    xaxis  tick spec type none
@    yaxis  on
@    yaxis  type zero false
@    yaxis  offset 0.000000 , 0.000000
@    yaxis  bar on
@    yaxis  bar color 1
@    yaxis  bar linestyle 1
@    yaxis  bar linewidth 1.0
@    yaxis  label "Number of Contacts (< 2 nm)"
@    yaxis  label layout para
@    yaxis  label place auto
@    yaxis  label char size 0.900000
@    yaxis  label font 0
@    yaxis  label color 1
@    yaxis  label place normal
@    yaxis  tick on
@    yaxis  tick major 5000
@    yaxis  tick minor ticks 1
@    yaxis  tick default 6
@    yaxis  tick place rounded true
@    yaxis  tick in
@    yaxis  tick major size 1.000000
@    yaxis  tick major color 1
@    yaxis  tick major linewidth 1.0
@    yaxis  tick major linestyle 1
@    yaxis  tick major grid off
@    yaxis  tick minor color 1
@    yaxis  tick minor linewidth 1.0
@    yaxis  tick minor linestyle 1
@    yaxis  tick minor grid off
@    yaxis  tick minor size 0.500000
@    yaxis  ticklabel on
@    yaxis  ticklabel format general
@    yaxis  ticklabel prec 5
@    yaxis  ticklabel formula ""
@    yaxis  ticklabel append ""
@    yaxis  ticklabel prepend ""
@    yaxis  ticklabel angle 0
@    yaxis  ticklabel skip 0
@    yaxis  ticklabel stagger 0
@    yaxis  ticklabel place normal
@    yaxis  ticklabel offset auto
@    yaxis  ticklabel offset 0.000000 , 0.010000
@    yaxis  ticklabel start type auto
@    yaxis  ticklabel start 0.000000
@    yaxis  ticklabel stop type auto
@    yaxis  ticklabel stop 0.000000
@    yaxis  ticklabel char size 0.800000
@    yaxis  ticklabel font 0
@    yaxis  ticklabel color 1
@    yaxis  tick place both
@    yaxis  tick spec type none
@    altxaxis  off
@    altyaxis  off
@    legend on
@    legend loctype view
@    legend 0.78, 0.8
@    legend box color 1
@    legend box pattern 1
@    legend box linewidth 1.0
@    legend box linestyle 1
@    legend box fill color 0
@    legend box fill pattern 1
@    legend font 0
@    legend char size 1.000000
@    legend color 1
@    legend length 2
@    legend vgap 1
@    legend hgap 1
@    legend invert false
@    frame type 0
@    frame linestyle 1
@    frame linewidth 1.0
@    frame color 1
@    frame pattern 1
@    frame background color 0
@    frame background pattern 0
@    s0 hidden false
@    s0 type xy
@    s0 symbol 0
@    s0 symbol size 1.000000
@    s0 symbol color 3
@    s0 symbol pattern 1
@    s0 symbol fill color 3
@    s0 symbol fill pattern 0
@    s0 symbol linewidth 1.0
@    s0 symbol linestyle 1
@    s0 symbol char 65
@    s0 symbol char font 0
@    s0 symbol skip 0
@    s0 line type 1
@    s0 line linestyle 1
@    s0 line linewidth 1.0
@    s0 line color 3
@    s0 line pattern 1
@    s0 baseline type 0
@    s0 baseline off
@    s0 dropline off
@    s0 fill type 0
@    s0 fill rule 0
@    s0 fill color 1
@    s0 fill pattern 1
@    s0 avalue off
@    s0 avalue type 2
@    s0 avalue char size 1.000000
@    s0 avalue font 0
@    s0 avalue color 1
@    s0 avalue rot 0
@    s0 avalue format general
@    s0 avalue prec 3
@    s0 avalue prepend ""
@    s0 avalue append ""
@    s0 avalue offset 0.000000 , 0.000000
@    s0 errorbar on
@    s0 errorbar place both
@    s0 errorbar color 3
@    s0 errorbar pattern 1
@    s0 errorbar size 1.000000
@    s0 errorbar linewidth 1.0
@    s0 errorbar linestyle 1
@    s0 errorbar riser linewidth 1.0
@    s0 errorbar riser linestyle 1
@    s0 errorbar riser clip off
@    s0 errorbar riser clip length 0.100000
@    s0 comment "/Users/KCheng/Desktop/cg_small_water_run/md-run-lonestar/namchi-04-26-2014/g-mind/1md-1.0nm-results/DPP-numcont-.xvg"
@    s0 legend  ""
@    s1 hidden false
@    s1 type xy
@    s1 symbol 0
@    s1 symbol size 1.000000
@    s1 symbol color 11
@    s1 symbol pattern 1
@    s1 symbol fill color 11
@    s1 symbol fill pattern 0
@    s1 symbol linewidth 1.0
@    s1 symbol linestyle 1
@    s1 symbol char 65
@    s1 symbol char font 0
@    s1 symbol skip 0
@    s1 line type 1
@    s1 line linestyle 1
@    s1 line linewidth 1.0
@    s1 line color 11
@    s1 line pattern 1
@    s1 baseline type 0
@    s1 baseline off
@    s1 dropline off
@    s1 fill type 0
@    s1 fill rule 0
@    s1 fill color 1
@    s1 fill pattern 1
@    s1 avalue off
@    s1 avalue type 2
@    s1 avalue char size 1.000000
@    s1 avalue font 0
@    s1 avalue color 1
@    s1 avalue rot 0
@    s1 avalue format general
@    s1 avalue prec 3
@    s1 avalue prepend ""
@    s1 avalue append ""
@    s1 avalue offset 0.000000 , 0.000000
@    s1 errorbar on
@    s1 errorbar place both
@    s1 errorbar color 11
@    s1 errorbar pattern 1
@    s1 errorbar size 1.000000
@    s1 errorbar linewidth 1.0
@    s1 errorbar linestyle 1
@    s1 errorbar riser linewidth 1.0
@    s1 errorbar riser linestyle 1
@    s1 errorbar riser clip off
@    s1 errorbar riser clip length 0.100000
@    s1 comment "/Users/KCheng/Desktop/cg_small_water_run/md-run-lonestar/namchi-04-26-2014/g-mind/1md-1.0nm-results/DUP-numcont-.xvg"
@    s1 legend  ""
@    s2 hidden false
@    s2 type xy
@    s2 symbol 0
@    s2 symbol size 1.000000
@    s2 symbol color 1
@    s2 symbol pattern 1
@    s2 symbol fill color 1
@    s2 symbol fill pattern 0
@    s2 symbol linewidth 1.0
@    s2 symbol linestyle 1
@    s2 symbol char 65
@    s2 symbol char font 0
@    s2 symbol skip 0
@    s2 line type 1
@    s2 line linestyle 1
@    s2 line linewidth 1.0
@    s2 line color 1
@    s2 line pattern 1
@    s2 baseline type 0
@    s2 baseline off
@    s2 dropline off
@    s2 fill type 0
@    s2 fill rule 0
@    s2 fill color 1
@    s2 fill pattern 1
@    s2 avalue off
@    s2 avalue type 2
@    s2 avalue char size 1.000000
@    s2 avalue font 0
@    s2 avalue color 1
@    s2 avalue rot 0
@    s2 avalue format general
@    s2 avalue prec 3
@    s2 avalue prepend ""
@    s2 avalue append ""
@    s2 avalue offset 0.000000 , 0.000000
@    s2 errorbar on
@    s2 errorbar place both
@    s2 errorbar color 1
@    s2 errorbar pattern 1
@    s2 errorbar size 1.000000
@    s2 errorbar linewidth 1.0
@    s2 errorbar linestyle 1
@    s2 errorbar riser linewidth 1.0
@    s2 errorbar riser linestyle 1
@    s2 errorbar riser clip off
@    s2 errorbar riser clip length 0.100000
@    s2 comment "/Users/KCheng/Desktop/cg_small_water_run/md-run-lonestar/namchi-04-26-2014/g-mind/1md-1.0nm-results/CHO-numcont-.xvg"
@    s2 legend  ""
@    s3 hidden false
@    s3 type xy
@    s3 symbol 0
@    s3 symbol size 1.000000
@    s3 symbol color 4
@    s3 symbol pattern 1
@    s3 symbol fill color 4
@    s3 symbol fill pattern 0
@    s3 symbol linewidth 1.0
@    s3 symbol linestyle 1
@    s3 symbol char 65
@    s3 symbol char font 0
@    s3 symbol skip 0
@    s3 line type 1
@    s3 line linestyle 1
@    s3 line linewidth 1.0
@    s3 line color 4
@    s3 line pattern 1
@    s3 baseline type 0
@    s3 baseline off
@    s3 dropline off
@    s3 fill type 0
@    s3 fill rule 0
@    s3 fill color 1
@    s3 fill pattern 1
@    s3 avalue off
@    s3 avalue type 2
@    s3 avalue char size 1.000000
@    s3 avalue font 0
@    s3 avalue color 1
@    s3 avalue rot 0
@    s3 avalue format general
@    s3 avalue prec 3
@    s3 avalue prepend ""
@    s3 avalue append ""
@    s3 avalue offset 0.000000 , 0.000000
@    s3 errorbar on
@    s3 errorbar place both
@    s3 errorbar color 4
@    s3 errorbar pattern 1
@    s3 errorbar size 1.000000
@    s3 errorbar linewidth 1.0
@    s3 errorbar linestyle 1
@    s3 errorbar riser linewidth 1.0
@    s3 errorbar riser linestyle 1
@    s3 errorbar riser clip off
@    s3 errorbar riser clip length 0.100000
@    s3 comment "/Volumes/Samsung_1TB/analysis-gmx-raft/g-mind-1nm/3GM-AB/GM1-numcont-.xvg"
@    s3 legend  ""
@g2 on
@g2 hidden false
@g2 type XY
@g2 stacked false
@g2 bar hgap 0.000000
@g2 fixedpoint off
@g2 fixedpoint type 0
@g2 fixedpoint xy 0.000000, 0.000000
@g2 fixedpoint format general general
@g2 fixedpoint prec 6, 6
@with g2
@    world 0, 0, 130, 1
@    stack world 0, 0, 0, 0
@    znorm 1
@    view 0.100000, 0.100000, 0.800000, 0.330000
@    title ""
@    title font 0
@    title size 1.500000
@    title color 1
@    subtitle ""
@    subtitle font 0
@    subtitle size 1.000000
@    subtitle color 1
@    xaxes scale Normal
@    yaxes scale Normal
@    xaxes invert off
@    yaxes invert off
@    xaxis  on
@    xaxis  type zero false
@    xaxis  offset 0.000000 , 0.000000
@    xaxis  bar on
@    xaxis  bar color 1
@    xaxis  bar linestyle 1
@    xaxis  bar linewidth 1.0
@    xaxis  label "Residue (#)"
@    xaxis  label layout para
@    xaxis  label place auto
@    xaxis  label char size 0.900000
@    xaxis  label font 0
@    xaxis  label color 1
@    xaxis  label place normal
@    xaxis  tick on
@    xaxis  tick major 26
@    xaxis  tick minor ticks 1
@    xaxis  tick default 6
@    xaxis  tick place rounded true
@    xaxis  tick in
@    xaxis  tick major size 1.000000
@    xaxis  tick major color 1
@    xaxis  tick major linewidth 1.0
@    xaxis  tick major linestyle 1
@    xaxis  tick major grid off
@    xaxis  tick minor color 1
@    xaxis  tick minor linewidth 1.0
@    xaxis  tick minor linestyle 1
@    xaxis  tick minor grid off
@    xaxis  tick minor size 0.500000
@    xaxis  ticklabel on
@    xaxis  ticklabel format general
@    xaxis  ticklabel prec 5
@    xaxis  ticklabel formula ""
@    xaxis  ticklabel append ""
@    xaxis  ticklabel prepend ""
@    xaxis  ticklabel angle 0
@    xaxis  ticklabel skip 0
@    xaxis  ticklabel stagger 0
@    xaxis  ticklabel place normal
@    xaxis  ticklabel offset auto
@    xaxis  ticklabel offset 0.000000 , 0.010000
@    xaxis  ticklabel start type auto
@    xaxis  ticklabel start 0.000000
@    xaxis  ticklabel stop type auto
@    xaxis  ticklabel stop 0.000000
@    xaxis  ticklabel char size 0.800000
@    xaxis  ticklabel font 0
@    xaxis  ticklabel color 1
@    xaxis  tick place both
@    xaxis  tick spec type none
@    yaxis  on
@    yaxis  type zero false
@    yaxis  offset 0.000000 , 0.000000
@    yaxis  bar on
@    yaxis  bar color 1
@    yaxis  bar linestyle 1
@    yaxis  bar linewidth 1.0
@    yaxis  label "Minimum Distance (nm)"
@    yaxis  label layout para
@    yaxis  label place auto
@    yaxis  label char size 0.900000
@    yaxis  label font 0
@    yaxis  label color 1
@    yaxis  label place normal
@    yaxis  tick on
@    yaxis  tick major 0.2
@    yaxis  tick minor ticks 1
@    yaxis  tick default 6
@    yaxis  tick place rounded true
@    yaxis  tick in
@    yaxis  tick major size 1.000000
@    yaxis  tick major color 1
@    yaxis  tick major linewidth 1.0
@    yaxis  tick major linestyle 1
@    yaxis  tick major grid off
@    yaxis  tick minor color 1
@    yaxis  tick minor linewidth 1.0
@    yaxis  tick minor linestyle 1
@    yaxis  tick minor grid off
@    yaxis  tick minor size 0.500000
@    yaxis  ticklabel on
@    yaxis  ticklabel format general
@    yaxis  ticklabel prec 5
@    yaxis  ticklabel formula ""
@    yaxis  ticklabel append ""
@    yaxis  ticklabel prepend ""
@    yaxis  ticklabel angle 0
@    yaxis  ticklabel skip 0
@    yaxis  ticklabel stagger 0
@    yaxis  ticklabel place normal
@    yaxis  ticklabel offset auto
@    yaxis  ticklabel offset 0.000000 , 0.010000
@    yaxis  ticklabel start type auto
@    yaxis  ticklabel start 0.000000
@    yaxis  ticklabel stop type auto
@    yaxis  ticklabel stop 0.000000
@    yaxis  ticklabel char size 0.800000
@    yaxis  ticklabel font 0
@    yaxis  ticklabel color 1
@    yaxis  tick place both
@    yaxis  tick spec type none
@    altxaxis  off
@    altyaxis  off
@    legend on
@    legend loctype view
@    legend 0.78, 0.8
@    legend box color 1
@    legend box pattern 1
@    legend box linewidth 1.0
@    legend box linestyle 1
@    legend box fill color 0
@    legend box fill pattern 1
@    legend font 0
@    legend char size 1.000000
@    legend color 1
@    legend length 2
@    legend vgap 1
@    legend hgap 1
@    legend invert false
@    frame type 0
@    frame linestyle 1
@    frame linewidth 1.0
@    frame color 1
@    frame pattern 1
@    frame background color 0
@    frame background pattern 0
@    s0 hidden false
@    s0 type xy
@    s0 symbol 0
@    s0 symbol size 1.000000
@    s0 symbol color 3
@    s0 symbol pattern 1
@    s0 symbol fill color 3
@    s0 symbol fill pattern 0
@    s0 symbol linewidth 1.0
@    s0 symbol linestyle 1
@    s0 symbol char 65
@    s0 symbol char font 0
@    s0 symbol skip 0
@    s0 line type 1
@    s0 line linestyle 1
@    s0 line linewidth 1.0
@    s0 line color 3
@    s0 line pattern 1
@    s0 baseline type 0
@    s0 baseline off
@    s0 dropline off
@    s0 fill type 0
@    s0 fill rule 0
@    s0 fill color 1
@    s0 fill pattern 1
@    s0 avalue off
@    s0 avalue type 2
@    s0 avalue char size 1.000000
@    s0 avalue font 0
@    s0 avalue color 1
@    s0 avalue rot 0
@    s0 avalue format general
@    s0 avalue prec 3
@    s0 avalue prepend ""
@    s0 avalue append ""
@    s0 avalue offset 0.000000 , 0.000000
@    s0 errorbar on
@    s0 errorbar place both
@    s0 errorbar color 3
@    s0 errorbar pattern 1
@    s0 errorbar size 1.000000
@    s0 errorbar linewidth 1.0
@    s0 errorbar linestyle 1
@    s0 errorbar riser linewidth 1.0
@    s0 errorbar riser linestyle 1
@    s0 errorbar riser clip off
@    s0 errorbar riser clip length 0.100000
@    s0 comment "/Users/KCheng/Desktop/cg_small_water_run/md-run-lonestar/namchi-04-26-2014/g-mind/1md-1.0nm-results/DPP-res-.xvg"
@    s0 legend  ""
@    s1 hidden false
@    s1 type xy
@    s1 symbol 0
@    s1 symbol size 1.000000
@    s1 symbol color 11
@    s1 symbol pattern 1
@    s1 symbol fill color 11
@    s1 symbol fill pattern 0
@    s1 symbol linewidth 1.0
@    s1 symbol linestyle 1
@    s1 symbol char 65
@    s1 symbol char font 0
@    s1 symbol skip 0
@    s1 line type 1
@    s1 line linestyle 1
@    s1 line linewidth 1.0
@    s1 line color 11
@    s1 line pattern 1
@    s1 baseline type 0
@    s1 baseline off
@    s1 dropline off
@    s1 fill type 0
@    s1 fill rule 0
@    s1 fill color 1
@    s1 fill pattern 1
@    s1 avalue off
@    s1 avalue type 2
@    s1 avalue char size 1.000000
@    s1 avalue font 0
@    s1 avalue color 1
@    s1 avalue rot 0
@    s1 avalue format general
@    s1 avalue prec 3
@    s1 avalue prepend ""
@    s1 avalue append ""
@    s1 avalue offset 0.000000 , 0.000000
@    s1 errorbar on
@    s1 errorbar place both
@    s1 errorbar color 11
@    s1 errorbar pattern 1
@    s1 errorbar size 1.000000
@    s1 errorbar linewidth 1.0
@    s1 errorbar linestyle 1
@    s1 errorbar riser linewidth 1.0
@    s1 errorbar riser linestyle 1
@    s1 errorbar riser clip off
@    s1 errorbar riser clip length 0.100000
@    s1 comment "/Users/KCheng/Desktop/cg_small_water_run/md-run-lonestar/namchi-04-26-2014/g-mind/1md-1.0nm-results/DUP-res-.xvg"
@    s1 legend  ""
@    s2 hidden false
@    s2 type xy
@    s2 symbol 0
@    s2 symbol size 1.000000
@    s2 symbol color 1
@    s2 symbol pattern 1
@    s2 symbol fill color 1
@    s2 symbol fill pattern 0
@    s2 symbol linewidth 1.0
@    s2 symbol linestyle 1
@    s2 symbol char 65
@    s2 symbol char font 0
@    s2 symbol skip 0
@    s2 line type 1
@    s2 line linestyle 1
@    s2 line linewidth 1.0
@    s2 line color 1
@    s2 line pattern 1
@    s2 baseline type 0
@    s2 baseline off
@    s2 dropline off
@    s2 fill type 0
@    s2 fill rule 0
@    s2 fill color 1
@    s2 fill pattern 1
@    s2 avalue off
@    s2 avalue type 2
@    s2 avalue char size 1.000000
@    s2 avalue font 0
@    s2 avalue color 1
@    s2 avalue rot 0
@    s2 avalue format general
@    s2 avalue prec 3
@    s2 avalue prepend ""
@    s2 avalue append ""
@    s2 avalue offset 0.000000 , 0.000000
@    s2 errorbar on
@    s2 errorbar place both
@    s2 errorbar color 1
@    s2 errorbar pattern 1
@    s2 errorbar size 1.000000
@    s2 errorbar linewidth 1.0
@    s2 errorbar linestyle 1
@    s2 errorbar riser linewidth 1.0
@    s2 errorbar riser linestyle 1
@    s2 errorbar riser clip off
@    s2 errorbar riser clip length 0.100000
@    s2 comment "/Users/KCheng/Desktop/cg_small_water_run/md-run-lonestar/namchi-04-26-2014/g-mind/1md-1.0nm-results/CHO-res-.xvg"
@    s2 legend  ""
@    s3 hidden false
@    s3 type xy
@    s3 symbol 0
@    s3 symbol size 1.000000
@    s3 symbol color 4
@    s3 symbol pattern 1
@    s3 symbol fill color 4
@    s3 symbol fill pattern 0
@    s3 symbol linewidth 1.0
@    s3 symbol linestyle 1
@    s3 symbol char 65
@    s3 symbol char font 0
@    s3 symbol skip 0
@    s3 line type 1
@    s3 line linestyle 1
@    s3 line linewidth 1.0
@    s3 line color 4
@    s3 line pattern 1
@    s3 baseline type 0
@    s3 baseline off
@    s3 dropline off
@    s3 fill type 0
@    s3 fill rule 0
@    s3 fill color 1
@    s3 fill pattern 1
@    s3 avalue off
@    s3 avalue type 2
@    s3 avalue char size 1.000000
@    s3 avalue font 0
@    s3 avalue color 1
@    s3 avalue rot 0
@    s3 avalue format general
@    s3 avalue prec 3
@    s3 avalue prepend ""
@    s3 avalue append ""
@    s3 avalue offset 0.000000 , 0.000000
@    s3 errorbar on
@    s3 errorbar place both
@    s3 errorbar color 4
@    s3 errorbar pattern 1
@    s3 errorbar size 1.000000
@    s3 errorbar linewidth 1.0
@    s3 errorbar linestyle 1
@    s3 errorbar riser linewidth 1.0
@    s3 errorbar riser linestyle 1
@    s3 errorbar riser clip off
@    s3 errorbar riser clip length 0.100000
@    s3 comment "/Volumes/Samsung_1TB/analysis-gmx-raft/g-mind-2nm/3GM-AB/GM1-res-15to20us.xvg"
@    s3 legend  ""
@target G0.S0
@type xy
0 1.315152
0.02 0.8678423
0.04 0.5961121
0.06 0.4707707
0.08 0.7563894
0.1 0.841873
0.12 0.8418137
0.14 0.468134
0.16 0.4795048
0.18 2.222077
0.2 1.182402
0.22 1.35886
0.24 2.570019
0.26 1.042533
0.28 0.6573817
0.3 0.4715134
0.32 0.4617903
0.34 0.5005496
0.36 0.7604765
0.38 0.4985228
0.4 0.5334325
0.42 0.4702396
0.44 0.4727842
0.46 0.5023442
0.48 0.4914521
0.5 0.4763665
0.52 0.4910701
0.54 0.4739197
0.56 0.543898
0.58 0.4739204
0.6 0.4759718
0.62 0.4787479
0.64 0.4875701
0.66 0.4661006
0.68 0.472599
0.7 0.4589387
0.72 0.4738662
0.74 0.4417293
0.76 0.4355742
0.78 0.4495549
0.8 0.4570016
0.82 0.4438465
0.84 0.4662887
0.86 0.4668508
0.88 0.4538718
0.9 0.4596194
0.92 0.4631953
0.94 0.4704787
0.96 0.4828558
0.98 0.4750001
1 0.4563168
1.02 0.4671453
1.04 0.4811963
1.06 0.4605435
1.08 0.4843813
1.1 0.4704784
1.12 0.4586393
1.14 0.4686688
1.16 0.4567824
1.18 0.4702396
1.2 0.4803644
1.22 0.4961853
1.24 0.4758148
1.26 0.4552741
1.28 0.4722545
1.3 0.4671458
1.32 0.4627627
1.34 0.4739729
1.36 0.4361475
1.38 0.4604618
1.4 0.4817934
1.42 0.4619795
1.44 0.4647048
1.46 0.4767601
1.48 0.4529349
1.5 0.4715397
1.52 0.4605705
1.54 0.4323481
1.56 0.4813008
1.58 0.4769434
1.6 0.4710094
1.62 0.4483589
1.64 0.4838646
1.66 0.4777552
1.68 0.5570006
1.7 0.4687484
1.72 0.4858241
1.74 0.4531282
1.76 0.4470173
1.78 0.462979
1.8 0.4568636
1.82 0.4563445
1.84 0.4392326
1.86 0.4881087
1.88 0.4654835
1.9 0.4658328
1.92 0.4643274
1.94 0.4502783
1.96 0.4519394
1.98 0.4644352
2 0.4595922
2.02 0.4475767
2.04 0.4724674
2.06 0.4714076
2.08 0.4524933
2.1 0.4531556
2.12 0.4490542
2.14 0.4628444
2.16 0.4430858
2.18 0.4557683
2.2 0.4544508
2.22 0.4670118
2.24 0.4670122
2.26 0.4491099
2.28 0.4473816
2.3 0.4667172
2.32 0.4563715
2.34 0.4635196
2.36 0.4600271
2.38 0.4667443
2.4 0.461438
2.42 0.4451964
2.44 0.4648118
2.46 0.4714074
2.48 0.4508326
2.5 0.4674929
2.52 0.4560978
2.54 0.4690949
2.56 0.4571927
2.58 0.4438473
2.6 0.4539548
2.62 0.4596195
2.64 0.4458973
2.66 0.4577387
2.68 0.4648925
2.7 0.4604345
2.72 0.4624663
2.74 0.464247
2.76 0.465322
2.78 0.4652148
2.8 0.4583395
2.82 0.454148
2.84 0.4600272
2.86 0.4568645
2.88 0.4441003
2.9 0.4739198
2.92 0.4682679
2.94 0.4649187
2.96 0.4637619
2.98 0.4544782
3 0.4719633
3.02 0.4691753
3.04 0.4768121
3.06 0.4462345
3.08 0.4629802
3.1 0.4659669
3.12 0.480911
3.14 0.4600542
3.16 0.4731278
3.18 0.4783826
3.2 0.4672795
3.22 0.453817
3.24 0.4672792
3.26 0.445702
3.28 0.4724665
3.3 0.4540373
3.32 0.4602718
3.34 0.4531284
3.36 0.4491383
3.38 0.4470461
3.4 0.4750267
3.42 0.4457301
3.44 0.4652154
3.46 0.4682151
3.48 0.4677874
3.5 0.431103
3.52 0.4643808
3.54 0.4519124
3.56 0.4498334
3.58 0.4439878
3.6 0.4695482
3.62 0.4603525
3.64 0.4650537
3.66 0.4508047
3.68 0.4601627
3.7 0.4676265
3.72 0.4437901
3.74 0.459864
3.76 0.4483588
3.78 0.4677872
3.8 0.4566733
3.82 0.4665828
3.84 0.4513318
3.86 0.4523548
3.88 0.4603534
3.9 0.4483865
3.92 0.4674672
3.94 0.4586394
3.96 0.4467102
3.98 0.4375786
4 0.4490268
4.02 0.4668242
4.04 0.4579574
4.06 0.4436496
4.08 0.4656984
4.1 0.4522441
4.12 0.4513591
4.14 0.4537898
4.16 0.4650002
4.18 0.4706645
4.2 0.4710097
4.22 0.4559337
4.24 0.450944
4.26 0.4518018
4.28 0.4271997
4.3 0.444016
4.32 0.4527969
4.34 0.4437899
4.36 0.4635737
4.38 0.4498892
4.4 0.467413
4.42 0.4625205
4.44 0.4586384
4.46 0.4616823
4.48 0.4544496
4.5 0.4483866
4.52 0.463519
4.54 0.4816124
4.56 0.4584753
4.58 0.4612484
4.6 0.4440158
4.62 0.4569456
4.64 0.4560981
4.66 0.4592111
4.68 0.4501664
4.7 0.4503618
4.72 0.4528796
4.74 0.4633572
4.76 0.4652148
4.78 0.4630338
4.8 0.4508317
4.82 0.4571647
4.84 0.4551372
4.86 0.4563168
4.88 0.450805
4.9 0.4616819
4.92 0.4558782
4.94 0.4343382
4.96 0.4652689
4.98 0.4534588
5 0.4671453
5.02 0.4551102
5.04 0.4563448
5.06 0.4414183
5.08 0.4677868
5.1 0.4662617
5.12 0.491782
5.14 0.443678
5.16 0.4453646
5.18 0.4486373
5.2 0.4610048
5.22 0.4729426
5.24 0.4476056
5.26 0.4649191
5.28 0.4655378
5.3 0.4684818
5.32 0.4490817
5.34 0.4677875
5.36 0.4678144
5.38 0.4605161
5.4 0.4492773
5.42 0.4609771
5.44 0.4646777
5.46 0.4571659
5.48 0.4544507
5.5 0.4556588
5.52 0.4553568
5.54 0.4489994
5.56 0.4415317
5.58 0.4517466
5.6 0.4570011
5.62 0.472096
5.64 0.4667978
5.66 0.4653225
5.68 0.4582582
5.7 0.4566454
5.72 0.4656707
5.74 0.4475214
5.76 0.4589119
5.78 0.469308
5.8 0.4598644
5.82 0.4661813
5.84 0.4605979
5.86 0.4524105
5.88 0.4554669
5.9 0.4546151
5.92 0.462385
5.94 0.4642737
5.96 0.4535973
5.98 0.4615735
6 0.4666098
6.02 0.4531275
6.04 0.4554392
6.06 0.4647847
6.08 0.4544507
6.1 0.4745004
6.12 0.4598639
6.14 0.4719643
6.16 0.4695742
6.18 0.4562896
6.2 0.4665294
6.22 0.4514696
6.24 0.4651346
6.26 0.4468221
6.28 0.4608142
6.3 0.4611394
6.32 0.4476046
6.34 0.4682679
6.36 0.4625206
6.38 0.4603527
6.4 0.457029
6.42 0.4253825
6.44 0.456645
6.46 0.4610037
6.48 0.4585299
6.5 0.4427474
6.52 0.4605973
6.54 0.4538992
6.56 0.4576846
6.58 0.4523557
6.6 0.457684
6.62 0.4590754
6.64 0.4573301
6.66 0.4742364
6.68 0.4443252
6.7 0.4703452
6.72 0.4610043
6.74 0.4530179
6.76 0.4464023
6.78 0.4612213
6.8 0.4635455
6.82 0.4594015
6.84 0.4703723
6.86 0.4448026
6.88 0.4648925
6.9 0.4581489
6.92 0.4564533
6.94 0.451498
6.96 0.4532932
6.98 0.4674132
7 0.452245
7.02 0.4552197
7.04 0.4563715
7.06 0.4707968
7.08 0.4684544
7.1 0.4686677
7.12 0.465537
7.14 0.4694143
7.16 0.4613296
7.18 0.453376
7.2 0.4490828
7.22 0.4546153
7.24 0.4460388
7.26 0.4609234
7.28 0.4678137
7.3 0.4532656
7.32 0.4625469
7.34 0.4481624
7.36 0.4662611
7.38 0.4593477
7.4 0.4840975
7.42 0.4712485
7.44 0.5016472
7.46 0.4514973
7.48 0.4777553
7.5 0.470026
7.52 0.4763668
7.54 0.465725
7.56 0.461438
7.58 0.4607877
7.6 0.4611401
7.62 0.4554671
7.64 0.4602719
7.66 0.4616818
7.68 0.4584758
7.7 0.4551096
7.72 0.4688815
7.74 0.4691752
7.76 0.4440997
7.78 0.4649998
7.8 0.4451124
7.82 0.4469898
7.84 0.4488039
7.86 0.453128
7.88 0.4635196
7.9 0.4611122
7.92 0.4541192
7.94 0.4705585
7.96 0.45733
7.98 0.4725993
8 0.4579577
8.02 0.4535965
8.04 0.4650537
8.06 0.4509426
8.08 0.4584214
8.1 0.4672528
8.12 0.4597007
8.14 0.462979
8.16 0.4560975
8.18 0.4713004
8.2 0.4650277
8.22 0.4570005
8.24 0.4394881
8.26 0.4430008
8.28 0.4605971
8.3 0.4672786
8.32 0.4626285
8.34 0.4558782
8.36 0.4492774
8.38 0.4427471
8.4 0.4442118
8.42 0.4571657
8.44 0.4667445
8.46 0.4512483
8.48 0.451774
8.5 0.4638966
8.52 0.4636812
8.54 0.4609499
8.56 0.4580941
8.58 0.4514976
8.6 0.4600819
8.62 0.4577661
8.64 0.4627371
8.66 0.4549724
8.68 0.4524936
8.7 0.4390046
8.72 0.4399144
8.74 0.4484698
8.76 0.4612479
8.78 0.4538991
8.8 0.4638428
8.82 0.4603536
8.84 0.4567822
8.86 0.4452805
8.88 0.4506933
8.9 0.4570828
8.92 0.4667168
8.94 0.4592111
8.96 0.4660733
8.98 0.4499729
9 0.4477165
9.02 0.4690953
9.04 0.4675999
9.06 0.4558785
9.08 0.4411345
9.1 0.4486369
9.12 0.4520507
9.14 0.4628444
9.16 0.4524099
9.18 0.4301458
9.2 0.4534862
9.22 0.4562073
9.24 0.4557689
9.26 0.4635466
9.28 0.4597015
9.3 0.4431985
9.32 0.4646235
9.34 0.4695474
9.36 0.462628
9.38 0.4556596
9.4 0.451802
9.42 0.4452242
9.44 0.4463745
9.46 0.437978
9.48 0.4611129
9.5 0.4424362
9.52 0.4564537
9.54 0.4553574
9.56 0.4494714
9.58 0.4557137
9.6 0.4533486
9.62 0.4572203
9.64 0.4516077
9.66 0.4453647
9.68 0.4665029
9.7 0.4578757
9.72 0.436864
9.74 0.4499728
9.76 0.4535142
9.78 0.4604617
9.8 0.4543674
9.82 0.4539822
9.84 0.4744737
9.86 0.4631686
9.88 0.4807809
9.9 0.4590751
9.92 0.4681348
9.94 0.4736295
9.96 0.4699734
9.98 0.4580939
10 0.4562345
10.02 0.4669314
10.04 0.4438752
10.06 0.4465982
10.08 0.4493048
10.1 0.4670656
10.12 0.4561245
10.14 0.4602714
10.16 0.4623314
10.18 0.458966
10.2 0.4702127
10.22 0.473524
10.24 0.4473813
10.26 0.4561249
10.28 0.464462
10.3 0.4540097
10.32 0.4665297
10.34 0.4488594
10.36 0.4786697
10.38 0.4424085
10.4 0.4756574
10.42 0.4677068
10.44 0.4758407
10.46 0.4543949
10.48 0.459701
10.5 0.5000247
10.52 0.4775462
10.54 0.486081
10.56 0.4766026
10.58 0.4614655
10.6 0.4684554
10.62 0.451719
10.64 0.4401418
10.66 0.4615466
10.68 0.4633033
10.7 0.485515
10.72 0.4565358
10.74 0.4554391
10.76 0.467279
10.78 0.4601359
10.8 0.4642737
10.82 0.4652154
10.84 0.4652424
10.86 0.4661804
10.88 0.4566732
10.9 0.4678676
10.92 0.4717261
10.94 0.4546977
10.96 0.4860044
10.98 0.447382
11 0.4597012
11.02 0.4566727
11.04 0.4552749
11.06 0.4791139
11.08 0.4606516
11.1 0.4446066
11.12 0.456673
11.14 0.4554943
11.16 0.4391752
11.18 0.4498058
11.2 0.4559055
11.22 0.4583389
11.24 0.4571103
11.26 0.4598636
11.28 0.4546152
11.3 0.4574115
11.32 0.4686686
11.34 0.4526585
11.36 0.4520511
11.38 0.464678
11.4 0.4594015
11.42 0.4802605
11.44 0.4689884
11.46 0.4611396
11.48 0.4724668
11.5 0.4659665
11.52 0.4697072
11.54 0.4624396
11.56 0.4694948
11.58 0.4514695
11.6 0.4453373
11.62 0.4647849
11.64 0.4487201
11.66 0.4537343
11.68 0.4744202
11.7 0.4711155
11.72 0.4625201
11.74 0.4578484
11.76 0.4731285
11.78 0.4528242
11.8 0.4645974
11.82 0.4614377
11.84 0.4534866
11.86 0.4816894
11.88 0.4604618
11.9 0.4630608
11.92 0.4626552
11.94 0.4603532
11.96 0.4523829
11.98 0.4773363
12 0.4529075
12.02 0.470027
12.04 0.4506941
12.06 0.4616819
12.08 0.4675467
12.1 0.4657786
12.12 0.4688284
12.14 0.45423
12.16 0.4519403
12.18 0.4666107
12.2 0.4632762
12.22 0.4726781
12.24 0.4648661
12.26 0.4583124
12.28 0.4486642
12.3 0.4741829
12.32 0.4668514
12.34 0.4532932
12.36 0.4670386
12.38 0.4684544
12.4 0.4666907
12.42 0.4625478
12.44 0.4594288
12.46 0.4605158
12.48 0.4549179
12.5 0.4670655
12.52 0.4661811
12.54 0.4656711
12.56 0.4664234
12.58 0.4662086
12.6 0.4647856
12.62 0.4677879
12.64 0.4641932
12.66 0.4567552
12.68 0.4601084
12.7 0.4537071
12.72 0.4487205
12.74 0.4518018
12.76 0.4572753
12.78 0.4469343
12.8 0.4581757
12.82 0.4589663
12.84 0.4484976
12.86 0.4647846
12.88 0.4349999
12.9 0.4610855
12.92 0.457193
12.94 0.4481912
12.96 0.4689614
12.98 0.4767073
13 0.4478004
13.02 0.4516914
13.04 0.4575213
13.06 0.4593741
13.08 0.4584209
13.1 0.4497223
13.12 0.4635729
13.14 0.4684555
13.16 0.4529349
13.18 0.4760513
13.2 0.4772054
13.22 0.4647846
13.24 0.4615735
13.26 0.4532104
13.28 0.4670386
13.3 0.4759724
13.32 0.4433111
13.34 0.4602714
13.36 0.468668
13.38 0.4570017
13.4 0.4645966
13.42 0.4597825
13.44 0.4586391
13.46 0.4476886
13.48 0.463358
13.5 0.4629524
13.52 0.4523829
13.54 0.457028
13.56 0.456153
13.58 0.4602717
13.6 0.4803384
13.62 0.4580943
13.64 0.4629517
13.66 0.4550004
13.68 0.4608958
13.7 0.4618711
13.72 0.4566724
13.74 0.4491382
13.76 0.4372074
13.78 0.45752
13.8 0.4563443
13.82 0.4659935
13.84 0.4637081
13.86 0.4441008
13.88 0.4493879
13.9 0.4658593
13.92 0.4531561
13.94 0.4478847
13.96 0.4462339
13.98 0.4644882
14 0.4652146
14.02 0.46669
14.04 0.4600543
14.06 0.4758418
14.08 0.4718577
14.1 0.46133
14.12 0.4594833
14.14 0.4597013
14.16 0.4473533
14.18 0.4602166
14.2 0.452493
14.22 0.457165
14.24 0.4602717
14.26 0.4741569
14.28 0.4619801
14.3 0.4545607
14.3196 0.4594831
14.3396 0.4538176
14.3596 0.4533491
14.3796 0.4685351
14.3996 0.4561518
14.4196 0.4641124
14.4396 0.4591565
14.4596 0.4631149
14.4796 0.4474649
14.4996 0.4675474
14.5196 0.4618979
14.5396 0.4342241
14.5596 0.4564536
14.5796 0.4534863
14.5996 0.465
14.6196 0.4713015
14.6396 0.4407659
14.6596 0.4552192
14.6796 0.4733126
14.6996 0.464489
14.7196 0.452604
14.7396 0.4402841
14.7596 0.4557962
14.7796 0.4624392
14.7996 0.4659664
14.8196 0.4591572
14.8396 0.4776508
14.8596 0.467279
14.8796 0.4613568
14.8996 0.4543394
14.9196 0.4343386
14.9396 0.4488325
14.9596 0.4620339
14.9796 0.4620878
14.9996 0.4650002
15.0196 0.4678401
15.0396 0.4438752
15.0596 0.453652
15.0796 0.4482462
15.0996 0.4543954
15.1196 0.4562069
15.1396 0.4659124
15.1596 0.4645966
15.1796 0.453569
15.1996 0.4735242
15.2196 0.4534862
15.2396 0.4516913
15.2596 0.4541202
15.2796 0.4648118
15.2996 0.4478839
15.3196 0.4567821
15.3396 0.451498
15.3596 0.4620873
15.3796 0.4366063
15.3996 0.4592381
15.4196 0.4533769
15.4396 0.4735235
15.4596 0.4520502
15.4796 0.4607061
15.4996 0.4487199
15.5196 0.4537341
15.5396 0.456098
15.5596 0.448581
15.5796 0.4663962
15.5996 0.4703452
15.6196 0.4646773
15.6396 0.4605159
15.6596 0.4584208
15.6796 0.4572201
15.6996 0.4651349
15.7196 0.4548076
15.7396 0.4627091
15.7596 0.4729958
15.7796 0.458394
15.7996 0.4657257
15.8196 0.4795047
15.8396 0.4602989
15.8596 0.465429
15.8796 0.4584212
15.8996 0.4489153
15.9196 0.4604884
15.9396 0.4408232
15.9596 0.4677874
15.9796 0.4587754
15.9996 0.4667709
16.0196 0.4526311
16.0396 0.45864
16.0596 0.4600538
16.0796 0.4717249
16.0996 0.4668245
16.1196 0.4622225
16.1396 0.4524108
16.1596 0.4721759
16.1796 0.4464585
16.1996 0.4667445
16.2196 0.4530452
16.2396 0.4526308
16.2596 0.4511376
16.2796 0.4563438
16.2996 0.4514974
16.3196 0.4652689
16.3396 0.461167
16.3596 0.4671183
16.3796 0.4407376
16.3996 0.4520234
16.4196 0.4477166
16.4396 0.4554664
16.4596 0.4502504
16.4796 0.4513036
16.4996 0.4511652
16.5196 0.4552474
16.5396 0.4528516
16.5596 0.4692017
16.5796 0.4586122
16.5996 0.4623313
16.6196 0.4517466
16.6396 0.4605976
16.6596 0.4735241
16.6796 0.4463466
16.6996 0.4674929
16.7196 0.4667174
16.7396 0.4605156
16.7596 0.4561526
16.7796 0.4648121
16.7996 0.4597282
16.8196 0.4439313
16.8396 0.4626287
16.8596 0.4678943
16.8796 0.463196
16.8996 0.458857
16.9196 0.4622227
16.9396 0.4619795
16.9596 0.4371213
16.9796 0.4420403
16.9996 0.4546981
17.0196 0.4447758
17.0396 0.4587757
17.0596 0.4721756
17.0796 0.4601633
17.0996 0.4537618
17.1196 0.4606794
17.1396 0.4513866
17.1596 0.4634108
17.1796 0.4652152
17.1996 0.4673326
17.2196 0.4359182
17.2396 0.4504718
17.2596 0.462223
17.2796 0.4479394
17.2996 0.4580666
17.3196 0.4598639
17.3396 0.4703992
17.3596 0.4366065
17.3796 0.4623038
17.3996 0.4477165
17.4196 0.4667175
17.4396 0.4701862
17.4596 0.4674935
17.4796 0.466931
17.4996 0.4498338
17.5196 0.451304
17.5396 0.4802348
17.5596 0.4475208
17.5796 0.4708498
17.5996 0.4565639
17.6196 0.4662621
17.6396 0.4653223
17.6596 0.4486928
17.6796 0.4636806
17.6996 0.4479398
17.7196 0.4554395
17.7396 0.4684545
17.7596 0.4747625
17.7796 0.4668245
17.7996 0.4617903
17.8196 0.4441
17.8396 0.4516906
17.8596 0.4606794
17.8796 0.4524656
17.8996 0.4641928
17.9196 0.4606518
17.9396 0.451719
17.9596 0.4537898
17.9796 0.4522717
17.9996 0.4505552
18.0196 0.4727841
18.0396 0.4580672
18.0596 0.4687751
18.0796 0.463978
18.0996 0.4546973
18.1196 0.452051
18.1396 0.4496669
18.1596 0.4497504
18.1796 0.4504716
18.1996 0.467038
18.2196 0.4592928
18.2396 0.4565358
18.2596 0.4635999
18.2796 0.4471301
18.2996 0.4567546
18.3196 0.4540372
18.3396 0.4562893
18.3596 0.457056
18.3796 0.4601353
18.3996 0.4548346
18.4196 0.464031
18.4396 0.4601355
18.4596 0.4596467
18.4796 0.4785653
18.4996 0.4519676
18.5196 0.4644352
18.5396 0.4682677
18.5596 0.451248
18.5796 0.4635196
18.5996 0.4804423
18.6196 0.4561795
18.6396 0.4586394
18.6596 0.4588575
18.6796 0.4455338
18.6996 0.4536796
18.7196 0.4406241
18.7396 0.4583934
18.7596 0.4607327
18.7796 0.4453645
18.7996 0.4535138
18.8196 0.4358329
18.8396 0.4518851
18.8596 0.4431989
18.8796 0.4445782
18.8996 0.4479681
18.9196 0.4712217
18.9396 0.43477
18.9596 0.4454493
18.9796 0.46114
18.9996 0.461655
19.0196 0.4610038
19.0396 0.4374357
19.0596 0.4641663
19.0796 0.4610857
19.0996 0.4517474
19.1196 0.4616822
19.1396 0.4535969
19.1596 0.4509156
19.1796 0.4592114
19.1996 0.4557961
19.2196 0.4632497
19.2396 0.4470458
19.2596 0.4626555
19.2796 0.4512757
19.2996 0.4722814
19.3196 0.4623311
19.3396 0.4655642
19.3596 0.4553299
19.3796 0.4689617
19.3996 0.4404829
19.4196 0.462872
19.4396 0.4683481
19.4596 0.4499443
19.4796 0.4648123
19.4996 0.469308
19.5196 0.4527968
19.5396 0.4645698
19.5596 0.4609496
19.5796 0.4458142
19.5996 0.4751055
19.6196 0.4520505
19.6396 0.4497494
19.6596 0.4594296
19.6796 0.4619792
19.6996 0.450583
19.7196 0.4602988
19.7396 0.4627635
19.7596 0.4512202
19.7796 0.450222
19.7996 0.4709037
19.8196 0.4742364
19.8396 0.4691745
19.8596 0.4587211
19.8796 0.4635187
19.8996 0.4481632
19.9196 0.4665568
19.9396 0.4461229
19.9596 0.4698932
19.9796 0.4577392
19.9996 0.4632496
&
@target G0.S1
@type xy
0 0.970502
0.02 0.8160422
0.04 0.4812995
0.06 0.4827527
0.08 1.504701
0.1 0.8906595
0.12 1.529003
0.14 1.974222
0.16 1.026291
0.18 2.52918
0.2 0.8931686
0.22 2.041979
0.24 2.758283
0.26 0.7550167
0.28 1.370201
0.3 1.317915
0.32 0.5121763
0.34 0.4955051
0.36 0.9775733
0.38 0.9640924
0.4 0.8915294
0.42 0.4710357
0.44 0.4856439
0.46 0.5786836
0.48 0.4986727
0.5 0.9474439
0.52 0.4956565
0.54 0.4750262
0.56 0.4608967
0.58 0.4561798
0.6 0.4586122
0.62 0.4433401
0.64 0.455467
0.66 0.4600548
0.68 0.4656714
0.7 0.4648387
0.72 0.4552473
0.74 0.4653492
0.76 0.4570009
0.78 0.4755522
0.8 0.4547802
0.82 0.4473525
0.84 0.4591843
0.86 0.4506938
0.88 0.4567831
0.9 0.4488317
0.92 0.4655637
0.94 0.4597278
0.96 0.4618167
0.98 0.4549181
1 0.4464022
1.02 0.4392606
1.04 0.4537343
1.06 0.4670649
1.08 0.4424081
1.1 0.4438744
1.12 0.4501384
1.14 0.4597279
1.16 0.4588023
1.18 0.4518857
1.2 0.4623035
1.22 0.4548072
1.24 0.4686685
1.26 0.456015
1.28 0.4545875
1.3 0.4676268
1.32 0.4486088
1.34 0.4581484
1.36 0.4495558
1.38 0.4333875
1.4 0.4514973
1.42 0.4440155
1.44 0.4578476
1.46 0.4514976
1.48 0.4654298
1.5 0.4508045
1.52 0.4441842
1.54 0.4466824
1.56 0.4444378
1.58 0.4618976
1.6 0.4531556
1.62 0.4574116
1.64 0.4501668
1.66 0.458067
1.68 0.4570016
1.7 0.4724674
1.72 0.4468494
1.74 0.4604885
1.76 0.4616545
1.78 0.4464585
1.8 0.4520508
1.82 0.462087
1.84 0.4483588
1.86 0.4637619
1.88 0.4655375
1.9 0.4728895
1.92 0.4700533
1.94 0.4675734
1.96 0.4513869
1.98 0.4719375
2 0.454037
2.02 0.4511099
2.04 0.4522163
2.06 0.4531553
2.08 0.4728898
2.1 0.4616815
2.12 0.4518022
2.14 0.4524658
2.16 0.4479116
2.18 0.4667439
2.2 0.4671994
2.22 0.4660734
2.24 0.4442971
2.26 0.4560978
2.28 0.4727848
2.3 0.4667445
2.32 0.443001
2.34 0.4538997
2.36 0.4505833
2.38 0.4647846
2.4 0.4514968
2.42 0.4637352
2.44 0.4320011
2.46 0.4644619
2.48 0.4719373
2.5 0.4541203
2.52 0.4727844
2.54 0.4692546
2.56 0.4652956
2.58 0.4570279
2.6 0.4560971
2.62 0.4516081
2.64 0.450361
2.66 0.4501942
2.68 0.4519125
2.7 0.4607603
2.72 0.4709036
2.74 0.4550274
2.76 0.4666103
2.78 0.4484978
2.8 0.4622226
2.82 0.4456456
2.84 0.4639778
2.86 0.4709035
2.88 0.4632765
2.9 0.4702134
2.92 0.4489151
2.94 0.4717262
2.96 0.4566452
2.98 0.4881853
3 0.4743679
3.02 0.4674665
3.04 0.470053
3.06 0.4532388
3.08 0.4611135
3.1 0.4573293
3.12 0.4593745
3.14 0.4373491
3.16 0.4556589
3.18 0.4548627
3.2 0.4654034
3.22 0.4598649
3.24 0.4529072
3.26 0.4567554
3.28 0.4502216
3.3 0.4724406
3.32 0.4738405
3.34 0.4667709
3.36 0.4633573
3.38 0.4741833
3.4 0.4726784
3.42 0.5089203
3.44 0.4826229
3.46 0.479661
3.48 0.4496945
3.5 0.464166
3.52 0.4559056
3.54 0.4627627
3.56 0.4584214
3.58 0.4665563
3.6 0.4623304
3.62 0.4712218
3.64 0.4689083
3.66 0.476891
3.68 0.458721
3.7 0.4699207
3.72 0.4741836
3.74 0.4771521
3.76 0.4678675
3.78 0.4499729
3.8 0.4665837
3.82 0.478879
3.84 0.4555492
3.86 0.4443254
3.88 0.4840189
3.9 0.4454493
3.92 0.4584215
3.94 0.4615737
3.96 0.4669315
3.98 0.4624386
4 0.4662891
4.02 0.4537894
4.04 0.4659666
4.06 0.4705847
4.08 0.4557966
4.1 0.451802
4.12 0.4624662
4.14 0.470664
4.16 0.4640591
4.18 0.4636004
4.2 0.4545873
4.22 0.4824414
4.24 0.4784349
4.26 0.5165747
4.28 0.5103432
4.3 0.5220396
4.32 0.5692315
4.34 0.5017218
4.36 0.5901477
4.38 0.5056181
4.4 0.4904591
4.42 0.4760771
4.44 0.4929504
4.46 0.4577666
4.48 0.4750792
4.5 0.4756315
4.52 0.4537346
4.54 0.4638425
4.56 0.4722551
4.58 0.475263
4.6 0.4530728
4.62 0.5019464
4.64 0.484793
4.66 0.4561247
4.68 0.4541199
4.7 0.4594286
4.72 0.4436779
4.74 0.4871091
4.76 0.4562892
4.78 0.4939888
4.8 0.4727574
4.82 0.4744734
4.84 0.4582848
4.86 0.4908662
4.88 0.4846906
4.9 0.4669316
4.92 0.4791139
4.94 0.4739731
4.96 0.4615731
4.98 0.4393462
5 0.4606781
5.02 0.4389196
5.04 0.4566718
5.06 0.4452526
5.08 0.4560156
5.1 0.4583392
5.12 0.4547803
5.14 0.4695478
5.16 0.4546706
5.18 0.4605983
5.2 0.4647851
5.22 0.4738404
5.24 0.4501388
5.26 0.4678677
5.28 0.4685353
5.3 0.4520515
5.32 0.4642464
5.34 0.4671455
5.36 0.448051
5.38 0.4448878
5.4 0.491401
5.42 0.4843808
5.44 0.4748418
5.46 0.4846135
5.48 0.4732334
5.5 0.4607874
5.52 0.4634107
5.54 0.4747899
5.56 0.4722553
5.58 0.4859529
5.6 0.4859275
5.62 0.5000252
5.64 0.4701329
5.66 0.4846649
5.68 0.4927981
5.7 0.4495837
5.72 0.4658592
5.74 0.4813007
5.76 0.4430293
5.78 0.4647854
5.8 0.4596194
5.82 0.4777812
5.84 0.4739989
5.86 0.4701066
5.88 0.4784087
5.9 0.4667435
5.92 0.4641926
5.94 0.4562069
5.96 0.468855
5.98 0.4661815
6 0.4795044
6.02 0.4553568
6.04 0.4537894
6.06 0.458721
6.08 0.4469067
6.1 0.4555486
6.12 0.4457296
6.14 0.4600812
6.16 0.458313
6.18 0.4736032
6.2 0.4689089
6.22 0.4741831
6.24 0.4566182
6.26 0.4749207
6.28 0.456097
6.3 0.4674137
6.32 0.4475768
6.34 0.4746843
6.36 0.4639231
6.38 0.4545329
6.4 0.4697073
6.42 0.4938875
6.44 0.4477999
6.46 0.4988486
6.48 1.166458
6.5 0.4716722
6.52 0.784379
6.54 0.4357749
6.56 0.4653221
6.58 0.4584207
6.6 0.4515252
6.62 0.4668514
6.64 0.4547804
6.66 0.45147
6.68 0.4635187
6.7 0.4537894
6.72 0.4546426
6.74 0.4714076
6.76 0.4747108
6.78 0.4711951
6.8 0.4792972
6.82 0.4719637
6.84 0.4648917
6.86 0.4371209
6.88 0.4625477
6.9 0.4788789
6.92 0.4797399
6.94 0.4674664
6.96 0.4645697
6.98 0.4627091
7 0.4514967
7.02 0.4450281
7.04 0.4666903
7.06 0.4681343
7.08 0.4468784
7.1 0.472494
7.12 0.4423233
7.14 0.451608
7.16 0.4424089
7.18 0.4539542
7.2 0.4715138
7.22 0.4653223
7.24 0.4612485
7.26 0.4659939
7.28 0.4609497
7.3 0.4257933
7.32 0.4754215
7.34 0.4683487
7.36 0.4527974
7.38 0.4572471
7.4 0.4585298
7.42 0.4650805
7.44 0.4446626
7.46 0.447381
7.48 0.4511653
7.5 0.4552198
7.52 0.4519958
7.54 0.4474936
7.56 0.4774938
7.58 0.4581764
7.6 0.473867
7.62 0.4733921
7.64 0.4695478
7.66 0.4436778
7.68 0.4687481
7.7 0.4683484
7.72 0.4654568
7.74 0.4699731
7.76 0.4958829
7.78 0.4716191
7.8 0.4576568
7.82 0.4654836
7.84 0.4512763
7.86 0.4677068
7.88 0.463735
7.9 0.4709828
7.92 0.4692549
7.94 0.4682682
7.96 0.4416731
7.98 0.4574109
8 0.4700536
8.02 0.4526031
8.04 0.4647046
8.06 0.4461224
8.08 0.4634919
8.1 0.4752893
8.12 0.4597282
8.14 0.4632756
8.16 0.4437059
8.18 0.4622227
8.2 0.4490266
8.22 0.4639509
8.24 0.4722559
8.26 0.4595109
8.28 0.4636811
8.3 0.449972
8.32 0.5025437
8.34 0.4583669
8.36 0.5388181
8.38 0.4703454
8.4 0.4950005
8.42 0.4680542
8.44 0.4826485
8.46 0.4457017
8.48 0.9510781
8.5 0.4514976
8.52 0.8363762
8.54 0.4776505
8.56 0.7820483
8.58 0.8195886
8.6 0.4904336
8.62 0.4862351
8.64 0.8180001
8.66 0.4647853
8.68 0.8090433
8.7 0.497318
8.72 0.5145146
8.74 0.8525402
8.76 0.8941337
8.78 0.654255
8.8 0.7140385
8.82 0.855468
8.84 0.7495828
8.86 0.466503
8.88 0.4658862
8.9 0.4622227
8.92 0.4843815
8.94 0.4734448
8.96 0.4609225
8.98 0.774871
9 0.512177
9.02 0.4816121
9.04 0.525619
9.06 0.4588026
9.08 0.537262
9.1 0.4823124
9.12 0.8843359
9.14 0.5334322
9.16 0.8545474
9.18 0.4825967
9.2 0.5496136
9.22 0.4919605
9.24 0.4934826
9.26 0.463357
9.28 0.4872629
9.3 0.6850186
9.32 0.5240705
9.34 0.5767149
9.36 0.4821559
9.38 0.4810663
9.4 0.4572467
9.42 0.4804422
9.44 0.4712482
9.46 0.4797132
9.48 0.4712751
9.5 0.4638431
9.52 0.4639499
9.54 0.4537896
9.56 0.4732338
9.58 0.4427187
9.6 0.4624388
9.62 0.4524103
9.64 0.4695473
9.66 0.4626284
9.68 0.4669047
9.7 0.4612485
9.72 0.4840969
9.74 0.4667434
9.76 0.4881343
9.78 0.4300582
9.8 0.4636267
9.82 0.4611407
9.84 0.4703725
9.86 0.4688282
9.88 0.45489
9.9 0.4596464
9.92 0.4540932
9.94 0.4551376
9.96 0.4456456
9.98 0.4684556
10 0.4400278
10.02 0.4639776
10.04 0.4546977
10.06 0.4536524
10.08 0.4532109
10.1 0.4670654
10.12 0.4680278
10.14 0.4622228
10.16 0.431769
10.18 0.4438474
10.2 0.4791143
10.22 0.4669575
10.24 0.4537347
10.26 0.4464025
10.28 0.4556859
10.3 0.4640582
10.32 0.4661277
10.34 0.4709034
10.36 0.4589658
10.38 0.470026
10.4 0.4577662
10.42 0.4529079
10.44 0.4552746
10.46 0.4565626
10.48 0.445589
10.5 0.4484977
10.52 0.458857
10.54 0.4668509
10.56 0.4623041
10.58 0.4601097
10.6 0.4747103
10.62 0.4572469
10.64 0.4564542
10.66 0.4623855
10.68 0.4588573
10.7 0.4667449
10.72 0.4618442
10.74 0.4731542
10.76 0.4497499
10.78 0.4600545
10.8 0.4555214
10.82 0.445253
10.84 0.477651
10.86 0.4435373
10.88 0.4674934
10.9 0.467467
10.92 0.4472691
10.94 0.4656714
10.96 0.452797
10.98 0.4493883
11 0.4563445
11.02 0.4706113
11.04 0.4538993
11.06 0.4481346
11.08 0.4482185
11.1 0.4532929
11.12 0.4451408
11.14 0.4424369
11.16 0.4517189
11.18 0.4370644
11.2 0.4512484
11.22 0.4426624
11.24 0.4791136
11.26 0.4579032
11.28 0.4739729
11.3 0.4481073
11.32 0.4505003
11.34 0.4824159
11.36 0.4442122
11.38 0.4617629
11.4 0.4452526
11.42 0.4794271
11.44 0.4769436
11.46 0.4617903
11.48 0.4434522
11.5 0.4707705
11.52 0.4791143
11.54 0.4548905
11.56 0.4648925
11.58 0.4739728
11.6 0.4607064
11.62 0.4574112
11.64 0.4662618
11.66 0.45733
11.68 0.4503887
11.7 0.4527966
11.72 0.4705846
11.74 0.4457858
11.76 0.4767337
11.78 0.4665295
11.8 0.4580937
11.82 0.4430859
11.84 0.4509163
11.86 0.4550274
11.88 0.4614648
11.9 0.4655373
11.92 0.4612483
11.94 0.4572468
11.96 0.4602716
11.98 0.4500554
12 0.454533
12.02 0.4541201
12.04 0.463385
12.06 0.4566726
12.08 0.4480513
12.1 0.4576297
12.12 0.4676536
12.14 0.4821046
12.16 0.4654837
12.18 0.4665302
12.2 0.4534866
12.22 0.4596745
12.24 0.4624125
12.26 0.4555767
12.28 0.4496107
12.3 0.4501673
12.32 0.4652417
12.34 0.4482465
12.36 0.4420966
12.38 0.45147
12.4 0.4709035
12.42 0.4423235
12.44 0.4739721
12.46 0.4648924
12.48 0.4622232
12.5 0.479818
12.52 0.4598638
12.54 0.4557686
12.56 0.4538169
12.58 0.4703452
12.6 0.4748948
12.62 0.445814
12.64 0.4672526
12.66 0.4640583
12.68 0.4589122
12.7 0.4604885
12.72 0.4750258
12.74 0.4685358
12.76 0.4457301
12.78 0.4871597
12.8 0.4739202
12.82 0.4716195
12.84 0.4518017
12.86 0.4806764
12.88 0.4750262
12.9 0.4602445
12.92 0.4678676
12.94 0.4563986
12.96 0.4601359
12.98 0.4656982
13 0.4776238
13.02 0.4514974
13.04 0.4720701
13.06 0.4605971
13.08 0.442973
13.1 0.4716192
13.12 0.4765236
13.14 0.4721487
13.16 0.4621959
13.18 0.4772052
13.2 0.4803644
13.22 0.4739724
13.24 0.4687217
13.26 0.4506941
13.28 0.4464575
13.3 0.4443815
13.32 0.4530177
13.34 0.4511373
13.36 0.465671
13.38 0.4737616
13.4 0.4619797
13.42 0.4723086
13.44 0.4887222
13.46 0.4782787
13.48 0.4677067
13.5 0.4509432
13.52 0.4564265
13.54 0.474579
13.56 0.4678144
13.58 0.461654
13.6 0.4559879
13.62 0.4369786
13.64 0.4562075
13.66 0.4642736
13.68 0.4516914
13.7 0.4563717
13.72 0.4662888
13.74 0.468348
13.76 0.4534592
13.78 0.4689618
13.8 0.4719377
13.82 0.4527972
13.84 0.4648925
13.86 0.478357
13.88 0.4772052
13.9 0.4750264
13.92 0.4572204
13.94 0.4709568
13.96 0.4419844
13.98 0.4689081
14 0.4686682
14.02 0.4746312
14.04 0.4519125
14.06 0.4818971
14.08 0.4463465
14.1 0.4786434
14.12 0.4678134
14.14 0.4869809
14.16 0.4743418
14.18 0.4587208
14.2 0.4478002
14.22 0.4639234
14.24 0.4747104
14.26 0.4705848
14.28 0.4827265
14.3 0.4638157
14.3196 0.4800265
14.3396 0.4905609
14.3596 0.4546418
14.3796 0.498623
14.3996 0.453541
14.4196 0.4848197
14.4396 0.4789048
14.4596 0.5099759
14.4796 0.4831672
14.4996 0.4344536
14.5196 0.455769
14.5396 0.4685351
14.5596 0.4703725
14.5796 0.458394
14.5996 0.4519408
14.6196 0.4596195
14.6396 0.4581762
14.6596 0.4656712
14.6796 0.4743939
14.6996 0.4559335
14.7196 0.470053
14.7396 0.4617628
14.7596 0.4616821
14.7796 0.4486088
14.7996 0.4616816
14.8196 0.4882112
14.8396 0.4549724
14.8596 0.4654306
14.8796 0.4491659
14.8996 0.467788
14.9196 0.4510542
14.9396 0.4767863
14.9596 0.4557954
14.9796 0.481171
14.9996 0.4862612
15.0196 0.4622234
15.0396 0.4748949
15.0596 0.4729961
15.0796 0.504232
15.0996 0.4856695
15.1196 0.4691749
15.1396 0.4437062
15.1596 0.458993
15.1796 0.4790353
15.1996 0.4759206
15.2196 0.4810667
15.2396 0.4639239
15.2596 0.4597826
15.2796 0.5025431
15.2996 0.4931785
15.3196 0.4585578
15.3396 0.4813003
15.3596 0.4734181
15.3796 0.4843035
15.3996 0.4602717
15.4196 0.4684285
15.4396 0.4609234
15.4596 0.4854123
15.4796 0.4504162
15.4996 0.4710621
15.5196 0.4808846
15.5396 0.4580935
15.5596 0.4327527
15.5796 0.4644888
15.5996 0.4917575
15.6196 0.4734184
15.6396 0.4825196
15.6596 0.4696006
15.6796 0.4601365
15.6996 0.4457858
15.7196 0.4677074
15.7396 0.465752
15.7596 0.4783823
15.7796 0.468535
15.7996 0.4715405
15.8196 0.4589114
15.8396 0.4341947
15.8596 0.4563443
15.8796 0.463519
15.8996 0.4683484
15.9196 0.4591565
15.9396 0.4491381
15.9596 0.4683218
15.9796 0.4758413
15.9996 0.4398004
16.0196 0.4672525
16.0396 0.4641933
16.0596 0.4546156
16.0796 0.4601354
16.0996 0.4497223
16.1196 0.4665302
16.1396 0.4553566
16.1596 0.4601084
16.1796 0.459864
16.1996 0.4415315
16.2196 0.460516
16.2396 0.4710895
16.2596 0.484097
16.2796 0.4663959
16.2996 0.4627634
16.3196 0.4642465
16.3396 0.4652154
16.3596 0.4612484
16.3796 0.4604886
16.3996 0.4509983
16.4196 0.4532657
16.4396 0.4629522
16.4596 0.451304
16.4796 0.4785913
16.4996 0.4933054
16.5196 0.4538997
16.5396 0.4724671
16.5596 0.4407386
16.5796 0.4704786
16.5996 0.4788791
16.6196 0.4677873
16.6396 0.4600544
16.6596 0.4613836
16.6796 0.4768912
16.6996 0.4656442
16.7196 0.4591576
16.7396 0.4633035
16.7596 0.4495553
16.7796 0.4492494
16.7996 0.4684278
16.8196 0.477231
16.8396 0.4980213
16.8596 0.4773364
16.8796 0.4609229
16.8996 0.4729166
16.9196 0.4730228
16.9396 0.4526313
16.9596 0.4802341
16.9796 0.459592
16.9996 0.4674131
17.0196 0.480026
17.0396 0.4616824
17.0596 0.4623308
17.0796 0.4694939
17.0996 0.4950505
17.1196 0.477651
17.1396 0.4754472
17.1596 0.4813779
17.1796 0.4542574
17.1996 0.4746316
17.2196 0.484587
17.2396 0.4725733
17.2596 0.4557962
17.2796 0.4563715
17.2996 0.4534864
17.3196 0.4570286
17.3396 0.463061
17.3596 0.4794268
17.3796 0.4519131
17.3996 0.4519128
17.4196 0.4691747
17.4396 0.4500273
17.4596 0.4610857
17.4796 0.450583
17.4996 0.4563169
17.5196 0.4621959
17.5396 0.4598368
17.5596 0.4724666
17.5796 0.472387
17.5996 0.4686683
17.6196 0.4663959
17.6396 0.4557684
17.6596 0.4734456
17.6796 0.4714078
17.6996 0.4846135
17.7196 0.447214
17.7396 0.4830117
17.7596 0.4652952
17.7796 0.4710357
17.7996 0.5013233
17.8196 0.4586394
17.8396 0.4707707
17.8596 0.4680278
17.8796 0.4465421
17.8996 0.4586391
17.9196 0.4714078
17.9396 0.4600539
17.9596 0.4794275
17.9796 0.4572473
17.9996 0.4520502
18.0196 0.4691752
18.0396 0.4616819
18.0596 0.453707
18.0796 0.4611402
18.0996 0.485516
18.1196 0.4601088
18.1396 0.4502501
18.1596 0.4433398
18.1796 0.4600549
18.1996 0.466717
18.2196 0.4466262
18.2396 0.4659939
18.2596 0.4631148
18.2796 0.4684543
18.2996 0.4687485
18.3196 0.4715134
18.3396 0.4405114
18.3596 0.4659661
18.3796 0.4669849
18.3996 0.4628444
18.4196 0.4603528
18.4396 0.4886974
18.4596 0.4560155
18.4796 0.4661005
18.4996 0.4519681
18.5196 0.4691485
18.5396 0.4610044
18.5596 0.4602446
18.5796 0.4486095
18.5996 0.4352007
18.6196 0.4656716
18.6396 0.4443536
18.6596 0.4721761
18.6796 0.4550547
18.6996 0.4682948
18.7196 0.4616818
18.7396 0.4610861
18.7596 0.4585575
18.7796 0.4780426
18.7996 0.4497497
18.8196 0.4835287
18.8396 0.4577394
18.8596 0.4731277
18.8796 0.4756311
18.8996 0.4791915
18.9196 0.4674134
18.9396 0.4506103
18.9596 0.4804691
18.9796 0.4488596
18.9996 0.4726519
19.0196 0.4613838
19.0396 0.4659663
19.0596 0.4656443
19.0796 0.4596472
19.0996 0.4635192
19.1196 0.4901531
19.1396 0.4779647
19.1596 0.4424371
19.1796 0.4553569
19.1996 0.4693879
19.2196 0.455357
19.2396 0.4669853
19.2596 0.4567544
19.2796 0.4792961
19.2996 0.4599184
19.3196 0.4654565
19.3396 0.4618438
19.3596 0.4642465
19.3796 0.4648119
19.3996 0.4605427
19.4196 0.470877
19.4396 0.4530454
19.4596 0.4702657
19.4796 0.4627637
19.4996 0.4676807
19.5196 0.4728104
19.5396 0.4669042
19.5596 0.4832703
19.5796 0.4557683
19.5996 0.4626282
19.6196 0.4820007
19.6396 0.4653493
19.6596 0.4683484
19.6796 0.4674669
19.6996 0.4689883
19.7196 0.4467941
19.7396 0.4769435
19.7596 0.4612214
19.7796 0.473841
19.7996 0.4589663
19.8196 0.478043
19.8396 0.4615461
19.8596 0.465349
19.8796 0.4505002
19.8996 0.4761564
19.9196 0.4704515
19.9396 0.4728902
19.9596 0.4710088
19.9796 0.4464025
19.9996 0.4689886
&
@target G0.S2
@type xy
0 2.092641
0.02 1.737476
0.04 1.678139
0.06 1.095582
0.08 1.312307
0.1 1.359788
0.12 1.504842
0.14 1.198374
0.16 1.126965
0.18 3.016128
0.2 2.260519
0.22 2.485971
0.24 3.179571
0.26 1.434791
0.28 1.376345
0.3 1.336918
0.32 1.311421
0.34 1.030158
0.36 1.302478
0.38 1.371578
0.4 0.8278134
0.42 1.149467
0.44 0.5082572
0.46 1.320805
0.48 1.24965
0.5 0.9833738
0.52 0.8517193
0.54 0.8833034
0.56 0.4586393
0.58 0.6040908
0.6 0.4774414
0.62 0.4759724
0.64 0.4702661
0.66 0.4695206
0.68 0.4562889
0.7 0.477231
0.72 0.4635186
0.74 0.4921633
0.76 0.4512483
0.78 0.43307
0.8 0.480572
0.82 0.4518847
0.84 0.4393463
0.86 0.4796615
0.88 0.4623311
0.9 0.4771788
0.92 0.439773
0.94 0.4577384
0.96 0.4620877
0.98 0.4705577
1 0.4209812
1.02 0.4440154
1.04 0.4672796
1.06 0.4665566
1.08 0.4786699
1.1 0.4623038
1.12 0.4586392
1.14 0.4719372
1.16 0.4722555
1.18 0.4854382
1.2 0.4803643
1.22 0.4854641
1.24 0.4737353
1.26 0.4651349
1.28 0.4229066
1.3 0.4430014
1.32 0.4165632
1.34 0.4299417
1.36 0.4067561
1.38 0.4548354
1.4 0.456208
1.42 0.5037112
1.44 0.4671458
1.46 0.4863643
1.48 0.4400564
1.5 0.4701063
1.52 0.444916
1.54 0.4871086
1.56 0.4467098
1.58 0.4454499
1.6 0.4309005
1.62 0.4618986
1.64 0.653184
1.66 0.480702
1.68 0.5925577
1.7 0.4932798
1.72 0.4802347
1.74 0.5202879
1.76 0.4565355
1.78 0.490255
1.8 0.4640312
1.82 0.4636811
1.84 0.4968652
1.86 0.46038
1.88 0.4586399
1.9 0.4421539
1.92 0.4168332
1.94 0.4677872
1.96 0.4685347
1.98 0.4824418
2 0.429243
2.02 0.4884155
2.04 0.4754994
2.06 0.4354884
2.08 0.4684818
2.1 0.4841747
2.12 0.4790093
2.14 0.4480238
2.16 0.4785658
2.18 0.4594837
2.2 0.5071737
2.22 0.4797142
2.24 0.4723881
2.26 0.4444661
2.28 0.4405105
2.3 0.4744734
2.32 0.4824419
2.34 0.4436494
2.36 0.4971419
2.38 0.45883
2.4 0.4748156
2.42 0.4393745
2.44 0.4661008
2.46 0.4625466
2.48 0.4531279
2.5 0.3983095
2.52 0.4491381
2.54 0.4117341
2.56 0.4499724
2.58 0.476734
2.6 0.4249114
2.62 0.4712218
2.64 0.4443536
2.66 0.4327528
2.68 0.4530728
2.7 0.4654298
2.72 0.4754997
2.74 0.4348854
2.76 0.4398011
2.78 0.427112
2.8 0.4419841
2.82 0.4465704
2.84 0.4405391
2.86 0.4817936
2.88 0.4548074
2.9 0.4488315
2.92 0.4340799
2.94 0.4510818
2.96 0.4644352
2.98 0.4702652
3 0.4430859
3.02 0.4208027
3.04 0.4647854
3.06 0.4817678
3.08 0.4341081
3.1 0.4159623
3.12 0.4504166
3.14 0.4612487
3.16 0.4362618
3.18 0.4286605
3.2 0.4441001
3.22 0.4607604
3.24 0.4445224
3.26 0.4265267
3.28 0.4221974
3.3 0.4313933
3.32 0.4637347
3.34 0.4497502
3.36 0.4629518
3.38 0.4297095
3.4 0.4450281
3.42 0.4611402
3.44 0.479087
3.46 0.4530729
3.48 0.4832442
3.5 0.4272294
3.52 0.4183899
3.54 0.4390332
3.56 0.4123716
3.58 0.4310744
3.6 0.4723081
3.62 0.4691747
3.64 0.4541198
3.66 0.4292434
3.68 0.4830374
3.7 0.4493883
3.72 0.4385767
3.74 0.4197024
3.76 0.4183898
3.78 0.4092067
3.8 0.472573
3.82 0.4725991
3.84 0.4554672
3.86 0.4212782
3.88 0.44054
3.9 0.4100002
3.92 0.467921
3.94 0.4654294
3.96 0.4480516
3.98 0.4391184
4 0.4841742
4.02 0.4495834
4.04 0.4738409
4.06 0.4133105
4.08 0.4351439
4.1 0.4669314
4.12 0.4817934
4.14 0.4468774
4.16 0.4696816
4.18 0.478958
4.2 0.4973177
4.22 0.4702662
4.24 0.4704256
4.26 0.4513866
4.28 0.425382
4.3 0.4933816
4.32 0.4448317
4.34 0.433186
4.36 0.4257934
4.38 0.445786
4.4 0.39856
4.42 0.4133702
4.44 0.4157527
4.46 0.4087176
4.48 0.4281065
4.5 0.4176427
4.52 0.4247944
4.54 0.4419562
4.56 0.4100612
4.58 0.431972
4.6 0.4477441
4.62 0.4283979
4.64 0.4652953
4.66 0.423409
4.68 0.4591563
4.7 0.4372072
4.72 0.4258232
4.74 0.4181806
4.76 0.4703721
4.78 0.4583121
4.8 0.4494996
4.82 0.4154813
4.84 0.4302902
4.86 0.4339061
4.88 0.4562071
4.9 0.4295638
4.92 0.4382348
4.94 0.4146388
4.96 0.4426626
4.98 0.4355741
5 0.4448032
5.02 0.433243
5.04 0.425265
5.06 0.4308421
5.08 0.4599184
5.1 0.428807
5.12 0.4318857
5.14 0.4603531
5.16 0.4744206
5.18 0.4343101
5.2 0.4649193
5.22 0.4697078
5.24 0.4550267
5.26 0.4665834
5.28 0.4572476
5.3 0.4385775
5.32 0.4527965
5.34 0.4529075
5.36 0.4481347
5.38 0.4608148
5.4 0.4674935
5.42 0.4791924
5.44 0.4574117
5.46 0.4682681
5.48 0.4081974
5.5 0.480208
5.52 0.4745785
5.54 0.4719375
5.56 0.4339066
5.58 0.4794792
5.6 0.4420969
5.62 0.4610043
5.64 0.4674666
5.66 0.4332726
5.68 0.4508052
5.7 0.4695476
5.72 0.4560974
5.74 0.4458135
5.76 0.4419274
5.78 0.4784876
5.8 0.4481624
5.82 0.4332441
5.84 0.4611134
5.86 0.4410774
5.88 0.4364635
5.9 0.4481629
5.92 0.4504443
5.94 0.420089
5.96 0.4301165
5.98 0.4622232
6 0.4502501
6.02 0.4173727
6.04 0.4259694
6.06 0.4651071
6.08 0.4416729
6.1 0.4497501
6.12 0.4041353
6.14 0.4586945
6.16 0.4682679
6.18 0.4662079
6.2 0.4337623
6.22 0.4424362
6.24 0.4667707
6.26 0.4137933
6.28 0.4467102
6.3 0.450417
6.32 0.4741574
6.34 0.467172
6.36 0.4597282
6.38 0.4576569
6.4 0.4602715
6.42 0.4590483
6.44 0.4492486
6.46 0.4390902
6.48 0.4365206
6.5 0.4262629
6.52 0.4772315
6.54 0.4595105
6.56 0.4671459
6.58 0.452687
6.6 0.4554392
6.62 0.4513045
6.64 0.4475769
6.66 0.4809104
6.68 0.4839683
6.7 0.4187187
6.72 0.4637347
6.74 0.4202674
6.76 0.4375782
6.78 0.4479113
6.8 0.4298252
6.82 0.4586391
6.84 0.4803644
6.86 0.4877242
6.88 0.455576
6.9 0.4697604
6.92 0.468215
6.94 0.4396879
6.96 0.4513036
6.98 0.4592662
7 0.4361196
7.02 0.4487201
7.04 0.4407665
7.06 0.4169528
7.08 0.4568914
7.1 0.4618981
7.12 0.4457854
7.14 0.4838912
7.16 0.4926711
7.18 0.4411633
7.2 0.4206253
7.22 0.3993748
7.24 0.4258519
7.26 0.44334
7.28 0.4541193
7.3 0.4420686
7.32 0.472811
7.34 0.4714074
7.36 0.4692013
7.38 0.4114309
7.4 0.4223152
7.42 0.4661
7.44 0.4661809
7.46 0.437121
7.48 0.4687754
7.5 0.4441006
7.52 0.4502499
7.54 0.4493601
7.56 0.4322038
7.58 0.4328102
7.6 0.4282819
7.62 0.4493883
7.64 0.4526586
7.66 0.4513871
7.68 0.4744734
7.7 0.4430014
7.72 0.4451128
7.74 0.4446344
7.76 0.4378075
7.78 0.4331568
7.8 0.4706909
7.82 0.4389192
7.84 0.4572748
7.86 0.4324932
7.88 0.4637078
7.9 0.441899
7.92 0.4504724
7.94 0.4718582
7.96 0.4717259
7.98 0.4593749
8 0.4567551
8.02 0.4372926
8.04 0.444916
8.06 0.4423234
8.08 0.4467941
8.1 0.45434
8.12 0.4673598
8.14 0.4623309
8.16 0.4650803
8.18 0.4472691
8.2 0.4627095
8.22 0.4549175
8.24 0.4594019
8.26 0.4470457
8.28 0.461574
8.3 0.4516914
8.32 0.4474927
8.34 0.4283402
8.36 0.4286318
8.38 0.4239105
8.4 0.4482749
8.42 0.472255
8.44 0.4563443
8.46 0.4681348
8.48 0.4328104
8.5 0.4778598
8.52 0.4733922
8.54 0.4459261
8.56 0.4548079
8.58 0.4669048
8.6 0.4434521
8.62 0.4424081
8.64 0.4645704
8.66 0.4357458
8.68 0.4584216
8.7 0.4632761
8.72 0.422552
8.74 0.4519403
8.76 0.409481
8.78 0.4276679
8.8 0.4602988
8.82 0.4391471
8.84 0.4233492
8.86 0.4405111
8.88 0.4607873
8.9 0.4703462
8.92 0.4376363
8.94 0.4747101
8.96 0.4457854
8.98 0.4562892
9 0.456755
9.02 0.4275805
9.04 0.4682678
9.06 0.4531281
9.08 0.4202977
9.1 0.4276097
9.12 0.4283393
9.14 0.4777294
9.16 0.4750262
9.18 0.4537069
9.2 0.4702123
9.22 0.4824418
9.24 0.467279
9.26 0.4889019
9.28 0.4620062
9.3 0.4715398
9.32 0.4521337
9.34 0.4677074
9.36 0.4615464
9.38 0.4589659
9.4 0.4271412
9.42 0.4582574
9.44 0.4691478
9.46 0.4524655
9.48 0.4572474
9.5 0.486493
9.52 0.4625196
9.54 0.4584215
9.56 0.4361477
9.58 0.4376353
9.6 0.4138539
9.62 0.4489154
9.64 0.4631146
9.66 0.4564537
9.68 0.4484696
9.7 0.4564537
9.72 0.4795048
9.74 0.4382356
9.76 0.4426621
9.78 0.4818721
9.8 0.4556863
9.82 0.4689882
9.84 0.4769957
9.86 0.4796869
9.88 0.4759458
9.9 0.4023061
9.92 0.4225519
9.94 0.4628717
9.96 0.4721231
9.98 0.4363777
10 0.4323765
10.02 0.4704518
10.04 0.474447
10.06 0.4791139
10.08 0.4800524
10.1 0.4768645
10.12 0.4648119
10.14 0.4380072
10.16 0.4318278
10.18 0.4232615
10.2 0.4712223
10.22 0.4428595
10.24 0.4545605
10.26 0.4519125
10.28 0.4400574
10.3 0.4262038
10.32 0.4318271
10.34 0.4478006
10.36 0.4597824
10.38 0.4221667
10.4 0.4208923
10.42 0.4602711
10.44 0.4063863
10.46 0.4722552
10.48 0.4376356
10.5 0.4391468
10.52 0.4636265
10.54 0.4358327
10.56 0.4419559
10.58 0.4519123
10.6 0.4365203
10.62 0.4616815
10.64 0.4623317
10.66 0.44365
10.68 0.4523832
10.7 0.4665293
10.72 0.436606
10.74 0.4577665
10.76 0.4213372
10.78 0.4636808
10.8 0.4214849
10.82 0.447465
10.84 0.436893
10.86 0.4565355
10.88 0.4446905
10.9 0.452244
10.92 0.4568642
10.94 0.4225519
10.96 0.4522726
10.98 0.4532381
11 0.4300294
11.02 0.4324633
11.04 0.4527138
11.06 0.4248242
11.08 0.475736
11.1 0.461004
11.12 0.4273756
11.14 0.4474933
11.16 0.4335321
11.18 0.4465702
11.2 0.4658597
11.22 0.4295631
11.24 0.4259397
11.26 0.4345405
11.28 0.4652956
11.3 0.4641665
11.32 0.4497219
11.34 0.4288645
11.36 0.4459534
11.38 0.4508326
11.4 0.4006865
11.42 0.4183298
11.44 0.4215745
11.46 0.4636272
11.48 0.4731275
11.5 0.4597281
11.52 0.4845101
11.54 0.4366346
11.56 0.4488595
11.58 0.4463745
11.6 0.457329
11.62 0.4645695
11.64 0.4488315
11.66 0.4856439
11.68 0.4598364
11.7 0.4180013
11.72 0.4497222
11.74 0.4354884
11.76 0.4315093
11.78 0.4405674
11.8 0.4092983
11.82 0.4462621
11.84 0.43755
11.86 0.4656184
11.88 0.4364921
11.9 0.4518014
11.92 0.4576571
11.94 0.4448033
11.96 0.4162031
11.98 0.4359182
12 0.4297965
12.02 0.4578482
12.04 0.4650003
12.06 0.432464
12.08 0.4354307
12.1 0.4541195
12.12 0.4145476
12.14 0.4322616
12.16 0.4391187
12.18 0.423969
12.2 0.4236159
12.22 0.433301
12.24 0.460434
12.26 0.4353454
12.28 0.4137933
12.3 0.4184798
12.32 0.4029271
12.34 0.4346837
12.36 0.423409
12.38 0.4224032
12.4 0.4439875
12.42 0.4084725
12.44 0.4748949
12.46 0.4677874
12.48 0.4674399
12.5 0.4524653
12.52 0.4221376
12.54 0.4796875
12.56 0.4454494
12.58 0.4271418
12.6 0.4100614
12.62 0.431683
12.64 0.4326079
12.66 0.4386918
12.68 0.4208918
12.7 0.4147592
12.72 0.4295638
12.74 0.4437057
12.76 0.4563438
12.78 0.4249999
12.8 0.4440998
12.82 0.4690951
12.84 0.4430011
12.86 0.4229947
12.88 0.4167433
12.9 0.4392038
12.92 0.4441842
12.94 0.471938
12.96 0.4628709
12.98 0.4871089
13 0.433763
13.02 0.4631414
13.04 0.4245292
13.06 0.4486924
13.08 0.4683481
13.1 0.4317982
13.12 0.4000625
13.14 0.4405392
13.16 0.44486
13.18 0.4434238
13.2 0.4409079
13.22 0.4450283
13.24 0.4648927
13.26 0.476707
13.28 0.4665834
13.3 0.4387766
13.32 0.481378
13.34 0.4444661
13.36 0.4344541
13.38 0.4698402
13.4 0.4515249
13.42 0.451137
13.44 0.4499165
13.46 0.4615186
13.48 0.4328976
13.5 0.4509434
13.52 0.4159624
13.54 0.4605975
13.56 0.4577399
13.58 0.4419843
13.6 0.4508319
13.62 0.4335316
13.64 0.4482192
13.66 0.4442124
13.68 0.4102138
13.7 0.4683222
13.72 0.4514697
13.74 0.4484696
13.76 0.4275809
13.78 0.4729162
13.8 0.4538993
13.82 0.446822
13.84 0.4729689
13.86 0.4703723
13.88 0.4492777
13.9 0.4470732
13.92 0.4544497
13.94 0.4532111
13.96 0.4350289
13.98 0.4578749
14 0.4384346
14.02 0.4844323
14.04 0.4251176
14.06 0.4375215
14.08 0.4361764
14.1 0.4068472
14.12 0.4665034
14.14 0.4473812
14.16 0.4494719
14.18 0.4616823
14.2 0.4794262
14.22 0.4295642
14.24 0.431451
14.26 0.426908
14.28 0.4759462
14.3 0.4418994
14.3196 0.4263807
14.3396 0.4341948
14.3596 0.4779905
14.3796 0.455522
14.3996 0.4285144
14.4196 0.450943
14.4396 0.4674929
14.4596 0.4351434
14.4796 0.4414176
14.4996 0.4103042
14.5196 0.4491385
14.5396 0.420505
14.5596 0.4597824
14.5796 0.4301743
14.5996 0.4230848
14.6196 0.4430009
14.6396 0.4343103
14.6596 0.4555491
14.6796 0.4526033
14.6996 0.4094507
14.7196 0.4329841
14.7396 0.447884
14.7596 0.4095723
14.7796 0.4274054
14.7996 0.4658596
14.8196 0.4512755
14.8396 0.4689881
14.8596 0.4416161
14.8796 0.4585028
14.8996 0.4943182
14.9196 0.4808841
14.9396 0.4599186
14.9596 0.4745785
14.9796 0.4795308
14.9996 0.4459542
15.0196 0.4546976
15.0396 0.4440161
15.0596 0.4709036
15.0796 0.4430009
15.0996 0.4627643
15.1196 0.4763143
15.1396 0.4705317
15.1596 0.4475204
15.1796 0.4181809
15.1996 0.4177024
15.2196 0.4854121
15.2396 0.4631149
15.2596 0.4675735
15.2796 0.4760774
15.2996 0.4755525
15.3196 0.4552202
15.3396 0.4924682
15.3596 0.4553567
15.3796 0.4703723
15.3996 0.4415309
15.4196 0.447465
15.4396 0.4586391
15.4596 0.4508048
15.4796 0.4735242
15.4996 0.4538723
15.5196 0.4759728
15.5396 0.4548078
15.5596 0.4612482
15.5796 0.4454495
15.5996 0.4659123
15.6196 0.4759723
15.6396 0.4917821
15.6596 0.4902042
15.6796 0.434195
15.6996 0.4611395
15.7196 0.4554119
15.7396 0.4718579
15.7596 0.4552193
15.7796 0.4657793
15.7996 0.4566727
15.8196 0.4700265
15.8396 0.4719377
15.8596 0.4682411
15.8796 0.4642465
15.8996 0.4590474
15.9196 0.4485808
15.9396 0.4507219
15.9596 0.4390046
15.9796 0.4571927
15.9996 0.444635
16.0196 0.4695738
16.0396 0.4500551
16.0596 0.4719376
16.0796 0.47927
16.0996 0.4543954
16.1196 0.4498056
16.1396 0.4674133
16.1596 0.4452522
16.1796 0.4571931
16.1996 0.4648929
16.2196 0.4598635
16.2396 0.4802864
16.2596 0.4616549
16.2796 0.4486648
16.2996 0.460597
16.3196 0.4583945
16.3396 0.4574383
16.3596 0.452631
16.3796 0.4488043
16.3996 0.4559331
16.4196 0.4648659
16.4396 0.4586392
16.4596 0.4518016
16.4796 0.4627365
16.4996 0.4689086
16.5196 0.4494724
16.5396 0.4705317
16.5596 0.4424078
16.5796 0.4400286
16.5996 0.4652956
16.6196 0.4553567
16.6396 0.4209514
16.6596 0.4337042
16.6796 0.4613567
16.6996 0.4769958
16.7196 0.4515255
16.7396 0.4848452
16.7596 0.4633575
16.7796 0.4664227
16.7996 0.4710357
16.8196 0.4785916
16.8396 0.4616546
16.8596 0.4587215
16.8796 0.4727316
16.8996 0.4635195
16.9196 0.4739989
16.9396 0.4273757
16.9596 0.4216928
16.9796 0.4642741
16.9996 0.4658592
17.0196 0.4603807
17.0396 0.4563172
17.0596 0.4506938
17.0796 0.4652152
17.0996 0.4522441
17.1196 0.4583934
17.1396 0.4400283
17.1596 0.4796358
17.1796 0.4565913
17.1996 0.4673862
17.2196 0.4460379
17.2396 0.480078
17.2596 0.478121
17.2796 0.4673598
17.2996 0.4269364
17.3196 0.459864
17.3396 0.4622223
17.3596 0.4633297
17.3796 0.4854376
17.3996 0.4531554
17.4196 0.4632491
17.4396 0.454615
17.4596 0.4761562
17.4796 0.4703452
17.4996 0.4913507
17.5196 0.4567551
17.5396 0.4727845
17.5596 0.477572
17.5796 0.4830106
17.5996 0.4743419
17.6196 0.4893621
17.6396 0.4740517
17.6596 0.4708765
17.6796 0.4626549
17.6996 0.465296
17.7196 0.4707712
17.7396 0.4524652
17.7596 0.4588026
17.7796 0.459401
17.7996 0.4874426
17.8196 0.4308996
17.8396 0.4533764
17.8596 0.4361195
17.8796 0.4803386
17.8996 0.4653219
17.9196 0.4608689
17.9396 0.4488316
17.9596 0.4785654
17.9796 0.4586398
17.9996 0.4653228
18.0196 0.4524656
18.0396 0.4663423
18.0596 0.4334455
18.0796 0.4453649
18.0996 0.446543
18.1196 0.4665829
18.1396 0.4611394
18.1596 0.4386628
18.1796 0.4209809
18.1996 0.4427754
18.2196 0.4539
18.2396 0.4451405
18.2596 0.458557
18.2796 0.4503614
18.2996 0.4601364
18.3196 0.449222
18.3396 0.4612213
18.3596 0.4457023
18.3796 0.4716987
18.3996 0.4461785
18.4196 0.4055555
18.4396 0.4248525
18.4596 0.4355747
18.4796 0.4405115
18.4996 0.4425777
18.5196 0.4372067
18.5396 0.4199111
18.5596 0.4450001
18.5796 0.4115211
18.5996 0.4664225
18.6196 0.4459537
18.6396 0.4215148
18.6596 0.4592936
18.6796 0.4559058
18.6996 0.4369498
18.7196 0.4666101
18.7396 0.4639503
18.7596 0.4162931
18.7796 0.417313
18.7996 0.4323199
18.8196 0.4046296
18.8396 0.4281939
18.8596 0.4322613
18.8796 0.4496945
18.8996 0.4451405
18.9196 0.4231127
18.9396 0.4195539
18.9596 0.4380068
18.9796 0.4303771
18.9996 0.4524662
19.0196 0.4060485
19.0396 0.4302037
19.0596 0.4351436
19.0796 0.4370354
19.0996 0.4133094
19.1196 0.4464867
19.1396 0.4181207
19.1596 0.4680279
19.1796 0.4472136
19.1996 0.4452526
19.2196 0.4553567
19.2396 0.434195
19.2596 0.4325792
19.2796 0.4602725
19.2996 0.4231136
19.3196 0.445
19.3396 0.4527141
19.3596 0.4278722
19.3796 0.4317982
19.3996 0.4508336
19.4196 0.4357178
19.4396 0.4461499
19.4596 0.4451406
19.4796 0.4593743
19.4996 0.4328394
19.5196 0.448247
19.5396 0.4797135
19.5596 0.4618177
19.5796 0.4722552
19.5996 0.4683217
19.6196 0.4678948
19.6396 0.4715396
19.6596 0.4755263
19.6796 0.4456454
19.6996 0.4519404
19.7196 0.4400004
19.7396 0.4162329
19.7596 0.4211287
19.7796 0.4116731
19.7996 0.4501106
19.8196 0.4625477
19.8396 0.4563166
19.8596 0.4070006
19.8796 0.4211296
19.8996 0.4185986
19.9196 0.4295349
19.9396 0.4121285
19.9596 0.4481356
19.9796 0.4636806
19.9996 0.4414747
&
@target G0.S3
@type xy
0 3.803045
0.02 3.057605
0.04 3.808982
0.06 2.439595
0.08 3.485789
0.1 4.422629
0.12 3.718484
0.14 3.110924
0.16 3.467308
0.18 2.078509
0.2 3.323063
0.22 3.49136
0.24 4.049058
0.26 1.631771
0.28 1.260268
0.3 0.4997995
0.32 0.4855155
0.34 0.4588027
0.36 0.4651077
0.38 0.4750527
0.4 0.4618719
0.42 0.4620879
0.44 0.4630604
0.46 0.4709032
0.48 0.4627637
0.5 0.4611665
0.52 0.4540376
0.54 0.4472416
0.56 0.4618171
0.58 0.4710363
0.6 0.4769957
0.62 0.4607873
0.64 0.4666906
0.66 0.4834769
0.68 0.4683479
0.7 0.4661013
0.72 0.4579304
0.74 0.4634107
0.76 0.4465978
0.78 0.4507208
0.8 0.4697076
0.82 0.4446627
0.84 0.4556858
0.86 0.4606787
0.88 0.4658594
0.9 0.4765241
0.92 0.4798177
0.94 0.4576559
0.96 0.4633847
0.98 0.4643276
1 0.4729164
1.02 0.4414187
1.04 0.4491659
1.06 0.4560977
1.08 0.4631417
1.1 0.4441845
1.12 0.4414746
1.14 0.4588025
1.16 0.4748423
1.18 0.4600819
1.2 0.4763668
1.22 0.4779645
1.24 0.4529351
1.26 0.4712217
1.28 0.4695474
1.3 0.4583936
1.32 0.4565906
1.34 0.4697341
1.36 0.4748947
1.38 0.4781214
1.4 0.4580668
1.42 0.4696015
1.44 0.4669852
1.46 0.4713277
1.48 0.4539276
1.5 0.484897
1.52 0.4593472
1.54 0.4896171
1.56 0.4570011
1.58 0.4538718
1.6 0.4807546
1.62 0.465778
1.64 0.4872631
1.66 0.4739991
1.68 0.4699738
1.7 0.4667166
1.72 0.4789055
1.74 0.4598639
1.76 0.467707
1.78 0.4667442
1.8 0.4584761
1.82 0.476314
1.84 0.4552753
1.86 0.4721498
1.88 0.4712222
1.9 0.4506383
1.92 0.4610036
1.94 0.4666902
1.96 0.4496946
1.98 0.4498334
2 0.4585309
2.02 0.4749999
2.04 0.4551094
2.06 0.4537067
2.08 0.4593747
2.1 0.4717529
2.12 0.4592119
2.14 0.4616817
2.16 0.4110052
2.18 0.4451404
2.2 0.4570841
2.22 0.4347987
2.24 0.4627632
2.26 0.4837875
2.28 0.460054
2.3 0.42547
2.32 0.4019014
2.34 0.4618442
2.36 0.4488039
2.38 0.4442134
2.4 0.4237332
2.42 0.4689879
2.44 0.425323
2.46 0.4400282
2.48 0.4236149
2.5 0.4593747
2.52 0.4412479
2.54 0.4683478
2.56 0.4445789
2.58 0.4550273
2.6 0.444888
2.62 0.4567553
2.64 0.4140653
2.66 0.4302329
2.68 0.4557409
2.7 0.4592654
2.72 0.4207733
2.74 0.4630606
2.76 0.4549996
2.78 0.434224
2.8 0.4468228
2.82 0.4427473
2.84 0.4610044
2.86 0.4484978
2.88 0.4589939
2.9 0.4254997
2.92 0.43775
2.94 0.439118
2.96 0.424441
2.98 0.4417289
3 0.438549
3.02 0.4162028
3.04 0.4629526
3.06 0.4500281
3.08 0.4241759
3.1 0.4368929
3.12 0.455357
3.14 0.4411635
3.16 0.4538998
3.18 0.418748
3.2 0.4528241
3.22 0.4557413
3.24 0.4179115
3.26 0.4094206
3.28 0.4334168
3.3 0.4260862
3.32 0.4512483
3.34 0.4191952
3.36 0.4448874
3.38 0.4276682
3.4 0.4406249
3.42 0.4489433
3.44 0.4497221
3.46 0.459919
3.48 0.442069
3.5 0.4432831
3.52 0.4159927
3.54 0.4338483
3.56 0.4679749
3.58 0.4378074
3.6 0.453597
3.62 0.4493881
3.64 0.4344253
3.66 0.4438469
3.68 0.4625204
3.7 0.4514978
3.72 0.4172824
3.74 0.4747106
3.76 0.4308422
3.78 0.409817
3.8 0.4385771
3.82 0.4557683
3.84 0.4457863
3.86 0.4279603
3.88 0.4420686
3.9 0.4389472
3.92 0.4411635
3.94 0.4709826
3.96 0.462412
3.98 0.4345402
4 0.4481902
4.02 0.438748
4.04 0.4584214
4.06 0.4532382
4.08 0.4577389
4.1 0.4077378
4.12 0.4437907
4.14 0.448469
4.16 0.457684
4.18 0.4511378
4.2 0.4535418
4.22 0.4402556
4.24 0.4491388
4.26 0.465322
4.28 0.4553571
4.3 0.4107913
4.32 0.4495002
4.34 0.412947
4.36 0.4620876
4.38 0.4464867
4.4 0.4297093
4.42 0.4518017
4.44 0.458176
4.46 0.452465
4.48 0.4667435
4.5 0.4421819
4.52 0.4593472
4.54 0.4122198
4.56 0.4504999
4.58 0.3996563
4.6 0.4118555
4.62 0.4462342
4.64 0.4430853
4.66 0.4320878
4.68 0.4207435
4.7 0.4618169
4.72 0.4603525
4.74 0.4229952
4.76 0.450805
4.78 0.4373783
4.8 0.4588293
4.82 0.423261
4.84 0.4187483
4.86 0.4449159
4.88 0.414487
4.9 0.4335322
4.92 0.4122498
4.94 0.4419846
4.96 0.4554947
4.98 0.4375499
5 0.427405
5.02 0.4192252
5.04 0.420505
5.06 0.4371784
5.08 0.4424933
5.1 0.4520515
5.12 0.4422102
5.14 0.447493
5.16 0.4175527
5.18 0.4357173
5.2 0.4376642
5.22 0.4253529
5.24 0.4385774
5.26 0.4390047
5.28 0.436406
5.3 0.4234971
5.32 0.4074613
5.34 0.4430854
5.36 0.4563445
5.38 0.4196123
5.4 0.4444378
5.42 0.4326083
5.44 0.432695
5.46 0.4286602
5.48 0.4471301
5.5 0.4418997
5.52 0.4372926
5.54 0.4291265
5.56 0.4454775
5.58 0.4102743
5.6 0.4117643
5.62 0.4441843
5.64 0.4464855
5.66 0.4360335
5.68 0.4497216
5.7 0.4335318
5.72 0.4617629
5.74 0.4330415
5.76 0.4201788
5.78 0.447884
5.8 0.4577388
5.82 0.4198212
5.84 0.4693879
5.86 0.4309871
5.88 0.4334448
5.9 0.4504718
5.92 0.4025235
5.94 0.4557142
5.96 0.4237335
5.98 0.4229062
6 0.4326087
6.02 0.4218411
6.04 0.4514423
6.06 0.4066322
6.08 0.4185992
6.1 0.4422953
6.12 0.443001
6.14 0.4622229
6.16 0.4652151
6.18 0.4329264
6.2 0.4237921
6.22 0.4337054
6.24 0.4467098
6.26 0.4371215
6.28 0.4661012
6.3 0.4635458
6.32 0.424882
6.34 0.4446349
6.36 0.4521892
6.38 0.4628172
6.4 0.4543953
6.42 0.4681349
6.44 0.4674672
6.46 0.4640042
6.48 0.4607334
6.5 0.459048
6.52 0.4548631
6.54 0.4651342
6.56 0.4502501
6.58 0.4648119
6.6 0.4670118
6.62 0.4653493
6.64 0.4670653
6.66 0.4674661
6.68 0.4647845
6.7 0.438321
6.72 0.4546981
6.74 0.4640318
6.76 0.4614383
6.78 0.4566727
6.8 0.4479116
6.82 0.4470458
6.84 0.4579303
6.86 0.4586394
6.88 0.4555765
6.9 0.4609775
6.92 0.4619793
6.94 0.4696272
6.96 0.4652679
6.98 0.4760778
7 0.4724937
7.02 0.4671455
7.04 0.4866975
7.06 0.4615736
7.08 0.4532106
7.1 0.4631146
7.12 0.4561804
7.14 0.4599459
7.16 0.4545332
7.18 0.4644886
7.2 0.4459264
7.22 0.4583934
7.24 0.4684547
7.26 0.464973
7.28 0.4532931
7.3 0.4702662
7.32 0.4570834
7.34 0.4452252
7.36 0.4567273
7.38 0.4767601
7.4 0.4552742
7.42 0.4619797
7.44 0.459674
7.46 0.447046
7.48 0.4475205
7.5 0.4529067
7.52 0.4564539
7.54 0.4655635
7.56 0.4449159
7.58 0.4712489
7.6 0.456207
7.62 0.454257
7.64 0.4570288
7.66 0.4534869
7.68 0.4758676
7.7 0.4499446
7.72 0.4700263
7.74 0.4382061
7.76 0.4649997
7.78 0.4748943
7.8 0.4737353
7.82 0.4718583
7.84 0.4601353
7.86 0.4609229
7.88 0.4637076
7.9 0.4596467
7.92 0.4678949
7.94 0.469548
7.96 0.4731275
7.98 0.4627359
8 0.4771528
8.02 0.4548075
8.04 0.4453649
8.06 0.4645967
8.08 0.4534866
8.1 0.4616005
8.12 0.4530179
8.14 0.4632764
8.16 0.4662079
8.18 0.4677068
8.2 0.4620337
8.22 0.4613298
8.24 0.4635997
8.26 0.4656984
8.28 0.4713288
8.3 0.4639233
8.32 0.4475213
8.34 0.4532382
8.36 0.4671458
8.38 0.4670391
8.4 0.4470176
8.42 0.4644627
8.44 0.4607604
8.46 0.4604616
8.48 0.4682949
8.5 0.4471574
8.52 0.4659126
8.54 0.452824
8.56 0.467039
8.58 0.4534597
8.6 0.4637615
8.62 0.4425205
8.64 0.4552197
8.66 0.4549175
8.68 0.4544502
8.7 0.4589393
8.72 0.4518846
8.74 0.4534582
8.76 0.4583401
8.78 0.4585575
8.8 0.4370927
8.82 0.4735503
8.84 0.4509986
8.86 0.4505
8.88 0.4564537
8.9 0.4524657
8.92 0.458966
8.94 0.4622228
8.96 0.4695213
8.98 0.4721765
9 0.4658864
9.02 0.467814
9.04 0.4528794
9.06 0.4748159
9.08 0.4719637
9.1 0.4640036
9.12 0.4564261
9.14 0.4704254
9.16 0.4549725
9.18 0.4555494
9.2 0.4567818
9.22 0.4718044
9.24 0.4642737
9.26 0.4599456
9.28 0.4716727
9.3 0.4568642
9.32 0.4718851
9.34 0.4565361
9.36 0.4520513
9.38 0.4616816
9.4 0.4693875
9.42 0.4642472
9.44 0.4608691
9.46 0.4500003
9.48 0.4589659
9.5 0.4611137
9.52 0.4637613
9.54 0.4595924
9.56 0.4616546
9.58 0.4441277
9.6 0.4452528
9.62 0.4758148
9.64 0.4728904
9.66 0.4696017
9.68 0.4678679
9.7 0.4622228
9.72 0.4618174
9.74 0.4628715
9.76 0.4708236
9.78 0.4507214
9.8 0.4534584
9.82 0.4563441
9.84 0.4407667
9.86 0.4641655
9.88 0.4738668
9.9 0.4689882
9.92 0.4676001
9.94 0.4485806
9.96 0.4575211
9.98 0.4724668
10 0.4587211
10.02 0.4635456
10.04 0.4606783
10.06 0.4633843
10.08 0.4607063
10.1 0.4629526
10.12 0.468455
10.14 0.4665306
10.16 0.4654573
10.18 0.4600273
10.2 0.4666094
10.22 0.4574654
10.24 0.4611135
10.26 0.4667442
10.28 0.4587752
10.3 0.4523829
10.32 0.4657249
10.34 0.4483297
10.36 0.4430009
10.38 0.4394596
10.4 0.4494722
10.42 0.459674
10.44 0.452797
10.46 0.4506937
10.48 0.4532107
10.5 0.4608144
10.52 0.4420692
10.54 0.4561248
10.56 0.4527141
10.58 0.4448879
10.6 0.4468782
10.62 0.4521612
10.64 0.4667437
10.66 0.4361762
10.68 0.448498
10.7 0.4613291
10.72 0.4561249
10.74 0.4624659
10.76 0.4518293
10.78 0.4589655
10.8 0.4548901
10.82 0.4685348
10.84 0.4549176
10.86 0.4384633
10.88 0.4437908
10.9 0.4638427
10.92 0.4278725
10.94 0.4655372
10.96 0.4697071
10.98 0.4419844
11 0.4425493
11.02 0.4532932
11.04 0.4661276
11.06 0.4593747
11.08 0.4551375
11.1 0.4511654
11.12 0.4385196
11.14 0.4561257
11.16 0.453735
11.18 0.4706637
11.2 0.4730222
11.22 0.4562077
11.24 0.4585305
11.26 0.4620337
11.28 0.470054
11.3 0.466155
11.32 0.4633033
11.34 0.4510824
11.36 0.4612482
11.38 0.4642468
11.4 0.4553565
11.42 0.4648921
11.44 0.4601626
11.46 0.4573294
11.48 0.4554946
11.5 0.4375215
11.52 0.4508041
11.54 0.4715394
11.56 0.4672532
11.58 0.46252
11.6 0.4623044
11.62 0.4713807
11.64 0.4308425
11.66 0.4494991
11.68 0.4579572
11.7 0.4388055
11.72 0.4291273
11.74 0.4452243
11.76 0.4595112
11.78 0.4564536
11.8 0.4078598
11.82 0.4618711
11.84 0.4364055
11.86 0.4535693
11.88 0.4512202
11.9 0.465242
11.92 0.4613563
11.94 0.454037
11.96 0.4305233
11.98 0.4745789
12 0.452576
12.02 0.4603797
12.04 0.4595109
12.06 0.4318852
12.08 0.4542578
12.1 0.4407096
12.12 0.4361473
12.14 0.4428606
12.16 0.4420688
12.18 0.4498336
12.2 0.450639
12.22 0.4635193
12.24 0.4540097
12.26 0.4663956
12.28 0.4455336
12.3 0.4152708
12.32 0.428632
12.34 0.4248231
12.36 0.4486371
12.38 0.438321
12.4 0.434454
12.42 0.432204
12.44 0.4545602
12.46 0.4489985
12.48 0.451248
12.5 0.4333014
12.52 0.4151503
12.54 0.4271116
12.56 0.459484
12.58 0.4351153
12.6 0.4521615
12.62 0.4368348
12.64 0.4289812
12.66 0.4391185
12.68 0.46095
12.7 0.4532109
12.72 0.4273466
12.74 0.4299415
12.76 0.4229947
12.78 0.4522441
12.8 0.4092976
12.82 0.4122504
12.84 0.4667978
12.86 0.4116126
12.88 0.460814
12.9 0.4286314
12.92 0.4236446
12.94 0.4416164
12.96 0.4377494
12.98 0.4479111
13 0.4218413
13.02 0.4296807
13.04 0.4492492
13.06 0.4117641
13.08 0.4253526
13.1 0.4100305
13.12 0.4096948
13.14 0.4375786
13.16 0.4169532
13.18 0.4478005
13.2 0.4560155
13.22 0.4460381
13.24 0.4319145
13.26 0.4499443
13.28 0.4322041
13.3 0.4224331
13.32 0.4323197
13.34 0.4467106
13.36 0.4472418
13.38 0.4291856
13.4 0.4251181
13.42 0.4347984
13.44 0.449917
13.46 0.4443819
13.48 0.4488599
13.5 0.421485
13.52 0.4230834
13.54 0.4237041
13.56 0.4364351
13.58 0.4311612
13.6 0.4396301
13.62 0.4529347
13.64 0.4138844
13.66 0.4368642
13.68 0.4165627
13.7 0.4387192
13.72 0.4388617
13.74 0.4523829
13.76 0.4200895
13.78 0.4362917
13.8 0.4465425
13.82 0.451276
13.84 0.4370927
13.86 0.4264676
13.88 0.4457302
13.9 0.4601627
13.92 0.4390326
13.94 0.4265561
13.96 0.4642199
13.98 0.4525763
14 0.4594018
14.02 0.4442408
14.04 0.4385768
14.06 0.452161
14.08 0.4386911
14.1 0.4401708
14.12 0.4460102
14.14 0.4153013
14.16 0.4540372
14.18 0.4188083
14.2 0.4110357
14.22 0.4595926
14.24 0.4369209
14.26 0.4357751
14.28 0.4299419
14.3 0.4202971
14.3196 0.4588298
14.3396 0.4328395
14.3596 0.4234674
14.3796 0.4482469
14.3996 0.4536796
14.4196 0.4575212
14.4396 0.4433396
14.4596 0.4251176
14.4796 0.4523832
14.4996 0.4471294
14.5196 0.3955373
14.5396 0.4322906
14.5596 0.4249119
14.5796 0.4372927
14.5996 0.431103
14.6196 0.441135
14.6396 0.4492493
14.6596 0.4221965
14.6796 0.4570828
14.6996 0.449805
14.7196 0.4254701
14.7396 0.4596192
14.7596 0.4491379
14.7796 0.4280481
14.7996 0.4576572
14.8196 0.4663153
14.8396 0.4502503
14.8596 0.4372078
14.8796 0.4352015
14.8996 0.4229952
14.9196 0.4402841
14.9396 0.4114304
14.9596 0.4450559
14.9796 0.4464584
14.9996 0.4320304
15.0196 0.4459547
15.0396 0.4575472
15.0596 0.4563988
15.0796 0.4556864
15.0996 0.465537
15.1196 0.4368354
15.1396 0.4420697
15.1596 0.4559331
15.1796 0.4215148
15.1996 0.4441003
15.2196 0.4504716
15.2396 0.4518018
15.2596 0.4446623
15.2796 0.4307262
15.2996 0.4549725
15.3196 0.4511378
15.3396 0.4557961
15.3596 0.452797
15.3796 0.4399428
15.3996 0.4471574
15.4196 0.4474931
15.4396 0.4384347
15.4596 0.4333014
15.4796 0.4382068
15.4996 0.4208916
15.5196 0.4303774
15.5396 0.447046
15.5596 0.4481356
15.5796 0.4475484
15.5996 0.4411633
15.6196 0.4317992
15.6396 0.4498333
15.6596 0.4324642
15.6796 0.4578757
15.6996 0.4438474
15.7196 0.4519129
15.7396 0.4498057
15.7596 0.4518016
15.7796 0.4324638
15.7996 0.4442131
15.8196 0.4478006
15.8396 0.4429729
15.8596 0.456864
15.8796 0.4436778
15.8996 0.4469059
15.9196 0.4693083
15.9396 0.4526311
15.9596 0.4333882
15.9796 0.4397723
15.9996 0.442578
16.0196 0.4286606
16.0396 0.4514419
16.0596 0.4173124
16.0796 0.4294472
16.0996 0.4523827
16.1196 0.4300581
16.1396 0.4441286
16.1596 0.4412194
16.1796 0.4564536
16.1996 0.4520514
16.2196 0.4211887
16.2396 0.4396019
16.2596 0.4561249
16.2796 0.4602447
16.2996 0.4403977
16.3196 0.4605971
16.3396 0.450139
16.3596 0.4541474
16.3796 0.4440155
16.3996 0.4466265
16.4196 0.449166
16.4396 0.4398013
16.4596 0.4274928
16.4796 0.4574391
16.4996 0.4610045
16.5196 0.4491378
16.5396 0.4517188
16.5596 0.4687754
16.5796 0.4225515
16.5996 0.4140953
16.6196 0.4304364
16.6396 0.4540376
16.6596 0.4200298
16.6796 0.4292438
16.6996 0.4375502
16.7196 0.4495002
16.7396 0.4416162
16.7596 0.4237041
16.7796 0.4405965
16.7996 0.4465989
16.8196 0.4570011
16.8396 0.4266437
16.8596 0.4470458
16.8796 0.456673
16.8996 0.4061097
16.9196 0.4583119
16.9396 0.4112481
16.9596 0.445225
16.9796 0.4430013
16.9996 0.4300286
17.0196 0.4351151
17.0396 0.4334458
17.0596 0.4360333
17.0796 0.4370638
17.0996 0.4174027
17.1196 0.4397156
17.1396 0.4401138
17.1596 0.440766
17.1796 0.4336475
17.1996 0.4186879
17.2196 0.4300577
17.2396 0.4353444
17.2596 0.4256759
17.2796 0.4290691
17.2996 0.4200294
17.3196 0.4326949
17.3396 0.4467944
17.3596 0.4506385
17.3796 0.4540926
17.3996 0.431393
17.4196 0.4435371
17.4396 0.4171935
17.4596 0.419821
17.4796 0.4390046
17.4996 0.4324634
17.5196 0.4403978
17.5396 0.4469343
17.5596 0.4378643
17.5796 0.4397156
17.5996 0.4442971
17.6196 0.4584754
17.6396 0.4611126
17.6596 0.4446907
17.6796 0.425852
17.6996 0.4270247
17.7196 0.4101835
17.7396 0.4287772
17.7596 0.419553
17.7796 0.4314216
17.7996 0.4527966
17.8196 0.4262043
17.8396 0.426791
17.8596 0.4555765
17.8796 0.4189869
17.8996 0.4257341
17.9196 0.44071
17.9396 0.4461219
17.9596 0.4300288
17.9796 0.445365
17.9996 0.4472412
18.0196 0.4507217
18.0396 0.4280187
18.0596 0.4457018
18.0796 0.4514974
18.0996 0.4252939
18.1196 0.4137937
18.1396 0.44379
18.1596 0.4334164
18.1796 0.4384352
18.1996 0.449138
18.2196 0.4299411
18.2396 0.4357466
18.2596 0.4114
18.2796 0.4527968
18.2996 0.4236448
18.3196 0.4179423
18.3396 0.4560972
18.3596 0.4282812
18.3796 0.4094203
18.3996 0.4523832
18.4196 0.4168034
18.4396 0.4585578
18.4596 0.4199405
18.4796 0.4252643
18.4996 0.4317696
18.5196 0.4295058
18.5396 0.4195234
18.5596 0.3995624
18.5796 0.4229943
18.5996 0.4469057
18.6196 0.4354312
18.6396 0.4442405
18.6596 0.4520226
18.6796 0.432435
18.6996 0.4623035
18.7196 0.4282809
18.7396 0.4550277
18.7596 0.4385777
18.7796 0.4409086
18.7996 0.4377498
18.8196 0.4536796
18.8396 0.4475766
18.8596 0.4513868
18.8796 0.433762
18.8996 0.4453653
18.9196 0.4177324
18.9396 0.4360337
18.9596 0.4264683
18.9796 0.4428606
18.9996 0.4555772
19.0196 0.4285441
19.0396 0.4109749
19.0596 0.448637
19.0796 0.4455336
19.0996 0.43307
19.1196 0.4154816
19.1396 0.442408
19.1596 0.4306387
19.1796 0.4324634
19.1996 0.4389193
19.2196 0.4063548
19.2396 0.4140353
19.2596 0.4238806
19.2796 0.4440154
19.2996 0.4294477
19.3196 0.4136721
19.3396 0.4350854
19.3596 0.4370641
19.3796 0.4512483
19.3996 0.4384916
19.4196 0.4552742
19.4396 0.4521335
19.4596 0.4524929
19.4796 0.4404824
19.4996 0.4244406
19.5196 0.4189571
19.5396 0.4229068
19.5596 0.4307252
19.5796 0.4468782
19.5996 0.4335026
19.6196 0.4482466
19.6396 0.429302
19.6596 0.4376358
19.6796 0.4310735
19.6996 0.458721
19.7196 0.4104571
19.7396 0.4237036
19.7596 0.4456452
19.7796 0.4391177
19.7996 0.4437908
19.8196 0.4251178
19.8396 0.426087
19.8596 0.4313355
19.8796 0.4323192
19.8996 0.4467945
19.9196 0.4366354
19.9396 0.4491654
19.9596 0.4374927
19.9796 0.398998
19.9996 0.4271417
&
@target G1.S0
@type xy
0 83
0.02 433
0.04 343
0.06 1905
0.08 1069
0.1 1346
0.12 780
0.14 1418
0.16 1170
0.18 0
0.2 100
0.22 17
0.24 0
0.26 182
0.28 867
0.3 2300
0.32 2744
0.34 2401
0.36 2071
0.38 2416
0.4 2531
0.42 2693
0.44 3509
0.46 1903
0.48 1420
0.5 1721
0.52 1822
0.54 1901
0.56 1986
0.58 1718
0.6 3538
0.62 3542
0.64 3923
0.66 4822
0.68 3339
0.7 4425
0.72 4414
0.74 4440
0.76 4888
0.78 6982
0.8 6249
0.82 7164
0.84 7026
0.86 6781
0.88 5178
0.9 5602
0.92 5308
0.94 4108
0.96 3403
0.98 2705
1 2325
1.02 3906
1.04 4903
1.06 5986
1.08 4369
1.1 2949
1.12 2672
1.14 3340
1.16 4620
1.18 3623
1.2 3392
1.22 3532
1.24 3366
1.26 6267
1.28 5458
1.3 5786
1.32 6060
1.34 5099
1.36 8189
1.38 7484
1.4 6728
1.42 7839
1.44 6262
1.46 6324
1.48 6398
1.5 5712
1.52 6153
1.54 5707
1.56 4440
1.58 6059
1.6 4274
1.62 3347
1.64 3383
1.66 3056
1.68 2565
1.7 3989
1.72 3187
1.74 3759
1.76 3183
1.78 3622
1.8 3601
1.82 4245
1.84 4279
1.86 3399
1.88 4660
1.9 5261
1.92 3793
1.94 4598
1.96 5215
1.98 5817
2 5341
2.02 6022
2.04 5943
2.06 7019
2.08 7330
2.1 6587
2.12 5699
2.14 7012
2.16 6093
2.18 6376
2.2 6123
2.22 7320
2.24 6099
2.26 6656
2.28 6013
2.3 5991
2.32 3864
2.34 4912
2.36 3722
2.38 2943
2.4 3624
2.42 6024
2.44 5584
2.46 4983
2.48 6081
2.5 7819
2.52 6287
2.54 7260
2.56 6793
2.58 7790
2.6 6852
2.62 7963
2.64 7706
2.66 6930
2.68 8249
2.7 9210
2.72 6098
2.74 6565
2.76 5529
2.78 4999
2.8 5864
2.82 6517
2.84 6188
2.86 7552
2.88 7292
2.9 6637
2.92 6810
2.94 6029
2.96 6769
2.98 5757
3 5639
3.02 5106
3.04 5180
3.06 4632
3.08 4223
3.1 4210
3.12 3600
3.14 4745
3.16 3879
3.18 4501
3.2 5157
3.22 6883
3.24 7557
3.26 7541
3.28 7520
3.3 6322
3.32 6794
3.34 6777
3.36 5783
3.38 6402
3.4 6792
3.42 7803
3.44 7832
3.46 6353
3.48 7120
3.5 6757
3.52 7081
3.54 7288
3.56 7289
3.58 6848
3.6 7976
3.62 7353
3.64 7215
3.66 7052
3.68 7125
3.7 7498
3.72 7614
3.74 7429
3.76 7218
3.78 8113
3.8 6865
3.82 6565
3.84 8110
3.86 6587
3.88 5648
3.9 6157
3.92 6653
3.94 6166
3.96 7099
3.98 7562
4 7075
4.02 6750
4.04 6639
4.06 7454
4.08 8417
4.1 9023
4.12 8984
4.14 8516
4.16 8511
4.18 8083
4.2 8338
4.22 8894
4.24 8741
4.26 8269
4.28 8549
4.3 7780
4.32 8111
4.34 8247
4.36 8663
4.38 8723
4.4 7044
4.42 9712
4.44 8051
4.46 9922
4.48 7924
4.5 8038
4.52 6856
4.54 7227
4.56 7373
4.58 7408
4.6 7559
4.62 8694
4.64 8062
4.66 8501
4.68 7754
4.7 7799
4.72 8363
4.74 8766
4.76 9136
4.78 7736
4.8 7816
4.82 8007
4.84 8662
4.86 8545
4.88 8144
4.9 7605
4.92 7695
4.94 7186
4.96 6868
4.98 6926
5 5781
5.02 6032
5.04 5313
5.06 4601
5.08 4723
5.1 5178
5.12 4483
5.14 4980
5.16 4623
5.18 4921
5.2 4789
5.22 5669
5.24 4404
5.26 5549
5.28 5405
5.3 5100
5.32 5185
5.34 4662
5.36 6161
5.38 5317
5.4 7219
5.42 7301
5.44 6906
5.46 7211
5.48 6808
5.5 7648
5.52 8300
5.54 7396
5.56 6364
5.58 7803
5.6 6739
5.62 7629
5.64 7084
5.66 7284
5.68 8492
5.7 8051
5.72 7461
5.74 6995
5.76 6598
5.78 7145
5.8 6825
5.82 6691
5.84 6989
5.86 6704
5.88 5335
5.9 5393
5.92 5653
5.94 6119
5.96 5411
5.98 6010
6 4836
6.02 5561
6.04 3907
6.06 4437
6.08 4222
6.1 4685
6.12 4643
6.14 3607
6.16 4637
6.18 5191
6.2 5761
6.22 6542
6.24 6339
6.26 5303
6.28 5246
6.3 5306
6.32 6449
6.34 6864
6.36 6300
6.38 7388
6.4 7489
6.42 7454
6.44 8414
6.46 8299
6.48 8713
6.5 9154
6.52 8146
6.54 7252
6.56 7106
6.58 6019
6.6 6195
6.62 6692
6.64 6833
6.66 6113
6.68 7261
6.7 7420
6.72 7720
6.74 7673
6.76 8191
6.78 8579
6.8 8687
6.82 8051
6.84 9490
6.86 8265
6.88 9203
6.9 7175
6.92 7676
6.94 8599
6.96 8560
6.98 7723
7 7727
7.02 8290
7.04 8248
7.06 7690
7.08 7180
7.1 7057
7.12 6820
7.14 6852
7.16 7216
7.18 7702
7.2 8399
7.22 8281
7.24 8983
7.26 7329
7.28 7141
7.3 6922
7.32 6596
7.34 5599
7.36 4471
7.38 5480
7.4 5510
7.42 4842
7.44 3562
7.46 4589
7.48 5305
7.5 5232
7.52 5305
7.54 6676
7.56 6009
7.58 5260
7.6 4732
7.62 5923
7.64 4958
7.66 5711
7.68 5202
7.7 6253
7.72 7354
7.74 5905
7.76 7942
7.78 7823
7.8 8773
7.82 8352
7.84 6696
7.86 6256
7.88 5534
7.9 5187
7.92 8800
7.94 8375
7.96 6891
7.98 9698
8 8890
8.02 7511
8.04 8481
8.06 8616
8.08 10560
8.1 9641
8.12 9553
8.14 8198
8.16 7706
8.18 7961
8.2 7811
8.22 7017
8.24 8758
8.26 7152
8.28 7860
8.3 7663
8.32 7132
8.34 7316
8.36 7749
8.38 6995
8.4 8012
8.42 8410
8.44 9487
8.46 9147
8.48 8895
8.5 10273
8.52 10306
8.54 9497
8.56 9261
8.58 9426
8.6 8361
8.62 9428
8.64 9584
8.66 9424
8.68 8425
8.7 10059
8.72 8929
8.74 10258
8.76 7988
8.78 8688
8.8 7757
8.82 8301
8.84 6945
8.86 6947
8.88 6290
8.9 7248
8.92 7850
8.94 7907
8.96 8132
8.98 9031
9 9263
9.02 9149
9.04 9695
9.06 9053
9.08 8489
9.1 8261
9.12 8615
9.14 8738
9.16 9420
9.18 8389
9.2 10224
9.22 8895
9.24 9867
9.26 9448
9.28 9612
9.3 10050
9.32 9104
9.34 8579
9.36 8546
9.38 7591
9.4 7980
9.42 8031
9.44 8081
9.46 5820
9.48 7660
9.5 6467
9.52 8383
9.54 6880
9.56 6302
9.58 6693
9.6 6284
9.62 7666
9.64 7930
9.66 6527
9.68 6030
9.7 5912
9.72 8424
9.74 7527
9.76 6486
9.78 6004
9.8 6305
9.82 6105
9.84 6248
9.86 6985
9.88 6842
9.9 5899
9.92 6088
9.94 6181
9.96 5962
9.98 6891
10 6822
10.02 6676
10.04 6598
10.06 6034
10.08 6374
10.1 5355
10.12 6599
10.14 5710
10.16 7862
10.18 7254
10.2 6486
10.22 6398
10.24 5685
10.26 6656
10.28 6812
10.3 7314
10.32 6641
10.34 6990
10.36 5293
10.38 6044
10.4 6186
10.42 5851
10.44 4792
10.46 5345
10.48 5351
10.5 4494
10.52 5375
10.54 5150
10.56 5054
10.58 6816
10.6 5619
10.62 5611
10.64 6337
10.66 6074
10.68 5507
10.7 5705
10.72 5832
10.74 6471
10.76 6474
10.78 6241
10.8 8114
10.82 6885
10.84 6122
10.86 5887
10.88 5820
10.9 6077
10.92 6167
10.94 6247
10.96 6214
10.98 6951
11 5955
11.02 5594
11.04 5979
11.06 5399
11.08 6674
11.1 6046
11.12 7481
11.14 8077
11.16 7694
11.18 7653
11.2 7448
11.22 6425
11.24 6670
11.26 6479
11.28 6853
11.3 7496
11.32 7602
11.34 6632
11.36 6093
11.38 6525
11.4 6671
11.42 6284
11.44 6384
11.46 6527
11.48 4965
11.5 4639
11.52 5402
11.54 4710
11.56 5361
11.58 7216
11.6 5859
11.62 5666
11.64 5257
11.66 5211
11.68 4917
11.7 4331
11.72 4257
11.74 4096
11.76 4747
11.78 5759
11.8 5666
11.82 5735
11.84 5632
11.86 3965
11.88 4244
11.9 4221
11.92 4965
11.94 4299
11.96 3561
11.98 3773
12 3745
12.02 4983
12.04 5488
12.06 5107
12.08 4345
12.1 4530
12.12 4417
12.14 5740
12.16 6438
12.18 5093
12.2 6001
12.22 5887
12.24 5807
12.26 6123
12.28 5595
12.3 4272
12.32 5010
12.34 5415
12.36 4590
12.38 4158
12.4 4163
12.42 3678
12.44 4213
12.46 4143
12.48 4851
12.5 4069
12.52 4622
12.54 5854
12.56 6773
12.58 6692
12.6 5723
12.62 6300
12.64 6794
12.66 7161
12.68 6861
12.7 5814
12.72 7254
12.74 7901
12.76 7515
12.78 7118
12.8 7624
12.82 6355
12.84 7165
12.86 6694
12.88 6529
12.9 6593
12.92 6441
12.94 8193
12.96 6772
12.98 6309
13 7011
13.02 6585
13.04 6635
13.06 6683
13.08 6741
13.1 6682
13.12 6099
13.14 6023
13.16 5071
13.18 5229
13.2 3978
13.22 5388
13.24 4951
13.26 5089
13.28 5366
13.3 5323
13.32 5022
13.34 5410
13.36 5319
13.38 5752
13.4 6524
13.42 6224
13.44 6719
13.46 5623
13.48 6094
13.5 6465
13.52 5712
13.54 4801
13.56 4938
13.58 4943
13.6 4916
13.62 6089
13.64 4848
13.66 5129
13.68 6220
13.7 6236
13.72 6386
13.74 5929
13.76 5781
13.78 5393
13.8 5713
13.82 4957
13.84 5589
13.86 5069
13.88 4679
13.9 4961
13.92 4993
13.94 4837
13.96 5770
13.98 6438
14 5534
14.02 6876
14.04 5971
14.06 5870
14.08 6538
14.1 6588
14.12 7322
14.14 7115
14.16 7056
14.18 7234
14.2 5940
14.22 7159
14.24 6864
14.26 5587
14.28 5327
14.3 7676
14.3196 6443
14.3396 6034
14.3596 5672
14.3796 4676
14.3996 5175
14.4196 5449
14.4396 7289
14.4596 6574
14.4796 5562
14.4996 6673
14.5196 6269
14.5396 6863
14.5596 6720
14.5796 6775
14.5996 6923
14.6196 5490
14.6396 7390
14.6596 7439
14.6796 6737
14.6996 5938
14.7196 6573
14.7396 5270
14.7596 6206
14.7796 5179
14.7996 4691
14.8196 6133
14.8396 6766
14.8596 6399
14.8796 5900
14.8996 6156
14.9196 6071
14.9396 5910
14.9596 6581
14.9796 5625
14.9996 5657
15.0196 6472
15.0396 5205
15.0596 5743
15.0796 5755
15.0996 5657
15.1196 4995
15.1396 5352
15.1596 5440
15.1796 5055
15.1996 5632
15.2196 6090
15.2396 7059
15.2596 5774
15.2796 5593
15.2996 6034
15.3196 4663
15.3396 4948
15.3596 6401
15.3796 5706
15.3996 4722
15.4196 6616
15.4396 5836
15.4596 5964
15.4796 6677
15.4996 5026
15.5196 5972
15.5396 5960
15.5596 6176
15.5796 6257
15.5996 7169
15.6196 6192
15.6396 5654
15.6596 5365
15.6796 5602
15.6996 5519
15.7196 4945
15.7396 4600
15.7596 4698
15.7796 5417
15.7996 5264
15.8196 3816
15.8396 3029
15.8596 3464
15.8796 4096
15.8996 4127
15.9196 3792
15.9396 3706
15.9596 4109
15.9796 4310
15.9996 5266
16.0196 4384
16.0396 5608
16.0596 4949
16.0796 5095
16.0996 4272
16.1196 4639
16.1396 4655
16.1596 4361
16.1796 5159
16.1996 4578
16.2196 5216
16.2396 4593
16.2596 5499
16.2796 4887
16.2996 4388
16.3196 4524
16.3396 4595
16.3596 4900
16.3796 5173
16.3996 5458
16.4196 5378
16.4396 4711
16.4596 4866
16.4796 5183
16.4996 6004
16.5196 6416
16.5396 5920
16.5596 5889
16.5796 4585
16.5996 5218
16.6196 4674
16.6396 4959
16.6596 5249
16.6796 4940
16.6996 4153
16.7196 4419
16.7396 5376
16.7596 6497
16.7796 5449
16.7996 5969
16.8196 5665
16.8396 6228
16.8596 6247
16.8796 6624
16.8996 5693
16.9196 6245
16.9396 5412
16.9596 5553
16.9796 6073
16.9996 5610
17.0196 5903
17.0396 6119
17.0596 6651
17.0796 6709
17.0996 6020
17.1196 6065
17.1396 5495
17.1596 5638
17.1796 5084
17.1996 5077
17.2196 4739
17.2396 5021
17.2596 5133
17.2796 4259
17.2996 4068
17.3196 4208
17.3396 4437
17.3596 4045
17.3796 4379
17.3996 3816
17.4196 2823
17.4396 2547
17.4596 2904
17.4796 4422
17.4996 4423
17.5196 4115
17.5396 4014
17.5596 4491
17.5796 4951
17.5996 4541
17.6196 5743
17.6396 4235
17.6596 3873
17.6796 5090
17.6996 4774
17.7196 4618
17.7396 5070
17.7596 5308
17.7796 5061
17.7996 5136
17.8196 4725
17.8396 4775
17.8596 5029
17.8796 4852
17.8996 5399
17.9196 4490
17.9396 3966
17.9596 4301
17.9796 4280
17.9996 3541
18.0196 4735
18.0396 3920
18.0596 3427
18.0796 3577
18.0996 4503
18.1196 4231
18.1396 3753
18.1596 3934
18.1796 4058
18.1996 4789
18.2196 5222
18.2396 5367
18.2596 5750
18.2796 6443
18.2996 6173
18.3196 6239
18.3396 5961
18.3596 5074
18.3796 5054
18.3996 5462
18.4196 4498
18.4396 4659
18.4596 5065
18.4796 5741
18.4996 5642
18.5196 4988
18.5396 4763
18.5596 4879
18.5796 5116
18.5996 4848
18.6196 4951
18.6396 5671
18.6596 4585
18.6796 4456
18.6996 4507
18.7196 4534
18.7396 3685
18.7596 4550
18.7796 4968
18.7996 4046
18.8196 3750
18.8396 4459
18.8596 3937
18.8796 3536
18.8996 3831
18.9196 3741
18.9396 3848
18.9596 4707
18.9796 5585
18.9996 4695
19.0196 4049
19.0396 3944
19.0596 4624
19.0796 5007
19.0996 4633
19.1196 4047
19.1396 4564
19.1596 3769
19.1796 4507
19.1996 4010
19.2196 3775
19.2396 4124
19.2596 3459
19.2796 3791
19.2996 4319
19.3196 4498
19.3396 4856
19.3596 5462
19.3796 4939
19.3996 5546
19.4196 5518
19.4396 6052
19.4596 6428
19.4796 6244
19.4996 5422
19.5196 5039
19.5396 4642
19.5596 5477
19.5796 6071
19.5996 5223
19.6196 5515
19.6396 5489
19.6596 4921
19.6796 4465
19.6996 4679
19.7196 6097
19.7396 5959
19.7596 5413
19.7796 6022
19.7996 6185
19.8196 5492
19.8396 5323
19.8596 5230
19.8796 4929
19.8996 4723
19.9196 4687
19.9396 5940
19.9596 5598
19.9796 5685
19.9996 5744
&
@target G1.S1
@type xy
0 224
0.02 465
0.04 1216
0.06 227
0.08 82
0.1 406
0.12 23
0.14 2
0.16 83
0.18 0
0.2 211
0.22 0
0.24 0
0.26 131
0.28 36
0.3 99
0.32 311
0.34 358
0.36 145
0.38 149
0.4 208
0.42 577
0.44 1321
0.46 928
0.48 791
0.5 547
0.52 1770
0.54 2221
0.56 4454
0.58 3655
0.6 6050
0.62 7931
0.64 7055
0.66 6327
0.68 7041
0.7 6039
0.72 6717
0.74 5371
0.76 5634
0.78 3219
0.8 3991
0.82 5018
0.84 7135
0.86 6111
0.88 8517
0.9 7521
0.92 8070
0.94 9329
0.96 9175
0.98 9799
1 10385
1.02 9952
1.04 7686
1.06 7775
1.08 8546
1.1 8640
1.12 8191
1.14 7704
1.16 6783
1.18 7232
1.2 8131
1.22 6824
1.24 7261
1.26 5313
1.28 6972
1.3 8332
1.32 9323
1.34 8454
1.36 6587
1.38 5753
1.4 7616
1.42 6816
1.44 8236
1.46 7595
1.48 7159
1.5 8192
1.52 7428
1.54 8598
1.56 9422
1.58 8826
1.6 8327
1.62 6758
1.64 6343
1.66 7628
1.68 7995
1.7 6784
1.72 5907
1.74 6239
1.76 5712
1.78 6818
1.8 5195
1.82 4739
1.84 4741
1.86 5930
1.88 5836
1.9 6051
1.92 7002
1.94 6368
1.96 4874
1.98 4387
2 4232
2.02 4809
2.04 4917
2.06 2723
2.08 3787
2.1 4337
2.12 3939
2.14 2886
2.16 3088
2.18 3972
2.2 3580
2.22 3860
2.24 2875
2.26 3033
2.28 4100
2.3 4657
2.32 4907
2.34 5320
2.36 6252
2.38 6047
2.4 5743
2.42 3712
2.44 4702
2.46 5936
2.48 4187
2.5 6007
2.52 5708
2.54 6779
2.56 4847
2.58 5328
2.6 5813
2.62 4887
2.64 3856
2.66 5059
2.68 5039
2.7 3695
2.72 3398
2.74 3486
2.76 3329
2.78 5185
2.8 4253
2.82 2709
2.84 3176
2.86 2417
2.88 2666
2.9 1996
2.92 3334
2.94 2639
2.96 2907
2.98 3939
3 4467
3.02 5602
3.04 5343
3.06 5778
3.08 4954
3.1 4783
3.12 5618
3.14 4509
3.16 6070
3.18 5874
3.2 4666
3.22 3393
3.24 2216
3.26 3035
3.28 3751
3.3 2634
3.32 2259
3.34 3352
3.36 3461
3.38 3160
3.4 2390
3.42 1379
3.44 1021
3.46 2333
3.48 2570
3.5 2312
3.52 1825
3.54 2111
3.56 1346
3.58 2353
3.6 1990
3.62 2338
3.64 1817
3.66 1818
3.68 2042
3.7 2005
3.72 1522
3.74 1896
3.76 1751
3.78 2159
3.8 2243
3.82 2693
3.84 2835
3.86 2946
3.88 2533
3.9 3377
3.92 3205
3.94 3722
3.96 3364
3.98 3194
4 3467
4.02 3166
4.04 2408
4.06 1944
4.08 1634
4.1 1380
4.12 1508
4.14 2087
4.16 1778
4.18 1774
4.2 1464
4.22 974
4.24 545
4.26 808
4.28 685
4.3 668
4.32 686
4.34 472
4.36 404
4.38 633
4.4 701
4.42 597
4.44 639
4.46 953
4.48 1218
4.5 1139
4.52 1483
4.54 1317
4.56 1098
4.58 1177
4.6 1132
4.62 902
4.64 1277
4.66 1236
4.68 1061
4.7 950
4.72 1083
4.74 986
4.76 914
4.78 1065
4.8 883
4.82 1070
4.84 1073
4.86 1182
4.88 1200
4.9 1456
4.92 2015
4.94 2972
4.96 3413
4.98 2890
5 2511
5.02 2444
5.04 4066
5.06 4653
5.08 3898
5.1 3303
5.12 3626
5.14 3594
5.16 3752
5.18 4184
5.2 3761
5.22 3035
5.24 3047
5.26 2455
5.28 3401
5.3 2388
5.32 3087
5.34 2926
5.36 2966
5.38 2632
5.4 1593
5.42 1350
5.44 1629
5.46 1435
5.48 1331
5.5 1206
5.52 1289
5.54 1458
5.56 1370
5.58 1417
5.6 1212
5.62 1238
5.64 1116
5.66 1030
5.68 891
5.7 961
5.72 971
5.74 983
5.76 1924
5.78 2101
5.8 2210
5.82 2380
5.84 2554
5.86 1564
5.88 1931
5.9 2674
5.92 3093
5.94 3148
5.96 3416
5.98 3746
6 3124
6.02 3952
6.04 3988
6.06 4247
6.08 4787
6.1 4700
6.12 4372
6.14 5629
6.16 5356
6.18 4735
6.2 3484
6.22 3371
6.24 2911
6.26 3328
6.28 4868
6.3 3892
6.32 3453
6.34 3333
6.36 2576
6.38 2472
6.4 3375
6.42 2627
6.44 1867
6.46 1632
6.48 319
6.5 1711
6.52 741
6.54 2192
6.56 2469
6.58 3668
6.6 3670
6.62 2836
6.64 2563
6.66 2709
6.68 2542
6.7 1964
6.72 1957
6.74 1868
6.76 1372
6.78 1065
6.8 1880
6.82 1357
6.84 1344
6.86 1562
6.88 1950
6.9 1590
6.92 1702
6.94 1528
6.96 2231
6.98 2425
7 2938
7.02 2330
7.04 2666
7.06 2087
7.08 2486
7.1 3412
7.12 4914
7.14 4513
7.16 3372
7.18 2728
7.2 1604
7.22 2094
7.24 1261
7.26 1759
7.28 2853
7.3 3046
7.32 3110
7.34 2533
7.36 4466
7.38 4942
7.4 4632
7.42 5383
7.44 7557
7.46 4400
7.48 5508
7.5 4700
7.52 4546
7.54 3818
7.56 5115
7.58 5356
7.6 4238
7.62 4400
7.64 4172
7.66 4596
7.68 4079
7.7 3686
7.72 2918
7.74 3184
7.76 2890
7.78 3677
7.8 4196
7.82 5172
7.84 5769
7.86 6442
7.88 3786
7.9 3975
7.92 3573
7.94 4262
7.96 4924
7.98 4202
8 4040
8.02 4802
8.04 4886
8.06 5221
8.08 4222
8.1 3653
8.12 4857
8.14 4862
8.16 6561
8.18 5878
8.2 6089
8.22 5978
8.24 4261
8.26 3077
8.28 2330
8.3 2514
8.32 1795
8.34 3653
8.36 1644
8.38 2511
8.4 2904
8.42 2006
8.44 1738
8.46 1440
8.48 382
8.5 980
8.52 463
8.54 293
8.56 763
8.58 853
8.6 2168
8.62 2126
8.64 970
8.66 1227
8.68 1017
8.7 1032
8.72 1402
8.74 803
8.76 929
8.78 1164
8.8 1462
8.82 1724
8.84 2860
8.86 3202
8.88 2018
8.9 3276
8.92 2908
8.94 2159
8.96 2066
8.98 721
9 1752
9.02 1319
9.04 1426
9.06 1339
9.08 1274
9.1 1362
9.12 911
9.14 1476
9.16 624
9.18 1139
9.2 608
9.22 771
9.24 762
9.26 1000
9.28 696
9.3 694
9.32 511
9.34 597
9.36 1219
9.38 2318
9.4 1129
9.42 1411
9.44 1954
9.46 3365
9.48 2486
9.5 2881
9.52 2413
9.54 2727
9.56 3796
9.58 3570
9.6 3121
9.62 2844
9.64 3121
9.66 2766
9.68 4021
9.7 3053
9.72 2575
9.74 2630
9.76 3404
9.78 2867
9.8 3801
9.82 3281
9.84 3078
9.86 2802
9.88 2655
9.9 3008
9.92 3117
9.94 3399
9.96 2938
9.98 3375
10 3105
10.02 2860
10.04 3261
10.06 3223
10.08 3320
10.1 3256
10.12 2834
10.14 3667
10.16 3759
10.18 3218
10.2 3465
10.22 3956
10.24 3220
10.26 3383
10.28 2613
10.3 2724
10.32 2866
10.34 3398
10.36 3667
10.38 3919
10.4 3665
10.42 3959
10.44 3695
10.46 4174
10.48 3882
10.5 3487
10.52 3754
10.54 3746
10.56 3236
10.58 2620
10.6 2509
10.62 2873
10.64 2533
10.66 2440
10.68 2699
10.7 2855
10.72 2713
10.74 3019
10.76 3141
10.78 3342
10.8 2335
10.82 3305
10.84 2429
10.86 2796
10.88 3377
10.9 2991
10.92 3093
10.94 3100
10.96 3335
10.98 3081
11 3523
11.02 3101
11.04 2924
11.06 3244
11.08 2885
11.1 2722
11.12 2563
11.14 1696
11.16 1647
11.18 1942
11.2 2375
11.22 2800
11.24 2589
11.26 2012
11.28 2480
11.3 2615
11.32 2383
11.34 2338
11.36 2428
11.38 2429
11.4 2545
11.42 2444
11.44 2393
11.46 2238
11.48 2920
11.5 3538
11.52 3324
11.54 3706
11.56 3573
11.58 2807
11.6 3315
11.62 3500
11.64 2394
11.66 3564
11.68 3440
11.7 3609
11.72 3118
11.74 3337
11.76 2968
11.78 2556
11.8 2857
11.82 3726
11.84 3917
11.86 3891
11.88 4084
11.9 4359
11.92 4227
11.94 4267
11.96 4645
11.98 4474
12 4862
12.02 3264
12.04 4490
12.06 3654
12.08 5221
12.1 3961
12.12 4683
12.14 3063
12.16 3383
12.18 3184
12.2 3337
12.22 3202
12.24 3521
12.26 3690
12.28 3432
12.3 4336
12.32 4753
12.34 4286
12.36 4242
12.38 4126
12.4 4153
12.42 4133
12.44 4615
12.46 5007
12.48 3987
12.5 4278
12.52 4892
12.54 2567
12.56 2619
12.58 2369
12.6 2741
12.62 2177
12.64 1454
12.66 1362
12.68 2120
12.7 1760
12.72 1050
12.74 1014
12.76 1368
12.78 1641
12.8 1351
12.82 2096
12.84 2028
12.86 2351
12.88 1994
12.9 1918
12.92 2370
12.94 1790
12.96 1870
12.98 2167
13 1939
13.02 2463
13.04 1951
13.06 1653
13.08 1736
13.1 1529
13.12 2318
13.14 2635
13.16 2676
13.18 3113
13.2 3045
13.22 3822
13.24 3281
13.26 4712
13.28 4418
13.3 4409
13.32 3574
13.34 3452
13.36 2993
13.38 2472
13.4 1817
13.42 2212
13.44 1684
13.46 2340
13.48 2083
13.5 1787
13.52 2028
13.54 2863
13.56 2573
13.58 2797
13.6 3087
13.62 3126
13.64 3009
13.66 3214
13.68 1863
13.7 1785
13.72 2224
13.74 2038
13.76 2469
13.78 2305
13.8 2223
13.82 2732
13.84 2463
13.86 3132
13.88 3070
13.9 3330
13.92 2802
13.94 2553
13.96 2946
13.98 2671
14 2302
14.02 2141
14.04 2431
14.06 2545
14.08 1978
14.1 2113
14.12 1480
14.14 1542
14.16 1657
14.18 1485
14.2 1326
14.22 1549
14.24 1777
14.26 1682
14.28 2112
14.3 1073
14.3196 1224
14.3396 1339
14.3596 2411
14.3796 2512
14.3996 1501
14.4196 1313
14.4396 1299
14.4596 1529
14.4796 1257
14.4996 1337
14.5196 1970
14.5396 1380
14.5596 1351
14.5796 885
14.5996 1293
14.6196 2240
14.6396 1047
14.6596 1458
14.6796 1436
14.6996 1570
14.7196 1915
14.7396 2538
14.7596 1871
14.7796 2669
14.7996 2203
14.8196 2388
14.8396 2564
14.8596 2171
14.8796 2836
14.8996 3288
14.9196 2402
14.9396 1769
14.9596 1831
14.9796 2600
14.9996 2242
15.0196 2251
15.0396 3399
15.0596 2759
15.0796 2743
15.0996 2535
15.1196 3270
15.1396 2783
15.1596 2553
15.1796 2338
15.1996 2665
15.2196 2767
15.2396 2379
15.2596 2344
15.2796 2909
15.2996 2729
15.3196 3372
15.3396 2939
15.3596 3189
15.3796 3062
15.3996 4266
15.4196 2448
15.4396 3023
15.4596 2288
15.4796 3221
15.4996 3156
15.5196 2128
15.5396 3292
15.5596 1944
15.5796 2139
15.5996 2310
15.6196 2319
15.6396 2787
15.6596 2813
15.6796 2808
15.6996 2772
15.7196 3025
15.7396 4936
15.7596 3538
15.7796 3100
15.7996 3312
15.8196 4537
15.8396 4507
15.8596 6136
15.8796 4266
15.8996 4426
15.9196 4280
15.9396 4189
15.9596 4768
15.9796 3896
15.9996 3021
16.0196 3392
16.0396 2822
16.0596 2734
16.0796 3401
16.0996 3901
16.1196 4142
16.1396 4010
16.1596 3658
16.1796 2896
16.1996 3475
16.2196 3236
16.2396 3097
16.2596 3255
16.2796 3089
16.2996 3245
16.3196 3758
16.3396 3791
16.3596 3049
16.3796 2832
16.3996 3151
16.4196 2865
16.4396 3193
16.4596 3075
16.4796 2313
16.4996 2061
16.5196 2188
16.5396 2335
16.5596 3205
16.5796 3082
16.5996 3478
16.6196 3101
16.6396 3001
16.6596 3342
16.6796 3143
16.6996 3690
16.7196 4072
16.7396 2903
16.7596 2669
16.7796 2373
16.7996 1858
16.8196 2302
16.8396 1786
16.8596 1638
16.8796 1648
16.8996 1798
16.9196 2178
16.9396 2410
16.9596 2374
16.9796 1869
16.9996 2864
17.0196 2335
17.0396 2027
17.0596 1867
17.0796 2090
17.0996 1802
17.1196 2306
17.1396 2949
17.1596 1520
17.1796 1872
17.1996 1383
17.2196 2440
17.2396 3005
17.2596 2234
17.2796 2285
17.2996 3286
17.3196 3552
17.3396 2920
17.3596 2846
17.3796 3748
17.3996 4284
17.4196 4675
17.4396 6212
17.4596 5204
17.4796 4305
17.4996 4330
17.5196 3933
17.5396 4148
17.5596 3762
17.5796 3742
17.5996 3349
17.6196 2826
17.6396 3084
17.6596 3443
17.6796 3113
17.6996 3698
17.7196 2409
17.7396 3473
17.7596 2432
17.7796 2867
17.7996 1984
17.8196 3709
17.8396 2457
17.8596 3072
17.8796 3037
17.8996 2942
17.9196 3163
17.9396 3985
17.9596 4029
17.9796 3905
17.9996 5101
18.0196 4330
18.0396 4454
18.0596 4945
18.0796 4557
18.0996 3510
18.1196 3318
18.1396 3726
18.1596 3686
18.1796 3557
18.1996 3270
18.2196 2722
18.2396 2773
18.2596 2287
18.2796 1756
18.2996 2071
18.3196 1772
18.3396 2331
18.3596 2694
18.3796 2434
18.3996 3603
18.4196 2641
18.4396 3111
18.4596 2845
18.4796 2376
18.4996 1891
18.5196 2172
18.5396 2592
18.5596 2669
18.5796 2664
18.5996 2452
18.6196 2407
18.6396 2320
18.6596 2878
18.6796 3157
18.6996 3327
18.7196 3305
18.7396 3634
18.7596 2559
18.7796 2453
18.7996 3287
18.8196 3927
18.8396 4037
18.8596 3886
18.8796 4093
18.8996 3800
18.9196 3654
18.9396 3298
18.9596 2495
18.9796 2448
18.9996 2699
19.0196 3335
19.0396 3332
19.0596 2865
19.0796 2714
19.0996 3641
19.1196 3391
19.1396 3395
19.1596 4339
19.1796 3999
19.1996 3890
19.2196 4044
19.2396 3349
19.2596 3759
19.2796 4319
19.2996 3716
19.3196 2991
19.3396 2110
19.3596 2413
19.3796 2758
19.3996 2072
19.4196 1826
19.4396 1498
19.4596 1741
19.4796 1718
19.4996 2422
19.5196 2375
19.5396 2874
19.5596 2390
19.5796 2802
19.5996 2295
19.6196 2527
19.6396 2455
19.6596 2025
19.6796 2663
19.6996 2710
19.7196 1816
19.7396 1562
19.7596 1487
19.7796 2049
19.7996 1827
19.8196 2359
19.8396 2702
19.8596 2831
19.8796 2402
19.8996 2249
19.9196 2145
19.9396 1976
19.9596 1897
19.9796 1726
19.9996 1421
&
@target G1.S2
@type xy
0 0
0.02 10
0.04 13
0.06 236
0.08 81
0.1 106
0.12 43
0.14 173
0.16 133
0.18 0
0.2 0
0.22 0
0.24 0
0.26 16
0.28 28
0.3 212
0.32 280
0.34 326
0.36 193
0.38 195
0.4 369
0.42 370
0.44 862
0.46 193
0.48 143
0.5 226
0.52 660
0.54 545
0.56 1285
0.58 768
0.6 2292
0.62 2705
0.64 2738
0.66 4149
0.68 3769
0.7 2226
0.72 2918
0.74 2815
0.76 3503
0.78 3762
0.8 2629
0.82 4074
0.84 3918
0.86 2792
0.88 3695
0.9 2966
0.92 3001
0.94 3729
0.96 3207
0.98 2793
1 3859
1.02 2921
1.04 3064
1.06 3619
1.08 2637
1.1 2488
1.12 1962
1.14 1989
1.16 2683
1.18 2113
1.2 2270
1.22 2655
1.24 3068
1.26 3170
1.28 3537
1.3 4997
1.32 4879
1.34 4501
1.36 4285
1.38 5297
1.4 3948
1.42 4460
1.44 4169
1.46 4175
1.48 4088
1.5 4370
1.52 3641
1.54 2784
1.56 3443
1.58 3881
1.6 2838
1.62 2501
1.64 1564
1.66 1414
1.68 1306
1.7 2220
1.72 2984
1.74 2137
1.76 2101
1.78 2363
1.8 2106
1.82 1890
1.84 2676
1.86 2053
1.88 3094
1.9 3326
1.92 2329
1.94 1903
1.96 1832
1.98 1616
2 2378
2.02 2484
2.04 1715
2.06 2947
2.08 2014
2.1 3077
2.12 2755
2.14 2541
2.16 2759
2.18 2372
2.2 2252
2.22 1791
2.24 1823
2.26 1610
2.28 2906
2.3 2773
2.32 3493
2.34 2946
2.36 2287
2.38 2320
2.4 1792
2.42 1824
2.44 2682
2.46 2064
2.48 2158
2.5 4799
2.52 2790
2.54 4111
2.56 3647
2.58 2614
2.6 3555
2.62 4021
2.64 3568
2.66 4201
2.68 5022
2.7 4655
2.72 2906
2.74 3886
2.76 3129
2.78 2981
2.8 3191
2.82 3037
2.84 2850
2.86 2575
2.88 2650
2.9 3322
2.92 3227
2.94 3164
2.96 2859
2.98 2523
3 3251
3.02 2894
3.04 2338
3.06 2735
3.08 2564
3.1 2930
3.12 3217
3.14 3287
3.16 3021
3.18 2541
3.2 2719
3.22 3706
3.24 3527
3.26 3786
3.28 3826
3.3 3436
3.32 3412
3.34 3271
3.36 2639
3.38 2609
3.4 2327
3.42 2859
3.44 2920
3.46 2623
3.48 2750
3.5 2836
3.52 3392
3.54 3547
3.56 3245
3.58 3332
3.6 2811
3.62 3212
3.64 2617
3.66 2908
3.68 2746
3.7 3991
3.72 3769
3.74 3953
3.76 3787
3.78 3726
3.8 3672
3.82 3251
3.84 3128
3.86 4031
3.88 3986
3.9 3642
3.92 2513
3.94 3364
3.96 3826
3.98 2958
4 2889
4.02 2180
4.04 2551
4.06 3350
4.08 2462
4.1 2498
4.12 2903
4.14 3140
4.16 3239
4.18 2987
4.2 2963
4.22 2896
4.24 3075
4.26 3819
4.28 4019
4.3 4617
4.32 4335
4.34 4960
4.36 5027
4.38 4942
4.4 4916
4.42 5159
4.44 5687
4.46 6337
4.48 5856
4.5 4934
4.52 3830
4.54 4428
4.56 4874
4.58 3679
4.6 3654
4.62 3881
4.64 4359
4.66 3434
4.68 3390
4.7 3260
4.72 3425
4.74 3223
4.76 3160
4.78 3580
4.8 4144
4.82 4508
4.84 4209
4.86 3426
4.88 3555
4.9 3812
4.92 3878
4.94 3685
4.96 3417
4.98 3395
5 3541
5.02 3098
5.04 3536
5.06 2951
5.08 3405
5.1 3657
5.12 3984
5.14 3611
5.16 3140
5.18 2807
5.2 3038
5.22 3288
5.24 3410
5.26 3553
5.28 3306
5.3 3847
5.32 3981
5.34 3042
5.36 3243
5.38 3201
5.4 3974
5.42 3976
5.44 3336
5.46 3381
5.48 3914
5.5 3409
5.52 3405
5.54 3079
5.56 2903
5.58 3176
5.6 2943
5.62 3113
5.64 3244
5.66 3193
5.68 3580
5.7 3334
5.72 3528
5.74 3962
5.76 4275
5.78 4418
5.8 3956
5.82 3441
5.84 3091
5.86 3224
5.88 2551
5.9 3000
5.92 2814
5.94 2565
5.96 2327
5.98 2652
6 2254
6.02 2470
6.04 2515
6.06 2832
6.08 2532
6.1 2962
6.12 2330
6.14 1733
6.16 1459
6.18 1988
6.2 2234
6.22 2474
6.24 2370
6.26 2753
6.28 2491
6.3 2958
6.32 3117
6.34 2358
6.36 2703
6.38 2951
6.4 2361
6.42 2195
6.44 2551
6.46 2414
6.48 2499
6.5 3720
6.52 3094
6.54 3142
6.56 3013
6.58 2617
6.6 2648
6.62 2901
6.64 4241
6.66 3266
6.68 3400
6.7 3777
6.72 3545
6.74 3472
6.76 3960
6.78 3418
6.8 4288
6.82 3950
6.84 3486
6.86 3019
6.88 3056
6.9 3615
6.92 2610
6.94 3499
6.96 3287
6.98 2860
7 3774
7.02 3096
7.04 3551
7.06 2971
7.08 2941
7.1 2947
7.12 2648
7.14 2249
7.16 2215
7.18 3955
7.2 3900
7.22 4576
7.24 3912
7.26 3977
7.28 3114
7.3 3325
7.32 4441
7.34 3084
7.36 2856
7.38 3226
7.4 3468
7.42 3073
7.44 2614
7.46 2811
7.48 2543
7.5 3879
7.52 3395
7.54 3598
7.56 3254
7.58 3391
7.6 3012
7.62 2325
7.64 2287
7.66 2553
7.68 3304
7.7 2753
7.72 2775
7.74 2678
7.76 2982
7.78 3995
7.8 4468
7.82 4461
7.84 4295
7.86 4144
7.88 4039
7.9 3907
7.92 5364
7.94 4382
7.96 4488
7.98 4768
8 5072
8.02 5285
8.04 5801
8.06 6242
8.08 5225
8.1 4909
8.12 4652
8.14 4813
8.16 4387
8.18 3743
8.2 5593
8.22 4697
8.24 4838
8.26 3351
8.28 3971
8.3 3529
8.32 3688
8.34 3634
8.36 3576
8.38 3492
8.4 3018
8.42 3777
8.44 3831
8.46 4537
8.48 4240
8.5 3684
8.52 2656
8.54 3027
8.56 3043
8.58 2549
8.6 3175
8.62 3208
8.64 3093
8.66 3832
8.68 4029
8.7 3727
8.72 4558
8.74 4078
8.76 4154
8.78 4915
8.8 3137
8.82 3896
8.84 3002
8.86 3774
8.88 3442
8.9 3554
8.92 3276
8.94 2846
8.96 2504
8.98 2954
9 3776
9.02 3453
9.04 3131
9.06 3616
9.08 3352
9.1 3244
9.12 3242
9.14 3667
9.16 3427
9.18 3588
9.2 4134
9.22 3144
9.24 3764
9.26 4151
9.28 2945
9.3 3687
9.32 3123
9.34 2944
9.36 3278
9.38 3038
9.4 3628
9.42 3248
9.44 3570
9.46 3583
9.48 3335
9.5 2873
9.52 4136
9.54 3926
9.56 3805
9.58 3586
9.6 3158
9.62 3526
9.64 2936
9.66 3121
9.68 3399
9.7 3351
9.72 3507
9.74 3614
9.76 3616
9.78 3148
9.8 2976
9.82 3185
9.84 3149
9.86 3281
9.88 3236
9.9 3003
9.92 3444
9.94 3058
9.96 3117
9.98 3164
10 3068
10.02 3699
10.04 4229
10.06 3665
10.08 4062
10.1 3329
10.12 3258
10.14 3915
10.16 3920
10.18 2707
10.2 3415
10.22 3031
10.24 1776
10.26 2658
10.28 2235
10.3 3234
10.32 2924
10.34 3086
10.36 3043
10.38 2656
10.4 2779
10.42 2821
10.44 3331
10.46 3139
10.48 3731
10.5 3443
10.52 3546
10.54 4081
10.56 3445
10.58 4300
10.6 3846
10.62 3591
10.64 3300
10.66 2797
10.68 2986
10.7 3393
10.72 3271
10.74 2656
10.76 3412
10.78 2965
10.8 3784
10.82 3003
10.84 3617
10.86 3308
10.88 3079
10.9 4192
10.92 3787
10.94 3402
10.96 3754
10.98 4332
11 5186
11.02 3122
11.04 3755
11.06 3275
11.08 3061
11.1 3496
11.12 3784
11.14 4024
11.16 3098
11.18 3333
11.2 4322
11.22 3249
11.24 3355
11.26 3877
11.28 3118
11.3 3268
11.32 4252
11.34 3387
11.36 3778
11.38 3757
11.4 3386
11.42 3250
11.44 3187
11.46 2559
11.48 2356
11.5 2602
11.52 2534
11.54 3390
11.56 3194
11.58 3394
11.6 2612
11.62 2550
11.64 2165
11.66 3060
11.68 2595
11.7 3335
11.72 2600
11.74 2630
11.76 2988
11.78 3102
11.8 3436
11.82 3201
11.84 2729
11.86 2657
11.88 3023
11.9 2495
11.92 2942
11.94 2686
11.96 3200
11.98 3281
12 3364
12.02 3135
12.04 2651
12.06 3008
12.08 2392
12.1 3313
12.12 3382
12.14 3365
12.16 2959
12.18 2932
12.2 3070
12.22 3268
12.24 3449
12.26 3759
12.28 3424
12.3 3324
12.32 3362
12.34 3438
12.36 3230
12.38 2700
12.4 3198
12.42 2580
12.44 2825
12.46 2680
12.48 2869
12.5 2353
12.52 2937
12.54 3316
12.56 3116
12.58 3069
12.6 3202
12.62 3418
12.64 4055
12.66 3610
12.68 3779
12.7 3391
12.72 3069
12.74 2571
12.76 3319
12.78 3799
12.8 3861
12.82 3304
12.84 3593
12.86 3687
12.88 3406
12.9 3037
12.92 2880
12.94 3528
12.96 3248
12.98 3520
13 3335
13.02 2984
13.04 3070
13.06 2635
13.08 2523
13.1 3377
13.12 3476
13.14 3282
13.16 3139
13.18 2705
13.2 3046
13.22 3300
13.24 2668
13.26 2841
13.28 2576
13.3 2622
13.32 2861
13.34 2387
13.36 2262
13.38 2135
13.4 2339
13.42 3234
13.44 2786
13.46 2408
13.48 3003
13.5 3329
13.52 3233
13.54 3201
13.56 3322
13.58 3240
13.6 3294
13.62 2783
13.64 3311
13.66 2718
13.68 3355
13.7 2777
13.72 2706
13.74 2607
13.76 3393
13.78 2545
13.8 2784
13.82 3263
13.84 3171
13.86 3847
13.88 3561
13.9 3147
13.92 3713
13.94 2942
13.96 3817
13.98 4083
14 3296
14.02 3374
14.04 3681
14.06 3037
14.08 3397
14.1 3042
14.12 3868
14.14 3892
14.16 3046
14.18 3664
14.2 3694
14.22 3354
14.24 3274
14.26 3549
14.28 3483
14.3 3881
14.3196 4776
14.3396 4188
14.3596 3910
14.3796 3578
14.3996 3965
14.4196 3054
14.4396 4086
14.4596 4696
14.4796 4999
14.4996 5338
14.5196 4821
14.5396 4597
14.5596 4097
14.5796 4348
14.5996 4604
14.6196 3683
14.6396 3965
14.6596 4042
14.6796 4122
14.6996 3469
14.7196 3478
14.7396 3565
14.7596 3848
14.7796 3270
14.7996 3600
14.8196 3266
14.8396 2975
14.8596 2932
14.8796 3044
14.8996 3337
14.9196 3328
14.9396 3452
14.9596 3291
14.9796 3317
14.9996 2750
15.0196 3231
15.0396 3460
15.0596 2892
15.0796 2762
15.0996 3161
15.1196 2643
15.1396 2955
15.1596 3183
15.1796 3442
15.1996 3031
15.2196 1906
15.2396 3580
15.2596 2842
15.2796 2407
15.2996 2116
15.3196 2303
15.3396 1921
15.3596 2226
15.3796 2496
15.3996 2303
15.4196 2941
15.4396 2647
15.4596 2690
15.4796 2892
15.4996 2983
15.5196 3130
15.5396 3201
15.5596 2257
15.5796 2593
15.5996 3068
15.6196 2119
15.6396 2903
15.6596 2726
15.6796 2927
15.6996 2424
15.7196 2833
15.7396 2012
15.7596 2306
15.7796 2342
15.7996 2754
15.8196 2178
15.8396 1984
15.8596 1895
15.8796 2112
15.8996 2355
15.9196 2829
15.9396 2678
15.9596 3417
15.9796 3389
15.9996 3003
16.0196 3060
16.0396 2791
16.0596 3225
16.0796 3628
16.0996 3028
16.1196 3156
16.1396 3066
16.1596 3954
16.1796 3812
16.1996 3053
16.2196 3345
16.2396 3093
16.2596 3332
16.2796 3293
16.2996 3298
16.3196 3076
16.3396 3277
16.3596 3333
16.3796 3399
16.3996 3599
16.4196 3585
16.4396 3758
16.4596 3424
16.4796 3483
16.4996 4317
16.5196 4233
16.5396 3509
16.5596 3536
16.5796 3835
16.5996 3229
16.6196 3581
16.6396 3381
16.6596 4445
16.6796 3597
16.6996 2914
16.7196 3795
16.7396 3171
16.7596 3971
16.7796 3262
16.7996 3093
16.8196 3932
16.8396 3717
16.8596 3146
16.8796 3810
16.8996 3370
16.9196 3652
16.9396 3849
16.9596 3666
16.9796 3550
16.9996 3239
17.0196 3718
17.0396 3496
17.0596 3723
17.0796 3424
17.0996 4262
17.1196 3313
17.1396 3203
17.1596 3471
17.1796 3952
17.1996 3492
17.2196 3795
17.2396 3314
17.2596 3700
17.2796 3176
17.2996 2840
17.3196 2458
17.3396 2626
17.3596 2379
17.3796 2266
17.3996 2011
17.4196 2681
17.4396 1801
17.4596 2343
17.4796 2253
17.4996 1960
17.5196 1927
17.5396 2327
17.5596 2047
17.5796 1925
17.5996 2264
17.6196 2522
17.6396 2430
17.6596 2612
17.6796 2909
17.6996 3226
17.7196 2876
17.7396 2555
17.7596 2719
17.7796 2563
17.7996 2732
17.8196 2695
17.8396 2999
17.8596 3152
17.8796 2764
17.8996 1900
17.9196 1749
17.9396 2389
17.9596 2532
17.9796 2262
17.9996 1381
18.0196 1483
18.0396 2022
18.0596 2911
18.0796 2735
18.0996 3236
18.1196 3364
18.1396 3121
18.1596 2942
18.1796 2869
18.1996 2977
18.2196 3104
18.2396 3544
18.2596 3261
18.2796 3664
18.2996 3556
18.3196 4009
18.3396 4033
18.3596 2906
18.3796 3193
18.3996 2927
18.4196 2687
18.4396 2804
18.4596 3223
18.4796 3285
18.4996 3669
18.5196 3414
18.5396 3016
18.5596 3827
18.5796 3365
18.5996 3619
18.6196 3538
18.6396 3365
18.6596 3335
18.6796 3124
18.6996 3106
18.7196 2497
18.7396 2646
18.7596 3085
18.7796 3693
18.7996 3807
18.8196 3174
18.8396 3486
18.8596 3818
18.8796 3384
18.8996 3498
18.9196 3343
18.9396 3557
18.9596 3505
18.9796 3773
18.9996 3411
19.0196 4059
19.0396 3599
19.0596 3220
19.0796 3321
19.0996 3576
19.1196 2898
19.1396 3399
19.1596 2809
19.1796 2605
19.1996 2829
19.2196 2880
19.2396 2984
19.2596 3095
19.2796 2888
19.2996 3413
19.3196 3311
19.3396 3068
19.3596 3977
19.3796 3792
19.3996 4061
19.4196 3961
19.4396 4526
19.4596 3994
19.4796 3729
19.4996 3733
19.5196 3653
19.5396 2891
19.5596 3420
19.5796 3248
19.5996 3430
19.6196 3711
19.6396 3297
19.6596 3343
19.6796 3315
19.6996 3794
19.7196 3639
19.7396 2843
19.7596 3828
19.7796 3727
19.7996 3232
19.8196 2684
19.8396 3010
19.8596 3416
19.8796 3632
19.8996 4353
19.9196 3908
19.9396 3444
19.9596 3505
19.9796 3987
19.9996 3511
&
@target G1.S3
@type xy
0 0
0.02 0
0.04 0
0.06 0
0.08 0
0.1 0
0.12 0
0.14 0
0.16 0
0.18 0
0.2 0
0.22 0
0.24 0
0.26 53
0.28 519
0.3 2131
0.32 2521
0.34 2441
0.36 2609
0.38 2537
0.4 3564
0.42 3482
0.44 3853
0.46 3432
0.48 3073
0.5 3052
0.52 3601
0.54 3068
0.56 3266
0.58 3119
0.6 3074
0.62 2857
0.64 2845
0.66 2798
0.68 2878
0.7 2630
0.72 2755
0.74 2978
0.76 3391
0.78 3218
0.8 3149
0.82 3400
0.84 3586
0.86 3489
0.88 3213
0.9 3295
0.92 3115
0.94 3648
0.96 3299
0.98 3181
1 3075
1.02 3375
1.04 3355
1.06 3074
1.08 3379
1.1 3178
1.12 3428
1.14 2953
1.16 2770
1.18 2934
1.2 2568
1.22 3203
1.24 2915
1.26 2845
1.28 3369
1.3 3025
1.32 3120
1.34 3106
1.36 2852
1.38 2956
1.4 2845
1.42 3074
1.44 2957
1.46 3165
1.48 3037
1.5 2541
1.52 3198
1.54 3292
1.56 2963
1.58 3080
1.6 3127
1.62 3046
1.64 2891
1.66 3385
1.68 3507
1.7 3254
1.72 3069
1.74 4047
1.76 4932
1.78 5877
1.8 5437
1.82 5567
1.84 5924
1.86 4463
1.88 3785
1.9 3142
1.92 4221
1.94 3659
1.96 3745
1.98 4026
2 4932
2.02 4834
2.04 4325
2.06 4911
2.08 4709
2.1 4443
2.12 4829
2.14 4417
2.16 4887
2.18 4806
2.2 4729
2.22 4749
2.24 5111
2.26 4950
2.28 5418
2.3 5894
2.32 5691
2.34 5995
2.36 5928
2.38 5572
2.4 5720
2.42 5939
2.44 5930
2.46 5886
2.48 5913
2.5 5605
2.52 5563
2.54 5593
2.56 6086
2.58 5956
2.6 6330
2.62 6407
2.64 6457
2.66 6220
2.68 6435
2.7 6356
2.72 5975
2.74 6233
2.76 6209
2.78 6201
2.8 6266
2.82 6594
2.84 6718
2.86 6637
2.88 6646
2.9 6918
2.92 6825
2.94 6800
2.96 6650
2.98 6586
3 6621
3.02 6439
3.04 6067
3.06 5978
3.08 6254
3.1 6270
3.12 6911
3.14 6328
3.16 6503
3.18 6201
3.2 5969
3.22 6168
3.24 6682
3.26 6968
3.28 6987
3.3 6892
3.32 6676
3.34 7048
3.36 6777
3.38 7123
3.4 7096
3.42 7513
3.44 7820
3.46 7678
3.48 8403
3.5 7856
3.52 7257
3.54 7730
3.56 7430
3.58 7305
3.6 7618
3.62 7659
3.64 7625
3.66 8165
3.68 7687
3.7 7262
3.72 7576
3.74 7375
3.76 7441
3.78 7473
3.8 7416
3.82 7434
3.84 6628
3.86 6518
3.88 5926
3.9 6533
3.92 6235
3.94 6426
3.96 6441
3.98 6915
4 6388
4.02 7258
4.04 6701
4.06 6971
4.08 6641
4.1 6303
4.12 7444
4.14 6471
4.16 6481
4.18 6425
4.2 6738
4.22 6980
4.24 6530
4.26 6427
4.28 7104
4.3 6754
4.32 7033
4.34 7748
4.36 7407
4.38 7764
4.4 7482
4.42 6972
4.44 6910
4.46 7346
4.48 8319
4.5 8226
4.52 7634
4.54 8092
4.56 8796
4.58 8663
4.6 8274
4.62 8200
4.64 7813
4.66 7238
4.68 7042
4.7 7641
4.72 7067
4.74 7630
4.76 6990
4.78 7035
4.8 7124
4.82 6983
4.84 7020
4.86 7412
4.88 7442
4.9 7436
4.92 7512
4.94 7571
4.96 7381
4.98 7453
5 7303
5.02 8246
5.04 8214
5.06 7921
5.08 7899
5.1 8330
5.12 8596
5.14 8555
5.16 7944
5.18 7770
5.2 8192
5.22 7656
5.24 7749
5.26 7589
5.28 7667
5.3 7998
5.32 8136
5.34 7740
5.36 7634
5.38 8385
5.4 8083
5.42 8194
5.44 7896
5.46 8020
5.48 8559
5.5 8284
5.52 8158
5.54 8443
5.56 8321
5.58 8608
5.6 8720
5.62 8585
5.64 8500
5.66 8375
5.68 9055
5.7 8563
5.72 8520
5.74 8484
5.76 8456
5.78 8637
5.8 7980
5.82 8768
5.84 8721
5.86 9068
5.88 9595
5.9 8600
5.92 9131
5.94 8443
5.96 8113
5.98 8189
6 8109
6.02 7817
6.04 7560
6.06 7598
6.08 7850
6.1 7911
6.12 7779
6.14 7292
6.16 7479
6.18 8120
6.2 7696
6.22 7918
6.24 8010
6.26 7130
6.28 6962
6.3 7561
6.32 7755
6.34 7950
6.36 7711
6.38 7706
6.4 6540
6.42 5915
6.44 5738
6.46 4937
6.48 5442
6.5 5087
6.52 4824
6.54 4939
6.56 5063
6.58 4976
6.6 5057
6.62 5262
6.64 4735
6.66 5254
6.68 5264
6.7 5040
6.72 4981
6.74 5151
6.76 5092
6.78 4975
6.8 5332
6.82 4925
6.84 5262
6.86 4901
6.88 4886
6.9 5376
6.92 5513
6.94 4986
6.96 5253
6.98 5086
7 5385
7.02 5255
7.04 5035
7.06 5448
7.08 5255
7.1 5392
7.12 4986
7.14 5401
7.16 5179
7.18 5241
7.2 5994
7.22 5634
7.24 5549
7.26 4977
7.28 5397
7.3 5296
7.32 5216
7.34 5285
7.36 5418
7.38 5031
7.4 5477
7.42 5417
7.44 5492
7.46 5169
7.48 5444
7.5 4930
7.52 5802
7.54 6149
7.56 5913
7.58 5921
7.6 5288
7.62 5573
7.64 5940
7.66 5750
7.68 5166
7.7 5540
7.72 4751
7.74 4856
7.76 5232
7.78 4910
7.8 4650
7.82 4607
7.84 4747
7.86 4932
7.88 4748
7.9 4848
7.92 5064
7.94 5617
7.96 5073
7.98 5164
8 5279
8.02 5290
8.04 5356
8.06 5012
8.08 5099
8.1 5293
8.12 5001
8.14 5126
8.16 5213
8.18 4999
8.2 4779
8.22 4994
8.24 5154
8.26 5113
8.28 4768
8.3 4755
8.32 4923
8.34 4929
8.36 5215
8.38 5242
8.4 4877
8.42 5124
8.44 5122
8.46 5113
8.48 5215
8.5 4770
8.52 5051
8.54 5060
8.56 5180
8.58 5021
8.6 5020
8.62 5012
8.64 4978
8.66 5266
8.68 4851
8.7 4825
8.72 5328
8.74 5129
8.76 5016
8.78 5001
8.8 5300
8.82 5649
8.84 5525
8.86 5661
8.88 5307
8.9 5407
8.92 5402
8.94 5260
8.96 5415
8.98 5360
9 5464
9.02 5079
9.04 5398
9.06 4975
9.08 5292
9.1 5603
9.12 5342
9.14 5158
9.16 5206
9.18 5405
9.2 5159
9.22 4889
9.24 5363
9.26 5480
9.28 5032
9.3 5257
9.32 5012
9.34 5622
9.36 5230
9.38 5517
9.4 5517
9.42 5326
9.44 5319
9.46 5376
9.48 5461
9.5 5308
9.52 5150
9.54 5485
9.56 5884
9.58 5683
9.6 5872
9.62 5469
9.64 5700
9.66 5491
9.68 6069
9.7 6274
9.72 5774
9.74 5701
9.76 5420
9.78 6104
9.8 5971
9.82 5545
9.84 5614
9.86 5512
9.88 5085
9.9 5398
9.92 5489
9.94 5933
9.96 5726
9.98 5483
10 5261
10.02 5700
10.04 5483
10.06 5456
10.08 5765
10.1 5519
10.12 5586
10.14 5424
10.16 5069
10.18 5544
10.2 5490
10.22 6626
10.24 6723
10.26 7506
10.28 7263
10.3 8132
10.32 8980
10.34 9273
10.36 8882
10.38 8268
10.4 8689
10.42 8292
10.44 8088
10.46 8883
10.48 7498
10.5 6126
10.52 8046
10.54 7539
10.56 7579
10.58 8022
10.6 8500
10.62 8084
10.64 8617
10.66 7802
10.68 8983
10.7 7567
10.72 8469
10.74 8136
10.76 7904
10.78 8232
10.8 8223
10.82 7550
10.84 7501
10.86 7294
10.88 7617
10.9 6793
10.92 7152
10.94 7146
10.96 6763
10.98 7130
11 7413
11.02 7121
11.04 7319
11.06 7419
11.08 7114
11.1 7190
11.12 6673
11.14 7120
11.16 7099
11.18 6674
11.2 6984
11.22 7798
11.24 7317
11.26 7159
11.28 7207
11.3 7574
11.32 7591
11.34 7647
11.36 7739
11.38 7754
11.4 7864
11.42 7534
11.44 7768
11.46 8164
11.48 7779
11.5 7797
11.52 7979
11.54 8030
11.56 8436
11.58 8591
11.6 9074
11.62 8992
11.64 9145
11.66 9075
11.68 8676
11.7 9315
11.72 9161
11.74 9603
11.76 8669
11.78 8810
11.8 9436
11.82 9770
11.84 9284
11.86 9722
11.88 9362
11.9 9523
11.92 9461
11.94 9430
11.96 9083
11.98 8874
12 9426
12.02 8862
12.04 8515
12.06 9000
12.08 8362
12.1 8882
12.12 8379
12.14 8243
12.16 7692
12.18 7709
12.2 7791
12.22 7651
12.24 7711
12.26 8267
12.28 7148
12.3 8216
12.32 7717
12.34 7659
12.36 7869
12.38 8296
12.4 8381
12.42 8256
12.44 8457
12.46 9216
12.48 9191
12.5 8965
12.52 8637
12.54 8952
12.56 9142
12.58 8870
12.6 9385
12.62 9960
12.64 10581
12.66 10428
12.68 10800
12.7 11083
12.72 11687
12.74 11358
12.76 12702
12.78 12585
12.8 11982
12.82 11639
12.84 12009
12.86 12143
12.88 12102
12.9 12328
12.92 12491
12.94 12161
12.96 12703
12.98 11922
13 12131
13.02 12589
13.04 13312
13.06 12789
13.08 13199
13.1 13327
13.12 12626
13.14 12865
13.16 12699
13.18 11193
13.2 10898
13.22 11214
13.24 11552
13.26 11200
13.28 11395
13.3 12460
13.32 12265
13.34 11420
13.36 12287
13.38 12535
13.4 11590
13.42 11798
13.44 11843
13.46 11617
13.48 11440
13.5 12877
13.52 12909
13.54 12640
13.56 12289
13.58 12313
13.6 13046
13.62 11414
13.64 11853
13.66 10787
13.68 11516
13.7 12118
13.72 12177
13.74 11962
13.76 11996
13.78 11772
13.8 11876
13.82 11879
13.84 11638
13.86 11066
13.88 11799
13.9 12113
13.92 11702
13.94 11783
13.96 11594
13.98 11354
14 11301
14.02 11832
14.04 11725
14.06 12044
14.08 12069
14.1 11779
14.12 11945
14.14 11647
14.16 11963
14.18 11954
14.2 12074
14.22 11844
14.24 11703
14.26 11973
14.28 11976
14.3 12067
14.3196 12446
14.3396 11995
14.3596 11731
14.3796 11882
14.3996 11967
14.4196 12006
14.4396 12292
14.4596 11821
14.4796 11889
14.4996 11811
14.5196 11580
14.5396 12195
14.5596 12141
14.5796 12102
14.5996 11809
14.6196 11868
14.6396 12104
14.6596 11872
14.6796 11565
14.6996 12011
14.7196 12062
14.7396 11982
14.7596 11866
14.7796 12053
14.7996 12165
14.8196 11759
14.8396 11517
14.8596 11924
14.8796 11583
14.8996 11563
14.9196 11720
14.9396 11975
14.9596 11993
14.9796 12065
14.9996 11779
15.0196 12034
15.0396 12138
15.0596 12388
15.0796 12490
15.0996 12177
15.1196 11673
15.1396 11998
15.1596 12086
15.1796 11900
15.1996 11624
15.2196 12119
15.2396 12241
15.2596 11844
15.2796 12003
15.2996 11607
15.3196 11627
15.3396 11737
15.3596 11814
15.3796 11824
15.3996 12372
15.4196 11799
15.4396 11817
15.4596 11778
15.4796 11966
15.4996 12048
15.5196 12169
15.5396 12040
15.5596 12173
15.5796 11937
15.5996 11919
15.6196 11760
15.6396 12023
15.6596 12210
15.6796 11977
15.6996 12184
15.7196 12068
15.7396 12340
15.7596 12170
15.7796 11883
15.7996 12058
15.8196 12522
15.8396 12379
15.8596 12303
15.8796 12137
15.8996 12422
15.9196 12000
15.9396 11670
15.9596 11711
15.9796 11828
15.9996 12054
16.0196 12126
16.0396 11886
16.0596 11770
16.0796 12035
16.0996 11868
16.1196 11487
16.1396 11901
16.1596 11752
16.1796 12068
16.1996 11814
16.2196 11655
16.2396 12002
16.2596 11665
16.2796 11762
16.2996 12037
16.3196 12039
16.3396 11849
16.3596 12100
16.3796 11797
16.3996 11970
16.4196 11468
16.4396 11825
16.4596 12019
16.4796 11616
16.4996 11887
16.5196 11835
16.5396 12052
16.5596 11430
16.5796 11695
16.5996 11505
16.6196 11783
16.6396 11675
16.6596 11729
16.6796 12029
16.6996 11687
16.7196 12228
16.7396 12217
16.7596 11798
16.7796 12114
16.7996 11859
16.8196 12048
16.8396 11766
16.8596 11432
16.8796 11996
16.8996 11832
16.9196 11285
16.9396 11844
16.9596 12038
16.9796 12068
16.9996 11721
17.0196 11975
17.0396 11672
17.0596 11666
17.0796 11806
17.0996 11615
17.1196 12544
17.1396 13275
17.1596 13488
17.1796 12923
17.1996 13121
17.2196 12902
17.2396 13139
17.2596 13135
17.2796 13272
17.2996 13442
17.3196 13077
17.3396 13101
17.3596 13591
17.3796 13176
17.3996 13588
17.4196 13676
17.4396 13551
17.4596 13336
17.4796 13428
17.4996 13609
17.5196 13668
17.5396 14139
17.5596 13749
17.5796 14077
17.5996 14128
17.6196 13980
17.6396 13906
17.6596 14217
17.6796 13761
17.6996 13656
17.7196 13917
17.7396 13791
17.7596 14129
17.7796 13920
17.7996 14176
17.8196 13922
17.8396 13963
17.8596 13747
17.8796 14148
17.8996 14042
17.9196 14394
17.9396 13951
17.9596 13806
17.9796 13681
17.9996 13801
18.0196 14165
18.0396 13915
18.0596 13991
18.0796 13611
18.0996 14028
18.1196 14012
18.1396 13987
18.1596 14107
18.1796 13844
18.1996 13568
18.2196 13613
18.2396 13821
18.2596 13529
18.2796 14170
18.2996 13626
18.3196 13803
18.3396 13518
18.3596 14217
18.3796 14236
18.3996 14175
18.4196 14185
18.4396 13825
18.4596 13972
18.4796 13706
18.4996 14209
18.5196 13634
18.5396 14232
18.5596 14205
18.5796 14486
18.5996 14216
18.6196 14349
18.6396 14481
18.6596 14199
18.6796 14525
18.6996 14229
18.7196 14058
18.7396 14217
18.7596 14538
18.7796 13885
18.7996 14426
18.8196 14674
18.8396 14233
18.8596 14055
18.8796 14104
18.8996 14194
18.9196 14018
18.9396 14260
18.9596 13898
18.9796 13833
18.9996 14249
19.0196 14239
19.0396 14067
19.0596 13885
19.0796 14102
19.0996 13376
19.1196 14196
19.1396 14137
19.1596 13939
19.1796 14068
19.1996 13945
19.2196 14095
19.2396 14089
19.2596 14075
19.2796 13881
19.2996 13985
19.3196 14516
19.3396 14288
19.3596 13931
19.3796 13894
19.3996 14610
19.4196 14097
19.4396 14477
19.4596 14163
19.4796 14116
19.4996 14071
19.5196 14253
19.5396 13708
19.5596 14168
19.5796 14356
19.5996 14129
19.6196 14637
19.6396 14543
19.6596 14671
19.6796 15440
19.6996 15008
19.7196 14707
19.7396 15280
19.7596 15819
19.7796 15414
19.7996 15032
19.8196 14911
19.8396 15388
19.8596 15226
19.8796 15804
19.8996 15307
19.9196 15151
19.9396 14956
19.9596 15095
19.9796 15290
19.9996 15652
&
@target G2.S0
@type xy
1 0.471116
2 0.44204
3 0.448581
4 0.458421
5 0.882638
6 0.821903
7 0.44872
8 0.44713
9 0.465322
10 0.452466
11 0.461817
12 0.463384
13 0.515388
14 0.877653
15 1.15031
16 0.970708
17 0.675537
18 0.923986
19 0.830511
20 1.09574
21 0.828946
22 0.639492
23 0.608831
24 0.899041
25 0.568199
26 0.46984
27 0.435918
28 0.451248
29 0.495378
30 0.446347
31 0.603345
32 0.453734
33 0.487494
34 0.443199
35 0.502718
36 0.448693
37 0.468348
38 0.466503
39 0.824712
40 1.07761
41 1.34303
42 1.01515
43 1.29008
44 1.00614
45 1.16907
46 0.874157
47 0.888045
48 0.887989
49 1.00071
50 0.599062
51 0.657267
52 0.4441
53 0.43477
54 0.436606
55 0.435833
56 0.437121
57 0.437436
58 0.440738
59 0.455247
60 0.440483
61 0.745838
62 0.62414
63 0.677053
64 0.695035
65 1.10467
66 1.31516
67 1.38428
68 1.17296
69 0.944378
70 0.981402
71 0.684343
72 0.734047
73 0.467653
74 0.698677
75 0.761068
76 0.601457
77 0.498748
78 0.450583
&
@target G2.S1
@type xy
1 0.459783
2 0.4398
3 0.467386
4 0.435201
5 0.781185
6 0.484639
7 0.465966
8 0.446794
9 0.470266
10 0.440739
11 0.460135
12 0.470106
13 0.515242
14 0.806551
15 1.05581
16 0.993101
17 0.764673
18 0.726465
19 0.510368
20 0.742563
21 0.816532
22 0.53577
23 0.450416
24 0.74783
25 0.514855
26 0.458094
27 0.434195
28 0.444354
29 0.697657
30 0.440511
31 0.847983
32 0.432753
33 0.746006
34 0.446542
35 0.498196
36 0.453486
37 0.455796
38 0.491325
39 0.805931
40 1.14296
41 1.26902
42 1.00585
43 1.25349
44 1.0121
45 1.0233
46 0.927159
47 1.04868
48 0.887779
49 0.921493
50 0.613025
51 0.69491
52 0.449138
53 0.443706
54 0.449528
55 0.519181
56 0.461546
57 0.718157
58 0.885749
59 0.865231
60 0.474368
61 0.59165
62 0.475184
63 0.659811
64 1.00827
65 1.14806
66 1.4431
67 1.47206
68 1.48096
69 1.3953
70 1.48504
71 1.2455
72 1.34918
73 1.05421
74 1.04562
75 0.942722
76 0.602619
77 0.509362
78 0.44334
&
@target G2.S2
@type xy
1 0.450694
2 0.450805
3 0.499875
4 0.417313
5 0.824166
6 0.871665
7 0.787052
8 0.441475
9 0.458639
10 0.452244
11 0.5001
12 0.69009
13 1.03103
14 1.30657
15 1.64731
16 1.56002
17 1.40087
18 1.59832
19 1.08478
20 1.46295
21 1.29667
22 1.05861
23 0.768602
24 1.23884
25 0.882199
26 1.06737
27 0.434195
28 0.44752
29 0.767137
30 0.416293
31 0.683319
32 0.456427
33 0.533245
34 0.442408
35 0.456317
36 0.450721
37 0.492392
38 0.860581
39 1.16198
40 1.44846
41 1.77885
42 1.37722
43 1.72306
44 1.33114
45 1.48816
46 1.00273
47 1.17403
48 0.998824
49 1.15623
50 0.932685
51 1.16267
52 1.00818
53 0.444635
54 0.445252
55 0.514806
56 0.40463
57 0.476603
58 0.467921
59 0.473946
60 0.442352
61 0.45522
62 0.450055
63 0.731266
64 0.818413
65 1.21253
66 1.54894
67 1.69067
68 1.47779
69 1.21493
70 1.3437
71 0.922334
72 1.22821
73 1.0115
74 1.18112
75 1.16308
76 0.833487
77 1.05899
78 0.783917
&
@target G2.S3
@type xy
1 0.432926
2 0.437064
3 0.399562
4 0.410457
5 0.466825
6 0.449499
7 0.452714
8 0.440114
9 0.588324
10 0.462385
11 0.463196
12 0.44207
13 0.465215
14 0.464489
15 0.645155
16 0.726945
17 0.60768
18 0.439318
19 0.454009
20 0.440738
21 0.446234
22 0.448414
23 0.447046
24 0.451497
25 0.447576
26 0.524046
27 0.456426
28 0.467867
29 0.529646
30 0.467867
31 0.725207
32 0.442408
33 0.653318
34 0.443761
35 0.493381
36 0.435259
37 0.448163
38 0.50314
39 0.446234
40 0.459293
41 0.730856
42 0.620484
43 0.904682
44 0.806799
45 0.702442
46 0.825803
47 0.682569
48 0.65521
49 0.772884
50 0.458204
51 0.510416
52 0.482339
53 0.45467
54 0.468695
55 0.398998
56 0.43983
57 0.743808
58 0.450832
59 0.45445
60 0.45
61 0.451166
62 0.441899
63 0.438435
64 0.445702
65 0.445954
66 0.446626
67 0.452383
68 0.447493
69 0.463304
70 0.474711
71 0.457438
72 0.438207
73 0.44105
74 0.487904
75 0.422907
76 0.440625
77 0.431799
78 0.464893
&
