# Supplementary material for: Data showing the lipid conformations and membrane binding behaviors of beta-amyloid fibrils in phase-separated cholesterol-enriched lipid domains with and without glycolipid and oxidized cholesterol from coarse-grained molecular dynamics simulations
Source: Data Brief. 2020 Apr 19;30:105496. doi: 10.1016/j.dib.2020.105496 (PMC7186522; doi:10.1016/j.dib.2020.105496)
Supplement: Supplementary file 1 [file mmc1.zip › Supplementary-Data/S17-21/Figure-S21/Figure-S21B-3GM-ABC-2.agr]

# Grace project file
#
@version 50125
@page size 792, 612
@page scroll 5%
@page inout 5%
@link page off
@map font 0 to "Times-Roman", "Times-Roman"
@map font 1 to "Times-Italic", "Times-Italic"
@map font 2 to "Times-Bold", "Times-Bold"
@map font 3 to "Times-BoldItalic", "Times-BoldItalic"
@map font 4 to "Helvetica", "Helvetica"
@map font 5 to "Helvetica-Oblique", "Helvetica-Oblique"
@map font 6 to "Helvetica-Bold", "Helvetica-Bold"
@map font 7 to "Helvetica-BoldOblique", "Helvetica-BoldOblique"
@map font 8 to "Courier", "Courier"
@map font 9 to "Courier-Oblique", "Courier-Oblique"
@map font 10 to "Courier-Bold", "Courier-Bold"
@map font 11 to "Courier-BoldOblique", "Courier-BoldOblique"
@map font 12 to "Symbol", "Symbol"
@map font 13 to "ZapfDingbats", "ZapfDingbats"
@map color 0 to (255, 255, 255), "white"
@map color 1 to (0, 0, 0), "black"
@map color 2 to (255, 0, 0), "red"
@map color 3 to (0, 255, 0), "green"
@map color 4 to (0, 0, 255), "blue"
@map color 5 to (255, 255, 0), "yellow"
@map color 6 to (188, 143, 143), "brown"
@map color 7 to (220, 220, 220), "grey"
@map color 8 to (148, 0, 211), "violet"
@map color 9 to (0, 255, 255), "cyan"
@map color 10 to (255, 0, 255), "magenta"
@map color 11 to (255, 165, 0), "orange"
@map color 12 to (114, 33, 188), "indigo"
@map color 13 to (103, 7, 72), "maroon"
@map color 14 to (64, 224, 208), "turquoise"
@map color 15 to (0, 139, 0), "green4"
@reference date 0
@date wrap off
@date wrap year 1950
@default linewidth 1.0
@default linestyle 1
@default color 1
@default pattern 1
@default font 0
@default char size 1.000000
@default symbol size 1.000000
@default sformat "%.8g"
@background color 0
@page background fill on
@timestamp off
@timestamp 0.03, 0.03
@timestamp color 1
@timestamp rot 0
@timestamp font 0
@timestamp char size 1.000000
@timestamp def "Tue Dec 12 14:47:10 2017"
@r0 off
@link r0 to g0
@r0 type above
@r0 linestyle 1
@r0 linewidth 1.0
@r0 color 1
@r0 line 0, 0, 0, 0
@r1 off
@link r1 to g0
@r1 type above
@r1 linestyle 1
@r1 linewidth 1.0
@r1 color 1
@r1 line 0, 0, 0, 0
@r2 off
@link r2 to g0
@r2 type above
@r2 linestyle 1
@r2 linewidth 1.0
@r2 color 1
@r2 line 0, 0, 0, 0
@r3 off
@link r3 to g0
@r3 type above
@r3 linestyle 1
@r3 linewidth 1.0
@r3 color 1
@r3 line 0, 0, 0, 0
@r4 off
@link r4 to g0
@r4 type above
@r4 linestyle 1
@r4 linewidth 1.0
@r4 color 1
@r4 line 0, 0, 0, 0
@g0 on
@g0 hidden false
@g0 type XY
@g0 stacked false
@g0 bar hgap 0.000000
@g0 fixedpoint off
@g0 fixedpoint type 0
@g0 fixedpoint xy 0.000000, 0.000000
@g0 fixedpoint format general general
@g0 fixedpoint prec 6, 6
@with g0
@    world 0, 0, 20, 6
@    stack world 0, 0, 0, 0
@    znorm 1
@    view 0.100000, 0.720000, 0.800000, 0.950000
@    title ""
@    title font 0
@    title size 1.500000
@    title color 1
@    subtitle ""
@    subtitle font 0
@    subtitle size 1.000000
@    subtitle color 1
@    xaxes scale Normal
@    yaxes scale Normal
@    xaxes invert off
@    yaxes invert off
@    xaxis  on
@    xaxis  type zero false
@    xaxis  offset 0.000000 , 0.000000
@    xaxis  bar on
@    xaxis  bar color 1
@    xaxis  bar linestyle 1
@    xaxis  bar linewidth 1.0
@    xaxis  label "Time (\xm\0s)"
@    xaxis  label layout para
@    xaxis  label place auto
@    xaxis  label char size 0.900000
@    xaxis  label font 0
@    xaxis  label color 1
@    xaxis  label place normal
@    xaxis  tick on
@    xaxis  tick major 5
@    xaxis  tick minor ticks 4
@    xaxis  tick default 6
@    xaxis  tick place rounded true
@    xaxis  tick in
@    xaxis  tick major size 1.000000
@    xaxis  tick major color 1
@    xaxis  tick major linewidth 1.0
@    xaxis  tick major linestyle 1
@    xaxis  tick major grid off
@    xaxis  tick minor color 1
@    xaxis  tick minor linewidth 1.0
@    xaxis  tick minor linestyle 1
@    xaxis  tick minor grid off
@    xaxis  tick minor size 0.500000
@    xaxis  ticklabel on
@    xaxis  ticklabel format general
@    xaxis  ticklabel prec 5
@    xaxis  ticklabel formula ""
@    xaxis  ticklabel append ""
@    xaxis  ticklabel prepend ""
@    xaxis  ticklabel angle 0
@    xaxis  ticklabel skip 0
@    xaxis  ticklabel stagger 0
@    xaxis  ticklabel place normal
@    xaxis  ticklabel offset auto
@    xaxis  ticklabel offset 0.000000 , 0.010000
@    xaxis  ticklabel start type auto
@    xaxis  ticklabel start 0.000000
@    xaxis  ticklabel stop type auto
@    xaxis  ticklabel stop 0.000000
@    xaxis  ticklabel char size 0.800000
@    xaxis  ticklabel font 0
@    xaxis  ticklabel color 1
@    xaxis  tick place both
@    xaxis  tick spec type none
@    yaxis  on
@    yaxis  type zero false
@    yaxis  offset 0.000000 , 0.000000
@    yaxis  bar on
@    yaxis  bar color 1
@    yaxis  bar linestyle 1
@    yaxis  bar linewidth 1.0
@    yaxis  label "Minimum  Distance (nm)"
@    yaxis  label layout para
@    yaxis  label place auto
@    yaxis  label char size 0.900000
@    yaxis  label font 0
@    yaxis  label color 1
@    yaxis  label place normal
@    yaxis  tick on
@    yaxis  tick major 1
@    yaxis  tick minor ticks 1
@    yaxis  tick default 6
@    yaxis  tick place rounded true
@    yaxis  tick in
@    yaxis  tick major size 1.000000
@    yaxis  tick major color 1
@    yaxis  tick major linewidth 1.0
@    yaxis  tick major linestyle 1
@    yaxis  tick major grid off
@    yaxis  tick minor color 1
@    yaxis  tick minor linewidth 1.0
@    yaxis  tick minor linestyle 1
@    yaxis  tick minor grid off
@    yaxis  tick minor size 0.500000
@    yaxis  ticklabel on
@    yaxis  ticklabel format general
@    yaxis  ticklabel prec 5
@    yaxis  ticklabel formula ""
@    yaxis  ticklabel append ""
@    yaxis  ticklabel prepend ""
@    yaxis  ticklabel angle 0
@    yaxis  ticklabel skip 0
@    yaxis  ticklabel stagger 0
@    yaxis  ticklabel place normal
@    yaxis  ticklabel offset auto
@    yaxis  ticklabel offset 0.000000 , 0.010000
@    yaxis  ticklabel start type auto
@    yaxis  ticklabel start 0.000000
@    yaxis  ticklabel stop type auto
@    yaxis  ticklabel stop 0.000000
@    yaxis  ticklabel char size 0.800000
@    yaxis  ticklabel font 0
@    yaxis  ticklabel color 1
@    yaxis  tick place both
@    yaxis  tick spec type none
@    altxaxis  off
@    altyaxis  off
@    legend on
@    legend loctype view
@    legend 0.82, 0.93
@    legend box color 1
@    legend box pattern 0
@    legend box linewidth 1.0
@    legend box linestyle 0
@    legend box fill color 0
@    legend box fill pattern 0
@    legend font 0
@    legend char size 1.000000
@    legend color 1
@    legend length 2
@    legend vgap 1
@    legend hgap 1
@    legend invert false
@    frame type 0
@    frame linestyle 1
@    frame linewidth 1.0
@    frame color 1
@    frame pattern 1
@    frame background color 0
@    frame background pattern 0
@    s0 hidden false
@    s0 type xy
@    s0 symbol 0
@    s0 symbol size 1.000000
@    s0 symbol color 3
@    s0 symbol pattern 1
@    s0 symbol fill color 3
@    s0 symbol fill pattern 0
@    s0 symbol linewidth 1.0
@    s0 symbol linestyle 1
@    s0 symbol char 65
@    s0 symbol char font 0
@    s0 symbol skip 0
@    s0 line type 1
@    s0 line linestyle 1
@    s0 line linewidth 1.0
@    s0 line color 3
@    s0 line pattern 1
@    s0 baseline type 0
@    s0 baseline off
@    s0 dropline off
@    s0 fill type 0
@    s0 fill rule 0
@    s0 fill color 3
@    s0 fill pattern 1
@    s0 avalue off
@    s0 avalue type 2
@    s0 avalue char size 1.000000
@    s0 avalue font 0
@    s0 avalue color 1
@    s0 avalue rot 0
@    s0 avalue format general
@    s0 avalue prec 3
@    s0 avalue prepend ""
@    s0 avalue append ""
@    s0 avalue offset 0.000000 , 0.000000
@    s0 errorbar on
@    s0 errorbar place both
@    s0 errorbar color 3
@    s0 errorbar pattern 1
@    s0 errorbar size 1.000000
@    s0 errorbar linewidth 1.0
@    s0 errorbar linestyle 1
@    s0 errorbar riser linewidth 1.0
@    s0 errorbar riser linestyle 1
@    s0 errorbar riser clip off
@    s0 errorbar riser clip length 0.100000
@    s0 comment "/Users/KCheng/Desktop/cg_small_water_run/md-run-lonestar/namchi-04-26-2014/g-mind/1md-1.0nm-results/DPP-mind-.xvg"
@    s0 legend  "Protein-DPPC"
@    s1 hidden false
@    s1 type xy
@    s1 symbol 0
@    s1 symbol size 1.000000
@    s1 symbol color 11
@    s1 symbol pattern 1
@    s1 symbol fill color 11
@    s1 symbol fill pattern 0
@    s1 symbol linewidth 1.0
@    s1 symbol linestyle 1
@    s1 symbol char 65
@    s1 symbol char font 0
@    s1 symbol skip 0
@    s1 line type 1
@    s1 line linestyle 1
@    s1 line linewidth 1.0
@    s1 line color 11
@    s1 line pattern 1
@    s1 baseline type 0
@    s1 baseline off
@    s1 dropline off
@    s1 fill type 0
@    s1 fill rule 0
@    s1 fill color 11
@    s1 fill pattern 1
@    s1 avalue off
@    s1 avalue type 2
@    s1 avalue char size 1.000000
@    s1 avalue font 0
@    s1 avalue color 1
@    s1 avalue rot 0
@    s1 avalue format general
@    s1 avalue prec 3
@    s1 avalue prepend ""
@    s1 avalue append ""
@    s1 avalue offset 0.000000 , 0.000000
@    s1 errorbar on
@    s1 errorbar place both
@    s1 errorbar color 11
@    s1 errorbar pattern 1
@    s1 errorbar size 1.000000
@    s1 errorbar linewidth 1.0
@    s1 errorbar linestyle 1
@    s1 errorbar riser linewidth 1.0
@    s1 errorbar riser linestyle 1
@    s1 errorbar riser clip off
@    s1 errorbar riser clip length 0.100000
@    s1 comment "/Users/KCheng/Desktop/cg_small_water_run/md-run-lonestar/namchi-04-26-2014/g-mind/1md-1.0nm-results/DUP-mind-.xvg"
@    s1 legend  "Protein-DUPC"
@    s2 hidden false
@    s2 type xy
@    s2 symbol 0
@    s2 symbol size 1.000000
@    s2 symbol color 1
@    s2 symbol pattern 1
@    s2 symbol fill color 1
@    s2 symbol fill pattern 0
@    s2 symbol linewidth 1.0
@    s2 symbol linestyle 1
@    s2 symbol char 65
@    s2 symbol char font 0
@    s2 symbol skip 0
@    s2 line type 1
@    s2 line linestyle 1
@    s2 line linewidth 1.0
@    s2 line color 1
@    s2 line pattern 1
@    s2 baseline type 0
@    s2 baseline off
@    s2 dropline off
@    s2 fill type 0
@    s2 fill rule 0
@    s2 fill color 1
@    s2 fill pattern 1
@    s2 avalue off
@    s2 avalue type 2
@    s2 avalue char size 1.000000
@    s2 avalue font 0
@    s2 avalue color 1
@    s2 avalue rot 0
@    s2 avalue format general
@    s2 avalue prec 3
@    s2 avalue prepend ""
@    s2 avalue append ""
@    s2 avalue offset 0.000000 , 0.000000
@    s2 errorbar on
@    s2 errorbar place both
@    s2 errorbar color 1
@    s2 errorbar pattern 1
@    s2 errorbar size 1.000000
@    s2 errorbar linewidth 1.0
@    s2 errorbar linestyle 1
@    s2 errorbar riser linewidth 1.0
@    s2 errorbar riser linestyle 1
@    s2 errorbar riser clip off
@    s2 errorbar riser clip length 0.100000
@    s2 comment "/Users/KCheng/Desktop/cg_small_water_run/md-run-lonestar/namchi-04-26-2014/g-mind/1md-1.0nm-results/CHO-mind-.xvg"
@    s2 legend  "Protein-CHOL"
@    s3 hidden false
@    s3 type xy
@    s3 symbol 0
@    s3 symbol size 1.000000
@    s3 symbol color 4
@    s3 symbol pattern 1
@    s3 symbol fill color 4
@    s3 symbol fill pattern 0
@    s3 symbol linewidth 1.0
@    s3 symbol linestyle 1
@    s3 symbol char 65
@    s3 symbol char font 0
@    s3 symbol skip 0
@    s3 line type 1
@    s3 line linestyle 1
@    s3 line linewidth 1.0
@    s3 line color 4
@    s3 line pattern 1
@    s3 baseline type 0
@    s3 baseline off
@    s3 dropline off
@    s3 fill type 0
@    s3 fill rule 0
@    s3 fill color 1
@    s3 fill pattern 1
@    s3 avalue off
@    s3 avalue type 2
@    s3 avalue char size 1.000000
@    s3 avalue font 0
@    s3 avalue color 1
@    s3 avalue rot 0
@    s3 avalue format general
@    s3 avalue prec 3
@    s3 avalue prepend ""
@    s3 avalue append ""
@    s3 avalue offset 0.000000 , 0.000000
@    s3 errorbar on
@    s3 errorbar place both
@    s3 errorbar color 4
@    s3 errorbar pattern 1
@    s3 errorbar size 1.000000
@    s3 errorbar linewidth 1.0
@    s3 errorbar linestyle 1
@    s3 errorbar riser linewidth 1.0
@    s3 errorbar riser linestyle 1
@    s3 errorbar riser clip off
@    s3 errorbar riser clip length 0.100000
@    s3 comment "/Volumes/Samsung_1TB/analysis-gmx-raft/g-mind-1nm/3GM-AB/GM1-mind-.xvg"
@    s3 legend  ""
@g1 on
@g1 hidden false
@g1 type XY
@g1 stacked false
@g1 bar hgap 0.000000
@g1 fixedpoint off
@g1 fixedpoint type 0
@g1 fixedpoint xy 0.000000, 0.000000
@g1 fixedpoint format general general
@g1 fixedpoint prec 6, 6
@with g1
@    world 0, 0, 20, 20000
@    stack world 0, 0, 0, 0
@    znorm 1
@    view 0.100000, 0.410000, 0.800000, 0.640000
@    title ""
@    title font 0
@    title size 1.500000
@    title color 1
@    subtitle ""
@    subtitle font 0
@    subtitle size 1.000000
@    subtitle color 1
@    xaxes scale Normal
@    yaxes scale Normal
@    xaxes invert off
@    yaxes invert off
@    xaxis  on
@    xaxis  type zero false
@    xaxis  offset 0.000000 , 0.000000
@    xaxis  bar on
@    xaxis  bar color 1
@    xaxis  bar linestyle 1
@    xaxis  bar linewidth 1.0
@    xaxis  label "Time (\xm\0s)"
@    xaxis  label layout para
@    xaxis  label place auto
@    xaxis  label char size 0.900000
@    xaxis  label font 0
@    xaxis  label color 1
@    xaxis  label place normal
@    xaxis  tick on
@    xaxis  tick major 5
@    xaxis  tick minor ticks 4
@    xaxis  tick default 6
@    xaxis  tick place rounded true
@    xaxis  tick in
@    xaxis  tick major size 1.000000
@    xaxis  tick major color 1
@    xaxis  tick major linewidth 1.0
@    xaxis  tick major linestyle 1
@    xaxis  tick major grid off
@    xaxis  tick minor color 1
@    xaxis  tick minor linewidth 1.0
@    xaxis  tick minor linestyle 1
@    xaxis  tick minor grid off
@    xaxis  tick minor size 0.500000
@    xaxis  ticklabel on
@    xaxis  ticklabel format general
@    xaxis  ticklabel prec 5
@    xaxis  ticklabel formula ""
@    xaxis  ticklabel append ""
@    xaxis  ticklabel prepend ""
@    xaxis  ticklabel angle 0
@    xaxis  ticklabel skip 0
@    xaxis  ticklabel stagger 0
@    xaxis  ticklabel place normal
@    xaxis  ticklabel offset auto
@    xaxis  ticklabel offset 0.000000 , 0.010000
@    xaxis  ticklabel start type auto
@    xaxis  ticklabel start 0.000000
@    xaxis  ticklabel stop type auto
@    xaxis  ticklabel stop 0.000000
@    xaxis  ticklabel char size 0.800000
@    xaxis  ticklabel font 0
@    xaxis  ticklabel color 1
@    xaxis  tick place both
@    xaxis  tick spec type none
@    yaxis  on
@    yaxis  type zero false
@    yaxis  offset 0.000000 , 0.000000
@    yaxis  bar on
@    yaxis  bar color 1
@    yaxis  bar linestyle 1
@    yaxis  bar linewidth 1.0
@    yaxis  label "Number of Contacts (< 2 nm)"
@    yaxis  label layout para
@    yaxis  label place auto
@    yaxis  label char size 0.900000
@    yaxis  label font 0
@    yaxis  label color 1
@    yaxis  label place normal
@    yaxis  tick on
@    yaxis  tick major 5000
@    yaxis  tick minor ticks 1
@    yaxis  tick default 6
@    yaxis  tick place rounded true
@    yaxis  tick in
@    yaxis  tick major size 1.000000
@    yaxis  tick major color 1
@    yaxis  tick major linewidth 1.0
@    yaxis  tick major linestyle 1
@    yaxis  tick major grid off
@    yaxis  tick minor color 1
@    yaxis  tick minor linewidth 1.0
@    yaxis  tick minor linestyle 1
@    yaxis  tick minor grid off
@    yaxis  tick minor size 0.500000
@    yaxis  ticklabel on
@    yaxis  ticklabel format general
@    yaxis  ticklabel prec 5
@    yaxis  ticklabel formula ""
@    yaxis  ticklabel append ""
@    yaxis  ticklabel prepend ""
@    yaxis  ticklabel angle 0
@    yaxis  ticklabel skip 0
@    yaxis  ticklabel stagger 0
@    yaxis  ticklabel place normal
@    yaxis  ticklabel offset auto
@    yaxis  ticklabel offset 0.000000 , 0.010000
@    yaxis  ticklabel start type auto
@    yaxis  ticklabel start 0.000000
@    yaxis  ticklabel stop type auto
@    yaxis  ticklabel stop 0.000000
@    yaxis  ticklabel char size 0.800000
@    yaxis  ticklabel font 0
@    yaxis  ticklabel color 1
@    yaxis  tick place both
@    yaxis  tick spec type none
@    altxaxis  off
@    altyaxis  off
@    legend on
@    legend loctype view
@    legend 0.78, 0.8
@    legend box color 1
@    legend box pattern 1
@    legend box linewidth 1.0
@    legend box linestyle 1
@    legend box fill color 0
@    legend box fill pattern 1
@    legend font 0
@    legend char size 1.000000
@    legend color 1
@    legend length 2
@    legend vgap 1
@    legend hgap 1
@    legend invert false
@    frame type 0
@    frame linestyle 1
@    frame linewidth 1.0
@    frame color 1
@    frame pattern 1
@    frame background color 0
@    frame background pattern 0
@    s0 hidden false
@    s0 type xy
@    s0 symbol 0
@    s0 symbol size 1.000000
@    s0 symbol color 3
@    s0 symbol pattern 1
@    s0 symbol fill color 3
@    s0 symbol fill pattern 0
@    s0 symbol linewidth 1.0
@    s0 symbol linestyle 1
@    s0 symbol char 65
@    s0 symbol char font 0
@    s0 symbol skip 0
@    s0 line type 1
@    s0 line linestyle 1
@    s0 line linewidth 1.0
@    s0 line color 3
@    s0 line pattern 1
@    s0 baseline type 0
@    s0 baseline off
@    s0 dropline off
@    s0 fill type 0
@    s0 fill rule 0
@    s0 fill color 1
@    s0 fill pattern 1
@    s0 avalue off
@    s0 avalue type 2
@    s0 avalue char size 1.000000
@    s0 avalue font 0
@    s0 avalue color 1
@    s0 avalue rot 0
@    s0 avalue format general
@    s0 avalue prec 3
@    s0 avalue prepend ""
@    s0 avalue append ""
@    s0 avalue offset 0.000000 , 0.000000
@    s0 errorbar on
@    s0 errorbar place both
@    s0 errorbar color 3
@    s0 errorbar pattern 1
@    s0 errorbar size 1.000000
@    s0 errorbar linewidth 1.0
@    s0 errorbar linestyle 1
@    s0 errorbar riser linewidth 1.0
@    s0 errorbar riser linestyle 1
@    s0 errorbar riser clip off
@    s0 errorbar riser clip length 0.100000
@    s0 comment "/Users/KCheng/Desktop/cg_small_water_run/md-run-lonestar/namchi-04-26-2014/g-mind/1md-1.0nm-results/DPP-numcont-.xvg"
@    s0 legend  ""
@    s1 hidden false
@    s1 type xy
@    s1 symbol 0
@    s1 symbol size 1.000000
@    s1 symbol color 11
@    s1 symbol pattern 1
@    s1 symbol fill color 11
@    s1 symbol fill pattern 0
@    s1 symbol linewidth 1.0
@    s1 symbol linestyle 1
@    s1 symbol char 65
@    s1 symbol char font 0
@    s1 symbol skip 0
@    s1 line type 1
@    s1 line linestyle 1
@    s1 line linewidth 1.0
@    s1 line color 11
@    s1 line pattern 1
@    s1 baseline type 0
@    s1 baseline off
@    s1 dropline off
@    s1 fill type 0
@    s1 fill rule 0
@    s1 fill color 1
@    s1 fill pattern 1
@    s1 avalue off
@    s1 avalue type 2
@    s1 avalue char size 1.000000
@    s1 avalue font 0
@    s1 avalue color 1
@    s1 avalue rot 0
@    s1 avalue format general
@    s1 avalue prec 3
@    s1 avalue prepend ""
@    s1 avalue append ""
@    s1 avalue offset 0.000000 , 0.000000
@    s1 errorbar on
@    s1 errorbar place both
@    s1 errorbar color 11
@    s1 errorbar pattern 1
@    s1 errorbar size 1.000000
@    s1 errorbar linewidth 1.0
@    s1 errorbar linestyle 1
@    s1 errorbar riser linewidth 1.0
@    s1 errorbar riser linestyle 1
@    s1 errorbar riser clip off
@    s1 errorbar riser clip length 0.100000
@    s1 comment "/Users/KCheng/Desktop/cg_small_water_run/md-run-lonestar/namchi-04-26-2014/g-mind/1md-1.0nm-results/DUP-numcont-.xvg"
@    s1 legend  ""
@    s2 hidden false
@    s2 type xy
@    s2 symbol 0
@    s2 symbol size 1.000000
@    s2 symbol color 1
@    s2 symbol pattern 1
@    s2 symbol fill color 1
@    s2 symbol fill pattern 0
@    s2 symbol linewidth 1.0
@    s2 symbol linestyle 1
@    s2 symbol char 65
@    s2 symbol char font 0
@    s2 symbol skip 0
@    s2 line type 1
@    s2 line linestyle 1
@    s2 line linewidth 1.0
@    s2 line color 1
@    s2 line pattern 1
@    s2 baseline type 0
@    s2 baseline off
@    s2 dropline off
@    s2 fill type 0
@    s2 fill rule 0
@    s2 fill color 1
@    s2 fill pattern 1
@    s2 avalue off
@    s2 avalue type 2
@    s2 avalue char size 1.000000
@    s2 avalue font 0
@    s2 avalue color 1
@    s2 avalue rot 0
@    s2 avalue format general
@    s2 avalue prec 3
@    s2 avalue prepend ""
@    s2 avalue append ""
@    s2 avalue offset 0.000000 , 0.000000
@    s2 errorbar on
@    s2 errorbar place both
@    s2 errorbar color 1
@    s2 errorbar pattern 1
@    s2 errorbar size 1.000000
@    s2 errorbar linewidth 1.0
@    s2 errorbar linestyle 1
@    s2 errorbar riser linewidth 1.0
@    s2 errorbar riser linestyle 1
@    s2 errorbar riser clip off
@    s2 errorbar riser clip length 0.100000
@    s2 comment "/Users/KCheng/Desktop/cg_small_water_run/md-run-lonestar/namchi-04-26-2014/g-mind/1md-1.0nm-results/CHO-numcont-.xvg"
@    s2 legend  ""
@    s3 hidden false
@    s3 type xy
@    s3 symbol 0
@    s3 symbol size 1.000000
@    s3 symbol color 4
@    s3 symbol pattern 1
@    s3 symbol fill color 4
@    s3 symbol fill pattern 0
@    s3 symbol linewidth 1.0
@    s3 symbol linestyle 1
@    s3 symbol char 65
@    s3 symbol char font 0
@    s3 symbol skip 0
@    s3 line type 1
@    s3 line linestyle 1
@    s3 line linewidth 1.0
@    s3 line color 4
@    s3 line pattern 1
@    s3 baseline type 0
@    s3 baseline off
@    s3 dropline off
@    s3 fill type 0
@    s3 fill rule 0
@    s3 fill color 1
@    s3 fill pattern 1
@    s3 avalue off
@    s3 avalue type 2
@    s3 avalue char size 1.000000
@    s3 avalue font 0
@    s3 avalue color 1
@    s3 avalue rot 0
@    s3 avalue format general
@    s3 avalue prec 3
@    s3 avalue prepend ""
@    s3 avalue append ""
@    s3 avalue offset 0.000000 , 0.000000
@    s3 errorbar on
@    s3 errorbar place both
@    s3 errorbar color 4
@    s3 errorbar pattern 1
@    s3 errorbar size 1.000000
@    s3 errorbar linewidth 1.0
@    s3 errorbar linestyle 1
@    s3 errorbar riser linewidth 1.0
@    s3 errorbar riser linestyle 1
@    s3 errorbar riser clip off
@    s3 errorbar riser clip length 0.100000
@    s3 comment "/Volumes/Samsung_1TB/analysis-gmx-raft/g-mind-1nm/3GM-AB/GM1-numcont-.xvg"
@    s3 legend  ""
@g2 on
@g2 hidden false
@g2 type XY
@g2 stacked false
@g2 bar hgap 0.000000
@g2 fixedpoint off
@g2 fixedpoint type 0
@g2 fixedpoint xy 0.000000, 0.000000
@g2 fixedpoint format general general
@g2 fixedpoint prec 6, 6
@with g2
@    world 0, 0, 130, 1
@    stack world 0, 0, 0, 0
@    znorm 1
@    view 0.100000, 0.100000, 0.800000, 0.330000
@    title ""
@    title font 0
@    title size 1.500000
@    title color 1
@    subtitle ""
@    subtitle font 0
@    subtitle size 1.000000
@    subtitle color 1
@    xaxes scale Normal
@    yaxes scale Normal
@    xaxes invert off
@    yaxes invert off
@    xaxis  on
@    xaxis  type zero false
@    xaxis  offset 0.000000 , 0.000000
@    xaxis  bar on
@    xaxis  bar color 1
@    xaxis  bar linestyle 1
@    xaxis  bar linewidth 1.0
@    xaxis  label "Residue (#)"
@    xaxis  label layout para
@    xaxis  label place auto
@    xaxis  label char size 0.900000
@    xaxis  label font 0
@    xaxis  label color 1
@    xaxis  label place normal
@    xaxis  tick on
@    xaxis  tick major 26
@    xaxis  tick minor ticks 1
@    xaxis  tick default 6
@    xaxis  tick place rounded true
@    xaxis  tick in
@    xaxis  tick major size 1.000000
@    xaxis  tick major color 1
@    xaxis  tick major linewidth 1.0
@    xaxis  tick major linestyle 1
@    xaxis  tick major grid off
@    xaxis  tick minor color 1
@    xaxis  tick minor linewidth 1.0
@    xaxis  tick minor linestyle 1
@    xaxis  tick minor grid off
@    xaxis  tick minor size 0.500000
@    xaxis  ticklabel on
@    xaxis  ticklabel format general
@    xaxis  ticklabel prec 5
@    xaxis  ticklabel formula ""
@    xaxis  ticklabel append ""
@    xaxis  ticklabel prepend ""
@    xaxis  ticklabel angle 0
@    xaxis  ticklabel skip 0
@    xaxis  ticklabel stagger 0
@    xaxis  ticklabel place normal
@    xaxis  ticklabel offset auto
@    xaxis  ticklabel offset 0.000000 , 0.010000
@    xaxis  ticklabel start type auto
@    xaxis  ticklabel start 0.000000
@    xaxis  ticklabel stop type auto
@    xaxis  ticklabel stop 0.000000
@    xaxis  ticklabel char size 0.800000
@    xaxis  ticklabel font 0
@    xaxis  ticklabel color 1
@    xaxis  tick place both
@    xaxis  tick spec type none
@    yaxis  on
@    yaxis  type zero false
@    yaxis  offset 0.000000 , 0.000000
@    yaxis  bar on
@    yaxis  bar color 1
@    yaxis  bar linestyle 1
@    yaxis  bar linewidth 1.0
@    yaxis  label "Minimum Distance (nm)"
@    yaxis  label layout para
@    yaxis  label place auto
@    yaxis  label char size 0.900000
@    yaxis  label font 0
@    yaxis  label color 1
@    yaxis  label place normal
@    yaxis  tick on
@    yaxis  tick major 0.2
@    yaxis  tick minor ticks 1
@    yaxis  tick default 6
@    yaxis  tick place rounded true
@    yaxis  tick in
@    yaxis  tick major size 1.000000
@    yaxis  tick major color 1
@    yaxis  tick major linewidth 1.0
@    yaxis  tick major linestyle 1
@    yaxis  tick major grid off
@    yaxis  tick minor color 1
@    yaxis  tick minor linewidth 1.0
@    yaxis  tick minor linestyle 1
@    yaxis  tick minor grid off
@    yaxis  tick minor size 0.500000
@    yaxis  ticklabel on
@    yaxis  ticklabel format general
@    yaxis  ticklabel prec 5
@    yaxis  ticklabel formula ""
@    yaxis  ticklabel append ""
@    yaxis  ticklabel prepend ""
@    yaxis  ticklabel angle 0
@    yaxis  ticklabel skip 0
@    yaxis  ticklabel stagger 0
@    yaxis  ticklabel place normal
@    yaxis  ticklabel offset auto
@    yaxis  ticklabel offset 0.000000 , 0.010000
@    yaxis  ticklabel start type auto
@    yaxis  ticklabel start 0.000000
@    yaxis  ticklabel stop type auto
@    yaxis  ticklabel stop 0.000000
@    yaxis  ticklabel char size 0.800000
@    yaxis  ticklabel font 0
@    yaxis  ticklabel color 1
@    yaxis  tick place both
@    yaxis  tick spec type none
@    altxaxis  off
@    altyaxis  off
@    legend on
@    legend loctype view
@    legend 0.78, 0.8
@    legend box color 1
@    legend box pattern 1
@    legend box linewidth 1.0
@    legend box linestyle 1
@    legend box fill color 0
@    legend box fill pattern 1
@    legend font 0
@    legend char size 1.000000
@    legend color 1
@    legend length 2
@    legend vgap 1
@    legend hgap 1
@    legend invert false
@    frame type 0
@    frame linestyle 1
@    frame linewidth 1.0
@    frame color 1
@    frame pattern 1
@    frame background color 0
@    frame background pattern 0
@    s0 hidden false
@    s0 type xy
@    s0 symbol 0
@    s0 symbol size 1.000000
@    s0 symbol color 3
@    s0 symbol pattern 1
@    s0 symbol fill color 3
@    s0 symbol fill pattern 0
@    s0 symbol linewidth 1.0
@    s0 symbol linestyle 1
@    s0 symbol char 65
@    s0 symbol char font 0
@    s0 symbol skip 0
@    s0 line type 1
@    s0 line linestyle 1
@    s0 line linewidth 1.0
@    s0 line color 3
@    s0 line pattern 1
@    s0 baseline type 0
@    s0 baseline off
@    s0 dropline off
@    s0 fill type 0
@    s0 fill rule 0
@    s0 fill color 1
@    s0 fill pattern 1
@    s0 avalue off
@    s0 avalue type 2
@    s0 avalue char size 1.000000
@    s0 avalue font 0
@    s0 avalue color 1
@    s0 avalue rot 0
@    s0 avalue format general
@    s0 avalue prec 3
@    s0 avalue prepend ""
@    s0 avalue append ""
@    s0 avalue offset 0.000000 , 0.000000
@    s0 errorbar on
@    s0 errorbar place both
@    s0 errorbar color 3
@    s0 errorbar pattern 1
@    s0 errorbar size 1.000000
@    s0 errorbar linewidth 1.0
@    s0 errorbar linestyle 1
@    s0 errorbar riser linewidth 1.0
@    s0 errorbar riser linestyle 1
@    s0 errorbar riser clip off
@    s0 errorbar riser clip length 0.100000
@    s0 comment "/Users/KCheng/Desktop/cg_small_water_run/md-run-lonestar/namchi-04-26-2014/g-mind/1md-1.0nm-results/DPP-res-.xvg"
@    s0 legend  ""
@    s1 hidden false
@    s1 type xy
@    s1 symbol 0
@    s1 symbol size 1.000000
@    s1 symbol color 11
@    s1 symbol pattern 1
@    s1 symbol fill color 11
@    s1 symbol fill pattern 0
@    s1 symbol linewidth 1.0
@    s1 symbol linestyle 1
@    s1 symbol char 65
@    s1 symbol char font 0
@    s1 symbol skip 0
@    s1 line type 1
@    s1 line linestyle 1
@    s1 line linewidth 1.0
@    s1 line color 11
@    s1 line pattern 1
@    s1 baseline type 0
@    s1 baseline off
@    s1 dropline off
@    s1 fill type 0
@    s1 fill rule 0
@    s1 fill color 1
@    s1 fill pattern 1
@    s1 avalue off
@    s1 avalue type 2
@    s1 avalue char size 1.000000
@    s1 avalue font 0
@    s1 avalue color 1
@    s1 avalue rot 0
@    s1 avalue format general
@    s1 avalue prec 3
@    s1 avalue prepend ""
@    s1 avalue append ""
@    s1 avalue offset 0.000000 , 0.000000
@    s1 errorbar on
@    s1 errorbar place both
@    s1 errorbar color 11
@    s1 errorbar pattern 1
@    s1 errorbar size 1.000000
@    s1 errorbar linewidth 1.0
@    s1 errorbar linestyle 1
@    s1 errorbar riser linewidth 1.0
@    s1 errorbar riser linestyle 1
@    s1 errorbar riser clip off
@    s1 errorbar riser clip length 0.100000
@    s1 comment "/Users/KCheng/Desktop/cg_small_water_run/md-run-lonestar/namchi-04-26-2014/g-mind/1md-1.0nm-results/DUP-res-.xvg"
@    s1 legend  ""
@    s2 hidden false
@    s2 type xy
@    s2 symbol 0
@    s2 symbol size 1.000000
@    s2 symbol color 1
@    s2 symbol pattern 1
@    s2 symbol fill color 1
@    s2 symbol fill pattern 0
@    s2 symbol linewidth 1.0
@    s2 symbol linestyle 1
@    s2 symbol char 65
@    s2 symbol char font 0
@    s2 symbol skip 0
@    s2 line type 1
@    s2 line linestyle 1
@    s2 line linewidth 1.0
@    s2 line color 1
@    s2 line pattern 1
@    s2 baseline type 0
@    s2 baseline off
@    s2 dropline off
@    s2 fill type 0
@    s2 fill rule 0
@    s2 fill color 1
@    s2 fill pattern 1
@    s2 avalue off
@    s2 avalue type 2
@    s2 avalue char size 1.000000
@    s2 avalue font 0
@    s2 avalue color 1
@    s2 avalue rot 0
@    s2 avalue format general
@    s2 avalue prec 3
@    s2 avalue prepend ""
@    s2 avalue append ""
@    s2 avalue offset 0.000000 , 0.000000
@    s2 errorbar on
@    s2 errorbar place both
@    s2 errorbar color 1
@    s2 errorbar pattern 1
@    s2 errorbar size 1.000000
@    s2 errorbar linewidth 1.0
@    s2 errorbar linestyle 1
@    s2 errorbar riser linewidth 1.0
@    s2 errorbar riser linestyle 1
@    s2 errorbar riser clip off
@    s2 errorbar riser clip length 0.100000
@    s2 comment "/Users/KCheng/Desktop/cg_small_water_run/md-run-lonestar/namchi-04-26-2014/g-mind/1md-1.0nm-results/CHO-res-.xvg"
@    s2 legend  ""
@    s3 hidden false
@    s3 type xy
@    s3 symbol 0
@    s3 symbol size 1.000000
@    s3 symbol color 4
@    s3 symbol pattern 1
@    s3 symbol fill color 4
@    s3 symbol fill pattern 0
@    s3 symbol linewidth 1.0
@    s3 symbol linestyle 1
@    s3 symbol char 65
@    s3 symbol char font 0
@    s3 symbol skip 0
@    s3 line type 1
@    s3 line linestyle 1
@    s3 line linewidth 1.0
@    s3 line color 4
@    s3 line pattern 1
@    s3 baseline type 0
@    s3 baseline off
@    s3 dropline off
@    s3 fill type 0
@    s3 fill rule 0
@    s3 fill color 1
@    s3 fill pattern 1
@    s3 avalue off
@    s3 avalue type 2
@    s3 avalue char size 1.000000
@    s3 avalue font 0
@    s3 avalue color 1
@    s3 avalue rot 0
@    s3 avalue format general
@    s3 avalue prec 3
@    s3 avalue prepend ""
@    s3 avalue append ""
@    s3 avalue offset 0.000000 , 0.000000
@    s3 errorbar on
@    s3 errorbar place both
@    s3 errorbar color 4
@    s3 errorbar pattern 1
@    s3 errorbar size 1.000000
@    s3 errorbar linewidth 1.0
@    s3 errorbar linestyle 1
@    s3 errorbar riser linewidth 1.0
@    s3 errorbar riser linestyle 1
@    s3 errorbar riser clip off
@    s3 errorbar riser clip length 0.100000
@    s3 comment "/Volumes/Samsung_1TB/analysis-gmx-raft/g-mind-2nm/3GM-AB/GM1-res-15to20us.xvg"
@    s3 legend  ""
@target G0.S0
@type xy
0 1.381493
0.02 0.9387489
0.04 2.308484
0.06 2.410809
0.08 2.419489
0.1 1.764943
0.12 0.478435
0.14 1.745064
0.16 0.49689
0.18 0.9495918
0.2 0.5106853
0.22 2.451704
0.24 1.403576
0.26 3.145831
0.28 0.4548354
0.3 1.586955
0.32 1.859852
0.34 1.398294
0.36 1.598671
0.38 1.367799
0.4 1.562387
0.42 0.740169
0.44 1.990158
0.46 0.4759723
0.48 0.9325901
0.5 1.136552
0.52 1.662897
0.54 0.724466
0.56 1.156762
0.58 2.134128
0.6 0.7612165
0.62 2.966977
0.64 1.276137
0.66 0.9172786
0.68 2.173741
0.7 1.960593
0.72 1.401883
0.74 1.189569
0.76 1.474559
0.78 1.836416
0.8 2.808883
0.82 0.5108813
0.84 1.740488
0.86 0.8151232
0.88 0.5367028
0.9 1.190389
0.92 1.487321
0.94 0.4764977
0.96 0.4783825
0.98 0.4448873
1 0.470824
1.02 0.4551097
1.04 0.4402832
1.06 0.4602714
1.08 0.4626281
1.1 0.4656181
1.12 0.4504721
1.14 0.4546149
1.16 0.4441004
1.18 0.4467099
1.2 0.4490549
1.22 0.4597281
1.24 0.4549178
1.26 0.4629526
1.28 0.4657788
1.3 0.4683482
1.32 0.4581481
1.34 0.4720429
1.36 0.4483579
1.38 0.4667441
1.4 0.4691478
1.42 0.4792964
1.44 0.4651074
1.46 0.47479
1.48 0.458721
1.5 0.467787
1.52 0.4760784
1.54 0.4682147
1.56 0.4618165
1.58 0.4704782
1.6 0.4744734
1.62 0.4622498
1.64 0.4565908
1.66 0.489413
1.68 0.4838907
1.7 0.4478004
1.72 0.4771534
1.74 0.4690684
1.76 0.4587483
1.78 0.4551927
1.8 0.4515806
1.82 0.4719641
1.84 0.4771004
1.86 0.4585576
1.88 0.4600811
1.9 0.4607873
1.92 0.4624393
1.94 0.4670657
1.96 0.4459825
1.98 0.4508052
2 0.4843813
2.02 0.4476052
2.04 0.4666907
2.06 0.4665837
2.08 0.4524648
2.1 0.4343096
2.12 0.4664223
2.14 0.4844841
2.16 0.4616546
2.18 0.4605978
2.2 0.4613567
2.22 0.4718584
2.24 0.4646772
2.26 0.4495828
2.28 0.4588578
2.3 0.4392605
2.32 0.4705845
2.34 0.4642735
2.36 0.4497219
2.38 0.4594836
2.4 0.4584216
2.42 0.4776244
2.44 0.4717256
2.46 0.4774145
2.48 0.4513863
2.5 0.4573291
2.52 0.4530731
2.54 0.4572465
2.56 0.4538999
2.58 0.4495832
2.6 0.4624123
2.62 0.4443813
2.64 0.4600275
2.66 0.4513868
2.68 0.4659669
2.7 0.4667707
2.72 0.4504162
2.74 0.4707699
2.76 0.4731271
2.78 0.4284274
2.8 0.4659934
2.82 0.4431981
2.84 0.4465988
2.86 0.4820264
2.88 0.4631955
2.9 0.4602713
2.92 0.4687477
2.94 0.4608958
2.96 0.4534593
2.98 0.4505002
3 0.4703986
3.02 0.4513868
3.04 0.4811184
3.06 0.4590206
3.08 0.4716193
3.1 0.4771532
3.12 0.4658321
3.14 0.4559055
3.16 0.4544777
3.18 0.4888251
3.2 0.4587203
3.22 0.4418422
3.24 0.4674131
3.26 0.4620878
3.28 0.4659666
3.3 0.451913
3.32 0.4721758
3.34 0.4651077
3.36 0.4718577
3.38 0.4457014
3.4 0.4452249
3.42 0.4450848
3.44 0.4794266
3.46 0.4547796
3.48 0.458557
3.5 0.4553569
3.52 0.4401705
3.54 0.4558513
3.56 0.4357749
3.58 0.4676268
3.6 0.4574108
3.62 0.4593473
3.64 0.4610044
3.66 0.4682143
3.68 0.465403
3.7 0.4557683
3.72 0.4478838
3.74 0.4605159
3.76 0.4556863
3.78 0.4532112
3.8 0.4527143
3.82 0.4487761
3.84 0.455851
3.86 0.4610854
3.88 0.4574108
3.9 0.4450848
3.92 0.4508322
3.94 0.4629526
3.96 0.4654568
3.98 0.4488043
4 0.4498056
4.02 0.4370638
4.04 0.440511
4.06 0.4371785
4.08 0.4565903
4.1 0.4443818
4.12 0.449694
4.14 0.4390042
4.16 0.4360331
4.18 0.4677069
4.2 0.4587209
4.22 0.453238
4.24 0.450722
4.26 0.4452527
4.28 0.4470183
4.3 0.4541198
4.32 0.4741571
4.34 0.4454485
4.36 0.4614375
4.38 0.4470463
4.4 0.4583123
4.42 0.4400287
4.44 0.4539549
4.46 0.4702124
4.48 0.4635191
4.5 0.4452527
4.52 0.4324935
4.54 0.4476888
4.56 0.4552193
4.58 0.4544775
4.6 0.4533491
4.62 0.4509992
4.64 0.4657252
4.66 0.4524932
4.68 0.4540376
4.7 0.4548626
4.72 0.4596193
4.74 0.4601632
4.76 0.4623844
4.78 0.4572474
4.8 0.4424365
4.82 0.4562068
4.84 0.4438753
4.86 0.4541205
4.88 0.4557685
4.9 0.4541471
4.92 0.450222
4.94 0.4557962
4.96 0.4540924
4.98 0.4366063
5 0.4705582
5.02 0.4340796
5.04 0.4459259
5.06 0.4414183
5.08 0.4508325
5.1 0.454835
5.12 0.4474369
5.14 0.4491659
5.16 0.4454774
5.18 0.4597015
5.2 0.4573289
5.22 0.4528801
5.24 0.4411348
5.26 0.4523828
5.28 0.4570553
5.3 0.4571929
5.32 0.4540369
5.34 0.4438743
5.36 0.4597278
5.38 0.4464579
5.4 0.4595106
5.42 0.4556859
5.44 0.4447758
5.46 0.4688279
5.48 0.4452246
5.5 0.448804
5.52 0.4361189
5.54 0.4448035
5.56 0.4555767
5.58 0.4560974
5.6 0.4648387
5.62 0.4655373
5.64 0.4308422
5.66 0.4559324
5.68 0.4585304
5.7 0.4619791
5.72 0.4794528
5.74 0.4497228
5.76 0.4716991
5.78 0.4522447
5.8 0.4616821
5.82 0.4663959
5.84 0.458421
5.86 0.4529343
5.88 0.4353738
5.9 0.4805205
5.92 0.4707705
5.94 0.4572748
5.96 0.4735241
5.98 0.4620875
6 0.4618169
6.02 0.4419836
6.04 0.4546694
6.06 0.447716
6.08 0.4470175
6.1 0.4618979
6.12 0.4457297
6.14 0.4601356
6.16 0.4533769
6.18 0.4579304
6.2 0.4738667
6.22 0.4596196
6.24 0.4606787
6.26 0.4663423
6.28 0.4533486
6.3 0.465537
6.32 0.4664228
6.34 0.4491379
6.36 0.4474925
6.38 0.4703454
6.4 0.4637621
6.42 0.4662074
6.44 0.4639231
6.46 0.4548073
6.48 0.4481628
6.5 0.4654565
6.52 0.4611393
6.54 0.4570012
6.56 0.4536524
6.58 0.4513589
6.6 0.4734446
6.62 0.469201
6.64 0.4669051
6.66 0.4654569
6.68 0.4741841
6.7 0.4548904
6.72 0.4635197
6.74 0.44379
6.76 0.4658593
6.78 0.4428599
6.8 0.4744995
6.82 0.4739197
6.84 0.4520513
6.86 0.4768648
6.88 0.4413047
6.9 0.445281
6.92 0.4520517
6.94 0.4557142
6.96 0.4573285
6.98 0.4682949
7 0.4628983
7.02 0.4637346
7.04 0.4541752
7.06 0.450999
7.08 0.4534588
7.1 0.4411917
7.12 0.4737616
7.14 0.4758419
7.16 0.4740516
7.18 0.4856437
7.2 0.4648383
7.22 0.4547802
7.24 0.4532934
7.26 0.4290977
7.28 0.4500556
7.3 0.4537897
7.32 0.4709837
7.34 0.4574387
7.36 0.458067
7.38 0.4624116
7.4 0.4631141
7.42 0.4451959
7.44 0.4585308
7.46 0.4861327
7.48 0.4557132
7.5 0.4500558
7.52 0.4521895
7.54 0.4607872
7.56 0.4802343
7.58 0.4818195
7.6 0.4623308
7.62 0.4598907
7.64 0.4652146
7.66 0.4797392
7.68 0.4554666
7.7 0.4864154
7.72 0.470027
7.74 0.4762878
7.76 0.4687752
7.78 0.4620068
7.8 0.4797397
7.82 0.463843
7.84 0.4641391
7.86 0.6724206
7.88 0.4779382
7.9 0.4589393
7.92 0.4913248
7.94 0.4869547
7.96 0.4779382
7.98 0.4725723
8 0.4597833
8.02 0.4767337
8.04 0.4645965
8.06 0.4735499
8.08 0.468348
8.1 0.4880065
8.12 0.4576844
8.14 0.4721229
8.16 0.4496946
8.18 0.4703722
8.2 0.4550275
8.22 0.4585573
8.24 0.439943
8.26 0.4508882
8.28 0.4468499
8.3 0.4667173
8.32 0.4764979
8.34 0.4407382
8.36 0.4705852
8.38 0.4528796
8.4 0.470452
8.42 0.4784874
8.44 0.4619794
8.46 0.4775457
8.48 0.4899742
8.5 0.4608958
8.52 0.4961097
8.54 0.4644893
8.56 0.4887486
8.58 0.4815082
8.6 0.4589111
8.62 0.4594835
8.64 0.44643
8.66 0.4735507
8.68 0.4604342
8.7 0.4570557
8.72 0.4453368
8.74 0.4716187
8.76 0.4671451
8.78 0.4642468
8.8 0.4703455
8.82 0.4676805
8.84 0.45467
8.86 0.4602721
8.88 0.4414183
8.9 0.4647043
8.92 0.4635189
8.94 0.4823377
8.96 0.4476049
8.98 0.4404537
9 0.4563443
9.02 0.4887744
9.04 0.4704781
9.06 0.4616545
9.08 0.4472697
9.1 0.4541207
9.12 0.4819234
9.14 0.4680537
9.16 0.4806501
9.18 0.4739196
9.2 0.4567553
9.22 0.4495829
9.24 0.4583938
9.26 0.4593472
9.28 0.4423797
9.3 0.4723608
9.32 0.4637348
9.34 0.4549167
9.36 0.457958
9.38 0.4804421
9.4 0.4527144
9.42 0.4697341
9.44 0.468268
9.46 0.4612214
9.48 0.447465
9.5 0.4608689
9.52 0.4756313
9.54 0.4463458
9.56 0.4641927
9.58 0.4540093
9.6 0.4673868
9.62 0.4719377
9.64 0.4546975
9.66 0.4295345
9.68 0.4404822
9.7 0.4719643
9.72 0.4470453
9.74 0.4703981
9.76 0.4741832
9.78 0.476813
9.8 0.4568643
9.82 0.4464578
9.84 0.4535965
9.86 0.4564537
9.88 0.4616815
9.9 0.4523274
9.92 0.4515805
9.94 0.4471294
9.96 0.443678
9.98 0.4550549
10 0.4446345
10.02 0.457985
10.04 0.4511653
10.06 0.4756576
10.08 0.4620064
10.1 0.4538994
10.12 0.4454776
10.14 0.4572472
10.16 0.4633034
10.18 0.4504717
10.2 0.4508328
10.22 0.4585573
10.24 0.4661816
10.26 0.4631143
10.28 0.4586393
10.3 0.4479676
10.32 0.4711157
10.34 0.458721
10.36 0.4601089
10.38 0.4626286
10.4 0.4580667
10.42 0.4544505
10.44 0.4609228
10.46 0.4605161
10.48 0.4519123
10.5 0.4372923
10.52 0.4516912
10.54 0.4504723
10.56 0.4399144
10.58 0.4653219
10.6 0.4555762
10.62 0.4518015
10.64 0.4416443
10.66 0.4429724
10.68 0.4575214
10.7 0.4559327
10.72 0.4610038
10.74 0.4553579
10.76 0.4544504
10.78 0.4565631
10.8 0.4731016
10.82 0.46333
10.84 0.4606791
10.86 0.4657254
10.88 0.4474641
10.9 0.4434516
10.92 0.4494443
10.94 0.4286316
10.96 0.4640314
10.98 0.4587485
11 0.4436493
11.02 0.4587476
11.04 0.4690943
11.06 0.4594834
11.08 0.44975
11.1 0.4635737
11.12 0.4640045
11.14 0.4602988
11.16 0.4582032
11.18 0.4457016
11.2 0.4518293
11.22 0.4353444
11.24 0.4478006
11.26 0.463303
11.28 0.4530185
11.3 0.4380921
11.32 0.4495834
11.34 0.4581754
11.36 0.4579578
11.38 0.4616544
11.4 0.4523827
11.42 0.4568643
11.44 0.4478839
11.46 0.4324645
11.48 0.4477995
11.5 0.462385
11.52 0.4637076
11.54 0.4709836
11.56 0.4606786
11.58 0.4552744
11.6 0.4585029
11.62 0.4661543
11.64 0.4616819
11.66 0.4548905
11.68 0.4672797
11.7 0.4630606
11.72 0.4474655
11.74 0.4581759
11.76 0.4603531
11.78 0.4549726
11.8 0.4626286
11.82 0.4648924
11.84 0.4674666
11.86 0.4612482
11.88 0.4461219
11.9 0.4805202
11.92 0.4526031
11.94 0.4667171
11.96 0.4590479
11.98 0.4584754
12 0.4578761
12.02 0.4473808
12.04 0.4505835
12.06 0.469201
12.08 0.4618167
12.1 0.4666103
12.12 0.452935
12.14 0.4595103
12.16 0.4714602
12.18 0.4656449
12.2 0.4627366
12.22 0.4576845
12.24 0.4639509
12.26 0.4648656
12.28 0.4462342
12.3 0.4591572
12.32 0.4697072
12.34 0.4611396
12.36 0.4586388
12.38 0.4527968
12.4 0.4576296
12.42 0.4424085
12.44 0.4421538
12.46 0.4484974
12.48 0.464274
12.5 0.4566729
12.52 0.4652685
12.54 0.4345689
12.56 0.4552744
12.58 0.4703723
12.6 0.4559333
12.62 0.4620065
12.64 0.4535696
12.66 0.4648923
12.68 0.4360616
12.7 0.4477171
12.72 0.4577391
12.74 0.4485816
12.76 0.4532934
12.78 0.4618177
12.8 0.4548898
12.82 0.4596194
12.84 0.4704784
12.86 0.4548082
12.88 0.4469337
12.9 0.4613299
12.92 0.4627364
12.94 0.4513868
12.96 0.4515803
12.98 0.4359185
13 0.4529075
13.02 0.4535969
13.04 0.4485809
13.06 0.452631
13.08 0.4568649
13.1 0.4265262
13.12 0.4601358
13.14 0.4554392
13.16 0.4579572
13.18 0.4627637
13.2 0.4683477
13.22 0.4593744
13.24 0.4743677
13.26 0.4710366
13.28 0.4468224
13.3 0.463492
13.32 0.4751059
13.34 0.4732859
13.36 0.4530735
13.38 0.455714
13.4 0.4621146
13.42 0.4484698
13.44 0.4455336
13.46 0.4618179
13.48 0.4669849
13.5 0.4646775
13.52 0.4433398
13.54 0.4531278
13.56 0.4575207
13.58 0.440142
13.6 0.4680546
13.62 0.4427756
13.64 0.4552191
13.66 0.4540096
13.68 0.442323
13.7 0.4420695
13.72 0.4526313
13.74 0.4643803
13.76 0.4589123
13.78 0.4601626
13.8 0.4469901
13.82 0.4553573
13.84 0.4425496
13.86 0.4598639
13.88 0.4562073
13.9 0.4637344
13.92 0.4848195
13.94 0.4656986
13.96 0.4557686
13.98 0.4670655
14 0.4631956
14.02 0.4599183
14.04 0.4523273
14.06 0.4548076
14.08 0.4699469
14.1 0.4494721
14.12 0.4508045
14.14 0.4436777
14.16 0.4565915
14.18 0.4500559
14.2 0.4642193
14.22 0.4633842
14.24 0.4653217
14.26 0.4572755
14.28 0.4543953
14.3 0.4582028
14.32 0.4495273
14.34 0.4695479
14.36 0.4597832
14.38 0.4606791
14.4 0.4726523
14.42 0.4614643
14.44 0.4659663
14.46 0.4478002
14.48 0.4658592
14.5 0.4508882
14.52 0.4510819
14.54 0.4709035
14.56 0.4654564
14.58 0.4508049
14.6 0.4612482
14.62 0.4877243
14.64 0.4659672
14.66 0.4722544
14.68 0.4644087
14.7 0.4739194
14.72 0.4702661
14.74 0.4405109
14.76 0.4843813
14.78 0.5016221
14.8 0.4748943
14.82 0.4491381
14.84 0.4537891
14.86 0.4667443
14.88 0.4556582
14.9 0.4605978
14.92 0.4808849
14.94 0.4581484
14.96 0.4681075
14.98 0.4599185
15 0.4618175
15.02 0.4481354
15.04 0.4560978
15.06 0.4473813
15.08 0.460706
15.1 0.459075
15.12 0.4685614
15.14 0.4491382
15.16 0.4742092
15.18 0.4687754
15.2 0.4640312
15.22 0.4546976
15.24 0.4664226
15.26 0.4639236
15.28 0.4543953
15.3 0.4709837
15.32 0.4606786
15.34 0.4684285
15.36 0.4517193
15.38 0.4511649
15.4008 0.4509987
15.4208 0.4659945
15.4408 0.4667433
15.4608 0.4669047
15.4808 0.4384352
15.5008 0.4596469
15.5208 0.4466823
15.5408 0.4612481
15.5608 0.4681077
15.5808 0.4260875
15.6008 0.4658591
15.6208 0.4623312
15.6408 0.4492768
15.6608 0.4629524
15.6808 0.4579577
15.7008 0.4496942
15.7208 0.4639241
15.7408 0.4606791
15.7608 0.4611405
15.7808 0.4490544
15.8008 0.4531553
15.8208 0.463843
15.8408 0.4675731
15.8608 0.4411917
15.8808 0.4535147
15.9008 0.4543953
15.9208 0.4509436
15.9408 0.4840972
15.9608 0.4568645
15.9808 0.462736
16.0008 0.4590206
16.0208 0.4580667
16.0408 0.4578477
16.0608 0.471221
16.0808 0.4825454
16.1008 0.4406244
16.1208 0.4666902
16.1408 0.4637351
16.1608 0.4572471
16.1808 0.4673593
16.2008 0.4755001
16.2208 0.4651341
16.2408 0.4570282
16.2608 0.4714606
16.2808 0.4534586
16.3008 0.4639234
16.3208 0.4470458
16.3408 0.4635458
16.3608 0.4514698
16.3808 0.4475766
16.4008 0.4598638
16.4208 0.4679744
16.4408 0.4884158
16.4608 0.4735506
16.4808 0.4677872
16.5008 0.4642472
16.5208 0.4862612
16.5408 0.4648657
16.5608 0.4689617
16.5808 0.4714611
16.6008 0.4611125
16.6208 0.4791135
16.6408 0.4847932
16.6608 0.4477169
16.6808 0.4776246
16.7008 0.4605158
16.7208 0.4506105
16.7408 0.4608955
16.7608 0.4709829
16.7808 0.4738411
16.8008 0.4461499
16.8208 0.4677877
16.8408 0.4837868
16.8608 0.4572196
16.8808 0.45423
16.9008 0.4638427
16.9208 0.4587488
16.9408 0.4674666
16.9608 0.4540926
16.9808 0.4661815
17.0008 0.4437901
17.0208 0.4418991
17.0408 0.4497503
17.0608 0.4316826
17.0808 0.4456455
17.1008 0.4616818
17.1208 0.4584761
17.1408 0.4693077
17.1608 0.4533482
17.1808 0.4468227
17.2008 0.4651077
17.2208 0.4457859
17.2408 0.4634111
17.2608 0.4535691
17.2808 0.4792703
17.3008 0.4654568
17.3208 0.4711155
17.3408 0.4710095
17.3608 0.4722559
17.3808 0.4778596
17.4008 0.4522722
17.4208 0.4593474
17.4408 0.4707709
17.4608 0.4769962
17.4808 0.4678675
17.5008 0.4508048
17.5208 0.4484972
17.5408 0.4654299
17.5608 0.4467098
17.5808 0.4671731
17.6008 0.4518019
17.6208 0.4609501
17.6408 0.46076
17.6608 0.4586393
17.6808 0.4586392
17.7008 0.4532109
17.7208 0.4477998
17.7408 0.4655646
17.7608 0.4605162
17.7808 0.4860555
17.8008 0.4763669
17.8208 0.4605426
17.8408 0.4714336
17.8608 0.4674133
17.8808 0.4840198
17.9008 0.4800524
17.9208 0.479844
17.9408 0.4848452
17.9608 0.5028415
17.9808 0.4817154
18.0008 0.4630876
18.0208 0.4875449
18.0408 0.4719371
18.0608 0.4602717
18.0808 0.4620333
18.1008 0.4623315
18.1208 0.4748418
18.1408 0.4722284
18.1608 0.486492
18.1808 0.4732071
18.2008 0.4844068
18.2208 0.4673589
18.2408 0.4791925
18.2608 0.472996
18.2808 0.4804422
18.3008 0.4933049
18.3208 0.4779642
18.3408 0.4457298
18.3608 0.4698941
18.3808 0.4513866
18.4008 0.4664227
18.4208 0.4714603
18.4408 0.4409083
18.4608 0.4589661
18.4808 0.4708501
18.5008 0.4788008
18.5208 0.4627368
18.5408 0.4491375
18.5608 0.4689079
18.5808 0.4587478
18.6008 0.472176
18.6208 0.459701
18.6408 0.4554669
18.6608 0.4835551
18.6808 0.4524655
18.7008 0.488006
18.7208 0.4693075
18.7408 0.52024
18.7608 0.4715398
18.7808 0.4738674
18.8008 0.4637348
18.8208 0.4596196
18.8408 0.462114
18.8608 0.4769957
18.8808 0.4428599
18.9008 0.484407
18.9208 0.4968148
18.9408 0.473128
18.9608 0.4718589
18.9808 0.4731276
19.0008 0.454175
19.0208 0.4827004
19.0408 0.4804429
19.0608 0.4817932
19.0808 0.4735773
19.1008 0.4673862
19.1208 0.4635189
19.1408 0.4779386
19.1608 0.44105
19.1808 0.4454489
19.2008 0.4781739
19.2208 0.4557139
19.2408 0.4684018
19.2608 0.4656714
19.2808 0.4613288
19.3008 0.4607876
19.3208 0.4776502
19.3408 0.4612482
19.3608 0.4795311
19.3808 0.4527694
19.4008 0.4622224
19.4208 0.4685617
19.4408 0.4448314
19.4608 0.4549723
19.4808 0.4648652
19.5008 0.4671719
19.5208 0.4545601
19.5408 0.4595924
19.5608 0.4753941
19.5808 0.4648115
19.6008 0.4548903
19.6208 0.472573
19.6408 0.4767336
19.6608 0.4644623
19.6808 0.4491389
19.7008 0.467413
19.7208 0.4701066
19.7408 0.4486088
19.7608 0.467146
19.7808 0.4445786
19.8008 0.4548075
19.8208 0.4586393
19.8408 0.4606523
19.8608 0.4413054
19.8808 0.4714602
19.9008 0.45379
19.9208 0.4683483
19.9408 0.4679211
19.9608 0.4679746
19.9808 0.5066803
&
@target G0.S1
@type xy
0 1.548725
0.02 1.801257
0.04 2.324667
0.06 2.795017
0.08 1.420511
0.1 1.975101
0.12 1.03611
0.14 2.02303
0.16 1.043863
0.18 2.137815
0.2 0.8678281
0.22 3.027412
0.24 1.362305
0.26 3.142662
0.28 1.167059
0.3 2.025179
0.32 2.239079
0.34 1.991269
0.36 0.9029262
0.38 1.651741
0.4 1.176882
0.42 0.7911066
0.44 2.102035
0.46 0.8910802
0.48 0.8293526
0.5 0.495454
0.52 1.389199
0.54 0.7673814
0.56 0.8861571
0.58 1.695442
0.6 0.515558
0.62 2.930316
0.64 1.28203
0.66 0.9041296
0.68 3.332225
0.7 1.884748
0.72 1.70489
0.74 0.996519
0.76 1.461095
0.78 2.158633
0.8 2.860668
0.82 1.339001
0.84 2.588441
0.86 0.9364961
0.88 0.4925695
0.9 1.743868
0.92 1.998749
0.94 0.4621141
0.96 0.4700528
0.98 0.4542297
1 0.4689084
1.02 0.4679209
1.04 0.4504998
1.06 0.4731278
1.08 0.4441004
1.1 0.4525761
1.12 0.4580667
1.14 0.4583399
1.16 0.4715394
1.18 0.4562078
1.2 0.457111
1.22 0.4663424
1.24 0.470664
1.26 0.4687752
1.28 0.4685617
1.3 0.4773364
1.32 0.4583935
1.34 0.4440154
1.36 0.4486919
1.38 0.4635999
1.4 0.4539552
1.42 0.4623848
1.44 0.4472418
1.46 0.4589386
1.48 0.4499441
1.5 0.4659933
1.52 0.4641927
1.54 0.4557957
1.56 0.4461219
1.58 0.454533
1.6 0.4543951
1.62 0.4509438
1.64 0.4516907
1.66 0.4621146
1.68 0.4578482
1.7 0.4334455
1.72 0.4684277
1.74 0.4441007
1.76 0.4632763
1.78 0.4570282
1.8 0.4524929
1.82 0.4733658
1.84 0.4766816
1.86 0.4457022
1.88 0.4413046
1.9 0.4602177
1.92 0.4429735
1.94 0.4563171
1.96 0.4420681
1.98 0.4659669
2 0.4374077
2.02 0.4687223
2.04 0.4545606
2.06 0.4414751
2.08 0.4758945
2.1 0.4648114
2.12 0.4620059
2.14 0.4626818
2.16 0.455768
2.18 0.4586396
2.2 0.4395734
2.22 0.4604612
2.24 0.4541198
2.26 0.4428031
2.28 0.4508326
2.3 0.4553297
2.32 0.4650004
2.34 0.4616285
2.36 0.4662085
2.38 0.4653221
2.4 0.4728104
2.42 0.4546975
2.44 0.4639243
2.46 0.4655378
2.48 0.4712215
2.5 0.4535689
2.52 0.4712213
2.54 0.4613292
2.56 0.4576837
2.58 0.4513591
2.6 0.4703454
2.62 0.4632761
2.64 0.4472132
2.66 0.4540374
2.68 0.4469053
2.7 0.4560154
2.72 0.4678679
2.74 0.4695474
2.76 0.4601362
2.78 0.4633034
2.8 0.4376355
2.82 0.4564537
2.84 0.4501663
2.86 0.4654295
2.88 0.4661274
2.9 0.4514974
2.92 0.4700266
2.94 0.4678145
2.96 0.4563439
2.98 0.463088
3 0.4644619
3.02 0.4509431
3.04 0.4553568
3.06 0.4583119
3.08 0.4453643
3.1 0.4487198
3.12 0.4607872
3.14 0.4562351
3.16 0.4629531
3.18 0.4550274
3.2 0.4452803
3.22 0.4610046
3.24 0.4606785
3.26 0.4413041
3.28 0.4616005
3.3 0.4597277
3.32 0.4579299
3.34 0.458857
3.36 0.4439031
3.38 0.4589662
3.4 0.4582032
3.42 0.4524651
3.44 0.4700265
3.46 0.4632772
3.48 0.4623849
3.5 0.4584222
3.52 0.4436777
3.54 0.4737083
3.56 0.4525763
3.58 0.4575205
3.6 0.4570008
3.62 0.4555485
3.64 0.4657787
3.66 0.4559057
3.68 0.4734448
3.7 0.4637075
3.72 0.4707971
3.74 0.4439311
3.76 0.4442134
3.78 0.4574112
3.8 0.4553575
3.82 0.4816894
3.84 0.4811708
3.86 0.4700531
3.88 0.458857
3.9 0.464031
3.92 0.4644884
3.94 0.462763
3.96 0.4634921
3.98 0.4854639
4 0.4744735
4.02 0.4785652
4.04 0.470239
4.06 0.476314
4.08 0.4671187
4.1 0.4655637
4.12 0.4617632
4.14 0.4510551
4.16 0.4851027
4.18 0.4488037
4.2 0.4481626
4.22 0.4684289
4.24 0.4592111
4.26 0.480469
4.28 0.4771003
4.3 0.4820014
4.32 0.486441
4.34 0.4781214
4.36 0.4659141
4.38 0.4501667
4.4 0.4704787
4.42 0.4790095
4.44 0.4886204
4.46 0.4764449
4.48 0.4576299
4.5 0.4514976
4.52 0.4669047
4.54 0.475657
4.56 0.4649193
4.58 0.4486084
4.6 0.4611126
4.62 0.4523827
4.64 0.4524933
4.66 0.4656982
4.68 0.4611129
4.7 0.4564534
4.72 0.4635189
4.74 0.4585298
4.76 0.4521889
4.78 0.4540094
4.8 0.4453647
4.82 0.466262
4.84 0.4655644
4.86 0.4621689
4.88 0.4794528
4.9 0.4508046
4.92 0.4588297
4.94 0.4646772
4.96 0.4552196
4.98 0.4537893
5 0.4570834
5.02 0.4600547
5.04 0.4380071
5.06 0.4676268
5.08 0.4703985
5.1 0.5157764
5.12 0.4624122
5.14 0.4684277
5.16 0.4636004
5.18 0.4398575
5.2 0.4706642
5.22 0.474368
5.24 0.486775
5.26 0.4864157
5.28 0.6514218
5.3 0.7332975
5.32 0.8498381
5.34 0.4754989
5.36 0.5362133
5.38 0.8391362
5.4 0.5724286
5.42 0.5676926
5.44 0.4586114
5.46 0.4744734
5.48 0.4733656
5.5 0.4688813
5.52 0.4573008
5.54 0.4692546
5.56 0.4508599
5.58 0.4788795
5.6 0.4499999
5.62 0.4600537
5.64 0.4605973
5.66 0.4693074
5.68 0.4677871
5.7 0.4601632
5.72 0.4622225
5.74 0.4546974
5.76 0.4566453
5.78 0.459864
5.8 0.461654
5.82 0.4428886
5.84 0.4480513
5.86 0.4533486
5.88 0.4669577
5.9 0.4557143
5.92 0.4491376
5.94 0.437864
5.96 0.4535969
5.98 0.4636277
6 0.4615734
6.02 0.4787741
6.04 0.493305
6.06 0.4641658
6.08 0.4624662
6.1 0.4627361
6.12 0.4630601
6.14 0.4417575
6.16 0.4521345
6.18 0.4590755
6.2 0.4601638
6.22 0.4620338
6.24 0.4455614
6.26 0.4592119
6.28 0.4601088
6.3 0.4631682
6.32 0.4611401
6.34 0.4657786
6.36 0.4464587
6.38 0.4450276
6.4 0.4533758
6.42 0.4477442
6.44 0.4720702
6.46 0.4596188
6.48 0.4623314
6.5 0.4590485
6.52 0.450139
6.54 0.4485805
6.56 0.4574925
6.58 0.4649729
6.6 0.4683485
6.62 0.448804
6.64 0.4421824
6.66 0.4511654
6.68 0.4681071
6.7 0.4424083
6.72 0.4667445
6.74 0.4725996
6.76 0.4589386
6.78 0.4620066
6.8 0.4537343
6.82 0.4409651
6.84 0.4670652
6.86 0.4606514
6.88 0.4574386
6.9 0.4678403
6.92 0.4542576
6.94 0.4575477
6.96 0.4461502
6.98 0.4643274
7 0.4554661
7.02 0.455686
7.04 0.4645969
7.06 0.4603531
7.08 0.4583938
7.1 0.460054
7.12 0.4513863
7.14 0.447046
7.16 0.4599185
7.18 0.4673594
7.2 0.4592113
7.22 0.4605975
7.24 0.4656182
7.26 0.4565905
7.28 0.4669313
7.3 0.4615733
7.32 0.4570834
7.34 0.4461226
7.36 0.4625477
7.38 0.4549724
7.4 0.476182
7.42 0.4479116
7.44 0.4614104
7.46 0.4473261
7.48 0.4580668
7.5 0.4618442
7.52 0.4612484
7.54 0.4630332
7.56 0.4551376
7.58 0.4458134
7.6 0.4464867
7.62 0.4616815
7.64 0.464408
7.66 0.4305812
7.68 0.445028
7.7 0.440086
7.72 0.4562067
7.74 0.4372929
7.76 0.4628446
7.78 0.4522727
7.8 0.4586386
7.82 0.4487202
7.84 0.4596469
7.86 0.4504718
7.88 0.4552744
7.9 0.4543679
7.92 0.4320016
7.94 0.4545883
7.96 0.4610046
7.98 0.4527147
8 0.4607599
8.02 0.4633033
8.04 0.4663959
8.06 0.4583935
8.08 0.4610314
8.1 0.4649189
8.12 0.4478008
8.14 0.4514422
8.16 0.4497222
8.18 0.4493884
8.2 0.4718584
8.22 0.459837
8.24 0.4427749
8.26 0.4662078
8.28 0.4625204
8.3 0.4538998
8.32 0.4517193
8.34 0.4534597
8.36 0.4589659
8.38 0.4531553
8.4 0.456152
8.42 0.4467105
8.44 0.4560971
8.46 0.4616547
8.48 0.4430009
8.5 0.4444377
8.52 0.4631685
8.54 0.4509438
8.56 0.4446352
8.58 0.4440153
8.6 0.470903
8.62 0.4472972
8.64 0.4639235
8.66 0.451968
8.68 0.4447746
8.7 0.4531271
8.72 0.4712217
8.74 0.4521336
8.76 0.4596197
8.78 0.4602175
8.8 0.4585574
8.82 0.4531558
8.84 0.4567551
8.86 0.4563438
8.88 0.4676268
8.9 0.4557686
8.92 0.4613566
8.94 0.4470182
8.96 0.4714073
8.98 0.4592653
9 0.4704252
9.02 0.469148
9.04 0.4734448
9.06 0.4602447
9.08 0.4446068
9.1 0.4666903
9.12 0.4620334
9.14 0.4665825
9.16 0.4464583
9.18 0.4452808
9.2 0.4451406
9.22 0.4498058
9.24 0.4604617
9.26 0.4579843
9.28 0.4868523
9.3 0.4623308
9.32 0.4540926
9.34 0.4738405
9.36 0.4712488
9.38 0.440965
9.4 0.4535413
9.42 0.4605706
9.44 0.4501942
9.46 0.4615736
9.48 0.4609501
9.5 0.4573293
9.52 0.4707705
9.54 0.4615737
9.56 0.4707709
9.58 0.4662887
9.6 0.467467
9.62 0.4498331
9.64 0.4538167
9.66 0.468268
9.68 0.4566448
9.7 0.4457017
9.72 0.4542299
9.74 0.4577665
9.76 0.4675998
9.78 0.4614653
9.8 0.4695481
9.82 0.4692813
9.84 0.4741567
9.86 0.4628984
9.88 0.4564534
9.9 0.4544771
9.92 0.4665834
9.94 0.463196
9.96 0.4699464
9.98 0.4602177
10 0.4648931
10.02 0.4521886
10.04 0.4949745
10.06 0.4606789
10.08 0.4722551
10.1 0.4662886
10.12 0.4790349
10.14 0.4649191
10.16 0.9246898
10.18 0.9231063
10.2 0.4705845
10.22 0.4859531
10.24 0.4562345
10.26 0.896228
10.28 0.9635091
10.3 0.4584216
10.32 0.4565899
10.34 0.4865699
10.36 0.8763276
10.38 0.857497
10.4 0.7870194
10.42 0.860726
10.44 0.476917
10.46 0.9375903
10.48 0.8880458
10.5 0.8344005
10.52 0.760033
10.54 0.4806504
10.56 0.4589662
10.58 0.4624119
10.6 0.4402842
10.62 0.4908662
10.64 0.4937862
10.66 0.4616
10.68 0.773466
10.7 0.4964128
10.72 0.457029
10.74 0.4785922
10.76 0.4817158
10.78 0.4593748
10.8 0.4891061
10.82 0.4960345
10.84 0.4732073
10.86 0.4841487
10.88 0.434626
10.9 0.468027
10.92 0.4451408
10.94 0.4460941
10.96 0.493001
10.98 0.4899237
11 0.4511372
11.02 0.4484693
11.04 0.4665302
11.06 0.4679216
11.08 0.4598095
11.1 0.4678674
11.12 0.4552746
11.14 0.4503613
11.16 0.4721228
11.18 0.4728107
11.2 0.468509
11.22 0.4744997
11.24 0.4613571
11.26 0.4839682
11.28 0.4613563
11.3 0.4494996
11.32 0.435488
11.34 0.4512483
11.36 0.4690947
11.38 0.4758672
11.4 0.4642465
11.42 0.4700265
11.44 0.4660741
11.46 0.4540095
11.48 0.4577392
11.5 0.4760515
11.52 0.4682688
11.54 0.4530455
11.56 0.4785654
11.58 0.4450282
11.6 0.468881
11.62 0.4759467
11.64 0.4580389
11.66 0.475658
11.68 0.4740779
11.7 0.4584756
11.72 0.4683482
11.74 0.4836579
11.76 0.4656985
11.78 0.4623042
11.8 0.4705847
11.82 0.474421
11.84 0.4587208
11.86 0.4763921
11.88 0.4616551
11.9 0.4641127
11.92 0.452244
11.94 0.4674129
11.96 0.4411637
11.98 0.4583938
12 0.4480513
12.02 0.4476879
12.04 0.4630604
12.06 0.4607061
12.08 0.4678676
12.1 0.4510269
12.12 0.4601352
12.14 0.4761571
12.16 0.4666102
12.18 0.4714613
12.2 0.4574655
12.22 0.4564533
12.24 0.4628982
12.26 0.4599453
12.28 0.4608689
12.3 0.4612212
12.32 0.4614106
12.34 0.4643813
12.36 0.4580943
12.38 0.4756573
12.4 0.4497223
12.42 0.4758152
12.44 0.4518294
12.46 0.4767069
12.48 0.474052
12.5 0.4492776
12.52 0.4637075
12.54 0.4683482
12.56 0.4568639
12.58 0.4513866
12.6 0.4737612
12.62 0.4495001
12.64 0.5041828
12.66 0.4589931
12.68 0.473392
12.7 0.4783834
12.72 0.469201
12.74 0.4853355
12.76 0.4452534
12.78 0.4614387
12.8 0.4413893
12.82 0.451664
12.84 0.4812747
12.86 0.4600269
12.88 0.4532939
12.9 0.4716728
12.92 0.4661278
12.94 0.4682148
12.96 0.477205
12.98 0.4713814
13 0.4723611
13.02 0.4618981
13.04 0.458176
13.06 0.4752631
13.08 0.4596193
13.1 0.4676808
13.12 0.4605158
13.14 0.4514699
13.16 0.4794264
13.18 0.458612
13.2 0.4684277
13.22 0.4611132
13.24 0.4838649
13.26 0.4683483
13.28 0.4860547
13.3 0.4535413
13.32 0.454257
13.34 0.4518026
13.36 0.4789836
13.38 0.4716195
13.4 0.4466262
13.42 0.4420978
13.44 0.4557688
13.46 0.4766028
13.48 0.4617898
13.5 0.4571926
13.52 0.4731276
13.54 0.4495829
13.56 0.4552468
13.58 0.4712217
13.6 0.4689078
13.62 0.4484972
13.64 0.4691475
13.66 0.4605975
13.68 0.4721225
13.7 0.4662079
13.72 0.4700535
13.74 0.4542307
13.76 0.4553569
13.78 0.445786
13.8 0.4554666
13.82 0.4400564
13.84 0.459347
13.86 0.4475207
13.88 0.4642735
13.9 0.4673864
13.92 0.4875965
13.94 0.4615733
13.96 0.4598638
13.98 0.4856699
14 0.4527138
14.02 0.4613292
14.04 0.4718578
14.06 0.4681085
14.08 0.4737354
14.1 0.444634
14.12 0.4522445
14.14 0.4626285
14.16 0.4576848
14.18 0.4562071
14.2 0.4781739
14.22 0.4407662
14.24 0.4564265
14.26 0.459864
14.28 0.4661817
14.3 0.4566726
14.32 0.4459821
14.34 0.4762617
14.36 0.4846649
14.38 0.4541477
14.4 0.4665834
14.42 0.4729956
14.44 0.4652152
14.46 0.4576298
14.48 0.4522445
14.5 0.4576844
14.52 0.4580939
14.54 0.4585573
14.56 0.4620068
14.58 0.4434241
14.6 0.4601631
14.62 0.445365
14.64 0.4708771
14.66 0.4618169
14.68 0.4611394
14.7 0.4725991
14.72 0.4470455
14.74 0.4638426
14.76 0.4557961
14.78 0.4491382
14.8 0.4588298
14.82 0.4608689
14.84 0.4443536
14.86 0.4521335
14.88 0.4630597
14.9 0.4428598
14.92 0.454478
14.94 0.4636266
14.96 0.45478
14.98 0.4409361
15 0.4594829
15.02 0.4610311
15.04 0.4659669
15.06 0.4733923
15.08 0.481378
15.1 0.4614109
15.12 0.4717262
15.14 0.4429735
15.16 0.4682678
15.18 0.4560158
15.2 0.4692552
15.22 0.4663419
15.24 0.4581479
15.26 0.4623045
15.28 0.4652417
15.3 0.474816
15.32 0.4661276
15.34 0.4611669
15.36 0.4772316
15.38 0.4478002
15.4008 0.4523828
15.4208 0.4529351
15.4408 0.4854375
15.4608 0.4667442
15.4808 0.4863389
15.5008 0.4497224
15.5208 0.4509436
15.5408 0.4583392
15.5608 0.4446906
15.5808 0.4731545
15.6008 0.4802344
15.6208 0.4440151
15.6408 0.4596193
15.6608 0.4551371
15.6808 0.4670654
15.7008 0.4739988
15.7208 0.4498057
15.7408 0.4420406
15.7608 0.4607334
15.7808 0.450055
15.8008 0.4614379
15.8208 0.4353449
15.8408 0.7685542
15.8608 0.4871859
15.8808 0.464166
15.9008 0.4495829
15.9208 0.460706
15.9408 0.4577389
15.9608 0.4677874
15.9808 0.4760248
16.0008 0.4472418
16.0208 0.4725198
16.0408 0.4645421
16.0608 0.4506385
16.0808 0.4494716
16.1008 0.4750781
16.1208 0.4785914
16.1408 0.4581213
16.1608 0.4535971
16.1808 0.4470458
16.2008 0.459375
16.2208 0.4577663
16.2408 0.4677874
16.2608 0.4623303
16.2808 0.4573297
16.3008 0.4652694
16.3208 0.4655636
16.3408 0.4593742
16.3608 0.4628715
16.3808 0.4557142
16.4008 0.4649997
16.4208 0.4718312
16.4408 0.4641117
16.4608 0.4624124
16.4808 0.4494715
16.5008 0.4549173
16.5208 0.4464582
16.5408 0.4636276
16.5608 0.4561255
16.5808 0.4542302
16.6008 0.4592932
16.6208 0.4567282
16.6408 0.4597282
16.6608 0.4597003
16.6808 0.4537069
16.7008 0.4600273
16.7208 0.46057
16.7408 0.4623309
16.7608 0.4636003
16.7808 0.4611398
16.8008 0.4595926
16.8208 0.4756573
16.8408 0.4588025
16.8608 0.4648922
16.8808 0.4396023
16.9008 0.4537894
16.9208 0.4626284
16.9408 0.4596469
16.9608 0.4503608
16.9808 0.4681345
17.0008 0.4624386
17.0208 0.4665296
17.0408 0.4481635
17.0608 0.4725732
17.0808 0.4776506
17.1008 0.4485809
17.1208 0.4745786
17.1408 0.4446907
17.1608 0.4724935
17.1808 0.4506385
17.2008 0.4649735
17.2208 0.4598639
17.2408 0.4570286
17.2608 0.4550002
17.2808 0.4571926
17.3008 0.4628178
17.3208 0.458067
17.3408 0.4579021
17.3608 0.4501663
17.3808 0.4383491
17.4008 0.4701332
17.4208 0.4604619
17.4408 0.478696
17.4608 0.4637614
17.4808 0.4384347
17.5008 0.4731022
17.5208 0.4579574
17.5408 0.4427473
17.5608 0.4560705
17.5808 0.4396873
17.6008 0.4695475
17.6208 0.452797
17.6408 0.4404826
17.6608 0.4526868
17.6808 0.4563448
17.7008 0.4644621
17.7208 0.4729162
17.7408 0.4455335
17.7608 0.4501389
17.7808 0.4507211
17.8008 0.4722559
17.8208 0.4597826
17.8408 0.4611127
17.8608 0.4508044
17.8808 0.4570834
17.9008 0.4598643
17.9208 0.4467102
17.9408 0.4680277
17.9608 0.4521607
17.9808 0.454808
18.0008 0.4411346
18.0208 0.45544
18.0408 0.4428881
18.0608 0.4622231
18.0808 0.4619791
18.1008 0.4445506
18.1208 0.4754211
18.1408 0.4538995
18.1608 0.4510265
18.1808 0.4649726
18.2008 0.4439875
18.2208 0.4566185
18.2408 0.4599456
18.2608 0.4763139
18.2808 0.4510825
18.3008 0.4560153
18.3208 0.4637079
18.3408 0.4526031
18.3608 0.4518016
18.3808 0.4687487
18.4008 0.4519953
18.4208 0.4592384
18.4408 0.4656446
18.4608 0.4614111
18.4808 0.4715405
18.5008 0.4634919
18.5208 0.4554398
18.5408 0.448135
18.5608 0.4491381
18.5808 0.4366356
18.6008 0.4499727
18.6208 0.4557683
18.6408 0.4701594
18.6608 0.4479679
18.6808 0.4542574
18.7008 0.4585571
18.7208 0.4583938
18.7408 0.4601356
18.7608 0.4632771
18.7808 0.4550278
18.8008 0.4596201
18.8208 0.4464024
18.8408 0.4585577
18.8608 0.4719647
18.8808 0.4458699
18.9008 0.4522441
18.9208 0.4544503
18.9408 0.4628443
18.9608 0.4669845
18.9808 0.4635187
19.0008 0.4564531
19.0208 0.4530727
19.0408 0.4652143
19.0608 0.4583119
19.0808 0.4687485
19.1008 0.4582847
19.1208 0.4712478
19.1408 0.4582849
19.1608 0.4682151
19.1808 0.462304
19.2008 0.4715402
19.2208 0.4514422
19.2408 0.4635461
19.2608 0.4674934
19.2808 0.4710095
19.3008 0.4467101
19.3208 0.4572202
19.3408 0.4602716
19.3608 0.4638424
19.3808 0.4672794
19.4008 0.4360331
19.4208 0.4568098
19.4408 0.4659666
19.4608 0.4744994
19.4808 0.4755254
19.5008 0.4651881
19.5208 0.4702123
19.5408 0.4639242
19.5608 0.4402273
19.5808 0.4662079
19.6008 0.4653221
19.6208 0.4732337
19.6408 0.4493883
19.6608 0.4522168
19.6808 0.4702665
19.7008 0.4593745
19.7208 0.4460105
19.7408 0.4410777
19.7608 0.4811706
19.7808 0.4842778
19.8008 0.4501663
19.8208 0.4672792
19.8408 0.4744996
19.8608 0.4591566
19.8808 0.4587213
19.9008 0.4623039
19.9208 0.4862869
19.9408 0.4487762
19.9608 0.4543127
19.9808 0.4674133
&
@target G0.S2
@type xy
0 2.166985
0.02 1.845549
0.04 3.149305
0.06 3.516483
0.08 2.797133
0.1 2.497268
0.12 1.165601
0.14 2.578735
0.16 1.169701
0.18 2.053059
0.2 1.726557
0.22 3.352544
0.24 2.213622
0.26 4.022282
0.28 1.077834
0.3 2.503123
0.32 2.579268
0.34 2.190993
0.36 2.317197
0.38 2.069185
0.4 2.289372
0.42 1.377143
0.44 2.911091
0.46 1.695884
0.48 1.305325
0.5 1.817099
0.52 2.656054
0.54 1.716552
0.56 1.659676
0.58 3.068233
0.6 1.669378
0.62 3.633878
0.64 1.663325
0.66 1.467072
0.68 2.702202
0.7 2.86142
0.72 2.385948
0.74 1.955902
0.76 2.150075
0.78 2.289383
0.8 3.465306
0.82 1.272095
0.84 2.624324
0.86 1.45803
0.88 1.314819
0.9 2.158274
0.92 2.389634
0.94 0.6436808
0.96 0.4510822
0.98 0.4300295
1 0.4346832
1.02 0.4583123
1.04 0.4281645
1.06 0.4474655
1.08 0.4119463
1.1 0.4364351
1.12 0.4776506
1.14 0.4740511
1.16 0.4691744
1.18 0.4591837
1.2 0.4566452
1.22 0.4657788
1.24 0.4819234
1.26 0.4440995
1.28 0.4542293
1.3 0.4537897
1.32 0.4473813
1.34 0.416023
1.36 0.4717522
1.38 0.461655
1.4 0.4589387
1.42 0.478565
1.44 0.4524651
1.46 0.4196728
1.48 0.4461224
1.5 0.4322325
1.52 0.4703457
1.54 0.4507213
1.56 0.4706115
1.58 0.480755
1.6 0.4684281
1.62 0.4798177
1.64 0.4689083
1.66 0.4496108
1.68 0.469201
1.7 0.4576846
1.72 0.4501667
1.74 0.4777811
1.76 0.4751049
1.78 0.4784091
1.8 0.4446911
1.82 0.4382922
1.84 0.4609498
1.86 0.470133
1.88 0.4774147
1.9 0.4627365
1.92 0.4581222
1.94 0.447297
1.96 0.4842258
1.98 0.4519127
2 0.451221
2.02 0.4748951
2.04 0.4796608
2.06 0.4305811
2.08 0.4860037
2.1 0.4530462
2.12 0.4557687
2.14 0.4793745
2.16 0.459157
2.18 0.4570558
2.2 0.4514967
2.22 0.470239
2.24 0.4767075
2.26 0.4523824
2.28 0.4508329
2.3 0.4738148
2.32 0.4823379
2.34 0.4511376
2.36 0.4106706
2.38 0.4707977
2.4 0.4831668
2.42 0.4693612
2.44 0.4318273
2.46 0.4493045
2.48 0.4466263
2.5 0.4802342
2.52 0.4641932
2.54 0.4492773
2.56 0.4801564
2.58 0.4809105
2.6 0.4699471
2.62 0.4837868
2.64 0.4708234
2.66 0.4668514
2.68 0.4567827
2.7 0.4583942
2.72 0.4752102
2.74 0.473445
2.76 0.4702655
2.78 0.4687214
2.8 0.4464301
2.82 0.4442126
2.84 0.4781214
2.86 0.4669316
2.88 0.4704782
2.9 0.4635195
2.92 0.4741837
2.94 0.4817154
2.96 0.4842003
2.98 0.4667442
3 0.4428032
3.02 0.472255
3.04 0.4610042
3.06 0.4844845
3.08 0.4546699
3.1 0.4414748
3.12 0.4477999
3.14 0.4409933
3.16 0.4651077
3.18 0.457493
3.2 0.4790356
3.22 0.4733129
3.24 0.4613568
3.26 0.4757361
3.28 0.4600269
3.3 0.4371786
3.32 0.4866459
3.34 0.4611126
3.36 0.4642467
3.38 0.4739991
3.4 0.4642734
3.42 0.4652681
3.44 0.4682152
3.46 0.4632767
3.48 0.4584214
3.5 0.4112177
3.52 0.4570016
3.54 0.4249114
3.56 0.4232605
3.58 0.421722
3.6 0.4323193
3.62 0.4565909
3.64 0.4674128
3.66 0.470771
3.68 0.4604893
3.7 0.4688552
3.72 0.4401702
3.74 0.466181
3.76 0.4632768
3.78 0.4274926
3.8 0.4145784
3.82 0.4591574
3.84 0.4139441
3.86 0.4544222
3.88 0.4273172
3.9 0.4127952
3.92 0.4220788
3.94 0.4257639
3.96 0.4592926
3.98 0.4289811
4 0.4144877
4.02 0.4530722
4.04 0.4116429
4.06 0.462304
4.08 0.4186583
4.1 0.4393181
4.12 0.4652152
4.14 0.4345976
4.16 0.4339354
4.18 0.4100605
4.2 0.4670384
4.22 0.4309001
4.24 0.4231142
4.26 0.4635461
4.28 0.4390331
4.3 0.4266734
4.32 0.3943981
4.34 0.4234975
4.36 0.4216931
4.38 0.4234092
4.4 0.4378642
4.42 0.4337622
4.44 0.4489434
4.46 0.4462338
4.48 0.4630872
4.5 0.4504993
4.52 0.465403
4.54 0.4378357
4.56 0.4484973
4.58 0.4851288
4.6 0.4624389
4.62 0.4758943
4.64 0.4506388
4.66 0.4746845
4.68 0.4305232
4.7 0.4592931
4.72 0.4540096
4.74 0.4503606
4.76 0.421129
4.78 0.47289
4.8 0.4540378
4.82 0.4665572
4.84 0.4362906
4.86 0.4611124
4.88 0.4720963
4.9 0.4571921
4.92 0.4582572
4.94 0.4551098
4.96 0.4197022
4.98 0.4416728
5 0.4266732
5.02 0.4368065
5.04 0.4310738
5.06 0.4659664
5.08 0.462223
5.1 0.4229067
5.12 0.415121
5.14 0.4580668
5.16 0.4224034
5.18 0.432493
5.2 0.4380071
5.22 0.4264391
5.24 0.4040418
5.26 0.4162331
5.28 0.4548075
5.3 0.4214859
5.32 0.4337049
5.34 0.4411916
5.36 0.4271706
5.38 0.4383489
5.4 0.413219
5.42 0.440284
5.44 0.415302
5.46 0.4196726
5.48 0.4680009
5.5 0.4065708
5.52 0.4731282
5.54 0.4452243
5.56 0.4586391
5.58 0.4602987
5.6 0.4546145
5.62 0.4366061
5.64 0.425382
5.66 0.4718844
5.68 0.4502498
5.7 0.4719375
5.72 0.4354597
5.74 0.4603526
5.76 0.4466262
5.78 0.4737349
5.8 0.4733655
5.82 0.4605975
5.84 0.4823123
5.86 0.4786701
5.88 0.4618168
5.9 0.4774932
5.92 0.4620066
5.94 0.4734447
5.96 0.4605978
5.98 0.4075228
6 0.4497506
6.02 0.4582848
6.04 0.4693081
6.06 0.4707707
6.08 0.4623043
6.1 0.4687482
6.12 0.46395
6.14 0.4776503
6.16 0.4719374
6.18 0.4544511
6.2 0.4836842
6.22 0.4245292
6.24 0.4579847
6.26 0.4629521
6.28 0.4685611
6.3 0.4797394
6.32 0.455878
6.34 0.4276684
6.36 0.4437619
6.38 0.4652146
6.4 0.4603805
6.42 0.4527965
6.44 0.4650266
6.46 0.4684286
6.48 0.4663154
6.5 0.4593744
6.52 0.4657522
6.54 0.4632766
6.56 0.4669047
6.58 0.4710102
6.6 0.435832
6.62 0.4352298
6.64 0.4324352
6.66 0.4472412
6.68 0.4144876
6.7 0.4302906
6.72 0.4302037
6.74 0.410213
6.76 0.4308715
6.78 0.4609232
6.8 0.4653491
6.82 0.4148496
6.84 0.4318847
6.86 0.4392609
6.88 0.4491381
6.9 0.4385491
6.92 0.4613566
6.94 0.4638425
6.96 0.4347987
6.98 0.4439315
7 0.43589
7.02 0.4424366
7.04 0.4530725
7.06 0.4402843
7.08 0.4570013
7.1 0.45511
7.12 0.4320011
7.14 0.4537341
7.16 0.4359187
7.18 0.4339071
7.2 0.4886968
7.22 0.4398584
7.24 0.416474
7.26 0.3905444
7.28 0.4455332
7.3 0.4212478
7.32 0.4484698
7.34 0.4783564
7.36 0.4454772
7.38 0.4534861
7.4 0.4238811
7.42 0.4631145
7.44 0.4643276
7.46 0.462223
7.48 0.4452805
7.5 0.4725994
7.52 0.4682145
7.54 0.4179707
7.56 0.4633851
7.58 0.4686412
7.6 0.470478
7.62 0.4784091
7.64 0.4221964
7.66 0.4763668
7.68 0.466503
7.7 0.4154818
7.72 0.4276097
7.74 0.4661813
7.76 0.4709032
7.78 0.4766022
7.8 0.4879296
7.82 0.4739724
7.84 0.4713812
7.86 0.4622233
7.88 0.4484969
7.9 0.4524929
7.92 0.4200595
7.94 0.4589115
7.96 0.480443
7.98 0.481872
8 0.4757628
8.02 0.4706636
8.04 0.4937869
8.06 0.4703719
8.08 0.4732072
8.1 0.4962608
8.12 0.5008744
8.14 0.4605975
8.16 0.4771525
8.18 0.4484975
8.2 0.4392321
8.22 0.4829339
8.24 0.4670118
8.26 0.4672789
8.28 0.4517466
8.3 0.47101
8.32 0.4421253
8.34 0.4246763
8.36 0.4838899
8.38 0.4100306
8.4 0.4557144
8.42 0.4633844
8.44 0.4528243
8.46 0.4586392
8.48 0.4683479
8.5 0.4343671
8.52 0.4328109
8.54 0.4695482
8.56 0.4518851
8.58 0.4688281
8.6 0.4366059
8.62 0.4205061
8.64 0.4606528
8.66 0.458994
8.68 0.4122503
8.7 0.4362912
8.72 0.4148192
8.74 0.4518844
8.76 0.4747892
8.78 0.4744729
8.8 0.4520234
8.82 0.4577659
8.84 0.463033
8.86 0.4317986
8.88 0.4600272
8.9 0.4661813
8.92 0.4464298
8.94 0.4656451
8.96 0.4636005
8.98 0.4458701
9 0.459701
9.02 0.439688
9.04 0.4491377
9.06 0.4344529
9.08 0.4574112
9.1 0.4553565
9.12 0.4717255
9.14 0.417283
9.16 0.4262331
9.18 0.4571105
9.2 0.4451408
9.22 0.4352585
9.24 0.4450004
9.26 0.4522441
9.28 0.4620065
9.3 0.4329838
9.32 0.4590484
9.34 0.4513588
9.36 0.5003247
9.38 0.4578755
9.4 0.4637349
9.42 0.4367209
9.44 0.471248
9.46 0.4643272
9.48 0.4619791
9.5 0.4635188
9.52 0.4509158
9.54 0.4457017
9.56 0.4767596
9.58 0.4772316
9.6 0.4497496
9.62 0.4803647
9.64 0.451719
9.66 0.4688291
9.68 0.4706649
9.7 0.4557957
9.72 0.4719636
9.74 0.4751056
9.76 0.4629794
9.78 0.4613297
9.8 0.4634109
9.82 0.4318568
9.84 0.4586394
9.86 0.4416166
9.88 0.4755253
9.9 0.4830373
9.92 0.4559875
9.94 0.471222
9.96 0.4601625
9.98 0.4682148
10 0.4409932
10.02 0.4253235
10.04 0.4624932
10.06 0.4794269
10.08 0.4221964
10.1 0.4405963
10.12 0.4778597
10.14 0.436033
10.16 0.4507214
10.18 0.4415031
10.2 0.416113
10.22 0.4331859
10.24 0.4246466
10.26 0.467574
10.28 0.4221669
10.3 0.4485815
10.32 0.4521337
10.34 0.434166
10.36 0.4394879
10.38 0.4326082
10.4 0.4244995
10.42 0.4092063
10.44 0.424529
10.46 0.4431704
10.48 0.4620065
10.5 0.4458702
10.52 0.4450285
10.54 0.4484976
10.56 0.4504996
10.58 0.4052782
10.6 0.4343095
10.62 0.4257638
10.64 0.4315672
10.66 0.4281063
10.68 0.4368918
10.7 0.4391185
10.72 0.4486364
10.74 0.4684811
10.76 0.4490818
10.78 0.4527144
10.8 0.4260575
10.82 0.4424362
10.84 0.4537076
10.86 0.4378932
10.88 0.4262038
10.9 0.4424363
10.92 0.4533756
10.94 0.4461218
10.96 0.4318273
10.98 0.420089
11 0.4255884
11.02 0.4451119
11.04 0.4676802
11.06 0.4396305
11.08 0.426175
11.1 0.4356599
11.12 0.4169535
11.14 0.4262923
11.16 0.4411637
11.18 0.4811705
11.2 0.4823114
11.22 0.4670656
11.24 0.4660742
11.26 0.4647846
11.28 0.4601358
11.3 0.4543402
11.32 0.4535687
11.34 0.4214852
11.36 0.4212187
11.38 0.4344251
11.4 0.462736
11.42 0.4618981
11.44 0.4554665
11.46 0.4484417
11.48 0.4373216
11.5 0.4202382
11.52 0.4460101
11.54 0.4278142
11.56 0.4271415
11.58 0.4670383
11.6 0.4712486
11.62 0.4424365
11.64 0.4315382
11.66 0.4522442
11.68 0.4302906
11.7 0.4229063
11.72 0.4079523
11.74 0.4400852
11.76 0.4337625
11.78 0.4700531
11.8 0.4650537
11.82 0.4534596
11.84 0.4729168
11.86 0.4315094
11.88 0.463708
11.9 0.4638426
11.92 0.4444375
11.94 0.4371782
11.96 0.4738407
11.98 0.4533756
12 0.4396022
12.02 0.4444377
12.04 0.4308427
12.06 0.44105
12.08 0.4326946
12.1 0.4539
12.12 0.4560978
12.14 0.4384065
12.16 0.4551097
12.18 0.4461221
12.2 0.4272296
12.22 0.4184196
12.24 0.4338781
12.26 0.4411634
12.28 0.481301
12.3 0.4729963
12.32 0.4580935
12.34 0.468348
12.36 0.4221959
12.38 0.4490263
12.4 0.4626552
12.42 0.4526585
12.44 0.4504165
12.46 0.4300585
12.48 0.4489152
12.5 0.4170727
12.52 0.4594829
12.54 0.4224037
12.56 0.4240575
12.58 0.4021195
12.6 0.4605981
12.62 0.4387763
12.64 0.4376642
12.66 0.4088399
12.68 0.4432549
12.7 0.4368922
12.72 0.4088402
12.74 0.463627
12.76 0.4055248
12.78 0.4167129
12.8 0.4383207
12.82 0.4297968
12.84 0.4214562
12.86 0.4416161
12.88 0.4349996
12.9 0.461384
12.92 0.4567547
12.94 0.4247352
12.96 0.4467938
12.98 0.4423235
13 0.4319718
13.02 0.4490824
13.04 0.4645966
13.06 0.4409648
13.08 0.4193452
13.1 0.4255289
13.12 0.4671986
13.14 0.4638162
13.16 0.4563166
13.18 0.4553572
13.2 0.4295925
13.22 0.4166526
13.24 0.4140952
13.26 0.4285437
13.28 0.4372064
13.3 0.4128863
13.32 0.439687
13.34 0.4236744
13.36 0.4442126
13.38 0.4594018
13.4 0.4618171
13.42 0.4345399
13.44 0.4302903
13.46 0.4450002
13.48 0.4547801
13.5 0.4381208
13.52 0.4290975
13.54 0.4278441
13.56 0.4792964
13.58 0.4409087
13.6 0.4441001
13.62 0.4330417
13.64 0.4528521
13.66 0.4419843
13.68 0.4756578
13.7 0.4527967
13.72 0.4679743
13.74 0.4648386
13.76 0.4355747
13.78 0.4472976
13.8 0.4060785
13.82 0.4163239
13.84 0.4557409
13.86 0.4655637
13.88 0.449361
13.9 0.455906
13.92 0.4156918
13.94 0.4256169
13.96 0.4479392
13.98 0.4591572
14 0.4489158
14.02 0.4181806
14.04 0.4826491
14.06 0.4222852
14.08 0.4462622
14.1 0.4393465
14.12 0.4450277
14.14 0.4378928
14.16 0.4164736
14.18 0.4532383
14.2 0.4457015
14.22 0.4004061
14.24 0.4102747
14.26 0.4024304
14.28 0.438549
14.3 0.4641929
14.32 0.4348275
14.34 0.4299998
14.36 0.4481625
14.38 0.4521616
14.4 0.4559883
14.42 0.4604886
14.44 0.4348851
14.46 0.4005305
14.48 0.423616
14.5 0.4550276
14.52 0.4527142
14.54 0.464247
14.56 0.4265265
14.58 0.403423
14.6 0.4062023
14.62 0.4031133
14.64 0.4140649
14.66 0.4024298
14.68 0.4535968
14.7 0.4608146
14.72 0.438435
14.74 0.4304645
14.76 0.4330702
14.78 0.4220196
14.8 0.443114
14.82 0.4269365
14.84 0.4699197
14.86 0.4333016
14.88 0.4575201
14.9 0.4486651
14.92 0.4529343
14.94 0.4382347
14.96 0.3971461
14.98 0.4178517
15 0.435718
15.02 0.4285735
15.04 0.469201
15.06 0.434137
15.08 0.4128555
15.1 0.4416452
15.12 0.4634108
15.14 0.4556865
15.16 0.4639238
15.18 0.4196721
15.2 0.4546709
15.22 0.4161125
15.24 0.4335322
15.26 0.4704511
15.28 0.4367496
15.3 0.4365782
15.32 0.4276682
15.34 0.4241172
15.36 0.4151209
15.38 0.4526314
15.4008 0.4382638
15.4208 0.437064
15.4408 0.454917
15.4608 0.4633844
15.4808 0.468028
15.5008 0.4448878
15.5208 0.4562073
15.5408 0.4413896
15.5608 0.4583122
15.5808 0.4186582
15.6008 0.4200892
15.6208 0.4561252
15.6408 0.4528243
15.6608 0.4208916
15.6808 0.4255881
15.7008 0.4290096
15.7208 0.4502498
15.7408 0.467253
15.7608 0.4501384
15.7808 0.4470463
15.8008 0.4425494
15.8208 0.4428599
15.8408 0.4324642
15.8608 0.4539
15.8808 0.4154815
15.9008 0.4328111
15.9208 0.4705846
15.9408 0.4675462
15.9608 0.4261455
15.9808 0.446402
16.0008 0.426907
16.0208 0.4701065
16.0408 0.451137
16.0608 0.4400283
16.0808 0.4667441
16.1008 0.4241758
16.1208 0.4273469
16.1408 0.4383494
16.1608 0.459619
16.1808 0.4611669
16.2008 0.4436498
16.2208 0.4541477
16.2408 0.4308417
16.2608 0.4330706
16.2808 0.4366921
16.3008 0.4311902
16.3208 0.4281943
16.3408 0.4585574
16.3608 0.4168933
16.3808 0.4513308
16.4008 0.4290106
16.4208 0.4174627
16.4408 0.4507213
16.4608 0.4270249
16.4808 0.4610324
16.5008 0.4438748
16.5208 0.4170435
16.5408 0.4270254
16.5608 0.4224035
16.5808 0.4324636
16.6008 0.4500284
16.6208 0.4074926
16.6408 0.4495559
16.6608 0.4494719
16.6808 0.4867493
16.7008 0.4591843
16.7208 0.4634114
16.7408 0.433503
16.7608 0.461817
16.7808 0.458639
16.8008 0.4760513
16.8208 0.4140954
16.8408 0.475605
16.8608 0.453073
16.8808 0.4307548
16.9008 0.4321165
16.9208 0.4508041
16.9408 0.479661
16.9608 0.486441
16.9808 0.4105187
17.0008 0.4449159
17.0208 0.4628446
17.0408 0.471302
17.0608 0.4701327
17.0808 0.4702657
17.1008 0.4439873
17.1208 0.4656718
17.1408 0.4727321
17.1608 0.4629523
17.1808 0.4860553
17.2008 0.4713807
17.2208 0.4810664
17.2408 0.4455612
17.2608 0.4353447
17.2808 0.4747104
17.3008 0.4474657
17.3208 0.471646
17.3408 0.4725989
17.3608 0.4820265
17.3808 0.4846901
17.4008 0.4756574
17.4208 0.4674663
17.4408 0.474078
17.4608 0.4661275
17.4808 0.468668
17.5008 0.4603533
17.5208 0.4752368
17.5408 0.486441
17.5608 0.4288644
17.5808 0.4375783
17.6008 0.447073
17.6208 0.4425208
17.6408 0.4369499
17.6608 0.4670655
17.6808 0.4648922
17.7008 0.4726001
17.7208 0.4537351
17.7408 0.4580936
17.7608 0.4720965
17.7808 0.4912742
17.8008 0.4676539
17.8208 0.4770741
17.8408 0.4894384
17.8608 0.4698139
17.8808 0.4645966
17.9008 0.4114602
17.9208 0.448804
17.9408 0.4748944
17.9608 0.4648123
17.9808 0.4616812
18.0008 0.4623042
18.0208 0.4763659
18.0408 0.4769441
18.0608 0.465672
18.0808 0.3908967
18.1008 0.4460383
18.1208 0.4420406
18.1408 0.454781
18.1608 0.4566731
18.1808 0.4780685
18.2008 0.43408
18.2208 0.4596463
18.2408 0.4333009
18.2608 0.4556859
18.2808 0.4726785
18.3008 0.4661817
18.3208 0.4671993
18.3408 0.4593748
18.3608 0.4760253
18.3808 0.4181208
18.4008 0.4628447
18.4208 0.4634923
18.4408 0.4833476
18.4608 0.4628977
18.4808 0.4764979
18.5008 0.4524656
18.5208 0.4464583
18.5408 0.4718847
18.5608 0.4600544
18.5808 0.4727315
18.6008 0.4549993
18.6208 0.4372075
18.6408 0.4769956
18.6608 0.4607874
18.6808 0.4821565
18.7008 0.4461499
18.7208 0.447046
18.7408 0.4537345
18.7608 0.4701059
18.7808 0.4702658
18.8008 0.4481625
18.8208 0.4677074
18.8408 0.4725199
18.8608 0.4714337
18.8808 0.466208
18.9008 0.4734451
18.9208 0.4731009
18.9408 0.4766025
18.9608 0.4785909
18.9808 0.4474647
19.0008 0.4119158
19.0208 0.44685
19.0408 0.4229065
19.0608 0.4716193
19.0808 0.4716196
19.1008 0.452907
19.1208 0.4255585
19.1408 0.4304947
19.1608 0.4706645
19.1808 0.4534863
19.2008 0.4436782
19.2208 0.4659933
19.2408 0.4691749
19.2608 0.4721497
19.2808 0.450583
19.3008 0.4359184
19.3208 0.4434524
19.3408 0.4808586
19.3608 0.4676536
19.3808 0.4553297
19.4008 0.4706647
19.4208 0.4697606
19.4408 0.4592926
19.4608 0.4330705
19.4808 0.4411345
19.5008 0.4753151
19.5208 0.469761
19.5408 0.463384
19.5608 0.4667713
19.5808 0.4632487
19.6008 0.4695212
19.6208 0.470797
19.6408 0.477859
19.6608 0.4437912
19.6808 0.4635727
19.7008 0.4522448
19.7208 0.4682144
19.7408 0.4541478
19.7608 0.4207133
19.7808 0.4212782
19.8008 0.4434519
19.8208 0.4569739
19.8408 0.4706112
19.8608 0.4578757
19.8808 0.4411626
19.9008 0.4688553
19.9208 0.4674126
19.9408 0.4702662
19.9608 0.4416161
19.9808 0.4414459
&
@target G0.S3
@type xy
0 3.344327
0.02 5.756487
0.04 4.157897
0.06 5.147635
0.08 5.404824
0.1 3.153264
0.12 2.467697
0.14 3.729883
0.16 2.740743
0.18 3.176141
0.2 3.439178
0.22 3.126519
0.24 3.152337
0.26 2.49288
0.28 2.85507
0.3 4.007421
0.32 5.334354
0.34 4.768199
0.36 5.571079
0.38 3.615505
0.4 3.583856
0.42 5.452233
0.44 5.023858
0.46 3.983657
0.48 2.544017
0.5 3.517687
0.52 3.944049
0.54 2.998003
0.56 3.154021
0.58 3.972193
0.6 3.051643
0.62 3.88151
0.64 3.153493
0.66 0.8769407
0.68 2.211928
0.7 3.662468
0.72 3.923529
0.74 4.541951
0.76 5.089121
0.78 5.070744
0.8 3.163819
0.82 3.112001
0.84 3.329463
0.86 3.931923
0.88 4.809599
0.9 5.279685
0.92 5.323122
0.94 6.032515
0.96 6.174959
0.98 5.220186
1 6.280195
1.02 4.93152
1.04 5.780357
1.06 5.953716
1.08 4.472776
1.1 3.178085
1.12 2.942286
1.14 2.46881
1.16 3.195818
1.18 2.766487
1.2 3.383685
1.22 2.72803
1.24 2.694777
1.26 3.273947
1.28 3.737278
1.3 3.453697
1.32 3.202456
1.34 1.979047
1.36 2.31206
1.38 2.895592
1.4 3.081307
1.42 2.813232
1.44 3.588959
1.46 3.390203
1.48 1.559247
1.5 2.728851
1.52 2.844235
1.54 3.161855
1.56 3.163427
1.58 3.18604
1.6 2.635094
1.62 1.644027
1.64 3.469643
1.66 3.275336
1.68 3.043542
1.7 2.272669
1.72 1.519129
1.74 1.183597
1.76 1.371514
1.78 1.089862
1.8 2.091136
1.82 2.216625
1.84 2.459853
1.86 2.457895
1.88 2.014411
1.9 2.438673
1.92 2.839458
1.94 2.661245
1.96 3.48628
1.98 2.703026
2 3.021991
2.02 2.764584
2.04 2.203871
2.06 4.329679
2.08 4.070985
2.1 4.577038
2.12 3.465938
2.14 4.873608
2.16 4.618974
2.18 3.538068
2.2 3.432003
2.22 4.999668
2.24 5.562396
2.26 4.987115
2.28 4.482053
2.3 4.912861
2.32 4.277984
2.34 3.803541
2.36 4.527677
2.38 3.741286
2.4 3.12895
2.42 3.702361
2.44 3.635718
2.46 4.098612
2.48 3.640103
2.5 3.593632
2.52 3.611364
2.54 4.362737
2.56 3.158045
2.58 3.472427
2.6 2.813618
2.62 2.630275
2.64 3.060498
2.66 3.107209
2.68 3.721589
2.7 3.745834
2.72 4.954293
2.74 5.033541
2.76 3.898083
2.78 3.549919
2.8 4.678638
2.82 4.053214
2.84 3.959867
2.86 3.251819
2.88 4.138423
2.9 5.709868
2.92 5.384837
2.94 5.347268
2.96 2.854794
2.98 3.906082
3 5.413841
3.02 3.506854
3.04 4.419715
3.06 4.07004
3.08 3.774953
3.1 4.407783
3.12 5.062633
3.14 4.667829
3.16 6.17332
3.18 6.820559
3.2 5.775731
3.22 4.675548
3.24 3.938893
3.26 4.317015
3.28 4.496515
3.3 6.29196
3.32 6.354318
3.34 6.040804
3.36 4.387476
3.38 4.235115
3.4 5.522328
3.42 6.843883
3.44 4.763491
3.46 5.07948
3.48 4.061619
3.5 4.05092
3.52 3.492814
3.54 3.717647
3.56 2.040049
3.58 3.670047
3.6 3.157439
3.62 3.850085
3.64 2.304013
3.66 2.179134
3.68 1.738433
3.7 1.974829
3.72 2.024141
3.74 2.455514
3.76 2.792369
3.78 2.683738
3.8 1.984477
3.82 0.8814194
3.84 1.86913
3.86 2.182178
3.88 2.910301
3.9 4.021703
3.92 4.893817
3.94 5.914433
3.96 6.822452
3.98 6.225378
4 7.17247
4.02 6.781779
4.04 6.520448
4.06 7.19039
4.08 6.374262
4.1 6.224349
4.12 6.289446
4.14 5.905359
4.16 7.063528
4.18 6.345498
4.2 6.36994
4.22 5.917039
4.24 6.807264
4.26 6.661249
4.28 6.96554
4.3 6.823607
4.32 7.247571
4.34 6.718573
4.36 5.995938
4.38 5.431615
4.4 5.420779
4.42 5.512171
4.44 5.333526
4.46 6.713898
4.48 4.977158
4.5 5.413413
4.52 5.448206
4.54 6.811343
4.56 6.563468
4.58 6.782643
4.6 5.819255
4.62 7.039639
4.64 7.360884
4.66 5.527323
4.68 6.005873
4.7 5.808242
4.72 4.237865
4.74 5.278039
4.76 4.567149
4.78 5.556362
4.8 4.327127
4.82 3.197788
4.84 4.754143
4.86 4.235059
4.88 4.33728
4.9 5.728329
4.92 5.898315
4.94 4.359963
4.96 3.63327
4.98 2.53676
5 2.15993
5.02 0.5102208
5.04 0.4993494
5.06 0.470903
5.08 0.4810408
5.1 0.4678679
5.12 0.4646775
5.14 0.4725198
5.16 0.4702662
5.18 0.4732071
5.2 0.504827
5.22 0.4802858
5.24 0.4760261
5.26 0.4687485
5.28 0.4742891
5.3 0.4722547
5.32 0.4796877
5.34 0.4736565
5.36 0.456317
5.38 0.4751839
5.4 0.4697338
5.42 0.447688
5.44 0.4794272
5.46 0.4654831
5.48 0.4698139
5.5 0.4767075
5.52 0.4715401
5.54 0.4735237
5.56 0.4540382
5.58 0.4633033
5.6 0.4755002
5.62 0.4915786
5.64 1.626676
5.66 2.00138
5.68 1.82306
5.7 2.71137
5.72 2.232208
5.74 1.216994
5.76 2.051036
5.78 3.065335
5.8 2.599154
5.82 1.154491
5.84 0.4734445
5.86 0.4414747
5.88 0.491172
5.9 0.462196
5.92 0.4632761
5.94 0.4624389
5.96 0.4648929
5.98 0.4635198
6 0.4697605
6.02 0.4680283
6.04 0.4696274
6.06 0.4484143
6.08 0.4591563
6.1 0.4674934
6.12 0.4662619
6.14 0.4736032
6.16 0.4844329
6.18 0.4481623
6.2 0.4451966
6.22 0.4620877
6.24 0.4519123
6.26 0.4514976
6.28 0.4676004
6.3 0.462736
6.32 0.4484976
6.34 0.4548906
6.36 0.4739459
6.38 0.4592661
6.4 0.4688554
6.42 0.4647847
6.44 0.4504993
6.46 0.485309
6.48 0.4796872
6.5 0.4705588
6.52 0.4772316
6.54 0.4563709
6.56 0.466932
6.58 0.4758939
6.6 0.4702659
6.62 0.4648923
6.64 0.4546977
6.66 0.4801557
6.68 0.4629522
6.7 0.4690683
6.72 0.4650534
6.74 0.4382067
6.76 0.4622504
6.78 0.4545324
6.8 0.4502499
6.82 0.4633033
6.84 0.4559058
6.86 0.4614109
6.88 0.4690949
6.9 0.4750528
6.92 0.4452807
6.94 0.4841999
6.96 0.4627637
6.98 0.4805724
7 0.4630599
7.02 0.4531005
7.04 0.5019466
7.06 0.469974
7.08 0.4735504
7.1 0.4438752
7.12 0.4710362
7.14 0.4726785
7.16 0.4635999
7.18 0.460163
7.2 0.4595923
7.22 0.4752887
7.24 0.4597278
7.26 0.4771272
7.28 0.478644
7.3 0.4627364
7.32 0.4776507
7.34 0.4678408
7.36 0.4563443
7.38 0.4678672
7.4 0.4857211
7.42 0.4650542
7.44 0.4620873
7.46 0.4766026
7.48 0.4702663
7.5 0.4576571
7.52 0.4777293
7.54 0.4628716
7.56 0.4619798
7.58 0.4662621
7.6 0.467413
7.62 0.4860552
7.64 0.4835804
7.66 0.4470733
7.68 0.463735
7.7 0.4662081
7.72 0.4686686
7.74 0.4592928
7.76 0.4775975
7.78 0.4774145
7.8 0.4667441
7.82 0.4781735
7.84 0.4652141
7.86 0.4601084
7.88 0.4823379
7.9 0.4686685
7.92 0.4669852
7.94 0.4743686
7.96 0.4472132
7.98 0.475763
8 0.4034227
8.02 0.4482462
8.04 0.4350288
8.06 0.4493054
8.08 0.4505824
8.1 0.4501664
8.12 0.4595922
8.14 0.4425776
8.16 0.4227889
8.18 0.425382
8.2 0.450056
8.22 0.4624934
8.24 0.4538173
8.26 0.4573292
8.28 0.4543673
8.3 0.4540102
8.32 0.447912
8.34 0.4572473
8.36 0.4712481
8.38 0.4495827
8.4 0.4582022
8.42 0.4422102
8.44 0.4563438
8.46 0.4482745
8.48 0.4593741
8.5 0.4764983
8.52 0.4870578
8.54 0.4704259
8.56 0.4486091
8.58 0.4763668
8.6 0.4706114
8.62 0.4803123
8.64 0.4729165
8.66 0.4855924
8.68 0.4670651
8.7 0.4772309
8.72 0.4616545
8.74 0.4524928
8.76 0.4671457
8.78 0.4467103
8.8 0.4618169
8.82 0.4553573
8.84 0.4546157
8.86 0.4606787
8.88 0.4644357
8.9 0.4660747
8.92 0.4687484
8.94 0.4658859
8.96 0.4792435
8.98 0.4716463
9 0.4574111
9.02 0.464489
9.04 0.460788
9.06 0.4486926
9.08 0.4734184
9.1 0.445702
9.12 0.4329841
9.14 0.4521618
9.16 0.4414184
9.18 0.4707973
9.2 0.4617898
9.22 0.4608145
9.24 0.4437624
9.26 0.461763
9.28 0.4656449
9.3 0.470585
9.32 0.4535139
9.34 0.4620878
9.36 0.4415881
9.38 0.4273759
9.4 0.4695207
9.42 0.4642733
9.44 0.4537343
9.46 0.4589662
9.48 0.4559881
9.5 0.4563714
9.52 0.455988
9.54 0.4611133
9.56 0.4654566
9.58 0.4607063
9.6 0.4641383
9.62 0.4508886
9.64 0.4541203
9.66 0.4741834
9.68 0.4610852
9.7 0.4663428
9.72 0.4605431
9.74 0.4522449
9.76 0.4657258
9.78 0.4662611
9.8 0.4548074
9.82 0.4764448
9.84 0.4639231
9.86 0.4473808
9.88 0.4577659
9.9 0.4564264
9.92 0.4674937
9.94 0.4489157
9.96 0.4780422
9.98 0.4685613
10 0.44334
10.02 0.4370639
10.04 0.4704515
10.06 0.4624391
10.08 0.4398582
10.1 0.4692007
10.12 0.4584215
10.14 0.4689887
10.16 0.4651076
10.18 0.4699202
10.2 0.4604352
10.22 0.4696807
10.24 0.4668252
10.26 0.4611125
10.28 0.4561798
10.3 0.4657788
10.32 0.4636
10.34 0.4669313
10.36 0.4553574
10.38 0.470558
10.4 0.4652418
10.42 0.4508049
10.44 0.4696276
10.46 0.4714608
10.48 0.474842
10.5 0.4600544
10.52 0.4719378
10.54 0.4633308
10.56 0.4644623
10.58 0.4592109
10.6 0.4707966
10.62 0.4716727
10.64 0.4632491
10.66 0.4571659
10.68 0.429447
10.7 0.4483859
10.72 0.4501389
10.74 0.4669317
10.76 0.450417
10.78 0.4598103
10.8 0.4605159
10.82 0.4486644
10.84 0.4456737
10.86 0.4483856
10.88 0.4597283
10.9 0.4648924
10.92 0.4639239
10.94 0.4611126
10.96 0.4366062
10.98 0.4578754
11 0.457329
11.02 0.4610044
11.04 0.4508328
11.06 0.4527694
11.08 0.463681
11.1 0.4546975
11.12 0.4499167
11.14 0.4740784
11.16 0.4700263
11.18 0.4631146
11.2 0.4533486
11.22 0.4682414
11.24 0.4569463
11.26 0.4481632
11.28 0.4550276
11.3 0.4649735
11.32 0.428748
11.34 0.460598
11.36 0.4644885
11.38 0.465859
11.4 0.4742628
11.42 0.4729162
11.44 0.4664229
11.46 0.4651881
11.48 0.4645968
11.5 0.4663423
11.52 0.473207
11.54 0.4602722
11.56 0.4548074
11.58 0.4720699
11.6 0.4638154
11.62 0.4616547
11.64 0.4624391
11.66 0.4592389
11.68 0.45629
11.7 0.4667172
11.72 0.4483863
11.74 0.4659128
11.76 0.458558
11.78 0.461681
11.8 0.4539824
11.82 0.4694151
11.84 0.4595923
11.86 0.436033
11.88 0.4530729
11.9 0.4786701
11.92 0.4454497
11.94 0.4444379
11.96 0.445702
11.98 0.4576849
12 0.4607332
12.02 0.4614106
12.04 0.4514696
12.06 0.4621145
12.08 0.4644626
12.1 0.4565906
12.12 0.4722549
12.14 0.4701326
12.16 0.4570557
12.18 0.4599185
12.2 0.4655374
12.22 0.4719374
12.24 0.4585579
12.26 0.4532382
12.28 0.46661
12.3 0.4435651
12.32 0.4642466
12.34 0.4606787
12.36 0.4755256
12.38 0.4691748
12.4 0.4690686
12.42 0.4681344
12.44 0.4664232
12.46 0.4656717
12.48 0.4661817
12.5 0.4652147
12.52 0.4720965
12.54 0.4549999
12.56 0.4627637
12.58 0.4613564
12.6 0.4783562
12.62 0.4695476
12.64 0.4458139
12.66 0.4507221
12.68 0.4563166
12.7 0.4706114
12.72 0.4538993
12.74 0.4686952
12.76 0.4599454
12.78 0.4454491
12.8 0.4662895
12.82 0.4543685
12.84 0.4526583
12.86 0.4565908
12.88 0.4517463
12.9 0.4686411
12.92 0.4677873
12.94 0.4574667
12.96 0.4655645
12.98 0.4671991
13 0.4572473
13.02 0.458612
13.04 0.451774
13.06 0.4654566
13.08 0.4542296
13.1 0.4553297
13.12 0.4704789
13.14 0.4552469
13.16 0.45401
13.18 0.4527973
13.2 0.4610041
13.22 0.4564539
13.24 0.4570007
13.26 0.4777285
13.28 0.4614106
13.3 0.4570837
13.32 0.4616005
13.34 0.4520511
13.36 0.4383204
13.38 0.465967
13.4 0.4642464
13.42 0.4632763
13.44 0.4598636
13.46 0.4602176
13.48 0.4679744
13.5 0.4635191
13.52 0.4725202
13.54 0.4623314
13.56 0.4574926
13.58 0.4624936
13.6 0.4582029
13.62 0.4618169
13.64 0.4659667
13.66 0.462006
13.68 0.4489153
13.7 0.4699205
13.72 0.4505556
13.74 0.4637075
13.76 0.4609223
13.78 0.4559057
13.8 0.4546975
13.82 0.4573292
13.84 0.4563441
13.86 0.4534585
13.88 0.467707
13.9 0.4590203
13.92 0.4501387
13.94 0.4510822
13.96 0.4530179
13.98 0.4537069
14 0.4652148
14.02 0.4522442
14.04 0.4531553
14.06 0.4492497
14.08 0.4477717
14.1 0.4722546
14.12 0.4626555
14.14 0.4605977
14.16 0.458421
14.18 0.4477165
14.2 0.4510261
14.22 0.4734447
14.24 0.4675465
14.26 0.4613834
14.28 0.459048
14.3 0.445028
14.32 0.4524653
14.34 0.4627091
14.36 0.465725
14.38 0.4677869
14.4 0.4605975
14.42 0.4489432
14.44 0.4466265
14.46 0.458312
14.48 0.458912
14.5 0.4645694
14.52 0.4592926
14.54 0.4671188
14.56 0.4688284
14.58 0.4498333
14.6 0.4370649
14.62 0.4645959
14.64 0.4627096
14.66 0.4511103
14.68 0.4489989
14.7 0.4654031
14.72 0.4682681
14.74 0.4728102
14.76 0.4618438
14.78 0.4604346
14.8 0.4531553
14.82 0.4618167
14.84 0.440284
14.86 0.4579841
14.88 0.464004
14.9 0.4706639
14.92 0.4471576
14.94 0.460272
14.96 0.4596461
14.98 0.4699733
15 0.4583935
15.02 0.4464301
15.04 0.4543954
15.06 0.4670383
15.08 0.4645701
15.1 0.4544502
15.12 0.4412764
15.14 0.466503
15.16 0.4485816
15.18 0.4524654
15.2 0.4514422
15.22 0.4441285
15.24 0.44911
15.26 0.4656449
15.28 0.4466541
15.3 0.4574391
15.32 0.4618711
15.34 0.4557417
15.36 0.4565355
15.38 0.4537346
15.4008 0.4618442
15.4208 0.4507218
15.4408 0.4513036
15.4608 0.4520509
15.4808 0.465215
15.5008 0.4526866
15.5208 0.4462338
15.5408 0.4530179
15.5608 0.459946
15.5808 0.457438
15.6008 0.4567823
15.6208 0.4530727
15.6408 0.4460103
15.6608 0.4637076
15.6808 0.4572746
15.7008 0.4364056
15.7208 0.4698402
15.7408 0.4452807
15.7608 0.4635737
15.7808 0.4442967
15.8008 0.4589665
15.8208 0.447046
15.8408 0.4577664
15.8608 0.4617904
15.8808 0.4593753
15.9008 0.438919
15.9208 0.4557957
15.9408 0.4580663
15.9608 0.4616549
15.9808 0.4563718
16.0008 0.4574932
16.0208 0.4580667
16.0408 0.4736295
16.0608 0.4579841
16.0808 0.4425207
16.1008 0.4698402
16.1208 0.4568641
16.1408 0.4630602
16.1608 0.4488038
16.1808 0.4448313
16.2008 0.4508323
16.2208 0.4600269
16.2408 0.4587215
16.2608 0.4450287
16.2808 0.4509436
16.3008 0.4559061
16.3208 0.4685345
16.3408 0.4528243
16.3608 0.4690947
16.3808 0.463168
16.4008 0.4600005
16.4208 0.4465976
16.4408 0.4553566
16.4608 0.4440157
16.4808 0.4658326
16.5008 0.460598
16.5208 0.477625
16.5408 0.4526862
16.5608 0.4703459
16.5808 0.4485809
16.6008 0.4595106
16.6208 0.4657791
16.6408 0.4639227
16.6608 0.4576294
16.6808 0.4503888
16.7008 0.4450285
16.7208 0.4655376
16.7408 0.4512755
16.7608 0.4669318
16.7808 0.4659662
16.8008 0.4453649
16.8208 0.4560972
16.8408 0.4491385
16.8608 0.4529077
16.8808 0.4655373
16.9008 0.4587488
16.9208 0.466181
16.9408 0.4706644
16.9608 0.4535967
16.9808 0.4573297
17.0008 0.4364917
17.0208 0.4594834
17.0408 0.4556862
17.0608 0.4530452
17.0808 0.4583938
17.1008 0.4513866
17.1208 0.4583114
17.1408 0.4553023
17.1608 0.4477719
17.1808 0.4488037
17.2008 0.4460096
17.2208 0.4509984
17.2408 0.4576563
17.2608 0.4544497
17.2808 0.4368641
17.3008 0.452935
17.3208 0.4395737
17.3408 0.4544775
17.3608 0.4493051
17.3808 0.4609231
17.4008 0.4683213
17.4208 0.4588578
17.4408 0.457738
17.4608 0.463357
17.4808 0.4642467
17.5008 0.4678675
17.5208 0.4642741
17.5408 0.4441847
17.5608 0.4464578
17.5808 0.4552193
17.6008 0.459184
17.6208 0.4450281
17.6408 0.45511
17.6608 0.4469057
17.6808 0.465698
17.7008 0.4624391
17.7208 0.4457854
17.7408 0.4350288
17.7608 0.4648387
17.7808 0.4546981
17.8008 0.4545323
17.8208 0.4653495
17.8408 0.4611671
17.8608 0.4576572
17.8808 0.4548897
17.9008 0.4458144
17.9208 0.4546149
17.9408 0.4604885
17.9608 0.4620066
17.9808 0.4707447
18.0008 0.4676536
18.0208 0.4526864
18.0408 0.4630878
18.0608 0.4589388
18.0808 0.4620061
18.1008 0.4578478
18.1208 0.4556581
18.1408 0.4585299
18.1608 0.4503891
18.1808 0.4587214
18.2008 0.4527973
18.2208 0.4503883
18.2408 0.4571924
18.2608 0.4604896
18.2808 0.4700258
18.3008 0.449138
18.3208 0.4583392
18.3408 0.4719373
18.3608 0.4330414
18.3808 0.4644617
18.4008 0.464892
18.4208 0.4592382
18.4408 0.4639501
18.4608 0.4572464
18.4808 0.4503604
18.5008 0.4459538
18.5208 0.4491385
18.5408 0.4556591
18.5608 0.4560153
18.5808 0.4390333
18.6008 0.4583123
18.6208 0.4575202
18.6408 0.4457021
18.6608 0.4446908
18.6808 0.4664229
18.7008 0.4587754
18.7208 0.4663424
18.7408 0.4631685
18.7608 0.4561794
18.7808 0.4477167
18.8008 0.4461223
18.8208 0.4352586
18.8408 0.4570012
18.8608 0.4522713
18.8808 0.4510821
18.9008 0.4360335
18.9208 0.4386621
18.9408 0.4259112
18.9608 0.4352594
18.9808 0.4306104
19.0008 0.4330704
19.0208 0.42936
19.0408 0.4186881
19.0608 0.4527141
19.0808 0.4320878
19.1008 0.4652686
19.1208 0.430058
19.1408 0.4326088
19.1608 0.4540924
19.1808 0.4459547
19.2008 0.4041657
19.2208 0.4396298
19.2408 0.4522717
19.2608 0.4169526
19.2808 0.450555
19.3008 0.449944
19.3208 0.4184794
19.3408 0.434109
19.3608 0.4274922
19.3808 0.4589658
19.4008 0.4532108
19.4208 0.4527149
19.4408 0.4288943
19.4608 0.4198515
19.4808 0.4572192
19.5008 0.4297963
19.5208 0.4355748
19.5408 0.4507213
19.5608 0.4400573
19.5808 0.4337049
19.6008 0.4402846
19.6208 0.4025238
19.6408 0.4615464
19.6608 0.4488045
19.6808 0.4135524
19.7008 0.4260872
19.7208 0.4436496
19.7408 0.4352588
19.7608 0.4261453
19.7808 0.4513867
19.8008 0.4393173
19.8208 0.4343386
19.8408 0.4158427
19.8608 0.4320303
19.8808 0.4162032
19.9008 0.4541195
19.9208 0.4292438
19.9408 0.4373218
19.9608 0.4306386
19.9808 0.4278433
&
@target G1.S0
@type xy
0 36
0.02 186
0.04 0
0.06 0
0.08 0
0.1 9
0.12 1490
0.14 10
0.16 2332
0.18 213
0.2 800
0.22 0
0.24 100
0.26 0
0.28 846
0.3 23
0.32 1
0.34 39
0.36 22
0.38 79
0.4 16
0.42 609
0.44 1
0.46 444
0.48 1095
0.5 201
0.52 12
0.54 363
0.56 276
0.58 0
0.6 838
0.62 0
0.64 319
0.66 468
0.68 0
0.7 1
0.72 94
0.74 265
0.76 97
0.78 8
0.8 0
0.82 687
0.84 3
0.86 752
0.88 1249
0.9 131
0.92 22
0.94 4138
0.96 5403
0.98 9193
1 8813
1.02 9457
1.04 9733
1.06 8697
1.08 6400
1.1 5951
1.12 6589
1.14 6406
1.16 7447
1.18 7520
1.2 6406
1.22 7149
1.24 6573
1.26 6794
1.28 6498
1.3 7675
1.32 6612
1.34 5016
1.36 4715
1.38 3642
1.4 3279
1.42 4471
1.44 3960
1.46 3676
1.48 5321
1.5 4644
1.52 4751
1.54 4356
1.56 5826
1.58 3546
1.6 3420
1.62 3333
1.64 5692
1.66 5138
1.68 4791
1.7 5375
1.72 5893
1.74 5664
1.76 5843
1.78 7340
1.8 6015
1.82 7007
1.84 5837
1.86 6872
1.88 7005
1.9 5804
1.92 5449
1.94 4559
1.96 6625
1.98 7156
2 6364
2.02 7068
2.04 6926
2.06 4588
2.08 5797
2.1 3987
2.12 5062
2.14 4383
2.16 6790
2.18 6738
2.2 6133
2.22 7181
2.24 6428
2.26 8813
2.28 8276
2.3 9093
2.32 7388
2.34 6696
2.36 7278
2.38 8140
2.4 6857
2.42 7611
2.44 7944
2.46 7030
2.48 6994
2.5 8062
2.52 8477
2.54 9167
2.56 7475
2.58 9241
2.6 7660
2.62 8289
2.64 8795
2.66 7448
2.68 8843
2.7 7869
2.72 8195
2.74 8814
2.76 7715
2.78 7621
2.8 7393
2.82 8262
2.84 7443
2.86 7297
2.88 7323
2.9 6731
2.92 5930
2.94 7302
2.96 6580
2.98 6231
3 6169
3.02 5032
3.04 3500
3.06 2695
3.08 3247
3.1 2131
3.12 2362
3.14 2932
3.16 4071
3.18 2685
3.2 4863
3.22 7170
3.24 6679
3.26 6559
3.28 6159
3.3 4940
3.32 3769
3.34 4085
3.36 3281
3.38 6668
3.4 6602
3.42 7180
3.44 6909
3.46 7778
3.48 6120
3.5 8495
3.52 9438
3.54 11594
3.56 10571
3.58 10287
3.6 10101
3.62 11741
3.64 9103
3.66 8617
3.68 9282
3.7 8213
3.72 7118
3.74 8774
3.76 8876
3.78 7429
3.8 9393
3.82 9122
3.84 9216
3.86 8335
3.88 9177
3.9 9134
3.92 8682
3.94 7957
3.96 9542
3.98 8838
4 9977
4.02 10648
4.04 10565
4.06 10909
4.08 9425
4.1 10827
4.12 8778
4.14 7728
4.16 7793
4.18 8536
4.2 8043
4.22 9688
4.24 8062
4.26 8413
4.28 9145
4.3 10033
4.32 8382
4.34 9724
4.36 8458
4.38 9160
4.4 10025
4.42 11180
4.44 11604
4.46 10514
4.48 8907
4.5 9944
4.52 10606
4.54 9846
4.56 9063
4.58 8685
4.6 9686
4.62 8438
4.64 9687
4.66 11146
4.68 10995
4.7 9865
4.72 9700
4.74 9373
4.76 10250
4.78 10011
4.8 9850
4.82 11767
4.84 9519
4.86 9862
4.88 10091
4.9 10907
4.92 9485
4.94 9672
4.96 8429
4.98 9867
5 9243
5.02 9852
5.04 9474
5.06 9127
5.08 9861
5.1 9716
5.12 10300
5.14 9074
5.16 9726
5.18 8742
5.2 8241
5.22 9449
5.24 9071
5.26 9510
5.28 10295
5.3 11611
5.32 8987
5.34 9398
5.36 9200
5.38 8900
5.4 9061
5.42 10060
5.44 10363
5.46 9639
5.48 9809
5.5 9049
5.52 8422
5.54 8118
5.56 8087
5.58 7303
5.6 7502
5.62 7145
5.64 6761
5.66 6661
5.68 5657
5.7 6236
5.72 5311
5.74 5410
5.76 6006
5.78 6590
5.8 6658
5.82 6511
5.84 5549
5.86 5147
5.88 7463
5.9 6061
5.92 6095
5.94 5380
5.96 6877
5.98 8552
6 8032
6.02 9618
6.04 9906
6.06 8268
6.08 7802
6.1 8378
6.12 6397
6.14 6533
6.16 8478
6.18 8880
6.2 7065
6.22 7035
6.24 7208
6.26 6085
6.28 7702
6.3 7108
6.32 6872
6.34 7784
6.36 7438
6.38 6843
6.4 7456
6.42 5776
6.44 6684
6.46 6085
6.48 6842
6.5 7824
6.52 7649
6.54 8084
6.56 7630
6.58 7604
6.6 7595
6.62 8562
6.64 6256
6.66 6191
6.68 6941
6.7 6881
6.72 5930
6.74 6725
6.76 6085
6.78 5643
6.8 5486
6.82 4708
6.84 5649
6.86 5401
6.88 4743
6.9 4938
6.92 5563
6.94 5151
6.96 5759
6.98 4726
7 3455
7.02 3785
7.04 4872
7.06 4617
7.08 4039
7.1 4437
7.12 3499
7.14 2610
7.16 3920
7.18 3182
7.2 3822
7.22 2751
7.24 3277
7.26 5480
7.28 5990
7.3 5210
7.32 4741
7.34 3580
7.36 3684
7.38 4343
7.4 4385
7.42 6938
7.44 5308
7.46 4065
7.48 4428
7.5 4095
7.52 4786
7.54 4353
7.56 2937
7.58 2587
7.6 3287
7.62 3093
7.64 3031
7.66 3502
7.68 2345
7.7 1909
7.72 1899
7.74 2319
7.76 3146
7.78 3244
7.8 3758
7.82 2522
7.84 2712
7.86 1171
7.88 2431
7.9 2132
7.92 1386
7.94 2872
7.96 2291
7.98 3098
8 4555
8.02 3553
8.04 3652
8.06 2883
8.08 4110
8.1 3570
8.12 3825
8.14 4070
8.16 4153
8.18 4583
8.2 5224
8.22 6640
8.24 5796
8.26 6263
8.28 5360
8.3 5558
8.32 5140
8.34 4680
8.36 3723
8.38 4420
8.4 3823
8.42 3252
8.44 2449
8.46 3907
8.48 3077
8.5 3413
8.52 3912
8.54 3850
8.56 2419
8.58 3857
8.6 3984
8.62 4331
8.64 4821
8.66 4910
8.68 4964
8.7 3579
8.72 4935
8.74 5578
8.76 5243
8.78 5199
8.8 4601
8.82 3337
8.84 3149
8.86 4902
8.88 4063
8.9 3483
8.92 4926
8.94 5230
8.96 5824
8.98 5809
9 5994
9.02 5073
9.04 4312
9.06 5276
9.08 5020
9.1 4175
9.12 3110
9.14 4802
9.16 5119
9.18 6681
9.2 6304
9.22 7376
9.24 6736
9.26 5738
9.28 6380
9.3 5681
9.32 6359
9.34 6314
9.36 6034
9.38 4601
9.4 4609
9.42 4356
9.44 6010
9.46 5646
9.48 5465
9.5 5233
9.52 5182
9.54 6438
9.56 5756
9.58 5028
9.6 4895
9.62 5216
9.64 4335
9.66 5856
9.68 4967
9.7 5738
9.72 5378
9.74 5907
9.76 7418
9.78 6945
9.8 7389
9.82 8022
9.84 7315
9.86 7917
9.88 7507
9.9 9194
9.92 8157
9.94 9209
9.96 8730
9.98 7348
10 7929
10.02 7681
10.04 7522
10.06 7951
10.08 7476
10.1 7438
10.12 9044
10.14 10465
10.16 10293
10.18 9210
10.2 10613
10.22 9232
10.24 10233
10.26 9324
10.28 9884
10.3 9679
10.32 8449
10.34 9179
10.36 8857
10.38 8813
10.4 9021
10.42 9271
10.44 10789
10.46 9271
10.48 11042
10.5 10696
10.52 10448
10.54 8917
10.56 9246
10.58 9695
10.6 9812
10.62 10503
10.64 10157
10.66 10427
10.68 9721
10.7 10087
10.72 10632
10.74 9553
10.76 8644
10.78 8692
10.8 10716
10.82 10465
10.84 9629
10.86 9711
10.88 8879
10.9 9100
10.92 8867
10.94 10833
10.96 10426
10.98 9620
11 9245
11.02 9280
11.04 9376
11.06 8820
11.08 9078
11.1 8607
11.12 7274
11.14 8822
11.16 8015
11.18 8400
11.2 8695
11.22 8893
11.24 9869
11.26 8778
11.28 7992
11.3 9771
11.32 9066
11.34 8928
11.36 7957
11.38 8973
11.4 9537
11.42 8749
11.44 6487
11.46 8226
11.48 8756
11.5 8856
11.52 8890
11.54 8993
11.56 9160
11.58 8919
11.6 7806
11.62 8001
11.64 8984
11.66 8707
11.68 9854
11.7 10157
11.72 8497
11.74 8826
11.76 8292
11.78 8448
11.8 7882
11.82 7805
11.84 6511
11.86 5162
11.88 5788
11.9 7434
11.92 7476
11.94 7502
11.96 7064
11.98 7046
12 6993
12.02 5896
12.04 5924
12.06 6873
12.08 7459
12.1 6989
12.12 7033
12.14 7371
12.16 6729
12.18 7734
12.2 8131
12.22 7039
12.24 6741
12.26 6405
12.28 6619
12.3 5257
12.32 7187
12.34 6945
12.36 8197
12.38 6068
12.4 8431
12.42 8383
12.44 8639
12.46 8046
12.48 7007
12.5 8581
12.52 7974
12.54 7818
12.56 7415
12.58 8145
12.6 9355
12.62 8400
12.64 7850
12.66 8684
12.68 9537
12.7 8563
12.72 8349
12.74 9001
12.76 8378
12.78 7318
12.8 6434
12.82 7786
12.84 7993
12.86 8280
12.88 9486
12.9 7812
12.92 7735
12.94 8101
12.96 8941
12.98 9099
13 9380
13.02 8493
13.04 8876
13.06 8030
13.08 7736
13.1 7525
13.12 8894
13.14 7100
13.16 6804
13.18 7421
13.2 7311
13.22 7792
13.24 7151
13.26 8276
13.28 8266
13.3 8941
13.32 7887
13.34 7953
13.36 7217
13.38 8434
13.4 8672
13.42 7364
13.44 7145
13.46 7484
13.48 7335
13.5 8355
13.52 8790
13.54 6737
13.56 7426
13.58 8521
13.6 7418
13.62 7660
13.64 7213
13.66 8255
13.68 7665
13.7 7897
13.72 7190
13.74 9213
13.76 6982
13.78 6867
13.8 6631
13.82 7047
13.84 6948
13.86 8529
13.88 7831
13.9 8338
13.92 8050
13.94 8358
13.96 8311
13.98 7572
14 7837
14.02 7472
14.04 7329
14.06 7414
14.08 7444
14.1 8002
14.12 7836
14.14 8608
14.16 7796
14.18 5965
14.2 5807
14.22 5867
14.24 5579
14.26 6137
14.28 5959
14.3 6028
14.32 7592
14.34 8129
14.36 8044
14.38 8658
14.4 6353
14.42 7800
14.44 7688
14.46 5808
14.48 4049
14.5 4942
14.52 5891
14.54 6373
14.56 4993
14.58 5094
14.6 5545
14.62 3917
14.64 3486
14.66 4193
14.68 4183
14.7 4424
14.72 4585
14.74 5291
14.76 4436
14.78 4558
14.8 6466
14.82 7671
14.84 7054
14.86 4733
14.88 4973
14.9 5202
14.92 4456
14.94 5336
14.96 6036
14.98 6789
15 7656
15.02 8313
15.04 8212
15.06 8696
15.08 7610
15.1 8119
15.12 6346
15.14 6993
15.16 6423
15.18 5262
15.2 6170
15.22 6730
15.24 6462
15.26 7084
15.28 6023
15.3 8717
15.32 8482
15.34 7466
15.36 7399
15.38 7411
15.4008 6887
15.4208 7801
15.4408 8237
15.4608 7317
15.4808 9174
15.5008 7515
15.5208 7225
15.5408 6786
15.5608 8102
15.5808 6948
15.6008 6611
15.6208 7191
15.6408 7368
15.6608 7626
15.6808 7070
15.7008 8182
15.7208 7104
15.7408 7369
15.7608 6438
15.7808 6358
15.8008 6417
15.8208 6699
15.8408 7537
15.8608 8131
15.8808 7704
15.9008 7663
15.9208 7832
15.9408 6267
15.9608 6515
15.9808 5600
16.0008 6359
16.0208 6162
16.0408 7297
16.0608 6886
16.0808 7215
16.1008 7771
16.1208 7821
16.1408 7834
16.1608 6969
16.1808 6977
16.2008 6565
16.2208 6995
16.2408 6994
16.2608 6770
16.2808 7609
16.3008 6537
16.3208 6766
16.3408 6752
16.3608 7719
16.3808 6648
16.4008 6800
16.4208 4996
16.4408 3799
16.4608 4812
16.4808 4679
16.5008 4802
16.5208 4573
16.5408 4757
16.5608 3617
16.5808 2255
16.6008 2409
16.6208 2908
16.6408 3845
16.6608 5011
16.6808 5062
16.7008 6219
16.7208 5933
16.7408 6516
16.7608 6400
16.7808 5657
16.8008 6818
16.8208 6531
16.8408 7852
16.8608 7458
16.8808 8681
16.9008 8216
16.9208 8333
16.9408 8054
16.9608 7952
16.9808 8363
17.0008 8633
17.0208 7838
17.0408 8083
17.0608 7470
17.0808 6287
17.1008 5796
17.1208 6782
17.1408 7321
17.1608 7591
17.1808 6235
17.2008 6312
17.2208 7100
17.2408 5602
17.2608 5203
17.2808 7214
17.3008 6342
17.3208 7006
17.3408 6720
17.3608 6246
17.3808 5366
17.4008 5175
17.4208 5102
17.4408 6557
17.4608 6350
17.4808 6732
17.5008 7462
17.5208 7857
17.5408 6807
17.5608 8232
17.5808 7166
17.6008 6947
17.6208 7218
17.6408 7528
17.6608 5213
17.6808 6157
17.7008 4573
17.7208 4882
17.7408 5098
17.7608 3608
17.7808 4227
17.8008 3862
17.8208 3599
17.8408 3434
17.8608 4035
17.8808 3890
17.9008 4036
17.9208 3964
17.9408 3944
17.9608 3642
17.9808 3657
18.0008 5083
18.0208 4730
18.0408 3944
18.0608 3732
18.0808 3811
18.1008 3811
18.1208 4115
18.1408 4167
18.1608 3325
18.1808 3933
18.2008 5135
18.2208 5070
18.2408 3723
18.2608 2801
18.2808 4109
18.3008 2551
18.3208 2773
18.3408 3464
18.3608 3478
18.3808 3998
18.4008 4356
18.4208 4102
18.4408 5513
18.4608 5611
18.4808 5863
18.5008 4833
18.5208 5167
18.5408 4334
18.5608 4013
18.5808 5341
18.6008 5489
18.6208 3997
18.6408 4334
18.6608 4236
18.6808 3311
18.7008 2762
18.7208 2999
18.7408 2990
18.7608 3967
18.7808 4276
18.8008 4148
18.8208 3880
18.8408 4402
18.8608 4006
18.8808 3566
18.9008 3581
18.9208 3158
18.9408 4888
18.9608 5057
18.9808 5273
19.0008 4585
19.0208 3809
19.0408 4418
19.0608 5300
19.0808 4715
19.1008 5014
19.1208 4116
19.1408 3886
19.1608 4466
19.1808 3853
19.2008 5417
19.2208 5763
19.2408 5567
19.2608 5134
19.2808 5570
19.3008 5431
19.3208 6082
19.3408 6085
19.3608 6073
19.3808 6233
19.4008 5644
19.4208 5434
19.4408 5517
19.4608 5537
19.4808 6333
19.5008 6199
19.5208 4708
19.5408 5697
19.5608 5729
19.5808 5670
19.6008 5704
19.6208 4765
19.6408 5327
19.6608 5070
19.6808 5688
19.7008 4607
19.7208 4330
19.7408 4795
19.7608 4854
19.7808 4070
19.8008 3862
19.8208 3738
19.8408 3611
19.8608 5549
19.8808 4399
19.9008 3573
19.9208 3444
19.9408 3899
19.9608 3290
19.9808 3833
&
@target G1.S1
@type xy
0 33
0.02 6
0.04 0
0.06 0
0.08 15
0.1 1
0.12 137
0.14 0
0.16 324
0.18 0
0.2 337
0.22 0
0.24 22
0.26 0
0.28 118
0.3 0
0.32 0
0.34 1
0.36 277
0.38 23
0.4 204
0.42 856
0.44 0
0.46 286
0.48 997
0.5 845
0.52 35
0.54 672
0.56 427
0.58 6
0.6 588
0.62 0
0.64 80
0.66 315
0.68 0
0.7 1
0.72 3
0.74 146
0.76 23
0.78 0
0.8 0
0.82 231
0.84 0
0.86 191
0.88 199
0.9 3
0.92 1
0.94 2768
0.96 3096
0.98 2794
1 1914
1.02 3024
1.04 2260
1.06 4396
1.08 5426
1.1 4631
1.12 5228
1.14 4698
1.16 4321
1.18 5187
1.2 5370
1.22 4088
1.24 4507
1.26 3865
1.28 4776
1.3 4032
1.32 5537
1.34 8015
1.36 6786
1.38 8885
1.4 8148
1.42 7271
1.44 8917
1.46 7949
1.48 7044
1.5 6487
1.52 6720
1.54 7404
1.56 8224
1.58 7659
1.6 8411
1.62 9702
1.64 7921
1.66 6230
1.68 7219
1.7 6274
1.72 6081
1.74 5942
1.76 5571
1.78 3585
1.8 5907
1.82 5072
1.84 5081
1.86 6098
1.88 5397
1.9 5460
1.92 5981
1.94 6585
1.96 5557
1.98 4679
2 4866
2.02 4518
2.04 5117
2.06 5434
2.08 5463
2.1 6815
2.12 6537
2.14 6086
2.16 5441
2.18 6224
2.2 5412
2.22 5130
2.24 4981
2.26 3995
2.28 3815
2.3 3969
2.32 3674
2.34 3354
2.36 3914
2.38 3072
2.4 3959
2.42 4431
2.44 4170
2.46 3585
2.48 4350
2.5 4966
2.52 3494
2.54 2935
2.56 3791
2.58 3935
2.6 3791
2.62 3926
2.64 3471
2.66 3316
2.68 3104
2.7 3055
2.72 3132
2.74 3569
2.76 4217
2.78 3646
2.8 4407
2.82 4438
2.84 3329
2.86 4452
2.88 4772
2.9 5228
2.92 5268
2.94 4259
2.96 5439
2.98 5132
3 6606
3.02 7592
3.04 6934
3.06 7730
3.08 8446
3.1 9747
3.12 9159
3.14 9785
3.16 7533
3.18 8228
3.2 7498
3.22 5347
3.24 5107
3.26 5277
3.28 5862
3.3 6736
3.32 8706
3.34 8563
3.36 8546
3.38 5052
3.4 5906
3.42 4109
3.44 4058
3.46 4219
3.48 4387
3.5 2517
3.52 1706
3.54 1618
3.56 2087
3.58 1221
3.6 1698
3.62 2616
3.64 2316
3.66 2384
3.68 3226
3.7 3705
3.72 3674
3.74 3222
3.76 2870
3.78 4039
3.8 2305
3.82 2743
3.84 3399
3.86 2974
3.88 2486
3.9 3171
3.92 3150
3.94 2634
3.96 1990
3.98 2263
4 2236
4.02 971
4.04 1777
4.06 1157
4.08 1608
4.1 1783
4.12 2914
4.14 3626
4.16 3462
4.18 4152
4.2 3641
4.22 3904
4.24 3641
4.26 2550
4.28 3515
4.3 2523
4.32 2800
4.34 2195
4.36 2508
4.38 2072
4.4 1314
4.42 1076
4.44 1360
4.46 1814
4.48 2501
4.5 1599
4.52 1951
4.54 1432
4.56 1812
4.58 2202
4.6 3260
4.62 3630
4.64 2797
4.66 2336
4.68 1696
4.7 2333
4.72 3105
4.74 2828
4.76 2381
4.78 1433
4.8 1782
4.82 1355
4.84 1748
4.86 1951
4.88 2341
4.9 2824
4.92 2294
4.94 1905
4.96 2512
4.98 2043
5 2911
5.02 2731
5.04 2597
5.06 2037
5.08 2387
5.1 2224
5.12 2893
5.14 3542
5.16 3279
5.18 3375
5.2 3359
5.22 1270
5.24 1756
5.26 1611
5.28 1465
5.3 835
5.32 983
5.34 2387
5.36 1605
5.38 1279
5.4 1363
5.42 1625
5.44 2511
5.46 2545
5.48 2366
5.5 2885
5.52 3279
5.54 3737
5.56 3766
5.58 3732
5.6 4714
5.62 4655
5.64 4105
5.66 3471
5.68 5580
5.7 6639
5.72 5896
5.74 5847
5.76 7441
5.78 5788
5.8 5101
5.82 5941
5.84 4050
5.86 5565
5.88 4244
5.9 5063
5.92 4825
5.94 4448
5.96 3956
5.98 3493
6 2825
6.02 2516
6.04 1638
6.06 3007
6.08 4025
6.1 4134
6.12 4715
6.14 4908
6.16 4334
6.18 4070
6.2 3814
6.22 4155
6.24 4929
6.26 4539
6.28 4957
6.3 4544
6.32 3277
6.34 2752
6.36 2938
6.38 3657
6.4 4125
6.42 6093
6.44 4599
6.46 6401
6.48 4583
6.5 5312
6.52 4013
6.54 3007
6.56 3330
6.58 5223
6.6 3845
6.62 4560
6.64 3958
6.66 5924
6.68 3704
6.7 4697
6.72 4716
6.74 5801
6.76 4942
6.78 7164
6.8 5531
6.82 5885
6.84 5278
6.86 5836
6.88 5269
6.9 7245
6.92 5984
6.94 5865
6.96 5447
6.98 6585
7 7779
7.02 7584
7.04 5737
7.06 6881
7.08 6733
7.1 7391
7.12 8843
7.14 8899
7.16 8140
7.18 7696
7.2 6997
7.22 8709
7.24 8124
7.26 6446
7.28 5700
7.3 6290
7.32 6570
7.34 7055
7.36 6876
7.38 6561
7.4 6336
7.42 4368
7.44 4774
7.46 7249
7.48 7065
7.5 8132
7.52 6299
7.54 6936
7.56 7533
7.58 9409
7.6 8929
7.62 8199
7.64 9072
7.66 8211
7.68 8831
7.7 9781
7.72 9375
7.74 9965
7.76 6902
7.78 9095
7.8 7686
7.82 9031
7.84 9394
7.86 10634
7.88 7788
7.9 9071
7.92 9856
7.94 9808
7.96 9269
7.98 8285
8 5992
8.02 8477
8.04 6545
8.06 6499
8.08 6726
8.1 6368
8.12 6177
8.14 7111
8.16 6837
8.18 6419
8.2 5422
8.22 4443
8.24 4216
8.26 4770
8.28 5361
8.3 4596
8.32 6102
8.34 5408
8.36 6603
8.38 7366
8.4 7004
8.42 7170
8.44 7467
8.46 8135
8.48 6166
8.5 8204
8.52 6455
8.54 5654
8.56 6597
8.58 8011
8.6 7113
8.62 7256
8.64 6100
8.66 5930
8.68 5954
8.7 7294
8.72 5658
8.74 5983
8.76 6065
8.78 6434
8.8 7041
8.82 8005
8.84 8364
8.86 6868
8.88 7311
8.9 7182
8.92 7486
8.94 6279
8.96 6996
8.98 4120
9 4838
9.02 5977
9.04 6269
9.06 6528
9.08 6013
9.1 6941
9.12 6466
9.14 5145
9.16 6146
9.18 4170
9.2 5350
9.22 5252
9.24 4319
9.26 5325
9.28 4390
9.3 4475
9.32 5739
9.34 5057
9.36 5613
9.38 6891
9.4 7542
9.42 6490
9.44 5529
9.46 6174
9.48 5527
9.5 5183
9.52 5509
9.54 5644
9.56 5638
9.58 4969
9.6 6824
9.62 5843
9.64 6290
9.66 5970
9.68 5987
9.7 6643
9.72 4847
9.74 4830
9.76 4212
9.78 3548
9.8 2866
9.82 3140
9.84 3163
9.86 2705
9.88 2226
9.9 1864
9.92 2640
9.94 2407
9.96 2471
9.98 2723
10 2953
10.02 3182
10.04 3210
10.06 2721
10.08 3508
10.1 2947
10.12 793
10.14 1186
10.16 934
10.18 519
10.2 726
10.22 1954
10.24 1186
10.26 590
10.28 891
10.3 1743
10.32 921
10.34 1525
10.36 1229
10.38 426
10.4 1102
10.42 536
10.44 679
10.46 631
10.48 652
10.5 1086
10.52 898
10.54 1185
10.56 1087
10.58 1438
10.6 1280
10.62 1040
10.64 783
10.66 696
10.68 558
10.7 639
10.72 941
10.74 1403
10.76 1561
10.78 1166
10.8 1464
10.82 1207
10.84 1492
10.86 1355
10.88 1760
10.9 1870
10.92 1803
10.94 1440
10.96 935
10.98 1766
11 1404
11.02 1871
11.04 2005
11.06 2715
11.08 2635
11.1 3325
11.12 3471
11.14 2600
11.16 2334
11.18 2768
11.2 2016
11.22 2223
11.24 2086
11.26 2021
11.28 2528
11.3 2413
11.32 2729
11.34 2473
11.36 2378
11.38 2344
11.4 2408
11.42 2979
11.44 3381
11.46 4056
11.48 1672
11.5 1830
11.52 1796
11.54 2875
11.56 3093
11.58 2725
11.6 2227
11.62 2662
11.64 1558
11.66 1443
11.68 1115
11.7 1259
11.72 1369
11.74 1858
11.76 2324
11.78 2341
11.8 2823
11.82 3199
11.84 3765
11.86 4553
11.88 4957
11.9 2888
11.92 3659
11.94 3949
11.96 4316
11.98 4337
12 3597
12.02 4214
12.04 4654
12.06 3390
12.08 3089
12.1 3853
12.12 3366
12.14 3273
12.16 3225
12.18 3232
12.2 2556
12.22 3860
12.24 3662
12.26 3623
12.28 4840
12.3 5635
12.32 3984
12.34 3338
12.36 2648
12.38 3114
12.4 2915
12.42 1892
12.44 2446
12.46 1777
12.48 2798
12.5 2964
12.52 2722
12.54 2519
12.56 2392
12.58 1611
12.6 1862
12.62 1905
12.64 1906
12.66 2100
12.68 2040
12.7 1566
12.72 2307
12.74 1797
12.76 1637
12.78 2685
12.8 2799
12.82 2486
12.84 2633
12.86 2719
12.88 2192
12.9 2512
12.92 3720
12.94 2560
12.96 2238
12.98 1786
13 1421
13.02 2672
13.04 2453
13.06 1959
13.08 2957
13.1 3071
13.12 3007
13.14 3510
13.16 4028
13.18 3622
13.2 3868
13.22 2875
13.24 2935
13.26 2479
13.28 2434
13.3 1988
13.32 2826
13.34 3072
13.36 2812
13.38 1962
13.4 2992
13.42 2394
13.44 4242
13.46 3707
13.48 2225
13.5 2749
13.52 2078
13.54 3166
13.56 2299
13.58 2118
13.6 2452
13.62 2346
13.64 2975
13.66 1868
13.68 1341
13.7 1658
13.72 2174
13.74 2469
13.76 2668
13.78 2488
13.8 3028
13.82 2626
13.84 2779
13.86 3323
13.88 2667
13.9 2767
13.92 2315
13.94 2358
13.96 3177
13.98 3033
14 2528
14.02 3878
14.04 3962
14.06 4181
14.08 3961
14.1 3499
14.12 3891
14.14 3851
14.16 3730
14.18 4428
14.2 4695
14.22 4209
14.24 4799
14.26 4463
14.28 4401
14.3 3982
14.32 3082
14.34 3012
14.36 3053
14.38 2914
14.4 3077
14.42 3982
14.44 4015
14.46 6424
14.48 7057
14.5 5269
14.52 5373
14.54 4953
14.56 4812
14.58 5074
14.6 5364
14.62 6740
14.64 6675
14.66 7342
14.68 6924
14.7 6064
14.72 7020
14.74 6302
14.76 5666
14.78 6227
14.8 4225
14.82 3538
14.84 3759
14.86 4700
14.88 6285
14.9 5894
14.92 7075
14.94 6010
14.96 5306
14.98 2345
15 3254
15.02 3254
15.04 2629
15.06 2538
15.08 1637
15.1 2407
15.12 2638
15.14 3652
15.16 3772
15.18 3667
15.2 4541
15.22 3714
15.24 3132
15.26 3276
15.28 3006
15.3 2416
15.32 2296
15.34 2443
15.36 3576
15.38 3234
15.4008 3726
15.4208 2385
15.4408 2713
15.4608 3021
15.4808 3301
15.5008 2875
15.5208 4051
15.5408 3724
15.5608 2889
15.5808 2501
15.6008 3109
15.6208 3513
15.6408 3117
15.6608 3255
15.6808 2833
15.7008 2135
15.7208 3831
15.7408 3769
15.7608 2759
15.7808 4515
15.8008 3339
15.8208 2964
15.8408 1747
15.8608 2080
15.8808 1775
15.9008 2269
15.9208 3790
15.9408 3912
15.9608 3675
15.9808 4960
16.0008 3756
16.0208 3936
16.0408 4229
16.0608 4794
16.0808 3269
16.1008 2387
16.1208 1568
16.1408 2024
16.1608 3845
16.1808 4046
16.2008 3812
16.2208 3973
16.2408 3817
16.2608 3844
16.2808 3735
16.3008 4515
16.3208 3440
16.3408 3970
16.3608 3578
16.3808 3012
16.4008 3808
16.4208 5673
16.4408 5784
16.4608 6650
16.4808 4385
16.5008 5539
16.5208 6657
16.5408 6474
16.5608 6865
16.5808 7692
16.6008 7763
16.6208 8055
16.6408 6052
16.6608 6159
16.6808 5782
16.7008 5338
16.7208 5559
16.7408 5407
16.7608 5831
16.7808 5082
16.8008 4344
16.8208 3703
16.8408 4132
16.8608 3091
16.8808 2602
16.9008 2582
16.9208 2924
16.9408 3164
16.9608 2600
16.9808 2309
17.0008 2800
17.0208 2934
17.0408 2817
17.0608 3090
17.0808 3790
17.1008 3293
17.1208 3114
17.1408 2441
17.1608 2494
17.1808 3609
17.2008 3220
17.2208 4811
17.2408 3953
17.2608 3839
17.2808 3733
17.3008 4317
17.3208 4416
17.3408 4175
17.3608 4769
17.3808 5785
17.4008 4881
17.4208 5760
17.4408 4202
17.4608 4460
17.4808 4495
17.5008 2593
17.5208 3082
17.5408 3004
17.5608 2795
17.5808 2861
17.6008 3525
17.6208 3605
17.6408 4147
17.6608 4107
17.6808 3871
17.7008 5451
17.7208 5425
17.7408 5588
17.7608 6689
17.7808 6192
17.8008 6467
17.8208 6414
17.8408 5247
17.8608 6333
17.8808 6256
17.9008 5865
17.9208 5899
17.9408 6693
17.9608 6987
17.9808 5306
18.0008 4229
18.0208 4394
18.0408 4384
18.0608 5311
18.0808 4951
18.1008 4960
18.1208 5297
18.1408 5444
18.1608 6111
18.1808 6078
18.2008 4758
18.2208 5163
18.2408 5822
18.2608 6810
18.2808 8053
18.3008 6292
18.3208 6617
18.3408 6674
18.3608 6575
18.3808 5543
18.4008 6169
18.4208 5473
18.4408 6293
18.4608 3924
18.4808 4049
18.5008 4140
18.5208 5552
18.5408 6148
18.5608 5282
18.5808 4437
18.6008 4435
18.6208 5681
18.6408 5195
18.6608 5555
18.6808 5151
18.7008 6315
18.7208 7216
18.7408 6061
18.7608 5422
18.7808 4999
18.8008 4982
18.8208 5215
18.8408 5547
18.8608 3826
18.8808 5427
18.9008 5849
18.9208 6313
18.9408 3414
18.9608 4027
18.9808 3293
19.0008 4087
19.0208 4874
19.0408 4309
19.0608 3441
19.0808 4303
19.1008 3856
19.1208 3763
19.1408 4220
19.1608 4124
19.1808 3996
19.2008 3584
19.2208 2349
19.2408 3139
19.2608 3656
19.2808 3521
19.3008 2764
19.3208 2504
19.3408 2748
19.3608 2916
19.3808 2877
19.4008 3477
19.4208 2902
19.4408 3010
19.4608 2900
19.4808 2890
19.5008 2722
19.5208 3197
19.5408 3097
19.5608 3117
19.5808 2874
19.6008 3369
19.6208 2430
19.6408 2479
19.6608 2691
19.6808 2311
19.7008 2993
19.7208 2774
19.7408 2111
19.7608 2095
19.7808 2668
19.8008 3769
19.8208 3810
19.8408 3817
19.8608 2665
19.8808 3172
19.9008 3520
19.9208 3139
19.9408 3102
19.9608 3659
19.9808 3820
&
@target G1.S2
@type xy
0 0
0.02 2
0.04 0
0.06 0
0.08 0
0.1 0
0.12 175
0.14 0
0.16 178
0.18 0
0.2 12
0.22 0
0.24 0
0.26 0
0.28 118
0.3 0
0.32 0
0.34 0
0.36 0
0.38 0
0.4 0
0.42 93
0.44 0
0.46 15
0.48 172
0.5 6
0.52 0
0.54 16
0.56 14
0.58 0
0.6 19
0.62 0
0.64 6
0.66 28
0.68 0
0.7 0
0.72 0
0.74 2
0.76 0
0.78 0
0.8 0
0.82 46
0.84 0
0.86 29
0.88 172
0.9 0
0.92 0
0.94 1013
0.96 2606
0.98 3073
1 3706
1.02 3126
1.04 3568
1.06 3274
1.08 3405
1.1 3596
1.12 3525
1.14 3164
1.16 2793
1.18 1623
1.2 2729
1.22 2946
1.24 2860
1.26 3245
1.28 3352
1.3 3109
1.32 2621
1.34 2990
1.36 3110
1.38 2510
1.4 2947
1.42 2540
1.44 2440
1.46 2423
1.48 3491
1.5 2971
1.52 2664
1.54 2944
1.56 2285
1.58 1999
1.6 2179
1.62 3170
1.64 2228
1.66 2470
1.68 2441
1.7 2105
1.72 2710
1.74 2700
1.76 2531
1.78 2321
1.8 3714
1.82 2768
1.84 2949
1.86 3221
1.88 3198
1.9 2360
1.92 2208
1.94 2362
1.96 1879
1.98 3427
2 2921
2.02 3535
2.04 2863
2.06 2885
2.08 3128
2.1 4035
2.12 2732
2.14 1720
2.16 4112
2.18 4023
2.2 3537
2.22 4340
2.24 3422
2.26 3593
2.28 3097
2.3 3791
2.32 3735
2.34 3727
2.36 3822
2.38 3520
2.4 3029
2.42 3673
2.44 2536
2.46 3425
2.48 2991
2.5 2666
2.52 3053
2.54 3689
2.56 2717
2.58 3800
2.6 3546
2.62 3272
2.64 3690
2.66 2590
2.68 3757
2.7 4054
2.72 2884
2.74 2633
2.76 3936
2.78 3357
2.8 2930
2.82 4045
2.84 3489
2.86 3597
2.88 3593
2.9 2283
2.92 2169
2.94 3595
2.96 3247
2.98 3332
3 2582
3.02 2908
3.04 2461
3.06 1891
3.08 2783
3.1 3444
3.12 3387
3.14 3506
3.16 3235
3.18 2679
3.2 2763
3.22 4007
3.24 3244
3.26 3085
3.28 3319
3.3 2626
3.32 1081
3.34 2510
3.36 2821
3.38 2510
3.4 2564
3.42 2610
3.44 2325
3.46 3396
3.48 2776
3.5 3548
3.52 4320
3.54 5828
3.56 5094
3.58 4476
3.6 4272
3.62 4219
3.64 3617
3.66 3860
3.68 4306
3.7 3814
3.72 3283
3.74 3648
3.76 4001
3.78 4213
3.8 3349
3.82 3498
3.84 3091
3.86 2435
3.88 2909
3.9 4769
3.92 3408
3.94 3572
3.96 3701
3.98 4333
4 3908
4.02 2999
4.04 3700
4.06 3513
4.08 2825
4.1 3393
4.12 2800
4.14 4130
4.16 2875
4.18 3339
4.2 2971
4.22 3377
4.24 3352
4.26 3592
4.28 2968
4.3 2862
4.32 3695
4.34 3516
4.36 4356
4.38 5039
4.4 4523
4.42 4777
4.44 5182
4.46 5418
4.48 3448
4.5 3585
4.52 4859
4.54 3842
4.56 4395
4.58 3196
4.6 3867
4.62 2592
4.64 2999
4.66 2628
4.68 3414
4.7 3014
4.72 3208
4.74 3361
4.76 3459
4.78 3619
4.8 3083
4.82 3403
4.84 4253
4.86 4134
4.88 3459
4.9 4070
4.92 4367
4.94 4148
4.96 3205
4.98 4979
5 3921
5.02 4233
5.04 3930
5.06 3658
5.08 3091
5.1 3463
5.12 2760
5.14 3322
5.16 3978
5.18 4075
5.2 3726
5.22 4696
5.24 4144
5.26 3521
5.28 3969
5.3 4236
5.32 4627
5.34 4648
5.36 4843
5.38 4992
5.4 5293
5.42 4858
5.44 3985
5.46 3059
5.48 3542
5.5 3923
5.52 2830
5.54 3408
5.56 2912
5.58 4228
5.6 4058
5.62 4979
5.64 4475
5.66 3666
5.68 3606
5.7 2346
5.72 2546
5.74 2901
5.76 2265
5.78 2582
5.8 2970
5.82 2305
5.84 2244
5.86 3443
5.88 2487
5.9 2407
5.92 2375
5.94 3354
5.96 4923
5.98 4188
6 3117
6.02 2755
6.04 3211
6.06 2564
6.08 3590
6.1 3576
6.12 3523
6.14 2252
6.16 2647
6.18 2959
6.2 2689
6.22 2594
6.24 3169
6.26 3463
6.28 3493
6.3 3979
6.32 4254
6.34 4126
6.36 3976
6.38 3497
6.4 3479
6.42 3443
6.44 4110
6.46 3620
6.48 3708
6.5 3613
6.52 3737
6.54 4346
6.56 3598
6.58 2589
6.6 3455
6.62 4322
6.64 3566
6.66 4324
6.68 4262
6.7 3990
6.72 3959
6.74 3874
6.76 4276
6.78 2765
6.8 2876
6.82 3045
6.84 3601
6.86 3044
6.88 3293
6.9 3282
6.92 2345
6.94 3043
6.96 3403
6.98 3295
7 2211
7.02 3137
7.04 3271
7.06 2733
7.08 2332
7.1 2960
7.12 2769
7.14 3342
7.16 2688
7.18 2866
7.2 1849
7.22 1796
7.24 2814
7.26 2260
7.28 2887
7.3 2413
7.32 2741
7.34 2907
7.36 2683
7.38 2699
7.4 2524
7.42 2762
7.44 3022
7.46 2634
7.48 2220
7.5 2914
7.52 2122
7.54 1858
7.56 2514
7.58 2253
7.6 2157
7.62 1532
7.64 1368
7.66 1911
7.68 1885
7.7 2373
7.72 1442
7.74 1762
7.76 1978
7.78 2523
7.8 1790
7.82 1755
7.84 2167
7.86 2325
7.88 3077
7.9 2654
7.92 2700
7.94 3196
7.96 2137
7.98 2328
8 2601
8.02 2433
8.04 1636
8.06 2110
8.08 2116
8.1 2112
8.12 1719
8.14 2512
8.16 2878
8.18 3002
8.2 2634
8.22 2743
8.24 2537
8.26 2158
8.28 2779
8.3 3108
8.32 3369
8.34 2858
8.36 2500
8.38 3056
8.4 3292
8.42 3196
8.44 2746
8.46 2562
8.48 2672
8.5 2339
8.52 2584
8.54 1912
8.56 1716
8.58 1889
8.6 2546
8.62 3297
8.64 3623
8.66 3268
8.68 3273
8.7 3318
8.72 2971
8.74 3265
8.76 2772
8.78 2025
8.8 2490
8.82 2929
8.84 2514
8.86 3271
8.88 2782
8.9 1710
8.92 2837
8.94 2728
8.96 3631
8.98 3996
9 4365
9.02 4525
9.04 3763
9.06 3005
9.08 2931
9.1 2968
9.12 2833
9.14 2662
9.16 3259
9.18 2199
9.2 3323
9.22 3187
9.24 2668
9.26 2919
9.28 2422
9.3 3302
9.32 3101
9.34 3952
9.36 1769
9.38 2801
9.4 2380
9.42 3049
9.44 2608
9.46 3300
9.48 2989
9.5 3034
9.52 3577
9.54 4099
9.56 4106
9.58 3819
9.6 3298
9.62 4036
9.64 3949
9.66 3443
9.68 4033
9.7 4381
9.72 3024
9.74 3185
9.76 3868
9.78 3748
9.8 3082
9.82 3704
9.84 3423
9.86 3732
9.88 3098
9.9 2944
9.92 3509
9.94 3328
9.96 2525
9.98 3284
10 3819
10.02 3879
10.04 3625
10.06 4198
10.08 4778
10.1 4603
10.12 4383
10.14 4463
10.16 4193
10.18 3982
10.2 4700
10.22 4576
10.24 4021
10.26 4343
10.28 4540
10.3 4751
10.32 3846
10.34 4445
10.36 4685
10.38 4706
10.4 4266
10.42 3738
10.44 4128
10.46 3960
10.48 3613
10.5 3669
10.52 3986
10.54 3761
10.56 4175
10.58 4489
10.6 4640
10.62 5286
10.64 5219
10.66 5637
10.68 4878
10.7 4443
10.72 4481
10.74 4287
10.76 4889
10.78 3401
10.8 4181
10.82 3951
10.84 3990
10.86 3989
10.88 4538
10.9 4182
10.92 3636
10.94 3640
10.96 3670
10.98 3589
11 4073
11.02 4139
11.04 3722
11.06 3515
11.08 3449
11.1 3341
11.12 3685
11.14 4442
11.16 4287
11.18 3751
11.2 2919
11.22 3297
11.24 3873
11.26 4550
11.28 3112
11.3 3440
11.32 3542
11.34 4269
11.36 3837
11.38 3914
11.4 3361
11.42 3635
11.44 3461
11.46 4015
11.48 4027
11.5 4151
11.52 3925
11.54 3668
11.56 3579
11.58 3668
11.6 3425
11.62 4574
11.64 4494
11.66 4127
11.68 4336
11.7 4156
11.72 3931
11.74 3992
11.76 3706
11.78 3742
11.8 3375
11.82 3337
11.84 3389
11.86 3389
11.88 3722
11.9 3856
11.92 4615
11.94 3463
11.96 3243
11.98 3566
12 3834
12.02 3836
12.04 3782
12.06 4073
12.08 3843
12.1 4634
12.12 3542
12.14 4124
12.16 3584
12.18 3242
12.2 4065
12.22 3820
12.24 3414
12.26 3164
12.28 2940
12.3 2580
12.32 2778
12.34 2767
12.36 3485
12.38 3474
12.4 3315
12.42 3793
12.44 3414
12.46 3770
12.48 3542
12.5 3680
12.52 3472
12.54 3150
12.56 3838
12.58 3998
12.6 3911
12.62 3959
12.64 3662
12.66 3658
12.68 4154
12.7 3835
12.72 4051
12.74 3516
12.76 4054
12.78 4461
12.8 3971
12.82 4528
12.84 3985
12.86 3276
12.88 4538
12.9 3664
12.92 4079
12.94 3443
12.96 3955
12.98 3742
13 2924
13.02 2786
13.04 3350
13.06 3551
13.08 4616
13.1 3870
13.12 3864
13.14 3331
13.16 3737
13.18 3418
13.2 3820
13.22 4223
13.24 3729
13.26 3438
13.28 2831
13.3 3379
13.32 2819
13.34 3807
13.36 3875
13.38 3545
13.4 3917
13.42 2767
13.44 3897
13.46 4145
13.48 3345
13.5 3785
13.52 4820
13.54 3208
13.56 3417
13.58 3192
13.6 3495
13.62 4098
13.64 3503
13.66 2840
13.68 2854
13.7 3547
13.72 3250
13.74 4150
13.76 3947
13.78 3920
13.8 3200
13.82 3714
13.84 3271
13.86 3478
13.88 3450
13.9 3300
13.92 3439
13.94 3618
13.96 3031
13.98 3259
14 3618
14.02 3559
14.04 3640
14.06 3894
14.08 3322
14.1 3794
14.12 3175
14.14 3560
14.16 3304
14.18 4066
14.2 4084
14.22 4010
14.24 4725
14.26 3806
14.28 3717
14.3 2242
14.32 3408
14.34 3165
14.36 3516
14.38 3282
14.4 3700
14.42 3209
14.44 4154
14.46 3012
14.48 3423
14.5 2464
14.52 3229
14.54 3057
14.56 2382
14.58 2707
14.6 3174
14.62 3204
14.64 2914
14.66 3435
14.68 3440
14.7 3190
14.72 3648
14.74 3735
14.76 2710
14.78 3492
14.8 3781
14.82 3868
14.84 4318
14.86 2995
14.88 3317
14.9 3416
14.92 3767
14.94 3018
14.96 4587
14.98 4501
15 3664
15.02 3855
15.04 2546
15.06 3370
15.08 4219
15.1 4039
15.12 3990
15.14 4185
15.16 3745
15.18 4486
15.2 4155
15.22 4195
15.24 3421
15.26 4040
15.28 3675
15.3 4406
15.32 4125
15.34 4085
15.36 4256
15.38 3588
15.4008 3072
15.4208 3557
15.4408 4105
15.4608 3255
15.4808 3560
15.5008 3545
15.5208 3190
15.5408 3705
15.5608 4258
15.5808 4471
15.6008 3943
15.6208 4634
15.6408 3537
15.6608 3143
15.6808 3941
15.7008 4256
15.7208 3738
15.7408 3372
15.7608 3553
15.7808 3624
15.8008 3807
15.8208 3990
15.8408 5546
15.8608 5247
15.8808 5197
15.9008 4762
15.9208 3360
15.9408 4398
15.9608 4005
15.9808 3393
16.0008 3720
16.0208 3185
16.0408 3958
16.0608 3838
16.0808 4894
16.1008 4370
16.1208 4786
16.1408 4109
16.1608 3775
16.1808 3459
16.2008 3350
16.2208 3294
16.2408 3156
16.2608 2811
16.2808 3306
16.3008 3525
16.3208 3848
16.3408 2857
16.3608 5047
16.3808 3991
16.4008 3709
16.4208 3575
16.4408 3943
16.4608 2956
16.4808 3544
16.5008 2490
16.5208 2603
16.5408 2947
16.5608 2496
16.5808 2228
16.6008 941
16.6208 2037
16.6408 2437
16.6608 2623
16.6808 2433
16.7008 2825
16.7208 2469
16.7408 3395
16.7608 2833
16.7808 2143
16.8008 2889
16.8208 3097
16.8408 2584
16.8608 3152
16.8808 3893
16.9008 4234
16.9208 3173
16.9408 2301
16.9608 2943
16.9808 3790
17.0008 3267
17.0208 2739
17.0408 3035
17.0608 2295
17.0808 3394
17.1008 2485
17.1208 2468
17.1408 2781
17.1608 2396
17.1808 2920
17.2008 2052
17.2208 3097
17.2408 2325
17.2608 2645
17.2808 2998
17.3008 3388
17.3208 2926
17.3408 3152
17.3608 3383
17.3808 3083
17.4008 2771
17.4208 2316
17.4408 2647
17.4608 2313
17.4808 2717
17.5008 3369
17.5208 2808
17.5408 2746
17.5608 2763
17.5808 3217
17.6008 3910
17.6208 3303
17.6408 2802
17.6608 3704
17.6808 3196
17.7008 3569
17.7208 3864
17.7408 3258
17.7608 2817
17.7808 2671
17.8008 2854
17.8208 2647
17.8408 2950
17.8608 2970
17.8808 2720
17.9008 2612
17.9208 2342
17.9408 2273
17.9608 2415
17.9808 2776
18.0008 2769
18.0208 3550
18.0408 3567
18.0608 3661
18.0808 4128
18.1008 3986
18.1208 3553
18.1408 3371
18.1608 3305
18.1808 2988
18.2008 3385
18.2208 2683
18.2408 3186
18.2608 2361
18.2808 3146
18.3008 2724
18.3208 2408
18.3408 2823
18.3608 2765
18.3808 3323
18.4008 2822
18.4208 2949
18.4408 3082
18.4608 2688
18.4808 2687
18.5008 3339
18.5208 2918
18.5408 2718
18.5608 2426
18.5808 2461
18.6008 3309
18.6208 2974
18.6408 3137
18.6608 3946
18.6808 2662
18.7008 3629
18.7208 2485
18.7408 2494
18.7608 2832
18.7808 2939
18.8008 2429
18.8208 2581
18.8408 2857
18.8608 2802
18.8808 2813
18.9008 3273
18.9208 2974
18.9408 3027
18.9608 3408
18.9808 3241
19.0008 3658
19.0208 3239
19.0408 3495
19.0608 2884
19.0808 3478
19.1008 3595
19.1208 3393
19.1408 3119
19.1608 3253
19.1808 2925
19.2008 3978
19.2208 3293
19.2408 3175
19.2608 3161
19.2808 2871
19.3008 3823
19.3208 3074
19.3408 3611
19.3608 3450
19.3808 3731
19.4008 2775
19.4208 2917
19.4408 3293
19.4608 3407
19.4808 2982
19.5008 2384
19.5208 3262
19.5408 2863
19.5608 3003
19.5808 2753
19.6008 2654
19.6208 2822
19.6408 2553
19.6608 2886
19.6808 2963
19.7008 2928
19.7208 3762
19.7408 4215
19.7608 3818
19.7808 3901
19.8008 3867
19.8208 3661
19.8408 3136
19.8608 3042
19.8808 3552
19.9008 3205
19.9208 3060
19.9408 3764
19.9608 2978
19.9808 2380
&
@target G1.S3
@type xy
0 0
0.02 0
0.04 0
0.06 0
0.08 0
0.1 0
0.12 0
0.14 0
0.16 0
0.18 0
0.2 0
0.22 0
0.24 0
0.26 0
0.28 0
0.3 0
0.32 0
0.34 0
0.36 0
0.38 0
0.4 0
0.42 0
0.44 0
0.46 0
0.48 0
0.5 0
0.52 0
0.54 0
0.56 0
0.58 0
0.6 0
0.62 0
0.64 0
0.66 449
0.68 0
0.7 0
0.72 0
0.74 0
0.76 0
0.78 0
0.8 0
0.82 0
0.84 0
0.86 0
0.88 0
0.9 0
0.92 0
0.94 0
0.96 0
0.98 0
1 0
1.02 0
1.04 0
1.06 0
1.08 0
1.1 0
1.12 0
1.14 0
1.16 0
1.18 0
1.2 0
1.22 0
1.24 0
1.26 0
1.28 0
1.3 0
1.32 0
1.34 1
1.36 0
1.38 0
1.4 0
1.42 0
1.44 0
1.46 0
1.48 35
1.5 0
1.52 0
1.54 0
1.56 0
1.58 0
1.6 0
1.62 8
1.64 0
1.66 0
1.68 0
1.7 0
1.72 56
1.74 285
1.76 192
1.78 638
1.8 0
1.82 0
1.84 0
1.86 0
1.88 0
1.9 0
1.92 0
1.94 0
1.96 0
1.98 0
2 0
2.02 0
2.04 0
2.06 0
2.08 0
2.1 0
2.12 0
2.14 0
2.16 0
2.18 0
2.2 0
2.22 0
2.24 0
2.26 0
2.28 0
2.3 0
2.32 0
2.34 0
2.36 0
2.38 0
2.4 0
2.42 0
2.44 0
2.46 0
2.48 0
2.5 0
2.52 0
2.54 0
2.56 0
2.58 0
2.6 0
2.62 0
2.64 0
2.66 0
2.68 0
2.7 0
2.72 0
2.74 0
2.76 0
2.78 0
2.8 0
2.82 0
2.84 0
2.86 0
2.88 0
2.9 0
2.92 0
2.94 0
2.96 0
2.98 0
3 0
3.02 0
3.04 0
3.06 0
3.08 0
3.1 0
3.12 0
3.14 0
3.16 0
3.18 0
3.2 0
3.22 0
3.24 0
3.26 0
3.28 0
3.3 0
3.32 0
3.34 0
3.36 0
3.38 0
3.4 0
3.42 0
3.44 0
3.46 0
3.48 0
3.5 0
3.52 0
3.54 0
3.56 0
3.58 0
3.6 0
3.62 0
3.64 0
3.66 0
3.68 15
3.7 1
3.72 0
3.74 0
3.76 0
3.78 0
3.8 1
3.82 453
3.84 3
3.86 0
3.88 0
3.9 0
3.92 0
3.94 0
3.96 0
3.98 0
4 0
4.02 0
4.04 0
4.06 0
4.08 0
4.1 0
4.12 0
4.14 0
4.16 0
4.18 0
4.2 0
4.22 0
4.24 0
4.26 0
4.28 0
4.3 0
4.32 0
4.34 0
4.36 0
4.38 0
4.4 0
4.42 0
4.44 0
4.46 0
4.48 0
4.5 0
4.52 0
4.54 0
4.56 0
4.58 0
4.6 0
4.62 0
4.64 0
4.66 0
4.68 0
4.7 0
4.72 0
4.74 0
4.76 0
4.78 0
4.8 0
4.82 0
4.84 0
4.86 0
4.88 0
4.9 0
4.92 0
4.94 0
4.96 0
4.98 0
5 0
5.02 493
5.04 618
5.06 1217
5.08 1525
5.1 1781
5.12 1600
5.14 1233
5.16 1522
5.18 1450
5.2 1481
5.22 1309
5.24 1602
5.26 1998
5.28 1410
5.3 1924
5.32 1343
5.34 1848
5.36 1677
5.38 1676
5.4 1657
5.42 1499
5.44 1697
5.46 1312
5.48 1405
5.5 1561
5.52 965
5.54 826
5.56 1367
5.58 1048
5.6 856
5.62 446
5.64 29
5.66 0
5.68 19
5.7 0
5.72 0
5.74 86
5.76 0
5.78 0
5.8 0
5.82 183
5.84 830
5.86 829
5.88 1191
5.9 1502
5.92 1925
5.94 1787
5.96 2087
5.98 2125
6 2003
6.02 1851
6.04 1958
6.06 2043
6.08 2012
6.1 1867
6.12 1942
6.14 1815
6.16 1719
6.18 1891
6.2 1927
6.22 1955
6.24 2094
6.26 1830
6.28 1883
6.3 1860
6.32 1811
6.34 1860
6.36 1902
6.38 1538
6.4 1424
6.42 1310
6.44 1332
6.46 1345
6.48 1733
6.5 1325
6.52 1238
6.54 1374
6.56 1476
6.58 1351
6.6 1250
6.62 1285
6.64 1331
6.66 1399
6.68 1531
6.7 1351
6.72 1362
6.74 1480
6.76 1707
6.78 1874
6.8 1828
6.82 1931
6.84 1958
6.86 1827
6.88 1939
6.9 2069
6.92 1937
6.94 1933
6.96 1823
6.98 1951
7 2128
7.02 1386
7.04 1282
7.06 2077
7.08 1859
7.1 2026
7.12 1785
7.14 1973
7.16 1828
7.18 1885
7.2 1761
7.22 1756
7.24 1773
7.26 2170
7.28 2008
7.3 2006
7.32 1915
7.34 2013
7.36 2190
7.38 1983
7.4 2021
7.42 1931
7.44 2021
7.46 1928
7.48 1890
7.5 1849
7.52 1781
7.54 2078
7.56 1902
7.58 2043
7.6 1778
7.62 1854
7.64 1837
7.66 1667
7.68 1712
7.7 1626
7.72 1612
7.74 1789
7.76 1730
7.78 1694
7.8 1650
7.82 1470
7.84 1530
7.86 1263
7.88 1563
7.9 1150
7.92 1623
7.94 1427
7.96 1938
7.98 2137
8 2472
8.02 3359
8.04 3358
8.06 3405
8.08 3979
8.1 3245
8.12 3142
8.14 2739
8.16 3282
8.18 3247
8.2 3379
8.22 3242
8.24 3417
8.26 3380
8.28 3399
8.3 3227
8.32 3488
8.34 3319
8.36 3107
8.38 2909
8.4 2926
8.42 2785
8.44 2412
8.46 2714
8.48 2452
8.5 2705
8.52 1739
8.54 2445
8.56 1938
8.58 1876
8.6 1352
8.62 1470
8.64 1440
8.66 1542
8.68 1669
8.7 2700
8.72 2980
8.74 2835
8.76 2748
8.78 2654
8.8 2704
8.82 2897
8.84 2669
8.86 2550
8.88 2645
8.9 2675
8.92 2579
8.94 2567
8.96 2765
8.98 2852
9 2681
9.02 2587
9.04 2627
9.06 2652
9.08 2381
9.1 2538
9.12 2535
9.14 2714
9.16 2821
9.18 2466
9.2 2560
9.22 2671
9.24 2726
9.26 2724
9.28 2731
9.3 2809
9.32 2790
9.34 2822
9.36 2767
9.38 2724
9.4 2664
9.42 2641
9.44 2572
9.46 2640
9.48 2597
9.5 2498
9.52 2616
9.54 2600
9.56 2678
9.58 2697
9.6 2732
9.62 2633
9.64 2851
9.66 2608
9.68 2573
9.7 2814
9.72 2728
9.74 2651
9.76 2710
9.78 2666
9.8 2787
9.82 2493
9.84 2494
9.86 2629
9.88 2652
9.9 2590
9.92 2704
9.94 2630
9.96 2746
9.98 2883
10 2650
10.02 2622
10.04 2541
10.06 2574
10.08 2575
10.1 2523
10.12 2746
10.14 2635
10.16 2599
10.18 2596
10.2 2592
10.22 2562
10.24 2599
10.26 2659
10.28 2710
10.3 2773
10.32 2787
10.34 2891
10.36 3702
10.38 4492
10.4 3582
10.42 3851
10.44 3093
10.46 2675
10.48 2618
10.5 2546
10.52 2547
10.54 2628
10.56 2650
10.58 2618
10.6 2560
10.62 2567
10.64 2627
10.66 2546
10.68 2674
10.7 2566
10.72 2562
10.74 2665
10.76 2676
10.78 2657
10.8 2717
10.82 2656
10.84 2637
10.86 2666
10.88 2651
10.9 2637
10.92 2632
10.94 2660
10.96 2663
10.98 2497
11 2554
11.02 2570
11.04 2616
11.06 2650
11.08 2487
11.1 2572
11.12 2589
11.14 2531
11.16 2508
11.18 2573
11.2 2473
11.22 2524
11.24 2540
11.26 2537
11.28 2690
11.3 2726
11.32 2702
11.34 2531
11.36 2627
11.38 2548
11.4 2600
11.42 2712
11.44 2521
11.46 2576
11.48 2562
11.5 2467
11.52 2499
11.54 2664
11.56 2612
11.58 2688
11.6 2566
11.62 2566
11.64 2537
11.66 2543
11.68 2585
11.7 2681
11.72 2893
11.74 2652
11.76 2700
11.78 2561
11.8 2619
11.82 2700
11.84 2689
11.86 2693
11.88 2801
11.9 2643
11.92 2577
11.94 2664
11.96 2669
11.98 2541
12 2543
12.02 2519
12.04 2575
12.06 2491
12.08 2604
12.1 2581
12.12 2546
12.14 2831
12.16 2835
12.18 3189
12.2 3732
12.22 3518
12.24 3528
12.26 3480
12.28 3554
12.3 3527
12.32 3473
12.34 3548
12.36 3831
12.38 3414
12.4 3516
12.42 3201
12.44 3190
12.46 2809
12.48 2903
12.5 2844
12.52 2785
12.54 2828
12.56 2872
12.58 2846
12.6 3298
12.62 3236
12.64 3097
12.66 3255
12.68 3483
12.7 3545
12.72 3491
12.74 3241
12.76 3379
12.78 3391
12.8 3536
12.82 3522
12.84 3244
12.86 3215
12.88 3192
12.9 3090
12.92 3042
12.94 3054
12.96 3014
12.98 3076
13 3188
13.02 2914
13.04 3059
13.06 3060
13.08 3090
13.1 2965
13.12 3488
13.14 3048
13.16 2958
13.18 3258
13.2 3495
13.22 3977
13.24 3898
13.26 3612
13.28 3822
13.3 3771
13.32 3815
13.34 3808
13.36 3831
13.38 3952
13.4 4286
13.42 3916
13.44 3737
13.46 3950
13.48 3819
13.5 4046
13.52 3889
13.54 4131
13.56 4102
13.58 4248
13.6 3975
13.62 4147
13.64 3956
13.66 4143
13.68 4027
13.7 4000
13.72 3892
13.74 4040
13.76 4127
13.78 4075
13.8 4328
13.82 3978
13.84 3927
13.86 3853
13.88 3972
13.9 4139
13.92 4162
13.94 4031
13.96 4084
13.98 3945
14 4137
14.02 3840
14.04 3780
14.06 4122
14.08 3788
14.1 3944
14.12 3940
14.14 3812
14.16 4112
14.18 3985
14.2 4096
14.22 4144
14.24 4399
14.26 4229
14.28 3998
14.3 3987
14.32 4156
14.34 4025
14.36 4188
14.38 3998
14.4 4258
14.42 4258
14.44 4086
14.46 3989
14.48 4054
14.5 3959
14.52 3993
14.54 3837
14.56 3930
14.58 4073
14.6 3895
14.62 3910
14.64 3812
14.66 3926
14.68 3965
14.7 3816
14.72 3912
14.74 3942
14.76 3968
14.78 4017
14.8 3988
14.82 4141
14.84 4051
14.86 3858
14.88 4015
14.9 4034
14.92 3867
14.94 3835
14.96 3805
14.98 3882
15 3885
15.02 4149
15.04 4171
15.06 4238
15.08 4178
15.1 3857
15.12 4030
15.14 4196
15.16 4058
15.18 4057
15.2 4012
15.22 4050
15.24 4300
15.26 4150
15.28 4028
15.3 4011
15.32 3939
15.34 4060
15.36 4023
15.38 3961
15.4008 3961
15.4208 3931
15.4408 3885
15.4608 4089
15.4808 3768
15.5008 4051
15.5208 4041
15.5408 3951
15.5608 3929
15.5808 4470
15.6008 4171
15.6208 4475
15.6408 3996
15.6608 4099
15.6808 4047
15.7008 4151
15.7208 4034
15.7408 4316
15.7608 4609
15.7808 4013
15.8008 3786
15.8208 3914
15.8408 4218
15.8608 4139
15.8808 4061
15.9008 3987
15.9208 4008
15.9408 3996
15.9608 4052
15.9808 3929
16.0008 4038
16.0208 4049
16.0408 3915
16.0608 4351
16.0808 3994
16.1008 4057
16.1208 4124
16.1408 4056
16.1608 4070
16.1808 4073
16.2008 4310
16.2208 3935
16.2408 3906
16.2608 3998
16.2808 3902
16.3008 4034
16.3208 3877
16.3408 3931
16.3608 3924
16.3808 3882
16.4008 3783
16.4208 3675
16.4408 3586
16.4608 3633
16.4808 4051
16.5008 3887
16.5208 3777
16.5408 3814
16.5608 4251
16.5808 4152
16.6008 4361
16.6208 4067
16.6408 4141
16.6608 3924
16.6808 3949
16.7008 4079
16.7208 3912
16.7408 4166
16.7608 4074
16.7808 3854
16.8008 3905
16.8208 4193
16.8408 4046
16.8608 3950
16.8808 3954
16.9008 4037
16.9208 4133
16.9408 4210
16.9608 3732
16.9808 3899
17.0008 4070
17.0208 4247
17.0408 4892
17.0608 4603
17.0808 4695
17.1008 4745
17.1208 5142
17.1408 5340
17.1608 4968
17.1808 4594
17.2008 4983
17.2208 5220
17.2408 4798
17.2608 5258
17.2808 4700
17.3008 4806
17.3208 5250
17.3408 5594
17.3608 5578
17.3808 4827
17.4008 5828
17.4208 5509
17.4408 6029
17.4608 5465
17.4808 5814
17.5008 5975
17.5208 5379
17.5408 5712
17.5608 5951
17.5808 6205
17.6008 6031
17.6208 6253
17.6408 6687
17.6608 6207
17.6808 6308
17.7008 6376
17.7208 6238
17.7408 6104
17.7608 6173
17.7808 6045
17.8008 5731
17.8208 6161
17.8408 6081
17.8608 6117
17.8808 5918
17.9008 6121
17.9208 5457
17.9408 6181
17.9608 5605
17.9808 6453
18.0008 6419
18.0208 6382
18.0408 6359
18.0608 6875
18.0808 7072
18.1008 7216
18.1208 7164
18.1408 7380
18.1608 7335
18.1808 6819
18.2008 6993
18.2208 7695
18.2408 7082
18.2608 7879
18.2808 6306
18.3008 6821
18.3208 6902
18.3408 7195
18.3608 7026
18.3808 7231
18.4008 7064
18.4208 7008
18.4408 7517
18.4608 7300
18.4808 7596
18.5008 7407
18.5208 6705
18.5408 6728
18.5608 6907
18.5808 7388
18.6008 6726
18.6208 6950
18.6408 6625
18.6608 6566
18.6808 6725
18.7008 6950
18.7208 6641
18.7408 6516
18.7608 6952
18.7808 7378
18.8008 7866
18.8208 7481
18.8408 7200
18.8608 7537
18.8808 7626
18.9008 8246
18.9208 8457
18.9408 8339
18.9608 8566
18.9808 8802
19.0008 8401
19.0208 8255
19.0408 8443
19.0608 8544
19.0808 9436
19.1008 9079
19.1208 8579
19.1408 8693
19.1608 8223
19.1808 8964
19.2008 8565
19.2208 8618
19.2408 8682
19.2608 8851
19.2808 8631
19.3008 8790
19.3208 9061
19.3408 9391
19.3608 9455
19.3808 9544
19.4008 9254
19.4208 9004
19.4408 9500
19.4608 9241
19.4808 9681
19.5008 9775
19.5208 9707
19.5408 9612
19.5608 10022
19.5808 9754
19.6008 9635
19.6208 10452
19.6408 9974
19.6608 10370
19.6808 11808
19.7008 11133
19.7208 11946
19.7408 12144
19.7608 11680
19.7808 11594
19.8008 11338
19.8208 11539
19.8408 11731
19.8608 11578
19.8808 11394
19.9008 10638
19.9208 10908
19.9408 11001
19.9608 11376
19.9808 11415
&
@target G2.S0
@type xy
1 0.458639
2 0.447381
3 0.438435
4 0.446823
5 0.462628
6 0.4478
7 0.462223
8 0.426087
9 0.457247
10 0.440908
11 0.45962
12 0.46543
13 0.814094
14 0.869742
15 1.03114
16 1.1699
17 0.864364
18 0.611923
19 0.503116
20 0.573149
21 0.535957
22 0.482027
23 0.67257
24 0.712654
25 0.62556
26 0.465725
27 0.44105
28 0.452769
29 0.460027
30 0.44379
31 0.766045
32 0.46594
33 0.765915
34 0.44975
35 0.487391
36 0.44671
37 0.458639
38 0.637142
39 0.825666
40 0.983374
41 1.11643
42 0.992748
43 0.965064
44 0.69392
45 0.909863
46 0.850118
47 0.877795
48 0.723689
49 0.931356
50 0.593359
51 0.660398
52 0.467814
53 0.431683
54 0.441305
55 0.440624
56 0.445786
57 0.441192
58 0.449138
59 0.449277
60 0.450999
61 0.479687
62 0.44286
63 0.451387
64 0.460896
65 0.804067
66 0.547814
67 0.741552
68 0.515994
69 0.504183
70 0.527968
71 0.481379
72 0.516745
73 0.488083
74 0.571095
75 0.61439
76 0.477965
77 0.501298
78 0.448135
&
@target G2.S1
@type xy
1 0.461655
2 0.435345
3 0.447968
4 0.438435
5 0.459619
6 0.455
7 0.468669
8 0.439602
9 0.459048
10 0.442747
11 0.468215
12 0.482933
13 0.864552
14 0.907978
15 1.25096
16 1.00207
17 0.717792
18 0.560826
19 0.539282
20 0.62853
21 0.470585
22 0.450944
23 0.60154
24 0.627316
25 0.589258
26 0.473999
27 0.444551
28 0.439032
29 0.487981
30 0.436033
31 0.597202
32 0.441078
33 0.46179
34 0.44587
35 0.537703
36 0.457875
37 0.66547
38 0.693649
39 0.920136
40 1.07491
41 1.29633
42 1.18989
43 1.10179
44 0.805015
45 0.878421
46 0.869986
47 0.869038
48 0.678491
49 0.92381
50 0.605
51 0.700179
52 0.485644
53 0.454917
54 0.448776
55 0.445505
56 0.436636
57 0.452687
58 0.452603
59 0.459647
60 0.452217
61 0.446458
62 0.447242
63 0.50552
64 0.466985
65 0.974782
66 0.841516
67 0.955641
68 0.737631
69 0.716956
70 0.531225
71 0.472097
72 0.524047
73 0.474579
74 0.508061
75 0.666277
76 0.618829
77 0.522566
78 0.462223
&
@target G2.S2
@type xy
1 0.465698
2 0.448804
3 0.462196
4 0.390897
5 0.658065
6 0.48862
7 0.528347
8 0.447465
9 0.473075
10 0.461681
11 0.505
12 0.483166
13 1.07194
14 1.21659
15 1.58285
16 1.52159
17 1.25772
18 1.30627
19 0.983196
20 1.04444
21 0.948116
22 1.17308
23 0.960963
24 0.92922
25 0.931625
26 1.09478
27 0.443959
28 0.450445
29 0.655343
30 0.407493
31 0.517808
32 0.457165
33 0.487493
34 0.441134
35 0.459293
36 0.441616
37 0.492798
38 0.837451
39 1.12112
40 1.39252
41 1.72965
42 1.39619
43 1.70344
44 1.23297
45 1.3316
46 0.911619
47 1.2986
48 1.17782
49 1.28816
50 0.942483
51 1.23081
52 1.10052
53 0.451747
54 0.436978
55 0.410519
56 0.417044
57 0.450556
58 0.467547
59 0.478879
60 0.441645
61 0.452245
62 0.438492
63 0.4842
64 0.497921
65 1.13116
66 1.26658
67 1.37238
68 0.945225
69 1.32301
70 1.24384
71 0.843579
72 0.979809
73 0.741637
74 0.96544
75 0.939215
76 0.635727
77 0.882737
78 0.871937
&
@target G2.S3
@type xy
1 0.950132
2 0.554279
3 0.817236
4 0.476891
5 0.915109
6 0.469095
7 0.458939
8 0.433272
9 0.4505
10 0.446122
11 0.451082
12 0.433041
13 0.450444
14 0.467653
15 0.465054
16 0.46728
17 0.467493
18 0.467253
19 0.490051
20 0.484717
21 0.489643
22 0.534368
23 0.920448
24 1.09245
25 0.877582
26 0.753924
27 0.462196
28 0.457246
29 0.743555
30 0.455797
31 0.781089
32 0.470425
33 0.712899
34 0.485644
35 0.562161
36 0.44911
37 0.446906
38 0.465349
39 0.44252
40 0.467386
41 0.726825
42 0.735833
43 0.822329
44 0.515243
45 0.616177
46 0.793788
47 0.716973
48 0.868634
49 0.828704
50 0.509166
51 0.658673
52 0.545917
53 0.432609
54 0.444326
55 0.418479
56 0.402524
57 0.458421
58 0.44601
59 0.4441
60 0.444831
61 0.454697
62 0.442521
63 0.448582
64 0.431857
65 0.448581
66 0.445477
67 0.44365
68 0.435259
69 0.447661
70 0.439033
71 0.447717
72 0.43963
73 0.461139
74 0.497217
75 0.436836
76 0.440057
77 0.442408
78 0.468001
&
