# Supplementary material for: Data showing the lipid conformations and membrane binding behaviors of beta-amyloid fibrils in phase-separated cholesterol-enriched lipid domains with and without glycolipid and oxidized cholesterol from coarse-grained molecular dynamics simulations
Source: Data Brief. 2020 Apr 19;30:105496. doi: 10.1016/j.dib.2020.105496 (PMC7186522; doi:10.1016/j.dib.2020.105496)
Supplement: Supplementary file 1 [file mmc1.zip › Supplementary-Data/S17-21/Figure-S21/Figure-S21A-3GM-AB-3.agr]

# Grace project file
#
@version 50125
@page size 792, 612
@page scroll 5%
@page inout 5%
@link page off
@map font 0 to "Times-Roman", "Times-Roman"
@map font 1 to "Times-Italic", "Times-Italic"
@map font 2 to "Times-Bold", "Times-Bold"
@map font 3 to "Times-BoldItalic", "Times-BoldItalic"
@map font 4 to "Helvetica", "Helvetica"
@map font 5 to "Helvetica-Oblique", "Helvetica-Oblique"
@map font 6 to "Helvetica-Bold", "Helvetica-Bold"
@map font 7 to "Helvetica-BoldOblique", "Helvetica-BoldOblique"
@map font 8 to "Courier", "Courier"
@map font 9 to "Courier-Oblique", "Courier-Oblique"
@map font 10 to "Courier-Bold", "Courier-Bold"
@map font 11 to "Courier-BoldOblique", "Courier-BoldOblique"
@map font 12 to "Symbol", "Symbol"
@map font 13 to "ZapfDingbats", "ZapfDingbats"
@map color 0 to (255, 255, 255), "white"
@map color 1 to (0, 0, 0), "black"
@map color 2 to (255, 0, 0), "red"
@map color 3 to (0, 255, 0), "green"
@map color 4 to (0, 0, 255), "blue"
@map color 5 to (255, 255, 0), "yellow"
@map color 6 to (188, 143, 143), "brown"
@map color 7 to (220, 220, 220), "grey"
@map color 8 to (148, 0, 211), "violet"
@map color 9 to (0, 255, 255), "cyan"
@map color 10 to (255, 0, 255), "magenta"
@map color 11 to (255, 165, 0), "orange"
@map color 12 to (114, 33, 188), "indigo"
@map color 13 to (103, 7, 72), "maroon"
@map color 14 to (64, 224, 208), "turquoise"
@map color 15 to (0, 139, 0), "green4"
@reference date 0
@date wrap off
@date wrap year 1950
@default linewidth 1.0
@default linestyle 1
@default color 1
@default pattern 1
@default font 0
@default char size 1.000000
@default symbol size 1.000000
@default sformat "%.8g"
@background color 0
@page background fill on
@timestamp off
@timestamp 0.03, 0.03
@timestamp color 1
@timestamp rot 0
@timestamp font 0
@timestamp char size 1.000000
@timestamp def "Tue Dec 12 14:42:12 2017"
@r0 off
@link r0 to g0
@r0 type above
@r0 linestyle 1
@r0 linewidth 1.0
@r0 color 1
@r0 line 0, 0, 0, 0
@r1 off
@link r1 to g0
@r1 type above
@r1 linestyle 1
@r1 linewidth 1.0
@r1 color 1
@r1 line 0, 0, 0, 0
@r2 off
@link r2 to g0
@r2 type above
@r2 linestyle 1
@r2 linewidth 1.0
@r2 color 1
@r2 line 0, 0, 0, 0
@r3 off
@link r3 to g0
@r3 type above
@r3 linestyle 1
@r3 linewidth 1.0
@r3 color 1
@r3 line 0, 0, 0, 0
@r4 off
@link r4 to g0
@r4 type above
@r4 linestyle 1
@r4 linewidth 1.0
@r4 color 1
@r4 line 0, 0, 0, 0
@g0 on
@g0 hidden false
@g0 type XY
@g0 stacked false
@g0 bar hgap 0.000000
@g0 fixedpoint off
@g0 fixedpoint type 0
@g0 fixedpoint xy 0.000000, 0.000000
@g0 fixedpoint format general general
@g0 fixedpoint prec 6, 6
@with g0
@    world 0, 0, 20, 6
@    stack world 0, 0, 0, 0
@    znorm 1
@    view 0.100000, 0.720000, 0.800000, 0.950000
@    title ""
@    title font 0
@    title size 1.500000
@    title color 1
@    subtitle ""
@    subtitle font 0
@    subtitle size 1.000000
@    subtitle color 1
@    xaxes scale Normal
@    yaxes scale Normal
@    xaxes invert off
@    yaxes invert off
@    xaxis  on
@    xaxis  type zero false
@    xaxis  offset 0.000000 , 0.000000
@    xaxis  bar on
@    xaxis  bar color 1
@    xaxis  bar linestyle 1
@    xaxis  bar linewidth 1.0
@    xaxis  label "Time (\xm\0s)"
@    xaxis  label layout para
@    xaxis  label place auto
@    xaxis  label char size 0.900000
@    xaxis  label font 0
@    xaxis  label color 1
@    xaxis  label place normal
@    xaxis  tick on
@    xaxis  tick major 5
@    xaxis  tick minor ticks 4
@    xaxis  tick default 6
@    xaxis  tick place rounded true
@    xaxis  tick in
@    xaxis  tick major size 1.000000
@    xaxis  tick major color 1
@    xaxis  tick major linewidth 1.0
@    xaxis  tick major linestyle 1
@    xaxis  tick major grid off
@    xaxis  tick minor color 1
@    xaxis  tick minor linewidth 1.0
@    xaxis  tick minor linestyle 1
@    xaxis  tick minor grid off
@    xaxis  tick minor size 0.500000
@    xaxis  ticklabel on
@    xaxis  ticklabel format general
@    xaxis  ticklabel prec 5
@    xaxis  ticklabel formula ""
@    xaxis  ticklabel append ""
@    xaxis  ticklabel prepend ""
@    xaxis  ticklabel angle 0
@    xaxis  ticklabel skip 0
@    xaxis  ticklabel stagger 0
@    xaxis  ticklabel place normal
@    xaxis  ticklabel offset auto
@    xaxis  ticklabel offset 0.000000 , 0.010000
@    xaxis  ticklabel start type auto
@    xaxis  ticklabel start 0.000000
@    xaxis  ticklabel stop type auto
@    xaxis  ticklabel stop 0.000000
@    xaxis  ticklabel char size 0.800000
@    xaxis  ticklabel font 0
@    xaxis  ticklabel color 1
@    xaxis  tick place both
@    xaxis  tick spec type none
@    yaxis  on
@    yaxis  type zero false
@    yaxis  offset 0.000000 , 0.000000
@    yaxis  bar on
@    yaxis  bar color 1
@    yaxis  bar linestyle 1
@    yaxis  bar linewidth 1.0
@    yaxis  label "Minimum  Distance (nm)"
@    yaxis  label layout para
@    yaxis  label place auto
@    yaxis  label char size 0.900000
@    yaxis  label font 0
@    yaxis  label color 1
@    yaxis  label place normal
@    yaxis  tick on
@    yaxis  tick major 1
@    yaxis  tick minor ticks 1
@    yaxis  tick default 6
@    yaxis  tick place rounded true
@    yaxis  tick in
@    yaxis  tick major size 1.000000
@    yaxis  tick major color 1
@    yaxis  tick major linewidth 1.0
@    yaxis  tick major linestyle 1
@    yaxis  tick major grid off
@    yaxis  tick minor color 1
@    yaxis  tick minor linewidth 1.0
@    yaxis  tick minor linestyle 1
@    yaxis  tick minor grid off
@    yaxis  tick minor size 0.500000
@    yaxis  ticklabel on
@    yaxis  ticklabel format general
@    yaxis  ticklabel prec 5
@    yaxis  ticklabel formula ""
@    yaxis  ticklabel append ""
@    yaxis  ticklabel prepend ""
@    yaxis  ticklabel angle 0
@    yaxis  ticklabel skip 0
@    yaxis  ticklabel stagger 0
@    yaxis  ticklabel place normal
@    yaxis  ticklabel offset auto
@    yaxis  ticklabel offset 0.000000 , 0.010000
@    yaxis  ticklabel start type auto
@    yaxis  ticklabel start 0.000000
@    yaxis  ticklabel stop type auto
@    yaxis  ticklabel stop 0.000000
@    yaxis  ticklabel char size 0.800000
@    yaxis  ticklabel font 0
@    yaxis  ticklabel color 1
@    yaxis  tick place both
@    yaxis  tick spec type none
@    altxaxis  off
@    altyaxis  off
@    legend on
@    legend loctype view
@    legend 0.82, 0.93
@    legend box color 1
@    legend box pattern 0
@    legend box linewidth 1.0
@    legend box linestyle 0
@    legend box fill color 0
@    legend box fill pattern 0
@    legend font 0
@    legend char size 1.000000
@    legend color 1
@    legend length 2
@    legend vgap 1
@    legend hgap 1
@    legend invert false
@    frame type 0
@    frame linestyle 1
@    frame linewidth 1.0
@    frame color 1
@    frame pattern 1
@    frame background color 0
@    frame background pattern 0
@    s0 hidden false
@    s0 type xy
@    s0 symbol 0
@    s0 symbol size 1.000000
@    s0 symbol color 3
@    s0 symbol pattern 1
@    s0 symbol fill color 3
@    s0 symbol fill pattern 0
@    s0 symbol linewidth 1.0
@    s0 symbol linestyle 1
@    s0 symbol char 65
@    s0 symbol char font 0
@    s0 symbol skip 0
@    s0 line type 1
@    s0 line linestyle 1
@    s0 line linewidth 1.0
@    s0 line color 3
@    s0 line pattern 1
@    s0 baseline type 0
@    s0 baseline off
@    s0 dropline off
@    s0 fill type 0
@    s0 fill rule 0
@    s0 fill color 3
@    s0 fill pattern 1
@    s0 avalue off
@    s0 avalue type 2
@    s0 avalue char size 1.000000
@    s0 avalue font 0
@    s0 avalue color 1
@    s0 avalue rot 0
@    s0 avalue format general
@    s0 avalue prec 3
@    s0 avalue prepend ""
@    s0 avalue append ""
@    s0 avalue offset 0.000000 , 0.000000
@    s0 errorbar on
@    s0 errorbar place both
@    s0 errorbar color 3
@    s0 errorbar pattern 1
@    s0 errorbar size 1.000000
@    s0 errorbar linewidth 1.0
@    s0 errorbar linestyle 1
@    s0 errorbar riser linewidth 1.0
@    s0 errorbar riser linestyle 1
@    s0 errorbar riser clip off
@    s0 errorbar riser clip length 0.100000
@    s0 comment "/Users/KCheng/Desktop/cg_small_water_run/md-run-lonestar/namchi-04-26-2014/g-mind/1md-1.0nm-results/DPP-mind-.xvg"
@    s0 legend  "Protein-DPPC"
@    s1 hidden false
@    s1 type xy
@    s1 symbol 0
@    s1 symbol size 1.000000
@    s1 symbol color 11
@    s1 symbol pattern 1
@    s1 symbol fill color 11
@    s1 symbol fill pattern 0
@    s1 symbol linewidth 1.0
@    s1 symbol linestyle 1
@    s1 symbol char 65
@    s1 symbol char font 0
@    s1 symbol skip 0
@    s1 line type 1
@    s1 line linestyle 1
@    s1 line linewidth 1.0
@    s1 line color 11
@    s1 line pattern 1
@    s1 baseline type 0
@    s1 baseline off
@    s1 dropline off
@    s1 fill type 0
@    s1 fill rule 0
@    s1 fill color 11
@    s1 fill pattern 1
@    s1 avalue off
@    s1 avalue type 2
@    s1 avalue char size 1.000000
@    s1 avalue font 0
@    s1 avalue color 1
@    s1 avalue rot 0
@    s1 avalue format general
@    s1 avalue prec 3
@    s1 avalue prepend ""
@    s1 avalue append ""
@    s1 avalue offset 0.000000 , 0.000000
@    s1 errorbar on
@    s1 errorbar place both
@    s1 errorbar color 11
@    s1 errorbar pattern 1
@    s1 errorbar size 1.000000
@    s1 errorbar linewidth 1.0
@    s1 errorbar linestyle 1
@    s1 errorbar riser linewidth 1.0
@    s1 errorbar riser linestyle 1
@    s1 errorbar riser clip off
@    s1 errorbar riser clip length 0.100000
@    s1 comment "/Users/KCheng/Desktop/cg_small_water_run/md-run-lonestar/namchi-04-26-2014/g-mind/1md-1.0nm-results/DUP-mind-.xvg"
@    s1 legend  "Protein-DUPC"
@    s2 hidden false
@    s2 type xy
@    s2 symbol 0
@    s2 symbol size 1.000000
@    s2 symbol color 1
@    s2 symbol pattern 1
@    s2 symbol fill color 1
@    s2 symbol fill pattern 0
@    s2 symbol linewidth 1.0
@    s2 symbol linestyle 1
@    s2 symbol char 65
@    s2 symbol char font 0
@    s2 symbol skip 0
@    s2 line type 1
@    s2 line linestyle 1
@    s2 line linewidth 1.0
@    s2 line color 1
@    s2 line pattern 1
@    s2 baseline type 0
@    s2 baseline off
@    s2 dropline off
@    s2 fill type 0
@    s2 fill rule 0
@    s2 fill color 1
@    s2 fill pattern 1
@    s2 avalue off
@    s2 avalue type 2
@    s2 avalue char size 1.000000
@    s2 avalue font 0
@    s2 avalue color 1
@    s2 avalue rot 0
@    s2 avalue format general
@    s2 avalue prec 3
@    s2 avalue prepend ""
@    s2 avalue append ""
@    s2 avalue offset 0.000000 , 0.000000
@    s2 errorbar on
@    s2 errorbar place both
@    s2 errorbar color 1
@    s2 errorbar pattern 1
@    s2 errorbar size 1.000000
@    s2 errorbar linewidth 1.0
@    s2 errorbar linestyle 1
@    s2 errorbar riser linewidth 1.0
@    s2 errorbar riser linestyle 1
@    s2 errorbar riser clip off
@    s2 errorbar riser clip length 0.100000
@    s2 comment "/Users/KCheng/Desktop/cg_small_water_run/md-run-lonestar/namchi-04-26-2014/g-mind/1md-1.0nm-results/CHO-mind-.xvg"
@    s2 legend  "Protein-CHOL"
@    s3 hidden false
@    s3 type xy
@    s3 symbol 0
@    s3 symbol size 1.000000
@    s3 symbol color 4
@    s3 symbol pattern 1
@    s3 symbol fill color 4
@    s3 symbol fill pattern 0
@    s3 symbol linewidth 1.0
@    s3 symbol linestyle 1
@    s3 symbol char 65
@    s3 symbol char font 0
@    s3 symbol skip 0
@    s3 line type 1
@    s3 line linestyle 1
@    s3 line linewidth 1.0
@    s3 line color 4
@    s3 line pattern 1
@    s3 baseline type 0
@    s3 baseline off
@    s3 dropline off
@    s3 fill type 0
@    s3 fill rule 0
@    s3 fill color 1
@    s3 fill pattern 1
@    s3 avalue off
@    s3 avalue type 2
@    s3 avalue char size 1.000000
@    s3 avalue font 0
@    s3 avalue color 1
@    s3 avalue rot 0
@    s3 avalue format general
@    s3 avalue prec 3
@    s3 avalue prepend ""
@    s3 avalue append ""
@    s3 avalue offset 0.000000 , 0.000000
@    s3 errorbar on
@    s3 errorbar place both
@    s3 errorbar color 4
@    s3 errorbar pattern 1
@    s3 errorbar size 1.000000
@    s3 errorbar linewidth 1.0
@    s3 errorbar linestyle 1
@    s3 errorbar riser linewidth 1.0
@    s3 errorbar riser linestyle 1
@    s3 errorbar riser clip off
@    s3 errorbar riser clip length 0.100000
@    s3 comment "/Volumes/Samsung_1TB/analysis-gmx-raft/g-mind-1nm/3GM-AB/GM1-mind-.xvg"
@    s3 legend  ""
@g1 on
@g1 hidden false
@g1 type XY
@g1 stacked false
@g1 bar hgap 0.000000
@g1 fixedpoint off
@g1 fixedpoint type 0
@g1 fixedpoint xy 0.000000, 0.000000
@g1 fixedpoint format general general
@g1 fixedpoint prec 6, 6
@with g1
@    world 0, 0, 20, 20000
@    stack world 0, 0, 0, 0
@    znorm 1
@    view 0.100000, 0.410000, 0.800000, 0.640000
@    title ""
@    title font 0
@    title size 1.500000
@    title color 1
@    subtitle ""
@    subtitle font 0
@    subtitle size 1.000000
@    subtitle color 1
@    xaxes scale Normal
@    yaxes scale Normal
@    xaxes invert off
@    yaxes invert off
@    xaxis  on
@    xaxis  type zero false
@    xaxis  offset 0.000000 , 0.000000
@    xaxis  bar on
@    xaxis  bar color 1
@    xaxis  bar linestyle 1
@    xaxis  bar linewidth 1.0
@    xaxis  label "Time (\xm\0s)"
@    xaxis  label layout para
@    xaxis  label place auto
@    xaxis  label char size 0.900000
@    xaxis  label font 0
@    xaxis  label color 1
@    xaxis  label place normal
@    xaxis  tick on
@    xaxis  tick major 5
@    xaxis  tick minor ticks 4
@    xaxis  tick default 6
@    xaxis  tick place rounded true
@    xaxis  tick in
@    xaxis  tick major size 1.000000
@    xaxis  tick major color 1
@    xaxis  tick major linewidth 1.0
@    xaxis  tick major linestyle 1
@    xaxis  tick major grid off
@    xaxis  tick minor color 1
@    xaxis  tick minor linewidth 1.0
@    xaxis  tick minor linestyle 1
@    xaxis  tick minor grid off
@    xaxis  tick minor size 0.500000
@    xaxis  ticklabel on
@    xaxis  ticklabel format general
@    xaxis  ticklabel prec 5
@    xaxis  ticklabel formula ""
@    xaxis  ticklabel append ""
@    xaxis  ticklabel prepend ""
@    xaxis  ticklabel angle 0
@    xaxis  ticklabel skip 0
@    xaxis  ticklabel stagger 0
@    xaxis  ticklabel place normal
@    xaxis  ticklabel offset auto
@    xaxis  ticklabel offset 0.000000 , 0.010000
@    xaxis  ticklabel start type auto
@    xaxis  ticklabel start 0.000000
@    xaxis  ticklabel stop type auto
@    xaxis  ticklabel stop 0.000000
@    xaxis  ticklabel char size 0.800000
@    xaxis  ticklabel font 0
@    xaxis  ticklabel color 1
@    xaxis  tick place both
@    xaxis  tick spec type none
@    yaxis  on
@    yaxis  type zero false
@    yaxis  offset 0.000000 , 0.000000
@    yaxis  bar on
@    yaxis  bar color 1
@    yaxis  bar linestyle 1
@    yaxis  bar linewidth 1.0
@    yaxis  label "Number of Contacts (< 2 nm)"
@    yaxis  label layout para
@    yaxis  label place auto
@    yaxis  label char size 0.900000
@    yaxis  label font 0
@    yaxis  label color 1
@    yaxis  label place normal
@    yaxis  tick on
@    yaxis  tick major 5000
@    yaxis  tick minor ticks 1
@    yaxis  tick default 6
@    yaxis  tick place rounded true
@    yaxis  tick in
@    yaxis  tick major size 1.000000
@    yaxis  tick major color 1
@    yaxis  tick major linewidth 1.0
@    yaxis  tick major linestyle 1
@    yaxis  tick major grid off
@    yaxis  tick minor color 1
@    yaxis  tick minor linewidth 1.0
@    yaxis  tick minor linestyle 1
@    yaxis  tick minor grid off
@    yaxis  tick minor size 0.500000
@    yaxis  ticklabel on
@    yaxis  ticklabel format general
@    yaxis  ticklabel prec 5
@    yaxis  ticklabel formula ""
@    yaxis  ticklabel append ""
@    yaxis  ticklabel prepend ""
@    yaxis  ticklabel angle 0
@    yaxis  ticklabel skip 0
@    yaxis  ticklabel stagger 0
@    yaxis  ticklabel place normal
@    yaxis  ticklabel offset auto
@    yaxis  ticklabel offset 0.000000 , 0.010000
@    yaxis  ticklabel start type auto
@    yaxis  ticklabel start 0.000000
@    yaxis  ticklabel stop type auto
@    yaxis  ticklabel stop 0.000000
@    yaxis  ticklabel char size 0.800000
@    yaxis  ticklabel font 0
@    yaxis  ticklabel color 1
@    yaxis  tick place both
@    yaxis  tick spec type none
@    altxaxis  off
@    altyaxis  off
@    legend on
@    legend loctype view
@    legend 0.78, 0.8
@    legend box color 1
@    legend box pattern 1
@    legend box linewidth 1.0
@    legend box linestyle 1
@    legend box fill color 0
@    legend box fill pattern 1
@    legend font 0
@    legend char size 1.000000
@    legend color 1
@    legend length 2
@    legend vgap 1
@    legend hgap 1
@    legend invert false
@    frame type 0
@    frame linestyle 1
@    frame linewidth 1.0
@    frame color 1
@    frame pattern 1
@    frame background color 0
@    frame background pattern 0
@    s0 hidden false
@    s0 type xy
@    s0 symbol 0
@    s0 symbol size 1.000000
@    s0 symbol color 3
@    s0 symbol pattern 1
@    s0 symbol fill color 3
@    s0 symbol fill pattern 0
@    s0 symbol linewidth 1.0
@    s0 symbol linestyle 1
@    s0 symbol char 65
@    s0 symbol char font 0
@    s0 symbol skip 0
@    s0 line type 1
@    s0 line linestyle 1
@    s0 line linewidth 1.0
@    s0 line color 3
@    s0 line pattern 1
@    s0 baseline type 0
@    s0 baseline off
@    s0 dropline off
@    s0 fill type 0
@    s0 fill rule 0
@    s0 fill color 1
@    s0 fill pattern 1
@    s0 avalue off
@    s0 avalue type 2
@    s0 avalue char size 1.000000
@    s0 avalue font 0
@    s0 avalue color 1
@    s0 avalue rot 0
@    s0 avalue format general
@    s0 avalue prec 3
@    s0 avalue prepend ""
@    s0 avalue append ""
@    s0 avalue offset 0.000000 , 0.000000
@    s0 errorbar on
@    s0 errorbar place both
@    s0 errorbar color 3
@    s0 errorbar pattern 1
@    s0 errorbar size 1.000000
@    s0 errorbar linewidth 1.0
@    s0 errorbar linestyle 1
@    s0 errorbar riser linewidth 1.0
@    s0 errorbar riser linestyle 1
@    s0 errorbar riser clip off
@    s0 errorbar riser clip length 0.100000
@    s0 comment "/Users/KCheng/Desktop/cg_small_water_run/md-run-lonestar/namchi-04-26-2014/g-mind/1md-1.0nm-results/DPP-numcont-.xvg"
@    s0 legend  ""
@    s1 hidden false
@    s1 type xy
@    s1 symbol 0
@    s1 symbol size 1.000000
@    s1 symbol color 11
@    s1 symbol pattern 1
@    s1 symbol fill color 11
@    s1 symbol fill pattern 0
@    s1 symbol linewidth 1.0
@    s1 symbol linestyle 1
@    s1 symbol char 65
@    s1 symbol char font 0
@    s1 symbol skip 0
@    s1 line type 1
@    s1 line linestyle 1
@    s1 line linewidth 1.0
@    s1 line color 11
@    s1 line pattern 1
@    s1 baseline type 0
@    s1 baseline off
@    s1 dropline off
@    s1 fill type 0
@    s1 fill rule 0
@    s1 fill color 1
@    s1 fill pattern 1
@    s1 avalue off
@    s1 avalue type 2
@    s1 avalue char size 1.000000
@    s1 avalue font 0
@    s1 avalue color 1
@    s1 avalue rot 0
@    s1 avalue format general
@    s1 avalue prec 3
@    s1 avalue prepend ""
@    s1 avalue append ""
@    s1 avalue offset 0.000000 , 0.000000
@    s1 errorbar on
@    s1 errorbar place both
@    s1 errorbar color 11
@    s1 errorbar pattern 1
@    s1 errorbar size 1.000000
@    s1 errorbar linewidth 1.0
@    s1 errorbar linestyle 1
@    s1 errorbar riser linewidth 1.0
@    s1 errorbar riser linestyle 1
@    s1 errorbar riser clip off
@    s1 errorbar riser clip length 0.100000
@    s1 comment "/Users/KCheng/Desktop/cg_small_water_run/md-run-lonestar/namchi-04-26-2014/g-mind/1md-1.0nm-results/DUP-numcont-.xvg"
@    s1 legend  ""
@    s2 hidden false
@    s2 type xy
@    s2 symbol 0
@    s2 symbol size 1.000000
@    s2 symbol color 1
@    s2 symbol pattern 1
@    s2 symbol fill color 1
@    s2 symbol fill pattern 0
@    s2 symbol linewidth 1.0
@    s2 symbol linestyle 1
@    s2 symbol char 65
@    s2 symbol char font 0
@    s2 symbol skip 0
@    s2 line type 1
@    s2 line linestyle 1
@    s2 line linewidth 1.0
@    s2 line color 1
@    s2 line pattern 1
@    s2 baseline type 0
@    s2 baseline off
@    s2 dropline off
@    s2 fill type 0
@    s2 fill rule 0
@    s2 fill color 1
@    s2 fill pattern 1
@    s2 avalue off
@    s2 avalue type 2
@    s2 avalue char size 1.000000
@    s2 avalue font 0
@    s2 avalue color 1
@    s2 avalue rot 0
@    s2 avalue format general
@    s2 avalue prec 3
@    s2 avalue prepend ""
@    s2 avalue append ""
@    s2 avalue offset 0.000000 , 0.000000
@    s2 errorbar on
@    s2 errorbar place both
@    s2 errorbar color 1
@    s2 errorbar pattern 1
@    s2 errorbar size 1.000000
@    s2 errorbar linewidth 1.0
@    s2 errorbar linestyle 1
@    s2 errorbar riser linewidth 1.0
@    s2 errorbar riser linestyle 1
@    s2 errorbar riser clip off
@    s2 errorbar riser clip length 0.100000
@    s2 comment "/Users/KCheng/Desktop/cg_small_water_run/md-run-lonestar/namchi-04-26-2014/g-mind/1md-1.0nm-results/CHO-numcont-.xvg"
@    s2 legend  ""
@    s3 hidden false
@    s3 type xy
@    s3 symbol 0
@    s3 symbol size 1.000000
@    s3 symbol color 4
@    s3 symbol pattern 1
@    s3 symbol fill color 4
@    s3 symbol fill pattern 0
@    s3 symbol linewidth 1.0
@    s3 symbol linestyle 1
@    s3 symbol char 65
@    s3 symbol char font 0
@    s3 symbol skip 0
@    s3 line type 1
@    s3 line linestyle 1
@    s3 line linewidth 1.0
@    s3 line color 4
@    s3 line pattern 1
@    s3 baseline type 0
@    s3 baseline off
@    s3 dropline off
@    s3 fill type 0
@    s3 fill rule 0
@    s3 fill color 1
@    s3 fill pattern 1
@    s3 avalue off
@    s3 avalue type 2
@    s3 avalue char size 1.000000
@    s3 avalue font 0
@    s3 avalue color 1
@    s3 avalue rot 0
@    s3 avalue format general
@    s3 avalue prec 3
@    s3 avalue prepend ""
@    s3 avalue append ""
@    s3 avalue offset 0.000000 , 0.000000
@    s3 errorbar on
@    s3 errorbar place both
@    s3 errorbar color 4
@    s3 errorbar pattern 1
@    s3 errorbar size 1.000000
@    s3 errorbar linewidth 1.0
@    s3 errorbar linestyle 1
@    s3 errorbar riser linewidth 1.0
@    s3 errorbar riser linestyle 1
@    s3 errorbar riser clip off
@    s3 errorbar riser clip length 0.100000
@    s3 comment "/Volumes/Samsung_1TB/analysis-gmx-raft/g-mind-1nm/3GM-AB/GM1-numcont-.xvg"
@    s3 legend  ""
@g2 on
@g2 hidden false
@g2 type XY
@g2 stacked false
@g2 bar hgap 0.000000
@g2 fixedpoint off
@g2 fixedpoint type 0
@g2 fixedpoint xy 0.000000, 0.000000
@g2 fixedpoint format general general
@g2 fixedpoint prec 6, 6
@with g2
@    world 0, 0, 130, 1
@    stack world 0, 0, 0, 0
@    znorm 1
@    view 0.100000, 0.100000, 0.800000, 0.330000
@    title ""
@    title font 0
@    title size 1.500000
@    title color 1
@    subtitle ""
@    subtitle font 0
@    subtitle size 1.000000
@    subtitle color 1
@    xaxes scale Normal
@    yaxes scale Normal
@    xaxes invert off
@    yaxes invert off
@    xaxis  on
@    xaxis  type zero false
@    xaxis  offset 0.000000 , 0.000000
@    xaxis  bar on
@    xaxis  bar color 1
@    xaxis  bar linestyle 1
@    xaxis  bar linewidth 1.0
@    xaxis  label "Residue (#)"
@    xaxis  label layout para
@    xaxis  label place auto
@    xaxis  label char size 0.900000
@    xaxis  label font 0
@    xaxis  label color 1
@    xaxis  label place normal
@    xaxis  tick on
@    xaxis  tick major 26
@    xaxis  tick minor ticks 1
@    xaxis  tick default 6
@    xaxis  tick place rounded true
@    xaxis  tick in
@    xaxis  tick major size 1.000000
@    xaxis  tick major color 1
@    xaxis  tick major linewidth 1.0
@    xaxis  tick major linestyle 1
@    xaxis  tick major grid off
@    xaxis  tick minor color 1
@    xaxis  tick minor linewidth 1.0
@    xaxis  tick minor linestyle 1
@    xaxis  tick minor grid off
@    xaxis  tick minor size 0.500000
@    xaxis  ticklabel on
@    xaxis  ticklabel format general
@    xaxis  ticklabel prec 5
@    xaxis  ticklabel formula ""
@    xaxis  ticklabel append ""
@    xaxis  ticklabel prepend ""
@    xaxis  ticklabel angle 0
@    xaxis  ticklabel skip 0
@    xaxis  ticklabel stagger 0
@    xaxis  ticklabel place normal
@    xaxis  ticklabel offset auto
@    xaxis  ticklabel offset 0.000000 , 0.010000
@    xaxis  ticklabel start type auto
@    xaxis  ticklabel start 0.000000
@    xaxis  ticklabel stop type auto
@    xaxis  ticklabel stop 0.000000
@    xaxis  ticklabel char size 0.800000
@    xaxis  ticklabel font 0
@    xaxis  ticklabel color 1
@    xaxis  tick place both
@    xaxis  tick spec type none
@    yaxis  on
@    yaxis  type zero false
@    yaxis  offset 0.000000 , 0.000000
@    yaxis  bar on
@    yaxis  bar color 1
@    yaxis  bar linestyle 1
@    yaxis  bar linewidth 1.0
@    yaxis  label "Minimum Distance (nm)"
@    yaxis  label layout para
@    yaxis  label place auto
@    yaxis  label char size 0.900000
@    yaxis  label font 0
@    yaxis  label color 1
@    yaxis  label place normal
@    yaxis  tick on
@    yaxis  tick major 0.2
@    yaxis  tick minor ticks 1
@    yaxis  tick default 6
@    yaxis  tick place rounded true
@    yaxis  tick in
@    yaxis  tick major size 1.000000
@    yaxis  tick major color 1
@    yaxis  tick major linewidth 1.0
@    yaxis  tick major linestyle 1
@    yaxis  tick major grid off
@    yaxis  tick minor color 1
@    yaxis  tick minor linewidth 1.0
@    yaxis  tick minor linestyle 1
@    yaxis  tick minor grid off
@    yaxis  tick minor size 0.500000
@    yaxis  ticklabel on
@    yaxis  ticklabel format general
@    yaxis  ticklabel prec 5
@    yaxis  ticklabel formula ""
@    yaxis  ticklabel append ""
@    yaxis  ticklabel prepend ""
@    yaxis  ticklabel angle 0
@    yaxis  ticklabel skip 0
@    yaxis  ticklabel stagger 0
@    yaxis  ticklabel place normal
@    yaxis  ticklabel offset auto
@    yaxis  ticklabel offset 0.000000 , 0.010000
@    yaxis  ticklabel start type auto
@    yaxis  ticklabel start 0.000000
@    yaxis  ticklabel stop type auto
@    yaxis  ticklabel stop 0.000000
@    yaxis  ticklabel char size 0.800000
@    yaxis  ticklabel font 0
@    yaxis  ticklabel color 1
@    yaxis  tick place both
@    yaxis  tick spec type none
@    altxaxis  off
@    altyaxis  off
@    legend on
@    legend loctype view
@    legend 0.78, 0.8
@    legend box color 1
@    legend box pattern 1
@    legend box linewidth 1.0
@    legend box linestyle 1
@    legend box fill color 0
@    legend box fill pattern 1
@    legend font 0
@    legend char size 1.000000
@    legend color 1
@    legend length 2
@    legend vgap 1
@    legend hgap 1
@    legend invert false
@    frame type 0
@    frame linestyle 1
@    frame linewidth 1.0
@    frame color 1
@    frame pattern 1
@    frame background color 0
@    frame background pattern 0
@    s0 hidden false
@    s0 type xy
@    s0 symbol 0
@    s0 symbol size 1.000000
@    s0 symbol color 3
@    s0 symbol pattern 1
@    s0 symbol fill color 3
@    s0 symbol fill pattern 0
@    s0 symbol linewidth 1.0
@    s0 symbol linestyle 1
@    s0 symbol char 65
@    s0 symbol char font 0
@    s0 symbol skip 0
@    s0 line type 1
@    s0 line linestyle 1
@    s0 line linewidth 1.0
@    s0 line color 3
@    s0 line pattern 1
@    s0 baseline type 0
@    s0 baseline off
@    s0 dropline off
@    s0 fill type 0
@    s0 fill rule 0
@    s0 fill color 1
@    s0 fill pattern 1
@    s0 avalue off
@    s0 avalue type 2
@    s0 avalue char size 1.000000
@    s0 avalue font 0
@    s0 avalue color 1
@    s0 avalue rot 0
@    s0 avalue format general
@    s0 avalue prec 3
@    s0 avalue prepend ""
@    s0 avalue append ""
@    s0 avalue offset 0.000000 , 0.000000
@    s0 errorbar on
@    s0 errorbar place both
@    s0 errorbar color 3
@    s0 errorbar pattern 1
@    s0 errorbar size 1.000000
@    s0 errorbar linewidth 1.0
@    s0 errorbar linestyle 1
@    s0 errorbar riser linewidth 1.0
@    s0 errorbar riser linestyle 1
@    s0 errorbar riser clip off
@    s0 errorbar riser clip length 0.100000
@    s0 comment "/Users/KCheng/Desktop/cg_small_water_run/md-run-lonestar/namchi-04-26-2014/g-mind/1md-1.0nm-results/DPP-res-.xvg"
@    s0 legend  ""
@    s1 hidden false
@    s1 type xy
@    s1 symbol 0
@    s1 symbol size 1.000000
@    s1 symbol color 11
@    s1 symbol pattern 1
@    s1 symbol fill color 11
@    s1 symbol fill pattern 0
@    s1 symbol linewidth 1.0
@    s1 symbol linestyle 1
@    s1 symbol char 65
@    s1 symbol char font 0
@    s1 symbol skip 0
@    s1 line type 1
@    s1 line linestyle 1
@    s1 line linewidth 1.0
@    s1 line color 11
@    s1 line pattern 1
@    s1 baseline type 0
@    s1 baseline off
@    s1 dropline off
@    s1 fill type 0
@    s1 fill rule 0
@    s1 fill color 1
@    s1 fill pattern 1
@    s1 avalue off
@    s1 avalue type 2
@    s1 avalue char size 1.000000
@    s1 avalue font 0
@    s1 avalue color 1
@    s1 avalue rot 0
@    s1 avalue format general
@    s1 avalue prec 3
@    s1 avalue prepend ""
@    s1 avalue append ""
@    s1 avalue offset 0.000000 , 0.000000
@    s1 errorbar on
@    s1 errorbar place both
@    s1 errorbar color 11
@    s1 errorbar pattern 1
@    s1 errorbar size 1.000000
@    s1 errorbar linewidth 1.0
@    s1 errorbar linestyle 1
@    s1 errorbar riser linewidth 1.0
@    s1 errorbar riser linestyle 1
@    s1 errorbar riser clip off
@    s1 errorbar riser clip length 0.100000
@    s1 comment "/Users/KCheng/Desktop/cg_small_water_run/md-run-lonestar/namchi-04-26-2014/g-mind/1md-1.0nm-results/DUP-res-.xvg"
@    s1 legend  ""
@    s2 hidden false
@    s2 type xy
@    s2 symbol 0
@    s2 symbol size 1.000000
@    s2 symbol color 1
@    s2 symbol pattern 1
@    s2 symbol fill color 1
@    s2 symbol fill pattern 0
@    s2 symbol linewidth 1.0
@    s2 symbol linestyle 1
@    s2 symbol char 65
@    s2 symbol char font 0
@    s2 symbol skip 0
@    s2 line type 1
@    s2 line linestyle 1
@    s2 line linewidth 1.0
@    s2 line color 1
@    s2 line pattern 1
@    s2 baseline type 0
@    s2 baseline off
@    s2 dropline off
@    s2 fill type 0
@    s2 fill rule 0
@    s2 fill color 1
@    s2 fill pattern 1
@    s2 avalue off
@    s2 avalue type 2
@    s2 avalue char size 1.000000
@    s2 avalue font 0
@    s2 avalue color 1
@    s2 avalue rot 0
@    s2 avalue format general
@    s2 avalue prec 3
@    s2 avalue prepend ""
@    s2 avalue append ""
@    s2 avalue offset 0.000000 , 0.000000
@    s2 errorbar on
@    s2 errorbar place both
@    s2 errorbar color 1
@    s2 errorbar pattern 1
@    s2 errorbar size 1.000000
@    s2 errorbar linewidth 1.0
@    s2 errorbar linestyle 1
@    s2 errorbar riser linewidth 1.0
@    s2 errorbar riser linestyle 1
@    s2 errorbar riser clip off
@    s2 errorbar riser clip length 0.100000
@    s2 comment "/Users/KCheng/Desktop/cg_small_water_run/md-run-lonestar/namchi-04-26-2014/g-mind/1md-1.0nm-results/CHO-res-.xvg"
@    s2 legend  ""
@    s3 hidden false
@    s3 type xy
@    s3 symbol 0
@    s3 symbol size 1.000000
@    s3 symbol color 4
@    s3 symbol pattern 1
@    s3 symbol fill color 4
@    s3 symbol fill pattern 0
@    s3 symbol linewidth 1.0
@    s3 symbol linestyle 1
@    s3 symbol char 65
@    s3 symbol char font 0
@    s3 symbol skip 0
@    s3 line type 1
@    s3 line linestyle 1
@    s3 line linewidth 1.0
@    s3 line color 4
@    s3 line pattern 1
@    s3 baseline type 0
@    s3 baseline off
@    s3 dropline off
@    s3 fill type 0
@    s3 fill rule 0
@    s3 fill color 1
@    s3 fill pattern 1
@    s3 avalue off
@    s3 avalue type 2
@    s3 avalue char size 1.000000
@    s3 avalue font 0
@    s3 avalue color 1
@    s3 avalue rot 0
@    s3 avalue format general
@    s3 avalue prec 3
@    s3 avalue prepend ""
@    s3 avalue append ""
@    s3 avalue offset 0.000000 , 0.000000
@    s3 errorbar on
@    s3 errorbar place both
@    s3 errorbar color 4
@    s3 errorbar pattern 1
@    s3 errorbar size 1.000000
@    s3 errorbar linewidth 1.0
@    s3 errorbar linestyle 1
@    s3 errorbar riser linewidth 1.0
@    s3 errorbar riser linestyle 1
@    s3 errorbar riser clip off
@    s3 errorbar riser clip length 0.100000
@    s3 comment "/Volumes/Samsung_1TB/analysis-gmx-raft/g-mind-2nm/3GM-AB/GM1-res-15to20us.xvg"
@    s3 legend  ""
@target G0.S0
@type xy
0 0.7447647
0.02 2.128015
0.04 0.8103245
0.06 0.4725724
0.08 0.4535421
0.1 0.4501384
0.12 0.4430574
0.14 0.4552475
0.16 0.4474934
0.18 0.4500557
0.2 0.4457855
0.22 0.4570008
0.24 0.4506385
0.26 0.4530455
0.28 0.4460379
0.3 0.4558509
0.32 0.4623034
0.34 0.4627092
0.36 0.4654031
0.38 0.4592932
0.4 0.4733921
0.42 0.4442409
0.44 0.4648927
0.46 0.4455612
0.48 0.466637
0.5 0.4527693
0.52 0.4579844
0.54 0.4622494
0.56 0.4468781
0.58 0.4488046
0.6 0.4773103
0.62 0.4681079
0.64 0.4604616
0.66 0.4575478
0.68 0.4545324
0.7 0.4543676
0.72 0.435259
0.74 0.4394318
0.76 0.4547801
0.78 0.4464029
0.8 0.4561253
0.82 0.4605155
0.84 0.4563164
0.86 0.450694
0.88 0.4551096
0.9 0.4538993
0.92 0.4532382
0.94 0.4446907
0.96 0.4448878
0.98 0.4589661
1 0.4380069
1.02 0.4386625
1.04 0.4470459
1.06 0.4362906
1.08 0.436607
1.1 0.4455609
1.12 0.4609232
1.14 0.4508326
1.16 0.4508329
1.18 0.4465425
1.2 0.4571105
1.22 0.4574929
1.24 0.4539819
1.26 0.4628989
1.28 0.4648926
1.3 0.4642203
1.32 0.4470459
1.34 0.4513035
1.36 0.4578478
1.38 0.4566727
1.4 0.4504997
1.42 0.4426626
1.44 0.4476605
1.46 0.4484981
1.48 0.4659935
1.5 0.4415035
1.52 0.4394603
1.54 0.4630876
1.56 0.4639231
1.58 0.4565355
1.6 0.4442133
1.62 0.4486094
1.64 0.4527695
1.66 0.4509162
1.68 0.4662613
1.7 0.4615735
1.72 0.4520236
1.74 0.4597007
1.76 0.4464869
1.78 0.4583938
1.8 0.4442413
1.82 0.4547806
1.84 0.4586396
1.86 0.45434
1.88 0.4587762
1.9 0.4557686
1.92 0.4490552
1.94 0.4515806
1.96 0.4571646
1.98 0.4609227
2 0.4697081
2.02 0.4649727
2.04 0.4591576
2.06 0.4598636
2.08 0.4546701
2.1 0.4567828
2.12 0.4442132
2.14 0.4567822
2.16 0.4618177
2.18 0.4527973
2.2 0.4485815
2.22 0.4603534
2.24 0.4663157
2.26 0.4464022
2.28 0.4454773
2.3 0.4434244
2.32 0.4635456
2.34 0.4591835
2.36 0.4591834
2.38 0.4461223
2.4 0.4579022
2.42 0.4649195
2.44 0.4458703
2.46 0.4530452
2.48 0.4567815
2.5 0.4582845
2.52 0.4541195
2.54 0.433763
2.56 0.4524654
2.58 0.4576572
2.6 0.4609235
2.62 0.4493052
2.64 0.4592385
2.66 0.4450559
2.68 0.4273759
2.7 0.4623308
2.72 0.4641391
2.74 0.4633035
2.76 0.444353
2.78 0.4463463
2.8 0.4614647
2.82 0.4466265
2.84 0.4655643
2.86 0.4522447
2.88 0.4493327
2.9 0.4611122
2.92 0.4686407
2.94 0.4313353
2.96 0.4427747
2.98 0.4655376
3 0.4663959
3.02 0.4704517
3.04 0.4557685
3.06 0.4646778
3.08 0.4620063
3.1 0.4709826
3.12 0.4519955
3.14 0.4341947
3.16 0.4577391
3.18 0.4685081
3.2 0.458993
3.22 0.452244
3.24 0.4506941
3.26 0.445
3.28 0.4448598
3.3 0.4573288
3.32 0.4520507
3.34 0.4424084
3.36 0.4488036
3.38 0.4520514
3.4 0.4455618
3.42 0.451304
3.44 0.4519133
3.46 0.4407096
3.48 0.4546426
3.5 0.4607061
3.52 0.4635997
3.54 0.46114
3.56 0.4319718
3.58 0.4510265
3.6 0.4446349
3.62 0.4680013
3.64 0.4492214
3.66 0.4696005
3.68 0.4572196
3.7 0.4529898
3.72 0.4480232
3.74 0.4493884
3.76 0.457466
3.78 0.4687215
3.8 0.452907
3.82 0.470531
3.84 0.4659674
3.86 0.4383495
3.88 0.4567545
3.9 0.4714601
3.92 0.4720165
3.94 0.4502498
3.96 0.4540095
3.98 0.4597278
4 0.4430016
4.02 0.461844
4.04 0.4702663
4.06 0.4576024
4.08 0.4727314
4.1 0.4623848
4.12 0.451165
4.14 0.4426343
4.16 0.4604617
4.18 0.4565909
4.2 0.4693612
4.22 0.4427186
4.24 0.4472417
4.26 0.4658597
4.28 0.4531551
4.3 0.4590755
4.32 0.4464858
4.34 0.4613566
4.36 0.4560156
4.38 0.4458135
4.4 0.4561522
4.42 0.4548347
4.44 0.4637081
4.46 0.4616546
4.48 0.4637084
4.5 0.4564542
4.52 0.4344538
4.54 0.4601632
4.56 0.4550268
4.58 0.4555492
4.6 0.4706904
4.62 0.4529351
4.64 0.4703452
4.66 0.4537067
4.68 0.4633031
4.7 0.4785394
4.72 0.4625202
4.74 0.4534864
4.76 0.4702392
4.78 0.4639238
4.8 0.4763402
4.82 0.471699
4.84 0.4791139
4.86 0.4626293
4.88 0.4661014
4.9 0.4489426
4.92 0.457083
4.94 0.4560972
4.96 0.456536
4.98 0.4715395
5 0.449944
5.02 0.4658859
5.04 0.4623041
5.06 0.4698396
5.08 0.4683484
5.1 0.4601626
5.12 0.4475203
5.14 0.4517463
5.16 0.4556592
5.18 0.4545872
5.2 0.4450276
5.22 0.4540382
5.24 0.4492497
5.26 0.4670651
5.28 0.4541201
5.3 0.4634111
5.32 0.4725198
5.34 0.4596193
5.36 0.4396875
5.38 0.4746313
5.4 0.4501383
5.42 0.4598643
5.44 0.4523827
5.46 0.4636008
5.48 0.4531284
5.5 0.4515806
5.52 0.4637619
5.54 0.4431992
5.56 0.4358323
5.58 0.4460385
5.6 0.4691749
5.62 0.4661811
5.64 0.4634652
5.66 0.4490546
5.68 0.4451964
5.7 0.4571649
5.72 0.4531553
5.74 0.4753412
5.76 0.4648114
5.78 0.451968
5.8 0.468135
5.82 0.4539
5.84 0.451137
5.86 0.468962
5.88 0.4579574
5.9 0.4469065
5.92 0.4649186
5.94 0.4574382
5.96 0.4490544
5.98 0.4546976
6 0.4644084
6.02 0.4695742
6.04 0.4459532
6.06 0.4468216
6.08 0.4586393
6.1 0.4637618
6.12 0.4638425
6.14 0.4540377
6.16 0.4643549
6.18 0.4633844
6.2 0.4555487
6.22 0.449973
6.24 0.452217
6.26 0.4585578
6.28 0.4623308
6.3 0.4511372
6.32 0.46057
6.34 0.4421817
6.36 0.4466256
6.38 0.4633846
6.4 0.4603531
6.42 0.4443815
6.44 0.4565087
6.46 0.4588304
6.48 0.4580663
6.5 0.4412482
6.52 0.4605977
6.54 0.4435373
6.56 0.4431985
6.58 0.4678141
6.6 0.4541199
6.62 0.4743419
6.64 0.4593474
6.66 0.457521
6.68 0.4487202
6.7 0.449472
6.72 0.4570008
6.74 0.4575477
6.76 0.4534593
6.78 0.455851
6.8 0.4553302
6.82 0.4507214
6.84 0.4361763
6.86 0.4522445
6.88 0.4511369
6.9 0.4644892
6.92 0.4479674
6.94 0.4666899
6.96 0.4540377
6.98 0.457766
7 0.4534865
7.02 0.4477166
7.04 0.4596197
7.06 0.4644892
7.08 0.4606791
7.1 0.4666102
7.12 0.450167
7.14 0.4527135
7.16 0.4616549
7.18 0.4695478
7.2 0.4667446
7.22 0.4639232
7.24 0.4631152
7.26 0.4524935
7.28 0.4667439
7.3 0.4602445
7.32 0.4554397
7.34 0.4574388
7.36 0.4467098
7.38 0.468455
7.4 0.4548902
7.42 0.4477995
7.44 0.4521615
7.46 0.4329839
7.48 0.4505834
7.5 0.4723613
7.52 0.4831142
7.54 0.4655637
7.56 0.4610317
7.58 0.453459
7.6 0.4619524
7.62 0.4688548
7.64 0.458257
7.66 0.4597007
7.68 0.4540098
7.7 0.4493052
7.72 0.4455048
7.74 0.4492767
7.76 0.4452531
7.78 0.4479388
7.8 0.4532659
7.82 0.4407093
7.84 0.4429446
7.86 0.4602985
7.88 0.4683479
7.9 0.4623042
7.92 0.4522171
7.94 0.4435369
7.96 0.448693
7.98 0.4598647
8 0.4368641
8.02 0.4435371
8.04 0.4567547
8.06 0.4498063
8.08 0.4484975
8.1 0.4610048
8.12 0.4416438
8.14 0.4425215
8.16 0.4615732
8.18 0.439346
8.2 0.445982
8.22 0.4618165
8.24 0.446234
8.26 0.4548078
8.28 0.4589658
8.3 0.4499722
8.32 0.4643546
8.34 0.4524926
8.36 0.4647854
8.38 0.4584209
8.4 0.4493332
8.42 0.4289814
8.44 0.4498332
8.46 0.4563441
8.48 0.4481629
8.5 0.449388
8.52 0.4543682
8.54 0.4641655
8.56 0.4541199
8.58 0.4450285
8.6 0.4580398
8.62 0.469601
8.64 0.4580661
8.66 0.4592382
8.68 0.4534862
8.7 0.4417289
8.72 0.4556586
8.74 0.4538167
8.76 0.4570833
8.78 0.4519683
8.8 0.4634106
8.82 0.4402842
8.84 0.445225
8.86 0.4563167
8.88 0.4611132
8.9 0.4535966
8.92 0.4550274
8.94 0.4661283
8.96 0.4534589
8.98 0.4640316
9 0.4544229
9.02 0.445253
9.04 0.448916
9.06 0.4615729
9.08 0.468055
9.1 0.4619797
9.12 0.4616547
9.14 0.4485811
9.16 0.4503886
9.18 0.4595105
9.2 0.4430574
9.22 0.4520509
9.24 0.4568643
9.26 0.4748419
9.28 0.4321164
9.3 0.4581759
9.32 0.460923
9.34 0.4526036
9.36 0.4657521
9.38 0.4503887
9.4 0.4613296
9.42 0.4595926
9.44 0.4553566
9.46 0.4572471
9.48 0.4541469
9.5 0.4433961
9.52 0.4596463
9.54 0.4678137
9.56 0.4560149
9.58 0.4497492
9.6 0.447884
9.62 0.4643272
9.64 0.4523546
9.66 0.4555492
9.68 0.4560978
9.7 0.4470454
9.72 0.4636804
9.74 0.4613834
9.76 0.4701595
9.78 0.4434521
9.8 0.4428603
9.82 0.4450285
9.84 0.4493046
9.86 0.4448877
9.88 0.4563713
9.9 0.4440161
9.92 0.4615736
9.94 0.4402556
9.96 0.448469
9.98 0.4576846
10 0.4534588
10.02 0.4631149
10.04 0.4588033
10.06 0.4490827
10.08 0.4408229
10.1 0.4727049
10.12 0.4469337
10.14 0.4602718
10.16 0.4579851
10.18 0.4524654
10.2 0.4733126
10.22 0.4602715
10.24 0.4540372
10.26 0.4430008
10.28 0.4757365
10.3 0.4507215
10.32 0.4618163
10.34 0.4440156
10.36 0.4701328
10.38 0.4588307
10.4 0.4601356
10.42 0.4599184
10.44 0.4508882
10.46 0.4596196
10.48 0.4753157
10.5 0.4652424
10.52 0.4695477
10.54 0.4628987
10.56 0.4508329
10.58 0.4628711
10.6 0.4628716
10.62 0.4490265
10.64 0.4662618
10.66 0.4485811
10.68 0.4696271
10.7 0.4654566
10.72 0.4430854
10.74 0.4642735
10.76 0.4665569
10.78 0.459946
10.8 0.4563992
10.82 0.4451405
10.84 0.4434524
10.86 0.4400278
10.88 0.4454777
10.9 0.4605974
10.92 0.4570006
10.94 0.4549999
10.96 0.4662882
10.98 0.4417581
11 0.4547799
11.02 0.4574385
11.04 0.4511378
11.06 0.4448875
11.08 0.4578476
11.1 0.4667443
11.12 0.4539002
11.14 0.4362907
11.16 0.4678138
11.18 0.4580945
11.2 0.4565084
11.22 0.4623031
11.24 0.4577389
11.26 0.4690673
11.28 0.4496945
11.3 0.4469061
11.32 0.4383489
11.34 0.4593745
11.36 0.4570008
11.38 0.4607059
11.4 0.4403973
11.42 0.4476051
11.44 0.4578205
11.46 0.4479119
11.48 0.4522444
11.5 0.4630604
11.52 0.4373782
11.54 0.4545607
11.56 0.4431983
11.58 0.46744
11.6 0.4589662
11.62 0.4645421
11.64 0.4680278
11.66 0.4569737
11.68 0.4669318
11.7 0.4633029
11.72 0.4616007
11.74 0.4599182
11.76 0.4639228
11.78 0.4518015
11.8 0.4528789
11.82 0.4642469
11.84 0.4450283
11.86 0.4620065
11.88 0.4597009
11.9 0.4420681
11.92 0.4604888
11.94 0.4601358
11.96 0.454477
11.98 0.466718
12 0.4481637
12.02 0.4535968
12.04 0.4532658
12.06 0.4578477
12.08 0.449277
12.1 0.4463745
12.12 0.4616272
12.14 0.4424928
12.16 0.43775
12.18 0.4609224
12.2 0.4581217
12.22 0.4451967
12.24 0.4611402
12.26 0.4537069
12.28 0.4619793
12.3 0.4601354
12.32 0.4488318
12.34 0.4679211
12.36 0.4345973
12.38 0.4529349
12.4 0.4589928
12.42 0.4639507
12.44 0.4519677
12.46 0.4593472
12.48 0.4484975
12.5 0.4563717
12.52 0.4610044
12.54 0.4611669
12.56 0.4563439
12.58 0.4798182
12.6 0.4574384
12.62 0.4536794
12.64 0.4624131
12.66 0.4514973
12.68 0.4549999
12.7 0.4644893
12.72 0.4500559
12.74 0.4613835
12.76 0.4420689
12.78 0.4589939
12.8 0.46594
12.82 0.4574659
12.84 0.4567555
12.86 0.4661815
12.88 0.4578485
12.9 0.4655639
12.92 0.4620066
12.94 0.4541206
12.96 0.4586118
12.98 0.4496945
13 0.4416448
13.02 0.4544229
13.04 0.4618982
13.06 0.4531274
13.08 0.4257337
13.1 0.4483865
13.12 0.4635997
13.14 0.4474933
13.16 0.4521615
13.18 0.4522442
13.2 0.4713283
13.22 0.4322903
13.24 0.456755
13.26 0.4518846
13.28 0.4616003
13.3 0.4627368
13.32 0.4526588
13.34 0.4555489
13.36 0.4554394
13.38 0.4556589
13.4 0.4562894
13.42 0.4644888
13.44 0.4573026
13.46 0.4610046
13.48 0.4565913
13.5 0.4433389
13.52 0.4716193
13.54 0.4601354
13.56 0.4556583
13.58 0.452162
13.6 0.4591564
13.62 0.4407376
13.64 0.4516917
13.66 0.452051
13.68 0.4643816
13.7 0.4641384
13.72 0.4552741
13.74 0.4523823
13.76 0.4644078
13.78 0.4574112
13.8 0.4504443
13.82 0.4621153
13.84 0.4507212
13.86 0.4510265
13.88 0.4512757
13.9 0.4620065
13.92 0.4552476
13.94 0.4604342
13.96 0.4554936
13.98 0.4566726
14 0.450139
14.02 0.4301749
14.04 0.4606789
14.06 0.4507214
14.08 0.4505556
14.1 0.4552194
14.12 0.4634929
14.14 0.4631686
14.16 0.4592654
14.18 0.4631685
14.2 0.4419279
14.22 0.4407094
14.24 0.4436787
14.26 0.4578489
14.28 0.4325797
14.3 0.4441001
14.32 0.4380929
14.34 0.4537898
14.3588 0.450694
14.3788 0.4426342
14.3988 0.4441004
14.4188 0.4623313
14.4388 0.4627093
14.4588 0.465215
14.4788 0.45478
14.4988 0.4532932
14.5188 0.4458972
14.5388 0.462547
14.5588 0.4492768
14.5788 0.4599456
14.5988 0.4507216
14.6188 0.4630871
14.6388 0.4414752
14.6588 0.4526313
14.6788 0.4656441
14.6988 0.4577657
14.7188 0.4568918
14.7388 0.4455609
14.7588 0.4481629
14.7788 0.4393737
14.7988 0.4565633
14.8188 0.4546699
14.8388 0.4394601
14.8588 0.4647845
14.8788 0.4689086
14.8988 0.4481348
14.9188 0.4669313
14.9388 0.4721228
14.9588 0.4747897
14.9788 0.4488596
14.9988 0.4565356
15.0188 0.4556585
15.0388 0.4542302
15.0588 0.4658592
15.0788 0.4496663
15.0988 0.4458982
15.1188 0.4510264
15.1388 0.4637077
15.1588 0.4490827
15.1788 0.4425214
15.1988 0.4528796
15.2188 0.4585568
15.2388 0.456646
15.2588 0.4474651
15.2788 0.455357
15.2988 0.4560973
15.3188 0.4402841
15.3388 0.4671454
15.3588 0.4372072
15.3788 0.4546974
15.3988 0.4575201
15.4188 0.4535973
15.4388 0.4589387
15.4588 0.4656178
15.4788 0.4577662
15.4988 0.4364069
15.5188 0.4628982
15.5388 0.4534588
15.5588 0.4587214
15.5788 0.443706
15.5988 0.4534588
15.6188 0.4676007
15.6388 0.4513864
15.6588 0.4348849
15.6788 0.4624121
15.6988 0.4718581
15.7188 0.4521615
15.7388 0.4622235
15.7588 0.4545871
15.7788 0.4478006
15.7988 0.4587485
15.8188 0.4579299
15.8388 0.4589666
15.8588 0.4570013
15.8788 0.4552473
15.8988 0.4584205
15.9188 0.4591837
15.9388 0.4623305
15.9588 0.4450564
15.9788 0.4487756
15.9988 0.4693878
16.0188 0.4610047
16.0388 0.4625204
16.0588 0.4523272
16.0788 0.4520507
16.0988 0.4551374
16.1188 0.4578478
16.1388 0.448804
16.1588 0.448915
16.1788 0.4556863
16.1988 0.449305
16.2188 0.45412
16.2388 0.4573018
16.2588 0.4575201
16.2788 0.457958
16.2988 0.4585028
16.3188 0.4452249
16.3388 0.4559327
16.3588 0.4677874
16.3788 0.4627635
16.3988 0.4591837
16.4188 0.461357
16.4388 0.4534862
16.4588 0.4586391
16.4788 0.4611396
16.4988 0.4642464
16.5188 0.4446061
16.5388 0.4420966
16.5588 0.4671188
16.5788 0.4659659
16.5988 0.4534585
16.6188 0.4776243
16.6388 0.462331
16.6588 0.4418427
16.6788 0.4646777
16.6988 0.4462344
16.7188 0.4648919
16.7388 0.4732068
16.7588 0.4555216
16.7788 0.4556588
16.7988 0.4554667
16.8188 0.4516084
16.8388 0.4457017
16.8588 0.4618442
16.8788 0.4628982
16.8988 0.4480228
16.9188 0.449166
16.9388 0.4500554
16.9588 0.4536518
16.9788 0.4416447
16.9988 0.4600271
17.0188 0.4503884
17.0388 0.449944
17.0588 0.4505553
17.0788 0.4652422
17.0988 0.4669848
17.1188 0.4495549
17.1388 0.457001
17.1588 0.4375784
17.1788 0.4495001
17.1988 0.4503888
17.2188 0.4436498
17.2388 0.4466257
17.2588 0.4567551
17.2788 0.4471297
17.2988 0.4618172
17.3188 0.470399
17.3388 0.4656982
17.3588 0.4504998
17.3788 0.4511372
17.3988 0.4600821
17.4188 0.4548905
17.4388 0.4650001
17.4588 0.4599454
17.4788 0.4472973
17.4988 0.4616278
17.5188 0.4574386
17.5388 0.4535691
17.5588 0.4521613
17.5788 0.4560978
17.5988 0.4532657
17.6188 0.4566454
17.6388 0.4614382
17.6588 0.4435657
17.6788 0.4652688
17.6988 0.45711
17.7188 0.4585576
17.7388 0.4400278
17.7588 0.4584214
17.7788 0.4775198
17.7988 0.4616002
17.8188 0.4888246
17.8388 0.4585303
17.8588 0.4551095
17.8788 0.4418422
17.8988 0.4581212
17.9188 0.456453
17.9388 0.4496664
17.9588 0.450943
17.9788 0.4513315
17.9988 0.4459256
18.0188 0.4554123
18.0388 0.44699
18.0588 0.4554396
18.0788 0.4659671
18.0988 0.4516087
18.1188 0.43203
18.1388 0.45793
18.1588 0.4562069
18.1788 0.4655373
18.1988 0.458312
18.2188 0.4573297
18.2388 0.4652417
18.2588 0.4507219
18.2788 0.4630604
18.2988 0.4428885
18.3188 0.4639237
18.3388 0.4535692
18.3588 0.4559333
18.3788 0.4549999
18.3988 0.4607065
18.4188 0.4478843
18.4388 0.4474928
18.4588 0.4626555
18.4788 0.4378643
18.4988 0.4453654
18.5188 0.43203
18.5388 0.4522719
18.5588 0.4633844
18.5788 0.4543951
18.5988 0.449389
18.6188 0.4448032
18.6388 0.46298
18.6588 0.4576569
18.6788 0.4543951
18.6988 0.4491385
18.7188 0.4658592
18.7388 0.4442971
18.7588 0.4531551
18.7788 0.4434808
18.7988 0.4581755
18.8188 0.4521335
18.8388 0.4450286
18.8588 0.4632767
18.8788 0.4681077
18.8988 0.444691
18.9188 0.4511377
18.9388 0.462628
18.9588 0.4498057
18.9788 0.4554395
18.9988 0.4622233
19.0188 0.4497225
19.0388 0.4455897
19.0588 0.4499723
19.0788 0.4479395
19.0988 0.4365203
19.1188 0.461763
19.1388 0.4623043
19.1588 0.4554389
19.1788 0.4648921
19.1988 0.4431139
19.2188 0.4445785
19.2388 0.4741566
19.2588 0.4612211
19.2788 0.4596467
19.2988 0.4715405
19.3188 0.4674131
19.3388 0.4484977
19.3588 0.4585298
19.3788 0.4417574
19.3988 0.4506106
19.4188 0.4470458
19.4388 0.4562888
19.4588 0.4628443
19.4788 0.4700265
19.4988 0.4530182
19.5188 0.4590481
19.5388 0.4570554
19.5588 0.4461497
19.5788 0.4598098
19.5988 0.4593752
19.6188 0.4584214
19.6388 0.4556588
19.6588 0.4432269
19.6788 0.4452809
19.6988 0.4532109
19.7188 0.4641123
19.7388 0.4553296
19.7588 0.4594839
19.7788 0.4534587
19.7988 0.4674669
19.8188 0.4451402
19.8388 0.453817
19.8588 0.4545601
19.8788 0.4579579
19.8988 0.4418433
19.9188 0.4669588
19.9388 0.4543681
19.9588 0.4429729
19.9788 0.4718581
19.9988 0.4585037
&
@target G0.S1
@type xy
0 0.556821
0.02 2.788921
0.04 1.12165
0.06 0.4574934
0.08 0.473418
0.1 0.4530458
0.12 0.4893104
0.14 0.4600815
0.16 0.4701061
0.18 0.4699997
0.2 0.4658599
0.22 0.4692016
0.24 0.4720698
0.26 0.4489164
0.28 0.4520509
0.3 0.4610044
0.32 0.4341656
0.34 0.4626822
0.36 0.4378361
0.38 0.451276
0.4 0.4535966
0.42 0.4434241
0.44 0.4411922
0.46 0.4300582
0.48 0.464489
0.5 0.4419845
0.52 0.4463461
0.54 0.4526313
0.56 0.462547
0.58 0.4671723
0.6 0.45489
0.62 0.4590475
0.64 0.4705856
0.66 0.4823638
0.68 0.4656984
0.7 0.4522439
0.72 0.460272
0.74 0.4521615
0.76 0.4612482
0.78 0.5057919
0.8 0.4665029
0.82 0.4679211
0.84 0.4852581
0.86 0.4598368
0.88 0.5203844
0.9 0.4465421
0.92 0.4411629
0.94 0.4811698
0.96 0.4599193
0.98 0.5027425
1 0.4479125
1.02 0.4805461
1.04 0.4715137
1.06 0.4640577
1.08 0.4624118
1.1 0.5012234
1.12 0.4788003
1.14 0.4989234
1.16 0.4687484
1.18 0.4868775
1.2 0.4912742
1.22 0.4682418
1.24 0.8542982
1.26 0.4831665
1.28 0.5143439
1.3 0.9707475
1.32 1.404582
1.34 0.4999248
1.36 0.5121037
1.38 0.5822369
1.4 1.24929
1.42 1.217672
1.44 0.9441535
1.46 0.4522167
1.48 0.4474649
1.5 0.4543944
1.52 0.4780696
1.54 0.7875441
1.56 1.142956
1.58 0.9722914
1.6 1.529983
1.62 1.800625
1.64 1.152508
1.66 1.262418
1.68 1.136343
1.7 1.844892
1.72 0.5948312
1.74 1.506038
1.76 1.254841
1.78 1.653753
1.8 1.572235
1.82 0.8869887
1.84 0.451498
1.86 0.4781742
1.88 0.7752579
1.9 0.7673485
1.92 1.061249
1.94 0.8648848
1.96 0.4592108
1.98 0.452383
2 0.4589662
2.02 0.4718577
2.04 0.4659939
2.06 0.4728107
2.08 0.4656982
2.1 0.4798704
2.12 0.4616546
2.14 0.4788004
2.16 0.4701066
2.18 0.9972588
2.2 0.9990498
2.22 0.5241662
2.24 0.4848968
2.26 0.4903066
2.28 0.7305644
2.3 0.86238
2.32 0.6245401
2.34 0.4638425
2.36 1.173744
2.38 0.5917978
2.4 0.9836916
2.42 1.01564
2.44 1.028664
2.46 0.4663954
2.48 0.5947058
2.5 1.121371
2.52 0.96982
2.54 0.8925948
2.56 0.4641926
2.58 0.6361999
2.6 0.467467
2.62 0.4732338
2.64 0.4942415
2.66 0.4607325
2.68 0.465618
2.7 0.4576848
2.72 0.4600817
2.74 0.4615735
2.76 0.4590751
2.78 0.4618167
2.8 0.4752896
2.82 0.4645429
2.84 0.4613563
2.86 0.4686682
2.88 0.4576024
2.9 0.4692549
2.92 0.456892
2.94 0.4564268
2.96 0.4628445
2.98 0.4628174
3 0.4531281
3.02 0.4418706
3.04 0.4548905
3.06 0.435919
3.08 0.4766814
3.1 0.451609
3.12 0.4658596
3.14 0.4699473
3.16 0.4735244
3.18 0.4642465
3.2 0.4690683
3.22 0.4466816
3.24 0.4593745
3.26 0.4642201
3.28 0.4802344
3.3 0.4620066
3.32 0.4626284
3.34 0.4702133
3.36 0.4684286
3.38 0.4486364
3.4 0.4555486
3.42 0.4784875
3.44 0.4659933
3.46 0.4565899
3.48 0.4613562
3.5 0.4561249
3.52 0.480963
3.54 0.4644888
3.56 0.4821565
3.58 0.4726788
3.6 0.4716461
3.62 0.4503323
3.64 0.4577391
3.66 0.4790355
3.68 0.4697076
3.7 0.4716456
3.72 0.4639232
3.74 0.4400573
3.76 0.4552746
3.78 0.4696272
3.8 0.4684013
3.82 0.457657
3.84 0.4654573
3.86 0.4743675
3.88 0.460516
3.9 0.467493
3.92 0.4522721
3.94 0.4742104
3.96 0.4678138
3.98 0.4526865
4 0.4616548
4.02 0.44105
4.04 0.4593746
4.06 0.4495827
4.08 0.4736289
4.1 0.462223
4.12 0.4410785
4.14 0.4655643
4.16 0.4468218
4.18 0.4613295
4.2 0.4611134
4.22 0.4465698
4.24 0.469734
4.26 0.4568919
4.28 0.445224
4.3 0.4606787
4.32 0.4509438
4.34 0.4756311
4.36 0.458803
4.38 0.4537072
4.4 0.4623038
4.42 0.4602714
4.44 0.4579025
4.46 0.4532939
4.48 0.462223
4.5 0.4540375
4.52 0.4563165
4.54 0.4543953
4.56 0.4395733
4.58 0.4560975
4.6 0.4440717
4.62 0.4415315
4.64 0.4597824
4.66 0.4455339
4.68 0.4600812
4.7 0.4580943
4.72 0.4490265
4.74 0.4553574
4.76 0.4529072
4.78 0.449472
4.8 0.4515803
4.82 0.450389
4.84 0.4597284
4.86 0.4420691
4.88 0.4657789
4.9 0.4491382
4.92 0.466503
4.94 0.4521897
4.96 0.4510823
4.98 0.4588302
5 0.4584211
5.02 0.4468223
5.04 0.4598362
5.06 0.4497219
5.08 0.4647848
5.1 0.4704253
5.12 0.4758676
5.14 0.4645697
5.16 0.4591571
5.18 0.4522718
5.2 0.4616818
5.22 0.4701332
5.24 0.4686149
5.26 0.4600541
5.28 0.4545606
5.3 0.4471288
5.32 0.4690948
5.34 0.47521
5.36 0.4491657
5.38 0.4628983
5.4 0.4494715
5.42 0.4655375
5.44 0.4567544
5.46 0.4606793
5.48 0.4900508
5.5 0.4612211
5.52 0.4758673
5.54 0.4384919
5.56 0.4836582
5.58 0.4526593
5.6 0.4697071
5.62 0.4628719
5.64 0.4639502
5.66 0.4520507
5.68 0.45763
5.7 0.4594834
5.72 0.454533
5.74 0.4414739
5.76 0.4541199
5.78 0.4589386
5.8 0.4539824
5.82 0.4469342
5.84 0.4586391
5.86 0.4561248
5.88 0.4490827
5.9 0.4697069
5.92 0.4646778
5.94 0.472123
5.96 0.4630604
5.98 0.459646
6 0.4465423
6.02 0.4463466
6.04 0.4394882
6.06 0.4807023
6.08 0.4688284
6.1 0.4499727
6.12 0.4559327
6.14 0.4622498
6.16 0.464031
6.18 0.4554667
6.2 0.4521342
6.22 0.4526315
6.24 0.4601356
6.26 0.4593478
6.28 0.4583936
6.3 0.4633839
6.32 0.4362057
6.34 0.4558786
6.36 0.4776508
6.38 0.4655644
6.4 0.4665834
6.42 0.4602719
6.44 0.4438474
6.46 0.4567548
6.48 0.465349
6.5 0.4761042
6.52 0.4773366
6.54 0.4681343
6.56 0.47927
6.58 0.4665833
6.6 0.4607601
6.62 0.4494724
6.64 0.470691
6.66 0.4680277
6.68 0.4578484
6.7 0.450832
6.72 0.4825453
6.74 0.4697075
6.76 0.4668503
6.78 0.4751052
6.8 0.4631147
6.82 0.4630881
6.84 0.4729959
6.86 0.4658599
6.88 0.4674931
6.9 0.4636004
6.92 0.4546702
6.94 0.4498889
6.96 0.4428605
6.98 0.4502497
7 0.4665029
7.02 0.4331571
7.04 0.4561245
7.06 0.4318554
7.08 0.4591567
7.1 0.4566186
7.12 0.4579848
7.14 0.4479114
7.16 0.4446627
7.18 0.4521615
7.2 0.4540097
7.22 0.4618173
7.24 0.4641654
7.26 0.4613568
7.28 0.4566722
7.3 0.4786442
7.32 0.4579571
7.34 0.4412197
7.36 0.4531278
7.38 0.4652686
7.4 0.4546697
7.42 0.4707978
7.44 0.4523828
7.46 0.4510815
7.48 0.4684283
7.5 0.4601628
7.52 0.4661812
7.54 0.4487207
7.56 0.4557412
7.58 0.464462
7.6 0.46271
7.62 0.4699463
7.64 0.4575211
7.66 0.4482744
7.68 0.4512213
7.7 0.4690949
7.72 0.44886
7.74 0.4635188
7.76 0.4671725
7.78 0.4721497
7.8 0.4553567
7.82 0.4756576
7.84 0.4567555
7.86 0.4666907
7.88 0.4645961
7.9 0.464462
7.92 0.4644618
7.94 0.4666898
7.96 0.4640313
7.98 0.4603804
8 0.4601627
8.02 0.449694
8.04 0.4679744
8.06 0.457684
8.08 0.4337628
8.1 0.4895665
8.12 0.5012981
8.14 0.9621329
8.16 0.4662079
8.18 0.4638424
8.2 0.7657182
8.22 0.4499163
8.24 0.4409656
8.26 0.5046282
8.28 0.52569
8.3 0.9124829
8.32 1.175819
8.34 0.9052211
8.36 1.411842
8.38 1.098761
8.4 0.4621957
8.42 0.9080204
8.44 0.9464802
8.46 0.8641036
8.48 0.4612486
8.5 0.4598638
8.52 0.6025976
8.54 1.207736
8.56 0.8489253
8.58 0.8604932
8.6 0.4721492
8.62 0.9028426
8.64 0.8862703
8.66 0.9555233
8.68 0.4644086
8.7 0.5192785
8.72 0.9774843
8.74 1.316672
8.76 1.383736
8.78 2.054811
8.8 0.8805255
8.82 1.299894
8.84 1.433431
8.86 1.661837
8.88 0.4965131
8.9 0.4792964
8.92 0.4580389
8.94 0.4867497
8.96 0.4574115
8.98 0.45511
9 0.4564537
9.02 0.4498056
9.04 0.4562892
9.06 0.4553569
9.08 0.463304
9.1 0.4514976
9.12 0.4538998
9.14 0.4595108
9.16 0.4611666
9.18 0.4523827
9.2 0.4557412
9.22 0.4407097
9.24 0.4605973
9.26 0.4488043
9.28 0.4581214
9.3 0.4511379
9.32 0.4628714
9.34 0.4623313
9.36 0.4534871
9.38 0.4481072
9.4 0.4555483
9.42 0.4742888
9.44 0.4907394
9.46 0.4589937
9.48 0.4758938
9.5 0.4581487
9.52 0.4887224
9.54 0.4705309
9.56 0.4870314
9.58 0.4707712
9.6 0.4768907
9.62 0.4524653
9.64 0.9892675
9.66 0.4767343
9.68 0.471831
9.7 0.463924
9.72 0.4626554
9.74 0.446598
9.76 0.4583119
9.78 0.4651347
9.8 0.4764706
9.82 0.4900256
9.84 0.4796614
9.86 0.4742892
9.88 0.4573292
9.9 0.4638428
9.92 0.4631953
9.94 0.4673864
9.96 0.4714068
9.98 0.4705847
10 0.4377789
10.02 0.4633036
10.04 0.4512485
10.06 0.4583938
10.08 0.455659
10.1 0.4370634
10.12 0.4570557
10.14 0.4574939
10.16 0.4549172
10.18 0.4626287
10.2 0.4550275
10.22 0.4511367
10.24 0.4526037
10.26 0.4424084
10.28 0.4648113
10.3 0.4616544
10.32 0.4678948
10.34 0.4529351
10.36 0.4596193
10.38 0.4508881
10.4 0.4689083
10.42 0.4674394
10.44 0.4701061
10.46 0.457056
10.48 0.4662889
10.5 0.4383201
10.52 0.4521617
10.54 0.469095
10.56 0.4508877
10.58 0.4420688
10.6 0.4589663
10.62 0.4684818
10.64 0.4634917
10.66 0.4407668
10.68 0.4554671
10.7 0.443875
10.72 0.4566731
10.74 0.4524929
10.76 0.4524933
10.78 0.4522723
10.8 0.4570559
10.82 0.4864411
10.84 0.470558
10.86 0.5044307
10.88 0.4818974
10.9 0.4807541
10.92 0.4618173
10.94 0.4707971
10.96 0.4835804
10.98 0.4914766
11 0.8717942
11.02 0.5466715
11.04 0.4624114
11.06 0.4745781
11.08 0.448442
11.1 0.4530727
11.12 0.4584216
11.14 0.4462338
11.16 0.470399
11.18 0.4632493
11.2 0.4574931
11.22 0.4527138
11.24 0.4733658
11.26 0.4861321
11.28 0.4836838
11.3 0.804612
11.32 0.4759467
11.34 0.5026429
11.36 0.4789831
11.38 0.4393753
11.4 0.4483862
11.42 0.4651349
11.44 0.4947724
11.46 0.4680277
11.48 0.4846394
11.5 0.4702391
11.52 0.4940392
11.54 0.4475489
11.56 0.4750265
11.58 0.4528795
11.6 0.4652146
11.62 0.435775
11.64 0.456782
11.66 0.4585302
11.68 0.4804947
11.7 0.4691753
11.72 0.4686683
11.74 0.4563439
11.76 0.4794269
11.78 0.4501388
11.8 0.4727051
11.82 0.4546975
11.84 0.451913
11.86 0.4461226
11.88 0.4624124
11.9 0.4702659
11.92 0.4463458
11.94 0.4548074
11.96 0.4892344
11.98 0.4696276
12 0.4714071
12.02 0.4562888
12.04 0.4515801
12.06 0.481923
12.08 0.4507214
12.1 0.4516913
12.12 0.453294
12.14 0.4710625
12.16 0.4443818
12.18 0.4635196
12.2 0.4664221
12.22 0.4647049
12.24 0.4505001
12.26 0.4934575
12.28 0.4581751
12.3 0.4585302
12.32 0.4576306
12.34 0.4824162
12.36 0.4471295
12.38 0.4458699
12.4 0.4614108
12.42 0.4632763
12.44 0.4669586
12.46 0.4678143
12.48 0.4599459
12.5 0.4605972
12.52 0.4600546
12.54 0.4583394
12.56 0.4605434
12.58 0.462115
12.6 0.4465422
12.62 0.4654033
12.64 0.4582849
12.66 0.4562348
12.68 0.4645962
12.7 0.4653225
12.72 0.9114817
12.74 0.5148057
12.76 0.4752629
12.78 0.8031974
12.8 0.4645959
12.82 1.098511
12.84 0.4674928
12.86 0.4480511
12.88 0.4545608
12.9 0.4723086
12.92 0.4508044
12.94 0.4630608
12.96 0.4525763
12.98 0.5846579
13 0.4798435
13.02 0.4951007
13.04 0.7172344
13.06 0.7677729
13.08 0.7972456
13.1 0.9776884
13.12 0.55
13.14 1.062038
13.16 0.8559206
13.18 0.4909689
13.2 0.4532651
13.22 0.4644893
13.24 0.4649729
13.26 0.4655642
13.28 0.8448225
13.3 0.4713276
13.32 0.4571103
13.34 0.5627827
13.36 0.5150487
13.38 0.47154
13.4 0.4485815
13.42 0.4691482
13.44 0.4755258
13.46 0.4862358
13.48 0.4607056
13.5 0.4997247
13.52 0.4887234
13.54 0.4715134
13.56 0.494267
13.58 0.4633574
13.6 0.4846133
13.62 0.4855919
13.64 0.5025438
13.66 0.4638433
13.68 0.4643817
13.7 0.4669582
13.72 0.4589116
13.74 0.4654299
13.76 0.4642739
13.78 0.4618173
13.8 0.4539274
13.82 0.4667441
13.84 0.4746578
13.86 0.4673864
13.88 0.455769
13.9 0.4639504
13.92 0.4541751
13.94 0.4794266
13.96 0.4879807
13.98 0.4772314
14 0.4787738
14.02 0.4646232
14.04 0.4640315
14.06 0.4667442
14.08 0.4531277
14.1 0.4804426
14.12 0.9192789
14.14 1.401195
14.16 0.5002753
14.18 0.8842371
14.2 1.197017
14.22 0.853596
14.24 0.922958
14.26 0.4788006
14.28 0.5093625
14.3 0.48169
14.32 0.5570679
14.34 0.4556865
14.3588 0.8318356
14.3788 0.7363087
14.3988 0.4912736
14.4188 0.4732335
14.4388 0.4554669
14.4588 0.4443818
14.4788 0.4537895
14.4988 0.4513586
14.5188 0.4478002
14.5388 0.4546972
14.5588 0.6646807
14.5788 0.4769173
14.5988 0.4698932
14.6188 0.4537619
14.6388 0.4560152
14.6588 0.4567551
14.6788 0.4847679
14.6988 0.9645335
14.7188 0.4834779
14.7388 0.4794529
14.7588 0.4586399
14.7788 0.4474928
14.7988 0.4548627
14.8188 0.4552746
14.8388 0.4564531
14.8588 0.4730752
14.8788 0.4479391
14.8988 0.4641658
14.9188 0.4602995
14.9388 0.4578488
14.9588 0.4484698
14.9788 0.4706114
14.9988 0.4623313
15.0188 0.4499165
15.0388 0.4580664
15.0588 0.4689884
15.0788 0.6157309
15.0988 0.4565363
15.1188 0.4652417
15.1388 0.4521337
15.1588 0.7587656
15.1788 0.4513036
15.1988 0.4573289
15.2188 0.4669311
15.2388 0.4539543
15.2588 0.4940647
15.2788 0.482208
15.2988 0.4977447
15.3188 0.9071932
15.3388 0.4662618
15.3588 0.4719633
15.3788 0.4648119
15.3988 0.4611403
15.4188 0.4584211
15.4388 0.475552
15.4588 0.4747893
15.4788 0.4524098
15.4988 0.4660744
15.5188 0.4645966
15.5388 0.476524
15.5588 0.4659665
15.5788 0.4555494
15.5988 0.4603803
15.6188 0.4609232
15.6388 0.4647042
15.6588 0.4671724
15.6788 0.489949
15.6988 0.4724942
15.7188 0.4644619
15.7388 0.4684018
15.7588 0.4774935
15.7788 0.4862865
15.7988 0.4573295
15.8188 0.4612485
15.8388 0.4585298
15.8588 0.4636814
15.8788 0.4623313
15.8988 0.4666369
15.9188 0.4518853
15.9388 0.4560978
15.9588 0.4638426
15.9788 0.452161
15.9988 0.4754998
16.0188 0.4509159
16.0388 0.4603535
16.0588 0.4623033
16.0788 0.4400857
16.0988 0.4534588
16.1188 0.4494997
16.1388 0.4752896
16.1588 0.4610856
16.1788 0.4623046
16.1988 0.482778
16.2188 0.4544499
16.2388 0.4591839
16.2588 0.4578763
16.2788 0.4525757
16.2988 0.4807803
16.3188 0.4746315
16.3388 0.453376
16.3588 0.4427471
16.3788 0.4606792
16.3988 0.4593741
16.4188 0.4601358
16.4388 0.4598639
16.4588 0.4444377
16.4788 0.4471301
16.4988 0.4653492
16.5188 0.4733392
16.5388 0.4561249
16.5588 0.4565361
16.5788 0.44699
16.5988 0.441843
16.6188 0.4401418
16.6388 0.4490547
16.6588 0.4601358
16.6788 0.4669043
16.6988 0.4646775
16.7188 0.457001
16.7388 0.4677872
16.7588 0.4488598
16.7788 0.4714612
16.7988 0.4608964
16.8188 0.4636264
16.8388 0.4753425
16.8588 0.4613296
16.8788 0.480312
16.8988 0.4352296
16.9188 0.4599186
16.9388 0.4655375
16.9588 0.4628444
16.9788 0.4834509
16.9988 0.4858755
17.0188 0.6313475
17.0388 0.4698133
17.0588 0.4939131
17.0788 1.360643
17.0988 1.073593
17.1188 1.322176
17.1388 1.436262
17.1588 1.416942
17.1788 1.297941
17.1988 0.898958
17.2188 0.4811703
17.2388 0.9356281
17.2588 0.4964629
17.2788 0.5020209
17.2988 0.4863377
17.3188 0.5373307
17.3388 1.286944
17.3588 0.7794546
17.3788 0.4873142
17.3988 0.7886227
17.4188 0.4962107
17.4388 0.5971804
17.4588 0.8874965
17.4788 0.8426892
17.4988 0.8916699
17.5188 0.5082821
17.5388 0.4686685
17.5588 0.5045044
17.5788 0.4585575
17.5988 0.4683216
17.6188 0.4741835
17.6388 0.4552198
17.6588 0.4606785
17.6788 0.4644623
17.6988 0.470665
17.7188 0.4659936
17.7388 0.4517748
17.7588 0.4443534
17.7788 0.4483863
17.7988 0.4607056
17.8188 0.447018
17.8388 0.4378636
17.8588 0.4699733
17.8788 0.4520511
17.8988 0.4477164
17.9188 0.4812742
17.9388 0.4772315
17.9588 0.4639776
17.9788 0.4551373
17.9988 0.4512483
18.0188 0.4577663
18.0388 0.4670384
18.0588 0.4719636
18.0788 0.468455
18.0988 0.4729162
18.1188 0.4635187
18.1388 0.4743688
18.1588 0.4738411
18.1788 0.4957824
18.1988 0.4762608
18.2188 0.7554628
18.2388 0.5409482
18.2588 0.5494087
18.2788 0.4806246
18.2988 0.4563446
18.3188 0.4707703
18.3388 0.5976208
18.3588 0.4419836
18.3788 0.4969908
18.3988 0.4750261
18.4188 0.4739989
18.4388 0.4622226
18.4588 0.4659669
18.4788 0.4682677
18.4988 0.4727843
18.5188 0.4581762
18.5388 0.4451122
18.5588 0.4739724
18.5788 0.4787745
18.5988 0.5106373
18.6188 0.4635192
18.6388 0.4638426
18.6588 0.4380067
18.6788 0.4508325
18.6988 0.4643275
18.7188 0.4820012
18.7388 0.4764715
18.7588 0.4739731
18.7788 0.4706639
18.7988 0.4785919
18.8188 0.8764983
18.8388 0.4511376
18.8588 0.4707707
18.8788 0.4777813
18.8988 0.45478
18.9188 0.6308922
18.9388 0.5815496
18.9588 0.4610316
18.9788 0.5080851
18.9988 0.4754995
19.0188 0.4776508
19.0388 0.4724937
19.0588 0.456509
19.0788 0.4580933
19.0988 0.4631144
19.1188 0.4670384
19.1388 0.465215
19.1588 0.4549996
19.1788 0.4393746
19.1988 0.4667445
19.2188 0.4710623
19.2388 0.4719642
19.2588 0.4437614
19.2788 0.4400288
19.2988 0.4563443
19.3188 0.4504991
19.3388 0.4438752
19.3588 0.4555489
19.3788 0.4727319
19.3988 0.4899493
19.4188 0.4567824
19.4388 0.4628171
19.4588 0.4561799
19.4788 0.4559881
19.4988 0.4709829
19.5188 0.4640312
19.5388 0.4561527
19.5588 0.4688822
19.5788 0.4596464
19.5988 0.4606784
19.6188 0.4406814
19.6388 0.4792447
19.6588 0.4632767
19.6788 0.4772059
19.6988 0.8542976
19.7188 0.8553947
19.7388 0.4726522
19.7588 0.6370634
19.7788 0.9581884
19.7988 0.4735509
19.8188 0.4462622
19.8388 0.4362623
19.8588 0.4851809
19.8788 0.4585029
19.8988 0.4698139
19.9188 0.4975197
19.9388 0.5136629
19.9588 0.4722555
19.9788 0.4703459
19.9988 0.4576569
&
@target G0.S2
@type xy
0 1.270876
0.02 3.117768
0.04 1.219283
0.06 0.4688281
0.08 0.4465424
0.1 0.475105
0.12 0.4537074
0.14 0.4806504
0.16 0.4483856
0.18 0.4316826
0.2 0.4387479
0.22 0.4461222
0.24 0.4624122
0.26 0.4845096
0.28 0.4368641
0.3 0.4698404
0.32 0.4632767
0.34 0.4804677
0.36 0.4618983
0.38 0.4702133
0.4 0.4307269
0.42 0.4305231
0.44 0.4494993
0.46 0.4453652
0.48 0.4781478
0.5 0.4767077
0.52 0.4518298
0.54 0.472255
0.56 0.4564537
0.58 0.4613568
0.6 0.4815341
0.62 0.4524654
0.64 0.4774152
0.66 0.4358326
0.68 0.4691754
0.7 0.463708
0.72 0.435832
0.74 0.4488314
0.76 0.4546985
0.78 0.4548626
0.8 0.4543399
0.82 0.4539
0.84 0.4365198
0.86 0.459619
0.88 0.4504998
0.9 0.4360044
0.92 0.4690951
0.94 0.468348
0.96 0.4558508
0.98 0.4283981
1 0.4438747
1.02 0.4648921
1.04 0.4377788
1.06 0.4580939
1.08 0.4683221
1.1 0.4635193
1.12 0.4174024
1.14 0.4276098
1.16 0.4718578
1.18 0.4511369
1.2 0.4465708
1.22 0.4392036
1.24 0.4247646
1.26 0.4125836
1.28 0.4468218
1.3 0.436692
1.32 0.460923
1.34 0.4643816
1.36 0.4536515
1.38 0.435057
1.4 0.443283
1.42 0.445477
1.44 0.4246474
1.46 0.4592928
1.48 0.4705843
1.5 0.4728895
1.52 0.4214856
1.54 0.4593749
1.56 0.4600543
1.58 0.4701324
1.6 0.4586397
1.62 0.4568649
1.64 0.436291
1.66 0.4690949
1.68 0.4262049
1.7 0.4624118
1.72 0.4609771
1.74 0.4652418
1.76 0.4548072
1.78 0.4491664
1.8 0.453266
1.82 0.4062635
1.84 0.4573289
1.86 0.4655372
1.88 0.4245293
1.9 0.4483581
1.92 0.4368635
1.94 0.4733918
1.96 0.459402
1.98 0.4486929
2 0.4516916
2.02 0.4613568
2.04 0.4592928
2.06 0.4178821
2.08 0.4578753
2.1 0.4572742
2.12 0.4463744
2.14 0.4477164
2.16 0.4536517
2.18 0.4566732
2.2 0.4538997
2.22 0.475867
2.24 0.4630868
2.26 0.4333014
2.28 0.4543679
2.3 0.4563172
2.32 0.4122503
2.34 0.3998125
2.36 0.4273176
2.38 0.4588303
2.4 0.4624659
2.42 0.4682146
2.44 0.458612
2.46 0.5112975
2.48 0.4534859
2.5 0.4079516
2.52 0.4219302
2.54 0.4190764
2.56 0.4288937
2.58 0.4618167
2.6 0.4769439
2.62 0.4555492
2.64 0.467413
2.66 0.4461504
2.68 0.4610044
2.7 0.4229947
2.72 0.4592656
2.74 0.4364915
2.76 0.4513868
2.78 0.4648921
2.8 0.4640314
2.82 0.4868781
2.84 0.4414463
2.86 0.4703722
2.88 0.4595105
2.9 0.4712755
2.92 0.4791922
2.94 0.4332724
2.96 0.430726
2.98 0.4603528
3 0.4679209
3.02 0.4655641
3.04 0.4384342
3.06 0.4252643
3.08 0.4645694
3.1 0.4338771
3.12 0.4329262
3.14 0.4469341
3.16 0.4284857
3.18 0.423704
3.2 0.4506105
3.22 0.463411
3.24 0.4200895
3.26 0.4513042
3.28 0.4574388
3.3 0.4124013
3.32 0.4655374
3.34 0.4677875
3.36 0.4676803
3.38 0.4267605
3.4 0.4446907
3.42 0.4633033
3.44 0.4573022
3.46 0.4229071
3.48 0.468054
3.5 0.4628716
3.52 0.4272287
3.54 0.4143971
3.56 0.460272
3.58 0.4436498
3.6 0.4600003
3.62 0.4574391
3.64 0.4494715
3.66 0.4277852
3.68 0.4674666
3.7 0.4589665
3.72 0.4478281
3.74 0.4377782
3.76 0.4559057
3.78 0.4545877
3.8 0.4403125
3.82 0.454533
3.84 0.4626282
3.86 0.4592113
3.88 0.440823
3.9 0.4731014
3.92 0.4503608
3.94 0.4177918
3.96 0.4691485
3.98 0.4834772
4 0.4769171
4.02 0.4573018
4.04 0.4834251
4.06 0.4368351
4.08 0.4812746
4.1 0.4094812
4.12 0.4484978
4.14 0.4697072
4.16 0.4815337
4.18 0.4180007
4.2 0.4557688
4.22 0.3970204
4.24 0.4103047
4.26 0.4358323
4.28 0.4654565
4.3 0.4644888
4.32 0.4708239
4.34 0.4094507
4.36 0.4706108
4.38 0.4328105
4.4 0.4476602
4.42 0.448386
4.44 0.4364058
4.46 0.4623038
4.48 0.4722818
4.5 0.434885
4.52 0.4814561
4.54 0.4466269
4.56 0.4627095
4.58 0.4669579
4.6 0.4134615
4.62 0.4385485
4.64 0.4844068
4.66 0.4732335
4.68 0.4639776
4.7 0.469601
4.72 0.4827787
4.74 0.4581484
4.76 0.4731283
4.78 0.4333594
4.8 0.4597284
4.82 0.4637341
4.84 0.460054
4.86 0.44872
4.88 0.4336766
4.9 0.4489158
4.92 0.443452
4.94 0.4478006
4.96 0.4308424
4.98 0.4663955
5 0.4421824
5.02 0.4261745
5.04 0.4829854
5.06 0.4448881
5.08 0.4649196
5.1 0.4548354
5.12 0.4454482
5.14 0.4650537
5.16 0.4763401
5.18 0.4709036
5.2 0.44713
5.22 0.47384
5.24 0.4526858
5.26 0.4605437
5.28 0.4656986
5.3 0.4612478
5.32 0.4494719
5.34 0.4086863
5.36 0.4562064
5.38 0.4759728
5.4 0.4537076
5.42 0.4519128
5.44 0.4792963
5.46 0.4786699
5.48 0.4459537
5.5 0.4574385
5.52 0.4197023
5.54 0.4829334
5.56 0.4607056
5.58 0.4581484
5.6 0.456317
5.62 0.4748153
5.64 0.4286314
5.66 0.4749203
5.68 0.4564538
5.7 0.4626821
5.72 0.4682679
5.74 0.4663955
5.76 0.4562076
5.78 0.4402834
5.8 0.4432553
5.82 0.4071241
5.84 0.4627097
5.86 0.4878787
5.88 0.4244409
5.9 0.4988234
5.92 0.4530724
5.94 0.4438471
5.96 0.4566725
5.98 0.4650267
6 0.4438753
6.02 0.439346
6.04 0.4675472
6.06 0.4276388
6.08 0.435345
6.1 0.4626822
6.12 0.4718581
6.14 0.4602715
6.16 0.4666099
6.18 0.4833995
6.2 0.4302612
6.22 0.463033
6.24 0.4538174
6.26 0.4307264
6.28 0.4804164
6.3 0.4790875
6.32 0.4605426
6.34 0.4631953
6.36 0.4714073
6.38 0.4352297
6.4 0.4484976
6.42 0.4591846
6.44 0.4412765
6.46 0.4189577
6.48 0.4608148
6.5 0.4649996
6.52 0.4654299
6.54 0.4788266
6.56 0.4708496
6.58 0.4543672
6.6 0.4789571
6.62 0.4618441
6.64 0.4087481
6.66 0.4519134
6.68 0.4642467
6.7 0.4623306
6.72 0.4567544
6.74 0.4677874
6.76 0.470983
6.78 0.4670389
6.8 0.4720437
6.82 0.463708
6.84 0.4612215
6.86 0.4193145
6.88 0.4666099
6.9 0.4577387
6.92 0.4560982
6.94 0.4571924
6.96 0.449055
6.98 0.4385487
7 0.4137632
7.02 0.4817939
7.04 0.4269077
7.06 0.4097259
7.08 0.4649999
7.1 0.4424364
7.12 0.4603532
7.14 0.4514979
7.16 0.4523547
7.18 0.4691748
7.2 0.4707708
7.22 0.7786211
7.24 0.4652418
7.26 0.4391181
7.28 0.4602985
7.3 0.4224044
7.32 0.4055549
7.34 0.4655375
7.36 0.4523274
7.38 0.4339928
7.4 0.4617629
7.42 0.4221378
7.44 0.4620062
7.46 0.4127348
7.48 0.4449159
7.5 0.4741834
7.52 0.4636806
7.54 0.4305812
7.56 0.463277
7.58 0.4691484
7.6 0.456673
7.62 0.469175
7.64 0.4488318
7.66 0.4246469
7.68 0.465537
7.7 0.4705848
7.72 0.459701
7.74 0.4629793
7.76 0.4615464
7.78 0.4825715
7.8 0.4464019
7.82 0.4556591
7.84 0.425911
7.86 0.4438756
7.88 0.4081968
7.9 0.4406242
7.92 0.428398
7.94 0.4684283
7.96 0.4717249
7.98 0.4568643
8 0.459619
8.02 0.4693349
8.04 0.4631951
8.06 0.4377498
8.08 0.4474648
8.1 0.4477722
8.12 0.45864
8.14 0.4443533
8.16 0.4331568
8.18 0.4782521
8.2 0.443199
8.22 0.465027
8.24 0.4137942
8.26 0.4751051
8.28 0.4271126
8.3 0.4226407
8.32 0.4310451
8.34 0.4372072
8.36 0.4628714
8.38 0.4554398
8.4 0.436062
8.42 0.4452807
8.44 0.4627097
8.46 0.4534867
8.48 0.4699461
8.5 0.4082283
8.52 0.4316824
8.54 0.4214557
8.56 0.4493048
8.58 0.4534595
8.6 0.4417578
8.62 0.4194641
8.64 0.4566181
8.66 0.4390046
8.68 0.4697071
8.7 0.4524649
8.72 0.4574929
8.74 0.4665301
8.76 0.4377789
8.78 0.4577394
8.8 0.4558783
8.82 0.4480231
8.84 0.4435368
8.86 0.45511
8.88 0.4491376
8.9 0.4424081
8.92 0.4670384
8.94 0.4627363
8.96 0.4201786
8.98 0.4152413
9 0.4129466
9.02 0.4622229
9.04 0.4389185
9.06 0.4403403
9.08 0.4637082
9.1 0.4492208
9.12 0.4500272
9.14 0.4753417
9.16 0.4674931
9.18 0.4527973
9.2 0.4561245
9.22 0.438435
9.24 0.4677878
9.26 0.4616816
9.28 0.4659934
9.3 0.4593471
9.32 0.4788264
9.34 0.4479116
9.36 0.4805467
9.38 0.480781
9.4 0.4345396
9.42 0.4220489
9.44 0.4505826
9.46 0.4427756
9.48 0.434137
9.5 0.4504718
9.52 0.4637078
9.54 0.4588573
9.56 0.4622228
9.58 0.4264389
9.6 0.4400571
9.62 0.4319143
9.64 0.4088402
9.66 0.4660742
9.68 0.4645701
9.7 0.4605164
9.72 0.4178816
9.74 0.4321171
9.76 0.4548626
9.78 0.4280181
9.8 0.3985288
9.82 0.4557135
9.84 0.4703459
9.86 0.4402835
9.88 0.4526313
9.9 0.47731
9.92 0.4593748
9.94 0.4769437
9.96 0.4665026
9.98 0.4718317
10 0.4667441
10.02 0.4372923
10.04 0.4523824
10.06 0.4257346
10.08 0.467574
10.1 0.4716988
10.12 0.4752889
10.14 0.471858
10.16 0.4451398
10.18 0.4513595
10.2 0.4478001
10.22 0.4527969
10.24 0.4380923
10.26 0.4602715
10.28 0.4498338
10.3 0.4670657
10.32 0.4678407
10.34 0.4504167
10.36 0.4789053
10.38 0.469308
10.4 0.4798432
10.42 0.4344531
10.44 0.4499167
10.46 0.4641931
10.48 0.4411345
10.5 0.4467098
10.52 0.4483297
10.54 0.4642201
10.56 0.47016
10.58 0.4487766
10.6 0.4593743
10.62 0.4656987
10.64 0.4563715
10.66 0.4331857
10.68 0.4481629
10.7 0.4727053
10.72 0.4771268
10.74 0.4501106
10.76 0.4478286
10.78 0.4677878
10.8 0.4725198
10.82 0.4510544
10.84 0.4221967
10.86 0.4086868
10.88 0.46744
10.9 0.4590478
10.92 0.4430011
10.94 0.4583119
10.96 0.4583935
10.98 0.4567544
11 0.4538174
11.02 0.4528243
11.04 0.4669317
11.06 0.4437627
11.08 0.458803
11.1 0.4860812
11.12 0.463735
11.14 0.4491379
11.16 0.4625207
11.18 0.4491379
11.2 0.4501109
11.22 0.4307263
11.24 0.4634646
11.26 0.4597822
11.28 0.4539003
11.3 0.4520504
11.32 0.4472418
11.34 0.4544504
11.36 0.4682682
11.38 0.4448312
11.4 0.4320012
11.42 0.4599454
11.44 0.4683481
11.46 0.4489985
11.48 0.4774147
11.5 0.437121
11.52 0.44286
11.54 0.4204162
11.56 0.4336186
11.58 0.4573294
11.6 0.4365769
11.62 0.46038
11.64 0.4870579
11.66 0.4586124
11.68 0.4382641
11.7 0.4446913
11.72 0.4418999
11.74 0.4658598
11.76 0.4347415
11.78 0.481508
11.8 0.4542301
11.82 0.4335897
11.84 0.4297965
11.86 0.4234976
11.88 0.4424929
11.9 0.4274043
11.92 0.4479116
11.94 0.4498339
11.96 0.4544508
11.98 0.4138544
12 0.4445782
12.02 0.4635459
12.04 0.4522439
12.06 0.4575477
12.08 0.4617629
12.1 0.4605697
12.12 0.4377496
12.14 0.4680277
12.16 0.458612
12.18 0.4350004
12.2 0.4712479
12.22 0.4386628
12.24 0.4222854
12.26 0.4418705
12.28 0.4836576
12.3 0.4618981
12.32 0.4222264
12.34 0.4560974
12.36 0.4231133
12.38 0.4361767
12.4 0.4599454
12.42 0.4516635
12.44 0.4639511
12.46 0.4403697
12.48 0.4944443
12.5 0.4464015
12.52 0.4526038
12.54 0.4641391
12.56 0.4505553
12.58 0.4766025
12.6 0.4290982
12.62 0.4177019
12.64 0.443255
12.66 0.4550276
12.68 0.461113
12.7 0.4182707
12.72 0.4479397
12.74 0.4578753
12.76 0.4562074
12.78 0.4622225
12.8 0.4395734
12.82 0.4597831
12.84 0.4633031
12.86 0.4642195
12.88 0.4565899
12.9 0.4257342
12.92 0.4605431
12.94 0.4719369
12.96 0.4735769
12.98 0.4604615
13 0.4608957
13.02 0.4378643
13.04 0.4424362
13.06 0.449722
13.08 0.4479679
13.1 0.4527974
13.12 0.4386632
13.14 0.4464025
13.16 0.4631153
13.18 0.4481344
13.2 0.4359181
13.22 0.4560969
13.24 0.4659666
13.26 0.4600819
13.28 0.3895191
13.3 0.4239396
13.32 0.4728901
13.34 0.4744735
13.36 0.4788791
13.38 0.416263
13.4 0.4007798
13.42 0.4488039
13.44 0.42968
13.46 0.4348849
13.48 0.4293599
13.5 0.4092067
13.52 0.4143969
13.54 0.4119466
13.56 0.4409643
13.58 0.4416162
13.6 0.4581751
13.62 0.449277
13.64 0.4649725
13.66 0.4315958
13.68 0.4585307
13.7 0.4587218
13.72 0.4576572
13.74 0.4557681
13.76 0.438577
13.78 0.4670113
13.8 0.4178519
13.82 0.4588302
13.84 0.4472412
13.86 0.4731542
13.88 0.4693347
13.9 0.4402843
13.92 0.4372079
13.94 0.4524654
13.96 0.4555493
13.98 0.4552193
14 0.4191055
14.02 0.4639238
14.04 0.4428602
14.06 0.4186585
14.08 0.4417576
14.1 0.4152406
14.12 0.4399146
14.14 0.4543681
14.16 0.4165633
14.18 0.4590752
14.2 0.4575205
14.22 0.4625481
14.24 0.4737616
14.26 0.4519674
14.28 0.4624122
14.3 0.4334166
14.32 0.4040415
14.34 0.4692819
14.3588 0.4248536
14.3788 0.4484977
14.3988 0.4374358
14.4188 0.4215745
14.4388 0.4597822
14.4588 0.4590476
14.4788 0.4637076
14.4988 0.4018086
14.5188 0.4470462
14.5388 0.4254704
14.5588 0.4489432
14.5788 0.4594834
14.5988 0.4592385
14.6188 0.4559058
14.6388 0.4526034
14.6588 0.4391758
14.6788 0.4264981
14.6988 0.4268781
14.7188 0.4005929
14.7388 0.4276094
14.7588 0.4665302
14.7788 0.4425782
14.7988 0.4479121
14.8188 0.4740784
14.8388 0.4491663
14.8588 0.4635195
14.8788 0.4771788
14.8988 0.4568918
14.9188 0.4426624
14.9388 0.4366342
14.9588 0.4622229
14.9788 0.4232316
14.9988 0.4497219
15.0188 0.4639232
15.0388 0.4543398
15.0588 0.4205946
15.0788 0.4625202
15.0988 0.4330701
15.1188 0.4434244
15.1388 0.4472688
15.1588 0.4500556
15.1788 0.4274922
15.1988 0.4433392
15.2188 0.4627095
15.2388 0.4464023
15.2588 0.4543668
15.2788 0.446822
15.2988 0.4565086
15.3188 0.4375503
15.3388 0.4686148
15.3588 0.4507221
15.3788 0.4695474
15.3988 0.4728905
15.4188 0.4577397
15.4388 0.437864
15.4588 0.4090238
15.4788 0.4205651
15.4988 0.4224338
15.5188 0.4683481
15.5388 0.466744
15.5588 0.4495271
15.5788 0.4621144
15.5988 0.453982
15.6188 0.4372932
15.6388 0.425
15.6588 0.4455053
15.6788 0.430987
15.6988 0.4566731
15.7188 0.4523827
15.7388 0.4568914
15.7588 0.4592119
15.7788 0.445197
15.7988 0.4679214
15.8188 0.4669316
15.8388 0.4485813
15.8588 0.4603533
15.8788 0.4520237
15.8988 0.4068479
15.9188 0.4324636
15.9388 0.4671189
15.9588 0.4417294
15.9788 0.4613563
15.9988 0.4590749
16.0188 0.4549723
16.0388 0.4616816
16.0588 0.4285154
16.0788 0.4148791
16.0988 0.4806244
16.1188 0.4662086
16.1388 0.4469057
16.1588 0.4580932
16.1788 0.450722
16.1988 0.479192
16.2188 0.4416445
16.2388 0.4402843
16.2588 0.4728894
16.2788 0.4583116
16.2988 0.4428597
16.3188 0.4503607
16.3388 0.4551096
16.3588 0.4722551
16.3788 0.4414186
16.3988 0.465215
16.4188 0.4666369
16.4388 0.4622229
16.4588 0.4488037
16.4788 0.4730752
16.4988 0.4412762
16.5188 0.4609495
16.5388 0.4516916
16.5588 0.4762878
16.5788 0.4579574
16.5988 0.453927
16.6188 0.46133
16.6388 0.4661008
16.6588 0.4723078
16.6788 0.4072164
16.6988 0.435431
16.7188 0.493837
16.7388 0.4534872
16.7588 0.486569
16.7788 0.458067
16.7988 0.465134
16.8188 0.4287479
16.8388 0.4586389
16.8588 0.4661013
16.8788 0.4716193
16.8988 0.4555215
16.9188 0.4543951
16.9388 0.4642467
16.9588 0.457739
16.9788 0.4763666
16.9988 0.428398
17.0188 0.4054938
17.0388 0.4246471
17.0588 0.4555492
17.0788 0.4574387
17.0988 0.4677868
17.1188 0.4342805
17.1388 0.4766808
17.1588 0.4469344
17.1788 0.4515803
17.1988 0.4100307
17.2188 0.4359186
17.2388 0.4207435
17.2588 0.4747632
17.2788 0.4488041
17.2988 0.4678141
17.3188 0.4532935
17.3388 0.4644893
17.3588 0.4494724
17.3788 0.4725989
17.3988 0.4615189
17.4188 0.448664
17.4388 0.4622226
17.4588 0.4583941
17.4788 0.4583948
17.4988 0.4644891
17.5188 0.45412
17.5388 0.4566727
17.5588 0.468988
17.5788 0.471116
17.5988 0.4257343
17.6188 0.4262044
17.6388 0.4899742
17.6588 0.4736561
17.6788 0.4747891
17.6988 0.4767343
17.7188 0.4589655
17.7388 0.4376354
17.7588 0.4285436
17.7788 0.470983
17.7988 0.465618
17.8188 0.4719639
17.8388 0.4647043
17.8588 0.4634928
17.8788 0.4738144
17.8988 0.4654568
17.9188 0.4454488
17.9388 0.436864
17.9588 0.4589117
17.9788 0.4862616
17.9988 0.4443538
18.0188 0.459592
18.0388 0.4493883
18.0588 0.4718311
18.0788 0.4633035
18.0988 0.4326944
18.1188 0.4713807
18.1388 0.4451402
18.1588 0.450361
18.1788 0.4417295
18.1988 0.4617362
18.2188 0.4444659
18.2388 0.4568649
18.2588 0.4628178
18.2788 0.4570839
18.2988 0.4628175
18.3188 0.4456453
18.3388 0.4297971
18.3588 0.4622227
18.3788 0.4516637
18.3988 0.4425217
18.4188 0.4484696
18.4388 0.4589386
18.4588 0.4498048
18.4788 0.4626276
18.4988 0.4247645
18.5188 0.4280775
18.5388 0.4271416
18.5588 0.4505828
18.5788 0.4422669
18.5988 0.441305
18.6188 0.4615461
18.6388 0.4615732
18.6588 0.4562071
18.6788 0.4665295
18.6988 0.4682412
18.7188 0.4628713
18.7388 0.4114306
18.7588 0.4336755
18.7788 0.4651346
18.7988 0.4684287
18.8188 0.4639501
18.8388 0.4802342
18.8588 0.4426627
18.8788 0.4345976
18.8988 0.4656984
18.9188 0.4611667
18.9388 0.4388913
18.9588 0.459483
18.9788 0.4685348
18.9988 0.4725195
19.0188 0.4320013
19.0388 0.4214565
19.0588 0.4538998
19.0788 0.4601358
19.0988 0.4685617
19.1188 0.4309875
19.1388 0.4767331
19.1588 0.4545606
19.1788 0.4583392
19.1988 0.4393745
19.2188 0.4457012
19.2388 0.4272582
19.2588 0.4559331
19.2788 0.4429449
19.2988 0.4607875
19.3188 0.4635459
19.3388 0.4526868
19.3588 0.4623313
19.3788 0.4040106
19.3988 0.401684
19.4188 0.4800523
19.4388 0.4642461
19.4588 0.4461501
19.4788 0.458939
19.4988 0.4045364
19.5188 0.471062
19.5388 0.456207
19.5588 0.437122
19.5788 0.416563
19.5988 0.4229063
19.6188 0.4566456
19.6388 0.4674931
19.6588 0.45025
19.6788 0.4198215
19.6988 0.4480234
19.7188 0.4510261
19.7388 0.458284
19.7588 0.4392606
19.7788 0.4376359
19.7988 0.45722
19.8188 0.4592113
19.8388 0.4355169
19.8588 0.4637082
19.8788 0.4350002
19.8988 0.4229069
19.9188 0.4068475
19.9388 0.4321168
19.9588 0.4413047
19.9788 0.4516916
19.9988 0.451525
&
@target G0.S3
@type xy
0 1.930816
0.02 5.098672
0.04 5.306913
0.06 3.424606
0.08 2.624471
0.1 2.439744
0.12 1.805901
0.14 2.911232
0.16 2.935188
0.18 2.746843
0.2 2.617303
0.22 3.738048
0.24 3.37148
0.26 2.94331
0.28 4.384946
0.3 4.789353
0.32 3.768663
0.34 4.101887
0.36 3.498914
0.38 4.065282
0.4 3.36539
0.42 3.705789
0.44 4.681594
0.46 4.175637
0.48 5.398314
0.5 3.767363
0.52 4.161025
0.54 4.855435
0.56 4.404772
0.58 4.644341
0.6 3.826268
0.62 5.356847
0.64 5.352133
0.66 4.602178
0.68 3.500828
0.7 3.843972
0.72 2.402529
0.74 3.80051
0.76 3.418235
0.78 2.963334
0.8 4.303457
0.82 3.416171
0.84 4.331781
0.86 3.846495
0.88 2.416867
0.9 2.542823
0.92 2.434671
0.94 3.513466
0.96 3.21767
0.98 4.00228
1 3.695544
1.02 4.506631
1.04 5.107869
1.06 4.272365
1.08 3.918961
1.1 2.398942
1.12 2.804804
1.14 1.928743
1.16 2.588209
1.18 1.88109
1.2 1.743767
1.22 1.122152
1.24 2.079285
1.26 3.33119
1.28 2.856506
1.3 2.870805
1.32 3.77738
1.34 3.565007
1.36 2.833236
1.38 4.27354
1.4 4.757063
1.42 3.64839
1.44 2.46125
1.46 3.209976
1.48 3.155194
1.5 1.861995
1.52 2.66202
1.54 2.169712
1.56 2.16162
1.58 2.396649
1.6 2.138831
1.62 1.580649
1.64 1.599226
1.66 2.01691
1.68 2.10191
1.7 1.519285
1.72 1.611358
1.74 2.026012
1.76 1.724218
1.78 1.691671
1.8 1.543017
1.82 1.151097
1.84 1.237769
1.86 1.148935
1.88 1.341799
1.9 1.276196
1.92 1.710182
1.94 3.049582
1.96 1.616547
1.98 1.170694
2 2.170928
2.02 1.893951
2.04 2.066713
2.06 2.626685
2.08 1.671811
2.1 1.944717
2.12 2.31487
2.14 1.682572
2.16 1.390557
2.18 1.960269
2.2 2.204552
2.22 2.289815
2.24 2.133765
2.26 2.9726
2.28 2.892209
2.3 2.686503
2.32 1.960389
2.34 1.507058
2.36 2.278305
2.38 1.393198
2.4 1.519226
2.42 1.965744
2.44 1.194194
2.46 2.781766
2.48 1.278534
2.5 1.846435
2.52 1.724449
2.54 1.82667
2.56 1.335187
2.58 1.657716
2.6 1.6793
2.62 2.693994
2.64 3.677465
2.66 2.960768
2.68 3.237931
2.7 1.971851
2.72 2.218705
2.74 2.198232
2.76 2.559854
2.78 1.793578
2.8 1.581463
2.82 1.967574
2.84 0.7698383
2.86 2.421553
2.88 2.483148
2.9 3.142427
2.92 3.800572
2.94 2.902585
2.96 3.67702
2.98 3.967247
3 4.568208
3.02 3.672257
3.04 2.66793
3.06 2.649113
3.08 2.333677
3.1 3.479486
3.12 3.954168
3.14 3.275488
3.16 3.189596
3.18 2.58138
3.2 2.182522
3.22 2.588759
3.24 2.981191
3.26 2.594648
3.28 2.95927
3.3 2.993276
3.32 3.814424
3.34 4.185087
3.36 2.507529
3.38 3.635237
3.4 3.271594
3.42 2.948194
3.44 3.933147
3.46 3.648784
3.48 3.60913
3.5 3.784779
3.52 3.155586
3.54 3.028651
3.56 1.154752
3.58 2.705203
3.6 3.133026
3.62 2.588566
3.64 1.88824
3.66 2.936537
3.68 1.669408
3.7 1.754066
3.72 1.5579
3.74 1.941417
3.76 1.748964
3.78 2.706709
3.8 2.123322
3.82 3.709465
3.84 3.693636
3.86 3.214627
3.88 3.419356
3.9 2.925103
3.92 2.205
3.94 1.882896
3.96 1.377353
3.98 3.260821
4 1.918046
4.02 3.896245
4.04 4.266436
4.06 3.665041
4.08 3.103147
4.1 4.378113
4.12 3.699208
4.14 4.11318
4.16 4.369079
4.18 3.838868
4.2 3.669839
4.22 2.280926
4.24 2.106994
4.26 4.613687
4.28 2.970223
4.3 2.121043
4.32 2.456603
4.34 1.820502
4.36 2.128855
4.38 2.209128
4.4 1.7673
4.42 1.52189
4.44 1.730614
4.46 1.269192
4.48 1.69794
4.5 1.258034
4.52 1.339954
4.54 0.8202441
4.56 2.349963
4.58 2.200778
4.6 1.77903
4.62 1.690511
4.64 1.336955
4.66 0.9533363
4.68 0.5595309
4.7 1.552168
4.72 0.9130169
4.74 1.848547
4.76 1.947852
4.78 2.222572
4.8 1.442133
4.82 2.676196
4.84 1.016673
4.86 1.588985
4.88 1.180402
4.9 1.580127
4.92 1.398543
4.94 2.347451
4.96 1.47533
4.98 1.739411
5 1.210878
5.02 1.843407
5.04 2.048744
5.06 1.242638
5.08 1.578797
5.1 1.513555
5.12 0.4589388
5.14 0.9058421
5.16 1.681844
5.18 1.914093
5.2 2.168796
5.22 2.665919
5.24 2.101017
5.26 2.839119
5.28 2.433464
5.3 2.854645
5.32 2.585252
5.34 3.08711
5.36 2.510797
5.38 2.180488
5.4 2.44854
5.42 1.685452
5.44 2.261333
5.46 2.611982
5.48 2.157713
5.5 2.345948
5.52 2.144067
5.54 0.9801272
5.56 2.134953
5.58 2.025555
5.6 2.271613
5.62 1.635466
5.64 1.8104
5.66 1.423851
5.68 1.573166
5.7 0.8958792
5.72 1.576206
5.74 0.9546335
5.76 1.284465
5.78 1.542644
5.8 1.119251
5.82 1.436811
5.84 1.326291
5.86 1.382823
5.88 1.500017
5.9 1.472039
5.92 1.116994
5.94 1.021041
5.96 1.03828
5.98 1.040156
6 2.391537
6.02 1.775901
6.04 1.771504
6.06 1.452144
6.08 1.25997
6.1 1.351333
6.12 2.507713
6.14 1.473982
6.16 1.934063
6.18 2.659013
6.2 1.654268
6.22 2.952977
6.24 2.98101
6.26 2.593675
6.28 3.212008
6.3 1.512267
6.32 2.690711
6.34 3.110101
6.36 1.925397
6.38 2.452529
6.4 2.861774
6.42 2.651386
6.44 3.736462
6.46 3.123915
6.48 4.553166
6.5 3.071567
6.52 1.743365
6.54 2.419271
6.56 2.352929
6.58 4.051558
6.6 4.326693
6.62 2.875504
6.64 3.314381
6.66 2.879666
6.68 3.153137
6.7 3.581819
6.72 2.314076
6.74 2.857069
6.76 3.141898
6.78 3.094438
6.8 2.281786
6.82 1.980025
6.84 2.708555
6.86 1.603948
6.88 1.944485
6.9 1.591415
6.92 2.446523
6.94 2.583162
6.96 2.60965
6.98 3.440091
7 3.389311
7.02 3.163705
7.04 3.551088
7.06 3.201832
7.08 3.219018
7.1 4.014689
7.12 2.507519
7.14 1.660489
7.16 1.511506
7.18 0.975026
7.2 0.9626135
7.22 1.63685
7.24 1.450836
7.26 0.9191983
7.28 1.15292
7.3 0.9114546
7.32 0.5162117
7.34 0.9733709
7.36 0.5234018
7.38 0.5050991
7.4 0.7940249
7.42 1.16769
7.44 1.320123
7.46 2.052687
7.48 1.943161
7.5 0.9302688
7.52 1.449008
7.54 1.278231
7.56 1.095742
7.58 0.8725534
7.6 1.641356
7.62 1.298278
7.64 2.126887
7.66 1.823437
7.68 1.691457
7.7 2.161515
7.72 2.665009
7.74 2.761001
7.76 2.465168
7.78 2.114379
7.8 2.278273
7.82 1.613513
7.84 1.646101
7.86 2.016786
7.88 1.727607
7.9 2.974647
7.92 2.182224
7.94 2.820168
7.96 2.576227
7.98 2.273906
8 2.28396
8.02 2.992049
8.04 3.447582
8.06 3.206127
8.08 2.943208
8.1 3.371728
8.12 2.975522
8.14 2.179111
8.16 2.916098
8.18 3.059436
8.2 3.03037
8.22 3.292192
8.24 2.386278
8.26 2.005822
8.28 1.755036
8.3 2.770803
8.32 2.477388
8.34 2.189137
8.36 3.259932
8.38 2.894443
8.4 3.064478
8.42 3.128394
8.44 2.789843
8.46 3.176373
8.48 2.64875
8.5 2.538178
8.52 0.9604293
8.54 1.753318
8.56 2.272795
8.58 1.26121
8.6 1.623838
8.62 3.069861
8.64 3.255292
8.66 2.962946
8.68 2.875022
8.7 2.795451
8.72 2.249501
8.74 2.277175
8.76 1.218586
8.78 1.234848
8.8 1.812905
8.82 2.074343
8.84 2.098339
8.86 1.334288
8.88 0.8833031
8.9 1.224694
8.92 1.266501
8.94 1.245291
8.96 1.134736
8.98 0.8560082
9 0.9344649
9.02 1.175085
9.04 1.046721
9.06 0.687841
9.08 0.9628211
9.1 1.061179
9.12 0.7170252
9.14 1.273852
9.16 0.5824087
9.18 0.9030364
9.2 0.4966393
9.22 0.8070157
9.24 0.9511704
9.26 1.041669
9.28 1.049631
9.3 0.5923259
9.32 0.8297437
9.34 1.163293
9.36 1.094314
9.38 1.297893
9.4 0.9810201
9.42 0.9396005
9.44 1.3505
9.46 1.418106
9.48 1.246896
9.5 1.048737
9.52 1.101476
9.54 1.259464
9.56 0.5300235
9.58 0.5163571
9.6 0.8384656
9.62 0.8678278
9.64 1.204595
9.66 1.370739
9.68 0.4815345
9.7 1.045909
9.72 0.7992645
9.74 0.6968504
9.76 1.301394
9.78 0.8626271
9.8 1.039423
9.82 1.036991
9.84 1.471784
9.86 0.8866367
9.88 0.9250131
9.9 0.8315195
9.92 0.849147
9.94 0.8722675
9.96 0.9281569
9.98 0.6423004
10 0.8967716
10.02 0.8822697
10.04 0.6164012
10.06 1.405009
10.08 0.8887354
10.1 0.9881678
10.12 0.953218
10.14 0.9937049
10.16 0.9543841
10.18 0.4706647
10.2 0.9679225
10.22 0.9818482
10.24 0.7010876
10.26 0.9222795
10.28 1.170224
10.3 0.9329522
10.32 0.9676519
10.34 0.5158976
10.36 0.7696266
10.38 0.9756148
10.4 1.005721
10.42 1.105011
10.44 0.4945956
10.46 0.7862087
10.48 0.8876089
10.5 0.9904796
10.52 0.935548
10.54 0.5717517
10.56 0.5226128
10.58 0.9085568
10.6 1.208387
10.62 0.8355091
10.64 1.011842
10.66 0.9994249
10.68 1.119342
10.7 1.157248
10.72 1.616687
10.74 0.8510291
10.76 1.922999
10.78 1.694779
10.8 1.302862
10.82 1.309847
10.84 0.9953143
10.86 1.182063
10.88 0.9326975
10.9 1.722825
10.92 1.278329
10.94 0.9972588
10.96 1.435061
10.98 1.737908
11 2.275626
11.02 2.373363
11.04 2.672424
11.06 2.097344
11.08 2.240056
11.1 2.725591
11.12 2.01005
11.14 2.239157
11.16 0.8331863
11.18 1.428775
11.2 0.6100413
11.22 0.9741278
11.24 0.4810663
11.26 0.6500961
11.28 1.341724
11.3 0.8691949
11.32 1.510679
11.34 0.8076204
11.36 1.443286
11.38 1.111339
11.4 1.334054
11.42 1.308156
11.44 1.278603
11.46 1.432952
11.48 1.635947
11.5 1.47181
11.52 1.919388
11.54 0.9349998
11.56 1.363653
11.58 0.9939572
11.6 1.852768
11.62 1.431023
11.64 1.209401
11.66 1.3102
11.68 1.270285
11.7 1.395
11.72 1.988548
11.74 2.354405
11.76 1.604104
11.78 1.530564
11.8 1.659737
11.82 1.371478
11.84 0.9769979
11.86 1.258829
11.88 1.334148
11.9 1.193703
11.92 1.337142
11.94 1.448456
11.96 1.13588
11.98 1.513812
12 1.296784
12.02 1.135672
12.04 1.181419
12.06 1.254622
12.08 1.332939
12.1 1.03326
12.12 1.415009
12.14 0.9023583
12.16 1.72199
12.18 1.042209
12.2 1.497038
12.22 0.9131396
12.24 1.421487
12.26 0.8697557
12.28 0.9504209
12.3 0.9348523
12.32 0.4559881
12.34 1.049285
12.36 0.4735506
12.38 0.493812
12.4 0.8617427
12.42 0.9180009
12.44 0.8373466
12.46 0.8830206
12.48 0.7779623
12.5 0.9458995
12.52 1.06738
12.54 0.5111755
12.56 1.166769
12.58 0.8435189
12.6 1.100931
12.62 0.8519095
12.64 1.127663
12.66 0.8072485
12.68 1.361745
12.7 1.353375
12.72 1.203755
12.74 1.632773
12.76 0.9807525
12.78 1.337769
12.8 0.4757361
12.82 1.202581
12.84 0.4857218
12.86 1.021335
12.88 0.8219637
12.9 0.8188707
12.92 0.9730626
12.94 1.576206
12.96 1.588364
12.98 3.200426
13 3.03108
13.02 3.237669
13.04 2.507947
13.06 1.863203
13.08 1.490033
13.1 1.590299
13.12 1.174233
13.14 1.201717
13.16 1.030642
13.18 1.150662
13.2 1.396191
13.22 1.390081
13.24 1.591265
13.26 1.107892
13.28 1.022851
13.3 1.18897
13.32 1.041885
13.34 0.9954399
13.36 1.08125
13.38 0.6429617
13.4 1.030352
13.42 0.7411314
13.44 0.9231064
13.46 0.451026
13.48 1.306379
13.5 0.9316921
13.52 0.8429409
13.54 0.4984973
13.56 0.9035072
13.58 1.056847
13.6 1.132905
13.62 1.086979
13.64 1.08868
13.66 0.831655
13.68 1.210898
13.7 1.232274
13.72 1.410151
13.74 0.9051099
13.76 1.994028
13.78 2.249638
13.8 1.594757
13.82 2.152736
13.84 1.190179
13.86 1.797241
13.88 2.313363
13.9 3.464123
13.92 3.766673
13.94 3.192095
13.96 3.183873
13.98 3.48665
14 3.603919
14.02 1.666951
14.04 1.224224
14.06 0.8214927
14.08 0.8547075
14.1 1.376454
14.12 0.7757092
14.14 0.5551123
14.16 1.09331
14.18 0.903286
14.2 0.5591515
14.22 0.9017345
14.24 1.101726
14.26 0.90609
14.28 1.405578
14.3 1.48733
14.32 0.7105275
14.34 0.94648
14.3588 0.9133177
14.3788 0.96408
14.3988 1.411453
14.4188 1.329239
14.4388 1.934096
14.4588 0.807774
14.4788 2.243396
14.4988 1.726362
14.5188 1.58185
14.5388 1.987643
14.5588 2.713862
14.5788 1.277987
14.5988 2.174867
14.6188 1.485497
14.6388 1.73921
14.6588 1.548637
14.6788 1.025098
14.6988 0.8374062
14.7188 1.030061
14.7388 1.245903
14.7588 0.8078523
14.7788 0.4694942
14.7988 0.8672655
14.8188 0.4889524
14.8388 0.9073177
14.8588 0.7831191
14.8788 0.8239085
14.8988 1.024707
14.9188 0.826816
14.9388 0.4752634
14.9588 0.8053886
14.9788 0.5000243
14.9988 0.5993746
15.0188 0.8200914
15.0388 0.4968153
15.0588 0.4659943
15.0788 0.8643638
15.0988 0.5150487
15.1188 0.9098763
15.1388 0.4882112
15.1588 0.7267732
15.1788 1.001574
15.1988 0.6456198
15.2188 1.067263
15.2388 0.7125134
15.2588 1.378513
15.2788 1.056042
15.2988 0.4733131
15.3188 0.9070013
15.3388 1.027046
15.3588 0.5035126
15.3788 0.7711838
15.3988 0.5386552
15.4188 0.4877243
15.4388 0.4839421
15.4588 0.5195435
15.4788 0.4911468
15.4988 0.4952785
15.5188 0.747346
15.5388 0.4943174
15.5588 0.9197962
15.5788 0.9309813
15.5988 1.241863
15.6188 0.9705153
15.6388 0.8965628
15.6588 0.8321956
15.6788 0.9509068
15.6988 0.4639504
15.7188 1.431266
15.7388 1.127774
15.7588 1.245241
15.7788 1.352313
15.7988 1.826513
15.8188 1.548959
15.8388 0.9731519
15.8588 1.210753
15.8788 1.423736
15.8988 1.298509
15.9188 1.446072
15.9388 1.191742
15.9588 1.080012
15.9788 1.238608
15.9988 0.5840803
16.0188 0.6182839
16.0388 1.100795
16.0588 0.8672516
16.0788 0.9361759
16.0988 1.021824
16.1188 1.127764
16.1388 0.4701329
16.1588 0.7553144
16.1788 1.173574
16.1988 1.376998
16.2188 2.382971
16.2388 3.002054
16.2588 2.227717
16.2788 2.348691
16.2988 3.311635
16.3188 3.850111
16.3388 4.517313
16.3588 4.301267
16.3788 4.404418
16.3988 4.288339
16.4188 3.706545
16.4388 2.716142
16.4588 3.404423
16.4788 3.581257
16.4988 3.788305
16.5188 4.683399
16.5388 3.503952
16.5588 2.242398
16.5788 3.821485
16.5988 4.893887
16.6188 4.553005
16.6388 5.987767
16.6588 5.960851
16.6788 5.474333
16.6988 5.692242
16.7188 6.454843
16.7388 6.845524
16.7588 5.480645
16.7788 7.640662
16.7988 6.164361
16.8188 4.350314
16.8388 3.825474
16.8588 4.225527
16.8788 3.993276
16.8988 3.539361
16.9188 4.243963
16.9388 6.608581
16.9588 6.139666
16.9788 7.948224
16.9988 6.099972
17.0188 5.588643
17.0388 6.115574
17.0588 6.369725
17.0788 7.059897
17.0988 6.932354
17.1188 6.305747
17.1388 6.66477
17.1588 6.28076
17.1788 7.510068
17.1988 7.459485
17.2188 5.865991
17.2388 6.263884
17.2588 7.415285
17.2788 8.247729
17.2988 7.718281
17.3188 8.281989
17.3388 7.800672
17.3588 7.07662
17.3788 6.969666
17.3988 6.936564
17.4188 6.323361
17.4388 4.010331
17.4588 4.642979
17.4788 4.935861
17.4988 4.826727
17.5188 6.257687
17.5388 5.636322
17.5588 5.364879
17.5788 6.222292
17.5988 4.606064
17.6188 4.548329
17.6388 4.504424
17.6588 5.113094
17.6788 5.14215
17.6988 4.465714
17.7188 3.460379
17.7388 3.209143
17.7588 3.405976
17.7788 3.000921
17.7988 2.336884
17.8188 2.425253
17.8388 1.870548
17.8588 1.6021
17.8788 1.513489
17.8988 1.167969
17.9188 1.850905
17.9388 1.002048
17.9588 1.327723
17.9788 0.7993285
17.9988 0.9597523
18.0188 0.4859529
18.0388 1.104378
18.0588 0.9899242
18.0788 1.04684
18.0988 1.00307
18.1188 0.871407
18.1388 0.8536102
18.1588 1.023878
18.1788 0.5674058
18.1988 0.9804717
18.2188 0.870201
18.2388 1.22765
18.2588 1.331118
18.2788 0.8594769
18.2988 1.151542
18.3188 1.207487
18.3388 0.9056488
18.3588 0.9721494
18.3788 0.8517922
18.3988 0.8857483
18.4188 1.758302
18.4388 2.13796
18.4588 2.445705
18.4788 2.564245
18.4988 2.187447
18.5188 2.929458
18.5388 2.838384
18.5588 3.203019
18.5788 2.815377
18.5988 2.16107
18.6188 2.862089
18.6388 1.517119
18.6588 1.876046
18.6788 2.632841
18.6988 3.039955
18.7188 2.590218
18.7388 1.777618
18.7588 2.40268
18.7788 1.956872
18.7988 2.638646
18.8188 3.535036
18.8388 4.042836
18.8588 2.238665
18.8788 1.934031
18.8988 2.387399
18.9188 2.508854
18.9388 2.848811
18.9588 3.426474
18.9788 2.681072
18.9988 2.651306
19.0188 2.63258
19.0388 2.082438
19.0588 1.659624
19.0788 1.942659
19.0988 1.840937
19.1188 1.942227
19.1388 2.182035
19.1588 1.395287
19.1788 1.871917
19.1988 0.4875706
19.2188 0.8199539
19.2388 0.872811
19.2588 1.015148
19.2788 1.158588
19.2988 2.394217
19.3188 1.397327
19.3388 2.044321
19.3588 2.463544
19.3788 1.546293
19.3988 3.207409
19.4188 3.659927
19.4388 3.186287
19.4588 2.629734
19.4788 4.446383
19.4988 4.004651
19.5188 2.666579
19.5388 3.304727
19.5588 3.299984
19.5788 2.925551
19.5988 3.214293
19.6188 3.582272
19.6388 4.365512
19.6588 5.312374
19.6788 4.566385
19.6988 4.449464
19.7188 4.102066
19.7388 4.427445
19.7588 3.73289
19.7788 4.309411
19.7988 4.565824
19.8188 3.58514
19.8388 3.261177
19.8588 3.506042
19.8788 5.213395
19.8988 4.056873
19.9188 2.734255
19.9388 4.18726
19.9588 6.239589
19.9788 5.492299
19.9988 5.449097
&
@target G1.S0
@type xy
0 1242
0.02 0
0.04 1025
0.06 4094
0.08 7206
0.1 8404
0.12 9144
0.14 9327
0.16 9566
0.18 7445
0.2 7163
0.22 8846
0.24 7800
0.26 6846
0.28 7809
0.3 7619
0.32 6947
0.34 6097
0.36 6095
0.38 6130
0.4 6258
0.42 6786
0.44 7020
0.46 6054
0.48 6584
0.5 5967
0.52 5951
0.54 5560
0.56 5892
0.58 6683
0.6 6268
0.62 7219
0.64 7275
0.66 7588
0.68 10224
0.7 6859
0.72 8773
0.74 9333
0.76 8776
0.78 10978
0.8 9454
0.82 10772
0.84 10197
0.86 9733
0.88 9149
0.9 8832
0.92 9586
0.94 9716
0.96 10243
0.98 8914
1 10207
1.02 9783
1.04 8264
1.06 9466
1.08 9998
1.1 8727
1.12 9019
1.14 10181
1.16 9727
1.18 8931
1.2 10203
1.22 9684
1.24 9454
1.26 9157
1.28 9512
1.3 10112
1.32 11010
1.34 10686
1.36 9675
1.38 9428
1.4 9753
1.42 11092
1.44 10930
1.46 10564
1.48 9196
1.5 10483
1.52 10218
1.54 10580
1.56 10195
1.58 10305
1.6 11463
1.62 11336
1.64 11756
1.66 11229
1.68 10834
1.7 11750
1.72 10844
1.74 12030
1.76 10804
1.78 10925
1.8 11478
1.82 10191
1.84 10136
1.86 10564
1.88 9703
1.9 10811
1.92 10609
1.94 10278
1.96 12176
1.98 10367
2 11239
2.02 10106
2.04 10143
2.06 10785
2.08 10636
2.1 8673
2.12 10200
2.14 9475
2.16 10364
2.18 9787
2.2 10654
2.22 10459
2.24 11230
2.26 10074
2.28 10318
2.3 10466
2.32 11358
2.34 10741
2.36 10726
2.38 10481
2.4 11654
2.42 10536
2.44 11152
2.46 11125
2.48 10125
2.5 10530
2.52 11471
2.54 10667
2.56 9818
2.58 9772
2.6 10858
2.62 10349
2.64 9622
2.66 9097
2.68 8961
2.7 7779
2.72 9728
2.74 8389
2.76 8376
2.78 8069
2.8 8214
2.82 7610
2.84 7095
2.86 8010
2.88 7530
2.9 5878
2.92 4937
2.94 5404
2.96 7022
2.98 4975
3 4222
3.02 4526
3.04 5576
3.06 7333
3.08 7386
3.1 7190
3.12 6391
3.14 8441
3.16 7742
3.18 8240
3.2 7114
3.22 6908
3.24 8814
3.26 8046
3.28 10588
3.3 9400
3.32 9653
3.34 9200
3.36 9070
3.38 9120
3.4 9630
3.42 8889
3.44 9420
3.46 9664
3.48 8801
3.5 9110
3.52 9074
3.54 8893
3.56 9408
3.58 9772
3.6 9285
3.62 9213
3.64 9071
3.66 9621
3.68 9774
3.7 8741
3.72 8722
3.74 9201
3.76 8122
3.78 8011
3.8 8488
3.82 8893
3.84 8949
3.86 9724
3.88 8978
3.9 7419
3.92 6739
3.94 8275
3.96 9167
3.98 6827
4 6693
4.02 7043
4.04 5997
4.06 6905
4.08 7232
4.1 7496
4.12 7062
4.14 6778
4.16 5655
4.18 6611
4.2 4930
4.22 4581
4.24 7047
4.26 3570
4.28 5274
4.3 6303
4.32 5757
4.34 7238
4.36 5218
4.38 5530
4.4 7840
4.42 8403
4.44 7635
4.46 7112
4.48 7629
4.5 6302
4.52 6799
4.54 5015
4.56 5475
4.58 6661
4.6 6835
4.62 6042
4.64 7043
4.66 6336
4.68 5700
4.7 4570
4.72 5630
4.74 5659
4.76 5293
4.78 5492
4.8 5493
4.82 6072
4.84 4534
4.86 4393
4.88 6137
4.9 6530
4.92 5755
4.94 5546
4.96 4902
4.98 4876
5 6540
5.02 6658
5.04 5925
5.06 7988
5.08 7876
5.1 7746
5.12 8236
5.14 6803
5.16 6563
5.18 6446
5.2 7541
5.22 7500
5.24 7832
5.26 6795
5.28 5758
5.3 6600
5.32 7823
5.34 7272
5.36 8588
5.38 6977
5.4 6928
5.42 9339
5.44 9939
5.46 8216
5.48 9108
5.5 9797
5.52 8462
5.54 8247
5.56 8209
5.58 8671
5.6 8389
5.62 7609
5.64 7090
5.66 6272
5.68 6005
5.7 4450
5.72 3748
5.74 5747
5.76 5261
5.78 6244
5.8 5997
5.82 5978
5.84 6061
5.86 7081
5.88 8553
5.9 8228
5.92 7474
5.94 7284
5.96 7063
5.98 8598
6 7382
6.02 7230
6.04 6559
6.06 7701
6.08 7300
6.1 6555
6.12 6266
6.14 5984
6.16 5443
6.18 5227
6.2 6386
6.22 5737
6.24 6583
6.26 6267
6.28 7144
6.3 8661
6.32 6877
6.34 8053
6.36 8654
6.38 8849
6.4 8099
6.42 7759
6.44 9033
6.46 8676
6.48 7373
6.5 8632
6.52 9510
6.54 10539
6.56 9173
6.58 8427
6.6 8137
6.62 6580
6.64 6483
6.66 5857
6.68 5492
6.7 6856
6.72 9035
6.74 7329
6.76 7248
6.78 8085
6.8 6628
6.82 6414
6.84 7486
6.86 7793
6.88 6738
6.9 7460
6.92 7419
6.94 6291
6.96 6276
6.98 5441
7 6085
7.02 6271
7.04 6150
7.06 5471
7.08 4590
7.1 5214
7.12 6046
7.14 5862
7.16 5216
7.18 5699
7.2 6263
7.22 6531
7.24 6352
7.26 6808
7.28 6517
7.3 5398
7.32 7983
7.34 6678
7.36 6000
7.38 6075
7.4 6747
7.42 6047
7.44 4658
7.46 4097
7.48 5943
7.5 4311
7.52 4661
7.54 3959
7.56 4909
7.58 4996
7.6 6138
7.62 6502
7.64 6317
7.66 6100
7.68 5714
7.7 4398
7.72 7476
7.74 7865
7.76 7859
7.78 7372
7.8 8077
7.82 9745
7.84 9955
7.86 9468
7.88 8199
7.9 8611
7.92 9605
7.94 8417
7.96 9642
7.98 8740
8 8386
8.02 8068
8.04 9038
8.06 8591
8.08 9169
8.1 9555
8.12 10289
8.14 11456
8.16 10503
8.18 10628
8.2 10545
8.22 10248
8.24 10693
8.26 10440
8.28 10119
8.3 11799
8.32 11298
8.34 11382
8.36 10742
8.38 11450
8.4 10957
8.42 11223
8.44 11320
8.46 11291
8.48 9900
8.5 10007
8.52 11550
8.54 11925
8.56 10550
8.58 9327
8.6 10183
8.62 10183
8.64 10419
8.66 10626
8.68 9695
8.7 10855
8.72 10404
8.74 10780
8.76 11406
8.78 10925
8.8 10266
8.82 12415
8.84 10360
8.86 10743
8.88 10683
8.9 10002
8.92 8677
8.94 9213
8.96 8861
8.98 8053
9 9162
9.02 10067
9.04 8251
9.06 7678
9.08 6732
9.1 6887
9.12 8005
9.14 7357
9.16 8433
9.18 7635
9.2 7110
9.22 7934
9.24 7319
9.26 6639
9.28 8685
9.3 9027
9.32 8047
9.34 7431
9.36 7971
9.38 8000
9.4 7638
9.42 8765
9.44 8544
9.46 7402
9.48 7603
9.5 8558
9.52 8896
9.54 8328
9.56 8313
9.58 8812
9.6 8742
9.62 9201
9.64 10046
9.66 10180
9.68 9222
9.7 10507
9.72 9629
9.74 9331
9.76 8058
9.78 9321
9.8 8972
9.82 10156
9.84 9312
9.86 9280
9.88 9801
9.9 9509
9.92 9618
9.94 10211
9.96 8607
9.98 9880
10 8437
10.02 8057
10.04 7345
10.06 7523
10.08 7159
10.1 7977
10.12 8170
10.14 7655
10.16 7493
10.18 6341
10.2 7629
10.22 6440
10.24 6438
10.26 7120
10.28 7361
10.3 8554
10.32 7556
10.34 8018
10.36 7952
10.38 7046
10.4 9056
10.42 9095
10.44 9057
10.46 8293
10.48 7461
10.5 8130
10.52 6045
10.54 6527
10.56 6947
10.58 7904
10.6 8041
10.62 7716
10.64 8684
10.66 7185
10.68 8281
10.7 10487
10.72 10135
10.74 11134
10.76 11096
10.78 10756
10.8 8980
10.82 9857
10.84 9912
10.86 9904
10.88 10040
10.9 8108
10.92 8751
10.94 10519
10.96 9464
10.98 10457
11 10564
11.02 9830
11.04 10596
11.06 9522
11.08 8448
11.1 8292
11.12 8884
11.14 7648
11.16 9982
11.18 8547
11.2 8584
11.22 7643
11.24 8996
11.26 9015
11.28 9918
11.3 11470
11.32 10252
11.34 9911
11.36 8970
11.38 8823
11.4 10772
11.42 10396
11.44 9575
11.46 8375
11.48 8729
11.5 8558
11.52 9076
11.54 8434
11.56 8986
11.58 8487
11.6 7466
11.62 6387
11.64 5861
11.66 6672
11.68 9348
11.7 8207
11.72 7791
11.74 7927
11.76 9709
11.78 8384
11.8 10490
11.82 9510
11.84 9144
11.86 8788
11.88 8463
11.9 8262
11.92 9147
11.94 9684
11.96 10731
11.98 9365
12 10518
12.02 10463
12.04 9567
12.06 10834
12.08 11316
12.1 9807
12.12 8720
12.14 10219
12.16 9587
12.18 8563
12.2 7414
12.22 9551
12.24 9182
12.26 8783
12.28 8439
12.3 7462
12.32 8370
12.34 7584
12.36 7993
12.38 8976
12.4 8156
12.42 7434
12.44 8152
12.46 7834
12.48 6942
12.5 7500
12.52 6803
12.54 7754
12.56 7235
12.58 7413
12.6 7474
12.62 7049
12.64 8097
12.66 9182
12.68 9568
12.7 10436
12.72 10735
12.74 11695
12.76 10332
12.78 10354
12.8 9904
12.82 11251
12.84 9914
12.86 8481
12.88 8413
12.9 8081
12.92 7403
12.94 8027
12.96 10203
12.98 10418
13 9627
13.02 10128
13.04 11467
13.06 10010
13.08 9721
13.1 11430
13.12 10772
13.14 11947
13.16 11843
13.18 10452
13.2 9837
13.22 10932
13.24 9944
13.26 9771
13.28 9273
13.3 9793
13.32 9890
13.34 10262
13.36 9883
13.38 9435
13.4 9229
13.42 7964
13.44 9361
13.46 8891
13.48 8978
13.5 10107
13.52 9031
13.54 9343
13.56 8500
13.58 9176
13.6 9948
13.62 9263
13.64 10070
13.66 8901
13.68 6986
13.7 8273
13.72 7330
13.74 9928
13.76 7791
13.78 8891
13.8 8349
13.82 9674
13.84 10232
13.86 9782
13.88 10208
13.9 7271
13.92 8933
13.94 9847
13.96 9253
13.98 9037
14 8932
14.02 8171
14.04 8403
14.06 8035
14.08 8587
14.1 8718
14.12 10819
14.14 10834
14.16 9985
14.18 10349
14.2 10708
14.22 10406
14.24 11382
14.26 11502
14.28 11073
14.3 10003
14.32 12090
14.34 9947
14.3588 10158
14.3788 9683
14.3988 9524
14.4188 9326
14.4388 8136
14.4588 7937
14.4788 8987
14.4988 8457
14.5188 8691
14.5388 9693
14.5588 10472
14.5788 10126
14.5988 10341
14.6188 9895
14.6388 9542
14.6588 8917
14.6788 10003
14.6988 10825
14.7188 10687
14.7388 8890
14.7588 9496
14.7788 9258
14.7988 7785
14.8188 7008
14.8388 8458
14.8588 8464
14.8788 7957
14.8988 8946
14.9188 8466
14.9388 7942
14.9588 7394
14.9788 7195
14.9988 7470
15.0188 9353
15.0388 7018
15.0588 7220
15.0788 9619
15.0988 10069
15.1188 9265
15.1388 8743
15.1588 8879
15.1788 8496
15.1988 7751
15.2188 7350
15.2388 8672
15.2588 9095
15.2788 8291
15.2988 7697
15.3188 10783
15.3388 8358
15.3588 8681
15.3788 7958
15.3988 9190
15.4188 7783
15.4388 6838
15.4588 7303
15.4788 7904
15.4988 6504
15.5188 6392
15.5388 8436
15.5588 8667
15.5788 9089
15.5988 9024
15.6188 9725
15.6388 9126
15.6588 8155
15.6788 8231
15.6988 8722
15.7188 8413
15.7388 8466
15.7588 8566
15.7788 8948
15.7988 9168
15.8188 9777
15.8388 10418
15.8588 9794
15.8788 9728
15.8988 8763
15.9188 8486
15.9388 7998
15.9588 7841
15.9788 6164
15.9988 6170
16.0188 7174
16.0388 7047
16.0588 6803
16.0788 6211
16.0988 8376
16.1188 7836
16.1388 9719
16.1588 9250
16.1788 10551
16.1988 9403
16.2188 9388
16.2388 10486
16.2588 9741
16.2788 9962
16.2988 9459
16.3188 8873
16.3388 9057
16.3588 8740
16.3788 9160
16.3988 8699
16.4188 8106
16.4388 8237
16.4588 7993
16.4788 8452
16.4988 8535
16.5188 7644
16.5388 8293
16.5588 9095
16.5788 7632
16.5988 9161
16.6188 7259
16.6388 7845
16.6588 8845
16.6788 7239
16.6988 9362
16.7188 8356
16.7388 8166
16.7588 8741
16.7788 9229
16.7988 10048
16.8188 9634
16.8388 9346
16.8588 9996
16.8788 8915
16.8988 10129
16.9188 10025
16.9388 8336
16.9588 9373
16.9788 8616
16.9988 9710
17.0188 9163
17.0388 9383
17.0588 9759
17.0788 10065
17.0988 11153
17.1188 11741
17.1388 10718
17.1588 10554
17.1788 10797
17.1988 10188
17.2188 10480
17.2388 10387
17.2588 9617
17.2788 7923
17.2988 9444
17.3188 10193
17.3388 10452
17.3588 10596
17.3788 11449
17.3988 9696
17.4188 9679
17.4388 10389
17.4588 10019
17.4788 11271
17.4988 10209
17.5188 9227
17.5388 9907
17.5588 9333
17.5788 9032
17.5988 10494
17.6188 10000
17.6388 8565
17.6588 7681
17.6788 8169
17.6988 6987
17.7188 5739
17.7388 6505
17.7588 6769
17.7788 6008
17.7988 4482
17.8188 3992
17.8388 6494
17.8588 6331
17.8788 7221
17.8988 8919
17.9188 9080
17.9388 8652
17.9588 8717
17.9788 8664
17.9988 8934
18.0188 10122
18.0388 8706
18.0588 8392
18.0788 9612
18.0988 8872
18.1188 9278
18.1388 9296
18.1588 10067
18.1788 10709
18.1988 9995
18.2188 9487
18.2388 8057
18.2588 8993
18.2788 8845
18.2988 8798
18.3188 8844
18.3388 9215
18.3588 9849
18.3788 10056
18.3988 9987
18.4188 9897
18.4388 9311
18.4588 9234
18.4788 8259
18.4988 9409
18.5188 7501
18.5388 8622
18.5588 6907
18.5788 7340
18.5988 7667
18.6188 7422
18.6388 7684
18.6588 7774
18.6788 9422
18.6988 8481
18.7188 10322
18.7388 9927
18.7588 9238
18.7788 10445
18.7988 10475
18.8188 9804
18.8388 9924
18.8588 8280
18.8788 9112
18.8988 9230
18.9188 9441
18.9388 9889
18.9588 8996
18.9788 9331
18.9988 10400
19.0188 8235
19.0388 9776
19.0588 8907
19.0788 8847
19.0988 8372
19.1188 8416
19.1388 6102
19.1588 7627
19.1788 6567
19.1988 7716
19.2188 7985
19.2388 7141
19.2588 6145
19.2788 6097
19.2988 6912
19.3188 6032
19.3388 5763
19.3588 8240
19.3788 8735
19.3988 7955
19.4188 7731
19.4388 9359
19.4588 8195
19.4788 7328
19.4988 9883
19.5188 9032
19.5388 8226
19.5588 9037
19.5788 10044
19.5988 8233
19.6188 8224
19.6388 9248
19.6588 10105
19.6788 10788
19.6988 10651
19.7188 9408
19.7388 9806
19.7588 10727
19.7788 9774
19.7988 9197
19.8188 9474
19.8388 8866
19.8588 9387
19.8788 8573
19.8988 9940
19.9188 10247
19.9388 10543
19.9588 8835
19.9788 9110
19.9988 10371
&
@target G1.S1
@type xy
0 420
0.02 0
0.04 69
0.06 917
0.08 3609
0.1 3161
0.12 2221
0.14 2754
0.16 2011
0.18 4267
0.2 3389
0.22 2703
0.24 3834
0.26 3059
0.28 3588
0.3 3700
0.32 3694
0.34 5051
0.36 4046
0.38 4991
0.4 5563
0.42 4816
0.44 4303
0.46 4621
0.48 5159
0.5 5408
0.52 5495
0.54 5286
0.56 5076
0.58 4897
0.6 4862
0.62 3501
0.64 2767
0.66 2623
0.68 1816
0.7 2685
0.72 1760
0.74 2623
0.76 2231
0.78 1223
0.8 2003
0.82 1223
0.84 952
0.86 995
0.88 667
0.9 969
0.92 939
0.94 1338
0.96 881
0.98 936
1 872
1.02 1049
1.04 1640
1.06 1966
1.08 1320
1.1 1526
1.12 1714
1.14 916
1.16 1208
1.18 915
1.2 627
1.22 772
1.24 332
1.26 1053
1.28 848
1.3 336
1.32 38
1.34 408
1.36 731
1.38 615
1.4 277
1.42 374
1.44 384
1.46 1668
1.48 1871
1.5 1307
1.52 1609
1.54 598
1.56 253
1.58 272
1.6 10
1.62 12
1.64 94
1.66 86
1.68 80
1.7 6
1.72 229
1.74 23
1.76 36
1.78 12
1.8 21
1.82 222
1.84 715
1.86 929
1.88 599
1.9 571
1.92 348
1.94 275
1.96 652
1.98 1756
2 1198
2.02 1220
2.04 826
2.06 1046
2.08 856
2.1 724
2.12 1485
2.14 844
2.16 781
2.18 164
2.2 148
2.22 402
2.24 806
2.26 1217
2.28 1136
2.3 558
2.32 174
2.34 467
2.36 216
2.38 701
2.4 314
2.42 100
2.44 119
2.46 919
2.48 593
2.5 213
2.52 293
2.54 423
2.56 1176
2.58 676
2.6 947
2.62 880
2.64 789
2.66 2238
2.68 2630
2.7 2105
2.72 2696
2.74 2673
2.76 3133
2.78 2937
2.8 3159
2.82 2887
2.84 3522
2.86 3503
2.88 5248
2.9 4799
2.92 5532
2.94 4938
2.96 4241
2.98 5854
3 7564
3.02 6377
3.04 7014
3.06 3625
3.08 4046
3.1 3999
3.12 3631
3.14 3213
3.16 2968
3.18 2785
3.2 3150
3.22 3095
3.24 2348
3.26 2063
3.28 1566
3.3 2152
3.32 1731
3.34 2360
3.36 2662
3.38 2450
3.4 3170
3.42 2221
3.44 1092
3.46 2040
3.48 2692
3.5 2040
3.52 1891
3.54 1432
3.56 1491
3.58 1502
3.6 1579
3.62 2088
3.64 2215
3.66 1890
3.68 1701
3.7 1884
3.72 2147
3.74 1504
3.76 3320
3.78 2962
3.8 2896
3.82 2503
3.84 1378
3.86 2732
3.88 2076
3.9 3543
3.92 3267
3.94 2275
3.96 3806
3.98 4342
4 5692
4.02 5215
4.04 5357
4.06 4896
4.08 4516
4.1 4145
4.12 4476
4.14 6190
4.16 5193
4.18 5301
4.2 6159
4.22 6676
4.24 4170
4.26 7531
4.28 5919
4.3 5856
4.32 5457
4.34 5169
4.36 6259
4.38 5039
4.4 4239
4.42 3893
4.44 4416
4.46 5243
4.48 4240
4.5 5693
4.52 5190
4.54 6131
4.56 5890
4.58 5107
4.6 4015
4.62 5077
4.64 5688
4.66 5384
4.68 6243
4.7 6051
4.72 7216
4.74 7543
4.76 6869
4.78 6287
4.8 5849
4.82 6419
4.84 5575
4.86 6334
4.88 5640
4.9 5263
4.92 5744
4.94 5567
4.96 5527
4.98 4924
5 4884
5.02 4608
5.04 5181
5.06 3859
5.08 3182
5.1 2928
5.12 2811
5.14 3642
5.16 5990
5.18 4732
5.2 5072
5.22 3644
5.24 2985
5.26 5370
5.28 5676
5.3 5366
5.32 3561
5.34 3435
5.36 3401
5.38 4057
5.4 3697
5.42 3656
5.44 1832
5.46 2636
5.48 2229
5.5 1800
5.52 2435
5.54 2377
5.56 2342
5.58 1976
5.6 1888
5.62 3158
5.64 4416
5.66 5392
5.68 5209
5.7 6472
5.72 8110
5.74 6777
5.76 6326
5.78 5824
5.8 5421
5.82 4770
5.84 4637
5.86 4257
5.88 3819
5.9 3352
5.92 3807
5.94 4368
5.96 3673
5.98 3776
6 4225
6.02 4505
6.04 3527
6.06 2823
6.08 3268
6.1 3846
6.12 4056
6.14 5023
6.16 5399
6.18 6044
6.2 5524
6.22 5588
6.24 5014
6.26 5379
6.28 3716
6.3 3775
6.32 3553
6.34 2710
6.36 1899
6.38 1732
6.4 2440
6.42 3279
6.44 2557
6.46 2716
6.48 3236
6.5 2791
6.52 2516
6.54 1912
6.56 2028
6.58 2235
6.6 3972
6.62 4793
6.64 5175
6.66 5373
6.68 5436
6.7 4407
6.72 2993
6.74 3884
6.76 4581
6.78 4577
6.8 5948
6.82 4933
6.84 4038
6.86 4285
6.88 4679
6.9 4444
6.92 3557
6.94 4616
6.96 5973
6.98 5998
7 4088
7.02 5306
7.04 4733
7.06 5564
7.08 6980
7.1 5686
7.12 5571
7.14 6443
7.16 5805
7.18 6343
7.2 4967
7.22 3899
7.24 5159
7.26 5226
7.28 4226
7.3 4995
7.32 3731
7.34 4912
7.36 5758
7.38 5108
7.4 4518
7.42 4904
7.44 6220
7.46 6909
7.48 5980
7.5 6223
7.52 6642
7.54 7291
7.56 6668
7.58 5856
7.6 5040
7.62 5220
7.64 5148
7.66 6047
7.68 5974
7.7 6388
7.72 4691
7.74 4687
7.76 4325
7.78 4267
7.8 2732
7.82 2519
7.84 1666
7.86 1671
7.88 2268
7.9 1816
7.92 1937
7.94 2320
7.96 2455
7.98 2397
8 2689
8.02 3430
8.04 2131
8.06 2798
8.08 2779
8.1 1655
8.12 1730
8.14 507
8.16 961
8.18 848
8.2 714
8.22 1149
8.24 1323
8.26 1214
8.28 995
8.3 221
8.32 96
8.34 285
8.36 24
8.38 207
8.4 692
8.42 342
8.44 284
8.46 324
8.48 1429
8.5 1364
8.52 341
8.54 105
8.56 353
8.58 665
8.6 733
8.62 417
8.64 216
8.66 268
8.68 318
8.7 189
8.72 263
8.74 37
8.76 25
8.78 0
8.8 126
8.82 103
8.84 31
8.86 15
8.88 455
8.9 1808
8.92 2587
8.94 1845
8.96 2264
8.98 3086
9 1968
9.02 1811
9.04 3560
9.06 3201
9.08 3736
9.1 4025
9.12 3734
9.14 3492
9.16 3768
9.18 2914
9.2 2694
9.22 2998
9.24 3691
9.26 4098
9.28 2579
9.3 2559
9.32 2697
9.34 3066
9.36 3117
9.38 3093
9.4 2313
9.42 2857
9.44 1968
9.46 3969
9.48 2941
9.5 2297
9.52 1257
9.54 1381
9.56 1423
9.58 1557
9.6 1948
9.62 1425
9.64 356
9.66 1031
9.68 1240
9.7 1309
9.72 1327
9.74 1923
9.76 2985
9.78 2089
9.8 2032
9.82 622
9.84 956
9.86 1562
9.88 1830
9.9 1700
9.92 1854
9.94 2022
9.96 2043
9.98 2437
10 3008
10.02 3197
10.04 2864
10.06 3140
10.08 3231
10.1 3459
10.12 3508
10.14 3565
10.16 4064
10.18 4415
10.2 3524
10.22 3290
10.24 4237
10.26 3667
10.28 3200
10.3 1962
10.32 2365
10.34 3171
10.36 3034
10.38 2558
10.4 1633
10.42 2473
10.44 1957
10.46 2591
10.48 2606
10.5 2692
10.52 5227
10.54 4012
10.56 3858
10.58 3375
10.6 3249
10.62 2299
10.64 2545
10.66 4111
10.68 2242
10.7 1658
10.72 1581
10.74 877
10.76 1307
10.78 1485
10.8 1704
10.82 1537
10.84 1833
10.86 1483
10.88 2185
10.9 2342
10.92 2099
10.94 1307
10.96 1439
10.98 682
11 673
11.02 578
11.04 1649
11.06 1824
11.08 3117
11.1 3307
11.12 3405
11.14 2220
11.16 2833
11.18 2623
11.2 2978
11.22 2778
11.24 2146
11.26 1346
11.28 816
11.3 555
11.32 1366
11.34 1372
11.36 975
11.38 1706
11.4 853
11.42 1593
11.44 1333
11.46 2283
11.48 2465
11.5 2786
11.52 2588
11.54 3513
11.56 3191
11.58 3683
11.6 4815
11.62 4663
11.64 6085
11.66 4310
11.68 3572
11.7 2819
11.72 1942
11.74 2386
11.76 1817
11.78 1807
11.8 1579
11.82 1334
11.84 2511
11.86 1947
11.88 2214
11.9 2893
11.92 2108
11.94 2036
11.96 1238
11.98 733
12 1166
12.02 539
12.04 799
12.06 827
12.08 1350
12.1 1973
12.12 2026
12.14 2833
12.16 2462
12.18 2462
12.2 3656
12.22 2192
12.24 2715
12.26 1940
12.28 2264
12.3 3898
12.32 2882
12.34 3422
12.36 3403
12.38 3392
12.4 3817
12.42 4604
12.44 3911
12.46 3679
12.48 4521
12.5 4019
12.52 4202
12.54 4048
12.56 3721
12.58 4136
12.6 3428
12.62 3279
12.64 2514
12.66 2220
12.68 2198
12.7 1551
12.72 792
12.74 851
12.76 487
12.78 693
12.8 883
12.82 473
12.84 1315
12.86 2888
12.88 2963
12.9 3330
12.92 2858
12.94 2358
12.96 1440
12.98 1034
13 657
13.02 1460
13.04 1141
13.06 988
13.08 813
13.1 210
13.12 475
13.14 273
13.16 352
13.18 1137
13.2 1329
13.22 1065
13.24 1247
13.26 1963
13.28 1184
13.3 1422
13.32 1203
13.34 523
13.36 979
13.38 1657
13.4 1936
13.42 1728
13.44 1965
13.46 1711
13.48 1322
13.5 1180
13.52 1334
13.54 1089
13.56 2029
13.58 1640
13.6 1531
13.62 1454
13.64 1045
13.66 1969
13.68 4195
13.7 2498
13.72 2597
13.74 2325
13.76 2887
13.78 3224
13.8 2261
13.82 1606
13.84 1883
13.86 1213
13.88 1952
13.9 2311
13.92 2460
13.94 1717
13.96 1715
13.98 2039
14 3273
14.02 3693
14.04 2925
14.06 1972
14.08 1960
14.1 1195
14.12 474
14.14 318
14.16 1473
14.18 611
14.2 639
14.22 748
14.24 849
14.26 556
14.28 1115
14.3 825
14.32 544
14.34 1181
14.3588 962
14.3788 853
14.3988 871
14.4188 2903
14.4388 3030
14.4588 3469
14.4788 3707
14.4988 3164
14.5188 2831
14.5388 2211
14.5588 1139
14.5788 2173
14.5988 1608
14.6188 1361
14.6388 1247
14.6588 1445
14.6788 1007
14.6988 257
14.7188 725
14.7388 869
14.7588 1641
14.7788 2931
14.7988 3583
14.8188 4187
14.8388 3115
14.8588 2831
14.8788 4331
14.8988 2672
14.9188 3168
14.9388 2992
14.9588 3891
14.9788 3923
14.9988 3910
15.0188 2448
15.0388 3273
15.0588 3133
15.0788 1780
15.0988 1527
15.1188 2327
15.1388 2274
15.1588 1457
15.1788 2996
15.1988 3215
15.2188 2223
15.2388 1471
15.2588 1086
15.2788 2091
15.2988 2090
15.3188 1210
15.3388 2467
15.3588 2164
15.3788 2871
15.3988 2637
15.4188 4260
15.4388 3476
15.4588 3311
15.4788 3944
15.4988 4231
15.5188 3803
15.5388 2396
15.5588 1974
15.5788 2357
15.5988 2354
15.6188 2158
15.6388 1566
15.6588 2354
15.6788 2314
15.6988 2186
15.7188 1981
15.7388 1562
15.7588 1367
15.7788 1934
15.7988 1538
15.8188 1340
15.8388 1661
15.8588 1724
15.8788 2389
15.8988 2297
15.9188 2593
15.9388 2270
15.9588 3890
15.9788 4212
15.9988 5713
16.0188 4085
16.0388 4732
16.0588 5132
16.0788 4740
16.0988 3470
16.1188 3908
16.1388 2340
16.1588 2497
16.1788 2289
16.1988 2218
16.2188 1511
16.2388 1255
16.2588 2049
16.2788 1382
16.2988 1094
16.3188 1173
16.3388 2174
16.3588 3193
16.3788 3381
16.3988 3079
16.4188 3250
16.4388 2804
16.4588 3135
16.4788 4313
16.4988 3811
16.5188 3197
16.5388 3727
16.5588 3898
16.5788 4612
16.5988 3933
16.6188 3942
16.6388 3545
16.6588 3572
16.6788 4320
16.6988 3294
16.7188 4034
16.7388 3867
16.7588 3416
16.7788 2260
16.7988 1983
16.8188 1287
16.8388 2177
16.8588 1729
16.8788 1869
16.8988 1286
16.9188 853
16.9388 1578
16.9588 1720
16.9788 1722
16.9988 1275
17.0188 749
17.0388 1015
17.0588 492
17.0788 163
17.0988 111
17.1188 166
17.1388 36
17.1588 65
17.1788 126
17.1988 221
17.2188 431
17.2388 232
17.2588 731
17.2788 1172
17.2988 1056
17.3188 334
17.3388 198
17.3588 406
17.3788 428
17.3988 396
17.4188 902
17.4388 530
17.4588 97
17.4788 214
17.4988 251
17.5188 765
17.5388 955
17.5588 863
17.5788 1640
17.5988 2087
17.6188 2067
17.6388 2758
17.6588 2955
17.6788 4653
17.6988 4787
17.7188 5741
17.7388 4810
17.7588 5798
17.7788 4939
17.7988 7191
17.8188 7260
17.8388 6860
17.8588 6192
17.8788 4765
17.8988 3248
17.9188 3481
17.9388 3349
17.9588 4351
17.9788 2970
17.9988 1885
18.0188 2329
18.0388 1702
18.0588 2315
18.0788 2211
18.0988 2192
18.1188 1622
18.1388 1217
18.1588 1516
18.1788 1350
18.1988 1084
18.2188 1059
18.2388 1326
18.2588 1413
18.2788 1619
18.2988 1832
18.3188 1475
18.3388 1565
18.3588 1385
18.3788 1527
18.3988 1080
18.4188 2241
18.4388 1797
18.4588 2068
18.4788 3656
18.4988 3133
18.5188 2800
18.5388 3075
18.5588 3809
18.5788 3336
18.5988 2782
18.6188 3494
18.6388 2575
18.6588 3390
18.6788 2445
18.6988 1772
18.7188 1032
18.7388 769
18.7588 831
18.7788 884
18.7988 1032
18.8188 857
18.8388 1473
18.8588 3283
18.8788 2280
18.8988 1997
18.9188 1108
18.9388 1094
18.9588 2312
18.9788 1929
18.9988 1423
19.0188 2666
19.0388 2370
19.0588 2354
19.0788 2891
19.0988 2899
19.1188 4065
19.1388 4357
19.1588 4173
19.1788 4894
19.1988 4292
19.2188 3628
19.2388 3935
19.2588 4828
19.2788 5318
19.2988 4230
19.3188 5214
19.3388 4980
19.3588 3622
19.3788 2693
19.3988 2416
19.4188 2978
19.4388 2498
19.4588 2790
19.4788 3301
19.4988 1078
19.5188 1989
19.5388 2859
19.5588 2589
19.5788 2415
19.5988 2370
19.6188 2182
19.6388 1632
19.6588 1158
19.6788 1002
19.6988 691
19.7188 607
19.7388 776
19.7588 215
19.7788 514
19.7988 960
19.8188 1604
19.8388 1405
19.8588 1308
19.8788 1581
19.8988 1996
19.9188 1454
19.9388 886
19.9588 2287
19.9788 2187
19.9988 1860
&
@target G1.S2
@type xy
0 125
0.02 0
0.04 130
0.06 1533
0.08 2821
0.1 3117
0.12 3289
0.14 3306
0.16 3710
0.18 3348
0.2 3586
0.22 3370
0.24 2630
0.26 3119
0.28 3436
0.3 4146
0.32 2984
0.34 2763
0.36 3133
0.38 2144
0.4 1704
0.42 2475
0.44 2520
0.46 1972
0.48 1787
0.5 1946
0.52 2431
0.54 2339
0.56 2510
0.58 2157
0.6 2580
0.62 3174
0.64 3329
0.66 2767
0.68 3537
0.7 4186
0.72 4421
0.74 3834
0.76 3716
0.78 3937
0.8 3365
0.82 3602
0.84 3570
0.86 4333
0.88 3652
0.9 4179
0.92 4007
0.94 4206
0.96 3319
0.98 4152
1 3818
1.02 4646
1.04 4713
1.06 4001
1.08 3928
1.1 3546
1.12 3991
1.14 3132
1.16 4415
1.18 3448
1.2 3524
1.22 3806
1.24 3294
1.26 4146
1.28 3722
1.3 3847
1.32 4413
1.34 3961
1.36 4325
1.38 4269
1.4 3941
1.42 3626
1.44 3006
1.46 2520
1.48 2865
1.5 3002
1.52 2797
1.54 3222
1.56 3264
1.58 2615
1.6 3000
1.62 2360
1.64 3007
1.66 2999
1.68 2906
1.7 3501
1.72 3314
1.74 3488
1.76 3313
1.78 3505
1.8 3614
1.82 3996
1.84 3626
1.86 3890
1.88 3491
1.9 3763
1.92 3774
1.94 3149
1.96 2992
1.98 3139
2 3448
2.02 3147
2.04 3004
2.06 3354
2.08 3176
2.1 3376
2.12 2903
2.14 3588
2.16 4209
2.18 3982
2.2 4243
2.22 3013
2.24 2528
2.26 3471
2.28 3742
2.3 3662
2.32 3654
2.34 4038
2.36 3825
2.38 2802
2.4 2755
2.42 2841
2.44 2608
2.46 2466
2.48 2953
2.5 3452
2.52 3250
2.54 2633
2.56 3049
2.58 2771
2.6 3899
2.62 4094
2.64 4002
2.66 3363
2.68 3267
2.7 3215
2.72 3264
2.74 3265
2.76 3515
2.78 2971
2.8 3790
2.82 3067
2.84 4310
2.86 3603
2.88 3666
2.9 3367
2.92 2967
2.94 2746
2.96 2429
2.98 2198
3 1988
3.02 1786
3.04 2649
3.06 3163
3.08 3360
3.1 2751
3.12 2929
3.14 3823
3.16 3518
3.18 2584
3.2 2930
3.22 3040
3.24 4380
3.26 3069
3.28 2340
3.3 2568
3.32 2471
3.34 2739
3.36 2792
3.38 1879
3.4 3364
3.42 3292
3.44 4267
3.46 3606
3.48 2998
3.5 3991
3.52 3559
3.54 3490
3.56 3403
3.58 3193
3.6 2259
3.62 3307
3.64 3567
3.66 2905
3.68 3255
3.7 3788
3.72 3061
3.74 3519
3.76 3485
3.78 3138
3.8 2919
3.82 4111
3.84 3823
3.86 3784
3.88 3260
3.9 4181
3.92 4218
3.94 4369
3.96 3272
3.98 2297
4 2438
4.02 3047
4.04 2734
4.06 2835
4.08 2703
4.1 3489
4.12 2905
4.14 3176
4.16 2430
4.18 2274
4.2 1848
4.22 3080
4.24 2987
4.26 2021
4.28 2724
4.3 2371
4.32 2574
4.34 3004
4.36 2391
4.38 2419
4.4 3075
4.42 3022
4.44 2805
4.46 3300
4.48 3565
4.5 3501
4.52 2559
4.54 2931
4.56 1877
4.58 2483
4.6 2860
4.62 2326
4.64 2359
4.66 2064
4.68 3113
4.7 2081
4.72 2615
4.74 3092
4.76 2791
4.78 3145
4.8 2435
4.82 3648
4.84 2779
4.86 3298
4.88 4110
4.9 3770
4.92 3637
4.94 3404
4.96 3186
4.98 3172
5 4506
5.02 3527
5.04 2937
5.06 2694
5.08 3545
5.1 2891
5.12 3196
5.14 3185
5.16 2746
5.18 3195
5.2 2239
5.22 2533
5.24 2726
5.26 3372
5.28 3829
5.3 3817
5.32 4040
5.34 4188
5.36 2855
5.38 3102
5.4 3489
5.42 3926
5.44 3039
5.46 3744
5.48 4805
5.5 3562
5.52 3016
5.54 3458
5.56 4006
5.58 2984
5.6 2664
5.62 3591
5.64 2796
5.66 2743
5.68 2520
5.7 3125
5.72 2684
5.74 3035
5.76 3358
5.78 3048
5.8 3277
5.82 3203
5.84 2317
5.86 3337
5.88 3303
5.9 2760
5.92 3135
5.94 3166
5.96 2722
5.98 2807
6 3380
6.02 3235
6.04 3349
6.06 3455
6.08 2947
6.1 3269
6.12 3404
6.14 3241
6.16 2375
6.18 1766
6.2 2592
6.22 2074
6.24 2991
6.26 3175
6.28 2940
6.3 3311
6.32 2945
6.34 2772
6.36 3451
6.38 4011
6.4 2479
6.42 2838
6.44 3000
6.46 3939
6.48 2648
6.5 2983
6.52 2591
6.54 2903
6.56 3266
6.58 2860
6.6 2720
6.62 3418
6.64 3469
6.66 3514
6.68 2663
6.7 2401
6.72 2896
6.74 3380
6.76 3238
6.78 2259
6.8 2154
6.82 2592
6.84 2486
6.86 3849
6.88 2459
6.9 3073
6.92 2527
6.94 2623
6.96 2801
6.98 2670
7 1911
7.02 2371
7.04 3268
7.06 3417
7.08 2668
7.1 3259
7.12 2995
7.14 2144
7.16 2633
7.18 3732
7.2 2714
7.22 2357
7.24 2226
7.26 3853
7.28 3150
7.3 3666
7.32 3830
7.34 2022
7.36 2570
7.38 1853
7.4 2890
7.42 2321
7.44 2762
7.46 1841
7.48 2877
7.5 2618
7.52 2884
7.54 1906
7.56 1438
7.58 2155
7.6 2689
7.62 2951
7.64 2635
7.66 3083
7.68 2161
7.7 2736
7.72 2869
7.74 2829
7.76 3549
7.78 3371
7.8 3957
7.82 3029
7.84 3275
7.86 4057
7.88 5147
7.9 3430
7.92 3571
7.94 2960
7.96 2713
7.98 2933
8 3454
8.02 2539
8.04 3489
8.06 3193
8.08 3240
8.1 3656
8.12 3617
8.14 4591
8.16 3984
8.18 3683
8.2 4000
8.22 3550
8.24 3170
8.26 2461
8.28 3658
8.3 3502
8.32 4588
8.34 3522
8.36 4228
8.38 3134
8.4 3592
8.42 3811
8.44 3327
8.46 3867
8.48 4123
8.5 4067
8.52 4838
8.54 4152
8.56 4481
8.58 3383
8.6 3826
8.62 4143
8.64 4456
8.66 4523
8.68 3419
8.7 3384
8.72 3410
8.74 3416
8.76 4073
8.78 3822
8.8 2963
8.82 3053
8.84 3267
8.86 3263
8.88 2773
8.9 3152
8.92 3123
8.94 4093
8.96 4606
8.98 4482
9 3456
9.02 3862
9.04 3925
9.06 4340
9.08 4258
9.1 3971
9.12 3419
9.14 2628
9.16 2927
9.18 3331
9.2 3037
9.22 4101
9.24 3689
9.26 3101
9.28 3365
9.3 3795
9.32 3015
9.34 3389
9.36 2683
9.38 2810
9.4 3516
9.42 3749
9.44 4467
9.46 4434
9.48 4394
9.5 3836
9.52 3848
9.54 4396
9.56 4339
9.58 3671
9.6 3285
9.62 3380
9.64 3288
9.66 3656
9.68 2826
9.7 3930
9.72 5285
9.74 3478
9.76 3714
9.78 4531
9.8 2645
9.82 2493
9.84 3163
9.86 3766
9.88 3213
9.9 2967
9.92 3513
9.94 3070
9.96 2704
9.98 3662
10 3704
10.02 4210
10.04 3737
10.06 3818
10.08 3248
10.1 3527
10.12 3761
10.14 3286
10.16 3164
10.18 3242
10.2 3941
10.22 4004
10.24 4351
10.26 2731
10.28 3080
10.3 3482
10.32 2840
10.34 2808
10.36 2915
10.38 3182
10.4 3166
10.42 3420
10.44 3732
10.46 3523
10.48 2684
10.5 3052
10.52 3333
10.54 3596
10.56 3530
10.58 2871
10.6 2931
10.62 2714
10.64 3560
10.66 2952
10.68 3611
10.7 3061
10.72 1818
10.74 2926
10.76 2632
10.78 2301
10.8 3475
10.82 3260
10.84 3924
10.86 4369
10.88 3471
10.9 3070
10.92 3555
10.94 3248
10.96 3119
10.98 3970
11 4237
11.02 3336
11.04 3262
11.06 3246
11.08 3132
11.1 3456
11.12 3607
11.14 3385
11.16 4184
11.18 3867
11.2 4012
11.22 4212
11.24 4214
11.26 4400
11.28 3468
11.3 4231
11.32 3381
11.34 3188
11.36 3277
11.38 3687
11.4 3836
11.42 3917
11.44 3437
11.46 3713
11.48 3461
11.5 4465
11.52 4338
11.54 3225
11.56 3540
11.58 3622
11.6 2995
11.62 2813
11.64 2421
11.66 3072
11.68 4312
11.7 2874
11.72 3889
11.74 3668
11.76 3213
11.78 3240
11.8 3246
11.82 3348
11.84 3160
11.86 3386
11.88 2853
11.9 3400
11.92 2716
11.94 3925
11.96 4184
11.98 4085
12 3937
12.02 3746
12.04 3717
12.06 4088
12.08 4088
12.1 4209
12.12 3243
12.14 2881
12.16 3107
12.18 3776
12.2 3740
12.22 3530
12.24 3843
12.26 3338
12.28 1948
12.3 2404
12.32 3151
12.34 3627
12.36 3337
12.38 3681
12.4 4255
12.42 3447
12.44 3380
12.46 3543
12.48 2434
12.5 3037
12.52 2930
12.54 3013
12.56 2989
12.58 2352
12.6 3194
12.62 3097
12.64 4360
12.66 2724
12.68 2555
12.7 3958
12.72 3895
12.74 3570
12.76 3060
12.78 3669
12.8 4299
12.82 4812
12.84 4370
12.86 3716
12.88 4148
12.9 4763
12.92 4256
12.94 3036
12.96 3752
12.98 3717
13 4119
13.02 4110
13.04 4073
13.06 4597
13.08 4348
13.1 4566
13.12 3327
13.14 4128
13.16 3173
13.18 3408
13.2 3528
13.22 3413
13.24 3587
13.26 2719
13.28 3469
13.3 3509
13.32 2279
13.34 3119
13.36 2528
13.38 4227
13.4 3951
13.42 4375
13.44 3486
13.46 3808
13.48 3709
13.5 4496
13.52 4385
13.54 4189
13.56 3936
13.58 3287
13.6 3345
13.62 3127
13.64 3297
13.66 3061
13.68 3490
13.7 3805
13.72 3337
13.74 3061
13.76 3369
13.78 3815
13.8 3417
13.82 3502
13.84 2519
13.86 2786
13.88 2312
13.9 2575
13.92 2706
13.94 3161
13.96 4060
13.98 3686
14 2877
14.02 2692
14.04 3641
14.06 4987
14.08 5192
14.1 4685
14.12 4663
14.14 4086
14.16 3688
14.18 2688
14.2 3018
14.22 2999
14.24 3064
14.26 4194
14.28 2535
14.3 2728
14.32 3329
14.34 2906
14.3588 3921
14.3788 3644
14.3988 3677
14.4188 4548
14.4388 2373
14.4588 3223
14.4788 3537
14.4988 3836
14.5188 3487
14.5388 3684
14.5588 3579
14.5788 3877
14.5988 3166
14.6188 4198
14.6388 3052
14.6588 3366
14.6788 3969
14.6988 5417
14.7188 4505
14.7388 5204
14.7588 3206
14.7788 3839
14.7988 3643
14.8188 3261
14.8388 3783
14.8588 3104
14.8788 3021
14.8988 4393
14.9188 3700
14.9388 3921
14.9588 3677
14.9788 2697
14.9988 2765
15.0188 3236
15.0388 3740
15.0588 3973
15.0788 3254
15.0988 3548
15.1188 3397
15.1388 3310
15.1588 2961
15.1788 3197
15.1988 3335
15.2188 3364
15.2388 4131
15.2588 4261
15.2788 4039
15.2988 3573
15.3188 3813
15.3388 3497
15.3588 3084
15.3788 2919
15.3988 3908
15.4188 3788
15.4388 3931
15.4588 4294
15.4788 4918
15.4988 4280
15.5188 4229
15.5388 4363
15.5588 4291
15.5788 3155
15.5988 2779
15.6188 3861
15.6388 3521
15.6588 4602
15.6788 3833
15.6988 3671
15.7188 4611
15.7388 4233
15.7588 3331
15.7788 3459
15.7988 3520
15.8188 2932
15.8388 3705
15.8588 2653
15.8788 3649
15.8988 3410
15.9188 2874
15.9388 3132
15.9588 3738
15.9788 2307
15.9988 2787
16.0188 2441
16.0388 2786
16.0588 2266
16.0788 2670
16.0988 3343
16.1188 3178
16.1388 3210
16.1588 3175
16.1788 2875
16.1988 3159
16.2188 3897
16.2388 3095
16.2588 2617
16.2788 3264
16.2988 3591
16.3188 3641
16.3388 4060
16.3588 2996
16.3788 3937
16.3988 4304
16.4188 3990
16.4388 3271
16.4588 3563
16.4788 3391
16.4988 2518
16.5188 2703
16.5388 2817
16.5588 2899
16.5788 2643
16.5988 2430
16.6188 3110
16.6388 3352
16.6588 2663
16.6788 2903
16.6988 2690
16.7188 2834
16.7388 2424
16.7588 3100
16.7788 3305
16.7988 3382
16.8188 3331
16.8388 3702
16.8588 3180
16.8788 3010
16.8988 3463
16.9188 3818
16.9388 3077
16.9588 4732
16.9788 3068
16.9988 4277
17.0188 3241
17.0388 3757
17.0588 3457
17.0788 3677
17.0988 3279
17.1188 3382
17.1388 3384
17.1588 3619
17.1788 4198
17.1988 3716
17.2188 3554
17.2388 3877
17.2588 3662
17.2788 3584
17.2988 3565
17.3188 4205
17.3388 3569
17.3588 2743
17.3788 3532
17.3988 4335
17.4188 4102
17.4388 3958
17.4588 3041
17.4788 3606
17.4988 3900
17.5188 3895
17.5388 4188
17.5588 3499
17.5788 3618
17.5988 3327
17.6188 3441
17.6388 3033
17.6588 2903
17.6788 2954
17.6988 2512
17.7188 3084
17.7388 3366
17.7588 3079
17.7788 3486
17.7988 2746
17.8188 2314
17.8388 2519
17.8588 2721
17.8788 2610
17.8988 3413
17.9188 3088
17.9388 2821
17.9588 3033
17.9788 2491
17.9988 3097
18.0188 3784
18.0388 3657
18.0588 4042
18.0788 3688
18.0988 3662
18.1188 4124
18.1388 3660
18.1588 3525
18.1788 3530
18.1988 4299
18.2188 4255
18.2388 4590
18.2588 3271
18.2788 3446
18.2988 3196
18.3188 4048
18.3388 4395
18.3588 3685
18.3788 3672
18.3988 3644
18.4188 3464
18.4388 2997
18.4588 3031
18.4788 3279
18.4988 3535
18.5188 3389
18.5388 3801
18.5588 3932
18.5788 2886
18.5988 2954
18.6188 2753
18.6388 2286
18.6588 2893
18.6788 3777
18.6988 2438
18.7188 3296
18.7388 4015
18.7588 3523
18.7788 3607
18.7988 3392
18.8188 2660
18.8388 3139
18.8588 3287
18.8788 3767
18.8988 4138
18.9188 3951
18.9388 3722
18.9588 3237
18.9788 3226
18.9988 3648
19.0188 3484
19.0388 2853
19.0588 3240
19.0788 1839
19.0988 3214
19.1188 2929
19.1388 1928
19.1588 3925
19.1788 3548
19.1988 4242
19.2188 4558
19.2388 3628
19.2588 3927
19.2788 4244
19.2988 3705
19.3188 4426
19.3388 4191
19.3588 3009
19.3788 3473
19.3988 3594
19.4188 2633
19.4388 3756
19.4588 2821
19.4788 3305
19.4988 3075
19.5188 3790
19.5388 3314
19.5588 3779
19.5788 3957
19.5988 3661
19.6188 2712
19.6388 2992
19.6588 3844
19.6788 3874
19.6988 3769
19.7188 4055
19.7388 3595
19.7588 4204
19.7788 4265
19.7988 3925
19.8188 3955
19.8388 4485
19.8588 3638
19.8788 4128
19.8988 4537
19.9188 4207
19.9388 4616
19.9588 3531
19.9788 3635
19.9988 3625
&
@target G1.S3
@type xy
0 3
0.02 0
0.04 0
0.06 0
0.08 0
0.1 0
0.12 6
0.14 0
0.16 0
0.18 0
0.2 0
0.22 0
0.24 0
0.26 0
0.28 0
0.3 0
0.32 0
0.34 0
0.36 0
0.38 0
0.4 0
0.42 0
0.44 0
0.46 0
0.48 0
0.5 0
0.52 0
0.54 0
0.56 0
0.58 0
0.6 0
0.62 0
0.64 0
0.66 0
0.68 0
0.7 0
0.72 0
0.74 0
0.76 0
0.78 0
0.8 0
0.82 0
0.84 0
0.86 0
0.88 0
0.9 0
0.92 0
0.94 0
0.96 0
0.98 0
1 0
1.02 0
1.04 0
1.06 0
1.08 0
1.1 0
1.12 0
1.14 1
1.16 0
1.18 2
1.2 4
1.22 25
1.24 0
1.26 0
1.28 0
1.3 0
1.32 0
1.34 0
1.36 0
1.38 0
1.4 0
1.42 0
1.44 0
1.46 0
1.48 0
1.5 3
1.52 0
1.54 0
1.56 0
1.58 0
1.6 0
1.62 8
1.64 10
1.66 0
1.68 0
1.7 20
1.72 10
1.74 0
1.76 3
1.78 6
1.8 17
1.82 53
1.84 65
1.86 124
1.88 18
1.9 22
1.92 9
1.94 0
1.96 7
1.98 72
2 0
2.02 1
2.04 0
2.06 0
2.08 5
2.1 1
2.12 0
2.14 5
2.16 18
2.18 1
2.2 0
2.22 0
2.24 0
2.26 0
2.28 0
2.3 0
2.32 2
2.34 20
2.36 0
2.38 15
2.4 23
2.42 1
2.44 38
2.46 0
2.48 93
2.5 3
2.52 8
2.54 5
2.56 66
2.58 4
2.6 3
2.62 0
2.64 0
2.66 0
2.68 0
2.7 1
2.72 0
2.74 0
2.76 0
2.78 5
2.8 13
2.82 1
2.84 43
2.86 0
2.88 0
2.9 0
2.92 0
2.94 0
2.96 0
2.98 0
3 0
3.02 0
3.04 0
3.06 0
3.08 0
3.1 0
3.12 0
3.14 0
3.16 0
3.18 0
3.2 0
3.22 0
3.24 0
3.26 0
3.28 0
3.3 0
3.32 0
3.34 0
3.36 0
3.38 0
3.4 0
3.42 0
3.44 0
3.46 0
3.48 0
3.5 0
3.52 0
3.54 0
3.56 54
3.58 0
3.6 0
3.62 0
3.64 1
3.66 0
3.68 6
3.7 25
3.72 11
3.74 1
3.76 5
3.78 0
3.8 0
3.82 0
3.84 0
3.86 0
3.88 0
3.9 0
3.92 0
3.94 6
3.96 11
3.98 0
4 1
4.02 0
4.04 0
4.06 0
4.08 0
4.1 0
4.12 0
4.14 0
4.16 0
4.18 0
4.2 0
4.22 0
4.24 0
4.26 0
4.28 0
4.3 0
4.32 0
4.34 4
4.36 0
4.38 0
4.4 2
4.42 13
4.44 7
4.46 94
4.48 15
4.5 74
4.52 47
4.54 88
4.56 0
4.58 0
4.6 6
4.62 3
4.64 65
4.66 142
4.68 291
4.7 17
4.72 110
4.74 5
4.76 1
4.78 0
4.8 36
4.82 0
4.84 102
4.86 37
4.88 73
4.9 27
4.92 37
4.94 0
4.96 37
4.98 11
5 88
5.02 3
5.04 0
5.06 49
5.08 7
5.1 16
5.12 122
5.14 149
5.16 6
5.18 3
5.2 0
5.22 0
5.24 0
5.26 0
5.28 0
5.3 0
5.32 0
5.34 0
5.36 0
5.38 0
5.4 0
5.42 10
5.44 0
5.46 0
5.48 0
5.5 0
5.52 0
5.54 37
5.56 0
5.58 0
5.6 0
5.62 12
5.64 3
5.66 23
5.68 34
5.7 124
5.72 17
5.74 128
5.76 74
5.78 34
5.8 247
5.82 28
5.84 45
5.86 61
5.88 26
5.9 26
5.92 64
5.94 104
5.96 67
5.98 130
6 0
6.02 7
6.04 8
6.06 25
6.08 153
6.1 30
6.12 0
6.14 25
6.16 1
6.18 0
6.2 7
6.22 0
6.24 0
6.26 0
6.28 0
6.3 15
6.32 0
6.34 0
6.36 1
6.38 0
6.4 0
6.42 0
6.44 0
6.46 0
6.48 0
6.5 0
6.52 6
6.54 0
6.56 0
6.58 0
6.6 0
6.62 0
6.64 0
6.66 0
6.68 0
6.7 0
6.72 0
6.74 0
6.76 0
6.78 0
6.8 0
6.82 1
6.84 0
6.86 10
6.88 1
6.9 13
6.92 0
6.94 0
6.96 0
6.98 0
7 0
7.02 0
7.04 0
7.06 0
7.08 0
7.1 0
7.12 0
7.14 8
7.16 29
7.18 68
7.2 89
7.22 23
7.24 45
7.26 267
7.28 233
7.3 349
7.32 357
7.34 438
7.36 351
7.38 434
7.4 436
7.42 334
7.44 105
7.46 0
7.48 2
7.5 128
7.52 67
7.54 108
7.56 140
7.58 261
7.6 21
7.62 44
7.64 0
7.66 1
7.68 13
7.7 0
7.72 0
7.74 0
7.76 0
7.78 0
7.8 0
7.82 5
7.84 10
7.86 0
7.88 4
7.9 0
7.92 0
7.94 0
7.96 0
7.98 0
8 0
8.02 0
8.04 0
8.06 0
8.08 0
8.1 0
8.12 0
8.14 0
8.16 0
8.18 0
8.2 0
8.22 0
8.24 0
8.26 0
8.28 7
8.3 0
8.32 0
8.34 0
8.36 0
8.38 0
8.4 0
8.42 0
8.44 0
8.46 0
8.48 0
8.5 0
8.52 58
8.54 9
8.56 0
8.58 23
8.6 14
8.62 0
8.64 0
8.66 0
8.68 0
8.7 0
8.72 0
8.74 0
8.76 102
8.78 114
8.8 5
8.82 0
8.84 0
8.86 47
8.88 80
8.9 121
8.92 89
8.94 129
8.96 123
8.98 267
9 141
9.02 98
9.04 207
9.06 447
9.08 433
9.1 166
9.12 446
9.14 140
9.16 113
9.18 156
9.2 263
9.22 275
9.24 251
9.26 139
9.28 215
9.3 377
9.32 170
9.34 122
9.36 176
9.38 109
9.4 224
9.42 163
9.44 44
9.46 63
9.48 223
9.5 183
9.52 101
9.54 147
9.56 262
9.58 487
9.6 127
9.62 245
9.64 222
9.66 98
9.68 443
9.7 168
9.72 472
9.74 311
9.76 144
9.78 255
9.8 299
9.82 227
9.84 50
9.86 151
9.88 377
9.9 307
9.92 279
9.94 439
9.96 306
9.98 389
10 317
10.02 344
10.04 458
10.06 92
10.08 419
10.1 255
10.12 320
10.14 404
10.16 457
10.18 386
10.2 270
10.22 216
10.24 356
10.26 359
10.28 248
10.3 260
10.32 328
10.34 472
10.36 305
10.38 257
10.4 107
10.42 258
10.44 599
10.46 349
10.48 272
10.5 333
10.52 401
10.54 625
10.56 487
10.58 365
10.6 281
10.62 225
10.64 289
10.66 244
10.68 128
10.7 119
10.72 13
10.74 74
10.76 1
10.78 5
10.8 79
10.82 70
10.84 144
10.86 120
10.88 254
10.9 13
10.92 36
10.94 152
10.96 76
10.98 4
11 0
11.02 0
11.04 0
11.06 0
11.08 0
11.1 0
11.12 0
11.14 0
11.16 80
11.18 45
11.2 229
11.22 515
11.24 686
11.26 451
11.28 53
11.3 340
11.32 101
11.34 251
11.36 134
11.38 83
11.4 86
11.42 60
11.44 56
11.46 42
11.48 11
11.5 42
11.52 1
11.54 83
11.56 125
11.58 202
11.6 7
11.62 62
11.64 70
11.66 86
11.68 147
11.7 25
11.72 1
11.74 0
11.76 6
11.78 10
11.8 8
11.82 25
11.84 65
11.86 24
11.88 101
11.9 50
11.92 44
11.94 19
11.96 133
11.98 50
12 43
12.02 62
12.04 190
12.06 167
12.08 74
12.1 227
12.12 43
12.14 74
12.16 9
12.18 100
12.2 144
12.22 248
12.24 53
12.26 202
12.28 156
12.3 333
12.32 548
12.34 204
12.36 571
12.38 430
12.4 304
12.42 508
12.44 461
12.46 299
12.48 656
12.5 294
12.52 246
12.54 416
12.56 340
12.58 311
12.6 218
12.62 215
12.64 327
12.66 230
12.68 84
12.7 63
12.72 114
12.74 41
12.76 128
12.78 143
12.8 450
12.82 207
12.84 443
12.86 356
12.88 646
12.9 453
12.92 211
12.94 18
12.96 19
12.98 0
13 0
13.02 0
13.04 0
13.06 3
13.08 27
13.1 23
13.12 51
13.14 97
13.16 173
13.18 112
13.2 41
13.22 25
13.24 13
13.26 220
13.28 438
13.3 215
13.32 299
13.34 424
13.36 236
13.38 569
13.4 336
13.42 487
13.44 269
13.46 521
13.48 89
13.5 422
13.52 394
13.54 652
13.56 297
13.58 105
13.6 102
13.62 85
13.64 57
13.66 227
13.68 72
13.7 107
13.72 41
13.74 121
13.76 1
13.78 0
13.8 9
13.82 0
13.84 44
13.86 5
13.88 0
13.9 0
13.92 0
13.94 0
13.96 0
13.98 0
14 0
14.02 3
14.04 54
14.06 300
14.08 709
14.1 143
14.12 542
14.14 803
14.16 175
14.18 222
14.2 295
14.22 193
14.24 259
14.26 204
14.28 81
14.3 11
14.32 174
14.34 260
14.3588 277
14.3788 193
14.3988 23
14.4188 24
14.4388 1
14.4588 289
14.4788 0
14.4988 9
14.5188 11
14.5388 2
14.5588 0
14.5788 22
14.5988 0
14.6188 24
14.6388 10
14.6588 28
14.6788 130
14.6988 300
14.7188 344
14.7388 147
14.7588 271
14.7788 480
14.7988 532
14.8188 846
14.8388 397
14.8588 410
14.8788 321
14.8988 372
14.9188 378
14.9388 666
14.9588 421
14.9788 810
14.9988 684
15.0188 732
15.0388 623
15.0588 786
15.0788 473
15.0988 745
15.1188 429
15.1388 722
15.1588 454
15.1788 508
15.1988 526
15.2188 206
15.2388 570
15.2588 138
15.2788 387
15.2988 734
15.3188 482
15.3388 263
15.3588 983
15.3788 406
15.3988 731
15.4188 856
15.4388 905
15.4588 566
15.4788 1241
15.4988 714
15.5188 817
15.5388 480
15.5588 472
15.5788 152
15.5988 96
15.6188 200
15.6388 106
15.6588 252
15.6788 164
15.6988 509
15.7188 194
15.7388 187
15.7588 60
15.7788 48
15.7988 1
15.8188 16
15.8388 71
15.8588 83
15.8788 34
15.8988 34
15.9188 39
15.9388 65
15.9588 411
15.9788 112
15.9988 602
16.0188 412
16.0388 279
16.0588 306
16.0788 254
16.0988 313
16.1188 132
16.1388 679
16.1588 315
16.1788 171
16.1988 44
16.2188 0
16.2388 0
16.2588 0
16.2788 0
16.2988 0
16.3188 0
16.3388 0
16.3588 0
16.3788 0
16.3988 0
16.4188 0
16.4388 0
16.4588 0
16.4788 0
16.4988 0
16.5188 0
16.5388 0
16.5588 0
16.5788 0
16.5988 0
16.6188 0
16.6388 0
16.6588 0
16.6788 0
16.6988 0
16.7188 0
16.7388 0
16.7588 0
16.7788 0
16.7988 0
16.8188 0
16.8388 0
16.8588 0
16.8788 0
16.8988 0
16.9188 0
16.9388 0
16.9588 0
16.9788 0
16.9988 0
17.0188 0
17.0388 0
17.0588 0
17.0788 0
17.0988 0
17.1188 0
17.1388 0
17.1588 0
17.1788 0
17.1988 0
17.2188 0
17.2388 0
17.2588 0
17.2788 0
17.2988 0
17.3188 0
17.3388 0
17.3588 0
17.3788 0
17.3988 0
17.4188 0
17.4388 0
17.4588 0
17.4788 0
17.4988 0
17.5188 0
17.5388 0
17.5588 0
17.5788 0
17.5988 0
17.6188 0
17.6388 0
17.6588 0
17.6788 0
17.6988 0
17.7188 0
17.7388 0
17.7588 0
17.7788 0
17.7988 0
17.8188 0
17.8388 3
17.8588 24
17.8788 18
17.8988 113
17.9188 3
17.9388 50
17.9588 120
17.9788 402
17.9988 343
18.0188 670
18.0388 254
18.0588 457
18.0788 399
18.0988 308
18.1188 361
18.1388 409
18.1588 286
18.1788 463
18.1988 437
18.2188 379
18.2388 215
18.2588 124
18.2788 228
18.2988 166
18.3188 121
18.3388 199
18.3588 238
18.3788 202
18.3988 238
18.4188 7
18.4388 0
18.4588 0
18.4788 0
18.4988 0
18.5188 0
18.5388 0
18.5588 0
18.5788 0
18.5988 0
18.6188 0
18.6388 4
18.6588 2
18.6788 0
18.6988 0
18.7188 0
18.7388 4
18.7588 0
18.7788 1
18.7988 0
18.8188 0
18.8388 0
18.8588 0
18.8788 4
18.8988 0
18.9188 0
18.9388 0
18.9588 0
18.9788 0
18.9988 0
19.0188 0
19.0388 0
19.0588 6
19.0788 1
19.0988 4
19.1188 1
19.1388 0
19.1588 82
19.1788 4
19.1988 403
19.2188 452
19.2388 268
19.2588 225
19.2788 123
19.2988 0
19.3188 31
19.3388 0
19.3588 0
19.3788 16
19.3988 0
19.4188 0
19.4388 0
19.4588 0
19.4788 0
19.4988 0
19.5188 0
19.5388 0
19.5588 0
19.5788 0
19.5988 0
19.6188 0
19.6388 0
19.6588 0
19.6788 0
19.6988 0
19.7188 0
19.7388 0
19.7588 0
19.7788 0
19.7988 0
19.8188 0
19.8388 0
19.8588 0
19.8788 0
19.8988 0
19.9188 0
19.9388 0
19.9588 0
19.9788 0
19.9988 0
&
@target G2.S0
@type xy
1 0.444578
2 0.441842
3 0.444803
4 0.443114
5 0.498046
6 0.461384
7 0.455357
8 0.497443
9 0.456646
10 0.482571
11 0.458067
12 0.43203
13 0.446234
14 0.454395
15 0.440284
16 0.445029
17 0.452134
18 0.434885
19 0.443566
20 0.44514
21 0.44713
22 0.448804
23 0.442521
24 0.445365
25 0.442888
26 0.445926
27 0.445281
28 0.440028
29 0.43203
30 0.437207
31 0.4505
32 0.450722
33 0.447465
34 0.489209
35 0.459865
36 0.461411
37 0.473497
38 0.443227
39 0.459184
40 0.462655
41 0.444297
42 0.436407
43 0.443706
44 0.437864
45 0.446626
46 0.443481
47 0.476156
48 0.466181
49 0.441645
50 0.448915
51 0.442973
52 0.45752
&
@target G2.S1
@type xy
1 0.451747
2 0.43523
3 0.456153
4 0.446262
5 0.470425
6 0.474078
7 0.460923
8 0.502021
9 0.481196
10 0.622274
11 0.462331
12 0.46508
13 0.458066
14 0.451248
15 0.442747
16 0.459374
17 0.471381
18 0.438007
19 0.440086
20 0.437864
21 0.468402
22 0.452576
23 0.450916
24 0.436262
25 0.440029
26 0.456097
27 0.440681
28 0.444353
29 0.440142
30 0.443761
31 0.471513
32 0.463519
33 0.457657
34 0.548589
35 0.498623
36 0.53956
37 0.495504
38 0.466422
39 0.476261
40 0.464328
41 0.441984
42 0.441843
43 0.471248
44 0.44713
45 0.444438
46 0.448386
47 0.492088
48 0.466931
49 0.453954
50 0.450805
51 0.44699
52 0.468535
&
@target G2.S2
@type xy
1 0.432694
2 0.441729
3 0.419822
4 0.505025
5 0.508281
6 0.700517
7 0.566061
8 0.975103
9 0.891908
10 1.08713
11 0.586707
12 0.475105
13 0.483477
14 0.458067
15 0.449304
16 0.448247
17 0.469548
18 0.453982
19 0.445645
20 0.436864
21 0.46728
22 0.454533
23 0.445197
24 0.440624
25 0.445702
26 0.469974
27 0.453156
28 0.444438
29 0.401684
30 0.411431
31 0.490255
32 0.486365
33 0.474578
34 0.845044
35 0.803025
36 1.04586
37 0.937897
38 0.495429
39 0.719532
40 0.450722
41 0.437864
42 0.435431
43 0.480156
44 0.434598
45 0.466691
46 0.440256
47 0.450722
48 0.462087
49 0.443339
50 0.434885
51 0.445505
52 0.469308
&
@target G2.S3
@type xy
1 0.519543
2 0.470133
3 0.88737
4 0.923432
5 1.26741
6 1.5579
7 1.54281
8 1.74552
9 1.67111
10 1.93334
11 1.66695
12 1.62096
13 1.35804
14 1.0704
15 0.567406
16 0.630832
17 0.980063
18 0.58408
19 0.859477
20 0.921982
21 0.56723
22 0.547974
23 0.465994
24 0.46395
25 0.692586
26 1.05732
27 0.786464
28 0.487571
29 0.495278
30 0.82813
31 1.34415
32 1.52724
33 1.62226
34 2.09539
35 1.85347
36 2.03102
37 1.90298
38 1.36005
39 1.42743
40 1.20056
41 0.953428
42 0.740727
43 1.02446
44 0.732359
45 0.948657
46 0.837049
47 0.513883
48 0.493381
49 0.470611
50 0.473313
51 0.866112
52 0.978212
&
