# Supplementary material for: Data showing the lipid conformations and membrane binding behaviors of beta-amyloid fibrils in phase-separated cholesterol-enriched lipid domains with and without glycolipid and oxidized cholesterol from coarse-grained molecular dynamics simulations
Source: Data Brief. 2020 Apr 19;30:105496. doi: 10.1016/j.dib.2020.105496 (PMC7186522; doi:10.1016/j.dib.2020.105496)
Supplement: Supplementary file 1 [file mmc1.zip › Supplementary-Data/S17-21/Figure-S21/Figure-S21A-3GM-AB-1.agr]

# Grace project file
#
@version 50125
@page size 792, 612
@page scroll 5%
@page inout 5%
@link page off
@map font 0 to "Times-Roman", "Times-Roman"
@map font 1 to "Times-Italic", "Times-Italic"
@map font 2 to "Times-Bold", "Times-Bold"
@map font 3 to "Times-BoldItalic", "Times-BoldItalic"
@map font 4 to "Helvetica", "Helvetica"
@map font 5 to "Helvetica-Oblique", "Helvetica-Oblique"
@map font 6 to "Helvetica-Bold", "Helvetica-Bold"
@map font 7 to "Helvetica-BoldOblique", "Helvetica-BoldOblique"
@map font 8 to "Courier", "Courier"
@map font 9 to "Courier-Oblique", "Courier-Oblique"
@map font 10 to "Courier-Bold", "Courier-Bold"
@map font 11 to "Courier-BoldOblique", "Courier-BoldOblique"
@map font 12 to "Symbol", "Symbol"
@map font 13 to "ZapfDingbats", "ZapfDingbats"
@map color 0 to (255, 255, 255), "white"
@map color 1 to (0, 0, 0), "black"
@map color 2 to (255, 0, 0), "red"
@map color 3 to (0, 255, 0), "green"
@map color 4 to (0, 0, 255), "blue"
@map color 5 to (255, 255, 0), "yellow"
@map color 6 to (188, 143, 143), "brown"
@map color 7 to (220, 220, 220), "grey"
@map color 8 to (148, 0, 211), "violet"
@map color 9 to (0, 255, 255), "cyan"
@map color 10 to (255, 0, 255), "magenta"
@map color 11 to (255, 165, 0), "orange"
@map color 12 to (114, 33, 188), "indigo"
@map color 13 to (103, 7, 72), "maroon"
@map color 14 to (64, 224, 208), "turquoise"
@map color 15 to (0, 139, 0), "green4"
@reference date 0
@date wrap off
@date wrap year 1950
@default linewidth 1.0
@default linestyle 1
@default color 1
@default pattern 1
@default font 0
@default char size 1.000000
@default symbol size 1.000000
@default sformat "%.8g"
@background color 0
@page background fill on
@timestamp off
@timestamp 0.03, 0.03
@timestamp color 1
@timestamp rot 0
@timestamp font 0
@timestamp char size 1.000000
@timestamp def "Tue Dec 12 14:42:09 2017"
@r0 off
@link r0 to g0
@r0 type above
@r0 linestyle 1
@r0 linewidth 1.0
@r0 color 1
@r0 line 0, 0, 0, 0
@r1 off
@link r1 to g0
@r1 type above
@r1 linestyle 1
@r1 linewidth 1.0
@r1 color 1
@r1 line 0, 0, 0, 0
@r2 off
@link r2 to g0
@r2 type above
@r2 linestyle 1
@r2 linewidth 1.0
@r2 color 1
@r2 line 0, 0, 0, 0
@r3 off
@link r3 to g0
@r3 type above
@r3 linestyle 1
@r3 linewidth 1.0
@r3 color 1
@r3 line 0, 0, 0, 0
@r4 off
@link r4 to g0
@r4 type above
@r4 linestyle 1
@r4 linewidth 1.0
@r4 color 1
@r4 line 0, 0, 0, 0
@g0 on
@g0 hidden false
@g0 type XY
@g0 stacked false
@g0 bar hgap 0.000000
@g0 fixedpoint off
@g0 fixedpoint type 0
@g0 fixedpoint xy 0.000000, 0.000000
@g0 fixedpoint format general general
@g0 fixedpoint prec 6, 6
@with g0
@    world 0, 0, 20, 6
@    stack world 0, 0, 0, 0
@    znorm 1
@    view 0.100000, 0.720000, 0.800000, 0.950000
@    title ""
@    title font 0
@    title size 1.500000
@    title color 1
@    subtitle ""
@    subtitle font 0
@    subtitle size 1.000000
@    subtitle color 1
@    xaxes scale Normal
@    yaxes scale Normal
@    xaxes invert off
@    yaxes invert off
@    xaxis  on
@    xaxis  type zero false
@    xaxis  offset 0.000000 , 0.000000
@    xaxis  bar on
@    xaxis  bar color 1
@    xaxis  bar linestyle 1
@    xaxis  bar linewidth 1.0
@    xaxis  label "Time (\xm\0s)"
@    xaxis  label layout para
@    xaxis  label place auto
@    xaxis  label char size 0.900000
@    xaxis  label font 0
@    xaxis  label color 1
@    xaxis  label place normal
@    xaxis  tick on
@    xaxis  tick major 5
@    xaxis  tick minor ticks 4
@    xaxis  tick default 6
@    xaxis  tick place rounded true
@    xaxis  tick in
@    xaxis  tick major size 1.000000
@    xaxis  tick major color 1
@    xaxis  tick major linewidth 1.0
@    xaxis  tick major linestyle 1
@    xaxis  tick major grid off
@    xaxis  tick minor color 1
@    xaxis  tick minor linewidth 1.0
@    xaxis  tick minor linestyle 1
@    xaxis  tick minor grid off
@    xaxis  tick minor size 0.500000
@    xaxis  ticklabel on
@    xaxis  ticklabel format general
@    xaxis  ticklabel prec 5
@    xaxis  ticklabel formula ""
@    xaxis  ticklabel append ""
@    xaxis  ticklabel prepend ""
@    xaxis  ticklabel angle 0
@    xaxis  ticklabel skip 0
@    xaxis  ticklabel stagger 0
@    xaxis  ticklabel place normal
@    xaxis  ticklabel offset auto
@    xaxis  ticklabel offset 0.000000 , 0.010000
@    xaxis  ticklabel start type auto
@    xaxis  ticklabel start 0.000000
@    xaxis  ticklabel stop type auto
@    xaxis  ticklabel stop 0.000000
@    xaxis  ticklabel char size 0.800000
@    xaxis  ticklabel font 0
@    xaxis  ticklabel color 1
@    xaxis  tick place both
@    xaxis  tick spec type none
@    yaxis  on
@    yaxis  type zero false
@    yaxis  offset 0.000000 , 0.000000
@    yaxis  bar on
@    yaxis  bar color 1
@    yaxis  bar linestyle 1
@    yaxis  bar linewidth 1.0
@    yaxis  label "Minimum  Distance (nm)"
@    yaxis  label layout para
@    yaxis  label place auto
@    yaxis  label char size 0.900000
@    yaxis  label font 0
@    yaxis  label color 1
@    yaxis  label place normal
@    yaxis  tick on
@    yaxis  tick major 1
@    yaxis  tick minor ticks 1
@    yaxis  tick default 6
@    yaxis  tick place rounded true
@    yaxis  tick in
@    yaxis  tick major size 1.000000
@    yaxis  tick major color 1
@    yaxis  tick major linewidth 1.0
@    yaxis  tick major linestyle 1
@    yaxis  tick major grid off
@    yaxis  tick minor color 1
@    yaxis  tick minor linewidth 1.0
@    yaxis  tick minor linestyle 1
@    yaxis  tick minor grid off
@    yaxis  tick minor size 0.500000
@    yaxis  ticklabel on
@    yaxis  ticklabel format general
@    yaxis  ticklabel prec 5
@    yaxis  ticklabel formula ""
@    yaxis  ticklabel append ""
@    yaxis  ticklabel prepend ""
@    yaxis  ticklabel angle 0
@    yaxis  ticklabel skip 0
@    yaxis  ticklabel stagger 0
@    yaxis  ticklabel place normal
@    yaxis  ticklabel offset auto
@    yaxis  ticklabel offset 0.000000 , 0.010000
@    yaxis  ticklabel start type auto
@    yaxis  ticklabel start 0.000000
@    yaxis  ticklabel stop type auto
@    yaxis  ticklabel stop 0.000000
@    yaxis  ticklabel char size 0.800000
@    yaxis  ticklabel font 0
@    yaxis  ticklabel color 1
@    yaxis  tick place both
@    yaxis  tick spec type none
@    altxaxis  off
@    altyaxis  off
@    legend on
@    legend loctype view
@    legend 0.82, 0.93
@    legend box color 1
@    legend box pattern 0
@    legend box linewidth 1.0
@    legend box linestyle 0
@    legend box fill color 0
@    legend box fill pattern 0
@    legend font 0
@    legend char size 1.000000
@    legend color 1
@    legend length 2
@    legend vgap 1
@    legend hgap 1
@    legend invert false
@    frame type 0
@    frame linestyle 1
@    frame linewidth 1.0
@    frame color 1
@    frame pattern 1
@    frame background color 0
@    frame background pattern 0
@    s0 hidden false
@    s0 type xy
@    s0 symbol 0
@    s0 symbol size 1.000000
@    s0 symbol color 3
@    s0 symbol pattern 1
@    s0 symbol fill color 3
@    s0 symbol fill pattern 0
@    s0 symbol linewidth 1.0
@    s0 symbol linestyle 1
@    s0 symbol char 65
@    s0 symbol char font 0
@    s0 symbol skip 0
@    s0 line type 1
@    s0 line linestyle 1
@    s0 line linewidth 1.0
@    s0 line color 3
@    s0 line pattern 1
@    s0 baseline type 0
@    s0 baseline off
@    s0 dropline off
@    s0 fill type 0
@    s0 fill rule 0
@    s0 fill color 3
@    s0 fill pattern 1
@    s0 avalue off
@    s0 avalue type 2
@    s0 avalue char size 1.000000
@    s0 avalue font 0
@    s0 avalue color 1
@    s0 avalue rot 0
@    s0 avalue format general
@    s0 avalue prec 3
@    s0 avalue prepend ""
@    s0 avalue append ""
@    s0 avalue offset 0.000000 , 0.000000
@    s0 errorbar on
@    s0 errorbar place both
@    s0 errorbar color 3
@    s0 errorbar pattern 1
@    s0 errorbar size 1.000000
@    s0 errorbar linewidth 1.0
@    s0 errorbar linestyle 1
@    s0 errorbar riser linewidth 1.0
@    s0 errorbar riser linestyle 1
@    s0 errorbar riser clip off
@    s0 errorbar riser clip length 0.100000
@    s0 comment "/Users/KCheng/Desktop/cg_small_water_run/md-run-lonestar/namchi-04-26-2014/g-mind/1md-1.0nm-results/DPP-mind-.xvg"
@    s0 legend  "Protein-DPPC"
@    s1 hidden false
@    s1 type xy
@    s1 symbol 0
@    s1 symbol size 1.000000
@    s1 symbol color 11
@    s1 symbol pattern 1
@    s1 symbol fill color 11
@    s1 symbol fill pattern 0
@    s1 symbol linewidth 1.0
@    s1 symbol linestyle 1
@    s1 symbol char 65
@    s1 symbol char font 0
@    s1 symbol skip 0
@    s1 line type 1
@    s1 line linestyle 1
@    s1 line linewidth 1.0
@    s1 line color 11
@    s1 line pattern 1
@    s1 baseline type 0
@    s1 baseline off
@    s1 dropline off
@    s1 fill type 0
@    s1 fill rule 0
@    s1 fill color 11
@    s1 fill pattern 1
@    s1 avalue off
@    s1 avalue type 2
@    s1 avalue char size 1.000000
@    s1 avalue font 0
@    s1 avalue color 1
@    s1 avalue rot 0
@    s1 avalue format general
@    s1 avalue prec 3
@    s1 avalue prepend ""
@    s1 avalue append ""
@    s1 avalue offset 0.000000 , 0.000000
@    s1 errorbar on
@    s1 errorbar place both
@    s1 errorbar color 11
@    s1 errorbar pattern 1
@    s1 errorbar size 1.000000
@    s1 errorbar linewidth 1.0
@    s1 errorbar linestyle 1
@    s1 errorbar riser linewidth 1.0
@    s1 errorbar riser linestyle 1
@    s1 errorbar riser clip off
@    s1 errorbar riser clip length 0.100000
@    s1 comment "/Users/KCheng/Desktop/cg_small_water_run/md-run-lonestar/namchi-04-26-2014/g-mind/1md-1.0nm-results/DUP-mind-.xvg"
@    s1 legend  "Protein-DUPC"
@    s2 hidden false
@    s2 type xy
@    s2 symbol 0
@    s2 symbol size 1.000000
@    s2 symbol color 1
@    s2 symbol pattern 1
@    s2 symbol fill color 1
@    s2 symbol fill pattern 0
@    s2 symbol linewidth 1.0
@    s2 symbol linestyle 1
@    s2 symbol char 65
@    s2 symbol char font 0
@    s2 symbol skip 0
@    s2 line type 1
@    s2 line linestyle 1
@    s2 line linewidth 1.0
@    s2 line color 1
@    s2 line pattern 1
@    s2 baseline type 0
@    s2 baseline off
@    s2 dropline off
@    s2 fill type 0
@    s2 fill rule 0
@    s2 fill color 1
@    s2 fill pattern 1
@    s2 avalue off
@    s2 avalue type 2
@    s2 avalue char size 1.000000
@    s2 avalue font 0
@    s2 avalue color 1
@    s2 avalue rot 0
@    s2 avalue format general
@    s2 avalue prec 3
@    s2 avalue prepend ""
@    s2 avalue append ""
@    s2 avalue offset 0.000000 , 0.000000
@    s2 errorbar on
@    s2 errorbar place both
@    s2 errorbar color 1
@    s2 errorbar pattern 1
@    s2 errorbar size 1.000000
@    s2 errorbar linewidth 1.0
@    s2 errorbar linestyle 1
@    s2 errorbar riser linewidth 1.0
@    s2 errorbar riser linestyle 1
@    s2 errorbar riser clip off
@    s2 errorbar riser clip length 0.100000
@    s2 comment "/Users/KCheng/Desktop/cg_small_water_run/md-run-lonestar/namchi-04-26-2014/g-mind/1md-1.0nm-results/CHO-mind-.xvg"
@    s2 legend  "Protein-CHOL"
@    s3 hidden false
@    s3 type xy
@    s3 symbol 0
@    s3 symbol size 1.000000
@    s3 symbol color 4
@    s3 symbol pattern 1
@    s3 symbol fill color 4
@    s3 symbol fill pattern 0
@    s3 symbol linewidth 1.0
@    s3 symbol linestyle 1
@    s3 symbol char 65
@    s3 symbol char font 0
@    s3 symbol skip 0
@    s3 line type 1
@    s3 line linestyle 1
@    s3 line linewidth 1.0
@    s3 line color 4
@    s3 line pattern 1
@    s3 baseline type 0
@    s3 baseline off
@    s3 dropline off
@    s3 fill type 0
@    s3 fill rule 0
@    s3 fill color 1
@    s3 fill pattern 1
@    s3 avalue off
@    s3 avalue type 2
@    s3 avalue char size 1.000000
@    s3 avalue font 0
@    s3 avalue color 1
@    s3 avalue rot 0
@    s3 avalue format general
@    s3 avalue prec 3
@    s3 avalue prepend ""
@    s3 avalue append ""
@    s3 avalue offset 0.000000 , 0.000000
@    s3 errorbar on
@    s3 errorbar place both
@    s3 errorbar color 4
@    s3 errorbar pattern 1
@    s3 errorbar size 1.000000
@    s3 errorbar linewidth 1.0
@    s3 errorbar linestyle 1
@    s3 errorbar riser linewidth 1.0
@    s3 errorbar riser linestyle 1
@    s3 errorbar riser clip off
@    s3 errorbar riser clip length 0.100000
@    s3 comment "/Volumes/Samsung_1TB/analysis-gmx-raft/g-mind-1nm/3GM-AB/GM1-mind-.xvg"
@    s3 legend  ""
@g1 on
@g1 hidden false
@g1 type XY
@g1 stacked false
@g1 bar hgap 0.000000
@g1 fixedpoint off
@g1 fixedpoint type 0
@g1 fixedpoint xy 0.000000, 0.000000
@g1 fixedpoint format general general
@g1 fixedpoint prec 6, 6
@with g1
@    world 0, 0, 20, 20000
@    stack world 0, 0, 0, 0
@    znorm 1
@    view 0.100000, 0.410000, 0.800000, 0.640000
@    title ""
@    title font 0
@    title size 1.500000
@    title color 1
@    subtitle ""
@    subtitle font 0
@    subtitle size 1.000000
@    subtitle color 1
@    xaxes scale Normal
@    yaxes scale Normal
@    xaxes invert off
@    yaxes invert off
@    xaxis  on
@    xaxis  type zero false
@    xaxis  offset 0.000000 , 0.000000
@    xaxis  bar on
@    xaxis  bar color 1
@    xaxis  bar linestyle 1
@    xaxis  bar linewidth 1.0
@    xaxis  label "Time (\xm\0s)"
@    xaxis  label layout para
@    xaxis  label place auto
@    xaxis  label char size 0.900000
@    xaxis  label font 0
@    xaxis  label color 1
@    xaxis  label place normal
@    xaxis  tick on
@    xaxis  tick major 5
@    xaxis  tick minor ticks 4
@    xaxis  tick default 6
@    xaxis  tick place rounded true
@    xaxis  tick in
@    xaxis  tick major size 1.000000
@    xaxis  tick major color 1
@    xaxis  tick major linewidth 1.0
@    xaxis  tick major linestyle 1
@    xaxis  tick major grid off
@    xaxis  tick minor color 1
@    xaxis  tick minor linewidth 1.0
@    xaxis  tick minor linestyle 1
@    xaxis  tick minor grid off
@    xaxis  tick minor size 0.500000
@    xaxis  ticklabel on
@    xaxis  ticklabel format general
@    xaxis  ticklabel prec 5
@    xaxis  ticklabel formula ""
@    xaxis  ticklabel append ""
@    xaxis  ticklabel prepend ""
@    xaxis  ticklabel angle 0
@    xaxis  ticklabel skip 0
@    xaxis  ticklabel stagger 0
@    xaxis  ticklabel place normal
@    xaxis  ticklabel offset auto
@    xaxis  ticklabel offset 0.000000 , 0.010000
@    xaxis  ticklabel start type auto
@    xaxis  ticklabel start 0.000000
@    xaxis  ticklabel stop type auto
@    xaxis  ticklabel stop 0.000000
@    xaxis  ticklabel char size 0.800000
@    xaxis  ticklabel font 0
@    xaxis  ticklabel color 1
@    xaxis  tick place both
@    xaxis  tick spec type none
@    yaxis  on
@    yaxis  type zero false
@    yaxis  offset 0.000000 , 0.000000
@    yaxis  bar on
@    yaxis  bar color 1
@    yaxis  bar linestyle 1
@    yaxis  bar linewidth 1.0
@    yaxis  label "Number of Contacts (< 2 nm)"
@    yaxis  label layout para
@    yaxis  label place auto
@    yaxis  label char size 0.900000
@    yaxis  label font 0
@    yaxis  label color 1
@    yaxis  label place normal
@    yaxis  tick on
@    yaxis  tick major 5000
@    yaxis  tick minor ticks 1
@    yaxis  tick default 6
@    yaxis  tick place rounded true
@    yaxis  tick in
@    yaxis  tick major size 1.000000
@    yaxis  tick major color 1
@    yaxis  tick major linewidth 1.0
@    yaxis  tick major linestyle 1
@    yaxis  tick major grid off
@    yaxis  tick minor color 1
@    yaxis  tick minor linewidth 1.0
@    yaxis  tick minor linestyle 1
@    yaxis  tick minor grid off
@    yaxis  tick minor size 0.500000
@    yaxis  ticklabel on
@    yaxis  ticklabel format general
@    yaxis  ticklabel prec 5
@    yaxis  ticklabel formula ""
@    yaxis  ticklabel append ""
@    yaxis  ticklabel prepend ""
@    yaxis  ticklabel angle 0
@    yaxis  ticklabel skip 0
@    yaxis  ticklabel stagger 0
@    yaxis  ticklabel place normal
@    yaxis  ticklabel offset auto
@    yaxis  ticklabel offset 0.000000 , 0.010000
@    yaxis  ticklabel start type auto
@    yaxis  ticklabel start 0.000000
@    yaxis  ticklabel stop type auto
@    yaxis  ticklabel stop 0.000000
@    yaxis  ticklabel char size 0.800000
@    yaxis  ticklabel font 0
@    yaxis  ticklabel color 1
@    yaxis  tick place both
@    yaxis  tick spec type none
@    altxaxis  off
@    altyaxis  off
@    legend on
@    legend loctype view
@    legend 0.78, 0.8
@    legend box color 1
@    legend box pattern 1
@    legend box linewidth 1.0
@    legend box linestyle 1
@    legend box fill color 0
@    legend box fill pattern 1
@    legend font 0
@    legend char size 1.000000
@    legend color 1
@    legend length 2
@    legend vgap 1
@    legend hgap 1
@    legend invert false
@    frame type 0
@    frame linestyle 1
@    frame linewidth 1.0
@    frame color 1
@    frame pattern 1
@    frame background color 0
@    frame background pattern 0
@    s0 hidden false
@    s0 type xy
@    s0 symbol 0
@    s0 symbol size 1.000000
@    s0 symbol color 3
@    s0 symbol pattern 1
@    s0 symbol fill color 3
@    s0 symbol fill pattern 0
@    s0 symbol linewidth 1.0
@    s0 symbol linestyle 1
@    s0 symbol char 65
@    s0 symbol char font 0
@    s0 symbol skip 0
@    s0 line type 1
@    s0 line linestyle 1
@    s0 line linewidth 1.0
@    s0 line color 3
@    s0 line pattern 1
@    s0 baseline type 0
@    s0 baseline off
@    s0 dropline off
@    s0 fill type 0
@    s0 fill rule 0
@    s0 fill color 1
@    s0 fill pattern 1
@    s0 avalue off
@    s0 avalue type 2
@    s0 avalue char size 1.000000
@    s0 avalue font 0
@    s0 avalue color 1
@    s0 avalue rot 0
@    s0 avalue format general
@    s0 avalue prec 3
@    s0 avalue prepend ""
@    s0 avalue append ""
@    s0 avalue offset 0.000000 , 0.000000
@    s0 errorbar on
@    s0 errorbar place both
@    s0 errorbar color 3
@    s0 errorbar pattern 1
@    s0 errorbar size 1.000000
@    s0 errorbar linewidth 1.0
@    s0 errorbar linestyle 1
@    s0 errorbar riser linewidth 1.0
@    s0 errorbar riser linestyle 1
@    s0 errorbar riser clip off
@    s0 errorbar riser clip length 0.100000
@    s0 comment "/Users/KCheng/Desktop/cg_small_water_run/md-run-lonestar/namchi-04-26-2014/g-mind/1md-1.0nm-results/DPP-numcont-.xvg"
@    s0 legend  ""
@    s1 hidden false
@    s1 type xy
@    s1 symbol 0
@    s1 symbol size 1.000000
@    s1 symbol color 11
@    s1 symbol pattern 1
@    s1 symbol fill color 11
@    s1 symbol fill pattern 0
@    s1 symbol linewidth 1.0
@    s1 symbol linestyle 1
@    s1 symbol char 65
@    s1 symbol char font 0
@    s1 symbol skip 0
@    s1 line type 1
@    s1 line linestyle 1
@    s1 line linewidth 1.0
@    s1 line color 11
@    s1 line pattern 1
@    s1 baseline type 0
@    s1 baseline off
@    s1 dropline off
@    s1 fill type 0
@    s1 fill rule 0
@    s1 fill color 1
@    s1 fill pattern 1
@    s1 avalue off
@    s1 avalue type 2
@    s1 avalue char size 1.000000
@    s1 avalue font 0
@    s1 avalue color 1
@    s1 avalue rot 0
@    s1 avalue format general
@    s1 avalue prec 3
@    s1 avalue prepend ""
@    s1 avalue append ""
@    s1 avalue offset 0.000000 , 0.000000
@    s1 errorbar on
@    s1 errorbar place both
@    s1 errorbar color 11
@    s1 errorbar pattern 1
@    s1 errorbar size 1.000000
@    s1 errorbar linewidth 1.0
@    s1 errorbar linestyle 1
@    s1 errorbar riser linewidth 1.0
@    s1 errorbar riser linestyle 1
@    s1 errorbar riser clip off
@    s1 errorbar riser clip length 0.100000
@    s1 comment "/Users/KCheng/Desktop/cg_small_water_run/md-run-lonestar/namchi-04-26-2014/g-mind/1md-1.0nm-results/DUP-numcont-.xvg"
@    s1 legend  ""
@    s2 hidden false
@    s2 type xy
@    s2 symbol 0
@    s2 symbol size 1.000000
@    s2 symbol color 1
@    s2 symbol pattern 1
@    s2 symbol fill color 1
@    s2 symbol fill pattern 0
@    s2 symbol linewidth 1.0
@    s2 symbol linestyle 1
@    s2 symbol char 65
@    s2 symbol char font 0
@    s2 symbol skip 0
@    s2 line type 1
@    s2 line linestyle 1
@    s2 line linewidth 1.0
@    s2 line color 1
@    s2 line pattern 1
@    s2 baseline type 0
@    s2 baseline off
@    s2 dropline off
@    s2 fill type 0
@    s2 fill rule 0
@    s2 fill color 1
@    s2 fill pattern 1
@    s2 avalue off
@    s2 avalue type 2
@    s2 avalue char size 1.000000
@    s2 avalue font 0
@    s2 avalue color 1
@    s2 avalue rot 0
@    s2 avalue format general
@    s2 avalue prec 3
@    s2 avalue prepend ""
@    s2 avalue append ""
@    s2 avalue offset 0.000000 , 0.000000
@    s2 errorbar on
@    s2 errorbar place both
@    s2 errorbar color 1
@    s2 errorbar pattern 1
@    s2 errorbar size 1.000000
@    s2 errorbar linewidth 1.0
@    s2 errorbar linestyle 1
@    s2 errorbar riser linewidth 1.0
@    s2 errorbar riser linestyle 1
@    s2 errorbar riser clip off
@    s2 errorbar riser clip length 0.100000
@    s2 comment "/Users/KCheng/Desktop/cg_small_water_run/md-run-lonestar/namchi-04-26-2014/g-mind/1md-1.0nm-results/CHO-numcont-.xvg"
@    s2 legend  ""
@    s3 hidden false
@    s3 type xy
@    s3 symbol 0
@    s3 symbol size 1.000000
@    s3 symbol color 4
@    s3 symbol pattern 1
@    s3 symbol fill color 4
@    s3 symbol fill pattern 0
@    s3 symbol linewidth 1.0
@    s3 symbol linestyle 1
@    s3 symbol char 65
@    s3 symbol char font 0
@    s3 symbol skip 0
@    s3 line type 1
@    s3 line linestyle 1
@    s3 line linewidth 1.0
@    s3 line color 4
@    s3 line pattern 1
@    s3 baseline type 0
@    s3 baseline off
@    s3 dropline off
@    s3 fill type 0
@    s3 fill rule 0
@    s3 fill color 1
@    s3 fill pattern 1
@    s3 avalue off
@    s3 avalue type 2
@    s3 avalue char size 1.000000
@    s3 avalue font 0
@    s3 avalue color 1
@    s3 avalue rot 0
@    s3 avalue format general
@    s3 avalue prec 3
@    s3 avalue prepend ""
@    s3 avalue append ""
@    s3 avalue offset 0.000000 , 0.000000
@    s3 errorbar on
@    s3 errorbar place both
@    s3 errorbar color 4
@    s3 errorbar pattern 1
@    s3 errorbar size 1.000000
@    s3 errorbar linewidth 1.0
@    s3 errorbar linestyle 1
@    s3 errorbar riser linewidth 1.0
@    s3 errorbar riser linestyle 1
@    s3 errorbar riser clip off
@    s3 errorbar riser clip length 0.100000
@    s3 comment "/Volumes/Samsung_1TB/analysis-gmx-raft/g-mind-1nm/3GM-AB/GM1-numcont-.xvg"
@    s3 legend  ""
@g2 on
@g2 hidden false
@g2 type XY
@g2 stacked false
@g2 bar hgap 0.000000
@g2 fixedpoint off
@g2 fixedpoint type 0
@g2 fixedpoint xy 0.000000, 0.000000
@g2 fixedpoint format general general
@g2 fixedpoint prec 6, 6
@with g2
@    world 0, 0, 130, 1
@    stack world 0, 0, 0, 0
@    znorm 1
@    view 0.100000, 0.100000, 0.800000, 0.330000
@    title ""
@    title font 0
@    title size 1.500000
@    title color 1
@    subtitle ""
@    subtitle font 0
@    subtitle size 1.000000
@    subtitle color 1
@    xaxes scale Normal
@    yaxes scale Normal
@    xaxes invert off
@    yaxes invert off
@    xaxis  on
@    xaxis  type zero false
@    xaxis  offset 0.000000 , 0.000000
@    xaxis  bar on
@    xaxis  bar color 1
@    xaxis  bar linestyle 1
@    xaxis  bar linewidth 1.0
@    xaxis  label "Residue (#)"
@    xaxis  label layout para
@    xaxis  label place auto
@    xaxis  label char size 0.900000
@    xaxis  label font 0
@    xaxis  label color 1
@    xaxis  label place normal
@    xaxis  tick on
@    xaxis  tick major 26
@    xaxis  tick minor ticks 1
@    xaxis  tick default 6
@    xaxis  tick place rounded true
@    xaxis  tick in
@    xaxis  tick major size 1.000000
@    xaxis  tick major color 1
@    xaxis  tick major linewidth 1.0
@    xaxis  tick major linestyle 1
@    xaxis  tick major grid off
@    xaxis  tick minor color 1
@    xaxis  tick minor linewidth 1.0
@    xaxis  tick minor linestyle 1
@    xaxis  tick minor grid off
@    xaxis  tick minor size 0.500000
@    xaxis  ticklabel on
@    xaxis  ticklabel format general
@    xaxis  ticklabel prec 5
@    xaxis  ticklabel formula ""
@    xaxis  ticklabel append ""
@    xaxis  ticklabel prepend ""
@    xaxis  ticklabel angle 0
@    xaxis  ticklabel skip 0
@    xaxis  ticklabel stagger 0
@    xaxis  ticklabel place normal
@    xaxis  ticklabel offset auto
@    xaxis  ticklabel offset 0.000000 , 0.010000
@    xaxis  ticklabel start type auto
@    xaxis  ticklabel start 0.000000
@    xaxis  ticklabel stop type auto
@    xaxis  ticklabel stop 0.000000
@    xaxis  ticklabel char size 0.800000
@    xaxis  ticklabel font 0
@    xaxis  ticklabel color 1
@    xaxis  tick place both
@    xaxis  tick spec type none
@    yaxis  on
@    yaxis  type zero false
@    yaxis  offset 0.000000 , 0.000000
@    yaxis  bar on
@    yaxis  bar color 1
@    yaxis  bar linestyle 1
@    yaxis  bar linewidth 1.0
@    yaxis  label "Minimum Distance (nm)"
@    yaxis  label layout para
@    yaxis  label place auto
@    yaxis  label char size 0.900000
@    yaxis  label font 0
@    yaxis  label color 1
@    yaxis  label place normal
@    yaxis  tick on
@    yaxis  tick major 0.2
@    yaxis  tick minor ticks 1
@    yaxis  tick default 6
@    yaxis  tick place rounded true
@    yaxis  tick in
@    yaxis  tick major size 1.000000
@    yaxis  tick major color 1
@    yaxis  tick major linewidth 1.0
@    yaxis  tick major linestyle 1
@    yaxis  tick major grid off
@    yaxis  tick minor color 1
@    yaxis  tick minor linewidth 1.0
@    yaxis  tick minor linestyle 1
@    yaxis  tick minor grid off
@    yaxis  tick minor size 0.500000
@    yaxis  ticklabel on
@    yaxis  ticklabel format general
@    yaxis  ticklabel prec 5
@    yaxis  ticklabel formula ""
@    yaxis  ticklabel append ""
@    yaxis  ticklabel prepend ""
@    yaxis  ticklabel angle 0
@    yaxis  ticklabel skip 0
@    yaxis  ticklabel stagger 0
@    yaxis  ticklabel place normal
@    yaxis  ticklabel offset auto
@    yaxis  ticklabel offset 0.000000 , 0.010000
@    yaxis  ticklabel start type auto
@    yaxis  ticklabel start 0.000000
@    yaxis  ticklabel stop type auto
@    yaxis  ticklabel stop 0.000000
@    yaxis  ticklabel char size 0.800000
@    yaxis  ticklabel font 0
@    yaxis  ticklabel color 1
@    yaxis  tick place both
@    yaxis  tick spec type none
@    altxaxis  off
@    altyaxis  off
@    legend on
@    legend loctype view
@    legend 0.78, 0.8
@    legend box color 1
@    legend box pattern 1
@    legend box linewidth 1.0
@    legend box linestyle 1
@    legend box fill color 0
@    legend box fill pattern 1
@    legend font 0
@    legend char size 1.000000
@    legend color 1
@    legend length 2
@    legend vgap 1
@    legend hgap 1
@    legend invert false
@    frame type 0
@    frame linestyle 1
@    frame linewidth 1.0
@    frame color 1
@    frame pattern 1
@    frame background color 0
@    frame background pattern 0
@    s0 hidden false
@    s0 type xy
@    s0 symbol 0
@    s0 symbol size 1.000000
@    s0 symbol color 3
@    s0 symbol pattern 1
@    s0 symbol fill color 3
@    s0 symbol fill pattern 0
@    s0 symbol linewidth 1.0
@    s0 symbol linestyle 1
@    s0 symbol char 65
@    s0 symbol char font 0
@    s0 symbol skip 0
@    s0 line type 1
@    s0 line linestyle 1
@    s0 line linewidth 1.0
@    s0 line color 3
@    s0 line pattern 1
@    s0 baseline type 0
@    s0 baseline off
@    s0 dropline off
@    s0 fill type 0
@    s0 fill rule 0
@    s0 fill color 1
@    s0 fill pattern 1
@    s0 avalue off
@    s0 avalue type 2
@    s0 avalue char size 1.000000
@    s0 avalue font 0
@    s0 avalue color 1
@    s0 avalue rot 0
@    s0 avalue format general
@    s0 avalue prec 3
@    s0 avalue prepend ""
@    s0 avalue append ""
@    s0 avalue offset 0.000000 , 0.000000
@    s0 errorbar on
@    s0 errorbar place both
@    s0 errorbar color 3
@    s0 errorbar pattern 1
@    s0 errorbar size 1.000000
@    s0 errorbar linewidth 1.0
@    s0 errorbar linestyle 1
@    s0 errorbar riser linewidth 1.0
@    s0 errorbar riser linestyle 1
@    s0 errorbar riser clip off
@    s0 errorbar riser clip length 0.100000
@    s0 comment "/Users/KCheng/Desktop/cg_small_water_run/md-run-lonestar/namchi-04-26-2014/g-mind/1md-1.0nm-results/DPP-res-.xvg"
@    s0 legend  ""
@    s1 hidden false
@    s1 type xy
@    s1 symbol 0
@    s1 symbol size 1.000000
@    s1 symbol color 11
@    s1 symbol pattern 1
@    s1 symbol fill color 11
@    s1 symbol fill pattern 0
@    s1 symbol linewidth 1.0
@    s1 symbol linestyle 1
@    s1 symbol char 65
@    s1 symbol char font 0
@    s1 symbol skip 0
@    s1 line type 1
@    s1 line linestyle 1
@    s1 line linewidth 1.0
@    s1 line color 11
@    s1 line pattern 1
@    s1 baseline type 0
@    s1 baseline off
@    s1 dropline off
@    s1 fill type 0
@    s1 fill rule 0
@    s1 fill color 1
@    s1 fill pattern 1
@    s1 avalue off
@    s1 avalue type 2
@    s1 avalue char size 1.000000
@    s1 avalue font 0
@    s1 avalue color 1
@    s1 avalue rot 0
@    s1 avalue format general
@    s1 avalue prec 3
@    s1 avalue prepend ""
@    s1 avalue append ""
@    s1 avalue offset 0.000000 , 0.000000
@    s1 errorbar on
@    s1 errorbar place both
@    s1 errorbar color 11
@    s1 errorbar pattern 1
@    s1 errorbar size 1.000000
@    s1 errorbar linewidth 1.0
@    s1 errorbar linestyle 1
@    s1 errorbar riser linewidth 1.0
@    s1 errorbar riser linestyle 1
@    s1 errorbar riser clip off
@    s1 errorbar riser clip length 0.100000
@    s1 comment "/Users/KCheng/Desktop/cg_small_water_run/md-run-lonestar/namchi-04-26-2014/g-mind/1md-1.0nm-results/DUP-res-.xvg"
@    s1 legend  ""
@    s2 hidden false
@    s2 type xy
@    s2 symbol 0
@    s2 symbol size 1.000000
@    s2 symbol color 1
@    s2 symbol pattern 1
@    s2 symbol fill color 1
@    s2 symbol fill pattern 0
@    s2 symbol linewidth 1.0
@    s2 symbol linestyle 1
@    s2 symbol char 65
@    s2 symbol char font 0
@    s2 symbol skip 0
@    s2 line type 1
@    s2 line linestyle 1
@    s2 line linewidth 1.0
@    s2 line color 1
@    s2 line pattern 1
@    s2 baseline type 0
@    s2 baseline off
@    s2 dropline off
@    s2 fill type 0
@    s2 fill rule 0
@    s2 fill color 1
@    s2 fill pattern 1
@    s2 avalue off
@    s2 avalue type 2
@    s2 avalue char size 1.000000
@    s2 avalue font 0
@    s2 avalue color 1
@    s2 avalue rot 0
@    s2 avalue format general
@    s2 avalue prec 3
@    s2 avalue prepend ""
@    s2 avalue append ""
@    s2 avalue offset 0.000000 , 0.000000
@    s2 errorbar on
@    s2 errorbar place both
@    s2 errorbar color 1
@    s2 errorbar pattern 1
@    s2 errorbar size 1.000000
@    s2 errorbar linewidth 1.0
@    s2 errorbar linestyle 1
@    s2 errorbar riser linewidth 1.0
@    s2 errorbar riser linestyle 1
@    s2 errorbar riser clip off
@    s2 errorbar riser clip length 0.100000
@    s2 comment "/Users/KCheng/Desktop/cg_small_water_run/md-run-lonestar/namchi-04-26-2014/g-mind/1md-1.0nm-results/CHO-res-.xvg"
@    s2 legend  ""
@    s3 hidden false
@    s3 type xy
@    s3 symbol 0
@    s3 symbol size 1.000000
@    s3 symbol color 4
@    s3 symbol pattern 1
@    s3 symbol fill color 4
@    s3 symbol fill pattern 0
@    s3 symbol linewidth 1.0
@    s3 symbol linestyle 1
@    s3 symbol char 65
@    s3 symbol char font 0
@    s3 symbol skip 0
@    s3 line type 1
@    s3 line linestyle 1
@    s3 line linewidth 1.0
@    s3 line color 4
@    s3 line pattern 1
@    s3 baseline type 0
@    s3 baseline off
@    s3 dropline off
@    s3 fill type 0
@    s3 fill rule 0
@    s3 fill color 1
@    s3 fill pattern 1
@    s3 avalue off
@    s3 avalue type 2
@    s3 avalue char size 1.000000
@    s3 avalue font 0
@    s3 avalue color 1
@    s3 avalue rot 0
@    s3 avalue format general
@    s3 avalue prec 3
@    s3 avalue prepend ""
@    s3 avalue append ""
@    s3 avalue offset 0.000000 , 0.000000
@    s3 errorbar on
@    s3 errorbar place both
@    s3 errorbar color 4
@    s3 errorbar pattern 1
@    s3 errorbar size 1.000000
@    s3 errorbar linewidth 1.0
@    s3 errorbar linestyle 1
@    s3 errorbar riser linewidth 1.0
@    s3 errorbar riser linestyle 1
@    s3 errorbar riser clip off
@    s3 errorbar riser clip length 0.100000
@    s3 comment "/Volumes/Samsung_1TB/analysis-gmx-raft/g-mind-2nm/3GM-AB/GM1-res-15to20us.xvg"
@    s3 legend  ""
@target G0.S0
@type xy
0 1.670815
0.02 2.292215
0.04 1.339785
0.06 1.190725
0.08 0.6210682
0.1 3.059187
0.12 2.638602
0.14 3.068004
0.16 2.168242
0.18 0.8799006
0.2 0.5139555
0.22 1.544086
0.24 2.211651
0.26 1.355101
0.28 1.47754
0.3 1.560104
0.32 1.567275
0.34 1.495493
0.36 1.879947
0.38 1.312641
0.4 0.6638898
0.42 0.5322359
0.44 1.121929
0.46 1.068574
0.48 0.9769088
0.5 0.9990371
0.52 1.245442
0.54 0.547449
0.56 1.119431
0.58 0.9919302
0.6 0.4751839
0.62 0.824909
0.64 0.5472201
0.66 0.8000938
0.68 0.4833743
0.7 0.4848973
0.72 0.5157036
0.74 0.4787748
0.76 0.4464586
0.78 0.4818706
0.8 0.466289
0.82 0.461547
0.84 0.4695476
0.86 0.4951009
0.88 0.4765762
0.9 0.4602993
0.92 0.4534585
0.94 0.4711687
0.96 0.4616551
0.98 0.4482467
1 0.4816896
1.02 0.4478002
1.04 0.4721491
1.06 0.4667441
1.08 0.4610037
1.1 0.4497227
1.12 0.4501943
1.14 0.4709562
1.16 0.4593749
1.18 0.4433964
1.2 0.4659128
1.22 0.4745528
1.24 0.4560972
1.26 0.4563445
1.28 0.4687477
1.3 0.4697078
1.32 0.4742623
1.34 0.4806508
1.36 0.4531553
1.38 0.4523823
1.4 0.4596193
1.42 0.4713277
1.44 0.4661821
1.46 0.461384
1.48 0.4522444
1.5 0.448442
1.52 0.4644893
1.54 0.4828044
1.56 0.4466259
1.58 0.4457853
1.6 0.4437063
1.62 0.4683219
1.64 0.4636807
1.66 0.4438467
1.68 0.4597014
1.7 0.451387
1.72 0.468215
1.74 0.4458984
1.76 0.4690675
1.78 0.4733657
1.8 0.4688548
1.82 0.4624124
1.84 0.4611124
1.86 0.4593744
1.88 0.4637078
1.9 0.467841
1.92 0.4539828
1.94 0.4484134
1.96 0.4512757
1.98 0.4483859
2 0.4671991
2.02 0.4528794
2.04 0.4493882
2.06 0.4669847
2.08 0.4791131
2.1 0.4580398
2.12 0.4709837
2.14 0.4807553
2.16 0.4576572
2.18 0.4433393
2.2 0.4659668
2.22 0.4588568
2.24 0.4501396
2.26 0.4727049
2.28 0.4644893
2.3 0.473418
2.32 0.4683484
2.34 0.4508882
2.36 0.4576302
2.38 0.4595923
2.4 0.4704523
2.42 0.4477162
2.44 0.4384346
2.46 0.4584221
2.48 0.4534586
2.5 0.4635462
2.52 0.4603529
2.54 0.4580932
2.56 0.4750264
2.58 0.4495003
2.6 0.4805206
2.62 0.4625477
2.64 0.4604618
2.66 0.4639236
2.68 0.4715133
2.7 0.4634921
2.72 0.460516
2.74 0.4777816
2.76 0.4281938
2.78 0.4441567
2.8 0.4775454
2.82 0.4769958
2.84 0.4696272
2.86 0.4644887
2.88 0.4442413
2.9 0.4961098
2.92 0.480052
2.94 0.4867242
2.96 0.5417102
2.98 0.490968
3 0.4549175
3.02 0.4600543
3.04 0.4513035
3.06 0.4681077
3.08 0.4808587
3.1 0.4586397
3.12 0.4442132
3.14 0.4614383
3.16 0.4748947
3.18 0.4766028
3.2 0.4720434
3.22 0.4589114
3.24 0.4407092
3.26 0.4622503
3.28 0.4919862
3.3 0.484226
3.32 0.4735503
3.34 0.4802608
3.36 0.476734
3.38 0.4612484
3.4 0.4799218
3.42 0.4719373
3.44 0.4745782
3.46 0.4725991
3.48 0.4636808
3.5 0.5110037
3.52 0.5129818
3.54 0.4700267
3.56 0.4695212
3.58 0.4573294
3.6 0.5042073
3.62 0.4661274
3.64 0.4479674
3.66 0.4701331
3.68 0.4724398
3.7 0.4711952
3.72 0.4548896
3.74 0.4830629
3.76 0.4586393
3.78 0.4939893
3.8 0.5059888
3.82 0.4552749
3.84 0.4768646
3.86 0.4666367
3.88 0.4792963
3.9 0.4718583
3.92 0.4936088
3.94 0.4949239
3.96 0.4815084
3.98 0.4792957
4 0.4894128
4.02 0.4998501
4.04 0.4934067
4.06 0.4628178
4.08 0.4682147
4.1 0.470133
4.12 0.5313658
4.14 0.4733655
4.16 0.4879033
4.18 0.4889022
4.2 0.4570012
4.22 0.4641925
4.24 0.4729953
4.26 0.4750788
4.28 0.4657787
4.3 0.4416164
4.32 0.462385
4.34 0.4530446
4.36 0.484819
4.38 0.4833732
4.4 0.4706914
4.42 0.4735503
4.44 0.5337374
4.46 0.7762883
4.48 0.8328557
4.5 0.4614654
4.52 0.4936853
4.54 0.8606538
4.56 0.5139553
4.58 0.6525535
4.6 0.4792964
4.62 0.4851291
4.64 0.4823114
4.66 0.4671454
4.68 0.4756049
4.7 0.4773364
4.72 0.5461913
4.74 0.466101
4.76 0.4599996
4.78 0.4687749
4.8 0.4682943
4.82 0.4562342
4.84 0.4654032
4.86 0.4746309
4.88 0.4750791
4.9 0.4780681
4.92 0.4624121
4.94 0.4746845
4.96 0.4599457
4.98 0.4646774
5 0.4610312
5.02 0.4511655
5.04 0.4574658
5.06 0.5202165
5.08 0.472176
5.1 0.4980461
5.12 0.4600277
5.14 0.4472968
5.16 0.4713815
5.18 0.475026
5.2 0.4738403
5.22 0.477336
5.24 0.4773356
5.26 0.4855148
5.28 0.5034387
5.3 0.4476601
5.32 0.4663951
5.34 0.4724676
5.36 0.4834767
5.38 0.4982468
5.4 0.4865701
5.42 0.501223
5.44 0.5051985
5.46 0.6160557
5.48 0.4650003
5.5 0.5023447
5.52 0.6270763
5.54 0.8658382
5.56 0.5288431
5.58 0.5335257
5.6 0.5061129
5.62 0.8317149
5.64 0.5205281
5.66 0.4700265
5.68 0.4895402
5.7 0.6747034
5.72 0.6413652
5.74 0.4565906
5.76 0.8299851
5.78 0.8916414
5.8 0.8826803
5.82 0.7594404
5.84 1.018001
5.86 0.4550275
5.88 0.4694946
5.9 0.4757365
5.92 0.4997244
5.94 0.4454492
5.96 0.4535423
5.98 0.4551371
6 0.4675471
6.02 0.4713013
6.04 0.5033141
6.06 0.455549
6.08 0.4391476
6.1 0.4719642
6.12 0.4815079
6.14 0.4856432
6.16 0.4460381
6.18 0.4535965
6.2 0.4756577
6.22 0.4875445
6.24 0.463924
6.26 0.4661815
6.28 0.4561803
6.3 0.4705583
6.32 0.4737615
6.34 0.4618977
6.36 0.4618171
6.38 0.4831667
6.4 0.4413052
6.42 0.4696274
6.44 0.4743415
6.46 0.5202406
6.48 0.4854637
6.5 0.5146607
6.52 0.4706914
6.54 0.482131
6.56 0.4630605
6.58 0.4706635
6.6 0.4816636
6.62 0.4656982
6.64 0.4640316
6.66 0.5065073
6.68 0.4601627
6.7 0.4818197
6.72 0.4797398
6.74 0.4631417
6.76 0.4946206
6.78 0.5123233
6.8 0.5065813
6.82 0.4800263
6.84 0.5092639
6.86 0.6030343
6.88 0.62002
6.9 0.604835
6.92 0.5664806
6.94 0.8904633
6.96 0.6001044
6.98 0.4809109
7 0.466503
7.02 0.4956057
7.04 0.4719639
7.06 0.4583667
7.08 0.4756834
7.1 0.4868515
7.12 0.4751055
7.14 0.4644889
7.16 0.4979208
7.18 0.4686944
7.2 0.468108
7.22 0.4637075
7.24 0.4615735
7.26 0.4538988
7.28 0.4491662
7.3 0.4553568
7.32 0.4630874
7.34 0.4742365
7.36 0.4570835
7.38 0.4416169
7.4 0.4682683
7.42 0.4570559
7.44 0.4577667
7.46 0.4982216
7.48 0.4956053
7.5 0.4717259
7.52 0.4602991
7.54 0.4825455
7.56 0.4957058
7.58 0.4734448
7.6 0.4555219
7.62 0.4960092
7.64 0.5143446
7.66 0.4941152
7.68 0.4986478
7.7 0.4993497
7.72 0.469308
7.74 0.8969251
7.76 0.4822865
7.78 0.475263
7.8 0.4719377
7.82 0.4954548
7.84 0.4774151
7.86 0.4379783
7.88 0.4623043
7.9 0.4719108
7.92 0.4920619
7.94 0.4438752
7.96 0.4855154
7.98 0.4878015
8 0.4988984
8.02 0.4623309
8.04 0.4571656
8.06 0.4767334
8.08 0.4832448
8.1 0.4924938
8.12 0.4578478
8.14 0.4696803
8.16 0.467493
8.18 0.4785658
8.2 0.4764712
8.22 0.4637074
8.24 0.4922657
8.26 0.4720703
8.28 0.4687485
8.3 0.4618713
8.32 0.4524931
8.34 0.4521608
8.36 0.4468498
8.38 0.4561252
8.4 0.4487208
8.42 0.4733134
8.44 0.4653232
8.46 0.4595102
8.48 0.4659933
8.5 0.4623044
8.52 0.4709829
8.54 0.458967
8.56 0.4695469
8.58 0.4618167
8.6 0.4594838
8.62 0.4666898
8.64 0.4370356
8.66 0.4799221
8.68 0.4594286
8.7 0.4713279
8.72 0.4744991
8.74 0.4829339
8.76 0.4654559
8.78 0.4687479
8.8 0.4616541
8.82 0.4667174
8.84 0.4648928
8.86 0.4685618
8.88 0.4567821
8.9 0.470239
8.92 0.4557142
8.94 0.4576567
8.96 0.4598647
8.98 0.4676535
9 0.482649
9.02 0.4744737
9.04 0.475263
9.06 0.4681349
9.08 0.4671723
9.1 0.4750262
9.12 0.4774407
9.14 0.4784354
9.16 0.4758408
9.18 0.4667171
9.2 0.4757631
9.22 0.4595923
9.24 0.4697339
9.26 0.4750255
9.28 0.4632761
9.3 0.4802079
9.32 0.4628719
9.34 0.4574386
9.36 0.4611126
9.38 0.4729164
9.4 0.4585027
9.42 0.4670115
9.44 0.4555492
9.46 0.4870323
9.48 0.5120544
9.5 0.4758939
9.52 0.4718846
9.54 0.4965124
9.56 0.480208
9.58 0.4739991
9.6 0.4481351
9.62 0.4714604
9.64 0.4775462
9.66 0.4674937
9.68 0.4837872
9.7 0.4548072
9.72 0.4777285
9.74 0.4465978
9.76 0.4752637
9.78 0.4739198
9.8 0.4974682
9.82 0.4843035
9.84 0.462114
9.86 0.4723875
9.88 0.4777814
9.9 0.4617629
9.92 0.4834767
9.94 0.4823119
9.96 0.4797133
9.98 0.4697335
10 0.507691
10.02 0.4480509
10.04 0.4524937
10.06 0.4875189
10.08 0.4702658
10.1 0.4683221
10.12 0.479948
10.14 0.4731281
10.16 0.4651347
10.18 0.4860551
10.2 0.4991241
10.22 0.4968656
10.24 0.4690948
10.26 0.4589663
10.28 0.4904335
10.3 0.4737881
10.32 0.4529352
10.34 0.4848977
10.36 0.4886204
10.38 0.4550274
10.4 0.4825451
10.42 0.4825456
10.44 0.4756579
10.46 0.4752629
10.48 0.4674668
10.5 0.4718313
10.52 0.4649736
10.54 0.4627631
10.56 0.456646
10.58 0.4688554
10.6 0.4659936
10.62 0.4844848
10.64 0.4673326
10.66 0.4479114
10.68 0.4815863
10.7 0.4651077
10.72 0.4637351
10.74 0.4543675
10.76 0.4703457
10.78 0.460299
10.8 0.4745784
10.82 0.4489149
10.84 0.4842781
10.86 0.466637
10.88 0.4772318
10.9 0.4639237
10.92 0.463708
10.94 0.4852057
10.96 0.4621145
10.98 0.4606791
11 0.4859015
11.02 0.457001
11.04 0.4800782
11.06 0.4589114
11.08 0.4788782
11.1 0.4553569
11.12 0.4542303
11.14 0.4838646
11.16 0.4763931
11.18 0.456892
11.2 0.4782521
11.22 0.471858
11.24 0.4563442
11.26 0.4792448
11.28 0.4667975
11.3 0.4461501
11.32 0.4673596
11.34 0.47786
11.36 0.468908
11.38 0.4417295
11.4 0.4684818
11.42 0.4914773
11.44 0.4477159
11.46 0.4598641
11.48 0.4688284
11.5 0.4635997
11.52 0.4656714
11.54 0.4650269
11.56 0.4654568
11.58 0.4630871
11.6 0.4607058
11.62 0.4722551
11.64 0.4644624
11.66 0.4681348
11.68 0.47521
11.7 0.4623315
11.72 0.4693349
11.74 0.4454762
11.76 0.4669046
11.78 0.4804425
11.8 0.4786175
11.82 0.4769435
11.84 0.4368636
11.86 0.4922652
11.88 0.5220636
11.9 0.5531049
11.92 0.4760519
11.94 0.4917822
11.96 0.7672352
11.98 0.5183384
12 0.865751
12.02 0.986674
12.04 0.8839815
12.06 1.041165
12.08 0.4661817
12.1 0.505965
12.12 0.4543675
12.14 0.4758412
12.16 0.470213
12.18 0.4899745
12.2 0.4756311
12.22 0.4699731
12.24 0.480911
12.26 0.4659133
12.28 0.4772314
12.3 0.4767597
12.32 0.4802081
12.34 0.4781996
12.36 0.4586394
12.38 0.4744732
12.4 0.4481629
12.42 0.4609227
12.44 0.4724679
12.46 0.4548349
12.48 0.4857207
12.5 0.4605973
12.52 0.4585023
12.54 0.5227333
12.56 0.4702655
12.58 0.8872004
12.6 0.5170597
12.62 0.4750793
12.64 0.4822342
12.66 0.4735505
12.68 0.4538997
12.7 0.4725734
12.72 0.4854124
12.74 0.8347153
12.76 0.4837615
12.78 0.5395831
12.8 0.6657508
12.82 0.7563071
12.84 0.4975187
12.86 0.4696271
12.88 0.4796618
12.9 0.4362912
12.92 0.4858752
12.94 0.4485807
12.96 0.4746052
12.98 0.4645965
13 0.457247
13.02 0.4966393
13.04 0.4637617
13.06 0.4618991
13.08 0.4720961
13.1 0.4559881
13.12 0.4496105
13.14 0.4629526
13.16 0.4605162
13.18 0.4823117
13.2 0.4812747
13.22 0.4642472
13.24 0.4615729
13.26 0.459619
13.28 0.4437054
13.3 0.4697337
13.32 0.4694151
13.34 0.4629794
13.36 0.4703459
13.38 0.4494715
13.4 0.4783825
13.42 0.4607873
13.44 0.476157
13.46 0.4987232
13.48 0.4772313
13.5 0.4780168
13.52 0.47289
13.54 0.4601358
13.56 0.4763665
13.58 0.4624395
13.6 0.4864413
13.62 0.472599
13.64 0.4850264
13.66 0.4650268
13.68 0.4756051
13.7 0.4662082
13.72 0.4549999
13.74 0.4775456
13.76 0.4557959
13.78 0.4485813
13.8 0.4600815
13.82 0.4473256
13.84 0.4585572
13.86 0.4419843
13.88 0.472705
13.9 0.4802864
13.92 0.4667443
13.94 0.4715406
13.96 0.466931
13.98 0.4546147
14 0.4666103
14.02 0.4631148
14.04 0.4839937
14.06 0.4583118
14.08 0.4781736
14.1 0.4764712
14.12 0.4641932
14.14 0.4760247
14.16 0.4623856
14.18 0.4439878
14.2 0.4640045
14.22 0.4541197
14.24 0.4864155
14.26 0.5241413
14.28 0.4683481
14.3 0.4697339
14.3202 0.4528241
14.3402 0.4718056
14.3602 0.4644621
14.3802 0.4703453
14.4002 0.4700535
14.4202 0.4718583
14.4402 0.4781736
14.4602 0.4545879
14.4802 0.4508873
14.5002 0.471036
14.5202 0.4724405
14.5402 0.4591564
14.5602 0.4481908
14.5802 0.4433964
14.6002 0.4668246
14.6202 0.4513867
14.6402 0.4681076
14.6602 0.4630874
14.6802 0.4520233
14.7002 0.4792968
14.7202 0.4759729
14.7402 0.4766808
14.7602 0.4867749
14.7802 0.446458
14.8002 0.4307551
14.8202 0.4767074
14.8402 0.4491382
14.8602 0.4742627
14.8802 0.4597284
14.9002 0.4699204
14.9202 0.4510273
14.9402 0.4472981
14.9602 0.4703718
14.9802 0.462628
15.0002 0.4617625
15.0202 0.4705583
15.0402 0.459266
15.0602 0.4686949
15.0802 0.4571923
15.1002 0.4716196
15.1202 0.4752631
15.1402 0.4376359
15.1602 0.4650535
15.1802 0.4667439
15.2002 0.4594014
15.2202 0.4680278
15.2402 0.4659666
15.2602 0.4485809
15.2802 0.479609
15.3002 0.4692817
15.3202 0.4584215
15.3402 0.465994
15.3602 0.4698402
15.3802 0.4728109
15.4002 0.4592931
15.4202 0.4582849
15.4402 0.4464577
15.4602 0.4685612
15.4802 0.4612482
15.5002 0.4857466
15.5202 0.4407091
15.5402 0.4889013
15.5602 0.4716466
15.5802 0.4655374
15.6002 0.4732329
15.6202 0.4705583
15.6402 0.4656986
15.6602 0.474052
15.6802 0.4739729
15.7002 0.4589391
15.7202 0.4331572
15.7402 0.4475771
15.7602 0.45864
15.7802 0.4665031
15.8002 0.4681345
15.8202 0.4652154
15.8402 0.4592925
15.8602 0.4653227
15.8802 0.4519132
15.9002 0.4754994
15.9202 0.4558513
15.9402 0.4735242
15.9602 0.4460099
15.9802 0.4821563
16.0002 0.4777291
16.0202 0.4571108
16.0402 0.48013
16.0602 0.4533488
16.0802 0.4566455
16.1002 0.4779383
16.1202 0.4747634
16.1402 0.488083
16.1602 0.4685079
16.1802 0.463735
16.2002 0.4579571
16.2202 0.4667707
16.2402 0.4648387
16.2602 0.4563168
16.2802 0.4890041
16.3002 0.4678938
16.3202 0.4560973
16.3402 0.4631143
16.3602 0.4622227
16.3802 0.4610045
16.4002 0.4756833
16.4202 0.4597284
16.4402 0.4776506
16.4602 0.4631413
16.4802 0.487237
16.5002 0.476157
16.5202 0.459728
16.5402 0.4758413
16.5602 0.492468
16.5802 0.4548074
16.6002 0.4717253
16.6202 0.4888252
16.6402 0.4647847
16.6602 0.479036
16.6802 0.4653221
16.7002 0.4540373
16.7202 0.4507216
16.7402 0.4640313
16.7602 0.4592929
16.7802 0.4535419
16.8002 0.4623036
16.8202 0.465966
16.8402 0.4594832
16.8602 0.461763
16.8802 0.479244
16.9002 0.4446343
16.9202 0.4710627
16.9402 0.4693881
16.9602 0.4811706
16.9802 0.4659669
17.0002 0.4657788
17.0202 0.4588306
17.0402 0.4666097
17.0602 0.4656443
17.0802 0.4593472
17.1002 0.4502501
17.1202 0.4577385
17.1402 0.4400569
17.1602 0.4706638
17.1802 0.4467945
17.2002 0.472599
17.2202 0.4485807
17.2402 0.4758417
17.2602 0.4655373
17.2802 0.4534314
17.3002 0.472255
17.3202 0.4693881
17.3402 0.4594834
17.3602 0.4701858
17.3802 0.447605
17.4002 0.4754995
17.4202 0.4511374
17.4402 0.4511371
17.4602 0.4781999
17.4802 0.4721231
17.5002 0.4561798
17.5202 0.4684547
17.5402 0.4929757
17.5602 0.4791138
17.5802 0.4564537
17.6002 0.4493598
17.6202 0.4628716
17.6402 0.4565909
17.6602 0.4492776
17.6802 0.463519
17.7002 0.4637082
17.7202 0.4570836
17.7402 0.4576562
17.7602 0.4600268
17.7802 0.4727844
17.8002 0.4671189
17.8202 0.4590753
17.8402 0.4786175
17.8602 0.4587213
17.8802 0.4632756
17.9002 0.4587488
17.9202 0.462223
17.9402 0.4766812
17.9602 0.489515
17.9802 0.4601358
18.0002 0.4596193
18.0202 0.4806246
18.0402 0.4624121
18.0602 0.4611673
18.0802 0.4732333
18.1002 0.4720697
18.1202 0.461655
18.1402 0.4660731
18.1602 0.4616551
18.1802 0.4699469
18.2002 0.4652151
18.2202 0.472494
18.2402 0.4501389
18.2602 0.4530727
18.2802 0.4898467
18.3002 0.441305
18.3202 0.4587481
18.3402 0.467066
18.3602 0.4695211
18.3802 0.4785914
18.4002 0.4852062
18.4202 0.4773363
18.4402 0.4887227
18.4602 0.4612217
18.4802 0.464812
18.5002 0.4687747
18.5202 0.459484
18.5402 0.4988986
18.5602 0.4730226
18.5802 0.4900512
18.6002 0.4826494
18.6202 0.4478
18.6402 0.468215
18.6602 0.4537344
18.6802 0.4650266
18.7002 0.4682415
18.7202 0.4631416
18.7402 0.4831659
18.7602 0.4719646
18.7802 0.4810662
18.8002 0.4861587
18.8202 0.5003247
18.8402 0.4790357
18.8602 0.4740516
18.8802 0.4533768
18.9002 0.4423797
18.9202 0.4739726
18.9402 0.4592115
18.9602 0.4728895
18.9802 0.4731274
19.0002 0.4778333
19.0202 0.4781213
19.0402 0.4612211
19.0602 0.4688545
19.0802 0.4586119
19.1002 0.4539826
19.1202 0.4717261
19.1402 0.4735504
19.1602 0.4601362
19.1802 0.4628714
19.2002 0.4759724
19.2202 0.4820276
19.2402 0.4782782
19.2602 0.4674135
19.2802 0.4697075
19.3002 0.4861584
19.3202 0.4514971
19.3402 0.4608689
19.3602 0.4830105
19.3802 0.4375498
19.4002 0.4689083
19.4202 0.4475207
19.4402 0.4592389
19.4602 0.4604348
19.4802 0.4626284
19.5002 0.464058
19.5202 0.4713281
19.5402 0.4753416
19.5602 0.4797394
19.5802 0.4550281
19.6002 0.4795308
19.6202 0.4668246
19.6402 0.4583123
19.6602 0.4606781
19.6802 0.4607328
19.7002 0.4560971
19.7202 0.4673599
19.7402 0.4395737
19.7602 0.4473812
19.7802 0.4479116
19.8002 0.469175
19.8202 0.4695472
19.8402 0.468508
19.8602 0.4794528
19.8802 0.4699463
19.9002 0.480832
19.9202 0.4759725
19.9402 0.4513589
19.9602 0.472599
19.9802 0.461816
&
@target G0.S1
@type xy
0 2.368196
0.02 1.919433
0.04 1.03477
0.06 1.053589
0.08 0.4968899
0.1 2.705241
0.12 2.711849
0.14 3.239436
0.16 2.645213
0.18 0.8218577
0.2 0.8595785
0.22 2.020556
0.24 1.923726
0.26 1.697078
0.28 2.423231
0.3 2.366083
0.32 3.070225
0.34 1.988555
0.36 2.565555
0.38 2.624924
0.4 1.998919
0.42 0.5158239
0.44 1.883415
0.46 2.153955
0.48 1.378586
0.5 1.264298
0.52 1.860195
0.54 0.7126188
0.56 0.5957557
0.58 0.7757254
0.6 0.7351357
0.62 0.6211681
0.64 0.4580935
0.66 0.4674928
0.68 0.4559326
0.7 0.4667175
0.72 0.4374928
0.74 0.4550274
0.76 0.4696009
0.78 0.4680013
0.8 0.476445
0.82 0.4630611
0.84 0.4736295
0.86 0.4652141
0.88 0.4809621
0.9 0.4526314
0.92 0.4498058
0.94 0.4725733
0.96 0.4482187
0.98 0.4581212
1 0.4583125
1.02 0.4655643
1.04 0.4592114
1.06 0.4362918
1.08 0.4667443
1.1 0.4600543
1.12 0.4699473
1.14 0.4407095
1.16 0.4724934
1.18 0.4619794
1.2 0.4546973
1.22 0.4396875
1.24 0.4598367
1.26 0.4453644
1.28 0.4644619
1.3 0.4817934
1.32 0.4679208
1.34 0.4826232
1.36 0.4802603
1.38 0.4854377
1.4 0.4560153
1.42 0.4585574
1.44 0.4612477
1.46 0.4655374
1.48 0.4680278
1.5 0.4795309
1.52 0.4481075
1.54 0.4825458
1.56 0.455466
1.58 0.4656721
1.6 0.4667442
1.62 0.5577858
1.64 0.7454193
1.66 0.5790514
1.68 0.4724929
1.7 0.5418718
1.72 0.4698405
1.74 0.7325639
1.76 0.4804944
1.78 0.4684282
1.8 0.4686683
1.82 0.5301185
1.84 0.4974189
1.86 0.4736025
1.88 0.486647
1.9 0.4754472
1.92 0.4659665
1.94 0.4840712
1.96 0.4707966
1.98 0.4589661
2 0.4772319
2.02 0.4725994
2.04 0.4640312
2.06 0.4723614
2.08 0.4382347
2.1 0.4735499
2.12 0.5031399
2.14 0.4963113
2.16 0.4755524
2.18 0.4721759
2.2 0.4743946
2.22 0.4981471
2.24 0.4533483
2.26 0.4750524
2.28 0.4607058
2.3 0.467921
2.32 0.4719374
2.34 0.466985
2.36 0.4746578
2.38 0.4761305
2.4 0.4406239
2.42 0.5146849
2.44 0.4659665
2.46 0.4695471
2.48 0.4537897
2.5 0.4758417
2.52 0.4930772
2.54 0.4850776
2.56 0.4798175
2.58 0.5203841
2.6 0.4732073
2.62 0.4655374
2.64 0.4789051
2.66 0.4623848
2.68 0.4681348
2.7 0.464462
2.72 0.454175
2.74 0.4524649
2.76 0.4702654
2.78 0.4430011
2.8 0.4491659
2.82 0.4420697
2.84 0.4688555
2.86 0.4699463
2.88 0.4617895
2.9 0.4623311
2.92 0.4476047
2.94 0.4549727
2.96 0.4479676
2.98 0.4714073
3 0.4669315
3.02 0.4492497
3.04 0.4815082
3.06 0.4960096
3.08 0.4920363
3.1 0.4740782
3.12 0.4788794
3.14 0.4752632
3.16 0.4623314
3.18 0.4654298
3.2 0.4788788
3.22 0.4743414
3.24 0.4736296
3.26 0.4862616
3.28 0.4707972
3.3 0.4618986
3.32 0.4742887
3.34 0.4669317
3.36 0.467413
3.38 0.4702657
3.4 0.4574117
3.42 0.4717254
3.44 0.4624663
3.46 0.4639232
3.48 0.4696804
3.5 0.4716985
3.52 0.4893363
3.54 0.4596198
3.56 0.4583121
3.58 0.4627097
3.6 0.4732067
3.62 0.4584216
3.64 0.4555767
3.66 0.4724664
3.68 0.4716992
3.7 0.4749998
3.72 0.4580941
3.74 0.4649196
3.76 0.4623038
3.78 0.4751053
3.8 0.4643268
3.82 0.4681345
3.84 0.4566175
3.86 0.464489
3.88 0.4763924
3.9 0.4863639
3.92 0.4573016
3.94 0.4594021
3.96 0.4411634
3.98 0.4693875
4 0.468001
4.02 0.4661811
4.04 0.4672525
4.06 0.4692016
4.08 0.4821565
4.1 0.45445
4.12 0.4767077
4.14 0.4564258
4.16 0.444101
4.18 0.4874934
4.2 0.4916302
4.22 0.4628989
4.24 0.4735512
4.26 0.4839423
4.28 0.457739
4.3 0.4413048
4.32 0.464462
4.34 0.4424935
4.36 0.4667438
4.38 0.4501387
4.4 0.4706644
4.42 0.4462628
4.44 0.4434245
4.46 0.4591846
4.48 0.4594023
4.5 0.4702656
4.52 0.4578757
4.54 0.4548906
4.56 0.4548074
4.58 0.4503613
4.6 0.4754997
4.62 0.4619528
4.64 0.4695481
4.66 0.446822
4.68 0.4609499
4.7 0.4681084
4.72 0.4490546
4.74 0.4586119
4.76 0.4649193
4.78 0.4500283
4.8 0.4727846
4.82 0.4681349
4.84 0.4686691
4.86 0.4713278
4.88 0.4773105
4.9 0.4716723
4.92 0.4753425
4.94 0.4655643
4.96 0.4704522
4.98 0.4594837
5 0.45467
5.02 0.457165
5.04 0.4613568
5.06 0.4601632
5.08 0.4532112
5.1 0.4715399
5.12 0.4446346
5.14 0.4716466
5.16 0.4385202
5.18 0.5021954
5.2 0.4724407
5.22 0.485103
5.24 0.4565906
5.26 0.4800782
5.28 0.4692014
5.3 0.4437622
5.32 0.453294
5.34 0.4613293
5.36 0.479922
5.38 0.4778076
5.4 0.473102
5.42 0.444438
5.44 0.4780693
5.46 0.4719636
5.48 0.4906376
5.5 0.4464867
5.52 0.4605159
5.54 0.4528244
5.56 0.4618446
5.58 0.4662887
5.6 0.464139
5.62 0.469122
5.64 0.4726782
5.66 0.4398579
5.68 0.4700262
5.7 0.467494
5.72 0.449972
5.74 0.4699736
5.76 0.459592
5.78 0.4615736
5.8 0.4605705
5.82 0.4571928
5.84 0.4697073
5.86 0.4631142
5.88 0.4264673
5.9 0.4701066
5.92 0.4418422
5.94 0.4869041
5.96 0.4699198
5.98 0.4625202
6 0.4832445
6.02 0.475421
6.04 0.4540372
6.06 0.4530454
6.08 0.4961853
6.1 0.4713276
6.12 0.4654565
6.14 0.4662082
6.16 0.4725195
6.18 0.4784346
6.2 0.4555493
6.22 0.442069
6.24 0.4694942
6.26 0.4725454
6.28 0.4482184
6.3 0.4895146
6.32 0.4781739
6.34 0.4386629
6.36 0.4769174
6.38 0.467841
6.4 0.4686418
6.42 0.4543677
6.44 0.4711956
6.46 0.4614383
6.48 0.4487202
6.5 0.4522166
6.52 0.4472132
6.54 0.4912478
6.56 0.4759732
6.58 0.4724399
6.6 0.4703724
6.62 0.487724
6.64 0.4716196
6.66 0.4626282
6.68 0.4781213
6.7 0.4505002
6.72 0.4653221
6.74 0.4747893
6.76 0.4539003
6.78 0.4494714
6.8 0.4543672
6.82 0.4638424
6.84 0.4476049
6.86 0.4540374
6.88 0.4611129
6.9 0.4802863
6.92 0.4707442
6.94 0.4622225
6.96 0.4820012
6.98 0.4674934
7 0.4591567
7.02 0.4555767
7.04 0.481144
7.06 0.4613565
7.08 0.4601088
7.1 0.4585576
7.12 0.4601357
7.14 0.4613292
7.16 0.445954
7.18 0.4665834
7.2 0.4832438
7.22 0.47289
7.24 0.4827268
7.26 0.4829854
7.28 0.4681077
7.3 0.4848195
7.32 0.4736295
7.34 0.4816894
7.36 0.4927979
7.38 0.4803644
7.4 0.4560975
7.42 0.4703722
7.44 0.4501385
7.46 0.4776238
7.48 0.4641117
7.5 0.472678
7.52 0.477101
7.54 0.4774147
7.56 0.466208
7.58 0.4840969
7.6 0.4754998
7.62 0.4605973
7.64 0.481949
7.66 0.4375502
7.68 0.4674396
7.7 0.4648119
7.72 0.4860551
7.74 0.4589655
7.76 0.4718578
7.78 0.4416162
7.8 0.4590479
7.82 0.4637078
7.84 0.461735
7.86 0.4661006
7.88 0.465671
7.9 0.4497497
7.92 0.4626286
7.94 0.4714072
7.96 0.4604617
7.98 0.4561251
8 0.4735507
8.02 0.484794
8.04 0.4940903
8.06 0.4605158
8.08 0.4776508
8.1 0.4822346
8.12 0.5322823
8.14 0.4733921
8.16 0.494166
8.18 0.4740517
8.2 0.4599457
8.22 0.5227327
8.24 0.4641123
8.26 0.5012237
8.28 0.5282523
8.3 0.5289143
8.32 0.5202161
8.34 0.5375874
8.36 0.493988
8.38 0.4526867
8.4 0.4703724
8.42 0.4982221
8.44 0.5260701
8.46 0.4922656
8.48 0.7672349
8.5 0.5668771
8.52 0.4494718
8.54 0.4780684
8.56 0.4988488
8.58 0.4756309
8.6 0.4988483
8.62 0.4875965
8.64 0.4766812
8.66 0.4793227
8.68 0.4654295
8.7 0.4685348
8.72 0.5015225
8.74 0.481819
8.76 0.4875964
8.78 0.4576025
8.8 0.4769958
8.82 0.4835547
8.84 0.4844074
8.86 0.4695209
8.88 0.7911546
8.9 0.5107349
8.92 0.7421931
8.94 0.7438579
8.96 0.7848892
8.98 0.8499852
9 0.7682127
9.02 0.5012984
9.04 0.4981966
9.06 0.4651344
9.08 0.5074938
9.1 0.7016236
9.12 0.4936849
9.14 0.4950003
9.16 0.46225
9.18 0.4654031
9.2 0.4486087
9.22 0.7365791
9.24 0.6736847
9.26 0.7446647
9.28 0.8249397
9.3 0.8167155
9.32 0.8902947
9.34 0.7137231
9.36 0.6582171
9.38 0.8169151
9.4 0.4995257
9.42 0.5041081
9.44 0.4845876
9.46 0.4754995
9.48 0.4761829
9.5 0.4758417
9.52 0.4641656
9.54 0.4637082
9.56 0.4462622
9.58 0.4891316
9.6 0.4616547
9.62 0.4901789
9.64 0.5722983
9.66 0.5506591
9.68 0.7801603
9.7 0.7159083
9.72 0.4627095
9.74 0.4637083
9.76 0.467493
9.78 0.4592659
9.8 0.4592115
9.82 0.474368
9.84 0.468695
9.86 0.4944439
9.88 0.4484139
9.9 0.4800777
9.92 0.4687217
9.94 0.4739993
9.96 0.4845615
9.98 0.4832441
10 0.4682148
10.02 0.5266401
10.04 0.8496761
10.06 0.4873654
10.08 0.4635461
10.1 0.4773359
10.12 0.4856441
10.14 0.4772052
10.16 0.8696838
10.18 0.4993491
10.2 0.4613567
10.22 0.4683484
10.24 0.4879558
10.26 0.4728892
10.28 0.544472
10.3 0.4809889
10.32 0.4786438
10.34 0.4673863
10.36 0.4851286
10.38 0.4766032
10.4 0.458339
10.42 0.4667173
10.44 0.4545324
10.46 0.4673855
10.48 0.4641387
10.5 0.492164
10.52 0.5928327
10.54 0.6709139
10.56 0.5677368
10.58 0.6190719
10.6 0.4788266
10.62 0.4608144
10.64 0.4954547
10.66 0.4931788
10.68 0.5198073
10.7 0.4780164
10.72 0.4718581
10.74 0.4400566
10.76 0.4699467
10.78 0.4750257
10.8 0.468348
10.82 0.473128
10.84 0.4706649
10.86 0.466503
10.88 0.4691477
10.9 0.4641388
10.92 0.4615732
10.94 0.4417297
10.96 0.4567548
10.98 0.474078
11 0.4584205
11.02 0.475105
11.04 0.8690946
11.06 0.783964
11.08 0.746341
11.1 0.7927482
11.12 0.7818729
11.14 0.7877972
11.16 0.8249092
11.18 0.8443632
11.2 0.8432974
11.22 0.8070164
11.24 0.8347151
11.26 0.8767694
11.28 0.83012
11.3 0.84897
11.32 0.8698704
11.34 0.7804649
11.36 0.4500282
11.38 0.50668
11.4 0.4705317
11.42 0.4541469
11.44 0.8530827
11.46 0.6293848
11.48 0.5377033
11.5 0.644399
11.52 0.5012485
11.54 0.510416
11.56 0.4975185
11.58 0.4685615
11.6 0.4488043
11.62 0.8106943
11.64 0.4802347
11.66 0.5016223
11.68 0.5089203
11.7 0.4968149
11.72 0.4821563
11.74 0.4566725
11.76 0.5295988
11.78 0.4487211
11.8 0.4803643
11.82 0.4926966
11.84 0.457684
11.86 0.4802342
11.88 0.4643539
11.9 0.4607055
11.92 0.4637078
11.94 0.4609234
11.96 0.4636274
11.98 0.442888
12 0.4535414
12.02 0.4576297
12.04 0.4911723
12.06 0.447297
12.08 0.4552749
12.1 0.449806
12.12 0.4772319
12.14 0.4644079
12.16 0.4832441
12.18 0.4773098
12.2 0.4652154
12.22 0.4854121
12.24 0.4844843
12.26 0.4811962
12.28 0.4775455
12.3 0.478252
12.32 0.4617358
12.34 0.4894131
12.36 0.4948742
12.38 0.7144576
12.4 0.5278736
12.42 0.4535687
12.44 0.4674932
12.46 0.4757363
12.48 0.6111869
12.5 0.5024692
12.52 0.4695211
12.54 0.4940905
12.56 0.710827
12.58 0.7336726
12.6 0.5059151
12.62 0.5131527
12.64 0.5455959
12.66 0.486647
12.68 0.5148056
12.7 0.4935077
12.72 0.470265
12.74 0.4541197
12.76 0.4710629
12.78 0.4682152
12.8 0.4562897
12.82 0.4696005
12.84 0.4598641
12.86 0.4664225
12.88 0.4508882
12.9 0.4692816
12.92 0.4738408
12.94 0.4727054
12.96 0.4575202
12.98 0.5117126
13 0.6864768
13.02 0.5209128
13.04 0.4757363
13.06 0.4520507
13.08 0.5042071
13.1 0.4984976
13.12 0.5348838
13.14 0.8851123
13.16 0.6646239
13.18 0.5054207
13.2 0.7692358
13.22 0.8177713
13.24 0.5083796
13.26 0.4971169
13.28 0.4734452
13.3 0.4954288
13.32 0.5005248
13.34 0.4775715
13.36 0.485412
13.38 0.4803385
13.4 0.7674794
13.42 0.4771795
13.44 0.4704786
13.46 0.4916807
13.48 0.4850264
13.5 0.4505552
13.52 0.4856439
13.54 0.4763401
13.56 0.4952016
13.58 0.4607876
13.6 0.4915792
13.62 0.4809367
13.64 0.4553294
13.66 0.6151008
13.68 0.8526865
13.7 0.5042076
13.72 0.4796613
13.74 0.4618176
13.76 0.4747104
13.78 0.520721
13.8 0.5696272
13.82 0.8559644
13.84 0.8464783
13.86 0.4807806
13.88 0.5138575
13.9 0.4823117
13.92 0.4922647
13.94 0.5027176
13.96 0.4591835
13.98 0.4860294
14 0.5037109
14.02 0.4750261
14.04 0.4836323
14.06 0.4516909
14.08 0.5269005
14.1 0.5048015
14.12 0.481067
14.14 0.5321179
14.16 0.5130548
14.18 0.4719639
14.2 0.4734451
14.22 0.4633839
14.24 0.4533763
14.26 0.4864927
14.28 0.4751058
14.3 0.471699
14.3202 0.4758417
14.3402 0.5087484
14.3602 0.5401855
14.3802 0.5122016
14.4002 0.5185559
14.4202 0.4819238
14.4402 0.5147333
14.4602 0.484716
14.4802 0.4798177
14.5002 0.4938884
14.5202 0.4744204
14.5402 0.4848968
14.5602 0.4616819
14.5802 0.5014235
14.6002 0.5243325
14.6202 0.4763137
14.6402 0.4992745
14.6602 0.4722548
14.6802 0.4867497
14.7002 0.4772325
14.7202 0.4771262
14.7402 0.4763929
14.7602 0.504827
14.7802 0.5053958
14.8002 0.5232822
14.8202 0.4578479
14.8402 0.4793744
14.8602 0.5174217
14.8802 0.5011485
14.9002 0.4972423
14.9202 0.4825449
14.9402 0.4943936
14.9602 0.477834
14.9802 0.4926715
15.0002 0.4723086
15.0202 0.4878783
15.0402 0.4731276
15.0602 0.475026
15.0802 0.4862864
15.1002 0.5311542
15.1202 0.4849738
15.1402 0.4698407
15.1602 0.4873658
15.1802 0.490306
15.2002 0.4958576
15.2202 0.4852067
15.2402 0.5328703
15.2602 0.4633034
15.2802 0.520097
15.3002 0.465215
15.3202 0.4810668
15.3402 0.5066065
15.3602 0.4721226
15.3802 0.47867
15.4002 0.5070263
15.4202 0.4788262
15.4402 0.4480518
15.4602 0.4508048
15.4802 0.4998252
15.5002 0.4874935
15.5202 0.4947722
15.5402 0.8443492
15.5602 0.878592
15.5802 0.8556576
15.6002 0.7841558
15.6202 0.8520126
15.6402 0.55933
15.6602 0.5274701
15.6802 0.6518434
15.7002 0.8463008
15.7202 0.8441269
15.7402 0.7301539
15.7602 0.7823685
15.7802 0.48903
15.8002 0.535934
15.8202 0.5629162
15.8402 0.858997
15.8602 0.872439
15.8802 0.9045582
15.9002 0.7075666
15.9202 0.8709335
15.9402 0.8727542
15.9602 0.8440083
15.9802 0.8538297
16.0002 0.8445264
16.0202 0.4675463
16.0402 0.4712488
16.0602 0.5084534
16.0802 0.5231158
16.1002 0.8919643
16.1202 0.5025192
16.1402 0.4652691
16.1602 0.5065814
16.1802 0.8506021
16.2002 0.4919604
16.2202 0.7184356
16.2402 0.5427018
16.2602 0.7347283
16.2802 0.5992287
16.3002 0.8084248
16.3202 0.4919346
16.3402 0.4996248
16.3602 0.552291
16.3802 0.8816472
16.4002 0.692622
16.4202 0.8405951
16.4402 0.7521469
16.4602 0.4785911
16.4802 0.5450913
16.5002 0.7636426
16.5202 0.8057602
16.5402 0.8285832
16.5602 0.5159703
16.5802 0.493989
16.6002 0.8841097
16.6202 0.8747277
16.6402 0.8860728
16.6602 0.8593166
16.6802 0.8449396
16.7002 0.835434
16.7202 0.8573503
16.7402 0.8363762
16.7602 0.8320605
16.7802 0.9426822
16.8002 0.5023441
16.8202 0.4750266
16.8402 0.8201518
16.8602 0.8412645
16.8802 0.8404762
16.9002 0.839717
16.9202 0.4725989
16.9402 0.9023576
16.9602 0.8141407
16.9802 0.8168991
17.0002 0.8241053
17.0202 0.8687057
17.0402 0.8746138
17.0602 0.875043
17.0802 0.8249395
17.1002 0.8696694
17.1202 0.7497503
17.1402 0.5265452
17.1602 0.8604221
17.1802 0.7805284
17.2002 0.5134931
17.2202 0.461519
17.2402 0.698784
17.2602 0.8411449
17.2802 0.8968139
17.3002 0.8270729
17.3202 0.5104169
17.3402 0.8773394
17.3602 0.4854895
17.3802 0.797872
17.4002 0.825121
17.4202 0.517832
17.4402 0.7948263
17.4602 0.5026435
17.4802 0.4564265
17.5002 0.5016721
17.5202 0.7836456
17.5402 0.5081583
17.5602 0.8187339
17.5802 0.8531118
17.6002 0.5346965
17.6202 0.5018466
17.6402 0.7216304
17.6602 0.4929762
17.6802 0.5604688
17.7002 0.8530094
17.7202 0.898137
17.7402 0.8856353
17.7602 0.8615541
17.7802 0.8347605
17.8002 0.8034143
17.8202 0.5684627
17.8402 0.879389
17.8602 0.8759425
17.8802 0.887736
17.9002 0.8145701
17.9202 0.4706904
17.9402 0.8677993
17.9602 0.7981389
17.9802 0.451359
18.0002 0.9429204
18.0202 0.7880667
18.0402 0.779134
18.0602 0.5491357
18.0802 0.4767075
18.1002 0.5240698
18.1202 0.4980453
18.1402 0.5483841
18.1602 0.4674122
18.1802 0.49323
18.2002 0.5157033
18.2202 0.5438983
18.2402 0.8002039
18.2602 0.8514834
18.2802 0.8127736
18.3002 0.8924969
18.3202 0.4969405
18.3402 0.5293391
18.3602 0.8434155
18.3802 0.4842004
18.4002 0.5100493
18.4202 0.7790701
18.4402 0.5183868
18.4602 0.8872005
18.4802 0.7068418
18.5002 0.8287942
18.5202 0.5259754
18.5402 0.494596
18.5602 0.5065566
18.5802 0.6865492
18.6002 0.5135173
18.6202 0.477781
18.6402 0.5083548
18.6602 0.5612038
18.6802 0.5018219
18.7002 0.8023713
18.7202 0.6757594
18.7402 0.4775459
18.7602 0.5022699
18.7802 0.7702115
18.8002 0.6885305
18.8202 0.5064093
18.8402 0.4652425
18.8602 0.7343702
18.8802 0.4865447
18.9002 0.4997246
18.9202 0.5002747
18.9402 0.4937871
18.9602 0.4804425
18.9802 0.5310836
19.0002 0.5733456
19.0202 0.8101386
19.0402 0.4834774
19.0602 0.6632678
19.0802 0.5226374
19.1002 0.8454142
19.1202 0.5250949
19.1402 0.6059082
19.1602 0.5110042
19.1802 0.6653004
19.2002 0.5181941
19.2202 0.5404166
19.2402 0.5792452
19.2602 0.5000249
19.2802 0.4641119
19.3002 0.8169454
19.3202 0.4894125
19.3402 0.4788273
19.3602 0.4597282
19.3802 0.7554637
19.4002 0.5206248
19.4202 0.5107101
19.4402 0.5462142
19.4602 0.9028007
19.4802 0.7860338
19.5002 0.730565
19.5202 0.5289853
19.5402 0.7948896
19.5602 0.471328
19.5802 0.464381
19.6002 0.8184125
19.6202 0.6013741
19.6402 0.487648
19.6602 0.5107589
19.6802 0.8568252
19.7002 0.8589093
19.7202 0.4790872
19.7402 0.4958073
19.7602 0.5363066
19.7802 0.5200961
19.8002 0.5003498
19.8202 0.9324833
19.8402 0.5607808
19.8602 0.902774
19.8802 0.8179858
19.9002 0.8681448
19.9202 0.4897189
19.9402 0.8630611
19.9602 0.8899018
19.9802 0.5807108
&
@target G0.S2
@type xy
0 2.944966
0.02 2.859519
0.04 1.891593
0.06 1.842633
0.08 1.074687
0.1 3.975377
0.12 3.409875
0.14 4.053384
0.16 3.385857
0.18 1.64064
0.2 1.148162
0.22 2.526504
0.24 3.003111
0.26 2.14532
0.28 2.309967
0.3 2.56284
0.32 2.520189
0.34 2.060594
0.36 2.869368
0.38 2.046711
0.4 1.358206
0.42 1.5072
0.44 1.480684
0.46 1.512043
0.48 1.409406
0.5 1.352127
0.52 1.521422
0.54 1.47978
0.56 1.515965
0.58 1.525581
0.6 1.407337
0.62 1.47929
0.64 0.9163243
0.66 0.8585162
0.68 0.4794264
0.7 0.4709033
0.72 0.4776241
0.74 0.4656715
0.76 0.4552475
0.78 0.4623309
0.8 0.4640318
0.82 0.4721234
0.84 0.563782
0.86 0.4689878
0.88 0.4508056
0.9 0.4656986
0.92 0.4503888
0.94 0.4242934
0.96 0.4618982
0.98 0.4747104
1 0.4585021
1.02 0.4484703
1.04 0.4442408
1.06 0.4645963
1.08 0.4655373
1.1 0.4752103
1.12 0.4821568
1.14 0.4047836
1.16 0.4574113
1.18 0.4771006
1.2 0.4638426
1.22 0.4803639
1.24 0.4738143
1.26 0.4655373
1.28 0.4568915
1.3 0.4623045
1.32 0.4601086
1.34 0.4401421
1.36 0.420387
1.38 0.4424082
1.4 0.4781739
1.42 0.4464579
1.44 0.4621146
1.46 0.4388054
1.48 0.4731017
1.5 0.449583
1.52 0.4552194
1.54 0.4661817
1.56 0.4200896
1.58 0.4732332
1.6 0.4650537
1.62 0.445702
1.64 0.4626282
1.66 0.4794783
1.68 0.4600272
1.7 0.4554673
1.72 0.4084733
1.74 0.4455624
1.76 0.439261
1.78 0.4553298
1.8 0.4663154
1.82 0.4626555
1.84 0.464031
1.86 0.4549997
1.88 0.4710367
1.9 0.4713017
1.92 0.460353
1.94 0.4706646
1.96 0.4603532
1.98 0.4717257
2 0.4629518
2.02 0.4687484
2.04 0.4802342
2.06 0.4571653
2.08 0.4564542
2.1 0.4476882
2.12 0.4339353
2.14 0.4299419
2.16 0.4153911
2.18 0.4457018
2.2 0.40832
2.22 0.4375501
2.24 0.4432262
2.26 0.4375783
2.28 0.4265563
2.3 0.4731543
2.32 0.4570285
2.34 0.4464866
2.36 0.4593747
2.38 0.4383497
2.4 0.4559325
2.42 0.4787742
2.44 0.4618719
2.46 0.4631146
2.48 0.4737615
2.5 0.4010608
2.52 0.4745782
2.54 0.4506939
2.56 0.4782782
2.58 0.4472974
2.6 0.4405964
2.62 0.4629526
2.64 0.4737881
2.66 0.4724936
2.68 0.4605162
2.7 0.4110051
2.72 0.421219
2.74 0.4232615
2.76 0.4218115
2.78 0.4306681
2.8 0.4431985
2.82 0.423586
2.84 0.4621151
2.86 0.4616545
2.88 0.465645
2.9 0.4582571
2.92 0.4697335
2.94 0.4259989
2.96 0.4610312
2.98 0.4528795
3 0.4668508
3.02 0.4953283
3.04 0.4700262
3.06 0.9219538
3.08 0.4586393
3.1 0.4741835
3.12 0.4752368
3.14 0.4416447
3.16 0.4470176
3.18 0.4264677
3.2 0.4172824
3.22 0.4492492
3.24 0.4197912
3.26 0.4709031
3.28 0.4751053
3.3 0.4651341
3.32 0.4784341
3.34 0.4698131
3.36 0.4797393
3.38 0.4663149
3.4 0.4300293
3.42 0.4473255
3.44 0.4653493
3.46 0.4532937
3.48 0.4586122
3.5 0.4467099
3.52 0.4337622
3.54 0.4648121
3.56 0.4720695
3.58 0.4581757
3.6 0.4574935
3.62 0.512591
3.64 0.4953787
3.66 0.4825459
3.68 0.4687481
3.7 0.4794273
3.72 0.4833992
3.74 0.4717261
3.76 0.4747109
3.78 0.4491377
3.8 0.4464857
3.82 0.4697076
3.84 0.456317
3.86 0.4962607
3.88 0.4743679
3.9 0.4506382
3.92 0.4719378
3.94 0.4748947
3.96 0.4661811
3.98 0.4593742
4 0.4824159
4.02 0.478827
4.04 0.4569735
4.06 0.4296799
4.08 0.4634928
4.1 0.4784348
4.12 0.4631144
4.14 0.4716993
4.16 0.4648928
4.18 0.4710619
4.2 0.4819231
4.22 0.4731008
4.24 0.4803381
4.26 0.4701861
4.28 0.48169
4.3 0.4672792
4.32 0.4727842
4.34 0.4693875
4.36 0.4781469
4.38 0.4813516
4.4 0.5023195
4.42 0.4744731
4.44 0.4636005
4.46 0.4282817
4.48 0.4481354
4.5 0.4417299
4.52 0.4397161
4.54 0.4414749
4.56 0.461574
4.58 0.4236449
4.6 0.4318857
4.62 0.4137937
4.64 0.5037116
4.66 0.4187485
4.68 0.443114
4.7 0.4624392
4.72 0.4036084
4.74 0.4411347
4.76 0.4251468
4.78 0.4237036
4.8 0.4302325
4.82 0.4225219
4.84 0.450055
4.86 0.4656987
4.88 0.4909936
4.9 0.4729163
4.92 0.4623044
4.94 0.4629794
4.96 0.4458145
4.98 0.4355738
5 0.4479677
5.02 0.4554391
5.04 0.4563169
5.06 0.4585572
5.08 0.4835804
5.1 0.4627635
5.12 0.4531284
5.14 0.4462342
5.16 0.4544785
5.18 0.4342812
5.2 0.4502774
5.22 0.4537061
5.24 0.445589
5.26 0.4719378
5.28 0.4632758
5.3 0.4740517
5.32 0.4689079
5.34 0.461248
5.36 0.4984723
5.38 0.4594835
5.4 0.4587216
5.42 0.4483298
5.44 0.4579579
5.46 0.4680545
5.48 0.4442124
5.5 0.4825195
5.52 0.4716987
5.54 0.4433399
5.56 0.4514699
5.58 0.4605972
5.6 0.4230839
5.62 0.4587214
5.64 0.4427471
5.66 0.4628987
5.68 0.4423232
5.7 0.4504711
5.72 0.4590476
5.74 0.4573288
5.76 0.4452249
5.78 0.4763928
5.8 0.4758409
5.82 0.4860555
5.84 0.4787748
5.86 0.477415
5.88 0.5000499
5.9 0.5198562
5.92 0.4424366
5.94 0.4945952
5.96 0.4888246
5.98 0.4630607
6 0.4684285
6.02 0.4729691
6.04 0.4668242
6.06 0.4881342
6.08 0.4555212
6.1 0.4831404
6.12 0.4839677
6.14 0.4674937
6.16 0.4685348
6.18 0.4773619
6.2 0.4764974
6.22 0.4638433
6.24 0.4785655
6.26 0.4780433
6.28 0.469946
6.3 0.4721496
6.32 0.468855
6.34 0.4689085
6.36 0.4968655
6.38 0.4878006
6.4 0.469334
6.42 0.4683484
6.44 0.4691479
6.46 0.5046035
6.48 0.4274922
6.5 0.466074
6.52 0.4260864
6.54 0.4747103
6.56 0.4734451
6.58 0.4562068
6.6 0.435918
6.62 0.464704
6.64 0.4842005
6.66 0.4709036
6.68 0.864248
6.7 0.4831924
6.72 0.4659937
6.74 0.4792441
6.76 0.4633034
6.78 0.4627091
6.8 0.487186
6.82 0.4887489
6.84 0.4478844
6.86 0.4519127
6.88 0.4552753
6.9 0.4314215
6.92 0.4318855
6.94 0.452659
6.96 0.4671723
6.98 0.4400855
7 0.4632772
7.02 0.4540379
7.04 0.4310741
7.06 0.4369209
7.08 0.4599464
7.1 0.4706647
7.12 0.4436784
7.14 0.4482463
7.16 0.4477445
7.18 0.4561249
7.2 0.4220779
7.22 0.4476614
7.24 0.4316827
7.26 0.4650003
7.28 0.4555765
7.3 0.4745787
7.32 0.4651341
7.34 0.4791136
7.36 0.4778337
7.38 0.4741835
7.4 0.4315087
7.42 0.4258518
7.44 0.45489
7.46 0.4602719
7.48 0.4661808
7.5 0.4300577
7.52 0.4238215
7.54 0.4268777
7.56 0.4904335
7.58 0.4421534
7.6 0.438435
7.62 0.4844842
7.64 0.4414751
7.66 0.4328109
7.68 0.4628985
7.7 0.4560156
7.72 0.4661008
7.74 0.4629794
7.76 0.436033
7.78 0.4259988
7.8 0.4378068
7.82 0.4240874
7.84 0.4860304
7.86 0.4620064
7.88 0.4434244
7.9 0.4613564
7.92 0.4820783
7.94 0.4564263
7.96 0.4763932
7.98 0.5032145
8 0.5089455
8.02 0.4609231
8.04 0.4801565
8.06 0.4703456
8.08 0.4616817
8.1 0.4801561
8.12 0.4751319
8.14 0.4759463
8.16 0.486055
8.18 0.4744734
8.2 0.4631421
8.22 0.4273467
8.24 0.4472416
8.26 0.4746842
8.28 0.5051237
8.3 0.4641658
8.32 0.4566724
8.34 0.4744734
8.36 0.4798438
8.38 0.481534
8.4 0.4508045
8.42 0.5015223
8.44 0.4446352
8.46 0.4725729
8.48 0.490943
8.5 0.4580664
8.52 0.4826488
8.54 0.4652424
8.56 0.493102
8.58 0.4246762
8.6 0.4310739
8.62 0.4243232
8.64 0.4739194
8.66 0.4250584
8.68 0.4707699
8.7 0.4767079
8.72 0.43546
8.74 0.4891572
8.76 0.4681349
8.78 0.4827779
8.8 0.4749207
8.82 0.4748152
8.84 0.4532658
8.86 0.4509435
8.88 0.4763404
8.9 0.4362628
8.92 0.481534
8.94 0.4682138
8.96 0.40432
8.98 0.496538
9 0.4615735
9.02 0.4806512
9.04 0.4807804
9.06 0.4792964
9.08 0.4906366
9.1 0.4665572
9.12 0.4686418
9.14 0.4656451
9.16 0.4637081
9.18 0.4797396
9.2 0.4524653
9.22 0.4766811
9.24 0.4568641
9.26 0.4693881
9.28 0.4737619
9.3 0.4413893
9.32 0.4700264
9.34 0.4719636
9.36 0.4824159
9.38 0.4659934
9.4 0.479531
9.42 0.5051979
9.44 0.4676533
9.46 0.4591844
9.48 0.4717262
9.5 0.4111264
9.52 0.441814
9.54 0.4646774
9.56 0.4714338
9.58 0.4624662
9.6 0.506705
9.62 0.5085274
9.64 0.4960089
9.66 0.4837877
9.68 0.4797398
9.7 0.5028672
9.72 0.4665569
9.74 0.4644352
9.76 0.467172
9.78 0.4875702
9.8 0.4790092
9.82 0.4769695
9.84 0.4624392
9.86 0.495681
9.88 0.4635459
9.9 0.4764715
9.92 0.4616812
9.94 0.4784874
9.96 0.4825457
9.98 0.4675465
10 0.4530446
10.02 0.4579846
10.04 0.4528246
10.06 0.4219297
10.08 0.4616545
10.1 0.4272299
10.12 0.4561252
10.14 0.4631145
10.16 0.4705315
10.18 0.4537069
10.2 0.4740519
10.22 0.4648655
10.24 0.4894125
10.26 0.4766022
10.28 0.4803646
10.3 0.4699205
10.32 0.4437051
10.34 0.5012242
10.36 0.4920877
10.38 0.475026
10.4 0.4862875
10.42 0.4956056
10.44 0.4643817
10.46 0.4718581
10.48 0.5265694
10.5 0.5001498
10.52 0.4914006
10.54 0.4710625
10.56 0.4723874
10.58 0.4719637
10.6 0.4794528
10.62 0.4574661
10.64 0.4637615
10.66 0.4583937
10.68 0.4702124
10.7 0.4829595
10.72 0.4651348
10.74 0.4590753
10.76 0.4795308
10.78 0.4897194
10.8 0.4730223
10.82 0.4785652
10.84 0.4693344
10.86 0.4693883
10.88 0.48698
10.9 0.4493607
10.92 0.4768912
10.94 0.4769437
10.96 0.478278
10.98 0.4648118
11 0.4635998
11.02 0.4850263
11.04 0.479661
11.06 0.4659134
11.08 0.4499994
11.1 0.4835807
11.12 0.4479388
11.14 0.4718311
11.16 0.4654565
11.18 0.4526314
11.2 0.4556857
11.22 0.4585029
11.24 0.4719374
11.26 0.4538991
11.28 0.4729963
11.3 0.4573018
11.32 0.4553573
11.34 0.4756049
11.36 0.4703728
11.38 0.4768652
11.4 0.4628446
11.42 0.4667439
11.44 0.4667441
11.46 0.4857467
11.48 0.4794005
11.5 0.4725732
11.52 0.4580393
11.54 0.4644082
11.56 0.4890297
11.58 0.4811178
11.6 0.4824161
11.62 0.4791131
11.64 0.4883387
11.66 0.4641394
11.68 0.4673594
11.7 0.4737619
11.72 0.4774932
11.74 0.4493048
11.76 0.4839418
11.78 0.4618984
11.8 0.4886973
11.82 0.4716193
11.84 0.4676536
11.86 0.4593749
11.88 0.4459265
11.9 0.4661818
11.92 0.4660743
11.94 0.4760512
11.96 0.4580398
11.98 0.4851027
12 0.4616545
12.02 0.4813784
12.04 0.4720961
12.06 0.4518017
12.08 0.4798436
12.1 0.5006248
12.12 0.4775716
12.14 0.4589668
12.16 0.4111571
12.18 0.4447748
12.2 0.4837867
12.22 0.4243231
12.24 0.4453653
12.26 0.437207
12.28 0.4820271
12.3 0.4819493
12.32 0.4836586
12.34 0.4548073
12.36 0.4628711
12.38 0.5043066
12.4 0.4760516
12.42 0.4739195
12.44 0.4751319
12.46 0.453348
12.48 0.4441563
12.5 0.4610043
12.52 0.4665838
12.54 0.445645
12.56 0.4643815
12.58 0.4642464
12.6 0.469494
12.62 0.4567823
12.64 0.4242049
12.66 0.4377785
12.68 0.4504718
12.7 0.4411638
12.72 0.4796352
12.74 0.4920876
12.76 0.4763926
12.78 0.4990493
12.8 0.4786702
12.82 0.4406243
12.84 0.4193442
12.86 0.4955299
12.88 0.4773364
12.9 0.4718047
12.92 0.4690678
12.94 0.4433112
12.96 0.4295636
12.98 0.4559327
13 0.4123413
13.02 0.4499722
13.04 0.435259
13.06 0.4684811
13.08 0.4546979
13.1 0.4321458
13.12 0.4404828
13.14 0.4293599
13.16 0.4362912
13.18 0.4331578
13.2 0.4737352
13.22 0.4566727
13.24 0.4629523
13.26 0.4908412
13.28 0.462223
13.3 0.4851033
13.32 0.4729173
13.34 0.4553566
13.36 0.4847165
13.38 0.4891326
13.4 0.4936343
13.42 0.4736299
13.44 0.5115902
13.46 0.4806764
13.48 0.4953786
13.5 0.4669317
13.52 0.7570664
13.54 0.4731542
13.56 0.3953162
13.58 0.4903311
13.6 0.4838647
13.62 0.4943175
13.64 0.4661543
13.66 0.4977444
13.68 0.475631
13.7 0.4634108
13.72 0.449138
13.74 0.4758412
13.76 0.4797398
13.78 0.4864922
13.8 0.4777031
13.82 0.4813778
13.84 0.4773364
13.86 0.4738405
13.88 0.4704246
13.9 0.4839675
13.92 0.4887481
13.94 0.4751313
13.96 0.4935085
13.98 0.493609
14 0.4779907
14.02 0.4698404
14.04 0.4586389
14.06 0.4644345
14.08 0.469548
14.1 0.479713
14.12 0.4568645
14.14 0.4813522
14.16 0.4571927
14.18 0.4797398
14.2 0.4776507
14.22 0.4469899
14.24 0.4948986
14.26 0.4623035
14.28 0.4893626
14.3 0.484407
14.3202 0.4674937
14.3402 0.4735242
14.3602 0.4844844
14.3802 0.4751057
14.4002 0.4607872
14.4202 0.4526584
14.4402 0.4646235
14.4602 0.4802346
14.4802 0.4710364
14.5002 0.4605974
14.5202 0.4661814
14.5402 0.4757627
14.5602 0.4635997
14.5802 0.4712224
14.6002 0.4678138
14.6202 0.4782779
14.6402 0.4745787
14.6602 0.4856443
14.6802 0.4738404
14.7002 0.4717256
14.7202 0.4519404
14.7402 0.4836324
14.7602 0.4762873
14.7802 0.4737085
14.8002 0.4574654
14.8202 0.4804427
14.8402 0.4645969
14.8602 0.4693345
14.8802 0.4706118
14.9002 0.4544226
14.9202 0.4570826
14.9402 0.4647046
14.9602 0.4816899
14.9802 0.4911979
15.0002 0.4979455
15.0202 0.4107612
15.0402 0.4398575
15.0602 0.4523268
15.0802 0.4445788
15.1002 0.430378
15.1202 0.4586388
15.1402 0.4540103
15.1602 0.4397155
15.1802 0.4704519
15.2002 0.4572197
15.2202 0.4512481
15.2402 0.4822346
15.2602 0.4384913
15.2802 0.4316829
15.3002 0.4723086
15.3202 0.4870575
15.3402 0.4586392
15.3602 0.4758936
15.3802 0.4729165
15.4002 0.4690419
15.4202 0.4642738
15.4402 0.4713812
15.4602 0.4589661
15.4802 0.4824156
15.5002 0.4659676
15.5202 0.464166
15.5402 0.4648118
15.5602 0.4475488
15.5802 0.4776507
15.6002 0.4756311
15.6202 0.4762878
15.6402 0.4473813
15.6602 0.4792968
15.6802 0.4537076
15.7002 0.4759724
15.7202 0.4578758
15.7402 0.4868775
15.7602 0.4762876
15.7802 0.471301
15.8002 0.4476046
15.8202 0.4678138
15.8402 0.4948988
15.8602 0.468748
15.8802 0.4857983
15.9002 0.471858
15.9202 0.4548904
15.9402 0.4859526
15.9602 0.4651352
15.9802 0.4659941
16.0002 0.4796872
16.0202 0.443762
16.0402 0.4674665
16.0602 0.4905609
16.0802 0.4855157
16.1002 0.4535417
16.1202 0.4872633
16.1402 0.4723608
16.1602 0.4654299
16.1802 0.463249
16.2002 0.4841748
16.2202 0.4799484
16.2402 0.4551093
16.2602 0.4691748
16.2802 0.4570011
16.3002 0.463303
16.3202 0.4617629
16.3402 0.4600817
16.3602 0.4873655
16.3802 0.461004
16.4002 0.4697343
16.4202 0.4718047
16.4402 0.4566729
16.4602 0.476078
16.4802 0.4693083
16.5002 0.4865692
16.5202 0.4737616
16.5402 0.4788268
16.5602 0.4673868
16.5802 0.4844063
16.6002 0.4585305
16.6202 0.4782
16.6402 0.4976196
16.6602 0.4714604
16.6802 0.4616545
16.7002 0.4776509
16.7202 0.4769171
16.7402 0.4821563
16.7602 0.4930769
16.7802 0.4578478
16.8002 0.4640574
16.8202 0.4640311
16.8402 0.4503881
16.8602 0.4519676
16.8802 0.4616
16.9002 0.4864157
16.9202 0.4814822
16.9402 0.4519125
16.9602 0.4681077
16.9802 0.4626282
17.0002 0.4811966
17.0202 0.4794266
17.0402 0.4635999
17.0602 0.4655373
17.0802 0.4643812
17.1002 0.4804686
17.1202 0.4656989
17.1402 0.4722814
17.1602 0.4885438
17.1802 0.4599182
17.2002 0.4813005
17.2202 0.4911979
17.2402 0.4847164
17.2602 0.4616819
17.2802 0.464839
17.3002 0.4928238
17.3202 0.4718053
17.3402 0.4913503
17.3602 0.4674666
17.3802 0.469494
17.4002 0.4743415
17.4202 0.4472695
17.4402 0.4553293
17.4602 0.4300301
17.4802 0.431567
17.5002 0.4584757
17.5202 0.4531272
17.5402 0.4689084
17.5602 0.5195673
17.5802 0.5018225
17.6002 0.4582852
17.6202 0.4856438
17.6402 0.4690947
17.6602 0.4614105
17.6802 0.44071
17.7002 0.4838126
17.7202 0.450722
17.7402 0.4777552
17.7602 0.4655642
17.7802 0.4844841
17.8002 0.4612486
17.8202 0.5024195
17.8402 0.5011991
17.8602 0.4989988
17.8802 0.490739
17.9002 0.5085266
17.9202 0.4763671
17.9402 0.4583393
17.9602 0.4739726
17.9802 0.4708238
18.0002 0.4514972
18.0202 0.475342
18.0402 0.4756312
18.0602 0.4776508
18.0802 0.5118102
18.1002 0.4965379
18.1202 0.459266
18.1402 0.5004746
18.1602 0.4728903
18.1802 0.4728103
18.2002 0.4614108
18.2202 0.4796089
18.2402 0.4905099
18.2602 0.4610043
18.2802 0.4718316
18.3002 0.4794269
18.3202 0.4723609
18.3402 0.4833738
18.3602 0.4920872
18.3802 0.4769427
18.4002 0.4740517
18.4202 0.4664227
18.4402 0.4955049
18.4602 0.4656983
18.4802 0.4691219
18.5002 0.4748951
18.5202 0.489285
18.5402 0.4788787
18.5602 0.4644625
18.5802 0.468455
18.6002 0.4836833
18.6202 0.4579299
18.6402 0.4725206
18.6602 0.4844845
18.6802 0.4654841
18.7002 0.4864412
18.7202 0.4691482
18.7402 0.4739724
18.7602 0.4687482
18.7802 0.4866472
18.8002 0.4452245
18.8202 0.4583662
18.8402 0.485438
18.8602 0.4484145
18.8802 0.4560972
18.9002 0.451332
18.9202 0.4885182
18.9402 0.4537623
18.9602 0.4929502
18.9802 0.4771007
19.0002 0.487955
19.0202 0.489004
19.0402 0.4556865
19.0602 0.4693873
19.0802 0.4669317
19.1002 0.475894
19.1202 0.4979955
19.1402 0.4612483
19.1602 0.4654566
19.1802 0.4596198
19.2002 0.4654028
19.2202 0.4559055
19.2402 0.4741571
19.2602 0.4793744
19.2802 0.4616005
19.3002 0.4530725
19.3202 0.5042319
19.3402 0.4756047
19.3602 0.4878781
19.3802 0.4848971
19.4002 0.4670658
19.4202 0.455439
19.4402 0.4680277
19.4602 0.4804424
19.4802 0.4654301
19.5002 0.4868267
19.5202 0.466717
19.5402 0.4763667
19.5602 0.4692017
19.5802 0.4523825
19.6002 0.4716992
19.6202 0.4829335
19.6402 0.4671718
19.6602 0.4665297
19.6802 0.4682151
19.7002 0.4769438
19.7202 0.4785919
19.7402 0.4637351
19.7602 0.4759468
19.7802 0.4964878
19.8002 0.4943936
19.8202 0.4448035
19.8402 0.4719641
19.8602 0.4620064
19.8802 0.4921636
19.9002 0.4410785
19.9202 0.4907645
19.9402 0.4641115
19.9602 0.4583936
19.9802 0.510098
&
@target G0.S3
@type xy
0 4.717889
0.02 3.671958
0.04 4.695055
0.06 4.437377
0.08 2.99477
0.1 3.666862
0.12 3.664576
0.14 4.464208
0.16 4.472475
0.18 2.726748
0.2 2.229428
0.22 3.127323
0.24 2.007846
0.26 1.065693
0.28 2.133846
0.3 2.508565
0.32 2.225636
0.34 2.3335
0.36 1.359302
0.38 0.5012227
0.4 0.4579307
0.42 0.4644619
0.44 0.4607332
0.46 0.4632769
0.48 0.4515809
0.5 0.4587753
0.52 0.4833742
0.54 0.4605968
0.56 0.4731286
0.58 0.44105
0.6 0.4302905
0.62 0.4422951
0.64 0.4735239
0.66 0.458285
0.68 0.4686685
0.7 0.4756839
0.72 0.4604617
0.74 0.4766809
0.76 0.4575476
0.78 0.4510544
0.8 0.4435369
0.82 0.4633842
0.84 0.4477165
0.86 0.4559056
0.88 0.4438749
0.9 0.4588027
0.92 0.4582849
0.94 0.4414183
0.96 0.4644888
0.98 0.4464867
1 0.4576293
1.02 0.456673
1.04 0.4723612
1.06 0.4722551
1.08 0.4459261
1.1 0.4451121
1.12 0.4700267
1.14 0.4603533
1.16 0.4674664
1.18 0.4603533
1.2 0.4704783
1.22 0.4601359
1.24 0.4317696
1.26 0.4323479
1.28 0.4555761
1.3 0.4549176
1.32 0.4654838
1.34 0.4460097
1.36 0.4608688
1.38 0.4451407
1.4 0.4581208
1.42 0.4467103
1.44 0.4528795
1.46 0.4419273
1.48 0.4574386
1.5 0.4403975
1.52 0.4457577
1.54 0.4546976
1.56 0.4452241
1.58 0.4695213
1.6 0.4699736
1.62 0.4718578
1.64 0.4577386
1.66 0.4621151
1.68 0.4669048
1.7 0.4549726
1.72 0.4390329
1.74 0.4576299
1.76 0.4484143
1.78 0.442747
1.8 0.4665028
1.82 0.4415882
1.84 0.4667442
1.86 0.4492487
1.88 0.4477999
1.9 0.4577386
1.92 0.4681346
1.94 0.4800258
1.96 0.4674935
1.98 0.4426623
2 0.4618166
2.02 0.4543954
2.04 0.4559324
2.06 0.4561253
2.08 0.4690949
2.1 0.4682681
2.12 0.4541195
2.14 0.45025
2.16 0.4538724
2.18 0.4596196
2.2 0.4432268
2.22 0.4644086
2.24 0.4580943
2.26 0.4499444
2.28 0.4409083
2.3 0.4539544
2.32 0.469308
2.34 0.4497217
2.36 0.4550544
2.38 0.460706
2.4 0.4587213
2.42 0.4597285
2.44 0.4631956
2.46 0.4650542
2.48 0.4530454
2.5 0.4255582
2.52 0.4550003
2.54 0.4634923
2.56 0.4632768
2.58 0.4628981
2.6 0.4470458
2.62 0.4374355
2.64 0.4674398
2.66 0.4638433
2.68 0.4475209
2.7 0.4560978
2.72 0.4560981
2.74 0.4705582
2.76 0.4484976
2.78 0.4433962
2.8 0.4704516
2.82 0.4631685
2.84 0.4663423
2.86 0.4502496
2.88 0.4678943
2.9 0.4614108
2.92 0.4563168
2.94 0.456454
2.96 0.4498883
2.98 0.475552
3 0.4636
3.02 0.4593748
3.04 0.4540373
3.06 0.4589115
3.08 0.4620336
3.1 0.4585304
3.12 0.4639505
3.14 0.4633035
3.16 0.4535138
3.18 0.4615739
3.2 0.4564263
3.22 0.4547804
3.24 0.4701857
3.26 0.4549997
3.28 0.462304
3.3 0.4472974
3.32 0.4642467
3.34 0.4706646
3.36 0.4635455
3.38 0.4606792
3.4 0.460055
3.42 0.433359
3.44 0.4628171
3.46 0.4453651
3.48 0.4516912
3.5 0.456755
3.52 0.4672794
3.54 0.4509988
3.56 0.4639772
3.58 0.4481632
3.6 0.4701594
3.62 0.4452803
3.64 0.4616549
3.66 0.4622232
3.68 0.4497218
3.7 0.4739723
3.72 0.4416162
3.74 0.4468782
3.76 0.4683479
3.78 0.4658863
3.8 0.4637617
3.82 0.4482184
3.84 0.4560977
3.86 0.463924
3.88 0.4307264
3.9 0.4652956
3.92 0.4655643
3.94 0.4515253
3.96 0.4583939
3.98 0.4416726
4 0.4432265
4.02 0.4686419
4.04 0.4391751
4.06 0.4593475
4.08 0.4394603
4.1 0.4361772
4.12 0.4455616
4.14 0.4566182
4.16 0.4435369
4.18 0.4527138
4.2 0.4505828
4.22 0.441135
4.24 0.4457304
4.26 0.4726784
4.28 0.4478002
4.3 0.4534865
4.32 0.4313058
4.34 0.4572194
4.36 0.4657786
4.38 0.4609776
4.4 0.4448032
4.42 0.4513865
4.44 0.4645967
4.46 0.4524936
4.48 0.4538993
4.5 0.441305
4.52 0.4077071
4.54 0.4603808
4.56 0.4432545
4.58 0.4389183
4.6 0.4299123
4.62 0.4422944
4.64 0.4264681
4.66 0.4380924
4.68 0.4519127
4.7 0.4506103
4.72 0.4565632
4.74 0.4299124
4.76 0.4534593
4.78 0.4527144
4.8 0.4422952
4.82 0.4555215
4.84 0.44105
4.86 0.4354882
4.88 0.4579572
4.9 0.4598095
4.92 0.464247
4.94 0.4592928
4.96 0.443875
4.98 0.4504994
5 0.4563168
5.02 0.4598638
5.04 0.4493325
5.06 0.4709044
5.08 0.4603805
5.1 0.452879
5.12 0.4623314
5.14 0.4531283
5.16 0.4686685
5.18 0.4586122
5.2 0.4482188
5.22 0.4541202
5.24 0.4478002
5.26 0.4557688
5.28 0.4476604
5.3 0.4507217
5.32 0.4366918
5.34 0.4554391
5.36 0.454533
5.38 0.4704517
5.4 0.4469336
5.42 0.4539825
5.44 0.450139
5.46 0.4607876
5.48 0.4424931
5.5 0.4596468
5.52 0.4522448
5.54 0.4513596
5.56 0.458312
5.58 0.4627366
5.6 0.4460378
5.62 0.4630878
5.64 0.4404826
5.66 0.4597278
5.68 0.4633298
5.7 0.449138
5.72 0.4281936
5.74 0.4561249
5.76 0.4570286
5.78 0.4605429
5.8 0.4615999
5.82 0.4511369
5.84 0.4572746
5.86 0.4566734
5.88 0.4595105
5.9 0.4595112
5.92 0.4534865
5.94 0.4502776
5.96 0.4521895
5.98 0.4610045
6 0.4573014
6.02 0.4459816
6.04 0.4620878
6.06 0.4474654
6.08 0.445225
6.1 0.4498054
6.12 0.4473808
6.14 0.4464861
6.16 0.441418
6.18 0.4508043
6.2 0.460516
6.22 0.4392323
6.24 0.4468777
6.26 0.4497228
6.28 0.4440723
6.3 0.467413
6.32 0.453211
6.34 0.4591563
6.36 0.4617623
6.38 0.45981
6.4 0.4519398
6.42 0.4573292
6.44 0.4565905
6.46 0.4527969
6.48 0.4194351
6.5 0.4522716
6.52 0.4500558
6.54 0.4630605
6.56 0.4512479
6.58 0.4380922
6.6 0.4445783
6.62 0.4504161
6.64 0.442182
6.66 0.4602984
6.68 0.4567543
6.7 0.4718586
6.72 0.4661536
6.74 0.4474932
6.76 0.4632765
6.78 0.4512479
6.8 0.4546984
6.82 0.4500563
6.84 0.4645967
6.86 0.4309005
6.88 0.4446629
6.9 0.4583113
6.92 0.4443534
6.94 0.4562892
6.96 0.4482467
6.98 0.4467939
7 0.4540373
7.02 0.4586396
7.04 0.4451963
7.06 0.457766
7.08 0.4170439
7.1 0.4398579
7.12 0.455549
7.14 0.4414181
7.16 0.4495554
7.18 0.4543677
7.2 0.4435371
7.22 0.429971
7.24 0.43695
7.26 0.4402838
7.28 0.4414183
7.3 0.442747
7.32 0.4302907
7.34 0.4247943
7.36 0.4324927
7.38 0.4398582
7.4 0.449694
7.42 0.4586126
7.44 0.4345693
7.46 0.4239692
7.48 0.4396305
7.5 0.4286604
7.52 0.4294184
7.54 0.4508327
7.56 0.4443814
7.58 0.4332436
7.6 0.4461784
7.62 0.4430852
7.64 0.4523828
7.66 0.4460379
7.68 0.4498054
7.7 0.4627091
7.72 0.4508325
7.74 0.4661281
7.76 0.4499444
7.78 0.4693345
7.8 0.4377791
7.82 0.4387482
7.84 0.4589935
7.86 0.4547806
7.88 0.4462619
7.9 0.4535972
7.92 0.4578484
7.94 0.4483584
7.96 0.4337626
7.98 0.4568916
8 0.4532382
8.02 0.4408232
8.04 0.4299424
8.06 0.4411349
8.08 0.4473248
8.1 0.4221669
8.12 0.422316
8.14 0.4196729
8.16 0.4426624
8.18 0.4267901
8.2 0.4229067
8.22 0.4570017
8.24 0.4259988
8.26 0.4528522
8.28 0.4306682
8.3 0.4253527
8.32 0.4339639
8.34 0.4458705
8.36 0.4202973
8.38 0.4366346
8.4 0.4460381
8.42 0.4548902
8.44 0.4538175
8.46 0.4556858
8.48 0.4353447
8.5 0.4524653
8.52 0.4419279
8.54 0.438662
8.56 0.43926
8.58 0.4498056
8.6 0.4688552
8.62 0.453927
8.64 0.4437064
8.66 0.4261751
8.68 0.4638428
8.7 0.4448593
8.72 0.4411916
8.74 0.4497219
8.76 0.4438472
8.78 0.4586121
8.8 0.4372928
8.82 0.4461506
8.84 0.4529349
8.86 0.436492
8.88 0.4100313
8.9 0.4208623
8.92 0.433012
8.94 0.4393464
8.96 0.4297964
8.98 0.4479396
9 0.4402846
9.02 0.4403694
9.04 0.4616821
9.06 0.4374354
9.08 0.4467948
9.1 0.4400293
9.12 0.4614373
9.14 0.4387193
9.16 0.4159628
9.18 0.4139447
9.2 0.4493886
9.22 0.4420685
9.24 0.4334167
9.26 0.4500552
9.28 0.4357756
9.3 0.4389191
9.32 0.428544
9.34 0.4118856
9.36 0.4257048
9.38 0.4497223
9.4 0.434166
9.42 0.4418432
9.44 0.4458976
9.46 0.403144
9.48 0.4307255
9.5 0.4434241
9.52 0.4164129
9.54 0.4213368
9.56 0.4652691
9.58 0.4036087
9.6 0.4311607
9.62 0.4513033
9.64 0.4230832
9.66 0.4133698
9.68 0.431769
9.7 0.4462625
9.72 0.40832
9.74 0.4592928
9.76 0.435431
9.78 0.4512483
9.8 0.4416733
9.82 0.4484973
9.84 0.4295928
9.86 0.4505
9.88 0.4267029
9.9 0.4129765
9.92 0.4290106
9.94 0.4574383
9.96 0.4194634
9.98 0.4176427
10 0.4258519
10.02 0.4510543
10.04 0.4508045
10.06 0.4421815
10.08 0.419464
10.1 0.4362624
10.12 0.4557679
10.14 0.451138
10.16 0.4371206
10.18 0.4457861
10.2 0.4185983
10.22 0.4476052
10.24 0.4631143
10.26 0.4112186
10.28 0.4401424
10.3 0.4473256
10.32 0.4374065
10.34 0.4408233
10.36 0.406756
10.38 0.4466545
10.4 0.4451958
10.42 0.4300001
10.44 0.4423798
10.46 0.4329558
10.48 0.4345396
10.5 0.4408227
10.52 0.4537343
10.54 0.4253529
10.56 0.3919822
10.58 0.4309875
10.6 0.4255287
10.62 0.4476045
10.64 0.4412771
10.66 0.445028
10.68 0.4173127
10.7 0.4180316
10.72 0.4491386
10.74 0.4242938
10.76 0.4030513
10.78 0.4548627
10.8 0.457056
10.82 0.4254703
10.84 0.428632
10.86 0.4384638
10.88 0.4422668
10.9 0.4532659
10.92 0.4460946
10.94 0.434309
10.96 0.3984348
10.98 0.4244413
11 0.4233795
11.02 0.4364915
11.04 0.420536
11.06 0.447465
11.08 0.426175
11.1 0.4499994
11.12 0.4478286
11.14 0.4459822
11.16 0.4489429
11.18 0.4213374
11.2 0.4430859
11.22 0.4309871
11.24 0.431596
11.26 0.4484974
11.28 0.4533484
11.3 0.4412201
11.32 0.4406813
11.34 0.4309871
11.36 0.4130978
11.38 0.4424359
11.4 0.4247938
11.42 0.414578
11.44 0.4392323
11.46 0.4382347
11.48 0.4244408
11.5 0.4568642
11.52 0.4428885
11.54 0.4287491
11.56 0.4327238
11.58 0.4261743
11.6 0.4313353
11.62 0.4495554
11.64 0.4223743
11.66 0.4201486
11.68 0.4209812
11.7 0.423793
11.72 0.4366056
11.74 0.4285144
11.76 0.4203868
11.78 0.4486088
11.8 0.4143368
11.82 0.4506938
11.84 0.4217812
11.86 0.4123411
11.88 0.4262338
11.9 0.4128549
11.92 0.4305809
11.94 0.4343091
11.96 0.4414186
11.98 0.433186
12 0.4177613
12.02 0.4624125
12.04 0.4197911
12.06 0.4349143
12.08 0.414759
12.1 0.4196123
12.12 0.4117638
12.14 0.4273458
12.16 0.4335032
12.18 0.4415311
12.2 0.4331573
12.22 0.4239697
12.24 0.4519954
12.26 0.4076152
12.28 0.4133997
12.3 0.439346
12.32 0.4468778
12.34 0.4510274
12.36 0.44911
12.38 0.421337
12.4 0.4218418
12.42 0.4292727
12.44 0.4336193
12.46 0.4324641
12.48 0.4467663
12.5 0.4153011
12.52 0.4402547
12.54 0.4221671
12.56 0.4124323
12.58 0.432145
12.6 0.4234971
12.62 0.4484968
12.64 0.4293311
12.66 0.3954105
12.68 0.4498338
12.7 0.419166
12.72 0.4274926
12.74 0.4295058
12.76 0.4362049
12.78 0.4433396
12.8 0.4484979
12.82 0.4551091
12.84 0.4522445
12.86 0.4560975
12.88 0.4638423
12.9 0.4404827
12.92 0.4479116
12.94 0.4384341
12.96 0.4452807
12.98 0.4548903
13 0.4663957
13.02 0.4513033
13.04 0.4432839
13.06 0.466503
13.08 0.4593749
13.1 0.4424933
13.12 0.4589116
13.14 0.4502497
13.16 0.4598635
13.18 0.4564538
13.2 0.4541197
13.22 0.4440998
13.24 0.4532941
13.26 0.456591
13.28 0.4616814
13.3 0.4487759
13.32 0.4551373
13.34 0.4621144
13.36 0.4532105
13.38 0.4554669
13.4 0.4639232
13.42 0.4372073
13.44 0.4220484
13.46 0.4310739
13.48 0.4474933
13.5 0.4309872
13.52 0.4543949
13.54 0.4474645
13.56 0.4548898
13.58 0.4444378
13.6 0.4562893
13.62 0.4585571
13.64 0.4482473
13.66 0.4532106
13.68 0.4546152
13.7 0.4615463
13.72 0.4298252
13.74 0.4473255
13.76 0.4436769
13.78 0.4524654
13.8 0.4532934
13.82 0.4451398
13.84 0.4346268
13.86 0.4518024
13.88 0.4526305
13.9 0.4738672
13.92 0.4454488
13.94 0.4452244
13.96 0.4484972
13.98 0.4348848
14 0.4314216
14.02 0.4600536
14.04 0.452327
14.06 0.4598639
14.08 0.4469067
14.1 0.4423511
14.12 0.4419845
14.14 0.4579847
14.16 0.4448034
14.18 0.4478278
14.2 0.4461219
14.22 0.459157
14.24 0.4498051
14.26 0.4478839
14.28 0.4499721
14.3 0.4473814
14.3202 0.4489432
14.3402 0.4620062
14.3602 0.4614107
14.3802 0.4560973
14.4002 0.4498888
14.4202 0.433532
14.4402 0.4251178
14.4602 0.4530734
14.4802 0.4511377
14.5002 0.457984
14.5202 0.4509436
14.5402 0.4425498
14.5602 0.4520515
14.5802 0.4594832
14.6002 0.4532109
14.6202 0.4325789
14.6402 0.4608142
14.6602 0.4605974
14.6802 0.4504715
14.7002 0.4463746
14.7202 0.4492212
14.7402 0.4426622
14.7602 0.4575203
14.7802 0.4393466
14.8002 0.4524932
14.8202 0.4364921
14.8402 0.4573284
14.8602 0.4552193
14.8802 0.4484979
14.9002 0.4526317
14.9202 0.4540381
14.9402 0.4549726
14.9602 0.4589936
14.9802 0.450278
15.0002 0.4524938
15.0202 0.4415315
15.0402 0.4588028
15.0602 0.4534865
15.0802 0.4450839
15.1002 0.4523824
15.1202 0.4379784
15.1402 0.4635999
15.1602 0.4502499
15.1802 0.4513595
15.2002 0.447046
15.2202 0.4435371
15.2402 0.4530171
15.2602 0.4574383
15.2802 0.451359
15.3002 0.449722
15.3202 0.4574928
15.3402 0.4522445
15.3602 0.4524103
15.3802 0.4454494
15.4002 0.4503607
15.4202 0.4586395
15.4402 0.4479116
15.4602 0.4441284
15.4802 0.4570828
15.5002 0.4474934
15.5202 0.4396301
15.5402 0.4550547
15.5602 0.4538999
15.5802 0.4544226
15.6002 0.4445782
15.6202 0.4511374
15.6402 0.4516081
15.6602 0.4471579
15.6802 0.4505833
15.7002 0.4524652
15.7202 0.4524935
15.7402 0.4550545
15.7602 0.4504718
15.7802 0.4437622
15.8002 0.4506933
15.8202 0.4490552
15.8402 0.4562071
15.8602 0.4457012
15.8802 0.4532107
15.9002 0.4398009
15.9202 0.4502503
15.9402 0.4441001
15.9602 0.4370638
15.9802 0.4414183
16.0002 0.4480232
16.0202 0.4548074
16.0402 0.4508054
16.0602 0.4505835
16.0802 0.45445
16.1002 0.4458978
16.1202 0.4484979
16.1402 0.4606521
16.1602 0.4304934
16.1802 0.4601089
16.2002 0.447912
16.2202 0.4554666
16.2402 0.4581204
16.2602 0.4377496
16.2802 0.4469334
16.3002 0.445702
16.3202 0.4519678
16.3402 0.4464869
16.3602 0.4455331
16.3802 0.4582849
16.4002 0.4357465
16.4202 0.4478007
16.4402 0.4558513
16.4602 0.4307258
16.4802 0.443903
16.5002 0.4365203
16.5202 0.4524657
16.5402 0.4587214
16.5602 0.4602448
16.5802 0.4519954
16.6002 0.464354
16.6202 0.4535691
16.6402 0.4566731
16.6602 0.4553301
16.6802 0.4427751
16.7002 0.4631142
16.7202 0.4432547
16.7402 0.4524937
16.7602 0.451276
16.7802 0.4481623
16.8002 0.4323783
16.8202 0.4548349
16.8402 0.4543676
16.8602 0.4409647
16.8802 0.4434519
16.9002 0.4633033
16.9202 0.4348272
16.9402 0.4431137
16.9602 0.4577392
16.9802 0.4561527
17.0002 0.4424084
17.0202 0.4574388
17.0402 0.4455619
17.0602 0.4424373
17.0802 0.4495554
17.1002 0.4650272
17.1202 0.4537895
17.1402 0.4394314
17.1602 0.4537066
17.1802 0.4641664
17.2002 0.4498334
17.2202 0.450805
17.2402 0.4418429
17.2602 0.4410499
17.2802 0.4579845
17.3002 0.4548349
17.3202 0.4487202
17.3402 0.4396303
17.3602 0.4393456
17.3802 0.4487207
17.4002 0.4475768
17.4202 0.4519953
17.4402 0.4562348
17.4602 0.458421
17.4802 0.4413052
17.5002 0.4671722
17.5202 0.4509436
17.5402 0.4545327
17.5602 0.4460936
17.5802 0.4576571
17.6002 0.4490545
17.6202 0.45025
17.6402 0.4530458
17.6602 0.4416171
17.6802 0.4452248
17.7002 0.4424078
17.7202 0.4549176
17.7402 0.4504159
17.7602 0.4448317
17.7802 0.4402839
17.8002 0.4523826
17.8202 0.4362915
17.8402 0.4661008
17.8602 0.4375212
17.8802 0.4529071
17.9002 0.4524655
17.9202 0.459157
17.9402 0.4517183
17.9602 0.4450284
17.9802 0.4371213
18.0002 0.4531281
18.0202 0.4573298
18.0402 0.4582028
18.0602 0.4530727
18.0802 0.4477729
18.1002 0.4353444
18.1202 0.4513862
18.1402 0.4576572
18.1602 0.4531281
18.1802 0.4508049
18.2002 0.4310743
18.2202 0.463735
18.2402 0.4527963
18.2602 0.4343385
18.2802 0.4292434
18.3002 0.4494997
18.3202 0.4528522
18.3402 0.4412771
18.3602 0.4394314
18.3802 0.4613568
18.4002 0.457329
18.4202 0.4448879
18.4402 0.4508321
18.4602 0.4343097
18.4802 0.4308423
18.5002 0.4502501
18.5202 0.4488596
18.5402 0.4265259
18.5602 0.4497219
18.5802 0.4552471
18.6002 0.4524935
18.6202 0.4478001
18.6402 0.4428599
18.6602 0.4586389
18.6802 0.4620071
18.7002 0.4430009
18.7202 0.4518017
18.7402 0.4468218
18.7602 0.4500555
18.7802 0.4421254
18.8002 0.4493327
18.8202 0.4430859
18.8402 0.4465421
18.8602 0.4545325
18.8802 0.4619801
18.9002 0.452051
18.9202 0.4403976
18.9402 0.4482461
18.9602 0.4530731
18.9802 0.4311032
19.0002 0.4524652
19.0202 0.4479676
19.0402 0.4368352
19.0602 0.4514974
19.0802 0.4458134
19.1002 0.4606788
19.1202 0.4530454
19.1402 0.444803
19.1602 0.4383489
19.1802 0.4531277
19.2002 0.4491655
19.2202 0.4428322
19.2402 0.4540372
19.2602 0.4545327
19.2802 0.4409931
19.3002 0.4511645
19.3202 0.4481356
19.3402 0.4349717
19.3602 0.4533487
19.3802 0.4452531
19.4002 0.4451123
19.4202 0.457493
19.4402 0.4470456
19.4602 0.4553297
19.4802 0.4333017
19.5002 0.4431136
19.5202 0.4433392
19.5402 0.4531553
19.5602 0.4469341
19.5802 0.4507217
19.6002 0.445898
19.6202 0.4578752
19.6402 0.4507219
19.6602 0.4555211
19.6802 0.4484975
19.7002 0.4615198
19.7202 0.445505
19.7402 0.4466266
19.7602 0.4303774
19.7802 0.4496666
19.8002 0.4572471
19.8202 0.4548352
19.8402 0.4542296
19.8602 0.4451126
19.8802 0.4533487
19.9002 0.4384066
19.9202 0.4434244
19.9402 0.4390337
19.9602 0.4493884
19.9802 0.4556862
&
@target G1.S0
@type xy
0 4
0.02 0
0.04 166
0.06 147
0.08 879
0.1 0
0.12 0
0.14 0
0.16 0
0.18 399
0.2 1904
0.22 20
0.24 0
0.26 60
0.28 43
0.3 12
0.32 37
0.34 48
0.36 1
0.38 133
0.4 779
0.42 858
0.44 194
0.46 297
0.48 380
0.5 813
0.52 279
0.54 1355
0.56 629
0.58 684
0.6 1108
0.62 1067
0.64 1876
0.66 1346
0.68 2888
0.7 2946
0.72 2226
0.74 2065
0.76 2760
0.78 2112
0.8 2788
0.82 3688
0.84 2169
0.86 2302
0.88 3638
0.9 3817
0.92 4009
0.94 4934
0.96 4735
0.98 5383
1 5918
1.02 5522
1.04 5341
1.06 4872
1.08 5382
1.1 6371
1.12 5850
1.14 5393
1.16 4356
1.18 4598
1.2 3604
1.22 4389
1.24 3587
1.26 5229
1.28 4270
1.3 4466
1.32 5113
1.34 5829
1.36 5319
1.38 4620
1.4 4865
1.42 4000
1.44 5699
1.46 4762
1.48 4837
1.5 4666
1.52 5368
1.54 4884
1.56 4642
1.58 5544
1.6 5426
1.62 6087
1.64 5936
1.66 5845
1.68 4907
1.7 5317
1.72 5376
1.74 5006
1.76 4700
1.78 3862
1.8 4331
1.82 5261
1.84 4251
1.86 5888
1.88 4309
1.9 4908
1.92 4615
1.94 4098
1.96 5161
1.98 4228
2 5207
2.02 4407
2.04 4239
2.06 4361
2.08 3879
2.1 5261
2.12 5427
2.14 4800
2.16 5706
2.18 5231
2.2 5607
2.22 5699
2.24 4882
2.26 5195
2.28 4568
2.3 4312
2.32 4477
2.34 5302
2.36 5776
2.38 6028
2.4 5869
2.42 5240
2.44 5815
2.46 4893
2.48 5757
2.5 5838
2.52 4728
2.54 4679
2.56 5199
2.58 4789
2.6 4918
2.62 4584
2.64 5568
2.66 4638
2.68 4222
2.7 5046
2.72 5085
2.74 3383
2.76 4680
2.78 5139
2.8 3559
2.82 3801
2.84 3140
2.86 2653
2.88 3093
2.9 2199
2.92 2016
2.94 2205
2.96 1860
2.98 2378
3 3357
3.02 3808
3.04 3815
3.06 4461
3.08 3643
3.1 3311
3.12 2802
3.14 3496
3.16 3421
3.18 3825
3.2 3946
3.22 4323
3.24 3562
3.26 3663
3.28 2970
3.3 2453
3.32 2540
3.34 2536
3.36 3148
3.38 3127
3.4 2302
3.42 2049
3.44 2226
3.46 1912
3.48 2033
3.5 2566
3.52 1928
3.54 2017
3.56 1862
3.58 2611
3.6 2210
3.62 2023
3.64 3165
3.66 2513
3.68 2382
3.7 2241
3.72 2954
3.74 2407
3.76 2761
3.78 1792
3.8 2105
3.82 2074
3.84 2036
3.86 2364
3.88 3788
3.9 2721
3.92 2206
3.94 3095
3.96 2560
3.98 3062
4 3144
4.02 2927
4.04 1759
4.06 3267
4.08 3054
4.1 2707
4.12 2012
4.14 2919
4.16 2498
4.18 2497
4.2 1976
4.22 2208
4.24 2343
4.26 3109
4.28 3269
4.3 3101
4.32 2735
4.34 2789
4.36 3070
4.38 2132
4.4 2144
4.42 2035
4.44 1716
4.46 1502
4.48 2070
4.5 1848
4.52 2204
4.54 916
4.56 1674
4.58 1194
4.6 1819
4.62 1836
4.64 1455
4.66 2367
4.68 2020
4.7 1704
4.72 2154
4.74 2222
4.76 1749
4.78 2208
4.8 2561
4.82 2266
4.84 2387
4.86 2343
4.88 2706
4.9 2665
4.92 2764
4.94 2391
4.96 2052
4.98 1748
5 2609
5.02 1934
5.04 2708
5.06 1603
5.08 1577
5.1 2062
5.12 2182
5.14 2902
5.16 2239
5.18 2310
5.2 2043
5.22 1864
5.24 1906
5.26 1484
5.28 756
5.3 1446
5.32 1110
5.34 1260
5.36 1506
5.38 1196
5.4 1501
5.42 1544
5.44 1586
5.46 1825
5.48 2670
5.5 1502
5.52 1154
5.54 1374
5.56 1966
5.58 1671
5.6 1949
5.62 938
5.64 1599
5.66 2504
5.68 1775
5.7 854
5.72 1039
5.74 1874
5.76 948
5.78 935
5.8 1180
5.82 946
5.84 836
5.86 1573
5.88 2287
5.9 2240
5.92 1608
5.94 2545
5.96 2001
5.98 2463
6 1994
6.02 2557
6.04 2517
6.06 2027
6.08 2117
6.1 2076
6.12 2494
6.14 1674
6.16 1842
6.18 1875
6.2 1902
6.22 2158
6.24 1791
6.26 1992
6.28 1914
6.3 2108
6.32 1983
6.34 1874
6.36 1705
6.38 2138
6.4 2802
6.42 1860
6.44 1801
6.46 1442
6.48 1562
6.5 1339
6.52 1416
6.54 2265
6.56 2997
6.58 2154
6.6 3056
6.62 2305
6.64 1659
6.66 2092
6.68 2137
6.7 1254
6.72 1843
6.74 1637
6.76 1484
6.78 1827
6.8 1867
6.82 1647
6.84 1632
6.86 1323
6.88 1777
6.9 1471
6.92 1463
6.94 1448
6.96 1734
6.98 1578
7 2154
7.02 1678
7.04 2108
7.06 1762
7.08 2386
7.1 1806
7.12 1549
7.14 1600
7.16 1778
7.18 1500
7.2 1829
7.22 2124
7.24 2487
7.26 3273
7.28 3130
7.3 2878
7.32 2992
7.34 2588
7.36 2572
7.38 2809
7.4 2436
7.42 1793
7.44 2614
7.46 1996
7.48 2230
7.5 2220
7.52 1978
7.54 2806
7.56 2682
7.58 2797
7.6 2864
7.62 2191
7.64 2233
7.66 1872
7.68 1831
7.7 1692
7.72 1801
7.74 1367
7.76 1661
7.78 1848
7.8 2036
7.82 1521
7.84 1560
7.86 3091
7.88 2038
7.9 1921
7.92 2057
7.94 2023
7.96 2316
7.98 2339
8 2405
8.02 2104
8.04 2880
8.06 3273
8.08 3225
8.1 2937
8.12 3126
8.14 2671
8.16 2798
8.18 2370
8.2 2337
8.22 3107
8.24 2460
8.26 2925
8.28 3393
8.3 3252
8.32 3327
8.34 3534
8.36 3108
8.38 2857
8.4 3523
8.42 3258
8.44 2748
8.46 3019
8.48 2684
8.5 3134
8.52 2503
8.54 3215
8.56 3563
8.58 3008
8.6 3456
8.62 3181
8.64 3059
8.66 2835
8.68 3319
8.7 2695
8.72 3148
8.74 2880
8.76 2615
8.78 2670
8.8 3106
8.82 2624
8.84 3404
8.86 3308
8.88 3749
8.9 2895
8.92 3110
8.94 2883
8.96 2956
8.98 2892
9 2532
9.02 3143
9.04 3598
9.06 3415
9.08 2090
9.1 2509
9.12 2221
9.14 2451
9.16 2461
9.18 2301
9.2 2830
9.22 3013
9.24 2963
9.26 3317
9.28 3384
9.3 3264
9.32 3637
9.34 3470
9.36 3633
9.38 2940
9.4 3155
9.42 2615
9.44 2941
9.46 2699
9.48 1307
9.5 1295
9.52 1452
9.54 1610
9.56 1660
9.58 1064
9.6 1141
9.62 2173
9.64 2009
9.66 2246
9.68 2483
9.7 3304
9.72 2750
9.74 2731
9.76 2531
9.78 2735
9.8 2371
9.82 2152
9.84 2725
9.86 3262
9.88 3079
9.9 2638
9.92 2359
9.94 2450
9.96 2281
9.98 2219
10 2386
10.02 3293
10.04 3201
10.06 2775
10.08 2822
10.1 2595
10.12 2462
10.14 2816
10.16 2261
10.18 2558
10.2 1704
10.22 1992
10.24 2268
10.26 1830
10.28 2445
10.3 2613
10.32 2740
10.34 2343
10.36 2251
10.38 2993
10.4 2284
10.42 2405
10.44 2610
10.46 1962
10.48 1498
10.5 1883
10.52 2550
10.54 2656
10.56 2634
10.58 2926
10.6 2816
10.62 2483
10.64 2402
10.66 2507
10.68 2395
10.7 2636
10.72 2265
10.74 2207
10.76 1773
10.78 1802
10.8 1738
10.82 1888
10.84 1664
10.86 2168
10.88 2627
10.9 2159
10.92 1856
10.94 1797
10.96 1649
10.98 2248
11 2172
11.02 1976
11.04 3222
11.06 2820
11.08 3066
11.1 3171
11.12 3071
11.14 3270
11.16 3126
11.18 3323
11.2 2959
11.22 3227
11.24 3479
11.26 3035
11.28 3332
11.3 3338
11.32 3510
11.34 3442
11.36 2892
11.38 2283
11.4 2150
11.42 2294
11.44 2709
11.46 2796
11.48 2687
11.5 2931
11.52 2439
11.54 2592
11.56 2856
11.58 2851
11.6 2821
11.62 2898
11.64 3030
11.66 2552
11.68 2473
11.7 1740
11.72 1813
11.74 1621
11.76 2140
11.78 2385
11.8 2469
11.82 2331
11.84 1557
11.86 1996
11.88 1417
11.9 1612
11.92 1163
11.94 1736
11.96 1085
11.98 1551
12 732
12.02 1023
12.04 1090
12.06 693
12.08 1573
12.1 1500
12.12 1822
12.14 1811
12.16 1453
12.18 1890
12.2 1989
12.22 2039
12.24 1251
12.26 2046
12.28 1837
12.3 1684
12.32 2274
12.34 2414
12.36 2142
12.38 2103
12.4 2096
12.42 2811
12.44 1954
12.46 1991
12.48 1664
12.5 1818
12.52 1835
12.54 1555
12.56 1317
12.58 1081
12.6 1177
12.62 1864
12.64 2174
12.66 2065
12.68 1089
12.7 1268
12.72 1508
12.74 812
12.76 1240
12.78 1377
12.8 1165
12.82 1265
12.84 1759
12.86 2210
12.88 2030
12.9 2444
12.92 2334
12.94 2610
12.96 2607
12.98 3258
13 3807
13.02 3230
13.04 3949
13.06 3181
13.08 3542
13.1 3196
13.12 3441
13.14 3180
13.16 3133
13.18 2639
13.2 2388
13.22 2664
13.24 2782
13.26 2463
13.28 2910
13.3 2980
13.32 3131
13.34 3187
13.36 3270
13.38 3147
13.4 2967
13.42 3018
13.44 2706
13.46 2294
13.48 2291
13.5 2090
13.52 2299
13.54 2746
13.56 2330
13.58 1799
13.6 2863
13.62 3028
13.64 2584
13.66 2702
13.68 2352
13.7 2825
13.72 2445
13.74 2142
13.76 2405
13.78 1997
13.8 1844
13.82 2123
13.84 1975
13.86 1479
13.88 2331
13.9 2140
13.92 2254
13.94 2206
13.96 2731
13.98 2570
14 2311
14.02 2673
14.04 2853
14.06 2615
14.08 2910
14.1 3268
14.12 3304
14.14 2485
14.16 2350
14.18 2476
14.2 2570
14.22 2436
14.24 2848
14.26 2516
14.28 2763
14.3 2567
14.3202 3151
14.3402 2452
14.3602 2594
14.3802 2823
14.4002 2669
14.4202 2718
14.4402 1958
14.4602 2365
14.4802 2290
14.5002 2399
14.5202 2278
14.5402 2691
14.5602 2613
14.5802 2628
14.6002 2830
14.6202 2995
14.6402 3277
14.6602 3165
14.6802 2607
14.7002 2581
14.7202 2448
14.7402 2700
14.7602 2713
14.7802 2620
14.8002 2813
14.8202 3303
14.8402 2514
14.8602 3023
14.8802 2874
14.9002 2742
14.9202 2613
14.9402 2578
14.9602 2569
14.9802 2401
15.0002 1865
15.0202 2723
15.0402 2567
15.0602 2337
15.0802 2431
15.1002 2323
15.1202 3040
15.1402 2809
15.1602 3330
15.1802 2725
15.2002 2848
15.2202 2623
15.2402 3026
15.2602 2634
15.2802 2601
15.3002 3030
15.3202 2813
15.3402 2729
15.3602 3006
15.3802 2937
15.4002 2813
15.4202 3179
15.4402 3227
15.4602 2950
15.4802 3595
15.5002 3047
15.5202 2950
15.5402 3067
15.5602 3553
15.5802 2797
15.6002 3243
15.6202 3198
15.6402 3209
15.6602 2944
15.6802 3397
15.7002 2811
15.7202 3297
15.7402 3458
15.7602 3386
15.7802 3681
15.8002 3106
15.8202 3681
15.8402 4065
15.8602 3796
15.8802 3408
15.9002 3731
15.9202 3717
15.9402 3157
15.9602 3288
15.9802 3245
16.0002 3255
16.0202 3194
16.0402 3473
16.0602 3032
16.0802 3286
16.1002 3171
16.1202 2892
16.1402 2937
16.1602 3080
16.1802 3309
16.2002 3172
16.2202 3493
16.2402 2923
16.2602 3153
16.2802 3259
16.3002 3169
16.3202 3235
16.3402 3635
16.3602 3663
16.3802 3112
16.4002 3321
16.4202 3175
16.4402 3086
16.4602 2978
16.4802 2900
16.5002 3051
16.5202 3320
16.5402 3095
16.5602 3273
16.5802 3213
16.6002 2765
16.6202 3243
16.6402 3050
16.6602 3756
16.6802 3495
16.7002 3400
16.7202 3452
16.7402 3620
16.7602 3627
16.7802 3433
16.8002 3313
16.8202 3491
16.8402 3795
16.8602 3887
16.8802 3767
16.9002 3360
16.9202 3504
16.9402 3206
16.9602 3329
16.9802 3231
17.0002 3578
17.0202 3495
17.0402 3306
17.0602 3229
17.0802 3350
17.1002 3225
17.1202 3201
17.1402 3419
17.1602 3390
17.1802 3252
17.2002 3686
17.2202 3637
17.2402 3176
17.2602 3674
17.2802 3929
17.3002 3844
17.3202 4016
17.3402 3741
17.3602 3503
17.3802 3666
17.4002 3351
17.4202 3228
17.4402 3476
17.4602 3233
17.4802 4084
17.5002 3571
17.5202 3919
17.5402 3357
17.5602 3031
17.5802 3617
17.6002 3623
17.6202 3353
17.6402 3287
17.6602 2730
17.6802 3016
17.7002 3316
17.7202 3337
17.7402 2976
17.7602 3217
17.7802 3331
17.8002 3119
17.8202 3395
17.8402 3300
17.8602 3453
17.8802 3542
17.9002 3579
17.9202 3543
17.9402 3852
17.9602 3641
17.9802 3389
18.0002 3714
18.0202 3190
18.0402 3111
18.0602 3101
18.0802 3233
18.1002 3541
18.1202 3563
18.1402 3464
18.1602 3829
18.1802 3794
18.2002 3464
18.2202 3137
18.2402 3577
18.2602 3228
18.2802 2827
18.3002 2886
18.3202 3176
18.3402 2920
18.3602 2759
18.3802 2727
18.4002 2646
18.4202 2935
18.4402 3049
18.4602 2731
18.4802 2540
18.5002 3122
18.5202 2519
18.5402 2255
18.5602 2130
18.5802 2558
18.6002 2284
18.6202 2365
18.6402 2409
18.6602 2286
18.6802 2378
18.7002 2136
18.7202 2402
18.7402 2405
18.7602 2825
18.7802 2566
18.8002 2075
18.8202 1794
18.8402 2151
18.8602 2456
18.8802 2692
18.9002 2918
18.9202 2711
18.9402 2860
18.9602 2899
18.9802 2636
19.0002 2798
19.0202 3198
19.0402 3137
19.0602 2684
19.0802 2807
19.1002 3179
19.1202 3682
19.1402 3043
19.1602 3781
19.1802 2939
19.2002 2976
19.2202 3120
19.2402 3229
19.2602 3070
19.2802 2591
19.3002 3037
19.3202 2793
19.3402 3283
19.3602 2789
19.3802 2857
19.4002 2707
19.4202 3008
19.4402 2441
19.4602 2923
19.4802 2733
19.5002 3048
19.5202 2781
19.5402 2735
19.5602 2823
19.5802 2621
19.6002 2899
19.6202 3566
19.6402 3277
19.6602 3628
19.6802 3598
19.7002 3793
19.7202 3703
19.7402 3290
19.7602 3190
19.7802 3824
19.8002 3234
19.8202 3055
19.8402 3351
19.8602 3369
19.8802 2715
19.9002 3897
19.9202 2984
19.9402 3535
19.9602 3224
19.9802 3574
&
@target G1.S1
@type xy
0 0
0.02 1
0.04 247
0.06 156
0.08 501
0.1 0
0.12 0
0.14 0
0.16 0
0.18 439
0.2 525
0.22 0
0.24 1
0.26 22
0.28 0
0.3 0
0.32 0
0.34 1
0.36 0
0.38 0
0.4 1
0.42 118
0.44 1
0.46 0
0.48 35
0.5 118
0.52 9
0.54 321
0.56 273
0.58 398
0.6 364
0.62 772
0.64 3116
0.66 3148
0.68 2857
0.7 3276
0.72 3789
0.74 3570
0.76 2301
0.78 2794
0.8 2717
0.82 2761
0.84 2118
0.86 2643
0.88 2055
0.9 2499
0.92 2948
0.94 2775
0.96 1907
0.98 2005
1 2164
1.02 2885
1.04 2171
1.06 1818
1.08 1442
1.1 1765
1.12 1674
1.14 1276
1.16 1914
1.18 2534
1.2 3332
1.22 3022
1.24 2941
1.26 2722
1.28 2446
1.3 2510
1.32 1786
1.34 1113
1.36 1641
1.38 1204
1.4 1552
1.42 1165
1.44 1268
1.46 1703
1.48 1435
1.5 1596
1.52 2064
1.54 2354
1.56 1551
1.58 1344
1.6 1342
1.62 773
1.64 882
1.66 1162
1.68 1546
1.7 1423
1.72 1146
1.74 1100
1.76 1377
1.78 2059
1.8 1051
1.82 938
1.84 906
1.86 890
1.88 2018
1.9 1510
1.92 1993
1.94 2313
1.96 1903
1.98 2387
2 1816
2.02 2384
2.04 1906
2.06 1707
2.08 2441
2.1 1722
2.12 1012
2.14 1184
2.16 1046
2.18 1142
2.2 930
2.22 1007
2.24 953
2.26 1113
2.28 1408
2.3 1428
2.32 1235
2.34 1409
2.36 1327
2.38 952
2.4 969
2.42 817
2.44 778
2.46 1015
2.48 1174
2.5 1118
2.52 1909
2.54 1770
2.56 1589
2.58 1432
2.6 1865
2.62 1900
2.64 2063
2.66 2358
2.68 2976
2.7 2295
2.72 2608
2.74 2238
2.76 2210
2.78 2018
2.8 2344
2.82 2305
2.84 3708
2.86 4159
2.88 3213
2.9 4903
2.92 4216
2.94 4385
2.96 3693
2.98 3004
3 2398
3.02 2671
3.04 2541
3.06 2151
3.08 3306
3.1 2494
3.12 2863
3.14 2641
3.16 2285
3.18 2116
3.2 2289
3.22 2663
3.24 2904
3.26 2412
3.28 3002
3.3 3619
3.32 3450
3.34 2936
3.36 3338
3.38 3136
3.4 3482
3.42 3633
3.44 3893
3.46 4102
3.48 3272
3.5 3036
3.52 2835
3.54 2934
3.56 3340
3.58 3123
3.6 3216
3.62 2885
3.64 2319
3.66 2232
3.68 3059
3.7 3536
3.72 2959
3.74 2804
3.76 3104
3.78 2660
3.8 3077
3.82 3164
3.84 2775
3.86 2706
3.88 2609
3.9 2166
3.92 1991
3.94 1719
3.96 1983
3.98 2094
4 2076
4.02 2335
4.04 2934
4.06 2274
4.08 2541
4.1 1971
4.12 2374
4.14 1658
4.16 2157
4.18 2599
4.2 2887
4.22 2418
4.24 2549
4.26 2419
4.28 2894
4.3 2844
4.32 2802
4.34 2227
4.36 2994
4.38 3378
4.4 3159
4.42 3451
4.44 3966
4.46 3705
4.48 3929
4.5 3550
4.52 3196
4.54 3542
4.56 3585
4.58 4606
4.6 3668
4.62 3362
4.64 3759
4.66 3022
4.68 3753
4.7 3360
4.72 3541
4.74 2717
4.76 3176
4.78 2488
4.8 2748
4.82 3568
4.84 2657
4.86 2383
4.88 2822
4.9 2452
4.92 3490
4.94 2977
4.96 3292
4.98 3963
5 3192
5.02 3815
5.04 3397
5.06 3697
5.08 3944
5.1 3505
5.12 3396
5.14 2490
5.16 2878
5.18 3110
5.2 3592
5.22 3608
5.24 3835
5.26 4359
5.28 4747
5.3 3733
5.32 3893
5.34 3871
5.36 3487
5.38 3198
5.4 2993
5.42 3200
5.44 3955
5.46 3205
5.48 2999
5.5 3546
5.52 4164
5.54 4151
5.56 3414
5.58 3462
5.6 3169
5.62 3136
5.64 3781
5.66 2718
5.68 4272
5.7 3845
5.72 4864
5.74 4746
5.76 4607
5.78 4510
5.8 4639
5.82 4549
5.84 4383
5.86 4192
5.88 4011
5.9 3256
5.92 2916
5.94 3158
5.96 3477
5.98 2939
6 2719
6.02 2620
6.04 2720
6.06 3121
6.08 3343
6.1 2841
6.12 3254
6.14 3454
6.16 3376
6.18 3372
6.2 2984
6.22 2747
6.24 3351
6.26 3524
6.28 3136
6.3 3025
6.32 3628
6.34 3790
6.36 2787
6.38 3281
6.4 2876
6.42 3291
6.44 3620
6.46 3276
6.48 3699
6.5 3676
6.52 2984
6.54 2560
6.56 1897
6.58 2124
6.6 1451
6.62 2500
6.64 3228
6.66 3547
6.68 3021
6.7 4517
6.72 3785
6.74 3689
6.76 3984
6.78 3801
6.8 3598
6.82 4217
6.84 3463
6.86 3355
6.88 3791
6.9 4140
6.92 3232
6.94 3409
6.96 2487
6.98 2543
7 2466
7.02 2995
7.04 2875
7.06 3044
7.08 2986
7.1 2993
7.12 3054
7.14 2736
7.16 3148
7.18 2966
7.2 2315
7.22 1778
7.24 1632
7.26 1822
7.28 1959
7.3 1795
7.32 2390
7.34 2016
7.36 2035
7.38 1725
7.4 2044
7.42 2069
7.44 1898
7.46 2175
7.48 2375
7.5 2106
7.52 2092
7.54 2164
7.56 1995
7.58 2289
7.6 2144
7.62 2315
7.64 2846
7.66 3103
7.68 3119
7.7 2879
7.72 2829
7.74 3214
7.76 3637
7.78 4171
7.8 4160
7.82 3344
7.84 3626
7.86 3050
7.88 3588
7.9 3351
7.92 3129
7.94 3014
7.96 2387
7.98 2642
8 2083
8.02 1912
8.04 1408
8.06 1921
8.08 1870
8.1 1624
8.12 1386
8.14 1452
8.16 1487
8.18 1865
8.2 1435
8.22 1622
8.24 1569
8.26 1493
8.28 1652
8.3 1522
8.32 1469
8.34 1288
8.36 1706
8.38 2054
8.4 1545
8.42 1452
8.44 1679
8.46 1535
8.48 1363
8.5 1488
8.52 1893
8.54 1742
8.56 1528
8.58 1635
8.6 1407
8.62 1410
8.64 1593
8.66 1866
8.68 1693
8.7 1470
8.72 1630
8.74 1770
8.76 1961
8.78 2233
8.8 1792
8.82 2295
8.84 1758
8.86 1751
8.88 1669
8.9 1393
8.92 1624
8.94 1617
8.96 1153
8.98 1162
9 1300
9.02 1079
9.04 1430
9.06 1653
9.08 1941
9.1 2077
9.12 2102
9.14 2327
9.16 1936
9.18 2277
9.2 1702
9.22 1857
9.24 1474
9.26 1738
9.28 1184
9.3 1155
9.32 897
9.34 1361
9.36 1210
9.38 1287
9.4 1870
9.42 1965
9.44 1899
9.46 2110
9.48 2515
9.5 2855
9.52 2902
9.54 2160
9.56 2119
9.58 2675
9.6 2486
9.62 2313
9.64 2194
9.66 2080
9.68 1430
9.7 1207
9.72 2213
9.74 2078
9.76 1835
9.78 2932
9.8 2544
9.82 2210
9.84 1802
9.86 1774
9.88 1888
9.9 1872
9.92 1678
9.94 1794
9.96 1743
9.98 1555
10 1712
10.02 1364
10.04 1138
10.06 1461
10.08 1355
10.1 1627
10.12 1606
10.14 1838
10.16 1378
10.18 2347
10.2 2069
10.22 2089
10.24 2063
10.26 2490
10.28 1653
10.3 2133
10.32 2326
10.34 2006
10.36 1883
10.38 1973
10.4 2586
10.42 2481
10.44 2315
10.46 2613
10.48 2207
10.5 2068
10.52 1619
10.54 1265
10.56 1308
10.58 1422
10.6 1486
10.62 1549
10.64 1684
10.66 1773
10.68 1488
10.7 1659
10.72 2018
10.74 2330
10.76 2542
10.78 1910
10.8 2189
10.82 2018
10.84 2396
10.86 2243
10.88 2180
10.9 2547
10.92 2434
10.94 2637
10.96 2357
10.98 2315
11 2438
11.02 1845
11.04 906
11.06 1147
11.08 821
11.1 958
11.12 920
11.14 894
11.16 742
11.18 835
11.2 1057
11.22 900
11.24 827
11.26 696
11.28 844
11.3 951
11.32 834
11.34 1236
11.36 1430
11.38 1893
11.4 2334
11.42 1719
11.44 1685
11.46 1467
11.48 1409
11.5 1791
11.52 1652
11.54 1675
11.56 1872
11.58 1326
11.6 1995
11.62 1419
11.64 2457
11.66 2261
11.68 2293
11.7 2803
11.72 2639
11.74 2812
11.76 2132
11.78 1602
11.8 2080
11.82 1891
11.84 2135
11.86 2177
11.88 2824
11.9 2951
11.92 2994
11.94 3047
11.96 3334
11.98 2834
12 3865
12.02 3395
12.04 3560
12.06 2630
12.08 2968
12.1 3607
12.12 2828
12.14 3234
12.16 2775
12.18 2449
12.2 2831
12.22 2143
12.24 2086
12.26 2091
12.28 2509
12.3 3099
12.32 2629
12.34 1754
12.36 1781
12.38 1570
12.4 2002
12.42 1991
12.44 2421
12.46 1683
12.48 1247
12.5 1250
12.52 1924
12.54 1846
12.56 1751
12.58 1708
12.6 2293
12.62 2270
12.64 1720
12.66 2295
12.68 2463
12.7 2374
12.72 2807
12.74 3467
12.76 4085
12.78 4326
12.8 3441
12.82 3362
12.84 3029
12.86 3267
12.88 2215
12.9 2746
12.92 2195
12.94 2214
12.96 2117
12.98 1518
13 1124
13.02 1464
13.04 1710
13.06 1888
13.08 1719
13.1 1786
13.12 1572
13.14 1339
13.16 1556
13.18 1555
13.2 1342
13.22 1347
13.24 1650
13.26 1730
13.28 1566
13.3 1347
13.32 1760
13.34 1600
13.36 1148
13.38 1298
13.4 1307
13.42 1584
13.44 1927
13.46 1789
13.48 1910
13.5 1972
13.52 1983
13.54 1678
13.56 1424
13.58 1692
13.6 1385
13.62 1191
13.64 1394
13.66 1336
13.68 1503
13.7 1461
13.72 1569
13.74 1907
13.76 2352
13.78 2126
13.8 1967
13.82 1684
13.84 1761
13.86 2655
13.88 2047
13.9 2454
13.92 1887
13.94 1975
13.96 1957
13.98 1838
14 2139
14.02 1605
14.04 1522
14.06 1601
14.08 1192
14.1 1229
14.12 1107
14.14 1688
14.16 2177
14.18 2124
14.2 1994
14.22 2107
14.24 1424
14.26 1168
14.28 1317
14.3 1490
14.3202 1179
14.3402 1405
14.3602 1104
14.3802 1707
14.4002 1891
14.4202 1557
14.4402 1688
14.4602 1856
14.4802 2306
14.5002 1801
14.5202 2095
14.5402 1920
14.5602 1770
14.5802 1884
14.6002 1533
14.6202 1770
14.6402 1551
14.6602 1532
14.6802 1382
14.7002 1261
14.7202 1539
14.7402 1733
14.7602 2283
14.7802 1338
14.8002 2011
14.8202 1747
14.8402 1567
14.8602 1429
14.8802 1268
14.9002 1407
14.9202 1731
14.9402 1712
14.9602 1904
14.9802 1819
15.0002 2173
15.0202 1668
15.0402 1815
15.0602 1846
15.0802 1979
15.1002 2048
15.1202 1773
15.1402 1931
15.1602 1474
15.1802 2190
15.2002 2520
15.2202 1653
15.2402 1529
15.2602 1780
15.2802 1285
15.3002 1503
15.3202 1674
15.3402 1717
15.3602 1592
15.3802 1503
15.4002 1193
15.4202 1365
15.4402 970
15.4602 1135
15.4802 1331
15.5002 1293
15.5202 1248
15.5402 1108
15.5602 796
15.5802 1091
15.6002 1043
15.6202 1202
15.6402 1029
15.6602 1319
15.6802 1183
15.7002 1040
15.7202 1082
15.7402 818
15.7602 833
15.7802 948
15.8002 850
15.8202 812
15.8402 662
15.8602 681
15.8802 903
15.9002 783
15.9202 798
15.9402 884
15.9602 917
15.9802 848
16.0002 971
16.0202 949
16.0402 986
16.0602 950
16.0802 1039
16.1002 962
16.1202 989
16.1402 1680
16.1602 1257
16.1802 1365
16.2002 964
16.2202 993
16.2402 1208
16.2602 1075
16.2802 1068
16.3002 1105
16.3202 948
16.3402 892
16.3602 916
16.3802 1216
16.4002 1336
16.4202 1180
16.4402 1276
16.4602 1311
16.4802 994
16.5002 1023
16.5202 983
16.5402 716
16.5602 1225
16.5802 1194
16.6002 1211
16.6202 955
16.6402 962
16.6602 926
16.6802 804
16.7002 1070
16.7202 905
16.7402 802
16.7602 947
16.7802 736
16.8002 821
16.8202 1031
16.8402 760
16.8602 850
16.8802 808
16.9002 680
16.9202 917
16.9402 974
16.9602 1090
16.9802 988
17.0002 1046
17.0202 900
17.0402 945
17.0602 867
17.0802 857
17.1002 1156
17.1202 1139
17.1402 1318
17.1602 1120
17.1802 1155
17.2002 776
17.2202 928
17.2402 873
17.2602 632
17.2802 707
17.3002 782
17.3202 754
17.3402 833
17.3602 1008
17.3802 778
17.4002 739
17.4202 744
17.4402 782
17.4602 880
17.4802 777
17.5002 782
17.5202 929
17.5402 840
17.5602 1344
17.5802 842
17.6002 1019
17.6202 1013
17.6402 981
17.6602 1306
17.6802 1275
17.7002 713
17.7202 756
17.7402 630
17.7602 624
17.7802 773
17.8002 607
17.8202 700
17.8402 647
17.8602 703
17.8802 608
17.9002 573
17.9202 931
17.9402 930
17.9602 855
17.9802 1092
18.0002 847
18.0202 1021
18.0402 651
18.0602 1121
18.0802 765
18.1002 752
18.1202 894
18.1402 923
18.1602 798
18.1802 1124
18.2002 978
18.2202 954
18.2402 779
18.2602 1200
18.2802 1376
18.3002 1507
18.3202 1158
18.3402 1248
18.3602 1285
18.3802 1305
18.4002 1737
18.4202 1058
18.4402 971
18.4602 801
18.4802 1010
18.5002 1015
18.5202 1535
18.5402 1570
18.5602 1823
18.5802 1472
18.6002 1627
18.6202 1883
18.6402 1941
18.6602 1746
18.6802 1830
18.7002 1398
18.7202 1563
18.7402 1801
18.7602 1479
18.7802 1228
18.8002 1404
18.8202 1778
18.8402 1731
18.8602 1718
18.8802 1750
18.9002 1651
18.9202 1669
18.9402 1525
18.9602 1735
18.9802 1592
19.0002 1434
19.0202 1005
19.0402 1429
19.0602 1423
19.0802 1359
19.1002 1049
19.1202 785
19.1402 1068
19.1602 1074
19.1802 1346
19.2002 1246
19.2202 1115
19.2402 1147
19.2602 1672
19.2802 1586
19.3002 1382
19.3202 1600
19.3402 1363
19.3602 1836
19.3802 1521
19.4002 1873
19.4202 1550
19.4402 1649
19.4602 970
19.4802 1530
19.5002 1143
19.5202 1559
19.5402 1282
19.5602 1636
19.5802 1169
19.6002 1426
19.6202 1143
19.6402 1105
19.6602 797
19.6802 540
19.7002 630
19.7202 694
19.7402 648
19.7602 734
19.7802 683
19.8002 640
19.8202 437
19.8402 641
19.8602 712
19.8802 507
19.9002 548
19.9202 810
19.9402 851
19.9602 830
19.9802 855
&
@target G1.S2
@type xy
0 0
0.02 0
0.04 2
0.06 4
0.08 127
0.1 0
0.12 0
0.14 0
0.16 0
0.18 22
0.2 291
0.22 0
0.24 0
0.26 0
0.28 0
0.3 0
0.32 0
0.34 0
0.36 0
0.38 0
0.4 80
0.42 93
0.44 44
0.46 48
0.48 72
0.5 83
0.52 42
0.54 83
0.56 52
0.58 54
0.6 82
0.62 100
0.64 466
0.66 720
0.68 1972
0.7 1954
0.72 1764
0.74 979
0.76 1311
0.78 1147
0.8 1361
0.82 2020
0.84 920
0.86 1286
0.88 1873
0.9 2086
0.92 2146
0.94 2841
0.96 3281
0.98 3329
1 3234
1.02 2920
1.04 2388
1.06 2717
1.08 2647
1.1 2712
1.12 2018
1.14 2370
1.16 2146
1.18 2000
1.2 2298
1.22 2632
1.24 2519
1.26 2695
1.28 2954
1.3 2469
1.32 2173
1.34 2602
1.36 2444
1.38 2221
1.4 2204
1.42 2132
1.44 2334
1.46 2573
1.48 1895
1.5 2404
1.52 2236
1.54 1728
1.56 2298
1.58 1925
1.6 2310
1.62 2829
1.64 3282
1.66 2894
1.68 3163
1.7 2764
1.72 3086
1.74 3236
1.76 3180
1.78 3063
1.8 2700
1.82 3199
1.84 2615
1.86 2236
1.88 2506
1.9 2699
1.92 3082
1.94 2754
1.96 2883
1.98 2573
2 2635
2.02 2865
2.04 2985
2.06 2773
2.08 2437
2.1 3124
2.12 2867
2.14 3319
2.16 2938
2.18 2313
2.2 2309
2.22 3078
2.24 2704
2.26 2938
2.28 2371
2.3 2409
2.32 2329
2.34 2016
2.36 2475
2.38 2732
2.4 2440
2.42 2536
2.44 2192
2.46 2719
2.48 1768
2.5 2282
2.52 2297
2.54 2483
2.56 2482
2.58 2280
2.6 3029
2.62 2016
2.64 2008
2.66 1719
2.68 1647
2.7 2554
2.72 2563
2.74 2456
2.76 2423
2.78 2525
2.8 2404
2.82 2213
2.84 1522
2.86 1704
2.88 2101
2.9 1762
2.92 1925
2.94 1674
2.96 1416
2.98 2489
3 1440
3.02 1181
3.04 962
3.06 955
3.08 1253
3.1 1571
3.12 1540
3.14 1089
3.16 950
3.18 1267
3.2 1483
3.22 1858
3.24 2597
3.26 1903
3.28 1742
3.3 1558
3.32 1884
3.34 2221
3.36 1481
3.38 2414
3.4 2176
3.42 2045
3.44 2294
3.46 2325
3.48 2195
3.5 1923
3.52 1880
3.54 1893
3.56 1305
3.58 1199
3.6 1690
3.62 1519
3.64 1576
3.66 1162
3.68 1152
3.7 1969
3.72 2345
3.74 2263
3.76 1301
3.78 1712
3.8 2185
3.82 2297
3.84 1873
3.86 1760
3.88 1831
3.9 1512
3.92 1851
3.94 1589
3.96 1426
3.98 1802
4 1252
4.02 1549
4.04 1384
4.06 2164
4.08 1988
4.1 1975
4.12 1916
4.14 1781
4.16 2424
4.18 1933
4.2 2002
4.22 2455
4.24 2101
4.26 2210
4.28 2290
4.3 2237
4.32 1652
4.34 2105
4.36 2337
4.38 1598
4.4 1477
4.42 1443
4.44 1132
4.46 1693
4.48 1670
4.5 2390
4.52 2585
4.54 1937
4.56 2382
4.58 2141
4.6 1998
4.62 1978
4.64 1234
4.66 2537
4.68 2061
4.7 1575
4.72 1628
4.74 1628
4.76 1804
4.78 1501
4.8 1486
4.82 1459
4.84 1955
4.86 1292
4.88 1386
4.9 1484
4.92 2270
4.94 2121
4.96 2008
4.98 2081
5 2060
5.02 1863
5.04 2309
5.06 2428
5.08 2439
5.1 1504
5.12 2223
5.14 2367
5.16 1627
5.18 1807
5.2 1757
5.22 2010
5.24 2164
5.26 1756
5.28 1695
5.3 1274
5.32 1547
5.34 1447
5.36 1148
5.38 1872
5.4 2185
5.42 2075
5.44 2255
5.46 1899
5.48 2367
5.5 1655
5.52 1647
5.54 1888
5.56 1989
5.58 2047
5.6 2276
5.62 1372
5.64 1504
5.66 2005
5.68 2074
5.7 1153
5.72 1750
5.74 1361
5.76 1482
5.78 1877
5.8 1708
5.82 1180
5.84 1135
5.86 1443
5.88 1316
5.9 1732
5.92 1745
5.94 1516
5.96 1980
5.98 1795
6 1698
6.02 1972
6.04 1893
6.06 1615
6.08 1530
6.1 1513
6.12 2381
6.14 2366
6.16 2394
6.18 2132
6.2 2037
6.22 2280
6.24 2349
6.26 1757
6.28 1940
6.3 1996
6.32 1893
6.34 1927
6.36 1885
6.38 1494
6.4 1801
6.42 2036
6.44 1591
6.46 1390
6.48 1937
6.5 1882
6.52 2264
6.54 1376
6.56 1468
6.58 2084
6.6 1764
6.62 1441
6.64 1522
6.66 1320
6.68 706
6.7 1243
6.72 1462
6.74 1724
6.76 1604
6.78 2357
6.8 1617
6.82 1539
6.84 2037
6.86 1869
6.88 1661
6.9 1957
6.92 1953
6.94 1851
6.96 2416
6.98 2108
7 1955
7.02 2062
7.04 2346
7.06 1889
7.08 1636
7.1 1862
7.12 2121
7.14 2158
7.16 2039
7.18 1593
7.2 1651
7.22 1513
7.24 1733
7.26 1821
7.28 1758
7.3 1801
7.32 2013
7.34 1907
7.36 1946
7.38 1747
7.4 1609
7.42 1539
7.44 1664
7.46 1404
7.48 1667
7.5 1603
7.52 1774
7.54 1587
7.56 1938
7.58 2264
7.6 1789
7.62 1230
7.64 1667
7.66 1866
7.68 1923
7.7 1723
7.72 1727
7.74 1446
7.76 1884
7.78 1999
7.8 2335
7.82 1894
7.84 1597
7.86 1898
7.88 1524
7.9 1242
7.92 1712
7.94 1587
7.96 1672
7.98 1588
8 986
8.02 1304
8.04 1618
8.06 1775
8.08 1812
8.1 1245
8.12 1510
8.14 2014
8.16 1868
8.18 1725
8.2 1659
8.22 1661
8.24 1569
8.26 1713
8.28 1331
8.3 1405
8.32 1153
8.34 1366
8.36 1457
8.38 1004
8.4 1840
8.42 1501
8.44 1844
8.46 1876
8.48 1622
8.5 1968
8.52 2278
8.54 1821
8.56 1719
8.58 1992
8.6 1717
8.62 1748
8.64 1602
8.66 1809
8.68 1736
8.7 2080
8.72 1893
8.74 1674
8.76 1629
8.78 2133
8.8 1763
8.82 1688
8.84 2267
8.86 1748
8.88 1938
8.9 1743
8.92 1847
8.94 1596
8.96 1876
8.98 2034
9 2333
9.02 1724
9.04 1765
9.06 1959
9.08 1373
9.1 1144
9.12 1695
9.14 2091
9.16 1749
9.18 1852
9.2 1699
9.22 1735
9.24 1939
9.26 2169
9.28 1706
9.3 2050
9.32 1881
9.34 1124
9.36 1162
9.38 1316
9.4 1040
9.42 1019
9.44 1488
9.46 1267
9.48 1266
9.5 1694
9.52 1700
9.54 1150
9.56 1139
9.58 711
9.6 760
9.62 1369
9.64 1434
9.66 1411
9.68 1782
9.7 1748
9.72 1765
9.74 1709
9.76 1382
9.78 1545
9.8 1800
9.82 1587
9.84 1600
9.86 1920
9.88 1757
9.9 1485
9.92 1641
9.94 1661
9.96 1351
9.98 1512
10 1822
10.02 2072
10.04 1656
10.06 1952
10.08 2180
10.1 2209
10.12 2393
10.14 1683
10.16 1581
10.18 1177
10.2 1088
10.22 1041
10.24 1310
10.26 1439
10.28 1028
10.3 1140
10.32 1661
10.34 1402
10.36 1473
10.38 1515
10.4 1667
10.42 1311
10.44 1585
10.46 1388
10.48 1177
10.5 1388
10.52 1757
10.54 1792
10.56 1577
10.58 1731
10.6 1561
10.62 1564
10.64 1928
10.66 1647
10.68 1702
10.7 1993
10.72 1892
10.74 1787
10.76 1410
10.78 2208
10.8 1936
10.82 1577
10.84 1644
10.86 1343
10.88 1668
10.9 1322
10.92 1377
10.94 1420
10.96 1456
10.98 1128
11 1314
11.02 1269
11.04 1807
11.06 1827
11.08 2211
11.1 2024
11.12 2130
11.14 2416
11.16 2804
11.18 2422
11.2 2332
11.22 2050
11.24 2010
11.26 2133
11.28 2105
11.3 2134
11.32 1958
11.34 1769
11.36 1879
11.38 1612
11.4 1938
11.42 2018
11.44 2247
11.46 1620
11.48 1704
11.5 1342
11.52 1134
11.54 946
11.56 985
11.58 1172
11.6 1224
11.62 859
11.64 1268
11.66 1046
11.68 1179
11.7 1404
11.72 1155
11.74 1543
11.76 1434
11.78 1499
11.8 1355
11.82 1695
11.84 1458
11.86 1813
11.88 2366
11.9 1963
11.92 1697
11.94 1681
11.96 1768
11.98 2067
12 2399
12.02 1481
12.04 1331
12.06 1325
12.08 793
12.1 1230
12.12 1072
12.14 1517
12.16 1354
12.18 1511
12.2 1119
12.22 1085
12.24 1525
12.26 1572
12.28 1460
12.3 1161
12.32 1044
12.34 1149
12.36 1350
12.38 1250
12.4 1242
12.42 1463
12.44 1769
12.46 1503
12.48 1178
12.5 1817
12.52 1822
12.54 2254
12.56 2411
12.58 2550
12.6 2163
12.62 2204
12.64 2164
12.66 2148
12.68 2394
12.7 1849
12.72 2223
12.74 1674
12.76 1878
12.78 1737
12.8 2037
12.82 2158
12.84 1836
12.86 1888
12.88 1999
12.9 1869
12.92 2298
12.94 1568
12.96 2411
12.98 2060
13 1591
13.02 1831
13.04 2441
13.06 1924
13.08 1650
13.1 1521
13.12 2234
13.14 2444
13.16 2067
13.18 2306
13.2 2152
13.22 1877
13.24 1450
13.26 1698
13.28 1737
13.3 1474
13.32 1304
13.34 1500
13.36 1279
13.38 1186
13.4 1074
13.42 1075
13.44 1267
13.46 1066
13.48 1203
13.5 1145
13.52 1013
13.54 976
13.56 1220
13.58 1101
13.6 1573
13.62 1670
13.64 1813
13.66 1693
13.68 1988
13.7 2050
13.72 1873
13.74 1534
13.76 1507
13.78 1787
13.8 1475
13.82 1602
13.84 1693
13.86 1613
13.88 1669
13.9 1372
13.92 1428
13.94 1372
13.96 1397
13.98 1667
14 1154
14.02 1370
14.04 1577
14.06 1209
14.08 1453
14.1 1325
14.12 1335
14.14 1601
14.16 1279
14.18 1221
14.2 1583
14.22 1238
14.24 1329
14.26 1811
14.28 1823
14.3 1726
14.3202 1924
14.3402 1982
14.3602 1977
14.3802 2284
14.4002 2037
14.4202 1998
14.4402 1953
14.4602 1524
14.4802 1502
14.5002 1779
14.5202 1619
14.5402 1708
14.5602 1703
14.5802 1797
14.6002 1870
14.6202 1706
14.6402 1756
14.6602 1979
14.6802 1864
14.7002 1986
14.7202 1869
14.7402 1896
14.7602 1957
14.7802 2103
14.8002 1978
14.8202 1540
14.8402 1762
14.8602 1899
14.8802 1891
14.9002 1966
14.9202 2018
14.9402 1998
14.9602 1725
14.9802 1773
15.0002 1680
15.0202 2183
15.0402 1562
15.0602 1779
15.0802 1608
15.1002 1610
15.1202 1965
15.1402 2181
15.1602 1955
15.1802 1621
15.2002 1834
15.2202 1859
15.2402 1521
15.2602 2153
15.2802 2270
15.3002 1653
15.3202 1377
15.3402 1612
15.3602 1615
15.3802 1742
15.4002 1551
15.4202 2032
15.4402 1759
15.4602 1844
15.4802 1398
15.5002 1871
15.5202 1495
15.5402 2089
15.5602 1995
15.5802 2263
15.6002 2180
15.6202 1889
15.6402 1935
15.6602 1957
15.6802 1893
15.7002 1679
15.7202 1850
15.7402 1735
15.7602 1956
15.7802 1813
15.8002 1748
15.8202 1713
15.8402 1602
15.8602 1390
15.8802 1584
15.9002 1658
15.9202 1811
15.9402 1884
15.9602 1675
15.9802 2058
16.0002 1812
16.0202 1997
16.0402 1917
16.0602 2236
16.0802 1711
16.1002 1526
16.1202 1838
16.1402 1645
16.1602 1878
16.1802 1816
16.2002 1698
16.2202 1703
16.2402 1904
16.2602 1896
16.2802 1452
16.3002 1592
16.3202 1925
16.3402 2140
16.3602 2049
16.3802 1951
16.4002 1903
16.4202 2167
16.4402 1967
16.4602 2076
16.4802 1957
16.5002 1940
16.5202 1966
16.5402 1908
16.5602 1946
16.5802 2036
16.6002 1940
16.6202 1782
16.6402 1682
16.6602 2112
16.6802 1714
16.7002 1679
16.7202 2212
16.7402 1915
16.7602 2049
16.7802 1707
16.8002 2033
16.8202 1669
16.8402 1819
16.8602 1566
16.8802 1712
16.9002 1905
16.9202 2296
16.9402 1873
16.9602 2135
16.9802 1764
17.0002 2106
17.0202 2167
17.0402 2397
17.0602 2494
17.0802 2007
17.1002 1882
17.1202 1880
17.1402 1910
17.1602 1843
17.1802 1230
17.2002 1537
17.2202 1541
17.2402 1582
17.2602 1734
17.2802 1455
17.3002 1469
17.3202 1713
17.3402 2153
17.3602 1885
17.3802 1920
17.4002 1801
17.4202 2107
17.4402 2163
17.4602 1823
17.4802 1850
17.5002 1650
17.5202 1861
17.5402 1791
17.5602 1493
17.5802 1705
17.6002 1750
17.6202 2181
17.6402 1834
17.6602 1925
17.6802 1593
17.7002 2000
17.7202 1686
17.7402 1737
17.7602 1859
17.7802 2031
17.8002 1937
17.8202 1893
17.8402 1772
17.8602 1955
17.8802 1626
17.9002 1449
17.9202 1929
17.9402 1872
17.9602 1828
17.9802 1544
18.0002 1577
18.0202 1677
18.0402 1590
18.0602 1366
18.0802 1932
18.1002 1840
18.1202 1955
18.1402 1581
18.1602 1612
18.1802 1804
18.2002 1680
18.2202 2026
18.2402 1616
18.2602 1504
18.2802 1724
18.3002 1925
18.3202 1711
18.3402 1627
18.3602 1617
18.3802 1646
18.4002 1295
18.4202 1778
18.4402 1856
18.4602 2431
18.4802 2221
18.5002 2079
18.5202 1898
18.5402 2183
18.5602 2158
18.5802 2020
18.6002 1966
18.6202 1959
18.6402 2129
18.6602 1874
18.6802 2103
18.7002 2255
18.7202 2022
18.7402 2270
18.7602 1752
18.7802 1864
18.8002 1954
18.8202 1991
18.8402 1531
18.8602 1687
18.8802 1749
18.9002 2292
18.9202 2121
18.9402 1740
18.9602 1592
18.9802 2086
19.0002 1983
19.0202 2001
19.0402 1866
19.0602 1545
19.0802 1714
19.1002 2333
19.1202 1562
19.1402 1948
19.1602 1776
19.1802 1652
19.2002 2036
19.2202 1974
19.2402 1521
19.2602 1625
19.2802 1879
19.3002 2082
19.3202 2078
19.3402 1868
19.3602 1631
19.3802 1679
19.4002 2088
19.4202 1835
19.4402 2104
19.4602 2137
19.4802 2249
19.5002 1739
19.5202 2189
19.5402 2271
19.5602 1976
19.5802 2049
19.6002 1967
19.6202 2073
19.6402 1592
19.6602 1394
19.6802 1708
19.7002 1767
19.7202 2173
19.7402 1735
19.7602 1492
19.7802 1798
19.8002 1813
19.8202 1990
19.8402 2371
19.8602 2208
19.8802 2375
19.9002 2425
19.9202 2318
19.9402 2406
19.9602 2225
19.9802 2107
&
@target G1.S3
@type xy
0 0
0.02 0
0.04 0
0.06 0
0.08 0
0.1 0
0.12 0
0.14 0
0.16 0
0.18 0
0.2 0
0.22 0
0.24 0
0.26 360
0.28 0
0.3 0
0.32 0
0.34 0
0.36 130
0.38 1395
0.4 1550
0.42 4286
0.44 3949
0.46 3468
0.48 4802
0.5 5163
0.52 2863
0.54 5393
0.56 4535
0.58 5204
0.6 5683
0.62 6017
0.64 5019
0.66 5890
0.68 5841
0.7 6359
0.72 6351
0.74 6014
0.76 5957
0.78 6106
0.8 6037
0.82 6432
0.84 6091
0.86 5814
0.88 6345
0.9 5909
0.92 5056
0.94 6019
0.96 5957
0.98 5735
1 6332
1.02 6424
1.04 6286
1.06 6772
1.08 6969
1.1 7079
1.12 6707
1.14 6498
1.16 5935
1.18 6394
1.2 6384
1.22 6444
1.24 6235
1.26 6248
1.28 6200
1.3 5869
1.32 6211
1.34 5966
1.36 6035
1.38 6729
1.4 6106
1.42 6306
1.44 6008
1.46 6261
1.48 6816
1.5 6509
1.52 6419
1.54 6463
1.56 6494
1.58 6299
1.6 6570
1.62 6496
1.64 6651
1.66 6419
1.68 6571
1.7 6181
1.72 6042
1.74 6532
1.76 6559
1.78 6340
1.8 6315
1.82 6310
1.84 6344
1.86 6435
1.88 6429
1.9 6240
1.92 6365
1.94 6337
1.96 6564
1.98 6366
2 5798
2.02 6155
2.04 6130
2.06 6159
2.08 6310
2.1 6350
2.12 6235
2.14 6276
2.16 6363
2.18 6611
2.2 6493
2.22 6428
2.24 6330
2.26 6597
2.28 6602
2.3 6583
2.32 6422
2.34 6547
2.36 5883
2.38 6428
2.4 6487
2.42 6642
2.44 6772
2.46 6505
2.48 6198
2.5 6544
2.52 6426
2.54 6312
2.56 6191
2.58 6041
2.6 6206
2.62 6023
2.64 5897
2.66 5943
2.68 5881
2.7 5941
2.72 6085
2.74 6057
2.76 6099
2.78 6416
2.8 6099
2.82 6211
2.84 6081
2.86 6103
2.88 6421
2.9 6328
2.92 6122
2.94 6513
2.96 6492
2.98 6220
3 6090
3.02 6084
3.04 6323
3.06 6305
3.08 6099
3.1 6078
3.12 6070
3.14 6138
3.16 6108
3.18 6073
3.2 6454
3.22 6222
3.24 6176
3.26 6185
3.28 6019
3.3 6200
3.32 6332
3.34 5972
3.36 6009
3.38 6034
3.4 6313
3.42 6945
3.44 8368
3.46 8046
3.48 8858
3.5 8338
3.52 9010
3.54 9021
3.56 8580
3.58 8437
3.6 7702
3.62 8990
3.64 8022
3.66 8092
3.68 7747
3.7 7561
3.72 8039
3.74 7782
3.76 8292
3.78 8029
3.8 8428
3.82 8381
3.84 8406
3.86 8607
3.88 8914
3.9 8965
3.92 8923
3.94 9092
3.96 9154
3.98 8832
4 9060
4.02 9202
4.04 9313
4.06 8643
4.08 8839
4.1 8964
4.12 8637
4.14 8953
4.16 8956
4.18 8963
4.2 9243
4.22 9173
4.24 8535
4.26 7314
4.28 7286
4.3 7222
4.32 7357
4.34 7595
4.36 7345
4.38 7702
4.4 8150
4.42 8210
4.44 7886
4.46 8509
4.48 8823
4.5 8562
4.52 8694
4.54 8335
4.56 8545
4.58 8806
4.6 8662
4.62 7739
4.64 7684
4.66 7605
4.68 7819
4.7 7673
4.72 8569
4.74 8569
4.76 8038
4.78 7990
4.8 8180
4.82 8861
4.84 8875
4.86 8369
4.88 8741
4.9 8658
4.92 8887
4.94 9808
4.96 9450
4.98 9114
5 9219
5.02 9447
5.04 9172
5.06 9327
5.08 9009
5.1 9155
5.12 9471
5.14 9467
5.16 9367
5.18 9620
5.2 9485
5.22 9457
5.24 9152
5.26 9473
5.28 9300
5.3 9477
5.32 9155
5.34 9119
5.36 9070
5.38 8937
5.4 9229
5.42 8888
5.44 9664
5.46 9099
5.48 9789
5.5 9779
5.52 8996
5.54 9675
5.56 9329
5.58 9611
5.6 9888
5.62 9211
5.64 9501
5.66 9322
5.68 8861
5.7 9047
5.72 9103
5.74 9050
5.76 9444
5.78 9603
5.8 9312
5.82 9333
5.84 8769
5.86 9043
5.88 9319
5.9 9067
5.92 9341
5.94 9103
5.96 9362
5.98 9184
6 9213
6.02 9136
6.04 8750
6.06 9272
6.08 9468
6.1 9518
6.12 9542
6.14 8987
6.16 8823
6.18 9616
6.2 9528
6.22 9633
6.24 9495
6.26 9607
6.28 9542
6.3 9666
6.32 9355
6.34 9572
6.36 9183
6.38 8510
6.4 8846
6.42 9169
6.44 9468
6.46 9398
6.48 9156
6.5 9279
6.52 9246
6.54 9665
6.56 9571
6.58 9578
6.6 10086
6.62 10073
6.64 9745
6.66 10035
6.68 9775
6.7 9553
6.72 9546
6.74 9666
6.76 9313
6.78 9458
6.8 9891
6.82 10002
6.84 9810
6.86 9770
6.88 9225
6.9 9721
6.92 9445
6.94 9697
6.96 9617
6.98 9530
7 9313
7.02 9533
7.04 9191
7.06 9316
7.08 9620
7.1 9016
7.12 9186
7.14 8842
7.16 9029
7.18 9047
7.2 9091
7.22 9136
7.24 8963
7.26 8631
7.28 8889
7.3 8689
7.32 8777
7.34 8891
7.36 8722
7.38 8873
7.4 9267
7.42 8997
7.44 9267
7.46 8803
7.48 8979
7.5 8953
7.52 9140
7.54 9053
7.56 9366
7.58 9006
7.6 8901
7.62 8780
7.64 8634
7.66 8505
7.68 8324
7.7 8056
7.72 8255
7.74 8583
7.76 8285
7.78 7654
7.8 7677
7.82 8078
7.84 7544
7.86 6974
7.88 7065
7.9 7049
7.92 8401
7.94 8891
7.96 8769
7.98 8706
8 8800
8.02 9080
8.04 8926
8.06 9497
8.08 9369
8.1 9010
8.12 9132
8.14 9206
8.16 9202
8.18 9359
8.2 9546
8.22 8794
8.24 9743
8.26 9350
8.28 9027
8.3 9414
8.32 9351
8.34 9229
8.36 9130
8.38 9086
8.4 9304
8.42 9405
8.44 9229
8.46 9362
8.48 9456
8.5 9136
8.52 9264
8.54 9193
8.56 9349
8.58 9345
8.6 8553
8.62 8998
8.64 9126
8.66 9197
8.68 9102
8.7 9304
8.72 9205
8.74 9070
8.76 9011
8.78 9005
8.8 9180
8.82 9122
8.84 9081
8.86 8962
8.88 9106
8.9 9105
8.92 9110
8.94 9159
8.96 9363
8.98 9388
9 9495
9.02 9691
9.04 8824
9.06 9247
9.08 9160
9.1 9033
9.12 8912
9.14 9023
9.16 9153
9.18 9096
9.2 8936
9.22 8977
9.24 9087
9.26 9186
9.28 9411
9.3 9101
9.32 9017
9.34 9276
9.36 9234
9.38 9363
9.4 9207
9.42 9233
9.44 9175
9.46 9668
9.48 9370
9.5 9974
9.52 9972
9.54 9861
9.56 9330
9.58 9714
9.6 9794
9.62 9735
9.64 9679
9.66 9637
9.68 9874
9.7 9665
9.72 9618
9.74 9523
9.76 9897
9.78 9217
9.8 9679
9.82 9325
9.84 9320
9.86 9310
9.88 9419
9.9 9697
9.92 9519
9.94 9511
9.96 9766
9.98 9360
10 9607
10.02 9497
10.04 9320
10.06 9626
10.08 9618
10.1 9916
10.12 9279
10.14 9208
10.16 9392
10.18 9430
10.2 9628
10.22 9457
10.24 9581
10.26 9538
10.28 9344
10.3 9312
10.32 9539
10.34 9281
10.36 9361
10.38 9404
10.4 9490
10.42 9497
10.44 9482
10.46 9772
10.48 9492
10.5 9649
10.52 9539
10.54 9180
10.56 9663
10.58 9263
10.6 9186
10.62 9404
10.64 9381
10.66 9206
10.68 9160
10.7 9383
10.72 9453
10.74 9634
10.76 9538
10.78 9370
10.8 9094
10.82 9196
10.84 9027
10.86 8802
10.88 8884
10.9 8915
10.92 9062
10.94 9382
10.96 9347
10.98 9423
11 9229
11.02 9575
11.04 9336
11.06 9341
11.08 9374
11.1 9296
11.12 9467
11.14 9147
11.16 9121
11.18 9440
11.2 9117
11.22 9099
11.24 9160
11.26 9397
11.28 9363
11.3 9133
11.32 9333
11.34 9718
11.36 9547
11.38 9246
11.4 9277
11.42 9242
11.44 9291
11.46 9387
11.48 9498
11.5 9089
11.52 9076
11.54 9178
11.56 9167
11.58 9313
11.6 9365
11.62 9478
11.64 9175
11.66 9108
11.68 9257
11.7 8966
11.72 9133
11.74 9192
11.76 9187
11.78 9258
11.8 9690
11.82 9792
11.84 9792
11.86 9784
11.88 9686
11.9 9440
11.92 9683
11.94 9421
11.96 9683
11.98 9636
12 9606
12.02 9958
12.04 9744
12.06 9454
12.08 9149
12.1 9385
12.12 9794
12.14 9660
12.16 9651
12.18 9744
12.2 9601
12.22 9149
12.24 9530
12.26 9321
12.28 9400
12.3 9261
12.32 9337
12.34 9138
12.36 9231
12.38 9599
12.4 9216
12.42 9046
12.44 9298
12.46 9492
12.48 10555
12.5 10067
12.52 9963
12.54 10029
12.56 10101
12.58 10121
12.6 9825
12.62 10030
12.64 10015
12.66 10111
12.68 10053
12.7 9257
12.72 8797
12.74 9058
12.76 8704
12.78 8581
12.8 8528
12.82 8713
12.84 8122
12.86 8510
12.88 8328
12.9 8243
12.92 8663
12.94 8850
12.96 8246
12.98 9019
13 9299
13.02 8957
13.04 9183
13.06 9142
13.08 8985
13.1 8126
13.12 9757
13.14 9658
13.16 9173
13.18 10078
13.2 10912
13.22 10778
13.24 10662
13.26 10661
13.28 11064
13.3 10856
13.32 10812
13.34 10996
13.36 10895
13.38 10713
13.4 11241
13.42 11018
13.44 11131
13.46 11387
13.48 11282
13.5 11237
13.52 11231
13.54 11249
13.56 11067
13.58 11120
13.6 11000
13.62 10798
13.64 10948
13.66 10665
13.68 10573
13.7 10688
13.72 10857
13.74 11115
13.76 10996
13.78 10704
13.8 11185
13.82 10998
13.84 11063
13.86 10561
13.88 11023
13.9 11146
13.92 10839
13.94 10891
13.96 10994
13.98 11072
14 10808
14.02 10899
14.04 10626
14.06 11156
14.08 10843
14.1 10944
14.12 10756
14.14 11044
14.16 10782
14.18 10916
14.2 10638
14.22 10512
14.24 10641
14.26 10744
14.28 10956
14.3 10844
14.3202 10840
14.3402 10356
14.3602 10771
14.3802 11231
14.4002 10807
14.4202 10720
14.4402 10964
14.4602 11019
14.4802 10724
14.5002 10691
14.5202 10491
14.5402 10668
14.5602 10591
14.5802 10992
14.6002 10722
14.6202 10987
14.6402 10882
14.6602 10598
14.6802 10853
14.7002 11032
14.7202 11035
14.7402 10751
14.7602 10648
14.7802 10930
14.8002 11037
14.8202 10569
14.8402 11094
14.8602 10779
14.8802 11008
14.9002 10984
14.9202 11066
14.9402 10999
14.9602 11080
14.9802 10821
15.0002 10983
15.0202 10706
15.0402 10781
15.0602 11170
15.0802 10824
15.1002 11121
15.1202 10823
15.1402 11014
15.1602 11172
15.1802 10871
15.2002 10977
15.2202 11160
15.2402 10870
15.2602 11058
15.2802 10654
15.3002 11088
15.3202 10993
15.3402 10959
15.3602 11330
15.3802 11335
15.4002 11206
15.4202 11022
15.4402 11173
15.4602 11207
15.4802 11076
15.5002 11294
15.5202 11135
15.5402 11226
15.5602 10937
15.5802 11193
15.6002 11086
15.6202 11495
15.6402 11249
15.6602 11040
15.6802 10832
15.7002 11203
15.7202 11053
15.7402 11007
15.7602 10956
15.7802 11063
15.8002 11031
15.8202 11015
15.8402 10866
15.8602 11488
15.8802 11422
15.9002 11098
15.9202 11359
15.9402 11246
15.9602 10879
15.9802 11117
16.0002 11280
16.0202 11137
16.0402 10854
16.0602 11212
16.0802 11083
16.1002 11389
16.1202 11003
16.1402 10696
16.1602 11144
16.1802 11194
16.2002 11019
16.2202 10782
16.2402 10811
16.2602 10999
16.2802 10952
16.3002 10853
16.3202 10849
16.3402 10360
16.3602 10507
16.3802 10588
16.4002 10918
16.4202 11117
16.4402 11119
16.4602 10873
16.4802 10763
16.5002 10877
16.5202 11029
16.5402 10968
16.5602 11022
16.5802 10676
16.6002 11169
16.6202 10971
16.6402 10955
16.6602 10591
16.6802 11092
16.7002 11220
16.7202 10952
16.7402 10898
16.7602 10995
16.7802 10830
16.8002 10933
16.8202 10591
16.8402 10696
16.8602 11124
16.8802 11073
16.9002 11093
16.9202 10740
16.9402 11134
16.9602 11142
16.9802 10746
17.0002 10790
17.0202 10816
17.0402 11183
17.0602 11116
17.0802 11039
17.1002 10910
17.1202 10746
17.1402 10840
17.1602 10752
17.1802 10954
17.2002 10801
17.2202 10997
17.2402 11025
17.2602 11044
17.2802 10916
17.3002 10658
17.3202 10549
17.3402 10722
17.3602 10764
17.3802 10994
17.4002 10826
17.4202 10832
17.4402 10812
17.4602 10569
17.4802 10941
17.5002 10593
17.5202 10819
17.5402 10781
17.5602 11080
17.5802 11126
17.6002 11315
17.6202 11001
17.6402 10767
17.6602 10818
17.6802 11080
17.7002 10894
17.7202 10921
17.7402 10827
17.7602 10820
17.7802 11215
17.8002 11137
17.8202 10761
17.8402 11025
17.8602 10904
17.8802 11227
17.9002 11234
17.9202 10576
17.9402 10989
17.9602 10880
17.9802 10999
18.0002 10662
18.0202 11100
18.0402 10749
18.0602 10682
18.0802 10803
18.1002 10826
18.1202 11182
18.1402 10817
18.1602 10625
18.1802 10842
18.2002 11147
18.2202 10824
18.2402 10828
18.2602 10848
18.2802 10957
18.3002 11024
18.3202 10761
18.3402 10849
18.3602 10901
18.3802 11113
18.4002 10911
18.4202 11187
18.4402 10866
18.4602 11057
18.4802 10691
18.5002 11036
18.5202 10939
18.5402 10689
18.5602 10635
18.5802 10798
18.6002 10817
18.6202 10687
18.6402 10616
18.6602 10781
18.6802 10539
18.7002 10502
18.7202 11088
18.7402 10485
18.7602 10687
18.7802 10979
18.8002 11257
18.8202 11341
18.8402 11345
18.8602 10756
18.8802 10621
18.9002 10809
18.9202 10784
18.9402 10678
18.9602 10768
18.9802 11061
19.0002 10847
19.0202 10334
19.0402 10499
19.0602 10964
19.0802 11101
19.1002 10718
19.1202 10632
19.1402 10767
19.1602 10525
19.1802 10503
19.2002 10963
19.2202 10832
19.2402 10893
19.2602 10482
19.2802 10886
19.3002 11034
19.3202 10863
19.3402 10989
19.3602 10953
19.3802 10994
19.4002 10902
19.4202 10994
19.4402 11767
19.4602 11042
19.4802 11111
19.5002 11045
19.5202 11231
19.5402 10983
19.5602 10761
19.5802 10685
19.6002 10811
19.6202 11184
19.6402 11193
19.6602 10755
19.6802 11221
19.7002 11286
19.7202 10990
19.7402 11401
19.7602 11530
19.7802 10808
19.8002 11172
19.8202 11147
19.8402 11438
19.8602 10878
19.8802 11176
19.9002 10892
19.9202 11020
19.9402 10522
19.9602 10757
19.9802 11176
&
@target G2.S0
@type xy
1 0.433157
2 0.614553
3 0.447605
4 0.446458
5 0.702157
6 0.446795
7 0.460136
8 0.597537
9 0.776466
10 0.990821
11 0.973614
12 1.19561
13 1.25381
14 1.03765
15 0.719183
16 0.707301
17 1.02691
18 0.859942
19 0.45025
20 0.576216
21 0.456645
22 0.450139
23 0.44936
24 0.67908
25 0.447577
26 0.453927
27 0.441305
28 0.547791
29 0.437636
30 0.779968
31 0.953847
32 0.75447
33 0.913359
34 0.904806
35 0.950645
36 1.10718
37 1.38843
38 0.927483
39 1.42759
40 1.31804
41 0.977765
42 1.11934
43 1.10725
44 0.836735
45 0.779808
46 0.597558
47 0.451137
48 0.457084
49 0.440709
50 0.573717
51 0.459401
52 0.448581
&
@target G2.S1
@type xy
1 0.501847
2 0.893056
3 0.782433
4 0.472309
5 0.798138
6 0.463303
7 0.459728
8 0.629047
9 0.836226
10 1.09173
11 0.87284
12 1.18036
13 1.1291
14 0.874085
15 0.748198
16 0.920054
17 1.25223
18 0.768082
19 0.844127
20 0.88483
21 0.886059
22 0.533994
23 0.476707
24 0.4755
25 0.451359
26 0.459266
27 0.630833
28 1.02612
29 0.560469
30 1.08853
31 0.98434
32 0.730222
33 0.965738
34 0.816165
35 1.07316
36 1.30806
37 1.35608
38 0.930564
39 1.32493
40 1.31542
41 1.10422
42 1.22554
43 1.37928
44 1.15202
45 0.821979
46 0.998923
47 0.925392
48 0.559151
49 0.492976
50 0.856183
51 0.477546
52 0.448052
&
@target G2.S2
@type xy
1 0.438491
2 0.480677
3 0.410761
4 0.714318
5 0.954948
6 0.640702
7 1.03206
8 1.14444
9 1.41602
10 1.28939
11 1.22708
12 1.41334
13 1.28912
14 1.37132
15 1.3362
16 1.44223
17 1.35844
18 0.996118
19 0.88411
20 0.482933
21 0.532846
22 0.463249
23 0.445224
24 0.450388
25 0.44071
26 0.466423
27 0.498749
28 0.838823
29 0.787449
30 1.18003
31 1.20386
32 1.21167
33 1.36666
34 1.51741
35 1.54555
36 1.8097
37 1.80757
38 1.54708
39 1.59143
40 1.76384
41 1.7854
42 1.80131
43 1.64551
44 1.37878
45 1.20023
46 0.874786
47 0.68363
48 0.455905
49 0.447549
50 0.635453
51 0.443762
52 0.456097
&
@target G2.S3
@type xy
1 0.426526
2 0.431103
3 0.442437
4 0.454368
5 0.445365
6 0.445505
7 0.444438
8 0.43963
9 0.45489
10 0.443339
11 0.443452
12 0.441532
13 0.449833
14 0.435746
15 0.430726
16 0.449361
17 0.471195
18 0.432378
19 0.439688
20 0.447046
21 0.443537
22 0.434339
23 0.436291
24 0.441418
25 0.448498
26 0.45722
27 0.430377
28 0.438035
29 0.44615
30 0.439034
31 0.429243
32 0.453349
33 0.727908
34 0.685018
35 0.685018
36 0.611678
37 0.441617
38 0.529269
39 0.585364
40 0.452493
41 0.457848
42 0.859666
43 0.791629
44 0.750567
45 0.748665
46 0.780801
47 0.854459
48 0.760723
49 0.433302
50 0.504256
51 0.443255
52 0.478383
&
