# Supplementary material for: Data showing the lipid conformations and membrane binding behaviors of beta-amyloid fibrils in phase-separated cholesterol-enriched lipid domains with and without glycolipid and oxidized cholesterol from coarse-grained molecular dynamics simulations
Source: Data Brief. 2020 Apr 19;30:105496. doi: 10.1016/j.dib.2020.105496 (PMC7186522; doi:10.1016/j.dib.2020.105496)
Supplement: Supplementary file 1 [file mmc1.zip › Supplementary-Data/S17-21/Figure-S21/Figure-S21A-3GM-AB-2.agr]

# Grace project file
#
@version 50125
@page size 792, 612
@page scroll 5%
@page inout 5%
@link page off
@map font 0 to "Times-Roman", "Times-Roman"
@map font 1 to "Times-Italic", "Times-Italic"
@map font 2 to "Times-Bold", "Times-Bold"
@map font 3 to "Times-BoldItalic", "Times-BoldItalic"
@map font 4 to "Helvetica", "Helvetica"
@map font 5 to "Helvetica-Oblique", "Helvetica-Oblique"
@map font 6 to "Helvetica-Bold", "Helvetica-Bold"
@map font 7 to "Helvetica-BoldOblique", "Helvetica-BoldOblique"
@map font 8 to "Courier", "Courier"
@map font 9 to "Courier-Oblique", "Courier-Oblique"
@map font 10 to "Courier-Bold", "Courier-Bold"
@map font 11 to "Courier-BoldOblique", "Courier-BoldOblique"
@map font 12 to "Symbol", "Symbol"
@map font 13 to "ZapfDingbats", "ZapfDingbats"
@map color 0 to (255, 255, 255), "white"
@map color 1 to (0, 0, 0), "black"
@map color 2 to (255, 0, 0), "red"
@map color 3 to (0, 255, 0), "green"
@map color 4 to (0, 0, 255), "blue"
@map color 5 to (255, 255, 0), "yellow"
@map color 6 to (188, 143, 143), "brown"
@map color 7 to (220, 220, 220), "grey"
@map color 8 to (148, 0, 211), "violet"
@map color 9 to (0, 255, 255), "cyan"
@map color 10 to (255, 0, 255), "magenta"
@map color 11 to (255, 165, 0), "orange"
@map color 12 to (114, 33, 188), "indigo"
@map color 13 to (103, 7, 72), "maroon"
@map color 14 to (64, 224, 208), "turquoise"
@map color 15 to (0, 139, 0), "green4"
@reference date 0
@date wrap off
@date wrap year 1950
@default linewidth 1.0
@default linestyle 1
@default color 1
@default pattern 1
@default font 0
@default char size 1.000000
@default symbol size 1.000000
@default sformat "%.8g"
@background color 0
@page background fill on
@timestamp off
@timestamp 0.03, 0.03
@timestamp color 1
@timestamp rot 0
@timestamp font 0
@timestamp char size 1.000000
@timestamp def "Tue Dec 12 14:40:18 2017"
@r0 off
@link r0 to g0
@r0 type above
@r0 linestyle 1
@r0 linewidth 1.0
@r0 color 1
@r0 line 0, 0, 0, 0
@r1 off
@link r1 to g0
@r1 type above
@r1 linestyle 1
@r1 linewidth 1.0
@r1 color 1
@r1 line 0, 0, 0, 0
@r2 off
@link r2 to g0
@r2 type above
@r2 linestyle 1
@r2 linewidth 1.0
@r2 color 1
@r2 line 0, 0, 0, 0
@r3 off
@link r3 to g0
@r3 type above
@r3 linestyle 1
@r3 linewidth 1.0
@r3 color 1
@r3 line 0, 0, 0, 0
@r4 off
@link r4 to g0
@r4 type above
@r4 linestyle 1
@r4 linewidth 1.0
@r4 color 1
@r4 line 0, 0, 0, 0
@g0 on
@g0 hidden false
@g0 type XY
@g0 stacked false
@g0 bar hgap 0.000000
@g0 fixedpoint off
@g0 fixedpoint type 0
@g0 fixedpoint xy 0.000000, 0.000000
@g0 fixedpoint format general general
@g0 fixedpoint prec 6, 6
@with g0
@    world 0, 0, 20, 6
@    stack world 0, 0, 0, 0
@    znorm 1
@    view 0.100000, 0.720000, 0.800000, 0.950000
@    title ""
@    title font 0
@    title size 1.500000
@    title color 1
@    subtitle ""
@    subtitle font 0
@    subtitle size 1.000000
@    subtitle color 1
@    xaxes scale Normal
@    yaxes scale Normal
@    xaxes invert off
@    yaxes invert off
@    xaxis  on
@    xaxis  type zero false
@    xaxis  offset 0.000000 , 0.000000
@    xaxis  bar on
@    xaxis  bar color 1
@    xaxis  bar linestyle 1
@    xaxis  bar linewidth 1.0
@    xaxis  label "Time (\xm\0s)"
@    xaxis  label layout para
@    xaxis  label place auto
@    xaxis  label char size 0.900000
@    xaxis  label font 0
@    xaxis  label color 1
@    xaxis  label place normal
@    xaxis  tick on
@    xaxis  tick major 5
@    xaxis  tick minor ticks 4
@    xaxis  tick default 6
@    xaxis  tick place rounded true
@    xaxis  tick in
@    xaxis  tick major size 1.000000
@    xaxis  tick major color 1
@    xaxis  tick major linewidth 1.0
@    xaxis  tick major linestyle 1
@    xaxis  tick major grid off
@    xaxis  tick minor color 1
@    xaxis  tick minor linewidth 1.0
@    xaxis  tick minor linestyle 1
@    xaxis  tick minor grid off
@    xaxis  tick minor size 0.500000
@    xaxis  ticklabel on
@    xaxis  ticklabel format general
@    xaxis  ticklabel prec 5
@    xaxis  ticklabel formula ""
@    xaxis  ticklabel append ""
@    xaxis  ticklabel prepend ""
@    xaxis  ticklabel angle 0
@    xaxis  ticklabel skip 0
@    xaxis  ticklabel stagger 0
@    xaxis  ticklabel place normal
@    xaxis  ticklabel offset auto
@    xaxis  ticklabel offset 0.000000 , 0.010000
@    xaxis  ticklabel start type auto
@    xaxis  ticklabel start 0.000000
@    xaxis  ticklabel stop type auto
@    xaxis  ticklabel stop 0.000000
@    xaxis  ticklabel char size 0.800000
@    xaxis  ticklabel font 0
@    xaxis  ticklabel color 1
@    xaxis  tick place both
@    xaxis  tick spec type none
@    yaxis  on
@    yaxis  type zero false
@    yaxis  offset 0.000000 , 0.000000
@    yaxis  bar on
@    yaxis  bar color 1
@    yaxis  bar linestyle 1
@    yaxis  bar linewidth 1.0
@    yaxis  label "Minimum  Distance (nm)"
@    yaxis  label layout para
@    yaxis  label place auto
@    yaxis  label char size 0.900000
@    yaxis  label font 0
@    yaxis  label color 1
@    yaxis  label place normal
@    yaxis  tick on
@    yaxis  tick major 1
@    yaxis  tick minor ticks 1
@    yaxis  tick default 6
@    yaxis  tick place rounded true
@    yaxis  tick in
@    yaxis  tick major size 1.000000
@    yaxis  tick major color 1
@    yaxis  tick major linewidth 1.0
@    yaxis  tick major linestyle 1
@    yaxis  tick major grid off
@    yaxis  tick minor color 1
@    yaxis  tick minor linewidth 1.0
@    yaxis  tick minor linestyle 1
@    yaxis  tick minor grid off
@    yaxis  tick minor size 0.500000
@    yaxis  ticklabel on
@    yaxis  ticklabel format general
@    yaxis  ticklabel prec 5
@    yaxis  ticklabel formula ""
@    yaxis  ticklabel append ""
@    yaxis  ticklabel prepend ""
@    yaxis  ticklabel angle 0
@    yaxis  ticklabel skip 0
@    yaxis  ticklabel stagger 0
@    yaxis  ticklabel place normal
@    yaxis  ticklabel offset auto
@    yaxis  ticklabel offset 0.000000 , 0.010000
@    yaxis  ticklabel start type auto
@    yaxis  ticklabel start 0.000000
@    yaxis  ticklabel stop type auto
@    yaxis  ticklabel stop 0.000000
@    yaxis  ticklabel char size 0.800000
@    yaxis  ticklabel font 0
@    yaxis  ticklabel color 1
@    yaxis  tick place both
@    yaxis  tick spec type none
@    altxaxis  off
@    altyaxis  off
@    legend on
@    legend loctype view
@    legend 0.82, 0.93
@    legend box color 1
@    legend box pattern 0
@    legend box linewidth 1.0
@    legend box linestyle 0
@    legend box fill color 0
@    legend box fill pattern 0
@    legend font 0
@    legend char size 1.000000
@    legend color 1
@    legend length 2
@    legend vgap 1
@    legend hgap 1
@    legend invert false
@    frame type 0
@    frame linestyle 1
@    frame linewidth 1.0
@    frame color 1
@    frame pattern 1
@    frame background color 0
@    frame background pattern 0
@    s0 hidden false
@    s0 type xy
@    s0 symbol 0
@    s0 symbol size 1.000000
@    s0 symbol color 3
@    s0 symbol pattern 1
@    s0 symbol fill color 3
@    s0 symbol fill pattern 0
@    s0 symbol linewidth 1.0
@    s0 symbol linestyle 1
@    s0 symbol char 65
@    s0 symbol char font 0
@    s0 symbol skip 0
@    s0 line type 1
@    s0 line linestyle 1
@    s0 line linewidth 1.0
@    s0 line color 3
@    s0 line pattern 1
@    s0 baseline type 0
@    s0 baseline off
@    s0 dropline off
@    s0 fill type 0
@    s0 fill rule 0
@    s0 fill color 3
@    s0 fill pattern 1
@    s0 avalue off
@    s0 avalue type 2
@    s0 avalue char size 1.000000
@    s0 avalue font 0
@    s0 avalue color 1
@    s0 avalue rot 0
@    s0 avalue format general
@    s0 avalue prec 3
@    s0 avalue prepend ""
@    s0 avalue append ""
@    s0 avalue offset 0.000000 , 0.000000
@    s0 errorbar on
@    s0 errorbar place both
@    s0 errorbar color 3
@    s0 errorbar pattern 1
@    s0 errorbar size 1.000000
@    s0 errorbar linewidth 1.0
@    s0 errorbar linestyle 1
@    s0 errorbar riser linewidth 1.0
@    s0 errorbar riser linestyle 1
@    s0 errorbar riser clip off
@    s0 errorbar riser clip length 0.100000
@    s0 comment "/Users/KCheng/Desktop/cg_small_water_run/md-run-lonestar/namchi-04-26-2014/g-mind/1md-1.0nm-results/DPP-mind-.xvg"
@    s0 legend  "Protein-DPPC"
@    s1 hidden false
@    s1 type xy
@    s1 symbol 0
@    s1 symbol size 1.000000
@    s1 symbol color 11
@    s1 symbol pattern 1
@    s1 symbol fill color 11
@    s1 symbol fill pattern 0
@    s1 symbol linewidth 1.0
@    s1 symbol linestyle 1
@    s1 symbol char 65
@    s1 symbol char font 0
@    s1 symbol skip 0
@    s1 line type 1
@    s1 line linestyle 1
@    s1 line linewidth 1.0
@    s1 line color 11
@    s1 line pattern 1
@    s1 baseline type 0
@    s1 baseline off
@    s1 dropline off
@    s1 fill type 0
@    s1 fill rule 0
@    s1 fill color 11
@    s1 fill pattern 1
@    s1 avalue off
@    s1 avalue type 2
@    s1 avalue char size 1.000000
@    s1 avalue font 0
@    s1 avalue color 1
@    s1 avalue rot 0
@    s1 avalue format general
@    s1 avalue prec 3
@    s1 avalue prepend ""
@    s1 avalue append ""
@    s1 avalue offset 0.000000 , 0.000000
@    s1 errorbar on
@    s1 errorbar place both
@    s1 errorbar color 11
@    s1 errorbar pattern 1
@    s1 errorbar size 1.000000
@    s1 errorbar linewidth 1.0
@    s1 errorbar linestyle 1
@    s1 errorbar riser linewidth 1.0
@    s1 errorbar riser linestyle 1
@    s1 errorbar riser clip off
@    s1 errorbar riser clip length 0.100000
@    s1 comment "/Users/KCheng/Desktop/cg_small_water_run/md-run-lonestar/namchi-04-26-2014/g-mind/1md-1.0nm-results/DUP-mind-.xvg"
@    s1 legend  "Protein-DUPC"
@    s2 hidden false
@    s2 type xy
@    s2 symbol 0
@    s2 symbol size 1.000000
@    s2 symbol color 1
@    s2 symbol pattern 1
@    s2 symbol fill color 1
@    s2 symbol fill pattern 0
@    s2 symbol linewidth 1.0
@    s2 symbol linestyle 1
@    s2 symbol char 65
@    s2 symbol char font 0
@    s2 symbol skip 0
@    s2 line type 1
@    s2 line linestyle 1
@    s2 line linewidth 1.0
@    s2 line color 1
@    s2 line pattern 1
@    s2 baseline type 0
@    s2 baseline off
@    s2 dropline off
@    s2 fill type 0
@    s2 fill rule 0
@    s2 fill color 1
@    s2 fill pattern 1
@    s2 avalue off
@    s2 avalue type 2
@    s2 avalue char size 1.000000
@    s2 avalue font 0
@    s2 avalue color 1
@    s2 avalue rot 0
@    s2 avalue format general
@    s2 avalue prec 3
@    s2 avalue prepend ""
@    s2 avalue append ""
@    s2 avalue offset 0.000000 , 0.000000
@    s2 errorbar on
@    s2 errorbar place both
@    s2 errorbar color 1
@    s2 errorbar pattern 1
@    s2 errorbar size 1.000000
@    s2 errorbar linewidth 1.0
@    s2 errorbar linestyle 1
@    s2 errorbar riser linewidth 1.0
@    s2 errorbar riser linestyle 1
@    s2 errorbar riser clip off
@    s2 errorbar riser clip length 0.100000
@    s2 comment "/Users/KCheng/Desktop/cg_small_water_run/md-run-lonestar/namchi-04-26-2014/g-mind/1md-1.0nm-results/CHO-mind-.xvg"
@    s2 legend  "Protein-CHOL"
@    s3 hidden false
@    s3 type xy
@    s3 symbol 0
@    s3 symbol size 1.000000
@    s3 symbol color 4
@    s3 symbol pattern 1
@    s3 symbol fill color 4
@    s3 symbol fill pattern 0
@    s3 symbol linewidth 1.0
@    s3 symbol linestyle 1
@    s3 symbol char 65
@    s3 symbol char font 0
@    s3 symbol skip 0
@    s3 line type 1
@    s3 line linestyle 1
@    s3 line linewidth 1.0
@    s3 line color 4
@    s3 line pattern 1
@    s3 baseline type 0
@    s3 baseline off
@    s3 dropline off
@    s3 fill type 0
@    s3 fill rule 0
@    s3 fill color 1
@    s3 fill pattern 1
@    s3 avalue off
@    s3 avalue type 2
@    s3 avalue char size 1.000000
@    s3 avalue font 0
@    s3 avalue color 1
@    s3 avalue rot 0
@    s3 avalue format general
@    s3 avalue prec 3
@    s3 avalue prepend ""
@    s3 avalue append ""
@    s3 avalue offset 0.000000 , 0.000000
@    s3 errorbar on
@    s3 errorbar place both
@    s3 errorbar color 4
@    s3 errorbar pattern 1
@    s3 errorbar size 1.000000
@    s3 errorbar linewidth 1.0
@    s3 errorbar linestyle 1
@    s3 errorbar riser linewidth 1.0
@    s3 errorbar riser linestyle 1
@    s3 errorbar riser clip off
@    s3 errorbar riser clip length 0.100000
@    s3 comment "/Volumes/Samsung_1TB/analysis-gmx-raft/g-mind-1nm/3GM-AB/GM1-mind-.xvg"
@    s3 legend  ""
@g1 on
@g1 hidden false
@g1 type XY
@g1 stacked false
@g1 bar hgap 0.000000
@g1 fixedpoint off
@g1 fixedpoint type 0
@g1 fixedpoint xy 0.000000, 0.000000
@g1 fixedpoint format general general
@g1 fixedpoint prec 6, 6
@with g1
@    world 0, 0, 20, 20000
@    stack world 0, 0, 0, 0
@    znorm 1
@    view 0.100000, 0.410000, 0.800000, 0.640000
@    title ""
@    title font 0
@    title size 1.500000
@    title color 1
@    subtitle ""
@    subtitle font 0
@    subtitle size 1.000000
@    subtitle color 1
@    xaxes scale Normal
@    yaxes scale Normal
@    xaxes invert off
@    yaxes invert off
@    xaxis  on
@    xaxis  type zero false
@    xaxis  offset 0.000000 , 0.000000
@    xaxis  bar on
@    xaxis  bar color 1
@    xaxis  bar linestyle 1
@    xaxis  bar linewidth 1.0
@    xaxis  label "Time (\xm\0s)"
@    xaxis  label layout para
@    xaxis  label place auto
@    xaxis  label char size 0.900000
@    xaxis  label font 0
@    xaxis  label color 1
@    xaxis  label place normal
@    xaxis  tick on
@    xaxis  tick major 5
@    xaxis  tick minor ticks 4
@    xaxis  tick default 6
@    xaxis  tick place rounded true
@    xaxis  tick in
@    xaxis  tick major size 1.000000
@    xaxis  tick major color 1
@    xaxis  tick major linewidth 1.0
@    xaxis  tick major linestyle 1
@    xaxis  tick major grid off
@    xaxis  tick minor color 1
@    xaxis  tick minor linewidth 1.0
@    xaxis  tick minor linestyle 1
@    xaxis  tick minor grid off
@    xaxis  tick minor size 0.500000
@    xaxis  ticklabel on
@    xaxis  ticklabel format general
@    xaxis  ticklabel prec 5
@    xaxis  ticklabel formula ""
@    xaxis  ticklabel append ""
@    xaxis  ticklabel prepend ""
@    xaxis  ticklabel angle 0
@    xaxis  ticklabel skip 0
@    xaxis  ticklabel stagger 0
@    xaxis  ticklabel place normal
@    xaxis  ticklabel offset auto
@    xaxis  ticklabel offset 0.000000 , 0.010000
@    xaxis  ticklabel start type auto
@    xaxis  ticklabel start 0.000000
@    xaxis  ticklabel stop type auto
@    xaxis  ticklabel stop 0.000000
@    xaxis  ticklabel char size 0.800000
@    xaxis  ticklabel font 0
@    xaxis  ticklabel color 1
@    xaxis  tick place both
@    xaxis  tick spec type none
@    yaxis  on
@    yaxis  type zero false
@    yaxis  offset 0.000000 , 0.000000
@    yaxis  bar on
@    yaxis  bar color 1
@    yaxis  bar linestyle 1
@    yaxis  bar linewidth 1.0
@    yaxis  label "Number of Contacts (< 2 nm)"
@    yaxis  label layout para
@    yaxis  label place auto
@    yaxis  label char size 0.900000
@    yaxis  label font 0
@    yaxis  label color 1
@    yaxis  label place normal
@    yaxis  tick on
@    yaxis  tick major 5000
@    yaxis  tick minor ticks 1
@    yaxis  tick default 6
@    yaxis  tick place rounded true
@    yaxis  tick in
@    yaxis  tick major size 1.000000
@    yaxis  tick major color 1
@    yaxis  tick major linewidth 1.0
@    yaxis  tick major linestyle 1
@    yaxis  tick major grid off
@    yaxis  tick minor color 1
@    yaxis  tick minor linewidth 1.0
@    yaxis  tick minor linestyle 1
@    yaxis  tick minor grid off
@    yaxis  tick minor size 0.500000
@    yaxis  ticklabel on
@    yaxis  ticklabel format general
@    yaxis  ticklabel prec 5
@    yaxis  ticklabel formula ""
@    yaxis  ticklabel append ""
@    yaxis  ticklabel prepend ""
@    yaxis  ticklabel angle 0
@    yaxis  ticklabel skip 0
@    yaxis  ticklabel stagger 0
@    yaxis  ticklabel place normal
@    yaxis  ticklabel offset auto
@    yaxis  ticklabel offset 0.000000 , 0.010000
@    yaxis  ticklabel start type auto
@    yaxis  ticklabel start 0.000000
@    yaxis  ticklabel stop type auto
@    yaxis  ticklabel stop 0.000000
@    yaxis  ticklabel char size 0.800000
@    yaxis  ticklabel font 0
@    yaxis  ticklabel color 1
@    yaxis  tick place both
@    yaxis  tick spec type none
@    altxaxis  off
@    altyaxis  off
@    legend on
@    legend loctype view
@    legend 0.78, 0.8
@    legend box color 1
@    legend box pattern 1
@    legend box linewidth 1.0
@    legend box linestyle 1
@    legend box fill color 0
@    legend box fill pattern 1
@    legend font 0
@    legend char size 1.000000
@    legend color 1
@    legend length 2
@    legend vgap 1
@    legend hgap 1
@    legend invert false
@    frame type 0
@    frame linestyle 1
@    frame linewidth 1.0
@    frame color 1
@    frame pattern 1
@    frame background color 0
@    frame background pattern 0
@    s0 hidden false
@    s0 type xy
@    s0 symbol 0
@    s0 symbol size 1.000000
@    s0 symbol color 3
@    s0 symbol pattern 1
@    s0 symbol fill color 3
@    s0 symbol fill pattern 0
@    s0 symbol linewidth 1.0
@    s0 symbol linestyle 1
@    s0 symbol char 65
@    s0 symbol char font 0
@    s0 symbol skip 0
@    s0 line type 1
@    s0 line linestyle 1
@    s0 line linewidth 1.0
@    s0 line color 3
@    s0 line pattern 1
@    s0 baseline type 0
@    s0 baseline off
@    s0 dropline off
@    s0 fill type 0
@    s0 fill rule 0
@    s0 fill color 1
@    s0 fill pattern 1
@    s0 avalue off
@    s0 avalue type 2
@    s0 avalue char size 1.000000
@    s0 avalue font 0
@    s0 avalue color 1
@    s0 avalue rot 0
@    s0 avalue format general
@    s0 avalue prec 3
@    s0 avalue prepend ""
@    s0 avalue append ""
@    s0 avalue offset 0.000000 , 0.000000
@    s0 errorbar on
@    s0 errorbar place both
@    s0 errorbar color 3
@    s0 errorbar pattern 1
@    s0 errorbar size 1.000000
@    s0 errorbar linewidth 1.0
@    s0 errorbar linestyle 1
@    s0 errorbar riser linewidth 1.0
@    s0 errorbar riser linestyle 1
@    s0 errorbar riser clip off
@    s0 errorbar riser clip length 0.100000
@    s0 comment "/Users/KCheng/Desktop/cg_small_water_run/md-run-lonestar/namchi-04-26-2014/g-mind/1md-1.0nm-results/DPP-numcont-.xvg"
@    s0 legend  ""
@    s1 hidden false
@    s1 type xy
@    s1 symbol 0
@    s1 symbol size 1.000000
@    s1 symbol color 11
@    s1 symbol pattern 1
@    s1 symbol fill color 11
@    s1 symbol fill pattern 0
@    s1 symbol linewidth 1.0
@    s1 symbol linestyle 1
@    s1 symbol char 65
@    s1 symbol char font 0
@    s1 symbol skip 0
@    s1 line type 1
@    s1 line linestyle 1
@    s1 line linewidth 1.0
@    s1 line color 11
@    s1 line pattern 1
@    s1 baseline type 0
@    s1 baseline off
@    s1 dropline off
@    s1 fill type 0
@    s1 fill rule 0
@    s1 fill color 1
@    s1 fill pattern 1
@    s1 avalue off
@    s1 avalue type 2
@    s1 avalue char size 1.000000
@    s1 avalue font 0
@    s1 avalue color 1
@    s1 avalue rot 0
@    s1 avalue format general
@    s1 avalue prec 3
@    s1 avalue prepend ""
@    s1 avalue append ""
@    s1 avalue offset 0.000000 , 0.000000
@    s1 errorbar on
@    s1 errorbar place both
@    s1 errorbar color 11
@    s1 errorbar pattern 1
@    s1 errorbar size 1.000000
@    s1 errorbar linewidth 1.0
@    s1 errorbar linestyle 1
@    s1 errorbar riser linewidth 1.0
@    s1 errorbar riser linestyle 1
@    s1 errorbar riser clip off
@    s1 errorbar riser clip length 0.100000
@    s1 comment "/Users/KCheng/Desktop/cg_small_water_run/md-run-lonestar/namchi-04-26-2014/g-mind/1md-1.0nm-results/DUP-numcont-.xvg"
@    s1 legend  ""
@    s2 hidden false
@    s2 type xy
@    s2 symbol 0
@    s2 symbol size 1.000000
@    s2 symbol color 1
@    s2 symbol pattern 1
@    s2 symbol fill color 1
@    s2 symbol fill pattern 0
@    s2 symbol linewidth 1.0
@    s2 symbol linestyle 1
@    s2 symbol char 65
@    s2 symbol char font 0
@    s2 symbol skip 0
@    s2 line type 1
@    s2 line linestyle 1
@    s2 line linewidth 1.0
@    s2 line color 1
@    s2 line pattern 1
@    s2 baseline type 0
@    s2 baseline off
@    s2 dropline off
@    s2 fill type 0
@    s2 fill rule 0
@    s2 fill color 1
@    s2 fill pattern 1
@    s2 avalue off
@    s2 avalue type 2
@    s2 avalue char size 1.000000
@    s2 avalue font 0
@    s2 avalue color 1
@    s2 avalue rot 0
@    s2 avalue format general
@    s2 avalue prec 3
@    s2 avalue prepend ""
@    s2 avalue append ""
@    s2 avalue offset 0.000000 , 0.000000
@    s2 errorbar on
@    s2 errorbar place both
@    s2 errorbar color 1
@    s2 errorbar pattern 1
@    s2 errorbar size 1.000000
@    s2 errorbar linewidth 1.0
@    s2 errorbar linestyle 1
@    s2 errorbar riser linewidth 1.0
@    s2 errorbar riser linestyle 1
@    s2 errorbar riser clip off
@    s2 errorbar riser clip length 0.100000
@    s2 comment "/Users/KCheng/Desktop/cg_small_water_run/md-run-lonestar/namchi-04-26-2014/g-mind/1md-1.0nm-results/CHO-numcont-.xvg"
@    s2 legend  ""
@    s3 hidden false
@    s3 type xy
@    s3 symbol 0
@    s3 symbol size 1.000000
@    s3 symbol color 4
@    s3 symbol pattern 1
@    s3 symbol fill color 4
@    s3 symbol fill pattern 0
@    s3 symbol linewidth 1.0
@    s3 symbol linestyle 1
@    s3 symbol char 65
@    s3 symbol char font 0
@    s3 symbol skip 0
@    s3 line type 1
@    s3 line linestyle 1
@    s3 line linewidth 1.0
@    s3 line color 4
@    s3 line pattern 1
@    s3 baseline type 0
@    s3 baseline off
@    s3 dropline off
@    s3 fill type 0
@    s3 fill rule 0
@    s3 fill color 1
@    s3 fill pattern 1
@    s3 avalue off
@    s3 avalue type 2
@    s3 avalue char size 1.000000
@    s3 avalue font 0
@    s3 avalue color 1
@    s3 avalue rot 0
@    s3 avalue format general
@    s3 avalue prec 3
@    s3 avalue prepend ""
@    s3 avalue append ""
@    s3 avalue offset 0.000000 , 0.000000
@    s3 errorbar on
@    s3 errorbar place both
@    s3 errorbar color 4
@    s3 errorbar pattern 1
@    s3 errorbar size 1.000000
@    s3 errorbar linewidth 1.0
@    s3 errorbar linestyle 1
@    s3 errorbar riser linewidth 1.0
@    s3 errorbar riser linestyle 1
@    s3 errorbar riser clip off
@    s3 errorbar riser clip length 0.100000
@    s3 comment "/Volumes/Samsung_1TB/analysis-gmx-raft/g-mind-1nm/3GM-AB/GM1-numcont-.xvg"
@    s3 legend  ""
@g2 on
@g2 hidden false
@g2 type XY
@g2 stacked false
@g2 bar hgap 0.000000
@g2 fixedpoint off
@g2 fixedpoint type 0
@g2 fixedpoint xy 0.000000, 0.000000
@g2 fixedpoint format general general
@g2 fixedpoint prec 6, 6
@with g2
@    world 0, 0, 130, 1
@    stack world 0, 0, 0, 0
@    znorm 1
@    view 0.100000, 0.100000, 0.800000, 0.330000
@    title ""
@    title font 0
@    title size 1.500000
@    title color 1
@    subtitle ""
@    subtitle font 0
@    subtitle size 1.000000
@    subtitle color 1
@    xaxes scale Normal
@    yaxes scale Normal
@    xaxes invert off
@    yaxes invert off
@    xaxis  on
@    xaxis  type zero false
@    xaxis  offset 0.000000 , 0.000000
@    xaxis  bar on
@    xaxis  bar color 1
@    xaxis  bar linestyle 1
@    xaxis  bar linewidth 1.0
@    xaxis  label "Residue (#)"
@    xaxis  label layout para
@    xaxis  label place auto
@    xaxis  label char size 0.900000
@    xaxis  label font 0
@    xaxis  label color 1
@    xaxis  label place normal
@    xaxis  tick on
@    xaxis  tick major 26
@    xaxis  tick minor ticks 1
@    xaxis  tick default 6
@    xaxis  tick place rounded true
@    xaxis  tick in
@    xaxis  tick major size 1.000000
@    xaxis  tick major color 1
@    xaxis  tick major linewidth 1.0
@    xaxis  tick major linestyle 1
@    xaxis  tick major grid off
@    xaxis  tick minor color 1
@    xaxis  tick minor linewidth 1.0
@    xaxis  tick minor linestyle 1
@    xaxis  tick minor grid off
@    xaxis  tick minor size 0.500000
@    xaxis  ticklabel on
@    xaxis  ticklabel format general
@    xaxis  ticklabel prec 5
@    xaxis  ticklabel formula ""
@    xaxis  ticklabel append ""
@    xaxis  ticklabel prepend ""
@    xaxis  ticklabel angle 0
@    xaxis  ticklabel skip 0
@    xaxis  ticklabel stagger 0
@    xaxis  ticklabel place normal
@    xaxis  ticklabel offset auto
@    xaxis  ticklabel offset 0.000000 , 0.010000
@    xaxis  ticklabel start type auto
@    xaxis  ticklabel start 0.000000
@    xaxis  ticklabel stop type auto
@    xaxis  ticklabel stop 0.000000
@    xaxis  ticklabel char size 0.800000
@    xaxis  ticklabel font 0
@    xaxis  ticklabel color 1
@    xaxis  tick place both
@    xaxis  tick spec type none
@    yaxis  on
@    yaxis  type zero false
@    yaxis  offset 0.000000 , 0.000000
@    yaxis  bar on
@    yaxis  bar color 1
@    yaxis  bar linestyle 1
@    yaxis  bar linewidth 1.0
@    yaxis  label "Minimum Distance (nm)"
@    yaxis  label layout para
@    yaxis  label place auto
@    yaxis  label char size 0.900000
@    yaxis  label font 0
@    yaxis  label color 1
@    yaxis  label place normal
@    yaxis  tick on
@    yaxis  tick major 0.2
@    yaxis  tick minor ticks 1
@    yaxis  tick default 6
@    yaxis  tick place rounded true
@    yaxis  tick in
@    yaxis  tick major size 1.000000
@    yaxis  tick major color 1
@    yaxis  tick major linewidth 1.0
@    yaxis  tick major linestyle 1
@    yaxis  tick major grid off
@    yaxis  tick minor color 1
@    yaxis  tick minor linewidth 1.0
@    yaxis  tick minor linestyle 1
@    yaxis  tick minor grid off
@    yaxis  tick minor size 0.500000
@    yaxis  ticklabel on
@    yaxis  ticklabel format general
@    yaxis  ticklabel prec 5
@    yaxis  ticklabel formula ""
@    yaxis  ticklabel append ""
@    yaxis  ticklabel prepend ""
@    yaxis  ticklabel angle 0
@    yaxis  ticklabel skip 0
@    yaxis  ticklabel stagger 0
@    yaxis  ticklabel place normal
@    yaxis  ticklabel offset auto
@    yaxis  ticklabel offset 0.000000 , 0.010000
@    yaxis  ticklabel start type auto
@    yaxis  ticklabel start 0.000000
@    yaxis  ticklabel stop type auto
@    yaxis  ticklabel stop 0.000000
@    yaxis  ticklabel char size 0.800000
@    yaxis  ticklabel font 0
@    yaxis  ticklabel color 1
@    yaxis  tick place both
@    yaxis  tick spec type none
@    altxaxis  off
@    altyaxis  off
@    legend on
@    legend loctype view
@    legend 0.78, 0.8
@    legend box color 1
@    legend box pattern 1
@    legend box linewidth 1.0
@    legend box linestyle 1
@    legend box fill color 0
@    legend box fill pattern 1
@    legend font 0
@    legend char size 1.000000
@    legend color 1
@    legend length 2
@    legend vgap 1
@    legend hgap 1
@    legend invert false
@    frame type 0
@    frame linestyle 1
@    frame linewidth 1.0
@    frame color 1
@    frame pattern 1
@    frame background color 0
@    frame background pattern 0
@    s0 hidden false
@    s0 type xy
@    s0 symbol 0
@    s0 symbol size 1.000000
@    s0 symbol color 3
@    s0 symbol pattern 1
@    s0 symbol fill color 3
@    s0 symbol fill pattern 0
@    s0 symbol linewidth 1.0
@    s0 symbol linestyle 1
@    s0 symbol char 65
@    s0 symbol char font 0
@    s0 symbol skip 0
@    s0 line type 1
@    s0 line linestyle 1
@    s0 line linewidth 1.0
@    s0 line color 3
@    s0 line pattern 1
@    s0 baseline type 0
@    s0 baseline off
@    s0 dropline off
@    s0 fill type 0
@    s0 fill rule 0
@    s0 fill color 1
@    s0 fill pattern 1
@    s0 avalue off
@    s0 avalue type 2
@    s0 avalue char size 1.000000
@    s0 avalue font 0
@    s0 avalue color 1
@    s0 avalue rot 0
@    s0 avalue format general
@    s0 avalue prec 3
@    s0 avalue prepend ""
@    s0 avalue append ""
@    s0 avalue offset 0.000000 , 0.000000
@    s0 errorbar on
@    s0 errorbar place both
@    s0 errorbar color 3
@    s0 errorbar pattern 1
@    s0 errorbar size 1.000000
@    s0 errorbar linewidth 1.0
@    s0 errorbar linestyle 1
@    s0 errorbar riser linewidth 1.0
@    s0 errorbar riser linestyle 1
@    s0 errorbar riser clip off
@    s0 errorbar riser clip length 0.100000
@    s0 comment "/Users/KCheng/Desktop/cg_small_water_run/md-run-lonestar/namchi-04-26-2014/g-mind/1md-1.0nm-results/DPP-res-.xvg"
@    s0 legend  ""
@    s1 hidden false
@    s1 type xy
@    s1 symbol 0
@    s1 symbol size 1.000000
@    s1 symbol color 11
@    s1 symbol pattern 1
@    s1 symbol fill color 11
@    s1 symbol fill pattern 0
@    s1 symbol linewidth 1.0
@    s1 symbol linestyle 1
@    s1 symbol char 65
@    s1 symbol char font 0
@    s1 symbol skip 0
@    s1 line type 1
@    s1 line linestyle 1
@    s1 line linewidth 1.0
@    s1 line color 11
@    s1 line pattern 1
@    s1 baseline type 0
@    s1 baseline off
@    s1 dropline off
@    s1 fill type 0
@    s1 fill rule 0
@    s1 fill color 1
@    s1 fill pattern 1
@    s1 avalue off
@    s1 avalue type 2
@    s1 avalue char size 1.000000
@    s1 avalue font 0
@    s1 avalue color 1
@    s1 avalue rot 0
@    s1 avalue format general
@    s1 avalue prec 3
@    s1 avalue prepend ""
@    s1 avalue append ""
@    s1 avalue offset 0.000000 , 0.000000
@    s1 errorbar on
@    s1 errorbar place both
@    s1 errorbar color 11
@    s1 errorbar pattern 1
@    s1 errorbar size 1.000000
@    s1 errorbar linewidth 1.0
@    s1 errorbar linestyle 1
@    s1 errorbar riser linewidth 1.0
@    s1 errorbar riser linestyle 1
@    s1 errorbar riser clip off
@    s1 errorbar riser clip length 0.100000
@    s1 comment "/Users/KCheng/Desktop/cg_small_water_run/md-run-lonestar/namchi-04-26-2014/g-mind/1md-1.0nm-results/DUP-res-.xvg"
@    s1 legend  ""
@    s2 hidden false
@    s2 type xy
@    s2 symbol 0
@    s2 symbol size 1.000000
@    s2 symbol color 1
@    s2 symbol pattern 1
@    s2 symbol fill color 1
@    s2 symbol fill pattern 0
@    s2 symbol linewidth 1.0
@    s2 symbol linestyle 1
@    s2 symbol char 65
@    s2 symbol char font 0
@    s2 symbol skip 0
@    s2 line type 1
@    s2 line linestyle 1
@    s2 line linewidth 1.0
@    s2 line color 1
@    s2 line pattern 1
@    s2 baseline type 0
@    s2 baseline off
@    s2 dropline off
@    s2 fill type 0
@    s2 fill rule 0
@    s2 fill color 1
@    s2 fill pattern 1
@    s2 avalue off
@    s2 avalue type 2
@    s2 avalue char size 1.000000
@    s2 avalue font 0
@    s2 avalue color 1
@    s2 avalue rot 0
@    s2 avalue format general
@    s2 avalue prec 3
@    s2 avalue prepend ""
@    s2 avalue append ""
@    s2 avalue offset 0.000000 , 0.000000
@    s2 errorbar on
@    s2 errorbar place both
@    s2 errorbar color 1
@    s2 errorbar pattern 1
@    s2 errorbar size 1.000000
@    s2 errorbar linewidth 1.0
@    s2 errorbar linestyle 1
@    s2 errorbar riser linewidth 1.0
@    s2 errorbar riser linestyle 1
@    s2 errorbar riser clip off
@    s2 errorbar riser clip length 0.100000
@    s2 comment "/Users/KCheng/Desktop/cg_small_water_run/md-run-lonestar/namchi-04-26-2014/g-mind/1md-1.0nm-results/CHO-res-.xvg"
@    s2 legend  ""
@    s3 hidden false
@    s3 type xy
@    s3 symbol 0
@    s3 symbol size 1.000000
@    s3 symbol color 4
@    s3 symbol pattern 1
@    s3 symbol fill color 4
@    s3 symbol fill pattern 0
@    s3 symbol linewidth 1.0
@    s3 symbol linestyle 1
@    s3 symbol char 65
@    s3 symbol char font 0
@    s3 symbol skip 0
@    s3 line type 1
@    s3 line linestyle 1
@    s3 line linewidth 1.0
@    s3 line color 4
@    s3 line pattern 1
@    s3 baseline type 0
@    s3 baseline off
@    s3 dropline off
@    s3 fill type 0
@    s3 fill rule 0
@    s3 fill color 1
@    s3 fill pattern 1
@    s3 avalue off
@    s3 avalue type 2
@    s3 avalue char size 1.000000
@    s3 avalue font 0
@    s3 avalue color 1
@    s3 avalue rot 0
@    s3 avalue format general
@    s3 avalue prec 3
@    s3 avalue prepend ""
@    s3 avalue append ""
@    s3 avalue offset 0.000000 , 0.000000
@    s3 errorbar on
@    s3 errorbar place both
@    s3 errorbar color 4
@    s3 errorbar pattern 1
@    s3 errorbar size 1.000000
@    s3 errorbar linewidth 1.0
@    s3 errorbar linestyle 1
@    s3 errorbar riser linewidth 1.0
@    s3 errorbar riser linestyle 1
@    s3 errorbar riser clip off
@    s3 errorbar riser clip length 0.100000
@    s3 comment "/Volumes/Samsung_1TB/analysis-gmx-raft/g-mind-2nm/3GM-AB/GM1-res-15to20us.xvg"
@    s3 legend  ""
@target G0.S0
@type xy
0 1.533803
0.02 1.860302
0.04 0.4805462
0.06 2.425593
0.08 2.385571
0.1 2.4457
0.12 0.5601342
0.14 1.658342
0.16 3.225108
0.18 0.6660524
0.2 1.323433
0.22 0.4790092
0.24 0.477336
0.26 0.4993249
0.28 0.4834256
0.3 0.820259
0.32 0.608646
0.34 0.4994749
0.36 0.5106367
0.38 0.4853348
0.4 0.5327755
0.42 0.4759727
0.44 0.4862607
0.46 0.4776505
0.48 0.4750004
0.5 0.4739727
0.52 0.4871856
0.54 0.4874676
0.56 0.5016971
0.58 0.5791367
0.6 0.4801303
0.62 0.4852576
0.64 0.497393
0.66 0.4801559
0.68 0.4889527
0.7 0.4802084
0.72 0.4842772
0.74 0.5387258
0.76 0.4685348
0.78 0.5011489
0.8 0.5045044
0.82 0.4828565
0.84 0.4773108
0.86 0.498272
0.88 0.4924937
0.9 0.460136
0.92 0.4863641
0.94 0.4952018
0.96 0.4770745
0.98 0.5199517
1 0.5437371
1.02 0.4868779
1.04 0.5040087
1.06 0.5194705
1.08 0.4712217
1.1 0.5042324
1.12 0.4633299
1.14 0.4587752
1.16 0.4753417
1.18 0.5193025
1.2 0.4760517
1.22 0.4895407
1.24 0.4860299
1.26 0.472361
1.28 0.5373312
1.3 0.4962107
1.32 0.471752
1.34 0.4848972
1.36 0.4815857
1.38 0.5219914
1.4 0.5064092
1.42 0.4832442
1.44 0.4922652
1.46 0.5377265
1.48 0.4931537
1.5 0.4806504
1.52 0.4960595
1.54 0.484717
1.56 0.4533761
1.58 0.4510269
1.6 0.5126892
1.62 0.4597007
1.64 0.495404
1.66 0.465671
1.68 0.4806247
1.7 0.5025183
1.72 0.5750219
1.74 0.5143201
1.76 0.5691444
1.78 0.5133475
1.8 0.4630339
1.82 0.4710093
1.84 0.4552476
1.86 0.4612477
1.88 0.4958071
1.9 0.4934067
1.92 0.5064094
1.94 0.4987482
1.96 0.4718586
1.98 0.4547805
2 0.4775459
2.02 0.4767074
2.04 0.4949998
2.06 0.4509435
2.08 0.4479397
2.1 0.4783825
2.12 0.5958607
2.14 0.5107839
2.16 0.4939126
2.18 0.4827268
2.2 0.511126
2.22 0.5402544
2.24 0.4966387
2.26 0.7610682
2.28 0.6507687
2.3 0.4495829
2.32 0.4624658
2.34 0.4563442
2.36 0.4736296
2.38 0.4657258
2.4 0.4798177
2.42 0.4616544
2.44 0.4901783
2.46 0.4803127
2.48 0.4844068
2.5 0.5005243
2.52 0.4678138
2.54 0.4610039
2.56 0.4618718
2.58 0.4907388
2.6 0.484484
2.62 0.4704253
2.64 0.4621955
2.66 0.4827782
2.68 0.4894135
2.7 0.4841743
2.72 0.4807546
2.74 0.4763935
2.76 0.4842001
2.78 0.4754999
2.8 0.4823379
2.82 0.4854892
2.84 0.4878011
2.86 0.457958
2.88 0.46492
2.9 0.470267
2.92 0.4724932
2.94 0.475053
2.96 0.4524933
2.98 0.4701326
3 0.4669588
3.02 0.4728899
3.04 0.4706112
3.06 0.4719639
3.08 0.4479119
3.1 0.4660741
3.12 0.4501671
3.14 0.4551095
3.16 0.4435652
3.18 0.47215
3.2 0.4838647
3.22 0.458639
3.24 0.4847166
3.26 0.4702667
3.28 0.4497501
3.3 0.4800265
3.32 0.4696277
3.34 0.4690945
3.36 0.4641123
3.38 0.4610041
3.4 0.4720434
3.42 0.4684551
3.44 0.4701595
3.46 0.4536791
3.48 0.4683476
3.5 0.4575202
3.52 0.4519121
3.54 0.4610866
3.56 0.4508055
3.58 0.4673864
3.6 0.4720695
3.62 0.470744
3.64 0.4825192
3.66 0.4809624
3.68 0.445506
3.7 0.4613561
3.72 0.4616544
3.74 0.4389474
3.76 0.4422953
3.78 0.4553017
3.8 0.4543952
3.82 0.4557137
3.84 0.438321
3.86 0.4446909
3.88 0.4503888
3.9 0.4550004
3.92 0.4700262
3.94 0.453128
3.96 0.4615735
3.98 0.4533486
4 0.4654302
4.02 0.4537902
4.04 0.4748154
4.06 0.4408518
4.08 0.4661545
4.1 0.4530452
4.12 0.47101
4.14 0.4414185
4.16 0.4648922
4.18 0.4419851
4.2 0.4596193
4.22 0.4456739
4.24 0.461384
4.26 0.4546979
4.28 0.4693075
4.3 0.4603536
4.32 0.4521335
4.34 0.4563164
4.36 0.4724933
4.38 0.4601356
4.4 0.457848
4.42 0.460217
4.44 0.4540376
4.46 0.4286602
4.48 0.4606787
4.5 0.4495828
4.52 0.4795051
4.54 0.4661814
4.56 0.4537072
4.58 0.4647043
4.6 0.4654571
4.62 0.4585304
4.64 0.4682151
4.66 0.4617897
4.68 0.4472977
4.7 0.4669846
4.72 0.4825453
4.74 0.4592924
4.76 0.4540379
4.78 0.4606791
4.8 0.4645696
4.82 0.4568915
4.84 0.4414749
4.86 0.4551099
4.88 0.46271
4.9 0.4599458
4.92 0.4554666
4.94 0.4678946
4.96 0.456098
4.98 0.447465
5 0.4359182
5.02 0.462629
5.04 0.4659937
5.06 0.4548078
5.08 0.4541205
5.1 0.4639233
5.12 0.459156
5.14 0.463033
5.16 0.4710088
5.18 0.4714073
5.2 0.4729165
5.22 0.4795308
5.24 0.4783566
5.26 0.4558508
5.28 0.4287479
5.3 0.4686682
5.32 0.4612213
5.34 0.4576026
5.36 0.4576294
5.38 0.4550004
5.4 0.478357
5.42 0.4772318
5.44 0.4566728
5.46 0.4534593
5.48 0.4740519
5.5 0.4521333
5.52 0.4654028
5.54 0.4715399
5.56 0.4645427
5.58 0.457766
5.6 0.4650539
5.62 0.4656719
5.64 0.4531001
5.66 0.4576026
5.68 0.4478002
5.7 0.458421
5.72 0.4629518
5.74 0.4583389
5.76 0.4504436
5.78 0.4602445
5.8 0.4680284
5.82 0.4633845
5.84 0.4601084
5.86 0.4474931
5.88 0.4518013
5.9 0.4734451
5.92 0.4703462
5.94 0.4573289
5.96 0.4555494
5.98 0.4646237
6 0.4369776
6.02 0.4746308
6.04 0.44833
6.06 0.4565631
6.08 0.4742891
6.1 0.4452245
6.12 0.4674928
6.14 0.492772
6.16 0.4689085
6.18 0.4814564
6.2 0.4565908
6.22 0.4767075
6.24 0.4708506
6.26 0.451996
6.28 0.4678677
6.3 0.4683483
6.32 0.4588024
6.34 0.4343383
6.36 0.4611126
6.38 0.4434242
6.4 0.4506378
6.42 0.4546149
6.44 0.458039
6.46 0.4767079
6.48 0.4480242
6.5 0.4605973
6.52 0.4482738
6.54 0.4556862
6.56 0.4546154
6.58 0.4768121
6.6 0.4584212
6.62 0.4648923
6.64 0.4623311
6.66 0.4574661
6.68 0.4592924
6.7 0.4683478
6.72 0.4563163
6.74 0.4771525
6.76 0.4675472
6.78 0.4706108
6.8 0.4816902
6.82 0.4596194
6.84 0.4564542
6.86 0.4600546
6.88 0.4547804
6.9 0.4648921
6.92 0.4635994
6.94 0.4710895
6.96 0.4937111
6.98 0.4674929
7 0.4699202
7.02 0.4655637
7.04 0.4561797
7.06 0.4874936
7.08 0.473101
7.1 0.4633028
7.12 0.4491655
7.14 0.4567543
7.16 0.4699201
7.18 0.4794528
7.2 0.4673599
7.22 0.4809111
7.24 0.4766025
7.26 0.4778339
7.28 0.4722547
7.3 0.4468227
7.32 0.4374355
7.34 0.4692813
7.36 0.4765764
7.38 0.4706647
7.4 0.4816897
7.42 0.4675733
7.44 0.4590746
7.46 0.4830372
7.48 0.4722553
7.5 0.4802859
7.52 0.4772055
7.54 0.494823
7.56 0.4792963
7.58 0.4501393
7.6 0.4644619
7.62 0.4501946
7.64 0.4607329
7.66 0.4450283
7.68 0.4384345
7.7 0.4616547
7.72 0.481274
7.74 0.4594014
7.76 0.4600543
7.78 0.4592927
7.8 0.4609233
7.82 0.4585306
7.84 0.4533482
7.86 0.4682945
7.88 0.4585296
7.9 0.4701864
7.92 0.4537073
7.94 0.4593749
7.96 0.4764715
7.98 0.4693078
8 0.4690944
8.02 0.4680282
8.04 0.4614652
8.06 0.465215
8.08 0.4715403
8.1 0.4893359
8.12 0.4534591
8.14 0.4560156
8.16 0.4766033
8.18 0.4639231
8.2 0.4692816
8.22 0.4663421
8.24 0.4654565
8.26 0.4636269
8.28 0.4461776
8.3 0.4505002
8.32 0.4695203
8.34 0.4641931
8.36 0.4572747
8.38 0.4722554
8.4 0.4756317
8.42 0.447968
8.44 0.453459
8.46 0.4476887
8.48 0.4402841
8.5 0.4632765
8.52 0.4414179
8.54 0.4527138
8.56 0.4624128
8.58 0.4551371
8.6 0.473973
8.62 0.4570013
8.64 0.4453654
8.66 0.4650269
8.68 0.4609236
8.7 0.4582843
8.72 0.4518018
8.74 0.4511382
8.76 0.4631412
8.78 0.4482463
8.8 0.432117
8.82 0.4781733
8.84 0.4605966
8.86 0.4773357
8.88 0.4615734
8.9 0.4559051
8.92 0.4573019
8.94 0.445028
8.96 0.4549178
8.98 0.4497221
9 0.4585029
9.02 0.4709829
9.04 0.4565908
9.06 0.4394879
9.08 0.4407668
9.1 0.4616547
9.12 0.4549724
9.14 0.457439
9.16 0.4545593
9.18 0.4674128
9.2 0.4541202
9.22 0.4564262
9.24 0.4537892
9.26 0.4478007
9.28 0.4618167
9.3 0.4554665
9.32 0.4865694
9.34 0.4587207
9.36 0.4526036
9.38 0.4584756
9.4 0.4622232
9.42 0.4503333
9.44 0.4491381
9.46 0.443706
9.48 0.4744996
9.5 0.4567545
9.52 0.4887733
9.54 0.4727049
9.56 0.4692007
9.58 0.4373215
9.6 0.4721234
9.62 0.4522444
9.64 0.4609232
9.66 0.4638155
9.68 0.4542301
9.7 0.4703724
9.72 0.4477724
9.74 0.4513041
9.76 0.4535972
9.78 0.464031
9.8 0.4634115
9.82 0.4680539
9.84 0.4747624
9.86 0.4615457
9.88 0.4605156
9.9 0.478905
9.92 0.4606789
9.94 0.4853091
9.96 0.4622501
9.98 0.4507225
10 0.4528522
10.02 0.4586391
10.04 0.4662081
10.06 0.4715137
10.08 0.4344247
10.1 0.4493048
10.12 0.4468223
10.14 0.4676
10.16 0.4875701
10.18 0.4600272
10.2 0.4355744
10.22 0.4574389
10.24 0.470266
10.26 0.4630871
10.28 0.4553574
10.3 0.454918
10.32 0.4780431
10.34 0.4321457
10.36 0.4572195
10.38 0.4704258
10.4 0.4608958
10.42 0.4802865
10.44 0.4574935
10.46 0.4639506
10.48 0.4654572
10.5 0.4603532
10.52 0.4659659
10.54 0.4702128
10.56 0.4667975
10.58 0.4570012
10.6 0.4605161
10.62 0.450361
10.64 0.4677075
10.66 0.4716993
10.68 0.4648122
10.7 0.4610045
10.72 0.473445
10.74 0.4814825
10.76 0.4897455
10.78 0.4883899
10.8 0.479948
10.82 0.506976
10.84 0.454533
10.86 0.475841
10.88 0.4709826
10.9 0.4877245
10.92 0.4754739
10.94 0.4723877
10.96 0.4684278
10.98 0.4780694
11 0.4710093
11.02 0.4530448
11.04 0.4564266
11.06 0.4678674
11.08 0.4545322
11.1 0.4705316
11.12 0.4651339
11.14 0.473867
11.16 0.4743944
11.18 0.4781215
11.2 0.4443535
11.22 0.4644889
11.24 0.4492775
11.26 0.4690682
11.28 0.4644898
11.3 0.4581215
11.32 0.4760775
11.34 0.4634921
11.36 0.4504443
11.38 0.474816
11.4 0.4794262
11.42 0.4927979
11.44 0.4704247
11.46 0.4549723
11.48 0.4524657
11.5 0.4771788
11.52 0.4653226
11.54 0.4706641
11.56 0.4772316
11.58 0.4552199
11.6 0.4375497
11.62 0.477232
11.64 0.4818197
11.66 0.468001
11.68 0.4875699
11.7 0.4497225
11.72 0.4848193
11.74 0.4601358
11.76 0.5070744
11.78 0.5156551
11.8 0.552449
11.82 0.5324476
11.84 0.5566419
11.86 0.5254522
11.88 0.4473531
11.9 0.4847161
11.92 0.4591565
11.94 0.4757361
11.96 0.4631415
11.98 0.4649727
12 0.50324
12.02 0.4700268
12.04 0.4796351
12.06 0.4618446
12.08 0.4766026
12.1 0.4518016
12.12 0.470665
12.14 0.4578485
12.16 0.4577661
12.18 0.4524659
12.2 0.4846388
12.22 0.5134445
12.24 0.4975441
12.26 0.4489433
12.28 0.4614108
12.3 0.4631956
12.32 0.4713011
12.34 0.4508881
12.36 0.4657254
12.38 0.4829332
12.4 0.4977196
12.42 0.495833
12.44 0.4701333
12.46 0.4773359
12.48 0.4856438
12.5 0.5002252
12.52 0.4781738
12.54 0.4883396
12.56 0.4654032
12.58 0.9585152
12.6 0.8271945
12.62 0.5123473
12.64 0.4601358
12.66 0.4699475
12.68 0.4896171
12.7 0.5217517
12.72 0.4803638
12.74 0.7376988
12.76 0.4631956
12.78 0.5626945
12.8 0.5065569
12.82 0.4648922
12.84 0.481949
12.86 0.4702128
12.88 0.4676267
12.9 0.4698404
12.92 0.4960345
12.94 0.474263
12.96 0.4677876
12.98 0.4577663
13 0.4737617
13.02 0.4568645
13.04 0.4521614
13.06 0.4697075
13.08 0.4705848
13.1 0.4710356
13.12 0.4708764
13.14 0.4805723
13.16 0.4844068
13.18 0.45025
13.2 0.469813
13.22 0.4985978
13.24 0.452825
13.26 0.4709032
13.28 0.4874415
13.3 0.4846907
13.32 0.4885185
13.34 0.4606792
13.36 0.4709035
13.38 0.4665293
13.4 0.4849747
13.42 0.8208988
13.44 0.4670115
13.46 0.4802081
13.48 0.4670117
13.5 0.4621964
13.52 0.4489989
13.54 0.4640312
13.56 0.4678141
13.58 0.4650267
13.6 0.4891068
13.62 0.454341
13.64 0.4695741
13.66 0.4654836
13.68 0.4510817
13.7 0.4844067
13.72 0.4738404
13.74 0.4794261
13.76 0.4608954
13.78 0.4593478
13.8 0.4978454
13.82 0.4802344
13.84 0.4784086
13.86 0.4754208
13.88 0.4780422
13.9 0.4725724
13.92 0.4626558
13.94 0.4671182
13.96 0.478147
13.98 0.4408232
14 0.4654037
14.02 0.4462344
14.04 0.4572475
14.06 0.4568646
14.08 0.4616814
14.1 0.4601632
14.12 0.4705311
14.14 0.4464578
14.16 0.4659933
14.18 0.483166
14.2 0.4579846
14.22 0.4738402
14.24 0.4628983
14.26 0.4714341
14.28 0.4574107
14.3 0.4829339
14.32 0.457056
14.3416 0.4695742
14.3616 0.4884921
14.3816 0.4717265
14.4016 0.459211
14.4216 0.4383491
14.4416 0.45711
14.4616 0.47786
14.4816 0.4585573
14.5016 0.442408
14.5216 0.4932296
14.5416 0.4736295
14.5616 0.4571923
14.5816 0.4509431
14.6016 0.470425
14.6216 0.4500557
14.6416 0.4728906
14.6616 0.4559062
14.6816 0.4631961
14.7016 0.4648921
14.7216 0.469601
14.7416 0.4620879
14.7616 0.4555214
14.7816 0.4491381
14.8016 0.4603527
14.8216 0.4705852
14.8416 0.4728903
14.8616 0.4725724
14.8816 0.4622224
14.9016 0.4678409
14.9216 0.4549727
14.9416 0.4428036
14.9616 0.4737876
14.9816 0.4725722
15.0016 0.4699471
15.0216 0.4691487
15.0416 0.455137
15.0616 0.4786694
15.0816 0.4334167
15.1016 0.4619521
15.1216 0.463303
15.1416 0.4750793
15.1616 0.5022705
15.1816 0.4905604
15.2016 0.4508325
15.2216 0.4756579
15.2416 0.4481344
15.2616 0.4457299
15.2816 0.4957313
15.3016 0.4562345
15.3216 0.4697078
15.3416 0.4641386
15.3616 0.4943176
15.3816 0.4515806
15.4016 0.4728902
15.4216 0.4667444
15.4416 0.4845875
15.4616 0.4904332
15.4816 0.4616011
15.5016 0.4636813
15.5216 0.4810663
15.5416 0.4783823
15.5616 0.4482463
15.5816 0.4540928
15.6016 0.4571649
15.6216 0.4413048
15.6416 0.4588573
15.6616 0.4901782
15.6816 0.4639505
15.7016 0.4743941
15.7216 0.4589396
15.7416 0.4643549
15.7616 0.4576576
15.7816 0.474421
15.8016 0.4543676
15.8216 0.4627636
15.8416 0.4630606
15.8616 0.5034626
15.8816 0.4629794
15.9016 0.4609506
15.9216 0.4524106
15.9416 0.4550279
15.9616 0.4584207
15.9816 0.4540097
16.0016 0.466128
16.0216 0.4731278
16.0416 0.4861333
16.0616 0.4740783
16.0816 0.4786702
16.1016 0.4592389
16.1216 0.4735234
16.1416 0.4598638
16.1616 0.4733658
16.1816 0.4546977
16.2016 0.4589387
16.2216 0.4611129
16.2416 0.4857213
16.2616 0.4798176
16.2816 0.4819231
16.3016 0.4587485
16.3216 0.4767596
16.3416 0.4483856
16.3616 0.4477729
16.3816 0.4461215
16.4016 0.4825188
16.4216 0.4722555
16.4416 0.4676803
16.4616 0.4758939
16.4816 0.4723614
16.5016 0.4632491
16.5216 0.4721493
16.5416 0.4430006
16.5616 0.4663419
16.5816 0.4639236
16.6016 0.4309288
16.6216 0.5023196
16.6416 0.4815082
16.6616 0.4962609
16.6816 0.4728109
16.7016 0.4547803
16.7216 0.4600272
16.7416 0.4721754
16.7616 0.468348
16.7816 0.4761827
16.8016 0.4656992
16.8216 0.4724933
16.8416 0.4659671
16.8616 0.4777294
16.8816 0.4896167
16.9016 0.4659676
16.9216 0.4493332
16.9416 0.4791919
16.9616 0.4657786
16.9816 0.459701
17.0016 0.4639229
17.0216 0.4754991
17.0416 0.4747889
17.0616 0.4557139
17.0816 0.4683218
17.1016 0.4733126
17.1216 0.4517194
17.1416 0.4897447
17.1616 0.4799999
17.1816 0.464812
17.2016 0.4684285
17.2216 0.4446625
17.2416 0.478435
17.2616 0.4507225
17.2816 0.4607053
17.3016 0.4621957
17.3216 0.4667173
17.3416 0.4782522
17.3616 0.4635999
17.3816 0.4602722
17.4016 0.4648383
17.4216 0.4421261
17.4416 0.4587212
17.4616 0.4750527
17.4816 0.4610048
17.5016 0.478565
17.5216 0.4662621
17.5416 0.4451399
17.5616 0.453238
17.5816 0.4926457
17.6016 0.4805465
17.6216 0.4942675
17.6416 0.4761562
17.6616 0.474579
17.6816 0.4552471
17.7016 0.4739468
17.7216 0.4707709
17.7416 0.4691748
17.7616 0.4580669
17.7816 0.476288
17.8016 0.4635728
17.8216 0.4334165
17.8416 0.4610317
17.8616 0.4661538
17.8816 0.4854123
17.9016 0.4649191
17.9216 0.4606787
17.9416 0.4859017
17.9616 0.4851027
17.9816 0.4899485
18.0016 0.4560154
18.0216 0.4771531
18.0416 0.4519953
18.0616 0.450444
18.0816 0.4611123
18.1016 0.4848458
18.1216 0.4622231
18.1416 0.4622233
18.1616 0.4993495
18.1816 0.4765244
18.2016 0.4532931
18.2216 0.4530726
18.2416 0.4786442
18.2616 0.4847939
18.2816 0.469601
18.3016 0.4614379
18.3216 0.4737616
18.3416 0.48182
18.3616 0.5195192
18.3816 0.4816898
18.4016 0.4756579
18.4216 0.4665294
18.4416 0.4561254
18.4616 0.4628174
18.4816 0.4655642
18.5016 0.5126645
18.5216 0.4953281
18.5416 0.4782525
18.5616 0.4712215
18.5816 0.4644888
18.6016 0.4833479
18.6216 0.4786697
18.6416 0.4795313
18.6616 0.4669313
18.6816 0.4505554
18.7016 0.462223
18.7216 0.4551103
18.7416 0.4931025
18.7616 0.4494712
18.7816 0.458149
18.8016 0.4804687
18.8216 0.5330574
18.8416 0.4674661
18.8616 0.4838644
18.8816 0.4512758
18.9016 0.4480237
18.9216 0.4888762
18.9416 0.481067
18.9616 0.4540372
18.9816 0.4662883
19.0016 0.4715137
19.0216 0.4589931
19.0416 0.4556588
19.0616 0.4722284
19.0816 0.4804682
19.1016 0.5020704
19.1216 0.4591838
19.1416 0.4772058
19.1616 0.478043
19.1816 0.4886973
19.2016 0.4779642
19.2216 0.4597278
19.2416 0.4763665
19.2616 0.4753158
19.2816 0.4844063
19.3016 0.4727321
19.3216 0.4705315
19.3416 0.4584217
19.3616 0.4896431
19.3816 0.4864663
19.4016 0.47207
19.4216 0.4873135
19.4416 0.4744735
19.4616 0.4609508
19.4816 0.4551925
19.5016 0.4745528
19.5216 0.4703456
19.5416 0.4641935
19.5616 0.4597275
19.5816 0.4628174
19.6016 0.4635193
19.6216 0.4624119
19.6416 0.4690422
19.6616 0.4945197
19.6816 0.4597821
19.7016 0.4607064
19.7216 0.4656175
19.7416 0.5350932
19.7616 0.4913506
19.7816 0.5070749
19.8016 0.47289
19.8216 0.4821568
19.8416 0.4773098
19.8616 0.48518
19.8816 0.4745002
19.9016 0.5113468
19.9216 0.5132737
19.9416 0.4603537
19.9616 0.4382063
19.9816 0.5111016
&
@target G0.S1
@type xy
0 1.50149
0.02 2.131484
0.04 0.7207981
0.06 3.09814
0.08 2.014982
0.1 2.519742
0.12 0.7879248
0.14 1.466304
0.16 3.20843
0.18 0.7864475
0.2 1.336638
0.22 0.4715132
0.24 1.242437
0.26 1.482742
0.28 0.5769742
0.3 1.142431
0.32 1.32843
0.34 1.21645
0.36 0.8189168
0.38 0.5077648
0.4 0.4827786
0.42 0.4695739
0.44 0.4828042
0.46 0.4798179
0.48 0.5299293
0.5 0.9155603
0.52 0.8805397
0.54 0.5815068
0.56 0.8085787
0.58 0.8353145
0.6 0.6339555
0.62 0.4757628
0.64 0.5927263
0.66 0.8185665
0.68 0.9168018
0.7 0.9507232
0.72 0.8750711
0.74 0.4784613
0.76 0.4948236
0.78 0.4936093
0.8 0.4705322
0.82 0.8113878
0.84 0.4867754
0.86 0.4540372
0.88 0.4691748
0.9 0.4936849
0.92 0.4661275
0.94 0.4638432
0.96 0.8408629
0.98 0.4718053
1 0.4678942
1.02 0.6497303
1.04 0.5898519
1.06 0.4865697
1.08 0.5463746
1.1 0.503065
1.12 0.4751318
1.14 0.9083363
1.16 0.5063101
1.18 0.4706117
1.2 0.4816903
1.22 0.482105
1.24 0.5039099
1.26 0.5837162
1.28 0.7681634
1.3 0.5349066
1.32 0.69383
1.34 0.738546
1.36 0.5486807
1.38 0.5052968
1.4 0.4763138
1.42 1.227334
1.44 0.7600331
1.46 0.6274151
1.48 0.5050989
1.5 0.8949022
1.52 0.4842518
1.54 0.4700266
1.56 0.4658595
1.58 0.8876938
1.6 0.8460794
1.62 0.75055
1.64 0.6086463
1.66 0.4728898
1.68 0.5085767
1.7 0.524976
1.72 0.4784871
1.74 0.4842522
1.76 0.8998197
1.78 0.8674532
1.8 0.5093377
1.82 0.8277224
1.84 0.4935075
1.86 0.5625165
1.88 1.04372
1.9 0.8983599
1.92 0.4788791
1.94 0.7376141
1.96 0.5190859
1.98 0.7820006
2 0.9375631
2.02 0.4756315
2.04 0.5308011
2.06 0.4616278
2.08 0.5911219
2.1 0.5186523
2.12 0.8037101
2.14 0.4929756
2.16 0.5054945
2.18 0.4786174
2.2 0.4526592
2.22 0.4498332
2.24 0.4988239
2.26 0.4734182
2.28 0.5242375
2.3 0.468641
2.32 0.4659405
2.34 0.4631411
2.36 0.4592655
2.38 0.4409651
2.4 0.4556868
2.42 0.4741834
2.44 0.4619518
2.46 0.4601627
2.48 0.4811707
2.5 0.4670656
2.52 0.4648388
2.54 0.4644892
2.56 0.4749208
2.58 0.4731015
2.6 0.4571919
2.62 0.4750791
2.64 0.4989991
2.66 0.455576
2.68 0.474579
2.7 0.4990987
2.72 0.4834252
2.74 0.4729433
2.76 0.4783829
2.78 0.4968653
2.8 0.4713803
2.82 0.4577663
2.84 0.4690948
2.86 0.4583937
2.88 0.4390046
2.9 0.4457015
2.92 0.4729165
2.94 0.4477999
2.96 0.460055
2.98 0.4597285
3 0.4442409
3.02 0.4607877
3.04 0.4440159
3.06 0.4534862
3.08 0.4564537
3.1 0.4526034
3.12 0.4646768
3.14 0.4383496
3.16 0.4706645
3.18 0.4649995
3.2 0.4546151
3.22 0.4620878
3.24 0.4648121
3.26 0.454037
3.28 0.4434522
3.3 0.4804426
3.32 0.4581762
3.34 0.4638154
3.36 0.4597278
3.38 0.4638433
3.4 0.4344533
3.42 0.4669313
3.44 0.4951767
3.46 0.4577392
3.48 0.4607601
3.5 0.464624
3.52 0.4728099
3.54 0.4685088
3.56 0.449333
3.58 0.4430014
3.6 0.4276097
3.62 0.4610037
3.64 0.4689884
3.66 0.4511652
3.68 0.4867235
3.7 0.446906
3.72 0.4563166
3.74 0.4614379
3.76 0.4738668
3.78 0.4416167
3.8 0.4710101
3.82 0.4574114
3.84 0.4682678
3.86 0.4589661
3.88 0.4735238
3.9 0.4425498
3.92 0.4720965
3.94 0.4840964
3.96 0.5179773
3.98 0.4766027
4 0.46653
4.02 0.4639238
4.04 0.4461782
4.06 0.4762879
4.08 0.4805205
4.1 0.4557138
4.12 0.4462345
4.14 0.4689886
4.16 0.4630602
4.18 0.4606782
4.2 0.4728897
4.22 0.4354881
4.24 0.4419843
4.26 0.465108
4.28 0.7443289
4.3 0.4496935
4.32 0.470399
4.34 0.4661275
4.36 0.4586393
4.38 0.4723612
4.4 0.4778593
4.42 0.4860291
4.44 0.6783801
4.46 0.4833474
4.48 0.4776246
4.5 0.4851802
4.52 0.4564264
4.54 0.4620886
4.56 0.460977
4.58 0.4734449
4.6 0.4606792
4.62 0.4729169
4.64 0.4584211
4.66 0.4567546
4.68 0.4998749
4.7 0.4538997
4.72 0.4507213
4.74 0.4679744
4.76 0.4452808
4.78 0.4652146
4.8 0.4704254
4.82 0.4680009
4.84 0.4562065
4.86 0.4606788
4.88 0.4642467
4.9 0.4602716
4.92 0.4681342
4.94 0.480078
4.96 0.4792961
4.98 0.4738671
5 0.4520517
5.02 0.4807805
5.04 0.4349138
5.06 0.4649727
5.08 0.4698409
5.1 0.4616281
5.12 0.4555493
5.14 0.4442407
5.16 0.4514698
5.18 0.4640309
5.2 0.4620336
5.22 0.4583119
5.24 0.4716991
5.26 0.4539267
5.28 0.446542
5.3 0.455549
5.32 0.4580662
5.34 0.4342813
5.36 0.4476041
5.38 0.4623041
5.4 0.4527964
5.42 0.4674935
5.44 0.4662079
5.46 0.460136
5.48 0.4606782
5.5 0.4723878
5.52 0.4663962
5.54 0.4580391
5.56 0.4421822
5.58 0.4378643
5.6 0.4576578
5.62 0.4739191
5.64 0.4524936
5.66 0.4401694
5.68 0.4598911
5.7 0.4650266
5.72 0.4534861
5.74 0.4703456
5.76 0.4689615
5.78 0.4605159
5.8 0.4556862
5.82 0.4654295
5.84 0.4445507
5.86 0.4599455
5.88 0.4763662
5.9 0.4640315
5.92 0.4821055
5.94 0.4835799
5.96 0.4626282
5.98 0.4482463
6 0.4597004
6.02 0.4702663
6.04 0.473445
6.06 0.4671453
6.08 0.4434522
6.1 0.4645961
6.12 0.4573291
6.14 0.4669312
6.16 0.4606791
6.18 0.4376649
6.2 0.4628444
6.22 0.4406813
6.24 0.4739461
6.26 0.4519123
6.28 0.48013
6.3 0.4607337
6.32 0.4814564
6.34 0.4629528
6.36 0.4851035
6.38 0.4784354
6.4 0.4748943
6.42 0.480026
6.44 0.4800523
6.46 0.4649731
6.48 0.5229005
6.5 0.6243591
6.52 0.5150481
6.54 0.6557058
6.56 0.8390026
6.58 0.5056184
6.6 0.4654562
6.62 0.4618975
6.64 0.4741569
6.66 0.8350298
6.68 0.4952024
6.7 0.787178
6.72 0.5129814
6.74 0.5762163
6.76 0.4874417
6.78 0.4665563
6.8 0.4438749
6.82 0.4443532
6.84 0.4756577
6.86 0.4500555
6.88 0.460923
6.9 0.4635732
6.92 0.4748948
6.94 0.4589116
6.96 0.4616818
6.98 0.4754734
7 0.4756575
7.02 0.4543679
7.04 0.4565906
7.06 0.4600545
7.08 0.4633032
7.1 0.4682682
7.12 0.4497499
7.14 0.4554665
7.16 0.4788005
7.18 0.482934
7.2 0.4865436
7.22 0.4682412
7.24 0.4790875
7.26 0.464031
7.28 0.4574111
7.3 0.4533485
7.32 0.4710087
7.34 0.4849231
7.36 0.4689889
7.38 0.463681
7.4 0.4455619
7.42 0.4531558
7.44 0.4784873
7.46 0.4644887
7.48 0.4421817
7.5 0.4477161
7.52 0.4465974
7.54 0.4439877
7.56 0.4644358
7.58 0.4701331
7.6 0.4623856
7.62 0.4594829
7.64 0.448916
7.66 0.4973177
7.68 0.4682945
7.7 0.4874423
7.72 0.4429732
7.74 0.4552749
7.76 0.4778594
7.78 0.4767073
7.8 0.4813781
7.82 0.5576292
7.84 0.5250475
7.86 0.5190619
7.88 0.5177357
7.9 0.4637078
7.92 0.4764976
7.94 0.4564537
7.96 0.4634112
7.98 0.4693076
8 0.4430013
8.02 0.4421819
8.04 0.4671455
8.06 0.4614111
8.08 0.4562894
8.1 0.488416
8.12 0.4649999
8.14 0.4603806
8.16 0.4907137
8.18 0.4580932
8.2 0.4922906
8.22 0.4675735
8.24 0.4474652
8.26 0.4748949
8.28 0.499325
8.3 0.5872181
8.32 0.5006246
8.34 0.48169
8.36 0.4844065
8.38 0.478278
8.4 0.4576576
8.42 0.4857464
8.44 0.4878773
8.46 0.6035106
8.48 0.5132977
8.5 0.47521
8.52 0.4799475
8.54 0.4962105
8.56 0.471301
8.58 0.5358639
8.6 0.4993493
8.62 0.4524928
8.64 0.4757365
8.66 0.4699473
8.68 0.490561
8.7 0.5146354
8.72 0.8754709
8.74 0.467039
8.76 0.4580667
8.78 0.4645702
8.8 0.4561803
8.82 0.4655378
8.84 0.4650267
8.86 0.4797397
8.88 0.4683477
8.9 0.4648386
8.92 0.4787748
8.94 0.4683482
8.96 0.4572472
8.98 0.458912
9 0.5056929
9.02 0.4678675
9.04 0.4883391
9.06 0.4634923
9.08 0.4519404
9.1 0.4870317
9.12 0.4720162
9.14 0.4568922
9.16 0.4838128
9.18 0.4896423
9.2 0.4687742
9.22 0.4944185
9.24 0.4826231
9.26 0.5274705
9.28 0.512494
9.3 0.4851292
9.32 0.4600541
9.34 0.5001
9.36 0.5107102
9.38 0.935882
9.4 0.7804163
9.42 0.5060884
9.44 0.4736031
9.46 0.4699472
9.48 0.4430015
9.5 0.4574387
9.52 0.4571651
9.54 0.4700001
9.56 0.4798698
9.58 0.4454495
9.6 0.4792184
9.62 0.4639235
9.64 0.470053
9.66 0.9286146
9.68 0.9168015
9.7 0.6284506
9.72 0.4972422
9.74 0.4846136
9.76 0.4716193
9.78 0.4452247
9.8 0.4604884
9.82 0.4707707
9.84 0.4663424
9.86 0.4709035
9.88 0.453293
9.9 0.4734448
9.92 0.4673598
9.94 0.4796875
9.96 0.4611396
9.98 0.4790351
10 0.4684543
10.02 0.5516335
10.04 0.4613571
10.06 0.4731016
10.08 0.469974
10.1 0.4899747
10.12 0.4637076
10.14 0.47363
10.16 0.4821565
10.18 0.4716463
10.2 0.4836318
10.22 0.4862358
10.24 0.4778598
10.26 0.452023
10.28 0.4641388
10.3 0.4891568
10.32 0.441503
10.34 0.4433116
10.36 0.4479115
10.38 0.4560983
10.4 0.4530455
10.42 0.4742891
10.44 0.438435
10.46 0.4646772
10.48 0.4571925
10.5 0.5522676
10.52 0.4967145
10.54 0.4796874
10.56 0.4546153
10.58 0.4754998
10.6 0.4534591
10.62 0.4701334
10.64 0.4497223
10.66 0.4683479
10.68 0.4645697
10.7 0.4428878
10.72 0.4599183
10.74 0.4632495
10.76 0.4386336
10.78 0.4609233
10.8 0.4683482
10.82 0.4495547
10.84 0.4718845
10.86 0.4640044
10.88 0.4383208
10.9 0.4573291
10.92 0.4504723
10.94 0.4569736
10.96 0.4504994
10.98 0.455522
11 0.4438746
11.02 0.4534864
11.04 0.4599452
11.06 0.4688814
11.08 0.4719372
11.1 0.4639508
11.12 0.4635197
11.14 0.4783826
11.16 0.4732072
11.18 0.4674664
11.2 0.4551372
11.22 0.491325
11.24 0.4535696
11.26 0.4699201
11.28 0.4734451
11.3 0.4640043
11.32 0.4677878
11.34 0.4717252
11.36 0.4738146
11.38 0.4532104
11.4 0.4487211
11.42 0.4624125
11.44 0.4549726
11.46 0.4539002
11.48 0.4532939
11.5 0.4742362
11.52 0.4398012
11.54 0.4734184
11.56 0.4775727
11.58 0.4565902
11.6 0.4506385
11.62 0.460923
11.64 0.445225
11.66 0.4585028
11.68 0.4479674
11.7 0.4535137
11.72 0.4477166
11.74 0.4627635
11.76 0.4513865
11.78 0.4586389
11.8 0.4515802
11.82 0.456646
11.84 0.4492778
11.86 0.4487202
11.88 0.4568636
11.9 0.4610042
11.92 0.4794262
11.94 0.4507216
11.96 0.45445
11.98 0.4602722
12 0.4519122
12.02 0.4654833
12.04 0.4527689
12.06 0.4759202
12.08 0.4686422
12.1 0.4594832
12.12 0.4436778
12.14 0.4655375
12.16 0.4647846
12.18 0.457848
12.2 0.4545872
12.22 0.4592115
12.24 0.4471576
12.26 0.4603529
12.28 0.465349
12.3 0.4695743
12.32 0.4689885
12.34 0.4662082
12.36 0.4542574
12.38 0.4445506
12.4 0.4784871
12.42 0.4785916
12.44 0.4346836
12.46 0.4726784
12.48 0.4595104
12.5 0.4497222
12.52 0.4541751
12.54 0.4635192
12.56 0.4658864
12.58 0.4446631
12.6 0.4533766
12.62 0.4627626
12.64 0.4632497
12.66 0.4614374
12.68 0.4649991
12.7 0.4632772
12.72 0.4447473
12.74 0.430378
12.76 0.4605979
12.78 0.4479402
12.8 0.4656719
12.82 0.4470463
12.84 0.4552468
12.86 0.455741
12.88 0.4552749
12.9 0.454037
12.92 0.4691744
12.94 0.4696279
12.96 0.4748153
12.98 0.4732338
13 0.4605161
13.02 0.4597008
13.04 0.4527691
13.06 0.4570828
13.08 0.4661814
13.1 0.4389185
13.12 0.4470178
13.14 0.4620066
13.16 0.4607878
13.18 0.4590476
13.2 0.4445782
13.22 0.4637347
13.24 0.4615739
13.26 0.4727315
13.28 0.4592391
13.3 0.4513033
13.32 0.4482187
13.34 0.4563167
13.36 0.4660741
13.38 0.4684812
13.4 0.4602168
13.42 0.4380351
13.44 0.4572194
13.46 0.4555216
13.48 0.4790355
13.5 0.4396019
13.52 0.466208
13.54 0.4816893
13.56 0.4657784
13.58 0.4779387
13.6 0.4509431
13.62 0.4600269
13.64 0.4631144
13.66 0.4861581
13.68 0.450944
13.7 0.4719369
13.72 0.4805204
13.74 0.4759196
13.76 0.4865696
13.78 0.4648924
13.8 0.4473256
13.82 0.4568648
13.84 0.4750527
13.86 0.4465426
13.88 0.475105
13.9 0.478435
13.92 0.4665841
13.94 0.4473814
13.96 0.4631421
13.98 0.4511367
14 0.4500276
14.02 0.4780431
14.04 0.4681081
14.06 0.4637078
14.08 0.4655646
14.1 0.4669585
14.12 0.4555767
14.14 0.4748156
14.16 0.445562
14.18 0.4599459
14.2 0.4537896
14.22 0.45445
14.24 0.4546154
14.26 0.4585573
14.28 0.457056
14.3 0.4572192
14.32 0.4609771
14.3416 0.4644888
14.3616 0.4678676
14.3816 0.469734
14.4016 0.4762877
14.4216 0.4676268
14.4416 0.4612483
14.4616 0.4513038
14.4816 0.4492497
14.5016 0.449305
14.5216 0.4654036
14.5416 0.4801559
14.5616 0.4586126
14.5816 0.4557959
14.6016 0.4764719
14.6216 0.4640309
14.6416 0.4659667
14.6616 0.4487759
14.6816 0.4661276
14.7016 0.4657253
14.7216 0.4655374
14.7416 0.4545601
14.7616 0.4755001
14.7816 0.4686416
14.8016 0.478043
14.8216 0.472361
14.8416 0.4873655
14.8616 0.4754203
14.8816 0.4717248
14.9016 0.462033
14.9216 0.4400283
14.9416 0.4601088
14.9616 0.4645967
14.9816 0.4752892
15.0016 0.4513865
15.0216 0.4709567
15.0416 0.4677074
15.0616 0.4384922
15.0816 0.459728
15.1016 0.4578484
15.1216 0.4412198
15.1416 0.467413
15.1616 0.4718579
15.1816 0.4623853
15.2016 0.463735
15.2216 0.4613299
15.2416 0.468108
15.2616 0.4738143
15.2816 0.4578482
15.3016 0.4513871
15.3216 0.479609
15.3416 0.4561255
15.3616 0.495883
15.3816 0.4529076
15.4016 0.4682951
15.4216 0.4677876
15.4416 0.4533756
15.4616 0.4581485
15.4816 0.4710097
15.5016 0.4451969
15.5216 0.4652425
15.5416 0.4747896
15.5616 0.4503882
15.5816 0.4648659
15.6016 0.4639504
15.6216 0.4735763
15.6416 0.4626291
15.6616 0.4616011
15.6816 0.4735246
15.7016 0.4647848
15.7216 0.4383486
15.7416 0.4677869
15.7616 0.4703449
15.7816 0.4682139
15.8016 0.4663953
15.8216 0.4592383
15.8416 0.4659669
15.8616 0.4729166
15.8816 0.4670654
15.9016 0.472573
15.9216 0.4456736
15.9416 0.4571923
15.9616 0.4733125
15.9816 0.4534871
16.0016 0.4505827
16.0216 0.4756574
16.0416 0.4434517
16.0616 0.4560155
16.0816 0.4566456
16.1016 0.47101
16.1216 0.4600815
16.1416 0.4601359
16.1616 0.4690946
16.1816 0.4530725
16.2016 0.4799213
16.2216 0.4756571
16.2416 0.4766024
16.2616 0.4715402
16.2816 0.466208
16.3016 0.4684016
16.3216 0.4533761
16.3416 0.4833993
16.3616 0.4701858
16.3816 0.4561254
16.4016 0.4618169
16.4216 0.4625202
16.4416 0.4603533
16.4616 0.4563167
16.4816 0.4603529
16.5016 0.4778605
16.5216 0.4481351
16.5416 0.4531559
16.5616 0.4543949
16.5816 0.461384
16.6016 0.4736295
16.6216 0.4967902
16.6416 0.4514976
16.6616 0.4618709
16.6816 0.4640307
16.7016 0.4659658
16.7216 0.4307259
16.7416 0.4782
16.7616 0.4701335
16.7816 0.4691479
16.8016 0.4651344
16.8216 0.4731538
16.8416 0.4607598
16.8616 0.4573016
16.8816 0.4570006
16.9016 0.4583394
16.9216 0.4807541
16.9416 0.4681081
16.9616 0.4641398
16.9816 0.4586391
17.0016 0.4478006
17.0216 0.4596196
17.0416 0.4693345
17.0616 0.45412
17.0816 0.451968
17.1016 0.466637
17.1216 0.44587
17.1416 0.4670382
17.1616 0.4583394
17.1816 0.4735503
17.2016 0.4691485
17.2216 0.4668241
17.2416 0.4691747
17.2616 0.4680278
17.2816 0.4579851
17.3016 0.4643542
17.3216 0.4584219
17.3416 0.4675734
17.3616 0.4584219
17.3816 0.4638428
17.4016 0.4769429
17.4216 0.4708239
17.4416 0.4689083
17.4616 0.4625203
17.4816 0.4533486
17.5016 0.4635192
17.5216 0.4554933
17.5416 0.4859531
17.5616 0.4747106
17.5816 0.4560158
17.6016 0.5038348
17.6216 0.4671727
17.6416 0.4710096
17.6616 0.4840978
17.6816 0.4716204
17.7016 0.4668509
17.7216 0.4549994
17.7416 0.448581
17.7616 0.4693078
17.7816 0.4595928
17.8016 0.4741575
17.8216 0.4628714
17.8416 0.4478003
17.8616 0.4549178
17.8816 0.4672794
17.9016 0.4383204
17.9216 0.4706649
17.9416 0.476812
17.9616 0.4589932
17.9816 0.47901
18.0016 0.4587485
18.0216 0.4597279
18.0416 0.4483858
18.0616 0.4505002
18.0816 0.4458138
18.1016 0.4848976
18.1216 0.4654564
18.1416 0.4613568
18.1616 0.4487199
18.1816 0.4784086
18.2016 0.4652685
18.2216 0.4644888
18.2416 0.4693079
18.2616 0.4519681
18.2816 0.4653225
18.3016 0.449694
18.3216 0.449472
18.3416 0.479192
18.3616 0.4530444
18.3816 0.4511369
18.4016 0.4633304
18.4216 0.461004
18.4416 0.4706647
18.4616 0.4550557
18.4816 0.4758141
18.5016 0.4416165
18.5216 0.4697072
18.5416 0.4772316
18.5616 0.4741831
18.5816 0.4701331
18.6016 0.4721495
18.6216 0.4615462
18.6416 0.458612
18.6616 0.4524929
18.6816 0.455549
18.7016 0.4534869
18.7216 0.4658866
18.7416 0.4467934
18.7616 0.4677074
18.7816 0.4763402
18.8016 0.4773368
18.8216 0.4509431
18.8416 0.4823383
18.8616 0.4640312
18.8816 0.4424083
18.9016 0.4797398
18.9216 0.4680273
18.9416 0.4584214
18.9616 0.4571107
18.9816 0.4671723
19.0016 0.4604608
19.0216 0.4674399
19.0416 0.4804432
19.0616 0.432377
19.0816 0.4751055
19.1016 0.4639231
19.1216 0.4632498
19.1416 0.4453653
19.1616 0.451303
19.1816 0.4541756
19.2016 0.4601627
19.2216 0.4656178
19.2416 0.4545876
19.2616 0.4627634
19.2816 0.4659125
19.3016 0.4616814
19.3216 0.4701858
19.3416 0.462547
19.3616 0.4725727
19.3816 0.4699997
19.4016 0.4534871
19.4216 0.4703459
19.4416 0.4502773
19.4616 0.4439594
19.4816 0.4766026
19.5016 0.4434519
19.5216 0.4434804
19.5416 0.4538998
19.5616 0.4557142
19.5816 0.4773364
19.6016 0.4802338
19.6216 0.4586396
19.6416 0.4541748
19.6616 0.4637347
19.6816 0.4696277
19.7016 0.4728901
19.7216 0.4631418
19.7416 0.4728105
19.7616 0.4728109
19.7816 0.4524098
19.8016 0.4681077
19.8216 0.4756569
19.8416 0.4586123
19.8616 0.4916553
19.8816 0.4682679
19.9016 0.4425495
19.9216 0.4556862
19.9416 0.47289
19.9616 0.4670117
19.9816 0.4565906
&
@target G0.S2
@type xy
0 2.158014
0.02 2.450311
0.04 1.006901
0.06 3.385535
0.08 3.293892
0.1 3.181988
0.12 1.140022
0.14 2.361615
0.16 4.168315
0.18 1.099239
0.2 2.030911
0.22 1.108208
0.24 1.430638
0.26 1.360772
0.28 1.281346
0.3 1.352636
0.32 1.304741
0.34 1.263735
0.36 1.304712
0.38 1.238648
0.4 0.8382122
0.42 1.185211
0.44 0.9115511
0.46 1.043
0.48 1.004838
0.5 0.866213
0.52 1.032884
0.54 0.9135373
0.56 1.004229
0.58 0.7038819
0.6 1.016919
0.62 0.8568258
0.64 1.242669
0.66 1.101374
0.68 0.9973589
0.7 1.145928
0.72 1.580767
0.74 1.201395
0.76 1.268779
0.78 1.051106
0.8 0.9915269
0.82 0.9361092
0.84 0.9094091
0.86 0.8360022
0.88 0.9852031
0.9 0.8507935
0.92 0.7017478
0.94 0.5443115
0.96 0.9835394
0.98 0.4720699
1 0.9594401
1.02 0.5661052
1.04 0.9860148
1.06 0.7788452
1.08 1.123132
1.1 1.143569
1.12 0.5062115
1.14 0.6581222
1.16 1.08447
1.18 1.423964
1.2 1.078541
1.22 0.759523
1.24 0.745151
1.26 1.018773
1.28 1.105825
1.3 0.9044474
1.32 0.8888338
1.34 0.866141
1.36 0.8958097
1.38 1.231513
1.4 1.126954
1.42 1.027753
1.44 1.368046
1.46 0.9389086
1.48 0.8475407
1.5 1.026523
1.52 0.516938
1.54 0.9262967
1.56 0.7151395
1.58 0.8482625
1.6 0.5156067
1.62 0.9461761
1.64 0.8996248
1.66 0.6874959
1.68 0.9319199
1.7 0.9056212
1.72 0.9111254
1.74 0.855526
1.76 1.125722
1.78 1.32466
1.8 1.085599
1.82 0.9427753
1.84 1.041502
1.86 1.254681
1.88 1.050107
1.9 0.9818987
1.92 0.9818482
1.94 0.9386292
1.96 0.8561538
1.98 0.9071658
2 1.058749
2.02 0.9389091
2.04 0.6805514
2.06 1.079606
2.08 0.7414342
2.1 0.8798296
2.12 1.047962
2.14 0.9761533
2.16 0.9302279
2.18 0.8226939
2.2 1.070794
2.22 0.8263933
2.24 0.9160517
2.26 0.9999746
2.28 1.223417
2.3 0.5223261
2.32 0.4909937
2.34 0.4495559
2.36 0.491452
2.38 0.4965129
2.4 0.4875709
2.42 0.9687486
2.44 0.4821568
2.46 0.4872624
2.48 0.4985479
2.5 0.4920619
2.52 0.5068033
2.54 0.473524
2.56 0.4718577
2.58 0.4834768
2.6 0.4646776
2.62 0.4718846
2.64 0.4486092
2.66 0.5045048
2.68 0.4728113
2.7 0.459864
2.72 0.5296221
2.74 0.4866719
2.76 0.4508327
2.78 0.4497499
2.8 0.4778596
2.82 0.488748
2.84 0.479401
2.86 0.4654572
2.88 0.5085768
2.9 0.4269363
2.92 0.4719375
2.94 0.473867
2.96 0.4645964
2.98 0.4441286
3 0.458993
3.02 0.4562343
3.04 0.4435368
3.06 0.4589661
3.08 0.4633847
3.1 0.4841745
3.12 0.4383496
3.14 0.4350001
3.16 0.4266439
3.18 0.4508322
3.2 0.437321
3.22 0.4603532
3.24 0.472255
3.26 0.4727048
3.28 0.4691486
3.3 0.4441283
3.32 0.4210703
3.34 0.4496942
3.36 0.4580939
3.38 0.4554671
3.4 0.436291
3.42 0.4211295
3.44 0.4186584
3.46 0.4524936
3.48 0.4391471
3.5 0.449027
3.52 0.4243816
3.54 0.4215746
3.56 0.4350002
3.58 0.4576843
3.6 0.4633033
3.62 0.4328107
3.64 0.4314516
3.66 0.4416443
3.68 0.4497221
3.7 0.4721758
3.72 0.4797141
3.74 0.4428599
3.76 0.4457584
3.78 0.4472693
3.8 0.445365
3.82 0.432926
3.84 0.4590758
3.86 0.4403695
3.88 0.4513029
3.9 0.4652956
3.92 0.469601
3.94 0.4522447
3.96 0.4650002
3.98 0.4492494
4 0.4728909
4.02 0.4692549
4.04 0.4607339
4.06 0.4313927
4.08 0.436291
4.1 0.4347697
4.12 0.4567824
4.14 0.4245883
4.16 0.426556
4.18 0.4144872
4.2 0.425735
4.22 0.4114307
4.24 0.4396303
4.26 0.4431139
4.28 0.4788791
4.3 0.4792705
4.32 0.4222858
4.34 0.4578757
4.36 0.4660742
4.38 0.4624395
4.4 0.4070935
4.42 0.4317701
4.44 0.435918
4.46 0.4173728
4.48 0.4396873
4.5 0.4568641
4.52 0.4628178
4.54 0.4611394
4.56 0.4654032
4.58 0.4593473
4.6 0.4368924
4.62 0.4360337
4.64 0.433388
4.66 0.4563438
4.68 0.4096341
4.7 0.4321456
4.72 0.398434
4.74 0.4636006
4.76 0.4697068
4.78 0.4146684
4.8 0.4243227
4.82 0.4295058
4.84 0.4463746
4.86 0.4280483
4.88 0.4390337
4.9 0.4616547
4.92 0.4586116
4.94 0.4399426
4.96 0.4245293
4.98 0.4077687
5 0.4181509
5.02 0.424087
5.04 0.402275
5.06 0.4581757
5.08 0.457165
5.1 0.4572741
5.12 0.4466265
5.14 0.4437907
5.16 0.4683486
5.18 0.4581486
5.2 0.4564539
5.22 0.4446344
5.24 0.4521337
5.26 0.458503
5.28 0.4579032
5.3 0.4656182
5.32 0.434367
5.34 0.4654573
5.36 0.4507216
5.38 0.4535969
5.4 0.4543673
5.42 0.4704518
5.44 0.4640579
5.46 0.4430017
5.48 0.4557957
5.5 0.4637623
5.52 0.4763923
5.54 0.4544775
5.56 0.4633849
5.58 0.4502495
5.6 0.4654831
5.62 0.4461501
5.64 0.459728
5.66 0.4728107
5.68 0.4699469
5.7 0.4667974
5.72 0.4662619
5.74 0.4366059
5.76 0.4478002
5.78 0.4170433
5.8 0.4167429
5.82 0.4468218
5.84 0.4513867
5.86 0.4313355
5.88 0.4551101
5.9 0.43775
5.92 0.4357465
5.94 0.4580939
5.96 0.4292434
5.98 0.4356031
6 0.4330411
6.02 0.4750259
6.04 0.442408
6.06 0.4598097
6.08 0.4351437
6.1 0.4462621
6.12 0.4479112
6.14 0.4636809
6.16 0.4053704
6.18 0.4548352
6.2 0.4157829
6.22 0.4083195
6.24 0.4365206
6.26 0.4499444
6.28 0.464246
6.3 0.440624
6.32 0.4487205
6.34 0.4278144
6.36 0.4526314
6.38 0.4205351
6.4 0.4557692
6.42 0.4337621
6.44 0.4664223
6.46 0.4589665
6.48 0.4633034
6.5 0.4610042
6.52 0.4115827
6.54 0.4048766
6.56 0.4226705
6.58 0.4699463
6.6 0.4620062
6.62 0.4479679
6.64 0.4627095
6.66 0.4229952
6.68 0.4391186
6.7 0.4383204
6.72 0.4683483
6.74 0.458339
6.76 0.4620879
6.78 0.442521
6.8 0.4593748
6.82 0.4571654
6.84 0.4732863
6.86 0.468455
6.88 0.4451409
6.9 0.4338776
6.92 0.4758148
6.94 0.4691752
6.96 0.4849995
6.98 0.4644888
7 0.4181209
7.02 0.4520231
7.04 0.4707967
7.06 0.4824411
7.08 0.4575477
7.1 0.4608688
7.12 0.4540922
7.14 0.4213372
7.16 0.4346836
7.18 0.4384919
7.2 0.439346
7.22 0.4443526
7.24 0.4492772
7.26 0.424028
7.28 0.4609234
7.3 0.4681343
7.32 0.4652691
7.34 0.4452241
7.36 0.4608955
7.38 0.4314511
7.4 0.4491655
7.42 0.4687478
7.44 0.4697338
7.46 0.4659125
7.48 0.436978
7.5 0.4284273
7.52 0.4513032
7.54 0.4597281
7.56 0.4633847
7.58 0.4579031
7.6 0.4529351
7.62 0.4362628
7.64 0.4776509
7.66 0.464624
7.68 0.4510819
7.7 0.4734448
7.72 0.4276093
7.74 0.4297964
7.76 0.4551097
7.78 0.4499161
7.8 0.4484698
7.82 0.4571926
7.84 0.4597285
7.86 0.4568643
7.88 0.4214857
7.9 0.4148493
7.92 0.4616547
7.94 0.4688812
7.96 0.4768644
7.98 0.452824
8 0.4441564
8.02 0.4632762
8.04 0.4508877
8.06 0.4748949
8.08 0.467279
8.1 0.4687215
8.12 0.455549
8.14 0.4566728
8.16 0.4631686
8.18 0.4642738
8.2 0.4605973
8.22 0.4116124
8.24 0.4613294
8.26 0.4643549
8.28 0.4449159
8.3 0.4612482
8.32 0.4359185
8.34 0.464246
8.36 0.4655642
8.38 0.4665299
8.4 0.4261457
8.42 0.4281357
8.44 0.4478839
8.46 0.4640584
8.48 0.4641654
8.5 0.4692819
8.52 0.4871856
8.54 0.45456
8.56 0.4666109
8.58 0.4472412
8.6 0.4525757
8.62 0.4628173
8.64 0.4148799
8.66 0.4511657
8.68 0.4176719
8.7 0.4134611
8.72 0.4192249
8.74 0.4686948
8.76 0.4414178
8.78 0.4439309
8.8 0.4434243
8.82 0.4753157
8.84 0.4650534
8.86 0.466583
8.88 0.4537892
8.9 0.4458136
8.92 0.4613561
8.94 0.4355458
8.96 0.466208
8.98 0.4628982
9 0.4562067
9.02 0.4628714
9.04 0.4615733
9.06 0.4312769
9.08 0.4707705
9.1 0.4372076
9.12 0.4297089
9.14 0.4524936
9.16 0.4578212
9.18 0.4592932
9.2 0.4528243
9.22 0.4633845
9.24 0.4757623
9.26 0.4526037
9.28 0.4762871
9.3 0.4585574
9.32 0.4521337
9.34 0.4690949
9.36 0.4362912
9.38 0.4471301
9.4 0.4478288
9.42 0.4455616
9.44 0.4357466
9.46 0.4411918
9.48 0.4713018
9.5 0.4482746
9.52 0.4811184
9.54 0.4409925
9.56 0.4651341
9.58 0.4546974
9.6 0.4418711
9.62 0.4376643
9.64 0.4598643
9.66 0.4618168
9.68 0.4750002
9.7 0.4586395
9.72 0.4688551
9.74 0.4651881
9.76 0.4610042
9.78 0.4336762
9.8 0.4402841
9.82 0.4585578
9.84 0.467921
9.86 0.4441845
9.88 0.413401
9.9 0.4519406
9.92 0.4717253
9.94 0.4724407
9.96 0.449138
9.98 0.4652154
10 0.4594836
10.02 0.4521618
10.04 0.4667443
10.06 0.4605699
10.08 0.4507217
10.1 0.4669848
10.12 0.4452246
10.14 0.475763
10.16 0.469308
10.18 0.4671453
10.2 0.4534594
10.22 0.4259106
10.24 0.4691752
10.26 0.4592112
10.28 0.4671723
10.3 0.4623848
10.32 0.4659939
10.34 0.4821822
10.36 0.4409938
10.38 0.4399433
10.4 0.4816893
10.42 0.4252945
10.44 0.4179112
10.46 0.4421821
10.48 0.459075
10.5 0.4467096
10.52 0.4581758
10.54 0.4433109
10.56 0.426468
10.58 0.4094506
10.6 0.4535691
10.62 0.442747
10.64 0.4659672
10.66 0.469255
10.68 0.4492211
10.7 0.4674933
10.72 0.466503
10.74 0.4198512
10.76 0.4661543
10.78 0.4787742
10.8 0.4630872
10.82 0.4529072
10.84 0.4576846
10.86 0.4539547
10.88 0.4337052
10.9 0.4714078
10.92 0.4573021
10.94 0.4594834
10.96 0.4657795
10.98 0.4215745
11 0.461871
11.02 0.4583944
11.04 0.438007
11.06 0.4689085
11.08 0.4416729
11.1 0.4387769
11.12 0.4263222
11.14 0.4657786
11.16 0.4576577
11.18 0.4696005
11.2 0.4624394
11.22 0.4719639
11.24 0.4724936
11.26 0.4613293
11.28 0.444888
11.3 0.4052465
11.32 0.4280485
11.34 0.4506942
11.36 0.435574
11.38 0.4718843
11.4 0.4650537
11.42 0.4732071
11.44 0.4262044
11.46 0.4723612
11.48 0.4461221
11.5 0.4544501
11.52 0.461844
11.54 0.4680279
11.56 0.4671722
11.58 0.4525761
11.6 0.457957
11.62 0.4510818
11.64 0.4221669
11.66 0.4110353
11.68 0.4355737
11.7 0.4663157
11.72 0.45086
11.74 0.4599185
11.76 0.4405678
11.78 0.4513866
11.8 0.465215
11.82 0.4563442
11.84 0.4482463
11.86 0.4544505
11.88 0.4661282
11.9 0.4670648
11.92 0.4466537
11.94 0.4663956
11.96 0.4353445
11.98 0.4210099
12 0.4568641
12.02 0.465725
12.04 0.4474651
12.06 0.4491381
12.08 0.4517195
12.1 0.4520511
12.12 0.4375501
12.14 0.4162633
12.16 0.4427752
12.18 0.4677076
12.2 0.4398579
12.22 0.4531561
12.24 0.4689085
12.26 0.4543679
12.28 0.3963902
12.3 0.4624659
12.32 0.4566729
12.34 0.4593741
12.36 0.4657246
12.38 0.4598642
12.4 0.4542573
12.42 0.4575205
12.44 0.4396878
12.46 0.4533491
12.48 0.4308128
12.5 0.4352299
12.52 0.4266439
12.54 0.4452813
12.56 0.4193751
12.58 0.4358327
12.6 0.4205059
12.62 0.464919
12.64 0.4790092
12.66 0.4654838
12.68 0.4423242
12.7 0.4662082
12.72 0.4544497
12.74 0.4549731
12.76 0.4573291
12.78 0.464919
12.8 0.457439
12.82 0.4463469
12.84 0.4430858
12.86 0.4027401
12.88 0.4785916
12.9 0.4438463
12.92 0.4648924
12.94 0.445028
12.96 0.4658592
12.98 0.4430011
13 0.4561526
13.02 0.4606791
13.04 0.4574389
13.06 0.4657784
13.08 0.4624389
13.1 0.4702656
13.12 0.460896
13.14 0.4555214
13.16 0.4576568
13.18 0.4425491
13.2 0.4585567
13.22 0.4587205
13.24 0.4240871
13.26 0.4430858
13.28 0.4476051
13.3 0.4629529
13.32 0.4623849
13.34 0.4425778
13.36 0.4573023
13.38 0.4394029
13.4 0.4474648
13.42 0.4768123
13.44 0.4664223
13.46 0.4568643
13.48 0.4579843
13.5 0.4459825
13.52 0.4120072
13.54 0.4327815
13.56 0.4095422
13.58 0.4160836
13.6 0.4585567
13.62 0.4537066
13.64 0.423468
13.66 0.4462627
13.68 0.4276971
13.7 0.4617631
13.72 0.4606787
13.74 0.4517183
13.76 0.4471296
13.78 0.4801299
13.8 0.4568911
13.82 0.4603532
13.84 0.440596
13.86 0.4566454
13.88 0.4710094
13.9 0.4685081
13.92 0.4559327
13.94 0.4594018
13.96 0.4652428
13.98 0.4504169
14 0.468961
14.02 0.4644627
14.04 0.4563437
14.06 0.4576024
14.08 0.4583936
14.1 0.4626275
14.12 0.4707971
14.14 0.4483866
14.16 0.4698137
14.18 0.4718846
14.2 0.4718848
14.22 0.4309004
14.24 0.4731281
14.26 0.4568917
14.28 0.4505552
14.3 0.4595109
14.32 0.4493881
14.3416 0.47289
14.3616 0.4531558
14.3816 0.4532106
14.4016 0.4193743
14.4216 0.4311906
14.4416 0.4424083
14.4616 0.45478
14.4816 0.4479395
14.5016 0.4207725
14.5216 0.4055239
14.5416 0.4329264
14.5616 0.4296808
14.5816 0.4528241
14.6016 0.4397155
14.6216 0.4729164
14.6416 0.430378
14.6616 0.4392321
14.6816 0.4197619
14.7016 0.4484972
14.7216 0.4667438
14.7416 0.4093287
14.7616 0.4418423
14.7816 0.4214856
14.8016 0.4199406
14.8216 0.4315381
14.8416 0.4522443
14.8616 0.4226699
14.8816 0.4511653
14.9016 0.4589116
14.9216 0.4515805
14.9416 0.4406244
14.9616 0.4379784
14.9816 0.4510821
15.0016 0.4557683
15.0216 0.4430864
15.0416 0.4551102
15.0616 0.4659666
15.0816 0.4378926
15.1016 0.4518021
15.1216 0.4644075
15.1416 0.4413048
15.1616 0.4487207
15.1816 0.4613838
15.2016 0.4355743
15.2216 0.4623043
15.2416 0.44872
15.2616 0.4356607
15.2816 0.423704
15.3016 0.4234972
15.3216 0.4538999
15.3416 0.4175225
15.3616 0.4467937
15.3816 0.4422953
15.4016 0.4673599
15.4216 0.4425775
15.4416 0.44671
15.4616 0.4767079
15.4816 0.4734188
15.5016 0.4697606
15.5216 0.4644887
15.5416 0.4423233
15.5616 0.4693343
15.5816 0.4548895
15.6016 0.4446629
15.6216 0.4530172
15.6416 0.465671
15.6616 0.4502505
15.6816 0.4668244
15.7016 0.4639235
15.7216 0.4477168
15.7416 0.470133
15.7616 0.4686685
15.7816 0.4693085
15.8016 0.4656983
15.8216 0.4536796
15.8416 0.449305
15.8616 0.4602982
15.8816 0.4364918
15.9016 0.4411634
15.9216 0.4424079
15.9416 0.4598366
15.9616 0.4275511
15.9816 0.4368637
16.0016 0.4365208
16.0216 0.4601622
16.0416 0.4352299
16.0616 0.450222
16.0816 0.4417294
16.1016 0.4586934
16.1216 0.4511373
16.1416 0.4488037
16.1616 0.4535963
16.1816 0.4597828
16.2016 0.4618706
16.2216 0.4376356
16.2416 0.4710092
16.2616 0.4451404
16.2816 0.4424081
16.3016 0.4678407
16.3216 0.4049072
16.3416 0.4320006
16.3616 0.4214559
16.3816 0.4106697
16.4016 0.4454773
16.4216 0.45025
16.4416 0.4576841
16.4616 0.4636005
16.4816 0.4674662
16.5016 0.4755258
16.5216 0.4639233
16.5416 0.4532108
16.5616 0.4718046
16.5816 0.4475769
16.6016 0.4651345
16.6216 0.4725988
16.6416 0.4439321
16.6616 0.4596199
16.6816 0.4438473
16.7016 0.448804
16.7216 0.4756576
16.7416 0.4441287
16.7616 0.4119163
16.7816 0.4692813
16.8016 0.4271708
16.8216 0.4687488
16.8416 0.4470178
16.8616 0.4590481
16.8816 0.4576297
16.9016 0.4591565
16.9216 0.4183597
16.9416 0.4483864
16.9616 0.4771013
16.9816 0.455906
17.0016 0.4592111
17.0216 0.4601364
17.0416 0.478983
17.0616 0.452245
17.0816 0.4669315
17.1016 0.4496106
17.1216 0.4494722
17.1416 0.4678936
17.1616 0.4619528
17.1816 0.4457854
17.2016 0.4622236
17.2216 0.4706643
17.2416 0.4525762
17.2616 0.4367209
17.2816 0.4351149
17.3016 0.4633038
17.3216 0.4735774
17.3416 0.4489438
17.3616 0.4478275
17.3816 0.4385772
17.4016 0.4493049
17.4216 0.4694946
17.4416 0.4544777
17.4616 0.4612211
17.4816 0.4695205
17.5016 0.4208624
17.5216 0.4668244
17.5416 0.4719375
17.5616 0.4390043
17.5816 0.4497499
17.6016 0.4416166
17.6216 0.4579032
17.6416 0.4302616
17.6616 0.4571925
17.6816 0.4651348
17.7016 0.4571927
17.7216 0.4537068
17.7416 0.4693877
17.7616 0.4612208
17.7816 0.4573298
17.8016 0.4475209
17.8216 0.4821307
17.8416 0.4537898
17.8616 0.4321457
17.8816 0.4475771
17.9016 0.4461503
17.9216 0.4642736
17.9416 0.4503607
17.9616 0.4399146
17.9816 0.4443254
18.0016 0.4497227
18.0216 0.4524932
18.0416 0.4462344
18.0616 0.4384346
18.0816 0.4570016
18.1016 0.4776246
18.1216 0.4376643
18.1416 0.455137
18.1616 0.4807808
18.1816 0.4670661
18.2016 0.459619
18.2216 0.4633296
18.2416 0.4526036
18.2616 0.4324638
18.2816 0.4742101
18.3016 0.4681344
18.3216 0.469308
18.3416 0.4338197
18.3616 0.4687755
18.3816 0.4589662
18.4016 0.4674661
18.4216 0.4471295
18.4416 0.4450278
18.4616 0.448274
18.4816 0.4758415
18.5016 0.4513863
18.5216 0.4439878
18.5416 0.4570282
18.5616 0.4686684
18.5816 0.4709567
18.6016 0.467654
18.6216 0.4568919
18.6416 0.465322
18.6616 0.4266436
18.6816 0.444438
18.7016 0.4713013
18.7216 0.46653
18.7416 0.4576571
18.7616 0.4503887
18.7816 0.4446909
18.8016 0.4134311
18.8216 0.4264983
18.8416 0.4605972
18.8616 0.462979
18.8816 0.4393459
18.9016 0.4581486
18.9216 0.4710361
18.9416 0.452465
18.9616 0.4381209
18.9816 0.451802
19.0016 0.4605161
19.0216 0.4522442
19.0416 0.4405963
19.0616 0.4550551
19.0816 0.4530182
19.1016 0.4608957
19.1216 0.4652689
19.1416 0.4540372
19.1616 0.4667443
19.1816 0.4619795
19.2016 0.4663961
19.2216 0.4673593
19.2416 0.4511373
19.2616 0.4164734
19.2816 0.4509434
19.3016 0.4389192
19.3216 0.4146387
19.3416 0.45618
19.3616 0.4498335
19.3816 0.4754997
19.4016 0.4374073
19.4216 0.4658592
19.4416 0.4652148
19.4616 0.4451126
19.4816 0.4417294
19.5016 0.4650539
19.5216 0.4672792
19.5416 0.4366063
19.5616 0.4331568
19.5816 0.4543678
19.6016 0.442069
19.6216 0.4416442
19.6416 0.4758409
19.6616 0.4648114
19.6816 0.4759727
19.7016 0.436377
19.7216 0.4537892
19.7416 0.4585034
19.7616 0.4669317
19.7816 0.4668249
19.8016 0.4548902
19.8216 0.454175
19.8416 0.4720698
19.8616 0.4588571
19.8816 0.4595922
19.9016 0.4650536
19.9216 0.4502218
19.9416 0.4261748
19.9616 0.4579027
19.9816 0.4542572
&
@target G0.S3
@type xy
0 3.32047
0.02 3.861719
0.04 5.015723
0.06 3.589891
0.08 2.526371
0.1 4.799154
0.12 3.335903
0.14 4.766424
0.16 4.349463
0.18 2.030782
0.2 0.9514723
0.22 0.9964564
0.24 0.8486902
0.26 0.479322
0.28 0.4623045
0.3 0.4519124
0.32 0.4635727
0.34 0.47289
0.36 0.4659131
0.38 0.4524653
0.4 0.4526317
0.42 0.4632767
0.44 0.4450276
0.46 0.4492767
0.48 0.4580668
0.5 0.470452
0.52 0.4197024
0.54 0.4622229
0.56 0.4567819
0.58 0.4553291
0.6 0.476052
0.62 0.4669049
0.64 0.4575208
0.66 0.4584757
0.68 0.4627637
0.7 0.4674938
0.72 0.4671458
0.74 0.4516911
0.76 0.4563442
0.78 0.4607322
0.8 0.4603531
0.82 0.4731277
0.84 0.4642465
0.86 0.4585028
0.88 0.4527972
0.9 0.4719643
0.92 0.4492497
0.94 0.4735239
0.96 0.4484974
0.98 0.4403122
1 0.4592116
1.02 0.4450284
1.04 0.4732071
1.06 0.4506385
1.08 0.463681
1.1 0.4446343
1.12 0.4302616
1.14 0.4638957
1.16 0.4713806
1.18 0.4644886
1.2 0.4605162
1.22 0.4684811
1.24 0.458421
1.26 0.4562073
1.28 0.4559332
1.3 0.4685349
1.32 0.45864
1.34 0.4614653
1.36 0.4636813
1.38 0.472467
1.4 0.4532935
1.42 0.4716722
1.44 0.4579568
1.46 0.4406249
1.48 0.4523273
1.5 0.4574112
1.52 0.4602988
1.54 0.4465986
1.56 0.4514416
1.58 0.4605157
1.6 0.4267609
1.62 0.4318852
1.64 0.4619796
1.66 0.464193
1.68 0.4537339
1.7 0.4574389
1.72 0.4455613
1.74 0.4742888
1.76 0.4508052
1.78 0.4750261
1.8 0.428573
1.82 0.4618709
1.84 0.4517463
1.86 0.4558782
1.88 0.4499443
1.9 0.4664225
1.92 0.4451124
1.94 0.4637077
1.96 0.4555487
1.98 0.4506388
2 0.4360047
2.02 0.4562075
2.04 0.461113
2.06 0.4616539
2.08 0.4585572
2.1 0.4673599
2.12 0.4467939
2.14 0.4609236
2.16 0.4486368
2.18 0.4702656
2.2 0.438321
2.22 0.4477997
2.24 0.4339064
2.26 0.4433397
2.28 0.4495828
2.3 0.4309871
2.32 0.4701329
2.34 0.4451122
2.36 0.4530455
2.38 0.4227589
2.4 0.4514973
2.42 0.4654563
2.44 0.4428884
2.46 0.4556587
2.48 0.4654301
2.5 0.4436778
2.52 0.4440161
2.54 0.4465422
2.56 0.4406246
2.58 0.4622225
2.6 0.4330127
2.62 0.4325218
2.64 0.4389191
2.66 0.4169836
2.68 0.4493608
2.7 0.4570278
2.72 0.4207136
2.74 0.4042588
2.76 0.460434
2.78 0.4031437
2.8 0.4713277
2.82 0.4623309
2.84 0.4568096
2.86 0.4365201
2.88 0.4698137
2.9 0.4684817
2.92 0.4667444
2.94 0.4523829
2.96 0.4653224
2.98 0.4518018
3 0.467065
3.02 0.4509155
3.04 0.4600548
3.06 0.4589396
3.08 0.4596186
3.1 0.4650269
3.12 0.4622498
3.14 0.4570834
3.16 0.466637
3.18 0.4602981
3.2 0.4508876
3.22 0.4600272
3.24 0.4633035
3.26 0.4679206
3.28 0.4272294
3.3 0.4531007
3.32 0.4336759
3.34 0.440823
3.36 0.431103
3.38 0.4539822
3.4 0.4542572
3.42 0.4491656
3.44 0.4265267
3.46 0.46114
3.48 0.454533
3.5 0.4407091
3.52 0.434281
3.54 0.442408
3.56 0.420773
3.58 0.4587209
3.6 0.4499719
3.62 0.4323774
3.64 0.4489151
3.66 0.4507221
3.68 0.4671451
3.7 0.4440156
3.72 0.441163
3.74 0.456755
3.76 0.4399996
3.78 0.4543667
3.8 0.429272
3.82 0.4492773
3.84 0.4279303
3.86 0.4512761
3.88 0.4483576
3.9 0.4482466
3.92 0.4519127
3.94 0.4565091
3.96 0.4467107
3.98 0.4334453
4 0.4554394
4.02 0.3928734
4.04 0.4496937
4.06 0.4471576
4.08 0.4474651
4.1 0.4362618
4.12 0.4341944
4.14 0.4240575
4.16 0.4527968
4.18 0.4559335
4.2 0.4455894
4.22 0.4448032
4.24 0.4592115
4.26 0.4401703
4.28 0.4490265
4.3 0.4334173
4.32 0.450361
4.34 0.4488318
4.36 0.4383207
4.38 0.43946
4.4 0.4592386
4.42 0.4519123
4.44 0.4218113
4.46 0.4689884
4.48 0.4232615
4.5 0.4424081
4.52 0.4562346
4.54 0.4352014
4.56 0.4416167
4.58 0.454423
4.6 0.4594827
4.62 0.453431
4.64 0.4451973
4.66 0.4527142
4.68 0.4376351
4.7 0.4103046
4.72 0.4474649
4.74 0.4448038
4.76 0.4478839
4.78 0.4592654
4.8 0.4538999
4.82 0.456755
4.84 0.460598
4.86 0.4497221
4.88 0.4337628
4.9 0.4455612
4.92 0.4437061
4.94 0.4546979
4.96 0.446346
4.98 0.4618985
5 0.4202971
5.02 0.4444382
5.04 0.4257344
5.06 0.4455618
5.08 0.4411911
5.1 0.4491382
5.12 0.42338
5.14 0.4474931
5.16 0.4527969
5.18 0.4539551
5.2 0.4527135
5.22 0.4656713
5.24 0.4481073
5.26 0.4563443
5.28 0.4464307
5.3 0.4442128
5.32 0.4467102
5.34 0.4299714
5.36 0.4501663
5.38 0.4590472
5.4 0.4430293
5.42 0.4541208
5.44 0.4542574
5.46 0.4530448
5.48 0.4510821
5.5 0.4459823
5.52 0.4595923
5.54 0.4579849
5.56 0.4624651
5.58 0.4453649
5.6 0.4424084
5.62 0.4466549
5.64 0.4596468
5.66 0.4457858
5.68 0.4613293
5.7 0.4634112
5.72 0.4486366
5.74 0.4589662
5.76 0.4599451
5.78 0.4584214
5.8 0.4615466
5.82 0.4513591
5.84 0.448581
5.86 0.452825
5.88 0.4612213
5.9 0.4626278
5.92 0.4633027
5.94 0.4478003
5.96 0.4532941
5.98 0.4348852
6 0.4593472
6.02 0.4348851
6.04 0.4592928
6.06 0.44455
6.08 0.4568643
6.1 0.4502499
6.12 0.4601633
6.14 0.4437903
6.16 0.4648919
6.18 0.4422102
6.2 0.4571104
6.22 0.4614377
6.24 0.4481351
6.26 0.4489154
6.28 0.4640048
6.3 0.4559056
6.32 0.4464858
6.34 0.4431136
6.36 0.456207
6.38 0.4659663
6.4 0.4526314
6.42 0.4492215
6.44 0.4570011
6.46 0.447465
6.48 0.4484145
6.5 0.4516079
6.52 0.4508331
6.54 0.4504995
6.56 0.4610046
6.58 0.4576018
6.6 0.4622499
6.62 0.448386
6.64 0.4689083
6.66 0.4607056
6.68 0.4539268
6.7 0.468749
6.72 0.4357176
6.74 0.4539829
6.76 0.4300584
6.78 0.4285437
6.8 0.4492495
6.82 0.4406242
6.84 0.4342814
6.86 0.4487203
6.88 0.4393181
6.9 0.4665304
6.92 0.4380357
6.94 0.4530725
6.96 0.4570838
6.98 0.4503883
7 0.4655373
7.02 0.460109
7.04 0.444607
7.06 0.4524929
7.08 0.4504165
7.1 0.4528525
7.12 0.4581759
7.14 0.4358331
7.16 0.4573015
7.18 0.4585303
7.2 0.456098
7.22 0.4519403
7.24 0.4326946
7.26 0.4466545
7.28 0.4602721
7.3 0.4637082
7.32 0.456207
7.34 0.4383201
7.36 0.4495282
7.38 0.4390901
7.4 0.4563162
7.42 0.4597278
7.44 0.4463461
7.46 0.4630601
7.48 0.4438743
7.5 0.4436775
7.52 0.4574657
7.54 0.4501385
7.56 0.4481357
7.58 0.4663961
7.6 0.450639
7.62 0.438492
7.64 0.4513874
7.66 0.4411348
7.68 0.4524927
7.7 0.4544778
7.72 0.4499999
7.74 0.4558513
7.76 0.4512481
7.78 0.4453646
7.8 0.4512197
7.82 0.4580665
7.84 0.4358325
7.86 0.442578
7.88 0.4615195
7.9 0.452244
7.92 0.4479392
7.94 0.4380918
7.96 0.4599998
7.98 0.4368635
8 0.4461496
8.02 0.4616813
8.04 0.4509429
8.06 0.4537901
8.08 0.4428314
8.1 0.4412766
8.12 0.4479677
8.14 0.450833
8.16 0.4538169
8.18 0.4251178
8.2 0.4622235
8.22 0.438121
8.24 0.4451409
8.26 0.4659394
8.28 0.4491659
8.3 0.4646777
8.32 0.452162
8.34 0.4523547
8.36 0.4392617
8.38 0.4540373
8.4 0.4528245
8.42 0.4197028
8.44 0.4205647
8.46 0.4318561
8.48 0.4478836
8.5 0.4661804
8.52 0.4272291
8.54 0.4467941
8.56 0.4607059
8.58 0.4164728
8.6 0.4457017
8.62 0.4400287
8.64 0.4559333
8.66 0.4390898
8.68 0.4290105
8.7 0.4373499
8.72 0.4552472
8.74 0.443537
8.76 0.4464866
8.78 0.4499722
8.8 0.4272296
8.82 0.4427476
8.84 0.4200296
8.86 0.4402277
8.88 0.4528515
8.9 0.4518293
8.92 0.4585575
8.94 0.4659942
8.96 0.4592115
8.98 0.4392317
9 0.4539821
9.02 0.4584214
9.04 0.4481064
9.06 0.4477164
9.08 0.4574935
9.1 0.4534864
9.12 0.4364063
9.14 0.4295927
9.16 0.4604618
9.18 0.4279313
9.2 0.4428878
9.22 0.4571932
9.24 0.450721
9.26 0.4169534
9.28 0.4462342
9.3 0.4422102
9.32 0.4321174
9.34 0.4360331
9.36 0.4311033
9.38 0.4468225
9.4 0.4546702
9.42 0.4034224
9.44 0.4435369
9.46 0.4331572
9.48 0.4407379
9.5 0.4274926
9.52 0.4587213
9.54 0.4219296
9.56 0.4267611
9.58 0.4229954
9.6 0.4154817
9.62 0.4493612
9.64 0.4543681
9.66 0.4588566
9.68 0.4601628
9.7 0.4552749
9.72 0.456782
9.74 0.4491386
9.76 0.4510544
9.78 0.4420691
9.8 0.4523824
9.82 0.4455325
9.84 0.459484
9.86 0.4576296
9.88 0.4326956
9.9 0.4518294
9.92 0.4543952
9.94 0.4597825
9.96 0.462548
9.98 0.443312
10 0.4491659
10.02 0.4431985
10.04 0.4357457
10.06 0.4547805
10.08 0.4264387
10.1 0.4508597
10.12 0.4599183
10.14 0.4467101
10.16 0.4493048
10.18 0.4583403
10.2 0.4581755
10.22 0.4563442
10.24 0.4589395
10.26 0.452797
10.28 0.448943
10.3 0.4452526
10.32 0.4627632
10.34 0.4324352
10.36 0.4537898
10.38 0.437407
10.4 0.4205048
10.42 0.4290104
10.44 0.4557142
10.46 0.4540099
10.48 0.4461503
10.5 0.4402841
10.52 0.4324636
10.54 0.4407666
10.56 0.4441284
10.58 0.4260871
10.6 0.4431142
10.62 0.426409
10.64 0.4265563
10.66 0.4391182
10.68 0.446402
10.7 0.4396303
10.72 0.4263807
10.74 0.4181808
10.76 0.4384059
10.78 0.4305233
10.8 0.4668517
10.82 0.4330421
10.84 0.4498052
10.86 0.4187482
10.88 0.4196127
10.9 0.4285444
10.92 0.4519671
10.94 0.4186586
10.96 0.427931
10.98 0.4486365
11 0.4462343
11.02 0.4288067
11.04 0.4420407
11.06 0.428398
11.08 0.452493
11.1 0.4437627
11.12 0.4304068
11.14 0.4593741
11.16 0.4298257
11.18 0.4539
11.2 0.4420697
11.22 0.4563171
11.24 0.4510542
11.26 0.4405675
11.28 0.4185989
11.3 0.4489155
11.32 0.4550281
11.34 0.4148797
11.36 0.4506937
11.38 0.4558505
11.4 0.4598641
11.42 0.4452803
11.44 0.4520234
11.46 0.4574936
11.48 0.4574108
11.5 0.4452243
11.52 0.4591568
11.54 0.4577389
11.56 0.4575209
11.58 0.4534869
11.6 0.4557962
11.62 0.4350282
11.64 0.4602451
11.66 0.4580941
11.68 0.454257
11.7 0.449138
11.72 0.4474923
11.74 0.4509429
11.76 0.4394597
11.78 0.4516917
11.8 0.4527967
11.82 0.4493602
11.84 0.4505824
11.86 0.4557134
11.88 0.448051
11.9 0.4402557
11.92 0.4593738
11.94 0.4404823
11.96 0.4530725
11.98 0.446794
12 0.4481912
12.02 0.4435653
12.04 0.463276
12.06 0.4257055
12.08 0.4481627
12.1 0.4484974
12.12 0.4571107
12.14 0.4439035
12.16 0.4488595
12.18 0.4564533
12.2 0.4571925
12.22 0.4635727
12.24 0.4515807
12.26 0.4558509
12.28 0.4411631
12.3 0.4492495
12.32 0.4508048
12.34 0.4516913
12.36 0.4435369
12.38 0.4361772
12.4 0.4620877
12.42 0.4510546
12.44 0.4573841
12.46 0.4530452
12.48 0.4519676
12.5 0.4591567
12.52 0.4489144
12.54 0.4557687
12.56 0.4491662
12.58 0.439574
12.6 0.4550545
12.62 0.459946
12.64 0.4554662
12.66 0.440624
12.68 0.4508049
12.7 0.4424089
12.72 0.4550271
12.74 0.4562078
12.76 0.4345685
12.78 0.4482744
12.8 0.4555489
12.82 0.4441
12.84 0.4375497
12.86 0.4526585
12.88 0.4555485
12.9 0.4507215
12.92 0.4356035
12.94 0.4565085
12.96 0.4464584
12.98 0.4473538
13 0.4392606
13.02 0.4552199
13.04 0.4604619
13.06 0.4506943
13.08 0.4491386
13.1 0.4454489
13.12 0.4555222
13.14 0.4552744
13.16 0.4400285
13.18 0.4633037
13.2 0.4589937
13.22 0.4532937
13.24 0.4593753
13.26 0.4572468
13.28 0.4523824
13.3 0.452383
13.32 0.4506385
13.34 0.4577663
13.36 0.4560978
13.38 0.4442405
13.4 0.4205357
13.42 0.4464589
13.44 0.4472976
13.46 0.4238512
13.48 0.4233795
13.5 0.4492214
13.52 0.441276
13.54 0.412583
13.56 0.438235
13.58 0.4438748
13.6 0.4401422
13.62 0.4361477
13.64 0.4456733
13.66 0.4471291
13.68 0.4262045
13.7 0.4589661
13.72 0.4308428
13.74 0.4399145
13.76 0.4477167
13.78 0.4553571
13.8 0.4576841
13.82 0.4523278
13.84 0.4468783
13.86 0.4462343
13.88 0.4508597
13.9 0.4372924
13.92 0.4578485
13.94 0.4473527
13.96 0.4437061
13.98 0.4532104
14 0.4239699
14.02 0.4514973
14.04 0.4473808
14.06 0.4398578
14.08 0.4568643
14.1 0.4526316
14.12 0.4497222
14.14 0.4528246
14.16 0.4533756
14.18 0.4523827
14.2 0.447046
14.22 0.4548083
14.24 0.4439031
14.26 0.4431138
14.28 0.4401707
14.3 0.4358324
14.32 0.4453652
14.3416 0.4638428
14.3616 0.4535696
14.3816 0.4408522
14.4016 0.4538176
14.4216 0.4409647
14.4416 0.4504443
14.4616 0.4548352
14.4816 0.4406242
14.5016 0.4355742
14.5216 0.4470454
14.5416 0.4503612
14.5616 0.4450279
14.5816 0.4401705
14.6016 0.439346
14.6216 0.4328979
14.6416 0.4585572
14.6616 0.4416729
14.6816 0.4476877
14.7016 0.4581759
14.7216 0.452687
14.7416 0.4619524
14.7616 0.452217
14.7816 0.4500552
14.8016 0.4546156
14.8216 0.4548078
14.8416 0.4368922
14.8616 0.4534859
14.8816 0.4310739
14.9016 0.448498
14.9216 0.4208626
14.9416 0.4438465
14.9616 0.446374
14.9816 0.4335315
15.0016 0.4431986
15.0216 0.4264977
15.0416 0.4527138
15.0616 0.4425213
15.0816 0.4443257
15.1016 0.4585032
15.1216 0.4448026
15.1416 0.4214854
15.1616 0.4495277
15.1816 0.4321174
15.2016 0.4499441
15.2216 0.4500552
15.2416 0.4395732
15.2616 0.4492208
15.2816 0.4452241
15.3016 0.4477164
15.3216 0.4267026
15.3416 0.4348565
15.3616 0.4514418
15.3816 0.4367491
15.4016 0.4108828
15.4216 0.4280478
15.4416 0.4072163
15.4616 0.4484701
15.4816 0.4236446
15.5016 0.431972
15.5216 0.4535687
15.5416 0.4405115
15.5616 0.4453655
15.5816 0.42901
15.6016 0.4467944
15.6216 0.4286311
15.6416 0.4475205
15.6616 0.4504447
15.6816 0.4244413
15.7016 0.4514698
15.7216 0.4444375
15.7416 0.4245583
15.7616 0.4315671
15.7816 0.4333589
15.8016 0.4354883
15.8216 0.4394598
15.8416 0.4460385
15.8616 0.4121281
15.8816 0.4504441
15.9016 0.4294181
15.9216 0.4510264
15.9416 0.4432276
15.9616 0.4473254
15.9816 0.4421823
16.0016 0.4392607
16.0216 0.4252357
16.0416 0.4394879
16.0616 0.4436493
16.0816 0.4151202
16.1016 0.4278438
16.1216 0.4368639
16.1416 0.4355169
16.1616 0.449278
16.1816 0.4463738
16.2016 0.446822
16.2216 0.4337044
16.2416 0.4450843
16.2616 0.4385489
16.2816 0.4487759
16.3016 0.4434519
16.3216 0.4234686
16.3416 0.4441002
16.3616 0.446822
16.3816 0.4470458
16.4016 0.4393179
16.4216 0.42901
16.4416 0.433041
16.4616 0.4511378
16.4816 0.4334163
16.5016 0.4321459
16.5216 0.4559056
16.5416 0.4420976
16.5616 0.4087174
16.5816 0.44975
16.6016 0.4433389
16.6216 0.4431702
16.6416 0.4238806
16.6616 0.4494722
16.6816 0.4213368
16.7016 0.4411347
16.7216 0.4381782
16.7416 0.4421818
16.7616 0.4255584
16.7816 0.4290974
16.8016 0.4553574
16.8216 0.4439033
16.8416 0.4301743
16.8616 0.4477997
16.8816 0.4567822
16.9016 0.4593746
16.9216 0.4479389
16.9416 0.4481638
16.9616 0.4392613
16.9816 0.4402276
17.0016 0.4417299
17.0216 0.4518848
17.0416 0.4511648
17.0616 0.4362909
17.0816 0.4440159
17.1016 0.4457581
17.1216 0.4481629
17.1416 0.4410501
17.1616 0.4441004
17.1816 0.4397153
17.2016 0.458966
17.2216 0.4574658
17.2416 0.4470458
17.2616 0.4257642
17.2816 0.4402835
17.3016 0.433849
17.3216 0.4524658
17.3416 0.4366068
17.3616 0.4504719
17.3816 0.4195535
17.4016 0.4390043
17.4216 0.4510823
17.4416 0.4468228
17.4616 0.4369785
17.4816 0.4115219
17.5016 0.4509154
17.5216 0.4418423
17.5416 0.4281937
17.5616 0.438349
17.5816 0.4380919
17.6016 0.4281941
17.6216 0.4355742
17.6416 0.4529905
17.6616 0.4416165
17.6816 0.4433391
17.7016 0.4300577
17.7216 0.4344248
17.7416 0.449138
17.7616 0.4341943
17.7816 0.4311901
17.8016 0.4294478
17.8216 0.4120983
17.8416 0.4459532
17.8616 0.4628169
17.8816 0.4269074
17.9016 0.4276389
17.9216 0.4306386
17.9416 0.4511377
17.9616 0.4311036
17.9816 0.4452534
18.0016 0.4478281
18.0216 0.4307554
18.0416 0.4370357
18.0616 0.4432552
18.0816 0.44105
18.1016 0.4540374
18.1216 0.4318857
18.1416 0.4367492
18.1616 0.4526316
18.1816 0.4209513
18.2016 0.4511089
18.2216 0.4469061
18.2416 0.4495833
18.2616 0.451497
18.2816 0.4512752
18.3016 0.4424083
18.3216 0.4336758
18.3416 0.4557135
18.3616 0.4318564
18.3816 0.4179412
18.4016 0.445786
18.4216 0.4388053
18.4416 0.44187
18.4616 0.4362629
18.4816 0.4546149
18.5016 0.4427755
18.5216 0.4537897
18.5416 0.4609226
18.5616 0.4226699
18.5816 0.4385203
18.6016 0.4500555
18.6216 0.4410497
18.6416 0.4519127
18.6616 0.4062017
18.6816 0.4564262
18.7016 0.4526031
18.7216 0.446374
18.7416 0.434453
18.7616 0.4259992
18.7816 0.4458139
18.8016 0.4542298
18.8216 0.4522166
18.8416 0.4530177
18.8616 0.45
18.8816 0.4364055
18.9016 0.4549172
18.9216 0.4413052
18.9416 0.4418423
18.9616 0.4081668
18.9816 0.4407379
19.0016 0.4640313
19.0216 0.4384628
19.0416 0.4321172
19.0616 0.4491659
19.0816 0.4389189
19.1016 0.4471576
19.1216 0.4450838
19.1416 0.4535974
19.1616 0.4396021
19.1816 0.449611
19.2016 0.4008119
19.2216 0.4373497
19.2416 0.4607325
19.2616 0.4486362
19.2816 0.4541198
19.3016 0.4180017
19.3216 0.4394031
19.3416 0.441503
19.3616 0.4455057
19.3816 0.4316832
19.4016 0.4259985
19.4216 0.4147585
19.4416 0.4430865
19.4616 0.4484973
19.4816 0.4456458
19.5016 0.4441279
19.5216 0.4566459
19.5416 0.4322038
19.5616 0.4595917
19.5816 0.4415882
19.6016 0.4455896
19.6216 0.4478838
19.6416 0.4487199
19.6616 0.4257641
19.6816 0.447577
19.7016 0.4520506
19.7216 0.4323193
19.7416 0.4513875
19.7616 0.4200299
19.7816 0.4263217
19.8016 0.4524103
19.8216 0.4430011
19.8416 0.4446344
19.8616 0.4397726
19.8816 0.4570016
19.9016 0.423261
19.9216 0.449055
19.9416 0.4431988
19.9616 0.457957
19.9816 0.4372062
&
@target G1.S0
@type xy
0 26
0.02 3
0.04 1313
0.06 0
0.08 0
0.1 0
0.12 1391
0.14 6
0.16 0
0.18 1899
0.2 180
0.22 1458
0.24 721
0.26 647
0.28 1423
0.3 508
0.32 871
0.34 789
0.36 562
0.38 1847
0.4 1812
0.42 1960
0.44 2390
0.46 2948
0.48 2751
0.5 2734
0.52 3673
0.54 2697
0.56 2126
0.58 2064
0.6 3156
0.62 3074
0.64 2507
0.66 1703
0.68 2914
0.7 2963
0.72 1422
0.74 1495
0.76 1731
0.78 1263
0.8 2103
0.82 1652
0.84 2003
0.86 1777
0.88 2130
0.9 1170
0.92 2288
0.94 2111
0.96 1319
0.98 2044
1 1274
1.02 2031
1.04 1756
1.06 2310
1.08 1931
1.1 1618
1.12 1430
1.14 1762
1.16 1416
1.18 1550
1.2 2186
1.22 1718
1.24 2028
1.26 2947
1.28 2271
1.3 2914
1.32 2414
1.34 2274
1.36 2034
1.38 1435
1.4 2162
1.42 1138
1.44 1673
1.46 1382
1.48 1174
1.5 1681
1.52 2242
1.54 1779
1.56 1281
1.58 1447
1.6 2252
1.62 2082
1.64 1817
1.66 1677
1.68 2247
1.7 1575
1.72 1365
1.74 1945
1.76 1279
1.78 1322
1.8 1641
1.82 1835
1.84 2217
1.86 1712
1.88 1500
1.9 1483
1.92 1323
1.94 2084
1.96 1636
1.98 1857
2 1828
2.02 2433
2.04 1702
2.06 1868
2.08 2420
2.1 1589
2.12 1533
2.14 1133
2.16 1556
2.18 1635
2.2 1895
2.22 1723
2.24 1349
2.26 1069
2.28 882
2.3 2142
2.32 2192
2.34 2405
2.36 1795
2.38 2011
2.4 1022
2.42 1043
2.44 1573
2.46 1506
2.48 1442
2.5 1261
2.52 1095
2.54 2080
2.56 2343
2.58 2168
2.6 2185
2.62 1419
2.64 1991
2.66 2176
2.68 2161
2.7 1429
2.72 2138
2.74 2093
2.76 2025
2.78 2399
2.8 2045
2.82 1410
2.84 1173
2.86 2500
2.88 2365
2.9 3433
2.92 4314
2.94 4234
2.96 4502
2.98 4915
3 4610
3.02 4292
3.04 5112
3.06 5617
3.08 4892
3.1 3989
3.12 4633
3.14 4488
3.16 4818
3.18 4276
3.2 3272
3.22 3162
3.24 3573
3.26 3139
3.28 3585
3.3 3446
3.32 4786
3.34 4486
3.36 4117
3.38 4735
3.4 4974
3.42 5995
3.44 5010
3.46 5362
3.48 5649
3.5 5779
3.52 5533
3.54 4607
3.56 5120
3.58 5407
3.6 4528
3.62 6123
3.64 5647
3.66 5872
3.68 5939
3.7 5564
3.72 5961
3.74 5313
3.76 6018
3.78 6119
3.8 6720
3.82 6431
3.84 6576
3.86 6762
3.88 5951
3.9 7090
3.92 6684
3.94 7105
3.96 7276
3.98 6717
4 7008
4.02 6345
4.04 5973
4.06 6831
4.08 5987
4.1 5690
4.12 4981
4.14 4582
4.16 4541
4.18 5550
4.2 6025
4.22 5986
4.24 5709
4.26 6305
4.28 6617
4.3 5864
4.32 5248
4.34 5480
4.36 5365
4.38 6107
4.4 6139
4.42 5822
4.44 5908
4.46 7047
4.48 6147
4.5 7809
4.52 7127
4.54 7010
4.56 7321
4.58 7719
4.6 6949
4.62 5575
4.64 7092
4.66 7334
4.68 7802
4.7 5812
4.72 6328
4.74 6892
4.76 6288
4.78 6181
4.8 5805
4.82 7085
4.84 7320
4.86 5964
4.88 6897
4.9 6356
4.92 6001
4.94 6439
4.96 6347
4.98 6271
5 6322
5.02 6830
5.04 7307
5.06 5640
5.08 6012
5.1 5528
5.12 5381
5.14 6366
5.16 5850
5.18 4144
5.2 5560
5.22 4924
5.24 5384
5.26 5633
5.28 5665
5.3 5324
5.32 6018
5.34 4260
5.36 4516
5.38 5950
5.4 4845
5.42 4110
5.44 6031
5.46 5693
5.48 5520
5.5 5451
5.52 4139
5.54 4413
5.56 4196
5.58 4150
5.6 4016
5.62 4428
5.64 4345
5.66 4859
5.68 5177
5.7 4368
5.72 4441
5.74 5319
5.76 5014
5.78 5461
5.8 3560
5.82 5242
5.84 4398
5.86 5818
5.88 6111
5.9 5261
5.92 5824
5.94 6119
5.96 5209
5.98 6689
6 6026
6.02 5218
6.04 5742
6.06 5374
6.08 4270
6.1 4877
6.12 4766
6.14 3357
6.16 3601
6.18 4225
6.2 4486
6.22 4930
6.24 4735
6.26 6077
6.28 6579
6.3 6909
6.32 7118
6.34 6455
6.36 6630
6.38 6229
6.4 6565
6.42 6305
6.44 6677
6.46 6237
6.48 6345
6.5 6839
6.52 6946
6.54 7082
6.56 7127
6.58 7511
6.6 7803
6.62 6836
6.64 6567
6.66 6764
6.68 6778
6.7 7540
6.72 5829
6.74 5308
6.76 4837
6.78 5336
6.8 4877
6.82 4306
6.84 5023
6.86 4570
6.88 4932
6.9 5593
6.92 5844
6.94 5192
6.96 4755
6.98 4511
7 4320
7.02 3249
7.04 4155
7.06 3953
7.08 4376
7.1 3584
7.12 4860
7.14 5155
7.16 5041
7.18 4443
7.2 4447
7.22 4047
7.24 4008
7.26 3742
7.28 3195
7.3 3217
7.32 4603
7.34 3831
7.36 4326
7.38 4023
7.4 3320
7.42 4000
7.44 3458
7.46 3125
7.48 2868
7.5 3397
7.52 3076
7.54 4119
7.56 3784
7.58 4335
7.6 4106
7.62 4835
7.64 4792
7.66 5105
7.68 5278
7.7 5266
7.72 5439
7.74 5706
7.76 5574
7.78 6639
7.8 6102
7.82 6218
7.84 6481
7.86 6800
7.88 6975
7.9 6053
7.92 5671
7.94 5778
7.96 5564
7.98 6143
8 4872
8.02 4537
8.04 4591
8.06 3710
8.08 4694
8.1 4655
8.12 4604
8.14 4907
8.16 4092
8.18 4500
8.2 4827
8.22 4720
8.24 5791
8.26 6054
8.28 6616
8.3 6090
8.32 6628
8.34 6827
8.36 7232
8.38 6010
8.4 5949
8.42 5915
8.44 5749
8.46 6429
8.48 6633
8.5 6407
8.52 5943
8.54 6199
8.56 7008
8.58 7861
8.6 7240
8.62 6560
8.64 6703
8.66 6604
8.68 7754
8.7 6931
8.72 7769
8.74 7116
8.76 6539
8.78 6628
8.8 5880
8.82 5870
8.84 5092
8.86 6180
8.88 6822
8.9 7326
8.92 6255
8.94 5757
8.96 6568
8.98 7225
9 7555
9.02 7518
9.04 7225
9.06 6216
9.08 5882
9.1 6478
9.12 6720
9.14 6542
9.16 6898
9.18 6571
9.2 6258
9.22 5973
9.24 6632
9.26 7347
9.28 6905
9.3 6889
9.32 5838
9.34 6865
9.36 7193
9.38 6898
9.4 6769
9.42 7316
9.44 6532
9.46 5375
9.48 6025
9.5 4496
9.52 4285
9.54 5482
9.56 5903
9.58 6756
9.6 5766
9.62 7133
9.64 6213
9.66 7244
9.68 6592
9.7 7047
9.72 7120
9.74 6612
9.76 7003
9.78 6168
9.8 6370
9.82 5185
9.84 4656
9.86 5300
9.88 4769
9.9 4657
9.92 4175
9.94 5731
9.96 5865
9.98 6478
10 5973
10.02 6280
10.04 5919
10.06 5549
10.08 7071
10.1 6748
10.12 5906
10.14 5611
10.16 5194
10.18 6499
10.2 6486
10.22 6288
10.24 5923
10.26 6733
10.28 6633
10.3 5576
10.32 4872
10.34 6204
10.36 5276
10.38 5282
10.4 4971
10.42 5061
10.44 4528
10.46 5061
10.48 5045
10.5 5754
10.52 5061
10.54 5442
10.56 5663
10.58 4811
10.6 4286
10.62 5331
10.64 4347
10.66 3245
10.68 3595
10.7 4055
10.72 4203
10.74 4192
10.76 3900
10.78 3564
10.8 3621
10.82 3973
10.84 3874
10.86 3788
10.88 2706
10.9 4574
10.92 4124
10.94 3852
10.96 4413
10.98 5168
11 4454
11.02 4685
11.04 3707
11.06 3445
11.08 3951
11.1 4309
11.12 3846
11.14 3635
11.16 3793
11.18 4437
11.2 4548
11.22 3970
11.24 3895
11.26 4386
11.28 5308
11.3 4000
11.32 3865
11.34 3256
11.36 3417
11.38 3414
11.4 4848
11.42 4157
11.44 3941
11.46 3320
11.48 4019
11.5 3564
11.52 3440
11.54 3200
11.56 2992
11.58 1847
11.6 2711
11.62 2183
11.64 1595
11.66 1627
11.68 2007
11.7 2187
11.72 2403
11.74 2187
11.76 1553
11.78 1999
11.8 1788
11.82 1049
11.84 1120
11.86 1179
11.88 1411
11.9 1741
11.92 1916
11.94 2480
11.96 2334
11.98 2576
12 2570
12.02 2605
12.04 3185
12.06 2831
12.08 3810
12.1 3741
12.12 3408
12.14 3910
12.16 3681
12.18 2403
12.2 2466
12.22 2030
12.24 1933
12.26 3384
12.28 3931
12.3 3425
12.32 3490
12.34 4450
12.36 3821
12.38 2622
12.4 2078
12.42 1885
12.44 3290
12.46 3152
12.48 2653
12.5 2899
12.52 2987
12.54 2385
12.56 2518
12.58 1470
12.6 1548
12.62 1494
12.64 3019
12.66 2948
12.68 3169
12.7 2310
12.72 2258
12.74 1336
12.76 2870
12.78 2388
12.8 2823
12.82 2657
12.84 2770
12.86 2548
12.88 2349
12.9 1820
12.92 1825
12.94 1613
12.96 1869
12.98 1694
13 2545
13.02 1873
13.04 2462
13.06 2107
13.08 2215
13.1 2244
13.12 2771
13.14 2996
13.16 3281
13.18 3246
13.2 2592
13.22 3596
13.24 3409
13.26 3278
13.28 2346
13.3 2161
13.32 2069
13.34 3632
13.36 3809
13.38 2772
13.4 1763
13.42 1833
13.44 2259
13.46 2070
13.48 2028
13.5 2399
13.52 3291
13.54 3155
13.56 2911
13.58 3564
13.6 2247
13.62 2924
13.64 3505
13.66 3643
13.68 3229
13.7 2563
13.72 3814
13.74 3841
13.76 4123
13.78 3458
13.8 3782
13.82 3719
13.84 3192
13.86 3178
13.88 3504
13.9 3843
13.92 3601
13.94 3956
13.96 4797
13.98 4397
14 3986
14.02 3908
14.04 4430
14.06 3980
14.08 4356
14.1 5034
14.12 4428
14.14 3887
14.16 4759
14.18 4235
14.2 4324
14.22 4313
14.24 4182
14.26 5111
14.28 4187
14.3 3987
14.32 4005
14.3416 4708
14.3616 4332
14.3816 4298
14.4016 4303
14.4216 4381
14.4416 4444
14.4616 4292
14.4816 4757
14.5016 4636
14.5216 4909
14.5416 4828
14.5616 4500
14.5816 3925
14.6016 4593
14.6216 4205
14.6416 4356
14.6616 4421
14.6816 4019
14.7016 4594
14.7216 4631
14.7416 4672
14.7616 4544
14.7816 4737
14.8016 4798
14.8216 4416
14.8416 4762
14.8616 4206
14.8816 4216
14.9016 3908
14.9216 4318
14.9416 4300
14.9616 4271
14.9816 4333
15.0016 4238
15.0216 4084
15.0416 3985
15.0616 4071
15.0816 4364
15.1016 4095
15.1216 3824
15.1416 4124
15.1616 3214
15.1816 3233
15.2016 3647
15.2216 3889
15.2416 3799
15.2616 4286
15.2816 3928
15.3016 4563
15.3216 5035
15.3416 4744
15.3616 4500
15.3816 4315
15.4016 3774
15.4216 4190
15.4416 3786
15.4616 3514
15.4816 4280
15.5016 4359
15.5216 4442
15.5416 4190
15.5616 4560
15.5816 4248
15.6016 4177
15.6216 4227
15.6416 4123
15.6616 4128
15.6816 3716
15.7016 3516
15.7216 3584
15.7416 3735
15.7616 3749
15.7816 3449
15.8016 3254
15.8216 3071
15.8416 3076
15.8616 3061
15.8816 2888
15.9016 3643
15.9216 3312
15.9416 3905
15.9616 2886
15.9816 3906
16.0016 3757
16.0216 3563
16.0416 3735
16.0616 3271
16.0816 3789
16.1016 3764
16.1216 3574
16.1416 3589
16.1616 4083
16.1816 3712
16.2016 3574
16.2216 3581
16.2416 3983
16.2616 3936
16.2816 4536
16.3016 4011
16.3216 3987
16.3416 4826
16.3616 4883
16.3816 5069
16.4016 4820
16.4216 4679
16.4416 4407
16.4616 3911
16.4816 4142
16.5016 4448
16.5216 4377
16.5416 3562
16.5616 4077
16.5816 3706
16.6016 3461
16.6216 3174
16.6416 3437
16.6616 4155
16.6816 3416
16.7016 3617
16.7216 3738
16.7416 4549
16.7616 4342
16.7816 4582
16.8016 4206
16.8216 4799
16.8416 4560
16.8616 3999
16.8816 3274
16.9016 4317
16.9216 3803
16.9416 3967
16.9616 4074
16.9816 4281
17.0016 4264
17.0216 4653
17.0416 4819
17.0616 4914
17.0816 4810
17.1016 4739
17.1216 4527
17.1416 4431
17.1616 4597
17.1816 4299
17.2016 3806
17.2216 3938
17.2416 4207
17.2616 4548
17.2816 3800
17.3016 4114
17.3216 3445
17.3416 4028
17.3616 4177
17.3816 3425
17.4016 3423
17.4216 3298
17.4416 3292
17.4616 4157
17.4816 4580
17.5016 4326
17.5216 4464
17.5416 4426
17.5616 4530
17.5816 4092
17.6016 3988
17.6216 3434
17.6416 3830
17.6616 4090
17.6816 4570
17.7016 4053
17.7216 3726
17.7416 3963
17.7616 4392
17.7816 4627
17.8016 5065
17.8216 4991
17.8416 4478
17.8616 4528
17.8816 4425
17.9016 3898
17.9216 4756
17.9416 3825
17.9616 3265
17.9816 3150
18.0016 3660
18.0216 3823
18.0416 3580
18.0616 2873
18.0816 3283
18.1016 2984
18.1216 3953
18.1416 3680
18.1616 3145
18.1816 2616
18.2016 2384
18.2216 2506
18.2416 1852
18.2616 1761
18.2816 1895
18.3016 2481
18.3216 2760
18.3416 2994
18.3616 2566
18.3816 2431
18.4016 2891
18.4216 2975
18.4416 3313
18.4616 3494
18.4816 3277
18.5016 3537
18.5216 3494
18.5416 3458
18.5616 4111
18.5816 3867
18.6016 3411
18.6216 3554
18.6416 2850
18.6616 3374
18.6816 3584
18.7016 3700
18.7216 3462
18.7416 3498
18.7616 3042
18.7816 3144
18.8016 2839
18.8216 3099
18.8416 3645
18.8616 3616
18.8816 3495
18.9016 4164
18.9216 3964
18.9416 4116
18.9616 3412
18.9816 2957
19.0016 3345
19.0216 3752
19.0416 3574
19.0616 2720
19.0816 2792
19.1016 2975
19.1216 3420
19.1416 3635
19.1616 3666
19.1816 3401
19.2016 3094
19.2216 3446
19.2416 3228
19.2616 2978
19.2816 2804
19.3016 2880
19.3216 3019
19.3416 2674
19.3616 2889
19.3816 2937
19.4016 3107
19.4216 2863
19.4416 2268
19.4616 2240
19.4816 1993
19.5016 2331
19.5216 2245
19.5416 3023
19.5616 2539
19.5816 2747
19.6016 1634
19.6216 2511
19.6416 1851
19.6616 1644
19.6816 1694
19.7016 1675
19.7216 2210
19.7416 2842
19.7616 2697
19.7816 2725
19.8016 2455
19.8216 2562
19.8416 2435
19.8616 3666
19.8816 3506
19.9016 3021
19.9216 2527
19.9416 3120
19.9616 2991
19.9816 2104
&
@target G1.S1
@type xy
0 36
0.02 0
0.04 894
0.06 0
0.08 0
0.1 0
0.12 712
0.14 28
0.16 0
0.18 713
0.2 44
0.22 522
0.24 25
0.26 45
0.28 189
0.3 33
0.32 60
0.34 158
0.36 245
0.38 1318
0.4 998
0.42 844
0.44 934
0.46 754
0.48 552
0.5 166
0.52 341
0.54 462
0.56 423
0.58 386
0.6 1137
0.62 985
0.64 694
0.66 357
0.68 351
0.7 552
0.72 353
0.74 354
0.76 855
0.78 1221
0.8 787
0.82 540
0.84 838
0.86 707
0.88 1001
0.9 1261
0.92 1357
0.94 1111
0.96 684
0.98 1344
1 864
1.02 937
1.04 930
1.06 1494
1.08 1185
1.1 1087
1.12 608
1.14 432
1.16 1182
1.18 1124
1.2 722
1.22 831
1.24 458
1.26 354
1.28 434
1.3 473
1.32 487
1.34 747
1.36 394
1.38 1045
1.4 597
1.42 161
1.44 294
1.46 416
1.48 876
1.5 441
1.52 672
1.54 854
1.56 1077
1.58 683
1.6 525
1.62 635
1.64 688
1.66 556
1.68 702
1.7 645
1.72 786
1.74 682
1.76 312
1.78 307
1.8 733
1.82 375
1.84 609
1.86 402
1.88 232
1.9 333
1.92 303
1.94 411
1.96 423
1.98 459
2 326
2.02 471
2.04 827
2.06 671
2.08 860
2.1 512
2.12 786
2.14 1084
2.16 1097
2.18 610
2.2 990
2.22 1456
2.24 1054
2.26 851
2.28 1327
2.3 2209
2.32 3920
2.34 3889
2.36 3136
2.38 3557
2.4 3382
2.42 3995
2.44 4891
2.46 2946
2.48 2982
2.5 4320
2.52 4192
2.54 2683
2.56 2054
2.58 3437
2.6 3392
2.62 2857
2.64 2124
2.66 2511
2.68 2072
2.7 1985
2.72 1393
2.74 1993
2.76 2983
2.78 1912
2.8 2842
2.82 2814
2.84 3762
2.86 4944
2.88 3743
2.9 3302
2.92 4034
2.94 5424
2.96 5600
2.98 4730
3 4741
3.02 5366
3.04 3767
3.06 3957
3.08 4606
3.1 5533
3.12 5300
3.14 5085
3.16 4700
3.18 5054
3.2 4874
3.22 5543
3.24 5561
3.26 5204
3.28 4707
3.3 4153
3.32 4846
3.34 4236
3.36 4532
3.38 4182
3.4 3366
3.42 3047
3.44 2630
3.46 3414
3.48 2563
3.5 2648
3.52 2445
3.54 3274
3.56 3154
3.58 3370
3.6 3913
3.62 3292
3.64 3546
3.66 2941
3.68 2552
3.7 3320
3.72 2525
3.74 2801
3.76 2899
3.78 2231
3.8 1835
3.82 2792
3.84 2005
3.86 1440
3.88 1700
3.9 2774
3.92 1910
3.94 2031
3.96 1678
3.98 1464
4 2159
4.02 2752
4.04 3069
4.06 2954
4.08 2975
4.1 3042
4.12 4085
4.14 4639
4.16 3994
4.18 2759
4.2 2290
4.22 3048
4.24 2330
4.26 1901
4.28 1252
4.3 2780
4.32 3258
4.34 2827
4.36 3031
4.38 1757
4.4 1974
4.42 2403
4.44 1631
4.46 1958
4.48 2146
4.5 1901
4.52 1857
4.54 2207
4.56 1967
4.58 1637
4.6 1728
4.62 1747
4.64 1571
4.66 1735
4.68 1415
4.7 1493
4.72 1654
4.74 2151
4.76 2724
4.78 3049
4.8 2463
4.82 1746
4.84 1797
4.86 1793
4.88 2160
4.9 1867
4.92 1986
4.94 1748
4.96 1870
4.98 1703
5 1754
5.02 1881
5.04 2061
5.06 1874
5.08 2566
5.1 2867
5.12 2887
5.14 2770
5.16 2957
5.18 4291
5.2 3370
5.22 2831
5.24 3215
5.26 3320
5.28 3031
5.3 2861
5.32 2663
5.34 3892
5.36 4057
5.38 3663
5.4 3760
5.42 3226
5.44 4183
5.46 3877
5.48 3217
5.5 4113
5.52 3781
5.54 5080
5.56 4480
5.58 3953
5.6 3978
5.62 3669
5.64 4249
5.66 3128
5.68 3835
5.7 3679
5.72 4163
5.74 3976
5.76 3091
5.78 3819
5.8 5784
5.82 3402
5.84 3536
5.86 2570
5.88 2801
5.9 3542
5.92 3236
5.94 2645
5.96 2829
5.98 2372
6 2498
6.02 2925
6.04 2656
6.06 3350
6.08 3798
6.1 3920
6.12 4438
6.14 5912
6.16 6044
6.18 4865
6.2 3651
6.22 3795
6.24 3714
6.26 2078
6.28 1455
6.3 1769
6.32 1548
6.34 1991
6.36 1056
6.38 1780
6.4 1398
6.42 2324
6.44 1350
6.46 1339
6.48 1215
6.5 1136
6.52 767
6.54 522
6.56 719
6.58 779
6.6 950
6.62 992
6.64 1242
6.66 998
6.68 1082
6.7 827
6.72 1084
6.74 1331
6.76 1762
6.78 2458
6.8 2678
6.82 2635
6.84 2998
6.86 3696
6.88 2941
6.9 2903
6.92 2376
6.94 2933
6.96 2665
6.98 3494
7 3786
7.02 4118
7.04 4141
7.06 3926
7.08 3586
7.1 4427
7.12 3436
7.14 3289
7.16 2664
7.18 2911
7.2 2798
7.22 3587
7.24 2847
7.26 3385
7.28 4503
7.3 4371
7.32 3485
7.34 2930
7.36 2570
7.38 2931
7.4 4387
7.42 3701
7.44 3957
7.46 3931
7.48 5031
7.5 3731
7.52 4400
7.54 2962
7.56 2906
7.58 2540
7.6 3175
7.62 2760
7.64 2265
7.66 2246
7.68 2141
7.7 2317
7.72 2399
7.74 2425
7.76 2389
7.78 2536
7.8 1938
7.82 1684
7.84 1349
7.86 1897
7.88 1284
7.9 1355
7.92 1395
7.94 1529
7.96 1956
7.98 1977
8 2813
8.02 2315
8.04 2386
8.06 2932
8.08 2844
8.1 2625
8.12 2595
8.14 2862
8.16 3333
8.18 3052
8.2 2722
8.22 2764
8.24 2378
8.26 2156
8.28 1049
8.3 1126
8.32 898
8.34 996
8.36 1015
8.38 1560
8.4 1387
8.42 2422
8.44 2016
8.46 1888
8.48 2267
8.5 2031
8.52 2047
8.54 1820
8.56 1717
8.58 1023
8.6 1161
8.62 2567
8.64 1859
8.66 1419
8.68 747
8.7 528
8.72 995
8.74 825
8.76 1452
8.78 1756
8.8 2239
8.82 2368
8.84 2659
8.86 2566
8.88 2143
8.9 1961
8.92 2897
8.94 3584
8.96 2711
8.98 1890
9 985
9.02 1474
9.04 2171
9.06 2526
9.08 2462
9.1 1777
9.12 1693
9.14 1753
9.16 1388
9.18 1570
9.2 1509
9.22 2094
9.24 1281
9.26 926
9.28 1398
9.3 1346
9.32 1242
9.34 760
9.36 898
9.38 424
9.4 759
9.42 1000
9.44 1222
9.46 1702
9.48 2887
9.5 2867
9.52 2742
9.54 2985
9.56 2016
9.58 2410
9.6 1995
9.62 1354
9.64 1264
9.66 489
9.68 444
9.7 577
9.72 920
9.74 1450
9.76 1111
9.78 1151
9.8 1721
9.82 2016
9.84 2012
9.86 1901
9.88 2064
9.9 1934
9.92 2408
9.94 1625
9.96 1618
9.98 1161
10 1412
10.02 850
10.04 967
10.06 1639
10.08 1450
10.1 1089
10.12 1628
10.14 1243
10.16 1283
10.18 1194
10.2 737
10.22 580
10.24 970
10.26 926
10.28 1527
10.3 2032
10.32 2390
10.34 2216
10.36 2465
10.38 2354
10.4 3254
10.42 1867
10.44 2964
10.46 2272
10.48 2429
10.5 1780
10.52 2417
10.54 2259
10.56 2327
10.58 2218
10.6 2724
10.62 2414
10.64 3120
10.66 4824
10.68 5382
10.7 3964
10.72 3596
10.74 2448
10.76 3327
10.78 4648
10.8 4298
10.82 3904
10.84 3617
10.86 4243
10.88 5001
10.9 3995
10.92 3786
10.94 4227
10.96 3621
10.98 3203
11 3804
11.02 3226
11.04 3443
11.06 3993
11.08 3853
11.1 3824
11.12 4498
11.14 3678
11.16 3948
11.18 3579
11.2 3826
11.22 3855
11.24 4874
11.26 3880
11.28 2776
11.3 3575
11.32 3722
11.34 4619
11.36 5253
11.38 4633
11.4 4435
11.42 4344
11.44 4516
11.46 4723
11.48 5391
11.5 5463
11.52 5185
11.54 5856
11.56 5987
11.58 6320
11.6 6300
11.62 6902
11.64 6159
11.66 6613
11.68 5361
11.7 6043
11.72 6445
11.74 6103
11.76 7299
11.78 6205
11.8 6593
11.82 7957
11.84 7546
11.86 7802
11.88 7242
11.9 6165
11.92 6411
11.94 5733
11.96 5593
11.98 4830
12 5135
12.02 5469
12.04 4692
12.06 4314
12.08 4747
12.1 4285
12.12 4960
12.14 4998
12.16 3679
12.18 5126
12.2 6022
12.22 6010
12.24 6266
12.26 4234
12.28 4102
12.3 3991
12.32 4442
12.34 4194
12.36 4038
12.38 5109
12.4 5000
12.42 5437
12.44 6129
12.46 4961
12.48 4466
12.5 4528
12.52 4126
12.54 4866
12.56 4278
12.58 4774
12.6 5510
12.62 4988
12.64 5007
12.66 5360
12.68 4411
12.7 5613
12.72 5472
12.74 4831
12.76 4668
12.78 5252
12.8 4454
12.82 4967
12.84 5437
12.86 5405
12.88 7349
12.9 6342
12.92 5959
12.94 6498
12.96 5790
12.98 6150
13 6131
13.02 6574
13.04 6550
13.06 5367
13.08 5440
13.1 5022
13.12 5665
13.14 5721
13.16 5359
13.18 5425
13.2 4933
13.22 4365
13.24 4990
13.26 5067
13.28 5953
13.3 6305
13.32 5349
13.34 4694
13.36 4841
13.38 4689
13.4 4608
13.42 4781
13.44 4224
13.46 4259
13.48 4047
13.5 3651
13.52 3005
13.54 2657
13.56 2732
13.58 3048
13.6 3574
13.62 3130
13.64 2664
13.66 2443
13.68 2348
13.7 2448
13.72 2611
13.74 2655
13.76 2498
13.78 3101
13.8 2579
13.82 2666
13.84 2919
13.86 3652
13.88 3197
13.9 2761
13.92 2706
13.94 2625
13.96 2040
13.98 2210
14 2341
14.02 1762
14.04 2072
14.06 1646
14.08 1827
14.1 1233
14.12 1296
14.14 1628
14.16 1569
14.18 1765
14.2 2106
14.22 2016
14.24 2219
14.26 1744
14.28 1405
14.3 2307
14.32 2143
14.3416 1850
14.3616 1903
14.3816 1605
14.4016 1775
14.4216 1391
14.4416 1049
14.4616 1077
14.4816 859
14.5016 1098
14.5216 1028
14.5416 1048
14.5616 1096
14.5816 1036
14.6016 1078
14.6216 1042
14.6416 1033
14.6616 1075
14.6816 1023
14.7016 971
14.7216 1108
14.7416 1292
14.7616 1267
14.7816 975
14.8016 1126
14.8216 984
14.8416 994
14.8616 1334
14.8816 1499
14.9016 1276
14.9216 1186
14.9416 1691
14.9616 1293
14.9816 1350
15.0016 1187
15.0216 1466
15.0416 1316
15.0616 1323
15.0816 1249
15.1016 1138
15.1216 1477
15.1416 1412
15.1616 1370
15.1816 2041
15.2016 1504
15.2216 1365
15.2416 1422
15.2616 1457
15.2816 1621
15.3016 1331
15.3216 1233
15.3416 1138
15.3616 1157
15.3816 1371
15.4016 1179
15.4216 1050
15.4416 1037
15.4616 1106
15.4816 1032
15.5016 990
15.5216 942
15.5416 1198
15.5616 1131
15.5816 1334
15.6016 1247
15.6216 1031
15.6416 1422
15.6616 1468
15.6816 2100
15.7016 2339
15.7216 1289
15.7416 1526
15.7616 1461
15.7816 1483
15.8016 1653
15.8216 1994
15.8416 1869
15.8616 2004
15.8816 2299
15.9016 2060
15.9216 2595
15.9416 2135
15.9616 2453
15.9816 2335
16.0016 1938
16.0216 2223
16.0416 1676
16.0616 1349
16.0816 1285
16.1016 1607
16.1216 1823
16.1416 1628
16.1616 1389
16.1816 1695
16.2016 1401
16.2216 1314
16.2416 1772
16.2616 1552
16.2816 1712
16.3016 1600
16.3216 1452
16.3416 1270
16.3616 1436
16.3816 1620
16.4016 1274
16.4216 1311
16.4416 1262
16.4616 1259
16.4816 1001
16.5016 1636
16.5216 1223
16.5416 1435
16.5616 1768
16.5816 1672
16.6016 1316
16.6216 1612
16.6416 1271
16.6616 1500
16.6816 1966
16.7016 1788
16.7216 1265
16.7416 1357
16.7616 1664
16.7816 1588
16.8016 1381
16.8216 1121
16.8416 1303
16.8616 1440
16.8816 1662
16.9016 1911
16.9216 1610
16.9416 1697
16.9616 1846
16.9816 1568
17.0016 1606
17.0216 1509
17.0416 1604
17.0616 1557
17.0816 1562
17.1016 1722
17.1216 1596
17.1416 1626
17.1616 1642
17.1816 1852
17.2016 1645
17.2216 2364
17.2416 1549
17.2616 2007
17.2816 2114
17.3016 2104
17.3216 2637
17.3416 2170
17.3616 1955
17.3816 2356
17.4016 2357
17.4216 2763
17.4416 2498
17.4616 1973
17.4816 1644
17.5016 1601
17.5216 1717
17.5416 1801
17.5616 1818
17.5816 1695
17.6016 1902
17.6216 2403
17.6416 2181
17.6616 1907
17.6816 2103
17.7016 2006
17.7216 1971
17.7416 2594
17.7616 2396
17.7816 1979
17.8016 1990
17.8216 2037
17.8416 2206
17.8616 1901
17.8816 1883
17.9016 2085
17.9216 2074
17.9416 2322
17.9616 2767
17.9816 2789
18.0016 2685
18.0216 2190
18.0416 2285
18.0616 2269
18.0816 2668
18.1016 2838
18.1216 2620
18.1416 2261
18.1616 2812
18.1816 3355
18.2016 3215
18.2216 3583
18.2416 4357
18.2616 3503
18.2816 3439
18.3016 2942
18.3216 3432
18.3416 2985
18.3616 3372
18.3816 2930
18.4016 2884
18.4216 2453
18.4416 1992
18.4616 1964
18.4816 1896
18.5016 2193
18.5216 2387
18.5416 2019
18.5616 2081
18.5816 1959
18.6016 2346
18.6216 2213
18.6416 2605
18.6616 2611
18.6816 2306
18.7016 2201
18.7216 2248
18.7416 1892
18.7616 2583
18.7816 2698
18.8016 2826
18.8216 2086
18.8416 2100
18.8616 2078
18.8816 2007
18.9016 1622
18.9216 1913
18.9416 1410
18.9616 1956
18.9816 1904
19.0016 1869
19.0216 1783
19.0416 1974
19.0616 2548
19.0816 2520
19.1016 2456
19.1216 2127
19.1416 2038
19.1616 2190
19.1816 2345
19.2016 2577
19.2216 2124
19.2416 2317
19.2616 2859
19.2816 2729
19.3016 2689
19.3216 2460
19.3416 2961
19.3616 2952
19.3816 3033
19.4016 2913
19.4216 2848
19.4416 3791
19.4616 3726
19.4816 4203
19.5016 3205
19.5216 3856
19.5416 3106
19.5616 3718
19.5816 3239
19.6016 3707
19.6216 3513
19.6416 4111
19.6616 3978
19.6816 3840
19.7016 3820
19.7216 3474
19.7416 2971
19.7616 3162
19.7816 3338
19.8016 3615
19.8216 3542
19.8416 3116
19.8616 2707
19.8816 2999
19.9016 2857
19.9216 3440
19.9416 2710
19.9616 2995
19.9816 3158
&
@target G1.S2
@type xy
0 0
0.02 0
0.04 255
0.06 0
0.08 0
0.1 0
0.12 150
0.14 0
0.16 0
0.18 273
0.2 0
0.22 256
0.24 55
0.26 42
0.28 147
0.3 31
0.32 84
0.34 23
0.36 43
0.38 297
0.4 267
0.42 311
0.44 280
0.46 199
0.48 463
0.5 326
0.52 379
0.54 268
0.56 252
0.58 406
0.6 495
0.62 398
0.64 243
0.66 164
0.68 292
0.7 158
0.72 56
0.74 109
0.76 124
0.78 181
0.8 217
0.82 203
0.84 210
0.86 163
0.88 371
0.9 273
0.92 559
0.94 488
0.96 328
0.98 505
1 549
1.02 495
1.04 318
1.06 416
1.08 409
1.1 263
1.12 184
1.14 302
1.16 184
1.18 48
1.2 401
1.22 439
1.24 474
1.26 600
1.28 188
1.3 698
1.32 554
1.34 262
1.36 261
1.38 174
1.4 276
1.42 130
1.44 190
1.46 241
1.48 241
1.5 265
1.52 587
1.54 367
1.56 275
1.58 272
1.6 838
1.62 425
1.64 558
1.66 501
1.68 617
1.7 244
1.72 276
1.74 503
1.76 199
1.78 197
1.8 168
1.82 306
1.84 362
1.86 211
1.88 163
1.9 214
1.92 196
1.94 567
1.96 311
1.98 328
2 256
2.02 339
2.04 326
2.06 133
2.08 499
2.1 207
2.12 326
2.14 295
2.16 199
2.18 310
2.2 308
2.22 606
2.24 372
2.26 262
2.28 207
2.3 712
2.32 1458
2.34 2037
2.36 1135
2.38 1011
2.4 600
2.42 396
2.44 1343
2.46 1099
2.48 1293
2.5 1306
2.52 793
2.54 1087
2.56 924
2.58 850
2.6 1361
2.62 997
2.64 1141
2.66 515
2.68 1084
2.7 673
2.72 886
2.74 859
2.76 1202
2.78 724
2.8 1189
2.82 1262
2.84 1744
2.86 1582
2.88 565
2.9 1662
2.92 2326
2.94 2665
2.96 1924
2.98 3037
3 2922
3.02 2875
3.04 3166
3.06 3976
3.08 3209
3.1 2715
3.12 2294
3.14 2520
3.16 2001
3.18 2536
3.2 3157
3.22 2905
3.24 3091
3.26 2739
3.28 3461
3.3 3579
3.32 3345
3.34 3184
3.36 3036
3.38 3797
3.4 3751
3.42 3527
3.44 3616
3.46 3647
3.48 3880
3.5 3059
3.52 4342
3.54 3758
3.56 3403
3.58 2843
3.6 3213
3.62 4337
3.64 4508
3.66 3833
3.68 3988
3.7 3377
3.72 3276
3.74 3362
3.76 3426
3.78 3791
3.8 3324
3.82 4127
3.84 4505
3.86 4227
3.88 2579
3.9 3321
3.92 3125
3.94 3462
3.96 3232
3.98 3502
4 2706
4.02 2975
4.04 3149
4.06 3153
4.08 2750
4.1 2463
4.12 2706
4.14 3347
4.16 3570
4.18 3354
4.2 4055
4.22 3754
4.24 3899
4.26 2997
4.28 2515
4.3 2295
4.32 2794
4.34 2184
4.36 2231
4.38 3519
4.4 3208
4.42 3986
4.44 3740
4.46 3695
4.48 2923
4.5 2818
4.52 2603
4.54 3190
4.56 2837
4.58 2508
4.6 3266
4.62 2830
4.64 3118
4.66 3069
4.68 3418
4.7 4152
4.72 4315
4.74 4060
4.76 2897
4.78 3791
4.8 3079
4.82 3966
4.84 4322
4.86 3953
4.88 3714
4.9 3916
4.92 4103
4.94 3470
4.96 3774
4.98 4230
5 4110
5.02 3811
5.04 3572
5.06 3907
5.08 3700
5.1 3848
5.12 3276
5.14 4006
5.16 3210
5.18 3059
5.2 3129
5.22 3744
5.24 3603
5.26 3045
5.28 3346
5.3 3922
5.32 3856
5.34 3211
5.36 3007
5.38 2934
5.4 2755
5.42 2749
5.44 3052
5.46 3082
5.48 2931
5.5 2852
5.52 3082
5.54 2520
5.56 3352
5.58 3267
5.6 3322
5.62 2969
5.64 3946
5.66 3177
5.68 2338
5.7 3319
5.72 3065
5.74 3408
5.76 3018
5.78 3167
5.8 3362
5.82 3956
5.84 3743
5.86 4041
5.88 3748
5.9 2981
5.92 3289
5.94 3080
5.96 3227
5.98 3292
6 2802
6.02 2779
6.04 2553
6.06 3314
6.08 3561
6.1 3712
6.12 3155
6.14 2716
6.16 3017
6.18 3521
6.2 3817
6.22 3664
6.24 4302
6.26 3999
6.28 4713
6.3 4472
6.32 4464
6.34 4053
6.36 3973
6.38 4907
6.4 4342
6.42 4010
6.44 3643
6.46 3446
6.48 3351
6.5 3091
6.52 3453
6.54 3464
6.56 4298
6.58 3249
6.6 3030
6.62 3085
6.64 3252
6.66 3109
6.68 3044
6.7 3952
6.72 3603
6.74 3983
6.76 4054
6.78 3521
6.8 2549
6.82 2444
6.84 3158
6.86 3368
6.88 3174
6.9 3738
6.92 3466
6.94 3018
6.96 3246
6.98 2634
7 3496
7.02 3547
7.04 3226
7.06 2891
7.08 3230
7.1 3020
7.12 3439
7.14 3851
7.16 3733
7.18 3610
7.2 3316
7.22 2764
7.24 3489
7.26 3533
7.28 3413
7.3 3875
7.32 3597
7.34 3174
7.36 2968
7.38 3240
7.4 3725
7.42 3060
7.44 3467
7.46 3119
7.48 2662
7.5 3260
7.52 2932
7.54 3531
7.56 2969
7.58 2904
7.6 3696
7.62 3590
7.64 3709
7.66 4133
7.68 3324
7.7 4367
7.72 4288
7.74 3421
7.76 2386
7.78 2948
7.8 3659
7.82 3797
7.84 4158
7.86 4349
7.88 4305
7.9 3706
7.92 3849
7.94 3735
7.96 4188
7.98 4074
8 3735
8.02 4363
8.04 4080
8.06 4189
8.08 4143
8.1 3688
8.12 3574
8.14 3479
8.16 2821
8.18 3199
8.2 2806
8.22 3306
8.24 3412
8.26 2826
8.28 3588
8.3 3416
8.32 3078
8.34 3443
8.36 3949
8.38 3147
8.4 3493
8.42 3361
8.44 3952
8.46 3216
8.48 3956
8.5 3062
8.52 2344
8.54 2822
8.56 2681
8.58 3271
8.6 3122
8.62 3333
8.64 4542
8.66 4141
8.68 4546
8.7 4244
8.72 4928
8.74 3685
8.76 3815
8.78 3688
8.8 4097
8.82 3779
8.84 3745
8.86 3691
8.88 3076
8.9 3553
8.92 3654
8.94 3781
8.96 3727
8.98 4438
9 4497
9.02 4090
9.04 4154
9.06 4079
9.08 3760
9.1 3476
9.12 4079
9.14 3905
9.16 3922
9.18 4006
9.2 3972
9.22 4058
9.24 3488
9.26 3564
9.28 3276
9.3 3667
9.32 3961
9.34 3739
9.36 4310
9.38 4305
9.4 4248
9.42 4324
9.44 4396
9.46 3912
9.48 3927
9.5 3722
9.52 3864
9.54 3285
9.56 4141
9.58 3034
9.6 3163
9.62 3011
9.64 3812
9.66 3187
9.68 2457
9.7 2839
9.72 2159
9.74 3156
9.76 3220
9.78 3299
9.8 3430
9.82 3981
9.84 4001
9.86 4280
9.88 3650
9.9 3588
9.92 3932
9.94 2952
9.96 3531
9.98 3437
10 3483
10.02 3444
10.04 3451
10.06 3060
10.08 3761
10.1 3309
10.12 3242
10.14 4209
10.16 3593
10.18 2894
10.2 3594
10.22 4120
10.24 3655
10.26 3601
10.28 3215
10.3 3605
10.32 4045
10.34 4017
10.36 4248
10.38 4503
10.4 4067
10.42 3341
10.44 4105
10.46 3960
10.48 3791
10.5 3391
10.52 3633
10.54 4300
10.56 4629
10.58 4302
10.6 4149
10.62 3990
10.64 2764
10.66 3289
10.68 2999
10.7 2969
10.72 3778
10.74 4627
10.76 3280
10.78 2950
10.8 2950
10.82 3511
10.84 2285
10.86 2872
10.88 2752
10.9 3027
10.92 3737
10.94 3157
10.96 3661
10.98 3816
11 4083
11.02 3252
11.04 3757
11.06 2769
11.08 3419
11.1 3087
11.12 3041
11.14 3246
11.16 3145
11.18 2802
11.2 2757
11.22 2577
11.24 2391
11.26 3053
11.28 3461
11.3 4915
11.32 2830
11.34 3833
11.36 3891
11.38 3322
11.4 3475
11.42 3992
11.44 3519
11.46 2902
11.48 3813
11.5 2977
11.52 3100
11.54 2498
11.56 2830
11.58 2722
11.6 2540
11.62 2827
11.64 4072
11.66 3646
11.68 2919
11.7 2441
11.72 2387
11.74 3551
11.76 2297
11.78 3074
11.8 2543
11.82 2283
11.84 2151
11.86 2288
11.88 3254
11.9 2581
11.92 3114
11.94 2498
11.96 2745
11.98 2952
12 2104
12.02 2742
12.04 2981
12.06 3296
12.08 3780
12.1 3301
12.12 3517
12.14 3402
12.16 3443
12.18 2865
12.2 3317
12.22 3073
12.24 3094
12.26 2309
12.28 2437
12.3 2887
12.32 2617
12.34 3528
12.36 2204
12.38 3012
12.4 3517
12.42 3887
12.44 3638
12.46 3765
12.48 3305
12.5 3781
12.52 3557
12.54 3719
12.56 4151
12.58 4425
12.6 3393
12.62 2687
12.64 1782
12.66 2594
12.68 4125
12.7 2719
12.72 3230
12.74 3385
12.76 3127
12.78 3849
12.8 3656
12.82 3827
12.84 3478
12.86 2856
12.88 2046
12.9 2275
12.92 2799
12.94 3184
12.96 3751
12.98 2905
13 2177
13.02 2014
13.04 2212
13.06 2977
13.08 2563
13.1 2605
13.12 2926
13.14 2771
13.16 3172
13.18 3498
13.2 4224
13.22 3436
13.24 3566
13.26 2650
13.28 2791
13.3 2596
13.32 2929
13.34 3108
13.36 3158
13.38 2112
13.4 2464
13.42 2188
13.44 2422
13.46 2567
13.48 3464
13.5 2692
13.52 3094
13.54 3674
13.56 3470
13.58 3156
13.6 4001
13.62 3950
13.64 3439
13.66 4000
13.68 4220
13.7 4110
13.72 3887
13.74 3177
13.76 3095
13.78 2638
13.8 2691
13.82 2904
13.84 2847
13.86 2798
13.88 2688
13.9 2291
13.92 2215
13.94 1912
13.96 2345
13.98 2017
14 3078
14.02 2715
14.04 3380
14.06 3310
14.08 3373
14.1 3009
14.12 3539
14.14 2637
14.16 3345
14.18 3043
14.2 3254
14.22 3509
14.24 3006
14.26 2494
14.28 2396
14.3 1773
14.32 3182
14.3416 3068
14.3616 3098
14.3816 3857
14.4016 3429
14.4216 4082
14.4416 3318
14.4616 3421
14.4816 3326
14.5016 3792
14.5216 3761
14.5416 4177
14.5616 4608
14.5816 4656
14.6016 4450
14.6216 4527
14.6416 4560
14.6616 4703
14.6816 4366
14.7016 4769
14.7216 4505
14.7416 4223
14.7616 4685
14.7816 4615
14.8016 4378
14.8216 4453
14.8416 3549
14.8616 3987
14.8816 3431
14.9016 3958
14.9216 3738
14.9416 4072
14.9616 4025
14.9816 4163
15.0016 4073
15.0216 3784
15.0416 3812
15.0616 3982
15.0816 4166
15.1016 4358
15.1216 3544
15.1416 3703
15.1616 3181
15.1816 3343
15.2016 3392
15.2216 3251
15.2416 3312
15.2616 3094
15.2816 3048
15.3016 2703
15.3216 2645
15.3416 3918
15.3616 4578
15.3816 4226
15.4016 4008
15.4216 3837
15.4416 3916
15.4616 3573
15.4816 3699
15.5016 3694
15.5216 3481
15.5416 3440
15.5616 3755
15.5816 3710
15.6016 3378
15.6216 3176
15.6416 3238
15.6616 3346
15.6816 2979
15.7016 2918
15.7216 3108
15.7416 2561
15.7616 2499
15.7816 2866
15.8016 3259
15.8216 2978
15.8416 3136
15.8616 2610
15.8816 3408
15.9016 2531
15.9216 2704
15.9416 2920
15.9616 2859
15.9816 3227
16.0016 3023
16.0216 3248
16.0416 3530
16.0616 3754
16.0816 3806
16.1016 3446
16.1216 3684
16.1416 3343
16.1616 3571
16.1816 3569
16.2016 3599
16.2216 3387
16.2416 3078
16.2616 3267
16.2816 3487
16.3016 3404
16.3216 2794
16.3416 2996
16.3616 3241
16.3816 3374
16.4016 3641
16.4216 2687
16.4416 2699
16.4616 3469
16.4816 3539
16.5016 2897
16.5216 3716
16.5416 3440
16.5616 4098
16.5816 4132
16.6016 4409
16.6216 4264
16.6416 4071
16.6616 3750
16.6816 3899
16.7016 2885
16.7216 3348
16.7416 3368
16.7616 2985
16.7816 2891
16.8016 3189
16.8216 3376
16.8416 3245
16.8616 3129
16.8816 2800
16.9016 2991
16.9216 3628
16.9416 2813
16.9616 2280
16.9816 3052
17.0016 3253
17.0216 2559
17.0416 2183
17.0616 2934
17.0816 3028
17.1016 3396
17.1216 3607
17.1416 3092
17.1616 3391
17.1816 3269
17.2016 4263
17.2216 3606
17.2416 3537
17.2616 3374
17.2816 3223
17.3016 3030
17.3216 2136
17.3416 2642
17.3616 2984
17.3816 2216
17.4016 3073
17.4216 3156
17.4416 2619
17.4616 2151
17.4816 2587
17.5016 3595
17.5216 3196
17.5416 2822
17.5616 3001
17.5816 3440
17.6016 3517
17.6216 3599
17.6416 3048
17.6616 2781
17.6816 2979
17.7016 3058
17.7216 3611
17.7416 4557
17.7616 4218
17.7816 3056
17.8016 3406
17.8216 2665
17.8416 3574
17.8616 2769
17.8816 2739
17.9016 3130
17.9216 2971
17.9416 3370
17.9616 2846
17.9816 2584
18.0016 3062
18.0216 3425
18.0416 3591
18.0616 3424
18.0816 3566
18.1016 2877
18.1216 3129
18.1416 3310
18.1616 2784
18.1816 2900
18.2016 3238
18.2216 3054
18.2416 2366
18.2616 2866
18.2816 1983
18.3016 2992
18.3216 2845
18.3416 2256
18.3616 2808
18.3816 3745
18.4016 2627
18.4216 2917
18.4416 3192
18.4616 3007
18.4816 3233
18.5016 3202
18.5216 3006
18.5416 2998
18.5616 3291
18.5816 3719
18.6016 3533
18.6216 3995
18.6416 3528
18.6616 3079
18.6816 3269
18.7016 3106
18.7216 3159
18.7416 3432
18.7616 3779
18.7816 3049
18.8016 3169
18.8216 2861
18.8416 2672
18.8616 2241
18.8816 2470
18.9016 3825
18.9216 3317
18.9416 3706
18.9616 3719
18.9816 4041
19.0016 3463
19.0216 3049
19.0416 3110
19.0616 3194
19.0816 3280
19.1016 3584
19.1216 3375
19.1416 3062
19.1616 3089
19.1816 2875
19.2016 3129
19.2216 2949
19.2416 3122
19.2616 3051
19.2816 2992
19.3016 3726
19.3216 3125
19.3416 3062
19.3616 2853
19.3816 2696
19.4016 2709
19.4216 3169
19.4416 2220
19.4616 2229
19.4816 2789
19.5016 2617
19.5216 2557
19.5416 2441
19.5616 1887
19.5816 2522
19.6016 2811
19.6216 2817
19.6416 2756
19.6616 2517
19.6816 2388
19.7016 2772
19.7216 2711
19.7416 3077
19.7616 2947
19.7816 2543
19.8016 2373
19.8216 2403
19.8416 2425
19.8616 2409
19.8816 2068
19.9016 2276
19.9216 2464
19.9416 1992
19.9616 2227
19.9816 2265
&
@target G1.S3
@type xy
0 0
0.02 0
0.04 0
0.06 0
0.08 0
0.1 0
0.12 0
0.14 0
0.16 0
0.18 0
0.2 368
0.22 323
0.24 500
0.26 2081
0.28 2295
0.3 1845
0.32 1824
0.34 2188
0.36 2357
0.38 3126
0.4 2760
0.42 3409
0.44 3942
0.46 4358
0.48 4671
0.5 4621
0.52 4663
0.54 4351
0.56 4655
0.58 4911
0.6 4687
0.62 4071
0.64 3781
0.66 4100
0.68 4240
0.7 4875
0.72 4346
0.74 5217
0.76 5309
0.78 4694
0.8 5000
0.82 4574
0.84 4970
0.86 4731
0.88 4691
0.9 4468
0.92 4598
0.94 4867
0.96 4549
0.98 4800
1 5061
1.02 4700
1.04 3758
1.06 5012
1.08 4560
1.1 4151
1.12 5005
1.14 4524
1.16 4315
1.18 4362
1.2 4252
1.22 4478
1.24 4668
1.26 4924
1.28 4502
1.3 4798
1.32 4340
1.34 3926
1.36 4399
1.38 3971
1.4 4020
1.42 3696
1.44 4442
1.46 4291
1.48 4384
1.5 4148
1.52 3882
1.54 4328
1.56 4470
1.58 5572
1.6 4848
1.62 5781
1.64 4857
1.66 4446
1.68 4623
1.7 5185
1.72 5603
1.74 5432
1.76 5219
1.78 5305
1.8 5483
1.82 5087
1.84 5863
1.86 5205
1.88 5193
1.9 5146
1.92 5401
1.94 5536
1.96 5372
1.98 5337
2 5214
2.02 6132
2.04 5550
2.06 5323
2.08 5266
2.1 5644
2.12 6364
2.14 6238
2.16 5760
2.18 5990
2.2 5717
2.22 5988
2.24 5896
2.26 5548
2.28 5856
2.3 5792
2.32 5496
2.34 5916
2.36 5959
2.38 5919
2.4 5650
2.42 6291
2.44 6347
2.46 6080
2.48 5652
2.5 5980
2.52 6075
2.54 5871
2.56 5939
2.58 5959
2.6 5934
2.62 5878
2.64 6055
2.66 5930
2.68 6301
2.7 5906
2.72 6209
2.74 6072
2.76 6040
2.78 5713
2.8 6003
2.82 5622
2.84 4913
2.86 4145
2.88 5743
2.9 5558
2.92 5542
2.94 4565
2.96 4480
2.98 3773
3 4020
3.02 4320
3.04 5471
3.06 4849
3.08 4229
3.1 4332
3.12 4200
3.14 4083
3.16 3725
3.18 4501
3.2 4592
3.22 4826
3.24 4889
3.26 5018
3.28 5001
3.3 5844
3.32 5495
3.34 6199
3.36 5727
3.38 5189
3.4 5275
3.42 5691
3.44 5536
3.46 6301
3.48 5832
3.5 6880
3.52 6682
3.54 6679
3.56 6792
3.58 6604
3.6 6541
3.62 6298
3.64 5929
3.66 5764
3.68 6214
3.7 6158
3.72 6369
3.74 6412
3.76 6140
3.78 6151
3.8 6130
3.82 6328
3.84 6162
3.86 6763
3.88 6163
3.9 6164
3.92 6282
3.94 6079
3.96 6216
3.98 6551
4 6689
4.02 6355
4.04 6316
4.06 6664
4.08 6690
4.1 6594
4.12 7031
4.14 6851
4.16 6612
4.18 6675
4.2 6756
4.22 6617
4.24 6706
4.26 6735
4.28 6576
4.3 6718
4.32 6516
4.34 6705
4.36 6657
4.38 6399
4.4 6027
4.42 6585
4.44 6159
4.46 6288
4.48 6569
4.5 6193
4.52 6733
4.54 6533
4.56 6630
4.58 6510
4.6 6566
4.62 6468
4.64 6404
4.66 6538
4.68 6497
4.7 6639
4.72 6347
4.74 6212
4.76 6382
4.78 6234
4.8 6468
4.82 6273
4.84 6232
4.86 6490
4.88 6711
4.9 6470
4.92 6392
4.94 6320
4.96 6475
4.98 6097
5 6076
5.02 6435
5.04 6215
5.06 6595
5.08 6648
5.1 6621
5.12 6666
5.14 7010
5.16 6888
5.18 6803
5.2 6764
5.22 6727
5.24 6725
5.26 6610
5.28 6820
5.3 6867
5.32 6835
5.34 6946
5.36 6640
5.38 6627
5.4 6472
5.42 6607
5.44 6467
5.46 6259
5.48 6056
5.5 6226
5.52 6478
5.54 6280
5.56 6324
5.58 6450
5.6 6638
5.62 6806
5.64 6871
5.66 6703
5.68 6829
5.7 7103
5.72 6977
5.74 6999
5.76 6638
5.78 6939
5.8 6820
5.82 6793
5.84 6775
5.86 6509
5.88 6525
5.9 6834
5.92 6648
5.94 6629
5.96 6992
5.98 6997
6 6970
6.02 6923
6.04 6852
6.06 7112
6.08 7159
6.1 7125
6.12 6910
6.14 6952
6.16 6835
6.18 7047
6.2 7124
6.22 6943
6.24 6981
6.26 6999
6.28 6765
6.3 6505
6.32 6568
6.34 6508
6.36 6846
6.38 6907
6.4 6789
6.42 6836
6.44 7049
6.46 7219
6.48 6997
6.5 6807
6.52 7058
6.54 6985
6.56 7128
6.58 7063
6.6 7142
6.62 7314
6.64 7152
6.66 7299
6.68 7479
6.7 6817
6.72 7793
6.74 7760
6.76 7924
6.78 7643
6.8 7443
6.82 7542
6.84 7363
6.86 7562
6.88 7827
6.9 7703
6.92 7589
6.94 7816
6.96 7604
6.98 7620
7 7448
7.02 7312
7.04 7364
7.06 7457
7.08 7402
7.1 7412
7.12 7305
7.14 7204
7.16 7708
7.18 7653
7.2 7434
7.22 7643
7.24 7968
7.26 7562
7.28 7591
7.3 7561
7.32 7773
7.34 7578
7.36 8008
7.38 7798
7.4 7782
7.42 7838
7.44 7774
7.46 7688
7.48 7786
7.5 8050
7.52 7893
7.54 7905
7.56 7954
7.58 7795
7.6 7559
7.62 7597
7.64 7796
7.66 7620
7.68 7705
7.7 7581
7.72 7156
7.74 7567
7.76 7632
7.78 7526
7.8 7616
7.82 7675
7.84 8239
7.86 7530
7.88 6841
7.9 7159
7.92 7286
7.94 7466
7.96 7558
7.98 7255
8 7454
8.02 7430
8.04 7663
8.06 7361
8.08 7463
8.1 7747
8.12 7548
8.14 7435
8.16 7633
8.18 7673
8.2 7854
8.22 7863
8.24 7727
8.26 7489
8.28 7763
8.3 7824
8.32 8057
8.34 7629
8.36 7572
8.38 7480
8.4 7773
8.42 7829
8.44 8146
8.46 7744
8.48 7832
8.5 7200
8.52 7850
8.54 7696
8.56 7577
8.58 7392
8.6 7496
8.62 7616
8.64 7614
8.66 7596
8.68 7830
8.7 7516
8.72 7561
8.74 7782
8.76 8048
8.78 7747
8.8 7883
8.82 7942
8.84 7947
8.86 7684
8.88 7782
8.9 7764
8.92 7567
8.94 7451
8.96 7368
8.98 7670
9 7534
9.02 7633
9.04 7510
9.06 7447
9.08 7757
9.1 8630
9.12 8407
9.14 8230
9.16 8205
9.18 8419
9.2 8523
9.22 8477
9.24 8588
9.26 8391
9.28 8423
9.3 8482
9.32 8648
9.34 8959
9.36 8474
9.38 8328
9.4 8320
9.42 8494
9.44 8272
9.46 8610
9.48 8587
9.5 8512
9.52 8368
9.54 8326
9.56 8887
9.58 8393
9.6 8710
9.62 8893
9.64 8806
9.66 8706
9.68 8599
9.7 8734
9.72 8701
9.74 8398
9.76 8357
9.78 8460
9.8 8232
9.82 8641
9.84 8283
9.86 8498
9.88 9436
9.9 9152
9.92 9365
9.94 8773
9.96 8946
9.98 8525
10 9613
10.02 10179
10.04 10152
10.06 9376
10.08 9561
10.1 9637
10.12 10144
10.14 9807
10.16 9352
10.18 9203
10.2 9251
10.22 9072
10.24 8801
10.26 8484
10.28 8856
10.3 8866
10.32 9100
10.34 8770
10.36 8754
10.38 9144
10.4 9040
10.42 9087
10.44 9267
10.46 9363
10.48 9482
10.5 9334
10.52 9288
10.54 9409
10.56 9108
10.58 9118
10.6 9511
10.62 9295
10.64 9258
10.66 8843
10.68 8944
10.7 8969
10.72 9008
10.74 9414
10.76 8828
10.78 8992
10.8 8762
10.82 9313
10.84 9772
10.86 8888
10.88 9171
10.9 9143
10.92 8964
10.94 9348
10.96 8976
10.98 9219
11 9187
11.02 9357
11.04 9006
11.06 8902
11.08 8511
11.1 8971
11.12 9500
11.14 9076
11.16 9282
11.18 9213
11.2 9287
11.22 9023
11.24 9084
11.26 8738
11.28 9282
11.3 9125
11.32 9400
11.34 9323
11.36 9339
11.38 9407
11.4 9397
11.42 9144
11.44 9330
11.46 9195
11.48 9228
11.5 9335
11.52 9330
11.54 8850
11.56 9198
11.58 9201
11.6 8896
11.62 9184
11.64 8746
11.66 9180
11.68 9636
11.7 9485
11.72 9685
11.74 9605
11.76 9520
11.78 9996
11.8 9542
11.82 9573
11.84 9401
11.86 9669
11.88 9588
11.9 10034
11.92 9871
11.94 9863
11.96 10096
11.98 10086
12 10236
12.02 9884
12.04 9461
12.06 9879
12.08 9654
12.1 9609
12.12 9554
12.14 9500
12.16 9747
12.18 9659
12.2 9745
12.22 10519
12.24 10109
12.26 10881
12.28 10654
12.3 10827
12.32 10161
12.34 9555
12.36 10412
12.38 10230
12.4 10224
12.42 10197
12.44 9880
12.46 10716
12.48 11118
12.5 11369
12.52 11820
12.54 11571
12.56 11922
12.58 12375
12.6 11033
12.62 11970
12.64 11137
12.66 11439
12.68 11188
12.7 11125
12.72 11234
12.74 11418
12.76 11553
12.78 11144
12.8 11624
12.82 10992
12.84 10570
12.86 10702
12.88 9970
12.9 10853
12.92 10495
12.94 10437
12.96 11272
12.98 10122
13 9917
13.02 10097
13.04 9841
13.06 10138
13.08 10066
13.1 10044
13.12 9893
13.14 9872
13.16 10410
13.18 10238
13.2 9694
13.22 9477
13.24 9878
13.26 9520
13.28 9667
13.3 9770
13.32 10874
13.34 10546
13.36 10293
13.38 11529
13.4 13518
13.42 13824
13.44 14109
13.46 13779
13.48 14116
13.5 14671
13.52 14276
13.54 14093
13.56 14581
13.58 14097
13.6 14286
13.62 14444
13.64 14196
13.66 14515
13.68 14648
13.7 14609
13.72 14401
13.74 14240
13.76 14392
13.78 14427
13.8 14812
13.82 14557
13.84 14916
13.86 14233
13.88 14345
13.9 14747
13.92 14654
13.94 14782
13.96 14752
13.98 14951
14 15088
14.02 15368
14.04 14758
14.06 14741
14.08 14492
14.1 14465
14.12 14765
14.14 15145
14.16 14887
14.18 14604
14.2 14464
14.22 14438
14.24 14870
14.26 14745
14.28 15667
14.3 15409
14.32 15310
14.3416 15158
14.3616 15832
14.3816 15723
14.4016 15356
14.4216 15171
14.4416 15716
14.4616 15177
14.4816 15804
14.5016 15106
14.5216 14350
14.5416 14845
14.5616 14621
14.5816 14689
14.6016 14743
14.6216 14750
14.6416 14535
14.6616 14729
14.6816 15249
14.7016 14674
14.7216 14771
14.7416 14878
14.7616 14646
14.7816 14547
14.8016 14712
14.8216 14583
14.8416 15076
14.8616 15148
14.8816 15014
14.9016 15263
14.9216 15196
14.9416 15256
14.9616 14977
14.9816 15251
15.0016 15462
15.0216 15512
15.0416 15857
15.0616 15375
15.0816 15754
15.1016 15765
15.1216 15373
15.1416 15811
15.1616 15562
15.1816 16162
15.2016 14601
15.2216 15691
15.2416 15093
15.2616 15207
15.2816 15714
15.3016 15533
15.3216 15386
15.3416 15120
15.3616 15580
15.3816 15153
15.4016 15650
15.4216 15829
15.4416 15531
15.4616 15994
15.4816 15484
15.5016 15904
15.5216 15594
15.5416 15608
15.5616 15218
15.5816 15649
15.6016 15549
15.6216 16012
15.6416 15106
15.6616 15317
15.6816 15116
15.7016 15306
15.7216 15417
15.7416 15613
15.7616 15826
15.7816 15697
15.8016 15355
15.8216 15358
15.8416 15747
15.8616 15716
15.8816 16268
15.9016 16053
15.9216 16055
15.9416 14351
15.9616 14963
15.9816 14474
16.0016 15172
16.0216 14828
16.0416 14810
16.0616 15961
16.0816 15531
16.1016 14668
16.1216 15440
16.1416 15244
16.1616 15438
16.1816 15375
16.2016 15428
16.2216 15294
16.2416 15295
16.2616 15678
16.2816 15182
16.3016 15500
16.3216 15328
16.3416 15459
16.3616 15077
16.3816 15039
16.4016 14838
16.4216 14959
16.4416 15636
16.4616 15109
16.4816 15630
16.5016 15365
16.5216 15621
16.5416 15507
16.5616 15401
16.5816 14770
16.6016 14892
16.6216 15552
16.6416 15763
16.6616 15844
16.6816 15734
16.7016 15466
16.7216 15615
16.7416 15141
16.7616 15010
16.7816 14963
16.8016 15167
16.8216 15164
16.8416 15258
16.8616 15575
16.8816 15497
16.9016 15150
16.9216 15127
16.9416 15981
16.9616 15901
16.9816 15713
17.0016 15215
17.0216 15190
17.0416 15818
17.0616 15457
17.0816 15080
17.1016 15112
17.1216 15270
17.1416 15106
17.1616 15071
17.1816 15092
17.2016 15533
17.2216 14976
17.2416 15236
17.2616 14816
17.2816 15247
17.3016 15445
17.3216 15426
17.3416 15187
17.3616 15305
17.3816 16151
17.4016 15362
17.4216 15532
17.4416 15492
17.4616 15209
17.4816 15264
17.5016 15003
17.5216 15343
17.5416 15576
17.5616 15039
17.5816 15118
17.6016 14733
17.6216 15251
17.6416 15280
17.6616 14927
17.6816 14302
17.7016 15103
17.7216 14986
17.7416 14292
17.7616 14040
17.7816 14623
17.8016 14309
17.8216 14525
17.8416 14202
17.8616 13666
17.8816 14041
17.9016 14216
17.9216 13378
17.9416 13970
17.9616 14477
17.9816 13892
18.0016 13746
18.0216 13988
18.0416 14082
18.0616 14310
18.0816 14199
18.1016 14374
18.1216 14233
18.1416 14352
18.1616 14399
18.1816 14667
18.2016 15292
18.2216 14266
18.2416 14621
18.2616 15259
18.2816 15612
18.3016 14935
18.3216 15197
18.3416 14850
18.3616 15062
18.3816 14720
18.4016 15222
18.4216 15282
18.4416 15361
18.4616 15032
18.4816 14739
18.5016 15086
18.5216 14897
18.5416 14791
18.5616 14433
18.5816 14425
18.6016 14512
18.6216 14273
18.6416 14616
18.6616 14775
18.6816 14340
18.7016 14583
18.7216 14786
18.7416 14847
18.7616 14233
18.7816 14760
18.8016 15041
18.8216 15102
18.8416 15103
18.8616 15081
18.8816 14996
18.9016 14692
18.9216 14417
18.9416 14488
18.9616 14653
18.9816 14650
19.0016 14627
19.0216 14667
19.0416 14883
19.0616 15129
19.0816 14714
19.1016 14766
19.1216 14883
19.1416 14636
19.1616 14400
19.1816 14969
19.2016 14852
19.2216 15068
19.2416 14842
19.2616 14934
19.2816 14792
19.3016 14446
19.3216 14622
19.3416 14895
19.3616 14856
19.3816 15002
19.4016 14937
19.4216 14645
19.4416 15095
19.4616 14755
19.4816 14758
19.5016 15227
19.5216 15005
19.5416 14981
19.5616 14676
19.5816 14385
19.6016 14680
19.6216 14551
19.6416 14835
19.6616 15060
19.6816 14932
19.7016 15396
19.7216 14970
19.7416 14744
19.7616 14884
19.7816 14683
19.8016 14835
19.8216 15012
19.8416 15026
19.8616 14912
19.8816 14600
19.9016 14868
19.9216 14730
19.9416 15274
19.9616 14944
19.9816 15414
&
@target G2.S0
@type xy
1 0.433417
2 0.473523
3 0.441305
4 0.603573
5 1.02135
6 1.34584
7 1.11465
8 1.5364
9 1.46073
10 1.46548
11 1.00841
12 0.803026
13 0.916992
14 0.599186
15 0.438206
16 0.462332
17 0.649346
18 0.474553
19 0.735408
20 0.478591
21 0.49135
22 0.757381
23 0.468534
24 0.448358
25 0.463303
26 0.854196
27 0.443001
28 0.487544
29 0.450723
30 0.448024
31 1.02678
32 0.91702
33 1.1263
34 1.21291
35 1.1084
36 0.927159
37 1.01284
38 0.956948
39 0.837825
40 0.485103
41 0.430929
42 0.450555
43 0.712759
44 0.470346
45 0.750833
46 0.480234
47 0.498798
48 0.685
49 0.458394
50 0.433417
51 0.442126
52 0.847378
&
@target G2.S1
@type xy
1 0.455576
2 0.483141
3 0.449305
4 0.461004
5 0.64469
6 0.782
7 0.859723
8 0.963769
9 1.16989
10 1.33893
11 0.86032
12 0.811464
13 0.84306
14 0.599895
15 0.458039
16 0.476602
17 0.780849
18 0.487878
19 0.598206
20 0.4478
21 0.464354
22 0.531154
23 0.442549
24 0.463168
25 0.449472
26 0.799078
27 0.453044
28 0.530306
29 0.43832
30 0.443452
31 0.430726
32 0.443452
33 0.449694
34 0.587154
35 0.725844
36 1.05121
37 1.19851
38 0.920991
39 0.896897
40 0.551453
41 0.454918
42 0.47101
43 0.817465
44 0.454367
45 0.468135
46 0.445365
47 0.44122
48 0.498297
49 0.445814
50 0.44872
51 0.432377
52 0.940292
&
@target G2.S2
@type xy
1 0.435115
2 0.491757
3 0.41067
4 0.85383
5 0.661665
6 0.956086
7 0.926566
8 1.24099
9 1.20538
10 1.30638
11 0.955838
12 0.898972
13 0.653854
14 0.491197
15 0.442295
16 0.441729
17 0.483244
18 0.437664
19 0.456316
20 0.444128
21 0.449834
22 0.448721
23 0.430262
24 0.440625
25 0.444691
26 0.454889
27 0.445225
28 0.666896
29 0.404907
30 0.414639
31 0.491198
32 0.816793
33 0.757232
34 1.28729
35 1.12447
36 1.35231
37 1.21784
38 0.715751
39 0.837302
40 0.490943
41 0.439004
42 0.447577
43 0.479922
44 0.442577
45 0.474078
46 0.448944
47 0.456317
48 0.457028
49 0.439915
50 0.441305
51 0.441588
52 0.62596
&
@target G2.S3
@type xy
1 0.444438
2 0.425236
3 0.449277
4 0.421337
5 0.445477
6 0.445646
7 0.434453
8 0.432204
9 0.450361
10 0.447939
11 0.445814
12 0.431683
13 0.441588
14 0.444129
15 0.437206
16 0.439261
17 0.444128
18 0.436291
19 0.434425
20 0.442408
21 0.432377
22 0.438463
23 0.438178
24 0.447046
25 0.434194
26 0.453128
27 0.440284
28 0.442097
29 0.400812
30 0.41512
31 0.450999
32 0.45445
33 0.450721
34 0.44455
35 0.452907
36 0.447018
37 0.452603
38 0.43735
39 0.449278
40 0.451248
41 0.42901
42 0.432146
43 0.451442
44 0.431451
45 0.430755
46 0.444775
47 0.458721
48 0.458039
49 0.440228
50 0.441842
51 0.427844
52 0.447493
&
