# Supplementary material for: Data showing the lipid conformations and membrane binding behaviors of beta-amyloid fibrils in phase-separated cholesterol-enriched lipid domains with and without glycolipid and oxidized cholesterol from coarse-grained molecular dynamics simulations
Source: Data Brief. 2020 Apr 19;30:105496. doi: 10.1016/j.dib.2020.105496 (PMC7186522; doi:10.1016/j.dib.2020.105496)
Supplement: Supplementary file 1 [file mmc1.zip › Supplementary-Data/S17-21/Figure-S17/Figure-S17D-CO-ABCDE-3.agr]

# Grace project file
#
@version 50125
@page size 792, 612
@page scroll 5%
@page inout 5%
@link page off
@map font 0 to "Times-Roman", "Times-Roman"
@map font 1 to "Times-Italic", "Times-Italic"
@map font 2 to "Times-Bold", "Times-Bold"
@map font 3 to "Times-BoldItalic", "Times-BoldItalic"
@map font 4 to "Helvetica", "Helvetica"
@map font 5 to "Helvetica-Oblique", "Helvetica-Oblique"
@map font 6 to "Helvetica-Bold", "Helvetica-Bold"
@map font 7 to "Helvetica-BoldOblique", "Helvetica-BoldOblique"
@map font 8 to "Courier", "Courier"
@map font 9 to "Courier-Oblique", "Courier-Oblique"
@map font 10 to "Courier-Bold", "Courier-Bold"
@map font 11 to "Courier-BoldOblique", "Courier-BoldOblique"
@map font 12 to "Symbol", "Symbol"
@map font 13 to "ZapfDingbats", "ZapfDingbats"
@map color 0 to (255, 255, 255), "white"
@map color 1 to (0, 0, 0), "black"
@map color 2 to (255, 0, 0), "red"
@map color 3 to (0, 255, 0), "green"
@map color 4 to (0, 0, 255), "blue"
@map color 5 to (255, 255, 0), "yellow"
@map color 6 to (188, 143, 143), "brown"
@map color 7 to (220, 220, 220), "grey"
@map color 8 to (148, 0, 211), "violet"
@map color 9 to (0, 255, 255), "cyan"
@map color 10 to (255, 0, 255), "magenta"
@map color 11 to (255, 165, 0), "orange"
@map color 12 to (114, 33, 188), "indigo"
@map color 13 to (103, 7, 72), "maroon"
@map color 14 to (64, 224, 208), "turquoise"
@map color 15 to (0, 139, 0), "green4"
@reference date 0
@date wrap off
@date wrap year 1950
@default linewidth 1.0
@default linestyle 1
@default color 1
@default pattern 1
@default font 0
@default char size 1.000000
@default symbol size 1.000000
@default sformat "%.8g"
@background color 0
@page background fill on
@timestamp off
@timestamp 0.03, 0.03
@timestamp color 1
@timestamp rot 0
@timestamp font 0
@timestamp char size 1.000000
@timestamp def "Tue Dec 12 13:37:09 2017"
@r0 off
@link r0 to g0
@r0 type above
@r0 linestyle 1
@r0 linewidth 1.0
@r0 color 1
@r0 line 0, 0, 0, 0
@r1 off
@link r1 to g0
@r1 type above
@r1 linestyle 1
@r1 linewidth 1.0
@r1 color 1
@r1 line 0, 0, 0, 0
@r2 off
@link r2 to g0
@r2 type above
@r2 linestyle 1
@r2 linewidth 1.0
@r2 color 1
@r2 line 0, 0, 0, 0
@r3 off
@link r3 to g0
@r3 type above
@r3 linestyle 1
@r3 linewidth 1.0
@r3 color 1
@r3 line 0, 0, 0, 0
@r4 off
@link r4 to g0
@r4 type above
@r4 linestyle 1
@r4 linewidth 1.0
@r4 color 1
@r4 line 0, 0, 0, 0
@g0 on
@g0 hidden false
@g0 type XY
@g0 stacked false
@g0 bar hgap 0.000000
@g0 fixedpoint off
@g0 fixedpoint type 0
@g0 fixedpoint xy 0.000000, 0.000000
@g0 fixedpoint format general general
@g0 fixedpoint prec 6, 6
@with g0
@    world 0, 0, 20, 6
@    stack world 0, 0, 0, 0
@    znorm 1
@    view 0.100000, 0.720000, 0.800000, 0.950000
@    title ""
@    title font 0
@    title size 1.500000
@    title color 1
@    subtitle ""
@    subtitle font 0
@    subtitle size 1.000000
@    subtitle color 1
@    xaxes scale Normal
@    yaxes scale Normal
@    xaxes invert off
@    yaxes invert off
@    xaxis  on
@    xaxis  type zero false
@    xaxis  offset 0.000000 , 0.000000
@    xaxis  bar on
@    xaxis  bar color 1
@    xaxis  bar linestyle 1
@    xaxis  bar linewidth 1.0
@    xaxis  label "Time (\xm\0s)"
@    xaxis  label layout para
@    xaxis  label place auto
@    xaxis  label char size 0.900000
@    xaxis  label font 0
@    xaxis  label color 1
@    xaxis  label place normal
@    xaxis  tick on
@    xaxis  tick major 5
@    xaxis  tick minor ticks 4
@    xaxis  tick default 6
@    xaxis  tick place rounded true
@    xaxis  tick in
@    xaxis  tick major size 1.000000
@    xaxis  tick major color 1
@    xaxis  tick major linewidth 1.0
@    xaxis  tick major linestyle 1
@    xaxis  tick major grid off
@    xaxis  tick minor color 1
@    xaxis  tick minor linewidth 1.0
@    xaxis  tick minor linestyle 1
@    xaxis  tick minor grid off
@    xaxis  tick minor size 0.500000
@    xaxis  ticklabel on
@    xaxis  ticklabel format general
@    xaxis  ticklabel prec 5
@    xaxis  ticklabel formula ""
@    xaxis  ticklabel append ""
@    xaxis  ticklabel prepend ""
@    xaxis  ticklabel angle 0
@    xaxis  ticklabel skip 0
@    xaxis  ticklabel stagger 0
@    xaxis  ticklabel place normal
@    xaxis  ticklabel offset auto
@    xaxis  ticklabel offset 0.000000 , 0.010000
@    xaxis  ticklabel start type auto
@    xaxis  ticklabel start 0.000000
@    xaxis  ticklabel stop type auto
@    xaxis  ticklabel stop 0.000000
@    xaxis  ticklabel char size 0.800000
@    xaxis  ticklabel font 0
@    xaxis  ticklabel color 1
@    xaxis  tick place both
@    xaxis  tick spec type none
@    yaxis  on
@    yaxis  type zero false
@    yaxis  offset 0.000000 , 0.000000
@    yaxis  bar on
@    yaxis  bar color 1
@    yaxis  bar linestyle 1
@    yaxis  bar linewidth 1.0
@    yaxis  label "Minimum  Distance (nm)"
@    yaxis  label layout para
@    yaxis  label place auto
@    yaxis  label char size 0.900000
@    yaxis  label font 0
@    yaxis  label color 1
@    yaxis  label place normal
@    yaxis  tick on
@    yaxis  tick major 1
@    yaxis  tick minor ticks 1
@    yaxis  tick default 6
@    yaxis  tick place rounded true
@    yaxis  tick in
@    yaxis  tick major size 1.000000
@    yaxis  tick major color 1
@    yaxis  tick major linewidth 1.0
@    yaxis  tick major linestyle 1
@    yaxis  tick major grid off
@    yaxis  tick minor color 1
@    yaxis  tick minor linewidth 1.0
@    yaxis  tick minor linestyle 1
@    yaxis  tick minor grid off
@    yaxis  tick minor size 0.500000
@    yaxis  ticklabel on
@    yaxis  ticklabel format general
@    yaxis  ticklabel prec 5
@    yaxis  ticklabel formula ""
@    yaxis  ticklabel append ""
@    yaxis  ticklabel prepend ""
@    yaxis  ticklabel angle 0
@    yaxis  ticklabel skip 0
@    yaxis  ticklabel stagger 0
@    yaxis  ticklabel place normal
@    yaxis  ticklabel offset auto
@    yaxis  ticklabel offset 0.000000 , 0.010000
@    yaxis  ticklabel start type auto
@    yaxis  ticklabel start 0.000000
@    yaxis  ticklabel stop type auto
@    yaxis  ticklabel stop 0.000000
@    yaxis  ticklabel char size 0.800000
@    yaxis  ticklabel font 0
@    yaxis  ticklabel color 1
@    yaxis  tick place both
@    yaxis  tick spec type none
@    altxaxis  off
@    altyaxis  off
@    legend on
@    legend loctype view
@    legend 0.82, 0.93
@    legend box color 1
@    legend box pattern 0
@    legend box linewidth 1.0
@    legend box linestyle 0
@    legend box fill color 0
@    legend box fill pattern 0
@    legend font 0
@    legend char size 1.000000
@    legend color 1
@    legend length 2
@    legend vgap 1
@    legend hgap 1
@    legend invert false
@    frame type 0
@    frame linestyle 1
@    frame linewidth 1.0
@    frame color 1
@    frame pattern 1
@    frame background color 0
@    frame background pattern 0
@    s0 hidden false
@    s0 type xy
@    s0 symbol 0
@    s0 symbol size 1.000000
@    s0 symbol color 3
@    s0 symbol pattern 1
@    s0 symbol fill color 3
@    s0 symbol fill pattern 0
@    s0 symbol linewidth 1.0
@    s0 symbol linestyle 1
@    s0 symbol char 65
@    s0 symbol char font 0
@    s0 symbol skip 0
@    s0 line type 1
@    s0 line linestyle 1
@    s0 line linewidth 1.0
@    s0 line color 3
@    s0 line pattern 1
@    s0 baseline type 0
@    s0 baseline off
@    s0 dropline off
@    s0 fill type 0
@    s0 fill rule 0
@    s0 fill color 3
@    s0 fill pattern 1
@    s0 avalue off
@    s0 avalue type 2
@    s0 avalue char size 1.000000
@    s0 avalue font 0
@    s0 avalue color 1
@    s0 avalue rot 0
@    s0 avalue format general
@    s0 avalue prec 3
@    s0 avalue prepend ""
@    s0 avalue append ""
@    s0 avalue offset 0.000000 , 0.000000
@    s0 errorbar on
@    s0 errorbar place both
@    s0 errorbar color 3
@    s0 errorbar pattern 1
@    s0 errorbar size 1.000000
@    s0 errorbar linewidth 1.0
@    s0 errorbar linestyle 1
@    s0 errorbar riser linewidth 1.0
@    s0 errorbar riser linestyle 1
@    s0 errorbar riser clip off
@    s0 errorbar riser clip length 0.100000
@    s0 comment "/Users/KCheng/Desktop/cg_small_water_run/md-run-lonestar/namchi-04-26-2014/g-mind/1md-1.0nm-results/DPP-mind-.xvg"
@    s0 legend  "Protein-DPPC"
@    s1 hidden false
@    s1 type xy
@    s1 symbol 0
@    s1 symbol size 1.000000
@    s1 symbol color 11
@    s1 symbol pattern 1
@    s1 symbol fill color 11
@    s1 symbol fill pattern 0
@    s1 symbol linewidth 1.0
@    s1 symbol linestyle 1
@    s1 symbol char 65
@    s1 symbol char font 0
@    s1 symbol skip 0
@    s1 line type 1
@    s1 line linestyle 1
@    s1 line linewidth 1.0
@    s1 line color 11
@    s1 line pattern 1
@    s1 baseline type 0
@    s1 baseline off
@    s1 dropline off
@    s1 fill type 0
@    s1 fill rule 0
@    s1 fill color 11
@    s1 fill pattern 1
@    s1 avalue off
@    s1 avalue type 2
@    s1 avalue char size 1.000000
@    s1 avalue font 0
@    s1 avalue color 1
@    s1 avalue rot 0
@    s1 avalue format general
@    s1 avalue prec 3
@    s1 avalue prepend ""
@    s1 avalue append ""
@    s1 avalue offset 0.000000 , 0.000000
@    s1 errorbar on
@    s1 errorbar place both
@    s1 errorbar color 11
@    s1 errorbar pattern 1
@    s1 errorbar size 1.000000
@    s1 errorbar linewidth 1.0
@    s1 errorbar linestyle 1
@    s1 errorbar riser linewidth 1.0
@    s1 errorbar riser linestyle 1
@    s1 errorbar riser clip off
@    s1 errorbar riser clip length 0.100000
@    s1 comment "/Users/KCheng/Desktop/cg_small_water_run/md-run-lonestar/namchi-04-26-2014/g-mind/1md-1.0nm-results/DUP-mind-.xvg"
@    s1 legend  "Protein-DUPC"
@    s2 hidden false
@    s2 type xy
@    s2 symbol 0
@    s2 symbol size 1.000000
@    s2 symbol color 1
@    s2 symbol pattern 1
@    s2 symbol fill color 1
@    s2 symbol fill pattern 0
@    s2 symbol linewidth 1.0
@    s2 symbol linestyle 1
@    s2 symbol char 65
@    s2 symbol char font 0
@    s2 symbol skip 0
@    s2 line type 1
@    s2 line linestyle 1
@    s2 line linewidth 1.0
@    s2 line color 1
@    s2 line pattern 1
@    s2 baseline type 0
@    s2 baseline off
@    s2 dropline off
@    s2 fill type 0
@    s2 fill rule 0
@    s2 fill color 1
@    s2 fill pattern 1
@    s2 avalue off
@    s2 avalue type 2
@    s2 avalue char size 1.000000
@    s2 avalue font 0
@    s2 avalue color 1
@    s2 avalue rot 0
@    s2 avalue format general
@    s2 avalue prec 3
@    s2 avalue prepend ""
@    s2 avalue append ""
@    s2 avalue offset 0.000000 , 0.000000
@    s2 errorbar on
@    s2 errorbar place both
@    s2 errorbar color 1
@    s2 errorbar pattern 1
@    s2 errorbar size 1.000000
@    s2 errorbar linewidth 1.0
@    s2 errorbar linestyle 1
@    s2 errorbar riser linewidth 1.0
@    s2 errorbar riser linestyle 1
@    s2 errorbar riser clip off
@    s2 errorbar riser clip length 0.100000
@    s2 comment "/Users/KCheng/Desktop/cg_small_water_run/md-run-lonestar/namchi-04-26-2014/g-mind/1md-1.0nm-results/CHO-mind-.xvg"
@    s2 legend  "Protein-CHOL"
@g1 on
@g1 hidden false
@g1 type XY
@g1 stacked false
@g1 bar hgap 0.000000
@g1 fixedpoint off
@g1 fixedpoint type 0
@g1 fixedpoint xy 0.000000, 0.000000
@g1 fixedpoint format general general
@g1 fixedpoint prec 6, 6
@with g1
@    world 0, 0, 20, 15000
@    stack world 0, 0, 0, 0
@    znorm 1
@    view 0.100000, 0.410000, 0.800000, 0.640000
@    title ""
@    title font 0
@    title size 1.500000
@    title color 1
@    subtitle ""
@    subtitle font 0
@    subtitle size 1.000000
@    subtitle color 1
@    xaxes scale Normal
@    yaxes scale Normal
@    xaxes invert off
@    yaxes invert off
@    xaxis  on
@    xaxis  type zero false
@    xaxis  offset 0.000000 , 0.000000
@    xaxis  bar on
@    xaxis  bar color 1
@    xaxis  bar linestyle 1
@    xaxis  bar linewidth 1.0
@    xaxis  label "Time (\xm\0s)"
@    xaxis  label layout para
@    xaxis  label place auto
@    xaxis  label char size 0.900000
@    xaxis  label font 0
@    xaxis  label color 1
@    xaxis  label place normal
@    xaxis  tick on
@    xaxis  tick major 5
@    xaxis  tick minor ticks 4
@    xaxis  tick default 6
@    xaxis  tick place rounded true
@    xaxis  tick in
@    xaxis  tick major size 1.000000
@    xaxis  tick major color 1
@    xaxis  tick major linewidth 1.0
@    xaxis  tick major linestyle 1
@    xaxis  tick major grid off
@    xaxis  tick minor color 1
@    xaxis  tick minor linewidth 1.0
@    xaxis  tick minor linestyle 1
@    xaxis  tick minor grid off
@    xaxis  tick minor size 0.500000
@    xaxis  ticklabel on
@    xaxis  ticklabel format general
@    xaxis  ticklabel prec 5
@    xaxis  ticklabel formula ""
@    xaxis  ticklabel append ""
@    xaxis  ticklabel prepend ""
@    xaxis  ticklabel angle 0
@    xaxis  ticklabel skip 0
@    xaxis  ticklabel stagger 0
@    xaxis  ticklabel place normal
@    xaxis  ticklabel offset auto
@    xaxis  ticklabel offset 0.000000 , 0.010000
@    xaxis  ticklabel start type auto
@    xaxis  ticklabel start 0.000000
@    xaxis  ticklabel stop type auto
@    xaxis  ticklabel stop 0.000000
@    xaxis  ticklabel char size 0.800000
@    xaxis  ticklabel font 0
@    xaxis  ticklabel color 1
@    xaxis  tick place both
@    xaxis  tick spec type none
@    yaxis  on
@    yaxis  type zero false
@    yaxis  offset 0.000000 , 0.000000
@    yaxis  bar on
@    yaxis  bar color 1
@    yaxis  bar linestyle 1
@    yaxis  bar linewidth 1.0
@    yaxis  label "Number of Contacts (< 2 nm)"
@    yaxis  label layout para
@    yaxis  label place auto
@    yaxis  label char size 0.900000
@    yaxis  label font 0
@    yaxis  label color 1
@    yaxis  label place normal
@    yaxis  tick on
@    yaxis  tick major 5000
@    yaxis  tick minor ticks 1
@    yaxis  tick default 6
@    yaxis  tick place rounded true
@    yaxis  tick in
@    yaxis  tick major size 1.000000
@    yaxis  tick major color 1
@    yaxis  tick major linewidth 1.0
@    yaxis  tick major linestyle 1
@    yaxis  tick major grid off
@    yaxis  tick minor color 1
@    yaxis  tick minor linewidth 1.0
@    yaxis  tick minor linestyle 1
@    yaxis  tick minor grid off
@    yaxis  tick minor size 0.500000
@    yaxis  ticklabel on
@    yaxis  ticklabel format general
@    yaxis  ticklabel prec 5
@    yaxis  ticklabel formula ""
@    yaxis  ticklabel append ""
@    yaxis  ticklabel prepend ""
@    yaxis  ticklabel angle 0
@    yaxis  ticklabel skip 0
@    yaxis  ticklabel stagger 0
@    yaxis  ticklabel place normal
@    yaxis  ticklabel offset auto
@    yaxis  ticklabel offset 0.000000 , 0.010000
@    yaxis  ticklabel start type auto
@    yaxis  ticklabel start 0.000000
@    yaxis  ticklabel stop type auto
@    yaxis  ticklabel stop 0.000000
@    yaxis  ticklabel char size 0.800000
@    yaxis  ticklabel font 0
@    yaxis  ticklabel color 1
@    yaxis  tick place both
@    yaxis  tick spec type none
@    altxaxis  off
@    altyaxis  off
@    legend on
@    legend loctype view
@    legend 0.78, 0.8
@    legend box color 1
@    legend box pattern 1
@    legend box linewidth 1.0
@    legend box linestyle 1
@    legend box fill color 0
@    legend box fill pattern 1
@    legend font 0
@    legend char size 1.000000
@    legend color 1
@    legend length 2
@    legend vgap 1
@    legend hgap 1
@    legend invert false
@    frame type 0
@    frame linestyle 1
@    frame linewidth 1.0
@    frame color 1
@    frame pattern 1
@    frame background color 0
@    frame background pattern 0
@    s0 hidden false
@    s0 type xy
@    s0 symbol 0
@    s0 symbol size 1.000000
@    s0 symbol color 3
@    s0 symbol pattern 1
@    s0 symbol fill color 3
@    s0 symbol fill pattern 0
@    s0 symbol linewidth 1.0
@    s0 symbol linestyle 1
@    s0 symbol char 65
@    s0 symbol char font 0
@    s0 symbol skip 0
@    s0 line type 1
@    s0 line linestyle 1
@    s0 line linewidth 1.0
@    s0 line color 3
@    s0 line pattern 1
@    s0 baseline type 0
@    s0 baseline off
@    s0 dropline off
@    s0 fill type 0
@    s0 fill rule 0
@    s0 fill color 1
@    s0 fill pattern 1
@    s0 avalue off
@    s0 avalue type 2
@    s0 avalue char size 1.000000
@    s0 avalue font 0
@    s0 avalue color 1
@    s0 avalue rot 0
@    s0 avalue format general
@    s0 avalue prec 3
@    s0 avalue prepend ""
@    s0 avalue append ""
@    s0 avalue offset 0.000000 , 0.000000
@    s0 errorbar on
@    s0 errorbar place both
@    s0 errorbar color 3
@    s0 errorbar pattern 1
@    s0 errorbar size 1.000000
@    s0 errorbar linewidth 1.0
@    s0 errorbar linestyle 1
@    s0 errorbar riser linewidth 1.0
@    s0 errorbar riser linestyle 1
@    s0 errorbar riser clip off
@    s0 errorbar riser clip length 0.100000
@    s0 comment "/Users/KCheng/Desktop/cg_small_water_run/md-run-lonestar/namchi-04-26-2014/g-mind/1md-1.0nm-results/DPP-numcont-.xvg"
@    s0 legend  ""
@    s1 hidden false
@    s1 type xy
@    s1 symbol 0
@    s1 symbol size 1.000000
@    s1 symbol color 11
@    s1 symbol pattern 1
@    s1 symbol fill color 11
@    s1 symbol fill pattern 0
@    s1 symbol linewidth 1.0
@    s1 symbol linestyle 1
@    s1 symbol char 65
@    s1 symbol char font 0
@    s1 symbol skip 0
@    s1 line type 1
@    s1 line linestyle 1
@    s1 line linewidth 1.0
@    s1 line color 11
@    s1 line pattern 1
@    s1 baseline type 0
@    s1 baseline off
@    s1 dropline off
@    s1 fill type 0
@    s1 fill rule 0
@    s1 fill color 1
@    s1 fill pattern 1
@    s1 avalue off
@    s1 avalue type 2
@    s1 avalue char size 1.000000
@    s1 avalue font 0
@    s1 avalue color 1
@    s1 avalue rot 0
@    s1 avalue format general
@    s1 avalue prec 3
@    s1 avalue prepend ""
@    s1 avalue append ""
@    s1 avalue offset 0.000000 , 0.000000
@    s1 errorbar on
@    s1 errorbar place both
@    s1 errorbar color 11
@    s1 errorbar pattern 1
@    s1 errorbar size 1.000000
@    s1 errorbar linewidth 1.0
@    s1 errorbar linestyle 1
@    s1 errorbar riser linewidth 1.0
@    s1 errorbar riser linestyle 1
@    s1 errorbar riser clip off
@    s1 errorbar riser clip length 0.100000
@    s1 comment "/Users/KCheng/Desktop/cg_small_water_run/md-run-lonestar/namchi-04-26-2014/g-mind/1md-1.0nm-results/DUP-numcont-.xvg"
@    s1 legend  ""
@    s2 hidden false
@    s2 type xy
@    s2 symbol 0
@    s2 symbol size 1.000000
@    s2 symbol color 1
@    s2 symbol pattern 1
@    s2 symbol fill color 1
@    s2 symbol fill pattern 0
@    s2 symbol linewidth 1.0
@    s2 symbol linestyle 1
@    s2 symbol char 65
@    s2 symbol char font 0
@    s2 symbol skip 0
@    s2 line type 1
@    s2 line linestyle 1
@    s2 line linewidth 1.0
@    s2 line color 1
@    s2 line pattern 1
@    s2 baseline type 0
@    s2 baseline off
@    s2 dropline off
@    s2 fill type 0
@    s2 fill rule 0
@    s2 fill color 1
@    s2 fill pattern 1
@    s2 avalue off
@    s2 avalue type 2
@    s2 avalue char size 1.000000
@    s2 avalue font 0
@    s2 avalue color 1
@    s2 avalue rot 0
@    s2 avalue format general
@    s2 avalue prec 3
@    s2 avalue prepend ""
@    s2 avalue append ""
@    s2 avalue offset 0.000000 , 0.000000
@    s2 errorbar on
@    s2 errorbar place both
@    s2 errorbar color 1
@    s2 errorbar pattern 1
@    s2 errorbar size 1.000000
@    s2 errorbar linewidth 1.0
@    s2 errorbar linestyle 1
@    s2 errorbar riser linewidth 1.0
@    s2 errorbar riser linestyle 1
@    s2 errorbar riser clip off
@    s2 errorbar riser clip length 0.100000
@    s2 comment "/Users/KCheng/Desktop/cg_small_water_run/md-run-lonestar/namchi-04-26-2014/g-mind/1md-1.0nm-results/CHO-numcont-.xvg"
@    s2 legend  ""
@g2 on
@g2 hidden false
@g2 type XY
@g2 stacked false
@g2 bar hgap 0.000000
@g2 fixedpoint off
@g2 fixedpoint type 0
@g2 fixedpoint xy 0.000000, 0.000000
@g2 fixedpoint format general general
@g2 fixedpoint prec 6, 6
@with g2
@    world 0, 0, 130, 1
@    stack world 0, 0, 0, 0
@    znorm 1
@    view 0.100000, 0.100000, 0.800000, 0.330000
@    title ""
@    title font 0
@    title size 1.500000
@    title color 1
@    subtitle ""
@    subtitle font 0
@    subtitle size 1.000000
@    subtitle color 1
@    xaxes scale Normal
@    yaxes scale Normal
@    xaxes invert off
@    yaxes invert off
@    xaxis  on
@    xaxis  type zero false
@    xaxis  offset 0.000000 , 0.000000
@    xaxis  bar on
@    xaxis  bar color 1
@    xaxis  bar linestyle 1
@    xaxis  bar linewidth 1.0
@    xaxis  label "Residue (#)"
@    xaxis  label layout para
@    xaxis  label place auto
@    xaxis  label char size 0.900000
@    xaxis  label font 0
@    xaxis  label color 1
@    xaxis  label place normal
@    xaxis  tick on
@    xaxis  tick major 26
@    xaxis  tick minor ticks 1
@    xaxis  tick default 6
@    xaxis  tick place rounded true
@    xaxis  tick in
@    xaxis  tick major size 1.000000
@    xaxis  tick major color 1
@    xaxis  tick major linewidth 1.0
@    xaxis  tick major linestyle 1
@    xaxis  tick major grid off
@    xaxis  tick minor color 1
@    xaxis  tick minor linewidth 1.0
@    xaxis  tick minor linestyle 1
@    xaxis  tick minor grid off
@    xaxis  tick minor size 0.500000
@    xaxis  ticklabel on
@    xaxis  ticklabel format general
@    xaxis  ticklabel prec 5
@    xaxis  ticklabel formula ""
@    xaxis  ticklabel append ""
@    xaxis  ticklabel prepend ""
@    xaxis  ticklabel angle 0
@    xaxis  ticklabel skip 0
@    xaxis  ticklabel stagger 0
@    xaxis  ticklabel place normal
@    xaxis  ticklabel offset auto
@    xaxis  ticklabel offset 0.000000 , 0.010000
@    xaxis  ticklabel start type auto
@    xaxis  ticklabel start 0.000000
@    xaxis  ticklabel stop type auto
@    xaxis  ticklabel stop 0.000000
@    xaxis  ticklabel char size 0.800000
@    xaxis  ticklabel font 0
@    xaxis  ticklabel color 1
@    xaxis  tick place both
@    xaxis  tick spec type none
@    yaxis  on
@    yaxis  type zero false
@    yaxis  offset 0.000000 , 0.000000
@    yaxis  bar on
@    yaxis  bar color 1
@    yaxis  bar linestyle 1
@    yaxis  bar linewidth 1.0
@    yaxis  label "Minimum Distance (nm)"
@    yaxis  label layout para
@    yaxis  label place auto
@    yaxis  label char size 0.900000
@    yaxis  label font 0
@    yaxis  label color 1
@    yaxis  label place normal
@    yaxis  tick on
@    yaxis  tick major 0.2
@    yaxis  tick minor ticks 1
@    yaxis  tick default 6
@    yaxis  tick place rounded true
@    yaxis  tick in
@    yaxis  tick major size 1.000000
@    yaxis  tick major color 1
@    yaxis  tick major linewidth 1.0
@    yaxis  tick major linestyle 1
@    yaxis  tick major grid off
@    yaxis  tick minor color 1
@    yaxis  tick minor linewidth 1.0
@    yaxis  tick minor linestyle 1
@    yaxis  tick minor grid off
@    yaxis  tick minor size 0.500000
@    yaxis  ticklabel on
@    yaxis  ticklabel format general
@    yaxis  ticklabel prec 5
@    yaxis  ticklabel formula ""
@    yaxis  ticklabel append ""
@    yaxis  ticklabel prepend ""
@    yaxis  ticklabel angle 0
@    yaxis  ticklabel skip 0
@    yaxis  ticklabel stagger 0
@    yaxis  ticklabel place normal
@    yaxis  ticklabel offset auto
@    yaxis  ticklabel offset 0.000000 , 0.010000
@    yaxis  ticklabel start type auto
@    yaxis  ticklabel start 0.000000
@    yaxis  ticklabel stop type auto
@    yaxis  ticklabel stop 0.000000
@    yaxis  ticklabel char size 0.800000
@    yaxis  ticklabel font 0
@    yaxis  ticklabel color 1
@    yaxis  tick place both
@    yaxis  tick spec type none
@    altxaxis  off
@    altyaxis  off
@    legend on
@    legend loctype view
@    legend 0.78, 0.8
@    legend box color 1
@    legend box pattern 1
@    legend box linewidth 1.0
@    legend box linestyle 1
@    legend box fill color 0
@    legend box fill pattern 1
@    legend font 0
@    legend char size 1.000000
@    legend color 1
@    legend length 2
@    legend vgap 1
@    legend hgap 1
@    legend invert false
@    frame type 0
@    frame linestyle 1
@    frame linewidth 1.0
@    frame color 1
@    frame pattern 1
@    frame background color 0
@    frame background pattern 0
@    s0 hidden false
@    s0 type xy
@    s0 symbol 0
@    s0 symbol size 1.000000
@    s0 symbol color 3
@    s0 symbol pattern 1
@    s0 symbol fill color 3
@    s0 symbol fill pattern 0
@    s0 symbol linewidth 1.0
@    s0 symbol linestyle 1
@    s0 symbol char 65
@    s0 symbol char font 0
@    s0 symbol skip 0
@    s0 line type 1
@    s0 line linestyle 1
@    s0 line linewidth 1.0
@    s0 line color 3
@    s0 line pattern 1
@    s0 baseline type 0
@    s0 baseline off
@    s0 dropline off
@    s0 fill type 0
@    s0 fill rule 0
@    s0 fill color 1
@    s0 fill pattern 1
@    s0 avalue off
@    s0 avalue type 2
@    s0 avalue char size 1.000000
@    s0 avalue font 0
@    s0 avalue color 1
@    s0 avalue rot 0
@    s0 avalue format general
@    s0 avalue prec 3
@    s0 avalue prepend ""
@    s0 avalue append ""
@    s0 avalue offset 0.000000 , 0.000000
@    s0 errorbar on
@    s0 errorbar place both
@    s0 errorbar color 3
@    s0 errorbar pattern 1
@    s0 errorbar size 1.000000
@    s0 errorbar linewidth 1.0
@    s0 errorbar linestyle 1
@    s0 errorbar riser linewidth 1.0
@    s0 errorbar riser linestyle 1
@    s0 errorbar riser clip off
@    s0 errorbar riser clip length 0.100000
@    s0 comment "/Users/KCheng/Desktop/cg_small_water_run/md-run-lonestar/namchi-04-26-2014/g-mind/1md-1.0nm-results/DPP-res-.xvg"
@    s0 legend  ""
@    s1 hidden false
@    s1 type xy
@    s1 symbol 0
@    s1 symbol size 1.000000
@    s1 symbol color 11
@    s1 symbol pattern 1
@    s1 symbol fill color 11
@    s1 symbol fill pattern 0
@    s1 symbol linewidth 1.0
@    s1 symbol linestyle 1
@    s1 symbol char 65
@    s1 symbol char font 0
@    s1 symbol skip 0
@    s1 line type 1
@    s1 line linestyle 1
@    s1 line linewidth 1.0
@    s1 line color 11
@    s1 line pattern 1
@    s1 baseline type 0
@    s1 baseline off
@    s1 dropline off
@    s1 fill type 0
@    s1 fill rule 0
@    s1 fill color 1
@    s1 fill pattern 1
@    s1 avalue off
@    s1 avalue type 2
@    s1 avalue char size 1.000000
@    s1 avalue font 0
@    s1 avalue color 1
@    s1 avalue rot 0
@    s1 avalue format general
@    s1 avalue prec 3
@    s1 avalue prepend ""
@    s1 avalue append ""
@    s1 avalue offset 0.000000 , 0.000000
@    s1 errorbar on
@    s1 errorbar place both
@    s1 errorbar color 11
@    s1 errorbar pattern 1
@    s1 errorbar size 1.000000
@    s1 errorbar linewidth 1.0
@    s1 errorbar linestyle 1
@    s1 errorbar riser linewidth 1.0
@    s1 errorbar riser linestyle 1
@    s1 errorbar riser clip off
@    s1 errorbar riser clip length 0.100000
@    s1 comment "/Users/KCheng/Desktop/cg_small_water_run/md-run-lonestar/namchi-04-26-2014/g-mind/1md-1.0nm-results/DUP-res-.xvg"
@    s1 legend  ""
@    s2 hidden false
@    s2 type xy
@    s2 symbol 0
@    s2 symbol size 1.000000
@    s2 symbol color 1
@    s2 symbol pattern 1
@    s2 symbol fill color 1
@    s2 symbol fill pattern 0
@    s2 symbol linewidth 1.0
@    s2 symbol linestyle 1
@    s2 symbol char 65
@    s2 symbol char font 0
@    s2 symbol skip 0
@    s2 line type 1
@    s2 line linestyle 1
@    s2 line linewidth 1.0
@    s2 line color 1
@    s2 line pattern 1
@    s2 baseline type 0
@    s2 baseline off
@    s2 dropline off
@    s2 fill type 0
@    s2 fill rule 0
@    s2 fill color 1
@    s2 fill pattern 1
@    s2 avalue off
@    s2 avalue type 2
@    s2 avalue char size 1.000000
@    s2 avalue font 0
@    s2 avalue color 1
@    s2 avalue rot 0
@    s2 avalue format general
@    s2 avalue prec 3
@    s2 avalue prepend ""
@    s2 avalue append ""
@    s2 avalue offset 0.000000 , 0.000000
@    s2 errorbar on
@    s2 errorbar place both
@    s2 errorbar color 1
@    s2 errorbar pattern 1
@    s2 errorbar size 1.000000
@    s2 errorbar linewidth 1.0
@    s2 errorbar linestyle 1
@    s2 errorbar riser linewidth 1.0
@    s2 errorbar riser linestyle 1
@    s2 errorbar riser clip off
@    s2 errorbar riser clip length 0.100000
@    s2 comment "/Users/KCheng/Desktop/cg_small_water_run/md-run-lonestar/namchi-04-26-2014/g-mind/1md-1.0nm-results/CHO-res-.xvg"
@    s2 legend  ""
@target G0.S0
@type xy
0 0.7594901
0.02 1.037497
0.04 0.6374559
0.06 0.5042076
0.08 0.4754204
0.1 0.4588301
0.12 0.9822932
0.14 0.8506765
0.16 1.276323
0.18 1.31945
0.2 0.5077648
0.22 0.533409
0.24 0.6795214
0.26 0.5181943
0.28 0.4612484
0.3 0.4520509
0.32 0.4600537
0.34 0.4616821
0.36 0.4655642
0.38 0.4404823
0.4 0.4596465
0.42 0.4642469
0.44 0.4542301
0.46 0.4591839
0.48 0.4667441
0.5 0.4622225
0.52 0.449722
0.54 0.4518295
0.56 0.4440998
0.58 0.4512758
0.6 0.4585034
0.62 0.4513036
0.64 0.4487768
0.66 0.4478279
0.68 0.4476605
0.7 0.4537343
0.72 0.4489157
0.74 0.4602992
0.76 0.4589389
0.78 0.4535969
0.8 0.4580945
0.82 0.4497499
0.84 0.4599187
0.86 0.4447755
0.88 0.4515249
0.9 0.4508052
0.92 0.4590206
0.94 0.4424078
0.96 0.4504717
0.98 0.4597275
1 0.461248
1.02 0.4648922
1.04 0.4589933
1.06 0.4452526
1.08 0.4610045
1.1 0.4304066
1.12 0.4458143
1.14 0.4612216
1.16 0.4555489
1.18 0.4532107
1.2 0.4381209
1.22 0.461601
1.24 0.4511377
1.26 0.4500282
1.28 0.4491376
1.3 0.44925
1.32 0.4611131
1.34 0.4576572
1.36 0.4639505
1.38 0.4507207
1.4 0.4531005
1.42 0.4323772
1.44 0.4543682
1.46 0.4623035
1.48 0.4564543
1.5 0.4477717
1.52 0.4668241
1.54 0.4611671
1.56 0.4355168
1.58 0.4545323
1.6 0.4551369
1.62 0.4565086
1.64 0.4530725
1.66 0.4739726
1.68 0.4695742
1.7 0.4606789
1.72 0.464274
1.74 0.4437623
1.76 0.4560158
1.78 0.4598637
1.8 0.4649189
1.82 0.4699736
1.84 0.4659944
1.86 0.4593745
1.88 0.4452813
1.9 0.4599183
1.92 0.4529353
1.94 0.4623311
1.96 0.4461223
1.98 0.4571656
2 0.4570833
2.02 0.4483865
2.04 0.4448594
2.06 0.4517735
2.08 0.4659933
2.1 0.4466822
2.12 0.4616543
2.14 0.4530738
2.16 0.4426345
2.18 0.4435371
2.2 0.4568649
2.22 0.4433392
2.24 0.4613568
2.26 0.4430015
2.28 0.4386624
2.3 0.460923
2.32 0.4555219
2.34 0.4436492
2.36 0.4472414
2.38 0.4583941
2.4 0.4530454
2.42 0.4566447
2.44 0.4464583
2.46 0.4642465
2.48 0.4540372
2.5 0.4541468
2.52 0.4420973
2.54 0.4339642
2.56 0.449805
2.58 0.4348277
2.6 0.4501114
2.62 0.4537901
2.64 0.4512487
2.66 0.4533761
2.68 0.4584217
2.7 0.4555769
2.72 0.454671
2.74 0.4548633
2.76 0.4455333
2.78 0.4557132
2.8 0.4492498
2.82 0.4537893
2.84 0.4624116
2.86 0.4486094
2.88 0.4490262
2.9 0.455796
2.92 0.4632764
2.94 0.4491663
2.96 0.4577663
2.98 0.4471295
3 0.467493
3.02 0.4382066
3.04 0.4519683
3.06 0.466208
3.08 0.4661275
3.1 0.459864
3.12 0.4529346
3.14 0.4450279
3.16 0.4448876
3.18 0.4537898
3.2 0.4559873
3.22 0.4488318
3.24 0.4396871
3.26 0.454918
3.28 0.4693877
3.3 0.4563991
3.32 0.4436778
3.34 0.468268
3.36 0.4602444
3.38 0.449082
3.4 0.4580661
3.42 0.4514693
3.44 0.4675737
3.46 0.4543679
3.48 0.4662617
3.5 0.4321451
3.52 0.459157
3.54 0.4497219
3.56 0.4643544
3.58 0.4574112
3.6 0.4541474
3.62 0.4424081
3.64 0.4577663
3.66 0.4557136
3.68 0.4467941
3.7 0.4480233
3.72 0.4315961
3.74 0.4498053
3.76 0.4574117
3.78 0.4584754
3.8 0.4570014
3.82 0.4564268
3.84 0.4624391
3.86 0.4567547
3.88 0.4733125
3.9 0.4452811
3.92 0.4717516
3.94 0.4596202
3.96 0.4613567
3.98 0.4584211
4 0.4503608
4.02 0.4592932
4.04 0.4570011
4.06 0.4594834
4.08 0.451719
4.1 0.4459534
4.12 0.4522441
4.14 0.4616823
4.16 0.4562347
4.18 0.4578752
4.2 0.4422951
4.22 0.4612209
4.24 0.438121
4.26 0.455905
4.28 0.4682678
4.3 0.4555492
4.32 0.4532379
4.34 0.4494998
4.36 0.4563443
4.38 0.4567277
4.4 0.4498057
4.42 0.4527969
4.44 0.4572471
4.46 0.4638424
4.48 0.4339933
4.5 0.456372
4.52 0.4720696
4.54 0.4566178
4.56 0.4570009
4.58 0.4419
4.6 0.4390329
4.62 0.4585032
4.64 0.4545608
4.66 0.4537074
4.68 0.4418711
4.7 0.4547521
4.72 0.4442128
4.74 0.4502494
4.76 0.4422103
4.78 0.4424366
4.8 0.4534311
4.82 0.4384345
4.84 0.4472975
4.86 0.4576572
4.88 0.4633033
4.9 0.4568919
4.92 0.4544499
4.94 0.4589662
4.96 0.450805
4.98 0.4604617
5 0.4635194
5.02 0.4469061
5.04 0.4621689
5.06 0.4478832
5.08 0.4678944
5.1 0.4639235
5.12 0.4611124
5.14 0.4672792
5.16 0.4457293
5.18 0.4581755
5.2 0.4612484
5.22 0.4456453
5.24 0.4592932
5.26 0.4470454
5.28 0.4414186
5.3 0.4630602
5.32 0.4561246
5.34 0.4616546
5.36 0.4680278
5.38 0.452797
5.4 0.4606786
5.42 0.4435368
5.44 0.4527969
5.46 0.4547808
5.48 0.4523548
5.5 0.4631684
5.52 0.4567822
5.54 0.457466
5.56 0.4502781
5.58 0.4610046
5.6 0.4523827
5.62 0.44766
5.64 0.4529074
5.66 0.4492762
5.68 0.4741834
5.7 0.462844
5.72 0.4436496
5.74 0.4625198
5.76 0.4530729
5.78 0.4516907
5.8 0.4453647
5.82 0.4576845
5.84 0.4637615
5.86 0.4401425
5.88 0.4496943
5.9 0.4442123
5.92 0.4414186
5.94 0.4579308
5.96 0.4549998
5.98 0.4568918
6 0.460054
6.02 0.4658594
6.04 0.4692808
6.06 0.4724935
6.08 0.4642464
6.1 0.4598639
6.12 0.4589663
6.14 0.4417588
6.16 0.4531281
6.18 0.4585572
6.2 0.4499727
6.22 0.4451402
6.24 0.4636001
6.26 0.4467106
6.28 0.4470186
6.3 0.4554937
6.32 0.4643275
6.34 0.4530451
6.36 0.4601636
6.38 0.4650541
6.4 0.4442411
6.42 0.4570828
6.44 0.4505833
6.46 0.4605428
6.48 0.4514971
6.5 0.4554392
6.52 0.4502496
6.54 0.452604
6.56 0.4551925
6.58 0.4599453
6.6 0.454367
6.62 0.4667171
6.64 0.4530456
6.66 0.455357
6.68 0.4796352
6.7 0.4407092
6.72 0.4540101
6.74 0.4437059
6.76 0.4425778
6.78 0.4443818
6.8 0.4555492
6.82 0.4511373
6.84 0.4694148
6.86 0.460299
6.88 0.4712214
6.9 0.4496944
6.92 0.4476611
6.94 0.4677072
6.96 0.4601353
6.98 0.4427471
7 0.466503
7.02 0.4596195
7.04 0.4464865
7.06 0.458558
7.08 0.4639773
7.1 0.4537895
7.12 0.4533489
7.14 0.4651342
7.16 0.4460097
7.18 0.4301164
7.2 0.4560975
7.22 0.4598638
7.24 0.4748416
7.26 0.4422952
7.28 0.4494997
7.3 0.4470459
7.32 0.4708499
7.34 0.4580663
7.36 0.4512485
7.38 0.4481345
7.4 0.4498056
7.42 0.4469339
7.44 0.4509156
7.46 0.4574384
7.48 0.4452532
7.5 0.4540926
7.52 0.4606794
7.54 0.4775197
7.56 0.4445508
7.58 0.4538177
7.6 0.4432829
7.62 0.4460105
7.64 0.4623849
7.66 0.456755
7.68 0.4552198
7.7 0.4648924
7.72 0.4515255
7.74 0.4586391
7.76 0.4483579
7.78 0.4567547
7.8 0.4552744
7.82 0.4513036
7.84 0.4524936
7.86 0.4609501
7.88 0.4451406
7.9 0.4498328
7.92 0.4601363
7.94 0.4481912
7.96 0.4441845
7.98 0.4434238
8 0.4474651
8.02 0.4654034
8.04 0.4408223
8.06 0.4595107
8.08 0.4479112
8.1 0.4603525
8.12 0.4428035
8.14 0.4422669
8.16 0.4704777
8.18 0.4448876
8.2 0.455137
8.22 0.4514976
8.24 0.457165
8.26 0.4548906
8.28 0.4564261
8.3 0.4568099
8.32 0.4605971
8.34 0.4492771
8.36 0.4707709
8.38 0.4385773
8.4 0.4637346
8.42 0.4375499
8.44 0.464408
8.46 0.4592928
8.48 0.4425493
8.5 0.4419558
8.52 0.4602177
8.54 0.4430009
8.56 0.4605163
8.58 0.4518026
8.6 0.4522718
8.62 0.4609501
8.64 0.4393457
8.66 0.4506938
8.68 0.4594834
8.7 0.4544498
8.72 0.453349
8.74 0.4663421
8.76 0.445786
8.78 0.4605161
8.8 0.4623304
8.82 0.4452525
8.84 0.4442132
8.86 0.456782
8.88 0.4682146
8.9 0.4513596
8.92 0.4461505
8.94 0.4477161
8.96 0.4515804
8.98 0.44872
9 0.4362918
9.02 0.4521613
9.04 0.4481626
9.06 0.4568918
9.08 0.4501943
9.1 0.4477729
9.12 0.4322039
9.14 0.4599456
9.16 0.4551374
9.18 0.4580669
9.2 0.4533484
9.22 0.4549727
9.24 0.4457854
9.26 0.4618434
9.28 0.4616547
9.3 0.4597007
9.32 0.4525763
9.34 0.4503885
9.36 0.4646771
9.38 0.4564535
9.4 0.4374071
9.42 0.4543675
9.44 0.4533488
9.46 0.4619516
9.48 0.4499444
9.5 0.4558782
9.52 0.4542582
9.54 0.4488597
9.56 0.4836322
9.58 0.4620874
9.6 0.4767602
9.62 0.434885
9.64 0.4774148
9.66 0.4576842
9.68 0.4792969
9.7 0.4649995
9.72 0.4465419
9.74 0.4535967
9.76 0.4646772
9.78 0.464004
9.8 0.4543676
9.82 0.4472414
9.84 0.4714076
9.86 0.4610049
9.88 0.4604343
9.9 0.4668244
9.92 0.4669313
9.94 0.4613568
9.96 0.4628447
9.98 0.4578478
10 0.4591566
10.02 0.4495833
10.04 0.4416728
10.06 0.4380923
10.08 0.4618982
10.1 0.4484973
10.12 0.4594018
10.14 0.4685352
10.16 0.4565085
10.18 0.4544221
10.2 0.4548083
10.22 0.4554122
10.24 0.4643808
10.26 0.4739726
10.28 0.4539822
10.3 0.447521
10.32 0.4643817
10.34 0.4530453
10.36 0.4467939
10.38 0.4583124
10.4 0.4612482
10.42 0.4641393
10.44 0.4520228
10.46 0.453238
10.48 0.4560156
10.5 0.4673593
10.52 0.4614376
10.54 0.4589388
10.56 0.4520513
10.58 0.4598104
10.6 0.4564537
10.62 0.461167
10.64 0.4373219
10.66 0.4609504
10.68 0.4709564
10.7 0.4416163
10.72 0.4426625
10.74 0.4505825
10.76 0.4304941
10.78 0.4510267
10.8 0.4402268
10.82 0.4524102
10.84 0.4478001
10.86 0.4630608
10.88 0.4563715
10.9 0.4549724
10.92 0.4619797
10.94 0.4586394
10.96 0.4499723
10.98 0.4637353
11 0.4473533
11.02 0.4531553
11.04 0.4588298
11.06 0.4552745
11.08 0.4430009
11.1 0.4616549
11.12 0.4537074
11.14 0.460733
11.16 0.4512767
11.18 0.4411639
11.2 0.4585299
11.22 0.4534867
11.24 0.4378925
11.26 0.4542303
11.28 0.4481911
11.3 0.463708
11.32 0.4610317
11.34 0.4568917
11.36 0.4603525
11.38 0.4690946
11.4 0.4502782
11.42 0.4674665
11.44 0.453128
11.46 0.4585307
11.48 0.4591572
11.5 0.4387203
11.52 0.4643547
11.54 0.4695478
11.56 0.4455899
11.58 0.458748
11.6 0.4783829
11.62 0.4742628
11.64 0.4609505
11.66 0.4597821
11.68 0.4631415
11.7 0.4501949
11.72 0.4656985
11.74 0.4464578
11.76 0.4452805
11.78 0.4604884
11.8 0.4633301
11.82 0.4592109
11.84 0.4594014
11.86 0.4621956
11.88 0.470691
11.9 0.4686149
11.92 0.4485811
11.94 0.453294
11.96 0.4503331
11.98 0.4667169
12 0.4452249
12.02 0.4615729
12.04 0.4538174
12.06 0.4623311
12.08 0.4484136
12.1 0.4439316
12.12 0.4534862
12.14 0.4490824
12.16 0.4630606
12.18 0.4468221
12.2 0.4664224
12.22 0.4578478
12.24 0.4527138
12.26 0.4623308
12.28 0.4622229
12.3 0.4484693
12.32 0.4534313
12.34 0.4682142
12.36 0.4561524
12.38 0.4507214
12.4 0.4634921
12.42 0.4584209
12.44 0.4651346
12.46 0.4586394
12.48 0.4589661
12.5 0.450944
12.52 0.4615464
12.54 0.4484693
12.56 0.4530457
12.58 0.4589655
12.6 0.4401702
12.62 0.4499166
12.64 0.4480514
12.66 0.4535688
12.68 0.4501387
12.7 0.4668516
12.72 0.4616548
12.74 0.4509987
12.76 0.4688819
12.78 0.458094
12.8 0.450805
12.82 0.4551099
12.84 0.470266
12.86 0.4554396
12.88 0.4593749
12.9 0.4657784
12.92 0.4606786
12.94 0.4378637
12.96 0.4544502
12.98 0.4706915
13 0.4488596
13.02 0.4532112
13.04 0.4599456
13.06 0.4537067
13.08 0.4677877
13.1 0.4642737
13.12 0.4603532
13.14 0.4446346
13.16 0.4519686
13.18 0.4707442
13.2 0.4434804
13.22 0.4552194
13.24 0.4545884
13.26 0.4483856
13.28 0.4509434
13.3 0.4577388
13.32 0.450139
13.34 0.4655641
13.36 0.4575476
13.38 0.4510539
13.4 0.4269074
13.42 0.4562072
13.44 0.4499725
13.46 0.46076
13.48 0.4436778
13.5 0.4624125
13.52 0.4624391
13.54 0.4618174
13.56 0.4491656
13.58 0.4574386
13.6 0.4426345
13.62 0.4370352
13.64 0.4499166
13.66 0.4502494
13.68 0.4583118
13.7 0.4523827
13.72 0.4425498
13.74 0.468108
13.76 0.4653224
13.78 0.4601364
13.8 0.4718844
13.82 0.4490545
13.84 0.4440157
13.86 0.4671457
13.88 0.4763138
13.9 0.4627095
13.92 0.4542574
13.94 0.4734447
13.96 0.4415318
13.98 0.4721237
14 0.4708767
14.02 0.4589393
14.04 0.4569463
14.06 0.4541198
14.08 0.460923
14.1 0.4618169
14.12 0.4595924
14.14 0.4544781
14.16 0.4402839
14.18 0.4664225
14.2 0.4589939
14.22 0.438919
14.24 0.4648656
14.26 0.4657249
14.28 0.4495833
14.3 0.4599456
14.32 0.4447755
14.34 0.4526031
14.36 0.4486369
14.38 0.4704256
14.4 0.4456739
14.42 0.4351438
14.44 0.459157
14.46 0.4460101
14.48 0.4635198
14.5 0.4696275
14.52 0.4498336
14.54 0.4772319
14.56 0.4628445
14.58 0.4620065
14.6 0.4581476
14.62 0.4518293
14.64 0.4543676
14.66 0.4443813
14.68 0.4568921
14.7 0.4602714
14.72 0.4503883
14.74 0.4409935
14.76 0.4591841
14.78 0.4698409
14.8 0.4547804
14.82 0.448581
14.84 0.4568637
14.86 0.4523831
14.88 0.4540103
14.9 0.4597003
14.92 0.4637624
14.94 0.4406247
14.96 0.4517188
14.98 0.4662079
15 0.4589387
15.02 0.4581486
15.04 0.4469056
15.06 0.4581485
15.08 0.4563172
15.1 0.4589939
15.12 0.4579028
15.14 0.4551374
15.16 0.4653223
15.18 0.4499444
15.2 0.4563984
15.22 0.4676267
15.24 0.4407376
15.26 0.4554664
15.28 0.4695475
15.3 0.4635735
15.32 0.4710094
15.34 0.4607874
15.36 0.4503897
15.38 0.443312
15.4 0.4484972
15.42 0.4486922
15.44 0.436606
15.46 0.4610041
15.48 0.4632767
15.5 0.4549176
15.52 0.4538168
15.54 0.45511
15.56 0.4553562
15.58 0.4478281
15.6 0.4498338
15.62 0.4491385
15.64 0.449917
15.66 0.4571923
15.68 0.4496936
15.7 0.4672795
15.72 0.4560982
15.74 0.4614108
15.76 0.4527687
15.78 0.476996
15.8 0.4667442
15.82 0.465215
15.84 0.4810927
15.86 0.4703452
15.88 0.4536518
15.9 0.4562075
15.92 0.4628978
15.94 0.4696007
15.96 0.4657518
15.98 0.4636005
16 0.4622763
16.02 0.4548353
16.04 0.460353
16.06 0.451498
16.08 0.44615
16.1 0.4597287
16.12 0.4441004
16.14 0.4598641
16.16 0.4399149
16.18 0.4520507
16.2 0.4722822
16.22 0.4589393
16.24 0.4490548
16.26 0.457193
16.28 0.4424936
16.3 0.4675735
16.32 0.4348851
16.34 0.4558509
16.36 0.4546152
16.38 0.4579028
16.4 0.4545608
16.42 0.4429728
16.44 0.4711158
16.46 0.4631686
16.48 0.4481352
16.5 0.4541202
16.52 0.4525763
16.54 0.44071
16.56 0.4561246
16.58 0.4632763
16.6 0.4554395
16.62 0.4513035
16.64 0.4574116
16.66 0.4433962
16.68 0.4543681
16.7 0.4530168
16.72 0.4429732
16.74 0.4505829
16.76 0.4627631
16.78 0.4565365
16.8 0.4635458
16.82 0.469308
16.84 0.4650544
16.86 0.4368924
16.88 0.4546978
16.9 0.4535417
16.92 0.462736
16.94 0.4441002
16.96 0.4681075
16.98 0.4570558
17 0.4315091
17.02 0.4653493
17.04 0.4300293
17.06 0.4457298
17.08 0.4553571
17.1 0.4517464
17.12 0.4564264
17.14 0.4542302
17.16 0.4601355
17.18 0.4437621
17.2 0.4631148
17.22 0.4457862
17.24 0.4573841
17.26 0.4509437
17.28 0.4584216
17.3 0.4566725
17.32 0.467413
17.34 0.4493607
17.36 0.4594834
17.38 0.4574112
17.4 0.458339
17.42 0.4443257
17.44 0.4541199
17.46 0.4563173
17.48 0.4413052
17.5 0.4613834
17.52 0.4553566
17.54 0.4568646
17.56 0.4570007
17.58 0.4495551
17.6 0.4477722
17.62 0.4530459
17.64 0.4470743
17.66 0.4602987
17.68 0.4537347
17.7 0.4453648
17.72 0.4418986
17.74 0.4692817
17.76 0.4555489
17.78 0.4655372
17.8 0.4602714
17.82 0.4504993
17.84 0.4597285
17.86 0.4673324
17.88 0.4726782
17.9 0.4648924
17.92 0.4682412
17.94 0.4514695
17.96 0.4617904
17.98 0.4483859
18 0.466315
18.02 0.4600545
18.04 0.4539543
18.06 0.4480235
18.08 0.4608145
18.1 0.4535141
18.12 0.4473808
18.14 0.4557136
18.16 0.468348
18.18 0.4408232
18.2 0.4587207
18.22 0.4538179
18.24 0.4313932
18.26 0.4357758
18.28 0.4453372
18.3 0.4376355
18.32 0.4448026
18.34 0.4655638
18.36 0.4497499
18.38 0.4618168
18.4 0.4539552
18.42 0.4458978
18.44 0.4630606
18.46 0.4537347
18.48 0.4638421
18.5 0.4608147
18.52 0.4416452
18.54 0.4629523
18.56 0.4583936
18.58 0.4508047
18.6 0.4543672
18.62 0.4452536
18.64 0.4604889
18.66 0.4454499
18.68 0.4310738
18.7 0.4512483
18.72 0.4433115
18.74 0.4523824
18.76 0.4681338
18.78 0.4608964
18.8 0.4589388
18.82 0.459729
18.84 0.4428884
18.86 0.4650806
18.8802 0.4532654
18.9002 0.4593474
18.9202 0.4424081
18.9402 0.4491387
18.9602 0.4529349
18.9802 0.4514977
19.0002 0.4530731
19.0202 0.4448873
19.0402 0.4543681
19.0602 0.4581481
19.0802 0.4555492
19.1002 0.4530182
19.1202 0.4634929
19.1402 0.4630872
19.1602 0.4545328
19.1802 0.4483854
19.2002 0.4644355
19.2202 0.4474929
19.2402 0.4599186
19.2602 0.4534585
19.2802 0.450722
19.3002 0.4524654
19.3202 0.4674399
19.3402 0.4623041
19.3602 0.4556861
19.3802 0.4552743
19.4002 0.4383492
19.4202 0.4678673
19.4402 0.4708501
19.4602 0.4677064
19.4802 0.4574929
19.5002 0.4578757
19.5202 0.451082
19.5402 0.4558513
19.5602 0.4623308
19.5802 0.4576024
19.6002 0.4528525
19.6202 0.4682687
19.6402 0.4540376
19.6602 0.4436776
19.6802 0.4567824
19.7002 0.4632766
19.7202 0.4380067
19.7402 0.4600002
19.7602 0.461763
19.7802 0.4592932
19.8002 0.4519128
19.8202 0.4656179
19.8402 0.4353445
19.8602 0.4565906
19.8802 0.4527966
19.9002 0.4531277
19.9202 0.4459539
19.9402 0.4610856
19.9602 0.4659664
19.9802 0.4509163
&
@target G0.S1
@type xy
0 0.4924683
0.02 1.87442
0.04 0.8555405
0.06 1.213404
0.08 1.321041
0.1 1.228312
0.12 1.864383
0.14 1.415009
0.16 2.164042
0.18 1.632061
0.2 0.4987482
0.22 1.408013
0.24 1.055213
0.26 1.366327
0.28 0.4593741
0.3 0.4488033
0.32 0.4748161
0.34 0.6651689
0.36 1.356143
0.38 1.316491
0.4 1.833433
0.42 1.146691
0.44 1.170448
0.46 0.9955655
0.48 1.56867
0.5 1.717367
0.52 1.643936
0.54 1.643875
0.56 0.8241053
0.58 0.8630608
0.6 0.4722553
0.62 0.8285076
0.64 0.9864205
0.66 0.5357699
0.68 0.4753943
0.7 0.5312961
0.72 0.5256191
0.74 0.4510273
0.76 0.4983976
0.78 0.5213922
0.8 0.8315498
0.82 0.4706904
0.84 0.4667439
0.86 0.469149
0.88 0.4768914
0.9 0.4634658
0.92 0.4437337
0.94 0.443114
0.96 0.4780691
0.98 0.4797389
1 0.4577394
1.02 0.4678144
1.04 0.4645697
1.06 0.4745785
1.08 0.4702395
1.1 0.4830371
1.12 0.4737624
1.14 0.4616006
1.16 0.4804423
1.18 0.4885184
1.2 0.4869037
1.22 0.476367
1.24 0.4896169
1.26 0.4573837
1.28 0.469308
1.3 0.4652682
1.32 0.496412
1.34 0.4709566
1.36 0.4926206
1.38 0.533924
1.4 0.4748418
1.42 1.055533
1.44 0.9840858
1.46 0.4448876
1.48 0.8760416
1.5 0.799703
1.52 0.4689882
1.54 0.4628989
1.56 0.4694948
1.58 0.4707442
1.6 0.4958071
1.62 0.463033
1.64 0.4751054
1.66 0.4592933
1.68 0.4618714
1.7 0.4535972
1.72 0.4918588
1.74 0.4780164
1.76 0.463843
1.78 0.4627368
1.8 0.4541747
1.82 0.4678144
1.84 0.4639496
1.86 0.4592922
1.88 0.465215
1.9 0.4517463
1.92 0.4795312
1.94 0.4627371
1.96 0.4495274
1.98 0.4572746
2 0.4627369
2.02 0.4556866
2.04 0.4697077
2.06 0.4767336
2.08 0.4633037
2.1 0.4768645
2.12 0.4742621
2.14 0.4560979
2.16 0.4724935
2.18 0.4642471
2.2 0.4563437
2.22 0.4805465
2.24 0.4652154
2.26 0.4753424
2.28 0.4810932
2.3 0.4844844
2.32 0.4615736
2.34 0.4930772
2.36 0.4444376
2.38 0.4698407
2.4 0.4896423
2.42 0.4988993
2.44 0.4535966
2.46 0.4854379
2.48 0.4699198
2.5 0.4936853
2.52 0.4642468
2.54 0.5243324
2.56 0.476865
2.58 0.4606792
2.6 0.4851291
2.62 0.4773626
2.64 0.4437909
2.66 0.4370646
2.68 0.4611131
2.7 0.4379495
2.72 0.4736302
2.74 0.5341582
2.76 0.4507211
2.78 0.4706643
2.8 0.4733658
2.82 0.4531554
2.84 0.4581483
2.86 0.4672795
2.88 0.4631144
2.9 0.4419557
2.92 0.4577658
2.94 0.4546159
2.96 0.4546425
2.98 0.4571927
3 0.4659127
3.02 0.4639243
3.04 0.4667437
3.06 0.4420688
3.08 0.4635186
3.1 0.4683478
3.12 0.4686422
3.14 0.4639502
3.16 0.4437616
3.18 0.456015
3.2 0.4492489
3.22 0.4495549
3.24 0.4665035
3.26 0.4683212
3.28 0.458203
3.3 0.4564267
3.32 0.4688812
3.34 0.4588304
3.36 0.4339934
3.38 0.4360335
3.4 0.4697073
3.42 0.4544777
3.44 0.4527138
3.46 0.4551096
3.48 0.4750259
3.5 0.4662082
3.52 0.4594835
3.54 0.4679209
3.56 0.4665295
3.58 0.4567824
3.6 0.4720438
3.62 0.4638425
3.64 0.4734441
3.66 0.4717258
3.68 0.4606791
3.7 0.4589657
3.72 0.4607875
3.74 0.475026
3.76 0.4701332
3.78 0.460923
3.8 0.4572469
3.82 0.4530455
3.84 0.4577396
3.86 0.4766025
3.88 0.4579569
3.9 0.470266
3.92 0.4597284
3.94 0.47101
3.96 0.4653223
3.98 0.4627637
4 0.4487205
4.02 0.4787748
4.04 0.4629794
4.06 0.452134
4.08 0.4615735
4.1 0.4669312
4.12 0.4726788
4.14 0.4705321
4.16 0.4696279
4.18 0.4641656
4.2 0.4677066
4.22 0.4735242
4.24 0.4883899
4.26 0.4811445
4.28 0.470797
4.3 0.4800515
4.32 0.4578751
4.34 0.4672786
4.36 0.471301
4.38 0.4611405
4.4 0.4557962
4.42 0.4671991
4.44 0.4562349
4.46 0.4601627
4.48 0.4465982
4.5 0.4599188
4.52 0.4750266
4.54 0.4609771
4.56 0.4578476
4.58 0.4602714
4.6 0.4537067
4.62 0.4641663
4.64 0.4653497
4.66 0.4599457
4.68 0.4465702
4.7 0.4600271
4.72 0.4616818
4.74 0.4630601
4.76 0.4416163
4.78 0.462844
4.8 0.4771794
4.82 0.4822345
4.84 0.4885953
4.86 0.4673867
4.88 0.4594287
4.9 0.450472
4.92 0.442097
4.94 0.4609503
4.96 0.4601087
4.98 0.4540374
5 0.4645963
5.02 0.4553569
5.04 0.4614382
5.06 0.4678139
5.08 0.4541746
5.1 0.4642467
5.12 0.4711156
5.14 0.4573292
5.16 0.4622768
5.18 0.4471293
5.2 0.451608
5.22 0.4661277
5.24 0.4666367
5.26 0.4628172
5.28 0.4420689
5.3 0.4436778
5.32 0.4543676
5.34 0.4722555
5.36 0.4560155
5.38 0.4579029
5.4 0.4496666
5.42 0.4706913
5.44 0.4677875
5.46 0.4474927
5.48 0.4441001
5.5 0.4766025
5.52 0.4670382
5.54 0.4537905
5.56 0.4546149
5.58 0.4583939
5.6 0.4698932
5.62 0.4417296
5.64 0.463195
5.66 0.4394026
5.68 0.4591841
5.7 0.4366921
5.72 0.461004
5.74 0.4599458
5.76 0.4602714
5.78 0.4537894
5.8 0.452825
5.82 0.4618169
5.84 0.4665031
5.86 0.4637077
5.88 0.4446634
5.9 0.4356887
5.92 0.4505827
5.94 0.4560967
5.96 0.449806
5.98 0.4609227
6 0.4644622
6.02 0.4593743
6.04 0.4525762
6.06 0.4676274
6.08 0.4695747
6.1 0.4467937
6.12 0.48327
6.14 0.478775
6.16 0.4511652
6.18 0.4596466
6.2 0.4866469
6.22 0.4633298
6.24 0.45241
6.26 0.4633032
6.28 0.4661281
6.3 0.4693882
6.32 0.4498055
6.34 0.4692011
6.36 0.4864405
6.38 0.4627095
6.4 0.4616546
6.42 0.4636259
6.44 0.4810663
6.46 0.5077646
6.48 0.4708766
6.5 0.4784871
6.52 0.4644891
6.54 0.4628449
6.56 0.4743679
6.58 0.5215603
6.6 0.4642471
6.62 0.4595657
6.64 0.4499441
6.66 0.4657791
6.68 0.4540377
6.7 0.4727046
6.72 0.4625205
6.74 0.4811188
6.76 0.467494
6.78 0.45445
6.8 0.4836058
6.82 0.4481066
6.84 0.4639775
6.86 0.4699465
6.88 0.4432545
6.9 0.4680278
6.92 0.4707442
6.94 0.4805208
6.96 0.4601355
6.98 0.461898
7 0.463708
7.02 0.4707705
7.04 0.4448026
7.06 0.4554395
7.08 0.4661813
7.1 0.4656445
7.12 0.4585574
7.14 0.4603533
7.16 0.4513863
7.18 0.4511373
7.2 0.4576298
7.22 0.4727049
7.24 0.4589666
7.26 0.4684544
7.28 0.4655376
7.3 0.4488598
7.32 0.4571108
7.34 0.4617904
7.36 0.4541197
7.38 0.4507217
7.4 0.4687484
7.42 0.5576292
7.44 0.5494779
7.46 0.9215742
7.48 0.483063
7.5 0.4597287
7.52 0.4639238
7.54 0.4896169
7.56 0.4777814
7.58 0.4947217
7.6 0.4948234
7.62 0.4781734
7.64 0.4559873
7.66 0.4650272
7.68 0.9337153
7.7 0.4450278
7.72 0.4779648
7.74 0.4784872
7.76 0.4828555
7.78 0.4800258
7.8 0.5019212
7.82 0.4973177
7.84 0.4656718
7.86 0.4732072
7.88 0.4945196
7.9 0.4560975
7.92 0.4950257
7.94 0.8056369
7.96 0.5044304
7.98 0.454973
8 0.4478283
8.02 0.4659666
8.04 0.4701065
8.06 0.4591567
8.08 0.4760513
8.1 0.4678411
8.12 0.473999
8.14 0.4686688
8.16 0.4977199
8.18 0.4798179
8.2 0.4583119
8.22 0.4693881
8.24 0.4674673
8.26 0.4967147
8.28 0.4943932
8.3 0.4600272
8.32 0.4782521
8.34 0.452935
8.36 0.4601361
8.38 0.4686142
8.4 0.4825712
8.42 0.5295276
8.44 0.8390618
8.46 0.8530677
8.48 0.9075657
8.5 0.7576439
8.52 0.7704057
8.54 0.5212248
8.56 0.4789833
8.58 0.8097687
8.6 0.8427481
8.62 0.4875957
8.64 0.4692812
8.66 0.4788264
8.68 0.4767863
8.7 0.4829591
8.72 0.4897187
8.74 0.4767599
8.76 0.4667446
8.78 0.4619521
8.8 0.446934
8.82 0.4556862
8.84 0.4430864
8.86 0.4662618
8.88 0.4605155
8.9 0.4550552
8.92 0.4808321
8.94 0.4674661
8.96 0.4584208
8.98 0.4526309
9 0.4540378
9.02 0.4702657
9.04 0.4701062
9.06 0.4747102
9.08 0.4950502
9.1 0.4629522
9.12 0.4816897
9.14 0.5344388
9.16 0.4748943
9.18 0.4562351
9.2 0.4693876
9.22 0.4662078
9.24 0.4719374
9.26 0.4594834
9.28 0.452051
9.3 0.4624932
9.32 0.4702658
9.34 0.4858504
9.36 0.4530449
9.38 0.4699198
9.4 0.4518846
9.42 0.4581482
9.44 0.4391473
9.46 0.4642474
9.48 0.4560976
9.5 0.462223
9.52 0.4462626
9.54 0.4554663
9.56 0.4638427
9.58 0.463303
9.6 0.4517187
9.62 0.46114
9.64 0.459619
9.66 0.466503
9.68 0.4628719
9.7 0.4655644
9.72 0.435
9.74 0.45981
9.76 0.4484145
9.78 0.4602447
9.8 0.4474378
9.82 0.4573832
9.84 0.4398011
9.86 0.4552205
9.88 0.4532385
9.9 0.4623041
9.92 0.4515806
9.94 0.4661821
9.96 0.4684287
9.98 0.4394317
10 0.4591565
10.02 0.4596463
10.04 0.4502497
10.06 0.4657789
10.08 0.4541477
10.1 0.4711951
10.12 0.4570832
10.14 0.4623308
10.16 0.4693345
10.18 0.4616548
10.2 0.4446625
10.22 0.4728899
10.24 0.4714345
10.26 0.4597013
10.28 0.4549724
10.3 0.4628173
10.32 0.4782524
10.34 0.4736563
10.36 0.4623306
10.38 0.4490543
10.4 0.4531558
10.42 0.4726785
10.44 0.4504719
10.46 0.4617631
10.48 0.4550002
10.5 0.445028
10.52 0.4601359
10.54 0.4583119
10.56 0.4415027
10.58 0.4506388
10.6 0.4687482
10.62 0.4520514
10.64 0.4600547
10.66 0.4343385
10.68 0.4565629
10.7 0.4733654
10.72 0.4637619
10.74 0.4592932
10.76 0.4557962
10.78 0.4718315
10.8 0.4522172
10.82 0.4780419
10.84 0.4750255
10.86 0.4617358
10.88 0.4665028
10.9 0.4914523
10.92 0.487648
10.94 0.4836585
10.96 0.4716194
10.98 0.4589666
11 0.470266
11.02 0.4371215
11.04 0.4902546
11.06 0.4687487
11.08 0.4641658
11.1 0.4578479
11.12 0.4767071
11.14 0.4684548
11.16 0.4777812
11.18 0.4856695
11.2 0.4657786
11.22 0.4626553
11.24 0.4640314
11.26 0.4732075
11.28 0.4669313
11.3 0.4670388
11.32 0.442578
11.34 0.4466266
11.36 0.4533761
11.38 0.4712743
11.4 0.4395728
11.42 0.4583937
11.44 0.4606783
11.46 0.4424931
11.48 0.4567821
11.5 0.4374357
11.52 0.452189
11.54 0.4520511
11.56 0.442493
11.58 0.4545597
11.6 0.4651881
11.62 0.4553572
11.64 0.4699467
11.66 0.4540377
11.68 0.4462342
11.7 0.4693082
11.72 0.4474652
11.74 0.4563715
11.76 0.4462625
11.78 0.4539
11.8 0.4589116
11.82 0.4369786
11.84 0.4464586
11.86 0.4631418
11.88 0.4721231
11.9 0.4548898
11.92 0.4619525
11.94 0.4708506
11.96 0.46457
11.98 0.4618978
12 0.461573
12.02 0.4638433
12.04 0.4628712
12.06 0.454533
12.08 0.4663422
12.1 0.4656718
12.12 0.4495554
12.14 0.4512756
12.16 0.45511
12.18 0.4600276
12.2 0.4455605
12.22 0.4570555
12.24 0.4697067
12.26 0.4562889
12.28 0.4578755
12.3 0.4707709
12.32 0.4631954
12.34 0.4805463
12.36 0.4533491
12.38 0.4561797
12.4 0.4720968
12.42 0.4453366
12.44 0.4591569
12.46 0.4618986
12.48 0.4570011
12.5 0.4725191
12.52 0.4641385
12.54 0.435574
12.56 0.4302624
12.58 0.4451966
12.6 0.448358
12.62 0.4644352
12.64 0.4443249
12.66 0.4452811
12.68 0.4624127
12.7 0.461844
12.72 0.4427465
12.74 0.4538993
12.76 0.4552197
12.78 0.4425493
12.8 0.4579571
12.82 0.4520235
12.84 0.4560975
12.86 0.4418712
12.88 0.465
12.9 0.4613566
12.92 0.4548627
12.94 0.4517188
12.96 0.459946
12.98 0.4661812
13 0.4623308
13.02 0.4778602
13.04 0.4616545
13.06 0.464274
13.08 0.4592119
13.1 0.4508052
13.12 0.4705582
13.14 0.4742102
13.16 0.4659933
13.18 0.4674397
13.2 0.4533486
13.22 0.4602712
13.24 0.4678676
13.26 0.4798176
13.28 0.4588298
13.3 0.457001
13.32 0.4614647
13.34 0.4662082
13.36 0.4678138
13.38 0.4452526
13.4 0.4570828
13.42 0.4615461
13.44 0.4667436
13.46 0.4614382
13.48 0.463465
13.5 0.468561
13.52 0.4571925
13.54 0.4526596
13.56 0.4473254
13.58 0.4756316
13.6 0.4603531
13.62 0.4601085
13.64 0.4617625
13.66 0.4433396
13.68 0.4524927
13.7 0.4503887
13.72 0.4487208
13.74 0.458639
13.76 0.4497496
13.78 0.4577397
13.8 0.4533486
13.82 0.4473531
13.84 0.4697343
13.86 0.4599178
13.88 0.4549179
13.9 0.4522442
13.92 0.469255
13.94 0.4595926
13.96 0.4657791
13.98 0.4721757
14 0.4535969
14.02 0.4436785
14.04 0.4674668
14.06 0.4549725
14.08 0.4700265
14.1 0.4632763
14.12 0.4750263
14.14 0.4636005
14.16 0.453955
14.18 0.4495549
14.2 0.4565357
14.22 0.4541207
14.24 0.4670385
14.26 0.4613837
14.28 0.4512482
14.3 0.4722551
14.32 0.4627635
14.34 0.4697071
14.36 0.4567555
14.38 0.4548907
14.4 0.4712746
14.42 0.4670651
14.44 0.4546981
14.46 0.454037
14.48 0.4807028
14.5 0.452769
14.52 0.4601087
14.54 0.4709834
14.56 0.4634919
14.58 0.4591843
14.6 0.467413
14.62 0.4528245
14.64 0.4712218
14.66 0.4574386
14.68 0.4571103
14.7 0.4712485
14.72 0.4712747
14.74 0.4544778
14.76 0.4611398
14.78 0.4631687
14.8 0.4705317
14.82 0.4524927
14.84 0.4533477
14.86 0.45511
14.88 0.4372932
14.9 0.4513588
14.92 0.4602713
14.94 0.4734975
14.96 0.4516916
14.98 0.4738667
15 0.4490828
15.02 0.4497222
15.04 0.4616819
15.06 0.4591838
15.08 0.4374354
15.1 0.4659934
15.12 0.4486086
15.14 0.4583949
15.16 0.4491385
15.18 0.4598096
15.2 0.4573292
15.22 0.4718317
15.24 0.4483863
15.26 0.4512765
15.28 0.4523835
15.3 0.4727578
15.32 0.4722288
15.34 0.4718581
15.36 0.4599452
15.38 0.4534867
15.4 0.4552199
15.42 0.4650536
15.44 0.4570016
15.46 0.4764979
15.48 0.4902554
15.5 0.4673331
15.52 0.4494724
15.54 0.4548074
15.56 0.4586397
15.58 0.4693877
15.6 0.4615197
15.62 0.4434243
15.64 0.4784616
15.66 0.451387
15.68 0.4592928
15.7 0.4662078
15.72 0.4512482
15.74 0.4530185
15.76 0.4628176
15.78 0.4401426
15.8 0.4631955
15.82 0.4546701
15.84 0.4477442
15.86 0.457329
15.88 0.4574112
15.9 0.4654843
15.92 0.4567828
15.94 0.4624121
15.96 0.4610851
15.98 0.4414183
16 0.4479673
16.02 0.449055
16.04 0.4469343
16.06 0.4493607
16.08 0.4510541
16.1 0.4583661
16.12 0.4563169
16.14 0.4663158
16.16 0.461221
16.18 0.4674135
16.2 0.4632766
16.22 0.4508604
16.24 0.4703987
16.26 0.4713013
16.28 0.4464591
16.3 0.4611128
16.32 0.4382062
16.34 0.4554664
16.36 0.4710366
16.38 0.4518293
16.4 0.4565361
16.42 0.4642734
16.44 0.4766021
16.46 0.4602982
16.48 0.4756575
16.5 0.4649992
16.52 0.4624394
16.54 0.4618979
16.56 0.4652157
16.58 0.4703458
16.6 0.4771528
16.62 0.4853349
16.64 0.4721761
16.66 0.4638425
16.68 0.4585306
16.7 0.4647853
16.72 0.4635195
16.74 0.466744
16.76 0.4719647
16.78 0.455851
16.8 0.4602984
16.82 0.4592933
16.84 0.4753158
16.86 0.4784089
16.88 0.4515808
16.9 0.4439877
16.92 0.4618717
16.94 0.4594832
16.96 0.4567271
16.98 0.4719373
17 0.4675736
17.02 0.4709037
17.04 0.4643275
17.06 0.464893
17.08 0.4850258
17.1 0.444325
17.12 0.4645968
17.14 0.47987
17.16 0.4674666
17.18 0.4589119
17.2 0.4771006
17.22 0.4569743
17.24 0.4580939
17.26 0.4597275
17.28 0.4521617
17.3 0.4776244
17.32 0.4531005
17.34 0.4540378
17.36 0.492011
17.38 0.4735503
17.4 0.4561797
17.42 0.4646235
17.44 0.4488033
17.46 0.4808849
17.48 0.4507216
17.5 0.4567549
17.52 0.483554
17.54 0.4583121
17.56 0.4473535
17.58 0.4650268
17.6 0.4510544
17.62 0.4477164
17.64 0.4607325
17.66 0.4622228
17.68 0.4659932
17.7 0.4511375
17.72 0.443452
17.74 0.473577
17.76 0.4615461
17.78 0.4541197
17.8 0.4628985
17.82 0.4560149
17.84 0.4590203
17.86 0.4547524
17.88 0.4603532
17.9 0.4491384
17.92 0.4517466
17.94 0.4540102
17.96 0.4554666
17.98 0.448386
18 0.4662615
18.02 0.4504718
18.04 0.4562074
18.06 0.4806768
18.08 0.4828035
18.1 0.4903567
18.12 0.4859532
18.14 0.4881858
18.16 0.4671454
18.18 0.4623313
18.2 0.4764448
18.22 0.4677875
18.24 0.4589388
18.26 0.4553569
18.28 0.4715397
18.3 0.4788271
18.32 0.4598643
18.34 0.4764974
18.36 0.4644896
18.38 0.477991
18.4 0.4792182
18.42 0.4474651
18.44 0.4457584
18.46 0.4791919
18.48 0.4768907
18.5 0.4843808
18.52 0.5226378
18.54 0.4659668
18.56 0.4990495
18.58 0.492494
18.6 0.4775193
18.62 0.4671993
18.64 0.486672
18.66 0.4742102
18.68 0.4506947
18.7 0.4679208
18.72 0.4817939
18.74 0.4493327
18.76 0.451608
18.78 0.440284
18.8 0.4553567
18.82 0.466208
18.84 0.4610037
18.86 0.4750264
18.8802 0.4702658
18.9002 0.4887228
18.9202 0.4757625
18.9402 0.4596192
18.9602 0.4611129
18.9802 0.4586122
19.0002 0.4855928
19.0202 0.4713013
19.0402 0.4444381
19.0602 0.4503888
19.0802 0.4686419
19.1002 0.4759195
19.1202 0.4842516
19.1402 0.4630605
19.1602 0.4574381
19.1802 0.4495829
19.2002 0.4511373
19.2202 0.4744735
19.2402 0.4598641
19.2602 0.4772315
19.2802 0.4707963
19.3002 0.4570285
19.3202 0.4654568
19.3402 0.4665029
19.3602 0.449305
19.3802 0.4553571
19.4002 0.4356033
19.4202 0.461655
19.4402 0.4654026
19.4602 0.4475767
19.4802 0.4611127
19.5002 0.4659401
19.5202 0.4660739
19.5402 0.4580938
19.5602 0.4527968
19.5802 0.4691748
19.6002 0.4549726
19.6202 0.4642464
19.6402 0.4507213
19.6602 0.4455613
19.6802 0.4610042
19.7002 0.4730749
19.7202 0.447214
19.7402 0.4681079
19.7602 0.4586386
19.7802 0.4550274
19.8002 0.4685614
19.8202 0.461817
19.8402 0.4595109
19.8602 0.4601627
19.8802 0.4426624
19.9002 0.4622227
19.9202 0.4583932
19.9402 0.4409647
19.9602 0.4823637
19.9802 0.479661
&
@target G0.S2
@type xy
0 1.368165
0.02 1.898058
0.04 1.213352
0.06 1.506104
0.08 1.026036
0.1 1.089954
0.12 1.50554
0.14 1.36758
0.16 1.880691
0.18 2.010255
0.2 0.969717
0.22 1.401008
0.24 1.107283
0.26 1.242759
0.28 0.4893363
0.3 0.4505832
0.32 0.4504995
0.34 0.4600546
0.36 0.4571919
0.38 0.4537347
0.4 0.457493
0.42 0.4754736
0.44 0.4470174
0.46 0.4610046
0.48 0.4397728
0.5 0.4406248
0.52 0.4501663
0.54 0.458094
0.56 0.4595112
0.58 0.4561252
0.6 0.4532108
0.62 0.4497505
0.64 0.4567551
0.66 0.4543679
0.68 0.4508049
0.7 0.4535696
0.72 0.4564261
0.74 0.453707
0.76 0.4531555
0.78 0.4478839
0.8 0.4512482
0.82 0.4547795
0.84 0.4543122
0.86 0.4466825
0.88 0.4571923
0.9 0.4446625
0.92 0.4491659
0.94 0.4477446
0.96 0.4522447
0.98 0.4501663
1 0.4670118
1.02 0.456344
1.04 0.432608
1.06 0.4421814
1.08 0.4532931
1.1 0.4627095
1.12 0.4515251
1.14 0.4527962
1.16 0.4540369
1.18 0.4540103
1.2 0.4418425
1.22 0.4326082
1.24 0.4579577
1.26 0.4505554
1.28 0.4508056
1.3 0.4602719
1.32 0.4571654
1.34 0.4570286
1.36 0.4557683
1.38 0.436492
1.4 0.4405679
1.42 0.4532937
1.44 0.456673
1.46 0.4390335
1.48 0.4555491
1.5 0.4476047
1.52 0.4477158
1.54 0.4420964
1.56 0.4563167
1.58 0.4574108
1.6 0.4508046
1.62 0.4648653
1.64 0.4508056
1.66 0.4512211
1.68 0.458639
1.7 0.4586393
1.72 0.4511376
1.74 0.443565
1.76 0.4627628
1.78 0.4598916
1.8 0.4267904
1.82 0.4513863
1.84 0.4501393
1.86 0.4483304
1.88 0.4587486
1.9 0.4493332
1.92 0.4539822
1.94 0.4465986
1.96 0.4526034
1.98 0.4571924
2 0.4529063
2.02 0.4510543
2.04 0.449389
2.06 0.4663156
2.08 0.4549173
2.1 0.4447751
2.12 0.4618442
2.14 0.4469063
2.16 0.4546975
2.18 0.4568917
2.2 0.4514695
2.22 0.4539821
2.24 0.4572473
2.26 0.4512481
2.28 0.4446063
2.3 0.4680278
2.32 0.4501666
2.34 0.4479675
2.36 0.4489159
2.38 0.4441002
2.4 0.4585577
2.42 0.4517466
2.44 0.4635464
2.46 0.4693348
2.48 0.4529344
2.5 0.4570557
2.52 0.4548912
2.54 0.4605973
2.56 0.4500278
2.58 0.4565358
2.6 0.4609232
2.62 0.467065
2.64 0.452189
2.66 0.4526856
2.68 0.4691482
2.7 0.4657255
2.72 0.4505002
2.74 0.453128
2.76 0.4485809
2.78 0.4438752
2.8 0.4553564
2.82 0.4602987
2.84 0.4579305
2.86 0.4613291
2.88 0.4557685
2.9 0.4546157
2.92 0.443875
2.94 0.4484701
2.96 0.4396019
2.98 0.4602719
3 0.4623854
3.02 0.4611669
3.04 0.4583663
3.06 0.4514415
3.08 0.4430577
3.1 0.45511
3.12 0.4606789
3.14 0.4508876
3.16 0.4470463
3.18 0.4648123
3.2 0.4544778
3.22 0.452852
3.24 0.4538167
3.26 0.453238
3.28 0.4462342
3.3 0.4509436
3.32 0.4479397
3.34 0.4470459
3.36 0.4635189
3.38 0.4433393
3.4 0.4627095
3.42 0.4522724
3.44 0.4485807
3.46 0.4366635
3.48 0.4581752
3.5 0.4627096
3.52 0.4520508
3.54 0.4432825
3.56 0.4526312
3.58 0.457739
3.6 0.4535965
3.62 0.4653487
3.64 0.4556589
3.66 0.4761827
3.68 0.4506381
3.7 0.4336184
3.72 0.4563715
3.74 0.4668245
3.76 0.459075
3.78 0.46179
3.8 0.4667442
3.82 0.4428884
3.84 0.4484975
3.86 0.4624662
3.88 0.4631147
3.9 0.4555762
3.92 0.4725992
3.94 0.4602439
3.96 0.4567553
3.98 0.4566724
4 0.4645427
4.02 0.4596202
4.04 0.4537617
4.06 0.4602718
4.08 0.4591565
4.1 0.4490541
4.12 0.4764717
4.14 0.4526033
4.16 0.4444381
4.18 0.4548899
4.2 0.4506106
4.22 0.4507218
4.24 0.4586118
4.26 0.4523823
4.28 0.4480512
4.3 0.4579842
4.32 0.4590475
4.34 0.4430856
4.36 0.4583124
4.38 0.4526858
4.4 0.4616547
4.42 0.4533763
4.44 0.4643278
4.46 0.4390329
4.48 0.4596462
4.5 0.4396587
4.52 0.4581483
4.54 0.4522169
4.56 0.4547526
4.58 0.4471304
4.6 0.4388051
4.62 0.4622224
4.64 0.4805205
4.66 0.4684013
4.68 0.4656717
4.7 0.4641656
4.72 0.451719
4.74 0.4572743
4.76 0.4419279
4.78 0.4618707
4.8 0.4352302
4.82 0.4488034
4.84 0.4545603
4.86 0.4546151
4.88 0.4333013
4.9 0.4698403
4.92 0.4567555
4.94 0.4498051
4.96 0.4695741
4.98 0.4567276
5 0.4544506
5.02 0.4574385
5.04 0.465322
5.06 0.4606787
5.08 0.456563
5.1 0.4406817
5.12 0.4503888
5.14 0.4576569
5.16 0.4583665
5.18 0.4684275
5.2 0.4600268
5.22 0.452935
5.24 0.4604893
5.26 0.4700265
5.28 0.4561796
5.3 0.4585299
5.32 0.4685079
5.34 0.4589115
5.36 0.4532661
5.38 0.4522168
5.4 0.4466826
5.42 0.4473532
5.44 0.4527144
5.46 0.4720434
5.48 0.4640583
5.5 0.4578484
5.52 0.4598095
5.54 0.4608958
5.56 0.455577
5.58 0.4422671
5.6 0.4591847
5.62 0.4644887
5.64 0.4560975
5.66 0.4549995
5.68 0.4541198
5.7 0.4512755
5.72 0.4674128
5.74 0.4648652
5.76 0.4577393
5.78 0.4514702
5.8 0.4419557
5.82 0.4570834
5.84 0.4625477
5.86 0.4518852
5.88 0.4540101
5.9 0.4574391
5.92 0.4596198
5.94 0.4533484
5.96 0.4616811
5.98 0.4523277
6 0.449138
6.02 0.4495551
6.04 0.4645698
6.06 0.4504716
6.08 0.4382351
6.1 0.4458136
6.12 0.4516913
6.14 0.4564252
6.16 0.4462626
6.18 0.4513033
6.2 0.447465
6.22 0.4514697
6.24 0.4523831
6.26 0.4511656
6.28 0.4546707
6.3 0.4508049
6.32 0.4364918
6.34 0.478278
6.36 0.460054
6.38 0.4490542
6.4 0.4638426
6.42 0.4594834
6.44 0.4484701
6.46 0.4385775
6.48 0.4360046
6.5 0.4514973
6.52 0.4430011
6.54 0.4662618
6.56 0.4617631
6.58 0.438121
6.6 0.4688283
6.62 0.4484972
6.64 0.4690676
6.66 0.4492771
6.68 0.4551098
6.7 0.44334
6.72 0.4450002
6.74 0.4697344
6.76 0.4429726
6.78 0.4514423
6.8 0.4508324
6.82 0.4479119
6.84 0.4370643
6.86 0.4606789
6.88 0.4673863
6.9 0.4659672
6.92 0.4650535
6.94 0.4474928
6.96 0.4489435
6.98 0.4516087
7 0.4548898
7.02 0.4316534
7.04 0.4643812
7.06 0.4490265
7.08 0.4461499
7.1 0.4667439
7.12 0.4496109
7.14 0.4430862
7.16 0.4561254
7.18 0.4440159
7.2 0.4495553
7.22 0.4520239
7.24 0.4715398
7.26 0.4690683
7.28 0.4559879
7.3 0.4401419
7.32 0.4573293
7.34 0.458285
7.36 0.4535964
7.38 0.4665297
7.4 0.458639
7.42 0.4445782
7.44 0.4611126
7.46 0.4411347
7.48 0.4529349
7.5 0.4371786
7.52 0.4541197
7.54 0.4577657
7.56 0.4473531
7.58 0.4634116
7.6 0.4484968
7.62 0.4457017
7.64 0.4394879
7.66 0.4492768
7.68 0.4600545
7.7 0.4621957
7.72 0.4459538
7.74 0.4493053
7.76 0.4532109
7.78 0.4609228
7.8 0.4576299
7.82 0.4619795
7.84 0.4446912
7.86 0.4570833
7.88 0.4591568
7.9 0.4698137
7.92 0.4460103
7.94 0.4552745
7.96 0.4631959
7.98 0.4750527
8 0.4594022
8.02 0.4589388
8.04 0.4534867
8.06 0.4295342
8.08 0.4627364
8.1 0.4591565
8.12 0.4616275
8.14 0.4329836
8.16 0.464274
8.18 0.4587483
8.2 0.4617903
8.22 0.4522441
8.24 0.4570554
8.26 0.4425215
8.28 0.4523825
8.3 0.4508042
8.32 0.4528521
8.34 0.459157
8.36 0.4598098
8.38 0.4647046
8.4 0.4461225
8.42 0.4537342
8.44 0.4402841
8.46 0.43775
8.48 0.4592654
8.5 0.4562348
8.52 0.4532664
8.54 0.4511376
8.56 0.4470183
8.58 0.4618169
8.6 0.4544224
8.62 0.4452808
8.64 0.4617622
8.66 0.4237037
8.68 0.4468221
8.7 0.4792968
8.72 0.4503883
8.74 0.4598368
8.76 0.4699733
8.78 0.4535967
8.8 0.4631951
8.82 0.4492769
8.84 0.4579853
8.86 0.4546429
8.88 0.4535699
8.9 0.4606791
8.92 0.4671728
8.94 0.4420974
8.96 0.464166
8.98 0.4610046
9 0.4508051
9.02 0.4352877
9.04 0.4459255
9.06 0.4566725
9.08 0.4589384
9.1 0.4528516
9.12 0.4535142
9.14 0.456536
9.16 0.4468221
9.18 0.4586391
9.2 0.4702655
9.22 0.4581481
9.24 0.4478002
9.26 0.4663959
9.28 0.4353442
9.3 0.4589389
9.32 0.4564536
9.34 0.4631145
9.36 0.4506107
9.38 0.4525756
9.4 0.4501108
9.42 0.4549182
9.44 0.4467101
9.46 0.457028
9.48 0.4442134
9.5 0.4358325
9.52 0.4632762
9.54 0.4375214
9.56 0.4618166
9.58 0.4637076
9.6 0.4708506
9.62 0.4434523
9.64 0.4658594
9.66 0.4711156
9.68 0.4544498
9.7 0.4453368
9.72 0.4549721
9.74 0.4570012
9.76 0.451248
9.78 0.4407376
9.8 0.4759721
9.82 0.4510824
9.84 0.4437904
9.86 0.4698137
9.88 0.447884
9.9 0.4470458
9.92 0.4581482
9.94 0.4652418
9.96 0.471884
9.98 0.471222
10 0.4587759
10.02 0.4471298
10.04 0.4444378
10.06 0.4562348
10.08 0.4576576
10.1 0.4532931
10.12 0.4591569
10.14 0.4709038
10.16 0.4554667
10.18 0.4478279
10.2 0.4580663
10.22 0.4654566
10.24 0.4585306
10.26 0.4463747
10.28 0.4488038
10.3 0.4603527
10.32 0.4477999
10.34 0.4521339
10.36 0.4436778
10.38 0.4540923
10.4 0.4605157
10.42 0.4563441
10.44 0.4600271
10.46 0.4701335
10.48 0.4731284
10.5 0.4618716
10.52 0.458912
10.54 0.4510539
10.56 0.4543405
10.58 0.441616
10.6 0.4572475
10.62 0.4595922
10.64 0.4577663
10.66 0.4711155
10.68 0.4593743
10.7 0.4535696
10.72 0.4618984
10.74 0.4557137
10.76 0.4498889
10.78 0.4415314
10.8 0.4540374
10.82 0.4455617
10.84 0.4662608
10.86 0.4583936
10.88 0.4437631
10.9 0.4692817
10.92 0.4609228
10.94 0.4505005
10.96 0.4533493
10.98 0.4572467
11 0.4716989
11.02 0.4437059
11.04 0.4548898
11.06 0.4589386
11.08 0.446486
11.1 0.4409651
11.12 0.4495553
11.14 0.456344
11.16 0.4663419
11.18 0.4340796
11.2 0.4467097
11.22 0.4651341
11.24 0.4506388
11.26 0.4591838
11.28 0.4703463
11.3 0.450943
11.32 0.4613565
11.34 0.4457019
11.36 0.4516907
11.38 0.4382066
11.4 0.4566722
11.42 0.4609497
11.44 0.4443533
11.46 0.4491653
11.48 0.4564532
11.5 0.4366918
11.52 0.458149
11.54 0.4477723
11.56 0.4706112
11.58 0.4610045
11.6 0.4505551
11.62 0.4602984
11.64 0.4430008
11.66 0.4613571
11.68 0.4507218
11.7 0.4567546
11.72 0.4526033
11.74 0.4518023
11.76 0.4512212
11.78 0.4537622
11.8 0.4516918
11.82 0.4526313
11.84 0.4565903
11.86 0.4633303
11.88 0.4634112
11.9 0.453982
11.92 0.4338487
11.94 0.4517186
11.96 0.4399431
11.98 0.4646226
12 0.4611401
12.02 0.4477998
12.04 0.4617353
12.06 0.4586396
12.08 0.4546699
12.1 0.4560975
12.12 0.4474653
12.14 0.4589939
12.16 0.4585574
12.18 0.4549993
12.2 0.4611397
12.22 0.4447754
12.24 0.4574382
12.26 0.4632766
12.28 0.4369207
12.3 0.4414183
12.32 0.4589661
12.34 0.4591573
12.36 0.4564537
12.38 0.4591572
12.4 0.457302
12.42 0.4682148
12.44 0.461654
12.46 0.4577663
12.48 0.4608958
12.5 0.4574116
12.52 0.443255
12.54 0.4566456
12.56 0.458394
12.58 0.4613837
12.6 0.4597278
12.62 0.460054
12.64 0.4526869
12.66 0.4387764
12.68 0.4550545
12.7 0.4602713
12.72 0.4491378
12.74 0.4540372
12.76 0.4567822
12.78 0.4514696
12.8 0.4513035
12.82 0.4662079
12.84 0.4539819
12.86 0.461248
12.88 0.4512482
12.9 0.4599184
12.92 0.4455898
12.94 0.4601359
12.96 0.4586118
12.98 0.4617905
13 0.4526318
13.02 0.4518024
13.04 0.4448593
13.06 0.469494
13.08 0.4579574
13.1 0.4514693
13.12 0.4530455
13.14 0.4549179
13.16 0.4564262
13.18 0.456453
13.2 0.4444662
13.22 0.4484977
13.24 0.4441289
13.26 0.4544501
13.28 0.4552744
13.3 0.4662618
13.32 0.4623041
13.34 0.4697342
13.36 0.4577394
13.38 0.4705853
13.4 0.4513864
13.42 0.4615737
13.44 0.4621144
13.46 0.4585302
13.48 0.4610042
13.5 0.4564262
13.52 0.4642736
13.54 0.4476888
13.56 0.4501391
13.58 0.4508331
13.6 0.4583395
13.62 0.4597282
13.64 0.4724936
13.66 0.4503608
13.68 0.4589389
13.7 0.4581488
13.72 0.4590477
13.74 0.4541478
13.76 0.4662079
13.78 0.4318859
13.8 0.4369211
13.82 0.4574112
13.84 0.4527142
13.86 0.4405394
13.88 0.4295925
13.9 0.4513033
13.92 0.4532103
13.94 0.4414463
13.96 0.451165
13.98 0.4472694
14 0.4570828
14.02 0.4580944
14.04 0.4568647
14.06 0.4491376
14.08 0.4459252
14.1 0.436377
14.12 0.4624125
14.14 0.4456454
14.16 0.4636801
14.18 0.4563438
14.2 0.4639502
14.22 0.4392612
14.24 0.4246172
14.26 0.4616815
14.28 0.4528252
14.3 0.4605975
14.32 0.4553299
14.34 0.4723875
14.36 0.4588307
14.38 0.4502496
14.4 0.4554937
14.42 0.4625477
14.44 0.4306679
14.46 0.4602717
14.48 0.4461497
14.5 0.4512758
14.52 0.4621962
14.54 0.4512765
14.56 0.4511099
14.58 0.4559875
14.6 0.4564542
14.62 0.4370635
14.64 0.4543951
14.66 0.4613838
14.68 0.4522444
14.7 0.4358327
14.72 0.4728104
14.74 0.4530173
14.76 0.458176
14.78 0.470053
14.8 0.4431983
14.82 0.4418991
14.84 0.457548
14.86 0.4469059
14.88 0.4567823
14.9 0.4508327
14.92 0.4468221
14.94 0.4553569
14.96 0.4585032
14.98 0.4473533
15 0.4482736
15.02 0.4687746
15.04 0.4636004
15.06 0.4671993
15.08 0.4646237
15.1 0.4477165
15.12 0.45681
15.14 0.4488037
15.16 0.4489154
15.18 0.4618174
15.2 0.4585576
15.22 0.4379781
15.24 0.4544502
15.26 0.4605152
15.28 0.4651081
15.3 0.4557685
15.32 0.4518853
15.34 0.4451966
15.36 0.4542298
15.38 0.4682151
15.4 0.4609496
15.42 0.4640583
15.44 0.4572474
15.46 0.4523831
15.48 0.4543959
15.5 0.4514967
15.52 0.4463743
15.54 0.4620071
15.56 0.4641119
15.58 0.456125
15.6 0.4579846
15.62 0.466637
15.64 0.4624391
15.66 0.4531553
15.68 0.4552197
15.7 0.4716196
15.72 0.4360333
15.74 0.453018
15.76 0.4618166
15.78 0.4471304
15.8 0.4595104
15.82 0.451829
15.84 0.4597277
15.86 0.4437626
15.88 0.4587214
15.9 0.4514419
15.92 0.4318849
15.94 0.4487203
15.96 0.4550003
15.98 0.4526587
16 0.4637618
16.02 0.4522718
16.04 0.4630601
16.06 0.4448598
16.08 0.4609497
16.1 0.4511377
16.12 0.4448876
16.14 0.4477162
16.16 0.4592114
16.18 0.4605975
16.2 0.4587749
16.22 0.4553021
16.24 0.4574663
16.26 0.4562071
16.28 0.4409362
16.3 0.4661013
16.32 0.4712485
16.34 0.4781995
16.36 0.4610313
16.38 0.4599456
16.4 0.4511374
16.42 0.4718049
16.44 0.4416445
16.46 0.4590203
16.48 0.4579578
16.5 0.4594834
16.52 0.4498054
16.54 0.4546703
16.56 0.4460383
16.58 0.4639235
16.6 0.4590474
16.62 0.4396878
16.64 0.4643266
16.66 0.4638428
16.68 0.4574386
16.7 0.4457855
16.72 0.442408
16.74 0.4562892
16.76 0.457985
16.78 0.4611129
16.8 0.4496944
16.82 0.4331864
16.84 0.4561803
16.86 0.4617626
16.88 0.4557412
16.9 0.4705853
16.92 0.455467
16.94 0.4471577
16.96 0.4536519
16.98 0.4360327
17 0.4562343
17.02 0.4523827
17.04 0.4554116
17.06 0.4525762
17.08 0.441956
17.1 0.4396873
17.12 0.457767
17.14 0.4579856
17.16 0.4570831
17.18 0.4445507
17.2 0.4600275
17.22 0.4574114
17.24 0.4648925
17.26 0.4449157
17.28 0.4689615
17.3 0.4554113
17.32 0.4613564
17.34 0.4623312
17.36 0.4554396
17.38 0.4410495
17.4 0.4487762
17.42 0.4615735
17.44 0.4568644
17.46 0.4568646
17.48 0.4478005
17.5 0.4568641
17.52 0.4546421
17.54 0.4622501
17.56 0.45618
17.58 0.4717517
17.6 0.4482744
17.62 0.4465418
17.64 0.4556871
17.66 0.4556862
17.68 0.4600548
17.7 0.4417579
17.72 0.4553565
17.74 0.4606791
17.76 0.4480506
17.78 0.4642196
17.8 0.4555769
17.82 0.4570837
17.84 0.4430007
17.86 0.4613568
17.88 0.4480514
17.9 0.4772318
17.92 0.4577393
17.94 0.4450003
17.96 0.462034
17.98 0.4531275
18 0.4543676
18.02 0.4601355
18.04 0.4695742
18.06 0.4578486
18.08 0.4573021
18.1 0.4627096
18.12 0.4649728
18.14 0.4482469
18.16 0.4544505
18.18 0.4520516
18.2 0.4451406
18.22 0.446458
18.24 0.4385206
18.26 0.4490826
18.28 0.456536
18.3 0.4580664
18.32 0.4503615
18.34 0.44255
18.36 0.4612482
18.38 0.4687212
18.4 0.4434533
18.42 0.4543957
18.44 0.4610041
18.46 0.4514701
18.48 0.4665302
18.5 0.4555764
18.52 0.4354873
18.54 0.4731548
18.56 0.4641656
18.58 0.4584217
18.6 0.4616823
18.62 0.4374928
18.64 0.4658594
18.66 0.4610043
18.68 0.4364917
18.7 0.462709
18.72 0.4413043
18.74 0.4543395
18.76 0.4466262
18.78 0.4649191
18.8 0.4535968
18.82 0.4556869
18.84 0.4631955
18.86 0.4455332
18.8802 0.4442126
18.9002 0.4546151
18.9202 0.4482467
18.9402 0.4416445
18.9602 0.4493882
18.9802 0.4550274
19.0002 0.4440156
19.0202 0.4420688
19.0402 0.4492768
19.0602 0.4538993
19.0802 0.4661274
19.1002 0.4570828
19.1202 0.4599188
19.1402 0.4507218
19.1602 0.46225
19.1802 0.4446628
19.2002 0.4470462
19.2202 0.4585032
19.2402 0.4528245
19.2602 0.4461217
19.2802 0.443537
19.3002 0.4454493
19.3202 0.4458701
19.3402 0.448581
19.3602 0.4595105
19.3802 0.459619
19.4002 0.4420405
19.4202 0.4566181
19.4402 0.4602982
19.4602 0.4470458
19.4802 0.4508879
19.5002 0.4567815
19.5202 0.4553291
19.5402 0.4401424
19.5602 0.4574114
19.5802 0.4724669
19.6002 0.4584208
19.6202 0.4477997
19.6402 0.4412766
19.6602 0.4652143
19.6802 0.4585306
19.7002 0.4677869
19.7202 0.4547801
19.7402 0.4507223
19.7602 0.4484689
19.7802 0.4592929
19.8002 0.4633038
19.8202 0.449083
19.8402 0.43408
19.8602 0.4633848
19.8802 0.4491381
19.9002 0.4590754
19.9202 0.4479114
19.9402 0.4438474
19.9602 0.4509157
19.9802 0.4467103
&
@target G1.S0
@type xy
0 1227
0.02 286
0.04 1864
0.06 956
0.08 2064
0.1 2881
0.12 516
0.14 652
0.16 663
0.18 177
0.2 1877
0.22 1610
0.24 1895
0.26 2461
0.28 7553
0.3 13931
0.32 14822
0.34 13827
0.36 14469
0.38 15984
0.4 15105
0.42 15523
0.44 15750
0.46 17987
0.48 15164
0.5 14538
0.52 14681
0.54 16127
0.56 14663
0.58 15341
0.6 15863
0.62 14263
0.64 14060
0.66 13652
0.68 13940
0.7 14319
0.72 14481
0.74 14829
0.76 13740
0.78 14402
0.8 14797
0.82 15183
0.84 12804
0.86 13399
0.88 13166
0.9 12341
0.92 13311
0.94 13692
0.96 13538
0.98 13484
1 13427
1.02 10082
1.04 12409
1.06 13879
1.08 13322
1.1 13011
1.12 13893
1.14 13511
1.16 12882
1.18 14464
1.2 13229
1.22 13142
1.24 12552
1.26 12222
1.28 14070
1.3 12114
1.32 12591
1.34 12284
1.36 14136
1.38 14214
1.4 12413
1.42 13121
1.44 14840
1.46 13233
1.48 13407
1.5 13356
1.52 13505
1.54 12576
1.56 11754
1.58 11614
1.6 11319
1.62 11252
1.64 11107
1.66 12105
1.68 10092
1.7 10750
1.72 11606
1.74 10390
1.76 11704
1.78 11608
1.8 11145
1.82 9993
1.84 10815
1.86 10506
1.88 10262
1.9 11751
1.92 10558
1.94 9595
1.96 9865
1.98 10695
2 10471
2.02 10470
2.04 10434
2.06 10848
2.08 10823
2.1 11803
2.12 11071
2.14 11414
2.16 12053
2.18 11872
2.2 13357
2.22 13173
2.24 13282
2.26 13569
2.28 15004
2.3 13402
2.32 13397
2.34 14400
2.36 14015
2.38 14119
2.4 14650
2.42 14330
2.44 13732
2.46 13388
2.48 12410
2.5 14722
2.52 12745
2.54 13001
2.56 13226
2.58 14131
2.6 14041
2.62 13331
2.64 12266
2.66 12975
2.68 12876
2.7 12100
2.72 12372
2.74 11565
2.76 11212
2.78 11766
2.8 11934
2.82 11700
2.84 12835
2.86 11948
2.88 11902
2.9 9391
2.92 10936
2.94 8881
2.96 11743
2.98 10168
3 9928
3.02 9954
3.04 10951
3.06 10634
3.08 11551
3.1 12620
3.12 12166
3.14 12852
3.16 10781
3.18 11685
3.2 11521
3.22 10449
3.24 10932
3.26 10654
3.28 10842
3.3 10541
3.32 9886
3.34 8571
3.36 9975
3.38 9772
3.4 9742
3.42 10503
3.44 9702
3.46 11375
3.48 10710
3.5 11639
3.52 10718
3.54 12008
3.56 10820
3.58 11871
3.6 11816
3.62 12612
3.64 11688
3.66 12161
3.68 11545
3.7 12045
3.72 11833
3.74 12497
3.76 12078
3.78 12940
3.8 12642
3.82 13244
3.84 12627
3.86 12623
3.88 12623
3.9 12255
3.92 10831
3.94 11663
3.96 12844
3.98 13156
4 12361
4.02 12458
4.04 11595
4.06 11821
4.08 11726
4.1 10701
4.12 11194
4.14 10369
4.16 10066
4.18 10864
4.2 11757
4.22 10743
4.24 12012
4.26 10690
4.28 10363
4.3 10903
4.32 10014
4.34 10543
4.36 12043
4.38 12397
4.4 10442
4.42 12082
4.44 11545
4.46 12004
4.48 11828
4.5 11635
4.52 11590
4.54 11702
4.56 11206
4.58 11487
4.6 11399
4.62 12633
4.64 13268
4.66 13151
4.68 12746
4.7 11565
4.72 12818
4.74 12394
4.76 11481
4.78 10667
4.8 11494
4.82 12267
4.84 12051
4.86 12281
4.88 11650
4.9 11941
4.92 11702
4.94 12157
4.96 12043
4.98 11581
5 12012
5.02 11407
5.04 11195
5.06 12208
5.08 12391
5.1 11498
5.12 11212
5.14 9503
5.16 10983
5.18 10176
5.2 9897
5.22 10467
5.24 10514
5.26 8910
5.28 8500
5.3 8434
5.32 7974
5.34 9508
5.36 10483
5.38 10532
5.4 9633
5.42 9918
5.44 8613
5.46 7654
5.48 8118
5.5 7704
5.52 10305
5.54 9522
5.56 8586
5.58 9079
5.6 10768
5.62 10063
5.64 11144
5.66 10411
5.68 9071
5.7 9699
5.72 9443
5.74 8126
5.76 8167
5.78 7581
5.8 8982
5.82 11064
5.84 10955
5.86 10859
5.88 8953
5.9 10679
5.92 9449
5.94 9982
5.96 11151
5.98 11518
6 12295
6.02 12135
6.04 12244
6.06 11928
6.08 11351
6.1 11910
6.12 12921
6.14 13024
6.16 14675
6.18 15235
6.2 14218
6.22 13695
6.24 12682
6.26 11101
6.28 14203
6.3 12583
6.32 13792
6.34 12110
6.36 15141
6.38 13189
6.4 12899
6.42 12701
6.44 12724
6.46 12078
6.48 12816
6.5 11997
6.52 11501
6.54 11980
6.56 12951
6.58 12172
6.6 13376
6.62 13173
6.64 12161
6.66 12139
6.68 11767
6.7 12861
6.72 13272
6.74 12337
6.76 13338
6.78 13100
6.8 12709
6.82 13105
6.84 12290
6.86 13331
6.88 11876
6.9 11991
6.92 12303
6.94 12576
6.96 11950
6.98 11712
7 12405
7.02 11877
7.04 12801
7.06 10735
7.08 10777
7.1 11845
7.12 10778
7.14 10664
7.16 11729
7.18 12065
7.2 12412
7.22 11723
7.24 11083
7.26 11587
7.28 12436
7.3 11246
7.32 11331
7.34 12484
7.36 13034
7.38 13650
7.4 13173
7.42 12420
7.44 13725
7.46 14826
7.48 13922
7.5 14644
7.52 14289
7.54 14129
7.56 15638
7.58 14797
7.6 14581
7.62 14096
7.64 14754
7.66 15026
7.68 14202
7.7 15646
7.72 15562
7.74 15219
7.76 15737
7.78 14734
7.8 14218
7.82 13696
7.84 13373
7.86 14452
7.88 14181
7.9 15198
7.92 13937
7.94 15141
7.96 14704
7.98 14086
8 12734
8.02 14504
8.04 14317
8.06 15244
8.08 13598
8.1 13914
8.12 14022
8.14 13711
8.16 13635
8.18 14754
8.2 13737
8.22 14632
8.24 13765
8.26 14259
8.28 13554
8.3 13922
8.32 14048
8.34 13647
8.36 14407
8.38 14454
8.4 14082
8.42 15058
8.44 12708
8.46 13977
8.48 13754
8.5 13691
8.52 13696
8.54 15365
8.56 14875
8.58 13706
8.6 13379
8.62 13283
8.64 12494
8.66 13667
8.68 14432
8.7 13708
8.72 13559
8.74 13587
8.76 12710
8.78 12979
8.8 12697
8.82 12335
8.84 12740
8.86 12417
8.88 11886
8.9 12912
8.92 12106
8.94 12949
8.96 13592
8.98 13381
9 12894
9.02 12563
9.04 13044
9.06 14153
9.08 12938
9.1 14632
9.12 14660
9.14 14506
9.16 13425
9.18 14753
9.2 13760
9.22 13559
9.24 12218
9.26 10993
9.28 11276
9.3 11469
9.32 10731
9.34 10662
9.36 11044
9.38 9057
9.4 11418
9.42 10897
9.44 11322
9.46 10542
9.48 11215
9.5 9803
9.52 7809
9.54 6797
9.56 6634
9.58 7494
9.6 6194
9.62 7999
9.64 6513
9.66 7558
9.68 5747
9.7 6197
9.72 8367
9.74 6362
9.76 6685
9.78 6076
9.8 7858
9.82 8391
9.84 8360
9.86 7735
9.88 7774
9.9 7713
9.92 7406
9.94 9812
9.96 9213
9.98 8500
10 8820
10.02 10496
10.04 10949
10.06 10662
10.08 9135
10.1 10774
10.12 11088
10.14 8254
10.16 11232
10.18 11959
10.2 10366
10.22 11372
10.24 11416
10.26 12348
10.28 12286
10.3 12741
10.32 10173
10.34 12512
10.36 11959
10.38 10726
10.4 9942
10.42 10280
10.44 10157
10.46 9488
10.48 9320
10.5 7665
10.52 9919
10.54 10329
10.56 12434
10.58 9831
10.6 12551
10.62 11683
10.64 11138
10.66 12529
10.68 11882
10.7 12235
10.72 13093
10.74 12612
10.76 13122
10.78 12751
10.8 12756
10.82 11289
10.84 10923
10.86 11230
10.88 12000
10.9 13640
10.92 12194
10.94 11676
10.96 11617
10.98 11867
11 12994
11.02 13887
11.04 15869
11.06 15379
11.08 14642
11.1 13193
11.12 13646
11.14 12056
11.16 13398
11.18 13083
11.2 12323
11.22 10830
11.24 13164
11.26 12930
11.28 12690
11.3 11385
11.32 11127
11.34 12512
11.36 11424
11.38 12142
11.4 10926
11.42 11496
11.44 10825
11.46 10935
11.48 10666
11.5 9719
11.52 8590
11.54 8442
11.56 8426
11.58 9874
11.6 7589
11.62 7910
11.64 8575
11.66 9246
11.68 8036
11.7 10921
11.72 9996
11.74 10923
11.76 11186
11.78 10241
11.8 10787
11.82 10239
11.84 9986
11.86 9294
11.88 9153
11.9 8918
11.92 8225
11.94 8371
11.96 9620
11.98 9443
12 11511
12.02 10657
12.04 9769
12.06 9113
12.08 10472
12.1 10395
12.12 9208
12.14 10607
12.16 11971
12.18 11596
12.2 11963
12.22 10960
12.24 11067
12.26 11605
12.28 12045
12.3 10634
12.32 10313
12.34 10285
12.36 10489
12.38 10088
12.4 9499
12.42 10652
12.44 11515
12.46 12526
12.48 11048
12.5 9693
12.52 10505
12.54 10404
12.56 10061
12.58 9425
12.6 9121
12.62 8400
12.64 10032
12.66 9321
12.68 9518
12.7 6590
12.72 7352
12.74 8152
12.76 7286
12.78 8313
12.8 7760
12.82 7352
12.84 8141
12.86 10230
12.88 8449
12.9 11423
12.92 9247
12.94 9849
12.96 10103
12.98 9336
13 10067
13.02 11119
13.04 10907
13.06 9995
13.08 10514
13.1 9830
13.12 11363
13.14 10531
13.16 11648
13.18 11140
13.2 12288
13.22 10691
13.24 10920
13.26 11469
13.28 11280
13.3 11468
13.32 10662
13.34 9644
13.36 9682
13.38 8903
13.4 10353
13.42 9813
13.44 10321
13.46 10598
13.48 10196
13.5 9312
13.52 9850
13.54 10451
13.56 9597
13.58 9932
13.6 10383
13.62 9628
13.64 9642
13.66 10276
13.68 9892
13.7 11045
13.72 10406
13.74 9752
13.76 7670
13.78 8412
13.8 7275
13.82 9878
13.84 10168
13.86 7894
13.88 6919
13.9 6511
13.92 7810
13.94 8513
13.96 10578
13.98 10556
14 9510
14.02 11098
14.04 10249
14.06 10701
14.08 11408
14.1 11202
14.12 10523
14.14 10576
14.16 11422
14.18 9293
14.2 8892
14.22 9010
14.24 8144
14.26 10027
14.28 11012
14.3 12385
14.32 11329
14.34 11717
14.36 10647
14.38 10708
14.4 11611
14.42 11497
14.44 10358
14.46 9041
14.48 8449
14.5 10328
14.52 9921
14.54 9814
14.56 9791
14.58 10746
14.6 11074
14.62 9788
14.64 11404
14.66 10429
14.68 10712
14.7 10142
14.72 10757
14.74 9358
14.76 8462
14.78 9882
14.8 11931
14.82 9089
14.84 10798
14.86 10177
14.88 9665
14.9 9891
14.92 10661
14.94 10763
14.96 11226
14.98 9784
15 8973
15.02 9026
15.04 8200
15.06 9364
15.08 9234
15.1 8417
15.12 7012
15.14 7333
15.16 8373
15.18 8973
15.2 8002
15.22 8093
15.24 9027
15.26 9380
15.28 9235
15.3 9263
15.32 9792
15.34 9246
15.36 11270
15.38 11272
15.4 11953
15.42 10423
15.44 10877
15.46 10586
15.48 10216
15.5 8954
15.52 10075
15.54 9978
15.56 9295
15.58 10331
15.6 8455
15.62 8286
15.64 8119
15.66 7667
15.68 7083
15.7 6552
15.72 6367
15.74 6554
15.76 7629
15.78 6956
15.8 5966
15.82 6187
15.84 7755
15.86 7972
15.88 6994
15.9 8402
15.92 7546
15.94 8183
15.96 7096
15.98 7692
16 8157
16.02 7019
16.04 7187
16.06 6884
16.08 7099
16.1 6253
16.12 6034
16.14 7163
16.16 8242
16.18 8968
16.2 7996
16.22 8937
16.24 10765
16.26 10307
16.28 9957
16.3 9834
16.32 10082
16.34 10322
16.36 11530
16.38 10495
16.4 12288
16.42 11825
16.44 9700
16.46 9469
16.48 8692
16.5 10303
16.52 10101
16.54 11084
16.56 12090
16.58 11124
16.6 12435
16.62 12198
16.64 12032
16.66 11317
16.68 11127
16.7 12651
16.72 11552
16.74 11276
16.76 13386
16.78 12503
16.8 13365
16.82 12408
16.84 13583
16.86 11387
16.88 12140
16.9 10631
16.92 10444
16.94 11448
16.96 12008
16.98 12320
17 11532
17.02 10900
17.04 9768
17.06 11570
17.08 13614
17.1 11671
17.12 12233
17.14 11271
17.16 12559
17.18 10721
17.2 12068
17.22 11123
17.24 10529
17.26 12117
17.28 12325
17.3 12310
17.32 10948
17.34 12036
17.36 11734
17.38 11121
17.4 11644
17.42 12685
17.44 11632
17.46 12235
17.48 10389
17.5 11701
17.52 11460
17.54 11159
17.56 10107
17.58 10785
17.6 10612
17.62 10212
17.64 11639
17.66 11906
17.68 11466
17.7 9569
17.72 10130
17.74 9361
17.76 7412
17.78 7871
17.8 7557
17.82 7670
17.84 9970
17.86 7372
17.88 7447
17.9 7562
17.92 8250
17.94 9262
17.96 9767
17.98 9456
18 10572
18.02 10858
18.04 8935
18.06 10650
18.08 10769
18.1 12225
18.12 12361
18.14 12677
18.16 13079
18.18 13023
18.2 13284
18.22 14969
18.24 13907
18.26 14039
18.28 14969
18.3 14852
18.32 14713
18.34 13396
18.36 14626
18.38 14309
18.4 14973
18.42 13352
18.44 13336
18.46 14956
18.48 13917
18.5 13229
18.52 13969
18.54 15267
18.56 13099
18.58 14523
18.6 13553
18.62 14508
18.64 14372
18.66 14717
18.68 10961
18.7 13160
18.72 12864
18.74 11992
18.76 10843
18.78 10604
18.8 10915
18.82 10677
18.84 12493
18.86 11512
18.8802 12158
18.9002 12539
18.9202 11564
18.9402 11105
18.9602 11546
18.9802 10632
19.0002 10541
19.0202 11402
19.0402 9901
19.0602 9400
19.0802 11775
19.1002 9616
19.1202 9918
19.1402 10875
19.1602 9540
19.1802 9804
19.2002 9507
19.2202 10230
19.2402 10353
19.2602 9738
19.2802 9935
19.3002 8850
19.3202 7769
19.3402 8444
19.3602 8634
19.3802 8007
19.4002 6617
19.4202 6642
19.4402 7124
19.4602 7591
19.4802 7219
19.5002 8484
19.5202 8578
19.5402 7759
19.5602 7903
19.5802 9052
19.6002 11106
19.6202 10363
19.6402 12510
19.6602 11834
19.6802 12555
19.7002 12126
19.7202 11928
19.7402 12153
19.7602 12266
19.7802 12269
19.8002 12591
19.8202 11905
19.8402 11324
19.8602 13146
19.8802 13780
19.9002 9988
19.9202 11580
19.9402 11305
19.9602 11530
19.9802 13391
&
@target G1.S1
@type xy
0 1623
0.02 3
0.04 105
0.06 177
0.08 77
0.1 51
0.12 6
0.14 61
0.16 0
0.18 16
0.2 191
0.22 62
0.24 65
0.26 72
0.28 929
0.3 1075
0.32 979
0.34 340
0.36 32
0.38 14
0.4 6
0.42 146
0.44 55
0.46 158
0.48 16
0.5 10
0.52 6
0.54 14
0.56 313
0.58 364
0.6 841
0.62 928
0.64 509
0.66 1254
0.68 1066
0.7 568
0.72 582
0.74 702
0.76 681
0.78 819
0.8 452
0.82 1361
0.84 2884
0.86 2423
0.88 2211
0.9 2478
0.92 2191
0.94 2469
0.96 1582
0.98 1901
1 1592
1.02 3061
1.04 2299
1.06 1706
1.08 1731
1.1 1574
1.12 1426
1.14 1393
1.16 996
1.18 788
1.2 2355
1.22 1731
1.24 2329
1.26 1996
1.28 2123
1.3 3211
1.32 2217
1.34 1709
1.36 1243
1.38 1488
1.4 2724
1.42 752
1.44 1207
1.46 1514
1.48 1208
1.5 604
1.52 1152
1.54 2429
1.56 2378
1.58 2378
1.6 2764
1.62 2700
1.64 2882
1.66 2225
1.68 3810
1.7 3233
1.72 2637
1.74 2899
1.76 2147
1.78 2204
1.8 2996
1.82 2532
1.84 2249
1.86 3373
1.88 2819
1.9 3276
1.92 3193
1.94 3438
1.96 3645
1.98 3621
2 3175
2.02 2991
2.04 3262
2.06 3703
2.08 2346
2.1 2009
2.12 2247
2.14 2510
2.16 2933
2.18 2473
2.2 2288
2.22 1961
2.24 2010
2.26 2063
2.28 1919
2.3 1223
2.32 977
2.34 953
2.36 1611
2.38 1935
2.4 1873
2.42 1668
2.44 1962
2.46 1448
2.48 1445
2.5 1254
2.52 1455
2.54 1282
2.56 1577
2.58 1727
2.6 1228
2.62 1102
2.64 3048
2.66 2354
2.68 2990
2.7 2788
2.72 1875
2.74 1520
2.76 3271
2.78 2804
2.8 2480
2.82 3515
2.84 3850
2.86 3815
2.88 3613
2.9 4370
2.92 4007
2.94 4489
2.96 4155
2.98 5380
3 5233
3.02 3718
3.04 3448
3.06 3330
3.08 3397
3.1 3121
3.12 2901
3.14 2604
3.16 2844
3.18 3357
3.2 3984
3.22 4821
3.24 4330
3.26 3657
3.28 3773
3.3 4459
3.32 3972
3.34 5129
3.36 4612
3.38 4548
3.4 4942
3.42 5397
3.44 5606
3.46 3877
3.48 3480
3.5 4262
3.52 3775
3.54 4069
3.56 3977
3.58 3590
3.6 3815
3.62 3152
3.64 3659
3.66 4068
3.68 4117
3.7 4057
3.72 3976
3.74 3877
3.76 2693
3.78 2889
3.8 2806
3.82 2520
3.84 2728
3.86 2642
3.88 2690
3.9 2867
3.92 3556
3.94 3930
3.96 3543
3.98 2927
4 2959
4.02 3301
4.04 3977
4.06 4452
4.08 3700
4.1 4197
4.12 3707
4.14 3604
4.16 3527
4.18 3785
4.2 3921
4.22 2770
4.24 2933
4.26 3271
4.28 2988
4.3 2896
4.32 3422
4.34 3769
4.36 3497
4.38 3272
4.4 2334
4.42 2422
4.44 2638
4.46 2406
4.48 2697
4.5 2937
4.52 2745
4.54 2735
4.56 2538
4.58 2894
4.6 2731
4.62 2549
4.64 2896
4.66 3161
4.68 3149
4.7 2576
4.72 2655
4.74 2662
4.76 3285
4.78 3250
4.8 2711
4.82 2597
4.84 3521
4.86 3464
4.88 2923
4.9 3183
4.92 2654
4.94 3167
4.96 3049
4.98 2988
5 3055
5.02 3249
5.04 2960
5.06 3274
5.08 3032
5.1 3310
5.12 3203
5.14 4062
5.16 4196
5.18 4200
5.2 4749
5.22 5598
5.24 5128
5.26 6186
5.28 7068
5.3 6043
5.32 6380
5.34 5494
5.36 4948
5.38 5175
5.4 4031
5.42 5387
5.44 6029
5.46 6613
5.48 6297
5.5 5499
5.52 5782
5.54 7681
5.56 6952
5.58 6335
5.6 5625
5.62 5875
5.64 5081
5.66 5946
5.68 6301
5.7 6973
5.72 6862
5.74 7513
5.76 7681
5.78 6925
5.8 5634
5.82 5677
5.84 4984
5.86 5454
5.88 6282
5.9 6024
5.92 6546
5.94 5303
5.96 5060
5.98 3726
6 4055
6.02 4559
6.04 4475
6.06 3335
6.08 3610
6.1 2579
6.12 1801
6.14 1875
6.16 1625
6.18 1429
6.2 2652
6.22 2762
6.24 3203
6.26 3504
6.28 2847
6.3 3435
6.32 2383
6.34 2274
6.36 1417
6.38 1743
6.4 2113
6.42 2022
6.44 2017
6.46 1455
6.48 1559
6.5 1768
6.52 1656
6.54 1586
6.56 1359
6.58 1107
6.6 1122
6.62 1389
6.64 1849
6.66 1969
6.68 1645
6.7 1711
6.72 1905
6.74 1848
6.76 1833
6.78 1953
6.8 1927
6.82 2065
6.84 2343
6.86 2216
6.88 3388
6.9 2583
6.92 2686
6.94 2258
6.96 2002
6.98 1770
7 1842
7.02 2595
7.04 3145
7.06 3124
7.08 3692
7.1 3391
7.12 3220
7.14 3849
7.16 3543
7.18 4569
7.2 4484
7.22 4500
7.24 3497
7.26 3656
7.28 4088
7.3 4671
7.32 4972
7.34 3649
7.36 2528
7.38 2264
7.4 2033
7.42 1646
7.44 1119
7.46 840
7.48 873
7.5 1076
7.52 1602
7.54 615
7.56 899
7.58 1009
7.6 982
7.62 897
7.64 954
7.66 984
7.68 549
7.7 1144
7.72 1456
7.74 770
7.76 769
7.78 989
7.8 963
7.82 1215
7.84 1674
7.86 1407
7.88 2112
7.9 2366
7.92 1712
7.94 1113
7.96 1547
7.98 2125
8 2380
8.02 1995
8.04 1728
8.06 1985
8.08 1836
8.1 1706
8.12 2018
8.14 1914
8.16 1729
8.18 1486
8.2 1746
8.22 1460
8.24 1442
8.26 939
8.28 1066
8.3 1099
8.32 1154
8.34 1493
8.36 1434
8.38 1717
8.4 1346
8.42 513
8.44 900
8.46 1124
8.48 575
8.5 831
8.52 406
8.54 951
8.56 999
8.58 937
8.6 1834
8.62 2414
8.64 3507
8.66 3257
8.68 2958
8.7 3575
8.72 3160
8.74 3011
8.76 4022
8.78 3302
8.8 3742
8.82 3919
8.84 4445
8.86 5283
8.88 4334
8.9 3858
8.92 2919
8.94 2530
8.96 4145
8.98 3452
9 4613
9.02 3539
9.04 3062
9.06 1885
9.08 1388
9.1 1542
9.12 1690
9.14 1138
9.16 1319
9.18 2467
9.2 3142
9.22 3405
9.24 3584
9.26 4287
9.28 5855
9.3 5747
9.32 5019
9.34 4602
9.36 6588
9.38 4792
9.4 5316
9.42 5627
9.44 5644
9.46 6316
9.48 6522
9.5 6913
9.52 9252
9.54 8621
9.56 8288
9.58 7590
9.6 9551
9.62 7728
9.64 7800
9.66 9963
9.68 10420
9.7 8461
9.72 8939
9.74 10369
9.76 10711
9.78 10835
9.8 8271
9.82 8448
9.84 8168
9.86 7964
9.88 8174
9.9 8326
9.92 7964
9.94 5064
9.96 5052
9.98 6829
10 4677
10.02 5848
10.04 6500
10.06 6115
10.08 7247
10.1 6907
10.12 5960
10.14 6326
10.16 4815
10.18 4272
10.2 4580
10.22 4432
10.24 5416
10.26 4318
10.28 4628
10.3 3796
10.32 5047
10.34 5000
10.36 4935
10.38 4436
10.4 5285
10.42 5747
10.44 5853
10.46 7382
10.48 7236
10.5 8646
10.52 6895
10.54 6205
10.56 4185
10.58 5375
10.6 4497
10.62 5232
10.64 4808
10.66 3689
10.68 4063
10.7 3507
10.72 3476
10.74 2847
10.76 3529
10.78 4069
10.8 4167
10.82 3384
10.84 3174
10.86 3845
10.88 3138
10.9 2247
10.92 2145
10.94 2120
10.96 2262
10.98 2036
11 1906
11.02 2834
11.04 1771
11.06 1824
11.08 2693
11.1 2754
11.12 2281
11.14 3067
11.16 2543
11.18 3964
11.2 3444
11.22 5268
11.24 5670
11.26 4909
11.28 4557
11.3 5195
11.32 5089
11.34 6010
11.36 5972
11.38 4793
11.4 5988
11.42 4417
11.44 6679
11.46 7220
11.48 8589
11.5 8212
11.52 9474
11.54 8396
11.56 7518
11.58 8426
11.6 6831
11.62 8280
11.64 7039
11.66 5941
11.68 6464
11.7 5076
11.72 4805
11.74 5195
11.76 4241
11.78 4622
11.8 4326
11.82 5115
11.84 4421
11.86 4605
11.88 5233
11.9 6158
11.92 6344
11.94 5626
11.96 5613
11.98 5549
12 4146
12.02 4007
12.04 4508
12.06 4538
12.08 5188
12.1 5117
12.12 6091
12.14 6112
12.16 4665
12.18 4147
12.2 3677
12.22 4365
12.24 3044
12.26 2834
12.28 3415
12.3 3098
12.32 4101
12.34 3600
12.36 4833
12.38 4734
12.4 4988
12.42 5286
12.44 3544
12.46 2744
12.48 3674
12.5 3978
12.52 4213
12.54 4189
12.56 6632
12.58 7010
12.6 6299
12.62 5987
12.64 5791
12.66 4536
12.68 5461
12.7 8427
12.72 8323
12.74 7352
12.76 7229
12.78 6998
12.8 7230
12.82 7310
12.84 6837
12.86 7393
12.88 6378
12.9 5090
12.92 6015
12.94 6201
12.96 4831
12.98 4953
13 5492
13.02 4723
13.04 5243
13.06 5167
13.08 5046
13.1 5042
13.12 4250
13.14 4079
13.16 3638
13.18 3680
13.2 3788
13.22 4140
13.24 4923
13.26 4406
13.28 5077
13.3 3696
13.32 4787
13.34 5178
13.36 5895
13.38 6206
13.4 6168
13.42 4458
13.44 4811
13.46 4403
13.48 4972
13.5 3990
13.52 4668
13.54 5263
13.56 5004
13.58 5546
13.6 5426
13.62 5085
13.64 6720
13.66 5696
13.68 5158
13.7 4586
13.72 5811
13.74 6321
13.76 7614
13.78 6162
13.8 6443
13.82 5924
13.84 5600
13.86 8545
13.88 9274
13.9 8870
13.92 8394
13.94 6738
13.96 5941
13.98 5459
14 5586
14.02 4841
14.04 5048
14.06 3565
14.08 3827
14.1 5065
14.12 4720
14.14 4533
14.16 5450
14.18 5975
14.2 6113
14.22 7640
14.24 6044
14.26 5079
14.28 3678
14.3 2967
14.32 2852
14.34 2099
14.36 3763
14.38 4229
14.4 3262
14.42 3329
14.44 5696
14.46 5180
14.48 5326
14.5 4164
14.52 5510
14.54 5546
14.56 5066
14.58 4658
14.6 4284
14.62 5126
14.64 4397
14.66 3782
14.68 4871
14.7 5272
14.72 3841
14.74 5663
14.76 6719
14.78 5325
14.8 5510
14.82 4884
14.84 5167
14.86 5238
14.88 5007
14.9 5337
14.92 4802
14.94 5033
14.96 4973
14.98 5759
15 4731
15.02 5385
15.04 8329
15.06 5925
15.08 5801
15.1 7384
15.12 8309
15.14 7950
15.16 7678
15.18 6920
15.2 7508
15.22 6550
15.24 6305
15.26 6407
15.28 5604
15.3 6303
15.32 6475
15.34 6201
15.36 4273
15.38 3096
15.4 4394
15.42 4194
15.44 3281
15.46 3929
15.48 4434
15.5 6552
15.52 5937
15.54 5422
15.56 6892
15.58 5768
15.6 6568
15.62 5565
15.64 6646
15.66 8002
15.68 7899
15.7 8874
15.72 8843
15.74 8207
15.76 8522
15.78 9468
15.8 9735
15.82 9296
15.84 9279
15.86 8268
15.88 7381
15.9 7236
15.92 6096
15.94 7779
15.96 8204
15.98 7352
16 7819
16.02 7086
16.04 6695
16.06 7335
16.08 7566
16.1 8576
16.12 8696
16.14 8582
16.16 7256
16.18 6146
16.2 6595
16.22 5509
16.24 4053
16.26 4707
16.28 5320
16.3 5512
16.32 5172
16.34 4352
16.36 4263
16.38 4553
16.4 4330
16.42 4284
16.44 4237
16.46 5661
16.48 5535
16.5 5573
16.52 4542
16.54 4507
16.56 2691
16.58 2946
16.6 2606
16.62 1602
16.64 4029
16.66 2266
16.68 3001
16.7 2309
16.72 2887
16.74 2965
16.76 1935
16.78 2990
16.8 2826
16.82 2899
16.84 2527
16.86 2804
16.88 2931
16.9 2983
16.92 3660
16.94 3433
16.96 2518
16.98 3239
17 3160
17.02 4478
17.04 4448
17.06 3499
17.08 2444
17.1 3123
17.12 3273
17.14 3476
17.16 2865
17.18 2834
17.2 2678
17.22 3751
17.24 4016
17.26 3130
17.28 2917
17.3 2565
17.32 3269
17.34 2506
17.36 2691
17.38 3456
17.4 3505
17.42 3443
17.44 2420
17.46 2841
17.48 4095
17.5 3484
17.52 3514
17.54 5247
17.56 5199
17.58 3690
17.6 4856
17.62 5719
17.64 4453
17.66 4367
17.68 5934
17.7 5662
17.72 6285
17.74 5762
17.76 6630
17.78 7543
17.8 9109
17.82 8395
17.84 6538
17.86 6698
17.88 7628
17.9 8856
17.92 6736
17.94 6369
17.96 5275
17.98 4743
18 5356
18.02 4719
18.04 4857
18.06 4074
18.08 4581
18.1 4291
18.12 3443
18.14 3918
18.16 3615
18.18 3259
18.2 2929
18.22 2398
18.24 2455
18.26 2011
18.28 1716
18.3 1695
18.32 1931
18.34 1734
18.36 1026
18.38 2480
18.4 2596
18.42 2391
18.44 2347
18.46 2023
18.48 2141
18.5 2251
18.52 1503
18.54 1919
18.56 1757
18.58 986
18.6 1617
18.62 2142
18.64 2460
18.66 2790
18.68 2485
18.7 2668
18.72 1948
18.74 3357
18.76 4565
18.78 4373
18.8 4153
18.82 3424
18.84 3115
18.86 4029
18.8802 3102
18.9002 2165
18.9202 2182
18.9402 3473
18.9602 2530
18.9802 4644
19.0002 4169
19.0202 3834
19.0402 4136
19.0602 5768
19.0802 4449
19.1002 5043
19.1202 4362
19.1402 3909
19.1602 4777
19.1802 5873
19.2002 5442
19.2202 4414
19.2402 3987
19.2602 4511
19.2802 6184
19.3002 6974
19.3202 6541
19.3402 6377
19.3602 7827
19.3802 6756
19.4002 8074
19.4202 8077
19.4402 8574
19.4602 9466
19.4802 8750
19.5002 8056
19.5202 7896
19.5402 7239
19.5602 7144
19.5802 6042
19.6002 4667
19.6202 4993
19.6402 3930
19.6602 4008
19.6802 3150
19.7002 3223
19.7202 3268
19.7402 3952
19.7602 3896
19.7802 3497
19.8002 2813
19.8202 3023
19.8402 3054
19.8602 3024
19.8802 3939
19.9002 3904
19.9202 2888
19.9402 3180
19.9602 2654
19.9802 2105
&
@target G1.S2
@type xy
0 133
0.02 4
0.04 344
0.06 37
0.08 272
0.1 256
0.12 26
0.14 56
0.16 1
0.18 0
0.2 220
0.22 172
0.24 82
0.26 221
0.28 2095
0.3 5664
0.32 7210
0.34 6556
0.36 6398
0.38 6910
0.4 7396
0.42 6490
0.44 7374
0.46 7491
0.48 7150
0.5 7111
0.52 7155
0.54 8035
0.56 6010
0.58 7320
0.6 8393
0.62 8319
0.64 8575
0.66 8832
0.68 9057
0.7 8514
0.72 9381
0.74 9183
0.76 8007
0.78 6866
0.8 8379
0.82 7854
0.84 7290
0.86 7395
0.88 6686
0.9 6652
0.92 7879
0.94 7460
0.96 8439
0.98 8128
1 7362
1.02 6961
1.04 7551
1.06 7698
1.08 8171
1.1 8613
1.12 8523
1.14 10271
1.16 9724
1.18 10124
1.2 8971
1.22 9529
1.24 8194
1.26 8431
1.28 7111
1.3 7187
1.32 7299
1.34 7096
1.36 7117
1.38 8068
1.4 8963
1.42 9116
1.44 8672
1.46 9070
1.48 8721
1.5 8795
1.52 8957
1.54 8537
1.56 8804
1.58 7932
1.6 8057
1.62 8778
1.64 8850
1.66 8631
1.68 8739
1.7 8266
1.72 8948
1.74 8229
1.76 8329
1.78 7859
1.8 8324
1.82 9628
1.84 9092
1.86 10279
1.88 10381
1.9 9845
1.92 9920
1.94 10600
1.96 10412
1.98 10173
2 9570
2.02 9167
2.04 9269
2.06 8984
2.08 8717
2.1 9171
2.12 9742
2.14 9340
2.16 8923
2.18 8676
2.2 7784
2.22 7032
2.24 6555
2.26 7016
2.28 7071
2.3 7562
2.32 8166
2.34 8963
2.36 7817
2.38 7518
2.4 7827
2.42 8161
2.44 8483
2.46 8195
2.48 7990
2.5 8516
2.52 8595
2.54 7749
2.56 7266
2.58 7208
2.6 7078
2.62 6014
2.64 6443
2.66 5829
2.68 5859
2.7 5386
2.72 6744
2.74 8003
2.76 7464
2.78 7489
2.8 6626
2.82 7528
2.84 6972
2.86 8202
2.88 8019
2.9 7376
2.92 9270
2.94 7652
2.96 7605
2.98 7989
3 7798
3.02 8208
3.04 9071
3.06 9134
3.08 9204
3.1 8524
3.12 8185
3.14 7707
3.16 7711
3.18 8074
3.2 8013
3.22 8409
3.24 8064
3.26 7659
3.28 7582
3.3 7682
3.32 7165
3.34 7016
3.36 6839
3.38 6934
3.4 7300
3.42 7327
3.44 6009
3.46 6527
3.48 6956
3.5 7392
3.52 7757
3.54 7397
3.56 7436
3.58 6843
3.6 6525
3.62 7077
3.64 6759
3.66 6684
3.68 5777
3.7 6346
3.72 6335
3.74 6206
3.76 6963
3.78 7536
3.8 7031
3.82 8076
3.84 7766
3.86 7285
3.88 6608
3.9 6316
3.92 6018
3.94 6247
3.96 6602
3.98 7438
4 6651
4.02 6272
4.04 6463
4.06 6405
4.08 8053
4.1 6147
4.12 6730
4.14 6641
4.16 8161
4.18 8089
4.2 8250
4.22 8575
4.24 9392
4.26 9156
4.28 8731
4.3 9380
4.32 8728
4.34 9894
4.36 8582
4.38 9709
4.4 9121
4.42 8594
4.44 8467
4.46 9518
4.48 8935
4.5 9047
4.52 8871
4.54 8807
4.56 8819
4.58 8716
4.6 8414
4.62 8218
4.64 6478
4.66 6733
4.68 7430
4.7 7523
4.72 8382
4.74 8615
4.76 7939
4.78 8525
4.8 8593
4.82 7591
4.84 7721
4.86 7126
4.88 7040
4.9 6909
4.92 8292
4.94 6502
4.96 7002
4.98 6006
5 7951
5.02 8314
5.04 7690
5.06 7689
5.08 8287
5.1 7593
5.12 7703
5.14 7076
5.16 6722
5.18 5956
5.2 5567
5.22 5847
5.24 7262
5.26 6254
5.28 7102
5.3 6700
5.32 7353
5.34 7692
5.36 8143
5.38 8066
5.4 7867
5.42 8015
5.44 7242
5.46 6934
5.48 9119
5.5 8954
5.52 7893
5.54 7160
5.56 5741
5.58 6526
5.6 7806
5.62 6239
5.64 6044
5.66 7055
5.68 7550
5.7 8112
5.72 8590
5.74 8305
5.76 8536
5.78 7296
5.8 8291
5.82 9567
5.84 8613
5.86 7339
5.88 6604
5.9 7092
5.92 7633
5.94 8488
5.96 7319
5.98 7647
6 8368
6.02 8571
6.04 7985
6.06 8355
6.08 8181
6.1 8926
6.12 8650
6.14 8339
6.16 8876
6.18 8297
6.2 8185
6.22 8324
6.24 7286
6.26 6160
6.28 7012
6.3 7450
6.32 7087
6.34 7102
6.36 9538
6.38 8386
6.4 9058
6.42 8335
6.44 7930
6.46 9051
6.48 9089
6.5 8506
6.52 9564
6.54 9396
6.56 9554
6.58 9448
6.6 9336
6.62 8988
6.64 7387
6.66 8230
6.68 8320
6.7 9534
6.72 9106
6.74 8371
6.76 7754
6.78 8413
6.8 8467
6.82 8373
6.84 7891
6.86 8622
6.88 6950
6.9 7994
6.92 7770
6.94 8573
6.96 8369
6.98 9262
7 9237
7.02 8596
7.04 8079
7.06 8563
7.08 8165
7.1 8024
7.12 7428
7.14 5986
7.16 7043
7.18 8060
7.2 7763
7.22 8717
7.24 7799
7.26 8771
7.28 8725
7.3 8405
7.32 9068
7.34 8780
7.36 7997
7.38 7223
7.4 8309
7.42 7588
7.44 7872
7.46 7664
7.48 8810
7.5 9110
7.52 8472
7.54 7753
7.56 9825
7.58 8949
7.6 9877
7.62 9965
7.64 9761
7.66 8801
7.68 8452
7.7 7961
7.72 9234
7.74 7835
7.76 7609
7.78 7670
7.8 7625
7.82 6832
7.84 6805
7.86 7446
7.88 6385
7.9 7600
7.92 6524
7.94 6132
7.96 6007
7.98 7701
8 7107
8.02 7162
8.04 8295
8.06 8721
8.08 8611
8.1 7885
8.12 7307
8.14 7787
8.16 7681
8.18 8017
8.2 9072
8.22 8325
8.24 8348
8.26 9572
8.28 9936
8.3 9977
8.32 9807
8.34 9235
8.36 9070
8.38 8326
8.4 8233
8.42 8899
8.44 9404
8.46 8996
8.48 8875
8.5 9781
8.52 8856
8.54 9208
8.56 9366
8.58 8782
8.6 8525
8.62 9228
8.64 8468
8.66 9209
8.68 7603
8.7 6666
8.72 6563
8.74 6552
8.76 6054
8.78 6726
8.8 7490
8.82 7550
8.84 7400
8.86 8024
8.88 6916
8.9 7048
8.92 7742
8.94 7330
8.96 8068
8.98 7713
9 9286
9.02 9584
9.04 8631
9.06 8800
9.08 8273
9.1 8409
9.12 7404
9.14 7925
9.16 8669
9.18 8722
9.2 7997
9.22 7821
9.24 8664
9.26 7934
9.28 8014
9.3 8241
9.32 7440
9.34 7218
9.36 6371
9.38 5597
9.4 5156
9.42 5940
9.44 6830
9.46 6804
9.48 7642
9.5 7502
9.52 8690
9.54 9053
9.56 7299
9.58 7982
9.6 6462
9.62 7949
9.64 6537
9.66 7121
9.68 6729
9.7 6569
9.72 7208
9.74 6784
9.76 7313
9.78 6983
9.8 6839
9.82 9243
9.84 8361
9.86 7477
9.88 7177
9.9 5680
9.92 6424
9.94 5822
9.96 5802
9.98 6940
10 7417
10.02 5768
10.04 7502
10.06 7570
10.08 8313
10.1 7352
10.12 8716
10.14 7936
10.16 7901
10.18 7999
10.2 8189
10.22 7061
10.24 6251
10.26 7147
10.28 7924
10.3 7037
10.32 8860
10.34 8211
10.36 8579
10.38 8469
10.4 8573
10.42 8067
10.44 7874
10.46 7435
10.48 9036
10.5 7121
10.52 6795
10.54 7717
10.56 7241
10.58 6634
10.6 7676
10.62 6561
10.64 5992
10.66 6686
10.68 8182
10.7 7003
10.72 6891
10.74 6589
10.76 6879
10.78 6122
10.8 7202
10.82 7343
10.84 7223
10.86 7392
10.88 7313
10.9 7609
10.92 7943
10.94 8472
10.96 9283
10.98 8341
11 7623
11.02 8745
11.04 8961
11.06 8504
11.08 8885
11.1 8101
11.12 6783
11.14 7871
11.16 8028
11.18 6987
11.2 6923
11.22 8146
11.24 7917
11.26 7575
11.28 8911
11.3 7972
11.32 7759
11.34 7599
11.36 9032
11.38 9290
11.4 9718
11.42 7940
11.44 9151
11.46 8493
11.48 9290
11.5 8902
11.52 8265
11.54 7600
11.56 7408
11.58 6780
11.6 6696
11.62 8053
11.64 7397
11.66 6897
11.68 5830
11.7 7116
11.72 6788
11.74 7361
11.76 6901
11.78 7051
11.8 7483
11.82 7239
11.84 7334
11.86 7092
11.88 8485
11.9 7930
11.92 7070
11.94 7368
11.96 6636
11.98 6541
12 6981
12.02 6634
12.04 7753
12.06 7414
12.08 7601
12.1 6984
12.12 7278
12.14 6575
12.16 6053
12.18 6363
12.2 6720
12.22 6653
12.24 7653
12.26 6451
12.28 7206
12.3 6449
12.32 6766
12.34 6615
12.36 7717
12.38 6989
12.4 6671
12.42 6509
12.44 7382
12.46 8040
12.48 8613
12.5 6861
12.52 7402
12.54 6987
12.56 6894
12.58 6347
12.6 6453
12.62 6804
12.64 7738
12.66 7988
12.68 7575
12.7 6529
12.72 6265
12.74 6317
12.76 5413
12.78 5978
12.8 5392
12.82 6292
12.84 7644
12.86 7417
12.88 6110
12.9 6367
12.92 6876
12.94 6426
12.96 7892
12.98 6956
13 7769
13.02 6962
13.04 5328
13.06 6689
13.08 6652
13.1 6839
13.12 7687
13.14 6929
13.16 7534
13.18 6776
13.2 7769
13.22 7578
13.24 5933
13.26 5657
13.28 7412
13.3 6568
13.32 5939
13.34 5502
13.36 6470
13.38 5910
13.4 7233
13.42 7083
13.44 5979
13.46 6734
13.48 6731
13.5 7614
13.52 8086
13.54 7146
13.56 6530
13.58 6938
13.6 7922
13.62 7580
13.64 7203
13.66 6253
13.68 6468
13.7 7420
13.72 5712
13.74 5260
13.76 6334
13.78 6808
13.8 7490
13.82 6049
13.84 5932
13.86 6406
13.88 6464
13.9 7016
13.92 6710
13.94 6740
13.96 6748
13.98 6013
14 7144
14.02 6236
14.04 6005
14.06 6035
14.08 5399
14.1 5947
14.12 5250
14.14 5275
14.16 5742
14.18 6727
14.2 6154
14.22 7383
14.24 5954
14.26 6024
14.28 5830
14.3 6523
14.32 6848
14.34 6386
14.36 6839
14.38 5407
14.4 6399
14.42 6619
14.44 6035
14.46 5634
14.48 5539
14.5 6251
14.52 6510
14.54 7297
14.56 7055
14.58 8817
14.6 6545
14.62 7794
14.64 8174
14.66 6969
14.68 6114
14.7 6669
14.72 7029
14.74 5868
14.76 6384
14.78 6157
14.8 7385
14.82 6946
14.84 7910
14.86 7038
14.88 6172
14.9 6816
14.92 6834
14.94 7038
14.96 6296
14.98 6282
15 6630
15.02 5608
15.04 5324
15.06 5655
15.08 4654
15.1 4266
15.12 4709
15.14 5298
15.16 5602
15.18 6070
15.2 5384
15.22 5747
15.24 5410
15.26 6194
15.28 6294
15.3 5982
15.32 6116
15.34 6601
15.36 6935
15.38 6898
15.4 5337
15.42 5334
15.44 5457
15.46 4961
15.48 6029
15.5 6419
15.52 7127
15.54 5562
15.56 5482
15.58 5402
15.6 5225
15.62 6251
15.64 5971
15.66 6099
15.68 5815
15.7 5056
15.72 5791
15.74 5534
15.76 5127
15.78 4606
15.8 4935
15.82 5677
15.84 6454
15.86 5182
15.88 5008
15.9 5961
15.92 6109
15.94 6024
15.96 5561
15.98 6429
16 5629
16.02 5597
16.04 5480
16.06 7447
16.08 7386
16.1 7391
16.12 6636
16.14 7166
16.16 7747
16.18 8363
16.2 7988
16.22 7531
16.24 7768
16.26 7229
16.28 6479
16.3 6725
16.32 6385
16.34 6520
16.36 6339
16.38 6827
16.4 6507
16.42 5923
16.44 5134
16.46 7318
16.48 7543
16.5 7359
16.52 5839
16.54 7171
16.56 7048
16.58 7714
16.6 7513
16.62 7090
16.64 6886
16.66 5997
16.68 6845
16.7 7126
16.72 6772
16.74 6331
16.76 7423
16.78 6536
16.8 6321
16.82 7385
16.84 6761
16.86 4930
16.88 6403
16.9 5383
16.92 6520
16.94 6750
16.96 6909
16.98 7089
17 7548
17.02 6995
17.04 6513
17.06 6968
17.08 6957
17.1 7235
17.12 7825
17.14 6901
17.16 7713
17.18 7926
17.2 6642
17.22 6371
17.24 7809
17.26 7756
17.28 6948
17.3 7572
17.32 8035
17.34 7688
17.36 6020
17.38 7639
17.4 6438
17.42 6766
17.44 8824
17.46 7434
17.48 9041
17.5 5704
17.52 5982
17.54 5489
17.56 6695
17.58 7419
17.6 6822
17.62 6253
17.64 6703
17.66 6510
17.68 7395
17.7 7136
17.72 7173
17.74 7056
17.76 8177
17.78 6276
17.8 6496
17.82 7392
17.84 7126
17.86 6963
17.88 5936
17.9 5550
17.92 5909
17.94 6809
17.96 6742
17.98 8683
18 9431
18.02 8866
18.04 9348
18.06 8369
18.08 7707
18.1 7932
18.12 8037
18.14 9386
18.16 10310
18.18 10183
18.2 10928
18.22 8826
18.24 9139
18.26 8634
18.28 8562
18.3 7792
18.32 8285
18.34 7884
18.36 7521
18.38 7614
18.4 8841
18.42 7618
18.44 7898
18.46 8209
18.48 7107
18.5 7928
18.52 7164
18.54 6850
18.56 7852
18.58 7557
18.6 8057
18.62 8449
18.64 8429
18.66 9208
18.68 8149
18.7 7716
18.72 8081
18.74 7115
18.76 6685
18.78 6869
18.8 6981
18.82 5878
18.84 7338
18.86 6632
18.8802 7120
18.9002 8427
18.9202 7034
18.9402 6768
18.9602 6372
18.9802 6045
19.0002 6489
19.0202 7265
19.0402 6747
19.0602 7484
19.0802 7021
19.1002 6113
19.1202 6879
19.1402 6484
19.1602 4950
19.1802 6253
19.2002 5669
19.2202 6302
19.2402 7222
19.2602 6227
19.2802 8353
19.3002 7360
19.3202 6381
19.3402 5369
19.3602 5124
19.3802 5474
19.4002 6473
19.4202 5746
19.4402 5402
19.4602 5958
19.4802 5687
19.5002 5698
19.5202 5658
19.5402 7107
19.5602 6839
19.5802 6397
19.6002 6267
19.6202 6477
19.6402 6417
19.6602 6400
19.6802 6656
19.7002 6475
19.7202 7509
19.7402 7769
19.7602 7894
19.7802 6506
19.8002 7600
19.8202 8137
19.8402 7261
19.8602 6376
19.8802 6066
19.9002 6124
19.9202 7068
19.9402 8178
19.9602 8044
19.9802 7410
&
@target G2.S0
@type xy
1 0.633659
2 0.630832
3 0.443312
4 0.492392
5 0.484432
6 0.435776
7 0.456098
8 0.493077
9 0.47471
10 0.577516
11 0.455878
12 0.438349
13 0.449138
14 0.450805
15 0.437635
16 0.453128
17 0.460679
18 0.446906
19 0.450833
20 0.441984
21 0.445954
22 0.457766
23 0.431074
24 0.44573
25 0.447493
26 0.449139
27 0.9024
28 1.04462
29 0.846669
30 0.873642
31 0.814938
32 0.834581
33 0.870474
34 0.979324
35 0.860886
36 0.796524
37 0.482934
38 0.500349
39 0.469761
40 0.434885
41 0.443396
42 0.546831
43 0.443762
44 0.503711
45 0.430029
46 0.515242
47 0.447828
48 0.551181
49 0.442973
50 0.680478
51 0.456782
52 0.445786
53 0.77201
54 1.13755
55 0.795
56 1.22742
57 1.1144
58 1.17064
59 1.01392
60 1.31652
61 1.06584
62 0.875157
63 0.482519
64 0.580215
65 0.48104
66 0.441305
67 0.443678
68 0.519302
69 0.454368
70 0.467466
71 0.440738
72 0.666708
73 0.459266
74 0.593464
75 0.45147
76 0.671603
77 0.443312
78 0.436892
79 0.712233
80 0.953349
81 0.79011
82 0.814325
83 0.742799
84 0.804457
85 0.481482
86 0.963769
87 1.00681
88 0.786638
89 0.482156
90 0.56376
91 0.477415
92 0.442408
93 0.447074
94 0.493381
95 0.453817
96 0.475894
97 0.450722
98 0.54277
99 0.453735
100 0.471328
101 0.447772
102 0.703704
103 0.442973
104 0.452465
105 0.478487
106 0.713915
107 0.455356
108 0.440823
109 0.47867
110 0.494368
111 0.460299
112 0.838764
113 0.799156
114 0.741485
115 0.453018
116 0.462007
117 0.47529
118 0.453735
119 0.435345
120 0.45752
121 0.452382
122 0.431393
123 0.431509
124 0.498071
125 0.457193
126 0.445365
127 0.436606
128 0.442494
129 0.438007
130 0.455467
&
@target G2.S1
@type xy
1 0.473313
2 0.485618
3 0.457029
4 0.505619
5 0.561115
6 0.455357
7 0.462331
8 0.608297
9 0.448498
10 0.58726
11 0.473603
12 0.456317
13 0.438206
14 0.446934
15 0.45086
16 0.446459
17 0.467145
18 0.442662
19 0.450695
20 0.435603
21 0.456015
22 0.452383
23 0.440284
24 0.443452
25 0.444438
26 0.46179
27 0.691448
28 0.788686
29 0.843963
30 0.960768
31 0.95428
32 0.904586
33 0.882737
34 0.997008
35 0.860029
36 0.841398
37 0.487083
38 0.473128
39 0.461113
40 0.449583
41 0.447967
42 0.485644
43 0.451387
44 0.484562
45 0.452162
46 0.516986
47 0.450721
48 0.55617
49 0.450472
50 0.728749
51 0.450389
52 0.464112
53 0.998161
54 1.19526
55 0.802372
56 1.30756
57 1.19501
58 1.16333
59 1.05434
60 1.30669
61 0.983095
62 0.842036
63 0.480754
64 0.545344
65 0.494444
66 0.456536
67 0.443988
68 0.458094
69 0.45456
70 0.479114
71 0.449138
72 0.66987
73 0.458366
74 0.554572
75 0.452825
76 0.751332
77 0.458094
78 0.460733
79 0.671211
80 1.03484
81 0.790443
82 0.922252
83 0.805605
84 0.877411
85 0.550863
86 0.965945
87 1.02374
88 0.936549
89 0.454532
90 0.593191
91 0.444325
92 0.447353
93 0.445758
94 0.473947
95 0.449472
96 0.46543
97 0.440965
98 0.637436
99 0.478565
100 0.476314
101 0.449361
102 0.6495
103 0.437435
104 0.463923
105 0.50668
106 0.782001
107 0.447744
108 0.479504
109 0.504579
110 0.531742
111 0.457083
112 0.695162
113 0.733911
114 0.575782
115 0.498748
116 0.468536
117 0.493432
118 0.456755
119 0.447716
120 0.452382
121 0.449055
122 0.447465
123 0.440143
124 0.492493
125 0.460923
126 0.470213
127 0.45412
128 0.45147
129 0.460598
130 0.449612
&
@target G2.S2
@type xy
1 0.701498
2 0.972946
3 0.4842
4 1.22711
5 1.06651
6 0.916965
7 0.486235
8 0.888735
9 0.96334
10 1.04283
11 0.565729
12 0.464004
13 0.472705
14 0.458421
15 0.440936
16 0.442041
17 0.482157
18 0.443677
19 0.465323
20 0.444888
21 0.445785
22 0.456536
23 0.431885
24 0.453982
25 0.447717
26 0.457957
27 1.37318
28 1.35902
29 0.823483
30 1.43741
31 1.29248
32 1.33808
33 1.01708
34 1.3081
35 1.14645
36 1.27505
37 0.862685
38 0.495202
39 0.481456
40 0.445
41 0.443763
42 0.448247
43 0.443453
44 0.46736
45 0.444916
46 0.510319
47 0.436033
48 0.508478
49 0.447046
50 0.698964
51 0.457411
52 0.454972
53 0.977791
54 1.45963
55 0.803446
56 1.43698
57 1.33596
58 1.57196
59 1.21772
60 1.67097
61 1.55159
62 1.47236
63 1.00376
64 1.0349
65 0.740693
66 0.472811
67 0.447158
68 0.438521
69 0.436033
70 0.464812
71 0.441645
72 0.615731
73 0.448051
74 0.536842
75 0.441277
76 0.719583
77 0.439687
78 0.465269
79 1.06945
80 1.4728
81 0.847497
82 1.2847
83 1.27434
84 1.60311
85 1.23811
86 1.67473
87 1.51866
88 1.5018
89 1.06265
90 1.04361
91 0.728234
92 0.467359
93 0.435487
94 0.45423
95 0.443001
96 0.474342
97 0.446626
98 0.576737
99 0.452576
100 0.473867
101 0.433186
102 0.646432
103 0.43408
104 0.461005
105 0.709595
106 1.29588
107 0.774822
108 0.752778
109 1.24549
110 1.50056
111 1.09463
112 1.45135
113 1.31869
114 1.35857
115 0.937417
116 0.863554
117 0.687622
118 0.464919
119 0.447716
120 0.445141
121 0.45659
122 0.44486
123 0.457492
124 0.661872
125 0.471726
126 0.45445
127 0.44587
128 0.441956
129 0.437493
130 0.450888
&
