# Supplementary material for: Data showing the lipid conformations and membrane binding behaviors of beta-amyloid fibrils in phase-separated cholesterol-enriched lipid domains with and without glycolipid and oxidized cholesterol from coarse-grained molecular dynamics simulations
Source: Data Brief. 2020 Apr 19;30:105496. doi: 10.1016/j.dib.2020.105496 (PMC7186522; doi:10.1016/j.dib.2020.105496)
Supplement: Supplementary file 1 [file mmc1.zip › Supplementary-Data/S17-21/Figure-S17/Figure-S17D-CO-ABCDE-1.agr]

# Grace project file
#
@version 50125
@page size 792, 612
@page scroll 5%
@page inout 5%
@link page off
@map font 0 to "Times-Roman", "Times-Roman"
@map font 1 to "Times-Italic", "Times-Italic"
@map font 2 to "Times-Bold", "Times-Bold"
@map font 3 to "Times-BoldItalic", "Times-BoldItalic"
@map font 4 to "Helvetica", "Helvetica"
@map font 5 to "Helvetica-Oblique", "Helvetica-Oblique"
@map font 6 to "Helvetica-Bold", "Helvetica-Bold"
@map font 7 to "Helvetica-BoldOblique", "Helvetica-BoldOblique"
@map font 8 to "Courier", "Courier"
@map font 9 to "Courier-Oblique", "Courier-Oblique"
@map font 10 to "Courier-Bold", "Courier-Bold"
@map font 11 to "Courier-BoldOblique", "Courier-BoldOblique"
@map font 12 to "Symbol", "Symbol"
@map font 13 to "ZapfDingbats", "ZapfDingbats"
@map color 0 to (255, 255, 255), "white"
@map color 1 to (0, 0, 0), "black"
@map color 2 to (255, 0, 0), "red"
@map color 3 to (0, 255, 0), "green"
@map color 4 to (0, 0, 255), "blue"
@map color 5 to (255, 255, 0), "yellow"
@map color 6 to (188, 143, 143), "brown"
@map color 7 to (220, 220, 220), "grey"
@map color 8 to (148, 0, 211), "violet"
@map color 9 to (0, 255, 255), "cyan"
@map color 10 to (255, 0, 255), "magenta"
@map color 11 to (255, 165, 0), "orange"
@map color 12 to (114, 33, 188), "indigo"
@map color 13 to (103, 7, 72), "maroon"
@map color 14 to (64, 224, 208), "turquoise"
@map color 15 to (0, 139, 0), "green4"
@reference date 0
@date wrap off
@date wrap year 1950
@default linewidth 1.0
@default linestyle 1
@default color 1
@default pattern 1
@default font 0
@default char size 1.000000
@default symbol size 1.000000
@default sformat "%.8g"
@background color 0
@page background fill on
@timestamp off
@timestamp 0.03, 0.03
@timestamp color 1
@timestamp rot 0
@timestamp font 0
@timestamp char size 1.000000
@timestamp def "Tue Dec 12 13:37:06 2017"
@r0 off
@link r0 to g0
@r0 type above
@r0 linestyle 1
@r0 linewidth 1.0
@r0 color 1
@r0 line 0, 0, 0, 0
@r1 off
@link r1 to g0
@r1 type above
@r1 linestyle 1
@r1 linewidth 1.0
@r1 color 1
@r1 line 0, 0, 0, 0
@r2 off
@link r2 to g0
@r2 type above
@r2 linestyle 1
@r2 linewidth 1.0
@r2 color 1
@r2 line 0, 0, 0, 0
@r3 off
@link r3 to g0
@r3 type above
@r3 linestyle 1
@r3 linewidth 1.0
@r3 color 1
@r3 line 0, 0, 0, 0
@r4 off
@link r4 to g0
@r4 type above
@r4 linestyle 1
@r4 linewidth 1.0
@r4 color 1
@r4 line 0, 0, 0, 0
@g0 on
@g0 hidden false
@g0 type XY
@g0 stacked false
@g0 bar hgap 0.000000
@g0 fixedpoint off
@g0 fixedpoint type 0
@g0 fixedpoint xy 0.000000, 0.000000
@g0 fixedpoint format general general
@g0 fixedpoint prec 6, 6
@with g0
@    world 0, 0, 20, 6
@    stack world 0, 0, 0, 0
@    znorm 1
@    view 0.100000, 0.720000, 0.800000, 0.950000
@    title ""
@    title font 0
@    title size 1.500000
@    title color 1
@    subtitle ""
@    subtitle font 0
@    subtitle size 1.000000
@    subtitle color 1
@    xaxes scale Normal
@    yaxes scale Normal
@    xaxes invert off
@    yaxes invert off
@    xaxis  on
@    xaxis  type zero false
@    xaxis  offset 0.000000 , 0.000000
@    xaxis  bar on
@    xaxis  bar color 1
@    xaxis  bar linestyle 1
@    xaxis  bar linewidth 1.0
@    xaxis  label "Time (\xm\0s)"
@    xaxis  label layout para
@    xaxis  label place auto
@    xaxis  label char size 0.900000
@    xaxis  label font 0
@    xaxis  label color 1
@    xaxis  label place normal
@    xaxis  tick on
@    xaxis  tick major 5
@    xaxis  tick minor ticks 4
@    xaxis  tick default 6
@    xaxis  tick place rounded true
@    xaxis  tick in
@    xaxis  tick major size 1.000000
@    xaxis  tick major color 1
@    xaxis  tick major linewidth 1.0
@    xaxis  tick major linestyle 1
@    xaxis  tick major grid off
@    xaxis  tick minor color 1
@    xaxis  tick minor linewidth 1.0
@    xaxis  tick minor linestyle 1
@    xaxis  tick minor grid off
@    xaxis  tick minor size 0.500000
@    xaxis  ticklabel on
@    xaxis  ticklabel format general
@    xaxis  ticklabel prec 5
@    xaxis  ticklabel formula ""
@    xaxis  ticklabel append ""
@    xaxis  ticklabel prepend ""
@    xaxis  ticklabel angle 0
@    xaxis  ticklabel skip 0
@    xaxis  ticklabel stagger 0
@    xaxis  ticklabel place normal
@    xaxis  ticklabel offset auto
@    xaxis  ticklabel offset 0.000000 , 0.010000
@    xaxis  ticklabel start type auto
@    xaxis  ticklabel start 0.000000
@    xaxis  ticklabel stop type auto
@    xaxis  ticklabel stop 0.000000
@    xaxis  ticklabel char size 0.800000
@    xaxis  ticklabel font 0
@    xaxis  ticklabel color 1
@    xaxis  tick place both
@    xaxis  tick spec type none
@    yaxis  on
@    yaxis  type zero false
@    yaxis  offset 0.000000 , 0.000000
@    yaxis  bar on
@    yaxis  bar color 1
@    yaxis  bar linestyle 1
@    yaxis  bar linewidth 1.0
@    yaxis  label "Minimum  Distance (nm)"
@    yaxis  label layout para
@    yaxis  label place auto
@    yaxis  label char size 0.900000
@    yaxis  label font 0
@    yaxis  label color 1
@    yaxis  label place normal
@    yaxis  tick on
@    yaxis  tick major 1
@    yaxis  tick minor ticks 1
@    yaxis  tick default 6
@    yaxis  tick place rounded true
@    yaxis  tick in
@    yaxis  tick major size 1.000000
@    yaxis  tick major color 1
@    yaxis  tick major linewidth 1.0
@    yaxis  tick major linestyle 1
@    yaxis  tick major grid off
@    yaxis  tick minor color 1
@    yaxis  tick minor linewidth 1.0
@    yaxis  tick minor linestyle 1
@    yaxis  tick minor grid off
@    yaxis  tick minor size 0.500000
@    yaxis  ticklabel on
@    yaxis  ticklabel format general
@    yaxis  ticklabel prec 5
@    yaxis  ticklabel formula ""
@    yaxis  ticklabel append ""
@    yaxis  ticklabel prepend ""
@    yaxis  ticklabel angle 0
@    yaxis  ticklabel skip 0
@    yaxis  ticklabel stagger 0
@    yaxis  ticklabel place normal
@    yaxis  ticklabel offset auto
@    yaxis  ticklabel offset 0.000000 , 0.010000
@    yaxis  ticklabel start type auto
@    yaxis  ticklabel start 0.000000
@    yaxis  ticklabel stop type auto
@    yaxis  ticklabel stop 0.000000
@    yaxis  ticklabel char size 0.800000
@    yaxis  ticklabel font 0
@    yaxis  ticklabel color 1
@    yaxis  tick place both
@    yaxis  tick spec type none
@    altxaxis  off
@    altyaxis  off
@    legend on
@    legend loctype view
@    legend 0.82, 0.93
@    legend box color 1
@    legend box pattern 0
@    legend box linewidth 1.0
@    legend box linestyle 0
@    legend box fill color 0
@    legend box fill pattern 0
@    legend font 0
@    legend char size 1.000000
@    legend color 1
@    legend length 2
@    legend vgap 1
@    legend hgap 1
@    legend invert false
@    frame type 0
@    frame linestyle 1
@    frame linewidth 1.0
@    frame color 1
@    frame pattern 1
@    frame background color 0
@    frame background pattern 0
@    s0 hidden false
@    s0 type xy
@    s0 symbol 0
@    s0 symbol size 1.000000
@    s0 symbol color 3
@    s0 symbol pattern 1
@    s0 symbol fill color 3
@    s0 symbol fill pattern 0
@    s0 symbol linewidth 1.0
@    s0 symbol linestyle 1
@    s0 symbol char 65
@    s0 symbol char font 0
@    s0 symbol skip 0
@    s0 line type 1
@    s0 line linestyle 1
@    s0 line linewidth 1.0
@    s0 line color 3
@    s0 line pattern 1
@    s0 baseline type 0
@    s0 baseline off
@    s0 dropline off
@    s0 fill type 0
@    s0 fill rule 0
@    s0 fill color 3
@    s0 fill pattern 1
@    s0 avalue off
@    s0 avalue type 2
@    s0 avalue char size 1.000000
@    s0 avalue font 0
@    s0 avalue color 1
@    s0 avalue rot 0
@    s0 avalue format general
@    s0 avalue prec 3
@    s0 avalue prepend ""
@    s0 avalue append ""
@    s0 avalue offset 0.000000 , 0.000000
@    s0 errorbar on
@    s0 errorbar place both
@    s0 errorbar color 3
@    s0 errorbar pattern 1
@    s0 errorbar size 1.000000
@    s0 errorbar linewidth 1.0
@    s0 errorbar linestyle 1
@    s0 errorbar riser linewidth 1.0
@    s0 errorbar riser linestyle 1
@    s0 errorbar riser clip off
@    s0 errorbar riser clip length 0.100000
@    s0 comment "/Users/KCheng/Desktop/cg_small_water_run/md-run-lonestar/namchi-04-26-2014/g-mind/1md-1.0nm-results/DPP-mind-.xvg"
@    s0 legend  "Protein-DPPC"
@    s1 hidden false
@    s1 type xy
@    s1 symbol 0
@    s1 symbol size 1.000000
@    s1 symbol color 11
@    s1 symbol pattern 1
@    s1 symbol fill color 11
@    s1 symbol fill pattern 0
@    s1 symbol linewidth 1.0
@    s1 symbol linestyle 1
@    s1 symbol char 65
@    s1 symbol char font 0
@    s1 symbol skip 0
@    s1 line type 1
@    s1 line linestyle 1
@    s1 line linewidth 1.0
@    s1 line color 11
@    s1 line pattern 1
@    s1 baseline type 0
@    s1 baseline off
@    s1 dropline off
@    s1 fill type 0
@    s1 fill rule 0
@    s1 fill color 11
@    s1 fill pattern 1
@    s1 avalue off
@    s1 avalue type 2
@    s1 avalue char size 1.000000
@    s1 avalue font 0
@    s1 avalue color 1
@    s1 avalue rot 0
@    s1 avalue format general
@    s1 avalue prec 3
@    s1 avalue prepend ""
@    s1 avalue append ""
@    s1 avalue offset 0.000000 , 0.000000
@    s1 errorbar on
@    s1 errorbar place both
@    s1 errorbar color 11
@    s1 errorbar pattern 1
@    s1 errorbar size 1.000000
@    s1 errorbar linewidth 1.0
@    s1 errorbar linestyle 1
@    s1 errorbar riser linewidth 1.0
@    s1 errorbar riser linestyle 1
@    s1 errorbar riser clip off
@    s1 errorbar riser clip length 0.100000
@    s1 comment "/Users/KCheng/Desktop/cg_small_water_run/md-run-lonestar/namchi-04-26-2014/g-mind/1md-1.0nm-results/DUP-mind-.xvg"
@    s1 legend  "Protein-DUPC"
@    s2 hidden false
@    s2 type xy
@    s2 symbol 0
@    s2 symbol size 1.000000
@    s2 symbol color 1
@    s2 symbol pattern 1
@    s2 symbol fill color 1
@    s2 symbol fill pattern 0
@    s2 symbol linewidth 1.0
@    s2 symbol linestyle 1
@    s2 symbol char 65
@    s2 symbol char font 0
@    s2 symbol skip 0
@    s2 line type 1
@    s2 line linestyle 1
@    s2 line linewidth 1.0
@    s2 line color 1
@    s2 line pattern 1
@    s2 baseline type 0
@    s2 baseline off
@    s2 dropline off
@    s2 fill type 0
@    s2 fill rule 0
@    s2 fill color 1
@    s2 fill pattern 1
@    s2 avalue off
@    s2 avalue type 2
@    s2 avalue char size 1.000000
@    s2 avalue font 0
@    s2 avalue color 1
@    s2 avalue rot 0
@    s2 avalue format general
@    s2 avalue prec 3
@    s2 avalue prepend ""
@    s2 avalue append ""
@    s2 avalue offset 0.000000 , 0.000000
@    s2 errorbar on
@    s2 errorbar place both
@    s2 errorbar color 1
@    s2 errorbar pattern 1
@    s2 errorbar size 1.000000
@    s2 errorbar linewidth 1.0
@    s2 errorbar linestyle 1
@    s2 errorbar riser linewidth 1.0
@    s2 errorbar riser linestyle 1
@    s2 errorbar riser clip off
@    s2 errorbar riser clip length 0.100000
@    s2 comment "/Users/KCheng/Desktop/cg_small_water_run/md-run-lonestar/namchi-04-26-2014/g-mind/1md-1.0nm-results/CHO-mind-.xvg"
@    s2 legend  "Protein-CHOL"
@g1 on
@g1 hidden false
@g1 type XY
@g1 stacked false
@g1 bar hgap 0.000000
@g1 fixedpoint off
@g1 fixedpoint type 0
@g1 fixedpoint xy 0.000000, 0.000000
@g1 fixedpoint format general general
@g1 fixedpoint prec 6, 6
@with g1
@    world 0, 0, 20, 15000
@    stack world 0, 0, 0, 0
@    znorm 1
@    view 0.100000, 0.410000, 0.800000, 0.640000
@    title ""
@    title font 0
@    title size 1.500000
@    title color 1
@    subtitle ""
@    subtitle font 0
@    subtitle size 1.000000
@    subtitle color 1
@    xaxes scale Normal
@    yaxes scale Normal
@    xaxes invert off
@    yaxes invert off
@    xaxis  on
@    xaxis  type zero false
@    xaxis  offset 0.000000 , 0.000000
@    xaxis  bar on
@    xaxis  bar color 1
@    xaxis  bar linestyle 1
@    xaxis  bar linewidth 1.0
@    xaxis  label "Time (\xm\0s)"
@    xaxis  label layout para
@    xaxis  label place auto
@    xaxis  label char size 0.900000
@    xaxis  label font 0
@    xaxis  label color 1
@    xaxis  label place normal
@    xaxis  tick on
@    xaxis  tick major 5
@    xaxis  tick minor ticks 4
@    xaxis  tick default 6
@    xaxis  tick place rounded true
@    xaxis  tick in
@    xaxis  tick major size 1.000000
@    xaxis  tick major color 1
@    xaxis  tick major linewidth 1.0
@    xaxis  tick major linestyle 1
@    xaxis  tick major grid off
@    xaxis  tick minor color 1
@    xaxis  tick minor linewidth 1.0
@    xaxis  tick minor linestyle 1
@    xaxis  tick minor grid off
@    xaxis  tick minor size 0.500000
@    xaxis  ticklabel on
@    xaxis  ticklabel format general
@    xaxis  ticklabel prec 5
@    xaxis  ticklabel formula ""
@    xaxis  ticklabel append ""
@    xaxis  ticklabel prepend ""
@    xaxis  ticklabel angle 0
@    xaxis  ticklabel skip 0
@    xaxis  ticklabel stagger 0
@    xaxis  ticklabel place normal
@    xaxis  ticklabel offset auto
@    xaxis  ticklabel offset 0.000000 , 0.010000
@    xaxis  ticklabel start type auto
@    xaxis  ticklabel start 0.000000
@    xaxis  ticklabel stop type auto
@    xaxis  ticklabel stop 0.000000
@    xaxis  ticklabel char size 0.800000
@    xaxis  ticklabel font 0
@    xaxis  ticklabel color 1
@    xaxis  tick place both
@    xaxis  tick spec type none
@    yaxis  on
@    yaxis  type zero false
@    yaxis  offset 0.000000 , 0.000000
@    yaxis  bar on
@    yaxis  bar color 1
@    yaxis  bar linestyle 1
@    yaxis  bar linewidth 1.0
@    yaxis  label "Number of Contacts (< 2 nm)"
@    yaxis  label layout para
@    yaxis  label place auto
@    yaxis  label char size 0.900000
@    yaxis  label font 0
@    yaxis  label color 1
@    yaxis  label place normal
@    yaxis  tick on
@    yaxis  tick major 5000
@    yaxis  tick minor ticks 1
@    yaxis  tick default 6
@    yaxis  tick place rounded true
@    yaxis  tick in
@    yaxis  tick major size 1.000000
@    yaxis  tick major color 1
@    yaxis  tick major linewidth 1.0
@    yaxis  tick major linestyle 1
@    yaxis  tick major grid off
@    yaxis  tick minor color 1
@    yaxis  tick minor linewidth 1.0
@    yaxis  tick minor linestyle 1
@    yaxis  tick minor grid off
@    yaxis  tick minor size 0.500000
@    yaxis  ticklabel on
@    yaxis  ticklabel format general
@    yaxis  ticklabel prec 5
@    yaxis  ticklabel formula ""
@    yaxis  ticklabel append ""
@    yaxis  ticklabel prepend ""
@    yaxis  ticklabel angle 0
@    yaxis  ticklabel skip 0
@    yaxis  ticklabel stagger 0
@    yaxis  ticklabel place normal
@    yaxis  ticklabel offset auto
@    yaxis  ticklabel offset 0.000000 , 0.010000
@    yaxis  ticklabel start type auto
@    yaxis  ticklabel start 0.000000
@    yaxis  ticklabel stop type auto
@    yaxis  ticklabel stop 0.000000
@    yaxis  ticklabel char size 0.800000
@    yaxis  ticklabel font 0
@    yaxis  ticklabel color 1
@    yaxis  tick place both
@    yaxis  tick spec type none
@    altxaxis  off
@    altyaxis  off
@    legend on
@    legend loctype view
@    legend 0.78, 0.8
@    legend box color 1
@    legend box pattern 1
@    legend box linewidth 1.0
@    legend box linestyle 1
@    legend box fill color 0
@    legend box fill pattern 1
@    legend font 0
@    legend char size 1.000000
@    legend color 1
@    legend length 2
@    legend vgap 1
@    legend hgap 1
@    legend invert false
@    frame type 0
@    frame linestyle 1
@    frame linewidth 1.0
@    frame color 1
@    frame pattern 1
@    frame background color 0
@    frame background pattern 0
@    s0 hidden false
@    s0 type xy
@    s0 symbol 0
@    s0 symbol size 1.000000
@    s0 symbol color 3
@    s0 symbol pattern 1
@    s0 symbol fill color 3
@    s0 symbol fill pattern 0
@    s0 symbol linewidth 1.0
@    s0 symbol linestyle 1
@    s0 symbol char 65
@    s0 symbol char font 0
@    s0 symbol skip 0
@    s0 line type 1
@    s0 line linestyle 1
@    s0 line linewidth 1.0
@    s0 line color 3
@    s0 line pattern 1
@    s0 baseline type 0
@    s0 baseline off
@    s0 dropline off
@    s0 fill type 0
@    s0 fill rule 0
@    s0 fill color 1
@    s0 fill pattern 1
@    s0 avalue off
@    s0 avalue type 2
@    s0 avalue char size 1.000000
@    s0 avalue font 0
@    s0 avalue color 1
@    s0 avalue rot 0
@    s0 avalue format general
@    s0 avalue prec 3
@    s0 avalue prepend ""
@    s0 avalue append ""
@    s0 avalue offset 0.000000 , 0.000000
@    s0 errorbar on
@    s0 errorbar place both
@    s0 errorbar color 3
@    s0 errorbar pattern 1
@    s0 errorbar size 1.000000
@    s0 errorbar linewidth 1.0
@    s0 errorbar linestyle 1
@    s0 errorbar riser linewidth 1.0
@    s0 errorbar riser linestyle 1
@    s0 errorbar riser clip off
@    s0 errorbar riser clip length 0.100000
@    s0 comment "/Users/KCheng/Desktop/cg_small_water_run/md-run-lonestar/namchi-04-26-2014/g-mind/1md-1.0nm-results/DPP-numcont-.xvg"
@    s0 legend  ""
@    s1 hidden false
@    s1 type xy
@    s1 symbol 0
@    s1 symbol size 1.000000
@    s1 symbol color 11
@    s1 symbol pattern 1
@    s1 symbol fill color 11
@    s1 symbol fill pattern 0
@    s1 symbol linewidth 1.0
@    s1 symbol linestyle 1
@    s1 symbol char 65
@    s1 symbol char font 0
@    s1 symbol skip 0
@    s1 line type 1
@    s1 line linestyle 1
@    s1 line linewidth 1.0
@    s1 line color 11
@    s1 line pattern 1
@    s1 baseline type 0
@    s1 baseline off
@    s1 dropline off
@    s1 fill type 0
@    s1 fill rule 0
@    s1 fill color 1
@    s1 fill pattern 1
@    s1 avalue off
@    s1 avalue type 2
@    s1 avalue char size 1.000000
@    s1 avalue font 0
@    s1 avalue color 1
@    s1 avalue rot 0
@    s1 avalue format general
@    s1 avalue prec 3
@    s1 avalue prepend ""
@    s1 avalue append ""
@    s1 avalue offset 0.000000 , 0.000000
@    s1 errorbar on
@    s1 errorbar place both
@    s1 errorbar color 11
@    s1 errorbar pattern 1
@    s1 errorbar size 1.000000
@    s1 errorbar linewidth 1.0
@    s1 errorbar linestyle 1
@    s1 errorbar riser linewidth 1.0
@    s1 errorbar riser linestyle 1
@    s1 errorbar riser clip off
@    s1 errorbar riser clip length 0.100000
@    s1 comment "/Users/KCheng/Desktop/cg_small_water_run/md-run-lonestar/namchi-04-26-2014/g-mind/1md-1.0nm-results/DUP-numcont-.xvg"
@    s1 legend  ""
@    s2 hidden false
@    s2 type xy
@    s2 symbol 0
@    s2 symbol size 1.000000
@    s2 symbol color 1
@    s2 symbol pattern 1
@    s2 symbol fill color 1
@    s2 symbol fill pattern 0
@    s2 symbol linewidth 1.0
@    s2 symbol linestyle 1
@    s2 symbol char 65
@    s2 symbol char font 0
@    s2 symbol skip 0
@    s2 line type 1
@    s2 line linestyle 1
@    s2 line linewidth 1.0
@    s2 line color 1
@    s2 line pattern 1
@    s2 baseline type 0
@    s2 baseline off
@    s2 dropline off
@    s2 fill type 0
@    s2 fill rule 0
@    s2 fill color 1
@    s2 fill pattern 1
@    s2 avalue off
@    s2 avalue type 2
@    s2 avalue char size 1.000000
@    s2 avalue font 0
@    s2 avalue color 1
@    s2 avalue rot 0
@    s2 avalue format general
@    s2 avalue prec 3
@    s2 avalue prepend ""
@    s2 avalue append ""
@    s2 avalue offset 0.000000 , 0.000000
@    s2 errorbar on
@    s2 errorbar place both
@    s2 errorbar color 1
@    s2 errorbar pattern 1
@    s2 errorbar size 1.000000
@    s2 errorbar linewidth 1.0
@    s2 errorbar linestyle 1
@    s2 errorbar riser linewidth 1.0
@    s2 errorbar riser linestyle 1
@    s2 errorbar riser clip off
@    s2 errorbar riser clip length 0.100000
@    s2 comment "/Users/KCheng/Desktop/cg_small_water_run/md-run-lonestar/namchi-04-26-2014/g-mind/1md-1.0nm-results/CHO-numcont-.xvg"
@    s2 legend  ""
@g2 on
@g2 hidden false
@g2 type XY
@g2 stacked false
@g2 bar hgap 0.000000
@g2 fixedpoint off
@g2 fixedpoint type 0
@g2 fixedpoint xy 0.000000, 0.000000
@g2 fixedpoint format general general
@g2 fixedpoint prec 6, 6
@with g2
@    world 0, 0, 130, 1
@    stack world 0, 0, 0, 0
@    znorm 1
@    view 0.100000, 0.100000, 0.800000, 0.330000
@    title ""
@    title font 0
@    title size 1.500000
@    title color 1
@    subtitle ""
@    subtitle font 0
@    subtitle size 1.000000
@    subtitle color 1
@    xaxes scale Normal
@    yaxes scale Normal
@    xaxes invert off
@    yaxes invert off
@    xaxis  on
@    xaxis  type zero false
@    xaxis  offset 0.000000 , 0.000000
@    xaxis  bar on
@    xaxis  bar color 1
@    xaxis  bar linestyle 1
@    xaxis  bar linewidth 1.0
@    xaxis  label "Residue (#)"
@    xaxis  label layout para
@    xaxis  label place auto
@    xaxis  label char size 0.900000
@    xaxis  label font 0
@    xaxis  label color 1
@    xaxis  label place normal
@    xaxis  tick on
@    xaxis  tick major 26
@    xaxis  tick minor ticks 1
@    xaxis  tick default 6
@    xaxis  tick place rounded true
@    xaxis  tick in
@    xaxis  tick major size 1.000000
@    xaxis  tick major color 1
@    xaxis  tick major linewidth 1.0
@    xaxis  tick major linestyle 1
@    xaxis  tick major grid off
@    xaxis  tick minor color 1
@    xaxis  tick minor linewidth 1.0
@    xaxis  tick minor linestyle 1
@    xaxis  tick minor grid off
@    xaxis  tick minor size 0.500000
@    xaxis  ticklabel on
@    xaxis  ticklabel format general
@    xaxis  ticklabel prec 5
@    xaxis  ticklabel formula ""
@    xaxis  ticklabel append ""
@    xaxis  ticklabel prepend ""
@    xaxis  ticklabel angle 0
@    xaxis  ticklabel skip 0
@    xaxis  ticklabel stagger 0
@    xaxis  ticklabel place normal
@    xaxis  ticklabel offset auto
@    xaxis  ticklabel offset 0.000000 , 0.010000
@    xaxis  ticklabel start type auto
@    xaxis  ticklabel start 0.000000
@    xaxis  ticklabel stop type auto
@    xaxis  ticklabel stop 0.000000
@    xaxis  ticklabel char size 0.800000
@    xaxis  ticklabel font 0
@    xaxis  ticklabel color 1
@    xaxis  tick place both
@    xaxis  tick spec type none
@    yaxis  on
@    yaxis  type zero false
@    yaxis  offset 0.000000 , 0.000000
@    yaxis  bar on
@    yaxis  bar color 1
@    yaxis  bar linestyle 1
@    yaxis  bar linewidth 1.0
@    yaxis  label "Minimum Distance (nm)"
@    yaxis  label layout para
@    yaxis  label place auto
@    yaxis  label char size 0.900000
@    yaxis  label font 0
@    yaxis  label color 1
@    yaxis  label place normal
@    yaxis  tick on
@    yaxis  tick major 0.2
@    yaxis  tick minor ticks 1
@    yaxis  tick default 6
@    yaxis  tick place rounded true
@    yaxis  tick in
@    yaxis  tick major size 1.000000
@    yaxis  tick major color 1
@    yaxis  tick major linewidth 1.0
@    yaxis  tick major linestyle 1
@    yaxis  tick major grid off
@    yaxis  tick minor color 1
@    yaxis  tick minor linewidth 1.0
@    yaxis  tick minor linestyle 1
@    yaxis  tick minor grid off
@    yaxis  tick minor size 0.500000
@    yaxis  ticklabel on
@    yaxis  ticklabel format general
@    yaxis  ticklabel prec 5
@    yaxis  ticklabel formula ""
@    yaxis  ticklabel append ""
@    yaxis  ticklabel prepend ""
@    yaxis  ticklabel angle 0
@    yaxis  ticklabel skip 0
@    yaxis  ticklabel stagger 0
@    yaxis  ticklabel place normal
@    yaxis  ticklabel offset auto
@    yaxis  ticklabel offset 0.000000 , 0.010000
@    yaxis  ticklabel start type auto
@    yaxis  ticklabel start 0.000000
@    yaxis  ticklabel stop type auto
@    yaxis  ticklabel stop 0.000000
@    yaxis  ticklabel char size 0.800000
@    yaxis  ticklabel font 0
@    yaxis  ticklabel color 1
@    yaxis  tick place both
@    yaxis  tick spec type none
@    altxaxis  off
@    altyaxis  off
@    legend on
@    legend loctype view
@    legend 0.78, 0.8
@    legend box color 1
@    legend box pattern 1
@    legend box linewidth 1.0
@    legend box linestyle 1
@    legend box fill color 0
@    legend box fill pattern 1
@    legend font 0
@    legend char size 1.000000
@    legend color 1
@    legend length 2
@    legend vgap 1
@    legend hgap 1
@    legend invert false
@    frame type 0
@    frame linestyle 1
@    frame linewidth 1.0
@    frame color 1
@    frame pattern 1
@    frame background color 0
@    frame background pattern 0
@    s0 hidden false
@    s0 type xy
@    s0 symbol 0
@    s0 symbol size 1.000000
@    s0 symbol color 3
@    s0 symbol pattern 1
@    s0 symbol fill color 3
@    s0 symbol fill pattern 0
@    s0 symbol linewidth 1.0
@    s0 symbol linestyle 1
@    s0 symbol char 65
@    s0 symbol char font 0
@    s0 symbol skip 0
@    s0 line type 1
@    s0 line linestyle 1
@    s0 line linewidth 1.0
@    s0 line color 3
@    s0 line pattern 1
@    s0 baseline type 0
@    s0 baseline off
@    s0 dropline off
@    s0 fill type 0
@    s0 fill rule 0
@    s0 fill color 1
@    s0 fill pattern 1
@    s0 avalue off
@    s0 avalue type 2
@    s0 avalue char size 1.000000
@    s0 avalue font 0
@    s0 avalue color 1
@    s0 avalue rot 0
@    s0 avalue format general
@    s0 avalue prec 3
@    s0 avalue prepend ""
@    s0 avalue append ""
@    s0 avalue offset 0.000000 , 0.000000
@    s0 errorbar on
@    s0 errorbar place both
@    s0 errorbar color 3
@    s0 errorbar pattern 1
@    s0 errorbar size 1.000000
@    s0 errorbar linewidth 1.0
@    s0 errorbar linestyle 1
@    s0 errorbar riser linewidth 1.0
@    s0 errorbar riser linestyle 1
@    s0 errorbar riser clip off
@    s0 errorbar riser clip length 0.100000
@    s0 comment "/Users/KCheng/Desktop/cg_small_water_run/md-run-lonestar/namchi-04-26-2014/g-mind/1md-1.0nm-results/DPP-res-.xvg"
@    s0 legend  ""
@    s1 hidden false
@    s1 type xy
@    s1 symbol 0
@    s1 symbol size 1.000000
@    s1 symbol color 11
@    s1 symbol pattern 1
@    s1 symbol fill color 11
@    s1 symbol fill pattern 0
@    s1 symbol linewidth 1.0
@    s1 symbol linestyle 1
@    s1 symbol char 65
@    s1 symbol char font 0
@    s1 symbol skip 0
@    s1 line type 1
@    s1 line linestyle 1
@    s1 line linewidth 1.0
@    s1 line color 11
@    s1 line pattern 1
@    s1 baseline type 0
@    s1 baseline off
@    s1 dropline off
@    s1 fill type 0
@    s1 fill rule 0
@    s1 fill color 1
@    s1 fill pattern 1
@    s1 avalue off
@    s1 avalue type 2
@    s1 avalue char size 1.000000
@    s1 avalue font 0
@    s1 avalue color 1
@    s1 avalue rot 0
@    s1 avalue format general
@    s1 avalue prec 3
@    s1 avalue prepend ""
@    s1 avalue append ""
@    s1 avalue offset 0.000000 , 0.000000
@    s1 errorbar on
@    s1 errorbar place both
@    s1 errorbar color 11
@    s1 errorbar pattern 1
@    s1 errorbar size 1.000000
@    s1 errorbar linewidth 1.0
@    s1 errorbar linestyle 1
@    s1 errorbar riser linewidth 1.0
@    s1 errorbar riser linestyle 1
@    s1 errorbar riser clip off
@    s1 errorbar riser clip length 0.100000
@    s1 comment "/Users/KCheng/Desktop/cg_small_water_run/md-run-lonestar/namchi-04-26-2014/g-mind/1md-1.0nm-results/DUP-res-.xvg"
@    s1 legend  ""
@    s2 hidden false
@    s2 type xy
@    s2 symbol 0
@    s2 symbol size 1.000000
@    s2 symbol color 1
@    s2 symbol pattern 1
@    s2 symbol fill color 1
@    s2 symbol fill pattern 0
@    s2 symbol linewidth 1.0
@    s2 symbol linestyle 1
@    s2 symbol char 65
@    s2 symbol char font 0
@    s2 symbol skip 0
@    s2 line type 1
@    s2 line linestyle 1
@    s2 line linewidth 1.0
@    s2 line color 1
@    s2 line pattern 1
@    s2 baseline type 0
@    s2 baseline off
@    s2 dropline off
@    s2 fill type 0
@    s2 fill rule 0
@    s2 fill color 1
@    s2 fill pattern 1
@    s2 avalue off
@    s2 avalue type 2
@    s2 avalue char size 1.000000
@    s2 avalue font 0
@    s2 avalue color 1
@    s2 avalue rot 0
@    s2 avalue format general
@    s2 avalue prec 3
@    s2 avalue prepend ""
@    s2 avalue append ""
@    s2 avalue offset 0.000000 , 0.000000
@    s2 errorbar on
@    s2 errorbar place both
@    s2 errorbar color 1
@    s2 errorbar pattern 1
@    s2 errorbar size 1.000000
@    s2 errorbar linewidth 1.0
@    s2 errorbar linestyle 1
@    s2 errorbar riser linewidth 1.0
@    s2 errorbar riser linestyle 1
@    s2 errorbar riser clip off
@    s2 errorbar riser clip length 0.100000
@    s2 comment "/Users/KCheng/Desktop/cg_small_water_run/md-run-lonestar/namchi-04-26-2014/g-mind/1md-1.0nm-results/CHO-res-.xvg"
@    s2 legend  ""
@target G0.S0
@type xy
0 0.8939942
0.02 1.462139
0.04 0.4689089
0.06 0.4836836
0.08 0.4768646
0.1 1.541063
0.12 0.6669707
0.14 0.7777369
0.16 0.6962214
0.18 1.987523
0.2 0.4542302
0.22 0.695288
0.24 1.146157
0.26 1.696437
0.28 2.45151
0.3 1.807402
0.32 1.988951
0.34 1.004552
0.36 0.4668244
0.38 0.4794533
0.4 0.4855925
0.42 0.4702658
0.44 0.6794485
0.46 0.4503892
0.48 0.4582024
0.5 0.4691747
0.52 0.4509987
0.54 0.4630606
0.56 0.4635192
0.58 0.4718584
0.6 0.4552749
0.62 0.4565363
0.64 0.4633845
0.66 0.4539
0.68 0.4483575
0.7 0.4457859
0.72 0.4502782
0.74 0.4500557
0.76 0.4505826
0.78 0.4495836
0.8 0.4612482
0.82 0.4595102
0.84 0.4616819
0.86 0.4689887
0.88 0.4443257
0.9 0.4448027
0.92 0.461248
0.94 0.4448036
0.96 0.4599181
0.98 0.470452
1 0.4457858
1.02 0.4455899
1.04 0.448581
1.06 0.4570011
1.08 0.4462341
1.1 0.4370643
1.12 0.4543408
1.14 0.4599461
1.16 0.4513036
1.18 0.4501112
1.2 0.4570829
1.22 0.4457294
1.24 0.4552194
1.26 0.4537074
1.28 0.4511383
1.3 0.4606782
1.32 0.4518846
1.34 0.4481355
1.36 0.4473532
1.38 0.4579849
1.4 0.4526313
1.42 0.4637075
1.44 0.4628447
1.46 0.4449158
1.48 0.4537342
1.5 0.4601629
1.52 0.4405964
1.54 0.4769176
1.56 0.4589665
1.58 0.4432549
1.6 0.4595104
1.62 0.465403
1.64 0.4540374
1.66 0.4422953
1.68 0.436606
1.7 0.4491659
1.72 0.4527138
1.74 0.4433393
1.76 0.4444655
1.78 0.4629526
1.8 0.4637348
1.82 0.4539544
1.84 0.4469897
1.86 0.4421255
1.88 0.4574658
1.9 0.4658863
1.92 0.4466541
1.94 0.4600818
1.96 0.4594016
1.98 0.4421813
2 0.4459532
2.02 0.4564535
2.04 0.4462626
2.06 0.4557141
2.08 0.4453642
2.1 0.456755
2.12 0.4622225
2.14 0.4506388
2.16 0.4543677
2.18 0.4593748
2.2 0.4627635
2.22 0.4533485
2.24 0.458857
2.26 0.4493887
2.28 0.4570016
2.3 0.4586936
2.32 0.4538167
2.34 0.4539274
2.36 0.4498336
2.38 0.4568643
2.4 0.4511386
2.42 0.4656443
2.44 0.4598372
2.46 0.4486644
2.48 0.4596464
2.5 0.4504997
2.52 0.4413052
2.54 0.4729955
2.56 0.4622228
2.58 0.4603527
2.6 0.4633846
2.62 0.4509155
2.64 0.4683477
2.66 0.4624119
2.68 0.4523826
2.7 0.4430299
2.72 0.4473806
2.74 0.4407665
2.76 0.4441001
2.78 0.4448873
2.8 0.4501667
2.82 0.4494721
2.84 0.4560972
2.86 0.4503607
2.88 0.4468774
2.9 0.4520507
2.92 0.4587205
2.94 0.4470463
2.96 0.4483863
2.98 0.4497219
3 0.4545322
3.02 0.4585032
3.04 0.448804
3.06 0.4498329
3.08 0.4539544
3.1 0.4413894
3.12 0.4540372
3.14 0.4425772
3.16 0.4585299
3.18 0.4482464
3.2 0.4563442
3.22 0.4560153
3.24 0.4383208
3.26 0.4353449
3.28 0.435488
3.3 0.4592106
3.32 0.4465432
3.34 0.455933
3.36 0.4544781
3.38 0.4464584
3.4 0.4648925
3.42 0.4407096
3.44 0.4474652
3.46 0.4524928
3.48 0.4587207
3.5 0.4534587
3.52 0.4582577
3.54 0.4662085
3.56 0.4614111
3.58 0.4598642
3.6 0.4566176
3.62 0.4573294
3.64 0.4534314
3.66 0.4585572
3.68 0.4452247
3.7 0.438919
3.72 0.4291855
3.74 0.4585028
3.76 0.4614373
3.78 0.433676
3.8 0.4595918
3.82 0.4588029
3.84 0.4361484
3.86 0.456755
3.88 0.4375499
3.9 0.4493325
3.92 0.4368635
3.94 0.4656179
3.96 0.4499163
3.98 0.4441285
4 0.4530183
4.02 0.4635998
4.04 0.4649186
4.06 0.4457016
4.08 0.4662076
4.1 0.4571927
4.12 0.4578482
4.14 0.4466258
4.16 0.4670651
4.18 0.4434524
4.2 0.4738144
4.22 0.436721
4.24 0.4600272
4.26 0.4715404
4.28 0.4510815
4.3 0.4590752
4.32 0.4439594
4.34 0.4508043
4.36 0.4614111
4.38 0.4439031
4.4 0.4634923
4.42 0.4691492
4.44 0.4769433
4.46 0.4449153
4.48 0.4563441
4.5 0.4381215
4.52 0.4556865
4.54 0.4542294
4.56 0.4572471
4.58 0.4521886
4.6 0.4504711
4.62 0.4661012
4.64 0.4443531
4.66 0.4616545
4.68 0.4516916
4.7 0.4678941
4.72 0.4552196
4.74 0.4532382
4.76 0.4477444
4.78 0.4649729
4.8 0.4554669
4.82 0.4574114
4.84 0.4567546
4.86 0.4433959
4.88 0.4716192
4.9 0.471646
4.92 0.4552473
4.94 0.4706644
4.96 0.4537894
4.98 0.4376357
5 0.4452242
5.02 0.4564535
5.04 0.4585302
5.06 0.4507213
5.08 0.4479674
5.1 0.4602441
5.12 0.4716991
5.14 0.4476047
5.16 0.4544503
5.18 0.4693882
5.2 0.4611125
5.22 0.4594285
5.24 0.4652956
5.26 0.4609234
5.28 0.4502776
5.3 0.4594836
5.32 0.4472416
5.34 0.4639232
5.36 0.4482744
5.38 0.4485812
5.4 0.4503886
5.42 0.4462625
5.44 0.4518846
5.46 0.4733655
5.48 0.4431987
5.5 0.4569737
5.52 0.4601084
5.54 0.4574378
5.56 0.4556585
5.58 0.4571654
5.6 0.471062
5.62 0.4433393
5.64 0.460353
5.66 0.4585301
5.68 0.4725724
5.7 0.459701
5.72 0.4576024
5.74 0.4600537
5.76 0.4615467
5.78 0.4687483
5.8 0.4476054
5.82 0.4570825
5.84 0.4536522
5.86 0.4554389
5.88 0.47101
5.9 0.4512481
5.92 0.4453373
5.94 0.4552196
5.96 0.4494717
5.98 0.4583936
6 0.4462622
6.02 0.4533486
6.04 0.4526313
6.06 0.4556871
6.08 0.4648113
6.1 0.4531284
6.12 0.4268785
6.14 0.4668245
6.16 0.4636005
6.18 0.4462622
6.2 0.4541477
6.22 0.4573289
6.24 0.4563439
6.26 0.458612
6.28 0.4534869
6.3 0.4454495
6.32 0.4387482
6.34 0.4492768
6.36 0.4368354
6.38 0.471328
6.4 0.4623311
6.42 0.4473534
6.44 0.4663154
6.46 0.4574385
6.48 0.4678949
6.5 0.4368638
6.52 0.445926
6.54 0.4426625
6.56 0.4577655
6.58 0.4623308
6.6 0.4511373
6.62 0.4604889
6.64 0.4747104
6.66 0.4664223
6.68 0.4432832
6.7 0.4452808
6.72 0.4667441
6.74 0.4731274
6.76 0.4771534
6.78 0.4604616
6.8 0.4498058
6.82 0.4736557
6.84 0.4603533
6.86 0.4433396
6.88 0.4577663
6.9 0.4692012
6.92 0.4776245
6.94 0.4402844
6.96 0.4530729
6.98 0.4573018
7 0.4561797
7.02 0.4825448
7.04 0.4627364
7.06 0.4587213
7.08 0.4596194
7.1 0.4502503
7.12 0.4597284
7.14 0.4550547
7.16 0.449806
7.18 0.4527966
7.2 0.4552198
7.22 0.4709031
7.24 0.4437063
7.26 0.4576565
7.28 0.4600811
7.3 0.4514974
7.32 0.4521339
7.34 0.455988
7.36 0.4495552
7.38 0.4586118
7.4 0.4450002
7.42 0.4606789
7.44 0.4582844
7.46 0.4462622
7.48 0.4681073
7.5 0.4550274
7.52 0.4576572
7.54 0.4519129
7.56 0.4684283
7.58 0.4628714
7.6 0.4587209
7.62 0.4509434
7.64 0.4675473
7.66 0.4563444
7.68 0.4461229
7.7 0.4628447
7.72 0.4504718
7.74 0.4364911
7.76 0.4484698
7.78 0.4629794
7.8 0.4696013
7.82 0.4546985
7.84 0.450693
7.86 0.4479125
7.88 0.4607599
7.9 0.4448031
7.92 0.443114
7.94 0.4492498
7.96 0.4444382
7.98 0.4494714
8 0.4547805
8.02 0.4564265
8.04 0.4543674
8.06 0.4711956
8.08 0.4491379
8.1 0.4545877
8.12 0.4455609
8.14 0.458094
8.16 0.4472409
8.18 0.4519403
8.2 0.4462629
8.22 0.4571652
8.24 0.4647847
8.26 0.4349137
8.28 0.4667442
8.3 0.4526305
8.32 0.4522164
8.34 0.453762
8.36 0.4532106
8.38 0.4526309
8.4 0.4458135
8.42 0.4501384
8.44 0.4597281
8.46 0.4628979
8.48 0.4576845
8.5 0.4594016
8.52 0.445785
8.54 0.463627
8.56 0.4648118
8.58 0.4669311
8.6 0.4633842
8.62 0.4674941
8.64 0.4498058
8.66 0.4706642
8.68 0.4429452
8.7 0.4570828
8.72 0.4512487
8.74 0.4684281
8.76 0.4686415
8.78 0.463708
8.8 0.452355
8.82 0.4632761
8.84 0.452161
8.86 0.4710886
8.88 0.4581488
8.9 0.4743674
8.92 0.4611394
8.94 0.4606789
8.96 0.4604346
8.98 0.4462627
9 0.4522447
9.02 0.4497504
9.04 0.4335033
9.06 0.4526311
9.08 0.4552751
9.1 0.4580931
9.12 0.4549183
9.14 0.4633034
9.16 0.4522438
9.18 0.4561797
9.2 0.4356894
9.22 0.4465983
9.24 0.469175
9.26 0.4341368
9.28 0.4607874
9.3 0.4546429
9.32 0.4637082
9.34 0.4481355
9.36 0.4638156
9.38 0.4516911
9.4 0.4566174
9.42 0.4504437
9.44 0.4658595
9.46 0.4566725
9.48 0.4650535
9.5 0.4606791
9.52 0.442436
9.54 0.4655371
9.56 0.4350862
9.58 0.4585032
9.6 0.4504165
9.62 0.4616817
9.64 0.4537078
9.66 0.4615997
9.68 0.453707
9.7 0.4590478
9.72 0.4640309
9.74 0.4645966
9.76 0.4600819
9.78 0.4584213
9.8 0.4392324
9.82 0.4435371
9.84 0.4600275
9.86 0.4709833
9.88 0.4497494
9.9 0.4602718
9.92 0.4701862
9.94 0.4451401
9.96 0.4738407
9.98 0.4780427
10 0.4788266
10.02 0.4496666
10.04 0.453486
10.06 0.4532109
10.08 0.4527138
10.1 0.4545604
10.12 0.4714339
10.14 0.4570017
10.16 0.4612485
10.18 0.4615731
10.2 0.4514975
10.22 0.4469337
10.24 0.4615464
10.26 0.4670384
10.28 0.4506388
10.3 0.4802343
10.32 0.4467101
10.34 0.4510542
10.36 0.4521892
10.38 0.4250003
10.4 0.477231
10.42 0.4613835
10.44 0.442097
10.46 0.4491661
10.48 0.4515803
10.5 0.4554669
10.52 0.4609773
10.54 0.4604892
10.56 0.4636264
10.58 0.4665029
10.6 0.445028
10.62 0.4508045
10.64 0.4588301
10.66 0.460054
10.68 0.4707968
10.7 0.4564267
10.72 0.4389193
10.74 0.4566454
10.76 0.4741575
10.78 0.4540095
10.8 0.4838647
10.82 0.4702655
10.84 0.455522
10.86 0.4437904
10.88 0.4593474
10.9 0.4546704
10.92 0.4747894
10.94 0.469068
10.96 0.4657255
10.98 0.4552469
11 0.4668238
11.02 0.4580666
11.04 0.4647042
11.06 0.456809
11.08 0.4641664
11.1 0.4564264
11.12 0.4531561
11.14 0.4605168
11.16 0.4503334
11.18 0.43775
11.2 0.4519682
11.22 0.4658596
11.24 0.4226693
11.26 0.4883137
11.28 0.479296
11.3 0.4389188
11.32 0.4565358
11.34 0.4573292
11.36 0.4610858
11.38 0.4566727
11.4 0.4582852
11.42 0.4581755
11.44 0.4481637
11.46 0.4756046
11.48 0.46095
11.5 0.4498335
11.52 0.4483302
11.54 0.4605969
11.56 0.4494721
11.58 0.4469346
11.6 0.445702
11.62 0.4845873
11.64 0.4659666
11.66 0.4480512
11.68 0.447381
11.7 0.4430854
11.72 0.4506938
11.74 0.446822
11.76 0.4356888
11.78 0.4494717
11.8 0.4655645
11.82 0.4534592
11.84 0.4651347
11.86 0.4584208
11.88 0.4633032
11.9 0.4650274
11.92 0.4499166
11.94 0.4657786
11.96 0.4678408
11.98 0.442577
12 0.4624931
12.02 0.4554395
12.04 0.4674934
12.06 0.4309001
12.08 0.4423798
12.1 0.4560155
12.12 0.4635188
12.14 0.459864
12.16 0.4604884
12.18 0.4416448
12.2 0.458285
12.22 0.4411915
12.24 0.4574385
12.26 0.456782
12.28 0.4640044
12.3 0.4706909
12.32 0.4528241
12.34 0.47689
12.36 0.4388905
12.38 0.4535412
12.4 0.4539275
12.42 0.466396
12.44 0.4426624
12.46 0.4645968
12.48 0.4697338
12.5 0.4411917
12.52 0.4407387
12.54 0.4761564
12.56 0.4443818
12.58 0.4576022
12.6 0.4652684
12.62 0.4502774
12.64 0.453707
12.66 0.4455621
12.68 0.4562066
12.7 0.4523545
12.72 0.45111
12.74 0.4471583
12.76 0.4690685
12.78 0.4522721
12.8 0.4479113
12.82 0.4431988
12.84 0.4697073
12.86 0.4535964
12.88 0.4543954
12.9 0.4631414
12.92 0.4611128
12.94 0.4441001
12.96 0.4529343
12.98 0.4698403
13 0.4705581
13.02 0.4551376
13.04 0.4630606
13.06 0.457083
13.08 0.4502497
13.1 0.4460378
13.12 0.4543679
13.14 0.4500281
13.16 0.4338775
13.18 0.447381
13.2 0.4512478
13.22 0.4616555
13.24 0.4492217
13.26 0.4636009
13.28 0.4682409
13.3 0.4548902
13.32 0.4546977
13.34 0.4593743
13.36 0.4487762
13.38 0.4589661
13.4 0.4534582
13.42 0.4508053
13.44 0.4308419
13.46 0.4596194
13.48 0.4680278
13.5 0.4545328
13.52 0.4552741
13.54 0.4524656
13.56 0.4508329
13.58 0.451276
13.6 0.4597833
13.62 0.4574116
13.64 0.4637087
13.66 0.4506391
13.68 0.4385203
13.7 0.4616539
13.72 0.4574112
13.74 0.4596468
13.76 0.4499722
13.78 0.4575203
13.8 0.4655373
13.82 0.4541198
13.84 0.4743678
13.86 0.4484693
13.88 0.4613566
13.9 0.4553567
13.92 0.4593476
13.94 0.4591838
13.96 0.4592656
13.98 0.4574939
14 0.4519127
14.02 0.4468781
14.04 0.4560973
14.06 0.4413045
14.08 0.4482473
14.1 0.4601629
14.12 0.4503882
14.14 0.4574112
14.16 0.4467944
14.18 0.4587754
14.2 0.4459537
14.22 0.4505556
14.24 0.4561802
14.26 0.4636003
14.28 0.4670644
14.3 0.4490543
14.32 0.4538171
14.34 0.4328397
14.36 0.445028
14.38 0.4623307
14.4 0.4479671
14.42 0.4567818
14.44 0.4527141
14.46 0.4546705
14.48 0.4584212
14.5 0.4611132
14.52 0.4496664
14.54 0.4510821
14.56 0.4594016
14.58 0.449972
14.6 0.4567825
14.62 0.452024
14.64 0.4571108
14.66 0.4603534
14.68 0.4509987
14.7 0.4599449
14.72 0.4615733
14.74 0.4564267
14.76 0.4559333
14.78 0.4452804
14.8 0.4664232
14.82 0.4507217
14.84 0.4688818
14.86 0.4632764
14.88 0.4656985
14.9 0.4630603
14.92 0.4557959
14.94 0.4648924
14.96 0.4519125
14.98 0.4581211
15 0.435574
15.02 0.4584219
15.04 0.4625202
15.06 0.4560155
15.08 0.4561246
15.1 0.4416167
15.12 0.440596
15.14 0.4557135
15.16 0.4572746
15.18 0.4534585
15.2 0.4479676
15.22 0.4717251
15.24 0.4565358
15.26 0.4585029
15.28 0.4669315
15.3 0.4633038
15.32 0.4596197
15.34 0.4507217
15.36 0.4509432
15.38 0.4602449
15.4 0.4517195
15.42 0.4666097
15.44 0.4638157
15.46 0.4599463
15.48 0.4613568
15.5 0.4480509
15.52 0.4478832
15.54 0.4496111
15.56 0.4599184
15.58 0.4520236
15.6 0.460027
15.62 0.457029
15.64 0.4628713
15.66 0.4519395
15.68 0.4468218
15.7 0.4554668
15.72 0.4659392
15.74 0.4442411
15.76 0.462169
15.78 0.4680006
15.8 0.4544781
15.82 0.4497497
15.84 0.4690681
15.86 0.4547802
15.88 0.4576575
15.9 0.4546975
15.92 0.4551378
15.94 0.4831407
15.96 0.4597824
15.98 0.4574108
16 0.458366
16.02 0.4501946
16.04 0.4545602
16.06 0.4582847
16.08 0.4474931
16.1 0.4778595
16.12 0.4846648
16.14 0.4710889
16.16 0.4723877
16.18 0.4780431
16.2 0.4680009
16.22 0.460516
16.24 0.4661009
16.26 0.4410211
16.28 0.457739
16.3 0.4397726
16.32 0.4598102
16.34 0.4501394
16.36 0.4570833
16.38 0.4681877
16.4 0.4659131
16.42 0.4475488
16.44 0.463519
16.46 0.4661275
16.48 0.4594836
16.5 0.4477169
16.52 0.4791921
16.54 0.458912
16.56 0.4613563
16.58 0.4708767
16.6 0.4513865
16.62 0.4444377
16.64 0.4684283
16.66 0.45544
16.68 0.4690418
16.7 0.464812
16.72 0.4652421
16.74 0.4478841
16.76 0.4651881
16.78 0.4397163
16.8 0.4531551
16.82 0.4450005
16.84 0.4561253
16.86 0.4581759
16.88 0.4602988
16.9 0.4553294
16.92 0.4604614
16.94 0.4514973
16.96 0.4513865
16.98 0.4541198
17 0.4494721
17.02 0.4554671
17.04 0.4545875
17.06 0.4532384
17.08 0.4534596
17.1 0.436491
17.12 0.4455617
17.14 0.4687751
17.16 0.4604621
17.18 0.4607328
17.2 0.4614384
17.22 0.4516083
17.24 0.4583938
17.26 0.4544502
17.28 0.4736031
17.3 0.4464865
17.32 0.4638426
17.34 0.4537346
17.36 0.4499444
17.38 0.4521888
17.4 0.4534866
17.42 0.4623315
17.44 0.4483588
17.46 0.4657254
17.48 0.4617629
17.5 0.4613288
17.52 0.4459262
17.54 0.4563443
17.56 0.4571102
17.58 0.4667168
17.6 0.4422951
17.62 0.4442413
17.64 0.4507219
17.66 0.4448032
17.68 0.4616544
17.7 0.4479673
17.72 0.4539824
17.74 0.4544224
17.76 0.4477167
17.78 0.4570012
17.8 0.45
17.82 0.4541469
17.84 0.4602985
17.86 0.4532379
17.88 0.4535421
17.9 0.4486923
17.92 0.4581488
17.94 0.4479402
17.96 0.467413
17.98 0.452603
18 0.4553566
18.02 0.4348277
18.04 0.4491656
18.06 0.4584759
18.08 0.4458979
18.1 0.4582024
18.12 0.4419557
18.14 0.4522444
18.16 0.4591843
18.18 0.4521618
18.2 0.4560151
18.22 0.4648118
18.24 0.4658593
18.26 0.4636269
18.28 0.4462336
18.3 0.4718577
18.32 0.4659939
18.34 0.4550277
18.36 0.4434522
18.38 0.4484689
18.4 0.470983
18.42 0.463842
18.44 0.4609499
18.46 0.4493054
18.48 0.453238
18.5 0.469734
18.52 0.4544502
18.54 0.4454495
18.56 0.4542307
18.58 0.4665293
18.6 0.4551378
18.62 0.4457021
18.64 0.4630604
18.66 0.4655643
18.68 0.4571653
18.7 0.4524653
18.72 0.4583936
18.74 0.4646771
18.76 0.4624394
18.78 0.4440998
18.8 0.4676
18.82 0.4531556
18.84 0.4490547
18.86 0.4481625
18.88 0.45478
18.9004 0.4493608
18.9204 0.4443818
18.9404 0.4585033
18.9604 0.4543954
18.9804 0.4487761
19.0004 0.4616546
19.0204 0.4439316
19.0404 0.4496669
19.0604 0.4506383
19.0804 0.4629793
19.1004 0.4566722
19.1204 0.4568639
19.1404 0.4541477
19.1604 0.4646767
19.1804 0.4574657
19.2004 0.4585306
19.2204 0.4588031
19.2404 0.4591566
19.2604 0.455933
19.2804 0.4478285
19.3004 0.4462348
19.3204 0.4438747
19.3404 0.4426342
19.3604 0.4446624
19.3804 0.445982
19.4004 0.4378931
19.4204 0.4553569
19.4404 0.4467943
19.4604 0.4472979
19.4804 0.4465427
19.5004 0.467707
19.5204 0.4565359
19.5404 0.448386
19.5604 0.4391753
19.5804 0.4488034
19.6004 0.4559058
19.6204 0.4460376
19.6404 0.4442405
19.6604 0.4560974
19.6804 0.4627629
19.7004 0.4628714
19.7204 0.4520515
19.7404 0.4424362
19.7604 0.4602991
19.7804 0.4470461
19.8004 0.4555497
19.8204 0.4523823
19.8404 0.4367205
19.8604 0.4660744
19.8804 0.4661821
19.9004 0.4362912
19.9204 0.4577665
19.9404 0.4531281
19.9604 0.4456457
19.9804 0.4673866
&
@target G0.S1
@type xy
0 1.159979
0.02 1.440599
0.04 0.6478227
0.06 0.7789896
0.08 1.638909
0.1 3.025525
0.12 0.7204684
0.14 1.448629
0.16 0.6124339
0.18 2.621235
0.2 0.9246347
0.22 1.236143
0.24 1.308138
0.26 2.110248
0.28 2.606228
0.3 1.968387
0.32 2.164793
0.34 2.175891
0.36 0.7679194
0.38 1.571034
0.4 1.623407
0.42 1.118191
0.44 0.5174459
0.46 0.4820274
0.48 0.4677871
0.5 0.4565358
0.52 0.4539002
0.54 0.443734
0.56 0.4949999
0.58 0.4315386
0.6 0.4709034
0.62 0.4444381
0.64 0.4623044
0.66 0.4377788
0.68 0.4711953
0.7 0.4557137
0.72 0.4684289
0.74 0.4652146
0.76 0.4544777
0.78 0.4398014
0.8 0.4603537
0.82 0.4648119
0.84 0.4628986
0.86 0.4573296
0.88 0.4430856
0.9 0.4695474
0.92 0.4532388
0.94 0.4587214
0.96 0.4516908
0.98 0.4611127
1 0.4610856
1.02 0.4665562
1.04 0.4550278
1.06 0.4650538
1.08 0.4592929
1.1 0.4672793
1.12 0.4659934
1.14 0.4504995
1.16 0.4644356
1.18 0.4579303
1.2 0.4365775
1.22 0.4370356
1.24 0.471301
1.26 0.4523826
1.28 0.4508039
1.3 0.456097
1.32 0.4588573
1.34 0.4732071
1.36 0.4721496
1.38 0.4739197
1.4 0.4546427
1.42 0.466128
1.44 0.4478836
1.46 0.4655373
1.48 0.4802344
1.5 0.4561788
1.52 0.4517742
1.54 0.4472414
1.56 0.4714601
1.58 0.462088
1.6 0.4521891
1.62 0.4647042
1.64 0.4414185
1.66 0.4489152
1.68 0.4844841
1.7 0.4569736
1.72 0.5117133
1.74 0.4697075
1.76 0.6277739
1.78 0.5551801
1.8 0.510049
1.82 0.4748418
1.84 0.4567551
1.86 0.4663955
1.88 0.479244
1.9 0.4388626
1.92 0.4825457
1.94 0.4838124
1.96 0.4662886
1.98 0.4731545
2 0.490026
2.02 0.4720698
2.04 0.4715404
2.06 0.4703453
2.08 0.4570005
2.1 0.4676535
2.12 0.4484975
2.14 0.4560154
2.16 0.4533491
2.18 0.4526583
2.2 0.4614109
2.22 0.4600002
2.24 0.4699473
2.26 0.4578481
2.28 0.4522441
2.3 0.471938
2.32 0.4580941
2.34 0.4633846
2.36 0.4685082
2.38 0.4382924
2.4 0.4652685
2.42 0.4727844
2.44 0.4723606
2.46 0.4389475
2.48 0.4701333
2.5 0.4998246
2.52 0.5020709
2.54 0.4854376
2.56 0.4602716
2.58 0.487878
2.6 0.4468774
2.62 0.4860814
2.64 0.4751044
2.66 0.4819231
2.68 0.4673602
2.7 0.4563167
2.72 0.478043
2.74 0.4404822
2.76 0.4851288
2.78 0.5881118
2.8 0.8147547
2.82 0.5377266
2.84 0.4822338
2.86 0.4785658
2.88 0.4687481
2.9 0.4734182
2.92 0.8438304
2.94 0.4940148
2.96 0.9366158
2.98 0.587473
3 0.9802173
3.02 0.5594865
3.04 0.5782739
3.06 0.4744735
3.08 0.5110281
3.1 0.4552204
3.12 0.471752
3.14 0.4491656
3.16 0.4556862
3.18 0.4845874
3.2 0.4811706
3.22 0.4440159
3.24 0.4713013
3.26 0.5014724
3.28 0.4632757
3.3 0.464785
3.32 0.4802605
3.34 0.4577388
3.36 0.4641387
3.38 0.4430579
3.4 0.4552195
3.42 0.4705577
3.44 0.4607065
3.46 0.4758933
3.48 0.4506389
3.5 0.4599459
3.52 0.4601359
3.54 0.4617624
3.56 0.4898214
3.58 0.5101222
3.6 0.4852319
3.62 0.5025188
3.64 0.495101
3.66 0.471063
3.68 0.4634926
3.7 0.4530449
3.72 0.4707704
3.74 0.4732077
3.76 0.4618169
3.78 0.4688287
3.8 0.4570561
3.82 0.4870578
3.84 0.4712489
3.86 0.4502228
3.88 0.4454768
3.9 0.4488039
3.92 0.4826229
3.94 0.4760519
3.96 0.4492495
3.98 0.4593746
4 0.4633843
4.02 0.4671455
4.04 0.473128
4.06 0.4665837
4.08 0.4537896
4.1 0.4685616
4.12 0.4788785
4.14 0.4677874
4.16 0.4651076
4.18 0.4764447
4.2 0.4690948
4.22 0.4546149
4.24 0.448581
4.26 0.4574381
4.28 0.4470465
4.3 0.4616542
4.32 0.4484983
4.34 0.4524926
4.36 0.4618169
4.38 0.4609226
4.4 0.4541196
4.42 0.4468218
4.44 0.4555767
4.46 0.4695207
4.48 0.4551377
4.5 0.4555487
4.52 0.4478005
4.54 0.4573292
4.56 0.4294763
4.58 0.4553571
4.6 0.4644885
4.62 0.4572475
4.64 0.4380063
4.66 0.4195828
4.68 0.4583673
4.7 0.4713281
4.72 0.4373216
4.74 0.4495281
4.76 0.4653493
4.78 0.4551103
4.8 0.4535689
4.82 0.4618174
4.84 0.4757626
4.86 0.4365204
4.88 0.4371778
4.9 0.4526585
4.92 0.4579027
4.94 0.4573292
4.96 0.4553569
4.98 0.4604618
5 0.4535146
5.02 0.4615459
5.04 0.4748163
5.06 0.4818196
5.08 0.4613294
5.1 0.4570016
5.12 0.4635185
5.14 0.4540101
5.16 0.4437903
5.18 0.4757624
5.2 0.4512756
5.22 0.4416729
5.24 0.4729954
5.26 0.4508327
5.28 0.4539828
5.3 0.4644347
5.32 0.4646775
5.34 0.451912
5.36 0.4639234
5.38 0.4815345
5.4 0.4556856
5.42 0.4364055
5.44 0.4355748
5.46 0.4701859
5.48 0.455
5.5 0.4487757
5.52 0.4402834
5.54 0.4507213
5.56 0.4481909
5.58 0.4522438
5.6 0.4504437
5.62 0.4499996
5.64 0.4414187
5.66 0.4499998
5.68 0.4541199
5.7 0.4613566
5.72 0.4539273
5.74 0.4571653
5.76 0.4394886
5.78 0.4618446
5.8 0.4583667
5.82 0.4721223
5.84 0.4591843
5.86 0.4432273
5.88 0.4431139
5.9 0.4564267
5.92 0.4262042
5.94 0.454367
5.96 0.4580939
5.98 0.4650535
6 0.4329546
6.02 0.4496662
6.04 0.4359186
6.06 0.4644888
6.08 0.4620062
6.1 0.4432546
6.12 0.4332728
6.14 0.4670653
6.16 0.4673602
6.18 0.4606787
6.2 0.4626285
6.22 0.4623854
6.24 0.458367
6.26 0.4574112
6.28 0.4506935
6.3 0.4574381
6.32 0.4414469
6.34 0.4699208
6.36 0.4543953
6.38 0.4499722
6.4 0.4570833
6.42 0.4670384
6.44 0.4675736
6.46 0.4458982
6.48 0.4681348
6.5 0.4716992
6.52 0.4719376
6.54 0.4585575
6.56 0.4652152
6.58 0.4482467
6.6 0.4589661
6.62 0.4557688
6.64 0.4584211
6.66 0.4462627
6.68 0.4577388
6.7 0.4396868
6.72 0.4457863
6.74 0.4489153
6.76 0.459809
6.78 0.4585574
6.8 0.4511376
6.82 0.4628446
6.84 0.4715399
6.86 0.4476879
6.88 0.442041
6.9 0.4503883
6.92 0.4560973
6.94 0.4699465
6.96 0.4552474
6.98 0.4426626
7 0.456782
7.02 0.4558785
7.04 0.456454
7.06 0.456454
7.08 0.4713809
7.1 0.461979
7.12 0.457056
7.14 0.4681077
7.16 0.4611673
7.18 0.4648923
7.2 0.4336182
7.22 0.4416452
7.24 0.449277
7.26 0.4554673
7.28 0.4605159
7.3 0.4616009
7.32 0.4656173
7.34 0.468668
7.36 0.4673595
7.38 0.4601627
7.4 0.4789575
7.42 0.4885438
7.44 0.4595105
7.46 0.4447752
7.48 0.4812999
7.5 0.4618442
7.52 0.4760783
7.54 0.4454489
7.56 0.4584215
7.58 0.4719109
7.6 0.4632757
7.62 0.4588298
7.64 0.4771013
7.66 0.4545335
7.68 0.4587212
7.7 0.45445
7.72 0.471858
7.74 0.4740781
7.76 0.4563168
7.78 0.4587756
7.8 0.4391189
7.82 0.4360336
7.84 0.4628438
7.86 0.4620062
7.88 0.4541478
7.9 0.4546421
7.92 0.4649998
7.94 0.4567823
7.96 0.453899
7.98 0.4674668
8 0.4606783
8.02 0.4515811
8.04 0.4523827
8.06 0.4571921
8.08 0.4378925
8.1 0.4728104
8.12 0.4521892
8.14 0.4550547
8.16 0.4624657
8.18 0.467467
8.2 0.4489427
8.22 0.4590751
8.24 0.4584216
8.26 0.4631951
8.28 0.4659669
8.3 0.4566181
8.32 0.4462336
8.34 0.4589662
8.36 0.4444379
8.38 0.4447756
8.4 0.4523824
8.42 0.4494995
8.44 0.4402844
8.46 0.4654837
8.48 0.4738402
8.5 0.4645694
8.52 0.4491386
8.54 0.4430864
8.56 0.4615193
8.58 0.4583941
8.6 0.4631676
8.62 0.4725194
8.64 0.4406249
8.66 0.4453652
8.68 0.4616545
8.7 0.4732071
8.72 0.4595924
8.74 0.4467945
8.76 0.4560976
8.78 0.4742629
8.8 0.4501944
8.82 0.4601633
8.84 0.4589671
8.86 0.4345682
8.88 0.4598644
8.9 0.4615465
8.92 0.4645967
8.94 0.470107
8.96 0.461898
8.98 0.4781734
9 0.4735237
9.02 0.4457016
9.04 0.4692549
9.06 0.4607332
9.08 0.4639773
9.1 0.4600544
9.12 0.4617904
9.14 0.4710093
9.16 0.4627364
9.18 0.4657518
9.2 0.4509439
9.22 0.4407099
9.24 0.4544503
9.26 0.4591839
9.28 0.4488037
9.3 0.4477162
9.32 0.4565904
9.34 0.4413901
9.36 0.4693348
9.38 0.4597006
9.4 0.4574388
9.42 0.4491382
9.44 0.4674131
9.46 0.4514697
9.48 0.4540371
9.5 0.4620061
9.52 0.4611398
9.54 0.4636005
9.56 0.4518019
9.58 0.4607064
9.6 0.4609494
9.62 0.4519676
9.64 0.4566449
9.66 0.4538174
9.68 0.4508045
9.7 0.4466258
9.72 0.4364917
9.74 0.4463735
9.76 0.4691753
9.78 0.46095
9.8 0.4627088
9.82 0.4432555
9.84 0.4466259
9.86 0.4585573
9.88 0.4491663
9.9 0.4373492
9.92 0.4588034
9.94 0.45478
9.96 0.443311
9.98 0.4508048
10 0.4418994
10.02 0.4761827
10.04 0.4508321
10.06 0.4666098
10.08 0.443565
10.1 0.4504443
10.12 0.4615195
10.14 0.457739
10.16 0.4467105
10.18 0.4372923
10.2 0.4542299
10.22 0.4565627
10.24 0.4455891
10.26 0.4526033
10.28 0.4596191
10.3 0.4488321
10.32 0.4747101
10.34 0.4506937
10.36 0.4539821
10.38 0.4399432
10.4 0.4530726
10.42 0.4457859
10.44 0.4603803
10.46 0.4506108
10.48 0.461655
10.5 0.4587754
10.52 0.4475762
10.54 0.4568647
10.56 0.4395742
10.58 0.452051
10.6 0.4513866
10.62 0.4486367
10.64 0.4556869
10.66 0.4567828
10.68 0.4530455
10.7 0.4649996
10.72 0.4586391
10.74 0.4514699
10.76 0.4491376
10.78 0.4564264
10.8 0.4534584
10.82 0.4507213
10.84 0.4506941
10.86 0.4508321
10.88 0.4583944
10.9 0.4658323
10.92 0.4498331
10.94 0.4643544
10.96 0.4522165
10.98 0.4595103
11 0.449722
11.02 0.4470729
11.04 0.4497224
11.06 0.4443818
11.08 0.427581
11.1 0.4554668
11.12 0.4568643
11.14 0.4751052
11.16 0.4576572
11.18 0.4505833
11.2 0.4534309
11.22 0.4601355
11.24 0.4566457
11.26 0.451498
11.28 0.4609227
11.3 0.4424086
11.32 0.4613021
11.34 0.4617626
11.36 0.4600272
11.38 0.4610044
11.4 0.4556589
11.42 0.4556862
11.44 0.4327244
11.46 0.4627095
11.48 0.4553301
11.5 0.4566177
11.52 0.4644085
11.54 0.4433959
11.56 0.4460938
11.58 0.4589932
11.6 0.4307261
11.62 0.4666103
11.64 0.4436496
11.66 0.4610044
11.68 0.4714598
11.7 0.4521342
11.72 0.4724666
11.74 0.4598363
11.76 0.4540377
11.78 0.4514422
11.8 0.4534307
11.82 0.4507216
11.84 0.4619792
11.86 0.4647851
11.88 0.4616008
11.9 0.4722556
11.92 0.4473818
11.94 0.4604623
11.96 0.474658
11.98 0.4593748
12 0.4593476
12.02 0.4567546
12.04 0.459157
12.06 0.4488038
12.08 0.4601368
12.1 0.4507213
12.12 0.4687486
12.14 0.4722558
12.16 0.4561521
12.18 0.4571924
12.2 0.4587754
12.22 0.4697075
12.24 0.4487208
12.26 0.4617632
12.28 0.4517465
12.3 0.4597824
12.32 0.458721
12.34 0.4499724
12.36 0.4647847
12.38 0.4567547
12.4 0.4503884
12.42 0.4565355
12.44 0.4669049
12.46 0.4616279
12.48 0.4524107
12.5 0.4571652
12.52 0.4508041
12.54 0.4452242
12.56 0.4537898
12.58 0.4674937
12.6 0.4520503
12.62 0.4563443
12.64 0.4437057
12.66 0.4689612
12.68 0.4542578
12.7 0.4564537
12.72 0.4681085
12.74 0.4669317
12.76 0.4648652
12.78 0.4492492
12.8 0.4548902
12.82 0.4671455
12.84 0.4612483
12.86 0.4508048
12.88 0.4597833
12.9 0.4406242
12.92 0.4662618
12.94 0.449472
12.96 0.4440998
12.98 0.4701337
13 0.4484138
13.02 0.4644884
13.04 0.4532936
13.06 0.4551925
13.08 0.4575481
13.1 0.4616548
13.12 0.4614108
13.14 0.466744
13.16 0.4609509
13.18 0.4562346
13.2 0.4544503
13.22 0.4529897
13.24 0.4602719
13.26 0.4607056
13.28 0.4571106
13.3 0.4608144
13.32 0.4478001
13.34 0.4706638
13.36 0.4517741
13.38 0.4644358
13.4 0.4314514
13.42 0.4680285
13.44 0.4565904
13.46 0.4508046
13.48 0.4500284
13.5 0.4560975
13.52 0.4826231
13.54 0.4521886
13.56 0.45618
13.58 0.4639232
13.6 0.4602443
13.62 0.4610317
13.64 0.4443533
13.66 0.4628175
13.68 0.4802604
13.7 0.5129819
13.72 0.4608965
13.74 0.4777027
13.76 0.4626287
13.78 0.4584212
13.8 0.4912476
13.82 0.4462342
13.84 0.4603535
13.86 0.464247
13.88 0.4642465
13.9 0.4746841
13.92 0.4657789
13.94 0.4833474
13.96 0.8630766
13.98 0.889635
14 0.4931782
14.02 0.4815083
14.04 0.8394048
14.06 0.5226378
14.08 1.502415
14.1 0.8191006
14.12 0.8207016
14.14 0.4727049
14.16 0.4686954
14.18 0.4499999
14.2 0.462196
14.22 0.4648385
14.24 0.4416165
14.26 0.462331
14.28 0.4584208
14.3 0.4762877
14.32 0.4727047
14.34 0.4669584
14.36 0.4629792
14.38 0.4425501
14.4 0.4752888
14.42 0.4480509
14.44 0.4515808
14.46 0.4722559
14.48 0.4857976
14.5 0.4758938
14.52 0.4747098
14.54 0.4663416
14.56 0.4526311
14.58 0.4594835
14.6 0.4784092
14.62 0.4795305
14.64 0.4897443
14.66 0.4677876
14.68 0.473656
14.7 0.4661014
14.72 0.4546975
14.74 0.4471576
14.76 0.4509432
14.78 0.4539825
14.8 0.4506933
14.82 0.4700263
14.84 0.4462342
14.86 0.4559332
14.88 0.4812997
14.9 0.4654834
14.92 0.4546974
14.94 0.4474374
14.96 0.4550281
14.98 0.4732067
15 0.4967144
15.02 0.4723082
15.04 0.4770219
15.06 0.4553293
15.08 0.4736295
15.1 0.4648391
15.12 0.465296
15.14 0.7276846
15.16 0.4752625
15.18 0.4658594
15.2 0.4542297
15.22 0.4514697
15.24 0.4572473
15.26 0.4578755
15.28 0.4540374
15.3 0.4681348
15.32 0.4683485
15.34 0.4514976
15.36 0.4659669
15.38 0.4708765
15.4 0.4801305
15.42 0.4572473
15.44 0.4474652
15.46 0.4787744
15.48 0.4673597
15.5 0.4544778
15.52 0.4441002
15.54 0.4698139
15.56 0.4530452
15.58 0.4609502
15.6 0.4524104
15.62 0.4584208
15.64 0.4656979
15.66 0.4584215
15.68 0.4423514
15.7 0.4474651
15.72 0.4400283
15.74 0.4486367
15.76 0.4534592
15.78 0.4602989
15.8 0.4428595
15.82 0.4533758
15.84 0.4508047
15.86 0.4611123
15.88 0.4496103
15.9 0.460923
15.92 0.4602723
15.94 0.4508045
15.96 0.4510543
15.98 0.4561798
16 0.4464021
16.02 0.4622223
16.04 0.4571921
16.06 0.4601621
16.08 0.4753418
16.1 0.4578205
16.12 0.4606789
16.14 0.4430854
16.16 0.4504716
16.18 0.4669311
16.2 0.4457014
16.22 0.4484696
16.24 0.4566724
16.26 0.4504442
16.28 0.4486369
16.3 0.445674
16.32 0.4534585
16.34 0.4411917
16.36 0.4746315
16.38 0.45445
16.4 0.4604886
16.42 0.4587214
16.44 0.4597276
16.46 0.4485813
16.48 0.4650001
16.5 0.4562077
16.52 0.4562348
16.54 0.4537896
16.56 0.4717522
16.58 0.4532382
16.6 0.4527136
16.62 0.4561252
16.64 0.4544776
16.66 0.4578755
16.68 0.4632763
16.7 0.4651344
16.72 0.4440998
16.74 0.4320299
16.76 0.4648925
16.78 0.4637076
16.8 0.4476052
16.82 0.4638425
16.84 0.4634112
16.86 0.4555491
16.88 0.4599453
16.9 0.4803649
16.92 0.4502498
16.94 0.458803
16.96 0.4638421
16.98 0.4609231
17 0.4513037
17.02 0.4639233
17.04 0.4840973
17.06 0.465107
17.08 0.488492
17.1 0.4712743
17.12 0.4521893
17.14 0.4406244
17.16 0.4706643
17.18 0.463384
17.2 0.4722557
17.22 0.4896426
17.24 0.4746315
17.26 0.484226
17.28 0.4848195
17.3 0.4548078
17.32 0.4669846
17.34 0.4583941
17.36 0.437893
17.38 0.4612486
17.4 0.4686413
17.42 0.4549718
17.44 0.4601359
17.46 0.4597008
17.48 0.482312
17.5 0.4567544
17.52 0.4394318
17.54 0.4609503
17.56 0.4488319
17.58 0.4756309
17.6 0.4691749
17.62 0.4920877
17.64 0.4941149
17.66 0.4839676
17.68 0.4622227
17.7 0.4721226
17.72 0.4638156
17.74 0.4829333
17.76 0.4695205
17.78 0.4622228
17.8 0.4577391
17.82 0.4701062
17.84 0.4667437
17.86 0.4503886
17.88 0.4622222
17.9 0.4636004
17.92 0.4695747
17.94 0.4550274
17.96 0.4617626
17.98 0.4913248
18 0.4739197
18.02 0.4478002
18.04 0.4465697
18.06 0.4470457
18.08 0.4769168
18.1 0.4617363
18.12 0.4778596
18.14 0.4680279
18.16 0.4735246
18.18 0.4641382
18.2 0.455988
18.22 0.4553571
18.24 0.4475489
18.26 0.4364923
18.28 0.4596468
18.3 0.4654301
18.32 0.4629521
18.34 0.4434522
18.36 0.4586396
18.38 0.4678942
18.4 0.4531279
18.42 0.4673864
18.44 0.4382356
18.46 0.4644618
18.48 0.4522446
18.5 0.4642738
18.52 0.4674398
18.54 0.4437058
18.56 0.4585031
18.58 0.4707707
18.6 0.4670385
18.62 0.4599182
18.64 0.460054
18.66 0.467199
18.68 0.4682411
18.7 0.4658591
18.72 0.4701331
18.74 0.4807547
18.76 0.4550003
18.78 0.4753422
18.8 0.458993
18.82 0.4555496
18.84 0.4610041
18.86 0.4592932
18.88 0.4641391
18.9004 0.4638156
18.9204 0.4592114
18.9404 0.4744997
18.9604 0.4656445
18.9804 0.4834777
19.0004 0.4809628
19.0204 0.4663956
19.0404 0.4890299
19.0604 0.4966134
19.0804 0.4570014
19.1004 0.4531554
19.1204 0.4472421
19.1404 0.467493
19.1604 0.4631687
19.1804 0.4596196
19.2004 0.4428599
19.2204 0.4495836
19.2404 0.4482466
19.2604 0.4550001
19.2804 0.4590753
19.3004 0.4616817
19.3204 0.4523552
19.3404 0.4601361
19.3604 0.4574385
19.3804 0.4534863
19.4004 0.4696002
19.4204 0.4610051
19.4404 0.4585574
19.4604 0.4627094
19.4804 0.4645965
19.5004 0.4768912
19.5204 0.4766024
19.5404 0.4836836
19.5604 0.4739192
19.5804 0.4491385
19.6004 0.5050987
19.6204 0.5129814
19.6404 0.4725729
19.6604 0.4596194
19.6804 0.4522449
19.7004 0.4714077
19.7204 0.4667432
19.7404 0.4655373
19.7604 0.4834509
19.7804 0.4573298
19.8004 0.4502226
19.8204 0.4543404
19.8404 0.4733921
19.8604 0.4516917
19.8804 0.4530457
19.9004 0.4535696
19.9204 0.4589397
19.9404 0.4724664
19.9604 0.4586397
19.9804 0.4702658
&
@target G0.S2
@type xy
0 1.522465
0.02 2.303378
0.04 1.372343
0.06 1.252697
0.08 1.112216
0.1 2.060243
0.12 1.393789
0.14 1.39612
0.16 1.354852
0.18 2.698458
0.2 1.008823
0.22 1.59785
0.24 1.841148
0.26 2.53498
0.28 3.119335
0.3 2.460086
0.32 2.874113
0.34 1.64262
0.36 1.348647
0.38 0.9574056
0.4 1.268601
0.42 0.7256376
0.44 1.014298
0.46 0.4821049
0.48 0.4482187
0.5 0.4802342
0.52 0.4637619
0.54 0.4622233
0.56 0.4589935
0.58 0.4601355
0.6 0.4732338
0.62 0.4810664
0.64 0.4496946
0.66 0.4619792
0.68 0.4624393
0.7 0.4547524
0.72 0.4573292
0.74 0.4110352
0.76 0.4605434
0.78 0.4526313
0.8 0.4613295
0.82 0.4551098
0.84 0.4542576
0.86 0.4281937
0.88 0.45489
0.9 0.4637078
0.92 0.453652
0.94 0.4582031
0.96 0.4512483
0.98 0.4596469
1 0.4502499
1.02 0.4355744
1.04 0.4563443
1.06 0.4635194
1.08 0.4513599
1.1 0.4393175
1.12 0.452465
1.14 0.4720167
1.16 0.4335024
1.18 0.4618984
1.2 0.4738408
1.22 0.4571659
1.24 0.4545601
1.26 0.4543677
1.28 0.4491385
1.3 0.4594286
1.32 0.4463181
1.34 0.4409648
1.36 0.4552473
1.38 0.465967
1.4 0.4526038
1.42 0.4406246
1.44 0.4638419
1.46 0.4565634
1.48 0.4573015
1.5 0.4489154
1.52 0.4599456
1.54 0.4561796
1.56 0.4549724
1.58 0.4492767
1.6 0.4364341
1.62 0.4530454
1.64 0.4721228
1.66 0.4484969
1.68 0.4505554
1.7 0.4499998
1.72 0.4563445
1.74 0.450417
1.76 0.4578205
1.78 0.4639234
1.8 0.4530456
1.82 0.4684285
1.84 0.4631689
1.86 0.4567827
1.88 0.4697336
1.9 0.4628443
1.92 0.459619
1.94 0.4516077
1.96 0.4486091
1.98 0.4517188
2 0.4424088
2.02 0.4450847
2.04 0.4566452
2.06 0.4413899
2.08 0.452852
2.1 0.4528242
2.12 0.4548898
2.14 0.4383494
2.16 0.4438469
2.18 0.4648929
2.2 0.4565906
2.22 0.4481343
2.24 0.4592118
2.26 0.4736561
2.28 0.4532939
2.3 0.4531276
2.32 0.4357759
2.34 0.4414181
2.36 0.4624396
2.38 0.4499447
2.4 0.4599454
2.42 0.4513868
2.44 0.4493883
2.46 0.4491376
2.48 0.4467945
2.5 0.4651338
2.52 0.4433396
2.54 0.4455611
2.56 0.4591841
2.58 0.4580396
2.6 0.4563718
2.62 0.4513312
2.64 0.4553573
2.66 0.4479114
2.68 0.4512482
2.7 0.4631146
2.72 0.462331
2.74 0.4534591
2.76 0.4560982
2.78 0.4663961
2.8 0.4573016
2.82 0.4465703
2.84 0.4583939
2.86 0.4703984
2.88 0.4489156
2.9 0.4412204
2.92 0.4479674
2.94 0.4466541
2.96 0.4484974
2.98 0.4534587
3 0.449583
3.02 0.4508048
3.04 0.4526867
3.06 0.4462627
3.08 0.4584209
3.1 0.4525766
3.12 0.4576841
3.14 0.4618985
3.16 0.4572477
3.18 0.4665027
3.2 0.4448029
3.22 0.4531002
3.24 0.4396872
3.26 0.4693341
3.28 0.4502503
3.3 0.4486371
3.32 0.4589661
3.34 0.4513593
3.36 0.4645696
3.38 0.4585306
3.4 0.4548349
3.42 0.4575199
3.44 0.4528242
3.46 0.4611669
3.48 0.4624665
3.5 0.451276
3.52 0.4452246
3.54 0.4513864
3.56 0.4609231
3.58 0.4521609
3.6 0.4510824
3.62 0.4592928
3.64 0.4484692
3.66 0.4597282
3.68 0.4656442
3.7 0.461031
3.72 0.4530454
3.74 0.4505554
3.76 0.4351436
3.78 0.447521
3.8 0.4689082
3.82 0.4585305
3.84 0.4557966
3.86 0.4539823
3.88 0.4576021
3.9 0.4581486
3.92 0.4353444
3.94 0.4581757
3.96 0.445702
3.98 0.4483578
4 0.4530725
4.02 0.4510267
4.04 0.4543679
4.06 0.44105
4.08 0.4526304
4.1 0.4493886
4.12 0.4652148
4.14 0.4605701
4.16 0.4563719
4.18 0.4492492
4.2 0.4506942
4.22 0.4483861
4.24 0.438349
4.26 0.4532384
4.28 0.4541197
4.3 0.4426622
4.32 0.4397154
4.34 0.4536798
4.36 0.4607602
4.38 0.4554668
4.4 0.4588304
4.42 0.428106
4.44 0.448581
4.46 0.4558516
4.48 0.4474927
4.5 0.4561796
4.52 0.4514976
4.54 0.4368354
4.56 0.4633842
4.58 0.4604889
4.6 0.4612482
4.62 0.474183
4.64 0.4597283
4.66 0.445365
4.68 0.4600818
4.7 0.4497496
4.72 0.4497502
4.74 0.4490548
4.76 0.4500559
4.78 0.4483579
4.8 0.4569737
4.82 0.4401413
4.84 0.4384918
4.86 0.4551102
4.88 0.4574658
4.9 0.4524657
4.92 0.4461222
4.94 0.4410505
4.96 0.4440158
4.98 0.4409083
5 0.4528795
5.02 0.4537071
5.04 0.4437059
5.06 0.4293602
5.08 0.4592926
5.1 0.458939
5.12 0.4587485
5.14 0.4613297
5.16 0.4572469
5.18 0.4575479
5.2 0.4704785
5.22 0.4640312
5.24 0.4503885
5.26 0.458912
5.28 0.4332143
5.3 0.4570833
5.32 0.4540382
5.34 0.4486928
5.36 0.4666363
5.38 0.4620062
5.4 0.4561798
5.42 0.438235
5.44 0.4578486
5.46 0.4530175
5.48 0.4503609
5.5 0.4555212
5.52 0.4678676
5.54 0.4555764
5.56 0.4577389
5.58 0.4556862
5.6 0.4592932
5.62 0.4669315
5.64 0.4677872
5.66 0.4465421
5.68 0.4531556
5.7 0.4628988
5.72 0.4541201
5.74 0.4611131
5.76 0.456454
5.78 0.4487207
5.8 0.4493881
5.82 0.4464866
5.84 0.4422669
5.86 0.4560976
5.88 0.4394884
5.9 0.4616813
5.92 0.4511654
5.94 0.465322
5.96 0.4628717
5.98 0.4590748
6 0.4710629
6.02 0.4589665
6.04 0.4539825
6.06 0.4561248
6.08 0.4491383
6.1 0.4549997
6.12 0.4583125
6.14 0.436721
6.16 0.4450283
6.18 0.4675997
6.2 0.4299419
6.22 0.4659932
6.24 0.4419835
6.26 0.4546434
6.28 0.4659664
6.3 0.4473538
6.32 0.4600543
6.34 0.4555494
6.36 0.4560156
6.38 0.4457863
6.4 0.4496943
6.42 0.451332
6.44 0.4488597
6.46 0.4605972
6.48 0.4616814
6.5 0.4692551
6.52 0.4551099
6.54 0.4602716
6.56 0.4479398
6.58 0.4539823
6.6 0.4628982
6.62 0.4500001
6.64 0.4466823
6.66 0.4645702
6.68 0.4593745
6.7 0.4533758
6.72 0.4557957
6.74 0.4596194
6.76 0.4478
6.78 0.4267903
6.8 0.4453373
6.82 0.4629525
6.84 0.44699
6.86 0.439801
6.88 0.4574378
6.9 0.4510539
6.92 0.4481346
6.94 0.46179
6.96 0.4539547
6.98 0.4474933
7 0.4556852
7.02 0.4461505
7.04 0.4665567
7.06 0.4555492
7.08 0.4541754
7.1 0.4513866
7.12 0.4444657
7.14 0.4549176
7.16 0.4543676
7.18 0.4598643
7.2 0.4658865
7.22 0.4594832
7.24 0.4502502
7.26 0.4539819
7.28 0.4448876
7.3 0.4464864
7.32 0.4557959
7.34 0.4491381
7.36 0.4661275
7.38 0.4474651
7.4 0.4464583
7.42 0.4545324
7.44 0.4557686
7.46 0.4522171
7.48 0.4504997
7.5 0.4411913
7.52 0.453707
7.54 0.4528242
7.56 0.4695212
7.58 0.4629799
7.6 0.4495001
7.62 0.4519682
7.64 0.4452248
7.66 0.4521613
7.68 0.4547796
7.7 0.4531281
7.72 0.4657248
7.74 0.4481634
7.76 0.4541195
7.78 0.4613832
7.8 0.4749207
7.82 0.4674666
7.84 0.465215
7.86 0.4396878
7.88 0.4526592
7.9 0.4478843
7.92 0.456235
7.94 0.4391751
7.96 0.4601628
7.98 0.4601355
8 0.4566724
8.02 0.4789047
8.04 0.458803
8.06 0.4601353
8.08 0.4530731
8.1 0.4562066
8.12 0.4545604
8.14 0.4470457
8.16 0.4548072
8.18 0.4513041
8.2 0.4568639
8.22 0.4574928
8.24 0.457684
8.26 0.4416161
8.28 0.4564535
8.3 0.4540377
8.32 0.4455614
8.34 0.4401422
8.36 0.452852
8.38 0.4654836
8.4 0.4821562
8.42 0.456427
8.44 0.4544229
8.46 0.4599458
8.48 0.4648116
8.5 0.4352584
8.52 0.449722
8.54 0.4496108
8.56 0.4677874
8.58 0.4477164
8.6 0.4686682
8.62 0.4534866
8.64 0.4688551
8.66 0.4643814
8.68 0.4554389
8.7 0.4508322
8.72 0.4597824
8.74 0.4476043
8.76 0.4388905
8.78 0.4484697
8.8 0.4495545
8.82 0.4495834
8.84 0.4519679
8.86 0.4617901
8.88 0.4641657
8.9 0.4560972
8.92 0.4651344
8.94 0.4514976
8.96 0.4533482
8.98 0.4589664
9 0.468615
9.02 0.4623036
9.04 0.4588573
9.06 0.4541205
9.08 0.4523272
9.1 0.4644893
9.12 0.4660737
9.14 0.4631418
9.16 0.4544504
9.18 0.4443819
9.2 0.4543405
9.22 0.4502771
9.24 0.4529067
9.26 0.4575203
9.28 0.4670118
9.3 0.4499721
9.32 0.4569737
9.34 0.4547806
9.36 0.4554666
9.38 0.4487757
9.4 0.4583125
9.42 0.4745788
9.44 0.4551101
9.46 0.4619797
9.48 0.4565629
9.5 0.4593743
9.52 0.4430011
9.54 0.4637343
9.56 0.4388619
9.58 0.4555769
9.6 0.4530446
9.62 0.435287
9.64 0.4238217
9.66 0.4494722
9.68 0.4522719
9.7 0.4546705
9.72 0.455796
9.74 0.4486367
9.76 0.4531006
9.78 0.4686685
9.8 0.4387765
9.82 0.4425489
9.84 0.4389192
9.86 0.4531276
9.88 0.4514699
9.9 0.455933
9.92 0.4506104
9.94 0.4503612
9.96 0.4522446
9.98 0.448692
10 0.4565903
10.02 0.4304066
10.04 0.4479678
10.06 0.433878
10.08 0.4478
10.1 0.4335034
10.12 0.4438747
10.14 0.45412
10.16 0.4488034
10.18 0.4618444
10.2 0.4464577
10.22 0.4635999
10.24 0.4527967
10.26 0.4496943
10.28 0.4534861
10.3 0.4500279
10.32 0.4566731
10.34 0.4602715
10.36 0.453293
10.38 0.4616544
10.4 0.464893
10.42 0.4581758
10.44 0.4377785
10.46 0.4594285
10.48 0.4519677
10.5 0.4630605
10.52 0.4599451
10.54 0.4489989
10.56 0.453927
10.58 0.4506107
10.6 0.4633033
10.62 0.4464865
10.64 0.4612477
10.66 0.4561251
10.68 0.4610046
10.7 0.4663425
10.72 0.4647844
10.74 0.4276095
10.76 0.4533484
10.78 0.4439599
10.8 0.4710627
10.82 0.4570286
10.84 0.4603798
10.86 0.4571105
10.88 0.4509164
10.9 0.4511378
10.92 0.456152
10.94 0.440823
10.96 0.441163
10.98 0.4631956
11 0.4499167
11.02 0.4396304
11.04 0.4309874
11.06 0.4492219
11.08 0.4532384
11.1 0.4616544
11.12 0.4484143
11.14 0.4695476
11.16 0.4457012
11.18 0.4552476
11.2 0.4670381
11.22 0.4618438
11.24 0.4527968
11.26 0.4677072
11.28 0.4522445
11.3 0.4661809
11.32 0.4540098
11.34 0.4518013
11.36 0.4426344
11.38 0.4559327
11.4 0.4442413
11.42 0.4556866
11.44 0.4221967
11.46 0.4564539
11.48 0.4454495
11.5 0.4683479
11.52 0.4528796
11.54 0.4726786
11.56 0.4610037
11.58 0.4466541
11.6 0.4614645
11.62 0.4529348
11.64 0.46038
11.66 0.4402834
11.68 0.4444378
11.7 0.415602
11.72 0.4543127
11.74 0.4541204
11.76 0.4616007
11.78 0.4669315
11.8 0.448581
11.82 0.4573289
11.84 0.4490547
11.86 0.4592109
11.88 0.4510538
11.9 0.4482188
11.92 0.4410496
11.94 0.4226702
11.96 0.4520505
11.98 0.4376356
12 0.4540373
12.02 0.4462341
12.04 0.4506378
12.06 0.4702124
12.08 0.445954
12.1 0.4505
12.12 0.4665296
12.14 0.4464866
12.16 0.4624665
12.18 0.4600819
12.2 0.4672525
12.22 0.4395738
12.24 0.4665295
12.26 0.4467099
12.28 0.4661278
12.3 0.4637078
12.32 0.4462625
12.34 0.4568641
12.36 0.4595109
12.38 0.4643275
12.4 0.4674127
12.42 0.4566724
12.44 0.458285
12.46 0.4552196
12.48 0.4597828
12.5 0.4375495
12.52 0.4465985
12.54 0.4477161
12.56 0.4592665
12.58 0.4645703
12.6 0.4716727
12.62 0.4622225
12.64 0.4436772
12.66 0.458503
12.68 0.4657794
12.7 0.4737357
12.72 0.4547801
12.74 0.4503335
12.76 0.4519119
12.78 0.4535413
12.8 0.4704786
12.82 0.4526587
12.84 0.4560979
12.86 0.4404825
12.88 0.4482188
12.9 0.4358903
12.92 0.4462627
12.94 0.4661006
12.96 0.4648932
12.98 0.44105
13 0.4578757
13.02 0.4627635
13.04 0.4451406
13.06 0.458394
13.08 0.4383492
13.1 0.4430573
13.12 0.4653223
13.14 0.4397156
13.16 0.434195
13.18 0.448135
13.2 0.4507214
13.22 0.4418147
13.24 0.4550273
13.26 0.4476611
13.28 0.4538993
13.3 0.4467104
13.32 0.4585578
13.34 0.4750527
13.36 0.4737879
13.38 0.4540379
13.4 0.4651345
13.42 0.4626279
13.44 0.4453647
13.46 0.4683484
13.48 0.4731016
13.5 0.4333882
13.52 0.4672792
13.54 0.4453648
13.56 0.4501944
13.58 0.4576291
13.6 0.4524929
13.62 0.4520232
13.64 0.4330419
13.66 0.4642469
13.68 0.4532931
13.7 0.4565362
13.72 0.4568909
13.74 0.4557682
13.76 0.4504438
13.78 0.4613294
13.8 0.450139
13.82 0.448386
13.84 0.4681082
13.86 0.4580937
13.88 0.4493884
13.9 0.4474651
13.92 0.457903
13.94 0.4605709
13.96 0.468828
13.98 0.4437622
14 0.4573289
14.02 0.448776
14.04 0.4430016
14.06 0.4452808
14.08 0.4560973
14.1 0.4636813
14.12 0.4498334
14.14 0.461763
14.16 0.4708765
14.18 0.4665298
14.2 0.4531281
14.22 0.4659669
14.24 0.4591839
14.26 0.4543951
14.28 0.4486378
14.3 0.461464
14.32 0.4665029
14.34 0.4621964
14.36 0.4523554
14.38 0.4422953
14.4 0.4563164
14.42 0.45401
14.44 0.4580935
14.46 0.4589122
14.48 0.4585304
14.5 0.4532938
14.52 0.4622232
14.54 0.4633579
14.56 0.4549177
14.58 0.4484978
14.6 0.4413897
14.62 0.4521615
14.64 0.4698132
14.66 0.4589662
14.68 0.4478281
14.7 0.4522446
14.72 0.4671452
14.74 0.4647848
14.76 0.4532387
14.78 0.4593746
14.8 0.4541197
14.82 0.4501943
14.84 0.4470738
14.86 0.4600814
14.88 0.4546154
14.9 0.443001
14.92 0.4526313
14.94 0.4563168
14.96 0.4454772
14.98 0.4416445
15 0.4495828
15.02 0.4239692
15.04 0.451497
15.06 0.4648122
15.08 0.4576573
15.1 0.4377788
15.12 0.4500557
15.14 0.4357754
15.16 0.4549176
15.18 0.4604615
15.2 0.4479119
15.22 0.4622771
15.24 0.4514976
15.26 0.4515251
15.28 0.4555216
15.3 0.447605
15.32 0.4572472
15.34 0.46492
15.36 0.4466822
15.38 0.4354877
15.4 0.4593745
15.42 0.4480235
15.44 0.4651339
15.46 0.4491382
15.48 0.4665302
15.5 0.4380353
15.52 0.4537348
15.54 0.4259993
15.56 0.4502225
15.58 0.4327231
15.6 0.4534587
15.62 0.4572746
15.64 0.4506106
15.66 0.4637081
15.68 0.4551373
15.7 0.4656985
15.72 0.4593745
15.74 0.4578478
15.76 0.45711
15.78 0.4556865
15.8 0.448609
15.82 0.4666368
15.84 0.4450838
15.86 0.465993
15.88 0.4428034
15.9 0.4672523
15.92 0.4670651
15.94 0.4546701
15.96 0.4480236
15.98 0.4566724
16 0.4504721
16.02 0.4635465
16.04 0.4541471
16.06 0.4545881
16.08 0.4417288
16.1 0.4575481
16.12 0.456536
16.14 0.4469061
16.16 0.4580669
16.18 0.4615737
16.2 0.4646773
16.22 0.4511104
16.24 0.4597013
16.26 0.4455614
16.28 0.4557681
16.3 0.4633842
16.32 0.4504169
16.34 0.4506937
16.36 0.4427468
16.38 0.4404541
16.4 0.4534591
16.42 0.4580941
16.44 0.4490823
16.46 0.459919
16.48 0.460706
16.5 0.4704782
16.52 0.4489147
16.54 0.4547797
16.56 0.4519124
16.58 0.4551101
16.6 0.4657789
16.62 0.4610857
16.64 0.4592932
16.66 0.4493881
16.68 0.4566171
16.7 0.4616546
16.72 0.4654301
16.74 0.4612482
16.76 0.469494
16.78 0.4454774
16.8 0.4420409
16.82 0.4644614
16.84 0.4536518
16.86 0.4597834
16.88 0.4626554
16.9 0.4627095
16.92 0.4537069
16.94 0.4520229
16.96 0.4606785
16.98 0.4483859
17 0.453459
17.02 0.450139
17.04 0.4661811
17.06 0.4475212
17.08 0.4463741
17.1 0.4424363
17.12 0.4690684
17.14 0.4518018
17.16 0.4516916
17.18 0.4505831
17.2 0.4494714
17.22 0.455247
17.24 0.4493885
17.26 0.4628718
17.28 0.4667444
17.3 0.4654573
17.32 0.4433963
17.34 0.4574384
17.36 0.4661811
17.38 0.4478284
17.4 0.4534591
17.42 0.4703459
17.44 0.466744
17.46 0.4586118
17.48 0.4568097
17.5 0.4337337
17.52 0.4552471
17.54 0.4584211
17.56 0.4639769
17.58 0.4400287
17.6 0.4596196
17.62 0.4520509
17.64 0.4593745
17.66 0.4441569
17.68 0.4467945
17.7 0.4572472
17.72 0.4531549
17.74 0.4584208
17.76 0.4447748
17.78 0.4491379
17.8 0.4657519
17.82 0.4567823
17.84 0.4405963
17.86 0.4627361
17.88 0.4524929
17.9 0.4652689
17.92 0.4440995
17.94 0.4545878
17.96 0.447046
17.98 0.4477164
18 0.4623038
18.02 0.4501107
18.04 0.45522
18.06 0.4414464
18.08 0.4563438
18.1 0.4585573
18.12 0.4718312
18.14 0.4645689
18.16 0.4598643
18.18 0.4524926
18.2 0.4434521
18.22 0.4425214
18.24 0.4580939
18.26 0.4478007
18.28 0.4481072
18.3 0.4581214
18.32 0.4553571
18.34 0.4552749
18.36 0.4491663
18.38 0.4737875
18.4 0.4479122
18.42 0.4527144
18.44 0.4467938
18.46 0.4431704
18.48 0.4557146
18.5 0.4597821
18.52 0.4599456
18.54 0.4670384
18.56 0.4373215
18.58 0.4670391
18.6 0.4577656
18.62 0.4561247
18.64 0.4441004
18.66 0.4437063
18.68 0.4396022
18.7 0.4513586
18.72 0.4406247
18.74 0.4526308
18.76 0.4529902
18.78 0.4574389
18.8 0.4666913
18.82 0.4464581
18.84 0.4565628
18.86 0.4417302
18.88 0.4647853
18.9004 0.4347413
18.9204 0.4563164
18.9404 0.4521892
18.9604 0.4662889
18.9804 0.4567821
19.0004 0.4622499
19.0204 0.4586118
19.0404 0.4545604
19.0604 0.4651345
19.0804 0.4562072
19.1004 0.4651347
19.1204 0.4510538
19.1404 0.4613569
19.1604 0.4406808
19.1804 0.4601088
19.2004 0.4599455
19.2204 0.4580392
19.2404 0.4502501
19.2604 0.4526313
19.2804 0.46768
19.3004 0.4583939
19.3204 0.4697336
19.3404 0.4631146
19.3604 0.452493
19.3804 0.4474654
19.4004 0.4470739
19.4204 0.4505828
19.4404 0.4402841
19.4604 0.4557956
19.4804 0.4250592
19.5004 0.4398296
19.5204 0.4418423
19.5404 0.4579577
19.5604 0.4540095
19.5804 0.4531558
19.6004 0.4507221
19.6204 0.4563438
19.6404 0.4391185
19.6604 0.4540101
19.6804 0.465107
19.7004 0.440738
19.7204 0.4445502
19.7404 0.4504446
19.7604 0.4523819
19.7804 0.4522448
19.8004 0.436864
19.8204 0.4396872
19.8404 0.4564538
19.8604 0.4484968
19.8804 0.4618177
19.9004 0.4598361
19.9204 0.4477164
19.9404 0.4548895
19.9604 0.4603536
19.9804 0.4578208
&
@target G1.S0
@type xy
0 923
0.02 58
0.04 802
0.06 2190
0.08 2304
0.1 39
0.12 1110
0.14 2295
0.16 1412
0.18 1
0.2 4282
0.22 1323
0.24 685
0.26 8
0.28 0
0.3 10
0.32 1
0.34 568
0.36 1122
0.38 1887
0.4 1367
0.42 2739
0.44 2677
0.46 8953
0.48 10255
0.5 8414
0.52 9519
0.54 9352
0.56 8601
0.58 9593
0.6 9465
0.62 13224
0.64 13975
0.66 14297
0.68 13124
0.7 11888
0.72 13004
0.74 12451
0.76 11773
0.78 11298
0.8 11935
0.82 12143
0.84 11259
0.86 12485
0.88 11230
0.9 11924
0.92 10663
0.94 10906
0.96 9965
0.98 10814
1 11928
1.02 12667
1.04 12558
1.06 12009
1.08 13073
1.1 11847
1.12 11818
1.14 12239
1.16 11671
1.18 12989
1.2 12163
1.22 12070
1.24 12568
1.26 12289
1.28 12731
1.3 12018
1.32 11202
1.34 10632
1.36 10641
1.38 11673
1.4 11560
1.42 10747
1.44 11180
1.46 12499
1.48 11799
1.5 11542
1.52 12184
1.54 12214
1.56 11076
1.58 11909
1.6 10883
1.62 12078
1.64 11621
1.66 12012
1.68 12917
1.7 13508
1.72 14679
1.74 14350
1.76 13717
1.78 13131
1.8 12542
1.82 14048
1.84 12287
1.86 12806
1.88 11908
1.9 11242
1.92 11714
1.94 11575
1.96 11139
1.98 11480
2 12326
2.02 12956
2.04 10843
2.06 13167
2.08 12559
2.1 12281
2.12 10872
2.14 11391
2.16 11729
2.18 11499
2.2 12649
2.22 11780
2.24 12855
2.26 12378
2.28 12156
2.3 11661
2.32 11794
2.34 11645
2.36 11180
2.38 10995
2.4 11200
2.42 12438
2.44 11926
2.46 13864
2.48 14088
2.5 12411
2.52 13581
2.54 13508
2.56 15104
2.58 13787
2.6 12413
2.62 13762
2.64 14810
2.66 14722
2.68 15099
2.7 13440
2.72 12540
2.74 14492
2.76 14187
2.78 14513
2.8 14060
2.82 14824
2.84 12524
2.86 12805
2.88 13426
2.9 13216
2.92 13654
2.94 16423
2.96 15288
2.98 15428
3 14756
3.02 15732
3.04 14384
3.06 14358
3.08 13534
3.1 14255
3.12 13747
3.14 13522
3.16 13871
3.18 14719
3.2 14453
3.22 13661
3.24 13145
3.26 12188
3.28 11550
3.3 12334
3.32 12162
3.34 11961
3.36 11443
3.38 11838
3.4 11967
3.42 11423
3.44 11751
3.46 12348
3.48 12078
3.5 13362
3.52 11887
3.54 11736
3.56 12141
3.58 14451
3.6 13757
3.62 13508
3.64 12629
3.66 13275
3.68 11990
3.7 12074
3.72 13907
3.74 12332
3.76 12371
3.78 12538
3.8 12575
3.82 12236
3.84 14008
3.86 14184
3.88 13011
3.9 13098
3.92 10456
3.94 14260
3.96 12553
3.98 12663
4 13524
4.02 13632
4.04 13234
4.06 13813
4.08 12682
4.1 13620
4.12 14011
4.14 12362
4.16 12676
4.18 10704
4.2 10556
4.22 9071
4.24 9464
4.26 7108
4.28 6917
4.3 7301
4.32 5833
4.34 6420
4.36 8429
4.38 6795
4.4 6625
4.42 5110
4.44 6212
4.46 8465
4.48 7995
4.5 8459
4.52 8096
4.54 9235
4.56 9910
4.58 9653
4.6 9548
4.62 9618
4.64 11304
4.66 10659
4.68 9971
4.7 10613
4.72 11209
4.74 9187
4.76 9820
4.78 10611
4.8 11311
4.82 9110
4.84 9539
4.86 9669
4.88 8331
4.9 7440
4.92 10324
4.94 10503
4.96 11471
4.98 10673
5 11201
5.02 9832
5.04 10892
5.06 11829
5.08 11949
5.1 10977
5.12 9695
5.14 9972
5.16 9184
5.18 8779
5.2 9590
5.22 10503
5.24 9484
5.26 11434
5.28 10453
5.3 10071
5.32 10437
5.34 9706
5.36 11809
5.38 12674
5.4 10759
5.42 9925
5.44 7148
5.46 6841
5.48 8535
5.5 8077
5.52 6098
5.54 5105
5.56 7841
5.58 6640
5.6 8461
5.62 7215
5.64 8271
5.66 8886
5.68 9277
5.7 9958
5.72 9089
5.74 9431
5.76 9088
5.78 9269
5.8 9178
5.82 8066
5.84 8444
5.86 8717
5.88 6680
5.9 6957
5.92 6747
5.94 8571
5.96 7868
5.98 8203
6 7550
6.02 8330
6.04 7632
6.06 9858
6.08 9547
6.1 11462
6.12 11743
6.14 12468
6.16 11085
6.18 10252
6.2 9083
6.22 11050
6.24 11768
6.26 10064
6.28 10707
6.3 10129
6.32 11298
6.34 11629
6.36 10081
6.38 7808
6.4 8017
6.42 6467
6.44 7730
6.46 6550
6.48 5328
6.5 6597
6.52 7917
6.54 7948
6.56 5398
6.58 5681
6.6 6794
6.62 6935
6.64 6057
6.66 6515
6.68 6012
6.7 7439
6.72 4835
6.74 5469
6.76 4845
6.78 6972
6.8 6938
6.82 5562
6.84 8454
6.86 8009
6.88 8848
6.9 7704
6.92 7412
6.94 7594
6.96 6479
6.98 7537
7 7469
7.02 8483
7.04 8478
7.06 8567
7.08 8298
7.1 9066
7.12 8144
7.14 7634
7.16 9318
7.18 9535
7.2 9511
7.22 8826
7.24 9238
7.26 11321
7.28 12478
7.3 10606
7.32 12812
7.34 11825
7.36 10290
7.38 11302
7.4 11729
7.42 12129
7.44 13140
7.46 12534
7.48 12211
7.5 10493
7.52 10033
7.54 10862
7.56 10007
7.58 10385
7.6 10267
7.62 11297
7.64 11592
7.66 11357
7.68 10796
7.7 9564
7.72 9626
7.74 8805
7.76 9048
7.78 7764
7.8 7871
7.82 8986
7.84 9871
7.86 10258
7.88 10047
7.9 9916
7.92 11204
7.94 11005
7.96 11448
7.98 10745
8 10946
8.02 10501
8.04 11802
8.06 10574
8.08 11491
8.1 11858
8.12 10791
8.14 11146
8.16 9863
8.18 9193
8.2 9436
8.22 8194
8.24 9292
8.26 9823
8.28 8492
8.3 7936
8.32 8017
8.34 8164
8.36 7905
8.38 6907
8.4 7155
8.42 8059
8.44 7662
8.46 8467
8.48 9512
8.5 10354
8.52 10214
8.54 9071
8.56 7889
8.58 8486
8.6 8182
8.62 7733
8.64 6946
8.66 7935
8.68 8500
8.7 7762
8.72 9721
8.74 9473
8.76 8919
8.78 9451
8.8 10031
8.82 9435
8.84 9227
8.86 9723
8.88 11693
8.9 10879
8.92 10142
8.94 9833
8.96 11259
8.98 10278
9 9264
9.02 9107
9.04 10735
9.06 11307
9.08 9390
9.1 9270
9.12 11084
9.14 11875
9.16 9740
9.18 9890
9.2 9542
9.22 11251
9.24 8767
9.26 8924
9.28 7607
9.3 6715
9.32 6618
9.34 6961
9.36 8138
9.38 6744
9.4 6456
9.42 6267
9.44 6191
9.46 6432
9.48 6577
9.5 8301
9.52 9076
9.54 6915
9.56 6796
9.58 7269
9.6 4937
9.62 4873
9.64 4247
9.66 4845
9.68 6022
9.7 4483
9.72 4505
9.74 5562
9.76 5911
9.78 6079
9.8 5714
9.82 6744
9.84 6632
9.86 6077
9.88 5946
9.9 5350
9.92 5679
9.94 4638
9.96 4307
9.98 4628
10 4019
10.02 4660
10.04 5316
10.06 6913
10.08 7295
10.1 7708
10.12 5972
10.14 7189
10.16 6831
10.18 8537
10.2 7270
10.22 6193
10.24 4990
10.26 4571
10.28 6039
10.3 6234
10.32 6450
10.34 5600
10.36 6985
10.38 5814
10.4 5013
10.42 5846
10.44 3469
10.46 4113
10.48 4746
10.5 6240
10.52 6229
10.54 6705
10.56 5513
10.58 6256
10.6 7022
10.62 7316
10.64 8688
10.66 9027
10.68 7690
10.7 6614
10.72 7404
10.74 6728
10.76 5845
10.78 6469
10.8 4840
10.82 3963
10.84 6520
10.86 6158
10.88 5656
10.9 6827
10.92 5677
10.94 6166
10.96 5141
10.98 5505
11 5392
11.02 6791
11.04 6477
11.06 6823
11.08 7381
11.1 8028
11.12 7316
11.14 7895
11.16 8699
11.18 8055
11.2 7026
11.22 6841
11.24 5257
11.26 6404
11.28 7302
11.3 7359
11.32 4648
11.34 5586
11.36 5740
11.38 7234
11.4 7971
11.42 9257
11.44 7364
11.46 6976
11.48 8682
11.5 8017
11.52 8104
11.54 8592
11.56 8781
11.58 8125
11.6 8116
11.62 7808
11.64 10388
11.66 10068
11.68 11318
11.7 12334
11.72 10624
11.74 13911
11.76 12130
11.78 11480
11.8 11464
11.82 12246
11.84 11854
11.86 10764
11.88 10243
11.9 10076
11.92 12550
11.94 13468
11.96 12576
11.98 11174
12 10417
12.02 11097
12.04 11772
12.06 11515
12.08 13198
12.1 12468
12.12 11777
12.14 10375
12.16 10723
12.18 10819
12.2 10390
12.22 9532
12.24 8797
12.26 9194
12.28 9071
12.3 7416
12.32 6803
12.34 6978
12.36 6179
12.38 7056
12.4 5865
12.42 6086
12.44 5830
12.46 6873
12.48 7657
12.5 6901
12.52 8481
12.54 7355
12.56 7991
12.58 7357
12.6 9447
12.62 11071
12.64 10108
12.66 8828
12.68 8473
12.7 8666
12.72 9168
12.74 8700
12.76 9639
12.78 9013
12.8 8668
12.82 10879
12.84 9506
12.86 10988
12.88 10891
12.9 10739
12.92 9491
12.94 9619
12.96 10464
12.98 9777
13 11289
13.02 9371
13.04 11540
13.06 11098
13.08 10724
13.1 10507
13.12 11873
13.14 10743
13.16 9732
13.18 10421
13.2 9847
13.22 9661
13.24 10461
13.26 9849
13.28 10344
13.3 10483
13.32 11571
13.34 11857
13.36 10739
13.38 9859
13.4 8189
13.42 10015
13.44 10199
13.46 10829
13.48 12123
13.5 10525
13.52 10488
13.54 12188
13.56 13526
13.58 11601
13.6 11562
13.62 10306
13.64 12253
13.66 13030
13.68 12931
13.7 12930
13.72 13430
13.74 13350
13.76 13006
13.78 13712
13.8 12368
13.82 13917
13.84 12538
13.86 11823
13.88 12251
13.9 12257
13.92 14125
13.94 13954
13.96 12954
13.98 14156
14 12637
14.02 11850
14.04 14397
14.06 13532
14.08 14228
14.1 13906
14.12 14227
14.14 13673
14.16 14183
14.18 12811
14.2 13122
14.22 13431
14.24 12939
14.26 14412
14.28 14501
14.3 13883
14.32 13316
14.34 12312
14.36 13759
14.38 11748
14.4 12914
14.42 13945
14.44 14309
14.46 13374
14.48 12846
14.5 13289
14.52 12692
14.54 12491
14.56 13150
14.58 12069
14.6 12935
14.62 13210
14.64 13185
14.66 11809
14.68 12343
14.7 10092
14.72 9351
14.74 9580
14.76 9331
14.78 10595
14.8 11399
14.82 12122
14.84 10608
14.86 11035
14.88 9986
14.9 10035
14.92 10414
14.94 12190
14.96 12776
14.98 12920
15 11700
15.02 13053
15.04 13074
15.06 12222
15.08 12328
15.1 13685
15.12 11440
15.14 12157
15.16 10818
15.18 12404
15.2 13499
15.22 10364
15.24 11450
15.26 11201
15.28 9799
15.3 9954
15.32 9392
15.34 8517
15.36 9580
15.38 9917
15.4 8005
15.42 10269
15.44 8869
15.46 10133
15.48 7034
15.5 6372
15.52 8689
15.54 8193
15.56 8766
15.58 8611
15.6 7921
15.62 9933
15.64 9008
15.66 8880
15.68 7022
15.7 8572
15.72 7506
15.74 8683
15.76 8152
15.78 8727
15.8 7880
15.82 7042
15.84 6649
15.86 6237
15.88 6222
15.9 6848
15.92 7516
15.94 6317
15.96 7497
15.98 8440
16 8853
16.02 6995
16.04 4835
16.06 7524
16.08 5424
16.1 5465
16.12 5873
16.14 5956
16.16 5321
16.18 5466
16.2 6537
16.22 4909
16.24 5361
16.26 4992
16.28 6682
16.3 5057
16.32 5762
16.34 6783
16.36 6366
16.38 7543
16.4 7195
16.42 6952
16.44 7804
16.46 7752
16.48 7072
16.5 7869
16.52 7889
16.54 9276
16.56 8951
16.58 7982
16.6 10158
16.62 10434
16.64 10145
16.66 9420
16.68 9315
16.7 8531
16.72 9179
16.74 9310
16.76 8526
16.78 8285
16.8 8321
16.82 9439
16.84 9300
16.86 10426
16.88 8469
16.9 9805
16.92 10352
16.94 10036
16.96 10466
16.98 11934
17 12322
17.02 12685
17.04 11641
17.06 13220
17.08 13187
17.1 12308
17.12 13356
17.14 10628
17.16 9993
17.18 11252
17.2 11350
17.22 10843
17.24 10638
17.26 10885
17.28 9926
17.3 10990
17.32 12281
17.34 12203
17.36 10902
17.38 13607
17.4 13597
17.42 13145
17.44 12409
17.46 12153
17.48 12772
17.5 12387
17.52 12384
17.54 12328
17.56 11298
17.58 14213
17.6 12963
17.62 12280
17.64 12430
17.66 12060
17.68 12711
17.7 11656
17.72 10641
17.74 11482
17.76 12332
17.78 11398
17.8 10661
17.82 11088
17.84 10915
17.86 11957
17.88 11392
17.9 10069
17.92 10805
17.94 12794
17.96 12519
17.98 11841
18 11197
18.02 11378
18.04 12927
18.06 12295
18.08 11474
18.1 13104
18.12 11535
18.14 10518
18.16 12130
18.18 10103
18.2 10492
18.22 10861
18.24 10768
18.26 9468
18.28 9413
18.3 9490
18.32 7531
18.34 8637
18.36 8551
18.38 9435
18.4 11507
18.42 10528
18.44 10287
18.46 10522
18.48 9393
18.5 10360
18.52 10545
18.54 9464
18.56 9034
18.58 9284
18.6 10090
18.62 12232
18.64 12266
18.66 11884
18.68 10993
18.7 10985
18.72 12449
18.74 12210
18.76 13194
18.78 12056
18.8 11637
18.82 12060
18.84 13040
18.86 11626
18.88 11969
18.9004 12373
18.9204 12524
18.9404 12052
18.9604 12326
18.9804 13391
19.0004 12425
19.0204 13102
19.0404 11136
19.0604 12067
19.0804 9546
19.1004 9964
19.1204 9008
19.1404 9649
19.1604 8772
19.1804 10848
19.2004 9922
19.2204 10427
19.2404 8731
19.2604 9424
19.2804 11897
19.3004 12893
19.3204 12539
19.3404 13019
19.3604 12508
19.3804 10501
19.4004 11432
19.4204 13102
19.4404 11648
19.4604 10825
19.4804 11448
19.5004 10528
19.5204 11371
19.5404 12582
19.5604 12366
19.5804 13833
19.6004 12669
19.6204 13386
19.6404 14465
19.6604 12260
19.6804 13648
19.7004 13128
19.7204 11879
19.7404 11567
19.7604 11127
19.7804 11219
19.8004 11113
19.8204 9225
19.8404 11597
19.8604 9165
19.8804 10131
19.9004 10045
19.9204 11182
19.9404 11117
19.9604 10367
19.9804 10803
&
@target G1.S1
@type xy
0 76
0.02 34
0.04 403
0.06 815
0.08 18
0.1 0
0.12 319
0.14 85
0.16 223
0.18 0
0.2 167
0.22 53
0.24 35
0.26 0
0.28 0
0.3 1
0.32 0
0.34 0
0.36 272
0.38 27
0.4 16
0.42 112
0.44 822
0.46 1785
0.48 1689
0.5 1779
0.52 1666
0.54 1896
0.56 1535
0.58 2112
0.6 2704
0.62 2532
0.64 2373
0.66 2233
0.68 2653
0.7 3389
0.72 2931
0.74 2995
0.76 4151
0.78 4646
0.8 3164
0.82 3320
0.84 2605
0.86 2927
0.88 3096
0.9 3760
0.92 4243
0.94 4244
0.96 5222
0.98 5029
1 5513
1.02 4182
1.04 4491
1.06 2728
1.08 3420
1.1 3103
1.12 2535
1.14 1934
1.16 2840
1.18 1514
1.2 3009
1.22 2847
1.24 4210
1.26 2519
1.28 3375
1.3 3420
1.32 4353
1.34 4426
1.36 4519
1.38 3733
1.4 4562
1.42 4094
1.44 2742
1.46 2487
1.48 2622
1.5 3814
1.52 3126
1.54 4063
1.56 3160
1.58 3276
1.6 3933
1.62 3255
1.64 2743
1.66 1940
1.68 1988
1.7 2312
1.72 1727
1.74 1490
1.76 1403
1.78 1828
1.8 2185
1.82 3032
1.84 3039
1.86 2761
1.88 2927
1.9 3853
1.92 3567
1.94 3506
1.96 4143
1.98 3679
2 2209
2.02 2983
2.04 3106
2.06 3180
2.08 3216
2.1 3642
2.12 4050
2.14 3231
2.16 3023
2.18 2260
2.2 2382
2.22 2352
2.24 2473
2.26 2010
2.28 2194
2.3 2974
2.32 3254
2.34 3777
2.36 3822
2.38 3973
2.4 3770
2.42 2851
2.44 1855
2.46 2356
2.48 2694
2.5 2152
2.52 1212
2.54 1577
2.56 937
2.58 1682
2.6 2237
2.62 2560
2.64 2064
2.66 935
2.68 1421
2.7 2170
2.72 2577
2.74 1400
2.76 1928
2.78 1086
2.8 536
2.82 960
2.84 798
2.86 1294
2.88 1858
2.9 1504
2.92 555
2.94 554
2.96 402
2.98 261
3 404
3.02 364
3.04 534
3.06 966
3.08 1323
3.1 1805
3.12 1931
3.14 2234
3.16 1490
3.18 1013
3.2 1283
3.22 1823
3.24 2126
3.26 2464
3.28 2872
3.3 2851
3.32 3400
3.34 4292
3.36 4679
3.38 4619
3.4 5298
3.42 5421
3.44 4595
3.46 4669
3.48 4333
3.5 3830
3.52 3396
3.54 2374
3.56 2446
3.58 1559
3.6 2142
3.62 2254
3.64 2169
3.66 2096
3.68 2273
3.7 2151
3.72 2569
3.74 3321
3.76 3644
3.78 4031
3.8 3930
3.82 3346
3.84 1685
3.86 2670
3.88 4104
3.9 4527
3.92 3872
3.94 3500
3.96 2983
3.98 2601
4 2410
4.02 3221
4.04 3210
4.06 3461
4.08 5540
4.1 4450
4.12 3957
4.14 3620
4.16 3691
4.18 4190
4.2 4947
4.22 7154
4.24 7897
4.26 10037
4.28 9846
4.3 10805
4.32 10468
4.34 9822
4.36 9096
4.38 7903
4.4 9338
4.42 11565
4.44 10622
4.46 8068
4.48 7410
4.5 8170
4.52 8713
4.54 7888
4.56 7002
4.58 6671
4.6 6577
4.62 5598
4.64 5667
4.66 5001
4.68 6711
4.7 5685
4.72 6074
4.74 7294
4.76 7146
4.78 7046
4.8 5791
4.82 7804
4.84 5890
4.86 8145
4.88 6746
4.9 6605
4.92 6498
4.94 6267
4.96 6676
4.98 6274
5 5447
5.02 6128
5.04 5853
5.06 4542
5.08 6395
5.1 7331
5.12 6736
5.14 4726
5.16 4577
5.18 6332
5.2 5983
5.22 5295
5.24 5288
5.26 4714
5.28 4978
5.3 5110
5.32 5405
5.34 6572
5.36 4599
5.38 4804
5.4 6628
5.42 7721
5.44 8689
5.46 8360
5.48 7503
5.5 8542
5.52 9315
5.54 9984
5.56 7674
5.58 7506
5.6 9120
5.62 9360
5.64 9561
5.66 8122
5.68 7950
5.7 7146
5.72 8171
5.74 7681
5.76 8629
5.78 7666
5.8 7797
5.82 8481
5.84 8074
5.86 8486
5.88 9284
5.9 9768
5.92 9966
5.94 8381
5.96 9031
5.98 9396
6 8650
6.02 8688
6.04 8841
6.06 7202
6.08 5601
6.1 5400
6.12 5106
6.14 5337
6.16 6940
6.18 7313
6.2 6647
6.22 6752
6.24 4873
6.26 5167
6.28 5516
6.3 6287
6.32 6483
6.34 5439
6.36 6057
6.38 7990
6.4 7548
6.42 8704
6.44 9470
6.46 9728
6.48 10250
6.5 9056
6.52 8321
6.54 9966
6.56 10685
6.58 11121
6.6 10209
6.62 9702
6.64 11735
6.66 10443
6.68 10901
6.7 9942
6.72 11370
6.74 12543
6.76 12742
6.78 10610
6.8 10481
6.82 8834
6.84 9182
6.86 7792
6.88 8470
6.9 7953
6.92 8257
6.94 7231
6.96 9475
6.98 10473
7 9432
7.02 8834
7.04 7823
7.06 8002
7.08 8762
7.1 7246
7.12 8224
7.14 9453
7.16 8135
7.18 6189
7.2 6378
7.22 6426
7.24 5384
7.26 4367
7.28 3664
7.3 3558
7.32 2705
7.34 2624
7.36 3921
7.38 3091
7.4 2839
7.42 1036
7.44 1488
7.46 1600
7.48 2865
7.5 4172
7.52 4878
7.54 6070
7.56 6061
7.58 4788
7.6 4499
7.62 3876
7.64 3826
7.66 4898
7.68 5052
7.7 6355
7.72 6986
7.74 6995
7.76 6657
7.78 7782
7.8 7572
7.82 9332
7.84 7003
7.86 5424
7.88 5589
7.9 5245
7.92 5126
7.94 5323
7.96 5549
7.98 4282
8 5453
8.02 6145
8.04 4363
8.06 4167
8.08 4330
8.1 4771
8.12 4459
8.14 4065
8.16 4592
8.18 5359
8.2 5947
8.22 5180
8.24 5402
8.26 4258
8.28 5961
8.3 6193
8.32 5116
8.34 7093
8.36 8416
8.38 8585
8.4 8495
8.42 7055
8.44 7974
8.46 7064
8.48 6630
8.5 6379
8.52 6835
8.54 6269
8.56 6395
8.58 6402
8.6 7047
8.62 6890
8.64 8147
8.66 8387
8.68 5803
8.7 5882
8.72 5695
8.74 5101
8.76 5607
8.78 5769
8.8 5706
8.82 6325
8.84 5278
8.86 5272
8.88 4194
8.9 5228
8.92 5258
8.94 5806
8.96 4405
8.98 4751
9 5544
9.02 6240
9.04 4390
9.06 3410
9.08 3905
9.1 4275
9.12 3457
9.14 3638
9.16 4996
9.18 4766
9.2 5421
9.22 5352
9.24 7195
9.26 6129
9.28 7401
9.3 8771
9.32 8958
9.34 8737
9.36 8425
9.38 9501
9.4 9437
9.42 9940
9.44 9183
9.46 9263
9.48 9701
9.5 7954
9.52 6420
9.54 7285
9.56 9425
9.58 9296
9.6 10402
9.62 11431
9.64 12457
9.66 11074
9.68 13475
9.7 15504
9.72 12076
9.74 12134
9.76 11248
9.78 12165
9.8 10424
9.82 11232
9.84 10294
9.86 11392
9.88 9702
9.9 11239
9.92 10251
9.94 11791
9.96 13258
9.98 12416
10 11048
10.02 11762
10.04 11359
10.06 10567
10.08 11858
10.1 12520
10.12 10098
10.14 10518
10.16 11181
10.18 10229
10.2 9747
10.22 11746
10.24 12910
10.26 12433
10.28 10656
10.3 9907
10.32 9131
10.34 10900
10.36 9452
10.38 9524
10.4 11138
10.42 11450
10.44 13197
10.46 12862
10.48 11255
10.5 11323
10.52 10691
10.54 10406
10.56 12475
10.58 9935
10.6 9860
10.62 9780
10.64 9007
10.66 9817
10.68 10149
10.7 10043
10.72 8916
10.74 11989
10.76 13017
10.78 10797
10.8 10540
10.82 11937
10.84 10885
10.86 9578
10.88 9268
10.9 8158
10.92 9208
10.94 8176
10.96 12136
10.98 11740
11 9631
11.02 11403
11.04 9754
11.06 10971
11.08 9732
11.1 11159
11.12 9828
11.14 8886
11.16 8942
11.18 10431
11.2 11159
11.22 11411
11.24 14107
11.26 11558
11.28 11068
11.3 9683
11.32 11333
11.34 11556
11.36 11281
11.38 10474
11.4 9929
11.42 9069
11.44 9199
11.46 9153
11.48 8091
11.5 7297
11.52 6857
11.54 6132
11.56 7690
11.58 9138
11.6 9683
11.62 7953
11.64 5860
11.66 6206
11.68 5537
11.7 5329
11.72 5611
11.74 5671
11.76 5996
11.78 6319
11.8 3752
11.82 4610
11.84 5042
11.86 6156
11.88 4268
11.9 4712
11.92 3208
11.94 3956
11.96 3640
11.98 3870
12 4168
12.02 4451
12.04 4018
12.06 3565
12.08 3036
12.1 3504
12.12 4431
12.14 5493
12.16 4792
12.18 4961
12.2 4982
12.22 6589
12.24 7552
12.26 6648
12.28 6554
12.3 8793
12.32 8146
12.34 8682
12.36 9837
12.38 7956
12.4 10340
12.42 9518
12.44 10220
12.46 8914
12.48 8342
12.5 8282
12.52 6891
12.54 7422
12.56 8425
12.58 7826
12.6 7500
12.62 5631
12.64 6777
12.66 6353
12.68 7776
12.7 8531
12.72 6835
12.74 5694
12.76 6184
12.78 5996
12.8 5996
12.82 6165
12.84 6264
12.86 5643
12.88 3717
12.9 6611
12.92 6262
12.94 8171
12.96 6691
12.98 5065
13 7443
13.02 6367
13.04 6694
13.06 5377
13.08 4743
13.1 6477
13.12 7038
13.14 6925
13.16 7442
13.18 7550
13.2 7670
13.22 7453
13.24 5668
13.26 6433
13.28 6435
13.3 6325
13.32 6211
13.34 4257
13.36 6509
13.38 5614
13.4 7797
13.42 6495
13.44 6109
13.46 4521
13.48 4183
13.5 4187
13.52 4313
13.54 2885
13.56 2488
13.58 3137
13.6 2569
13.62 3483
13.64 2346
13.66 2256
13.68 1415
13.7 1154
13.72 1551
13.74 1707
13.76 2055
13.78 1529
13.8 1677
13.82 2316
13.84 2721
13.86 3390
13.88 3343
13.9 2521
13.92 1025
13.94 1025
13.96 1033
13.98 1032
14 1239
14.02 1793
14.04 1212
14.06 1176
14.08 84
14.1 778
14.12 467
14.14 1128
14.16 1327
14.18 991
14.2 1416
14.22 1700
14.24 1429
14.26 2090
14.28 1358
14.3 1426
14.32 2210
14.34 2516
14.36 2373
14.38 2797
14.4 1877
14.42 1118
14.44 1112
14.46 1125
14.48 1418
14.5 1784
14.52 2162
14.54 1439
14.56 1381
14.58 2308
14.6 2302
14.62 1900
14.64 2548
14.66 2065
14.68 3494
14.7 5053
14.72 5851
14.74 5737
14.76 5013
14.78 4150
14.8 3816
14.82 3658
14.84 3635
14.86 3746
14.88 3006
14.9 4235
14.92 3694
14.94 2860
14.96 2163
14.98 1875
15 1480
15.02 1816
15.04 1891
15.06 2654
15.08 2743
15.1 2367
15.12 1615
15.14 1524
15.16 3081
15.18 3543
15.2 3947
15.22 4394
15.24 4202
15.26 5043
15.28 6353
15.3 6582
15.32 7488
15.34 6794
15.36 6437
15.38 5710
15.4 6436
15.42 5919
15.44 6096
15.46 5323
15.48 7738
15.5 9073
15.52 7848
15.54 7554
15.56 7252
15.58 8381
15.6 7582
15.62 8226
15.64 7459
15.66 8960
15.68 8128
15.7 7403
15.72 8761
15.74 7041
15.76 7790
15.78 8176
15.8 8312
15.82 9342
15.84 8392
15.86 8020
15.88 8531
15.9 8582
15.92 8545
15.94 7578
15.96 8996
15.98 8224
16 8132
16.02 9341
16.04 8903
16.06 6752
16.08 9784
16.1 8634
16.12 9169
16.14 8377
16.16 8753
16.18 8706
16.2 9623
16.22 9579
16.24 9522
16.26 9766
16.28 8448
16.3 10814
16.32 8127
16.34 10062
16.36 8485
16.38 9422
16.4 10941
16.42 8694
16.44 6997
16.46 6727
16.48 8577
16.5 8786
16.52 8151
16.54 6991
16.56 6097
16.58 5820
16.6 6493
16.62 6124
16.64 5616
16.66 5751
16.68 6273
16.7 6129
16.72 7909
16.74 6130
16.76 7832
16.78 7049
16.8 7081
16.82 5974
16.84 6415
16.86 6767
16.88 6514
16.9 3478
16.92 4427
16.94 3274
16.96 4101
16.98 4629
17 4198
17.02 3076
17.04 3049
17.06 2349
17.08 2554
17.1 3845
17.12 3464
17.14 3872
17.16 3750
17.18 3970
17.2 3985
17.22 3098
17.24 4245
17.26 3373
17.28 4642
17.3 3557
17.32 2957
17.34 3364
17.36 3153
17.38 3193
17.4 2648
17.42 2618
17.44 2776
17.46 2836
17.48 2527
17.5 2038
17.52 2185
17.54 2351
17.56 2101
17.58 1965
17.6 1218
17.62 1227
17.64 1630
17.66 1839
17.68 2054
17.7 2699
17.72 3985
17.74 3335
17.76 3331
17.78 2627
17.8 3878
17.82 4066
17.84 3455
17.86 3311
17.88 5249
17.9 3448
17.92 3368
17.94 2393
17.96 2515
17.98 2731
18 2336
18.02 2471
18.04 2986
18.06 2232
18.08 3143
18.1 1884
18.12 2940
18.14 3671
18.16 2772
18.18 3948
18.2 3709
18.22 3446
18.24 3935
18.26 4795
18.28 4583
18.3 6035
18.32 7700
18.34 6536
18.36 6260
18.38 4741
18.4 5596
18.42 5211
18.44 5451
18.46 5661
18.48 5815
18.5 4900
18.52 6072
18.54 6407
18.56 5116
18.58 5229
18.6 5287
18.62 3864
18.64 4034
18.66 3331
18.68 3694
18.7 3961
18.72 3565
18.74 3323
18.76 3363
18.78 2848
18.8 3621
18.82 3597
18.84 3462
18.86 4032
18.88 3094
18.9004 2846
18.9204 2594
18.9404 2348
18.9604 2384
18.9804 2265
19.0004 3994
19.0204 2275
19.0404 2536
19.0604 3488
19.0804 5292
19.1004 6116
19.1204 4442
19.1404 5369
19.1604 6882
19.1804 7876
19.2004 6849
19.2204 6968
19.2404 7000
19.2604 5463
19.2804 5611
19.3004 4295
19.3204 3715
19.3404 3181
19.3604 4899
19.3804 4335
19.4004 4547
19.4204 4829
19.4404 6531
19.4604 4801
19.4804 4068
19.5004 3503
19.5204 2945
19.5404 2603
19.5604 2490
19.5804 1763
19.6004 803
19.6204 1159
19.6404 1767
19.6604 2092
19.6804 2007
19.7004 2342
19.7204 3319
19.7404 4559
19.7604 3370
19.7804 4599
19.8004 5740
19.8204 6147
19.8404 5666
19.8604 4840
19.8804 4927
19.9004 4954
19.9204 5643
19.9404 5554
19.9604 7061
19.9804 6197
&
@target G1.S2
@type xy
0 33
0.02 0
0.04 58
0.06 215
0.08 223
0.1 0
0.12 65
0.14 206
0.16 121
0.18 0
0.2 523
0.22 65
0.24 9
0.26 0
0.28 0
0.3 0
0.32 0
0.34 29
0.36 133
0.38 354
0.4 216
0.42 564
0.44 345
0.46 3237
0.48 3077
0.5 2767
0.52 4598
0.54 4361
0.56 4662
0.58 4655
0.6 5011
0.62 5580
0.64 6515
0.66 5999
0.68 5993
0.7 6398
0.72 7884
0.74 7931
0.76 7149
0.78 6129
0.8 8039
0.82 7705
0.84 7311
0.86 8474
0.88 9299
0.9 7677
0.92 9294
0.94 8814
0.96 7995
0.98 9802
1 9209
1.02 9440
1.04 8065
1.06 9172
1.08 9054
1.1 9412
1.12 8508
1.14 8137
1.16 8104
1.18 8383
1.2 8302
1.22 7794
1.24 7804
1.26 7465
1.28 6989
1.3 6941
1.32 7302
1.34 6341
1.36 6291
1.38 7290
1.4 7786
1.42 8207
1.44 7343
1.46 8038
1.48 7819
1.5 7416
1.52 7748
1.54 8075
1.56 7958
1.58 7817
1.6 8144
1.62 8276
1.64 7485
1.66 7994
1.68 6633
1.7 5721
1.72 6138
1.74 7119
1.76 6998
1.78 6762
1.8 6392
1.82 7328
1.84 7058
1.86 7618
1.88 6593
1.9 8209
1.92 6773
1.94 6742
1.96 6654
1.98 6481
2 6691
2.02 7880
2.04 7365
2.06 7096
2.08 6839
2.1 7721
2.12 7448
2.14 7943
2.16 7848
2.18 8495
2.2 7771
2.22 8592
2.24 8009
2.26 8493
2.28 9256
2.3 10029
2.32 9529
2.34 9651
2.36 9568
2.38 9458
2.4 9755
2.42 9722
2.44 8872
2.46 9635
2.48 9079
2.5 7322
2.52 7727
2.54 8625
2.56 8007
2.58 8079
2.6 7417
2.62 7795
2.64 8250
2.66 8406
2.68 7053
2.7 7367
2.72 7449
2.74 7762
2.76 8489
2.78 8432
2.8 7491
2.82 8252
2.84 7927
2.86 8553
2.88 7631
2.9 8155
2.92 7702
2.94 8331
2.96 7697
2.98 8459
3 9440
3.02 9089
3.04 9374
3.06 8127
3.08 8493
3.1 8567
3.12 7792
3.14 7194
3.16 8464
3.18 7450
3.2 8389
3.22 8051
3.24 8583
3.26 7991
3.28 8177
3.3 9835
3.32 9013
3.34 8838
3.36 8535
3.38 6401
3.4 6900
3.42 6571
3.44 6856
3.46 6751
3.48 6050
3.5 6363
3.52 6812
3.54 7638
3.56 6612
3.58 7260
3.6 6765
3.62 7105
3.64 6591
3.66 8011
3.68 8348
3.7 7797
3.72 8869
3.74 8818
3.76 7565
3.78 7555
3.8 8826
3.82 8907
3.84 6690
3.86 6072
3.88 6900
3.9 6903
3.92 7251
3.94 8538
3.96 8142
3.98 7765
4 8418
4.02 9448
4.04 8587
4.06 9385
4.08 8182
4.1 7747
4.12 8586
4.14 6782
4.16 8476
4.18 7177
4.2 8990
4.22 8918
4.24 8210
4.26 6697
4.28 6602
4.3 6480
4.32 7331
4.34 7563
4.36 7308
4.38 7479
4.4 7817
4.42 8088
4.44 8190
4.46 8605
4.48 8020
4.5 8153
4.52 7364
4.54 8900
4.56 6858
4.58 5808
4.6 6123
4.62 7363
4.64 7961
4.66 6409
4.68 7599
4.7 8657
4.72 8539
4.74 8207
4.76 8377
4.78 8528
4.8 7877
4.82 7898
4.84 8550
4.86 7259
4.88 8571
4.9 9330
4.92 10153
4.94 10354
4.96 7621
4.98 8781
5 9429
5.02 8662
5.04 8852
5.06 8942
5.08 7705
5.1 8081
5.12 7535
5.14 6935
5.16 7797
5.18 7813
5.2 6903
5.22 6624
5.24 7116
5.26 7075
5.28 8271
5.3 7681
5.32 6194
5.34 7989
5.36 7908
5.38 8705
5.4 8379
5.42 8298
5.44 7936
5.46 8198
5.48 7937
5.5 7580
5.52 7250
5.54 5824
5.56 6944
5.58 7598
5.6 6228
5.62 5265
5.64 6835
5.66 8055
5.68 7405
5.7 6685
5.72 6543
5.74 7311
5.76 7342
5.78 7391
5.8 7037
5.82 8190
5.84 8997
5.86 7703
5.88 6264
5.9 6380
5.92 6599
5.94 5858
5.96 6473
5.98 6076
6 6049
6.02 5371
6.04 6095
6.06 6477
6.08 7272
6.1 8129
6.12 8567
6.14 8963
6.16 7641
6.18 7073
6.2 7168
6.22 7763
6.24 8720
6.26 8625
6.28 7972
6.3 8832
6.32 7272
6.34 7586
6.36 7248
6.38 6216
6.4 6355
6.42 6764
6.44 6459
6.46 5046
6.48 5189
6.5 5838
6.52 6121
6.54 6757
6.56 6412
6.58 7361
6.6 6457
6.62 7324
6.64 7333
6.66 6774
6.68 5878
6.7 6711
6.72 6823
6.74 8146
6.76 7024
6.78 7701
6.8 7042
6.82 6756
6.84 8231
6.86 7048
6.88 7564
6.9 8968
6.92 8281
6.94 6889
6.96 6778
6.98 6284
7 7054
7.02 6069
7.04 6249
7.06 5229
7.08 5837
7.1 6455
7.12 6928
7.14 6516
7.16 7079
7.18 6446
7.2 6482
7.22 6764
7.24 7500
7.26 7645
7.28 8229
7.3 8909
7.32 9144
7.34 9351
7.36 8864
7.38 9861
7.4 7107
7.42 7823
7.44 7706
7.46 9116
7.48 8131
7.5 6025
7.52 7347
7.54 7006
7.56 7127
7.58 6674
7.6 7892
7.62 8128
7.64 7527
7.66 7819
7.68 8065
7.7 7669
7.72 7641
7.74 7321
7.76 7116
7.78 6041
7.8 5744
7.82 6325
7.84 6763
7.86 7092
7.88 7166
7.9 8325
7.92 9403
7.94 8619
7.96 9587
7.98 7536
8 8431
8.02 6986
8.04 7315
8.06 8525
8.08 7743
8.1 7454
8.12 8340
8.14 9508
8.16 9080
8.18 9750
8.2 9000
8.22 8332
8.24 8716
8.26 8698
8.28 8265
8.3 8033
8.32 6113
8.34 6927
8.36 5523
8.38 6071
8.4 4838
8.42 6844
8.44 6762
8.46 5653
8.48 6808
8.5 6340
8.52 6163
8.54 5982
8.56 6415
8.58 7319
8.6 5840
8.62 7349
8.64 5901
8.66 7039
8.68 6573
8.7 6757
8.72 6658
8.74 6400
8.76 6951
8.78 6766
8.8 7414
8.82 6540
8.84 7148
8.86 7029
8.88 6810
8.9 7568
8.92 6481
8.94 6294
8.96 6405
8.98 7263
9 7111
9.02 7039
9.04 7451
9.06 7284
9.08 7977
9.1 7538
9.12 8290
9.14 8452
9.16 8387
9.18 8036
9.2 7371
9.22 7817
9.24 6305
9.26 7247
9.28 7526
9.3 7264
9.32 6405
9.34 7041
9.36 6449
9.38 6052
9.4 5640
9.42 5342
9.44 5771
9.46 6276
9.48 5788
9.5 6337
9.52 7232
9.54 6368
9.56 6544
9.58 7709
9.6 6305
9.62 6873
9.64 7245
9.66 7663
9.68 6259
9.7 6805
9.72 7613
9.74 7775
9.76 7214
9.78 6403
9.8 6406
9.82 8104
9.84 6307
9.86 8177
9.88 8293
9.9 7782
9.92 8115
9.94 8865
9.96 9478
9.98 8738
10 7913
10.02 7117
10.04 6232
10.06 7636
10.08 6696
10.1 6389
10.12 7120
10.14 6280
10.16 5951
10.18 7588
10.2 6415
10.22 6775
10.24 7222
10.26 6273
10.28 7355
10.3 6763
10.32 5681
10.34 5168
10.36 7633
10.38 6279
10.4 7082
10.42 7481
10.44 6330
10.46 5928
10.48 5410
10.5 5068
10.52 5313
10.54 4963
10.56 4963
10.58 6259
10.6 7049
10.62 7067
10.64 7731
10.66 6769
10.68 6308
10.7 7104
10.72 6245
10.74 7357
10.76 5794
10.78 5742
10.8 6538
10.82 6834
10.84 7182
10.86 7912
10.88 8145
10.9 8741
10.92 7880
10.94 7774
10.96 5825
10.98 5812
11 6152
11.02 5598
11.04 4940
11.06 6711
11.08 5796
11.1 6467
11.12 5977
11.14 6906
11.16 7046
11.18 6786
11.2 4763
11.22 6761
11.24 5462
11.26 4889
11.28 6246
11.3 6044
11.32 3936
11.34 6747
11.36 6086
11.38 5112
11.4 7342
11.42 5504
11.44 6141
11.46 5313
11.48 5718
11.5 6287
11.52 8446
11.54 9029
11.56 9233
11.58 8621
11.6 7740
11.62 9512
11.64 9964
11.66 10230
11.68 9346
11.7 9621
11.72 9151
11.74 9999
11.76 10590
11.78 10911
11.8 9047
11.82 8750
11.84 8348
11.86 7223
11.88 8586
11.9 9692
11.92 10013
11.94 11543
11.96 10648
11.98 8706
12 8571
12.02 8151
12.04 8334
12.06 7941
12.08 8772
12.1 8091
12.12 7197
12.14 7298
12.16 7968
12.18 7058
12.2 6844
12.22 7338
12.24 6909
12.26 5859
12.28 5069
12.3 5316
12.32 4991
12.34 5128
12.36 5650
12.38 6119
12.4 6014
12.42 4816
12.44 4895
12.46 5998
12.48 7112
12.5 7242
12.52 6658
12.54 5963
12.56 5479
12.58 5155
12.6 4391
12.62 6110
12.64 4957
12.66 6384
12.68 6128
12.7 6013
12.72 7863
12.74 8196
12.76 8470
12.78 7325
12.8 8862
12.82 9886
12.84 8251
12.86 7526
12.88 7885
12.9 8373
12.92 7688
12.94 6459
12.96 7717
12.98 7467
13 8524
13.02 8812
13.04 8766
13.06 9442
13.08 8499
13.1 8043
13.12 8092
13.14 8722
13.16 8661
13.18 8229
13.2 8880
13.22 9375
13.24 9266
13.26 8907
13.28 8695
13.3 7200
13.32 8453
13.34 8043
13.36 7105
13.38 6218
13.4 6867
13.42 6944
13.44 7570
13.46 6270
13.48 6469
13.5 7313
13.52 7384
13.54 7812
13.56 7845
13.58 8837
13.6 8777
13.62 8052
13.64 8996
13.66 8764
13.68 7596
13.7 8799
13.72 6887
13.74 7925
13.76 6991
13.78 7421
13.8 9100
13.82 8590
13.84 7782
13.86 5853
13.88 7367
13.9 8015
13.92 8358
13.94 8786
13.96 8620
13.98 9045
14 9118
14.02 9005
14.04 7207
14.06 7945
14.08 8858
14.1 8640
14.12 7741
14.14 7243
14.16 7574
14.18 7615
14.2 6711
14.22 7180
14.24 7116
14.26 7327
14.28 7653
14.3 7941
14.32 8056
14.34 6950
14.36 7740
14.38 7653
14.4 7869
14.42 7745
14.44 8848
14.46 8037
14.48 7860
14.5 7873
14.52 7256
14.54 8183
14.56 7380
14.58 7592
14.6 7841
14.62 6907
14.64 7057
14.66 6776
14.68 6889
14.7 6102
14.72 7392
14.74 7610
14.76 7488
14.78 7831
14.8 7401
14.82 7730
14.84 8139
14.86 7635
14.88 7738
14.9 7941
14.92 8555
14.94 8123
14.96 8491
14.98 9271
15 8292
15.02 8648
15.04 8646
15.06 7719
15.08 8545
15.1 8767
15.12 8187
15.14 8067
15.16 6974
15.18 7806
15.2 7986
15.22 7857
15.24 7149
15.26 8032
15.28 7196
15.3 7211
15.32 6446
15.34 5933
15.36 7458
15.38 8265
15.4 8370
15.42 8340
15.44 7489
15.46 7811
15.48 6215
15.5 5475
15.52 7116
15.54 7466
15.56 7114
15.58 8186
15.6 7799
15.62 6987
15.64 8021
15.66 8422
15.68 7261
15.7 7959
15.72 6523
15.74 7622
15.76 6409
15.78 6490
15.8 6386
15.82 6383
15.84 6036
15.86 6865
15.88 6857
15.9 5815
15.92 5993
15.94 5870
15.96 5424
15.98 5210
16 5249
16.02 5400
16.04 5631
16.06 5414
16.08 5903
16.1 7112
16.12 5521
16.14 5979
16.16 6955
16.18 6900
16.2 6783
16.22 6498
16.24 7503
16.26 8035
16.28 6984
16.3 6413
16.32 6745
16.34 7269
16.36 6218
16.38 7013
16.4 8063
16.42 7159
16.44 8322
16.46 7894
16.48 6957
16.5 7191
16.52 8222
16.54 7531
16.56 7894
16.58 8121
16.6 7533
16.62 8189
16.64 8195
16.66 8023
16.68 8429
16.7 7455
16.72 7124
16.74 7002
16.76 6199
16.78 6111
16.8 7152
16.82 7324
16.84 7126
16.86 6709
16.88 7409
16.9 7087
16.92 6618
16.94 6148
16.96 6623
16.98 6954
17 6522
17.02 7125
17.04 5764
17.06 6610
17.08 6827
17.1 6516
17.12 7015
17.14 7610
17.16 9271
17.18 9075
17.2 8592
17.22 9108
17.24 7879
17.26 6768
17.28 8234
17.3 7519
17.32 8490
17.34 7426
17.36 7044
17.38 6747
17.4 7523
17.42 7189
17.44 6639
17.46 6958
17.48 7084
17.5 7625
17.52 7777
17.54 6866
17.56 7159
17.58 8117
17.6 8681
17.62 9048
17.64 9325
17.66 8885
17.68 7166
17.7 6341
17.72 6024
17.74 6447
17.76 7038
17.78 6532
17.8 6821
17.82 6541
17.84 7709
17.86 6243
17.88 6634
17.9 6325
17.92 7330
17.94 8252
17.96 8209
17.98 8817
18 6696
18.02 7225
18.04 7502
18.06 7689
18.08 7424
18.1 6685
18.12 7631
18.14 7549
18.16 8220
18.18 7223
18.2 8134
18.22 8520
18.24 8186
18.26 7524
18.28 7260
18.3 7257
18.32 6625
18.34 7752
18.36 6941
18.38 7511
18.4 8448
18.42 9828
18.44 8107
18.46 8178
18.48 7781
18.5 7216
18.52 6596
18.54 5988
18.56 6782
18.58 6651
18.6 7191
18.62 5971
18.64 5055
18.66 6752
18.68 6952
18.7 7293
18.72 7662
18.74 8879
18.76 9115
18.78 7550
18.8 7894
18.82 8122
18.84 8225
18.86 8640
18.88 8295
18.9004 8563
18.9204 7092
18.9404 6732
18.9604 7010
18.9804 7903
19.0004 6545
19.0204 7628
19.0404 8071
19.0604 7935
19.0804 7308
19.1004 8231
19.1204 7745
19.1404 7916
19.1604 7067
19.1804 6861
19.2004 8075
19.2204 8113
19.2404 7378
19.2604 8415
19.2804 7724
19.3004 8251
19.3204 6298
19.3404 6029
19.3604 8804
19.3804 7779
19.4004 7585
19.4204 7137
19.4404 7238
19.4604 7452
19.4804 8934
19.5004 7556
19.5204 7280
19.5404 7420
19.5604 6296
19.5804 7670
19.6004 7726
19.6204 8260
19.6404 8658
19.6604 7036
19.6804 7318
19.7004 7127
19.7204 7471
19.7404 6363
19.7604 8269
19.7804 8608
19.8004 9402
19.8204 8973
19.8404 7863
19.8604 8445
19.8804 8454
19.9004 8929
19.9204 9814
19.9404 9382
19.9604 8005
19.9804 9409
&
@target G2.S0
@type xy
1 0.682257
2 0.684361
3 0.455109
4 0.509388
5 0.470664
6 0.452383
7 0.448163
8 0.55491
9 0.48675
10 0.524047
11 0.475526
12 0.436291
13 0.458422
14 0.445926
15 0.442634
16 0.44545
17 0.452714
18 0.443932
19 0.441617
20 0.440596
21 0.448692
22 0.447717
23 0.435574
24 0.447046
25 0.446822
26 0.446794
27 0.878691
28 1.03097
29 0.817466
30 0.839538
31 0.800296
32 0.887158
33 0.878763
34 1.00581
35 0.890014
36 0.863323
37 0.497242
38 0.48358
39 0.473234
40 0.4441
41 0.445702
42 0.50919
43 0.447353
44 0.480781
45 0.447883
46 0.535093
47 0.457411
48 0.53612
49 0.448776
50 0.734268
51 0.448386
52 0.439773
53 0.82997
54 1.22951
55 0.831234
56 1.10726
57 1.08312
58 1.11975
59 0.892678
60 1.19366
61 1.02976
62 0.821066
63 0.481248
64 0.522398
65 0.466771
66 0.453128
67 0.441021
68 0.587388
69 0.465698
70 0.489515
71 0.449166
72 0.665977
73 0.465859
74 0.650884
75 0.446318
76 0.65622
77 0.452327
78 0.450139
79 0.812096
80 1.02053
81 0.728886
82 0.48296
83 0.681065
84 0.790332
85 0.466584
86 0.920299
87 0.862714
88 0.648788
89 0.476524
90 0.500026
91 0.47146
92 0.45544
93 0.434828
94 0.50055
95 0.439175
96 0.509926
97 0.448359
98 0.586601
99 0.462899
100 0.511298
101 0.45618
102 0.705213
103 0.444241
104 0.450943
105 0.466958
106 0.602536
107 0.43672
108 0.444662
109 0.456207
110 0.475105
111 0.461546
112 0.488057
113 0.496312
114 0.588579
115 0.463519
116 0.466743
117 0.471539
118 0.458858
119 0.436491
120 0.446543
121 0.457766
122 0.443875
123 0.443113
124 0.481793
125 0.451387
126 0.465779
127 0.442295
128 0.468108
129 0.437893
130 0.44975
&
@target G2.S1
@type xy
1 0.620383
2 0.687696
3 0.461817
4 0.516188
5 0.525689
6 0.456097
7 0.456453
8 0.681065
9 0.636199
10 0.484406
11 0.46736
12 0.438577
13 0.45522
14 0.4616
15 0.447242
16 0.4539
17 0.456097
18 0.44286
19 0.441192
20 0.447465
21 0.448637
22 0.44975
23 0.45025
24 0.451692
25 0.453459
26 0.45147
27 1.08731
28 1.14033
29 0.855614
30 0.873298
31 0.898457
32 0.913072
33 0.82997
34 1.10667
35 0.933876
36 0.869152
37 0.493685
38 0.473418
39 0.474579
40 0.454972
41 0.438236
42 0.465672
43 0.454478
44 0.464839
45 0.459402
46 0.476051
47 0.453458
48 0.553421
49 0.447605
50 0.770292
51 0.453486
52 0.464112
53 0.831821
54 1.28758
55 0.816165
56 1.27368
57 1.08262
58 1.09011
59 0.893014
60 1.20501
61 1.10083
62 0.883926
63 0.486004
64 0.610287
65 0.476943
66 0.45782
67 0.44861
68 0.46457
69 0.44286
70 0.468054
71 0.452714
72 0.554617
73 0.450223
74 0.595714
75 0.453045
76 0.746642
77 0.459728
78 0.459375
79 0.593591
80 1.03127
81 0.524834
82 0.844186
83 0.741384
84 0.786606
85 0.477624
86 0.945595
87 0.931047
88 0.88851
89 0.480052
90 0.564623
91 0.491198
92 0.44872
93 0.442351
94 0.488723
95 0.453238
96 0.466503
97 0.43203
98 0.550477
99 0.448637
100 0.4827
101 0.4441
102 0.698033
103 0.440624
104 0.461248
105 0.488953
106 0.601374
107 0.451802
108 0.45423
109 0.471725
110 0.499449
111 0.460515
112 0.707902
113 0.464139
114 0.48451
115 0.479192
116 0.459157
117 0.490942
118 0.459293
119 0.443706
120 0.440028
121 0.4478
122 0.451498
123 0.447046
124 0.489413
125 0.456974
126 0.468349
127 0.436492
128 0.437893
129 0.439432
130 0.459701
&
@target G2.S2
@type xy
1 0.847319
2 1.17972
3 0.477022
4 0.855526
5 0.938576
6 0.856067
7 0.801265
8 1.28892
9 0.946295
10 0.9771
11 0.48798
12 0.485438
13 0.459701
14 0.450694
15 0.434741
16 0.451912
17 0.496714
18 0.448107
19 0.459864
20 0.443706
21 0.440625
22 0.440284
23 0.441446
24 0.460598
25 0.435775
26 0.458639
27 1.47633
28 1.53858
29 0.845193
30 1.34671
31 1.24918
32 1.38066
33 1.24701
34 1.60491
35 1.31747
36 1.22678
37 0.803134
38 0.739205
39 0.523952
40 0.437779
41 0.439602
42 0.452466
43 0.435488
44 0.465215
45 0.445561
46 0.4834
47 0.437321
48 0.488185
49 0.443452
50 0.711987
51 0.440029
52 0.465537
53 0.924446
54 1.43897
55 0.799953
56 1.36467
57 1.25595
58 1.50568
59 1.21339
60 1.67525
61 1.5288
62 1.37634
63 0.910412
64 0.99295
65 0.660379
66 0.451774
67 0.443396
68 0.454807
69 0.438035
70 0.456234
71 0.44317
72 0.552472
73 0.423969
74 0.530589
75 0.433532
76 0.689583
77 0.446374
78 0.458993
79 0.888553
80 1.18241
81 0.835957
82 1.20243
83 1.14388
84 1.40991
85 0.978915
86 1.33763
87 1.25146
88 1.34054
89 0.880071
90 0.945662
91 0.645174
92 0.475105
93 0.439687
94 0.458503
95 0.439119
96 0.472652
97 0.432723
98 0.531413
99 0.45456
100 0.46225
101 0.440256
102 0.663815
103 0.4441
104 0.464704
105 0.467601
106 0.858676
107 0.425059
108 0.425999
109 1.04434
110 1.17373
111 0.900569
112 1.16164
113 0.950053
114 1.09849
115 1.0054
116 0.566127
117 0.644612
118 0.471751
119 0.43983
120 0.447074
121 0.45445
122 0.45025
123 0.451802
124 0.56723
125 0.463357
126 0.450583
127 0.442436
128 0.468134
129 0.44173
130 0.468668
&
