# Supplementary material for: Data showing the lipid conformations and membrane binding behaviors of beta-amyloid fibrils in phase-separated cholesterol-enriched lipid domains with and without glycolipid and oxidized cholesterol from coarse-grained molecular dynamics simulations
Source: Data Brief. 2020 Apr 19;30:105496. doi: 10.1016/j.dib.2020.105496 (PMC7186522; doi:10.1016/j.dib.2020.105496)
Supplement: Supplementary file 1 [file mmc1.zip › Supplementary-Data/S17-21/Figure-S17/Figure-S17D-CO-ABCDE-2.agr]

# Grace project file
#
@version 50125
@page size 792, 612
@page scroll 5%
@page inout 5%
@link page off
@map font 0 to "Times-Roman", "Times-Roman"
@map font 1 to "Times-Italic", "Times-Italic"
@map font 2 to "Times-Bold", "Times-Bold"
@map font 3 to "Times-BoldItalic", "Times-BoldItalic"
@map font 4 to "Helvetica", "Helvetica"
@map font 5 to "Helvetica-Oblique", "Helvetica-Oblique"
@map font 6 to "Helvetica-Bold", "Helvetica-Bold"
@map font 7 to "Helvetica-BoldOblique", "Helvetica-BoldOblique"
@map font 8 to "Courier", "Courier"
@map font 9 to "Courier-Oblique", "Courier-Oblique"
@map font 10 to "Courier-Bold", "Courier-Bold"
@map font 11 to "Courier-BoldOblique", "Courier-BoldOblique"
@map font 12 to "Symbol", "Symbol"
@map font 13 to "ZapfDingbats", "ZapfDingbats"
@map color 0 to (255, 255, 255), "white"
@map color 1 to (0, 0, 0), "black"
@map color 2 to (255, 0, 0), "red"
@map color 3 to (0, 255, 0), "green"
@map color 4 to (0, 0, 255), "blue"
@map color 5 to (255, 255, 0), "yellow"
@map color 6 to (188, 143, 143), "brown"
@map color 7 to (220, 220, 220), "grey"
@map color 8 to (148, 0, 211), "violet"
@map color 9 to (0, 255, 255), "cyan"
@map color 10 to (255, 0, 255), "magenta"
@map color 11 to (255, 165, 0), "orange"
@map color 12 to (114, 33, 188), "indigo"
@map color 13 to (103, 7, 72), "maroon"
@map color 14 to (64, 224, 208), "turquoise"
@map color 15 to (0, 139, 0), "green4"
@reference date 0
@date wrap off
@date wrap year 1950
@default linewidth 1.0
@default linestyle 1
@default color 1
@default pattern 1
@default font 0
@default char size 1.000000
@default symbol size 1.000000
@default sformat "%.8g"
@background color 0
@page background fill on
@timestamp off
@timestamp 0.03, 0.03
@timestamp color 1
@timestamp rot 0
@timestamp font 0
@timestamp char size 1.000000
@timestamp def "Tue Dec 12 13:37:00 2017"
@r0 off
@link r0 to g0
@r0 type above
@r0 linestyle 1
@r0 linewidth 1.0
@r0 color 1
@r0 line 0, 0, 0, 0
@r1 off
@link r1 to g0
@r1 type above
@r1 linestyle 1
@r1 linewidth 1.0
@r1 color 1
@r1 line 0, 0, 0, 0
@r2 off
@link r2 to g0
@r2 type above
@r2 linestyle 1
@r2 linewidth 1.0
@r2 color 1
@r2 line 0, 0, 0, 0
@r3 off
@link r3 to g0
@r3 type above
@r3 linestyle 1
@r3 linewidth 1.0
@r3 color 1
@r3 line 0, 0, 0, 0
@r4 off
@link r4 to g0
@r4 type above
@r4 linestyle 1
@r4 linewidth 1.0
@r4 color 1
@r4 line 0, 0, 0, 0
@g0 on
@g0 hidden false
@g0 type XY
@g0 stacked false
@g0 bar hgap 0.000000
@g0 fixedpoint off
@g0 fixedpoint type 0
@g0 fixedpoint xy 0.000000, 0.000000
@g0 fixedpoint format general general
@g0 fixedpoint prec 6, 6
@with g0
@    world 0, 0, 20, 6
@    stack world 0, 0, 0, 0
@    znorm 1
@    view 0.100000, 0.720000, 0.800000, 0.950000
@    title ""
@    title font 0
@    title size 1.500000
@    title color 1
@    subtitle ""
@    subtitle font 0
@    subtitle size 1.000000
@    subtitle color 1
@    xaxes scale Normal
@    yaxes scale Normal
@    xaxes invert off
@    yaxes invert off
@    xaxis  on
@    xaxis  type zero false
@    xaxis  offset 0.000000 , 0.000000
@    xaxis  bar on
@    xaxis  bar color 1
@    xaxis  bar linestyle 1
@    xaxis  bar linewidth 1.0
@    xaxis  label "Time (\xm\0s)"
@    xaxis  label layout para
@    xaxis  label place auto
@    xaxis  label char size 0.900000
@    xaxis  label font 0
@    xaxis  label color 1
@    xaxis  label place normal
@    xaxis  tick on
@    xaxis  tick major 5
@    xaxis  tick minor ticks 4
@    xaxis  tick default 6
@    xaxis  tick place rounded true
@    xaxis  tick in
@    xaxis  tick major size 1.000000
@    xaxis  tick major color 1
@    xaxis  tick major linewidth 1.0
@    xaxis  tick major linestyle 1
@    xaxis  tick major grid off
@    xaxis  tick minor color 1
@    xaxis  tick minor linewidth 1.0
@    xaxis  tick minor linestyle 1
@    xaxis  tick minor grid off
@    xaxis  tick minor size 0.500000
@    xaxis  ticklabel on
@    xaxis  ticklabel format general
@    xaxis  ticklabel prec 5
@    xaxis  ticklabel formula ""
@    xaxis  ticklabel append ""
@    xaxis  ticklabel prepend ""
@    xaxis  ticklabel angle 0
@    xaxis  ticklabel skip 0
@    xaxis  ticklabel stagger 0
@    xaxis  ticklabel place normal
@    xaxis  ticklabel offset auto
@    xaxis  ticklabel offset 0.000000 , 0.010000
@    xaxis  ticklabel start type auto
@    xaxis  ticklabel start 0.000000
@    xaxis  ticklabel stop type auto
@    xaxis  ticklabel stop 0.000000
@    xaxis  ticklabel char size 0.800000
@    xaxis  ticklabel font 0
@    xaxis  ticklabel color 1
@    xaxis  tick place both
@    xaxis  tick spec type none
@    yaxis  on
@    yaxis  type zero false
@    yaxis  offset 0.000000 , 0.000000
@    yaxis  bar on
@    yaxis  bar color 1
@    yaxis  bar linestyle 1
@    yaxis  bar linewidth 1.0
@    yaxis  label "Minimum  Distance (nm)"
@    yaxis  label layout para
@    yaxis  label place auto
@    yaxis  label char size 0.900000
@    yaxis  label font 0
@    yaxis  label color 1
@    yaxis  label place normal
@    yaxis  tick on
@    yaxis  tick major 1
@    yaxis  tick minor ticks 1
@    yaxis  tick default 6
@    yaxis  tick place rounded true
@    yaxis  tick in
@    yaxis  tick major size 1.000000
@    yaxis  tick major color 1
@    yaxis  tick major linewidth 1.0
@    yaxis  tick major linestyle 1
@    yaxis  tick major grid off
@    yaxis  tick minor color 1
@    yaxis  tick minor linewidth 1.0
@    yaxis  tick minor linestyle 1
@    yaxis  tick minor grid off
@    yaxis  tick minor size 0.500000
@    yaxis  ticklabel on
@    yaxis  ticklabel format general
@    yaxis  ticklabel prec 5
@    yaxis  ticklabel formula ""
@    yaxis  ticklabel append ""
@    yaxis  ticklabel prepend ""
@    yaxis  ticklabel angle 0
@    yaxis  ticklabel skip 0
@    yaxis  ticklabel stagger 0
@    yaxis  ticklabel place normal
@    yaxis  ticklabel offset auto
@    yaxis  ticklabel offset 0.000000 , 0.010000
@    yaxis  ticklabel start type auto
@    yaxis  ticklabel start 0.000000
@    yaxis  ticklabel stop type auto
@    yaxis  ticklabel stop 0.000000
@    yaxis  ticklabel char size 0.800000
@    yaxis  ticklabel font 0
@    yaxis  ticklabel color 1
@    yaxis  tick place both
@    yaxis  tick spec type none
@    altxaxis  off
@    altyaxis  off
@    legend on
@    legend loctype view
@    legend 0.82, 0.93
@    legend box color 1
@    legend box pattern 0
@    legend box linewidth 1.0
@    legend box linestyle 0
@    legend box fill color 0
@    legend box fill pattern 0
@    legend font 0
@    legend char size 1.000000
@    legend color 1
@    legend length 2
@    legend vgap 1
@    legend hgap 1
@    legend invert false
@    frame type 0
@    frame linestyle 1
@    frame linewidth 1.0
@    frame color 1
@    frame pattern 1
@    frame background color 0
@    frame background pattern 0
@    s0 hidden false
@    s0 type xy
@    s0 symbol 0
@    s0 symbol size 1.000000
@    s0 symbol color 3
@    s0 symbol pattern 1
@    s0 symbol fill color 3
@    s0 symbol fill pattern 0
@    s0 symbol linewidth 1.0
@    s0 symbol linestyle 1
@    s0 symbol char 65
@    s0 symbol char font 0
@    s0 symbol skip 0
@    s0 line type 1
@    s0 line linestyle 1
@    s0 line linewidth 1.0
@    s0 line color 3
@    s0 line pattern 1
@    s0 baseline type 0
@    s0 baseline off
@    s0 dropline off
@    s0 fill type 0
@    s0 fill rule 0
@    s0 fill color 3
@    s0 fill pattern 1
@    s0 avalue off
@    s0 avalue type 2
@    s0 avalue char size 1.000000
@    s0 avalue font 0
@    s0 avalue color 1
@    s0 avalue rot 0
@    s0 avalue format general
@    s0 avalue prec 3
@    s0 avalue prepend ""
@    s0 avalue append ""
@    s0 avalue offset 0.000000 , 0.000000
@    s0 errorbar on
@    s0 errorbar place both
@    s0 errorbar color 3
@    s0 errorbar pattern 1
@    s0 errorbar size 1.000000
@    s0 errorbar linewidth 1.0
@    s0 errorbar linestyle 1
@    s0 errorbar riser linewidth 1.0
@    s0 errorbar riser linestyle 1
@    s0 errorbar riser clip off
@    s0 errorbar riser clip length 0.100000
@    s0 comment "/Users/KCheng/Desktop/cg_small_water_run/md-run-lonestar/namchi-04-26-2014/g-mind/1md-1.0nm-results/DPP-mind-.xvg"
@    s0 legend  "Protein-DPPC"
@    s1 hidden false
@    s1 type xy
@    s1 symbol 0
@    s1 symbol size 1.000000
@    s1 symbol color 11
@    s1 symbol pattern 1
@    s1 symbol fill color 11
@    s1 symbol fill pattern 0
@    s1 symbol linewidth 1.0
@    s1 symbol linestyle 1
@    s1 symbol char 65
@    s1 symbol char font 0
@    s1 symbol skip 0
@    s1 line type 1
@    s1 line linestyle 1
@    s1 line linewidth 1.0
@    s1 line color 11
@    s1 line pattern 1
@    s1 baseline type 0
@    s1 baseline off
@    s1 dropline off
@    s1 fill type 0
@    s1 fill rule 0
@    s1 fill color 11
@    s1 fill pattern 1
@    s1 avalue off
@    s1 avalue type 2
@    s1 avalue char size 1.000000
@    s1 avalue font 0
@    s1 avalue color 1
@    s1 avalue rot 0
@    s1 avalue format general
@    s1 avalue prec 3
@    s1 avalue prepend ""
@    s1 avalue append ""
@    s1 avalue offset 0.000000 , 0.000000
@    s1 errorbar on
@    s1 errorbar place both
@    s1 errorbar color 11
@    s1 errorbar pattern 1
@    s1 errorbar size 1.000000
@    s1 errorbar linewidth 1.0
@    s1 errorbar linestyle 1
@    s1 errorbar riser linewidth 1.0
@    s1 errorbar riser linestyle 1
@    s1 errorbar riser clip off
@    s1 errorbar riser clip length 0.100000
@    s1 comment "/Users/KCheng/Desktop/cg_small_water_run/md-run-lonestar/namchi-04-26-2014/g-mind/1md-1.0nm-results/DUP-mind-.xvg"
@    s1 legend  "Protein-DUPC"
@    s2 hidden false
@    s2 type xy
@    s2 symbol 0
@    s2 symbol size 1.000000
@    s2 symbol color 1
@    s2 symbol pattern 1
@    s2 symbol fill color 1
@    s2 symbol fill pattern 0
@    s2 symbol linewidth 1.0
@    s2 symbol linestyle 1
@    s2 symbol char 65
@    s2 symbol char font 0
@    s2 symbol skip 0
@    s2 line type 1
@    s2 line linestyle 1
@    s2 line linewidth 1.0
@    s2 line color 1
@    s2 line pattern 1
@    s2 baseline type 0
@    s2 baseline off
@    s2 dropline off
@    s2 fill type 0
@    s2 fill rule 0
@    s2 fill color 1
@    s2 fill pattern 1
@    s2 avalue off
@    s2 avalue type 2
@    s2 avalue char size 1.000000
@    s2 avalue font 0
@    s2 avalue color 1
@    s2 avalue rot 0
@    s2 avalue format general
@    s2 avalue prec 3
@    s2 avalue prepend ""
@    s2 avalue append ""
@    s2 avalue offset 0.000000 , 0.000000
@    s2 errorbar on
@    s2 errorbar place both
@    s2 errorbar color 1
@    s2 errorbar pattern 1
@    s2 errorbar size 1.000000
@    s2 errorbar linewidth 1.0
@    s2 errorbar linestyle 1
@    s2 errorbar riser linewidth 1.0
@    s2 errorbar riser linestyle 1
@    s2 errorbar riser clip off
@    s2 errorbar riser clip length 0.100000
@    s2 comment "/Users/KCheng/Desktop/cg_small_water_run/md-run-lonestar/namchi-04-26-2014/g-mind/1md-1.0nm-results/CHO-mind-.xvg"
@    s2 legend  "Protein-CHOL"
@g1 on
@g1 hidden false
@g1 type XY
@g1 stacked false
@g1 bar hgap 0.000000
@g1 fixedpoint off
@g1 fixedpoint type 0
@g1 fixedpoint xy 0.000000, 0.000000
@g1 fixedpoint format general general
@g1 fixedpoint prec 6, 6
@with g1
@    world 0, 0, 20, 15000
@    stack world 0, 0, 0, 0
@    znorm 1
@    view 0.100000, 0.410000, 0.800000, 0.640000
@    title ""
@    title font 0
@    title size 1.500000
@    title color 1
@    subtitle ""
@    subtitle font 0
@    subtitle size 1.000000
@    subtitle color 1
@    xaxes scale Normal
@    yaxes scale Normal
@    xaxes invert off
@    yaxes invert off
@    xaxis  on
@    xaxis  type zero false
@    xaxis  offset 0.000000 , 0.000000
@    xaxis  bar on
@    xaxis  bar color 1
@    xaxis  bar linestyle 1
@    xaxis  bar linewidth 1.0
@    xaxis  label "Time (\xm\0s)"
@    xaxis  label layout para
@    xaxis  label place auto
@    xaxis  label char size 0.900000
@    xaxis  label font 0
@    xaxis  label color 1
@    xaxis  label place normal
@    xaxis  tick on
@    xaxis  tick major 5
@    xaxis  tick minor ticks 4
@    xaxis  tick default 6
@    xaxis  tick place rounded true
@    xaxis  tick in
@    xaxis  tick major size 1.000000
@    xaxis  tick major color 1
@    xaxis  tick major linewidth 1.0
@    xaxis  tick major linestyle 1
@    xaxis  tick major grid off
@    xaxis  tick minor color 1
@    xaxis  tick minor linewidth 1.0
@    xaxis  tick minor linestyle 1
@    xaxis  tick minor grid off
@    xaxis  tick minor size 0.500000
@    xaxis  ticklabel on
@    xaxis  ticklabel format general
@    xaxis  ticklabel prec 5
@    xaxis  ticklabel formula ""
@    xaxis  ticklabel append ""
@    xaxis  ticklabel prepend ""
@    xaxis  ticklabel angle 0
@    xaxis  ticklabel skip 0
@    xaxis  ticklabel stagger 0
@    xaxis  ticklabel place normal
@    xaxis  ticklabel offset auto
@    xaxis  ticklabel offset 0.000000 , 0.010000
@    xaxis  ticklabel start type auto
@    xaxis  ticklabel start 0.000000
@    xaxis  ticklabel stop type auto
@    xaxis  ticklabel stop 0.000000
@    xaxis  ticklabel char size 0.800000
@    xaxis  ticklabel font 0
@    xaxis  ticklabel color 1
@    xaxis  tick place both
@    xaxis  tick spec type none
@    yaxis  on
@    yaxis  type zero false
@    yaxis  offset 0.000000 , 0.000000
@    yaxis  bar on
@    yaxis  bar color 1
@    yaxis  bar linestyle 1
@    yaxis  bar linewidth 1.0
@    yaxis  label "Number of Contacts (< 2 nm)"
@    yaxis  label layout para
@    yaxis  label place auto
@    yaxis  label char size 0.900000
@    yaxis  label font 0
@    yaxis  label color 1
@    yaxis  label place normal
@    yaxis  tick on
@    yaxis  tick major 5000
@    yaxis  tick minor ticks 1
@    yaxis  tick default 6
@    yaxis  tick place rounded true
@    yaxis  tick in
@    yaxis  tick major size 1.000000
@    yaxis  tick major color 1
@    yaxis  tick major linewidth 1.0
@    yaxis  tick major linestyle 1
@    yaxis  tick major grid off
@    yaxis  tick minor color 1
@    yaxis  tick minor linewidth 1.0
@    yaxis  tick minor linestyle 1
@    yaxis  tick minor grid off
@    yaxis  tick minor size 0.500000
@    yaxis  ticklabel on
@    yaxis  ticklabel format general
@    yaxis  ticklabel prec 5
@    yaxis  ticklabel formula ""
@    yaxis  ticklabel append ""
@    yaxis  ticklabel prepend ""
@    yaxis  ticklabel angle 0
@    yaxis  ticklabel skip 0
@    yaxis  ticklabel stagger 0
@    yaxis  ticklabel place normal
@    yaxis  ticklabel offset auto
@    yaxis  ticklabel offset 0.000000 , 0.010000
@    yaxis  ticklabel start type auto
@    yaxis  ticklabel start 0.000000
@    yaxis  ticklabel stop type auto
@    yaxis  ticklabel stop 0.000000
@    yaxis  ticklabel char size 0.800000
@    yaxis  ticklabel font 0
@    yaxis  ticklabel color 1
@    yaxis  tick place both
@    yaxis  tick spec type none
@    altxaxis  off
@    altyaxis  off
@    legend on
@    legend loctype view
@    legend 0.78, 0.8
@    legend box color 1
@    legend box pattern 1
@    legend box linewidth 1.0
@    legend box linestyle 1
@    legend box fill color 0
@    legend box fill pattern 1
@    legend font 0
@    legend char size 1.000000
@    legend color 1
@    legend length 2
@    legend vgap 1
@    legend hgap 1
@    legend invert false
@    frame type 0
@    frame linestyle 1
@    frame linewidth 1.0
@    frame color 1
@    frame pattern 1
@    frame background color 0
@    frame background pattern 0
@    s0 hidden false
@    s0 type xy
@    s0 symbol 0
@    s0 symbol size 1.000000
@    s0 symbol color 3
@    s0 symbol pattern 1
@    s0 symbol fill color 3
@    s0 symbol fill pattern 0
@    s0 symbol linewidth 1.0
@    s0 symbol linestyle 1
@    s0 symbol char 65
@    s0 symbol char font 0
@    s0 symbol skip 0
@    s0 line type 1
@    s0 line linestyle 1
@    s0 line linewidth 1.0
@    s0 line color 3
@    s0 line pattern 1
@    s0 baseline type 0
@    s0 baseline off
@    s0 dropline off
@    s0 fill type 0
@    s0 fill rule 0
@    s0 fill color 1
@    s0 fill pattern 1
@    s0 avalue off
@    s0 avalue type 2
@    s0 avalue char size 1.000000
@    s0 avalue font 0
@    s0 avalue color 1
@    s0 avalue rot 0
@    s0 avalue format general
@    s0 avalue prec 3
@    s0 avalue prepend ""
@    s0 avalue append ""
@    s0 avalue offset 0.000000 , 0.000000
@    s0 errorbar on
@    s0 errorbar place both
@    s0 errorbar color 3
@    s0 errorbar pattern 1
@    s0 errorbar size 1.000000
@    s0 errorbar linewidth 1.0
@    s0 errorbar linestyle 1
@    s0 errorbar riser linewidth 1.0
@    s0 errorbar riser linestyle 1
@    s0 errorbar riser clip off
@    s0 errorbar riser clip length 0.100000
@    s0 comment "/Users/KCheng/Desktop/cg_small_water_run/md-run-lonestar/namchi-04-26-2014/g-mind/1md-1.0nm-results/DPP-numcont-.xvg"
@    s0 legend  ""
@    s1 hidden false
@    s1 type xy
@    s1 symbol 0
@    s1 symbol size 1.000000
@    s1 symbol color 11
@    s1 symbol pattern 1
@    s1 symbol fill color 11
@    s1 symbol fill pattern 0
@    s1 symbol linewidth 1.0
@    s1 symbol linestyle 1
@    s1 symbol char 65
@    s1 symbol char font 0
@    s1 symbol skip 0
@    s1 line type 1
@    s1 line linestyle 1
@    s1 line linewidth 1.0
@    s1 line color 11
@    s1 line pattern 1
@    s1 baseline type 0
@    s1 baseline off
@    s1 dropline off
@    s1 fill type 0
@    s1 fill rule 0
@    s1 fill color 1
@    s1 fill pattern 1
@    s1 avalue off
@    s1 avalue type 2
@    s1 avalue char size 1.000000
@    s1 avalue font 0
@    s1 avalue color 1
@    s1 avalue rot 0
@    s1 avalue format general
@    s1 avalue prec 3
@    s1 avalue prepend ""
@    s1 avalue append ""
@    s1 avalue offset 0.000000 , 0.000000
@    s1 errorbar on
@    s1 errorbar place both
@    s1 errorbar color 11
@    s1 errorbar pattern 1
@    s1 errorbar size 1.000000
@    s1 errorbar linewidth 1.0
@    s1 errorbar linestyle 1
@    s1 errorbar riser linewidth 1.0
@    s1 errorbar riser linestyle 1
@    s1 errorbar riser clip off
@    s1 errorbar riser clip length 0.100000
@    s1 comment "/Users/KCheng/Desktop/cg_small_water_run/md-run-lonestar/namchi-04-26-2014/g-mind/1md-1.0nm-results/DUP-numcont-.xvg"
@    s1 legend  ""
@    s2 hidden false
@    s2 type xy
@    s2 symbol 0
@    s2 symbol size 1.000000
@    s2 symbol color 1
@    s2 symbol pattern 1
@    s2 symbol fill color 1
@    s2 symbol fill pattern 0
@    s2 symbol linewidth 1.0
@    s2 symbol linestyle 1
@    s2 symbol char 65
@    s2 symbol char font 0
@    s2 symbol skip 0
@    s2 line type 1
@    s2 line linestyle 1
@    s2 line linewidth 1.0
@    s2 line color 1
@    s2 line pattern 1
@    s2 baseline type 0
@    s2 baseline off
@    s2 dropline off
@    s2 fill type 0
@    s2 fill rule 0
@    s2 fill color 1
@    s2 fill pattern 1
@    s2 avalue off
@    s2 avalue type 2
@    s2 avalue char size 1.000000
@    s2 avalue font 0
@    s2 avalue color 1
@    s2 avalue rot 0
@    s2 avalue format general
@    s2 avalue prec 3
@    s2 avalue prepend ""
@    s2 avalue append ""
@    s2 avalue offset 0.000000 , 0.000000
@    s2 errorbar on
@    s2 errorbar place both
@    s2 errorbar color 1
@    s2 errorbar pattern 1
@    s2 errorbar size 1.000000
@    s2 errorbar linewidth 1.0
@    s2 errorbar linestyle 1
@    s2 errorbar riser linewidth 1.0
@    s2 errorbar riser linestyle 1
@    s2 errorbar riser clip off
@    s2 errorbar riser clip length 0.100000
@    s2 comment "/Users/KCheng/Desktop/cg_small_water_run/md-run-lonestar/namchi-04-26-2014/g-mind/1md-1.0nm-results/CHO-numcont-.xvg"
@    s2 legend  ""
@g2 on
@g2 hidden false
@g2 type XY
@g2 stacked false
@g2 bar hgap 0.000000
@g2 fixedpoint off
@g2 fixedpoint type 0
@g2 fixedpoint xy 0.000000, 0.000000
@g2 fixedpoint format general general
@g2 fixedpoint prec 6, 6
@with g2
@    world 0, 0, 130, 1
@    stack world 0, 0, 0, 0
@    znorm 1
@    view 0.100000, 0.100000, 0.800000, 0.330000
@    title ""
@    title font 0
@    title size 1.500000
@    title color 1
@    subtitle ""
@    subtitle font 0
@    subtitle size 1.000000
@    subtitle color 1
@    xaxes scale Normal
@    yaxes scale Normal
@    xaxes invert off
@    yaxes invert off
@    xaxis  on
@    xaxis  type zero false
@    xaxis  offset 0.000000 , 0.000000
@    xaxis  bar on
@    xaxis  bar color 1
@    xaxis  bar linestyle 1
@    xaxis  bar linewidth 1.0
@    xaxis  label "Residue (#)"
@    xaxis  label layout para
@    xaxis  label place auto
@    xaxis  label char size 0.900000
@    xaxis  label font 0
@    xaxis  label color 1
@    xaxis  label place normal
@    xaxis  tick on
@    xaxis  tick major 26
@    xaxis  tick minor ticks 1
@    xaxis  tick default 6
@    xaxis  tick place rounded true
@    xaxis  tick in
@    xaxis  tick major size 1.000000
@    xaxis  tick major color 1
@    xaxis  tick major linewidth 1.0
@    xaxis  tick major linestyle 1
@    xaxis  tick major grid off
@    xaxis  tick minor color 1
@    xaxis  tick minor linewidth 1.0
@    xaxis  tick minor linestyle 1
@    xaxis  tick minor grid off
@    xaxis  tick minor size 0.500000
@    xaxis  ticklabel on
@    xaxis  ticklabel format general
@    xaxis  ticklabel prec 5
@    xaxis  ticklabel formula ""
@    xaxis  ticklabel append ""
@    xaxis  ticklabel prepend ""
@    xaxis  ticklabel angle 0
@    xaxis  ticklabel skip 0
@    xaxis  ticklabel stagger 0
@    xaxis  ticklabel place normal
@    xaxis  ticklabel offset auto
@    xaxis  ticklabel offset 0.000000 , 0.010000
@    xaxis  ticklabel start type auto
@    xaxis  ticklabel start 0.000000
@    xaxis  ticklabel stop type auto
@    xaxis  ticklabel stop 0.000000
@    xaxis  ticklabel char size 0.800000
@    xaxis  ticklabel font 0
@    xaxis  ticklabel color 1
@    xaxis  tick place both
@    xaxis  tick spec type none
@    yaxis  on
@    yaxis  type zero false
@    yaxis  offset 0.000000 , 0.000000
@    yaxis  bar on
@    yaxis  bar color 1
@    yaxis  bar linestyle 1
@    yaxis  bar linewidth 1.0
@    yaxis  label "Minimum Distance (nm)"
@    yaxis  label layout para
@    yaxis  label place auto
@    yaxis  label char size 0.900000
@    yaxis  label font 0
@    yaxis  label color 1
@    yaxis  label place normal
@    yaxis  tick on
@    yaxis  tick major 0.2
@    yaxis  tick minor ticks 1
@    yaxis  tick default 6
@    yaxis  tick place rounded true
@    yaxis  tick in
@    yaxis  tick major size 1.000000
@    yaxis  tick major color 1
@    yaxis  tick major linewidth 1.0
@    yaxis  tick major linestyle 1
@    yaxis  tick major grid off
@    yaxis  tick minor color 1
@    yaxis  tick minor linewidth 1.0
@    yaxis  tick minor linestyle 1
@    yaxis  tick minor grid off
@    yaxis  tick minor size 0.500000
@    yaxis  ticklabel on
@    yaxis  ticklabel format general
@    yaxis  ticklabel prec 5
@    yaxis  ticklabel formula ""
@    yaxis  ticklabel append ""
@    yaxis  ticklabel prepend ""
@    yaxis  ticklabel angle 0
@    yaxis  ticklabel skip 0
@    yaxis  ticklabel stagger 0
@    yaxis  ticklabel place normal
@    yaxis  ticklabel offset auto
@    yaxis  ticklabel offset 0.000000 , 0.010000
@    yaxis  ticklabel start type auto
@    yaxis  ticklabel start 0.000000
@    yaxis  ticklabel stop type auto
@    yaxis  ticklabel stop 0.000000
@    yaxis  ticklabel char size 0.800000
@    yaxis  ticklabel font 0
@    yaxis  ticklabel color 1
@    yaxis  tick place both
@    yaxis  tick spec type none
@    altxaxis  off
@    altyaxis  off
@    legend on
@    legend loctype view
@    legend 0.78, 0.8
@    legend box color 1
@    legend box pattern 1
@    legend box linewidth 1.0
@    legend box linestyle 1
@    legend box fill color 0
@    legend box fill pattern 1
@    legend font 0
@    legend char size 1.000000
@    legend color 1
@    legend length 2
@    legend vgap 1
@    legend hgap 1
@    legend invert false
@    frame type 0
@    frame linestyle 1
@    frame linewidth 1.0
@    frame color 1
@    frame pattern 1
@    frame background color 0
@    frame background pattern 0
@    s0 hidden false
@    s0 type xy
@    s0 symbol 0
@    s0 symbol size 1.000000
@    s0 symbol color 3
@    s0 symbol pattern 1
@    s0 symbol fill color 3
@    s0 symbol fill pattern 0
@    s0 symbol linewidth 1.0
@    s0 symbol linestyle 1
@    s0 symbol char 65
@    s0 symbol char font 0
@    s0 symbol skip 0
@    s0 line type 1
@    s0 line linestyle 1
@    s0 line linewidth 1.0
@    s0 line color 3
@    s0 line pattern 1
@    s0 baseline type 0
@    s0 baseline off
@    s0 dropline off
@    s0 fill type 0
@    s0 fill rule 0
@    s0 fill color 1
@    s0 fill pattern 1
@    s0 avalue off
@    s0 avalue type 2
@    s0 avalue char size 1.000000
@    s0 avalue font 0
@    s0 avalue color 1
@    s0 avalue rot 0
@    s0 avalue format general
@    s0 avalue prec 3
@    s0 avalue prepend ""
@    s0 avalue append ""
@    s0 avalue offset 0.000000 , 0.000000
@    s0 errorbar on
@    s0 errorbar place both
@    s0 errorbar color 3
@    s0 errorbar pattern 1
@    s0 errorbar size 1.000000
@    s0 errorbar linewidth 1.0
@    s0 errorbar linestyle 1
@    s0 errorbar riser linewidth 1.0
@    s0 errorbar riser linestyle 1
@    s0 errorbar riser clip off
@    s0 errorbar riser clip length 0.100000
@    s0 comment "/Users/KCheng/Desktop/cg_small_water_run/md-run-lonestar/namchi-04-26-2014/g-mind/1md-1.0nm-results/DPP-res-.xvg"
@    s0 legend  ""
@    s1 hidden false
@    s1 type xy
@    s1 symbol 0
@    s1 symbol size 1.000000
@    s1 symbol color 11
@    s1 symbol pattern 1
@    s1 symbol fill color 11
@    s1 symbol fill pattern 0
@    s1 symbol linewidth 1.0
@    s1 symbol linestyle 1
@    s1 symbol char 65
@    s1 symbol char font 0
@    s1 symbol skip 0
@    s1 line type 1
@    s1 line linestyle 1
@    s1 line linewidth 1.0
@    s1 line color 11
@    s1 line pattern 1
@    s1 baseline type 0
@    s1 baseline off
@    s1 dropline off
@    s1 fill type 0
@    s1 fill rule 0
@    s1 fill color 1
@    s1 fill pattern 1
@    s1 avalue off
@    s1 avalue type 2
@    s1 avalue char size 1.000000
@    s1 avalue font 0
@    s1 avalue color 1
@    s1 avalue rot 0
@    s1 avalue format general
@    s1 avalue prec 3
@    s1 avalue prepend ""
@    s1 avalue append ""
@    s1 avalue offset 0.000000 , 0.000000
@    s1 errorbar on
@    s1 errorbar place both
@    s1 errorbar color 11
@    s1 errorbar pattern 1
@    s1 errorbar size 1.000000
@    s1 errorbar linewidth 1.0
@    s1 errorbar linestyle 1
@    s1 errorbar riser linewidth 1.0
@    s1 errorbar riser linestyle 1
@    s1 errorbar riser clip off
@    s1 errorbar riser clip length 0.100000
@    s1 comment "/Users/KCheng/Desktop/cg_small_water_run/md-run-lonestar/namchi-04-26-2014/g-mind/1md-1.0nm-results/DUP-res-.xvg"
@    s1 legend  ""
@    s2 hidden false
@    s2 type xy
@    s2 symbol 0
@    s2 symbol size 1.000000
@    s2 symbol color 1
@    s2 symbol pattern 1
@    s2 symbol fill color 1
@    s2 symbol fill pattern 0
@    s2 symbol linewidth 1.0
@    s2 symbol linestyle 1
@    s2 symbol char 65
@    s2 symbol char font 0
@    s2 symbol skip 0
@    s2 line type 1
@    s2 line linestyle 1
@    s2 line linewidth 1.0
@    s2 line color 1
@    s2 line pattern 1
@    s2 baseline type 0
@    s2 baseline off
@    s2 dropline off
@    s2 fill type 0
@    s2 fill rule 0
@    s2 fill color 1
@    s2 fill pattern 1
@    s2 avalue off
@    s2 avalue type 2
@    s2 avalue char size 1.000000
@    s2 avalue font 0
@    s2 avalue color 1
@    s2 avalue rot 0
@    s2 avalue format general
@    s2 avalue prec 3
@    s2 avalue prepend ""
@    s2 avalue append ""
@    s2 avalue offset 0.000000 , 0.000000
@    s2 errorbar on
@    s2 errorbar place both
@    s2 errorbar color 1
@    s2 errorbar pattern 1
@    s2 errorbar size 1.000000
@    s2 errorbar linewidth 1.0
@    s2 errorbar linestyle 1
@    s2 errorbar riser linewidth 1.0
@    s2 errorbar riser linestyle 1
@    s2 errorbar riser clip off
@    s2 errorbar riser clip length 0.100000
@    s2 comment "/Users/KCheng/Desktop/cg_small_water_run/md-run-lonestar/namchi-04-26-2014/g-mind/1md-1.0nm-results/CHO-res-.xvg"
@    s2 legend  ""
@target G0.S0
@type xy
0 0.8796874
0.02 0.9412889
0.04 0.5028173
0.06 0.4802864
0.08 0.8886222
0.1 1.032303
0.12 1.603941
0.14 2.78213
0.16 2.38609
0.18 2.270534
0.2 0.7448157
0.22 0.5010738
0.24 1.841507
0.26 2.126611
0.28 1.514356
0.3 1.553682
0.32 1.892308
0.34 0.8824118
0.36 0.4570837
0.38 0.4463743
0.4 0.4644082
0.42 0.4561523
0.44 0.4589668
0.46 0.4406245
0.48 0.4534595
0.5 0.4589662
0.52 0.4654833
0.54 0.4504723
0.56 0.4400285
0.58 0.4501667
0.6 0.4398298
0.62 0.4601358
0.64 0.4556589
0.66 0.4527963
0.68 0.4612482
0.7 0.4655375
0.72 0.4576842
0.74 0.4480511
0.76 0.4303777
0.78 0.4687483
0.8 0.4494997
0.82 0.4584208
0.84 0.4662081
0.86 0.4416169
0.88 0.4466823
0.9 0.4566723
0.92 0.4496947
0.94 0.4562351
0.96 0.4650541
0.98 0.4603536
1 0.472441
1.02 0.4522718
1.04 0.4661278
1.06 0.4572206
1.08 0.4595107
1.1 0.4639229
1.12 0.4564267
1.14 0.4611124
1.16 0.4578755
1.18 0.4598643
1.2 0.4514976
1.22 0.4484135
1.24 0.4616819
1.26 0.473392
1.28 0.455686
1.3 0.444129
1.32 0.4605429
1.34 0.4545878
1.36 0.4652154
1.38 0.4613571
1.4 0.4512483
1.42 0.4492771
1.44 0.4543676
1.46 0.4495829
1.48 0.4605975
1.5 0.4580667
1.52 0.4423237
1.54 0.4570016
1.56 0.4553571
1.58 0.4657787
1.6 0.4524656
1.62 0.4681077
1.64 0.4481632
1.66 0.473524
1.68 0.4572476
1.7 0.4623303
1.72 0.4583117
1.74 0.444325
1.76 0.4579027
1.78 0.4571107
1.8 0.453707
1.82 0.4518021
1.84 0.4630878
1.86 0.4667709
1.88 0.4589123
1.9 0.4563444
1.92 0.4657249
1.94 0.4734982
1.96 0.4681344
1.98 0.4655368
2 0.4827008
2.02 0.4504992
2.04 0.4518023
2.06 0.4598639
2.08 0.449722
2.1 0.4494997
2.12 0.4334166
2.14 0.4477165
2.16 0.4593736
2.18 0.4587759
2.2 0.4723616
2.22 0.4551925
2.24 0.4667971
2.26 0.4586391
2.28 0.4594021
2.3 0.4688291
2.32 0.4575203
2.34 0.4500559
2.36 0.471195
2.38 0.4539551
2.4 0.4457015
2.42 0.4706644
2.44 0.4581481
2.46 0.4588028
2.48 0.4769173
2.5 0.4927981
2.52 0.4754997
2.54 0.4546423
2.56 0.4603804
2.58 0.4648933
2.6 0.4641389
2.62 0.4699471
2.64 0.4589665
2.66 0.4416167
2.68 0.4620062
2.7 0.4564265
2.72 0.4624927
2.74 0.4563166
2.76 0.4631684
2.78 0.4616813
2.8 0.4640586
2.82 0.4487761
2.84 0.4703724
2.86 0.4570828
2.88 0.4654565
2.9 0.4596461
2.92 0.457411
2.94 0.4659935
2.96 0.461113
2.98 0.4717517
3 0.459946
3.02 0.4624387
3.04 0.4574114
3.06 0.4591569
3.08 0.4567547
3.1 0.4473249
3.12 0.4628444
3.14 0.4544508
3.16 0.4588303
3.18 0.4651343
3.2 0.4541203
3.22 0.4451122
3.24 0.4656719
3.26 0.4632487
3.28 0.4668515
3.3 0.4544503
3.32 0.4750265
3.34 0.4350004
3.36 0.4602714
3.38 0.4539278
3.4 0.4655642
3.42 0.4470458
3.44 0.4501387
3.46 0.4595105
3.48 0.463762
3.5 0.4714078
3.52 0.4633842
3.54 0.4579028
3.56 0.453155
3.58 0.4709567
3.6 0.4728108
3.62 0.4593471
3.64 0.4621142
3.66 0.4599182
3.68 0.4445787
3.7 0.4631145
3.72 0.4727311
3.74 0.4365206
3.76 0.4492221
3.78 0.4579296
3.8 0.4556862
3.82 0.4640314
3.84 0.4526317
3.86 0.4503613
3.88 0.4250586
3.9 0.4410498
3.92 0.4427755
3.94 0.4670122
3.96 0.462385
3.98 0.4676534
4 0.4615454
4.02 0.4639504
4.04 0.4696808
4.06 0.458503
4.08 0.4656442
4.1 0.4530454
4.12 0.4661013
4.14 0.4503892
4.16 0.4621959
4.18 0.4599183
4.2 0.4639499
4.22 0.4698406
4.24 0.4526033
4.26 0.4706115
4.28 0.4722289
4.3 0.4551099
4.32 0.4665295
4.34 0.4632767
4.36 0.4464583
4.38 0.4629794
4.4 0.4562904
4.42 0.4531283
4.44 0.4672795
4.46 0.4405963
4.48 0.4569466
4.5 0.4564263
4.52 0.4532115
4.54 0.4537065
4.56 0.4504991
4.58 0.4656179
4.6 0.4551373
4.62 0.4630334
4.64 0.460923
4.66 0.4684547
4.68 0.4471288
4.7 0.4514979
4.72 0.439772
4.74 0.4500555
4.76 0.4507219
4.78 0.4554676
4.8 0.4530724
4.82 0.457247
4.84 0.4634924
4.86 0.4640306
4.88 0.4551096
4.9 0.4632767
4.92 0.4622231
4.94 0.4483579
4.96 0.4530175
4.98 0.4743672
5 0.4628714
5.02 0.4522446
5.04 0.4654566
5.06 0.4543682
5.08 0.445477
5.1 0.4617635
5.12 0.4723612
5.14 0.4563438
5.16 0.4668238
5.18 0.4609227
5.2 0.4371787
5.22 0.4375499
5.24 0.4641656
5.26 0.4594016
5.28 0.4442971
5.3 0.4465983
5.32 0.4550549
5.34 0.4569742
5.36 0.4462343
5.38 0.4646777
5.4 0.4608965
5.42 0.4537072
5.44 0.4645425
5.46 0.4597285
5.48 0.4616549
5.5 0.4628175
5.52 0.4573289
5.54 0.4530726
5.56 0.4635186
5.58 0.4671725
5.6 0.4597287
5.62 0.4422948
5.64 0.4479673
5.66 0.4402274
5.68 0.4542306
5.7 0.4438467
5.72 0.4637619
5.74 0.4472132
5.76 0.4607063
5.78 0.4486375
5.8 0.4390332
5.82 0.4467942
5.84 0.47786
5.86 0.4583122
5.88 0.4498056
5.9 0.4568643
5.92 0.4646774
5.94 0.4546157
5.96 0.466985
5.98 0.4667443
6 0.4642466
6.02 0.4678667
6.04 0.4641661
6.06 0.4655378
6.08 0.4534313
6.1 0.4537075
6.12 0.4613294
6.14 0.4581762
6.16 0.4365204
6.18 0.448163
6.2 0.4464304
6.22 0.4616818
6.24 0.4719371
6.26 0.4574112
6.28 0.4670119
6.3 0.4606791
6.32 0.4740784
6.34 0.4839682
6.36 0.4645694
6.38 0.4592939
6.4 0.466074
6.42 0.4391185
6.44 0.4824153
6.46 0.4484698
6.48 0.4633035
6.5 0.465564
6.52 0.4638155
6.54 0.4552197
6.56 0.4574116
6.58 0.4389192
6.6 0.4570828
6.62 0.4656981
6.64 0.4662886
6.66 0.4467941
6.68 0.4667182
6.7 0.4529895
6.72 0.4616548
6.74 0.4571102
6.76 0.4574933
6.78 0.4395739
6.8 0.4486087
6.82 0.4557689
6.84 0.455275
6.86 0.4452248
6.88 0.4606789
6.9 0.4524932
6.92 0.4557958
6.94 0.4581204
6.96 0.4652419
6.98 0.4574658
7 0.4690949
7.02 0.4459541
7.04 0.4589665
7.06 0.4530171
7.08 0.436033
7.1 0.4597279
7.12 0.4465425
7.14 0.4639506
7.16 0.4448034
7.18 0.4450285
7.2 0.4616549
7.22 0.4470454
7.24 0.4575205
7.26 0.4483573
7.28 0.4513586
7.3 0.4652149
7.32 0.4506114
7.34 0.4529898
7.36 0.4368353
7.38 0.4556862
7.4 0.4561803
7.42 0.4534863
7.44 0.4427755
7.46 0.4431706
7.48 0.4411639
7.5 0.4552473
7.52 0.4405109
7.54 0.4624121
7.56 0.4519954
7.58 0.4543681
7.6 0.4670383
7.62 0.4528525
7.64 0.4652154
7.66 0.4578481
7.68 0.4590753
7.7 0.4468783
7.72 0.4416728
7.74 0.4365775
7.76 0.4466262
7.78 0.4573021
7.8 0.4519123
7.82 0.4534585
7.84 0.4510818
7.86 0.4527142
7.88 0.4606791
7.9 0.4446903
7.92 0.4383494
7.94 0.459918
7.96 0.4567831
7.98 0.4692015
8 0.4694945
8.02 0.4607054
8.04 0.4486089
8.06 0.4567825
8.08 0.4649191
8.1 0.4481911
8.12 0.4296504
8.14 0.4623041
8.16 0.4594014
8.18 0.4553564
8.2 0.4586395
8.22 0.4463467
8.24 0.4563443
8.26 0.4507215
8.28 0.4533491
8.3 0.4624931
8.32 0.4449993
8.34 0.462439
8.36 0.4382353
8.38 0.4463742
8.4 0.4477161
8.42 0.4609497
8.44 0.4705848
8.46 0.4526313
8.48 0.4514695
8.5 0.4605435
8.52 0.4561801
8.54 0.4653497
8.56 0.4398583
8.58 0.4631687
8.6 0.4594834
8.62 0.4534588
8.64 0.4466263
8.66 0.4506106
8.68 0.4408236
8.7 0.4600007
8.72 0.4504162
8.74 0.4652421
8.76 0.4509438
8.78 0.453652
8.8 0.4545601
8.82 0.4500557
8.84 0.465859
8.86 0.4559882
8.88 0.4540376
8.9 0.4533486
8.92 0.4518018
8.94 0.4619524
8.96 0.4519127
8.98 0.4539547
9 0.4533765
9.02 0.4571645
9.04 0.4580667
9.06 0.4650276
9.08 0.4429452
9.1 0.4597831
9.12 0.4444659
9.14 0.468748
9.16 0.4633044
9.18 0.4636268
9.2 0.4599458
9.22 0.4613567
9.24 0.4665834
9.26 0.4645703
9.28 0.4576837
9.3 0.4702656
9.32 0.4367206
9.34 0.4342236
9.36 0.4557956
9.38 0.457957
9.4 0.4593476
9.42 0.4552193
9.44 0.4541203
9.46 0.4401419
9.48 0.4385769
9.5 0.4583938
9.52 0.4450286
9.54 0.446822
9.56 0.4492495
9.58 0.4644891
9.6 0.4513312
9.62 0.4503612
9.64 0.4624659
9.66 0.4433395
9.68 0.4540097
9.7 0.4492492
9.72 0.4477163
9.74 0.4460382
9.76 0.4486087
9.78 0.452603
9.8 0.4635198
9.82 0.4471297
9.84 0.4521337
9.86 0.4450279
9.88 0.4512758
9.9 0.4480517
9.92 0.4598102
9.94 0.4533755
9.96 0.4524652
9.98 0.4480514
10 0.4527139
10.02 0.4490262
10.04 0.4414181
10.06 0.4595929
10.08 0.4591846
10.1 0.4552748
10.12 0.4473812
10.14 0.4459262
10.16 0.4593741
10.18 0.4603806
10.2 0.4553572
10.22 0.449722
10.24 0.4390051
10.26 0.4493884
10.28 0.4598366
10.3 0.4701063
10.32 0.463924
10.34 0.4496106
10.36 0.450694
10.38 0.4524926
10.4 0.4535699
10.42 0.4505826
10.44 0.4574108
10.46 0.4484976
10.48 0.4612484
10.5 0.4525765
10.52 0.4609225
10.54 0.4474651
10.56 0.4497495
10.58 0.452493
10.6 0.4647853
10.62 0.4694946
10.64 0.4570286
10.66 0.4616813
10.68 0.4501394
10.7 0.4560978
10.72 0.4522715
10.74 0.4510265
10.76 0.4470455
10.78 0.4493327
10.8 0.4526588
10.82 0.4713809
10.84 0.4480233
10.86 0.4548078
10.88 0.4498052
10.9 0.4490545
10.92 0.464677
10.94 0.4415027
10.96 0.4477999
10.98 0.4554122
11 0.4639235
11.02 0.4629793
11.04 0.4610041
11.06 0.4490268
11.08 0.4400282
11.1 0.4689085
11.12 0.4447751
11.14 0.4507215
11.16 0.4637619
11.18 0.4593472
11.2 0.4586387
11.22 0.4541201
11.24 0.455549
11.26 0.4573288
11.28 0.4534866
11.3 0.4554396
11.32 0.4511375
11.34 0.4588573
11.36 0.4639777
11.38 0.4626276
11.4 0.474395
11.42 0.4421262
11.44 0.4677873
11.46 0.4430859
11.48 0.4359466
11.5 0.4580669
11.52 0.4480514
11.54 0.4514421
11.56 0.4534866
11.58 0.4476049
11.6 0.448163
11.62 0.4512477
11.64 0.4650537
11.66 0.4641396
11.68 0.4470459
11.7 0.460815
11.72 0.4466827
11.74 0.4576024
11.76 0.4527966
11.78 0.4511378
11.8 0.4368353
11.82 0.4396022
11.84 0.4510264
11.86 0.4616544
11.88 0.44794
11.9 0.4593741
11.92 0.4500556
11.94 0.4686688
11.96 0.4657255
11.98 0.4666104
12 0.4697073
12.02 0.4420689
12.04 0.4553025
12.06 0.4504997
12.08 0.4612482
12.1 0.4631142
12.12 0.4407105
12.14 0.4538992
12.16 0.4390898
12.18 0.4420694
12.2 0.4564535
12.22 0.4353447
12.24 0.458721
12.26 0.4582845
12.28 0.4552749
12.3 0.4784607
12.32 0.4473813
12.34 0.4511376
12.36 0.4651345
12.38 0.4594017
12.4 0.4470459
12.42 0.4632762
12.44 0.4564537
12.46 0.4576842
12.48 0.4434806
12.5 0.4637617
12.52 0.4499173
12.54 0.4613566
12.56 0.4581757
12.58 0.4533761
12.6 0.4376072
12.62 0.4529072
12.64 0.4611131
12.66 0.4662614
12.68 0.4615465
12.7 0.4508047
12.72 0.4379782
12.74 0.4506387
12.76 0.4644893
12.78 0.4527139
12.8 0.4602176
12.82 0.4552749
12.84 0.4468787
12.86 0.4431706
12.88 0.468028
12.9 0.4451404
12.92 0.4488046
12.94 0.4548352
12.96 0.464381
12.98 0.4724933
13 0.4576025
13.02 0.4543675
13.04 0.4594837
13.06 0.4657784
13.08 0.4514695
13.1 0.4537898
13.12 0.4491385
13.14 0.4579848
13.16 0.4597278
13.18 0.4491379
13.2 0.4576565
13.22 0.4586399
13.24 0.4623311
13.26 0.4670117
13.28 0.4565911
13.3 0.4655642
13.32 0.4479397
13.34 0.45681
13.36 0.4635735
13.38 0.4701601
13.4 0.466985
13.42 0.4555223
13.44 0.4580663
13.46 0.4635186
13.48 0.4560978
13.5 0.4581214
13.52 0.4507223
13.54 0.4429446
13.56 0.4593741
13.58 0.4384349
13.6 0.4531277
13.62 0.4490548
13.64 0.4509432
13.66 0.4440165
13.68 0.4589937
13.7 0.4518857
13.72 0.4487762
13.74 0.4512481
13.76 0.4401702
13.78 0.461004
13.8 0.4563712
13.82 0.4470182
13.84 0.4579569
13.86 0.4563439
13.88 0.45025
13.9 0.4491377
13.92 0.4576845
13.94 0.4596468
13.96 0.459728
13.98 0.4530453
14 0.4601355
14.02 0.4444378
14.04 0.4464583
14.06 0.4611124
14.08 0.4491655
14.1 0.455357
14.12 0.4405959
14.14 0.4524659
14.16 0.4667708
14.18 0.4532656
14.2 0.4549177
14.22 0.4567553
14.24 0.4501664
14.26 0.4662082
14.28 0.4497495
14.3 0.4497217
14.32 0.4678139
14.34 0.4756572
14.36 0.4552198
14.38 0.4618978
14.4 0.4628712
14.42 0.4524931
14.44 0.4639235
14.46 0.4449999
14.48 0.4539549
14.5 0.4540372
14.52 0.4632767
14.54 0.463735
14.56 0.4587754
14.58 0.459593
14.6 0.4470456
14.62 0.4643547
14.64 0.4570832
14.66 0.462169
14.68 0.4632497
14.7 0.4521342
14.72 0.4598371
14.74 0.440738
14.76 0.4664764
14.78 0.4485811
14.8 0.4548357
14.82 0.465537
14.84 0.4597284
14.86 0.4602715
14.88 0.4549733
14.9 0.4421818
14.92 0.4483578
14.94 0.4489154
14.96 0.4313347
14.98 0.4571103
15 0.4346845
15.02 0.4551094
15.04 0.4436778
15.06 0.4430015
15.08 0.442549
15.1 0.4596743
15.12 0.4605706
15.14 0.4558513
15.16 0.4621147
15.18 0.4512478
15.2 0.4441
15.22 0.465725
15.24 0.4673585
15.26 0.4629522
15.28 0.4591843
15.3 0.4632766
15.32 0.4596193
15.34 0.4566724
15.36 0.4534864
15.38 0.4464864
15.4 0.4417301
15.42 0.4560971
15.44 0.4416162
15.46 0.4591843
15.48 0.4617629
15.5 0.4452522
15.52 0.4580939
15.54 0.4592113
15.56 0.4536515
15.58 0.4499719
15.6 0.4523553
15.62 0.4442132
15.64 0.4586394
15.66 0.4612211
15.68 0.4477997
15.7 0.4482467
15.72 0.4427471
15.74 0.4485809
15.76 0.4495836
15.78 0.457001
15.8 0.4463747
15.82 0.4495558
15.84 0.4532932
15.86 0.4617626
15.88 0.4573024
15.9 0.4539543
15.92 0.4665835
15.94 0.4657254
15.96 0.4592116
15.98 0.4455339
16 0.4506382
16.02 0.4383209
16.04 0.453459
16.06 0.439004
16.08 0.4391185
16.1 0.4369501
16.12 0.4553569
16.14 0.4534866
16.16 0.4508603
16.18 0.4523829
16.2 0.4503606
16.22 0.4513037
16.24 0.4474657
16.26 0.4444378
16.28 0.4670383
16.3 0.4581479
16.32 0.4596465
16.34 0.456426
16.36 0.4598642
16.38 0.4584754
16.4 0.4452243
16.42 0.4467945
16.44 0.4455892
16.46 0.4467941
16.48 0.4320302
16.5 0.4495828
16.52 0.447605
16.54 0.4409647
16.56 0.4574116
16.58 0.4501949
16.6 0.4531552
16.62 0.4524933
16.64 0.4511372
16.66 0.4484692
16.68 0.4418998
16.7 0.4489155
16.72 0.4557689
16.74 0.434741
16.76 0.4494997
16.78 0.4474649
16.8 0.4624117
16.82 0.4582845
16.84 0.4488039
16.86 0.4634112
16.88 0.4645694
16.9 0.4563172
16.92 0.464247
16.94 0.4518294
16.96 0.4539274
16.98 0.4455339
17 0.4623038
17.02 0.4531556
17.04 0.4499443
17.06 0.4598913
17.08 0.4553573
17.1 0.4543679
17.12 0.4518016
17.14 0.4569739
17.16 0.4467096
17.18 0.4476052
17.2 0.4605972
17.22 0.4452805
17.24 0.4534866
17.26 0.4502502
17.28 0.4522444
17.3 0.4542583
17.32 0.4615736
17.34 0.4611401
17.36 0.4586398
17.38 0.4596196
17.4 0.4543398
17.42 0.4554117
17.44 0.4682684
17.46 0.4591568
17.48 0.4297386
17.5 0.451304
17.52 0.4579027
17.54 0.4407099
17.56 0.4652152
17.58 0.4598645
17.6 0.4573285
17.62 0.4688553
17.64 0.4461775
17.66 0.4563167
17.68 0.4625196
17.7 0.4619796
17.72 0.4601356
17.74 0.4655638
17.76 0.4491384
17.78 0.4600274
17.8 0.4523828
17.82 0.4522447
17.84 0.4467102
17.86 0.4511089
17.88 0.4677869
17.9 0.4402832
17.92 0.4376358
17.94 0.4505545
17.96 0.4601632
17.98 0.4471576
18 0.4559333
18.02 0.4540105
18.04 0.4473532
18.06 0.4572749
18.08 0.4533757
18.1 0.4445505
18.12 0.4313058
18.14 0.4384918
18.16 0.4513036
18.18 0.4554667
18.2 0.4682411
18.22 0.455357
18.24 0.4502501
18.26 0.4597829
18.28 0.4607056
18.3 0.4400284
18.32 0.461573
18.34 0.4621689
18.36 0.4472413
18.38 0.4467943
18.4 0.4495002
18.42 0.4630602
18.44 0.4617627
18.46 0.4533767
18.48 0.4541201
18.5 0.4644888
18.52 0.4473813
18.54 0.4637344
18.56 0.4555763
18.58 0.4502781
18.6 0.4549721
18.62 0.4567552
18.64 0.4501392
18.66 0.4503894
18.68 0.4646773
18.7 0.4544505
18.72 0.4467948
18.74 0.4535418
18.76 0.4699472
18.78 0.4579309
18.8 0.4623034
18.82 0.4554392
18.8404 0.4432832
18.8604 0.4653497
18.8804 0.4391183
18.9004 0.4644895
18.9204 0.453073
18.9404 0.470054
18.9604 0.4606515
18.9804 0.4513035
19.0004 0.4564539
19.0204 0.4557135
19.0404 0.456728
19.0604 0.4461221
19.0804 0.4571923
19.1004 0.4600269
19.1204 0.4442413
19.1404 0.4414186
19.1604 0.4600813
19.1804 0.4548077
19.2004 0.4494717
19.2204 0.4589392
19.2404 0.4542302
19.2604 0.4455053
19.2804 0.462736
19.3004 0.4493884
19.3204 0.4475774
19.3404 0.4523825
19.3604 0.4501667
19.3804 0.4551373
19.4004 0.4540376
19.4204 0.4524658
19.4404 0.4524935
19.4604 0.4494722
19.4804 0.4513037
19.5004 0.4396867
19.5204 0.4484981
19.5404 0.4621955
19.5604 0.4512484
19.5804 0.4551373
19.6004 0.4512492
19.6204 0.452797
19.6404 0.458203
19.6604 0.4523548
19.6804 0.4592109
19.7004 0.4521335
19.7204 0.4602984
19.7404 0.4560972
19.7604 0.4513037
19.7804 0.4402839
19.8004 0.4520514
19.8204 0.4518298
19.8404 0.4668516
19.8604 0.4461503
19.8804 0.4464583
19.9004 0.4630601
19.9204 0.4620877
19.9404 0.459782
19.9604 0.4452805
19.9804 0.448804
&
@target G0.S1
@type xy
0 0.5296699
0.02 0.8104634
0.04 0.469814
0.06 0.4803648
0.08 0.8201522
0.1 0.4968653
0.12 0.5597539
0.14 2.467291
0.16 1.694772
0.18 2.189446
0.2 0.4579843
0.22 0.5196636
0.24 1.8017
0.26 2.660009
0.28 1.599484
0.3 1.993871
0.32 2.560063
0.34 1.57623
0.36 0.4712481
0.38 0.4807548
0.4 0.475105
0.42 0.4554938
0.44 0.4580939
0.46 0.4628984
0.48 0.4539822
0.5 0.4562067
0.52 0.4548898
0.54 0.4697342
0.56 0.443931
0.58 0.4601351
0.6 0.4460104
0.62 0.4628984
0.64 0.4528517
0.66 0.4558778
0.68 0.4548625
0.7 0.4452808
0.72 0.4665032
0.74 0.4681069
0.76 0.4514981
0.78 0.468295
0.8 0.4538171
0.82 0.4647043
0.84 0.4479121
0.86 0.4656446
0.88 0.4605167
0.9 0.4574938
0.92 0.4571927
0.94 0.457028
0.96 0.4556593
0.98 0.4564534
1 0.4531004
1.02 0.4501664
1.04 0.4433396
1.06 0.4566725
1.08 0.4603525
1.1 0.4467941
1.12 0.4435373
1.14 0.4568917
1.16 0.4586391
1.18 0.4565636
1.2 0.4643272
1.22 0.45445
1.24 0.4654564
1.26 0.4402275
1.28 0.4402836
1.3 0.4667715
1.32 0.461113
1.34 0.4592929
1.36 0.4649729
1.38 0.4573297
1.4 0.4745784
1.42 0.4671453
1.44 0.4667171
1.46 0.4581213
1.48 0.4661813
1.5 0.4519954
1.52 0.4477999
1.54 0.4543674
1.56 0.4473257
1.58 0.46457
1.6 0.4474647
1.62 0.4619792
1.64 0.4673862
1.66 0.4527967
1.68 0.4474374
1.7 0.466503
1.72 0.4598908
1.74 0.4588304
1.76 0.4416455
1.78 0.447018
1.8 0.4581217
1.82 0.4669852
1.84 0.4602171
1.86 0.4401144
1.88 0.4540103
1.9 0.4609499
1.92 0.4415031
1.94 0.4505833
1.96 0.4576573
1.98 0.4477449
2 0.4607057
2.02 0.4279313
2.04 0.4464304
2.06 0.4527141
2.08 0.4655642
2.1 0.4552741
2.12 0.4551375
2.14 0.4591567
2.16 0.4571923
2.18 0.4483581
2.2 0.4605975
2.22 0.4680009
2.24 0.4505835
2.26 0.4598093
2.28 0.4486372
2.3 0.4649735
2.32 0.4541203
2.34 0.4436775
2.36 0.4523832
2.38 0.4613837
2.4 0.4665299
2.42 0.4460384
2.44 0.456673
2.46 0.4619792
2.48 0.4497222
2.5 0.4540926
2.52 0.4556588
2.54 0.4470461
2.56 0.465
2.58 0.4553576
2.6 0.4484975
2.62 0.457821
2.64 0.4651339
2.66 0.4322325
2.68 0.4578757
2.7 0.4571925
2.72 0.4589937
2.74 0.4493054
2.76 0.4549996
2.78 0.4579575
2.8 0.4431134
2.82 0.4600272
2.84 0.4622228
2.86 0.4592111
2.88 0.4580937
2.9 0.4661546
2.92 0.4357465
2.94 0.4477167
2.96 0.4619793
2.98 0.4409648
3 0.457521
3.02 0.4574115
3.04 0.4458979
3.06 0.4665569
3.08 0.4508604
3.1 0.4558515
3.12 0.4571929
3.14 0.4655369
3.16 0.457657
3.18 0.4645694
3.2 0.4410497
3.22 0.4564538
3.24 0.4620881
3.26 0.4707706
3.28 0.4590482
3.3 0.4494441
3.32 0.4613568
3.34 0.445534
3.36 0.4579847
3.38 0.4362616
3.4 0.4706647
3.42 0.4524655
3.44 0.4631149
3.46 0.4596466
3.48 0.4467942
3.5 0.4501946
3.52 0.4707704
3.54 0.4769437
3.56 0.4504437
3.58 0.4545322
3.6 0.4531286
3.62 0.4454489
3.64 0.4488313
3.66 0.4609771
3.68 0.4593742
3.7 0.4637349
3.72 0.4540101
3.74 0.4468783
3.76 0.4404826
3.78 0.4590214
3.8 0.4423516
3.82 0.4437631
3.84 0.4499166
3.86 0.4593741
3.88 0.4670388
3.9 0.4435372
3.92 0.4581752
3.94 0.4541195
3.96 0.459483
3.98 0.4589935
4 0.4705584
4.02 0.4472972
4.04 0.4579301
4.06 0.4779381
4.08 0.4657525
4.1 0.4550552
4.12 0.454616
4.14 0.4549726
4.16 0.4426621
4.18 0.4434525
4.2 0.4555497
4.22 0.4452804
4.24 0.4527971
4.26 0.4652952
4.28 0.4524935
4.3 0.4490542
4.32 0.4523825
4.34 0.4574387
4.36 0.4516918
4.38 0.4472132
4.4 0.4571923
4.42 0.466101
4.44 0.4753946
4.46 0.4552192
4.48 0.4511374
4.5 0.4546158
4.52 0.4582037
4.54 0.4574662
4.56 0.4633037
4.58 0.4535423
4.6 0.4292726
4.62 0.4456736
4.64 0.4554394
4.66 0.4508042
4.68 0.4671455
4.7 0.4553572
4.72 0.4622236
4.74 0.455138
4.76 0.460244
4.78 0.4614384
4.8 0.4494719
4.82 0.4519676
4.84 0.4471296
4.86 0.4453366
4.88 0.4556858
4.9 0.4566726
4.92 0.4558782
4.94 0.467494
4.96 0.4607872
4.98 0.4539547
5 0.4546151
5.02 0.435718
5.04 0.4534864
5.06 0.4514976
5.08 0.452355
5.1 0.4684281
5.12 0.4531282
5.14 0.4485811
5.16 0.4452253
5.18 0.4672795
5.2 0.4460377
5.22 0.4497223
5.24 0.4682679
5.26 0.4670386
5.28 0.4603527
5.3 0.4496942
5.32 0.4531005
5.34 0.4421538
5.36 0.460054
5.38 0.461438
5.4 0.4499727
5.42 0.4630602
5.44 0.4615191
5.46 0.4439315
5.48 0.4648386
5.5 0.4570838
5.52 0.4592659
5.54 0.4594838
5.56 0.4671451
5.58 0.4613563
5.6 0.4635188
5.62 0.464462
5.64 0.4524936
5.66 0.4373212
5.68 0.4687741
5.7 0.4628716
5.72 0.4576022
5.74 0.4459825
5.76 0.446234
5.78 0.4557682
5.8 0.4553571
5.82 0.4557686
5.84 0.4646778
5.86 0.4520502
5.88 0.4616546
5.9 0.4524657
5.92 0.443875
5.94 0.473946
5.96 0.4570829
5.98 0.4568918
6 0.4438466
6.02 0.4638155
6.04 0.4608957
6.06 0.4570828
6.08 0.4741834
6.1 0.4643545
6.12 0.4725198
6.14 0.4592113
6.16 0.4563442
6.18 0.4468781
6.2 0.4418708
6.22 0.4524933
6.24 0.4553577
6.26 0.4553562
6.28 0.4655635
6.3 0.4744206
6.32 0.4448031
6.34 0.4417294
6.36 0.450722
6.38 0.4441288
6.4 0.4563443
6.42 0.460054
6.44 0.4558784
6.46 0.4567553
6.48 0.456207
6.5 0.4457852
6.52 0.4516913
6.54 0.4522723
6.56 0.4615466
6.58 0.4571104
6.6 0.4522442
6.62 0.4594832
6.64 0.4716192
6.66 0.4665301
6.68 0.4480513
6.7 0.4631682
6.72 0.4522442
6.74 0.4585571
6.76 0.4504443
6.78 0.445646
6.8 0.4584212
6.82 0.4406236
6.84 0.4495269
6.86 0.4648383
6.88 0.4386913
6.9 0.4762876
6.92 0.4605428
6.94 0.4754205
6.96 0.4772834
6.98 0.4596191
7 0.4502222
7.02 0.4887479
7.04 0.4701594
7.06 0.4721494
7.08 0.4574112
7.1 0.4639505
7.12 0.4545599
7.14 0.4711684
7.16 0.4665029
7.18 0.4555487
7.2 0.4673862
7.22 0.4616817
7.24 0.4437907
7.26 0.4574382
7.28 0.4598638
7.3 0.4589661
7.32 0.4610861
7.34 0.464973
7.36 0.4714608
7.38 0.4461501
7.4 0.4727315
7.42 0.4702661
7.44 0.4624669
7.46 0.4581211
7.48 0.4677071
7.5 0.4812998
7.52 0.55509
7.54 1.138782
7.56 0.4767078
7.58 1.279775
7.6 1.016231
7.62 0.8207924
7.64 0.4749215
7.66 0.4791919
7.68 0.6988568
7.7 0.4943174
7.72 0.5154842
7.74 0.4501663
7.76 0.8658664
7.78 0.4785915
7.8 0.8906313
7.82 0.6073915
7.84 0.4685616
7.86 0.4362906
7.88 0.4802862
7.9 0.4791921
7.92 0.4579303
7.94 0.4860302
7.96 0.4588029
7.98 0.4656714
8 0.4543679
8.02 0.4611394
8.04 0.4567543
8.06 0.4691482
8.08 0.4638426
8.1 0.4518855
8.12 0.4532101
8.14 0.4527974
8.16 0.4525761
8.18 0.4682683
8.2 0.4678406
8.22 0.4575212
8.24 0.4639505
8.26 0.5191815
8.28 0.471646
8.3 0.4693083
8.32 0.4685621
8.34 0.4592659
8.36 0.4572471
8.38 0.4739722
8.4 0.461438
8.42 0.4451405
8.44 0.4695744
8.46 0.46395
8.48 0.482779
8.5 0.4546152
8.52 0.4638426
8.54 0.4457023
8.56 0.4551375
8.58 0.4404823
8.6 0.4600544
8.62 0.4559058
8.64 0.4678942
8.66 0.4556591
8.68 0.4553302
8.7 0.471407
8.72 0.4580944
8.74 0.4624116
8.76 0.4580944
8.78 0.4380928
8.8 0.4590474
8.82 0.4532385
8.84 0.441843
8.86 0.4436774
8.88 0.4513869
8.9 0.4548357
8.92 0.4736561
8.94 0.4496944
8.96 0.4552744
8.98 0.4646773
9 0.4563997
9.02 0.4514979
9.04 0.4348272
9.06 0.4571925
9.08 0.4671453
9.1 0.4428039
9.12 0.445786
9.14 0.4409077
9.16 0.4619792
9.18 0.4590749
9.2 0.4556858
9.22 0.4598638
9.24 0.4605982
9.26 0.4644891
9.28 0.4693352
9.3 0.450139
9.32 0.483787
9.34 0.4602987
9.36 0.4851031
9.38 0.4594016
9.4 0.4540372
9.42 0.4697074
9.44 0.496135
9.46 0.4662076
9.48 0.4579022
9.5 0.4612211
9.52 0.976281
9.54 0.9178921
9.56 0.4521887
9.58 0.4861584
9.6 0.4644623
9.62 0.4588031
9.64 0.4691747
9.66 0.4654571
9.68 0.4624932
9.7 0.4644889
9.72 0.458421
9.74 0.5327759
9.76 0.8386148
9.78 0.4788784
9.8 0.4487202
9.82 0.4644349
9.84 0.7152967
9.86 0.9572486
9.88 0.4802347
9.9 0.487186
9.92 1.115134
9.94 0.4809619
9.96 0.4739726
9.98 0.511468
10 0.5717296
10.02 0.5045046
10.04 0.5657511
10.06 0.6779004
10.08 0.4821042
10.1 0.4428599
10.12 0.4724674
10.14 0.4741835
10.16 0.4585028
10.18 0.4474931
10.2 0.4616818
10.22 0.4546154
10.24 0.4652418
10.26 0.4452532
10.28 0.4537893
10.3 0.4933049
10.32 0.4591563
10.34 0.4654843
10.36 0.4696808
10.38 0.5397223
10.4 0.8806529
10.42 0.4611126
10.44 0.4487762
10.46 0.4913249
10.48 0.4634927
10.5 0.4851288
10.52 0.497142
10.54 0.463977
10.56 0.489694
10.58 0.4817939
10.6 0.5066065
10.62 0.4802862
10.64 0.4682145
10.66 0.4698406
10.68 0.4727578
10.7 0.4589662
10.72 0.4913756
10.74 0.5336195
10.76 0.4744207
10.78 0.4809361
10.8 0.4554665
10.82 0.4963366
10.84 0.4437625
10.86 0.5454814
10.88 0.924527
10.9 0.4968653
10.92 0.4678674
10.94 0.4528251
10.96 0.9350003
10.98 0.9499739
11 0.4806767
11.02 0.9064902
11.04 1.012892
11.06 0.8533165
11.08 1.552498
11.1 0.9582407
11.12 0.7192007
11.14 0.7322907
11.16 1.408865
11.18 1.031721
11.2 0.4696274
11.22 0.4609227
11.24 0.4753416
11.26 0.4996498
11.28 0.4888246
11.3 0.452659
11.32 0.486724
11.34 0.4478834
11.36 0.4771798
11.38 0.469548
11.4 0.4703453
11.42 0.4945203
11.44 0.4887996
11.46 0.4680543
11.48 0.4727579
11.5 0.5016474
11.52 0.4856694
11.54 0.4438464
11.56 0.4827525
11.58 0.4728896
11.6 0.4873139
11.62 0.4659666
11.64 0.4667715
11.66 0.492164
11.68 0.4656717
11.7 0.4998749
11.72 0.4634919
11.74 0.4652416
11.76 0.4829602
11.78 0.4650006
11.8 0.4616814
11.82 0.4599456
11.84 0.4835799
11.86 0.4904081
11.88 0.4728111
11.9 0.4690416
11.92 0.4769952
11.94 0.4658596
11.96 0.4588023
11.98 0.4420974
12 0.4511377
12.02 0.4700001
12.04 0.4640579
12.06 0.4580668
12.08 0.4508047
12.1 0.452493
12.12 0.4586393
12.14 0.4828049
12.16 0.4642467
12.18 0.4626287
12.2 0.4462345
12.22 0.4570016
12.24 0.4518015
12.26 0.4504721
12.28 0.4517739
12.3 0.4540101
12.32 0.4659666
12.34 0.4686411
12.36 0.4769959
12.38 0.4928488
12.4 0.4709826
12.42 0.4854381
12.44 0.4520229
12.46 0.457521
12.48 0.4678947
12.5 0.4725202
12.52 0.4636268
12.54 0.4585304
12.56 0.4611669
12.58 0.4632491
12.6 0.4802341
12.62 0.4748952
12.64 0.4616545
12.66 0.4537075
12.68 0.4597013
12.7 0.4594832
12.72 0.4718584
12.74 0.4750269
12.76 0.4590479
12.78 0.4723604
12.8 0.4574386
12.82 0.4523824
12.84 0.4623311
12.86 0.4574112
12.88 0.4405397
12.9 0.4670384
12.92 0.4682144
12.94 0.4454493
12.96 0.4531278
12.98 0.461655
13 0.4570833
13.02 0.4662884
13.04 0.4437064
13.06 0.463411
13.08 0.4549727
13.1 0.4653225
13.12 0.4455057
13.14 0.4704517
13.16 0.4520506
13.18 0.4641657
13.2 0.4402846
13.22 0.4654294
13.24 0.4629796
13.26 0.4484139
13.28 0.4718312
13.3 0.4669318
13.32 0.4542302
13.34 0.4416724
13.36 0.4380352
13.38 0.4616817
13.4 0.4587207
13.42 0.4724666
13.44 0.4570834
13.46 0.4627088
13.48 0.4518014
13.5 0.4688552
13.52 0.4427468
13.54 0.44975
13.56 0.442125
13.58 0.4499715
13.6 0.4457858
13.62 0.4651342
13.64 0.4713009
13.66 0.4750531
13.68 0.4895148
13.7 0.4970663
13.72 0.4946466
13.74 0.4633568
13.76 0.4526308
13.78 0.4446907
13.8 0.4691745
13.82 0.4561245
13.84 0.4695482
13.86 0.4714347
13.88 0.457384
13.9 0.4555759
13.92 0.4823127
13.94 0.4834771
13.96 0.4885184
13.98 0.445954
14 0.4725733
14.02 0.4550002
14.04 0.4544775
14.06 0.4643547
14.08 0.4644355
14.1 0.4628723
14.12 0.4674661
14.14 0.444438
14.16 0.469335
14.18 0.4640037
14.2 0.4473245
14.22 0.4556582
14.24 0.4652685
14.26 0.4586397
14.28 0.4581206
14.3 0.4700262
14.32 0.4701335
14.34 0.4761562
14.36 0.4616549
14.38 0.4670381
14.4 0.4715403
14.42 0.4731278
14.44 0.4448878
14.46 0.4585578
14.48 0.4548898
14.5 0.4325217
14.52 0.4341371
14.54 0.4651344
14.56 0.463115
14.58 0.4522168
14.6 0.4639502
14.62 0.4601363
14.64 0.4633033
14.66 0.461655
14.68 0.4433962
14.7 0.4521618
14.72 0.4580667
14.74 0.4564534
14.76 0.4613571
14.78 0.4570558
14.8 0.4592928
14.82 0.4541202
14.84 0.4689884
14.86 0.4945202
14.88 0.45412
14.9 0.4727317
14.92 0.4486926
14.94 0.4605162
14.96 0.4865696
14.98 0.5068035
15 0.7000891
15.02 0.7569342
15.04 0.4804689
15.06 0.721855
15.08 0.4993498
15.1 0.5082819
15.12 0.4724667
15.14 0.4790353
15.16 0.4882107
15.18 0.5086746
15.2 0.4457297
15.22 0.4651077
15.24 0.4834764
15.26 0.4710099
15.28 0.4695476
15.3 0.4631684
15.32 0.4917312
15.34 0.4911724
15.36 0.5362129
15.38 0.7739837
15.4 0.6142476
15.42 0.4640045
15.44 0.4641122
15.46 0.4464585
15.48 0.9065042
15.5 0.5223506
15.52 0.5199521
15.54 0.7562735
15.56 0.8618725
15.58 0.8979005
15.6 1.334625
15.62 0.7941979
15.64 0.7776564
15.66 0.6382393
15.68 0.8988609
15.7 1.179607
15.72 1.136783
15.74 1.225949
15.76 0.8906603
15.78 0.9066697
15.8 0.8945113
15.82 0.9648055
15.84 0.6417751
15.86 0.4394031
15.88 0.4600268
15.9 0.5292448
15.92 0.4939132
15.94 0.4625471
15.96 0.4879292
15.98 0.5029413
16 0.4635195
16.02 0.4563163
16.04 0.4822347
16.06 0.4716987
16.08 0.4848454
16.1 1.331221
16.12 0.7971512
16.14 1.549105
16.16 0.5121031
16.18 0.8567815
16.2 1.063837
16.22 1.022998
16.24 0.9089836
16.26 0.7790052
16.28 0.495454
16.3 0.557001
16.32 0.5146115
16.34 0.4907902
16.36 0.4956056
16.38 0.921331
16.4 0.4804423
16.42 0.511127
16.44 0.942417
16.46 0.7481644
16.48 0.471938
16.5 0.5424714
16.52 0.5345092
16.54 0.4820013
16.56 0.5318601
16.58 0.4434245
16.6 0.4628984
16.62 0.4729163
16.64 0.4699997
16.66 0.4873655
16.68 0.460815
16.7 0.505915
16.72 0.4881083
16.74 1.023926
16.76 0.7430682
16.78 0.5151938
16.8 0.8779092
16.82 0.8202133
16.84 0.7025843
16.86 0.9089832
16.88 0.496412
16.9 0.4908663
16.92 0.4514979
16.94 0.4554396
16.96 0.4924685
16.98 0.4715403
17 0.4739724
17.02 0.4781995
17.04 0.4518024
17.06 0.4689884
17.08 0.4584214
17.1 0.4568916
17.12 0.4676803
17.14 0.4545872
17.16 0.4468504
17.18 0.4678405
17.2 0.4530182
17.22 0.4705848
17.24 0.4599461
17.26 0.4614112
17.28 0.4447754
17.3 0.4784869
17.32 0.4772837
17.34 0.4783568
17.36 0.4716987
17.38 0.4586393
17.4 0.4573291
17.42 0.4568643
17.44 0.4471578
17.46 0.4596197
17.48 0.4585306
17.5 0.4827006
17.52 0.4499997
17.54 0.4623311
17.56 0.477231
17.58 0.4893877
17.6 0.4648121
17.62 0.4705583
17.64 0.4591834
17.66 0.4713287
17.68 0.4967397
17.7 0.463923
17.72 0.4874937
17.74 0.4477164
17.76 0.4597826
17.78 0.4686951
17.8 0.4737616
17.82 0.4708765
17.84 0.4646776
17.86 0.4678144
17.88 0.4641396
17.9 0.4682149
17.92 0.4796089
17.94 0.4444376
17.96 0.4744734
17.98 0.4786184
18 0.4685346
18.02 0.4828295
18.04 0.4754732
18.06 0.4737875
18.08 0.4687215
18.1 0.4689078
18.12 0.460244
18.14 0.4906628
18.16 0.46057
18.18 0.4746058
18.2 0.4716988
18.22 0.4568915
18.24 0.454533
18.26 0.4719373
18.28 0.4429735
18.3 0.4784085
18.32 0.4653223
18.34 0.4613564
18.36 0.4594833
18.38 0.4636001
18.4 0.4798169
18.42 0.4452245
18.44 0.4670649
18.46 0.4807805
18.48 0.4437057
18.5 0.4586391
18.52 0.4725464
18.54 0.4528247
18.56 0.4628714
18.58 0.4599188
18.6 0.4520507
18.62 0.4630602
18.64 0.4684549
18.66 0.4612484
18.68 0.467707
18.7 0.4747625
18.72 0.4560975
18.74 0.4618168
18.76 0.4709833
18.78 0.4786704
18.8 0.4687751
18.82 0.4572201
18.8404 0.4742097
18.8604 0.4622228
18.8804 0.450472
18.9004 0.4707703
18.9204 0.4822087
18.9404 0.46736
18.9604 0.4573014
18.9804 0.449277
19.0004 0.4949244
19.0204 0.4854636
19.0404 0.5135415
19.0604 1.207373
19.0804 0.5103676
19.1004 1.161562
19.1204 0.8749146
19.1404 1.681272
19.1604 1.410842
19.1804 1.347673
19.2004 1.465751
19.2204 0.7658336
19.2404 1.347479
19.2604 1.540113
19.2804 0.9230794
19.3004 1.285155
19.3204 1.089873
19.3404 1.020159
19.3604 0.5169869
19.3804 1.009121
19.4004 0.8383619
19.4204 0.7836288
19.4404 0.5277781
19.4604 0.5002753
19.4804 0.5288194
19.5004 0.4726785
19.5204 0.4708237
19.5404 0.476104
19.5604 0.5026432
19.5804 0.493254
19.6004 0.4828556
19.6204 0.675481
19.6404 0.8124804
19.6604 0.4455614
19.6804 0.8006871
19.7004 0.5150971
19.7204 1.066654
19.7404 0.8716361
19.7604 0.5041331
19.7804 0.4550554
19.8004 0.5030156
19.8204 0.448581
19.8404 0.4700264
19.8604 0.4769433
19.8804 0.4699731
19.9004 0.4712218
19.9204 0.6985883
19.9404 0.5088221
19.9604 0.4816119
19.9804 0.4963112
&
@target G0.S2
@type xy
0 1.359356
0.02 1.761916
0.04 1.489303
0.06 1.32648
0.08 1.573825
0.1 1.543737
0.12 1.704641
0.14 3.32494
0.16 2.749791
0.18 3.092163
0.2 0.8901966
0.22 1.669386
0.24 3.016587
0.26 2.924816
0.28 2.275642
0.3 2.1092
0.32 2.767242
0.34 1.718553
0.36 0.4380353
0.38 0.4611133
0.4 0.45711
0.42 0.46457
0.44 0.4681343
0.46 0.4648658
0.48 0.4511374
0.5 0.4509433
0.52 0.4677873
0.54 0.4563435
0.56 0.4648121
0.58 0.4590753
0.6 0.4647854
0.62 0.4501114
0.64 0.438549
0.66 0.444156
0.68 0.4432545
0.7 0.4492773
0.72 0.4574658
0.74 0.4567823
0.76 0.4386628
0.78 0.4331567
0.8 0.4652148
0.82 0.4478842
0.84 0.4503615
0.86 0.4322903
0.88 0.4490828
0.9 0.4680279
0.92 0.4343097
0.94 0.4410217
0.96 0.4500562
0.98 0.4573298
1 0.4541198
1.02 0.4441567
1.04 0.4517744
1.06 0.4472423
1.08 0.4483309
1.1 0.443255
1.12 0.4627098
1.14 0.4546974
1.16 0.4553293
1.18 0.4641394
1.2 0.4600275
1.22 0.4519957
1.24 0.4493053
1.26 0.4505835
1.28 0.4590477
1.3 0.4456741
1.32 0.4461225
1.34 0.4548902
1.36 0.4595103
1.38 0.4603526
1.4 0.4599459
1.42 0.4411917
1.44 0.4495829
1.46 0.4418711
1.48 0.4505
1.5 0.4522449
1.52 0.4417289
1.54 0.4592111
1.56 0.4523824
1.58 0.4286607
1.6 0.4440159
1.62 0.448247
1.64 0.4535692
1.66 0.4546149
1.68 0.4489152
1.7 0.4415884
1.72 0.4455617
1.74 0.4654833
1.76 0.4597279
1.78 0.4543675
1.8 0.4622225
1.82 0.433878
1.84 0.4506109
1.86 0.4628987
1.88 0.444466
1.9 0.4569736
1.92 0.4475769
1.94 0.4493048
1.96 0.4593753
1.98 0.4629521
2 0.4497222
2.02 0.4445792
2.04 0.4514701
2.06 0.4538998
2.08 0.4459535
2.1 0.4554394
2.12 0.4655373
2.14 0.4585032
2.16 0.4519123
2.18 0.4669584
2.2 0.4519127
2.22 0.4457858
2.24 0.4685356
2.26 0.4523823
2.28 0.456153
2.3 0.4606789
2.32 0.4610857
2.34 0.4618175
2.36 0.4441558
2.38 0.4584214
2.4 0.466101
2.42 0.4620336
2.44 0.4726781
2.46 0.4549728
2.48 0.4522444
2.5 0.4510543
2.52 0.4572471
2.54 0.4587207
2.56 0.4561798
2.58 0.464059
2.6 0.4600269
2.62 0.4565902
2.64 0.4635464
2.66 0.4578483
2.68 0.4506107
2.7 0.4570005
2.72 0.4586388
2.74 0.4588301
2.76 0.4633031
2.78 0.4561247
2.8 0.4581753
2.82 0.4586936
2.84 0.4577395
2.86 0.4469903
2.88 0.4389194
2.9 0.449166
2.92 0.4537074
2.94 0.4609227
2.96 0.467386
2.98 0.4773096
3 0.4550547
3.02 0.4649734
3.04 0.4609231
3.06 0.4396301
3.08 0.4474648
3.1 0.4603528
3.12 0.440823
3.14 0.4620066
3.16 0.4529072
3.18 0.4509438
3.2 0.4499721
3.22 0.4562075
3.24 0.4499172
3.26 0.4452813
3.28 0.4574113
3.3 0.4552193
3.32 0.4324927
3.34 0.4761568
3.36 0.4502779
3.38 0.4578745
3.4 0.4362916
3.42 0.4473249
3.44 0.4557683
3.46 0.4583937
3.48 0.4523822
3.5 0.4455051
3.52 0.4477998
3.54 0.4386338
3.56 0.4367198
3.58 0.4403687
3.6 0.4627365
3.62 0.4499729
3.64 0.4526589
3.66 0.4428602
3.68 0.4644352
3.7 0.4592388
3.72 0.4433122
3.74 0.4599454
3.76 0.454478
3.78 0.4484699
3.8 0.4609225
3.82 0.4476889
3.84 0.4570558
3.86 0.4615735
3.88 0.4616543
3.9 0.4567822
3.92 0.4681346
3.94 0.4596198
3.96 0.4708232
3.98 0.4467945
4 0.4626286
4.02 0.4606787
4.04 0.4616818
4.06 0.4510821
4.08 0.4394881
4.1 0.4383207
4.12 0.4521335
4.14 0.4477167
4.16 0.4627091
4.18 0.4800518
4.2 0.4696807
4.22 0.4774412
4.24 0.4366059
4.26 0.4633842
4.28 0.44872
4.3 0.4589119
4.32 0.4574383
4.34 0.4557138
4.36 0.4646772
4.38 0.4639236
4.4 0.4716987
4.42 0.4558504
4.44 0.4534591
4.46 0.4419282
4.48 0.4518298
4.5 0.4486651
4.52 0.4450277
4.54 0.4396875
4.56 0.4572748
4.58 0.4414744
4.6 0.448135
4.62 0.4441
4.64 0.4416162
4.66 0.4472975
4.68 0.4585299
4.7 0.4641925
4.72 0.4575201
4.74 0.4560981
4.76 0.4456455
4.78 0.4709832
4.8 0.4544501
4.82 0.4406248
4.84 0.4651344
4.86 0.452825
4.88 0.4490268
4.9 0.4597285
4.92 0.4764979
4.94 0.4522446
4.96 0.4598639
4.98 0.4380069
5 0.465296
5.02 0.4638425
5.04 0.4563444
5.06 0.4394879
5.08 0.4641928
5.1 0.4561253
5.12 0.4610044
5.14 0.4343385
5.16 0.4674665
5.18 0.4607874
5.2 0.4452526
5.22 0.4480237
5.24 0.448358
5.26 0.4478001
5.28 0.4452248
5.3 0.4514976
5.32 0.4207436
5.34 0.4135518
5.36 0.4468222
5.38 0.4575207
5.4 0.4606787
5.42 0.4403694
5.44 0.4562347
5.46 0.4703987
5.48 0.4645971
5.5 0.4409369
5.52 0.4590748
5.54 0.4436779
5.56 0.4563172
5.58 0.4406249
5.6 0.4568645
5.62 0.4577384
5.64 0.4455051
5.66 0.4662883
5.68 0.4513035
5.7 0.4583944
5.72 0.4486644
5.74 0.4488038
5.76 0.4562897
5.78 0.4373211
5.8 0.4565362
5.82 0.4343102
5.84 0.4479676
5.86 0.4600276
5.88 0.4713017
5.9 0.4590749
5.92 0.4240578
5.94 0.4614109
5.96 0.4550274
5.98 0.4418427
6 0.4334453
6.02 0.4556866
6.04 0.4588028
6.06 0.4510542
6.08 0.4385489
6.1 0.4627364
6.12 0.4557685
6.14 0.4633035
6.16 0.4557959
6.18 0.439858
6.2 0.4600271
6.22 0.4633839
6.24 0.44221
6.26 0.4444378
6.28 0.4511091
6.3 0.4580938
6.32 0.4567831
6.34 0.4524651
6.36 0.4597823
6.38 0.4592926
6.4 0.4550005
6.42 0.4528244
6.44 0.4443249
6.46 0.4467941
6.48 0.450111
6.5 0.4557687
6.52 0.4564538
6.54 0.4662887
6.56 0.4606791
6.58 0.4598103
6.6 0.4564259
6.62 0.4607334
6.64 0.4763139
6.66 0.4655373
6.68 0.4556591
6.7 0.45025
6.72 0.4639234
6.74 0.4586395
6.76 0.4559333
6.78 0.4674661
6.8 0.4627092
6.82 0.4540375
6.84 0.4595107
6.86 0.4514423
6.88 0.4702658
6.9 0.4650002
6.92 0.448804
6.94 0.4564262
6.96 0.4572474
6.98 0.4522448
7 0.4556865
7.02 0.4366349
7.04 0.4491382
7.06 0.4526313
7.08 0.4566452
7.1 0.4535971
7.12 0.4329259
7.14 0.4518021
7.16 0.468242
7.18 0.4574656
7.2 0.4682683
7.22 0.4423229
7.24 0.4620332
7.26 0.4492494
7.28 0.4648925
7.3 0.4578763
7.32 0.4393451
7.34 0.4699733
7.36 0.4561526
7.38 0.4578758
7.4 0.454588
7.42 0.4503892
7.44 0.4607053
7.46 0.4584754
7.48 0.4557137
7.5 0.4492772
7.52 0.4506939
7.54 0.4494994
7.56 0.4430017
7.58 0.4500275
7.6 0.4489156
7.62 0.4592109
7.64 0.4528242
7.66 0.4696276
7.68 0.459484
7.7 0.4576026
7.72 0.4419843
7.74 0.4537344
7.76 0.4446346
7.78 0.4574111
7.8 0.4502225
7.82 0.4523827
7.84 0.4475763
7.86 0.4545599
7.88 0.455797
7.9 0.4453655
7.92 0.4510817
7.94 0.4629526
7.96 0.4509435
7.98 0.4580391
8 0.4652148
8.02 0.426292
8.04 0.4627095
8.06 0.4386626
8.08 0.460598
8.1 0.4408229
8.12 0.4503335
8.14 0.4602717
8.16 0.459619
8.18 0.4639234
8.2 0.4633572
8.22 0.4572195
8.24 0.4574928
8.26 0.4472974
8.28 0.4467101
8.3 0.452852
8.32 0.4540095
8.34 0.4531277
8.36 0.4616273
8.38 0.4635189
8.4 0.4537349
8.42 0.4637074
8.44 0.4554666
8.46 0.4600815
8.48 0.4575211
8.5 0.4607872
8.52 0.4513869
8.54 0.4630883
8.56 0.4481904
8.58 0.4492773
8.6 0.4667446
8.62 0.4554397
8.64 0.4497498
8.66 0.4468221
8.68 0.4542576
8.7 0.4370356
8.72 0.4473814
8.74 0.4469334
8.76 0.4586389
8.78 0.4541751
8.8 0.461411
8.82 0.4603532
8.84 0.4489432
8.86 0.4477997
8.88 0.4514699
8.9 0.4635194
8.92 0.465268
8.94 0.4576842
8.96 0.446234
8.98 0.4446626
9 0.4647046
9.02 0.4545601
9.04 0.4622767
9.06 0.4546148
9.08 0.4479679
9.1 0.4552194
9.12 0.4618978
9.14 0.4644884
9.16 0.4368072
9.18 0.4456461
9.2 0.4644347
9.22 0.4539831
9.24 0.4445791
9.26 0.4563443
9.28 0.439688
9.3 0.4388625
9.32 0.461817
9.34 0.4462336
9.36 0.4486368
9.38 0.4616273
9.4 0.4546703
9.42 0.4577391
9.44 0.4416733
9.46 0.4404541
9.48 0.4507215
9.5 0.4689085
9.52 0.4657791
9.54 0.4423519
9.56 0.4551097
9.58 0.4576027
9.6 0.4434524
9.62 0.4537896
9.64 0.4662886
9.66 0.4588026
9.68 0.4416445
9.7 0.4685345
9.72 0.4523828
9.74 0.4491662
9.76 0.459157
9.78 0.4467106
9.8 0.4452245
9.82 0.4494719
9.84 0.4523267
9.86 0.4633304
9.88 0.4559331
9.9 0.45147
9.92 0.4429731
9.94 0.4647841
9.96 0.4524653
9.98 0.4648387
10 0.4493885
10.02 0.4447751
10.04 0.4565365
10.06 0.4611671
10.08 0.4532381
10.1 0.4518017
10.12 0.4470461
10.14 0.4443818
10.16 0.4574654
10.18 0.4665295
10.2 0.4618172
10.22 0.4452246
10.24 0.4399431
10.26 0.444551
10.28 0.462331
10.3 0.4522441
10.32 0.4369783
10.34 0.4575211
10.36 0.4568915
10.38 0.4519402
10.4 0.4601353
10.42 0.4484978
10.44 0.4484978
10.46 0.4682149
10.48 0.4452814
10.5 0.4658595
10.52 0.4542574
10.54 0.436148
10.56 0.4558501
10.58 0.4585029
10.6 0.4460943
10.62 0.4545327
10.64 0.4541199
10.66 0.4432829
10.68 0.4687213
10.7 0.4638157
10.72 0.4565638
10.74 0.4403692
10.76 0.453128
10.78 0.4323769
10.8 0.4524102
10.82 0.4773104
10.84 0.4466262
10.86 0.4530455
10.88 0.4464022
10.9 0.4518018
10.92 0.4607872
10.94 0.4520513
10.96 0.4409931
10.98 0.4475207
11 0.4437059
11.02 0.4573291
11.04 0.4668252
11.06 0.4546152
11.08 0.4521337
11.1 0.4520509
11.12 0.4659666
11.14 0.4477444
11.16 0.4478842
11.18 0.4576566
11.2 0.4524934
11.22 0.4583944
11.24 0.4645964
11.26 0.4169228
11.28 0.4579571
11.3 0.4604898
11.32 0.4596472
11.34 0.4557143
11.36 0.4430856
11.38 0.4563437
11.4 0.4464305
11.42 0.4473254
11.44 0.4562345
11.46 0.4495828
11.48 0.4484138
11.5 0.4633844
11.52 0.4583943
11.54 0.4625472
11.56 0.4513866
11.58 0.4593473
11.6 0.4526312
11.62 0.4658869
11.64 0.457985
11.66 0.4474654
11.68 0.4528516
11.7 0.4576846
11.72 0.4405956
11.74 0.4455338
11.76 0.4624125
11.78 0.463708
11.8 0.4579029
11.82 0.461844
11.84 0.4639236
11.86 0.4597012
11.88 0.4521614
11.9 0.4522448
11.92 0.4548072
11.94 0.4586389
11.96 0.4473817
11.98 0.4691751
12 0.4602984
12.02 0.4545878
12.04 0.4560975
12.06 0.4642736
12.08 0.4480515
12.1 0.4518294
12.12 0.4546153
12.14 0.4719375
12.16 0.4662887
12.18 0.468642
12.2 0.4433396
12.22 0.4570553
12.24 0.4579571
12.26 0.4650272
12.28 0.4544774
12.3 0.4486926
12.32 0.4571929
12.34 0.4546151
12.36 0.4478281
12.38 0.4603527
12.4 0.4543944
12.42 0.4514704
12.44 0.443312
12.46 0.4454766
12.48 0.4560972
12.5 0.4534862
12.52 0.4654841
12.54 0.4552468
12.56 0.4534584
12.58 0.455933
12.6 0.452797
12.62 0.4579845
12.64 0.449055
12.66 0.4470459
12.68 0.4606787
12.7 0.4568912
12.72 0.4638158
12.74 0.4577391
12.76 0.4550002
12.78 0.4531557
12.8 0.4517194
12.82 0.459919
12.84 0.4523828
12.86 0.4559333
12.88 0.4551101
12.9 0.4457857
12.92 0.4622227
12.94 0.4393453
12.96 0.4436777
12.98 0.4493887
13 0.468775
13.02 0.45478
13.04 0.4558505
13.06 0.4431986
13.08 0.4769432
13.1 0.4571656
13.12 0.4616548
13.14 0.4671983
13.16 0.4554393
13.18 0.4367204
13.2 0.4399429
13.22 0.4641654
13.24 0.4505546
13.26 0.4627088
13.28 0.4648656
13.3 0.4508053
13.32 0.4617357
13.34 0.448135
13.36 0.4537345
13.38 0.4524655
13.4 0.4478002
13.42 0.4552752
13.44 0.4555215
13.46 0.4499167
13.48 0.4556586
13.5 0.4668246
13.52 0.4535974
13.54 0.4452534
13.56 0.4575203
13.58 0.4526856
13.6 0.460598
13.62 0.4565631
13.64 0.4643814
13.66 0.4550549
13.68 0.4425215
13.7 0.4639503
13.72 0.4667707
13.74 0.4545323
13.76 0.4575206
13.78 0.4563444
13.8 0.4678944
13.82 0.4254999
13.84 0.4596197
13.86 0.467894
13.88 0.4580935
13.9 0.4605977
13.92 0.4592116
13.94 0.4563443
13.96 0.4523827
13.98 0.4446915
14 0.4581486
14.02 0.4526592
14.04 0.4555215
14.06 0.4499162
14.08 0.4577664
14.1 0.4453657
14.12 0.4568648
14.14 0.4543956
14.16 0.449555
14.18 0.4478843
14.2 0.4518851
14.22 0.4508045
14.24 0.4481629
14.26 0.4449151
14.28 0.4421821
14.3 0.4598096
14.32 0.4600542
14.34 0.441163
14.36 0.4499998
14.38 0.4626276
14.4 0.4587756
14.42 0.4545875
14.44 0.4443253
14.46 0.4610857
14.48 0.4415032
14.5 0.4585579
14.52 0.4482192
14.54 0.4596201
14.56 0.4597282
14.58 0.4513587
14.6 0.4564536
14.62 0.4509438
14.64 0.4738675
14.66 0.4488042
14.68 0.4544772
14.7 0.4702662
14.72 0.45618
14.74 0.4395739
14.76 0.4444373
14.78 0.4509985
14.8 0.4682681
14.82 0.458694
14.84 0.448915
14.86 0.4424928
14.88 0.4536515
14.9 0.4656712
14.92 0.4584212
14.94 0.448247
14.96 0.4613568
14.98 0.4638428
15 0.4465701
15.02 0.456097
15.04 0.4456734
15.06 0.4498333
15.08 0.4528516
15.1 0.4428881
15.12 0.4624126
15.14 0.4511374
15.16 0.4669055
15.18 0.4480238
15.2 0.453128
15.22 0.4541202
15.24 0.4677868
15.26 0.4508042
15.28 0.4360614
15.3 0.4455611
15.32 0.4627359
15.34 0.4508045
15.36 0.4453648
15.38 0.4592113
15.4 0.4483861
15.42 0.4505556
15.44 0.4409367
15.46 0.4616278
15.48 0.4469335
15.5 0.4438739
15.52 0.4435369
15.54 0.4602714
15.56 0.4512762
15.58 0.4518026
15.6 0.457412
15.62 0.4604886
15.64 0.4530175
15.66 0.4607868
15.68 0.4560971
15.7 0.4535692
15.72 0.4493607
15.74 0.4530451
15.76 0.4465978
15.78 0.4528523
15.8 0.4646773
15.82 0.4602721
15.84 0.4428595
15.86 0.4550551
15.88 0.434453
15.9 0.4585573
15.92 0.4469894
15.94 0.4411917
15.96 0.4510815
15.98 0.4595921
16 0.4570833
16.02 0.4548351
16.04 0.4672792
16.06 0.4498059
16.08 0.4376351
16.1 0.445028
16.12 0.4592925
16.14 0.4508604
16.16 0.443762
16.18 0.4572477
16.2 0.4593753
16.22 0.4565639
16.24 0.4546704
16.26 0.4477999
16.28 0.4644886
16.3 0.4532376
16.32 0.4621145
16.34 0.4628714
16.36 0.4550002
16.38 0.4553293
16.4 0.4662883
16.42 0.4598638
16.44 0.4630876
16.46 0.4437625
16.48 0.4414752
16.5 0.4516913
16.52 0.4670395
16.54 0.4586391
16.56 0.4726518
16.58 0.4470459
16.6 0.4561525
16.62 0.4530456
16.64 0.4472132
16.66 0.4483858
16.68 0.4527691
16.7 0.4562069
16.72 0.4476887
16.74 0.4633298
16.76 0.4468223
16.78 0.4565624
16.8 0.438349
16.82 0.4439032
16.84 0.4431138
16.86 0.4416166
16.88 0.4580661
16.9 0.4508886
16.92 0.4626822
16.94 0.4505836
16.96 0.455878
16.98 0.4390046
17 0.4521339
17.02 0.4399428
17.04 0.4567545
17.06 0.4621151
17.08 0.4692021
17.1 0.4467939
17.12 0.464247
17.14 0.4502497
17.16 0.4519959
17.18 0.438577
17.2 0.4453647
17.22 0.4601362
17.24 0.4689878
17.26 0.4511375
17.28 0.4693081
17.3 0.4169534
17.32 0.4399434
17.34 0.4406241
17.36 0.4609503
17.38 0.4374076
17.4 0.4566177
17.42 0.4475211
17.44 0.4687487
17.46 0.4523552
17.48 0.4498049
17.5 0.4650544
17.52 0.4510817
17.54 0.4615197
17.56 0.4589661
17.58 0.4447758
17.6 0.4650804
17.62 0.4537902
17.64 0.446374
17.66 0.4519124
17.68 0.4483857
17.7 0.4579569
17.72 0.4625469
17.74 0.4484975
17.76 0.4586393
17.78 0.4613297
17.8 0.4482738
17.82 0.451248
17.84 0.4615735
17.86 0.4603532
17.88 0.4508048
17.9 0.4631418
17.92 0.4610042
17.94 0.4557962
17.96 0.4723878
17.98 0.4711153
18 0.4516907
18.02 0.4475212
18.04 0.4581215
18.06 0.4343387
18.08 0.4635997
18.1 0.4505002
18.12 0.4624664
18.14 0.4494998
18.16 0.4583123
18.18 0.4619795
18.2 0.4434518
18.22 0.4644893
18.24 0.4602986
18.26 0.439005
18.28 0.4563164
18.3 0.4575203
18.32 0.4682415
18.34 0.456015
18.36 0.4587213
18.38 0.4567827
18.4 0.4615731
18.42 0.451802
18.44 0.45434
18.46 0.4583121
18.48 0.4620874
18.5 0.4448592
18.52 0.4445507
18.54 0.4492492
18.56 0.4575481
18.58 0.4503893
18.6 0.4429727
18.62 0.4536518
18.64 0.4506108
18.66 0.4355744
18.68 0.4605163
18.7 0.4483582
18.72 0.4652686
18.74 0.4455902
18.76 0.444128
18.78 0.4488041
18.8 0.4564537
18.82 0.4563166
18.8404 0.4431705
18.8604 0.4500275
18.8804 0.4644352
18.9004 0.4539271
18.9204 0.4541199
18.9404 0.4446341
18.9604 0.4546424
18.9804 0.46057
19.0004 0.4387772
19.0204 0.4631141
19.0404 0.4451401
19.0604 0.459212
19.0804 0.4662884
19.1004 0.4577665
19.1204 0.4403693
19.1404 0.4745
19.1604 0.4683482
19.1804 0.4460385
19.2004 0.449889
19.2204 0.4565354
19.2404 0.4482188
19.2604 0.4514974
19.2804 0.4494998
19.3004 0.464785
19.3204 0.4647854
19.3404 0.4455055
19.3604 0.4577387
19.3804 0.4449994
19.4004 0.4440995
19.4204 0.4500276
19.4404 0.4555219
19.4604 0.4607876
19.4804 0.4552473
19.5004 0.4534588
19.5204 0.4396302
19.5404 0.4589116
19.5604 0.4438471
19.5804 0.4542578
19.6004 0.4746576
19.6204 0.4425488
19.6404 0.4563717
19.6604 0.4614113
19.6804 0.4413045
19.7004 0.4727845
19.7204 0.4596741
19.7404 0.458094
19.7604 0.4498889
19.7804 0.4431985
19.8004 0.4573294
19.8204 0.4694147
19.8404 0.4388909
19.8604 0.4619798
19.8804 0.4545605
19.9004 0.4500557
19.9204 0.4581208
19.9404 0.4430013
19.9604 0.4622221
19.9804 0.4665296
&
@target G1.S0
@type xy
0 350
0.02 376
0.04 443
0.06 393
0.08 264
0.1 76
0.12 25
0.14 0
0.16 0
0.18 0
0.2 355
0.22 812
0.24 5
0.26 0
0.28 21
0.3 32
0.32 3
0.34 641
0.36 7403
0.38 12480
0.4 12530
0.42 11752
0.44 11830
0.46 11196
0.48 9625
0.5 9533
0.52 9290
0.54 8305
0.56 8700
0.58 9016
0.6 8254
0.62 6716
0.64 8558
0.66 7514
0.68 6790
0.7 6531
0.72 8490
0.74 8111
0.76 7601
0.78 9260
0.8 9443
0.82 10161
0.84 8627
0.86 6983
0.88 7247
0.9 6606
0.92 9284
0.94 8539
0.96 6604
0.98 7096
1 7195
1.02 8082
1.04 8959
1.06 8815
1.08 9823
1.1 10728
1.12 9915
1.14 10326
1.16 8518
1.18 8345
1.2 9331
1.22 7516
1.24 7480
1.26 8038
1.28 7850
1.3 9662
1.32 10563
1.34 9573
1.36 9462
1.38 10305
1.4 11758
1.42 11342
1.44 10489
1.46 10137
1.48 9150
1.5 8650
1.52 10226
1.54 10637
1.56 10592
1.58 9559
1.6 7224
1.62 7121
1.64 8423
1.66 8257
1.68 9618
1.7 9828
1.72 9231
1.74 8259
1.76 9907
1.78 7773
1.8 6341
1.82 7998
1.84 6567
1.86 6197
1.88 5218
1.9 6055
1.92 7945
1.94 7891
1.96 5667
1.98 4102
2 5333
2.02 6177
2.04 6958
2.06 6817
2.08 6114
2.1 7117
2.12 6150
2.14 8732
2.16 7496
2.18 5968
2.2 6442
2.22 7489
2.24 5426
2.26 5956
2.28 6456
2.3 6173
2.32 6907
2.34 6996
2.36 8019
2.38 7092
2.4 6738
2.42 3918
2.44 5651
2.46 4936
2.48 5530
2.5 6104
2.52 3876
2.54 3577
2.56 4530
2.58 4578
2.6 4736
2.62 5150
2.64 5158
2.66 4208
2.68 4870
2.7 6186
2.72 4781
2.74 5184
2.76 6364
2.78 7793
2.8 5531
2.82 6099
2.84 5865
2.86 6920
2.88 5820
2.9 7018
2.92 7354
2.94 7898
2.96 6834
2.98 7388
3 7661
3.02 7951
3.04 8028
3.06 7641
3.08 6820
3.1 8063
3.12 9200
3.14 6713
3.16 7271
3.18 7371
3.2 8505
3.22 6271
3.24 7861
3.26 7227
3.28 6101
3.3 7671
3.32 5661
3.34 8306
3.36 8500
3.38 9209
3.4 7187
3.42 7635
3.44 8743
3.46 9401
3.48 6126
3.5 6729
3.52 7343
3.54 6685
3.56 5711
3.58 6295
3.6 5005
3.62 5523
3.64 3864
3.66 4787
3.68 6155
3.7 5452
3.72 6504
3.74 7818
3.76 7630
3.78 7520
3.8 5822
3.82 6319
3.84 5705
3.86 8704
3.88 8676
3.9 8725
3.92 6452
3.94 5243
3.96 6859
3.98 8637
4 9062
4.02 6684
4.04 6675
4.06 7868
4.08 7375
4.1 7246
4.12 7796
4.14 7984
4.16 7997
4.18 6172
4.2 4659
4.22 4709
4.24 4878
4.26 6584
4.28 6745
4.3 5828
4.32 7544
4.34 6435
4.36 5750
4.38 5253
4.4 7956
4.42 8190
4.44 10158
4.46 10165
4.48 10401
4.5 11623
4.52 9672
4.54 11497
4.56 10910
4.58 12864
4.6 12489
4.62 10736
4.64 12084
4.66 12453
4.68 10055
4.7 11062
4.72 11830
4.74 13654
4.76 10456
4.78 11860
4.8 11762
4.82 9762
4.84 11120
4.86 10726
4.88 11339
4.9 10346
4.92 9536
4.94 9145
4.96 11188
4.98 9397
5 10396
5.02 10813
5.04 11129
5.06 10576
5.08 10353
5.1 11753
5.12 10307
5.14 8304
5.16 8817
5.18 8033
5.2 8400
5.22 10004
5.24 9826
5.26 10502
5.28 10226
5.3 11121
5.32 10516
5.34 10736
5.36 12668
5.38 12287
5.4 11693
5.42 10996
5.44 10901
5.46 11021
5.48 11715
5.5 12404
5.52 11863
5.54 10793
5.56 10367
5.58 10981
5.6 11192
5.62 10859
5.64 11088
5.66 9564
5.68 8675
5.7 9417
5.72 8739
5.74 8932
5.76 7496
5.78 8287
5.8 8267
5.82 8065
5.84 8917
5.86 8539
5.88 8615
5.9 7743
5.92 6178
5.94 8131
5.96 7634
5.98 7803
6 6922
6.02 7245
6.04 6630
6.06 8075
6.08 9962
6.1 7780
6.12 7744
6.14 5652
6.16 7432
6.18 7921
6.2 6646
6.22 5103
6.24 6266
6.26 5176
6.28 4357
6.3 4792
6.32 4397
6.34 5318
6.36 5517
6.38 4389
6.4 4765
6.42 4746
6.44 4606
6.46 5907
6.48 5548
6.5 7909
6.52 8122
6.54 8820
6.56 9112
6.58 7387
6.6 7965
6.62 7664
6.64 7409
6.66 9112
6.68 8328
6.7 8398
6.72 10282
6.74 9024
6.76 9331
6.78 7146
6.8 6540
6.82 9070
6.84 7386
6.86 7009
6.88 6131
6.9 9536
6.92 10086
6.94 11830
6.96 10473
6.98 10589
7 10116
7.02 11211
7.04 12971
7.06 12228
7.08 11601
7.1 11438
7.12 10078
7.14 10630
7.16 11282
7.18 11818
7.2 10473
7.22 11395
7.24 10364
7.26 10478
7.28 12848
7.3 12590
7.32 13135
7.34 12684
7.36 11926
7.38 10696
7.4 12224
7.42 11944
7.44 11709
7.46 12606
7.48 13527
7.5 12667
7.52 14501
7.54 13615
7.56 14504
7.58 14449
7.6 13624
7.62 14928
7.64 13284
7.66 13779
7.68 15297
7.7 14941
7.72 16367
7.74 15571
7.76 15558
7.78 14920
7.8 14591
7.82 13823
7.84 12182
7.86 11136
7.88 10924
7.9 12141
7.92 13095
7.94 12605
7.96 12320
7.98 11729
8 10572
8.02 10282
8.04 11489
8.06 9735
8.08 10515
8.1 9388
8.12 10309
8.14 10619
8.16 9668
8.18 11517
8.2 12437
8.22 13571
8.24 12166
8.26 14084
8.28 12642
8.3 12886
8.32 11417
8.34 11711
8.36 9992
8.38 11783
8.4 10806
8.42 10100
8.44 9422
8.46 10715
8.48 10549
8.5 11344
8.52 9547
8.54 10504
8.56 11569
8.58 11200
8.6 9894
8.62 10551
8.64 11269
8.66 11253
8.68 12258
8.7 13029
8.72 11517
8.74 11328
8.76 11246
8.78 11498
8.8 11801
8.82 10622
8.84 9889
8.86 10007
8.88 9791
8.9 10399
8.92 10592
8.94 8558
8.96 9993
8.98 10943
9 11141
9.02 10651
9.04 11655
9.06 10872
9.08 10394
9.1 9885
9.12 10168
9.14 10480
9.16 9482
9.18 10341
9.2 10702
9.22 12273
9.24 11576
9.26 10745
9.28 11128
9.3 12918
9.32 13090
9.34 12399
9.36 12154
9.38 13426
9.4 13330
9.42 12257
9.44 13623
9.46 13283
9.48 13320
9.5 13506
9.52 13395
9.54 13570
9.56 12223
9.58 11740
9.6 12380
9.62 12188
9.64 12887
9.66 13145
9.68 13258
9.7 11958
9.72 13079
9.74 14255
9.76 14498
9.78 13915
9.8 14208
9.82 14838
9.84 13872
9.86 13604
9.88 13750
9.9 13886
9.92 12599
9.94 12477
9.96 12643
9.98 15231
10 13346
10.02 12561
10.04 12924
10.06 14412
10.08 12775
10.1 13647
10.12 13887
10.14 12197
10.16 10617
10.18 10271
10.2 10030
10.22 12005
10.24 12231
10.26 12094
10.28 11407
10.3 12392
10.32 12728
10.34 14165
10.36 13496
10.38 14349
10.4 15332
10.42 14883
10.44 15934
10.46 13914
10.48 14998
10.5 13829
10.52 13308
10.54 12986
10.56 13176
10.58 12288
10.6 12108
10.62 12027
10.64 12149
10.66 11484
10.68 11508
10.7 11582
10.72 12902
10.74 12592
10.76 12448
10.78 12684
10.8 14371
10.82 13155
10.84 13296
10.86 12538
10.88 13520
10.9 13938
10.92 12721
10.94 13558
10.96 14656
10.98 14209
11 14654
11.02 14126
11.04 15138
11.06 14790
11.08 15914
11.1 15230
11.12 15506
11.14 15236
11.16 15460
11.18 15718
11.2 14974
11.22 11847
11.24 12202
11.26 12479
11.28 11797
11.3 12396
11.32 12478
11.34 12339
11.36 11836
11.38 12077
11.4 10931
11.42 11106
11.44 10322
11.46 11326
11.48 11563
11.5 11459
11.52 12952
11.54 11613
11.56 13707
11.58 13249
11.6 13732
11.62 13738
11.64 12250
11.66 11184
11.68 13111
11.7 11999
11.72 11634
11.74 14054
11.76 11950
11.78 12842
11.8 11029
11.82 10847
11.84 11711
11.86 11946
11.88 10198
11.9 10675
11.92 9980
11.94 10125
11.96 9137
11.98 8281
12 8511
12.02 9105
12.04 8568
12.06 9286
12.08 9205
12.1 10672
12.12 9694
12.14 11342
12.16 10643
12.18 10461
12.2 10312
12.22 9465
12.24 8404
12.26 8418
12.28 8106
12.3 9119
12.32 11362
12.34 10377
12.36 12041
12.38 11730
12.4 12302
12.42 11464
12.44 11196
12.46 12070
12.48 10622
12.5 12848
12.52 12326
12.54 12366
12.56 10119
12.58 11876
12.6 11357
12.62 13498
12.64 13029
12.66 13576
12.68 12793
12.7 12991
12.72 13961
12.74 15190
12.76 13901
12.78 13051
12.8 11354
12.82 10908
12.84 11428
12.86 9853
12.88 8693
12.9 10537
12.92 10366
12.94 10848
12.96 10862
12.98 10955
13 9087
13.02 10489
13.04 10800
13.06 9866
13.08 9859
13.1 9482
13.12 9950
13.14 7678
13.16 8014
13.18 7482
13.2 7916
13.22 8083
13.24 8636
13.26 11051
13.28 10382
13.3 9716
13.32 8339
13.34 7638
13.36 9576
13.38 7546
13.4 8175
13.42 7760
13.44 8334
13.46 9279
13.48 8492
13.5 8284
13.52 7858
13.54 7622
13.56 10007
13.58 10058
13.6 8608
13.62 11219
13.64 11739
13.66 11913
13.68 11498
13.7 12017
13.72 12127
13.74 10754
13.76 12014
13.78 13223
13.8 12609
13.82 10754
13.84 11869
13.86 12311
13.88 12173
13.9 11415
13.92 13086
13.94 12516
13.96 11324
13.98 10890
14 10871
14.02 11470
14.04 11291
14.06 11449
14.08 11283
14.1 9903
14.12 9475
14.14 9953
14.16 10545
14.18 10765
14.2 10996
14.22 10488
14.24 11688
14.26 11891
14.28 12119
14.3 12253
14.32 12937
14.34 12017
14.36 11627
14.38 11834
14.4 10521
14.42 12679
14.44 11482
14.46 11899
14.48 10687
14.5 10090
14.52 11514
14.54 11606
14.56 11552
14.58 10690
14.6 10376
14.62 11071
14.64 11614
14.66 11575
14.68 11347
14.7 12816
14.72 12710
14.74 12621
14.76 11568
14.78 11757
14.8 11223
14.82 12467
14.84 11816
14.86 12975
14.88 12990
14.9 13373
14.92 12680
14.94 12765
14.96 12270
14.98 12523
15 13381
15.02 14801
15.04 15262
15.06 13661
15.08 13048
15.1 13821
15.12 12582
15.14 13431
15.16 13034
15.18 13478
15.2 12512
15.22 12374
15.24 13525
15.26 13165
15.28 13229
15.3 12553
15.32 14197
15.34 13664
15.36 13647
15.38 13634
15.4 14645
15.42 14542
15.44 15458
15.46 15444
15.48 14945
15.5 14995
15.52 13258
15.54 13644
15.56 16075
15.58 15256
15.6 15815
15.62 13792
15.64 15198
15.66 14833
15.68 14776
15.7 14820
15.72 16167
15.74 15659
15.76 14521
15.78 15173
15.8 14319
15.82 14530
15.84 14456
15.86 13927
15.88 14730
15.9 14286
15.92 14649
15.94 14032
15.96 12866
15.98 13940
16 13176
16.02 13987
16.04 14968
16.06 13790
16.08 15954
16.1 14895
16.12 14848
16.14 15016
16.16 14797
16.18 15271
16.2 15622
16.22 13958
16.24 14191
16.26 13780
16.28 13791
16.3 13597
16.32 12829
16.34 13284
16.36 14115
16.38 14634
16.4 13996
16.42 13870
16.44 13290
16.46 13259
16.48 12779
16.5 12487
16.52 13286
16.54 12588
16.56 12797
16.58 13777
16.6 13364
16.62 14039
16.64 12819
16.66 14512
16.68 14370
16.7 13718
16.72 14272
16.74 14187
16.76 14296
16.78 12908
16.8 12129
16.82 12268
16.84 14133
16.86 13270
16.88 11243
16.9 12158
16.92 12041
16.94 11019
16.96 10948
16.98 11777
17 10838
17.02 11002
17.04 11436
17.06 11184
17.08 11954
17.1 11199
17.12 11438
17.14 11395
17.16 12170
17.18 11598
17.2 12099
17.22 12300
17.24 12042
17.26 13207
17.28 12847
17.3 11434
17.32 12414
17.34 12049
17.36 12671
17.38 11223
17.4 13166
17.42 11106
17.44 10929
17.46 13517
17.48 11820
17.5 13195
17.52 10563
17.54 12184
17.56 12283
17.58 12248
17.6 12903
17.62 13088
17.64 11806
17.66 12224
17.68 12214
17.7 11713
17.72 11728
17.74 12028
17.76 11449
17.78 12310
17.8 12805
17.82 12203
17.84 13113
17.86 12892
17.88 12458
17.9 12995
17.92 12925
17.94 12993
17.96 13912
17.98 12949
18 11828
18.02 11616
18.04 13096
18.06 12801
18.08 12028
18.1 14194
18.12 13348
18.14 13449
18.16 11239
18.18 11362
18.2 11780
18.22 12567
18.24 11686
18.26 11592
18.28 12014
18.3 11778
18.32 11615
18.34 11469
18.36 12624
18.38 12082
18.4 12891
18.42 13127
18.44 11887
18.46 13353
18.48 13649
18.5 11216
18.52 9950
18.54 12738
18.56 10887
18.58 11677
18.6 11810
18.62 10969
18.64 11503
18.66 13058
18.68 12156
18.7 10711
18.72 9605
18.74 11276
18.76 11380
18.78 11196
18.8 11183
18.82 11505
18.8404 11045
18.8604 10655
18.8804 11753
18.9004 10323
18.9204 10530
18.9404 11898
18.9604 10810
18.9804 11150
19.0004 11687
19.0204 10996
19.0404 13085
19.0604 14711
19.0804 15172
19.1004 14860
19.1204 15486
19.1404 15104
19.1604 15600
19.1804 14962
19.2004 14835
19.2204 15655
19.2404 14616
19.2604 15337
19.2804 15380
19.3004 14022
19.3204 13673
19.3404 13740
19.3604 13252
19.3804 14969
19.4004 15050
19.4204 14512
19.4404 13651
19.4604 12516
19.4804 14033
19.5004 13725
19.5204 13650
19.5404 13563
19.5604 14015
19.5804 14714
19.6004 14523
19.6204 15308
19.6404 14892
19.6604 13456
19.6804 14774
19.7004 13951
19.7204 15498
19.7404 14674
19.7604 13329
19.7804 12910
19.8004 13546
19.8204 12797
19.8404 11969
19.8604 13487
19.8804 13451
19.9004 13115
19.9204 12720
19.9404 13160
19.9604 13776
19.9804 14687
&
@target G1.S1
@type xy
0 792
0.02 339
0.04 688
0.06 913
0.08 332
0.1 286
0.12 1327
0.14 0
0.16 15
0.18 0
0.2 1703
0.22 1897
0.24 4
0.26 0
0.28 8
0.3 1
0.32 0
0.34 4
0.36 2438
0.38 3311
0.4 3898
0.42 4104
0.44 3861
0.46 4680
0.48 5791
0.5 5362
0.52 5587
0.54 6779
0.56 5634
0.58 7602
0.6 6681
0.62 7971
0.64 6829
0.66 8035
0.68 7714
0.7 7811
0.72 7345
0.74 6955
0.76 7650
0.78 7485
0.8 5941
0.82 6827
0.84 6633
0.86 7605
0.88 7930
0.9 7717
0.92 7296
0.94 10066
0.96 10387
0.98 9562
1 10816
1.02 9089
1.04 8923
1.06 7657
1.08 7287
1.1 7440
1.12 7401
1.14 7505
1.16 7839
1.18 8707
1.2 7571
1.22 7482
1.24 6833
1.26 6507
1.28 7144
1.3 7056
1.32 5081
1.34 7578
1.36 5149
1.38 5503
1.4 5155
1.42 4562
1.44 4721
1.46 5082
1.48 5262
1.5 5691
1.52 6622
1.54 5912
1.56 7165
1.58 7511
1.6 9770
1.62 10045
1.64 10083
1.66 9671
1.68 9084
1.7 7824
1.72 6563
1.74 8352
1.76 8366
1.78 9474
1.8 8345
1.82 8555
1.84 10136
1.86 8816
1.88 12383
1.9 12574
1.92 9806
1.94 10618
1.96 12246
1.98 11844
2 11771
2.02 11374
2.04 9806
2.06 9783
2.08 9787
2.1 11378
2.12 9278
2.14 9020
2.16 10232
2.18 9796
2.2 9613
2.22 9016
2.24 9839
2.26 9672
2.28 10164
2.3 10837
2.32 8768
2.34 9122
2.36 9109
2.38 9051
2.4 8840
2.42 10714
2.44 10565
2.46 11062
2.48 11686
2.5 10595
2.52 12778
2.54 12054
2.56 10852
2.58 10849
2.6 11315
2.62 11471
2.64 11387
2.66 12765
2.68 11251
2.7 9498
2.72 11711
2.74 9849
2.76 8216
2.78 9410
2.8 9931
2.82 9130
2.84 9367
2.86 9026
2.88 9529
2.9 7408
2.92 8889
2.94 8754
2.96 8992
2.98 8005
3 8227
3.02 8246
3.04 8730
3.06 9388
3.08 7829
3.1 8367
3.12 8051
3.14 7592
3.16 8221
3.18 6761
3.2 6750
3.22 8108
3.24 7157
3.26 6647
3.28 8690
3.3 8334
3.32 6404
3.34 7792
3.36 7364
3.38 7742
3.4 7172
3.42 8047
3.44 7320
3.46 8286
3.48 7553
3.5 8328
3.52 9179
3.54 8388
3.56 9833
3.58 8870
3.6 9732
3.62 9341
3.64 11081
3.66 10055
3.68 8180
3.7 10199
3.72 7729
3.74 6456
3.76 6555
3.78 7737
3.8 8813
3.82 9368
3.84 9279
3.86 7393
3.88 6365
3.9 7897
3.92 10022
3.94 10036
3.96 7647
3.98 6886
4 8338
4.02 8409
4.04 8818
4.06 8172
4.08 8397
4.1 8267
4.12 9147
4.14 7512
4.16 9835
4.18 11018
4.2 11354
4.22 11143
4.24 12150
4.26 10085
4.28 9906
4.3 9537
4.32 9168
4.34 10386
4.36 9596
4.38 10856
4.4 8602
4.42 7475
4.44 5697
4.46 5937
4.48 5908
4.5 6117
4.52 6076
4.54 6992
4.56 5348
4.58 5938
4.6 5041
4.62 4675
4.64 4961
4.66 4372
4.68 5511
4.7 5399
4.72 4760
4.74 4172
4.76 4760
4.78 5106
4.8 5262
4.82 6041
4.84 5774
4.86 7475
4.88 6241
4.9 7070
4.92 7231
4.94 6412
4.96 6250
4.98 6341
5 5201
5.02 5555
5.04 5800
5.06 5555
5.08 6195
5.1 6202
5.12 7065
5.14 7280
5.16 7118
5.18 8917
5.2 8357
5.22 8044
5.24 8515
5.26 5830
5.28 4812
5.3 6111
5.32 5746
5.34 4983
5.36 4720
5.38 4004
5.4 6473
5.42 6717
5.44 7968
5.46 7816
5.48 5730
5.5 6253
5.52 5071
5.54 6441
5.56 5255
5.58 6533
5.6 6189
5.62 5829
5.64 4863
5.66 5919
5.68 6889
5.7 7382
5.72 7048
5.74 7746
5.76 7770
5.78 7270
5.8 8225
5.82 8824
5.84 7438
5.86 6261
5.88 6052
5.9 7057
5.92 7704
5.94 7693
5.96 7454
5.98 7695
6 8605
6.02 7413
6.04 6666
6.06 6066
6.08 6041
6.1 7137
6.12 6615
6.14 8912
6.16 8408
6.18 8484
6.2 8399
6.22 8860
6.24 10312
6.26 10008
6.28 10910
6.3 10768
6.32 10841
6.34 10965
6.36 12073
6.38 11420
6.4 9125
6.42 10562
6.44 10135
6.46 9263
6.48 8917
6.5 9367
6.52 7907
6.54 6838
6.56 5746
6.58 8283
6.6 6795
6.62 7774
6.64 7151
6.66 7390
6.68 7487
6.7 7573
6.72 7416
6.74 8874
6.76 7764
6.78 10704
6.8 8642
6.82 7529
6.84 8548
6.86 8403
6.88 8690
6.9 7121
6.92 7890
6.94 5439
6.96 5318
6.98 5358
7 5130
7.02 3426
7.04 3463
7.06 3136
7.08 4251
7.1 3648
7.12 3415
7.14 4577
7.16 5133
7.18 4452
7.2 4015
7.22 3702
7.24 3082
7.26 3189
7.28 3069
7.3 4442
7.32 2298
7.34 3212
7.36 4566
7.38 3649
7.4 3279
7.42 3629
7.44 3395
7.46 2034
7.48 1679
7.5 1620
7.52 550
7.54 155
7.56 538
7.58 233
7.6 336
7.62 939
7.64 1747
7.66 1246
7.68 654
7.7 661
7.72 1031
7.74 1968
7.76 1074
7.78 1097
7.8 588
7.82 648
7.84 2134
7.86 3023
7.88 2526
7.9 2683
7.92 3193
7.94 2106
7.96 2698
7.98 4022
8 3843
8.02 4864
8.04 4896
8.06 5246
8.08 5255
8.1 6714
8.12 5197
8.14 5365
8.16 4857
8.18 4504
8.2 2735
8.22 3173
8.24 4639
8.26 2513
8.28 3724
8.3 2810
8.32 2785
8.34 5730
8.36 6070
8.38 4199
8.4 6328
8.42 7306
8.44 7861
8.46 6741
8.48 6663
8.5 7331
8.52 7684
8.54 5773
8.56 4896
8.58 4765
8.6 6047
8.62 5730
8.64 5725
8.66 5963
8.68 4945
8.7 4860
8.72 4287
8.74 5434
8.76 5906
8.78 5765
8.8 5266
8.82 5512
8.84 5126
8.86 5907
8.88 7289
8.9 6890
8.92 5798
8.94 8522
8.96 6308
8.98 6094
9 6162
9.02 5405
9.04 5724
9.06 5561
9.08 7026
9.1 6932
9.12 6567
9.14 6743
9.16 6448
9.18 6187
9.2 5257
9.22 5358
9.24 4643
9.26 6587
9.28 5065
9.3 6042
9.32 4690
9.34 3560
9.36 5031
9.38 4288
9.4 3329
9.42 3951
9.44 2166
9.46 2843
9.48 2059
9.5 1969
9.52 1341
9.54 1369
9.56 2371
9.58 2072
9.6 1956
9.62 2048
9.64 2328
9.66 1836
9.68 1774
9.7 1881
9.72 2268
9.74 1305
9.76 801
9.78 826
9.8 1721
9.82 1146
9.84 1667
9.86 1163
9.88 1166
9.9 1216
9.92 598
9.94 1040
9.96 1453
9.98 1470
10 1316
10.02 1704
10.04 1961
10.06 1516
10.08 2071
10.1 2512
10.12 2268
10.14 3069
10.16 4685
10.18 5432
10.2 4765
10.22 3638
10.24 4601
10.26 4366
10.28 3517
10.3 2400
10.32 3814
10.34 1097
10.36 907
10.38 731
10.4 575
10.42 1859
10.44 1837
10.46 1917
10.48 1427
10.5 2534
10.52 1404
10.54 1840
10.56 1511
10.58 1829
10.6 1767
10.62 2386
10.64 2972
10.66 2560
10.68 2988
10.7 2482
10.72 2686
10.74 2073
10.76 2622
10.78 2394
10.8 1923
10.82 1705
10.84 1971
10.86 1251
10.88 766
10.9 930
10.92 2208
10.94 1241
10.96 409
10.98 509
11 1113
11.02 274
11.04 186
11.06 386
11.08 107
11.1 425
11.12 607
11.14 971
11.16 97
11.18 524
11.2 1626
11.22 2798
11.24 2555
11.26 1983
11.28 2445
11.3 2634
11.32 1656
11.34 2659
11.36 2392
11.38 2762
11.4 2884
11.42 2630
11.44 3175
11.46 3275
11.48 2587
11.5 2459
11.52 2188
11.54 3263
11.56 2436
11.58 3526
11.6 2407
11.62 1450
11.64 1434
11.66 2376
11.68 1614
11.7 2312
11.72 2581
11.74 1750
11.76 3082
11.78 3073
11.8 2393
11.82 3517
11.84 3365
11.86 2898
11.88 3752
11.9 3928
11.92 4717
11.94 4129
11.96 6292
11.98 6173
12 5819
12.02 6738
12.04 8512
12.06 5682
12.08 6039
12.1 5401
12.12 5152
12.14 3518
12.16 5231
12.18 6367
12.2 4737
12.22 6220
12.24 6998
12.26 6979
12.28 6808
12.3 5377
12.32 4195
12.34 3701
12.36 2993
12.38 2639
12.4 2954
12.42 2373
12.44 2910
12.46 3471
12.48 2769
12.5 2060
12.52 2204
12.54 2608
12.56 3849
12.58 4107
12.6 4275
12.62 2447
12.64 2153
12.66 2031
12.68 2620
12.7 2219
12.72 1944
12.74 2250
12.76 2861
12.78 2849
12.8 3697
12.82 4745
12.84 4925
12.86 5416
12.88 6197
12.9 3949
12.92 4444
12.94 3693
12.96 4432
12.98 4731
13 2936
13.02 4847
13.04 3695
13.06 5268
13.08 5843
13.1 4897
13.12 6401
13.14 7391
13.16 7755
13.18 7530
13.2 9621
13.22 8162
13.24 6490
13.26 4611
13.28 3876
13.3 5081
13.32 6268
13.34 6449
13.36 4901
13.38 7809
13.4 7505
13.42 6491
13.44 6355
13.46 7681
13.48 7110
13.5 8282
13.52 8431
13.54 8686
13.56 6843
13.58 5629
13.6 3919
13.62 4037
13.64 2878
13.66 2883
13.68 3319
13.7 2087
13.72 2081
13.74 4124
13.76 2937
13.78 3111
13.8 1949
13.82 4274
13.84 3982
13.86 3899
13.88 4231
13.9 3719
13.92 2022
13.94 2710
13.96 3288
13.98 3687
14 3673
14.02 4058
14.04 3696
14.06 3720
14.08 3498
14.1 3790
14.12 4669
14.14 4960
14.16 4701
14.18 3399
14.2 3815
14.22 3502
14.24 3850
14.26 3476
14.28 3018
14.3 2877
14.32 3809
14.34 3191
14.36 3854
14.38 3877
14.4 3575
14.42 3422
14.44 2661
14.46 2774
14.48 3316
14.5 3674
14.52 3831
14.54 4015
14.56 4015
14.58 4526
14.6 4905
14.62 3931
14.64 3871
14.66 4528
14.68 3587
14.7 3350
14.72 2811
14.74 3093
14.76 3001
14.78 3223
14.8 3141
14.82 2589
14.84 2536
14.86 1879
14.88 2103
14.9 2498
14.92 3140
14.94 3100
14.96 2073
14.98 2489
15 1148
15.02 1238
15.04 1383
15.06 1258
15.08 1261
15.1 2586
15.12 2561
15.14 2325
15.16 1965
15.18 1703
15.2 3166
15.22 2655
15.24 1627
15.26 1981
15.28 2234
15.3 1484
15.32 1211
15.34 1453
15.36 1667
15.38 1003
15.4 842
15.42 1082
15.44 917
15.46 868
15.48 545
15.5 830
15.52 623
15.54 789
15.56 286
15.58 395
15.6 120
15.62 778
15.64 531
15.66 454
15.68 113
15.7 171
15.72 56
15.74 173
15.76 397
15.78 481
15.8 780
15.82 621
15.84 1021
15.86 1112
15.88 1220
15.9 1000
15.92 1447
15.94 1095
15.96 1705
15.98 1722
16 1910
16.02 1414
16.04 1141
16.06 1517
16.08 936
16.1 85
16.12 330
16.14 32
16.16 645
16.18 552
16.2 353
16.22 395
16.24 288
16.26 766
16.28 941
16.3 975
16.32 920
16.34 1130
16.36 920
16.38 962
16.4 1274
16.42 1257
16.44 494
16.46 1433
16.48 2288
16.5 1359
16.52 1633
16.54 1494
16.56 1341
16.58 2167
16.6 1824
16.62 2417
16.64 1833
16.66 649
16.68 1471
16.7 604
16.72 856
16.74 786
16.76 1066
16.78 1479
16.8 1133
16.82 1422
16.84 828
16.86 980
16.88 2075
16.9 2948
16.92 3238
16.94 3487
16.96 3316
16.98 3860
17 4760
17.02 3095
17.04 3650
17.06 4067
17.08 3573
17.1 3402
17.12 4297
17.14 3625
17.16 3970
17.18 3003
17.2 2839
17.22 3764
17.24 3064
17.26 2850
17.28 3032
17.3 3065
17.32 2190
17.34 2319
17.36 2862
17.38 3198
17.4 2928
17.42 2385
17.44 2401
17.46 2795
17.48 2701
17.5 2509
17.52 3271
17.54 3132
17.56 3250
17.58 2412
17.6 3215
17.62 1927
17.64 1850
17.66 2307
17.68 1893
17.7 2719
17.72 2924
17.74 3033
17.76 3826
17.78 2967
17.8 2187
17.82 2503
17.84 2285
17.86 1943
17.88 1808
17.9 1975
17.92 2947
17.94 2345
17.96 2796
17.98 2598
18 3111
18.02 2783
18.04 2476
18.06 1944
18.08 2118
18.1 2140
18.12 2162
18.14 2858
18.16 3165
18.18 3331
18.2 2889
18.22 2954
18.24 3428
18.26 3303
18.28 4015
18.3 3877
18.32 3081
18.34 2653
18.36 3289
18.38 3458
18.4 3649
18.42 3355
18.44 3533
18.46 2968
18.48 3155
18.5 3194
18.52 3629
18.54 3797
18.56 4303
18.58 4094
18.6 4491
18.62 4412
18.64 4476
18.66 3360
18.68 3990
18.7 5040
18.72 5308
18.74 4654
18.76 4254
18.78 4890
18.8 2583
18.82 3326
18.8404 2694
18.8604 3554
18.8804 3436
18.9004 4039
18.9204 3814
18.9404 3245
18.9604 3709
18.9804 2794
19.0004 3482
19.0204 2280
19.0404 1933
19.0604 260
19.0804 861
19.1004 228
19.1204 144
19.1404 51
19.1604 41
19.1804 116
19.2004 113
19.2204 317
19.2404 51
19.2604 5
19.2804 365
19.3004 112
19.3204 407
19.3404 344
19.3604 407
19.3804 198
19.4004 369
19.4204 481
19.4404 1160
19.4604 1310
19.4804 1269
19.5004 1561
19.5204 1757
19.5404 1790
19.5604 2090
19.5804 1691
19.6004 868
19.6204 494
19.6404 763
19.6604 668
19.6804 1347
19.7004 1554
19.7204 772
19.7404 657
19.7604 1816
19.7804 1924
19.8004 1991
19.8204 2473
19.8404 2479
19.8604 2264
19.8804 2778
19.9004 2071
19.9204 1895
19.9404 1268
19.9604 1347
19.9804 1030
&
@target G1.S2
@type xy
0 47
0.02 18
0.04 11
0.06 65
0.08 5
0.1 14
0.12 21
0.14 0
0.16 0
0.18 0
0.2 75
0.22 53
0.24 0
0.26 0
0.28 0
0.3 0
0.32 0
0.34 18
0.36 3213
0.38 4588
0.4 6029
0.42 6754
0.44 5659
0.46 7873
0.48 8454
0.5 8637
0.52 8705
0.54 8969
0.56 7437
0.58 7989
0.6 7647
0.62 7088
0.64 8063
0.66 7271
0.68 6524
0.7 5923
0.72 5428
0.74 4865
0.76 7856
0.78 7394
0.8 6660
0.82 6627
0.84 6640
0.86 6195
0.88 6483
0.9 5704
0.92 7846
0.94 7991
0.96 6886
0.98 7593
1 8101
1.02 7631
1.04 7047
1.06 6887
1.08 6868
1.1 7819
1.12 8027
1.14 6960
1.16 5690
1.18 6052
1.2 6017
1.22 7819
1.24 6890
1.26 7211
1.28 7193
1.3 6884
1.32 6291
1.34 5630
1.36 7031
1.38 6911
1.4 7726
1.42 8030
1.44 8015
1.46 8988
1.48 8106
1.5 8387
1.52 9551
1.54 7853
1.56 7797
1.58 7859
1.6 8993
1.62 8277
1.64 9275
1.66 8314
1.68 8191
1.7 7841
1.72 6598
1.74 5624
1.76 7437
1.78 8972
1.8 8632
1.82 7189
1.84 6158
1.86 7589
1.88 7603
1.9 7119
1.92 8691
1.94 6708
1.96 7125
1.98 6911
2 5792
2.02 7604
2.04 7011
2.06 5039
2.08 5710
2.1 5951
2.12 5168
2.14 5444
2.16 4031
2.18 5155
2.2 6222
2.22 5953
2.24 5850
2.26 5181
2.28 4951
2.3 4836
2.32 4254
2.34 5698
2.36 6147
2.38 5846
2.4 4759
2.42 3962
2.44 4426
2.46 4719
2.48 4944
2.5 5535
2.52 5159
2.54 4750
2.56 5619
2.58 5266
2.6 4773
2.62 5952
2.64 5877
2.66 6570
2.68 6656
2.7 7476
2.72 7379
2.74 7050
2.76 6365
2.78 5655
2.8 6250
2.82 5772
2.84 4498
2.86 5086
2.88 4656
2.9 5000
2.92 5219
2.94 3876
2.96 4173
2.98 5530
3 5677
3.02 5701
3.04 5547
3.06 5785
3.08 5985
3.1 6341
3.12 7301
3.14 6907
3.16 7500
3.18 7363
3.2 7490
3.22 7069
3.24 7516
3.26 7421
3.28 6227
3.3 6982
3.32 6539
3.34 5481
3.36 4904
3.38 5974
3.4 6534
3.42 6859
3.44 6624
3.46 7258
3.48 7914
3.5 8442
3.52 8035
3.54 6961
3.56 6166
3.58 7145
3.6 8233
3.62 6301
3.64 7279
3.66 7127
3.68 7084
3.7 6688
3.72 6961
3.74 7523
3.76 5669
3.78 6041
3.8 6750
3.82 7111
3.84 4795
3.86 5741
3.88 7010
3.9 6681
3.92 4281
3.94 6131
3.96 6015
3.98 4841
4 5153
4.02 5137
4.04 5350
4.06 5913
4.08 5301
4.1 5753
4.12 5492
4.14 6351
4.16 5263
4.18 3702
4.2 2966
4.22 3370
4.24 3700
4.26 4504
4.28 5841
4.3 5202
4.32 7166
4.34 6068
4.36 5098
4.38 6914
4.4 5947
4.42 7387
4.44 6708
4.46 9057
4.48 7930
4.5 7854
4.52 6493
4.54 8862
4.56 7472
4.58 7223
4.6 8231
4.62 8093
4.64 8659
4.66 10337
4.68 7987
4.7 6728
4.72 6654
4.74 8014
4.76 8163
4.78 7727
4.8 7593
4.82 8484
4.84 6851
4.86 7251
4.88 6879
4.9 7721
4.92 7798
4.94 8229
4.96 9585
4.98 7820
5 8686
5.02 9354
5.04 9904
5.06 8757
5.08 7573
5.1 7964
5.12 8054
5.14 8865
5.16 8851
5.18 8405
5.2 8878
5.22 7574
5.24 8403
5.26 8365
5.28 9464
5.3 9720
5.32 10316
5.34 8223
5.36 7439
5.38 6943
5.4 7361
5.42 7148
5.44 8022
5.46 6836
5.48 5762
5.5 7279
5.52 7390
5.54 7832
5.56 6830
5.58 7665
5.6 8373
5.62 8140
5.64 7730
5.66 8417
5.68 8601
5.7 7511
5.72 7559
5.74 7547
5.76 7129
5.78 6120
5.8 6255
5.82 6560
5.84 6870
5.86 6907
5.88 7406
5.9 7455
5.92 7102
5.94 8412
5.96 8347
5.98 8006
6 7073
6.02 7137
6.04 7441
6.06 8119
6.08 7954
6.1 7274
6.12 5978
6.14 5745
6.16 6403
6.18 5291
6.2 5784
6.22 6561
6.24 6561
6.26 5208
6.28 5104
6.3 4581
6.32 4509
6.34 5177
6.36 6116
6.38 6167
6.4 7226
6.42 6120
6.44 7091
6.46 6693
6.48 6755
6.5 6150
6.52 6356
6.54 6856
6.56 6610
6.58 5985
6.6 6362
6.62 5665
6.64 6221
6.66 6579
6.68 6300
6.7 6621
6.72 6671
6.74 6707
6.76 6906
6.78 7214
6.8 6417
6.82 7085
6.84 6556
6.86 6732
6.88 5349
6.9 8958
6.92 8027
6.94 8440
6.96 7041
6.98 6490
7 5573
7.02 7271
7.04 6844
7.06 7422
7.08 6000
7.1 6283
7.12 6348
7.14 6146
7.16 6163
7.18 6073
7.2 5665
7.22 7200
7.24 7682
7.26 7316
7.28 6926
7.3 6913
7.32 7934
7.34 6764
7.36 6638
7.38 7173
7.4 7409
7.42 7238
7.44 6677
7.46 7039
7.48 6760
7.5 7254
7.52 6856
7.54 8260
7.56 8871
7.58 8696
7.6 9365
7.62 10012
7.64 8561
7.66 7420
7.68 8405
7.7 9377
7.72 8642
7.74 8447
7.76 8211
7.78 8074
7.8 8394
7.82 8699
7.84 8789
7.86 9158
7.88 9010
7.9 8402
7.92 7436
7.94 7979
7.96 7727
7.98 9165
8 8671
8.02 9049
8.04 9336
8.06 8378
8.08 7135
8.1 7297
8.12 7495
8.14 7375
8.16 9077
8.18 8935
8.2 8961
8.22 8745
8.24 6910
8.26 8854
8.28 7723
8.3 9337
8.32 9744
8.34 7361
8.36 7135
8.38 6728
8.4 8763
8.42 7586
8.44 8651
8.46 9058
8.48 9446
8.5 9298
8.52 9052
8.54 8379
8.56 9062
8.58 8936
8.6 8916
8.62 9434
8.64 8765
8.66 9344
8.68 9641
8.7 10223
8.72 10484
8.74 7670
8.76 8762
8.78 8361
8.8 9629
8.82 7767
8.84 8688
8.86 7350
8.88 8241
8.9 9234
8.92 9028
8.94 8267
8.96 8804
8.98 7326
9 7678
9.02 8611
9.04 8449
9.06 8913
9.08 8388
9.1 8100
9.12 8050
9.14 9161
9.16 9906
9.18 7995
9.2 8381
9.22 9154
9.24 8453
9.26 7747
9.28 9206
9.3 9569
9.32 9545
9.34 8682
9.36 8759
9.38 8336
9.4 8558
9.42 8140
9.44 8173
9.46 7683
9.48 7468
9.5 8246
9.52 8444
9.54 9260
9.56 8960
9.58 7992
9.6 9383
9.62 9283
9.64 8314
9.66 8415
9.68 7882
9.7 8005
9.72 7764
9.74 7870
9.76 7890
9.78 6813
9.8 7171
9.82 7111
9.84 8335
9.86 8179
9.88 7754
9.9 9377
9.92 9289
9.94 9194
9.96 8790
9.98 8953
10 8409
10.02 8568
10.04 8077
10.06 8337
10.08 7276
10.1 6185
10.12 7200
10.14 7307
10.16 8589
10.18 8142
10.2 6772
10.22 6808
10.24 7912
10.26 9221
10.28 8430
10.3 9678
10.32 10105
10.34 10081
10.36 10643
10.38 9494
10.4 9727
10.42 8792
10.44 8107
10.46 7651
10.48 8303
10.5 8759
10.52 8579
10.54 8279
10.56 8157
10.58 8276
10.6 8162
10.62 8118
10.64 8064
10.66 7813
10.68 6174
10.7 6824
10.72 5827
10.74 7426
10.76 6242
10.78 7614
10.8 7929
10.82 7051
10.84 8350
10.86 8430
10.88 8176
10.9 6916
10.92 6341
10.94 7041
10.96 7507
10.98 7641
11 7392
11.02 6948
11.04 8143
11.06 7794
11.08 8451
11.1 7265
11.12 6370
11.14 6752
11.16 7049
11.18 7146
11.2 6805
11.22 7440
11.24 7444
11.26 8223
11.28 7585
11.3 8144
11.32 8731
11.34 8612
11.36 6812
11.38 8053
11.4 6891
11.42 8847
11.44 7112
11.46 7383
11.48 8755
11.5 7363
11.52 8325
11.54 7543
11.56 7049
11.58 6937
11.6 7890
11.62 7793
11.64 8149
11.66 8576
11.68 7854
11.7 8278
11.72 9798
11.74 9825
11.76 8690
11.78 8645
11.8 8992
11.82 8014
11.84 7971
11.86 7641
11.88 7563
11.9 8077
11.92 9032
11.94 8248
11.96 7096
11.98 6995
12 7480
12.02 6197
12.04 5421
12.06 6205
12.08 6963
12.1 7111
12.12 5933
12.14 7402
12.16 7303
12.18 5959
12.2 6728
12.22 7810
12.24 7918
12.26 6476
12.28 6470
12.3 6369
12.32 8223
12.34 8203
12.36 7801
12.38 8187
12.4 7810
12.42 7765
12.44 8895
12.46 8812
12.48 8138
12.5 7838
12.52 8001
12.54 7726
12.56 8292
12.58 7617
12.6 7879
12.62 9574
12.64 10419
12.66 8195
12.68 6841
12.7 8073
12.72 8393
12.74 7823
12.76 8022
12.78 7629
12.8 7464
12.82 6976
12.84 6973
12.86 7703
12.88 8280
12.9 8350
12.92 7102
12.94 7196
12.96 7136
12.98 7169
13 7018
13.02 8217
13.04 8443
13.06 7984
13.08 6224
13.1 6786
13.12 6162
13.14 6699
13.16 7019
13.18 7394
13.2 6611
13.22 6084
13.24 6443
13.26 6086
13.28 6969
13.3 6734
13.32 6481
13.34 7349
13.36 7678
13.38 6814
13.4 7497
13.42 6347
13.44 6099
13.46 5877
13.48 5375
13.5 6524
13.52 6139
13.54 6800
13.56 7098
13.58 6093
13.6 6877
13.62 6108
13.64 4924
13.66 5164
13.68 6301
13.7 6903
13.72 6301
13.74 6206
13.76 7334
13.78 5768
13.8 6273
13.82 5460
13.84 7310
13.86 6384
13.88 6392
13.9 6487
13.92 7644
13.94 6608
13.96 6533
13.98 6327
14 7441
14.02 7249
14.04 6867
14.06 7788
14.08 8412
14.1 8089
14.12 8647
14.14 9401
14.16 8144
14.18 8077
14.2 7532
14.22 7093
14.24 8269
14.26 8042
14.28 7447
14.3 6454
14.32 7312
14.34 6959
14.36 7383
14.38 7549
14.4 7733
14.42 7926
14.44 7330
14.46 7614
14.48 7814
14.5 7878
14.52 7639
14.54 7533
14.56 6735
14.58 6865
14.6 6477
14.62 6586
14.64 6117
14.66 5167
14.68 6803
14.7 6581
14.72 7803
14.74 7787
14.76 8480
14.78 8308
14.8 9807
14.82 9910
14.84 9712
14.86 8433
14.88 9150
14.9 8553
14.92 7491
14.94 7698
14.96 7287
14.98 6748
15 7281
15.02 6387
15.04 8495
15.06 7592
15.08 8003
15.1 7436
15.12 7962
15.14 7460
15.16 7749
15.18 7486
15.2 7954
15.22 7931
15.24 8615
15.26 8061
15.28 9320
15.3 8470
15.32 8306
15.34 8398
15.36 8961
15.38 8618
15.4 7463
15.42 7471
15.44 7643
15.46 7725
15.48 8091
15.5 7909
15.52 9118
15.54 8188
15.56 7960
15.58 7458
15.6 7385
15.62 7493
15.64 7996
15.66 8791
15.68 8975
15.7 8661
15.72 8427
15.74 7958
15.76 7382
15.78 7372
15.8 6801
15.82 6161
15.84 6882
15.86 7436
15.88 7451
15.9 8396
15.92 7921
15.94 7607
15.96 8282
15.98 8485
16 7224
16.02 7251
16.04 6862
16.06 7399
16.08 8570
16.1 9132
16.12 9771
16.14 10220
16.16 9911
16.18 8357
16.2 8160
16.22 8153
16.24 8868
16.26 8379
16.28 8170
16.3 7725
16.32 7705
16.34 8500
16.36 8260
16.38 8561
16.4 8322
16.42 9048
16.44 8703
16.46 9302
16.48 9649
16.5 10201
16.52 9384
16.54 7992
16.56 7801
16.58 7217
16.6 6022
16.62 6508
16.64 6957
16.66 7549
16.68 7575
16.7 8030
16.72 8397
16.74 10024
16.76 10490
16.78 8451
16.8 8250
16.82 7536
16.84 8753
16.86 8070
16.88 8302
16.9 9814
16.92 8168
16.94 8200
16.96 8172
16.98 7611
17 7202
17.02 7867
17.04 8213
17.06 7702
17.08 7277
17.1 7061
17.12 7407
17.14 7151
17.16 7130
17.18 5792
17.2 6856
17.22 7297
17.24 6875
17.26 7262
17.28 7617
17.3 8240
17.32 8547
17.34 7628
17.36 8334
17.38 7805
17.4 7414
17.42 8314
17.44 7628
17.46 7946
17.48 7370
17.5 7252
17.52 7485
17.54 7604
17.56 7764
17.58 7254
17.6 6970
17.62 7415
17.64 8252
17.66 8225
17.68 7370
17.7 7785
17.72 7857
17.74 8383
17.76 8323
17.78 8143
17.8 7726
17.82 7190
17.84 8131
17.86 6903
17.88 7196
17.9 7017
17.92 5553
17.94 6149
17.96 6356
17.98 5706
18 6179
18.02 5618
18.04 7399
18.06 8034
18.08 7680
18.1 8149
18.12 8420
18.14 8201
18.16 7719
18.18 7489
18.2 7172
18.22 7308
18.24 7496
18.26 7668
18.28 8338
18.3 7165
18.32 7321
18.34 6740
18.36 6830
18.38 6194
18.4 6985
18.42 6543
18.44 6144
18.46 6238
18.48 5959
18.5 6850
18.52 5518
18.54 6373
18.56 8196
18.58 8586
18.6 7872
18.62 8550
18.64 8702
18.66 7852
18.68 6999
18.7 7453
18.72 6551
18.74 6641
18.76 6657
18.78 6591
18.8 6964
18.82 8864
18.8404 7858
18.8604 8133
18.8804 8656
18.9004 7876
18.9204 6932
18.9404 8161
18.9604 8291
18.9804 8092
19.0004 7669
19.0204 8056
19.0404 8563
19.0604 9039
19.0804 8784
19.1004 8666
19.1204 8355
19.1404 8172
19.1604 8600
19.1804 8675
19.2004 7883
19.2204 8163
19.2404 7366
19.2604 7725
19.2804 8149
19.3004 7756
19.3204 8394
19.3404 8295
19.3604 7109
19.3804 8564
19.4004 7499
19.4204 8054
19.4404 8456
19.4604 7509
19.4804 8771
19.5004 10375
19.5204 8310
19.5404 8548
19.5604 7873
19.5804 7408
19.6004 7093
19.6204 7484
19.6404 7376
19.6604 7853
19.6804 7574
19.7004 7696
19.7204 8020
19.7404 6906
19.7604 6818
19.7804 8104
19.8004 7950
19.8204 8522
19.8404 8354
19.8604 8204
19.8804 8128
19.9004 8147
19.9204 8810
19.9404 7903
19.9604 8101
19.9804 7863
&
@target G2.S0
@type xy
1 0.73454
2 0.718523
3 0.455851
4 0.450555
5 0.466557
6 0.453238
7 0.456454
8 0.553918
9 0.460516
10 0.485644
11 0.445224
12 0.429739
13 0.464811
14 0.439118
15 0.445281
16 0.452383
17 0.441419
18 0.440283
19 0.4478
20 0.445534
21 0.452327
22 0.449584
23 0.445281
24 0.458312
25 0.444438
26 0.446794
27 0.987762
28 1.08556
29 0.823255
30 0.668636
31 0.804053
32 0.84944
33 0.864956
34 0.982344
35 0.799891
36 0.747446
37 0.466557
38 0.456672
39 0.468775
40 0.439119
41 0.442549
42 0.47471
43 0.456097
44 0.452134
45 0.43695
46 0.551476
47 0.440284
48 0.460597
49 0.438492
50 0.672532
51 0.45025
52 0.444241
53 0.911236
54 1.34938
55 0.862583
56 1.26178
57 1.20862
58 1.30922
59 0.943517
60 1.28859
61 1.02837
62 0.871737
63 0.452686
64 0.523594
65 0.477231
66 0.437636
67 0.441616
68 0.512518
69 0.452133
70 0.439004
71 0.446795
72 0.680184
73 0.460027
74 0.600687
75 0.444213
76 0.681341
77 0.431306
78 0.447241
79 0.793867
80 1.13485
81 0.781489
82 1.05256
83 0.833801
84 0.857744
85 0.506804
86 1.02962
87 1.05652
88 0.897065
89 0.493026
90 0.521968
91 0.465537
92 0.444551
93 0.434684
94 0.488774
95 0.4505
96 0.479192
97 0.434741
98 0.64043
99 0.451691
100 0.546649
101 0.442747
102 0.687423
103 0.451303
104 0.44071
105 0.513858
106 0.942469
107 0.45025
108 0.448247
109 0.630456
110 0.7632
111 0.506952
112 1.00222
113 0.979668
114 0.82668
115 0.452466
116 0.522159
117 0.470345
118 0.455769
119 0.439687
120 0.456892
121 0.450639
122 0.463681
123 0.440028
124 0.500125
125 0.440284
126 0.459157
127 0.443283
128 0.44173
129 0.438321
130 0.45086
&
@target G2.S1
@type xy
1 0.855423
2 0.878208
3 0.488108
4 0.517252
5 0.62534
6 0.456891
7 0.46768
8 0.609139
9 0.467814
10 0.597034
11 0.472466
12 0.448581
13 0.470425
14 0.46057
15 0.455055
16 0.456316
17 0.443706
18 0.458557
19 0.470026
20 0.464596
21 0.4636
22 0.467359
23 0.457301
24 0.477441
25 0.458421
26 0.456864
27 1.08269
28 1.16879
29 0.935976
30 0.790032
31 0.9186
32 0.930927
33 0.911167
34 1.01273
35 0.835179
36 0.858763
37 0.505322
38 0.472811
39 0.517904
40 0.459919
41 0.474236
42 0.477756
43 0.447158
44 0.445225
45 0.442973
46 0.58485
47 0.483451
48 0.578209
49 0.451802
50 0.735544
51 0.44573
52 0.450472
53 1.16894
54 1.47535
55 1.06185
56 1.32138
57 1.3726
58 1.39496
59 1.21829
60 1.41877
61 1.0568
62 0.902843
63 0.478487
64 0.553489
65 0.47867
66 0.45544
67 0.446458
68 0.492671
69 0.45
70 0.469414
71 0.444438
72 0.781377
73 0.501522
74 0.688785
75 0.46586
76 0.645136
77 0.459783
78 0.465108
79 0.934853
80 1.18426
81 0.896452
82 1.15159
83 1.15253
84 1.38337
85 1.03467
86 1.48176
87 1.11944
88 0.952969
89 0.497066
90 0.661928
91 0.509313
92 0.485026
93 0.44685
94 0.524047
95 0.458531
96 0.500525
97 0.444775
98 0.768033
99 0.810031
100 0.918504
101 0.478252
102 0.589788
103 0.460027
104 0.468108
105 0.668599
106 1.00853
107 0.544633
108 0.467787
109 0.901069
110 1.21224
111 0.846611
112 1.1488
113 0.927281
114 0.881901
115 0.505222
116 0.605083
117 0.471726
118 0.468455
119 0.445561
120 0.463519
121 0.453018
122 0.470904
123 0.452051
124 0.534369
125 0.488211
126 0.649884
127 0.460815
128 0.469548
129 0.439403
130 0.475237
&
@target G2.S2
@type xy
1 0.90294
2 0.994711
3 0.495808
4 0.778781
5 0.977036
6 0.833577
7 0.484922
8 1.02369
9 0.809475
10 0.891362
11 0.495278
12 0.459864
13 0.469308
14 0.4505
15 0.445365
16 0.443171
17 0.469814
18 0.438777
19 0.464004
20 0.434453
21 0.455796
22 0.44657
23 0.441305
24 0.468509
25 0.436061
26 0.467493
27 1.43043
28 1.34478
29 0.96026
30 1.32579
31 1.3022
32 1.25773
33 1.14264
34 1.41758
35 1.17794
36 1.20761
37 0.828493
38 0.737072
39 0.554143
40 0.448386
41 0.435574
42 0.439943
43 0.442888
44 0.467921
45 0.445533
46 0.481171
47 0.441617
48 0.447689
49 0.445365
50 0.724207
51 0.437408
52 0.460353
53 1.04692
54 1.51295
55 0.807605
56 1.47225
57 1.36516
58 1.633
59 1.24339
60 1.73509
61 1.54381
62 1.38659
63 0.962769
64 0.959662
65 0.639473
66 0.446989
67 0.438349
68 0.459239
69 0.444663
70 0.464489
71 0.437635
72 0.595441
73 0.45086
74 0.492164
75 0.443001
76 0.697388
77 0.443762
78 0.463977
79 0.929583
80 1.38883
81 0.799078
82 1.34764
83 1.26421
84 1.5626
85 1.25886
86 1.74104
87 1.6141
88 1.54349
89 1.11669
90 1.02266
91 0.681634
92 0.450805
93 0.443847
94 0.466637
95 0.416953
96 0.469308
97 0.440624
98 0.571708
99 0.439943
100 0.478566
101 0.444551
102 0.710915
103 0.441475
104 0.465322
105 0.651863
106 1.18206
107 0.703953
108 0.843238
109 1.24336
110 1.54611
111 1.37415
112 1.7352
113 1.61842
114 1.26793
115 1.00058
116 1.0272
117 0.685584
118 0.455851
119 0.443114
120 0.467493
121 0.452935
122 0.461438
123 0.442549
124 0.510564
125 0.468535
126 0.449249
127 0.440369
128 0.456427
129 0.450028
130 0.465966
&
