# Supplementary material for: Data showing the lipid conformations and membrane binding behaviors of beta-amyloid fibrils in phase-separated cholesterol-enriched lipid domains with and without glycolipid and oxidized cholesterol from coarse-grained molecular dynamics simulations
Source: Data Brief. 2020 Apr 19;30:105496. doi: 10.1016/j.dib.2020.105496 (PMC7186522; doi:10.1016/j.dib.2020.105496)
Supplement: Supplementary file 1 [file mmc1.zip › Supplementary-Data/S17-21/Figure-S17/Figure-S17C-CO-ABCD-3.agr]

# Grace project file
#
@version 50125
@page size 792, 612
@page scroll 5%
@page inout 5%
@link page off
@map font 0 to "Times-Roman", "Times-Roman"
@map font 1 to "Times-Italic", "Times-Italic"
@map font 2 to "Times-Bold", "Times-Bold"
@map font 3 to "Times-BoldItalic", "Times-BoldItalic"
@map font 4 to "Helvetica", "Helvetica"
@map font 5 to "Helvetica-Oblique", "Helvetica-Oblique"
@map font 6 to "Helvetica-Bold", "Helvetica-Bold"
@map font 7 to "Helvetica-BoldOblique", "Helvetica-BoldOblique"
@map font 8 to "Courier", "Courier"
@map font 9 to "Courier-Oblique", "Courier-Oblique"
@map font 10 to "Courier-Bold", "Courier-Bold"
@map font 11 to "Courier-BoldOblique", "Courier-BoldOblique"
@map font 12 to "Symbol", "Symbol"
@map font 13 to "ZapfDingbats", "ZapfDingbats"
@map color 0 to (255, 255, 255), "white"
@map color 1 to (0, 0, 0), "black"
@map color 2 to (255, 0, 0), "red"
@map color 3 to (0, 255, 0), "green"
@map color 4 to (0, 0, 255), "blue"
@map color 5 to (255, 255, 0), "yellow"
@map color 6 to (188, 143, 143), "brown"
@map color 7 to (220, 220, 220), "grey"
@map color 8 to (148, 0, 211), "violet"
@map color 9 to (0, 255, 255), "cyan"
@map color 10 to (255, 0, 255), "magenta"
@map color 11 to (255, 165, 0), "orange"
@map color 12 to (114, 33, 188), "indigo"
@map color 13 to (103, 7, 72), "maroon"
@map color 14 to (64, 224, 208), "turquoise"
@map color 15 to (0, 139, 0), "green4"
@reference date 0
@date wrap off
@date wrap year 1950
@default linewidth 1.0
@default linestyle 1
@default color 1
@default pattern 1
@default font 0
@default char size 1.000000
@default symbol size 1.000000
@default sformat "%.8g"
@background color 0
@page background fill on
@timestamp off
@timestamp 0.03, 0.03
@timestamp color 1
@timestamp rot 0
@timestamp font 0
@timestamp char size 1.000000
@timestamp def "Tue Dec 12 13:36:37 2017"
@r0 off
@link r0 to g0
@r0 type above
@r0 linestyle 1
@r0 linewidth 1.0
@r0 color 1
@r0 line 0, 0, 0, 0
@r1 off
@link r1 to g0
@r1 type above
@r1 linestyle 1
@r1 linewidth 1.0
@r1 color 1
@r1 line 0, 0, 0, 0
@r2 off
@link r2 to g0
@r2 type above
@r2 linestyle 1
@r2 linewidth 1.0
@r2 color 1
@r2 line 0, 0, 0, 0
@r3 off
@link r3 to g0
@r3 type above
@r3 linestyle 1
@r3 linewidth 1.0
@r3 color 1
@r3 line 0, 0, 0, 0
@r4 off
@link r4 to g0
@r4 type above
@r4 linestyle 1
@r4 linewidth 1.0
@r4 color 1
@r4 line 0, 0, 0, 0
@g0 on
@g0 hidden false
@g0 type XY
@g0 stacked false
@g0 bar hgap 0.000000
@g0 fixedpoint off
@g0 fixedpoint type 0
@g0 fixedpoint xy 0.000000, 0.000000
@g0 fixedpoint format general general
@g0 fixedpoint prec 6, 6
@with g0
@    world 0, 0, 20, 6
@    stack world 0, 0, 0, 0
@    znorm 1
@    view 0.100000, 0.720000, 0.800000, 0.950000
@    title ""
@    title font 0
@    title size 1.500000
@    title color 1
@    subtitle ""
@    subtitle font 0
@    subtitle size 1.000000
@    subtitle color 1
@    xaxes scale Normal
@    yaxes scale Normal
@    xaxes invert off
@    yaxes invert off
@    xaxis  on
@    xaxis  type zero false
@    xaxis  offset 0.000000 , 0.000000
@    xaxis  bar on
@    xaxis  bar color 1
@    xaxis  bar linestyle 1
@    xaxis  bar linewidth 1.0
@    xaxis  label "Time (\xm\0s)"
@    xaxis  label layout para
@    xaxis  label place auto
@    xaxis  label char size 0.900000
@    xaxis  label font 0
@    xaxis  label color 1
@    xaxis  label place normal
@    xaxis  tick on
@    xaxis  tick major 5
@    xaxis  tick minor ticks 4
@    xaxis  tick default 6
@    xaxis  tick place rounded true
@    xaxis  tick in
@    xaxis  tick major size 1.000000
@    xaxis  tick major color 1
@    xaxis  tick major linewidth 1.0
@    xaxis  tick major linestyle 1
@    xaxis  tick major grid off
@    xaxis  tick minor color 1
@    xaxis  tick minor linewidth 1.0
@    xaxis  tick minor linestyle 1
@    xaxis  tick minor grid off
@    xaxis  tick minor size 0.500000
@    xaxis  ticklabel on
@    xaxis  ticklabel format general
@    xaxis  ticklabel prec 5
@    xaxis  ticklabel formula ""
@    xaxis  ticklabel append ""
@    xaxis  ticklabel prepend ""
@    xaxis  ticklabel angle 0
@    xaxis  ticklabel skip 0
@    xaxis  ticklabel stagger 0
@    xaxis  ticklabel place normal
@    xaxis  ticklabel offset auto
@    xaxis  ticklabel offset 0.000000 , 0.010000
@    xaxis  ticklabel start type auto
@    xaxis  ticklabel start 0.000000
@    xaxis  ticklabel stop type auto
@    xaxis  ticklabel stop 0.000000
@    xaxis  ticklabel char size 0.800000
@    xaxis  ticklabel font 0
@    xaxis  ticklabel color 1
@    xaxis  tick place both
@    xaxis  tick spec type none
@    yaxis  on
@    yaxis  type zero false
@    yaxis  offset 0.000000 , 0.000000
@    yaxis  bar on
@    yaxis  bar color 1
@    yaxis  bar linestyle 1
@    yaxis  bar linewidth 1.0
@    yaxis  label "Minimum  Distance (nm)"
@    yaxis  label layout para
@    yaxis  label place auto
@    yaxis  label char size 0.900000
@    yaxis  label font 0
@    yaxis  label color 1
@    yaxis  label place normal
@    yaxis  tick on
@    yaxis  tick major 1
@    yaxis  tick minor ticks 1
@    yaxis  tick default 6
@    yaxis  tick place rounded true
@    yaxis  tick in
@    yaxis  tick major size 1.000000
@    yaxis  tick major color 1
@    yaxis  tick major linewidth 1.0
@    yaxis  tick major linestyle 1
@    yaxis  tick major grid off
@    yaxis  tick minor color 1
@    yaxis  tick minor linewidth 1.0
@    yaxis  tick minor linestyle 1
@    yaxis  tick minor grid off
@    yaxis  tick minor size 0.500000
@    yaxis  ticklabel on
@    yaxis  ticklabel format general
@    yaxis  ticklabel prec 5
@    yaxis  ticklabel formula ""
@    yaxis  ticklabel append ""
@    yaxis  ticklabel prepend ""
@    yaxis  ticklabel angle 0
@    yaxis  ticklabel skip 0
@    yaxis  ticklabel stagger 0
@    yaxis  ticklabel place normal
@    yaxis  ticklabel offset auto
@    yaxis  ticklabel offset 0.000000 , 0.010000
@    yaxis  ticklabel start type auto
@    yaxis  ticklabel start 0.000000
@    yaxis  ticklabel stop type auto
@    yaxis  ticklabel stop 0.000000
@    yaxis  ticklabel char size 0.800000
@    yaxis  ticklabel font 0
@    yaxis  ticklabel color 1
@    yaxis  tick place both
@    yaxis  tick spec type none
@    altxaxis  off
@    altyaxis  off
@    legend on
@    legend loctype view
@    legend 0.82, 0.93
@    legend box color 1
@    legend box pattern 0
@    legend box linewidth 1.0
@    legend box linestyle 0
@    legend box fill color 0
@    legend box fill pattern 0
@    legend font 0
@    legend char size 1.000000
@    legend color 1
@    legend length 2
@    legend vgap 1
@    legend hgap 1
@    legend invert false
@    frame type 0
@    frame linestyle 1
@    frame linewidth 1.0
@    frame color 1
@    frame pattern 1
@    frame background color 0
@    frame background pattern 0
@    s0 hidden false
@    s0 type xy
@    s0 symbol 0
@    s0 symbol size 1.000000
@    s0 symbol color 3
@    s0 symbol pattern 1
@    s0 symbol fill color 3
@    s0 symbol fill pattern 0
@    s0 symbol linewidth 1.0
@    s0 symbol linestyle 1
@    s0 symbol char 65
@    s0 symbol char font 0
@    s0 symbol skip 0
@    s0 line type 1
@    s0 line linestyle 1
@    s0 line linewidth 1.0
@    s0 line color 3
@    s0 line pattern 1
@    s0 baseline type 0
@    s0 baseline off
@    s0 dropline off
@    s0 fill type 0
@    s0 fill rule 0
@    s0 fill color 3
@    s0 fill pattern 1
@    s0 avalue off
@    s0 avalue type 2
@    s0 avalue char size 1.000000
@    s0 avalue font 0
@    s0 avalue color 1
@    s0 avalue rot 0
@    s0 avalue format general
@    s0 avalue prec 3
@    s0 avalue prepend ""
@    s0 avalue append ""
@    s0 avalue offset 0.000000 , 0.000000
@    s0 errorbar on
@    s0 errorbar place both
@    s0 errorbar color 3
@    s0 errorbar pattern 1
@    s0 errorbar size 1.000000
@    s0 errorbar linewidth 1.0
@    s0 errorbar linestyle 1
@    s0 errorbar riser linewidth 1.0
@    s0 errorbar riser linestyle 1
@    s0 errorbar riser clip off
@    s0 errorbar riser clip length 0.100000
@    s0 comment "/Users/KCheng/Desktop/cg_small_water_run/md-run-lonestar/namchi-04-26-2014/g-mind/1md-1.0nm-results/DPP-mind-.xvg"
@    s0 legend  "Protein-DPPC"
@    s1 hidden false
@    s1 type xy
@    s1 symbol 0
@    s1 symbol size 1.000000
@    s1 symbol color 11
@    s1 symbol pattern 1
@    s1 symbol fill color 11
@    s1 symbol fill pattern 0
@    s1 symbol linewidth 1.0
@    s1 symbol linestyle 1
@    s1 symbol char 65
@    s1 symbol char font 0
@    s1 symbol skip 0
@    s1 line type 1
@    s1 line linestyle 1
@    s1 line linewidth 1.0
@    s1 line color 11
@    s1 line pattern 1
@    s1 baseline type 0
@    s1 baseline off
@    s1 dropline off
@    s1 fill type 0
@    s1 fill rule 0
@    s1 fill color 11
@    s1 fill pattern 1
@    s1 avalue off
@    s1 avalue type 2
@    s1 avalue char size 1.000000
@    s1 avalue font 0
@    s1 avalue color 1
@    s1 avalue rot 0
@    s1 avalue format general
@    s1 avalue prec 3
@    s1 avalue prepend ""
@    s1 avalue append ""
@    s1 avalue offset 0.000000 , 0.000000
@    s1 errorbar on
@    s1 errorbar place both
@    s1 errorbar color 11
@    s1 errorbar pattern 1
@    s1 errorbar size 1.000000
@    s1 errorbar linewidth 1.0
@    s1 errorbar linestyle 1
@    s1 errorbar riser linewidth 1.0
@    s1 errorbar riser linestyle 1
@    s1 errorbar riser clip off
@    s1 errorbar riser clip length 0.100000
@    s1 comment "/Users/KCheng/Desktop/cg_small_water_run/md-run-lonestar/namchi-04-26-2014/g-mind/1md-1.0nm-results/DUP-mind-.xvg"
@    s1 legend  "Protein-DUPC"
@    s2 hidden false
@    s2 type xy
@    s2 symbol 0
@    s2 symbol size 1.000000
@    s2 symbol color 1
@    s2 symbol pattern 1
@    s2 symbol fill color 1
@    s2 symbol fill pattern 0
@    s2 symbol linewidth 1.0
@    s2 symbol linestyle 1
@    s2 symbol char 65
@    s2 symbol char font 0
@    s2 symbol skip 0
@    s2 line type 1
@    s2 line linestyle 1
@    s2 line linewidth 1.0
@    s2 line color 1
@    s2 line pattern 1
@    s2 baseline type 0
@    s2 baseline off
@    s2 dropline off
@    s2 fill type 0
@    s2 fill rule 0
@    s2 fill color 1
@    s2 fill pattern 1
@    s2 avalue off
@    s2 avalue type 2
@    s2 avalue char size 1.000000
@    s2 avalue font 0
@    s2 avalue color 1
@    s2 avalue rot 0
@    s2 avalue format general
@    s2 avalue prec 3
@    s2 avalue prepend ""
@    s2 avalue append ""
@    s2 avalue offset 0.000000 , 0.000000
@    s2 errorbar on
@    s2 errorbar place both
@    s2 errorbar color 1
@    s2 errorbar pattern 1
@    s2 errorbar size 1.000000
@    s2 errorbar linewidth 1.0
@    s2 errorbar linestyle 1
@    s2 errorbar riser linewidth 1.0
@    s2 errorbar riser linestyle 1
@    s2 errorbar riser clip off
@    s2 errorbar riser clip length 0.100000
@    s2 comment "/Users/KCheng/Desktop/cg_small_water_run/md-run-lonestar/namchi-04-26-2014/g-mind/1md-1.0nm-results/CHO-mind-.xvg"
@    s2 legend  "Protein-CHOL"
@g1 on
@g1 hidden false
@g1 type XY
@g1 stacked false
@g1 bar hgap 0.000000
@g1 fixedpoint off
@g1 fixedpoint type 0
@g1 fixedpoint xy 0.000000, 0.000000
@g1 fixedpoint format general general
@g1 fixedpoint prec 6, 6
@with g1
@    world 0, 0, 20, 15000
@    stack world 0, 0, 0, 0
@    znorm 1
@    view 0.100000, 0.410000, 0.800000, 0.640000
@    title ""
@    title font 0
@    title size 1.500000
@    title color 1
@    subtitle ""
@    subtitle font 0
@    subtitle size 1.000000
@    subtitle color 1
@    xaxes scale Normal
@    yaxes scale Normal
@    xaxes invert off
@    yaxes invert off
@    xaxis  on
@    xaxis  type zero false
@    xaxis  offset 0.000000 , 0.000000
@    xaxis  bar on
@    xaxis  bar color 1
@    xaxis  bar linestyle 1
@    xaxis  bar linewidth 1.0
@    xaxis  label "Time (\xm\0s)"
@    xaxis  label layout para
@    xaxis  label place auto
@    xaxis  label char size 0.900000
@    xaxis  label font 0
@    xaxis  label color 1
@    xaxis  label place normal
@    xaxis  tick on
@    xaxis  tick major 5
@    xaxis  tick minor ticks 4
@    xaxis  tick default 6
@    xaxis  tick place rounded true
@    xaxis  tick in
@    xaxis  tick major size 1.000000
@    xaxis  tick major color 1
@    xaxis  tick major linewidth 1.0
@    xaxis  tick major linestyle 1
@    xaxis  tick major grid off
@    xaxis  tick minor color 1
@    xaxis  tick minor linewidth 1.0
@    xaxis  tick minor linestyle 1
@    xaxis  tick minor grid off
@    xaxis  tick minor size 0.500000
@    xaxis  ticklabel on
@    xaxis  ticklabel format general
@    xaxis  ticklabel prec 5
@    xaxis  ticklabel formula ""
@    xaxis  ticklabel append ""
@    xaxis  ticklabel prepend ""
@    xaxis  ticklabel angle 0
@    xaxis  ticklabel skip 0
@    xaxis  ticklabel stagger 0
@    xaxis  ticklabel place normal
@    xaxis  ticklabel offset auto
@    xaxis  ticklabel offset 0.000000 , 0.010000
@    xaxis  ticklabel start type auto
@    xaxis  ticklabel start 0.000000
@    xaxis  ticklabel stop type auto
@    xaxis  ticklabel stop 0.000000
@    xaxis  ticklabel char size 0.800000
@    xaxis  ticklabel font 0
@    xaxis  ticklabel color 1
@    xaxis  tick place both
@    xaxis  tick spec type none
@    yaxis  on
@    yaxis  type zero false
@    yaxis  offset 0.000000 , 0.000000
@    yaxis  bar on
@    yaxis  bar color 1
@    yaxis  bar linestyle 1
@    yaxis  bar linewidth 1.0
@    yaxis  label "Number of Contacts (< 2 nm)"
@    yaxis  label layout para
@    yaxis  label place auto
@    yaxis  label char size 0.900000
@    yaxis  label font 0
@    yaxis  label color 1
@    yaxis  label place normal
@    yaxis  tick on
@    yaxis  tick major 5000
@    yaxis  tick minor ticks 1
@    yaxis  tick default 6
@    yaxis  tick place rounded true
@    yaxis  tick in
@    yaxis  tick major size 1.000000
@    yaxis  tick major color 1
@    yaxis  tick major linewidth 1.0
@    yaxis  tick major linestyle 1
@    yaxis  tick major grid off
@    yaxis  tick minor color 1
@    yaxis  tick minor linewidth 1.0
@    yaxis  tick minor linestyle 1
@    yaxis  tick minor grid off
@    yaxis  tick minor size 0.500000
@    yaxis  ticklabel on
@    yaxis  ticklabel format general
@    yaxis  ticklabel prec 5
@    yaxis  ticklabel formula ""
@    yaxis  ticklabel append ""
@    yaxis  ticklabel prepend ""
@    yaxis  ticklabel angle 0
@    yaxis  ticklabel skip 0
@    yaxis  ticklabel stagger 0
@    yaxis  ticklabel place normal
@    yaxis  ticklabel offset auto
@    yaxis  ticklabel offset 0.000000 , 0.010000
@    yaxis  ticklabel start type auto
@    yaxis  ticklabel start 0.000000
@    yaxis  ticklabel stop type auto
@    yaxis  ticklabel stop 0.000000
@    yaxis  ticklabel char size 0.800000
@    yaxis  ticklabel font 0
@    yaxis  ticklabel color 1
@    yaxis  tick place both
@    yaxis  tick spec type none
@    altxaxis  off
@    altyaxis  off
@    legend on
@    legend loctype view
@    legend 0.78, 0.8
@    legend box color 1
@    legend box pattern 1
@    legend box linewidth 1.0
@    legend box linestyle 1
@    legend box fill color 0
@    legend box fill pattern 1
@    legend font 0
@    legend char size 1.000000
@    legend color 1
@    legend length 2
@    legend vgap 1
@    legend hgap 1
@    legend invert false
@    frame type 0
@    frame linestyle 1
@    frame linewidth 1.0
@    frame color 1
@    frame pattern 1
@    frame background color 0
@    frame background pattern 0
@    s0 hidden false
@    s0 type xy
@    s0 symbol 0
@    s0 symbol size 1.000000
@    s0 symbol color 3
@    s0 symbol pattern 1
@    s0 symbol fill color 3
@    s0 symbol fill pattern 0
@    s0 symbol linewidth 1.0
@    s0 symbol linestyle 1
@    s0 symbol char 65
@    s0 symbol char font 0
@    s0 symbol skip 0
@    s0 line type 1
@    s0 line linestyle 1
@    s0 line linewidth 1.0
@    s0 line color 3
@    s0 line pattern 1
@    s0 baseline type 0
@    s0 baseline off
@    s0 dropline off
@    s0 fill type 0
@    s0 fill rule 0
@    s0 fill color 1
@    s0 fill pattern 1
@    s0 avalue off
@    s0 avalue type 2
@    s0 avalue char size 1.000000
@    s0 avalue font 0
@    s0 avalue color 1
@    s0 avalue rot 0
@    s0 avalue format general
@    s0 avalue prec 3
@    s0 avalue prepend ""
@    s0 avalue append ""
@    s0 avalue offset 0.000000 , 0.000000
@    s0 errorbar on
@    s0 errorbar place both
@    s0 errorbar color 3
@    s0 errorbar pattern 1
@    s0 errorbar size 1.000000
@    s0 errorbar linewidth 1.0
@    s0 errorbar linestyle 1
@    s0 errorbar riser linewidth 1.0
@    s0 errorbar riser linestyle 1
@    s0 errorbar riser clip off
@    s0 errorbar riser clip length 0.100000
@    s0 comment "/Users/KCheng/Desktop/cg_small_water_run/md-run-lonestar/namchi-04-26-2014/g-mind/1md-1.0nm-results/DPP-numcont-.xvg"
@    s0 legend  ""
@    s1 hidden false
@    s1 type xy
@    s1 symbol 0
@    s1 symbol size 1.000000
@    s1 symbol color 11
@    s1 symbol pattern 1
@    s1 symbol fill color 11
@    s1 symbol fill pattern 0
@    s1 symbol linewidth 1.0
@    s1 symbol linestyle 1
@    s1 symbol char 65
@    s1 symbol char font 0
@    s1 symbol skip 0
@    s1 line type 1
@    s1 line linestyle 1
@    s1 line linewidth 1.0
@    s1 line color 11
@    s1 line pattern 1
@    s1 baseline type 0
@    s1 baseline off
@    s1 dropline off
@    s1 fill type 0
@    s1 fill rule 0
@    s1 fill color 1
@    s1 fill pattern 1
@    s1 avalue off
@    s1 avalue type 2
@    s1 avalue char size 1.000000
@    s1 avalue font 0
@    s1 avalue color 1
@    s1 avalue rot 0
@    s1 avalue format general
@    s1 avalue prec 3
@    s1 avalue prepend ""
@    s1 avalue append ""
@    s1 avalue offset 0.000000 , 0.000000
@    s1 errorbar on
@    s1 errorbar place both
@    s1 errorbar color 11
@    s1 errorbar pattern 1
@    s1 errorbar size 1.000000
@    s1 errorbar linewidth 1.0
@    s1 errorbar linestyle 1
@    s1 errorbar riser linewidth 1.0
@    s1 errorbar riser linestyle 1
@    s1 errorbar riser clip off
@    s1 errorbar riser clip length 0.100000
@    s1 comment "/Users/KCheng/Desktop/cg_small_water_run/md-run-lonestar/namchi-04-26-2014/g-mind/1md-1.0nm-results/DUP-numcont-.xvg"
@    s1 legend  ""
@    s2 hidden false
@    s2 type xy
@    s2 symbol 0
@    s2 symbol size 1.000000
@    s2 symbol color 1
@    s2 symbol pattern 1
@    s2 symbol fill color 1
@    s2 symbol fill pattern 0
@    s2 symbol linewidth 1.0
@    s2 symbol linestyle 1
@    s2 symbol char 65
@    s2 symbol char font 0
@    s2 symbol skip 0
@    s2 line type 1
@    s2 line linestyle 1
@    s2 line linewidth 1.0
@    s2 line color 1
@    s2 line pattern 1
@    s2 baseline type 0
@    s2 baseline off
@    s2 dropline off
@    s2 fill type 0
@    s2 fill rule 0
@    s2 fill color 1
@    s2 fill pattern 1
@    s2 avalue off
@    s2 avalue type 2
@    s2 avalue char size 1.000000
@    s2 avalue font 0
@    s2 avalue color 1
@    s2 avalue rot 0
@    s2 avalue format general
@    s2 avalue prec 3
@    s2 avalue prepend ""
@    s2 avalue append ""
@    s2 avalue offset 0.000000 , 0.000000
@    s2 errorbar on
@    s2 errorbar place both
@    s2 errorbar color 1
@    s2 errorbar pattern 1
@    s2 errorbar size 1.000000
@    s2 errorbar linewidth 1.0
@    s2 errorbar linestyle 1
@    s2 errorbar riser linewidth 1.0
@    s2 errorbar riser linestyle 1
@    s2 errorbar riser clip off
@    s2 errorbar riser clip length 0.100000
@    s2 comment "/Users/KCheng/Desktop/cg_small_water_run/md-run-lonestar/namchi-04-26-2014/g-mind/1md-1.0nm-results/CHO-numcont-.xvg"
@    s2 legend  ""
@g2 on
@g2 hidden false
@g2 type XY
@g2 stacked false
@g2 bar hgap 0.000000
@g2 fixedpoint off
@g2 fixedpoint type 0
@g2 fixedpoint xy 0.000000, 0.000000
@g2 fixedpoint format general general
@g2 fixedpoint prec 6, 6
@with g2
@    world 0, 0, 130, 1
@    stack world 0, 0, 0, 0
@    znorm 1
@    view 0.100000, 0.100000, 0.800000, 0.330000
@    title ""
@    title font 0
@    title size 1.500000
@    title color 1
@    subtitle ""
@    subtitle font 0
@    subtitle size 1.000000
@    subtitle color 1
@    xaxes scale Normal
@    yaxes scale Normal
@    xaxes invert off
@    yaxes invert off
@    xaxis  on
@    xaxis  type zero false
@    xaxis  offset 0.000000 , 0.000000
@    xaxis  bar on
@    xaxis  bar color 1
@    xaxis  bar linestyle 1
@    xaxis  bar linewidth 1.0
@    xaxis  label "Residue (#)"
@    xaxis  label layout para
@    xaxis  label place auto
@    xaxis  label char size 0.900000
@    xaxis  label font 0
@    xaxis  label color 1
@    xaxis  label place normal
@    xaxis  tick on
@    xaxis  tick major 26
@    xaxis  tick minor ticks 1
@    xaxis  tick default 6
@    xaxis  tick place rounded true
@    xaxis  tick in
@    xaxis  tick major size 1.000000
@    xaxis  tick major color 1
@    xaxis  tick major linewidth 1.0
@    xaxis  tick major linestyle 1
@    xaxis  tick major grid off
@    xaxis  tick minor color 1
@    xaxis  tick minor linewidth 1.0
@    xaxis  tick minor linestyle 1
@    xaxis  tick minor grid off
@    xaxis  tick minor size 0.500000
@    xaxis  ticklabel on
@    xaxis  ticklabel format general
@    xaxis  ticklabel prec 5
@    xaxis  ticklabel formula ""
@    xaxis  ticklabel append ""
@    xaxis  ticklabel prepend ""
@    xaxis  ticklabel angle 0
@    xaxis  ticklabel skip 0
@    xaxis  ticklabel stagger 0
@    xaxis  ticklabel place normal
@    xaxis  ticklabel offset auto
@    xaxis  ticklabel offset 0.000000 , 0.010000
@    xaxis  ticklabel start type auto
@    xaxis  ticklabel start 0.000000
@    xaxis  ticklabel stop type auto
@    xaxis  ticklabel stop 0.000000
@    xaxis  ticklabel char size 0.800000
@    xaxis  ticklabel font 0
@    xaxis  ticklabel color 1
@    xaxis  tick place both
@    xaxis  tick spec type none
@    yaxis  on
@    yaxis  type zero false
@    yaxis  offset 0.000000 , 0.000000
@    yaxis  bar on
@    yaxis  bar color 1
@    yaxis  bar linestyle 1
@    yaxis  bar linewidth 1.0
@    yaxis  label "Minimum Distance (nm)"
@    yaxis  label layout para
@    yaxis  label place auto
@    yaxis  label char size 0.900000
@    yaxis  label font 0
@    yaxis  label color 1
@    yaxis  label place normal
@    yaxis  tick on
@    yaxis  tick major 0.2
@    yaxis  tick minor ticks 1
@    yaxis  tick default 6
@    yaxis  tick place rounded true
@    yaxis  tick in
@    yaxis  tick major size 1.000000
@    yaxis  tick major color 1
@    yaxis  tick major linewidth 1.0
@    yaxis  tick major linestyle 1
@    yaxis  tick major grid off
@    yaxis  tick minor color 1
@    yaxis  tick minor linewidth 1.0
@    yaxis  tick minor linestyle 1
@    yaxis  tick minor grid off
@    yaxis  tick minor size 0.500000
@    yaxis  ticklabel on
@    yaxis  ticklabel format general
@    yaxis  ticklabel prec 5
@    yaxis  ticklabel formula ""
@    yaxis  ticklabel append ""
@    yaxis  ticklabel prepend ""
@    yaxis  ticklabel angle 0
@    yaxis  ticklabel skip 0
@    yaxis  ticklabel stagger 0
@    yaxis  ticklabel place normal
@    yaxis  ticklabel offset auto
@    yaxis  ticklabel offset 0.000000 , 0.010000
@    yaxis  ticklabel start type auto
@    yaxis  ticklabel start 0.000000
@    yaxis  ticklabel stop type auto
@    yaxis  ticklabel stop 0.000000
@    yaxis  ticklabel char size 0.800000
@    yaxis  ticklabel font 0
@    yaxis  ticklabel color 1
@    yaxis  tick place both
@    yaxis  tick spec type none
@    altxaxis  off
@    altyaxis  off
@    legend on
@    legend loctype view
@    legend 0.78, 0.8
@    legend box color 1
@    legend box pattern 1
@    legend box linewidth 1.0
@    legend box linestyle 1
@    legend box fill color 0
@    legend box fill pattern 1
@    legend font 0
@    legend char size 1.000000
@    legend color 1
@    legend length 2
@    legend vgap 1
@    legend hgap 1
@    legend invert false
@    frame type 0
@    frame linestyle 1
@    frame linewidth 1.0
@    frame color 1
@    frame pattern 1
@    frame background color 0
@    frame background pattern 0
@    s0 hidden false
@    s0 type xy
@    s0 symbol 0
@    s0 symbol size 1.000000
@    s0 symbol color 3
@    s0 symbol pattern 1
@    s0 symbol fill color 3
@    s0 symbol fill pattern 0
@    s0 symbol linewidth 1.0
@    s0 symbol linestyle 1
@    s0 symbol char 65
@    s0 symbol char font 0
@    s0 symbol skip 0
@    s0 line type 1
@    s0 line linestyle 1
@    s0 line linewidth 1.0
@    s0 line color 3
@    s0 line pattern 1
@    s0 baseline type 0
@    s0 baseline off
@    s0 dropline off
@    s0 fill type 0
@    s0 fill rule 0
@    s0 fill color 1
@    s0 fill pattern 1
@    s0 avalue off
@    s0 avalue type 2
@    s0 avalue char size 1.000000
@    s0 avalue font 0
@    s0 avalue color 1
@    s0 avalue rot 0
@    s0 avalue format general
@    s0 avalue prec 3
@    s0 avalue prepend ""
@    s0 avalue append ""
@    s0 avalue offset 0.000000 , 0.000000
@    s0 errorbar on
@    s0 errorbar place both
@    s0 errorbar color 3
@    s0 errorbar pattern 1
@    s0 errorbar size 1.000000
@    s0 errorbar linewidth 1.0
@    s0 errorbar linestyle 1
@    s0 errorbar riser linewidth 1.0
@    s0 errorbar riser linestyle 1
@    s0 errorbar riser clip off
@    s0 errorbar riser clip length 0.100000
@    s0 comment "/Users/KCheng/Desktop/cg_small_water_run/md-run-lonestar/namchi-04-26-2014/g-mind/1md-1.0nm-results/DPP-res-.xvg"
@    s0 legend  ""
@    s1 hidden false
@    s1 type xy
@    s1 symbol 0
@    s1 symbol size 1.000000
@    s1 symbol color 11
@    s1 symbol pattern 1
@    s1 symbol fill color 11
@    s1 symbol fill pattern 0
@    s1 symbol linewidth 1.0
@    s1 symbol linestyle 1
@    s1 symbol char 65
@    s1 symbol char font 0
@    s1 symbol skip 0
@    s1 line type 1
@    s1 line linestyle 1
@    s1 line linewidth 1.0
@    s1 line color 11
@    s1 line pattern 1
@    s1 baseline type 0
@    s1 baseline off
@    s1 dropline off
@    s1 fill type 0
@    s1 fill rule 0
@    s1 fill color 1
@    s1 fill pattern 1
@    s1 avalue off
@    s1 avalue type 2
@    s1 avalue char size 1.000000
@    s1 avalue font 0
@    s1 avalue color 1
@    s1 avalue rot 0
@    s1 avalue format general
@    s1 avalue prec 3
@    s1 avalue prepend ""
@    s1 avalue append ""
@    s1 avalue offset 0.000000 , 0.000000
@    s1 errorbar on
@    s1 errorbar place both
@    s1 errorbar color 11
@    s1 errorbar pattern 1
@    s1 errorbar size 1.000000
@    s1 errorbar linewidth 1.0
@    s1 errorbar linestyle 1
@    s1 errorbar riser linewidth 1.0
@    s1 errorbar riser linestyle 1
@    s1 errorbar riser clip off
@    s1 errorbar riser clip length 0.100000
@    s1 comment "/Users/KCheng/Desktop/cg_small_water_run/md-run-lonestar/namchi-04-26-2014/g-mind/1md-1.0nm-results/DUP-res-.xvg"
@    s1 legend  ""
@    s2 hidden false
@    s2 type xy
@    s2 symbol 0
@    s2 symbol size 1.000000
@    s2 symbol color 1
@    s2 symbol pattern 1
@    s2 symbol fill color 1
@    s2 symbol fill pattern 0
@    s2 symbol linewidth 1.0
@    s2 symbol linestyle 1
@    s2 symbol char 65
@    s2 symbol char font 0
@    s2 symbol skip 0
@    s2 line type 1
@    s2 line linestyle 1
@    s2 line linewidth 1.0
@    s2 line color 1
@    s2 line pattern 1
@    s2 baseline type 0
@    s2 baseline off
@    s2 dropline off
@    s2 fill type 0
@    s2 fill rule 0
@    s2 fill color 1
@    s2 fill pattern 1
@    s2 avalue off
@    s2 avalue type 2
@    s2 avalue char size 1.000000
@    s2 avalue font 0
@    s2 avalue color 1
@    s2 avalue rot 0
@    s2 avalue format general
@    s2 avalue prec 3
@    s2 avalue prepend ""
@    s2 avalue append ""
@    s2 avalue offset 0.000000 , 0.000000
@    s2 errorbar on
@    s2 errorbar place both
@    s2 errorbar color 1
@    s2 errorbar pattern 1
@    s2 errorbar size 1.000000
@    s2 errorbar linewidth 1.0
@    s2 errorbar linestyle 1
@    s2 errorbar riser linewidth 1.0
@    s2 errorbar riser linestyle 1
@    s2 errorbar riser clip off
@    s2 errorbar riser clip length 0.100000
@    s2 comment "/Users/KCheng/Desktop/cg_small_water_run/md-run-lonestar/namchi-04-26-2014/g-mind/1md-1.0nm-results/CHO-res-.xvg"
@    s2 legend  ""
@target G0.S0
@type xy
0 0.8739279
0.02 1.809938
0.04 1.295386
0.06 1.172626
0.08 0.4786695
0.1 0.5538276
0.12 1.392651
0.14 1.147007
0.16 0.4976442
0.18 1.713126
0.2 1.149391
0.22 2.495025
0.24 2.848377
0.26 1.907688
0.28 0.4595922
0.3 1.630652
0.32 1.528119
0.34 1.625384
0.36 2.39404
0.38 2.643261
0.4 2.264652
0.42 0.7225827
0.44 0.4661817
0.46 0.4773103
0.48 0.4670383
0.5 0.4573287
0.52 0.4516911
0.54 0.506211
0.56 0.4615191
0.58 0.4867491
0.6 0.450722
0.62 0.4859533
0.64 0.464812
0.66 0.4631682
0.68 0.4748423
0.7 0.4605979
0.72 0.45445
0.74 0.4522442
0.76 0.4306097
0.78 0.4696277
0.8 0.4659137
0.82 0.4572199
0.84 0.4525756
0.86 0.4484414
0.88 0.4610047
0.9 0.4638432
0.92 0.4625197
0.94 0.4626282
0.96 0.462763
0.98 0.4629526
1 0.4625204
1.02 0.4518299
1.04 0.4588301
1.06 0.4627632
1.08 0.4945194
1.1 0.4843037
1.12 0.4915789
1.14 0.4580935
1.16 0.4794008
1.18 0.4797132
1.2 0.4707697
1.22 0.4745001
1.24 0.4709828
1.26 0.4480237
1.28 0.4672527
1.3 0.4902551
1.32 0.5496136
1.34 0.5624503
1.36 0.5125666
1.38 0.5271624
1.4 0.4574386
1.42 0.4817156
1.44 0.5029161
1.46 0.4958327
1.48 0.4706112
1.5 0.4614654
1.52 0.4702391
1.54 0.465698
1.56 0.4661278
1.58 0.4769177
1.6 0.4673864
1.62 0.4733126
1.64 0.4493049
1.66 0.4782775
1.68 0.4729162
1.7 0.4791919
1.72 0.4518297
1.74 0.4508875
1.76 0.4563164
1.78 0.4689079
1.8 0.4474651
1.82 0.4519126
1.84 0.4463463
1.86 0.4540374
1.88 0.4570837
1.9 0.4650541
1.92 0.4590743
1.94 0.4840973
1.96 0.4605163
1.98 0.4564537
2 0.4624659
2.02 0.4868523
2.04 0.4599185
2.06 0.4802864
2.08 0.472784
2.1 0.4569736
2.12 0.4652685
2.14 0.4648922
2.16 0.4622231
2.18 0.46492
2.2 0.4486644
2.22 0.4587209
2.24 0.4584753
2.26 0.4649197
2.28 0.4495836
2.3 0.4532664
2.32 0.4450003
2.34 0.468428
2.36 0.4631957
2.38 0.4563445
2.4 0.4771008
2.42 0.4635997
2.44 0.451885
2.46 0.4579568
2.48 0.4612209
2.5 0.4670387
2.52 0.4592924
2.54 0.4449998
2.56 0.4608151
2.58 0.4643542
2.6 0.4727311
2.62 0.4724937
2.64 0.4545332
2.66 0.4822084
2.68 0.4667441
2.7 0.4592661
2.72 0.4590757
2.74 0.4742629
2.76 0.4650537
2.78 0.4567825
2.8 0.4651349
2.82 0.4541468
2.84 0.4406242
2.86 0.4542297
2.88 0.4588304
2.9 0.4760253
2.92 0.4620879
2.94 0.4684284
2.96 0.4452246
2.98 0.4750004
3 0.4561798
3.02 0.461763
3.04 0.4461224
3.06 0.4470174
3.08 0.4640581
3.1 0.4677874
3.12 0.4602722
3.14 0.4825972
3.16 0.4661275
3.18 0.4731014
3.2 0.4789839
3.22 0.4526311
3.24 0.4595104
3.26 0.4681351
3.28 0.4419558
3.3 0.4427475
3.32 0.4613568
3.34 0.4947221
3.36 0.4601625
3.38 0.4553295
3.4 0.4577663
3.42 0.4555222
3.44 0.4597284
3.46 0.4446912
3.48 0.4364914
3.5 0.4602717
3.52 0.4600546
3.54 0.4577665
3.56 0.4571926
3.58 0.4453372
3.6 0.4603797
3.62 0.4516919
3.64 0.446822
3.66 0.4639233
3.68 0.4567823
3.7 0.4352302
3.72 0.4639231
3.74 0.4453658
3.76 0.4526311
3.78 0.4670651
3.8 0.4453373
3.82 0.4566453
3.84 0.4636261
3.86 0.4693347
3.88 0.4744733
3.9 0.4531281
3.92 0.4548352
3.94 0.4523274
3.96 0.4638431
3.98 0.4672524
4 0.4534866
4.02 0.4595101
4.04 0.4514422
4.06 0.457684
4.08 0.4367208
4.1 0.4564537
4.12 0.4649733
4.14 0.4579574
4.16 0.4458979
4.18 0.4436498
4.2 0.4658591
4.22 0.454698
4.24 0.4536519
4.26 0.4517746
4.28 0.4396879
4.3 0.4621146
4.32 0.4542304
4.34 0.4495278
4.36 0.4540098
4.38 0.4474653
4.4 0.4522445
4.42 0.4512481
4.44 0.455549
4.46 0.4567544
4.48 0.4519959
4.5 0.4567551
4.52 0.4460388
4.54 0.4646773
4.56 0.4507218
4.58 0.4511373
4.6 0.4653222
4.62 0.4671454
4.64 0.4629526
4.66 0.4565077
4.68 0.4602717
4.7 0.447381
4.72 0.4541198
4.74 0.453238
4.76 0.4430854
4.78 0.4411632
4.8 0.443762
4.82 0.4464579
4.84 0.4563719
4.86 0.4561794
4.88 0.449806
4.9 0.4550549
4.92 0.4438467
4.94 0.4702128
4.96 0.460543
4.98 0.4616816
5 0.4496107
5.02 0.4538995
5.04 0.4403981
5.06 0.4531005
5.08 0.4454772
5.1 0.4450563
5.12 0.4561797
5.14 0.4618172
5.16 0.450333
5.18 0.4479402
5.2 0.4544507
5.22 0.4507218
5.24 0.4587486
5.26 0.4587211
5.28 0.4306104
5.3 0.4546149
5.32 0.4645971
5.34 0.4565901
5.36 0.4611131
5.38 0.4587761
5.4 0.4551376
5.42 0.4437901
5.44 0.4482469
5.46 0.4366635
5.48 0.4565908
5.5 0.4704254
5.52 0.4592658
5.54 0.4620067
5.56 0.4617634
5.58 0.4453655
5.6 0.4602717
5.62 0.4577663
5.64 0.4622228
5.66 0.4577667
5.68 0.4534866
5.7 0.4552743
5.72 0.4406246
5.74 0.4462622
5.76 0.4621148
5.78 0.456098
5.8 0.4507217
5.82 0.4771268
5.84 0.4579036
5.86 0.4584207
5.88 0.4737612
5.9 0.4574655
5.92 0.4450558
5.94 0.4644888
5.96 0.4459259
5.98 0.4763928
6 0.4467105
6.02 0.4748418
6.04 0.4648118
6.06 0.4844067
6.08 0.4784354
6.1 0.4750523
6.12 0.4626818
6.14 0.457739
6.16 0.4659933
6.18 0.4733661
6.2 0.4723081
6.22 0.4656717
6.24 0.4423237
6.26 0.4644617
6.28 0.4633302
6.3 0.4703455
6.32 0.4600543
6.34 0.4628988
6.36 0.4707707
6.38 0.4233496
6.4 0.4504995
6.42 0.4463738
6.44 0.453707
6.46 0.4448029
6.48 0.4589933
6.5 0.4541475
6.52 0.4423236
6.54 0.4653496
6.56 0.4561247
6.58 0.4614379
6.6 0.4624665
6.62 0.4667708
6.64 0.4559337
6.66 0.4605155
6.68 0.4705847
6.7 0.4838902
6.72 0.4706644
6.74 0.4653224
6.76 0.4623857
6.78 0.485026
6.8 0.4502784
6.82 0.4650537
6.84 0.4585028
6.86 0.463276
6.88 0.4595922
6.9 0.4695748
6.92 0.456673
6.94 0.452327
6.96 0.4513036
6.98 0.4622228
7 0.4706647
7.02 0.4649729
7.04 0.4579851
7.06 0.4689079
7.08 0.4518018
7.1 0.4368923
7.12 0.4704522
7.14 0.463896
7.16 0.4612213
7.18 0.4505824
7.2 0.4475207
7.22 0.4716723
7.24 0.450277
7.26 0.4563993
7.28 0.4685612
7.3 0.4638429
7.32 0.4479116
7.34 0.458639
7.36 0.4473815
7.38 0.4543675
7.4 0.4695471
7.42 0.4564253
7.44 0.456645
7.46 0.4478004
7.48 0.4336184
7.5 0.4607061
7.52 0.4542307
7.54 0.4473806
7.56 0.4599461
7.58 0.4553021
7.6 0.4571927
7.62 0.4457017
7.64 0.467814
7.66 0.4420689
7.68 0.444466
7.7 0.4521894
7.72 0.4457007
7.74 0.4632759
7.76 0.4655639
7.78 0.468962
7.8 0.4519961
7.82 0.4572199
7.84 0.4541478
7.86 0.4540923
7.88 0.4574117
7.9 0.4415312
7.92 0.4329835
7.94 0.4610318
7.96 0.4521342
7.98 0.475105
8 0.4788794
8.02 0.4640314
8.04 0.4577388
8.06 0.4580942
8.08 0.4583122
8.1 0.4623312
8.12 0.4609232
8.14 0.45618
8.16 0.4581217
8.18 0.4713277
8.2 0.46252
8.22 0.4558784
8.24 0.4599185
8.26 0.4560975
8.28 0.4426621
8.3 0.4513037
8.32 0.4427754
8.34 0.4662609
8.36 0.4655378
8.38 0.4439587
8.4 0.4697336
8.42 0.4491379
8.44 0.4706645
8.46 0.4628449
8.48 0.4593748
8.5 0.45511
8.52 0.4508324
8.54 0.4533763
8.56 0.4437058
8.58 0.4486924
8.6 0.4616546
8.62 0.4554398
8.64 0.4635456
8.66 0.4713017
8.68 0.4710625
8.7 0.4400286
8.72 0.4830378
8.74 0.4670651
8.76 0.4601361
8.78 0.4499166
8.8 0.4618168
8.82 0.4571096
8.84 0.4595114
8.86 0.4741835
8.88 0.4616545
8.9 0.4543681
8.92 0.4451972
8.94 0.473841
8.96 0.4548908
8.98 0.475184
9 0.4722555
9.02 0.452051
9.04 0.4658322
9.06 0.4550279
9.08 0.4618707
9.1 0.4698139
9.12 0.4599451
9.14 0.4680285
9.16 0.4820013
9.18 0.470558
9.2 0.4810928
9.22 0.4571653
9.24 0.4563172
9.26 0.457438
9.28 0.4582028
9.3 0.4630609
9.32 0.4718047
9.34 0.4678143
9.36 0.4568909
9.38 0.4654842
9.4 0.4505554
9.42 0.466503
9.44 0.4568916
9.46 0.4617357
9.48 0.463412
9.5 0.4627095
9.52 0.468455
9.54 0.4628711
9.56 0.482959
9.58 0.4575479
9.6 0.4648927
9.62 0.4682679
9.64 0.4578214
9.66 0.4631951
9.68 0.4761305
9.7 0.480052
9.72 0.4509991
9.74 0.4627634
9.76 0.4560978
9.78 0.4791923
9.8 0.4618711
9.82 0.449305
9.84 0.4648387
9.86 0.4579842
9.88 0.460679
9.9 0.4599189
9.92 0.4629794
9.94 0.449972
9.96 0.4648123
9.98 0.4639239
10 0.466985
10.02 0.4638426
10.04 0.4633037
10.06 0.4568916
10.08 0.4584215
10.1 0.459783
10.12 0.4659937
10.14 0.4659128
10.16 0.4612478
10.18 0.4644881
10.2 0.4570011
10.22 0.4553022
10.24 0.4537892
10.26 0.4739199
10.28 0.471646
10.3 0.467894
10.32 0.4747898
10.34 0.4746315
10.36 0.462304
10.38 0.4563443
10.4 0.4732073
10.42 0.4652418
10.44 0.4718047
10.46 0.4586392
10.48 0.4441006
10.5 0.4588297
10.52 0.4563447
10.54 0.4524928
10.56 0.4696272
10.58 0.445673
10.6 0.4514692
10.62 0.4516915
10.64 0.4583124
10.66 0.4511653
10.68 0.4655373
10.7 0.4482191
10.72 0.4375788
10.74 0.463681
10.76 0.4522444
10.78 0.4521343
10.8 0.4703984
10.82 0.469708
10.84 0.476944
10.86 0.4746314
10.88 0.4618435
10.9 0.475
10.92 0.4514977
10.94 0.460923
10.96 0.4568645
10.98 0.460434
11 0.4592111
11.02 0.4464028
11.04 0.4637086
11.06 0.4469343
11.08 0.4579577
11.1 0.4489985
11.12 0.4623308
11.14 0.4598101
11.16 0.4495828
11.18 0.4574383
11.2 0.4624121
11.22 0.4880056
11.24 0.4607334
11.26 0.4702661
11.28 0.4710361
11.3 0.465725
11.32 0.4537623
11.34 0.4859529
11.36 0.4856694
11.38 0.4868269
11.4 0.4501668
11.42 0.4871084
11.44 1.001673
11.46 0.5126648
11.48 0.4472702
11.5 0.4630331
11.52 0.4535969
11.54 0.4288058
11.56 0.4460947
11.58 0.4725464
11.6 0.4587216
11.62 0.4561251
11.64 0.4738144
11.66 0.4583121
11.68 0.4530451
11.7 0.4616014
11.72 0.4430005
11.74 0.4610046
11.76 0.4523553
11.78 0.4441004
11.8 0.4558792
11.82 0.4588304
11.84 0.4577388
11.86 0.4681081
11.88 0.4718583
11.9 0.4468229
11.92 0.4642462
11.94 0.447381
11.96 0.4646776
11.98 0.4431702
12 0.4594837
12.02 0.4492498
12.04 0.4486925
12.06 0.4555491
12.08 0.4494719
12.1 0.4828303
12.12 0.4707973
12.14 0.4665564
12.16 0.4580935
12.18 0.4666095
12.2 0.4467101
12.22 0.4576574
12.24 0.4643272
12.26 0.4571927
12.28 0.4680274
12.3 0.4693875
12.32 0.476314
12.34 0.4567824
12.36 0.4684815
12.38 0.4548073
12.4 0.4513305
12.42 0.4648119
12.44 0.4688287
12.46 0.4706647
12.48 0.4718052
12.5 0.4437625
12.52 0.4683484
12.54 0.4455054
12.56 0.4633842
12.58 0.449528
12.6 0.4652418
12.62 0.4547804
12.64 0.4552745
12.66 0.4511099
12.68 0.4714074
12.7 0.4514701
12.72 0.4794268
12.74 0.443396
12.76 0.4545878
12.78 0.4565909
12.8 0.4634925
12.82 0.4513037
12.84 0.444775
12.86 0.4656178
12.88 0.4649726
12.9 0.4560155
12.92 0.4518298
12.94 0.4627365
12.96 0.4642462
12.98 0.4461225
13 0.4667708
13.02 0.4592931
13.04 0.470266
13.06 0.4436496
13.08 0.470824
13.1 0.4599459
13.12 0.4560153
13.14 0.4688287
13.16 0.4521889
13.18 0.4560975
13.2 0.4668244
13.22 0.4475766
13.24 0.4599459
13.26 0.4652418
13.28 0.4533479
13.3 0.4521338
13.32 0.461031
13.34 0.4911721
13.36 0.4656442
13.38 0.4786959
13.4 0.4789575
13.42 0.4843815
13.44 0.4648927
13.46 0.4594287
13.48 0.4547798
13.5 0.4633038
13.52 0.4563442
13.54 0.4545604
13.56 0.4614657
13.58 0.4700263
13.6 0.4541195
13.62 0.4586391
13.64 0.4528243
13.66 0.4731545
13.68 0.4623848
13.7 0.467466
13.72 0.4762613
13.74 0.4478006
13.76 0.4636266
13.78 0.45368
13.8 0.4425212
13.82 0.4680009
13.84 0.4623313
13.86 0.4709042
13.88 0.4594836
13.9 0.4652418
13.92 0.4526309
13.94 0.4807809
13.96 0.461438
13.98 0.4455331
14 0.4734446
14.02 0.4366058
14.04 0.4574928
14.06 0.4722545
14.08 0.4671458
14.1 0.4373213
14.12 0.4787746
14.14 0.4708504
14.16 0.4820008
14.18 0.4729163
14.2 0.4597282
14.22 0.4659934
14.24 0.4530446
14.26 0.4410495
14.28 0.4540377
14.3 0.4676273
14.32 0.4697079
14.34 0.4703984
14.36 0.455247
14.38 0.4736297
14.4 0.4592928
14.42 0.4492211
14.44 0.4618979
14.46 0.4574658
14.48 0.4562074
14.5 0.4621958
14.52 0.4707708
14.54 0.4661813
14.56 0.4584217
14.58 0.4598098
14.6 0.44071
14.62 0.4733921
14.64 0.4642742
14.66 0.4628708
14.68 0.4714078
14.7 0.4576026
14.72 0.4577386
14.74 0.4510269
14.76 0.4676266
14.78 0.4628985
14.8 0.4462345
14.82 0.4510821
14.84 0.4637625
14.86 0.4627631
14.88 0.4297965
14.9 0.4559062
14.92 0.4675474
14.94 0.4548078
14.96 0.4844841
14.98 0.46114
15 0.4781739
15.02 0.4537342
15.04 0.4457301
15.06 0.4594837
15.08 0.4616811
15.1 0.4508317
15.12 0.4539002
15.14 0.4644888
15.16 0.4596192
15.18 0.4680278
15.2 0.4659937
15.22 0.4571923
15.24 0.4448029
15.26 0.4551374
15.28 0.461248
15.3 0.4690945
15.32 0.4564533
15.34 0.4671185
15.36 0.4532112
15.38 0.4574378
15.4 0.4565903
15.42 0.455549
15.44 0.4778599
15.46 0.4719643
15.48 0.4673862
15.5 0.4787742
15.52 0.4721232
15.54 0.4568091
15.56 0.4602713
15.58 0.4548355
15.6 0.4630601
15.62 0.4651345
15.64 0.4535418
15.66 0.4597827
15.68 0.4409648
15.7 0.4745796
15.72 0.4748947
15.74 0.4641395
15.76 0.481949
15.78 0.4633839
15.8 0.470106
15.82 0.475026
15.84 0.4785392
15.86 0.4618986
15.88 0.4799215
15.9 0.4599456
15.92 0.443903
15.94 0.4589114
15.96 0.4470178
15.98 0.4362623
16 0.475762
16.02 0.4458139
16.04 0.4559882
16.06 0.4650803
16.08 0.4646774
16.1 0.4763665
16.12 0.4560975
16.14 0.4452246
16.16 0.4744735
16.18 0.4689884
16.2 0.454533
16.22 0.4637076
16.24 0.4388905
16.26 0.4662886
16.28 0.4403695
16.3 0.4543953
16.32 0.4685352
16.34 0.4601088
16.36 0.4659127
16.38 0.4443813
16.4 0.4823119
16.42 0.4918841
16.44 0.8695111
16.46 0.485953
16.48 0.4638426
16.5 0.4409365
16.52 0.4764979
16.54 0.5021451
16.56 0.4705845
16.58 0.45962
16.6 0.4743415
16.62 0.4686953
16.64 0.462736
16.66 0.4738148
16.68 0.4586121
16.7 0.4568092
16.72 0.466717
16.74 0.4610313
16.76 0.4504998
16.78 0.4644888
16.8 0.4796352
16.82 0.4682143
16.84 0.4702651
16.86 0.4534588
16.88 0.4780163
16.9 0.4794269
16.92 0.4657786
16.94 0.4601083
16.96 0.4622225
16.98 0.4631682
17 0.4756567
17.02 0.466395
17.04 0.4474645
17.06 0.4481066
17.08 0.4657254
17.1 0.45981
17.12 0.4526863
17.14 0.4576842
17.16 0.4713804
17.18 0.453045
17.2 0.4635186
17.22 0.4704525
17.24 0.455768
17.26 0.4798442
17.28 0.4604618
17.3 0.4895912
17.32 0.4761826
17.34 0.4651344
17.36 0.4553564
17.38 0.466985
17.4 0.4577665
17.42 0.467413
17.44 0.4631682
17.46 0.4527688
17.48 0.4714076
17.5 0.4734448
17.52 0.4674129
17.54 0.4605432
17.56 0.4549728
17.58 0.4749208
17.6 0.4659935
17.62 0.44872
17.64 0.4690681
17.66 0.463843
17.68 0.4564263
17.7 0.4487763
17.72 0.473656
17.74 0.4438746
17.76 0.4610046
17.78 0.4671994
17.8 0.4559334
17.82 0.4627634
17.84 0.4492495
17.86 0.4467942
17.88 0.4674131
17.9 0.4537073
17.92 0.4489425
17.94 0.4348856
17.96 0.4740783
17.98 0.4745788
18 0.4332719
18.02 0.4510267
18.04 0.4492219
18.06 0.4504721
18.08 0.4671988
18.1 0.4641655
18.12 0.4346263
18.14 0.4657789
18.16 0.471222
18.18 0.4611395
18.2 0.44528
18.22 0.488723
18.24 0.4965128
18.26 0.4893363
18.28 0.4501392
18.3 0.4656712
18.32 0.4661809
18.34 0.4767078
18.36 0.4559876
18.38 0.4722552
18.4 0.4721755
18.42 0.452023
18.44 0.4540101
18.46 0.4622223
18.48 0.4431988
18.5 0.4641925
18.52 0.4669315
18.54 0.45412
18.56 0.4459257
18.58 0.4602715
18.6 0.4649733
18.62 0.466262
18.64 0.4371788
18.66 0.4715403
18.68 0.4710096
18.7 0.4680277
18.72 0.4680012
18.74 0.4702662
18.76 0.4556861
18.78 0.4596194
18.8 0.4778338
18.82 0.4477162
18.84 0.4531553
18.86 0.4597284
18.88 0.4747896
18.9 0.4918084
18.92 0.4601359
18.94 0.4521893
18.9586 0.4720698
18.9786 0.4676808
18.9986 0.4937863
19.0186 0.4684278
19.0386 0.5075435
19.0586 0.4677875
19.0786 0.4782521
19.0986 0.4780689
19.1186 0.4671187
19.1386 0.455906
19.1586 0.4577661
19.1786 0.4450283
19.1986 0.4771272
19.2186 0.4632496
19.2386 0.5011486
19.2586 0.4584209
19.2786 0.4719377
19.2986 0.4685079
19.3186 0.4681348
19.3386 0.4790877
19.3586 0.4491385
19.3786 0.4644622
19.3986 0.4781474
19.4186 0.4844848
19.4386 0.4590482
19.4586 0.4581486
19.4786 0.4825452
19.4986 0.6252393
19.5186 0.8957821
19.5386 0.4960091
19.5586 0.4763928
19.5786 0.4631955
19.5986 0.4455618
19.6186 0.4594843
19.6386 0.4398296
19.6586 0.464785
19.6786 0.4738666
19.6986 0.4729959
19.7186 0.4703988
19.7386 0.443678
19.7586 0.4601357
19.7786 0.4745792
19.7986 0.4700531
19.8186 0.4732077
19.8386 0.4729168
19.8586 0.4543681
19.8786 0.4756312
19.8986 0.4583668
19.9186 0.4807801
19.9386 0.4704519
19.9586 0.4645696
19.9786 0.4792445
19.9986 0.4721762
&
@target G0.S1
@type xy
0 0.5287011
0.02 2.062244
0.04 1.188455
0.06 1.38574
0.08 0.4819492
0.1 1.731249
0.12 1.711615
0.14 0.4729161
0.16 0.9325502
0.18 1.436149
0.2 0.8397019
0.22 1.813684
0.24 2.642584
0.26 1.232112
0.28 0.9652721
0.3 1.520724
0.32 1.519843
0.34 1.621866
0.36 2.255825
0.38 2.190856
0.4 1.801173
0.42 0.7036693
0.44 0.4567551
0.46 0.4683481
0.48 0.4739198
0.5 0.4437623
0.52 0.4655375
0.54 0.4519403
0.56 0.465215
0.58 0.4667442
0.6 0.4523268
0.62 0.4524656
0.64 0.4548073
0.66 0.4526308
0.68 0.4596466
0.7 0.4524931
0.72 0.4704253
0.74 0.4568915
0.76 0.4582022
0.78 0.4480515
0.8 0.4574928
0.82 0.4618981
0.84 0.4614648
0.86 0.4569468
0.88 0.4556862
0.9 0.4625474
0.92 0.4542579
0.94 0.4636805
0.96 0.4409081
0.98 0.4246766
1 0.4703993
1.02 0.4657786
1.04 0.4740514
1.06 0.4713811
1.08 0.4539272
1.1 0.4481909
1.12 0.446346
1.14 0.4318565
1.16 0.4427751
1.18 0.4491383
1.2 0.4576577
1.22 0.4356891
1.24 0.4530732
1.26 0.4599456
1.28 0.4631147
1.3 0.4477161
1.32 0.4556867
1.34 0.4544504
1.36 0.4533483
1.38 0.452383
1.4 0.4483863
1.42 0.4466823
1.44 0.4369498
1.46 0.4444381
1.48 0.4596467
1.5 0.4637617
1.52 0.4358041
1.54 0.4450282
1.56 0.4307262
1.58 0.4571107
1.6 0.4475207
1.62 0.4602985
1.64 0.460136
1.66 0.4537065
1.68 0.467467
1.7 0.4603809
1.72 0.4703457
1.74 0.4520237
1.76 0.46198
1.78 0.4574657
1.8 0.4707972
1.82 0.4421821
1.84 0.4539543
1.86 0.4716989
1.88 0.4442964
1.9 0.4530456
1.92 0.4543948
1.94 0.4591565
1.96 0.4388626
1.98 0.4615462
2 0.4336765
2.02 0.4478841
2.04 0.4350283
2.06 0.4456735
2.08 0.4428598
2.1 0.4457017
2.12 0.4533767
2.14 0.4667438
2.16 0.4555214
2.18 0.4535413
2.2 0.4511655
2.22 0.4438468
2.24 0.454533
2.26 0.452465
2.28 0.4661277
2.3 0.4581209
2.32 0.4639502
2.34 0.4654295
2.36 0.4648661
2.38 0.4535418
2.4 0.4440157
2.42 0.4443263
2.44 0.4510822
2.46 0.4719377
2.48 0.4549999
2.5 0.4524932
2.52 0.4607058
2.54 0.4552195
2.56 0.4534591
2.58 0.4591836
2.6 0.4602441
2.62 0.4628986
2.64 0.4610046
2.66 0.460135
2.68 0.457739
2.7 0.4648925
2.72 0.4570827
2.74 0.4539826
2.76 0.4682683
2.78 0.4742894
2.8 0.46736
2.82 0.4739466
2.84 0.4354597
2.86 0.4441287
2.88 0.4555492
2.9 0.4541746
2.92 0.4649726
2.94 0.4485811
2.96 0.45277
2.98 0.4592661
3 0.4493053
3.02 0.4571927
3.04 0.4618984
3.06 0.4652684
3.08 0.4380921
3.1 0.4611398
3.12 0.4561521
3.14 0.4555491
3.16 0.4559054
3.18 0.4548904
3.2 0.4605977
3.22 0.4323768
3.24 0.4484698
3.26 0.4672798
3.28 0.4637075
3.3 0.4433398
3.32 0.4596469
3.34 0.4504447
3.36 0.4594285
3.38 0.4659934
3.4 0.4694145
3.42 0.4540373
3.44 0.4531559
3.46 0.4577389
3.48 0.4646775
3.5 0.4631138
3.52 0.4483576
3.54 0.4502497
3.56 0.4555492
3.58 0.4486923
3.6 0.4662876
3.62 0.4570555
3.64 0.4813
3.66 0.4364344
3.68 0.466931
3.7 0.4657517
3.72 0.4624662
3.74 0.4677873
3.76 0.447744
3.78 0.4455336
3.8 0.4782793
3.82 0.4614109
3.84 0.4550281
3.86 0.4565355
3.88 0.4618978
3.9 0.4594838
3.92 0.4587483
3.94 0.4685085
3.96 0.4597281
3.98 0.458721
4 0.4767852
4.02 0.4530448
4.04 0.4744999
4.06 0.458421
4.08 0.4613568
4.1 0.4543683
4.12 0.4534866
4.14 0.4652684
4.16 0.4574118
4.18 0.4670117
4.2 0.4644079
4.22 0.456782
4.24 0.448135
4.26 0.4739194
4.28 0.4410499
4.3 0.4803638
4.32 0.4655645
4.34 0.489745
4.36 0.4688818
4.38 0.4538997
4.4 0.4763138
4.42 0.4707971
4.44 0.4579308
4.46 0.4877238
4.48 0.465484
4.5 0.4564535
4.52 0.4567819
4.54 0.475736
4.56 0.4640046
4.58 0.4482748
4.6 0.4859273
4.62 0.4739722
4.64 0.479114
4.66 0.4730223
4.68 0.4702391
4.7 0.43775
4.72 0.5087978
4.74 0.8573935
4.76 1.435531
4.78 1.982139
4.8 1.733645
4.82 1.589253
4.84 1.288972
4.86 1.158048
4.88 0.482157
4.9 0.7985296
4.92 0.8616704
4.94 0.4991231
4.96 0.4670115
4.98 0.5091658
5 1.553094
5.02 1.283638
5.04 1.330084
5.06 1.238316
5.08 1.154664
5.1 0.9768702
5.12 0.4696271
5.14 0.4720696
5.16 0.4578755
5.18 1.664407
5.2 0.8656793
5.22 0.50973
5.24 0.4606789
5.26 0.4866722
5.28 0.4777291
5.3 0.4650537
5.32 0.4668513
5.34 0.4573288
5.36 0.4718841
5.38 0.4721224
5.4 0.4813002
5.42 0.4793224
5.44 0.4499728
5.46 0.459402
5.48 0.4502494
5.5 0.4535147
5.52 0.46057
5.54 0.4923672
5.56 0.517228
5.58 0.7605425
5.6 0.7644113
5.62 0.4966392
5.64 0.4907896
5.66 0.4707702
5.68 0.4628716
5.7 0.4628983
5.72 0.4784609
5.74 0.4720703
5.76 0.4524655
5.78 0.4593477
5.8 0.4571927
5.82 0.4628718
5.84 0.4415314
5.86 0.4733924
5.88 0.451829
5.9 0.4461506
5.92 0.4588575
5.94 0.4747105
5.96 0.4554393
5.98 0.4540097
6 0.4606793
6.02 0.4554397
6.04 0.4475489
6.06 0.4511652
6.08 0.444298
6.1 0.4605437
6.12 0.4479117
6.14 0.4397162
6.16 0.4570836
6.18 0.4441001
6.2 0.4547804
6.22 0.4390329
6.24 0.4586391
6.26 0.4562894
6.28 0.4377495
6.3 0.4568642
6.32 0.4392324
6.34 0.464247
6.36 0.4733926
6.38 0.4566724
6.4 0.4670651
6.42 0.4636002
6.44 0.4573289
6.46 0.4543673
6.48 0.4552195
6.5 0.4568097
6.52 0.4600271
6.54 0.4499724
6.56 0.4516637
6.58 0.4640043
6.6 0.4514696
6.62 0.4534862
6.64 0.45423
6.66 0.4442409
6.68 0.4445504
6.7 0.4482467
6.72 0.4574664
6.74 0.4654301
6.76 0.4568919
6.78 0.4572468
6.8 0.4493335
6.82 0.4391185
6.84 0.4524104
6.86 0.4530447
6.88 0.4531281
6.9 0.4551096
6.92 0.455577
6.94 0.4430014
6.96 0.4622236
6.98 0.4606789
7 0.4320596
7.02 0.4622229
7.04 0.463276
7.06 0.4421825
7.08 0.4417296
7.1 0.4457855
7.12 0.4499996
7.14 0.4611396
7.16 0.4475205
7.18 0.4457014
7.2 0.4644082
7.22 0.4557135
7.24 0.4538177
7.26 0.4484972
7.28 0.4589661
7.3 0.4631145
7.32 0.4560156
7.34 0.4450842
7.36 0.4634119
7.38 0.4451131
7.4 0.4652154
7.42 0.4636816
7.44 0.4483863
7.46 0.4541199
7.48 0.4794002
7.5 0.4668517
7.52 0.4627361
7.54 0.4687756
7.56 0.442323
7.58 0.4483581
7.6 0.4652149
7.62 0.4553297
7.64 0.4438753
7.66 0.4729955
7.68 0.4722813
7.7 0.4702661
7.72 0.466342
7.74 0.5038353
7.76 0.467039
7.78 0.4430857
7.8 0.4667436
7.82 0.4420969
7.84 0.4623044
7.86 0.4408224
7.88 0.4628443
7.9 0.4581755
7.92 0.4573289
7.94 0.4470456
7.96 0.4653493
7.98 0.4663959
8 0.4573295
8.02 0.4633034
8.04 0.4639778
8.06 0.4607868
8.08 0.456207
8.1 0.459728
8.12 0.4578758
8.14 0.4618174
8.16 0.4455622
8.18 0.4671449
8.2 0.4582848
8.22 0.4687487
8.24 0.4579025
8.26 0.4605707
8.28 0.4716992
8.3 0.4656988
8.32 0.4564536
8.34 0.4452248
8.36 0.4509984
8.38 0.4878778
8.4 0.4646235
8.42 0.4373215
8.44 0.4587207
8.46 0.4579571
8.48 0.4623039
8.5 0.4674667
8.52 0.4616818
8.54 0.4594832
8.56 0.454368
8.58 0.4600549
8.6 0.4553571
8.62 0.4637351
8.64 0.4659934
8.66 0.4684815
8.68 0.4553293
8.7 0.4567544
8.72 0.4560697
8.74 0.4667715
8.76 0.4509442
8.78 0.4524654
8.8 0.4466541
8.82 0.4598916
8.84 0.4433112
8.86 0.4576295
8.88 0.4605975
8.9 0.464785
8.92 0.4476601
8.94 0.4530455
8.96 0.4568101
8.98 0.4554395
9 0.457739
9.02 0.4475769
9.04 0.4731278
9.06 0.4610042
9.08 0.4623038
9.1 0.4598371
9.12 0.461086
9.14 0.4438752
9.16 0.4441283
9.18 0.4503884
9.2 0.458475
9.22 0.4678139
9.24 0.4543401
9.26 0.4566732
9.28 0.4685345
9.3 0.4487207
9.32 0.4494998
9.34 0.4577389
9.36 0.4554396
9.38 0.4610854
9.4 0.4506941
9.42 0.4627368
9.44 0.4492497
9.46 0.4497502
9.48 0.4550004
9.5 0.4592932
9.52 0.4482465
9.54 0.4367488
9.56 0.4339068
9.58 0.462871
9.6 0.4639232
9.62 0.4534317
9.64 0.4421825
9.66 0.4574113
9.68 0.4717521
9.7 0.4463471
9.72 0.4537076
9.74 0.4563438
9.76 0.4624662
9.78 0.4528247
9.8 0.4580395
9.82 0.4548904
9.84 0.4616004
9.86 0.4617895
9.88 0.4458139
9.9 0.4549178
9.92 0.4557404
9.94 0.4944954
9.96 0.4476046
9.98 0.4669858
10 0.4541206
10.02 0.4627632
10.04 0.4653492
10.06 0.4276974
10.08 0.468134
10.1 0.4552746
10.12 0.4599998
10.14 0.4534588
10.16 0.4472417
10.18 0.4763923
10.2 0.4433391
10.22 0.4555496
10.24 0.4669047
10.26 0.4729961
10.28 0.463519
10.3 0.4596192
10.32 0.4592927
10.34 0.4436779
10.36 0.4507211
10.38 0.454367
10.4 0.4464865
10.42 0.4574927
10.44 0.4571925
10.46 0.441843
10.48 0.4548902
10.5 0.4600544
10.52 0.4586119
10.54 0.4578755
10.56 0.4416727
10.58 0.4619796
10.6 0.4511376
10.62 0.4566451
10.64 0.426087
10.66 0.4616545
10.68 0.4633031
10.7 0.4530737
10.72 0.4483863
10.74 0.4580941
10.76 0.4563441
10.78 0.4560975
10.8 0.4509988
10.82 0.4701331
10.84 0.4476043
10.86 0.4605434
10.88 0.4383204
10.9 0.4445505
10.92 0.4467101
10.94 0.4607337
10.96 0.4459822
10.98 0.4553571
11 0.4437627
11.02 0.4543953
11.04 0.4422952
11.06 0.4680282
11.08 0.4602447
11.1 0.4596197
11.12 0.4612215
11.14 0.4480515
11.16 0.453817
11.18 0.4618172
11.2 0.4634921
11.22 0.4547799
11.24 0.4633835
11.26 0.4479676
11.28 0.4672792
11.3 0.4548072
11.32 0.4630612
11.34 0.4496666
11.36 0.4422102
11.38 0.4494997
11.4 0.4325795
11.42 0.4517463
11.44 0.452493
11.46 0.463304
11.48 0.443001
11.5 0.435919
11.52 0.4619521
11.54 0.4465417
11.56 0.4612481
11.58 0.4570833
11.6 0.4524651
11.62 0.4686152
11.64 0.439118
11.66 0.4560978
11.68 0.4463749
11.7 0.456563
11.72 0.4491665
11.74 0.468668
11.76 0.4556869
11.78 0.45511
11.8 0.4553568
11.82 0.4573018
11.84 0.449472
11.86 0.4674664
11.88 0.4692015
11.9 0.4766815
11.92 0.4624391
11.94 0.4676532
11.96 0.4272299
11.98 0.4663152
12 0.4706112
12.02 0.4524929
12.04 0.4643806
12.06 0.440709
12.08 0.4546703
12.1 0.4436782
12.12 0.4680279
12.14 0.4553573
12.16 0.4530453
12.18 0.4656707
12.2 0.4669855
12.22 0.4528241
12.24 0.4567275
12.26 0.4481353
12.28 0.4650005
12.3 0.4470462
12.32 0.4630606
12.34 0.4468222
12.36 0.4453645
12.38 0.4539548
12.4 0.4588304
12.42 0.4508048
12.44 0.4563167
12.46 0.4681346
12.48 0.4693888
12.5 0.4630608
12.52 0.4695475
12.54 0.4602719
12.56 0.4707711
12.58 0.4479398
12.6 0.4507214
12.62 0.457302
12.64 0.4648922
12.66 0.4657789
12.68 0.4701594
12.7 0.4797133
12.72 0.4537893
12.74 0.4557683
12.76 0.4693877
12.78 0.4860301
12.8 0.4658864
12.82 0.4366061
12.84 0.4757363
12.86 0.4598644
12.88 0.4463742
12.9 0.4577658
12.92 0.4577388
12.94 0.4605163
12.96 0.4713807
12.98 0.4607061
13 0.4577667
13.02 0.4661009
13.04 0.450166
13.06 0.4574386
13.08 0.4777285
13.1 0.4542572
13.12 0.4495553
13.14 0.4605977
13.16 0.4596198
13.18 0.4588304
13.2 0.4526039
13.22 0.4531558
13.24 0.4583119
13.26 0.4453655
13.28 0.4537065
13.3 0.459728
13.32 0.448609
13.34 0.4523277
13.36 0.4529067
13.38 0.4439314
13.4 0.4506385
13.42 0.4420691
13.44 0.4452519
13.46 0.4689881
13.48 0.4677881
13.5 0.4462615
13.52 0.4551103
13.54 0.4455608
13.56 0.4674665
13.58 0.451303
13.6 0.4567823
13.62 0.4625472
13.64 0.4668242
13.66 0.4545599
13.68 0.431683
13.7 0.4458699
13.72 0.4454495
13.74 0.4686941
13.76 0.4612484
13.78 0.4803384
13.8 0.4700263
13.82 0.4556869
13.84 0.4756574
13.86 0.4600544
13.88 0.4602719
13.9 0.4402838
13.92 0.46225
13.94 0.4521342
13.96 0.4589663
13.98 0.42968
14 0.4653497
14.02 0.4569743
14.04 0.4513591
14.06 0.4752101
14.08 0.4673595
14.1 0.4383496
14.12 0.4563443
14.14 0.4532386
14.16 0.4424084
14.18 0.4618979
14.2 0.4463471
14.22 0.4477163
14.24 0.4600277
14.26 0.4488037
14.28 0.4633033
14.3 0.4534589
14.32 0.4641928
14.34 0.4448594
14.36 0.4498059
14.38 0.4574391
14.4 0.4558503
14.42 0.4642465
14.44 0.4617901
14.46 0.4577663
14.48 0.4614654
14.5 0.4704517
14.52 0.4580392
14.54 0.4501385
14.56 0.4555762
14.58 0.466583
14.6 0.4504718
14.62 0.4571923
14.64 0.446794
14.66 0.4336765
14.68 0.449472
14.7 0.4633033
14.72 0.4546976
14.74 0.4457019
14.76 0.4679744
14.78 0.459075
14.8 0.4552202
14.82 0.4540372
14.84 0.4561801
14.86 0.4574388
14.88 0.4667711
14.9 0.4516914
14.92 0.4674661
14.94 0.4754996
14.96 0.4574115
14.98 0.4562345
15 0.4603535
15.02 0.4900514
15.04 0.4565905
15.06 0.4505826
15.08 0.4706906
15.1 0.4601628
15.12 0.456207
15.14 0.4675735
15.16 0.4639236
15.18 0.4614655
15.2 0.4471298
15.22 0.4690949
15.24 0.4688555
15.26 0.4633303
15.28 0.4526313
15.3 0.4472414
15.32 0.4498333
15.34 0.4665028
15.36 0.443875
15.38 0.4579303
15.4 0.4680541
15.42 0.4627096
15.44 0.4406248
15.46 0.4478842
15.48 0.4576574
15.5 0.4467099
15.52 0.4650005
15.54 0.4613568
15.56 0.4433962
15.58 0.4659665
15.6 0.4674671
15.62 0.4470459
15.64 0.4510264
15.66 0.4478832
15.68 0.4574113
15.7 0.4513588
15.72 0.4498329
15.74 0.4424926
15.76 0.4584214
15.78 0.4477445
15.8 0.4627364
15.82 0.4519125
15.84 0.4658595
15.86 0.4615467
15.88 0.44794
15.9 0.4625197
15.92 0.4594834
15.94 0.4622763
15.96 0.4570832
15.98 0.4552751
16 0.4615464
16.02 0.451026
16.04 0.46736
16.06 0.4493328
16.08 0.4511374
16.1 0.4582842
16.12 0.4506106
16.14 0.4542574
16.16 0.4508052
16.18 0.4451405
16.2 0.4710364
16.22 0.4759725
16.24 0.457493
16.26 0.4500278
16.28 0.4505826
16.3 0.4472979
16.32 0.4596461
16.34 0.4556585
16.36 0.4622225
16.38 0.4353445
16.4 0.461356
16.42 0.4503889
16.44 0.4550281
16.46 0.4607058
16.48 0.4635194
16.5 0.4720963
16.52 0.4446069
16.54 0.4564267
16.56 0.449361
16.58 0.4517195
16.6 0.4452239
16.62 0.4526305
16.64 0.4658328
16.66 0.4565361
16.68 0.4493608
16.7 0.4435369
16.72 0.4510821
16.74 0.4545601
16.76 0.4591569
16.78 0.4351439
16.8 0.4626288
16.82 0.4492497
16.84 0.4610856
16.86 0.4531555
16.88 0.4461504
16.9 0.4574114
16.92 0.4601358
16.94 0.4600816
16.96 0.462467
16.98 0.4429732
17 0.4444378
17.02 0.4499723
17.04 0.4501114
17.06 0.4819489
17.08 0.4696274
17.1 0.4607058
17.12 0.4436775
17.14 0.4583936
17.16 0.450805
17.18 0.469282
17.2 0.4609234
17.22 0.4484973
17.24 0.4512212
17.26 0.4597285
17.28 0.4495556
17.3 0.4519954
17.32 0.4408518
17.34 0.449277
17.36 0.4546972
17.38 0.4433115
17.4 0.4465421
17.42 0.4553573
17.44 0.4582847
17.46 0.4602448
17.48 0.4503331
17.5 0.4591567
17.52 0.4563166
17.54 0.4570012
17.56 0.4622228
17.58 0.4513869
17.6 0.4618711
17.62 0.4479676
17.64 0.4750265
17.66 0.4596194
17.68 0.4531281
17.7 0.4586931
17.72 0.4439873
17.74 0.4616814
17.76 0.4498051
17.78 0.4438752
17.8 0.4466541
17.82 0.4474651
17.84 0.4467942
17.86 0.4493056
17.88 0.4578753
17.9 0.4390333
17.92 0.4631142
17.94 0.4663415
17.96 0.4389478
17.98 0.4609227
18 0.4616546
18.02 0.4683215
18.04 0.4597824
18.06 0.4602715
18.08 0.4628985
18.1 0.4511374
18.12 0.456673
18.14 0.4618979
18.16 0.4272
18.18 0.4528246
18.2 0.4526587
18.22 0.4618165
18.24 0.4497497
18.26 0.4695478
18.28 0.4621957
18.3 0.463681
18.32 0.4486919
18.34 0.4554393
18.36 0.4478001
18.38 0.4560982
18.4 0.4684547
18.42 0.436491
18.44 0.453376
18.46 0.4747106
18.48 0.4411637
18.5 0.4567824
18.52 0.4441287
18.54 0.4546981
18.56 0.4590759
18.58 0.4535696
18.6 0.4652154
18.62 0.4563438
18.64 0.4543402
18.66 0.4640043
18.68 0.4542299
18.7 0.4482465
18.72 0.4574659
18.74 0.4531283
18.76 0.4565085
18.78 0.4554671
18.8 0.4344245
18.82 0.4707701
18.84 0.4513585
18.86 0.4524653
18.88 0.4484969
18.9 0.4534587
18.92 0.4520505
18.94 0.4579843
18.9586 0.445954
18.9786 0.4451406
18.9986 0.4541199
19.0186 0.4665032
19.0386 0.4478278
19.0586 0.4647852
19.0786 0.4604889
19.0986 0.4493606
19.1186 0.4398009
19.1386 0.4414188
19.1586 0.446906
19.1786 0.454533
19.1986 0.4513036
19.2186 0.4480238
19.2386 0.4607598
19.2586 0.4320008
19.2786 0.4539543
19.2986 0.4577665
19.3186 0.4606514
19.3386 0.4502773
19.3586 0.4612485
19.3786 0.4540373
19.3986 0.4444664
19.4186 0.4740511
19.4386 0.4552742
19.4586 0.4572468
19.4786 0.4579572
19.4986 0.4486928
19.5186 0.4369503
19.5386 0.4451404
19.5586 0.4432552
19.5786 0.4487205
19.5986 0.449388
19.6186 0.4538171
19.6386 0.4511376
19.6586 0.465241
19.6786 0.4570837
19.6986 0.4596467
19.7186 0.4580664
19.7386 0.4502503
19.7586 0.4609494
19.7786 0.4444653
19.7986 0.4598101
19.8186 0.4469343
19.8386 0.4650273
19.8586 0.4543678
19.8786 0.4530449
19.8986 0.4616005
19.9186 0.4596464
19.9386 0.448943
19.9586 0.4641659
19.9786 0.4625202
19.9986 0.4653222
&
@target G0.S2
@type xy
0 1.636987
0.02 2.497238
0.04 2.112978
0.06 1.850385
0.08 1.177943
0.1 1.000012
0.12 1.991099
0.14 1.998086
0.16 1.044845
0.18 2.447478
0.2 1.723412
0.22 2.753158
0.24 3.680519
0.26 2.271128
0.28 1.450655
0.3 2.105314
0.32 2.168011
0.34 2.376793
0.36 3.356464
0.38 2.899091
0.4 2.986394
0.42 1.506627
0.44 1.001274
0.46 0.4577667
0.48 0.4396868
0.5 0.4724671
0.52 0.493255
0.54 0.4719375
0.56 0.4572751
0.58 0.4813003
0.6 0.4685085
0.62 0.4616823
0.64 0.4567823
0.66 0.4619797
0.68 0.4375211
0.7 0.4174033
0.72 0.444607
0.74 0.4633029
0.76 0.4582026
0.78 0.4701068
0.8 0.4477719
0.82 0.4816894
0.84 0.4626282
0.86 0.4508325
0.88 0.4596468
0.9 0.4709574
0.92 0.443762
0.94 0.4202971
0.96 0.4313638
0.98 0.4249704
1 0.4797132
1.02 0.4168331
1.04 0.4466261
1.06 0.4486089
1.08 0.4719376
1.1 0.4504716
1.12 0.4851033
1.14 0.4515803
1.16 0.427931
1.18 0.4622504
1.2 0.4822348
1.22 0.4608963
1.24 0.4583672
1.26 0.4724669
1.28 0.4421827
1.3 0.4237039
1.32 0.4596463
1.34 0.4594021
1.36 0.4310738
1.38 0.4690943
1.4 0.4495553
1.42 0.4574108
1.44 0.4508325
1.46 0.4758943
1.48 0.4006872
1.5 0.4635729
1.52 0.4648927
1.54 0.4457013
1.56 0.4597832
1.58 0.4425496
1.6 0.4201489
1.62 0.4594828
1.64 0.4529352
1.66 0.4637077
1.68 0.4203867
1.7 0.4083195
1.72 0.4593472
1.74 0.4419276
1.76 0.4508048
1.78 0.4595918
1.8 0.4428881
1.82 0.4301156
1.84 0.4452808
1.86 0.4487204
1.88 0.471009
1.9 0.4383489
1.92 0.464677
1.94 0.4259399
1.96 0.4633577
1.98 0.4846394
2 0.4607335
2.02 0.430639
2.04 0.4378928
2.06 0.4633839
2.08 0.4520505
2.1 0.4596463
2.12 0.4421822
2.14 0.445028
2.16 0.4592929
2.18 0.4655375
2.2 0.4613028
2.22 0.4697607
2.24 0.4803646
2.26 0.4463743
2.28 0.4648656
2.3 0.4378929
2.32 0.4541752
2.34 0.472917
2.36 0.4533493
2.38 0.4553567
2.4 0.4610048
2.42 0.4015283
2.44 0.4414183
2.46 0.4609497
2.48 0.4521337
2.5 0.4518024
2.52 0.415512
2.54 0.4456737
2.56 0.4311901
2.58 0.4453649
2.6 0.4654563
2.62 0.4691479
2.64 0.4676805
2.66 0.4509429
2.68 0.4483867
2.7 0.4249994
2.72 0.4490543
2.74 0.445561
2.76 0.4763402
2.78 0.4176726
2.8 0.4328109
2.82 0.4601631
2.84 0.4222263
2.86 0.4362623
2.88 0.4452813
2.9 0.4305223
2.92 0.4406248
2.94 0.4644886
2.96 0.4647843
2.98 0.4591568
3 0.4709831
3.02 0.4473255
3.04 0.4717516
3.06 0.463303
3.08 0.4704258
3.1 0.4147588
3.12 0.4231431
3.14 0.4366062
3.16 0.4644618
3.18 0.4622228
3.2 0.4628982
3.22 0.417433
3.24 0.4224625
3.26 0.4514976
3.28 0.4212779
3.3 0.4423518
3.32 0.4599186
3.34 0.4520508
3.36 0.4297965
3.38 0.463923
3.4 0.4516912
3.42 0.4642736
3.44 0.4448597
3.46 0.4276099
3.48 0.4659931
3.5 0.4528795
3.52 0.4809105
3.54 0.4392322
3.56 0.4365774
3.58 0.4585028
3.6 0.4410502
3.62 0.4601358
3.64 0.4591835
3.66 0.4434522
3.68 0.4578758
3.7 0.437407
3.72 0.4194635
3.74 0.4479121
3.76 0.4345691
3.78 0.4595112
3.8 0.4619791
3.82 0.4643547
3.84 0.4495835
3.86 0.4662085
3.88 0.4402841
3.9 0.4592928
3.92 0.4279313
3.94 0.4240285
3.96 0.4230836
3.98 0.4543947
4 0.4392318
4.02 0.4461221
4.04 0.4543677
4.06 0.4369213
4.08 0.4290104
4.1 0.4667444
4.12 0.447214
4.14 0.4398009
4.16 0.4731285
4.18 0.4436773
4.2 0.4337626
4.22 0.4530453
4.24 0.4565634
4.26 0.4498329
4.28 0.4111267
4.3 0.4708772
4.32 0.4677064
4.34 0.4555488
4.36 0.4231133
4.38 0.4504723
4.4 0.4124319
4.42 0.4519129
4.44 0.4581483
4.46 0.441984
4.48 0.4521334
4.5 0.4349132
4.52 0.4634112
4.54 0.4454489
4.56 0.4526862
4.58 0.4420694
4.6 0.4223743
4.62 0.4453647
4.64 0.4254993
4.66 0.4436502
4.68 0.4678941
4.7 0.4743944
4.72 0.4755003
4.74 0.471646
4.76 0.4617626
4.78 0.461817
4.8 0.4691215
4.82 0.4691481
4.84 0.43431
4.86 0.4351437
4.88 0.4302904
4.9 0.4552194
4.92 0.4560975
4.94 0.4614376
4.96 0.4396303
4.98 0.4633033
5 0.4513872
5.02 0.4586122
5.04 0.4386913
5.06 0.4486375
5.08 0.4667442
5.1 0.4691485
5.12 0.4574106
5.14 0.4599181
5.16 0.461465
5.18 0.4526034
5.2 0.4281944
5.22 0.465215
5.24 0.4392601
5.26 0.4707711
5.28 0.4464863
5.3 0.4673595
5.32 0.4659935
5.34 0.4493603
5.36 0.4478002
5.38 0.4391187
5.4 0.4511376
5.42 0.4334168
5.44 0.4295927
5.46 0.4378928
5.48 0.4605164
5.5 0.4381202
5.52 0.4554675
5.54 0.4603532
5.56 0.4628981
5.58 0.4581757
5.6 0.4438745
5.62 0.4243225
5.64 0.4653222
5.66 0.4464582
5.68 0.4633035
5.7 0.4677872
5.72 0.4517194
5.74 0.4813007
5.76 0.4445787
5.78 0.4310741
5.8 0.47289
5.82 0.4104871
5.84 0.4440153
5.86 0.4281355
5.88 0.4231137
5.9 0.4570014
5.92 0.4288066
5.94 0.4585035
5.96 0.4521889
5.98 0.4622229
6 0.4391466
6.02 0.4466827
6.04 0.4609225
6.06 0.4623317
6.08 0.4554387
6.1 0.4313643
6.12 0.4548899
6.14 0.4670388
6.16 0.4553574
6.18 0.4618987
6.2 0.4448599
6.22 0.4411631
6.24 0.453707
6.26 0.4302325
6.28 0.4665303
6.3 0.4553568
6.32 0.4530449
6.34 0.4577393
6.36 0.4326953
6.38 0.4648118
6.4 0.4573017
6.42 0.4556865
6.44 0.4335033
6.46 0.4742891
6.48 0.4278427
6.5 0.4539545
6.52 0.4312192
6.54 0.4532379
6.56 0.4479112
6.58 0.4594022
6.6 0.4365202
6.62 0.4147889
6.64 0.4224336
6.66 0.4566455
6.68 0.420387
6.7 0.4313932
6.72 0.4606797
6.74 0.4436783
6.76 0.4815854
6.78 0.4286314
6.8 0.4607337
6.82 0.4661013
6.84 0.4247944
6.86 0.45722
6.88 0.4406247
6.9 0.4144876
6.92 0.4492773
6.94 0.474579
6.96 0.4122199
6.98 0.4289819
7 0.4530449
7.02 0.4331861
7.04 0.4621152
7.06 0.4620064
7.08 0.459674
7.1 0.4495838
7.12 0.4366635
7.14 0.4301747
7.16 0.4608143
7.18 0.4236154
7.2 0.4692012
7.22 0.4648115
7.24 0.4392603
7.26 0.4128863
7.28 0.4460381
7.3 0.4457018
7.32 0.42264
7.34 0.4441006
7.36 0.4209817
7.38 0.4253525
7.4 0.435574
7.42 0.4377787
7.44 0.461844
7.46 0.4144872
7.48 0.4221964
7.5 0.4254999
7.52 0.4794528
7.54 0.4190767
7.56 0.456864
7.58 0.4477441
7.6 0.4523268
7.62 0.4521616
7.64 0.4422674
7.66 0.4591835
7.68 0.4480233
7.7 0.456646
7.72 0.4351436
7.74 0.4373216
7.76 0.4656991
7.78 0.4114908
7.8 0.4600542
7.82 0.460136
7.84 0.4654568
7.86 0.4662076
7.88 0.4746049
7.9 0.4772312
7.92 0.4332435
7.94 0.4437905
7.96 0.4605973
7.98 0.4742103
8 0.4192256
8.02 0.4727049
8.04 0.4722549
8.06 0.4613568
8.08 0.459075
8.1 0.4712483
8.12 0.4569464
8.14 0.4491384
8.16 0.4468225
8.18 0.4577394
8.2 0.4548351
8.22 0.4746316
8.24 0.4644622
8.26 0.4355166
8.28 0.4285731
8.3 0.4405683
8.32 0.4498336
8.34 0.4683479
8.36 0.4560982
8.38 0.4640037
8.4 0.4289822
8.42 0.4512487
8.44 0.4648659
8.46 0.4640047
8.48 0.4708503
8.5 0.4268781
8.52 0.4424085
8.54 0.4470465
8.56 0.4237341
8.58 0.4665293
8.6 0.4657514
8.62 0.4703185
8.64 0.4680273
8.66 0.4617631
8.68 0.4661006
8.7 0.4555487
8.72 0.4579304
8.74 0.4494995
8.76 0.4721757
8.78 0.4597282
8.8 0.4428877
8.82 0.4565083
8.84 0.4264973
8.86 0.4541202
8.88 0.4197915
8.9 0.4558509
8.92 0.4488595
8.94 0.4761826
8.96 0.4406241
8.98 0.4600542
9 0.4554391
9.02 0.4607059
9.04 0.461763
9.06 0.4346547
9.08 0.4333875
9.1 0.4750264
9.12 0.4224038
9.14 0.455659
9.16 0.452051
9.18 0.4519132
9.2 0.4707707
9.22 0.4708503
9.24 0.4450851
9.26 0.46198
9.28 0.4629522
9.3 0.4744999
9.32 0.4583121
9.34 0.4259693
9.36 0.4445224
9.38 0.4499165
9.4 0.4406244
9.42 0.4459539
9.44 0.4710362
9.46 0.4355741
9.48 0.4650537
9.5 0.4346264
9.52 0.4657514
9.54 0.4481351
9.56 0.458857
9.58 0.4267905
9.6 0.45147
9.62 0.4717252
9.64 0.4521893
9.66 0.466074
9.68 0.4364917
9.7 0.4589666
9.72 0.4616549
9.74 0.4581751
9.76 0.4627361
9.78 0.4620876
9.8 0.4681343
9.82 0.4326081
9.84 0.4659936
9.86 0.4546706
9.88 0.459728
9.9 0.4656984
9.92 0.4600547
9.94 0.4518846
9.96 0.4452245
9.98 0.4299414
10 0.4412767
10.02 0.4486363
10.04 0.4455611
10.06 0.4563715
10.08 0.4477168
10.1 0.4605435
10.12 0.4622499
10.14 0.4055244
10.16 0.4425215
10.18 0.4278148
10.2 0.4628449
10.22 0.452272
10.24 0.4737354
10.26 0.4532939
10.28 0.4618168
10.3 0.4603529
10.32 0.4585576
10.34 0.4450851
10.36 0.4600542
10.38 0.4434528
10.4 0.4406249
10.42 0.4538176
10.44 0.4471577
10.46 0.4676803
10.48 0.4393179
10.5 0.4588033
10.52 0.4761825
10.54 0.4652151
10.56 0.4675998
10.58 0.4808843
10.6 0.4503888
10.62 0.436291
10.64 0.436864
10.66 0.4499718
10.68 0.4437902
10.7 0.4501389
10.72 0.4575476
10.74 0.4744734
10.76 0.4743424
10.78 0.4407376
10.8 0.4642459
10.82 0.464408
10.84 0.4640313
10.86 0.4631143
10.88 0.4461219
10.9 0.4621147
10.92 0.4442414
10.94 0.4596465
10.96 0.4555486
10.98 0.4501388
11 0.4448312
11.02 0.4699736
11.04 0.468668
11.06 0.4659665
11.08 0.4207428
11.1 0.4511369
11.12 0.4658599
11.14 0.4772315
11.16 0.4693347
11.18 0.4643816
11.2 0.4484974
11.22 0.407093
11.24 0.4690949
11.26 0.4658861
11.28 0.4563442
11.3 0.4559876
11.32 0.481067
11.34 0.4550276
11.36 0.4618447
11.38 0.4600542
11.4 0.453817
11.42 0.4570555
11.44 0.462115
11.46 0.4374067
11.48 0.4689882
11.5 0.4754998
11.52 0.4713809
11.54 0.4206545
11.56 0.4887225
11.58 0.4747112
11.6 0.4555491
11.62 0.4738675
11.64 0.4467945
11.66 0.4514697
11.68 0.4343672
11.7 0.4624657
11.72 0.4696014
11.74 0.4570282
11.76 0.4424367
11.78 0.4238221
11.8 0.4603531
11.82 0.4444378
11.84 0.4592661
11.86 0.4680005
11.88 0.4769173
11.9 0.4657784
11.92 0.4635195
11.94 0.4576847
11.96 0.4597014
11.98 0.4207428
12 0.4774937
12.02 0.4250586
12.04 0.4794268
12.06 0.4767603
12.08 0.4433398
12.1 0.469947
12.12 0.465215
12.14 0.4600542
12.16 0.4505835
12.18 0.4611671
12.2 0.4691487
12.22 0.4526309
12.24 0.4451121
12.26 0.4244408
12.28 0.4603534
12.3 0.4338494
12.32 0.4721759
12.34 0.4523828
12.36 0.4540374
12.38 0.4519401
12.4 0.4396019
12.42 0.445954
12.44 0.4637615
12.46 0.4568644
12.48 0.4433399
12.5 0.4729955
12.52 0.4529077
12.54 0.4814818
12.56 0.4439031
12.58 0.4585575
12.6 0.4410504
12.62 0.432377
12.64 0.4616822
12.66 0.4504717
12.68 0.4600542
12.7 0.4676805
12.72 0.4564545
12.74 0.4767866
12.76 0.4339068
12.78 0.426322
12.8 0.4516906
12.82 0.4134004
12.84 0.4470454
12.86 0.4443531
12.88 0.4459811
12.9 0.4535692
12.92 0.4446909
12.94 0.4383494
12.96 0.4733393
12.98 0.4524653
13 0.4484975
13.02 0.4158725
13.04 0.4543681
13.06 0.4408236
13.08 0.4238217
13.1 0.4197914
13.12 0.464785
13.14 0.457247
13.16 0.4279303
13.18 0.4384632
13.2 0.4206546
13.22 0.4568645
13.24 0.4488318
13.26 0.4251476
13.28 0.4412198
13.3 0.498749
13.32 0.443762
13.34 0.40884
13.36 0.4372925
13.38 0.4442414
13.4 0.4720963
13.42 0.4657252
13.44 0.4376637
13.46 0.4072466
13.48 0.4583935
13.5 0.4653226
13.52 0.4436774
13.54 0.4523819
13.56 0.4444378
13.58 0.4303785
13.6 0.4197915
13.62 0.4532377
13.64 0.4473806
13.66 0.4702392
13.68 0.4510269
13.7 0.4521616
13.72 0.4596469
13.74 0.4104572
13.76 0.4424931
13.78 0.4695209
13.8 0.455769
13.82 0.4461502
13.84 0.4378642
13.86 0.4757624
13.88 0.4339066
13.9 0.4689884
13.92 0.4401417
13.94 0.4594014
13.96 0.4631951
13.98 0.4655378
14 0.4308423
14.02 0.4583662
14.04 0.4563164
14.06 0.4600273
14.08 0.4514978
14.1 0.4216038
14.12 0.442521
14.14 0.4351146
14.16 0.4650803
14.18 0.4333014
14.2 0.4570011
14.22 0.4623041
14.24 0.4446913
14.26 0.4563448
14.28 0.4602714
14.3 0.4373782
14.32 0.452603
14.34 0.4626281
14.36 0.4502498
14.38 0.4705315
14.4 0.408105
14.42 0.4400283
14.44 0.4192255
14.46 0.3943984
14.48 0.4371783
14.5 0.4610861
14.52 0.4609225
14.54 0.454918
14.56 0.4704519
14.58 0.4604617
14.6 0.4576296
14.62 0.4568641
14.64 0.4383204
14.66 0.4572475
14.68 0.4759195
14.7 0.4137929
14.72 0.429243
14.74 0.4478003
14.76 0.4460381
14.78 0.4661011
14.8 0.4406238
14.82 0.4604341
14.84 0.4387199
14.86 0.4639235
14.88 0.4426334
14.9 0.4370357
14.92 0.4560151
14.94 0.4715399
14.96 0.4630598
14.98 0.4650264
15 0.4590204
15.02 0.4651346
15.04 0.4773103
15.06 0.4576569
15.08 0.4337338
15.1 0.4473534
15.12 0.4232616
15.14 0.4357178
15.16 0.449361
15.18 0.438919
15.2 0.4346843
15.22 0.4601628
15.24 0.4278721
15.26 0.4710892
15.28 0.4355744
15.3 0.4563445
15.32 0.4589664
15.34 0.4501384
15.36 0.4629794
15.38 0.4530172
15.4 0.4510817
15.42 0.4523276
15.44 0.4685091
15.46 0.4678142
15.48 0.4157522
15.5 0.4570286
15.52 0.4668517
15.54 0.4450559
15.56 0.4440716
15.58 0.4611399
15.6 0.4623308
15.62 0.4512482
15.64 0.4776508
15.66 0.4599456
15.68 0.4559333
15.7 0.4608963
15.72 0.4640307
15.74 0.4505
15.76 0.4345401
15.78 0.4782518
15.8 0.4688555
15.82 0.4661016
15.84 0.4493048
15.86 0.4599998
15.88 0.4388622
15.9 0.4620333
15.92 0.4504996
15.94 0.433965
15.96 0.4691481
15.98 0.4683483
16 0.4581488
16.02 0.4604617
16.04 0.4493052
16.06 0.4334451
16.08 0.4469337
16.1 0.4262048
16.12 0.4319139
16.14 0.4615188
16.16 0.4444381
16.18 0.4731015
16.2 0.4234974
16.22 0.4697605
16.24 0.4750257
16.26 0.4672796
16.28 0.4529069
16.3 0.4428599
16.32 0.4295058
16.34 0.4608959
16.36 0.4559054
16.38 0.4780422
16.4 0.4743944
16.42 0.4695479
16.44 0.458094
16.46 0.4287481
16.48 0.4576569
16.5 0.4683479
16.52 0.4575478
16.54 0.465349
16.56 0.4657522
16.58 0.4211293
16.6 0.4721492
16.62 0.4593473
16.64 0.4271716
16.66 0.4559335
16.68 0.4460382
16.7 0.4564261
16.72 0.4616549
16.74 0.4326953
16.76 0.4215448
16.78 0.4553562
16.8 0.4357178
16.82 0.4569466
16.84 0.4586395
16.86 0.4338782
16.88 0.4476047
16.9 0.4233791
16.92 0.430959
16.94 0.4187478
16.96 0.4650542
16.98 0.4507219
17 0.4663153
17.02 0.4761565
17.04 0.4467104
17.06 0.4512761
17.08 0.4649191
17.1 0.4313063
17.12 0.4601361
17.14 0.4424083
17.16 0.445954
17.18 0.4818196
17.2 0.4432555
17.22 0.4301161
17.24 0.4279306
17.26 0.421219
17.28 0.4650807
17.3 0.4186583
17.32 0.4662085
17.34 0.4478839
17.36 0.4661815
17.38 0.4477448
17.4 0.4090845
17.42 0.4543948
17.44 0.467894
17.46 0.4421814
17.48 0.4695475
17.5 0.4515248
17.52 0.4413054
17.54 0.4655376
17.56 0.4508878
17.58 0.4074924
17.6 0.4524655
17.62 0.4107918
17.64 0.4674397
17.66 0.4164723
17.68 0.4512199
17.7 0.4747106
17.72 0.4491376
17.74 0.4675466
17.76 0.467279
17.78 0.4728902
17.8 0.4785658
17.82 0.4570829
17.84 0.4452244
17.86 0.460977
17.88 0.4836316
17.9 0.4733653
17.92 0.4631953
17.94 0.4671463
17.96 0.4439025
17.98 0.4599456
18 0.4719636
18.02 0.4597824
18.04 0.4561249
18.06 0.4346262
18.08 0.4465701
18.1 0.4646777
18.12 0.480364
18.14 0.434281
18.16 0.4370354
18.18 0.4252644
18.2 0.4728898
18.22 0.4695212
18.24 0.4302911
18.26 0.4526584
18.28 0.4695477
18.3 0.4596466
18.32 0.4539549
18.34 0.4645963
18.36 0.4321173
18.38 0.4679744
18.4 0.396737
18.42 0.4665295
18.44 0.4645965
18.46 0.4515804
18.48 0.4424084
18.5 0.4792184
18.52 0.4273467
18.54 0.4627639
18.56 0.4464585
18.58 0.4464016
18.6 0.4608957
18.62 0.457466
18.64 0.4739989
18.66 0.4542302
18.68 0.4690948
18.7 0.4414182
18.72 0.4832444
18.74 0.4687217
18.76 0.4385765
18.78 0.445365
18.8 0.446178
18.82 0.4674664
18.84 0.4157827
18.86 0.4475768
18.88 0.456125
18.9 0.4429733
18.92 0.4559332
18.94 0.457657
18.9586 0.4418993
18.9786 0.4628986
18.9986 0.4576571
19.0186 0.4590754
19.0386 0.4703455
19.0586 0.4631149
19.0786 0.4623043
19.0986 0.4326951
19.1186 0.4649996
19.1386 0.4556863
19.1586 0.46179
19.1786 0.4399142
19.1986 0.4725992
19.2186 0.4662887
19.2386 0.4280484
19.2586 0.4680278
19.2786 0.4536796
19.2986 0.4605972
19.3186 0.4531288
19.3386 0.4562071
19.3586 0.419464
19.3786 0.4474644
19.3986 0.4784868
19.4186 0.4616002
19.4386 0.4597828
19.4586 0.4321171
19.4786 0.4632763
19.4986 0.4555216
19.5186 0.4427473
19.5386 0.4623316
19.5586 0.4772844
19.5786 0.4659669
19.5986 0.424529
19.6186 0.4498335
19.6386 0.4497219
19.6586 0.446486
19.6786 0.4469342
19.6986 0.4620875
19.7186 0.4840972
19.7386 0.46984
19.7586 0.4383211
19.7786 0.4106709
19.7986 0.4703721
19.8186 0.4695211
19.8386 0.4288937
19.8586 0.4527967
19.8786 0.459048
19.8986 0.4453363
19.9186 0.4278429
19.9386 0.4574116
19.9586 0.4391468
19.9786 0.4648922
19.9986 0.446598
&
@target G1.S0
@type xy
0 699
0.02 2
0.04 50
0.06 96
0.08 2634
0.1 1621
0.12 55
0.14 78
0.16 1421
0.18 6
0.2 246
0.22 0
0.24 0
0.26 5
0.28 319
0.3 64
0.32 14
0.34 7
0.36 0
0.38 0
0.4 0
0.42 398
0.44 1106
0.46 2548
0.48 3186
0.5 2517
0.52 3618
0.54 1819
0.56 1949
0.58 1631
0.6 3029
0.62 4208
0.64 2873
0.66 4018
0.68 5242
0.7 4645
0.72 4156
0.74 5034
0.76 5632
0.78 4604
0.8 5300
0.82 3979
0.84 6189
0.86 6656
0.88 6277
0.9 6044
0.92 6574
0.94 5085
0.96 5139
0.98 4160
1 5501
1.02 7350
1.04 5796
1.06 4512
1.08 2633
1.1 1898
1.12 2860
1.14 2650
1.16 3057
1.18 3797
1.2 4183
1.22 5165
1.24 3328
1.26 2973
1.28 3192
1.3 1876
1.32 1083
1.34 1099
1.36 880
1.38 1629
1.4 2254
1.42 2116
1.44 1102
1.46 1281
1.48 1501
1.5 1327
1.52 2043
1.54 3223
1.56 4412
1.58 2285
1.6 2864
1.62 3688
1.64 4065
1.66 4878
1.68 5109
1.7 5049
1.72 6055
1.74 6709
1.76 5195
1.78 3810
1.8 5160
1.82 3084
1.84 4671
1.86 4897
1.88 6300
1.9 5587
1.92 4517
1.94 4641
1.96 4852
1.98 2533
2 4886
2.02 3705
2.04 3850
2.06 2337
2.08 1747
2.1 2722
2.12 4069
2.14 3473
2.16 6286
2.18 5946
2.2 5063
2.22 4110
2.24 4634
2.26 5335
2.28 5528
2.3 6252
2.32 2951
2.34 5294
2.36 6243
2.38 6896
2.4 5217
2.42 5498
2.44 5527
2.46 7734
2.48 8524
2.5 7086
2.52 9993
2.54 8414
2.56 6967
2.58 5547
2.6 6660
2.62 4783
2.64 6093
2.66 4622
2.68 4067
2.7 5458
2.72 6414
2.74 5281
2.76 6727
2.78 6543
2.8 6054
2.82 5823
2.84 5291
2.86 4314
2.88 4242
2.9 4004
2.92 3651
2.94 5373
2.96 4729
2.98 5092
3 5296
3.02 5681
3.04 4665
3.06 6508
3.08 4112
3.1 5924
3.12 5734
3.14 5455
3.16 4358
3.18 4937
3.2 6334
3.22 6676
3.24 5744
3.26 5675
3.28 5789
3.3 5507
3.32 5318
3.34 4103
3.36 6019
3.38 5954
3.4 7117
3.42 6656
3.44 7249
3.46 8335
3.48 7904
3.5 8606
3.52 7440
3.54 6531
3.56 6335
3.58 7419
3.6 8451
3.62 8593
3.64 9340
3.66 9605
3.68 11008
3.7 10704
3.72 10733
3.74 9945
3.76 10192
3.78 9544
3.8 9750
3.82 8848
3.84 7942
3.86 7652
3.88 6950
3.9 5605
3.92 5316
3.94 7653
3.96 6374
3.98 7145
4 6666
4.02 8625
4.04 9508
4.06 9238
4.08 7287
4.1 6773
4.12 7531
4.14 7756
4.16 7181
4.18 7569
4.2 9235
4.22 7759
4.24 7940
4.26 9250
4.28 9410
4.3 8014
4.32 9873
4.34 10501
4.36 10685
4.38 10004
4.4 9991
4.42 12170
4.44 9358
4.46 10208
4.48 10285
4.5 11216
4.52 9881
4.54 10407
4.56 9523
4.58 10679
4.6 10576
4.62 10507
4.64 11748
4.66 10894
4.68 10126
4.7 10027
4.72 12381
4.74 11465
4.76 11864
4.78 11690
4.8 12732
4.82 11031
4.84 11555
4.86 11608
4.88 10977
4.9 10771
4.92 11278
4.94 9958
4.96 9816
4.98 9960
5 11706
5.02 12622
5.04 13072
5.06 12639
5.08 12736
5.1 11404
5.12 10932
5.14 11871
5.16 11184
5.18 10372
5.2 12770
5.22 11508
5.24 9484
5.26 11809
5.28 9916
5.3 10088
5.32 9601
5.34 8759
5.36 7936
5.38 10654
5.4 9357
5.42 9735
5.44 9114
5.46 10614
5.48 11631
5.5 9184
5.52 11624
5.54 11527
5.56 11416
5.58 11360
5.6 11539
5.62 10694
5.64 10688
5.66 9166
5.68 9664
5.7 10346
5.72 9048
5.74 7811
5.76 7519
5.78 6760
5.8 6310
5.82 7327
5.84 7934
5.86 8762
5.88 7774
5.9 8188
5.92 7981
5.94 7897
5.96 6629
5.98 7027
6 7675
6.02 6894
6.04 6187
6.06 3909
6.08 5743
6.1 5649
6.12 6692
6.14 6296
6.16 5557
6.18 5872
6.2 4835
6.22 6227
6.24 6056
6.26 6196
6.28 5350
6.3 6368
6.32 7185
6.34 8373
6.36 8316
6.38 7255
6.4 6514
6.42 7642
6.44 6616
6.46 8928
6.48 7444
6.5 6509
6.52 7367
6.54 6903
6.56 6205
6.58 6507
6.6 5853
6.62 7838
6.64 6717
6.66 4969
6.68 4565
6.7 4028
6.72 4699
6.74 3960
6.76 4095
6.78 4943
6.8 6537
6.82 6765
6.84 5976
6.86 6070
6.88 5672
6.9 4344
6.92 5908
6.94 3585
6.96 7022
6.98 5897
7 5908
7.02 6916
7.04 5863
7.06 5770
7.08 5345
7.1 6334
7.12 4867
7.14 6529
7.16 5791
7.18 6065
7.2 9265
7.22 8995
7.24 8770
7.26 11004
7.28 9761
7.3 8555
7.32 8637
7.34 9553
7.36 8955
7.38 8794
7.4 11501
7.42 10304
7.44 8640
7.46 9657
7.48 9603
7.5 10985
7.52 9098
7.54 9596
7.56 8644
7.58 9703
7.6 9524
7.62 9474
7.64 7571
7.66 8586
7.68 8800
7.7 10017
7.72 8610
7.74 8226
7.76 8680
7.78 7466
7.8 6317
7.82 6396
7.84 7099
7.86 6696
7.88 7618
7.9 7943
7.92 6137
7.94 6401
7.96 7949
7.98 5091
8 5606
8.02 6929
8.04 6706
8.06 5938
8.08 6025
8.1 6681
8.12 6870
8.14 6908
8.16 6914
8.18 8957
8.2 8027
8.22 7742
8.24 8520
8.26 8769
8.28 8359
8.3 7179
8.32 7646
8.34 7306
8.36 7455
8.38 7363
8.4 8492
8.42 8466
8.44 7863
8.46 4759
8.48 5334
8.5 7586
8.52 7155
8.54 7208
8.56 7706
8.58 6231
8.6 8429
8.62 5653
8.64 6327
8.66 5677
8.68 5495
8.7 5541
8.72 3931
8.74 5931
8.76 6662
8.78 5929
8.8 7285
8.82 5898
8.84 6601
8.86 5071
8.88 4223
8.9 4677
8.92 4163
8.94 3499
8.96 4196
8.98 3518
9 2538
9.02 2997
9.04 3459
9.06 4731
9.08 4429
9.1 3289
9.12 4079
9.14 2334
9.16 2731
9.18 4266
9.2 4970
9.22 4567
9.24 4073
9.26 3793
9.28 3393
9.3 5000
9.32 3959
9.34 5821
9.36 5539
9.38 5486
9.4 6909
9.42 6223
9.44 6457
9.46 6344
9.48 6535
9.5 6743
9.52 6929
9.54 6370
9.56 5676
9.58 6190
9.6 4701
9.62 5048
9.64 5094
9.66 5904
9.68 6545
9.7 5396
9.72 6631
9.74 5839
9.76 4937
9.78 5403
9.8 7004
9.82 5760
9.84 5723
9.86 6013
9.88 6635
9.9 7989
9.92 8902
9.94 9725
9.96 8013
9.98 7757
10 7975
10.02 7890
10.04 8318
10.06 6545
10.08 8232
10.1 9205
10.12 6674
10.14 7084
10.16 4980
10.18 6905
10.2 7669
10.22 6970
10.24 7175
10.26 6699
10.28 7567
10.3 5948
10.32 4337
10.34 4290
10.36 4444
10.38 4066
10.4 3895
10.42 3847
10.44 3785
10.46 3778
10.48 3737
10.5 4975
10.52 4143
10.54 3579
10.56 5742
10.58 5939
10.6 5431
10.62 4095
10.64 5039
10.66 5561
10.68 5109
10.7 3976
10.72 6886
10.74 6346
10.76 6152
10.78 5029
10.8 4403
10.82 5366
10.84 5627
10.86 4437
10.88 4390
10.9 4389
10.92 5767
10.94 7418
10.96 5985
10.98 5782
11 5372
11.02 4983
11.04 4852
11.06 5181
11.08 4135
11.1 4610
11.12 4042
11.14 3913
11.16 5509
11.18 4902
11.2 4080
11.22 3578
11.24 4201
11.26 3636
11.28 3324
11.3 3728
11.32 2283
11.34 3499
11.36 3415
11.38 2598
11.4 3444
11.42 2838
11.44 888
11.46 2592
11.48 6962
11.5 6308
11.52 8135
11.54 8239
11.56 7094
11.58 7711
11.6 9329
11.62 8505
11.64 7369
11.66 6100
11.68 7129
11.7 5991
11.72 7306
11.74 4753
11.76 5225
11.78 5266
11.8 3387
11.82 4853
11.84 5736
11.86 3845
11.88 4178
11.9 5099
11.92 4926
11.94 4583
11.96 5206
11.98 4335
12 6249
12.02 3356
12.04 3864
12.06 4153
12.08 5149
12.1 3938
12.12 5202
12.14 6184
12.16 5545
12.18 5197
12.2 5275
12.22 5321
12.24 6329
12.26 6868
12.28 7013
12.3 5146
12.32 5085
12.34 4410
12.36 5164
12.38 6871
12.4 7751
12.42 8236
12.44 6589
12.46 7360
12.48 6005
12.5 5982
12.52 6330
12.54 6914
12.56 6623
12.58 7186
12.6 9316
12.62 9726
12.64 8980
12.66 8637
12.68 7812
12.7 8631
12.72 8879
12.74 9413
12.76 10981
12.78 10188
12.8 9409
12.82 10497
12.84 10027
12.86 10522
12.88 8389
12.9 7570
12.92 7825
12.94 7668
12.96 8559
12.98 9020
13 7198
13.02 6903
13.04 5294
13.06 5196
13.08 7029
13.1 6482
13.12 6336
13.14 5788
13.16 4999
13.18 5727
13.2 6821
13.22 7425
13.24 6554
13.26 7181
13.28 7563
13.3 7140
13.32 6295
13.34 5359
13.36 4065
13.38 3935
13.4 5760
13.42 5859
13.44 5652
13.46 4352
13.48 4121
13.5 6182
13.52 6286
13.54 6506
13.56 6282
13.58 6236
13.6 6438
13.62 5861
13.64 6774
13.66 5167
13.68 4055
13.7 4342
13.72 5375
13.74 6047
13.76 9388
13.78 8262
13.8 9255
13.82 8204
13.84 5750
13.86 4889
13.88 4986
13.9 3793
13.92 5553
13.94 5478
13.96 6586
13.98 6138
14 5374
14.02 7292
14.04 7614
14.06 8170
14.08 6761
14.1 5062
14.12 4782
14.14 6319
14.16 5559
14.18 5457
14.2 4365
14.22 4287
14.24 3315
14.26 4604
14.28 5570
14.3 5418
14.32 6445
14.34 6828
14.36 6042
14.38 5639
14.4 6170
14.42 5764
14.44 6034
14.46 6642
14.48 6017
14.5 6437
14.52 5254
14.54 5812
14.56 7086
14.58 6406
14.6 5871
14.62 4616
14.64 6927
14.66 6660
14.68 8072
14.7 9188
14.72 8501
14.74 8799
14.76 5841
14.78 5278
14.8 5701
14.82 4724
14.84 5953
14.86 7283
14.88 5531
14.9 5285
14.92 6909
14.94 6284
14.96 5814
14.98 5441
15 6118
15.02 6036
15.04 5917
15.06 5658
15.08 6943
15.1 8749
15.12 8098
15.14 8080
15.16 7225
15.18 8219
15.2 8133
15.22 9180
15.24 7736
15.26 7793
15.28 7840
15.3 6364
15.32 7586
15.34 7177
15.36 7882
15.38 7708
15.4 6533
15.42 8569
15.44 7452
15.46 5167
15.48 5700
15.5 6018
15.52 6201
15.54 7107
15.56 7867
15.58 6291
15.6 5842
15.62 5445
15.64 4794
15.66 4121
15.68 3425
15.7 4909
15.72 3993
15.74 2784
15.76 3967
15.78 4741
15.8 4317
15.82 3366
15.84 4340
15.86 5587
15.88 5559
15.9 5880
15.92 6637
15.94 6731
15.96 6464
15.98 3123
16 4498
16.02 6120
16.04 6523
16.06 6214
16.08 5402
16.1 5201
16.12 5812
16.14 6145
16.16 5157
16.18 6058
16.2 4662
16.22 4388
16.24 5334
16.26 3647
16.28 6480
16.3 4012
16.32 4816
16.34 3959
16.36 2481
16.38 4054
16.4 2954
16.42 1573
16.44 1585
16.46 2444
16.48 3680
16.5 4392
16.52 3612
16.54 4876
16.56 3975
16.58 1550
16.6 3015
16.62 3820
16.64 4267
16.66 4384
16.68 3521
16.7 4397
16.72 4533
16.74 4920
16.76 3305
16.78 3511
16.8 5195
16.82 4854
16.84 4990
16.86 5416
16.88 5133
16.9 4772
16.92 4813
16.94 6880
16.96 6673
16.98 5451
17 5541
17.02 6301
17.04 7306
17.06 5181
17.08 7397
17.1 5201
17.12 6449
17.14 6544
17.16 7873
17.18 6399
17.2 5999
17.22 4104
17.24 3901
17.26 3757
17.28 2804
17.3 2201
17.32 3995
17.34 4510
17.36 3926
17.38 3498
17.4 3570
17.42 3885
17.44 5103
17.46 4343
17.48 5311
17.5 5337
17.52 6151
17.54 5731
17.56 7233
17.58 6433
17.6 7789
17.62 8205
17.64 7202
17.66 8253
17.68 6156
17.7 6127
17.72 6669
17.74 6633
17.76 5550
17.78 6861
17.8 5168
17.82 7232
17.84 6678
17.86 5647
17.88 6609
17.9 3857
17.92 4788
17.94 4835
17.96 4321
17.98 4522
18 6023
18.02 6064
18.04 6089
18.06 7288
18.08 6248
18.1 7203
18.12 7482
18.14 7784
18.16 5040
18.18 7572
18.2 6187
18.22 3420
18.24 5527
18.26 4904
18.28 5790
18.3 5250
18.32 5259
18.34 4866
18.36 4554
18.38 3994
18.4 6850
18.42 6826
18.44 5839
18.46 6597
18.48 7705
18.5 5635
18.52 5157
18.54 3868
18.56 4572
18.58 4104
18.6 5930
18.62 4804
18.64 5510
18.66 4772
18.68 4925
18.7 3467
18.72 3843
18.74 4236
18.76 5081
18.78 4919
18.8 5221
18.82 6188
18.84 4661
18.86 5096
18.88 4366
18.9 3422
18.92 3544
18.94 3921
18.9586 4656
18.9786 3416
18.9986 3373
19.0186 3540
19.0386 3742
19.0586 3553
19.0786 3594
19.0986 4066
19.1186 2717
19.1386 3851
19.1586 4362
19.1786 4365
19.1986 3550
19.2186 2964
19.2386 3065
19.2586 3870
19.2786 4315
19.2986 2315
19.3186 3680
19.3386 3282
19.3586 1926
19.3786 2020
19.3986 1730
19.4186 1627
19.4386 3468
19.4586 3191
19.4786 2653
19.4986 1618
19.5186 920
19.5386 2033
19.5586 2756
19.5786 2586
19.5986 4242
19.6186 4216
19.6386 4544
19.6586 3330
19.6786 4048
19.6986 4040
19.7186 4524
19.7386 5425
19.7586 4825
19.7786 4700
19.7986 2859
19.8186 3446
19.8386 3165
19.8586 2136
19.8786 3734
19.8986 3590
19.9186 3845
19.9386 3716
19.9586 5251
19.9786 6865
19.9986 5340
&
@target G1.S1
@type xy
0 1764
0.02 0
0.04 28
0.06 39
0.08 450
0.1 4
0.12 17
0.14 442
0.16 239
0.18 28
0.2 748
0.22 3
0.24 0
0.26 160
0.28 366
0.3 50
0.32 19
0.34 12
0.36 0
0.38 0
0.4 8
0.42 762
0.44 8135
0.46 7544
0.48 7012
0.5 8818
0.52 6894
0.54 6878
0.56 9788
0.58 10543
0.6 8733
0.62 7615
0.64 8118
0.66 8097
0.68 7212
0.7 8651
0.72 8356
0.74 7630
0.76 7557
0.78 8388
0.8 7270
0.82 6968
0.84 7037
0.86 5813
0.88 4943
0.9 6011
0.92 4799
0.94 7159
0.96 6790
0.98 7759
1 6675
1.02 6852
1.04 7975
1.06 7608
1.08 8735
1.1 12441
1.12 12630
1.14 9100
1.16 8697
1.18 9076
1.2 8752
1.22 8917
1.24 8811
1.26 10225
1.28 10336
1.3 11111
1.32 11457
1.34 11211
1.36 13515
1.38 12360
1.4 10062
1.42 9810
1.44 10051
1.46 12173
1.48 10197
1.5 11538
1.52 9820
1.54 9970
1.56 9034
1.58 9758
1.6 9364
1.62 8898
1.64 7150
1.66 6110
1.68 6061
1.7 6451
1.72 5627
1.74 7034
1.76 6976
1.78 8490
1.8 8351
1.82 7948
1.84 7072
1.86 6919
1.88 5677
1.9 6219
1.92 7939
1.94 8635
1.96 8017
1.98 10025
2 7766
2.02 8675
2.04 8621
2.06 10785
2.08 10129
2.1 10698
2.12 7176
2.14 8102
2.16 8053
2.18 7681
2.2 8501
2.22 10789
2.24 7617
2.26 8033
2.28 8675
2.3 8115
2.32 7809
2.34 6754
2.36 7165
2.38 7021
2.4 8432
2.42 7265
2.44 6903
2.46 3635
2.48 4584
2.5 4458
2.52 3242
2.54 5191
2.56 5447
2.58 5935
2.6 5716
2.62 6313
2.64 6842
2.66 6717
2.68 7591
2.7 6325
2.72 6594
2.74 7469
2.76 5084
2.78 5605
2.8 6007
2.82 6810
2.84 5252
2.86 8158
2.88 7555
2.9 8256
2.92 7392
2.94 7414
2.96 6910
2.98 8092
3 5790
3.02 7001
3.04 8094
3.06 6933
3.08 8181
3.1 6882
3.12 6742
3.14 6393
3.16 9032
3.18 8524
3.2 7036
3.22 7772
3.24 5808
3.26 5577
3.28 6504
3.3 6885
3.32 8039
3.34 8736
3.36 8206
3.38 7611
3.4 5472
3.42 6709
3.44 7061
3.46 3587
3.48 5850
3.5 4872
3.52 7258
3.54 6299
3.56 7117
3.58 5819
3.6 4263
3.62 4167
3.64 3105
3.66 2671
3.68 1276
3.7 1914
3.72 2225
3.74 2325
3.76 2564
3.78 3063
3.8 1850
3.82 3675
3.84 4188
3.86 5020
3.88 6377
3.9 7256
3.92 7322
3.94 4664
3.96 6710
3.98 6649
4 4912
4.02 3452
4.04 4023
4.06 3908
4.08 3393
4.1 4345
4.12 4930
4.14 5183
4.16 5499
4.18 3878
4.2 3826
4.22 4107
4.24 3729
4.26 2647
4.28 2816
4.3 3057
4.32 1851
4.34 1782
4.36 1721
4.38 1487
4.4 1784
4.42 915
4.44 1720
4.46 2139
4.48 1807
4.5 1597
4.52 1962
4.54 1365
4.56 1369
4.58 1224
4.6 1029
4.62 1034
4.64 1067
4.66 1069
4.68 660
4.7 1442
4.72 540
4.74 209
4.76 79
4.78 1
4.8 3
4.82 19
4.84 141
4.86 195
4.88 517
4.9 446
4.92 802
4.94 892
4.96 1131
4.98 847
5 41
5.02 57
5.04 68
5.06 85
5.08 157
5.1 564
5.12 1115
5.14 859
5.16 751
5.18 8
5.2 504
5.22 1036
5.24 940
5.26 1286
5.28 2451
5.3 2404
5.32 3333
5.34 3236
5.36 1601
5.38 2004
5.4 2163
5.42 2720
5.44 3450
5.46 2436
5.48 2680
5.5 1950
5.52 1803
5.54 1144
5.56 538
5.58 401
5.6 1144
5.62 1640
5.64 1347
5.66 1882
5.68 3088
5.7 2470
5.72 3458
5.74 4076
5.76 4594
5.78 4485
5.8 6029
5.82 4660
5.84 4288
5.86 4050
5.88 4478
5.9 4815
5.92 5478
5.94 4926
5.96 5610
5.98 5720
6 4603
6.02 7419
6.04 7260
6.06 8804
6.08 7523
6.1 7146
6.12 6792
6.14 6896
6.16 7025
6.18 6593
6.2 7495
6.22 7827
6.24 6990
6.26 6431
6.28 5857
6.3 4151
6.32 5233
6.34 3024
6.36 2179
6.38 5312
6.4 4963
6.42 3604
6.44 3592
6.46 4372
6.48 4873
6.5 4764
6.52 4828
6.54 5434
6.56 5961
6.58 5772
6.6 5902
6.62 5621
6.64 4973
6.66 6773
6.68 7463
6.7 8594
6.72 8988
6.74 9663
6.76 7584
6.78 7543
6.8 5364
6.82 5944
6.84 6176
6.86 6749
6.88 6319
6.9 7318
6.92 7891
6.94 7793
6.96 5765
6.98 5640
7 6062
7.02 6110
7.04 6928
7.06 6973
7.08 7393
7.1 8192
7.12 8814
7.14 5707
7.16 6314
7.18 4960
7.2 5334
7.22 3807
7.24 2952
7.26 2410
7.28 1358
7.3 1938
7.32 2438
7.34 2313
7.36 3769
7.38 3126
7.4 2699
7.42 2415
7.44 3641
7.46 3577
7.48 2554
7.5 2236
7.52 2776
7.54 1691
7.56 1815
7.58 2431
7.6 2827
7.62 3029
7.64 3117
7.66 3414
7.68 2667
7.7 2122
7.72 2826
7.74 2019
7.76 4002
7.78 3579
7.8 5246
7.82 6359
7.84 5426
7.86 4981
7.88 3390
7.9 4201
7.92 5129
7.94 4004
7.96 6060
7.98 6905
8 5692
8.02 5514
8.04 5612
8.06 5244
8.08 5545
8.1 6362
8.12 6487
8.14 5384
8.16 6492
8.18 4221
8.2 4483
8.22 4483
8.24 3655
8.26 4814
8.28 4920
8.3 4878
8.32 5337
8.34 6533
8.36 5122
8.38 3612
8.4 3747
8.42 4401
8.44 5083
8.46 6692
8.48 5994
8.5 5699
8.52 6362
8.54 4829
8.56 5086
8.58 6191
8.6 6037
8.62 6021
8.64 5666
8.66 5775
8.68 6990
8.7 6332
8.72 8241
8.74 6421
8.76 6247
8.78 7403
8.8 5910
8.82 8135
8.84 7553
8.86 9142
8.88 7817
8.9 6254
8.92 7263
8.94 9164
8.96 8368
8.98 8986
9 9778
9.02 7865
9.04 8642
9.06 7960
9.08 8871
9.1 10268
9.12 8507
9.14 10405
9.16 8885
9.18 9670
9.2 7651
9.22 8138
9.24 8022
9.26 8232
9.28 9097
9.3 7201
9.32 7302
9.34 7049
9.36 6832
9.38 6788
9.4 5895
9.42 5551
9.44 5766
9.46 6568
9.48 6125
9.5 5533
9.52 5688
9.54 6835
9.56 7400
9.58 7550
9.6 6175
9.62 8462
9.64 7289
9.66 6711
9.68 6005
9.7 6767
9.72 5343
9.74 6017
9.76 6867
9.78 8034
9.8 7188
9.82 6333
9.84 5815
9.86 4349
9.88 5569
9.9 3724
9.92 3801
9.94 2461
9.96 4652
9.98 4232
10 4281
10.02 4828
10.04 4661
10.06 5377
10.08 4182
10.1 5222
10.12 4834
10.14 6585
10.16 4811
10.18 4094
10.2 4478
10.22 4359
10.24 4386
10.26 4986
10.28 6018
10.3 7466
10.32 7580
10.34 8963
10.36 9018
10.38 8638
10.4 9078
10.42 8630
10.44 9634
10.46 9391
10.48 7866
10.5 6866
10.52 8187
10.54 9604
10.56 8638
10.58 7988
10.6 7180
10.62 7887
10.64 8585
10.66 8543
10.68 8973
10.7 7726
10.72 6857
10.74 6282
10.76 6837
10.78 6222
10.8 7174
10.82 6446
10.84 5621
10.86 7346
10.88 8042
10.9 6836
10.92 6869
10.94 5092
10.96 5317
10.98 6078
11 6090
11.02 6976
11.04 7783
11.06 7108
11.08 7969
11.1 8355
11.12 8563
11.14 8802
11.16 7686
11.18 7060
11.2 7948
11.22 9892
11.24 8582
11.26 9134
11.28 7615
11.3 11224
11.32 9671
11.34 9311
11.36 10120
11.38 9020
11.4 9890
11.42 12931
11.44 10918
11.46 8825
11.48 6813
11.5 6028
11.52 4996
11.54 4082
11.56 4059
11.58 3913
11.6 4101
11.62 4184
11.64 5814
11.66 6621
11.68 5354
11.7 5443
11.72 5424
11.74 6458
11.76 6338
11.78 7521
11.8 8013
11.82 6809
11.84 6269
11.86 7786
11.88 8552
11.9 6629
11.92 8818
11.94 5182
11.96 7662
11.98 6810
12 5768
12.02 9056
12.04 7360
12.06 9203
12.08 6435
12.1 6746
12.12 7092
12.14 6213
12.16 6709
12.18 7498
12.2 6527
12.22 8135
12.24 6093
12.26 5875
12.28 6546
12.3 6221
12.32 7626
12.34 7712
12.36 7169
12.38 7666
12.4 4426
12.42 3860
12.44 5319
12.46 5561
12.48 6637
12.5 6910
12.52 6482
12.54 5470
12.56 5731
12.58 5022
12.6 3154
12.62 3144
12.64 3210
12.66 3928
12.68 5335
12.7 4046
12.72 3379
12.74 3051
12.76 1956
12.78 2008
12.8 2500
12.82 3236
12.84 2867
12.86 3267
12.88 3518
12.9 3359
12.92 5064
12.94 4524
12.96 5287
12.98 3575
13 5171
13.02 6102
13.04 7551
13.06 6030
13.08 5516
13.1 5098
13.12 6782
13.14 7439
13.16 6799
13.18 5027
13.2 6608
13.22 5272
13.24 6177
13.26 5771
13.28 5312
13.3 4741
13.32 6403
13.34 7771
13.36 8427
13.38 8758
13.4 7611
13.42 7639
13.44 7244
13.46 8519
13.48 7893
13.5 6982
13.52 5895
13.54 5564
13.56 5988
13.58 5013
13.6 5113
13.62 4277
13.64 4302
13.66 7071
13.68 8152
13.7 8665
13.72 7405
13.74 6319
13.76 3656
13.78 2566
13.8 1793
13.82 3594
13.84 5012
13.86 5601
13.88 5915
13.9 8539
13.92 6831
13.94 5764
13.96 6187
13.98 6345
14 6358
14.02 4286
14.04 4961
14.06 3510
14.08 5950
14.1 7099
14.12 7495
14.14 5702
14.16 6785
14.18 6332
14.2 6278
14.22 7524
14.24 7916
14.26 6148
14.28 6678
14.3 8421
14.32 6903
14.34 6042
14.36 5955
14.38 7900
14.4 6062
14.42 6916
14.44 5410
14.46 5265
14.48 4720
14.5 5297
14.52 5635
14.54 5680
14.56 5613
14.58 5466
14.6 5894
14.62 7623
14.64 5662
14.66 4494
14.68 4369
14.7 3034
14.72 3035
14.74 3465
14.76 6417
14.78 8172
14.8 7022
14.82 7115
14.84 5629
14.86 5800
14.88 6328
14.9 6438
14.92 5497
14.94 5332
14.96 6188
14.98 7946
15 6872
15.02 4767
15.04 6860
15.06 5860
15.08 6226
15.1 4561
15.12 5559
15.14 4522
15.16 6186
15.18 3747
15.2 3763
15.22 3196
15.24 4477
15.26 3584
15.28 3354
15.3 6636
15.32 5922
15.34 6387
15.36 4889
15.38 4574
15.4 4773
15.42 4725
15.44 6793
15.46 7524
15.48 6045
15.5 7166
15.52 5475
15.54 6289
15.56 5595
15.58 6034
15.6 6414
15.62 6706
15.64 7413
15.66 8627
15.68 8182
15.7 8796
15.72 7010
15.74 9954
15.76 9493
15.78 7987
15.8 9884
15.82 8202
15.84 6461
15.86 5886
15.88 6494
15.9 5769
15.92 6115
15.94 5737
15.96 6644
15.98 7799
16 8193
16.02 8057
16.04 7119
16.06 7545
16.08 7568
16.1 7559
16.12 7953
16.14 7032
16.16 6465
16.18 6694
16.2 6644
16.22 7017
16.24 8738
16.26 9513
16.28 6477
16.3 7650
16.32 8830
16.34 9547
16.36 9554
16.38 8746
16.4 10485
16.42 10748
16.44 11499
16.46 9946
16.48 9347
16.5 7643
16.52 9361
16.54 8754
16.56 8141
16.58 10952
16.6 9488
16.62 9410
16.64 9011
16.66 8185
16.68 5672
16.7 9637
16.72 5824
16.74 7219
16.76 8499
16.78 8583
16.8 6731
16.82 6780
16.84 5926
16.86 6980
16.88 6818
16.9 7187
16.92 7698
16.94 6367
16.96 6081
16.98 6109
17 6121
17.02 6109
17.04 4947
17.06 6133
17.08 5933
17.1 8581
17.12 5789
17.14 5125
17.16 5846
17.18 5344
17.2 6968
17.22 8516
17.24 7656
17.26 8488
17.28 10580
17.3 11437
17.32 9597
17.34 8711
17.36 8678
17.38 9701
17.4 10415
17.42 9461
17.44 7686
17.46 8037
17.48 7359
17.5 7575
17.52 9100
17.54 8177
17.56 5931
17.58 4854
17.6 4068
17.62 4127
17.64 4022
17.66 3181
17.68 5655
17.7 5763
17.72 5442
17.74 3154
17.76 5645
17.78 6748
17.8 6568
17.82 4606
17.84 6312
17.86 6192
17.88 7147
17.9 7217
17.92 6507
17.94 7484
17.96 6974
17.98 7287
18 7077
18.02 7456
18.04 5505
18.06 4712
18.08 6296
18.1 5885
18.12 4953
18.14 5327
18.16 6753
18.18 7666
18.2 6726
18.22 9290
18.24 7845
18.26 8768
18.28 7238
18.3 8364
18.32 8004
18.34 7527
18.36 7140
18.38 6959
18.4 5791
18.42 5553
18.44 7510
18.46 6515
18.48 5521
18.5 6940
18.52 6811
18.54 8962
18.56 8399
18.58 7759
18.6 6271
18.62 7521
18.64 6962
18.66 7460
18.68 8026
18.7 7507
18.72 7715
18.74 7558
18.76 7614
18.78 6212
18.8 5335
18.82 6353
18.84 7208
18.86 8740
18.88 8480
18.9 7434
18.92 8799
18.94 7422
18.9586 7651
18.9786 9419
18.9986 9797
19.0186 9871
19.0386 9452
19.0586 9985
19.0786 8438
19.0986 8894
19.1186 9278
19.1386 8452
19.1586 9598
19.1786 8098
19.1986 9876
19.2186 10167
19.2386 10090
19.2586 8716
19.2786 7596
19.2986 9587
19.3186 9227
19.3386 8384
19.3586 10449
19.3786 10058
19.3986 10746
19.4186 11717
19.4386 8559
19.4586 9356
19.4786 10237
19.4986 10125
19.5186 9867
19.5386 10180
19.5586 8956
19.5786 10567
19.5986 9725
19.6186 9627
19.6386 8462
19.6586 9383
19.6786 8484
19.6986 9034
19.7186 9375
19.7386 7393
19.7586 7797
19.7786 8341
19.7986 8336
19.8186 9061
19.8386 8587
19.8586 8793
19.8786 10094
19.8986 8192
19.9186 8447
19.9386 6448
19.9586 7131
19.9786 6472
19.9986 5736
&
@target G1.S2
@type xy
0 10
0.02 0
0.04 0
0.06 2
0.08 313
0.1 175
0.12 1
0.14 1
0.16 247
0.18 0
0.2 16
0.22 0
0.24 0
0.26 0
0.28 24
0.3 0
0.32 0
0.34 0
0.36 0
0.38 0
0.4 0
0.42 74
0.44 358
0.46 2409
0.48 2461
0.5 1804
0.52 1104
0.54 1270
0.56 1474
0.58 1880
0.6 3103
0.62 4393
0.64 3796
0.66 4272
0.68 4380
0.7 3959
0.72 4120
0.74 4416
0.76 3643
0.78 4249
0.8 4331
0.82 2979
0.84 3752
0.86 4481
0.88 4699
0.9 3935
0.92 4479
0.94 5216
0.96 3971
0.98 4409
1 2497
1.02 3344
1.04 4185
1.06 3485
1.08 3285
1.1 3483
1.12 2825
1.14 3470
1.16 3723
1.18 3168
1.2 2829
1.22 3634
1.24 4007
1.26 2741
1.28 2692
1.3 3414
1.32 4118
1.34 2898
1.36 2780
1.38 2171
1.4 3291
1.42 4909
1.44 3676
1.46 2953
1.48 3314
1.5 3702
1.52 3110
1.54 3388
1.56 3794
1.58 3223
1.6 3026
1.62 4635
1.64 4491
1.66 3538
1.68 4624
1.7 4111
1.72 3979
1.74 4655
1.76 3401
1.78 2091
1.8 4683
1.82 2956
1.84 3378
1.86 3382
1.88 3694
1.9 4825
1.92 4218
1.94 3397
1.96 3648
1.98 2555
2 3884
2.02 3968
2.04 4088
2.06 3262
2.08 3082
2.1 4114
2.12 3549
2.14 3040
2.16 3678
2.18 3869
2.2 3521
2.22 3663
2.24 3310
2.26 3708
2.28 4366
2.3 3366
2.32 4166
2.34 4229
2.36 5211
2.38 4874
2.4 4598
2.42 4792
2.44 4102
2.46 4053
2.48 3783
2.5 3315
2.52 5650
2.54 4002
2.56 3437
2.58 3661
2.6 3794
2.62 3393
2.64 4784
2.66 3718
2.68 3898
2.7 3600
2.72 3159
2.74 4833
2.76 4430
2.78 4255
2.8 4084
2.82 2975
2.84 3615
2.86 3861
2.88 3433
2.9 3129
2.92 3879
2.94 4211
2.96 4040
2.98 4278
3 3114
3.02 2947
3.04 2484
3.06 4331
3.08 4270
3.1 4542
3.12 4954
3.14 4384
3.16 3811
3.18 4954
3.2 5511
3.22 5477
3.24 5346
3.26 5021
3.28 5138
3.3 4754
3.32 3930
3.34 3774
3.36 4126
3.38 4759
3.4 4486
3.42 3915
3.44 5227
3.46 3890
3.48 3664
3.5 4738
3.52 4604
3.54 4046
3.56 4113
3.58 4877
3.6 4852
3.62 4722
3.64 3723
3.66 4701
3.68 5303
3.7 6116
3.72 7349
3.74 5322
3.76 5641
3.78 5534
3.8 4428
3.82 4096
3.84 4196
3.86 5087
3.88 4488
3.9 4348
3.92 4132
3.94 5155
3.96 5103
3.98 4329
4 3856
4.02 4609
4.04 5498
4.06 4735
4.08 4467
4.1 5468
4.12 5423
4.14 4841
4.16 4761
4.18 4348
4.2 4480
4.22 3547
4.24 4492
4.26 4492
4.28 5481
4.3 4216
4.32 3953
4.34 4609
4.36 4345
4.38 3904
4.4 4767
4.42 4880
4.44 4443
4.46 4770
4.48 4947
4.5 4872
4.52 4671
4.54 4321
4.56 5076
4.58 5474
4.6 6272
4.62 5765
4.64 5336
4.66 4537
4.68 4574
4.7 4673
4.72 5285
4.74 5251
4.76 5127
4.78 5011
4.8 4368
4.82 5259
4.84 6656
4.86 6842
4.88 5900
4.9 6374
4.92 5551
4.94 4793
4.96 5361
4.98 5187
5 5897
5.02 5538
5.04 5684
5.06 4087
5.08 3898
5.1 4051
5.12 4139
5.14 4892
5.16 4011
5.18 4194
5.2 4998
5.22 5615
5.24 4810
5.26 4945
5.28 3905
5.3 4449
5.32 4242
5.34 4891
5.36 4566
5.38 5255
5.4 4435
5.42 4889
5.44 4413
5.46 4251
5.48 4075
5.5 3757
5.52 5236
5.54 5479
5.56 6060
5.58 5344
5.6 6183
5.62 4902
5.64 5405
5.66 4267
5.68 4633
5.7 3586
5.72 4274
5.74 4670
5.76 5382
5.78 4763
5.8 5498
5.82 5209
5.84 6458
5.86 5888
5.88 5937
5.9 5293
5.92 5679
5.94 4233
5.96 4974
5.98 5932
6 4772
6.02 5005
6.04 4552
6.06 3972
6.08 4506
6.1 5695
6.12 4319
6.14 4653
6.16 3926
6.18 4474
6.2 4148
6.22 4171
6.24 4326
6.26 5067
6.28 4589
6.3 5632
6.32 4829
6.34 5444
6.36 6459
6.38 5255
6.4 6536
6.42 5740
6.44 4909
6.46 4902
6.48 4957
6.5 4030
6.52 3610
6.54 3570
6.56 4738
6.58 5031
6.6 4002
6.62 4810
6.64 4120
6.66 4517
6.68 4538
6.7 4613
6.72 4198
6.74 4615
6.76 3699
6.78 4169
6.8 4429
6.82 5227
6.84 5441
6.86 5058
6.88 4259
6.9 4409
6.92 3477
6.94 4126
6.96 4762
6.98 5300
7 4749
7.02 6249
7.04 5033
7.06 4484
7.08 4442
7.1 4724
7.12 4130
7.14 5390
7.16 3230
7.18 4079
7.2 4179
7.22 3664
7.24 4137
7.26 5411
7.28 3913
7.3 4978
7.32 5179
7.34 3791
7.36 3977
7.38 4019
7.4 4205
7.42 5282
7.44 4638
7.46 4787
7.48 4610
7.5 6116
7.52 4337
7.54 6549
7.56 5162
7.58 4880
7.6 4716
7.62 5507
7.64 4265
7.66 4528
7.68 4815
7.7 4660
7.72 4523
7.74 3707
7.76 3970
7.78 4651
7.8 3641
7.82 4242
7.84 4395
7.86 4455
7.88 3422
7.9 3864
7.92 2746
7.94 3816
7.96 3976
7.98 3270
8 4568
8.02 3786
8.04 4328
8.06 3559
8.08 4188
8.1 4846
8.12 4275
8.14 4561
8.16 3154
8.18 4062
8.2 5305
8.22 4926
8.24 4623
8.26 4382
8.28 4562
8.3 4317
8.32 5673
8.34 4411
8.36 4317
8.38 3842
8.4 4826
8.42 4385
8.44 4648
8.46 4039
8.48 3619
8.5 4656
8.52 4344
8.54 4033
8.56 3826
8.58 3594
8.6 4679
8.62 4092
8.64 4752
8.66 4305
8.68 4257
8.7 5031
8.72 3864
8.74 2809
8.76 3325
8.78 3856
8.8 3376
8.82 4071
8.84 4626
8.86 3720
8.88 3767
8.9 4796
8.92 3985
8.94 3563
8.96 4364
8.98 4546
9 3773
9.02 4757
9.04 3612
9.06 4443
9.08 3817
9.1 3361
9.12 4284
9.14 3376
9.16 5085
9.18 3969
9.2 2897
9.22 2446
9.24 3712
9.26 2792
9.28 3761
9.3 3433
9.32 4822
9.34 4918
9.36 4819
9.38 6518
9.4 5499
9.42 4430
9.44 4938
9.46 4488
9.48 4741
9.5 4817
9.52 4277
9.54 4875
9.56 4628
9.58 4105
9.6 4566
9.62 3943
9.64 3773
9.66 3731
9.68 4257
9.7 4745
9.72 4629
9.74 4764
9.76 3929
9.78 4137
9.8 4267
9.82 4173
9.84 4552
9.86 4648
9.88 4364
9.9 4747
9.92 3511
9.94 5166
9.96 4899
9.98 4578
10 4866
10.02 4729
10.04 4592
10.06 4382
10.08 4388
10.1 4793
10.12 4977
10.14 5399
10.16 4789
10.18 4919
10.2 4611
10.22 4566
10.24 4537
10.26 5005
10.28 4443
10.3 4608
10.32 4487
10.34 5449
10.36 4461
10.38 4060
10.4 4090
10.42 4603
10.44 3809
10.46 3560
10.48 4198
10.5 3479
10.52 3989
10.54 3744
10.56 4287
10.58 3880
10.6 3923
10.62 3863
10.64 3856
10.66 4639
10.68 2923
10.7 3374
10.72 4124
10.74 4009
10.76 4088
10.78 3790
10.8 4118
10.82 4427
10.84 4945
10.86 4520
10.88 4901
10.9 4314
10.92 4396
10.94 5047
10.96 4541
10.98 5064
11 4671
11.02 4611
11.04 3607
11.06 4835
11.08 4042
11.1 4460
11.12 4237
11.14 3189
11.16 2698
11.18 3614
11.2 4406
11.22 4816
11.24 4496
11.26 3755
11.28 3748
11.3 3731
11.32 2364
11.34 4184
11.36 3993
11.38 3617
11.4 2395
11.42 3412
11.44 3486
11.46 3374
11.48 4280
11.5 3032
11.52 2980
11.54 4326
11.56 3845
11.58 3056
11.6 5072
11.62 4077
11.64 4202
11.66 4575
11.68 3655
11.7 3121
11.72 4673
11.74 4357
11.76 4485
11.78 4972
11.8 5108
11.82 3907
11.84 3416
11.86 3204
11.88 2720
11.9 3140
11.92 4243
11.94 4319
11.96 2679
11.98 4143
12 3101
12.02 2244
12.04 2801
12.06 2303
12.08 3735
12.1 2882
12.12 3722
12.14 4210
12.16 3945
12.18 3701
12.2 2846
12.22 3776
12.24 3774
12.26 3357
12.28 4326
12.3 5198
12.32 4616
12.34 3640
12.36 3883
12.38 4632
12.4 5008
12.42 4701
12.44 4827
12.46 4391
12.48 4150
12.5 5227
12.52 5479
12.54 4682
12.56 5801
12.58 5281
12.6 5767
12.62 6794
12.64 5390
12.66 4625
12.68 4963
12.7 4632
12.72 5190
12.74 4571
12.76 4921
12.78 6147
12.8 4982
12.82 4632
12.84 4377
12.86 3703
12.88 4031
12.9 3972
12.92 5209
12.94 4448
12.96 4137
12.98 5092
13 5883
13.02 5212
13.04 5576
13.06 5547
13.08 6181
13.1 5635
13.12 5047
13.14 4251
13.16 4779
13.18 4454
13.2 5758
13.22 5906
13.24 3959
13.26 3690
13.28 3540
13.3 3255
13.32 3204
13.34 4548
13.36 4886
13.38 5738
13.4 4351
13.42 4874
13.44 4466
13.46 3688
13.48 3022
13.5 4619
13.52 4833
13.54 4460
13.56 5337
13.58 5029
13.6 5424
13.62 5105
13.64 4976
13.66 4970
13.68 4310
13.7 3705
13.72 4813
13.74 4055
13.76 4657
13.78 4705
13.8 4754
13.82 4607
13.84 4440
13.86 4021
13.88 4517
13.9 3734
13.92 4546
13.94 5162
13.96 4290
13.98 3705
14 4725
14.02 4202
14.04 4475
14.06 4871
14.08 4261
14.1 4946
14.12 4347
14.14 3966
14.16 4901
14.18 5203
14.2 4935
14.22 4714
14.24 3684
14.26 4597
14.28 3692
14.3 4695
14.32 4720
14.34 3913
14.36 4893
14.38 4966
14.4 4621
14.42 5223
14.44 5287
14.46 4611
14.48 4491
14.5 4783
14.52 4278
14.54 5062
14.56 4798
14.58 4896
14.6 5798
14.62 5296
14.64 5556
14.66 4714
14.68 3965
14.7 5368
14.72 6176
14.74 5597
14.76 4730
14.78 4036
14.8 4299
14.82 4004
14.84 3934
14.86 3822
14.88 4810
14.9 4323
14.92 5515
14.94 5525
14.96 4246
14.98 4154
15 4076
15.02 3148
15.04 3302
15.06 4733
15.08 5396
15.1 5799
15.12 5915
15.14 5176
15.16 6185
15.18 5563
15.2 5703
15.22 5049
15.24 4708
15.26 5175
15.28 4709
15.3 3409
15.32 4044
15.34 4266
15.36 4472
15.38 4844
15.4 5350
15.42 5460
15.44 4764
15.46 3614
15.48 5198
15.5 6417
15.52 4213
15.54 5049
15.56 5202
15.58 4839
15.6 5313
15.62 4571
15.64 4029
15.66 3811
15.68 4337
15.7 4975
15.72 4428
15.74 4478
15.76 4828
15.78 4258
15.8 4179
15.82 4049
15.84 4841
15.86 4695
15.88 5089
15.9 4672
15.92 5657
15.94 5639
15.96 4290
15.98 4336
16 4797
16.02 4455
16.04 4844
16.06 4671
16.08 3564
16.1 3902
16.12 4064
16.14 5150
16.16 5627
16.18 3578
16.2 3491
16.22 4529
16.24 3492
16.26 2674
16.28 4200
16.3 3980
16.32 3714
16.34 2383
16.36 2665
16.38 3399
16.4 3500
16.42 2948
16.44 3314
16.46 3511
16.48 3053
16.5 4392
16.52 4428
16.54 3683
16.56 2307
16.58 2556
16.6 3537
16.62 3789
16.64 3529
16.66 3330
16.68 3638
16.7 3855
16.72 5352
16.74 4736
16.76 4498
16.78 3981
16.8 4661
16.82 4348
16.84 4295
16.86 4712
16.88 4280
16.9 4638
16.92 4806
16.94 5257
16.96 3873
16.98 3972
17 3887
17.02 4471
17.04 4218
17.06 3451
17.08 5671
17.1 5258
17.12 4620
17.14 5033
17.16 5254
17.18 4527
17.2 3913
17.22 3742
17.24 4939
17.26 5010
17.28 3096
17.3 3421
17.32 3939
17.34 4217
17.36 3937
17.38 4712
17.4 4681
17.42 4048
17.44 4071
17.46 3360
17.48 3441
17.5 5063
17.52 4799
17.54 5696
17.56 4959
17.58 4452
17.6 3607
17.62 4613
17.64 4504
17.66 4550
17.68 4025
17.7 4944
17.72 3511
17.74 3485
17.76 4006
17.78 4442
17.8 4148
17.82 4878
17.84 4053
17.86 3397
17.88 3340
17.9 2732
17.92 2946
17.94 3070
17.96 3015
17.98 3778
18 3996
18.02 4450
18.04 4156
18.06 4869
18.08 4980
18.1 4554
18.12 4437
18.14 5301
18.16 4887
18.18 6305
18.2 4699
18.22 3495
18.24 5132
18.26 5161
18.28 4751
18.3 5284
18.32 5489
18.34 5000
18.36 4845
18.38 4499
18.4 4581
18.42 4588
18.44 4494
18.46 4214
18.48 5288
18.5 3929
18.52 3787
18.54 3558
18.56 4206
18.58 3555
18.6 4003
18.62 3902
18.64 3889
18.66 4830
18.68 4643
18.7 3457
18.72 3093
18.74 3734
18.76 4728
18.78 5071
18.8 5412
18.82 5021
18.84 4701
18.86 4360
18.88 3522
18.9 3764
18.92 4369
18.94 4782
18.9586 4614
18.9786 3897
18.9986 4099
19.0186 4123
19.0386 5160
19.0586 4005
19.0786 4057
19.0986 4365
19.1186 3136
19.1386 4053
19.1586 3584
19.1786 3519
19.1986 2486
19.2186 2410
19.2386 3496
19.2586 3305
19.2786 3632
19.2986 3539
19.3186 3993
19.3386 4430
19.3586 4415
19.3786 3638
19.3986 3914
19.4186 3351
19.4386 4061
19.4586 3313
19.4786 3284
19.4986 3212
19.5186 2767
19.5386 1984
19.5586 3166
19.5786 3675
19.5986 3429
19.6186 3275
19.6386 3352
19.6586 2250
19.6786 4103
19.6986 3226
19.7186 1896
19.7386 2598
19.7586 3526
19.7786 4402
19.7986 3751
19.8186 4038
19.8386 3132
19.8586 2892
19.8786 4295
19.8986 4215
19.9186 4343
19.9386 5500
19.9586 4432
19.9786 4890
19.9986 5173
&
@target G2.S0
@type xy
1 0.452493
2 0.446794
3 0.447465
4 0.434626
5 0.448776
6 0.451137
7 0.471964
8 0.635079
9 0.896019
10 1.06837
11 0.991035
12 1.40223
13 1.22288
14 1.47691
15 1.26762
16 0.940332
17 0.588069
18 0.47471
19 0.453211
20 0.481378
21 0.493203
22 0.455988
23 0.455906
24 0.440965
25 0.433272
26 0.440937
27 0.443199
28 0.444381
29 0.733041
30 0.447716
31 0.698105
32 0.445028
33 0.853068
34 0.645504
35 1.11771
36 1.18328
37 1.40544
38 0.896702
39 1.42096
40 1.61612
41 1.43012
42 1.17602
43 1.00028
44 0.657287
45 0.466932
46 0.689928
47 0.808285
48 0.594495
49 0.729624
50 0.444803
51 0.545298
52 0.443847
53 0.452493
54 0.450832
55 0.479531
56 0.443875
57 0.541434
58 0.454368
59 0.714108
60 0.601062
61 1.08115
62 1.00207
63 1.26368
64 1.06289
65 1.5151
66 1.42906
67 1.38155
68 1.16821
69 0.940066
70 0.964184
71 0.675389
72 0.956896
73 0.774371
74 0.766175
75 0.75203
76 0.44037
77 0.551725
78 0.4505
79 0.446878
80 0.434886
81 0.437179
82 0.453734
83 0.47289
84 0.44872
85 0.467707
86 0.482856
87 0.757843
88 0.555922
89 0.812496
90 0.46114
91 1.03504
92 0.85611
93 0.962925
94 0.79188
95 0.54674
96 0.598519
97 0.477232
98 0.544266
99 0.460462
100 0.474183
101 0.460299
102 0.459484
103 0.445562
104 0.449222
&
@target G2.S1
@type xy
1 0.446542
2 0.436491
3 0.445141
4 0.432001
5 0.453954
6 0.448497
7 0.450277
8 0.60156
9 0.708679
10 0.849176
11 0.853962
12 1.23124
13 0.925
14 1.20645
15 1.18781
16 0.898666
17 0.562672
18 0.495454
19 0.465565
20 0.467707
21 0.47077
22 0.447046
23 0.442973
24 0.455055
25 0.439801
26 0.449361
27 0.448497
28 0.439033
29 0.566768
30 0.442182
31 0.710739
32 0.449556
33 0.74895
34 0.636926
35 1.02716
36 0.859666
37 1.32048
38 0.7505
39 1.31653
40 1.44084
41 1.42934
42 1.15747
43 0.963198
44 0.744883
45 0.484485
46 0.650192
47 0.518507
48 0.497469
49 0.54795
50 0.451719
51 0.562894
52 0.446934
53 0.445954
54 0.443677
55 0.50065
56 0.442493
57 0.545229
58 0.448637
59 0.753177
60 0.461004
61 0.877311
62 0.686549
63 1.16183
64 0.956177
65 1.54251
66 1.44887
67 1.16839
68 1.02297
69 0.840505
70 0.861816
71 0.474079
72 0.672868
73 0.513322
74 0.661627
75 0.475631
76 0.453155
77 0.551135
78 0.459891
79 0.440852
80 0.4272
81 0.435345
82 0.438948
83 0.434424
84 0.457111
85 0.447884
86 0.503711
87 0.810895
88 0.509779
89 1.00101
90 0.646722
91 1.26
92 1.03683
93 0.872998
94 0.648864
95 0.495682
96 0.518652
97 0.456536
98 0.456509
99 0.452465
100 0.458121
101 0.435144
102 0.451885
103 0.447968
104 0.447744
&
@target G2.S2
@type xy
1 0.446038
2 0.433734
3 0.407492
4 0.410792
5 0.552471
6 0.512689
7 0.898332
8 0.9272
9 1.38374
10 1.63929
11 1.73594
12 1.98619
13 1.87097
14 2.06224
15 1.81484
16 1.50521
17 1.27594
18 0.924189
19 0.515412
20 0.464892
21 0.456672
22 0.459647
23 0.452907
24 0.466905
25 0.444072
26 0.469308
27 0.438321
28 0.448414
29 0.547129
30 0.416083
31 0.706027
32 0.535444
33 0.922659
34 1.06805
35 1.37617
36 1.62965
37 1.88564
38 1.40159
39 2.08886
40 2.04791
41 1.95544
42 1.74726
43 1.52442
44 1.07706
45 0.913359
46 0.73885
47 0.739915
48 0.462764
49 0.455933
50 0.44379
51 0.507568
52 0.453679
53 0.442181
54 0.44286
55 0.51911
56 0.419464
57 0.836077
58 0.54975
59 0.966915
60 1.04989
61 1.43321
62 1.60796
63 1.81811
64 1.26684
65 1.75241
66 1.68798
67 1.55117
68 1.24799
69 1.20891
70 1.1467
71 1.0335
72 1.0792
73 0.791881
74 0.443875
75 0.475473
76 0.441418
77 0.460896
78 0.454808
79 0.432117
80 0.447353
81 0.396737
82 0.409084
83 0.541549
84 0.50542
85 0.85402
86 0.967031
87 1.31362
88 1.45911
89 1.47913
90 0.920734
91 1.41921
92 1.33164
93 1.21212
94 0.835
95 0.77976
96 0.559598
97 0.535584
98 0.822253
99 0.538725
100 0.501298
101 0.455357
102 0.473075
103 0.439914
104 0.483942
&
