# Supplementary material for: Data showing the lipid conformations and membrane binding behaviors of beta-amyloid fibrils in phase-separated cholesterol-enriched lipid domains with and without glycolipid and oxidized cholesterol from coarse-grained molecular dynamics simulations
Source: Data Brief. 2020 Apr 19;30:105496. doi: 10.1016/j.dib.2020.105496 (PMC7186522; doi:10.1016/j.dib.2020.105496)
Supplement: Supplementary file 1 [file mmc1.zip › Supplementary-Data/S17-21/Figure-S17/Figure-S17C-CO-ABCD-1.agr]

# Grace project file
#
@version 50125
@page size 792, 612
@page scroll 5%
@page inout 5%
@link page off
@map font 0 to "Times-Roman", "Times-Roman"
@map font 1 to "Times-Italic", "Times-Italic"
@map font 2 to "Times-Bold", "Times-Bold"
@map font 3 to "Times-BoldItalic", "Times-BoldItalic"
@map font 4 to "Helvetica", "Helvetica"
@map font 5 to "Helvetica-Oblique", "Helvetica-Oblique"
@map font 6 to "Helvetica-Bold", "Helvetica-Bold"
@map font 7 to "Helvetica-BoldOblique", "Helvetica-BoldOblique"
@map font 8 to "Courier", "Courier"
@map font 9 to "Courier-Oblique", "Courier-Oblique"
@map font 10 to "Courier-Bold", "Courier-Bold"
@map font 11 to "Courier-BoldOblique", "Courier-BoldOblique"
@map font 12 to "Symbol", "Symbol"
@map font 13 to "ZapfDingbats", "ZapfDingbats"
@map color 0 to (255, 255, 255), "white"
@map color 1 to (0, 0, 0), "black"
@map color 2 to (255, 0, 0), "red"
@map color 3 to (0, 255, 0), "green"
@map color 4 to (0, 0, 255), "blue"
@map color 5 to (255, 255, 0), "yellow"
@map color 6 to (188, 143, 143), "brown"
@map color 7 to (220, 220, 220), "grey"
@map color 8 to (148, 0, 211), "violet"
@map color 9 to (0, 255, 255), "cyan"
@map color 10 to (255, 0, 255), "magenta"
@map color 11 to (255, 165, 0), "orange"
@map color 12 to (114, 33, 188), "indigo"
@map color 13 to (103, 7, 72), "maroon"
@map color 14 to (64, 224, 208), "turquoise"
@map color 15 to (0, 139, 0), "green4"
@reference date 0
@date wrap off
@date wrap year 1950
@default linewidth 1.0
@default linestyle 1
@default color 1
@default pattern 1
@default font 0
@default char size 1.000000
@default symbol size 1.000000
@default sformat "%.8g"
@background color 0
@page background fill on
@timestamp off
@timestamp 0.03, 0.03
@timestamp color 1
@timestamp rot 0
@timestamp font 0
@timestamp char size 1.000000
@timestamp def "Tue Dec 12 13:36:32 2017"
@r0 off
@link r0 to g0
@r0 type above
@r0 linestyle 1
@r0 linewidth 1.0
@r0 color 1
@r0 line 0, 0, 0, 0
@r1 off
@link r1 to g0
@r1 type above
@r1 linestyle 1
@r1 linewidth 1.0
@r1 color 1
@r1 line 0, 0, 0, 0
@r2 off
@link r2 to g0
@r2 type above
@r2 linestyle 1
@r2 linewidth 1.0
@r2 color 1
@r2 line 0, 0, 0, 0
@r3 off
@link r3 to g0
@r3 type above
@r3 linestyle 1
@r3 linewidth 1.0
@r3 color 1
@r3 line 0, 0, 0, 0
@r4 off
@link r4 to g0
@r4 type above
@r4 linestyle 1
@r4 linewidth 1.0
@r4 color 1
@r4 line 0, 0, 0, 0
@g0 on
@g0 hidden false
@g0 type XY
@g0 stacked false
@g0 bar hgap 0.000000
@g0 fixedpoint off
@g0 fixedpoint type 0
@g0 fixedpoint xy 0.000000, 0.000000
@g0 fixedpoint format general general
@g0 fixedpoint prec 6, 6
@with g0
@    world 0, 0, 20, 6
@    stack world 0, 0, 0, 0
@    znorm 1
@    view 0.100000, 0.720000, 0.800000, 0.950000
@    title ""
@    title font 0
@    title size 1.500000
@    title color 1
@    subtitle ""
@    subtitle font 0
@    subtitle size 1.000000
@    subtitle color 1
@    xaxes scale Normal
@    yaxes scale Normal
@    xaxes invert off
@    yaxes invert off
@    xaxis  on
@    xaxis  type zero false
@    xaxis  offset 0.000000 , 0.000000
@    xaxis  bar on
@    xaxis  bar color 1
@    xaxis  bar linestyle 1
@    xaxis  bar linewidth 1.0
@    xaxis  label "Time (\xm\0s)"
@    xaxis  label layout para
@    xaxis  label place auto
@    xaxis  label char size 0.900000
@    xaxis  label font 0
@    xaxis  label color 1
@    xaxis  label place normal
@    xaxis  tick on
@    xaxis  tick major 5
@    xaxis  tick minor ticks 4
@    xaxis  tick default 6
@    xaxis  tick place rounded true
@    xaxis  tick in
@    xaxis  tick major size 1.000000
@    xaxis  tick major color 1
@    xaxis  tick major linewidth 1.0
@    xaxis  tick major linestyle 1
@    xaxis  tick major grid off
@    xaxis  tick minor color 1
@    xaxis  tick minor linewidth 1.0
@    xaxis  tick minor linestyle 1
@    xaxis  tick minor grid off
@    xaxis  tick minor size 0.500000
@    xaxis  ticklabel on
@    xaxis  ticklabel format general
@    xaxis  ticklabel prec 5
@    xaxis  ticklabel formula ""
@    xaxis  ticklabel append ""
@    xaxis  ticklabel prepend ""
@    xaxis  ticklabel angle 0
@    xaxis  ticklabel skip 0
@    xaxis  ticklabel stagger 0
@    xaxis  ticklabel place normal
@    xaxis  ticklabel offset auto
@    xaxis  ticklabel offset 0.000000 , 0.010000
@    xaxis  ticklabel start type auto
@    xaxis  ticklabel start 0.000000
@    xaxis  ticklabel stop type auto
@    xaxis  ticklabel stop 0.000000
@    xaxis  ticklabel char size 0.800000
@    xaxis  ticklabel font 0
@    xaxis  ticklabel color 1
@    xaxis  tick place both
@    xaxis  tick spec type none
@    yaxis  on
@    yaxis  type zero false
@    yaxis  offset 0.000000 , 0.000000
@    yaxis  bar on
@    yaxis  bar color 1
@    yaxis  bar linestyle 1
@    yaxis  bar linewidth 1.0
@    yaxis  label "Minimum  Distance (nm)"
@    yaxis  label layout para
@    yaxis  label place auto
@    yaxis  label char size 0.900000
@    yaxis  label font 0
@    yaxis  label color 1
@    yaxis  label place normal
@    yaxis  tick on
@    yaxis  tick major 1
@    yaxis  tick minor ticks 1
@    yaxis  tick default 6
@    yaxis  tick place rounded true
@    yaxis  tick in
@    yaxis  tick major size 1.000000
@    yaxis  tick major color 1
@    yaxis  tick major linewidth 1.0
@    yaxis  tick major linestyle 1
@    yaxis  tick major grid off
@    yaxis  tick minor color 1
@    yaxis  tick minor linewidth 1.0
@    yaxis  tick minor linestyle 1
@    yaxis  tick minor grid off
@    yaxis  tick minor size 0.500000
@    yaxis  ticklabel on
@    yaxis  ticklabel format general
@    yaxis  ticklabel prec 5
@    yaxis  ticklabel formula ""
@    yaxis  ticklabel append ""
@    yaxis  ticklabel prepend ""
@    yaxis  ticklabel angle 0
@    yaxis  ticklabel skip 0
@    yaxis  ticklabel stagger 0
@    yaxis  ticklabel place normal
@    yaxis  ticklabel offset auto
@    yaxis  ticklabel offset 0.000000 , 0.010000
@    yaxis  ticklabel start type auto
@    yaxis  ticklabel start 0.000000
@    yaxis  ticklabel stop type auto
@    yaxis  ticklabel stop 0.000000
@    yaxis  ticklabel char size 0.800000
@    yaxis  ticklabel font 0
@    yaxis  ticklabel color 1
@    yaxis  tick place both
@    yaxis  tick spec type none
@    altxaxis  off
@    altyaxis  off
@    legend on
@    legend loctype view
@    legend 0.82, 0.93
@    legend box color 1
@    legend box pattern 0
@    legend box linewidth 1.0
@    legend box linestyle 0
@    legend box fill color 0
@    legend box fill pattern 0
@    legend font 0
@    legend char size 1.000000
@    legend color 1
@    legend length 2
@    legend vgap 1
@    legend hgap 1
@    legend invert false
@    frame type 0
@    frame linestyle 1
@    frame linewidth 1.0
@    frame color 1
@    frame pattern 1
@    frame background color 0
@    frame background pattern 0
@    s0 hidden false
@    s0 type xy
@    s0 symbol 0
@    s0 symbol size 1.000000
@    s0 symbol color 3
@    s0 symbol pattern 1
@    s0 symbol fill color 3
@    s0 symbol fill pattern 0
@    s0 symbol linewidth 1.0
@    s0 symbol linestyle 1
@    s0 symbol char 65
@    s0 symbol char font 0
@    s0 symbol skip 0
@    s0 line type 1
@    s0 line linestyle 1
@    s0 line linewidth 1.0
@    s0 line color 3
@    s0 line pattern 1
@    s0 baseline type 0
@    s0 baseline off
@    s0 dropline off
@    s0 fill type 0
@    s0 fill rule 0
@    s0 fill color 3
@    s0 fill pattern 1
@    s0 avalue off
@    s0 avalue type 2
@    s0 avalue char size 1.000000
@    s0 avalue font 0
@    s0 avalue color 1
@    s0 avalue rot 0
@    s0 avalue format general
@    s0 avalue prec 3
@    s0 avalue prepend ""
@    s0 avalue append ""
@    s0 avalue offset 0.000000 , 0.000000
@    s0 errorbar on
@    s0 errorbar place both
@    s0 errorbar color 3
@    s0 errorbar pattern 1
@    s0 errorbar size 1.000000
@    s0 errorbar linewidth 1.0
@    s0 errorbar linestyle 1
@    s0 errorbar riser linewidth 1.0
@    s0 errorbar riser linestyle 1
@    s0 errorbar riser clip off
@    s0 errorbar riser clip length 0.100000
@    s0 comment "/Users/KCheng/Desktop/cg_small_water_run/md-run-lonestar/namchi-04-26-2014/g-mind/1md-1.0nm-results/DPP-mind-.xvg"
@    s0 legend  "Protein-DPPC"
@    s1 hidden false
@    s1 type xy
@    s1 symbol 0
@    s1 symbol size 1.000000
@    s1 symbol color 11
@    s1 symbol pattern 1
@    s1 symbol fill color 11
@    s1 symbol fill pattern 0
@    s1 symbol linewidth 1.0
@    s1 symbol linestyle 1
@    s1 symbol char 65
@    s1 symbol char font 0
@    s1 symbol skip 0
@    s1 line type 1
@    s1 line linestyle 1
@    s1 line linewidth 1.0
@    s1 line color 11
@    s1 line pattern 1
@    s1 baseline type 0
@    s1 baseline off
@    s1 dropline off
@    s1 fill type 0
@    s1 fill rule 0
@    s1 fill color 11
@    s1 fill pattern 1
@    s1 avalue off
@    s1 avalue type 2
@    s1 avalue char size 1.000000
@    s1 avalue font 0
@    s1 avalue color 1
@    s1 avalue rot 0
@    s1 avalue format general
@    s1 avalue prec 3
@    s1 avalue prepend ""
@    s1 avalue append ""
@    s1 avalue offset 0.000000 , 0.000000
@    s1 errorbar on
@    s1 errorbar place both
@    s1 errorbar color 11
@    s1 errorbar pattern 1
@    s1 errorbar size 1.000000
@    s1 errorbar linewidth 1.0
@    s1 errorbar linestyle 1
@    s1 errorbar riser linewidth 1.0
@    s1 errorbar riser linestyle 1
@    s1 errorbar riser clip off
@    s1 errorbar riser clip length 0.100000
@    s1 comment "/Users/KCheng/Desktop/cg_small_water_run/md-run-lonestar/namchi-04-26-2014/g-mind/1md-1.0nm-results/DUP-mind-.xvg"
@    s1 legend  "Protein-DUPC"
@    s2 hidden false
@    s2 type xy
@    s2 symbol 0
@    s2 symbol size 1.000000
@    s2 symbol color 1
@    s2 symbol pattern 1
@    s2 symbol fill color 1
@    s2 symbol fill pattern 0
@    s2 symbol linewidth 1.0
@    s2 symbol linestyle 1
@    s2 symbol char 65
@    s2 symbol char font 0
@    s2 symbol skip 0
@    s2 line type 1
@    s2 line linestyle 1
@    s2 line linewidth 1.0
@    s2 line color 1
@    s2 line pattern 1
@    s2 baseline type 0
@    s2 baseline off
@    s2 dropline off
@    s2 fill type 0
@    s2 fill rule 0
@    s2 fill color 1
@    s2 fill pattern 1
@    s2 avalue off
@    s2 avalue type 2
@    s2 avalue char size 1.000000
@    s2 avalue font 0
@    s2 avalue color 1
@    s2 avalue rot 0
@    s2 avalue format general
@    s2 avalue prec 3
@    s2 avalue prepend ""
@    s2 avalue append ""
@    s2 avalue offset 0.000000 , 0.000000
@    s2 errorbar on
@    s2 errorbar place both
@    s2 errorbar color 1
@    s2 errorbar pattern 1
@    s2 errorbar size 1.000000
@    s2 errorbar linewidth 1.0
@    s2 errorbar linestyle 1
@    s2 errorbar riser linewidth 1.0
@    s2 errorbar riser linestyle 1
@    s2 errorbar riser clip off
@    s2 errorbar riser clip length 0.100000
@    s2 comment "/Users/KCheng/Desktop/cg_small_water_run/md-run-lonestar/namchi-04-26-2014/g-mind/1md-1.0nm-results/CHO-mind-.xvg"
@    s2 legend  "Protein-CHOL"
@g1 on
@g1 hidden false
@g1 type XY
@g1 stacked false
@g1 bar hgap 0.000000
@g1 fixedpoint off
@g1 fixedpoint type 0
@g1 fixedpoint xy 0.000000, 0.000000
@g1 fixedpoint format general general
@g1 fixedpoint prec 6, 6
@with g1
@    world 0, 0, 20, 15000
@    stack world 0, 0, 0, 0
@    znorm 1
@    view 0.100000, 0.410000, 0.800000, 0.640000
@    title ""
@    title font 0
@    title size 1.500000
@    title color 1
@    subtitle ""
@    subtitle font 0
@    subtitle size 1.000000
@    subtitle color 1
@    xaxes scale Normal
@    yaxes scale Normal
@    xaxes invert off
@    yaxes invert off
@    xaxis  on
@    xaxis  type zero false
@    xaxis  offset 0.000000 , 0.000000
@    xaxis  bar on
@    xaxis  bar color 1
@    xaxis  bar linestyle 1
@    xaxis  bar linewidth 1.0
@    xaxis  label "Time (\xm\0s)"
@    xaxis  label layout para
@    xaxis  label place auto
@    xaxis  label char size 0.900000
@    xaxis  label font 0
@    xaxis  label color 1
@    xaxis  label place normal
@    xaxis  tick on
@    xaxis  tick major 5
@    xaxis  tick minor ticks 4
@    xaxis  tick default 6
@    xaxis  tick place rounded true
@    xaxis  tick in
@    xaxis  tick major size 1.000000
@    xaxis  tick major color 1
@    xaxis  tick major linewidth 1.0
@    xaxis  tick major linestyle 1
@    xaxis  tick major grid off
@    xaxis  tick minor color 1
@    xaxis  tick minor linewidth 1.0
@    xaxis  tick minor linestyle 1
@    xaxis  tick minor grid off
@    xaxis  tick minor size 0.500000
@    xaxis  ticklabel on
@    xaxis  ticklabel format general
@    xaxis  ticklabel prec 5
@    xaxis  ticklabel formula ""
@    xaxis  ticklabel append ""
@    xaxis  ticklabel prepend ""
@    xaxis  ticklabel angle 0
@    xaxis  ticklabel skip 0
@    xaxis  ticklabel stagger 0
@    xaxis  ticklabel place normal
@    xaxis  ticklabel offset auto
@    xaxis  ticklabel offset 0.000000 , 0.010000
@    xaxis  ticklabel start type auto
@    xaxis  ticklabel start 0.000000
@    xaxis  ticklabel stop type auto
@    xaxis  ticklabel stop 0.000000
@    xaxis  ticklabel char size 0.800000
@    xaxis  ticklabel font 0
@    xaxis  ticklabel color 1
@    xaxis  tick place both
@    xaxis  tick spec type none
@    yaxis  on
@    yaxis  type zero false
@    yaxis  offset 0.000000 , 0.000000
@    yaxis  bar on
@    yaxis  bar color 1
@    yaxis  bar linestyle 1
@    yaxis  bar linewidth 1.0
@    yaxis  label "Number of Contacts (< 2 nm)"
@    yaxis  label layout para
@    yaxis  label place auto
@    yaxis  label char size 0.900000
@    yaxis  label font 0
@    yaxis  label color 1
@    yaxis  label place normal
@    yaxis  tick on
@    yaxis  tick major 5000
@    yaxis  tick minor ticks 1
@    yaxis  tick default 6
@    yaxis  tick place rounded true
@    yaxis  tick in
@    yaxis  tick major size 1.000000
@    yaxis  tick major color 1
@    yaxis  tick major linewidth 1.0
@    yaxis  tick major linestyle 1
@    yaxis  tick major grid off
@    yaxis  tick minor color 1
@    yaxis  tick minor linewidth 1.0
@    yaxis  tick minor linestyle 1
@    yaxis  tick minor grid off
@    yaxis  tick minor size 0.500000
@    yaxis  ticklabel on
@    yaxis  ticklabel format general
@    yaxis  ticklabel prec 5
@    yaxis  ticklabel formula ""
@    yaxis  ticklabel append ""
@    yaxis  ticklabel prepend ""
@    yaxis  ticklabel angle 0
@    yaxis  ticklabel skip 0
@    yaxis  ticklabel stagger 0
@    yaxis  ticklabel place normal
@    yaxis  ticklabel offset auto
@    yaxis  ticklabel offset 0.000000 , 0.010000
@    yaxis  ticklabel start type auto
@    yaxis  ticklabel start 0.000000
@    yaxis  ticklabel stop type auto
@    yaxis  ticklabel stop 0.000000
@    yaxis  ticklabel char size 0.800000
@    yaxis  ticklabel font 0
@    yaxis  ticklabel color 1
@    yaxis  tick place both
@    yaxis  tick spec type none
@    altxaxis  off
@    altyaxis  off
@    legend on
@    legend loctype view
@    legend 0.78, 0.8
@    legend box color 1
@    legend box pattern 1
@    legend box linewidth 1.0
@    legend box linestyle 1
@    legend box fill color 0
@    legend box fill pattern 1
@    legend font 0
@    legend char size 1.000000
@    legend color 1
@    legend length 2
@    legend vgap 1
@    legend hgap 1
@    legend invert false
@    frame type 0
@    frame linestyle 1
@    frame linewidth 1.0
@    frame color 1
@    frame pattern 1
@    frame background color 0
@    frame background pattern 0
@    s0 hidden false
@    s0 type xy
@    s0 symbol 0
@    s0 symbol size 1.000000
@    s0 symbol color 3
@    s0 symbol pattern 1
@    s0 symbol fill color 3
@    s0 symbol fill pattern 0
@    s0 symbol linewidth 1.0
@    s0 symbol linestyle 1
@    s0 symbol char 65
@    s0 symbol char font 0
@    s0 symbol skip 0
@    s0 line type 1
@    s0 line linestyle 1
@    s0 line linewidth 1.0
@    s0 line color 3
@    s0 line pattern 1
@    s0 baseline type 0
@    s0 baseline off
@    s0 dropline off
@    s0 fill type 0
@    s0 fill rule 0
@    s0 fill color 1
@    s0 fill pattern 1
@    s0 avalue off
@    s0 avalue type 2
@    s0 avalue char size 1.000000
@    s0 avalue font 0
@    s0 avalue color 1
@    s0 avalue rot 0
@    s0 avalue format general
@    s0 avalue prec 3
@    s0 avalue prepend ""
@    s0 avalue append ""
@    s0 avalue offset 0.000000 , 0.000000
@    s0 errorbar on
@    s0 errorbar place both
@    s0 errorbar color 3
@    s0 errorbar pattern 1
@    s0 errorbar size 1.000000
@    s0 errorbar linewidth 1.0
@    s0 errorbar linestyle 1
@    s0 errorbar riser linewidth 1.0
@    s0 errorbar riser linestyle 1
@    s0 errorbar riser clip off
@    s0 errorbar riser clip length 0.100000
@    s0 comment "/Users/KCheng/Desktop/cg_small_water_run/md-run-lonestar/namchi-04-26-2014/g-mind/1md-1.0nm-results/DPP-numcont-.xvg"
@    s0 legend  ""
@    s1 hidden false
@    s1 type xy
@    s1 symbol 0
@    s1 symbol size 1.000000
@    s1 symbol color 11
@    s1 symbol pattern 1
@    s1 symbol fill color 11
@    s1 symbol fill pattern 0
@    s1 symbol linewidth 1.0
@    s1 symbol linestyle 1
@    s1 symbol char 65
@    s1 symbol char font 0
@    s1 symbol skip 0
@    s1 line type 1
@    s1 line linestyle 1
@    s1 line linewidth 1.0
@    s1 line color 11
@    s1 line pattern 1
@    s1 baseline type 0
@    s1 baseline off
@    s1 dropline off
@    s1 fill type 0
@    s1 fill rule 0
@    s1 fill color 1
@    s1 fill pattern 1
@    s1 avalue off
@    s1 avalue type 2
@    s1 avalue char size 1.000000
@    s1 avalue font 0
@    s1 avalue color 1
@    s1 avalue rot 0
@    s1 avalue format general
@    s1 avalue prec 3
@    s1 avalue prepend ""
@    s1 avalue append ""
@    s1 avalue offset 0.000000 , 0.000000
@    s1 errorbar on
@    s1 errorbar place both
@    s1 errorbar color 11
@    s1 errorbar pattern 1
@    s1 errorbar size 1.000000
@    s1 errorbar linewidth 1.0
@    s1 errorbar linestyle 1
@    s1 errorbar riser linewidth 1.0
@    s1 errorbar riser linestyle 1
@    s1 errorbar riser clip off
@    s1 errorbar riser clip length 0.100000
@    s1 comment "/Users/KCheng/Desktop/cg_small_water_run/md-run-lonestar/namchi-04-26-2014/g-mind/1md-1.0nm-results/DUP-numcont-.xvg"
@    s1 legend  ""
@    s2 hidden false
@    s2 type xy
@    s2 symbol 0
@    s2 symbol size 1.000000
@    s2 symbol color 1
@    s2 symbol pattern 1
@    s2 symbol fill color 1
@    s2 symbol fill pattern 0
@    s2 symbol linewidth 1.0
@    s2 symbol linestyle 1
@    s2 symbol char 65
@    s2 symbol char font 0
@    s2 symbol skip 0
@    s2 line type 1
@    s2 line linestyle 1
@    s2 line linewidth 1.0
@    s2 line color 1
@    s2 line pattern 1
@    s2 baseline type 0
@    s2 baseline off
@    s2 dropline off
@    s2 fill type 0
@    s2 fill rule 0
@    s2 fill color 1
@    s2 fill pattern 1
@    s2 avalue off
@    s2 avalue type 2
@    s2 avalue char size 1.000000
@    s2 avalue font 0
@    s2 avalue color 1
@    s2 avalue rot 0
@    s2 avalue format general
@    s2 avalue prec 3
@    s2 avalue prepend ""
@    s2 avalue append ""
@    s2 avalue offset 0.000000 , 0.000000
@    s2 errorbar on
@    s2 errorbar place both
@    s2 errorbar color 1
@    s2 errorbar pattern 1
@    s2 errorbar size 1.000000
@    s2 errorbar linewidth 1.0
@    s2 errorbar linestyle 1
@    s2 errorbar riser linewidth 1.0
@    s2 errorbar riser linestyle 1
@    s2 errorbar riser clip off
@    s2 errorbar riser clip length 0.100000
@    s2 comment "/Users/KCheng/Desktop/cg_small_water_run/md-run-lonestar/namchi-04-26-2014/g-mind/1md-1.0nm-results/CHO-numcont-.xvg"
@    s2 legend  ""
@g2 on
@g2 hidden false
@g2 type XY
@g2 stacked false
@g2 bar hgap 0.000000
@g2 fixedpoint off
@g2 fixedpoint type 0
@g2 fixedpoint xy 0.000000, 0.000000
@g2 fixedpoint format general general
@g2 fixedpoint prec 6, 6
@with g2
@    world 0, 0, 130, 1
@    stack world 0, 0, 0, 0
@    znorm 1
@    view 0.100000, 0.100000, 0.800000, 0.330000
@    title ""
@    title font 0
@    title size 1.500000
@    title color 1
@    subtitle ""
@    subtitle font 0
@    subtitle size 1.000000
@    subtitle color 1
@    xaxes scale Normal
@    yaxes scale Normal
@    xaxes invert off
@    yaxes invert off
@    xaxis  on
@    xaxis  type zero false
@    xaxis  offset 0.000000 , 0.000000
@    xaxis  bar on
@    xaxis  bar color 1
@    xaxis  bar linestyle 1
@    xaxis  bar linewidth 1.0
@    xaxis  label "Residue (#)"
@    xaxis  label layout para
@    xaxis  label place auto
@    xaxis  label char size 0.900000
@    xaxis  label font 0
@    xaxis  label color 1
@    xaxis  label place normal
@    xaxis  tick on
@    xaxis  tick major 26
@    xaxis  tick minor ticks 1
@    xaxis  tick default 6
@    xaxis  tick place rounded true
@    xaxis  tick in
@    xaxis  tick major size 1.000000
@    xaxis  tick major color 1
@    xaxis  tick major linewidth 1.0
@    xaxis  tick major linestyle 1
@    xaxis  tick major grid off
@    xaxis  tick minor color 1
@    xaxis  tick minor linewidth 1.0
@    xaxis  tick minor linestyle 1
@    xaxis  tick minor grid off
@    xaxis  tick minor size 0.500000
@    xaxis  ticklabel on
@    xaxis  ticklabel format general
@    xaxis  ticklabel prec 5
@    xaxis  ticklabel formula ""
@    xaxis  ticklabel append ""
@    xaxis  ticklabel prepend ""
@    xaxis  ticklabel angle 0
@    xaxis  ticklabel skip 0
@    xaxis  ticklabel stagger 0
@    xaxis  ticklabel place normal
@    xaxis  ticklabel offset auto
@    xaxis  ticklabel offset 0.000000 , 0.010000
@    xaxis  ticklabel start type auto
@    xaxis  ticklabel start 0.000000
@    xaxis  ticklabel stop type auto
@    xaxis  ticklabel stop 0.000000
@    xaxis  ticklabel char size 0.800000
@    xaxis  ticklabel font 0
@    xaxis  ticklabel color 1
@    xaxis  tick place both
@    xaxis  tick spec type none
@    yaxis  on
@    yaxis  type zero false
@    yaxis  offset 0.000000 , 0.000000
@    yaxis  bar on
@    yaxis  bar color 1
@    yaxis  bar linestyle 1
@    yaxis  bar linewidth 1.0
@    yaxis  label "Minimum Distance (nm)"
@    yaxis  label layout para
@    yaxis  label place auto
@    yaxis  label char size 0.900000
@    yaxis  label font 0
@    yaxis  label color 1
@    yaxis  label place normal
@    yaxis  tick on
@    yaxis  tick major 0.2
@    yaxis  tick minor ticks 1
@    yaxis  tick default 6
@    yaxis  tick place rounded true
@    yaxis  tick in
@    yaxis  tick major size 1.000000
@    yaxis  tick major color 1
@    yaxis  tick major linewidth 1.0
@    yaxis  tick major linestyle 1
@    yaxis  tick major grid off
@    yaxis  tick minor color 1
@    yaxis  tick minor linewidth 1.0
@    yaxis  tick minor linestyle 1
@    yaxis  tick minor grid off
@    yaxis  tick minor size 0.500000
@    yaxis  ticklabel on
@    yaxis  ticklabel format general
@    yaxis  ticklabel prec 5
@    yaxis  ticklabel formula ""
@    yaxis  ticklabel append ""
@    yaxis  ticklabel prepend ""
@    yaxis  ticklabel angle 0
@    yaxis  ticklabel skip 0
@    yaxis  ticklabel stagger 0
@    yaxis  ticklabel place normal
@    yaxis  ticklabel offset auto
@    yaxis  ticklabel offset 0.000000 , 0.010000
@    yaxis  ticklabel start type auto
@    yaxis  ticklabel start 0.000000
@    yaxis  ticklabel stop type auto
@    yaxis  ticklabel stop 0.000000
@    yaxis  ticklabel char size 0.800000
@    yaxis  ticklabel font 0
@    yaxis  ticklabel color 1
@    yaxis  tick place both
@    yaxis  tick spec type none
@    altxaxis  off
@    altyaxis  off
@    legend on
@    legend loctype view
@    legend 0.78, 0.8
@    legend box color 1
@    legend box pattern 1
@    legend box linewidth 1.0
@    legend box linestyle 1
@    legend box fill color 0
@    legend box fill pattern 1
@    legend font 0
@    legend char size 1.000000
@    legend color 1
@    legend length 2
@    legend vgap 1
@    legend hgap 1
@    legend invert false
@    frame type 0
@    frame linestyle 1
@    frame linewidth 1.0
@    frame color 1
@    frame pattern 1
@    frame background color 0
@    frame background pattern 0
@    s0 hidden false
@    s0 type xy
@    s0 symbol 0
@    s0 symbol size 1.000000
@    s0 symbol color 3
@    s0 symbol pattern 1
@    s0 symbol fill color 3
@    s0 symbol fill pattern 0
@    s0 symbol linewidth 1.0
@    s0 symbol linestyle 1
@    s0 symbol char 65
@    s0 symbol char font 0
@    s0 symbol skip 0
@    s0 line type 1
@    s0 line linestyle 1
@    s0 line linewidth 1.0
@    s0 line color 3
@    s0 line pattern 1
@    s0 baseline type 0
@    s0 baseline off
@    s0 dropline off
@    s0 fill type 0
@    s0 fill rule 0
@    s0 fill color 1
@    s0 fill pattern 1
@    s0 avalue off
@    s0 avalue type 2
@    s0 avalue char size 1.000000
@    s0 avalue font 0
@    s0 avalue color 1
@    s0 avalue rot 0
@    s0 avalue format general
@    s0 avalue prec 3
@    s0 avalue prepend ""
@    s0 avalue append ""
@    s0 avalue offset 0.000000 , 0.000000
@    s0 errorbar on
@    s0 errorbar place both
@    s0 errorbar color 3
@    s0 errorbar pattern 1
@    s0 errorbar size 1.000000
@    s0 errorbar linewidth 1.0
@    s0 errorbar linestyle 1
@    s0 errorbar riser linewidth 1.0
@    s0 errorbar riser linestyle 1
@    s0 errorbar riser clip off
@    s0 errorbar riser clip length 0.100000
@    s0 comment "/Users/KCheng/Desktop/cg_small_water_run/md-run-lonestar/namchi-04-26-2014/g-mind/1md-1.0nm-results/DPP-res-.xvg"
@    s0 legend  ""
@    s1 hidden false
@    s1 type xy
@    s1 symbol 0
@    s1 symbol size 1.000000
@    s1 symbol color 11
@    s1 symbol pattern 1
@    s1 symbol fill color 11
@    s1 symbol fill pattern 0
@    s1 symbol linewidth 1.0
@    s1 symbol linestyle 1
@    s1 symbol char 65
@    s1 symbol char font 0
@    s1 symbol skip 0
@    s1 line type 1
@    s1 line linestyle 1
@    s1 line linewidth 1.0
@    s1 line color 11
@    s1 line pattern 1
@    s1 baseline type 0
@    s1 baseline off
@    s1 dropline off
@    s1 fill type 0
@    s1 fill rule 0
@    s1 fill color 1
@    s1 fill pattern 1
@    s1 avalue off
@    s1 avalue type 2
@    s1 avalue char size 1.000000
@    s1 avalue font 0
@    s1 avalue color 1
@    s1 avalue rot 0
@    s1 avalue format general
@    s1 avalue prec 3
@    s1 avalue prepend ""
@    s1 avalue append ""
@    s1 avalue offset 0.000000 , 0.000000
@    s1 errorbar on
@    s1 errorbar place both
@    s1 errorbar color 11
@    s1 errorbar pattern 1
@    s1 errorbar size 1.000000
@    s1 errorbar linewidth 1.0
@    s1 errorbar linestyle 1
@    s1 errorbar riser linewidth 1.0
@    s1 errorbar riser linestyle 1
@    s1 errorbar riser clip off
@    s1 errorbar riser clip length 0.100000
@    s1 comment "/Users/KCheng/Desktop/cg_small_water_run/md-run-lonestar/namchi-04-26-2014/g-mind/1md-1.0nm-results/DUP-res-.xvg"
@    s1 legend  ""
@    s2 hidden false
@    s2 type xy
@    s2 symbol 0
@    s2 symbol size 1.000000
@    s2 symbol color 1
@    s2 symbol pattern 1
@    s2 symbol fill color 1
@    s2 symbol fill pattern 0
@    s2 symbol linewidth 1.0
@    s2 symbol linestyle 1
@    s2 symbol char 65
@    s2 symbol char font 0
@    s2 symbol skip 0
@    s2 line type 1
@    s2 line linestyle 1
@    s2 line linewidth 1.0
@    s2 line color 1
@    s2 line pattern 1
@    s2 baseline type 0
@    s2 baseline off
@    s2 dropline off
@    s2 fill type 0
@    s2 fill rule 0
@    s2 fill color 1
@    s2 fill pattern 1
@    s2 avalue off
@    s2 avalue type 2
@    s2 avalue char size 1.000000
@    s2 avalue font 0
@    s2 avalue color 1
@    s2 avalue rot 0
@    s2 avalue format general
@    s2 avalue prec 3
@    s2 avalue prepend ""
@    s2 avalue append ""
@    s2 avalue offset 0.000000 , 0.000000
@    s2 errorbar on
@    s2 errorbar place both
@    s2 errorbar color 1
@    s2 errorbar pattern 1
@    s2 errorbar size 1.000000
@    s2 errorbar linewidth 1.0
@    s2 errorbar linestyle 1
@    s2 errorbar riser linewidth 1.0
@    s2 errorbar riser linestyle 1
@    s2 errorbar riser clip off
@    s2 errorbar riser clip length 0.100000
@    s2 comment "/Users/KCheng/Desktop/cg_small_water_run/md-run-lonestar/namchi-04-26-2014/g-mind/1md-1.0nm-results/CHO-res-.xvg"
@    s2 legend  ""
@target G0.S0
@type xy
0 1.042988
0.02 1.978345
0.04 0.9302689
0.06 1.557129
0.08 2.464112
0.1 0.9802557
0.12 1.278046
0.14 0.4613566
0.16 0.4765248
0.18 0.5081586
0.2 0.4788783
0.22 0.5524042
0.24 1.972498
0.26 0.8613075
0.28 1.929482
0.3 2.088504
0.32 2.394379
0.34 1.594977
0.36 0.9643912
0.38 0.8130347
0.4 1.433963
0.42 1.483391
0.44 2.262758
0.46 0.8596649
0.48 1.617761
0.5 0.8437275
0.52 0.7132498
0.54 0.4817929
0.56 0.5060626
0.58 1.65131
0.6 1.803981
0.62 1.578836
0.64 2.634502
0.66 1.050167
0.68 1.601062
0.7 2.436314
0.72 0.5482013
0.74 0.4738677
0.76 0.7381737
0.78 0.6634756
0.8 0.6667085
0.82 0.8615828
0.84 1.777787
0.86 2.407286
0.88 1.788777
0.9 2.001525
0.92 0.6190512
0.94 1.311392
0.96 1.244317
0.98 1.553343
1 2.24005
1.02 0.4841745
1.04 1.320956
1.06 1.890965
1.08 1.167593
1.1 0.4467106
1.12 0.4732069
1.14 0.4385777
1.16 0.4522446
1.18 0.4719643
1.2 0.4675469
1.22 0.4629796
1.24 0.4545324
1.26 0.4681081
1.28 0.4477166
1.3 0.4487204
1.32 0.4548349
1.34 0.4485814
1.36 0.4548621
1.38 0.4717518
1.4 0.4659934
1.42 0.4781214
1.44 0.4631147
1.46 0.4613835
1.48 0.4636004
1.5 0.4639237
1.52 0.4671451
1.54 0.4633572
1.56 0.4693078
1.58 0.4424087
1.6 0.4458702
1.62 0.4654835
1.64 0.4557688
1.66 0.4430014
1.68 0.4544501
1.7 0.4570017
1.72 0.4530453
1.74 0.4738145
1.76 0.4708769
1.78 0.4601629
1.8 0.4754471
1.82 0.4638427
1.84 0.472255
1.86 0.4583122
1.88 0.473445
1.9 0.449583
1.92 0.4618709
1.94 0.4249116
1.96 0.4633572
1.98 0.4534862
2 0.4532661
2.02 0.468668
2.04 0.4524654
2.06 0.4686677
2.08 0.4729429
2.1 0.457329
2.12 0.4519129
2.14 0.4457575
2.16 0.4639495
2.18 0.4633033
2.2 0.4644621
2.22 0.4601359
2.24 0.4621952
2.26 0.4661277
2.28 0.4509993
2.3 0.4803641
2.32 0.4331856
2.34 0.4593475
2.36 0.4500284
2.38 0.4527972
2.4 0.4592923
2.42 0.4582574
2.44 0.4610043
2.46 0.4557135
2.48 0.4560982
2.5 0.4507221
2.52 0.461817
2.54 0.4416439
2.56 0.4492496
2.58 0.4608957
2.6 0.4424083
2.62 0.4624122
2.64 0.4704787
2.66 0.4615456
2.68 0.4612486
2.7 0.4683477
2.72 0.4344535
2.74 0.4635186
2.76 0.443762
2.78 0.4522169
2.8 0.4600547
2.82 0.4628716
2.84 0.4595919
2.86 0.4635197
2.88 0.4537902
2.9 0.4657246
2.92 0.4516913
2.94 0.4550276
2.96 0.4592658
2.98 0.4766546
3 0.450028
3.02 0.445365
3.04 0.4417297
3.06 0.4728103
3.08 0.4534866
3.1 0.4604616
3.12 0.4601632
3.14 0.4534582
3.16 0.4451402
3.18 0.4567544
3.2 0.4594838
3.22 0.4553302
3.24 0.4604888
3.26 0.4681083
3.28 0.4503891
3.3 0.4553568
3.32 0.4589935
3.34 0.4465418
3.36 0.464166
3.38 0.4581759
3.4 0.4491377
3.42 0.4629522
3.44 0.4701326
3.46 0.4413054
3.48 0.4670115
3.5 0.4754205
3.52 0.452852
3.54 0.4552743
3.56 0.445673
3.58 0.450555
3.6 0.4570825
3.62 0.4692007
3.64 0.4467103
3.66 0.4435651
3.68 0.4631684
3.7 0.45456
3.72 0.464919
3.74 0.4589665
3.76 0.4549724
3.78 0.4589662
3.8 0.4452527
3.82 0.4595102
3.84 0.4568914
3.86 0.459184
3.88 0.434914
3.9 0.4544781
3.92 0.4541198
3.94 0.4431992
3.96 0.4497223
3.98 0.4511375
4 0.4588575
4.02 0.4599456
4.04 0.4625201
4.06 0.4698139
4.08 0.4536798
4.1 0.4449159
4.12 0.4542295
4.14 0.4524654
4.16 0.4609229
4.18 0.4497223
4.2 0.4484702
4.22 0.4602984
4.24 0.4617895
4.26 0.4683482
4.28 0.4588024
4.3 0.4681883
4.32 0.4530453
4.34 0.4417577
4.36 0.4655372
4.38 0.4493888
4.4 0.4470453
4.42 0.4504446
4.44 0.4609226
4.46 0.4619523
4.48 0.4728897
4.5 0.4682416
4.52 0.4635195
4.54 0.450999
4.56 0.4640581
4.58 0.4497497
4.6 0.4601631
4.62 0.4659937
4.64 0.4483858
4.66 0.4763669
4.68 0.4618173
4.7 0.4817415
4.72 0.4675465
4.74 0.4554671
4.76 0.4469343
4.78 0.4545328
4.8 0.4421537
4.82 0.469201
4.84 0.467413
4.86 0.461411
4.88 0.4777552
4.9 0.4536521
4.92 0.4607062
4.94 0.4375223
4.96 0.4470452
4.98 0.4607328
5 0.445028
5.02 0.4489989
5.04 0.446934
5.06 0.4520506
5.08 0.4638422
5.1 0.4611125
5.12 0.4571925
5.14 0.4747629
5.16 0.4508047
5.18 0.4648921
5.2 0.4526865
5.22 0.4756577
5.24 0.4471298
5.26 0.4370648
5.28 0.4316534
5.3 0.4578212
5.32 0.449917
5.34 0.4606785
5.36 0.4618983
5.38 0.459511
5.4 0.4577392
5.42 0.4610045
5.44 0.4687217
5.46 0.4478006
5.48 0.4739199
5.5 0.4562067
5.52 0.4593743
5.54 0.4557136
5.56 0.4620878
5.58 0.4676272
5.6 0.4380924
5.62 0.4593747
5.64 0.4690947
5.66 0.4813784
5.68 0.4624659
5.7 0.4555219
5.72 0.4535415
5.74 0.4430014
5.76 0.4524655
5.78 0.4543678
5.8 0.4467099
5.82 0.458966
5.84 0.4616006
5.86 0.4681346
5.88 0.4386347
5.9 0.460353
5.92 0.4695475
5.94 0.4607057
5.96 0.4370928
5.98 0.4462345
6 0.4618987
6.02 0.4711158
6.04 0.4686685
6.06 0.4638423
6.08 0.4537342
6.1 0.4495825
6.12 0.4598644
6.14 0.4543398
6.16 0.4358038
6.18 0.4390043
6.2 0.4717524
6.22 0.4580666
6.24 0.448414
6.26 0.4502501
6.28 0.455988
6.3 0.4312768
6.32 0.4543675
6.34 0.4688816
6.36 0.4661814
6.38 0.4601629
6.4 0.4623043
6.42 0.4545327
6.44 0.4554669
6.46 0.4568641
6.48 0.4564268
6.5 0.4500555
6.52 0.4574662
6.54 0.4584213
6.56 0.4570833
6.58 0.4517194
6.6 0.4597278
6.62 0.4515257
6.64 0.4622224
6.66 0.4625471
6.68 0.4470176
6.7 0.4654832
6.72 0.4523548
6.74 0.4401138
6.76 0.4593748
6.78 0.4444381
6.8 0.4487759
6.82 0.4576564
6.84 0.4546429
6.86 0.4417577
6.88 0.446458
6.9 0.4544502
6.92 0.4502778
6.94 0.4482185
6.96 0.442521
6.98 0.4631143
7 0.445786
7.02 0.4590754
7.04 0.4560153
7.06 0.4620337
7.08 0.4535685
7.1 0.4585305
7.12 0.4558785
7.14 0.4667437
7.16 0.4534864
7.18 0.436406
7.2 0.4567819
7.22 0.4546976
7.24 0.4567551
7.26 0.4524097
7.28 0.4540374
7.3 0.4532108
7.32 0.4300294
7.34 0.4457023
7.36 0.45981
7.38 0.4659135
7.4 0.4605159
7.42 0.4540376
7.44 0.4631142
7.46 0.4348848
7.48 0.4650535
7.5 0.4455336
7.52 0.4662086
7.54 0.4514423
7.56 0.4575208
7.58 0.4591572
7.6 0.4476886
7.62 0.4617892
7.64 0.439346
7.66 0.4430012
7.68 0.4687751
7.7 0.4603532
7.72 0.4556861
7.74 0.4481346
7.76 0.4649998
7.78 0.4553571
7.8 0.4556585
7.82 0.4596194
7.84 0.4730226
7.86 0.472996
7.88 0.4669582
7.9 0.4676002
7.92 0.4498886
7.94 0.4657786
7.96 0.4781998
7.98 0.4599453
8 0.4631687
8.02 0.459375
8.04 0.4486094
8.06 0.4631687
8.08 0.4685614
8.1 0.4528796
8.12 0.4493881
8.14 0.4736565
8.16 0.434454
8.18 0.4604888
8.2 0.4497494
8.22 0.4589393
8.24 0.4555493
8.26 0.4571929
8.28 0.4596469
8.3 0.4497498
8.32 0.4624394
8.34 0.4665024
8.36 0.4505002
8.38 0.4540378
8.4 0.4611127
8.42 0.4541202
8.44 0.4638426
8.46 0.4633572
8.48 0.4582036
8.5 0.466101
8.52 0.4524106
8.54 0.4532388
8.56 0.4552471
8.58 0.454863
8.6 0.4530458
8.62 0.4591567
8.64 0.4635997
8.66 0.4554669
8.68 0.4593751
8.7 0.4493608
8.72 0.4605977
8.74 0.4448874
8.76 0.4574383
8.78 0.4573287
8.8 0.454807
8.82 0.4418422
8.84 0.4423227
8.86 0.45511
8.88 0.4639501
8.9 0.472599
8.92 0.4521893
8.94 0.4701062
8.96 0.4474652
8.98 0.4616547
9 0.4528522
9.02 0.4523823
9.04 0.4610044
9.06 0.449138
9.08 0.4529069
9.1 0.4491386
9.12 0.4699468
9.14 0.4514699
9.16 0.4563447
9.18 0.4600268
9.2 0.4584212
9.22 0.435029
9.24 0.4597833
9.26 0.4635187
9.28 0.4593473
9.3 0.4487201
9.32 0.4651077
9.34 0.4684014
9.36 0.4669849
9.38 0.4530726
9.4 0.4553569
9.42 0.4540094
9.44 0.4635462
9.46 0.4546978
9.48 0.4653227
9.5 0.4509986
9.52 0.4669583
9.54 0.4540367
9.56 0.4649734
9.58 0.4494719
9.6 0.4692816
9.62 0.46457
9.64 0.469308
9.66 0.464058
9.68 0.4537072
9.7 0.4573285
9.72 0.4681344
9.74 0.4600545
9.76 0.4414755
9.78 0.4520508
9.8 0.4620882
9.82 0.458966
9.84 0.4567544
9.86 0.469574
9.88 0.4295633
9.9 0.4507216
9.92 0.4537624
9.94 0.4681345
9.96 0.4544773
9.98 0.4543676
10 0.4606786
10.02 0.4436778
10.04 0.4433959
10.06 0.4654308
10.08 0.4584214
10.1 0.4287773
10.12 0.4472416
10.14 0.4496944
10.16 0.4348275
10.18 0.4532388
10.2 0.4579028
10.22 0.4579578
10.24 0.4549999
10.26 0.4454494
10.28 0.46095
10.3 0.4733389
10.32 0.447604
10.34 0.4511374
10.36 0.4620068
10.38 0.4580662
10.4 0.4650268
10.42 0.4673864
10.44 0.4506105
10.46 0.4628987
10.48 0.4546975
10.5 0.4461776
10.52 0.45379
10.54 0.4446906
10.56 0.4644625
10.58 0.4494719
10.6 0.4520511
10.62 0.4594287
10.64 0.4467102
10.66 0.4544778
10.68 0.4504995
10.7 0.4509996
10.72 0.4421257
10.74 0.4511374
10.76 0.4555767
10.78 0.4644888
10.8 0.4437902
10.82 0.460923
10.84 0.452051
10.86 0.4532385
10.88 0.4448035
10.9 0.4602443
10.92 0.4613297
10.94 0.4529899
10.96 0.4489152
10.98 0.4527967
11 0.4523277
11.02 0.4519401
11.04 0.4588294
11.06 0.4621689
11.08 0.438492
11.1 0.4587485
11.12 0.458748
11.14 0.4561803
11.16 0.467787
11.18 0.4615734
11.2 0.4552749
11.22 0.450833
11.24 0.4414462
11.26 0.4475769
11.28 0.4513593
11.3 0.4389481
11.32 0.4531006
11.34 0.4404828
11.36 0.4428886
11.38 0.4503615
11.4 0.4537894
11.42 0.4382922
11.44 0.4563712
11.46 0.4599456
11.48 0.4471577
11.5 0.445365
11.52 0.4657787
11.54 0.4553014
11.56 0.4614109
11.58 0.4563718
11.6 0.4571102
11.62 0.4384917
11.64 0.4560975
11.66 0.4588304
11.68 0.4474928
11.7 0.4588296
11.72 0.4457022
11.74 0.4613564
11.76 0.4546703
11.78 0.4424362
11.8 0.4597014
11.82 0.4432277
11.84 0.457384
11.86 0.4637082
11.88 0.4602987
11.9 0.45763
11.92 0.4508049
11.94 0.4446907
11.96 0.455357
11.98 0.4364346
12 0.4554392
12.02 0.4435367
12.04 0.4652419
12.06 0.4575475
12.08 0.4510822
12.1 0.4671451
12.12 0.4648112
12.14 0.4438471
12.16 0.4568645
12.18 0.452797
12.2 0.4524658
12.22 0.4501669
12.24 0.4692812
12.26 0.4396023
12.28 0.4518021
12.3 0.4549725
12.32 0.4818197
12.34 0.4461225
12.36 0.4556866
12.38 0.4566451
12.4 0.4603803
12.42 0.455137
12.44 0.4563441
12.46 0.4647036
12.48 0.4488596
12.5 0.4509154
12.52 0.4517465
12.54 0.4565902
12.56 0.4616545
12.58 0.4429452
12.6 0.4563164
12.62 0.4438753
12.64 0.457165
12.66 0.4532932
12.68 0.4769172
12.7 0.4640316
12.72 0.4610858
12.74 0.4479392
12.76 0.4532383
12.78 0.4605978
12.8 0.4610317
12.82 0.45401
12.84 0.4488595
12.86 0.4456459
12.88 0.4633567
12.9 0.4656985
12.92 0.4686415
12.94 0.4577391
12.96 0.4597286
12.98 0.4537893
13 0.4514695
13.02 0.458721
13.04 0.4483584
13.06 0.4685348
13.08 0.4539821
13.1 0.4550277
13.12 0.4370639
13.14 0.450722
13.16 0.4482473
13.18 0.4646775
13.2 0.4367494
13.22 0.468134
13.24 0.440369
13.26 0.4590206
13.28 0.4624389
13.3 0.4470459
13.32 0.4549173
13.34 0.4498055
13.36 0.449944
13.38 0.4689884
13.4 0.4594025
13.42 0.4583121
13.44 0.4568916
13.46 0.4575205
13.48 0.4566724
13.5 0.4552749
13.52 0.4745785
13.54 0.4603535
13.56 0.4551097
13.58 0.4623036
13.6 0.4535968
13.62 0.4549718
13.64 0.456947
13.66 0.4576569
13.68 0.4579571
13.7 0.4433396
13.72 0.4469064
13.74 0.4606791
13.76 0.4635728
13.78 0.4607065
13.8 0.4554391
13.82 0.4612486
13.84 0.4652686
13.86 0.456782
13.88 0.4639502
13.9 0.4655638
13.92 0.4585581
13.94 0.4600266
13.96 0.4571922
13.98 0.4519409
14 0.4677876
14.02 0.4495002
14.04 0.454368
14.06 0.4663424
14.08 0.4665293
14.1 0.4465422
14.12 0.4585573
14.14 0.4457017
14.16 0.4499172
14.18 0.4510821
14.2 0.4662077
14.22 0.4597282
14.24 0.4540377
14.26 0.4473814
14.28 0.4599455
14.3 0.4658596
14.32 0.4633037
14.34 0.4519128
14.36 0.4647844
14.38 0.4597007
14.4 0.4470455
14.42 0.4419838
14.44 0.4513869
14.46 0.4728105
14.48 0.4406242
14.5 0.4616001
14.52 0.4389187
14.54 0.4552194
14.56 0.4780435
14.58 0.4844072
14.6 0.4661809
14.62 0.4573296
14.64 0.4763665
14.66 0.4819758
14.68 0.4596197
14.7 0.4584211
14.72 0.4598644
14.74 0.4457575
14.76 0.4590748
14.78 0.4570011
14.8 0.4567553
14.82 0.4462622
14.84 0.4559329
14.86 0.453486
14.88 0.4654298
14.9 0.4723875
14.92 0.4649195
14.94 0.4818719
14.96 0.4798178
14.98 0.4640041
15 0.4522442
15.02 0.4664225
15.04 0.4598638
15.06 0.4676269
15.08 0.4833214
15.1 0.4644615
15.12 0.4651345
15.14 0.4791141
15.16 0.4491386
15.18 0.4671454
15.2 0.4494444
15.22 0.4537342
15.24 0.4627095
15.26 0.4529072
15.28 0.4672527
15.3 0.4638419
15.32 0.455769
15.34 0.4391191
15.36 0.4673866
15.38 0.453128
15.4 0.4672524
15.42 0.4607608
15.44 0.4563442
15.46 0.4532664
15.48 0.4591836
15.5 0.4488039
15.52 0.4481351
15.54 0.4633033
15.56 0.4634921
15.58 0.4657519
15.6 0.4555489
15.62 0.4623037
15.64 0.45147
15.66 0.4517745
15.68 0.4539818
15.7 0.4587761
15.72 0.4523828
15.74 0.4653495
15.76 0.4617629
15.78 0.4457291
15.8 0.4571108
15.82 0.4498051
15.84 0.4639234
15.86 0.449166
15.88 0.4553298
15.9 0.4452243
15.92 0.4442976
15.94 0.4685612
15.96 0.4521613
15.98 0.446822
16 0.4398013
16.02 0.435574
16.04 0.460109
16.06 0.4501943
16.08 0.4622226
16.1 0.4658591
16.12 0.4702663
16.14 0.4550279
16.16 0.4563443
16.18 0.4324931
16.2 0.460923
16.22 0.4387197
16.24 0.4523269
16.26 0.4539825
16.28 0.4537898
16.3 0.4537892
16.32 0.4509987
16.34 0.4453373
16.36 0.4500559
16.38 0.4519686
16.4 0.447353
16.42 0.4413052
16.44 0.4649733
16.46 0.4607059
16.48 0.4533484
16.5 0.4480513
16.52 0.4621959
16.54 0.4444381
16.56 0.4675475
16.58 0.4576845
16.6 0.4583943
16.62 0.4437628
16.64 0.4453652
16.66 0.4589116
16.68 0.445197
16.7 0.459021
16.72 0.4378068
16.74 0.4337043
16.76 0.4565363
16.78 0.4395734
16.8 0.4733658
16.82 0.4572475
16.84 0.4483303
16.86 0.4567825
16.88 0.4516082
16.9 0.4471299
16.92 0.4623307
16.94 0.4512483
16.96 0.4583124
16.98 0.4540372
17 0.4511374
17.02 0.4553573
17.04 0.4443818
17.06 0.4519684
17.08 0.4397725
17.1 0.4654568
17.12 0.4503888
17.14 0.4502496
17.16 0.4673867
17.18 0.4511371
17.2 0.4540371
17.22 0.4554666
17.24 0.4563441
17.26 0.43872
17.28 0.4461496
17.3 0.4593748
17.32 0.4697604
17.34 0.4344533
17.36 0.4581211
17.38 0.4589661
17.4 0.4596467
17.42 0.474368
17.44 0.4532931
17.46 0.4596193
17.48 0.452355
17.5 0.4596188
17.52 0.4791136
17.54 0.4649191
17.56 0.4671988
17.58 0.4586391
17.6 0.453707
17.62 0.4570282
17.64 0.4542307
17.66 0.465779
17.68 0.4528798
17.7 0.4477731
17.72 0.475658
17.74 0.4565912
17.76 0.4526035
17.78 0.4593749
17.8 0.4482467
17.82 0.4735503
17.84 0.4554128
17.86 0.4523823
17.88 0.4497223
17.9 0.4580934
17.92 0.4438466
17.94 0.4626288
17.96 0.4663423
17.98 0.4508607
18 0.4669315
18.02 0.4575481
18.04 0.4604884
18.06 0.4578486
18.08 0.4490262
18.1 0.4485812
18.12 0.4483859
18.14 0.4541477
18.16 0.46114
18.18 0.4605156
18.2 0.4547525
18.22 0.4615462
18.24 0.4477171
18.26 0.4483305
18.28 0.439772
18.3 0.4594835
18.32 0.4522717
18.34 0.4544501
18.36 0.460923
18.38 0.4588029
18.4 0.4479398
18.42 0.446374
18.44 0.4564541
18.46 0.4522441
18.48 0.4292721
18.5 0.4609229
18.52 0.4542304
18.54 0.4599452
18.56 0.4648925
18.58 0.470771
18.6 0.4578488
18.62 0.4704253
18.64 0.457766
18.66 0.4419845
18.68 0.4461225
18.7 0.4607873
18.72 0.44348
18.74 0.4645694
18.76 0.4608149
18.78 0.4681886
18.8 0.452383
18.82 0.4591567
18.84 0.4542299
18.86 0.4462343
18.88 0.4530722
18.8996 0.4484139
18.9196 0.4713274
18.9396 0.4651883
18.9596 0.4836579
18.9796 0.4576028
18.9996 0.4760259
19.0196 0.4530174
19.0396 0.4577394
19.0596 0.4220487
19.0796 0.4634925
19.0996 0.4468504
19.1196 0.4596467
19.1396 0.468135
19.1596 0.4489432
19.1796 0.4661275
19.1996 0.4585032
19.2196 0.4579567
19.2396 0.4607335
19.2596 0.4715399
19.2796 0.4555766
19.2996 0.4633037
19.3196 0.4500557
19.3396 0.4574386
19.3596 0.4518294
19.3796 0.4416733
19.3996 0.4530448
19.4196 0.460109
19.4396 0.4635188
19.4596 0.4520516
19.4796 0.4795308
19.4996 0.4589932
19.5196 0.4510548
19.5396 0.4502501
19.5596 0.4620332
19.5796 0.441078
19.5996 0.4534865
19.6196 0.4584758
19.6396 0.4586119
19.6596 0.4584209
19.6796 0.4558509
19.6996 0.4361765
19.7196 0.4493048
19.7396 0.4629794
19.7596 0.4431988
19.7796 0.4459542
19.7996 0.4271413
19.8196 0.4550002
19.8396 0.4637347
19.8596 0.449527
19.8796 0.4420406
19.8996 0.4521897
19.9196 0.4512484
19.9396 0.4599189
19.9596 0.460054
19.9796 0.4583123
19.9996 0.446234
&
@target G0.S1
@type xy
0 1.14488
0.02 2.646762
0.04 0.5131767
0.06 1.890906
0.08 2.169251
0.1 0.9473779
0.12 3.268337
0.14 2.536297
0.16 0.8982341
0.18 1.73469
0.2 2.105237
0.22 2.03859
0.24 1.543162
0.26 1.416289
0.28 1.08868
0.3 1.261517
0.32 2.195273
0.34 0.8018887
0.36 1.263418
0.38 0.5969501
0.4 1.391717
0.42 1.353486
0.44 1.786939
0.46 1.357009
0.48 0.4727049
0.5 0.4782517
0.52 0.5769098
0.54 1.449992
0.56 1.372388
0.58 1.390423
0.6 2.185829
0.62 1.740302
0.64 3.07721
0.66 2.143677
0.68 2.935647
0.7 1.985504
0.72 0.9731519
0.74 1.175021
0.76 0.9903913
0.78 0.4843808
0.8 0.9721621
0.82 0.8519536
0.84 2.687089
0.86 2.156467
0.88 1.838083
0.9 1.94336
0.92 2.682359
0.94 2.120737
0.96 1.717586
0.98 1.701117
1 1.914171
1.02 1.54073
1.04 2.346321
1.06 2.833434
1.08 2.076644
1.1 0.4795312
1.12 0.468028
1.14 0.4378922
1.16 0.4474654
1.18 0.457657
1.2 0.4703449
1.22 0.4765762
1.24 0.4714612
1.26 0.4789052
1.28 0.4515808
1.3 0.4574655
1.32 0.4699996
1.34 0.4461221
1.36 0.4543405
1.38 0.4597283
1.4 0.4441845
1.42 0.4327531
1.44 0.4557689
1.46 0.4579026
1.48 0.4719378
1.5 0.4735238
1.52 0.458557
1.54 0.4550001
1.56 0.4493048
1.58 0.4647848
1.6 0.466584
1.62 0.4390328
1.64 0.4517742
1.66 0.4623308
1.68 0.4666904
1.7 0.4616545
1.72 0.4518021
1.74 0.4550273
1.76 0.4661006
1.78 0.443678
1.8 0.4388911
1.82 0.4609227
1.84 0.449082
1.86 0.4745788
1.88 0.462385
1.9 0.4402837
1.92 0.4532655
1.94 0.4474929
1.96 0.4598642
1.98 0.4534867
2 0.444916
2.02 0.440625
2.04 0.4665029
2.06 0.4639229
2.08 0.4648125
2.1 0.4720701
2.12 0.4597284
2.14 0.4555215
2.16 0.4564265
2.18 0.4423516
2.2 0.4657518
2.22 0.4565356
2.24 0.4601358
2.26 0.4662883
2.28 0.4825451
2.3 0.479374
2.32 0.4495828
2.34 0.5065075
2.36 0.4856185
2.38 0.4635458
2.4 0.466101
2.42 0.8977473
2.44 0.5036863
2.46 0.4776509
2.48 0.4553295
2.5 0.4736035
2.52 0.4610037
2.54 0.4684815
2.56 0.4499167
2.58 0.4536516
2.6 0.4896422
2.62 0.4794269
2.64 0.4896169
2.66 0.4821051
2.68 0.4919857
2.7 0.4731552
2.72 0.4807813
2.74 0.4704518
2.76 0.4776241
2.78 0.4828563
2.8 0.4762874
2.82 0.4693346
2.84 0.4720701
2.86 0.4633034
2.88 0.4809881
2.9 0.4578752
2.92 0.4816899
2.94 0.4450555
2.96 0.4543682
2.98 0.4605439
3 0.4542301
3.02 0.4680552
3.04 0.4988234
3.06 0.479296
3.08 0.4670378
3.1 0.4534862
3.12 0.460109
3.14 0.4506106
3.16 0.469708
3.18 0.4796613
3.2 0.4777548
3.22 0.4575471
3.24 0.4602446
3.26 0.4401418
3.28 0.473419
3.3 0.4700266
3.32 0.4488317
3.34 0.4389479
3.36 0.4645965
3.38 0.477494
3.4 0.4579847
3.42 0.463492
3.44 0.4412763
3.46 0.457985
3.48 0.4418713
3.5 0.4516633
3.52 0.4492775
3.54 0.465993
3.56 0.4428599
3.58 0.4587205
3.6 0.4755261
3.62 0.4523821
3.64 0.4611129
3.66 0.4624122
3.68 0.4585305
3.7 0.4601359
3.72 0.4527969
3.74 0.4559055
3.76 0.460787
3.78 0.4562344
3.8 0.4597008
3.82 0.4506103
3.84 0.4624124
3.86 0.4451123
3.88 0.4644351
3.9 0.4365201
3.92 0.4639504
3.94 0.4552473
3.96 0.4408233
3.98 0.4552749
4 0.4481631
4.02 0.4644352
4.04 0.4594831
4.06 0.4556862
4.08 0.4590751
4.1 0.4456459
4.12 0.4821044
4.14 0.4709032
4.16 0.4652415
4.18 0.4651073
4.2 0.4561526
4.22 0.4485812
4.24 0.4440151
4.26 0.4560155
4.28 0.4440154
4.3 0.4577663
4.32 0.4654838
4.34 0.4447753
4.36 0.458722
4.38 0.469095
4.4 0.4524658
4.42 0.4681347
4.44 0.4601624
4.46 0.451359
4.48 0.4436491
4.5 0.4455617
4.52 0.4605434
4.54 0.4594017
4.56 0.4422666
4.58 0.4701329
4.6 0.4700532
4.62 0.4606787
4.64 0.4547801
4.66 0.4483863
4.68 0.4442409
4.7 0.4549999
4.72 0.4484976
4.74 0.464597
4.76 0.4536521
4.78 0.4467944
4.8 0.4526314
4.82 0.4546975
4.84 0.4388625
4.86 0.443678
4.88 0.460733
4.9 0.4507218
4.92 0.4484972
4.94 0.4576299
4.96 0.4602716
4.98 0.4671461
5 0.4722553
5.02 0.4706905
5.04 0.4272291
5.06 0.4401425
5.08 0.4553574
5.1 0.4485811
5.12 0.4510544
5.14 0.4508049
5.16 0.4477165
5.18 0.4493325
5.2 0.4540373
5.22 0.4576297
5.24 0.4550275
5.26 0.445898
5.28 0.4439033
5.3 0.4703984
5.32 0.4655373
5.34 0.4529906
5.36 0.4598641
5.38 0.4599187
5.4 0.4666107
5.42 0.4607058
5.44 0.4643275
5.46 0.4667168
5.48 0.4432834
5.5 0.4267316
5.52 0.4536798
5.54 0.4439307
5.56 0.4653224
5.58 0.4572195
5.6 0.4394596
5.62 0.4532926
5.64 0.4545876
5.66 0.4473249
5.68 0.4715138
5.7 0.450832
5.72 0.4488321
5.74 0.4519956
5.76 0.4526305
5.78 0.4592384
5.8 0.4453649
5.82 0.459402
5.84 0.4593743
5.86 0.4526864
5.88 0.4597281
5.9 0.4389193
5.92 0.470426
5.94 0.4711953
5.96 0.4674932
5.98 0.459701
6 0.4788796
6.02 0.47252
6.04 0.4477719
6.06 0.4641394
6.08 0.471328
6.1 0.4640581
6.12 0.4614375
6.14 0.4624118
6.16 0.4452246
6.18 0.4580661
6.2 0.442747
6.22 0.4615198
6.24 0.4679205
6.26 0.4429446
6.28 0.4559333
6.3 0.4740519
6.32 0.4910707
6.34 0.4599454
6.36 0.4485807
6.38 0.4627093
6.4 0.4610858
6.42 0.4658593
6.44 0.4867754
6.46 0.4669577
6.48 0.4682684
6.5 0.4506103
6.52 0.4598374
6.54 0.4607873
6.56 0.4586118
6.58 0.4734183
6.6 0.4574384
6.62 0.4596201
6.64 0.4627635
6.66 0.4537348
6.68 0.8534781
6.7 1.171526
6.72 0.5721454
6.74 0.5116153
6.76 0.4744737
6.78 0.5005504
6.8 0.4673596
6.82 0.6399415
6.84 0.8606249
6.86 0.593549
6.88 0.5690565
6.9 0.4631146
6.92 0.4666101
6.94 0.5024441
6.96 0.6234186
6.98 0.4689617
7 0.4747896
7.02 0.4618169
7.04 0.4757363
7.06 0.4521894
7.08 0.5692758
7.1 0.5484066
7.12 0.4748948
7.14 0.4875705
7.16 0.4669579
7.18 0.5180979
7.2 0.4722555
7.22 0.4895658
7.24 0.4585304
7.26 0.4777289
7.28 0.4618978
7.3 0.466583
7.32 0.4752102
7.34 0.7860031
7.36 0.6383771
7.38 0.8106014
7.4 0.8819584
7.42 0.4526027
7.44 0.5776464
7.46 0.5011489
7.48 0.5082812
7.5 0.9760761
7.52 0.4741834
7.54 0.4774155
7.56 0.5083551
7.58 0.4909177
7.6 0.4717258
7.62 0.5015478
7.64 0.4411345
7.66 0.4920619
7.68 0.4593749
7.7 0.451276
7.72 0.4607056
7.74 0.4606789
7.76 0.4747106
7.78 0.4659666
7.8 0.4511374
7.82 0.4800515
7.84 0.4700263
7.86 0.4585578
7.88 0.4454772
7.9 0.4606792
7.92 0.4665026
7.94 0.4641391
7.96 0.4518023
7.98 0.4680009
8 0.4718582
8.02 0.4575475
8.04 0.4413048
8.06 0.443452
8.08 0.4582028
8.1 0.4838644
8.12 0.4476877
8.14 0.4673594
8.16 0.4518293
8.18 0.4632764
8.2 0.4582849
8.22 0.4665301
8.24 0.4784873
8.26 0.4641387
8.28 0.4509431
8.3 0.4828562
8.32 0.4566722
8.34 0.4679743
8.36 0.4618719
8.38 0.4603527
8.4 0.4702662
8.42 0.4484972
8.44 0.4536798
8.46 0.4440158
8.48 0.4477162
8.5 0.4455893
8.52 0.4400281
8.54 0.4437059
8.56 0.4482741
8.58 0.4579571
8.6 0.4572481
8.62 0.4575481
8.64 0.4526308
8.66 0.4557684
8.68 0.451967
8.7 0.4539274
8.72 0.4652157
8.74 0.4680013
8.76 0.45445
8.78 0.4646236
8.8 0.4556864
8.82 0.4771269
8.84 0.462007
8.86 0.4783826
8.88 0.4563718
8.9 0.4616548
8.92 0.4638426
8.94 0.4613837
8.96 0.4414186
8.98 0.4553567
9 0.4684288
9.02 0.4422947
9.04 0.4669852
9.06 0.4520234
9.08 0.4623308
9.1 0.476366
9.12 0.4709028
9.14 0.4716988
9.16 0.4604618
9.18 0.4564261
9.2 0.4637347
9.22 0.4522443
9.24 0.4623043
9.26 0.455302
9.28 0.4652956
9.3 0.4389189
9.32 0.4384919
9.34 0.4593472
9.36 0.4557138
9.38 0.4587215
9.4 0.4552197
9.42 0.4608686
9.44 0.4725731
9.46 0.4522442
9.48 0.4424087
9.5 0.458503
9.52 0.458148
9.54 0.4618979
9.56 0.4512483
9.58 0.4554664
9.6 0.4471579
9.62 0.4460096
9.64 0.4627636
9.66 0.4531557
9.68 0.4466265
9.7 0.454973
9.72 0.440624
9.74 0.433042
9.76 0.4437622
9.78 0.4519676
9.8 0.4491662
9.82 0.4437899
9.84 0.4577392
9.86 0.4659665
9.88 0.4516086
9.9 0.4721761
9.92 0.4594836
9.94 0.4511653
9.96 0.4574386
9.98 0.4517745
10 0.4604617
10.02 0.4592927
10.04 0.4690683
10.06 0.4548626
10.08 0.4764715
10.1 0.4616008
10.12 0.4573295
10.14 0.4493887
10.16 0.4542297
10.18 0.4496945
10.2 0.4563718
10.22 0.4554666
10.24 0.4612486
10.26 0.4408237
10.28 0.4485811
10.3 0.458803
10.32 0.4535144
10.34 0.4570284
10.36 0.4468781
10.38 0.4615193
10.4 0.4641933
10.42 0.464193
10.44 0.4579303
10.46 0.4797134
10.48 0.4583125
10.5 0.4492774
10.52 0.4661006
10.54 0.4831149
10.56 0.4859529
10.58 0.4523826
10.6 0.4689081
10.62 0.4763147
10.64 0.4714613
10.66 0.4683481
10.68 0.4466541
10.7 0.475053
10.72 0.4819236
10.74 0.4983477
10.76 0.45445
10.78 0.4981211
10.8 0.4862356
10.82 0.4541202
10.84 0.4504718
10.86 0.4787745
10.88 0.4665025
10.9 0.4648926
10.92 0.4695471
10.94 0.4565906
10.96 0.4728903
10.98 0.4719378
11 0.4665029
11.02 0.4650266
11.04 0.4899997
11.06 0.4854124
11.08 0.4570834
11.1 0.4865439
11.12 0.8178324
11.14 0.9438881
11.16 0.5836092
11.18 0.5158971
11.2 0.4960087
11.22 0.4477163
11.24 0.4616545
11.26 0.7614135
11.28 0.4697076
11.3 0.4831669
11.32 0.8747859
11.34 0.796774
11.36 0.6422995
11.38 1.053055
11.4 1.273548
11.42 0.4990487
11.44 0.7742906
11.46 0.4599995
11.48 0.4917573
11.5 0.4948232
11.52 0.4773625
11.54 0.4937865
11.56 0.4823123
11.58 0.4466261
11.6 0.4410493
11.62 0.4847167
11.64 0.4769166
11.66 0.4820786
11.68 0.480936
11.7 0.4657789
11.72 0.4871094
11.74 0.4567276
11.76 0.4769176
11.78 0.4806765
11.8 0.4743678
11.82 0.4401418
11.84 0.4686947
11.86 0.4624665
11.88 0.445337
11.9 0.4622496
11.92 0.4545603
11.94 0.4728903
11.96 0.4702663
11.98 0.4645959
12 0.4705317
12.02 0.4452807
12.04 0.4721756
12.06 0.4689079
12.08 0.4839941
12.1 0.4674396
12.12 0.4628175
12.14 0.4601362
12.16 0.4473811
12.18 0.4631951
12.2 0.4587751
12.22 0.4579571
12.24 0.4675738
12.26 0.4572196
12.28 0.4712478
12.3 0.4794265
12.32 0.4639233
12.34 0.4654302
12.36 0.4614382
12.38 0.4718052
12.4 0.4590751
12.42 0.4534588
12.44 0.4846128
12.46 0.4830633
12.48 0.4576844
12.5 0.4661811
12.52 0.4615739
12.54 0.4534583
12.56 0.4731544
12.58 0.4611123
12.6 0.4673862
12.62 0.4729951
12.64 0.4784082
12.66 0.4509984
12.68 0.4651881
12.7 0.4570284
12.72 0.5126888
12.74 0.4679205
12.76 0.4745791
12.78 0.4756567
12.8 0.472176
12.82 0.4834772
12.84 0.4639234
12.86 0.4824154
12.88 0.471726
12.9 0.4605977
12.92 0.471938
12.94 0.48585
12.96 0.4546704
12.98 0.4442131
13 0.4631961
13.02 0.4435651
13.04 0.4550001
13.06 0.4682683
13.08 0.4604885
13.1 0.4777817
13.12 0.6181427
13.14 0.5029166
13.16 0.4636
13.18 0.5026177
13.2 0.5386086
13.22 0.6053721
13.24 0.8989012
13.26 0.6657892
13.28 0.5314602
13.3 0.8784362
13.32 0.4791141
13.34 0.4613567
13.36 0.4772055
13.38 0.4606787
13.4 0.4703989
13.42 0.452493
13.44 0.4674664
13.46 0.4368643
13.48 0.4513864
13.5 0.4634652
13.52 0.4824154
13.54 0.4788003
13.56 0.4845866
13.58 0.4682679
13.6 0.4560985
13.62 0.4596197
13.64 0.467413
13.66 0.4701334
13.68 0.4925439
13.7 0.9122089
13.72 0.4628709
13.74 0.4702128
13.76 0.4833996
13.78 0.5382378
13.8 0.4648652
13.82 0.4628986
13.84 0.4519679
13.86 0.4907395
13.88 0.4754998
13.9 0.4612211
13.92 0.4538999
13.94 0.4520231
13.96 0.4738408
13.98 0.4464587
14 0.4672526
14.02 0.4531554
14.04 0.4786701
14.06 0.4691212
14.08 0.4580664
14.1 0.4520505
14.12 0.4680547
14.14 0.4596195
14.16 0.4591563
14.18 0.4428318
14.2 0.4518019
14.22 0.4652149
14.24 0.4503607
14.26 0.4676809
14.28 0.4657784
14.3 0.4543131
14.32 0.4456453
14.34 0.4576296
14.36 0.466074
14.38 0.4594832
14.4 0.4526041
14.42 0.4697071
14.44 0.4483582
14.46 0.4665027
14.48 0.469414
14.5 0.4589664
14.52 0.4826493
14.54 0.4673862
14.56 0.4650004
14.58 0.4653493
14.6 0.4571104
14.62 0.4570289
14.64 0.4514703
14.66 0.4356035
14.68 0.4576026
14.7 0.4609233
14.72 0.444213
14.74 0.4430856
14.76 0.4537337
14.78 0.4532931
14.8 0.4692013
14.82 0.4677868
14.84 0.4402273
14.86 0.4295927
14.88 0.4541475
14.9 0.4477167
14.92 0.457247
14.94 0.449277
14.96 0.4476886
14.98 0.4524657
15 0.4452246
15.02 0.463735
15.04 0.4593744
15.06 0.4444381
15.08 0.4433109
15.1 0.453073
15.12 0.4445781
15.14 0.4511373
15.16 0.4641386
15.18 0.4499726
15.2 0.4462343
15.22 0.4498338
15.24 0.4612211
15.26 0.44685
15.28 0.4508048
15.3 0.4545323
15.32 0.448943
15.34 0.4414754
15.36 0.4546706
15.38 0.4599186
15.4 0.456974
15.42 0.4451405
15.44 0.4556864
15.46 0.4619787
15.48 0.4375782
15.5 0.4559057
15.52 0.4390046
15.54 0.4761826
15.56 0.4500275
15.58 0.4507217
15.6 0.4542583
15.62 0.461736
15.64 0.4314218
15.66 0.4502497
15.68 0.457657
15.7 0.45478
15.72 0.4570831
15.74 0.4571922
15.76 0.4626828
15.78 0.4622228
15.8 0.4658861
15.82 0.4677075
15.84 0.4502499
15.86 0.4623037
15.88 0.4578478
15.9 0.4610854
15.92 0.4613299
15.94 0.4714074
15.96 0.4521896
15.98 0.4712484
16 0.4735234
16.02 0.4505832
16.04 0.450056
16.06 0.4510821
16.08 0.4592658
16.1 0.4562076
16.12 0.4537343
16.14 0.458421
16.16 0.4499998
16.18 0.4567819
16.2 0.4337052
16.22 0.4698138
16.24 0.4669316
16.26 0.4838646
16.28 0.4787998
16.3 0.459374
16.32 0.5200958
16.34 0.462385
16.36 0.4784087
16.38 0.4854124
16.4 0.4780165
16.42 0.4314514
16.44 0.4511373
16.46 0.4592931
16.48 0.4740786
16.5 0.4587213
16.52 0.4556865
16.54 0.4575203
16.56 0.4680277
16.58 0.4817673
16.6 0.4487204
16.62 0.4405687
16.64 0.4534869
16.66 0.4745786
16.68 0.4478006
16.7 0.4647039
16.72 0.4545326
16.74 0.4728109
16.76 0.4585573
16.78 0.4747631
16.8 0.4634925
16.82 0.4498058
16.84 0.4451119
16.86 0.453376
16.88 0.4573289
16.9 0.4652685
16.92 0.455028
16.94 0.4639505
16.96 0.4676268
16.98 0.4644357
17 0.4760513
17.02 0.4416731
17.04 0.4527967
17.06 0.4676005
17.08 0.4659401
17.1 0.4570011
17.12 0.4663417
17.14 0.4518015
17.16 0.4610044
17.18 0.4693343
17.2 0.4513042
17.22 0.4511377
17.24 0.4530449
17.26 0.4417301
17.28 0.4636808
17.3 0.4764714
17.32 0.464893
17.34 0.4567822
17.36 0.4548627
17.38 0.4605971
17.4 0.4604622
17.42 0.458203
17.44 0.4597284
17.46 0.4459821
17.48 0.4470738
17.5 0.4450004
17.52 0.4596463
17.54 0.4511367
17.56 0.4534588
17.58 0.472467
17.6 0.4451958
17.62 0.4536515
17.64 0.4603532
17.66 0.456536
17.68 0.4435369
17.7 0.4608953
17.72 0.4508046
17.74 0.4352012
17.76 0.467467
17.78 0.4425496
17.8 0.4565632
17.82 0.4554943
17.84 0.4618711
17.86 0.4638421
17.88 0.45288
17.9 0.4649996
17.92 0.4713282
17.94 0.4710634
17.96 0.4592394
17.98 0.4601364
18 0.4690945
18.02 0.4692013
18.04 0.4692816
18.06 0.4607878
18.08 0.468348
18.1 0.4654565
18.12 0.4867496
18.14 0.4606787
18.16 0.4626282
18.18 0.4542302
18.2 0.4531555
18.22 0.4570007
18.24 0.4478009
18.26 0.4598641
18.28 0.4457577
18.3 0.4520513
18.32 0.4472422
18.34 0.4577394
18.36 0.4502222
18.38 0.4548072
18.4 0.4857212
18.42 0.4738403
18.44 0.4744727
18.46 0.4583945
18.48 0.4607337
18.5 0.4585578
18.52 0.4602711
18.54 0.4541207
18.56 0.4862358
18.58 0.4779648
18.6 0.4784086
18.62 0.4680545
18.64 0.4564262
18.66 0.4650532
18.68 0.4673861
18.7 0.4504159
18.72 0.4607061
18.74 0.4505
18.76 0.4580662
18.78 0.4601358
18.8 0.4553572
18.82 0.445561
18.84 0.4625472
18.86 0.4622499
18.88 0.4358324
18.8996 0.4589939
18.9196 0.4568923
18.9396 0.4618985
18.9596 0.4585573
18.9796 0.4414748
18.9996 0.4554669
19.0196 0.4720434
19.0396 0.4606787
19.0596 0.4324354
19.0796 0.4331566
19.0996 0.4942164
19.1196 0.4452532
19.1396 0.4756572
19.1596 0.4481628
19.1796 0.469095
19.1996 0.4624395
19.2196 0.4582849
19.2396 0.4638419
19.2596 0.4628986
19.2796 0.4587488
19.2996 0.4603539
19.3196 0.461438
19.3396 0.4556869
19.3596 0.4670652
19.3796 0.4578752
19.3996 0.4504166
19.4196 0.4656179
19.4396 0.4491383
19.4596 0.4407382
19.4796 0.4624663
19.4996 0.4533486
19.5196 0.4592391
19.5396 0.46768
19.5596 0.4470453
19.5796 0.4414176
19.5996 0.444185
19.6196 0.4534867
19.6396 0.45555
19.6596 0.4671454
19.6796 0.4576026
19.6996 0.4647852
19.7196 0.4495002
19.7396 0.4466829
19.7596 0.4558508
19.7796 0.4541752
19.7996 0.4498889
19.8196 0.4593737
19.8396 0.4567556
19.8596 0.4411913
19.8796 0.4571646
19.8996 0.4541196
19.9196 0.4499726
19.9396 0.4634925
19.9596 0.4530734
19.9796 0.4393748
19.9996 0.4585574
&
@target G0.S2
@type xy
0 1.919486
0.02 2.883699
0.04 1.829221
0.06 2.34411
0.08 3.191038
0.1 1.78647
0.12 2.099196
0.14 1.509453
0.16 1.014274
0.18 1.288924
0.2 1.04925
0.22 0.7486487
0.24 2.687178
0.26 1.633662
0.28 2.323156
0.3 2.199852
0.32 3.309282
0.34 2.472519
0.36 1.829337
0.38 1.547821
0.4 2.21902
0.42 2.531151
0.44 2.895799
0.46 1.540544
0.48 1.364056
0.5 1.568064
0.52 1.323963
0.54 0.9798212
0.56 1.197675
0.58 2.205051
0.6 2.528453
0.62 2.475374
0.64 3.347249
0.66 1.663768
0.68 2.618235
0.7 3.107708
0.72 1.450086
0.74 1.369461
0.76 1.230813
0.78 1.367954
0.8 1.075825
0.82 1.663257
0.84 3.042326
0.86 3.072043
0.88 2.659201
0.9 3.128303
0.92 1.477142
0.94 1.97624
0.96 2.109182
0.98 2.408469
1 2.752336
1.02 1.282127
1.04 2.35373
1.06 2.646663
1.08 1.979975
1.1 0.4652414
1.12 0.445926
1.14 0.4565626
1.16 0.459864
1.18 0.4792698
1.2 0.4549995
1.22 0.4624127
1.24 0.4463183
1.26 0.441163
1.28 0.4473817
1.3 0.462844
1.32 0.4574113
1.34 0.4627635
1.36 0.4693882
1.38 0.4500554
1.4 0.4404829
1.42 0.4527975
1.44 0.4539547
1.46 0.456865
1.48 0.4680279
1.5 0.4576023
1.52 0.4500554
1.54 0.4770223
1.56 0.4530727
1.58 0.4626557
1.6 0.4466269
1.62 0.4651347
1.64 0.4717518
1.66 0.4681349
1.68 0.4477163
1.7 0.467199
1.72 0.4560977
1.74 0.4516909
1.76 0.4496107
1.78 0.4652418
1.8 0.4512763
1.82 0.4630601
1.84 0.4594287
1.86 0.4460388
1.88 0.4502773
1.9 0.4576575
1.92 0.4446065
1.94 0.438321
1.96 0.4546699
1.98 0.4523831
2 0.4560975
2.02 0.4509155
2.04 0.4498054
2.06 0.4580391
2.08 0.4559059
2.1 0.4546697
2.12 0.4479118
2.14 0.4709561
2.16 0.4659934
2.18 0.4612484
2.2 0.4678141
2.22 0.4596466
2.24 0.4545323
2.26 0.4479113
2.28 0.4538172
2.3 0.4573292
2.32 0.4650268
2.34 0.4426343
2.36 0.4503615
2.38 0.4643811
2.4 0.4447474
2.42 0.4539003
2.44 0.4571654
2.46 0.4576296
2.48 0.4583126
2.5 0.4571107
2.52 0.4436776
2.54 0.4573288
2.56 0.443396
2.58 0.4548357
2.6 0.4588574
2.62 0.4521346
2.64 0.4501109
2.66 0.4332729
2.68 0.4567819
2.7 0.4553302
2.72 0.4577392
2.74 0.4545333
2.76 0.4496947
2.78 0.461465
2.8 0.4523823
2.82 0.443931
2.84 0.4448039
2.86 0.4572744
2.88 0.4457021
2.9 0.4524655
2.92 0.4729958
2.94 0.4570556
2.96 0.4728906
2.98 0.4454775
3 0.4539556
3.02 0.4493601
3.04 0.4713275
3.06 0.4586386
3.08 0.4413046
3.1 0.4622769
3.12 0.4455899
3.14 0.4608689
3.16 0.4385197
3.18 0.4585302
3.2 0.4551379
3.22 0.4741575
3.24 0.4631958
3.26 0.450417
3.28 0.4458976
3.3 0.4565629
3.32 0.4470735
3.34 0.4549178
3.36 0.4356891
3.38 0.4477163
3.4 0.4533489
3.42 0.4523825
3.44 0.4513037
3.46 0.4567818
3.48 0.4487204
3.5 0.4259103
3.52 0.4568636
3.54 0.4579572
3.56 0.4573835
3.58 0.4576845
3.6 0.4428602
3.62 0.436635
3.64 0.4682413
3.66 0.4623312
3.68 0.4453651
3.7 0.4718582
3.72 0.4526311
3.74 0.4488042
3.76 0.4346268
3.78 0.4509987
3.8 0.4654306
3.82 0.4402273
3.84 0.4661545
3.86 0.4671723
3.88 0.4521342
3.9 0.4221374
3.92 0.4399432
3.94 0.4524659
3.96 0.4574389
3.98 0.4627359
4 0.4652422
4.02 0.4463739
4.04 0.4441846
4.06 0.4616545
4.08 0.451498
4.1 0.469202
4.12 0.461654
4.14 0.456317
4.16 0.4459539
4.18 0.4393741
4.2 0.444241
4.22 0.445954
4.24 0.4349141
4.26 0.4461226
4.28 0.4520227
4.3 0.4504166
4.32 0.4666367
4.34 0.4414185
4.36 0.4573289
4.38 0.4711951
4.4 0.4631954
4.42 0.4598367
4.44 0.4620058
4.46 0.4633835
4.48 0.4540381
4.5 0.4590479
4.52 0.4606791
4.54 0.4404549
4.56 0.4577666
4.58 0.4575203
4.6 0.4364921
4.62 0.442832
4.64 0.4497218
4.66 0.4452241
4.68 0.4539278
4.7 0.4240578
4.72 0.4602717
4.74 0.440681
4.76 0.4555767
4.78 0.4514976
4.8 0.4639237
4.82 0.4560155
4.84 0.4539827
4.86 0.4614119
4.88 0.442832
4.9 0.4490833
4.92 0.4330414
4.94 0.4347409
4.96 0.4579575
4.98 0.4511653
5 0.4522443
5.02 0.4628718
5.04 0.4509992
5.06 0.4535413
5.08 0.4689884
5.1 0.458803
5.12 0.4699731
5.14 0.4588304
5.16 0.4753422
5.18 0.4469904
5.2 0.4553565
5.22 0.446822
5.24 0.4528795
5.26 0.4541199
5.28 0.4372073
5.3 0.4510536
5.32 0.4332443
5.34 0.4145781
5.36 0.440625
5.38 0.4453652
5.4 0.4512756
5.42 0.4605696
5.44 0.436492
5.46 0.4546975
5.48 0.4591569
5.5 0.4659933
5.52 0.4576024
5.54 0.4503882
5.56 0.4551097
5.58 0.483813
5.6 0.4682679
5.62 0.4534866
5.64 0.4344536
5.66 0.461438
5.68 0.4628442
5.7 0.4589662
5.72 0.4528519
5.74 0.4526313
5.76 0.4606781
5.78 0.4588302
5.8 0.4737615
5.82 0.4585037
5.84 0.4584212
5.86 0.4581213
5.88 0.4717252
5.9 0.4647847
5.92 0.4585575
5.94 0.4470735
5.96 0.4495833
5.98 0.466851
6 0.4493332
6.02 0.4640044
6.04 0.4613565
6.06 0.4633307
6.08 0.4698408
6.1 0.4620877
6.12 0.4573294
6.14 0.4650544
6.16 0.4357175
6.18 0.437893
6.2 0.4686682
6.22 0.4430012
6.24 0.4635458
6.26 0.4573293
6.28 0.4607865
6.3 0.4457018
6.32 0.4606791
6.34 0.4555222
6.36 0.4620066
6.38 0.4646775
6.4 0.4412771
6.42 0.4573292
6.44 0.4637077
6.46 0.4539002
6.48 0.4677869
6.5 0.4728108
6.52 0.456892
6.54 0.4676537
6.56 0.462952
6.58 0.4648116
6.6 0.4808322
6.62 0.4541198
6.64 0.4425215
6.66 0.4605159
6.68 0.4570827
6.7 0.4700263
6.72 0.4485807
6.74 0.4715401
6.76 0.4602448
6.78 0.4628176
6.8 0.4656711
6.82 0.4439032
6.84 0.4574112
6.86 0.4617625
6.88 0.4424081
6.9 0.4472695
6.92 0.456207
6.94 0.4774413
6.96 0.4598096
6.98 0.4628988
7 0.4654295
7.02 0.4556862
7.04 0.4505554
7.06 0.4585575
7.08 0.45522
7.1 0.4498062
7.12 0.4561797
7.14 0.4495555
7.16 0.4666373
7.18 0.4652146
7.2 0.4622229
7.22 0.4451411
7.24 0.4674134
7.26 0.459075
7.28 0.4514417
7.3 0.4639238
7.32 0.4531281
7.34 0.4585301
7.36 0.4662618
7.38 0.4464866
7.4 0.4735501
7.42 0.4528527
7.44 0.4465425
7.46 0.4550276
7.48 0.4652692
7.5 0.4618708
7.52 0.4484971
7.54 0.4554396
7.56 0.4541202
7.58 0.4579301
7.6 0.4553564
7.62 0.4564535
7.64 0.4568089
7.66 0.4709037
7.68 0.4519685
7.7 0.4541199
7.72 0.436635
7.74 0.4554664
7.76 0.4678943
7.78 0.4703721
7.8 0.4537347
7.82 0.4589937
7.84 0.4403407
7.86 0.4652146
7.88 0.4534864
7.9 0.4507215
7.92 0.4548075
7.94 0.4527966
7.96 0.4558507
7.98 0.46252
8 0.4540373
8.02 0.4419277
8.04 0.4620071
8.06 0.4499448
8.08 0.4539
8.1 0.4445505
8.12 0.4531554
8.14 0.451802
8.16 0.4548346
8.18 0.455796
8.2 0.4625202
8.22 0.4641119
8.24 0.438292
8.26 0.4360331
8.28 0.4407097
8.3 0.4529353
8.32 0.4566725
8.34 0.4375497
8.36 0.4549726
8.38 0.4580662
8.4 0.4491663
8.42 0.464892
8.44 0.4615737
8.46 0.4368634
8.48 0.4492497
8.5 0.4706649
8.52 0.4395743
8.54 0.4595649
8.56 0.4655641
8.58 0.441305
8.6 0.4672528
8.62 0.4700533
8.64 0.4418427
8.66 0.4572196
8.68 0.4711954
8.7 0.4662879
8.72 0.4591562
8.74 0.4554393
8.76 0.4540377
8.78 0.4491382
8.8 0.4696277
8.82 0.4544219
8.84 0.4542302
8.86 0.4479401
8.88 0.4534867
8.9 0.4540371
8.92 0.464166
8.94 0.4593751
8.96 0.4424083
8.98 0.4339064
9 0.4678138
9.02 0.4640041
9.04 0.4638426
9.06 0.4534591
9.08 0.4567275
9.1 0.441418
9.12 0.4718574
9.14 0.4628985
9.16 0.4663151
9.18 0.4589662
9.2 0.4506384
9.22 0.4487201
9.24 0.4627634
9.26 0.445702
9.28 0.458039
9.3 0.4497502
9.32 0.4467944
9.34 0.4558508
9.36 0.456426
9.38 0.4448879
9.4 0.4316835
9.42 0.4620875
9.44 0.4662087
9.46 0.4704523
9.48 0.4501666
9.5 0.4680275
9.52 0.4673859
9.54 0.4639237
9.56 0.456207
9.58 0.4592384
9.6 0.4508323
9.62 0.4513865
9.64 0.4588303
9.66 0.455549
9.68 0.4470458
9.7 0.4708764
9.72 0.4431143
9.74 0.4416728
9.76 0.4645424
9.78 0.4699202
9.8 0.4538725
9.82 0.4387195
9.84 0.4586395
9.86 0.4543953
9.88 0.43755
9.9 0.4669852
9.92 0.440993
9.94 0.4386624
9.96 0.458285
9.98 0.4276097
10 0.4696006
10.02 0.4596196
10.04 0.4823379
10.06 0.4614653
10.08 0.4539002
10.1 0.4555765
10.12 0.458094
10.14 0.4572197
10.16 0.443114
10.18 0.4379781
10.2 0.4639235
10.22 0.4678409
10.24 0.4637347
10.26 0.4302035
10.28 0.455686
10.3 0.4782788
10.32 0.4669854
10.34 0.4618441
10.36 0.4281644
10.38 0.4639774
10.4 0.4751315
10.42 0.4725728
10.44 0.4403692
10.46 0.4318855
10.48 0.4571927
10.5 0.4176119
10.52 0.4477444
10.54 0.4614644
10.56 0.4384064
10.58 0.4563168
10.6 0.4491382
10.62 0.4641387
10.64 0.4544506
10.66 0.4430859
10.68 0.4324345
10.7 0.4792958
10.72 0.4661814
10.74 0.449165
10.76 0.4454772
10.78 0.4674664
10.8 0.4446912
10.82 0.4368355
10.84 0.4635196
10.86 0.4628984
10.88 0.4624119
10.9 0.4396872
10.92 0.4556597
10.94 0.4744724
10.96 0.4413054
10.98 0.4191061
11 0.4638427
11.02 0.4370929
11.04 0.4077374
11.06 0.4479117
11.08 0.4496659
11.1 0.4626284
11.12 0.4458976
11.14 0.4563444
11.16 0.4443819
11.18 0.4448035
11.2 0.4436778
11.22 0.4474651
11.24 0.464489
11.26 0.4549725
11.28 0.4577385
11.3 0.4699997
11.32 0.4527142
11.34 0.4484696
11.36 0.44105
11.38 0.4588031
11.4 0.4503887
11.42 0.4592113
11.44 0.4509431
11.46 0.4754997
11.48 0.4006869
11.5 0.4611125
11.52 0.4632765
11.54 0.4289815
11.56 0.4414181
11.58 0.4399429
11.6 0.4667975
11.62 0.4630605
11.64 0.4637612
11.66 0.4503884
11.68 0.445449
11.7 0.4510543
11.72 0.4218413
11.74 0.4403694
11.76 0.4493052
11.78 0.4673857
11.8 0.4576842
11.82 0.4650809
11.84 0.4578482
11.86 0.441418
11.88 0.4512757
11.9 0.4523818
11.92 0.44766
11.94 0.45241
11.96 0.4587211
11.98 0.4621685
12 0.4574385
12.02 0.4327813
12.04 0.4655373
12.06 0.4541201
12.08 0.4566181
12.1 0.4629792
12.12 0.4464857
12.14 0.4513044
12.16 0.4437059
12.18 0.4682678
12.2 0.4593748
12.22 0.4593478
12.24 0.4532109
12.26 0.4530173
12.28 0.4394029
12.3 0.4637076
12.32 0.4476044
12.34 0.461248
12.36 0.4714081
12.38 0.4508049
12.4 0.4524655
12.42 0.4691483
12.44 0.459293
12.46 0.4542574
12.48 0.4516079
12.5 0.4502227
12.52 0.4292145
12.54 0.4719377
12.56 0.4515256
12.58 0.4506939
12.6 0.456454
12.62 0.4512758
12.64 0.4401418
12.66 0.4681081
12.68 0.4496112
12.7 0.4514976
12.72 0.4595927
12.74 0.4530171
12.76 0.4634925
12.78 0.4503891
12.8 0.4512483
12.82 0.4538171
12.84 0.4492769
12.86 0.4633032
12.88 0.4513312
12.9 0.4494717
12.92 0.4459539
12.94 0.4710359
12.96 0.4591839
12.98 0.452051
13 0.4624396
13.02 0.4590203
13.04 0.4759729
13.06 0.4504715
13.08 0.446262
13.1 0.4469061
13.12 0.4561795
13.14 0.4599454
13.16 0.4500556
13.18 0.462439
13.2 0.4514971
13.22 0.4507219
13.24 0.4545879
13.26 0.4611127
13.28 0.4444381
13.3 0.4586395
13.32 0.4677876
13.34 0.4640314
13.36 0.4819494
13.38 0.4572199
13.4 0.450056
13.42 0.4563164
13.44 0.4645959
13.46 0.4688549
13.48 0.4548898
13.5 0.4568641
13.52 0.4579849
13.54 0.4552471
13.56 0.4514976
13.58 0.455137
13.6 0.4559063
13.62 0.4663415
13.64 0.4636269
13.66 0.4657783
13.68 0.4599459
13.7 0.4342808
13.72 0.4752372
13.74 0.4572199
13.76 0.4613841
13.78 0.441305
13.8 0.4486925
13.82 0.4508045
13.84 0.4588033
13.86 0.4614106
13.88 0.4520513
13.9 0.4533762
13.92 0.4267026
13.94 0.4362916
13.96 0.465242
13.98 0.4571657
14 0.4609225
14.02 0.4342234
14.04 0.4557958
14.06 0.4450561
14.08 0.4577672
14.1 0.4623314
14.12 0.4652419
14.14 0.4637076
14.16 0.4574381
14.18 0.450472
14.2 0.4395737
14.22 0.4624665
14.24 0.4507215
14.26 0.4652415
14.28 0.4692011
14.3 0.4612217
14.32 0.4671718
14.34 0.4506942
14.36 0.4671183
14.38 0.4661815
14.4 0.4457857
14.42 0.4585575
14.44 0.4541474
14.46 0.4511376
14.48 0.4638432
14.5 0.4532381
14.52 0.4695741
14.54 0.4494992
14.56 0.4547801
14.58 0.4378078
14.6 0.4527138
14.62 0.4541754
14.64 0.4456455
14.66 0.4615197
14.68 0.454671
14.7 0.4631143
14.72 0.4563437
14.74 0.465538
14.76 0.45533
14.78 0.4478
14.8 0.4583396
14.82 0.458339
14.84 0.4634119
14.86 0.4573291
14.88 0.4510272
14.9 0.4639504
14.92 0.4520509
14.94 0.4535969
14.96 0.469947
14.98 0.4361766
15 0.4101221
15.02 0.4549176
15.04 0.4435366
15.06 0.4178514
15.08 0.4621693
15.1 0.4424077
15.12 0.4444376
15.14 0.4451121
15.16 0.4543676
15.18 0.4682682
15.2 0.4457299
15.22 0.4531282
15.24 0.4477164
15.26 0.4543402
15.28 0.4570556
15.3 0.4550552
15.32 0.4671454
15.34 0.4581759
15.36 0.4453655
15.38 0.4649997
15.4 0.4610312
15.42 0.4592927
15.44 0.4622228
15.46 0.4506106
15.48 0.4695471
15.5 0.4618439
15.52 0.4523825
15.54 0.460705
15.56 0.4622232
15.58 0.4394878
15.6 0.457193
15.62 0.4693353
15.64 0.4746056
15.66 0.4250591
15.68 0.4697073
15.7 0.465
15.72 0.4652691
15.74 0.4504164
15.76 0.4516086
15.78 0.4485815
15.8 0.4500556
15.82 0.4399431
15.84 0.4468222
15.86 0.4604614
15.88 0.4492768
15.9 0.4611401
15.92 0.4478002
15.94 0.4601632
15.96 0.4598093
15.98 0.4399434
16 0.4548902
16.02 0.4419841
16.04 0.4423516
16.06 0.4479119
16.08 0.4454489
16.1 0.4509435
16.12 0.4455334
16.14 0.4560979
16.16 0.4605975
16.18 0.4614377
16.2 0.4634115
16.22 0.4371211
16.24 0.4630606
16.26 0.4681349
16.28 0.460353
16.3 0.4568914
16.32 0.4662083
16.34 0.447493
16.36 0.4661005
16.38 0.4671455
16.4 0.4742627
16.42 0.4602447
16.44 0.4323484
16.46 0.4401422
16.48 0.4557136
16.5 0.4367205
16.52 0.459701
16.54 0.4503893
16.56 0.451885
16.58 0.4553022
16.6 0.4575207
16.62 0.460923
16.64 0.4576292
16.66 0.4475216
16.68 0.4747103
16.7 0.4700533
16.72 0.4383493
16.74 0.4260868
16.76 0.4203868
16.78 0.439602
16.8 0.4491377
16.82 0.4383495
16.84 0.4600544
16.86 0.4343385
16.88 0.4703984
16.9 0.4574111
16.92 0.4718318
16.94 0.4491654
16.96 0.458722
16.98 0.4532109
17 0.4617905
17.02 0.4554393
17.04 0.4609501
17.06 0.4674664
17.08 0.4439028
17.1 0.4599458
17.12 0.4638425
17.14 0.4712481
17.16 0.4644348
17.18 0.4537072
17.2 0.4314504
17.22 0.4600538
17.24 0.4489155
17.26 0.426204
17.28 0.4268487
17.3 0.4368636
17.32 0.4671993
17.34 0.451497
17.36 0.445224
17.38 0.4425777
17.4 0.4530728
17.42 0.4493052
17.44 0.4392323
17.46 0.456809
17.48 0.4649197
17.5 0.4610043
17.52 0.4641928
17.54 0.4508876
17.56 0.4628984
17.58 0.4212179
17.6 0.4554669
17.62 0.429709
17.64 0.463276
17.66 0.4501661
17.68 0.4507216
17.7 0.4523267
17.72 0.4652955
17.74 0.4574116
17.76 0.4486093
17.78 0.4752102
17.8 0.465779
17.82 0.4462339
17.84 0.451719
17.86 0.4713812
17.88 0.4440156
17.9 0.4583118
17.92 0.4615727
17.94 0.459837
17.96 0.4426628
17.98 0.4571926
18 0.4299418
18.02 0.4504159
18.04 0.4548074
18.06 0.4627632
18.08 0.4473532
18.1 0.4574386
18.12 0.4540373
18.14 0.4637078
18.16 0.4474931
18.18 0.4639228
18.2 0.4577661
18.22 0.4648926
18.24 0.4587208
18.26 0.4662887
18.28 0.4738406
18.3 0.4524661
18.32 0.4583671
18.34 0.4612211
18.36 0.4678943
18.38 0.4540367
18.4 0.4473813
18.42 0.4364344
18.44 0.4579577
18.46 0.4406244
18.48 0.4629525
18.5 0.4706905
18.52 0.4415312
18.54 0.4533488
18.56 0.4533487
18.58 0.4535418
18.6 0.4537065
18.62 0.4605978
18.64 0.4638427
18.66 0.4426621
18.68 0.4373218
18.7 0.4593742
18.72 0.4583121
18.74 0.4448033
18.76 0.4494998
18.78 0.45401
18.8 0.4462346
18.82 0.4739721
18.84 0.4444372
18.86 0.4580942
18.88 0.4781739
18.8996 0.455357
18.9196 0.4557959
18.9396 0.4520507
18.9596 0.4384919
18.9796 0.4590748
18.9996 0.4453649
19.0196 0.4623312
19.0396 0.4550274
19.0596 0.4521618
19.0796 0.4686686
19.0996 0.4556593
19.1196 0.4503883
19.1396 0.4605159
19.1596 0.447018
19.1796 0.4465989
19.1996 0.4376077
19.2196 0.4578482
19.2396 0.4592932
19.2596 0.4604616
19.2796 0.4532385
19.2996 0.4416732
19.3196 0.4509989
19.3396 0.4689884
19.3596 0.4481348
19.3796 0.4358037
19.3996 0.4119768
19.4196 0.4592111
19.4396 0.4333882
19.4596 0.4529353
19.4796 0.459266
19.4996 0.4627366
19.5196 0.4489154
19.5396 0.4611124
19.5596 0.4555216
19.5796 0.4439593
19.5996 0.4514695
19.6196 0.4528251
19.6396 0.4425496
19.6596 0.4568923
19.6796 0.4456455
19.6996 0.4345397
19.7196 0.4425214
19.7396 0.458421
19.7596 0.4454774
19.7796 0.461763
19.7996 0.4698401
19.8196 0.4539001
19.8396 0.4506943
19.8596 0.4480511
19.8796 0.4581214
19.8996 0.4607063
19.9196 0.4421255
19.9396 0.4789832
19.9596 0.4526313
19.9796 0.4642733
19.9996 0.4596191
&
@target G1.S0
@type xy
0 267
0.02 1
0.04 353
0.06 15
0.08 0
0.1 545
0.12 132
0.14 504
0.16 1629
0.18 959
0.2 1485
0.22 1332
0.24 1
0.26 508
0.28 1
0.3 0
0.32 0
0.34 30
0.36 372
0.38 849
0.4 50
0.42 18
0.44 0
0.46 557
0.48 45
0.5 738
0.52 1138
0.54 1972
0.56 1111
0.58 57
0.6 2
0.62 12
0.64 0
0.66 222
0.68 9
0.7 0
0.72 597
0.74 1178
0.76 1410
0.78 1102
0.8 3234
0.82 405
0.84 4
0.86 0
0.88 5
0.9 0
0.92 1003
0.94 94
0.96 119
0.98 25
1 0
1.02 1380
1.04 53
1.06 4
1.08 175
1.1 5858
1.12 7504
1.14 7901
1.16 8214
1.18 7284
1.2 8069
1.22 8623
1.24 7535
1.26 9516
1.28 9482
1.3 9512
1.32 10270
1.34 9159
1.36 8373
1.38 8443
1.4 7533
1.42 6935
1.44 5640
1.46 6199
1.48 6664
1.5 7266
1.52 7268
1.54 6834
1.56 6570
1.58 5596
1.6 4395
1.62 5162
1.64 6798
1.66 6503
1.68 8583
1.7 6928
1.72 7278
1.74 7440
1.76 7103
1.78 7858
1.8 8701
1.82 9199
1.84 7604
1.86 7440
1.88 7972
1.9 9402
1.92 7371
1.94 6491
1.96 6159
1.98 6395
2 6584
2.02 7598
2.04 7104
2.06 7029
2.08 4976
2.1 5024
2.12 6590
2.14 7095
2.16 6462
2.18 7659
2.2 8048
2.22 6449
2.24 6479
2.26 8450
2.28 10930
2.3 9247
2.32 9272
2.34 8701
2.36 10166
2.38 10895
2.4 11734
2.42 10867
2.44 12782
2.46 10864
2.48 11717
2.5 10421
2.52 11023
2.54 10137
2.56 9990
2.58 11061
2.6 11167
2.62 10571
2.64 10914
2.66 11934
2.68 10128
2.7 11420
2.72 11423
2.74 10773
2.76 10016
2.78 10046
2.8 10090
2.82 10626
2.84 10163
2.86 9806
2.88 10897
2.9 9240
2.92 9069
2.94 8629
2.96 7174
2.98 8273
3 9345
3.02 9406
3.04 10232
3.06 9946
3.08 11859
3.1 11978
3.12 10077
3.14 10372
3.16 10798
3.18 11261
3.2 11647
3.22 11442
3.24 12448
3.26 12146
3.28 8946
3.3 9274
3.32 9408
3.34 10473
3.36 10031
3.38 10362
3.4 8259
3.42 8639
3.44 9065
3.46 6983
3.48 8334
3.5 6494
3.52 8120
3.54 7657
3.56 7557
3.58 8803
3.6 8021
3.62 8053
3.64 8431
3.66 7776
3.68 8074
3.7 9210
3.72 11372
3.74 10387
3.76 10057
3.78 10056
3.8 8615
3.82 9784
3.84 10072
3.86 10287
3.88 9170
3.9 11818
3.92 10950
3.94 11307
3.96 11691
3.98 11279
4 11422
4.02 10418
4.04 9223
4.06 11545
4.08 10782
4.1 11332
4.12 11410
4.14 10961
4.16 11452
4.18 11389
4.2 10260
4.22 8664
4.24 8255
4.26 9695
4.28 8953
4.3 8809
4.32 8490
4.34 8557
4.36 7664
4.38 9003
4.4 9990
4.42 9387
4.44 8737
4.46 10108
4.48 8994
4.5 12104
4.52 11400
4.54 9891
4.56 9955
4.58 9479
4.6 9504
4.62 12184
4.64 10120
4.66 8569
4.68 7745
4.7 8096
4.72 8571
4.74 9688
4.76 9977
4.78 9641
4.8 9072
4.82 7118
4.84 8902
4.86 8085
4.88 7717
4.9 7654
4.92 7061
4.94 8817
4.96 8640
4.98 8689
5 8366
5.02 10614
5.04 8322
5.06 8276
5.08 7796
5.1 8669
5.12 7958
5.14 7985
5.16 5999
5.18 6212
5.2 7845
5.22 8324
5.24 10390
5.26 9123
5.28 9373
5.3 9728
5.32 8949
5.34 10386
5.36 10312
5.38 9840
5.4 8241
5.42 8358
5.44 8821
5.46 9185
5.48 7425
5.5 8077
5.52 7267
5.54 7602
5.56 5494
5.58 6870
5.6 7533
5.62 6787
5.64 6737
5.66 6988
5.68 6842
5.7 8507
5.72 8736
5.74 9063
5.76 8371
5.78 9054
5.8 7776
5.82 7980
5.84 7128
5.86 7355
5.88 8828
5.9 7407
5.92 7868
5.94 7379
5.96 7531
5.98 8301
6 8785
6.02 9449
6.04 10456
6.06 10726
6.08 8207
6.1 10281
6.12 9342
6.14 10735
6.16 9192
6.18 8273
6.2 6851
6.22 5989
6.24 7884
6.26 8345
6.28 9494
6.3 9888
6.32 9919
6.34 10028
6.36 10305
6.38 9867
6.4 10023
6.42 11069
6.44 9266
6.46 10201
6.48 10222
6.5 8838
6.52 8953
6.54 8557
6.56 10140
6.58 10883
6.6 9322
6.62 10986
6.64 10461
6.66 12434
6.68 12506
6.7 11511
6.72 13387
6.74 13685
6.76 12894
6.78 12584
6.8 12119
6.82 12697
6.84 12136
6.86 12757
6.88 12528
6.9 12498
6.92 10828
6.94 10869
6.96 13124
6.98 12332
7 11296
7.02 11587
7.04 11975
7.06 11983
7.08 12090
7.1 11094
7.12 10514
7.14 11203
7.16 12501
7.18 11263
7.2 10406
7.22 10557
7.24 9879
7.26 10851
7.28 9855
7.3 10063
7.32 10601
7.34 11645
7.36 12544
7.38 12124
7.4 12552
7.42 10970
7.44 11548
7.46 10698
7.48 11235
7.5 11899
7.52 11392
7.54 11009
7.56 12615
7.58 11736
7.6 12186
7.62 11771
7.64 10462
7.66 9401
7.68 8438
7.7 8949
7.72 8263
7.74 8094
7.76 8048
7.78 8143
7.8 8407
7.82 6337
7.84 6875
7.86 6396
7.88 5640
7.9 6730
7.92 5980
7.94 5675
7.96 7704
7.98 7617
8 8106
8.02 9009
8.04 9849
8.06 8258
8.08 9526
8.1 10368
8.12 9578
8.14 9942
8.16 11554
8.18 11743
8.2 11242
8.22 11657
8.24 12633
8.26 9687
8.28 10739
8.3 10978
8.32 10165
8.34 9651
8.36 10117
8.38 9272
8.4 8537
8.42 7869
8.44 8218
8.46 8985
8.48 8288
8.5 8327
8.52 8700
8.54 8814
8.56 9546
8.58 8291
8.6 6726
8.62 7432
8.64 8391
8.66 9375
8.68 10311
8.7 11136
8.72 10771
8.74 10216
8.76 10443
8.78 12085
8.8 12098
8.82 12666
8.84 12323
8.86 9285
8.88 10574
8.9 9197
8.92 9404
8.94 9690
8.96 8294
8.98 9856
9 8786
9.02 8676
9.04 8558
9.06 8679
9.08 10613
9.1 9203
9.12 9886
9.14 10504
9.16 8628
9.18 7631
9.2 8924
9.22 9698
9.24 8716
9.26 8262
9.28 8454
9.3 9277
9.32 7569
9.34 7473
9.36 7890
9.38 8387
9.4 8535
9.42 9748
9.44 9409
9.46 9822
9.48 10046
9.5 9595
9.52 8097
9.54 9383
9.56 9666
9.58 8888
9.6 9370
9.62 9275
9.64 8844
9.66 9400
9.68 9810
9.7 10675
9.72 10996
9.74 10228
9.76 9531
9.78 8932
9.8 8459
9.82 9624
9.84 9595
9.86 9070
9.88 8664
9.9 9563
9.92 10439
9.94 9061
9.96 11425
9.98 11009
10 11345
10.02 11710
10.04 12255
10.06 12942
10.08 14152
10.1 12803
10.12 13212
10.14 14487
10.16 13924
10.18 13935
10.2 12865
10.22 14113
10.24 12344
10.26 13430
10.28 12032
10.3 12032
10.32 11093
10.34 11907
10.36 11611
10.38 11830
10.4 13202
10.42 13413
10.44 14072
10.46 13863
10.48 12215
10.5 12525
10.52 13879
10.54 13869
10.56 14299
10.58 12619
10.6 12536
10.62 11869
10.64 14633
10.66 14199
10.68 14099
10.7 12555
10.72 13073
10.74 14027
10.76 13873
10.78 13156
10.8 13470
10.82 12254
10.84 11879
10.86 11027
10.88 11387
10.9 12002
10.92 13527
10.94 13502
10.96 14527
10.98 12915
11 12433
11.02 13119
11.04 13146
11.06 14300
11.08 14721
11.1 15119
11.12 15289
11.14 14282
11.16 13334
11.18 14406
11.2 13147
11.22 13913
11.24 12251
11.26 13141
11.28 13895
11.3 13522
11.32 14139
11.34 13236
11.36 14566
11.38 14823
11.4 14323
11.42 14080
11.44 13229
11.46 13347
11.48 13924
11.5 13860
11.52 13859
11.54 13601
11.56 12301
11.58 13605
11.6 11342
11.62 12553
11.64 11848
11.66 11256
11.68 11777
11.7 10657
11.72 12945
11.74 10610
11.76 13568
11.78 13034
11.8 10672
11.82 10309
11.84 10693
11.86 11789
11.88 12382
11.9 10398
11.92 12997
11.94 12231
11.96 10455
11.98 10115
12 11030
12.02 12287
12.04 9101
12.06 10178
12.08 9025
12.1 8424
12.12 9895
12.14 8331
12.16 8251
12.18 7950
12.2 7001
12.22 8540
12.24 9178
12.26 8276
12.28 8254
12.3 10699
12.32 10154
12.34 9277
12.36 9348
12.38 10042
12.4 9811
12.42 8505
12.44 8702
12.46 9390
12.48 8863
12.5 9146
12.52 10839
12.54 9491
12.56 11168
12.58 10445
12.6 9001
12.62 10491
12.64 10481
12.66 12007
12.68 9596
12.7 10852
12.72 9594
12.74 10370
12.76 10641
12.78 10933
12.8 11707
12.82 10089
12.84 9450
12.86 10037
12.88 11271
12.9 11788
12.92 9757
12.94 11826
12.96 10955
12.98 11909
13 11167
13.02 11305
13.04 11763
13.06 11921
13.08 11374
13.1 11626
13.12 11832
13.14 11816
13.16 11550
13.18 12106
13.2 11868
13.22 11647
13.24 11795
13.26 11962
13.28 11496
13.3 13332
13.32 12768
13.34 11626
13.36 11321
13.38 11247
13.4 9918
13.42 11561
13.44 9490
13.46 10619
13.48 9376
13.5 9485
13.52 9397
13.54 10818
13.56 11224
13.58 10451
13.6 11996
13.62 10758
13.64 10957
13.66 11501
13.68 10813
13.7 11536
13.72 11794
13.74 10672
13.76 11076
13.78 11930
13.8 9566
13.82 9140
13.84 8533
13.86 9195
13.88 10597
13.9 9178
13.92 9467
13.94 9770
13.96 9190
13.98 10325
14 9949
14.02 9746
14.04 9008
14.06 9539
14.08 9370
14.1 8625
14.12 8979
14.14 9045
14.16 7649
14.18 8253
14.2 8957
14.22 8942
14.24 9415
14.26 8794
14.28 9825
14.3 10436
14.32 9158
14.34 10494
14.36 9331
14.38 9441
14.4 11681
14.42 9492
14.44 10750
14.46 11839
14.48 11203
14.5 11144
14.52 9123
14.54 10123
14.56 9735
14.58 8944
14.6 7737
14.62 6373
14.64 4752
14.66 4917
14.68 6211
14.7 5794
14.72 4419
14.74 4219
14.76 3654
14.78 5214
14.8 4405
14.82 5748
14.84 6722
14.86 6377
14.88 7353
14.9 5482
14.92 5931
14.94 7098
14.96 7356
14.98 8573
15 8492
15.02 7032
15.04 8296
15.06 7480
15.08 5883
15.1 7746
15.12 7773
15.14 7277
15.16 7282
15.18 7426
15.2 7554
15.22 8481
15.24 8369
15.26 6892
15.28 8515
15.3 6593
15.32 6813
15.34 7616
15.36 6063
15.38 8582
15.4 8389
15.42 9762
15.44 9151
15.46 7831
15.48 7263
15.5 8442
15.52 6466
15.54 8022
15.56 6855
15.58 6076
15.6 4901
15.62 5236
15.64 5540
15.66 7981
15.68 5402
15.7 6501
15.72 5899
15.74 6450
15.76 8051
15.78 7708
15.8 8467
15.82 9192
15.84 8028
15.86 9987
15.88 10735
15.9 10512
15.92 10702
15.94 12222
15.96 11870
15.98 11529
16 11226
16.02 10781
16.04 9202
16.06 9865
16.08 9746
16.1 9505
16.12 8788
16.14 9380
16.16 10105
16.18 10068
16.2 10001
16.22 10508
16.24 10982
16.26 12612
16.28 10692
16.3 11555
16.32 12019
16.34 12236
16.36 10876
16.38 10735
16.4 12004
16.42 12862
16.44 11794
16.46 13518
16.48 14073
16.5 12408
16.52 13539
16.54 13130
16.56 13370
16.58 10985
16.6 10757
16.62 11135
16.64 12071
16.66 10255
16.68 11523
16.7 11095
16.72 10114
16.74 11318
16.76 11936
16.78 10423
16.8 10120
16.82 9628
16.84 9077
16.86 9789
16.88 8620
16.9 11734
16.92 10653
16.94 12479
16.96 11726
16.98 13670
17 12510
17.02 11995
17.04 12623
17.06 11832
17.08 11640
17.1 10607
17.12 9901
17.14 10187
17.16 9811
17.18 11854
17.2 10610
17.22 11007
17.24 11725
17.26 11592
17.28 11028
17.3 11115
17.32 10010
17.34 9190
17.36 9090
17.38 7366
17.4 7375
17.42 8742
17.44 7423
17.46 7762
17.48 6006
17.5 6145
17.52 6106
17.54 6347
17.56 5316
17.58 7317
17.6 5639
17.62 6277
17.64 6499
17.66 5122
17.68 6308
17.7 5399
17.72 5958
17.74 8062
17.76 8116
17.78 8747
17.8 9589
17.82 10320
17.84 9908
17.86 7091
17.88 9570
17.9 7841
17.92 7561
17.94 10420
17.96 10300
17.98 12149
18 10023
18.02 10507
18.04 9562
18.06 10378
18.08 10849
18.1 11602
18.12 11959
18.14 11898
18.16 9790
18.18 10223
18.2 11593
18.22 10200
18.24 10057
18.26 10422
18.28 9073
18.3 8943
18.32 8756
18.34 8369
18.36 9900
18.38 9005
18.4 8787
18.42 10591
18.44 8352
18.46 8414
18.48 10324
18.5 9950
18.52 10707
18.54 9927
18.56 10334
18.58 9277
18.6 9810
18.62 9872
18.64 9420
18.66 10202
18.68 9005
18.7 9878
18.72 9455
18.74 9321
18.76 10812
18.78 10828
18.8 10438
18.82 9961
18.84 11394
18.86 9385
18.88 10997
18.8996 8549
18.9196 9114
18.9396 8728
18.9596 7288
18.9796 7242
18.9996 8026
19.0196 10580
19.0396 9976
19.0596 11304
19.0796 11986
19.0996 12184
19.1196 11451
19.1396 11734
19.1596 10217
19.1796 9875
19.1996 11784
19.2196 10384
19.2396 10613
19.2596 8167
19.2796 7790
19.2996 8184
19.3196 10087
19.3396 7451
19.3596 9817
19.3796 9913
19.3996 10139
19.4196 10288
19.4396 10220
19.4596 11138
19.4796 9723
19.4996 10328
19.5196 11483
19.5396 12503
19.5596 10401
19.5796 11861
19.5996 11514
19.6196 10519
19.6396 9470
19.6596 9999
19.6796 9873
19.6996 11113
19.7196 10367
19.7396 9933
19.7596 10460
19.7796 8691
19.7996 10275
19.8196 10806
19.8396 9669
19.8596 9568
19.8796 8078
19.8996 10674
19.9196 10046
19.9396 7880
19.9596 7554
19.9796 8203
19.9996 7313
&
@target G1.S1
@type xy
0 121
0.02 0
0.04 171
0.06 2
0.08 0
0.1 755
0.12 0
0.14 0
0.16 168
0.18 5
0.2 0
0.22 0
0.24 9
0.26 92
0.28 178
0.3 146
0.32 0
0.34 548
0.36 241
0.38 1049
0.4 22
0.42 23
0.44 2
0.46 70
0.48 1671
0.5 764
0.52 419
0.54 34
0.56 134
0.58 35
0.6 0
0.62 5
0.64 0
0.66 0
0.68 0
0.7 1
0.72 227
0.74 56
0.76 129
0.78 446
0.8 252
0.82 186
0.84 0
0.86 0
0.88 3
0.9 1
0.92 0
0.94 0
0.96 9
0.98 9
1 2
1.02 23
1.04 0
1.06 0
1.08 0
1.1 2692
1.12 4039
1.14 5135
1.16 5190
1.18 5318
1.2 5245
1.22 5298
1.24 4926
1.26 3809
1.28 3421
1.3 4260
1.32 4652
1.34 4036
1.36 5384
1.38 4351
1.4 6282
1.42 4897
1.44 7241
1.46 7308
1.48 6730
1.5 5744
1.52 6633
1.54 5918
1.56 6989
1.58 8060
1.6 8204
1.62 8113
1.64 6608
1.66 6848
1.68 6232
1.7 5409
1.72 6346
1.74 6899
1.76 5949
1.78 4562
1.8 4284
1.82 3991
1.84 4234
1.86 4740
1.88 4512
1.9 3986
1.92 5576
1.94 7225
1.96 6702
1.98 8269
2 6433
2.02 5453
2.04 5578
2.06 5395
2.08 7712
2.1 7692
2.12 7010
2.14 7175
2.16 6634
2.18 5380
2.2 5136
2.22 6310
2.24 6780
2.26 4050
2.28 3313
2.3 2747
2.32 2224
2.34 1471
2.36 2514
2.38 2091
2.4 1527
2.42 876
2.44 1447
2.46 1465
2.48 2101
2.5 3062
2.52 1824
2.54 1719
2.56 2536
2.58 1793
2.6 975
2.62 1476
2.64 1389
2.66 970
2.68 2618
2.7 1956
2.72 1435
2.74 2861
2.76 2498
2.78 2979
2.8 2722
2.82 2831
2.84 3109
2.86 3124
2.88 3233
2.9 3255
2.92 4097
2.94 3880
2.96 5677
2.98 5004
3 4689
3.02 3443
3.04 1981
3.06 2440
3.08 1667
3.1 2178
3.12 2961
3.14 3568
3.16 1888
3.18 2282
3.2 1775
3.22 2842
3.24 2721
3.26 3643
3.28 4965
3.3 6238
3.32 4141
3.34 5592
3.36 5029
3.38 4221
3.4 6184
3.42 6406
3.44 6885
3.46 7906
3.48 6760
3.5 7267
3.52 7789
3.54 8099
3.56 6669
3.58 6903
3.6 6486
3.62 6603
3.64 6060
3.66 7159
3.68 8359
3.7 6356
3.72 5519
3.74 5817
3.76 6435
3.78 6001
3.8 7039
3.82 7100
3.84 5394
3.86 4895
3.88 4557
3.9 3750
3.92 4371
3.94 3773
3.96 5267
3.98 4119
4 5246
4.02 4873
4.04 5430
4.06 3310
4.08 5547
4.1 5146
4.12 3601
4.14 3211
4.16 4632
4.18 4884
4.2 5694
4.22 5858
4.24 5560
4.26 5981
4.28 6322
4.3 7543
4.32 5394
4.34 8007
4.36 7064
4.38 6344
4.4 5454
4.42 3828
4.44 4761
4.46 4320
4.48 5770
4.5 4021
4.52 5321
4.54 5603
4.56 5844
4.58 5987
4.6 5409
4.62 5288
4.64 5099
4.66 7287
4.68 6522
4.7 7617
4.72 7574
4.74 7135
4.76 7245
4.78 7856
4.8 7561
4.82 8663
4.84 9112
4.86 7645
4.88 7433
4.9 9088
4.92 7580
4.94 6879
4.96 6988
4.98 6478
5 7039
5.02 7469
5.04 6732
5.06 8713
5.08 7435
5.1 8059
5.12 9426
5.14 9621
5.16 9029
5.18 9600
5.2 8123
5.22 8927
5.24 7570
5.26 6227
5.28 7032
5.3 4963
5.32 4018
5.34 5325
5.36 4990
5.38 5343
5.4 3932
5.42 4455
5.44 4554
5.46 4139
5.48 4141
5.5 4073
5.52 5859
5.54 5367
5.56 7539
5.58 6962
5.6 6741
5.62 6655
5.64 6502
5.66 5864
5.68 5675
5.7 4436
5.72 3613
5.74 3818
5.76 4465
5.78 5040
5.8 5972
5.82 5082
5.84 6011
5.86 5642
5.88 5949
5.9 5974
5.92 5327
5.94 5702
5.96 5428
5.98 4690
6 4324
6.02 4729
6.04 4212
6.06 4450
6.08 5090
6.1 4163
6.12 4899
6.14 4218
6.16 5737
6.18 6341
6.2 7508
6.22 7067
6.24 6316
6.26 5869
6.28 3598
6.3 3268
6.32 3941
6.34 2826
6.36 3054
6.38 2662
6.4 2867
6.42 2778
6.44 2600
6.46 4100
6.48 3598
6.5 4925
6.52 5715
6.54 4686
6.56 2562
6.58 3401
6.6 2537
6.62 1640
6.64 1623
6.66 2013
6.68 726
6.7 331
6.72 467
6.74 1007
6.76 1288
6.78 1253
6.8 1387
6.82 589
6.84 673
6.86 590
6.88 457
6.9 1651
6.92 1903
6.94 1658
6.96 1207
6.98 1509
7 1962
7.02 1932
7.04 1807
7.06 1683
7.08 1339
7.1 1416
7.12 2080
7.14 1670
7.16 1352
7.18 1064
7.2 2318
7.22 3689
7.24 3644
7.26 3959
7.28 3285
7.3 4208
7.32 2566
7.34 1220
7.36 1359
7.38 1581
7.4 580
7.42 2375
7.44 1330
7.46 1206
7.48 1297
7.5 570
7.52 1621
7.54 1604
7.56 741
7.58 1059
7.6 1380
7.62 1291
7.64 2150
7.66 3840
7.68 5005
7.7 3912
7.72 4292
7.74 6152
7.76 5026
7.78 5642
7.8 5819
7.82 6211
7.84 6030
7.86 7400
7.88 7878
7.9 7610
7.92 6928
7.94 6879
7.96 7820
7.98 5578
8 5059
8.02 4338
8.04 3773
8.06 4804
8.08 3016
8.1 3759
8.12 5794
8.14 5764
8.16 5600
8.18 4257
8.2 5178
8.22 4091
8.24 4827
8.26 4201
8.28 6057
8.3 5143
8.32 4944
8.34 5593
8.36 5818
8.38 7808
8.4 8404
8.42 9194
8.44 8260
8.46 7217
8.48 6837
8.5 8842
8.52 8619
8.54 7781
8.56 7450
8.58 7506
8.6 10640
8.62 8720
8.64 7488
8.66 7880
8.68 5197
8.7 5591
8.72 4084
8.74 4741
8.76 5759
8.78 4161
8.8 3876
8.82 3607
8.84 4983
8.86 5578
8.88 5429
8.9 6423
8.92 5372
8.94 6208
8.96 6027
8.98 7289
9 6911
9.02 6131
9.04 5904
9.06 5357
9.08 4829
9.1 5182
9.12 6128
9.14 4953
9.16 5470
9.18 4898
9.2 5091
9.22 6388
9.24 6176
9.26 7851
9.28 6712
9.3 6944
9.32 6925
9.34 7307
9.36 7070
9.38 7704
9.4 7784
9.42 6136
9.44 7549
9.46 7260
9.48 7619
9.5 6747
9.52 7599
9.54 6235
9.56 6066
9.58 6070
9.6 6085
9.62 6552
9.64 6084
9.66 4864
9.68 4833
9.7 5657
9.72 4194
9.74 6907
9.76 5699
9.78 6420
9.8 6513
9.82 6267
9.84 6865
9.86 7906
9.88 7059
9.9 6267
9.92 6861
9.94 5934
9.96 4667
9.98 4997
10 4188
10.02 4196
10.04 3268
10.06 3601
10.08 3044
10.1 2732
10.12 2842
10.14 2581
10.16 2947
10.18 2173
10.2 2164
10.22 2715
10.24 2534
10.26 2610
10.28 3534
10.3 4325
10.32 5236
10.34 4762
10.36 4035
10.38 3406
10.4 3332
10.42 3018
10.44 2647
10.46 2686
10.48 2790
10.5 2677
10.52 3078
10.54 1870
10.56 1312
10.58 1790
10.6 2679
10.62 2554
10.64 1931
10.66 1532
10.68 2115
10.7 2833
10.72 2124
10.74 1046
10.76 1383
10.78 1520
10.8 1179
10.82 1946
10.84 2052
10.86 2665
10.88 3512
10.9 3821
10.92 2747
10.94 3352
10.96 2191
10.98 3005
11 2158
11.02 1944
11.04 2750
11.06 1595
11.08 2683
11.1 1133
11.12 691
11.14 823
11.16 1076
11.18 591
11.2 724
11.22 892
11.24 1303
11.26 979
11.28 1304
11.3 992
11.32 424
11.34 377
11.36 545
11.38 360
11.4 416
11.42 1673
11.44 773
11.46 2473
11.48 2190
11.5 860
11.52 819
11.54 586
11.56 801
11.58 1839
11.6 3076
11.62 2665
11.64 2347
11.66 2818
11.68 3041
11.7 3658
11.72 2320
11.74 1884
11.76 1784
11.78 2284
11.8 2832
11.82 3180
11.84 3207
11.86 3144
11.88 3109
11.9 3543
11.92 2358
11.94 4383
11.96 5023
11.98 4319
12 4482
12.02 4282
12.04 3407
12.06 2930
12.08 2803
12.1 5038
12.12 4925
12.14 4055
12.16 5341
12.18 6337
12.2 6730
12.22 5251
12.24 5754
12.26 6084
12.28 4141
12.3 2511
12.32 4672
12.34 4250
12.36 4689
12.38 4338
12.4 3046
12.42 4809
12.44 3491
12.46 4873
12.48 4664
12.5 4341
12.52 6103
12.54 5619
12.56 5682
12.58 5004
12.6 5140
12.62 6035
12.64 5353
12.66 4031
12.68 3471
12.7 2689
12.72 2391
12.74 2370
12.76 3080
12.78 2956
12.8 2032
12.82 1826
12.84 2610
12.86 1740
12.88 2304
12.9 2542
12.92 3007
12.94 2349
12.96 1979
12.98 2182
13 2191
13.02 2595
13.04 2298
13.06 1673
13.08 2168
13.1 1787
13.12 878
13.14 1383
13.16 2600
13.18 2487
13.2 1498
13.22 1439
13.24 1489
13.26 892
13.28 1026
13.3 831
13.32 625
13.34 1488
13.36 1915
13.38 2766
13.4 4030
13.42 2985
13.44 4432
13.46 2858
13.48 4511
13.5 3109
13.52 2342
13.54 2578
13.56 1579
13.58 2503
13.6 1824
13.62 2181
13.64 2014
13.66 1770
13.68 1886
13.7 1301
13.72 2354
13.74 2147
13.76 2276
13.78 2406
13.8 3721
13.82 4820
13.84 4038
13.86 2878
13.88 3757
13.9 4534
13.92 3802
13.94 2281
13.96 2426
13.98 2324
14 2697
14.02 2766
14.04 3370
14.06 3861
14.08 4824
14.1 4612
14.12 3660
14.14 4589
14.16 5196
14.18 5918
14.2 4976
14.22 4018
14.24 4065
14.26 4063
14.28 3459
14.3 2810
14.32 3148
14.34 3035
14.36 4140
14.38 3640
14.4 3426
14.42 3338
14.44 2136
14.46 1542
14.48 1355
14.5 1858
14.52 3141
14.54 3126
14.56 3447
14.58 4288
14.6 5487
14.62 8242
14.64 9800
14.66 11064
14.68 9359
14.7 10357
14.72 11009
14.74 10354
14.76 11902
14.78 11121
14.8 9813
14.82 9301
14.84 9287
14.86 8212
14.88 7871
14.9 9110
14.92 10832
14.94 8605
14.96 10170
14.98 7166
15 7598
15.02 8263
15.04 6393
15.06 8916
15.08 8746
15.1 8254
15.12 9057
15.14 9345
15.16 9050
15.18 9089
15.2 8680
15.22 6594
15.24 7053
15.26 8299
15.28 8115
15.3 9001
15.32 8807
15.34 9349
15.36 10206
15.38 9207
15.4 8184
15.42 8063
15.44 6260
15.46 8334
15.48 10129
15.5 8584
15.52 10394
15.54 7619
15.56 8662
15.58 8981
15.6 11384
15.62 11883
15.64 11299
15.66 8710
15.68 10994
15.7 10182
15.72 11398
15.74 9489
15.76 9055
15.78 9210
15.8 7177
15.82 6458
15.84 7356
15.86 5515
15.88 4532
15.9 4453
15.92 5045
15.94 4269
15.96 4687
15.98 3613
16 4116
16.02 4498
16.04 4326
16.06 4940
16.08 4595
16.1 4480
16.12 6985
16.14 6260
16.16 5955
16.18 4721
16.2 5509
16.22 4860
16.24 5508
16.26 3042
16.28 3029
16.3 2331
16.32 1876
16.34 2557
16.36 1486
16.38 2404
16.4 2271
16.42 1781
16.44 1482
16.46 1540
16.48 1040
16.5 1688
16.52 1285
16.54 1762
16.56 1852
16.58 2534
16.6 3240
16.62 3980
16.64 3103
16.66 3173
16.68 4632
16.7 3673
16.72 5787
16.74 5266
16.76 4339
16.78 4362
16.8 5143
16.82 5932
16.84 7035
16.86 7220
16.88 6886
16.9 5688
16.92 4470
16.94 4485
16.96 3556
16.98 1854
17 1900
17.02 2144
17.04 3055
17.06 3517
17.08 4922
17.1 6217
17.12 5030
17.14 4014
17.16 4867
17.18 3700
17.2 4464
17.22 4616
17.24 5446
17.26 4705
17.28 3964
17.3 5490
17.32 6431
17.34 6016
17.36 7057
17.38 7656
17.4 6601
17.42 7676
17.44 8856
17.46 7937
17.48 9769
17.5 8712
17.52 9630
17.54 9602
17.56 10571
17.58 9140
17.6 11358
17.62 10042
17.64 10640
17.66 10243
17.68 9813
17.7 9398
17.72 10266
17.74 7999
17.76 6406
17.78 7086
17.8 5868
17.82 5058
17.84 6289
17.86 8045
17.88 7205
17.9 6073
17.92 5120
17.94 4966
17.96 5204
17.98 3805
18 4661
18.02 6662
18.04 5461
18.06 5690
18.08 4645
18.1 4326
18.12 3659
18.14 4396
18.16 4716
18.18 4387
18.2 4728
18.22 5634
18.24 5942
18.26 4850
18.28 5437
18.3 4942
18.32 4571
18.34 4169
18.36 4050
18.38 4321
18.4 2639
18.42 4016
18.44 3729
18.46 4619
18.48 4074
18.5 3871
18.52 3659
18.54 2515
18.56 2426
18.58 2530
18.6 3742
18.62 3200
18.64 4458
18.66 4239
18.68 3400
18.7 3730
18.72 4817
18.74 4031
18.76 4220
18.78 4721
18.8 3922
18.82 5305
18.84 4662
18.86 5570
18.88 6006
18.8996 5687
18.9196 6403
18.9396 6576
18.9596 7718
18.9796 8544
18.9996 8057
19.0196 5239
19.0396 6950
19.0596 5440
19.0796 4675
19.0996 3273
19.1196 3665
19.1396 4132
19.1596 5018
19.1796 4451
19.1996 5512
19.2196 5878
19.2396 6719
19.2596 7230
19.2796 8047
19.2996 6761
19.3196 5923
19.3396 7123
19.3596 6254
19.3796 6637
19.3996 5526
19.4196 5900
19.4396 5226
19.4596 4400
19.4796 5282
19.4996 5622
19.5196 4663
19.5396 3808
19.5596 4670
19.5796 4588
19.5996 5545
19.6196 5557
19.6396 4808
19.6596 4164
19.6796 4826
19.6996 4763
19.7196 5095
19.7396 5107
19.7596 4524
19.7796 4936
19.7996 5141
19.8196 5834
19.8396 5913
19.8596 7435
19.8796 7605
19.8996 5470
19.9196 7900
19.9396 7745
19.9596 8028
19.9796 8785
19.9996 8637
&
@target G1.S2
@type xy
0 2
0.02 0
0.04 2
0.06 0
0.08 0
0.1 14
0.12 0
0.14 20
0.16 257
0.18 119
0.2 204
0.22 297
0.24 0
0.26 11
0.28 0
0.3 0
0.32 0
0.34 0
0.36 8
0.38 32
0.4 0
0.42 0
0.44 0
0.46 24
0.48 33
0.5 48
0.52 141
0.54 289
0.56 115
0.58 0
0.6 0
0.62 0
0.64 0
0.66 9
0.68 0
0.7 0
0.72 53
0.74 59
0.76 160
0.78 94
0.8 205
0.82 22
0.84 0
0.86 0
0.88 0
0.9 0
0.92 38
0.94 1
0.96 0
0.98 0
1 0
1.02 108
1.04 0
1.06 0
1.08 1
1.1 2572
1.12 5940
1.14 6417
1.16 6678
1.18 6255
1.2 5781
1.22 5870
1.24 5106
1.26 6696
1.28 5938
1.3 5343
1.32 4966
1.34 4723
1.36 4680
1.38 6121
1.4 6074
1.42 5740
1.44 4235
1.46 5206
1.48 5553
1.5 4536
1.52 5586
1.54 4921
1.56 3724
1.58 3750
1.6 3289
1.62 4144
1.64 4044
1.66 4270
1.68 5242
1.7 4380
1.72 5112
1.74 4906
1.76 5374
1.78 5358
1.8 5736
1.82 5656
1.84 7146
1.86 6592
1.88 5801
1.9 5465
1.92 4414
1.94 4397
1.96 4830
1.98 5694
2 4931
2.02 5379
2.04 4879
2.06 5214
2.08 3421
2.1 3836
2.12 4376
2.14 3592
2.16 3004
2.18 4526
2.2 5252
2.22 5727
2.24 6423
2.26 6588
2.28 7102
2.3 6731
2.32 6271
2.34 6092
2.36 4830
2.38 5375
2.4 6495
2.42 6416
2.44 7744
2.46 6038
2.48 6027
2.5 5831
2.52 6511
2.54 6316
2.56 5827
2.58 5693
2.6 6387
2.62 5390
2.64 5792
2.66 4830
2.68 5466
2.7 6015
2.72 5933
2.74 5902
2.76 6065
2.78 6075
2.8 5565
2.82 5922
2.84 5300
2.86 3845
2.88 4846
2.9 4381
2.92 4275
2.94 4121
2.96 5382
2.98 4101
3 5658
3.02 5382
3.04 5485
3.06 5993
3.08 5858
3.1 5742
3.12 5576
3.14 5532
3.16 5981
3.18 5231
3.2 5639
3.22 6734
3.24 6871
3.26 6192
3.28 5592
3.3 5215
3.32 5458
3.34 5624
3.36 4647
3.38 5786
3.4 6284
3.42 7303
3.44 7292
3.46 6564
3.48 7226
3.5 7395
3.52 6646
3.54 7111
3.56 7048
3.58 6079
3.6 6072
3.62 5853
3.64 4496
3.66 5440
3.68 6537
3.7 6627
3.72 7324
3.74 6447
3.76 8272
3.78 8067
3.8 6594
3.82 5754
3.84 5666
3.86 6328
3.88 6494
3.9 7257
3.92 7277
3.94 6200
3.96 5663
3.98 7263
4 6740
4.02 5970
4.04 7047
4.06 6769
4.08 7458
4.1 6634
4.12 7535
4.14 6947
4.16 7140
4.18 8597
4.2 7871
4.22 6944
4.24 7201
4.26 6737
4.28 7328
4.3 6963
4.32 6199
4.34 4912
4.36 5605
4.38 5098
4.4 5778
4.42 5407
4.44 5871
4.46 6040
4.48 6013
4.5 7913
4.52 7398
4.54 6318
4.56 7155
4.58 7605
4.6 7899
4.62 7351
4.64 7008
4.66 7022
4.68 5693
4.7 8723
4.72 7037
4.74 7758
4.76 5881
4.78 6412
4.8 4772
4.82 4681
4.84 4314
4.86 5074
4.88 7374
4.9 7911
4.92 8421
4.94 7636
4.96 7019
4.98 5952
5 6341
5.02 6356
5.04 6067
5.06 5828
5.08 6123
5.1 6203
5.12 7049
5.14 5682
5.16 5640
5.18 6544
5.2 6658
5.22 6544
5.24 6374
5.26 5899
5.28 8495
5.3 7982
5.32 7609
5.34 8632
5.36 8082
5.38 6836
5.4 6111
5.42 5441
5.44 6428
5.46 6090
5.48 5580
5.5 5848
5.52 4777
5.54 4991
5.56 4510
5.58 5543
5.6 4141
5.62 5196
5.64 5549
5.66 5321
5.68 5995
5.7 6904
5.72 6233
5.74 6191
5.76 6537
5.78 5398
5.8 5535
5.82 6493
5.84 5975
5.86 4546
5.88 5473
5.9 5798
5.92 6271
5.94 5323
5.96 5729
5.98 5147
6 6116
6.02 6126
6.04 6628
6.06 5645
6.08 4742
6.1 4664
6.12 4981
6.14 5713
6.16 5797
6.18 5566
6.2 6917
6.22 5486
6.24 5101
6.26 5415
6.28 5406
6.3 5586
6.32 5654
6.34 6266
6.36 7102
6.38 5830
6.4 5994
6.42 5813
6.44 5788
6.46 5191
6.48 5485
6.5 3966
6.52 3763
6.54 4129
6.56 5412
6.58 6492
6.6 4908
6.62 5644
6.64 6228
6.66 5356
6.68 6170
6.7 6332
6.72 6536
6.74 6426
6.76 6479
6.78 6267
6.8 6207
6.82 6860
6.84 6458
6.86 6510
6.88 6629
6.9 5766
6.92 5188
6.94 5509
6.96 6110
6.98 5639
7 4838
7.02 6521
7.04 6296
7.06 6456
7.08 7506
7.1 6031
7.12 6819
7.14 7153
7.16 6806
7.18 6309
7.2 6477
7.22 6393
7.24 5653
7.26 5884
7.28 5583
7.3 5309
7.32 7065
7.34 5387
7.36 5613
7.38 4675
7.4 4769
7.42 5068
7.44 5451
7.46 5868
7.48 6679
7.5 5913
7.52 6542
7.54 6473
7.56 5869
7.58 5369
7.6 6123
7.62 5551
7.64 5750
7.66 5767
7.68 4599
7.7 5662
7.72 5146
7.74 5613
7.76 5960
7.78 5103
7.8 3821
7.82 4396
7.84 4815
7.86 5362
7.88 5042
7.9 6150
7.92 7799
7.94 6074
7.96 6774
7.98 4877
8 5968
8.02 5775
8.04 6897
8.06 6091
8.08 5690
8.1 6250
8.12 6154
8.14 5873
8.16 6758
8.18 5869
8.2 6369
8.22 7788
8.24 7774
8.26 7618
8.28 7869
8.3 6389
8.32 6184
8.34 6740
8.36 7247
8.38 6098
8.4 6340
8.42 6679
8.44 6347
8.46 7371
8.48 6431
8.5 6070
8.52 5409
8.54 5600
8.56 7305
8.58 6701
8.6 7138
8.62 6177
8.64 7660
8.66 5984
8.68 6186
8.7 7563
8.72 6190
8.74 6223
8.76 5446
8.78 5861
8.8 5378
8.82 5652
8.84 6579
8.86 8264
8.88 8303
8.9 7659
8.92 5423
8.94 6689
8.96 6030
8.98 6570
9 6517
9.02 6931
9.04 7217
9.06 6907
9.08 6552
9.1 6672
9.12 7649
9.14 7646
9.16 6007
9.18 5722
9.2 6570
9.22 6677
9.24 5344
9.26 6035
9.28 7542
9.3 7689
9.32 8796
9.34 6583
9.36 6224
9.38 6850
9.4 6496
9.42 5758
9.44 5664
9.46 5387
9.48 5844
9.5 5960
9.52 6415
9.54 6601
9.56 6825
9.58 6553
9.6 6063
9.62 6983
9.64 6842
9.66 6610
9.68 6088
9.7 5838
9.72 6872
9.74 6107
9.76 6534
9.78 5830
9.8 5581
9.82 6383
9.84 6111
9.86 4817
9.88 5552
9.9 6112
9.92 5583
9.94 5529
9.96 7616
9.98 7929
10 7106
10.02 6205
10.04 7188
10.06 6583
10.08 7621
10.1 7703
10.12 8160
10.14 7476
10.16 6541
10.18 7230
10.2 7054
10.22 6904
10.24 7675
10.26 7832
10.28 7213
10.3 7867
10.32 7541
10.34 7388
10.36 7340
10.38 5416
10.4 5498
10.42 6114
10.44 6028
10.46 6796
10.48 6784
10.5 7088
10.52 6994
10.54 6240
10.56 6888
10.58 6541
10.6 6459
10.62 5620
10.64 6976
10.66 6483
10.68 6495
10.7 4696
10.72 5845
10.74 7042
10.76 5754
10.78 6285
10.8 6598
10.82 6396
10.84 6729
10.86 6155
10.88 5224
10.9 5930
10.92 6822
10.94 5678
10.96 7046
10.98 7699
11 7003
11.02 6501
11.04 6293
11.06 6426
11.08 5296
11.1 6854
11.12 7111
11.14 6728
11.16 6707
11.18 7714
11.2 6398
11.22 6311
11.24 6273
11.26 6631
11.28 6551
11.3 5861
11.32 7364
11.34 7745
11.36 7378
11.38 7890
11.4 8468
11.42 7101
11.44 5543
11.46 5201
11.48 7577
11.5 7150
11.52 5791
11.54 7020
11.56 7281
11.58 6547
11.6 7086
11.62 6434
11.64 6484
11.66 7453
11.68 7828
11.7 7750
11.72 6979
11.74 7071
11.76 7201
11.78 6749
11.8 6630
11.82 6196
11.84 6308
11.86 6398
11.88 6790
11.9 6639
11.92 6427
11.94 6522
11.96 4909
11.98 6820
12 8796
12.02 8982
12.04 7233
12.06 7444
12.08 5701
12.1 5181
12.12 5198
12.14 5598
12.16 6071
12.18 5693
12.2 5667
12.22 6688
12.24 5556
12.26 5193
12.28 6026
12.3 5855
12.32 6908
12.34 7268
12.36 4855
12.38 4456
12.4 4786
12.42 4965
12.44 4970
12.46 4999
12.48 4725
12.5 4102
12.52 5013
12.54 3919
12.56 6184
12.58 6013
12.6 5333
12.62 5916
12.64 6832
12.66 5269
12.68 5032
12.7 5537
12.72 6513
12.74 5922
12.76 6103
12.78 6579
12.8 7913
12.82 7229
12.84 7025
12.86 6693
12.88 5518
12.9 4406
12.92 5019
12.94 6529
12.96 5880
12.98 6238
13 6375
13.02 6410
13.04 6034
13.06 6267
13.08 6220
13.1 6507
13.12 5638
13.14 6097
13.16 6799
13.18 7188
13.2 6959
13.22 7437
13.24 6103
13.26 6369
13.28 5666
13.3 5840
13.32 5411
13.34 5816
13.36 5521
13.38 5032
13.4 4769
13.42 5339
13.44 4129
13.46 4609
13.48 5208
13.5 4767
13.52 5926
13.54 5785
13.56 5012
13.58 5491
13.6 5922
13.62 5214
13.64 5422
13.66 6173
13.68 6107
13.7 4997
13.72 4835
13.74 5506
13.76 6128
13.78 5941
13.8 5135
13.82 4221
13.84 4855
13.86 5281
13.88 5016
13.9 4754
13.92 5611
13.94 5878
13.96 5281
13.98 5828
14 5616
14.02 7229
14.04 6601
14.06 6740
14.08 6569
14.1 6393
14.12 6195
14.14 5923
14.16 6716
14.18 5313
14.2 5057
14.22 3815
14.24 4973
14.26 4128
14.28 4017
14.3 4706
14.32 4624
14.34 5048
14.36 3945
14.38 4856
14.4 6656
14.42 6346
14.44 6322
14.46 7351
14.48 6759
14.5 7830
14.52 6708
14.54 6734
14.56 6748
14.58 6596
14.6 5548
14.62 5760
14.64 5478
14.66 6402
14.68 6119
14.7 4296
14.72 5380
14.74 5074
14.76 6207
14.78 6330
14.8 6739
14.82 5823
14.84 6528
14.86 8604
14.88 8395
14.9 7298
14.92 5882
14.94 6620
14.96 5592
14.98 5924
15 5944
15.02 6373
15.04 6836
15.06 7536
15.08 6540
15.1 6850
15.12 6626
15.14 5763
15.16 5652
15.18 4229
15.2 3934
15.22 6400
15.24 7429
15.26 5862
15.28 6183
15.3 5328
15.32 5195
15.34 4618
15.36 6108
15.38 4911
15.4 3231
15.42 4558
15.44 5475
15.46 7122
15.48 5537
15.5 6531
15.52 6828
15.54 6916
15.56 6273
15.58 4232
15.6 5079
15.62 4380
15.64 3942
15.66 3976
15.68 4631
15.7 5739
15.72 5480
15.74 5220
15.76 5389
15.78 5544
15.8 5738
15.82 6340
15.84 7137
15.86 7153
15.88 6293
15.9 5858
15.92 6403
15.94 6554
15.96 6006
15.98 7180
16 7285
16.02 6967
16.04 6402
16.06 5723
16.08 7159
16.1 6468
16.12 5803
16.14 5754
16.16 5937
16.18 6409
16.2 6537
16.22 5887
16.24 6021
16.26 6084
16.28 5782
16.3 6759
16.32 6563
16.34 7128
16.36 6855
16.38 6084
16.4 6042
16.42 6683
16.44 6754
16.46 6170
16.48 5477
16.5 6562
16.52 6153
16.54 6501
16.56 6134
16.58 5494
16.6 6108
16.62 6249
16.64 7019
16.66 6691
16.68 7747
16.7 7995
16.72 7877
16.74 7138
16.76 6648
16.78 6476
16.8 6866
16.82 7480
16.84 5286
16.86 5932
16.88 5244
16.9 7033
16.92 6053
16.94 6107
16.96 5692
16.98 6652
17 7070
17.02 6493
17.04 7392
17.06 6357
17.08 6165
17.1 6220
17.12 4705
17.14 4642
17.16 5050
17.18 6439
17.2 6397
17.22 6353
17.24 6923
17.26 6574
17.28 6160
17.3 6287
17.32 5466
17.34 5643
17.36 6366
17.38 6224
17.4 7142
17.42 7967
17.44 7181
17.46 6580
17.48 7075
17.5 6354
17.52 6866
17.54 8034
17.56 6222
17.58 7526
17.6 4940
17.62 6308
17.64 5583
17.66 5809
17.68 5816
17.7 5820
17.72 5732
17.74 6426
17.76 6652
17.78 6207
17.8 5978
17.82 6837
17.84 5628
17.86 4550
17.88 6776
17.9 5939
17.92 6137
17.94 7359
17.96 8166
17.98 8088
18 7252
18.02 6565
18.04 6178
18.06 5790
18.08 6231
18.1 7539
18.12 6243
18.14 7014
18.16 6306
18.18 6410
18.2 6801
18.22 5563
18.24 6072
18.26 5257
18.28 5506
18.3 4405
18.32 4931
18.34 5844
18.36 5600
18.38 5340
18.4 6026
18.42 5391
18.44 6289
18.46 6290
18.48 5912
18.5 6137
18.52 5990
18.54 5814
18.56 6703
18.58 6338
18.6 5277
18.62 6408
18.64 5554
18.66 6456
18.68 5647
18.7 6471
18.72 6007
18.74 5911
18.76 6290
18.78 6189
18.8 5846
18.82 5273
18.84 6280
18.86 6040
18.88 6067
18.8996 6256
18.9196 6337
18.9396 6615
18.9596 7973
18.9796 5837
18.9996 6003
19.0196 7325
19.0396 7759
19.0596 6139
19.0796 5748
19.0996 6794
19.1196 6764
19.1396 4077
19.1596 5450
19.1796 6494
19.1996 6126
19.2196 5905
19.2396 6862
19.2596 5872
19.2796 6487
19.2996 7072
19.3196 7488
19.3396 6614
19.3596 7462
19.3796 7287
19.3996 9039
19.4196 7634
19.4396 7468
19.4596 7814
19.4796 7281
19.4996 7281
19.5196 6516
19.5396 6693
19.5596 7101
19.5796 8537
19.5996 7991
19.6196 8337
19.6396 7724
19.6596 8119
19.6796 8571
19.6996 9733
19.7196 8602
19.7396 7705
19.7596 7580
19.7796 7706
19.7996 6692
19.8196 6742
19.8396 6654
19.8596 5339
19.8796 4866
19.8996 4906
19.9196 5380
19.9396 4253
19.9596 4304
19.9796 4373
19.9996 5005
&
@target G2.S0
@type xy
1 0.645097
2 0.791486
3 0.450584
4 0.491579
5 0.465457
6 0.45288
7 0.45445
8 0.62574
9 0.517445
10 0.595336
11 0.459157
12 0.429272
13 0.46653
14 0.439687
15 0.441984
16 0.432493
17 0.452382
18 0.435574
19 0.446123
20 0.427141
21 0.445954
22 0.450194
23 0.439772
24 0.453128
25 0.444438
26 0.449444
27 0.493685
28 0.864147
29 0.6772
30 0.896102
31 0.842259
32 0.914358
33 0.897483
34 1.01568
35 0.85094
36 0.838645
37 0.457548
38 0.476078
39 0.472255
40 0.453266
41 0.439573
42 0.478409
43 0.460353
44 0.49772
45 0.441673
46 0.51988
47 0.452603
48 0.478644
49 0.434453
50 0.683905
51 0.446822
52 0.445337
53 0.456783
54 0.534088
55 0.518291
56 0.461357
57 0.662306
58 0.555382
59 0.464677
60 0.828523
61 0.813972
62 0.851088
63 0.465457
64 0.502544
65 0.464919
66 0.458803
67 0.443847
68 0.471725
69 0.439772
70 0.459211
71 0.44833
72 0.564756
73 0.461764
74 0.521464
75 0.439119
76 0.454119
77 0.439375
78 0.45219
79 0.433704
80 0.472467
81 0.43872
82 0.445197
83 0.458558
84 0.457957
85 0.46133
86 0.52747
87 0.48603
88 0.486159
89 0.469175
90 0.451774
91 0.470956
92 0.436177
93 0.444438
94 0.445729
95 0.45423
96 0.422049
97 0.441078
98 0.443763
99 0.45147
100 0.456345
101 0.448804
102 0.44713
103 0.45025
104 0.437807
&
@target G2.S1
@type xy
1 0.674166
2 0.864075
3 0.489107
4 0.600188
5 0.595588
6 0.4636
7 0.465457
8 0.705797
9 0.543461
10 0.769107
11 0.478879
12 0.433705
13 0.470372
14 0.470345
15 0.437578
16 0.448162
17 0.460434
18 0.44514
19 0.458749
20 0.440569
21 0.447242
22 0.432435
23 0.452797
24 0.431451
25 0.449806
26 0.461899
27 0.538725
28 0.873856
29 0.605599
30 0.95747
31 0.917292
32 0.93663
33 0.873012
34 1.10467
35 0.920679
36 0.820609
37 0.47786
38 0.494115
39 0.487494
40 0.445561
41 0.448163
42 0.478957
43 0.470956
44 0.509584
45 0.447801
46 0.54081
47 0.450222
48 0.498648
49 0.441673
50 0.772026
51 0.443537
52 0.435201
53 0.460354
54 0.636887
55 0.471726
56 0.462385
57 0.650596
58 0.500849
59 0.479035
60 0.820823
61 0.720729
62 0.832076
63 0.469175
64 0.518411
65 0.457248
66 0.453376
67 0.445112
68 0.48402
69 0.461248
70 0.485103
71 0.454121
72 0.572778
73 0.447242
74 0.487057
75 0.437322
76 0.491808
77 0.458203
78 0.470053
79 0.444185
80 0.457657
81 0.440738
82 0.447045
83 0.447074
84 0.459701
85 0.444578
86 0.491554
87 0.475762
88 0.455687
89 0.457875
90 0.461871
91 0.461654
92 0.453349
93 0.433157
94 0.441475
95 0.44685
96 0.431422
97 0.44255
98 0.444438
99 0.439005
100 0.446234
101 0.445196
102 0.435832
103 0.4495
104 0.439375
&
@target G2.S2
@type xy
1 0.829773
2 1.22912
3 0.775177
4 0.893378
5 1.13497
6 0.959219
7 0.719462
8 1.23642
9 1.08419
10 1.19751
11 0.770681
12 0.469681
13 0.551928
14 0.470771
15 0.432348
16 0.443903
17 0.513152
18 0.429709
19 0.458312
20 0.446822
21 0.454615
22 0.464973
23 0.444803
24 0.45434
25 0.441673
26 0.453349
27 0.855409
28 1.14121
29 0.859957
30 1.05932
31 0.988357
32 1.21874
33 1.13004
34 1.36634
35 1.35521
36 1.25787
37 0.848381
38 0.861583
39 0.558077
40 0.460461
41 0.436434
42 0.442662
43 0.450943
44 0.464489
45 0.438349
46 0.488211
47 0.442521
48 0.491401
49 0.444438
50 0.717165
51 0.440284
52 0.465
53 0.501523
54 0.889311
55 0.541226
56 0.816838
57 0.724793
58 0.912715
59 0.605496
60 1.03365
61 1.104
62 1.19853
63 0.933461
64 0.81997
65 0.64407
66 0.458721
67 0.439943
68 0.465699
69 0.437121
70 0.457739
71 0.445365
72 0.494419
73 0.448915
74 0.499049
75 0.445112
76 0.574913
77 0.437322
78 0.460136
79 0.457629
80 0.705727
81 0.410122
82 0.411977
83 0.496135
84 0.501946
85 0.477859
86 0.848616
87 0.897608
88 1.02333
89 0.588494
90 0.469947
91 0.558861
92 0.45401
93 0.431799
94 0.43145
95 0.455768
96 0.444016
97 0.439602
98 0.445225
99 0.447353
100 0.474421
101 0.440624
102 0.433388
103 0.437608
104 0.468268
&
