# Supplementary material for: Data showing the lipid conformations and membrane binding behaviors of beta-amyloid fibrils in phase-separated cholesterol-enriched lipid domains with and without glycolipid and oxidized cholesterol from coarse-grained molecular dynamics simulations
Source: Data Brief. 2020 Apr 19;30:105496. doi: 10.1016/j.dib.2020.105496 (PMC7186522; doi:10.1016/j.dib.2020.105496)
Supplement: Supplementary file 1 [file mmc1.zip › Supplementary-Data/S17-21/Figure-S17/Figure-S17C-CO-ABCD-2.agr]

# Grace project file
#
@version 50125
@page size 792, 612
@page scroll 5%
@page inout 5%
@link page off
@map font 0 to "Times-Roman", "Times-Roman"
@map font 1 to "Times-Italic", "Times-Italic"
@map font 2 to "Times-Bold", "Times-Bold"
@map font 3 to "Times-BoldItalic", "Times-BoldItalic"
@map font 4 to "Helvetica", "Helvetica"
@map font 5 to "Helvetica-Oblique", "Helvetica-Oblique"
@map font 6 to "Helvetica-Bold", "Helvetica-Bold"
@map font 7 to "Helvetica-BoldOblique", "Helvetica-BoldOblique"
@map font 8 to "Courier", "Courier"
@map font 9 to "Courier-Oblique", "Courier-Oblique"
@map font 10 to "Courier-Bold", "Courier-Bold"
@map font 11 to "Courier-BoldOblique", "Courier-BoldOblique"
@map font 12 to "Symbol", "Symbol"
@map font 13 to "ZapfDingbats", "ZapfDingbats"
@map color 0 to (255, 255, 255), "white"
@map color 1 to (0, 0, 0), "black"
@map color 2 to (255, 0, 0), "red"
@map color 3 to (0, 255, 0), "green"
@map color 4 to (0, 0, 255), "blue"
@map color 5 to (255, 255, 0), "yellow"
@map color 6 to (188, 143, 143), "brown"
@map color 7 to (220, 220, 220), "grey"
@map color 8 to (148, 0, 211), "violet"
@map color 9 to (0, 255, 255), "cyan"
@map color 10 to (255, 0, 255), "magenta"
@map color 11 to (255, 165, 0), "orange"
@map color 12 to (114, 33, 188), "indigo"
@map color 13 to (103, 7, 72), "maroon"
@map color 14 to (64, 224, 208), "turquoise"
@map color 15 to (0, 139, 0), "green4"
@reference date 0
@date wrap off
@date wrap year 1950
@default linewidth 1.0
@default linestyle 1
@default color 1
@default pattern 1
@default font 0
@default char size 1.000000
@default symbol size 1.000000
@default sformat "%.8g"
@background color 0
@page background fill on
@timestamp off
@timestamp 0.03, 0.03
@timestamp color 1
@timestamp rot 0
@timestamp font 0
@timestamp char size 1.000000
@timestamp def "Tue Dec 12 13:36:26 2017"
@r0 off
@link r0 to g0
@r0 type above
@r0 linestyle 1
@r0 linewidth 1.0
@r0 color 1
@r0 line 0, 0, 0, 0
@r1 off
@link r1 to g0
@r1 type above
@r1 linestyle 1
@r1 linewidth 1.0
@r1 color 1
@r1 line 0, 0, 0, 0
@r2 off
@link r2 to g0
@r2 type above
@r2 linestyle 1
@r2 linewidth 1.0
@r2 color 1
@r2 line 0, 0, 0, 0
@r3 off
@link r3 to g0
@r3 type above
@r3 linestyle 1
@r3 linewidth 1.0
@r3 color 1
@r3 line 0, 0, 0, 0
@r4 off
@link r4 to g0
@r4 type above
@r4 linestyle 1
@r4 linewidth 1.0
@r4 color 1
@r4 line 0, 0, 0, 0
@g0 on
@g0 hidden false
@g0 type XY
@g0 stacked false
@g0 bar hgap 0.000000
@g0 fixedpoint off
@g0 fixedpoint type 0
@g0 fixedpoint xy 0.000000, 0.000000
@g0 fixedpoint format general general
@g0 fixedpoint prec 6, 6
@with g0
@    world 0, 0, 20, 6
@    stack world 0, 0, 0, 0
@    znorm 1
@    view 0.100000, 0.720000, 0.800000, 0.950000
@    title ""
@    title font 0
@    title size 1.500000
@    title color 1
@    subtitle ""
@    subtitle font 0
@    subtitle size 1.000000
@    subtitle color 1
@    xaxes scale Normal
@    yaxes scale Normal
@    xaxes invert off
@    yaxes invert off
@    xaxis  on
@    xaxis  type zero false
@    xaxis  offset 0.000000 , 0.000000
@    xaxis  bar on
@    xaxis  bar color 1
@    xaxis  bar linestyle 1
@    xaxis  bar linewidth 1.0
@    xaxis  label "Time (\xm\0s)"
@    xaxis  label layout para
@    xaxis  label place auto
@    xaxis  label char size 0.900000
@    xaxis  label font 0
@    xaxis  label color 1
@    xaxis  label place normal
@    xaxis  tick on
@    xaxis  tick major 5
@    xaxis  tick minor ticks 4
@    xaxis  tick default 6
@    xaxis  tick place rounded true
@    xaxis  tick in
@    xaxis  tick major size 1.000000
@    xaxis  tick major color 1
@    xaxis  tick major linewidth 1.0
@    xaxis  tick major linestyle 1
@    xaxis  tick major grid off
@    xaxis  tick minor color 1
@    xaxis  tick minor linewidth 1.0
@    xaxis  tick minor linestyle 1
@    xaxis  tick minor grid off
@    xaxis  tick minor size 0.500000
@    xaxis  ticklabel on
@    xaxis  ticklabel format general
@    xaxis  ticklabel prec 5
@    xaxis  ticklabel formula ""
@    xaxis  ticklabel append ""
@    xaxis  ticklabel prepend ""
@    xaxis  ticklabel angle 0
@    xaxis  ticklabel skip 0
@    xaxis  ticklabel stagger 0
@    xaxis  ticklabel place normal
@    xaxis  ticklabel offset auto
@    xaxis  ticklabel offset 0.000000 , 0.010000
@    xaxis  ticklabel start type auto
@    xaxis  ticklabel start 0.000000
@    xaxis  ticklabel stop type auto
@    xaxis  ticklabel stop 0.000000
@    xaxis  ticklabel char size 0.800000
@    xaxis  ticklabel font 0
@    xaxis  ticklabel color 1
@    xaxis  tick place both
@    xaxis  tick spec type none
@    yaxis  on
@    yaxis  type zero false
@    yaxis  offset 0.000000 , 0.000000
@    yaxis  bar on
@    yaxis  bar color 1
@    yaxis  bar linestyle 1
@    yaxis  bar linewidth 1.0
@    yaxis  label "Minimum  Distance (nm)"
@    yaxis  label layout para
@    yaxis  label place auto
@    yaxis  label char size 0.900000
@    yaxis  label font 0
@    yaxis  label color 1
@    yaxis  label place normal
@    yaxis  tick on
@    yaxis  tick major 1
@    yaxis  tick minor ticks 1
@    yaxis  tick default 6
@    yaxis  tick place rounded true
@    yaxis  tick in
@    yaxis  tick major size 1.000000
@    yaxis  tick major color 1
@    yaxis  tick major linewidth 1.0
@    yaxis  tick major linestyle 1
@    yaxis  tick major grid off
@    yaxis  tick minor color 1
@    yaxis  tick minor linewidth 1.0
@    yaxis  tick minor linestyle 1
@    yaxis  tick minor grid off
@    yaxis  tick minor size 0.500000
@    yaxis  ticklabel on
@    yaxis  ticklabel format general
@    yaxis  ticklabel prec 5
@    yaxis  ticklabel formula ""
@    yaxis  ticklabel append ""
@    yaxis  ticklabel prepend ""
@    yaxis  ticklabel angle 0
@    yaxis  ticklabel skip 0
@    yaxis  ticklabel stagger 0
@    yaxis  ticklabel place normal
@    yaxis  ticklabel offset auto
@    yaxis  ticklabel offset 0.000000 , 0.010000
@    yaxis  ticklabel start type auto
@    yaxis  ticklabel start 0.000000
@    yaxis  ticklabel stop type auto
@    yaxis  ticklabel stop 0.000000
@    yaxis  ticklabel char size 0.800000
@    yaxis  ticklabel font 0
@    yaxis  ticklabel color 1
@    yaxis  tick place both
@    yaxis  tick spec type none
@    altxaxis  off
@    altyaxis  off
@    legend on
@    legend loctype view
@    legend 0.82, 0.93
@    legend box color 1
@    legend box pattern 0
@    legend box linewidth 1.0
@    legend box linestyle 0
@    legend box fill color 0
@    legend box fill pattern 0
@    legend font 0
@    legend char size 1.000000
@    legend color 1
@    legend length 2
@    legend vgap 1
@    legend hgap 1
@    legend invert false
@    frame type 0
@    frame linestyle 1
@    frame linewidth 1.0
@    frame color 1
@    frame pattern 1
@    frame background color 0
@    frame background pattern 0
@    s0 hidden false
@    s0 type xy
@    s0 symbol 0
@    s0 symbol size 1.000000
@    s0 symbol color 3
@    s0 symbol pattern 1
@    s0 symbol fill color 3
@    s0 symbol fill pattern 0
@    s0 symbol linewidth 1.0
@    s0 symbol linestyle 1
@    s0 symbol char 65
@    s0 symbol char font 0
@    s0 symbol skip 0
@    s0 line type 1
@    s0 line linestyle 1
@    s0 line linewidth 1.0
@    s0 line color 3
@    s0 line pattern 1
@    s0 baseline type 0
@    s0 baseline off
@    s0 dropline off
@    s0 fill type 0
@    s0 fill rule 0
@    s0 fill color 3
@    s0 fill pattern 1
@    s0 avalue off
@    s0 avalue type 2
@    s0 avalue char size 1.000000
@    s0 avalue font 0
@    s0 avalue color 1
@    s0 avalue rot 0
@    s0 avalue format general
@    s0 avalue prec 3
@    s0 avalue prepend ""
@    s0 avalue append ""
@    s0 avalue offset 0.000000 , 0.000000
@    s0 errorbar on
@    s0 errorbar place both
@    s0 errorbar color 3
@    s0 errorbar pattern 1
@    s0 errorbar size 1.000000
@    s0 errorbar linewidth 1.0
@    s0 errorbar linestyle 1
@    s0 errorbar riser linewidth 1.0
@    s0 errorbar riser linestyle 1
@    s0 errorbar riser clip off
@    s0 errorbar riser clip length 0.100000
@    s0 comment "/Users/KCheng/Desktop/cg_small_water_run/md-run-lonestar/namchi-04-26-2014/g-mind/1md-1.0nm-results/DPP-mind-.xvg"
@    s0 legend  "Protein-DPPC"
@    s1 hidden false
@    s1 type xy
@    s1 symbol 0
@    s1 symbol size 1.000000
@    s1 symbol color 11
@    s1 symbol pattern 1
@    s1 symbol fill color 11
@    s1 symbol fill pattern 0
@    s1 symbol linewidth 1.0
@    s1 symbol linestyle 1
@    s1 symbol char 65
@    s1 symbol char font 0
@    s1 symbol skip 0
@    s1 line type 1
@    s1 line linestyle 1
@    s1 line linewidth 1.0
@    s1 line color 11
@    s1 line pattern 1
@    s1 baseline type 0
@    s1 baseline off
@    s1 dropline off
@    s1 fill type 0
@    s1 fill rule 0
@    s1 fill color 11
@    s1 fill pattern 1
@    s1 avalue off
@    s1 avalue type 2
@    s1 avalue char size 1.000000
@    s1 avalue font 0
@    s1 avalue color 1
@    s1 avalue rot 0
@    s1 avalue format general
@    s1 avalue prec 3
@    s1 avalue prepend ""
@    s1 avalue append ""
@    s1 avalue offset 0.000000 , 0.000000
@    s1 errorbar on
@    s1 errorbar place both
@    s1 errorbar color 11
@    s1 errorbar pattern 1
@    s1 errorbar size 1.000000
@    s1 errorbar linewidth 1.0
@    s1 errorbar linestyle 1
@    s1 errorbar riser linewidth 1.0
@    s1 errorbar riser linestyle 1
@    s1 errorbar riser clip off
@    s1 errorbar riser clip length 0.100000
@    s1 comment "/Users/KCheng/Desktop/cg_small_water_run/md-run-lonestar/namchi-04-26-2014/g-mind/1md-1.0nm-results/DUP-mind-.xvg"
@    s1 legend  "Protein-DUPC"
@    s2 hidden false
@    s2 type xy
@    s2 symbol 0
@    s2 symbol size 1.000000
@    s2 symbol color 1
@    s2 symbol pattern 1
@    s2 symbol fill color 1
@    s2 symbol fill pattern 0
@    s2 symbol linewidth 1.0
@    s2 symbol linestyle 1
@    s2 symbol char 65
@    s2 symbol char font 0
@    s2 symbol skip 0
@    s2 line type 1
@    s2 line linestyle 1
@    s2 line linewidth 1.0
@    s2 line color 1
@    s2 line pattern 1
@    s2 baseline type 0
@    s2 baseline off
@    s2 dropline off
@    s2 fill type 0
@    s2 fill rule 0
@    s2 fill color 1
@    s2 fill pattern 1
@    s2 avalue off
@    s2 avalue type 2
@    s2 avalue char size 1.000000
@    s2 avalue font 0
@    s2 avalue color 1
@    s2 avalue rot 0
@    s2 avalue format general
@    s2 avalue prec 3
@    s2 avalue prepend ""
@    s2 avalue append ""
@    s2 avalue offset 0.000000 , 0.000000
@    s2 errorbar on
@    s2 errorbar place both
@    s2 errorbar color 1
@    s2 errorbar pattern 1
@    s2 errorbar size 1.000000
@    s2 errorbar linewidth 1.0
@    s2 errorbar linestyle 1
@    s2 errorbar riser linewidth 1.0
@    s2 errorbar riser linestyle 1
@    s2 errorbar riser clip off
@    s2 errorbar riser clip length 0.100000
@    s2 comment "/Users/KCheng/Desktop/cg_small_water_run/md-run-lonestar/namchi-04-26-2014/g-mind/1md-1.0nm-results/CHO-mind-.xvg"
@    s2 legend  "Protein-CHOL"
@g1 on
@g1 hidden false
@g1 type XY
@g1 stacked false
@g1 bar hgap 0.000000
@g1 fixedpoint off
@g1 fixedpoint type 0
@g1 fixedpoint xy 0.000000, 0.000000
@g1 fixedpoint format general general
@g1 fixedpoint prec 6, 6
@with g1
@    world 0, 0, 20, 15000
@    stack world 0, 0, 0, 0
@    znorm 1
@    view 0.100000, 0.410000, 0.800000, 0.640000
@    title ""
@    title font 0
@    title size 1.500000
@    title color 1
@    subtitle ""
@    subtitle font 0
@    subtitle size 1.000000
@    subtitle color 1
@    xaxes scale Normal
@    yaxes scale Normal
@    xaxes invert off
@    yaxes invert off
@    xaxis  on
@    xaxis  type zero false
@    xaxis  offset 0.000000 , 0.000000
@    xaxis  bar on
@    xaxis  bar color 1
@    xaxis  bar linestyle 1
@    xaxis  bar linewidth 1.0
@    xaxis  label "Time (\xm\0s)"
@    xaxis  label layout para
@    xaxis  label place auto
@    xaxis  label char size 0.900000
@    xaxis  label font 0
@    xaxis  label color 1
@    xaxis  label place normal
@    xaxis  tick on
@    xaxis  tick major 5
@    xaxis  tick minor ticks 4
@    xaxis  tick default 6
@    xaxis  tick place rounded true
@    xaxis  tick in
@    xaxis  tick major size 1.000000
@    xaxis  tick major color 1
@    xaxis  tick major linewidth 1.0
@    xaxis  tick major linestyle 1
@    xaxis  tick major grid off
@    xaxis  tick minor color 1
@    xaxis  tick minor linewidth 1.0
@    xaxis  tick minor linestyle 1
@    xaxis  tick minor grid off
@    xaxis  tick minor size 0.500000
@    xaxis  ticklabel on
@    xaxis  ticklabel format general
@    xaxis  ticklabel prec 5
@    xaxis  ticklabel formula ""
@    xaxis  ticklabel append ""
@    xaxis  ticklabel prepend ""
@    xaxis  ticklabel angle 0
@    xaxis  ticklabel skip 0
@    xaxis  ticklabel stagger 0
@    xaxis  ticklabel place normal
@    xaxis  ticklabel offset auto
@    xaxis  ticklabel offset 0.000000 , 0.010000
@    xaxis  ticklabel start type auto
@    xaxis  ticklabel start 0.000000
@    xaxis  ticklabel stop type auto
@    xaxis  ticklabel stop 0.000000
@    xaxis  ticklabel char size 0.800000
@    xaxis  ticklabel font 0
@    xaxis  ticklabel color 1
@    xaxis  tick place both
@    xaxis  tick spec type none
@    yaxis  on
@    yaxis  type zero false
@    yaxis  offset 0.000000 , 0.000000
@    yaxis  bar on
@    yaxis  bar color 1
@    yaxis  bar linestyle 1
@    yaxis  bar linewidth 1.0
@    yaxis  label "Number of Contacts (< 2 nm)"
@    yaxis  label layout para
@    yaxis  label place auto
@    yaxis  label char size 0.900000
@    yaxis  label font 0
@    yaxis  label color 1
@    yaxis  label place normal
@    yaxis  tick on
@    yaxis  tick major 5000
@    yaxis  tick minor ticks 1
@    yaxis  tick default 6
@    yaxis  tick place rounded true
@    yaxis  tick in
@    yaxis  tick major size 1.000000
@    yaxis  tick major color 1
@    yaxis  tick major linewidth 1.0
@    yaxis  tick major linestyle 1
@    yaxis  tick major grid off
@    yaxis  tick minor color 1
@    yaxis  tick minor linewidth 1.0
@    yaxis  tick minor linestyle 1
@    yaxis  tick minor grid off
@    yaxis  tick minor size 0.500000
@    yaxis  ticklabel on
@    yaxis  ticklabel format general
@    yaxis  ticklabel prec 5
@    yaxis  ticklabel formula ""
@    yaxis  ticklabel append ""
@    yaxis  ticklabel prepend ""
@    yaxis  ticklabel angle 0
@    yaxis  ticklabel skip 0
@    yaxis  ticklabel stagger 0
@    yaxis  ticklabel place normal
@    yaxis  ticklabel offset auto
@    yaxis  ticklabel offset 0.000000 , 0.010000
@    yaxis  ticklabel start type auto
@    yaxis  ticklabel start 0.000000
@    yaxis  ticklabel stop type auto
@    yaxis  ticklabel stop 0.000000
@    yaxis  ticklabel char size 0.800000
@    yaxis  ticklabel font 0
@    yaxis  ticklabel color 1
@    yaxis  tick place both
@    yaxis  tick spec type none
@    altxaxis  off
@    altyaxis  off
@    legend on
@    legend loctype view
@    legend 0.78, 0.8
@    legend box color 1
@    legend box pattern 1
@    legend box linewidth 1.0
@    legend box linestyle 1
@    legend box fill color 0
@    legend box fill pattern 1
@    legend font 0
@    legend char size 1.000000
@    legend color 1
@    legend length 2
@    legend vgap 1
@    legend hgap 1
@    legend invert false
@    frame type 0
@    frame linestyle 1
@    frame linewidth 1.0
@    frame color 1
@    frame pattern 1
@    frame background color 0
@    frame background pattern 0
@    s0 hidden false
@    s0 type xy
@    s0 symbol 0
@    s0 symbol size 1.000000
@    s0 symbol color 3
@    s0 symbol pattern 1
@    s0 symbol fill color 3
@    s0 symbol fill pattern 0
@    s0 symbol linewidth 1.0
@    s0 symbol linestyle 1
@    s0 symbol char 65
@    s0 symbol char font 0
@    s0 symbol skip 0
@    s0 line type 1
@    s0 line linestyle 1
@    s0 line linewidth 1.0
@    s0 line color 3
@    s0 line pattern 1
@    s0 baseline type 0
@    s0 baseline off
@    s0 dropline off
@    s0 fill type 0
@    s0 fill rule 0
@    s0 fill color 1
@    s0 fill pattern 1
@    s0 avalue off
@    s0 avalue type 2
@    s0 avalue char size 1.000000
@    s0 avalue font 0
@    s0 avalue color 1
@    s0 avalue rot 0
@    s0 avalue format general
@    s0 avalue prec 3
@    s0 avalue prepend ""
@    s0 avalue append ""
@    s0 avalue offset 0.000000 , 0.000000
@    s0 errorbar on
@    s0 errorbar place both
@    s0 errorbar color 3
@    s0 errorbar pattern 1
@    s0 errorbar size 1.000000
@    s0 errorbar linewidth 1.0
@    s0 errorbar linestyle 1
@    s0 errorbar riser linewidth 1.0
@    s0 errorbar riser linestyle 1
@    s0 errorbar riser clip off
@    s0 errorbar riser clip length 0.100000
@    s0 comment "/Users/KCheng/Desktop/cg_small_water_run/md-run-lonestar/namchi-04-26-2014/g-mind/1md-1.0nm-results/DPP-numcont-.xvg"
@    s0 legend  ""
@    s1 hidden false
@    s1 type xy
@    s1 symbol 0
@    s1 symbol size 1.000000
@    s1 symbol color 11
@    s1 symbol pattern 1
@    s1 symbol fill color 11
@    s1 symbol fill pattern 0
@    s1 symbol linewidth 1.0
@    s1 symbol linestyle 1
@    s1 symbol char 65
@    s1 symbol char font 0
@    s1 symbol skip 0
@    s1 line type 1
@    s1 line linestyle 1
@    s1 line linewidth 1.0
@    s1 line color 11
@    s1 line pattern 1
@    s1 baseline type 0
@    s1 baseline off
@    s1 dropline off
@    s1 fill type 0
@    s1 fill rule 0
@    s1 fill color 1
@    s1 fill pattern 1
@    s1 avalue off
@    s1 avalue type 2
@    s1 avalue char size 1.000000
@    s1 avalue font 0
@    s1 avalue color 1
@    s1 avalue rot 0
@    s1 avalue format general
@    s1 avalue prec 3
@    s1 avalue prepend ""
@    s1 avalue append ""
@    s1 avalue offset 0.000000 , 0.000000
@    s1 errorbar on
@    s1 errorbar place both
@    s1 errorbar color 11
@    s1 errorbar pattern 1
@    s1 errorbar size 1.000000
@    s1 errorbar linewidth 1.0
@    s1 errorbar linestyle 1
@    s1 errorbar riser linewidth 1.0
@    s1 errorbar riser linestyle 1
@    s1 errorbar riser clip off
@    s1 errorbar riser clip length 0.100000
@    s1 comment "/Users/KCheng/Desktop/cg_small_water_run/md-run-lonestar/namchi-04-26-2014/g-mind/1md-1.0nm-results/DUP-numcont-.xvg"
@    s1 legend  ""
@    s2 hidden false
@    s2 type xy
@    s2 symbol 0
@    s2 symbol size 1.000000
@    s2 symbol color 1
@    s2 symbol pattern 1
@    s2 symbol fill color 1
@    s2 symbol fill pattern 0
@    s2 symbol linewidth 1.0
@    s2 symbol linestyle 1
@    s2 symbol char 65
@    s2 symbol char font 0
@    s2 symbol skip 0
@    s2 line type 1
@    s2 line linestyle 1
@    s2 line linewidth 1.0
@    s2 line color 1
@    s2 line pattern 1
@    s2 baseline type 0
@    s2 baseline off
@    s2 dropline off
@    s2 fill type 0
@    s2 fill rule 0
@    s2 fill color 1
@    s2 fill pattern 1
@    s2 avalue off
@    s2 avalue type 2
@    s2 avalue char size 1.000000
@    s2 avalue font 0
@    s2 avalue color 1
@    s2 avalue rot 0
@    s2 avalue format general
@    s2 avalue prec 3
@    s2 avalue prepend ""
@    s2 avalue append ""
@    s2 avalue offset 0.000000 , 0.000000
@    s2 errorbar on
@    s2 errorbar place both
@    s2 errorbar color 1
@    s2 errorbar pattern 1
@    s2 errorbar size 1.000000
@    s2 errorbar linewidth 1.0
@    s2 errorbar linestyle 1
@    s2 errorbar riser linewidth 1.0
@    s2 errorbar riser linestyle 1
@    s2 errorbar riser clip off
@    s2 errorbar riser clip length 0.100000
@    s2 comment "/Users/KCheng/Desktop/cg_small_water_run/md-run-lonestar/namchi-04-26-2014/g-mind/1md-1.0nm-results/CHO-numcont-.xvg"
@    s2 legend  ""
@g2 on
@g2 hidden false
@g2 type XY
@g2 stacked false
@g2 bar hgap 0.000000
@g2 fixedpoint off
@g2 fixedpoint type 0
@g2 fixedpoint xy 0.000000, 0.000000
@g2 fixedpoint format general general
@g2 fixedpoint prec 6, 6
@with g2
@    world 0, 0, 130, 1
@    stack world 0, 0, 0, 0
@    znorm 1
@    view 0.100000, 0.100000, 0.800000, 0.330000
@    title ""
@    title font 0
@    title size 1.500000
@    title color 1
@    subtitle ""
@    subtitle font 0
@    subtitle size 1.000000
@    subtitle color 1
@    xaxes scale Normal
@    yaxes scale Normal
@    xaxes invert off
@    yaxes invert off
@    xaxis  on
@    xaxis  type zero false
@    xaxis  offset 0.000000 , 0.000000
@    xaxis  bar on
@    xaxis  bar color 1
@    xaxis  bar linestyle 1
@    xaxis  bar linewidth 1.0
@    xaxis  label "Residue (#)"
@    xaxis  label layout para
@    xaxis  label place auto
@    xaxis  label char size 0.900000
@    xaxis  label font 0
@    xaxis  label color 1
@    xaxis  label place normal
@    xaxis  tick on
@    xaxis  tick major 26
@    xaxis  tick minor ticks 1
@    xaxis  tick default 6
@    xaxis  tick place rounded true
@    xaxis  tick in
@    xaxis  tick major size 1.000000
@    xaxis  tick major color 1
@    xaxis  tick major linewidth 1.0
@    xaxis  tick major linestyle 1
@    xaxis  tick major grid off
@    xaxis  tick minor color 1
@    xaxis  tick minor linewidth 1.0
@    xaxis  tick minor linestyle 1
@    xaxis  tick minor grid off
@    xaxis  tick minor size 0.500000
@    xaxis  ticklabel on
@    xaxis  ticklabel format general
@    xaxis  ticklabel prec 5
@    xaxis  ticklabel formula ""
@    xaxis  ticklabel append ""
@    xaxis  ticklabel prepend ""
@    xaxis  ticklabel angle 0
@    xaxis  ticklabel skip 0
@    xaxis  ticklabel stagger 0
@    xaxis  ticklabel place normal
@    xaxis  ticklabel offset auto
@    xaxis  ticklabel offset 0.000000 , 0.010000
@    xaxis  ticklabel start type auto
@    xaxis  ticklabel start 0.000000
@    xaxis  ticklabel stop type auto
@    xaxis  ticklabel stop 0.000000
@    xaxis  ticklabel char size 0.800000
@    xaxis  ticklabel font 0
@    xaxis  ticklabel color 1
@    xaxis  tick place both
@    xaxis  tick spec type none
@    yaxis  on
@    yaxis  type zero false
@    yaxis  offset 0.000000 , 0.000000
@    yaxis  bar on
@    yaxis  bar color 1
@    yaxis  bar linestyle 1
@    yaxis  bar linewidth 1.0
@    yaxis  label "Minimum Distance (nm)"
@    yaxis  label layout para
@    yaxis  label place auto
@    yaxis  label char size 0.900000
@    yaxis  label font 0
@    yaxis  label color 1
@    yaxis  label place normal
@    yaxis  tick on
@    yaxis  tick major 0.2
@    yaxis  tick minor ticks 1
@    yaxis  tick default 6
@    yaxis  tick place rounded true
@    yaxis  tick in
@    yaxis  tick major size 1.000000
@    yaxis  tick major color 1
@    yaxis  tick major linewidth 1.0
@    yaxis  tick major linestyle 1
@    yaxis  tick major grid off
@    yaxis  tick minor color 1
@    yaxis  tick minor linewidth 1.0
@    yaxis  tick minor linestyle 1
@    yaxis  tick minor grid off
@    yaxis  tick minor size 0.500000
@    yaxis  ticklabel on
@    yaxis  ticklabel format general
@    yaxis  ticklabel prec 5
@    yaxis  ticklabel formula ""
@    yaxis  ticklabel append ""
@    yaxis  ticklabel prepend ""
@    yaxis  ticklabel angle 0
@    yaxis  ticklabel skip 0
@    yaxis  ticklabel stagger 0
@    yaxis  ticklabel place normal
@    yaxis  ticklabel offset auto
@    yaxis  ticklabel offset 0.000000 , 0.010000
@    yaxis  ticklabel start type auto
@    yaxis  ticklabel start 0.000000
@    yaxis  ticklabel stop type auto
@    yaxis  ticklabel stop 0.000000
@    yaxis  ticklabel char size 0.800000
@    yaxis  ticklabel font 0
@    yaxis  ticklabel color 1
@    yaxis  tick place both
@    yaxis  tick spec type none
@    altxaxis  off
@    altyaxis  off
@    legend on
@    legend loctype view
@    legend 0.78, 0.8
@    legend box color 1
@    legend box pattern 1
@    legend box linewidth 1.0
@    legend box linestyle 1
@    legend box fill color 0
@    legend box fill pattern 1
@    legend font 0
@    legend char size 1.000000
@    legend color 1
@    legend length 2
@    legend vgap 1
@    legend hgap 1
@    legend invert false
@    frame type 0
@    frame linestyle 1
@    frame linewidth 1.0
@    frame color 1
@    frame pattern 1
@    frame background color 0
@    frame background pattern 0
@    s0 hidden false
@    s0 type xy
@    s0 symbol 0
@    s0 symbol size 1.000000
@    s0 symbol color 3
@    s0 symbol pattern 1
@    s0 symbol fill color 3
@    s0 symbol fill pattern 0
@    s0 symbol linewidth 1.0
@    s0 symbol linestyle 1
@    s0 symbol char 65
@    s0 symbol char font 0
@    s0 symbol skip 0
@    s0 line type 1
@    s0 line linestyle 1
@    s0 line linewidth 1.0
@    s0 line color 3
@    s0 line pattern 1
@    s0 baseline type 0
@    s0 baseline off
@    s0 dropline off
@    s0 fill type 0
@    s0 fill rule 0
@    s0 fill color 1
@    s0 fill pattern 1
@    s0 avalue off
@    s0 avalue type 2
@    s0 avalue char size 1.000000
@    s0 avalue font 0
@    s0 avalue color 1
@    s0 avalue rot 0
@    s0 avalue format general
@    s0 avalue prec 3
@    s0 avalue prepend ""
@    s0 avalue append ""
@    s0 avalue offset 0.000000 , 0.000000
@    s0 errorbar on
@    s0 errorbar place both
@    s0 errorbar color 3
@    s0 errorbar pattern 1
@    s0 errorbar size 1.000000
@    s0 errorbar linewidth 1.0
@    s0 errorbar linestyle 1
@    s0 errorbar riser linewidth 1.0
@    s0 errorbar riser linestyle 1
@    s0 errorbar riser clip off
@    s0 errorbar riser clip length 0.100000
@    s0 comment "/Users/KCheng/Desktop/cg_small_water_run/md-run-lonestar/namchi-04-26-2014/g-mind/1md-1.0nm-results/DPP-res-.xvg"
@    s0 legend  ""
@    s1 hidden false
@    s1 type xy
@    s1 symbol 0
@    s1 symbol size 1.000000
@    s1 symbol color 11
@    s1 symbol pattern 1
@    s1 symbol fill color 11
@    s1 symbol fill pattern 0
@    s1 symbol linewidth 1.0
@    s1 symbol linestyle 1
@    s1 symbol char 65
@    s1 symbol char font 0
@    s1 symbol skip 0
@    s1 line type 1
@    s1 line linestyle 1
@    s1 line linewidth 1.0
@    s1 line color 11
@    s1 line pattern 1
@    s1 baseline type 0
@    s1 baseline off
@    s1 dropline off
@    s1 fill type 0
@    s1 fill rule 0
@    s1 fill color 1
@    s1 fill pattern 1
@    s1 avalue off
@    s1 avalue type 2
@    s1 avalue char size 1.000000
@    s1 avalue font 0
@    s1 avalue color 1
@    s1 avalue rot 0
@    s1 avalue format general
@    s1 avalue prec 3
@    s1 avalue prepend ""
@    s1 avalue append ""
@    s1 avalue offset 0.000000 , 0.000000
@    s1 errorbar on
@    s1 errorbar place both
@    s1 errorbar color 11
@    s1 errorbar pattern 1
@    s1 errorbar size 1.000000
@    s1 errorbar linewidth 1.0
@    s1 errorbar linestyle 1
@    s1 errorbar riser linewidth 1.0
@    s1 errorbar riser linestyle 1
@    s1 errorbar riser clip off
@    s1 errorbar riser clip length 0.100000
@    s1 comment "/Users/KCheng/Desktop/cg_small_water_run/md-run-lonestar/namchi-04-26-2014/g-mind/1md-1.0nm-results/DUP-res-.xvg"
@    s1 legend  ""
@    s2 hidden false
@    s2 type xy
@    s2 symbol 0
@    s2 symbol size 1.000000
@    s2 symbol color 1
@    s2 symbol pattern 1
@    s2 symbol fill color 1
@    s2 symbol fill pattern 0
@    s2 symbol linewidth 1.0
@    s2 symbol linestyle 1
@    s2 symbol char 65
@    s2 symbol char font 0
@    s2 symbol skip 0
@    s2 line type 1
@    s2 line linestyle 1
@    s2 line linewidth 1.0
@    s2 line color 1
@    s2 line pattern 1
@    s2 baseline type 0
@    s2 baseline off
@    s2 dropline off
@    s2 fill type 0
@    s2 fill rule 0
@    s2 fill color 1
@    s2 fill pattern 1
@    s2 avalue off
@    s2 avalue type 2
@    s2 avalue char size 1.000000
@    s2 avalue font 0
@    s2 avalue color 1
@    s2 avalue rot 0
@    s2 avalue format general
@    s2 avalue prec 3
@    s2 avalue prepend ""
@    s2 avalue append ""
@    s2 avalue offset 0.000000 , 0.000000
@    s2 errorbar on
@    s2 errorbar place both
@    s2 errorbar color 1
@    s2 errorbar pattern 1
@    s2 errorbar size 1.000000
@    s2 errorbar linewidth 1.0
@    s2 errorbar linestyle 1
@    s2 errorbar riser linewidth 1.0
@    s2 errorbar riser linestyle 1
@    s2 errorbar riser clip off
@    s2 errorbar riser clip length 0.100000
@    s2 comment "/Users/KCheng/Desktop/cg_small_water_run/md-run-lonestar/namchi-04-26-2014/g-mind/1md-1.0nm-results/CHO-res-.xvg"
@    s2 legend  ""
@target G0.S0
@type xy
0 1.242075
0.02 0.5582339
0.04 1.290455
0.06 1.027193
0.08 1.441813
0.1 1.89846
0.12 1.357065
0.14 2.665446
0.16 0.8687637
0.18 0.4744731
0.2 1.709284
0.22 2.27181
0.24 2.189412
0.26 0.5151218
0.28 0.480235
0.3 1.038148
0.32 1.327121
0.34 0.5241659
0.36 1.837838
0.38 2.701819
0.4 1.854494
0.42 1.664459
0.44 2.096956
0.46 0.8958238
0.48 2.043214
0.5 2.16063
0.52 2.428513
0.54 0.4761561
0.56 1.38983
0.58 2.05875
0.6 1.012719
0.62 2.045904
0.64 0.5200475
0.66 0.8370336
0.68 0.9523784
0.7 0.4886973
0.72 1.229899
0.74 1.420933
0.76 0.9420191
0.78 1.352017
0.8 1.941018
0.82 0.4899487
0.84 2.083465
0.86 2.285186
0.88 1.39344
0.9 1.879907
0.92 2.076945
0.94 1.993646
0.96 1.279189
0.98 1.279639
1 1.867364
1.02 0.5389344
1.04 0.6920434
1.06 0.4684014
1.08 0.5214875
1.1 1.069779
1.12 1.05739
1.14 2.239353
1.16 2.07618
1.18 0.5069762
1.2 0.4639241
1.22 0.9231465
1.24 2.397837
1.26 2.485317
1.28 2.206014
1.3 1.75182
1.32 1.767215
1.34 1.904967
1.36 2.080649
1.38 0.961821
1.4 0.7214572
1.42 1.582071
1.44 1.818859
1.46 1.192026
1.48 0.8457834
1.5 1.748206
1.52 1.889246
1.54 1.429301
1.56 0.5332449
1.58 2.148226
1.6 0.8604797
1.62 0.9398405
1.64 0.6127598
1.66 0.6080086
1.68 0.4889016
1.7 0.50636
1.72 0.5733021
1.74 0.5567987
1.76 0.8850561
1.78 1.72471
1.8 1.291443
1.82 0.5097548
1.84 0.4926968
1.86 0.543944
1.88 0.55527
1.9 0.4845102
1.92 0.5068035
1.94 0.8253181
1.96 1.378867
1.98 0.488518
2 0.5283228
2.02 0.4686685
2.04 0.4832436
2.06 0.5107832
2.08 0.4867234
2.1 0.4947734
2.12 2.68614
2.14 2.346294
2.16 2.721291
2.18 2.336755
2.2 0.7183667
2.22 1.401526
2.24 1.499117
2.26 0.928978
2.28 2.888828
2.3 2.610038
2.32 1.336647
2.34 2.15817
2.36 0.5066311
2.38 0.8400745
2.4 1.493896
2.42 1.571098
2.44 1.055024
2.46 0.6793562
2.48 1.226744
2.5 1.806226
2.52 2.497503
2.54 2.34379
2.56 0.9206249
2.58 1.29874
2.6 0.5581666
2.62 1.422576
2.64 0.8127425
2.66 0.8517336
2.68 1.177052
2.7 1.673559
2.72 1.439097
2.74 1.470467
2.76 1.912707
2.78 1.553464
2.8 1.892439
2.82 1.566612
2.84 1.361772
2.86 1.895026
2.88 2.405649
2.9 2.264338
2.92 1.572967
2.94 1.351314
2.96 0.8908697
2.98 2.298282
3 2.315653
3.02 2.13463
3.04 0.5194711
3.06 3.100347
3.08 1.088026
3.1 1.263616
3.12 0.9507626
3.14 0.9888635
3.16 0.9596354
3.18 1.738944
3.2 0.6198589
3.22 0.4563439
3.24 0.5057914
3.26 1.118425
3.28 0.8950704
3.3 1.686949
3.32 2.028509
3.34 1.037557
3.36 1.367992
3.38 1.520403
3.4 1.626577
3.42 1.760006
3.44 2.66316
3.46 1.059599
3.48 2.20513
3.5 1.963905
3.52 0.9206243
3.54 0.7657841
3.56 0.8162874
3.58 0.8576419
3.6 2.024333
3.62 0.7904586
3.64 1.639001
3.66 0.7623154
3.68 2.411519
3.7 0.9998252
3.72 0.4622231
3.74 1.005808
3.76 1.164711
3.78 0.4786696
3.8 0.5141496
3.82 1.903713
3.84 0.9807902
3.86 0.6216711
3.88 1.955594
3.9 1.756509
3.92 1.530531
3.94 1.620293
3.96 1.53923
3.98 0.8341611
4 0.5939063
4.02 2.645992
4.04 0.7830229
4.06 0.864769
4.08 0.9444177
4.1 1.116221
4.12 0.5017464
4.14 0.9361898
4.16 0.7895891
4.18 1.051594
4.2 1.928192
4.22 0.466744
4.24 0.4907139
4.26 0.9306452
4.28 0.4788011
4.3 0.4664234
4.32 0.4610046
4.34 0.4616542
4.36 0.4657789
4.38 0.4705845
4.4 0.447716
4.42 0.4424083
4.44 0.4611397
4.46 0.4590481
4.48 0.4585578
4.5 0.4567555
4.52 0.4610037
4.54 0.4618442
4.56 0.4529345
4.58 0.4414747
4.6 0.442041
4.62 0.4614653
4.64 0.4380356
4.66 0.4605158
4.68 0.4500279
4.7 0.4580671
4.72 0.4481907
4.74 0.4579855
4.76 0.4623314
4.78 0.457766
4.8 0.441956
4.82 0.4504998
4.84 0.4649727
4.86 0.436721
4.88 0.4562073
4.9 0.4477167
4.92 0.4469342
4.94 0.4579024
4.96 0.4494998
4.98 0.4411352
5 0.4516077
5.02 0.4611126
5.04 0.4382066
5.06 0.4508604
5.08 0.4535412
5.1 0.4685348
5.12 0.4499445
5.14 0.4437063
5.16 0.4509432
5.18 0.4379784
5.2 0.4535693
5.22 0.4456728
5.24 0.4620876
5.26 0.4540372
5.28 0.4763664
5.3 0.4541751
5.32 0.4516913
5.34 0.462034
5.36 0.4648921
5.38 0.4689088
5.4 0.4592387
5.42 0.452327
5.44 0.4732337
5.46 0.4541192
5.48 0.4725991
5.5 0.4436498
5.52 0.4539548
5.54 0.4585028
5.56 0.4680276
5.58 0.4613835
5.6 0.4710884
5.62 0.4557142
5.64 0.4693879
5.66 0.444916
5.68 0.4707444
5.7 0.4470461
5.72 0.4628716
5.74 0.4543676
5.76 0.4478006
5.78 0.4446629
5.8 0.4396873
5.82 0.448804
5.84 0.4540377
5.86 0.4368635
5.88 0.4531553
5.9 0.4698406
5.92 0.4494998
5.94 0.4638428
5.96 0.4707969
5.98 0.4478002
6 0.4589938
6.02 0.4594834
6.04 0.4649729
6.06 0.4628983
6.08 0.4645965
6.1 0.4571103
6.12 0.4388909
6.14 0.4482189
6.16 0.4577663
6.18 0.4416451
6.2 0.4508879
6.22 0.4571108
6.24 0.4701329
6.26 0.4269366
6.28 0.4370639
6.3 0.4645968
6.32 0.4554949
6.34 0.4479121
6.36 0.4606783
6.38 0.4768124
6.4 0.4426627
6.42 0.4663959
6.44 0.4390329
6.46 0.459374
6.48 0.4539551
6.5 0.4434247
6.52 0.450028
6.54 0.4546975
6.56 0.459674
6.58 0.455659
6.6 0.4434516
6.62 0.4628714
6.64 0.45711
6.66 0.4532928
6.68 0.4448876
6.7 0.451802
6.72 0.4600275
6.74 0.4399434
6.76 0.4631415
6.78 0.4598369
6.8 0.4522439
6.82 0.4519126
6.84 0.4500008
6.86 0.4497219
6.88 0.4535421
6.9 0.4484969
6.92 0.4491382
6.94 0.4517191
6.96 0.4514701
6.98 0.4411914
7 0.4500554
7.02 0.4553292
7.04 0.4559327
7.06 0.4521338
7.08 0.4555496
7.1 0.4594835
7.12 0.4406243
7.14 0.4494724
7.16 0.4502221
7.18 0.4484699
7.2 0.4555767
7.22 0.4494716
7.24 0.442351
7.26 0.45522
7.28 0.4520507
7.3 0.4538167
7.32 0.4545874
7.34 0.4656183
7.36 0.4590483
7.38 0.4349138
7.4 0.4666099
7.42 0.4559333
7.44 0.4549725
7.46 0.452852
7.48 0.4628721
7.5 0.4466265
7.52 0.4500003
7.54 0.4459537
7.56 0.4553571
7.58 0.4384345
7.6 0.4604617
7.62 0.4420414
7.64 0.4683478
7.66 0.4528241
7.68 0.4756576
7.7 0.4574112
7.72 0.4644075
7.74 0.4503889
7.76 0.4585304
7.78 0.459619
7.8 0.4500555
7.82 0.4499728
7.84 0.4415308
7.86 0.4661013
7.88 0.4477161
7.9 0.4586124
7.92 0.4314507
7.94 0.4689617
7.96 0.4562072
7.98 0.4560155
8 0.4448034
8.02 0.4560982
8.04 0.4645964
8.06 0.4516085
8.08 0.4602721
8.1 0.4510821
8.12 0.4518022
8.14 0.4323768
8.16 0.4538996
8.18 0.4397162
8.2 0.4604889
8.22 0.4574105
8.24 0.4560983
8.26 0.4588299
8.28 0.4529075
8.3 0.4566727
8.32 0.4598645
8.34 0.4686145
8.36 0.4518298
8.38 0.4420695
8.4 0.433676
8.42 0.448692
8.44 0.4539278
8.46 0.4624659
8.48 0.4447756
8.5 0.4477166
8.52 0.4685085
8.54 0.4561798
8.56 0.4568646
8.58 0.4596197
8.6 0.4520504
8.62 0.469148
8.64 0.4484696
8.66 0.4554942
8.68 0.4491377
8.7 0.4397156
8.72 0.4469062
8.74 0.4587213
8.76 0.4551927
8.78 0.4524927
8.8 0.454395
8.82 0.4506941
8.84 0.4572192
8.86 0.4210995
8.88 0.4385775
8.9 0.4507212
8.92 0.4538995
8.94 0.4598638
8.96 0.4621684
8.98 0.4576294
9 0.4561253
9.02 0.461004
9.04 0.4564533
9.06 0.45401
9.08 0.4540372
9.1 0.4586393
9.12 0.4476044
9.14 0.4537899
9.16 0.4609502
9.18 0.4498054
9.2 0.4705853
9.22 0.4448312
9.24 0.462548
9.26 0.4493882
9.28 0.4644349
9.3 0.4583122
9.32 0.4588304
9.34 0.4668245
9.36 0.4376356
9.38 0.4564263
9.4 0.4681084
9.42 0.4412199
9.44 0.451249
9.46 0.4644079
9.48 0.4681076
9.5 0.4648921
9.52 0.4665564
9.54 0.465618
9.56 0.4674925
9.58 0.4414177
9.6 0.4461224
9.62 0.4669315
9.64 0.4537067
9.66 0.45025
9.68 0.4522722
9.7 0.4523827
9.72 0.4568645
9.74 0.4727577
9.76 0.4589932
9.78 0.4708499
9.8 0.4579845
9.82 0.469388
9.84 0.4537892
9.86 0.4568641
9.88 0.4599456
9.9 0.4673863
9.92 0.4575208
9.94 0.4595106
9.96 0.4552749
9.98 0.4538723
10 0.4452244
10.02 0.4744735
10.04 0.4637086
10.06 0.4628447
10.08 0.4571922
10.1 0.4645967
10.12 0.4586392
10.14 0.4511649
10.16 0.4607874
10.18 0.4559055
10.2 0.4650001
10.22 0.4623041
10.24 0.4614111
10.26 0.445786
10.28 0.4562341
10.3 0.4453654
10.32 0.4613566
10.34 0.4421823
10.36 0.465429
10.38 0.4700262
10.4 0.4603533
10.42 0.4613574
10.44 0.4610857
10.46 0.4638426
10.48 0.4504997
10.5 0.4545876
10.52 0.47363
10.54 0.455577
10.56 0.4444381
10.58 0.4519951
10.6 0.4844841
10.62 0.4636007
10.64 0.4503617
10.66 0.4761042
10.68 0.4577391
10.7 0.4784347
10.72 0.4341373
10.74 0.4603528
10.76 0.4590749
10.78 0.4625202
10.8 0.448414
10.82 0.4699198
10.84 0.4589661
10.86 0.4700001
10.88 0.4635997
10.9 0.4560978
10.92 0.4826228
10.94 0.469947
10.96 0.469148
10.98 0.452466
11 0.4592387
11.02 0.4532112
11.04 0.4431138
11.06 0.4519397
11.08 0.4541195
11.1 0.4652953
11.12 0.450722
11.14 0.4674136
11.16 0.4476606
11.18 0.4503884
11.2 0.4511383
11.22 0.4545869
11.24 0.4466819
11.26 0.4557684
11.28 0.4688546
11.3 0.444213
11.32 0.4642471
11.34 0.4479398
11.36 0.4723615
11.38 0.4662082
11.4 0.4674665
11.42 0.4647845
11.44 0.4555485
11.46 0.4547803
11.48 0.4639238
11.5 0.4518025
11.52 0.4626556
11.54 0.4569739
11.56 0.4531282
11.58 0.4689617
11.6 0.4671722
11.62 0.4538171
11.64 0.4686152
11.66 0.4644087
11.68 0.467868
11.7 0.4494722
11.72 0.4607878
11.74 0.4551373
11.76 0.4573018
11.78 0.4445507
11.8 0.4573301
11.82 0.4603803
11.84 0.4600271
11.86 0.4463467
11.88 0.4546701
11.9 0.443424
11.92 0.4570831
11.94 0.4491664
11.96 0.4393464
11.98 0.4374362
12 0.4676006
12.02 0.4538164
12.04 0.4648118
12.06 0.4546979
12.08 0.4674935
12.1 0.453762
12.12 0.4589669
12.14 0.4497217
12.16 0.4529342
12.18 0.4640309
12.2 0.4458137
12.22 0.4471297
12.24 0.4559334
12.26 0.4683479
12.28 0.4450278
12.3 0.4602722
12.32 0.4608144
12.34 0.4489151
12.36 0.4348852
12.38 0.4454489
12.4 0.4638158
12.42 0.4550549
12.44 0.4539828
12.46 0.4677873
12.48 0.4452804
12.5 0.4504998
12.52 0.4594286
12.54 0.4468785
12.56 0.4624393
12.58 0.4587749
12.6 0.4566458
12.62 0.4648655
12.64 0.4556863
12.66 0.4470738
12.68 0.4459264
12.7 0.453459
12.72 0.452244
12.74 0.4482187
12.76 0.4657253
12.78 0.4411349
12.8 0.4539274
12.82 0.4579575
12.84 0.4563162
12.86 0.4455054
12.88 0.439631
12.9 0.4611669
12.92 0.4522722
12.94 0.4390333
12.96 0.4548355
12.98 0.4567824
13 0.45981
13.02 0.4544504
13.04 0.4661008
13.06 0.4540919
13.08 0.4684289
13.1 0.4644887
13.12 0.4515807
13.14 0.4892851
13.16 0.445084
13.18 0.4638967
13.2 0.4562347
13.22 0.4710896
13.24 0.4801302
13.26 0.4526317
13.28 0.4677874
13.3 0.4665828
13.32 0.4821046
13.34 0.4559053
13.36 0.4541205
13.38 0.4496947
13.4 0.4561252
13.42 0.4467932
13.44 0.4480242
13.46 0.4508328
13.48 0.4703457
13.5 0.4509157
13.52 0.4560151
13.54 0.4563443
13.56 0.4463463
13.58 0.4592379
13.6 0.4667439
13.62 0.4568644
13.64 0.4581747
13.66 0.4745784
13.68 0.4482746
13.7 0.4523826
13.72 0.4600546
13.74 0.4654033
13.76 0.4536523
13.78 0.4759728
13.8 0.4596469
13.82 0.4513871
13.84 0.46422
13.86 0.4503883
13.88 0.4655378
13.9 0.4842774
13.92 0.4639231
13.94 0.469335
13.96 0.4427759
13.98 0.4566186
14 0.4613299
14.02 0.4684815
14.04 0.4498057
14.06 0.4567823
14.08 0.4414183
14.1 0.4597282
14.12 0.445337
14.14 0.4687484
14.16 0.4603526
14.18 0.4624114
14.2 0.4616548
14.22 0.4550277
14.24 0.4705847
14.26 0.4670657
14.28 0.465859
14.3 0.4587213
14.32 0.4601081
14.34 0.4405107
14.36 0.4527976
14.38 0.4625206
14.4 0.4364918
14.42 0.4494721
14.44 0.4491657
14.46 0.4407096
14.48 0.4491655
14.5 0.4611126
14.52 0.4609495
14.54 0.4419841
14.56 0.4446346
14.58 0.4552747
14.6 0.447046
14.62 0.462412
14.64 0.459293
14.66 0.4577392
14.68 0.4453657
14.7 0.4612483
14.72 0.4510542
14.74 0.4484144
14.76 0.4544501
14.78 0.4561247
14.8 0.4590753
14.82 0.4394881
14.84 0.4562343
14.86 0.462548
14.88 0.4854381
14.9 0.4457014
14.92 0.4499444
14.94 0.4560974
14.96 0.4622228
14.98 0.4510265
15 0.4491386
15.02 0.4523822
15.04 0.4502501
15.06 0.4579569
15.08 0.4648123
15.1 0.4706645
15.12 0.4639236
15.14 0.4497224
15.16 0.4570563
15.18 0.4589127
15.2 0.4544501
15.22 0.4452812
15.24 0.4469061
15.26 0.4470454
15.28 0.4621694
15.3 0.4484978
15.32 0.4402843
15.34 0.4410501
15.36 0.4516911
15.38 0.4563168
15.4 0.4565361
15.42 0.4580661
15.44 0.4516908
15.46 0.4597283
15.48 0.451912
15.5 0.4517187
15.52 0.4608145
15.54 0.4381776
15.56 0.4462616
15.58 0.4552201
15.6 0.4650536
15.62 0.4274925
15.64 0.4430014
15.66 0.4589663
15.68 0.4544224
15.7 0.4627641
15.72 0.4473251
15.74 0.4607337
15.76 0.4481343
15.78 0.4607067
15.8 0.4769439
15.82 0.4573288
15.84 0.4558508
15.86 0.4537066
15.88 0.4693875
15.9 0.4537348
15.92 0.4632758
15.94 0.4654572
15.96 0.4653497
15.98 0.4564265
16 0.4360043
16.02 0.4438749
16.04 0.4584208
16.06 0.4532657
16.08 0.4499721
16.1 0.4506109
16.12 0.4632761
16.14 0.4540096
16.16 0.4531284
16.18 0.4483857
16.2 0.4464025
16.22 0.461438
16.24 0.4692015
16.26 0.4601364
16.28 0.4576296
16.3 0.4603537
16.32 0.4623847
16.34 0.4512205
16.36 0.4432267
16.38 0.4519401
16.4 0.4494721
16.42 0.4505827
16.44 0.4516086
16.46 0.4707704
16.48 0.4573838
16.5 0.4634918
16.52 0.4477165
16.54 0.4453368
16.56 0.4613566
16.58 0.4616541
16.6 0.4766813
16.62 0.466958
16.64 0.4457294
16.66 0.4459264
16.68 0.4413047
16.7 0.4592116
16.72 0.461248
16.74 0.4488597
16.76 0.4470458
16.78 0.4452253
16.8 0.4560153
16.82 0.4603531
16.84 0.4478839
16.86 0.4534591
16.88 0.4627091
16.9 0.4502501
16.92 0.4473531
16.94 0.4545334
16.96 0.4617622
16.98 0.4618719
17 0.4702663
17.02 0.4555493
17.04 0.4425215
17.06 0.4563168
17.08 0.4630604
17.1 0.4456739
17.12 0.457985
17.14 0.4539542
17.16 0.4701329
17.18 0.4532936
17.2 0.4597826
17.22 0.4579299
17.24 0.4607604
17.26 0.4442967
17.28 0.4727579
17.3 0.4542302
17.32 0.461898
17.34 0.4596463
17.36 0.4506931
17.38 0.4431139
17.4 0.4636808
17.42 0.4626825
17.44 0.4547805
17.46 0.4588026
17.48 0.4574932
17.5 0.4552196
17.52 0.4411636
17.54 0.4597282
17.56 0.4609228
17.58 0.4615738
17.6 0.4476877
17.62 0.4635196
17.64 0.464004
17.66 0.451359
17.68 0.4488041
17.7 0.4607333
17.72 0.4508045
17.74 0.4551095
17.76 0.4510816
17.78 0.4695206
17.8 0.444888
17.82 0.4473813
17.84 0.4591567
17.86 0.4532656
17.88 0.4504995
17.9 0.4388055
17.92 0.4618709
17.94 0.4581213
17.96 0.4532658
17.98 0.4554394
18 0.4686417
18.02 0.436177
18.04 0.446906
18.06 0.4574116
18.08 0.4570014
18.1 0.4427755
18.12 0.4413041
18.14 0.4569736
18.16 0.4481629
18.18 0.4598643
18.2 0.463412
18.22 0.4519957
18.24 0.4490544
18.26 0.4541199
18.28 0.4469334
18.3 0.4389474
18.32 0.4630875
18.34 0.4571648
18.36 0.456454
18.38 0.4656986
18.4 0.4544229
18.42 0.4487206
18.44 0.438577
18.46 0.4425496
18.48 0.4583938
18.5 0.4524663
18.52 0.452604
18.54 0.4607056
18.56 0.4694942
18.58 0.4602723
18.6 0.4475208
18.62 0.4450281
18.64 0.4470464
18.66 0.4601364
18.68 0.4479125
18.7 0.449054
18.72 0.4430008
18.74 0.460136
18.76 0.4628445
18.78 0.4537347
18.8 0.4588027
18.82 0.4301752
18.84 0.4461221
18.86 0.4541477
18.88 0.45025
18.9 0.4528242
18.9204 0.4589934
18.9404 0.4614379
18.9604 0.4507219
18.9804 0.4324634
19.0004 0.4588296
19.0204 0.4677871
19.0404 0.4470735
19.0604 0.4648929
19.0804 0.473841
19.1004 0.4628982
19.1204 0.4540097
19.1404 0.4472974
19.1604 0.4444655
19.1804 0.4475769
19.2004 0.4481632
19.2204 0.45793
19.2404 0.4501671
19.2604 0.4499995
19.2804 0.4537067
19.3004 0.4578746
19.3204 0.4537068
19.3404 0.4605437
19.3604 0.4597287
19.3804 0.451802
19.4004 0.4474926
19.4204 0.4548903
19.4404 0.4580391
19.4604 0.4434524
19.4804 0.454478
19.5004 0.4584214
19.5204 0.4665294
19.5404 0.4391746
19.5604 0.4549175
19.5804 0.4501392
19.6004 0.453293
19.6204 0.4512478
19.6404 0.4417576
19.6604 0.4556586
19.6804 0.4540371
19.7004 0.4560146
19.7204 0.4445783
19.7404 0.4534862
19.7604 0.4439036
19.7804 0.4610049
19.8004 0.4570008
19.8204 0.4563443
19.8404 0.4652416
19.8604 0.4636812
19.8804 0.4605977
19.9004 0.4538725
19.9204 0.4534856
19.9404 0.453982
19.9604 0.435057
19.9804 0.4566178
&
@target G0.S1
@type xy
0 0.7735959
0.02 1.472838
0.04 1.034142
0.06 0.7066824
0.08 1.333098
0.1 1.97417
0.12 1.880359
0.14 2.5552
0.16 0.4929499
0.18 0.5680008
0.2 1.682803
0.22 1.860383
0.24 1.555032
0.26 0.5958394
0.28 0.4623306
0.3 0.4695467
0.32 0.4788262
0.34 0.4933808
0.36 1.793976
0.38 2.568005
0.4 1.702645
0.42 1.525426
0.44 1.770911
0.46 0.4741835
0.48 1.565128
0.5 2.450418
0.52 2.044976
0.54 0.5344625
0.56 1.221976
0.58 2.127792
0.6 0.5095587
0.62 1.714971
0.64 0.47154
0.66 1.269281
0.68 0.4739468
0.7 0.5028921
0.72 2.257023
0.74 1.674022
0.76 0.4649738
0.78 2.232281
0.8 2.436626
0.82 0.8993049
0.84 1.395187
0.86 2.288215
0.88 0.5079861
0.9 1.818171
0.92 1.527178
0.94 1.998956
0.96 2.025666
0.98 1.411568
1 2.428538
1.02 1.658923
1.04 0.8557447
1.06 0.7970883
1.08 1.320473
1.1 1.312412
1.12 1.111227
1.14 2.683659
1.16 1.367488
1.18 0.4838384
1.2 0.4967139
1.22 0.9196469
1.24 2.598428
1.26 2.384345
1.28 1.808784
1.3 1.134912
1.32 1.328203
1.34 1.822045
1.36 1.967619
1.38 1.18539
1.4 0.7438413
1.42 1.911681
1.44 1.591548
1.46 1.075012
1.48 1.130498
1.5 2.180051
1.52 2.294526
1.54 1.993013
1.56 1.61776
1.58 2.337911
1.6 1.456442
1.62 1.911989
1.64 0.8009526
1.66 1.295097
1.68 0.5094357
1.7 1.085979
1.72 0.8908561
1.74 0.8029009
1.76 1.343009
1.78 2.518586
1.8 1.693052
1.82 1.520239
1.84 1.40116
1.86 1.803448
1.88 0.7558113
1.9 1.099704
1.92 1.083016
1.94 0.5605578
1.96 1.071751
1.98 1.28356
2 0.9281166
2.02 0.4807021
2.04 0.8111873
2.06 1.455284
2.08 1.869417
2.1 2.23708
2.12 2.594595
2.14 1.395162
2.16 1.961205
2.18 1.722585
2.2 0.4912738
2.22 0.4532656
2.24 0.8457834
2.26 0.5345321
2.28 2.761513
2.3 2.685489
2.32 0.4841746
2.34 1.522276
2.36 0.4844837
2.38 0.4857469
2.4 0.5197591
2.42 1.733919
2.44 1.285311
2.46 0.9575223
2.48 1.050309
2.5 2.001518
2.52 2.345996
2.54 2.222684
2.56 1.08898
2.58 0.8644214
2.6 0.9721242
2.62 2.192538
2.64 1.307755
2.66 0.7831669
2.68 1.749493
2.7 1.844438
2.72 1.809157
2.74 1.286216
2.76 2.130223
2.78 1.293503
2.8 2.292396
2.82 1.907131
2.84 1.749614
2.86 1.428889
2.88 2.216247
2.9 2.341116
2.92 1.334963
2.94 1.611971
2.96 1.076696
2.98 2.135246
3 2.033698
3.02 1.897249
3.04 0.4908665
3.06 2.901439
3.08 0.8979141
3.1 0.9500925
3.12 0.5781224
3.14 0.4534869
3.16 0.4703457
3.18 1.838946
3.2 0.469947
3.22 0.4769433
3.24 0.4833479
3.26 0.9633794
3.28 0.8666173
3.3 0.4630871
3.32 1.790712
3.34 0.9510121
3.36 0.9618339
3.38 1.825219
3.4 1.335562
3.42 1.29555
3.44 2.448745
3.46 1.231036
3.48 2.029563
3.5 1.945572
3.52 1.539618
3.54 0.9525886
3.56 0.4816639
3.58 0.478017
3.6 1.583185
3.62 0.4905097
3.64 1.419982
3.66 1.116758
3.68 1.951602
3.7 0.8958238
3.72 0.7435892
3.74 1.209979
3.76 2.20755
3.78 0.8418584
3.8 0.5680006
3.82 2.022128
3.84 0.4934829
3.86 0.4752891
3.88 0.9035766
3.9 0.8855227
3.92 1.565384
3.94 1.411533
3.96 2.047211
3.98 0.5236891
4 0.4881091
4.02 2.415134
4.04 0.5077891
4.06 0.5300236
4.08 0.4893116
4.1 0.4749743
4.12 0.547677
4.14 0.9636395
4.16 1.252947
4.18 1.561866
4.2 1.735986
4.22 0.4815087
4.24 0.5177352
4.26 0.7491496
4.28 0.475263
4.3 0.4612484
4.32 0.4638426
4.34 0.4556865
4.36 0.4549724
4.38 0.4773104
4.4 0.4813007
4.42 0.4713282
4.44 0.4752632
4.46 0.4722549
4.48 0.4796876
4.5 0.4563448
4.52 0.4702658
4.54 0.4501671
4.56 0.4588294
4.58 0.459674
4.6 0.4903312
4.62 0.4728895
4.64 0.4618171
4.66 0.4579571
4.68 0.4881856
4.7 0.4889017
4.72 0.4928994
4.74 1.037232
4.76 0.914741
4.78 0.8761563
4.8 0.8961868
4.82 0.4960094
4.84 0.8314595
4.86 0.4685616
4.88 0.489974
4.9 0.4850264
4.92 0.4782785
4.94 0.5076667
4.96 0.4567546
4.98 0.4690685
5 0.4777289
5.02 0.484794
5.04 0.4480234
5.06 0.4758939
5.08 0.4882879
5.1 0.4734972
5.12 0.4807549
5.14 0.4728102
5.16 0.4680273
5.18 0.4663423
5.2 0.4465422
5.22 0.4530453
5.24 0.4659666
5.26 0.4737349
5.28 0.4729955
5.3 0.4811702
5.32 0.4609229
5.34 0.4659128
5.36 0.4635189
5.38 0.4640588
5.4 0.4481631
5.42 0.4708761
5.44 0.4634111
5.46 0.4513872
5.48 0.4464581
5.5 0.4384633
5.52 0.450638
5.54 0.457165
5.56 0.4594833
5.58 0.4698135
5.6 0.4425779
5.62 0.4555767
5.64 0.4750271
5.66 0.4715395
5.68 0.4482742
5.7 0.4399428
5.72 0.4647846
5.74 0.4514973
5.76 0.4693345
5.78 0.4518299
5.8 0.4541472
5.82 0.4682944
5.84 0.4939128
5.86 0.4615731
5.88 0.4563445
5.9 0.4803643
5.92 0.4682146
5.94 0.4497505
5.96 0.4736034
5.98 0.4635195
6 0.4670375
6.02 0.4782785
6.04 0.4940903
6.06 0.4932033
6.08 0.4714072
6.1 0.4677071
6.12 0.8304962
6.14 0.8954329
6.16 0.4813257
6.18 0.4436492
6.2 0.474605
6.22 0.4624395
6.24 0.4685618
6.26 0.4829593
6.28 0.4630605
6.3 0.5197595
6.32 0.4797398
6.34 0.4649997
6.36 0.4570013
6.38 0.4522162
6.4 0.4693342
6.42 0.4565631
6.44 0.4839677
6.46 0.4609231
6.48 0.4731016
6.5 0.5019217
6.52 0.4589932
6.54 0.4644092
6.56 0.4720701
6.58 0.4443818
6.6 0.4694949
6.62 0.4678676
6.64 0.4718317
6.66 0.47731
6.68 0.4756049
6.7 0.4522441
6.72 0.4978708
6.74 0.4686686
6.76 0.4774935
6.78 0.4627096
6.8 0.4685348
6.82 0.475894
6.84 0.4478839
6.86 0.4584217
6.88 0.4564261
6.9 0.4468223
6.92 0.4726785
6.94 0.4733658
6.96 0.4740786
6.98 0.476787
7 0.4593751
7.02 0.5107097
7.04 0.5389808
7.06 0.4583397
7.08 0.4790086
7.1 0.4788267
7.12 0.5129809
7.14 0.5046038
7.16 0.4805466
7.18 0.4869801
7.2 0.4644888
7.22 0.5205284
7.24 0.4744469
7.26 0.4712745
7.28 0.4820271
7.3 0.4831409
7.32 0.5356073
7.34 0.4820268
7.36 0.4866205
7.38 0.4563991
7.4 0.4762878
7.42 0.4830113
7.44 0.4838908
7.46 0.4677879
7.48 0.4788786
7.5 0.4811438
7.52 0.4675468
7.54 0.4992746
7.56 0.4782781
7.58 0.5659064
7.6 0.5035129
7.62 0.4581756
7.64 0.5033389
7.66 0.4544507
7.68 0.4710094
7.7 0.4814819
7.72 0.472308
7.74 1.58166
7.76 0.5719707
7.78 0.4466816
7.8 0.5194713
7.82 0.469973
7.84 0.4827521
7.86 0.4737885
7.88 0.4610854
7.9 0.4570015
7.92 0.4429736
7.94 0.4545878
7.96 0.4566176
7.98 0.4793231
8 0.4357178
8.02 0.4701865
8.04 0.4765764
8.06 0.4567822
8.08 0.4713013
8.1 0.4612206
8.12 0.476025
8.14 0.465242
8.16 0.4628985
8.18 0.4648661
8.2 0.4725988
8.22 0.4610036
8.24 0.4540376
8.26 0.461817
8.28 0.4747097
8.3 0.4567274
8.32 0.4934062
8.34 0.4657257
8.36 0.4885185
8.38 0.8232405
8.4 0.6534138
8.42 0.4703988
8.44 0.4842006
8.46 0.4684283
8.48 0.4803383
8.5 0.4806764
8.52 0.4685351
8.54 0.4643549
8.56 0.4792443
8.58 0.4657791
8.6 0.4801301
8.62 0.4453653
8.64 0.4572749
8.66 0.4434246
8.68 0.4750256
8.7 0.6130459
8.72 0.4915784
8.74 0.5136388
8.76 0.4655644
8.78 0.4744728
8.8 0.4738411
8.82 0.8711772
8.84 0.7843149
8.86 1.230742
8.88 0.549659
8.9 0.4990988
8.92 0.4948738
8.94 0.4515809
8.96 0.4871345
8.98 0.517542
9 0.4846136
9.02 0.4610046
9.04 0.478043
9.06 0.4728901
9.08 0.4540094
9.1 0.4747104
9.12 0.4713015
9.14 0.4524654
9.16 0.4635193
9.18 0.4635195
9.2 0.4773101
9.22 0.4802599
9.24 0.4662621
9.26 0.4876985
9.28 0.4643544
9.3 0.4570556
9.32 0.4707704
9.34 0.4476047
9.36 0.4691479
9.38 0.4723614
9.4 0.4497497
9.42 0.452216
9.44 0.4597279
9.46 0.4497219
9.48 0.4666103
9.5 0.454367
9.52 0.4541202
9.54 0.4725995
9.56 0.4499441
9.58 0.4574655
9.6 0.463195
9.62 0.4621958
9.64 0.4511649
9.66 0.4709035
9.68 0.4592111
9.7 0.4523549
9.72 0.4534866
9.74 0.4523276
9.76 0.4352868
9.78 0.4646772
9.8 0.4668248
9.82 0.4606788
9.84 0.4561798
9.86 0.4607335
9.88 0.4611398
9.9 0.4626554
9.92 0.4583389
9.94 0.4524656
9.96 0.4548908
9.98 0.4565358
10 0.4541206
10.02 0.4576298
10.04 0.4511103
10.06 0.4649195
10.08 0.4667975
10.1 0.4439313
10.12 0.4387198
10.14 0.4602715
10.16 0.4586122
10.18 0.4592113
10.2 0.4628178
10.22 0.45522
10.24 0.4575202
10.26 0.4437618
10.28 0.4385775
10.3 0.455357
10.32 0.4688551
10.34 0.4648919
10.36 0.4671457
10.38 0.460787
10.4 0.4689082
10.42 0.4586391
10.44 0.4483308
10.46 0.4579304
10.48 0.4583941
10.5 0.4372925
10.52 0.4588293
10.54 0.4554398
10.56 0.4663422
10.58 0.4386632
10.6 0.4518297
10.62 0.4603533
10.64 0.4516085
10.66 0.4539002
10.68 0.4540377
10.7 0.4514973
10.72 0.4719378
10.74 0.4601087
10.76 0.4507219
10.78 0.4498054
10.8 0.456673
10.82 0.4735506
10.84 0.4608679
10.86 0.4568913
10.88 0.4455617
10.9 0.4552744
10.92 0.4559337
10.94 0.4466825
10.96 0.4573295
10.98 0.4503608
11 0.4368922
11.02 0.4609228
11.04 0.4510265
11.06 0.4570012
11.08 0.447744
11.1 0.4475211
11.12 0.4490268
11.14 0.4641393
11.16 0.4670647
11.18 0.4916302
11.2 0.4746834
11.22 0.4464866
11.24 0.4720963
11.26 0.4510821
11.28 0.4682952
11.3 0.4609502
11.32 0.4498332
11.34 0.475053
11.36 0.4699731
11.38 0.4806507
11.4 0.4509437
11.42 0.4686416
11.44 0.4539277
11.46 0.4595922
11.48 0.4553565
11.5 0.4385492
11.52 0.4438749
11.54 0.4457016
11.56 0.4546424
11.58 0.4628177
11.6 0.4649723
11.62 0.4468221
11.64 0.4605432
11.66 0.4589661
11.68 0.4473252
11.7 0.4656176
11.72 0.4751051
11.74 0.4729435
11.76 0.4689878
11.78 0.4493605
11.8 0.4650003
11.82 0.4474927
11.84 0.4541194
11.86 0.4905605
11.88 0.4697073
11.9 0.4659669
11.92 0.4747891
11.94 0.4776239
11.96 0.4802338
11.98 0.4955804
12 0.4543394
12.02 0.4789576
12.04 0.4675741
12.06 0.4670651
12.08 0.4587214
12.1 0.4738401
12.12 0.4510821
12.14 0.4530171
12.16 0.4602985
12.18 0.4669056
12.2 0.4798696
12.22 0.4702394
12.24 0.4545873
12.26 0.4526035
12.28 0.4534593
12.3 0.4684283
12.32 0.4725988
12.34 0.4560978
12.36 0.4759471
12.38 0.4454489
12.4 0.457329
12.42 0.4570008
12.44 0.4699733
12.46 0.4753417
12.48 0.4737869
12.5 0.4605432
12.52 0.4738142
12.54 0.4528804
12.56 0.4577392
12.58 0.4563442
12.6 0.4494998
12.62 0.4785649
12.64 0.4693079
12.66 0.4811708
12.68 0.48117
12.7 0.4642191
12.72 0.4497224
12.74 0.5212004
12.76 0.4645966
12.78 0.4796875
12.8 0.4669583
12.82 0.4609229
12.84 0.4434241
12.86 0.479948
12.88 0.4530459
12.9 0.4507216
12.92 0.4659394
12.94 0.4588294
12.96 0.4624397
12.98 0.4747101
13 0.4644891
13.02 0.45434
13.04 0.4686682
13.06 0.4400569
13.08 0.4560975
13.1 0.4490817
13.12 0.4611134
13.14 0.4551367
13.16 0.4508046
13.18 0.4620064
13.2 0.442577
13.22 0.4623308
13.24 0.4633037
13.26 0.4522718
13.28 0.4341944
13.3 0.44713
13.32 0.4571654
13.34 0.4678142
13.36 0.471672
13.38 0.4481632
13.4 0.4605159
13.42 0.4593746
13.44 0.4429726
13.46 0.4514981
13.48 0.4516916
13.5 0.4543676
13.52 0.466717
13.54 0.4556588
13.56 0.451248
13.58 0.4688813
13.6 0.4874675
13.62 0.4508045
13.64 0.4640043
13.66 0.4665025
13.68 0.431509
13.7 0.4531277
13.72 0.4537342
13.74 0.4489143
13.76 0.4631953
13.78 0.4332441
13.8 0.4601636
13.82 0.4509154
13.84 0.4546151
13.86 0.4782514
13.88 0.4739197
13.9 0.459375
13.92 0.4584219
13.94 0.4387196
13.96 0.4513867
13.98 0.4563442
14 0.4555767
14.02 0.4507216
14.04 0.4581754
14.06 0.4563986
14.08 0.4563431
14.1 0.4596193
14.12 0.4674935
14.14 0.4570012
14.16 0.4567551
14.18 0.4528518
14.2 0.4591561
14.22 0.4552467
14.24 0.4510821
14.26 0.4581484
14.28 0.4605706
14.3 0.4680275
14.32 0.4594017
14.34 0.4511372
14.36 0.4500555
14.38 0.4597278
14.4 0.4453651
14.42 0.4566176
14.44 0.4448034
14.46 0.4554394
14.48 0.4526035
14.5 0.4610047
14.52 0.458394
14.54 0.4495551
14.56 0.435603
14.58 0.4674672
14.6 0.4348271
14.62 0.4610041
14.64 0.4473813
14.66 0.4649734
14.68 0.4555219
14.7 0.456097
14.72 0.4610046
14.74 0.45445
14.76 0.4545327
14.78 0.4423232
14.8 0.452466
14.82 0.4472978
14.84 0.4437066
14.86 0.45511
14.88 0.4457859
14.9 0.4702653
14.92 0.4508324
14.94 0.4678141
14.96 0.4484699
14.98 0.4525762
15 0.4606788
15.02 0.4488598
15.04 0.4594288
15.06 0.459701
15.08 0.4557964
15.1 0.4583938
15.12 0.4805208
15.14 0.448107
15.16 0.4800002
15.18 0.4470462
15.2 0.4532937
15.22 0.4544782
15.24 0.4637078
15.26 0.4694946
15.28 0.4592109
15.3 0.4777814
15.32 0.4556591
15.34 0.4752889
15.36 0.4657253
15.38 0.4671457
15.4 0.4766028
15.42 0.4667437
15.44 0.4688549
15.46 0.4655375
15.48 0.4749733
15.5 0.5085271
15.52 0.4614111
15.54 0.4876983
15.56 0.4665569
15.58 0.467012
15.6 0.4611128
15.62 0.4772058
15.64 0.5032644
15.66 0.4862613
15.68 0.4862354
15.7 0.4441001
15.72 0.4642465
15.74 0.4798434
15.76 0.4473533
15.78 0.4493613
15.8 0.455549
15.82 0.4748944
15.84 0.4690948
15.86 0.4478278
15.88 0.4598095
15.9 0.4758676
15.92 0.4556862
15.94 0.4674937
15.96 0.4474648
15.98 0.4727575
16 0.4634115
16.02 0.4610308
16.04 0.4631677
16.06 0.4482192
16.08 0.4416729
16.1 0.45793
16.12 0.4557688
16.14 0.4607598
16.16 0.4687477
16.18 0.4510821
16.2 0.4688817
16.22 0.4554667
16.24 0.4607602
16.26 0.4667439
16.28 0.4591568
16.3 0.4852571
16.32 0.4513035
16.34 0.4892344
16.36 0.4824164
16.38 0.4683482
16.4 0.4736559
16.42 0.4563161
16.44 0.4582848
16.46 0.4432832
16.48 0.4474658
16.5 0.4623041
16.52 0.4651885
16.54 0.4630331
16.56 0.4490549
16.58 0.4356889
16.6 0.4389477
16.62 0.4597284
16.64 0.4560978
16.66 0.4601631
16.68 0.4474931
16.7 0.4470465
16.72 0.4824155
16.74 0.4491375
16.76 0.4532654
16.78 0.4411345
16.8 0.4510819
16.82 0.479009
16.84 0.463492
16.86 0.4860556
16.88 0.4974936
16.9 0.5044551
16.92 0.4480513
16.94 0.5433918
16.96 0.4597835
16.98 0.4745
17 0.4782527
17.02 0.4671453
17.04 0.4409936
17.06 0.4642197
17.08 0.4736034
17.1 0.4794521
17.12 0.4733917
17.14 0.4616545
17.16 0.4708508
17.18 0.4636011
17.2 0.4484696
17.22 0.4710363
17.24 0.5168413
17.26 0.5247853
17.28 0.4631956
17.3 0.4477442
17.32 0.4779643
17.34 0.5247855
17.36 0.5042326
17.38 0.4813522
17.4 0.4996498
17.42 0.4789831
17.44 0.4767596
17.46 0.4587205
17.48 0.4591842
17.5 0.4439031
17.52 0.4491379
17.54 0.4688286
17.56 0.4779651
17.58 0.4705847
17.6 0.4707971
17.62 0.4593752
17.64 0.4743679
17.66 0.4635728
17.68 0.47289
17.7 0.4699198
17.72 0.4577388
17.74 0.4622507
17.76 0.4357182
17.78 0.4626558
17.8 0.4563441
17.82 0.4550003
17.84 0.4666906
17.86 0.4614655
17.88 0.4737614
17.9 0.4525758
17.92 0.4580667
17.94 0.4559326
17.96 0.4644887
17.98 0.4648112
18 0.4601637
18.02 0.4607337
18.04 0.4772313
18.06 0.4797401
18.08 0.4648115
18.1 0.4728896
18.12 0.4562345
18.14 0.4689621
18.16 0.4671456
18.18 0.4610046
18.2 0.470691
18.22 0.4671451
18.24 0.4853351
18.26 0.4540372
18.28 0.4833223
18.3 0.4618982
18.32 0.4652424
18.34 0.4773622
18.36 0.4622506
18.38 0.4713811
18.4 0.4531556
18.42 0.4683483
18.44 0.4818973
18.46 0.4576573
18.48 0.4788788
18.5 0.4597008
18.52 0.4689083
18.54 0.4973431
18.56 0.4809882
18.58 0.4814824
18.6 0.4680275
18.62 0.4540372
18.64 0.4705849
18.66 0.4601626
18.68 0.4756313
18.7 0.6122085
18.72 0.5480426
18.74 0.4573292
18.76 0.4579579
18.78 0.4979205
18.8 0.4740776
18.82 0.4747103
18.84 0.4662082
18.86 0.4535697
18.88 0.4528246
18.9 0.460733
18.9204 0.453459
18.9404 0.4514973
18.9604 0.4593745
18.9804 0.4455056
19.0004 0.4612486
19.0204 0.4538175
19.0404 0.4566455
19.0604 0.425735
19.0804 0.468428
19.1004 0.4611399
19.1204 0.4471569
19.1404 0.4531286
19.1604 0.4631139
19.1804 0.4658594
19.2004 0.4611399
19.2204 0.4679212
19.2404 0.4706641
19.2604 0.4591567
19.2804 0.475026
19.3004 0.4550554
19.3204 0.4609504
19.3404 0.4663959
19.3604 0.4637338
19.3804 0.4761567
19.4004 0.4618709
19.4204 0.4604617
19.4404 0.4668234
19.4604 0.4542308
19.4804 0.4566727
19.5004 0.4726784
19.5204 0.4734452
19.5404 0.4592924
19.5604 0.4721489
19.5804 0.4309002
19.6004 0.4662887
19.6204 0.4444378
19.6404 0.463681
19.6604 0.4519398
19.6804 0.4654838
19.7004 0.4642467
19.7204 0.4680553
19.7404 0.4682946
19.7604 0.4789827
19.7804 0.4856182
19.8004 0.460299
19.8204 0.4468225
19.8404 0.457657
19.8604 0.4734448
19.8804 0.4605429
19.9004 0.477179
19.9204 0.4648921
19.9404 0.4681875
19.9604 0.4746041
19.9804 0.4621143
&
@target G0.S2
@type xy
0 2.15482
0.02 1.749986
0.04 1.988221
0.06 1.562698
0.08 1.939072
0.1 2.516972
0.12 1.780583
0.14 3.233937
0.16 1.612901
0.18 1.379284
0.2 2.710591
0.22 2.822313
0.24 2.943234
0.26 1.459349
0.28 1.024829
0.3 1.062003
0.32 1.586592
0.34 1.757527
0.36 2.898853
0.38 3.6086
0.4 2.460315
0.42 2.219059
0.44 2.825394
0.46 1.237548
0.48 2.638551
0.5 2.900383
0.52 3.325557
0.54 1.079699
0.56 1.775373
0.58 2.606621
0.6 1.401196
0.62 2.891617
0.64 1.325038
0.66 1.45929
0.68 1.263022
0.7 1.263111
0.72 2.184731
0.74 2.46962
0.76 0.9244459
0.78 2.173131
0.8 2.826968
0.82 1.30431
0.84 2.524188
0.86 2.983479
0.88 1.763732
0.9 2.84311
0.92 2.365232
0.94 2.722145
0.96 2.313628
0.98 2.122198
1 2.547847
1.02 1.276931
1.04 1.235819
1.06 1.24998
1.08 1.54883
1.1 1.649515
1.12 1.869024
1.14 3.748666
1.16 2.457183
1.18 0.9844161
1.2 0.9450399
1.22 1.443477
1.24 3.322627
1.26 2.767657
1.28 2.479546
1.3 2.37509
1.32 1.785112
1.34 2.610507
1.36 2.832905
1.38 1.932984
1.4 1.381819
1.42 2.421431
1.44 2.612039
1.46 2.094105
1.48 1.776535
1.5 2.445884
1.52 2.747334
1.54 2.325221
1.56 1.831816
1.58 3.029332
1.6 1.468613
1.62 1.741803
1.64 1.501416
1.66 1.468791
1.68 1.355655
1.7 1.615635
1.72 1.361562
1.74 1.212167
1.76 1.632712
1.78 2.713351
1.8 2.236303
1.82 1.282312
1.84 1.060601
1.86 1.447601
1.88 1.742836
1.9 1.073185
1.92 1.136683
1.94 1.451396
1.96 1.815716
1.98 1.350213
2 1.468222
2.02 1.2217
2.04 0.9970962
2.06 1.324018
2.08 1.079502
2.1 1.404261
2.12 3.263047
2.14 2.952715
2.16 2.945823
2.18 2.59579
2.2 1.620355
2.22 1.173297
2.24 1.775894
2.26 1.51325
2.28 3.787618
2.3 3.643879
2.32 1.634885
2.34 2.793582
2.36 1.863639
2.38 1.868716
2.4 1.695391
2.42 1.950743
2.44 1.756516
2.46 1.646245
2.48 2.242443
2.5 2.454414
2.52 3.361477
2.54 3.548387
2.56 2.107142
2.58 2.117244
2.6 1.501882
2.62 2.298048
2.64 1.837423
2.66 1.60007
2.68 1.974418
2.7 2.625481
2.72 2.284562
2.74 2.216173
2.76 2.652989
2.78 1.936815
2.8 2.470936
2.82 2.538572
2.84 2.238911
2.86 1.865328
2.88 3.031691
2.9 3.058292
2.92 2.562264
2.94 2.404287
2.96 2.211414
2.98 3.117856
3 3.308447
3.02 2.96171
3.04 1.206233
3.06 3.660731
3.08 1.380163
3.1 2.332145
3.12 1.830416
3.14 1.351647
3.16 1.57909
3.18 2.578696
3.2 1.311278
3.22 0.9152327
3.24 1.378868
3.26 2.107427
3.28 1.452042
3.3 1.852471
3.32 2.611757
3.34 1.641973
3.36 2.282176
3.38 2.465902
3.4 2.003653
3.42 2.582121
3.44 3.508607
3.46 1.702182
3.48 2.835141
3.5 2.641178
3.52 1.778131
3.54 1.417233
3.56 1.655234
3.58 1.240746
3.6 3.18169
3.62 1.231503
3.64 2.457829
3.66 1.736959
3.68 3.240764
3.7 1.706649
3.72 1.092623
3.74 1.653096
3.76 1.923565
3.78 1.057603
3.8 1.312412
3.82 2.902731
3.84 1.219221
3.86 1.296746
3.88 2.092904
3.9 2.130569
3.92 2.508331
3.94 2.275533
3.96 2.318415
3.98 1.247738
4 1.378985
4.02 3.353032
4.04 1.7023
4.06 1.237801
4.08 1.41911
4.1 1.558957
4.12 1.188203
4.14 1.393287
4.16 1.579921
4.18 1.750865
4.2 2.781748
4.22 1.346904
4.24 0.9932145
4.26 1.215093
4.28 0.4684283
4.3 0.4693081
4.32 0.4666909
4.34 0.4773363
4.36 0.4720698
4.38 0.4585577
4.4 0.4552468
4.42 0.4424086
4.44 0.4739726
4.46 0.4666103
4.48 0.4568644
4.5 0.463114
4.52 0.4537071
4.54 0.4624122
4.56 0.4777032
4.58 0.4645963
4.6 0.4609508
4.62 0.4701591
4.64 0.4700265
4.66 0.4462347
4.68 0.4571925
4.7 0.4465982
4.72 0.4699461
4.74 0.4541207
4.76 0.438492
4.78 0.4703456
4.8 0.4557139
4.82 0.4595926
4.84 0.4428034
4.86 0.4601086
4.88 0.4535965
4.9 0.4675738
4.92 0.45883
4.94 0.4433962
4.96 0.459891
4.98 0.4657253
5 0.4616545
5.02 0.4479394
5.04 0.4418425
5.06 0.4616546
5.08 0.447381
5.1 0.4526033
5.12 0.4515248
5.14 0.4638422
5.16 0.466905
5.18 0.4589659
5.2 0.4591567
5.22 0.4465427
5.24 0.465778
5.26 0.4540368
5.28 0.4430297
5.3 0.4616551
5.32 0.4628982
5.34 0.4662084
5.36 0.4458705
5.38 0.4488038
5.4 0.4511374
5.42 0.4689885
5.44 0.4416443
5.46 0.4533761
5.48 0.459075
5.5 0.4411347
5.52 0.4563165
5.54 0.4556859
5.56 0.4578755
5.58 0.4616819
5.6 0.4523826
5.62 0.4437056
5.64 0.4496114
5.66 0.4574113
5.68 0.4677878
5.7 0.4337344
5.72 0.4644886
5.74 0.4533764
5.76 0.4652691
5.78 0.452824
5.8 0.4574113
5.82 0.4692017
5.84 0.4529342
5.86 0.4364631
5.88 0.4462624
5.9 0.4545878
5.92 0.4554666
5.94 0.4503608
5.96 0.4665293
5.98 0.4413049
6 0.4563443
6.02 0.4541477
6.04 0.4524932
6.06 0.4354885
6.08 0.4479116
6.1 0.4508599
6.12 0.4514974
6.14 0.4669047
6.16 0.461546
6.18 0.4614112
6.2 0.4451124
6.22 0.4548901
6.24 0.4586396
6.26 0.4566455
6.28 0.447745
6.3 0.4608147
6.32 0.4568645
6.34 0.4587753
6.36 0.4522167
6.38 0.4462343
6.4 0.4546986
6.42 0.4377778
6.44 0.4599459
6.46 0.4545876
6.48 0.4705316
6.5 0.4636001
6.52 0.4577393
6.54 0.4556861
6.56 0.4627637
6.58 0.461248
6.6 0.4492494
6.62 0.4682151
6.64 0.4528793
6.66 0.4501387
6.68 0.4506104
6.7 0.4425215
6.72 0.4656716
6.74 0.4585571
6.76 0.466556
6.78 0.4553569
6.8 0.4594019
6.82 0.4620066
6.84 0.4410497
6.86 0.4493331
6.88 0.4462621
6.9 0.4499166
6.92 0.4626822
6.94 0.4548897
6.96 0.4548625
6.98 0.4698139
7 0.4728104
7.02 0.4455336
7.04 0.4532106
7.06 0.4497501
7.08 0.4705846
7.1 0.4697077
7.12 0.4473811
7.14 0.4614108
7.16 0.4554671
7.18 0.4636266
7.2 0.473603
7.22 0.4434521
7.24 0.4678134
7.26 0.459157
7.28 0.4565908
7.3 0.4683483
7.32 0.470346
7.34 0.4621688
7.36 0.4560155
7.38 0.4579031
7.4 0.4504995
7.42 0.4659131
7.44 0.4652154
7.46 0.4694141
7.48 0.4479108
7.5 0.456564
7.52 0.4430288
7.54 0.4682943
7.56 0.4574115
7.58 0.4572746
7.6 0.4409656
7.62 0.4606791
7.64 0.4425776
7.66 0.4534868
7.68 0.4476885
7.7 0.4489159
7.72 0.4525489
7.74 0.4359186
7.76 0.4479391
7.78 0.4613564
7.8 0.464139
7.82 0.461411
7.84 0.4452527
7.86 0.4500001
7.88 0.4426624
7.9 0.4508046
7.92 0.4428035
7.94 0.4528242
7.96 0.456974
7.98 0.465537
8 0.4689882
8.02 0.4537064
8.04 0.4478009
8.06 0.4454492
8.08 0.4588302
8.1 0.4563717
8.12 0.4633303
8.14 0.4537902
8.16 0.4513865
8.18 0.4477998
8.2 0.4478281
8.22 0.4661815
8.24 0.4513033
8.26 0.46252
8.28 0.4557132
8.3 0.453018
8.32 0.4526031
8.34 0.4603533
8.36 0.4645966
8.38 0.4566733
8.4 0.4677877
8.42 0.4487759
8.44 0.4656439
8.46 0.4580943
8.48 0.4605973
8.5 0.4567547
8.52 0.4482184
8.54 0.4537898
8.56 0.462223
8.58 0.4533765
8.6 0.4695477
8.62 0.4544775
8.64 0.4655638
8.66 0.4394604
8.68 0.4474651
8.7 0.4573018
8.72 0.4553569
8.74 0.4508324
8.76 0.4574383
8.78 0.4231431
8.8 0.4607876
8.82 0.4455612
8.84 0.4475207
8.86 0.464462
8.88 0.4514697
8.9 0.4643806
8.92 0.4580939
8.94 0.4533487
8.96 0.463303
8.98 0.468401
9 0.4585577
9.02 0.4534864
9.04 0.4430013
9.06 0.4540373
9.08 0.4516913
9.1 0.4602717
9.12 0.4613568
9.14 0.4816891
9.16 0.4662615
9.18 0.4526593
9.2 0.4623041
9.22 0.4339645
9.24 0.433417
9.26 0.4641116
9.28 0.4544501
9.3 0.4623042
9.32 0.4489156
9.34 0.4425779
9.36 0.454973
9.38 0.4545322
9.4 0.4540376
9.42 0.4614108
9.44 0.4564539
9.46 0.4543405
9.48 0.4614109
9.5 0.4654572
9.52 0.4518018
9.54 0.4712748
9.56 0.4626288
9.58 0.4560149
9.6 0.4472981
9.62 0.4696277
9.64 0.4470737
9.66 0.4447479
9.68 0.4669043
9.7 0.4355741
9.72 0.4689886
9.74 0.4728899
9.76 0.4718314
9.78 0.4494719
9.8 0.4756052
9.82 0.4558779
9.84 0.4562072
9.86 0.461655
9.88 0.4505826
9.9 0.4582575
9.92 0.4452807
9.94 0.4703455
9.96 0.4674131
9.98 0.4491382
10 0.4601353
10.02 0.4607058
10.04 0.4552473
10.06 0.4602987
10.08 0.4508324
10.1 0.4642468
10.12 0.4543404
10.14 0.4648654
10.16 0.4571922
10.18 0.4641656
10.2 0.480052
10.22 0.4652422
10.24 0.4584216
10.26 0.468455
10.28 0.455851
10.3 0.4624394
10.32 0.4610856
10.34 0.4538995
10.36 0.4700527
10.38 0.4540925
10.4 0.4573292
10.42 0.449388
10.44 0.4610309
10.46 0.4478002
10.48 0.4678676
10.5 0.4522443
10.52 0.4665301
10.54 0.4645701
10.56 0.4509432
10.58 0.4619799
10.6 0.4567819
10.62 0.4610319
10.64 0.4453653
10.66 0.4475767
10.68 0.4549173
10.7 0.4582841
10.72 0.4666902
10.74 0.4722817
10.76 0.4491377
10.78 0.4570828
10.8 0.4413049
10.82 0.4637351
10.84 0.4641662
10.86 0.4706646
10.88 0.4660742
10.9 0.4529905
10.92 0.46661
10.94 0.4418988
10.96 0.4589664
10.98 0.4491659
11 0.4731284
11.02 0.4451966
11.04 0.4543678
11.06 0.4533484
11.08 0.455467
11.1 0.4569739
11.12 0.4433114
11.14 0.4649191
11.16 0.4562344
11.18 0.4551104
11.2 0.4212779
11.22 0.452935
11.24 0.4471583
11.26 0.458694
11.28 0.44514
11.3 0.4565906
11.32 0.4537889
11.34 0.4437906
11.36 0.4517738
11.38 0.4654838
11.4 0.4448587
11.42 0.4506941
11.44 0.4467105
11.46 0.4585571
11.48 0.4587208
11.5 0.4579845
11.52 0.4480239
11.54 0.4644347
11.56 0.4620065
11.58 0.4467941
11.6 0.462006
11.62 0.4378925
11.64 0.4605155
11.66 0.4550545
11.68 0.4548069
11.7 0.4608955
11.72 0.4532102
11.74 0.4557134
11.76 0.4586396
11.78 0.455055
11.8 0.4626282
11.82 0.4524925
11.84 0.4536519
11.86 0.4422955
11.88 0.4625203
11.9 0.4580941
11.92 0.4498889
11.94 0.4587762
11.96 0.4538168
11.98 0.4561249
12 0.4586394
12.02 0.462628
12.04 0.462817
12.06 0.4534872
12.08 0.4504995
12.1 0.4541198
12.12 0.4589934
12.14 0.455851
12.16 0.4524652
12.18 0.4448591
12.2 0.4542299
12.22 0.4347988
12.24 0.4642734
12.26 0.4692015
12.28 0.4716195
12.3 0.4435366
12.32 0.46661
12.34 0.4527965
12.36 0.4535418
12.38 0.4524105
12.4 0.4633845
12.42 0.4578211
12.44 0.4459261
12.46 0.4534592
12.48 0.4440153
12.5 0.4527136
12.52 0.4408234
12.54 0.4567555
12.56 0.4643811
12.58 0.4383495
12.6 0.4415879
12.62 0.4438747
12.64 0.4564264
12.66 0.4461222
12.68 0.458421
12.7 0.4353735
12.72 0.4577662
12.74 0.4530176
12.76 0.463843
12.78 0.451691
12.8 0.4672527
12.82 0.4547802
12.84 0.4485811
12.86 0.4458136
12.88 0.4517748
12.9 0.4563437
12.92 0.4644887
12.94 0.4582035
12.96 0.4440158
12.98 0.4557136
13 0.4652148
13.02 0.4490263
13.04 0.4363771
13.06 0.4364343
13.08 0.4536795
13.1 0.4679751
13.12 0.4501665
13.14 0.4605159
13.16 0.4728105
13.18 0.4519128
13.2 0.4640581
13.22 0.47289
13.24 0.4689881
13.26 0.4607601
13.28 0.4273174
13.3 0.4553293
13.32 0.4592927
13.34 0.4493052
13.36 0.4547524
13.38 0.4452251
13.4 0.4570284
13.42 0.4692549
13.44 0.4589114
13.46 0.4723879
13.48 0.4599456
13.5 0.455769
13.52 0.4508882
13.54 0.448163
13.56 0.4539001
13.58 0.4668243
13.6 0.4618985
13.62 0.4224038
13.64 0.4479391
13.66 0.4665029
13.68 0.4486362
13.7 0.4589935
13.72 0.4789834
13.74 0.469335
13.76 0.45183
13.78 0.4418994
13.8 0.45412
13.82 0.463627
13.84 0.4575476
13.86 0.466101
13.88 0.4451401
13.9 0.4541199
13.92 0.4452531
13.94 0.4453371
13.96 0.4593745
13.98 0.4402841
14 0.4565084
14.02 0.4693079
14.04 0.4509159
14.06 0.4633035
14.08 0.4852059
14.1 0.4505828
14.12 0.4545605
14.14 0.4543676
14.16 0.4684282
14.18 0.4484975
14.2 0.4602991
14.22 0.4697339
14.24 0.4703989
14.26 0.4556584
14.28 0.4393455
14.3 0.451885
14.32 0.4717253
14.34 0.4631689
14.36 0.4480513
14.38 0.4445505
14.4 0.451386
14.42 0.4427753
14.44 0.4187191
14.46 0.4576299
14.48 0.4588033
14.5 0.4625477
14.52 0.4597278
14.54 0.4615735
14.56 0.4464307
14.58 0.4574113
14.6 0.4440997
14.62 0.4508046
14.64 0.4529071
14.66 0.4407376
14.68 0.4562347
14.7 0.4524932
14.72 0.4484971
14.74 0.4426618
14.76 0.4409649
14.78 0.4384346
14.8 0.4632765
14.82 0.4696808
14.84 0.4610047
14.86 0.4659667
14.88 0.4477995
14.9 0.4514975
14.92 0.4580667
14.94 0.4704253
14.96 0.4511104
14.98 0.449805
15 0.4500278
15.02 0.4478009
15.04 0.4537064
15.06 0.4555219
15.08 0.4734181
15.1 0.4601359
15.12 0.4701061
15.14 0.4530449
15.16 0.4618438
15.18 0.4661809
15.2 0.4398289
15.22 0.4544499
15.24 0.4406243
15.26 0.4599462
15.28 0.4514701
15.3 0.4437056
15.32 0.4382348
15.34 0.4542307
15.36 0.4433394
15.38 0.4580941
15.4 0.4389481
15.42 0.4484699
15.44 0.4508052
15.46 0.4546975
15.48 0.4729954
15.5 0.4481626
15.52 0.4534869
15.54 0.4611126
15.56 0.4652416
15.58 0.4507219
15.6 0.4490543
15.62 0.462034
15.64 0.4539828
15.66 0.4574108
15.68 0.4454494
15.7 0.4573017
15.72 0.4703457
15.74 0.4601081
15.76 0.4469059
15.78 0.4549999
15.8 0.4463745
15.82 0.4506112
15.84 0.4445224
15.86 0.4414749
15.88 0.4674127
15.9 0.4501113
15.92 0.4538999
15.94 0.4610857
15.96 0.4443808
15.98 0.459184
16 0.4627634
16.02 0.4565362
16.04 0.4464022
16.06 0.4451401
16.08 0.453899
16.1 0.4581757
16.12 0.4639238
16.14 0.4570831
16.16 0.4702656
16.18 0.44105
16.2 0.4553567
16.22 0.435431
16.24 0.4481637
16.26 0.4656983
16.28 0.4535691
16.3 0.4646773
16.32 0.43695
16.34 0.448804
16.36 0.4717517
16.38 0.4534587
16.4 0.4434238
16.42 0.4496944
16.44 0.4573298
16.46 0.468455
16.48 0.4522719
16.5 0.4561522
16.52 0.4577387
16.54 0.4576024
16.56 0.4748161
16.58 0.4544779
16.6 0.4573285
16.62 0.4580658
16.64 0.439602
16.66 0.4467941
16.68 0.4669317
16.7 0.4535422
16.72 0.4608143
16.74 0.4476888
16.76 0.4490823
16.78 0.4670654
16.8 0.4548073
16.82 0.4437907
16.84 0.4559059
16.86 0.4451404
16.88 0.4337336
16.9 0.4459822
16.92 0.4681346
16.94 0.4646776
16.96 0.4852836
16.98 0.4600545
17 0.4705315
17.02 0.4493328
17.04 0.4598639
17.06 0.4357746
17.08 0.4644892
17.1 0.432348
17.12 0.4611123
17.14 0.4581754
17.16 0.4754468
17.18 0.4522445
17.2 0.4469343
17.22 0.4511644
17.24 0.4627097
17.26 0.4650006
17.28 0.4416165
17.3 0.4610859
17.32 0.4597829
17.34 0.4589388
17.36 0.4551373
17.38 0.4574667
17.4 0.4507216
17.42 0.4589661
17.44 0.4551376
17.46 0.4519121
17.48 0.4534863
17.5 0.4491661
17.52 0.4484969
17.54 0.4526586
17.56 0.4540102
17.58 0.4642197
17.6 0.4658324
17.62 0.4437057
17.64 0.4596465
17.66 0.4519954
17.68 0.444325
17.7 0.460299
17.72 0.4545326
17.74 0.4479119
17.76 0.4546703
17.78 0.453817
17.8 0.4432268
17.82 0.4611128
17.84 0.4483858
17.86 0.4588296
17.88 0.4478282
17.9 0.4580664
17.92 0.4484972
17.94 0.4583933
17.96 0.4473534
17.98 0.4473814
18 0.4461218
18.02 0.4425494
18.04 0.4597834
18.06 0.4768653
18.08 0.4400282
18.1 0.4528249
18.12 0.430958
18.14 0.4387483
18.16 0.4116737
18.18 0.4604888
18.2 0.4649999
18.22 0.4600271
18.24 0.4552742
18.26 0.4600548
18.28 0.4387766
18.3 0.4713013
18.32 0.4653233
18.34 0.4508048
18.36 0.4070935
18.38 0.4491379
18.4 0.4412485
18.42 0.461817
18.44 0.4652151
18.46 0.4570009
18.48 0.4548899
18.5 0.4290394
18.52 0.4724674
18.54 0.4518015
18.56 0.4620337
18.58 0.4400573
18.6 0.4574114
18.62 0.4618168
18.64 0.4549173
18.66 0.4586395
18.68 0.4336762
18.7 0.4502499
18.72 0.4518017
18.74 0.4583667
18.76 0.4535963
18.78 0.4510269
18.8 0.4611135
18.82 0.4347695
18.84 0.4563438
18.86 0.420862
18.88 0.4581214
18.9 0.4244996
18.9204 0.4472422
18.9404 0.466583
18.9604 0.4531275
18.9804 0.4652152
19.0004 0.4529072
19.0204 0.4400854
19.0404 0.4295923
19.0604 0.4227888
19.0804 0.4357175
19.1004 0.4329551
19.1204 0.4357178
19.1404 0.412432
19.1604 0.4732063
19.1804 0.4581754
19.2004 0.4634115
19.2204 0.463977
19.2404 0.4433959
19.2604 0.4602993
19.2804 0.4538166
19.3004 0.4563162
19.3204 0.4245585
19.3404 0.4556862
19.3604 0.4471297
19.3804 0.4446062
19.4004 0.4392037
19.4204 0.4559333
19.4404 0.4617628
19.4604 0.4796085
19.4804 0.4706643
19.5004 0.4552193
19.5204 0.459211
19.5404 0.4539004
19.5604 0.4733127
19.5804 0.4576564
19.6004 0.4656716
19.6204 0.4612482
19.6404 0.4585578
19.6604 0.461817
19.6804 0.4208921
19.7004 0.4174326
19.7204 0.4134611
19.7404 0.4541476
19.7604 0.4297095
19.7804 0.45288
19.8004 0.4444382
19.8204 0.4501669
19.8404 0.4357463
19.8604 0.444382
19.8804 0.44657
19.9004 0.426702
19.9204 0.4374353
19.9404 0.4600543
19.9604 0.4571103
19.9804 0.44699
&
@target G1.S0
@type xy
0 84
0.02 575
0.04 23
0.06 231
0.08 66
0.1 5
0.12 71
0.14 0
0.16 342
0.18 1151
0.2 12
0.22 0
0.24 0
0.26 359
0.28 714
0.3 85
0.32 126
0.34 346
0.36 2
0.38 0
0.4 3
0.42 10
0.44 0
0.46 198
0.48 0
0.5 0
0.52 0
0.54 821
0.56 30
0.58 0
0.6 208
0.62 0
0.64 711
0.66 476
0.68 307
0.7 405
0.72 40
0.74 39
0.76 376
0.78 164
0.8 2
0.82 1430
0.84 0
0.86 0
0.88 73
0.9 1
0.92 0
0.94 1
0.96 109
0.98 82
1 4
1.02 841
1.04 1701
1.06 1487
1.08 2221
1.1 691
1.12 341
1.14 0
1.16 0
1.18 580
1.2 933
1.22 238
1.24 0
1.26 0
1.28 0
1.3 6
1.32 18
1.34 2
1.36 0
1.38 54
1.4 1197
1.42 35
1.44 9
1.46 205
1.48 313
1.5 8
1.52 2
1.54 30
1.56 328
1.58 0
1.6 738
1.62 363
1.64 2601
1.66 664
1.68 492
1.7 235
1.72 763
1.74 1647
1.76 521
1.78 4
1.8 116
1.82 1514
1.84 2274
1.86 509
1.88 453
1.9 4123
1.92 2337
1.94 1774
1.96 268
1.98 1095
2 587
2.02 1500
2.04 2057
2.06 1122
2.08 1260
2.1 1088
2.12 0
2.14 0
2.16 0
2.18 0
2.2 320
2.22 61
2.24 35
2.26 416
2.28 0
2.3 0
2.32 74
2.34 0
2.36 294
2.38 145
2.4 30
2.42 22
2.44 262
2.46 392
2.48 108
2.5 8
2.52 0
2.54 0
2.56 189
2.58 71
2.6 1639
2.62 32
2.64 421
2.66 865
2.68 170
2.7 13
2.72 20
2.74 78
2.76 3
2.78 5
2.8 2
2.82 11
2.84 101
2.86 2
2.88 0
2.9 0
2.92 17
2.94 38
2.96 134
2.98 0
3 0
3.02 0
3.04 1147
3.06 0
3.08 240
3.1 71
3.12 213
3.14 547
3.16 230
3.18 2
3.2 289
3.22 921
3.24 566
3.26 132
3.28 113
3.3 13
3.32 0
3.34 263
3.36 70
3.38 18
3.4 5
3.42 4
3.44 0
3.46 147
3.48 0
3.5 1
3.52 347
3.54 896
3.56 487
3.58 546
3.6 0
3.62 550
3.64 7
3.66 502
3.68 0
3.7 488
3.72 3087
3.74 496
3.76 85
3.78 1171
3.8 809
3.82 2
3.84 392
3.86 821
3.88 2
3.9 15
3.92 9
3.94 14
3.96 10
3.98 215
4 631
4.02 0
4.04 347
4.06 655
4.08 230
4.1 184
4.12 641
4.14 500
4.16 613
4.18 456
4.2 1
4.22 336
4.24 1024
4.26 720
4.28 6412
4.3 9446
4.32 10344
4.34 10806
4.36 9803
4.38 12213
4.4 11294
4.42 12026
4.44 11422
4.46 10299
4.48 9479
4.5 10702
4.52 9581
4.54 10405
4.56 10773
4.58 11022
4.6 12366
4.62 11799
4.64 10663
4.66 11573
4.68 11827
4.7 10740
4.72 12378
4.74 11603
4.76 11533
4.78 11953
4.8 13046
4.82 13300
4.84 11519
4.86 11422
4.88 11679
4.9 11250
4.92 10321
4.94 12241
4.96 11265
4.98 11503
5 12530
5.02 11440
5.04 13140
5.06 11966
5.08 12480
5.1 10199
5.12 11629
5.14 10855
5.16 10182
5.18 9416
5.2 10432
5.22 9309
5.24 10038
5.26 9000
5.28 9471
5.3 9321
5.32 8385
5.34 8613
5.36 9256
5.38 9140
5.4 9036
5.42 8899
5.44 7026
5.46 8155
5.48 6736
5.5 7028
5.52 7205
5.54 7579
5.56 7160
5.58 6920
5.6 6935
5.62 8273
5.64 6694
5.66 7019
5.68 7083
5.7 8546
5.72 9197
5.74 7277
5.76 8933
5.78 9106
5.8 8440
5.82 10393
5.84 10511
5.86 9379
5.88 9432
5.9 10032
5.92 9997
5.94 9953
5.96 11030
5.98 9378
6 9868
6.02 9683
6.04 10728
6.06 11345
6.08 11192
6.1 12996
6.12 12799
6.14 13243
6.16 11979
6.18 12414
6.2 12792
6.22 12576
6.24 11790
6.26 12289
6.28 10711
6.3 11146
6.32 11563
6.34 10264
6.36 9751
6.38 9705
6.4 11681
6.42 10383
6.44 10903
6.46 11179
6.48 11840
6.5 9686
6.52 11864
6.54 11199
6.56 10154
6.58 10803
6.6 11183
6.62 10910
6.64 10271
6.66 10049
6.68 10676
6.7 11310
6.72 10796
6.74 12104
6.76 10399
6.78 9674
6.8 10499
6.82 10576
6.84 11034
6.86 10186
6.88 10743
6.9 10454
6.92 12032
6.94 11636
6.96 12428
6.98 12595
7 10826
7.02 11548
7.04 12748
7.06 11664
7.08 11321
7.1 10564
7.12 13004
7.14 11958
7.16 12542
7.18 11678
7.2 11843
7.22 11925
7.24 10826
7.26 11994
7.28 12591
7.3 12515
7.32 10889
7.34 12106
7.36 10810
7.38 11428
7.4 10264
7.42 11213
7.44 10824
7.46 11729
7.48 11310
7.5 12862
7.52 11026
7.54 11564
7.56 12130
7.58 12413
7.6 10837
7.62 11619
7.64 11647
7.66 11287
7.68 10805
7.7 12555
7.72 11880
7.74 12564
7.76 12034
7.78 11795
7.8 11653
7.82 11258
7.84 12005
7.86 9884
7.88 10824
7.9 10872
7.92 10895
7.94 10467
7.96 9747
7.98 9073
8 10166
8.02 11865
8.04 12400
8.06 10478
8.08 11885
8.1 11392
8.12 12421
8.14 11385
8.16 10358
8.18 9750
8.2 11893
8.22 11557
8.24 10914
8.26 10865
8.28 10934
8.3 10788
8.32 10999
8.34 10899
8.36 11888
8.38 12413
8.4 11592
8.42 12571
8.44 12657
8.46 12138
8.48 11329
8.5 11243
8.52 11721
8.54 13265
8.56 12663
8.58 12696
8.6 11609
8.62 12150
8.64 11610
8.66 11929
8.68 11363
8.7 11733
8.72 12312
8.74 12919
8.76 13334
8.78 12777
8.8 12296
8.82 12718
8.84 13385
8.86 12852
8.88 11451
8.9 11803
8.92 11747
8.94 10890
8.96 12630
8.98 12199
9 10445
9.02 9877
9.04 10391
9.06 10418
9.08 10081
9.1 10868
9.12 10174
9.14 7676
9.16 8399
9.18 7733
9.2 8866
9.22 9825
9.24 10313
9.26 10622
9.28 8745
9.3 8275
9.32 7851
9.34 8893
9.36 10151
9.38 9778
9.4 8099
9.42 8837
9.44 7468
9.46 6543
9.48 6598
9.5 6691
9.52 6745
9.54 6401
9.56 6899
9.58 7437
9.6 8290
9.62 8847
9.64 9578
9.66 9106
9.68 7597
9.7 6811
9.72 6765
9.74 6503
9.76 6832
9.78 8260
9.8 7310
9.82 8129
9.84 8541
9.86 8556
9.88 9473
9.9 8063
9.92 8857
9.94 8341
9.96 7922
9.98 7233
10 7617
10.02 7494
10.04 7771
10.06 8526
10.08 7669
10.1 7491
10.12 6853
10.14 7708
10.16 7937
10.18 8229
10.2 8554
10.22 9036
10.24 9043
10.26 8700
10.28 10121
10.3 10357
10.32 10062
10.34 8664
10.36 7357
10.38 8006
10.4 7506
10.42 7354
10.44 7785
10.46 7452
10.48 7209
10.5 7169
10.52 3644
10.54 4328
10.56 4393
10.58 4463
10.6 4882
10.62 4937
10.64 4755
10.66 6053
10.68 7329
10.7 8205
10.72 6387
10.74 6301
10.76 4776
10.78 8325
10.8 8659
10.82 9534
10.84 9542
10.86 7604
10.88 7283
10.9 6182
10.92 6106
10.94 5488
10.96 6581
10.98 7085
11 7113
11.02 8135
11.04 8544
11.06 9275
11.08 9526
11.1 9288
11.12 9948
11.14 9621
11.16 8607
11.18 9517
11.2 8876
11.22 8037
11.24 7784
11.26 7865
11.28 8802
11.3 9138
11.32 8547
11.34 8714
11.36 7926
11.38 9592
11.4 9628
11.42 9243
11.44 9460
11.46 10038
11.48 8792
11.5 9044
11.52 8168
11.54 9366
11.56 7673
11.58 7782
11.6 8388
11.62 7589
11.64 8448
11.66 8445
11.68 9485
11.7 9508
11.72 9682
11.74 11191
11.76 10517
11.78 10716
11.8 10569
11.82 9161
11.84 9391
11.86 11208
11.88 11078
11.9 11549
11.92 12207
11.94 10826
11.96 10667
11.98 9829
12 11354
12.02 10290
12.04 10729
12.06 10573
12.08 10316
12.1 11476
12.12 10235
12.14 11003
12.16 11925
12.18 10486
12.2 10993
12.22 12579
12.24 8978
12.26 10398
12.28 10431
12.3 11191
12.32 12797
12.34 10862
12.36 11988
12.38 10926
12.4 11259
12.42 9923
12.44 10387
12.46 10369
12.48 12685
12.5 11683
12.52 11597
12.54 10416
12.56 12243
12.58 12216
12.6 12391
12.62 11955
12.64 12067
12.66 10878
12.68 11986
12.7 11065
12.72 12210
12.74 14213
12.76 11914
12.78 13725
12.8 13037
12.82 12637
12.84 11619
12.86 12066
12.88 11119
12.9 11086
12.92 9337
12.94 9904
12.96 10828
12.98 8404
13 8495
13.02 9775
13.04 6833
13.06 7796
13.08 7716
13.1 6473
13.12 7215
13.14 4737
13.16 5814
13.18 5844
13.2 4790
13.22 4710
13.24 4776
13.26 5958
13.28 5343
13.3 6544
13.32 7109
13.34 8363
13.36 7986
13.38 6708
13.4 7010
13.42 7737
13.44 9258
13.46 7274
13.48 7551
13.5 7393
13.52 7306
13.54 7727
13.56 8770
13.58 7907
13.6 8816
13.62 8248
13.64 7047
13.66 5271
13.68 7999
13.7 5464
13.72 6049
13.74 7113
13.76 7239
13.78 5806
13.8 6610
13.82 7093
13.84 6294
13.86 7271
13.88 6055
13.9 7701
13.92 9339
13.94 7982
13.96 7748
13.98 7384
14 6497
14.02 5606
14.04 5868
14.06 5796
14.08 4806
14.1 4719
14.12 6153
14.14 7450
14.16 6839
14.18 6077
14.2 5998
14.22 6978
14.24 7637
14.26 7556
14.28 7109
14.3 7678
14.32 5970
14.34 6597
14.36 8619
14.38 8348
14.4 8767
14.42 9730
14.44 7125
14.46 8041
14.48 8296
14.5 7980
14.52 8532
14.54 8958
14.56 9121
14.58 9907
14.6 10117
14.62 9137
14.64 8403
14.66 10079
14.68 9346
14.7 11423
14.72 11057
14.74 10187
14.76 10795
14.78 8758
14.8 8567
14.82 6416
14.84 6683
14.86 7401
14.88 5906
14.9 7836
14.92 6019
14.94 8002
14.96 7705
14.98 6960
15 8315
15.02 8155
15.04 8048
15.06 8838
15.08 7643
15.1 9126
15.12 8373
15.14 9952
15.16 10165
15.18 8409
15.2 10113
15.22 9867
15.24 10284
15.26 11152
15.28 10698
15.3 8489
15.32 10403
15.34 10261
15.36 10686
15.38 9808
15.4 9710
15.42 10311
15.44 10019
15.46 8743
15.48 8897
15.5 10033
15.52 8976
15.54 8470
15.56 8950
15.58 8445
15.6 10715
15.62 9412
15.64 9854
15.66 10304
15.68 11634
15.7 10841
15.72 10166
15.74 10816
15.76 9050
15.78 10284
15.8 9398
15.82 10490
15.84 11548
15.86 10959
15.88 10723
15.9 10652
15.92 10446
15.94 9595
15.96 10255
15.98 10039
16 11315
16.02 10874
16.04 10284
16.06 10840
16.08 11132
16.1 11138
16.12 11686
16.14 11317
16.16 9722
16.18 7904
16.2 7861
16.22 7209
16.24 7268
16.26 6848
16.28 8855
16.3 8998
16.32 7680
16.34 10188
16.36 11107
16.38 10773
16.4 8084
16.42 8930
16.44 8770
16.46 9307
16.48 10105
16.5 8944
16.52 8332
16.54 8783
16.56 7809
16.58 9939
16.6 8583
16.62 8940
16.64 8781
16.66 8664
16.68 9427
16.7 8039
16.72 8174
16.74 9386
16.76 9224
16.78 9453
16.8 9387
16.82 9125
16.84 11976
16.86 11371
16.88 11497
16.9 10438
16.92 12501
16.94 13066
16.96 12421
16.98 11753
17 12035
17.02 11907
17.04 11011
17.06 10123
17.08 10770
17.1 11342
17.12 10871
17.14 10495
17.16 10501
17.18 9278
17.2 11859
17.22 12668
17.24 12936
17.26 12111
17.28 11030
17.3 12244
17.32 11160
17.34 12104
17.36 10829
17.38 11382
17.4 10763
17.42 11268
17.44 11537
17.46 10610
17.48 10356
17.5 9408
17.52 10411
17.54 9992
17.56 11140
17.58 11548
17.6 10382
17.62 11610
17.64 11436
17.66 11536
17.68 10895
17.7 10619
17.72 10427
17.74 10595
17.76 8817
17.78 9290
17.8 9449
17.82 8786
17.84 9200
17.86 11536
17.88 12593
17.9 11387
17.92 12323
17.94 9583
17.96 10217
17.98 10880
18 12390
18.02 12630
18.04 12603
18.06 11749
18.08 11282
18.1 13114
18.12 11652
18.14 10563
18.16 11263
18.18 11508
18.2 12221
18.22 13153
18.24 11837
18.26 12704
18.28 11636
18.3 11026
18.32 10964
18.34 10254
18.36 10899
18.38 13682
18.4 13743
18.42 14415
18.44 12680
18.46 12222
18.48 13102
18.5 12648
18.52 13784
18.54 12340
18.56 13074
18.58 13205
18.6 13605
18.62 13572
18.64 13173
18.66 14017
18.68 12248
18.7 13488
18.72 12981
18.74 13232
18.76 13131
18.78 12894
18.8 14327
18.82 12794
18.84 14538
18.86 11293
18.88 13101
18.9 12825
18.9204 13846
18.9404 11095
18.9604 8416
18.9804 9196
19.0004 8116
19.0204 10221
19.0404 9678
19.0604 8090
19.0804 8741
19.1004 10930
19.1204 10077
19.1404 11304
19.1604 11114
19.1804 14206
19.2004 12500
19.2204 12354
19.2404 13306
19.2604 13062
19.2804 11734
19.3004 11337
19.3204 14108
19.3404 12732
19.3604 13559
19.3804 13136
19.4004 12110
19.4204 11619
19.4404 12532
19.4604 12531
19.4804 11319
19.5004 12578
19.5204 11947
19.5404 12967
19.5604 12189
19.5804 12276
19.6004 12835
19.6204 12516
19.6404 13846
19.6604 15709
19.6804 13847
19.7004 14320
19.7204 14146
19.7404 14380
19.7604 12938
19.7804 13978
19.8004 13728
19.8204 13883
19.8404 12895
19.8604 13149
19.8804 13886
19.9004 13398
19.9204 12384
19.9404 12284
19.9604 10968
19.9804 10549
&
@target G1.S1
@type xy
0 186
0.02 64
0.04 337
0.06 209
0.08 122
0.1 2
0.12 2
0.14 0
0.16 610
0.18 657
0.2 34
0.22 5
0.24 13
0.26 875
0.28 2322
0.3 1184
0.32 834
0.34 1433
0.36 4
0.38 0
0.4 31
0.42 70
0.44 5
0.46 1784
0.48 8
0.5 0
0.52 0
0.54 1064
0.56 124
0.58 0
0.6 849
0.62 5
0.64 875
0.66 53
0.68 1569
0.7 445
0.72 0
0.74 8
0.76 911
0.78 0
0.8 0
0.82 219
0.84 17
0.86 0
0.88 1000
0.9 4
0.92 36
0.94 1
0.96 0
0.98 39
1 0
1.02 8
1.04 268
1.06 530
1.08 138
1.1 93
1.12 140
1.14 0
1.16 89
1.18 1598
1.2 785
1.22 295
1.24 0
1.26 0
1.28 11
1.3 29
1.32 265
1.34 9
1.36 1
1.38 88
1.4 530
1.42 2
1.44 11
1.46 107
1.48 138
1.5 0
1.52 0
1.54 1
1.56 11
1.58 0
1.6 26
1.62 1
1.64 425
1.66 78
1.68 270
1.7 283
1.72 432
1.74 403
1.76 104
1.78 0
1.8 13
1.82 13
1.84 85
1.86 9
1.88 140
1.9 111
1.92 140
1.94 663
1.96 87
1.98 27
2 208
2.02 851
2.04 564
2.06 51
2.08 5
2.1 0
2.12 0
2.14 37
2.16 2
2.18 21
2.2 1945
2.22 2489
2.24 282
2.26 1177
2.28 0
2.3 0
2.32 725
2.34 32
2.36 1679
2.38 777
2.4 1442
2.42 10
2.44 87
2.46 177
2.48 42
2.5 0
2.52 0
2.54 0
2.56 52
2.58 196
2.6 80
2.62 0
2.64 113
2.66 471
2.68 11
2.7 1
2.72 5
2.74 51
2.76 0
2.78 19
2.8 0
2.82 3
2.84 9
2.86 61
2.88 0
2.9 0
2.92 29
2.94 13
2.96 228
2.98 0
3 0
3.02 2
3.04 1370
3.06 0
3.08 611
3.1 585
3.12 769
3.14 1559
3.16 1117
3.18 4
3.2 1059
3.22 2175
3.24 3418
3.26 669
3.28 656
3.3 539
3.32 13
3.34 698
3.36 291
3.38 4
3.4 80
3.42 21
3.44 0
3.46 316
3.48 0
3.5 2
3.52 24
3.54 399
3.56 869
3.58 1332
3.6 39
3.62 1282
3.64 26
3.66 383
3.68 2
3.7 156
3.72 973
3.74 98
3.76 0
3.78 1188
3.8 3022
3.82 0
3.84 1057
3.86 2055
3.88 85
3.9 303
3.92 13
3.94 42
3.96 0
3.98 1127
4 840
4.02 0
4.04 1162
4.06 897
4.08 594
4.1 499
4.12 502
4.14 257
4.16 55
4.18 25
4.2 7
4.22 1174
4.24 816
4.26 416
4.28 1659
4.3 4278
4.32 3993
4.34 2330
4.36 2373
4.38 2077
4.4 1843
4.42 1837
4.44 1825
4.46 1705
4.48 1300
4.5 2310
4.52 1788
4.54 1901
4.56 2069
4.58 1988
4.6 1547
4.62 1764
4.64 1599
4.66 1681
4.68 1357
4.7 883
4.72 689
4.74 325
4.76 454
4.78 757
4.8 661
4.82 1140
4.84 611
4.86 935
4.88 1158
4.9 1204
4.92 1237
4.94 967
4.96 1208
4.98 1013
5 1051
5.02 1002
5.04 1106
5.06 1018
5.08 1635
5.1 1795
5.12 1464
5.14 1372
5.16 1758
5.18 2469
5.2 2817
5.22 3426
5.24 3374
5.26 2645
5.28 3033
5.3 4009
5.32 4854
5.34 3792
5.36 3863
5.38 3794
5.4 3365
5.42 4844
5.44 6273
5.46 5695
5.48 6070
5.5 6615
5.52 6799
5.54 5814
5.56 5266
5.58 5838
5.6 5189
5.62 6231
5.64 6495
5.66 6195
5.68 6126
5.7 3955
5.72 4516
5.74 5448
5.76 4120
5.78 3708
5.8 3717
5.82 3397
5.84 1964
5.86 2493
5.88 3073
5.9 2379
5.92 2869
5.94 2131
5.96 2497
5.98 2768
6 3191
6.02 2651
6.04 1385
6.06 1512
6.08 829
6.1 700
6.12 597
6.14 559
6.16 1702
6.18 1060
6.2 1071
6.22 1329
6.24 1555
6.26 1631
6.28 1484
6.3 1505
6.32 1539
6.34 2736
6.36 2408
6.38 2909
6.4 2078
6.42 2221
6.44 2464
6.46 1736
6.48 2231
6.5 2273
6.52 3665
6.54 3346
6.56 2384
6.58 3314
6.6 3110
6.62 2801
6.64 2308
6.66 2601
6.68 2511
6.7 2168
6.72 2031
6.74 2166
6.76 1684
6.78 2343
6.8 2216
6.82 2740
6.84 2634
6.86 3073
6.88 2794
6.9 2053
6.92 2318
6.94 2159
6.96 1880
6.98 1802
7 1999
7.02 1641
7.04 738
7.06 1422
7.08 2904
7.1 1910
7.12 806
7.14 907
7.16 1175
7.18 879
7.2 1249
7.22 1719
7.24 1470
7.26 970
7.28 1156
7.3 1198
7.32 944
7.34 1269
7.36 1689
7.38 1691
7.4 2163
7.42 2800
7.44 2505
7.46 2576
7.48 1949
7.5 2344
7.52 1335
7.54 1059
7.56 947
7.58 1515
7.6 1726
7.62 1726
7.64 1621
7.66 1827
7.68 1612
7.7 1045
7.72 974
7.74 32
7.76 353
7.78 1069
7.8 1303
7.82 1394
7.84 2413
7.86 2438
7.88 2316
7.9 2589
7.92 1939
7.94 1940
7.96 2195
7.98 2173
8 1998
8.02 1554
8.04 2019
8.06 1704
8.08 2377
8.1 1479
8.12 2008
8.14 2435
8.16 2623
8.18 2369
8.2 2492
8.22 2882
8.24 3373
8.26 3293
8.28 2866
8.3 2581
8.32 2497
8.34 2616
8.36 2139
8.38 664
8.4 921
8.42 1554
8.44 1418
8.46 1773
8.48 1690
8.5 2088
8.52 1558
8.54 1520
8.56 1334
8.58 1541
8.6 1417
8.62 1547
8.64 1860
8.66 1941
8.68 2303
8.7 1504
8.72 1308
8.74 1783
8.76 1632
8.78 2157
8.8 2022
8.82 971
8.84 1020
8.86 230
8.88 1166
8.9 1246
8.92 883
8.94 1656
8.96 1357
8.98 2307
9 2311
9.02 2491
9.04 2530
9.06 2445
9.08 3086
9.1 3089
9.12 3358
9.14 4762
9.16 6190
9.18 4800
9.2 6042
9.22 3407
9.24 3509
9.26 2637
9.28 3931
9.3 5245
9.32 5838
9.34 6484
9.36 5253
9.38 6123
9.4 7276
9.42 4597
9.44 5624
9.46 6246
9.48 7127
9.5 6677
9.52 6502
9.54 7895
9.56 6967
9.58 7002
9.6 5827
9.62 5588
9.64 4205
9.66 4478
9.68 5914
9.7 6545
9.72 6583
9.74 5929
9.76 6417
9.78 5309
9.8 5312
9.82 4098
9.84 5711
9.86 5294
9.88 4134
9.9 4668
9.92 5753
9.94 5281
9.96 6063
9.98 6144
10 5381
10.02 5773
10.04 5882
10.06 4717
10.08 4097
10.1 6014
10.12 5785
10.14 6252
10.16 5237
10.18 6058
10.2 5310
10.22 5217
10.24 4961
10.26 5306
10.28 4067
10.3 3857
10.32 4401
10.34 4575
10.36 5963
10.38 6531
10.4 5831
10.42 5539
10.44 6314
10.46 5105
10.48 6520
10.5 8248
10.52 10007
10.54 10116
10.56 9304
10.58 9567
10.6 8060
10.62 8191
10.64 8226
10.66 6735
10.68 5631
10.7 5081
10.72 6950
10.74 7017
10.76 7424
10.78 6311
10.8 4399
10.82 3708
10.84 5006
10.86 6024
10.88 7063
10.9 7595
10.92 7244
10.94 7161
10.96 6922
10.98 8537
11 7234
11.02 5946
11.04 4621
11.06 3961
11.08 4312
11.1 4475
11.12 3806
11.14 4109
11.16 4450
11.18 3513
11.2 5028
11.22 4156
11.24 4661
11.26 4194
11.28 4431
11.3 4845
11.32 5125
11.34 3666
11.36 4013
11.38 2846
11.4 3013
11.42 4239
11.44 5225
11.46 4506
11.48 4823
11.5 3645
11.52 5566
11.54 5080
11.56 5523
11.58 5357
11.6 5882
11.62 5721
11.64 5616
11.66 4927
11.68 4419
11.7 3772
11.72 2296
11.74 2257
11.76 2797
11.78 3434
11.8 4872
11.82 3757
11.84 2327
11.86 1468
11.88 1286
11.9 1632
11.92 3108
11.94 2402
11.96 2698
11.98 2619
12 3093
12.02 3592
12.04 2511
12.06 3175
12.08 3167
12.1 3245
12.12 3044
12.14 3253
12.16 3334
12.18 2747
12.2 3114
12.22 4574
12.24 5389
12.26 4970
12.28 4153
12.3 3986
12.32 2826
12.34 3687
12.36 2683
12.38 2914
12.4 3180
12.42 3007
12.44 2696
12.46 3415
12.48 2970
12.5 3762
12.52 3190
12.54 3263
12.56 1555
12.58 2538
12.6 2234
12.62 2545
12.64 2624
12.66 3035
12.68 2747
12.7 2201
12.72 2191
12.74 1057
12.76 1343
12.78 1420
12.8 2520
12.82 2185
12.84 2646
12.86 1642
12.88 2826
12.9 3374
12.92 4588
12.94 4987
12.96 3762
12.98 4420
13 5205
13.02 5281
13.04 5444
13.06 5264
13.08 5639
13.1 7018
13.12 6963
13.14 9345
13.16 8163
13.18 7723
13.2 9008
13.22 8096
13.24 9914
13.26 8230
13.28 8802
13.3 8835
13.32 6804
13.34 6043
13.36 5021
13.38 5238
13.4 6034
13.42 6629
13.44 4588
13.46 6295
13.48 5648
13.5 5744
13.52 5146
13.54 5152
13.56 4765
13.58 5854
13.6 4049
13.62 5418
13.64 6532
13.66 6984
13.68 6277
13.7 7209
13.72 8901
13.74 5844
13.76 6118
13.78 7252
13.8 7226
13.82 5845
13.84 6359
13.86 7580
13.88 6445
13.9 5841
13.92 6703
13.94 5675
13.96 5184
13.98 5740
14 6910
14.02 8057
14.04 7998
14.06 8633
14.08 10024
14.1 10175
14.12 8393
14.14 7266
14.16 6787
14.18 7303
14.2 6879
14.22 6031
14.24 4686
14.26 6851
14.28 5383
14.3 6276
14.32 7184
14.34 7083
14.36 6613
14.38 7397
14.4 8269
14.42 7514
14.44 8185
14.46 8110
14.48 7683
14.5 7444
14.52 7329
14.54 7241
14.56 6327
14.58 7120
14.6 7610
14.62 7035
14.64 7494
14.66 6920
14.68 6395
14.7 5054
14.72 5271
14.74 4760
14.76 5849
14.78 4905
14.8 5594
14.82 7269
14.84 7632
14.86 7002
14.88 7551
14.9 6775
14.92 7112
14.94 6175
14.96 5888
14.98 6412
15 5431
15.02 4687
15.04 4569
15.06 4387
15.08 5733
15.1 5360
15.12 4115
15.14 3127
15.16 3509
15.18 3466
15.2 2894
15.22 3342
15.24 2657
15.26 2411
15.28 2684
15.3 3169
15.32 2098
15.34 2152
15.36 1349
15.38 2517
15.4 1999
15.42 2333
15.44 2825
15.46 3240
15.48 4099
15.5 2293
15.52 4243
15.54 2462
15.56 3483
15.58 3402
15.6 3241
15.62 2689
15.64 1937
15.66 1866
15.68 1779
15.7 2538
15.72 2617
15.74 2321
15.76 3525
15.78 3689
15.8 4137
15.82 2458
15.84 2031
15.86 2090
15.88 2348
15.9 2113
15.92 3402
15.94 2965
15.96 3225
15.98 2809
16 2608
16.02 2516
16.04 3539
16.06 2717
16.08 1745
16.1 1708
16.12 3158
16.14 2943
16.16 3589
16.18 4333
16.2 4587
16.22 6286
16.24 5608
16.26 6513
16.28 5511
16.3 4439
16.32 3939
16.34 3607
16.36 2763
16.38 2831
16.4 4582
16.42 4612
16.44 3745
16.46 3592
16.48 4513
16.5 4726
16.52 3848
16.54 4411
16.56 3637
16.58 2638
16.6 3912
16.62 4132
16.64 4313
16.66 3371
16.68 3642
16.7 3049
16.72 4325
16.74 3368
16.76 3580
16.78 4581
16.8 5653
16.82 2730
16.84 1275
16.86 1528
16.88 2104
16.9 2159
16.92 1364
16.94 1171
16.96 1315
16.98 1156
17 992
17.02 1239
17.04 1913
17.06 2119
17.08 1938
17.1 2189
17.12 2820
17.14 3577
17.16 2379
17.18 3746
17.2 3246
17.22 1380
17.24 1234
17.26 548
17.28 2056
17.3 2126
17.32 3152
17.34 1956
17.36 2263
17.38 1855
17.4 2358
17.42 2480
17.44 2805
17.46 3331
17.48 3596
17.5 4536
17.52 3817
17.54 3826
17.56 2033
17.58 1974
17.6 2491
17.62 1903
17.64 1743
17.66 2669
17.68 2237
17.7 2119
17.72 3818
17.74 4016
17.76 4222
17.78 4217
17.8 3748
17.82 3806
17.84 3284
17.86 3370
17.88 3653
17.9 3568
17.92 4906
17.94 4232
17.96 3755
17.98 3271
18 3551
18.02 2757
18.04 3086
18.06 3354
18.08 2694
18.1 3232
18.12 4523
18.14 3926
18.16 3770
18.18 3918
18.2 3624
18.22 3398
18.24 2914
18.26 2760
18.28 2822
18.3 3009
18.32 3439
18.34 2750
18.36 3676
18.38 2599
18.4 1796
18.42 1658
18.44 1997
18.46 1521
18.48 1949
18.5 1665
18.52 1304
18.54 1264
18.56 1126
18.58 1161
18.6 1261
18.62 1113
18.64 1171
18.66 1248
18.68 1700
18.7 919
18.72 1351
18.74 1421
18.76 1371
18.78 1097
18.8 1409
18.82 1386
18.84 2191
18.86 3199
18.88 3460
18.9 3525
18.9204 4484
18.9404 6318
18.9604 5656
18.9804 5910
19.0004 5489
19.0204 5110
19.0404 6101
19.0604 6113
19.0804 6777
19.1004 4885
19.1204 5643
19.1404 3934
19.1604 3644
19.1804 2993
19.2004 3379
19.2204 3475
19.2404 2942
19.2604 2310
19.2804 2338
19.3004 2364
19.3204 2085
19.3404 2648
19.3604 3245
19.3804 3351
19.4004 3430
19.4204 3947
19.4404 3081
19.4604 2760
19.4804 3915
19.5004 3548
19.5204 3787
19.5404 3314
19.5604 3181
19.5804 2406
19.6004 2649
19.6204 1355
19.6404 2711
19.6604 1501
19.6804 1319
19.7004 1260
19.7204 1161
19.7404 1393
19.7604 1106
19.7804 1419
19.8004 2006
19.8204 2141
19.8404 2179
19.8604 2119
19.8804 2653
19.9004 2098
19.9204 2418
19.9404 4043
19.9604 3630
19.9804 3704
&
@target G1.S2
@type xy
0 0
0.02 11
0.04 1
0.06 17
0.08 1
0.1 0
0.12 3
0.14 0
0.16 16
0.18 81
0.2 0
0.22 0
0.24 0
0.26 47
0.28 222
0.3 183
0.32 31
0.34 18
0.36 0
0.38 0
0.4 0
0.42 0
0.44 0
0.46 39
0.48 0
0.5 0
0.52 0
0.54 162
0.56 2
0.58 0
0.6 23
0.62 0
0.64 142
0.66 20
0.68 109
0.7 83
0.72 0
0.74 0
0.76 108
0.78 0
0.8 0
0.82 99
0.84 0
0.86 0
0.88 10
0.9 0
0.92 0
0.94 0
0.96 0
0.98 0
1 0
1.02 76
1.04 166
1.06 117
1.08 105
1.1 18
1.12 2
1.14 0
1.16 0
1.18 135
1.2 138
1.22 13
1.24 0
1.26 0
1.28 0
1.3 0
1.32 6
1.34 0
1.36 0
1.38 2
1.4 128
1.42 0
1.44 0
1.46 0
1.48 8
1.5 0
1.52 0
1.54 0
1.56 2
1.58 0
1.6 50
1.62 15
1.64 142
1.66 20
1.68 14
1.7 14
1.72 80
1.74 109
1.76 11
1.78 0
1.8 0
1.82 182
1.84 245
1.86 22
1.88 11
1.9 559
1.92 193
1.94 109
1.96 8
1.98 82
2 45
2.02 165
2.04 318
2.06 74
2.08 187
2.1 40
2.12 0
2.14 0
2.16 0
2.18 0
2.2 14
2.22 95
2.24 4
2.26 52
2.28 0
2.3 0
2.32 10
2.34 0
2.36 1
2.38 2
2.4 9
2.42 1
2.44 5
2.46 9
2.48 0
2.5 0
2.52 0
2.54 0
2.56 0
2.58 0
2.6 96
2.62 0
2.64 5
2.66 55
2.68 1
2.7 0
2.72 0
2.74 0
2.76 0
2.78 1
2.8 0
2.82 0
2.84 0
2.86 2
2.88 0
2.9 0
2.92 0
2.94 0
2.96 0
2.98 0
3 0
3.02 0
3.04 94
3.06 0
3.08 34
3.1 0
3.12 5
3.14 122
3.16 27
3.18 0
3.2 67
3.22 261
3.24 71
3.26 0
3.28 15
3.3 2
3.32 0
3.34 17
3.36 0
3.38 0
3.4 0
3.42 0
3.44 0
3.46 5
3.48 0
3.5 0
3.52 11
3.54 40
3.56 20
3.58 90
3.6 0
3.62 88
3.64 0
3.66 6
3.68 0
3.7 29
3.72 479
3.74 24
3.76 1
3.78 174
3.8 116
3.82 0
3.84 36
3.86 118
3.88 0
3.9 0
3.92 0
3.94 0
3.96 0
3.98 42
4 45
4.02 0
4.04 12
4.06 65
4.08 19
4.1 29
4.12 48
4.14 103
4.16 25
4.18 9
4.2 0
4.22 42
4.24 245
4.26 67
4.28 1525
4.3 3962
4.32 3523
4.34 4297
4.36 5039
4.38 5554
4.4 5530
4.42 5665
4.44 5104
4.46 4936
4.48 5607
4.5 5660
4.52 6214
4.54 6420
4.56 5789
4.58 6390
4.6 6672
4.62 5547
4.64 4732
4.66 5924
4.68 5274
4.7 5141
4.72 5858
4.74 5315
4.76 5632
4.78 5908
4.8 5823
4.82 6300
4.84 7005
4.86 7550
4.88 6679
4.9 7013
4.92 6598
4.94 6658
4.96 6156
4.98 6439
5 6651
5.02 6130
5.04 5816
5.06 5473
5.08 6029
5.1 5332
5.12 6985
5.14 6044
5.16 6249
5.18 5620
5.2 5438
5.22 5106
5.24 5620
5.26 5467
5.28 5713
5.3 6484
5.32 7139
5.34 6205
5.36 5290
5.38 5567
5.4 6745
5.42 6642
5.44 7163
5.46 5828
5.48 6320
5.5 4801
5.52 5565
5.54 6156
5.56 6416
5.58 5583
5.6 5423
5.62 5795
5.64 5686
5.66 5564
5.68 5918
5.7 5301
5.72 4757
5.74 5298
5.76 5415
5.78 5972
5.8 5432
5.82 5922
5.84 6665
5.86 5604
5.88 5604
5.9 5653
5.92 5699
5.94 5957
5.96 5688
5.98 5651
6 4673
6.02 5770
6.04 6384
6.06 6566
6.08 5534
6.1 5653
6.12 5516
6.14 6721
6.16 6160
6.18 5932
6.2 5890
6.22 5309
6.24 4808
6.26 5202
6.28 6349
6.3 6373
6.32 5893
6.34 6165
6.36 5648
6.38 6241
6.4 6588
6.42 6983
6.44 5628
6.46 5551
6.48 5385
6.5 5881
6.52 7208
6.54 5935
6.56 5795
6.58 5864
6.6 6322
6.62 6510
6.64 6302
6.66 6869
6.68 7363
6.7 7608
6.72 7195
6.74 7575
6.76 6049
6.78 7333
6.8 6194
6.82 6452
6.84 6789
6.86 5932
6.88 6192
6.9 5500
6.92 5963
6.94 6095
6.96 6414
6.98 6035
7 5847
7.02 6600
7.04 5213
7.06 5027
7.08 4516
7.1 6191
7.12 6479
7.14 6322
7.16 6807
7.18 6211
7.2 5799
7.22 5802
7.24 6766
7.26 7060
7.28 6630
7.3 6637
7.32 5871
7.34 7221
7.36 7350
7.38 7172
7.4 5216
7.42 5526
7.44 5183
7.46 5213
7.48 5660
7.5 5194
7.52 5751
7.54 6366
7.56 7352
7.58 7305
7.6 7038
7.62 7301
7.64 7736
7.66 7052
7.68 7196
7.7 6395
7.72 7150
7.74 6902
7.76 6581
7.78 6807
7.8 5959
7.82 7087
7.84 7173
7.86 6606
7.88 7010
7.9 6747
7.92 7851
7.94 7438
7.96 8042
7.98 8061
8 6382
8.02 7562
8.04 6703
8.06 5075
8.08 5854
8.1 6410
8.12 5860
8.14 4875
8.16 6175
8.18 4984
8.2 6154
8.22 5672
8.24 4508
8.26 4647
8.28 5445
8.3 5632
8.32 6101
8.34 6199
8.36 5901
8.38 6084
8.4 6212
8.42 6410
8.44 5336
8.46 5128
8.48 5406
8.5 5220
8.52 4997
8.54 5238
8.56 4542
8.58 4647
8.6 5518
8.62 5841
8.64 5890
8.66 5228
8.68 6573
8.7 6048
8.72 7155
8.74 6435
8.76 5758
8.78 5643
8.8 6183
8.82 6183
8.84 5889
8.86 5685
8.88 6284
8.9 6367
8.92 7042
8.94 7518
8.96 7100
8.98 6944
9 6494
9.02 7197
9.04 6440
9.06 7585
9.08 7190
9.1 6415
9.12 5122
9.14 3624
9.16 5156
9.18 5039
9.2 5482
9.22 5296
9.24 5708
9.26 6119
9.28 6316
9.3 5935
9.32 4243
9.34 5001
9.36 4156
9.38 3060
9.4 4024
9.42 4135
9.44 4661
9.46 4844
9.48 4761
9.5 5115
9.52 4593
9.54 3917
9.56 4834
9.58 4576
9.6 5417
9.62 5238
9.64 6489
9.66 5081
9.68 4254
9.7 4461
9.72 4169
9.74 4324
9.76 5434
9.78 4345
9.8 5147
9.82 5473
9.84 6121
9.86 5575
9.88 5427
9.9 6289
9.92 7467
9.94 6690
9.96 6256
9.98 6028
10 6475
10.02 5605
10.04 5446
10.06 6307
10.08 6510
10.1 6406
10.12 5345
10.14 6035
10.16 6362
10.18 4990
10.2 5825
10.22 5324
10.24 5553
10.26 5529
10.28 5348
10.3 4354
10.32 5614
10.34 5197
10.36 4911
10.38 6743
10.4 5806
10.42 6484
10.44 5099
10.46 5887
10.48 6790
10.5 6043
10.52 5009
10.54 6037
10.56 4714
10.58 4399
10.6 3806
10.62 3217
10.64 4524
10.66 5913
10.68 5976
10.7 5392
10.72 5477
10.74 6658
10.76 6905
10.78 6237
10.8 5597
10.82 6023
10.84 7306
10.86 6414
10.88 5813
10.9 4631
10.92 5275
10.94 4418
10.96 5041
10.98 6498
11 5418
11.02 5067
11.04 6291
11.06 6737
11.08 4794
11.1 5952
11.12 5774
11.14 6368
11.16 6133
11.18 5893
11.2 5612
11.22 5944
11.24 6896
11.26 5845
11.28 6395
11.3 5919
11.32 5471
11.34 7156
11.36 7198
11.38 6030
11.4 5525
11.42 6443
11.44 6518
11.46 6373
11.48 6781
11.5 6365
11.52 6312
11.54 5485
11.56 4994
11.58 4726
11.6 6029
11.62 4900
11.64 3414
11.66 4048
11.68 4831
11.7 5242
11.72 6011
11.74 6251
11.76 5717
11.78 5586
11.8 5139
11.82 6045
11.84 5836
11.86 6053
11.88 6323
11.9 6110
11.92 5257
11.94 3913
11.96 4949
11.98 5455
12 6620
12.02 5704
12.04 4881
12.06 4678
12.08 5047
12.1 4748
12.12 4912
12.14 5755
12.16 6236
12.18 5470
12.2 5808
12.22 6292
12.24 6218
12.26 7817
12.28 7056
12.3 8242
12.32 6992
12.34 7825
12.36 7592
12.38 8076
12.4 8089
12.42 6856
12.44 8303
12.46 7497
12.48 8233
12.5 8317
12.52 7672
12.54 7836
12.56 8447
12.58 7688
12.6 7631
12.62 7704
12.64 8122
12.66 8459
12.68 7354
12.7 7778
12.72 7644
12.74 7403
12.76 6042
12.78 6098
12.8 5720
12.82 5690
12.84 4834
12.86 5658
12.88 5681
12.9 4402
12.92 5401
12.94 5566
12.96 6542
12.98 6084
13 5716
13.02 6271
13.04 6096
13.06 5961
13.08 6214
13.1 3820
13.12 5167
13.14 3777
13.16 4262
13.18 3287
13.2 3991
13.22 3092
13.24 3072
13.26 3396
13.28 4211
13.3 4261
13.32 5123
13.34 5993
13.36 7273
13.38 4921
13.4 5726
13.42 5212
13.44 5389
13.46 5266
13.48 5574
13.5 5709
13.52 6620
13.54 5495
13.56 4487
13.58 5200
13.6 6474
13.62 4573
13.64 5540
13.66 5279
13.68 5380
13.7 5499
13.72 4372
13.74 5225
13.76 6418
13.78 5228
13.8 5317
13.82 4748
13.84 4682
13.86 5765
13.88 5921
13.9 5666
13.92 6550
13.94 6532
13.96 6056
13.98 6439
14 5288
14.02 4293
14.04 5297
14.06 4957
14.08 4151
14.1 4547
14.12 4129
14.14 5902
14.16 4946
14.18 5307
14.2 6442
14.22 6205
14.24 6377
14.26 5968
14.28 6130
14.3 5646
14.32 4458
14.34 4650
14.36 7103
14.38 7728
14.4 7325
14.42 6776
14.44 7804
14.46 7540
14.48 7376
14.5 6702
14.52 7295
14.54 6300
14.56 8315
14.58 7386
14.6 8608
14.62 9231
14.64 7157
14.66 7029
14.68 6401
14.7 7529
14.72 5608
14.74 6868
14.76 6183
14.78 5267
14.8 4947
14.82 4265
14.84 3907
14.86 4830
14.88 5030
14.9 4813
14.92 5333
14.94 5199
14.96 4499
14.98 3447
15 4867
15.02 4891
15.04 6238
15.06 5177
15.08 5097
15.1 5031
15.12 3905
15.14 5484
15.16 5261
15.18 4535
15.2 4797
15.22 4621
15.24 5968
15.26 5895
15.28 6684
15.3 5637
15.32 7387
15.34 6800
15.36 7352
15.38 6930
15.4 6689
15.42 6960
15.44 6019
15.46 6355
15.48 6072
15.5 6739
15.52 7075
15.54 6505
15.56 5745
15.58 5916
15.6 7034
15.62 6434
15.64 5230
15.66 4642
15.68 5829
15.7 5184
15.72 5191
15.74 5191
15.76 5198
15.78 4898
15.8 5007
15.82 6172
15.84 5326
15.86 6043
15.88 5603
15.9 6087
15.92 5434
15.94 5988
15.96 5058
15.98 5306
16 5493
16.02 5291
16.04 5090
16.06 5436
16.08 6945
16.1 6036
16.12 5891
16.14 5459
16.16 5324
16.18 4969
16.2 4852
16.22 3801
16.24 5595
16.26 3947
16.28 3993
16.3 4650
16.32 5659
16.34 6500
16.36 5862
16.38 6572
16.4 5708
16.42 5897
16.44 6076
16.46 5892
16.48 5633
16.5 5722
16.52 6999
16.54 6513
16.56 6394
16.58 6791
16.6 7007
16.62 8014
16.64 6474
16.66 6937
16.68 7050
16.7 5865
16.72 4837
16.74 6675
16.76 5656
16.78 5736
16.8 6006
16.82 5988
16.84 6269
16.86 6938
16.88 6759
16.9 5540
16.92 6773
16.94 6497
16.96 5446
16.98 6942
17 6515
17.02 6941
17.04 6678
17.06 6702
17.08 7104
17.1 6339
17.12 4917
17.14 4340
17.16 5494
17.18 5416
17.2 5063
17.22 6097
17.24 6186
17.26 6594
17.28 6135
17.3 5596
17.32 5339
17.34 6595
17.36 6291
17.38 6199
17.4 6620
17.42 6251
17.44 5896
17.46 6166
17.48 5493
17.5 6186
17.52 6101
17.54 6006
17.56 6660
17.58 5815
17.6 6007
17.62 6093
17.64 6891
17.66 6267
17.68 5468
17.7 5832
17.72 5293
17.74 6287
17.76 6554
17.78 6777
17.8 6416
17.82 7462
17.84 7214
17.86 7816
17.88 6720
17.9 7042
17.92 6685
17.94 5972
17.96 6638
17.98 6995
18 6265
18.02 6063
18.04 7114
18.06 5900
18.08 6004
18.1 6727
18.12 6543
18.14 6340
18.16 6649
18.18 5843
18.2 7045
18.22 6916
18.24 6762
18.26 6463
18.28 5446
18.3 5568
18.32 5458
18.34 6070
18.36 6599
18.38 6124
18.4 6440
18.42 6887
18.44 6573
18.46 7100
18.48 7854
18.5 7187
18.52 7781
18.54 8491
18.56 8955
18.58 8839
18.6 10055
18.62 10036
18.64 9056
18.66 8857
18.68 8611
18.7 9383
18.72 7969
18.74 7418
18.76 7658
18.78 6701
18.8 7180
18.82 7764
18.84 6828
18.86 7978
18.88 7733
18.9 7848
18.9204 7792
18.9404 6390
18.9604 6038
18.9804 6329
19.0004 6418
19.0204 6715
19.0404 8219
19.0604 8074
19.0804 8111
19.1004 8875
19.1204 7674
19.1404 8806
19.1604 7189
19.1804 7727
19.2004 7384
19.2204 8494
19.2404 9255
19.2604 9209
19.2804 8311
19.3004 7016
19.3204 8114
19.3404 8206
19.3604 8289
19.3804 7771
19.4004 7302
19.4204 5416
19.4404 5889
19.4604 5487
19.4804 5460
19.5004 5927
19.5204 5761
19.5404 4737
19.5604 5751
19.5804 6068
19.6004 7641
19.6204 6864
19.6404 8060
19.6604 8279
19.6804 7989
19.7004 8106
19.7204 9044
19.7404 9796
19.7604 8766
19.7804 8243
19.8004 8056
19.8204 8416
19.8404 8496
19.8604 8844
19.8804 9283
19.9004 9961
19.9204 9013
19.9404 8759
19.9604 7811
19.9804 8679
&
@target G2.S0
@type xy
1 0.519302
2 0.598039
3 0.44105
4 0.498848
5 0.493609
6 0.458421
7 0.461357
8 0.519639
9 0.478278
10 0.49752
11 0.463385
12 0.440284
13 0.453487
14 0.453707
15 0.430175
16 0.441164
17 0.448134
18 0.438178
19 0.438577
20 0.453486
21 0.447493
22 0.456591
23 0.435057
24 0.445926
25 0.444888
26 0.453486
27 0.50924
28 0.856388
29 0.81771
30 0.859622
31 0.813725
32 0.884943
33 0.90638
34 0.948169
35 0.832841
36 0.804689
37 0.505817
38 0.463951
39 0.465483
40 0.449722
41 0.44255
42 0.515679
43 0.453294
44 0.473999
45 0.45025
46 0.579957
47 0.443875
48 0.47731
49 0.444297
50 0.730034
51 0.438805
52 0.454423
53 0.443904
54 0.532096
55 0.468028
56 0.548771
57 0.69633
58 0.483245
59 0.453266
60 0.807481
61 0.797527
62 0.787496
63 0.453128
64 0.506113
65 0.484897
66 0.447325
67 0.446262
68 0.51597
69 0.427493
70 0.460896
71 0.443001
72 0.554369
73 0.451221
74 0.523689
75 0.451691
76 0.58423
77 0.444354
78 0.445337
79 0.444578
80 0.491833
81 0.450167
82 0.445028
83 0.438748
84 0.454422
85 0.446906
86 0.541664
87 0.46225
88 0.49505
89 0.466262
90 0.441304
91 0.474368
92 0.445225
93 0.439175
94 0.448163
95 0.455549
96 0.4505
97 0.443114
98 0.458121
99 0.436177
100 0.432463
101 0.446599
102 0.442776
103 0.445281
104 0.448163
&
@target G2.S1
@type xy
1 0.665582
2 0.673944
3 0.46076
4 0.459212
5 0.456316
6 0.468482
7 0.476051
8 0.583309
9 0.514417
10 0.536493
11 0.460462
12 0.440113
13 0.453265
14 0.459483
15 0.441134
16 0.453818
17 0.456344
18 0.425735
19 0.45793
20 0.443283
21 0.441673
22 0.458503
23 0.447157
24 0.449361
25 0.449055
26 0.461411
27 0.570898
28 0.859375
29 0.844763
30 0.832376
31 0.764885
32 0.67309
33 0.850324
34 0.992735
35 0.924244
36 0.836196
37 0.449137
38 0.496714
39 0.468241
40 0.461465
41 0.435689
42 0.483787
43 0.469574
44 0.471381
45 0.455686
46 0.570876
47 0.440994
48 0.476917
49 0.435718
50 0.718436
51 0.462979
52 0.460299
53 0.473761
54 0.620907
55 0.792054
56 0.789889
57 0.714511
58 0.729298
59 0.477205
60 0.827209
61 0.783406
62 0.800687
63 0.443903
64 0.552698
65 0.483425
66 0.465268
67 0.449138
68 0.482959
69 0.468962
70 0.472917
71 0.456673
72 0.607557
73 0.455467
74 0.519687
75 0.466744
76 0.634744
77 0.459157
78 0.4441
79 0.447353
80 0.483244
81 0.453927
82 0.453129
83 0.481067
84 0.468268
85 0.463681
86 0.594664
87 0.489719
88 0.772059
89 0.486955
90 0.464247
91 0.482545
92 0.450722
93 0.438948
94 0.464382
95 0.480365
96 0.444438
97 0.452825
98 0.445253
99 0.4309
100 0.46225
101 0.451497
102 0.446823
103 0.455549
104 0.455659
&
@target G2.S2
@type xy
1 0.77167
2 1.00106
3 0.56542
4 0.441645
5 0.909327
6 0.595945
7 0.57413
8 1.05102
9 0.947483
10 0.921697
11 0.460136
12 0.467145
13 0.479818
14 0.455137
15 0.435775
16 0.452272
17 0.473709
18 0.45864
19 0.443791
20 0.448023
21 0.451137
22 0.451913
23 0.438691
24 0.449054
25 0.444325
26 0.458039
27 0.994485
28 1.18762
29 0.826771
30 1.24319
31 1.14717
32 1.33091
33 1.2005
34 1.45734
35 1.23743
36 1.28898
37 0.975102
38 0.77429
39 0.588005
40 0.47085
41 0.441617
42 0.448497
43 0.445449
44 0.48314
45 0.438235
46 0.498849
47 0.440028
48 0.473551
49 0.433734
50 0.761364
51 0.44699
52 0.464489
53 0.472255
54 0.857321
55 0.707725
56 0.852086
57 0.811943
58 0.963898
59 0.641618
60 1.13773
61 1.17031
62 1.14208
63 0.829654
64 0.908653
65 0.619415
66 0.464463
67 0.44105
68 0.456974
69 0.438948
70 0.464435
71 0.439602
72 0.497695
73 0.451801
74 0.456673
75 0.43695
76 0.688059
77 0.444382
78 0.440596
79 0.440057
80 0.481613
81 0.407093
82 0.413461
83 0.475894
84 0.501672
85 0.536493
86 0.891179
87 0.903064
88 0.867454
89 0.723188
90 0.461574
91 0.545114
92 0.465053
93 0.435431
94 0.45183
95 0.453045
96 0.429039
97 0.457083
98 0.460136
99 0.453128
100 0.450722
101 0.432348
102 0.453459
103 0.435718
104 0.468615
&
