# Supplementary material for: Data showing the lipid conformations and membrane binding behaviors of beta-amyloid fibrils in phase-separated cholesterol-enriched lipid domains with and without glycolipid and oxidized cholesterol from coarse-grained molecular dynamics simulations
Source: Data Brief. 2020 Apr 19;30:105496. doi: 10.1016/j.dib.2020.105496 (PMC7186522; doi:10.1016/j.dib.2020.105496)
Supplement: Supplementary file 1 [file mmc1.zip › Supplementary-Data/S17-21/Figure-S17/Figure-S17B-CO-ABC-3.agr]

# Grace project file
#
@version 50125
@page size 792, 612
@page scroll 5%
@page inout 5%
@link page off
@map font 0 to "Times-Roman", "Times-Roman"
@map font 1 to "Times-Italic", "Times-Italic"
@map font 2 to "Times-Bold", "Times-Bold"
@map font 3 to "Times-BoldItalic", "Times-BoldItalic"
@map font 4 to "Helvetica", "Helvetica"
@map font 5 to "Helvetica-Oblique", "Helvetica-Oblique"
@map font 6 to "Helvetica-Bold", "Helvetica-Bold"
@map font 7 to "Helvetica-BoldOblique", "Helvetica-BoldOblique"
@map font 8 to "Courier", "Courier"
@map font 9 to "Courier-Oblique", "Courier-Oblique"
@map font 10 to "Courier-Bold", "Courier-Bold"
@map font 11 to "Courier-BoldOblique", "Courier-BoldOblique"
@map font 12 to "Symbol", "Symbol"
@map font 13 to "ZapfDingbats", "ZapfDingbats"
@map color 0 to (255, 255, 255), "white"
@map color 1 to (0, 0, 0), "black"
@map color 2 to (255, 0, 0), "red"
@map color 3 to (0, 255, 0), "green"
@map color 4 to (0, 0, 255), "blue"
@map color 5 to (255, 255, 0), "yellow"
@map color 6 to (188, 143, 143), "brown"
@map color 7 to (220, 220, 220), "grey"
@map color 8 to (148, 0, 211), "violet"
@map color 9 to (0, 255, 255), "cyan"
@map color 10 to (255, 0, 255), "magenta"
@map color 11 to (255, 165, 0), "orange"
@map color 12 to (114, 33, 188), "indigo"
@map color 13 to (103, 7, 72), "maroon"
@map color 14 to (64, 224, 208), "turquoise"
@map color 15 to (0, 139, 0), "green4"
@reference date 0
@date wrap off
@date wrap year 1950
@default linewidth 1.0
@default linestyle 1
@default color 1
@default pattern 1
@default font 0
@default char size 1.000000
@default symbol size 1.000000
@default sformat "%.8g"
@background color 0
@page background fill on
@timestamp off
@timestamp 0.03, 0.03
@timestamp color 1
@timestamp rot 0
@timestamp font 0
@timestamp char size 1.000000
@timestamp def "Tue Dec 12 13:31:55 2017"
@r0 off
@link r0 to g0
@r0 type above
@r0 linestyle 1
@r0 linewidth 1.0
@r0 color 1
@r0 line 0, 0, 0, 0
@r1 off
@link r1 to g0
@r1 type above
@r1 linestyle 1
@r1 linewidth 1.0
@r1 color 1
@r1 line 0, 0, 0, 0
@r2 off
@link r2 to g0
@r2 type above
@r2 linestyle 1
@r2 linewidth 1.0
@r2 color 1
@r2 line 0, 0, 0, 0
@r3 off
@link r3 to g0
@r3 type above
@r3 linestyle 1
@r3 linewidth 1.0
@r3 color 1
@r3 line 0, 0, 0, 0
@r4 off
@link r4 to g0
@r4 type above
@r4 linestyle 1
@r4 linewidth 1.0
@r4 color 1
@r4 line 0, 0, 0, 0
@g0 on
@g0 hidden false
@g0 type XY
@g0 stacked false
@g0 bar hgap 0.000000
@g0 fixedpoint off
@g0 fixedpoint type 0
@g0 fixedpoint xy 0.000000, 0.000000
@g0 fixedpoint format general general
@g0 fixedpoint prec 6, 6
@with g0
@    world 0, 0, 20, 6
@    stack world 0, 0, 0, 0
@    znorm 1
@    view 0.100000, 0.720000, 0.800000, 0.950000
@    title ""
@    title font 0
@    title size 1.500000
@    title color 1
@    subtitle ""
@    subtitle font 0
@    subtitle size 1.000000
@    subtitle color 1
@    xaxes scale Normal
@    yaxes scale Normal
@    xaxes invert off
@    yaxes invert off
@    xaxis  on
@    xaxis  type zero false
@    xaxis  offset 0.000000 , 0.000000
@    xaxis  bar on
@    xaxis  bar color 1
@    xaxis  bar linestyle 1
@    xaxis  bar linewidth 1.0
@    xaxis  label "Time (\xm\0s)"
@    xaxis  label layout para
@    xaxis  label place auto
@    xaxis  label char size 0.900000
@    xaxis  label font 0
@    xaxis  label color 1
@    xaxis  label place normal
@    xaxis  tick on
@    xaxis  tick major 5
@    xaxis  tick minor ticks 4
@    xaxis  tick default 6
@    xaxis  tick place rounded true
@    xaxis  tick in
@    xaxis  tick major size 1.000000
@    xaxis  tick major color 1
@    xaxis  tick major linewidth 1.0
@    xaxis  tick major linestyle 1
@    xaxis  tick major grid off
@    xaxis  tick minor color 1
@    xaxis  tick minor linewidth 1.0
@    xaxis  tick minor linestyle 1
@    xaxis  tick minor grid off
@    xaxis  tick minor size 0.500000
@    xaxis  ticklabel on
@    xaxis  ticklabel format general
@    xaxis  ticklabel prec 5
@    xaxis  ticklabel formula ""
@    xaxis  ticklabel append ""
@    xaxis  ticklabel prepend ""
@    xaxis  ticklabel angle 0
@    xaxis  ticklabel skip 0
@    xaxis  ticklabel stagger 0
@    xaxis  ticklabel place normal
@    xaxis  ticklabel offset auto
@    xaxis  ticklabel offset 0.000000 , 0.010000
@    xaxis  ticklabel start type auto
@    xaxis  ticklabel start 0.000000
@    xaxis  ticklabel stop type auto
@    xaxis  ticklabel stop 0.000000
@    xaxis  ticklabel char size 0.800000
@    xaxis  ticklabel font 0
@    xaxis  ticklabel color 1
@    xaxis  tick place both
@    xaxis  tick spec type none
@    yaxis  on
@    yaxis  type zero false
@    yaxis  offset 0.000000 , 0.000000
@    yaxis  bar on
@    yaxis  bar color 1
@    yaxis  bar linestyle 1
@    yaxis  bar linewidth 1.0
@    yaxis  label "Minimum  Distance (nm)"
@    yaxis  label layout para
@    yaxis  label place auto
@    yaxis  label char size 0.900000
@    yaxis  label font 0
@    yaxis  label color 1
@    yaxis  label place normal
@    yaxis  tick on
@    yaxis  tick major 1
@    yaxis  tick minor ticks 1
@    yaxis  tick default 6
@    yaxis  tick place rounded true
@    yaxis  tick in
@    yaxis  tick major size 1.000000
@    yaxis  tick major color 1
@    yaxis  tick major linewidth 1.0
@    yaxis  tick major linestyle 1
@    yaxis  tick major grid off
@    yaxis  tick minor color 1
@    yaxis  tick minor linewidth 1.0
@    yaxis  tick minor linestyle 1
@    yaxis  tick minor grid off
@    yaxis  tick minor size 0.500000
@    yaxis  ticklabel on
@    yaxis  ticklabel format general
@    yaxis  ticklabel prec 5
@    yaxis  ticklabel formula ""
@    yaxis  ticklabel append ""
@    yaxis  ticklabel prepend ""
@    yaxis  ticklabel angle 0
@    yaxis  ticklabel skip 0
@    yaxis  ticklabel stagger 0
@    yaxis  ticklabel place normal
@    yaxis  ticklabel offset auto
@    yaxis  ticklabel offset 0.000000 , 0.010000
@    yaxis  ticklabel start type auto
@    yaxis  ticklabel start 0.000000
@    yaxis  ticklabel stop type auto
@    yaxis  ticklabel stop 0.000000
@    yaxis  ticklabel char size 0.800000
@    yaxis  ticklabel font 0
@    yaxis  ticklabel color 1
@    yaxis  tick place both
@    yaxis  tick spec type none
@    altxaxis  off
@    altyaxis  off
@    legend on
@    legend loctype view
@    legend 0.82, 0.93
@    legend box color 1
@    legend box pattern 0
@    legend box linewidth 1.0
@    legend box linestyle 0
@    legend box fill color 0
@    legend box fill pattern 0
@    legend font 0
@    legend char size 1.000000
@    legend color 1
@    legend length 2
@    legend vgap 1
@    legend hgap 1
@    legend invert false
@    frame type 0
@    frame linestyle 1
@    frame linewidth 1.0
@    frame color 1
@    frame pattern 1
@    frame background color 0
@    frame background pattern 0
@    s0 hidden false
@    s0 type xy
@    s0 symbol 0
@    s0 symbol size 1.000000
@    s0 symbol color 3
@    s0 symbol pattern 1
@    s0 symbol fill color 3
@    s0 symbol fill pattern 0
@    s0 symbol linewidth 1.0
@    s0 symbol linestyle 1
@    s0 symbol char 65
@    s0 symbol char font 0
@    s0 symbol skip 0
@    s0 line type 1
@    s0 line linestyle 1
@    s0 line linewidth 1.0
@    s0 line color 3
@    s0 line pattern 1
@    s0 baseline type 0
@    s0 baseline off
@    s0 dropline off
@    s0 fill type 0
@    s0 fill rule 0
@    s0 fill color 3
@    s0 fill pattern 1
@    s0 avalue off
@    s0 avalue type 2
@    s0 avalue char size 1.000000
@    s0 avalue font 0
@    s0 avalue color 1
@    s0 avalue rot 0
@    s0 avalue format general
@    s0 avalue prec 3
@    s0 avalue prepend ""
@    s0 avalue append ""
@    s0 avalue offset 0.000000 , 0.000000
@    s0 errorbar on
@    s0 errorbar place both
@    s0 errorbar color 3
@    s0 errorbar pattern 1
@    s0 errorbar size 1.000000
@    s0 errorbar linewidth 1.0
@    s0 errorbar linestyle 1
@    s0 errorbar riser linewidth 1.0
@    s0 errorbar riser linestyle 1
@    s0 errorbar riser clip off
@    s0 errorbar riser clip length 0.100000
@    s0 comment "/Users/KCheng/Desktop/cg_small_water_run/md-run-lonestar/namchi-04-26-2014/g-mind/1md-1.0nm-results/DPP-mind-.xvg"
@    s0 legend  "Protein-DPPC"
@    s1 hidden false
@    s1 type xy
@    s1 symbol 0
@    s1 symbol size 1.000000
@    s1 symbol color 11
@    s1 symbol pattern 1
@    s1 symbol fill color 11
@    s1 symbol fill pattern 0
@    s1 symbol linewidth 1.0
@    s1 symbol linestyle 1
@    s1 symbol char 65
@    s1 symbol char font 0
@    s1 symbol skip 0
@    s1 line type 1
@    s1 line linestyle 1
@    s1 line linewidth 1.0
@    s1 line color 11
@    s1 line pattern 1
@    s1 baseline type 0
@    s1 baseline off
@    s1 dropline off
@    s1 fill type 0
@    s1 fill rule 0
@    s1 fill color 11
@    s1 fill pattern 1
@    s1 avalue off
@    s1 avalue type 2
@    s1 avalue char size 1.000000
@    s1 avalue font 0
@    s1 avalue color 1
@    s1 avalue rot 0
@    s1 avalue format general
@    s1 avalue prec 3
@    s1 avalue prepend ""
@    s1 avalue append ""
@    s1 avalue offset 0.000000 , 0.000000
@    s1 errorbar on
@    s1 errorbar place both
@    s1 errorbar color 11
@    s1 errorbar pattern 1
@    s1 errorbar size 1.000000
@    s1 errorbar linewidth 1.0
@    s1 errorbar linestyle 1
@    s1 errorbar riser linewidth 1.0
@    s1 errorbar riser linestyle 1
@    s1 errorbar riser clip off
@    s1 errorbar riser clip length 0.100000
@    s1 comment "/Users/KCheng/Desktop/cg_small_water_run/md-run-lonestar/namchi-04-26-2014/g-mind/1md-1.0nm-results/DUP-mind-.xvg"
@    s1 legend  "Protein-DUPC"
@    s2 hidden false
@    s2 type xy
@    s2 symbol 0
@    s2 symbol size 1.000000
@    s2 symbol color 1
@    s2 symbol pattern 1
@    s2 symbol fill color 1
@    s2 symbol fill pattern 0
@    s2 symbol linewidth 1.0
@    s2 symbol linestyle 1
@    s2 symbol char 65
@    s2 symbol char font 0
@    s2 symbol skip 0
@    s2 line type 1
@    s2 line linestyle 1
@    s2 line linewidth 1.0
@    s2 line color 1
@    s2 line pattern 1
@    s2 baseline type 0
@    s2 baseline off
@    s2 dropline off
@    s2 fill type 0
@    s2 fill rule 0
@    s2 fill color 1
@    s2 fill pattern 1
@    s2 avalue off
@    s2 avalue type 2
@    s2 avalue char size 1.000000
@    s2 avalue font 0
@    s2 avalue color 1
@    s2 avalue rot 0
@    s2 avalue format general
@    s2 avalue prec 3
@    s2 avalue prepend ""
@    s2 avalue append ""
@    s2 avalue offset 0.000000 , 0.000000
@    s2 errorbar on
@    s2 errorbar place both
@    s2 errorbar color 1
@    s2 errorbar pattern 1
@    s2 errorbar size 1.000000
@    s2 errorbar linewidth 1.0
@    s2 errorbar linestyle 1
@    s2 errorbar riser linewidth 1.0
@    s2 errorbar riser linestyle 1
@    s2 errorbar riser clip off
@    s2 errorbar riser clip length 0.100000
@    s2 comment "/Users/KCheng/Desktop/cg_small_water_run/md-run-lonestar/namchi-04-26-2014/g-mind/1md-1.0nm-results/CHO-mind-.xvg"
@    s2 legend  "Protein-CHOL"
@g1 on
@g1 hidden false
@g1 type XY
@g1 stacked false
@g1 bar hgap 0.000000
@g1 fixedpoint off
@g1 fixedpoint type 0
@g1 fixedpoint xy 0.000000, 0.000000
@g1 fixedpoint format general general
@g1 fixedpoint prec 6, 6
@with g1
@    world 0, 0, 20, 15000
@    stack world 0, 0, 0, 0
@    znorm 1
@    view 0.100000, 0.410000, 0.800000, 0.640000
@    title ""
@    title font 0
@    title size 1.500000
@    title color 1
@    subtitle ""
@    subtitle font 0
@    subtitle size 1.000000
@    subtitle color 1
@    xaxes scale Normal
@    yaxes scale Normal
@    xaxes invert off
@    yaxes invert off
@    xaxis  on
@    xaxis  type zero false
@    xaxis  offset 0.000000 , 0.000000
@    xaxis  bar on
@    xaxis  bar color 1
@    xaxis  bar linestyle 1
@    xaxis  bar linewidth 1.0
@    xaxis  label "Time (\xm\0s)"
@    xaxis  label layout para
@    xaxis  label place auto
@    xaxis  label char size 0.900000
@    xaxis  label font 0
@    xaxis  label color 1
@    xaxis  label place normal
@    xaxis  tick on
@    xaxis  tick major 5
@    xaxis  tick minor ticks 4
@    xaxis  tick default 6
@    xaxis  tick place rounded true
@    xaxis  tick in
@    xaxis  tick major size 1.000000
@    xaxis  tick major color 1
@    xaxis  tick major linewidth 1.0
@    xaxis  tick major linestyle 1
@    xaxis  tick major grid off
@    xaxis  tick minor color 1
@    xaxis  tick minor linewidth 1.0
@    xaxis  tick minor linestyle 1
@    xaxis  tick minor grid off
@    xaxis  tick minor size 0.500000
@    xaxis  ticklabel on
@    xaxis  ticklabel format general
@    xaxis  ticklabel prec 5
@    xaxis  ticklabel formula ""
@    xaxis  ticklabel append ""
@    xaxis  ticklabel prepend ""
@    xaxis  ticklabel angle 0
@    xaxis  ticklabel skip 0
@    xaxis  ticklabel stagger 0
@    xaxis  ticklabel place normal
@    xaxis  ticklabel offset auto
@    xaxis  ticklabel offset 0.000000 , 0.010000
@    xaxis  ticklabel start type auto
@    xaxis  ticklabel start 0.000000
@    xaxis  ticklabel stop type auto
@    xaxis  ticklabel stop 0.000000
@    xaxis  ticklabel char size 0.800000
@    xaxis  ticklabel font 0
@    xaxis  ticklabel color 1
@    xaxis  tick place both
@    xaxis  tick spec type none
@    yaxis  on
@    yaxis  type zero false
@    yaxis  offset 0.000000 , 0.000000
@    yaxis  bar on
@    yaxis  bar color 1
@    yaxis  bar linestyle 1
@    yaxis  bar linewidth 1.0
@    yaxis  label "Number of Contacts (< 2 nm)"
@    yaxis  label layout para
@    yaxis  label place auto
@    yaxis  label char size 0.900000
@    yaxis  label font 0
@    yaxis  label color 1
@    yaxis  label place normal
@    yaxis  tick on
@    yaxis  tick major 5000
@    yaxis  tick minor ticks 1
@    yaxis  tick default 6
@    yaxis  tick place rounded true
@    yaxis  tick in
@    yaxis  tick major size 1.000000
@    yaxis  tick major color 1
@    yaxis  tick major linewidth 1.0
@    yaxis  tick major linestyle 1
@    yaxis  tick major grid off
@    yaxis  tick minor color 1
@    yaxis  tick minor linewidth 1.0
@    yaxis  tick minor linestyle 1
@    yaxis  tick minor grid off
@    yaxis  tick minor size 0.500000
@    yaxis  ticklabel on
@    yaxis  ticklabel format general
@    yaxis  ticklabel prec 5
@    yaxis  ticklabel formula ""
@    yaxis  ticklabel append ""
@    yaxis  ticklabel prepend ""
@    yaxis  ticklabel angle 0
@    yaxis  ticklabel skip 0
@    yaxis  ticklabel stagger 0
@    yaxis  ticklabel place normal
@    yaxis  ticklabel offset auto
@    yaxis  ticklabel offset 0.000000 , 0.010000
@    yaxis  ticklabel start type auto
@    yaxis  ticklabel start 0.000000
@    yaxis  ticklabel stop type auto
@    yaxis  ticklabel stop 0.000000
@    yaxis  ticklabel char size 0.800000
@    yaxis  ticklabel font 0
@    yaxis  ticklabel color 1
@    yaxis  tick place both
@    yaxis  tick spec type none
@    altxaxis  off
@    altyaxis  off
@    legend on
@    legend loctype view
@    legend 0.78, 0.8
@    legend box color 1
@    legend box pattern 1
@    legend box linewidth 1.0
@    legend box linestyle 1
@    legend box fill color 0
@    legend box fill pattern 1
@    legend font 0
@    legend char size 1.000000
@    legend color 1
@    legend length 2
@    legend vgap 1
@    legend hgap 1
@    legend invert false
@    frame type 0
@    frame linestyle 1
@    frame linewidth 1.0
@    frame color 1
@    frame pattern 1
@    frame background color 0
@    frame background pattern 0
@    s0 hidden false
@    s0 type xy
@    s0 symbol 0
@    s0 symbol size 1.000000
@    s0 symbol color 3
@    s0 symbol pattern 1
@    s0 symbol fill color 3
@    s0 symbol fill pattern 0
@    s0 symbol linewidth 1.0
@    s0 symbol linestyle 1
@    s0 symbol char 65
@    s0 symbol char font 0
@    s0 symbol skip 0
@    s0 line type 1
@    s0 line linestyle 1
@    s0 line linewidth 1.0
@    s0 line color 3
@    s0 line pattern 1
@    s0 baseline type 0
@    s0 baseline off
@    s0 dropline off
@    s0 fill type 0
@    s0 fill rule 0
@    s0 fill color 1
@    s0 fill pattern 1
@    s0 avalue off
@    s0 avalue type 2
@    s0 avalue char size 1.000000
@    s0 avalue font 0
@    s0 avalue color 1
@    s0 avalue rot 0
@    s0 avalue format general
@    s0 avalue prec 3
@    s0 avalue prepend ""
@    s0 avalue append ""
@    s0 avalue offset 0.000000 , 0.000000
@    s0 errorbar on
@    s0 errorbar place both
@    s0 errorbar color 3
@    s0 errorbar pattern 1
@    s0 errorbar size 1.000000
@    s0 errorbar linewidth 1.0
@    s0 errorbar linestyle 1
@    s0 errorbar riser linewidth 1.0
@    s0 errorbar riser linestyle 1
@    s0 errorbar riser clip off
@    s0 errorbar riser clip length 0.100000
@    s0 comment "/Users/KCheng/Desktop/cg_small_water_run/md-run-lonestar/namchi-04-26-2014/g-mind/1md-1.0nm-results/DPP-numcont-.xvg"
@    s0 legend  ""
@    s1 hidden false
@    s1 type xy
@    s1 symbol 0
@    s1 symbol size 1.000000
@    s1 symbol color 11
@    s1 symbol pattern 1
@    s1 symbol fill color 11
@    s1 symbol fill pattern 0
@    s1 symbol linewidth 1.0
@    s1 symbol linestyle 1
@    s1 symbol char 65
@    s1 symbol char font 0
@    s1 symbol skip 0
@    s1 line type 1
@    s1 line linestyle 1
@    s1 line linewidth 1.0
@    s1 line color 11
@    s1 line pattern 1
@    s1 baseline type 0
@    s1 baseline off
@    s1 dropline off
@    s1 fill type 0
@    s1 fill rule 0
@    s1 fill color 1
@    s1 fill pattern 1
@    s1 avalue off
@    s1 avalue type 2
@    s1 avalue char size 1.000000
@    s1 avalue font 0
@    s1 avalue color 1
@    s1 avalue rot 0
@    s1 avalue format general
@    s1 avalue prec 3
@    s1 avalue prepend ""
@    s1 avalue append ""
@    s1 avalue offset 0.000000 , 0.000000
@    s1 errorbar on
@    s1 errorbar place both
@    s1 errorbar color 11
@    s1 errorbar pattern 1
@    s1 errorbar size 1.000000
@    s1 errorbar linewidth 1.0
@    s1 errorbar linestyle 1
@    s1 errorbar riser linewidth 1.0
@    s1 errorbar riser linestyle 1
@    s1 errorbar riser clip off
@    s1 errorbar riser clip length 0.100000
@    s1 comment "/Users/KCheng/Desktop/cg_small_water_run/md-run-lonestar/namchi-04-26-2014/g-mind/1md-1.0nm-results/DUP-numcont-.xvg"
@    s1 legend  ""
@    s2 hidden false
@    s2 type xy
@    s2 symbol 0
@    s2 symbol size 1.000000
@    s2 symbol color 1
@    s2 symbol pattern 1
@    s2 symbol fill color 1
@    s2 symbol fill pattern 0
@    s2 symbol linewidth 1.0
@    s2 symbol linestyle 1
@    s2 symbol char 65
@    s2 symbol char font 0
@    s2 symbol skip 0
@    s2 line type 1
@    s2 line linestyle 1
@    s2 line linewidth 1.0
@    s2 line color 1
@    s2 line pattern 1
@    s2 baseline type 0
@    s2 baseline off
@    s2 dropline off
@    s2 fill type 0
@    s2 fill rule 0
@    s2 fill color 1
@    s2 fill pattern 1
@    s2 avalue off
@    s2 avalue type 2
@    s2 avalue char size 1.000000
@    s2 avalue font 0
@    s2 avalue color 1
@    s2 avalue rot 0
@    s2 avalue format general
@    s2 avalue prec 3
@    s2 avalue prepend ""
@    s2 avalue append ""
@    s2 avalue offset 0.000000 , 0.000000
@    s2 errorbar on
@    s2 errorbar place both
@    s2 errorbar color 1
@    s2 errorbar pattern 1
@    s2 errorbar size 1.000000
@    s2 errorbar linewidth 1.0
@    s2 errorbar linestyle 1
@    s2 errorbar riser linewidth 1.0
@    s2 errorbar riser linestyle 1
@    s2 errorbar riser clip off
@    s2 errorbar riser clip length 0.100000
@    s2 comment "/Users/KCheng/Desktop/cg_small_water_run/md-run-lonestar/namchi-04-26-2014/g-mind/1md-1.0nm-results/CHO-numcont-.xvg"
@    s2 legend  ""
@g2 on
@g2 hidden false
@g2 type XY
@g2 stacked false
@g2 bar hgap 0.000000
@g2 fixedpoint off
@g2 fixedpoint type 0
@g2 fixedpoint xy 0.000000, 0.000000
@g2 fixedpoint format general general
@g2 fixedpoint prec 6, 6
@with g2
@    world 0, 0, 130, 1
@    stack world 0, 0, 0, 0
@    znorm 1
@    view 0.100000, 0.100000, 0.800000, 0.330000
@    title ""
@    title font 0
@    title size 1.500000
@    title color 1
@    subtitle ""
@    subtitle font 0
@    subtitle size 1.000000
@    subtitle color 1
@    xaxes scale Normal
@    yaxes scale Normal
@    xaxes invert off
@    yaxes invert off
@    xaxis  on
@    xaxis  type zero false
@    xaxis  offset 0.000000 , 0.000000
@    xaxis  bar on
@    xaxis  bar color 1
@    xaxis  bar linestyle 1
@    xaxis  bar linewidth 1.0
@    xaxis  label "Residue (#)"
@    xaxis  label layout para
@    xaxis  label place auto
@    xaxis  label char size 0.900000
@    xaxis  label font 0
@    xaxis  label color 1
@    xaxis  label place normal
@    xaxis  tick on
@    xaxis  tick major 26
@    xaxis  tick minor ticks 1
@    xaxis  tick default 6
@    xaxis  tick place rounded true
@    xaxis  tick in
@    xaxis  tick major size 1.000000
@    xaxis  tick major color 1
@    xaxis  tick major linewidth 1.0
@    xaxis  tick major linestyle 1
@    xaxis  tick major grid off
@    xaxis  tick minor color 1
@    xaxis  tick minor linewidth 1.0
@    xaxis  tick minor linestyle 1
@    xaxis  tick minor grid off
@    xaxis  tick minor size 0.500000
@    xaxis  ticklabel on
@    xaxis  ticklabel format general
@    xaxis  ticklabel prec 5
@    xaxis  ticklabel formula ""
@    xaxis  ticklabel append ""
@    xaxis  ticklabel prepend ""
@    xaxis  ticklabel angle 0
@    xaxis  ticklabel skip 0
@    xaxis  ticklabel stagger 0
@    xaxis  ticklabel place normal
@    xaxis  ticklabel offset auto
@    xaxis  ticklabel offset 0.000000 , 0.010000
@    xaxis  ticklabel start type auto
@    xaxis  ticklabel start 0.000000
@    xaxis  ticklabel stop type auto
@    xaxis  ticklabel stop 0.000000
@    xaxis  ticklabel char size 0.800000
@    xaxis  ticklabel font 0
@    xaxis  ticklabel color 1
@    xaxis  tick place both
@    xaxis  tick spec type none
@    yaxis  on
@    yaxis  type zero false
@    yaxis  offset 0.000000 , 0.000000
@    yaxis  bar on
@    yaxis  bar color 1
@    yaxis  bar linestyle 1
@    yaxis  bar linewidth 1.0
@    yaxis  label "Minimum Distance (nm)"
@    yaxis  label layout para
@    yaxis  label place auto
@    yaxis  label char size 0.900000
@    yaxis  label font 0
@    yaxis  label color 1
@    yaxis  label place normal
@    yaxis  tick on
@    yaxis  tick major 0.2
@    yaxis  tick minor ticks 1
@    yaxis  tick default 6
@    yaxis  tick place rounded true
@    yaxis  tick in
@    yaxis  tick major size 1.000000
@    yaxis  tick major color 1
@    yaxis  tick major linewidth 1.0
@    yaxis  tick major linestyle 1
@    yaxis  tick major grid off
@    yaxis  tick minor color 1
@    yaxis  tick minor linewidth 1.0
@    yaxis  tick minor linestyle 1
@    yaxis  tick minor grid off
@    yaxis  tick minor size 0.500000
@    yaxis  ticklabel on
@    yaxis  ticklabel format general
@    yaxis  ticklabel prec 5
@    yaxis  ticklabel formula ""
@    yaxis  ticklabel append ""
@    yaxis  ticklabel prepend ""
@    yaxis  ticklabel angle 0
@    yaxis  ticklabel skip 0
@    yaxis  ticklabel stagger 0
@    yaxis  ticklabel place normal
@    yaxis  ticklabel offset auto
@    yaxis  ticklabel offset 0.000000 , 0.010000
@    yaxis  ticklabel start type auto
@    yaxis  ticklabel start 0.000000
@    yaxis  ticklabel stop type auto
@    yaxis  ticklabel stop 0.000000
@    yaxis  ticklabel char size 0.800000
@    yaxis  ticklabel font 0
@    yaxis  ticklabel color 1
@    yaxis  tick place both
@    yaxis  tick spec type none
@    altxaxis  off
@    altyaxis  off
@    legend on
@    legend loctype view
@    legend 0.78, 0.8
@    legend box color 1
@    legend box pattern 1
@    legend box linewidth 1.0
@    legend box linestyle 1
@    legend box fill color 0
@    legend box fill pattern 1
@    legend font 0
@    legend char size 1.000000
@    legend color 1
@    legend length 2
@    legend vgap 1
@    legend hgap 1
@    legend invert false
@    frame type 0
@    frame linestyle 1
@    frame linewidth 1.0
@    frame color 1
@    frame pattern 1
@    frame background color 0
@    frame background pattern 0
@    s0 hidden false
@    s0 type xy
@    s0 symbol 0
@    s0 symbol size 1.000000
@    s0 symbol color 3
@    s0 symbol pattern 1
@    s0 symbol fill color 3
@    s0 symbol fill pattern 0
@    s0 symbol linewidth 1.0
@    s0 symbol linestyle 1
@    s0 symbol char 65
@    s0 symbol char font 0
@    s0 symbol skip 0
@    s0 line type 1
@    s0 line linestyle 1
@    s0 line linewidth 1.0
@    s0 line color 3
@    s0 line pattern 1
@    s0 baseline type 0
@    s0 baseline off
@    s0 dropline off
@    s0 fill type 0
@    s0 fill rule 0
@    s0 fill color 1
@    s0 fill pattern 1
@    s0 avalue off
@    s0 avalue type 2
@    s0 avalue char size 1.000000
@    s0 avalue font 0
@    s0 avalue color 1
@    s0 avalue rot 0
@    s0 avalue format general
@    s0 avalue prec 3
@    s0 avalue prepend ""
@    s0 avalue append ""
@    s0 avalue offset 0.000000 , 0.000000
@    s0 errorbar on
@    s0 errorbar place both
@    s0 errorbar color 3
@    s0 errorbar pattern 1
@    s0 errorbar size 1.000000
@    s0 errorbar linewidth 1.0
@    s0 errorbar linestyle 1
@    s0 errorbar riser linewidth 1.0
@    s0 errorbar riser linestyle 1
@    s0 errorbar riser clip off
@    s0 errorbar riser clip length 0.100000
@    s0 comment "/Users/KCheng/Desktop/cg_small_water_run/md-run-lonestar/namchi-04-26-2014/g-mind/1md-1.0nm-results/DPP-res-.xvg"
@    s0 legend  ""
@    s1 hidden false
@    s1 type xy
@    s1 symbol 0
@    s1 symbol size 1.000000
@    s1 symbol color 11
@    s1 symbol pattern 1
@    s1 symbol fill color 11
@    s1 symbol fill pattern 0
@    s1 symbol linewidth 1.0
@    s1 symbol linestyle 1
@    s1 symbol char 65
@    s1 symbol char font 0
@    s1 symbol skip 0
@    s1 line type 1
@    s1 line linestyle 1
@    s1 line linewidth 1.0
@    s1 line color 11
@    s1 line pattern 1
@    s1 baseline type 0
@    s1 baseline off
@    s1 dropline off
@    s1 fill type 0
@    s1 fill rule 0
@    s1 fill color 1
@    s1 fill pattern 1
@    s1 avalue off
@    s1 avalue type 2
@    s1 avalue char size 1.000000
@    s1 avalue font 0
@    s1 avalue color 1
@    s1 avalue rot 0
@    s1 avalue format general
@    s1 avalue prec 3
@    s1 avalue prepend ""
@    s1 avalue append ""
@    s1 avalue offset 0.000000 , 0.000000
@    s1 errorbar on
@    s1 errorbar place both
@    s1 errorbar color 11
@    s1 errorbar pattern 1
@    s1 errorbar size 1.000000
@    s1 errorbar linewidth 1.0
@    s1 errorbar linestyle 1
@    s1 errorbar riser linewidth 1.0
@    s1 errorbar riser linestyle 1
@    s1 errorbar riser clip off
@    s1 errorbar riser clip length 0.100000
@    s1 comment "/Users/KCheng/Desktop/cg_small_water_run/md-run-lonestar/namchi-04-26-2014/g-mind/1md-1.0nm-results/DUP-res-.xvg"
@    s1 legend  ""
@    s2 hidden false
@    s2 type xy
@    s2 symbol 0
@    s2 symbol size 1.000000
@    s2 symbol color 1
@    s2 symbol pattern 1
@    s2 symbol fill color 1
@    s2 symbol fill pattern 0
@    s2 symbol linewidth 1.0
@    s2 symbol linestyle 1
@    s2 symbol char 65
@    s2 symbol char font 0
@    s2 symbol skip 0
@    s2 line type 1
@    s2 line linestyle 1
@    s2 line linewidth 1.0
@    s2 line color 1
@    s2 line pattern 1
@    s2 baseline type 0
@    s2 baseline off
@    s2 dropline off
@    s2 fill type 0
@    s2 fill rule 0
@    s2 fill color 1
@    s2 fill pattern 1
@    s2 avalue off
@    s2 avalue type 2
@    s2 avalue char size 1.000000
@    s2 avalue font 0
@    s2 avalue color 1
@    s2 avalue rot 0
@    s2 avalue format general
@    s2 avalue prec 3
@    s2 avalue prepend ""
@    s2 avalue append ""
@    s2 avalue offset 0.000000 , 0.000000
@    s2 errorbar on
@    s2 errorbar place both
@    s2 errorbar color 1
@    s2 errorbar pattern 1
@    s2 errorbar size 1.000000
@    s2 errorbar linewidth 1.0
@    s2 errorbar linestyle 1
@    s2 errorbar riser linewidth 1.0
@    s2 errorbar riser linestyle 1
@    s2 errorbar riser clip off
@    s2 errorbar riser clip length 0.100000
@    s2 comment "/Users/KCheng/Desktop/cg_small_water_run/md-run-lonestar/namchi-04-26-2014/g-mind/1md-1.0nm-results/CHO-res-.xvg"
@    s2 legend  ""
@target G0.S0
@type xy
0 1.175691
0.02 1.558918
0.04 1.769046
0.06 1.854905
0.08 1.884913
0.1 1.486523
0.12 1.811671
0.14 1.516773
0.16 1.771066
0.18 1.875693
0.2 2.550162
0.22 1.701661
0.24 2.357398
0.26 3.21915
0.28 3.518188
0.3 2.458902
0.32 2.138978
0.34 1.375072
0.36 1.295116
0.38 1.713017
0.4 1.022424
0.42 1.804924
0.44 0.7987176
0.46 0.5029167
0.48 1.068469
0.5 0.5138823
0.52 0.488723
0.54 2.071871
0.56 1.873233
0.58 0.4930775
0.6 0.582624
0.62 2.157759
0.64 0.9859512
0.66 0.4708773
0.68 2.152359
0.7 2.56122
0.72 1.032642
0.74 1.587994
0.76 1.149576
0.78 1.381393
0.8 0.4854386
0.82 1.662363
0.84 2.184594
0.86 1.941095
0.88 2.043037
0.9 1.723775
0.92 2.151081
0.94 2.274363
0.96 2.514742
0.98 1.382516
1 1.049988
1.02 1.485379
1.04 1.332948
1.06 1.961791
1.08 1.529853
1.1 2.236526
1.12 2.474863
1.14 2.968741
1.16 2.035123
1.18 1.067122
1.2 1.33262
1.22 2.154936
1.24 2.079195
1.26 0.517059
1.28 1.322592
1.3 0.7472953
1.32 0.6856568
1.34 0.45522
1.36 0.4490542
1.38 0.4552193
1.4 0.4740779
1.42 0.465215
1.44 0.468961
1.46 0.4697076
1.48 0.4460385
1.5 0.4499177
1.52 0.4586388
1.54 0.4517466
1.56 0.4482185
1.58 0.4665573
1.6 0.4553298
1.62 0.4650541
1.64 0.4612208
1.66 0.4577389
1.68 0.4572476
1.7 0.4560984
1.72 0.4471301
1.74 0.4439032
1.76 0.4623319
1.78 0.4648923
1.8 0.4520232
1.82 0.4496115
1.84 0.4541202
1.86 0.4511648
1.88 0.4697344
1.9 0.471408
1.92 0.4728902
1.94 0.4592928
1.96 0.4635192
1.98 0.4519124
2 0.4611406
2.02 0.4681348
2.04 0.4591573
2.06 0.4507216
2.08 0.4603802
2.1 0.4571927
2.12 0.4620064
2.14 0.4657795
2.16 0.4571924
2.18 0.4624394
2.2 0.4677881
2.22 0.4837613
2.24 0.4476887
2.26 0.4609227
2.28 0.4639234
2.3 0.4560697
2.32 0.4549723
2.34 0.4574389
2.36 0.4706115
2.38 0.4622224
2.4 0.4348275
2.42 0.4729162
2.44 0.4654301
2.46 0.458285
2.48 0.4661005
2.5 0.4651348
2.52 0.4508326
2.54 0.4571929
2.56 0.454368
2.58 0.4671456
2.6 0.4435365
2.62 0.4596184
2.64 0.4586391
2.66 0.4455335
2.68 0.4593481
2.7 0.4626553
2.72 0.4468782
2.74 0.465457
2.76 0.4568639
2.78 0.4628984
2.8 0.4600817
2.82 0.4767064
2.84 0.4464863
2.86 0.4649185
2.88 0.481378
2.9 0.4607874
2.92 0.4532384
2.94 0.4841749
2.96 0.4610313
2.98 0.4653223
3 0.4684011
3.02 0.4707971
3.04 0.4611121
3.06 0.4816124
3.08 0.4624397
3.1 0.4532658
3.12 0.4693345
3.14 0.4577386
3.16 0.4644086
3.18 0.4505553
3.2 0.4537071
3.22 0.4527146
3.24 0.4587481
3.26 0.4500555
3.28 0.4552752
3.3 0.4495558
3.32 0.4564265
3.34 0.4678678
3.36 0.4629524
3.38 0.4641922
3.4 0.4639231
3.42 0.4540376
3.44 0.4587751
3.46 0.4563443
3.48 0.4579024
3.5 0.460244
3.52 0.4523821
3.54 0.4649195
3.56 0.4627091
3.58 0.4414177
3.6 0.4421827
3.62 0.4704786
3.64 0.459402
3.66 0.4614113
3.68 0.4366062
3.7 0.4639235
3.72 0.4665032
3.74 0.4473819
3.76 0.4659667
3.78 0.455357
3.8 0.4720426
3.82 0.4375788
3.84 0.4571932
3.86 0.4538168
3.88 0.4457296
3.9 0.4674931
3.92 0.4657787
3.94 0.4695207
3.96 0.4531274
3.98 0.4476611
4 0.45434
4.02 0.4580945
4.04 0.4588298
4.06 0.4537901
4.08 0.459157
4.1 0.453486
4.12 0.4478002
4.14 0.4645965
4.16 0.452327
4.18 0.45478
4.2 0.4520507
4.22 0.4441001
4.24 0.4610311
4.26 0.4554667
4.28 0.4441279
4.3 0.4501671
4.32 0.4655373
4.34 0.4457017
4.36 0.4555496
4.38 0.4501943
4.4 0.4619793
4.42 0.4434522
4.44 0.4541481
4.46 0.4708236
4.48 0.4409373
4.5 0.4718584
4.52 0.4526309
4.54 0.4568643
4.56 0.4514699
4.58 0.4249704
4.6 0.4690954
4.62 0.4639232
4.64 0.4506932
4.66 0.4578478
4.68 0.4574658
4.7 0.4575207
4.72 0.4543673
4.74 0.4393746
4.76 0.4519124
4.78 0.4534594
4.8 0.4493884
4.82 0.4286308
4.84 0.4611129
4.86 0.4463745
4.88 0.454478
4.9 0.4485811
4.92 0.4540375
4.94 0.464247
4.96 0.4571922
4.98 0.4579298
5 0.4669313
5.02 0.443198
5.04 0.4470457
5.06 0.4640315
5.08 0.4542579
5.1 0.4479119
5.12 0.4420406
5.14 0.4596465
5.16 0.4644891
5.18 0.4544231
5.2 0.4643813
5.22 0.4502225
5.24 0.4498888
5.26 0.4635195
5.28 0.4455619
5.3 0.4386628
5.32 0.4576843
5.34 0.4509163
5.36 0.4738411
5.38 0.4494712
5.4 0.4672796
5.42 0.4549175
5.44 0.4613295
5.46 0.452631
5.48 0.4642738
5.5 0.4530449
5.52 0.4570556
5.54 0.456673
5.56 0.4497225
5.58 0.4498889
5.6 0.4603532
5.62 0.4467098
5.64 0.4720703
5.66 0.4692016
5.68 0.4486926
5.7 0.445589
5.72 0.4526319
5.74 0.4537064
5.76 0.4609772
5.78 0.461898
5.8 0.4387193
5.82 0.4409935
5.84 0.4575203
5.86 0.4479396
5.88 0.4519125
5.9 0.459728
5.92 0.4601358
5.94 0.4475205
5.96 0.449806
5.98 0.4442128
6 0.4548075
6.02 0.4670657
6.04 0.4638427
6.06 0.4513872
6.08 0.4576569
6.1 0.4546149
6.12 0.4547806
6.14 0.4524928
6.16 0.4399431
6.18 0.4517191
6.2 0.4588308
6.22 0.4364911
6.24 0.4530179
6.26 0.4727312
6.28 0.4391187
6.3 0.4815342
6.32 0.4543677
6.34 0.4675465
6.36 0.4530182
6.38 0.4697068
6.4 0.471752
6.42 0.4427753
6.44 0.4539545
6.46 0.4501668
6.48 0.4531281
6.5 0.4561797
6.52 0.4459817
6.54 0.4771529
6.56 0.4596204
6.58 0.4704252
6.6 0.4704256
6.62 0.4696808
6.64 0.4685346
6.66 0.4663428
6.68 0.4571646
6.7 0.4540103
6.72 0.4599186
6.74 0.4616544
6.76 0.4644615
6.78 0.4595646
6.8 0.4621147
6.82 0.4524104
6.84 0.4703993
6.86 0.4674124
6.88 0.4595102
6.9 0.4684812
6.92 0.4550552
6.94 0.4675465
6.96 0.4591571
6.98 0.4585027
7 0.4521339
7.02 0.458639
7.04 0.4543672
7.06 0.4373787
7.08 0.4550273
7.1 0.4448595
7.12 0.4445792
7.14 0.4531277
7.16 0.4488314
7.18 0.4629522
7.2 0.4508607
7.22 0.4645967
7.24 0.4431139
7.26 0.4507215
7.28 0.4592933
7.3 0.4677071
7.32 0.4623038
7.34 0.455357
7.36 0.4559058
7.38 0.4597284
7.4 0.4531282
7.42 0.4387487
7.44 0.4647039
7.46 0.454973
7.48 0.4546701
7.5 0.4504159
7.52 0.463815
7.54 0.449555
7.56 0.4482745
7.58 0.4417297
7.6 0.4530185
7.62 0.4600817
7.64 0.466127
7.66 0.4511377
7.68 0.4570014
7.7 0.4610046
7.72 0.4544229
7.74 0.4563713
7.76 0.463169
7.78 0.44105
7.8 0.4596196
7.82 0.452825
7.84 0.4626285
7.86 0.457739
7.88 0.4445789
7.9 0.4577392
7.92 0.4607056
7.94 0.4622229
7.96 0.4559055
7.98 0.4563443
8 0.4665029
8.02 0.4588573
8.04 0.4620056
8.06 0.4568917
8.08 0.4434525
8.1 0.4548073
8.12 0.4618169
8.14 0.456098
8.16 0.4585301
8.18 0.4424085
8.2 0.4561252
8.22 0.4468217
8.24 0.4534309
8.26 0.4583119
8.28 0.4583941
8.3 0.4666099
8.32 0.4470452
8.34 0.4565358
8.36 0.4634111
8.38 0.4373215
8.4 0.4579294
8.42 0.4671725
8.44 0.4445503
8.46 0.4583942
8.48 0.452659
8.5 0.452134
8.52 0.4661276
8.54 0.4518029
8.56 0.4655372
8.58 0.4669578
8.6 0.4488595
8.62 0.4433397
8.64 0.4519125
8.66 0.4561251
8.68 0.4472417
8.7 0.4427755
8.72 0.4462345
8.74 0.4389192
8.76 0.4467941
8.78 0.4504164
8.8 0.4610317
8.82 0.4647048
8.84 0.4436491
8.86 0.4529072
8.88 0.4610856
8.9 0.4610047
8.92 0.4458701
8.94 0.4614109
8.96 0.4589116
8.98 0.4457018
9 0.4565904
9.02 0.4535963
9.04 0.4512753
9.06 0.436033
9.08 0.4522721
9.1 0.4648121
9.12 0.4433113
9.14 0.4495829
9.16 0.4492497
9.18 0.4559334
9.2 0.4571106
9.22 0.4534309
9.24 0.4411635
9.26 0.4624665
9.28 0.4382355
9.3 0.4509991
9.32 0.4510547
9.34 0.4399154
9.36 0.461898
9.38 0.4608139
9.4 0.462547
9.42 0.452051
9.44 0.4669318
9.46 0.4514974
9.48 0.4540372
9.5 0.464247
9.52 0.4414187
9.54 0.4475489
9.56 0.4602714
9.58 0.4526867
9.6 0.4718845
9.62 0.4574659
9.64 0.4568919
9.66 0.4530721
9.68 0.4498338
9.7 0.4510825
9.72 0.4591843
9.74 0.4532111
9.76 0.4362908
9.78 0.4441003
9.8 0.4509433
9.82 0.4541473
9.84 0.4444378
9.86 0.4466268
9.88 0.4710893
9.9 0.457684
9.92 0.463708
9.94 0.4490545
9.96 0.4684276
9.98 0.4476052
10 0.4527138
10.02 0.4411913
10.04 0.4437336
10.06 0.4341084
10.08 0.4573292
10.1 0.4536791
10.12 0.452383
10.14 0.45478
10.16 0.4526045
10.18 0.4600544
10.2 0.4497216
10.22 0.4635195
10.24 0.4565902
10.26 0.4443257
10.28 0.4497502
10.3 0.4659667
10.32 0.4722551
10.34 0.4480236
10.36 0.4560976
10.38 0.4710629
10.4 0.4497216
10.42 0.4578747
10.44 0.458149
10.46 0.4437899
10.48 0.446822
10.5 0.449972
10.52 0.45456
10.54 0.4540105
10.56 0.4642737
10.58 0.4661008
10.6 0.452824
10.62 0.4578478
10.64 0.4756571
10.66 0.46325
10.68 0.4532658
10.7 0.4656712
10.72 0.4563439
10.74 0.4634921
10.76 0.4665032
10.78 0.4495555
10.8 0.4596196
10.82 0.4527696
10.84 0.4531553
10.86 0.4653491
10.88 0.4774154
10.9 0.4533766
10.92 0.471859
10.94 0.46736
10.96 0.4576022
10.98 0.4553571
11 0.45086
11.02 0.4553571
11.04 0.4513591
11.06 0.4499994
11.08 0.4676801
11.1 0.4522448
11.12 0.4605973
11.14 0.4545324
11.16 0.4440158
11.18 0.448358
11.2 0.433359
11.22 0.4643535
11.24 0.4513035
11.26 0.4543672
11.28 0.464166
11.3 0.4474649
11.32 0.4427187
11.34 0.4466262
11.36 0.4482749
11.38 0.465323
11.4 0.4550546
11.42 0.4645969
11.44 0.4519128
11.46 0.4337336
11.48 0.4649734
11.5 0.4649191
11.52 0.4616551
11.54 0.4576574
11.56 0.4648118
11.58 0.4335321
11.6 0.4639234
11.62 0.4523277
11.64 0.4474645
11.66 0.4505552
11.68 0.4393457
11.7 0.4683486
11.72 0.4543674
11.74 0.4535966
11.76 0.4802864
11.78 0.4589114
11.8 0.4499722
11.82 0.4609503
11.84 0.4546149
11.86 0.4554672
11.88 0.4492767
11.9 0.4610044
11.92 0.4656988
11.94 0.4648923
11.96 0.4538994
11.98 0.474052
12 0.4588296
12.02 0.4516903
12.04 0.4571918
12.06 0.4591841
12.08 0.4574108
12.1 0.4511371
12.12 0.4510822
12.14 0.4337056
12.16 0.4546976
12.18 0.4677873
12.2 0.4532109
12.22 0.4638429
12.24 0.46095
12.26 0.455878
12.28 0.4596465
12.3 0.4702655
12.32 0.4651338
12.34 0.4550554
12.36 0.4534315
12.38 0.4583399
12.4 0.4393458
12.42 0.4604617
12.44 0.4541745
12.46 0.4477438
12.48 0.4628714
12.5 0.444916
12.52 0.4657789
12.54 0.4508882
12.56 0.4622229
12.58 0.4482186
12.6 0.4534588
12.62 0.4497225
12.64 0.4716985
12.66 0.4533761
12.68 0.4643544
12.7 0.4601353
12.72 0.44671
12.74 0.4665297
12.76 0.4641659
12.78 0.446038
12.8 0.4498052
12.82 0.4377786
12.84 0.4605706
12.86 0.4494995
12.88 0.4589664
12.9 0.4570019
12.92 0.4618983
12.94 0.4575213
12.96 0.4523823
12.98 0.4442409
13 0.4434521
13.02 0.4540375
13.04 0.4657253
13.06 0.4520507
13.08 0.4648121
13.1 0.4813526
13.12 0.4654295
13.14 0.4495002
13.16 0.4614382
13.18 0.4614377
13.2 0.4534585
13.22 0.4474648
13.24 0.4509437
13.26 0.4583667
13.28 0.4579025
13.3 0.4583118
13.32 0.4508325
13.34 0.4688821
13.36 0.4554118
13.38 0.4611128
13.4 0.4436774
13.42 0.4406251
13.44 0.4468223
13.46 0.4614649
13.48 0.4530452
13.5 0.451802
13.52 0.4369208
13.54 0.447465
13.56 0.4543401
13.58 0.4562889
13.6 0.4332721
13.62 0.4467938
13.64 0.4430012
13.66 0.4563709
13.68 0.4510823
13.7 0.4600539
13.72 0.4424086
13.74 0.4520511
13.76 0.4511101
13.78 0.4538995
13.8 0.4463744
13.82 0.4534864
13.84 0.4385203
13.86 0.4562351
13.88 0.4406243
13.9 0.4640316
13.92 0.4518016
13.94 0.4394881
13.96 0.4680012
13.98 0.4501665
14 0.423704
14.02 0.4497222
14.04 0.4664227
14.06 0.4604346
14.08 0.4576299
14.1 0.4567822
14.12 0.4530453
14.14 0.4406811
14.16 0.4568641
14.18 0.4659127
14.2 0.4637615
14.22 0.4503881
14.24 0.4500273
14.26 0.4503611
14.28 0.4466824
14.3 0.4675737
14.32 0.4757625
14.34 0.4690683
14.36 0.4479118
14.38 0.4657251
14.4 0.4689081
14.42 0.4683476
14.44 0.4684283
14.46 0.4532386
14.48 0.4658593
14.5 0.4644619
14.52 0.4374925
14.54 0.4448869
14.56 0.446402
14.58 0.4522445
14.6 0.4709033
14.62 0.4602716
14.64 0.4662082
14.66 0.4500282
14.68 0.4654836
14.7 0.4506102
14.72 0.4433394
14.74 0.4669318
14.76 0.4549997
14.78 0.4550278
14.8 0.4560975
14.82 0.4487203
14.84 0.4476605
14.86 0.4384067
14.88 0.4513599
14.9 0.4624661
14.92 0.4480237
14.94 0.4442969
14.96 0.4457855
14.98 0.4497221
15 0.4567828
15.02 0.4330417
15.04 0.451829
15.06 0.4515804
15.08 0.4574658
15.1 0.4627094
15.12 0.4548624
15.14 0.4635187
15.16 0.4502227
15.18 0.4629531
15.2 0.4546704
15.22 0.4724402
15.24 0.4686682
15.26 0.4335319
15.28 0.4511652
15.3 0.4441008
15.32 0.459647
15.34 0.4653493
15.36 0.4677072
15.38 0.457958
15.4 0.4606789
15.42 0.4527967
15.44 0.4488602
15.46 0.4472417
15.48 0.4557691
15.5 0.4479116
15.52 0.4516916
15.54 0.4587211
15.56 0.4639509
15.58 0.4706647
15.6 0.4419844
15.62 0.4544773
15.64 0.4618174
15.66 0.4584215
15.68 0.462736
15.7 0.4414183
15.72 0.4638424
15.74 0.4506941
15.76 0.4560975
15.78 0.4454494
15.8 0.4696013
15.82 0.466932
15.84 0.4534589
15.86 0.4487202
15.88 0.4392605
15.9 0.4550551
15.92 0.4604613
15.94 0.4616821
15.96 0.4481076
15.98 0.4524648
16 0.4649727
16.02 0.4650545
16.04 0.4477721
16.06 0.4651344
16.08 0.4595923
16.1 0.4439316
16.12 0.4623035
16.14 0.468748
16.16 0.4502501
16.18 0.4513868
16.2 0.4582841
16.22 0.4531556
16.24 0.449472
16.26 0.4516087
16.28 0.4516914
16.3 0.4573291
16.32 0.4654838
16.34 0.4703459
16.36 0.4498056
16.38 0.4543955
16.4 0.4523544
16.42 0.4496106
16.44 0.4560971
16.46 0.4466822
16.48 0.4661005
16.5 0.4576032
16.52 0.4604616
16.54 0.4394601
16.56 0.4610861
16.58 0.4557685
16.6 0.4459262
16.62 0.4338774
16.64 0.4425214
16.66 0.4535963
16.68 0.4613295
16.7 0.4606523
16.72 0.4619521
16.74 0.460353
16.76 0.4514976
16.78 0.4522445
16.8 0.4593746
16.82 0.4587207
16.84 0.4516633
16.86 0.4621957
16.88 0.4721236
16.9 0.4309003
16.92 0.4511648
16.94 0.4577392
16.96 0.4658599
16.98 0.4771005
17 0.4578478
17.02 0.4613838
17.04 0.474394
17.06 0.483477
17.08 0.4637615
17.1 0.4585569
17.12 0.4658592
17.14 0.4585576
17.16 0.4540378
17.18 0.4624117
17.2 0.4474928
17.22 0.4643809
17.24 0.4611127
17.26 0.4510544
17.28 0.4468501
17.3 0.4658859
17.32 0.4689882
17.34 0.4497222
17.36 0.453817
17.38 0.4437623
17.4 0.4544778
17.42 0.4655643
17.44 0.4530459
17.4602 0.4565358
17.4802 0.4663424
17.5002 0.4805465
17.5202 0.4618167
17.5402 0.4709567
17.5602 0.4655373
17.5802 0.4761567
17.6002 0.4637346
17.6202 0.4641654
17.6402 0.4617899
17.6602 0.45147
17.6802 0.4687752
17.7002 0.4563165
17.7202 0.45951
17.7402 0.4557696
17.7602 0.4488319
17.7802 0.4570004
17.8002 0.4498049
17.8202 0.4592659
17.8402 0.4574114
17.8602 0.4491381
17.8802 0.4674133
17.9002 0.4435374
17.9202 0.4586391
17.9402 0.4595925
17.9602 0.4639772
17.9802 0.4477169
18.0002 0.4719641
18.0202 0.4554661
18.0402 0.4609233
18.0602 0.4504168
18.0802 0.4577392
18.1002 0.4706904
18.1202 0.4498056
18.1402 0.4464581
18.1602 0.4689887
18.1802 0.44455
18.2002 0.460272
18.2202 0.4399431
18.2402 0.4492777
18.2602 0.4478844
18.2802 0.4370359
18.3002 0.4507219
18.3202 0.4649996
18.3402 0.4645694
18.3602 0.4527967
18.3802 0.4596463
18.4002 0.4508879
18.4202 0.438777
18.4402 0.4573292
18.4602 0.4585309
18.4802 0.4490541
18.5002 0.4488315
18.5202 0.4500004
18.5402 0.4526859
18.5602 0.4425221
18.5802 0.4374074
18.6002 0.4597819
18.6202 0.4572745
18.6402 0.4644889
18.6602 0.4482462
18.6802 0.4544496
18.7002 0.4533479
18.7202 0.4678675
18.7402 0.450222
18.7602 0.4608148
18.7802 0.4413047
18.8002 0.4572743
18.8202 0.4467104
18.8402 0.4533488
18.8602 0.4459539
18.8802 0.4541751
18.9002 0.4633302
18.9202 0.4785657
18.9402 0.4563443
18.9602 0.4424078
18.9802 0.4584211
19.0002 0.4618986
19.0202 0.4561526
19.0402 0.4592118
19.0602 0.4591838
19.0802 0.4608684
19.1002 0.4584758
19.1202 0.4522442
19.1402 0.4540378
19.1602 0.4507216
19.1802 0.447242
19.2002 0.4602987
19.2202 0.4511374
19.2402 0.4590484
19.2602 0.4343094
19.2802 0.4652694
19.3002 0.4573292
19.3202 0.4594017
19.3402 0.4576845
19.3602 0.4557687
19.3802 0.4525761
19.4002 0.4523274
19.4202 0.4601628
19.4402 0.4509993
19.4602 0.4560153
19.4802 0.4481073
19.5002 0.4674127
19.5202 0.4573292
19.5402 0.4618979
19.5602 0.4373785
19.5802 0.4725202
19.6002 0.4546704
19.6202 0.4527968
19.6402 0.4488313
19.6602 0.4570008
19.6802 0.4665827
19.7002 0.4544224
19.7202 0.4522445
19.7402 0.4510544
19.7602 0.4650002
19.7802 0.4520232
19.8002 0.4486373
19.8202 0.4576839
19.8402 0.4460375
19.8602 0.4587207
19.8802 0.4602446
19.9002 0.4538167
19.9202 0.456892
19.9402 0.4420974
19.9602 0.4532388
19.9802 0.455247
&
@target G0.S1
@type xy
0 0.759967
0.02 1.646155
0.04 1.365036
0.06 2.271992
0.08 2.887967
0.1 2.163475
0.12 2.675355
0.14 2.313066
0.16 1.949679
0.18 1.315313
0.2 2.364831
0.22 1.347164
0.24 1.632437
0.26 2.240145
0.28 1.63678
0.3 1.485244
0.32 1.327338
0.34 1.12692
0.36 1.581597
0.38 2.780957
0.4 1.480624
0.42 2.622227
0.44 1.413108
0.46 0.8397763
0.48 1.045813
0.5 0.8192371
0.52 1.528815
0.54 2.574009
0.56 2.488544
0.58 1.78768
0.6 1.424517
0.62 2.809399
0.64 1.428514
0.66 1.056847
0.68 2.442447
0.7 3.286351
0.72 1.956949
0.74 1.764886
0.76 1.475195
0.78 2.115543
0.8 2.887668
0.82 2.443282
0.84 2.741282
0.86 2.556844
0.88 2.004776
0.9 2.00331
0.92 1.74148
0.94 1.812043
0.96 2.586823
0.98 1.772188
1 0.4677874
1.02 1.018835
1.04 0.7140377
1.06 1.567354
1.08 1.241068
1.1 1.798708
1.12 1.749236
1.14 2.343902
1.16 1.537767
1.18 0.924027
1.2 1.374218
1.22 2.375021
1.24 2.074307
1.26 0.4915541
1.28 1.653096
1.3 0.4874682
1.32 0.7633153
1.34 0.4674934
1.36 0.4403973
1.38 0.4618986
1.4 0.4511652
1.42 0.4589668
1.44 0.4534867
1.46 0.4495828
1.48 0.4534584
1.5 0.4570835
1.52 0.4585575
1.54 0.4648378
1.56 0.4809885
1.58 0.4983217
1.6 0.4704782
1.62 0.4616545
1.64 0.4788265
1.66 0.4466262
1.68 0.4763401
1.7 0.4570284
1.72 0.4590746
1.74 0.4538993
1.76 0.4617632
1.78 0.452382
1.8 0.4535971
1.82 0.4589666
1.84 0.4485811
1.86 0.4443821
1.88 0.4644624
1.9 0.4581211
1.92 0.4588575
1.94 0.4398574
1.96 0.4465705
1.98 0.465054
2 0.4562079
2.02 0.4608142
2.04 0.4618708
2.06 0.4511648
2.08 0.4603532
2.1 0.4537888
2.12 0.4422956
2.14 0.4518021
2.16 0.4513037
2.18 0.4559055
2.2 0.4528793
2.22 0.4681339
2.24 0.4272289
2.26 0.4641124
2.28 0.447577
2.3 0.4543678
2.32 0.4642196
2.34 0.446794
2.36 0.4555211
2.38 0.4534591
2.4 0.4486369
2.42 0.4484699
2.44 0.4460378
2.46 0.4654301
2.48 0.4525759
2.5 0.4540375
2.52 0.461086
2.54 0.4516912
2.56 0.4453648
2.58 0.4327241
2.6 0.460353
2.62 0.4573016
2.64 0.4543673
2.66 0.4677874
2.68 0.4460381
2.7 0.4657247
2.72 0.4463457
2.74 0.4701601
2.76 0.4692813
2.78 0.4605977
2.8 0.4420978
2.82 0.4596467
2.84 0.4613294
2.86 0.4494995
2.88 0.4521346
2.9 0.4400285
2.92 0.4530173
2.94 0.4543944
2.96 0.4460941
2.98 0.4339934
3 0.4468221
3.02 0.4482741
3.04 0.4614106
3.06 0.4484974
3.08 0.4528252
3.1 0.4642471
3.12 0.4641121
3.14 0.4444658
3.16 0.4598647
3.18 0.458557
3.2 0.4636269
3.22 0.4568635
3.24 0.4493881
3.26 0.4626563
3.28 0.4572199
3.3 0.4443249
3.32 0.4251178
3.34 0.4693348
3.36 0.4516912
3.38 0.4499167
3.4 0.480234
3.42 0.4582841
3.44 0.4637075
3.46 0.4813003
3.48 0.4588024
3.5 0.4448034
3.52 0.4479121
3.54 0.4548903
3.56 0.4690949
3.58 0.4616823
3.6 0.4431141
3.62 0.4605707
3.64 0.4384353
3.66 0.4499441
3.68 0.4574929
3.7 0.4495549
3.72 0.4611402
3.74 0.4540374
3.76 0.4617629
3.78 0.4703723
3.8 0.4719377
3.82 0.452383
3.84 0.4424086
3.86 0.4538994
3.88 0.4578472
3.9 0.4501668
3.92 0.4722557
3.94 0.4676274
3.96 0.4604613
3.98 0.4657789
4 0.4531555
4.02 0.4671455
4.04 0.4483863
4.06 0.4719371
4.08 0.477415
4.1 0.4523832
4.12 0.4526866
4.14 0.4685613
4.16 0.4501388
4.18 0.4628983
4.2 0.4569738
4.22 0.4633033
4.24 0.4444664
4.26 0.4539001
4.28 0.4530179
4.3 0.4520511
4.32 0.4501668
4.34 0.4583124
4.36 0.4327244
4.38 0.4492497
4.4 0.4597282
4.42 0.4632759
4.44 0.4635191
4.46 0.4545604
4.48 0.4665565
4.5 0.4611133
4.52 0.4597282
4.54 0.4677078
4.56 0.4793226
4.58 0.4798694
4.6 0.4831151
4.62 0.4813
4.64 0.4792442
4.66 0.5033389
4.68 0.5021204
4.7 0.4707709
4.72 0.4630605
4.74 0.4720692
4.76 0.4568634
4.78 0.4638154
4.8 0.4588573
4.82 0.4683481
4.84 0.4757358
4.86 0.4831665
4.88 0.4544497
4.9 0.4698402
4.92 0.4672786
4.94 0.4513865
4.96 0.4398577
4.98 0.4503883
5 0.4687752
5.02 0.4724932
5.04 0.4577394
5.06 0.4488593
5.08 0.4522442
5.1 0.4560702
5.12 0.4521343
5.14 0.4713015
5.16 0.4428599
5.18 0.4527966
5.2 0.4669578
5.22 0.4821044
5.24 0.4681347
5.26 0.4764714
5.28 0.4773365
5.3 0.4904086
5.32 0.4741569
5.34 0.4763665
5.36 0.4654298
5.38 0.4505824
5.4 0.4562344
5.42 0.4696277
5.44 0.487263
5.46 0.4475208
5.48 0.4579303
5.5 0.4583123
5.52 0.4515255
5.54 0.4557686
5.56 0.4857217
5.58 0.4809368
5.6 0.4645965
5.62 0.4655371
5.64 0.450722
5.66 0.4745781
5.68 0.4592113
5.7 0.4659669
5.72 0.460923
5.74 0.4558782
5.76 0.4618445
5.78 0.8144627
5.8 0.9328174
5.82 1.000137
5.84 0.9463084
5.86 0.5034133
5.88 0.5026426
5.9 0.5050249
5.92 0.4910704
5.94 0.4942922
5.96 0.4823379
5.98 0.4489985
6 0.4525755
6.02 0.4564537
6.04 0.4563439
6.06 0.4679211
6.08 0.478879
6.1 0.4751313
6.12 0.5020713
6.14 0.5042065
6.16 1.047641
6.18 0.4840975
6.2 0.463061
6.22 0.4573292
6.24 0.4504714
6.26 0.4658859
6.28 0.4639503
6.3 0.4384349
6.32 0.4714071
6.34 0.4606787
6.36 0.4412197
6.38 0.4601356
6.4 0.4633032
6.42 0.4512202
6.44 0.457083
6.46 0.4576301
6.48 0.4524928
6.5 0.4601364
6.52 0.45511
6.54 0.4510821
6.56 0.4639234
6.58 0.4358323
6.6 0.4485815
6.62 0.4576297
6.64 0.4519398
6.66 0.4665034
6.68 0.4523834
6.7 0.4546424
6.72 0.4585578
6.74 0.4490824
6.76 0.4513033
6.78 0.4428597
6.8 0.4373215
6.82 0.4599185
6.84 0.4417293
6.86 0.4566728
6.88 0.4624659
6.9 0.4562892
6.92 0.4430849
6.94 0.4530448
6.96 0.4715131
6.98 0.4589661
7 0.4610316
7.02 0.4476883
7.04 0.465242
7.06 0.450888
7.08 0.4576024
7.1 0.4853092
7.12 0.4529074
7.14 0.4703454
7.16 0.4532382
7.18 0.4612213
7.2 0.4329838
7.22 0.4685078
7.24 0.4629793
7.26 0.4611135
7.28 0.4698408
7.3 0.4471297
7.32 0.4551096
7.34 0.4725994
7.36 0.4662617
7.38 0.4609231
7.4 0.4549728
7.42 0.4493046
7.44 0.459048
7.46 0.4726516
7.48 0.4627637
7.5 0.4549995
7.52 0.5590394
7.54 0.6029302
7.56 0.4733922
7.58 0.50443
7.6 0.4562074
7.62 0.4853352
7.64 0.9297037
7.66 0.8614379
7.68 0.5543687
7.7 0.4883904
7.72 1.040109
7.74 1.123666
7.76 0.6284105
7.78 0.6026192
7.8 0.5251196
7.82 0.5031152
7.84 0.495631
7.86 0.4746835
7.88 0.4829339
7.9 0.4634115
7.92 0.4697075
7.94 0.4840975
7.96 0.458748
7.98 0.5249996
8 0.698606
8.02 0.9667724
8.04 1.024756
8.06 0.4997253
8.08 0.4577392
8.1 0.4766029
8.12 0.4557691
8.14 0.4744201
8.16 1.266314
8.18 1.004801
8.2 0.758288
8.22 1.26331
8.24 1.368448
8.26 1.393171
8.28 1.622861
8.3 0.6375929
8.32 0.4915797
8.34 0.4589935
8.36 0.8025114
8.38 1.055426
8.4 1.600156
8.42 1.785756
8.44 1.069135
8.46 0.8359573
8.48 0.9930885
8.5 0.4610043
8.52 0.4641653
8.54 0.4911464
8.56 0.4894134
8.58 0.4596732
8.6 0.4687756
8.62 0.4656717
8.64 0.4656446
8.66 0.4679744
8.68 0.464866
8.7 0.4689084
8.72 0.9005274
8.74 0.8222682
8.76 0.8243484
8.78 0.9424037
8.8 0.7074599
8.82 0.4962101
8.84 0.4880057
8.86 0.4684278
8.88 0.4647848
8.9 0.4801561
8.92 0.4491657
8.94 0.4624932
8.96 0.481871
8.98 0.4618171
9 0.4613298
9.02 0.475946
9.04 0.4583392
9.06 0.5273991
9.08 0.4694144
9.1 0.4730749
9.12 0.4898975
9.14 0.457875
9.16 0.4605161
9.18 0.4795054
9.2 0.4593745
9.22 0.4582844
9.24 0.4639226
9.26 0.4405956
9.28 0.4584208
9.3 0.4677874
9.32 0.4686149
9.34 0.483891
9.36 0.47752
9.38 0.4739729
9.4 0.4856443
9.42 0.4880067
9.44 0.4790875
9.46 0.4697073
9.48 0.4717518
9.5 0.487109
9.52 0.4534867
9.54 0.4755001
9.56 0.4548907
9.58 0.4403697
9.6 0.4566723
9.62 0.520817
9.64 0.4676807
9.66 0.4568643
9.68 0.4452521
9.7 0.4580387
9.72 0.4738668
9.74 0.468669
9.76 0.4574385
9.78 0.4738668
9.8 0.4612489
9.82 0.4600546
9.84 0.4661809
9.86 0.4416453
9.88 0.4503334
9.9 0.4594833
9.92 0.4567551
9.94 0.4482185
9.96 0.4473809
9.98 0.4557681
10 0.48402
10.02 0.4809889
10.04 0.5019463
10.06 0.4879041
10.08 0.4541202
10.1 0.4756318
10.12 0.4748952
10.14 0.4663154
10.16 0.4448882
10.18 0.4555765
10.2 0.4542574
10.22 0.4543405
10.24 0.4733922
10.26 0.4628447
10.28 0.4493886
10.3 0.4570012
10.32 0.4623314
10.34 0.4524657
10.36 0.4637083
10.38 0.4509159
10.4 0.4631414
10.42 0.4565355
10.44 0.4559057
10.46 0.4704252
10.48 0.4731277
10.5 0.4728107
10.52 0.4560156
10.54 0.4670384
10.56 0.4883898
10.58 0.4753422
10.6 0.4518296
10.62 0.4574115
10.64 0.4563173
10.66 0.4661009
10.68 0.4695734
10.7 0.4562343
10.72 0.4446913
10.74 0.4571657
10.76 0.4577389
10.78 0.452355
10.8 0.4687754
10.82 0.4464304
10.84 0.4636002
10.86 0.4352586
10.88 0.4559056
10.9 0.4527965
10.92 0.4592932
10.94 0.4559059
10.96 0.455577
10.98 0.4643546
11 0.4519676
11.02 0.4455615
11.04 0.4523823
11.06 0.4596466
11.08 0.4578753
11.1 0.4479681
11.12 0.4552748
11.14 0.4490821
11.16 0.4572471
11.18 0.4695206
11.2 0.4556864
11.22 0.4686685
11.24 0.4482465
11.26 0.4566178
11.28 0.4518023
11.3 0.4675467
11.32 0.4917827
11.34 0.4840967
11.36 0.4683489
11.38 0.4486646
11.4 0.4533493
11.42 0.4581482
11.44 0.4633571
11.46 0.4718842
11.48 0.473418
11.5 0.4457862
11.52 0.4559877
11.54 0.4612487
11.56 0.4574385
11.58 0.4652957
11.6 0.4655373
11.62 0.45
11.64 0.4525759
11.66 0.4502502
11.68 0.4434521
11.7 0.4570563
11.72 0.4541202
11.74 0.4637351
11.76 0.4495001
11.78 0.4566724
11.8 0.4723608
11.82 0.4520231
11.84 0.4546972
11.86 0.4620064
11.88 0.4699736
11.9 0.4667177
11.92 0.4929754
11.94 0.4683483
11.96 0.4647844
11.98 0.4692817
12 0.4719375
12.02 0.44794
12.04 0.454643
12.06 0.4584214
12.08 0.4550273
12.1 0.4682683
12.12 0.4437908
12.14 0.4564267
12.16 0.4901528
12.18 0.4753413
12.2 0.4848968
12.22 0.4512754
12.24 0.4631144
12.26 0.4884156
12.28 0.9268361
12.3 0.6549241
12.32 0.5895129
12.34 0.4816901
12.36 0.4596468
12.38 0.4817154
12.4 1.087957
12.42 0.5157031
12.44 0.5108324
12.46 0.463465
12.48 0.4522437
12.5 0.4615197
12.52 0.4968143
12.54 0.5087975
12.56 0.4291857
12.58 0.4634921
12.6 0.4665303
12.62 0.464893
12.64 0.4738399
12.66 0.4455053
12.68 0.4517186
12.7 0.4587486
12.72 0.4464865
12.74 0.4676008
12.76 0.4693339
12.78 0.4617897
12.8 0.4633842
12.82 0.44528
12.84 0.4532111
12.86 0.4445496
12.88 0.4574389
12.9 0.4532937
12.92 0.4431985
12.94 0.4364062
12.96 0.4519121
12.98 0.4699736
13 0.4598644
13.02 0.449694
13.04 0.4521614
13.06 0.4766023
13.08 0.4650538
13.1 0.4593741
13.12 0.4659134
13.14 0.4571923
13.16 0.4555764
13.18 0.4709568
13.2 0.449472
13.22 0.4554391
13.24 0.4551102
13.26 0.4665561
13.28 0.4687751
13.3 0.4667439
13.32 0.4478002
13.34 0.4537618
13.36 0.4509991
13.38 0.4798442
13.4 0.4628444
13.42 0.4543958
13.44 0.4559055
13.46 0.478356
13.48 0.458966
13.5 0.4533488
13.52 0.4668516
13.54 0.4735239
13.56 0.451608
13.58 0.4564539
13.6 0.4601355
13.62 0.4687485
13.64 0.4617626
13.66 0.4740782
13.68 0.4477441
13.7 0.4678135
13.72 0.4699198
13.74 0.4529907
13.76 0.4801297
13.78 0.7392054
13.8 0.499124
13.82 0.4483582
13.84 0.4683216
13.86 0.4556861
13.88 0.4521341
13.9 0.8447628
13.92 0.4576576
13.94 0.4406243
13.96 0.4618169
13.98 0.4598639
14 0.4470457
14.02 0.4534863
14.04 0.4603524
14.06 0.4623851
14.08 0.4686949
14.1 0.4380923
14.12 0.4521886
14.14 0.4674664
14.16 0.4418996
14.18 0.4484973
14.2 0.447381
14.22 0.4509428
14.24 0.4664225
14.26 0.4678946
14.28 0.4620873
14.3 0.4598646
14.32 0.4580937
14.34 0.4792962
14.36 0.4684808
14.38 0.4513864
14.4 0.4713813
14.42 0.4503884
14.44 0.4609226
14.46 0.4726519
14.48 0.4641658
14.5 0.4712224
14.52 0.4718052
14.54 0.4613565
14.56 0.4507214
14.58 0.4559053
14.6 0.4604611
14.62 0.4491381
14.64 0.4476055
14.66 0.4590482
14.68 0.4638426
14.7 0.4557959
14.72 0.4632766
14.74 0.457001
14.76 0.4504445
14.78 0.5396532
14.8 0.8208234
14.82 1.38067
14.84 1.211395
14.86 0.4808593
14.88 0.4596468
14.9 0.4633034
14.92 0.4578479
14.94 0.4903826
14.96 0.4471298
14.98 1.006205
15 0.8919636
15.02 0.4837872
15.04 0.6754817
15.06 0.9269438
15.08 1.069111
15.1 1.518979
15.12 0.8245752
15.14 0.5368431
15.16 1.073243
15.18 0.8616408
15.2 0.9264711
15.22 0.9085848
15.24 0.4796094
15.26 0.6059906
15.28 1.107938
15.3 0.4563443
15.32 0.4809891
15.34 0.4760515
15.36 0.4671454
15.38 0.4817932
15.4 0.4438472
15.42 0.4922909
15.44 0.4647858
15.46 0.4559057
15.48 0.4715399
15.5 0.5032636
15.52 0.9618342
15.54 0.4760778
15.56 0.5271385
15.58 1.266709
15.6 0.5615597
15.62 0.8349554
15.64 0.4665301
15.66 0.485721
15.68 0.4511373
15.7 0.4877239
15.72 0.4589661
15.74 0.4645694
15.76 0.4795044
15.78 0.4500555
15.8 0.4785654
15.82 0.4788782
15.84 0.4733122
15.86 0.4881091
15.88 0.4743685
15.9 0.4807024
15.92 0.4573292
15.94 0.4686415
15.96 0.4930773
15.98 0.4785392
16 0.4792179
16.02 0.472308
16.04 0.4880823
16.06 1.141611
16.08 0.982421
16.1 0.485644
16.12 0.5302129
16.14 1.219549
16.16 1.698919
16.18 1.066231
16.2 1.005
16.22 0.9025661
16.24 0.5199518
16.26 0.8619311
16.28 0.4902293
16.3 0.4943171
16.32 1.491794
16.34 1.327498
16.36 1.045861
16.38 0.6258794
16.4 0.9885976
16.42 0.4612485
16.44 0.4601353
16.46 0.4567552
16.48 0.8601894
16.5 0.474578
16.52 0.4909689
16.54 0.4839682
16.56 0.4751053
16.58 0.4851024
16.6 0.4651345
16.62 0.4697342
16.64 0.4674666
16.66 1.106932
16.68 0.4535965
16.7 0.4604618
16.72 0.4610856
16.74 0.4680282
16.76 0.4754997
16.78 0.4777291
16.8 0.4559054
16.82 0.4713017
16.84 0.4585302
16.86 0.4709034
16.88 0.4658597
16.9 0.470425
16.92 0.45544
16.94 0.4422956
16.96 0.4458133
16.98 0.4616818
17 0.4565631
17.02 0.462736
17.04 0.4462342
17.06 0.4451129
17.08 0.4615735
17.1 0.4422948
17.12 0.4497494
17.14 0.4478282
17.16 0.4526591
17.18 0.4502505
17.2 0.45511
17.22 0.4655373
17.24 0.432464
17.26 0.4548895
17.28 0.4486916
17.3 0.4577388
17.32 0.4434519
17.34 0.4514699
17.36 0.4521624
17.38 0.4494711
17.4 0.4530451
17.42 0.4439875
17.44 0.4476043
17.4602 0.4685619
17.4802 0.4656711
17.5002 0.4733654
17.5202 0.4501391
17.5402 0.468775
17.5602 0.4537069
17.5802 0.4556864
17.6002 0.4599453
17.6202 0.4439599
17.6402 0.4623038
17.6602 0.4369778
17.6802 0.4641122
17.7002 0.459293
17.7202 0.4611396
17.7402 0.4605162
17.7602 0.4508048
17.7802 0.4382922
17.8002 0.4440999
17.8202 0.4543675
17.8402 0.4769435
17.8602 0.4643546
17.8802 0.4624663
17.9002 0.4537064
17.9202 0.4799474
17.9402 0.4433118
17.9602 0.4655641
17.9802 0.4527135
18.0002 0.4814041
18.0202 0.4645696
18.0402 0.4589657
18.0602 0.4597278
18.0802 0.4503886
18.1002 0.4418991
18.1202 0.4481351
18.1402 0.4648919
18.1602 0.4627367
18.1802 0.4430008
18.2002 0.480781
18.2202 0.4288943
18.2402 0.4554948
18.2602 0.4678937
18.2802 0.4591839
18.3002 0.4648652
18.3202 0.4466819
18.3402 0.4476885
18.3602 0.4641659
18.3802 0.4499716
18.4002 0.474474
18.4202 0.4777552
18.4402 0.4814042
18.4602 0.455905
18.4802 0.4752109
18.5002 0.4637615
18.5202 0.4555489
18.5402 0.4596188
18.5602 0.4635999
18.5802 0.4741574
18.6002 0.4657783
18.6202 0.4504721
18.6402 0.473208
18.6602 0.4681342
18.6802 0.4426623
18.7002 0.4572471
18.7202 0.4565903
18.7402 0.4663953
18.7602 0.4773105
18.7802 0.4648119
18.8002 0.4831925
18.8202 0.4597283
18.8402 0.4511378
18.8602 0.4597281
18.8802 0.4638428
18.9002 0.4751316
18.9202 0.4828565
18.9402 0.4604886
18.9602 0.4633581
18.9802 0.4782521
19.0002 0.4599452
19.0202 0.4552473
19.0402 0.4609232
19.0602 0.4355741
19.0802 0.4578482
19.1002 0.463115
19.1202 0.4836064
19.1402 0.4624392
19.1602 0.4620338
19.1802 0.4570282
19.2002 0.4749999
19.2202 0.4689608
19.2402 0.4635194
19.2602 0.4457859
19.2802 0.471115
19.3002 0.4690681
19.3202 0.4729438
19.3402 0.4510819
19.3602 0.4657253
19.3802 0.4491651
19.4002 0.4459818
19.4202 0.4787746
19.4402 0.4670387
19.4602 0.483787
19.4802 0.4661814
19.5002 0.4842261
19.5202 0.4633037
19.5402 0.4623856
19.5602 0.4450284
19.5802 0.4745789
19.6002 0.4781995
19.6202 0.4646775
19.6402 0.4686418
19.6602 0.4530449
19.6802 0.4403123
19.7002 0.458257
19.7202 0.4572743
19.7402 0.4508045
19.7602 0.4637617
19.7802 0.4528243
19.8002 0.4476047
19.8202 0.4685617
19.8402 0.4627634
19.8602 0.4586391
19.8802 0.4568648
19.9002 0.4543405
19.9202 0.4635191
19.9402 0.4591571
19.9602 0.4662615
19.9802 0.4544499
&
@target G0.S2
@type xy
0 1.666561
0.02 2.236537
0.04 2.548715
0.06 2.61103
0.08 2.974172
0.1 1.998831
0.12 2.710115
0.14 2.44999
0.16 2.491692
0.18 2.466784
0.2 3.270799
0.22 2.588629
0.24 2.936409
0.26 3.487557
0.28 2.814077
0.3 2.342365
0.32 3.093437
0.34 2.061377
0.36 1.995125
0.38 2.549633
0.4 1.565695
0.42 2.602662
0.44 1.608112
0.46 1.454175
0.48 1.809344
0.5 1.277742
0.52 1.065305
0.54 2.919238
0.56 2.980155
0.58 1.291307
0.6 1.231798
0.62 2.751959
0.64 1.792373
0.66 1.288157
0.68 3.030095
0.7 3.231915
0.72 2.08042
0.74 2.088935
0.76 1.882405
0.78 2.418021
0.8 1.161529
0.82 2.263548
0.84 3.247914
0.86 2.800433
0.88 2.567669
0.9 2.703146
0.92 2.447591
0.94 2.939222
0.96 3.136738
0.98 2.068151
1 1.546844
1.02 2.041996
1.04 2.071213
1.06 2.336365
1.08 2.177349
1.1 2.928967
1.12 2.692146
1.14 3.330653
1.16 2.358745
1.18 1.852329
1.2 2.32329
1.22 3.381645
1.24 2.716928
1.26 1.182486
1.28 2.13418
1.3 1.332638
1.32 1.33931
1.34 0.4771531
1.36 0.4546976
1.38 0.4540097
1.4 0.4719643
1.42 0.4714341
1.44 0.4700527
1.46 0.4601362
1.48 0.4650541
1.5 0.4728111
1.52 0.4623041
1.54 0.4458698
1.56 0.4519121
1.58 0.4180011
1.6 0.437322
1.62 0.4601365
1.64 0.4416446
1.66 0.4268783
1.68 0.4624121
1.7 0.4302033
1.72 0.4369496
1.74 0.4339068
1.76 0.4489148
1.78 0.4479398
1.8 0.4408516
1.82 0.4512483
1.84 0.4588027
1.86 0.4631682
1.88 0.4332729
1.9 0.4640313
1.92 0.4605702
1.94 0.4693081
1.96 0.446263
1.98 0.4697065
2 0.4668241
2.02 0.4543683
2.04 0.4354881
2.06 0.4461499
2.08 0.4702393
2.1 0.4445784
2.12 0.4679746
2.14 0.4479396
2.16 0.4000314
2.18 0.464166
2.2 0.4464862
2.22 0.4729959
2.24 0.4534591
2.26 0.4529352
2.28 0.4632763
2.3 0.4615187
2.32 0.4627096
2.34 0.4553296
2.36 0.4755256
2.38 0.4601626
2.4 0.4622236
2.42 0.4512485
2.44 0.4706645
2.46 0.4615458
2.48 0.4626285
2.5 0.4560974
2.52 0.4710625
2.54 0.4638426
2.56 0.4457854
2.58 0.4290976
2.6 0.4591567
2.62 0.452852
2.64 0.4722548
2.66 0.4586391
2.68 0.4506937
2.7 0.4588029
2.72 0.4493893
2.74 0.4570006
2.76 0.4715402
2.78 0.475263
2.8 0.4438466
2.82 0.4583942
2.84 0.4589665
2.86 0.4427468
2.88 0.4687479
2.9 0.4766814
2.92 0.4465421
2.94 0.4562347
2.96 0.4477159
2.98 0.4648919
3 0.4788274
3.02 0.4316828
3.04 0.4654298
3.06 0.4681341
3.08 0.4665294
3.1 0.461574
3.12 0.4600268
3.14 0.4519118
3.16 0.4587759
3.18 0.4618713
3.2 0.450167
3.22 0.4622229
3.24 0.4479116
3.26 0.4732337
3.28 0.4310741
3.3 0.4628444
3.32 0.4527971
3.34 0.4810663
3.36 0.468295
3.38 0.4464859
3.4 0.4543957
3.42 0.4121291
3.44 0.4509433
3.46 0.4629526
3.48 0.4632764
3.5 0.4542303
3.52 0.4538991
3.54 0.4700262
3.56 0.4249709
3.58 0.4376353
3.6 0.4540372
3.62 0.4582841
3.64 0.4557686
3.66 0.4568098
3.68 0.4696274
3.7 0.4695205
3.72 0.4603529
3.74 0.4500555
3.76 0.4537897
3.78 0.4652685
3.8 0.4574659
3.82 0.4518018
3.84 0.441984
3.86 0.4750259
3.88 0.4334168
3.9 0.4488039
3.92 0.4624663
3.94 0.4503608
3.96 0.4531274
3.98 0.462385
4 0.4327237
4.02 0.4356605
4.04 0.4586118
4.06 0.4458136
4.08 0.4359185
4.1 0.4601353
4.12 0.4687752
4.14 0.4545323
4.16 0.4511652
4.18 0.4497223
4.2 0.4552199
4.22 0.4646233
4.24 0.4391752
4.26 0.4617631
4.28 0.4602717
4.3 0.449361
4.32 0.4462333
4.34 0.4574388
4.36 0.4508052
4.38 0.4522719
4.4 0.4474931
4.42 0.4508331
4.44 0.4552743
4.46 0.4659935
4.48 0.4466545
4.5 0.461763
4.52 0.4639235
4.54 0.4406248
4.56 0.4612486
4.58 0.4596197
4.6 0.45401
4.62 0.445112
4.64 0.4495834
4.66 0.4668242
4.68 0.4656173
4.7 0.4546696
4.72 0.4510269
4.74 0.4424931
4.76 0.4565908
4.78 0.4658592
4.8 0.4494722
4.82 0.4356887
4.84 0.4210699
4.86 0.4526309
4.88 0.4047221
4.9 0.4280481
4.92 0.4433961
4.94 0.436864
4.96 0.4142765
4.98 0.4526584
5 0.4189574
5.02 0.4400283
5.04 0.4397155
5.06 0.4205351
5.08 0.447242
5.1 0.4597284
5.12 0.4504995
5.14 0.4546977
5.16 0.4571107
5.18 0.4493053
5.2 0.4639495
5.22 0.4580395
5.24 0.4409644
5.26 0.4383207
5.28 0.4387767
5.3 0.4504725
5.32 0.4517192
5.34 0.4724666
5.36 0.449165
5.38 0.4435656
5.4 0.455851
5.42 0.4470461
5.44 0.4632765
5.46 0.4680275
5.48 0.4544775
5.5 0.461546
5.52 0.4567824
5.54 0.4508327
5.56 0.4458134
5.58 0.4601355
5.6 0.4497223
5.62 0.4699467
5.64 0.4430577
5.66 0.4667168
5.68 0.4557685
5.7 0.4435651
5.72 0.4659664
5.74 0.463681
5.76 0.4677077
5.78 0.4563169
5.8 0.4593746
5.82 0.4351442
5.84 0.4676534
5.86 0.4505
5.88 0.4652417
5.9 0.4473534
5.92 0.4641936
5.94 0.4529077
5.96 0.468108
5.98 0.4522446
6 0.4491384
6.02 0.4775459
6.04 0.4579849
6.06 0.4673865
6.08 0.4476048
6.1 0.4516909
6.12 0.4672521
6.14 0.4736295
6.16 0.4490819
6.18 0.451138
6.2 0.4521341
6.22 0.4364342
6.24 0.4623034
6.26 0.4571925
6.28 0.4635193
6.3 0.4648116
6.32 0.4697075
6.34 0.4518016
6.36 0.4728902
6.38 0.4475767
6.4 0.4677072
6.42 0.44514
6.44 0.4605703
6.46 0.4436772
6.48 0.4539548
6.5 0.4503607
6.52 0.4627634
6.54 0.4589384
6.56 0.4542301
6.58 0.4508877
6.6 0.4482187
6.62 0.4706113
6.64 0.4565361
6.66 0.4654297
6.68 0.4581481
6.7 0.4615734
6.72 0.4710099
6.74 0.4626549
6.76 0.4250587
6.78 0.4607876
6.8 0.4795312
6.82 0.449166
6.84 0.4533491
6.86 0.4716461
6.88 0.4593745
6.9 0.4690416
6.92 0.4753424
6.94 0.4648109
6.96 0.4514705
6.98 0.4344251
7 0.4573292
7.02 0.4714075
7.04 0.448246
7.06 0.4543679
7.08 0.4607602
7.1 0.4548357
7.12 0.4306101
7.14 0.4650002
7.16 0.4454778
7.18 0.4610041
7.2 0.4582849
7.22 0.4560974
7.24 0.4464023
7.26 0.4633029
7.28 0.4333015
7.3 0.4374073
7.32 0.4359763
7.34 0.4561529
7.36 0.4649733
7.38 0.4500001
7.4 0.442379
7.42 0.466958
7.44 0.4574109
7.46 0.4631411
7.48 0.4642734
7.5 0.4360043
7.52 0.4613561
7.54 0.4583936
7.56 0.4568096
7.58 0.4599453
7.6 0.4427195
7.62 0.4590479
7.64 0.4583392
7.66 0.4692017
7.68 0.4598641
7.7 0.4520234
7.72 0.4471576
7.74 0.4486088
7.76 0.4524932
7.78 0.459728
7.8 0.4143971
7.82 0.4578752
7.84 0.4450277
7.86 0.4543397
7.88 0.455549
7.9 0.4551099
7.92 0.4459825
7.94 0.4451408
7.96 0.457493
7.98 0.4628711
8 0.4534863
8.02 0.4628714
8.04 0.457028
8.06 0.434626
8.08 0.4198208
8.1 0.4609229
8.12 0.4579578
8.14 0.4668512
8.16 0.4637077
8.18 0.4543671
8.2 0.4466265
8.22 0.4464025
8.24 0.417432
8.26 0.4612485
8.28 0.451082
8.3 0.4510545
8.32 0.4339934
8.34 0.4629791
8.36 0.4600536
8.38 0.4514701
8.4 0.4652683
8.42 0.4616547
8.44 0.4533479
8.46 0.4723082
8.48 0.4378641
8.5 0.450722
8.52 0.463276
8.54 0.4646775
8.56 0.4589116
8.58 0.4610853
8.6 0.4528242
8.62 0.4665303
8.64 0.4806761
8.66 0.4484413
8.68 0.4579299
8.7 0.4727844
8.72 0.4588306
8.74 0.4662082
8.76 0.4484972
8.78 0.4615465
8.8 0.4566457
8.82 0.4721763
8.84 0.4530455
8.86 0.4528525
8.88 0.400125
8.9 0.4618171
8.92 0.4618171
8.94 0.465725
8.96 0.4446909
8.98 0.4539275
9 0.4477168
9.02 0.4523274
9.04 0.4562079
9.06 0.4574111
9.08 0.4497226
9.1 0.4224337
9.12 0.4565901
9.14 0.4728899
9.16 0.4567552
9.18 0.4790881
9.2 0.4686152
9.22 0.4464864
9.24 0.4608142
9.26 0.4568641
9.28 0.4619799
9.3 0.4622228
9.32 0.4268781
9.34 0.4571923
9.36 0.4527967
9.38 0.4668511
9.4 0.4651341
9.42 0.4420691
9.44 0.4529347
9.46 0.4534588
9.48 0.4638154
9.5 0.4622228
9.52 0.45618
9.54 0.465725
9.56 0.4529348
9.58 0.4616546
9.6 0.4562066
9.62 0.4341947
9.64 0.4608959
9.66 0.4446908
9.68 0.4579303
9.7 0.461546
9.72 0.4262334
9.74 0.449166
9.76 0.4513038
9.78 0.4678945
9.8 0.4581484
9.82 0.4576295
9.84 0.4632496
9.86 0.4576299
9.88 0.4475213
9.9 0.462412
9.92 0.4352295
9.94 0.4716463
9.96 0.4678675
9.98 0.4378926
10 0.4537072
10.02 0.45681
10.04 0.4576838
10.06 0.4516913
10.08 0.4514697
10.1 0.4707707
10.12 0.456207
10.14 0.4602713
10.16 0.457685
10.18 0.467814
10.2 0.4693349
10.22 0.4507216
10.24 0.4844835
10.26 0.4408231
10.28 0.4578483
10.3 0.4574108
10.32 0.4571923
10.34 0.4693085
10.36 0.4530455
10.38 0.4594829
10.4 0.4690688
10.42 0.4591568
10.44 0.4704258
10.46 0.4542299
10.48 0.4680006
10.5 0.4636267
10.52 0.433965
10.54 0.4272295
10.56 0.4475767
10.58 0.4443535
10.6 0.4278724
10.62 0.4492768
10.64 0.4614098
10.66 0.450721
10.68 0.46114
10.7 0.4686414
10.72 0.4608958
10.74 0.439346
10.76 0.456426
10.78 0.4612484
10.8 0.4413894
10.82 0.4267321
10.84 0.4671462
10.86 0.4610041
10.88 0.4612485
10.9 0.4614379
10.92 0.4597279
10.94 0.4718579
10.96 0.4422948
10.98 0.4731281
11 0.4636269
11.02 0.4613021
11.04 0.4571653
11.06 0.4560975
11.08 0.4412194
11.1 0.4273171
11.12 0.4493885
11.14 0.4408513
11.16 0.4640317
11.18 0.4501384
11.2 0.4548076
11.22 0.438406
11.24 0.4564533
11.26 0.4622235
11.28 0.4574665
11.3 0.4200595
11.32 0.4431145
11.34 0.4488039
11.36 0.4516081
11.38 0.4459541
11.4 0.4520503
11.42 0.4404823
11.44 0.4413048
11.46 0.467627
11.48 0.4559877
11.5 0.4710364
11.52 0.4490551
11.54 0.458285
11.56 0.4637084
11.58 0.4114003
11.6 0.4661005
11.62 0.4162034
11.64 0.4633032
11.66 0.4624392
11.68 0.4618716
11.7 0.4586389
11.72 0.4459538
11.74 0.4666098
11.76 0.4546149
11.78 0.4524937
11.8 0.4602717
11.82 0.4360337
11.84 0.452797
11.86 0.4576022
11.88 0.4518296
11.9 0.4758149
11.92 0.4530998
11.94 0.4652153
11.96 0.45478
11.98 0.4552197
12 0.4744737
12.02 0.4332722
12.04 0.4490827
12.06 0.4576842
12.08 0.4678942
12.1 0.4712218
12.12 0.4640044
12.14 0.4633028
12.16 0.4656447
12.18 0.4565363
12.2 0.450833
12.22 0.4409654
12.24 0.4552747
12.26 0.4558789
12.28 0.455577
12.3 0.4495004
12.32 0.4517192
12.34 0.4472695
12.36 0.4170431
12.38 0.4293313
12.4 0.4394882
12.42 0.4504725
12.44 0.4444656
12.46 0.4469339
12.48 0.4719368
12.5 0.4565628
12.52 0.4642197
12.54 0.4615735
12.56 0.4657529
12.58 0.4374361
12.6 0.4571927
12.62 0.4636269
12.64 0.4431139
12.66 0.4665303
12.68 0.4895661
12.7 0.4643817
12.72 0.45883
12.74 0.4598645
12.76 0.4386908
12.78 0.4451401
12.8 0.4548349
12.82 0.4527133
12.84 0.4627635
12.86 0.454671
12.88 0.4568919
12.9 0.4647846
12.92 0.4641391
12.94 0.4662883
12.96 0.4347988
12.98 0.4504996
13 0.4577388
13.02 0.4633837
13.04 0.45412
13.06 0.4528241
13.08 0.4767337
13.1 0.463519
13.12 0.4466545
13.14 0.4470732
13.16 0.4659399
13.18 0.4577391
13.2 0.4638421
13.22 0.4551102
13.24 0.4574387
13.26 0.4618177
13.28 0.4388909
13.3 0.4441846
13.32 0.4512484
13.34 0.4499449
13.36 0.4436783
13.38 0.4428603
13.4 0.45522
13.42 0.4523827
13.44 0.4519961
13.46 0.4506941
13.48 0.4607061
13.5 0.4412769
13.52 0.4514702
13.54 0.4537346
13.56 0.4677876
13.58 0.4762877
13.6 0.4672525
13.62 0.4440725
13.64 0.4419837
13.66 0.4514975
13.68 0.4579032
13.7 0.4605166
13.72 0.4760512
13.74 0.4435372
13.76 0.4642201
13.78 0.461384
13.8 0.428194
13.82 0.4233499
13.84 0.4602716
13.86 0.4165633
13.88 0.4690948
13.9 0.465
13.92 0.4518294
13.94 0.4622235
13.96 0.4510265
13.98 0.4357752
14 0.4493882
14.02 0.4531556
14.04 0.4746314
14.06 0.4552738
14.08 0.4615733
14.1 0.4432545
14.12 0.4145178
14.14 0.4479114
14.16 0.4503325
14.18 0.4425498
14.2 0.4573018
14.22 0.4604888
14.24 0.4323193
14.26 0.4380926
14.28 0.4662617
14.3 0.4487756
14.32 0.449138
14.34 0.4517465
14.36 0.459157
14.38 0.4535692
14.4 0.4116128
14.42 0.4456739
14.44 0.4522441
14.46 0.4654838
14.48 0.460923
14.5 0.4667443
14.52 0.4495549
14.54 0.449667
14.56 0.4399433
14.58 0.4471294
14.6 0.4734452
14.62 0.4505833
14.64 0.4556593
14.66 0.4603532
14.68 0.4633029
14.7 0.4637623
14.72 0.4597008
14.74 0.4497222
14.76 0.4662883
14.78 0.4169537
14.8 0.4590478
14.82 0.4497497
14.84 0.4441562
14.86 0.4488041
14.88 0.4359762
14.9 0.4369781
14.92 0.4464585
14.94 0.4547804
14.96 0.4358327
14.98 0.4649726
15 0.4484971
15.02 0.4610044
15.04 0.4846905
15.06 0.4617903
15.08 0.4617626
15.1 0.4631151
15.12 0.451249
15.14 0.4648923
15.16 0.4488321
15.18 0.4523827
15.2 0.442634
15.22 0.4646776
15.24 0.4650809
15.26 0.4537341
15.28 0.4611124
15.3 0.4563169
15.32 0.4528798
15.34 0.4493885
15.36 0.4589397
15.38 0.4556865
15.4 0.4505551
15.42 0.4633026
15.44 0.4738406
15.46 0.4375217
15.48 0.4799222
15.5 0.4487205
15.52 0.4507217
15.54 0.4546978
15.56 0.4706642
15.58 0.456454
15.6 0.4535141
15.62 0.4710625
15.64 0.4566177
15.66 0.4416445
15.68 0.4504998
15.7 0.451498
15.72 0.4476043
15.74 0.4610042
15.76 0.4655368
15.78 0.4722552
15.8 0.4510822
15.82 0.4662886
15.84 0.4425779
15.86 0.466744
15.88 0.4744734
15.9 0.4588025
15.92 0.4614373
15.94 0.4510269
15.96 0.4523832
15.98 0.444466
16 0.4430014
16.02 0.414879
16.04 0.4577659
16.06 0.4665025
16.08 0.4406247
16.1 0.4659131
16.12 0.4371785
16.14 0.4214859
16.16 0.4453369
16.18 0.4408509
16.2 0.4681342
16.22 0.4561253
16.24 0.4708239
16.26 0.432983
16.28 0.4558505
16.3 0.4497219
16.32 0.4636
16.34 0.4633844
16.36 0.463708
16.38 0.4557143
16.4 0.4489153
16.42 0.4503889
16.44 0.4615459
16.46 0.4581759
16.48 0.4415882
16.5 0.4631959
16.52 0.4746844
16.54 0.4589393
16.56 0.4681079
16.58 0.464785
16.6 0.4470464
16.62 0.4743941
16.64 0.442295
16.66 0.4565355
16.68 0.4504167
16.7 0.4538998
16.72 0.4548082
16.74 0.4536796
16.76 0.4553568
16.78 0.4470454
16.8 0.4644088
16.82 0.4496944
16.84 0.4601634
16.86 0.4628714
16.88 0.4323775
16.9 0.455027
16.92 0.42968
16.94 0.4729959
16.96 0.4627368
16.98 0.4530454
17 0.4628173
17.02 0.4531555
17.04 0.4662082
17.06 0.4463464
17.08 0.459511
17.1 0.4735766
17.12 0.4580933
17.14 0.4353448
17.16 0.4619794
17.18 0.4517747
17.2 0.4624399
17.22 0.4719372
17.24 0.4641922
17.26 0.4609233
17.28 0.4636271
17.3 0.4528792
17.32 0.4542301
17.34 0.4477167
17.36 0.4635459
17.38 0.4418433
17.4 0.4225223
17.42 0.4604616
17.44 0.4689884
17.4602 0.452272
17.4802 0.4568094
17.5002 0.463681
17.5202 0.4662618
17.5402 0.4650534
17.5602 0.4517191
17.5802 0.4532388
17.6002 0.4522452
17.6202 0.4757626
17.6402 0.4558783
17.6602 0.4545605
17.6802 0.4537897
17.7002 0.4563712
17.7202 0.4652148
17.7402 0.450361
17.7602 0.4565639
17.7802 0.4528522
17.8002 0.4469899
17.8202 0.4561796
17.8402 0.4617628
17.8602 0.4524655
17.8802 0.4524651
17.9002 0.4553579
17.9202 0.4472416
17.9402 0.4058942
17.9602 0.453018
17.9802 0.4586123
18.0002 0.4606793
18.0202 0.4655373
18.0402 0.4665029
18.0602 0.4609225
18.0802 0.4411349
18.1002 0.4537064
18.1202 0.4747631
18.1402 0.4756315
18.1602 0.4491659
18.1802 0.4468776
18.2002 0.4719639
18.2202 0.463924
18.2402 0.4231727
18.2602 0.4328395
18.2802 0.4177621
18.3002 0.4403695
18.3202 0.4197024
18.3402 0.451387
18.3602 0.4655642
18.3802 0.4445791
18.4002 0.449305
18.4202 0.4337621
18.4402 0.4226404
18.4602 0.4124924
18.4802 0.4528245
18.5002 0.4437903
18.5202 0.4471295
18.5402 0.446122
18.5602 0.4388904
18.5802 0.4195823
18.6002 0.4553576
18.6202 0.4523827
18.6402 0.4416163
18.6602 0.464274
18.6802 0.4561249
18.7002 0.4542294
18.7202 0.4567548
18.7402 0.4335318
18.7602 0.4481348
18.7802 0.4463744
18.8002 0.4661006
18.8202 0.4428039
18.8402 0.4234085
18.8602 0.4227581
18.8802 0.4313055
18.9002 0.4622234
18.9202 0.4561796
18.9402 0.425382
18.9602 0.4467941
18.9802 0.4403126
19.0002 0.4540094
19.0202 0.4532107
19.0402 0.4526313
19.0602 0.4640579
19.0802 0.4719375
19.1002 0.420149
19.1202 0.425235
19.1402 0.4645959
19.1602 0.4491381
19.1802 0.470797
19.2002 0.4489437
19.2202 0.4777288
19.2402 0.4641386
19.2602 0.457247
19.2802 0.4708762
19.3002 0.4310745
19.3202 0.4624395
19.3402 0.4520504
19.3602 0.4624393
19.3802 0.4691748
19.4002 0.4255002
19.4202 0.4290105
19.4402 0.4174031
19.4602 0.4564269
19.4802 0.443452
19.5002 0.4592935
19.5202 0.4518027
19.5402 0.45412
19.5602 0.4522719
19.5802 0.4734448
19.6002 0.4600274
19.6202 0.4686415
19.6402 0.444663
19.6602 0.4559329
19.6802 0.4669316
19.7002 0.4833737
19.7202 0.4673868
19.7402 0.4457016
19.7602 0.4604895
19.7802 0.4633571
19.8002 0.4570008
19.8202 0.443847
19.8402 0.4566178
19.8602 0.454037
19.8802 0.4649189
19.9002 0.4607878
19.9202 0.4481354
19.9402 0.4644896
19.9602 0.4489994
19.9802 0.4559327
&
@target G1.S0
@type xy
0 265
0.02 44
0.04 23
0.06 2
0.08 1
0.1 66
0.12 5
0.14 16
0.16 14
0.18 3
0.2 0
0.22 5
0.24 0
0.26 0
0.28 0
0.3 0
0.32 0
0.34 46
0.36 130
0.38 11
0.4 418
0.42 5
0.44 658
0.46 1214
0.48 627
0.5 1652
0.52 1807
0.54 0
0.56 2
0.58 3037
0.6 2044
0.62 0
0.64 439
0.66 1221
0.68 0
0.7 0
0.72 299
0.74 46
0.76 92
0.78 93
0.8 1193
0.82 18
0.84 0
0.86 3
0.88 0
0.9 11
0.92 0
0.94 0
0.96 0
0.98 10
1 56
1.02 42
1.04 129
1.06 2
1.08 25
1.1 0
1.12 0
1.14 0
1.16 0
1.18 249
1.2 19
1.22 0
1.24 0
1.26 970
1.28 42
1.3 764
1.32 623
1.34 4797
1.36 6325
1.38 6195
1.4 5409
1.42 5421
1.44 5966
1.46 6824
1.48 6045
1.5 8740
1.52 8272
1.54 8473
1.56 8461
1.58 8064
1.6 10691
1.62 9470
1.64 8764
1.66 10368
1.68 9809
1.7 9559
1.72 8511
1.74 10084
1.76 9868
1.78 8553
1.8 8284
1.82 8256
1.84 8334
1.86 7143
1.88 7320
1.9 6620
1.92 7564
1.94 6687
1.96 6077
1.98 6666
2 5012
2.02 6113
2.04 5886
2.06 6813
2.08 6573
2.1 8649
2.12 7946
2.14 6394
2.16 6632
2.18 5905
2.2 5413
2.22 3183
2.24 5812
2.26 4410
2.28 4477
2.3 3241
2.32 4804
2.34 5839
2.36 4952
2.38 6309
2.4 5663
2.42 6749
2.44 5060
2.46 6231
2.48 6403
2.5 6038
2.52 6471
2.54 5954
2.56 6878
2.58 7198
2.6 7665
2.62 7569
2.64 6808
2.66 5049
2.68 6371
2.7 6616
2.72 6105
2.74 5673
2.76 6122
2.78 4152
2.8 4124
2.82 4793
2.84 6840
2.86 4619
2.88 3281
2.9 3978
2.92 4015
2.94 3192
2.96 3256
2.98 3599
3 3211
3.02 4674
3.04 5172
3.06 4619
3.08 4814
3.1 4845
3.12 5104
3.14 6216
3.16 5861
3.18 7156
3.2 6418
3.22 7352
3.24 8520
3.26 10022
3.28 7891
3.3 8243
3.32 9239
3.34 7351
3.36 5356
3.38 6900
3.4 8360
3.42 8985
3.44 7488
3.46 8589
3.48 9611
3.5 9607
3.52 10025
3.54 9721
3.56 8748
3.58 8487
3.6 9098
3.62 9143
3.64 7754
3.66 7893
3.68 7307
3.7 5997
3.72 4712
3.74 6318
3.76 6017
3.78 5881
3.8 5691
3.82 6154
3.84 5909
3.86 6087
3.88 5545
3.9 7285
3.92 8359
3.94 6414
3.96 6659
3.98 8378
4 8615
4.02 8645
4.04 8831
4.06 9397
4.08 8171
4.1 7174
4.12 5751
4.14 6698
4.16 7323
4.18 7480
4.2 7726
4.22 7619
4.24 6781
4.26 7546
4.28 7007
4.3 5344
4.32 6300
4.34 6834
4.36 4850
4.38 6760
4.4 7798
4.42 7241
4.44 8799
4.46 9642
4.48 9659
4.5 8679
4.52 9265
4.54 10258
4.56 10413
4.58 11588
4.6 10748
4.62 9841
4.64 11109
4.66 11734
4.68 12053
4.7 11139
4.72 11106
4.74 12013
4.76 11613
4.78 11906
4.8 11794
4.82 11319
4.84 10877
4.86 12149
4.88 10911
4.9 10537
4.92 10418
4.94 8860
4.96 9114
4.98 9018
5 10837
5.02 10241
5.04 10061
5.06 9717
5.08 8349
5.1 7547
5.12 9107
5.14 6971
5.16 7213
5.18 8823
5.2 8914
5.22 8085
5.24 9318
5.26 10516
5.28 10869
5.3 12255
5.32 12106
5.34 10195
5.36 10476
5.38 9162
5.4 7744
5.42 9305
5.44 8142
5.46 9568
5.48 8786
5.5 8097
5.52 7866
5.54 9590
5.56 9268
5.58 8989
5.6 8540
5.62 9483
5.64 8815
5.66 10251
5.68 10067
5.7 10144
5.72 10591
5.74 9735
5.76 10036
5.78 11519
5.8 11306
5.82 11333
5.84 11449
5.86 11029
5.88 10482
5.9 10810
5.92 10207
5.94 10463
5.96 9438
5.98 11229
6 11518
6.02 10806
6.04 9078
6.06 10608
6.08 11375
6.1 10974
6.12 11269
6.14 10588
6.16 11947
6.18 10957
6.2 10071
6.22 10402
6.24 10099
6.26 7778
6.28 9927
6.3 10096
6.32 8614
6.34 8204
6.36 8337
6.38 6833
6.4 8028
6.42 8415
6.44 7936
6.46 9102
6.48 8366
6.5 10058
6.52 9505
6.54 8274
6.56 8576
6.58 5218
6.6 6472
6.62 4648
6.64 5714
6.66 7344
6.68 8080
6.7 6998
6.72 8946
6.74 9816
6.76 9926
6.78 9269
6.8 7660
6.82 6949
6.84 7329
6.86 6639
6.88 5216
6.9 8021
6.92 7837
6.94 8120
6.96 8584
6.98 7742
7 8051
7.02 9025
7.04 9204
7.06 8250
7.08 8437
7.1 9207
7.12 9322
7.14 8770
7.16 10215
7.18 9019
7.2 9018
7.22 8442
7.24 9794
7.26 7774
7.28 7342
7.3 6640
7.32 7801
7.34 8862
7.36 8546
7.38 8936
7.4 11074
7.42 9887
7.44 9505
7.46 9945
7.48 10068
7.5 10866
7.52 10730
7.54 12404
7.56 10799
7.58 11816
7.6 11968
7.62 11688
7.64 10947
7.66 12600
7.68 11348
7.7 11348
7.72 11885
7.74 11342
7.76 11659
7.78 12771
7.8 11024
7.82 11569
7.84 10416
7.86 9779
7.88 9026
7.9 10944
7.92 9968
7.94 10849
7.96 10767
7.98 12182
8 12229
8.02 12287
8.04 12100
8.06 11672
8.08 11078
8.1 10482
8.12 9574
8.14 11938
8.16 12763
8.18 11636
8.2 11992
8.22 12213
8.24 12752
8.26 11971
8.28 13250
8.3 11408
8.32 10686
8.34 11657
8.36 10913
8.38 11014
8.4 11828
8.42 13182
8.44 12539
8.46 12835
8.48 12549
8.5 11387
8.52 11455
8.54 11172
8.56 11130
8.58 10919
8.6 11148
8.62 11498
8.64 11765
8.66 11550
8.68 11066
8.7 10514
8.72 10832
8.74 10844
8.76 12208
8.78 11442
8.8 11324
8.82 10942
8.84 12196
8.86 12302
8.88 11976
8.9 11083
8.92 11474
8.94 10864
8.96 12623
8.98 11700
9 12891
9.02 10260
9.04 12309
9.06 11992
9.08 12096
9.1 11974
9.12 11192
9.14 10368
9.16 11783
9.18 10973
9.2 10208
9.22 9682
9.24 8934
9.26 8327
9.28 9463
9.3 11526
9.32 10880
9.34 11876
9.36 11735
9.38 11761
9.4 11365
9.42 10531
9.44 11196
9.46 10014
9.48 10677
9.5 10904
9.52 10147
9.54 10217
9.56 10523
9.58 10645
9.6 10210
9.62 10504
9.64 9638
9.66 9069
9.68 9056
9.7 9962
9.72 9454
9.74 9779
9.76 9562
9.78 9231
9.8 9052
9.82 9156
9.84 10210
9.86 8737
9.88 8452
9.9 8354
9.92 8229
9.94 8647
9.96 8478
9.98 10379
10 8716
10.02 9566
10.04 11009
10.06 11296
10.08 10852
10.1 10564
10.12 10522
10.14 9893
10.16 10894
10.18 10025
10.2 9486
10.22 9337
10.24 8880
10.26 9538
10.28 8047
10.3 7407
10.32 8057
10.34 7914
10.36 7714
10.38 8262
10.4 7063
10.42 9322
10.44 9552
10.46 9098
10.48 8778
10.5 9290
10.52 6999
10.54 8338
10.56 8372
10.58 7820
10.6 7876
10.62 6795
10.64 6453
10.66 7815
10.68 5201
10.7 5648
10.72 5585
10.74 5346
10.76 6196
10.78 5993
10.8 5595
10.82 4565
10.84 4056
10.86 5522
10.88 4926
10.9 4355
10.92 6181
10.94 4555
10.96 6321
10.98 6771
11 5940
11.02 6783
11.04 7007
11.06 6551
11.08 6937
11.1 8541
11.12 8853
11.14 8545
11.16 8875
11.18 8972
11.2 8986
11.22 8686
11.24 10967
11.26 10229
11.28 11210
11.3 10313
11.32 10799
11.34 10848
11.36 9841
11.38 9506
11.4 7348
11.42 8430
11.44 9066
11.46 8887
11.48 7404
11.5 8381
11.52 8392
11.54 8319
11.56 10436
11.58 9706
11.6 10639
11.62 8960
11.64 8408
11.66 9094
11.68 8382
11.7 7171
11.72 7689
11.74 7853
11.76 6232
11.78 5832
11.8 6438
11.82 7871
11.84 7444
11.86 8403
11.88 8953
11.9 7845
11.92 10731
11.94 9040
11.96 9280
11.98 7890
12 8981
12.02 8322
12.04 9322
12.06 10225
12.08 9337
12.1 8914
12.12 8626
12.14 8789
12.16 8761
12.18 10245
12.2 10508
12.22 9698
12.24 10588
12.26 9649
12.28 9338
12.3 10437
12.32 10101
12.34 10730
12.36 10582
12.38 10172
12.4 12593
12.42 10613
12.44 10785
12.46 11542
12.48 11766
12.5 11258
12.52 10408
12.54 10950
12.56 10217
12.58 10457
12.6 8810
12.62 8035
12.64 8125
12.66 8629
12.68 9056
12.7 8864
12.72 7789
12.74 7270
12.76 8190
12.78 7696
12.8 8246
12.82 9368
12.84 7472
12.86 7224
12.88 9418
12.9 9346
12.92 8159
12.94 6544
12.96 6424
12.98 6619
13 6269
13.02 7032
13.04 6413
13.06 5298
13.08 6397
13.1 6669
13.12 5598
13.14 7188
13.16 7188
13.18 6539
13.2 7393
13.22 7124
13.24 7234
13.26 8750
13.28 8878
13.3 9732
13.32 8148
13.34 8676
13.36 8551
13.38 9837
13.4 8518
13.42 8672
13.44 9974
13.46 10539
13.48 9572
13.5 10045
13.52 10867
13.54 10193
13.56 9687
13.58 9561
13.6 8798
13.62 8997
13.64 7953
13.66 7036
13.68 8325
13.7 10748
13.72 9743
13.74 10690
13.76 10580
13.78 11231
13.8 11750
13.82 10107
13.84 12427
13.86 10948
13.88 9702
13.9 11204
13.92 10984
13.94 10217
13.96 9583
13.98 9655
14 9744
14.02 9541
14.04 8849
14.06 9878
14.08 9182
14.1 9017
14.12 9705
14.14 8283
14.16 9183
14.18 8699
14.2 8940
14.22 9942
14.24 9152
14.26 8586
14.28 7312
14.3 5975
14.32 7161
14.34 7548
14.36 7579
14.38 9269
14.4 9075
14.42 9657
14.44 9615
14.46 9052
14.48 8546
14.5 7957
14.52 11074
14.54 10742
14.56 10582
14.58 9949
14.6 9844
14.62 9883
14.64 9507
14.66 10419
14.68 10989
14.7 9651
14.72 9698
14.74 9163
14.76 11317
14.78 11985
14.8 12059
14.82 13669
14.84 12913
14.86 12300
14.88 12329
14.9 11803
14.92 12016
14.94 12386
14.96 11605
14.98 11068
15 12631
15.02 11985
15.04 12166
15.06 11015
15.08 11867
15.1 12833
15.12 12211
15.14 11577
15.16 12024
15.18 12225
15.2 11567
15.22 10400
15.24 10968
15.26 12637
15.28 11028
15.3 10979
15.32 10714
15.34 10444
15.36 10825
15.38 11340
15.4 11061
15.42 11522
15.44 11413
15.46 10917
15.48 12332
15.5 13685
15.52 12024
15.54 11720
15.56 12597
15.58 12125
15.6 12465
15.62 12758
15.64 11204
15.66 11649
15.68 9201
15.7 9525
15.72 11133
15.74 12251
15.76 12197
15.78 12212
15.8 9147
15.82 10347
15.84 11231
15.86 10270
15.88 9730
15.9 10775
15.92 9845
15.94 8595
15.96 10652
15.98 11546
16 11007
16.02 11729
16.04 12660
16.06 12303
16.08 11156
16.1 12501
16.12 10776
16.14 12672
16.16 13953
16.18 11737
16.2 12218
16.22 12379
16.24 12979
16.26 13157
16.28 11074
16.3 11749
16.32 12674
16.34 11977
16.36 13349
16.38 12682
16.4 12056
16.42 11187
16.44 9391
16.46 10283
16.48 12466
16.5 10370
16.52 11367
16.54 11426
16.56 9369
16.58 10968
16.6 11481
16.62 11414
16.64 10950
16.66 13629
16.68 10777
16.7 10370
16.72 10012
16.74 8167
16.76 9887
16.78 9186
16.8 9435
16.82 7252
16.84 9367
16.86 7844
16.88 7847
16.9 8209
16.92 7864
16.94 7147
16.96 7710
16.98 7082
17 5312
17.02 5797
17.04 5641
17.06 4498
17.08 4322
17.1 4691
17.12 5531
17.14 4744
17.16 3977
17.18 4991
17.2 4928
17.22 6001
17.24 7639
17.26 7248
17.28 7582
17.3 8043
17.32 8507
17.34 7429
17.36 8244
17.38 8050
17.4 7940
17.42 7558
17.44 8238
17.4602 9998
17.4802 8458
17.5002 7563
17.5202 7554
17.5402 6798
17.5602 7276
17.5802 7078
17.6002 5331
17.6202 6736
17.6402 6507
17.6602 5151
17.6802 5636
17.7002 5646
17.7202 4866
17.7402 5485
17.7602 5778
17.7802 7205
17.8002 9298
17.8202 7462
17.8402 9047
17.8602 9209
17.8802 9503
17.9002 7655
17.9202 7833
17.9402 8728
17.9602 9393
17.9802 9637
18.0002 11174
18.0202 10056
18.0402 8494
18.0602 7970
18.0802 8530
18.1002 7602
18.1202 8100
18.1402 9424
18.1602 9231
18.1802 9561
18.2002 9684
18.2202 10009
18.2402 10318
18.2602 12283
18.2802 9859
18.3002 10135
18.3202 9972
18.3402 10613
18.3602 11013
18.3802 9149
18.4002 10127
18.4202 11107
18.4402 9195
18.4602 9314
18.4802 8964
18.5002 7954
18.5202 9701
18.5402 9984
18.5602 9484
18.5802 9766
18.6002 11190
18.6202 9709
18.6402 9345
18.6602 7521
18.6802 9062
18.7002 9184
18.7202 10308
18.7402 9594
18.7602 9500
18.7802 8644
18.8002 8768
18.8202 10621
18.8402 10503
18.8602 9567
18.8802 10199
18.9002 9412
18.9202 10357
18.9402 9756
18.9602 10025
18.9802 9126
19.0002 6901
19.0202 8093
19.0402 9897
19.0602 8994
19.0802 8917
19.1002 9359
19.1202 10990
19.1402 9459
19.1602 10181
19.1802 9775
19.2002 10660
19.2202 9329
19.2402 9490
19.2602 11730
19.2802 10681
19.3002 10416
19.3202 10003
19.3402 10333
19.3602 9325
19.3802 9927
19.4002 10209
19.4202 10057
19.4402 10580
19.4602 10146
19.4802 9836
19.5002 9846
19.5202 11583
19.5402 10242
19.5602 9686
19.5802 11609
19.6002 10601
19.6202 9521
19.6402 8109
19.6602 7027
19.6802 8107
19.7002 6381
19.7202 7988
19.7402 8029
19.7602 8000
19.7802 7402
19.8002 7015
19.8202 6600
19.8402 6217
19.8602 7724
19.8802 7754
19.9002 7181
19.9202 8367
19.9402 8426
19.9602 7869
19.9802 8180
&
@target G1.S1
@type xy
0 657
0.02 20
0.04 45
0.06 0
0.08 0
0.1 0
0.12 0
0.14 0
0.16 1
0.18 35
0.2 0
0.22 117
0.24 14
0.26 0
0.28 16
0.3 21
0.32 27
0.34 285
0.36 85
0.38 0
0.4 25
0.42 0
0.44 12
0.46 231
0.48 140
0.5 147
0.52 42
0.54 0
0.56 0
0.58 7
0.6 37
0.62 0
0.64 34
0.66 101
0.68 0
0.7 0
0.72 1
0.74 10
0.76 8
0.78 0
0.8 0
0.82 0
0.84 0
0.86 0
0.88 0
0.9 0
0.92 2
0.94 3
0.96 0
0.98 6
1 1217
1.02 487
1.04 1137
1.06 31
1.08 177
1.1 1
1.12 9
1.14 0
1.16 30
1.18 203
1.2 106
1.22 0
1.24 0
1.26 931
1.28 20
1.3 3142
1.32 738
1.34 9239
1.36 7491
1.38 7729
1.4 7314
1.42 6135
1.44 8311
1.46 6579
1.48 7436
1.5 5624
1.52 5174
1.54 3838
1.56 3795
1.58 3685
1.6 2816
1.62 3241
1.64 2228
1.66 2251
1.68 2836
1.7 3168
1.72 4943
1.74 4728
1.76 3131
1.78 4336
1.8 4909
1.82 5432
1.84 6223
1.86 6838
1.88 6186
1.9 5687
1.92 6654
1.94 6612
1.96 7383
1.98 7581
2 7582
2.02 7285
2.04 6277
2.06 5427
2.08 6159
2.1 5395
2.12 4483
2.14 5698
2.16 6933
2.18 7838
2.2 8446
2.22 9116
2.24 8503
2.26 8729
2.28 8955
2.3 9345
2.32 9319
2.34 6334
2.36 6986
2.38 6937
2.4 7157
2.42 6614
2.44 7320
2.46 7013
2.48 7237
2.5 6479
2.52 6620
2.54 7368
2.56 6567
2.58 6461
2.6 6223
2.62 5538
2.64 5263
2.66 7699
2.68 6582
2.7 6930
2.72 8143
2.74 7184
2.76 8376
2.78 10203
2.8 9763
2.82 8289
2.84 5517
2.86 8608
2.88 10405
2.9 9716
2.92 10876
2.94 9572
2.96 10915
2.98 11360
3 9317
3.02 8300
3.04 7998
3.06 10284
3.08 8155
3.1 8503
3.12 8114
3.14 7137
3.16 7945
3.18 6811
3.2 5779
3.22 5681
3.24 4475
3.26 4482
3.28 5180
3.3 5645
3.32 4936
3.34 7480
3.36 7833
3.38 6643
3.4 4645
3.42 4693
3.44 4181
3.46 3012
3.48 3646
3.5 3478
3.52 3665
3.54 2761
3.56 2891
3.58 4016
3.6 4196
3.62 4171
3.64 5295
3.66 4941
3.68 5411
3.7 7923
3.72 7641
3.74 8194
3.76 6314
3.78 5902
3.8 7215
3.82 5999
3.84 6455
3.86 7632
3.88 8658
3.9 6356
3.92 3513
3.94 5522
3.96 6047
3.98 4408
4 4304
4.02 3172
4.04 4764
4.06 4505
4.08 5040
4.1 7128
4.12 5852
4.14 5922
4.16 6216
4.18 5897
4.2 5136
4.22 5159
4.24 5552
4.26 6257
4.28 6778
4.3 6482
4.32 6566
4.34 6258
4.36 7031
4.38 5522
4.4 6077
4.42 5825
4.44 4459
4.46 1884
4.48 3156
4.5 3079
4.52 2884
4.54 2474
4.56 1912
4.58 1567
4.6 2053
4.62 3426
4.64 2904
4.66 1202
4.68 1299
4.7 3079
4.72 1959
4.74 1686
4.76 1873
4.78 1441
4.8 2011
4.82 1943
4.84 2209
4.86 2717
4.88 3443
4.9 2924
4.92 3297
4.94 3091
4.96 4118
4.98 3452
5 2543
5.02 3031
5.04 2563
5.06 4022
5.08 4236
5.1 6323
5.12 4537
5.14 4905
5.16 4342
5.18 3310
5.2 3244
5.22 4312
5.24 3506
5.26 3214
5.28 2555
5.3 1760
5.32 2282
5.34 3401
5.36 2957
5.38 3117
5.4 3587
5.42 4714
5.44 3551
5.46 3024
5.48 4247
5.5 4353
5.52 3659
5.54 3710
5.56 2927
5.58 3095
5.6 2563
5.62 3028
5.64 3615
5.66 3518
5.68 3098
5.7 2593
5.72 2742
5.74 1888
5.76 2221
5.78 833
5.8 739
5.82 151
5.84 302
5.86 615
5.88 957
5.9 1328
5.92 1294
5.94 1491
5.96 1050
5.98 1598
6 1939
6.02 1852
6.04 1907
6.06 2612
6.08 1155
6.1 1572
6.12 1125
6.14 1136
6.16 242
6.18 1182
6.2 1309
6.22 1775
6.24 2417
6.26 2795
6.28 2364
6.3 2323
6.32 3103
6.34 4292
6.36 3806
6.38 3305
6.4 3055
6.42 3905
6.44 3046
6.46 3242
6.48 4003
6.5 3702
6.52 4414
6.54 4837
6.56 5404
6.58 6146
6.6 6883
6.62 7019
6.64 6245
6.66 5737
6.68 5679
6.7 5202
6.72 3818
6.74 3898
6.76 3338
6.78 3715
6.8 4451
6.82 4083
6.84 5303
6.86 7057
6.88 6715
6.9 4748
6.92 4294
6.94 5009
6.96 4949
6.98 5425
7 4705
7.02 3379
7.04 4001
7.06 4083
7.08 5182
7.1 3098
7.12 5141
7.14 4398
7.16 3779
7.18 4354
7.2 4500
7.22 4256
7.24 2661
7.26 3903
7.28 4855
7.3 5513
7.32 6115
7.34 3381
7.36 4046
7.38 3712
7.4 2774
7.42 3630
7.44 3546
7.46 1930
7.48 3387
7.5 1976
7.52 766
7.54 1218
7.56 1356
7.58 1190
7.6 1902
7.62 956
7.64 339
7.66 360
7.68 895
7.7 1349
7.72 589
7.74 641
7.76 1133
7.78 1154
7.8 956
7.82 1864
7.84 1801
7.86 2955
7.88 2360
7.9 2155
7.92 1590
7.94 1245
7.96 1840
7.98 976
8 830
8.02 452
8.04 289
8.06 1370
8.08 1648
8.1 2452
8.12 2727
8.14 1603
8.16 152
8.18 116
8.2 155
8.22 208
8.24 59
8.26 67
8.28 32
8.3 420
8.32 509
8.34 995
8.36 496
8.38 293
8.4 15
8.42 24
8.44 121
8.46 101
8.48 299
8.5 415
8.52 799
8.54 1096
8.56 1186
8.58 1175
8.6 1074
8.62 1511
8.64 1884
8.66 1687
8.68 1822
8.7 1847
8.72 796
8.74 972
8.76 831
8.78 537
8.8 605
8.82 1086
8.84 1074
8.86 1206
8.88 1233
8.9 1048
8.92 928
8.94 880
8.96 996
8.98 946
9 1017
9.02 1418
9.04 949
9.06 586
9.08 965
9.1 1299
9.12 1059
9.14 1345
9.16 1064
9.18 1859
9.2 1616
9.22 1731
9.24 2161
9.26 2431
9.28 1845
9.3 1363
9.32 939
9.34 1184
9.36 1851
9.38 1634
9.4 1618
9.42 1417
9.44 1331
9.46 2383
9.48 2333
9.5 2130
9.52 2336
9.54 2337
9.56 2231
9.58 2178
9.6 1542
9.62 1834
9.64 3256
9.66 3356
9.68 3442
9.7 3281
9.72 2168
9.74 2984
9.76 3526
9.78 2922
9.8 3230
9.82 3211
9.84 1965
9.86 2879
9.88 4245
9.9 3684
9.92 3989
9.94 5105
9.96 4069
9.98 3184
10 3104
10.02 2068
10.04 1835
10.06 1235
10.08 2208
10.1 2098
10.12 1845
10.14 3036
10.16 2698
10.18 3130
10.2 4308
10.22 3680
10.24 2978
10.26 3169
10.28 3889
10.3 4479
10.32 5039
10.34 4209
10.36 4229
10.38 5292
10.4 4273
10.42 3929
10.44 2790
10.46 2603
10.48 3786
10.5 3396
10.52 4315
10.54 4483
10.56 4378
10.58 4187
10.6 6429
10.62 6752
10.64 7047
10.66 7416
10.68 6249
10.7 7273
10.72 7872
10.74 7654
10.76 7061
10.78 6386
10.8 7245
10.82 8578
10.84 9348
10.86 7278
10.88 8752
10.9 8108
10.92 6591
10.94 7693
10.96 6881
10.98 5830
11 7349
11.02 7862
11.04 7396
11.06 6339
11.08 5597
11.1 4835
11.12 5086
11.14 3872
11.16 3973
11.18 3771
11.2 3243
11.22 3764
11.24 2889
11.26 1956
11.28 2039
11.3 2588
11.32 2139
11.34 2435
11.36 3158
11.38 4172
11.4 4584
11.42 3360
11.44 3658
11.46 3514
11.48 4280
11.5 3988
11.52 4031
11.54 3319
11.56 2884
11.58 3119
11.6 2592
11.62 2650
11.64 4074
11.66 3124
11.68 5378
11.7 5582
11.72 5118
11.74 6133
11.76 4873
11.78 5888
11.8 5654
11.82 5734
11.84 4879
11.86 4190
11.88 3149
11.9 2501
11.92 2089
11.94 2598
11.96 3658
11.98 4318
12 4443
12.02 4358
12.04 2568
12.06 2488
12.08 2472
12.1 2750
12.12 3579
12.14 4220
12.16 3276
12.18 1677
12.2 2580
12.22 3276
12.24 2029
12.26 2242
12.28 919
12.3 972
12.32 1331
12.34 2013
12.36 1534
12.38 1725
12.4 694
12.42 1085
12.44 1377
12.46 1218
12.48 1279
12.5 1662
12.52 1898
12.54 1521
12.56 2642
12.58 3350
12.6 3309
12.62 4297
12.64 4537
12.66 3596
12.68 4059
12.7 4987
12.72 6089
12.74 5340
12.76 5535
12.78 4838
12.8 5722
12.82 5991
12.84 5636
12.86 7080
12.88 5636
12.9 5500
12.92 6392
12.94 6778
12.96 5525
12.98 5282
13 5488
13.02 6261
13.04 6080
13.06 6593
13.08 7712
13.1 7069
13.12 6090
13.14 4142
13.16 5471
13.18 5037
13.2 3969
13.22 4999
13.24 3542
13.26 3890
13.28 3570
13.3 3165
13.32 3534
13.34 3272
13.36 3127
13.38 2334
13.4 4199
13.42 5222
13.44 3327
13.46 2007
13.48 2813
13.5 2703
13.52 2508
13.54 3073
13.56 3675
13.58 3240
13.6 4200
13.62 3777
13.64 3900
13.66 4282
13.68 4195
13.7 3610
13.72 2855
13.74 3064
13.76 2428
13.78 1914
13.8 2075
13.82 3095
13.84 1686
13.86 1880
13.88 2863
13.9 1240
13.92 2002
13.94 3446
13.96 2807
13.98 2920
14 2837
14.02 3794
14.04 4234
14.06 3265
14.08 3891
14.1 4045
14.12 4045
14.14 5363
14.16 3889
14.18 4051
14.2 4329
14.22 3748
14.24 5619
14.26 5187
14.28 5340
14.3 6040
14.32 8043
14.34 5736
14.36 3960
14.38 3457
14.4 5260
14.42 5005
14.44 4052
14.46 3421
14.48 4957
14.5 3975
14.52 3480
14.54 3201
14.56 1964
14.58 3055
14.6 3137
14.62 3979
14.64 3748
14.66 3115
14.68 3451
14.7 2693
14.72 2767
14.74 2542
14.76 2582
14.78 1321
14.8 725
14.82 210
14.84 127
14.86 1054
14.88 843
14.9 1240
14.92 958
14.94 840
14.96 566
14.98 331
15 537
15.02 620
15.04 658
15.06 171
15.08 90
15.1 65
15.12 474
15.14 517
15.16 347
15.18 588
15.2 584
15.22 484
15.24 1191
15.26 492
15.28 366
15.3 1359
15.32 1136
15.34 2139
15.36 1583
15.38 1020
15.4 1261
15.42 1699
15.44 1597
15.46 1716
15.48 1197
15.5 520
15.52 345
15.54 490
15.56 310
15.58 129
15.6 578
15.62 423
15.64 442
15.66 980
15.68 2630
15.7 1898
15.72 1877
15.74 1157
15.76 1437
15.78 2364
15.8 3173
15.82 2603
15.84 1975
15.86 1452
15.88 1588
15.9 1593
15.92 1790
15.94 1744
15.96 1329
15.98 2161
16 1852
16.02 872
16.04 554
16.06 181
16.08 259
16.1 480
16.12 757
16.14 215
16.16 92
16.18 195
16.2 402
16.22 495
16.24 674
16.26 345
16.28 738
16.3 548
16.32 107
16.34 158
16.36 274
16.38 847
16.4 378
16.42 1522
16.44 3001
16.46 2672
16.48 857
16.5 1391
16.52 1427
16.54 1652
16.56 2002
16.58 1022
16.6 1232
16.62 1277
16.64 1106
16.66 359
16.68 1731
16.7 3012
16.72 3919
16.74 4665
16.76 2983
16.78 3646
16.8 2925
16.82 3733
16.84 3240
16.86 4499
16.88 5413
16.9 5384
16.92 4857
16.94 6659
16.96 7624
16.98 5938
17 7186
17.02 8009
17.04 8875
17.06 9872
17.08 8790
17.1 10671
17.12 7091
17.14 8041
17.16 9724
17.18 8547
17.2 8967
17.22 6624
17.24 7252
17.26 6628
17.28 4844
17.3 5803
17.32 4076
17.34 4387
17.36 3962
17.38 5585
17.4 5416
17.42 5053
17.44 5500
17.4602 4673
17.4802 4719
17.5002 4501
17.5202 5972
17.5402 6231
17.5602 6080
17.5802 7852
17.6002 8565
17.6202 6096
17.6402 3978
17.6602 5289
17.6802 6552
17.7002 7184
17.7202 8097
17.7402 7015
17.7602 7850
17.7802 4989
17.8002 5493
17.8202 5389
17.8402 5745
17.8602 4197
17.8802 5374
17.9002 4758
17.9202 3984
17.9402 4596
17.9602 5535
17.9802 4586
18.0002 3440
18.0202 3217
18.0402 5317
18.0602 6113
18.0802 5105
18.1002 5511
18.1202 6179
18.1402 5034
18.1602 4558
18.1802 3799
18.2002 4450
18.2202 3343
18.2402 3556
18.2602 3355
18.2802 3709
18.3002 4271
18.3202 4665
18.3402 3866
18.3602 3042
18.3802 3353
18.4002 2941
18.4202 2017
18.4402 3373
18.4602 3471
18.4802 3285
18.5002 5455
18.5202 3619
18.5402 3823
18.5602 3835
18.5802 3019
18.6002 3295
18.6202 5085
18.6402 4125
18.6602 3290
18.6802 3817
18.7002 3317
18.7202 3581
18.7402 5275
18.7602 5035
18.7802 4780
18.8002 4649
18.8202 3624
18.8402 3569
18.8602 4253
18.8802 3970
18.9002 3205
18.9202 3108
18.9402 3634
18.9602 3510
18.9802 3273
19.0002 5430
19.0202 3988
19.0402 4352
19.0602 5179
19.0802 3676
19.1002 2595
19.1202 2526
19.1402 3679
19.1602 3419
19.1802 3629
19.2002 2431
19.2202 3273
19.2402 3832
19.2602 2469
19.2802 3595
19.3002 1799
19.3202 3635
19.3402 3017
19.3602 4048
19.3802 3717
19.4002 3149
19.4202 3314
19.4402 2203
19.4602 3142
19.4802 3414
19.5002 2948
19.5202 2740
19.5402 3892
19.5602 3120
19.5802 1869
19.6002 3204
19.6202 4745
19.6402 5407
19.6602 6187
19.6802 5130
19.7002 7313
19.7202 6476
19.7402 6205
19.7602 7322
19.7802 5717
19.8002 7589
19.8202 6147
19.8402 6725
19.8602 5703
19.8802 5424
19.9002 6760
19.9202 4618
19.9402 3937
19.9602 5090
19.9802 5130
&
@target G1.S2
@type xy
0 5
0.02 0
0.04 0
0.06 0
0.08 0
0.1 1
0.12 0
0.14 0
0.16 0
0.18 0
0.2 0
0.22 0
0.24 0
0.26 0
0.28 0
0.3 0
0.32 0
0.34 0
0.36 1
0.38 0
0.4 19
0.42 0
0.44 15
0.46 40
0.48 12
0.5 155
0.52 255
0.54 0
0.56 0
0.58 216
0.6 217
0.62 0
0.64 7
0.66 148
0.68 0
0.7 0
0.72 0
0.74 0
0.76 2
0.78 0
0.8 121
0.82 0
0.84 0
0.86 0
0.88 0
0.9 0
0.92 0
0.94 0
0.96 0
0.98 0
1 13
1.02 0
1.04 0
1.06 0
1.08 0
1.1 0
1.12 0
1.14 0
1.16 0
1.18 5
1.2 0
1.22 0
1.24 0
1.26 114
1.28 0
1.3 85
1.32 146
1.34 3845
1.36 4721
1.38 5174
1.4 3701
1.42 4051
1.44 5061
1.46 3659
1.48 3558
1.5 4605
1.52 5130
1.54 5517
1.56 4784
1.58 5292
1.6 6772
1.62 5534
1.64 6920
1.66 7393
1.68 6031
1.7 5675
1.72 5438
1.74 6890
1.76 5848
1.78 5256
1.8 5844
1.82 5859
1.84 4811
1.86 4567
1.88 4932
1.9 4113
1.92 3837
1.94 3373
1.96 3315
1.98 3749
2 3171
2.02 3217
2.04 4954
2.06 3955
2.08 5660
2.1 5625
2.12 5276
2.14 4809
2.16 3436
2.18 3239
2.2 3449
2.22 3118
2.24 3677
2.26 3169
2.28 3383
2.3 4257
2.32 5575
2.34 5171
2.36 4881
2.38 5742
2.4 6283
2.42 5082
2.44 3827
2.46 4323
2.48 5913
2.5 5582
2.52 4343
2.54 4065
2.56 4165
2.58 5483
2.6 4998
2.62 5673
2.64 5641
2.66 4439
2.68 5074
2.7 4198
2.72 3528
2.74 3117
2.76 5503
2.78 4564
2.8 3766
2.82 4248
2.84 5345
2.86 4409
2.88 3522
2.9 4312
2.92 3791
2.94 4263
2.96 4377
2.98 4400
3 3309
3.02 3328
3.04 4032
3.06 4675
3.08 5493
3.1 7208
3.12 6202
3.14 6688
3.16 5042
3.18 5855
3.2 4401
3.22 4900
3.24 4084
3.26 6059
3.28 5129
3.3 5630
3.32 4863
3.34 4710
3.36 4833
3.38 5160
3.4 4699
3.42 5582
3.44 5161
3.46 4784
3.48 5265
3.5 4168
3.52 4931
3.54 4869
3.56 5226
3.58 6403
3.6 6136
3.62 6161
3.64 6528
3.66 6049
3.68 5063
3.7 5814
3.72 4081
3.74 4171
3.76 3325
3.78 4287
3.8 4192
3.82 4771
3.84 4098
3.86 3502
3.88 4020
3.9 4951
3.92 3945
3.94 3383
3.96 4378
3.98 3722
4 3965
4.02 4241
4.04 4568
4.06 4521
4.08 4468
4.1 3618
4.12 3111
4.14 3352
4.16 3882
4.18 3967
4.2 5016
4.22 5320
4.24 3805
4.26 4688
4.28 4629
4.3 5200
4.32 5627
4.34 5192
4.36 4047
4.38 4949
4.4 4201
4.42 4154
4.44 4710
4.46 5729
4.48 5320
4.5 5513
4.52 5158
4.54 4957
4.56 4670
4.58 4821
4.6 4639
4.62 4788
4.64 4668
4.66 4579
4.68 3932
4.7 5691
4.72 4868
4.74 5541
4.76 5475
4.78 6162
4.8 5806
4.82 5590
4.84 5557
4.86 5271
4.88 4857
4.9 5504
4.92 5084
4.94 6714
4.96 7075
4.98 6282
5 6859
5.02 6562
5.04 6161
5.06 5369
5.08 6570
5.1 6845
5.12 6280
5.14 4097
5.16 6988
5.18 7013
5.2 6068
5.22 5320
5.24 6012
5.26 6254
5.28 6025
5.3 6161
5.32 6995
5.34 5828
5.36 5906
5.38 4826
5.4 4794
5.42 4532
5.44 4168
5.46 5044
5.48 3959
5.5 4183
5.52 4547
5.54 4606
5.56 3212
5.58 3280
5.6 4677
5.62 5173
5.64 4616
5.66 4918
5.68 4523
5.7 4665
5.72 4412
5.74 6225
5.76 6002
5.78 5110
5.8 5983
5.82 5362
5.84 6788
5.86 6759
5.88 5710
5.9 5028
5.92 4770
5.94 5202
5.96 4722
5.98 5308
6 4898
6.02 3981
6.04 5903
6.06 5171
6.08 6646
6.1 5593
6.12 6099
6.14 4837
6.16 6040
6.18 5452
6.2 4613
6.22 5851
6.24 6053
6.26 6095
6.28 4649
6.3 4916
6.32 5968
6.34 5386
6.36 4856
6.38 4593
6.4 5414
6.42 5020
6.44 5166
6.46 5349
6.48 5425
6.5 5349
6.52 5686
6.54 5477
6.56 5404
6.58 4514
6.6 4800
6.62 3886
6.64 5630
6.66 6862
6.68 5369
6.7 4846
6.72 4630
6.74 4553
6.76 5446
6.78 3763
6.8 3436
6.82 4448
6.84 4400
6.86 3627
6.88 4033
6.9 3909
6.92 3760
6.94 4251
6.96 5455
6.98 4118
7 3690
7.02 3970
7.04 4550
7.06 4704
7.08 3681
7.1 5857
7.12 5435
7.14 5882
7.16 5666
7.18 5012
7.2 5747
7.22 5707
7.24 6062
7.26 5876
7.28 5855
7.3 6309
7.32 4939
7.34 5784
7.36 5244
7.38 5960
7.4 5484
7.42 5387
7.44 4147
7.46 4218
7.48 4374
7.5 4489
7.52 4471
7.54 4659
7.56 4136
7.58 4575
7.6 5229
7.62 4648
7.64 5501
7.66 4848
7.68 4290
7.7 4762
7.72 5281
7.74 5967
7.76 5655
7.78 5916
7.8 5667
7.82 5987
7.84 5304
7.86 5097
7.88 4209
7.9 4349
7.92 5111
7.94 4620
7.96 5429
7.98 5118
8 5537
8.02 5619
8.04 6102
8.06 6310
8.08 5446
8.1 4262
8.12 4271
8.14 4595
8.16 4818
8.18 4602
8.2 4598
8.22 4821
8.24 5381
8.26 5565
8.28 5697
8.3 5436
8.32 5272
8.34 5188
8.36 5738
8.38 6200
8.4 5810
8.42 5883
8.44 5593
8.46 5653
8.48 5971
8.5 5727
8.52 5870
8.54 5380
8.56 6118
8.58 6024
8.6 4737
8.62 5027
8.64 4250
8.66 4023
8.68 4778
8.7 5386
8.72 5545
8.74 5064
8.76 5802
8.78 5634
8.8 6001
8.82 5214
8.84 5172
8.86 4877
8.88 5263
8.9 5052
8.92 4812
8.94 4374
8.96 5035
8.98 5341
9 6281
9.02 4429
9.04 4783
9.06 5106
9.08 6123
9.1 6290
9.12 5433
9.14 4311
9.16 4349
9.18 4599
9.2 4320
9.22 4253
9.24 3526
9.26 3665
9.28 4236
9.3 4206
9.32 4642
9.34 6191
9.36 6055
9.38 5744
9.4 4728
9.42 5060
9.44 4179
9.46 4270
9.48 4221
9.5 4301
9.52 4816
9.54 4254
9.56 5431
9.58 5822
9.6 5224
9.62 5095
9.64 5281
9.66 5223
9.68 6040
9.7 6546
9.72 7050
9.74 5913
9.76 6290
9.78 6036
9.8 5408
9.82 5333
9.84 4853
9.86 5648
9.88 5170
9.9 4465
9.92 5213
9.94 5587
9.96 6040
9.98 6291
10 5746
10.02 5241
10.04 5392
10.06 6144
10.08 6318
10.1 6552
10.12 5212
10.14 5363
10.16 5144
10.18 5114
10.2 3902
10.22 3673
10.24 3432
10.26 4550
10.28 4823
10.3 5065
10.32 5341
10.34 4736
10.36 4079
10.38 4855
10.4 3509
10.42 3802
10.44 4535
10.46 5334
10.48 4601
10.5 4863
10.52 5608
10.54 5467
10.56 4330
10.58 4894
10.6 4569
10.62 5379
10.64 4119
10.66 4463
10.68 4864
10.7 4322
10.72 4866
10.74 4467
10.76 4751
10.78 4023
10.8 5283
10.82 5046
10.84 4631
10.86 3666
10.88 3547
10.9 2863
10.92 3477
10.94 4061
10.96 4947
10.98 3447
11 4356
11.02 4185
11.04 4905
11.06 4417
11.08 4422
11.1 6086
11.12 6401
11.14 4905
11.16 5734
11.18 5289
11.2 5650
11.22 6533
11.24 4932
11.26 5784
11.28 5766
11.3 4859
11.32 5100
11.34 5998
11.36 6226
11.38 6326
11.4 5344
11.42 5555
11.44 5853
11.46 4969
11.48 4276
11.5 4109
11.52 3652
11.54 4667
11.56 4249
11.58 3950
11.6 4783
11.62 4125
11.64 4821
11.66 4032
11.68 2936
11.7 2728
11.72 3660
11.74 4502
11.76 4415
11.78 3897
11.8 4061
11.82 5612
11.84 5241
11.86 4702
11.88 4421
11.9 4917
11.92 5817
11.94 5544
11.96 4839
11.98 5126
12 5001
12.02 5622
12.04 4942
12.06 5492
12.08 4871
12.1 4577
12.12 4770
12.14 5715
12.16 5127
12.18 6374
12.2 6754
12.22 6988
12.24 6959
12.26 6720
12.28 6274
12.3 7325
12.32 7150
12.34 6666
12.36 6407
12.38 6705
12.4 6613
12.42 4901
12.44 5143
12.46 5117
12.48 5314
12.5 6281
12.52 5079
12.54 5351
12.56 4866
12.58 4258
12.6 4176
12.62 4571
12.64 3406
12.66 4388
12.68 3828
12.7 3948
12.72 4549
12.74 5562
12.76 5185
12.78 5470
12.8 5542
12.82 4651
12.84 3737
12.86 3896
12.88 4214
12.9 3835
12.92 3729
12.94 5129
12.96 5346
12.98 6082
13 5479
13.02 4879
13.04 3881
13.06 2772
13.08 4205
13.1 4382
13.12 4942
13.14 4985
13.16 5403
13.18 5292
13.2 5730
13.22 5065
13.24 4696
13.26 5188
13.28 5996
13.3 7147
13.32 6812
13.34 6192
13.36 5989
13.38 6795
13.4 5155
13.42 5833
13.44 5585
13.46 5511
13.48 6619
13.5 5596
13.52 5516
13.54 6199
13.56 5585
13.58 4762
13.6 5556
13.62 4770
13.64 5562
13.66 4258
13.68 4877
13.7 4760
13.72 4205
13.74 5473
13.76 4565
13.78 4663
13.8 5672
13.82 5609
13.84 5762
13.86 5773
13.88 5579
13.9 6140
13.92 5657
13.94 5189
13.96 5584
13.98 5976
14 5157
14.02 5303
14.04 4845
14.06 6081
14.08 5963
14.1 5662
14.12 6386
14.14 5239
14.16 5044
14.18 5800
14.2 5824
14.22 4849
14.24 5543
14.26 5096
14.28 3695
14.3 4332
14.32 4397
14.34 4994
14.36 4445
14.38 5010
14.4 5369
14.42 4662
14.44 4234
14.46 4393
14.48 4582
14.5 2860
14.52 4149
14.54 4850
14.56 5126
14.58 4477
14.6 4447
14.62 5016
14.64 5704
14.66 5103
14.68 4615
14.7 5429
14.72 6358
14.74 5210
14.76 4669
14.78 4867
14.8 5265
14.82 4498
14.84 4656
14.86 4589
14.88 4314
14.9 4422
14.92 5026
14.94 5699
14.96 4787
14.98 4538
15 5349
15.02 5758
15.04 5476
15.06 5741
15.08 6162
15.1 6964
15.12 6063
15.14 5226
15.16 5923
15.18 6060
15.2 5724
15.22 5649
15.24 5367
15.26 5348
15.28 4978
15.3 4295
15.32 4257
15.34 4098
15.36 4343
15.38 4841
15.4 4205
15.42 3844
15.44 3844
15.46 4307
15.48 3890
15.5 3790
15.52 3827
15.54 4165
15.56 4410
15.58 4368
15.6 3386
15.62 3743
15.64 4427
15.66 5513
15.68 4298
15.7 4504
15.72 5151
15.74 5303
15.76 5007
15.78 4795
15.8 4691
15.82 5313
15.84 5356
15.86 4961
15.88 5098
15.9 5433
15.92 6825
15.94 6069
15.96 6477
15.98 5416
16 4821
16.02 5364
16.04 6653
16.06 6574
16.08 5874
16.1 5951
16.12 5576
16.14 6294
16.16 5929
16.18 4522
16.2 5259
16.22 5620
16.24 5644
16.26 6052
16.28 4694
16.3 4077
16.32 4041
16.34 4085
16.36 4507
16.38 5505
16.4 6069
16.42 5141
16.44 4233
16.46 4906
16.48 5346
16.5 4840
16.52 3673
16.54 4452
16.56 5013
16.58 4660
16.6 4733
16.62 4301
16.64 4049
16.66 4092
16.68 4709
16.7 4906
16.72 5192
16.74 3944
16.76 4070
16.78 4829
16.8 3443
16.82 4317
16.84 5849
16.86 5117
16.88 4382
16.9 5021
16.92 5433
16.94 4436
16.96 5556
16.98 4886
17 4201
17.02 5830
17.04 4341
17.06 4880
17.08 3573
17.1 4153
17.12 4359
17.14 4895
17.16 4680
17.18 4443
17.2 3819
17.22 3664
17.24 4894
17.26 4459
17.28 4779
17.3 5423
17.32 3432
17.34 4914
17.36 4530
17.38 5225
17.4 5587
17.42 4630
17.44 4640
17.4602 5493
17.4802 4971
17.5002 5360
17.5202 4280
17.5402 3770
17.5602 4764
17.5802 4332
17.6002 3718
17.6202 3956
17.6402 4407
17.6602 4551
17.6802 3350
17.7002 4303
17.7202 4009
17.7402 5548
17.7602 6094
17.7802 5738
17.8002 5127
17.8202 5745
17.8402 5620
17.8602 5115
17.8802 4751
17.9002 5261
17.9202 5128
17.9402 6157
17.9602 5419
17.9802 4867
18.0002 5803
18.0202 5824
18.0402 4712
18.0602 4544
18.0802 4520
18.1002 4092
18.1202 4740
18.1402 4164
18.1602 3916
18.1802 4381
18.2002 3282
18.2202 3904
18.2402 3899
18.2602 5233
18.2802 4439
18.3002 6344
18.3202 6411
18.3402 6781
18.3602 5793
18.3802 6156
18.4002 5168
18.4202 4910
18.4402 5092
18.4602 6002
18.4802 6199
18.5002 5197
18.5202 4925
18.5402 5012
18.5602 5683
18.5802 5515
18.6002 4151
18.6202 4890
18.6402 4752
18.6602 3782
18.6802 4317
18.7002 4645
18.7202 5668
18.7402 4997
18.7602 4897
18.7802 4951
18.8002 4939
18.8202 6064
18.8402 5685
18.8602 5190
18.8802 4675
18.9002 5041
18.9202 5921
18.9402 6432
18.9602 6466
18.9802 6179
19.0002 5784
19.0202 6409
19.0402 6081
19.0602 5040
19.0802 5227
19.1002 5217
19.1202 6493
19.1402 4404
19.1602 5375
19.1802 3990
19.2002 4771
19.2202 5116
19.2402 4124
19.2602 5200
19.2802 4762
19.3002 4729
19.3202 4928
19.3402 4446
19.3602 4373
19.3802 5197
19.4002 4076
19.4202 4764
19.4402 4151
19.4602 5260
19.4802 5251
19.5002 5135
19.5202 5194
19.5402 4401
19.5602 4649
19.5802 4780
19.6002 4042
19.6202 3371
19.6402 4055
19.6602 5130
19.6802 4603
19.7002 4959
19.7202 4138
19.7402 5158
19.7602 4529
19.7802 4392
19.8002 3687
19.8202 5322
19.8402 4842
19.8602 4702
19.8802 4977
19.9002 5117
19.9202 5243
19.9402 4903
19.9602 5270
19.9802 5782
&
@target G2.S0
@type xy
1 0.464435
2 0.556462
3 0.457657
4 0.455659
5 0.45445
6 0.451137
7 0.459184
8 0.556641
9 0.467146
10 0.532307
11 0.457465
12 0.433877
13 0.455055
14 0.448107
15 0.433532
16 0.445926
17 0.441418
18 0.447242
19 0.444072
20 0.439943
21 0.4309
22 0.455028
23 0.43926
24 0.449806
25 0.447912
26 0.448832
27 0.460923
28 0.536377
29 0.443762
30 0.454698
31 0.483658
32 0.529033
33 0.488492
34 0.829338
35 0.774822
36 0.848484
37 0.485129
38 0.461519
39 0.471937
40 0.454396
41 0.447493
42 0.487904
43 0.466825
44 0.470027
45 0.442522
46 0.519832
47 0.45
48 0.476314
49 0.437378
50 0.605846
51 0.44685
52 0.449805
53 0.453706
54 0.44455
55 0.437036
56 0.449054
57 0.459837
58 0.47244
59 0.453596
60 0.51466
61 0.527115
62 0.508528
63 0.44671
64 0.43946
65 0.456098
66 0.452465
67 0.447717
68 0.434309
69 0.457848
70 0.433042
71 0.437407
72 0.443932
73 0.450694
74 0.443311
75 0.446682
76 0.441305
77 0.442521
78 0.438777
&
@target G2.S1
@type xy
1 0.467038
2 0.608563
3 0.468321
4 0.495807
5 0.505025
6 0.485798
7 0.469734
8 0.676259
9 0.501124
10 0.677089
11 0.460489
12 0.465967
13 0.480962
14 0.456344
15 0.454093
16 0.443001
17 0.457302
18 0.446402
19 0.446234
20 0.454889
21 0.461411
22 0.443847
23 0.432464
24 0.450055
25 0.452327
26 0.453155
27 0.459293
28 0.548566
29 0.455467
30 0.472944
31 0.486441
32 0.481534
33 0.486852
34 0.836137
35 0.852569
36 0.853068
37 0.520793
38 0.493685
39 0.483037
40 0.470611
41 0.428894
42 0.483374
43 0.472572
44 0.465564
45 0.449361
46 0.486878
47 0.447129
48 0.477598
49 0.449749
50 0.692928
51 0.443452
52 0.461682
53 0.442296
54 0.459728
55 0.4441
56 0.447604
57 0.448135
58 0.469148
59 0.438292
60 0.550659
61 0.491044
62 0.482416
63 0.474368
64 0.44396
65 0.464569
66 0.462386
67 0.442662
68 0.449165
69 0.452217
70 0.435574
71 0.440312
72 0.453706
73 0.446682
74 0.451137
75 0.447828
76 0.441899
77 0.436978
78 0.442295
&
@target G2.S2
@type xy
1 0.486056
2 0.889859
3 0.455933
4 0.468348
5 0.882738
6 0.6242
7 0.582945
8 0.943094
9 0.999512
10 1.15791
11 0.737344
12 0.488492
13 0.484459
14 0.456535
15 0.440851
16 0.432377
17 0.494241
18 0.44379
19 0.496639
20 0.4539
21 0.441644
22 0.464246
23 0.444579
24 0.451691
25 0.448135
26 0.45
27 0.44037
28 0.760279
29 0.4255
30 0.638318
31 0.730445
32 0.824636
33 0.658976
34 1.09259
35 0.978992
36 1.14859
37 0.89861
38 0.784299
39 0.558637
40 0.464058
41 0.440625
42 0.45711
43 0.44699
44 0.466691
45 0.443452
46 0.460353
47 0.443847
48 0.467921
49 0.441588
50 0.739967
51 0.452134
52 0.446262
53 0.452383
54 0.46395
55 0.405894
56 0.412492
57 0.458775
58 0.583331
59 0.476812
60 0.929381
61 0.872081
62 0.842763
63 0.802262
64 0.458367
65 0.49196
66 0.462899
67 0.445646
68 0.442578
69 0.457684
70 0.444663
71 0.451775
72 0.442634
73 0.432983
74 0.452245
75 0.453045
76 0.453018
77 0.442295
78 0.452879
&
