# Supplementary material for: Data showing the lipid conformations and membrane binding behaviors of beta-amyloid fibrils in phase-separated cholesterol-enriched lipid domains with and without glycolipid and oxidized cholesterol from coarse-grained molecular dynamics simulations
Source: Data Brief. 2020 Apr 19;30:105496. doi: 10.1016/j.dib.2020.105496 (PMC7186522; doi:10.1016/j.dib.2020.105496)
Supplement: Supplementary file 1 [file mmc1.zip › Supplementary-Data/S17-21/Figure-S17/Figure-S17B-CO-ABC-1.agr]

# Grace project file
#
@version 50125
@page size 792, 612
@page scroll 5%
@page inout 5%
@link page off
@map font 0 to "Times-Roman", "Times-Roman"
@map font 1 to "Times-Italic", "Times-Italic"
@map font 2 to "Times-Bold", "Times-Bold"
@map font 3 to "Times-BoldItalic", "Times-BoldItalic"
@map font 4 to "Helvetica", "Helvetica"
@map font 5 to "Helvetica-Oblique", "Helvetica-Oblique"
@map font 6 to "Helvetica-Bold", "Helvetica-Bold"
@map font 7 to "Helvetica-BoldOblique", "Helvetica-BoldOblique"
@map font 8 to "Courier", "Courier"
@map font 9 to "Courier-Oblique", "Courier-Oblique"
@map font 10 to "Courier-Bold", "Courier-Bold"
@map font 11 to "Courier-BoldOblique", "Courier-BoldOblique"
@map font 12 to "Symbol", "Symbol"
@map font 13 to "ZapfDingbats", "ZapfDingbats"
@map color 0 to (255, 255, 255), "white"
@map color 1 to (0, 0, 0), "black"
@map color 2 to (255, 0, 0), "red"
@map color 3 to (0, 255, 0), "green"
@map color 4 to (0, 0, 255), "blue"
@map color 5 to (255, 255, 0), "yellow"
@map color 6 to (188, 143, 143), "brown"
@map color 7 to (220, 220, 220), "grey"
@map color 8 to (148, 0, 211), "violet"
@map color 9 to (0, 255, 255), "cyan"
@map color 10 to (255, 0, 255), "magenta"
@map color 11 to (255, 165, 0), "orange"
@map color 12 to (114, 33, 188), "indigo"
@map color 13 to (103, 7, 72), "maroon"
@map color 14 to (64, 224, 208), "turquoise"
@map color 15 to (0, 139, 0), "green4"
@reference date 0
@date wrap off
@date wrap year 1950
@default linewidth 1.0
@default linestyle 1
@default color 1
@default pattern 1
@default font 0
@default char size 1.000000
@default symbol size 1.000000
@default sformat "%.8g"
@background color 0
@page background fill on
@timestamp off
@timestamp 0.03, 0.03
@timestamp color 1
@timestamp rot 0
@timestamp font 0
@timestamp char size 1.000000
@timestamp def "Tue Dec 12 13:31:51 2017"
@r0 off
@link r0 to g0
@r0 type above
@r0 linestyle 1
@r0 linewidth 1.0
@r0 color 1
@r0 line 0, 0, 0, 0
@r1 off
@link r1 to g0
@r1 type above
@r1 linestyle 1
@r1 linewidth 1.0
@r1 color 1
@r1 line 0, 0, 0, 0
@r2 off
@link r2 to g0
@r2 type above
@r2 linestyle 1
@r2 linewidth 1.0
@r2 color 1
@r2 line 0, 0, 0, 0
@r3 off
@link r3 to g0
@r3 type above
@r3 linestyle 1
@r3 linewidth 1.0
@r3 color 1
@r3 line 0, 0, 0, 0
@r4 off
@link r4 to g0
@r4 type above
@r4 linestyle 1
@r4 linewidth 1.0
@r4 color 1
@r4 line 0, 0, 0, 0
@g0 on
@g0 hidden false
@g0 type XY
@g0 stacked false
@g0 bar hgap 0.000000
@g0 fixedpoint off
@g0 fixedpoint type 0
@g0 fixedpoint xy 0.000000, 0.000000
@g0 fixedpoint format general general
@g0 fixedpoint prec 6, 6
@with g0
@    world 0, 0, 20, 6
@    stack world 0, 0, 0, 0
@    znorm 1
@    view 0.100000, 0.720000, 0.800000, 0.950000
@    title ""
@    title font 0
@    title size 1.500000
@    title color 1
@    subtitle ""
@    subtitle font 0
@    subtitle size 1.000000
@    subtitle color 1
@    xaxes scale Normal
@    yaxes scale Normal
@    xaxes invert off
@    yaxes invert off
@    xaxis  on
@    xaxis  type zero false
@    xaxis  offset 0.000000 , 0.000000
@    xaxis  bar on
@    xaxis  bar color 1
@    xaxis  bar linestyle 1
@    xaxis  bar linewidth 1.0
@    xaxis  label "Time (\xm\0s)"
@    xaxis  label layout para
@    xaxis  label place auto
@    xaxis  label char size 0.900000
@    xaxis  label font 0
@    xaxis  label color 1
@    xaxis  label place normal
@    xaxis  tick on
@    xaxis  tick major 5
@    xaxis  tick minor ticks 4
@    xaxis  tick default 6
@    xaxis  tick place rounded true
@    xaxis  tick in
@    xaxis  tick major size 1.000000
@    xaxis  tick major color 1
@    xaxis  tick major linewidth 1.0
@    xaxis  tick major linestyle 1
@    xaxis  tick major grid off
@    xaxis  tick minor color 1
@    xaxis  tick minor linewidth 1.0
@    xaxis  tick minor linestyle 1
@    xaxis  tick minor grid off
@    xaxis  tick minor size 0.500000
@    xaxis  ticklabel on
@    xaxis  ticklabel format general
@    xaxis  ticklabel prec 5
@    xaxis  ticklabel formula ""
@    xaxis  ticklabel append ""
@    xaxis  ticklabel prepend ""
@    xaxis  ticklabel angle 0
@    xaxis  ticklabel skip 0
@    xaxis  ticklabel stagger 0
@    xaxis  ticklabel place normal
@    xaxis  ticklabel offset auto
@    xaxis  ticklabel offset 0.000000 , 0.010000
@    xaxis  ticklabel start type auto
@    xaxis  ticklabel start 0.000000
@    xaxis  ticklabel stop type auto
@    xaxis  ticklabel stop 0.000000
@    xaxis  ticklabel char size 0.800000
@    xaxis  ticklabel font 0
@    xaxis  ticklabel color 1
@    xaxis  tick place both
@    xaxis  tick spec type none
@    yaxis  on
@    yaxis  type zero false
@    yaxis  offset 0.000000 , 0.000000
@    yaxis  bar on
@    yaxis  bar color 1
@    yaxis  bar linestyle 1
@    yaxis  bar linewidth 1.0
@    yaxis  label "Minimum  Distance (nm)"
@    yaxis  label layout para
@    yaxis  label place auto
@    yaxis  label char size 0.900000
@    yaxis  label font 0
@    yaxis  label color 1
@    yaxis  label place normal
@    yaxis  tick on
@    yaxis  tick major 1
@    yaxis  tick minor ticks 1
@    yaxis  tick default 6
@    yaxis  tick place rounded true
@    yaxis  tick in
@    yaxis  tick major size 1.000000
@    yaxis  tick major color 1
@    yaxis  tick major linewidth 1.0
@    yaxis  tick major linestyle 1
@    yaxis  tick major grid off
@    yaxis  tick minor color 1
@    yaxis  tick minor linewidth 1.0
@    yaxis  tick minor linestyle 1
@    yaxis  tick minor grid off
@    yaxis  tick minor size 0.500000
@    yaxis  ticklabel on
@    yaxis  ticklabel format general
@    yaxis  ticklabel prec 5
@    yaxis  ticklabel formula ""
@    yaxis  ticklabel append ""
@    yaxis  ticklabel prepend ""
@    yaxis  ticklabel angle 0
@    yaxis  ticklabel skip 0
@    yaxis  ticklabel stagger 0
@    yaxis  ticklabel place normal
@    yaxis  ticklabel offset auto
@    yaxis  ticklabel offset 0.000000 , 0.010000
@    yaxis  ticklabel start type auto
@    yaxis  ticklabel start 0.000000
@    yaxis  ticklabel stop type auto
@    yaxis  ticklabel stop 0.000000
@    yaxis  ticklabel char size 0.800000
@    yaxis  ticklabel font 0
@    yaxis  ticklabel color 1
@    yaxis  tick place both
@    yaxis  tick spec type none
@    altxaxis  off
@    altyaxis  off
@    legend on
@    legend loctype view
@    legend 0.82, 0.93
@    legend box color 1
@    legend box pattern 0
@    legend box linewidth 1.0
@    legend box linestyle 0
@    legend box fill color 0
@    legend box fill pattern 0
@    legend font 0
@    legend char size 1.000000
@    legend color 1
@    legend length 2
@    legend vgap 1
@    legend hgap 1
@    legend invert false
@    frame type 0
@    frame linestyle 1
@    frame linewidth 1.0
@    frame color 1
@    frame pattern 1
@    frame background color 0
@    frame background pattern 0
@    s0 hidden false
@    s0 type xy
@    s0 symbol 0
@    s0 symbol size 1.000000
@    s0 symbol color 3
@    s0 symbol pattern 1
@    s0 symbol fill color 3
@    s0 symbol fill pattern 0
@    s0 symbol linewidth 1.0
@    s0 symbol linestyle 1
@    s0 symbol char 65
@    s0 symbol char font 0
@    s0 symbol skip 0
@    s0 line type 1
@    s0 line linestyle 1
@    s0 line linewidth 1.0
@    s0 line color 3
@    s0 line pattern 1
@    s0 baseline type 0
@    s0 baseline off
@    s0 dropline off
@    s0 fill type 0
@    s0 fill rule 0
@    s0 fill color 3
@    s0 fill pattern 1
@    s0 avalue off
@    s0 avalue type 2
@    s0 avalue char size 1.000000
@    s0 avalue font 0
@    s0 avalue color 1
@    s0 avalue rot 0
@    s0 avalue format general
@    s0 avalue prec 3
@    s0 avalue prepend ""
@    s0 avalue append ""
@    s0 avalue offset 0.000000 , 0.000000
@    s0 errorbar on
@    s0 errorbar place both
@    s0 errorbar color 3
@    s0 errorbar pattern 1
@    s0 errorbar size 1.000000
@    s0 errorbar linewidth 1.0
@    s0 errorbar linestyle 1
@    s0 errorbar riser linewidth 1.0
@    s0 errorbar riser linestyle 1
@    s0 errorbar riser clip off
@    s0 errorbar riser clip length 0.100000
@    s0 comment "/Users/KCheng/Desktop/cg_small_water_run/md-run-lonestar/namchi-04-26-2014/g-mind/1md-1.0nm-results/DPP-mind-.xvg"
@    s0 legend  "Protein-DPPC"
@    s1 hidden false
@    s1 type xy
@    s1 symbol 0
@    s1 symbol size 1.000000
@    s1 symbol color 11
@    s1 symbol pattern 1
@    s1 symbol fill color 11
@    s1 symbol fill pattern 0
@    s1 symbol linewidth 1.0
@    s1 symbol linestyle 1
@    s1 symbol char 65
@    s1 symbol char font 0
@    s1 symbol skip 0
@    s1 line type 1
@    s1 line linestyle 1
@    s1 line linewidth 1.0
@    s1 line color 11
@    s1 line pattern 1
@    s1 baseline type 0
@    s1 baseline off
@    s1 dropline off
@    s1 fill type 0
@    s1 fill rule 0
@    s1 fill color 11
@    s1 fill pattern 1
@    s1 avalue off
@    s1 avalue type 2
@    s1 avalue char size 1.000000
@    s1 avalue font 0
@    s1 avalue color 1
@    s1 avalue rot 0
@    s1 avalue format general
@    s1 avalue prec 3
@    s1 avalue prepend ""
@    s1 avalue append ""
@    s1 avalue offset 0.000000 , 0.000000
@    s1 errorbar on
@    s1 errorbar place both
@    s1 errorbar color 11
@    s1 errorbar pattern 1
@    s1 errorbar size 1.000000
@    s1 errorbar linewidth 1.0
@    s1 errorbar linestyle 1
@    s1 errorbar riser linewidth 1.0
@    s1 errorbar riser linestyle 1
@    s1 errorbar riser clip off
@    s1 errorbar riser clip length 0.100000
@    s1 comment "/Users/KCheng/Desktop/cg_small_water_run/md-run-lonestar/namchi-04-26-2014/g-mind/1md-1.0nm-results/DUP-mind-.xvg"
@    s1 legend  "Protein-DUPC"
@    s2 hidden false
@    s2 type xy
@    s2 symbol 0
@    s2 symbol size 1.000000
@    s2 symbol color 1
@    s2 symbol pattern 1
@    s2 symbol fill color 1
@    s2 symbol fill pattern 0
@    s2 symbol linewidth 1.0
@    s2 symbol linestyle 1
@    s2 symbol char 65
@    s2 symbol char font 0
@    s2 symbol skip 0
@    s2 line type 1
@    s2 line linestyle 1
@    s2 line linewidth 1.0
@    s2 line color 1
@    s2 line pattern 1
@    s2 baseline type 0
@    s2 baseline off
@    s2 dropline off
@    s2 fill type 0
@    s2 fill rule 0
@    s2 fill color 1
@    s2 fill pattern 1
@    s2 avalue off
@    s2 avalue type 2
@    s2 avalue char size 1.000000
@    s2 avalue font 0
@    s2 avalue color 1
@    s2 avalue rot 0
@    s2 avalue format general
@    s2 avalue prec 3
@    s2 avalue prepend ""
@    s2 avalue append ""
@    s2 avalue offset 0.000000 , 0.000000
@    s2 errorbar on
@    s2 errorbar place both
@    s2 errorbar color 1
@    s2 errorbar pattern 1
@    s2 errorbar size 1.000000
@    s2 errorbar linewidth 1.0
@    s2 errorbar linestyle 1
@    s2 errorbar riser linewidth 1.0
@    s2 errorbar riser linestyle 1
@    s2 errorbar riser clip off
@    s2 errorbar riser clip length 0.100000
@    s2 comment "/Users/KCheng/Desktop/cg_small_water_run/md-run-lonestar/namchi-04-26-2014/g-mind/1md-1.0nm-results/CHO-mind-.xvg"
@    s2 legend  "Protein-CHOL"
@g1 on
@g1 hidden false
@g1 type XY
@g1 stacked false
@g1 bar hgap 0.000000
@g1 fixedpoint off
@g1 fixedpoint type 0
@g1 fixedpoint xy 0.000000, 0.000000
@g1 fixedpoint format general general
@g1 fixedpoint prec 6, 6
@with g1
@    world 0, 0, 20, 15000
@    stack world 0, 0, 0, 0
@    znorm 1
@    view 0.100000, 0.410000, 0.800000, 0.640000
@    title ""
@    title font 0
@    title size 1.500000
@    title color 1
@    subtitle ""
@    subtitle font 0
@    subtitle size 1.000000
@    subtitle color 1
@    xaxes scale Normal
@    yaxes scale Normal
@    xaxes invert off
@    yaxes invert off
@    xaxis  on
@    xaxis  type zero false
@    xaxis  offset 0.000000 , 0.000000
@    xaxis  bar on
@    xaxis  bar color 1
@    xaxis  bar linestyle 1
@    xaxis  bar linewidth 1.0
@    xaxis  label "Time (\xm\0s)"
@    xaxis  label layout para
@    xaxis  label place auto
@    xaxis  label char size 0.900000
@    xaxis  label font 0
@    xaxis  label color 1
@    xaxis  label place normal
@    xaxis  tick on
@    xaxis  tick major 5
@    xaxis  tick minor ticks 4
@    xaxis  tick default 6
@    xaxis  tick place rounded true
@    xaxis  tick in
@    xaxis  tick major size 1.000000
@    xaxis  tick major color 1
@    xaxis  tick major linewidth 1.0
@    xaxis  tick major linestyle 1
@    xaxis  tick major grid off
@    xaxis  tick minor color 1
@    xaxis  tick minor linewidth 1.0
@    xaxis  tick minor linestyle 1
@    xaxis  tick minor grid off
@    xaxis  tick minor size 0.500000
@    xaxis  ticklabel on
@    xaxis  ticklabel format general
@    xaxis  ticklabel prec 5
@    xaxis  ticklabel formula ""
@    xaxis  ticklabel append ""
@    xaxis  ticklabel prepend ""
@    xaxis  ticklabel angle 0
@    xaxis  ticklabel skip 0
@    xaxis  ticklabel stagger 0
@    xaxis  ticklabel place normal
@    xaxis  ticklabel offset auto
@    xaxis  ticklabel offset 0.000000 , 0.010000
@    xaxis  ticklabel start type auto
@    xaxis  ticklabel start 0.000000
@    xaxis  ticklabel stop type auto
@    xaxis  ticklabel stop 0.000000
@    xaxis  ticklabel char size 0.800000
@    xaxis  ticklabel font 0
@    xaxis  ticklabel color 1
@    xaxis  tick place both
@    xaxis  tick spec type none
@    yaxis  on
@    yaxis  type zero false
@    yaxis  offset 0.000000 , 0.000000
@    yaxis  bar on
@    yaxis  bar color 1
@    yaxis  bar linestyle 1
@    yaxis  bar linewidth 1.0
@    yaxis  label "Number of Contacts (< 2 nm)"
@    yaxis  label layout para
@    yaxis  label place auto
@    yaxis  label char size 0.900000
@    yaxis  label font 0
@    yaxis  label color 1
@    yaxis  label place normal
@    yaxis  tick on
@    yaxis  tick major 5000
@    yaxis  tick minor ticks 1
@    yaxis  tick default 6
@    yaxis  tick place rounded true
@    yaxis  tick in
@    yaxis  tick major size 1.000000
@    yaxis  tick major color 1
@    yaxis  tick major linewidth 1.0
@    yaxis  tick major linestyle 1
@    yaxis  tick major grid off
@    yaxis  tick minor color 1
@    yaxis  tick minor linewidth 1.0
@    yaxis  tick minor linestyle 1
@    yaxis  tick minor grid off
@    yaxis  tick minor size 0.500000
@    yaxis  ticklabel on
@    yaxis  ticklabel format general
@    yaxis  ticklabel prec 5
@    yaxis  ticklabel formula ""
@    yaxis  ticklabel append ""
@    yaxis  ticklabel prepend ""
@    yaxis  ticklabel angle 0
@    yaxis  ticklabel skip 0
@    yaxis  ticklabel stagger 0
@    yaxis  ticklabel place normal
@    yaxis  ticklabel offset auto
@    yaxis  ticklabel offset 0.000000 , 0.010000
@    yaxis  ticklabel start type auto
@    yaxis  ticklabel start 0.000000
@    yaxis  ticklabel stop type auto
@    yaxis  ticklabel stop 0.000000
@    yaxis  ticklabel char size 0.800000
@    yaxis  ticklabel font 0
@    yaxis  ticklabel color 1
@    yaxis  tick place both
@    yaxis  tick spec type none
@    altxaxis  off
@    altyaxis  off
@    legend on
@    legend loctype view
@    legend 0.78, 0.8
@    legend box color 1
@    legend box pattern 1
@    legend box linewidth 1.0
@    legend box linestyle 1
@    legend box fill color 0
@    legend box fill pattern 1
@    legend font 0
@    legend char size 1.000000
@    legend color 1
@    legend length 2
@    legend vgap 1
@    legend hgap 1
@    legend invert false
@    frame type 0
@    frame linestyle 1
@    frame linewidth 1.0
@    frame color 1
@    frame pattern 1
@    frame background color 0
@    frame background pattern 0
@    s0 hidden false
@    s0 type xy
@    s0 symbol 0
@    s0 symbol size 1.000000
@    s0 symbol color 3
@    s0 symbol pattern 1
@    s0 symbol fill color 3
@    s0 symbol fill pattern 0
@    s0 symbol linewidth 1.0
@    s0 symbol linestyle 1
@    s0 symbol char 65
@    s0 symbol char font 0
@    s0 symbol skip 0
@    s0 line type 1
@    s0 line linestyle 1
@    s0 line linewidth 1.0
@    s0 line color 3
@    s0 line pattern 1
@    s0 baseline type 0
@    s0 baseline off
@    s0 dropline off
@    s0 fill type 0
@    s0 fill rule 0
@    s0 fill color 1
@    s0 fill pattern 1
@    s0 avalue off
@    s0 avalue type 2
@    s0 avalue char size 1.000000
@    s0 avalue font 0
@    s0 avalue color 1
@    s0 avalue rot 0
@    s0 avalue format general
@    s0 avalue prec 3
@    s0 avalue prepend ""
@    s0 avalue append ""
@    s0 avalue offset 0.000000 , 0.000000
@    s0 errorbar on
@    s0 errorbar place both
@    s0 errorbar color 3
@    s0 errorbar pattern 1
@    s0 errorbar size 1.000000
@    s0 errorbar linewidth 1.0
@    s0 errorbar linestyle 1
@    s0 errorbar riser linewidth 1.0
@    s0 errorbar riser linestyle 1
@    s0 errorbar riser clip off
@    s0 errorbar riser clip length 0.100000
@    s0 comment "/Users/KCheng/Desktop/cg_small_water_run/md-run-lonestar/namchi-04-26-2014/g-mind/1md-1.0nm-results/DPP-numcont-.xvg"
@    s0 legend  ""
@    s1 hidden false
@    s1 type xy
@    s1 symbol 0
@    s1 symbol size 1.000000
@    s1 symbol color 11
@    s1 symbol pattern 1
@    s1 symbol fill color 11
@    s1 symbol fill pattern 0
@    s1 symbol linewidth 1.0
@    s1 symbol linestyle 1
@    s1 symbol char 65
@    s1 symbol char font 0
@    s1 symbol skip 0
@    s1 line type 1
@    s1 line linestyle 1
@    s1 line linewidth 1.0
@    s1 line color 11
@    s1 line pattern 1
@    s1 baseline type 0
@    s1 baseline off
@    s1 dropline off
@    s1 fill type 0
@    s1 fill rule 0
@    s1 fill color 1
@    s1 fill pattern 1
@    s1 avalue off
@    s1 avalue type 2
@    s1 avalue char size 1.000000
@    s1 avalue font 0
@    s1 avalue color 1
@    s1 avalue rot 0
@    s1 avalue format general
@    s1 avalue prec 3
@    s1 avalue prepend ""
@    s1 avalue append ""
@    s1 avalue offset 0.000000 , 0.000000
@    s1 errorbar on
@    s1 errorbar place both
@    s1 errorbar color 11
@    s1 errorbar pattern 1
@    s1 errorbar size 1.000000
@    s1 errorbar linewidth 1.0
@    s1 errorbar linestyle 1
@    s1 errorbar riser linewidth 1.0
@    s1 errorbar riser linestyle 1
@    s1 errorbar riser clip off
@    s1 errorbar riser clip length 0.100000
@    s1 comment "/Users/KCheng/Desktop/cg_small_water_run/md-run-lonestar/namchi-04-26-2014/g-mind/1md-1.0nm-results/DUP-numcont-.xvg"
@    s1 legend  ""
@    s2 hidden false
@    s2 type xy
@    s2 symbol 0
@    s2 symbol size 1.000000
@    s2 symbol color 1
@    s2 symbol pattern 1
@    s2 symbol fill color 1
@    s2 symbol fill pattern 0
@    s2 symbol linewidth 1.0
@    s2 symbol linestyle 1
@    s2 symbol char 65
@    s2 symbol char font 0
@    s2 symbol skip 0
@    s2 line type 1
@    s2 line linestyle 1
@    s2 line linewidth 1.0
@    s2 line color 1
@    s2 line pattern 1
@    s2 baseline type 0
@    s2 baseline off
@    s2 dropline off
@    s2 fill type 0
@    s2 fill rule 0
@    s2 fill color 1
@    s2 fill pattern 1
@    s2 avalue off
@    s2 avalue type 2
@    s2 avalue char size 1.000000
@    s2 avalue font 0
@    s2 avalue color 1
@    s2 avalue rot 0
@    s2 avalue format general
@    s2 avalue prec 3
@    s2 avalue prepend ""
@    s2 avalue append ""
@    s2 avalue offset 0.000000 , 0.000000
@    s2 errorbar on
@    s2 errorbar place both
@    s2 errorbar color 1
@    s2 errorbar pattern 1
@    s2 errorbar size 1.000000
@    s2 errorbar linewidth 1.0
@    s2 errorbar linestyle 1
@    s2 errorbar riser linewidth 1.0
@    s2 errorbar riser linestyle 1
@    s2 errorbar riser clip off
@    s2 errorbar riser clip length 0.100000
@    s2 comment "/Users/KCheng/Desktop/cg_small_water_run/md-run-lonestar/namchi-04-26-2014/g-mind/1md-1.0nm-results/CHO-numcont-.xvg"
@    s2 legend  ""
@g2 on
@g2 hidden false
@g2 type XY
@g2 stacked false
@g2 bar hgap 0.000000
@g2 fixedpoint off
@g2 fixedpoint type 0
@g2 fixedpoint xy 0.000000, 0.000000
@g2 fixedpoint format general general
@g2 fixedpoint prec 6, 6
@with g2
@    world 0, 0, 130, 1
@    stack world 0, 0, 0, 0
@    znorm 1
@    view 0.100000, 0.100000, 0.800000, 0.330000
@    title ""
@    title font 0
@    title size 1.500000
@    title color 1
@    subtitle ""
@    subtitle font 0
@    subtitle size 1.000000
@    subtitle color 1
@    xaxes scale Normal
@    yaxes scale Normal
@    xaxes invert off
@    yaxes invert off
@    xaxis  on
@    xaxis  type zero false
@    xaxis  offset 0.000000 , 0.000000
@    xaxis  bar on
@    xaxis  bar color 1
@    xaxis  bar linestyle 1
@    xaxis  bar linewidth 1.0
@    xaxis  label "Residue (#)"
@    xaxis  label layout para
@    xaxis  label place auto
@    xaxis  label char size 0.900000
@    xaxis  label font 0
@    xaxis  label color 1
@    xaxis  label place normal
@    xaxis  tick on
@    xaxis  tick major 26
@    xaxis  tick minor ticks 1
@    xaxis  tick default 6
@    xaxis  tick place rounded true
@    xaxis  tick in
@    xaxis  tick major size 1.000000
@    xaxis  tick major color 1
@    xaxis  tick major linewidth 1.0
@    xaxis  tick major linestyle 1
@    xaxis  tick major grid off
@    xaxis  tick minor color 1
@    xaxis  tick minor linewidth 1.0
@    xaxis  tick minor linestyle 1
@    xaxis  tick minor grid off
@    xaxis  tick minor size 0.500000
@    xaxis  ticklabel on
@    xaxis  ticklabel format general
@    xaxis  ticklabel prec 5
@    xaxis  ticklabel formula ""
@    xaxis  ticklabel append ""
@    xaxis  ticklabel prepend ""
@    xaxis  ticklabel angle 0
@    xaxis  ticklabel skip 0
@    xaxis  ticklabel stagger 0
@    xaxis  ticklabel place normal
@    xaxis  ticklabel offset auto
@    xaxis  ticklabel offset 0.000000 , 0.010000
@    xaxis  ticklabel start type auto
@    xaxis  ticklabel start 0.000000
@    xaxis  ticklabel stop type auto
@    xaxis  ticklabel stop 0.000000
@    xaxis  ticklabel char size 0.800000
@    xaxis  ticklabel font 0
@    xaxis  ticklabel color 1
@    xaxis  tick place both
@    xaxis  tick spec type none
@    yaxis  on
@    yaxis  type zero false
@    yaxis  offset 0.000000 , 0.000000
@    yaxis  bar on
@    yaxis  bar color 1
@    yaxis  bar linestyle 1
@    yaxis  bar linewidth 1.0
@    yaxis  label "Minimum Distance (nm)"
@    yaxis  label layout para
@    yaxis  label place auto
@    yaxis  label char size 0.900000
@    yaxis  label font 0
@    yaxis  label color 1
@    yaxis  label place normal
@    yaxis  tick on
@    yaxis  tick major 0.2
@    yaxis  tick minor ticks 1
@    yaxis  tick default 6
@    yaxis  tick place rounded true
@    yaxis  tick in
@    yaxis  tick major size 1.000000
@    yaxis  tick major color 1
@    yaxis  tick major linewidth 1.0
@    yaxis  tick major linestyle 1
@    yaxis  tick major grid off
@    yaxis  tick minor color 1
@    yaxis  tick minor linewidth 1.0
@    yaxis  tick minor linestyle 1
@    yaxis  tick minor grid off
@    yaxis  tick minor size 0.500000
@    yaxis  ticklabel on
@    yaxis  ticklabel format general
@    yaxis  ticklabel prec 5
@    yaxis  ticklabel formula ""
@    yaxis  ticklabel append ""
@    yaxis  ticklabel prepend ""
@    yaxis  ticklabel angle 0
@    yaxis  ticklabel skip 0
@    yaxis  ticklabel stagger 0
@    yaxis  ticklabel place normal
@    yaxis  ticklabel offset auto
@    yaxis  ticklabel offset 0.000000 , 0.010000
@    yaxis  ticklabel start type auto
@    yaxis  ticklabel start 0.000000
@    yaxis  ticklabel stop type auto
@    yaxis  ticklabel stop 0.000000
@    yaxis  ticklabel char size 0.800000
@    yaxis  ticklabel font 0
@    yaxis  ticklabel color 1
@    yaxis  tick place both
@    yaxis  tick spec type none
@    altxaxis  off
@    altyaxis  off
@    legend on
@    legend loctype view
@    legend 0.78, 0.8
@    legend box color 1
@    legend box pattern 1
@    legend box linewidth 1.0
@    legend box linestyle 1
@    legend box fill color 0
@    legend box fill pattern 1
@    legend font 0
@    legend char size 1.000000
@    legend color 1
@    legend length 2
@    legend vgap 1
@    legend hgap 1
@    legend invert false
@    frame type 0
@    frame linestyle 1
@    frame linewidth 1.0
@    frame color 1
@    frame pattern 1
@    frame background color 0
@    frame background pattern 0
@    s0 hidden false
@    s0 type xy
@    s0 symbol 0
@    s0 symbol size 1.000000
@    s0 symbol color 3
@    s0 symbol pattern 1
@    s0 symbol fill color 3
@    s0 symbol fill pattern 0
@    s0 symbol linewidth 1.0
@    s0 symbol linestyle 1
@    s0 symbol char 65
@    s0 symbol char font 0
@    s0 symbol skip 0
@    s0 line type 1
@    s0 line linestyle 1
@    s0 line linewidth 1.0
@    s0 line color 3
@    s0 line pattern 1
@    s0 baseline type 0
@    s0 baseline off
@    s0 dropline off
@    s0 fill type 0
@    s0 fill rule 0
@    s0 fill color 1
@    s0 fill pattern 1
@    s0 avalue off
@    s0 avalue type 2
@    s0 avalue char size 1.000000
@    s0 avalue font 0
@    s0 avalue color 1
@    s0 avalue rot 0
@    s0 avalue format general
@    s0 avalue prec 3
@    s0 avalue prepend ""
@    s0 avalue append ""
@    s0 avalue offset 0.000000 , 0.000000
@    s0 errorbar on
@    s0 errorbar place both
@    s0 errorbar color 3
@    s0 errorbar pattern 1
@    s0 errorbar size 1.000000
@    s0 errorbar linewidth 1.0
@    s0 errorbar linestyle 1
@    s0 errorbar riser linewidth 1.0
@    s0 errorbar riser linestyle 1
@    s0 errorbar riser clip off
@    s0 errorbar riser clip length 0.100000
@    s0 comment "/Users/KCheng/Desktop/cg_small_water_run/md-run-lonestar/namchi-04-26-2014/g-mind/1md-1.0nm-results/DPP-res-.xvg"
@    s0 legend  ""
@    s1 hidden false
@    s1 type xy
@    s1 symbol 0
@    s1 symbol size 1.000000
@    s1 symbol color 11
@    s1 symbol pattern 1
@    s1 symbol fill color 11
@    s1 symbol fill pattern 0
@    s1 symbol linewidth 1.0
@    s1 symbol linestyle 1
@    s1 symbol char 65
@    s1 symbol char font 0
@    s1 symbol skip 0
@    s1 line type 1
@    s1 line linestyle 1
@    s1 line linewidth 1.0
@    s1 line color 11
@    s1 line pattern 1
@    s1 baseline type 0
@    s1 baseline off
@    s1 dropline off
@    s1 fill type 0
@    s1 fill rule 0
@    s1 fill color 1
@    s1 fill pattern 1
@    s1 avalue off
@    s1 avalue type 2
@    s1 avalue char size 1.000000
@    s1 avalue font 0
@    s1 avalue color 1
@    s1 avalue rot 0
@    s1 avalue format general
@    s1 avalue prec 3
@    s1 avalue prepend ""
@    s1 avalue append ""
@    s1 avalue offset 0.000000 , 0.000000
@    s1 errorbar on
@    s1 errorbar place both
@    s1 errorbar color 11
@    s1 errorbar pattern 1
@    s1 errorbar size 1.000000
@    s1 errorbar linewidth 1.0
@    s1 errorbar linestyle 1
@    s1 errorbar riser linewidth 1.0
@    s1 errorbar riser linestyle 1
@    s1 errorbar riser clip off
@    s1 errorbar riser clip length 0.100000
@    s1 comment "/Users/KCheng/Desktop/cg_small_water_run/md-run-lonestar/namchi-04-26-2014/g-mind/1md-1.0nm-results/DUP-res-.xvg"
@    s1 legend  ""
@    s2 hidden false
@    s2 type xy
@    s2 symbol 0
@    s2 symbol size 1.000000
@    s2 symbol color 1
@    s2 symbol pattern 1
@    s2 symbol fill color 1
@    s2 symbol fill pattern 0
@    s2 symbol linewidth 1.0
@    s2 symbol linestyle 1
@    s2 symbol char 65
@    s2 symbol char font 0
@    s2 symbol skip 0
@    s2 line type 1
@    s2 line linestyle 1
@    s2 line linewidth 1.0
@    s2 line color 1
@    s2 line pattern 1
@    s2 baseline type 0
@    s2 baseline off
@    s2 dropline off
@    s2 fill type 0
@    s2 fill rule 0
@    s2 fill color 1
@    s2 fill pattern 1
@    s2 avalue off
@    s2 avalue type 2
@    s2 avalue char size 1.000000
@    s2 avalue font 0
@    s2 avalue color 1
@    s2 avalue rot 0
@    s2 avalue format general
@    s2 avalue prec 3
@    s2 avalue prepend ""
@    s2 avalue append ""
@    s2 avalue offset 0.000000 , 0.000000
@    s2 errorbar on
@    s2 errorbar place both
@    s2 errorbar color 1
@    s2 errorbar pattern 1
@    s2 errorbar size 1.000000
@    s2 errorbar linewidth 1.0
@    s2 errorbar linestyle 1
@    s2 errorbar riser linewidth 1.0
@    s2 errorbar riser linestyle 1
@    s2 errorbar riser clip off
@    s2 errorbar riser clip length 0.100000
@    s2 comment "/Users/KCheng/Desktop/cg_small_water_run/md-run-lonestar/namchi-04-26-2014/g-mind/1md-1.0nm-results/CHO-res-.xvg"
@    s2 legend  ""
@target G0.S0
@type xy
0 0.8104013
0.02 1.324727
0.04 1.54283
0.06 1.619575
0.08 1.484427
0.1 1.609705
0.12 0.6551712
0.14 0.8246669
0.16 0.5334088
0.18 0.4667704
0.2 0.5007249
0.22 0.5069765
0.24 0.7823523
0.26 0.5324941
0.28 0.4342812
0.3 0.4543952
0.32 0.4592928
0.34 0.4474654
0.36 0.4621146
0.38 0.4596191
0.4 0.4744997
0.42 0.4536518
0.44 0.4639235
0.46 0.4488047
0.48 0.4479116
0.5 0.4667445
0.52 0.4708773
0.54 0.4669851
0.56 0.4466541
0.58 0.4493053
0.6 0.4545608
0.62 0.447465
0.64 0.4485816
0.66 0.4593746
0.68 0.4497222
0.7 0.4577661
0.72 0.4430007
0.74 0.458203
0.76 0.4683482
0.78 0.4545879
0.8 0.4536516
0.82 0.4532384
0.84 0.4532941
0.86 0.448581
0.88 0.4516909
0.9 0.448581
0.92 0.4481345
0.94 0.4662076
0.96 0.4504165
0.98 0.4639235
1 0.445477
1.02 0.4458136
1.04 0.445365
1.06 0.457302
1.08 0.4384911
1.1 0.4306688
1.12 0.4543675
1.14 0.4502496
1.16 0.4576574
1.18 0.4526031
1.2 0.4561794
1.22 0.4596191
1.24 0.4553565
1.26 0.4396302
1.28 0.4537897
1.3 0.4527964
1.32 0.4557135
1.34 0.4557137
1.36 0.4543676
1.38 0.4560977
1.4 0.4596463
1.42 0.4714339
1.44 0.459674
1.46 0.448692
1.48 0.4471294
1.5 0.4576297
1.52 0.4607871
1.54 0.4362912
1.56 0.4471573
1.58 0.4601638
1.6 0.4652964
1.62 0.4631415
1.64 0.4444381
1.66 0.4383211
1.68 0.4589663
1.7 0.45
1.72 0.4574384
1.74 0.454037
1.76 0.4572202
1.78 0.4471296
1.8 0.4573022
1.82 0.4625471
1.84 0.4383497
1.86 0.4641387
1.88 0.4464578
1.9 0.4501389
1.92 0.4659939
1.94 0.4592381
1.96 0.447325
1.98 0.4339064
2 0.441814
2.02 0.4462344
2.04 0.4642732
2.06 0.4556862
2.08 0.4434524
2.1 0.4479125
2.12 0.4552192
2.14 0.4618708
2.16 0.4484695
2.18 0.4623314
2.2 0.448609
2.22 0.4629794
2.24 0.4568647
2.26 0.4576845
2.28 0.4589933
2.3 0.4593741
2.32 0.4652144
2.34 0.4618168
2.36 0.4667439
2.38 0.4530729
2.4 0.4473808
2.42 0.4644624
2.44 0.4453648
2.46 0.4604347
2.48 0.4596735
2.5 0.4573016
2.52 0.4612215
2.54 0.4570284
2.56 0.4525763
2.58 0.4683217
2.6 0.4565358
2.62 0.4502497
2.64 0.4410782
2.66 0.4543672
2.68 0.4533489
2.7 0.4752099
2.72 0.4560157
2.74 0.46252
2.76 0.4627094
2.78 0.4599456
2.8 0.4627365
2.82 0.4546426
2.84 0.4546149
2.86 0.4416159
2.88 0.4615732
2.9 0.4628985
2.92 0.4570013
2.94 0.4451126
2.96 0.466958
2.98 0.4597282
3 0.4598908
3.02 0.4676806
3.04 0.473788
3.06 0.44699
3.08 0.4557685
3.1 0.4494717
3.12 0.4444378
3.14 0.4504994
3.16 0.4584216
3.18 0.4687755
3.2 0.4639502
3.22 0.4604889
3.24 0.4561254
3.26 0.4539552
3.28 0.4523552
3.3 0.4704256
3.32 0.4483861
3.34 0.44671
3.36 0.4602982
3.38 0.4543949
3.4 0.4379493
3.42 0.4709034
3.44 0.4515809
3.46 0.449305
3.48 0.4558513
3.5 0.4500276
3.52 0.4604886
3.54 0.4637084
3.56 0.4572203
3.58 0.4504721
3.6 0.4694947
3.62 0.4490549
3.64 0.4508045
3.66 0.4592937
3.68 0.4574385
3.7 0.4600279
3.72 0.4560982
3.74 0.4605979
3.76 0.4620877
3.78 0.4495832
3.8 0.4638966
3.82 0.4496666
3.84 0.4457853
3.86 0.4374076
3.88 0.4502777
3.9 0.4549173
3.92 0.4697073
3.94 0.4574383
3.96 0.4393746
3.98 0.4646777
4 0.4513865
4.02 0.4376355
4.04 0.4469341
4.06 0.4628437
4.08 0.4612208
4.1 0.447269
4.12 0.4598645
4.14 0.4524932
4.16 0.4519128
4.18 0.4693079
4.2 0.4564537
4.22 0.4622224
4.24 0.4623309
4.26 0.4637079
4.28 0.4385773
4.3 0.4440157
4.32 0.4476056
4.34 0.4421255
4.36 0.4671724
4.38 0.460788
4.4 0.4602179
4.42 0.4575476
4.44 0.4531274
4.46 0.4548618
4.48 0.4362913
4.5 0.4557412
4.52 0.4572478
4.54 0.4579574
4.56 0.4477723
4.58 0.4472974
4.6 0.4526871
4.62 0.4498332
4.64 0.4594836
4.66 0.4495832
4.68 0.4553022
4.7 0.4419275
4.72 0.4665305
4.74 0.4512487
4.76 0.4477165
4.78 0.4648925
4.8 0.4637615
4.82 0.4611402
4.84 0.4681084
4.86 0.4484142
4.88 0.4578205
4.9 0.4543959
4.92 0.4484978
4.94 0.4610856
4.96 0.4466535
4.98 0.4616549
5 0.4619792
5.02 0.4474653
5.04 0.4597831
5.06 0.4665563
5.08 0.4604343
5.1 0.4608149
5.12 0.4563441
5.14 0.4768123
5.16 0.4440156
5.18 0.4576296
5.2 0.4593751
5.22 0.4300287
5.24 0.4598644
5.26 0.4672789
5.28 0.455219
5.3 0.451912
5.32 0.4712217
5.34 0.4570835
5.36 0.457302
5.38 0.4597285
5.4 0.4552468
5.42 0.4543681
5.44 0.4555219
5.46 0.4428035
5.48 0.4506106
5.5 0.47765
5.52 0.4662621
5.54 0.4778596
5.56 0.4592383
5.58 0.4592926
5.6 0.448052
5.62 0.471248
5.64 0.4631684
5.66 0.4728898
5.68 0.4623043
5.7 0.4573291
5.72 0.4564267
5.74 0.4523831
5.76 0.4667439
5.78 0.4605981
5.8 0.457875
5.82 0.4683479
5.84 0.4610857
5.86 0.4534873
5.88 0.4487205
5.9 0.4448878
5.92 0.4526034
5.94 0.4528525
5.96 0.4612482
5.98 0.4605982
6 0.4729959
6.02 0.4549181
6.04 0.4452812
6.06 0.45467
6.08 0.460135
6.1 0.4601363
6.12 0.4477446
6.14 0.4521339
6.16 0.4605973
6.18 0.4428039
6.2 0.455988
6.22 0.4609503
6.24 0.4554666
6.26 0.4626554
6.28 0.4618715
6.3 0.4504723
6.32 0.4528239
6.34 0.4570009
6.36 0.4586115
6.38 0.4467099
6.4 0.4475772
6.42 0.4507218
6.44 0.4618174
6.46 0.4609773
6.48 0.4628447
6.5 0.4534872
6.52 0.4539824
6.54 0.457875
6.56 0.4565906
6.58 0.4701332
6.6 0.4581213
6.62 0.4631684
6.64 0.4589396
6.66 0.4751047
6.68 0.4595105
6.7 0.4686686
6.72 0.4752893
6.74 0.4644889
6.76 0.4638423
6.78 0.4522713
6.8 0.4520238
6.82 0.4552198
6.84 0.4551097
6.86 0.4451128
6.88 0.446458
6.9 0.4686681
6.92 0.4451408
6.94 0.4651346
6.96 0.4552202
6.98 0.4682144
7 0.4542305
7.02 0.4728904
7.04 0.4624126
7.06 0.4473814
7.08 0.4437618
7.1 0.458557
7.12 0.460054
7.14 0.46198
7.16 0.4417297
7.18 0.457902
7.2 0.4558789
7.22 0.4393463
7.24 0.4609231
7.26 0.4603796
7.28 0.4548903
7.3 0.4505553
7.32 0.4424929
7.34 0.4659128
7.36 0.4631682
7.38 0.4560973
7.4 0.4618177
7.42 0.4569739
7.44 0.4573288
7.46 0.4610047
7.48 0.4693076
7.5 0.4628712
7.52 0.4608147
7.54 0.4726784
7.56 0.4597281
7.58 0.4796871
7.6 0.4560974
7.62 0.4727841
7.64 0.4427466
7.66 0.4521892
7.68 0.4513314
7.7 0.45511
7.72 0.4538995
7.74 0.4648395
7.76 0.4709035
7.78 0.4585033
7.8 0.4465698
7.82 0.4570012
7.84 0.4423238
7.86 0.459728
7.88 0.4537898
7.9 0.461113
7.92 0.4542305
7.94 0.4404828
7.96 0.4436773
7.98 0.4378641
8 0.4475767
8.02 0.4662076
8.04 0.4430013
8.06 0.4592929
8.08 0.4594018
8.1 0.4518854
8.12 0.4647848
8.14 0.4603532
8.16 0.4473821
8.18 0.4633033
8.2 0.4610048
8.22 0.4625196
8.24 0.438349
8.26 0.4581482
8.28 0.4676808
8.3 0.447465
8.32 0.4534584
8.34 0.4617631
8.36 0.46992
8.38 0.4541473
8.4 0.4708246
8.42 0.4657519
8.44 0.4446912
8.46 0.4713276
8.48 0.4382349
8.5 0.4694144
8.52 0.474816
8.54 0.4478283
8.56 0.4696008
8.58 0.4349139
8.6 0.4651346
8.62 0.4480516
8.64 0.4637343
8.66 0.4521617
8.68 0.4599182
8.7 0.4570284
8.72 0.4587211
8.74 0.4682154
8.76 0.4445779
8.78 0.4516911
8.8 0.4490266
8.82 0.4433391
8.84 0.4620064
8.86 0.4494719
8.88 0.4645696
8.9 0.4606782
8.92 0.4414748
8.94 0.4565637
8.96 0.4570013
8.98 0.4623855
9 0.4576022
9.02 0.4662082
9.04 0.4416731
9.06 0.4661009
9.08 0.4650263
9.1 0.445926
9.12 0.4526318
9.14 0.445224
9.16 0.4408238
9.18 0.4560975
9.2 0.4627364
9.22 0.4536796
9.24 0.4721761
9.26 0.4546703
9.28 0.4498333
9.3 0.445112
9.32 0.4464861
9.34 0.4597014
9.36 0.4521609
9.38 0.4506944
9.4 0.4646767
9.42 0.4570291
9.44 0.4478
9.46 0.4735502
9.48 0.4426622
9.5 0.4537069
9.52 0.4615731
9.54 0.432926
9.56 0.4583938
9.58 0.4509436
9.6 0.4684283
9.62 0.4612482
9.64 0.4511659
9.66 0.4631138
9.68 0.4622498
9.7 0.4623312
9.72 0.4590481
9.74 0.4427195
9.76 0.4399434
9.78 0.4632769
9.8 0.4576295
9.82 0.4668513
9.84 0.4674135
9.86 0.4632762
9.88 0.4589388
9.9 0.4535966
9.92 0.470903
9.94 0.4603806
9.96 0.4488045
9.98 0.4565905
10 0.4444659
10.02 0.4654032
10.04 0.4575477
10.06 0.46768
10.08 0.4464862
10.1 0.4564537
10.12 0.4687482
10.14 0.4575481
10.16 0.4596198
10.18 0.4571659
10.2 0.45511
10.22 0.4592659
10.24 0.4388057
10.26 0.457875
10.28 0.4519123
10.3 0.4504443
10.32 0.45733
10.34 0.4543954
10.36 0.4435369
10.38 0.4561796
10.4 0.4592389
10.42 0.4497221
10.44 0.463843
10.46 0.4555492
10.48 0.462304
10.5 0.455274
10.52 0.4577661
10.54 0.4612209
10.56 0.45511
10.58 0.4500278
10.6 0.4573292
10.62 0.441163
10.64 0.4657255
10.66 0.4597824
10.68 0.4554394
10.7 0.436435
10.72 0.451249
10.74 0.4665297
10.76 0.4288058
10.78 0.4409651
10.8 0.4403124
10.82 0.4547805
10.84 0.4396586
10.86 0.4539547
10.88 0.4674661
10.9 0.4609506
10.92 0.4568646
10.94 0.4421824
10.96 0.4490545
10.98 0.4642467
11 0.4543957
11.02 0.4522448
11.04 0.4581754
11.06 0.4492767
11.08 0.4592114
11.1 0.4627367
11.12 0.4736295
11.14 0.4460377
11.16 0.4563446
11.18 0.4480234
11.2 0.4505828
11.22 0.457083
11.24 0.4568646
11.26 0.4278436
11.28 0.4651344
11.3 0.4489151
11.32 0.4574382
11.34 0.4638434
11.36 0.4674928
11.38 0.4594838
11.4 0.4615732
11.42 0.4813263
11.44 0.4554666
11.46 0.4693085
11.48 0.4477169
11.5 0.4444379
11.52 0.4343102
11.54 0.4560977
11.56 0.4644891
11.58 0.4607336
11.6 0.4494724
11.62 0.4624936
11.64 0.4557956
11.66 0.4568645
11.68 0.4543405
11.7 0.4495555
11.72 0.4576842
11.74 0.4623311
11.76 0.4671725
11.78 0.4658593
11.8 0.4510272
11.82 0.4502501
11.84 0.4468226
11.86 0.4602988
11.88 0.4536798
11.9 0.4351148
11.92 0.465966
11.94 0.4514429
11.96 0.4433112
11.98 0.4586391
12 0.4500556
12.02 0.4555485
12.04 0.4505551
12.06 0.4543953
12.08 0.4554667
12.1 0.4713007
12.12 0.4668243
12.14 0.4570014
12.16 0.4673329
12.18 0.4549718
12.2 0.4592928
12.22 0.4612486
12.24 0.457439
12.26 0.4607334
12.28 0.4698135
12.3 0.4489155
12.32 0.4492491
12.34 0.456864
12.36 0.455906
12.38 0.4604618
12.4 0.4405962
12.42 0.4705317
12.44 0.4693089
12.46 0.4666902
12.48 0.4607883
12.5 0.4570284
12.52 0.4535972
12.54 0.4579299
12.56 0.4528241
12.58 0.464058
12.6 0.4624394
12.62 0.4576301
12.64 0.4667171
12.66 0.453459
12.68 0.4481342
12.7 0.4448313
12.72 0.4419846
12.74 0.4636268
12.76 0.4581754
12.78 0.4577393
12.8 0.4587205
12.82 0.4522718
12.84 0.4464578
12.86 0.4546156
12.88 0.4414181
12.9 0.4669045
12.92 0.4587482
12.94 0.4502503
12.96 0.4661278
12.98 0.436291
13 0.4723081
13.02 0.4568647
13.04 0.458421
13.06 0.4608964
13.08 0.4545597
13.1 0.4570827
13.12 0.4504162
13.14 0.4603528
13.16 0.4596474
13.18 0.4577392
13.2 0.4615466
13.22 0.4458705
13.24 0.4554393
13.26 0.4784083
13.28 0.4725196
13.3 0.4647852
13.32 0.4644887
13.34 0.4555483
13.36 0.4501106
13.38 0.4387769
13.4 0.4688282
13.42 0.4594288
13.44 0.4524656
13.46 0.4643812
13.48 0.464408
13.5 0.4601359
13.52 0.4636269
13.54 0.4687751
13.56 0.4772316
13.58 0.4509985
13.6 0.4614387
13.62 0.4787484
13.64 0.4697073
13.66 0.46333
13.68 0.4425209
13.7 0.4432828
13.72 0.4590207
13.74 0.4620066
13.76 0.4552196
13.78 0.4759738
13.8 0.4631413
13.82 0.4656177
13.84 0.4597819
13.86 0.4441845
13.88 0.4517472
13.9 0.4657794
13.92 0.4601086
13.94 0.4538175
13.96 0.4629526
13.98 0.4594286
14 0.4769176
14.02 0.4753421
14.04 0.4483857
14.06 0.4639508
14.08 0.4988485
14.1 0.4600272
14.1214 0.457657
14.1414 0.437949
14.1614 0.4598368
14.1814 0.4649198
14.2014 0.442182
14.2214 0.4554663
14.2414 0.4558509
14.2614 0.4599456
14.2814 0.4598642
14.3014 0.4503888
14.3214 0.4463745
14.3414 0.441305
14.3614 0.4652413
14.3814 0.465752
14.4014 0.4494722
14.4214 0.4372932
14.4414 0.458067
14.4614 0.4553293
14.4814 0.4474931
14.5014 0.4610037
14.5214 0.4729695
14.5414 0.4566725
14.5614 0.4563712
14.5814 0.4541208
14.6014 0.4656717
14.6214 0.4641126
14.6414 0.4660736
14.6614 0.4539274
14.6814 0.4708239
14.7014 0.4537894
14.7214 0.4652417
14.7414 0.4537076
14.7614 0.4560978
14.7814 0.4430862
14.8014 0.4541474
14.8214 0.442069
14.8414 0.447046
14.8614 0.4440156
14.8814 0.4556866
14.9014 0.4462341
14.9214 0.4608955
14.9414 0.4419844
14.9614 0.4461501
14.9814 0.4613837
15.0014 0.4589931
15.0214 0.4614376
15.0414 0.4394594
15.0614 0.4654028
15.0814 0.4488037
15.1014 0.4591839
15.1214 0.4502502
15.1414 0.4496937
15.1614 0.4573027
15.1814 0.4597828
15.2014 0.4654564
15.2214 0.4631685
15.2414 0.4688552
15.2614 0.4664224
15.2814 0.4599187
15.3014 0.4634106
15.3214 0.4818192
15.3414 0.4528245
15.3614 0.4609511
15.3814 0.4530454
15.4014 0.4625204
15.4214 0.4471582
15.4414 0.4373501
15.4614 0.4611403
15.4814 0.4474651
15.5014 0.4491659
15.5214 0.4378637
15.5414 0.4512485
15.5614 0.4540374
15.5814 0.4555219
15.6014 0.4579304
15.6214 0.4504725
15.6414 0.452383
15.6614 0.4509442
15.6814 0.4504718
15.7014 0.4583943
15.7214 0.4726788
15.7414 0.4602713
15.7614 0.4555493
15.7814 0.4626278
15.8014 0.4593472
15.8214 0.4692017
15.8414 0.446822
15.8614 0.4529073
15.8814 0.4527969
15.9014 0.4571923
15.9214 0.4684013
15.9414 0.4574662
15.9614 0.4354883
15.9814 0.4816903
16.0014 0.4573016
16.0214 0.4566456
16.0414 0.4721754
16.0614 0.4409361
16.0814 0.4497496
16.1014 0.4412477
16.1214 0.4652419
16.1414 0.4586388
16.1614 0.453238
16.1814 0.4424084
16.2014 0.4594834
16.2214 0.4571929
16.2414 0.4605159
16.2614 0.4430295
16.2814 0.4530735
16.3014 0.4570009
16.3214 0.4584212
16.3414 0.4502496
16.3614 0.4626285
16.3814 0.4532929
16.4014 0.448664
16.4214 0.4532109
16.4414 0.4535691
16.4614 0.464058
16.4814 0.4513318
16.5014 0.4735504
16.5214 0.4630606
16.5414 0.4777286
16.5614 0.4648116
16.5814 0.4693076
16.6014 0.4553291
16.6214 0.4521343
16.6414 0.4605969
16.6614 0.4472976
16.6814 0.4529906
16.7014 0.44671
16.7214 0.4668514
16.7414 0.4611127
16.7614 0.4530737
16.7814 0.4604614
16.8014 0.4690688
16.8214 0.4593743
16.8414 0.4538997
16.8614 0.4628981
16.8814 0.4619527
16.9014 0.4444378
16.9214 0.4457014
16.9414 0.4650532
16.9614 0.4548624
16.9814 0.4600544
17.0014 0.4680012
17.0214 0.4658592
17.0414 0.4572475
17.0614 0.462196
17.0814 0.4553576
17.1014 0.4589114
17.1214 0.4400285
17.1414 0.4605977
17.1614 0.448163
17.1814 0.4524657
17.2014 0.4614382
17.2214 0.4626555
17.2414 0.4568645
17.2614 0.4491386
17.2814 0.443311
17.3014 0.4719377
17.3214 0.4534586
17.3414 0.4553572
17.3614 0.4674924
17.3814 0.4564259
17.4014 0.4502499
17.4214 0.4616279
17.4414 0.4606789
17.4614 0.4681343
17.4814 0.4472698
17.5014 0.4710091
17.5214 0.4631684
17.5414 0.4609509
17.5614 0.4591837
17.5814 0.4661008
17.6014 0.4709833
17.6214 0.458721
17.6414 0.461654
17.6614 0.4587212
17.6814 0.4429727
17.7014 0.4551099
17.7214 0.4602453
17.7414 0.455137
17.7614 0.4702659
17.7814 0.4497496
17.8014 0.4407383
17.8214 0.4488321
17.8414 0.4596194
17.8614 0.4579575
17.8814 0.4565359
17.9014 0.4674664
17.9214 0.4719377
17.9414 0.4546975
17.9614 0.4559059
17.9814 0.4588031
18.0014 0.455905
18.0214 0.4536518
18.0414 0.447046
18.0614 0.4554394
18.0814 0.4456734
18.1014 0.4588031
18.1214 0.4603803
18.1414 0.4616546
18.1614 0.4593741
18.1814 0.453569
18.2014 0.4522448
18.2214 0.4387768
18.2414 0.455659
18.2614 0.4523832
18.2814 0.4434242
18.3014 0.4564542
18.3214 0.457111
18.3414 0.4503888
18.3614 0.4560146
18.3814 0.4522448
18.4014 0.4619521
18.4214 0.4335322
18.4414 0.4428599
18.4614 0.4563169
18.4814 0.4387476
18.5014 0.438919
18.5214 0.4566722
18.5414 0.4663955
18.5614 0.4617356
18.5814 0.4589664
18.6014 0.4535694
18.6214 0.4520233
18.6414 0.4519683
18.6614 0.4530735
18.6814 0.4541193
18.7014 0.4577384
18.7214 0.4579846
18.7414 0.4501383
18.7614 0.4494714
18.7814 0.4477164
18.8014 0.4574119
18.8214 0.4478831
18.8414 0.4568645
18.8614 0.4591572
18.8814 0.4532937
18.9014 0.461004
18.9214 0.4638433
18.9414 0.4627364
18.9614 0.4756307
18.9814 0.4320011
19.0014 0.47154
19.0214 0.4616006
19.0414 0.4763664
19.0614 0.4526869
19.0814 0.4563436
19.1014 0.4508045
19.1214 0.4430008
19.1414 0.4622231
19.1614 0.4559882
19.1814 0.4501389
19.2014 0.4351438
19.2214 0.4574394
19.2414 0.4479681
19.2614 0.4524933
19.2814 0.4547801
19.3014 0.4627095
19.3214 0.4497503
19.3414 0.4524924
19.3614 0.4606785
19.3814 0.4601088
19.4014 0.463519
19.4214 0.4504166
19.4414 0.4386625
19.4614 0.4609773
19.4814 0.4455612
19.5014 0.4552474
19.5214 0.4440158
19.5414 0.4538996
19.5614 0.4425769
19.5814 0.4632761
19.6014 0.4435371
19.6214 0.4563438
19.6414 0.4496673
19.6614 0.4552199
19.6814 0.4351144
19.7014 0.4639235
19.7214 0.4595922
19.7414 0.4599457
19.7614 0.4536518
19.7814 0.4403971
19.8014 0.4580395
19.8214 0.4538722
19.8414 0.4500278
19.8614 0.4598644
19.8814 0.4606791
19.9014 0.4490823
19.9214 0.4561799
19.9414 0.4608139
19.9614 0.4630608
19.9814 0.4504441
&
@target G0.S1
@type xy
0 0.958306
0.02 1.325566
0.04 1.765821
0.06 2.747026
0.08 2.395861
0.1 2.448331
0.12 1.042497
0.14 0.8344013
0.16 0.8521006
0.18 0.7435889
0.2 0.4917821
0.22 0.4904332
0.24 0.8421701
0.26 0.5109545
0.28 0.4618713
0.3 0.4579299
0.32 0.4564539
0.34 0.4554938
0.36 0.4458136
0.38 0.4546984
0.4 0.4535687
0.42 0.4632761
0.44 0.4614651
0.46 0.4425488
0.48 0.4576295
0.5 0.4598372
0.52 0.4427471
0.54 0.4620333
0.56 0.4553565
0.58 0.459483
0.6 0.4665302
0.62 0.4666369
0.64 0.4545322
0.66 0.4556865
0.68 0.4743678
0.7 0.4564265
0.72 0.4487203
0.74 0.4661545
0.76 0.4435371
0.78 0.4497218
0.8 0.4547526
0.82 0.4597012
0.84 0.4728105
0.86 0.4456739
0.88 0.4431984
0.9 0.4518298
0.92 0.4456736
0.94 0.4587213
0.96 0.4522173
0.98 0.4652419
1 0.4740517
1.02 0.4613297
1.04 0.4808587
1.06 0.4478281
1.08 0.4670384
1.1 0.4650536
1.12 0.4627635
1.14 0.4602723
1.16 0.4683484
1.18 0.4478841
1.2 0.4559877
1.22 0.4785659
1.24 0.4594832
1.26 0.4898469
1.28 0.4825713
1.3 0.5182176
1.32 0.4647852
1.34 0.4561798
1.36 0.4704784
1.38 0.4689613
1.4 0.467466
1.42 0.4610046
1.44 0.4492489
1.46 0.4567828
1.48 0.4901276
1.5 0.4748947
1.52 0.4697341
1.54 0.477284
1.56 0.4546694
1.58 0.4511101
1.6 0.4515806
1.62 0.4830371
1.64 0.4751315
1.66 0.4634921
1.68 0.4583119
1.7 0.4795048
1.72 0.4491383
1.74 0.4665026
1.76 0.4636806
1.78 0.4709566
1.8 0.4632764
1.82 0.4758939
1.84 0.4723611
1.86 0.4831665
1.88 0.4809628
1.9 0.4695219
1.92 0.4676807
1.94 0.4674662
1.96 0.452466
1.98 0.47927
2 0.4707974
2.02 0.4919599
2.04 0.4627095
2.06 0.4718587
2.08 0.4650001
2.1 0.4594836
2.12 0.4620065
2.14 0.4467947
2.16 0.477781
2.18 0.4640585
2.2 0.4662083
2.22 0.4603528
2.24 0.4602166
2.26 0.4698409
2.28 0.4416448
2.3 0.4552199
2.32 0.4545327
2.34 0.4631952
2.36 0.472758
2.38 0.4540105
2.4 0.4546972
2.42 0.4308714
2.44 0.460679
2.46 0.4639231
2.48 0.4692546
2.5 0.4623039
2.52 0.4489155
2.54 0.4734452
2.56 0.44713
2.58 0.4648121
2.6 0.4715404
2.62 0.4564267
2.64 0.44017
2.66 0.4812743
2.68 0.4747104
2.7 0.4500554
2.72 0.4486929
2.74 0.4605968
2.76 0.4579304
2.78 0.435
2.8 0.4601356
2.82 0.4586389
2.84 0.4567552
2.86 0.4570834
2.88 0.4537345
2.9 0.4662085
2.92 0.4537072
2.94 0.4602714
2.96 0.4559327
2.98 0.4460385
3 0.4633037
3.02 0.4500552
3.04 0.478826
3.06 0.4570005
3.08 0.4718582
3.1 0.4701864
3.12 0.4551096
3.14 0.4624661
3.16 0.49196
3.18 0.448804
3.2 0.4535692
3.22 0.4576024
3.24 0.4707705
3.26 0.4731284
3.28 0.4567818
3.3 0.4563435
3.32 0.4577661
3.34 0.4577659
3.36 0.5035877
3.38 0.4793226
3.4 0.4815341
3.42 0.4548078
3.44 0.4652687
3.46 0.7935997
3.48 0.4708236
3.5 0.462548
3.52 0.4737352
3.54 0.4746053
3.56 0.453652
3.58 0.4531281
3.6 0.4546979
3.62 0.4712482
3.64 0.4563439
3.66 0.455439
3.68 0.4873138
3.7 0.5031152
3.72 0.4945956
3.74 0.4592379
3.76 0.4473818
3.78 0.4661005
3.8 0.4530182
3.82 0.4662079
3.84 0.4577393
3.86 0.4552197
3.88 0.4620873
3.9 0.4632761
3.92 0.4477722
3.94 0.4484139
3.96 0.4813005
3.98 0.4757625
4 0.4738669
4.02 0.4873651
4.04 0.4473812
4.06 0.4589934
4.08 0.4786959
4.1 0.4469336
4.12 0.4538997
4.14 0.4592929
4.16 0.4605161
4.18 0.45763
4.2 0.49135
4.22 0.4714605
4.24 0.4686415
4.26 0.4874427
4.28 0.4756578
4.3 0.4441008
4.32 0.4729431
4.34 0.4805201
4.36 0.4754994
4.38 0.4766027
4.4 0.4957064
4.42 0.4857467
4.44 0.8292618
4.46 0.9382169
4.48 0.4535419
4.5 0.478487
4.52 0.8634515
4.54 1.17584
4.56 0.9562563
4.58 1.27
4.6 0.5180972
4.62 0.9668116
4.64 0.474816
4.66 0.4670654
4.68 0.5206004
4.7 0.8391368
4.72 0.5317415
4.74 0.703225
4.76 1.077149
4.78 0.4831929
4.8 0.4428318
4.82 0.5320247
4.84 0.4859528
4.86 0.4823379
4.88 0.4773365
4.9 0.4634115
4.92 0.4893099
4.94 0.855731
4.96 0.4479118
4.98 0.4846131
5 0.4463738
5.02 0.4600268
5.04 0.4500554
5.06 0.4476044
5.08 0.4631684
5.1 0.4552198
5.12 0.4582029
5.14 0.4681351
5.16 0.4639238
5.18 0.4643271
5.2 0.4505
5.22 0.4418992
5.24 0.4698139
5.26 0.4568094
5.28 0.470452
5.3 0.4500552
5.32 0.4615462
5.34 0.4613297
5.36 0.4502494
5.38 0.4669584
5.4 0.4459543
5.42 0.4605156
5.44 0.4396306
5.46 0.4707704
5.48 0.4508048
5.5 0.4451402
5.52 0.4453653
5.54 0.4545594
5.56 0.4511378
5.58 0.4457019
5.6 0.4506938
5.62 0.4732331
5.64 0.4568639
5.66 0.4554947
5.68 0.4624117
5.7 0.4609501
5.72 0.4360046
5.74 0.4632761
5.76 0.4734445
5.78 0.4497502
5.8 0.4629526
5.82 0.4638426
5.84 0.458421
5.86 0.4612213
5.88 0.4399434
5.9 0.4607334
5.92 0.4585303
5.94 0.4738406
5.96 0.4737616
5.98 0.4857216
6 0.4782517
6.02 0.462304
6.04 0.47974
6.06 0.4524655
6.08 0.4556862
6.1 0.5249764
6.12 0.4598643
6.14 0.4703189
6.16 0.4856443
6.18 0.4682153
6.2 0.5101227
6.22 0.4399431
6.24 0.5364232
6.26 0.4727579
6.28 0.4682412
6.3 0.4966388
6.32 0.452907
6.34 0.4769172
6.36 0.4610854
6.38 0.5724075
6.4 0.4897452
6.42 0.4551921
6.44 0.4751315
6.46 0.4560977
6.48 0.4645704
6.5 0.4527969
6.52 0.456207
6.54 0.4492211
6.56 0.4596198
6.58 0.4519955
6.6 0.4599454
6.62 0.4672527
6.64 0.4519677
6.66 0.4879032
6.68 0.4527966
6.7 0.4633849
6.72 0.4669313
6.74 0.467039
6.76 0.4741835
6.78 0.4969914
6.8 0.4611399
6.82 0.4752896
6.84 0.4594832
6.86 0.4642732
6.88 0.4477165
6.9 0.4513597
6.92 0.439858
6.94 0.4443531
6.96 0.4702656
6.98 0.4528241
7 0.4428036
7.02 0.4574111
7.04 0.4488037
7.06 0.4759458
7.08 0.447605
7.1 0.4603529
7.12 0.4518853
7.14 0.4500554
7.16 0.4483853
7.18 0.4632762
7.2 0.4617628
7.22 0.458721
7.24 0.4815079
7.26 0.4668244
7.28 0.4652688
7.3 0.4516078
7.32 0.4846135
7.34 0.4635458
7.36 0.4778597
7.38 0.4626554
7.4 0.4801306
7.42 0.4717528
7.44 0.4551101
7.46 0.4564535
7.48 0.4380069
7.5 0.4693611
7.52 0.4276096
7.54 0.4728109
7.56 0.4902548
7.58 0.4752106
7.6 0.4484689
7.62 0.4519958
7.64 0.464785
7.66 0.4585303
7.68 0.4701865
7.7 0.4672532
7.72 0.4759728
7.74 0.468988
7.76 0.4548357
7.78 0.4662616
7.8 0.4843813
7.82 0.4523828
7.84 0.4623035
7.86 0.4710096
7.88 0.4540105
7.9 0.4603805
7.92 0.4610043
7.94 0.4766025
7.96 0.4674664
7.98 0.4570284
8 0.4642459
8.02 0.4583667
8.04 0.4593746
8.06 0.4687483
8.08 0.4532932
8.1 0.4534867
8.12 0.4401422
8.14 0.4540372
8.16 0.4652956
8.18 0.4540099
8.2 0.45522
8.22 0.4595922
8.24 0.4425494
8.26 0.4426626
8.28 0.4654838
8.3 0.4629526
8.32 0.4628443
8.34 0.4749212
8.36 0.4553018
8.38 0.469281
8.4 0.4616816
8.42 0.4534593
8.44 0.4685357
8.46 0.4607065
8.48 0.4633033
8.5 0.436205
8.52 0.4738668
8.54 0.4779643
8.56 0.4631142
8.58 0.4698402
8.6 0.4482474
8.62 0.4649731
8.64 0.457493
8.66 0.4549724
8.68 0.4552471
8.7 0.4696278
8.72 0.4626285
8.74 0.4576842
8.76 0.4572204
8.78 0.4838653
8.8 0.4924683
8.82 0.4510545
8.84 0.4477167
8.86 0.4866464
8.88 0.485258
8.9 0.4523551
8.92 0.4627095
8.94 0.475605
8.96 0.4769431
8.98 0.4611669
9 0.4539278
9.02 0.4723614
9.04 0.4553568
9.06 0.4695744
9.08 0.464408
9.1 0.4546694
9.12 0.4406245
9.14 0.4531001
9.16 0.4529352
9.18 0.451138
9.2 0.4564539
9.22 0.4788273
9.24 0.4648119
9.26 0.4576295
9.28 0.4979205
9.3 0.4871855
9.32 0.4591572
9.34 0.4672792
9.36 0.476445
9.38 0.4738408
9.4 0.4510543
9.42 0.4474649
9.44 0.4659934
9.46 0.4523828
9.48 0.4634925
9.5 0.4588305
9.52 0.469122
9.54 0.4754732
9.56 0.485386
9.58 0.4909427
9.6 0.4693875
9.62 0.4655373
9.64 0.4639776
9.66 0.4789836
9.68 0.4608148
9.7 0.4537069
9.72 0.484406
9.74 0.4447753
9.76 0.4819234
9.78 0.4690947
9.8 0.4713013
9.82 0.4653495
9.84 0.4549178
9.86 0.4544502
9.88 0.4511376
9.9 0.44671
9.92 0.463519
9.94 0.4601356
9.96 0.4701334
9.98 0.4474928
10 0.4574382
10.02 0.4620064
10.04 0.4576571
10.06 0.454037
10.08 0.454175
10.1 0.4706647
10.12 0.4540373
10.14 0.4520507
10.16 0.4466257
10.18 0.442521
10.2 0.4605972
10.22 0.4626822
10.24 0.4687484
10.26 0.474684
10.28 0.4865441
10.3 0.4690952
10.32 0.4889017
10.34 0.4699202
10.36 0.5005493
10.38 0.5024193
10.4 0.4744997
10.42 0.4571654
10.44 0.4424084
10.46 0.4791919
10.48 0.4714338
10.5 0.4598911
10.52 0.4528795
10.54 0.4701331
10.56 0.4576576
10.58 0.4518017
10.6 0.4671718
10.62 0.4570834
10.64 0.4580666
10.66 0.4674131
10.68 0.4524652
10.7 0.4518024
10.72 0.4692015
10.74 0.471195
10.76 0.4664227
10.78 0.4554118
10.8 0.4642469
10.82 0.4421538
10.84 0.4656989
10.86 0.4727049
10.88 0.4543122
10.9 0.4589662
10.92 0.450639
10.94 0.4407095
10.96 0.4551104
10.98 0.4611399
11 0.4746575
11.02 0.454478
11.04 0.4676806
11.06 0.4733131
11.08 0.4574119
11.1 0.4592934
11.12 0.450583
11.14 0.4602984
11.16 0.4647848
11.18 0.4565085
11.2 0.4605978
11.22 0.4408232
11.24 0.4598641
11.26 0.458612
11.28 0.4384065
11.3 0.4762617
11.32 0.4563437
11.34 0.4767076
11.36 0.4572195
11.38 0.4499448
11.4 0.4458135
11.42 0.4489985
11.44 0.4608146
11.46 0.4589664
11.48 0.4457012
11.5 0.4604896
11.52 0.4763662
11.54 0.4807544
11.56 0.4750789
11.58 0.4391473
11.6 0.4558505
11.62 0.4624928
11.64 0.4583939
11.66 0.4463467
11.68 0.4625472
11.7 0.458939
11.72 0.4642196
11.74 0.441418
11.76 0.4628175
11.78 0.4776239
11.8 0.4499727
11.82 0.4554395
11.84 0.4570559
11.86 0.459864
11.88 0.4706643
11.9 0.4393464
11.92 0.4604617
11.94 0.4768121
11.96 0.4766811
11.98 0.4831144
12 0.463331
12.02 0.468188
12.04 0.4386338
12.06 0.4864669
12.08 0.4733126
12.1 0.4554668
12.12 0.4565902
12.14 0.4491377
12.16 0.4612482
12.18 0.4448598
12.2 0.4596468
12.22 0.4477169
12.24 0.4619794
12.26 0.4736295
12.28 0.4460383
12.3 0.4313923
12.32 0.4497502
12.34 0.4436778
12.36 0.4530734
12.38 0.4467935
12.4 0.4359183
12.42 0.4449997
12.44 0.4589393
12.46 0.4591839
12.48 0.4601355
12.5 0.4593745
12.52 0.4655367
12.54 0.4636811
12.56 0.4475768
12.58 0.4665029
12.6 0.4593748
12.62 0.4627629
12.64 0.4508325
12.66 0.4560153
12.68 0.4639231
12.7 0.4630874
12.72 0.4497495
12.74 0.458094
12.76 0.4576572
12.78 0.4448878
12.8 0.4694144
12.82 0.4651344
12.84 0.4590481
12.86 0.4521334
12.88 0.4545607
12.9 0.4846916
12.92 0.4570013
12.94 0.4803117
12.96 0.5025432
12.98 0.4549996
13 0.4618986
13.02 0.4475767
13.04 0.4813002
13.06 0.4540926
13.08 0.4507218
13.1 0.4457023
13.12 0.4798174
13.14 0.4520508
13.16 0.4568645
13.18 0.4464578
13.2 0.4750527
13.22 0.4647036
13.24 0.4530447
13.26 0.4584211
13.28 0.4613292
13.3 0.4500003
13.32 0.4352584
13.34 0.4517196
13.36 0.4685355
13.38 0.4483303
13.4 0.461248
13.42 0.4532663
13.44 0.4618984
13.46 0.4448031
13.48 0.4466822
13.5 0.4739201
13.52 0.4583392
13.54 0.4555214
13.56 0.4536796
13.58 0.470664
13.6 0.4459822
13.62 0.4470178
13.64 0.4499168
13.66 0.4513868
13.68 0.4590482
13.7 0.466691
13.72 0.4556872
13.74 0.4490827
13.76 0.4554113
13.78 0.4471298
13.8 0.4522448
13.82 0.45379
13.84 0.4532654
13.86 0.4575205
13.88 0.4428878
13.9 0.4552196
13.92 0.438035
13.94 0.4579852
13.96 0.4543672
13.98 0.4580664
14 0.4409647
14.02 0.4519121
14.04 0.4391471
14.06 0.4478006
14.08 0.4601365
14.1 0.4574385
14.1214 0.4681349
14.1414 0.4685616
14.1614 0.4495554
14.1814 0.4630879
14.2014 0.4643547
14.2214 0.4517465
14.2414 0.4566731
14.2614 0.456755
14.2814 0.457056
14.3014 0.4467103
14.3214 0.4489149
14.3414 0.4702661
14.3614 0.4616545
14.3814 0.4714607
14.4014 0.4618442
14.4214 0.4747634
14.4414 0.4675738
14.4614 0.4693085
14.4814 0.4611126
14.5014 0.4702664
14.5214 0.4597284
14.5414 0.461817
14.5614 0.4690685
14.5814 0.4777288
14.6014 0.4447755
14.6214 0.4662621
14.6414 0.449834
14.6614 0.443424
14.6814 0.4659934
14.7014 0.4518021
14.7214 0.468241
14.7414 0.4797396
14.7614 0.4653224
14.7814 0.4392041
14.8014 0.4784086
14.8214 0.6258194
14.8414 0.4652951
14.8614 0.4806767
14.8814 0.4827792
14.9014 0.5208168
14.9214 0.4715401
14.9414 0.4580938
14.9614 0.4603528
14.9814 0.458912
15.0014 0.4633841
15.0214 0.4471574
15.0414 0.4718575
15.0614 0.4624666
15.0814 0.4668244
15.1014 0.4488041
15.1214 0.4498892
15.1414 0.4586391
15.1614 0.4494721
15.1814 0.4635726
15.2014 0.4516904
15.2214 0.4587483
15.2414 0.4644345
15.2614 0.4474647
15.2814 0.4729162
15.3014 0.4581757
15.3214 0.4563721
15.3414 0.4810659
15.3614 0.4735243
15.3814 0.4640312
15.4014 0.453073
15.4214 0.4531553
15.4414 0.430378
15.4614 0.4758414
15.4814 0.471858
15.5014 0.4821566
15.5214 0.4851287
15.5414 0.4847932
15.5614 0.4586937
15.5814 0.4491375
15.6014 0.4565358
15.6214 0.4573289
15.6414 0.478696
15.6614 0.456454
15.6814 0.4754999
15.7014 0.4684548
15.7214 0.4786961
15.7414 0.4558789
15.7614 0.4570288
15.7814 0.4625206
15.8014 0.4560982
15.8214 0.4622776
15.8414 0.4589661
15.8614 0.4900258
15.8814 0.4629794
15.9014 0.4652145
15.9214 0.4697341
15.9414 0.4406814
15.9614 0.4774408
15.9814 0.4710101
16.0014 0.4747628
16.0214 0.4425215
16.0414 0.4689884
16.0614 0.4605975
16.0814 0.4719633
16.1014 0.4599456
16.1214 0.4512483
16.1414 0.4859523
16.1614 0.4714605
16.1814 0.4698412
16.2014 0.4773361
16.2214 0.4641117
16.2414 0.4576022
16.2614 0.4503883
16.2814 0.4593745
16.3014 0.4512754
16.3214 0.4538999
16.3414 0.439574
16.3614 0.4491377
16.3814 0.4494433
16.4014 0.4764453
16.4214 0.451165
16.4414 0.4743678
16.4614 0.4700531
16.4814 0.4314513
16.5014 0.4641928
16.5214 0.454121
16.5414 0.4530454
16.5614 0.4709564
16.5814 0.4467941
16.6014 0.4557138
16.6214 0.461574
16.6414 0.4600542
16.6614 0.4455335
16.6814 0.4610042
16.7014 0.4548902
16.7214 0.4585575
16.7414 0.4644622
16.7614 0.4715403
16.7814 0.4511374
16.8014 0.4372071
16.8214 0.4452249
16.8414 0.4560156
16.8614 0.4598914
16.8814 0.448331
16.9014 0.4584212
16.9214 0.4387483
16.9414 0.4305817
16.9614 0.4491382
16.9814 0.4550271
17.0014 0.4373786
17.0214 0.4733387
17.0414 0.4748423
17.0614 0.4527968
17.0814 0.4504988
17.1014 0.4541202
17.1214 0.4561246
17.1414 0.4610044
17.1614 0.4555221
17.1814 0.4598641
17.2014 0.4614108
17.2214 0.4563441
17.2414 0.4532106
17.2614 0.457766
17.2814 0.4638161
17.3014 0.4570286
17.3214 0.4622235
17.3414 0.4741836
17.3614 0.4674933
17.3814 0.4537896
17.4014 0.4418705
17.4214 0.4557685
17.4414 0.45445
17.4614 0.4623041
17.4814 0.4498333
17.5014 0.4615461
17.5214 0.4537895
17.5414 0.4683479
17.5614 0.4449994
17.5814 0.4337628
17.6014 0.4720696
17.6214 0.467467
17.6414 0.4548896
17.6614 0.4701328
17.6814 0.4670386
17.7014 0.4702126
17.7214 0.4428314
17.7414 0.4603805
17.7614 0.4497213
17.7814 0.4747109
17.8014 0.456755
17.8214 0.4659934
17.8414 0.4641395
17.8614 0.457876
17.8814 0.4527134
17.9014 0.4541198
17.9214 0.4401702
17.9414 0.4596192
17.9614 0.4674134
17.9814 0.4519127
18.0014 0.4630875
18.0214 0.4360043
18.0414 0.4646772
18.0614 0.4651075
18.0814 0.4622225
18.1014 0.444185
18.1214 0.4794267
18.1414 0.4725989
18.1614 0.8428827
18.1814 0.5335031
18.2014 0.5407864
18.2214 0.4822346
18.2414 0.5081589
18.2614 0.8832467
18.2814 0.5164782
18.3014 0.4936849
18.3214 0.4955803
18.3414 0.493077
18.3614 0.4758153
18.3814 0.4637617
18.4014 0.4466821
18.4214 0.4581754
18.4414 0.4709031
18.4614 0.4659665
18.4814 0.4768644
18.5014 1.001025
18.5214 0.4840975
18.5414 0.5555403
18.5614 0.4811447
18.5814 0.4717257
18.6014 0.4530449
18.6214 0.4778074
18.6414 0.4716988
18.6614 0.4655373
18.6814 0.4729162
18.7014 0.4658599
18.7214 0.4727582
18.7414 0.4483299
18.7614 0.4776244
18.7814 0.4671455
18.8014 0.4618709
18.8214 0.4537894
18.8414 0.4474652
18.8614 0.4654025
18.8814 0.4651342
18.9014 0.4546149
18.9214 0.436635
18.9414 0.4589386
18.9614 0.4574115
18.9814 0.464893
19.0014 0.4578745
19.0214 0.4457853
19.0414 0.4427476
19.0614 0.4489994
19.0814 0.4504164
19.1014 0.4598639
19.1214 0.4618174
19.1414 0.4372927
19.1614 0.4820787
19.1814 0.4778603
19.2014 0.4645697
19.2214 0.4534589
19.2414 0.4553574
19.2614 0.4762877
19.2814 0.4615736
19.3014 0.4663423
19.3214 0.4691215
19.3414 0.4674664
19.3614 0.4607329
19.3814 0.483968
19.4014 0.7301717
19.4214 0.9308195
19.4414 0.4847942
19.4614 0.4767595
19.4814 0.4894128
19.5014 0.4576566
19.5214 0.4747106
19.5414 0.4620338
19.5614 0.4787747
19.5814 0.4591564
19.6014 0.4776244
19.6214 0.4863383
19.6414 0.4370638
19.6614 0.4623311
19.6814 0.44713
19.7014 0.4824934
19.7214 0.4688548
19.7414 0.4635191
19.7614 0.4552473
19.7814 0.4620064
19.8014 0.4587218
19.8214 0.4721762
19.8414 0.4668238
19.8614 0.4669038
19.8814 0.441729
19.9014 0.4686415
19.9214 0.4685608
19.9414 0.4640042
19.9614 0.4501108
19.9814 0.4777285
&
@target G0.S2
@type xy
0 1.41263
0.02 2.161701
0.04 2.318901
0.06 2.72011
0.08 2.345389
0.1 2.992411
0.12 1.374827
0.14 1.734207
0.16 1.297902
0.18 1.088175
0.2 1.234322
0.22 1.021885
0.24 1.542935
0.26 1.00231
0.28 0.4771534
0.3 0.4564265
0.32 0.4712481
0.34 0.4592928
0.36 0.4633844
0.38 0.4621145
0.4 0.4763139
0.42 0.4630341
0.44 0.4592115
0.46 0.4537349
0.48 0.4615191
0.5 0.4570016
0.52 0.4565903
0.54 0.463681
0.56 0.4455612
0.58 0.4553576
0.6 0.4587213
0.62 0.4620069
0.64 0.4511099
0.66 0.4520513
0.68 0.4686418
0.7 0.4543954
0.72 0.4580662
0.74 0.4555496
0.76 0.4576299
0.78 0.4548905
0.8 0.4595922
0.82 0.4638421
0.84 0.4334168
0.86 0.4416728
0.88 0.4613296
0.9 0.4552746
0.92 0.4443254
0.94 0.4564538
0.96 0.4459822
0.98 0.4663961
1 0.4308425
1.02 0.4477166
1.04 0.4362909
1.06 0.4535965
1.08 0.4590482
1.1 0.4684286
1.12 0.4527972
1.14 0.4592933
1.16 0.4637618
1.18 0.4739987
1.2 0.4613566
1.22 0.4293602
1.24 0.4477444
1.26 0.4129771
1.28 0.4669846
1.3 0.4530456
1.32 0.454615
1.34 0.4584207
1.36 0.4579028
1.38 0.4772315
1.4 0.4524651
1.42 0.4441287
1.44 0.4686685
1.46 0.4618708
1.48 0.4773625
1.5 0.4491381
1.52 0.4614375
1.54 0.433186
1.56 0.4558781
1.58 0.4764978
1.6 0.464274
1.62 0.459375
1.64 0.4251177
1.66 0.455467
1.68 0.4707699
1.7 0.4620334
1.72 0.4601352
1.74 0.4428881
1.76 0.4741572
1.78 0.4638154
1.8 0.4524654
1.82 0.4631414
1.84 0.4633567
1.86 0.4468226
1.88 0.4550555
1.9 0.4617896
1.92 0.4536791
1.94 0.4592112
1.96 0.4593474
1.98 0.4522717
2 0.4658863
2.02 0.4434523
2.04 0.4258517
2.06 0.4546978
2.08 0.4535685
2.1 0.4287188
2.12 0.4590754
2.14 0.4421825
2.16 0.470133
2.18 0.4435372
2.2 0.4549997
2.22 0.4395739
2.24 0.4413907
2.26 0.4523831
2.28 0.4535415
2.3 0.4532661
2.32 0.4037333
2.34 0.4717521
2.36 0.4458975
2.38 0.4603535
2.4 0.4738669
2.42 0.4506936
2.44 0.4526859
2.46 0.4668248
2.48 0.4807546
2.5 0.4461781
2.52 0.4548627
2.54 0.4580398
2.56 0.4592927
2.58 0.4535966
2.6 0.4593748
2.62 0.4644618
2.64 0.4227588
2.66 0.4480516
2.68 0.4419272
2.7 0.4484697
2.72 0.4657786
2.74 0.4244991
2.76 0.4444377
2.78 0.456755
2.8 0.4575475
2.82 0.4408517
2.84 0.4455058
2.86 0.4655368
2.88 0.4340796
2.9 0.466583
2.92 0.4548899
2.94 0.4482743
2.96 0.4459542
2.98 0.4724406
3 0.4681344
3.02 0.4600269
3.04 0.4350576
3.06 0.4709829
3.08 0.4806509
3.1 0.4540377
3.12 0.4643807
3.14 0.4765763
3.16 0.4448592
3.18 0.4438752
3.2 0.4485807
3.22 0.4644349
3.24 0.462223
3.26 0.4444376
3.28 0.4617629
3.3 0.4459256
3.32 0.4475771
3.34 0.4562068
3.36 0.4495005
3.38 0.4460381
3.4 0.444466
3.42 0.4672528
3.44 0.4643546
3.46 0.4589656
3.48 0.4694943
3.5 0.4570016
3.52 0.4655643
3.54 0.4471298
3.56 0.4464024
3.58 0.4633308
3.6 0.4195531
3.62 0.4347989
3.64 0.4467104
3.66 0.395537
3.68 0.4633576
3.7 0.457466
3.72 0.4386629
3.74 0.456207
3.76 0.44017
3.78 0.42193
3.8 0.4679211
3.82 0.4623308
3.84 0.4573288
3.86 0.464031
3.88 0.453707
3.9 0.4638428
3.92 0.4061093
3.94 0.459864
3.96 0.4222854
3.98 0.4320011
4 0.4609232
4.02 0.4553564
4.04 0.4565626
4.06 0.4786697
4.08 0.4258518
4.1 0.4442407
4.12 0.4637076
4.14 0.4508048
4.16 0.4616817
4.18 0.470053
4.2 0.4510544
4.22 0.451885
4.24 0.4624124
4.26 0.4179414
4.28 0.4442406
4.3 0.4366066
4.32 0.4625475
4.34 0.4486641
4.36 0.4494999
4.38 0.4559334
4.4 0.4349998
4.42 0.4276678
4.44 0.4652148
4.46 0.460353
4.48 0.4656985
4.5 0.4259988
4.52 0.440823
4.54 0.4370353
4.56 0.4633035
4.58 0.4547807
4.6 0.3928743
4.62 0.45511
4.64 0.47697
4.66 0.4459817
4.68 0.4417296
4.7 0.4165938
4.72 0.4337625
4.74 0.4606786
4.76 0.4451126
4.78 0.4633301
4.8 0.4198509
4.82 0.406325
4.84 0.4523827
4.86 0.446486
4.88 0.4327241
4.9 0.4630604
4.92 0.4516912
4.94 0.4496112
4.96 0.4175526
4.98 0.4478003
5 0.4628716
5.02 0.4718577
5.04 0.4420693
5.06 0.4437911
5.08 0.4229658
5.1 0.4654569
5.12 0.4559057
5.14 0.4499723
5.16 0.4729955
5.18 0.4128259
5.2 0.4386916
5.22 0.4543683
5.24 0.4610854
5.26 0.4605977
5.28 0.4339935
5.3 0.4594018
5.32 0.4655373
5.34 0.4689884
5.36 0.4580663
5.38 0.4660741
5.4 0.4452524
5.42 0.4450561
5.44 0.4674664
5.46 0.4530182
5.48 0.4623313
5.5 0.4602714
5.52 0.4574117
5.54 0.4310451
5.56 0.4505001
5.58 0.4535685
5.6 0.4627631
5.62 0.4484141
5.64 0.4313928
5.66 0.4404828
5.68 0.4438748
5.7 0.4474924
5.72 0.4522163
5.74 0.4568643
5.76 0.4501665
5.78 0.4616539
5.8 0.4329835
5.82 0.4634648
5.84 0.4620061
5.86 0.4484976
5.88 0.4521613
5.9 0.4512758
5.92 0.4600818
5.94 0.4573021
5.96 0.462196
5.98 0.4474654
6 0.4202977
6.02 0.4777288
6.04 0.457384
6.06 0.4511652
6.08 0.4692013
6.1 0.4721757
6.12 0.4639235
6.14 0.4610045
6.16 0.4601091
6.18 0.4529068
6.2 0.4596195
6.22 0.4471301
6.24 0.4659931
6.26 0.4627088
6.28 0.4618984
6.3 0.4574389
6.32 0.4546149
6.34 0.4457295
6.36 0.4378925
6.38 0.4335031
6.4 0.4580937
6.42 0.4430853
6.44 0.4260572
6.46 0.4719378
6.48 0.4669589
6.5 0.4481348
6.52 0.4591848
6.54 0.4631143
6.56 0.4680009
6.58 0.4606521
6.6 0.4373783
6.62 0.4441001
6.64 0.4378928
6.66 0.4402559
6.68 0.4518846
6.7 0.4686683
6.72 0.4135516
6.74 0.4453651
6.76 0.4764718
6.78 0.4650267
6.8 0.4520512
6.82 0.4463461
6.84 0.4690947
6.86 0.4462625
6.88 0.4618169
6.9 0.4459538
6.92 0.4311904
6.94 0.4076148
6.96 0.4661811
6.98 0.4208917
7 0.458176
7.02 0.4265268
7.04 0.4598375
7.06 0.4473814
7.08 0.4677069
7.1 0.4721228
7.12 0.4666905
7.14 0.4759466
7.16 0.4559887
7.18 0.4607874
7.2 0.4624662
7.22 0.4407379
7.24 0.4528242
7.26 0.4266445
7.28 0.4299126
7.3 0.4554666
7.32 0.4418993
7.34 0.4552473
7.36 0.4633033
7.38 0.4644887
7.4 0.4365206
7.42 0.4508597
7.44 0.4697071
7.46 0.4594012
7.48 0.4642736
7.5 0.4736294
7.52 0.4656178
7.54 0.4631405
7.56 0.4238511
7.58 0.4512482
7.6 0.4839942
7.62 0.4509429
7.64 0.4563161
7.66 0.4160829
7.68 0.4589662
7.7 0.4678671
7.72 0.4535696
7.74 0.4454493
7.76 0.4621145
7.78 0.4375787
7.8 0.4419273
7.82 0.4567271
7.84 0.4185093
7.86 0.4530458
7.88 0.4725197
7.9 0.4708772
7.92 0.4601364
7.94 0.461465
7.96 0.4121289
7.98 0.456673
8 0.4575475
8.02 0.4744734
8.04 0.4593743
8.06 0.47289
8.08 0.4554944
8.1 0.4581755
8.12 0.4655643
8.14 0.4601364
8.16 0.4643274
8.18 0.4573018
8.2 0.4560975
8.22 0.4633576
8.24 0.4486646
8.26 0.4771265
8.28 0.4729956
8.3 0.4596464
8.32 0.448609
8.34 0.4539274
8.36 0.4623042
8.38 0.4565911
8.4 0.4687484
8.42 0.4573017
8.44 0.4693078
8.46 0.4586122
8.48 0.4482192
8.5 0.4773367
8.52 0.4698129
8.54 0.4650545
8.56 0.4470464
8.58 0.4546979
8.6 0.4370638
8.62 0.4472418
8.64 0.4587208
8.66 0.4683216
8.68 0.4615189
8.7 0.4501669
8.72 0.4500001
8.74 0.4446911
8.76 0.466074
8.78 0.4587209
8.8 0.4305229
8.82 0.4424362
8.84 0.4567549
8.86 0.4419847
8.88 0.4554665
8.9 0.4286312
8.92 0.4570828
8.94 0.4718845
8.96 0.4642735
8.98 0.4300586
9 0.4597822
9.02 0.4158724
9.04 0.4586391
9.06 0.4430864
9.08 0.4530451
9.1 0.4535137
9.12 0.4365205
9.14 0.4647849
9.16 0.431769
9.18 0.4701065
9.2 0.4544776
9.22 0.4575483
9.24 0.4629528
9.26 0.4451962
9.28 0.4491659
9.3 0.44105
9.32 0.4527148
9.34 0.456536
9.36 0.4628444
9.38 0.4242938
9.4 0.4528241
9.42 0.4758936
9.44 0.4672792
9.46 0.4607339
9.48 0.4672529
9.5 0.4597284
9.52 0.4524657
9.54 0.4605977
9.56 0.4601363
9.58 0.4554392
9.6 0.4632492
9.62 0.4401417
9.64 0.4453654
9.66 0.4683482
9.68 0.4635732
9.7 0.4472416
9.72 0.4485811
9.74 0.4498344
9.76 0.4531282
9.78 0.436864
9.8 0.4541198
9.82 0.4644619
9.84 0.4678141
9.86 0.4571923
9.88 0.4667173
9.9 0.4659668
9.92 0.4641658
9.94 0.4584212
9.96 0.4654841
9.98 0.4565087
10 0.4581485
10.02 0.4504443
10.04 0.4661276
10.06 0.4577392
10.08 0.4539544
10.1 0.4638432
10.12 0.4637085
10.14 0.4535413
10.16 0.4425212
10.18 0.4574386
10.2 0.4237043
10.22 0.4668245
10.24 0.4138541
10.26 0.4237042
10.28 0.4462621
10.3 0.4388903
10.32 0.4478
10.34 0.4154816
10.36 0.452576
10.38 0.4431702
10.4 0.4224927
10.42 0.4608955
10.44 0.4298255
10.46 0.4040418
10.48 0.444353
10.5 0.4715131
10.52 0.4504728
10.54 0.440851
10.56 0.4462341
10.58 0.456782
10.6 0.4451126
10.62 0.4710101
10.64 0.4458977
10.66 0.4544775
10.68 0.4633302
10.7 0.4478839
10.72 0.4653227
10.74 0.4545601
10.76 0.4678679
10.78 0.4541751
10.8 0.4451403
10.82 0.4431145
10.84 0.4640321
10.86 0.4708237
10.88 0.4560152
10.9 0.4357467
10.92 0.4469899
10.94 0.4641659
10.96 0.4537342
10.98 0.4659943
11 0.4539005
11.02 0.45412
11.04 0.4695478
11.06 0.4517192
11.08 0.4670118
11.1 0.458285
11.12 0.4339068
11.14 0.4610857
11.16 0.4562343
11.18 0.4546149
11.2 0.4563163
11.22 0.4598648
11.24 0.453238
11.26 0.4702135
11.28 0.4526592
11.3 0.4411347
11.32 0.4567825
11.34 0.4623308
11.36 0.459402
11.38 0.4509437
11.4 0.4416165
11.42 0.4585029
11.44 0.4659666
11.46 0.4448032
11.48 0.4423234
11.5 0.4638157
11.52 0.4604892
11.54 0.4399154
11.56 0.4452249
11.58 0.4453658
11.6 0.4148486
11.62 0.4482743
11.64 0.4499166
11.66 0.4491377
11.68 0.4133097
11.7 0.4412197
11.72 0.4484695
11.74 0.4281066
11.76 0.44975
11.78 0.4593741
11.8 0.4046294
11.82 0.4357466
11.84 0.4318857
11.86 0.4324354
11.88 0.4616818
11.9 0.451691
11.92 0.4371785
11.94 0.440369
11.96 0.4509982
11.98 0.4585306
12 0.465537
12.02 0.4631683
12.04 0.414307
12.06 0.4622225
12.08 0.4509438
12.1 0.422197
12.12 0.4501389
12.14 0.4192847
12.16 0.4345684
12.18 0.4610041
12.2 0.4601363
12.22 0.4478281
12.24 0.4361765
12.26 0.4141254
12.28 0.4292141
12.3 0.4288063
12.32 0.4430297
12.34 0.4298255
12.36 0.4275804
12.38 0.4333011
12.4 0.4556587
12.42 0.4557959
12.44 0.4723081
12.46 0.4343386
12.48 0.4589388
12.5 0.4659672
12.52 0.4434527
12.54 0.4794266
12.56 0.4609229
12.58 0.4421826
12.6 0.4570009
12.62 0.4574108
12.64 0.4574386
12.66 0.4715397
12.68 0.4218408
12.7 0.4491378
12.72 0.4513587
12.74 0.4424085
12.76 0.4548899
12.78 0.4738674
12.8 0.4628991
12.82 0.4739993
12.84 0.4474925
12.86 0.4484977
12.88 0.4464023
12.9 0.434799
12.92 0.4378075
12.94 0.4546154
12.96 0.4562069
12.98 0.4833737
13 0.4560978
13.02 0.4606787
13.04 0.4444378
13.06 0.4503883
13.08 0.4515256
13.1 0.4490546
13.12 0.4636804
13.14 0.4551098
13.16 0.4574117
13.18 0.4466255
13.2 0.4620873
13.22 0.4594289
13.24 0.4399146
13.26 0.4293602
13.28 0.4645696
13.3 0.4529352
13.32 0.4786962
13.34 0.4629524
13.36 0.4655641
13.38 0.4573295
13.4 0.4673868
13.42 0.4489985
13.44 0.4439878
13.46 0.4648118
13.48 0.4689613
13.5 0.464866
13.52 0.4582849
13.54 0.4535142
13.56 0.4420687
13.58 0.4703189
13.6 0.4456461
13.62 0.4632491
13.64 0.4574385
13.66 0.4478
13.68 0.4666371
13.7 0.4627635
13.72 0.4382357
13.74 0.4551379
13.76 0.4455338
13.78 0.4617903
13.8 0.4779902
13.82 0.4643542
13.84 0.4657791
13.86 0.4650545
13.88 0.4437053
13.9 0.4579577
13.92 0.4649732
13.94 0.4687479
13.96 0.4599183
13.98 0.4498054
14 0.416113
14.02 0.4693349
14.04 0.4416165
14.06 0.4411627
14.08 0.4565355
14.1 0.452852
14.1214 0.4519676
14.1414 0.4706645
14.1614 0.4534317
14.1814 0.478199
14.2014 0.4701323
14.2214 0.4406813
14.2414 0.44911
14.2614 0.4580395
14.2814 0.4334169
14.3014 0.4306386
14.3214 0.4474374
14.3414 0.4629801
14.3614 0.4478284
14.3814 0.4554391
14.4014 0.4567819
14.4214 0.4616545
14.4414 0.4691475
14.4614 0.464247
14.4814 0.4596186
14.5014 0.4570014
14.5214 0.4510815
14.5414 0.4607874
14.5614 0.4570008
14.5814 0.4560156
14.6014 0.4361477
14.6214 0.4490546
14.6414 0.4599189
14.6614 0.4659665
14.6814 0.4501107
14.7014 0.4563442
14.7214 0.4674132
14.7414 0.4682148
14.7614 0.4577386
14.7814 0.463842
14.8014 0.4672792
14.8214 0.4559059
14.8414 0.4652152
14.8614 0.4697342
14.8814 0.4552194
14.9014 0.4543402
14.9214 0.4532937
14.9414 0.4540097
14.9614 0.457029
14.9814 0.469947
15.0014 0.4601365
15.0214 0.4588298
15.0414 0.4670386
15.0614 0.4721497
15.0814 0.4623312
15.1014 0.4501383
15.1214 0.4598098
15.1414 0.4561794
15.1614 0.4572471
15.1814 0.4581217
15.2014 0.460027
15.2214 0.4639233
15.2414 0.4625203
15.2614 0.4541473
15.2814 0.4423518
15.3014 0.4616545
15.3214 0.4543678
15.3414 0.4460381
15.3614 0.4576842
15.3814 0.4665025
15.4014 0.4766025
15.4214 0.4521892
15.4414 0.4618709
15.4614 0.4645969
15.4814 0.4515802
15.5014 0.4541203
15.5214 0.4542576
15.5414 0.462439
15.5614 0.4516909
15.5814 0.4667442
15.6014 0.4530729
15.6214 0.449361
15.6414 0.4384348
15.6614 0.4486651
15.6814 0.46586
15.7014 0.4672798
15.7214 0.4499723
15.7414 0.4827524
15.7614 0.4617904
15.7814 0.4637079
15.8014 0.4546151
15.8214 0.476366
15.8414 0.4635193
15.8614 0.4676006
15.8814 0.4592924
15.9014 0.4655371
15.9214 0.4579571
15.9414 0.4623846
15.9614 0.4727311
15.9814 0.4590752
16.0014 0.4632764
16.0214 0.4576572
16.0414 0.457192
16.0614 0.4557678
16.0814 0.4645427
16.1014 0.4523267
16.1214 0.4455051
16.1414 0.4570008
16.1614 0.4585029
16.1814 0.4681346
16.2014 0.4545872
16.2214 0.4469061
16.2414 0.4491378
16.2614 0.4631687
16.2814 0.4385485
16.3014 0.4558784
16.3214 0.457766
16.3414 0.4622225
16.3614 0.4532107
16.3814 0.4717258
16.4014 0.4411354
16.4214 0.4627633
16.4414 0.4507208
16.4614 0.4420692
16.4814 0.4441564
16.5014 0.4537897
16.5214 0.4688812
16.5414 0.4728108
16.5614 0.4656983
16.5814 0.4631146
16.6014 0.4473538
16.6214 0.4656717
16.6414 0.4597831
16.6614 0.4754471
16.6814 0.4531556
16.7014 0.4266433
16.7214 0.4738674
16.7414 0.4564266
16.7614 0.4583398
16.7814 0.4671717
16.8014 0.4091458
16.8214 0.448247
16.8414 0.4710362
16.8614 0.4610857
16.8814 0.4666371
16.9014 0.4626814
16.9214 0.4525758
16.9414 0.4554397
16.9614 0.4429732
16.9814 0.4672795
17.0014 0.4641118
17.0214 0.4712217
17.0414 0.4797136
17.0614 0.4570833
17.0814 0.4810663
17.1014 0.4338206
17.1214 0.4606783
17.1414 0.4583394
17.1614 0.4541746
17.1814 0.4543677
17.2014 0.4524102
17.2214 0.4677875
17.2414 0.4539826
17.2614 0.4527142
17.2814 0.4494719
17.3014 0.4322616
17.3214 0.4639242
17.3414 0.4480513
17.3614 0.4507212
17.3814 0.4497219
17.4014 0.4644892
17.4214 0.4768904
17.4414 0.4583397
17.4614 0.4299418
17.4814 0.4537897
17.5014 0.4669588
17.5214 0.4597009
17.5414 0.4436779
17.5614 0.450194
17.5814 0.453707
17.6014 0.4597282
17.6214 0.4491377
17.6414 0.453128
17.6614 0.4496106
17.6814 0.4677072
17.7014 0.4436777
17.7214 0.453514
17.7414 0.4600542
17.7614 0.464408
17.7814 0.4717253
17.8014 0.4577664
17.8214 0.4506109
17.8414 0.4522718
17.8614 0.4428597
17.8814 0.4591567
17.9014 0.4570014
17.9214 0.4332719
17.9414 0.4576842
17.9614 0.4302912
17.9814 0.4583936
18.0014 0.4543953
18.0214 0.4474935
18.0414 0.4388904
18.0614 0.4499994
18.0814 0.4530177
18.1014 0.4541205
18.1214 0.4591562
18.1414 0.4391183
18.1614 0.4527968
18.1814 0.4537346
18.2014 0.4552471
18.2214 0.4334457
18.2414 0.4537893
18.2614 0.4511378
18.2814 0.4460385
18.3014 0.4510544
18.3214 0.4664229
18.3414 0.4292431
18.3614 0.4571103
18.3814 0.4551092
18.4014 0.423349
18.4214 0.4376355
18.4414 0.4470742
18.4614 0.4330707
18.4814 0.4353447
18.5014 0.4262926
18.5214 0.4625471
18.5414 0.4389477
18.5614 0.4540371
18.5814 0.4306681
18.6014 0.4284853
18.6214 0.4631144
18.6414 0.4587214
18.6614 0.4563446
18.6814 0.4493881
18.7014 0.425147
18.7214 0.4548905
18.7414 0.4497215
18.7614 0.4336764
18.7814 0.4416732
18.8014 0.4540378
18.8214 0.4609505
18.8414 0.4559883
18.8614 0.4558506
18.8814 0.4552189
18.9014 0.4717254
18.9214 0.4368355
18.9414 0.4470457
18.9614 0.4296794
18.9814 0.4513591
19.0014 0.4212183
19.0214 0.4426344
19.0414 0.4007806
19.0614 0.4606518
19.0814 0.4611133
19.1014 0.4593751
19.1214 0.4562075
19.1414 0.4757625
19.1614 0.4087485
19.1814 0.4555215
19.2014 0.4616813
19.2214 0.4455336
19.2414 0.450389
19.2614 0.4636809
19.2814 0.4403974
19.3014 0.4369786
19.3214 0.4752366
19.3414 0.4598638
19.3614 0.4596194
19.3814 0.4602992
19.4014 0.4545325
19.4214 0.4531555
19.4414 0.4414459
19.4614 0.4455057
19.4814 0.4463749
19.5014 0.4599187
19.5214 0.4417292
19.5414 0.4526313
19.5614 0.4538995
19.5814 0.4620062
19.6014 0.4126441
19.6214 0.4103048
19.6414 0.4288647
19.6614 0.4565354
19.6814 0.4592115
19.7014 0.4516917
19.7214 0.4540377
19.7414 0.4566449
19.7614 0.4713814
19.7814 0.4571927
19.8014 0.4622225
19.8214 0.4635732
19.8414 0.4609227
19.8614 0.4200891
19.8814 0.4068478
19.9014 0.4807804
19.9214 0.4378641
19.9414 0.457739
19.9614 0.4487762
19.9814 0.4711956
&
@target G1.S0
@type xy
0 807
0.02 28
0.04 29
0.06 7
0.08 48
0.1 12
0.12 1104
0.14 885
0.16 1518
0.18 2231
0.2 988
0.22 1294
0.24 625
0.26 849
0.28 4982
0.3 5031
0.32 4652
0.34 3085
0.36 3614
0.38 5614
0.4 5207
0.42 6348
0.44 7264
0.46 6235
0.48 5470
0.5 6689
0.52 6990
0.54 7461
0.56 7572
0.58 7181
0.6 6992
0.62 8054
0.64 8399
0.66 7901
0.68 8074
0.7 8967
0.72 8709
0.74 8598
0.76 8154
0.78 7728
0.8 9081
0.82 9503
0.84 10146
0.86 9840
0.88 8918
0.9 8933
0.92 10406
0.94 9251
0.96 10310
0.98 11606
1 11053
1.02 10850
1.04 9137
1.06 9644
1.08 9197
1.1 9868
1.12 8414
1.14 7895
1.16 7993
1.18 7677
1.2 8828
1.22 10082
1.24 9908
1.26 9793
1.28 9753
1.3 11220
1.32 9814
1.34 11668
1.36 11281
1.38 9914
1.4 9353
1.42 8950
1.44 7913
1.46 8743
1.48 8757
1.5 7865
1.52 9277
1.54 10845
1.56 10382
1.58 10106
1.6 9613
1.62 9807
1.64 9407
1.66 10425
1.68 9827
1.7 10680
1.72 10902
1.74 9800
1.76 10633
1.78 12054
1.8 11337
1.82 12999
1.84 12125
1.86 10708
1.88 10097
1.9 11338
1.92 11235
1.94 11397
1.96 12078
1.98 9932
2 10263
2.02 9823
2.04 10046
2.06 8836
2.08 9582
2.1 10172
2.12 11010
2.14 8871
2.16 9277
2.18 10442
2.2 10214
2.22 9003
2.24 8624
2.26 9204
2.28 8690
2.3 10714
2.32 9440
2.34 9329
2.36 8921
2.38 9802
2.4 8676
2.42 8593
2.44 8480
2.46 8665
2.48 8069
2.5 9595
2.52 9436
2.54 7936
2.56 8048
2.58 7752
2.6 6848
2.62 8078
2.64 6904
2.66 7769
2.68 8390
2.7 5756
2.72 7263
2.74 8600
2.76 8886
2.78 8672
2.8 7458
2.82 7523
2.84 6901
2.86 7534
2.88 7922
2.9 8488
2.92 7671
2.94 8392
2.96 6747
2.98 8675
3 8871
3.02 8157
3.04 8509
3.06 9990
3.08 8148
3.1 9250
3.12 8541
3.14 7902
3.16 11054
3.18 9023
3.2 8592
3.22 9180
3.24 9742
3.26 9513
3.28 10273
3.3 11532
3.32 11443
3.34 10054
3.36 10490
3.38 11339
3.4 11484
3.42 11521
3.44 11565
3.46 10407
3.48 10443
3.5 11468
3.52 11000
3.54 10541
3.56 11642
3.58 11514
3.6 10128
3.62 10965
3.64 11932
3.66 12559
3.68 11732
3.7 12120
3.72 8816
3.74 9658
3.76 9360
3.78 8658
3.8 7542
3.82 8595
3.84 8857
3.86 8798
3.88 8036
3.9 8687
3.92 8608
3.94 8875
3.96 10065
3.98 9724
4 9134
4.02 10636
4.04 11560
4.06 11533
4.08 10881
4.1 10526
4.12 9955
4.14 9919
4.16 9753
4.18 10968
4.2 10835
4.22 10771
4.24 11310
4.26 11348
4.28 10781
4.3 11035
4.32 11099
4.34 9912
4.36 9747
4.38 10447
4.4 10954
4.42 11353
4.44 12801
4.46 12441
4.48 10331
4.5 11787
4.52 11906
4.54 12873
4.56 12135
4.58 11610
4.6 11528
4.62 13525
4.64 11975
4.66 12299
4.68 12456
4.7 11617
4.72 12046
4.74 12746
4.76 11864
4.78 11104
4.8 9117
4.82 9399
4.84 10045
4.86 10115
4.88 11222
4.9 11597
4.92 10711
4.94 11046
4.96 11894
4.98 11436
5 10993
5.02 8267
5.04 6941
5.06 6769
5.08 9427
5.1 7214
5.12 7813
5.14 7444
5.16 9853
5.18 9394
5.2 9618
5.22 10741
5.24 10620
5.26 9507
5.28 9612
5.3 8662
5.32 6875
5.34 7409
5.36 6512
5.38 9032
5.4 8252
5.42 7805
5.44 8083
5.46 9770
5.48 8142
5.5 6552
5.52 6830
5.54 5710
5.56 5546
5.58 5662
5.6 6148
5.62 5334
5.64 5607
5.66 5750
5.68 4761
5.7 6591
5.72 7175
5.74 7180
5.76 6492
5.78 7378
5.8 8020
5.82 6757
5.84 8577
5.86 7703
5.88 7758
5.9 10048
5.92 7394
5.94 7579
5.96 9750
5.98 9953
6 9790
6.02 10383
6.04 9973
6.06 9171
6.08 10290
6.1 10742
6.12 10353
6.14 11472
6.16 10789
6.18 9624
6.2 10673
6.22 10882
6.24 11026
6.26 11329
6.28 10207
6.3 10138
6.32 11167
6.34 10513
6.36 11369
6.38 9755
6.4 10205
6.42 10737
6.44 9079
6.46 8024
6.48 8138
6.5 7919
6.52 8301
6.54 9917
6.56 8208
6.58 9780
6.6 9079
6.62 8451
6.64 8294
6.66 8015
6.68 8762
6.7 9805
6.72 8741
6.74 8119
6.76 10384
6.78 10801
6.8 11444
6.82 9636
6.84 10573
6.86 11249
6.88 8850
6.9 11063
6.92 10595
6.94 9347
6.96 7956
6.98 9270
7 7867
7.02 9079
7.04 8371
7.06 8717
7.08 8709
7.1 8601
7.12 7914
7.14 9107
7.16 7808
7.18 9026
7.2 8820
7.22 8810
7.24 9348
7.26 10003
7.28 8808
7.3 9647
7.32 9589
7.34 8682
7.36 9640
7.38 10126
7.4 8793
7.42 9244
7.44 8763
7.46 8400
7.48 9442
7.5 9637
7.52 10233
7.54 9305
7.56 10128
7.58 9745
7.6 8446
7.62 10439
7.64 10147
7.66 9398
7.68 9017
7.7 11575
7.72 9476
7.74 10422
7.76 9891
7.78 10650
7.8 10014
7.82 10231
7.84 9838
7.86 9247
7.88 7985
7.9 8120
7.92 9309
7.94 10500
7.96 9267
7.98 9152
8 8547
8.02 7861
8.04 8182
8.06 7102
8.08 7730
8.1 8016
8.12 7242
8.14 7371
8.16 7195
8.18 6924
8.2 6065
8.22 6030
8.24 8011
8.26 9080
8.28 9144
8.3 8267
8.32 8954
8.34 9647
8.36 7987
8.38 8701
8.4 7682
8.42 9058
8.44 9641
8.46 8516
8.48 7414
8.5 6786
8.52 8237
8.54 8087
8.56 8035
8.58 7722
8.6 8724
8.62 9140
8.64 9583
8.66 10640
8.68 9791
8.7 7757
8.72 8765
8.74 8661
8.76 9430
8.78 10190
8.8 11262
8.82 10068
8.84 9604
8.86 9687
8.88 9758
8.9 10120
8.92 9890
8.94 10459
8.96 9308
8.98 9257
9 8205
9.02 9688
9.04 7792
9.06 8181
9.08 8287
9.1 7818
9.12 9161
9.14 8119
9.16 7959
9.18 7886
9.2 7477
9.22 7554
9.24 7196
9.26 8630
9.28 9846
9.3 9527
9.32 9680
9.34 9940
9.36 11089
9.38 11252
9.4 10156
9.42 10480
9.44 8866
9.46 9503
9.48 8819
9.5 10244
9.52 9315
9.54 9758
9.56 10527
9.58 10039
9.6 8630
9.62 8475
9.64 8914
9.66 8262
9.68 7319
9.7 8533
9.72 7536
9.74 10368
9.76 9954
9.78 9241
9.8 9788
9.82 9629
9.84 9707
9.86 10134
9.88 11401
9.9 8042
9.92 8828
9.94 9683
9.96 10116
9.98 9660
10 8710
10.02 8366
10.04 8746
10.06 7715
10.08 8241
10.1 8636
10.12 6415
10.14 7065
10.16 6992
10.18 7021
10.2 7325
10.22 8052
10.24 9911
10.26 10175
10.28 11513
10.3 10124
10.32 11251
10.34 11471
10.36 10652
10.38 10861
10.4 12777
10.42 11610
10.44 11062
10.46 11106
10.48 9195
10.5 10043
10.52 9235
10.54 9969
10.56 9830
10.58 8695
10.6 7574
10.62 9423
10.64 7035
10.66 8505
10.68 7692
10.7 8476
10.72 8180
10.74 8202
10.76 9162
10.78 9372
10.8 9786
10.82 9510
10.84 9370
10.86 9685
10.88 9314
10.9 9602
10.92 7054
10.94 8277
10.96 8745
10.98 8094
11 8120
11.02 9453
11.04 7871
11.06 7602
11.08 7549
11.1 8324
11.12 7832
11.14 7403
11.16 7621
11.18 8494
11.2 8160
11.22 6862
11.24 7072
11.26 8610
11.28 7905
11.3 7318
11.32 6757
11.34 6825
11.36 8054
11.38 9839
11.4 7972
11.42 5950
11.44 6265
11.46 7854
11.48 9104
11.5 10754
11.52 11809
11.54 11693
11.56 11907
11.58 10717
11.6 11817
11.62 11352
11.64 10887
11.66 11456
11.68 11232
11.7 8528
11.72 9788
11.74 8504
11.76 9853
11.78 8969
11.8 10517
11.82 9344
11.84 10794
11.86 10897
11.88 11664
11.9 12139
11.92 9307
11.94 10032
11.96 9766
11.98 11194
12 11460
12.02 11490
12.04 11169
12.06 10867
12.08 8763
12.1 9183
12.12 8988
12.14 7634
12.16 7683
12.18 6775
12.2 6209
12.22 6200
12.24 7753
12.26 9352
12.28 8492
12.3 6320
12.32 8479
12.34 7072
12.36 7912
12.38 8843
12.4 8392
12.42 7035
12.44 8672
12.46 9416
12.48 9126
12.5 10953
12.52 8594
12.54 8491
12.56 8503
12.58 9156
12.6 9131
12.62 9793
12.64 8252
12.66 7467
12.68 9043
12.7 7105
12.72 6709
12.74 8459
12.76 9964
12.78 8998
12.8 8386
12.82 5961
12.84 7917
12.86 6461
12.88 7571
12.9 7697
12.92 7827
12.94 8411
12.96 9418
12.98 11335
13 10051
13.02 11112
13.04 10320
13.06 10912
13.08 11200
13.1 11400
13.12 10668
13.14 11340
13.16 8666
13.18 9365
13.2 9298
13.22 8879
13.24 8545
13.26 5979
13.28 6106
13.3 5549
13.32 4917
13.34 6441
13.36 6889
13.38 7439
13.4 7690
13.42 9443
13.44 8751
13.46 7923
13.48 6992
13.5 7345
13.52 7496
13.54 7764
13.56 6436
13.58 6372
13.6 5991
13.62 5192
13.64 5889
13.66 5488
13.68 5672
13.7 6204
13.72 6583
13.74 5810
13.76 5217
13.78 4995
13.8 6170
13.82 7317
13.84 6265
13.86 6408
13.88 7865
13.9 4226
13.92 4912
13.94 6056
13.96 4956
13.98 5491
14 4916
14.02 3527
14.04 4899
14.06 4646
14.08 4098
14.1 5305
14.1214 5530
14.1414 5593
14.1614 4988
14.1814 5529
14.2014 4577
14.2214 4554
14.2414 4488
14.2614 7166
14.2814 8101
14.3014 7157
14.3214 6900
14.3414 8363
14.3614 7861
14.3814 9030
14.4014 8705
14.4214 8863
14.4414 8457
14.4614 7984
14.4814 8606
14.5014 7270
14.5214 7860
14.5414 7323
14.5614 7090
14.5814 9123
14.6014 8577
14.6214 9204
14.6414 8138
14.6614 6529
14.6814 7256
14.7014 9148
14.7214 8956
14.7414 9296
14.7614 9128
14.7814 11120
14.8014 12183
14.8214 11232
14.8414 10228
14.8614 11764
14.8814 11413
14.9014 12026
14.9214 11819
14.9414 10578
14.9614 9227
14.9814 6907
15.0014 9029
15.0214 8415
15.0414 8904
15.0614 9305
15.0814 9188
15.1014 7688
15.1214 9110
15.1414 9199
15.1614 7946
15.1814 6060
15.2014 6311
15.2214 7393
15.2414 6528
15.2614 7816
15.2814 7483
15.3014 7922
15.3214 8574
15.3414 8272
15.3614 9005
15.3814 8571
15.4014 8499
15.4214 7551
15.4414 7549
15.4614 8658
15.4814 9327
15.5014 8050
15.5214 8784
15.5414 9343
15.5614 10225
15.5814 8589
15.6014 8819
15.6214 9038
15.6414 7824
15.6614 5837
15.6814 6727
15.7014 8567
15.7214 7789
15.7414 9205
15.7614 8902
15.7814 9834
15.8014 9606
15.8214 8022
15.8414 10097
15.8614 9575
15.8814 8927
15.9014 9445
15.9214 8191
15.9414 9211
15.9614 9622
15.9814 8484
16.0014 10668
16.0214 8347
16.0414 8113
16.0614 9043
16.0814 8091
16.1014 8215
16.1214 8208
16.1414 8236
16.1614 9174
16.1814 9907
16.2014 8039
16.2214 9598
16.2414 9262
16.2614 6771
16.2814 9322
16.3014 10256
16.3214 7652
16.3414 8254
16.3614 7138
16.3814 4556
16.4014 7147
16.4214 6659
16.4414 5779
16.4614 6156
16.4814 5407
16.5014 5118
16.5214 5092
16.5414 6866
16.5614 7526
16.5814 7605
16.6014 5606
16.6214 6860
16.6414 6898
16.6614 7241
16.6814 7800
16.7014 7995
16.7214 6826
16.7414 7408
16.7614 7498
16.7814 8766
16.8014 8039
16.8214 7977
16.8414 6842
16.8614 8596
16.8814 8368
16.9014 7874
16.9214 7668
16.9414 7502
16.9614 9877
16.9814 8822
17.0014 8033
17.0214 8612
17.0414 8191
17.0614 7419
17.0814 6380
17.1014 6043
17.1214 6882
17.1414 7980
17.1614 8477
17.1814 9124
17.2014 5835
17.2214 6511
17.2414 7720
17.2614 7749
17.2814 6790
17.3014 7660
17.3214 8187
17.3414 8465
17.3614 7779
17.3814 9366
17.4014 8375
17.4214 6601
17.4414 6976
17.4614 10134
17.4814 7735
17.5014 8017
17.5214 8241
17.5414 8016
17.5614 8617
17.5814 8375
17.6014 8347
17.6214 8343
17.6414 9241
17.6614 9639
17.6814 10435
17.7014 11404
17.7214 10859
17.7414 9624
17.7614 10006
17.7814 10188
17.8014 9151
17.8214 9951
17.8414 8394
17.8614 8089
17.8814 6661
17.9014 5700
17.9214 6228
17.9414 8427
17.9614 8648
17.9814 9646
18.0014 11017
18.0214 10786
18.0414 11162
18.0614 10729
18.0814 11323
18.1014 10940
18.1214 9474
18.1414 8829
18.1614 11504
18.1814 10842
18.2014 11116
18.2214 12168
18.2414 11938
18.2614 12389
18.2814 11997
18.3014 12223
18.3214 11137
18.3414 12965
18.3614 11505
18.3814 10345
18.4014 10795
18.4214 9343
18.4414 10276
18.4614 11404
18.4814 10915
18.5014 11867
18.5214 12263
18.5414 11524
18.5614 11832
18.5814 11617
18.6014 12280
18.6214 12329
18.6414 9664
18.6614 8986
18.6814 10283
18.7014 9925
18.7214 9421
18.7414 9548
18.7614 9517
18.7814 10854
18.8014 8476
18.8214 10045
18.8414 9823
18.8614 9270
18.8814 8371
18.9014 6312
18.9214 5933
18.9414 7025
18.9614 7732
18.9814 8125
19.0014 8473
19.0214 7911
19.0414 7408
19.0614 8260
19.0814 9579
19.1014 10930
19.1214 13964
19.1414 11986
19.1614 12343
19.1814 12317
19.2014 9513
19.2214 10633
19.2414 11856
19.2614 10990
19.2814 11317
19.3014 10973
19.3214 9142
19.3414 10687
19.3614 9847
19.3814 10774
19.4014 12601
19.4214 11439
19.4414 12593
19.4614 10894
19.4814 12246
19.5014 12762
19.5214 10217
19.5414 11149
19.5614 11227
19.5814 11548
19.6014 12579
19.6214 12322
19.6414 11138
19.6614 11515
19.6814 11988
19.7014 12451
19.7214 12122
19.7414 11632
19.7614 10676
19.7814 9308
19.8014 9104
19.8214 8820
19.8414 8826
19.8614 9655
19.8814 9206
19.9014 8913
19.9214 8051
19.9414 8230
19.9614 6438
19.9814 7164
&
@target G1.S1
@type xy
0 361
0.02 54
0.04 8
0.06 0
0.08 0
0.1 0
0.12 71
0.14 259
0.16 610
0.18 1824
0.2 1797
0.22 1666
0.24 457
0.26 2643
0.28 6000
0.3 7449
0.32 6476
0.34 8117
0.36 8450
0.38 8503
0.4 7842
0.42 6069
0.44 4804
0.46 7314
0.48 7201
0.5 5849
0.52 7092
0.54 7122
0.56 5665
0.58 6702
0.6 5682
0.62 4629
0.64 4891
0.66 5254
0.68 4592
0.7 4008
0.72 4886
0.74 3392
0.76 4511
0.78 4195
0.8 2981
0.82 2889
0.84 2715
0.86 3607
0.88 3791
0.9 3608
0.92 3068
0.94 2113
0.96 1444
0.98 1136
1 1651
1.02 1726
1.04 1963
1.06 2801
1.08 3253
1.1 3672
1.12 3247
1.14 3373
1.16 3689
1.18 3385
1.2 2196
1.22 1174
1.24 3093
1.26 3212
1.28 2544
1.3 1911
1.32 3198
1.34 2219
1.36 2358
1.38 2262
1.4 3594
1.42 4640
1.44 5166
1.46 4738
1.48 2191
1.5 3348
1.52 3764
1.54 2716
1.56 2336
1.58 3210
1.6 1743
1.62 2957
1.64 1806
1.66 2982
1.68 1704
1.7 1734
1.72 1576
1.74 1744
1.76 1242
1.78 1193
1.8 1232
1.82 1022
1.84 985
1.86 2185
1.88 2062
1.9 1700
1.92 1922
1.94 2263
1.96 2517
1.98 3209
2 3495
2.02 2600
2.04 2904
2.06 3102
2.08 2785
2.1 2888
2.12 3756
2.14 3766
2.16 3071
2.18 2640
2.2 2949
2.22 2434
2.24 3606
2.26 3593
2.28 3227
2.3 3567
2.32 2534
2.34 3301
2.36 3425
2.38 3839
2.4 4958
2.42 5139
2.44 4972
2.46 3730
2.48 5037
2.5 3379
2.52 2577
2.54 4442
2.56 4750
2.58 6951
2.6 6175
2.62 5546
2.64 5722
2.66 3771
2.68 3523
2.7 5812
2.72 5883
2.74 5039
2.76 5533
2.78 5082
2.8 6126
2.82 4986
2.84 5899
2.86 6620
2.88 5156
2.9 4595
2.92 6217
2.94 5599
2.96 5942
2.98 5994
3 4752
3.02 4684
3.04 4373
3.06 3271
3.08 3235
3.1 3482
3.12 5346
3.14 4545
3.16 2949
3.18 3757
3.2 4433
3.22 5076
3.24 3785
3.26 3074
3.28 2805
3.3 2276
3.32 1964
3.34 2458
3.36 1238
3.38 1779
3.4 2066
3.42 1604
3.44 1955
3.46 810
3.48 1343
3.5 1557
3.52 1904
3.54 1685
3.56 2554
3.58 2120
3.6 2240
3.62 1887
3.64 1529
3.66 1568
3.68 1044
3.7 1367
3.72 2620
3.74 3018
3.76 2847
3.78 3927
3.8 4335
3.82 3794
3.84 4015
3.86 3205
3.88 3694
3.9 3406
3.92 3862
3.94 3033
3.96 2915
3.98 2754
4 2128
4.02 1267
4.04 1505
4.06 1919
4.08 1476
4.1 2462
4.12 2249
4.14 2340
4.16 2229
4.18 2055
4.2 1078
4.22 1488
4.24 2471
4.26 1482
4.28 1841
4.3 1670
4.32 1715
4.34 1637
4.36 1777
4.38 1583
4.4 1240
4.42 1706
4.44 652
4.46 434
4.48 1025
4.5 1215
4.52 481
4.54 562
4.56 548
4.58 294
4.6 950
4.62 270
4.64 458
4.66 467
4.68 586
4.7 500
4.72 798
4.74 694
4.76 400
4.78 1496
4.8 1645
4.82 1990
4.84 1687
4.86 1599
4.88 1459
4.9 1572
4.92 1771
4.94 826
4.96 2003
4.98 2509
5 2263
5.02 5032
5.04 5804
5.06 6176
5.08 5223
5.1 6467
5.12 6090
5.14 4539
5.16 4702
5.18 3529
5.2 3720
5.22 2669
5.24 2262
5.26 1757
5.28 3321
5.3 4435
5.32 5222
5.34 6391
5.36 5630
5.38 4312
5.4 4993
5.42 4373
5.44 5536
5.46 4190
5.48 4613
5.5 7758
5.52 8439
5.54 7255
5.56 8855
5.58 7711
5.6 7701
5.62 7187
5.64 8130
5.66 7869
5.68 8252
5.7 6221
5.72 7327
5.74 6238
5.76 6449
5.78 6378
5.8 4950
5.82 5123
5.84 4018
5.86 5384
5.88 4141
5.9 3347
5.92 4005
5.94 4486
5.96 2957
5.98 3010
6 2452
6.02 2594
6.04 3101
6.06 2818
6.08 2734
6.1 2622
6.12 2540
6.14 2233
6.16 1321
6.18 2050
6.2 1765
6.22 917
6.24 1255
6.26 1425
6.28 2495
6.3 2449
6.32 1176
6.34 1507
6.36 1105
6.38 2399
6.4 1774
6.42 3481
6.44 2798
6.46 5566
6.48 5558
6.5 5653
6.52 4256
6.54 4041
6.56 4972
6.58 4558
6.6 4343
6.62 3909
6.64 4219
6.66 5487
6.68 5845
6.7 4681
6.72 3906
6.74 4115
6.76 2999
6.78 2730
6.8 3083
6.82 2563
6.84 2446
6.86 2400
6.88 3150
6.9 2219
6.92 1952
6.94 2838
6.96 5332
6.98 5078
7 4838
7.02 4337
7.04 3756
7.06 3132
7.08 3816
7.1 3097
7.12 3229
7.14 1919
7.16 4114
7.18 3213
7.2 3609
7.22 2845
7.24 2789
7.26 3442
7.28 3947
7.3 2836
7.32 2519
7.34 3409
7.36 1850
7.38 2787
7.4 3513
7.42 3390
7.44 3425
7.46 4284
7.48 2736
7.5 2345
7.52 2632
7.54 2852
7.56 2002
7.58 1602
7.6 3243
7.62 2668
7.64 3586
7.66 3527
7.68 2563
7.7 1804
7.72 2445
7.74 2853
7.76 3410
7.78 1749
7.8 1763
7.82 2119
7.84 3242
7.86 3814
7.88 4705
7.9 3831
7.92 4980
7.94 2514
7.96 3424
7.98 4487
8 5144
8.02 5149
8.04 5517
8.06 6182
8.08 4991
8.1 5813
8.12 6875
8.14 5690
8.16 5764
8.18 5821
8.2 5668
8.22 6233
8.24 5495
8.26 5453
8.28 3609
8.3 3862
8.32 3622
8.34 3498
8.36 3022
8.38 3690
8.4 3938
8.42 2994
8.44 3767
8.46 3788
8.48 5345
8.5 7333
8.52 6413
8.54 5258
8.56 4293
8.58 5397
8.6 5151
8.62 3363
8.64 3295
8.66 2543
8.68 4075
8.7 3837
8.72 4071
8.74 4353
8.76 3590
8.78 1798
8.8 3197
8.82 2970
8.84 4455
8.86 3429
8.88 2939
8.9 2820
8.92 2665
8.94 2602
8.96 2418
8.98 3398
9 4470
9.02 3607
9.04 4748
9.06 5254
9.08 5773
9.1 4709
9.12 3869
9.14 4622
9.16 4197
9.18 5634
9.2 3977
9.22 3453
9.24 3156
9.26 2206
9.28 2311
9.3 3227
9.32 2597
9.34 2179
9.36 2724
9.38 2863
9.4 4101
9.42 3385
9.44 3671
9.46 3607
9.48 4283
9.5 2557
9.52 2675
9.54 1433
9.56 2032
9.58 2271
9.6 3525
9.62 3422
9.64 3540
9.66 4018
9.68 3423
9.7 3841
9.72 3457
9.74 2198
9.76 2610
9.78 3131
9.8 2657
9.82 3810
9.84 3183
9.86 3498
9.88 3622
9.9 2407
9.92 3298
9.94 2846
9.96 2477
9.98 2302
10 3101
10.02 4505
10.04 4426
10.06 5600
10.08 4509
10.1 4162
10.12 5073
10.14 5371
10.16 6572
10.18 6740
10.2 5837
10.22 5917
10.24 3885
10.26 1731
10.28 1483
10.3 1158
10.32 1784
10.34 1383
10.36 1218
10.38 1127
10.4 1186
10.42 1868
10.44 2935
10.46 2573
10.48 2917
10.5 4174
10.52 4589
10.54 3560
10.56 4164
10.58 4394
10.6 5024
10.62 5559
10.64 5301
10.66 4063
10.68 4343
10.7 4303
10.72 3515
10.74 3716
10.76 3654
10.78 2235
10.8 3055
10.82 3288
10.84 3896
10.86 4862
10.88 4565
10.9 5308
10.92 4094
10.94 4586
10.96 4067
10.98 3298
11 3718
11.02 3926
11.04 4073
11.06 4239
11.08 3636
11.1 3143
11.12 4022
11.14 5122
11.16 5005
11.18 5050
11.2 5634
11.22 7460
11.24 7413
11.26 5516
11.28 6739
11.3 5502
11.32 5186
11.34 5610
11.36 5653
11.38 3854
11.4 5812
11.42 5818
11.44 4652
11.46 4173
11.48 3171
11.5 3502
11.52 2056
11.54 1250
11.56 1457
11.58 2374
11.6 2474
11.62 2199
11.64 1694
11.66 3036
11.68 3801
11.7 5048
11.72 4880
11.74 5466
11.76 3982
11.78 5345
11.8 4747
11.82 3854
11.84 3776
11.86 2509
11.88 2240
11.9 2421
11.92 3811
11.94 3079
11.96 4735
11.98 2431
12 2694
12.02 3069
12.04 2693
12.06 2581
12.08 3104
12.1 4417
12.12 4316
12.14 5608
12.16 6440
12.18 6146
12.2 6592
12.22 6083
12.24 6081
12.26 4338
12.28 5411
12.3 7214
12.32 5321
12.34 5366
12.36 5324
12.38 4994
12.4 5907
12.42 5730
12.44 5296
12.46 5059
12.48 5030
12.5 4583
12.52 4765
12.54 4326
12.56 4386
12.58 3549
12.6 3411
12.62 3308
12.64 4349
12.66 4220
12.68 5716
12.7 4577
12.72 5081
12.74 4856
12.76 4870
12.78 4153
12.8 4951
12.82 9132
12.84 7052
12.86 7366
12.88 5256
12.9 5112
12.92 4525
12.94 4269
12.96 3538
12.98 3112
13 3298
13.02 4197
13.04 3510
13.06 2314
13.08 3021
13.1 2965
13.12 3531
13.14 2499
13.16 4772
13.18 5403
13.2 4199
13.22 5828
13.24 5386
13.26 6988
13.28 7817
13.3 9049
13.32 8980
13.34 7703
13.36 6414
13.38 5993
13.4 4926
13.42 4779
13.44 4569
13.46 6069
13.48 6566
13.5 6053
13.52 5219
13.54 6791
13.56 7278
13.58 6413
13.6 6950
13.62 7279
13.64 7533
13.66 7634
13.68 7500
13.7 6092
13.72 5741
13.74 7200
13.76 7210
13.78 7763
13.8 8278
13.82 6342
13.84 7449
13.86 7409
13.88 7039
13.9 9415
13.92 8481
13.94 8291
13.96 9009
13.98 7285
14 10154
14.02 9723
14.04 9874
14.06 8799
14.08 9645
14.1 8200
14.1214 6357
14.1414 6657
14.1614 6255
14.1814 6909
14.2014 8778
14.2214 8562
14.2414 8845
14.2614 5913
14.2814 5458
14.3014 5899
14.3214 4394
14.3414 4382
14.3614 3937
14.3814 4352
14.4014 3235
14.4214 3143
14.4414 3411
14.4614 4069
14.4814 4134
14.5014 5092
14.5214 4330
14.5414 5135
14.5614 4504
14.5814 3953
14.6014 4681
14.6214 3773
14.6414 4510
14.6614 4804
14.6814 3798
14.7014 4251
14.7214 3194
14.7414 2542
14.7614 2691
14.7814 2026
14.8014 1255
14.8214 1347
14.8414 1912
14.8614 1307
14.8814 2227
14.9014 1658
14.9214 1799
14.9414 3280
14.9614 3990
14.9814 5436
15.0014 4896
15.0214 4625
15.0414 3682
15.0614 2959
15.0814 4560
15.1014 5379
15.1214 6218
15.1414 5378
15.1614 5152
15.1814 7170
15.2014 5043
15.2214 5469
15.2414 5010
15.2614 3335
15.2814 2741
15.3014 3606
15.3214 3663
15.3414 3177
15.3614 2806
15.3814 2457
15.4014 4628
15.4214 4615
15.4414 3679
15.4614 3432
15.4814 3012
15.5014 2888
15.5214 2972
15.5414 2072
15.5614 3486
15.5814 4039
15.6014 2480
15.6214 3125
15.6414 4484
15.6614 6975
15.6814 3695
15.7014 2679
15.7214 3229
15.7414 3606
15.7614 2230
15.7814 2808
15.8014 2968
15.8214 3203
15.8414 1752
15.8614 1785
15.8814 1975
15.9014 1389
15.9214 2053
15.9414 2276
15.9614 1854
15.9814 4356
16.0014 2933
16.0214 4665
16.0414 4073
16.0614 3888
16.0814 3810
16.1014 2774
16.1214 3092
16.1414 2916
16.1614 2337
16.1814 2691
16.2014 2801
16.2214 3003
16.2414 3194
16.2614 4035
16.2814 2611
16.3014 2485
16.3214 3870
16.3414 3624
16.3614 5572
16.3814 5885
16.4014 4682
16.4214 6083
16.4414 4624
16.4614 5255
16.4814 5975
16.5014 6633
16.5214 6392
16.5414 5159
16.5614 4606
16.5814 6250
16.6014 6422
16.6214 7400
16.6414 5471
16.6614 6094
16.6814 4910
16.7014 5368
16.7214 5918
16.7414 6941
16.7614 5224
16.7814 5241
16.8014 5242
16.8214 5968
16.8414 7093
16.8614 5546
16.8814 6262
16.9014 5502
16.9214 4812
16.9414 6579
16.9614 3971
16.9814 3922
17.0014 3931
17.0214 3296
17.0414 4932
17.0614 7157
17.0814 7181
17.1014 7630
17.1214 6647
17.1414 6617
17.1614 4037
17.1814 4809
17.2014 6999
17.2214 6327
17.2414 5687
17.2614 5710
17.2814 6626
17.3014 6013
17.3214 6102
17.3414 5989
17.3614 6114
17.3814 5199
17.4014 4880
17.4214 6608
17.4414 5972
17.4614 4662
17.4814 6520
17.5014 5667
17.5214 5544
17.5414 5407
17.5614 5034
17.5814 4361
17.6014 4469
17.6214 5102
17.6414 4409
17.6614 4189
17.6814 3770
17.7014 2411
17.7214 2608
17.7414 3149
17.7614 4146
17.7814 3546
17.8014 3664
17.8214 4920
17.8414 5479
17.8614 5889
17.8814 5795
17.9014 7028
17.9214 6416
17.9414 5940
17.9614 4315
17.9814 2927
18.0014 2910
18.0214 2808
18.0414 2489
18.0614 2656
18.0814 2355
18.1014 2827
18.1214 3140
18.1414 2087
18.1614 1202
18.1814 1008
18.2014 1612
18.2214 1568
18.2414 1251
18.2614 913
18.2814 1941
18.3014 863
18.3214 1139
18.3414 963
18.3614 2214
18.3814 3258
18.4014 3303
18.4214 3429
18.4414 3311
18.4614 2089
18.4814 2573
18.5014 1016
18.5214 1253
18.5414 1769
18.5614 1373
18.5814 2487
18.6014 1984
18.6214 1747
18.6414 4129
18.6614 4695
18.6814 3353
18.7014 3293
18.7214 3716
18.7414 4555
18.7614 3020
18.7814 2933
18.8014 4653
18.8214 4259
18.8414 4800
18.8614 4919
18.8814 5554
18.9014 8083
18.9214 7628
18.9414 7601
18.9614 5513
18.9814 5790
19.0014 4811
19.0214 6207
19.0414 6919
19.0614 6740
19.0814 4781
19.1014 3402
19.1214 2029
19.1414 2180
19.1614 1992
19.1814 2102
19.2014 2866
19.2214 4233
19.2414 2964
19.2614 2859
19.2814 2401
19.3014 2081
19.3214 3368
19.3414 3423
19.3614 2778
19.3814 2698
19.4014 1653
19.4214 1056
19.4414 1639
19.4614 1024
19.4814 1378
19.5014 767
19.5214 2553
19.5414 2235
19.5614 2100
19.5814 2103
19.6014 2026
19.6214 1616
19.6414 1703
19.6614 2214
19.6814 1846
19.7014 1491
19.7214 1586
19.7414 2182
19.7614 1967
19.7814 3174
19.8014 3626
19.8214 4199
19.8414 3182
19.8614 4038
19.8814 3128
19.9014 3077
19.9214 3976
19.9414 4955
19.9614 6376
19.9814 5864
&
@target G1.S2
@type xy
0 51
0.02 0
0.04 0
0.06 0
0.08 0
0.1 0
0.12 118
0.14 27
0.16 195
0.18 287
0.2 234
0.22 368
0.24 48
0.26 203
0.28 3573
0.3 4007
0.32 3645
0.34 3068
0.36 3461
0.38 4261
0.4 3567
0.42 4098
0.44 4590
0.46 3799
0.48 2910
0.5 3809
0.52 4661
0.54 4003
0.56 4416
0.58 4952
0.6 4733
0.62 5682
0.64 5496
0.66 4986
0.68 3989
0.7 5356
0.72 4539
0.74 4738
0.76 5008
0.78 5489
0.8 5731
0.82 5768
0.84 5564
0.86 5951
0.88 5913
0.9 5040
0.92 5684
0.94 5512
0.96 4989
0.98 4417
1 5640
1.02 5376
1.04 6824
1.06 6068
1.08 4876
1.1 5022
1.12 3807
1.14 5280
1.16 5377
1.18 4940
1.2 5751
1.22 5934
1.24 5208
1.26 5829
1.28 5182
1.3 4288
1.32 4567
1.34 5736
1.36 4612
1.38 4655
1.4 4113
1.42 5314
1.44 5069
1.46 5254
1.48 4765
1.5 4516
1.52 4034
1.54 4434
1.56 4527
1.58 5253
1.6 4765
1.62 4890
1.64 4811
1.66 5966
1.68 5088
1.7 5337
1.72 5857
1.74 6155
1.76 5221
1.78 4500
1.8 5009
1.82 4963
1.84 5391
1.86 5333
1.88 4302
1.9 4583
1.92 6141
1.94 5171
1.96 6180
1.98 4959
2 3938
2.02 5082
2.04 5687
2.06 6107
2.08 5983
2.1 5101
2.12 3627
2.14 4803
2.16 4442
2.18 5036
2.2 4391
2.22 4078
2.24 4759
2.26 5567
2.28 6014
2.3 5796
2.32 5015
2.34 3758
2.36 3531
2.38 3681
2.4 5121
2.42 4680
2.44 5681
2.46 3621
2.48 4357
2.5 5553
2.52 4151
2.54 4694
2.56 4437
2.58 4271
2.6 4602
2.62 5497
2.64 5600
2.66 5926
2.68 6330
2.7 4820
2.72 5945
2.74 5730
2.76 6353
2.78 6213
2.8 5818
2.82 6198
2.84 5375
2.86 5369
2.88 6143
2.9 5264
2.92 4861
2.94 5021
2.96 4365
2.98 4082
3 5245
3.02 6176
3.04 5281
3.06 3976
3.08 3684
3.1 4212
3.12 4362
3.14 4127
3.16 3953
3.18 4554
3.2 4479
3.22 5134
3.24 5695
3.26 4998
3.28 6167
3.3 6001
3.32 4785
3.34 5324
3.36 6112
3.38 4163
3.4 4796
3.42 4334
3.44 4881
3.46 5013
3.48 4621
3.5 4558
3.52 3859
3.54 4736
3.56 4558
3.58 4670
3.6 5139
3.62 5062
3.64 6028
3.66 5922
3.68 6267
3.7 5493
3.72 5478
3.74 5140
3.76 5798
3.78 4203
3.8 4812
3.82 5250
3.84 4560
3.86 5140
3.88 5145
3.9 4873
3.92 4961
3.94 5282
3.96 5609
3.98 5775
4 5122
4.02 5682
4.04 5150
4.06 4404
4.08 5407
4.1 5704
4.12 4812
4.14 4927
4.16 4943
4.18 5141
4.2 6109
4.22 5657
4.24 4543
4.26 5228
4.28 4753
4.3 5109
4.32 5290
4.34 5373
4.36 5067
4.38 5762
4.4 4506
4.42 6743
4.44 5648
4.46 5388
4.48 4926
4.5 5912
4.52 6053
4.54 6826
4.56 6050
4.58 5959
4.6 6473
4.62 5519
4.64 4881
4.66 5389
4.68 6459
4.7 6315
4.72 6454
4.74 7080
4.76 7282
4.78 7192
4.8 5508
4.82 6093
4.84 5733
4.86 5228
4.88 5728
4.9 6225
4.92 5655
4.94 4706
4.96 5534
4.98 5217
5 5192
5.02 5479
5.04 5455
5.06 5896
5.08 4892
5.1 3738
5.12 5007
5.14 4599
5.16 3882
5.18 5400
5.2 5191
5.22 4933
5.24 5672
5.26 5339
5.28 4946
5.3 4833
5.32 2770
5.34 3669
5.36 3692
5.38 5245
5.4 5018
5.42 4921
5.44 4209
5.46 5084
5.48 4857
5.5 3840
5.52 5127
5.54 4669
5.56 4618
5.58 4053
5.6 3860
5.62 5429
5.64 4717
5.66 4733
5.68 6388
5.7 6117
5.72 5250
5.74 5242
5.76 5013
5.78 5197
5.8 5316
5.82 4960
5.84 5034
5.86 3600
5.88 4379
5.9 4330
5.92 4753
5.94 5410
5.96 4518
5.98 4718
6 6449
6.02 5949
6.04 5648
6.06 5245
6.08 5351
6.1 5638
6.12 5654
6.14 5214
6.16 4803
6.18 4775
6.2 6067
6.22 5695
6.24 4998
6.26 4668
6.28 5045
6.3 5059
6.32 5274
6.34 5558
6.36 6413
6.38 6718
6.4 5712
6.42 5692
6.44 4673
6.46 4459
6.48 5190
6.5 5055
6.52 4300
6.54 5389
6.56 4552
6.58 5482
6.6 4993
6.62 5995
6.64 6091
6.66 5983
6.68 5273
6.7 4536
6.72 5746
6.74 5465
6.76 5423
6.78 5407
6.8 6347
6.82 5352
6.84 4920
6.86 4956
6.88 4894
6.9 5244
6.92 5190
6.94 4605
6.96 3897
6.98 3540
7 3882
7.02 4390
7.04 4343
7.06 4940
7.08 4219
7.1 3894
7.12 4839
7.14 4835
7.16 4681
7.18 5346
7.2 4964
7.22 4856
7.24 4995
7.26 6342
7.28 6571
7.3 5190
7.32 6418
7.34 5041
7.36 4775
7.38 4241
7.4 4826
7.42 5196
7.44 4764
7.46 4476
7.48 4896
7.5 4447
7.52 4053
7.54 4156
7.56 5392
7.58 5032
7.6 4805
7.62 5162
7.64 5073
7.66 6730
7.68 4423
7.7 5648
7.72 5430
7.74 5356
7.76 4898
7.78 4522
7.8 5740
7.82 5450
7.84 5543
7.86 4688
7.88 4261
7.9 4456
7.92 5522
7.94 4976
7.96 5204
7.98 5088
8 3976
8.02 5442
8.04 4691
8.06 4191
8.08 5302
8.1 5638
8.12 5143
8.14 5030
8.16 4516
8.18 4940
8.2 5420
8.22 4805
8.24 4832
8.26 4371
8.28 3780
8.3 5106
8.32 6890
8.34 6593
8.36 6038
8.38 6504
8.4 4475
8.42 5250
8.44 4422
8.46 4245
8.48 3879
8.5 3118
8.52 4439
8.54 4578
8.56 4864
8.58 4899
8.6 4303
8.62 4215
8.64 4571
8.66 4080
8.68 4013
8.7 4149
8.72 4184
8.74 3719
8.76 4021
8.78 5368
8.8 4664
8.82 5328
8.84 4584
8.86 5292
8.88 5202
8.9 6404
8.92 5765
8.94 5317
8.96 5457
8.98 6034
9 4732
9.02 5205
9.04 4756
9.06 6259
9.08 5716
9.1 5068
9.12 4468
9.14 5503
9.16 5412
9.18 5392
9.2 6102
9.22 6105
9.24 5671
9.26 5473
9.28 5987
9.3 5428
9.32 5015
9.34 4001
9.36 4870
9.38 4653
9.4 4283
9.42 3720
9.44 4384
9.46 4708
9.48 4630
9.5 5129
9.52 5315
9.54 4957
9.56 4982
9.58 6026
9.6 5712
9.62 6085
9.64 6206
9.66 5631
9.68 5504
9.7 5565
9.72 5910
9.74 6648
9.76 6004
9.78 5380
9.8 5687
9.82 5527
9.84 5390
9.86 5518
9.88 5865
9.9 5366
9.92 4877
9.94 4515
9.96 5857
9.98 7328
10 6725
10.02 5751
10.04 5814
10.06 5486
10.08 3867
10.1 5359
10.12 4252
10.14 4303
10.16 5523
10.18 5036
10.2 5242
10.22 4941
10.24 5348
10.26 5767
10.28 6239
10.3 5897
10.32 6210
10.34 6017
10.36 5909
10.38 5716
10.4 5337
10.42 4930
10.44 4762
10.46 5758
10.48 4271
10.5 4518
10.52 5143
10.54 4933
10.56 4319
10.58 4256
10.6 3837
10.62 3921
10.64 4655
10.66 4742
10.68 5229
10.7 5781
10.72 4350
10.74 4543
10.76 4092
10.78 4738
10.8 5672
10.82 4745
10.84 5139
10.86 4355
10.88 4918
10.9 5287
10.92 5363
10.94 5064
10.96 4865
10.98 4011
11 5261
11.02 6238
11.04 5573
11.06 4251
11.08 3602
11.1 4999
11.12 4224
11.14 5079
11.16 5461
11.18 4805
11.2 4939
11.22 4806
11.24 4834
11.26 5137
11.28 5390
11.3 5193
11.32 4911
11.34 4530
11.36 4076
11.38 5126
11.4 4021
11.42 4127
11.44 3412
11.46 5097
11.48 4905
11.5 5490
11.52 5151
11.54 5862
11.56 6732
11.58 6992
11.6 6930
11.62 7183
11.64 7843
11.66 7047
11.68 6776
11.7 5857
11.72 5755
11.74 6000
11.76 5675
11.78 5286
11.8 4890
11.82 5323
11.84 6611
11.86 6136
11.88 5528
11.9 5321
11.92 5392
11.94 4813
11.96 5015
11.98 6565
12 5842
12.02 4674
12.04 6775
12.06 5878
12.08 5437
12.1 5258
12.12 3886
12.14 5324
12.16 4800
12.18 4409
12.2 3638
12.22 4116
12.24 4611
12.26 5466
12.28 6285
12.3 5561
12.32 6302
12.34 7357
12.36 6723
12.38 5998
12.4 4865
12.42 4478
12.44 4047
12.46 6073
12.48 6354
12.5 5752
12.52 5378
12.54 4734
12.56 5736
12.58 4167
12.6 4997
12.62 6136
12.64 5187
12.66 4625
12.68 4357
12.7 3268
12.72 4634
12.74 5064
12.76 6231
12.78 5238
12.8 5530
12.82 3477
12.84 4748
12.86 5368
12.88 5543
12.9 5470
12.92 5352
12.94 5230
12.96 3980
12.98 3615
13 3685
13.02 4687
13.04 5445
13.06 5934
13.08 4377
13.1 4388
13.12 4862
13.14 4154
13.16 4079
13.18 4497
13.2 5507
13.22 5807
13.24 5537
13.26 6255
13.28 5274
13.3 4181
13.32 4068
13.34 4635
13.36 4623
13.38 4661
13.4 4691
13.42 4841
13.44 5137
13.46 4836
13.48 3906
13.5 4876
13.52 4207
13.54 3822
13.56 3380
13.58 3105
13.6 2935
13.62 3940
13.64 5666
13.66 4182
13.68 4122
13.7 4199
13.72 3549
13.74 3808
13.76 4696
13.78 3893
13.8 3228
13.82 3367
13.84 3643
13.86 4300
13.88 3329
13.9 3503
13.92 4415
13.94 4541
13.96 4459
13.98 5178
14 5226
14.02 4699
14.04 4770
14.06 4878
14.08 5257
14.1 4779
14.1214 3859
14.1414 3751
14.1614 4746
14.1814 3316
14.2014 4098
14.2214 3512
14.2414 3960
14.2614 4464
14.2814 5861
14.3014 6013
14.3214 4280
14.3414 3405
14.3614 4855
14.3814 4794
14.4014 5491
14.4214 4848
14.4414 5984
14.4614 4616
14.4814 5483
14.5014 3370
14.5214 4329
14.5414 5105
14.5614 4293
14.5814 4653
14.6014 4701
14.6214 4356
14.6414 4869
14.6614 4211
14.6814 6286
14.7014 5921
14.7214 5268
14.7414 4184
14.7614 4642
14.7814 5494
14.8014 5648
14.8214 4784
14.8414 4690
14.8614 5155
14.8814 5227
14.9014 4453
14.9214 4807
14.9414 4517
14.9614 3795
14.9814 3807
15.0014 2968
15.0214 4641
15.0414 3717
15.0614 3212
15.0814 3923
15.1014 3534
15.1214 4796
15.1414 4949
15.1614 4221
15.1814 4408
15.2014 3980
15.2214 4389
15.2414 4286
15.2614 4657
15.2814 4111
15.3014 4536
15.3214 5002
15.3414 4937
15.3614 4770
15.3814 3864
15.4014 4211
15.4214 4722
15.4414 3619
15.4614 3606
15.4814 3910
15.5014 3538
15.5214 2985
15.5414 3699
15.5614 4808
15.5814 4835
15.6014 4558
15.6214 4289
15.6414 4981
15.6614 5291
15.6814 4041
15.7014 4586
15.7214 4782
15.7414 4500
15.7614 4232
15.7814 4221
15.8014 3964
15.8214 4560
15.8414 3825
15.8614 4184
15.8814 3801
15.9014 4712
15.9214 5133
15.9414 5173
15.9614 4864
15.9814 5349
16.0014 5976
16.0214 5146
16.0414 5276
16.0614 4935
16.0814 4471
16.1014 4494
16.1214 4111
16.1414 3910
16.1614 4095
16.1814 4840
16.2014 4738
16.2214 4723
16.2414 4815
16.2614 4235
16.2814 4651
16.3014 5189
16.3214 4127
16.3414 4618
16.3614 4559
16.3814 3683
16.4014 4888
16.4214 4993
16.4414 4890
16.4614 3897
16.4814 3930
16.5014 4490
16.5214 3953
16.5414 3780
16.5614 4123
16.5814 4542
16.6014 3986
16.6214 4692
16.6414 5154
16.6614 4058
16.6814 4659
16.7014 4963
16.7214 4634
16.7414 4810
16.7614 4231
16.7814 4845
16.8014 4445
16.8214 4468
16.8414 3943
16.8614 5991
16.8814 5495
16.9014 5819
16.9214 4783
16.9414 5299
16.9614 5137
16.9814 4541
17.0014 3601
17.0214 4176
17.0414 3849
17.0614 4054
17.0814 2585
17.1014 3971
17.1214 4594
17.1414 4902
17.1614 4025
17.1814 4795
17.2014 3948
17.2214 4134
17.2414 4201
17.2614 4785
17.2814 4449
17.3014 5594
17.3214 3671
17.3414 3819
17.3614 4110
17.3814 4842
17.4014 4442
17.4214 4436
17.4414 5314
17.4614 6131
17.4814 5280
17.5014 4731
17.5214 4796
17.5414 5517
17.5614 6005
17.5814 5455
17.6014 5559
17.6214 4813
17.6414 5375
17.6614 6912
17.6814 5336
17.7014 5480
17.7214 5921
17.7414 5518
17.7614 5463
17.7814 4382
17.8014 4905
17.8214 5287
17.8414 4814
17.8614 6384
17.8814 5870
17.9014 6703
17.9214 7092
17.9414 7214
17.9614 7149
17.9814 6191
18.0014 6494
18.0214 7374
18.0414 7859
18.0614 6446
18.0814 6140
18.1014 5800
18.1214 6557
18.1414 4937
18.1614 5239
18.1814 5655
18.2014 6391
18.2214 6892
18.2414 5778
18.2614 5791
18.2814 5005
18.3014 4959
18.3214 4932
18.3414 6680
18.3614 4714
18.3814 4968
18.4014 5819
18.4214 6152
18.4414 5245
18.4614 5453
18.4814 5607
18.5014 7162
18.5214 5122
18.5414 5209
18.5614 5026
18.5814 6169
18.6014 5528
18.6214 5170
18.6414 4181
18.6614 5094
18.6814 4886
18.7014 4545
18.7214 5486
18.7414 5126
18.7614 5667
18.7814 6057
18.8014 4097
18.8214 4773
18.8414 4220
18.8614 4351
18.8814 4593
18.9014 4349
18.9214 4649
18.9414 5189
18.9614 6421
18.9814 5371
19.0014 5627
19.0214 4323
19.0414 4285
19.0614 4661
19.0814 4654
19.1014 4175
19.1214 4349
19.1414 4431
19.1614 4104
19.1814 4956
19.2014 4536
19.2214 3794
19.2414 4468
19.2614 4946
19.2814 4411
19.3014 4876
19.3214 5130
19.3414 4215
19.3614 4899
19.3814 4242
19.4014 5538
19.4214 5026
19.4414 5640
19.4614 5389
19.4814 6648
19.5014 6093
19.5214 5590
19.5414 5291
19.5614 5753
19.5814 5087
19.6014 5025
19.6214 5327
19.6414 5369
19.6614 5531
19.6814 5022
19.7014 4803
19.7214 5199
19.7414 4822
19.7614 4918
19.7814 4537
19.8014 4724
19.8214 4986
19.8414 4408
19.8614 6110
19.8814 5300
19.9014 3947
19.9214 3509
19.9414 4499
19.9614 5239
19.9814 4814
&
@target G2.S0
@type xy
1 0.482546
2 0.715978
3 0.47634
4 0.469814
5 0.471301
6 0.450722
7 0.443311
8 0.550136
9 0.469814
10 0.623277
11 0.468135
12 0.437864
13 0.458421
14 0.435488
15 0.442408
16 0.443029
17 0.449805
18 0.435114
19 0.433532
20 0.44286
21 0.447298
22 0.447465
23 0.440397
24 0.455549
25 0.438662
26 0.450805
27 0.450139
28 0.533479
29 0.471806
30 0.516938
31 0.47392
32 0.478435
33 0.460054
34 0.796194
35 0.792228
36 0.860189
37 0.45511
38 0.464597
39 0.461627
40 0.450028
41 0.439459
42 0.452852
43 0.462196
44 0.474816
45 0.445701
46 0.509559
47 0.449667
48 0.485232
49 0.452189
50 0.65928
51 0.452383
52 0.453238
53 0.449471
54 0.461384
55 0.447883
56 0.432001
57 0.444016
58 0.462413
59 0.450417
60 0.502842
61 0.485592
62 0.470266
63 0.4696
64 0.443424
65 0.457111
66 0.443001
67 0.440028
68 0.452714
69 0.442973
70 0.445561
71 0.43735
72 0.438748
73 0.447716
74 0.450444
75 0.443537
76 0.435144
77 0.453074
78 0.442577
&
@target G2.S1
@type xy
1 0.482415
2 0.720156
3 0.469814
4 0.510637
5 0.455027
6 0.449889
7 0.475132
8 0.553602
9 0.463708
10 0.611494
11 0.468535
12 0.437064
13 0.477729
14 0.449138
15 0.448999
16 0.430378
17 0.464489
18 0.449472
19 0.463195
20 0.448247
21 0.460706
22 0.451275
23 0.441729
24 0.453073
25 0.436004
26 0.458966
27 0.456125
28 0.567209
29 0.447157
30 0.467707
31 0.506186
32 0.568353
33 0.481923
34 0.916801
35 0.897817
36 0.874442
37 0.489106
38 0.485643
39 0.437379
40 0.449721
41 0.446794
42 0.488109
43 0.463816
44 0.464139
45 0.447465
46 0.469121
47 0.450416
48 0.475736
49 0.440681
50 0.677292
51 0.44713
52 0.453459
53 0.430582
54 0.45379
55 0.437207
56 0.437293
57 0.433763
58 0.465107
59 0.463924
60 0.530754
61 0.490637
62 0.459374
63 0.493483
64 0.451248
65 0.483038
66 0.459619
67 0.445785
68 0.444999
69 0.460054
70 0.442748
71 0.438748
72 0.449833
73 0.449137
74 0.458611
75 0.451719
76 0.45489
77 0.44187
78 0.431451
&
@target G2.S2
@type xy
1 0.473604
2 0.80714
3 0.513152
4 0.500349
5 0.898777
6 0.48169
7 0.534813
8 1.03842
9 0.977215
10 1.12899
11 0.755463
12 0.466958
13 0.485309
14 0.45379
15 0.441135
16 0.44286
17 0.48327
18 0.443678
19 0.47252
20 0.450805
21 0.460299
22 0.457193
23 0.448665
24 0.45158
25 0.448776
26 0.468348
27 0.453789
28 0.717809
29 0.472043
30 0.852482
31 0.561894
32 0.685675
33 0.490025
34 0.927119
35 0.943729
36 1.03028
37 0.929556
38 0.8104
39 0.612801
40 0.45412
41 0.446038
42 0.451691
43 0.442352
44 0.467145
45 0.436836
46 0.480625
47 0.442973
48 0.451054
49 0.449472
50 0.733775
51 0.451359
52 0.463196
53 0.449528
54 0.475841
55 0.406848
56 0.400781
57 0.485413
58 0.481301
59 0.50055
60 0.902953
61 0.850955
62 0.831414
63 0.538772
64 0.46225
65 0.507075
66 0.456345
67 0.442069
68 0.429243
69 0.438549
70 0.439118
71 0.448247
72 0.457083
73 0.438435
74 0.455686
75 0.45
76 0.447074
77 0.437864
78 0.458503
&
