# Supplementary material for: Data showing the lipid conformations and membrane binding behaviors of beta-amyloid fibrils in phase-separated cholesterol-enriched lipid domains with and without glycolipid and oxidized cholesterol from coarse-grained molecular dynamics simulations
Source: Data Brief. 2020 Apr 19;30:105496. doi: 10.1016/j.dib.2020.105496 (PMC7186522; doi:10.1016/j.dib.2020.105496)
Supplement: Supplementary file 1 [file mmc1.zip › Supplementary-Data/S17-21/Figure-S17/Figure-S17B-CO-ABC-2.agr]

# Grace project file
#
@version 50125
@page size 792, 612
@page scroll 5%
@page inout 5%
@link page off
@map font 0 to "Times-Roman", "Times-Roman"
@map font 1 to "Times-Italic", "Times-Italic"
@map font 2 to "Times-Bold", "Times-Bold"
@map font 3 to "Times-BoldItalic", "Times-BoldItalic"
@map font 4 to "Helvetica", "Helvetica"
@map font 5 to "Helvetica-Oblique", "Helvetica-Oblique"
@map font 6 to "Helvetica-Bold", "Helvetica-Bold"
@map font 7 to "Helvetica-BoldOblique", "Helvetica-BoldOblique"
@map font 8 to "Courier", "Courier"
@map font 9 to "Courier-Oblique", "Courier-Oblique"
@map font 10 to "Courier-Bold", "Courier-Bold"
@map font 11 to "Courier-BoldOblique", "Courier-BoldOblique"
@map font 12 to "Symbol", "Symbol"
@map font 13 to "ZapfDingbats", "ZapfDingbats"
@map color 0 to (255, 255, 255), "white"
@map color 1 to (0, 0, 0), "black"
@map color 2 to (255, 0, 0), "red"
@map color 3 to (0, 255, 0), "green"
@map color 4 to (0, 0, 255), "blue"
@map color 5 to (255, 255, 0), "yellow"
@map color 6 to (188, 143, 143), "brown"
@map color 7 to (220, 220, 220), "grey"
@map color 8 to (148, 0, 211), "violet"
@map color 9 to (0, 255, 255), "cyan"
@map color 10 to (255, 0, 255), "magenta"
@map color 11 to (255, 165, 0), "orange"
@map color 12 to (114, 33, 188), "indigo"
@map color 13 to (103, 7, 72), "maroon"
@map color 14 to (64, 224, 208), "turquoise"
@map color 15 to (0, 139, 0), "green4"
@reference date 0
@date wrap off
@date wrap year 1950
@default linewidth 1.0
@default linestyle 1
@default color 1
@default pattern 1
@default font 0
@default char size 1.000000
@default symbol size 1.000000
@default sformat "%.8g"
@background color 0
@page background fill on
@timestamp off
@timestamp 0.03, 0.03
@timestamp color 1
@timestamp rot 0
@timestamp font 0
@timestamp char size 1.000000
@timestamp def "Tue Dec 12 13:31:46 2017"
@r0 off
@link r0 to g0
@r0 type above
@r0 linestyle 1
@r0 linewidth 1.0
@r0 color 1
@r0 line 0, 0, 0, 0
@r1 off
@link r1 to g0
@r1 type above
@r1 linestyle 1
@r1 linewidth 1.0
@r1 color 1
@r1 line 0, 0, 0, 0
@r2 off
@link r2 to g0
@r2 type above
@r2 linestyle 1
@r2 linewidth 1.0
@r2 color 1
@r2 line 0, 0, 0, 0
@r3 off
@link r3 to g0
@r3 type above
@r3 linestyle 1
@r3 linewidth 1.0
@r3 color 1
@r3 line 0, 0, 0, 0
@r4 off
@link r4 to g0
@r4 type above
@r4 linestyle 1
@r4 linewidth 1.0
@r4 color 1
@r4 line 0, 0, 0, 0
@g0 on
@g0 hidden false
@g0 type XY
@g0 stacked false
@g0 bar hgap 0.000000
@g0 fixedpoint off
@g0 fixedpoint type 0
@g0 fixedpoint xy 0.000000, 0.000000
@g0 fixedpoint format general general
@g0 fixedpoint prec 6, 6
@with g0
@    world 0, 0, 20, 6
@    stack world 0, 0, 0, 0
@    znorm 1
@    view 0.100000, 0.720000, 0.800000, 0.950000
@    title ""
@    title font 0
@    title size 1.500000
@    title color 1
@    subtitle ""
@    subtitle font 0
@    subtitle size 1.000000
@    subtitle color 1
@    xaxes scale Normal
@    yaxes scale Normal
@    xaxes invert off
@    yaxes invert off
@    xaxis  on
@    xaxis  type zero false
@    xaxis  offset 0.000000 , 0.000000
@    xaxis  bar on
@    xaxis  bar color 1
@    xaxis  bar linestyle 1
@    xaxis  bar linewidth 1.0
@    xaxis  label "Time (\xm\0s)"
@    xaxis  label layout para
@    xaxis  label place auto
@    xaxis  label char size 0.900000
@    xaxis  label font 0
@    xaxis  label color 1
@    xaxis  label place normal
@    xaxis  tick on
@    xaxis  tick major 5
@    xaxis  tick minor ticks 4
@    xaxis  tick default 6
@    xaxis  tick place rounded true
@    xaxis  tick in
@    xaxis  tick major size 1.000000
@    xaxis  tick major color 1
@    xaxis  tick major linewidth 1.0
@    xaxis  tick major linestyle 1
@    xaxis  tick major grid off
@    xaxis  tick minor color 1
@    xaxis  tick minor linewidth 1.0
@    xaxis  tick minor linestyle 1
@    xaxis  tick minor grid off
@    xaxis  tick minor size 0.500000
@    xaxis  ticklabel on
@    xaxis  ticklabel format general
@    xaxis  ticklabel prec 5
@    xaxis  ticklabel formula ""
@    xaxis  ticklabel append ""
@    xaxis  ticklabel prepend ""
@    xaxis  ticklabel angle 0
@    xaxis  ticklabel skip 0
@    xaxis  ticklabel stagger 0
@    xaxis  ticklabel place normal
@    xaxis  ticklabel offset auto
@    xaxis  ticklabel offset 0.000000 , 0.010000
@    xaxis  ticklabel start type auto
@    xaxis  ticklabel start 0.000000
@    xaxis  ticklabel stop type auto
@    xaxis  ticklabel stop 0.000000
@    xaxis  ticklabel char size 0.800000
@    xaxis  ticklabel font 0
@    xaxis  ticklabel color 1
@    xaxis  tick place both
@    xaxis  tick spec type none
@    yaxis  on
@    yaxis  type zero false
@    yaxis  offset 0.000000 , 0.000000
@    yaxis  bar on
@    yaxis  bar color 1
@    yaxis  bar linestyle 1
@    yaxis  bar linewidth 1.0
@    yaxis  label "Minimum  Distance (nm)"
@    yaxis  label layout para
@    yaxis  label place auto
@    yaxis  label char size 0.900000
@    yaxis  label font 0
@    yaxis  label color 1
@    yaxis  label place normal
@    yaxis  tick on
@    yaxis  tick major 1
@    yaxis  tick minor ticks 1
@    yaxis  tick default 6
@    yaxis  tick place rounded true
@    yaxis  tick in
@    yaxis  tick major size 1.000000
@    yaxis  tick major color 1
@    yaxis  tick major linewidth 1.0
@    yaxis  tick major linestyle 1
@    yaxis  tick major grid off
@    yaxis  tick minor color 1
@    yaxis  tick minor linewidth 1.0
@    yaxis  tick minor linestyle 1
@    yaxis  tick minor grid off
@    yaxis  tick minor size 0.500000
@    yaxis  ticklabel on
@    yaxis  ticklabel format general
@    yaxis  ticklabel prec 5
@    yaxis  ticklabel formula ""
@    yaxis  ticklabel append ""
@    yaxis  ticklabel prepend ""
@    yaxis  ticklabel angle 0
@    yaxis  ticklabel skip 0
@    yaxis  ticklabel stagger 0
@    yaxis  ticklabel place normal
@    yaxis  ticklabel offset auto
@    yaxis  ticklabel offset 0.000000 , 0.010000
@    yaxis  ticklabel start type auto
@    yaxis  ticklabel start 0.000000
@    yaxis  ticklabel stop type auto
@    yaxis  ticklabel stop 0.000000
@    yaxis  ticklabel char size 0.800000
@    yaxis  ticklabel font 0
@    yaxis  ticklabel color 1
@    yaxis  tick place both
@    yaxis  tick spec type none
@    altxaxis  off
@    altyaxis  off
@    legend on
@    legend loctype view
@    legend 0.82, 0.93
@    legend box color 1
@    legend box pattern 0
@    legend box linewidth 1.0
@    legend box linestyle 0
@    legend box fill color 0
@    legend box fill pattern 0
@    legend font 0
@    legend char size 1.000000
@    legend color 1
@    legend length 2
@    legend vgap 1
@    legend hgap 1
@    legend invert false
@    frame type 0
@    frame linestyle 1
@    frame linewidth 1.0
@    frame color 1
@    frame pattern 1
@    frame background color 0
@    frame background pattern 0
@    s0 hidden false
@    s0 type xy
@    s0 symbol 0
@    s0 symbol size 1.000000
@    s0 symbol color 3
@    s0 symbol pattern 1
@    s0 symbol fill color 3
@    s0 symbol fill pattern 0
@    s0 symbol linewidth 1.0
@    s0 symbol linestyle 1
@    s0 symbol char 65
@    s0 symbol char font 0
@    s0 symbol skip 0
@    s0 line type 1
@    s0 line linestyle 1
@    s0 line linewidth 1.0
@    s0 line color 3
@    s0 line pattern 1
@    s0 baseline type 0
@    s0 baseline off
@    s0 dropline off
@    s0 fill type 0
@    s0 fill rule 0
@    s0 fill color 3
@    s0 fill pattern 1
@    s0 avalue off
@    s0 avalue type 2
@    s0 avalue char size 1.000000
@    s0 avalue font 0
@    s0 avalue color 1
@    s0 avalue rot 0
@    s0 avalue format general
@    s0 avalue prec 3
@    s0 avalue prepend ""
@    s0 avalue append ""
@    s0 avalue offset 0.000000 , 0.000000
@    s0 errorbar on
@    s0 errorbar place both
@    s0 errorbar color 3
@    s0 errorbar pattern 1
@    s0 errorbar size 1.000000
@    s0 errorbar linewidth 1.0
@    s0 errorbar linestyle 1
@    s0 errorbar riser linewidth 1.0
@    s0 errorbar riser linestyle 1
@    s0 errorbar riser clip off
@    s0 errorbar riser clip length 0.100000
@    s0 comment "/Users/KCheng/Desktop/cg_small_water_run/md-run-lonestar/namchi-04-26-2014/g-mind/1md-1.0nm-results/DPP-mind-.xvg"
@    s0 legend  "Protein-DPPC"
@    s1 hidden false
@    s1 type xy
@    s1 symbol 0
@    s1 symbol size 1.000000
@    s1 symbol color 11
@    s1 symbol pattern 1
@    s1 symbol fill color 11
@    s1 symbol fill pattern 0
@    s1 symbol linewidth 1.0
@    s1 symbol linestyle 1
@    s1 symbol char 65
@    s1 symbol char font 0
@    s1 symbol skip 0
@    s1 line type 1
@    s1 line linestyle 1
@    s1 line linewidth 1.0
@    s1 line color 11
@    s1 line pattern 1
@    s1 baseline type 0
@    s1 baseline off
@    s1 dropline off
@    s1 fill type 0
@    s1 fill rule 0
@    s1 fill color 11
@    s1 fill pattern 1
@    s1 avalue off
@    s1 avalue type 2
@    s1 avalue char size 1.000000
@    s1 avalue font 0
@    s1 avalue color 1
@    s1 avalue rot 0
@    s1 avalue format general
@    s1 avalue prec 3
@    s1 avalue prepend ""
@    s1 avalue append ""
@    s1 avalue offset 0.000000 , 0.000000
@    s1 errorbar on
@    s1 errorbar place both
@    s1 errorbar color 11
@    s1 errorbar pattern 1
@    s1 errorbar size 1.000000
@    s1 errorbar linewidth 1.0
@    s1 errorbar linestyle 1
@    s1 errorbar riser linewidth 1.0
@    s1 errorbar riser linestyle 1
@    s1 errorbar riser clip off
@    s1 errorbar riser clip length 0.100000
@    s1 comment "/Users/KCheng/Desktop/cg_small_water_run/md-run-lonestar/namchi-04-26-2014/g-mind/1md-1.0nm-results/DUP-mind-.xvg"
@    s1 legend  "Protein-DUPC"
@    s2 hidden false
@    s2 type xy
@    s2 symbol 0
@    s2 symbol size 1.000000
@    s2 symbol color 1
@    s2 symbol pattern 1
@    s2 symbol fill color 1
@    s2 symbol fill pattern 0
@    s2 symbol linewidth 1.0
@    s2 symbol linestyle 1
@    s2 symbol char 65
@    s2 symbol char font 0
@    s2 symbol skip 0
@    s2 line type 1
@    s2 line linestyle 1
@    s2 line linewidth 1.0
@    s2 line color 1
@    s2 line pattern 1
@    s2 baseline type 0
@    s2 baseline off
@    s2 dropline off
@    s2 fill type 0
@    s2 fill rule 0
@    s2 fill color 1
@    s2 fill pattern 1
@    s2 avalue off
@    s2 avalue type 2
@    s2 avalue char size 1.000000
@    s2 avalue font 0
@    s2 avalue color 1
@    s2 avalue rot 0
@    s2 avalue format general
@    s2 avalue prec 3
@    s2 avalue prepend ""
@    s2 avalue append ""
@    s2 avalue offset 0.000000 , 0.000000
@    s2 errorbar on
@    s2 errorbar place both
@    s2 errorbar color 1
@    s2 errorbar pattern 1
@    s2 errorbar size 1.000000
@    s2 errorbar linewidth 1.0
@    s2 errorbar linestyle 1
@    s2 errorbar riser linewidth 1.0
@    s2 errorbar riser linestyle 1
@    s2 errorbar riser clip off
@    s2 errorbar riser clip length 0.100000
@    s2 comment "/Users/KCheng/Desktop/cg_small_water_run/md-run-lonestar/namchi-04-26-2014/g-mind/1md-1.0nm-results/CHO-mind-.xvg"
@    s2 legend  "Protein-CHOL"
@g1 on
@g1 hidden false
@g1 type XY
@g1 stacked false
@g1 bar hgap 0.000000
@g1 fixedpoint off
@g1 fixedpoint type 0
@g1 fixedpoint xy 0.000000, 0.000000
@g1 fixedpoint format general general
@g1 fixedpoint prec 6, 6
@with g1
@    world 0, 0, 20, 15000
@    stack world 0, 0, 0, 0
@    znorm 1
@    view 0.100000, 0.410000, 0.800000, 0.640000
@    title ""
@    title font 0
@    title size 1.500000
@    title color 1
@    subtitle ""
@    subtitle font 0
@    subtitle size 1.000000
@    subtitle color 1
@    xaxes scale Normal
@    yaxes scale Normal
@    xaxes invert off
@    yaxes invert off
@    xaxis  on
@    xaxis  type zero false
@    xaxis  offset 0.000000 , 0.000000
@    xaxis  bar on
@    xaxis  bar color 1
@    xaxis  bar linestyle 1
@    xaxis  bar linewidth 1.0
@    xaxis  label "Time (\xm\0s)"
@    xaxis  label layout para
@    xaxis  label place auto
@    xaxis  label char size 0.900000
@    xaxis  label font 0
@    xaxis  label color 1
@    xaxis  label place normal
@    xaxis  tick on
@    xaxis  tick major 5
@    xaxis  tick minor ticks 4
@    xaxis  tick default 6
@    xaxis  tick place rounded true
@    xaxis  tick in
@    xaxis  tick major size 1.000000
@    xaxis  tick major color 1
@    xaxis  tick major linewidth 1.0
@    xaxis  tick major linestyle 1
@    xaxis  tick major grid off
@    xaxis  tick minor color 1
@    xaxis  tick minor linewidth 1.0
@    xaxis  tick minor linestyle 1
@    xaxis  tick minor grid off
@    xaxis  tick minor size 0.500000
@    xaxis  ticklabel on
@    xaxis  ticklabel format general
@    xaxis  ticklabel prec 5
@    xaxis  ticklabel formula ""
@    xaxis  ticklabel append ""
@    xaxis  ticklabel prepend ""
@    xaxis  ticklabel angle 0
@    xaxis  ticklabel skip 0
@    xaxis  ticklabel stagger 0
@    xaxis  ticklabel place normal
@    xaxis  ticklabel offset auto
@    xaxis  ticklabel offset 0.000000 , 0.010000
@    xaxis  ticklabel start type auto
@    xaxis  ticklabel start 0.000000
@    xaxis  ticklabel stop type auto
@    xaxis  ticklabel stop 0.000000
@    xaxis  ticklabel char size 0.800000
@    xaxis  ticklabel font 0
@    xaxis  ticklabel color 1
@    xaxis  tick place both
@    xaxis  tick spec type none
@    yaxis  on
@    yaxis  type zero false
@    yaxis  offset 0.000000 , 0.000000
@    yaxis  bar on
@    yaxis  bar color 1
@    yaxis  bar linestyle 1
@    yaxis  bar linewidth 1.0
@    yaxis  label "Number of Contacts (< 2 nm)"
@    yaxis  label layout para
@    yaxis  label place auto
@    yaxis  label char size 0.900000
@    yaxis  label font 0
@    yaxis  label color 1
@    yaxis  label place normal
@    yaxis  tick on
@    yaxis  tick major 5000
@    yaxis  tick minor ticks 1
@    yaxis  tick default 6
@    yaxis  tick place rounded true
@    yaxis  tick in
@    yaxis  tick major size 1.000000
@    yaxis  tick major color 1
@    yaxis  tick major linewidth 1.0
@    yaxis  tick major linestyle 1
@    yaxis  tick major grid off
@    yaxis  tick minor color 1
@    yaxis  tick minor linewidth 1.0
@    yaxis  tick minor linestyle 1
@    yaxis  tick minor grid off
@    yaxis  tick minor size 0.500000
@    yaxis  ticklabel on
@    yaxis  ticklabel format general
@    yaxis  ticklabel prec 5
@    yaxis  ticklabel formula ""
@    yaxis  ticklabel append ""
@    yaxis  ticklabel prepend ""
@    yaxis  ticklabel angle 0
@    yaxis  ticklabel skip 0
@    yaxis  ticklabel stagger 0
@    yaxis  ticklabel place normal
@    yaxis  ticklabel offset auto
@    yaxis  ticklabel offset 0.000000 , 0.010000
@    yaxis  ticklabel start type auto
@    yaxis  ticklabel start 0.000000
@    yaxis  ticklabel stop type auto
@    yaxis  ticklabel stop 0.000000
@    yaxis  ticklabel char size 0.800000
@    yaxis  ticklabel font 0
@    yaxis  ticklabel color 1
@    yaxis  tick place both
@    yaxis  tick spec type none
@    altxaxis  off
@    altyaxis  off
@    legend on
@    legend loctype view
@    legend 0.78, 0.8
@    legend box color 1
@    legend box pattern 1
@    legend box linewidth 1.0
@    legend box linestyle 1
@    legend box fill color 0
@    legend box fill pattern 1
@    legend font 0
@    legend char size 1.000000
@    legend color 1
@    legend length 2
@    legend vgap 1
@    legend hgap 1
@    legend invert false
@    frame type 0
@    frame linestyle 1
@    frame linewidth 1.0
@    frame color 1
@    frame pattern 1
@    frame background color 0
@    frame background pattern 0
@    s0 hidden false
@    s0 type xy
@    s0 symbol 0
@    s0 symbol size 1.000000
@    s0 symbol color 3
@    s0 symbol pattern 1
@    s0 symbol fill color 3
@    s0 symbol fill pattern 0
@    s0 symbol linewidth 1.0
@    s0 symbol linestyle 1
@    s0 symbol char 65
@    s0 symbol char font 0
@    s0 symbol skip 0
@    s0 line type 1
@    s0 line linestyle 1
@    s0 line linewidth 1.0
@    s0 line color 3
@    s0 line pattern 1
@    s0 baseline type 0
@    s0 baseline off
@    s0 dropline off
@    s0 fill type 0
@    s0 fill rule 0
@    s0 fill color 1
@    s0 fill pattern 1
@    s0 avalue off
@    s0 avalue type 2
@    s0 avalue char size 1.000000
@    s0 avalue font 0
@    s0 avalue color 1
@    s0 avalue rot 0
@    s0 avalue format general
@    s0 avalue prec 3
@    s0 avalue prepend ""
@    s0 avalue append ""
@    s0 avalue offset 0.000000 , 0.000000
@    s0 errorbar on
@    s0 errorbar place both
@    s0 errorbar color 3
@    s0 errorbar pattern 1
@    s0 errorbar size 1.000000
@    s0 errorbar linewidth 1.0
@    s0 errorbar linestyle 1
@    s0 errorbar riser linewidth 1.0
@    s0 errorbar riser linestyle 1
@    s0 errorbar riser clip off
@    s0 errorbar riser clip length 0.100000
@    s0 comment "/Users/KCheng/Desktop/cg_small_water_run/md-run-lonestar/namchi-04-26-2014/g-mind/1md-1.0nm-results/DPP-numcont-.xvg"
@    s0 legend  ""
@    s1 hidden false
@    s1 type xy
@    s1 symbol 0
@    s1 symbol size 1.000000
@    s1 symbol color 11
@    s1 symbol pattern 1
@    s1 symbol fill color 11
@    s1 symbol fill pattern 0
@    s1 symbol linewidth 1.0
@    s1 symbol linestyle 1
@    s1 symbol char 65
@    s1 symbol char font 0
@    s1 symbol skip 0
@    s1 line type 1
@    s1 line linestyle 1
@    s1 line linewidth 1.0
@    s1 line color 11
@    s1 line pattern 1
@    s1 baseline type 0
@    s1 baseline off
@    s1 dropline off
@    s1 fill type 0
@    s1 fill rule 0
@    s1 fill color 1
@    s1 fill pattern 1
@    s1 avalue off
@    s1 avalue type 2
@    s1 avalue char size 1.000000
@    s1 avalue font 0
@    s1 avalue color 1
@    s1 avalue rot 0
@    s1 avalue format general
@    s1 avalue prec 3
@    s1 avalue prepend ""
@    s1 avalue append ""
@    s1 avalue offset 0.000000 , 0.000000
@    s1 errorbar on
@    s1 errorbar place both
@    s1 errorbar color 11
@    s1 errorbar pattern 1
@    s1 errorbar size 1.000000
@    s1 errorbar linewidth 1.0
@    s1 errorbar linestyle 1
@    s1 errorbar riser linewidth 1.0
@    s1 errorbar riser linestyle 1
@    s1 errorbar riser clip off
@    s1 errorbar riser clip length 0.100000
@    s1 comment "/Users/KCheng/Desktop/cg_small_water_run/md-run-lonestar/namchi-04-26-2014/g-mind/1md-1.0nm-results/DUP-numcont-.xvg"
@    s1 legend  ""
@    s2 hidden false
@    s2 type xy
@    s2 symbol 0
@    s2 symbol size 1.000000
@    s2 symbol color 1
@    s2 symbol pattern 1
@    s2 symbol fill color 1
@    s2 symbol fill pattern 0
@    s2 symbol linewidth 1.0
@    s2 symbol linestyle 1
@    s2 symbol char 65
@    s2 symbol char font 0
@    s2 symbol skip 0
@    s2 line type 1
@    s2 line linestyle 1
@    s2 line linewidth 1.0
@    s2 line color 1
@    s2 line pattern 1
@    s2 baseline type 0
@    s2 baseline off
@    s2 dropline off
@    s2 fill type 0
@    s2 fill rule 0
@    s2 fill color 1
@    s2 fill pattern 1
@    s2 avalue off
@    s2 avalue type 2
@    s2 avalue char size 1.000000
@    s2 avalue font 0
@    s2 avalue color 1
@    s2 avalue rot 0
@    s2 avalue format general
@    s2 avalue prec 3
@    s2 avalue prepend ""
@    s2 avalue append ""
@    s2 avalue offset 0.000000 , 0.000000
@    s2 errorbar on
@    s2 errorbar place both
@    s2 errorbar color 1
@    s2 errorbar pattern 1
@    s2 errorbar size 1.000000
@    s2 errorbar linewidth 1.0
@    s2 errorbar linestyle 1
@    s2 errorbar riser linewidth 1.0
@    s2 errorbar riser linestyle 1
@    s2 errorbar riser clip off
@    s2 errorbar riser clip length 0.100000
@    s2 comment "/Users/KCheng/Desktop/cg_small_water_run/md-run-lonestar/namchi-04-26-2014/g-mind/1md-1.0nm-results/CHO-numcont-.xvg"
@    s2 legend  ""
@g2 on
@g2 hidden false
@g2 type XY
@g2 stacked false
@g2 bar hgap 0.000000
@g2 fixedpoint off
@g2 fixedpoint type 0
@g2 fixedpoint xy 0.000000, 0.000000
@g2 fixedpoint format general general
@g2 fixedpoint prec 6, 6
@with g2
@    world 0, 0, 130, 1
@    stack world 0, 0, 0, 0
@    znorm 1
@    view 0.100000, 0.100000, 0.800000, 0.330000
@    title ""
@    title font 0
@    title size 1.500000
@    title color 1
@    subtitle ""
@    subtitle font 0
@    subtitle size 1.000000
@    subtitle color 1
@    xaxes scale Normal
@    yaxes scale Normal
@    xaxes invert off
@    yaxes invert off
@    xaxis  on
@    xaxis  type zero false
@    xaxis  offset 0.000000 , 0.000000
@    xaxis  bar on
@    xaxis  bar color 1
@    xaxis  bar linestyle 1
@    xaxis  bar linewidth 1.0
@    xaxis  label "Residue (#)"
@    xaxis  label layout para
@    xaxis  label place auto
@    xaxis  label char size 0.900000
@    xaxis  label font 0
@    xaxis  label color 1
@    xaxis  label place normal
@    xaxis  tick on
@    xaxis  tick major 26
@    xaxis  tick minor ticks 1
@    xaxis  tick default 6
@    xaxis  tick place rounded true
@    xaxis  tick in
@    xaxis  tick major size 1.000000
@    xaxis  tick major color 1
@    xaxis  tick major linewidth 1.0
@    xaxis  tick major linestyle 1
@    xaxis  tick major grid off
@    xaxis  tick minor color 1
@    xaxis  tick minor linewidth 1.0
@    xaxis  tick minor linestyle 1
@    xaxis  tick minor grid off
@    xaxis  tick minor size 0.500000
@    xaxis  ticklabel on
@    xaxis  ticklabel format general
@    xaxis  ticklabel prec 5
@    xaxis  ticklabel formula ""
@    xaxis  ticklabel append ""
@    xaxis  ticklabel prepend ""
@    xaxis  ticklabel angle 0
@    xaxis  ticklabel skip 0
@    xaxis  ticklabel stagger 0
@    xaxis  ticklabel place normal
@    xaxis  ticklabel offset auto
@    xaxis  ticklabel offset 0.000000 , 0.010000
@    xaxis  ticklabel start type auto
@    xaxis  ticklabel start 0.000000
@    xaxis  ticklabel stop type auto
@    xaxis  ticklabel stop 0.000000
@    xaxis  ticklabel char size 0.800000
@    xaxis  ticklabel font 0
@    xaxis  ticklabel color 1
@    xaxis  tick place both
@    xaxis  tick spec type none
@    yaxis  on
@    yaxis  type zero false
@    yaxis  offset 0.000000 , 0.000000
@    yaxis  bar on
@    yaxis  bar color 1
@    yaxis  bar linestyle 1
@    yaxis  bar linewidth 1.0
@    yaxis  label "Minimum Distance (nm)"
@    yaxis  label layout para
@    yaxis  label place auto
@    yaxis  label char size 0.900000
@    yaxis  label font 0
@    yaxis  label color 1
@    yaxis  label place normal
@    yaxis  tick on
@    yaxis  tick major 0.2
@    yaxis  tick minor ticks 1
@    yaxis  tick default 6
@    yaxis  tick place rounded true
@    yaxis  tick in
@    yaxis  tick major size 1.000000
@    yaxis  tick major color 1
@    yaxis  tick major linewidth 1.0
@    yaxis  tick major linestyle 1
@    yaxis  tick major grid off
@    yaxis  tick minor color 1
@    yaxis  tick minor linewidth 1.0
@    yaxis  tick minor linestyle 1
@    yaxis  tick minor grid off
@    yaxis  tick minor size 0.500000
@    yaxis  ticklabel on
@    yaxis  ticklabel format general
@    yaxis  ticklabel prec 5
@    yaxis  ticklabel formula ""
@    yaxis  ticklabel append ""
@    yaxis  ticklabel prepend ""
@    yaxis  ticklabel angle 0
@    yaxis  ticklabel skip 0
@    yaxis  ticklabel stagger 0
@    yaxis  ticklabel place normal
@    yaxis  ticklabel offset auto
@    yaxis  ticklabel offset 0.000000 , 0.010000
@    yaxis  ticklabel start type auto
@    yaxis  ticklabel start 0.000000
@    yaxis  ticklabel stop type auto
@    yaxis  ticklabel stop 0.000000
@    yaxis  ticklabel char size 0.800000
@    yaxis  ticklabel font 0
@    yaxis  ticklabel color 1
@    yaxis  tick place both
@    yaxis  tick spec type none
@    altxaxis  off
@    altyaxis  off
@    legend on
@    legend loctype view
@    legend 0.78, 0.8
@    legend box color 1
@    legend box pattern 1
@    legend box linewidth 1.0
@    legend box linestyle 1
@    legend box fill color 0
@    legend box fill pattern 1
@    legend font 0
@    legend char size 1.000000
@    legend color 1
@    legend length 2
@    legend vgap 1
@    legend hgap 1
@    legend invert false
@    frame type 0
@    frame linestyle 1
@    frame linewidth 1.0
@    frame color 1
@    frame pattern 1
@    frame background color 0
@    frame background pattern 0
@    s0 hidden false
@    s0 type xy
@    s0 symbol 0
@    s0 symbol size 1.000000
@    s0 symbol color 3
@    s0 symbol pattern 1
@    s0 symbol fill color 3
@    s0 symbol fill pattern 0
@    s0 symbol linewidth 1.0
@    s0 symbol linestyle 1
@    s0 symbol char 65
@    s0 symbol char font 0
@    s0 symbol skip 0
@    s0 line type 1
@    s0 line linestyle 1
@    s0 line linewidth 1.0
@    s0 line color 3
@    s0 line pattern 1
@    s0 baseline type 0
@    s0 baseline off
@    s0 dropline off
@    s0 fill type 0
@    s0 fill rule 0
@    s0 fill color 1
@    s0 fill pattern 1
@    s0 avalue off
@    s0 avalue type 2
@    s0 avalue char size 1.000000
@    s0 avalue font 0
@    s0 avalue color 1
@    s0 avalue rot 0
@    s0 avalue format general
@    s0 avalue prec 3
@    s0 avalue prepend ""
@    s0 avalue append ""
@    s0 avalue offset 0.000000 , 0.000000
@    s0 errorbar on
@    s0 errorbar place both
@    s0 errorbar color 3
@    s0 errorbar pattern 1
@    s0 errorbar size 1.000000
@    s0 errorbar linewidth 1.0
@    s0 errorbar linestyle 1
@    s0 errorbar riser linewidth 1.0
@    s0 errorbar riser linestyle 1
@    s0 errorbar riser clip off
@    s0 errorbar riser clip length 0.100000
@    s0 comment "/Users/KCheng/Desktop/cg_small_water_run/md-run-lonestar/namchi-04-26-2014/g-mind/1md-1.0nm-results/DPP-res-.xvg"
@    s0 legend  ""
@    s1 hidden false
@    s1 type xy
@    s1 symbol 0
@    s1 symbol size 1.000000
@    s1 symbol color 11
@    s1 symbol pattern 1
@    s1 symbol fill color 11
@    s1 symbol fill pattern 0
@    s1 symbol linewidth 1.0
@    s1 symbol linestyle 1
@    s1 symbol char 65
@    s1 symbol char font 0
@    s1 symbol skip 0
@    s1 line type 1
@    s1 line linestyle 1
@    s1 line linewidth 1.0
@    s1 line color 11
@    s1 line pattern 1
@    s1 baseline type 0
@    s1 baseline off
@    s1 dropline off
@    s1 fill type 0
@    s1 fill rule 0
@    s1 fill color 1
@    s1 fill pattern 1
@    s1 avalue off
@    s1 avalue type 2
@    s1 avalue char size 1.000000
@    s1 avalue font 0
@    s1 avalue color 1
@    s1 avalue rot 0
@    s1 avalue format general
@    s1 avalue prec 3
@    s1 avalue prepend ""
@    s1 avalue append ""
@    s1 avalue offset 0.000000 , 0.000000
@    s1 errorbar on
@    s1 errorbar place both
@    s1 errorbar color 11
@    s1 errorbar pattern 1
@    s1 errorbar size 1.000000
@    s1 errorbar linewidth 1.0
@    s1 errorbar linestyle 1
@    s1 errorbar riser linewidth 1.0
@    s1 errorbar riser linestyle 1
@    s1 errorbar riser clip off
@    s1 errorbar riser clip length 0.100000
@    s1 comment "/Users/KCheng/Desktop/cg_small_water_run/md-run-lonestar/namchi-04-26-2014/g-mind/1md-1.0nm-results/DUP-res-.xvg"
@    s1 legend  ""
@    s2 hidden false
@    s2 type xy
@    s2 symbol 0
@    s2 symbol size 1.000000
@    s2 symbol color 1
@    s2 symbol pattern 1
@    s2 symbol fill color 1
@    s2 symbol fill pattern 0
@    s2 symbol linewidth 1.0
@    s2 symbol linestyle 1
@    s2 symbol char 65
@    s2 symbol char font 0
@    s2 symbol skip 0
@    s2 line type 1
@    s2 line linestyle 1
@    s2 line linewidth 1.0
@    s2 line color 1
@    s2 line pattern 1
@    s2 baseline type 0
@    s2 baseline off
@    s2 dropline off
@    s2 fill type 0
@    s2 fill rule 0
@    s2 fill color 1
@    s2 fill pattern 1
@    s2 avalue off
@    s2 avalue type 2
@    s2 avalue char size 1.000000
@    s2 avalue font 0
@    s2 avalue color 1
@    s2 avalue rot 0
@    s2 avalue format general
@    s2 avalue prec 3
@    s2 avalue prepend ""
@    s2 avalue append ""
@    s2 avalue offset 0.000000 , 0.000000
@    s2 errorbar on
@    s2 errorbar place both
@    s2 errorbar color 1
@    s2 errorbar pattern 1
@    s2 errorbar size 1.000000
@    s2 errorbar linewidth 1.0
@    s2 errorbar linestyle 1
@    s2 errorbar riser linewidth 1.0
@    s2 errorbar riser linestyle 1
@    s2 errorbar riser clip off
@    s2 errorbar riser clip length 0.100000
@    s2 comment "/Users/KCheng/Desktop/cg_small_water_run/md-run-lonestar/namchi-04-26-2014/g-mind/1md-1.0nm-results/CHO-res-.xvg"
@    s2 legend  ""
@target G0.S0
@type xy
0 1.373436
0.02 0.6217315
0.04 0.9541227
0.06 1.741163
0.08 0.8070161
0.1 1.36326
0.12 1.791661
0.14 1.151727
0.16 2.281168
0.18 2.478886
0.2 2.030652
0.22 0.6788597
0.24 0.4593746
0.26 0.4777291
0.28 0.4744209
0.3 0.4394883
0.32 0.4648664
0.34 0.4561252
0.36 0.4580946
0.38 0.4551369
0.4 0.4502496
0.42 0.4626555
0.44 0.4517187
0.46 0.4519683
0.48 0.4595109
0.5 0.4659939
0.52 0.4440999
0.54 0.4773369
0.56 0.464893
0.58 0.4704519
0.6 0.4681343
0.62 0.4644619
0.64 0.4534866
0.66 0.45511
0.68 0.4585033
0.7 0.4539275
0.72 0.4612477
0.74 0.4500281
0.76 0.4538721
0.78 0.4609769
0.8 0.4663423
0.82 0.4362905
0.84 0.4493886
0.86 0.4518018
0.88 0.4693078
0.9 0.4464022
0.92 0.4685343
0.94 0.4542575
0.96 0.4634921
0.98 0.4577666
1 0.464489
1.02 0.4719642
1.04 0.4524102
1.06 0.4759724
1.08 0.4539823
1.1 0.4570826
1.12 0.464112
1.14 0.4504991
1.16 0.4505551
1.18 0.4651341
1.2 0.4491659
1.22 0.4610316
1.24 0.4520233
1.26 0.4583122
1.28 0.4492487
1.3 0.455714
1.32 0.4512483
1.34 0.4472981
1.36 0.4485817
1.38 0.4643813
1.4 0.4494998
1.42 0.4579572
1.44 0.4642197
1.46 0.4640319
1.48 0.4579299
1.5 0.4602444
1.52 0.4704779
1.54 0.4662889
1.56 0.4691216
1.58 0.4673867
1.6 0.4672528
1.62 0.4534583
1.64 0.4665032
1.66 0.4481624
1.68 0.4602717
1.7 0.4738138
1.72 0.4373218
1.74 0.4618986
1.76 0.4535962
1.78 0.4744206
1.8 0.4882112
1.82 0.457411
1.84 0.4786965
1.86 0.4757628
1.88 0.4629796
1.9 0.4691749
1.92 0.4467102
1.94 0.4426621
1.96 0.4450565
1.98 0.44017
2 0.4566731
2.02 0.4444662
2.04 0.4715396
2.06 0.4528244
2.08 0.4652148
2.1 0.4437065
2.12 0.4540098
2.14 0.4421542
2.16 0.4605164
2.18 0.452244
2.2 0.4599188
2.22 0.4357465
2.24 0.4584211
2.26 0.449972
2.28 0.4391181
2.3 0.459266
2.32 0.4610856
2.34 0.4217524
2.36 0.4561253
2.38 0.4600005
2.4 0.4627368
2.42 0.4709032
2.44 0.4558778
2.46 0.4418989
2.48 0.4565905
2.5 0.4614652
2.52 0.4479111
2.54 0.4541199
2.56 0.4455609
2.58 0.4559049
2.6 0.4552468
2.62 0.4838645
2.64 0.4532651
2.66 0.4319729
2.68 0.4546701
2.7 0.4484421
2.72 0.4546981
2.74 0.4553565
2.76 0.463923
2.78 0.4704249
2.8 0.4822862
2.82 0.4548078
2.84 0.4705315
2.86 0.4689882
2.88 0.4557407
2.9 0.4614105
2.92 0.4580668
2.94 0.4654297
2.96 0.4624122
2.98 0.4590751
3 0.4455335
3.02 0.4473813
3.04 0.4614381
3.06 0.4615464
3.08 0.4679209
3.1 0.4538998
3.12 0.4613296
3.14 0.4570834
3.16 0.4597284
3.18 0.4576569
3.2 0.4696006
3.22 0.4452251
3.24 0.4324636
3.26 0.4619796
3.28 0.4571923
3.3 0.4666096
3.32 0.4493054
3.34 0.4654569
3.36 0.452383
3.38 0.4650807
3.4 0.4620064
3.42 0.4631415
3.44 0.4669584
3.46 0.4570831
3.48 0.4523821
3.5 0.4565905
3.52 0.4551098
3.54 0.4666905
3.56 0.4547806
3.58 0.4579577
3.6 0.4579581
3.62 0.4594014
3.64 0.4578759
3.66 0.4645959
3.68 0.468882
3.7 0.4476042
3.72 0.4523828
3.74 0.4555767
3.76 0.4482189
3.78 0.4633846
3.8 0.4584214
3.82 0.4537346
3.84 0.4586395
3.86 0.4601632
3.88 0.4709833
3.9 0.4611398
3.92 0.4615999
3.94 0.4505003
3.96 0.463384
3.98 0.4438749
4 0.4528519
4.02 0.4489155
4.04 0.4527972
4.06 0.4506939
4.08 0.4648119
4.1 0.4425211
4.12 0.4484698
4.14 0.4636
4.16 0.4488595
4.18 0.4542301
4.2 0.4479123
4.22 0.4355745
4.24 0.4596198
4.26 0.4541748
4.28 0.458857
4.3 0.4612487
4.32 0.463843
4.34 0.4482185
4.36 0.4548909
4.38 0.4799219
4.4 0.445281
4.42 0.4512756
4.44 0.4485814
4.46 0.4553565
4.48 0.4439033
4.5 0.4548081
4.52 0.4578482
4.54 0.4578208
4.56 0.4497226
4.58 0.448386
4.6 0.452189
4.62 0.4634108
4.64 0.4430861
4.66 0.467894
4.68 0.4590479
4.7 0.451913
4.72 0.4407096
4.74 0.4543959
4.76 0.450722
4.78 0.4491379
4.8 0.4632494
4.82 0.4496109
4.84 0.4522167
4.86 0.45883
4.88 0.4606794
4.9 0.4665025
4.92 0.4430853
4.94 0.4693085
4.96 0.4529067
4.98 0.4589661
5 0.4488044
5.02 0.4557964
5.04 0.4661278
5.06 0.445028
5.08 0.4461218
5.1 0.4586386
5.12 0.4570009
5.14 0.4567822
5.16 0.4466265
5.18 0.4495835
5.2 0.4564539
5.22 0.4646237
5.24 0.445337
5.26 0.46586
5.28 0.4649191
5.3 0.4672791
5.32 0.4502499
5.34 0.4659936
5.36 0.4642734
5.38 0.4579577
5.4 0.4724938
5.42 0.4520507
5.44 0.4605973
5.46 0.4598095
5.48 0.4592385
5.5 0.4635195
5.52 0.4554667
5.54 0.4654295
5.56 0.4541198
5.58 0.4656711
5.6 0.4542296
5.62 0.44699
5.64 0.4443533
5.66 0.4558508
5.68 0.4555494
5.7 0.4571927
5.72 0.4369496
5.74 0.4519683
5.76 0.4478835
5.78 0.4581209
5.8 0.4672796
5.82 0.4570557
5.84 0.4633034
5.86 0.4455055
5.88 0.4713812
5.9 0.462331
5.92 0.4554391
5.94 0.4669319
5.96 0.4592931
5.98 0.4633031
6 0.473867
6.02 0.4600277
6.04 0.451138
6.06 0.4738412
6.08 0.4572746
6.1 0.4582854
6.12 0.4613837
6.14 0.445112
6.16 0.4633033
6.18 0.4513591
6.2 0.4708771
6.22 0.4508332
6.24 0.4647847
6.26 0.4715926
6.28 0.4594011
6.3 0.4552196
6.32 0.4705313
6.34 0.4605969
6.36 0.4750001
6.38 0.4571106
6.4 0.4677069
6.42 0.4683484
6.44 0.4706647
6.46 0.4466269
6.48 0.4724932
6.5 0.4479679
6.52 0.4572743
6.54 0.4350287
6.56 0.4619525
6.58 0.4548074
6.6 0.4531281
6.62 0.4607062
6.64 0.4621966
6.66 0.4661813
6.68 0.4595922
6.7 0.4537897
6.72 0.4440156
6.74 0.4472976
6.76 0.4661811
6.78 0.4662085
6.8 0.4479122
6.82 0.4440999
6.84 0.4311901
6.86 0.4523828
6.88 0.4602725
6.9 0.4630602
6.92 0.4695476
6.94 0.4521884
6.96 0.4605162
6.98 0.4620869
7 0.4519954
7.02 0.4601357
7.04 0.4585029
7.06 0.4554946
7.08 0.4445228
7.1 0.4498048
7.12 0.4493884
7.14 0.4659669
7.16 0.4657786
7.18 0.4637622
7.2 0.4656446
7.22 0.4597276
7.24 0.4543947
7.26 0.4796096
7.28 0.4672801
7.3 0.456536
7.32 0.4565088
7.34 0.4693877
7.36 0.4514972
7.38 0.4530177
7.4 0.4592386
7.42 0.4665298
7.44 0.4618986
7.46 0.4680015
7.48 0.457192
7.5 0.4486372
7.52 0.4705845
7.54 0.4605972
7.56 0.4602438
7.58 0.4685347
7.6 0.4532379
7.62 0.4635195
7.64 0.4393463
7.66 0.448135
7.68 0.4764712
7.7 0.4453653
7.72 0.4719374
7.74 0.4755
7.76 0.4726523
7.78 0.467921
7.8 0.4628175
7.82 0.4728104
7.84 0.4728904
7.86 0.4407094
7.88 0.4314223
7.9 0.4663957
7.92 0.4631691
7.94 0.4479671
7.96 0.4571927
7.98 0.4476044
8 0.4411917
8.02 0.4402846
8.04 0.4714339
8.06 0.4609228
8.08 0.4854379
8.1 0.4695477
8.12 0.4610314
8.14 0.4443249
8.16 0.4591571
8.18 0.4579023
8.2 0.4769952
8.22 0.476445
8.24 0.4504999
8.26 0.4639229
8.28 0.4729695
8.3 0.4777033
8.32 0.4661545
8.34 0.4491664
8.36 0.4671459
8.38 0.4579294
8.4 0.4688549
8.42 0.4676803
8.44 0.4545332
8.46 0.4709828
8.48 0.4854381
8.5 0.4749995
8.52 0.4646239
8.54 0.4852573
8.56 0.4577661
8.58 0.4610859
8.6 0.4579295
8.62 0.4573026
8.64 0.4501944
8.66 0.4665295
8.68 0.4627095
8.7 0.4728107
8.72 0.4604348
8.74 0.4573294
8.76 0.4605157
8.78 0.4547806
8.8 0.4693878
8.82 0.4450287
8.84 0.459619
8.86 0.44601
8.88 0.4542572
8.9 0.4411628
8.92 0.429098
8.94 0.4548347
8.96 0.4604616
8.98 0.4607065
9 0.4522719
9.02 0.4604614
9.04 0.4600276
9.06 0.4651344
9.08 0.4510815
9.1 0.458966
9.12 0.44685
9.14 0.4511374
9.16 0.4482747
9.18 0.4678949
9.2 0.4561795
9.22 0.4497223
9.24 0.4528241
9.26 0.4639502
9.28 0.461438
9.3 0.4508052
9.32 0.452051
9.34 0.4476042
9.36 0.4455053
9.38 0.4563166
9.4 0.4572469
9.42 0.4660742
9.44 0.4477166
9.46 0.46333
9.48 0.4477725
9.5 0.4490546
9.52 0.4408516
9.54 0.456454
9.56 0.4584215
9.58 0.4439031
9.6 0.4598642
9.62 0.4513868
9.64 0.4648115
9.66 0.4477164
9.68 0.4669315
9.7 0.4600543
9.72 0.4464861
9.74 0.4466267
9.76 0.4539002
9.78 0.4719113
9.8 0.4524654
9.82 0.4583943
9.84 0.4613837
9.86 0.4437909
9.88 0.4432546
9.9 0.4566455
9.92 0.457384
9.94 0.4562076
9.96 0.4481345
9.98 0.4626281
10 0.4650002
10.02 0.4733123
10.04 0.447381
10.06 0.4464585
10.08 0.476917
10.1 0.4368638
10.12 0.4582852
10.14 0.4474647
10.16 0.4467655
10.18 0.4661813
10.2 0.4423797
10.22 0.444635
10.24 0.4492488
10.26 0.4605432
10.28 0.4543675
10.3 0.4349141
10.32 0.4579846
10.34 0.4482184
10.36 0.4651884
10.38 0.4639238
10.4 0.4580395
10.42 0.4421535
10.44 0.4621966
10.46 0.4671725
10.48 0.4466259
10.5 0.4663428
10.52 0.4577389
10.54 0.4521334
10.56 0.4557684
10.58 0.4620876
10.6 0.4471293
10.62 0.4539274
10.64 0.4553568
10.66 0.45522
10.68 0.4524932
10.7 0.4501387
10.72 0.4454773
10.74 0.470399
10.76 0.4530173
10.78 0.458612
10.8 0.4544507
10.82 0.4354885
10.84 0.4672796
10.86 0.4641655
10.88 0.4553567
10.9 0.4560156
10.92 0.4529349
10.94 0.4470175
10.96 0.4484976
10.98 0.4611398
11 0.4631139
11.02 0.4730752
11.04 0.4234386
11.06 0.457411
11.08 0.4533492
11.1 0.4580946
11.12 0.4421538
11.14 0.4671722
11.16 0.443706
11.18 0.4502226
11.2 0.4637619
11.22 0.4644617
11.24 0.4622233
11.26 0.4386627
11.28 0.467627
11.3 0.4712215
11.32 0.452825
11.34 0.4500275
11.36 0.4544503
11.38 0.4618982
11.4 0.459946
11.42 0.4563434
11.44 0.4531551
11.46 0.4537891
11.48 0.4568645
11.5 0.4390326
11.52 0.4548897
11.54 0.4763662
11.56 0.4568915
11.58 0.4591841
11.6 0.4633034
11.62 0.4594015
11.64 0.4530448
11.66 0.4667442
11.68 0.4544497
11.7 0.4599458
11.72 0.4639235
11.74 0.4659667
11.76 0.4589664
11.78 0.4555219
11.8 0.4473256
11.82 0.4560975
11.84 0.4688544
11.86 0.4514699
11.88 0.4661813
11.9 0.4707968
11.92 0.4685086
11.94 0.4839672
11.96 0.4882877
11.98 0.4829336
12 0.4600273
12.02 0.4758674
12.04 0.4633032
12.06 0.4568916
12.08 0.4609776
12.1 0.4562346
12.12 0.4739723
12.14 0.4639231
12.16 0.4586389
12.18 0.4524102
12.2 0.4599192
12.22 0.4421816
12.24 0.4556586
12.26 0.4535963
12.28 0.4540377
12.3 0.4520504
12.32 0.4659936
12.34 0.4677874
12.36 0.4688826
12.38 0.4746572
12.4 0.4624936
12.42 0.4572741
12.44 0.4509991
12.46 0.4374925
12.48 0.4607056
12.5 0.4563169
12.52 0.4588296
12.54 0.4624396
12.56 0.4609225
12.58 0.4502501
12.6 0.4543948
12.62 0.4626825
12.64 0.4321172
12.66 0.4671452
12.68 0.4531278
12.7 0.4601361
12.72 0.4535689
12.74 0.4518019
12.76 0.4672793
12.78 0.4523274
12.8 0.4483864
12.82 0.4467935
12.84 0.4462345
12.86 0.4640308
12.88 0.4535963
12.9 0.4432555
12.92 0.4405392
12.94 0.4579844
12.96 0.4450562
12.98 0.4592387
13 0.451082
13.02 0.4559329
13.04 0.4418424
13.06 0.4560982
13.08 0.4532937
13.1 0.4504714
13.12 0.4599456
13.14 0.4613303
13.16 0.457329
13.18 0.4612481
13.2 0.4540377
13.22 0.4439035
13.24 0.4427478
13.26 0.450361
13.28 0.4522451
13.3 0.4498049
13.32 0.4504993
13.34 0.45
13.36 0.453045
13.38 0.4506942
13.4 0.4536794
13.42 0.4518847
13.44 0.4558782
13.46 0.4584212
13.48 0.4589391
13.5 0.4433403
13.52 0.4520506
13.54 0.4555491
13.56 0.4638428
13.58 0.4643548
13.6 0.4358034
13.62 0.4458139
13.64 0.4514976
13.66 0.4532934
13.68 0.4616545
13.7 0.4479119
13.72 0.4499717
13.74 0.4479116
13.76 0.4526314
13.78 0.4575202
13.8 0.4459254
13.82 0.4468776
13.84 0.451165
13.86 0.4557966
13.88 0.4537343
13.9 0.4619794
13.92 0.4547806
13.94 0.4566179
13.96 0.4479676
13.98 0.4563712
14 0.4359183
14.02 0.4557683
14.04 0.4625474
14.06 0.4323767
14.08 0.4426624
14.1 0.4276681
14.12 0.4586116
14.14 0.4657252
14.16 0.4646238
14.18 0.4519404
14.2 0.4555498
14.22 0.4524931
14.24 0.4565631
14.26 0.4485811
14.28 0.4553565
14.3 0.4631151
14.32 0.4487765
14.34 0.4645429
14.36 0.4574386
14.38 0.4479119
14.4 0.4561248
14.42 0.4653231
14.44 0.4504721
14.46 0.4597013
14.48 0.4597828
14.5 0.4470454
14.52 0.4410498
14.54 0.4554395
14.56 0.4648922
14.58 0.4599188
14.6 0.4536791
14.62 0.4491381
14.64 0.4598643
14.66 0.4574114
14.68 0.4483308
14.7 0.4598368
14.72 0.4639773
14.74 0.4415309
14.76 0.457439
14.78 0.4690414
14.8 0.4611134
14.82 0.4692812
14.84 0.455549
14.86 0.4559058
14.88 0.4468224
14.9 0.4446626
14.92 0.446542
14.94 0.448497
14.96 0.4495554
14.98 0.4571103
15 0.4572473
15.02 0.4677069
15.04 0.4560156
15.06 0.4639506
15.08 0.4522161
15.1 0.441276
15.12 0.4642197
15.14 0.4545607
15.16 0.4565907
15.18 0.4628984
15.2 0.455329
15.22 0.4633844
15.24 0.4650537
15.26 0.4542301
15.28 0.4537902
15.3 0.4448595
15.32 0.4631142
15.34 0.4593749
15.36 0.4631143
15.38 0.4610048
15.4 0.45511
15.42 0.4584208
15.44 0.4556872
15.46 0.447688
15.48 0.4539823
15.5 0.4592386
15.52 0.4415309
15.54 0.4566178
15.56 0.4587483
15.58 0.4642738
15.6 0.4592935
15.62 0.4591837
15.64 0.4622227
15.66 0.4695477
15.68 0.4478841
15.7 0.4540099
15.72 0.430581
15.74 0.4488599
15.76 0.4622225
15.78 0.4678676
15.8 0.4513035
15.82 0.4610045
15.84 0.4654841
15.86 0.4500557
15.88 0.4422101
15.9 0.4692011
15.92 0.4554118
15.94 0.4740783
15.96 0.4786697
15.98 0.464193
16 0.4576295
16.02 0.457903
16.04 0.4568089
16.06 0.4501664
16.08 0.4623311
16.1 0.4616816
16.12 0.4383495
16.14 0.4423806
16.16 0.4564537
16.18 0.4635193
16.2 0.4587212
16.22 0.4574385
16.24 0.4617626
16.26 0.4291856
16.28 0.4654565
16.3 0.4615461
16.32 0.4527968
16.34 0.4616549
16.36 0.4553569
16.38 0.4777819
16.4 0.4519128
16.42 0.4605971
16.44 0.4508056
16.46 0.4717261
16.48 0.4680274
16.5 0.4626282
16.52 0.4531558
16.54 0.4541207
16.56 0.4424083
16.58 0.4529903
16.6 0.4568098
16.62 0.4602447
16.64 0.4579298
16.66 0.4603532
16.68 0.4461503
16.7 0.4557683
16.72 0.4631682
16.74 0.4386632
16.76 0.4648649
16.78 0.4628984
16.8 0.4587484
16.82 0.4597009
16.84 0.442663
16.86 0.4570013
16.88 0.4542574
16.9 0.4368643
16.92 0.4540377
16.94 0.4568917
16.96 0.4635999
16.98 0.4629526
17 0.4658863
17.02 0.4583122
17.04 0.4484687
17.06 0.4616817
17.08 0.4572478
17.1 0.4530455
17.12 0.4253818
17.14 0.4555493
17.16 0.4495828
17.18 0.452051
17.2 0.457629
17.22 0.4429445
17.24 0.4597823
17.26 0.4564535
17.28 0.4524647
17.3 0.4644888
17.32 0.4579851
17.34 0.4513587
17.36 0.4448874
17.38 0.4453366
17.4 0.463735
17.42 0.4629794
17.44 0.4565632
17.46 0.4478281
17.48 0.4472699
17.5008 0.4632758
17.5208 0.4555772
17.5408 0.4697337
17.5608 0.4499997
17.5808 0.4543401
17.6008 0.4631147
17.6208 0.4565908
17.6408 0.4489985
17.6608 0.4451407
17.6808 0.4448598
17.7008 0.4618982
17.7208 0.4721759
17.7408 0.4775983
17.7608 0.455055
17.7808 0.4506109
17.8008 0.4614111
17.8208 0.4293601
17.8408 0.4497221
17.8608 0.45194
17.8808 0.4380356
17.9008 0.4533489
17.9208 0.4533483
17.9408 0.4608144
17.9608 0.4455055
17.9808 0.4413039
18.0008 0.436978
18.0208 0.4613566
18.0408 0.4483303
18.0608 0.4394317
18.0808 0.4577388
18.1008 0.4339924
18.1208 0.4339646
18.1408 0.4570566
18.1608 0.4570008
18.1808 0.4484978
18.2008 0.4503888
18.2208 0.4511652
18.2408 0.4492764
18.2608 0.4523823
18.2808 0.4493885
18.3008 0.4496945
18.3208 0.4596195
18.3408 0.4512489
18.3608 0.4776513
18.3808 0.4368635
18.4008 0.4615465
18.4208 0.4440155
18.4408 0.4458137
18.4608 0.4600276
18.4808 0.4598094
18.5008 0.462412
18.5208 0.4564539
18.5408 0.4476043
18.5608 0.4509438
18.5808 0.4659403
18.6008 0.4520507
18.6208 0.4548631
18.6408 0.4570831
18.6608 0.4529906
18.6808 0.4571104
18.7008 0.4598103
18.7208 0.46457
18.7408 0.433186
18.7608 0.4561799
18.7808 0.4528523
18.8008 0.4700262
18.8208 0.455247
18.8408 0.4493883
18.8608 0.4422948
18.8808 0.4585577
18.9008 0.4541203
18.9208 0.46057
18.9408 0.4654564
18.9608 0.4570011
18.9808 0.4389194
19.0008 0.4561525
19.0208 0.4417571
19.0408 0.4662879
19.0608 0.4483577
19.0808 0.4465426
19.1008 0.4615194
19.1208 0.4583121
19.1408 0.4596198
19.1608 0.448052
19.1808 0.446794
19.2008 0.4559881
19.2208 0.4540095
19.2408 0.4543672
19.2608 0.4575202
19.2808 0.4416449
19.3008 0.4408517
19.3208 0.4563168
19.3408 0.4434241
19.3608 0.4547807
19.3808 0.4563439
19.4008 0.4533761
19.4208 0.4494717
19.4408 0.4470454
19.4608 0.4588035
19.4808 0.4596468
19.5008 0.4482471
19.5208 0.4484978
19.5408 0.4478
19.5608 0.447968
19.5808 0.4394597
19.6008 0.4493886
19.6208 0.446122
19.6408 0.4410777
19.6608 0.4585573
19.6808 0.448246
19.7008 0.4510823
19.7208 0.4581482
19.7408 0.446794
19.7608 0.4429732
19.7808 0.4568648
19.8008 0.4482741
19.8208 0.4661011
19.8408 0.4482465
19.8608 0.4523827
19.8808 0.4522166
19.9008 0.4501944
19.9208 0.4560155
19.9408 0.453459
19.9608 0.4556861
19.9808 0.4464586
&
@target G0.S1
@type xy
0 1.441336
0.02 2.105166
0.04 1.81136
0.06 2.234648
0.08 0.5066061
0.1 1.100103
0.12 2.806693
0.14 2.252216
0.16 2.780373
0.18 3.089312
0.2 2.721636
0.22 0.5259517
0.24 0.4402553
0.26 0.4642467
0.28 0.455933
0.3 0.4297089
0.32 0.4514976
0.34 0.4361477
0.36 0.4536521
0.38 0.4639236
0.4 0.4592109
0.42 0.4615725
0.44 0.444325
0.46 0.4522448
0.48 0.4623043
0.5 0.4518298
0.52 0.4399149
0.54 0.4486925
0.56 0.4526865
0.58 0.441475
0.6 0.4484976
0.62 0.4487757
0.64 0.4695742
0.66 0.4620067
0.68 0.4697074
0.7 0.4774936
0.72 0.470239
0.74 0.4566452
0.76 0.4629793
0.78 0.4930013
0.8 0.4683485
0.82 0.4428595
0.84 0.4500549
0.86 0.4597286
0.88 0.4441001
0.9 0.4718049
0.92 0.4579577
0.94 0.4579845
0.96 0.4565357
0.98 0.4586395
1 0.4719635
1.02 0.4483862
1.04 0.4583667
1.06 0.446682
1.08 0.4489432
1.1 0.4773101
1.12 0.4592932
1.14 0.4410502
1.16 0.4596465
1.18 0.436606
1.2 0.46744
1.22 0.465886
1.24 0.4345973
1.26 0.438406
1.28 0.4533761
1.3 0.4430858
1.32 0.4581484
1.34 0.4578751
1.36 0.4546975
1.38 0.453073
1.4 0.4667707
1.42 0.4485803
1.44 0.4385769
1.46 0.4508327
1.48 0.4519124
1.5 0.4444373
1.52 0.4673592
1.54 0.4682406
1.56 0.4461222
1.58 0.4516636
1.6 0.454973
1.62 0.4732334
1.64 0.4444381
1.66 0.4425777
1.68 0.4573289
1.7 0.4502223
1.72 0.4639227
1.74 0.4603805
1.76 0.4520507
1.78 0.4553296
1.8 0.4503607
1.82 0.4517744
1.84 0.4557413
1.86 0.4457018
1.88 0.4309874
1.9 0.4477724
1.92 0.4620064
1.94 0.4570006
1.96 0.4493332
1.98 0.4481634
2 0.4826484
2.02 0.4649726
2.04 0.4512765
2.06 0.4600534
2.08 0.4871343
2.1 0.4517185
2.12 0.4643547
2.14 0.4747631
2.16 0.4727574
2.18 0.461248
2.2 0.4489153
2.22 0.4523825
2.24 0.4407378
2.26 0.4635192
2.28 0.4911213
2.3 0.5055935
2.32 0.502643
2.34 0.4595109
2.36 0.4524926
2.38 0.4667442
2.4 0.4643275
2.42 0.4513859
2.44 0.4501109
2.46 0.4558778
2.48 0.4387769
2.5 0.4473255
2.52 0.4445784
2.54 0.4514976
2.56 0.4721758
2.58 0.466691
2.6 0.4627365
2.62 0.4543681
2.64 0.4532382
2.66 0.4627635
2.68 0.4748947
2.7 0.4682679
2.72 0.4539821
2.74 0.4528799
2.76 0.4616545
2.78 0.4585308
2.8 0.4595922
2.82 0.4710101
2.84 0.4717519
2.86 0.4576576
2.88 0.4701598
2.9 0.4687484
2.92 0.4586124
2.94 0.45618
2.96 0.4531278
2.98 0.4552194
3 0.4583937
3.02 0.4757365
3.04 0.458339
3.06 0.4602719
3.08 0.4441001
3.1 0.451137
3.12 0.4405674
3.14 0.4628714
3.16 0.4562069
3.18 0.4548897
3.2 0.4610311
3.22 0.448665
3.24 0.4518021
3.26 0.4518018
3.28 0.459375
3.3 0.4705845
3.32 0.4824418
3.34 0.457657
3.36 0.4624115
3.38 0.456755
3.4 0.4785918
3.42 0.4683488
3.44 0.4667712
3.46 0.4649191
3.48 0.443734
3.5 0.4556867
3.52 0.4521612
3.54 0.4639229
3.56 0.4601366
3.58 0.4623853
3.6 0.4878009
3.62 0.4827006
3.64 0.4599462
3.66 0.4684014
3.68 0.4604889
3.7 0.4561801
3.72 0.4557681
3.74 0.4455052
3.76 0.4681078
3.78 0.4466266
3.8 0.4613295
3.82 0.4513035
3.84 0.471832
3.86 0.4570558
3.88 0.4648931
3.9 0.4784875
3.92 0.4628707
3.94 0.4594287
3.96 0.4884162
3.98 0.4606783
4 0.4748947
4.02 0.4811182
4.04 0.4642733
4.06 0.4609234
4.08 0.4719371
4.1 0.4624125
4.12 0.4801304
4.14 0.4683484
4.16 0.4497218
4.18 0.4636272
4.2 0.4599453
4.22 0.4798437
4.24 0.4580388
4.26 0.4570009
4.28 0.4452803
4.3 0.4613568
4.32 0.4552194
4.34 0.4563993
4.36 0.4596198
4.38 0.4677876
4.4 0.459374
4.42 0.4642738
4.44 0.4599182
4.46 0.466342
4.48 0.4729959
4.5 0.4585031
4.52 0.4608688
4.54 0.5407405
4.56 0.4678675
4.58 0.4635464
4.6 0.4875955
4.62 0.4475209
4.64 0.4842517
4.66 0.4623044
4.68 0.5813771
4.7 0.4605708
4.72 0.4788006
4.74 0.5305185
4.76 1.01585
4.78 0.4376646
4.8 0.4504166
4.82 0.4579578
4.84 0.4491387
4.86 0.4747098
4.88 0.4600271
4.9 0.4538998
4.92 0.4707973
4.94 0.4546149
4.96 0.4455331
4.98 0.4531556
5 0.4507215
5.02 0.4521892
5.04 0.4800261
5.06 0.4766024
5.08 0.4670389
5.1 0.4451966
5.12 0.4752105
5.14 0.5128353
5.16 0.4420688
5.18 0.4767337
5.2 0.4627361
5.22 0.4978452
5.24 0.4708761
5.26 0.4665032
5.28 0.4484137
5.3 0.4568917
5.32 0.4479678
5.34 0.4624664
5.36 0.4523823
5.38 0.4602987
5.4 0.447493
5.42 0.4565359
5.44 0.4615732
5.46 0.4597282
5.48 0.4673859
5.5 0.4521335
5.52 0.4744208
5.54 0.4604897
5.56 0.4762616
5.58 0.4699475
5.6 0.4498889
5.62 0.4491382
5.64 0.4670384
5.66 0.5017967
5.68 0.4695744
5.7 0.4788004
5.72 0.5005498
5.74 0.5145143
5.76 0.4652154
5.78 0.4834513
5.8 0.467627
5.82 0.4703724
5.84 0.4459544
5.86 0.4693075
5.88 0.4304945
5.9 0.4578482
5.92 0.4381211
5.94 0.464408
5.96 0.4434233
5.98 0.4631146
6 0.4633033
6.02 0.4635461
6.04 0.4598911
6.06 0.4563718
6.08 0.4468223
6.1 0.4531556
6.12 0.4568642
6.14 0.4549168
6.16 0.4487766
6.18 0.459293
6.2 0.4526586
6.22 0.4592651
6.24 0.4462621
6.26 0.4637081
6.28 0.4541202
6.3 0.4539825
6.32 0.4592111
6.34 0.4376356
6.36 0.455467
6.38 0.4671988
6.4 0.448331
6.42 0.4631144
6.44 0.460054
6.46 0.4436496
6.48 0.4561253
6.5 0.4418709
6.52 0.4548625
6.54 0.461004
6.56 0.4487195
6.58 0.461682
6.6 0.4607333
6.62 0.4588302
6.64 0.4605164
6.66 0.4539544
6.68 0.4441568
6.7 0.4674931
6.72 0.4592384
6.74 0.4556863
6.76 0.4584211
6.78 0.4590748
6.8 0.4296803
6.82 0.4614656
6.84 0.4497215
6.86 0.4457853
6.88 0.4612215
6.9 0.450139
6.92 0.4568643
6.94 0.4684548
6.96 0.4555491
6.98 0.4652684
7 0.4923419
7.02 0.4706644
7.04 0.4629526
7.06 0.4737616
7.08 0.4713014
7.1 0.4605972
7.12 0.4584761
7.14 0.4436783
7.16 0.4337045
7.18 0.47289
7.2 0.4602713
7.22 0.4804942
7.24 0.4673328
7.26 0.451276
7.28 0.4507219
7.3 0.461005
7.32 0.47289
7.34 0.4574378
7.36 0.4602988
7.38 0.4490269
7.4 0.4386343
7.42 0.4592925
7.44 0.4535969
7.46 0.4719108
7.48 0.4673865
7.5 0.4690683
7.52 0.4499445
7.54 0.4750787
7.56 0.4439876
7.58 0.4592115
7.6 0.4556584
7.62 0.4635195
7.64 0.4474646
7.66 0.4467101
7.68 0.4452808
7.7 0.4662618
7.72 0.454808
7.74 0.4539824
7.76 0.4472417
7.78 0.4495831
7.8 0.4522721
7.82 0.470585
7.84 0.4551373
7.86 0.4532943
7.88 0.440596
7.9 0.438663
7.92 0.4469898
7.94 0.4573292
7.96 0.4569737
7.98 0.4414746
8 0.4631954
8.02 0.4553019
8.04 0.4522444
8.06 0.4377785
8.08 0.4577397
8.1 0.4546157
8.12 0.4564533
8.14 0.4506936
8.16 0.4555217
8.18 0.4664223
8.2 0.4523271
8.22 0.4562348
8.24 0.4463462
8.26 0.4506383
8.28 0.4645969
8.3 0.4496943
8.32 0.4568911
8.34 0.4691482
8.36 0.4620064
8.38 0.4371217
8.4 0.4579579
8.42 0.454478
8.44 0.4445786
8.46 0.4573289
8.48 0.4620882
8.5 0.4564539
8.52 0.4580938
8.54 0.4474655
8.56 0.4626825
8.58 0.4397728
8.6 0.4620879
8.62 0.4623313
8.64 0.4454488
8.66 0.4552747
8.68 0.4636814
8.7 0.4543398
8.72 0.4596191
8.74 0.4668244
8.76 0.4635459
8.78 0.4513036
8.8 0.4511374
8.82 0.4585581
8.84 0.4550001
8.86 0.4891063
8.88 0.4736032
8.9 0.475421
8.92 0.4730751
8.94 0.4693874
8.96 0.4428878
8.98 0.4698139
9 0.4385773
9.02 0.4631951
9.04 0.4523268
9.06 0.4612491
9.08 0.5003496
9.1 0.4607055
9.12 0.4735242
9.14 0.4716724
9.16 0.4763137
9.18 0.469761
9.2 0.4615462
9.22 0.4738399
9.24 0.4632762
9.26 0.4775454
9.28 0.4462623
9.3 0.460082
9.32 0.4703728
9.34 0.4571922
9.36 0.4508607
9.38 0.4633311
9.4 0.4567544
9.42 0.4520508
9.44 0.4636275
9.46 0.4511376
9.48 0.4532663
9.5 0.468455
9.52 0.4503604
9.54 0.4781217
9.56 0.4535964
9.58 0.459157
9.6 0.4633573
9.62 0.4582855
9.64 0.46325
9.66 0.4777556
9.68 0.4752107
9.7 0.4684554
9.72 0.4809107
9.74 0.4642731
9.76 0.4848972
9.78 0.4577392
9.8 0.4850258
9.82 0.4788788
9.84 0.4727057
9.86 0.4676542
9.88 0.4760781
9.9 0.4597015
9.92 0.45061
9.94 0.4701325
9.96 0.4706647
9.98 0.468348
10 0.4637076
10.02 0.459075
10.04 0.4511652
10.06 0.4597015
10.08 0.4594018
10.1 0.4557132
10.12 0.4487202
10.14 0.4856436
10.16 0.45401
10.18 0.4644079
10.2 0.4461225
10.22 0.4573838
10.24 0.4539003
10.26 0.4498335
10.28 0.4628706
10.3 0.4442979
10.32 0.4470458
10.34 0.4554947
10.36 0.4633298
10.38 0.4725998
10.4 0.4530458
10.42 0.4532937
10.44 0.4666098
10.46 0.4633033
10.48 0.4579572
10.5 0.4543678
10.52 0.4430291
10.54 0.4675465
10.56 0.4801301
10.58 0.456125
10.6 0.4429443
10.62 0.4592932
10.64 0.452852
10.66 0.4648926
10.68 0.4605707
10.7 0.451138
10.72 0.435689
10.74 0.4505824
10.76 0.460679
10.78 0.4520507
10.8 0.4790353
10.82 0.4674937
10.84 0.4814045
10.86 0.4854897
10.88 0.4851287
10.9 0.4654307
10.92 0.457193
10.94 0.4937102
10.96 0.4897189
10.98 0.4588032
11 0.472784
11.02 0.442408
11.04 0.4571098
11.06 0.4641926
11.08 0.4708769
11.1 0.4634116
11.12 0.4699202
11.14 0.4712483
11.16 0.4606787
11.18 0.4644079
11.2 0.4488597
11.22 0.4697337
11.24 0.4680276
11.26 0.4517466
11.28 0.466181
11.3 0.4646233
11.32 0.4724404
11.34 0.481689
11.36 0.4584206
11.38 0.4630873
11.4 0.463276
11.42 0.4688818
11.44 0.4539543
11.46 0.4741305
11.48 0.4598638
11.5 0.4441006
11.52 0.4462624
11.54 0.472255
11.56 0.4607332
11.58 0.4564538
11.6 0.4495548
11.62 0.4594021
11.64 0.4699466
11.66 0.4626551
11.68 0.4703991
11.7 0.4621967
11.72 0.4772312
11.74 0.4465709
11.76 0.463681
11.78 0.4638163
11.8 0.4669314
11.82 0.4520505
11.84 0.4602994
11.86 0.4410786
11.88 0.4503614
11.9 0.445954
11.92 0.4477445
11.94 0.4530723
11.96 0.4560977
11.98 0.4552473
12 0.449972
12.02 0.4470184
12.04 0.4606784
12.06 0.4551378
12.08 0.4682147
12.1 0.45379
12.12 0.4633299
12.14 0.4582852
12.16 0.4572473
12.18 0.4460381
12.2 0.4444666
12.22 0.4472978
12.24 0.4613568
12.26 0.4566452
12.28 0.4622225
12.3 0.4703456
12.32 0.4612482
12.34 0.4562889
12.36 0.4454774
12.38 0.4570014
12.4 0.465967
12.42 0.4437061
12.44 0.4391185
12.46 0.4609225
12.48 0.4546699
12.5 0.4829336
12.52 0.4768642
12.54 0.4672794
12.56 0.4817677
12.58 0.4863379
12.6 0.4783828
12.62 0.4824421
12.64 0.4700269
12.66 0.4648924
12.68 0.4662881
12.7 0.4645697
12.72 0.4866982
12.74 0.4911723
12.76 0.4680277
12.78 0.4896421
12.8 0.8217206
12.82 0.5214166
12.84 0.489949
12.86 0.4805205
12.88 0.469707
12.9 0.4696004
12.92 1.300721
12.94 0.8301049
12.96 1.544094
12.98 0.5463747
13 1.166983
13.02 0.5195194
13.04 0.8615386
13.06 0.5234731
13.08 0.5706358
13.1 0.4431138
13.12 0.5107101
13.14 0.4873655
13.16 0.6094878
13.18 0.8489254
13.2 0.4839416
13.22 0.4885951
13.24 0.6596397
13.26 0.8705599
13.28 1.200896
13.3 1.379175
13.32 1.816356
13.34 1.901387
13.36 1.768234
13.38 0.4782519
13.4 0.4573297
13.42 0.469255
13.44 0.4617626
13.46 0.4800523
13.48 0.8800714
13.5 0.5063105
13.52 0.4769952
13.54 0.4667169
13.56 0.4768119
13.58 0.4984479
13.6 0.4821563
13.62 0.520889
13.64 1.291055
13.66 0.8589819
13.68 1.097008
13.7 0.7853825
13.72 0.7704056
13.74 1.096426
13.76 1.317432
13.78 0.5442664
13.8 1.519161
13.82 1.659352
13.84 0.834895
13.86 0.5318361
13.88 0.5074694
13.9 0.4624669
13.92 0.8717366
13.94 1.524581
13.96 1.248889
13.98 0.9283586
14 0.9358686
14.02 1.21919
14.04 1.034371
14.06 0.8999724
14.08 0.4788788
14.1 0.4884154
14.12 0.4783561
14.14 0.5117371
14.16 0.480156
14.18 1.243252
14.2 1.064155
14.22 1.051772
14.24 0.827693
14.26 0.9139206
14.28 0.4597283
14.3 0.4396871
14.32 0.4591565
14.34 0.4535413
14.36 0.4923924
14.38 0.4521611
14.4 0.4648119
14.42 0.4911726
14.44 0.478409
14.46 0.5034132
14.48 1.297816
14.5 0.6426703
14.52 1.228831
14.54 0.4897189
14.56 0.478252
14.58 0.4795049
14.6 0.4631139
14.62 0.4574112
14.64 0.4475488
14.66 0.4501386
14.68 0.4522446
14.7 0.4540099
14.72 0.4519121
14.74 0.4623039
14.76 0.4643807
14.78 0.4596465
14.8 0.4775456
14.82 0.4744996
14.84 0.4588573
14.86 0.457029
14.88 0.4616553
14.9 0.4575203
14.92 0.4618714
14.94 0.4621148
14.96 0.4589665
14.98 0.4701058
15 0.4629522
15.02 0.4615731
15.04 0.4518293
15.06 0.467467
15.08 0.4504165
15.1 0.4412486
15.12 0.4416448
15.14 0.4554667
15.16 0.4662882
15.18 0.4616551
15.2 0.4673596
15.22 0.457001
15.24 0.4579299
15.26 0.4612486
15.28 0.4479119
15.3 0.459374
15.32 0.4552196
15.34 0.460244
15.36 0.4532388
15.38 0.4510811
15.4 0.4523548
15.42 0.4489156
15.44 0.4657788
15.46 0.4537894
15.48 0.4686672
15.5 0.4564535
15.52 0.4647039
15.54 0.4684008
15.56 0.4692813
15.58 0.4613566
15.6 0.4482467
15.62 0.4615733
15.64 0.4655372
15.66 0.4290107
15.68 0.4648121
15.7 0.4538999
15.72 0.4551925
15.74 0.4714604
15.76 0.4653492
15.78 0.4700263
15.8 0.4515251
15.82 0.4585032
15.84 0.4663948
15.86 0.4513872
15.88 0.44975
15.9 0.4583118
15.92 0.4587755
15.94 0.4414178
15.96 0.4601085
15.98 0.4556858
16 0.4630881
16.02 0.4578755
16.04 0.4438751
16.06 0.4499175
16.08 0.4329551
16.1 0.4578484
16.12 0.4583123
16.14 0.4600269
16.16 0.4850513
16.18 0.4731539
16.2 0.452493
16.22 0.4912739
16.24 0.4749208
16.26 0.4573841
16.28 0.4519125
16.3 0.4691746
16.32 0.4384913
16.34 0.4514976
16.36 0.4410781
16.38 0.4502497
16.4 0.4589388
16.42 0.4587207
16.44 0.4546151
16.46 0.456427
16.48 0.4547533
16.5 0.4579571
16.52 0.4626282
16.54 0.4594834
16.56 0.4424086
16.58 0.4651343
16.6 0.4630601
16.62 0.4675999
16.64 0.4590481
16.66 0.4750265
16.68 0.4825198
16.7 0.5089688
16.72 0.4851037
16.74 0.4790355
16.76 0.5986233
16.78 0.4688554
16.8 0.479818
16.82 0.8480715
16.84 0.9153692
16.86 1.261834
16.88 0.5072716
16.9 1.436437
16.92 1.123421
16.94 0.8267712
16.96 1.799507
16.98 1.542863
17 1.565519
17.02 1.836539
17.04 0.8816326
17.06 1.226896
17.08 1.135661
17.1 0.7324789
17.12 0.7090486
17.14 0.9035624
17.16 0.5001999
17.18 0.7627098
17.2 1.076127
17.22 1.564169
17.24 0.4890295
17.26 0.7267909
17.28 1.290707
17.3 1.819217
17.32 1.833044
17.34 1.886604
17.36 1.640816
17.38 1.017079
17.4 0.8154142
17.42 0.955013
17.44 0.8493959
17.46 0.5070258
17.48 0.4754997
17.5008 0.4704779
17.5208 0.4829336
17.5408 0.4648118
17.5608 0.431885
17.5808 0.4727315
17.6008 0.4813
17.6208 0.4784611
17.6408 0.4692546
17.6608 0.469175
17.6808 0.4622772
17.7008 0.4844326
17.7208 0.4506384
17.7408 0.4649196
17.7608 0.461844
17.7808 0.4748948
17.8008 0.450804
17.8208 0.4490547
17.8408 0.4802341
17.8608 0.4660744
17.8808 0.4979205
17.9008 0.4633843
17.9208 0.478121
17.9408 0.4734972
17.9608 0.5089204
17.9808 0.5232118
18.0008 0.4667974
18.0208 0.518218
18.0408 0.4537069
18.0608 0.4684011
18.0808 0.456618
18.1008 0.4592111
18.1208 0.4480235
18.1408 0.4629529
18.1608 0.4686943
18.1808 0.4680279
18.2008 0.4534589
18.2208 0.4493327
18.2408 0.4663424
18.2608 0.4552743
18.2808 0.4621953
18.3008 0.4591841
18.3208 0.4567548
18.3408 0.4448037
18.3608 0.4700531
18.3808 0.4652146
18.4008 0.4541755
18.4208 0.497016
18.4408 0.4796351
18.4608 0.4791921
18.4808 0.4731544
18.5008 0.457466
18.5208 0.7901586
18.5408 0.5803881
18.5608 0.4920112
18.5808 0.5134689
18.6008 0.4697071
18.6208 0.4652148
18.6408 0.4845869
18.6608 0.4703452
18.6808 0.4950752
18.7008 1.012374
18.7208 0.7260339
18.7408 0.4691755
18.7608 0.4887227
18.7808 0.4677874
18.8008 0.5342745
18.8208 0.8974544
18.8408 1.347822
18.8608 0.9359756
18.8808 0.8684177
18.9008 0.6924778
18.9208 0.704787
18.9408 0.5185804
18.9608 0.8696118
18.9808 0.8471418
19.0008 1.022974
19.0208 0.4807029
19.0408 0.4775458
19.0608 0.9790429
19.0808 1.328514
19.1008 0.9087082
19.1208 0.5265215
19.1408 0.8038192
19.1608 0.4973174
19.1808 0.4766022
19.2008 0.4943178
19.2208 0.4672517
19.2408 0.4659669
19.2608 0.4500552
19.2808 0.4636269
19.3008 0.4657788
19.3208 0.4637345
19.3408 0.4508041
19.3608 0.4730748
19.3808 0.4438747
19.4008 0.4720694
19.4208 0.4802343
19.4408 0.4420697
19.4608 0.4524924
19.4808 0.4511655
19.5008 0.4685614
19.5208 0.4662622
19.5408 0.4677075
19.5608 0.4924682
19.5808 0.4500553
19.6008 0.4655368
19.6208 0.4661009
19.6408 0.4613293
19.6608 0.4527139
19.6808 0.4573288
19.7008 0.4614379
19.7208 0.4601351
19.7408 0.4589934
19.7608 0.4550554
19.7808 0.4717256
19.8008 0.4985223
19.8208 0.4696273
19.8408 0.4653227
19.8608 0.4610857
19.8808 0.4823379
19.9008 0.4659936
19.9208 0.8953772
19.9408 0.4643817
19.9608 0.4740786
19.9808 0.4587211
&
@target G0.S2
@type xy
0 2.023993
0.02 1.414081
0.04 1.844363
0.06 2.672396
0.08 1.436784
0.1 2.041929
0.12 2.471123
0.14 2.303508
0.16 2.885697
0.18 3.360156
0.2 2.919323
0.22 1.208781
0.24 0.444101
0.26 0.4479676
0.28 0.4810668
0.3 0.4582847
0.32 0.4617634
0.34 0.4637616
0.36 0.4425215
0.38 0.4540372
0.4 0.4393464
0.42 0.435919
0.44 0.442295
0.46 0.4517463
0.48 0.4691751
0.5 0.4574931
0.52 0.4340795
0.54 0.4589931
0.56 0.4676
0.58 0.4592659
0.6 0.4629803
0.62 0.4595922
0.64 0.4508048
0.66 0.4400569
0.68 0.4495279
0.7 0.4582576
0.72 0.4506941
0.74 0.4585574
0.76 0.4317983
0.78 0.4301161
0.8 0.4292427
0.82 0.4429445
0.84 0.4456464
0.86 0.4487202
0.88 0.4444381
0.9 0.4186288
0.92 0.46653
0.94 0.4513588
0.96 0.4574115
0.98 0.4579577
1 0.4692543
1.02 0.4620332
1.04 0.4557692
1.06 0.4682412
1.08 0.4565357
1.1 0.427375
1.12 0.4388047
1.14 0.4589668
1.16 0.4648121
1.18 0.4614116
1.2 0.4669047
1.22 0.4681079
1.24 0.451802
1.26 0.4564537
1.28 0.4391753
1.3 0.4633306
1.32 0.4601628
1.34 0.4499442
1.36 0.4492495
1.38 0.4112481
1.4 0.4648933
1.42 0.4524655
1.44 0.4680278
1.46 0.4352012
1.48 0.4552203
1.5 0.4486364
1.52 0.4497218
1.54 0.4723611
1.56 0.4541477
1.58 0.4232616
1.6 0.4439876
1.62 0.4495004
1.64 0.4302906
1.66 0.4442976
1.68 0.4393455
1.7 0.4527143
1.72 0.4568914
1.74 0.443283
1.76 0.466744
1.78 0.4250292
1.8 0.4416446
1.82 0.4380068
1.84 0.4514423
1.86 0.4942929
1.88 0.4541477
1.9 0.4640311
1.92 0.4711157
1.94 0.4596469
1.96 0.4600543
1.98 0.4627367
2 0.440993
2.02 0.4483585
2.04 0.4380074
2.06 0.460462
2.08 0.426878
2.1 0.4443538
2.12 0.4463745
2.14 0.4504446
2.16 0.449527
2.18 0.4629793
2.2 0.4745514
2.22 0.4574391
2.24 0.4769172
2.26 0.4426622
2.28 0.4645967
2.3 0.4492214
2.32 0.4548075
2.34 0.4586391
2.36 0.4365775
2.38 0.4494998
2.4 0.4412202
2.42 0.4226698
2.44 0.4394881
2.46 0.4586391
2.48 0.4647856
2.5 0.39351
2.52 0.4470738
2.54 0.4616008
2.56 0.4581484
2.58 0.4454494
2.6 0.4635198
2.62 0.4640049
2.64 0.4649192
2.66 0.4474654
2.68 0.457548
2.7 0.436435
2.72 0.4706644
2.74 0.443311
2.76 0.4490543
2.78 0.4275809
2.8 0.4677608
2.82 0.4618172
2.84 0.4707703
2.86 0.4610044
2.88 0.4610047
2.9 0.4607056
2.92 0.4554392
2.94 0.4448594
2.96 0.4600549
2.98 0.4499166
3 0.46057
3.02 0.4620062
3.04 0.4623307
3.06 0.4488591
3.08 0.4777288
3.1 0.4612482
3.12 0.4613837
3.14 0.4503615
3.16 0.4508047
3.18 0.4278437
3.2 0.4162034
3.22 0.4418711
3.24 0.4502774
3.26 0.455439
3.28 0.4692013
3.3 0.4571651
3.32 0.467841
3.34 0.4513868
3.36 0.4533764
3.38 0.4495553
3.4 0.4564537
3.42 0.4541198
3.44 0.4772312
3.46 0.4584217
3.48 0.4504447
3.5 0.4396871
3.52 0.4479402
3.54 0.4565631
3.56 0.4574114
3.58 0.4535418
3.6 0.450417
3.62 0.3935094
3.64 0.4457858
3.66 0.4450285
3.68 0.4303776
3.7 0.4336758
3.72 0.426731
3.74 0.4276969
3.76 0.4460101
3.78 0.4164432
3.8 0.4416162
3.82 0.4432552
3.84 0.413189
3.86 0.4636268
3.88 0.4521338
3.9 0.4508323
3.92 0.4499163
3.94 0.4288942
3.96 0.4493051
3.98 0.4475771
4 0.4600539
4.02 0.465
4.04 0.4507213
4.06 0.4682676
4.08 0.4590476
4.1 0.4621689
4.12 0.4487202
4.14 0.4559062
4.16 0.4638427
4.18 0.4622223
4.2 0.4722289
4.22 0.4662082
4.24 0.4356035
4.26 0.4309581
4.28 0.4482464
4.3 0.4610038
4.32 0.4551924
4.34 0.4455334
4.36 0.4391468
4.38 0.420743
4.4 0.4557134
4.42 0.4662081
4.44 0.4703458
4.46 0.4692018
4.48 0.4548075
4.5 0.4712214
4.52 0.4669849
4.54 0.4707703
4.56 0.4571926
4.58 0.4607877
4.6 0.4487202
4.62 0.47252
4.64 0.4385212
4.66 0.464193
4.68 0.4637617
4.7 0.4610044
4.72 0.4395737
4.74 0.4552196
4.76 0.4194338
4.78 0.4486368
4.8 0.4527971
4.82 0.4454773
4.84 0.4642473
4.86 0.451137
4.88 0.456645
4.9 0.4631147
4.92 0.4628176
4.94 0.4612208
4.96 0.4559331
4.98 0.4640316
5 0.4707444
5.02 0.4307549
5.04 0.4570008
5.06 0.4336183
5.08 0.4380069
5.1 0.4368353
5.12 0.4648927
5.14 0.4473536
5.16 0.4444653
5.18 0.4269949
5.2 0.4042276
5.22 0.4541477
5.24 0.4582031
5.26 0.454533
5.28 0.4711689
5.3 0.4570017
5.32 0.4520508
5.34 0.4669589
5.36 0.4423229
5.38 0.4512478
5.4 0.4611398
5.42 0.4618985
5.44 0.4526865
5.46 0.4577661
5.48 0.4575473
5.5 0.4411916
5.52 0.4661811
5.54 0.4721222
5.56 0.4682149
5.58 0.4654562
5.6 0.4428881
5.62 0.4085031
5.64 0.4250587
5.66 0.443198
5.68 0.4499168
5.7 0.4535969
5.72 0.461004
5.74 0.4493048
5.76 0.4444384
5.78 0.4682682
5.8 0.465564
5.82 0.4562897
5.84 0.4484979
5.86 0.4145485
5.88 0.459293
5.9 0.4576301
5.92 0.4454489
5.94 0.4524656
5.96 0.4493886
5.98 0.4170737
6 0.4521342
6.02 0.4641654
6.04 0.4722555
6.06 0.4234972
6.08 0.4576569
6.1 0.4333593
6.12 0.4588301
6.14 0.4565631
6.16 0.4521893
6.18 0.4417578
6.2 0.4658591
6.22 0.433705
6.24 0.4606794
6.26 0.4522441
6.28 0.468908
6.3 0.4257636
6.32 0.4551097
6.34 0.4774142
6.36 0.4555493
6.38 0.466717
6.4 0.4554389
6.42 0.4423519
6.44 0.4374925
6.46 0.4441001
6.48 0.4662077
6.5 0.4065403
6.52 0.4510265
6.54 0.4523826
6.56 0.4551373
6.58 0.4345685
6.6 0.4692812
6.62 0.4364055
6.64 0.4496951
6.66 0.4609227
6.68 0.4396301
6.7 0.4696012
6.72 0.4577393
6.74 0.4553019
6.76 0.4642468
6.78 0.4397735
6.8 0.4061092
6.82 0.4518852
6.84 0.4606786
6.86 0.4526314
6.88 0.4528795
6.9 0.4532105
6.92 0.460244
6.94 0.4519951
6.96 0.452383
6.98 0.4458134
7 0.4580663
7.02 0.445673
7.04 0.4546976
7.06 0.4457852
7.08 0.4628983
7.1 0.4557962
7.12 0.4556862
7.14 0.4492497
7.16 0.4357467
7.18 0.4529351
7.2 0.4523549
7.22 0.4590755
7.24 0.4553296
7.26 0.4131891
7.28 0.4049069
7.3 0.4649997
7.32 0.4576577
7.34 0.459048
7.36 0.4283687
7.38 0.4589117
7.4 0.463519
7.42 0.4941919
7.44 0.4530446
7.46 0.4600542
7.48 0.4477995
7.5 0.4603529
7.52 0.4463458
7.54 0.4588308
7.56 0.4737878
7.58 0.4421825
7.6 0.4540097
7.62 0.4446634
7.64 0.454862
7.66 0.4520503
7.68 0.4482749
7.7 0.4635192
7.72 0.4617358
7.74 0.4516907
7.76 0.4441008
7.78 0.4501389
7.8 0.4543678
7.82 0.4503334
7.84 0.4727049
7.86 0.464408
7.88 0.4652151
7.9 0.4475208
7.92 0.4376072
7.94 0.4556867
7.96 0.4645427
7.98 0.4685346
8 0.4659671
8.02 0.4689614
8.04 0.458557
8.06 0.4107923
8.08 0.4514981
8.1 0.4639233
8.12 0.4601355
8.14 0.4540103
8.16 0.4464304
8.18 0.4615191
8.2 0.4665033
8.22 0.4394597
8.24 0.4512754
8.26 0.4671453
8.28 0.4514976
8.3 0.473498
8.32 0.4573291
8.34 0.4655641
8.36 0.4544771
8.38 0.4532107
8.4 0.4552749
8.42 0.4714605
8.44 0.4575484
8.46 0.4461223
8.48 0.4606792
8.5 0.4678679
8.52 0.4869804
8.54 0.460923
8.56 0.4650269
8.58 0.431567
8.6 0.4464584
8.62 0.4563162
8.64 0.4344539
8.66 0.4629527
8.68 0.4746321
8.7 0.4486367
8.72 0.4494719
8.74 0.4462342
8.76 0.4503895
8.78 0.4576576
8.8 0.4538173
8.82 0.4284273
8.84 0.4633309
8.86 0.4531005
8.88 0.4420686
8.9 0.4416725
8.92 0.4406245
8.94 0.4573294
8.96 0.4532658
8.98 0.4689079
9 0.4626555
9.02 0.4553572
9.04 0.4348279
9.06 0.4333879
9.08 0.4092071
9.1 0.4609233
9.12 0.4554663
9.14 0.4608958
9.16 0.4393749
9.18 0.4540372
9.2 0.4542302
9.22 0.4514699
9.24 0.4498056
9.26 0.4612216
9.28 0.4518301
9.3 0.4657791
9.32 0.4590476
9.34 0.4533489
9.36 0.4690944
9.38 0.459021
9.4 0.4554936
9.42 0.4484136
9.44 0.4567818
9.46 0.4611125
9.48 0.4252645
9.5 0.4265267
9.52 0.4755265
9.54 0.4538991
9.56 0.4511098
9.58 0.4476885
9.6 0.4437622
9.62 0.4496665
9.64 0.4584211
9.66 0.4637085
9.68 0.4502498
9.7 0.4715136
9.72 0.4541477
9.74 0.4544504
9.76 0.4676004
9.78 0.4577389
9.8 0.4454494
9.82 0.4610315
9.84 0.4551091
9.86 0.4561253
9.88 0.4402832
9.9 0.4444378
9.92 0.4498056
9.94 0.4512764
9.96 0.429011
9.98 0.4541201
10 0.4483573
10.02 0.4321168
10.04 0.4576577
10.06 0.4337052
10.08 0.4436494
10.1 0.4454772
10.12 0.4568639
10.14 0.4455331
10.16 0.4472974
10.18 0.4627093
10.2 0.4608142
10.22 0.4683476
10.24 0.4592389
10.26 0.4703459
10.28 0.4524107
10.3 0.4536526
10.32 0.4568909
10.34 0.4548353
10.36 0.4425214
10.38 0.4615736
10.4 0.4722555
10.42 0.4701332
10.44 0.4535975
10.46 0.4723611
10.48 0.4162929
10.5 0.4514973
10.52 0.4140953
10.54 0.4317699
10.56 0.4259696
10.58 0.4528246
10.6 0.4543952
10.62 0.4521337
10.64 0.4600544
10.66 0.4260575
10.68 0.4438748
10.7 0.4377504
10.72 0.4604886
10.74 0.4788275
10.76 0.4586395
10.78 0.4287491
10.8 0.4557144
10.82 0.4586936
10.84 0.4420691
10.86 0.4671455
10.88 0.456755
10.9 0.4665031
10.92 0.460814
10.94 0.4635458
10.96 0.451608
10.98 0.4596193
11 0.4358323
11.02 0.4472416
11.04 0.4324639
11.06 0.4648925
11.08 0.4589663
11.1 0.4325795
11.12 0.4488038
11.14 0.4393176
11.16 0.4487202
11.18 0.4246762
11.2 0.4627095
11.22 0.4380354
11.24 0.4563169
11.26 0.4641119
11.28 0.4430857
11.3 0.4628444
11.32 0.4650803
11.34 0.4549996
11.36 0.4595104
11.38 0.4627358
11.4 0.4429445
11.42 0.452825
11.44 0.4446062
11.46 0.4574106
11.48 0.4502775
11.5 0.4563168
11.52 0.4592389
11.54 0.4514977
11.56 0.4568648
11.58 0.47207
11.6 0.4456729
11.62 0.455494
11.64 0.4764712
11.66 0.4474655
11.68 0.4594017
11.7 0.4693884
11.72 0.4412197
11.74 0.4716723
11.76 0.4674667
11.78 0.4481906
11.8 0.4634916
11.82 0.4479399
11.84 0.4516637
11.86 0.4438466
11.88 0.4560973
11.9 0.478566
11.92 0.4553292
11.94 0.4615737
11.96 0.4441283
11.98 0.4576848
12 0.4625472
12.02 0.4684281
12.04 0.4616547
12.06 0.4317986
12.08 0.4517194
12.1 0.4570828
12.12 0.4408516
12.14 0.4595917
12.16 0.4657246
12.18 0.4485809
12.2 0.4739719
12.22 0.4453647
12.24 0.4680278
12.26 0.4578482
12.28 0.4641388
12.3 0.4694149
12.32 0.4426628
12.34 0.4591567
12.36 0.4747109
12.38 0.4552744
12.4 0.4734452
12.42 0.4681343
12.44 0.4396303
12.46 0.4682674
12.48 0.4576843
12.5 0.4587211
12.52 0.45401
12.54 0.463923
12.56 0.4548074
12.58 0.4656984
12.6 0.4587479
12.62 0.4450564
12.64 0.4519676
12.66 0.4560152
12.68 0.4750262
12.7 0.452604
12.72 0.4444383
12.74 0.4532655
12.76 0.4219891
12.78 0.4307262
12.8 0.4131582
12.82 0.4353738
12.84 0.4114608
12.86 0.4613567
12.88 0.4606515
12.9 0.4643813
12.92 0.4404829
12.94 0.4560971
12.96 0.4628986
12.98 0.4322325
13 0.4672794
13.02 0.4322325
13.04 0.4464585
13.06 0.4505831
13.08 0.4546981
13.1 0.4463466
13.12 0.4534587
13.14 0.4481353
13.16 0.4563172
13.18 0.4702652
13.2 0.4493893
13.22 0.4574111
13.24 0.4506934
13.26 0.4630606
13.28 0.4522441
13.3 0.4553568
13.32 0.4620064
13.34 0.4400278
13.36 0.4601358
13.38 0.4592116
13.4 0.4639235
13.42 0.4598635
13.44 0.4643278
13.46 0.4251174
13.48 0.4667971
13.5 0.4473808
13.52 0.4583667
13.54 0.4574663
13.56 0.4695743
13.58 0.4507218
13.6 0.4724663
13.62 0.4414181
13.64 0.4622229
13.66 0.4654832
13.68 0.4524931
13.7 0.4541197
13.72 0.4615466
13.74 0.4541196
13.76 0.4535964
13.78 0.4648923
13.8 0.4651347
13.82 0.4610042
13.84 0.4128558
13.86 0.4280777
13.88 0.4513868
13.9 0.4560151
13.92 0.45379
13.94 0.4510263
13.96 0.4271705
13.98 0.4505828
14 0.4558512
14.02 0.4597281
14.04 0.4720965
14.06 0.4416444
14.08 0.4446625
14.1 0.4434526
14.12 0.42267
14.14 0.4616275
14.16 0.4553566
14.18 0.4579845
14.2 0.4383498
14.22 0.4524655
14.24 0.4305225
14.26 0.4320878
14.28 0.4592383
14.3 0.3976491
14.32 0.4304354
14.34 0.4215741
14.36 0.4596467
14.38 0.4504168
14.4 0.426409
14.42 0.4450276
14.44 0.4603805
14.46 0.4403125
14.48 0.4741831
14.5 0.4374356
14.52 0.4605977
14.54 0.4607875
14.56 0.4621147
14.58 0.4574938
14.6 0.4702657
14.62 0.4511373
14.64 0.4466265
14.66 0.427317
14.68 0.4530452
14.7 0.4524924
14.72 0.454973
14.74 0.4465982
14.76 0.438007
14.78 0.4703723
14.8 0.4579304
14.82 0.4628169
14.84 0.4554395
14.86 0.4610051
14.88 0.4561794
14.9 0.4726791
14.92 0.4495277
14.94 0.4442129
14.96 0.4705316
14.98 0.4163536
15 0.4365778
15.02 0.4320298
15.04 0.4624659
15.06 0.4339066
15.08 0.4391183
15.1 0.4586395
15.12 0.4583944
15.14 0.4768654
15.16 0.4593749
15.18 0.4719381
15.2 0.4643814
15.22 0.4494715
15.24 0.4504442
15.26 0.4696004
15.28 0.4562351
15.3 0.4461501
15.32 0.448414
15.34 0.4579572
15.36 0.4617894
15.38 0.4516913
15.4 0.4690678
15.42 0.4280187
15.44 0.4555767
15.46 0.4642457
15.48 0.4510818
15.5 0.4429728
15.52 0.4652154
15.54 0.4597282
15.56 0.4548903
15.58 0.4398578
15.6 0.4060173
15.62 0.4662882
15.64 0.4629793
15.66 0.4690947
15.68 0.4446906
15.7 0.4843031
15.72 0.4330418
15.74 0.453734
15.76 0.442747
15.78 0.4468222
15.8 0.465215
15.82 0.4501659
15.84 0.4650532
15.86 0.4502497
15.88 0.435832
15.9 0.4475208
15.92 0.4636
15.94 0.4399145
15.96 0.4568644
15.98 0.4656446
16 0.4587209
16.02 0.4560972
16.04 0.4302616
16.06 0.4645694
16.08 0.4653223
16.1 0.4686688
16.12 0.442747
16.14 0.4475769
16.16 0.4491374
16.18 0.4581757
16.2 0.4400285
16.22 0.4534594
16.24 0.4446355
16.26 0.4342243
16.28 0.416113
16.3 0.4134606
16.32 0.4529075
16.34 0.4622226
16.36 0.4549995
16.38 0.4548905
16.4 0.438805
16.42 0.4664761
16.44 0.4681075
16.46 0.4571923
16.48 0.4590481
16.5 0.4537623
16.52 0.4626282
16.54 0.4482191
16.56 0.467145
16.58 0.4571928
16.6 0.4502501
16.62 0.4549175
16.64 0.4577384
16.66 0.4410779
16.68 0.442521
16.7 0.4614651
16.72 0.446038
16.74 0.4592924
16.76 0.4657255
16.78 0.4557962
16.8 0.4592658
16.82 0.4453652
16.84 0.4548626
16.86 0.4591572
16.88 0.4413049
16.9 0.4539006
16.92 0.466583
16.94 0.4061097
16.96 0.4534592
16.98 0.4506936
17 0.4560155
17.02 0.4646239
17.04 0.4514976
17.06 0.4611675
17.08 0.4437064
17.1 0.4547801
17.12 0.4495558
17.14 0.4468783
17.16 0.4410497
17.18 0.439602
17.2 0.4679214
17.22 0.4430013
17.24 0.459157
17.26 0.4536517
17.28 0.4448038
17.3 0.4450283
17.32 0.4682679
17.34 0.4594828
17.36 0.464489
17.38 0.4467108
17.4 0.4514697
17.42 0.4524657
17.44 0.4596467
17.46 0.4498332
17.48 0.4497497
17.5008 0.4741308
17.5208 0.4479121
17.5408 0.4415035
17.5608 0.4510263
17.5808 0.4710623
17.6008 0.4626281
17.6208 0.4767862
17.6408 0.4592937
17.6608 0.4618166
17.6808 0.461221
17.7008 0.471248
17.7208 0.4484698
17.7408 0.4623314
17.7608 0.4549728
17.7808 0.4444375
17.8008 0.4433396
17.8208 0.4539275
17.8408 0.4418707
17.8608 0.4605162
17.8808 0.457439
17.9008 0.4564537
17.9208 0.4585577
17.9408 0.4568644
17.9608 0.4576842
17.9808 0.4844329
18.0008 0.4462348
18.0208 0.4636002
18.0408 0.457411
18.0608 0.4585297
18.0808 0.4537895
18.1008 0.4570012
18.1208 0.4364344
18.1408 0.4274048
18.1608 0.4468499
18.1808 0.4522442
18.2008 0.4419554
18.2208 0.4496666
18.2408 0.4511375
18.2608 0.4511645
18.2808 0.4414183
18.3008 0.4578482
18.3208 0.4766023
18.3408 0.4461775
18.3608 0.4494722
18.3808 0.4676801
18.4008 0.4457854
18.4208 0.459211
18.4408 0.462736
18.4608 0.4589668
18.4808 0.4669319
18.5008 0.4388904
18.5208 0.4621961
18.5408 0.4404829
18.5608 0.462655
18.5808 0.4567822
18.6008 0.4570831
18.6208 0.4551105
18.6408 0.4532934
18.6608 0.4589664
18.6808 0.4557683
18.7008 0.4627366
18.7208 0.4616002
18.7408 0.4479116
18.7608 0.4548079
18.7808 0.462088
18.8008 0.4628717
18.8208 0.4565637
18.8408 0.4585575
18.8608 0.4522172
18.8808 0.4435368
18.9008 0.4686421
18.9208 0.462223
18.9408 0.4617626
18.9608 0.4106702
18.9808 0.4330421
19.0008 0.4514423
19.0208 0.4693081
19.0408 0.4635186
19.0608 0.4501112
19.0808 0.4562343
19.1008 0.456673
19.1208 0.4700262
19.1408 0.4471298
19.1608 0.4610857
19.1808 0.4597285
19.2008 0.4305811
19.2208 0.4622234
19.2408 0.4648929
19.2608 0.4590752
19.2808 0.4465427
19.3008 0.4365206
19.3208 0.4499998
19.3408 0.4483585
19.3608 0.4663424
19.3808 0.4597825
19.4008 0.4597279
19.4208 0.4602993
19.4408 0.4500555
19.4608 0.4482464
19.4808 0.4466821
19.5008 0.4631143
19.5208 0.4224924
19.5408 0.4551375
19.5608 0.4645969
19.5808 0.4442408
19.6008 0.4518018
19.6208 0.4250294
19.6408 0.4476043
19.6608 0.4336188
19.6808 0.442549
19.7008 0.4579571
19.7208 0.4464023
19.7408 0.4482461
19.7608 0.4457023
19.7808 0.4671456
19.8008 0.4523827
19.8208 0.4518296
19.8408 0.4640316
19.8608 0.4536515
19.8808 0.445112
19.9008 0.4605425
19.9208 0.4463746
19.9408 0.4676809
19.9608 0.4509435
19.9808 0.4524933
&
@target G1.S0
@type xy
0 46
0.02 974
0.04 899
0.06 5
0.08 299
0.1 130
0.12 13
0.14 36
0.16 0
0.18 0
0.2 0
0.22 2451
0.24 6554
0.26 7120
0.28 6343
0.3 6320
0.32 6521
0.34 6171
0.36 5785
0.38 7430
0.4 8656
0.42 6858
0.44 7383
0.46 9795
0.48 10215
0.5 9650
0.52 10351
0.54 8722
0.56 9204
0.58 7806
0.6 7332
0.62 6712
0.64 7767
0.66 8398
0.68 8028
0.7 9229
0.72 8481
0.74 7630
0.76 9242
0.78 9942
0.8 8423
0.82 8188
0.84 9905
0.86 9915
0.88 8031
0.9 8047
0.92 7946
0.94 7753
0.96 9883
0.98 9174
1 7992
1.02 8350
1.04 7655
1.06 7353
1.08 6878
1.1 8764
1.12 7441
1.14 7093
1.16 8439
1.18 6031
1.2 7076
1.22 8851
1.24 6317
1.26 6957
1.28 6520
1.3 7189
1.32 8450
1.34 8095
1.36 9007
1.38 7293
1.4 6530
1.42 7136
1.44 6486
1.46 6693
1.48 6334
1.5 6247
1.52 5437
1.54 6017
1.56 5309
1.58 5656
1.6 6691
1.62 5655
1.64 4948
1.66 4849
1.68 3887
1.7 4408
1.72 4944
1.74 4831
1.76 4504
1.78 6009
1.8 4537
1.82 5603
1.84 4848
1.86 4463
1.88 5652
1.9 7296
1.92 7765
1.94 8548
1.96 10004
1.98 9128
2 10054
2.02 10918
2.04 9971
2.06 10127
2.08 11010
2.1 10679
2.12 11270
2.14 10791
2.16 8642
2.18 9690
2.2 10619
2.22 9952
2.24 11330
2.26 11980
2.28 11591
2.3 12021
2.32 11934
2.34 12171
2.36 11552
2.38 9670
2.4 9458
2.42 11273
2.44 7949
2.46 7658
2.48 6876
2.5 7595
2.52 8320
2.54 10596
2.56 9698
2.58 9502
2.6 8782
2.62 6664
2.64 6945
2.66 5909
2.68 7929
2.7 6584
2.72 7205
2.74 8755
2.76 6891
2.78 8006
2.8 6671
2.82 6331
2.84 6842
2.86 6230
2.88 8086
2.9 8499
2.92 8894
2.94 9760
2.96 9621
2.98 8019
3 7940
3.02 6822
3.04 6373
3.06 6976
3.08 8287
3.1 8680
3.12 8243
3.14 9836
3.16 9258
3.18 10626
3.2 8070
3.22 9256
3.24 9365
3.26 9361
3.28 10274
3.3 9126
3.32 8754
3.34 10738
3.36 9342
3.38 8564
3.4 9012
3.42 9169
3.44 9006
3.46 8854
3.48 8698
3.5 10255
3.52 9569
3.54 8665
3.56 9377
3.58 8515
3.6 9273
3.62 9594
3.64 7987
3.66 7885
3.68 7987
3.7 8075
3.72 9652
3.74 10904
3.76 10720
3.78 10025
3.8 8926
3.82 9562
3.84 9568
3.86 9311
3.88 9799
3.9 11352
3.92 11707
3.94 11596
3.96 12125
3.98 11613
4 11567
4.02 11274
4.04 10117
4.06 11001
4.08 8915
4.1 11819
4.12 10528
4.14 10981
4.16 13328
4.18 10651
4.2 10341
4.22 8899
4.24 7914
4.26 7679
4.28 7571
4.3 6806
4.32 7122
4.34 7572
4.36 8380
4.38 8724
4.4 6806
4.42 8932
4.44 9093
4.46 10499
4.48 10958
4.5 10190
4.52 10391
4.54 11354
4.56 11501
4.58 10670
4.6 11648
4.62 10613
4.64 10519
4.66 10137
4.68 12403
4.7 11521
4.72 11860
4.74 12924
4.76 11993
4.78 10986
4.8 10562
4.82 10502
4.84 12049
4.86 11283
4.88 10435
4.9 10104
4.92 10848
4.94 8954
4.96 11364
4.98 10164
5 11097
5.02 10177
5.04 10781
5.06 9017
5.08 9672
5.1 9324
5.12 10373
5.14 11750
5.16 9824
5.18 10620
5.2 10954
5.22 10017
5.24 10363
5.26 8497
5.28 8671
5.3 8998
5.32 8295
5.34 7924
5.36 9460
5.38 8727
5.4 7569
5.42 9722
5.44 7645
5.46 8481
5.48 10273
5.5 10156
5.52 10596
5.54 7642
5.56 9451
5.58 9000
5.6 9277
5.62 9851
5.64 9728
5.66 10912
5.68 10806
5.7 12566
5.72 11777
5.74 11290
5.76 11346
5.78 9425
5.8 10689
5.82 10070
5.84 7084
5.86 7913
5.88 7117
5.9 5561
5.92 6303
5.94 6705
5.96 8696
5.98 7001
6 4926
6.02 7457
6.04 5404
6.06 5655
6.08 4965
6.1 5858
6.12 6767
6.14 6106
6.16 5260
6.18 4899
6.2 5326
6.22 5667
6.24 5279
6.26 4896
6.28 5839
6.3 5580
6.32 6042
6.34 6081
6.36 6234
6.38 5135
6.4 7398
6.42 7738
6.44 7122
6.46 9417
6.48 6315
6.5 6729
6.52 7516
6.54 7446
6.56 7912
6.58 9553
6.6 6961
6.62 7410
6.64 6895
6.66 8293
6.68 8024
6.7 7335
6.72 5103
6.74 6997
6.76 7553
6.78 7652
6.8 9337
6.82 9021
6.84 9217
6.86 8938
6.88 9328
6.9 8428
6.92 9864
6.94 9366
6.96 11146
6.98 10373
7 9354
7.02 8896
7.04 8553
7.06 9674
7.08 8732
7.1 10914
7.12 8088
7.14 8090
7.16 7868
7.18 6198
7.2 8961
7.22 7754
7.24 8457
7.26 8274
7.28 7618
7.3 7983
7.32 7432
7.34 9685
7.36 8248
7.38 7404
7.4 8677
7.42 6505
7.44 7528
7.46 6180
7.48 6398
7.5 6498
7.52 7401
7.54 6916
7.56 7843
7.58 7889
7.6 6942
7.62 7355
7.64 8824
7.66 7480
7.68 8101
7.7 6687
7.72 5064
7.74 4825
7.76 4682
7.78 5295
7.8 5213
7.82 4905
7.84 5731
7.86 4744
7.88 6012
7.9 5749
7.92 6991
7.94 7242
7.96 6910
7.98 7653
8 6945
8.02 7146
8.04 5959
8.06 5349
8.08 5858
8.1 6183
8.12 6601
8.14 7836
8.16 6103
8.18 5988
8.2 5462
8.22 5111
8.24 5445
8.26 6860
8.28 4613
8.3 5109
8.32 4506
8.34 4993
8.36 6551
8.38 4748
8.4 5239
8.42 3826
8.44 3380
8.46 4632
8.48 3923
8.5 4162
8.52 4921
8.54 5399
8.56 6856
8.58 7251
8.6 6901
8.62 6743
8.64 6290
8.66 6873
8.68 5277
8.7 4915
8.72 5506
8.74 4525
8.76 4351
8.78 4910
8.8 6238
8.82 7794
8.84 6826
8.86 9271
8.88 9218
8.9 9046
8.92 8081
8.94 8413
8.96 9307
8.98 7678
9 7652
9.02 10814
9.04 11153
9.06 10562
9.08 9979
9.1 10259
9.12 9996
9.14 10004
9.16 11694
9.18 11213
9.2 9562
9.22 7622
9.24 9073
9.26 9687
9.28 10866
9.3 8892
9.32 9670
9.34 8195
9.36 9717
9.38 8792
9.4 7962
9.42 10323
9.44 7434
9.46 7338
9.48 8172
9.5 9722
9.52 7510
9.54 10337
9.56 9470
9.58 9631
9.6 9521
9.62 10014
9.64 9565
9.66 9921
9.68 10981
9.7 10610
9.72 10669
9.74 11348
9.76 10549
9.78 10395
9.8 11178
9.82 11176
9.84 10564
9.86 9939
9.88 10546
9.9 11547
9.92 9554
9.94 10616
9.96 9988
9.98 8821
10 9641
10.02 9221
10.04 10092
10.06 9601
10.08 8509
10.1 6517
10.12 7855
10.14 8270
10.16 7703
10.18 6497
10.2 7437
10.22 7802
10.24 8288
10.26 7037
10.28 8070
10.3 7296
10.32 7425
10.34 8641
10.36 10110
10.38 10426
10.4 10023
10.42 9614
10.44 7348
10.46 9390
10.48 9766
10.5 8605
10.52 9567
10.54 10362
10.56 10083
10.58 10845
10.6 10067
10.62 9391
10.64 9988
10.66 9921
10.68 9398
10.7 10204
10.72 9238
10.74 8553
10.76 9398
10.78 9953
10.8 12572
10.82 10309
10.84 11362
10.86 11299
10.88 11355
10.9 12806
10.92 11722
10.94 11610
10.96 11689
10.98 11390
11 10253
11.02 9403
11.04 10678
11.06 10626
11.08 11676
11.1 9527
11.12 12152
11.14 10790
11.16 11679
11.18 11033
11.2 8185
11.22 8754
11.24 8707
11.26 8223
11.28 7827
11.3 9766
11.32 9398
11.34 9658
11.36 9556
11.38 9186
11.4 8857
11.42 7552
11.44 7666
11.46 7810
11.48 8243
11.5 7399
11.52 7146
11.54 6874
11.56 9227
11.58 9296
11.6 7870
11.62 8954
11.64 6604
11.66 8105
11.68 8539
11.7 9435
11.72 8332
11.74 7012
11.76 6744
11.78 6422
11.8 5859
11.82 5306
11.84 5078
11.86 6273
11.88 4830
11.9 2451
11.92 3508
11.94 3270
11.96 3811
11.98 3898
12 5910
12.02 4994
12.04 5147
12.06 7364
12.08 5842
12.1 5093
12.12 6289
12.14 4961
12.16 4703
12.18 4895
12.2 6727
12.22 7370
12.24 7684
12.26 6753
12.28 7964
12.3 8107
12.32 7772
12.34 6872
12.36 8291
12.38 7680
12.4 8535
12.42 6839
12.44 6739
12.46 8292
12.48 10699
12.5 10630
12.52 9987
12.54 10021
12.56 11077
12.58 10188
12.6 12241
12.62 11299
12.64 11225
12.66 10560
12.68 10762
12.7 9870
12.72 12083
12.74 11156
12.76 11278
12.78 11980
12.8 12547
12.82 12537
12.84 11771
12.86 11116
12.88 11702
12.9 11285
12.92 12075
12.94 11998
12.96 13328
12.98 13316
13 13030
13.02 11279
13.04 12963
13.06 12588
13.08 11616
13.1 11414
13.12 10832
13.14 11868
13.16 11573
13.18 10045
13.2 10888
13.22 12277
13.24 10653
13.26 12368
13.28 10689
13.3 12078
13.32 12037
13.34 12867
13.36 11871
13.38 10592
13.4 12098
13.42 11833
13.44 11760
13.46 13096
13.48 10755
13.5 12195
13.52 10065
13.54 10553
13.56 11095
13.58 12022
13.6 10456
13.62 13376
13.64 12063
13.66 11516
13.68 11493
13.7 12114
13.72 11954
13.74 13381
13.76 11513
13.78 12728
13.8 12100
13.82 12848
13.84 11670
13.86 11803
13.88 11243
13.9 11590
13.92 13224
13.94 12116
13.96 12745
13.98 13033
14 13333
14.02 12291
14.04 12207
14.06 11637
14.08 11996
14.1 10192
14.12 10139
14.14 12073
14.16 11559
14.18 11506
14.2 12469
14.22 12148
14.24 12458
14.26 12138
14.28 11928
14.3 10637
14.32 12718
14.34 11313
14.36 10623
14.38 12481
14.4 10919
14.42 12418
14.44 11142
14.46 11671
14.48 12353
14.5 12088
14.52 11720
14.54 12331
14.56 11724
14.58 11920
14.6 10652
14.62 10962
14.64 9986
14.66 9375
14.68 10295
14.7 9627
14.72 9176
14.74 11384
14.76 9283
14.78 11041
14.8 9990
14.82 10174
14.84 10593
14.86 8793
14.88 9029
14.9 9235
14.92 10464
14.94 10475
14.96 10141
14.98 10510
15 10614
15.02 9726
15.04 9402
15.06 8446
15.08 8942
15.1 8366
15.12 8409
15.14 9679
15.16 10125
15.18 9956
15.2 8317
15.22 9206
15.24 8782
15.26 8249
15.28 9852
15.3 9554
15.32 6927
15.34 7620
15.36 8971
15.38 7776
15.4 10218
15.42 8601
15.44 8385
15.46 8764
15.48 8692
15.5 9182
15.52 11683
15.54 10530
15.56 11416
15.58 10298
15.6 10586
15.62 10746
15.64 9147
15.66 9066
15.68 8801
15.7 9190
15.72 9132
15.74 8254
15.76 8219
15.78 8668
15.8 9146
15.82 7678
15.84 6554
15.86 9155
15.88 9227
15.9 6977
15.92 6254
15.94 7706
15.96 5867
15.98 6578
16 8034
16.02 8825
16.04 8569
16.06 7296
16.08 6908
16.1 7147
16.12 7122
16.14 8950
16.16 10704
16.18 10269
16.2 10180
16.22 10568
16.24 10280
16.26 8329
16.28 9058
16.3 8801
16.32 8171
16.34 8538
16.36 8351
16.38 8756
16.4 6840
16.42 8725
16.44 7694
16.46 6495
16.48 8347
16.5 10175
16.52 9820
16.54 10233
16.56 9564
16.58 9671
16.6 10261
16.62 10480
16.64 10476
16.66 9810
16.68 9782
16.7 11815
16.72 11113
16.74 10613
16.76 10602
16.78 10622
16.8 12343
16.82 11335
16.84 11786
16.86 11333
16.88 12333
16.9 12238
16.92 11221
16.94 11228
16.96 11863
16.98 11262
17 11181
17.02 11632
17.04 11482
17.06 11603
17.08 10832
17.1 10763
17.12 13065
17.14 11148
17.16 12542
17.18 13632
17.2 12571
17.22 12460
17.24 13118
17.26 11252
17.28 12027
17.3 12595
17.32 13158
17.34 13722
17.36 12678
17.38 12283
17.4 11904
17.42 13300
17.44 12123
17.46 11610
17.48 10702
17.5008 11282
17.5208 11097
17.5408 12529
17.5608 10457
17.5808 11320
17.6008 11997
17.6208 11047
17.6408 11455
17.6608 10121
17.6808 10605
17.7008 9921
17.7208 10673
17.7408 10122
17.7608 10548
17.7808 10989
17.8008 9939
17.8208 11702
17.8408 10509
17.8608 9718
17.8808 10485
17.9008 10883
17.9208 12646
17.9408 12340
17.9608 9603
17.9808 9676
18.0008 10336
18.0208 11819
18.0408 10340
18.0608 9491
18.0808 9268
18.1008 9006
18.1208 10853
18.1408 9631
18.1608 8965
18.1808 8252
18.2008 7735
18.2208 8425
18.2408 10680
18.2608 9665
18.2808 9772
18.3008 10960
18.3208 10550
18.3408 10193
18.3608 10583
18.3808 7599
18.4008 10092
18.4208 10170
18.4408 11712
18.4608 12349
18.4808 11689
18.5008 10359
18.5208 11096
18.5408 11666
18.5608 12015
18.5808 9871
18.6008 8033
18.6208 9601
18.6408 10680
18.6608 11788
18.6808 10896
18.7008 10552
18.7208 9683
18.7408 9145
18.7608 10648
18.7808 10510
18.8008 10965
18.8208 10524
18.8408 10820
18.8608 12141
18.8808 10917
18.9008 11071
18.9208 12000
18.9408 10169
18.9608 10867
18.9808 11400
19.0008 10941
19.0208 10231
19.0408 10365
19.0608 11609
19.0808 12237
19.1008 10847
19.1208 11419
19.1408 11283
19.1608 10515
19.1808 10879
19.2008 11377
19.2208 11632
19.2408 11065
19.2608 12828
19.2808 11071
19.3008 11567
19.3208 9112
19.3408 8554
19.3608 10122
19.3808 10785
19.4008 12829
19.4208 11560
19.4408 11851
19.4608 11687
19.4808 11611
19.5008 11447
19.5208 10835
19.5408 12332
19.5608 12108
19.5808 9677
19.6008 11896
19.6208 12314
19.6408 11782
19.6608 11837
19.6808 11904
19.7008 12709
19.7208 12152
19.7408 10893
19.7608 10949
19.7808 10992
19.8008 10403
19.8208 9766
19.8408 12357
19.8608 11359
19.8808 10752
19.9008 11497
19.9208 12219
19.9408 10323
19.9608 10715
19.9808 9897
&
@target G1.S1
@type xy
0 104
0.02 0
0.04 6
0.06 0
0.08 202
0.1 46
0.12 0
0.14 0
0.16 0
0.18 0
0.2 0
0.22 359
0.24 5881
0.26 5730
0.28 8053
0.3 7063
0.32 7583
0.34 8497
0.36 6971
0.38 4547
0.4 4895
0.42 6219
0.44 6319
0.46 3328
0.48 2759
0.5 3197
0.52 3676
0.54 3070
0.56 3869
0.58 5208
0.6 5247
0.62 6344
0.64 5497
0.66 5099
0.68 6072
0.7 4521
0.72 4322
0.74 6227
0.76 3463
0.78 4160
0.8 3602
0.82 4377
0.84 3973
0.86 4221
0.88 5363
0.9 5383
0.92 6281
0.94 4677
0.96 3985
0.98 4823
1 5158
1.02 5036
1.04 4784
1.06 5494
1.08 7916
1.1 5426
1.12 6374
1.14 6400
1.16 5499
1.18 6409
1.2 5165
1.22 5760
1.24 7529
1.26 7445
1.28 6941
1.3 5395
1.32 5079
1.34 5735
1.36 4762
1.38 7405
1.4 6486
1.42 6178
1.44 6749
1.46 7323
1.48 6835
1.5 8211
1.52 9151
1.54 9121
1.56 8119
1.58 5887
1.6 5004
1.62 7011
1.64 8599
1.66 7936
1.68 9641
1.7 8601
1.72 8770
1.74 8933
1.76 9742
1.78 7890
1.8 9043
1.82 7949
1.84 9088
1.86 7410
1.88 6537
1.9 5135
1.92 5879
1.94 5119
1.96 3449
1.98 3308
2 3074
2.02 2428
2.04 1894
2.06 2179
2.08 2235
2.1 2307
2.12 2191
2.14 2251
2.16 2522
2.18 3074
2.2 2904
2.22 3241
2.24 2741
2.26 2292
2.28 1494
2.3 1354
2.32 1191
2.34 2028
2.36 1785
2.38 2535
2.4 3529
2.42 3680
2.44 4630
2.46 5765
2.48 5415
2.5 4944
2.52 4427
2.54 3081
2.56 2771
2.58 2831
2.6 3407
2.62 5536
2.64 5062
2.66 6117
2.68 5578
2.7 6256
2.72 6269
2.74 5172
2.76 7086
2.78 5092
2.8 7066
2.82 6702
2.84 5296
2.86 6420
2.88 4912
2.9 4479
2.92 4611
2.94 4042
2.96 3977
2.98 4988
3 5022
3.02 5558
3.04 6611
3.06 6139
3.08 5756
3.1 5097
3.12 4728
3.14 3006
3.16 3094
3.18 3005
3.2 3917
3.22 4482
3.24 3417
3.26 3448
3.28 3445
3.3 2785
3.32 2626
3.34 2346
3.36 3081
3.38 3221
3.4 3894
3.42 4427
3.44 5002
3.46 4438
3.48 5126
3.5 4282
3.52 4358
3.54 4562
3.56 4280
3.58 3282
3.6 3260
3.62 3536
3.64 4592
3.66 4831
3.68 5741
3.7 5165
3.72 3514
3.74 2310
3.76 2277
3.78 3252
3.8 2888
3.82 3732
3.84 3490
3.86 3378
3.88 2481
3.9 2489
3.92 1860
3.94 1189
3.96 1210
3.98 1693
4 2153
4.02 2354
4.04 2999
4.06 3252
4.08 3460
4.1 2284
4.12 3492
4.14 2167
4.16 1922
4.18 2768
4.2 3815
4.22 3683
4.24 5924
4.26 4966
4.28 6184
4.3 6749
4.32 7852
4.34 5939
4.36 4961
4.38 5911
4.4 5738
4.42 4171
4.44 4141
4.46 2700
4.48 2439
4.5 2781
4.52 2579
4.54 847
4.56 1638
4.58 1919
4.6 1682
4.62 1390
4.64 1190
4.66 2275
4.68 1275
4.7 1757
4.72 1203
4.74 1085
4.76 496
4.78 1867
4.8 2761
4.82 2673
4.84 2016
4.86 2013
4.88 2580
4.9 4046
4.92 3911
4.94 3382
4.96 3316
4.98 3307
5 2618
5.02 3238
5.04 2596
5.06 2224
5.08 2814
5.1 2132
5.12 1772
5.14 1284
5.16 2272
5.18 1930
5.2 1688
5.22 1877
5.24 2262
5.26 3361
5.28 4051
5.3 4396
5.32 5281
5.34 4432
5.36 4374
5.38 4568
5.4 5112
5.42 3183
5.44 3532
5.46 4326
5.48 4362
5.5 2371
5.52 2807
5.54 3689
5.56 2972
5.58 4090
5.6 3488
5.62 2259
5.64 2809
5.66 2095
5.68 1793
5.7 1752
5.72 1167
5.74 1285
5.76 2115
5.78 3339
5.8 2491
5.82 3143
5.84 5765
5.86 4398
5.88 6314
5.9 8189
5.92 7379
5.94 7765
5.96 5619
5.98 6079
6 7714
6.02 7356
6.04 8883
6.06 7569
6.08 8937
6.1 6523
6.12 5817
6.14 8225
6.16 7465
6.18 8836
6.2 7336
6.22 6922
6.24 8305
6.26 7015
6.28 7138
6.3 8608
6.32 7818
6.34 7545
6.36 8514
6.38 8894
6.4 7227
6.42 5577
6.44 6162
6.46 5465
6.48 6875
6.5 6723
6.52 6528
6.54 5477
6.56 5970
6.58 5014
6.6 7423
6.62 5538
6.64 5313
6.66 3988
6.68 4335
6.7 5685
6.72 7044
6.74 7567
6.76 6621
6.78 5330
6.8 3900
6.82 3630
6.84 4009
6.86 3478
6.88 3963
6.9 3847
6.92 2470
6.94 3527
6.96 2688
6.98 2368
7 2647
7.02 2314
7.04 2713
7.06 2829
7.08 2210
7.1 2665
7.12 3591
7.14 3846
7.16 4084
7.18 4788
7.2 4507
7.22 4468
7.24 3148
7.26 3363
7.28 4694
7.3 5178
7.32 5143
7.34 5121
7.36 5256
7.38 5077
7.4 5604
7.42 6005
7.44 5444
7.46 6769
7.48 5952
7.5 5122
7.52 4614
7.54 4811
7.56 5580
7.58 4761
7.6 5838
7.62 4165
7.64 3519
7.66 4223
7.68 3413
7.7 5816
7.72 6048
7.74 7583
7.76 7386
7.78 7425
7.8 7897
7.82 9189
7.84 6243
7.86 6939
7.88 5589
7.9 7403
7.92 5987
7.94 5241
7.96 6522
7.98 5727
8 7043
8.02 6133
8.04 5984
8.06 7381
8.08 7411
8.1 7206
8.12 7775
8.14 6552
8.16 5696
8.18 6658
8.2 7327
8.22 8050
8.24 9208
8.26 7019
8.28 8254
8.3 7255
8.32 7394
8.34 6330
8.36 5494
8.38 6850
8.4 7473
8.42 9224
8.44 9046
8.46 8322
8.48 7642
8.5 9417
8.52 7942
8.54 8706
8.56 6971
8.58 6626
8.6 7283
8.62 5990
8.64 6469
8.66 7038
8.68 7609
8.7 8238
8.72 8741
8.74 7771
8.76 8506
8.78 6371
8.8 7071
8.82 5658
8.84 3860
8.86 3919
8.88 2797
8.9 3370
8.92 4563
8.94 4306
8.96 4369
8.98 5166
9 5092
9.02 2728
9.04 3599
9.06 3719
9.08 1884
9.1 1650
9.12 2839
9.14 2229
9.16 1519
9.18 2657
9.2 2930
9.22 3447
9.24 2528
9.26 1838
9.28 3054
9.3 3007
9.32 2691
9.34 2896
9.36 4479
9.38 3358
9.4 3377
9.42 3709
9.44 4170
9.46 5434
9.48 5035
9.5 4304
9.52 4377
9.54 3835
9.56 2812
9.58 2851
9.6 2813
9.62 2050
9.64 2115
9.66 2532
9.68 2352
9.7 1850
9.72 1103
9.74 2155
9.76 1184
9.78 1416
9.8 1609
9.82 1924
9.84 2105
9.86 3086
9.88 3267
9.9 2709
9.92 3013
9.94 2402
9.96 3459
9.98 3921
10 4237
10.02 3656
10.04 2867
10.06 3162
10.08 4324
10.1 4864
10.12 5085
10.14 4695
10.16 5012
10.18 6454
10.2 5689
10.22 4860
10.24 4668
10.26 4310
10.28 4579
10.3 5082
10.32 3058
10.34 3307
10.36 3463
10.38 3048
10.4 3519
10.42 3213
10.44 4944
10.46 4079
10.48 3656
10.5 4825
10.52 3512
10.54 3083
10.56 2173
10.58 2741
10.6 2653
10.62 2999
10.64 1858
10.66 3666
10.68 3153
10.7 3604
10.72 3689
10.74 2306
10.76 2826
10.78 3445
10.8 1909
10.82 2566
10.84 1724
10.86 1219
10.88 679
10.9 1001
10.92 1301
10.94 917
10.96 749
10.98 1484
11 2131
11.02 2919
11.04 2859
11.06 2348
11.08 2374
11.1 1721
11.12 1784
11.14 1662
11.16 1620
11.18 3782
11.2 3961
11.22 4085
11.24 2952
11.26 4446
11.28 4102
11.3 3778
11.32 3545
11.34 3165
11.36 3606
11.38 4842
11.4 4187
11.42 5858
11.44 5358
11.46 5261
11.48 5339
11.5 6144
11.52 5914
11.54 5152
11.56 4001
11.58 4140
11.6 5448
11.62 3590
11.64 4511
11.66 6766
11.68 4668
11.7 3754
11.72 5281
11.74 5445
11.76 6186
11.78 6089
11.8 7522
11.82 8944
11.84 8100
11.86 8325
11.88 11193
11.9 10571
11.92 10927
11.94 10831
11.96 8209
11.98 10199
12 6008
12.02 6885
12.04 6976
12.06 7963
12.08 7148
12.1 8759
12.12 8815
12.14 7858
12.16 6835
12.18 7765
12.2 6767
12.22 6566
12.24 5113
12.26 5371
12.28 4517
12.3 4242
12.32 4544
12.34 4911
12.36 6118
12.38 4454
12.4 4579
12.42 5110
12.44 4600
12.46 4251
12.48 2897
12.5 2929
12.52 3407
12.54 3293
12.56 2045
12.58 2022
12.6 2155
12.62 2325
12.64 1463
12.66 1176
12.68 1248
12.7 1652
12.72 1298
12.74 1565
12.76 1211
12.78 1251
12.8 562
12.82 596
12.84 791
12.86 560
12.88 650
12.9 744
12.92 122
12.94 435
12.96 49
12.98 411
13 346
13.02 638
13.04 545
13.06 634
13.08 776
13.1 809
13.12 381
13.14 619
13.16 377
13.18 519
13.2 489
13.22 480
13.24 376
13.26 244
13.28 142
13.3 79
13.32 7
13.34 3
13.36 18
13.38 926
13.4 881
13.42 875
13.44 1001
13.46 780
13.48 783
13.5 948
13.52 1123
13.54 1224
13.56 936
13.58 1245
13.6 1539
13.62 557
13.64 199
13.66 331
13.68 206
13.7 141
13.72 275
13.74 313
13.76 71
13.78 277
13.8 61
13.82 14
13.84 396
13.86 349
13.88 824
13.9 1145
13.92 213
13.94 19
13.96 116
13.98 252
14 210
14.02 500
14.04 479
14.06 365
14.08 757
14.1 1607
14.12 1737
14.14 1212
14.16 894
14.18 102
14.2 346
14.22 521
14.24 1305
14.26 966
14.28 1488
14.3 2041
14.32 1528
14.34 1660
14.36 1394
14.38 1556
14.4 1633
14.42 1272
14.44 687
14.46 490
14.48 361
14.5 483
14.52 67
14.54 854
14.56 1144
14.58 1213
14.6 1853
14.62 2538
14.64 2546
14.66 2780
14.68 2802
14.7 1712
14.72 2594
14.74 1789
14.76 1993
14.78 2123
14.8 2753
14.82 3176
14.84 2989
14.86 3546
14.88 3485
14.9 3194
14.92 2355
14.94 2420
14.96 3011
14.98 2266
15 2046
15.02 2446
15.04 2909
15.06 3815
15.08 4094
15.1 3611
15.12 3559
15.14 3241
15.16 2674
15.18 2407
15.2 3008
15.22 3222
15.24 2847
15.26 4959
15.28 5017
15.3 4444
15.32 5282
15.34 5699
15.36 5150
15.38 4353
15.4 4995
15.42 5485
15.44 4711
15.46 4758
15.48 3961
15.5 3698
15.52 2861
15.54 2297
15.56 775
15.58 2552
15.6 2854
15.62 3439
15.64 4558
15.66 3681
15.68 3404
15.7 3444
15.72 3518
15.74 4834
15.76 4913
15.78 4347
15.8 4368
15.82 4958
15.84 5009
15.86 3860
15.88 5263
15.9 5894
15.92 5565
15.94 6383
15.96 6485
15.98 5263
16 6698
16.02 6324
16.04 4968
16.06 6182
16.08 6425
16.1 7457
16.12 5921
16.14 5942
16.16 3697
16.18 2755
16.2 2650
16.22 2689
16.24 3397
16.26 3437
16.28 4021
16.3 4045
16.32 6149
16.34 5033
16.36 4905
16.38 4190
16.4 5807
16.42 4921
16.44 4828
16.46 6380
16.48 6001
16.5 2809
16.52 2476
16.54 1915
16.56 2900
16.58 2517
16.6 2314
16.62 1177
16.64 1352
16.66 1464
16.68 776
16.7 553
16.72 1582
16.74 1507
16.76 993
16.78 793
16.8 953
16.82 670
16.84 391
16.86 131
16.88 780
16.9 54
16.92 79
16.94 270
16.96 11
16.98 29
17 62
17.02 6
17.04 215
17.06 81
17.08 222
17.1 188
17.12 312
17.14 201
17.16 417
17.18 391
17.2 328
17.22 16
17.24 220
17.26 256
17.28 104
17.3 6
17.32 7
17.34 2
17.36 32
17.38 514
17.4 539
17.42 325
17.44 206
17.46 668
17.48 626
17.5008 623
17.5208 622
17.5408 1169
17.5608 1543
17.5808 1649
17.6008 1237
17.6208 1442
17.6408 1732
17.6608 1581
17.6808 1399
17.7008 1683
17.7208 1357
17.7408 1903
17.7608 1909
17.7808 2385
17.8008 3249
17.8208 2159
17.8408 1549
17.8608 2190
17.8808 1069
17.9008 1405
17.9208 1016
17.9408 1167
17.9608 1856
17.9808 2217
18.0008 2109
18.0208 1631
18.0408 4657
18.0608 2812
18.0808 3995
18.1008 3204
18.1208 3067
18.1408 2846
18.1608 3301
18.1808 5526
18.2008 5354
18.2208 4529
18.2408 2401
18.2608 2615
18.2808 2465
18.3008 2339
18.3208 1950
18.3408 2345
18.3608 1986
18.3808 3911
18.4008 2888
18.4208 1966
18.4408 816
18.4608 1157
18.4808 1427
18.5008 1234
18.5208 843
18.5408 1307
18.5608 983
18.5808 1479
18.6008 2831
18.6208 2297
18.6408 1348
18.6608 728
18.6808 526
18.7008 667
18.7208 1198
18.7408 1635
18.7608 1165
18.7808 1162
18.8008 753
18.8208 487
18.8408 296
18.8608 481
18.8808 677
18.9008 872
18.9208 620
18.9408 1056
18.9608 491
18.9808 690
19.0008 791
19.0208 1082
19.0408 930
19.0608 214
19.0808 142
19.1008 200
19.1208 676
19.1408 656
19.1608 1420
19.1808 1493
19.2008 1420
19.2208 1655
19.2408 2185
19.2608 1411
19.2808 2076
19.3008 1663
19.3208 3158
19.3408 4170
19.3608 2548
19.3808 1822
19.4008 2610
19.4208 1347
19.4408 1577
19.4608 1953
19.4808 1529
19.5008 1095
19.5208 1269
19.5408 1391
19.5608 1664
19.5808 1957
19.6008 2151
19.6208 2343
19.6408 1461
19.6608 1558
19.6808 1141
19.7008 1164
19.7208 1447
19.7408 1218
19.7608 942
19.7808 505
19.8008 445
19.8208 738
19.8408 841
19.8608 724
19.8808 1001
19.9008 1133
19.9208 694
19.9408 1664
19.9608 2043
19.9808 1808
&
@target G1.S2
@type xy
0 0
0.02 71
0.04 13
0.06 0
0.08 50
0.1 0
0.12 0
0.14 0
0.16 0
0.18 0
0.2 0
0.22 265
0.24 4164
0.26 3573
0.28 3803
0.3 3519
0.32 3043
0.34 4054
0.36 4808
0.38 4678
0.4 5537
0.42 5429
0.44 4757
0.46 5578
0.48 5102
0.5 4504
0.52 4532
0.54 3826
0.56 4076
0.58 4338
0.6 3557
0.62 4438
0.64 4220
0.66 5228
0.68 5337
0.7 6134
0.72 5087
0.74 4701
0.76 5978
0.78 5722
0.8 5183
0.82 5793
0.84 6213
0.86 4866
0.88 4158
0.9 3981
0.92 3671
0.94 4804
0.96 4749
0.98 4262
1 4124
1.02 4448
1.04 4571
1.06 5200
1.08 4106
1.1 4521
1.12 4811
1.14 4705
1.16 3790
1.18 4304
1.2 3249
1.22 6059
1.24 4531
1.26 4464
1.28 4429
1.3 4504
1.32 4672
1.34 4316
1.36 3970
1.38 5113
1.4 4557
1.42 5378
1.44 4526
1.46 4722
1.48 4338
1.5 4414
1.52 4492
1.54 5180
1.56 5527
1.58 5670
1.6 5894
1.62 5035
1.64 4312
1.66 5112
1.68 4686
1.7 4934
1.72 4776
1.74 5186
1.76 4710
1.78 5562
1.8 5049
1.82 3766
1.84 2838
1.86 2450
1.88 3408
1.9 5219
1.92 5132
1.94 4600
1.96 4590
1.98 4175
2 5049
2.02 5804
2.04 6483
2.06 5532
2.08 5059
2.1 5151
2.12 6949
2.14 6234
2.16 6137
2.18 4972
2.2 4841
2.22 4941
2.24 3823
2.26 4674
2.28 4328
2.3 4136
2.32 4108
2.34 5600
2.36 5598
2.38 5629
2.4 6268
2.42 6172
2.44 6282
2.46 5508
2.48 5864
2.5 7091
2.52 7035
2.54 6826
2.56 6398
2.58 6709
2.6 6279
2.62 6092
2.64 6552
2.66 5848
2.68 5874
2.7 5488
2.72 5042
2.74 5499
2.76 5142
2.78 6253
2.8 5735
2.82 5779
2.84 5048
2.86 4737
2.88 5057
2.9 5601
2.92 5151
2.94 6111
2.96 6010
2.98 5070
3 5931
3.02 4758
3.04 4120
3.06 4838
3.08 5217
3.1 4277
3.12 3585
3.14 4877
3.16 4435
3.18 4915
3.2 4826
3.22 5521
3.24 4917
3.26 4859
3.28 5153
3.3 5306
3.32 4625
3.34 6143
3.36 5376
3.38 4778
3.4 5536
3.42 4586
3.44 4564
3.46 3900
3.48 4698
3.5 5460
3.52 5415
3.54 4330
3.56 4892
3.58 5097
3.6 4955
3.62 5392
3.64 6111
3.66 5202
3.68 5208
3.7 5309
3.72 5272
3.74 5516
3.76 5083
3.78 5836
3.8 5544
3.82 5877
3.84 5780
3.86 5595
3.88 6206
3.9 6099
3.92 6156
3.94 5713
3.96 5397
3.98 5160
4 5107
4.02 4632
4.04 4934
4.06 4954
4.08 4481
4.1 5037
4.12 4988
4.14 4241
4.16 3502
4.18 4727
4.2 4779
4.22 4983
4.24 5776
4.26 5547
4.28 5383
4.3 5512
4.32 6352
4.34 4273
4.36 4778
4.38 5407
4.4 5407
4.42 5983
4.44 4774
4.46 4712
4.48 5179
4.5 4736
4.52 4768
4.54 4367
4.56 3709
4.58 3700
4.6 3650
4.62 3997
4.64 4250
4.66 4387
4.68 4805
4.7 4669
4.72 5246
4.74 4397
4.76 4976
4.78 5529
4.8 5358
4.82 4445
4.84 5704
4.86 5505
4.88 4458
4.9 4710
4.92 4413
4.94 5829
4.96 4772
4.98 4496
5 4939
5.02 5760
5.04 5842
5.06 5855
5.08 7010
5.1 6495
5.12 6346
5.14 5873
5.16 6133
5.18 7221
5.2 6366
5.22 6793
5.24 7259
5.26 5059
5.28 4960
5.3 4429
5.32 4003
5.34 4097
5.36 4622
5.38 4972
5.4 5250
5.42 5552
5.44 5597
5.46 4952
5.48 4349
5.5 4748
5.52 5399
5.54 4486
5.56 4091
5.58 4446
5.6 5069
5.62 5932
5.64 5685
5.66 5380
5.68 5933
5.7 6134
5.72 5576
5.74 4882
5.76 4197
5.78 4516
5.8 4512
5.82 4695
5.84 4998
5.86 4584
5.88 4445
5.9 3973
5.92 4290
5.94 4370
5.96 5957
5.98 5905
6 5618
6.02 4379
6.04 4128
6.06 5517
6.08 4656
6.1 6002
6.12 5391
6.14 3748
6.16 3689
6.18 3598
6.2 3796
6.22 4723
6.24 5210
6.26 3720
6.28 4395
6.3 4571
6.32 4472
6.34 3472
6.36 4796
6.38 4282
6.4 4337
6.42 5322
6.44 4922
6.46 6364
6.48 5555
6.5 4974
6.52 5621
6.54 5224
6.56 4594
6.58 4645
6.6 4478
6.62 5635
6.64 6431
6.66 5274
6.68 5216
6.7 4339
6.72 4094
6.74 3861
6.76 3022
6.78 3979
6.8 3902
6.82 5119
6.84 5110
6.86 6849
6.88 6337
6.9 6047
6.92 6009
6.94 6256
6.96 5624
6.98 6872
7 5003
7.02 5214
7.04 5840
7.06 5925
7.08 5838
7.1 5532
7.12 5275
7.14 5977
7.16 5323
7.18 4542
7.2 5335
7.22 3891
7.24 4985
7.26 4802
7.28 5442
7.3 5027
7.32 5672
7.34 5865
7.36 5943
7.38 4325
7.4 4582
7.42 3732
7.44 3751
7.46 4971
7.48 4838
7.5 3533
7.52 5600
7.54 4685
7.56 5632
7.58 5292
7.6 4952
7.62 5127
7.64 5998
7.66 6550
7.68 6101
7.7 4404
7.72 2854
7.74 3727
7.76 3081
7.78 3699
7.8 3685
7.82 3654
7.84 4360
7.86 3240
7.88 4102
7.9 4610
7.92 5920
7.94 4068
7.96 3469
7.98 4363
8 4679
8.02 4423
8.04 3617
8.06 4196
8.08 4652
8.1 4109
8.12 3172
8.14 4246
8.16 4641
8.18 4209
8.2 4178
8.22 4749
8.24 4241
8.26 4980
8.28 5649
8.3 4768
8.32 3688
8.34 2694
8.36 3385
8.38 3799
8.4 5049
8.42 3276
8.44 3285
8.46 3151
8.48 3901
8.5 4191
8.52 2929
8.54 4125
8.56 4060
8.58 4994
8.6 4735
8.62 3763
8.64 4069
8.66 4851
8.68 4544
8.7 5048
8.72 6219
8.74 3965
8.76 6023
8.78 5323
8.8 4214
8.82 5724
8.84 4709
8.86 4417
8.88 4284
8.9 5938
8.92 5852
8.94 5963
8.96 4849
8.98 4237
9 4496
9.02 4464
9.04 4847
9.06 4123
9.08 4535
9.1 3701
9.12 3832
9.14 4770
9.16 5281
9.18 5453
9.2 4600
9.22 5191
9.24 4500
9.26 5017
9.28 4981
9.3 4715
9.32 4245
9.34 3236
9.36 4455
9.38 4687
9.4 5782
9.42 6912
9.44 5113
9.46 5183
9.48 5383
9.5 5799
9.52 5837
9.54 5000
9.56 5364
9.58 6738
9.6 5762
9.62 6523
9.64 4946
9.66 4900
9.68 5588
9.7 6141
9.72 5316
9.74 4766
9.76 4399
9.78 4597
9.8 5581
9.82 5352
9.84 4234
9.86 4198
9.88 4938
9.9 7197
9.92 5657
9.94 5655
9.96 4837
9.98 4583
10 5306
10.02 4623
10.04 5439
10.06 5084
10.08 6099
10.1 4539
10.12 5190
10.14 4722
10.16 5266
10.18 4751
10.2 5461
10.22 5056
10.24 4809
10.26 5494
10.28 5012
10.3 4806
10.32 4107
10.34 5105
10.36 5925
10.38 5594
10.4 5403
10.42 6418
10.44 5716
10.46 6245
10.48 6537
10.5 6009
10.52 6321
10.54 5627
10.56 6126
10.58 5923
10.6 6223
10.62 6166
10.64 6634
10.66 6614
10.68 6708
10.7 5888
10.72 4408
10.74 4257
10.76 5149
10.78 6219
10.8 6412
10.82 5934
10.84 6132
10.86 5918
10.88 6133
10.9 6135
10.92 5703
10.94 5390
10.96 5555
10.98 6128
11 6472
11.02 5578
11.04 5902
11.06 5405
11.08 5505
11.1 5107
11.12 5823
11.14 5905
11.16 5330
11.18 4177
11.2 3970
11.22 4537
11.24 4863
11.26 5581
11.28 5141
11.3 5410
11.32 4176
11.34 4906
11.36 5310
11.38 5034
11.4 5528
11.42 5116
11.44 5178
11.46 4606
11.48 5260
11.5 3828
11.52 4659
11.54 4848
11.56 5332
11.58 5710
11.6 4961
11.62 4904
11.64 4136
11.66 5251
11.68 4601
11.7 5289
11.72 4790
11.74 3972
11.76 3742
11.78 3810
11.8 3374
11.82 4010
11.84 3988
11.86 5040
11.88 5027
11.9 3853
11.92 3426
11.94 2836
11.96 3411
11.98 4527
12 3401
12.02 3627
12.04 4465
12.06 4919
12.08 4943
12.1 5185
12.12 6051
12.14 4558
12.16 4758
12.18 4494
12.2 5184
12.22 5832
12.24 5660
12.26 5475
12.28 5268
12.3 5094
12.32 5134
12.34 5183
12.36 5794
12.38 5246
12.4 5870
12.42 5089
12.44 3905
12.46 4564
12.48 5749
12.5 4295
12.52 4802
12.54 4295
12.56 4769
12.58 4474
12.6 4328
12.62 5229
12.64 5276
12.66 4811
12.68 5258
12.7 4824
12.72 5620
12.74 4999
12.76 6311
12.78 6412
12.8 6821
12.82 6496
12.84 6977
12.86 5382
12.88 5149
12.9 4508
12.92 5239
12.94 4207
12.96 5208
12.98 5137
13 5721
13.02 5870
13.04 6457
13.06 6043
13.08 5818
13.1 5645
13.12 5755
13.14 5127
13.16 5956
13.18 5618
13.2 5503
13.22 6352
13.24 5882
13.26 6533
13.28 6828
13.3 6652
13.32 6511
13.34 5814
13.36 5631
13.38 4000
13.4 4640
13.42 4579
13.44 5690
13.46 6479
13.48 5105
13.5 4568
13.52 4551
13.54 4624
13.56 4092
13.58 4542
13.6 4536
13.62 5201
13.64 5035
13.66 5205
13.68 5492
13.7 4780
13.72 5271
13.74 5916
13.76 4841
13.78 4905
13.8 4973
13.82 5552
13.84 4655
13.86 6029
13.88 5592
13.9 4944
13.92 4554
13.94 4952
13.96 4624
13.98 5081
14 5193
14.02 5385
14.04 5470
14.06 5075
14.08 5763
14.1 4819
14.12 5745
14.14 5376
14.16 4425
14.18 5443
14.2 4797
14.22 5225
14.24 5154
14.26 5956
14.28 4894
14.3 4922
14.32 4413
14.34 4512
14.36 4849
14.38 5996
14.4 5862
14.42 6084
14.44 5891
14.46 5964
14.48 5313
14.5 5176
14.52 5495
14.54 5891
14.56 5114
14.58 6139
14.6 6285
14.62 6731
14.64 7007
14.66 7560
14.68 7571
14.7 8557
14.72 5934
14.74 6619
14.76 6295
14.78 5643
14.8 5829
14.82 5714
14.84 5948
14.86 5193
14.88 5160
14.9 4627
14.92 5268
14.94 5770
14.96 6223
14.98 6254
15 5929
15.02 7290
15.04 6346
15.06 4610
15.08 5177
15.1 5158
15.12 4482
15.14 4306
15.16 5353
15.18 5179
15.2 4300
15.22 4261
15.24 4312
15.26 5014
15.28 5380
15.3 4803
15.32 5036
15.34 5119
15.36 5153
15.38 4602
15.4 5381
15.42 3903
15.44 3527
15.46 3513
15.48 3789
15.5 4859
15.52 6543
15.54 5653
15.56 5880
15.58 5407
15.6 5261
15.62 4557
15.64 3088
15.66 3644
15.68 3913
15.7 3892
15.72 4718
15.74 4427
15.76 4731
15.78 4021
15.8 4211
15.82 5163
15.84 4190
15.86 5214
15.88 5418
15.9 5094
15.92 5091
15.94 3899
15.96 3716
15.98 4604
16 4276
16.02 3743
16.04 4565
16.06 4773
16.08 4193
16.1 3749
16.12 4139
16.14 3751
16.16 5002
16.18 5424
16.2 5117
16.22 5470
16.24 5394
16.26 6765
16.28 5704
16.3 5474
16.32 5350
16.34 4529
16.36 5188
16.38 5026
16.4 4437
16.42 4306
16.44 4332
16.46 3805
16.48 4850
16.5 5312
16.52 3992
16.54 6162
16.56 5292
16.58 4135
16.6 4808
16.62 6146
16.64 6870
16.66 5499
16.68 5866
16.7 6024
16.72 5230
16.74 5512
16.76 5338
16.78 5813
16.8 6076
16.82 6175
16.84 6775
16.86 6851
16.88 6641
16.9 6425
16.92 5911
16.94 7356
16.96 7143
16.98 6608
17 7640
17.02 7206
17.04 6637
17.06 6392
17.08 6865
17.1 6444
17.12 6672
17.14 6306
17.16 6235
17.18 7117
17.2 6231
17.22 6407
17.24 5775
17.26 5667
17.28 6126
17.3 5792
17.32 5702
17.34 5186
17.36 5983
17.38 5711
17.4 4535
17.42 4467
17.44 4670
17.46 5216
17.48 5505
17.5008 5480
17.5208 4993
17.5408 5111
17.5608 4861
17.5808 4506
17.6008 4271
17.6208 5056
17.6408 5540
17.6608 5401
17.6808 5131
17.7008 5389
17.7208 5311
17.7408 5440
17.7608 5408
17.7808 7094
17.8008 6079
17.8208 6305
17.8408 6307
17.8608 5578
17.8808 6266
17.9008 5821
17.9208 6268
17.9408 5736
17.9608 4808
17.9808 4392
18.0008 4215
18.0208 4793
18.0408 4344
18.0608 4176
18.0808 4980
18.1008 4683
18.1208 5018
18.1408 4577
18.1608 5862
18.1808 4651
18.2008 5262
18.2208 5273
18.2408 5112
18.2608 4686
18.2808 3623
18.3008 3852
18.3208 3473
18.3408 3111
18.3608 4646
18.3808 3406
18.4008 4579
18.4208 3944
18.4408 4459
18.4608 4438
18.4808 5223
18.5008 5058
18.5208 4984
18.5408 5298
18.5608 4582
18.5808 4636
18.6008 4188
18.6208 4347
18.6408 5683
18.6608 6364
18.6808 5078
18.7008 5470
18.7208 5486
18.7408 5370
18.7608 6121
18.7808 6003
18.8008 6123
18.8208 6297
18.8408 6155
18.8608 5723
18.8808 6233
18.9008 5232
18.9208 6280
18.9408 6468
18.9608 7142
18.9808 6790
19.0008 5655
19.0208 5576
19.0408 5376
19.0608 6050
19.0808 6409
19.1008 5924
19.1208 5211
19.1408 6194
19.1608 5420
19.1808 5338
19.2008 5831
19.2208 4762
19.2408 4275
19.2608 4405
19.2808 4666
19.3008 4706
19.3208 3644
19.3408 4184
19.3608 4702
19.3808 4703
19.4008 5870
19.4208 5701
19.4408 5044
19.4608 5950
19.4808 5370
19.5008 7046
19.5208 6168
19.5408 5538
19.5608 6464
19.5808 6828
19.6008 5939
19.6208 5700
19.6408 5833
19.6608 5854
19.6808 6389
19.7008 6671
19.7208 6437
19.7408 6389
19.7608 5628
19.7808 4995
19.8008 5112
19.8208 5342
19.8408 6643
19.8608 5653
19.8808 5197
19.9008 5339
19.9208 5474
19.9408 5056
19.9608 4679
19.9808 4983
&
@target G2.S0
@type xy
1 0.497493
2 0.505841
3 0.454477
4 0.456618
5 0.464812
6 0.458639
7 0.442944
8 0.604607
9 0.485102
10 0.580387
11 0.473867
12 0.425382
13 0.449055
14 0.454038
15 0.441304
16 0.441645
17 0.457001
18 0.430581
19 0.438919
20 0.441078
21 0.438349
22 0.456098
23 0.447045
24 0.44615
25 0.43946
26 0.438036
27 0.482623
28 0.763708
29 0.451082
30 0.489208
31 0.473524
32 0.533479
33 0.496714
34 0.86351
35 0.827435
36 0.835703
37 0.484432
38 0.479921
39 0.471858
40 0.444438
41 0.439432
42 0.598352
43 0.627893
44 0.537866
45 0.44221
46 0.483141
47 0.442973
48 0.491783
49 0.438663
50 0.642068
51 0.429186
52 0.436864
53 0.440085
54 0.493179
55 0.441276
56 0.441531
57 0.443001
58 0.450056
59 0.44822
60 0.512103
61 0.465053
62 0.460082
63 0.450611
64 0.442381
65 0.451026
66 0.449082
67 0.442295
68 0.433186
69 0.469734
70 0.442408
71 0.446822
72 0.436864
73 0.44486
74 0.454972
75 0.443424
76 0.448998
77 0.449695
78 0.448274
&
@target G2.S1
@type xy
1 0.521919
2 0.482312
3 0.449055
4 0.466074
5 0.480339
6 0.465537
7 0.465779
8 0.500625
9 0.493001
10 0.644923
11 0.469281
12 0.452492
13 0.453017
14 0.441645
15 0.429011
16 0.448247
17 0.47363
18 0.454615
19 0.441984
20 0.442409
21 0.431885
22 0.456097
23 0.448023
24 0.46492
25 0.457848
26 0.45025
27 0.476156
28 0.775549
29 0.467894
30 0.477651
31 0.679154
32 0.671808
33 0.493609
34 0.960911
35 0.825363
36 0.862975
37 0.513177
38 0.468401
39 0.473128
40 0.461086
41 0.461573
42 0.532213
43 0.71353
44 0.694442
45 0.451829
46 0.543622
47 0.441078
48 0.486929
49 0.448916
50 0.694334
51 0.46306
52 0.462953
53 0.451387
54 0.499299
55 0.450944
56 0.443875
57 0.455467
58 0.471725
59 0.459374
60 0.691302
61 0.808224
62 0.614451
63 0.481534
64 0.461086
65 0.478017
66 0.461357
67 0.449917
68 0.466395
69 0.519952
70 0.450055
71 0.441418
72 0.449333
73 0.44207
74 0.461113
75 0.432955
76 0.451165
77 0.458312
78 0.459864
&
@target G2.S2
@type xy
1 0.50227
2 0.541779
3 0.472784
4 0.747596
5 0.861931
6 0.501149
7 0.678619
8 1.16576
9 1.01814
10 1.15444
11 0.765915
12 0.457001
13 0.483037
14 0.463276
15 0.445112
16 0.440028
17 0.492036
18 0.438805
19 0.46586
20 0.439858
21 0.451498
22 0.452852
23 0.449667
24 0.459292
25 0.438662
26 0.468641
27 0.778203
28 0.958502
29 0.416113
30 0.839062
31 0.74557
32 0.866112
33 0.788289
34 1.10011
35 1.12132
36 1.20001
37 0.917347
38 0.679228
39 0.551679
40 0.458912
41 0.435832
42 0.446795
43 0.450222
44 0.46306
45 0.430262
46 0.49051
47 0.439914
48 0.470665
49 0.448415
50 0.70889
51 0.436521
52 0.465967
53 0.440285
54 0.495632
55 0.406017
56 0.40611
57 0.463842
58 0.496991
59 0.471301
60 0.861757
61 0.915041
62 0.922578
63 0.513176
64 0.481456
65 0.503463
66 0.44334
67 0.441305
68 0.443312
69 0.47731
70 0.441955
71 0.451829
72 0.430581
73 0.453789
74 0.455
75 0.442747
76 0.462223
77 0.440483
78 0.459728
&
