# Supplementary material for: Data showing the lipid conformations and membrane binding behaviors of beta-amyloid fibrils in phase-separated cholesterol-enriched lipid domains with and without glycolipid and oxidized cholesterol from coarse-grained molecular dynamics simulations
Source: Data Brief. 2020 Apr 19;30:105496. doi: 10.1016/j.dib.2020.105496 (PMC7186522; doi:10.1016/j.dib.2020.105496)
Supplement: Supplementary file 1 [file mmc1.zip › Supplementary-Data/S17-21/Figure-S17/Figure-S17A-CO-AB-3.agr]

# Grace project file
#
@version 50125
@page size 792, 612
@page scroll 5%
@page inout 5%
@link page off
@map font 0 to "Times-Roman", "Times-Roman"
@map font 1 to "Times-Italic", "Times-Italic"
@map font 2 to "Times-Bold", "Times-Bold"
@map font 3 to "Times-BoldItalic", "Times-BoldItalic"
@map font 4 to "Helvetica", "Helvetica"
@map font 5 to "Helvetica-Oblique", "Helvetica-Oblique"
@map font 6 to "Helvetica-Bold", "Helvetica-Bold"
@map font 7 to "Helvetica-BoldOblique", "Helvetica-BoldOblique"
@map font 8 to "Courier", "Courier"
@map font 9 to "Courier-Oblique", "Courier-Oblique"
@map font 10 to "Courier-Bold", "Courier-Bold"
@map font 11 to "Courier-BoldOblique", "Courier-BoldOblique"
@map font 12 to "Symbol", "Symbol"
@map font 13 to "ZapfDingbats", "ZapfDingbats"
@map color 0 to (255, 255, 255), "white"
@map color 1 to (0, 0, 0), "black"
@map color 2 to (255, 0, 0), "red"
@map color 3 to (0, 255, 0), "green"
@map color 4 to (0, 0, 255), "blue"
@map color 5 to (255, 255, 0), "yellow"
@map color 6 to (188, 143, 143), "brown"
@map color 7 to (220, 220, 220), "grey"
@map color 8 to (148, 0, 211), "violet"
@map color 9 to (0, 255, 255), "cyan"
@map color 10 to (255, 0, 255), "magenta"
@map color 11 to (255, 165, 0), "orange"
@map color 12 to (114, 33, 188), "indigo"
@map color 13 to (103, 7, 72), "maroon"
@map color 14 to (64, 224, 208), "turquoise"
@map color 15 to (0, 139, 0), "green4"
@reference date 0
@date wrap off
@date wrap year 1950
@default linewidth 1.0
@default linestyle 1
@default color 1
@default pattern 1
@default font 0
@default char size 1.000000
@default symbol size 1.000000
@default sformat "%.8g"
@background color 0
@page background fill on
@timestamp off
@timestamp 0.03, 0.03
@timestamp color 1
@timestamp rot 0
@timestamp font 0
@timestamp char size 1.000000
@timestamp def "Tue Dec 12 13:31:22 2017"
@r0 off
@link r0 to g0
@r0 type above
@r0 linestyle 1
@r0 linewidth 1.0
@r0 color 1
@r0 line 0, 0, 0, 0
@r1 off
@link r1 to g0
@r1 type above
@r1 linestyle 1
@r1 linewidth 1.0
@r1 color 1
@r1 line 0, 0, 0, 0
@r2 off
@link r2 to g0
@r2 type above
@r2 linestyle 1
@r2 linewidth 1.0
@r2 color 1
@r2 line 0, 0, 0, 0
@r3 off
@link r3 to g0
@r3 type above
@r3 linestyle 1
@r3 linewidth 1.0
@r3 color 1
@r3 line 0, 0, 0, 0
@r4 off
@link r4 to g0
@r4 type above
@r4 linestyle 1
@r4 linewidth 1.0
@r4 color 1
@r4 line 0, 0, 0, 0
@g0 on
@g0 hidden false
@g0 type XY
@g0 stacked false
@g0 bar hgap 0.000000
@g0 fixedpoint off
@g0 fixedpoint type 0
@g0 fixedpoint xy 0.000000, 0.000000
@g0 fixedpoint format general general
@g0 fixedpoint prec 6, 6
@with g0
@    world 0, 0, 20, 6
@    stack world 0, 0, 0, 0
@    znorm 1
@    view 0.100000, 0.720000, 0.800000, 0.950000
@    title ""
@    title font 0
@    title size 1.500000
@    title color 1
@    subtitle ""
@    subtitle font 0
@    subtitle size 1.000000
@    subtitle color 1
@    xaxes scale Normal
@    yaxes scale Normal
@    xaxes invert off
@    yaxes invert off
@    xaxis  on
@    xaxis  type zero false
@    xaxis  offset 0.000000 , 0.000000
@    xaxis  bar on
@    xaxis  bar color 1
@    xaxis  bar linestyle 1
@    xaxis  bar linewidth 1.0
@    xaxis  label "Time (\xm\0s)"
@    xaxis  label layout para
@    xaxis  label place auto
@    xaxis  label char size 0.900000
@    xaxis  label font 0
@    xaxis  label color 1
@    xaxis  label place normal
@    xaxis  tick on
@    xaxis  tick major 5
@    xaxis  tick minor ticks 4
@    xaxis  tick default 6
@    xaxis  tick place rounded true
@    xaxis  tick in
@    xaxis  tick major size 1.000000
@    xaxis  tick major color 1
@    xaxis  tick major linewidth 1.0
@    xaxis  tick major linestyle 1
@    xaxis  tick major grid off
@    xaxis  tick minor color 1
@    xaxis  tick minor linewidth 1.0
@    xaxis  tick minor linestyle 1
@    xaxis  tick minor grid off
@    xaxis  tick minor size 0.500000
@    xaxis  ticklabel on
@    xaxis  ticklabel format general
@    xaxis  ticklabel prec 5
@    xaxis  ticklabel formula ""
@    xaxis  ticklabel append ""
@    xaxis  ticklabel prepend ""
@    xaxis  ticklabel angle 0
@    xaxis  ticklabel skip 0
@    xaxis  ticklabel stagger 0
@    xaxis  ticklabel place normal
@    xaxis  ticklabel offset auto
@    xaxis  ticklabel offset 0.000000 , 0.010000
@    xaxis  ticklabel start type auto
@    xaxis  ticklabel start 0.000000
@    xaxis  ticklabel stop type auto
@    xaxis  ticklabel stop 0.000000
@    xaxis  ticklabel char size 0.800000
@    xaxis  ticklabel font 0
@    xaxis  ticklabel color 1
@    xaxis  tick place both
@    xaxis  tick spec type none
@    yaxis  on
@    yaxis  type zero false
@    yaxis  offset 0.000000 , 0.000000
@    yaxis  bar on
@    yaxis  bar color 1
@    yaxis  bar linestyle 1
@    yaxis  bar linewidth 1.0
@    yaxis  label "Minimum  Distance (nm)"
@    yaxis  label layout para
@    yaxis  label place auto
@    yaxis  label char size 0.900000
@    yaxis  label font 0
@    yaxis  label color 1
@    yaxis  label place normal
@    yaxis  tick on
@    yaxis  tick major 1
@    yaxis  tick minor ticks 1
@    yaxis  tick default 6
@    yaxis  tick place rounded true
@    yaxis  tick in
@    yaxis  tick major size 1.000000
@    yaxis  tick major color 1
@    yaxis  tick major linewidth 1.0
@    yaxis  tick major linestyle 1
@    yaxis  tick major grid off
@    yaxis  tick minor color 1
@    yaxis  tick minor linewidth 1.0
@    yaxis  tick minor linestyle 1
@    yaxis  tick minor grid off
@    yaxis  tick minor size 0.500000
@    yaxis  ticklabel on
@    yaxis  ticklabel format general
@    yaxis  ticklabel prec 5
@    yaxis  ticklabel formula ""
@    yaxis  ticklabel append ""
@    yaxis  ticklabel prepend ""
@    yaxis  ticklabel angle 0
@    yaxis  ticklabel skip 0
@    yaxis  ticklabel stagger 0
@    yaxis  ticklabel place normal
@    yaxis  ticklabel offset auto
@    yaxis  ticklabel offset 0.000000 , 0.010000
@    yaxis  ticklabel start type auto
@    yaxis  ticklabel start 0.000000
@    yaxis  ticklabel stop type auto
@    yaxis  ticklabel stop 0.000000
@    yaxis  ticklabel char size 0.800000
@    yaxis  ticklabel font 0
@    yaxis  ticklabel color 1
@    yaxis  tick place both
@    yaxis  tick spec type none
@    altxaxis  off
@    altyaxis  off
@    legend on
@    legend loctype view
@    legend 0.82, 0.93
@    legend box color 1
@    legend box pattern 0
@    legend box linewidth 1.0
@    legend box linestyle 0
@    legend box fill color 0
@    legend box fill pattern 0
@    legend font 0
@    legend char size 1.000000
@    legend color 1
@    legend length 2
@    legend vgap 1
@    legend hgap 1
@    legend invert false
@    frame type 0
@    frame linestyle 1
@    frame linewidth 1.0
@    frame color 1
@    frame pattern 1
@    frame background color 0
@    frame background pattern 0
@    s0 hidden false
@    s0 type xy
@    s0 symbol 0
@    s0 symbol size 1.000000
@    s0 symbol color 3
@    s0 symbol pattern 1
@    s0 symbol fill color 3
@    s0 symbol fill pattern 0
@    s0 symbol linewidth 1.0
@    s0 symbol linestyle 1
@    s0 symbol char 65
@    s0 symbol char font 0
@    s0 symbol skip 0
@    s0 line type 1
@    s0 line linestyle 1
@    s0 line linewidth 1.0
@    s0 line color 3
@    s0 line pattern 1
@    s0 baseline type 0
@    s0 baseline off
@    s0 dropline off
@    s0 fill type 0
@    s0 fill rule 0
@    s0 fill color 3
@    s0 fill pattern 1
@    s0 avalue off
@    s0 avalue type 2
@    s0 avalue char size 1.000000
@    s0 avalue font 0
@    s0 avalue color 1
@    s0 avalue rot 0
@    s0 avalue format general
@    s0 avalue prec 3
@    s0 avalue prepend ""
@    s0 avalue append ""
@    s0 avalue offset 0.000000 , 0.000000
@    s0 errorbar on
@    s0 errorbar place both
@    s0 errorbar color 3
@    s0 errorbar pattern 1
@    s0 errorbar size 1.000000
@    s0 errorbar linewidth 1.0
@    s0 errorbar linestyle 1
@    s0 errorbar riser linewidth 1.0
@    s0 errorbar riser linestyle 1
@    s0 errorbar riser clip off
@    s0 errorbar riser clip length 0.100000
@    s0 comment "/Users/KCheng/Desktop/cg_small_water_run/md-run-lonestar/namchi-04-26-2014/g-mind/1md-1.0nm-results/DPP-mind-.xvg"
@    s0 legend  "Protein-DPPC"
@    s1 hidden false
@    s1 type xy
@    s1 symbol 0
@    s1 symbol size 1.000000
@    s1 symbol color 11
@    s1 symbol pattern 1
@    s1 symbol fill color 11
@    s1 symbol fill pattern 0
@    s1 symbol linewidth 1.0
@    s1 symbol linestyle 1
@    s1 symbol char 65
@    s1 symbol char font 0
@    s1 symbol skip 0
@    s1 line type 1
@    s1 line linestyle 1
@    s1 line linewidth 1.0
@    s1 line color 11
@    s1 line pattern 1
@    s1 baseline type 0
@    s1 baseline off
@    s1 dropline off
@    s1 fill type 0
@    s1 fill rule 0
@    s1 fill color 11
@    s1 fill pattern 1
@    s1 avalue off
@    s1 avalue type 2
@    s1 avalue char size 1.000000
@    s1 avalue font 0
@    s1 avalue color 1
@    s1 avalue rot 0
@    s1 avalue format general
@    s1 avalue prec 3
@    s1 avalue prepend ""
@    s1 avalue append ""
@    s1 avalue offset 0.000000 , 0.000000
@    s1 errorbar on
@    s1 errorbar place both
@    s1 errorbar color 11
@    s1 errorbar pattern 1
@    s1 errorbar size 1.000000
@    s1 errorbar linewidth 1.0
@    s1 errorbar linestyle 1
@    s1 errorbar riser linewidth 1.0
@    s1 errorbar riser linestyle 1
@    s1 errorbar riser clip off
@    s1 errorbar riser clip length 0.100000
@    s1 comment "/Users/KCheng/Desktop/cg_small_water_run/md-run-lonestar/namchi-04-26-2014/g-mind/1md-1.0nm-results/DUP-mind-.xvg"
@    s1 legend  "Protein-DUPC"
@    s2 hidden false
@    s2 type xy
@    s2 symbol 0
@    s2 symbol size 1.000000
@    s2 symbol color 1
@    s2 symbol pattern 1
@    s2 symbol fill color 1
@    s2 symbol fill pattern 0
@    s2 symbol linewidth 1.0
@    s2 symbol linestyle 1
@    s2 symbol char 65
@    s2 symbol char font 0
@    s2 symbol skip 0
@    s2 line type 1
@    s2 line linestyle 1
@    s2 line linewidth 1.0
@    s2 line color 1
@    s2 line pattern 1
@    s2 baseline type 0
@    s2 baseline off
@    s2 dropline off
@    s2 fill type 0
@    s2 fill rule 0
@    s2 fill color 1
@    s2 fill pattern 1
@    s2 avalue off
@    s2 avalue type 2
@    s2 avalue char size 1.000000
@    s2 avalue font 0
@    s2 avalue color 1
@    s2 avalue rot 0
@    s2 avalue format general
@    s2 avalue prec 3
@    s2 avalue prepend ""
@    s2 avalue append ""
@    s2 avalue offset 0.000000 , 0.000000
@    s2 errorbar on
@    s2 errorbar place both
@    s2 errorbar color 1
@    s2 errorbar pattern 1
@    s2 errorbar size 1.000000
@    s2 errorbar linewidth 1.0
@    s2 errorbar linestyle 1
@    s2 errorbar riser linewidth 1.0
@    s2 errorbar riser linestyle 1
@    s2 errorbar riser clip off
@    s2 errorbar riser clip length 0.100000
@    s2 comment "/Users/KCheng/Desktop/cg_small_water_run/md-run-lonestar/namchi-04-26-2014/g-mind/1md-1.0nm-results/CHO-mind-.xvg"
@    s2 legend  "Protein-CHOL"
@g1 on
@g1 hidden false
@g1 type XY
@g1 stacked false
@g1 bar hgap 0.000000
@g1 fixedpoint off
@g1 fixedpoint type 0
@g1 fixedpoint xy 0.000000, 0.000000
@g1 fixedpoint format general general
@g1 fixedpoint prec 6, 6
@with g1
@    world 0, 0, 20, 15000
@    stack world 0, 0, 0, 0
@    znorm 1
@    view 0.100000, 0.410000, 0.800000, 0.640000
@    title ""
@    title font 0
@    title size 1.500000
@    title color 1
@    subtitle ""
@    subtitle font 0
@    subtitle size 1.000000
@    subtitle color 1
@    xaxes scale Normal
@    yaxes scale Normal
@    xaxes invert off
@    yaxes invert off
@    xaxis  on
@    xaxis  type zero false
@    xaxis  offset 0.000000 , 0.000000
@    xaxis  bar on
@    xaxis  bar color 1
@    xaxis  bar linestyle 1
@    xaxis  bar linewidth 1.0
@    xaxis  label "Time (\xm\0s)"
@    xaxis  label layout para
@    xaxis  label place auto
@    xaxis  label char size 0.900000
@    xaxis  label font 0
@    xaxis  label color 1
@    xaxis  label place normal
@    xaxis  tick on
@    xaxis  tick major 5
@    xaxis  tick minor ticks 4
@    xaxis  tick default 6
@    xaxis  tick place rounded true
@    xaxis  tick in
@    xaxis  tick major size 1.000000
@    xaxis  tick major color 1
@    xaxis  tick major linewidth 1.0
@    xaxis  tick major linestyle 1
@    xaxis  tick major grid off
@    xaxis  tick minor color 1
@    xaxis  tick minor linewidth 1.0
@    xaxis  tick minor linestyle 1
@    xaxis  tick minor grid off
@    xaxis  tick minor size 0.500000
@    xaxis  ticklabel on
@    xaxis  ticklabel format general
@    xaxis  ticklabel prec 5
@    xaxis  ticklabel formula ""
@    xaxis  ticklabel append ""
@    xaxis  ticklabel prepend ""
@    xaxis  ticklabel angle 0
@    xaxis  ticklabel skip 0
@    xaxis  ticklabel stagger 0
@    xaxis  ticklabel place normal
@    xaxis  ticklabel offset auto
@    xaxis  ticklabel offset 0.000000 , 0.010000
@    xaxis  ticklabel start type auto
@    xaxis  ticklabel start 0.000000
@    xaxis  ticklabel stop type auto
@    xaxis  ticklabel stop 0.000000
@    xaxis  ticklabel char size 0.800000
@    xaxis  ticklabel font 0
@    xaxis  ticklabel color 1
@    xaxis  tick place both
@    xaxis  tick spec type none
@    yaxis  on
@    yaxis  type zero false
@    yaxis  offset 0.000000 , 0.000000
@    yaxis  bar on
@    yaxis  bar color 1
@    yaxis  bar linestyle 1
@    yaxis  bar linewidth 1.0
@    yaxis  label "Number of Contacts (< 2 nm)"
@    yaxis  label layout para
@    yaxis  label place auto
@    yaxis  label char size 0.900000
@    yaxis  label font 0
@    yaxis  label color 1
@    yaxis  label place normal
@    yaxis  tick on
@    yaxis  tick major 5000
@    yaxis  tick minor ticks 1
@    yaxis  tick default 6
@    yaxis  tick place rounded true
@    yaxis  tick in
@    yaxis  tick major size 1.000000
@    yaxis  tick major color 1
@    yaxis  tick major linewidth 1.0
@    yaxis  tick major linestyle 1
@    yaxis  tick major grid off
@    yaxis  tick minor color 1
@    yaxis  tick minor linewidth 1.0
@    yaxis  tick minor linestyle 1
@    yaxis  tick minor grid off
@    yaxis  tick minor size 0.500000
@    yaxis  ticklabel on
@    yaxis  ticklabel format general
@    yaxis  ticklabel prec 5
@    yaxis  ticklabel formula ""
@    yaxis  ticklabel append ""
@    yaxis  ticklabel prepend ""
@    yaxis  ticklabel angle 0
@    yaxis  ticklabel skip 0
@    yaxis  ticklabel stagger 0
@    yaxis  ticklabel place normal
@    yaxis  ticklabel offset auto
@    yaxis  ticklabel offset 0.000000 , 0.010000
@    yaxis  ticklabel start type auto
@    yaxis  ticklabel start 0.000000
@    yaxis  ticklabel stop type auto
@    yaxis  ticklabel stop 0.000000
@    yaxis  ticklabel char size 0.800000
@    yaxis  ticklabel font 0
@    yaxis  ticklabel color 1
@    yaxis  tick place both
@    yaxis  tick spec type none
@    altxaxis  off
@    altyaxis  off
@    legend on
@    legend loctype view
@    legend 0.78, 0.8
@    legend box color 1
@    legend box pattern 1
@    legend box linewidth 1.0
@    legend box linestyle 1
@    legend box fill color 0
@    legend box fill pattern 1
@    legend font 0
@    legend char size 1.000000
@    legend color 1
@    legend length 2
@    legend vgap 1
@    legend hgap 1
@    legend invert false
@    frame type 0
@    frame linestyle 1
@    frame linewidth 1.0
@    frame color 1
@    frame pattern 1
@    frame background color 0
@    frame background pattern 0
@    s0 hidden false
@    s0 type xy
@    s0 symbol 0
@    s0 symbol size 1.000000
@    s0 symbol color 3
@    s0 symbol pattern 1
@    s0 symbol fill color 3
@    s0 symbol fill pattern 0
@    s0 symbol linewidth 1.0
@    s0 symbol linestyle 1
@    s0 symbol char 65
@    s0 symbol char font 0
@    s0 symbol skip 0
@    s0 line type 1
@    s0 line linestyle 1
@    s0 line linewidth 1.0
@    s0 line color 3
@    s0 line pattern 1
@    s0 baseline type 0
@    s0 baseline off
@    s0 dropline off
@    s0 fill type 0
@    s0 fill rule 0
@    s0 fill color 1
@    s0 fill pattern 1
@    s0 avalue off
@    s0 avalue type 2
@    s0 avalue char size 1.000000
@    s0 avalue font 0
@    s0 avalue color 1
@    s0 avalue rot 0
@    s0 avalue format general
@    s0 avalue prec 3
@    s0 avalue prepend ""
@    s0 avalue append ""
@    s0 avalue offset 0.000000 , 0.000000
@    s0 errorbar on
@    s0 errorbar place both
@    s0 errorbar color 3
@    s0 errorbar pattern 1
@    s0 errorbar size 1.000000
@    s0 errorbar linewidth 1.0
@    s0 errorbar linestyle 1
@    s0 errorbar riser linewidth 1.0
@    s0 errorbar riser linestyle 1
@    s0 errorbar riser clip off
@    s0 errorbar riser clip length 0.100000
@    s0 comment "/Users/KCheng/Desktop/cg_small_water_run/md-run-lonestar/namchi-04-26-2014/g-mind/1md-1.0nm-results/DPP-numcont-.xvg"
@    s0 legend  ""
@    s1 hidden false
@    s1 type xy
@    s1 symbol 0
@    s1 symbol size 1.000000
@    s1 symbol color 11
@    s1 symbol pattern 1
@    s1 symbol fill color 11
@    s1 symbol fill pattern 0
@    s1 symbol linewidth 1.0
@    s1 symbol linestyle 1
@    s1 symbol char 65
@    s1 symbol char font 0
@    s1 symbol skip 0
@    s1 line type 1
@    s1 line linestyle 1
@    s1 line linewidth 1.0
@    s1 line color 11
@    s1 line pattern 1
@    s1 baseline type 0
@    s1 baseline off
@    s1 dropline off
@    s1 fill type 0
@    s1 fill rule 0
@    s1 fill color 1
@    s1 fill pattern 1
@    s1 avalue off
@    s1 avalue type 2
@    s1 avalue char size 1.000000
@    s1 avalue font 0
@    s1 avalue color 1
@    s1 avalue rot 0
@    s1 avalue format general
@    s1 avalue prec 3
@    s1 avalue prepend ""
@    s1 avalue append ""
@    s1 avalue offset 0.000000 , 0.000000
@    s1 errorbar on
@    s1 errorbar place both
@    s1 errorbar color 11
@    s1 errorbar pattern 1
@    s1 errorbar size 1.000000
@    s1 errorbar linewidth 1.0
@    s1 errorbar linestyle 1
@    s1 errorbar riser linewidth 1.0
@    s1 errorbar riser linestyle 1
@    s1 errorbar riser clip off
@    s1 errorbar riser clip length 0.100000
@    s1 comment "/Users/KCheng/Desktop/cg_small_water_run/md-run-lonestar/namchi-04-26-2014/g-mind/1md-1.0nm-results/DUP-numcont-.xvg"
@    s1 legend  ""
@    s2 hidden false
@    s2 type xy
@    s2 symbol 0
@    s2 symbol size 1.000000
@    s2 symbol color 1
@    s2 symbol pattern 1
@    s2 symbol fill color 1
@    s2 symbol fill pattern 0
@    s2 symbol linewidth 1.0
@    s2 symbol linestyle 1
@    s2 symbol char 65
@    s2 symbol char font 0
@    s2 symbol skip 0
@    s2 line type 1
@    s2 line linestyle 1
@    s2 line linewidth 1.0
@    s2 line color 1
@    s2 line pattern 1
@    s2 baseline type 0
@    s2 baseline off
@    s2 dropline off
@    s2 fill type 0
@    s2 fill rule 0
@    s2 fill color 1
@    s2 fill pattern 1
@    s2 avalue off
@    s2 avalue type 2
@    s2 avalue char size 1.000000
@    s2 avalue font 0
@    s2 avalue color 1
@    s2 avalue rot 0
@    s2 avalue format general
@    s2 avalue prec 3
@    s2 avalue prepend ""
@    s2 avalue append ""
@    s2 avalue offset 0.000000 , 0.000000
@    s2 errorbar on
@    s2 errorbar place both
@    s2 errorbar color 1
@    s2 errorbar pattern 1
@    s2 errorbar size 1.000000
@    s2 errorbar linewidth 1.0
@    s2 errorbar linestyle 1
@    s2 errorbar riser linewidth 1.0
@    s2 errorbar riser linestyle 1
@    s2 errorbar riser clip off
@    s2 errorbar riser clip length 0.100000
@    s2 comment "/Users/KCheng/Desktop/cg_small_water_run/md-run-lonestar/namchi-04-26-2014/g-mind/1md-1.0nm-results/CHO-numcont-.xvg"
@    s2 legend  ""
@g2 on
@g2 hidden false
@g2 type XY
@g2 stacked false
@g2 bar hgap 0.000000
@g2 fixedpoint off
@g2 fixedpoint type 0
@g2 fixedpoint xy 0.000000, 0.000000
@g2 fixedpoint format general general
@g2 fixedpoint prec 6, 6
@with g2
@    world 0, 0, 130, 1
@    stack world 0, 0, 0, 0
@    znorm 1
@    view 0.100000, 0.100000, 0.800000, 0.330000
@    title ""
@    title font 0
@    title size 1.500000
@    title color 1
@    subtitle ""
@    subtitle font 0
@    subtitle size 1.000000
@    subtitle color 1
@    xaxes scale Normal
@    yaxes scale Normal
@    xaxes invert off
@    yaxes invert off
@    xaxis  on
@    xaxis  type zero false
@    xaxis  offset 0.000000 , 0.000000
@    xaxis  bar on
@    xaxis  bar color 1
@    xaxis  bar linestyle 1
@    xaxis  bar linewidth 1.0
@    xaxis  label "Residue (#)"
@    xaxis  label layout para
@    xaxis  label place auto
@    xaxis  label char size 0.900000
@    xaxis  label font 0
@    xaxis  label color 1
@    xaxis  label place normal
@    xaxis  tick on
@    xaxis  tick major 26
@    xaxis  tick minor ticks 1
@    xaxis  tick default 6
@    xaxis  tick place rounded true
@    xaxis  tick in
@    xaxis  tick major size 1.000000
@    xaxis  tick major color 1
@    xaxis  tick major linewidth 1.0
@    xaxis  tick major linestyle 1
@    xaxis  tick major grid off
@    xaxis  tick minor color 1
@    xaxis  tick minor linewidth 1.0
@    xaxis  tick minor linestyle 1
@    xaxis  tick minor grid off
@    xaxis  tick minor size 0.500000
@    xaxis  ticklabel on
@    xaxis  ticklabel format general
@    xaxis  ticklabel prec 5
@    xaxis  ticklabel formula ""
@    xaxis  ticklabel append ""
@    xaxis  ticklabel prepend ""
@    xaxis  ticklabel angle 0
@    xaxis  ticklabel skip 0
@    xaxis  ticklabel stagger 0
@    xaxis  ticklabel place normal
@    xaxis  ticklabel offset auto
@    xaxis  ticklabel offset 0.000000 , 0.010000
@    xaxis  ticklabel start type auto
@    xaxis  ticklabel start 0.000000
@    xaxis  ticklabel stop type auto
@    xaxis  ticklabel stop 0.000000
@    xaxis  ticklabel char size 0.800000
@    xaxis  ticklabel font 0
@    xaxis  ticklabel color 1
@    xaxis  tick place both
@    xaxis  tick spec type none
@    yaxis  on
@    yaxis  type zero false
@    yaxis  offset 0.000000 , 0.000000
@    yaxis  bar on
@    yaxis  bar color 1
@    yaxis  bar linestyle 1
@    yaxis  bar linewidth 1.0
@    yaxis  label "Minimum Distance (nm)"
@    yaxis  label layout para
@    yaxis  label place auto
@    yaxis  label char size 0.900000
@    yaxis  label font 0
@    yaxis  label color 1
@    yaxis  label place normal
@    yaxis  tick on
@    yaxis  tick major 0.2
@    yaxis  tick minor ticks 1
@    yaxis  tick default 6
@    yaxis  tick place rounded true
@    yaxis  tick in
@    yaxis  tick major size 1.000000
@    yaxis  tick major color 1
@    yaxis  tick major linewidth 1.0
@    yaxis  tick major linestyle 1
@    yaxis  tick major grid off
@    yaxis  tick minor color 1
@    yaxis  tick minor linewidth 1.0
@    yaxis  tick minor linestyle 1
@    yaxis  tick minor grid off
@    yaxis  tick minor size 0.500000
@    yaxis  ticklabel on
@    yaxis  ticklabel format general
@    yaxis  ticklabel prec 5
@    yaxis  ticklabel formula ""
@    yaxis  ticklabel append ""
@    yaxis  ticklabel prepend ""
@    yaxis  ticklabel angle 0
@    yaxis  ticklabel skip 0
@    yaxis  ticklabel stagger 0
@    yaxis  ticklabel place normal
@    yaxis  ticklabel offset auto
@    yaxis  ticklabel offset 0.000000 , 0.010000
@    yaxis  ticklabel start type auto
@    yaxis  ticklabel start 0.000000
@    yaxis  ticklabel stop type auto
@    yaxis  ticklabel stop 0.000000
@    yaxis  ticklabel char size 0.800000
@    yaxis  ticklabel font 0
@    yaxis  ticklabel color 1
@    yaxis  tick place both
@    yaxis  tick spec type none
@    altxaxis  off
@    altyaxis  off
@    legend on
@    legend loctype view
@    legend 0.78, 0.8
@    legend box color 1
@    legend box pattern 1
@    legend box linewidth 1.0
@    legend box linestyle 1
@    legend box fill color 0
@    legend box fill pattern 1
@    legend font 0
@    legend char size 1.000000
@    legend color 1
@    legend length 2
@    legend vgap 1
@    legend hgap 1
@    legend invert false
@    frame type 0
@    frame linestyle 1
@    frame linewidth 1.0
@    frame color 1
@    frame pattern 1
@    frame background color 0
@    frame background pattern 0
@    s0 hidden false
@    s0 type xy
@    s0 symbol 0
@    s0 symbol size 1.000000
@    s0 symbol color 3
@    s0 symbol pattern 1
@    s0 symbol fill color 3
@    s0 symbol fill pattern 0
@    s0 symbol linewidth 1.0
@    s0 symbol linestyle 1
@    s0 symbol char 65
@    s0 symbol char font 0
@    s0 symbol skip 0
@    s0 line type 1
@    s0 line linestyle 1
@    s0 line linewidth 1.0
@    s0 line color 3
@    s0 line pattern 1
@    s0 baseline type 0
@    s0 baseline off
@    s0 dropline off
@    s0 fill type 0
@    s0 fill rule 0
@    s0 fill color 1
@    s0 fill pattern 1
@    s0 avalue off
@    s0 avalue type 2
@    s0 avalue char size 1.000000
@    s0 avalue font 0
@    s0 avalue color 1
@    s0 avalue rot 0
@    s0 avalue format general
@    s0 avalue prec 3
@    s0 avalue prepend ""
@    s0 avalue append ""
@    s0 avalue offset 0.000000 , 0.000000
@    s0 errorbar on
@    s0 errorbar place both
@    s0 errorbar color 3
@    s0 errorbar pattern 1
@    s0 errorbar size 1.000000
@    s0 errorbar linewidth 1.0
@    s0 errorbar linestyle 1
@    s0 errorbar riser linewidth 1.0
@    s0 errorbar riser linestyle 1
@    s0 errorbar riser clip off
@    s0 errorbar riser clip length 0.100000
@    s0 comment "/Users/KCheng/Desktop/cg_small_water_run/md-run-lonestar/namchi-04-26-2014/g-mind/1md-1.0nm-results/DPP-res-.xvg"
@    s0 legend  ""
@    s1 hidden false
@    s1 type xy
@    s1 symbol 0
@    s1 symbol size 1.000000
@    s1 symbol color 11
@    s1 symbol pattern 1
@    s1 symbol fill color 11
@    s1 symbol fill pattern 0
@    s1 symbol linewidth 1.0
@    s1 symbol linestyle 1
@    s1 symbol char 65
@    s1 symbol char font 0
@    s1 symbol skip 0
@    s1 line type 1
@    s1 line linestyle 1
@    s1 line linewidth 1.0
@    s1 line color 11
@    s1 line pattern 1
@    s1 baseline type 0
@    s1 baseline off
@    s1 dropline off
@    s1 fill type 0
@    s1 fill rule 0
@    s1 fill color 1
@    s1 fill pattern 1
@    s1 avalue off
@    s1 avalue type 2
@    s1 avalue char size 1.000000
@    s1 avalue font 0
@    s1 avalue color 1
@    s1 avalue rot 0
@    s1 avalue format general
@    s1 avalue prec 3
@    s1 avalue prepend ""
@    s1 avalue append ""
@    s1 avalue offset 0.000000 , 0.000000
@    s1 errorbar on
@    s1 errorbar place both
@    s1 errorbar color 11
@    s1 errorbar pattern 1
@    s1 errorbar size 1.000000
@    s1 errorbar linewidth 1.0
@    s1 errorbar linestyle 1
@    s1 errorbar riser linewidth 1.0
@    s1 errorbar riser linestyle 1
@    s1 errorbar riser clip off
@    s1 errorbar riser clip length 0.100000
@    s1 comment "/Users/KCheng/Desktop/cg_small_water_run/md-run-lonestar/namchi-04-26-2014/g-mind/1md-1.0nm-results/DUP-res-.xvg"
@    s1 legend  ""
@    s2 hidden false
@    s2 type xy
@    s2 symbol 0
@    s2 symbol size 1.000000
@    s2 symbol color 1
@    s2 symbol pattern 1
@    s2 symbol fill color 1
@    s2 symbol fill pattern 0
@    s2 symbol linewidth 1.0
@    s2 symbol linestyle 1
@    s2 symbol char 65
@    s2 symbol char font 0
@    s2 symbol skip 0
@    s2 line type 1
@    s2 line linestyle 1
@    s2 line linewidth 1.0
@    s2 line color 1
@    s2 line pattern 1
@    s2 baseline type 0
@    s2 baseline off
@    s2 dropline off
@    s2 fill type 0
@    s2 fill rule 0
@    s2 fill color 1
@    s2 fill pattern 1
@    s2 avalue off
@    s2 avalue type 2
@    s2 avalue char size 1.000000
@    s2 avalue font 0
@    s2 avalue color 1
@    s2 avalue rot 0
@    s2 avalue format general
@    s2 avalue prec 3
@    s2 avalue prepend ""
@    s2 avalue append ""
@    s2 avalue offset 0.000000 , 0.000000
@    s2 errorbar on
@    s2 errorbar place both
@    s2 errorbar color 1
@    s2 errorbar pattern 1
@    s2 errorbar size 1.000000
@    s2 errorbar linewidth 1.0
@    s2 errorbar linestyle 1
@    s2 errorbar riser linewidth 1.0
@    s2 errorbar riser linestyle 1
@    s2 errorbar riser clip off
@    s2 errorbar riser clip length 0.100000
@    s2 comment "/Users/KCheng/Desktop/cg_small_water_run/md-run-lonestar/namchi-04-26-2014/g-mind/1md-1.0nm-results/CHO-res-.xvg"
@    s2 legend  ""
@target G0.S0
@type xy
0 0.9449072
0.02 1.10218
0.04 0.9161471
0.06 2.733441
0.08 1.520732
0.1 1.607871
0.12 1.687016
0.14 2.230005
0.16 0.9483935
0.18 1.452154
0.2 0.8100769
0.22 1.764752
0.24 1.256921
0.26 0.9820639
0.28 0.6425342
0.3 0.4944944
0.32 0.4509984
0.34 0.4557146
0.36 0.4792703
0.38 0.5092394
0.4 0.4909684
0.42 0.4767601
0.44 0.4867496
0.46 0.5023448
0.48 0.4903314
0.5 0.4489428
0.52 0.4653225
0.54 0.4891061
0.56 0.461031
0.58 0.460923
0.6 0.4732073
0.62 0.4603796
0.64 0.4624932
0.66 0.4652954
0.68 0.4610307
0.7 0.4561252
0.72 0.4649197
0.74 0.4570554
0.76 0.4470459
0.78 0.4719371
0.8 0.4503609
0.82 0.4676813
0.84 0.4673855
0.86 0.4636002
0.88 0.4537623
0.9 0.4604348
0.92 0.4523823
0.94 0.4514967
0.96 0.450139
0.98 0.4550007
1 0.4558782
1.02 0.4606518
1.04 0.4499165
1.06 0.4480234
1.08 0.4521615
1.1 0.4642732
1.12 0.4545325
1.14 0.4645967
1.16 0.4550274
1.18 0.4450276
1.2 0.4623034
1.22 0.4648934
1.24 0.4635456
1.26 0.4578478
1.28 0.4664225
1.3 0.4671724
1.32 0.4383494
1.34 0.4676803
1.36 0.451221
1.38 0.4589122
1.4 0.4667441
1.42 0.4715399
1.44 0.4485811
1.46 0.4507218
1.48 0.459728
1.5 0.4541197
1.52 0.4486365
1.54 0.4654565
1.56 0.442182
1.58 0.4543946
1.6 0.4605977
1.62 0.4582843
1.64 0.4554665
1.66 0.4591576
1.68 0.4654301
1.7 0.4553572
1.72 0.4598091
1.74 0.4431989
1.76 0.4530455
1.78 0.4342815
1.8 0.4607329
1.82 0.4499162
1.84 0.4571649
1.86 0.445224
1.88 0.4681078
1.9 0.4563443
1.92 0.4504446
1.94 0.4378067
1.96 0.4589663
1.98 0.4641395
2 0.4513037
2.02 0.4628442
2.04 0.4545875
2.06 0.4504435
2.08 0.4678408
2.1 0.4537349
2.12 0.4548078
2.14 0.4614111
2.16 0.4592656
2.18 0.4632767
2.2 0.4645694
2.22 0.4648919
2.24 0.4589666
2.26 0.4590475
2.28 0.4610048
2.3 0.4437342
2.32 0.4622231
2.34 0.4730225
2.36 0.4508043
2.38 0.4644082
2.4 0.4602714
2.42 0.4588295
2.44 0.4530448
2.46 0.461546
2.48 0.4455617
2.5 0.4357183
2.52 0.4540102
2.54 0.463923
2.56 0.4706647
2.58 0.4623037
2.6 0.4713014
2.62 0.4526865
2.64 0.4577386
2.66 0.4593475
2.68 0.4681344
2.7 0.4582032
2.72 0.4553569
2.74 0.4773101
2.76 0.4716457
2.78 0.4614377
2.8 0.4512479
2.82 0.4543681
2.84 0.4671989
2.86 0.4666902
2.88 0.4792187
2.9 0.4586396
2.92 0.4531282
2.94 0.4591844
2.96 0.468349
2.98 0.4643539
3 0.4832442
3.02 0.4483579
3.04 0.4624116
3.06 0.453045
3.08 0.4445505
3.1 0.4540382
3.12 0.4523823
3.14 0.4513868
3.16 0.4625206
3.18 0.4603803
3.2 0.4661008
3.22 0.4559054
3.24 0.4636268
3.26 0.4414179
3.28 0.4601362
3.3 0.4667173
3.32 0.4641389
3.34 0.4667445
3.36 0.4518845
3.38 0.4426625
3.4 0.450722
3.42 0.4650538
3.44 0.4527138
3.46 0.4741833
3.48 0.4393754
3.5 0.4557134
3.52 0.4722286
3.54 0.4592929
3.56 0.4424362
3.58 0.4579852
3.6 0.4457857
3.62 0.4497505
3.64 0.447465
3.66 0.4626282
3.68 0.4663154
3.7 0.4364341
3.72 0.4457299
3.74 0.4532378
3.76 0.4637081
3.78 0.4558506
3.8 0.4610043
3.82 0.4396882
3.84 0.4525762
3.86 0.4665295
3.88 0.4541202
3.9 0.4455055
3.92 0.4432553
3.94 0.4734448
3.96 0.446458
3.98 0.4454494
4 0.4588302
4.02 0.4500554
4.04 0.4562068
4.06 0.4497497
4.08 0.4669315
4.1 0.4617628
4.12 0.4658588
4.14 0.4607331
4.16 0.4522443
4.18 0.4701328
4.2 0.4570014
4.22 0.4472418
4.24 0.4567551
4.26 0.4497498
4.28 0.4591563
4.3 0.4627624
4.32 0.4698142
4.34 0.4639232
4.36 0.4690949
4.38 0.463196
4.4 0.457001
4.42 0.4540378
4.44 0.4485807
4.46 0.4466262
4.48 0.4586397
4.5 0.4522442
4.52 0.468348
4.54 0.464166
4.56 0.4447749
4.58 0.4495829
4.6 0.4541474
4.62 0.4616812
4.64 0.4631956
4.66 0.4494722
4.68 0.4545878
4.7 0.4490822
4.72 0.4627637
4.74 0.4573296
4.76 0.4601359
4.78 0.448581
4.8 0.4600268
4.82 0.4573012
4.84 0.448498
4.86 0.4459259
4.88 0.4560156
4.9 0.4599457
4.92 0.4530731
4.94 0.4459536
4.96 0.4538164
4.98 0.4500555
5 0.4503886
5.02 0.4598642
5.04 0.4687486
5.06 0.4623311
5.08 0.4608688
5.1 0.4643546
5.12 0.4508049
5.14 0.4445507
5.16 0.4610045
5.18 0.446542
5.2 0.4566449
5.22 0.4584208
5.24 0.4534862
5.26 0.4606787
5.28 0.4453652
5.3 0.4610042
5.32 0.4547522
5.34 0.4482466
5.36 0.4517747
5.38 0.4529343
5.4 0.4500284
5.42 0.4430014
5.44 0.4472974
5.46 0.4411347
5.48 0.4559059
5.5 0.4624121
5.52 0.4574934
5.54 0.4593756
5.56 0.4570556
5.58 0.4469903
5.6 0.4495555
5.62 0.4588031
5.64 0.4347988
5.66 0.4575212
5.68 0.4474934
5.7 0.4504714
5.72 0.4582846
5.74 0.4374349
5.76 0.451718
5.78 0.4728899
5.8 0.4425772
5.82 0.4593749
5.84 0.4493604
5.86 0.4493328
5.88 0.4415031
5.9 0.455851
5.92 0.4595924
5.94 0.4609503
5.96 0.4504994
5.98 0.435431
6 0.4342807
6.02 0.4591564
6.04 0.4474376
6.06 0.4560977
6.08 0.4486372
6.1 0.4466268
6.12 0.4470458
6.14 0.4532112
6.16 0.4582852
6.18 0.4555493
6.2 0.4542302
6.22 0.4331568
6.24 0.4413053
6.26 0.458421
6.28 0.4466823
6.3 0.4589113
6.32 0.4669044
6.34 0.4534863
6.36 0.4485811
6.38 0.4607056
6.4 0.453293
6.42 0.4638155
6.44 0.4433388
6.46 0.454037
6.48 0.45412
6.5 0.4460385
6.52 0.4567544
6.54 0.4528241
6.56 0.4539
6.58 0.4507221
6.6 0.4503618
6.62 0.4651343
6.64 0.4519124
6.66 0.4644884
6.68 0.4444379
6.7 0.4601627
6.72 0.4540372
6.74 0.4578485
6.76 0.4619795
6.78 0.4466262
6.8 0.4452253
6.82 0.447493
6.84 0.455686
6.86 0.4513862
6.88 0.4610047
6.9 0.4532388
6.92 0.4616547
6.94 0.4444655
6.96 0.4484978
6.98 0.4544502
7 0.4448315
7.02 0.4546707
7.04 0.4429726
7.06 0.4594014
7.08 0.4497221
7.1 0.4451404
7.12 0.4595104
7.14 0.4575201
7.16 0.4591566
7.18 0.4503888
7.2 0.4560976
7.22 0.4551379
7.24 0.4548075
7.26 0.4408233
7.28 0.4365211
7.3 0.4351437
7.32 0.4554943
7.34 0.4510821
7.36 0.4551105
7.38 0.4537347
7.4 0.4555764
7.42 0.4555763
7.44 0.4563446
7.46 0.4614111
7.48 0.4628713
7.5 0.4592115
7.52 0.439943
7.54 0.4421256
7.56 0.4370638
7.58 0.4601359
7.6 0.4627369
7.62 0.4498333
7.64 0.4630603
7.66 0.4576022
7.68 0.4472978
7.7 0.4563439
7.72 0.4554122
7.74 0.4503886
7.76 0.4583398
7.78 0.4509435
7.8 0.4577663
7.82 0.450139
7.84 0.4463469
7.86 0.4459821
7.88 0.4503881
7.9 0.438749
7.92 0.4616007
7.94 0.4534591
7.96 0.44105
7.98 0.4568918
8 0.4512755
8.02 0.4446346
8.04 0.4588575
8.06 0.4559058
8.08 0.451248
8.1 0.4542572
8.12 0.4669852
8.14 0.4600266
8.16 0.4494721
8.18 0.4517736
8.2 0.4492491
8.22 0.4440152
8.24 0.4450557
8.26 0.4426626
8.28 0.4585301
8.3 0.4596198
8.32 0.4583938
8.34 0.4645963
8.36 0.4638419
8.38 0.4635735
8.4 0.4530459
8.42 0.4490265
8.44 0.4477443
8.46 0.4623043
8.48 0.456755
8.5 0.4494719
8.52 0.4579028
8.54 0.4606785
8.56 0.4570557
8.58 0.4549996
8.6 0.4428596
8.62 0.4552469
8.64 0.4486371
8.66 0.4654567
8.68 0.4441004
8.7 0.4573298
8.72 0.4494721
8.74 0.4618173
8.76 0.4555487
8.78 0.4642459
8.8 0.4434523
8.82 0.450139
8.84 0.4548349
8.86 0.4476043
8.88 0.4631687
8.9 0.4556585
8.92 0.4618982
8.94 0.4591567
8.96 0.4610862
8.98 0.4596471
9 0.4579576
9.02 0.4637623
9.04 0.4626822
9.06 0.4481907
9.08 0.4515248
9.1 0.455027
9.12 0.4412195
9.14 0.4584219
9.16 0.4519959
9.18 0.4581211
9.2 0.4599459
9.22 0.475132
9.24 0.4593749
9.26 0.4591576
9.28 0.4639233
9.3 0.4561528
9.32 0.4519957
9.34 0.4580934
9.36 0.4701063
9.38 0.452604
9.4 0.457247
9.42 0.4452247
9.44 0.4430863
9.46 0.460136
9.48 0.4548901
9.5 0.4357469
9.52 0.4504991
9.54 0.452355
9.56 0.4584215
9.58 0.461763
9.6 0.443424
9.62 0.4565085
9.64 0.4529351
9.66 0.4455336
9.68 0.4484413
9.7 0.4655644
9.72 0.459782
9.74 0.45752
9.76 0.4682676
9.78 0.4589935
9.8 0.4676261
9.82 0.4545328
9.84 0.4454768
9.86 0.4580668
9.88 0.446458
9.9 0.4673595
9.92 0.4481354
9.94 0.4600549
9.96 0.468028
9.98 0.4550549
10 0.4488316
10.02 0.4605966
10.04 0.4416732
10.06 0.4490275
10.08 0.463276
10.1 0.4584212
10.12 0.435775
10.14 0.4788267
10.16 0.4514701
10.18 0.4522448
10.2 0.4466262
10.22 0.4633848
10.24 0.4486088
10.26 0.4617635
10.28 0.4445496
10.3 0.465993
10.32 0.4531286
10.34 0.459266
10.36 0.4360334
10.38 0.4456455
10.4 0.434138
10.42 0.4441008
10.44 0.4642467
10.46 0.4575481
10.48 0.4659943
10.5 0.4585301
10.52 0.4424361
10.54 0.4447751
10.56 0.4586399
10.58 0.4399146
10.6 0.4489425
10.62 0.4446068
10.64 0.4424361
10.66 0.4501388
10.68 0.4496658
10.7 0.4612213
10.72 0.4512487
10.74 0.4566731
10.76 0.465296
10.78 0.4553567
10.8 0.4634921
10.82 0.4507211
10.84 0.4600546
10.86 0.4444381
10.88 0.4448032
10.9 0.4446903
10.92 0.4674129
10.94 0.4552203
10.96 0.4597285
10.98 0.4495828
11 0.4575203
11.02 0.4648923
11.04 0.4610036
11.06 0.4554666
11.08 0.448191
11.1 0.4469342
11.12 0.4729954
11.14 0.4577667
11.16 0.4578478
11.18 0.4539821
11.2 0.4543676
11.22 0.4554395
11.24 0.4567829
11.26 0.4536518
11.28 0.4595922
11.3 0.4513862
11.32 0.4459539
11.34 0.4462347
11.36 0.4552744
11.38 0.4567281
11.4 0.4592108
11.42 0.4564265
11.44 0.4505832
11.46 0.4566727
11.48 0.4476042
11.5 0.465215
11.52 0.4584215
11.54 0.4501668
11.56 0.4456733
11.58 0.4456737
11.6 0.4554671
11.62 0.4430009
11.64 0.4557137
11.66 0.4372932
11.68 0.4684811
11.7 0.4521337
11.72 0.4561794
11.74 0.4426626
11.76 0.4546431
11.78 0.4433962
11.8 0.4503892
11.82 0.4551091
11.84 0.4493323
11.86 0.458067
11.88 0.4571923
11.9 0.4424085
11.92 0.4648387
11.94 0.4578761
11.96 0.4544506
11.98 0.4585305
12 0.4600537
12.02 0.4556591
12.04 0.4554945
12.06 0.4522444
12.08 0.465537
12.1 0.4581751
12.12 0.4750002
12.14 0.4415882
12.16 0.4448595
12.18 0.4458697
12.2 0.4524929
12.22 0.4523824
12.24 0.4558509
12.26 0.4655373
12.28 0.4610856
12.3 0.4511369
12.32 0.4616819
12.34 0.4391189
12.36 0.459728
12.38 0.4586393
12.4 0.4493056
12.42 0.4651347
12.44 0.4509157
12.46 0.4532932
12.48 0.4592381
12.5 0.4579853
12.52 0.457684
12.54 0.4623308
12.56 0.4701595
12.58 0.4552746
12.6 0.4572197
12.62 0.4537902
12.64 0.4594022
12.66 0.4676809
12.68 0.4644618
12.7 0.4722548
12.72 0.4659668
12.74 0.4708769
12.76 0.4615735
12.78 0.436921
12.8 0.479531
12.82 0.4598371
12.84 0.4680015
12.86 0.4553567
12.88 0.4378925
12.9 0.4745005
12.92 0.4949998
12.94 0.4467943
12.96 0.4623043
12.98 0.4570561
13 0.4394593
13.02 0.4583941
13.04 0.457985
13.06 0.4680009
13.08 0.4488034
13.1 0.4523822
13.12 0.4650538
13.14 0.458149
13.16 0.4484968
13.18 0.464381
13.2 0.4552201
13.22 0.4588576
13.24 0.4513317
13.26 0.4546701
13.28 0.4759723
13.3 0.4563169
13.32 0.4473535
13.34 0.4613838
13.36 0.4671726
13.38 0.4568918
13.4 0.4631145
13.42 0.4624658
13.44 0.4768902
13.46 0.4537896
13.48 0.462709
13.5 0.4481907
13.52 0.4657788
13.54 0.4652145
13.56 0.4293014
13.58 0.4431986
13.6 0.4472974
13.62 0.4458698
13.64 0.4565908
13.66 0.4389193
13.68 0.4508048
13.7 0.4600272
13.72 0.4679744
13.74 0.4557138
13.76 0.4508322
13.78 0.4558509
13.8 0.4611124
13.82 0.4670649
13.84 0.4576579
13.86 0.4397726
13.88 0.4383204
13.9 0.4586398
13.92 0.4451402
13.94 0.4442127
13.96 0.4509435
13.98 0.4602716
14 0.4769962
14.02 0.4494722
14.04 0.4443532
14.06 0.4440157
14.08 0.462547
14.1 0.461248
14.12 0.4562073
14.14 0.4658591
14.16 0.4626284
14.18 0.4450843
14.2 0.4752629
14.22 0.4457859
14.24 0.4567823
14.26 0.4584214
14.28 0.4578485
14.3 0.4328966
14.32 0.4662088
14.34 0.4591837
14.36 0.4560972
14.38 0.4583398
14.4 0.4613564
14.42 0.4571649
14.44 0.4737082
14.46 0.4665028
14.48 0.4638426
14.5 0.4444378
14.52 0.4465423
14.54 0.4619524
14.56 0.4648123
14.58 0.4618165
14.6 0.4588296
14.62 0.4605154
14.64 0.4518024
14.66 0.459184
14.68 0.448664
14.7 0.4477998
14.72 0.442578
14.74 0.4860556
14.76 0.4716992
14.78 0.4565354
14.8 0.4590748
14.82 0.4605973
14.84 0.4678136
14.86 0.4570563
14.88 0.448581
14.9 0.4512756
14.92 0.4541473
14.94 0.4588031
14.96 0.455878
14.98 0.4767068
15 0.4613566
15.02 0.4479121
15.04 0.4625198
15.06 0.4609235
15.08 0.4631688
15.1 0.4592393
15.12 0.4545607
15.14 0.4703452
15.16 0.4537895
15.18 0.4497496
15.2 0.4627368
15.22 0.4611124
15.24 0.4506113
15.26 0.4469343
15.28 0.4560972
15.3 0.4599454
15.32 0.4659934
15.34 0.4640315
15.36 0.4519128
15.38 0.4531279
15.4 0.4656987
15.42 0.4360337
15.44 0.4507217
15.46 0.4396306
15.48 0.4648928
15.5 0.4437056
15.52 0.4513312
15.54 0.4648119
15.56 0.448637
15.58 0.463762
15.6 0.4633846
15.62 0.4595654
15.64 0.4651344
15.66 0.4450561
15.68 0.4389187
15.7 0.451497
15.72 0.4534866
15.74 0.454643
15.76 0.4571105
15.78 0.4534588
15.8 0.4451126
15.82 0.4561797
15.84 0.4580395
15.86 0.4577395
15.88 0.4374354
15.9 0.4433118
15.92 0.4616
15.94 0.4510543
15.96 0.4584216
15.98 0.4587209
16 0.4527967
16.02 0.4534862
16.04 0.4633843
16.06 0.4622225
16.08 0.4504445
16.1 0.4563164
16.12 0.4577393
16.14 0.4624662
16.16 0.4671725
16.18 0.4463747
16.2 0.4628449
16.22 0.4475212
16.24 0.451885
16.26 0.4508317
16.28 0.4487203
16.3 0.4659931
16.32 0.4602175
16.34 0.4596469
16.36 0.4459258
16.38 0.4468782
16.4 0.46114
16.42 0.4576581
16.44 0.4587483
16.46 0.4477994
16.48 0.4537339
16.5 0.4514976
16.52 0.4665568
16.54 0.4512763
16.56 0.4497499
16.58 0.4717253
16.6 0.4576567
16.62 0.4654574
16.64 0.4568645
16.66 0.4550274
16.68 0.4299417
16.7 0.4246174
16.72 0.4580939
16.74 0.4492773
16.76 0.4426336
16.78 0.4602723
16.8 0.4549173
16.82 0.4504995
16.84 0.4513868
16.86 0.4491661
16.88 0.4540095
16.9 0.4451123
16.92 0.4399436
16.94 0.4374931
16.96 0.4484976
16.98 0.4447756
17 0.4504444
17.02 0.4635202
17.04 0.4659927
17.06 0.4439871
17.08 0.46095
17.1 0.4646769
17.12 0.4401422
17.14 0.4633573
17.16 0.4348564
17.18 0.4526587
17.2 0.4544505
17.22 0.4548075
17.24 0.4631151
17.26 0.4548626
17.28 0.4457011
17.3 0.4565905
17.32 0.4592926
17.34 0.4565909
17.36 0.4440994
17.38 0.4533486
17.4 0.4699465
17.42 0.4648118
17.44 0.449166
17.46 0.459864
17.48 0.4607874
17.5 0.4418995
17.52 0.4618441
17.54 0.4470452
17.56 0.4497217
17.58 0.4583121
17.6 0.4555489
17.62 0.4567821
17.64 0.4568644
17.66 0.4501113
17.68 0.4704784
17.7 0.4520511
17.72 0.4470465
17.74 0.449472
17.76 0.4624121
17.78 0.4577395
17.8 0.4616547
17.82 0.4488046
17.84 0.4496943
17.86 0.4631958
17.88 0.4562346
17.9 0.4578205
17.92 0.4673595
17.94 0.459647
17.96 0.4436779
17.98 0.4549727
18 0.4488317
18.02 0.4468225
18.04 0.4589115
18.06 0.4538995
18.08 0.4664762
18.1 0.4498329
18.12 0.4530174
18.14 0.4583391
18.16 0.4557136
18.18 0.4497221
18.2 0.4554393
18.22 0.4597017
18.24 0.4648116
18.26 0.4575206
18.28 0.4539273
18.3 0.4411352
18.32 0.4683482
18.34 0.4321452
18.36 0.4587479
18.38 0.4448032
18.4 0.4670649
18.42 0.4432548
18.44 0.4511652
18.46 0.4368926
18.48 0.4424082
18.5 0.4655368
18.52 0.4715398
18.54 0.4546701
18.56 0.4426621
18.58 0.4628982
18.6 0.4352589
18.62 0.4590209
18.64 0.4524654
18.66 0.46038
18.68 0.433878
18.7 0.4454492
18.72 0.4528794
18.74 0.4523824
18.76 0.4691745
18.78 0.4463748
18.8 0.4624657
18.82 0.4474649
18.84 0.4614375
18.86 0.4378646
18.88 0.4516909
18.9 0.4458979
18.92 0.4657785
18.94 0.4464861
18.96 0.4498896
18.98 0.465564
19 0.4521612
19.02 0.4741831
19.04 0.468508
19.06 0.4627093
19.08 0.4587206
19.099 0.4676274
19.119 0.4518017
19.139 0.4574114
19.159 0.4540101
19.179 0.4546424
19.199 0.4560156
19.219 0.4626287
19.239 0.4642736
19.259 0.4479397
19.279 0.4484696
19.299 0.4516912
19.319 0.4542571
19.339 0.4683484
19.359 0.4448878
19.379 0.4329549
19.399 0.4648125
19.419 0.4471297
19.439 0.4514976
19.459 0.4534591
19.479 0.4585307
19.499 0.4471583
19.519 0.4504723
19.539 0.4543959
19.559 0.4594836
19.579 0.459211
19.599 0.4390041
19.619 0.4576574
19.639 0.4541473
19.659 0.4677874
19.679 0.4433392
19.699 0.4734451
19.719 0.4492778
19.739 0.4599462
19.759 0.4678138
19.779 0.4491379
19.799 0.457903
19.819 0.4665029
19.839 0.4530724
19.859 0.4638426
19.879 0.4482466
19.899 0.4610853
19.919 0.4434238
19.939 0.4631958
19.959 0.4602714
19.979 0.4543406
19.999 0.4564263
&
@target G0.S1
@type xy
0 0.8417539
0.02 1.409006
0.04 1.339682
0.06 2.270567
0.08 1.677453
0.1 2.551025
0.12 1.218698
0.14 3.649729
0.16 2.567275
0.18 2.138393
0.2 1.840068
0.22 3.187052
0.24 0.50865
0.26 1.3761
0.28 0.4640312
0.3 0.4671718
0.32 0.4480522
0.34 0.4497223
0.36 0.4570826
0.38 0.4524929
0.4 0.4501389
0.42 0.4357463
0.44 0.439119
0.46 0.4612481
0.48 0.4622225
0.5 0.4499719
0.52 0.4536518
0.54 0.4717261
0.56 0.4611674
0.58 0.4533758
0.6 0.4672789
0.62 0.4598105
0.64 0.4601361
0.66 0.4487209
0.68 0.4546151
0.7 0.4548905
0.72 0.4479116
0.74 0.4444379
0.76 0.4542582
0.78 0.4720967
0.8 0.4623034
0.82 0.4756312
0.84 0.4611669
0.86 0.4617631
0.88 0.4771789
0.9 0.4530731
0.92 0.4452242
0.94 0.466101
0.96 0.4787748
0.98 0.4565358
1 0.4593742
1.02 0.4669054
1.04 0.4403411
1.06 0.4612215
1.08 0.4642476
1.1 0.4669846
1.12 0.4723614
1.14 0.4713812
1.16 0.4580938
1.18 0.4688549
1.2 0.4699469
1.22 0.4608147
1.24 0.4654571
1.26 0.4441284
1.28 0.4423234
1.3 0.4747106
1.32 0.4606791
1.34 0.4470459
1.36 0.4554394
1.38 0.4699204
1.4 0.4608141
1.42 0.465725
1.44 0.4406243
1.46 0.4555219
1.48 0.4534591
1.5 0.474473
1.52 0.4690953
1.54 0.4604891
1.56 0.4592927
1.58 0.4699467
1.6 0.4738142
1.62 0.4664225
1.64 0.4497497
1.66 0.4682947
1.68 0.4605699
1.7 0.4803388
1.72 0.4595113
1.74 0.4811447
1.76 0.4518025
1.78 0.4607063
1.8 0.4598372
1.82 0.4765764
1.84 0.4741571
1.86 0.4637621
1.88 0.4820012
1.9 0.4601364
1.92 0.4651345
1.94 0.4610046
1.96 0.4795312
1.98 0.4700264
2 0.462033
2.02 0.4601631
2.04 0.4812995
2.06 0.4855157
2.08 0.4659131
2.1 0.4611404
2.12 0.457247
2.14 0.439858
2.16 0.4587211
2.18 0.4632758
2.2 0.4591573
2.22 0.4552746
2.24 0.4796353
2.26 0.439033
2.28 0.4714341
2.3 0.4418996
2.32 0.4678133
2.34 0.4422953
2.36 0.4788793
2.38 0.465994
2.4 0.4650537
2.42 0.4475216
2.44 0.4524654
2.46 0.4531285
2.48 0.4679208
2.5 0.4624124
2.52 0.4574121
2.54 0.4652414
2.56 0.4628721
2.58 0.4607871
2.6 0.4546978
2.62 0.4581477
2.64 0.472361
2.66 0.4656712
2.68 0.4610044
2.7 0.4484974
2.72 0.4511645
2.74 0.4695479
2.76 0.4618169
2.78 0.4501666
2.8 0.4730228
2.82 0.4534589
2.84 0.4461223
2.86 0.4455622
2.88 0.4507218
2.9 0.4359472
2.92 0.4560153
2.94 0.4472411
2.96 0.4552464
2.98 0.4504718
3 0.4588033
3.02 0.46095
3.04 0.4393465
3.06 0.4706649
3.08 0.4648653
3.1 0.4647043
3.12 0.4779381
3.14 0.45522
3.16 0.4434244
3.18 0.4583121
3.2 0.4548902
3.22 0.4672793
3.24 0.461682
3.26 0.4604619
3.28 0.4586393
3.3 0.4633035
3.32 0.4597278
3.34 0.4404539
3.36 0.4549998
3.38 0.4698409
3.4 0.452134
3.42 0.4545329
3.44 0.4655375
3.46 0.4613298
3.48 0.4507212
3.5 0.4691216
3.52 0.4414181
3.54 0.4643547
3.56 0.4669586
3.58 0.4870834
3.6 0.4512204
3.62 0.4839679
3.64 0.46395
3.66 0.4691743
3.68 0.455851
3.7 0.4486364
3.72 0.4570838
3.74 0.509436
3.76 0.4639506
3.78 0.458094
3.8 0.4628714
3.82 0.4617629
3.84 0.4662617
3.86 0.4629522
3.88 0.4686421
3.9 0.4704787
3.92 0.469734
3.94 0.4697337
3.96 0.4611403
3.98 0.4650276
4 0.4707972
4.02 0.4586392
4.04 0.4532384
4.06 0.4553565
4.08 0.4462342
4.1 0.4560971
4.12 0.4537062
4.14 0.4572473
4.16 0.4626289
4.18 0.4589664
4.2 0.4697075
4.22 0.4591565
4.24 0.4574932
4.26 0.4674129
4.28 0.4687218
4.3 0.4428884
4.32 0.453707
4.34 0.4611398
4.36 0.469308
4.38 0.4687212
4.4 0.4550278
4.42 0.4646771
4.44 0.4654296
4.46 0.4637078
4.48 0.4331856
4.5 0.4526036
4.52 0.4772318
4.54 0.4682148
4.56 0.4574387
4.58 0.5010239
4.6 0.4847675
4.62 0.4601632
4.64 0.4561247
4.66 0.4544777
4.68 0.4706642
4.7 0.4417298
4.72 0.4678938
4.74 0.4625202
4.76 0.4574112
4.78 0.4278438
4.8 0.453349
4.82 0.464704
4.84 0.4631682
4.86 0.4684284
4.88 0.4493602
4.9 0.4573289
4.92 0.4756568
4.94 0.4552475
4.96 0.4594836
4.98 0.4791134
5 0.4635188
5.02 0.4642466
5.04 0.4464024
5.06 0.4622225
5.08 0.4647042
5.1 0.4567818
5.12 0.4562898
5.14 0.4491377
5.16 0.462222
5.18 0.4585569
5.2 0.4957314
5.22 0.4705587
5.24 0.5826877
5.26 0.8433414
5.28 0.7578421
5.3 1.349314
5.32 0.8793327
5.34 0.7797111
5.36 0.4940897
5.38 0.4811705
5.4 0.4733914
5.42 0.4713806
5.44 0.4930265
5.46 0.4757365
5.48 0.4968148
5.5 0.4761039
5.52 0.466396
5.54 0.4735507
5.56 0.4550269
5.58 0.4831672
5.6 0.4667172
5.62 0.499325
5.64 0.4373783
5.66 0.5268061
5.68 1.154924
5.7 1.529657
5.72 0.9014852
5.74 1.431162
5.76 1.695855
5.78 1.620355
5.8 1.667829
5.82 1.394668
5.84 1.049357
5.86 1.706173
5.88 1.643365
5.9 1.559206
5.92 1.693798
5.94 1.805361
5.96 1.097417
5.98 1.261775
6 1.0384
6.02 1.491753
6.04 1.704685
6.06 0.940957
6.08 0.90294
6.1 0.5110288
6.12 0.4589933
6.14 0.8366296
6.16 0.4654566
6.18 1.422603
6.2 1.495109
6.22 0.8292472
6.24 1.312116
6.26 1.509851
6.28 1.619297
6.3 1.733768
6.32 0.7979035
6.34 1.730787
6.36 1.43601
6.38 1.975177
6.4 1.771588
6.42 0.988799
6.44 0.9255944
6.46 0.4978452
6.48 0.9146584
6.5 1.61211
6.52 1.315922
6.54 1.273431
6.56 1.799152
6.58 1.955568
6.6 1.488439
6.62 1.484385
6.64 0.4780688
6.66 0.8475108
6.68 0.5761296
6.7 0.4633842
6.72 0.4530447
6.74 1.097247
6.76 0.5581222
6.78 1.801888
6.8 1.657694
6.82 0.5190856
6.84 0.9198099
6.86 1.137552
6.88 0.8896767
6.9 1.398293
6.92 0.9509599
6.94 1.289166
6.96 0.8473046
6.98 1.465955
7 0.4765243
7.02 0.4883399
7.04 0.4699211
7.06 0.4567557
7.08 0.6035311
7.1 0.9732031
7.12 0.9387358
7.14 1.098636
7.16 1.371614
7.18 0.499525
7.2 0.5180005
7.22 0.4769431
7.24 0.9455948
7.26 0.700803
7.28 1.144967
7.3 1.368046
7.32 1.468647
7.34 1.259395
7.36 0.7706167
7.38 0.7225472
7.4 0.5527424
7.42 0.7949061
7.44 1.127941
7.46 0.7715898
7.48 0.9069182
7.5 0.4835804
7.52 0.5429781
7.54 0.4650001
7.56 1.348128
7.58 2.070391
7.6 1.820068
7.62 1.594404
7.64 0.9567392
7.66 1.207684
7.68 1.373226
7.7 1.737426
7.72 2.179874
7.74 1.44805
7.76 2.177206
7.78 2.273263
7.8 1.905735
7.82 1.855653
7.84 0.9157646
7.86 1.367269
7.88 2.220096
7.9 2.136504
7.92 2.396931
7.94 2.205029
7.96 2.291664
7.98 1.648378
8 1.25127
8.02 1.111013
8.04 1.237437
8.06 0.7326999
8.08 0.4530729
8.1 0.4579296
8.12 0.4645694
8.14 0.4712485
8.16 0.4677874
8.18 0.4366064
8.2 0.4744736
8.22 0.4752632
8.24 0.4701332
8.26 0.4857472
8.28 0.4492774
8.3 0.4681081
8.32 0.5030401
8.34 0.4824163
8.36 0.4568915
8.38 0.477729
8.4 0.4573294
8.42 0.4638431
8.44 0.4513034
8.46 0.5074942
8.48 0.4728899
8.5 0.9862049
8.52 0.7464917
8.54 0.6930186
8.56 0.4674663
8.58 0.9417006
8.6 0.4608151
8.62 0.4594834
8.64 0.4692815
8.66 0.4579023
8.68 0.4488314
8.7 0.463276
8.72 0.4798172
8.74 0.4407095
8.76 0.4718316
8.78 0.4584217
8.8 0.4468782
8.82 0.4792966
8.84 0.4752634
8.86 0.4854125
8.88 0.4480513
8.9 0.4541473
8.92 0.5458479
8.94 0.4519125
8.96 0.4603804
8.98 0.4570014
9 0.4533764
9.02 0.450139
9.04 0.4655378
9.06 0.4556856
9.08 0.4576298
9.1 0.4706641
9.12 0.4650541
9.14 0.4738415
9.16 0.4822078
9.18 0.4735504
9.2 0.4695218
9.22 0.4637619
9.24 0.4620875
9.26 0.4507213
9.28 0.4668241
9.3 0.4627095
9.32 0.4674127
9.34 0.4612215
9.36 0.4706642
9.38 0.451912
9.4 0.4816122
9.42 0.4800524
9.44 0.4589122
9.46 0.4713016
9.48 0.4662081
9.5 0.4502501
9.52 0.4659666
9.54 0.4561796
9.56 0.4702667
9.58 0.4622225
9.6 1.223325
9.62 1.214279
9.64 1.260515
9.66 0.916051
9.68 0.478357
9.7 0.5004751
9.72 0.8121877
9.74 0.4531277
9.76 0.4734448
9.78 0.4596194
9.8 0.4598095
9.82 0.457411
9.84 0.4661811
9.86 0.4615457
9.88 0.4588306
9.9 0.461844
9.92 0.4669853
9.94 0.4591843
9.96 0.448135
9.98 0.472732
10 0.4492492
10.02 0.4619789
10.04 0.4526588
10.06 0.4572195
10.08 0.4708766
10.1 0.4611121
10.12 0.4753154
10.14 0.4691213
10.16 0.4552751
10.18 0.4654836
10.2 0.4637344
10.22 0.4611125
10.24 0.4514977
10.26 0.4729955
10.28 0.4609229
10.3 0.4558506
10.32 0.4728897
10.34 0.4599454
10.36 0.4550271
10.38 0.4279309
10.4 0.4722549
10.42 0.4792182
10.44 0.4613565
10.46 0.460054
10.48 0.4803382
10.5 0.4474652
10.52 0.4751315
10.54 0.4546701
10.56 0.448358
10.58 0.4660747
10.6 0.4883386
10.62 0.4489155
10.64 0.4636003
10.66 0.4774149
10.68 0.4706647
10.7 0.4736564
10.72 0.4652418
10.74 0.4677876
10.76 0.4586931
10.78 0.4604617
10.8 0.4827786
10.82 0.4607335
10.84 0.4680272
10.86 0.4742367
10.88 0.4598638
10.9 0.4734454
10.92 0.4859531
10.94 0.469974
10.96 0.5783384
10.98 0.6490183
11 0.4687749
11.02 0.4671721
11.04 0.46586
11.06 0.4746315
11.08 1.028226
11.1 0.5196392
11.12 0.980064
11.14 1.787889
11.16 1.271426
11.18 1.773373
11.2 1.330611
11.22 1.326141
11.24 1.048642
11.26 1.287031
11.28 0.7828473
11.3 1.462498
11.32 2.237174
11.34 1.854953
11.36 1.720799
11.38 1.978269
11.4 1.477041
11.42 1.617443
11.44 0.7511823
11.46 1.037629
11.48 0.9147399
11.5 0.5167444
11.52 1.391124
11.54 0.7762899
11.56 0.4878008
11.58 0.4675734
11.6 1.088577
11.62 0.6604928
11.64 0.4592929
11.66 0.4728895
11.68 0.4571108
11.7 0.4727049
11.72 0.4997993
11.74 0.5253568
11.76 0.4797393
11.78 0.4682148
11.8 1.471826
11.82 1.268582
11.84 1.026097
11.86 1.189685
11.88 1.821984
11.9 1.379365
11.92 1.257974
11.94 1.246535
11.96 1.083386
11.98 0.9138516
12 0.4925948
12.02 0.4825709
12.04 0.585769
12.06 1.286264
12.08 0.4665033
12.1 0.4942923
12.12 0.4585035
12.14 0.5113944
12.16 0.4513594
12.18 0.4557686
12.2 0.4654576
12.22 0.4564539
12.24 0.4504995
12.26 0.4656717
12.28 0.448219
12.3 0.4771269
12.32 0.4652686
12.34 0.4781733
12.36 0.4601356
12.38 0.4586118
12.4 0.4348849
12.42 0.4707974
12.44 0.4597284
12.46 0.4723086
12.48 0.4486087
12.5 0.4712214
12.52 0.4467109
12.54 0.4618981
12.56 0.4605977
12.58 0.4407099
12.6 0.4530731
12.62 0.4533485
12.64 0.4562345
12.66 0.4667442
12.68 0.455137
12.7 0.4654842
12.72 0.4500554
12.74 0.45025
12.76 0.4600266
12.78 0.4520505
12.8 0.470665
12.82 0.4671189
12.84 0.4671456
12.86 0.4627631
12.88 0.4414749
12.9 0.4626278
12.92 0.4664225
12.94 0.4620069
12.96 0.4578485
12.98 0.4600275
13 0.4398295
13.02 0.472176
13.04 0.4607598
13.06 0.460381
13.08 0.4549994
13.1 0.4552743
13.12 0.4636001
13.14 0.4640583
13.16 0.4478006
13.18 0.44886
13.2 0.4585578
13.22 0.454973
13.24 0.4586385
13.26 0.4488034
13.28 0.4484696
13.3 0.46653
13.32 0.4572472
13.34 0.4641658
13.36 0.4552199
13.38 0.4438753
13.4 0.4543672
13.42 0.4579303
13.44 0.4504162
13.46 0.4526304
13.48 0.4544229
13.5 0.4639238
13.52 0.4620872
13.54 0.4523828
13.56 0.4659128
13.58 0.4668515
13.6 0.4737886
13.62 0.4523829
13.64 0.455576
13.66 0.4650266
13.68 0.4600542
13.7 0.4540372
13.72 0.4398009
13.74 0.4653495
13.76 0.4598913
13.78 0.473524
13.8 0.4829858
13.82 0.4655368
13.84 0.44334
13.86 0.4493051
13.88 0.4627629
13.9 0.4739463
13.92 0.4717254
13.94 0.4423801
13.96 0.4550005
13.98 0.4422109
14 0.4658593
14.02 0.4565899
14.04 0.4597287
14.06 0.4795304
14.08 0.4459821
14.1 0.4488044
14.12 0.4688551
14.14 0.4501665
14.16 0.4671992
14.18 0.4623047
14.2 0.4540371
14.22 0.4460095
14.24 0.4546423
14.26 0.4727844
14.28 0.4633034
14.3 0.4504718
14.32 0.4561247
14.34 0.4597282
14.36 0.4584211
14.38 0.4420688
14.4 0.4549724
14.42 0.4507215
14.44 0.4411636
14.46 0.4633844
14.48 0.4659668
14.5 0.4641927
14.52 0.4390049
14.54 0.4601359
14.56 0.4394034
14.58 0.4574112
14.6 0.4532658
14.62 0.4538999
14.64 0.4547801
14.66 0.4588298
14.68 0.4585573
14.7 0.4598636
14.72 0.4585574
14.74 0.4580666
14.76 0.4430856
14.78 0.4508055
14.8 0.4631677
14.82 0.4580664
14.84 0.4524657
14.86 0.4501392
14.88 0.4585299
14.9 0.4799481
14.92 0.461681
14.94 0.4536515
14.96 0.4528796
14.98 0.4493334
15 0.4597824
15.02 0.4728903
15.04 0.4524928
15.06 0.4555496
15.08 0.4621959
15.1 0.4747109
15.12 0.4618707
15.14 0.4460102
15.16 0.4703986
15.18 0.4406814
15.2 0.4467101
15.22 0.4704515
15.24 0.4476888
15.26 0.4690683
15.28 0.4703449
15.3 0.4497221
15.32 0.4658591
15.34 0.4590748
15.36 0.4698407
15.38 0.4676
15.4 0.4755254
15.42 0.4516907
15.44 0.47392
15.46 0.4375504
15.48 0.4561246
15.5 0.4338784
15.52 0.4631411
15.54 0.4642741
15.56 0.4771269
15.58 0.4825196
15.6 0.4502784
15.62 0.4616008
15.64 0.4347983
15.66 0.4609775
15.68 0.4741571
15.7 0.4592114
15.72 0.4600547
15.74 0.4597827
15.76 0.4573287
15.78 0.4729958
15.8 0.4719643
15.82 0.4542303
15.84 0.4665293
15.86 0.4462346
15.88 0.4814562
15.9 0.4665296
15.92 0.45522
15.94 0.4691747
15.96 0.4473534
15.98 0.4782523
16 0.4656986
16.02 0.4713007
16.04 0.4779124
16.06 0.4513866
16.08 0.5008494
16.1 0.4792962
16.12 0.4748944
16.14 0.456098
16.16 0.4627635
16.18 0.4589933
16.2 0.4627094
16.22 0.4699467
16.24 0.475342
16.26 0.4496109
16.28 0.4643272
16.3 0.4779649
16.32 0.4658869
16.34 0.474078
16.36 0.8159968
16.38 0.4473535
16.4 0.459075
16.42 0.4662882
16.44 0.4713811
16.46 0.4574654
16.48 0.4614385
16.5 0.4759729
16.52 0.4736297
16.54 0.4703457
16.56 0.449555
16.58 0.4750259
16.6 0.4577664
16.62 0.4465985
16.64 0.4555216
16.66 0.4563434
16.68 0.4605161
16.7 0.4682678
16.72 0.4680283
16.74 0.4995495
16.76 0.6282711
16.78 0.9267545
16.8 0.5180245
16.82 0.498623
16.84 0.4748159
16.86 0.4731282
16.88 0.4570557
16.9 0.4669315
16.92 0.4767862
16.94 0.4836065
16.96 0.481482
16.98 0.4641382
17 0.4764718
17.02 0.4623852
17.04 0.4870833
17.06 0.46095
17.08 0.463708
17.1 0.4856435
17.12 0.5256187
17.14 0.4521618
17.16 0.4601361
17.18 0.4716992
17.2 0.5091412
17.22 0.4694943
17.24 0.4657792
17.26 0.464624
17.28 0.4918073
17.3 0.4567829
17.32 0.4860038
17.34 0.4468779
17.36 0.4669582
17.38 0.4828303
17.4 0.4779644
17.42 0.4734981
17.44 0.4560976
17.46 0.444016
17.48 0.4573015
17.5 0.4725995
17.52 0.4501393
17.54 0.4470465
17.56 0.4531008
17.58 0.4761565
17.6 0.4630604
17.62 0.4579572
17.64 0.4701864
17.66 0.4520505
17.68 0.4549995
17.7 0.4488595
17.72 0.4481352
17.74 0.4652419
17.76 0.4512483
17.78 0.4695739
17.8 0.4585028
17.82 0.4532934
17.84 0.4657253
17.86 0.4615466
17.88 0.4623311
17.9 0.4640314
17.92 0.4457852
17.94 0.4635186
17.96 0.4459822
17.98 0.4588028
18 0.4789571
18.02 0.4541195
18.04 0.4607063
18.06 0.4589396
18.08 0.4620883
18.1 0.4635193
18.12 0.47974
18.14 0.4534585
18.16 0.4674667
18.18 0.4563172
18.2 0.4699462
18.22 0.458176
18.24 0.4748939
18.26 1.024073
18.28 0.5502952
18.3 0.4745003
18.32 0.6216714
18.34 0.5040585
18.36 0.4645965
18.38 0.4561248
18.4 0.4684013
18.42 0.4443538
18.44 0.4461219
18.46 0.4685617
18.48 0.4690951
18.5 0.4564535
18.52 0.4875955
18.54 0.5295525
18.56 0.4816901
18.58 0.4633033
18.6 0.4591839
18.62 0.4570558
18.64 0.464812
18.66 0.4812482
18.68 0.4782775
18.7 0.4707701
18.72 0.4748425
18.74 0.4903315
18.76 0.4699473
18.78 0.4654565
18.8 0.466101
18.82 0.4707968
18.84 0.4716455
18.86 0.4998503
18.88 0.7817137
18.9 0.4968397
18.92 0.4763928
18.94 0.5035121
18.96 0.4788266
18.98 0.4683476
19 0.4545601
19.02 0.447912
19.04 0.4652155
19.06 0.4557961
19.08 0.46252
19.099 0.4714608
19.119 0.4685348
19.139 0.4577385
19.159 0.4510823
19.179 0.4807544
19.199 0.4658601
19.219 0.4769694
19.239 0.4807547
19.259 0.4791138
19.279 0.4673595
19.299 0.4678406
19.319 0.4628178
19.339 0.4570284
19.359 0.4872889
19.379 0.9153144
19.399 1.189128
19.419 0.8330816
19.439 0.8981094
19.459 0.5005006
19.479 0.9312755
19.499 0.9319335
19.519 1.023487
19.539 0.4695211
19.559 0.6341136
19.579 0.9635742
19.599 0.4746052
19.619 0.4652691
19.639 0.4735766
19.659 0.4627365
19.679 0.4652145
19.699 0.461682
19.719 0.4674396
19.739 0.4478839
19.759 0.4466822
19.779 0.5156063
19.799 0.4691213
19.819 0.4562345
19.839 0.472149
19.859 0.482131
19.879 0.4639511
19.899 0.4708502
19.919 0.4782517
19.939 0.4657519
19.959 0.4577663
19.979 0.4737606
19.999 0.4605159
&
@target G0.S2
@type xy
0 1.943322
0.02 2.17856
0.04 1.680551
0.06 3.507011
0.08 2.35313
0.1 2.699296
0.12 2.147352
0.14 3.016492
0.16 1.530245
0.18 2.126082
0.2 1.46319
0.22 2.516987
0.24 1.788107
0.26 1.96202
0.28 0.5760643
0.3 0.4846135
0.32 0.4430015
0.34 0.4696807
0.36 0.4823377
0.38 0.4897194
0.4 0.4826233
0.42 0.4722812
0.44 0.4670383
0.46 0.4782784
0.48 0.4124925
0.5 0.4721228
0.52 0.4644618
0.54 0.4689882
0.56 0.4593743
0.58 0.4135821
0.6 0.4394597
0.62 0.4492494
0.64 0.4281064
0.66 0.4473254
0.68 0.4618173
0.7 0.4669587
0.72 0.4318855
0.74 0.4667438
0.76 0.4648921
0.78 0.4186586
0.8 0.4644889
0.82 0.4683207
0.84 0.4135818
0.86 0.4567824
0.88 0.4554666
0.9 0.4571922
0.92 0.4640046
0.94 0.4745
0.96 0.4484698
0.98 0.4417302
1 0.4179113
1.02 0.457521
1.04 0.4660742
1.06 0.446458
1.08 0.4576572
1.1 0.4524099
1.12 0.4568645
1.14 0.4688286
1.16 0.4593744
1.18 0.4534587
1.2 0.4479397
1.22 0.4549727
1.24 0.4516081
1.26 0.472282
1.28 0.4743945
1.3 0.4579843
1.32 0.4475771
1.34 0.4426623
1.36 0.4541473
1.38 0.4611669
1.4 0.4511656
1.42 0.431422
1.44 0.4179108
1.46 0.4396879
1.48 0.4459544
1.5 0.4214858
1.52 0.4632762
1.54 0.4070936
1.56 0.4436778
1.58 0.4323767
1.6 0.4495555
1.62 0.4628718
1.64 0.4738402
1.66 0.4522445
1.68 0.4311902
1.7 0.4262038
1.72 0.4576567
1.74 0.4434525
1.76 0.4264977
1.78 0.4334168
1.8 0.4446906
1.82 0.4690683
1.84 0.4629795
1.86 0.4586391
1.88 0.424293
1.9 0.4318855
1.92 0.46653
1.94 0.4757632
1.96 0.4635999
1.98 0.4492494
2 0.4561794
2.02 0.4562346
2.04 0.466958
2.06 0.4393753
2.08 0.4716195
2.1 0.4313927
2.12 0.4578764
2.14 0.4608142
2.16 0.4563441
2.18 0.445674
2.2 0.4651339
2.22 0.4431987
2.24 0.4644081
2.26 0.4726788
2.28 0.4816901
2.3 0.4252646
2.32 0.4113998
2.34 0.4390331
2.36 0.4666104
2.38 0.4030192
2.4 0.4468224
2.42 0.4398012
2.44 0.4352295
2.46 0.4532937
2.48 0.4611672
2.5 0.4590745
2.52 0.4399152
2.54 0.4624669
2.56 0.4407092
2.58 0.4336182
2.6 0.4308423
2.62 0.4139444
2.64 0.452466
2.66 0.4425214
2.68 0.4524656
2.7 0.4676539
2.72 0.4550274
2.74 0.4533758
2.76 0.4402833
2.78 0.4521334
2.8 0.471885
2.82 0.448943
2.84 0.4537073
2.86 0.4508044
2.88 0.4075541
2.9 0.4272585
2.92 0.4457856
2.94 0.4616547
2.96 0.4121589
2.98 0.4549728
3 0.4295638
3.02 0.4477167
3.04 0.453955
3.06 0.4302616
3.08 0.4454772
3.1 0.4673329
3.12 0.4262036
3.14 0.4694144
3.16 0.4507215
3.18 0.4721231
3.2 0.471858
3.22 0.4151506
3.24 0.4473533
3.26 0.4352302
3.28 0.4341944
3.3 0.4119771
3.32 0.4412476
3.34 0.4137933
3.36 0.4390044
3.38 0.464031
3.4 0.4658592
3.42 0.4490266
3.44 0.4324643
3.46 0.4608142
3.48 0.4539276
3.5 0.4609227
3.52 0.4389196
3.54 0.4603804
3.56 0.4346551
3.58 0.4701069
3.6 0.421989
3.62 0.4383489
3.64 0.4311033
3.66 0.4469897
3.68 0.4672529
3.7 0.4526032
3.72 0.438748
3.74 0.4562341
3.76 0.4470186
3.78 0.4592656
3.8 0.469601
3.82 0.4294469
3.84 0.4330704
3.86 0.4599187
3.88 0.4645695
3.9 0.4366634
3.92 0.4373215
3.94 0.4323484
3.96 0.4679744
3.98 0.4584211
4 0.448386
4.02 0.4526872
4.04 0.4494437
4.06 0.4606785
4.08 0.4614655
4.1 0.4712218
4.12 0.4522448
4.14 0.4584209
4.16 0.4604614
4.18 0.4537349
4.2 0.4630604
4.22 0.4692814
4.24 0.4686686
4.26 0.4578758
4.28 0.4595649
4.3 0.4702658
4.32 0.4563166
4.34 0.4603531
4.36 0.4618442
4.38 0.4704791
4.4 0.4566181
4.42 0.4501668
4.44 0.4482467
4.46 0.4334456
4.48 0.4605975
4.5 0.4247943
4.52 0.4452246
4.54 0.4486367
4.56 0.4639235
4.58 0.4463745
4.6 0.420565
4.62 0.4391181
4.64 0.4478005
4.66 0.4638154
4.68 0.4687215
4.7 0.462087
4.72 0.4473536
4.74 0.4553017
4.76 0.4246768
4.78 0.4478278
4.8 0.4656981
4.82 0.467413
4.84 0.4642204
4.86 0.4486084
4.88 0.4642467
4.9 0.4565639
4.92 0.4659669
4.94 0.4527967
4.96 0.4308423
4.98 0.4711958
5 0.4580942
5.02 0.4593748
5.04 0.4626284
5.06 0.4477724
5.08 0.4681342
5.1 0.4634116
5.12 0.4578758
5.14 0.4630603
5.16 0.4606786
5.18 0.4598644
5.2 0.4534587
5.22 0.4341085
5.24 0.4677873
5.26 0.4530457
5.28 0.4477998
5.3 0.4562074
5.32 0.4558779
5.34 0.4533484
5.36 0.4576026
5.38 0.4520505
5.4 0.4538721
5.42 0.4580664
5.44 0.4596735
5.46 0.4271711
5.48 0.4605431
5.5 0.4403121
5.52 0.4601626
5.54 0.4575476
5.56 0.4466822
5.58 0.4341085
5.6 0.4601627
5.62 0.4609503
5.64 0.4531277
5.66 0.4478839
5.68 0.4357745
5.7 0.4618172
5.72 0.4498056
5.74 0.4614381
5.76 0.4414749
5.78 0.4567819
5.8 0.4493049
5.82 0.4521893
5.84 0.448163
5.86 0.4335029
5.88 0.4537069
5.9 0.4659666
5.92 0.4483582
5.94 0.45194
5.96 0.4453366
5.98 0.451387
6 0.4574386
6.02 0.4411347
6.04 0.4456453
6.06 0.4291267
6.08 0.434454
6.1 0.4444664
6.12 0.4616545
6.14 0.4510544
6.16 0.457329
6.18 0.4600542
6.2 0.4591836
6.22 0.4603535
6.24 0.4337628
6.26 0.4459537
6.28 0.4286022
6.3 0.466904
6.32 0.4619524
6.34 0.4525762
6.36 0.4620333
6.38 0.4606516
6.4 0.4602447
6.42 0.4504992
6.44 0.4472975
6.46 0.4305809
6.48 0.4547801
6.5 0.4686418
6.52 0.4641658
6.54 0.4703989
6.56 0.4614652
6.58 0.4596469
6.6 0.4543675
6.62 0.4685087
6.64 0.4658864
6.66 0.4118556
6.68 0.4505826
6.7 0.4245296
6.72 0.4618979
6.74 0.4606787
6.76 0.4488033
6.78 0.4656714
6.8 0.4610042
6.82 0.4430016
6.84 0.4550267
6.86 0.4615195
6.88 0.4405957
6.9 0.4589654
6.92 0.4592932
6.94 0.442832
6.96 0.4531556
6.98 0.4548903
7 0.459701
7.02 0.4618432
7.04 0.4662088
7.06 0.4341953
7.08 0.4399433
7.1 0.4646237
7.12 0.4434521
7.14 0.4492494
7.16 0.4439317
7.18 0.4707434
7.2 0.4332437
7.22 0.4434525
7.24 0.4518027
7.26 0.4712216
7.28 0.4239101
7.3 0.4633033
7.32 0.4413901
7.34 0.4538173
7.36 0.4571923
7.38 0.4453654
7.4 0.4565636
7.42 0.459048
7.44 0.4522443
7.46 0.4384061
7.48 0.4197917
7.5 0.4537897
7.52 0.4616817
7.54 0.4491381
7.56 0.4245286
7.58 0.4591839
7.6 0.4477169
7.62 0.4704787
7.64 0.4624659
7.66 0.4478002
7.68 0.4562069
7.7 0.4439311
7.72 0.4763406
7.74 0.4438746
7.76 0.4548896
7.78 0.4644893
7.8 0.4626282
7.82 0.421812
7.84 0.4631682
7.86 0.4494727
7.88 0.4652155
7.9 0.4602717
7.92 0.465
7.94 0.4651349
7.96 0.4637076
7.98 0.4547796
8 0.4682144
8.02 0.4580944
8.04 0.4179115
8.06 0.4373786
8.08 0.4210108
8.1 0.4634108
8.12 0.4733126
8.14 0.4564537
8.16 0.4362053
8.18 0.4496106
8.2 0.4628173
8.22 0.4641658
8.24 0.4292729
8.26 0.4452808
8.28 0.4495001
8.3 0.4648657
8.32 0.4647851
8.34 0.4430856
8.36 0.4609227
8.38 0.4494998
8.4 0.4509427
8.42 0.4574114
8.44 0.4600273
8.46 0.4607063
8.48 0.4733125
8.5 0.4500549
8.52 0.4473816
8.54 0.448246
8.56 0.4572205
8.58 0.4488319
8.6 0.465215
8.62 0.463627
8.64 0.4518015
8.66 0.4764453
8.68 0.4580666
8.7 0.450139
8.72 0.4601628
8.74 0.4631143
8.76 0.417163
8.78 0.4267608
8.8 0.4612484
8.82 0.4397157
8.84 0.463708
8.86 0.44975
8.88 0.4521612
8.9 0.433762
8.92 0.4623041
8.94 0.4554666
8.96 0.4430004
8.98 0.4396871
9 0.457739
9.02 0.4523824
9.04 0.4600543
9.06 0.4734448
9.08 0.4624391
9.1 0.4689083
9.12 0.4579025
9.14 0.4535419
9.16 0.4668245
9.18 0.4556589
9.2 0.4592924
9.22 0.4538993
9.24 0.4461218
9.26 0.4662082
9.28 0.4491377
9.3 0.4644624
9.32 0.4140953
9.34 0.4596192
9.36 0.4418989
9.38 0.4518299
9.4 0.461574
9.42 0.4562896
9.44 0.4652154
9.46 0.4720439
9.48 0.4096648
9.5 0.4513585
9.52 0.4733134
9.54 0.448498
9.56 0.449277
9.58 0.4689887
9.6 0.4148796
9.62 0.4391185
9.64 0.4459261
9.66 0.4577394
9.68 0.4627091
9.7 0.4618181
9.72 0.441503
9.74 0.4468221
9.76 0.4236151
9.78 0.4536524
9.8 0.4611669
9.82 0.4606792
9.84 0.4595922
9.86 0.4518021
9.88 0.4495831
9.9 0.4621146
9.92 0.4326088
9.94 0.4681348
9.96 0.4784867
9.98 0.4595112
10 0.4362912
10.02 0.4678675
10.04 0.4631143
10.06 0.4490547
10.08 0.4297968
10.1 0.4543949
10.12 0.4265262
10.14 0.4497222
10.16 0.4296795
10.18 0.4633304
10.2 0.4475205
10.22 0.4234092
10.24 0.4653488
10.26 0.4432266
10.28 0.4684548
10.3 0.4678679
10.32 0.4359187
10.34 0.4535413
10.36 0.4705581
10.38 0.4864925
10.4 0.4668243
10.42 0.4701602
10.44 0.4499449
10.46 0.4508329
10.48 0.4590479
10.5 0.4400569
10.52 0.4624121
10.54 0.4574115
10.56 0.4592922
10.58 0.4630608
10.6 0.4434238
10.62 0.4402841
10.64 0.4467101
10.66 0.4640583
10.68 0.4628175
10.7 0.4633842
10.72 0.4441842
10.74 0.4531561
10.76 0.4455332
10.78 0.460923
10.8 0.4612486
10.82 0.4507214
10.84 0.4645698
10.86 0.4360039
10.88 0.428398
10.9 0.4617631
10.92 0.4518844
10.94 0.4257345
10.96 0.4602718
10.98 0.4613292
11 0.4646232
11.02 0.4260868
11.04 0.4565628
11.06 0.4636274
11.08 0.4415312
11.1 0.4373215
11.12 0.4649732
11.14 0.4531278
11.16 0.4514971
11.18 0.4246756
11.2 0.4226698
11.22 0.4609226
11.24 0.4597284
11.26 0.4515248
11.28 0.4300582
11.3 0.4373215
11.32 0.4566181
11.34 0.4488036
11.36 0.455357
11.38 0.4568919
11.4 0.4076144
11.42 0.4447751
11.44 0.4582849
11.46 0.4602719
11.48 0.4497502
11.5 0.4575205
11.52 0.4677873
11.54 0.4274927
11.56 0.4471295
11.58 0.4478841
11.6 0.4539002
11.62 0.452631
11.64 0.459674
11.66 0.4555767
11.68 0.4537903
11.7 0.4618173
11.72 0.4551928
11.74 0.4580673
11.76 0.4447754
11.78 0.452383
11.8 0.4595107
11.82 0.461898
11.84 0.4663429
11.86 0.4618713
11.88 0.4526307
11.9 0.4448881
11.92 0.4521615
11.94 0.4522724
11.96 0.4458137
11.98 0.4248233
12 0.4452519
12.02 0.4364918
12.04 0.4368638
12.06 0.4506378
12.08 0.4488039
12.1 0.4572199
12.12 0.455494
12.14 0.4460098
12.16 0.4593742
12.18 0.4459818
12.2 0.4568096
12.22 0.4854633
12.24 0.4437909
12.26 0.4584213
12.28 0.457001
12.3 0.4418997
12.32 0.463708
12.34 0.4586393
12.36 0.4674662
12.38 0.4031436
12.4 0.4639506
12.42 0.4727314
12.44 0.4792702
12.46 0.4208027
12.48 0.4687209
12.5 0.4637621
12.52 0.4631951
12.54 0.443649
12.56 0.4648386
12.58 0.4354601
12.6 0.4644081
12.62 0.4696004
12.64 0.4523823
12.66 0.4417576
12.68 0.4571921
12.7 0.4517743
12.72 0.4439875
12.74 0.4490544
12.76 0.4585578
12.78 0.4435652
12.8 0.4406242
12.82 0.4543675
12.84 0.4580397
12.86 0.4392329
12.88 0.4651343
12.9 0.4509432
12.92 0.4406814
12.94 0.442323
12.96 0.463842
12.98 0.4644623
13 0.4554398
13.02 0.4669052
13.04 0.4576578
13.06 0.4676532
13.08 0.43119
13.1 0.4710363
13.12 0.4696279
13.14 0.4429443
13.16 0.4501387
13.18 0.4630604
13.2 0.4539548
13.22 0.4452809
13.24 0.4186287
13.26 0.4515254
13.28 0.4712223
13.3 0.4476888
13.32 0.4415321
13.34 0.4664223
13.36 0.4440998
13.38 0.4489154
13.4 0.4629528
13.42 0.4839683
13.44 0.4689079
13.46 0.4453648
13.48 0.4663422
13.5 0.4422668
13.52 0.4578755
13.54 0.4507215
13.56 0.458803
13.58 0.4567547
13.6 0.4563171
13.62 0.4593479
13.64 0.4606785
13.66 0.4459251
13.68 0.4473808
13.7 0.4606788
13.72 0.4283971
13.74 0.4589661
13.76 0.4665299
13.78 0.4537347
13.8 0.4526316
13.82 0.4720701
13.84 0.4471296
13.86 0.4402837
13.88 0.4600815
13.9 0.4351439
13.92 0.4635465
13.94 0.4639769
13.96 0.4564256
13.98 0.4394314
14 0.4493048
14.02 0.4499441
14.04 0.4586397
14.06 0.4375498
14.08 0.4487202
14.1 0.4591841
14.12 0.466208
14.14 0.4524651
14.16 0.4501671
14.18 0.4627634
14.2 0.4669318
14.22 0.4613296
14.24 0.4746052
14.26 0.457493
14.28 0.462628
14.3 0.442578
14.32 0.4515804
14.34 0.4652418
14.36 0.4644082
14.38 0.4431989
14.4 0.4450558
14.42 0.4601365
14.44 0.4530725
14.46 0.4637085
14.48 0.4707707
14.5 0.4582029
14.52 0.4421824
14.54 0.4510823
14.56 0.4763138
14.58 0.4286312
14.6 0.4471579
14.62 0.4561246
14.64 0.4569743
14.66 0.476025
14.68 0.4562076
14.7 0.4543675
14.72 0.4639233
14.74 0.4661277
14.76 0.4695475
14.78 0.45522
14.8 0.4273761
14.82 0.4167136
14.84 0.4557686
14.86 0.4495829
14.88 0.4693083
14.9 0.4400287
14.92 0.4541198
14.94 0.4392607
14.96 0.4474648
14.98 0.4619524
15 0.4608147
15.02 0.4578757
15.04 0.442832
15.06 0.4541473
15.08 0.4703718
15.1 0.4681351
15.12 0.4188977
15.14 0.4597285
15.16 0.4678678
15.18 0.4396023
15.2 0.4552749
15.22 0.464489
15.24 0.4297965
15.26 0.4649728
15.28 0.4655642
15.3 0.4568636
15.32 0.4605705
15.34 0.4640576
15.36 0.4507215
15.38 0.4439875
15.4 0.4567548
15.42 0.4763136
15.44 0.4630601
15.46 0.4269077
15.48 0.4470463
15.5 0.4609497
15.52 0.428981
15.54 0.4696275
15.56 0.4610041
15.58 0.4598103
15.6 0.4509432
15.62 0.4534585
15.64 0.4467936
15.66 0.4590475
15.68 0.4623314
15.7 0.4579845
15.72 0.442776
15.74 0.4695472
15.76 0.4335322
15.78 0.4729166
15.8 0.4591846
15.82 0.4499994
15.84 0.4598098
15.86 0.4486364
15.88 0.468748
15.9 0.4422109
15.92 0.452576
15.94 0.475421
15.96 0.4592119
15.98 0.4533758
16 0.4503883
16.02 0.4605983
16.04 0.4547801
16.06 0.454175
16.08 0.4547797
16.1 0.440255
16.12 0.4567827
16.14 0.4510825
16.16 0.4497219
16.18 0.4620872
16.2 0.4410498
16.22 0.4553569
16.24 0.4646771
16.26 0.4640577
16.28 0.4458141
16.3 0.4598917
16.32 0.4452803
16.34 0.4511374
16.36 0.4616
16.38 0.4529351
16.4 0.4584217
16.42 0.4731537
16.44 0.4391186
16.46 0.4549726
16.48 0.4624123
16.5 0.4041345
16.52 0.4623312
16.54 0.4318846
16.56 0.4474654
16.58 0.453045
16.6 0.4587213
16.62 0.4548627
16.64 0.467627
16.66 0.4514973
16.68 0.451442
16.7 0.4513313
16.72 0.4545607
16.74 0.4644892
16.76 0.4418992
16.78 0.4437062
16.8 0.4435369
16.82 0.43775
16.84 0.461113
16.86 0.4489995
16.88 0.4553567
16.9 0.461574
16.92 0.4721757
16.94 0.4551375
16.96 0.4594288
16.98 0.4567546
17 0.4501387
17.02 0.4683207
17.04 0.4629524
17.06 0.4702663
17.08 0.4642734
17.1 0.4368924
17.12 0.455768
17.14 0.4576845
17.16 0.4195536
17.18 0.461113
17.2 0.4677074
17.22 0.4364059
17.24 0.4457014
17.26 0.4418422
17.28 0.4442128
17.3 0.4474924
17.32 0.4562071
17.34 0.4563719
17.36 0.4106703
17.38 0.459619
17.4 0.4398011
17.42 0.457192
17.44 0.427025
17.46 0.4424085
17.48 0.4644082
17.5 0.4563438
17.52 0.463843
17.54 0.4446068
17.56 0.4544229
17.58 0.46661
17.6 0.4564267
17.62 0.4574385
17.64 0.4369495
17.66 0.4258519
17.68 0.4419841
17.7 0.4328104
17.72 0.4375786
17.74 0.4410786
17.76 0.441729
17.78 0.4585305
17.8 0.4528795
17.82 0.4517196
17.84 0.4588304
17.86 0.4645428
17.88 0.4566178
17.9 0.4601638
17.92 0.4595103
17.94 0.4448879
17.96 0.4697342
17.98 0.4364921
18 0.4640313
18.02 0.4099396
18.04 0.4386629
18.06 0.4166839
18.08 0.4269952
18.1 0.4249123
18.12 0.4044128
18.14 0.4532383
18.16 0.4462346
18.18 0.4262924
18.2 0.4401414
18.22 0.4662883
18.24 0.4094504
18.26 0.4240872
18.28 0.4234972
18.3 0.4151509
18.32 0.4439317
18.34 0.4546149
18.36 0.4249116
18.38 0.451387
18.4 0.4355167
18.42 0.4689617
18.44 0.4071852
18.46 0.4352585
18.48 0.4364627
18.5 0.4050927
18.52 0.4070927
18.54 0.4279605
18.56 0.441305
18.58 0.4328391
18.6 0.4633033
18.62 0.436721
18.64 0.4649194
18.66 0.4635462
18.68 0.4337622
18.7 0.4118554
18.72 0.4333011
18.74 0.451248
18.76 0.436606
18.78 0.4276974
18.8 0.4429446
18.82 0.4234976
18.84 0.4476047
18.86 0.4226996
18.88 0.4281938
18.9 0.4278724
18.92 0.4367492
18.94 0.445982
18.96 0.4446065
18.98 0.4384631
19 0.4576028
19.02 0.4471581
19.04 0.4810663
19.06 0.4455335
19.08 0.450721
19.099 0.4468504
19.119 0.4694944
19.139 0.4145178
19.159 0.4612214
19.179 0.4230836
19.199 0.4497497
19.219 0.4086872
19.239 0.4616545
19.259 0.4552743
19.279 0.4647036
19.299 0.433301
19.319 0.4617898
19.339 0.442945
19.359 0.4438469
19.379 0.4321454
19.399 0.4424083
19.419 0.4459264
19.439 0.4660742
19.459 0.4507214
19.479 0.4698408
19.499 0.4365202
19.519 0.4468778
19.539 0.4224627
19.559 0.4463747
19.579 0.4316828
19.599 0.4293307
19.619 0.4482468
19.639 0.4545882
19.659 0.4214855
19.679 0.4444377
19.699 0.412977
19.719 0.4437627
19.739 0.4285735
19.759 0.4434524
19.779 0.4636807
19.799 0.4781219
19.819 0.4612476
19.839 0.4595919
19.859 0.4544779
19.879 0.4461226
19.899 0.438748
19.919 0.4437628
19.939 0.4318569
19.959 0.4121292
19.979 0.4257638
19.999 0.4355742
&
@target G1.S0
@type xy
0 324
0.02 65
0.04 152
0.06 0
0.08 41
0.1 21
0.12 26
0.14 0
0.16 526
0.18 125
0.2 885
0.22 2
0.24 182
0.26 75
0.28 433
0.3 1495
0.32 2908
0.34 2720
0.36 2254
0.38 1942
0.4 1347
0.42 1406
0.44 1532
0.46 1077
0.48 1291
0.5 907
0.52 1386
0.54 1256
0.56 2141
0.58 2943
0.6 3584
0.62 2337
0.64 2807
0.66 2181
0.68 2517
0.7 2901
0.72 1844
0.74 2868
0.76 3388
0.78 5114
0.8 5346
0.82 5977
0.84 5782
0.86 6179
0.88 5340
0.9 6391
0.92 6323
0.94 7547
0.96 5815
0.98 6897
1 6420
1.02 7655
1.04 6890
1.06 6885
1.08 6960
1.1 7151
1.12 7409
1.14 6570
1.16 7574
1.18 6998
1.2 7022
1.22 7837
1.24 7110
1.26 7962
1.28 7687
1.3 8865
1.32 7930
1.34 7753
1.36 8845
1.38 8753
1.4 6931
1.42 7676
1.44 8272
1.46 7819
1.48 7791
1.5 8387
1.52 7464
1.54 8094
1.56 8429
1.58 9304
1.6 8537
1.62 8265
1.64 8753
1.66 7720
1.68 7518
1.7 8628
1.72 7881
1.74 8295
1.76 6787
1.78 7215
1.8 6466
1.82 6816
1.84 5725
1.86 6428
1.88 6188
1.9 7674
1.92 6502
1.94 7687
1.96 7086
1.98 6910
2 5644
2.02 7627
2.04 7246
2.06 6523
2.08 6404
2.1 5761
2.12 5043
2.14 4425
2.16 6717
2.18 7513
2.2 6390
2.22 8177
2.24 7508
2.26 7963
2.28 5510
2.3 6055
2.32 6225
2.34 7155
2.36 7437
2.38 5747
2.4 5643
2.42 6466
2.44 6856
2.46 6904
2.48 7068
2.5 8154
2.52 8113
2.54 8455
2.56 8787
2.58 8071
2.6 8030
2.62 8476
2.64 7395
2.66 6768
2.68 6728
2.7 6733
2.72 7055
2.74 6304
2.76 5459
2.78 5988
2.8 5476
2.82 4630
2.84 3309
2.86 3345
2.88 4019
2.9 3579
2.92 4687
2.94 3904
2.96 5508
2.98 5312
3 6117
3.02 7626
3.04 8699
3.06 8530
3.08 9122
3.1 8128
3.12 8883
3.14 8962
3.16 8631
3.18 7848
3.2 7908
3.22 8601
3.24 6832
3.26 6268
3.28 5490
3.3 4798
3.32 5648
3.34 5563
3.36 7255
3.38 6693
3.4 6520
3.42 7033
3.44 7982
3.46 6829
3.48 7829
3.5 8255
3.52 7995
3.54 7236
3.56 8267
3.58 8176
3.6 7391
3.62 8116
3.64 8351
3.66 8053
3.68 8664
3.7 8304
3.72 10487
3.74 9258
3.76 7513
3.78 8259
3.8 7553
3.82 8801
3.84 8105
3.86 9040
3.88 10344
3.9 8559
3.92 10070
3.94 7073
3.96 8292
3.98 6771
4 7368
4.02 7000
4.04 6409
4.06 6298
4.08 7293
4.1 7616
4.12 8715
4.14 8393
4.16 8624
4.18 7538
4.2 9460
4.22 9535
4.24 8420
4.26 8825
4.28 8769
4.3 9326
4.32 9225
4.34 8574
4.36 8408
4.38 7263
4.4 8147
4.42 8565
4.44 8693
4.46 8378
4.48 7153
4.5 7809
4.52 8953
4.54 8333
4.56 9095
4.58 11102
4.6 9558
4.62 10532
4.64 10373
4.66 8969
4.68 10356
4.7 10928
4.72 8906
4.74 8288
4.76 8573
4.78 7851
4.8 8163
4.82 8720
4.84 8312
4.86 8740
4.88 9025
4.9 9627
4.92 8333
4.94 7158
4.96 9536
4.98 8438
5 9365
5.02 10115
5.04 9189
5.06 9772
5.08 10569
5.1 9159
5.12 9906
5.14 9401
5.16 9956
5.18 9247
5.2 9213
5.22 9689
5.24 9084
5.26 10730
5.28 9748
5.3 11676
5.32 10661
5.34 10162
5.36 10572
5.38 10468
5.4 10209
5.42 10489
5.44 9743
5.46 9403
5.48 10106
5.5 10028
5.52 10261
5.54 9530
5.56 8294
5.58 8826
5.6 8797
5.62 10115
5.64 10379
5.66 11470
5.68 10699
5.7 10076
5.72 10915
5.74 10584
5.76 11220
5.78 9482
5.8 10198
5.82 10617
5.84 10920
5.86 10825
5.88 11079
5.9 10934
5.92 10949
5.94 10369
5.96 10282
5.98 11246
6 9870
6.02 9733
6.04 10302
6.06 10279
6.08 10756
6.1 10376
6.12 9902
6.14 10594
6.16 10803
6.18 11589
6.2 11434
6.22 9953
6.24 10448
6.26 11126
6.28 11630
6.3 10835
6.32 9972
6.34 10478
6.36 10659
6.38 10558
6.4 10814
6.42 9739
6.44 9239
6.46 9478
6.48 10035
6.5 11638
6.52 10709
6.54 9939
6.56 10456
6.58 10728
6.6 10715
6.62 10693
6.64 10746
6.66 10759
6.68 10824
6.7 10208
6.72 10096
6.74 10796
6.76 9826
6.78 10922
6.8 10586
6.82 9211
6.84 10922
6.86 9601
6.88 10554
6.9 10868
6.92 10040
6.94 11025
6.96 11898
6.98 10684
7 11433
7.02 11376
7.04 11043
7.06 10437
7.08 10778
7.1 11173
7.12 9595
7.14 11616
7.16 10447
7.18 11968
7.2 11087
7.22 11472
7.24 11134
7.26 11049
7.28 11456
7.3 11023
7.32 12207
7.34 10912
7.36 11134
7.38 9233
7.4 10697
7.42 10488
7.44 10696
7.46 9625
7.48 10307
7.5 10913
7.52 10545
7.54 11188
7.56 10521
7.58 11293
7.6 10359
7.62 10533
7.64 10671
7.66 10433
7.68 11348
7.7 11541
7.72 11022
7.74 11107
7.76 10195
7.78 11045
7.8 11337
7.82 10636
7.84 10201
7.86 11331
7.88 10802
7.9 11791
7.92 10781
7.94 13060
7.96 11338
7.98 11875
8 11919
8.02 11385
8.04 11642
8.06 10637
8.08 9582
8.1 9274
8.12 9126
8.14 9046
8.16 8816
8.18 10275
8.2 8966
8.22 10635
8.24 9509
8.26 10524
8.28 10270
8.3 9474
8.32 9893
8.34 10030
8.36 9897
8.38 9617
8.4 9948
8.42 11558
8.44 11644
8.46 11490
8.48 11906
8.5 10964
8.52 10550
8.54 9837
8.56 9459
8.58 10405
8.6 9785
8.62 10736
8.64 9334
8.66 10240
8.68 10597
8.7 10220
8.72 10448
8.74 8684
8.76 10474
8.78 10523
8.8 9605
8.82 10469
8.84 9288
8.86 8650
8.88 9123
8.9 8722
8.92 10652
8.94 9671
8.96 8619
8.98 8662
9 8666
9.02 7093
9.04 8720
9.06 7897
9.08 8653
9.1 7623
9.12 7965
9.14 8665
9.16 9357
9.18 8560
9.2 9188
9.22 8523
9.24 6972
9.26 7687
9.28 7509
9.3 9058
9.32 7936
9.34 8096
9.36 7593
9.38 8909
9.4 9348
9.42 9143
9.44 8928
9.46 8778
9.48 8220
9.5 9360
9.52 10091
9.54 9378
9.56 9616
9.58 9732
9.6 10589
9.62 10972
9.64 10378
9.66 10741
9.68 10129
9.7 9928
9.72 9471
9.74 8631
9.76 7865
9.78 8093
9.8 7585
9.82 8902
9.84 6898
9.86 7599
9.88 8174
9.9 9192
9.92 9606
9.94 9346
9.96 8725
9.98 9182
10 8855
10.02 7899
10.04 7958
10.06 8276
10.08 8967
10.1 8698
10.12 8019
10.14 8017
10.16 7554
10.18 9097
10.2 9222
10.22 8884
10.24 9486
10.26 10275
10.28 8950
10.3 9484
10.32 10086
10.34 9032
10.36 8955
10.38 9269
10.4 9999
10.42 9372
10.44 10021
10.46 8989
10.48 9380
10.5 10235
10.52 9646
10.54 9071
10.56 8682
10.58 8223
10.6 7599
10.62 8254
10.64 8695
10.66 7267
10.68 8755
10.7 8245
10.72 8492
10.74 9493
10.76 9589
10.78 9058
10.8 9499
10.82 9421
10.84 9596
10.86 9733
10.88 9280
10.9 10004
10.92 10300
10.94 9643
10.96 10089
10.98 9554
11 9496
11.02 8669
11.04 9917
11.06 10585
11.08 11315
11.1 10619
11.12 11625
11.14 10703
11.16 10277
11.18 11050
11.2 11017
11.22 10707
11.24 10309
11.26 10454
11.28 10719
11.3 10705
11.32 11074
11.34 10499
11.36 11433
11.38 11213
11.4 9949
11.42 10638
11.44 9960
11.46 10395
11.48 11164
11.5 10485
11.52 10776
11.54 10722
11.56 10114
11.58 10385
11.6 9964
11.62 10676
11.64 9594
11.66 10429
11.68 8450
11.7 8740
11.72 9428
11.74 10229
11.76 9750
11.78 11321
11.8 11510
11.82 11015
11.84 10696
11.86 11143
11.88 11546
11.9 10111
11.92 10995
11.94 10082
11.96 10166
11.98 10003
12 9998
12.02 10378
12.04 9630
12.06 11295
12.08 9161
12.1 9006
12.12 9612
12.14 10568
12.16 9106
12.18 7200
12.2 8371
12.22 6610
12.24 7458
12.26 7786
12.28 8849
12.3 8531
12.32 9161
12.34 10002
12.36 7936
12.38 7663
12.4 7745
12.42 8126
12.44 6553
12.46 8866
12.48 7618
12.5 7282
12.52 6334
12.54 7097
12.56 7028
12.58 5160
12.6 5353
12.62 5638
12.64 6270
12.66 5866
12.68 6788
12.7 5815
12.72 6390
12.74 5385
12.76 5905
12.78 5688
12.8 4338
12.82 6093
12.84 6218
12.86 7254
12.88 5192
12.9 4777
12.92 4482
12.94 5488
12.96 4669
12.98 5639
13 5734
13.02 7634
13.04 5499
13.06 7178
13.08 6979
13.1 5778
13.12 7127
13.14 7632
13.16 8566
13.18 7539
13.2 6964
13.22 6781
13.24 6392
13.26 7302
13.28 7481
13.3 7616
13.32 5783
13.34 5394
13.36 5872
13.38 5116
13.4 4998
13.42 4345
13.44 4771
13.46 5739
13.48 6270
13.5 7329
13.52 6828
13.54 5209
13.56 5619
13.58 6412
13.6 7525
13.62 5656
13.64 6530
13.66 7366
13.68 6988
13.7 7258
13.72 7100
13.74 8400
13.76 7669
13.78 8919
13.8 7968
13.82 8566
13.84 7756
13.86 7698
13.88 9320
13.9 9852
13.92 9841
13.94 9031
13.96 8136
13.98 7329
14 7805
14.02 7036
14.04 7420
14.06 7881
14.08 8315
14.1 8452
14.12 7159
14.14 6451
14.16 6255
14.18 5704
14.2 6824
14.22 5890
14.24 6999
14.26 7014
14.28 6700
14.3 6294
14.32 7034
14.34 7767
14.36 6281
14.38 5932
14.4 6269
14.42 5713
14.44 6362
14.46 6389
14.48 4896
14.5 3868
14.52 4963
14.54 4812
14.56 6025
14.58 5607
14.6 5770
14.62 4675
14.64 6267
14.66 6415
14.68 6043
14.7 6469
14.72 3508
14.74 3164
14.76 3898
14.78 2662
14.8 3027
14.82 3793
14.84 5975
14.86 4871
14.88 4496
14.9 4825
14.92 6327
14.94 5911
14.96 6037
14.98 5333
15 6106
15.02 5768
15.04 7986
15.06 7152
15.08 7558
15.1 7678
15.12 6027
15.14 7329
15.16 7608
15.18 6559
15.2 7558
15.22 7413
15.24 7584
15.26 6428
15.28 6464
15.3 6835
15.32 5833
15.34 6519
15.36 6586
15.38 6471
15.4 6312
15.42 6538
15.44 7191
15.46 8643
15.48 7942
15.5 9045
15.52 8985
15.54 7199
15.56 8637
15.58 8027
15.6 7217
15.62 6692
15.64 6270
15.66 5177
15.68 7234
15.7 7057
15.72 7447
15.74 6657
15.76 7453
15.78 7621
15.8 7443
15.82 6751
15.84 6515
15.86 7417
15.88 7582
15.9 8140
15.92 8222
15.94 8503
15.96 6763
15.98 8287
16 6678
16.02 8022
16.04 7886
16.06 8623
16.08 8711
16.1 8762
16.12 8491
16.14 8818
16.16 8488
16.18 8383
16.2 8475
16.22 8422
16.24 7903
16.26 9651
16.28 10290
16.3 8177
16.32 8553
16.34 9696
16.36 10187
16.38 9527
16.4 9187
16.42 8309
16.44 7776
16.46 7794
16.48 7673
16.5 7464
16.52 8222
16.54 9290
16.56 9751
16.58 7820
16.6 8911
16.62 8471
16.64 8605
16.66 8788
16.68 8966
16.7 9435
16.72 9884
16.74 10230
16.76 10063
16.78 10779
16.8 10109
16.82 9717
16.84 9269
16.86 10074
16.88 10723
16.9 9478
16.92 10081
16.94 10772
16.96 9974
16.98 9401
17 10672
17.02 11515
17.04 11017
17.06 10818
17.08 10153
17.1 10718
17.12 9392
17.14 10921
17.16 10246
17.18 8542
17.2 9598
17.22 9190
17.24 9511
17.26 10073
17.28 11028
17.3 10261
17.32 8924
17.34 8986
17.36 9068
17.38 9641
17.4 8636
17.42 9076
17.44 8751
17.46 8011
17.48 8382
17.5 8288
17.52 7107
17.54 8188
17.56 8093
17.58 9265
17.6 8347
17.62 8234
17.64 9641
17.66 9869
17.68 9340
17.7 9456
17.72 9950
17.74 9820
17.76 9541
17.78 8980
17.8 8686
17.82 8473
17.84 8551
17.86 8157
17.88 9173
17.9 9038
17.92 9249
17.94 9991
17.96 9868
17.98 9915
18 9819
18.02 9333
18.04 9938
18.06 9707
18.08 9907
18.1 9986
18.12 10868
18.14 11491
18.16 9214
18.18 9678
18.2 9330
18.22 9659
18.24 8951
18.26 10569
18.28 10176
18.3 10468
18.32 9365
18.34 8802
18.36 9667
18.38 8248
18.4 9458
18.42 10523
18.44 10144
18.46 9299
18.48 9915
18.5 10611
18.52 10885
18.54 10241
18.56 9586
18.58 9583
18.6 9464
18.62 8285
18.64 9848
18.66 10136
18.68 10147
18.7 11162
18.72 10002
18.74 10118
18.76 8964
18.78 9621
18.8 10057
18.82 10331
18.84 9791
18.86 11120
18.88 10050
18.9 11157
18.92 9788
18.94 10077
18.96 9205
18.98 8745
19 8269
19.02 8413
19.04 8716
19.06 6812
19.08 6371
19.099 5353
19.119 7138
19.139 6261
19.159 7538
19.179 7442
19.199 8796
19.219 8651
19.239 9952
19.259 7672
19.279 8971
19.299 8874
19.319 8428
19.339 11141
19.359 9887
19.379 9838
19.399 11586
19.419 11184
19.439 11301
19.459 11098
19.479 10366
19.499 10572
19.519 11284
19.539 10086
19.559 10749
19.579 8868
19.599 10187
19.619 9686
19.639 9407
19.659 10373
19.679 9151
19.699 9291
19.719 9697
19.739 9891
19.759 10114
19.779 10261
19.799 10619
19.819 10260
19.839 10317
19.859 9200
19.879 9035
19.899 9678
19.919 10201
19.939 10313
19.959 9657
19.979 10141
19.999 10567
&
@target G1.S1
@type xy
0 480
0.02 55
0.04 193
0.06 0
0.08 10
0.1 0
0.12 45
0.14 0
0.16 0
0.18 0
0.2 7
0.22 0
0.24 616
0.26 216
0.28 3076
0.3 4452
0.32 6854
0.34 8645
0.36 9160
0.38 10338
0.4 10010
0.42 10183
0.44 10580
0.46 10163
0.48 10566
0.5 11766
0.52 9739
0.54 10722
0.56 9753
0.58 10263
0.6 8004
0.62 8063
0.64 8519
0.66 9137
0.68 9104
0.7 9240
0.72 10733
0.74 8558
0.76 7385
0.78 5681
0.8 4777
0.82 4405
0.84 4430
0.86 4896
0.88 4519
0.9 4446
0.92 4788
0.94 2875
0.96 3988
0.98 4986
1 3704
1.02 4028
1.04 4158
1.06 3553
1.08 4245
1.1 4269
1.12 3363
1.14 3895
1.16 3901
1.18 3950
1.2 3829
1.22 3948
1.24 4032
1.26 3167
1.28 3687
1.3 2639
1.32 2616
1.34 3149
1.36 2738
1.38 2222
1.4 3382
1.42 3428
1.44 2393
1.46 2362
1.48 1899
1.5 2096
1.52 2187
1.54 2608
1.56 2616
1.58 1944
1.6 2483
1.62 2089
1.64 2092
1.66 1674
1.68 2893
1.7 2248
1.72 2688
1.74 2907
1.76 4634
1.78 2922
1.8 4773
1.82 4654
1.84 5157
1.86 5750
1.88 4075
1.9 4312
1.92 4373
1.94 3638
1.96 4353
1.98 3519
2 3658
2.02 3683
2.04 2610
2.06 3542
2.08 4651
2.1 5280
2.12 6140
2.14 6072
2.16 5748
2.18 3618
2.2 3935
2.22 3432
2.24 3003
2.26 3524
2.28 4200
2.3 4478
2.32 4822
2.34 4592
2.36 4597
2.38 5389
2.4 5610
2.42 4622
2.44 3809
2.46 4650
2.48 3035
2.5 2618
2.52 2595
2.54 2267
2.56 1995
2.58 2547
2.6 3042
2.62 2426
2.64 3464
2.66 3811
2.68 4753
2.7 4062
2.72 4127
2.74 4440
2.76 4978
2.78 5014
2.8 4849
2.82 6299
2.84 7283
2.86 7728
2.88 7945
2.9 7995
2.92 8330
2.94 7894
2.96 7314
2.98 6870
3 4616
3.02 4180
3.04 3508
3.06 3489
3.08 2727
3.1 3844
3.12 1758
3.14 3683
3.16 3089
3.18 4698
3.2 5348
3.22 5411
3.24 6345
3.26 5608
3.28 5433
3.3 5571
3.32 5872
3.34 5109
3.36 4694
3.38 4483
3.4 4024
3.42 3785
3.44 3656
3.46 3641
3.48 3521
3.5 4525
3.52 4177
3.54 3177
3.56 2804
3.58 2759
3.6 3043
3.62 2295
3.64 3180
3.66 2518
3.68 3077
3.7 3109
3.72 2028
3.74 1396
3.76 2235
3.78 3311
3.8 2983
3.82 2811
3.84 2335
3.86 1713
3.88 1041
3.9 1484
3.92 2287
3.94 2312
3.96 2731
3.98 3091
4 4005
4.02 2000
4.04 4340
4.06 4248
4.08 3654
4.1 3862
4.12 2434
4.14 3203
4.16 3151
4.18 2664
4.2 1775
4.22 1740
4.24 2059
4.26 2474
4.28 2294
4.3 2076
4.32 2572
4.34 2335
4.36 2574
4.38 3800
4.4 2708
4.42 2339
4.44 1614
4.46 1556
4.48 2779
4.5 3204
4.52 2282
4.54 1987
4.56 2094
4.58 1257
4.6 2426
4.62 1812
4.64 1183
4.66 1299
4.68 1632
4.7 2022
4.72 2221
4.74 2232
4.76 3158
4.78 3351
4.8 2803
4.82 2625
4.84 2965
4.86 2413
4.88 2584
4.9 2722
4.92 2096
4.94 2595
4.96 2357
4.98 2242
5 1350
5.02 1584
5.04 1285
5.06 1045
5.08 1240
5.1 1376
5.12 770
5.14 919
5.16 1539
5.18 1166
5.2 1343
5.22 989
5.24 945
5.26 535
5.28 1096
5.3 176
5.32 283
5.34 473
5.36 1557
5.38 1540
5.4 840
5.42 1364
5.44 725
5.46 809
5.48 1180
5.5 1204
5.52 1354
5.54 2150
5.56 2223
5.58 1068
5.6 1270
5.62 568
5.64 913
5.66 338
5.68 148
5.7 81
5.72 133
5.74 76
5.76 6
5.78 4
5.8 17
5.82 85
5.84 150
5.86 22
5.88 25
5.9 27
5.92 13
5.94 10
5.96 29
5.98 48
6 61
6.02 37
6.04 14
6.06 187
6.08 256
6.1 529
6.12 401
6.14 325
6.16 970
6.18 45
6.2 56
6.22 591
6.24 163
6.26 41
6.28 20
6.3 25
6.32 174
6.34 29
6.36 41
6.38 2
6.4 7
6.42 341
6.44 403
6.46 314
6.48 204
6.5 8
6.52 80
6.54 41
6.56 5
6.58 1
6.6 25
6.62 61
6.64 204
6.66 401
6.68 249
6.7 448
6.72 596
6.74 178
6.76 262
6.78 5
6.8 32
6.82 397
6.84 242
6.86 122
6.88 355
6.9 166
6.92 355
6.94 85
6.96 386
6.98 75
7 379
7.02 709
7.04 651
7.06 891
7.08 371
7.1 123
7.12 236
7.14 132
7.16 60
7.18 335
7.2 157
7.22 544
7.24 265
7.26 405
7.28 248
7.3 81
7.32 64
7.34 151
7.36 489
7.38 366
7.4 523
7.42 484
7.44 343
7.46 966
7.48 513
7.5 603
7.52 697
7.54 428
7.56 87
7.58 0
7.6 7
7.62 14
7.64 291
7.66 139
7.68 67
7.7 6
7.72 0
7.74 16
7.76 0
7.78 0
7.8 2
7.82 4
7.84 226
7.86 88
7.88 0
7.9 0
7.92 0
7.94 0
7.96 0
7.98 11
8 69
8.02 94
8.04 105
8.06 345
8.08 1317
8.1 1778
8.12 1606
8.14 2323
8.16 1671
8.18 1817
8.2 1497
8.22 1515
8.24 1897
8.26 1308
8.28 1787
8.3 1264
8.32 1121
8.34 1488
8.36 1455
8.38 1344
8.4 1480
8.42 717
8.44 937
8.46 800
8.48 609
8.5 363
8.52 844
8.54 1035
8.56 967
8.58 633
8.6 862
8.62 1256
8.64 1312
8.66 1725
8.68 1481
8.7 1403
8.72 857
8.74 1854
8.76 869
8.78 1026
8.8 1737
8.82 939
8.84 2276
8.86 2091
8.88 1505
8.9 1150
8.92 697
8.94 1566
8.96 2537
8.98 2942
9 2505
9.02 3270
9.04 2873
9.06 3046
9.08 2903
9.1 2344
9.12 1892
9.14 2030
9.16 1634
9.18 2090
9.2 2834
9.22 3225
9.24 3989
9.26 2921
9.28 3572
9.3 2851
9.32 2263
9.34 3533
9.36 4036
9.38 2673
9.4 1622
9.42 2306
9.44 2422
9.46 2570
9.48 2122
9.5 1922
9.52 895
9.54 1422
9.56 1485
9.58 527
9.6 143
9.62 66
9.64 221
9.66 632
9.68 1042
9.7 1175
9.72 786
9.74 1993
9.76 3007
9.78 3850
9.8 4324
9.82 3482
9.84 3882
9.86 3014
9.88 2496
9.9 1707
9.92 1652
9.94 2278
9.96 1543
9.98 1896
10 2781
10.02 2985
10.04 2796
10.06 3004
10.08 2527
10.1 2327
10.12 3271
10.14 3321
10.16 2754
10.18 2331
10.2 2002
10.22 1903
10.24 1598
10.26 1506
10.28 1581
10.3 1971
10.32 1871
10.34 1347
10.36 1935
10.38 1774
10.4 1437
10.42 1414
10.44 1080
10.46 1823
10.48 2211
10.5 1773
10.52 1830
10.54 2262
10.56 4677
10.58 2779
10.6 2332
10.62 2701
10.64 3244
10.66 2883
10.68 2885
10.7 2731
10.72 2880
10.74 1826
10.76 2447
10.78 1985
10.8 1637
10.82 1361
10.84 1049
10.86 1045
10.88 1276
10.9 1572
10.92 1583
10.94 1372
10.96 1167
10.98 612
11 1169
11.02 1202
11.04 628
11.06 442
11.08 103
11.1 392
11.12 208
11.14 11
11.16 60
11.18 5
11.2 69
11.22 87
11.24 143
11.26 186
11.28 479
11.3 55
11.32 0
11.34 1
11.36 6
11.38 1
11.4 21
11.42 29
11.44 262
11.46 144
11.48 337
11.5 721
11.52 133
11.54 277
11.56 584
11.58 448
11.6 151
11.62 465
11.64 943
11.66 1456
11.68 1170
11.7 1433
11.72 751
11.74 825
11.76 847
11.78 1001
11.8 51
11.82 156
11.84 142
11.86 132
11.88 5
11.9 16
11.92 137
11.94 77
11.96 159
11.98 202
12 422
12.02 476
12.04 523
12.06 303
12.08 496
12.1 741
12.12 650
12.14 435
12.16 1381
12.18 3701
12.2 3066
12.22 4706
12.24 3286
12.26 2261
12.28 2774
12.3 2246
12.32 2900
12.34 1498
12.36 3868
12.38 3608
12.4 4327
12.42 4708
12.44 3504
12.46 3771
12.48 4941
12.5 4390
12.52 5903
12.54 5094
12.56 4343
12.58 7183
12.6 7711
12.62 6131
12.64 6510
12.66 5112
12.68 5222
12.7 5158
12.72 4319
12.74 5490
12.76 4366
12.78 5360
12.8 5730
12.82 4911
12.84 4526
12.86 4742
12.88 6824
12.9 6378
12.92 6812
12.94 6015
12.96 5909
12.98 6810
13 5254
13.02 4551
13.04 4861
13.06 4299
13.08 4301
13.1 4562
13.12 3533
13.14 3519
13.16 3123
13.18 3510
13.2 3201
13.22 3497
13.24 4071
13.26 4430
13.28 3877
13.3 3987
13.32 5225
13.34 6163
13.36 5243
13.38 5438
13.4 6249
13.42 7520
13.44 6147
13.46 5865
13.48 5785
13.5 5496
13.52 5403
13.54 6393
13.56 6839
13.58 6240
13.6 4543
13.62 5671
13.64 5457
13.66 3662
13.68 5464
13.7 3752
13.72 3388
13.74 2804
13.76 4163
13.78 2866
13.8 3476
13.82 3261
13.84 3050
13.86 3135
13.88 2205
13.9 1582
13.92 1571
13.94 1694
13.96 3266
13.98 3979
14 3881
14.02 4120
14.04 3383
14.06 3820
14.08 2887
14.1 3920
14.12 3679
14.14 5235
14.16 5666
14.18 4435
14.2 4631
14.22 4397
14.24 5309
14.26 4354
14.28 5019
14.3 4221
14.32 4859
14.34 4404
14.36 5653
14.38 4849
14.4 5023
14.42 6456
14.44 6321
14.46 6339
14.48 6462
14.5 7268
14.52 7131
14.54 4909
14.56 6370
14.58 6154
14.6 6348
14.62 7895
14.64 5041
14.66 6101
14.68 5410
14.7 7089
14.72 8988
14.74 9866
14.76 8003
14.78 9402
14.8 8872
14.82 9192
14.84 6340
14.86 6873
14.88 8075
14.9 6172
14.92 5444
14.94 5936
14.96 5361
14.98 5375
15 5741
15.02 4988
15.04 4780
15.06 5040
15.08 4012
15.1 3490
15.12 3626
15.14 3845
15.16 3764
15.18 3559
15.2 4446
15.22 3651
15.24 3703
15.26 4495
15.28 4508
15.3 4270
15.32 6003
15.34 4589
15.36 5489
15.38 4816
15.4 3663
15.42 4728
15.44 3697
15.46 3194
15.48 2892
15.5 2488
15.52 3011
15.54 3089
15.56 2584
15.58 3835
15.6 4374
15.62 4254
15.64 5452
15.66 5665
15.68 3338
15.7 4202
15.72 3360
15.74 5211
15.76 4996
15.78 5075
15.8 3644
15.82 4364
15.84 5078
15.86 2912
15.88 2764
15.9 2624
15.92 2968
15.94 2973
15.96 4771
15.98 2795
16 3852
16.02 3173
16.04 2324
16.06 2646
16.08 2107
16.1 2467
16.12 2764
16.14 2928
16.16 2303
16.18 3486
16.2 2939
16.22 3039
16.24 3046
16.26 1889
16.28 1384
16.3 1891
16.32 1748
16.34 2026
16.36 1481
16.38 979
16.4 1786
16.42 2488
16.44 2860
16.46 3066
16.48 3489
16.5 2894
16.52 2458
16.54 1762
16.56 2050
16.58 2193
16.6 2387
16.62 3511
16.64 2717
16.66 3132
16.68 2597
16.7 2368
16.72 1652
16.74 670
16.76 511
16.78 399
16.8 651
16.82 795
16.84 1565
16.86 1244
16.88 960
16.9 1685
16.92 1438
16.94 868
16.96 1003
16.98 955
17 1290
17.02 880
17.04 1070
17.06 970
17.08 1526
17.1 1598
17.12 1085
17.14 2707
17.16 2769
17.18 2440
17.2 1379
17.22 1929
17.24 1302
17.26 1279
17.28 1055
17.3 1751
17.32 1257
17.34 2537
17.36 2177
17.38 2145
17.4 2331
17.42 1874
17.44 1854
17.46 2559
17.48 2683
17.5 3450
17.52 3545
17.54 3344
17.56 3435
17.58 2556
17.6 2343
17.62 2622
17.64 1523
17.66 1733
17.68 1885
17.7 1399
17.72 1829
17.74 1404
17.76 2215
17.78 2041
17.8 2762
17.82 2821
17.84 2630
17.86 2830
17.88 2724
17.9 2431
17.92 2480
17.94 2247
17.96 2525
17.98 1425
18 1564
18.02 1714
18.04 1587
18.06 1690
18.08 1829
18.1 1060
18.12 961
18.14 1445
18.16 1718
18.18 1862
18.2 1640
18.22 1661
18.24 1593
18.26 498
18.28 982
18.3 1486
18.32 1105
18.34 2013
18.36 1851
18.38 2100
18.4 1519
18.42 2206
18.44 1518
18.46 1114
18.48 1487
18.5 1395
18.52 490
18.54 861
18.56 714
18.58 1338
18.6 1371
18.62 2573
18.64 1531
18.66 1156
18.68 1381
18.7 972
18.72 870
18.74 851
18.76 1787
18.78 1615
18.8 1261
18.82 1298
18.84 1681
18.86 634
18.88 1431
18.9 1489
18.92 1822
18.94 1945
18.96 2229
18.98 2116
19 3337
19.02 3833
19.04 4023
19.06 4349
19.08 4974
19.099 6013
19.119 4803
19.139 4750
19.159 3584
19.179 3226
19.199 3374
19.219 2695
19.239 2226
19.259 2774
19.279 2333
19.299 3238
19.319 2080
19.339 1919
19.359 1308
19.379 412
19.399 410
19.419 457
19.439 394
19.459 1001
19.479 816
19.499 458
19.519 579
19.539 1100
19.559 536
19.579 651
19.599 1005
19.619 1384
19.639 1200
19.659 1601
19.679 1503
19.699 1279
19.719 1581
19.739 2223
19.759 1987
19.779 1187
19.799 1386
19.819 1410
19.839 1606
19.859 1292
19.879 1349
19.899 950
19.919 975
19.939 903
19.959 761
19.979 1188
19.999 696
&
@target G1.S2
@type xy
0 2
0.02 0
0.04 4
0.06 0
0.08 0
0.1 0
0.12 0
0.14 0
0.16 44
0.18 0
0.2 58
0.22 0
0.24 9
0.26 1
0.28 393
0.3 819
0.32 2045
0.34 2546
0.36 2281
0.38 1442
0.4 1945
0.42 3428
0.44 2116
0.46 1734
0.48 2446
0.5 1609
0.52 2110
0.54 2701
0.56 2559
0.58 2543
0.6 2950
0.62 2864
0.64 2962
0.66 3333
0.68 2970
0.7 1989
0.72 2490
0.74 2457
0.76 3309
0.78 3577
0.8 3470
0.82 3584
0.84 3525
0.86 4155
0.88 3549
0.9 3928
0.92 3803
0.94 2574
0.96 3013
0.98 3079
1 2993
1.02 3457
1.04 2979
1.06 3678
1.08 4027
1.1 3849
1.12 4272
1.14 2485
1.16 3944
1.18 3827
1.2 3640
1.22 3692
1.24 3198
1.26 3834
1.28 2800
1.3 3326
1.32 3538
1.34 4187
1.36 3329
1.38 4521
1.4 3694
1.42 3890
1.44 4677
1.46 4414
1.48 5120
1.5 4965
1.52 4769
1.54 4816
1.56 5062
1.58 5097
1.6 4169
1.62 4057
1.64 4112
1.66 5663
1.68 4864
1.7 4947
1.72 5038
1.74 4627
1.76 3172
1.78 3547
1.8 4826
1.82 4630
1.84 3367
1.86 4256
1.88 3637
1.9 4139
1.92 3549
1.94 3181
1.96 2669
1.98 2730
2 3185
2.02 3426
2.04 3845
2.06 3850
2.08 3293
2.1 2950
2.12 2898
2.14 3332
2.16 3119
2.18 3268
2.2 3305
2.22 4649
2.24 3578
2.26 4518
2.28 4134
2.3 3734
2.32 3495
2.34 4642
2.36 3795
2.38 3533
2.4 3862
2.42 4565
2.44 3948
2.46 4435
2.48 4404
2.5 4274
2.52 4651
2.54 3933
2.56 3996
2.58 4454
2.6 4568
2.62 4497
2.64 5188
2.66 4930
2.68 4840
2.7 4244
2.72 4921
2.74 3880
2.76 3262
2.78 3262
2.8 3273
2.82 4011
2.84 3646
2.86 4043
2.88 4921
2.9 3461
2.92 3622
2.94 3378
2.96 5572
2.98 4530
3 4776
3.02 5288
3.04 4093
3.06 4265
3.08 3960
3.1 4180
3.12 4477
3.14 3463
3.16 3185
3.18 3048
3.2 2699
3.22 4127
3.24 3851
3.26 3488
3.28 3162
3.3 4602
3.32 4880
3.34 4713
3.36 3798
3.38 2745
3.4 2790
3.42 3134
3.44 4270
3.46 3897
3.48 3121
3.5 4014
3.52 4000
3.54 4463
3.56 4322
3.58 3855
3.6 3391
3.62 3888
3.64 4262
3.66 3955
3.68 4030
3.7 3476
3.72 3313
3.74 4356
3.76 3932
3.78 4027
3.8 4620
3.82 4509
3.84 4509
3.86 4436
3.88 4829
3.9 4177
3.92 4379
3.94 4586
3.96 3595
3.98 4210
4 4032
4.02 4397
4.04 4052
4.06 3847
4.08 4387
4.1 3417
4.12 4212
4.14 4050
4.16 3522
4.18 4014
4.2 4454
4.22 4870
4.24 4164
4.26 4018
4.28 3796
4.3 2974
4.32 3279
4.34 4016
4.36 4158
4.38 3356
4.4 3670
4.42 3619
4.44 4065
4.46 4226
4.48 3386
4.5 3593
4.52 3864
4.54 3936
4.56 4540
4.58 4317
4.6 5335
4.62 5338
4.64 5952
4.66 5531
4.68 4932
4.7 4895
4.72 4154
4.74 4063
4.76 4094
4.78 3752
4.8 3201
4.82 3362
4.84 3919
4.86 3573
4.88 3851
4.9 3834
4.92 3304
4.94 3813
4.96 4056
4.98 3748
5 4417
5.02 4681
5.04 3960
5.06 4449
5.08 4185
5.1 3887
5.12 4837
5.14 5512
5.16 4815
5.18 4866
5.2 5097
5.22 6114
5.24 4798
5.26 4769
5.28 3574
5.3 4466
5.32 3984
5.34 4050
5.36 4113
5.38 4180
5.4 4039
5.42 3517
5.44 4122
5.46 4378
5.48 4291
5.5 4248
5.52 3793
5.54 4307
5.56 4295
5.58 4657
5.6 4446
5.62 4828
5.64 5180
5.66 4790
5.68 5395
5.7 5443
5.72 5295
5.74 5587
5.76 6762
5.78 6610
5.8 6063
5.82 5917
5.84 6483
5.86 5991
5.88 5727
5.9 5571
5.92 5656
5.94 5741
5.96 6072
5.98 6382
6 6037
6.02 5877
6.04 6138
6.06 5943
6.08 4957
6.1 5010
6.12 4760
6.14 5154
6.16 5055
6.18 3561
6.2 4230
6.22 4368
6.24 3905
6.26 4523
6.28 4516
6.3 4461
6.32 4691
6.34 5123
6.36 5261
6.38 5378
6.4 5824
6.42 5366
6.44 5138
6.46 4575
6.48 4614
6.5 4572
6.52 4326
6.54 5014
6.56 4824
6.58 4431
6.6 5082
6.62 4470
6.64 4810
6.66 4871
6.68 5555
6.7 4729
6.72 4879
6.74 5062
6.76 5225
6.78 5219
6.8 5645
6.82 5178
6.84 5187
6.86 5681
6.88 6452
6.9 6111
6.92 5692
6.94 5471
6.96 5776
6.98 4567
7 5107
7.02 4239
7.04 4279
7.06 4124
7.08 4656
7.1 5064
7.12 5793
7.14 5358
7.16 5258
7.18 4980
7.2 4604
7.22 4823
7.24 4325
7.26 4485
7.28 4289
7.3 4542
7.32 4566
7.34 4260
7.36 5130
7.38 5639
7.4 5829
7.42 5273
7.44 5075
7.46 4757
7.48 4235
7.5 5129
7.52 6188
7.54 4051
7.56 5081
7.58 4959
7.6 4330
7.62 4399
7.64 4395
7.66 4376
7.68 4697
7.7 3998
7.72 4437
7.74 5012
7.76 4370
7.78 4714
7.8 4766
7.82 4791
7.84 4614
7.86 4336
7.88 4019
7.9 3944
7.92 2983
7.94 3725
7.96 4179
7.98 4100
8 3935
8.02 4496
8.04 4827
8.06 4166
8.08 3947
8.1 3917
8.12 4416
8.14 4089
8.16 4190
8.18 4565
8.2 4716
8.22 4757
8.24 3961
8.26 3780
8.28 4497
8.3 4229
8.32 3769
8.34 4500
8.36 4943
8.38 4484
8.4 4351
8.42 4906
8.44 4531
8.46 4206
8.48 4541
8.5 4150
8.52 4503
8.54 4362
8.56 4644
8.58 4342
8.6 4135
8.62 4007
8.64 3243
8.66 3628
8.68 3366
8.7 4021
8.72 3693
8.74 4208
8.76 4824
8.78 4456
8.8 4359
8.82 5872
8.84 5425
8.86 4495
8.88 4843
8.9 4802
8.92 4763
8.94 4817
8.96 4713
8.98 3821
9 4311
9.02 3727
9.04 4117
9.06 4371
9.08 4551
9.1 4041
9.12 4546
9.14 4084
9.16 4275
9.18 4868
9.2 5419
9.22 5199
9.24 3254
9.26 4764
9.28 4085
9.3 4892
9.32 5593
9.34 4282
9.36 4616
9.38 4572
9.4 5082
9.42 4203
9.44 5220
9.46 4201
9.48 5661
9.5 5157
9.52 6048
9.54 5123
9.56 5881
9.58 5791
9.6 5327
9.62 4331
9.64 4791
9.66 4581
9.68 4139
9.7 4261
9.72 4106
9.74 4248
9.76 4544
9.78 4080
9.8 3657
9.82 4473
9.84 5013
9.86 4674
9.88 5131
9.9 4625
9.92 4029
9.94 4355
9.96 3997
9.98 4255
10 4184
10.02 4510
10.04 4555
10.06 4481
10.08 4662
10.1 4665
10.12 4195
10.14 4502
10.16 4428
10.18 5217
10.2 5461
10.22 4964
10.24 5250
10.26 5075
10.28 4489
10.3 4060
10.32 3838
10.34 4456
10.36 4294
10.38 3975
10.4 4688
10.42 4177
10.44 4876
10.46 6020
10.48 5719
10.5 6167
10.52 4915
10.54 5178
10.56 4769
10.58 4602
10.6 5163
10.62 4823
10.64 4554
10.66 3998
10.68 4640
10.7 5247
10.72 5426
10.74 4131
10.76 4920
10.78 4432
10.8 5288
10.82 4879
10.84 5097
10.86 5356
10.88 4788
10.9 4238
10.92 4042
10.94 4927
10.96 4897
10.98 4932
11 4636
11.02 4642
11.04 5755
11.06 5963
11.08 6094
11.1 5579
11.12 5992
11.14 5698
11.16 5919
11.18 5549
11.2 4887
11.22 4151
11.24 4603
11.26 4261
11.28 5450
11.3 5400
11.32 5349
11.34 4967
11.36 4910
11.38 4588
11.4 5055
11.42 5356
11.44 4670
11.46 4630
11.48 3976
11.5 3408
11.52 4203
11.54 4667
11.56 4439
11.58 4789
11.6 4704
11.62 4586
11.64 5002
11.66 5210
11.68 4897
11.7 5335
11.72 5045
11.74 5930
11.76 4400
11.78 4456
11.8 4760
11.82 5032
11.84 4301
11.86 4456
11.88 5546
11.9 5731
11.92 5146
11.94 4917
11.96 5146
11.98 5438
12 5512
12.02 5825
12.04 5007
12.06 5425
12.08 5457
12.1 5236
12.12 4890
12.14 4950
12.16 4782
12.18 4293
12.2 4124
12.22 3187
12.24 4244
12.26 4425
12.28 4677
12.3 3887
12.32 4103
12.34 3710
12.36 3277
12.38 4397
12.4 3696
12.42 4866
12.44 3671
12.46 3808
12.48 3358
12.5 3575
12.52 3382
12.54 3965
12.56 3580
12.58 3606
12.6 3311
12.62 2734
12.64 3992
12.66 3629
12.68 4240
12.7 4508
12.72 4884
12.74 4295
12.76 4873
12.78 4146
12.8 4264
12.82 3459
12.84 3970
12.86 4218
12.88 2108
12.9 2952
12.92 4002
12.94 4321
12.96 3662
12.98 3364
13 4151
13.02 4504
13.04 3714
13.06 3378
13.08 3193
13.1 4013
13.12 3374
13.14 3354
13.16 3454
13.18 3381
13.2 3754
13.22 4211
13.24 3626
13.26 4427
13.28 4293
13.3 4161
13.32 3347
13.34 3265
13.36 3727
13.38 4396
13.4 3228
13.42 2702
13.44 3273
13.46 3749
13.48 2996
13.5 4243
13.52 3919
13.54 5168
13.56 4537
13.58 5412
13.6 6431
13.62 5622
13.64 5934
13.66 7257
13.68 5812
13.7 4898
13.72 5423
13.74 4280
13.76 4725
13.78 4218
13.8 4404
13.82 5281
13.84 4446
13.86 5251
13.88 4874
13.9 5955
13.92 5470
13.94 5556
13.96 5063
13.98 4597
14 5078
14.02 5549
14.04 5418
14.06 5127
14.08 5311
14.1 5645
14.12 5102
14.14 4827
14.16 3726
14.18 3801
14.2 3753
14.22 4065
14.24 3940
14.26 3985
14.28 4067
14.3 3362
14.32 4074
14.34 4167
14.36 4069
14.38 4416
14.4 3628
14.42 3708
14.44 2560
14.46 2326
14.48 3337
14.5 4608
14.52 4573
14.54 3932
14.56 4655
14.58 4757
14.6 4316
14.62 3560
14.64 4558
14.66 3641
14.68 3426
14.7 3873
14.72 3115
14.74 3139
14.76 2542
14.78 3171
14.8 3102
14.82 3301
14.84 3001
14.86 3497
14.88 4064
14.9 4829
14.92 4155
14.94 3538
14.96 4319
14.98 4848
15 4428
15.02 3822
15.04 4355
15.06 3973
15.08 4518
15.1 4397
15.12 4838
15.14 4084
15.16 4754
15.18 4430
15.2 4442
15.22 5149
15.24 4078
15.26 3943
15.28 4657
15.3 3909
15.32 4617
15.34 4218
15.36 4923
15.38 3900
15.4 4545
15.42 3534
15.44 4490
15.46 4452
15.48 4435
15.5 5509
15.52 5220
15.54 4231
15.56 4002
15.58 4194
15.6 3668
15.62 3924
15.64 4561
15.66 4550
15.68 4509
15.7 3761
15.72 4141
15.74 3449
15.76 4695
15.78 4406
15.8 3813
15.82 4721
15.84 4875
15.86 4783
15.88 4383
15.9 5129
15.92 5601
15.94 5144
15.96 4634
15.98 3786
16 3732
16.02 4430
16.04 4723
16.06 5811
16.08 5962
16.1 4553
16.12 4191
16.14 4328
16.16 4005
16.18 4183
16.2 3458
16.22 2995
16.24 2994
16.26 3909
16.28 4706
16.3 4627
16.32 4416
16.34 4827
16.36 4659
16.38 5384
16.4 4400
16.42 4016
16.44 3398
16.46 4448
16.48 4711
16.5 3927
16.52 4540
16.54 5217
16.56 4930
16.58 4717
16.6 4173
16.62 3507
16.64 4693
16.66 4760
16.68 5098
16.7 4472
16.72 4101
16.74 4000
16.76 4596
16.78 4401
16.8 4557
16.82 5285
16.84 4730
16.86 5014
16.88 5729
16.9 4936
16.92 4267
16.94 4866
16.96 4843
16.98 4308
17 4887
17.02 5052
17.04 5372
17.06 4897
17.08 4763
17.1 5087
17.12 4327
17.14 5091
17.16 5013
17.18 4837
17.2 4749
17.22 3770
17.24 5229
17.26 4593
17.28 4568
17.3 4682
17.32 4583
17.34 4562
17.36 4473
17.38 5511
17.4 4879
17.42 5013
17.44 4876
17.46 5259
17.48 4920
17.5 5108
17.52 5164
17.54 4245
17.56 4276
17.58 5419
17.6 4684
17.62 5746
17.64 5142
17.66 5127
17.68 4653
17.7 4246
17.72 4899
17.74 4990
17.76 5427
17.78 5778
17.8 5010
17.82 5017
17.84 5241
17.86 4722
17.88 4999
17.9 4971
17.92 4311
17.94 4684
17.96 3838
17.98 4726
18 5234
18.02 4665
18.04 5098
18.06 5234
18.08 5105
18.1 4570
18.12 4972
18.14 4799
18.16 4602
18.18 5606
18.2 5647
18.22 4741
18.24 5618
18.26 4582
18.28 4684
18.3 5063
18.32 4684
18.34 4886
18.36 4388
18.38 4367
18.4 4863
18.42 4974
18.44 5353
18.46 5673
18.48 5866
18.5 5924
18.52 5890
18.54 6219
18.56 6868
18.58 6126
18.6 5449
18.62 4710
18.64 4836
18.66 4917
18.68 5280
18.7 5178
18.72 5296
18.74 4782
18.76 4745
18.78 4976
18.8 5238
18.82 5821
18.84 4573
18.86 4893
18.88 5027
18.9 4959
18.92 4821
18.94 5193
18.96 5404
18.98 5634
19 4607
19.02 4930
19.04 4854
19.06 4244
19.08 4614
19.099 4245
19.119 3807
19.139 4238
19.159 4838
19.179 4223
19.199 4641
19.219 5048
19.239 4959
19.259 4806
19.279 5634
19.299 6739
19.319 4933
19.339 4687
19.359 4535
19.379 4502
19.399 4741
19.419 5151
19.439 5030
19.459 5809
19.479 5213
19.499 5328
19.519 4582
19.539 5931
19.559 4406
19.579 5151
19.599 5875
19.619 5959
19.639 5216
19.659 5792
19.679 6182
19.699 5745
19.719 5574
19.739 4374
19.759 4735
19.779 4392
19.799 4019
19.819 3589
19.839 4541
19.859 5230
19.879 5632
19.899 5433
19.919 5538
19.939 4875
19.959 4825
19.979 4959
19.999 5021
&
@target G2.S0
@type xy
1 0.437435
2 0.434856
3 0.43523
4 0.433878
5 0.475526
6 0.46325
7 0.458121
8 0.498598
9 0.475421
10 0.496714
11 0.465967
12 0.45401
13 0.463114
14 0.458421
15 0.450111
16 0.450611
17 0.44975
18 0.449694
19 0.449278
20 0.439004
21 0.445112
22 0.443706
23 0.444888
24 0.437035
25 0.450166
26 0.448832
27 0.437493
28 0.443424
29 0.446823
30 0.432145
31 0.448247
32 0.455357
33 0.432955
34 0.46352
35 0.454863
36 0.468748
37 0.462709
38 0.447465
39 0.466744
40 0.459211
41 0.43832
42 0.424617
43 0.457984
44 0.444776
45 0.449277
46 0.436893
47 0.470345
48 0.488673
49 0.452714
50 0.436034
51 0.437865
52 0.447912
&
@target G2.S1
@type xy
1 0.468428
2 0.457056
3 0.446682
4 0.445785
5 0.468268
6 0.457766
7 0.447353
8 0.474894
9 0.489208
10 0.615731
11 0.475343
12 0.470903
13 0.471009
14 0.456783
15 0.45423
16 0.44671
17 0.450278
18 0.446599
19 0.449555
20 0.456344
21 0.464624
22 0.451581
23 0.447046
24 0.433878
25 0.446235
26 0.449611
27 0.462385
28 0.440681
29 0.448135
30 0.45412
31 0.455
32 0.461547
33 0.453101
34 0.519759
35 0.493203
36 0.508577
37 0.503736
38 0.445982
39 0.476314
40 0.457028
41 0.446878
42 0.447353
43 0.466931
44 0.45401
45 0.450139
46 0.447912
47 0.463034
48 0.488057
49 0.451387
50 0.434798
51 0.44601
52 0.473629
&
@target G2.S2
@type xy
1 0.441022
2 0.442211
3 0.404135
4 0.424912
5 0.542264
6 0.550227
7 0.465
8 0.669197
9 0.821584
10 1.01266
11 0.494293
12 0.551044
13 0.46114
14 0.485824
15 0.441079
16 0.441899
17 0.47
18 0.44528
19 0.435574
20 0.451304
21 0.471938
22 0.469547
23 0.440568
24 0.449555
25 0.443847
26 0.472255
27 0.443311
28 0.447158
29 0.408687
30 0.404413
31 0.461682
32 0.459701
33 0.469415
34 0.475474
35 0.718905
36 0.85592
37 0.933073
38 0.47207
39 0.541894
40 0.47731
41 0.442832
42 0.440028
43 0.467038
44 0.447716
45 0.441729
46 0.427317
47 0.481093
48 0.477624
49 0.446123
50 0.436406
51 0.44221
52 0.482702
&
