# Supplementary material for: Data showing the lipid conformations and membrane binding behaviors of beta-amyloid fibrils in phase-separated cholesterol-enriched lipid domains with and without glycolipid and oxidized cholesterol from coarse-grained molecular dynamics simulations
Source: Data Brief. 2020 Apr 19;30:105496. doi: 10.1016/j.dib.2020.105496 (PMC7186522; doi:10.1016/j.dib.2020.105496)
Supplement: Supplementary file 1 [file mmc1.zip › Supplementary-Data/S17-21/Figure-S17/Figure-S17A-CO-AB-1.agr]

# Grace project file
#
@version 50125
@page size 792, 612
@page scroll 5%
@page inout 5%
@link page off
@map font 0 to "Times-Roman", "Times-Roman"
@map font 1 to "Times-Italic", "Times-Italic"
@map font 2 to "Times-Bold", "Times-Bold"
@map font 3 to "Times-BoldItalic", "Times-BoldItalic"
@map font 4 to "Helvetica", "Helvetica"
@map font 5 to "Helvetica-Oblique", "Helvetica-Oblique"
@map font 6 to "Helvetica-Bold", "Helvetica-Bold"
@map font 7 to "Helvetica-BoldOblique", "Helvetica-BoldOblique"
@map font 8 to "Courier", "Courier"
@map font 9 to "Courier-Oblique", "Courier-Oblique"
@map font 10 to "Courier-Bold", "Courier-Bold"
@map font 11 to "Courier-BoldOblique", "Courier-BoldOblique"
@map font 12 to "Symbol", "Symbol"
@map font 13 to "ZapfDingbats", "ZapfDingbats"
@map color 0 to (255, 255, 255), "white"
@map color 1 to (0, 0, 0), "black"
@map color 2 to (255, 0, 0), "red"
@map color 3 to (0, 255, 0), "green"
@map color 4 to (0, 0, 255), "blue"
@map color 5 to (255, 255, 0), "yellow"
@map color 6 to (188, 143, 143), "brown"
@map color 7 to (220, 220, 220), "grey"
@map color 8 to (148, 0, 211), "violet"
@map color 9 to (0, 255, 255), "cyan"
@map color 10 to (255, 0, 255), "magenta"
@map color 11 to (255, 165, 0), "orange"
@map color 12 to (114, 33, 188), "indigo"
@map color 13 to (103, 7, 72), "maroon"
@map color 14 to (64, 224, 208), "turquoise"
@map color 15 to (0, 139, 0), "green4"
@reference date 0
@date wrap off
@date wrap year 1950
@default linewidth 1.0
@default linestyle 1
@default color 1
@default pattern 1
@default font 0
@default char size 1.000000
@default symbol size 1.000000
@default sformat "%.8g"
@background color 0
@page background fill on
@timestamp off
@timestamp 0.03, 0.03
@timestamp color 1
@timestamp rot 0
@timestamp font 0
@timestamp char size 1.000000
@timestamp def "Tue Dec 12 13:31:16 2017"
@r0 off
@link r0 to g0
@r0 type above
@r0 linestyle 1
@r0 linewidth 1.0
@r0 color 1
@r0 line 0, 0, 0, 0
@r1 off
@link r1 to g0
@r1 type above
@r1 linestyle 1
@r1 linewidth 1.0
@r1 color 1
@r1 line 0, 0, 0, 0
@r2 off
@link r2 to g0
@r2 type above
@r2 linestyle 1
@r2 linewidth 1.0
@r2 color 1
@r2 line 0, 0, 0, 0
@r3 off
@link r3 to g0
@r3 type above
@r3 linestyle 1
@r3 linewidth 1.0
@r3 color 1
@r3 line 0, 0, 0, 0
@r4 off
@link r4 to g0
@r4 type above
@r4 linestyle 1
@r4 linewidth 1.0
@r4 color 1
@r4 line 0, 0, 0, 0
@g0 on
@g0 hidden false
@g0 type XY
@g0 stacked false
@g0 bar hgap 0.000000
@g0 fixedpoint off
@g0 fixedpoint type 0
@g0 fixedpoint xy 0.000000, 0.000000
@g0 fixedpoint format general general
@g0 fixedpoint prec 6, 6
@with g0
@    world 0, 0, 20, 6
@    stack world 0, 0, 0, 0
@    znorm 1
@    view 0.100000, 0.720000, 0.800000, 0.950000
@    title ""
@    title font 0
@    title size 1.500000
@    title color 1
@    subtitle ""
@    subtitle font 0
@    subtitle size 1.000000
@    subtitle color 1
@    xaxes scale Normal
@    yaxes scale Normal
@    xaxes invert off
@    yaxes invert off
@    xaxis  on
@    xaxis  type zero false
@    xaxis  offset 0.000000 , 0.000000
@    xaxis  bar on
@    xaxis  bar color 1
@    xaxis  bar linestyle 1
@    xaxis  bar linewidth 1.0
@    xaxis  label "Time (\xm\0s)"
@    xaxis  label layout para
@    xaxis  label place auto
@    xaxis  label char size 0.900000
@    xaxis  label font 0
@    xaxis  label color 1
@    xaxis  label place normal
@    xaxis  tick on
@    xaxis  tick major 5
@    xaxis  tick minor ticks 4
@    xaxis  tick default 6
@    xaxis  tick place rounded true
@    xaxis  tick in
@    xaxis  tick major size 1.000000
@    xaxis  tick major color 1
@    xaxis  tick major linewidth 1.0
@    xaxis  tick major linestyle 1
@    xaxis  tick major grid off
@    xaxis  tick minor color 1
@    xaxis  tick minor linewidth 1.0
@    xaxis  tick minor linestyle 1
@    xaxis  tick minor grid off
@    xaxis  tick minor size 0.500000
@    xaxis  ticklabel on
@    xaxis  ticklabel format general
@    xaxis  ticklabel prec 5
@    xaxis  ticklabel formula ""
@    xaxis  ticklabel append ""
@    xaxis  ticklabel prepend ""
@    xaxis  ticklabel angle 0
@    xaxis  ticklabel skip 0
@    xaxis  ticklabel stagger 0
@    xaxis  ticklabel place normal
@    xaxis  ticklabel offset auto
@    xaxis  ticklabel offset 0.000000 , 0.010000
@    xaxis  ticklabel start type auto
@    xaxis  ticklabel start 0.000000
@    xaxis  ticklabel stop type auto
@    xaxis  ticklabel stop 0.000000
@    xaxis  ticklabel char size 0.800000
@    xaxis  ticklabel font 0
@    xaxis  ticklabel color 1
@    xaxis  tick place both
@    xaxis  tick spec type none
@    yaxis  on
@    yaxis  type zero false
@    yaxis  offset 0.000000 , 0.000000
@    yaxis  bar on
@    yaxis  bar color 1
@    yaxis  bar linestyle 1
@    yaxis  bar linewidth 1.0
@    yaxis  label "Minimum  Distance (nm)"
@    yaxis  label layout para
@    yaxis  label place auto
@    yaxis  label char size 0.900000
@    yaxis  label font 0
@    yaxis  label color 1
@    yaxis  label place normal
@    yaxis  tick on
@    yaxis  tick major 1
@    yaxis  tick minor ticks 1
@    yaxis  tick default 6
@    yaxis  tick place rounded true
@    yaxis  tick in
@    yaxis  tick major size 1.000000
@    yaxis  tick major color 1
@    yaxis  tick major linewidth 1.0
@    yaxis  tick major linestyle 1
@    yaxis  tick major grid off
@    yaxis  tick minor color 1
@    yaxis  tick minor linewidth 1.0
@    yaxis  tick minor linestyle 1
@    yaxis  tick minor grid off
@    yaxis  tick minor size 0.500000
@    yaxis  ticklabel on
@    yaxis  ticklabel format general
@    yaxis  ticklabel prec 5
@    yaxis  ticklabel formula ""
@    yaxis  ticklabel append ""
@    yaxis  ticklabel prepend ""
@    yaxis  ticklabel angle 0
@    yaxis  ticklabel skip 0
@    yaxis  ticklabel stagger 0
@    yaxis  ticklabel place normal
@    yaxis  ticklabel offset auto
@    yaxis  ticklabel offset 0.000000 , 0.010000
@    yaxis  ticklabel start type auto
@    yaxis  ticklabel start 0.000000
@    yaxis  ticklabel stop type auto
@    yaxis  ticklabel stop 0.000000
@    yaxis  ticklabel char size 0.800000
@    yaxis  ticklabel font 0
@    yaxis  ticklabel color 1
@    yaxis  tick place both
@    yaxis  tick spec type none
@    altxaxis  off
@    altyaxis  off
@    legend on
@    legend loctype view
@    legend 0.82, 0.93
@    legend box color 1
@    legend box pattern 0
@    legend box linewidth 1.0
@    legend box linestyle 0
@    legend box fill color 0
@    legend box fill pattern 0
@    legend font 0
@    legend char size 1.000000
@    legend color 1
@    legend length 2
@    legend vgap 1
@    legend hgap 1
@    legend invert false
@    frame type 0
@    frame linestyle 1
@    frame linewidth 1.0
@    frame color 1
@    frame pattern 1
@    frame background color 0
@    frame background pattern 0
@    s0 hidden false
@    s0 type xy
@    s0 symbol 0
@    s0 symbol size 1.000000
@    s0 symbol color 3
@    s0 symbol pattern 1
@    s0 symbol fill color 3
@    s0 symbol fill pattern 0
@    s0 symbol linewidth 1.0
@    s0 symbol linestyle 1
@    s0 symbol char 65
@    s0 symbol char font 0
@    s0 symbol skip 0
@    s0 line type 1
@    s0 line linestyle 1
@    s0 line linewidth 1.0
@    s0 line color 3
@    s0 line pattern 1
@    s0 baseline type 0
@    s0 baseline off
@    s0 dropline off
@    s0 fill type 0
@    s0 fill rule 0
@    s0 fill color 3
@    s0 fill pattern 1
@    s0 avalue off
@    s0 avalue type 2
@    s0 avalue char size 1.000000
@    s0 avalue font 0
@    s0 avalue color 1
@    s0 avalue rot 0
@    s0 avalue format general
@    s0 avalue prec 3
@    s0 avalue prepend ""
@    s0 avalue append ""
@    s0 avalue offset 0.000000 , 0.000000
@    s0 errorbar on
@    s0 errorbar place both
@    s0 errorbar color 3
@    s0 errorbar pattern 1
@    s0 errorbar size 1.000000
@    s0 errorbar linewidth 1.0
@    s0 errorbar linestyle 1
@    s0 errorbar riser linewidth 1.0
@    s0 errorbar riser linestyle 1
@    s0 errorbar riser clip off
@    s0 errorbar riser clip length 0.100000
@    s0 comment "/Users/KCheng/Desktop/cg_small_water_run/md-run-lonestar/namchi-04-26-2014/g-mind/1md-1.0nm-results/DPP-mind-.xvg"
@    s0 legend  "Protein-DPPC"
@    s1 hidden false
@    s1 type xy
@    s1 symbol 0
@    s1 symbol size 1.000000
@    s1 symbol color 11
@    s1 symbol pattern 1
@    s1 symbol fill color 11
@    s1 symbol fill pattern 0
@    s1 symbol linewidth 1.0
@    s1 symbol linestyle 1
@    s1 symbol char 65
@    s1 symbol char font 0
@    s1 symbol skip 0
@    s1 line type 1
@    s1 line linestyle 1
@    s1 line linewidth 1.0
@    s1 line color 11
@    s1 line pattern 1
@    s1 baseline type 0
@    s1 baseline off
@    s1 dropline off
@    s1 fill type 0
@    s1 fill rule 0
@    s1 fill color 11
@    s1 fill pattern 1
@    s1 avalue off
@    s1 avalue type 2
@    s1 avalue char size 1.000000
@    s1 avalue font 0
@    s1 avalue color 1
@    s1 avalue rot 0
@    s1 avalue format general
@    s1 avalue prec 3
@    s1 avalue prepend ""
@    s1 avalue append ""
@    s1 avalue offset 0.000000 , 0.000000
@    s1 errorbar on
@    s1 errorbar place both
@    s1 errorbar color 11
@    s1 errorbar pattern 1
@    s1 errorbar size 1.000000
@    s1 errorbar linewidth 1.0
@    s1 errorbar linestyle 1
@    s1 errorbar riser linewidth 1.0
@    s1 errorbar riser linestyle 1
@    s1 errorbar riser clip off
@    s1 errorbar riser clip length 0.100000
@    s1 comment "/Users/KCheng/Desktop/cg_small_water_run/md-run-lonestar/namchi-04-26-2014/g-mind/1md-1.0nm-results/DUP-mind-.xvg"
@    s1 legend  "Protein-DUPC"
@    s2 hidden false
@    s2 type xy
@    s2 symbol 0
@    s2 symbol size 1.000000
@    s2 symbol color 1
@    s2 symbol pattern 1
@    s2 symbol fill color 1
@    s2 symbol fill pattern 0
@    s2 symbol linewidth 1.0
@    s2 symbol linestyle 1
@    s2 symbol char 65
@    s2 symbol char font 0
@    s2 symbol skip 0
@    s2 line type 1
@    s2 line linestyle 1
@    s2 line linewidth 1.0
@    s2 line color 1
@    s2 line pattern 1
@    s2 baseline type 0
@    s2 baseline off
@    s2 dropline off
@    s2 fill type 0
@    s2 fill rule 0
@    s2 fill color 1
@    s2 fill pattern 1
@    s2 avalue off
@    s2 avalue type 2
@    s2 avalue char size 1.000000
@    s2 avalue font 0
@    s2 avalue color 1
@    s2 avalue rot 0
@    s2 avalue format general
@    s2 avalue prec 3
@    s2 avalue prepend ""
@    s2 avalue append ""
@    s2 avalue offset 0.000000 , 0.000000
@    s2 errorbar on
@    s2 errorbar place both
@    s2 errorbar color 1
@    s2 errorbar pattern 1
@    s2 errorbar size 1.000000
@    s2 errorbar linewidth 1.0
@    s2 errorbar linestyle 1
@    s2 errorbar riser linewidth 1.0
@    s2 errorbar riser linestyle 1
@    s2 errorbar riser clip off
@    s2 errorbar riser clip length 0.100000
@    s2 comment "/Users/KCheng/Desktop/cg_small_water_run/md-run-lonestar/namchi-04-26-2014/g-mind/1md-1.0nm-results/CHO-mind-.xvg"
@    s2 legend  "Protein-CHOL"
@g1 on
@g1 hidden false
@g1 type XY
@g1 stacked false
@g1 bar hgap 0.000000
@g1 fixedpoint off
@g1 fixedpoint type 0
@g1 fixedpoint xy 0.000000, 0.000000
@g1 fixedpoint format general general
@g1 fixedpoint prec 6, 6
@with g1
@    world 0, 0, 20, 15000
@    stack world 0, 0, 0, 0
@    znorm 1
@    view 0.100000, 0.410000, 0.800000, 0.640000
@    title ""
@    title font 0
@    title size 1.500000
@    title color 1
@    subtitle ""
@    subtitle font 0
@    subtitle size 1.000000
@    subtitle color 1
@    xaxes scale Normal
@    yaxes scale Normal
@    xaxes invert off
@    yaxes invert off
@    xaxis  on
@    xaxis  type zero false
@    xaxis  offset 0.000000 , 0.000000
@    xaxis  bar on
@    xaxis  bar color 1
@    xaxis  bar linestyle 1
@    xaxis  bar linewidth 1.0
@    xaxis  label "Time (\xm\0s)"
@    xaxis  label layout para
@    xaxis  label place auto
@    xaxis  label char size 0.900000
@    xaxis  label font 0
@    xaxis  label color 1
@    xaxis  label place normal
@    xaxis  tick on
@    xaxis  tick major 5
@    xaxis  tick minor ticks 4
@    xaxis  tick default 6
@    xaxis  tick place rounded true
@    xaxis  tick in
@    xaxis  tick major size 1.000000
@    xaxis  tick major color 1
@    xaxis  tick major linewidth 1.0
@    xaxis  tick major linestyle 1
@    xaxis  tick major grid off
@    xaxis  tick minor color 1
@    xaxis  tick minor linewidth 1.0
@    xaxis  tick minor linestyle 1
@    xaxis  tick minor grid off
@    xaxis  tick minor size 0.500000
@    xaxis  ticklabel on
@    xaxis  ticklabel format general
@    xaxis  ticklabel prec 5
@    xaxis  ticklabel formula ""
@    xaxis  ticklabel append ""
@    xaxis  ticklabel prepend ""
@    xaxis  ticklabel angle 0
@    xaxis  ticklabel skip 0
@    xaxis  ticklabel stagger 0
@    xaxis  ticklabel place normal
@    xaxis  ticklabel offset auto
@    xaxis  ticklabel offset 0.000000 , 0.010000
@    xaxis  ticklabel start type auto
@    xaxis  ticklabel start 0.000000
@    xaxis  ticklabel stop type auto
@    xaxis  ticklabel stop 0.000000
@    xaxis  ticklabel char size 0.800000
@    xaxis  ticklabel font 0
@    xaxis  ticklabel color 1
@    xaxis  tick place both
@    xaxis  tick spec type none
@    yaxis  on
@    yaxis  type zero false
@    yaxis  offset 0.000000 , 0.000000
@    yaxis  bar on
@    yaxis  bar color 1
@    yaxis  bar linestyle 1
@    yaxis  bar linewidth 1.0
@    yaxis  label "Number of Contacts (< 2 nm)"
@    yaxis  label layout para
@    yaxis  label place auto
@    yaxis  label char size 0.900000
@    yaxis  label font 0
@    yaxis  label color 1
@    yaxis  label place normal
@    yaxis  tick on
@    yaxis  tick major 5000
@    yaxis  tick minor ticks 1
@    yaxis  tick default 6
@    yaxis  tick place rounded true
@    yaxis  tick in
@    yaxis  tick major size 1.000000
@    yaxis  tick major color 1
@    yaxis  tick major linewidth 1.0
@    yaxis  tick major linestyle 1
@    yaxis  tick major grid off
@    yaxis  tick minor color 1
@    yaxis  tick minor linewidth 1.0
@    yaxis  tick minor linestyle 1
@    yaxis  tick minor grid off
@    yaxis  tick minor size 0.500000
@    yaxis  ticklabel on
@    yaxis  ticklabel format general
@    yaxis  ticklabel prec 5
@    yaxis  ticklabel formula ""
@    yaxis  ticklabel append ""
@    yaxis  ticklabel prepend ""
@    yaxis  ticklabel angle 0
@    yaxis  ticklabel skip 0
@    yaxis  ticklabel stagger 0
@    yaxis  ticklabel place normal
@    yaxis  ticklabel offset auto
@    yaxis  ticklabel offset 0.000000 , 0.010000
@    yaxis  ticklabel start type auto
@    yaxis  ticklabel start 0.000000
@    yaxis  ticklabel stop type auto
@    yaxis  ticklabel stop 0.000000
@    yaxis  ticklabel char size 0.800000
@    yaxis  ticklabel font 0
@    yaxis  ticklabel color 1
@    yaxis  tick place both
@    yaxis  tick spec type none
@    altxaxis  off
@    altyaxis  off
@    legend on
@    legend loctype view
@    legend 0.78, 0.8
@    legend box color 1
@    legend box pattern 1
@    legend box linewidth 1.0
@    legend box linestyle 1
@    legend box fill color 0
@    legend box fill pattern 1
@    legend font 0
@    legend char size 1.000000
@    legend color 1
@    legend length 2
@    legend vgap 1
@    legend hgap 1
@    legend invert false
@    frame type 0
@    frame linestyle 1
@    frame linewidth 1.0
@    frame color 1
@    frame pattern 1
@    frame background color 0
@    frame background pattern 0
@    s0 hidden false
@    s0 type xy
@    s0 symbol 0
@    s0 symbol size 1.000000
@    s0 symbol color 3
@    s0 symbol pattern 1
@    s0 symbol fill color 3
@    s0 symbol fill pattern 0
@    s0 symbol linewidth 1.0
@    s0 symbol linestyle 1
@    s0 symbol char 65
@    s0 symbol char font 0
@    s0 symbol skip 0
@    s0 line type 1
@    s0 line linestyle 1
@    s0 line linewidth 1.0
@    s0 line color 3
@    s0 line pattern 1
@    s0 baseline type 0
@    s0 baseline off
@    s0 dropline off
@    s0 fill type 0
@    s0 fill rule 0
@    s0 fill color 1
@    s0 fill pattern 1
@    s0 avalue off
@    s0 avalue type 2
@    s0 avalue char size 1.000000
@    s0 avalue font 0
@    s0 avalue color 1
@    s0 avalue rot 0
@    s0 avalue format general
@    s0 avalue prec 3
@    s0 avalue prepend ""
@    s0 avalue append ""
@    s0 avalue offset 0.000000 , 0.000000
@    s0 errorbar on
@    s0 errorbar place both
@    s0 errorbar color 3
@    s0 errorbar pattern 1
@    s0 errorbar size 1.000000
@    s0 errorbar linewidth 1.0
@    s0 errorbar linestyle 1
@    s0 errorbar riser linewidth 1.0
@    s0 errorbar riser linestyle 1
@    s0 errorbar riser clip off
@    s0 errorbar riser clip length 0.100000
@    s0 comment "/Users/KCheng/Desktop/cg_small_water_run/md-run-lonestar/namchi-04-26-2014/g-mind/1md-1.0nm-results/DPP-numcont-.xvg"
@    s0 legend  ""
@    s1 hidden false
@    s1 type xy
@    s1 symbol 0
@    s1 symbol size 1.000000
@    s1 symbol color 11
@    s1 symbol pattern 1
@    s1 symbol fill color 11
@    s1 symbol fill pattern 0
@    s1 symbol linewidth 1.0
@    s1 symbol linestyle 1
@    s1 symbol char 65
@    s1 symbol char font 0
@    s1 symbol skip 0
@    s1 line type 1
@    s1 line linestyle 1
@    s1 line linewidth 1.0
@    s1 line color 11
@    s1 line pattern 1
@    s1 baseline type 0
@    s1 baseline off
@    s1 dropline off
@    s1 fill type 0
@    s1 fill rule 0
@    s1 fill color 1
@    s1 fill pattern 1
@    s1 avalue off
@    s1 avalue type 2
@    s1 avalue char size 1.000000
@    s1 avalue font 0
@    s1 avalue color 1
@    s1 avalue rot 0
@    s1 avalue format general
@    s1 avalue prec 3
@    s1 avalue prepend ""
@    s1 avalue append ""
@    s1 avalue offset 0.000000 , 0.000000
@    s1 errorbar on
@    s1 errorbar place both
@    s1 errorbar color 11
@    s1 errorbar pattern 1
@    s1 errorbar size 1.000000
@    s1 errorbar linewidth 1.0
@    s1 errorbar linestyle 1
@    s1 errorbar riser linewidth 1.0
@    s1 errorbar riser linestyle 1
@    s1 errorbar riser clip off
@    s1 errorbar riser clip length 0.100000
@    s1 comment "/Users/KCheng/Desktop/cg_small_water_run/md-run-lonestar/namchi-04-26-2014/g-mind/1md-1.0nm-results/DUP-numcont-.xvg"
@    s1 legend  ""
@    s2 hidden false
@    s2 type xy
@    s2 symbol 0
@    s2 symbol size 1.000000
@    s2 symbol color 1
@    s2 symbol pattern 1
@    s2 symbol fill color 1
@    s2 symbol fill pattern 0
@    s2 symbol linewidth 1.0
@    s2 symbol linestyle 1
@    s2 symbol char 65
@    s2 symbol char font 0
@    s2 symbol skip 0
@    s2 line type 1
@    s2 line linestyle 1
@    s2 line linewidth 1.0
@    s2 line color 1
@    s2 line pattern 1
@    s2 baseline type 0
@    s2 baseline off
@    s2 dropline off
@    s2 fill type 0
@    s2 fill rule 0
@    s2 fill color 1
@    s2 fill pattern 1
@    s2 avalue off
@    s2 avalue type 2
@    s2 avalue char size 1.000000
@    s2 avalue font 0
@    s2 avalue color 1
@    s2 avalue rot 0
@    s2 avalue format general
@    s2 avalue prec 3
@    s2 avalue prepend ""
@    s2 avalue append ""
@    s2 avalue offset 0.000000 , 0.000000
@    s2 errorbar on
@    s2 errorbar place both
@    s2 errorbar color 1
@    s2 errorbar pattern 1
@    s2 errorbar size 1.000000
@    s2 errorbar linewidth 1.0
@    s2 errorbar linestyle 1
@    s2 errorbar riser linewidth 1.0
@    s2 errorbar riser linestyle 1
@    s2 errorbar riser clip off
@    s2 errorbar riser clip length 0.100000
@    s2 comment "/Users/KCheng/Desktop/cg_small_water_run/md-run-lonestar/namchi-04-26-2014/g-mind/1md-1.0nm-results/CHO-numcont-.xvg"
@    s2 legend  ""
@g2 on
@g2 hidden false
@g2 type XY
@g2 stacked false
@g2 bar hgap 0.000000
@g2 fixedpoint off
@g2 fixedpoint type 0
@g2 fixedpoint xy 0.000000, 0.000000
@g2 fixedpoint format general general
@g2 fixedpoint prec 6, 6
@with g2
@    world 0, 0, 130, 1
@    stack world 0, 0, 0, 0
@    znorm 1
@    view 0.100000, 0.100000, 0.800000, 0.330000
@    title ""
@    title font 0
@    title size 1.500000
@    title color 1
@    subtitle ""
@    subtitle font 0
@    subtitle size 1.000000
@    subtitle color 1
@    xaxes scale Normal
@    yaxes scale Normal
@    xaxes invert off
@    yaxes invert off
@    xaxis  on
@    xaxis  type zero false
@    xaxis  offset 0.000000 , 0.000000
@    xaxis  bar on
@    xaxis  bar color 1
@    xaxis  bar linestyle 1
@    xaxis  bar linewidth 1.0
@    xaxis  label "Residue (#)"
@    xaxis  label layout para
@    xaxis  label place auto
@    xaxis  label char size 0.900000
@    xaxis  label font 0
@    xaxis  label color 1
@    xaxis  label place normal
@    xaxis  tick on
@    xaxis  tick major 26
@    xaxis  tick minor ticks 1
@    xaxis  tick default 6
@    xaxis  tick place rounded true
@    xaxis  tick in
@    xaxis  tick major size 1.000000
@    xaxis  tick major color 1
@    xaxis  tick major linewidth 1.0
@    xaxis  tick major linestyle 1
@    xaxis  tick major grid off
@    xaxis  tick minor color 1
@    xaxis  tick minor linewidth 1.0
@    xaxis  tick minor linestyle 1
@    xaxis  tick minor grid off
@    xaxis  tick minor size 0.500000
@    xaxis  ticklabel on
@    xaxis  ticklabel format general
@    xaxis  ticklabel prec 5
@    xaxis  ticklabel formula ""
@    xaxis  ticklabel append ""
@    xaxis  ticklabel prepend ""
@    xaxis  ticklabel angle 0
@    xaxis  ticklabel skip 0
@    xaxis  ticklabel stagger 0
@    xaxis  ticklabel place normal
@    xaxis  ticklabel offset auto
@    xaxis  ticklabel offset 0.000000 , 0.010000
@    xaxis  ticklabel start type auto
@    xaxis  ticklabel start 0.000000
@    xaxis  ticklabel stop type auto
@    xaxis  ticklabel stop 0.000000
@    xaxis  ticklabel char size 0.800000
@    xaxis  ticklabel font 0
@    xaxis  ticklabel color 1
@    xaxis  tick place both
@    xaxis  tick spec type none
@    yaxis  on
@    yaxis  type zero false
@    yaxis  offset 0.000000 , 0.000000
@    yaxis  bar on
@    yaxis  bar color 1
@    yaxis  bar linestyle 1
@    yaxis  bar linewidth 1.0
@    yaxis  label "Minimum Distance (nm)"
@    yaxis  label layout para
@    yaxis  label place auto
@    yaxis  label char size 0.900000
@    yaxis  label font 0
@    yaxis  label color 1
@    yaxis  label place normal
@    yaxis  tick on
@    yaxis  tick major 0.2
@    yaxis  tick minor ticks 1
@    yaxis  tick default 6
@    yaxis  tick place rounded true
@    yaxis  tick in
@    yaxis  tick major size 1.000000
@    yaxis  tick major color 1
@    yaxis  tick major linewidth 1.0
@    yaxis  tick major linestyle 1
@    yaxis  tick major grid off
@    yaxis  tick minor color 1
@    yaxis  tick minor linewidth 1.0
@    yaxis  tick minor linestyle 1
@    yaxis  tick minor grid off
@    yaxis  tick minor size 0.500000
@    yaxis  ticklabel on
@    yaxis  ticklabel format general
@    yaxis  ticklabel prec 5
@    yaxis  ticklabel formula ""
@    yaxis  ticklabel append ""
@    yaxis  ticklabel prepend ""
@    yaxis  ticklabel angle 0
@    yaxis  ticklabel skip 0
@    yaxis  ticklabel stagger 0
@    yaxis  ticklabel place normal
@    yaxis  ticklabel offset auto
@    yaxis  ticklabel offset 0.000000 , 0.010000
@    yaxis  ticklabel start type auto
@    yaxis  ticklabel start 0.000000
@    yaxis  ticklabel stop type auto
@    yaxis  ticklabel stop 0.000000
@    yaxis  ticklabel char size 0.800000
@    yaxis  ticklabel font 0
@    yaxis  ticklabel color 1
@    yaxis  tick place both
@    yaxis  tick spec type none
@    altxaxis  off
@    altyaxis  off
@    legend on
@    legend loctype view
@    legend 0.78, 0.8
@    legend box color 1
@    legend box pattern 1
@    legend box linewidth 1.0
@    legend box linestyle 1
@    legend box fill color 0
@    legend box fill pattern 1
@    legend font 0
@    legend char size 1.000000
@    legend color 1
@    legend length 2
@    legend vgap 1
@    legend hgap 1
@    legend invert false
@    frame type 0
@    frame linestyle 1
@    frame linewidth 1.0
@    frame color 1
@    frame pattern 1
@    frame background color 0
@    frame background pattern 0
@    s0 hidden false
@    s0 type xy
@    s0 symbol 0
@    s0 symbol size 1.000000
@    s0 symbol color 3
@    s0 symbol pattern 1
@    s0 symbol fill color 3
@    s0 symbol fill pattern 0
@    s0 symbol linewidth 1.0
@    s0 symbol linestyle 1
@    s0 symbol char 65
@    s0 symbol char font 0
@    s0 symbol skip 0
@    s0 line type 1
@    s0 line linestyle 1
@    s0 line linewidth 1.0
@    s0 line color 3
@    s0 line pattern 1
@    s0 baseline type 0
@    s0 baseline off
@    s0 dropline off
@    s0 fill type 0
@    s0 fill rule 0
@    s0 fill color 1
@    s0 fill pattern 1
@    s0 avalue off
@    s0 avalue type 2
@    s0 avalue char size 1.000000
@    s0 avalue font 0
@    s0 avalue color 1
@    s0 avalue rot 0
@    s0 avalue format general
@    s0 avalue prec 3
@    s0 avalue prepend ""
@    s0 avalue append ""
@    s0 avalue offset 0.000000 , 0.000000
@    s0 errorbar on
@    s0 errorbar place both
@    s0 errorbar color 3
@    s0 errorbar pattern 1
@    s0 errorbar size 1.000000
@    s0 errorbar linewidth 1.0
@    s0 errorbar linestyle 1
@    s0 errorbar riser linewidth 1.0
@    s0 errorbar riser linestyle 1
@    s0 errorbar riser clip off
@    s0 errorbar riser clip length 0.100000
@    s0 comment "/Users/KCheng/Desktop/cg_small_water_run/md-run-lonestar/namchi-04-26-2014/g-mind/1md-1.0nm-results/DPP-res-.xvg"
@    s0 legend  ""
@    s1 hidden false
@    s1 type xy
@    s1 symbol 0
@    s1 symbol size 1.000000
@    s1 symbol color 11
@    s1 symbol pattern 1
@    s1 symbol fill color 11
@    s1 symbol fill pattern 0
@    s1 symbol linewidth 1.0
@    s1 symbol linestyle 1
@    s1 symbol char 65
@    s1 symbol char font 0
@    s1 symbol skip 0
@    s1 line type 1
@    s1 line linestyle 1
@    s1 line linewidth 1.0
@    s1 line color 11
@    s1 line pattern 1
@    s1 baseline type 0
@    s1 baseline off
@    s1 dropline off
@    s1 fill type 0
@    s1 fill rule 0
@    s1 fill color 1
@    s1 fill pattern 1
@    s1 avalue off
@    s1 avalue type 2
@    s1 avalue char size 1.000000
@    s1 avalue font 0
@    s1 avalue color 1
@    s1 avalue rot 0
@    s1 avalue format general
@    s1 avalue prec 3
@    s1 avalue prepend ""
@    s1 avalue append ""
@    s1 avalue offset 0.000000 , 0.000000
@    s1 errorbar on
@    s1 errorbar place both
@    s1 errorbar color 11
@    s1 errorbar pattern 1
@    s1 errorbar size 1.000000
@    s1 errorbar linewidth 1.0
@    s1 errorbar linestyle 1
@    s1 errorbar riser linewidth 1.0
@    s1 errorbar riser linestyle 1
@    s1 errorbar riser clip off
@    s1 errorbar riser clip length 0.100000
@    s1 comment "/Users/KCheng/Desktop/cg_small_water_run/md-run-lonestar/namchi-04-26-2014/g-mind/1md-1.0nm-results/DUP-res-.xvg"
@    s1 legend  ""
@    s2 hidden false
@    s2 type xy
@    s2 symbol 0
@    s2 symbol size 1.000000
@    s2 symbol color 1
@    s2 symbol pattern 1
@    s2 symbol fill color 1
@    s2 symbol fill pattern 0
@    s2 symbol linewidth 1.0
@    s2 symbol linestyle 1
@    s2 symbol char 65
@    s2 symbol char font 0
@    s2 symbol skip 0
@    s2 line type 1
@    s2 line linestyle 1
@    s2 line linewidth 1.0
@    s2 line color 1
@    s2 line pattern 1
@    s2 baseline type 0
@    s2 baseline off
@    s2 dropline off
@    s2 fill type 0
@    s2 fill rule 0
@    s2 fill color 1
@    s2 fill pattern 1
@    s2 avalue off
@    s2 avalue type 2
@    s2 avalue char size 1.000000
@    s2 avalue font 0
@    s2 avalue color 1
@    s2 avalue rot 0
@    s2 avalue format general
@    s2 avalue prec 3
@    s2 avalue prepend ""
@    s2 avalue append ""
@    s2 avalue offset 0.000000 , 0.000000
@    s2 errorbar on
@    s2 errorbar place both
@    s2 errorbar color 1
@    s2 errorbar pattern 1
@    s2 errorbar size 1.000000
@    s2 errorbar linewidth 1.0
@    s2 errorbar linestyle 1
@    s2 errorbar riser linewidth 1.0
@    s2 errorbar riser linestyle 1
@    s2 errorbar riser clip off
@    s2 errorbar riser clip length 0.100000
@    s2 comment "/Users/KCheng/Desktop/cg_small_water_run/md-run-lonestar/namchi-04-26-2014/g-mind/1md-1.0nm-results/CHO-res-.xvg"
@    s2 legend  ""
@target G0.S0
@type xy
0 0.8131883
0.02 1.282585
0.04 1.779593
0.06 0.5340884
0.08 1.15821
0.1 2.117747
0.12 2.538434
0.14 2.73827
0.16 1.370593
0.18 2.562757
0.2 1.07436
0.22 3.188985
0.24 2.728305
0.26 1.840475
0.28 2.401504
0.3 1.973126
0.32 1.111733
0.34 1.920313
0.36 0.6694213
0.38 0.4767075
0.4 0.451719
0.42 0.4858243
0.44 0.4607876
0.46 0.4545607
0.48 0.4530173
0.5 0.4582848
0.52 0.4529074
0.54 0.4681078
0.56 0.4671454
0.58 0.4535973
0.6 0.4570833
0.62 0.4652419
0.64 0.474631
0.66 0.4618173
0.68 0.4676264
0.7 0.4844842
0.72 0.4795316
0.74 0.4591839
0.76 0.4746571
0.78 0.4632491
0.8 0.4729959
0.82 0.4656718
0.84 0.4728109
0.86 0.4580659
0.88 0.4622223
0.9 0.4671997
0.92 0.4553569
0.94 0.4555215
0.96 0.4491384
0.98 0.458557
1 0.4494719
1.02 0.4552747
1.04 0.4642466
1.06 0.467707
1.08 0.4599456
1.1 0.4626289
1.12 0.4654572
1.14 0.4627361
1.16 0.4771528
1.18 0.4734447
1.2 0.4531283
1.22 0.4391473
1.24 0.4470465
1.26 0.4452241
1.28 0.4648923
1.3 0.474263
1.32 0.4650001
1.34 0.4507216
1.36 0.461546
1.38 0.4665028
1.4 0.4560979
1.42 0.4413902
1.44 0.4523823
1.46 0.4507222
1.48 0.4642733
1.5 0.4538721
1.52 0.4473813
1.54 0.5111262
1.56 0.4656447
1.58 0.4912744
1.6 0.5071732
1.62 0.4598638
1.64 0.4864674
1.66 0.4762882
1.68 0.4870321
1.7 0.4627369
1.72 0.45086
1.74 0.4628711
1.76 0.5072724
1.78 0.4606791
1.8 0.4620328
1.82 0.4902298
1.84 0.4872883
1.86 0.5752609
1.88 0.470452
1.9 0.4633845
1.92 0.4733133
1.94 0.4722822
1.96 0.4813783
1.98 0.4452247
2 0.4708507
2.02 0.475211
2.04 0.4523823
2.06 0.457001
2.08 0.4459257
2.1 0.4531281
2.12 0.4574385
2.14 0.459157
2.16 0.4688285
2.18 0.4759724
2.2 0.4642465
2.22 0.449916
2.24 0.4424078
2.26 0.4563163
2.28 0.4729165
2.3 0.4419833
2.32 0.4574667
2.34 0.4576847
2.36 0.4534862
2.38 0.4629535
2.4 0.46669
2.42 0.4636268
2.44 0.4603534
2.46 0.4622496
2.48 0.4670656
2.5 0.4710096
2.52 0.4501666
2.54 0.4549181
2.56 0.4708235
2.58 0.4683484
2.6 0.4744736
2.62 0.4656176
2.64 0.4598093
2.66 0.4477999
2.68 0.4699469
2.7 0.4755526
2.72 0.4729163
2.74 0.4689883
2.76 0.4505831
2.78 0.4678679
2.8 0.4661273
2.82 0.4514698
2.84 0.4579578
2.86 0.4603532
2.88 0.4533481
2.9 0.4541202
2.92 0.4614384
2.94 0.4569466
2.96 0.4432828
2.98 0.438577
3 0.4563992
3.02 0.4651345
3.04 0.4453654
3.06 0.478147
3.08 0.4611127
3.1 0.4574112
3.12 0.4755001
3.14 0.447716
3.16 0.4560153
3.18 0.45194
3.2 0.4461229
3.22 0.4477167
3.24 0.4626291
3.26 0.4781467
3.28 0.4674132
3.3 0.4545877
3.32 0.4654032
3.34 0.4578752
3.36 0.4593747
3.38 0.4532104
3.4 0.4516632
3.42 0.4641658
3.44 0.4531553
3.46 0.462763
3.48 0.4512474
3.5 0.4584211
3.52 0.4396872
3.54 0.4443811
3.56 0.4530458
3.58 0.4546974
3.6 0.4585573
3.62 0.4816895
3.64 0.4620338
3.66 0.4384636
3.68 0.4397159
3.7 0.4429727
3.72 0.4675732
3.74 0.4557962
3.76 0.4559337
3.78 0.4644617
3.8 0.4626285
3.82 0.4573292
3.84 0.4540101
3.86 0.453707
3.88 0.4570834
3.9 0.4661542
3.92 0.4300001
3.94 0.4652954
3.96 0.460136
3.98 0.4731278
4 0.4504159
4.02 0.4751319
4.04 0.4641118
4.06 0.4497225
4.08 0.4537898
4.1 0.478801
4.12 0.4706913
4.14 0.4511657
4.16 0.4663425
4.18 0.4668241
4.2 0.4598636
4.22 0.4677072
4.24 0.4596463
4.26 0.4656985
4.28 0.462006
4.3 0.4647044
4.32 0.4560974
4.34 0.4504718
4.36 0.4596191
4.38 0.4571646
4.4 0.4455331
4.42 0.4616545
4.44 0.4596467
4.46 0.4521612
4.48 0.46653
4.5 0.4455898
4.52 0.4572474
4.54 0.4677872
4.56 0.4493605
4.58 0.4495003
4.6 0.4534869
4.62 0.4744729
4.64 0.4596196
4.66 0.4442969
4.68 0.4599457
4.7 0.4610852
4.72 0.4618442
4.74 0.4673327
4.76 0.4584207
4.78 0.4633031
4.8 0.4456453
4.82 0.4654563
4.84 0.4597282
4.86 0.4554393
4.88 0.451692
4.9 0.4392329
4.92 0.464166
4.94 0.4457017
4.96 0.4658596
4.98 0.4497219
5 0.4422956
5.02 0.4658596
5.04 0.4744731
5.06 0.4552475
5.08 0.4734448
5.1 0.4627087
5.12 0.4571652
5.14 0.4677609
5.16 0.4588572
5.18 0.465967
5.2 0.4500556
5.22 0.4557681
5.24 0.4718047
5.26 0.4366342
5.28 0.465537
5.3 0.4524938
5.32 0.4640312
5.34 0.4558503
5.36 0.4597287
5.38 0.4601355
5.4 0.457958
5.42 0.4474646
5.44 0.4603533
5.46 0.4688287
5.48 0.4565628
5.5 0.4527142
5.52 0.4457853
5.54 0.4523818
5.56 0.4535963
5.58 0.4676267
5.6 0.4597282
5.62 0.4670384
5.64 0.4561803
5.66 0.4734451
5.68 0.4511373
5.7 0.4550555
5.72 0.4501667
5.74 0.4751049
5.76 0.4710625
5.78 0.4506106
5.8 0.4511095
5.82 0.4896172
5.84 0.4757627
5.86 0.4628982
5.88 0.49158
5.9 0.4668246
5.92 0.479114
5.94 0.4733922
5.96 0.4589659
5.98 0.4582577
6 0.4788004
6.02 0.4616548
6.04 0.4560968
6.06 0.4635191
6.08 0.4596468
6.1 0.4582843
6.12 0.4544502
6.14 0.4917566
6.16 0.4820274
6.18 0.4618983
6.2 0.4765237
6.22 0.4580669
6.24 0.4715399
6.26 0.4645706
6.28 0.4473529
6.3 0.4464583
6.32 0.4543951
6.34 0.4643538
6.36 0.4649998
6.38 0.4467932
6.4 0.4708242
6.42 0.4513868
6.44 0.4541478
6.46 0.4582841
6.48 0.4484138
6.5 0.445365
6.52 0.4610313
6.54 0.4434242
6.56 0.4353447
6.58 0.4515255
6.6 0.4400285
6.62 0.450805
6.64 0.4582582
6.66 0.4679207
6.68 0.4633029
6.7 0.4733383
6.72 0.4613571
6.74 0.4437903
6.76 0.4483584
6.78 0.4646774
6.8 0.4500284
6.82 0.4648921
6.84 0.4584211
6.86 0.4394885
6.88 0.4436774
6.9 0.4485807
6.92 0.4603524
6.94 0.4623853
6.96 0.4580944
6.98 0.4643813
7 0.4613565
7.02 0.4497216
7.04 0.452935
7.06 0.4412202
7.08 0.4706645
7.1 0.4721485
7.12 0.4548072
7.14 0.4593749
7.16 0.4490268
7.18 0.4562074
7.2 0.4627099
7.22 0.4744996
7.24 0.4615733
7.26 0.4586115
7.28 0.4481909
7.3 0.4617627
7.32 0.4556865
7.34 0.4546705
7.36 0.470584
7.38 0.456207
7.4 0.4661542
7.42 0.4610317
7.44 0.4690945
7.46 0.4509155
7.48 0.457083
7.5 0.4537615
7.52 0.4589386
7.54 0.4505835
7.56 0.4483296
7.58 0.4657253
7.6 0.4560979
7.62 0.4609775
7.64 0.4621688
7.66 0.4520509
7.68 0.4477722
7.7 0.4624666
7.72 0.4507208
7.74 0.4632762
7.76 0.4624664
7.78 0.4526311
7.8 0.4557957
7.82 0.4652679
7.84 0.4560977
7.86 0.4415029
7.88 0.4560971
7.9 0.4518298
7.92 0.4521608
7.94 0.4682678
7.96 0.4366354
7.98 0.4661277
8 0.4400006
8.02 0.461113
8.04 0.4514702
8.06 0.4460102
8.08 0.454972
8.1 0.4407382
8.12 0.462979
8.14 0.4630337
8.16 0.4534861
8.18 0.4638426
8.2 0.4486097
8.22 0.4634108
8.24 0.4560148
8.26 0.4594292
8.28 0.451387
8.3 0.4421822
8.32 0.4611398
8.34 0.4377785
8.36 0.4419842
8.38 0.4719378
8.4 0.4425495
8.42 0.4683483
8.44 0.4518021
8.46 0.4540378
8.48 0.4613568
8.5 0.4655371
8.52 0.4508049
8.54 0.4542573
8.56 0.4471304
8.58 0.4549726
8.6 0.4588301
8.62 0.4546971
8.64 0.4554391
8.66 0.4546149
8.68 0.4572472
8.7 0.4573297
8.72 0.4417299
8.74 0.4529074
8.76 0.4499444
8.78 0.4495549
8.8 0.4428606
8.82 0.4497221
8.84 0.4610038
8.86 0.4409649
8.88 0.4523828
8.9 0.4468219
8.92 0.4514975
8.94 0.4519675
8.96 0.4553571
8.98 0.4637354
9 0.4426618
9.02 0.4530727
9.04 0.4543678
9.06 0.4605429
9.08 0.4523547
9.1 0.4612484
9.12 0.4600002
9.14 0.4556863
9.16 0.462304
9.18 0.4593739
9.2 0.4706114
9.22 0.4702133
9.24 0.4580937
9.26 0.463384
9.28 0.4652147
9.3 0.4740775
9.32 0.4534589
9.34 0.4505828
9.36 0.4775714
9.38 0.4710097
9.4 0.4450849
9.42 0.4660736
9.44 0.4644893
9.46 0.4628447
9.48 0.4541472
9.5 0.4472974
9.52 0.4585581
9.54 0.4555497
9.56 0.4370637
9.58 0.4571932
9.6 0.4499719
9.62 0.4624114
9.64 0.4644893
9.66 0.4567548
9.68 0.4585027
9.7 0.4492494
9.72 0.4659668
9.74 0.4635196
9.76 0.4450282
9.78 0.469681
9.8 0.4428595
9.82 0.4513864
9.84 0.4587479
9.86 0.4439882
9.88 0.4584217
9.9 0.4514966
9.92 0.4700533
9.94 0.4611126
9.96 0.4583124
9.98 0.4523826
10 0.4527135
10.02 0.4470184
10.04 0.4535971
10.06 0.4593751
10.08 0.4574385
10.1 0.4744738
10.12 0.4606791
10.14 0.4439317
10.16 0.4464586
10.18 0.4417293
10.2 0.4665025
10.22 0.4555219
10.24 0.4493884
10.26 0.4544224
10.28 0.4589938
10.3 0.4513588
10.32 0.4497497
10.34 0.4601361
10.36 0.4696015
10.38 0.4618986
10.4 0.4560975
10.42 0.4635187
10.44 0.460299
10.46 0.4566455
10.48 0.4652148
10.5 0.4631414
10.52 0.4425778
10.54 0.4405109
10.56 0.4465702
10.58 0.4500553
10.6 0.4544504
10.62 0.4537345
10.64 0.4401139
10.66 0.4434522
10.68 0.4704788
10.7 0.4537893
10.72 0.4566723
10.74 0.4563165
10.76 0.4626286
10.78 0.447605
10.8 0.453486
10.82 0.4524655
10.84 0.4431987
10.86 0.4440997
10.88 0.4512205
10.9 0.4560976
10.92 0.4502499
10.94 0.4402838
10.96 0.4609227
10.98 0.4444378
11 0.448052
11.02 0.4428038
11.04 0.4629526
11.06 0.4475768
11.08 0.4458705
11.1 0.4416443
11.12 0.4538177
11.14 0.4398574
11.16 0.4641926
11.18 0.4589661
11.2 0.4552197
11.22 0.4410781
11.24 0.4434518
11.26 0.4588024
11.28 0.4545327
11.3 0.4691745
11.32 0.4472972
11.34 0.4604612
11.36 0.4374357
11.38 0.460272
11.4 0.4679206
11.42 0.4530448
11.44 0.4548627
11.46 0.4575205
11.48 0.468134
11.5 0.4386905
11.52 0.4620338
11.54 0.4455338
11.56 0.4594835
11.58 0.4511657
11.6 0.4674133
11.62 0.4382348
11.64 0.4605169
11.66 0.4695742
11.68 0.4680547
11.7 0.4686415
11.72 0.4549175
11.74 0.4518848
11.76 0.4535412
11.78 0.439716
11.8 0.45511
11.82 0.4564544
11.84 0.4576296
11.86 0.4548623
11.88 0.45853
11.9 0.4568645
11.92 0.4461783
11.94 0.4528525
11.96 0.4583122
11.98 0.4632764
12 0.455357
12.02 0.4512208
12.04 0.4665835
12.06 0.4665292
12.08 0.458612
12.1 0.4466819
12.12 0.4560969
12.14 0.4431988
12.16 0.4667442
12.18 0.4539002
12.2 0.4657255
12.22 0.4401134
12.24 0.4639239
12.26 0.4507217
12.28 0.4639772
12.3 0.4509433
12.32 0.4544502
12.34 0.4721757
12.36 0.4484968
12.38 0.4459536
12.4 0.444213
12.42 0.4554665
12.44 0.4552472
12.46 0.4693881
12.48 0.4689879
12.5 0.4591843
12.52 0.4546696
12.54 0.4558785
12.56 0.4566725
12.58 0.4541195
12.6 0.4548351
12.62 0.4519676
12.64 0.46271
12.66 0.4499724
12.68 0.4640044
12.7 0.4739994
12.72 0.4394889
12.74 0.4389477
12.76 0.4665029
12.78 0.4541475
12.8 0.44573
12.82 0.4479676
12.84 0.459864
12.86 0.43755
12.88 0.4689879
12.9 0.4680278
12.92 0.4456457
12.94 0.4546149
12.96 0.4621148
12.98 0.4640583
13 0.4689881
13.02 0.467894
13.04 0.4491379
13.06 0.4591841
13.08 0.468989
13.1 0.4550277
13.12 0.4633037
13.14 0.4655378
13.16 0.4527968
13.18 0.4600542
13.2 0.4322619
13.22 0.447493
13.24 0.4631951
13.26 0.4607332
13.28 0.4468225
13.3 0.4597014
13.32 0.4618166
13.34 0.4490827
13.36 0.4589668
13.38 0.4597282
13.4 0.4414753
13.42 0.4602445
13.44 0.4502775
13.46 0.4563165
13.48 0.457739
13.5 0.4645694
13.52 0.4537343
13.54 0.4609224
13.56 0.4603806
13.58 0.4466826
13.6 0.4484422
13.62 0.460461
13.64 0.4662618
13.66 0.4590746
13.68 0.4616548
13.7 0.4403125
13.72 0.4588294
13.74 0.4447754
13.76 0.4440152
13.78 0.4506388
13.8 0.4626547
13.82 0.4632767
13.84 0.4739465
13.86 0.4481629
13.88 0.4570288
13.9 0.4464856
13.92 0.4408225
13.94 0.4583937
13.96 0.4514972
13.98 0.4498056
14 0.4678665
14.02 0.4653221
14.04 0.4537071
14.06 0.4590485
14.08 0.4553294
14.1 0.4524654
14.12 0.4584212
14.14 0.4622494
14.16 0.4585581
14.18 0.4526312
14.2 0.4568643
14.22 0.4464867
14.24 0.4391185
14.26 0.4718579
14.28 0.4573019
14.3 0.4346544
14.32 0.4383494
14.34 0.4391746
14.36 0.4516913
14.38 0.454451
14.4 0.4598095
14.42 0.4557692
14.44 0.4447749
14.46 0.4541201
14.48 0.4535417
14.5 0.4507219
14.52 0.4585302
14.54 0.4497227
14.56 0.4542307
14.58 0.4754211
14.6 0.460706
14.62 0.4603534
14.64 0.4384914
14.66 0.4518296
14.68 0.4481629
14.7 0.4537898
14.72 0.4505002
14.74 0.4542578
14.76 0.4562075
14.78 0.4348852
14.8 0.4541203
14.82 0.4523824
14.84 0.4480512
14.86 0.4539547
14.88 0.4644888
14.9 0.4396876
14.92 0.4503888
14.94 0.4470461
14.96 0.452576
14.98 0.4542575
15 0.4522445
15.02 0.4530183
15.04 0.4508049
15.06 0.4557138
15.08 0.4482466
15.1 0.4412197
15.12 0.4450281
15.14 0.440568
15.16 0.4649196
15.18 0.4569466
15.2 0.467841
15.22 0.469947
15.24 0.4644082
15.26 0.4593741
15.28 0.4602985
15.3 0.4540377
15.32 0.4506382
15.34 0.452686
15.36 0.4551373
15.38 0.4456458
15.4 0.461763
15.42 0.4541208
15.44 0.4452535
15.46 0.4570829
15.48 0.4524651
15.5 0.4615195
15.52 0.4532108
15.54 0.4577393
15.56 0.4583935
15.58 0.4430856
15.6 0.4639504
15.62 0.4627093
15.64 0.4550271
15.66 0.4526583
15.68 0.4561256
15.7 0.4466823
15.72 0.448915
15.74 0.4501112
15.76 0.448831
15.78 0.4622227
15.8 0.4581488
15.82 0.4505832
15.84 0.4727846
15.86 0.4465423
15.88 0.4545601
15.9 0.4633033
15.92 0.4496944
15.94 0.4514976
15.96 0.4622496
15.98 0.4562075
16 0.4480231
16.02 0.4510263
16.04 0.4622231
16.06 0.4574382
16.08 0.453045
16.1 0.4482466
16.12 0.4572468
16.14 0.4574115
16.16 0.4490548
16.18 0.4686685
16.2 0.462412
16.22 0.4591837
16.24 0.4478005
16.26 0.4625203
16.28 0.4463466
16.3 0.4565356
16.32 0.4557681
16.34 0.4624122
16.36 0.4420692
16.38 0.4556858
16.4 0.4666099
16.42 0.4751836
16.44 0.4624398
16.46 0.464597
16.48 0.4452241
16.5 0.4438463
16.52 0.4560153
16.54 0.4479402
16.56 0.456892
16.58 0.4594024
16.6 0.4571107
16.62 0.4645967
16.64 0.4484693
16.66 0.4543681
16.68 0.4507219
16.7 0.4597833
16.72 0.4557681
16.74 0.4597284
16.76 0.4644081
16.78 0.4718573
16.8 0.4625202
16.82 0.4474654
16.84 0.4576292
16.86 0.4455339
16.88 0.4540103
16.9 0.432723
16.92 0.4602719
16.94 0.4560975
16.96 0.4598096
16.98 0.4507217
17 0.4568637
17.02 0.4557683
17.04 0.4426631
17.06 0.4526031
17.08 0.4540369
17.1 0.4622498
17.12 0.4581208
17.14 0.453982
17.16 0.4579301
17.18 0.4370348
17.2 0.4618979
17.22 0.4496944
17.24 0.4468221
17.26 0.4414183
17.28 0.4754208
17.3 0.4575205
17.32 0.4497218
17.34 0.4629792
17.36 0.4467103
17.38 0.4555761
17.4 0.4616818
17.42 0.4557687
17.44 0.4535419
17.46 0.4473534
17.48 0.4583936
17.5 0.4512485
17.52 0.4597281
17.54 0.4524103
17.56 0.4610853
17.58 0.4397725
17.6 0.4436778
17.62 0.4442131
17.64 0.4596461
17.66 0.444185
17.68 0.4507222
17.7 0.4605432
17.72 0.4553297
17.74 0.4503613
17.76 0.4457858
17.78 0.4635994
17.8 0.4517191
17.82 0.4494719
17.84 0.4522719
17.86 0.4527968
17.88 0.4641928
17.9 0.4482748
17.92 0.4656985
17.94 0.4699731
17.96 0.4584759
17.98 0.465322
18 0.4680279
18.02 0.4625204
18.04 0.453293
18.06 0.4564263
18.08 0.4521339
18.1 0.4543951
18.12 0.4682144
18.14 0.4546972
18.16 0.4659935
18.18 0.4522441
18.2 0.4493332
18.22 0.4520507
18.24 0.4549181
18.26 0.4600276
18.28 0.4507217
18.3 0.4579303
18.32 0.4579579
18.34 0.4615464
18.36 0.4480509
18.38 0.4405109
18.4 0.439346
18.42 0.4524659
18.44 0.446599
18.46 0.4678406
18.48 0.4518855
18.5 0.4624124
18.52 0.4453654
18.54 0.4565906
18.56 0.4523824
18.58 0.4646771
18.6 0.4624127
18.62 0.4375792
18.64 0.4327241
18.66 0.4678943
18.68 0.4659666
18.7 0.4513875
18.72 0.4613295
18.74 0.4324647
18.76 0.4648928
18.78 0.4561245
18.8 0.4563161
18.82 0.465215
18.84 0.4554122
18.86 0.4539
18.88 0.4388902
18.9 0.4505827
18.92 0.4484968
18.94 0.4635998
18.96 0.4553565
18.98 0.4523827
19 0.4388054
19.02 0.4468228
19.04 0.4550001
19.061 0.4420972
19.081 0.4537337
19.101 0.4463459
19.121 0.4434521
19.141 0.4554939
19.161 0.4622774
19.181 0.4518848
19.201 0.4483866
19.221 0.4567823
19.241 0.4689083
19.261 0.4733913
19.281 0.462736
19.301 0.4594833
19.321 0.4695475
19.341 0.456097
19.361 0.447018
19.381 0.4464863
19.401 0.4503615
19.421 0.4791136
19.441 0.4420411
19.461 0.4390329
19.481 0.4278138
19.501 0.4520232
19.521 0.4500557
19.541 0.4606515
19.561 0.4485807
19.581 0.4558509
19.601 0.4495555
19.621 0.4618985
19.641 0.4483576
19.661 0.4503883
19.681 0.4486367
19.701 0.4457019
19.721 0.4442413
19.741 0.4618174
19.761 0.4633842
19.781 0.4653223
19.801 0.4478002
19.821 0.4595929
19.841 0.441418
19.861 0.4524657
19.881 0.4396021
19.901 0.4526035
19.921 0.4669853
19.941 0.4631954
19.961 0.4597009
19.981 0.4605973
&
@target G0.S1
@type xy
0 1.142749
0.02 1.549629
0.04 3.238441
0.06 2.535005
0.08 2.501544
0.1 2.367493
0.12 2.315216
0.14 3.172861
0.16 0.481326
0.18 1.652861
0.2 1.059729
0.22 1.247768
0.24 2.31433
0.26 1.038472
0.28 1.913498
0.3 1.634082
0.32 0.8998194
0.34 2.094039
0.36 0.4665294
0.38 0.4550002
0.4 0.4594287
0.42 0.45401
0.44 0.4606785
0.46 0.4439311
0.48 0.449722
0.5 0.4603528
0.52 0.4462622
0.54 0.4473536
0.56 0.4537901
0.58 0.461438
0.6 0.4599453
0.62 0.4596196
0.64 0.4544501
0.66 0.4452252
0.68 0.4530453
0.7 0.4464304
0.72 0.4386915
0.74 0.4446631
0.76 0.4508052
0.78 0.4469061
0.8 0.4545603
0.82 0.4462347
0.84 0.4456736
0.86 0.4540103
0.88 0.4548897
0.9 0.4428034
0.92 0.4564267
0.94 0.4652148
0.96 0.459293
0.98 0.4423235
1 0.4567276
1.02 0.4872627
1.04 0.4849226
1.06 0.4599453
1.08 0.4640576
1.1 0.4750262
1.12 0.4439036
1.14 0.4281937
1.16 0.4365778
1.18 0.4559336
1.2 0.44334
1.22 0.4599459
1.24 0.4649191
1.26 0.4594837
1.28 0.4599184
1.3 0.4653226
1.32 0.4523827
1.34 0.4556866
1.36 0.4402557
1.38 0.4504715
1.4 0.4671458
1.42 0.470824
1.44 0.4553565
1.46 0.4438471
1.48 0.4467102
1.5 0.4403972
1.52 0.4579574
1.54 0.4472974
1.56 0.4537348
1.58 0.4561806
1.6 0.4513308
1.62 0.4586122
1.64 0.4442976
1.66 0.4622228
1.68 0.4474654
1.7 0.4616547
1.72 0.4337342
1.74 0.4349134
1.76 0.4514702
1.78 0.4567819
1.8 0.4532936
1.82 0.4495554
1.84 0.4501665
1.86 0.4602716
1.88 0.4527967
1.9 0.4541478
1.92 0.4747106
1.94 0.4577397
1.96 0.4636004
1.98 0.4592114
2 0.4480512
2.02 0.4585573
2.04 0.453542
2.06 0.4546975
2.08 0.4681349
2.1 0.459592
2.12 0.4591571
2.14 0.4376647
2.16 0.4480511
2.18 0.4579571
2.2 0.4623043
2.22 0.4715395
2.24 0.4460385
2.26 0.4544223
2.28 0.4548078
2.3 0.4497496
2.32 0.4297965
2.34 0.4474927
2.36 0.447381
2.38 0.4419841
2.4 0.4563993
2.42 0.4532942
2.44 0.4564262
2.46 0.4684283
2.48 0.4526582
2.5 0.4602987
2.52 0.4647043
2.54 0.4546146
2.56 0.4602174
2.58 0.4604618
2.6 0.4629519
2.62 0.4492489
2.64 0.4430859
2.66 0.4537895
2.68 0.4694943
2.7 0.4576297
2.72 0.4716718
2.74 0.4589123
2.76 0.4441004
2.78 0.4642468
2.8 0.4675464
2.82 0.4633572
2.84 0.468535
2.86 0.4798183
2.88 0.4836579
2.9 0.4591571
2.92 0.4736296
2.94 0.4454492
2.96 0.461655
2.98 0.4577663
3 0.4418994
3.02 0.455713
3.04 0.4570294
3.06 0.4599461
3.08 0.4450561
3.1 0.4401418
3.12 0.4630601
3.14 0.4459537
3.16 0.4453649
3.18 0.4410495
3.2 0.4534593
3.22 0.4538998
3.24 0.4618982
3.26 0.4541201
3.28 0.4587204
3.3 0.4411918
3.32 0.4597277
3.34 0.4398012
3.36 0.4645965
3.38 0.4548906
3.4 0.4713808
3.42 0.4633033
3.44 0.4604343
3.46 0.4537348
3.48 0.4631144
3.5 0.4553568
3.52 0.4570011
3.54 0.4684014
3.56 0.466637
3.58 0.4644621
3.6 0.4499994
3.62 0.4640317
3.64 0.4500563
3.66 0.4465705
3.68 0.4410784
3.7 0.4741837
3.72 0.456344
3.74 0.4703459
3.76 0.4807552
3.78 0.4575205
3.8 0.4683214
3.82 0.4685349
3.84 0.4420697
3.86 0.4939134
3.88 0.4609778
3.9 0.4632762
3.92 0.4521337
3.94 0.4594837
3.96 0.4416163
3.98 0.4589665
4 0.4669311
4.02 0.4554669
4.04 0.4708769
4.06 0.4589928
4.08 0.4356893
4.1 0.452051
4.12 0.4649196
4.14 0.4865435
4.16 0.4638426
4.18 0.4803384
4.2 0.4672792
4.22 0.4541476
4.24 0.4447748
4.26 0.4523831
4.28 0.4567547
4.3 0.4615189
4.32 0.4453654
4.34 0.449555
4.36 0.4618169
4.38 0.4421822
4.4 0.4504165
4.42 0.4891068
4.44 0.4482463
4.46 0.4644888
4.48 0.4677071
4.5 0.4781214
4.52 0.4786959
4.54 0.4467941
4.56 0.4601631
4.58 0.4617354
4.6 0.4692019
4.62 0.4523832
4.64 0.4819234
4.66 0.4771527
4.68 0.4616818
4.7 0.4492773
4.72 0.4536797
4.74 0.4541202
4.76 0.4713283
4.78 0.4728903
4.8 0.4582033
4.82 0.471328
4.84 0.4666097
4.86 0.4563166
4.88 0.4439034
4.9 0.461384
4.92 0.4570008
4.94 0.4596191
4.96 0.4457859
4.98 0.4561794
5 0.4635735
5.02 0.4797137
5.04 0.4534589
5.06 0.4622771
5.08 0.4555485
5.1 0.4618983
5.12 0.4653492
5.14 0.4553022
5.16 0.4531553
5.18 0.4484689
5.2 0.4523273
5.22 0.4648121
5.24 0.4391474
5.26 0.4626284
5.28 0.4557135
5.3 0.4728101
5.32 0.4519399
5.34 0.4571921
5.36 0.4698409
5.38 0.4560977
5.4 0.4729424
5.42 0.4486094
5.44 0.4664217
5.46 0.4486371
5.48 0.4519678
5.5 0.4414181
5.52 0.454175
5.54 0.4691477
5.56 0.4469906
5.58 0.4561793
5.6 0.4756048
5.62 0.4570014
5.64 0.4513872
5.66 0.4678673
5.68 0.4706907
5.7 0.4556858
5.72 0.4543951
5.74 0.4441846
5.76 0.4509435
5.78 0.464785
5.8 0.4674675
5.82 0.4429452
5.84 0.4670384
5.86 0.4484141
5.88 0.4468774
5.9 0.4476053
5.92 0.4434237
5.94 0.4548626
5.96 0.4592924
5.98 0.4571106
6 0.4590207
6.02 0.4605432
6.04 0.4554668
6.06 0.4525757
6.08 0.4531275
6.1 0.4524933
6.12 0.4610042
6.14 0.4455609
6.16 0.4505554
6.18 0.4489432
6.2 0.4662088
6.22 0.4576572
6.24 0.4457856
6.26 0.4702656
6.28 0.4419846
6.3 0.4645959
6.32 0.4662077
6.34 0.4830367
6.36 0.474605
6.38 0.4524933
6.4 0.4725461
6.42 0.4652686
6.44 0.4582576
6.46 0.4589937
6.48 0.4526865
6.5 0.4794527
6.52 0.4766024
6.54 0.4585299
6.56 0.4625472
6.58 0.4662079
6.6 0.4720967
6.62 0.4657516
6.64 0.5511354
6.66 0.4581478
6.68 0.4651338
6.7 0.4629526
6.72 0.4772055
6.74 0.4623309
6.76 0.4682151
6.78 0.4662617
6.8 0.4585308
6.82 0.4752632
6.84 0.451829
6.86 0.4541195
6.88 0.8864678
6.9 0.4803648
6.92 0.459891
6.94 0.4676805
6.96 0.4695482
6.98 0.4666368
7 0.463519
7.02 0.4665296
7.04 0.4540372
7.06 0.4683483
7.08 0.4586393
7.1 0.4513875
7.12 0.4559333
7.14 0.5095589
7.16 0.4746841
7.18 0.4895664
7.2 0.4448035
7.22 0.4729955
7.24 0.4605153
7.26 0.4568641
7.28 0.4918078
7.3 0.4662613
7.32 0.4544219
7.34 0.4785919
7.36 0.470824
7.38 0.475
7.4 0.4699995
7.42 0.452244
7.44 0.4634919
7.46 0.4651881
7.48 0.4479119
7.5 0.4673596
7.52 0.4648117
7.54 0.4725988
7.56 0.4644086
7.58 0.450721
7.6 0.4743944
7.62 0.4566731
7.64 0.4764969
7.66 0.4700527
7.68 0.4614376
7.7 0.4392602
7.72 0.4600272
7.74 0.469095
7.76 0.4728104
7.78 0.4626281
7.8 0.4677071
7.82 0.482545
7.84 0.4624936
7.86 0.4607063
7.88 0.4629794
7.9 0.4641926
7.92 0.4554396
7.94 0.455577
7.96 0.4965886
7.98 0.4913503
8 0.4547806
8.02 0.4572473
8.04 0.4704788
8.06 0.4630604
8.08 0.4778334
8.1 0.4505826
8.12 0.4577664
8.14 0.4700271
8.16 0.482623
8.18 0.4712488
8.2 0.4659661
8.22 0.456344
8.24 0.4739457
8.26 0.4513868
8.28 0.4436491
8.3 0.5237131
8.32 0.4718582
8.34 0.4838645
8.36 0.4751318
8.38 0.4631144
8.4 0.4691756
8.42 1.02511
8.44 0.4869805
8.46 0.4915533
8.48 0.4977201
8.5 1.03361
8.52 1.217847
8.54 0.4617634
8.56 1.823588
8.58 0.4583945
8.6 0.4834772
8.62 0.4425211
8.64 0.4666098
8.66 0.4685349
8.68 0.4814047
8.7 0.4613293
8.72 0.5269489
8.74 0.5172039
8.76 0.4902549
8.78 0.7609374
8.8 0.5282038
8.82 0.4583122
8.84 0.4591569
8.86 0.4756319
8.88 0.4727313
8.9 0.4641928
8.92 0.4772316
8.94 0.4863123
8.96 0.5074692
8.98 0.4804426
9 0.4840197
9.02 0.5144656
9.04 0.8063955
9.06 0.7763699
9.08 0.4749206
9.1 0.4657522
9.12 0.4576024
9.14 0.4286316
9.16 0.468295
9.18 0.4514425
9.2 0.4583938
9.22 0.4669317
9.24 0.4592118
9.26 0.4494715
9.28 0.4610853
9.3 0.4562888
9.32 0.4588302
9.34 0.459484
9.36 0.4510274
9.38 0.4591572
9.4 0.4539552
9.42 0.4733915
9.44 0.4593472
9.46 0.4611127
9.48 0.4618177
9.5 0.4468779
9.52 0.4755254
9.54 0.454863
9.56 0.4670379
9.58 0.4688282
9.6 0.4539551
9.62 0.4416447
9.64 0.4410505
9.66 0.4562351
9.68 0.468428
9.7 0.4565355
9.72 0.4503883
9.74 0.4589672
9.76 0.4592924
9.78 0.4741836
9.8 0.4622224
9.82 0.4875708
9.84 0.4603802
9.86 0.4596196
9.88 0.4535691
9.9 0.4709826
9.92 0.4804682
9.94 0.4644083
9.96 0.4535972
9.98 0.4803641
10 0.4735241
10.02 0.4541205
10.04 0.4593743
10.06 0.4822086
10.08 0.4682144
10.1 0.4945963
10.12 0.4542583
10.14 0.4561254
10.16 0.4550552
10.18 0.4608148
10.2 0.4624656
10.22 0.4563445
10.24 0.4800778
10.26 0.4787746
10.28 0.4546978
10.3 0.4597009
10.32 0.46198
10.34 0.4576573
10.36 0.4553567
10.38 0.4737083
10.4 0.4610856
10.42 0.4630598
10.44 0.4706644
10.46 0.4671987
10.48 0.4686156
10.5 0.4762873
10.52 0.4616821
10.54 0.4486925
10.56 0.4638427
10.58 0.460027
10.6 0.4746585
10.62 0.4593471
10.64 0.4474933
10.66 0.5193027
10.68 0.4895657
10.7 0.4829336
10.72 0.4788792
10.74 0.513615
10.76 0.4722818
10.78 0.6573617
10.8 1.179089
10.82 0.8694968
10.84 1.514208
10.86 0.5080108
10.88 1.876307
10.9 1.93529
10.92 2.407499
10.94 1.795028
10.96 1.301048
10.98 1.922323
11 1.751635
11.02 1.568598
11.04 1.438106
11.06 0.6320606
11.08 1.382651
11.1 1.868816
11.12 1.679434
11.14 1.578844
11.16 1.887968
11.18 1.81165
11.2 2.166321
11.22 1.602818
11.24 1.744176
11.26 1.272969
11.28 0.9286953
11.3 0.6363966
11.32 0.4848972
11.34 0.8668043
11.36 0.4821573
11.38 0.4766804
11.4 0.462331
11.42 0.4738673
11.44 0.4821042
11.46 0.4763662
11.48 0.4737614
11.5 0.4655641
11.52 0.4541198
11.54 0.4763929
11.56 0.4601635
11.58 0.4624662
11.6 0.4698941
11.62 0.4400282
11.64 0.4568918
11.66 0.4806245
11.68 0.437379
11.7 0.4504716
11.72 0.4655373
11.74 0.4629794
11.76 0.4596466
11.78 0.4512484
11.8 0.4668248
11.82 0.468348
11.84 0.4775459
11.86 0.4523551
11.88 0.4596193
11.9 0.4781471
11.92 0.4535967
11.94 0.4639229
11.96 0.4745
11.98 0.4958077
12 0.4657789
12.02 0.4885179
12.04 0.4946214
12.06 0.4575475
12.08 0.4776239
12.1 0.4618449
12.12 0.4936859
12.14 0.4791136
12.16 0.4616002
12.18 0.4605976
12.2 0.4526592
12.22 0.4680278
12.24 0.4747101
12.26 0.4572468
12.28 0.4643269
12.3 0.4787482
12.32 0.4902299
12.34 0.4701061
12.36 0.459484
12.38 0.4467099
12.4 0.4570015
12.42 0.4525756
12.44 0.465752
12.46 0.4541197
12.48 0.4726784
12.5 0.4550549
12.52 0.7279426
12.54 0.4356029
12.56 0.4635461
12.58 0.5112731
12.6 0.4649729
12.62 0.4887227
12.64 0.4570828
12.66 0.4864922
12.68 0.4564542
12.7 0.4598648
12.72 0.4765241
12.74 0.4551097
12.76 0.4675738
12.78 0.4623313
12.8 0.4503887
12.82 0.4772841
12.84 0.4664223
12.86 0.4682142
12.88 0.4382922
12.9 0.4806241
12.92 0.4609502
12.94 0.4616815
12.96 0.4564534
12.98 0.4745788
13 0.4696273
13.02 0.4662081
13.04 0.4613294
13.06 0.4521344
13.08 0.4541757
13.1 0.4625197
13.12 0.4657246
13.14 0.4871854
13.16 0.5136877
13.18 0.4667444
13.2 0.480443
13.22 0.4833483
13.24 0.4684014
13.26 0.4804687
13.28 0.4491661
13.3 0.6696265
13.32 0.798342
13.34 0.5308958
13.36 0.5177838
13.38 0.7636269
13.4 0.505618
13.42 0.5042323
13.44 0.5183867
13.46 0.592495
13.48 0.451387
13.5 0.4878787
13.52 0.4745523
13.54 0.4731283
13.56 0.4769163
13.58 0.4628714
13.6 0.4853863
13.62 0.5806255
13.64 0.4801296
13.66 0.4614375
13.68 0.4725993
13.7 0.4684014
13.72 0.456755
13.74 0.4708234
13.76 0.4718583
13.78 0.4558782
13.8 0.460706
13.82 0.4654301
13.84 0.4743419
13.86 0.4539824
13.88 0.4390044
13.9 0.4501672
13.92 0.4615735
13.94 0.458612
13.96 0.4631952
13.98 0.4747886
14 0.4659666
14.02 0.4474927
14.04 0.4690947
14.06 0.4701328
14.08 0.4686678
14.1 0.4602711
14.12 0.4630874
14.14 0.5016231
14.16 0.4604343
14.18 0.4905099
14.2 0.4704777
14.22 0.9049305
14.24 1.260208
14.26 0.476341
14.28 0.4767067
14.3 0.4777288
14.32 0.4916806
14.34 0.4648118
14.36 0.4718581
14.38 0.4641932
14.4 0.4601358
14.42 0.4872628
14.44 0.4833218
14.46 0.4843808
14.48 0.4616279
14.5 0.4586118
14.52 0.4623309
14.54 0.4593476
14.56 0.4655642
14.58 0.459946
14.6 0.4680273
14.62 0.4386907
14.64 0.4472145
14.66 0.4606791
14.68 0.4391181
14.7 0.4538173
14.72 0.4493883
14.74 0.4481351
14.76 0.4813004
14.78 0.4597287
14.8 0.4891059
14.82 0.4964363
14.84 0.4699473
14.86 0.4489157
14.88 0.4623308
14.9 0.4738671
14.92 0.4594831
14.94 0.4769437
14.96 0.5380287
14.98 0.4788792
15 0.4559881
15.02 0.4700267
15.04 0.480702
15.06 0.4626284
15.08 0.4832443
15.1 0.4701591
15.12 0.4945702
15.14 0.4674668
15.16 0.4642468
15.18 0.4560976
15.2 0.4657254
15.22 0.4641387
15.24 0.4638426
15.26 0.4602724
15.28 0.44699
15.3 0.4459265
15.32 0.4426626
15.34 0.479401
15.36 0.4483859
15.38 0.471831
15.4 0.4769176
15.42 0.4770226
15.44 0.4791918
15.46 0.5070256
15.48 0.6560683
15.5 1.014163
15.52 1.207839
15.54 1.384369
15.56 1.366575
15.58 1.140351
15.6 1.058607
15.62 0.891207
15.64 0.4603534
15.66 1.15051
15.68 0.4911462
15.7 0.4736555
15.72 0.4563721
15.74 0.4724934
15.76 0.4715398
15.78 0.4580933
15.8 0.4611124
15.82 0.4801296
15.84 0.4712223
15.86 0.4733398
15.88 0.4399434
15.9 0.4620071
15.92 0.4807548
15.94 0.4933046
15.96 0.5118839
15.98 0.4659933
16 0.4780168
16.02 0.5647569
16.04 0.4646778
16.06 0.4674128
16.08 0.4628714
16.1 0.4881849
16.12 0.4756833
16.14 0.4661275
16.16 0.4537901
16.18 0.4602167
16.2 0.4599182
16.22 0.465967
16.24 0.4578485
16.26 0.477964
16.28 0.4676
16.3 0.45147
16.32 0.4350004
16.34 0.4466542
16.36 0.4500557
16.38 0.4594831
16.4 0.4522436
16.42 0.4648921
16.44 0.4533482
16.46 0.4754207
16.48 0.4643819
16.5 0.5093627
16.52 0.4808585
16.54 0.4543678
16.56 0.4922145
16.58 0.4696276
16.6 0.8329017
16.62 1.33704
16.64 0.5585248
16.66 0.828975
16.68 0.8616992
16.7 0.5087487
16.72 1.349101
16.74 0.9000278
16.76 0.475552
16.78 0.4587486
16.8 0.5574271
16.82 0.4461225
16.84 0.453073
16.86 0.4529075
16.88 0.461898
16.9 0.4720429
16.92 0.4899738
16.94 0.4622229
16.96 0.4662084
16.98 0.4727845
17 0.4806767
17.02 0.4993497
17.04 0.8993749
17.06 0.4739726
17.08 0.4859528
17.1 0.4659933
17.12 0.8336814
17.14 0.4815083
17.16 0.4671455
17.18 0.4600543
17.2 0.4777292
17.22 0.4808326
17.24 0.4545605
17.26 0.4468225
17.28 0.4631145
17.3 0.4680275
17.32 0.4647043
17.34 0.9320139
17.36 0.5787265
17.38 0.8615975
17.4 0.4753423
17.42 0.4742107
17.44 0.4460104
17.46 0.4630873
17.48 0.5062112
17.5 0.4743949
17.52 0.4597284
17.54 0.4772057
17.56 0.4667441
17.58 0.4594018
17.6 0.4715393
17.62 0.4602445
17.64 0.4684551
17.66 0.4657786
17.68 0.4802599
17.7 0.4952523
17.72 0.4570282
17.74 0.5175185
17.76 0.4717524
17.78 0.4691744
17.8 0.4593744
17.82 0.4719641
17.84 0.4647844
17.86 0.4544229
17.88 0.4690947
17.9 0.4603535
17.92 0.4687751
17.94 0.4657246
17.96 0.4572198
17.98 0.451913
18 0.4549997
18.02 0.4780426
18.04 0.4496946
18.06 0.4556863
18.08 0.4592932
18.1 0.4488042
18.12 0.4583934
18.14 0.4502776
18.16 0.4921637
18.18 0.4561248
18.2 0.4483577
18.22 0.4762877
18.24 0.439005
18.26 0.4517186
18.28 0.46198
18.3 0.4870572
18.32 0.4663419
18.34 0.4512483
18.36 0.7121446
18.38 1.122296
18.4 0.4533488
18.42 0.4384632
18.44 0.4720696
18.46 0.4747101
18.48 0.4739993
18.5 0.4767073
18.52 0.4712484
18.54 0.4650805
18.56 0.4532943
18.58 0.4543677
18.6 0.4588025
18.62 0.4672791
18.64 0.4624127
18.66 0.5146596
18.68 0.4745789
18.7 0.4714339
18.72 0.4472974
18.74 0.4777554
18.76 0.4556869
18.78 0.4571927
18.8 0.4641656
18.82 0.4748156
18.84 0.4752373
18.86 0.802917
18.88 0.5042067
18.9 0.9937048
18.92 0.9151776
18.94 0.4501946
18.96 0.4697337
18.98 0.4728902
19 0.4632494
19.02 0.4785656
19.04 0.4737615
19.061 0.4354875
19.081 0.4698131
19.101 0.4806508
19.121 0.4619789
19.141 0.4539
19.161 0.4622234
19.181 0.4767071
19.201 0.4689625
19.221 0.4590207
19.241 0.4659666
19.261 0.4498335
19.281 0.4605982
19.301 0.4856437
19.321 0.4655375
19.341 0.5046286
19.361 0.8682306
19.381 0.577278
19.401 0.5053214
19.421 0.5043065
19.441 1.27555
19.461 1.254652
19.481 1.328345
19.501 1.568765
19.521 0.889114
19.541 1.352461
19.561 0.4850776
19.581 0.4784871
19.601 0.4695743
19.621 0.4540095
19.641 0.4924933
19.661 0.4635468
19.681 0.4586389
19.701 0.4948481
19.721 0.4839426
19.741 0.4720436
19.761 0.4820271
19.781 0.4511373
19.801 0.4884926
19.821 0.4584757
19.841 0.4616547
19.861 0.4477721
19.881 0.48052
19.901 0.4511374
19.921 0.481508
19.941 0.442803
19.961 0.4505835
19.981 0.4807025
&
@target G0.S2
@type xy
0 1.493486
0.02 2.14251
0.04 2.805272
0.06 1.213353
0.08 1.730585
0.1 3.054366
0.12 3.176298
0.14 3.629335
0.16 1.738742
0.18 2.548504
0.2 1.917831
0.22 2.411156
0.24 3.765243
0.26 1.998637
0.28 3.260386
0.3 2.638944
0.32 1.646656
0.34 2.875878
0.36 0.5437374
0.38 0.4647847
0.4 0.4306099
0.42 0.4628714
0.44 0.484897
0.46 0.4603802
0.48 0.4579031
0.5 0.4602987
0.52 0.4121287
0.54 0.4723613
0.56 0.4697337
0.58 0.470824
0.6 0.4369501
0.62 0.4623315
0.64 0.462871
0.66 0.4726782
0.68 0.4621154
0.7 0.4204165
0.72 0.4514976
0.74 0.4402838
0.76 0.4178818
0.78 0.4768129
0.8 0.4467944
0.82 0.4510269
0.84 0.4517741
0.86 0.4706644
0.88 0.5093877
0.9 0.4658324
0.92 0.429593
0.94 0.4328396
0.96 0.4719375
0.98 0.4563715
1 0.4287191
1.02 0.4539002
1.04 0.4320587
1.06 0.4534867
1.08 0.4349143
1.1 0.44833
1.12 0.4586391
1.14 0.448832
1.16 0.4439316
1.18 0.4622225
1.2 0.4360341
1.22 0.4239402
1.24 0.4643277
1.26 0.4417581
1.28 0.4600274
1.3 0.4574926
1.32 0.4554113
1.34 0.4631143
1.36 0.4628175
1.38 0.4564537
1.4 0.4748949
1.42 0.4453653
1.44 0.4539002
1.46 0.4515248
1.48 0.4684016
1.5 0.4253824
1.52 0.4527963
1.54 0.4586393
1.56 0.4882618
1.58 0.4557138
1.6 0.4516083
1.62 0.4680007
1.64 0.4511655
1.66 0.4596466
1.68 0.4262924
1.7 0.4495829
1.72 0.459728
1.74 0.4598641
1.76 0.4743685
1.78 0.4681081
1.8 0.4448592
1.82 0.462385
1.84 0.4262333
1.86 0.462547
1.88 0.4624664
1.9 0.4478279
1.92 0.4700532
1.94 0.4540377
1.96 0.4185986
1.98 0.4458979
2 0.4130983
2.02 0.4444658
2.04 0.4695211
2.06 0.4239695
2.08 0.4447753
2.1 0.4252644
2.12 0.4452241
2.14 0.4229065
2.16 0.4255579
2.18 0.444579
2.2 0.4647856
2.22 0.4557688
2.24 0.4393745
2.26 0.4576562
2.28 0.465
2.3 0.4295061
2.32 0.4408512
2.34 0.4246467
2.36 0.4364919
2.38 0.411855
2.4 0.4085643
2.42 0.4334167
2.44 0.4376358
2.46 0.4079832
2.48 0.453707
2.5 0.4523827
2.52 0.4461782
2.54 0.4742101
2.56 0.4641926
2.58 0.4416445
2.6 0.433272
2.62 0.4665836
2.64 0.4259691
2.66 0.4701599
2.68 0.4659672
2.7 0.4594834
2.72 0.4406241
2.74 0.4308419
2.76 0.4200597
2.78 0.4638423
2.8 0.4666099
2.82 0.4441006
2.84 0.4330412
2.86 0.4587483
2.88 0.4430853
2.9 0.4412766
2.92 0.4659665
2.94 0.4595103
2.96 0.4654836
2.98 0.4185994
3 0.4432547
3.02 0.467814
3.04 0.459728
3.06 0.4688552
3.08 0.4759721
3.1 0.4514699
3.12 0.4416163
3.14 0.4584219
3.16 0.4576564
3.18 0.4568911
3.2 0.4670384
3.22 0.4758678
3.24 0.4553572
3.26 0.4418997
3.28 0.457685
3.3 0.4583119
3.32 0.4523826
3.34 0.4285441
3.36 0.4197919
3.38 0.4534593
3.4 0.433878
3.42 0.4574111
3.44 0.43203
3.46 0.4227589
3.48 0.4169528
3.5 0.4130374
3.52 0.4110052
3.54 0.4668244
3.56 0.4713015
3.58 0.4368926
3.6 0.4641926
3.62 0.4493886
3.64 0.4667711
3.66 0.420743
3.68 0.4286024
3.7 0.4713275
3.72 0.451498
3.74 0.4690946
3.76 0.4384065
3.78 0.4517466
3.8 0.4539821
3.82 0.4338498
3.84 0.4352302
3.86 0.4611669
3.88 0.4560151
3.9 0.4483298
3.92 0.4186582
3.94 0.4564262
3.96 0.4470463
3.98 0.4722551
4 0.4255003
4.02 0.4705316
4.04 0.4385769
4.06 0.4404826
4.08 0.4560971
4.1 0.4687482
4.12 0.447325
4.14 0.4523825
4.16 0.4537342
4.18 0.4725724
4.2 0.4616814
4.22 0.4614113
4.24 0.4113998
4.26 0.4509993
4.28 0.4394881
4.3 0.4669315
4.32 0.4668244
4.34 0.4622225
4.36 0.464892
4.38 0.4470461
4.4 0.4491659
4.42 0.4283983
4.44 0.4648659
4.46 0.4180011
4.48 0.4640315
4.5 0.3962325
4.52 0.4667175
4.54 0.4710101
4.56 0.4548903
4.58 0.4673601
4.6 0.4457017
4.62 0.441418
4.64 0.434799
4.66 0.4617899
4.68 0.4498881
4.7 0.4485815
4.72 0.4483299
4.74 0.4739463
4.76 0.450139
4.78 0.4342813
4.8 0.4545325
4.82 0.4324629
4.84 0.4655373
4.86 0.4610321
4.88 0.4666101
4.9 0.4424363
4.92 0.4532385
4.94 0.4658862
4.96 0.4741574
4.98 0.4453654
5 0.4767601
5.02 0.4466816
5.04 0.4281065
5.06 0.4714081
5.08 0.4479681
5.1 0.4676268
5.12 0.4511375
5.14 0.4616539
5.16 0.4553571
5.18 0.4636806
5.2 0.462304
5.22 0.4635733
5.24 0.4625471
5.26 0.4576844
5.28 0.4401423
5.3 0.4217227
5.32 0.4607876
5.34 0.4370644
5.36 0.4414747
5.38 0.4398009
5.4 0.4572745
5.42 0.4573295
5.44 0.4693085
5.46 0.4648921
5.48 0.4582035
5.5 0.4705852
5.52 0.4585028
5.54 0.4572742
5.56 0.422197
5.58 0.4750272
5.6 0.4371214
5.62 0.4680014
5.64 0.486055
5.66 0.4488318
5.68 0.45533
5.7 0.4536524
5.72 0.462439
5.74 0.4642196
5.76 0.4514697
5.78 0.4647848
5.8 0.4611669
5.82 0.4448601
5.84 0.4650806
5.86 0.4481904
5.88 0.4543683
5.9 0.42394
5.92 0.4603528
5.94 0.4641656
5.96 0.4716988
5.98 0.4699732
6 0.4823378
6.02 0.4787742
6.04 0.4543953
6.06 0.4962104
6.08 0.4727311
6.1 0.474842
6.12 0.4597284
6.14 0.468908
6.16 0.4320014
6.18 0.4329553
6.2 0.459619
6.22 0.4503884
6.24 0.415963
6.26 0.4579307
6.28 0.4540378
6.3 0.4690949
6.32 0.4644355
6.34 0.458776
6.36 0.4566726
6.38 0.473233
6.4 0.4092061
6.42 0.4596466
6.44 0.4682144
6.46 0.4276678
6.48 0.4414176
6.5 0.425382
6.52 0.449361
6.54 0.4281063
6.56 0.422049
6.58 0.4534597
6.6 0.4434802
6.62 0.4284274
6.64 0.4415886
6.66 0.4169534
6.68 0.4472416
6.7 0.461898
6.72 0.4390047
6.74 0.4194341
6.76 0.4464585
6.78 0.4421817
6.8 0.4420969
6.82 0.4907904
6.84 0.4197915
6.86 0.4505
6.88 0.4495833
6.9 0.4662087
6.92 0.442747
6.94 0.4214855
6.96 0.4509431
6.98 0.4538993
7 0.4389475
7.02 0.435746
7.04 0.4528518
7.06 0.4563437
7.08 0.4245001
7.1 0.4308423
7.12 0.4732338
7.14 0.4747099
7.16 0.4623037
7.18 0.4315672
7.2 0.4506942
7.22 0.4316827
7.24 0.4713809
7.26 0.4348565
7.28 0.459864
7.3 0.4434529
7.32 0.4311901
7.34 0.4581759
7.36 0.4332722
7.38 0.4602444
7.4 0.4588578
7.42 0.481508
7.44 0.4705848
7.46 0.4590476
7.48 0.4649997
7.5 0.4634921
7.52 0.4692544
7.54 0.4631955
7.56 0.4552196
7.58 0.4195835
7.6 0.4471297
7.62 0.4262929
7.64 0.4443814
7.66 0.4681081
7.68 0.4329264
7.7 0.4211293
7.72 0.4302033
7.74 0.4467941
7.76 0.4180311
7.78 0.4499726
7.8 0.4464025
7.82 0.4486375
7.84 0.4691482
7.86 0.4296801
7.88 0.4612482
7.9 0.4206242
7.92 0.4444373
7.94 0.4448034
7.96 0.4589398
7.98 0.4387765
8 0.4548907
8.02 0.4292434
8.04 0.4391176
8.06 0.4412197
8.08 0.4309007
8.1 0.4554396
8.12 0.4502497
8.14 0.4631951
8.16 0.4322611
8.18 0.4394886
8.2 0.452493
8.22 0.4490546
8.24 0.4400285
8.26 0.4282812
8.28 0.4036706
8.3 0.4121897
8.32 0.4535969
8.34 0.4540095
8.36 0.4424082
8.38 0.4322906
8.4 0.4587207
8.42 0.4623042
8.44 0.4037941
8.46 0.4202681
8.48 0.4359186
8.5 0.4426336
8.52 0.4354877
8.54 0.4554669
8.56 0.4418992
8.58 0.4246475
8.6 0.4511374
8.62 0.4173128
8.64 0.4448597
8.66 0.4141562
8.68 0.4352878
8.7 0.4372928
8.72 0.4844843
8.74 0.4367208
8.76 0.4275804
8.78 0.4318855
8.8 0.4712219
8.82 0.4279306
8.84 0.4524936
8.86 0.4799221
8.88 0.4678138
8.9 0.4570554
8.92 0.4304941
8.94 0.4407386
8.96 0.4301748
8.98 0.4518023
9 0.4546703
9.02 0.4605155
9.04 0.4366922
9.06 0.4561798
9.08 0.41836
9.1 0.4647043
9.12 0.4281067
9.14 0.445449
9.16 0.432464
9.18 0.4464858
9.2 0.4491388
9.22 0.4414175
9.24 0.4671456
9.26 0.4600549
9.28 0.4282528
9.3 0.4505827
9.32 0.4644894
9.34 0.4260581
9.36 0.4038252
9.38 0.4795316
9.4 0.4676003
9.42 0.4465422
9.44 0.4589665
9.46 0.4576297
9.48 0.4510544
9.5 0.4438474
9.52 0.44925
9.54 0.4191061
9.56 0.4283398
9.58 0.4350289
9.6 0.4555486
9.62 0.4471297
9.64 0.4461219
9.66 0.4341948
9.68 0.4469898
9.7 0.4622767
9.72 0.4487207
9.74 0.451802
9.76 0.457056
9.78 0.4673864
9.8 0.4587481
9.82 0.4664225
9.84 0.4427468
9.86 0.440908
9.88 0.4445785
9.9 0.4598375
9.92 0.4644352
9.94 0.4488317
9.96 0.4394024
9.98 0.4626281
10 0.4491385
10.02 0.4666902
10.04 0.4585301
10.06 0.4427746
10.08 0.4612482
10.1 0.4486093
10.12 0.4698137
10.14 0.4589933
10.16 0.4563163
10.18 0.4359472
10.2 0.4671451
10.22 0.4535967
10.24 0.4022744
10.26 0.4624121
10.28 0.46669
10.3 0.4154817
10.32 0.4555494
10.34 0.4493885
10.36 0.4503894
10.38 0.4543675
10.4 0.4104265
10.42 0.4677872
10.44 0.4716195
10.46 0.4524932
10.48 0.4321169
10.5 0.4740774
10.52 0.4706119
10.54 0.4534592
10.56 0.4479112
10.58 0.4700269
10.6 0.4523824
10.62 0.4301741
10.64 0.4651344
10.66 0.4574107
10.68 0.4601355
10.7 0.4490547
10.72 0.4562344
10.74 0.4243228
10.76 0.4417577
10.78 0.4248535
10.8 0.4444662
10.82 0.4228772
10.84 0.4278433
10.86 0.4442414
10.88 0.4601636
10.9 0.4369501
10.92 0.4657791
10.94 0.451249
10.96 0.4448026
10.98 0.4136724
11 0.4440994
11.02 0.4266443
11.04 0.4463749
11.06 0.476393
11.08 0.4377785
11.1 0.4379785
11.12 0.4583937
11.14 0.4374925
11.16 0.4490545
11.18 0.4353739
11.2 0.4635189
11.22 0.4552475
11.24 0.4459537
11.26 0.4162031
11.28 0.428981
11.3 0.4288648
11.32 0.4541197
11.34 0.4428882
11.36 0.4481635
11.38 0.4607057
11.4 0.4774415
11.42 0.4618715
11.44 0.4498054
11.46 0.4506941
11.48 0.420803
11.5 0.4343677
11.52 0.4326949
11.54 0.4549723
11.56 0.4674934
11.58 0.4618174
11.6 0.4712485
11.62 0.4729163
11.64 0.4476608
11.66 0.443959
11.68 0.4618982
11.7 0.4396877
11.72 0.4602985
11.74 0.4505001
11.76 0.4366349
11.78 0.4456453
11.8 0.4273175
11.82 0.4625202
11.84 0.4450278
11.86 0.443114
11.88 0.4635727
11.9 0.4267904
11.92 0.4276684
11.94 0.4478277
11.96 0.4197022
11.98 0.4516916
12 0.4639505
12.02 0.4613571
12.04 0.4295927
12.06 0.4322036
12.08 0.4138537
12.1 0.439602
12.12 0.4348858
12.14 0.4383205
12.16 0.4510545
12.18 0.4579573
12.2 0.4483582
12.22 0.4626286
12.24 0.4655644
12.26 0.4375497
12.28 0.458831
12.3 0.4526036
12.32 0.4337337
12.34 0.4419837
12.36 0.437579
12.38 0.4341373
12.4 0.4616005
12.42 0.4512209
12.44 0.4445789
12.46 0.4503889
12.48 0.428194
12.5 0.4296798
12.52 0.4411633
12.54 0.4317982
12.56 0.4412198
12.58 0.4461223
12.6 0.4733129
12.62 0.4305812
12.64 0.4605162
12.66 0.4596191
12.68 0.4615731
12.7 0.4573287
12.72 0.4506111
12.74 0.4648118
12.76 0.4535965
12.78 0.4612485
12.8 0.4378068
12.82 0.4684548
12.84 0.4600271
12.86 0.4496114
12.88 0.4699201
12.9 0.3943663
12.92 0.4234675
12.94 0.4577663
12.96 0.4622497
12.98 0.4368924
13 0.4282814
13.02 0.4272299
13.04 0.436492
13.06 0.4158727
13.08 0.4400853
13.1 0.4693074
13.12 0.433964
13.14 0.4438466
13.16 0.4437343
13.18 0.4186577
13.2 0.4245884
13.22 0.460706
13.24 0.45194
13.26 0.4741835
13.28 0.4390336
13.3 0.4672525
13.32 0.426468
13.34 0.4335322
13.36 0.4329836
13.38 0.4238522
13.4 0.42936
13.42 0.4160827
13.44 0.4357466
13.46 0.4308711
13.48 0.4307556
13.5 0.4035162
13.52 0.441758
13.54 0.4513865
13.56 0.4324642
13.58 0.428194
13.6 0.4710096
13.62 0.4721231
13.64 0.4471297
13.66 0.4492779
13.68 0.4678947
13.7 0.4320004
13.72 0.4710363
13.74 0.4556588
13.76 0.4732071
13.78 0.4524657
13.8 0.4456454
13.82 0.4433115
13.84 0.4533494
13.86 0.4401702
13.88 0.4531553
13.9 0.4243519
13.92 0.4616549
13.94 0.4430857
13.96 0.4727316
13.98 0.433964
14 0.4627629
14.02 0.4679743
14.04 0.4606782
14.06 0.4377787
14.08 0.4473814
14.1 0.4145477
14.12 0.4575202
14.14 0.455357
14.16 0.4657522
14.18 0.4354597
14.2 0.4401141
14.22 0.4394598
14.24 0.4182409
14.26 0.445926
14.28 0.4644617
14.3 0.4505552
14.32 0.4274923
14.34 0.4430011
14.36 0.4151201
14.38 0.4419555
14.4 0.4389193
14.42 0.4243531
14.44 0.4390039
14.46 0.4391181
14.48 0.4462347
14.5 0.4346261
14.52 0.4670388
14.54 0.4599999
14.56 0.4540375
14.58 0.4348841
14.6 0.4375498
14.62 0.4386911
14.64 0.4559329
14.66 0.4865701
14.68 0.4472971
14.7 0.4493043
14.72 0.4901781
14.74 0.4512756
14.76 0.4541477
14.78 0.4344536
14.8 0.4577667
14.82 0.4124319
14.84 0.4276102
14.86 0.4314217
14.88 0.4274922
14.9 0.4555211
14.92 0.4625475
14.94 0.4550552
14.96 0.4303778
14.98 0.4623309
15 0.4643814
15.02 0.4150599
15.04 0.4415883
15.06 0.4670379
15.08 0.4290689
15.1 0.4439593
15.12 0.4743673
15.14 0.4656182
15.16 0.478984
15.18 0.4352871
15.2 0.4194343
15.22 0.4654573
15.24 0.4556865
15.26 0.4628444
15.28 0.4714604
15.3 0.4030511
15.32 0.4638162
15.34 0.4216037
15.36 0.4473529
15.38 0.4533761
15.4 0.4564533
15.42 0.4713014
15.44 0.4715134
15.46 0.4460942
15.48 0.4358039
15.5 0.4162033
15.52 0.4176424
15.54 0.4564535
15.56 0.4357176
15.58 0.4442411
15.6 0.4532109
15.62 0.441871
15.64 0.4358038
15.66 0.451525
15.68 0.4411354
15.7 0.4437617
15.72 0.4462621
15.74 0.4459264
15.76 0.4589938
15.78 0.4532379
15.8 0.4394889
15.82 0.4112785
15.84 0.4652151
15.86 0.4322328
15.88 0.4295933
15.9 0.4168934
15.92 0.4434243
15.94 0.4499169
15.96 0.4625203
15.98 0.4462343
16 0.4537899
16.02 0.4493607
16.04 0.4315378
16.06 0.4010608
16.08 0.4321172
16.1 0.4364923
16.12 0.4518022
16.14 0.4437064
16.16 0.4664226
16.18 0.4655636
16.2 0.4602998
16.22 0.4532934
16.24 0.4428034
16.26 0.4594018
16.28 0.4578485
16.3 0.449388
16.32 0.4659671
16.34 0.4454488
16.36 0.420149
16.38 0.4437913
16.4 0.4201488
16.42 0.4637619
16.44 0.4456456
16.46 0.4221964
16.48 0.4481628
16.5 0.4458131
16.52 0.4612477
16.54 0.4777295
16.56 0.4034231
16.58 0.4349999
16.6 0.4543951
16.62 0.4629794
16.64 0.4324638
16.66 0.4391186
16.68 0.4486088
16.7 0.4034231
16.72 0.4626284
16.74 0.4378072
16.76 0.4765236
16.78 0.4490265
16.8 0.4189571
16.82 0.450805
16.84 0.4247645
16.86 0.459184
16.88 0.4683479
16.9 0.4498058
16.92 0.4616554
16.94 0.4617634
16.96 0.4802861
16.98 0.4688556
17 0.4503882
17.02 0.4362916
17.04 0.4378356
17.06 0.4273167
17.08 0.4579849
17.1 0.4615735
17.12 0.448915
17.14 0.4543678
17.16 0.4344535
17.18 0.4545329
17.2 0.4386917
17.22 0.4267613
17.24 0.4398293
17.26 0.434338
17.28 0.4547803
17.3 0.449917
17.32 0.445253
17.34 0.4079518
17.36 0.4378645
17.38 0.426292
17.4 0.4119464
17.42 0.4492211
17.44 0.4495552
17.46 0.417672
17.48 0.4335026
17.5 0.4378636
17.52 0.4279309
17.54 0.4198211
17.56 0.4400284
17.58 0.4220489
17.6 0.4204165
17.62 0.4355176
17.64 0.4700533
17.66 0.4398295
17.68 0.4618171
17.7 0.4084728
17.72 0.442832
17.74 0.4390335
17.76 0.4302908
17.78 0.4580664
17.8 0.4564541
17.82 0.4455892
17.84 0.4776244
17.86 0.4464018
17.88 0.4555493
17.9 0.4585575
17.92 0.4641122
17.94 0.4358326
17.96 0.4617626
17.98 0.4584216
18 0.4544504
18.02 0.430755
18.04 0.4241169
18.06 0.4365201
18.08 0.4635195
18.1 0.4562348
18.12 0.4721489
18.14 0.4492495
18.16 0.4543404
18.18 0.452244
18.2 0.4570004
18.22 0.471381
18.24 0.4549999
18.26 0.4343674
18.28 0.4482463
18.3 0.4226702
18.32 0.4628983
18.34 0.4557412
18.36 0.4545325
18.38 0.4697072
18.4 0.4592654
18.42 0.422906
18.44 0.4431984
18.46 0.4486368
18.48 0.4293302
18.5 0.4554936
18.52 0.4654563
18.54 0.4585301
18.56 0.4552471
18.58 0.4735242
18.6 0.464381
18.62 0.4816899
18.64 0.4169228
18.66 0.4240577
18.68 0.4371781
18.7 0.4470459
18.72 0.4148499
18.74 0.4626554
18.76 0.445224
18.78 0.3946206
18.8 0.4535687
18.82 0.457329
18.84 0.4523827
18.86 0.4368636
18.88 0.4503327
18.9 0.4441004
18.92 0.4607066
18.94 0.4162029
18.96 0.4548082
18.98 0.4612482
19 0.4533477
19.02 0.4331568
19.04 0.4639502
19.061 0.4590477
19.081 0.447968
19.101 0.4392036
19.121 0.4682685
19.141 0.4157528
19.161 0.458966
19.181 0.4317991
19.201 0.4465978
19.221 0.4254996
19.241 0.4593747
19.261 0.4343105
19.281 0.4522718
19.301 0.4461221
19.321 0.4375502
19.341 0.4459258
19.361 0.4130374
19.381 0.4524933
19.401 0.4365208
19.421 0.4274048
19.441 0.4413049
19.461 0.4205057
19.481 0.4091451
19.501 0.4188674
19.521 0.4137934
19.541 0.4554395
19.561 0.3971144
19.581 0.413823
19.601 0.4370645
19.621 0.4111266
19.641 0.4488036
19.661 0.4688818
19.681 0.4389196
19.701 0.4589662
19.721 0.4392332
19.741 0.4210108
19.761 0.4200298
19.781 0.42104
19.801 0.4310455
19.821 0.4746576
19.841 0.4635192
19.861 0.4172823
19.881 0.4763134
19.901 0.4434811
19.921 0.4121896
19.941 0.4628982
19.961 0.4032984
19.981 0.4487207
&
@target G1.S0
@type xy
0 362
0.02 69
0.04 11
0.06 1671
0.08 327
0.1 0
0.12 0
0.14 0
0.16 124
0.18 0
0.2 88
0.22 0
0.24 0
0.26 6
0.28 0
0.3 1
0.32 190
0.34 2
0.36 1520
0.38 2444
0.4 5023
0.42 4074
0.44 3586
0.46 4025
0.48 4206
0.5 4214
0.52 4354
0.54 4036
0.56 4081
0.58 3344
0.6 3905
0.62 4708
0.64 2553
0.66 3080
0.68 2417
0.7 3054
0.72 2598
0.74 3577
0.76 2538
0.78 3353
0.8 3093
0.82 3394
0.84 3857
0.86 2936
0.88 3716
0.9 4530
0.92 5874
0.94 6348
0.96 8739
0.98 7913
1 8661
1.02 8651
1.04 8774
1.06 7734
1.08 7043
1.1 7185
1.12 5298
1.14 4898
1.16 5868
1.18 5187
1.2 5653
1.22 6609
1.24 7054
1.26 6045
1.28 4812
1.3 5550
1.32 5306
1.34 7378
1.36 4685
1.38 4990
1.4 5381
1.42 5613
1.44 4395
1.46 4265
1.48 3504
1.5 2067
1.52 2546
1.54 2396
1.56 3089
1.58 1982
1.6 2683
1.62 2042
1.64 1408
1.66 1853
1.68 3332
1.7 2137
1.72 3379
1.74 2469
1.76 1635
1.78 2313
1.8 2280
1.82 2101
1.84 1914
1.86 1924
1.88 1696
1.9 3381
1.92 3751
1.94 3752
1.96 2763
1.98 3266
2 3558
2.02 3177
2.04 4702
2.06 5768
2.08 5824
2.1 5694
2.12 5745
2.14 5542
2.16 4634
2.18 6712
2.2 8109
2.22 7210
2.24 7682
2.26 6877
2.28 6639
2.3 7410
2.32 6498
2.34 5545
2.36 5628
2.38 6111
2.4 6919
2.42 5594
2.44 5857
2.46 7164
2.48 7818
2.5 7755
2.52 7123
2.54 4673
2.56 3488
2.58 4028
2.6 4556
2.62 5506
2.64 5948
2.66 5477
2.68 4861
2.7 6054
2.72 4790
2.74 4273
2.76 4217
2.78 5221
2.8 6775
2.82 7656
2.84 8142
2.86 6880
2.88 8284
2.9 7313
2.92 6886
2.94 5299
2.96 4663
2.98 5130
3 4856
3.02 4820
3.04 4963
3.06 2677
3.08 3278
3.1 4759
3.12 3231
3.14 4981
3.16 3656
3.18 4960
3.2 6137
3.22 6444
3.24 6188
3.26 5406
3.28 5965
3.3 5844
3.32 6319
3.34 6239
3.36 6359
3.38 6098
3.4 6382
3.42 6748
3.44 7247
3.46 6711
3.48 6508
3.5 6532
3.52 7551
3.54 7956
3.56 7131
3.58 6924
3.6 5975
3.62 6073
3.64 7285
3.66 6700
3.68 6624
3.7 7557
3.72 6900
3.74 7600
3.76 6720
3.78 6139
3.8 6867
3.82 5063
3.84 7216
3.86 8444
3.88 7319
3.9 5892
3.92 6708
3.94 7279
3.96 7578
3.98 6786
4 7423
4.02 7286
4.04 6893
4.06 6177
4.08 7076
4.1 6739
4.12 7338
4.14 7765
4.16 8119
4.18 6958
4.2 6871
4.22 6575
4.24 6534
4.26 6813
4.28 6212
4.3 7542
4.32 5749
4.34 7551
4.36 6607
4.38 6520
4.4 7560
4.42 7953
4.44 7684
4.46 6149
4.48 6125
4.5 7263
4.52 6800
4.54 6076
4.56 9178
4.58 7970
4.6 8375
4.62 7710
4.64 7626
4.66 7908
4.68 8802
4.7 7128
4.72 7900
4.74 6650
4.76 6568
4.78 6517
4.8 6398
4.82 6735
4.84 7924
4.86 6029
4.88 6536
4.9 6646
4.92 8006
4.94 7487
4.96 7286
4.98 8679
5 7479
5.02 7252
5.04 7130
5.06 6309
5.08 6141
5.1 5813
5.12 6924
5.14 7456
5.16 5470
5.18 5797
5.2 4618
5.22 6934
5.24 6966
5.26 5849
5.28 7399
5.3 6523
5.32 6173
5.34 7170
5.36 6939
5.38 7698
5.4 6298
5.42 7089
5.44 5812
5.46 6729
5.48 7945
5.5 6826
5.52 7939
5.54 7670
5.56 8779
5.58 8180
5.6 7155
5.62 7335
5.64 7177
5.66 5794
5.68 5060
5.7 5924
5.72 5651
5.74 4387
5.76 4695
5.78 3911
5.8 2005
5.82 2372
5.84 1729
5.86 1606
5.88 1600
5.9 2515
5.92 1981
5.94 2366
5.96 3400
5.98 4331
6 4119
6.02 5384
6.04 4085
6.06 4737
6.08 4478
6.1 4144
6.12 3249
6.14 1900
6.16 3137
6.18 3056
6.2 4331
6.22 3856
6.24 3680
6.26 3619
6.28 4728
6.3 7842
6.32 6987
6.34 6864
6.36 7338
6.38 5572
6.4 5770
6.42 7408
6.44 6020
6.46 7263
6.48 6501
6.5 7096
6.52 7864
6.54 9295
6.56 8957
6.58 8345
6.6 8990
6.62 10030
6.64 9765
6.66 9574
6.68 8143
6.7 7558
6.72 7847
6.74 8435
6.76 9200
6.78 8349
6.8 8839
6.82 9349
6.84 7862
6.86 8953
6.88 9709
6.9 10720
6.92 9890
6.94 9294
6.96 8987
6.98 8701
7 7310
7.02 6511
7.04 6103
7.06 6145
7.08 8228
7.1 8616
7.12 8502
7.14 9293
7.16 8945
7.18 8112
7.2 8068
7.22 7716
7.24 8101
7.26 8613
7.28 8381
7.3 8785
7.32 7668
7.34 7893
7.36 7350
7.38 7600
7.4 7773
7.42 7023
7.44 7252
7.46 7961
7.48 7723
7.5 8227
7.52 8341
7.54 8363
7.56 8825
7.58 7888
7.6 8118
7.62 7084
7.64 6468
7.66 8143
7.68 8810
7.7 8409
7.72 8120
7.74 8357
7.76 7865
7.78 8142
7.8 6982
7.82 8163
7.84 7805
7.86 6711
7.88 7573
7.9 9028
7.92 7771
7.94 7781
7.96 9176
7.98 8795
8 9054
8.02 8254
8.04 8375
8.06 8145
8.08 8211
8.1 7860
8.12 7010
8.14 7010
8.16 7556
8.18 8332
8.2 8602
8.22 8975
8.24 8686
8.26 7982
8.28 9127
8.3 9091
8.32 8839
8.34 9895
8.36 8358
8.38 8225
8.4 9729
8.42 9621
8.44 9357
8.46 9534
8.48 8541
8.5 10187
8.52 10833
8.54 9484
8.56 9616
8.58 9799
8.6 8728
8.62 9039
8.64 8880
8.66 8343
8.68 8990
8.7 9499
8.72 11143
8.74 10316
8.76 10222
8.78 8969
8.8 8985
8.82 9223
8.84 8434
8.86 9104
8.88 8929
8.9 8823
8.92 9296
8.94 9431
8.96 8809
8.98 10216
9 9501
9.02 9242
9.04 9771
9.06 8857
9.08 8607
9.1 9255
9.12 9006
9.14 9420
9.16 7126
9.18 7312
9.2 6843
9.22 6582
9.24 4915
9.26 5008
9.28 5917
9.3 4761
9.32 6620
9.34 5914
9.36 6010
9.38 7202
9.4 7157
9.42 8442
9.44 8482
9.46 7962
9.48 7612
9.5 6509
9.52 7197
9.54 7691
9.56 7433
9.58 7225
9.6 7502
9.62 8206
9.64 6873
9.66 7043
9.68 6488
9.7 6963
9.72 6756
9.74 6953
9.76 8177
9.78 9961
9.8 8562
9.82 8456
9.84 8645
9.86 9548
9.88 7827
9.9 7862
9.92 9006
9.94 8503
9.96 8117
9.98 8621
10 9091
10.02 7497
10.04 7536
10.06 7978
10.08 9012
10.1 8084
10.12 8336
10.14 8907
10.16 8042
10.18 9305
10.2 8773
10.22 9686
10.24 9605
10.26 8829
10.28 8881
10.3 9938
10.32 8402
10.34 8255
10.36 9382
10.38 9666
10.4 9251
10.42 8577
10.44 8961
10.46 8475
10.48 9924
10.5 8911
10.52 8559
10.54 7822
10.56 8485
10.58 8776
10.6 8891
10.62 10026
10.64 9144
10.66 8935
10.68 9210
10.7 9124
10.72 10476
10.74 9649
10.76 10156
10.78 9032
10.8 9920
10.82 10373
10.84 10268
10.86 10677
10.88 10105
10.9 11975
10.92 11373
10.94 10568
10.96 11568
10.98 11302
11 10063
11.02 9837
11.04 10170
11.06 9869
11.08 11765
11.1 10443
11.12 10441
11.14 10353
11.16 9531
11.18 10413
11.2 10456
11.22 10722
11.24 10309
11.26 10179
11.28 9581
11.3 10282
11.32 9827
11.34 11545
11.36 10202
11.38 8899
11.4 8456
11.42 10087
11.44 9624
11.46 7392
11.48 8998
11.5 8041
11.52 9166
11.54 8144
11.56 7798
11.58 8729
11.6 7800
11.62 7598
11.64 6587
11.66 5841
11.68 7261
11.7 6943
11.72 7015
11.74 6950
11.76 7433
11.78 6340
11.8 6425
11.82 6891
11.84 8522
11.86 7478
11.88 7317
11.9 6170
11.92 6240
11.94 6524
11.96 7810
11.98 8314
12 8998
12.02 9307
12.04 8609
12.06 7420
12.08 7805
12.1 7727
12.12 7880
12.14 8540
12.16 9363
12.18 8182
12.2 8998
12.22 8476
12.24 9223
12.26 9407
12.28 8892
12.3 9480
12.32 9488
12.34 8762
12.36 8701
12.38 7063
12.4 7503
12.42 5921
12.44 5633
12.46 7714
12.48 5846
12.5 7359
12.52 8183
12.54 6575
12.56 8253
12.58 8902
12.6 9393
12.62 8954
12.64 8595
12.66 8213
12.68 8310
12.7 8161
12.72 8377
12.74 7987
12.76 8700
12.78 7576
12.8 7919
12.82 7379
12.84 8396
12.86 7860
12.88 7723
12.9 8775
12.92 9613
12.94 8335
12.96 7701
12.98 7534
13 8026
13.02 7951
13.04 8409
13.06 8273
13.08 7820
13.1 8167
13.12 9161
13.14 9647
13.16 8030
13.18 9747
13.2 9142
13.22 9314
13.24 9033
13.26 8854
13.28 9435
13.3 10532
13.32 9947
13.34 10431
13.36 9570
13.38 9766
13.4 9222
13.42 8406
13.44 10270
13.46 8444
13.48 8531
13.5 7967
13.52 8569
13.54 8666
13.56 9809
13.58 9099
13.6 8921
13.62 8561
13.64 9304
13.66 8552
13.68 7215
13.7 7964
13.72 8606
13.74 9438
13.76 9625
13.78 8102
13.8 7813
13.82 8515
13.84 8469
13.86 8464
13.88 6845
13.9 6904
13.92 7463
13.94 6907
13.96 7568
13.98 7968
14 7624
14.02 6531
14.04 7637
14.06 6708
14.08 8316
14.1 8678
14.12 8138
14.14 8448
14.16 9089
14.18 8897
14.2 10221
14.22 10153
14.24 10156
14.26 10139
14.28 9244
14.3 9148
14.32 8430
14.34 8670
14.36 9224
14.38 9815
14.4 9955
14.42 9634
14.44 8425
14.46 9598
14.48 10411
14.5 9206
14.52 10242
14.54 9933
14.56 9613
14.58 9333
14.6 8824
14.62 8713
14.64 8441
14.66 9027
14.68 8218
14.7 9873
14.72 8932
14.74 10245
14.76 9541
14.78 9351
14.8 10227
14.82 10029
14.84 9342
14.86 9391
14.88 9298
14.9 10042
14.92 9295
14.94 9321
14.96 9539
14.98 10358
15 9267
15.02 8648
15.04 9718
15.06 8578
15.08 9480
15.1 8750
15.12 9125
15.14 8220
15.16 7057
15.18 7860
15.2 7521
15.22 7748
15.24 8169
15.26 8897
15.28 7782
15.3 8575
15.32 8907
15.34 8356
15.36 8648
15.38 9001
15.4 9082
15.42 9871
15.44 10829
15.46 11313
15.48 10235
15.5 10177
15.52 9782
15.54 9703
15.56 9352
15.58 10767
15.6 10230
15.62 11037
15.64 10931
15.66 10043
15.68 10471
15.7 10449
15.72 10066
15.74 8998
15.76 8458
15.78 9506
15.8 9538
15.82 9650
15.84 9097
15.86 10257
15.88 10097
15.9 10242
15.92 10499
15.94 10343
15.96 9401
15.98 8834
16 10326
16.02 9520
16.04 9071
16.06 8018
16.08 9531
16.1 9461
16.12 9746
16.14 9310
16.16 8335
16.18 10496
16.2 8799
16.22 8356
16.24 8008
16.26 8951
16.28 8926
16.3 9092
16.32 8783
16.34 8823
16.36 7934
16.38 8725
16.4 8140
16.42 8160
16.44 8311
16.46 9729
16.48 9450
16.5 10156
16.52 10725
16.54 10093
16.56 10243
16.58 10021
16.6 10018
16.62 10115
16.64 10713
16.66 10967
16.68 10189
16.7 10732
16.72 10397
16.74 10314
16.76 8682
16.78 9652
16.8 10788
16.82 9475
16.84 8646
16.86 10010
16.88 8858
16.9 9501
16.92 10430
16.94 9847
16.96 9699
16.98 9318
17 9230
17.02 8524
17.04 8645
17.06 9348
17.08 10443
17.1 10732
17.12 9570
17.14 9472
17.16 9329
17.18 9623
17.2 8885
17.22 8389
17.24 8463
17.26 7513
17.28 8019
17.3 9852
17.32 10265
17.34 10635
17.36 10364
17.38 9620
17.4 9404
17.42 10053
17.44 9825
17.46 8945
17.48 8474
17.5 8934
17.52 9670
17.54 8149
17.56 7759
17.58 9168
17.6 7848
17.62 7853
17.64 8004
17.66 10107
17.68 9412
17.7 9413
17.72 8528
17.74 9935
17.76 8616
17.78 7771
17.8 7890
17.82 7670
17.84 8671
17.86 7435
17.88 9967
17.9 8915
17.92 7924
17.94 8271
17.96 8156
17.98 7087
18 7365
18.02 7242
18.04 7952
18.06 6958
18.08 6658
18.1 7524
18.12 7981
18.14 9260
18.16 9455
18.18 9738
18.2 8988
18.22 9159
18.24 8244
18.26 8687
18.28 8653
18.3 9892
18.32 10116
18.34 10036
18.36 9974
18.38 10409
18.4 9371
18.42 9226
18.44 7868
18.46 9204
18.48 9671
18.5 10052
18.52 9529
18.54 9421
18.56 9904
18.58 8908
18.6 8103
18.62 7659
18.64 9239
18.66 8667
18.68 8290
18.7 10286
18.72 8432
18.74 8490
18.76 8869
18.78 7866
18.8 8952
18.82 7976
18.84 8936
18.86 9298
18.88 10057
18.9 9067
18.92 10106
18.94 9135
18.96 8530
18.98 8635
19 10728
19.02 10214
19.04 9045
19.061 9928
19.081 10189
19.101 8681
19.121 8521
19.141 8304
19.161 7205
19.181 6861
19.201 8430
19.221 7255
19.241 7217
19.261 8637
19.281 9044
19.301 8939
19.321 9454
19.341 10892
19.361 10200
19.381 10229
19.401 8888
19.421 8838
19.441 9304
19.461 9593
19.481 10636
19.501 10700
19.521 10099
19.541 10405
19.561 10338
19.581 9484
19.601 9934
19.621 9262
19.641 9040
19.661 8938
19.681 10003
19.701 10212
19.721 9748
19.741 9615
19.761 9702
19.781 9799
19.801 9829
19.821 9963
19.841 8812
19.861 9886
19.881 8405
19.901 8301
19.921 7378
19.941 9064
19.961 9790
19.981 9721
&
@target G1.S1
@type xy
0 86
0.02 13
0.04 0
0.06 0
0.08 0
0.1 0
0.12 0
0.14 0
0.16 921
0.18 13
0.2 603
0.22 87
0.24 0
0.26 277
0.28 1
0.3 37
0.32 929
0.34 0
0.36 4990
0.38 6177
0.4 6127
0.42 7492
0.44 6816
0.46 7409
0.48 7308
0.5 6467
0.52 7097
0.54 7630
0.56 8389
0.58 7916
0.6 9068
0.62 7777
0.64 8605
0.66 8242
0.68 8743
0.7 8676
0.72 9460
0.74 9144
0.76 10487
0.78 8254
0.8 8673
0.82 9285
0.84 8212
0.86 8581
0.88 8288
0.9 7573
0.92 6021
0.94 4526
0.96 3861
0.98 2891
1 2205
1.02 2343
1.04 1788
1.06 2574
1.08 4066
1.1 4921
1.12 5713
1.14 5573
1.16 5637
1.18 5085
1.2 5219
1.22 4311
1.24 3554
1.26 4664
1.28 5640
1.3 4493
1.32 5082
1.34 3901
1.36 4852
1.38 6751
1.4 5281
1.42 6892
1.44 7812
1.46 7268
1.48 6412
1.5 9513
1.52 8479
1.54 9782
1.56 9024
1.58 9038
1.6 8743
1.62 10026
1.64 10921
1.66 8815
1.68 8661
1.7 10008
1.72 8438
1.74 9986
1.76 9738
1.78 9259
1.8 9448
1.82 10336
1.84 9834
1.86 10636
1.88 8996
1.9 8779
1.92 6945
1.94 7793
1.96 8120
1.98 7540
2 7365
2.02 7077
2.04 8145
2.06 6440
2.08 7308
2.1 6200
2.12 6606
2.14 6785
2.16 6176
2.18 4592
2.2 3467
2.22 3511
2.24 2518
2.26 4485
2.28 3772
2.3 4362
2.32 5848
2.34 5027
2.36 5619
2.38 4962
2.4 4929
2.42 6266
2.44 4754
2.46 4413
2.48 3592
2.5 1988
2.52 3637
2.54 5437
2.56 6369
2.58 8248
2.6 7331
2.62 4829
2.64 5845
2.66 5402
2.68 6238
2.7 5789
2.72 4304
2.74 5609
2.76 5510
2.78 3734
2.8 4784
2.82 3503
2.84 3584
2.86 4193
2.88 3593
2.9 4031
2.92 3321
2.94 4276
2.96 5880
2.98 5242
3 5188
3.02 5702
3.04 6430
3.06 8950
3.08 7605
3.1 7150
3.12 7369
3.14 6612
3.16 8059
3.18 7040
3.2 5532
3.22 5062
3.24 5619
3.26 4902
3.28 4879
3.3 4338
3.32 4973
3.34 4487
3.36 5215
3.38 5638
3.4 4351
3.42 5402
3.44 3420
3.46 4471
3.48 4526
3.5 4702
3.52 3720
3.54 2403
3.56 3414
3.58 5297
3.6 5267
3.62 5147
3.64 4086
3.66 3464
3.68 3274
3.7 3573
3.72 3166
3.74 3965
3.76 3215
3.78 4290
3.8 4558
3.82 5576
3.84 2780
3.86 3012
3.88 4036
3.9 3417
3.92 2667
3.94 3199
3.96 3021
3.98 3140
4 2731
4.02 3165
4.04 2934
4.06 3866
4.08 2458
4.1 3863
4.12 3172
4.14 2432
4.16 2303
4.18 3507
4.2 2935
4.22 3864
4.24 3388
4.26 3831
4.28 3903
4.3 3902
4.32 4615
4.34 3751
4.36 3000
4.38 3926
4.4 3597
4.42 2286
4.44 2976
4.46 3452
4.48 3354
4.5 3225
4.52 3113
4.54 3087
4.56 2211
4.58 2850
4.6 2606
4.62 3169
4.64 3841
4.66 3155
4.68 2616
4.7 2910
4.72 2890
4.74 3359
4.76 3709
4.78 2511
4.8 2185
4.82 2834
4.84 2660
4.86 3972
4.88 3522
4.9 3149
4.92 2282
4.94 2701
4.96 3323
4.98 1442
5 2136
5.02 2848
5.04 2920
5.06 4257
5.08 4368
5.1 4615
5.12 4545
5.14 3741
5.16 5916
5.18 4855
5.2 6084
5.22 4852
5.24 5006
5.26 4085
5.28 3942
5.3 3392
5.32 4362
5.34 3881
5.36 3415
5.38 4210
5.4 4615
5.42 4068
5.44 5013
5.46 4373
5.48 4812
5.5 3550
5.52 2973
5.54 3775
5.56 2847
5.58 2718
5.6 3069
5.62 3987
5.64 4728
5.66 4797
5.68 5325
5.7 5148
5.72 6153
5.74 6696
5.76 6576
5.78 7497
5.8 9043
5.82 8911
5.84 8322
5.86 9102
5.88 9977
5.9 8190
5.92 8675
5.94 8619
5.96 7725
5.98 7168
6 7111
6.02 6801
6.04 6574
6.06 6514
6.08 6205
6.1 7687
6.12 8019
6.14 8973
6.16 8480
6.18 8971
6.2 6804
6.22 7289
6.24 7153
6.26 7740
6.28 6143
6.3 4167
6.32 4457
6.34 3815
6.36 4395
6.38 4532
6.4 4813
6.42 3795
6.44 3675
6.46 4274
6.48 5221
6.5 2895
6.52 2269
6.54 2496
6.56 1763
6.58 1466
6.6 987
6.62 906
6.64 639
6.66 1147
6.68 2279
6.7 2888
6.72 2668
6.74 2604
6.76 1803
6.78 1220
6.8 2166
6.82 1586
6.84 2437
6.86 2302
6.88 1116
6.9 604
6.92 1255
6.94 1653
6.96 1901
6.98 1701
7 3295
7.02 3607
7.04 4298
7.06 3434
7.08 2698
7.1 2679
7.12 2181
7.14 966
7.16 1481
7.18 2380
7.2 3193
7.22 2320
7.24 2355
7.26 2417
7.28 2455
7.3 1852
7.32 2807
7.34 2091
7.36 2998
7.38 2341
7.4 3124
7.42 2240
7.44 4108
7.46 3625
7.48 3990
7.5 3727
7.52 2325
7.54 2224
7.56 2487
7.58 3407
7.6 3208
7.62 3608
7.64 3561
7.66 2952
7.68 2103
7.7 1985
7.72 2550
7.74 2497
7.76 1794
7.78 2293
7.8 2424
7.82 2259
7.84 3110
7.86 3685
7.88 2254
7.9 2304
7.92 1889
7.94 1224
7.96 1073
7.98 1258
8 2409
8.02 1735
8.04 2084
8.06 2189
8.08 2232
8.1 2912
8.12 3200
8.14 3123
8.16 2484
8.18 2357
8.2 2080
8.22 1960
8.24 2072
8.26 1497
8.28 1366
8.3 1898
8.32 2287
8.34 1559
8.36 1342
8.38 1800
8.4 700
8.42 557
8.44 685
8.46 1301
8.48 1150
8.5 427
8.52 265
8.54 1144
8.56 16
8.58 640
8.6 1377
8.62 1769
8.64 1234
8.66 1489
8.68 1156
8.7 836
8.72 726
8.74 987
8.76 1314
8.78 914
8.8 1595
8.82 2114
8.84 1157
8.86 1910
8.88 1523
8.9 1536
8.92 1631
8.94 784
8.96 818
8.98 1128
9 2265
9.02 1078
9.04 730
9.06 1148
9.08 2169
9.1 2061
9.12 2361
9.14 2911
9.16 4088
9.18 3790
9.2 5092
9.22 4322
9.24 5998
9.26 6185
9.28 5449
9.3 6867
9.32 5581
9.34 5494
9.36 3313
9.38 3074
9.4 3152
9.42 3096
9.44 3622
9.46 3656
9.48 4614
9.5 3748
9.52 3200
9.54 3369
9.56 3891
9.58 4120
9.6 3012
9.62 2363
9.64 3876
9.66 3501
9.68 3382
9.7 4622
9.72 3507
9.74 3736
9.76 2712
9.78 1493
9.8 2607
9.82 2092
9.84 2414
9.86 2202
9.88 2444
9.9 2371
9.92 2186
9.94 2999
9.96 2534
9.98 2712
10 1618
10.02 2894
10.04 3718
10.06 3061
10.08 1995
10.1 2217
10.12 2246
10.14 1897
10.16 1993
10.18 2515
10.2 2437
10.22 1970
10.24 1387
10.26 1662
10.28 2096
10.3 1472
10.32 2117
10.34 1897
10.36 1187
10.38 1657
10.4 1727
10.42 1596
10.44 1963
10.46 2046
10.48 1446
10.5 1139
10.52 1713
10.54 2252
10.56 2463
10.58 2744
10.6 3215
10.62 1487
10.64 1481
10.66 1111
10.68 1101
10.7 1150
10.72 748
10.74 539
10.76 1054
10.78 649
10.8 202
10.82 624
10.84 74
10.86 352
10.88 4
10.9 1
10.92 0
10.94 4
10.96 37
10.98 3
11 2
11.02 47
11.04 28
11.06 320
11.08 39
11.1 12
11.12 5
11.14 10
11.16 2
11.18 5
11.2 0
11.22 3
11.24 4
11.26 135
11.28 174
11.3 662
11.32 797
11.34 562
11.36 889
11.38 1191
11.4 1291
11.42 1477
11.44 1833
11.46 1862
11.48 1686
11.5 1810
11.52 1399
11.54 2029
11.56 3376
11.58 3076
11.6 3212
11.62 4321
11.64 4543
11.66 3850
11.68 3662
11.7 3949
11.72 4709
11.74 5189
11.76 3951
11.78 3616
11.8 4077
11.82 3623
11.84 3101
11.86 2869
11.88 3464
11.9 3753
11.92 4079
11.94 3857
11.96 2513
11.98 1847
12 1321
12.02 1760
12.04 1828
12.06 2768
12.08 2579
12.1 3239
12.12 2191
12.14 2372
12.16 1947
12.18 1971
12.2 2103
12.22 2096
12.24 1384
12.26 1361
12.28 1609
12.3 1725
12.32 2179
12.34 1834
12.36 3238
12.38 3036
12.4 3385
12.42 4775
12.44 5626
12.46 4265
12.48 3659
12.5 2978
12.52 1622
12.54 2783
12.56 1687
12.58 1568
12.6 1588
12.62 1494
12.64 3332
12.66 2142
12.68 3295
12.7 3132
12.72 2790
12.74 3506
12.76 3143
12.78 3843
12.8 3492
12.82 3453
12.84 2960
12.86 2873
12.88 3089
12.9 2815
12.92 2198
12.94 2187
12.96 1633
12.98 1982
13 2341
13.02 2155
13.04 1945
13.06 2205
13.08 2198
13.1 2066
13.12 1667
13.14 798
13.16 1075
13.18 1834
13.2 1361
13.22 1462
13.24 2080
13.26 1746
13.28 1943
13.3 820
13.32 771
13.34 496
13.36 740
13.38 644
13.4 582
13.42 1017
13.44 917
13.46 1465
13.48 790
13.5 2082
13.52 1115
13.54 1671
13.56 1321
13.58 1367
13.6 1712
13.62 1004
13.64 1422
13.66 1672
13.68 2214
13.7 2363
13.72 2233
13.74 1698
13.76 1208
13.78 2089
13.8 2085
13.82 1617
13.84 1912
13.86 2557
13.88 3031
13.9 3375
13.92 2969
13.94 3938
13.96 3821
13.98 3519
14 3615
14.02 4090
14.04 3691
14.06 3409
14.08 3234
14.1 1884
14.12 2374
14.14 2217
14.16 1813
14.18 1674
14.2 1118
14.22 585
14.24 302
14.26 804
14.28 752
14.3 1354
14.32 1554
14.34 1494
14.36 1008
14.38 926
14.4 1111
14.42 870
14.44 1519
14.46 1506
14.48 1273
14.5 1189
14.52 1528
14.54 1660
14.56 1785
14.58 2458
14.6 2389
14.62 2252
14.64 2479
14.66 2522
14.68 3059
14.7 2008
14.72 2734
14.74 1089
14.76 917
14.78 1184
14.8 728
14.82 907
14.84 1352
14.86 1700
14.88 1761
14.9 1630
14.92 1378
14.94 1126
14.96 555
14.98 1284
15 1464
15.02 1580
15.04 1449
15.06 1724
15.08 1985
15.1 1727
15.12 1904
15.14 2488
15.16 2624
15.18 3034
15.2 2251
15.22 2501
15.24 2383
15.26 2858
15.28 2535
15.3 2498
15.32 2176
15.34 1618
15.36 1995
15.38 1431
15.4 1267
15.42 924
15.44 847
15.46 336
15.48 662
15.5 465
15.52 379
15.54 151
15.56 330
15.58 110
15.6 301
15.62 300
15.64 859
15.66 89
15.68 285
15.7 533
15.72 738
15.74 1073
15.76 1256
15.78 1209
15.8 1285
15.82 1103
15.84 1056
15.86 1442
15.88 1153
15.9 1293
15.92 757
15.94 451
15.96 1200
15.98 1241
16 1194
16.02 626
16.04 1570
16.06 1883
16.08 1595
16.1 1470
16.12 1650
16.14 1034
16.16 2347
16.18 2152
16.2 2635
16.22 2586
16.24 2584
16.26 2165
16.28 2602
16.3 2317
16.32 2064
16.34 2116
16.36 2419
16.38 2126
16.4 2372
16.42 2417
16.44 2507
16.46 1602
16.48 1548
16.5 810
16.52 832
16.54 823
16.56 710
16.58 890
16.6 411
16.62 218
16.64 305
16.66 255
16.68 314
16.7 304
16.72 67
16.74 208
16.76 462
16.78 683
16.8 979
16.82 2038
16.84 1605
16.86 1540
16.88 1276
16.9 1142
16.92 708
16.94 1012
16.96 960
16.98 1372
17 939
17.02 1128
17.04 760
17.06 1075
17.08 1143
17.1 1517
17.12 703
17.14 1127
17.16 2447
17.18 2234
17.2 2124
17.22 1645
17.24 1769
17.26 2148
17.28 1596
17.3 1338
17.32 797
17.34 371
17.36 588
17.38 541
17.4 1056
17.42 676
17.44 615
17.46 1166
17.48 1471
17.5 1201
17.52 1090
17.54 2327
17.56 2568
17.58 2852
17.6 2923
17.62 2934
17.64 2545
17.66 1156
17.68 1180
17.7 1330
17.72 1022
17.74 1180
17.76 2003
17.78 2574
17.8 2631
17.82 3292
17.84 3454
17.86 2915
17.88 2230
17.9 1693
17.92 2743
17.94 2296
17.96 2570
17.98 3389
18 3125
18.02 3273
18.04 3188
18.06 3431
18.08 3193
18.1 3199
18.12 2759
18.14 2833
18.16 1767
18.18 1447
18.2 1766
18.22 1493
18.24 2360
18.26 2281
18.28 2856
18.3 1714
18.32 1529
18.34 993
18.36 575
18.38 296
18.4 1231
18.42 1988
18.44 1493
18.46 1098
18.48 1309
18.5 1668
18.52 1921
18.54 1317
18.56 1777
18.58 2580
18.6 2179
18.62 1892
18.64 2021
18.66 1209
18.68 1900
18.7 1097
18.72 1349
18.74 1916
18.76 2837
18.78 2668
18.8 2823
18.82 2146
18.84 1491
18.86 1195
18.88 536
18.9 611
18.92 833
18.94 913
18.96 997
18.98 2014
19 1167
19.02 1276
19.04 1772
19.061 2286
19.081 1589
19.101 1531
19.121 2057
19.141 2270
19.161 3868
19.181 3332
19.201 3357
19.221 3247
19.241 3395
19.261 2972
19.281 2576
19.301 2232
19.321 1356
19.341 1028
19.361 660
19.381 291
19.401 830
19.421 1213
19.441 237
19.461 194
19.481 75
19.501 30
19.521 128
19.541 142
19.561 637
19.581 508
19.601 426
19.621 643
19.641 438
19.661 700
19.681 666
19.701 1097
19.721 1139
19.741 1013
19.761 920
19.781 1000
19.801 659
19.821 1135
19.841 1257
19.861 1116
19.881 1837
19.901 1900
19.921 1605
19.941 1657
19.961 1796
19.981 1400
&
@target G1.S2
@type xy
0 14
0.02 0
0.04 0
0.06 223
0.08 9
0.1 0
0.12 0
0.14 0
0.16 22
0.18 0
0.2 1
0.22 0
0.24 0
0.26 1
0.28 0
0.3 0
0.32 11
0.34 0
0.36 941
0.38 2243
0.4 2811
0.42 2506
0.44 2507
0.46 2502
0.48 2940
0.5 3633
0.52 3828
0.54 2771
0.56 3551
0.58 2767
0.6 3467
0.62 2792
0.64 1970
0.66 1391
0.68 2244
0.7 2926
0.72 3264
0.74 3071
0.76 3888
0.78 2670
0.8 2893
0.82 2410
0.84 2650
0.86 2103
0.88 1631
0.9 2288
0.92 3497
0.94 3488
0.96 3211
0.98 3824
1 2622
1.02 3877
1.04 3915
1.06 4268
1.08 4157
1.1 3775
1.12 3354
1.14 3714
1.16 3125
1.18 3316
1.2 3724
1.22 4358
1.24 3224
1.26 3052
1.28 3011
1.3 3399
1.32 3200
1.34 4141
1.36 3014
1.38 3556
1.4 3162
1.42 3725
1.44 3762
1.46 3128
1.48 3345
1.5 2983
1.52 2093
1.54 3187
1.56 2148
1.58 2462
1.6 3083
1.62 2771
1.64 2241
1.66 2431
1.68 3955
1.7 2616
1.72 2391
1.74 2622
1.76 2647
1.78 2682
1.8 2336
1.82 2219
1.84 2390
1.86 2144
1.88 2595
1.9 2911
1.92 3201
1.94 2323
1.96 2846
1.98 3660
2 4032
2.02 3215
2.04 4107
2.06 3487
2.08 3335
2.1 3330
2.12 3623
2.14 4454
2.16 3600
2.18 4516
2.2 3596
2.22 4168
2.24 5249
2.26 4997
2.28 3483
2.3 4355
2.32 4218
2.34 3778
2.36 3010
2.38 3345
2.4 3375
2.42 2523
2.44 3625
2.46 4008
2.48 3505
2.5 3787
2.52 2503
2.54 3307
2.56 3241
2.58 3475
2.6 2100
2.62 4010
2.64 3807
2.66 2390
2.68 2502
2.7 3867
2.72 3604
2.74 4171
2.76 2966
2.78 3569
2.8 2560
2.82 4472
2.84 3498
2.86 2994
2.88 3867
2.9 3767
2.92 4016
2.94 3248
2.96 3710
2.98 4368
3 4627
3.02 3426
3.04 3033
3.06 3162
3.08 3283
3.1 3685
3.12 3085
3.14 4319
3.16 2285
3.18 3329
3.2 2880
3.22 3430
3.24 3191
3.26 4397
3.28 3919
3.3 3685
3.32 3645
3.34 3696
3.36 3615
3.38 3939
3.4 4383
3.42 4109
3.44 4622
3.46 3965
3.48 4316
3.5 3686
3.52 3907
3.54 3392
3.56 3188
3.58 3634
3.6 2802
3.62 2829
3.64 3222
3.66 3878
3.68 3983
3.7 5663
3.72 3863
3.74 4177
3.76 3967
3.78 4211
3.8 4566
3.82 3182
3.84 3541
3.86 3389
3.88 4148
3.9 3115
3.92 4081
3.94 4049
3.96 3406
3.98 3493
4 3838
4.02 4135
4.04 4786
4.06 4757
4.08 4329
4.1 3758
4.12 3415
4.14 4440
4.16 3990
4.18 3411
4.2 3292
4.22 3518
4.24 4376
4.26 4726
4.28 4568
4.3 4071
4.32 3062
4.34 4353
4.36 4414
4.38 3275
4.4 3431
4.42 4161
4.44 4665
4.46 4203
4.48 4297
4.5 3785
4.52 4712
4.54 3022
4.56 3888
4.58 3795
4.6 4205
4.62 3795
4.64 3826
4.66 4429
4.68 4313
4.7 4222
4.72 4871
4.74 3599
4.76 4251
4.78 5562
4.8 4861
4.82 4954
4.84 5529
4.86 4134
4.88 4689
4.9 5016
4.92 4679
4.94 4454
4.96 3202
4.98 3743
5 3384
5.02 4422
5.04 3219
5.06 3530
5.08 4226
5.1 3522
5.12 2849
5.14 3356
5.16 3520
5.18 3580
5.2 4555
5.22 4742
5.24 4921
5.26 3897
5.28 4159
5.3 4577
5.32 3821
5.34 4588
5.36 4077
5.38 4069
5.4 4101
5.42 4612
5.44 3767
5.46 4139
5.48 2995
5.5 4141
5.52 4234
5.54 3074
5.56 3923
5.58 4376
5.6 3822
5.62 4577
5.64 2248
5.66 3168
5.68 3186
5.7 2790
5.72 3294
5.74 2529
5.76 3512
5.78 3239
5.8 2341
5.82 3304
5.84 2041
5.86 2826
5.88 2968
5.9 2320
5.92 1838
5.94 2009
5.96 2981
5.98 2533
6 2125
6.02 3527
6.04 2797
6.06 2352
6.08 2776
6.1 2157
6.12 2590
6.14 1591
6.16 3631
6.18 3310
6.2 2467
6.22 2688
6.24 2385
6.26 3717
6.28 2426
6.3 3715
6.32 4143
6.34 4550
6.36 3575
6.38 3123
6.4 3613
6.42 4429
6.44 3395
6.46 3430
6.48 3635
6.5 4279
6.52 4495
6.54 4218
6.56 4301
6.58 4193
6.6 4653
6.62 5152
6.64 4466
6.66 4721
6.68 3942
6.7 3808
6.72 3741
6.74 3649
6.76 3935
6.78 4189
6.8 4204
6.82 3621
6.84 3564
6.86 3177
6.88 3644
6.9 3223
6.92 4545
6.94 4596
6.96 3593
6.98 5015
7 5477
7.02 3784
7.04 3372
7.06 3527
7.08 4152
7.1 4672
7.12 3798
7.14 4496
7.16 4262
7.18 4587
7.2 4667
7.22 4653
7.24 4049
7.26 4255
7.28 3864
7.3 5104
7.32 5127
7.34 4688
7.36 4598
7.38 3831
7.4 3377
7.42 3926
7.44 3656
7.46 3640
7.48 3508
7.5 4154
7.52 4774
7.54 3954
7.56 2961
7.58 5107
7.6 3422
7.62 3613
7.64 3321
7.66 3907
7.68 3352
7.7 4469
7.72 4027
7.74 4883
7.76 4887
7.78 3862
7.8 3941
7.82 3903
7.84 4347
7.86 4644
7.88 5237
7.9 4715
7.92 4082
7.94 4401
7.96 4215
7.98 4601
8 5291
8.02 4064
8.04 3570
8.06 4426
8.08 4685
8.1 4601
8.12 4933
8.14 4387
8.16 4089
8.18 4528
8.2 4310
8.22 4561
8.24 5000
8.26 5630
8.28 4766
8.3 4526
8.32 3949
8.34 4467
8.36 4631
8.38 4167
8.4 4064
8.42 4528
8.44 4401
8.46 4674
8.48 5041
8.5 5128
8.52 5403
8.54 5144
8.56 5025
8.58 4144
8.6 3299
8.62 4412
8.64 5161
8.66 4679
8.68 4741
8.7 4823
8.72 3973
8.74 3752
8.76 4269
8.78 4934
8.8 3622
8.82 4513
8.84 3318
8.86 4348
8.88 4504
8.9 4421
8.92 4392
8.94 3277
8.96 4118
8.98 3326
9 2555
9.02 3693
9.04 4964
9.06 4478
9.08 3894
9.1 3923
9.12 3563
9.14 3581
9.16 3704
9.18 3080
9.2 2696
9.22 3283
9.24 3618
9.26 3742
9.28 4077
9.3 2397
9.32 2631
9.34 2566
9.36 3048
9.38 4114
9.4 3481
9.42 4561
9.44 5209
9.46 4062
9.48 3310
9.5 4162
9.52 5023
9.54 3986
9.56 3981
9.58 4106
9.6 4646
9.62 4818
9.64 4185
9.66 3900
9.68 3813
9.7 4112
9.72 4590
9.74 3439
9.76 4010
9.78 4790
9.8 3563
9.82 3091
9.84 3524
9.86 4196
9.88 4019
9.9 3955
9.92 3853
9.94 3922
9.96 4686
9.98 3919
10 3838
10.02 3691
10.04 3929
10.06 4161
10.08 4458
10.1 5482
10.12 4335
10.14 4236
10.16 4179
10.18 4016
10.2 3761
10.22 3804
10.24 4105
10.26 3518
10.28 4342
10.3 4546
10.32 3953
10.34 4247
10.36 4986
10.38 5294
10.4 5068
10.42 3826
10.44 4112
10.46 4335
10.48 4754
10.5 4594
10.52 3932
10.54 3966
10.56 3378
10.58 3758
10.6 3678
10.62 4270
10.64 4044
10.66 3709
10.68 3729
10.7 3433
10.72 3127
10.74 3399
10.76 4788
10.78 3958
10.8 4614
10.82 4979
10.84 4513
10.86 4253
10.88 4133
10.9 4781
10.92 3076
10.94 4173
10.96 4517
10.98 4725
11 4869
11.02 4599
11.04 3813
11.06 3486
11.08 5464
11.1 4892
11.12 4965
11.14 5707
11.16 4511
11.18 4326
11.2 4077
11.22 4054
11.24 4234
11.26 4536
11.28 3830
11.3 4095
11.32 4309
11.34 5439
11.36 5056
11.38 4803
11.4 4293
11.42 4009
11.44 4634
11.46 4364
11.48 4933
11.5 4189
11.52 4693
11.54 3674
11.56 3665
11.58 3696
11.6 3800
11.62 4167
11.64 3016
11.66 3273
11.68 3525
11.7 3512
11.72 4324
11.74 3697
11.76 3644
11.78 3689
11.8 4172
11.82 4504
11.84 4411
11.86 4122
11.88 2998
11.9 4191
11.92 4183
11.94 3996
11.96 3166
11.98 4146
12 3338
12.02 3966
12.04 3923
12.06 4372
12.08 3050
12.1 2875
12.12 3736
12.14 4690
12.16 4264
12.18 3515
12.2 2878
12.22 2991
12.24 3370
12.26 3485
12.28 3722
12.3 3001
12.32 3527
12.34 4642
12.36 4769
12.38 3499
12.4 3198
12.42 3789
12.44 3615
12.46 3169
12.48 2727
12.5 2692
12.52 3749
12.54 2692
12.56 3210
12.58 3292
12.6 3893
12.62 4585
12.64 3865
12.66 4702
12.68 3216
12.7 4306
12.72 3951
12.74 4174
12.76 4835
12.78 4289
12.8 3652
12.82 3202
12.84 2703
12.86 3338
12.88 3751
12.9 4069
12.92 3823
12.94 3963
12.96 4261
12.98 5370
13 3923
13.02 4236
13.04 4681
13.06 4378
13.08 3939
13.1 4012
13.12 4300
13.14 4159
13.16 3480
13.18 3641
13.2 3784
13.22 3932
13.24 3598
13.26 4234
13.28 3761
13.3 3827
13.32 3020
13.34 3747
13.36 3610
13.38 4332
13.4 4071
13.42 3355
13.44 4218
13.46 4457
13.48 4619
13.5 4185
13.52 4003
13.54 4313
13.56 4774
13.58 3620
13.6 4269
13.62 3116
13.64 3515
13.66 3827
13.68 3524
13.7 4273
13.72 4879
13.74 5437
13.76 4919
13.78 5073
13.8 4703
13.82 5662
13.84 4224
13.86 3652
13.88 3499
13.9 4273
13.92 4489
13.94 4044
13.96 3846
13.98 3683
14 3930
14.02 3580
14.04 3977
14.06 3290
14.08 3701
14.1 3957
14.12 3681
14.14 3469
14.16 4097
14.18 3351
14.2 4462
14.22 5547
14.24 5563
14.26 5804
14.28 5167
14.3 5476
14.32 4302
14.34 4595
14.36 4702
14.38 4236
14.4 4610
14.42 4923
14.44 5061
14.46 4850
14.48 5391
14.5 4625
14.52 3675
14.54 4560
14.56 4392
14.58 3772
14.6 3361
14.62 2519
14.64 3752
14.66 2893
14.68 2818
14.7 3705
14.72 2772
14.74 3273
14.76 4089
14.78 3213
14.8 3828
14.82 3871
14.84 4777
14.86 5352
14.88 4545
14.9 3965
14.92 3872
14.94 4975
14.96 4788
14.98 4695
15 4727
15.02 3778
15.04 4050
15.06 4196
15.08 4032
15.1 4544
15.12 4706
15.14 4699
15.16 4716
15.18 4734
15.2 4211
15.22 3673
15.24 4206
15.26 3727
15.28 4371
15.3 3835
15.32 3429
15.34 3635
15.36 4519
15.38 4688
15.4 4409
15.42 4948
15.44 4356
15.46 4511
15.48 4074
15.5 4700
15.52 5074
15.54 4856
15.56 4543
15.58 4611
15.6 4296
15.62 4716
15.64 4251
15.66 4610
15.68 4887
15.7 5612
15.72 4541
15.74 4922
15.76 5014
15.78 5160
15.8 4994
15.82 4825
15.84 4267
15.86 4604
15.88 4419
15.9 4728
15.92 4796
15.94 4737
15.96 3892
15.98 3710
16 4506
16.02 4786
16.04 4756
16.06 5064
16.08 4764
16.1 4400
16.12 3783
16.14 4430
16.16 3524
16.18 3416
16.2 4527
16.22 3446
16.24 4251
16.26 4862
16.28 4025
16.3 3144
16.32 3683
16.34 3754
16.36 4255
16.38 3983
16.4 4171
16.42 4085
16.44 3820
16.46 4840
16.48 4412
16.5 5108
16.52 3795
16.54 3450
16.56 3867
16.58 4372
16.6 3826
16.62 4142
16.64 4649
16.66 4019
16.68 3721
16.7 4735
16.72 3844
16.74 4854
16.76 4480
16.78 4609
16.8 5049
16.82 4715
16.84 3179
16.86 4204
16.88 4311
16.9 4040
16.92 4016
16.94 3838
16.96 3233
16.98 4164
17 4356
17.02 3670
17.04 4091
17.06 4636
17.08 4263
17.1 4117
17.12 4276
17.14 3833
17.16 4042
17.18 3949
17.2 4925
17.22 4907
17.24 5040
17.26 5931
17.28 4320
17.3 4495
17.32 4770
17.34 4278
17.36 4624
17.38 5523
17.4 4612
17.42 4435
17.44 4541
17.46 4509
17.48 5040
17.5 5014
17.52 4849
17.54 4632
17.56 5189
17.58 4758
17.6 3403
17.62 3663
17.64 3554
17.66 3318
17.68 4210
17.7 4280
17.72 3484
17.74 3669
17.76 3765
17.78 4176
17.8 3929
17.82 4089
17.84 4187
17.86 3935
17.88 4838
17.9 4844
17.92 4140
17.94 4479
17.96 3938
17.98 3935
18 4569
18.02 3932
18.04 4160
18.06 3855
18.08 3105
18.1 2990
18.12 2916
18.14 3284
18.16 3571
18.18 5122
18.2 3858
18.22 3266
18.24 4087
18.26 4035
18.28 3975
18.3 3800
18.32 4363
18.34 4474
18.36 3653
18.38 3907
18.4 4887
18.42 4861
18.44 4828
18.46 4916
18.48 4096
18.5 3863
18.52 3678
18.54 3017
18.56 3863
18.58 3674
18.6 4164
18.62 3446
18.64 4790
18.66 4009
18.68 4234
18.7 4392
18.72 3969
18.74 3905
18.76 3916
18.78 4373
18.8 3922
18.82 4523
18.84 5332
18.86 5798
18.88 5507
18.9 4643
18.92 4059
18.94 4451
18.96 4709
18.98 4423
19 4211
19.02 4618
19.04 4056
19.061 4296
19.081 3527
19.101 3300
19.121 3566
19.141 4090
19.161 3555
19.181 4583
19.201 4895
19.221 4666
19.241 4217
19.261 4174
19.281 4514
19.301 4683
19.321 3644
19.341 3611
19.361 3435
19.381 3834
19.401 4355
19.421 5200
19.441 5448
19.461 4959
19.481 5367
19.501 5527
19.521 5059
19.541 4697
19.561 4822
19.581 4755
19.601 4649
19.621 5013
19.641 4948
19.661 3658
19.681 3418
19.701 3866
19.721 4101
19.741 3913
19.761 4187
19.781 3476
19.801 3049
19.821 3770
19.841 4052
19.861 4724
19.881 4294
19.901 4217
19.921 3329
19.941 3873
19.961 4900
19.981 4452
&
@target G2.S0
@type xy
1 0.443086
2 0.575109
3 0.437035
4 0.445254
5 0.633739
6 0.450638
7 0.457083
8 0.495606
9 0.461763
10 0.50391
11 0.448581
12 0.446599
13 0.455412
14 0.441418
15 0.443678
16 0.438805
17 0.457438
18 0.43889
19 0.4478
20 0.449472
21 0.453542
22 0.442041
23 0.432465
24 0.452603
25 0.442069
26 0.445224
27 0.439346
28 0.448023
29 0.437579
30 0.427814
31 0.446486
32 0.460516
33 0.449694
34 0.496866
35 0.478252
36 0.47154
37 0.469255
38 0.439033
39 0.471885
40 0.432724
41 0.449722
42 0.432723
43 0.452935
44 0.442663
45 0.460137
46 0.448831
47 0.48013
48 0.446682
49 0.44671
50 0.468054
51 0.443452
52 0.448051
&
@target G2.S1
@type xy
1 0.459483
2 0.609795
3 0.454423
4 0.456098
5 0.609878
6 0.461438
7 0.446822
8 0.637142
9 0.493913
10 0.539676
11 0.477022
12 0.473551
13 0.470134
14 0.465993
15 0.442803
16 0.44601
17 0.482338
18 0.45147
19 0.456893
20 0.452907
21 0.457848
22 0.435
23 0.45456
24 0.463088
25 0.451137
26 0.473339
27 0.449833
28 0.46653
29 0.435488
30 0.438463
31 0.457684
32 0.453294
33 0.453348
34 0.55924
35 0.502941
36 0.698212
37 0.51466
38 0.439943
39 0.480468
40 0.46198
41 0.446122
42 0.452493
43 0.463169
44 0.453349
45 0.460272
46 0.44699
47 0.448804
48 0.450056
49 0.455219
50 0.460245
51 0.460814
52 0.469414
&
@target G2.S2
@type xy
1 0.461654
2 0.623919
3 0.401061
4 0.446598
5 0.792937
6 0.844541
7 0.673739
8 1.01809
9 0.932885
10 1.00107
11 0.569078
12 0.47392
13 0.475
14 0.446094
15 0.442408
16 0.435804
17 0.458421
18 0.439602
19 0.459402
20 0.445224
21 0.452493
22 0.453348
23 0.439119
24 0.448024
25 0.445449
26 0.457438
27 0.442409
28 0.453927
29 0.394621
30 0.411127
31 0.524166
32 0.525666
33 0.447884
34 0.84838
35 0.804689
36 0.831279
37 0.88037
38 0.467467
39 0.599375
40 0.460136
41 0.435518
42 0.429593
43 0.452576
44 0.437807
45 0.450333
46 0.449026
47 0.465644
48 0.443086
49 0.448804
50 0.462007
51 0.437178
52 0.47252
&
