# Supplementary material for: Data showing the lipid conformations and membrane binding behaviors of beta-amyloid fibrils in phase-separated cholesterol-enriched lipid domains with and without glycolipid and oxidized cholesterol from coarse-grained molecular dynamics simulations
Source: Data Brief. 2020 Apr 19;30:105496. doi: 10.1016/j.dib.2020.105496 (PMC7186522; doi:10.1016/j.dib.2020.105496)
Supplement: Supplementary file 1 [file mmc1.zip › Supplementary-Data/S17-21/Figure-S17/Figure-S17A-CO-AB-2.agr]

# Grace project file
#
@version 50125
@page size 792, 612
@page scroll 5%
@page inout 5%
@link page off
@map font 0 to "Times-Roman", "Times-Roman"
@map font 1 to "Times-Italic", "Times-Italic"
@map font 2 to "Times-Bold", "Times-Bold"
@map font 3 to "Times-BoldItalic", "Times-BoldItalic"
@map font 4 to "Helvetica", "Helvetica"
@map font 5 to "Helvetica-Oblique", "Helvetica-Oblique"
@map font 6 to "Helvetica-Bold", "Helvetica-Bold"
@map font 7 to "Helvetica-BoldOblique", "Helvetica-BoldOblique"
@map font 8 to "Courier", "Courier"
@map font 9 to "Courier-Oblique", "Courier-Oblique"
@map font 10 to "Courier-Bold", "Courier-Bold"
@map font 11 to "Courier-BoldOblique", "Courier-BoldOblique"
@map font 12 to "Symbol", "Symbol"
@map font 13 to "ZapfDingbats", "ZapfDingbats"
@map color 0 to (255, 255, 255), "white"
@map color 1 to (0, 0, 0), "black"
@map color 2 to (255, 0, 0), "red"
@map color 3 to (0, 255, 0), "green"
@map color 4 to (0, 0, 255), "blue"
@map color 5 to (255, 255, 0), "yellow"
@map color 6 to (188, 143, 143), "brown"
@map color 7 to (220, 220, 220), "grey"
@map color 8 to (148, 0, 211), "violet"
@map color 9 to (0, 255, 255), "cyan"
@map color 10 to (255, 0, 255), "magenta"
@map color 11 to (255, 165, 0), "orange"
@map color 12 to (114, 33, 188), "indigo"
@map color 13 to (103, 7, 72), "maroon"
@map color 14 to (64, 224, 208), "turquoise"
@map color 15 to (0, 139, 0), "green4"
@reference date 0
@date wrap off
@date wrap year 1950
@default linewidth 1.0
@default linestyle 1
@default color 1
@default pattern 1
@default font 0
@default char size 1.000000
@default symbol size 1.000000
@default sformat "%.8g"
@background color 0
@page background fill on
@timestamp off
@timestamp 0.03, 0.03
@timestamp color 1
@timestamp rot 0
@timestamp font 0
@timestamp char size 1.000000
@timestamp def "Tue Dec 12 13:27:02 2017"
@r0 off
@link r0 to g0
@r0 type above
@r0 linestyle 1
@r0 linewidth 1.0
@r0 color 1
@r0 line 0, 0, 0, 0
@r1 off
@link r1 to g0
@r1 type above
@r1 linestyle 1
@r1 linewidth 1.0
@r1 color 1
@r1 line 0, 0, 0, 0
@r2 off
@link r2 to g0
@r2 type above
@r2 linestyle 1
@r2 linewidth 1.0
@r2 color 1
@r2 line 0, 0, 0, 0
@r3 off
@link r3 to g0
@r3 type above
@r3 linestyle 1
@r3 linewidth 1.0
@r3 color 1
@r3 line 0, 0, 0, 0
@r4 off
@link r4 to g0
@r4 type above
@r4 linestyle 1
@r4 linewidth 1.0
@r4 color 1
@r4 line 0, 0, 0, 0
@g0 on
@g0 hidden false
@g0 type XY
@g0 stacked false
@g0 bar hgap 0.000000
@g0 fixedpoint off
@g0 fixedpoint type 0
@g0 fixedpoint xy 0.000000, 0.000000
@g0 fixedpoint format general general
@g0 fixedpoint prec 6, 6
@with g0
@    world 0, 0, 20, 6
@    stack world 0, 0, 0, 0
@    znorm 1
@    view 0.100000, 0.720000, 0.800000, 0.950000
@    title ""
@    title font 0
@    title size 1.500000
@    title color 1
@    subtitle ""
@    subtitle font 0
@    subtitle size 1.000000
@    subtitle color 1
@    xaxes scale Normal
@    yaxes scale Normal
@    xaxes invert off
@    yaxes invert off
@    xaxis  on
@    xaxis  type zero false
@    xaxis  offset 0.000000 , 0.000000
@    xaxis  bar on
@    xaxis  bar color 1
@    xaxis  bar linestyle 1
@    xaxis  bar linewidth 1.0
@    xaxis  label "Time (\xm\0s)"
@    xaxis  label layout para
@    xaxis  label place auto
@    xaxis  label char size 0.900000
@    xaxis  label font 0
@    xaxis  label color 1
@    xaxis  label place normal
@    xaxis  tick on
@    xaxis  tick major 5
@    xaxis  tick minor ticks 4
@    xaxis  tick default 6
@    xaxis  tick place rounded true
@    xaxis  tick in
@    xaxis  tick major size 1.000000
@    xaxis  tick major color 1
@    xaxis  tick major linewidth 1.0
@    xaxis  tick major linestyle 1
@    xaxis  tick major grid off
@    xaxis  tick minor color 1
@    xaxis  tick minor linewidth 1.0
@    xaxis  tick minor linestyle 1
@    xaxis  tick minor grid off
@    xaxis  tick minor size 0.500000
@    xaxis  ticklabel on
@    xaxis  ticklabel format general
@    xaxis  ticklabel prec 5
@    xaxis  ticklabel formula ""
@    xaxis  ticklabel append ""
@    xaxis  ticklabel prepend ""
@    xaxis  ticklabel angle 0
@    xaxis  ticklabel skip 0
@    xaxis  ticklabel stagger 0
@    xaxis  ticklabel place normal
@    xaxis  ticklabel offset auto
@    xaxis  ticklabel offset 0.000000 , 0.010000
@    xaxis  ticklabel start type auto
@    xaxis  ticklabel start 0.000000
@    xaxis  ticklabel stop type auto
@    xaxis  ticklabel stop 0.000000
@    xaxis  ticklabel char size 0.800000
@    xaxis  ticklabel font 0
@    xaxis  ticklabel color 1
@    xaxis  tick place both
@    xaxis  tick spec type none
@    yaxis  on
@    yaxis  type zero false
@    yaxis  offset 0.000000 , 0.000000
@    yaxis  bar on
@    yaxis  bar color 1
@    yaxis  bar linestyle 1
@    yaxis  bar linewidth 1.0
@    yaxis  label "Minimum  Distance (nm)"
@    yaxis  label layout para
@    yaxis  label place auto
@    yaxis  label char size 0.900000
@    yaxis  label font 0
@    yaxis  label color 1
@    yaxis  label place normal
@    yaxis  tick on
@    yaxis  tick major 1
@    yaxis  tick minor ticks 1
@    yaxis  tick default 6
@    yaxis  tick place rounded true
@    yaxis  tick in
@    yaxis  tick major size 1.000000
@    yaxis  tick major color 1
@    yaxis  tick major linewidth 1.0
@    yaxis  tick major linestyle 1
@    yaxis  tick major grid off
@    yaxis  tick minor color 1
@    yaxis  tick minor linewidth 1.0
@    yaxis  tick minor linestyle 1
@    yaxis  tick minor grid off
@    yaxis  tick minor size 0.500000
@    yaxis  ticklabel on
@    yaxis  ticklabel format general
@    yaxis  ticklabel prec 5
@    yaxis  ticklabel formula ""
@    yaxis  ticklabel append ""
@    yaxis  ticklabel prepend ""
@    yaxis  ticklabel angle 0
@    yaxis  ticklabel skip 0
@    yaxis  ticklabel stagger 0
@    yaxis  ticklabel place normal
@    yaxis  ticklabel offset auto
@    yaxis  ticklabel offset 0.000000 , 0.010000
@    yaxis  ticklabel start type auto
@    yaxis  ticklabel start 0.000000
@    yaxis  ticklabel stop type auto
@    yaxis  ticklabel stop 0.000000
@    yaxis  ticklabel char size 0.800000
@    yaxis  ticklabel font 0
@    yaxis  ticklabel color 1
@    yaxis  tick place both
@    yaxis  tick spec type none
@    altxaxis  off
@    altyaxis  off
@    legend on
@    legend loctype view
@    legend 0.82, 0.93
@    legend box color 1
@    legend box pattern 0
@    legend box linewidth 1.0
@    legend box linestyle 0
@    legend box fill color 0
@    legend box fill pattern 0
@    legend font 0
@    legend char size 1.000000
@    legend color 1
@    legend length 2
@    legend vgap 1
@    legend hgap 1
@    legend invert false
@    frame type 0
@    frame linestyle 1
@    frame linewidth 1.0
@    frame color 1
@    frame pattern 1
@    frame background color 0
@    frame background pattern 0
@    s0 hidden false
@    s0 type xy
@    s0 symbol 0
@    s0 symbol size 1.000000
@    s0 symbol color 3
@    s0 symbol pattern 1
@    s0 symbol fill color 3
@    s0 symbol fill pattern 0
@    s0 symbol linewidth 1.0
@    s0 symbol linestyle 1
@    s0 symbol char 65
@    s0 symbol char font 0
@    s0 symbol skip 0
@    s0 line type 1
@    s0 line linestyle 1
@    s0 line linewidth 1.0
@    s0 line color 3
@    s0 line pattern 1
@    s0 baseline type 0
@    s0 baseline off
@    s0 dropline off
@    s0 fill type 0
@    s0 fill rule 0
@    s0 fill color 3
@    s0 fill pattern 1
@    s0 avalue off
@    s0 avalue type 2
@    s0 avalue char size 1.000000
@    s0 avalue font 0
@    s0 avalue color 1
@    s0 avalue rot 0
@    s0 avalue format general
@    s0 avalue prec 3
@    s0 avalue prepend ""
@    s0 avalue append ""
@    s0 avalue offset 0.000000 , 0.000000
@    s0 errorbar on
@    s0 errorbar place both
@    s0 errorbar color 3
@    s0 errorbar pattern 1
@    s0 errorbar size 1.000000
@    s0 errorbar linewidth 1.0
@    s0 errorbar linestyle 1
@    s0 errorbar riser linewidth 1.0
@    s0 errorbar riser linestyle 1
@    s0 errorbar riser clip off
@    s0 errorbar riser clip length 0.100000
@    s0 comment "/Users/KCheng/Desktop/cg_small_water_run/md-run-lonestar/namchi-04-26-2014/g-mind/1md-1.0nm-results/DPP-mind-.xvg"
@    s0 legend  "Protein-DPPC"
@    s1 hidden false
@    s1 type xy
@    s1 symbol 0
@    s1 symbol size 1.000000
@    s1 symbol color 11
@    s1 symbol pattern 1
@    s1 symbol fill color 11
@    s1 symbol fill pattern 0
@    s1 symbol linewidth 1.0
@    s1 symbol linestyle 1
@    s1 symbol char 65
@    s1 symbol char font 0
@    s1 symbol skip 0
@    s1 line type 1
@    s1 line linestyle 1
@    s1 line linewidth 1.0
@    s1 line color 11
@    s1 line pattern 1
@    s1 baseline type 0
@    s1 baseline off
@    s1 dropline off
@    s1 fill type 0
@    s1 fill rule 0
@    s1 fill color 11
@    s1 fill pattern 1
@    s1 avalue off
@    s1 avalue type 2
@    s1 avalue char size 1.000000
@    s1 avalue font 0
@    s1 avalue color 1
@    s1 avalue rot 0
@    s1 avalue format general
@    s1 avalue prec 3
@    s1 avalue prepend ""
@    s1 avalue append ""
@    s1 avalue offset 0.000000 , 0.000000
@    s1 errorbar on
@    s1 errorbar place both
@    s1 errorbar color 11
@    s1 errorbar pattern 1
@    s1 errorbar size 1.000000
@    s1 errorbar linewidth 1.0
@    s1 errorbar linestyle 1
@    s1 errorbar riser linewidth 1.0
@    s1 errorbar riser linestyle 1
@    s1 errorbar riser clip off
@    s1 errorbar riser clip length 0.100000
@    s1 comment "/Users/KCheng/Desktop/cg_small_water_run/md-run-lonestar/namchi-04-26-2014/g-mind/1md-1.0nm-results/DUP-mind-.xvg"
@    s1 legend  "Protein-DUPC"
@    s2 hidden false
@    s2 type xy
@    s2 symbol 0
@    s2 symbol size 1.000000
@    s2 symbol color 1
@    s2 symbol pattern 1
@    s2 symbol fill color 1
@    s2 symbol fill pattern 0
@    s2 symbol linewidth 1.0
@    s2 symbol linestyle 1
@    s2 symbol char 65
@    s2 symbol char font 0
@    s2 symbol skip 0
@    s2 line type 1
@    s2 line linestyle 1
@    s2 line linewidth 1.0
@    s2 line color 1
@    s2 line pattern 1
@    s2 baseline type 0
@    s2 baseline off
@    s2 dropline off
@    s2 fill type 0
@    s2 fill rule 0
@    s2 fill color 1
@    s2 fill pattern 1
@    s2 avalue off
@    s2 avalue type 2
@    s2 avalue char size 1.000000
@    s2 avalue font 0
@    s2 avalue color 1
@    s2 avalue rot 0
@    s2 avalue format general
@    s2 avalue prec 3
@    s2 avalue prepend ""
@    s2 avalue append ""
@    s2 avalue offset 0.000000 , 0.000000
@    s2 errorbar on
@    s2 errorbar place both
@    s2 errorbar color 1
@    s2 errorbar pattern 1
@    s2 errorbar size 1.000000
@    s2 errorbar linewidth 1.0
@    s2 errorbar linestyle 1
@    s2 errorbar riser linewidth 1.0
@    s2 errorbar riser linestyle 1
@    s2 errorbar riser clip off
@    s2 errorbar riser clip length 0.100000
@    s2 comment "/Users/KCheng/Desktop/cg_small_water_run/md-run-lonestar/namchi-04-26-2014/g-mind/1md-1.0nm-results/CHO-mind-.xvg"
@    s2 legend  "Protein-CHOL"
@g1 on
@g1 hidden false
@g1 type XY
@g1 stacked false
@g1 bar hgap 0.000000
@g1 fixedpoint off
@g1 fixedpoint type 0
@g1 fixedpoint xy 0.000000, 0.000000
@g1 fixedpoint format general general
@g1 fixedpoint prec 6, 6
@with g1
@    world 0, 0, 20, 15000
@    stack world 0, 0, 0, 0
@    znorm 1
@    view 0.100000, 0.410000, 0.800000, 0.640000
@    title ""
@    title font 0
@    title size 1.500000
@    title color 1
@    subtitle ""
@    subtitle font 0
@    subtitle size 1.000000
@    subtitle color 1
@    xaxes scale Normal
@    yaxes scale Normal
@    xaxes invert off
@    yaxes invert off
@    xaxis  on
@    xaxis  type zero false
@    xaxis  offset 0.000000 , 0.000000
@    xaxis  bar on
@    xaxis  bar color 1
@    xaxis  bar linestyle 1
@    xaxis  bar linewidth 1.0
@    xaxis  label "Time (\xm\0s)"
@    xaxis  label layout para
@    xaxis  label place auto
@    xaxis  label char size 0.900000
@    xaxis  label font 0
@    xaxis  label color 1
@    xaxis  label place normal
@    xaxis  tick on
@    xaxis  tick major 5
@    xaxis  tick minor ticks 4
@    xaxis  tick default 6
@    xaxis  tick place rounded true
@    xaxis  tick in
@    xaxis  tick major size 1.000000
@    xaxis  tick major color 1
@    xaxis  tick major linewidth 1.0
@    xaxis  tick major linestyle 1
@    xaxis  tick major grid off
@    xaxis  tick minor color 1
@    xaxis  tick minor linewidth 1.0
@    xaxis  tick minor linestyle 1
@    xaxis  tick minor grid off
@    xaxis  tick minor size 0.500000
@    xaxis  ticklabel on
@    xaxis  ticklabel format general
@    xaxis  ticklabel prec 5
@    xaxis  ticklabel formula ""
@    xaxis  ticklabel append ""
@    xaxis  ticklabel prepend ""
@    xaxis  ticklabel angle 0
@    xaxis  ticklabel skip 0
@    xaxis  ticklabel stagger 0
@    xaxis  ticklabel place normal
@    xaxis  ticklabel offset auto
@    xaxis  ticklabel offset 0.000000 , 0.010000
@    xaxis  ticklabel start type auto
@    xaxis  ticklabel start 0.000000
@    xaxis  ticklabel stop type auto
@    xaxis  ticklabel stop 0.000000
@    xaxis  ticklabel char size 0.800000
@    xaxis  ticklabel font 0
@    xaxis  ticklabel color 1
@    xaxis  tick place both
@    xaxis  tick spec type none
@    yaxis  on
@    yaxis  type zero false
@    yaxis  offset 0.000000 , 0.000000
@    yaxis  bar on
@    yaxis  bar color 1
@    yaxis  bar linestyle 1
@    yaxis  bar linewidth 1.0
@    yaxis  label "Number of Contacts (< 2 nm)"
@    yaxis  label layout para
@    yaxis  label place auto
@    yaxis  label char size 0.900000
@    yaxis  label font 0
@    yaxis  label color 1
@    yaxis  label place normal
@    yaxis  tick on
@    yaxis  tick major 5000
@    yaxis  tick minor ticks 1
@    yaxis  tick default 6
@    yaxis  tick place rounded true
@    yaxis  tick in
@    yaxis  tick major size 1.000000
@    yaxis  tick major color 1
@    yaxis  tick major linewidth 1.0
@    yaxis  tick major linestyle 1
@    yaxis  tick major grid off
@    yaxis  tick minor color 1
@    yaxis  tick minor linewidth 1.0
@    yaxis  tick minor linestyle 1
@    yaxis  tick minor grid off
@    yaxis  tick minor size 0.500000
@    yaxis  ticklabel on
@    yaxis  ticklabel format general
@    yaxis  ticklabel prec 5
@    yaxis  ticklabel formula ""
@    yaxis  ticklabel append ""
@    yaxis  ticklabel prepend ""
@    yaxis  ticklabel angle 0
@    yaxis  ticklabel skip 0
@    yaxis  ticklabel stagger 0
@    yaxis  ticklabel place normal
@    yaxis  ticklabel offset auto
@    yaxis  ticklabel offset 0.000000 , 0.010000
@    yaxis  ticklabel start type auto
@    yaxis  ticklabel start 0.000000
@    yaxis  ticklabel stop type auto
@    yaxis  ticklabel stop 0.000000
@    yaxis  ticklabel char size 0.800000
@    yaxis  ticklabel font 0
@    yaxis  ticklabel color 1
@    yaxis  tick place both
@    yaxis  tick spec type none
@    altxaxis  off
@    altyaxis  off
@    legend on
@    legend loctype view
@    legend 0.78, 0.8
@    legend box color 1
@    legend box pattern 1
@    legend box linewidth 1.0
@    legend box linestyle 1
@    legend box fill color 0
@    legend box fill pattern 1
@    legend font 0
@    legend char size 1.000000
@    legend color 1
@    legend length 2
@    legend vgap 1
@    legend hgap 1
@    legend invert false
@    frame type 0
@    frame linestyle 1
@    frame linewidth 1.0
@    frame color 1
@    frame pattern 1
@    frame background color 0
@    frame background pattern 0
@    s0 hidden false
@    s0 type xy
@    s0 symbol 0
@    s0 symbol size 1.000000
@    s0 symbol color 3
@    s0 symbol pattern 1
@    s0 symbol fill color 3
@    s0 symbol fill pattern 0
@    s0 symbol linewidth 1.0
@    s0 symbol linestyle 1
@    s0 symbol char 65
@    s0 symbol char font 0
@    s0 symbol skip 0
@    s0 line type 1
@    s0 line linestyle 1
@    s0 line linewidth 1.0
@    s0 line color 3
@    s0 line pattern 1
@    s0 baseline type 0
@    s0 baseline off
@    s0 dropline off
@    s0 fill type 0
@    s0 fill rule 0
@    s0 fill color 1
@    s0 fill pattern 1
@    s0 avalue off
@    s0 avalue type 2
@    s0 avalue char size 1.000000
@    s0 avalue font 0
@    s0 avalue color 1
@    s0 avalue rot 0
@    s0 avalue format general
@    s0 avalue prec 3
@    s0 avalue prepend ""
@    s0 avalue append ""
@    s0 avalue offset 0.000000 , 0.000000
@    s0 errorbar on
@    s0 errorbar place both
@    s0 errorbar color 3
@    s0 errorbar pattern 1
@    s0 errorbar size 1.000000
@    s0 errorbar linewidth 1.0
@    s0 errorbar linestyle 1
@    s0 errorbar riser linewidth 1.0
@    s0 errorbar riser linestyle 1
@    s0 errorbar riser clip off
@    s0 errorbar riser clip length 0.100000
@    s0 comment "/Users/KCheng/Desktop/cg_small_water_run/md-run-lonestar/namchi-04-26-2014/g-mind/1md-1.0nm-results/DPP-numcont-.xvg"
@    s0 legend  ""
@    s1 hidden false
@    s1 type xy
@    s1 symbol 0
@    s1 symbol size 1.000000
@    s1 symbol color 11
@    s1 symbol pattern 1
@    s1 symbol fill color 11
@    s1 symbol fill pattern 0
@    s1 symbol linewidth 1.0
@    s1 symbol linestyle 1
@    s1 symbol char 65
@    s1 symbol char font 0
@    s1 symbol skip 0
@    s1 line type 1
@    s1 line linestyle 1
@    s1 line linewidth 1.0
@    s1 line color 11
@    s1 line pattern 1
@    s1 baseline type 0
@    s1 baseline off
@    s1 dropline off
@    s1 fill type 0
@    s1 fill rule 0
@    s1 fill color 1
@    s1 fill pattern 1
@    s1 avalue off
@    s1 avalue type 2
@    s1 avalue char size 1.000000
@    s1 avalue font 0
@    s1 avalue color 1
@    s1 avalue rot 0
@    s1 avalue format general
@    s1 avalue prec 3
@    s1 avalue prepend ""
@    s1 avalue append ""
@    s1 avalue offset 0.000000 , 0.000000
@    s1 errorbar on
@    s1 errorbar place both
@    s1 errorbar color 11
@    s1 errorbar pattern 1
@    s1 errorbar size 1.000000
@    s1 errorbar linewidth 1.0
@    s1 errorbar linestyle 1
@    s1 errorbar riser linewidth 1.0
@    s1 errorbar riser linestyle 1
@    s1 errorbar riser clip off
@    s1 errorbar riser clip length 0.100000
@    s1 comment "/Users/KCheng/Desktop/cg_small_water_run/md-run-lonestar/namchi-04-26-2014/g-mind/1md-1.0nm-results/DUP-numcont-.xvg"
@    s1 legend  ""
@    s2 hidden false
@    s2 type xy
@    s2 symbol 0
@    s2 symbol size 1.000000
@    s2 symbol color 1
@    s2 symbol pattern 1
@    s2 symbol fill color 1
@    s2 symbol fill pattern 0
@    s2 symbol linewidth 1.0
@    s2 symbol linestyle 1
@    s2 symbol char 65
@    s2 symbol char font 0
@    s2 symbol skip 0
@    s2 line type 1
@    s2 line linestyle 1
@    s2 line linewidth 1.0
@    s2 line color 1
@    s2 line pattern 1
@    s2 baseline type 0
@    s2 baseline off
@    s2 dropline off
@    s2 fill type 0
@    s2 fill rule 0
@    s2 fill color 1
@    s2 fill pattern 1
@    s2 avalue off
@    s2 avalue type 2
@    s2 avalue char size 1.000000
@    s2 avalue font 0
@    s2 avalue color 1
@    s2 avalue rot 0
@    s2 avalue format general
@    s2 avalue prec 3
@    s2 avalue prepend ""
@    s2 avalue append ""
@    s2 avalue offset 0.000000 , 0.000000
@    s2 errorbar on
@    s2 errorbar place both
@    s2 errorbar color 1
@    s2 errorbar pattern 1
@    s2 errorbar size 1.000000
@    s2 errorbar linewidth 1.0
@    s2 errorbar linestyle 1
@    s2 errorbar riser linewidth 1.0
@    s2 errorbar riser linestyle 1
@    s2 errorbar riser clip off
@    s2 errorbar riser clip length 0.100000
@    s2 comment "/Users/KCheng/Desktop/cg_small_water_run/md-run-lonestar/namchi-04-26-2014/g-mind/1md-1.0nm-results/CHO-numcont-.xvg"
@    s2 legend  ""
@g2 on
@g2 hidden false
@g2 type XY
@g2 stacked false
@g2 bar hgap 0.000000
@g2 fixedpoint off
@g2 fixedpoint type 0
@g2 fixedpoint xy 0.000000, 0.000000
@g2 fixedpoint format general general
@g2 fixedpoint prec 6, 6
@with g2
@    world 0, 0, 130, 1
@    stack world 0, 0, 0, 0
@    znorm 1
@    view 0.100000, 0.100000, 0.800000, 0.330000
@    title ""
@    title font 0
@    title size 1.500000
@    title color 1
@    subtitle ""
@    subtitle font 0
@    subtitle size 1.000000
@    subtitle color 1
@    xaxes scale Normal
@    yaxes scale Normal
@    xaxes invert off
@    yaxes invert off
@    xaxis  on
@    xaxis  type zero false
@    xaxis  offset 0.000000 , 0.000000
@    xaxis  bar on
@    xaxis  bar color 1
@    xaxis  bar linestyle 1
@    xaxis  bar linewidth 1.0
@    xaxis  label "Residue (#)"
@    xaxis  label layout para
@    xaxis  label place auto
@    xaxis  label char size 0.900000
@    xaxis  label font 0
@    xaxis  label color 1
@    xaxis  label place normal
@    xaxis  tick on
@    xaxis  tick major 26
@    xaxis  tick minor ticks 1
@    xaxis  tick default 6
@    xaxis  tick place rounded true
@    xaxis  tick in
@    xaxis  tick major size 1.000000
@    xaxis  tick major color 1
@    xaxis  tick major linewidth 1.0
@    xaxis  tick major linestyle 1
@    xaxis  tick major grid off
@    xaxis  tick minor color 1
@    xaxis  tick minor linewidth 1.0
@    xaxis  tick minor linestyle 1
@    xaxis  tick minor grid off
@    xaxis  tick minor size 0.500000
@    xaxis  ticklabel on
@    xaxis  ticklabel format general
@    xaxis  ticklabel prec 5
@    xaxis  ticklabel formula ""
@    xaxis  ticklabel append ""
@    xaxis  ticklabel prepend ""
@    xaxis  ticklabel angle 0
@    xaxis  ticklabel skip 0
@    xaxis  ticklabel stagger 0
@    xaxis  ticklabel place normal
@    xaxis  ticklabel offset auto
@    xaxis  ticklabel offset 0.000000 , 0.010000
@    xaxis  ticklabel start type auto
@    xaxis  ticklabel start 0.000000
@    xaxis  ticklabel stop type auto
@    xaxis  ticklabel stop 0.000000
@    xaxis  ticklabel char size 0.800000
@    xaxis  ticklabel font 0
@    xaxis  ticklabel color 1
@    xaxis  tick place both
@    xaxis  tick spec type none
@    yaxis  on
@    yaxis  type zero false
@    yaxis  offset 0.000000 , 0.000000
@    yaxis  bar on
@    yaxis  bar color 1
@    yaxis  bar linestyle 1
@    yaxis  bar linewidth 1.0
@    yaxis  label "Minimum Distance (nm)"
@    yaxis  label layout para
@    yaxis  label place auto
@    yaxis  label char size 0.900000
@    yaxis  label font 0
@    yaxis  label color 1
@    yaxis  label place normal
@    yaxis  tick on
@    yaxis  tick major 0.2
@    yaxis  tick minor ticks 1
@    yaxis  tick default 6
@    yaxis  tick place rounded true
@    yaxis  tick in
@    yaxis  tick major size 1.000000
@    yaxis  tick major color 1
@    yaxis  tick major linewidth 1.0
@    yaxis  tick major linestyle 1
@    yaxis  tick major grid off
@    yaxis  tick minor color 1
@    yaxis  tick minor linewidth 1.0
@    yaxis  tick minor linestyle 1
@    yaxis  tick minor grid off
@    yaxis  tick minor size 0.500000
@    yaxis  ticklabel on
@    yaxis  ticklabel format general
@    yaxis  ticklabel prec 5
@    yaxis  ticklabel formula ""
@    yaxis  ticklabel append ""
@    yaxis  ticklabel prepend ""
@    yaxis  ticklabel angle 0
@    yaxis  ticklabel skip 0
@    yaxis  ticklabel stagger 0
@    yaxis  ticklabel place normal
@    yaxis  ticklabel offset auto
@    yaxis  ticklabel offset 0.000000 , 0.010000
@    yaxis  ticklabel start type auto
@    yaxis  ticklabel start 0.000000
@    yaxis  ticklabel stop type auto
@    yaxis  ticklabel stop 0.000000
@    yaxis  ticklabel char size 0.800000
@    yaxis  ticklabel font 0
@    yaxis  ticklabel color 1
@    yaxis  tick place both
@    yaxis  tick spec type none
@    altxaxis  off
@    altyaxis  off
@    legend on
@    legend loctype view
@    legend 0.78, 0.8
@    legend box color 1
@    legend box pattern 1
@    legend box linewidth 1.0
@    legend box linestyle 1
@    legend box fill color 0
@    legend box fill pattern 1
@    legend font 0
@    legend char size 1.000000
@    legend color 1
@    legend length 2
@    legend vgap 1
@    legend hgap 1
@    legend invert false
@    frame type 0
@    frame linestyle 1
@    frame linewidth 1.0
@    frame color 1
@    frame pattern 1
@    frame background color 0
@    frame background pattern 0
@    s0 hidden false
@    s0 type xy
@    s0 symbol 0
@    s0 symbol size 1.000000
@    s0 symbol color 3
@    s0 symbol pattern 1
@    s0 symbol fill color 3
@    s0 symbol fill pattern 0
@    s0 symbol linewidth 1.0
@    s0 symbol linestyle 1
@    s0 symbol char 65
@    s0 symbol char font 0
@    s0 symbol skip 0
@    s0 line type 1
@    s0 line linestyle 1
@    s0 line linewidth 1.0
@    s0 line color 3
@    s0 line pattern 1
@    s0 baseline type 0
@    s0 baseline off
@    s0 dropline off
@    s0 fill type 0
@    s0 fill rule 0
@    s0 fill color 1
@    s0 fill pattern 1
@    s0 avalue off
@    s0 avalue type 2
@    s0 avalue char size 1.000000
@    s0 avalue font 0
@    s0 avalue color 1
@    s0 avalue rot 0
@    s0 avalue format general
@    s0 avalue prec 3
@    s0 avalue prepend ""
@    s0 avalue append ""
@    s0 avalue offset 0.000000 , 0.000000
@    s0 errorbar on
@    s0 errorbar place both
@    s0 errorbar color 3
@    s0 errorbar pattern 1
@    s0 errorbar size 1.000000
@    s0 errorbar linewidth 1.0
@    s0 errorbar linestyle 1
@    s0 errorbar riser linewidth 1.0
@    s0 errorbar riser linestyle 1
@    s0 errorbar riser clip off
@    s0 errorbar riser clip length 0.100000
@    s0 comment "/Users/KCheng/Desktop/cg_small_water_run/md-run-lonestar/namchi-04-26-2014/g-mind/1md-1.0nm-results/DPP-res-.xvg"
@    s0 legend  ""
@    s1 hidden false
@    s1 type xy
@    s1 symbol 0
@    s1 symbol size 1.000000
@    s1 symbol color 11
@    s1 symbol pattern 1
@    s1 symbol fill color 11
@    s1 symbol fill pattern 0
@    s1 symbol linewidth 1.0
@    s1 symbol linestyle 1
@    s1 symbol char 65
@    s1 symbol char font 0
@    s1 symbol skip 0
@    s1 line type 1
@    s1 line linestyle 1
@    s1 line linewidth 1.0
@    s1 line color 11
@    s1 line pattern 1
@    s1 baseline type 0
@    s1 baseline off
@    s1 dropline off
@    s1 fill type 0
@    s1 fill rule 0
@    s1 fill color 1
@    s1 fill pattern 1
@    s1 avalue off
@    s1 avalue type 2
@    s1 avalue char size 1.000000
@    s1 avalue font 0
@    s1 avalue color 1
@    s1 avalue rot 0
@    s1 avalue format general
@    s1 avalue prec 3
@    s1 avalue prepend ""
@    s1 avalue append ""
@    s1 avalue offset 0.000000 , 0.000000
@    s1 errorbar on
@    s1 errorbar place both
@    s1 errorbar color 11
@    s1 errorbar pattern 1
@    s1 errorbar size 1.000000
@    s1 errorbar linewidth 1.0
@    s1 errorbar linestyle 1
@    s1 errorbar riser linewidth 1.0
@    s1 errorbar riser linestyle 1
@    s1 errorbar riser clip off
@    s1 errorbar riser clip length 0.100000
@    s1 comment "/Users/KCheng/Desktop/cg_small_water_run/md-run-lonestar/namchi-04-26-2014/g-mind/1md-1.0nm-results/DUP-res-.xvg"
@    s1 legend  ""
@    s2 hidden false
@    s2 type xy
@    s2 symbol 0
@    s2 symbol size 1.000000
@    s2 symbol color 1
@    s2 symbol pattern 1
@    s2 symbol fill color 1
@    s2 symbol fill pattern 0
@    s2 symbol linewidth 1.0
@    s2 symbol linestyle 1
@    s2 symbol char 65
@    s2 symbol char font 0
@    s2 symbol skip 0
@    s2 line type 1
@    s2 line linestyle 1
@    s2 line linewidth 1.0
@    s2 line color 1
@    s2 line pattern 1
@    s2 baseline type 0
@    s2 baseline off
@    s2 dropline off
@    s2 fill type 0
@    s2 fill rule 0
@    s2 fill color 1
@    s2 fill pattern 1
@    s2 avalue off
@    s2 avalue type 2
@    s2 avalue char size 1.000000
@    s2 avalue font 0
@    s2 avalue color 1
@    s2 avalue rot 0
@    s2 avalue format general
@    s2 avalue prec 3
@    s2 avalue prepend ""
@    s2 avalue append ""
@    s2 avalue offset 0.000000 , 0.000000
@    s2 errorbar on
@    s2 errorbar place both
@    s2 errorbar color 1
@    s2 errorbar pattern 1
@    s2 errorbar size 1.000000
@    s2 errorbar linewidth 1.0
@    s2 errorbar linestyle 1
@    s2 errorbar riser linewidth 1.0
@    s2 errorbar riser linestyle 1
@    s2 errorbar riser clip off
@    s2 errorbar riser clip length 0.100000
@    s2 comment "/Users/KCheng/Desktop/cg_small_water_run/md-run-lonestar/namchi-04-26-2014/g-mind/1md-1.0nm-results/CHO-res-.xvg"
@    s2 legend  ""
@target G0.S0
@type xy
0 1.164796
0.02 0.4839681
0.04 0.470585
0.06 0.4600541
0.08 0.4567273
0.1 0.482209
0.12 0.4788006
0.14 0.459483
0.16 0.4548074
0.18 0.47207
0.2 0.4570563
0.22 0.4677072
0.24 0.4618986
0.26 0.4758417
0.28 0.4508599
0.3 0.4623033
0.32 0.4520507
0.34 0.4657791
0.36 0.4608958
0.38 0.4524103
0.4 0.441135
0.42 0.447744
0.44 0.4667437
0.46 0.4652689
0.48 0.457028
0.5 0.465672
0.52 0.4511648
0.54 0.4661276
0.56 0.4681073
0.58 0.4625202
0.6 0.4709034
0.62 0.4659666
0.64 0.4665298
0.66 0.4651341
0.68 0.4747109
0.7 0.4487207
0.72 0.4638428
0.74 0.4683215
0.76 0.4626278
0.78 0.4720963
0.8 0.4470741
0.82 0.4486373
0.84 0.4630605
0.86 0.4738672
0.88 0.4653223
0.9 0.4731548
0.92 0.4639238
0.94 0.4481635
0.96 0.4271131
0.98 0.4697066
1 0.4596469
1.02 0.4603802
1.04 0.4619797
1.06 0.4543122
1.08 0.4500554
1.1 0.4606782
1.12 0.4551101
1.14 0.4707709
1.16 0.4605975
1.18 0.4543682
1.2 0.4583942
1.22 0.4692816
1.24 0.4502504
1.26 0.4574381
1.28 0.4427467
1.3 0.4561806
1.32 0.45722
1.34 0.45511
1.36 0.4618169
1.38 0.4522451
1.4 0.4589664
1.42 0.4677068
1.44 0.444607
1.46 0.44105
1.48 0.4499723
1.5 0.4558789
1.52 0.4595922
1.54 0.4535417
1.56 0.4557686
1.58 0.4420698
1.6 0.4611674
1.62 0.4372924
1.64 0.4554661
1.66 0.4513868
1.68 0.4709037
1.7 0.4706641
1.72 0.4587205
1.74 0.4553569
1.76 0.4553576
1.78 0.4606788
1.8 0.4448588
1.82 0.4631145
1.84 0.4574934
1.86 0.4671459
1.88 0.4538999
1.9 0.445365
1.92 0.460054
1.94 0.4703457
1.96 0.458475
1.98 0.4532385
2 0.4680011
2.02 0.4501389
2.04 0.4608962
2.06 0.4393463
2.08 0.4579303
2.1 0.4648385
2.12 0.45883
2.14 0.4534869
2.16 0.4511097
2.18 0.4601088
2.2 0.4550273
2.22 0.4480238
2.24 0.4525766
2.26 0.4523557
2.28 0.4535137
2.3 0.4737872
2.32 0.4696014
2.34 0.4552476
2.36 0.4632762
2.38 0.4831919
2.4 0.4556865
2.42 0.4475766
2.44 0.4637073
2.46 0.4668243
2.48 0.4598096
2.5 0.4434238
2.52 0.4513874
2.54 0.4394314
2.56 0.4434522
2.58 0.4537067
2.6 0.4565077
2.62 0.4613838
2.64 0.4578758
2.66 0.4516921
2.68 0.4459259
2.7 0.4546705
2.72 0.4510263
2.74 0.4503884
2.76 0.4498055
2.78 0.4566724
2.8 0.4511375
2.82 0.4506937
2.84 0.4529907
2.86 0.4665833
2.88 0.4494999
2.9 0.4570012
2.92 0.4571655
2.94 0.4494717
2.96 0.4635195
2.98 0.4718581
3 0.4501945
3.02 0.4484972
3.04 0.4524935
3.06 0.4522445
3.08 0.4602983
3.1 0.4616813
3.12 0.452465
3.14 0.4701326
3.16 0.4701328
3.18 0.4468224
3.2 0.4638426
3.22 0.4452526
3.24 0.4648927
3.26 0.462223
3.28 0.4480514
3.3 0.4516084
3.32 0.4579573
3.34 0.4556863
3.36 0.4584207
3.38 0.4556586
3.4 0.4611405
3.42 0.4443533
3.44 0.4523272
3.46 0.4409653
3.48 0.4520503
3.5 0.4530449
3.52 0.4481629
3.54 0.4514697
3.56 0.4637355
3.58 0.4553305
3.6 0.4530173
3.62 0.4596198
3.64 0.4498333
3.66 0.4568917
3.68 0.4485812
3.7 0.4561796
3.72 0.4534862
3.74 0.4657793
3.76 0.4525762
3.78 0.4555494
3.8 0.4610048
3.82 0.4554397
3.84 0.4653222
3.86 0.4461503
3.88 0.4553572
3.9 0.4427753
3.92 0.4492774
3.94 0.4574665
3.96 0.449694
3.98 0.4574654
4 0.4401419
4.02 0.4424083
4.04 0.4561258
4.06 0.4589388
4.08 0.4597284
4.1 0.4537064
4.12 0.4570009
4.14 0.4560155
4.16 0.449722
4.18 0.4589111
4.2 0.4519676
4.22 0.4474937
4.24 0.4551098
4.26 0.4747106
4.28 0.4602175
4.3 0.4507219
4.32 0.4493884
4.34 0.449527
4.36 0.4275801
4.38 0.4631957
4.4 0.4337624
4.42 0.4488045
4.44 0.4597285
4.46 0.4586393
4.48 0.4477164
4.5 0.4523548
4.52 0.4564537
4.54 0.4599181
4.56 0.4524932
4.58 0.4640312
4.6 0.4654299
4.62 0.4645964
4.64 0.4563448
4.66 0.4526313
4.68 0.4571924
4.7 0.4390896
4.72 0.4635998
4.74 0.4502219
4.76 0.4602715
4.78 0.4522726
4.8 0.4563442
4.82 0.4512759
4.84 0.4378633
4.86 0.4629524
4.88 0.4571922
4.9 0.4488033
4.92 0.4441285
4.94 0.4654301
4.96 0.4486095
4.98 0.4513866
5 0.4463749
5.02 0.448609
5.04 0.4570838
5.06 0.453459
5.08 0.4615737
5.1 0.4648649
5.12 0.4622228
5.14 0.4536796
5.16 0.4589668
5.18 0.4517193
5.2 0.4566457
5.22 0.4633841
5.24 0.4348277
5.26 0.4517193
5.28 0.4497218
5.3 0.4613296
5.32 0.4402838
5.34 0.4499166
5.36 0.4566727
5.38 0.4383492
5.4 0.4672798
5.42 0.4603533
5.44 0.4585576
5.46 0.4547803
5.48 0.4579845
5.5 0.4484694
5.52 0.4540099
5.54 0.4517184
5.56 0.4589116
5.58 0.4582026
5.6 0.4505556
5.62 0.4511104
5.64 0.4602988
5.66 0.4443817
5.68 0.4625202
5.7 0.4518025
5.72 0.4553571
5.74 0.4443814
5.76 0.4537064
5.78 0.4524657
5.8 0.4663415
5.82 0.4491657
5.84 0.4504998
5.86 0.4519404
5.88 0.4595105
5.9 0.4500559
5.92 0.4417293
5.94 0.4731011
5.96 0.4583122
5.98 0.4805201
6 0.4506939
6.02 0.4656975
6.04 0.4665302
6.06 0.4607601
6.08 0.4579574
6.1 0.4631683
6.12 0.4735237
6.14 0.4626279
6.16 0.4464024
6.18 0.4406242
6.2 0.4702667
6.22 0.4593751
6.24 0.4499444
6.26 0.450694
6.28 0.4563448
6.3 0.4571925
6.32 0.4596466
6.34 0.4630608
6.36 0.4600279
6.38 0.44685
6.4 0.4420688
6.42 0.4663956
6.44 0.46133
6.46 0.458094
6.48 0.4513871
6.5 0.4617634
6.52 0.4553565
6.54 0.457493
6.56 0.4523824
6.58 0.4566178
6.6 0.4626554
6.62 0.4675995
6.64 0.4562345
6.66 0.464839
6.68 0.4642464
6.7 0.4590206
6.72 0.4390041
6.74 0.4585031
6.76 0.4577391
6.78 0.4501669
6.8 0.4498335
6.82 0.4600543
6.84 0.4633031
6.86 0.4591841
6.88 0.4276975
6.9 0.4500556
6.92 0.4563166
6.94 0.4539551
6.96 0.4598639
6.98 0.4658321
7 0.4537893
7.02 0.4600273
7.04 0.439602
7.06 0.4516907
7.08 0.4538993
7.1 0.4626553
7.12 0.4504995
7.14 0.4659929
7.16 0.4491385
7.18 0.4836072
7.2 0.4469902
7.22 0.438435
7.24 0.4554391
7.26 0.4624119
7.28 0.4624665
7.3 0.4452247
7.32 0.4708769
7.34 0.424676
7.36 0.4589119
7.38 0.4574108
7.4 0.4588304
7.42 0.4587215
7.44 0.4636812
7.46 0.4682149
7.48 0.4605975
7.5 0.4500283
7.52 0.4594834
7.54 0.4490547
7.56 0.4629523
7.58 0.453734
7.6 0.4683481
7.62 0.4545328
7.64 0.4619794
7.66 0.4547799
7.68 0.4616545
7.7 0.5027171
7.72 0.483942
7.74 0.4548621
7.76 0.4668514
7.78 0.4890295
7.8 0.4669845
7.82 0.4811702
7.84 0.4541753
7.86 0.4772318
7.88 0.4692015
7.9 0.4596466
7.92 0.4689882
7.94 0.4605161
7.96 0.4630607
7.98 0.4682418
8 0.4589657
8.02 0.4833731
8.04 0.4587206
8.06 0.4657791
8.08 0.4665031
8.1 0.4771529
8.12 0.4553289
8.14 0.4541201
8.16 0.4587486
8.18 0.4624389
8.2 0.4733915
8.22 0.4748422
8.24 0.4759466
8.26 0.4474651
8.28 0.4632769
8.3 0.4567555
8.32 0.4605432
8.34 0.4353447
8.36 0.4533484
8.38 0.4716992
8.4 0.4521615
8.42 0.4655375
8.44 0.4666361
8.46 0.4781992
8.48 0.4714071
8.5 0.4581757
8.52 0.4570834
8.54 0.4641666
8.56 0.456782
8.58 0.4737089
8.6 0.4484977
8.62 0.4668506
8.64 0.4630608
8.66 0.4579572
8.68 0.4349999
8.7 0.4692816
8.72 0.4705845
8.74 0.4741837
8.76 0.4752102
8.78 0.4700533
8.8 0.4723083
8.82 0.4636808
8.84 0.4627095
8.86 0.4633035
8.88 0.4725983
8.9 0.4674665
8.92 0.4542575
8.94 0.468268
8.96 0.4535966
8.98 0.4645693
9 0.4559329
9.02 0.474052
9.04 0.4524653
9.06 0.4611405
9.08 0.4988485
9.1 0.4430857
9.12 0.458503
9.14 0.4570558
9.16 0.4697081
9.18 0.4833731
9.2 0.4464858
9.22 0.4666373
9.24 0.4484976
9.26 0.4719105
9.28 0.4592933
9.3 0.469734
9.32 0.4736033
9.34 0.4765766
9.36 0.4543402
9.38 0.4632761
9.4 0.4445504
9.42 0.4771269
9.44 0.4761305
9.46 0.4546703
9.48 0.4762869
9.5 0.4807026
9.52 0.4630604
9.54 0.4392039
9.56 0.4560982
9.58 0.4570832
9.6 0.4495549
9.62 0.4523824
9.64 0.4745787
9.66 0.4570833
9.68 0.4556869
9.7 0.4589656
9.72 0.4567822
9.74 0.4502491
9.76 0.4452247
9.78 0.4633847
9.8 0.4514982
9.82 0.4571924
9.84 0.4559333
9.86 0.4784089
9.88 0.4380352
9.9 0.4543672
9.92 0.4587756
9.94 0.4578758
9.96 0.4588296
9.98 0.4558779
10 0.4606789
10.02 0.4490826
10.04 0.4657788
10.06 0.4665297
10.08 0.4580395
10.1 0.4453644
10.12 0.4484977
10.14 0.464112
10.16 0.4649192
10.18 0.4361766
10.2 0.4510821
10.22 0.4698142
10.24 0.4499722
10.26 0.4600815
10.28 0.4596466
10.3 0.4526031
10.32 0.4496937
10.34 0.4492493
10.36 0.4605705
10.38 0.4628174
10.4 0.4486088
10.42 0.4507222
10.44 0.4480513
10.46 0.4541198
10.48 0.4513042
10.5 0.4637076
10.52 0.4481073
10.54 0.4472978
10.56 0.4453646
10.58 0.4604618
10.6 0.4510539
10.62 0.4499446
10.64 0.4769435
10.66 0.4478002
10.68 0.4518295
10.7 0.4532932
10.72 0.4475769
10.74 0.455851
10.76 0.4565629
10.78 0.4526037
10.8 0.4505002
10.82 0.4678407
10.84 0.4642737
10.86 0.4448596
10.88 0.4645697
10.9 0.4592924
10.92 0.4682676
10.94 0.4545606
10.96 0.4784352
10.98 0.4530725
11 0.4428038
11.02 0.4570008
11.04 0.4587217
11.06 0.447325
11.08 0.4714603
11.1 0.4573288
11.12 0.4434526
11.14 0.4627637
11.16 0.4501113
11.18 0.451304
11.2 0.4642465
11.22 0.4351435
11.24 0.4644888
11.26 0.4617625
11.28 0.4674661
11.3 0.4442971
11.32 0.4781472
11.34 0.459593
11.36 0.4606784
11.38 0.4662078
11.4 0.4631153
11.42 0.4574112
11.44 0.4629526
11.46 0.4504995
11.48 0.4612209
11.5 0.4563169
11.52 0.4507217
11.54 0.4689616
11.56 0.4662085
11.58 0.4665302
11.6 0.4405674
11.62 0.4564272
11.64 0.4718583
11.66 0.453707
11.68 0.4313347
11.7 0.4567544
11.72 0.4677068
11.74 0.4611395
11.76 0.4670384
11.78 0.4534859
11.8 0.4743948
11.82 0.4865693
11.84 0.4746838
11.86 0.4555769
11.88 0.4606782
11.9 0.4570828
11.92 0.4476042
11.94 0.4530448
11.96 0.4479114
11.98 0.4522172
12 0.4508042
12.02 0.4506941
12.04 0.4358031
12.06 0.4455338
12.08 0.4449153
12.1 0.4551917
12.12 0.4459542
12.14 0.4411354
12.16 0.4509438
12.18 0.4633029
12.2 0.4722549
12.22 0.4527975
12.24 0.4529066
12.26 0.4742629
12.28 0.4668236
12.3 0.451498
12.32 0.4516909
12.34 0.4523549
12.36 0.4519131
12.38 0.4604346
12.4 0.4609508
12.42 0.4585035
12.44 0.4543953
12.46 0.4546158
12.48 0.4429729
12.5 0.4604346
12.52 0.4501668
12.54 0.4564539
12.56 0.4663145
12.58 0.4554939
12.6 0.4683484
12.62 0.4654838
12.64 0.4733128
12.66 0.4586395
12.68 0.442324
12.7 0.4488036
12.72 0.4495553
12.74 0.470983
12.76 0.469308
12.78 0.4703982
12.8 0.449972
12.82 0.4579303
12.84 0.4588574
12.86 0.4316535
12.88 0.4534591
12.9 0.460923
12.92 0.4627637
12.94 0.4546978
12.96 0.4623308
12.98 0.4557962
13 0.4648113
13.02 0.4706638
13.04 0.451082
13.06 0.4707707
13.08 0.4634923
13.1 0.4617627
13.12 0.4683481
13.14 0.4497497
13.16 0.4657519
13.18 0.4656712
13.2 0.465215
13.22 0.4627092
13.24 0.4492221
13.26 0.4594297
13.28 0.4716993
13.3 0.4510823
13.32 0.4574934
13.34 0.4670384
13.36 0.4681338
13.38 0.4451117
13.4 0.4294187
13.42 0.4510263
13.44 0.4575205
13.46 0.4584209
13.48 0.4563164
13.5 0.4499164
13.52 0.4617903
13.54 0.4544509
13.56 0.4362916
13.58 0.4559327
13.6 0.4591839
13.62 0.4684554
13.64 0.4512482
13.66 0.4490822
13.68 0.4547795
13.7 0.4445507
13.72 0.4645697
13.74 0.4519128
13.76 0.4583938
13.78 0.4510539
13.8 0.4578758
13.82 0.4576569
13.84 0.4419835
13.86 0.4544506
13.88 0.4611674
13.9 0.4738405
13.92 0.4588572
13.94 0.4636
13.96 0.4747097
13.98 0.4596467
14 0.4457294
14.02 0.4420966
14.04 0.4460382
14.06 0.4418999
14.08 0.4523831
14.1 0.4528243
14.12 0.4544776
14.14 0.4638416
14.16 0.4618987
14.18 0.454037
14.2 0.4496945
14.22 0.4678143
14.24 0.4605975
14.26 0.4499441
14.28 0.4410502
14.3 0.4556862
14.32 0.4499448
14.34 0.4356897
14.36 0.4552743
14.38 0.4574105
14.4 0.4541198
14.42 0.4487205
14.44 0.4618449
14.46 0.4591567
14.48 0.4471291
14.5 0.4414178
14.52 0.4565911
14.54 0.4696007
14.56 0.44105
14.58 0.4488321
14.6 0.4269074
14.62 0.4519399
14.64 0.4500559
14.66 0.4611126
14.68 0.4364918
14.7 0.4546976
14.72 0.4703457
14.74 0.4565359
14.76 0.460353
14.78 0.4589661
14.8 0.4562071
14.82 0.4553571
14.84 0.4624659
14.86 0.4430008
14.88 0.4480516
14.9 0.4541193
14.92 0.4613297
14.94 0.4548906
14.96 0.4746045
14.98 0.4518024
15 0.4798438
15.02 0.4579576
15.04 0.4674932
15.06 0.4498057
15.08 0.4387763
15.1 0.4575207
15.12 0.4576572
15.14 0.4590479
15.16 0.4557142
15.18 0.4662612
15.2 0.4656978
15.22 0.450833
15.24 0.473603
15.26 0.4450004
15.28 0.459048
15.3 0.4341947
15.32 0.4628715
15.34 0.4328979
15.36 0.4463458
15.38 0.470372
15.4 0.4570557
15.42 0.4560972
15.44 0.4428882
15.46 0.4289813
15.48 0.4601088
15.5 0.4494726
15.52 0.4742626
15.54 0.4572465
15.56 0.4747101
15.58 0.4494719
15.6 0.4367209
15.62 0.439346
15.64 0.4540375
15.66 0.4509152
15.68 0.449388
15.7 0.4342808
15.72 0.4523553
15.74 0.463735
15.76 0.4563438
15.78 0.4653491
15.8 0.4596191
15.82 0.4535688
15.84 0.4458136
15.86 0.4315387
15.88 0.4594837
15.9 0.4424931
15.92 0.4437903
15.94 0.4563435
15.96 0.47
15.98 0.455549
16 0.4523546
16.02 0.4492214
16.04 0.4450006
16.06 0.4364629
16.08 0.4576576
16.1 0.455687
16.12 0.4619795
16.14 0.4504715
16.16 0.4469064
16.18 0.4633839
16.2 0.4472699
16.22 0.4491384
16.24 0.4549178
16.26 0.4383492
16.28 0.4580664
16.3 0.4582576
16.32 0.4579581
16.34 0.4723612
16.36 0.4441003
16.38 0.4605971
16.4 0.4389473
16.42 0.4667442
16.44 0.4681343
16.46 0.4407659
16.48 0.4502503
16.5 0.4574114
16.52 0.4628173
16.54 0.4571929
16.56 0.4560974
16.58 0.4607057
16.6 0.46543
16.62 0.4562348
16.64 0.4529348
16.66 0.4655376
16.68 0.4494726
16.7 0.4541748
16.72 0.462034
16.74 0.4522717
16.76 0.4567542
16.78 0.4538995
16.8 0.4488046
16.82 0.4618169
16.84 0.4561803
16.86 0.445281
16.88 0.4546972
16.9 0.4509437
16.92 0.4635732
16.94 0.4550549
16.96 0.4603796
16.98 0.4434243
17 0.4412767
17.02 0.4563162
17.04 0.4484976
17.06 0.4570829
17.08 0.4409363
17.1 0.4459823
17.12 0.4553566
17.14 0.4619796
17.16 0.4580661
17.18 0.4540371
17.2 0.4472422
17.22 0.4625477
17.24 0.4634115
17.26 0.4570558
17.28 0.4510546
17.3 0.4602718
17.32 0.4682678
17.34 0.463924
17.36 0.4464027
17.38 0.4644623
17.4 0.4365774
17.42 0.4572465
17.44 0.4476885
17.46 0.4700268
17.48 0.4697608
17.5 0.4583938
17.52 0.4411353
17.54 0.4579577
17.56 0.4565084
17.58 0.4511376
17.6 0.4367491
17.62 0.457329
17.64 0.4571098
17.66 0.4545877
17.68 0.4530448
17.7 0.4439313
17.72 0.4576575
17.74 0.4413048
17.76 0.4379785
17.78 0.4525764
17.8 0.443791
17.82 0.4586398
17.84 0.4583938
17.86 0.4633034
17.88 0.4410216
17.9 0.4521339
17.92 0.4623308
17.94 0.4776247
17.96 0.4479676
17.98 0.4631151
18 0.4615733
18.02 0.4536517
18.04 0.4762876
18.06 0.4678139
18.08 0.4370352
18.1 0.4491386
18.12 0.4594834
18.14 0.4256176
18.16 0.4620066
18.18 0.4697339
18.2 0.4562065
18.22 0.4572473
18.24 0.4554668
18.26 0.4581488
18.28 0.45412
18.3 0.4574934
18.32 0.4434805
18.34 0.4553293
18.36 0.4458138
18.38 0.4582849
18.4 0.4656985
18.42 0.4533491
18.44 0.462629
18.46 0.452466
18.48 0.4468222
18.5 0.4546152
18.52 0.4477723
18.54 0.4544772
18.56 0.4554665
18.58 0.4580933
18.6 0.4578757
18.62 0.4524652
18.64 0.4431139
18.66 0.4497216
18.68 0.4528798
18.7 0.4607059
18.72 0.4537618
18.74 0.4492494
18.76 0.4494995
18.78 0.451608
18.8 0.4430577
18.82 0.4539544
18.84 0.4643539
18.86 0.4548904
18.88 0.4447747
18.9 0.4589386
18.92 0.4507213
18.94 0.4604892
18.96 0.4595926
18.98 0.4418712
19 0.4513866
19.02 0.4538999
19.04 0.4610042
19.06 0.4601355
19.08 0.4557963
19.1 0.4553574
19.12 0.4585567
19.14 0.4608148
19.16 0.4571657
19.18 0.4522434
19.2 0.4447751
19.22 0.4502496
19.24 0.4572203
19.26 0.4533764
19.28 0.4586389
19.3 0.4520505
19.32 0.4692813
19.34 0.4540368
19.36 0.4424081
19.38 0.4451129
19.4 0.4597822
19.42 0.4604344
19.44 0.451719
19.46 0.4534866
19.48 0.4509153
19.5 0.469574
19.52 0.4487761
19.54 0.4581212
19.562 0.4481911
19.582 0.4611131
19.602 0.4560156
19.622 0.4632498
19.642 0.4650534
19.662 0.4529354
19.682 0.4731274
19.702 0.4607601
19.722 0.4596466
19.742 0.4548901
19.762 0.4537901
19.782 0.4533756
19.802 0.4615731
19.822 0.4593476
19.842 0.4596471
19.862 0.4708765
19.882 0.4721228
19.902 0.4479121
19.922 0.4652962
19.942 0.4430019
19.962 0.4651342
19.982 0.4592118
&
@target G0.S1
@type xy
0 0.9025934
0.02 0.4662882
0.04 0.4591567
0.06 0.45467
0.08 0.4434529
0.1 0.4633836
0.12 0.4650535
0.14 0.4607055
0.16 0.4624661
0.18 0.461655
0.2 0.4534586
0.22 0.470213
0.24 0.4662617
0.26 0.4462342
0.28 0.4523824
0.3 0.4699463
0.32 0.4539553
0.34 0.4549726
0.36 0.4652157
0.38 0.463735
0.4 0.4568641
0.42 0.4554399
0.44 0.4644893
0.46 0.4377791
0.48 0.458394
0.5 0.4475768
0.52 0.4602713
0.54 0.4448037
0.56 0.4617622
0.58 0.4454768
0.6 0.455467
0.62 0.436291
0.64 0.4490542
0.66 0.4617625
0.68 0.4503608
0.7 0.4390332
0.72 0.4516911
0.74 0.4576576
0.76 0.4555498
0.78 0.4574661
0.8 0.4459538
0.82 0.476602
0.84 0.4584215
0.86 0.4725991
0.88 0.4470176
0.9 0.4620064
0.92 0.4448879
0.94 0.4509151
0.96 0.4522445
0.98 0.4610857
1 0.4570009
1.02 0.478461
1.04 0.4595104
1.06 0.4719637
1.08 0.4634925
1.1 0.4273748
1.12 0.4568644
1.14 0.4503887
1.16 0.4686684
1.18 0.4612481
1.2 0.477624
1.22 0.4551102
1.24 0.4448875
1.26 0.4744734
1.28 0.4431138
1.3 0.4518303
1.32 0.4724668
1.34 0.462629
1.36 0.448163
1.38 0.4649997
1.4 0.4603528
1.42 0.4710099
1.44 0.4534314
1.46 0.4648392
1.48 0.4523831
1.5 0.4640586
1.52 0.4583388
1.54 0.454533
1.56 0.4541201
1.58 0.4680273
1.6 0.4550003
1.62 0.4523826
1.64 0.4867233
1.66 0.469414
1.68 0.4758417
1.7 0.4761562
1.72 0.467119
1.74 0.4767334
1.76 0.4719369
1.78 0.4682947
1.8 0.4705316
1.82 0.4753157
1.84 0.4586391
1.86 0.4777031
1.88 0.4891059
1.9 0.5015478
1.92 0.5175665
1.94 0.4783823
1.96 0.4642739
1.98 0.4700535
2 0.4647042
2.02 0.4713011
2.04 0.4659936
2.06 0.4706112
2.08 0.4568914
2.1 0.4471576
2.12 0.4623307
2.14 0.4824156
2.16 0.4764712
2.18 0.4710625
2.2 0.4634923
2.22 0.4563715
2.24 0.4605703
2.26 0.442747
2.28 0.467172
2.3 0.4530446
2.32 0.4476049
2.34 0.4626823
2.36 0.4431982
2.38 0.4525757
2.4 0.4697071
2.42 0.4595105
2.44 0.4652418
2.46 0.464354
2.48 0.4620064
2.5 0.492036
2.52 0.461682
2.54 0.4502502
2.56 0.4565908
2.58 0.4798435
2.6 0.4809366
2.62 0.4659941
2.64 0.4592115
2.66 0.4904331
2.68 0.4588031
2.7 0.4804682
2.72 0.4656447
2.74 0.4797393
2.76 0.4632499
2.78 0.4675468
2.8 0.4832439
2.82 0.4655641
2.84 0.4732074
2.86 0.4954043
2.88 0.4815344
2.9 0.4762613
2.92 0.4653222
2.94 0.4887225
2.96 0.4814825
2.98 0.4655641
3 0.4738408
3.02 0.4973174
3.04 0.6775876
3.06 0.8493971
3.08 1.340047
3.1 0.4724669
3.12 0.4623319
3.14 0.4572197
3.16 0.4741575
3.18 0.4879547
3.2 0.4596735
3.22 0.4684283
3.24 0.4547803
3.26 0.4670657
3.28 0.4686149
3.3 0.4783565
3.32 0.4680544
3.34 0.4699466
3.36 0.9844419
3.38 1.14536
3.4 1.387201
3.42 0.9364566
3.44 0.823529
3.46 0.4661817
3.48 0.8784361
3.5 1.170823
3.52 0.8492645
3.54 0.4722555
3.56 0.4763665
3.58 0.4640583
3.6 0.4738408
3.62 0.4800524
3.64 1.176159
3.66 0.9598306
3.68 1.637444
3.7 1.918209
3.72 1.367186
3.74 1.401508
3.76 1.700985
3.78 1.434695
3.8 1.93405
3.82 1.270168
3.84 0.4457019
3.86 0.4713275
3.88 0.6653191
3.9 0.8846042
3.92 1.615782
3.94 1.600891
3.96 1.247898
3.98 0.8277381
4 0.5683523
4.02 0.8151231
4.04 0.4570007
4.06 0.8066128
4.08 0.4504166
4.1 0.501622
4.12 0.4901531
4.14 0.4554389
4.16 0.472122
4.18 0.4733924
4.2 0.4703723
4.22 0.4733654
4.24 0.4650268
4.26 0.4553569
4.28 0.4654294
4.3 0.4688555
4.32 0.4636274
4.34 0.4592661
4.36 0.4623039
4.38 0.460082
4.4 0.4739465
4.42 0.4913251
4.44 0.4544502
4.46 0.4570007
4.48 0.4578755
4.5 0.4529349
4.52 0.4537071
4.54 0.4516082
4.56 0.4459538
4.58 0.4423238
4.6 0.4366055
4.62 0.4674128
4.64 0.5443806
4.66 0.7960213
4.68 0.8623368
4.7 0.9221033
4.72 0.4755514
4.74 0.4733126
4.76 0.4857213
4.78 0.4479121
4.8 0.4646235
4.82 0.4686685
4.84 0.4580941
4.86 0.4852315
4.88 0.4580673
4.9 0.4746579
4.92 0.5035875
4.94 0.4632769
4.96 0.4799995
4.98 0.465752
5 0.5052961
5.02 0.4665835
5.04 0.473524
5.06 0.4669313
5.08 0.4664225
5.1 0.4550006
5.12 0.4616548
5.14 0.4870835
5.16 0.4610036
5.18 0.4713277
5.2 0.9159286
5.22 0.4492775
5.24 0.4804679
5.26 0.9347063
5.28 1.241753
5.3 0.8721387
5.32 0.4831146
5.34 0.4553569
5.36 0.4622501
5.38 0.4618168
5.4 0.4553567
5.42 0.4804423
5.44 0.4635996
5.46 0.4873908
5.48 0.470266
5.5 0.7152972
5.52 1.059222
5.54 0.9241348
5.56 0.6403713
5.58 0.5352799
5.6 0.7148775
5.62 0.4858755
5.64 1.069895
5.66 0.8549854
5.68 0.4769961
5.7 0.4540105
5.72 0.4870585
5.74 0.8997497
5.76 0.9548426
5.78 0.4693346
5.8 0.4701061
5.82 0.4531008
5.84 0.4649187
5.86 0.4650806
5.88 0.4641118
5.9 0.4707707
5.92 0.4614654
5.94 0.445814
5.96 0.4669849
5.98 0.4437054
6 0.4509988
6.02 0.4502501
6.04 0.4563441
6.06 0.4594831
6.08 0.4771003
6.1 0.4655376
6.12 0.4582028
6.14 0.4624388
6.16 0.4503891
6.18 0.4517191
6.2 0.4623311
6.22 0.4604613
6.24 0.4459534
6.26 0.4570016
6.28 0.4717255
6.3 0.4521615
6.32 0.467146
6.34 0.4790879
6.36 0.4635998
6.38 0.4548905
6.4 0.4397729
6.42 0.4499718
6.44 0.4651341
6.46 0.4822864
6.48 0.4673866
6.5 0.4663415
6.52 0.4570839
6.54 0.4666371
6.56 0.4771269
6.58 0.4622228
6.6 0.4605711
6.62 0.4620062
6.64 0.4708767
6.66 0.4591574
6.68 0.4789575
6.7 0.4480511
6.72 0.45445
6.74 0.4572469
6.76 0.4612486
6.78 0.4659671
6.8 0.4732072
6.82 0.4767075
6.84 0.4562073
6.86 0.4702658
6.88 0.4750262
6.9 0.4541198
6.92 0.4614385
6.94 0.4718578
6.96 0.4533477
6.98 0.4737612
7 0.4696278
7.02 0.4414746
7.04 0.4452243
7.06 0.4714343
7.08 0.4416729
7.1 0.4454494
7.12 0.4466267
7.14 0.4524105
7.16 0.4635194
7.18 0.4347988
7.2 0.4567823
7.22 0.457903
7.24 0.445253
7.26 0.4750261
7.28 0.4616278
7.3 0.4693087
7.32 0.4636806
7.34 0.4666094
7.36 0.4513595
7.38 0.4598635
7.4 0.4477441
7.42 0.4637075
7.44 0.456646
7.46 0.4553569
7.48 0.4381211
7.5 0.4646777
7.52 0.441899
7.54 0.45445
7.56 0.4551919
7.58 0.4656991
7.6 0.4586936
7.62 0.4465981
7.64 0.4552746
7.66 0.4574114
7.68 0.4479676
7.7 0.4537901
7.72 0.4324638
7.74 0.4686691
7.76 0.4495001
7.78 0.4501389
7.8 0.4585306
7.82 0.4656719
7.84 0.4563443
7.86 0.4546973
7.88 0.4682149
7.9 0.4407668
7.92 0.4574387
7.94 0.4762877
7.96 0.4592928
7.98 0.4491659
8 0.4492771
8.02 0.4531552
8.04 0.4504165
8.06 0.4539001
8.08 0.4458145
8.1 0.4534865
8.12 0.4579851
8.14 0.4483297
8.16 0.4505828
8.18 0.4574388
8.2 0.449611
8.22 0.4532666
8.24 0.4631951
8.26 0.4548082
8.28 0.4574937
8.3 0.4601357
8.32 0.4661813
8.34 0.4448026
8.36 0.4532385
8.38 0.4602442
8.4 0.4520507
8.42 0.4774151
8.44 0.4585574
8.46 0.4610044
8.48 0.4680012
8.5 0.4590475
8.52 0.4684018
8.54 0.4426624
8.56 0.4434249
8.58 0.45277
8.6 0.4486368
8.62 0.4541202
8.64 0.4615737
8.66 0.4641661
8.68 0.4666108
8.7 0.4582572
8.72 0.4544496
8.74 0.4565904
8.76 0.4478276
8.78 0.4521337
8.8 0.4662617
8.82 0.457466
8.84 0.4537071
8.86 0.4725196
8.88 0.4641666
8.9 0.4378928
8.92 0.460706
8.94 0.444832
8.96 0.4437062
8.98 0.4508331
9 0.4526863
9.02 0.4433118
9.04 0.4466262
9.06 0.4471294
9.08 0.4570563
9.1 0.4716196
9.12 0.4284267
9.14 0.4736563
9.16 0.4728902
9.18 0.450722
9.2 0.460679
9.22 0.450166
9.24 0.4532927
9.26 0.4562347
9.28 0.4489435
9.3 0.4655644
9.32 0.4671722
9.34 0.4521338
9.36 0.4826228
9.38 0.4530455
9.4 0.4557689
9.42 0.4616548
9.44 0.4391748
9.46 0.460733
9.48 0.4493602
9.5 0.4505548
9.52 0.4723614
9.54 0.4572473
9.56 0.4481626
9.58 0.467707
9.6 0.4285731
9.62 0.4745793
9.64 0.4667168
9.66 0.4467939
9.68 0.4548078
9.7 0.4513318
9.72 0.4688556
9.74 0.4508049
9.76 0.4616544
9.78 0.4549175
9.8 0.4640315
9.82 0.4659128
9.84 0.4634917
9.86 0.4446631
9.88 0.4591835
9.9 0.4493332
9.92 0.4352587
9.94 0.466744
9.96 0.4667169
9.98 0.4583123
10 0.4452531
10.02 0.4560974
10.04 0.4550001
10.06 0.4405107
10.08 0.479427
10.1 0.4615733
10.12 0.4588298
10.14 0.4473813
10.16 0.4723612
10.18 0.4723085
10.2 0.4729166
10.22 0.4488313
10.24 0.469548
10.26 0.4824157
10.28 0.4780429
10.3 0.457848
10.32 0.4742623
10.34 0.4616817
10.36 0.4854125
10.38 0.4407092
10.4 0.4655375
10.42 0.4556589
10.44 0.4555216
10.46 0.4764976
10.48 0.4575474
10.5 0.4768125
10.52 0.4638423
10.54 0.4647042
10.56 0.502817
10.58 0.4666102
10.6 0.4650268
10.62 0.4588028
10.64 0.43652
10.66 0.4779644
10.68 0.4823383
10.7 0.4499998
10.72 0.6943527
10.74 0.4438471
10.76 0.4675737
10.78 0.5105632
10.8 0.4524925
10.82 0.4766021
10.84 0.4759465
10.86 0.4716198
10.88 0.4541199
10.9 0.4613296
10.92 0.4622228
10.94 0.4783825
10.96 0.4640309
10.98 0.4390046
11 0.4648928
11.02 0.4518018
11.04 0.466181
11.06 0.4609232
11.08 0.4529068
11.1 0.4539548
11.12 0.4636809
11.14 0.4667175
11.16 0.4625204
11.18 0.4681342
11.2 0.4735244
11.22 0.463708
11.24 0.4601629
11.26 0.4663419
11.28 0.4517742
11.3 0.4646775
11.32 0.4494722
11.34 0.4821561
11.36 0.4731014
11.38 0.4569733
11.4 0.4676005
11.42 0.4555767
11.44 0.4584209
11.46 0.4417302
11.48 0.4393452
11.5 0.4630608
11.52 0.4440998
11.54 0.4480515
11.56 0.4659671
11.58 0.4473816
11.6 0.444578
11.62 0.4572475
11.64 0.4416728
11.66 0.4672798
11.68 0.4620872
11.7 0.4663962
11.72 0.4651075
11.74 0.4627093
11.76 0.4651347
11.78 0.4342803
11.8 0.4461216
11.82 0.455137
11.84 0.4438467
11.86 0.4449157
11.88 0.4457017
11.9 0.4592932
11.92 0.4546694
11.94 0.4512763
11.96 0.4470181
11.98 0.471009
12 0.4596736
12.02 0.4611133
12.04 0.4680012
12.06 0.4674937
12.08 0.477336
12.1 0.457001
12.12 0.4660741
12.14 0.4671993
12.16 0.4680005
12.18 0.4625474
12.2 0.470027
12.22 0.4660744
12.24 0.4703463
12.26 0.4310751
12.28 0.4651344
12.3 0.4534866
12.32 0.4582035
12.34 0.4601355
12.36 0.4605971
12.38 0.4706648
12.4 0.464166
12.42 0.475841
12.44 0.4504718
12.46 0.4710623
12.48 0.5119817
12.5 0.4891063
12.52 0.463573
12.54 0.4638154
12.56 0.4533768
12.58 0.447744
12.6 0.4673868
12.62 0.4443253
12.64 0.4553576
12.66 0.4627637
12.68 0.4534589
12.7 0.4587213
12.72 0.4688552
12.74 0.4644616
12.76 0.4515812
12.78 0.4602713
12.8 0.4611399
12.82 0.4663153
12.84 0.4503887
12.86 0.4571107
12.88 0.4686687
12.9 0.4636806
12.92 0.4514971
12.94 0.4642731
12.96 0.468134
12.98 0.4748946
13 0.4464302
13.02 0.4466265
13.04 0.4588025
13.06 0.4559877
13.08 0.4615735
13.1 0.4497505
13.12 0.4519404
13.14 0.4613564
13.16 0.4501674
13.18 0.4644894
13.2 0.4634916
13.22 0.4556588
13.24 0.4579572
13.26 0.440454
13.28 0.464166
13.3 0.4510821
13.32 0.4576842
13.34 0.4611126
13.36 0.4609508
13.38 0.4519676
13.4 0.4739191
13.42 0.473867
13.44 0.4715132
13.46 0.4723618
13.48 0.4526311
13.5 0.4651346
13.52 0.4532386
13.54 0.4792446
13.56 0.4551372
13.58 0.4495283
13.6 0.4606793
13.62 0.4801303
13.64 0.4813266
13.66 0.4610034
13.68 0.4595103
13.7 0.4638431
13.72 1.204803
13.74 1.562202
13.76 1.187234
13.78 0.9348
13.8 0.4740517
13.82 0.466342
13.84 0.481144
13.86 0.4911465
13.88 0.4656714
13.9 0.4713014
13.92 0.477519
13.94 0.4702658
13.96 0.4818197
13.98 0.665977
14 1.377053
14.02 1.042605
14.04 0.9404914
14.06 0.5042073
14.08 0.493305
14.1 0.448581
14.12 0.4786177
14.14 0.9570529
14.16 0.9073736
14.18 1.012398
14.2 1.318607
14.22 1.851527
14.24 1.433745
14.26 0.8637999
14.28 1.529551
14.3 1.69003
14.32 1.102395
14.34 0.4616007
14.36 0.4619524
14.38 0.4466827
14.4 0.4466816
14.42 0.4753416
14.44 0.4859535
14.46 0.476367
14.48 0.4957062
14.5 0.4640586
14.52 0.5648222
14.54 0.7582047
14.56 0.4766023
14.58 0.4599461
14.6 0.4606791
14.62 0.4540103
14.64 0.4640046
14.66 0.4702663
14.68 0.4682679
14.7 0.4855152
14.72 0.4588296
14.74 0.471858
14.76 0.460923
14.78 0.4494999
14.8 0.4605706
14.82 0.4677074
14.84 0.4716192
14.86 0.6605681
14.88 0.4641395
14.9 0.4680275
14.92 0.4758414
14.94 0.4635189
14.96 0.4654564
14.98 0.4979454
15 0.4738406
15.02 0.4688812
15.04 0.4469343
15.06 0.4682146
15.08 0.4910708
15.1 0.4850254
15.12 0.4592392
15.14 0.4365203
15.16 0.4589113
15.18 0.4470463
15.2 0.4638424
15.22 0.4734973
15.24 0.4705848
15.26 0.4557417
15.28 0.4885942
15.3 0.462115
15.32 0.4654829
15.34 0.48117
15.36 0.473075
15.38 0.4580939
15.4 0.4403695
15.42 0.4626282
15.44 0.4491377
15.46 0.4635192
15.48 0.4627633
15.5 0.4516079
15.52 0.4686687
15.54 0.4433393
15.56 0.4564537
15.58 0.4520513
15.6 0.4656716
15.62 0.4704253
15.64 0.4477997
15.66 0.4641393
15.68 0.4591838
15.7 0.4613031
15.72 0.4573014
15.74 0.4426627
15.76 0.4701066
15.78 0.4643808
15.8 0.4665298
15.82 0.4759458
15.84 0.4784616
15.86 0.4697611
15.88 0.4980209
15.9 0.477964
15.92 0.4854897
15.94 1.307469
15.96 0.5001497
15.98 0.4606785
16 0.456098
16.02 0.4620062
16.04 0.4724933
16.06 0.4594829
16.08 0.4639234
16.1 0.4622229
16.12 0.459184
16.14 0.463924
16.16 0.460815
16.18 0.475026
16.2 0.4654032
16.22 0.4710894
16.24 0.4646772
16.26 0.471964
16.28 0.4695473
16.3 0.4864414
16.32 0.458039
16.34 0.4576845
16.36 0.4405116
16.38 0.484252
16.4 0.4654299
16.42 0.4618987
16.44 0.4649197
16.46 0.4586397
16.48 0.4553018
16.5 0.4639503
16.52 0.4600541
16.54 0.4801041
16.56 0.4584211
16.58 0.4876473
16.6 0.4474655
16.62 0.4786698
16.64 0.4464861
16.66 0.4632762
16.68 0.4549722
16.7 0.4477165
16.72 0.4733663
16.74 0.4633035
16.76 0.4638156
16.78 0.4629527
16.8 0.4613306
16.82 0.4718579
16.84 0.4696004
16.86 0.4862607
16.88 0.4783564
16.9 0.4594839
16.92 0.4643812
16.94 0.4543675
16.96 0.4888249
16.98 0.4718579
17 0.4771791
17.02 0.4976195
17.04 0.4683483
17.06 0.4719378
17.08 0.4646776
17.1 0.4616545
17.12 0.4776244
17.14 0.4331571
17.16 0.4482463
17.18 0.456864
17.2 0.4718577
17.22 0.4837606
17.24 0.4713281
17.26 0.449166
17.28 0.4817418
17.3 0.4686673
17.32 0.4554398
17.34 0.4570283
17.36 0.4455613
17.38 0.4608145
17.4 0.4547806
17.42 0.4733127
17.44 0.4592385
17.46 0.4643818
17.48 0.4982468
17.5 0.4546154
17.52 0.4364063
17.54 0.4554667
17.56 0.4538997
17.58 0.4509432
17.6 0.4631948
17.62 0.4689085
17.64 0.4640312
17.66 0.4779638
17.68 0.4600545
17.7 0.5597769
17.72 0.4708765
17.74 0.4659668
17.76 0.473128
17.78 0.464139
17.8 0.4577392
17.82 0.461438
17.84 0.4541206
17.86 0.4636272
17.88 0.4650805
17.9 0.4652422
17.92 0.4566452
17.94 0.4477161
17.96 0.4520513
17.98 0.4615735
18 0.4454777
18.02 0.446038
18.04 0.4605157
18.06 0.4510822
18.08 0.4769434
18.1 0.4437903
18.12 0.4676801
18.14 0.4595923
18.16 0.4682683
18.18 0.4531286
18.2 0.4636806
18.22 0.4684551
18.24 0.4776242
18.26 0.4813005
18.28 0.5294813
18.3 0.4524653
18.32 0.4735243
18.34 0.4584215
18.36 0.4437908
18.38 0.4624117
18.4 0.4947225
18.42 0.4977196
18.44 0.4676272
18.46 0.4720699
18.48 0.4644892
18.5 0.4974684
18.52 0.4946974
18.54 0.4645969
18.56 0.4872884
18.58 0.4667165
18.6 0.4604889
18.62 0.4707443
18.64 0.4445228
18.66 0.4697072
18.68 0.4716203
18.7 0.4484976
18.72 0.4657257
18.74 0.5003496
18.76 0.9500529
18.78 0.5076906
18.8 0.4408226
18.82 0.4817418
18.84 0.4685353
18.86 0.4752368
18.88 0.458093
18.9 0.4701591
18.92 0.4603533
18.94 0.4746842
18.96 0.4744734
18.98 0.4862358
19 0.5051238
19.02 0.4753418
19.04 0.4693879
19.06 0.471248
19.08 0.4512483
19.1 0.4986734
19.12 0.5024197
19.14 0.470585
19.16 0.4772318
19.18 0.4652415
19.2 0.4844846
19.22 0.4626286
19.24 0.4834774
19.26 0.4619524
19.28 0.4709826
19.3 0.5199517
19.32 0.4735496
19.34 0.4884927
19.36 0.4912491
19.38 0.460923
19.4 0.4784093
19.42 0.4602714
19.44 1.116535
19.46 0.5173734
19.48 0.6596586
19.5 1.048308
19.52 0.6903085
19.54 1.254462
19.562 0.4860556
19.582 0.4635193
19.602 0.4418425
19.622 0.4558517
19.642 0.4366062
19.662 0.4789575
19.682 0.4879295
19.702 0.4807548
19.722 0.4607876
19.742 0.4522441
19.762 0.461004
19.782 0.469414
19.802 0.4538999
19.822 0.458067
19.842 0.4533761
19.862 0.4513869
19.882 0.4512482
19.902 0.4723611
19.922 0.4596186
19.942 0.4570827
19.962 0.4655371
19.982 0.4451126
&
@target G0.S2
@type xy
0 1.972822
0.02 0.4767865
0.04 0.4290102
0.06 0.4576842
0.08 0.4611669
0.1 0.4534587
0.12 0.4479114
0.14 0.450361
0.16 0.4279309
0.18 0.4588032
0.2 0.4189267
0.22 0.4432552
0.24 0.4717257
0.26 0.4625202
0.28 0.4687481
0.3 0.4345686
0.32 0.4156015
0.34 0.456755
0.36 0.4429446
0.38 0.457985
0.4 0.4518846
0.42 0.4267901
0.44 0.4669047
0.46 0.439346
0.48 0.4693348
0.5 0.4454498
0.52 0.4530449
0.54 0.4523828
0.56 0.4886207
0.58 0.4384914
0.6 0.4555215
0.62 0.4222859
0.64 0.4207733
0.66 0.4628725
0.68 0.4585034
0.7 0.4330701
0.72 0.4309008
0.74 0.4645965
0.76 0.4890041
0.78 0.459619
0.8 0.4457017
0.82 0.4448316
0.84 0.4567545
0.86 0.438549
0.88 0.4096941
0.9 0.4716729
0.92 0.4601627
0.94 0.4762878
0.96 0.4700532
0.98 0.417642
1 0.4474927
1.02 0.4530726
1.04 0.4133697
1.06 0.4436498
1.08 0.4602991
1.1 0.4716983
1.12 0.4628719
1.14 0.4562069
1.16 0.4501669
1.18 0.4578483
1.2 0.4320303
1.22 0.4667445
1.24 0.428369
1.26 0.4111261
1.28 0.4746313
1.3 0.4633299
1.32 0.4513589
1.34 0.4573292
1.36 0.443903
1.38 0.4574385
1.4 0.4580664
1.42 0.440227
1.44 0.4739727
1.46 0.4442409
1.48 0.4384346
1.5 0.4551925
1.52 0.4709564
1.54 0.4366058
1.56 0.4341949
1.58 0.4416447
1.6 0.4610042
1.62 0.425793
1.64 0.4728898
1.66 0.4579026
1.68 0.4755261
1.7 0.4327236
1.72 0.4469903
1.74 0.467413
1.76 0.469308
1.78 0.467707
1.8 0.4492218
1.82 0.4283976
1.84 0.4737888
1.86 0.4653495
1.88 0.423822
1.9 0.4500547
1.92 0.4630334
1.94 0.4216636
1.96 0.4118555
1.98 0.4179114
2 0.4317693
2.02 0.4551373
2.04 0.4402559
2.06 0.4708232
2.08 0.4366346
2.1 0.4503884
2.12 0.4463742
2.14 0.405061
2.16 0.4543675
2.18 0.4715134
2.2 0.4108829
2.22 0.4425776
2.24 0.4428883
2.26 0.4746055
2.28 0.4001563
2.3 0.4631146
2.32 0.4634111
2.34 0.4376641
2.36 0.443001
2.38 0.4552196
2.4 0.4470459
2.42 0.4564535
2.44 0.4653231
2.46 0.4511372
2.48 0.4716984
2.5 0.4264683
2.52 0.4514973
2.54 0.4663424
2.56 0.4833476
2.58 0.4891056
2.6 0.4427477
2.62 0.4616002
2.64 0.4513032
2.66 0.4472136
2.68 0.4459817
2.7 0.4416448
2.72 0.4522446
2.74 0.4693882
2.76 0.4508325
2.78 0.4824934
2.8 0.4391183
2.82 0.4643811
2.84 0.4631682
2.86 0.4446066
2.88 0.447716
2.9 0.4290096
2.92 0.4341372
2.94 0.4180013
2.96 0.4601355
2.98 0.4210109
3 0.458639
3.02 0.457193
3.04 0.4396023
3.06 0.4648113
3.08 0.4450283
3.1 0.4694948
3.12 0.4427755
3.14 0.471381
3.16 0.4574381
3.18 0.4677874
3.2 0.4337626
3.22 0.4408229
3.24 0.4182703
3.26 0.4497493
3.28 0.4799212
3.3 0.4677874
3.32 0.4143071
3.34 0.4257644
3.36 0.450056
3.38 0.4513593
3.4 0.4535963
3.42 0.4211299
3.44 0.4629794
3.46 0.4420974
3.48 0.4615733
3.5 0.4656446
3.52 0.4514972
3.54 0.4600541
3.56 0.4272293
3.58 0.4484974
3.6 0.4498329
3.62 0.4731278
3.64 0.4377507
3.66 0.447046
3.68 0.4539279
3.7 0.3924602
3.72 0.4209803
3.74 0.4322611
3.76 0.4223741
3.78 0.4383202
3.8 0.4160833
3.82 0.4178518
3.84 0.4535972
3.86 0.4562896
3.88 0.472996
3.9 0.4518018
3.92 0.4407101
3.94 0.4252353
3.96 0.4483577
3.98 0.4332718
4 0.4352306
4.02 0.4104873
4.04 0.4325792
4.06 0.4635187
4.08 0.4567274
4.1 0.4219893
4.12 0.4577663
4.14 0.452051
4.16 0.4375216
4.18 0.4105184
4.2 0.4565358
4.22 0.4342806
4.24 0.4267902
4.26 0.4644896
4.28 0.4828557
4.3 0.4516633
4.32 0.457193
4.34 0.4527968
4.36 0.483632
4.38 0.4373784
4.4 0.4384634
4.42 0.4629796
4.44 0.4129159
4.46 0.4566185
4.48 0.4631953
4.5 0.4616274
4.52 0.4601358
4.54 0.4591837
4.56 0.4499445
4.58 0.4516084
4.6 0.4772312
4.62 0.455906
4.64 0.4508053
4.66 0.4458133
4.68 0.4441287
4.7 0.4108528
4.72 0.4213667
4.74 0.4354879
4.76 0.4612485
4.78 0.4422948
4.8 0.4527964
4.82 0.4354885
4.84 0.4466822
4.86 0.4226404
4.88 0.4454493
4.9 0.4383496
4.92 0.4527971
4.94 0.4479116
4.96 0.4631951
4.98 0.414578
5 0.4402842
5.02 0.4508607
5.04 0.4308419
5.06 0.4145177
5.08 0.4257641
5.1 0.4384348
5.12 0.4216036
5.14 0.4354877
5.16 0.4291855
5.18 0.4243225
5.2 0.4637076
5.22 0.4570283
5.24 0.4362627
5.26 0.4739989
5.28 0.4724404
5.3 0.454972
5.32 0.4399431
5.34 0.4302906
5.36 0.4628989
5.38 0.4229061
5.4 0.4278725
5.42 0.4643816
5.44 0.4380069
5.46 0.4370356
5.48 0.4546151
5.5 0.4346262
5.52 0.4368633
5.54 0.4217521
5.56 0.4466268
5.58 0.4639503
5.6 0.4652414
5.62 0.4511649
5.64 0.4667709
5.66 0.4630604
5.68 0.4402275
5.7 0.4567555
5.72 0.4471576
5.74 0.4467934
5.76 0.4445778
5.78 0.4259984
5.8 0.4345975
5.82 0.4303776
5.84 0.4301458
5.86 0.4507213
5.88 0.4631419
5.9 0.4266439
5.92 0.4523548
5.94 0.4096645
5.96 0.4532939
5.98 0.4557137
6 0.4856438
6.02 0.4352298
6.04 0.4601083
6.06 0.4281063
6.08 0.4430857
6.1 0.4678405
6.12 0.4466265
6.14 0.4277269
6.16 0.4178523
6.18 0.4186291
6.2 0.4697341
6.22 0.4562067
6.24 0.4330707
6.26 0.4571654
6.28 0.4654836
6.3 0.4403123
6.32 0.4564261
6.34 0.4504721
6.36 0.4459256
6.38 0.4595109
6.4 0.4600547
6.42 0.423586
6.44 0.4497228
6.46 0.4335903
6.48 0.4588027
6.5 0.4166535
6.52 0.4618172
6.54 0.4705583
6.56 0.4627095
6.58 0.4508603
6.6 0.438235
6.62 0.457001
6.64 0.4595105
6.66 0.4311906
6.68 0.4192853
6.7 0.4425496
6.72 0.4662882
6.74 0.454174
6.76 0.4567824
6.78 0.4373211
6.8 0.428748
6.82 0.4490821
6.84 0.4461783
6.86 0.4656444
6.88 0.4627095
6.9 0.4459825
6.92 0.4391185
6.94 0.4632765
6.96 0.4078299
6.98 0.4079522
7 0.4394596
7.02 0.4592656
7.04 0.475026
7.06 0.4656988
7.08 0.4576845
7.1 0.4512754
7.12 0.4509161
7.14 0.4510826
7.16 0.4506107
7.18 0.4719375
7.2 0.4536798
7.22 0.456864
7.24 0.4719644
7.26 0.4616278
7.28 0.4498333
7.3 0.4261455
7.32 0.4623314
7.34 0.4505556
7.36 0.4410497
7.38 0.473128
7.4 0.4651344
7.42 0.486261
7.44 0.459048
7.46 0.4479116
7.48 0.4084727
7.5 0.4168036
7.52 0.4674933
7.54 0.4534862
7.56 0.4735242
7.58 0.4717526
7.6 0.3986227
7.62 0.4763393
7.64 0.4560977
7.66 0.4678948
7.68 0.4648118
7.7 0.4389475
7.72 0.4554116
7.74 0.4643544
7.76 0.4755259
7.78 0.4459259
7.8 0.438406
7.82 0.4554939
7.84 0.4361763
7.86 0.4388617
7.88 0.4642733
7.9 0.4488319
7.92 0.4654572
7.94 0.4386626
7.96 0.4473816
7.98 0.4570828
8 0.4439879
8.02 0.4733125
8.04 0.4274637
8.06 0.4699468
8.08 0.4515813
8.1 0.4305229
8.12 0.4619527
8.14 0.4579572
8.16 0.4553294
8.18 0.4767599
8.2 0.4455616
8.22 0.4541193
8.24 0.428573
8.26 0.4725989
8.28 0.485953
8.3 0.4729164
8.32 0.4761827
8.34 0.4580939
8.36 0.4451399
8.38 0.4208618
8.4 0.436806
8.42 0.4161125
8.44 0.4654573
8.46 0.4705322
8.48 0.4692017
8.5 0.4194339
8.52 0.433965
8.54 0.4383204
8.56 0.478487
8.58 0.451802
8.6 0.4667441
8.62 0.4352295
8.64 0.4629526
8.66 0.4273757
8.68 0.4558775
8.7 0.4554667
8.72 0.4793749
8.74 0.4661012
8.76 0.4498053
8.78 0.4719644
8.8 0.4285734
8.82 0.4703453
8.84 0.4186285
8.86 0.4278439
8.88 0.4414183
8.9 0.4639775
8.92 0.4454486
8.94 0.4292718
8.96 0.4560158
8.98 0.4526865
9 0.4586124
9.02 0.4727841
9.04 0.4655368
9.06 0.4379784
9.08 0.4804688
9.1 0.4493881
9.12 0.4623853
9.14 0.4684279
9.16 0.4287483
9.18 0.4564263
9.2 0.4493884
9.22 0.445365
9.24 0.4182706
9.26 0.4187183
9.28 0.464893
9.3 0.4729429
9.32 0.463492
9.34 0.441645
9.36 0.4488046
9.38 0.4352585
9.4 0.4484972
9.42 0.466583
9.44 0.4576842
9.46 0.4611128
9.48 0.4712483
9.5 0.4635995
9.52 0.4355168
9.54 0.4511381
9.56 0.4630604
9.58 0.4462343
9.6 0.4437062
9.62 0.4682144
9.64 0.4355745
9.66 0.4605432
9.68 0.4481351
9.7 0.465349
9.72 0.4478838
9.74 0.4612484
9.76 0.4725201
9.78 0.4744999
9.8 0.4098169
9.82 0.4572468
9.84 0.4000623
9.86 0.4550273
9.88 0.4503613
9.9 0.4428038
9.92 0.506582
9.94 0.4114602
9.96 0.4067255
9.98 0.4352583
10 0.4614108
10.02 0.4708501
10.04 0.4279306
10.06 0.4150005
10.08 0.4187479
10.1 0.4457863
10.12 0.4682682
10.14 0.4621955
10.16 0.4495002
10.18 0.4491375
10.2 0.4553567
10.22 0.4613566
10.24 0.4605973
10.26 0.4320014
10.28 0.4493884
10.3 0.4589394
10.32 0.4431986
10.34 0.4320296
10.36 0.4285145
10.38 0.4388618
10.4 0.4630606
10.42 0.4543674
10.44 0.4662886
10.46 0.4723875
10.48 0.4468787
10.5 0.4563444
10.52 0.4593745
10.54 0.4446633
10.56 0.4535418
10.58 0.4566461
10.6 0.4441005
10.62 0.4692546
10.64 0.4528245
10.66 0.4760512
10.68 0.4604614
10.7 0.4561791
10.72 0.4684547
10.74 0.4227882
10.76 0.4205649
10.78 0.4355743
10.8 0.4166834
10.82 0.4368357
10.84 0.4491375
10.86 0.4518015
10.88 0.460706
10.9 0.4557687
10.92 0.432435
10.94 0.4078293
10.96 0.458639
10.98 0.4652686
11 0.4584211
11.02 0.466985
11.04 0.4591567
11.06 0.45025
11.08 0.4644618
11.1 0.4408223
11.12 0.4204161
11.14 0.4450283
11.16 0.4695472
11.18 0.4548625
11.2 0.4649198
11.22 0.4488312
11.24 0.4519955
11.26 0.4571923
11.28 0.469947
11.3 0.4310454
11.32 0.4703723
11.34 0.4718052
11.36 0.4401702
11.38 0.4700262
11.4 0.4673592
11.42 0.4378929
11.44 0.4693341
11.46 0.4552749
11.48 0.4649189
11.5 0.4443538
11.52 0.4699467
11.54 0.4564538
11.56 0.4546707
11.58 0.445702
11.6 0.4487204
11.62 0.4538168
11.64 0.4723612
11.66 0.4063865
11.68 0.4335043
11.7 0.4605156
11.72 0.4665299
11.74 0.4528522
11.76 0.4441286
11.78 0.4155418
11.8 0.4560153
11.82 0.4724931
11.84 0.4116734
11.86 0.4132193
11.88 0.4554391
11.9 0.4691481
11.92 0.455851
11.94 0.4773108
11.96 0.4108833
11.98 0.4513585
12 0.4400001
12.02 0.4512201
12.04 0.4307261
12.06 0.4621959
12.08 0.4549728
12.1 0.4722553
12.12 0.446878
12.14 0.4416446
12.16 0.4643544
12.18 0.4226704
12.2 0.4414459
12.22 0.452189
12.24 0.4052471
12.26 0.4589116
12.28 0.4300002
12.3 0.4523277
12.32 0.4719376
12.34 0.4619795
12.36 0.4728901
12.38 0.4688551
12.4 0.4376359
12.42 0.4307259
12.44 0.4509437
12.46 0.4503883
12.48 0.4471298
12.5 0.432724
12.52 0.4356898
12.54 0.4212478
12.56 0.4565088
12.58 0.4186292
12.6 0.437092
12.62 0.4681883
12.64 0.4311904
12.66 0.423822
12.68 0.4388909
12.7 0.4497225
12.72 0.4338773
12.74 0.4176424
12.76 0.4590485
12.78 0.4586399
12.8 0.455439
12.82 0.4181208
12.84 0.4737879
12.86 0.4366637
12.88 0.4454497
12.9 0.4631685
12.92 0.4274921
12.94 0.4272297
12.96 0.4502499
12.98 0.4630598
13 0.4460937
13.02 0.4371217
13.04 0.4545605
13.06 0.4345691
13.08 0.4297967
13.1 0.427639
13.12 0.4624125
13.14 0.4379781
13.16 0.4535141
13.18 0.4505002
13.2 0.4556593
13.22 0.461763
13.24 0.4372923
13.26 0.4157819
13.28 0.4720962
13.3 0.4559331
13.32 0.4276097
13.34 0.4342238
13.36 0.4355743
13.38 0.4766808
13.4 0.4589387
13.42 0.4670654
13.44 0.4648118
13.46 0.4436774
13.48 0.4419844
13.5 0.4556585
13.52 0.4255881
13.54 0.4564533
13.56 0.4667442
13.58 0.4239398
13.6 0.4365209
13.62 0.4421825
13.64 0.425235
13.66 0.4043828
13.68 0.4176721
13.7 0.4642734
13.72 0.4663958
13.74 0.4221375
13.76 0.4538997
13.78 0.4383206
13.8 0.463303
13.82 0.4581488
13.84 0.4204163
13.86 0.4614373
13.88 0.4767854
13.9 0.4482467
13.92 0.439858
13.94 0.4149098
13.96 0.4370922
13.98 0.4455616
14 0.4671452
14.02 0.4554667
14.04 0.4299708
14.06 0.413098
14.08 0.4502498
14.1 0.4254701
14.12 0.4434241
14.14 0.4294764
14.16 0.4508327
14.18 0.455439
14.2 0.4181208
14.22 0.4349996
14.24 0.4260576
14.26 0.4125528
14.28 0.4443534
14.3 0.4210696
14.32 0.44122
14.34 0.431886
14.36 0.4334162
14.38 0.4452811
14.4 0.448358
14.42 0.4165933
14.44 0.4695202
14.46 0.4579574
14.48 0.4200597
14.5 0.4486369
14.52 0.4637347
14.54 0.4482191
14.56 0.4348849
14.58 0.4766814
14.6 0.4572471
14.62 0.463708
14.64 0.464624
14.66 0.4416442
14.68 0.40654
14.7 0.4259984
14.72 0.4512481
14.74 0.4244403
14.76 0.4424082
14.78 0.4441002
14.8 0.4364055
14.82 0.4722557
14.84 0.4438749
14.86 0.4407099
14.88 0.4504158
14.9 0.4316833
14.92 0.4290105
14.94 0.4219303
14.96 0.4433961
14.98 0.4478
15 0.4360327
15.02 0.4230252
15.04 0.4229957
15.06 0.4492775
15.08 0.423911
15.1 0.4457298
15.12 0.428194
15.14 0.4524106
15.16 0.4396304
15.18 0.4587208
15.2 0.4740777
15.22 0.4434246
15.24 0.4216935
15.26 0.4424087
15.28 0.4419556
15.3 0.4219598
15.32 0.4434244
15.34 0.4226698
15.36 0.4365206
15.38 0.439118
15.4 0.4593746
15.42 0.4790879
15.44 0.4216629
15.46 0.4390327
15.48 0.4437066
15.5 0.4589664
15.52 0.4538993
15.54 0.4651341
15.56 0.4581484
15.58 0.4622232
15.6 0.4394597
15.62 0.460136
15.64 0.4730221
15.66 0.4716461
15.68 0.4183897
15.7 0.4269077
15.72 0.4087479
15.74 0.4506383
15.76 0.4495832
15.78 0.4608144
15.8 0.4606785
15.82 0.4596463
15.84 0.4594834
15.86 0.4564533
15.88 0.4725198
15.9 0.4193454
15.92 0.4513873
15.94 0.4519125
15.96 0.4339354
15.98 0.4526313
16 0.4434525
16.02 0.4517466
16.04 0.4477727
16.06 0.4489987
16.08 0.4658597
16.1 0.4508879
16.12 0.4546981
16.14 0.4513871
16.16 0.4684275
16.18 0.4614656
16.2 0.4589393
16.22 0.4629523
16.24 0.4571923
16.26 0.4484692
16.28 0.4465983
16.3 0.4486367
16.32 0.4601633
16.34 0.4611395
16.36 0.4355746
16.38 0.475105
16.4 0.4690947
16.42 0.4474369
16.44 0.4496941
16.46 0.4748425
16.48 0.4734185
16.5 0.4729958
16.52 0.4493048
16.54 0.4420693
16.56 0.4463468
16.58 0.4224333
16.6 0.4631689
16.62 0.45401
16.64 0.4675731
16.66 0.4692807
16.68 0.4693079
16.7 0.4451123
16.72 0.468027
16.74 0.4439869
16.76 0.4477165
16.78 0.4514702
16.8 0.4664225
16.82 0.4659133
16.84 0.4523549
16.86 0.4316825
16.88 0.463519
16.9 0.4490265
16.92 0.4493052
16.94 0.4321165
16.96 0.455687
16.98 0.4416732
17 0.454257
17.02 0.4734448
17.04 0.4122507
17.06 0.4503885
17.08 0.4623038
17.1 0.4479116
17.12 0.4659661
17.14 0.4625472
17.16 0.4572471
17.18 0.4314513
17.2 0.4535418
17.22 0.4200896
17.24 0.4065405
17.26 0.4665027
17.28 0.4566725
17.3 0.4368924
17.32 0.4290984
17.34 0.4530453
17.36 0.4411632
17.38 0.4568648
17.4 0.4570016
17.42 0.4754215
17.44 0.4498057
17.46 0.4455896
17.48 0.456207
17.5 0.4527968
17.52 0.4681079
17.54 0.4855923
17.56 0.4594837
17.58 0.4324929
17.6 0.4271706
17.62 0.4464867
17.64 0.4438754
17.66 0.4510819
17.68 0.4671454
17.7 0.4491378
17.72 0.4498048
17.74 0.4742098
17.76 0.4251168
17.78 0.450722
17.8 0.4330708
17.82 0.4480511
17.84 0.4504715
17.86 0.4641928
17.88 0.4332145
17.9 0.4527147
17.92 0.462331
17.94 0.4606789
17.96 0.418808
17.98 0.4503891
18 0.4695481
18.02 0.4638426
18.04 0.4413897
18.06 0.453072
18.08 0.4445229
18.1 0.467814
18.12 0.4523275
18.14 0.4469897
18.16 0.4527968
18.18 0.4331571
18.2 0.4459537
18.22 0.4482741
18.24 0.4345689
18.26 0.4457856
18.28 0.4510542
18.3 0.4727841
18.32 0.4689612
18.34 0.4522441
18.36 0.4317982
18.38 0.4478839
18.4 0.4418423
18.42 0.4532654
18.44 0.4656721
18.46 0.4688286
18.48 0.452327
18.5 0.4719644
18.52 0.444663
18.54 0.455137
18.56 0.4610855
18.58 0.4785654
18.6 0.4638157
18.62 0.4201784
18.64 0.4586386
18.66 0.4197015
18.68 0.4077376
18.7 0.4583121
18.72 0.4602987
18.74 0.4559057
18.76 0.4503893
18.78 0.4374075
18.8 0.4361477
18.82 0.4635729
18.84 0.4183593
18.86 0.4279312
18.88 0.4262044
18.9 0.456125
18.92 0.4491385
18.94 0.4616816
18.96 0.4612213
18.98 0.4357465
19 0.4476047
19.02 0.4364919
19.04 0.4295059
19.06 0.4668512
19.08 0.4673328
19.1 0.4362914
19.12 0.4557413
19.14 0.4519682
19.16 0.4578485
19.18 0.4521343
19.2 0.4622771
19.22 0.4341942
19.24 0.4490827
19.26 0.4360047
19.28 0.434425
19.3 0.4509432
19.32 0.4360337
19.34 0.4645966
19.36 0.4112181
19.38 0.451331
19.4 0.4473527
19.42 0.4534865
19.44 0.4414752
19.46 0.3987797
19.48 0.4457014
19.5 0.4470458
19.52 0.4388621
19.54 0.4491374
19.562 0.4251466
19.582 0.4596731
19.602 0.4439594
19.622 0.4430854
19.642 0.3960117
19.662 0.4766815
19.682 0.4165031
19.702 0.4472699
19.722 0.4431144
19.742 0.4647848
19.762 0.4503606
19.782 0.4533761
19.802 0.4185981
19.822 0.4661552
19.842 0.4648921
19.862 0.4727315
19.882 0.4608139
19.902 0.4828301
19.922 0.4362626
19.942 0.4508045
19.962 0.4737881
19.982 0.4509155
&
@target G1.S0
@type xy
0 103
0.02 3631
0.04 3833
0.06 2937
0.08 4576
0.1 3019
0.12 3140
0.14 3509
0.16 4963
0.18 4922
0.2 5207
0.22 5903
0.24 4763
0.26 4521
0.28 2901
0.3 4774
0.32 7201
0.34 5172
0.36 4541
0.38 5462
0.4 5439
0.42 5024
0.44 6418
0.46 5069
0.48 5284
0.5 5480
0.52 5436
0.54 5148
0.56 4699
0.58 4765
0.6 3729
0.62 3998
0.64 4046
0.66 3998
0.68 3428
0.7 4572
0.72 4944
0.74 4097
0.76 4350
0.78 4641
0.8 5900
0.82 5180
0.84 5810
0.86 4608
0.88 3738
0.9 6125
0.92 6485
0.94 5979
0.96 7062
0.98 6494
1 6529
1.02 6894
1.04 6623
1.06 7337
1.08 6372
1.1 6167
1.12 6306
1.14 6606
1.16 7649
1.18 6680
1.2 6912
1.22 6784
1.24 6063
1.26 5235
1.28 6331
1.3 5046
1.32 4959
1.34 5640
1.36 6002
1.38 7560
1.4 6958
1.42 7166
1.44 7547
1.46 7232
1.48 6747
1.5 7377
1.52 7582
1.54 7913
1.56 6889
1.58 7968
1.6 6591
1.62 7032
1.64 8042
1.66 9450
1.68 9185
1.7 8798
1.72 10345
1.74 9606
1.76 9666
1.78 9113
1.8 9509
1.82 9540
1.84 9899
1.86 8615
1.88 8198
1.9 9122
1.92 9637
1.94 8545
1.96 8642
1.98 9885
2 9839
2.02 8668
2.04 8205
2.06 7235
2.08 7558
2.1 8385
2.12 8116
2.14 7774
2.16 8384
2.18 9427
2.2 8436
2.22 6638
2.24 8032
2.26 6890
2.28 7659
2.3 6568
2.32 5756
2.34 6917
2.36 7137
2.38 7252
2.4 7944
2.42 8287
2.44 7997
2.46 7636
2.48 8569
2.5 8137
2.52 7788
2.54 6719
2.56 6523
2.58 6771
2.6 6991
2.62 7206
2.64 7946
2.66 9379
2.68 9037
2.7 7976
2.72 9291
2.74 9358
2.76 9246
2.78 11105
2.8 8857
2.82 9582
2.84 7888
2.86 7950
2.88 8879
2.9 8786
2.92 8449
2.94 9360
2.96 8883
2.98 8247
3 9014
3.02 9890
3.04 10517
3.06 10509
3.08 11071
3.1 9287
3.12 9554
3.14 9624
3.16 9922
3.18 9973
3.2 8281
3.22 9189
3.24 8667
3.26 8874
3.28 9717
3.3 10318
3.32 11000
3.34 10618
3.36 10535
3.38 9710
3.4 10437
3.42 8704
3.44 7745
3.46 9065
3.48 9292
3.5 9390
3.52 10671
3.54 10309
3.56 8625
3.58 9369
3.6 9156
3.62 9439
3.64 9750
3.66 10021
3.68 9953
3.7 11503
3.72 11091
3.74 10244
3.76 10024
3.78 9659
3.8 11015
3.82 9951
3.84 9795
3.86 9604
3.88 10398
3.9 10905
3.92 10698
3.94 11449
3.96 10369
3.98 10936
4 10381
4.02 9595
4.04 8906
4.06 10507
4.08 10228
4.1 10406
4.12 10723
4.14 8156
4.16 9612
4.18 7929
4.2 8549
4.22 7798
4.24 7730
4.26 7778
4.28 9177
4.3 9070
4.32 10439
4.34 9613
4.36 8498
4.38 9131
4.4 9995
4.42 9270
4.44 10141
4.46 9832
4.48 8900
4.5 8522
4.52 7530
4.54 5137
4.56 7609
4.58 7421
4.6 7180
4.62 7775
4.64 8533
4.66 8886
4.68 9616
4.7 9344
4.72 8600
4.74 7862
4.76 8722
4.78 8983
4.8 8429
4.82 8531
4.84 7929
4.86 7646
4.88 7731
4.9 9171
4.92 9411
4.94 8810
4.96 7837
4.98 7893
5 10285
5.02 9961
5.04 8281
5.06 8685
5.08 8453
5.1 8872
5.12 9572
5.14 8641
5.16 8552
5.18 10970
5.2 10259
5.22 9786
5.24 9853
5.26 10090
5.28 10572
5.3 9753
5.32 10535
5.34 9859
5.36 9018
5.38 9289
5.4 9101
5.42 9756
5.44 9758
5.46 10151
5.48 10050
5.5 10007
5.52 9167
5.54 11199
5.56 10381
5.58 9554
5.6 9490
5.62 9506
5.64 10723
5.66 9182
5.68 9664
5.7 10226
5.72 9947
5.74 10270
5.76 9415
5.78 8933
5.8 9216
5.82 9239
5.84 9544
5.86 8781
5.88 8961
5.9 10013
5.92 8671
5.94 8043
5.96 6363
5.98 6872
6 7120
6.02 6520
6.04 4877
6.06 5107
6.08 5947
6.1 5417
6.12 4881
6.14 6305
6.16 6906
6.18 7381
6.2 9348
6.22 7778
6.24 7438
6.26 8117
6.28 8132
6.3 8481
6.32 9256
6.34 7849
6.36 7633
6.38 8935
6.4 9049
6.42 10349
6.44 8147
6.46 7296
6.48 7277
6.5 7764
6.52 7256
6.54 8755
6.56 6519
6.58 7822
6.6 7663
6.62 8654
6.64 9211
6.66 7620
6.68 7481
6.7 9151
6.72 9227
6.74 7697
6.76 9093
6.78 8624
6.8 9077
6.82 8106
6.84 9203
6.86 9581
6.88 9163
6.9 9212
6.92 8195
6.94 7344
6.96 6301
6.98 7493
7 8102
7.02 6518
7.04 5938
7.06 5597
7.08 5019
7.1 5984
7.12 4863
7.14 4485
7.16 4283
7.18 5314
7.2 4800
7.22 5874
7.24 4946
7.26 6172
7.28 5944
7.3 7216
7.32 6739
7.34 6331
7.36 5813
7.38 6222
7.4 6751
7.42 5662
7.44 4972
7.46 5552
7.48 3919
7.5 4274
7.52 3928
7.54 3803
7.56 2438
7.58 3152
7.6 3150
7.62 2158
7.64 2503
7.66 3769
7.68 2749
7.7 1121
7.72 1991
7.74 3247
7.76 3191
7.78 2847
7.8 3068
7.82 2256
7.84 3256
7.86 3157
7.88 2490
7.9 3490
7.92 2849
7.94 3295
7.96 2662
7.98 2683
8 2189
8.02 3462
8.04 4546
8.06 3459
8.08 4202
8.1 3750
8.12 3917
8.14 3311
8.16 4427
8.18 3988
8.2 3793
8.22 3511
8.24 3568
8.26 3907
8.28 4212
8.3 3985
8.32 5083
8.34 5172
8.36 4947
8.38 3294
8.4 2654
8.42 3484
8.44 3210
8.46 3428
8.48 4361
8.5 5095
8.52 4505
8.54 3793
8.56 2750
8.58 2707
8.6 3006
8.62 1608
8.64 2706
8.66 2198
8.68 2847
8.7 2248
8.72 1382
8.74 2622
8.76 2890
8.78 3225
8.8 3688
8.82 2444
8.84 3583
8.86 2924
8.88 2844
8.9 2809
8.92 2965
8.94 2623
8.96 3114
8.98 4114
9 4899
9.02 3366
9.04 3226
9.06 2662
9.08 2905
9.1 3249
9.12 3740
9.14 2583
9.16 2979
9.18 3255
9.2 3555
9.22 3365
9.24 3381
9.26 2601
9.28 3082
9.3 2248
9.32 2155
9.34 2461
9.36 3147
9.38 3722
9.4 2487
9.42 3130
9.44 3331
9.46 3106
9.48 2750
9.5 2418
9.52 4699
9.54 4255
9.56 4553
9.58 5171
9.6 6358
9.62 6346
9.64 6638
9.66 5458
9.68 4492
9.7 4152
9.72 5008
9.74 6098
9.76 4704
9.78 5519
9.8 6148
9.82 6248
9.84 5245
9.86 5145
9.88 4504
9.9 5060
9.92 6415
9.94 6291
9.96 6313
9.98 7221
10 6431
10.02 6966
10.04 7090
10.06 7010
10.08 6393
10.1 7825
10.12 7981
10.14 7402
10.16 8030
10.18 8259
10.2 7054
10.22 8245
10.24 7150
10.26 8742
10.28 8984
10.3 7829
10.32 8481
10.34 7111
10.36 7070
10.38 7126
10.4 6896
10.42 6766
10.44 8348
10.46 8361
10.48 8333
10.5 8448
10.52 9474
10.54 9846
10.56 8099
10.58 8772
10.6 8688
10.62 7745
10.64 8716
10.66 8634
10.68 9290
10.7 8511
10.72 9469
10.74 9098
10.76 9732
10.78 8274
10.8 9753
10.82 9582
10.84 9156
10.86 8850
10.88 7990
10.9 8732
10.92 7591
10.94 8005
10.96 6371
10.98 6988
11 6251
11.02 7863
11.04 7717
11.06 7386
11.08 7548
11.1 8348
11.12 7640
11.14 8489
11.16 7751
11.18 6708
11.2 7386
11.22 7073
11.24 7490
11.26 7199
11.28 6071
11.3 6579
11.32 5914
11.34 6355
11.36 7323
11.38 7419
11.4 6393
11.42 6214
11.44 5900
11.46 6221
11.48 5684
11.5 6825
11.52 7214
11.54 6783
11.56 7697
11.58 6699
11.6 7834
11.62 6639
11.64 6014
11.66 7685
11.68 6657
11.7 8067
11.72 7588
11.74 6087
11.76 5347
11.78 5827
11.8 5054
11.82 4664
11.84 4214
11.86 4804
11.88 5026
11.9 5405
11.92 5828
11.94 8458
11.96 5681
11.98 5190
12 5785
12.02 7161
12.04 8522
12.06 8828
12.08 9638
12.1 7760
12.12 7783
12.14 8347
12.16 8182
12.18 7776
12.2 6384
12.22 8083
12.24 7300
12.26 6965
12.28 6420
12.3 6097
12.32 4591
12.34 6371
12.36 7582
12.38 8195
12.4 8347
12.42 8537
12.44 7866
12.46 9062
12.48 10026
12.5 8243
12.52 7414
12.54 7849
12.56 7515
12.58 6361
12.6 5081
12.62 6930
12.64 6027
12.66 7923
12.68 7715
12.7 7682
12.72 7493
12.74 8335
12.76 7335
12.78 6749
12.8 7270
12.82 5993
12.84 5589
12.86 5602
12.88 7302
12.9 6423
12.92 6524
12.94 5196
12.96 6486
12.98 6619
13 5469
13.02 5432
13.04 3712
13.06 3803
13.08 4283
13.1 4905
13.12 4317
13.14 5466
13.16 6564
13.18 6169
13.2 7471
13.22 6701
13.24 6281
13.26 4545
13.28 4572
13.3 7958
13.32 6845
13.34 7180
13.36 5903
13.38 7259
13.4 7143
13.42 8527
13.44 8102
13.46 8227
13.48 7287
13.5 6088
13.52 5593
13.54 7960
13.56 8556
13.58 8616
13.6 8317
13.62 7756
13.64 8810
13.66 7464
13.68 8675
13.7 9270
13.72 9747
13.74 10298
13.76 10231
13.78 10617
13.8 9118
13.82 9358
13.84 9355
13.86 9386
13.88 7973
13.9 8789
13.92 7867
13.94 7543
13.96 7971
13.98 9455
14 10082
14.02 10973
14.04 10104
14.06 9585
14.08 10477
14.1 10918
14.12 10030
14.14 9025
14.16 8705
14.18 9084
14.2 9060
14.22 10128
14.24 9096
14.26 9479
14.28 9017
14.3 9063
14.32 8353
14.34 8968
14.36 9017
14.38 9406
14.4 9394
14.42 10184
14.44 8918
14.46 9771
14.48 9693
14.5 10986
14.52 9613
14.54 10031
14.56 8879
14.58 8468
14.6 9622
14.62 9214
14.64 8153
14.66 7855
14.68 8849
14.7 9000
14.72 8887
14.74 8555
14.76 8131
14.78 8740
14.8 8548
14.82 8560
14.84 8658
14.86 8564
14.88 9198
14.9 9601
14.92 8362
14.94 8599
14.96 7891
14.98 8420
15 6589
15.02 6539
15.04 7805
15.06 9288
15.08 8002
15.1 8544
15.12 7611
15.14 7597
15.16 6788
15.18 6423
15.2 5658
15.22 7253
15.24 5907
15.26 8311
15.28 8143
15.3 7513
15.32 7876
15.34 7794
15.36 7048
15.38 5481
15.4 5664
15.42 5218
15.44 5159
15.46 6906
15.48 6414
15.5 7943
15.52 7849
15.54 6870
15.56 7865
15.58 6249
15.6 6842
15.62 7261
15.64 7431
15.66 6220
15.68 6451
15.7 7617
15.72 7139
15.74 5958
15.76 6834
15.78 7876
15.8 8591
15.82 9720
15.84 8871
15.86 10280
15.88 10341
15.9 9815
15.92 10460
15.94 10520
15.96 9979
15.98 10325
16 9990
16.02 9461
16.04 8809
16.06 10340
16.08 9218
16.1 9984
16.12 8841
16.14 9230
16.16 9291
16.18 8817
16.2 8614
16.22 7936
16.24 7655
16.26 8391
16.28 8012
16.3 9358
16.32 8621
16.34 8526
16.36 9561
16.38 7534
16.4 8713
16.42 7063
16.44 7400
16.46 7616
16.48 6989
16.5 7679
16.52 6116
16.54 7517
16.56 6252
16.58 6890
16.6 7661
16.62 9165
16.64 8742
16.66 7740
16.68 7981
16.7 9252
16.72 7743
16.74 8503
16.76 9731
16.78 9207
16.8 8676
16.82 8593
16.84 9635
16.86 10714
16.88 10127
16.9 9725
16.92 7907
16.94 8169
16.96 7922
16.98 8845
17 8759
17.02 9689
17.04 9536
17.06 8828
17.08 8922
17.1 8719
17.12 8000
17.14 7993
17.16 8303
17.18 9192
17.2 8791
17.22 8240
17.24 7736
17.26 7452
17.28 6732
17.3 8826
17.32 7849
17.34 8684
17.36 9236
17.38 8158
17.4 7671
17.42 8467
17.44 7781
17.46 7594
17.48 8282
17.5 7483
17.52 7012
17.54 7470
17.56 7418
17.58 7119
17.6 7736
17.62 8084
17.64 7455
17.66 7590
17.68 9726
17.7 8702
17.72 8675
17.74 7797
17.76 7653
17.78 8738
17.8 7175
17.82 8212
17.84 7567
17.86 6463
17.88 5688
17.9 5691
17.92 4674
17.94 5239
17.96 4918
17.98 7395
18 6897
18.02 6223
18.04 6499
18.06 7313
18.08 8603
18.1 6842
18.12 7589
18.14 8247
18.16 7698
18.18 7760
18.2 6781
18.22 7690
18.24 8724
18.26 9402
18.28 8671
18.3 8686
18.32 9294
18.34 9124
18.36 7694
18.38 8437
18.4 9192
18.42 7907
18.44 8638
18.46 9593
18.48 9306
18.5 10189
18.52 10160
18.54 8511
18.56 9628
18.58 8788
18.6 7427
18.62 7838
18.64 8294
18.66 8061
18.68 8382
18.7 8610
18.72 8592
18.74 8329
18.76 9210
18.78 8443
18.8 8178
18.82 8753
18.84 9541
18.86 8420
18.88 8220
18.9 7250
18.92 8257
18.94 7830
18.96 8014
18.98 8820
19 8481
19.02 9454
19.04 7647
19.06 8605
19.08 7801
19.1 8789
19.12 9006
19.14 8763
19.16 8738
19.18 8633
19.2 8279
19.22 8063
19.24 9270
19.26 8645
19.28 8319
19.3 8652
19.32 10522
19.34 8138
19.36 8270
19.38 8185
19.4 8246
19.42 9433
19.44 8929
19.46 9382
19.48 10152
19.5 9550
19.52 8706
19.54 9360
19.562 9575
19.582 8590
19.602 7122
19.622 6980
19.642 8205
19.662 7800
19.682 8125
19.702 6910
19.722 6376
19.742 6866
19.762 6488
19.782 7579
19.802 6999
19.822 6755
19.842 6467
19.862 5550
19.882 5023
19.902 7571
19.922 6662
19.942 6118
19.962 7118
19.982 6409
&
@target G1.S1
@type xy
0 201
0.02 5811
0.04 7058
0.06 7316
0.08 6182
0.1 7071
0.12 6510
0.14 6224
0.16 5030
0.18 5291
0.2 5815
0.22 4563
0.24 5547
0.26 5919
0.28 7525
0.3 6455
0.32 5153
0.34 7239
0.36 5269
0.38 5219
0.4 4734
0.42 5358
0.44 4774
0.46 4569
0.48 5694
0.5 4958
0.52 5631
0.54 6625
0.56 6658
0.58 6100
0.6 7470
0.62 7283
0.64 6578
0.66 8446
0.68 8129
0.7 7551
0.72 6012
0.74 6305
0.76 5852
0.78 5876
0.8 5881
0.82 6825
0.84 5250
0.86 4804
0.88 6495
0.9 5572
0.92 4633
0.94 5191
0.96 5188
0.98 5704
1 4609
1.02 4199
1.04 4572
1.06 4985
1.08 4921
1.1 5132
1.12 5446
1.14 4354
1.16 3687
1.18 3130
1.2 3948
1.22 4895
1.24 4808
1.26 4223
1.28 4940
1.3 6614
1.32 6031
1.34 5035
1.36 5308
1.38 3777
1.4 4565
1.42 2913
1.44 3810
1.46 3549
1.48 4134
1.5 3127
1.52 3411
1.54 3060
1.56 3795
1.58 4189
1.6 4534
1.62 3450
1.64 2938
1.66 1583
1.68 1266
1.7 921
1.72 954
1.74 999
1.76 963
1.78 1262
1.8 707
1.82 932
1.84 1224
1.86 1800
1.88 1377
1.9 489
1.92 1025
1.94 1315
1.96 962
1.98 1454
2 1145
2.02 2309
2.04 1601
2.06 2843
2.08 3654
2.1 3637
2.12 2447
2.14 2175
2.16 2027
2.18 1909
2.2 2272
2.22 3769
2.24 2869
2.26 4134
2.28 4329
2.3 4650
2.32 4538
2.34 4133
2.36 3662
2.38 3945
2.4 2585
2.42 3020
2.44 3085
2.46 2834
2.48 2051
2.5 2018
2.52 2655
2.54 4832
2.56 4135
2.58 4250
2.6 2664
2.62 3659
2.64 2401
2.66 1788
2.68 1644
2.7 1848
2.72 1604
2.74 1524
2.76 1336
2.78 800
2.8 1170
2.82 1217
2.84 1533
2.86 1442
2.88 1369
2.9 1206
2.92 1239
2.94 1221
2.96 1269
2.98 1533
3 1201
3.02 1123
3.04 348
3.06 483
3.08 92
3.1 1387
3.12 1222
3.14 1189
3.16 1352
3.18 1309
3.2 1527
3.22 1277
3.24 1234
3.26 851
3.28 939
3.3 611
3.32 769
3.34 606
3.36 246
3.38 183
3.4 106
3.42 453
3.44 1010
3.46 1178
3.48 637
3.5 388
3.52 454
3.54 868
3.56 1662
3.58 1358
3.6 1736
3.62 1102
3.64 203
3.66 209
3.68 14
3.7 2
3.72 78
3.74 83
3.76 17
3.78 55
3.8 1
3.82 84
3.84 492
3.86 484
3.88 229
3.9 225
3.92 39
3.94 10
3.96 151
3.98 255
4 314
4.02 918
4.04 1890
4.06 613
4.08 677
4.1 836
4.12 608
4.14 2360
4.16 2201
4.18 2213
4.2 2606
4.22 3121
4.24 3063
4.26 3421
4.28 1631
4.3 1789
4.32 2169
4.34 1781
4.36 2228
4.38 977
4.4 1933
4.42 1142
4.44 891
4.46 1251
4.48 1128
4.5 2705
4.52 3281
4.54 3800
4.56 3343
4.58 4041
4.6 2343
4.62 2690
4.64 1521
4.66 973
4.68 677
4.7 1053
4.72 2045
4.74 1993
4.76 1583
4.78 1967
4.8 1729
4.82 1940
4.84 2344
4.86 2014
4.88 3717
4.9 2075
4.92 1781
4.94 2235
4.96 1969
4.98 2441
5 878
5.02 1366
5.04 2784
5.06 2393
5.08 2341
5.1 1912
5.12 1585
5.14 1074
5.16 1392
5.18 609
5.2 277
5.22 1438
5.24 913
5.26 306
5.28 351
5.3 736
5.32 832
5.34 1189
5.36 1194
5.38 1323
5.4 1674
5.42 1178
5.44 1461
5.46 796
5.48 1196
5.5 1591
5.52 220
5.54 308
5.56 421
5.58 762
5.6 1571
5.62 1380
5.64 859
5.66 664
5.68 1124
5.7 1645
5.72 646
5.74 303
5.76 232
5.78 1261
5.8 1345
5.82 1587
5.84 1445
5.86 1032
5.88 1623
5.9 2059
5.92 2145
5.94 2316
5.96 3325
5.98 3827
6 3566
6.02 4902
6.04 5369
6.06 5087
6.08 5265
6.1 5901
6.12 6654
6.14 4611
6.16 3948
6.18 4874
6.2 2719
6.22 2906
6.24 3465
6.26 3798
6.28 2302
6.3 1754
6.32 2176
6.34 2118
6.36 3303
6.38 2175
6.4 1192
6.42 1086
6.44 2034
6.46 2523
6.48 2946
6.5 3286
6.52 4433
6.54 2889
6.56 4071
6.58 2757
6.6 2682
6.62 2634
6.64 2048
6.66 2469
6.68 2652
6.7 1778
6.72 1867
6.74 2011
6.76 1387
6.78 1203
6.8 2553
6.82 2195
6.84 1906
6.86 2602
6.88 2256
6.9 2144
6.92 3350
6.94 3469
6.96 5199
6.98 4175
7 3265
7.02 4547
7.04 5998
7.06 6496
7.08 5984
7.1 6606
7.12 6615
7.14 7178
7.16 7125
7.18 6744
7.2 6346
7.22 5401
7.24 5843
7.26 5286
7.28 5252
7.3 3976
7.32 4695
7.34 5198
7.36 5059
7.38 5958
7.4 4356
7.42 5989
7.44 7062
7.46 5892
7.48 5772
7.5 8128
7.52 7552
7.54 8860
7.56 9513
7.58 8524
7.6 8684
7.62 8870
7.64 10105
7.66 8996
7.68 8729
7.7 9364
7.72 8243
7.74 8537
7.76 9152
7.78 8189
7.8 9697
7.82 9045
7.84 7906
7.86 6778
7.88 8842
7.9 9311
7.92 9152
7.94 8382
7.96 8608
7.98 9368
8 8314
8.02 8793
8.04 7731
8.06 8882
8.08 6510
8.1 6885
8.12 7362
8.14 8757
8.16 6923
8.18 7195
8.2 6854
8.22 8550
8.24 7858
8.26 8324
8.28 7245
8.3 7963
8.32 6753
8.34 6512
8.36 7529
8.38 7800
8.4 7624
8.42 7990
8.44 8559
8.46 6967
8.48 6552
8.5 6035
8.52 6696
8.54 8938
8.56 9569
8.58 9258
8.6 7572
8.62 9585
8.64 7526
8.66 8821
8.68 10448
8.7 8985
8.72 9742
8.74 9759
8.76 8530
8.78 7780
8.8 7592
8.82 7155
8.84 7123
8.86 8428
8.88 8677
8.9 9057
8.92 9351
8.94 8917
8.96 9716
8.98 7302
9 6537
9.02 7980
9.04 10381
9.06 9602
9.08 9277
9.1 8251
9.12 8113
9.14 8053
9.16 7977
9.18 8617
9.2 7477
9.22 8913
9.24 7991
9.26 7834
9.28 8772
9.3 8549
9.32 8877
9.34 8290
9.36 6318
9.38 7811
9.4 9197
9.42 8242
9.44 8576
9.46 8997
9.48 7563
9.5 8554
9.52 6419
9.54 6396
9.56 6147
9.58 4638
9.6 4395
9.62 3637
9.64 3353
9.66 5969
9.68 6723
9.7 6528
9.72 6260
9.74 6411
9.76 6717
9.78 7398
9.8 5120
9.82 4820
9.84 5638
9.86 6175
9.88 5908
9.9 5936
9.92 4159
9.94 4815
9.96 4869
9.98 3777
10 3967
10.02 4246
10.04 3673
10.06 3491
10.08 3111
10.1 2494
10.12 3268
10.14 3294
10.16 2471
10.18 2881
10.2 3342
10.22 3111
10.24 2728
10.26 2201
10.28 2255
10.3 2427
10.32 2681
10.34 3003
10.36 2719
10.38 4039
10.4 3383
10.42 4392
10.44 3217
10.46 2621
10.48 2387
10.5 2140
10.52 2100
10.54 1243
10.56 1749
10.58 1654
10.6 2492
10.62 2480
10.64 2787
10.66 2596
10.68 1676
10.7 2730
10.72 1108
10.74 1640
10.76 1157
10.78 1459
10.8 728
10.82 1091
10.84 1486
10.86 1740
10.88 2676
10.9 2539
10.92 3428
10.94 2557
10.96 4241
10.98 4549
11 4020
11.02 4267
11.04 2736
11.06 4473
11.08 3425
11.1 2975
11.12 4793
11.14 2232
11.16 3064
11.18 4654
11.2 3046
11.22 3547
11.24 4385
11.26 3962
11.28 5536
11.3 5456
11.32 5658
11.34 3954
11.36 3150
11.38 3465
11.4 3791
11.42 4678
11.44 5993
11.46 6013
11.48 5965
11.5 4893
11.52 4132
11.54 4005
11.56 4012
11.58 4061
11.6 3185
11.62 3937
11.64 4273
11.66 4368
11.68 3905
11.7 3627
11.72 3233
11.74 5149
11.76 5624
11.78 4563
11.8 5391
11.82 6412
11.84 7469
11.86 6760
11.88 6272
11.9 5317
11.92 5479
11.94 3099
11.96 4059
11.98 5073
12 4989
12.02 4472
12.04 3075
12.06 2610
12.08 2268
12.1 3567
12.12 3643
12.14 3149
12.16 2885
12.18 2394
12.2 3715
12.22 3772
12.24 4136
12.26 4611
12.28 4555
12.3 5189
12.32 5930
12.34 5296
12.36 3464
12.38 3058
12.4 3084
12.42 1928
12.44 1981
12.46 1586
12.48 1189
12.5 2385
12.52 3483
12.54 3086
12.56 2177
12.58 4939
12.6 5561
12.62 5453
12.64 5374
12.66 3186
12.68 4051
12.7 4920
12.72 3295
12.74 3400
12.76 4797
12.78 3727
12.8 4320
12.82 5725
12.84 5955
12.86 4496
12.88 5015
12.9 6090
12.92 6041
12.94 6033
12.96 5335
12.98 4167
13 5060
13.02 5186
13.04 6957
13.06 7555
13.08 7113
13.1 7310
13.12 6809
13.14 7564
13.16 5180
13.18 4842
13.2 5006
13.22 4906
13.24 6361
13.26 7841
13.28 5158
13.3 4556
13.32 3719
13.34 3879
13.36 4736
13.38 4159
13.4 3731
13.42 3254
13.44 2219
13.46 3111
13.48 4084
13.5 4057
13.52 4912
13.54 3833
13.56 2693
13.58 1928
13.6 2712
13.62 1933
13.64 1708
13.66 2159
13.68 2240
13.7 745
13.72 241
13.74 80
13.76 267
13.78 398
13.8 624
13.82 786
13.84 924
13.86 1139
13.88 2235
13.9 1675
13.92 3060
13.94 2308
13.96 1172
13.98 694
14 147
14.02 297
14.04 239
14.06 665
14.08 482
14.1 737
14.12 438
14.14 325
14.16 454
14.18 553
14.2 103
14.22 3
14.24 61
14.26 496
14.28 18
14.3 3
14.32 93
14.34 826
14.36 983
14.38 1007
14.4 909
14.42 767
14.44 1298
14.46 803
14.48 714
14.5 848
14.52 910
14.54 850
14.56 1256
14.58 1547
14.6 1635
14.62 1035
14.64 1840
14.66 1921
14.68 1910
14.7 2133
14.72 1193
14.74 1293
14.76 1815
14.78 2325
14.8 1719
14.82 1889
14.84 1214
14.86 1078
14.88 1257
14.9 1401
14.92 1407
14.94 1308
14.96 1843
14.98 2277
15 3200
15.02 2231
15.04 2309
15.06 1467
15.08 1860
15.1 1971
15.12 2885
15.14 3119
15.16 3941
15.18 3918
15.2 5323
15.22 4304
15.24 3428
15.26 3442
15.28 2224
15.3 3255
15.32 3365
15.34 3118
15.36 4306
15.38 4818
15.4 4652
15.42 6092
15.44 5152
15.46 3421
15.48 3662
15.5 2495
15.52 2731
15.54 3582
15.56 3527
15.58 4757
15.6 4076
15.62 4090
15.64 4128
15.66 5083
15.68 3682
15.7 3352
15.72 3672
15.74 4423
15.76 2947
15.78 3042
15.8 2478
15.82 1240
15.84 1025
15.86 1255
15.88 651
15.9 496
15.92 441
15.94 182
15.96 1086
15.98 1842
16 1243
16.02 1284
16.04 1559
16.06 1429
16.08 1495
16.1 988
16.12 1296
16.14 1577
16.16 1724
16.18 2535
16.2 2582
16.22 2105
16.24 2952
16.26 1971
16.28 2053
16.3 1478
16.32 2365
16.34 1983
16.36 1932
16.38 2414
16.4 2313
16.42 3021
16.44 2318
16.46 2305
16.48 3513
16.5 3905
16.52 3453
16.54 2864
16.56 4526
16.58 2970
16.6 3139
16.62 2590
16.64 2391
16.66 2407
16.68 2991
16.7 2198
16.72 2264
16.74 1538
16.76 1442
16.78 1145
16.8 1600
16.82 2484
16.84 1454
16.86 935
16.88 597
16.9 1118
16.92 1600
16.94 1045
16.96 1591
16.98 2053
17 1955
17.02 1694
17.04 1494
17.06 1092
17.08 1167
17.1 2598
17.12 2798
17.14 2643
17.16 2510
17.18 3001
17.2 2102
17.22 2807
17.24 2359
17.26 2852
17.28 2753
17.3 2316
17.32 1263
17.34 1304
17.36 1431
17.38 1033
17.4 1479
17.42 1418
17.44 2442
17.46 1818
17.48 1622
17.5 2271
17.52 2628
17.54 2206
17.56 3109
17.58 2733
17.6 3194
17.62 2479
17.64 2541
17.66 3529
17.68 1640
17.7 1253
17.72 2866
17.74 3332
17.76 3241
17.78 2743
17.8 3714
17.82 4201
17.84 3528
17.86 5856
17.88 5435
17.9 6817
17.92 5471
17.94 5114
17.96 5699
17.98 4241
18 6186
18.02 4145
18.04 2991
18.06 3336
18.08 2718
18.1 3078
18.12 3518
18.14 2794
18.16 2201
18.18 2216
18.2 2686
18.22 2584
18.24 1154
18.26 1194
18.28 894
18.3 1677
18.32 2514
18.34 2335
18.36 3047
18.38 2945
18.4 1198
18.42 1823
18.44 2151
18.46 1110
18.48 930
18.5 1363
18.52 828
18.54 1474
18.56 1096
18.58 1627
18.6 2818
18.62 1760
18.64 3130
18.66 2863
18.68 2405
18.7 2321
18.72 1750
18.74 1775
18.76 906
18.78 1120
18.8 2163
18.82 1227
18.84 1965
18.86 1347
18.88 2759
18.9 3054
18.92 1907
18.94 2027
18.96 1879
18.98 2183
19 1075
19.02 851
19.04 1888
19.06 1519
19.08 1890
19.1 1866
19.12 1469
19.14 1954
19.16 1978
19.18 1840
19.2 1795
19.22 1212
19.24 915
19.26 940
19.28 1400
19.3 994
19.32 403
19.34 1826
19.36 1624
19.38 1528
19.4 925
19.42 737
19.44 231
19.46 260
19.48 346
19.5 233
19.52 398
19.54 206
19.562 886
19.582 1842
19.602 2606
19.622 1840
19.642 1650
19.662 1623
19.682 874
19.702 2767
19.722 3588
19.742 4484
19.762 4846
19.782 3299
19.802 3289
19.822 4150
19.842 4611
19.862 5325
19.882 6159
19.902 5221
19.922 5723
19.942 4715
19.962 3859
19.982 5366
&
@target G1.S2
@type xy
0 1
0.02 1348
0.04 2449
0.06 3241
0.08 3487
0.1 3333
0.12 3406
0.14 2961
0.16 3776
0.18 4237
0.2 4567
0.22 3316
0.24 3642
0.26 3510
0.28 3256
0.3 2142
0.32 2367
0.34 1616
0.36 2912
0.38 3568
0.4 3000
0.42 3174
0.44 2994
0.46 3526
0.48 2984
0.5 3010
0.52 4067
0.54 3252
0.56 2189
0.58 1669
0.6 2156
0.62 2900
0.64 2659
0.66 2714
0.68 2907
0.7 3755
0.72 4019
0.74 3184
0.76 2016
0.78 2958
0.8 3598
0.82 4165
0.84 4516
0.86 4077
0.88 4282
0.9 3342
0.92 2794
0.94 4031
0.96 3290
0.98 3919
1 3299
1.02 3866
1.04 3887
1.06 2634
1.08 3098
1.1 3707
1.12 3995
1.14 3145
1.16 3885
1.18 4174
1.2 4328
1.22 3185
1.24 3782
1.26 3801
1.28 3864
1.3 2298
1.32 2482
1.34 3442
1.36 4927
1.38 5029
1.4 4186
1.42 4667
1.44 4299
1.46 3093
1.48 4186
1.5 4193
1.52 3771
1.54 4121
1.56 4022
1.58 3628
1.6 2659
1.62 3595
1.64 3760
1.66 4142
1.68 4049
1.7 4012
1.72 4830
1.74 5264
1.76 4571
1.78 4500
1.8 5333
1.82 4574
1.84 4078
1.86 3876
1.88 3806
1.9 4693
1.92 4896
1.94 4572
1.96 4359
1.98 4805
2 3788
2.02 4454
2.04 3646
2.06 3621
2.08 4089
2.1 3757
2.12 4321
2.14 3895
2.16 3706
2.18 3822
2.2 4550
2.22 3248
2.24 3347
2.26 2123
2.28 3606
2.3 4612
2.32 3903
2.34 3554
2.36 4425
2.38 3438
2.4 4311
2.42 4628
2.44 3867
2.46 4619
2.48 4915
2.5 4485
2.52 3930
2.54 3158
2.56 2459
2.58 2948
2.6 2534
2.62 3716
2.64 4417
2.66 4108
2.68 4445
2.7 4522
2.72 5002
2.74 4401
2.76 5242
2.78 3905
2.8 3821
2.82 3742
2.84 3906
2.86 4152
2.88 5468
2.9 5655
2.92 4888
2.94 5259
2.96 5545
2.98 5095
3 4500
3.02 4737
3.04 4320
3.06 5222
3.08 4619
3.1 3653
3.12 4125
3.14 3127
3.16 4058
3.18 3851
3.2 4371
3.22 4140
3.24 4364
3.26 4025
3.28 3455
3.3 3918
3.32 5301
3.34 3688
3.36 3334
3.38 4479
3.4 5446
3.42 5299
3.44 4105
3.46 4931
3.48 4394
3.5 4049
3.52 4089
3.54 4541
3.56 4934
3.58 4330
3.6 4908
3.62 4111
3.64 4636
3.66 4359
3.68 4412
3.7 4494
3.72 4617
3.74 4593
3.76 4414
3.78 4140
3.8 4938
3.82 3760
3.84 4219
3.86 4062
3.88 4396
3.9 3900
3.92 4154
3.94 4449
3.96 4592
3.98 4226
4 4117
4.02 4151
4.04 3733
4.06 3833
4.08 4352
4.1 4095
4.12 3402
4.14 3999
4.16 3140
4.18 3803
4.2 4093
4.22 4352
4.24 3950
4.26 3083
4.28 3515
4.3 4376
4.32 3851
4.34 3349
4.36 2846
4.38 4410
4.4 4533
4.42 4319
4.44 4949
4.46 4701
4.48 4035
4.5 3781
4.52 4833
4.54 4153
4.56 4484
4.58 3597
4.6 3516
4.62 4689
4.64 3961
4.66 4390
4.68 4682
4.7 4750
4.72 5144
4.74 4959
4.76 4581
4.78 4471
4.8 4332
4.82 5244
4.84 4609
4.86 4849
4.88 4197
4.9 4518
4.92 3580
4.94 3764
4.96 3463
4.98 3455
5 4712
5.02 4332
5.04 4130
5.06 4283
5.08 4269
5.1 4085
5.12 4526
5.14 3916
5.16 4240
5.18 4406
5.2 3834
5.22 4104
5.24 3905
5.26 4180
5.28 4544
5.3 3308
5.32 4794
5.34 4343
5.36 4083
5.38 5011
5.4 4652
5.42 4077
5.44 4548
5.46 4324
5.48 4255
5.5 4647
5.52 4264
5.54 4882
5.56 5159
5.58 3741
5.6 4008
5.62 4849
5.64 4069
5.66 3368
5.68 3948
5.7 4271
5.72 3901
5.74 3993
5.76 4264
5.78 4193
5.8 4544
5.82 4926
5.84 4192
5.86 3917
5.88 4766
5.9 4847
5.92 4627
5.94 4358
5.96 4295
5.98 4163
6 3613
6.02 4150
6.04 3845
6.06 4835
6.08 4431
6.1 3983
6.12 3950
6.14 4407
6.16 4168
6.18 4084
6.2 4812
6.22 3097
6.24 3807
6.26 3764
6.28 4156
6.3 4375
6.32 5270
6.34 5973
6.36 4922
6.38 5448
6.4 5211
6.42 5489
6.44 5769
6.46 5722
6.48 5151
6.5 4366
6.52 5183
6.54 4751
6.56 4038
6.58 4930
6.6 4133
6.62 3608
6.64 5025
6.66 5004
6.68 5047
6.7 3950
6.72 4575
6.74 4135
6.76 4722
6.78 4284
6.8 4572
6.82 4208
6.84 3969
6.86 4531
6.88 4847
6.9 3902
6.92 3787
6.94 4521
6.96 4693
6.98 4352
7 4530
7.02 2993
7.04 2681
7.06 3352
7.08 3564
7.1 3649
7.12 3183
7.14 2550
7.16 3696
7.18 3685
7.2 4375
7.22 4411
7.24 4278
7.26 4392
7.28 4834
7.3 3902
7.32 3787
7.34 5105
7.36 4374
7.38 3460
7.4 3053
7.42 3234
7.44 3845
7.46 3318
7.48 3204
7.5 2925
7.52 2691
7.54 3254
7.56 2330
7.58 2801
7.6 3407
7.62 2876
7.64 2934
7.66 3006
7.68 2392
7.7 2354
7.72 2667
7.74 2456
7.76 2401
7.78 3349
7.8 3235
7.82 2864
7.84 3897
7.86 2665
7.88 2187
7.9 2116
7.92 2235
7.94 3220
7.96 3025
7.98 3469
8 3327
8.02 3507
8.04 3078
8.06 3054
8.08 3651
8.1 4369
8.12 3176
8.14 3291
8.16 2898
8.18 2185
8.2 2170
8.22 3016
8.24 3666
8.26 3217
8.28 3250
8.3 2591
8.32 2821
8.34 3976
8.36 2744
8.38 3036
8.4 3873
8.42 3391
8.44 4170
8.46 4033
8.48 3388
8.5 3914
8.52 4039
8.54 2842
8.56 1700
8.58 2286
8.6 3119
8.62 1800
8.64 2979
8.66 2931
8.68 3180
8.7 2905
8.72 2287
8.74 2736
8.76 3527
8.78 3234
8.8 2842
8.82 3518
8.84 4716
8.86 2698
8.88 3858
8.9 2807
8.92 2435
8.94 3190
8.96 2358
8.98 2925
9 4064
9.02 1869
9.04 3078
9.06 3542
9.08 1825
9.1 3081
9.12 2399
9.14 1889
9.16 2894
9.18 2535
9.2 3168
9.22 2916
9.24 2655
9.26 2041
9.28 3647
9.3 4016
9.32 2789
9.34 3722
9.36 3448
9.38 4376
9.4 2124
9.42 2748
9.44 3416
9.46 3283
9.48 3766
9.5 2953
9.52 3783
9.54 3772
9.56 3899
9.58 3641
9.6 4877
9.62 3813
9.64 3592
9.66 3121
9.68 4001
9.7 3524
9.72 3225
9.74 3610
9.76 3076
9.78 3231
9.8 4131
9.82 3605
9.84 3469
9.86 3275
9.88 3698
9.9 3788
9.92 3194
9.94 2905
9.96 4664
9.98 3250
10 3517
10.02 4254
10.04 4834
10.06 5735
10.08 4829
10.1 4990
10.12 3417
10.14 3490
10.16 3425
10.18 3800
10.2 3428
10.22 3943
10.24 3820
10.26 3290
10.28 4110
10.3 3360
10.32 3586
10.34 4773
10.36 4231
10.38 4510
10.4 4346
10.42 3269
10.44 2863
10.46 3054
10.48 3289
10.5 3730
10.52 3823
10.54 4501
10.56 3380
10.58 3462
10.6 3661
10.62 3887
10.64 2963
10.66 3230
10.68 3358
10.7 2739
10.72 2917
10.74 3044
10.76 4113
10.78 4521
10.8 4367
10.82 4348
10.84 4858
10.86 4350
10.88 4264
10.9 4062
10.92 4467
10.94 3202
10.96 3203
10.98 3220
11 2680
11.02 3090
11.04 2807
11.06 3264
11.08 3944
11.1 3441
11.12 3905
11.14 3217
11.16 4303
11.18 3463
11.2 4118
11.22 3351
11.24 3540
11.26 3006
11.28 2317
11.3 2088
11.32 2262
11.34 3420
11.36 4103
11.38 3678
11.4 3169
11.42 2582
11.44 2943
11.46 3558
11.48 3835
11.5 3744
11.52 3665
11.54 3621
11.56 3755
11.58 3158
11.6 4394
11.62 2755
11.64 2819
11.66 2145
11.68 3414
11.7 3034
11.72 3744
11.74 4015
11.76 3026
11.78 4468
11.8 3461
11.82 3312
11.84 3567
11.86 3873
11.88 3546
11.9 2750
11.92 2717
11.94 3883
11.96 2963
11.98 3561
12 3647
12.02 4335
12.04 4993
12.06 4344
12.08 4122
12.1 3139
12.12 3663
12.14 3724
12.16 4522
12.18 4770
12.2 4566
12.22 4245
12.24 4561
12.26 3954
12.28 4125
12.3 4533
12.32 3217
12.34 3881
12.36 4476
12.38 5266
12.4 4699
12.42 5606
12.44 5081
12.46 4594
12.48 3963
12.5 4709
12.52 3802
12.54 4805
12.56 4019
12.58 3500
12.6 3348
12.62 3708
12.64 3278
12.66 4159
12.68 3487
12.7 2288
12.72 4886
12.74 4774
12.76 4167
12.78 3366
12.8 4565
12.82 3336
12.84 3741
12.86 4098
12.88 4293
12.9 3274
12.92 3493
12.94 4246
12.96 3959
12.98 3807
13 4424
13.02 3946
13.04 3882
13.06 2768
13.08 3739
13.1 3308
13.12 3457
13.14 3329
13.16 3955
13.18 3893
13.2 4211
13.22 3678
13.24 3676
13.26 3364
13.28 3704
13.3 3159
13.32 2845
13.34 3612
13.36 3257
13.38 2787
13.4 3944
13.42 3674
13.44 2777
13.46 4371
13.48 4233
13.5 4131
13.52 3695
13.54 5231
13.56 3695
13.58 4033
13.6 3899
13.62 5124
13.64 5954
13.66 4057
13.68 4104
13.7 2948
13.72 3869
13.74 4698
13.76 5126
13.78 5245
13.8 4053
13.82 4617
13.84 4247
13.86 3845
13.88 3834
13.9 4071
13.92 4204
13.94 4223
13.96 4735
13.98 4528
14 4292
14.02 5558
14.04 5925
14.06 5102
14.08 4962
14.1 5459
14.12 5321
14.14 6028
14.16 6892
14.18 6528
14.2 5246
14.22 5776
14.24 5640
14.26 5038
14.28 6100
14.3 6292
14.32 5687
14.34 4695
14.36 4860
14.38 4507
14.4 4958
14.42 5015
14.44 3720
14.46 4011
14.48 3872
14.5 4939
14.52 3151
14.54 3941
14.56 4387
14.58 4049
14.6 3994
14.62 3653
14.64 3871
14.66 4113
14.68 3637
14.7 3867
14.72 4320
14.74 3606
14.76 4567
14.78 4973
14.8 4128
14.82 3905
14.84 3821
14.86 4522
14.88 4922
14.9 4150
14.92 3952
14.94 4009
14.96 4242
14.98 4547
15 4447
15.02 4314
15.04 5282
15.06 4540
15.08 4498
15.1 4273
15.12 4018
15.14 3774
15.16 3320
15.18 3397
15.2 3320
15.22 4241
15.24 4151
15.26 4677
15.28 4395
15.3 3914
15.32 3102
15.34 3835
15.36 4743
15.38 4239
15.4 4107
15.42 3560
15.44 3587
15.46 3799
15.48 3847
15.5 3795
15.52 3824
15.54 3777
15.56 5018
15.58 3073
15.6 3915
15.62 4486
15.64 3669
15.66 4275
15.68 4508
15.7 4021
15.72 3718
15.74 3786
15.76 4062
15.78 4667
15.8 5413
15.82 4985
15.84 5063
15.86 5166
15.88 4993
15.9 4482
15.92 4868
15.94 5089
15.96 5637
15.98 4823
16 4470
16.02 5873
16.04 4842
16.06 4104
16.08 4497
16.1 5119
16.12 5002
16.14 4379
16.16 3599
16.18 4346
16.2 3824
16.22 3188
16.24 3917
16.26 4090
16.28 3465
16.3 4190
16.32 3803
16.34 3716
16.36 3822
16.38 3495
16.4 3818
16.42 3212
16.44 3678
16.46 3691
16.48 3257
16.5 3691
16.52 3512
16.54 3920
16.56 3302
16.58 4672
16.6 4160
16.62 4502
16.64 4277
16.66 3964
16.68 4685
16.7 4280
16.72 3041
16.74 3896
16.76 4449
16.78 4385
16.8 4067
16.82 4807
16.84 4680
16.86 5523
16.88 5538
16.9 5970
16.92 5156
16.94 5638
16.96 5909
16.98 5211
17 5795
17.02 5225
17.04 5827
17.06 4510
17.08 4830
17.1 5820
17.12 5315
17.14 5684
17.16 5707
17.18 5234
17.2 5360
17.22 4404
17.24 4224
17.26 3052
17.28 3405
17.3 4050
17.32 4684
17.34 4186
17.36 5088
17.38 5311
17.4 5445
17.42 5069
17.44 5965
17.46 5297
17.48 5143
17.5 4670
17.52 4233
17.54 3314
17.56 3996
17.58 4458
17.6 5388
17.62 5519
17.64 4570
17.66 4080
17.68 4024
17.7 3240
17.72 3379
17.74 3314
17.76 4600
17.78 4446
17.8 3898
17.82 3567
17.84 3758
17.86 3547
17.88 3778
17.9 3824
17.92 4417
17.94 5478
17.96 5154
17.98 5367
18 5345
18.02 4644
18.04 4449
18.06 5463
18.08 5878
18.1 4247
18.12 5272
18.14 5947
18.16 5738
18.18 5270
18.2 4822
18.22 4871
18.24 4253
18.26 4921
18.28 3953
18.3 4045
18.32 4221
18.34 4074
18.36 4784
18.38 3752
18.4 3853
18.42 3263
18.44 3660
18.46 3658
18.48 3790
18.5 4191
18.52 4518
18.54 4009
18.56 4210
18.58 3983
18.6 4045
18.62 5282
18.64 4584
18.66 4435
18.68 4690
18.7 4490
18.72 4722
18.74 4945
18.76 4674
18.78 4157
18.8 4011
18.82 3953
18.84 3693
18.86 4647
18.88 4457
18.9 3942
18.92 4866
18.94 4192
18.96 3924
18.98 4720
19 4447
19.02 4573
19.04 4371
19.06 4341
19.08 3690
19.1 3616
19.12 2952
19.14 3587
19.16 4453
19.18 4105
19.2 3369
19.22 4538
19.24 4349
19.26 4572
19.28 5283
19.3 4885
19.32 4495
19.34 4698
19.36 4909
19.38 4610
19.4 4851
19.42 5606
19.44 4670
19.46 5123
19.48 5093
19.5 4507
19.52 4325
19.54 4415
19.562 3829
19.582 3999
19.602 3715
19.622 3382
19.642 4424
19.662 4095
19.682 3479
19.702 3186
19.722 4176
19.742 4031
19.762 2862
19.782 3463
19.802 3135
19.822 3106
19.842 2824
19.862 3192
19.882 3041
19.902 3125
19.922 3102
19.942 3250
19.962 3204
19.982 3380
&
@target G2.S0
@type xy
1 0.452576
2 0.46984
3 0.442408
4 0.455467
5 0.557987
6 0.456508
7 0.451802
8 0.512469
9 0.465349
10 0.469308
11 0.457521
12 0.438947
13 0.449138
14 0.463411
15 0.441305
16 0.449473
17 0.454835
18 0.438776
19 0.425618
20 0.434195
21 0.445028
22 0.451497
23 0.442888
24 0.436749
25 0.4441
26 0.451387
27 0.443791
28 0.442493
29 0.443114
30 0.438349
31 0.441475
32 0.440766
33 0.457001
34 0.49051
35 0.476052
36 0.472255
37 0.472678
38 0.432898
39 0.465537
40 0.453569
41 0.441277
42 0.428981
43 0.4539
44 0.44379
45 0.441022
46 0.436721
47 0.446906
48 0.469068
49 0.453045
50 0.443931
51 0.436577
52 0.467493
&
@target G2.S1
@type xy
1 0.455713
2 0.465403
3 0.440512
4 0.462736
5 0.519472
6 0.469547
7 0.476287
8 0.577711
9 0.480235
10 0.52357
11 0.469707
12 0.454781
13 0.459483
14 0.464031
15 0.436406
16 0.452465
17 0.471088
18 0.454615
19 0.456098
20 0.444523
21 0.475395
22 0.452824
23 0.445113
24 0.443791
25 0.44379
26 0.452051
27 0.4478
28 0.442663
29 0.445674
30 0.433157
31 0.464058
32 0.461898
33 0.436606
34 0.495202
35 0.465135
36 0.486544
37 0.475604
38 0.445561
39 0.482156
40 0.461004
41 0.449166
42 0.441842
43 0.460814
44 0.43652
45 0.466744
46 0.447046
47 0.465054
48 0.478148
49 0.460488
50 0.451608
51 0.459484
52 0.4696
&
@target G2.S2
@type xy
1 0.443114
2 0.441135
3 0.407738
4 0.451968
5 0.51672
6 0.516648
7 0.483658
8 0.87627
9 0.868936
10 1.0425
11 0.804317
12 0.493711
13 0.496009
14 0.460814
15 0.443987
16 0.448135
17 0.473313
18 0.421663
19 0.467252
20 0.449305
21 0.462304
22 0.447912
23 0.446347
24 0.446682
25 0.448274
26 0.46586
27 0.451386
28 0.449722
29 0.406541
30 0.396012
31 0.449083
32 0.478983
33 0.457192
34 0.770325
35 0.767887
36 0.833202
37 0.768017
38 0.47927
39 0.565509
40 0.465054
41 0.449138
42 0.433157
43 0.475657
44 0.431798
45 0.456125
46 0.431451
47 0.454862
48 0.479296
49 0.431364
50 0.447353
51 0.435575
52 0.469335
&
