# Supplementary material for: Data showing the lipid conformations and membrane binding behaviors of beta-amyloid fibrils in phase-separated cholesterol-enriched lipid domains with and without glycolipid and oxidized cholesterol from coarse-grained molecular dynamics simulations
Source: Data Brief. 2020 Apr 19;30:105496. doi: 10.1016/j.dib.2020.105496 (PMC7186522; doi:10.1016/j.dib.2020.105496)
Supplement: Supplementary file 1 [file mmc1.zip › Supplementary-Data/S17-21/Figure-S20/Figure-S20D-P4-ABCDE-3.agr]

# Grace project file
#
@version 50125
@page size 792, 612
@page scroll 5%
@page inout 5%
@link page off
@map font 0 to "Times-Roman", "Times-Roman"
@map font 1 to "Times-Italic", "Times-Italic"
@map font 2 to "Times-Bold", "Times-Bold"
@map font 3 to "Times-BoldItalic", "Times-BoldItalic"
@map font 4 to "Helvetica", "Helvetica"
@map font 5 to "Helvetica-Oblique", "Helvetica-Oblique"
@map font 6 to "Helvetica-Bold", "Helvetica-Bold"
@map font 7 to "Helvetica-BoldOblique", "Helvetica-BoldOblique"
@map font 8 to "Courier", "Courier"
@map font 9 to "Courier-Oblique", "Courier-Oblique"
@map font 10 to "Courier-Bold", "Courier-Bold"
@map font 11 to "Courier-BoldOblique", "Courier-BoldOblique"
@map font 12 to "Symbol", "Symbol"
@map font 13 to "ZapfDingbats", "ZapfDingbats"
@map color 0 to (255, 255, 255), "white"
@map color 1 to (0, 0, 0), "black"
@map color 2 to (255, 0, 0), "red"
@map color 3 to (0, 255, 0), "green"
@map color 4 to (0, 0, 255), "blue"
@map color 5 to (255, 255, 0), "yellow"
@map color 6 to (188, 143, 143), "brown"
@map color 7 to (220, 220, 220), "grey"
@map color 8 to (148, 0, 211), "violet"
@map color 9 to (0, 255, 255), "cyan"
@map color 10 to (255, 0, 255), "magenta"
@map color 11 to (255, 165, 0), "orange"
@map color 12 to (114, 33, 188), "indigo"
@map color 13 to (103, 7, 72), "maroon"
@map color 14 to (64, 224, 208), "turquoise"
@map color 15 to (0, 139, 0), "green4"
@reference date 0
@date wrap off
@date wrap year 1950
@default linewidth 1.0
@default linestyle 1
@default color 1
@default pattern 1
@default font 0
@default char size 1.000000
@default symbol size 1.000000
@default sformat "%.8g"
@background color 0
@page background fill on
@timestamp off
@timestamp 0.03, 0.03
@timestamp color 1
@timestamp rot 0
@timestamp font 0
@timestamp char size 1.000000
@timestamp def "Tue Dec 12 14:30:03 2017"
@r0 off
@link r0 to g0
@r0 type above
@r0 linestyle 1
@r0 linewidth 1.0
@r0 color 1
@r0 line 0, 0, 0, 0
@r1 off
@link r1 to g0
@r1 type above
@r1 linestyle 1
@r1 linewidth 1.0
@r1 color 1
@r1 line 0, 0, 0, 0
@r2 off
@link r2 to g0
@r2 type above
@r2 linestyle 1
@r2 linewidth 1.0
@r2 color 1
@r2 line 0, 0, 0, 0
@r3 off
@link r3 to g0
@r3 type above
@r3 linestyle 1
@r3 linewidth 1.0
@r3 color 1
@r3 line 0, 0, 0, 0
@r4 off
@link r4 to g0
@r4 type above
@r4 linestyle 1
@r4 linewidth 1.0
@r4 color 1
@r4 line 0, 0, 0, 0
@g0 on
@g0 hidden false
@g0 type XY
@g0 stacked false
@g0 bar hgap 0.000000
@g0 fixedpoint off
@g0 fixedpoint type 0
@g0 fixedpoint xy 0.000000, 0.000000
@g0 fixedpoint format general general
@g0 fixedpoint prec 6, 6
@with g0
@    world 0, 0, 20, 6
@    stack world 0, 0, 0, 0
@    znorm 1
@    view 0.100000, 0.720000, 0.800000, 0.950000
@    title ""
@    title font 0
@    title size 1.500000
@    title color 1
@    subtitle ""
@    subtitle font 0
@    subtitle size 1.000000
@    subtitle color 1
@    xaxes scale Normal
@    yaxes scale Normal
@    xaxes invert off
@    yaxes invert off
@    xaxis  on
@    xaxis  type zero false
@    xaxis  offset 0.000000 , 0.000000
@    xaxis  bar on
@    xaxis  bar color 1
@    xaxis  bar linestyle 1
@    xaxis  bar linewidth 1.0
@    xaxis  label "Time (\xm\0s)"
@    xaxis  label layout para
@    xaxis  label place auto
@    xaxis  label char size 0.900000
@    xaxis  label font 0
@    xaxis  label color 1
@    xaxis  label place normal
@    xaxis  tick on
@    xaxis  tick major 5
@    xaxis  tick minor ticks 4
@    xaxis  tick default 6
@    xaxis  tick place rounded true
@    xaxis  tick in
@    xaxis  tick major size 1.000000
@    xaxis  tick major color 1
@    xaxis  tick major linewidth 1.0
@    xaxis  tick major linestyle 1
@    xaxis  tick major grid off
@    xaxis  tick minor color 1
@    xaxis  tick minor linewidth 1.0
@    xaxis  tick minor linestyle 1
@    xaxis  tick minor grid off
@    xaxis  tick minor size 0.500000
@    xaxis  ticklabel on
@    xaxis  ticklabel format general
@    xaxis  ticklabel prec 5
@    xaxis  ticklabel formula ""
@    xaxis  ticklabel append ""
@    xaxis  ticklabel prepend ""
@    xaxis  ticklabel angle 0
@    xaxis  ticklabel skip 0
@    xaxis  ticklabel stagger 0
@    xaxis  ticklabel place normal
@    xaxis  ticklabel offset auto
@    xaxis  ticklabel offset 0.000000 , 0.010000
@    xaxis  ticklabel start type auto
@    xaxis  ticklabel start 0.000000
@    xaxis  ticklabel stop type auto
@    xaxis  ticklabel stop 0.000000
@    xaxis  ticklabel char size 0.800000
@    xaxis  ticklabel font 0
@    xaxis  ticklabel color 1
@    xaxis  tick place both
@    xaxis  tick spec type none
@    yaxis  on
@    yaxis  type zero false
@    yaxis  offset 0.000000 , 0.000000
@    yaxis  bar on
@    yaxis  bar color 1
@    yaxis  bar linestyle 1
@    yaxis  bar linewidth 1.0
@    yaxis  label "Minimum  Distance (nm)"
@    yaxis  label layout para
@    yaxis  label place auto
@    yaxis  label char size 0.900000
@    yaxis  label font 0
@    yaxis  label color 1
@    yaxis  label place normal
@    yaxis  tick on
@    yaxis  tick major 1
@    yaxis  tick minor ticks 1
@    yaxis  tick default 6
@    yaxis  tick place rounded true
@    yaxis  tick in
@    yaxis  tick major size 1.000000
@    yaxis  tick major color 1
@    yaxis  tick major linewidth 1.0
@    yaxis  tick major linestyle 1
@    yaxis  tick major grid off
@    yaxis  tick minor color 1
@    yaxis  tick minor linewidth 1.0
@    yaxis  tick minor linestyle 1
@    yaxis  tick minor grid off
@    yaxis  tick minor size 0.500000
@    yaxis  ticklabel on
@    yaxis  ticklabel format general
@    yaxis  ticklabel prec 5
@    yaxis  ticklabel formula ""
@    yaxis  ticklabel append ""
@    yaxis  ticklabel prepend ""
@    yaxis  ticklabel angle 0
@    yaxis  ticklabel skip 0
@    yaxis  ticklabel stagger 0
@    yaxis  ticklabel place normal
@    yaxis  ticklabel offset auto
@    yaxis  ticklabel offset 0.000000 , 0.010000
@    yaxis  ticklabel start type auto
@    yaxis  ticklabel start 0.000000
@    yaxis  ticklabel stop type auto
@    yaxis  ticklabel stop 0.000000
@    yaxis  ticklabel char size 0.800000
@    yaxis  ticklabel font 0
@    yaxis  ticklabel color 1
@    yaxis  tick place both
@    yaxis  tick spec type none
@    altxaxis  off
@    altyaxis  off
@    legend on
@    legend loctype view
@    legend 0.82, 0.93
@    legend box color 1
@    legend box pattern 0
@    legend box linewidth 1.0
@    legend box linestyle 0
@    legend box fill color 0
@    legend box fill pattern 0
@    legend font 0
@    legend char size 1.000000
@    legend color 1
@    legend length 2
@    legend vgap 1
@    legend hgap 1
@    legend invert false
@    frame type 0
@    frame linestyle 1
@    frame linewidth 1.0
@    frame color 1
@    frame pattern 1
@    frame background color 0
@    frame background pattern 0
@    s0 hidden false
@    s0 type xy
@    s0 symbol 0
@    s0 symbol size 1.000000
@    s0 symbol color 3
@    s0 symbol pattern 1
@    s0 symbol fill color 3
@    s0 symbol fill pattern 0
@    s0 symbol linewidth 1.0
@    s0 symbol linestyle 1
@    s0 symbol char 65
@    s0 symbol char font 0
@    s0 symbol skip 0
@    s0 line type 1
@    s0 line linestyle 1
@    s0 line linewidth 1.0
@    s0 line color 3
@    s0 line pattern 1
@    s0 baseline type 0
@    s0 baseline off
@    s0 dropline off
@    s0 fill type 0
@    s0 fill rule 0
@    s0 fill color 3
@    s0 fill pattern 1
@    s0 avalue off
@    s0 avalue type 2
@    s0 avalue char size 1.000000
@    s0 avalue font 0
@    s0 avalue color 1
@    s0 avalue rot 0
@    s0 avalue format general
@    s0 avalue prec 3
@    s0 avalue prepend ""
@    s0 avalue append ""
@    s0 avalue offset 0.000000 , 0.000000
@    s0 errorbar on
@    s0 errorbar place both
@    s0 errorbar color 3
@    s0 errorbar pattern 1
@    s0 errorbar size 1.000000
@    s0 errorbar linewidth 1.0
@    s0 errorbar linestyle 1
@    s0 errorbar riser linewidth 1.0
@    s0 errorbar riser linestyle 1
@    s0 errorbar riser clip off
@    s0 errorbar riser clip length 0.100000
@    s0 comment "/Users/KCheng/Desktop/cg_small_water_run/md-run-lonestar/namchi-04-26-2014/g-mind/1md-1.0nm-results/DPP-mind-.xvg"
@    s0 legend  "Protein-DPPC"
@    s1 hidden false
@    s1 type xy
@    s1 symbol 0
@    s1 symbol size 1.000000
@    s1 symbol color 11
@    s1 symbol pattern 1
@    s1 symbol fill color 11
@    s1 symbol fill pattern 0
@    s1 symbol linewidth 1.0
@    s1 symbol linestyle 1
@    s1 symbol char 65
@    s1 symbol char font 0
@    s1 symbol skip 0
@    s1 line type 1
@    s1 line linestyle 1
@    s1 line linewidth 1.0
@    s1 line color 11
@    s1 line pattern 1
@    s1 baseline type 0
@    s1 baseline off
@    s1 dropline off
@    s1 fill type 0
@    s1 fill rule 0
@    s1 fill color 11
@    s1 fill pattern 1
@    s1 avalue off
@    s1 avalue type 2
@    s1 avalue char size 1.000000
@    s1 avalue font 0
@    s1 avalue color 1
@    s1 avalue rot 0
@    s1 avalue format general
@    s1 avalue prec 3
@    s1 avalue prepend ""
@    s1 avalue append ""
@    s1 avalue offset 0.000000 , 0.000000
@    s1 errorbar on
@    s1 errorbar place both
@    s1 errorbar color 11
@    s1 errorbar pattern 1
@    s1 errorbar size 1.000000
@    s1 errorbar linewidth 1.0
@    s1 errorbar linestyle 1
@    s1 errorbar riser linewidth 1.0
@    s1 errorbar riser linestyle 1
@    s1 errorbar riser clip off
@    s1 errorbar riser clip length 0.100000
@    s1 comment "/Users/KCheng/Desktop/cg_small_water_run/md-run-lonestar/namchi-04-26-2014/g-mind/1md-1.0nm-results/DUP-mind-.xvg"
@    s1 legend  "Protein-DUPC"
@    s2 hidden false
@    s2 type xy
@    s2 symbol 0
@    s2 symbol size 1.000000
@    s2 symbol color 1
@    s2 symbol pattern 1
@    s2 symbol fill color 1
@    s2 symbol fill pattern 0
@    s2 symbol linewidth 1.0
@    s2 symbol linestyle 1
@    s2 symbol char 65
@    s2 symbol char font 0
@    s2 symbol skip 0
@    s2 line type 1
@    s2 line linestyle 1
@    s2 line linewidth 1.0
@    s2 line color 1
@    s2 line pattern 1
@    s2 baseline type 0
@    s2 baseline off
@    s2 dropline off
@    s2 fill type 0
@    s2 fill rule 0
@    s2 fill color 1
@    s2 fill pattern 1
@    s2 avalue off
@    s2 avalue type 2
@    s2 avalue char size 1.000000
@    s2 avalue font 0
@    s2 avalue color 1
@    s2 avalue rot 0
@    s2 avalue format general
@    s2 avalue prec 3
@    s2 avalue prepend ""
@    s2 avalue append ""
@    s2 avalue offset 0.000000 , 0.000000
@    s2 errorbar on
@    s2 errorbar place both
@    s2 errorbar color 1
@    s2 errorbar pattern 1
@    s2 errorbar size 1.000000
@    s2 errorbar linewidth 1.0
@    s2 errorbar linestyle 1
@    s2 errorbar riser linewidth 1.0
@    s2 errorbar riser linestyle 1
@    s2 errorbar riser clip off
@    s2 errorbar riser clip length 0.100000
@    s2 comment "/Users/KCheng/Desktop/cg_small_water_run/md-run-lonestar/namchi-04-26-2014/g-mind/1md-1.0nm-results/CHO-mind-.xvg"
@    s2 legend  "Protein-CHOL"
@g1 on
@g1 hidden false
@g1 type XY
@g1 stacked false
@g1 bar hgap 0.000000
@g1 fixedpoint off
@g1 fixedpoint type 0
@g1 fixedpoint xy 0.000000, 0.000000
@g1 fixedpoint format general general
@g1 fixedpoint prec 6, 6
@with g1
@    world 0, 0, 20, 15000
@    stack world 0, 0, 0, 0
@    znorm 1
@    view 0.100000, 0.410000, 0.800000, 0.640000
@    title ""
@    title font 0
@    title size 1.500000
@    title color 1
@    subtitle ""
@    subtitle font 0
@    subtitle size 1.000000
@    subtitle color 1
@    xaxes scale Normal
@    yaxes scale Normal
@    xaxes invert off
@    yaxes invert off
@    xaxis  on
@    xaxis  type zero false
@    xaxis  offset 0.000000 , 0.000000
@    xaxis  bar on
@    xaxis  bar color 1
@    xaxis  bar linestyle 1
@    xaxis  bar linewidth 1.0
@    xaxis  label "Time (\xm\0s)"
@    xaxis  label layout para
@    xaxis  label place auto
@    xaxis  label char size 0.900000
@    xaxis  label font 0
@    xaxis  label color 1
@    xaxis  label place normal
@    xaxis  tick on
@    xaxis  tick major 5
@    xaxis  tick minor ticks 4
@    xaxis  tick default 6
@    xaxis  tick place rounded true
@    xaxis  tick in
@    xaxis  tick major size 1.000000
@    xaxis  tick major color 1
@    xaxis  tick major linewidth 1.0
@    xaxis  tick major linestyle 1
@    xaxis  tick major grid off
@    xaxis  tick minor color 1
@    xaxis  tick minor linewidth 1.0
@    xaxis  tick minor linestyle 1
@    xaxis  tick minor grid off
@    xaxis  tick minor size 0.500000
@    xaxis  ticklabel on
@    xaxis  ticklabel format general
@    xaxis  ticklabel prec 5
@    xaxis  ticklabel formula ""
@    xaxis  ticklabel append ""
@    xaxis  ticklabel prepend ""
@    xaxis  ticklabel angle 0
@    xaxis  ticklabel skip 0
@    xaxis  ticklabel stagger 0
@    xaxis  ticklabel place normal
@    xaxis  ticklabel offset auto
@    xaxis  ticklabel offset 0.000000 , 0.010000
@    xaxis  ticklabel start type auto
@    xaxis  ticklabel start 0.000000
@    xaxis  ticklabel stop type auto
@    xaxis  ticklabel stop 0.000000
@    xaxis  ticklabel char size 0.800000
@    xaxis  ticklabel font 0
@    xaxis  ticklabel color 1
@    xaxis  tick place both
@    xaxis  tick spec type none
@    yaxis  on
@    yaxis  type zero false
@    yaxis  offset 0.000000 , 0.000000
@    yaxis  bar on
@    yaxis  bar color 1
@    yaxis  bar linestyle 1
@    yaxis  bar linewidth 1.0
@    yaxis  label "Number of Contacts (< 2 nm)"
@    yaxis  label layout para
@    yaxis  label place auto
@    yaxis  label char size 0.900000
@    yaxis  label font 0
@    yaxis  label color 1
@    yaxis  label place normal
@    yaxis  tick on
@    yaxis  tick major 5000
@    yaxis  tick minor ticks 1
@    yaxis  tick default 6
@    yaxis  tick place rounded true
@    yaxis  tick in
@    yaxis  tick major size 1.000000
@    yaxis  tick major color 1
@    yaxis  tick major linewidth 1.0
@    yaxis  tick major linestyle 1
@    yaxis  tick major grid off
@    yaxis  tick minor color 1
@    yaxis  tick minor linewidth 1.0
@    yaxis  tick minor linestyle 1
@    yaxis  tick minor grid off
@    yaxis  tick minor size 0.500000
@    yaxis  ticklabel on
@    yaxis  ticklabel format general
@    yaxis  ticklabel prec 5
@    yaxis  ticklabel formula ""
@    yaxis  ticklabel append ""
@    yaxis  ticklabel prepend ""
@    yaxis  ticklabel angle 0
@    yaxis  ticklabel skip 0
@    yaxis  ticklabel stagger 0
@    yaxis  ticklabel place normal
@    yaxis  ticklabel offset auto
@    yaxis  ticklabel offset 0.000000 , 0.010000
@    yaxis  ticklabel start type auto
@    yaxis  ticklabel start 0.000000
@    yaxis  ticklabel stop type auto
@    yaxis  ticklabel stop 0.000000
@    yaxis  ticklabel char size 0.800000
@    yaxis  ticklabel font 0
@    yaxis  ticklabel color 1
@    yaxis  tick place both
@    yaxis  tick spec type none
@    altxaxis  off
@    altyaxis  off
@    legend on
@    legend loctype view
@    legend 0.78, 0.8
@    legend box color 1
@    legend box pattern 1
@    legend box linewidth 1.0
@    legend box linestyle 1
@    legend box fill color 0
@    legend box fill pattern 1
@    legend font 0
@    legend char size 1.000000
@    legend color 1
@    legend length 2
@    legend vgap 1
@    legend hgap 1
@    legend invert false
@    frame type 0
@    frame linestyle 1
@    frame linewidth 1.0
@    frame color 1
@    frame pattern 1
@    frame background color 0
@    frame background pattern 0
@    s0 hidden false
@    s0 type xy
@    s0 symbol 0
@    s0 symbol size 1.000000
@    s0 symbol color 3
@    s0 symbol pattern 1
@    s0 symbol fill color 3
@    s0 symbol fill pattern 0
@    s0 symbol linewidth 1.0
@    s0 symbol linestyle 1
@    s0 symbol char 65
@    s0 symbol char font 0
@    s0 symbol skip 0
@    s0 line type 1
@    s0 line linestyle 1
@    s0 line linewidth 1.0
@    s0 line color 3
@    s0 line pattern 1
@    s0 baseline type 0
@    s0 baseline off
@    s0 dropline off
@    s0 fill type 0
@    s0 fill rule 0
@    s0 fill color 1
@    s0 fill pattern 1
@    s0 avalue off
@    s0 avalue type 2
@    s0 avalue char size 1.000000
@    s0 avalue font 0
@    s0 avalue color 1
@    s0 avalue rot 0
@    s0 avalue format general
@    s0 avalue prec 3
@    s0 avalue prepend ""
@    s0 avalue append ""
@    s0 avalue offset 0.000000 , 0.000000
@    s0 errorbar on
@    s0 errorbar place both
@    s0 errorbar color 3
@    s0 errorbar pattern 1
@    s0 errorbar size 1.000000
@    s0 errorbar linewidth 1.0
@    s0 errorbar linestyle 1
@    s0 errorbar riser linewidth 1.0
@    s0 errorbar riser linestyle 1
@    s0 errorbar riser clip off
@    s0 errorbar riser clip length 0.100000
@    s0 comment "/Users/KCheng/Desktop/cg_small_water_run/md-run-lonestar/namchi-04-26-2014/g-mind/1md-1.0nm-results/DPP-numcont-.xvg"
@    s0 legend  ""
@    s1 hidden false
@    s1 type xy
@    s1 symbol 0
@    s1 symbol size 1.000000
@    s1 symbol color 11
@    s1 symbol pattern 1
@    s1 symbol fill color 11
@    s1 symbol fill pattern 0
@    s1 symbol linewidth 1.0
@    s1 symbol linestyle 1
@    s1 symbol char 65
@    s1 symbol char font 0
@    s1 symbol skip 0
@    s1 line type 1
@    s1 line linestyle 1
@    s1 line linewidth 1.0
@    s1 line color 11
@    s1 line pattern 1
@    s1 baseline type 0
@    s1 baseline off
@    s1 dropline off
@    s1 fill type 0
@    s1 fill rule 0
@    s1 fill color 1
@    s1 fill pattern 1
@    s1 avalue off
@    s1 avalue type 2
@    s1 avalue char size 1.000000
@    s1 avalue font 0
@    s1 avalue color 1
@    s1 avalue rot 0
@    s1 avalue format general
@    s1 avalue prec 3
@    s1 avalue prepend ""
@    s1 avalue append ""
@    s1 avalue offset 0.000000 , 0.000000
@    s1 errorbar on
@    s1 errorbar place both
@    s1 errorbar color 11
@    s1 errorbar pattern 1
@    s1 errorbar size 1.000000
@    s1 errorbar linewidth 1.0
@    s1 errorbar linestyle 1
@    s1 errorbar riser linewidth 1.0
@    s1 errorbar riser linestyle 1
@    s1 errorbar riser clip off
@    s1 errorbar riser clip length 0.100000
@    s1 comment "/Users/KCheng/Desktop/cg_small_water_run/md-run-lonestar/namchi-04-26-2014/g-mind/1md-1.0nm-results/DUP-numcont-.xvg"
@    s1 legend  ""
@    s2 hidden false
@    s2 type xy
@    s2 symbol 0
@    s2 symbol size 1.000000
@    s2 symbol color 1
@    s2 symbol pattern 1
@    s2 symbol fill color 1
@    s2 symbol fill pattern 0
@    s2 symbol linewidth 1.0
@    s2 symbol linestyle 1
@    s2 symbol char 65
@    s2 symbol char font 0
@    s2 symbol skip 0
@    s2 line type 1
@    s2 line linestyle 1
@    s2 line linewidth 1.0
@    s2 line color 1
@    s2 line pattern 1
@    s2 baseline type 0
@    s2 baseline off
@    s2 dropline off
@    s2 fill type 0
@    s2 fill rule 0
@    s2 fill color 1
@    s2 fill pattern 1
@    s2 avalue off
@    s2 avalue type 2
@    s2 avalue char size 1.000000
@    s2 avalue font 0
@    s2 avalue color 1
@    s2 avalue rot 0
@    s2 avalue format general
@    s2 avalue prec 3
@    s2 avalue prepend ""
@    s2 avalue append ""
@    s2 avalue offset 0.000000 , 0.000000
@    s2 errorbar on
@    s2 errorbar place both
@    s2 errorbar color 1
@    s2 errorbar pattern 1
@    s2 errorbar size 1.000000
@    s2 errorbar linewidth 1.0
@    s2 errorbar linestyle 1
@    s2 errorbar riser linewidth 1.0
@    s2 errorbar riser linestyle 1
@    s2 errorbar riser clip off
@    s2 errorbar riser clip length 0.100000
@    s2 comment "/Users/KCheng/Desktop/cg_small_water_run/md-run-lonestar/namchi-04-26-2014/g-mind/1md-1.0nm-results/CHO-numcont-.xvg"
@    s2 legend  ""
@g2 on
@g2 hidden false
@g2 type XY
@g2 stacked false
@g2 bar hgap 0.000000
@g2 fixedpoint off
@g2 fixedpoint type 0
@g2 fixedpoint xy 0.000000, 0.000000
@g2 fixedpoint format general general
@g2 fixedpoint prec 6, 6
@with g2
@    world 0, 0, 130, 1
@    stack world 0, 0, 0, 0
@    znorm 1
@    view 0.100000, 0.100000, 0.800000, 0.330000
@    title ""
@    title font 0
@    title size 1.500000
@    title color 1
@    subtitle ""
@    subtitle font 0
@    subtitle size 1.000000
@    subtitle color 1
@    xaxes scale Normal
@    yaxes scale Normal
@    xaxes invert off
@    yaxes invert off
@    xaxis  on
@    xaxis  type zero false
@    xaxis  offset 0.000000 , 0.000000
@    xaxis  bar on
@    xaxis  bar color 1
@    xaxis  bar linestyle 1
@    xaxis  bar linewidth 1.0
@    xaxis  label "Residue (#)"
@    xaxis  label layout para
@    xaxis  label place auto
@    xaxis  label char size 0.900000
@    xaxis  label font 0
@    xaxis  label color 1
@    xaxis  label place normal
@    xaxis  tick on
@    xaxis  tick major 26
@    xaxis  tick minor ticks 1
@    xaxis  tick default 6
@    xaxis  tick place rounded true
@    xaxis  tick in
@    xaxis  tick major size 1.000000
@    xaxis  tick major color 1
@    xaxis  tick major linewidth 1.0
@    xaxis  tick major linestyle 1
@    xaxis  tick major grid off
@    xaxis  tick minor color 1
@    xaxis  tick minor linewidth 1.0
@    xaxis  tick minor linestyle 1
@    xaxis  tick minor grid off
@    xaxis  tick minor size 0.500000
@    xaxis  ticklabel on
@    xaxis  ticklabel format general
@    xaxis  ticklabel prec 5
@    xaxis  ticklabel formula ""
@    xaxis  ticklabel append ""
@    xaxis  ticklabel prepend ""
@    xaxis  ticklabel angle 0
@    xaxis  ticklabel skip 0
@    xaxis  ticklabel stagger 0
@    xaxis  ticklabel place normal
@    xaxis  ticklabel offset auto
@    xaxis  ticklabel offset 0.000000 , 0.010000
@    xaxis  ticklabel start type auto
@    xaxis  ticklabel start 0.000000
@    xaxis  ticklabel stop type auto
@    xaxis  ticklabel stop 0.000000
@    xaxis  ticklabel char size 0.800000
@    xaxis  ticklabel font 0
@    xaxis  ticklabel color 1
@    xaxis  tick place both
@    xaxis  tick spec type none
@    yaxis  on
@    yaxis  type zero false
@    yaxis  offset 0.000000 , 0.000000
@    yaxis  bar on
@    yaxis  bar color 1
@    yaxis  bar linestyle 1
@    yaxis  bar linewidth 1.0
@    yaxis  label "Minimum Distance (nm)"
@    yaxis  label layout para
@    yaxis  label place auto
@    yaxis  label char size 0.900000
@    yaxis  label font 0
@    yaxis  label color 1
@    yaxis  label place normal
@    yaxis  tick on
@    yaxis  tick major 0.2
@    yaxis  tick minor ticks 1
@    yaxis  tick default 6
@    yaxis  tick place rounded true
@    yaxis  tick in
@    yaxis  tick major size 1.000000
@    yaxis  tick major color 1
@    yaxis  tick major linewidth 1.0
@    yaxis  tick major linestyle 1
@    yaxis  tick major grid off
@    yaxis  tick minor color 1
@    yaxis  tick minor linewidth 1.0
@    yaxis  tick minor linestyle 1
@    yaxis  tick minor grid off
@    yaxis  tick minor size 0.500000
@    yaxis  ticklabel on
@    yaxis  ticklabel format general
@    yaxis  ticklabel prec 5
@    yaxis  ticklabel formula ""
@    yaxis  ticklabel append ""
@    yaxis  ticklabel prepend ""
@    yaxis  ticklabel angle 0
@    yaxis  ticklabel skip 0
@    yaxis  ticklabel stagger 0
@    yaxis  ticklabel place normal
@    yaxis  ticklabel offset auto
@    yaxis  ticklabel offset 0.000000 , 0.010000
@    yaxis  ticklabel start type auto
@    yaxis  ticklabel start 0.000000
@    yaxis  ticklabel stop type auto
@    yaxis  ticklabel stop 0.000000
@    yaxis  ticklabel char size 0.800000
@    yaxis  ticklabel font 0
@    yaxis  ticklabel color 1
@    yaxis  tick place both
@    yaxis  tick spec type none
@    altxaxis  off
@    altyaxis  off
@    legend on
@    legend loctype view
@    legend 0.78, 0.8
@    legend box color 1
@    legend box pattern 1
@    legend box linewidth 1.0
@    legend box linestyle 1
@    legend box fill color 0
@    legend box fill pattern 1
@    legend font 0
@    legend char size 1.000000
@    legend color 1
@    legend length 2
@    legend vgap 1
@    legend hgap 1
@    legend invert false
@    frame type 0
@    frame linestyle 1
@    frame linewidth 1.0
@    frame color 1
@    frame pattern 1
@    frame background color 0
@    frame background pattern 0
@    s0 hidden false
@    s0 type xy
@    s0 symbol 0
@    s0 symbol size 1.000000
@    s0 symbol color 3
@    s0 symbol pattern 1
@    s0 symbol fill color 3
@    s0 symbol fill pattern 0
@    s0 symbol linewidth 1.0
@    s0 symbol linestyle 1
@    s0 symbol char 65
@    s0 symbol char font 0
@    s0 symbol skip 0
@    s0 line type 1
@    s0 line linestyle 1
@    s0 line linewidth 1.0
@    s0 line color 3
@    s0 line pattern 1
@    s0 baseline type 0
@    s0 baseline off
@    s0 dropline off
@    s0 fill type 0
@    s0 fill rule 0
@    s0 fill color 1
@    s0 fill pattern 1
@    s0 avalue off
@    s0 avalue type 2
@    s0 avalue char size 1.000000
@    s0 avalue font 0
@    s0 avalue color 1
@    s0 avalue rot 0
@    s0 avalue format general
@    s0 avalue prec 3
@    s0 avalue prepend ""
@    s0 avalue append ""
@    s0 avalue offset 0.000000 , 0.000000
@    s0 errorbar on
@    s0 errorbar place both
@    s0 errorbar color 3
@    s0 errorbar pattern 1
@    s0 errorbar size 1.000000
@    s0 errorbar linewidth 1.0
@    s0 errorbar linestyle 1
@    s0 errorbar riser linewidth 1.0
@    s0 errorbar riser linestyle 1
@    s0 errorbar riser clip off
@    s0 errorbar riser clip length 0.100000
@    s0 comment "/Users/KCheng/Desktop/cg_small_water_run/md-run-lonestar/namchi-04-26-2014/g-mind/1md-1.0nm-results/DPP-res-.xvg"
@    s0 legend  ""
@    s1 hidden false
@    s1 type xy
@    s1 symbol 0
@    s1 symbol size 1.000000
@    s1 symbol color 11
@    s1 symbol pattern 1
@    s1 symbol fill color 11
@    s1 symbol fill pattern 0
@    s1 symbol linewidth 1.0
@    s1 symbol linestyle 1
@    s1 symbol char 65
@    s1 symbol char font 0
@    s1 symbol skip 0
@    s1 line type 1
@    s1 line linestyle 1
@    s1 line linewidth 1.0
@    s1 line color 11
@    s1 line pattern 1
@    s1 baseline type 0
@    s1 baseline off
@    s1 dropline off
@    s1 fill type 0
@    s1 fill rule 0
@    s1 fill color 1
@    s1 fill pattern 1
@    s1 avalue off
@    s1 avalue type 2
@    s1 avalue char size 1.000000
@    s1 avalue font 0
@    s1 avalue color 1
@    s1 avalue rot 0
@    s1 avalue format general
@    s1 avalue prec 3
@    s1 avalue prepend ""
@    s1 avalue append ""
@    s1 avalue offset 0.000000 , 0.000000
@    s1 errorbar on
@    s1 errorbar place both
@    s1 errorbar color 11
@    s1 errorbar pattern 1
@    s1 errorbar size 1.000000
@    s1 errorbar linewidth 1.0
@    s1 errorbar linestyle 1
@    s1 errorbar riser linewidth 1.0
@    s1 errorbar riser linestyle 1
@    s1 errorbar riser clip off
@    s1 errorbar riser clip length 0.100000
@    s1 comment "/Users/KCheng/Desktop/cg_small_water_run/md-run-lonestar/namchi-04-26-2014/g-mind/1md-1.0nm-results/DUP-res-.xvg"
@    s1 legend  ""
@    s2 hidden false
@    s2 type xy
@    s2 symbol 0
@    s2 symbol size 1.000000
@    s2 symbol color 1
@    s2 symbol pattern 1
@    s2 symbol fill color 1
@    s2 symbol fill pattern 0
@    s2 symbol linewidth 1.0
@    s2 symbol linestyle 1
@    s2 symbol char 65
@    s2 symbol char font 0
@    s2 symbol skip 0
@    s2 line type 1
@    s2 line linestyle 1
@    s2 line linewidth 1.0
@    s2 line color 1
@    s2 line pattern 1
@    s2 baseline type 0
@    s2 baseline off
@    s2 dropline off
@    s2 fill type 0
@    s2 fill rule 0
@    s2 fill color 1
@    s2 fill pattern 1
@    s2 avalue off
@    s2 avalue type 2
@    s2 avalue char size 1.000000
@    s2 avalue font 0
@    s2 avalue color 1
@    s2 avalue rot 0
@    s2 avalue format general
@    s2 avalue prec 3
@    s2 avalue prepend ""
@    s2 avalue append ""
@    s2 avalue offset 0.000000 , 0.000000
@    s2 errorbar on
@    s2 errorbar place both
@    s2 errorbar color 1
@    s2 errorbar pattern 1
@    s2 errorbar size 1.000000
@    s2 errorbar linewidth 1.0
@    s2 errorbar linestyle 1
@    s2 errorbar riser linewidth 1.0
@    s2 errorbar riser linestyle 1
@    s2 errorbar riser clip off
@    s2 errorbar riser clip length 0.100000
@    s2 comment "/Users/KCheng/Desktop/cg_small_water_run/md-run-lonestar/namchi-04-26-2014/g-mind/1md-1.0nm-results/CHO-res-.xvg"
@    s2 legend  ""
@target G0.S0
@type xy
0 0.9822679
0.02 0.5193021
0.04 0.4806247
0.06 1.623807
0.08 1.995
0.1 0.8340569
0.12 0.4710625
0.14 0.9201362
0.16 0.4843806
0.18 1.930149
0.2 0.4882119
0.22 0.4620872
0.24 0.5169381
0.26 0.4772317
0.28 1.545712
0.3 2.131015
0.32 0.7699023
0.34 0.6671019
0.36 0.8995833
0.38 0.4955048
0.4 1.536888
0.42 1.688794
0.44 0.9276986
0.46 1.168439
0.48 1.663911
0.5 0.838376
0.52 0.4769953
0.54 0.4884928
0.56 0.4820009
0.58 1.186571
0.6 1.109391
0.62 1.79603
0.64 1.189485
0.66 1.627498
0.68 0.6882043
0.7 0.5115171
0.72 0.7622502
0.74 1.390737
0.76 0.5245231
0.78 0.5035869
0.8 0.4771267
0.82 0.4706649
0.84 0.6716583
0.86 0.5380987
0.88 1.132276
0.9 1.44455
0.92 0.9257565
0.94 1.590204
0.96 1.040793
0.98 1.834107
1 0.5080359
1.02 0.4918583
1.04 1.959036
1.06 0.924067
1.08 0.9505393
1.1 1.152822
1.12 0.8754854
1.14 0.4868772
1.16 0.5062359
1.18 2.742836
1.2 0.4771269
1.22 0.572407
1.24 0.6765352
1.26 0.505248
1.28 0.4795313
1.3 0.8650146
1.32 0.4874942
1.34 0.9659324
1.36 0.4683477
1.38 0.5140283
1.4 0.4834772
1.42 0.4858242
1.44 0.5146845
1.46 0.4758941
1.48 0.5231869
1.5 0.4615731
1.52 0.8818446
1.54 0.8256667
1.56 0.5283464
1.58 0.7061514
1.6 0.7934257
1.62 1.190105
1.64 1.316492
1.66 0.9164197
1.68 0.8684757
1.7 0.5112978
1.72 0.7490997
1.74 0.4552473
1.76 0.9591924
1.78 0.5037861
1.8 1.833337
1.82 1.726217
1.84 0.8031958
1.86 1.365137
1.88 0.8243482
1.9 0.4725987
1.92 0.4736288
1.94 0.4770223
1.96 0.4743945
1.98 2.092546
2 1.653322
2.02 1.548508
2.04 0.9505
2.06 0.9894826
2.08 0.8045494
2.1 0.4870825
2.12 0.5369816
2.14 1.294025
2.16 1.631203
2.18 0.4801039
2.2 0.5212001
2.22 2.162626
2.24 0.6058266
2.26 1.452179
2.28 1.106684
2.3 0.5159948
2.32 0.469281
2.34 0.5415028
2.36 0.4710886
2.38 0.4691484
2.4 0.4622495
2.42 0.5614489
2.44 0.5076169
2.46 0.5016978
2.48 0.492823
2.5 0.4611126
2.52 0.849838
2.54 1.593471
2.56 0.4824159
2.58 0.4797132
2.6 0.6946403
2.62 2.372114
2.64 1.205083
2.66 0.8479533
2.68 0.5017471
2.7 2.219712
2.72 1.159008
2.74 0.4772316
2.76 1.764731
2.78 1.494607
2.8 1.265671
2.82 1.532131
2.84 0.9807262
2.86 2.155696
2.88 1.471615
2.9 0.6924776
2.92 0.4754997
2.94 1.242075
2.96 1.789113
2.98 0.4754474
3 0.4731276
3.02 0.4966387
3.04 1.658358
3.06 1.676551
3.08 1.895957
3.1 0.4813003
3.12 0.4839427
3.14 1.014138
3.16 0.8303913
3.18 0.4792439
3.2 0.4510822
3.22 1.322837
3.24 2.101493
3.26 1.340429
3.28 0.4630606
3.3 0.4494997
3.32 0.4550546
3.34 0.4521337
3.36 0.4543672
3.38 0.4656451
3.4 0.4644896
3.42 0.44975
3.44 0.4558783
3.46 0.4511655
3.48 0.4542304
3.5 0.4603802
3.52 0.4530182
3.54 0.4470182
3.56 0.4447466
3.58 0.4561246
3.6 0.4600539
3.62 0.4400565
3.64 0.4525754
3.66 0.4375498
3.68 0.4473538
3.7 0.4427474
3.72 0.448135
3.74 0.4466822
3.76 0.4694142
3.78 0.4553022
3.8 0.4314509
3.82 0.4641393
3.84 0.4477171
3.86 0.4620063
3.88 0.4522168
3.9 0.4443252
3.92 0.4463463
3.94 0.4464588
3.96 0.4671458
3.98 0.4548346
4 0.4682411
4.02 0.4574386
4.04 0.4741832
4.06 0.471858
4.08 0.4766817
4.1 0.4490542
4.12 0.4513031
4.14 0.4818712
4.16 0.4571103
4.18 0.4541202
4.2 0.4725462
4.22 0.4761562
4.24 0.4648123
4.26 0.441984
4.28 0.4614104
4.3 0.4641923
4.32 0.4541203
4.34 0.4722289
4.36 0.4693345
4.38 0.4674673
4.4 0.4626555
4.42 0.469521
4.44 0.4500562
4.46 0.4530725
4.48 0.4558782
4.5 0.4433113
4.52 0.4611127
4.54 0.4495554
4.56 0.4592392
4.58 0.4528796
4.6 0.4695215
4.62 0.464489
4.64 0.4545607
4.66 0.4552199
4.68 0.4519128
4.7 0.4432554
4.72 0.4794267
4.74 0.4893105
4.76 0.4718581
4.78 0.4838641
4.8 0.4649996
4.82 0.4801042
4.84 0.4583945
4.86 0.4829598
4.88 0.4786961
4.9 0.4737876
4.92 0.4659946
4.94 0.8386593
4.96 0.4972173
4.98 0.4838134
5 0.4687749
5.02 0.4530177
5.04 0.4659394
5.06 0.4729961
5.08 0.455851
5.1 0.4460385
5.12 0.4624658
5.14 0.4752106
5.16 0.4651341
5.18 0.4651078
5.2 0.4618445
5.22 0.4692545
5.24 0.4671722
5.26 0.4543675
5.28 0.4635189
5.3 0.4832439
5.32 0.4762879
5.34 0.8889744
5.36 0.7366482
5.38 0.5093376
5.4 0.4813787
5.42 0.4836578
5.44 0.4873908
5.46 0.4628715
5.48 0.4652687
5.5 0.4546151
5.52 0.4495555
5.54 0.4688287
5.56 0.4655376
5.58 0.4552751
5.6 0.47281
5.62 0.4575476
5.64 0.4465425
5.66 0.4559329
5.68 0.4575212
5.7 0.4871089
5.72 0.4581486
5.74 0.4576574
5.76 0.4830372
5.78 0.4659672
5.8 0.4725995
5.82 0.4616819
5.84 0.4815078
5.86 0.4676003
5.88 0.4728902
5.9 0.461086
5.92 0.4549725
5.94 0.4504999
5.96 0.472811
5.98 0.46114
6 0.4559333
6.02 0.463924
6.04 0.4466265
6.06 0.4607598
6.08 0.4415308
6.1 0.4580937
6.12 0.4401136
6.14 0.4603531
6.16 0.4649997
6.18 0.4668245
6.2 0.4733917
6.22 0.4600549
6.24 0.4585578
6.26 0.4501387
6.28 0.4661542
6.3 0.454973
6.32 0.4490266
6.34 0.452604
6.36 0.4557137
6.38 0.451996
6.4 0.4598367
6.42 0.4535145
6.44 0.4582849
6.46 0.4434532
6.48 0.44925
6.5 0.4561794
6.52 0.4667172
6.54 0.4642729
6.56 0.468535
6.58 0.4683476
6.6 0.4585302
6.62 0.4590481
6.64 0.4773363
6.66 0.4678141
6.68 0.4595919
6.7 0.4649201
6.72 0.4901785
6.74 0.4499999
6.76 0.4651349
6.78 0.4612479
6.8 0.4585033
6.82 0.4807545
6.84 0.4601636
6.86 0.462304
6.88 0.4671454
6.9 0.4565358
6.92 0.4488041
6.94 0.4458141
6.96 0.4393459
6.98 0.4752633
7 0.4613297
7.02 0.4535696
7.04 0.463735
7.06 0.4576577
7.08 0.4615464
7.1 0.4610856
7.12 0.4626828
7.14 0.4631412
7.16 0.4627091
7.18 0.4600271
7.2 0.4589117
7.22 0.4596461
7.24 0.4373216
7.26 0.4668517
7.28 0.4560154
7.3 0.4670118
7.32 0.4479402
7.34 0.4479109
7.36 0.4642736
7.38 0.4568641
7.4 0.4424076
7.42 0.4691473
7.44 0.4507214
7.46 0.4718581
7.48 0.435259
7.5 0.4747888
7.52 0.4785915
7.54 0.4756571
7.56 0.4701326
7.58 0.4648925
7.6 0.4575481
7.62 0.4649189
7.64 0.4724939
7.66 0.4666094
7.68 0.5000247
7.7 0.4486367
7.72 0.4564542
7.74 0.4570288
7.76 0.4593751
7.78 0.4535418
7.8 0.4733126
7.82 0.4616817
7.84 0.446374
7.86 0.4676274
7.88 0.451719
7.9 0.4612485
7.92 0.4527964
7.94 0.4525761
7.96 0.4724675
7.98 0.4610857
8 0.4594841
8.02 0.4600816
8.04 0.4557956
8.06 0.4639778
8.08 0.4716727
8.1 0.4574384
8.12 0.4674673
8.14 0.466503
8.16 0.4595104
8.18 0.4913508
8.2 0.467145
8.22 0.4669313
8.24 0.4644886
8.26 0.4591568
8.28 0.4551925
8.3 0.4605429
8.32 0.4474648
8.34 0.4618982
8.36 0.4499167
8.38 0.4619528
8.4 0.4493603
8.42 0.4415031
8.44 0.4710099
8.46 0.4665025
8.48 0.4581759
8.5 0.4586388
8.52 0.4631955
8.54 0.4648919
8.56 0.4656716
8.58 0.4605973
8.6 0.4398299
8.62 0.4651344
8.64 0.4856438
8.66 0.4751048
8.68 0.4704252
8.7 0.4579028
8.72 0.4614653
8.74 0.5056924
8.76 0.5169377
8.78 0.4564264
8.8 0.4650537
8.82 0.4659663
8.84 0.4921888
8.86 0.4571923
8.88 0.4580941
8.9 0.4474931
8.92 0.4743939
8.94 0.4680544
8.96 0.4563165
8.98 0.4613566
9 0.4490551
9.02 0.4585306
9.04 0.4656984
9.06 0.4598641
9.08 0.4561253
9.1 0.4610048
9.12 0.4571646
9.14 0.4661822
9.16 0.4615189
9.18 0.4592936
9.2 0.4449995
9.22 0.4647036
9.24 0.4532933
9.26 0.4589656
9.28 0.4734447
9.3 0.4471569
9.32 0.4788013
9.34 0.4746847
9.36 0.4493877
9.38 0.47
9.4 0.4578758
9.42 0.4685085
9.44 0.4717253
9.46 0.4546151
9.48 0.4681077
9.5 0.4572742
9.52 0.4591569
9.54 0.459864
9.56 0.450555
9.58 0.4529344
9.6 0.4444656
9.62 0.4777547
9.64 0.4725204
9.66 0.4577392
9.68 0.4482467
9.7 0.4491659
9.72 0.4606524
9.74 0.4498333
9.76 0.4416443
9.78 0.4624388
9.8 0.4477167
9.82 0.4837869
9.84 0.4705579
9.86 0.4594023
9.88 0.4590746
9.9 0.454368
9.92 0.451608
9.94 0.4502497
9.96 0.4690953
9.98 0.4562071
10 0.4632765
10.02 0.4557689
10.04 0.4553569
10.06 0.4578486
10.08 0.4605969
10.1 0.4433393
10.12 0.4465987
10.14 0.4575475
10.16 0.4592928
10.18 0.4514974
10.2 0.4568916
10.22 0.4557963
10.24 0.4693077
10.26 0.459946
10.28 0.4642469
10.3 0.4490545
10.32 0.4626556
10.34 0.4541204
10.36 0.4448879
10.38 0.4492495
10.4 0.4783823
10.42 0.4484974
10.44 0.4607605
10.46 0.4659399
10.48 0.4735504
10.5 0.4509435
10.52 0.4645967
10.54 0.4450561
10.56 0.4477996
10.58 0.4668508
10.6 0.4644619
10.62 0.4684278
10.64 0.4875448
10.66 0.4579849
10.68 0.4671451
10.7 0.4633033
10.72 0.4738404
10.74 0.4405958
10.76 0.4484975
10.78 0.4658863
10.8 0.4728903
10.82 0.4543951
10.84 0.4680277
10.86 0.4550277
10.88 0.4697075
10.9 0.4654832
10.92 0.4743941
10.94 0.4760776
10.96 0.4689609
10.98 0.463087
11 0.4860549
11.02 0.476498
11.04 0.4820009
11.06 0.4606791
11.08 0.4629794
11.1 0.4559335
11.12 0.4598095
11.14 0.4654835
11.16 0.4855413
11.18 0.4866473
11.2 0.45853
11.22 0.4614379
11.24 0.4760517
11.26 0.466182
11.28 0.4640306
11.3 0.4774407
11.32 0.4599454
11.34 0.474368
11.36 0.4869803
11.38 0.4853347
11.4 0.483865
11.42 0.4887229
11.44 0.4905354
11.46 0.48026
11.48 0.4764971
11.5 0.465054
11.52 0.4857209
11.54 0.4815078
11.56 0.4718317
11.58 0.4835803
11.6 0.4851287
11.62 0.4540378
11.64 0.5426092
11.66 0.540116
11.68 0.4766814
11.7 0.4622233
11.72 0.4602717
11.74 0.4606514
11.76 0.4563442
11.78 0.4576574
11.8 0.4711688
11.82 0.4810656
11.84 0.4751056
11.86 0.4759722
11.88 0.4665301
11.9 0.4716987
11.92 0.453128
11.94 0.4768127
11.96 0.456289
11.98 0.4474931
12 0.4536792
12.02 0.4722555
12.04 0.4727845
12.06 0.4673864
12.08 0.4601361
12.1 0.4597826
12.12 0.4631957
12.14 0.4428604
12.16 0.4769958
12.18 0.4716725
12.2 0.4486926
12.22 0.4767599
12.24 0.4719646
12.26 0.4638963
12.28 0.4473255
12.3 0.4631421
12.32 0.4666104
12.34 0.4695742
12.36 0.4895151
12.38 0.477546
12.4 0.4566452
12.42 0.4733392
12.44 0.4715133
12.46 0.465349
12.48 0.4528525
12.5 0.4691484
12.52 0.5069515
12.54 0.4737617
12.56 0.4745781
12.58 0.4488037
12.6 0.4535966
12.62 0.4792183
12.64 0.5068038
12.66 0.7420913
12.68 0.5042074
12.7 0.4461783
12.72 0.48117
12.74 0.480286
12.76 0.4560978
12.78 0.4614116
12.8 0.4628175
12.82 0.4747098
12.84 0.461573
12.86 0.4472417
12.88 0.480234
12.9 0.4550549
12.92 0.4570009
12.94 0.4912743
12.96 0.4844847
12.98 0.4667442
13 0.4532388
13.02 0.503686
13.04 0.4562349
13.06 0.491961
13.08 0.4695477
13.1 0.4867755
13.12 0.5145136
13.14 0.4854127
13.16 0.4530447
13.18 0.4468221
13.2 0.4872627
13.22 0.4559059
13.24 0.4750261
13.26 0.4881092
13.28 0.4623304
13.3 0.4684013
13.32 0.4553571
13.34 0.4879804
13.36 0.4623852
13.38 0.476445
13.4 0.4735507
13.42 0.4681345
13.44 0.4861578
13.46 0.5564616
13.48 0.4567823
13.5 0.4539003
13.52 0.4617629
13.54 0.463924
13.56 0.475342
13.58 0.458694
13.6 0.4470458
13.62 0.4720172
13.64 0.4563715
13.66 0.4869806
13.68 0.4655642
13.7 0.4610042
13.72 0.4654301
13.74 0.4537348
13.76 0.4795312
13.78 0.4808845
13.8 0.4436777
13.82 0.4844072
13.84 0.5974112
13.86 0.5004248
13.88 0.4600542
13.9 0.4680011
13.92 0.4863388
13.94 0.4477447
13.96 0.4593742
13.98 0.4667445
14 0.4585578
14.02 0.4697078
14.04 0.4593745
14.06 0.449277
14.08 0.4521617
14.1 0.4697339
14.12 0.4571659
14.14 0.4522716
14.16 0.4671186
14.18 0.4670658
14.2 0.4794528
14.22 0.4543954
14.24 0.4863385
14.26 0.4661276
14.28 0.4574109
14.3 0.469308
14.32 0.4633035
14.34 0.469494
14.36 0.474658
14.38 0.4560155
14.4 0.4589658
14.42 0.4515249
14.44 0.4622227
14.46 0.4415314
14.48 0.4591843
14.5 0.4667438
14.52 0.4727311
14.54 0.4476883
14.56 0.4714077
14.58 0.4541471
14.6 0.464247
14.62 0.4474931
14.64 0.4391464
14.66 0.4667437
14.68 0.4601365
14.7 0.4637353
14.72 0.4561244
14.74 0.4633033
14.76 0.4487762
14.78 0.4527147
14.8 0.4690683
14.82 0.4503613
14.84 0.459783
14.86 0.4671991
14.88 0.4580942
14.9 0.4693875
14.92 0.4580665
14.94 0.4588024
14.96 0.4648923
14.98 0.4504717
15 0.4635729
15.02 0.4570828
15.04 0.4626287
15.06 0.4684013
15.08 0.4507213
15.1 0.434799
15.12 0.4550274
15.14 0.4675735
15.16 0.4538169
15.18 0.4680274
15.2 0.4620065
15.22 0.4537348
15.24 0.4489152
15.26 0.4642469
15.28 0.4497497
15.3 0.4572474
15.32 0.4623308
15.34 0.4654831
15.36 0.4674666
15.38 0.4701331
15.4 0.4713282
15.42 0.4526318
15.44 0.4727579
15.46 0.4404833
15.48 0.4605696
15.5 0.4684284
15.52 0.4485811
15.54 0.464354
15.56 0.4633846
15.58 0.4579569
15.6 0.4678674
15.62 0.4676266
15.64 0.4644618
15.66 0.4587756
15.68 0.4512208
15.7 0.4732071
15.72 0.4677874
15.74 0.4602718
15.76 0.4556868
15.78 0.4721493
15.8 0.4563439
15.82 0.4556861
15.84 0.4530731
15.86 0.4519125
15.88 0.4707697
15.9 0.4575205
15.92 0.4736027
15.94 0.467413
15.96 0.4820272
15.98 0.4535141
16 0.4524656
16.02 0.4426628
16.04 0.4548075
16.06 0.4427473
16.08 0.4735236
16.1 0.4707712
16.12 0.4601352
16.14 0.4621692
16.16 0.4634116
16.18 0.4618165
16.2 0.4582577
16.22 0.4670651
16.24 0.4746049
16.26 0.4592929
16.28 0.4558509
16.3 0.4523274
16.32 0.4559052
16.34 0.4619791
16.36 0.4541206
16.38 0.4614653
16.4 0.4632494
16.42 0.4844844
16.44 0.4649188
16.46 0.4585574
16.48 0.4639501
16.5 0.5200478
16.52 0.4592111
16.54 0.4661548
16.56 0.4824935
16.58 0.4837613
16.6 0.4570288
16.62 0.4641926
16.64 0.4796093
16.66 0.4504162
16.68 0.4562348
16.7 0.446458
16.72 0.4901794
16.74 0.4574662
16.76 0.4658596
16.78 0.4379498
16.8 0.4519408
16.82 0.4546982
16.84 0.4781472
16.86 0.4400855
16.88 0.4825708
16.9 0.4548083
16.92 0.4558778
16.94 0.4943935
16.96 0.4540381
16.98 0.4868781
17 0.482131
17.02 0.4750267
17.04 0.4802343
17.06 0.4954293
17.08 0.4652148
17.1 0.5024192
17.12 0.4898979
17.14 0.4860301
17.16 0.4656984
17.18 0.4441848
17.2 0.4659403
17.22 0.4904585
17.24 0.4668245
17.26 0.4557135
17.28 0.4633035
17.3 0.4670117
17.32 0.4682144
17.34 0.4466267
17.36 0.4754997
17.38 0.4613295
17.4 0.4601363
17.42 0.4690679
17.44 0.4712213
17.46 0.4967144
17.48 0.4724932
17.5 0.4707708
17.52 0.4763665
17.54 0.4591843
17.56 0.4502223
17.58 0.4604624
17.6 0.465108
17.62 0.4485808
17.64 0.4879039
17.66 0.4518022
17.68 0.4761833
17.7 0.4607332
17.72 0.4650537
17.74 0.4693346
17.76 0.495681
17.78 0.4658588
17.8 0.4884924
17.82 0.7223049
17.84 0.4812748
17.86 0.4777552
17.88 0.469548
17.9 0.4943928
17.92 0.4662621
17.94 0.4746317
17.96 0.4581487
17.98 0.4702661
18 0.5032395
18.02 0.4728896
18.04 0.4902292
18.06 0.4908413
18.08 0.6474952
18.1 0.479192
18.12 0.4851032
18.14 0.4780431
18.16 0.7558272
18.18 0.4824412
18.2 0.6018305
18.22 0.4539003
18.24 0.717129
18.26 0.5040832
18.28 0.497418
18.3 0.504431
18.32 0.4842009
18.34 0.5095578
18.36 0.4665301
18.38 0.452023
18.4 0.460272
18.42 0.4748159
18.44 0.7296063
18.46 0.430523
18.48 0.7666002
18.5 0.9907194
18.52 1.279971
18.54 1.221322
18.56 0.4994493
18.58 0.4775978
18.6 0.8891854
18.62 0.4638431
18.64 0.4661278
18.66 0.4645694
18.68 1.157335
18.7 0.5026679
18.72 0.5044057
18.74 1.092943
18.76 1.262161
18.78 0.4862868
18.8 0.5298348
18.82 0.8582106
18.84 0.5078877
18.86 0.7932692
18.88 0.4925699
18.9 0.4801299
18.92 0.8038339
18.94 0.4774151
18.96 0.4768123
18.98 0.4961099
19 0.4684018
19.02 0.4689883
19.04 0.4665301
19.06 0.4839676
19.08 0.478435
19.1 0.4698146
19.12 0.4851288
19.14 0.4643815
19.16 0.4580664
19.18 0.4620066
19.2 0.4531554
19.22 0.4587485
19.24 0.4744736
19.26 0.4571924
19.28 0.4574114
19.3 0.4739731
19.32 0.4592929
19.34 0.4606523
19.36 0.4574934
19.38 0.4592927
19.4 0.4459539
19.42 0.4746314
19.44 0.4535972
19.46 0.4699736
19.48 0.4541196
19.5 0.4527967
19.52 0.4478281
19.54 0.4565901
19.56 0.4221378
19.58 0.4451396
19.6 0.4480516
19.62 0.4665565
19.64 0.4618978
19.66 0.4744731
19.68 0.4571928
19.7 0.4523829
19.72 0.4552197
19.74 0.4704254
19.76 0.4711157
19.78 0.4684813
19.8 0.4546978
19.82 0.4580668
19.84 0.4599455
19.86 0.4729163
19.88 0.4796873
19.9 0.4818716
19.92 0.4992746
19.94 0.4800526
19.96 0.461465
19.98 0.4641658
20 0.461248
&
@target G0.S1
@type xy
0 0.9262967
0.02 2.132188
0.04 1.692233
0.06 2.89963
0.08 2.520422
0.1 0.8545905
0.12 0.926026
0.14 1.606565
0.16 1.969321
0.18 2.569417
0.2 0.5169864
0.22 0.9084464
0.24 0.7470278
0.26 0.8892133
0.28 2.281211
0.3 3.035844
0.32 0.9859762
0.34 1.048367
0.36 1.58444
0.38 1.220594
0.4 1.936685
0.42 1.789895
0.44 2.122952
0.46 2.00467
0.48 2.721815
0.5 1.32937
0.52 0.5483841
0.54 0.8741853
0.56 0.505989
0.58 1.684792
0.6 1.438697
0.62 1.28279
0.64 1.752106
0.66 2.01302
0.68 1.953772
0.7 1.598703
0.72 1.637971
0.74 2.036774
0.76 0.5096321
0.78 1.448603
0.8 2.518179
0.82 0.4698409
0.84 0.7183662
0.86 0.7988899
0.88 0.8783649
0.9 0.8960334
0.92 0.7604936
0.94 1.539399
0.96 2.435313
0.98 1.380706
1 0.7712489
1.02 0.726877
1.04 2.115377
1.06 1.066325
1.08 1.623838
1.1 1.924974
1.12 1.455412
1.14 0.9064623
1.16 0.5766283
1.18 2.646668
1.2 0.6196973
1.22 1.074349
1.24 0.9087899
1.26 0.9904543
1.28 0.9004855
1.3 1.65537
1.32 1.245251
1.34 0.8752422
1.36 1.605701
1.38 1.313393
1.4 1.788226
1.42 1.465554
1.44 0.5223507
1.46 0.9390553
1.48 0.4656712
1.5 0.5260705
1.52 0.483684
1.54 0.4720436
1.56 0.5462143
1.58 0.4887488
1.6 0.4610044
1.62 0.4645697
1.64 0.8700867
1.66 1.373554
1.68 0.5077899
1.7 0.4763669
1.72 0.4906629
1.74 0.4773359
1.76 0.4718576
1.78 0.545642
1.8 1.358759
1.82 1.807132
1.84 1.118314
1.86 1.292643
1.88 0.8743712
1.9 1.021799
1.92 2.080163
1.94 1.308061
1.96 0.9644036
1.98 2.549
2 3.007229
2.02 3.672213
2.04 1.784342
2.06 1.612452
2.08 0.9592052
2.1 1.427656
2.12 0.9683105
2.14 2.699398
2.16 1.751842
2.18 2.585019
2.2 3.023739
2.22 2.577843
2.24 2.267675
2.26 3.203132
2.28 2.381963
2.3 2.253342
2.32 1.389334
2.34 1.521455
2.36 2.991776
2.38 2.482706
2.4 1.194853
2.42 1.70321
2.44 3.036947
2.46 1.39457
2.48 3.165162
2.5 1.483315
2.52 1.201593
2.54 1.880485
2.56 1.251299
2.58 0.884011
2.6 0.500999
2.62 3.203736
2.64 1.024792
2.66 1.519259
2.68 0.484613
2.7 2.617914
2.72 1.732635
2.74 1.1831
2.76 2.451521
2.78 2.171974
2.8 1.253814
2.82 2.224393
2.84 1.26801
2.86 2.374257
2.88 2.213035
2.9 2.031225
2.92 0.4922907
2.94 1.98024
2.96 2.413659
2.98 0.8999444
3 1.018345
3.02 0.9748584
3.04 2.005698
3.06 2.551319
3.08 3.17381
3.1 3.011565
3.12 1.99362
3.14 3.241967
3.16 2.932209
3.18 0.496815
3.2 1.706957
3.22 2.243808
3.24 2.597638
3.26 1.593244
3.28 0.4601631
3.3 0.4766028
3.32 0.4699466
3.34 0.4765764
3.36 0.4779124
3.38 0.4718578
3.4 0.4658596
3.42 0.4555484
3.44 0.4523832
3.46 0.466502
3.48 0.4460385
3.5 0.4569734
3.52 0.4628181
3.54 0.4739733
3.56 0.4882883
3.58 0.4924933
3.6 0.5433694
3.62 0.4879802
3.64 0.4681078
3.66 0.5000747
3.68 0.5134444
3.7 0.4684285
3.72 0.4903316
3.74 0.5060388
3.76 0.4965128
3.78 0.4814042
3.8 0.464812
3.82 0.4858242
3.84 0.4627364
3.86 0.4585029
3.88 0.4524929
3.9 0.4857468
3.92 0.4877246
3.94 0.4844584
3.96 0.4743944
3.98 0.4640585
4 0.4445781
4.02 0.4573292
4.04 0.4543678
4.06 0.4534862
4.08 0.4687751
4.1 0.4521614
4.12 0.4642471
4.14 0.445982
4.16 0.4775461
4.18 0.4751048
4.2 0.4574378
4.22 0.4694139
4.24 0.4785657
4.26 0.4701597
4.28 0.4588575
4.3 0.4613297
4.32 0.4674666
4.34 0.4590756
4.36 0.473366
4.38 0.4584211
4.4 0.4556867
4.42 0.4693345
4.44 0.4539828
4.46 0.4672519
4.48 0.4478281
4.5 0.4690681
4.52 0.4733126
4.54 0.5216079
4.56 0.482545
4.58 0.4514968
4.6 0.4701064
4.62 0.463843
4.64 0.4576568
4.66 0.4679214
4.68 0.4625474
4.7 0.4777806
4.72 0.4662615
4.74 0.4550275
4.76 0.4503614
4.78 0.4805209
4.8 0.4596461
4.82 0.4450003
4.84 0.4601364
4.86 0.4686415
4.88 0.4669046
4.9 0.4676537
4.92 0.4550003
4.94 0.4677874
4.96 0.4634925
4.98 0.4491376
5 0.4564539
5.02 0.4522717
5.04 0.4633839
5.06 0.4518019
5.08 0.4610037
5.1 0.4484974
5.12 0.4530457
5.14 0.4563715
5.16 0.4452246
5.18 0.446458
5.2 0.4553568
5.22 0.4673329
5.24 0.460516
5.26 0.4567554
5.28 0.4646773
5.3 0.4613566
5.32 0.4546979
5.34 0.4626282
5.36 0.4441853
5.38 0.4602989
5.4 0.4635189
5.42 0.4563438
5.44 0.460679
5.46 0.4451406
5.48 0.4507222
5.5 0.4565916
5.52 0.449027
5.54 0.4587212
5.56 0.4613292
5.58 0.4573017
5.6 0.4547801
5.62 0.4570282
5.64 0.4611396
5.66 0.4516636
5.68 0.4486089
5.7 0.4518847
5.72 0.4373502
5.74 0.4633035
5.76 0.4651343
5.78 0.4567827
5.8 0.4432274
5.82 0.4570006
5.84 0.449694
5.86 0.4629793
5.88 0.4554394
5.9 0.4402837
5.92 0.4607873
5.94 0.4541201
5.96 0.453073
5.98 0.4450003
6 0.4557139
6.02 0.4575476
6.04 0.4574112
6.06 0.4366056
6.08 0.4541202
6.1 0.4579572
6.12 0.4683486
6.14 0.4559329
6.16 0.4535975
6.18 0.4570011
6.2 0.4458982
6.22 0.4600272
6.24 0.4523825
6.26 0.4667443
6.28 0.4508325
6.3 0.4566456
6.32 0.4619532
6.34 0.4696274
6.36 0.4625477
6.38 0.4761563
6.4 0.4478005
6.42 0.4424087
6.44 0.4662612
6.46 0.4512483
6.48 0.4677074
6.5 0.48013
6.52 0.4607602
6.54 0.4589938
6.56 0.4531555
6.58 0.4608957
6.6 0.4625207
6.62 0.468775
6.64 0.4639231
6.66 0.4618985
6.68 0.4787488
6.7 0.4488595
6.72 0.4406243
6.74 0.451082
6.76 0.4623311
6.78 0.4470175
6.8 0.4476052
6.82 0.4715136
6.84 0.4610042
6.86 0.4534864
6.88 0.4559877
6.9 0.4639502
6.92 0.4530175
6.94 0.4639231
6.96 0.4470467
6.98 0.4859519
7 0.4626287
7.02 0.4635193
7.04 0.466101
7.06 0.4581763
7.08 0.470133
7.1 0.466315
7.12 0.4625472
7.14 0.4672529
7.16 0.4943943
7.18 0.4639238
7.2 0.4664227
7.22 0.4680014
7.24 0.4597283
7.26 0.4573293
7.28 0.465538
7.3 0.4439305
7.32 0.4506388
7.34 0.4557686
7.36 0.491274
7.38 0.4800256
7.4 0.459728
7.42 0.465323
7.44 0.4811441
7.46 0.5353971
7.48 0.4837868
7.5 0.4570014
7.52 0.460217
7.54 0.4698136
7.56 0.4586391
7.58 0.4713013
7.6 0.4464867
7.62 0.4604888
7.64 0.4490547
7.66 0.468988
7.68 0.4472973
7.7 0.4695745
7.72 0.4526872
7.74 0.4713017
7.76 0.4378071
7.78 0.4459826
7.8 0.4496108
7.82 0.445449
7.84 0.4666904
7.86 0.457001
7.88 0.4563722
7.9 0.4709834
7.92 0.4794267
7.94 0.457957
7.96 0.4564263
7.98 0.4331566
8 0.462115
8.02 0.4655641
8.04 0.4533753
8.06 0.4598368
8.08 0.4548079
8.1 0.4693077
8.12 0.4687215
8.14 0.4651073
8.16 0.4590209
8.18 0.4683477
8.2 0.4678148
8.22 0.4746844
8.24 0.4364058
8.26 0.4727842
8.28 0.4747109
8.3 0.4902554
8.32 0.4694943
8.34 0.4718053
8.36 0.4653226
8.38 0.4716195
8.4 0.4610045
8.42 0.4763137
8.44 0.4534867
8.46 0.4564265
8.48 0.4565624
8.5 0.4733123
8.52 0.4451121
8.54 0.4687482
8.56 0.468615
8.58 0.461763
8.6 0.4645963
8.62 0.4445507
8.64 0.4700536
8.66 0.4565358
8.68 0.4576022
8.7 0.4495554
8.72 0.4499997
8.74 0.4554392
8.76 0.4613571
8.78 0.4640312
8.8 0.445926
8.82 0.4631685
8.84 0.4644895
8.86 0.4498057
8.88 0.4400564
8.9 0.4602717
8.92 0.4766807
8.94 0.4655642
8.96 0.4636806
8.98 0.453045
9 0.4611396
9.02 0.4532939
9.04 0.4605969
9.06 0.4549176
9.08 0.4739198
9.1 0.4731281
9.12 0.4541199
9.14 0.4638425
9.16 0.4628175
9.18 0.4592929
9.2 0.4674675
9.22 0.4578479
9.24 0.4752369
9.26 0.4697076
9.28 0.4579571
9.3 0.4633037
9.32 0.4666899
9.34 0.4514976
9.36 0.4429732
9.38 0.4670654
9.4 0.4414178
9.42 0.4440158
9.44 0.4618985
9.46 0.4469057
9.48 0.4888246
9.5 0.4756838
9.52 0.4666369
9.54 0.4574112
9.56 0.4681346
9.58 0.4711953
9.6 0.4759202
9.62 0.4571927
9.64 0.449249
9.66 0.438891
9.68 0.462844
9.7 0.4590216
9.72 0.4693611
9.74 0.4537069
9.76 0.4605969
9.78 0.4465421
9.8 0.4612487
9.82 0.4639502
9.84 0.4587754
9.86 0.4640314
9.88 0.4608966
9.9 0.4691482
9.92 0.4779639
9.94 0.4733919
9.96 0.4514705
9.98 0.4605162
10 0.4837872
10.02 0.4601627
10.04 0.4760773
10.06 0.4555493
10.08 0.473445
10.1 0.4812743
10.12 0.462088
10.14 0.4816898
10.16 0.4571105
10.18 0.4527141
10.2 0.4601633
10.22 0.4564538
10.24 0.4632762
10.26 0.4605158
10.28 0.4553569
10.3 0.4306391
10.32 0.4667978
10.34 0.4484973
10.36 0.4713286
10.38 0.4576579
10.4 0.4585301
10.42 0.447968
10.44 0.4642734
10.46 0.4613566
10.48 0.4594016
10.5 0.4567825
10.52 0.4574109
10.54 0.4493608
10.56 0.4661011
10.58 0.4791134
10.6 0.4553299
10.62 0.4639235
10.64 0.4489154
10.66 0.4607874
10.68 0.4748941
10.7 0.4759729
10.72 0.4576297
10.74 0.4404825
10.76 0.4524655
10.78 0.4491384
10.8 0.4564264
10.82 0.4682679
10.84 0.4718049
10.86 0.4616547
10.88 0.4739201
10.9 0.4585572
10.92 0.446458
10.94 0.455
10.96 0.4686147
10.98 0.4565904
11 0.4513033
11.02 0.4563442
11.04 0.4580667
11.06 0.4658597
11.08 0.4586393
11.1 0.440227
11.12 0.4661818
11.14 0.4665294
11.16 0.4586388
11.18 0.4510542
11.2 0.4662622
11.22 0.460245
11.24 0.4671727
11.26 0.4782786
11.28 0.4587213
11.3 0.4486089
11.32 0.4656983
11.34 0.4569734
11.36 0.4543953
11.38 0.4492495
11.4 0.4510269
11.42 0.4681347
11.44 0.452189
11.46 0.4553022
11.48 0.4696005
11.5 0.4594834
11.52 0.4605979
11.54 0.4520508
11.56 0.457739
11.58 0.4453657
11.6 0.4822084
11.62 0.4388049
11.64 0.4532107
11.66 0.4532938
11.68 0.4627634
11.7 0.4373213
11.72 0.4607872
11.74 0.4670392
11.76 0.4532378
11.78 0.4498889
11.8 0.4492487
11.82 0.4633036
11.84 0.4583942
11.86 0.4668517
11.88 0.4669315
11.9 0.4467103
11.92 0.4541473
11.94 0.4445221
11.96 0.4661274
11.98 0.4384067
12 0.4562343
12.02 0.4631957
12.04 0.4504724
12.06 0.4418991
12.08 0.4582034
12.1 0.4512482
12.12 0.4522172
12.14 0.4419558
12.16 0.461979
12.18 0.4394598
12.2 0.4448032
12.22 0.4491382
12.24 0.4650269
12.26 0.4563443
12.28 0.4496664
12.3 0.4670376
12.32 0.4534586
12.34 0.4483863
12.36 0.4591838
12.38 0.4548078
12.4 0.4747097
12.42 0.463115
12.44 0.4605435
12.46 0.471938
12.48 0.4502497
12.5 0.4391187
12.52 0.4461501
12.54 0.4596469
12.56 0.4500549
12.58 0.4634116
12.6 0.4620061
12.62 0.4617901
12.64 0.4366346
12.66 0.4548898
12.68 0.4541201
12.7 0.4606786
12.72 0.4436777
12.74 0.4590476
12.76 0.4621958
12.78 0.4583393
12.8 0.4757625
12.82 0.4561249
12.84 0.4575481
12.86 0.4667439
12.88 0.4556588
12.9 0.4518013
12.92 0.4493881
12.94 0.4633037
12.96 0.4708762
12.98 0.4501112
13 0.448442
13.02 0.4464017
13.04 0.4478008
13.06 0.444438
13.08 0.4400852
13.1 0.4630599
13.12 0.4501946
13.14 0.4534868
13.16 0.4567544
13.18 0.4538993
13.2 0.4339067
13.22 0.4571103
13.24 0.4587485
13.26 0.4525761
13.28 0.4528241
13.3 0.453817
13.32 0.464704
13.34 0.4684287
13.36 0.4627089
13.38 0.4623308
13.4 0.4493325
13.42 0.4501385
13.44 0.4641118
13.46 0.4491655
13.48 0.4560973
13.5 0.4458143
13.52 0.4457023
13.54 0.4526314
13.56 0.460136
13.58 0.4323196
13.6 0.4587213
13.62 0.4535685
13.64 0.4504721
13.66 0.4664223
13.68 0.4522444
13.7 0.4276979
13.72 0.4601627
13.74 0.4513591
13.76 0.4473817
13.78 0.4385492
13.8 0.4499723
13.82 0.4552472
13.84 0.4592661
13.86 0.4486088
13.88 0.4463742
13.9 0.4481347
13.92 0.4378925
13.94 0.4485811
13.96 0.4417297
13.98 0.4678674
14 0.4539275
14.02 0.4678938
14.04 0.4601094
14.06 0.4585301
14.08 0.4574116
14.1 0.4749998
14.12 0.4553576
14.14 0.4548079
14.16 0.4567822
14.18 0.4681081
14.2 0.4496116
14.22 0.462006
14.24 0.453734
14.26 0.4426623
14.28 0.4568917
14.3 0.4622233
14.32 0.4550547
14.34 0.4671993
14.36 0.4639236
14.38 0.4702386
14.4 0.4546974
14.42 0.4684277
14.44 0.465296
14.46 0.4542297
14.48 0.445365
14.5 0.4580663
14.52 0.4699738
14.54 0.4596193
14.56 0.4622772
14.58 0.4563174
14.6 0.4694144
14.62 0.455576
14.64 0.4597279
14.66 0.4644895
14.68 0.45241
14.7 0.4614379
14.72 0.4677068
14.74 0.4761572
14.76 0.4596464
14.78 0.4372067
14.8 0.452327
14.82 0.4950002
14.84 0.4493883
14.86 0.4512483
14.88 0.459918
14.9 0.4466259
14.92 0.4775199
14.94 0.4719635
14.96 0.4560148
14.98 0.4550002
15 0.4796872
15.02 0.4534594
15.04 0.4707975
15.06 0.4688543
15.08 0.4669314
15.1 0.4639244
15.12 0.4615735
15.14 0.4644618
15.16 0.4760514
15.18 0.4658866
15.2 0.4662078
15.22 0.4565908
15.24 0.4668514
15.26 0.468215
15.28 0.4386624
15.3 0.4460942
15.32 0.4627365
15.34 0.4510817
15.36 0.4559335
15.38 0.4473808
15.4 0.4648118
15.42 0.4667444
15.44 0.4684285
15.46 0.4710626
15.48 0.4649737
15.5 0.4623314
15.52 0.4744993
15.54 0.4819235
15.56 0.4830113
15.58 0.4498329
15.6 0.4414183
15.62 0.4757365
15.64 0.4644622
15.66 0.4621959
15.68 0.4656443
15.7 0.4624391
15.72 0.5131766
15.74 0.4578479
15.76 0.4549999
15.78 0.4560155
15.8 0.4565358
15.82 0.4794794
15.84 0.4713013
15.86 0.4615466
15.88 0.4700274
15.9 0.4503604
15.92 0.4487208
15.94 0.4572196
15.96 0.4645696
15.98 0.447465
16 0.4815079
16.02 0.4586393
16.04 0.4615739
16.06 0.4526308
16.08 0.4689622
16.1 0.4627089
16.12 0.4583392
16.14 0.4617903
16.16 0.4359182
16.18 0.4589663
16.2 0.4766816
16.22 0.4543948
16.24 0.4674663
16.26 0.4504159
16.28 0.452217
16.3 0.4631951
16.32 0.4691748
16.34 0.4604344
16.36 0.4548902
16.38 0.4680275
16.4 0.4629528
16.42 0.4657786
16.44 0.4663419
16.46 0.4746578
16.48 0.466155
16.5 0.4682684
16.52 0.4580664
16.54 0.459157
16.56 0.4534588
16.58 0.4546708
16.6 0.4668244
16.62 0.4479114
16.64 0.4631142
16.66 0.4534594
16.68 0.470532
16.7 0.4633571
16.72 0.4729953
16.74 0.4602715
16.76 0.4541194
16.78 0.4578485
16.8 0.4453645
16.82 0.4498895
16.84 0.4652151
16.86 0.4562074
16.88 0.4552746
16.9 0.4470452
16.92 0.4610311
16.94 0.4406247
16.96 0.4537899
16.98 0.4634928
17 0.4674135
17.02 0.4472977
17.04 0.4725725
17.06 0.4596462
17.08 0.4686151
17.1 0.4659664
17.12 0.4654568
17.14 0.4753418
17.16 0.4346553
17.18 0.455001
17.2 0.462844
17.22 0.4570009
17.24 0.4423231
17.26 0.4527137
17.28 0.4735509
17.3 0.4665563
17.32 0.4480235
17.34 0.4633037
17.36 0.4500556
17.38 0.451802
17.4 0.4479116
17.42 0.4544775
17.44 0.4561798
17.46 0.4348856
17.48 0.4652148
17.5 0.4498336
17.52 0.4411351
17.54 0.4678943
17.56 0.4533491
17.58 0.4584207
17.6 0.4591574
17.62 0.4566453
17.64 0.4693345
17.66 0.4540106
17.68 0.475763
17.7 0.4632491
17.72 0.4461229
17.74 0.4641657
17.76 0.4600273
17.78 0.4502223
17.8 0.458394
17.82 0.4534864
17.84 0.4612481
17.86 0.4701595
17.88 0.4789579
17.9 0.4598098
17.92 0.4622496
17.94 0.463519
17.96 0.4534585
17.98 0.4656713
18 0.4539001
18.02 0.4407376
18.04 0.4632765
18.06 0.4408516
18.08 0.4674928
18.1 0.4618442
18.12 0.4616547
18.14 0.4555219
18.16 0.457001
18.18 0.45489
18.2 0.4564268
18.22 0.4310739
18.24 0.4476049
18.26 0.4537904
18.28 0.4463458
18.3 0.4541199
18.32 0.4450281
18.34 0.4631144
18.36 0.4435364
18.38 0.4411349
18.4 0.4487195
18.42 0.4563171
18.44 0.4521621
18.46 0.4593745
18.48 0.4366925
18.5 0.4628984
18.52 0.4633308
18.54 0.4531276
18.56 0.4612481
18.58 0.4571649
18.6 0.4543675
18.62 0.4480511
18.64 0.4535963
18.66 0.4682685
18.68 0.4591576
18.7 0.4425209
18.72 0.4466265
18.74 0.4512483
18.76 0.4501383
18.78 0.4613838
18.8 0.4490539
18.82 0.4492489
18.84 0.4485816
18.86 0.457739
18.88 0.44713
18.9 0.4606522
18.92 0.4689611
18.94 0.4501671
18.96 0.4601085
18.98 0.4644886
19 0.4599186
19.02 0.445674
19.04 0.4616544
19.06 0.4643539
19.08 0.4610854
19.1 0.4498332
19.12 0.4527139
19.14 0.4602981
19.16 0.4630604
19.18 0.4561796
19.2 0.4591569
19.22 0.470983
19.24 0.4537346
19.26 0.4707972
19.28 0.4359184
19.3 0.4729688
19.32 0.4616278
19.34 0.4570017
19.36 0.4636808
19.38 0.4700274
19.4 0.4592113
19.42 0.4481347
19.44 0.4684815
19.46 0.4701331
19.48 0.4672794
19.5 0.4507214
19.52 0.482856
19.54 0.4557686
19.56 0.4693877
19.58 0.4458976
19.6 0.4563171
19.62 0.4727584
19.64 0.4563168
19.66 0.4580661
19.68 0.458039
19.7 0.4698399
19.72 0.4572474
19.74 0.4785916
19.76 0.45511
19.78 0.4647854
19.8 0.4592389
19.82 0.4639508
19.84 0.4628714
19.86 0.4616547
19.88 0.464893
19.9 0.4742888
19.92 0.4507219
19.94 0.4435373
19.96 0.4544506
19.98 0.4330703
20 0.4545321
&
@target G0.S2
@type xy
0 1.665278
0.02 1.254163
0.04 0.8902109
0.06 2.155801
0.08 2.879557
0.1 1.528986
0.12 0.9553277
0.14 1.542376
0.16 1.145306
0.18 2.796699
0.2 1.440321
0.22 0.9105079
0.24 0.9618731
0.26 1.008017
0.28 2.508426
0.3 2.551083
0.32 1.6254
0.34 1.313735
0.36 1.270177
0.38 0.9872439
0.4 2.045892
0.42 2.307975
0.44 1.724043
0.46 1.748213
0.48 2.216472
0.5 1.712053
0.52 0.9340779
0.54 1.239617
0.56 0.8355988
0.58 1.795794
0.6 1.845413
0.62 2.034564
0.64 2.102766
0.66 2.236325
0.68 0.9879897
0.7 0.9968692
0.72 1.238325
0.74 2.11731
0.76 1.013323
0.78 1.064295
0.8 1.22087
0.82 1.378169
0.84 1.076592
0.86 1.36225
0.88 1.414576
0.9 2.113067
0.92 1.342888
0.94 2.050006
0.96 1.83966
0.98 2.232409
1 1.148456
1.02 0.8166097
1.04 2.960599
1.06 1.447506
1.08 1.651378
1.1 2.101862
1.12 1.850466
1.14 1.243915
1.16 1.097361
1.18 3.394558
1.2 1.172742
1.22 1.344796
1.24 1.142125
1.26 0.7152967
1.28 1.172786
1.3 1.564673
1.32 1.60619
1.34 1.223703
1.36 1.260843
1.38 1.255358
1.4 0.9778547
1.42 1.081481
1.44 1.072019
1.46 0.8360326
1.48 1.013484
1.5 0.9831197
1.52 1.490252
1.54 1.358657
1.56 1.412046
1.58 0.9562689
1.6 1.285827
1.62 1.393027
1.64 1.816817
1.66 1.419198
1.68 1.539813
1.7 0.9143438
1.72 1.074989
1.74 1.133645
1.76 1.241048
1.78 0.8097068
1.8 2.589643
1.82 2.436129
1.84 1.266116
1.86 1.86443
1.88 1.533109
1.9 1.238406
1.92 0.8752286
1.94 1.2491
1.96 1.252966
1.98 2.72594
2 2.57212
2.02 2.345005
2.04 2.057675
2.06 1.49429
2.08 1.294662
2.1 1.465725
2.12 1.343223
2.14 2.24048
2.16 2.246074
2.18 0.7664695
2.2 1.499574
2.22 2.86596
2.24 1.364752
2.26 2.175005
2.28 1.923253
2.3 1.002036
2.32 1.242397
2.34 1.329897
2.36 0.5219434
2.38 0.9152325
2.4 0.9347461
2.42 1.213518
2.44 0.9803573
2.46 0.9199318
2.48 0.8497055
2.5 0.8406098
2.52 1.429283
2.54 2.268998
2.56 1.295483
2.58 1.194508
2.6 1.020612
2.62 3.090436
2.64 1.779023
2.66 1.753724
2.68 1.190987
2.7 2.997758
2.72 1.97386
2.74 1.141282
2.76 2.524035
2.78 2.258428
2.8 2.048286
2.82 2.426176
2.84 1.553536
2.86 2.987679
2.88 2.239788
2.9 1.199469
2.92 0.890407
2.94 1.764837
2.96 2.603714
2.98 0.7544862
3 1.021004
3.02 0.9492759
3.04 2.302336
3.06 2.222307
3.08 2.836041
3.1 0.8959492
3.12 0.9970704
3.14 1.674022
3.16 1.428303
3.18 0.8542395
3.2 1.089873
3.22 2.227302
3.24 3.058966
3.26 1.936162
3.28 0.4701335
3.3 0.4764448
3.32 0.4967142
3.34 0.4668242
3.36 0.4728106
3.38 0.4544775
3.4 0.4771006
3.42 0.4574389
3.44 0.4603528
3.46 0.4456742
3.48 0.4394886
3.5 0.4430011
3.52 0.4296504
3.54 0.4605434
3.56 0.4224631
3.58 0.4488039
3.6 0.4266447
3.62 0.4584209
3.64 0.434626
3.66 0.4039805
3.68 0.4656712
3.7 0.4559334
3.72 0.4633034
3.74 0.4613296
3.76 0.4877757
3.78 0.4422954
3.8 0.4591841
3.82 0.470452
3.84 0.4262041
3.86 0.4748163
3.88 0.4760785
3.9 0.4676533
3.92 0.4598103
3.94 0.4635188
3.96 0.4827785
3.98 0.4623856
4 0.4580395
4.02 0.4454768
4.04 0.4583125
4.06 0.482234
4.08 0.4490268
4.1 0.4498332
4.12 0.4442121
4.14 0.456016
4.16 0.4395739
4.18 0.4432836
4.2 0.4035463
4.22 0.4147588
4.24 0.4510543
4.26 0.4537897
4.28 0.4497216
4.3 0.4181803
4.32 0.4523267
4.34 0.4843032
4.36 0.4370923
4.38 0.4691747
4.4 0.474816
4.42 0.4717252
4.44 0.4878013
4.46 0.452797
4.48 0.4686951
4.5 0.4287771
4.52 0.4329552
4.54 0.4500557
4.56 0.4451124
4.58 0.4573022
4.6 0.4611131
4.62 0.440738
4.64 0.4358328
4.66 0.449472
4.68 0.4583936
4.7 0.4626282
4.72 0.4378642
4.74 0.4384918
4.76 0.4737616
4.78 0.4380069
4.8 0.4974694
4.82 0.4459824
4.84 0.472494
4.86 0.4484976
4.88 0.5283463
4.9 0.5337607
4.92 0.6390233
4.94 0.6568102
4.96 0.4899496
4.98 0.90638
5 0.4378642
5.02 0.453266
5.04 0.4612483
5.06 0.4882883
5.08 0.4559059
5.1 0.4706904
5.12 0.4524656
5.14 0.4659397
5.16 0.4274923
5.18 0.4598099
5.2 0.4597008
5.22 0.4792964
5.24 0.435718
5.26 0.4446903
5.28 0.4416731
5.3 0.430232
5.32 0.4754996
5.34 0.4712751
5.36 0.5067788
5.38 0.4511652
5.4 0.4416734
5.42 0.5007249
5.44 0.4746836
5.46 0.4555489
5.48 0.4620878
5.5 0.458039
5.52 0.4204755
5.54 0.4469065
5.56 0.462872
5.58 0.4709032
5.6 0.4491653
5.62 0.4576843
5.64 0.4210999
5.66 0.4455897
5.68 0.4392321
5.7 0.4642475
5.72 0.4624657
5.74 0.4446624
5.76 0.4294476
5.78 0.4345688
5.8 0.4188376
5.82 0.4442408
5.84 0.4344543
5.86 0.4355457
5.88 0.4251178
5.9 0.4680277
5.92 0.4378643
5.94 0.4535418
5.96 0.441984
5.98 0.4681084
6 0.4690947
6.02 0.4431989
6.04 0.4456736
6.06 0.4124622
6.08 0.4523824
6.1 0.4340799
6.12 0.4415877
6.14 0.445337
6.16 0.4601358
6.18 0.4467098
6.2 0.4583937
6.22 0.4526316
6.24 0.4792966
6.26 0.4867489
6.28 0.4666102
6.3 0.4497217
6.32 0.457002
6.34 0.4547529
6.36 0.4602447
6.38 0.4457579
6.4 0.4596468
6.42 0.4551369
6.44 0.4534866
6.46 0.4446069
6.48 0.455274
6.5 0.4502222
6.52 0.4586117
6.54 0.4684551
6.56 0.4239109
6.58 0.4478
6.6 0.4503608
6.62 0.4491372
6.64 0.4611398
6.66 0.4550551
6.68 0.4591571
6.7 0.4693347
6.72 0.4635195
6.74 0.4534594
6.76 0.4530171
6.78 0.4245288
6.8 0.4114306
6.82 0.4520507
6.84 0.4613838
6.86 0.4622504
6.88 0.4314221
6.9 0.4574113
6.92 0.4531281
6.94 0.4666101
6.96 0.4482188
6.98 0.4603527
7 0.4554115
7.02 0.4539276
7.04 0.4776246
7.06 0.4415022
7.08 0.4663419
7.1 0.4783823
7.12 0.4725724
7.14 0.477179
7.16 0.4832442
7.18 0.4574114
7.2 0.4436781
7.22 0.4394599
7.24 0.441532
7.26 0.461113
7.28 0.4612206
7.3 0.4618715
7.32 0.4501391
7.34 0.4659672
7.36 0.4051544
7.38 0.466503
7.4 0.4475768
7.42 0.4409651
7.44 0.4070011
7.46 0.4541194
7.48 0.5038602
7.5 0.4755262
7.52 0.4359761
7.54 0.4020264
7.56 0.4704523
7.58 0.8332771
7.6 0.5082808
7.62 0.4614377
7.64 0.5010735
7.66 0.4513588
7.68 0.4785912
7.7 0.4654028
7.72 0.4537076
7.74 0.4672797
7.76 0.4739198
7.78 0.479922
7.8 0.4587213
7.82 0.4833995
7.84 0.468001
7.86 0.4803375
7.88 0.459075
7.9 0.5379118
7.92 0.4774151
7.94 0.4776242
7.96 0.5105627
7.98 0.4711158
8 0.4504999
8.02 0.4667439
8.04 0.4518027
8.06 0.4790353
8.08 0.4719378
8.1 0.457411
8.12 0.4838901
8.14 0.438464
8.16 0.4458135
8.18 0.4799469
8.2 0.4644083
8.22 0.4654565
8.24 0.8672659
8.26 0.4333875
8.28 0.4458702
8.3 0.4692019
8.32 0.6477262
8.34 0.4683489
8.36 0.466181
8.38 0.4977201
8.4 0.4707703
8.42 0.4685349
8.44 0.5050989
8.46 0.4580399
8.48 0.4829602
8.5 0.4703459
8.52 0.4717526
8.54 0.4676002
8.56 0.4534589
8.58 0.4821042
8.6 0.4784869
8.62 0.4450559
8.64 0.4527962
8.66 0.4346548
8.68 0.4452806
8.7 0.4265265
8.72 0.4588033
8.74 0.4922907
8.76 0.4795313
8.78 0.4566724
8.8 0.4734189
8.82 0.4656714
8.84 0.4500557
8.86 0.4610313
8.88 0.4524646
8.9 0.4587213
8.92 0.4461503
8.94 0.4403971
8.96 0.4137931
8.98 0.4344529
9 0.4211293
9.02 0.4674936
9.04 0.4257344
9.06 0.4397729
9.08 0.4308998
9.1 0.4574112
9.12 0.4646232
9.14 0.4531285
9.16 0.4366927
9.18 0.4557688
9.2 0.4506936
9.22 0.4732072
9.24 0.4503895
9.26 0.4548899
9.28 0.4649728
9.3 0.4540378
9.32 0.4436783
9.34 0.4537069
9.36 0.4493883
9.38 0.4431137
9.4 0.458203
9.42 0.4376361
9.44 0.4671456
9.46 0.451608
9.48 0.4407381
9.5 0.451137
9.52 0.460814
9.54 0.4276091
9.56 0.4167734
9.58 0.451276
9.6 0.4546978
9.62 0.4574119
9.64 0.4556867
9.66 0.4156027
9.68 0.4650265
9.7 0.4537065
9.72 0.468988
9.74 0.4624119
9.76 0.461438
9.78 0.4597007
9.8 0.4739196
9.82 0.4778337
9.84 0.4545601
9.86 0.474157
9.88 0.4622234
9.9 0.4794267
9.92 0.4764714
9.94 0.4682154
9.96 0.4084727
9.98 0.4616
10 0.4627093
10.02 0.4885946
10.04 0.4685614
10.06 0.4708769
10.08 0.4753419
10.1 0.4573292
10.12 0.472467
10.14 0.4506944
10.16 0.4649731
10.18 0.8593307
10.2 0.4466262
10.22 0.4882876
10.24 0.4550277
10.26 0.4971163
10.28 0.4571927
10.3 0.4823638
10.32 0.4662617
10.34 0.4540922
10.36 0.4611397
10.38 0.466744
10.4 0.4589665
10.42 0.4371788
10.44 0.4794264
10.46 0.4193445
10.48 0.4403982
10.5 0.4747897
10.52 0.4633029
10.54 0.4584209
10.56 0.488902
10.58 0.4690951
10.6 0.4746053
10.62 0.4524657
10.64 0.4831157
10.66 0.4585032
10.68 0.500949
10.7 0.4597283
10.72 0.4251475
10.74 0.4549998
10.76 0.5497493
10.78 0.4739202
10.8 0.4495561
10.82 0.4606791
10.84 0.4954296
10.86 0.4673866
10.88 0.4249702
10.9 0.4841489
10.92 0.465215
10.94 0.4678413
10.96 0.4562888
10.98 0.4652954
11 0.464893
11.02 0.4872629
11.04 0.4530455
11.06 0.4239691
11.08 0.4628442
11.1 0.4773363
11.12 0.4435369
11.14 0.4747892
11.16 0.45423
11.18 0.4513031
11.2 0.4218113
11.22 0.4732341
11.24 0.4450272
11.26 0.4450006
11.28 0.4355741
11.3 0.4797393
11.32 0.4236149
11.34 0.4395733
11.36 0.4583395
11.38 0.4828048
11.4 0.4698146
11.42 0.4490266
11.44 0.4717261
11.46 0.4492773
11.48 0.4683484
11.5 0.4974685
11.52 0.490255
11.54 0.4239402
11.56 0.4927726
11.58 0.4618174
11.6 0.472044
11.62 0.452493
11.64 0.4350572
11.66 0.4654838
11.68 0.453954
11.7 0.628709
11.72 0.4733124
11.74 0.4106704
11.76 0.4678936
11.78 0.4882113
11.8 0.4408238
11.82 0.4671198
11.84 0.4462348
11.86 0.473841
11.88 0.4511376
11.9 0.4583937
11.92 0.4598635
11.94 0.4650542
11.96 0.4491379
11.98 0.4635726
12 0.461438
12.02 0.4508052
12.04 0.4306677
12.06 0.4622227
12.08 0.4543946
12.1 0.4679213
12.12 0.4623313
12.14 0.4153011
12.16 0.4458139
12.18 0.4600265
12.2 0.4559881
12.22 0.4636267
12.24 0.4737352
12.26 0.4644622
12.28 0.4513865
12.3 0.4421254
12.32 0.4846648
12.34 0.4290394
12.36 0.4452529
12.38 0.4226992
12.4 0.4641387
12.42 0.4600544
12.44 0.4864412
12.46 0.4600812
12.48 0.4313351
12.5 0.4453648
12.52 0.4796089
12.54 0.4818197
12.56 0.5073705
12.58 0.4719369
12.6 0.5034627
12.62 0.4988483
12.64 0.4648925
12.66 0.4579308
12.68 0.4702657
12.7 0.4650272
12.72 0.4719379
12.74 0.4994242
12.76 0.4692019
12.78 0.4675464
12.8 0.4467936
12.82 0.4718851
12.84 0.4504159
12.86 0.4253237
12.88 0.4685351
12.9 0.4596739
12.92 0.4360616
12.94 0.4279306
12.96 0.475421
12.98 0.4380926
13 0.4821302
13.02 0.4695477
13.04 0.4836836
13.06 0.4404823
13.08 0.502817
13.1 0.4855156
13.12 0.4606789
13.14 0.4833217
13.16 0.4247943
13.18 0.4607324
13.2 0.480884
13.22 0.4404548
13.24 0.4610314
13.26 0.4733655
13.28 0.4773359
13.3 0.4422668
13.32 0.4717253
13.34 0.4805469
13.36 0.4651338
13.38 0.4433396
13.4 0.4557687
13.42 0.4861589
13.44 0.4686947
13.46 1.084459
13.48 0.4675735
13.5 0.4647854
13.52 0.4580663
13.54 0.4280477
13.56 0.4520513
13.58 0.4931783
13.6 0.4487201
13.62 0.450417
13.64 0.4926462
13.66 0.5126886
13.68 0.494596
13.7 0.4537895
13.72 0.4374931
13.74 0.4912485
13.76 0.4720696
13.78 0.4633844
13.8 0.479035
13.82 0.8238473
13.84 0.5106124
13.86 1.094909
13.88 0.5001005
13.9 0.4717254
13.92 0.4501659
13.94 0.4747896
13.96 0.4446063
13.98 0.467707
14 0.4324638
14.02 0.4662082
14.04 0.4654567
14.06 0.477232
14.08 0.442888
14.1 0.468535
14.12 0.4333014
14.14 0.453734
14.16 0.4615732
14.18 0.4373212
14.2 0.4821569
14.22 0.4703454
14.24 0.4478839
14.26 0.4701323
14.28 0.4684274
14.3 0.4668244
14.32 0.4245291
14.34 0.4751315
14.36 0.4433394
14.38 0.4591568
14.4 0.4781732
14.42 0.4885953
14.44 0.4399149
14.46 0.492189
14.48 0.4470464
14.5 0.4523824
14.52 0.4532933
14.54 0.4554387
14.56 0.4697075
14.58 0.4528244
14.6 0.4647846
14.62 0.4652956
14.64 0.4614109
14.66 0.4652152
14.68 0.4537072
14.7 0.4371778
14.72 0.4492493
14.74 0.4413901
14.76 0.4661813
14.78 0.46298
14.8 0.4524654
14.82 0.4383495
14.84 0.4304357
14.86 0.4229952
14.88 0.4315959
14.9 0.4532934
14.92 0.4465702
14.94 0.4288943
14.96 0.3959163
14.98 0.4436775
15 0.4387199
15.02 0.45299
15.04 0.4414461
15.06 0.4703461
15.08 0.446542
15.1 0.4368641
15.12 0.4528244
15.14 0.4433399
15.16 0.45025
15.18 0.4724936
15.2 0.4541202
15.22 0.4667442
15.24 0.4738143
15.26 0.4632765
15.28 0.4345688
15.3 0.479714
15.32 0.4689082
15.34 0.4936593
15.36 0.4605973
15.38 0.5012232
15.4 0.49371
15.42 0.5047032
15.44 0.4790354
15.46 0.4639766
15.48 0.4263206
15.5 0.478644
15.52 0.4596465
15.54 0.4337626
15.56 0.4663416
15.58 0.4583941
15.6 0.4807028
15.62 0.4707706
15.64 0.4769959
15.66 0.4658591
15.68 0.5124696
15.7 0.4502505
15.72 0.4252936
15.74 0.4970417
15.76 0.4792445
15.78 0.4642469
15.8 0.468668
15.82 0.4688284
15.84 0.4767338
15.86 0.4878782
15.88 0.4278719
15.9 0.4659129
15.92 0.5100492
15.94 0.4644625
15.96 0.4586122
15.98 0.4852322
16 0.4417299
16.02 0.5076908
16.04 0.4751315
16.06 0.4583127
16.08 0.4838903
16.1 0.4357173
16.12 0.4950505
16.14 0.5164778
16.16 0.4901028
16.18 0.4396307
16.2 0.4229959
16.22 0.4283978
16.24 0.4635196
16.26 0.4583941
16.28 0.4320593
16.3 0.4373499
16.32 0.4602713
16.34 0.4662882
16.36 0.4399433
16.38 0.4718581
16.4 0.4815077
16.42 0.4701866
16.44 0.4646774
16.46 0.4719374
16.48 0.4446625
16.5 0.4782525
16.52 0.4642739
16.54 0.4720695
16.56 0.4627095
16.58 0.461574
16.6 0.4670657
16.62 0.4727577
16.64 0.4495276
16.66 0.4591843
16.68 0.4534588
16.7 0.4772319
16.72 0.4639769
16.74 0.4430861
16.76 0.4398574
16.78 0.447297
16.8 0.4286606
16.82 0.4624399
16.84 0.452355
16.86 0.4901019
16.88 0.4271709
16.9 0.477415
16.92 0.4558788
16.94 0.4466262
16.96 0.4420687
16.98 0.4721756
17 0.4861582
17.02 0.4328107
17.04 0.4524928
17.06 0.4881086
17.08 0.4630612
17.1 0.497619
17.12 0.4629799
17.14 0.4811706
17.16 0.5113953
17.18 0.4847683
17.2 0.456207
17.22 0.425382
17.24 0.4807545
17.26 0.4905351
17.28 0.5049003
17.3 0.4532101
17.32 0.5036119
17.34 0.4511375
17.36 0.4673862
17.38 0.482105
17.4 0.4704783
17.42 0.4625209
17.44 0.4865436
17.46 0.4772052
17.48 0.4620883
17.5 0.456782
17.52 0.4767601
17.54 0.4391189
17.56 0.4805199
17.58 0.4476043
17.6 0.4719642
17.62 0.4635992
17.64 0.4605969
17.66 0.4645963
17.68 0.475841
17.7 0.4539551
17.72 0.4754204
17.74 0.4916557
17.76 0.4407093
17.78 0.4683481
17.8 0.5170589
17.82 0.4478003
17.84 0.4503335
17.86 0.4797397
17.88 0.4769433
17.9 0.4576573
17.92 0.4743945
17.94 0.4955044
17.96 0.4812485
17.98 0.4715396
18 0.4959334
18.02 0.4844064
18.04 0.5039094
18.06 0.4424078
18.08 0.8953911
18.1 0.4400571
18.12 0.4557138
18.14 0.5107353
18.16 0.4335034
18.18 0.4267905
18.2 0.4143366
18.22 0.5982683
18.24 0.4372931
18.26 0.467867
18.28 0.4559334
18.3 0.4885185
18.32 0.4844071
18.34 0.8333814
18.36 0.5096324
18.38 0.5217759
18.4 0.4648922
18.42 0.4249113
18.44 0.4679745
18.46 0.4560152
18.48 0.4578486
18.5 0.471328
18.52 0.572408
18.54 1.031322
18.56 0.4965379
18.58 0.426908
18.6 0.4479398
18.62 0.4798178
18.64 0.4701059
18.66 0.479035
18.68 0.4800263
18.7 0.4630872
18.72 0.470691
18.74 0.4856173
18.76 0.471805
18.78 0.4602446
18.8 0.4630603
18.82 0.457302
18.84 0.4665298
18.86 0.4792182
18.88 0.475421
18.9 0.5177118
18.92 0.4563443
18.94 0.4718315
18.96 0.4472978
18.98 0.4734975
19 0.4678405
19.02 0.4692009
19.04 0.4568646
19.06 0.4577661
19.08 0.4445786
19.1 0.4340797
19.12 0.4608147
19.14 0.4833483
19.16 0.5733672
19.18 0.4606791
19.2 0.679522
19.22 0.4631417
19.24 0.4765764
19.26 0.460706
19.28 0.4754205
19.3 0.454368
19.32 0.4858238
19.34 0.4645965
19.36 0.4844841
19.38 0.4760782
19.4 0.4423519
19.42 0.447158
19.44 0.4424082
19.46 0.4816899
19.48 0.4756314
19.5 0.4506938
19.52 0.4716194
19.54 0.3938908
19.56 0.4390899
19.58 0.4458139
19.6 0.4037946
19.62 0.4713814
19.64 0.5186762
19.66 0.4761832
19.68 0.4937871
19.7 0.4833476
19.72 0.4648117
19.74 0.4829603
19.76 0.4527967
19.78 0.4226702
19.8 0.4827785
19.82 0.4571103
19.84 0.4140658
19.86 0.5136636
19.88 0.4921882
19.9 0.498021
19.92 0.4721494
19.94 0.4955803
19.96 0.4850263
19.98 0.4482189
20 0.4647854
&
@target G1.S0
@type xy
0 800
0.02 1635
0.04 3722
0.06 32
0.08 1
0.1 1097
0.12 1938
0.14 800
0.16 2472
0.18 1
0.2 1361
0.22 1575
0.24 1213
0.26 3301
0.28 14
0.3 0
0.32 406
0.34 1457
0.36 947
0.38 3279
0.4 28
0.42 18
0.44 367
0.46 169
0.48 23
0.5 699
0.52 3940
0.54 2001
0.56 1886
0.58 387
0.6 457
0.62 11
0.64 175
0.66 32
0.68 838
0.7 2927
0.72 2983
0.74 123
0.76 1621
0.78 1496
0.8 1414
0.82 1511
0.84 1933
0.86 1265
0.88 982
0.9 100
0.92 552
0.94 27
0.96 177
0.98 8
1 2962
1.02 3456
1.04 2
1.06 534
1.08 561
1.1 94
1.12 199
1.14 1890
1.16 1062
1.18 0
1.2 1313
1.22 2637
1.24 1778
1.26 3354
1.28 1007
1.3 649
1.32 357
1.34 674
1.36 1301
1.38 2393
1.4 2184
1.42 2702
1.44 1792
1.46 1373
1.48 613
1.5 1013
1.52 325
1.54 220
1.56 198
1.58 672
1.6 154
1.62 159
1.64 181
1.66 1174
1.68 556
1.7 878
1.72 831
1.74 404
1.76 153
1.78 1280
1.8 1
1.82 7
1.84 614
1.86 168
1.88 1507
1.9 2476
1.92 1309
1.94 1627
1.96 997
1.98 0
2 14
2.02 46
2.04 347
2.06 560
2.08 1298
2.1 1099
2.12 816
2.14 58
2.16 21
2.18 1446
2.2 656
2.22 0
2.24 1965
2.26 68
2.28 384
2.3 4026
2.32 2026
2.34 1413
2.36 2345
2.38 1571
2.4 4593
2.42 2743
2.44 3742
2.46 3489
2.48 2502
2.5 3617
2.52 783
2.54 29
2.56 3258
2.58 2478
2.6 1377
2.62 0
2.64 286
2.66 538
2.68 865
2.7 0
2.72 368
2.74 1459
2.76 2
2.78 17
2.8 49
2.82 18
2.84 730
2.86 0
2.88 14
2.9 2074
2.92 3980
2.94 210
2.96 9
2.98 1999
3 1884
3.02 1486
3.04 12
3.06 11
3.08 4
3.1 2071
3.12 1560
3.14 185
3.16 322
3.18 1433
3.2 1342
3.22 14
3.24 0
3.26 159
3.28 8359
3.3 8410
3.32 7812
3.34 8134
3.36 8895
3.38 8687
3.4 7035
3.42 8565
3.44 8898
3.46 9607
3.48 9707
3.5 9760
3.52 9463
3.54 9081
3.56 9871
3.58 9168
3.6 10698
3.62 9190
3.64 9831
3.66 12674
3.68 11020
3.7 10638
3.72 10849
3.74 11682
3.76 10917
3.78 11775
3.8 10364
3.82 8361
3.84 12068
3.86 10953
3.88 9486
3.9 9438
3.92 10759
3.94 9641
3.96 9004
3.98 9236
4 7290
4.02 7908
4.04 7873
4.06 7357
4.08 7898
4.1 8621
4.12 6282
4.14 6920
4.16 9618
4.18 8300
4.2 8246
4.22 7938
4.24 6825
4.26 4637
4.28 4865
4.3 5443
4.32 3814
4.34 3122
4.36 4939
4.38 7077
4.4 6715
4.42 9167
4.44 11516
4.46 12725
4.48 9547
4.5 11050
4.52 9983
4.54 10682
4.56 10165
4.58 6768
4.6 7278
4.62 6966
4.64 7533
4.66 8920
4.68 7243
4.7 6424
4.72 4077
4.74 4450
4.76 5817
4.78 4272
4.8 4719
4.82 5845
4.84 5956
4.86 4785
4.88 3005
4.9 3499
4.92 1626
4.94 795
4.96 2719
4.98 2878
5 3563
5.02 3218
5.04 3924
5.06 5849
5.08 6915
5.1 6144
5.12 6847
5.14 4912
5.16 5291
5.18 6724
5.2 6256
5.22 7051
5.24 5652
5.26 4281
5.28 5066
5.3 3031
5.32 2455
5.34 1143
5.36 1694
5.38 1532
5.4 1303
5.42 2555
5.44 2069
5.46 4237
5.48 5513
5.5 3546
5.52 4743
5.54 3444
5.56 5694
5.58 6749
5.6 6528
5.62 6229
5.64 7316
5.66 6522
5.68 6552
5.7 4565
5.72 4911
5.74 4653
5.76 6108
5.78 5836
5.8 6757
5.82 7745
5.84 7485
5.86 6398
5.88 5642
5.9 7343
5.92 7310
5.94 7561
5.96 8172
5.98 8862
6 8174
6.02 10330
6.04 10409
6.06 8781
6.08 7926
6.1 8878
6.12 7676
6.14 8235
6.16 5677
6.18 5741
6.2 5518
6.22 6714
6.24 7052
6.26 6525
6.28 7378
6.3 8620
6.32 11385
6.34 8821
6.36 7724
6.38 7525
6.4 8640
6.42 9028
6.44 9753
6.46 9591
6.48 10500
6.5 10425
6.52 8495
6.54 6730
6.56 7203
6.58 7373
6.6 7019
6.62 5705
6.64 7524
6.66 7763
6.68 7018
6.7 5155
6.72 5409
6.74 7116
6.76 6793
6.78 7395
6.8 6143
6.82 7758
6.84 9499
6.86 5924
6.88 6452
6.9 6488
6.92 6991
6.94 7884
6.96 7223
6.98 8116
7 7965
7.02 8363
7.04 8947
7.06 8255
7.08 8438
7.1 7710
7.12 6112
7.14 6832
7.16 7798
7.18 9494
7.2 7885
7.22 8942
7.24 8752
7.26 9193
7.28 8696
7.3 9578
7.32 8542
7.34 9027
7.36 8848
7.38 9374
7.4 8915
7.42 6814
7.44 10031
7.46 8552
7.48 8030
7.5 7603
7.52 6857
7.54 6337
7.56 5036
7.58 3951
7.6 6485
7.62 4368
7.64 4760
7.66 4410
7.68 3814
7.7 4919
7.72 7619
7.74 6111
7.76 8078
7.78 7207
7.8 8089
7.82 6393
7.84 7484
7.86 7429
7.88 8116
7.9 7179
7.92 8261
7.94 6831
7.96 5608
7.98 5878
8 7273
8.02 6663
8.04 7140
8.06 7417
8.08 8296
8.1 7436
8.12 7202
8.14 7227
8.16 6190
8.18 4806
8.2 5651
8.22 7422
8.24 7584
8.26 7008
8.28 7848
8.3 9648
8.32 9802
8.34 8611
8.36 8615
8.38 7206
8.4 6832
8.42 7514
8.44 8375
8.46 8919
8.48 7294
8.5 7705
8.52 6578
8.54 6052
8.56 5824
8.58 5583
8.6 3874
8.62 5901
8.64 3154
8.66 3301
8.68 4026
8.7 3713
8.72 2569
8.74 2610
8.76 2315
8.78 2238
8.8 4882
8.82 5993
8.84 5066
8.86 6423
8.88 6342
8.9 5705
8.92 6500
8.94 6472
8.96 7932
8.98 6675
9 8225
9.02 6138
9.04 6939
9.06 7858
9.08 6911
9.1 6809
9.12 6428
9.14 6307
9.16 5108
9.18 5774
9.2 6977
9.22 6406
9.24 7845
9.26 6916
9.28 5217
9.3 6806
9.32 7126
9.34 6037
9.36 7566
9.38 8466
9.4 7186
9.42 6682
9.44 9016
9.46 8576
9.48 8741
9.5 8998
9.52 7666
9.54 9451
9.56 8772
9.58 9303
9.6 9634
9.62 8407
9.64 9019
9.66 10536
9.68 9267
9.7 9731
9.72 7783
9.74 8033
9.76 8736
9.78 7143
9.8 9075
9.82 7215
9.84 8325
9.86 6958
9.88 7372
9.9 7433
9.92 8331
9.94 9449
9.96 9832
9.98 10225
10 8561
10.02 10458
10.04 9995
10.06 9575
10.08 9324
10.1 10585
10.12 10651
10.14 9560
10.16 8919
10.18 8454
10.2 7350
10.22 10516
10.24 8365
10.26 8922
10.28 8243
10.3 9081
10.32 9822
10.34 9700
10.36 8737
10.38 7187
10.4 7417
10.42 6484
10.44 6097
10.46 6754
10.48 8555
10.5 6630
10.52 7085
10.54 6472
10.56 6255
10.58 7776
10.6 7584
10.62 7091
10.64 7841
10.66 7824
10.68 9066
10.7 9568
10.72 8595
10.74 7981
10.76 9081
10.78 7709
10.8 7940
10.82 7475
10.84 4922
10.86 4077
10.88 4092
10.9 3334
10.92 2331
10.94 3258
10.96 2904
10.98 2570
11 3347
11.02 4839
11.04 4843
11.06 4961
11.08 6693
11.1 5870
11.12 7542
11.14 5102
11.16 2887
11.18 3708
11.2 5251
11.22 4538
11.24 6280
11.26 6264
11.28 8487
11.3 4956
11.32 4090
11.34 3935
11.36 3557
11.38 3733
11.4 3016
11.42 1700
11.44 1915
11.46 2671
11.48 4226
11.5 3203
11.52 3164
11.54 1636
11.56 1639
11.58 2868
11.6 2731
11.62 5367
11.64 1862
11.66 2552
11.68 2881
11.7 3099
11.72 3155
11.74 3686
11.76 3192
11.78 2417
11.8 3379
11.82 3197
11.84 2818
11.86 3543
11.88 4805
11.9 7154
11.92 8254
11.94 6885
11.96 6554
11.98 6414
12 8798
12.02 6912
12.04 5852
12.06 5941
12.08 6249
12.1 6477
12.12 4823
12.14 6076
12.16 4913
12.18 5928
12.2 6731
12.22 4440
12.24 4530
12.26 4876
12.28 3800
12.3 3702
12.32 3393
12.34 3765
12.36 4699
12.38 5243
12.4 5204
12.42 5014
12.44 6165
12.46 6435
12.48 6842
12.5 4140
12.52 4503
12.54 5548
12.56 5029
12.58 3015
12.6 2499
12.62 2053
12.64 1233
12.66 1217
12.68 2705
12.7 4169
12.72 3021
12.74 4651
12.76 4221
12.78 4372
12.8 3557
12.82 6131
12.84 5017
12.86 3932
12.88 5479
12.9 5203
12.92 4710
12.94 2684
12.96 3552
12.98 3211
13 2302
13.02 1710
13.04 2845
13.06 2206
13.08 2002
13.1 2650
13.12 1764
13.14 4476
13.16 3476
13.18 3084
13.2 1667
13.22 1880
13.24 2385
13.26 2118
13.28 3133
13.3 2179
13.32 2329
13.34 2959
13.36 2589
13.38 2315
13.4 1684
13.42 1143
13.44 1736
13.46 1849
13.48 3764
13.5 3634
13.52 3953
13.54 3141
13.56 2535
13.58 4045
13.6 3243
13.62 3623
13.64 2319
13.66 2908
13.68 1993
13.7 1971
13.72 4019
13.74 3557
13.76 3643
13.78 3079
13.8 4123
13.82 3216
13.84 1336
13.86 2140
13.88 1688
13.9 1456
13.92 2556
13.94 4009
13.96 4539
13.98 6536
14 5241
14.02 6512
14.04 7458
14.06 7509
14.08 5869
14.1 5603
14.12 5489
14.14 6813
14.16 6646
14.18 7584
14.2 6256
14.22 6767
14.24 7305
14.26 8202
14.28 8147
14.3 6189
14.32 8391
14.34 8423
14.36 10335
14.38 9098
14.4 10491
14.42 11864
14.44 10297
14.46 7251
14.48 7421
14.5 8763
14.52 5771
14.54 7382
14.56 7526
14.58 8871
14.6 8397
14.62 7500
14.64 6803
14.66 7572
14.68 8263
14.7 8330
14.72 8184
14.74 8816
14.76 8612
14.78 8956
14.8 8991
14.82 7635
14.84 8366
14.86 8219
14.88 8244
14.9 8718
14.92 6296
14.94 8165
14.96 5339
14.98 6984
15 7512
15.02 8027
15.04 7605
15.06 7378
15.08 8752
15.1 9320
15.12 10964
15.14 9857
15.16 10492
15.18 9323
15.2 8449
15.22 10177
15.24 9452
15.26 10491
15.28 8038
15.3 6775
15.32 8565
15.34 7616
15.36 8247
15.38 7198
15.4 7721
15.42 8455
15.44 7184
15.46 6499
15.48 6187
15.5 6563
15.52 7231
15.54 7815
15.56 7064
15.58 6519
15.6 6456
15.62 8322
15.64 7478
15.66 5381
15.68 6047
15.7 4557
15.72 5112
15.74 4419
15.76 3697
15.78 5287
15.8 5509
15.82 8495
15.84 9095
15.86 6494
15.88 6692
15.9 6813
15.92 6438
15.94 5256
15.96 5112
15.98 6566
16 7894
16.02 6918
16.04 8300
16.06 6156
16.08 7319
16.1 6830
16.12 6940
16.14 6396
16.16 5578
16.18 4927
16.2 5056
16.22 5922
16.24 4994
16.26 8601
16.28 6144
16.3 6016
16.32 6709
16.34 7062
16.36 7831
16.38 5889
16.4 5171
16.42 6096
16.44 5117
16.46 6464
16.48 5781
16.5 3640
16.52 4265
16.54 3555
16.56 3302
16.58 4248
16.6 3645
16.62 2878
16.64 4207
16.66 6319
16.68 5922
16.7 5782
16.72 5815
16.74 6113
16.76 5051
16.78 2902
16.8 3903
16.82 3508
16.84 2877
16.86 3158
16.88 3145
16.9 3902
16.92 4139
16.94 3082
16.96 5287
16.98 3861
17 3473
17.02 3965
17.04 2592
17.06 2890
17.08 3781
17.1 2585
17.12 2771
17.14 2993
17.16 3494
17.18 3568
17.2 4325
17.22 4100
17.24 4531
17.26 4703
17.28 1826
17.3 4010
17.32 4931
17.34 4394
17.36 5016
17.38 4349
17.4 4248
17.42 3443
17.44 5203
17.46 3792
17.48 3906
17.5 3524
17.52 5969
17.54 4899
17.56 5634
17.58 5893
17.6 5575
17.62 5558
17.64 4230
17.66 3612
17.68 3298
17.7 6811
17.72 6814
17.74 5321
17.76 3175
17.78 2647
17.8 1281
17.82 687
17.84 1818
17.86 2165
17.88 2523
17.9 2905
17.92 4087
17.94 3616
17.96 3650
17.98 3212
18 1675
18.02 2959
18.04 955
18.06 1270
18.08 1680
18.1 2588
18.12 3257
18.14 2158
18.16 1209
18.18 3111
18.2 3788
18.22 4131
18.24 1708
18.26 3070
18.28 1715
18.3 2676
18.32 1912
18.34 1786
18.36 3755
18.38 4424
18.4 4740
18.42 3019
18.44 1038
18.46 2442
18.48 865
18.5 166
18.52 312
18.54 339
18.56 892
18.58 1240
18.6 477
18.62 1345
18.64 957
18.66 1124
18.68 298
18.7 735
18.72 875
18.74 180
18.76 182
18.78 1064
18.8 1077
18.82 1171
18.84 1036
18.86 1568
18.88 1382
18.9 2193
18.92 1170
18.94 1955
18.96 2295
18.98 2812
19 2691
19.02 2279
19.04 4823
19.06 3741
19.08 6140
19.1 6421
19.12 6593
19.14 6700
19.16 6595
19.18 7256
19.2 5881
19.22 6154
19.24 6653
19.26 7143
19.28 6147
19.3 7347
19.32 5353
19.34 6608
19.36 8436
19.38 5674
19.4 6847
19.42 7928
19.44 6691
19.46 7413
19.48 7094
19.5 7165
19.52 7050
19.54 6960
19.56 9316
19.58 8386
19.6 6919
19.62 6321
19.64 6416
19.66 8303
19.68 5360
19.7 6142
19.72 4299
19.74 5415
19.76 6285
19.78 5502
19.8 4722
19.82 3947
19.84 4178
19.86 4764
19.88 2298
19.9 3398
19.92 4656
19.94 6308
19.96 6629
19.98 7158
20 8026
&
@target G1.S1
@type xy
0 61
0.02 0
0.04 3
0.06 0
0.08 0
0.1 360
0.12 185
0.14 5
0.16 1
0.18 0
0.2 278
0.22 213
0.24 201
0.26 406
0.28 0
0.3 0
0.32 165
0.34 130
0.36 39
0.38 125
0.4 2
0.42 5
0.44 0
0.46 0
0.48 0
0.5 71
0.52 442
0.54 309
0.56 257
0.58 26
0.6 20
0.62 34
0.64 10
0.66 0
0.68 1
0.7 7
0.72 13
0.74 0
0.76 251
0.78 40
0.8 0
0.82 396
0.84 432
0.86 1259
0.88 1046
0.9 684
0.92 673
0.94 63
0.96 0
0.98 18
1 425
1.02 582
1.04 0
1.06 177
1.08 29
1.1 5
1.12 29
1.14 139
1.16 405
1.18 0
1.2 257
1.22 222
1.24 119
1.26 164
1.28 448
1.3 6
1.32 45
1.34 125
1.36 20
1.38 174
1.4 11
1.42 73
1.44 102
1.46 179
1.48 1678
1.5 869
1.52 1296
1.54 1288
1.56 708
1.58 893
1.6 1798
1.62 2468
1.64 598
1.66 90
1.68 726
1.7 1070
1.72 821
1.74 1171
1.76 1785
1.78 1250
1.8 29
1.82 5
1.84 92
1.86 73
1.88 248
1.9 92
1.92 0
1.94 26
1.96 169
1.98 0
2 0
2.02 0
2.04 7
2.06 13
2.08 183
2.1 99
2.12 198
2.14 0
2.16 9
2.18 0
2.2 0
2.22 0
2.24 0
2.26 0
2.28 0
2.3 0
2.32 43
2.34 11
2.36 0
2.38 0
2.4 169
2.42 5
2.44 0
2.46 21
2.48 0
2.5 126
2.52 68
2.54 3
2.56 86
2.58 593
2.6 328
2.62 0
2.64 73
2.66 10
2.68 165
2.7 0
2.72 8
2.74 125
2.76 0
2.78 0
2.8 41
2.82 0
2.84 147
2.86 0
2.88 0
2.9 0
2.92 562
2.94 1
2.96 0
2.98 193
3 213
3.02 130
3.04 0
3.06 0
3.08 0
3.1 0
3.12 1
3.14 0
3.16 0
3.18 219
3.2 15
3.22 0
3.24 0
3.26 12
3.28 997
3.3 2227
3.32 2944
3.34 2564
3.36 2560
3.38 2399
3.4 2833
3.42 1892
3.44 3364
3.46 2438
3.48 1939
3.5 2626
3.52 2684
3.54 1597
3.56 1566
3.58 1136
3.6 1409
3.62 1448
3.64 1038
3.66 808
3.68 913
3.7 2166
3.72 638
3.74 568
3.76 850
3.78 891
3.8 1006
3.82 1076
3.84 1207
3.86 766
3.88 933
3.9 720
3.92 960
3.94 897
3.96 1573
3.98 1884
4 2379
4.02 2401
4.04 3044
4.06 3074
4.08 3198
4.1 1574
4.12 3540
4.14 4224
4.16 2873
4.18 2540
4.2 3886
4.22 3878
4.24 4366
4.26 6065
4.28 6276
4.3 7402
4.32 7632
4.34 8296
4.36 7828
4.38 5990
4.4 5226
4.42 3571
4.44 3495
4.46 2600
4.48 1975
4.5 2580
4.52 2315
4.54 1500
4.56 1992
4.58 3437
4.6 3973
4.62 4694
4.64 4156
4.66 3295
4.68 5534
4.7 4753
4.72 6106
4.74 6929
4.76 6381
4.78 5581
4.8 5266
4.82 7631
4.84 7287
4.86 6564
4.88 7491
4.9 9111
4.92 9066
4.94 10770
4.96 9248
4.98 9782
5 9835
5.02 7756
5.04 8950
5.06 5500
5.08 5851
5.1 6390
5.12 6638
5.14 7400
5.16 7226
5.18 6320
5.2 5963
5.22 6638
5.24 6738
5.26 6341
5.28 8096
5.3 8842
5.32 10569
5.34 11794
5.36 11167
5.38 11688
5.4 11170
5.42 10445
5.44 11008
5.46 8961
5.48 8042
5.5 8320
5.52 8477
5.54 8464
5.56 6153
5.58 7220
5.6 8453
5.62 8757
5.64 7448
5.66 8333
5.68 10018
5.7 11152
5.72 9763
5.74 9569
5.76 8574
5.78 6452
5.8 7833
5.82 7891
5.84 6576
5.86 7754
5.88 9228
5.9 7714
5.92 8168
5.94 6434
5.96 6607
5.98 6833
6 5506
6.02 3766
6.04 4643
6.06 4922
6.08 6167
6.1 5421
6.12 7293
6.14 6452
6.16 9337
6.18 9769
6.2 8470
6.22 8211
6.24 7859
6.26 7749
6.28 5949
6.3 3895
6.32 4435
6.34 4435
6.36 3113
6.38 4149
6.4 3844
6.42 3084
6.44 1879
6.46 3749
6.48 3009
6.5 2938
6.52 2771
6.54 3660
6.56 5056
6.58 5977
6.6 7172
6.62 5470
6.64 6387
6.66 6325
6.68 4797
6.7 7429
6.72 8042
6.74 6753
6.76 6365
6.78 5826
6.8 6787
6.82 5408
6.84 4818
6.86 6145
6.88 5619
6.9 5929
6.92 5407
6.94 4852
6.96 4286
6.98 3693
7 3141
7.02 3995
7.04 4779
7.06 4159
7.08 2804
7.1 5360
7.12 3863
7.14 4338
7.16 3353
7.18 3041
7.2 4225
7.22 2830
7.24 2138
7.26 3100
7.28 2421
7.3 2925
7.32 2517
7.34 2085
7.36 1738
7.38 1924
7.4 1993
7.42 3427
7.44 2711
7.46 1501
7.48 1986
7.5 2834
7.52 5929
7.54 4874
7.56 7140
7.58 6925
7.6 4888
7.62 6980
7.64 6992
7.66 6940
7.68 7626
7.7 6757
7.72 6501
7.74 7947
7.76 5763
7.78 5454
7.8 5573
7.82 5892
7.84 5992
7.86 3330
7.88 3743
7.9 3439
7.92 3909
7.94 4680
7.96 5148
7.98 4534
8 3816
8.02 4865
8.04 3327
8.06 3616
8.08 3868
8.1 3178
8.12 3384
8.14 5610
8.16 5904
8.18 4927
8.2 5529
8.22 3290
8.24 4311
8.26 4815
8.28 3384
8.3 1844
8.32 3128
8.34 2900
8.36 3888
8.38 3986
8.4 3736
8.42 3240
8.44 4033
8.46 3617
8.48 4989
8.5 4103
8.52 4465
8.54 4160
8.56 6153
8.58 6755
8.6 7471
8.62 7894
8.64 8599
8.66 8454
8.68 8483
8.7 8613
8.72 10979
8.74 9761
8.76 9447
8.78 8604
8.8 7501
8.82 8093
8.84 7404
8.86 6160
8.88 5490
8.9 5149
8.92 6475
8.94 4524
8.96 5457
8.98 7281
9 4833
9.02 4820
9.04 5905
9.06 5606
9.08 3797
9.1 4708
9.12 5220
9.14 5707
9.16 6037
9.18 7451
9.2 5607
9.22 6381
9.24 5145
9.26 6813
9.28 8848
9.3 5756
9.32 5671
9.34 6099
9.36 6079
9.38 4012
9.4 4179
9.42 4864
9.44 4367
9.46 3867
9.48 1870
9.5 3799
9.52 4736
9.54 2630
9.56 2958
9.58 2445
9.6 3212
9.62 2561
9.64 2590
9.66 2616
9.68 2628
9.7 3241
9.72 3397
9.74 4002
9.76 3455
9.78 3161
9.8 4368
9.82 4093
9.84 2474
9.86 4110
9.88 5726
9.9 4024
9.92 3341
9.94 1786
9.96 2092
9.98 2361
10 931
10.02 3006
10.04 3648
10.06 3242
10.08 2579
10.1 1926
10.12 2387
10.14 2368
10.16 4134
10.18 3776
10.2 4415
10.22 2740
10.24 3990
10.26 5311
10.28 4102
10.3 3887
10.32 4648
10.34 3603
10.36 4132
10.38 5592
10.4 4756
10.42 5924
10.44 5334
10.46 6189
10.48 5187
10.5 4598
10.52 5199
10.54 4195
10.56 3641
10.58 4246
10.6 3107
10.62 4448
10.64 3754
10.66 3493
10.68 2624
10.7 1845
10.72 4036
10.74 1946
10.76 3705
10.78 5411
10.8 5118
10.82 4856
10.84 7055
10.86 6031
10.88 6304
10.9 7173
10.92 7033
10.94 7550
10.96 7610
10.98 9858
11 11168
11.02 8755
11.04 9653
11.06 5971
11.08 7235
11.1 5534
11.12 5575
11.14 6893
11.16 8287
11.18 7828
11.2 7974
11.22 7715
11.24 7529
11.26 6976
11.28 6716
11.3 6457
11.32 8431
11.34 8096
11.36 8773
11.38 9740
11.4 9052
11.42 9220
11.44 9593
11.46 9502
11.48 7781
11.5 9942
11.52 8928
11.54 9564
11.56 8849
11.58 8393
11.6 7785
11.62 6594
11.64 8605
11.66 10131
11.68 9718
11.7 10031
11.72 8488
11.74 9674
11.76 10678
11.78 10469
11.8 8412
11.82 9655
11.84 11100
11.86 8935
11.88 7369
11.9 5778
11.92 3546
11.94 4135
11.96 4941
11.98 5158
12 4654
12.02 4989
12.04 6749
12.06 7466
12.08 5973
12.1 6265
12.12 7665
12.14 6290
12.16 6876
12.18 6606
12.2 6238
12.22 6346
12.24 6816
12.26 8064
12.28 8879
12.3 9744
12.32 10176
12.34 9192
12.36 7218
12.38 6805
12.4 7914
12.42 7251
12.44 6457
12.46 5341
12.48 4377
12.5 5941
12.52 4989
12.54 4717
12.56 6878
12.58 8030
12.6 9214
12.62 9263
12.64 11138
12.66 11767
12.68 7746
12.7 7912
12.72 7497
12.74 8634
12.76 8689
12.78 7959
12.8 8214
12.82 7986
12.84 10080
12.86 8532
12.88 7785
12.9 7862
12.92 7277
12.94 7640
12.96 8821
12.98 9691
13 9279
13.02 11568
13.04 10214
13.06 12740
13.08 10517
13.1 9710
13.12 10418
13.14 9936
13.16 10795
13.18 11069
13.2 12540
13.22 9946
13.24 13522
13.26 13226
13.28 10532
13.3 12189
13.32 12068
13.34 12349
13.36 11131
13.38 12152
13.4 11845
13.42 11019
13.44 11472
13.46 12685
13.48 10779
13.5 10092
13.52 7354
13.54 11274
13.56 10482
13.58 9322
13.6 9771
13.62 9802
13.64 12017
13.66 13068
13.68 11613
13.7 12207
13.72 9354
13.74 10332
13.76 11148
13.78 8552
13.8 10152
13.82 7187
13.84 9414
13.86 11156
13.88 9246
13.9 10389
13.92 7997
13.94 7942
13.96 5949
13.98 6365
14 5023
14.02 5562
14.04 3197
14.06 4422
14.08 5483
14.1 6394
14.12 5971
14.14 5498
14.16 3730
14.18 4855
14.2 4010
14.22 4585
14.24 5706
14.26 5238
14.28 5435
14.3 5799
14.32 4902
14.34 3436
14.36 2959
14.38 3211
14.4 2795
14.42 2146
14.44 3202
14.46 4540
14.48 3665
14.5 2823
14.52 4588
14.54 4484
14.56 5132
14.58 3698
14.6 3741
14.62 4828
14.64 5538
14.66 5283
14.68 4126
14.7 3984
14.72 3484
14.74 4195
14.76 4098
14.78 5272
14.8 4054
14.82 3585
14.84 5270
14.86 4162
14.88 4077
14.9 4460
14.92 4780
14.94 4561
14.96 4891
14.98 6961
15 4085
15.02 4313
15.04 3669
15.06 3771
15.08 2943
15.1 3067
15.12 1797
15.14 1367
15.16 1601
15.18 3018
15.2 2851
15.22 3212
15.24 2634
15.26 2731
15.28 3143
15.3 4498
15.32 2662
15.34 4349
15.36 5055
15.38 5395
15.4 4973
15.42 2426
15.44 4099
15.46 2344
15.48 3948
15.5 2661
15.52 2953
15.54 2955
15.56 3099
15.58 5182
15.6 4026
15.62 2622
15.64 4544
15.66 5811
15.68 5322
15.7 6557
15.72 3586
15.74 8269
15.76 7749
15.78 6848
15.8 7129
15.82 3356
15.84 2838
15.86 5601
15.88 5349
15.9 4981
15.92 5568
15.94 7178
15.96 6872
15.98 6011
16 4368
16.02 4540
16.04 5277
16.06 4440
16.08 6724
16.1 6222
16.12 5864
16.14 7044
16.16 8199
16.18 7535
16.2 7613
16.22 6491
16.24 6898
16.26 4884
16.28 5418
16.3 7247
16.32 3750
16.34 4955
16.36 4804
16.38 6772
16.4 7734
16.42 6987
16.44 7507
16.46 5570
16.48 6688
16.5 5389
16.52 7157
16.54 10613
16.56 8272
16.58 8342
16.6 8382
16.62 7863
16.64 6872
16.66 4374
16.68 4836
16.7 4907
16.72 6063
16.74 5182
16.76 6208
16.78 7686
16.8 6546
16.82 7638
16.84 8791
16.86 7722
16.88 9148
16.9 8444
16.92 7570
16.94 6287
16.96 5466
16.98 6743
17 7651
17.02 7965
17.04 9123
17.06 8115
17.08 7333
17.1 7997
17.12 7830
17.14 7773
17.16 7535
17.18 8700
17.2 7410
17.22 7768
17.24 7775
17.26 6536
17.28 10063
17.3 8192
17.32 7695
17.34 9863
17.36 9347
17.38 9205
17.4 10167
17.42 9287
17.44 7643
17.46 9244
17.48 7451
17.5 9706
17.52 5816
17.54 8126
17.56 7486
17.58 6822
17.6 8429
17.62 8451
17.64 7509
17.66 8585
17.68 6784
17.7 6629
17.72 6360
17.74 6560
17.76 9537
17.78 11178
17.8 11987
17.82 10848
17.84 9903
17.86 9712
17.88 9678
17.9 9211
17.92 6573
17.94 8944
17.96 8205
17.98 8204
18 8615
18.02 9283
18.04 10316
18.06 9322
18.08 9428
18.1 9296
18.12 10142
18.14 10924
18.16 12944
18.18 11891
18.2 10816
18.22 9629
18.24 10273
18.26 8802
18.28 8281
18.3 9518
18.32 11093
18.34 9178
18.36 9728
18.38 9394
18.4 8174
18.42 8891
18.44 12594
18.46 12404
18.48 10981
18.5 12446
18.52 12776
18.54 13631
18.56 11452
18.58 12431
18.6 11235
18.62 11350
18.64 9232
18.66 10676
18.68 12107
18.7 12475
18.72 12411
18.74 11656
18.76 11584
18.78 10389
18.8 12697
18.82 12220
18.84 11843
18.86 11483
18.88 11761
18.9 11016
18.92 9226
18.94 8618
18.96 9603
18.98 11089
19 9420
19.02 8523
19.04 7823
19.06 7258
19.08 7167
19.1 5931
19.12 6863
19.14 4143
19.16 2942
19.18 4425
19.2 5265
19.22 3700
19.24 3267
19.26 2701
19.28 2826
19.3 3959
19.32 5671
19.34 5045
19.36 3729
19.38 4494
19.4 4580
19.42 2684
19.44 3141
19.46 1770
19.48 3770
19.5 4031
19.52 3730
19.54 5052
19.56 2575
19.58 4626
19.6 3739
19.62 5117
19.64 4116
19.66 3941
19.68 4726
19.7 5360
19.72 5393
19.74 5502
19.76 5572
19.78 5360
19.8 5840
19.82 6586
19.84 6554
19.86 7487
19.88 8779
19.9 7527
19.92 7337
19.94 9766
19.96 10299
19.98 8061
20 6835
&
@target G1.S2
@type xy
0 38
0.02 303
0.04 676
0.06 0
0.08 0
0.1 82
0.12 426
0.14 41
0.16 249
0.18 0
0.2 65
0.22 181
0.24 213
0.26 510
0.28 0
0.3 0
0.32 13
0.34 138
0.36 70
0.38 525
0.4 0
0.42 0
0.44 11
0.46 6
0.48 0
0.5 23
0.52 831
0.54 423
0.56 516
0.58 8
0.6 4
0.62 0
0.64 0
0.66 0
0.68 139
0.7 528
0.72 346
0.74 0
0.76 466
0.78 298
0.8 124
0.82 111
0.84 377
0.86 97
0.88 179
0.9 0
0.92 77
0.94 0
0.96 3
0.98 0
1 393
1.02 573
1.04 0
1.06 35
1.08 21
1.1 0
1.12 4
1.14 283
1.16 188
1.18 0
1.2 138
1.22 275
1.24 281
1.26 727
1.28 180
1.3 26
1.32 50
1.34 76
1.36 215
1.38 291
1.4 253
1.42 394
1.44 239
1.46 415
1.48 137
1.5 281
1.52 64
1.54 40
1.56 32
1.58 121
1.6 50
1.62 113
1.64 8
1.66 123
1.68 100
1.7 142
1.72 228
1.74 148
1.76 159
1.78 252
1.8 0
1.82 0
1.84 68
1.86 2
1.88 70
1.9 291
1.92 206
1.94 221
1.96 116
1.98 0
2 0
2.02 0
2.04 0
2.06 64
2.08 161
2.1 86
2.12 65
2.14 0
2.16 0
2.18 424
2.2 28
2.22 0
2.24 174
2.26 0
2.28 1
2.3 881
2.32 329
2.34 191
2.36 544
2.38 270
2.4 1085
2.42 517
2.44 639
2.46 714
2.48 445
2.5 948
2.52 71
2.54 0
2.56 308
2.58 206
2.6 164
2.62 0
2.64 10
2.66 13
2.68 112
2.7 0
2.72 3
2.74 169
2.76 0
2.78 0
2.8 0
2.82 0
2.84 73
2.86 0
2.88 0
2.9 476
2.92 839
2.94 3
2.96 0
2.98 615
3 440
3.02 360
3.04 0
3.06 0
3.08 0
3.1 617
3.12 217
3.14 9
3.16 41
3.18 253
3.2 203
3.22 0
3.24 0
3.26 2
3.28 2853
3.3 4187
3.32 4328
3.34 3672
3.36 4733
3.38 5452
3.4 3728
3.42 4531
3.44 4587
3.46 5369
3.48 4848
3.5 5789
3.52 5154
3.54 4733
3.56 5397
3.58 4885
3.6 4339
3.62 4647
3.64 4616
3.66 5820
3.68 6179
3.7 4264
3.72 4419
3.74 4406
3.76 4090
3.78 4319
3.8 3966
3.82 3530
3.84 4896
3.86 3338
3.88 3496
3.9 3174
3.92 3778
3.94 3933
3.96 3507
3.98 3887
4 3133
4.02 3708
4.04 3412
4.06 3515
4.08 3995
4.1 4603
4.12 3301
4.14 3716
4.16 3765
4.18 3914
4.2 4410
4.22 4541
4.24 3963
4.26 2978
4.28 2914
4.3 2746
4.32 3004
4.34 3204
4.36 2360
4.38 3267
4.4 3121
4.42 3533
4.44 4427
4.46 3754
4.48 3383
4.5 4959
4.52 4340
4.54 4901
4.56 4640
4.58 4096
4.6 5553
4.62 5116
4.64 4150
4.66 4445
4.68 3966
4.7 3679
4.72 3061
4.74 3001
4.76 2334
4.78 2260
4.8 2301
4.82 3208
4.84 3119
4.86 2728
4.88 1515
4.9 1144
4.92 414
4.94 369
4.96 1471
4.98 658
5 1812
5.02 1110
5.04 2087
5.06 2782
5.08 3541
5.1 3161
5.12 3765
5.14 3067
5.16 3669
5.18 3009
5.2 2767
5.22 1382
5.24 2139
5.26 2228
5.28 3897
5.3 3460
5.32 1525
5.34 1758
5.36 1875
5.38 1818
5.4 904
5.42 1577
5.44 1807
5.46 2833
5.48 3183
5.5 3266
5.52 3470
5.54 2191
5.56 3129
5.58 4715
5.6 4238
5.62 3416
5.64 3547
5.66 4968
5.68 4396
5.7 4815
5.72 4355
5.74 4019
5.76 3832
5.78 4922
5.8 6058
5.82 5673
5.84 5654
5.86 4711
5.88 5287
5.9 4674
5.92 4449
5.94 4835
5.96 5116
5.98 5586
6 4691
6.02 5923
6.04 6381
6.06 6595
6.08 5875
6.1 6338
6.12 4970
6.14 4095
6.16 3458
6.18 4504
6.2 4148
6.22 4607
6.24 4463
6.26 3098
6.28 3889
6.3 4089
6.32 4594
6.34 4456
6.36 4581
6.38 4327
6.4 5357
6.42 4062
6.44 4874
6.46 4648
6.48 5559
6.5 5967
6.52 4926
6.54 3615
6.56 3324
6.58 4118
6.6 4615
6.62 3331
6.64 3802
6.66 4399
6.68 3835
6.7 4310
6.72 4858
6.74 5266
6.76 3986
6.78 3934
6.8 3480
6.82 4124
6.84 4340
6.86 3245
6.88 4626
6.9 4682
6.92 3709
6.94 4743
6.96 4560
6.98 3795
7 4931
7.02 3678
7.04 3562
7.06 4852
7.08 3579
7.1 4415
7.12 4018
7.14 3197
7.16 3235
7.18 3727
7.2 3378
7.22 4538
7.24 3862
7.26 4078
7.28 3996
7.3 3586
7.32 3067
7.34 3645
7.36 5392
7.38 4967
7.4 3265
7.42 3534
7.44 2941
7.46 3091
7.48 2744
7.5 3573
7.52 3289
7.54 3458
7.56 2892
7.58 1556
7.6 1702
7.62 2382
7.64 3018
7.66 2890
7.68 2984
7.7 3311
7.72 3191
7.74 4497
7.76 3589
7.78 3534
7.8 2410
7.82 2697
7.84 3011
7.86 2170
7.88 2653
7.9 1753
7.92 1741
7.94 1996
7.96 2489
7.98 3003
8 3393
8.02 2571
8.04 2902
8.06 1546
8.08 2515
8.1 2370
8.12 3180
8.14 3437
8.16 1893
8.18 2484
8.2 2274
8.22 2129
8.24 1507
8.26 1935
8.28 1968
8.3 1913
8.32 1344
8.34 2516
8.36 2206
8.38 1579
8.4 3022
8.42 2917
8.44 2185
8.46 2388
8.48 2758
8.5 2185
8.52 2363
8.54 2560
8.56 2255
8.58 1964
8.6 2143
8.62 3082
8.64 2491
8.66 3282
8.68 3560
8.7 4573
8.72 3048
8.74 2117
8.76 2658
8.78 2926
8.8 3542
8.82 3783
8.84 3372
8.86 4087
8.88 3798
8.9 4020
8.92 3639
8.94 4262
8.96 4851
8.98 4486
9 4645
9.02 4136
9.04 4701
9.06 5769
9.08 6185
9.1 5670
9.12 5956
9.14 4262
9.16 3806
9.18 5183
9.2 5395
9.22 3901
9.24 4461
9.26 5427
9.28 4396
9.3 4608
9.32 4354
9.34 4142
9.36 3648
9.38 3406
9.4 3251
9.42 3542
9.44 4490
9.46 4715
9.48 5154
9.5 4607
9.52 5792
9.54 5850
9.56 6602
9.58 5800
9.6 5136
9.62 4917
9.64 5683
9.66 4807
9.68 4660
9.7 5050
9.72 4259
9.74 5252
9.76 6204
9.78 5512
9.8 4668
9.82 3669
9.84 3208
9.86 3305
9.88 4659
9.9 4064
9.92 3117
9.94 3791
9.96 4769
9.98 4835
10 3642
10.02 4020
10.04 3949
10.06 5068
10.08 3119
10.1 3733
10.12 3132
10.14 2973
10.16 3022
10.18 1366
10.2 2647
10.22 2142
10.24 2367
10.26 1914
10.28 4279
10.3 2879
10.32 2879
10.34 3486
10.36 3610
10.38 3454
10.4 4051
10.42 3507
10.44 2683
10.46 3257
10.48 3761
10.5 4136
10.52 2806
10.54 3717
10.56 2601
10.58 3119
10.6 3517
10.62 2504
10.64 2486
10.66 2419
10.68 1971
10.7 2331
10.72 3783
10.74 2758
10.76 2786
10.78 2949
10.8 2742
10.82 3087
10.84 2014
10.86 2677
10.88 3783
10.9 2992
10.92 1251
10.94 2085
10.96 2435
10.98 2486
11 3255
11.02 2656
11.04 3268
11.06 3832
11.08 3267
11.1 2521
11.12 4365
11.14 3113
11.16 3461
11.18 4936
11.2 5458
11.22 4811
11.24 5444
11.26 4737
11.28 5397
11.3 4012
11.32 3909
11.34 4302
11.36 3565
11.38 2920
11.4 2992
11.42 3150
11.44 2882
11.46 3010
11.48 3142
11.5 3092
11.52 2778
11.54 2728
11.56 1522
11.58 1886
11.6 1980
11.62 3418
11.64 2887
11.66 2314
11.68 2254
11.7 1892
11.72 3019
11.74 3447
11.76 4049
11.78 2590
11.8 3209
11.82 3358
11.84 2801
11.86 3217
11.88 4666
11.9 4776
11.92 4002
11.94 3546
11.96 4478
11.98 3098
12 3758
12.02 2734
12.04 3028
12.06 1759
12.08 2093
12.1 3289
12.12 3013
12.14 4222
12.16 3158
12.18 3923
12.2 3655
12.22 2644
12.24 2379
12.26 2661
12.28 2871
12.3 3369
12.32 3651
12.34 4217
12.36 3324
12.38 3231
12.4 2196
12.42 2084
12.44 1949
12.46 3299
12.48 3694
12.5 3197
12.52 2737
12.54 2657
12.56 2826
12.58 2172
12.6 1432
12.62 1536
12.64 2611
12.66 3502
12.68 2685
12.7 2979
12.72 3008
12.74 2800
12.76 1920
12.78 1815
12.8 3419
12.82 3733
12.84 4082
12.86 3444
12.88 3015
12.9 2995
12.92 3712
12.94 4389
12.96 3887
12.98 3658
13 2625
13.02 2038
13.04 2657
13.06 2497
13.08 1562
13.1 2156
13.12 2247
13.14 2695
13.16 2827
13.18 2402
13.2 2841
13.22 3896
13.24 3531
13.26 1992
13.28 3749
13.3 2741
13.32 2718
13.34 2367
13.36 2556
13.38 2952
13.4 3650
13.42 1933
13.44 1248
13.46 472
13.48 3131
13.5 3123
13.52 2310
13.54 1780
13.56 1389
13.58 2292
13.6 1553
13.62 1684
13.64 1841
13.66 2086
13.68 2175
13.7 2459
13.72 2860
13.74 2286
13.76 2817
13.78 2970
13.8 2935
13.82 1282
13.84 1288
13.86 350
13.88 676
13.9 1880
13.92 1803
13.94 2669
13.96 3788
13.98 3519
14 3307
14.02 3983
14.04 3593
14.06 4604
14.08 4101
14.1 3575
14.12 3774
14.14 4777
14.16 4038
14.18 4793
14.2 3373
14.22 3542
14.24 6088
14.26 4721
14.28 5382
14.3 4161
14.32 3938
14.34 4362
14.36 5719
14.38 4186
14.4 4637
14.42 4015
14.44 3447
14.46 3224
14.48 4248
14.5 5173
14.52 4693
14.54 5136
14.56 5099
14.58 5179
14.6 4453
14.62 5069
14.64 4408
14.66 6087
14.68 6818
14.7 6533
14.72 6150
14.74 6344
14.76 5264
14.78 4419
14.8 4155
14.82 3486
14.84 3196
14.86 3312
14.88 3719
14.9 4212
14.92 3688
14.94 4320
14.96 4574
14.98 4471
15 4588
15.02 3951
15.04 5636
15.06 5061
15.08 5521
15.1 5464
15.12 5564
15.14 5168
15.16 6133
15.18 4872
15.2 4815
15.22 4283
15.24 4165
15.26 4396
15.28 3693
15.3 2956
15.32 4174
15.34 3416
15.36 4370
15.38 2600
15.4 2677
15.42 3722
15.44 3170
15.46 3052
15.48 2802
15.5 2637
15.52 2886
15.54 2929
15.56 3280
15.58 3401
15.6 2195
15.62 2624
15.64 2146
15.66 1549
15.68 1236
15.7 2276
15.72 1907
15.74 2117
15.76 1942
15.78 2460
15.8 2400
15.82 3628
15.84 4209
15.86 3373
15.88 2933
15.9 2204
15.92 2360
15.94 3285
15.96 3986
15.98 3467
16 3521
16.02 3548
16.04 3281
16.06 3361
16.08 2246
16.1 3067
16.12 2368
16.14 2309
16.16 2591
16.18 3050
16.2 3377
16.22 3976
16.24 4322
16.26 5639
16.28 4440
16.3 3832
16.32 2390
16.34 3430
16.36 3464
16.38 2366
16.4 3788
16.42 2835
16.44 2590
16.46 2338
16.48 2816
16.5 2416
16.52 2513
16.54 2814
16.56 1483
16.58 2675
16.6 2819
16.62 2862
16.64 2422
16.66 4023
16.68 3797
16.7 3143
16.72 2683
16.74 2889
16.76 2645
16.78 2895
16.8 2748
16.82 2457
16.84 2470
16.86 2852
16.88 4119
16.9 3097
16.92 2660
16.94 3708
16.96 3505
16.98 2059
17 2535
17.02 2700
17.04 2000
17.06 2214
17.08 1789
17.1 2173
17.12 2524
17.14 2785
17.16 1987
17.18 3409
17.2 2678
17.22 2903
17.24 2485
17.26 3049
17.28 1608
17.3 2411
17.32 2247
17.34 2862
17.36 2999
17.38 2078
17.4 2256
17.42 2859
17.44 2407
17.46 2420
17.48 2084
17.5 2466
17.52 3708
17.54 2849
17.56 3073
17.58 3417
17.6 3351
17.62 3146
17.64 3108
17.66 2878
17.68 2282
17.7 2016
17.72 2823
17.74 3539
17.76 2644
17.78 2020
17.8 1692
17.82 1646
17.84 1595
17.86 1413
17.88 1426
17.9 1676
17.92 1348
17.94 1554
17.96 2367
17.98 2255
18 1158
18.02 1104
18.04 924
18.06 1590
18.08 1598
18.1 3718
18.12 2410
18.14 1971
18.16 4105
18.18 3210
18.2 2376
18.22 2319
18.24 1478
18.26 1600
18.28 2281
18.3 2646
18.32 1782
18.34 1738
18.36 3040
18.38 1393
18.4 2280
18.42 1765
18.44 2237
18.46 1704
18.48 1371
18.5 1193
18.52 1027
18.54 281
18.56 1278
18.58 2047
18.6 1207
18.62 2695
18.64 2844
18.66 1785
18.68 762
18.7 1687
18.72 2239
18.74 2187
18.76 1370
18.78 2258
18.8 1955
18.82 1999
18.84 1159
18.86 1525
18.88 1145
18.9 1551
18.92 2099
18.94 2281
18.96 2331
18.98 2967
19 2612
19.02 1744
19.04 3389
19.06 3198
19.08 3376
19.1 3271
19.12 3173
19.14 2224
19.16 1802
19.18 2287
19.2 1932
19.22 3105
19.24 2842
19.26 3718
19.28 2942
19.3 2524
19.32 2543
19.34 2873
19.36 2264
19.38 2690
19.4 3367
19.42 2790
19.44 2836
19.46 3599
19.48 3709
19.5 3230
19.52 3757
19.54 2997
19.56 2886
19.58 3567
19.6 2496
19.62 2255
19.64 2143
19.66 3344
19.68 2668
19.7 2662
19.72 2689
19.74 2552
19.76 2229
19.78 3465
19.8 3043
19.82 3437
19.84 3688
19.86 2706
19.88 2006
19.9 1738
19.92 1925
19.94 2863
19.96 2809
19.98 2925
20 4850
&
@target G2.S0
@type xy
1 0.462006
2 0.449972
3 0.450416
4 0.444185
5 0.476996
6 0.44514
7 0.459265
8 0.472255
9 0.461465
10 0.47765
11 0.495126
12 0.591798
13 0.918667
14 1.02099
15 0.988168
16 0.84972
17 0.768635
18 0.483012
19 0.474184
20 0.497418
21 0.467467
22 0.451967
23 0.446627
24 0.452023
25 0.455851
26 0.459184
27 0.43795
28 0.440085
29 0.761019
30 0.448052
31 0.773854
32 0.452632
33 0.812296
34 0.618062
35 0.898485
36 0.497468
37 0.632495
38 0.790491
39 1.25995
40 1.42818
41 1.38328
42 1.28797
43 1.092
44 0.876484
45 0.593928
46 0.634527
47 0.822117
48 0.709172
49 0.715507
50 0.480027
51 0.591291
52 0.45412
53 0.459946
54 0.454808
55 0.730308
56 0.458803
57 0.755696
58 0.465214
59 0.779952
60 0.593486
61 0.891136
62 0.517808
63 0.89666
64 1.2398
65 1.42201
66 1.75309
67 1.82503
68 1.69394
69 1.48954
70 1.28917
71 1.08512
72 1.02793
73 1.20347
74 0.833142
75 0.850235
76 0.498849
77 0.636828
78 0.453155
79 0.430523
80 0.434799
81 0.550296
82 0.422138
83 0.732086
84 0.457411
85 0.77086
86 0.48283
87 0.539189
88 0.493811
89 0.935695
90 0.97687
91 1.46555
92 1.65288
93 1.78043
94 1.45914
95 1.53219
96 1.278
97 1.13158
98 1.09144
99 0.94541
100 0.876855
101 0.92381
102 0.560089
103 0.54975
104 0.4539
105 0.445954
106 0.452327
107 0.458749
108 0.442747
109 0.483063
110 0.452382
111 0.472256
112 0.464166
113 0.537122
114 0.484665
115 0.802916
116 0.843163
117 1.21081
118 1.33316
119 1.41438
120 1.16307
121 1.02571
122 0.821918
123 0.619798
124 0.571752
125 0.510392
126 0.522398
127 0.754088
128 0.540948
129 0.534532
130 0.457192
&
@target G2.S1
@type xy
1 0.443536
2 0.449833
3 0.449805
4 0.440738
5 0.450138
6 0.441418
7 0.462898
8 0.458284
9 0.477205
10 0.454532
11 0.496261
12 0.840044
13 0.847894
14 0.956112
15 0.683264
16 0.630139
17 0.487955
18 0.499951
19 0.462088
20 0.454477
21 0.464246
22 0.455905
23 0.449389
24 0.46076
25 0.453789
26 0.446627
27 0.438662
28 0.434655
29 0.666427
30 0.440625
31 0.692477
32 0.448135
33 0.565222
34 0.474395
35 0.564114
36 0.49371
37 0.50035
38 0.759095
39 1.19955
40 1.36409
41 1.17002
42 1.0568
43 0.853859
44 0.467707
45 0.473867
46 0.47
47 0.605599
48 0.487647
49 0.538725
50 0.451248
51 0.508675
52 0.456234
53 0.472731
54 0.446094
55 0.771525
56 0.431074
57 0.704999
58 0.43307
59 0.707495
60 0.475237
61 0.523545
62 0.498749
63 0.848793
64 0.954319
65 1.3371
66 1.66963
67 1.44078
68 1.3137
69 1.23945
70 0.874914
71 0.85188
72 0.766615
73 0.976946
74 0.608851
75 0.690326
76 0.456591
77 0.586792
78 0.461655
79 0.436693
80 0.445898
81 0.742025
82 0.441135
83 0.681047
84 0.45489
85 0.743034
86 0.491171
87 0.46333
88 0.484587
89 0.847186
90 0.941223
91 1.36801
92 1.68144
93 1.62815
94 1.32651
95 1.34023
96 1.10143
97 1.08925
98 0.949461
99 0.826393
100 0.8754
101 0.874615
102 0.48518
103 0.680239
104 0.445028
105 0.435918
106 0.449556
107 0.459728
108 0.440852
109 0.463303
110 0.452714
111 0.460352
112 0.506878
113 0.76243
114 0.809954
115 1.00604
116 0.864711
117 1.40197
118 1.45233
119 1.2489
120 0.883516
121 1.01427
122 0.730222
123 0.58894
124 0.562072
125 0.475106
126 0.532682
127 0.516575
128 0.515994
129 0.457029
130 0.447045
&
@target G2.S2
@type xy
1 0.45025
2 0.45036
3 0.436864
4 0.393891
5 0.52569
6 0.485129
7 0.755397
8 0.498824
9 0.850323
10 0.517832
11 0.891151
12 1.10039
13 1.44004
14 1.76208
15 1.87641
16 1.47189
17 1.31353
18 0.753177
19 0.532001
20 0.513955
21 0.516648
22 0.46352
23 0.456782
24 0.458967
25 0.44173
26 0.472494
27 0.425294
28 0.456344
29 0.716711
30 0.414337
31 0.803897
32 0.498272
33 0.936282
34 0.673888
35 1.12416
36 0.759967
37 1.05752
38 1.24239
39 1.61717
40 1.96071
41 2.12987
42 1.79647
43 1.55305
44 1.00778
45 1.01939
46 0.791802
47 0.884392
48 0.622776
49 0.754669
50 0.432059
51 0.55626
52 0.484355
53 0.465859
54 0.435717
55 0.748833
56 0.414066
57 0.864927
58 0.494116
59 0.971661
60 0.818704
61 1.04305
62 0.801264
63 1.2061
64 1.34745
65 1.76356
66 2.10098
67 2.27114
68 1.85041
69 1.7823
70 1.32629
71 1.48103
72 1.16744
73 1.2259
74 0.857598
75 0.852364
76 0.45299
77 0.579332
78 0.470584
79 0.428661
80 0.452355
81 0.781281
82 0.441446
83 0.872725
84 0.510122
85 0.603427
86 0.49135
87 0.906021
88 0.957666
89 1.34359
90 1.01485
91 1.85729
92 2.02436
93 2.08872
94 1.63439
95 1.78163
96 1.49972
97 1.66335
98 1.29844
99 1.24252
100 0.890407
101 0.883317
102 0.463492
103 0.577776
104 0.497117
105 0.433763
106 0.456535
107 0.620363
108 0.427872
109 0.69134
110 0.462736
111 0.592621
112 0.448219
113 0.871292
114 1.15695
115 1.40937
116 1.24379
117 1.65104
118 1.88848
119 1.91198
120 1.63334
121 1.31451
122 1.27183
123 1.02666
124 1.14836
125 1.12833
126 0.908033
127 0.845177
128 0.46457
129 0.603552
130 0.510441
&
