# Supplementary material for: Data showing the lipid conformations and membrane binding behaviors of beta-amyloid fibrils in phase-separated cholesterol-enriched lipid domains with and without glycolipid and oxidized cholesterol from coarse-grained molecular dynamics simulations
Source: Data Brief. 2020 Apr 19;30:105496. doi: 10.1016/j.dib.2020.105496 (PMC7186522; doi:10.1016/j.dib.2020.105496)
Supplement: Supplementary file 1 [file mmc1.zip › Supplementary-Data/S17-21/Figure-S20/Figure-S20D-P4-ABCDE-1.agr]

# Grace project file
#
@version 50125
@page size 792, 612
@page scroll 5%
@page inout 5%
@link page off
@map font 0 to "Times-Roman", "Times-Roman"
@map font 1 to "Times-Italic", "Times-Italic"
@map font 2 to "Times-Bold", "Times-Bold"
@map font 3 to "Times-BoldItalic", "Times-BoldItalic"
@map font 4 to "Helvetica", "Helvetica"
@map font 5 to "Helvetica-Oblique", "Helvetica-Oblique"
@map font 6 to "Helvetica-Bold", "Helvetica-Bold"
@map font 7 to "Helvetica-BoldOblique", "Helvetica-BoldOblique"
@map font 8 to "Courier", "Courier"
@map font 9 to "Courier-Oblique", "Courier-Oblique"
@map font 10 to "Courier-Bold", "Courier-Bold"
@map font 11 to "Courier-BoldOblique", "Courier-BoldOblique"
@map font 12 to "Symbol", "Symbol"
@map font 13 to "ZapfDingbats", "ZapfDingbats"
@map color 0 to (255, 255, 255), "white"
@map color 1 to (0, 0, 0), "black"
@map color 2 to (255, 0, 0), "red"
@map color 3 to (0, 255, 0), "green"
@map color 4 to (0, 0, 255), "blue"
@map color 5 to (255, 255, 0), "yellow"
@map color 6 to (188, 143, 143), "brown"
@map color 7 to (220, 220, 220), "grey"
@map color 8 to (148, 0, 211), "violet"
@map color 9 to (0, 255, 255), "cyan"
@map color 10 to (255, 0, 255), "magenta"
@map color 11 to (255, 165, 0), "orange"
@map color 12 to (114, 33, 188), "indigo"
@map color 13 to (103, 7, 72), "maroon"
@map color 14 to (64, 224, 208), "turquoise"
@map color 15 to (0, 139, 0), "green4"
@reference date 0
@date wrap off
@date wrap year 1950
@default linewidth 1.0
@default linestyle 1
@default color 1
@default pattern 1
@default font 0
@default char size 1.000000
@default symbol size 1.000000
@default sformat "%.8g"
@background color 0
@page background fill on
@timestamp off
@timestamp 0.03, 0.03
@timestamp color 1
@timestamp rot 0
@timestamp font 0
@timestamp char size 1.000000
@timestamp def "Tue Dec 12 14:29:58 2017"
@r0 off
@link r0 to g0
@r0 type above
@r0 linestyle 1
@r0 linewidth 1.0
@r0 color 1
@r0 line 0, 0, 0, 0
@r1 off
@link r1 to g0
@r1 type above
@r1 linestyle 1
@r1 linewidth 1.0
@r1 color 1
@r1 line 0, 0, 0, 0
@r2 off
@link r2 to g0
@r2 type above
@r2 linestyle 1
@r2 linewidth 1.0
@r2 color 1
@r2 line 0, 0, 0, 0
@r3 off
@link r3 to g0
@r3 type above
@r3 linestyle 1
@r3 linewidth 1.0
@r3 color 1
@r3 line 0, 0, 0, 0
@r4 off
@link r4 to g0
@r4 type above
@r4 linestyle 1
@r4 linewidth 1.0
@r4 color 1
@r4 line 0, 0, 0, 0
@g0 on
@g0 hidden false
@g0 type XY
@g0 stacked false
@g0 bar hgap 0.000000
@g0 fixedpoint off
@g0 fixedpoint type 0
@g0 fixedpoint xy 0.000000, 0.000000
@g0 fixedpoint format general general
@g0 fixedpoint prec 6, 6
@with g0
@    world 0, 0, 20, 6
@    stack world 0, 0, 0, 0
@    znorm 1
@    view 0.100000, 0.720000, 0.800000, 0.950000
@    title ""
@    title font 0
@    title size 1.500000
@    title color 1
@    subtitle ""
@    subtitle font 0
@    subtitle size 1.000000
@    subtitle color 1
@    xaxes scale Normal
@    yaxes scale Normal
@    xaxes invert off
@    yaxes invert off
@    xaxis  on
@    xaxis  type zero false
@    xaxis  offset 0.000000 , 0.000000
@    xaxis  bar on
@    xaxis  bar color 1
@    xaxis  bar linestyle 1
@    xaxis  bar linewidth 1.0
@    xaxis  label "Time (\xm\0s)"
@    xaxis  label layout para
@    xaxis  label place auto
@    xaxis  label char size 0.900000
@    xaxis  label font 0
@    xaxis  label color 1
@    xaxis  label place normal
@    xaxis  tick on
@    xaxis  tick major 5
@    xaxis  tick minor ticks 4
@    xaxis  tick default 6
@    xaxis  tick place rounded true
@    xaxis  tick in
@    xaxis  tick major size 1.000000
@    xaxis  tick major color 1
@    xaxis  tick major linewidth 1.0
@    xaxis  tick major linestyle 1
@    xaxis  tick major grid off
@    xaxis  tick minor color 1
@    xaxis  tick minor linewidth 1.0
@    xaxis  tick minor linestyle 1
@    xaxis  tick minor grid off
@    xaxis  tick minor size 0.500000
@    xaxis  ticklabel on
@    xaxis  ticklabel format general
@    xaxis  ticklabel prec 5
@    xaxis  ticklabel formula ""
@    xaxis  ticklabel append ""
@    xaxis  ticklabel prepend ""
@    xaxis  ticklabel angle 0
@    xaxis  ticklabel skip 0
@    xaxis  ticklabel stagger 0
@    xaxis  ticklabel place normal
@    xaxis  ticklabel offset auto
@    xaxis  ticklabel offset 0.000000 , 0.010000
@    xaxis  ticklabel start type auto
@    xaxis  ticklabel start 0.000000
@    xaxis  ticklabel stop type auto
@    xaxis  ticklabel stop 0.000000
@    xaxis  ticklabel char size 0.800000
@    xaxis  ticklabel font 0
@    xaxis  ticklabel color 1
@    xaxis  tick place both
@    xaxis  tick spec type none
@    yaxis  on
@    yaxis  type zero false
@    yaxis  offset 0.000000 , 0.000000
@    yaxis  bar on
@    yaxis  bar color 1
@    yaxis  bar linestyle 1
@    yaxis  bar linewidth 1.0
@    yaxis  label "Minimum  Distance (nm)"
@    yaxis  label layout para
@    yaxis  label place auto
@    yaxis  label char size 0.900000
@    yaxis  label font 0
@    yaxis  label color 1
@    yaxis  label place normal
@    yaxis  tick on
@    yaxis  tick major 1
@    yaxis  tick minor ticks 1
@    yaxis  tick default 6
@    yaxis  tick place rounded true
@    yaxis  tick in
@    yaxis  tick major size 1.000000
@    yaxis  tick major color 1
@    yaxis  tick major linewidth 1.0
@    yaxis  tick major linestyle 1
@    yaxis  tick major grid off
@    yaxis  tick minor color 1
@    yaxis  tick minor linewidth 1.0
@    yaxis  tick minor linestyle 1
@    yaxis  tick minor grid off
@    yaxis  tick minor size 0.500000
@    yaxis  ticklabel on
@    yaxis  ticklabel format general
@    yaxis  ticklabel prec 5
@    yaxis  ticklabel formula ""
@    yaxis  ticklabel append ""
@    yaxis  ticklabel prepend ""
@    yaxis  ticklabel angle 0
@    yaxis  ticklabel skip 0
@    yaxis  ticklabel stagger 0
@    yaxis  ticklabel place normal
@    yaxis  ticklabel offset auto
@    yaxis  ticklabel offset 0.000000 , 0.010000
@    yaxis  ticklabel start type auto
@    yaxis  ticklabel start 0.000000
@    yaxis  ticklabel stop type auto
@    yaxis  ticklabel stop 0.000000
@    yaxis  ticklabel char size 0.800000
@    yaxis  ticklabel font 0
@    yaxis  ticklabel color 1
@    yaxis  tick place both
@    yaxis  tick spec type none
@    altxaxis  off
@    altyaxis  off
@    legend on
@    legend loctype view
@    legend 0.82, 0.93
@    legend box color 1
@    legend box pattern 0
@    legend box linewidth 1.0
@    legend box linestyle 0
@    legend box fill color 0
@    legend box fill pattern 0
@    legend font 0
@    legend char size 1.000000
@    legend color 1
@    legend length 2
@    legend vgap 1
@    legend hgap 1
@    legend invert false
@    frame type 0
@    frame linestyle 1
@    frame linewidth 1.0
@    frame color 1
@    frame pattern 1
@    frame background color 0
@    frame background pattern 0
@    s0 hidden false
@    s0 type xy
@    s0 symbol 0
@    s0 symbol size 1.000000
@    s0 symbol color 3
@    s0 symbol pattern 1
@    s0 symbol fill color 3
@    s0 symbol fill pattern 0
@    s0 symbol linewidth 1.0
@    s0 symbol linestyle 1
@    s0 symbol char 65
@    s0 symbol char font 0
@    s0 symbol skip 0
@    s0 line type 1
@    s0 line linestyle 1
@    s0 line linewidth 1.0
@    s0 line color 3
@    s0 line pattern 1
@    s0 baseline type 0
@    s0 baseline off
@    s0 dropline off
@    s0 fill type 0
@    s0 fill rule 0
@    s0 fill color 3
@    s0 fill pattern 1
@    s0 avalue off
@    s0 avalue type 2
@    s0 avalue char size 1.000000
@    s0 avalue font 0
@    s0 avalue color 1
@    s0 avalue rot 0
@    s0 avalue format general
@    s0 avalue prec 3
@    s0 avalue prepend ""
@    s0 avalue append ""
@    s0 avalue offset 0.000000 , 0.000000
@    s0 errorbar on
@    s0 errorbar place both
@    s0 errorbar color 3
@    s0 errorbar pattern 1
@    s0 errorbar size 1.000000
@    s0 errorbar linewidth 1.0
@    s0 errorbar linestyle 1
@    s0 errorbar riser linewidth 1.0
@    s0 errorbar riser linestyle 1
@    s0 errorbar riser clip off
@    s0 errorbar riser clip length 0.100000
@    s0 comment "/Users/KCheng/Desktop/cg_small_water_run/md-run-lonestar/namchi-04-26-2014/g-mind/1md-1.0nm-results/DPP-mind-.xvg"
@    s0 legend  "Protein-DPPC"
@    s1 hidden false
@    s1 type xy
@    s1 symbol 0
@    s1 symbol size 1.000000
@    s1 symbol color 11
@    s1 symbol pattern 1
@    s1 symbol fill color 11
@    s1 symbol fill pattern 0
@    s1 symbol linewidth 1.0
@    s1 symbol linestyle 1
@    s1 symbol char 65
@    s1 symbol char font 0
@    s1 symbol skip 0
@    s1 line type 1
@    s1 line linestyle 1
@    s1 line linewidth 1.0
@    s1 line color 11
@    s1 line pattern 1
@    s1 baseline type 0
@    s1 baseline off
@    s1 dropline off
@    s1 fill type 0
@    s1 fill rule 0
@    s1 fill color 11
@    s1 fill pattern 1
@    s1 avalue off
@    s1 avalue type 2
@    s1 avalue char size 1.000000
@    s1 avalue font 0
@    s1 avalue color 1
@    s1 avalue rot 0
@    s1 avalue format general
@    s1 avalue prec 3
@    s1 avalue prepend ""
@    s1 avalue append ""
@    s1 avalue offset 0.000000 , 0.000000
@    s1 errorbar on
@    s1 errorbar place both
@    s1 errorbar color 11
@    s1 errorbar pattern 1
@    s1 errorbar size 1.000000
@    s1 errorbar linewidth 1.0
@    s1 errorbar linestyle 1
@    s1 errorbar riser linewidth 1.0
@    s1 errorbar riser linestyle 1
@    s1 errorbar riser clip off
@    s1 errorbar riser clip length 0.100000
@    s1 comment "/Users/KCheng/Desktop/cg_small_water_run/md-run-lonestar/namchi-04-26-2014/g-mind/1md-1.0nm-results/DUP-mind-.xvg"
@    s1 legend  "Protein-DUPC"
@    s2 hidden false
@    s2 type xy
@    s2 symbol 0
@    s2 symbol size 1.000000
@    s2 symbol color 1
@    s2 symbol pattern 1
@    s2 symbol fill color 1
@    s2 symbol fill pattern 0
@    s2 symbol linewidth 1.0
@    s2 symbol linestyle 1
@    s2 symbol char 65
@    s2 symbol char font 0
@    s2 symbol skip 0
@    s2 line type 1
@    s2 line linestyle 1
@    s2 line linewidth 1.0
@    s2 line color 1
@    s2 line pattern 1
@    s2 baseline type 0
@    s2 baseline off
@    s2 dropline off
@    s2 fill type 0
@    s2 fill rule 0
@    s2 fill color 1
@    s2 fill pattern 1
@    s2 avalue off
@    s2 avalue type 2
@    s2 avalue char size 1.000000
@    s2 avalue font 0
@    s2 avalue color 1
@    s2 avalue rot 0
@    s2 avalue format general
@    s2 avalue prec 3
@    s2 avalue prepend ""
@    s2 avalue append ""
@    s2 avalue offset 0.000000 , 0.000000
@    s2 errorbar on
@    s2 errorbar place both
@    s2 errorbar color 1
@    s2 errorbar pattern 1
@    s2 errorbar size 1.000000
@    s2 errorbar linewidth 1.0
@    s2 errorbar linestyle 1
@    s2 errorbar riser linewidth 1.0
@    s2 errorbar riser linestyle 1
@    s2 errorbar riser clip off
@    s2 errorbar riser clip length 0.100000
@    s2 comment "/Users/KCheng/Desktop/cg_small_water_run/md-run-lonestar/namchi-04-26-2014/g-mind/1md-1.0nm-results/CHO-mind-.xvg"
@    s2 legend  "Protein-CHOL"
@g1 on
@g1 hidden false
@g1 type XY
@g1 stacked false
@g1 bar hgap 0.000000
@g1 fixedpoint off
@g1 fixedpoint type 0
@g1 fixedpoint xy 0.000000, 0.000000
@g1 fixedpoint format general general
@g1 fixedpoint prec 6, 6
@with g1
@    world 0, 0, 20, 15000
@    stack world 0, 0, 0, 0
@    znorm 1
@    view 0.100000, 0.410000, 0.800000, 0.640000
@    title ""
@    title font 0
@    title size 1.500000
@    title color 1
@    subtitle ""
@    subtitle font 0
@    subtitle size 1.000000
@    subtitle color 1
@    xaxes scale Normal
@    yaxes scale Normal
@    xaxes invert off
@    yaxes invert off
@    xaxis  on
@    xaxis  type zero false
@    xaxis  offset 0.000000 , 0.000000
@    xaxis  bar on
@    xaxis  bar color 1
@    xaxis  bar linestyle 1
@    xaxis  bar linewidth 1.0
@    xaxis  label "Time (\xm\0s)"
@    xaxis  label layout para
@    xaxis  label place auto
@    xaxis  label char size 0.900000
@    xaxis  label font 0
@    xaxis  label color 1
@    xaxis  label place normal
@    xaxis  tick on
@    xaxis  tick major 5
@    xaxis  tick minor ticks 4
@    xaxis  tick default 6
@    xaxis  tick place rounded true
@    xaxis  tick in
@    xaxis  tick major size 1.000000
@    xaxis  tick major color 1
@    xaxis  tick major linewidth 1.0
@    xaxis  tick major linestyle 1
@    xaxis  tick major grid off
@    xaxis  tick minor color 1
@    xaxis  tick minor linewidth 1.0
@    xaxis  tick minor linestyle 1
@    xaxis  tick minor grid off
@    xaxis  tick minor size 0.500000
@    xaxis  ticklabel on
@    xaxis  ticklabel format general
@    xaxis  ticklabel prec 5
@    xaxis  ticklabel formula ""
@    xaxis  ticklabel append ""
@    xaxis  ticklabel prepend ""
@    xaxis  ticklabel angle 0
@    xaxis  ticklabel skip 0
@    xaxis  ticklabel stagger 0
@    xaxis  ticklabel place normal
@    xaxis  ticklabel offset auto
@    xaxis  ticklabel offset 0.000000 , 0.010000
@    xaxis  ticklabel start type auto
@    xaxis  ticklabel start 0.000000
@    xaxis  ticklabel stop type auto
@    xaxis  ticklabel stop 0.000000
@    xaxis  ticklabel char size 0.800000
@    xaxis  ticklabel font 0
@    xaxis  ticklabel color 1
@    xaxis  tick place both
@    xaxis  tick spec type none
@    yaxis  on
@    yaxis  type zero false
@    yaxis  offset 0.000000 , 0.000000
@    yaxis  bar on
@    yaxis  bar color 1
@    yaxis  bar linestyle 1
@    yaxis  bar linewidth 1.0
@    yaxis  label "Number of Contacts (< 2 nm)"
@    yaxis  label layout para
@    yaxis  label place auto
@    yaxis  label char size 0.900000
@    yaxis  label font 0
@    yaxis  label color 1
@    yaxis  label place normal
@    yaxis  tick on
@    yaxis  tick major 5000
@    yaxis  tick minor ticks 1
@    yaxis  tick default 6
@    yaxis  tick place rounded true
@    yaxis  tick in
@    yaxis  tick major size 1.000000
@    yaxis  tick major color 1
@    yaxis  tick major linewidth 1.0
@    yaxis  tick major linestyle 1
@    yaxis  tick major grid off
@    yaxis  tick minor color 1
@    yaxis  tick minor linewidth 1.0
@    yaxis  tick minor linestyle 1
@    yaxis  tick minor grid off
@    yaxis  tick minor size 0.500000
@    yaxis  ticklabel on
@    yaxis  ticklabel format general
@    yaxis  ticklabel prec 5
@    yaxis  ticklabel formula ""
@    yaxis  ticklabel append ""
@    yaxis  ticklabel prepend ""
@    yaxis  ticklabel angle 0
@    yaxis  ticklabel skip 0
@    yaxis  ticklabel stagger 0
@    yaxis  ticklabel place normal
@    yaxis  ticklabel offset auto
@    yaxis  ticklabel offset 0.000000 , 0.010000
@    yaxis  ticklabel start type auto
@    yaxis  ticklabel start 0.000000
@    yaxis  ticklabel stop type auto
@    yaxis  ticklabel stop 0.000000
@    yaxis  ticklabel char size 0.800000
@    yaxis  ticklabel font 0
@    yaxis  ticklabel color 1
@    yaxis  tick place both
@    yaxis  tick spec type none
@    altxaxis  off
@    altyaxis  off
@    legend on
@    legend loctype view
@    legend 0.78, 0.8
@    legend box color 1
@    legend box pattern 1
@    legend box linewidth 1.0
@    legend box linestyle 1
@    legend box fill color 0
@    legend box fill pattern 1
@    legend font 0
@    legend char size 1.000000
@    legend color 1
@    legend length 2
@    legend vgap 1
@    legend hgap 1
@    legend invert false
@    frame type 0
@    frame linestyle 1
@    frame linewidth 1.0
@    frame color 1
@    frame pattern 1
@    frame background color 0
@    frame background pattern 0
@    s0 hidden false
@    s0 type xy
@    s0 symbol 0
@    s0 symbol size 1.000000
@    s0 symbol color 3
@    s0 symbol pattern 1
@    s0 symbol fill color 3
@    s0 symbol fill pattern 0
@    s0 symbol linewidth 1.0
@    s0 symbol linestyle 1
@    s0 symbol char 65
@    s0 symbol char font 0
@    s0 symbol skip 0
@    s0 line type 1
@    s0 line linestyle 1
@    s0 line linewidth 1.0
@    s0 line color 3
@    s0 line pattern 1
@    s0 baseline type 0
@    s0 baseline off
@    s0 dropline off
@    s0 fill type 0
@    s0 fill rule 0
@    s0 fill color 1
@    s0 fill pattern 1
@    s0 avalue off
@    s0 avalue type 2
@    s0 avalue char size 1.000000
@    s0 avalue font 0
@    s0 avalue color 1
@    s0 avalue rot 0
@    s0 avalue format general
@    s0 avalue prec 3
@    s0 avalue prepend ""
@    s0 avalue append ""
@    s0 avalue offset 0.000000 , 0.000000
@    s0 errorbar on
@    s0 errorbar place both
@    s0 errorbar color 3
@    s0 errorbar pattern 1
@    s0 errorbar size 1.000000
@    s0 errorbar linewidth 1.0
@    s0 errorbar linestyle 1
@    s0 errorbar riser linewidth 1.0
@    s0 errorbar riser linestyle 1
@    s0 errorbar riser clip off
@    s0 errorbar riser clip length 0.100000
@    s0 comment "/Users/KCheng/Desktop/cg_small_water_run/md-run-lonestar/namchi-04-26-2014/g-mind/1md-1.0nm-results/DPP-numcont-.xvg"
@    s0 legend  ""
@    s1 hidden false
@    s1 type xy
@    s1 symbol 0
@    s1 symbol size 1.000000
@    s1 symbol color 11
@    s1 symbol pattern 1
@    s1 symbol fill color 11
@    s1 symbol fill pattern 0
@    s1 symbol linewidth 1.0
@    s1 symbol linestyle 1
@    s1 symbol char 65
@    s1 symbol char font 0
@    s1 symbol skip 0
@    s1 line type 1
@    s1 line linestyle 1
@    s1 line linewidth 1.0
@    s1 line color 11
@    s1 line pattern 1
@    s1 baseline type 0
@    s1 baseline off
@    s1 dropline off
@    s1 fill type 0
@    s1 fill rule 0
@    s1 fill color 1
@    s1 fill pattern 1
@    s1 avalue off
@    s1 avalue type 2
@    s1 avalue char size 1.000000
@    s1 avalue font 0
@    s1 avalue color 1
@    s1 avalue rot 0
@    s1 avalue format general
@    s1 avalue prec 3
@    s1 avalue prepend ""
@    s1 avalue append ""
@    s1 avalue offset 0.000000 , 0.000000
@    s1 errorbar on
@    s1 errorbar place both
@    s1 errorbar color 11
@    s1 errorbar pattern 1
@    s1 errorbar size 1.000000
@    s1 errorbar linewidth 1.0
@    s1 errorbar linestyle 1
@    s1 errorbar riser linewidth 1.0
@    s1 errorbar riser linestyle 1
@    s1 errorbar riser clip off
@    s1 errorbar riser clip length 0.100000
@    s1 comment "/Users/KCheng/Desktop/cg_small_water_run/md-run-lonestar/namchi-04-26-2014/g-mind/1md-1.0nm-results/DUP-numcont-.xvg"
@    s1 legend  ""
@    s2 hidden false
@    s2 type xy
@    s2 symbol 0
@    s2 symbol size 1.000000
@    s2 symbol color 1
@    s2 symbol pattern 1
@    s2 symbol fill color 1
@    s2 symbol fill pattern 0
@    s2 symbol linewidth 1.0
@    s2 symbol linestyle 1
@    s2 symbol char 65
@    s2 symbol char font 0
@    s2 symbol skip 0
@    s2 line type 1
@    s2 line linestyle 1
@    s2 line linewidth 1.0
@    s2 line color 1
@    s2 line pattern 1
@    s2 baseline type 0
@    s2 baseline off
@    s2 dropline off
@    s2 fill type 0
@    s2 fill rule 0
@    s2 fill color 1
@    s2 fill pattern 1
@    s2 avalue off
@    s2 avalue type 2
@    s2 avalue char size 1.000000
@    s2 avalue font 0
@    s2 avalue color 1
@    s2 avalue rot 0
@    s2 avalue format general
@    s2 avalue prec 3
@    s2 avalue prepend ""
@    s2 avalue append ""
@    s2 avalue offset 0.000000 , 0.000000
@    s2 errorbar on
@    s2 errorbar place both
@    s2 errorbar color 1
@    s2 errorbar pattern 1
@    s2 errorbar size 1.000000
@    s2 errorbar linewidth 1.0
@    s2 errorbar linestyle 1
@    s2 errorbar riser linewidth 1.0
@    s2 errorbar riser linestyle 1
@    s2 errorbar riser clip off
@    s2 errorbar riser clip length 0.100000
@    s2 comment "/Users/KCheng/Desktop/cg_small_water_run/md-run-lonestar/namchi-04-26-2014/g-mind/1md-1.0nm-results/CHO-numcont-.xvg"
@    s2 legend  ""
@g2 on
@g2 hidden false
@g2 type XY
@g2 stacked false
@g2 bar hgap 0.000000
@g2 fixedpoint off
@g2 fixedpoint type 0
@g2 fixedpoint xy 0.000000, 0.000000
@g2 fixedpoint format general general
@g2 fixedpoint prec 6, 6
@with g2
@    world 0, 0, 130, 1
@    stack world 0, 0, 0, 0
@    znorm 1
@    view 0.100000, 0.100000, 0.800000, 0.330000
@    title ""
@    title font 0
@    title size 1.500000
@    title color 1
@    subtitle ""
@    subtitle font 0
@    subtitle size 1.000000
@    subtitle color 1
@    xaxes scale Normal
@    yaxes scale Normal
@    xaxes invert off
@    yaxes invert off
@    xaxis  on
@    xaxis  type zero false
@    xaxis  offset 0.000000 , 0.000000
@    xaxis  bar on
@    xaxis  bar color 1
@    xaxis  bar linestyle 1
@    xaxis  bar linewidth 1.0
@    xaxis  label "Residue (#)"
@    xaxis  label layout para
@    xaxis  label place auto
@    xaxis  label char size 0.900000
@    xaxis  label font 0
@    xaxis  label color 1
@    xaxis  label place normal
@    xaxis  tick on
@    xaxis  tick major 26
@    xaxis  tick minor ticks 1
@    xaxis  tick default 6
@    xaxis  tick place rounded true
@    xaxis  tick in
@    xaxis  tick major size 1.000000
@    xaxis  tick major color 1
@    xaxis  tick major linewidth 1.0
@    xaxis  tick major linestyle 1
@    xaxis  tick major grid off
@    xaxis  tick minor color 1
@    xaxis  tick minor linewidth 1.0
@    xaxis  tick minor linestyle 1
@    xaxis  tick minor grid off
@    xaxis  tick minor size 0.500000
@    xaxis  ticklabel on
@    xaxis  ticklabel format general
@    xaxis  ticklabel prec 5
@    xaxis  ticklabel formula ""
@    xaxis  ticklabel append ""
@    xaxis  ticklabel prepend ""
@    xaxis  ticklabel angle 0
@    xaxis  ticklabel skip 0
@    xaxis  ticklabel stagger 0
@    xaxis  ticklabel place normal
@    xaxis  ticklabel offset auto
@    xaxis  ticklabel offset 0.000000 , 0.010000
@    xaxis  ticklabel start type auto
@    xaxis  ticklabel start 0.000000
@    xaxis  ticklabel stop type auto
@    xaxis  ticklabel stop 0.000000
@    xaxis  ticklabel char size 0.800000
@    xaxis  ticklabel font 0
@    xaxis  ticklabel color 1
@    xaxis  tick place both
@    xaxis  tick spec type none
@    yaxis  on
@    yaxis  type zero false
@    yaxis  offset 0.000000 , 0.000000
@    yaxis  bar on
@    yaxis  bar color 1
@    yaxis  bar linestyle 1
@    yaxis  bar linewidth 1.0
@    yaxis  label "Minimum Distance (nm)"
@    yaxis  label layout para
@    yaxis  label place auto
@    yaxis  label char size 0.900000
@    yaxis  label font 0
@    yaxis  label color 1
@    yaxis  label place normal
@    yaxis  tick on
@    yaxis  tick major 0.2
@    yaxis  tick minor ticks 1
@    yaxis  tick default 6
@    yaxis  tick place rounded true
@    yaxis  tick in
@    yaxis  tick major size 1.000000
@    yaxis  tick major color 1
@    yaxis  tick major linewidth 1.0
@    yaxis  tick major linestyle 1
@    yaxis  tick major grid off
@    yaxis  tick minor color 1
@    yaxis  tick minor linewidth 1.0
@    yaxis  tick minor linestyle 1
@    yaxis  tick minor grid off
@    yaxis  tick minor size 0.500000
@    yaxis  ticklabel on
@    yaxis  ticklabel format general
@    yaxis  ticklabel prec 5
@    yaxis  ticklabel formula ""
@    yaxis  ticklabel append ""
@    yaxis  ticklabel prepend ""
@    yaxis  ticklabel angle 0
@    yaxis  ticklabel skip 0
@    yaxis  ticklabel stagger 0
@    yaxis  ticklabel place normal
@    yaxis  ticklabel offset auto
@    yaxis  ticklabel offset 0.000000 , 0.010000
@    yaxis  ticklabel start type auto
@    yaxis  ticklabel start 0.000000
@    yaxis  ticklabel stop type auto
@    yaxis  ticklabel stop 0.000000
@    yaxis  ticklabel char size 0.800000
@    yaxis  ticklabel font 0
@    yaxis  ticklabel color 1
@    yaxis  tick place both
@    yaxis  tick spec type none
@    altxaxis  off
@    altyaxis  off
@    legend on
@    legend loctype view
@    legend 0.78, 0.8
@    legend box color 1
@    legend box pattern 1
@    legend box linewidth 1.0
@    legend box linestyle 1
@    legend box fill color 0
@    legend box fill pattern 1
@    legend font 0
@    legend char size 1.000000
@    legend color 1
@    legend length 2
@    legend vgap 1
@    legend hgap 1
@    legend invert false
@    frame type 0
@    frame linestyle 1
@    frame linewidth 1.0
@    frame color 1
@    frame pattern 1
@    frame background color 0
@    frame background pattern 0
@    s0 hidden false
@    s0 type xy
@    s0 symbol 0
@    s0 symbol size 1.000000
@    s0 symbol color 3
@    s0 symbol pattern 1
@    s0 symbol fill color 3
@    s0 symbol fill pattern 0
@    s0 symbol linewidth 1.0
@    s0 symbol linestyle 1
@    s0 symbol char 65
@    s0 symbol char font 0
@    s0 symbol skip 0
@    s0 line type 1
@    s0 line linestyle 1
@    s0 line linewidth 1.0
@    s0 line color 3
@    s0 line pattern 1
@    s0 baseline type 0
@    s0 baseline off
@    s0 dropline off
@    s0 fill type 0
@    s0 fill rule 0
@    s0 fill color 1
@    s0 fill pattern 1
@    s0 avalue off
@    s0 avalue type 2
@    s0 avalue char size 1.000000
@    s0 avalue font 0
@    s0 avalue color 1
@    s0 avalue rot 0
@    s0 avalue format general
@    s0 avalue prec 3
@    s0 avalue prepend ""
@    s0 avalue append ""
@    s0 avalue offset 0.000000 , 0.000000
@    s0 errorbar on
@    s0 errorbar place both
@    s0 errorbar color 3
@    s0 errorbar pattern 1
@    s0 errorbar size 1.000000
@    s0 errorbar linewidth 1.0
@    s0 errorbar linestyle 1
@    s0 errorbar riser linewidth 1.0
@    s0 errorbar riser linestyle 1
@    s0 errorbar riser clip off
@    s0 errorbar riser clip length 0.100000
@    s0 comment "/Users/KCheng/Desktop/cg_small_water_run/md-run-lonestar/namchi-04-26-2014/g-mind/1md-1.0nm-results/DPP-res-.xvg"
@    s0 legend  ""
@    s1 hidden false
@    s1 type xy
@    s1 symbol 0
@    s1 symbol size 1.000000
@    s1 symbol color 11
@    s1 symbol pattern 1
@    s1 symbol fill color 11
@    s1 symbol fill pattern 0
@    s1 symbol linewidth 1.0
@    s1 symbol linestyle 1
@    s1 symbol char 65
@    s1 symbol char font 0
@    s1 symbol skip 0
@    s1 line type 1
@    s1 line linestyle 1
@    s1 line linewidth 1.0
@    s1 line color 11
@    s1 line pattern 1
@    s1 baseline type 0
@    s1 baseline off
@    s1 dropline off
@    s1 fill type 0
@    s1 fill rule 0
@    s1 fill color 1
@    s1 fill pattern 1
@    s1 avalue off
@    s1 avalue type 2
@    s1 avalue char size 1.000000
@    s1 avalue font 0
@    s1 avalue color 1
@    s1 avalue rot 0
@    s1 avalue format general
@    s1 avalue prec 3
@    s1 avalue prepend ""
@    s1 avalue append ""
@    s1 avalue offset 0.000000 , 0.000000
@    s1 errorbar on
@    s1 errorbar place both
@    s1 errorbar color 11
@    s1 errorbar pattern 1
@    s1 errorbar size 1.000000
@    s1 errorbar linewidth 1.0
@    s1 errorbar linestyle 1
@    s1 errorbar riser linewidth 1.0
@    s1 errorbar riser linestyle 1
@    s1 errorbar riser clip off
@    s1 errorbar riser clip length 0.100000
@    s1 comment "/Users/KCheng/Desktop/cg_small_water_run/md-run-lonestar/namchi-04-26-2014/g-mind/1md-1.0nm-results/DUP-res-.xvg"
@    s1 legend  ""
@    s2 hidden false
@    s2 type xy
@    s2 symbol 0
@    s2 symbol size 1.000000
@    s2 symbol color 1
@    s2 symbol pattern 1
@    s2 symbol fill color 1
@    s2 symbol fill pattern 0
@    s2 symbol linewidth 1.0
@    s2 symbol linestyle 1
@    s2 symbol char 65
@    s2 symbol char font 0
@    s2 symbol skip 0
@    s2 line type 1
@    s2 line linestyle 1
@    s2 line linewidth 1.0
@    s2 line color 1
@    s2 line pattern 1
@    s2 baseline type 0
@    s2 baseline off
@    s2 dropline off
@    s2 fill type 0
@    s2 fill rule 0
@    s2 fill color 1
@    s2 fill pattern 1
@    s2 avalue off
@    s2 avalue type 2
@    s2 avalue char size 1.000000
@    s2 avalue font 0
@    s2 avalue color 1
@    s2 avalue rot 0
@    s2 avalue format general
@    s2 avalue prec 3
@    s2 avalue prepend ""
@    s2 avalue append ""
@    s2 avalue offset 0.000000 , 0.000000
@    s2 errorbar on
@    s2 errorbar place both
@    s2 errorbar color 1
@    s2 errorbar pattern 1
@    s2 errorbar size 1.000000
@    s2 errorbar linewidth 1.0
@    s2 errorbar linestyle 1
@    s2 errorbar riser linewidth 1.0
@    s2 errorbar riser linestyle 1
@    s2 errorbar riser clip off
@    s2 errorbar riser clip length 0.100000
@    s2 comment "/Users/KCheng/Desktop/cg_small_water_run/md-run-lonestar/namchi-04-26-2014/g-mind/1md-1.0nm-results/CHO-res-.xvg"
@    s2 legend  ""
@target G0.S0
@type xy
0 0.711653
0.02 1.040541
0.04 0.5284176
0.06 0.4901527
0.08 0.4858242
0.1 0.4471574
0.12 0.4610858
0.14 0.4417576
0.16 0.4614381
0.18 0.4762876
0.2 0.4505001
0.22 0.4590199
0.24 0.4511648
0.26 0.4576842
0.28 0.4585578
0.3 0.4380926
0.32 0.4505828
0.34 0.4573299
0.36 0.4544777
0.38 0.4492495
0.4 0.4731285
0.42 0.4644624
0.44 0.4716195
0.46 0.4599188
0.48 0.4682951
0.5 0.451498
0.52 0.4606791
0.54 0.4560975
0.56 0.4688548
0.58 0.4645963
0.6 0.4611396
0.62 0.4608146
0.64 0.4593745
0.66 0.4729165
0.68 0.4551103
0.7 0.4554942
0.72 0.4533488
0.74 0.4642734
0.76 0.4482467
0.78 0.4378932
0.8 0.4551379
0.82 0.440596
0.84 0.4589656
0.86 0.4586941
0.88 0.4592928
0.9 0.4658592
0.92 0.4752891
0.94 0.4745788
0.96 0.4588296
0.98 0.464031
1 0.4519684
1.02 0.4600543
1.04 0.4604349
1.06 0.4588296
1.08 0.4670649
1.1 0.4607064
1.12 0.4483307
1.14 0.4575202
1.16 0.4597281
1.18 0.451774
1.2 0.4546703
1.22 0.4571105
1.24 0.4592658
1.26 0.4542297
1.28 0.4578486
1.3 0.4873907
1.32 0.4615186
1.34 0.4497497
1.36 0.462006
1.38 0.461573
1.4 0.4614109
1.42 0.4719367
1.44 0.4642458
1.46 0.4591567
1.48 0.4592932
1.5 0.4504443
1.52 0.4466258
1.54 0.4587213
1.56 0.4440152
1.58 0.4647855
1.6 0.4699997
1.62 0.4657786
1.64 0.4634648
1.66 0.4414183
1.68 0.4461791
1.7 0.4621957
1.72 0.466074
1.74 0.4421538
1.76 0.4609773
1.78 0.4420692
1.8 0.4670384
1.82 0.4555489
1.84 0.466744
1.86 0.4639504
1.88 0.4524926
1.9 0.4471576
1.92 0.4482745
1.94 0.4532937
1.96 0.4496106
1.98 0.4731007
2 0.4581754
2.02 0.4594833
2.04 0.4669043
2.06 0.4704787
2.08 0.4691482
2.1 0.4432831
2.12 0.4462342
2.14 0.4608143
2.16 0.4402844
2.18 0.446234
2.2 0.4606794
2.22 0.4611674
2.24 0.4591836
2.26 0.4582847
2.28 0.4599452
2.3 0.4385777
2.32 0.4579028
2.34 0.4559334
2.36 0.4697079
2.38 0.4648118
2.4 0.4734448
2.42 0.4510269
2.44 0.4554663
2.46 0.4619793
2.48 0.4601365
2.5 0.4543674
2.52 0.46095
2.54 0.4712744
2.56 0.4605973
2.58 0.4555225
2.6 0.4506382
2.62 0.4671455
2.64 0.4637616
2.66 0.4681347
2.68 0.4620874
2.7 0.4712485
2.72 0.4581761
2.74 0.4623852
2.76 0.4694146
2.78 0.4509165
2.8 0.46457
2.82 0.4462349
2.84 0.4528249
2.86 0.4524656
2.88 0.4609227
2.9 0.4628714
2.92 0.4419844
2.94 0.4588298
2.96 0.4589115
2.98 0.4601361
3 0.4627369
3.02 0.4554395
3.04 0.4555218
3.06 0.454313
3.08 0.446319
3.1 0.4788009
3.12 0.4738147
3.14 0.4531281
3.16 0.4486373
3.18 0.4752371
3.2 0.4646233
3.22 0.4599461
3.24 0.4454767
3.26 0.4313354
3.28 0.4616821
3.3 0.4642197
3.32 0.4682684
3.34 0.4734443
3.36 0.4308425
3.38 0.4501666
3.4 0.4429731
3.42 0.4726785
3.44 0.4434804
3.46 0.4653226
3.48 0.4649997
3.5 0.4486088
3.52 0.4467937
3.54 0.4618168
3.56 0.4542301
3.58 0.4657784
3.6 0.470186
3.62 0.4573292
3.64 0.4604886
3.66 0.4537343
3.68 0.4508325
3.7 0.4654567
3.72 0.4413045
3.74 0.4680544
3.76 0.4568643
3.78 0.4689614
3.8 0.4467101
3.82 0.4375504
3.84 0.4600547
3.86 0.4608145
3.88 0.4674664
3.9 0.4563438
3.92 0.45489
3.94 0.4648924
3.96 0.461113
3.98 0.4605974
4 0.4554669
4.02 0.4589389
4.04 0.4602444
4.06 0.4689878
4.08 0.4554943
4.1 0.4580666
4.12 0.4528245
4.14 0.4401416
4.16 0.4571927
4.18 0.4582848
4.2 0.4486086
4.22 0.4523825
4.24 0.4516082
4.26 0.4570558
4.28 0.4468218
4.3 0.4593746
4.32 0.4484982
4.34 0.4563166
4.36 0.4431137
4.38 0.4610043
4.4 0.4495279
4.42 0.4594834
4.44 0.4717522
4.46 0.4473254
4.48 0.4532103
4.5 0.4344245
4.52 0.4498057
4.54 0.4564532
4.56 0.4522443
4.58 0.4627638
4.6 0.4579845
4.62 0.4654562
4.64 0.4677069
4.66 0.4628446
4.68 0.4623847
4.7 0.4658594
4.72 0.4641657
4.74 0.4481355
4.76 0.4626281
4.78 0.4468223
4.8 0.4518017
4.82 0.4420689
4.84 0.4666901
4.86 0.462304
4.88 0.4719368
4.9 0.4789827
4.92 0.4733653
4.94 0.4603532
4.96 0.4580668
4.98 0.4599187
5 0.4637077
5.02 0.46661
5.04 0.4586394
5.06 0.4667707
5.08 0.4562353
5.1 0.4616547
5.12 0.4333012
5.14 0.4643544
5.16 0.458939
5.18 0.4543406
5.2 0.463168
5.22 0.45423
5.24 0.458721
5.26 0.4415316
5.28 0.4545328
5.3 0.4693078
5.32 0.4478002
5.34 0.45511
5.36 0.4651082
5.38 0.4454772
5.4 0.4601634
5.42 0.4608678
5.44 0.447046
5.46 0.4473806
5.48 0.4500276
5.5 0.4458136
5.52 0.4586392
5.54 0.4537345
5.56 0.4659662
5.58 0.4326662
5.6 0.4512483
5.62 0.4576574
5.64 0.4534591
5.66 0.4624124
5.68 0.4418711
5.7 0.4570825
5.72 0.4480519
5.74 0.4574119
5.76 0.4518854
5.78 0.4433399
5.8 0.447241
5.82 0.4490541
5.84 0.4576844
5.86 0.451137
5.88 0.4481351
5.9 0.4531558
5.92 0.4555214
5.94 0.4597283
5.96 0.4460378
5.98 0.4633308
6 0.445225
6.02 0.4518295
6.04 0.4402561
6.06 0.4559057
6.08 0.4550554
6.1 0.4649728
6.12 0.4450564
6.14 0.4553297
6.16 0.4498334
6.18 0.4514979
6.2 0.4602992
6.22 0.4543672
6.24 0.4584211
6.26 0.4502498
6.28 0.459048
6.3 0.4466263
6.32 0.4567822
6.34 0.4530452
6.36 0.4580395
6.38 0.4348845
6.4 0.4721234
6.42 0.4527141
6.44 0.4504162
6.46 0.4551098
6.48 0.4602718
6.5 0.4628711
6.52 0.4539277
6.54 0.4548898
6.56 0.4493881
6.58 0.449138
6.6 0.4655642
6.62 0.4468778
6.64 0.461248
6.66 0.4587213
6.68 0.4564535
6.7 0.4520503
6.72 0.4495552
6.74 0.4606784
6.76 0.4678944
6.78 0.4558782
6.8 0.4589114
6.82 0.4583122
6.84 0.4632495
6.86 0.4548076
6.88 0.4502218
6.9 0.4589665
6.92 0.4394313
6.94 0.4484973
6.96 0.4478839
6.98 0.4581486
7 0.4494994
7.02 0.4463462
7.04 0.4563444
7.06 0.4605436
7.08 0.4662616
7.1 0.4548357
7.12 0.4610041
7.14 0.4494723
7.16 0.4599182
7.18 0.4503608
7.2 0.4437622
7.22 0.4420972
7.24 0.4654032
7.26 0.4566725
7.28 0.4631951
7.3 0.455549
7.32 0.4667713
7.34 0.4608963
7.36 0.4474924
7.38 0.4622228
7.4 0.4455894
7.42 0.4666106
7.44 0.4594833
7.46 0.4457301
7.48 0.4609233
7.5 0.4710101
7.52 0.4493608
7.54 0.4368635
7.56 0.4518297
7.58 0.4723077
7.6 0.4563443
7.62 0.45147
7.64 0.4438752
7.66 0.4519125
7.68 0.4584213
7.7 0.455
7.72 0.45194
7.74 0.4557958
7.76 0.4544499
7.78 0.4361194
7.8 0.4497217
7.82 0.4570836
7.84 0.456207
7.86 0.4574659
7.88 0.4448315
7.9 0.4491652
7.92 0.4632759
7.94 0.448804
7.96 0.4345399
7.98 0.4286603
8 0.4427472
8.02 0.4633843
8.04 0.444888
8.06 0.4556863
8.08 0.4565358
8.1 0.4518294
8.12 0.4343102
8.14 0.4497505
8.16 0.4551102
8.18 0.4555763
8.2 0.4557681
8.22 0.4452526
8.24 0.4589123
8.26 0.4516907
8.28 0.444438
8.3 0.4446909
8.32 0.4566182
8.34 0.4377498
8.36 0.4584212
8.38 0.4569741
8.4 0.4402836
8.42 0.4517189
8.44 0.4613564
8.46 0.4432546
8.48 0.4374931
8.5 0.4341375
8.52 0.4524653
8.54 0.4561796
8.56 0.4448308
8.58 0.4534591
8.6 0.4478838
8.62 0.4433961
8.64 0.4522444
8.66 0.4540376
8.68 0.4598643
8.7 0.4545604
8.72 0.4622231
8.74 0.4624395
8.76 0.4605971
8.78 0.4524935
8.8 0.459728
8.82 0.4599459
8.84 0.4495554
8.86 0.4683483
8.88 0.4565352
8.9 0.4594289
8.92 0.4551101
8.94 0.4611131
8.96 0.4693079
8.98 0.4624127
9 0.4524651
9.02 0.4456453
9.04 0.4505828
9.06 0.4591843
9.08 0.4591566
9.1 0.4482467
9.12 0.4434521
9.14 0.4583935
9.16 0.4652418
9.18 0.4495002
9.2 0.4534871
9.22 0.4612212
9.24 0.4465425
9.26 0.4368636
9.28 0.464597
9.3 0.4422106
9.32 0.4509988
9.34 0.4480506
9.36 0.4541201
9.38 0.4488316
9.4 0.4553293
9.42 0.4540372
9.44 0.4635999
9.46 0.4523824
9.48 0.4601356
9.5 0.4517186
9.52 0.4440998
9.54 0.4577388
9.56 0.4434245
9.58 0.4407378
9.6 0.4499722
9.62 0.4502773
9.64 0.4464862
9.66 0.4517182
9.68 0.4516636
9.7 0.4599456
9.72 0.4497227
9.74 0.4452248
9.76 0.4473253
9.78 0.463627
9.8 0.4412197
9.82 0.4711158
9.84 0.4482187
9.86 0.4564262
9.88 0.447717
9.9 0.4581757
9.92 0.4567822
9.94 0.4538725
9.96 0.4544775
9.98 0.4570556
10 0.4548069
10.02 0.4503887
10.04 0.4543402
10.06 0.4546979
10.08 0.4565081
10.1 0.4501663
10.12 0.4563439
10.14 0.4560153
10.16 0.4613298
10.18 0.442182
10.2 0.4556863
10.22 0.45902
10.24 0.4464861
10.26 0.4624392
10.28 0.4511376
10.3 0.4451124
10.32 0.4475772
10.34 0.4517191
10.36 0.4553567
10.38 0.4523547
10.4 0.4464861
10.42 0.4287192
10.44 0.4440995
10.46 0.4574657
10.48 0.4552744
10.5 0.460027
10.52 0.4328395
10.54 0.4689618
10.56 0.45489
10.58 0.4282521
10.6 0.4583124
10.62 0.4532106
10.64 0.448386
10.66 0.4509438
10.68 0.4704254
10.7 0.4494998
10.72 0.462088
10.74 0.4474932
10.76 0.4667168
10.78 0.4638425
10.8 0.4567814
10.82 0.4563439
10.84 0.4575479
10.86 0.4415034
10.88 0.4458141
10.9 0.4543959
10.92 0.4545603
10.94 0.4499722
10.96 0.4566725
10.98 0.448609
11 0.4518295
11.02 0.45618
11.04 0.458203
11.06 0.4624393
11.08 0.457739
11.1 0.4454495
11.12 0.4547805
11.14 0.4518844
11.16 0.459157
11.18 0.4484973
11.2 0.4635196
11.22 0.460163
11.24 0.4603537
11.26 0.4628982
11.28 0.4362912
11.3 0.4719645
11.32 0.445028
11.34 0.4478004
11.36 0.4570013
11.38 0.4487762
11.4 0.4555486
11.42 0.4491376
11.44 0.4575476
11.46 0.458421
11.48 0.4657794
11.5 0.4313349
11.52 0.4524662
11.54 0.4472411
11.56 0.4574658
11.58 0.4508048
11.6 0.4489427
11.62 0.4490552
11.64 0.4490829
11.66 0.4615735
11.68 0.451248
11.7 0.4519676
11.72 0.4558778
11.74 0.463843
11.76 0.4633032
11.78 0.4548078
11.8 0.4656981
11.82 0.4703718
11.84 0.4473533
11.86 0.4704786
11.88 0.4490546
11.9 0.4640314
11.92 0.4628178
11.94 0.455467
11.96 0.4494721
11.98 0.4546975
12 0.4469897
12.02 0.4710095
12.04 0.4663423
12.06 0.4638423
12.08 0.4638424
12.1 0.4566452
12.12 0.4739727
12.14 0.460299
12.16 0.4408231
12.18 0.4526306
12.2 0.4351155
12.22 0.4494998
12.24 0.4479674
12.26 0.4561248
12.28 0.4448878
12.3 0.4491659
12.32 0.4537346
12.34 0.4539553
12.36 0.4600273
12.38 0.4441286
12.4 0.469201
12.42 0.4543947
12.44 0.4577395
12.46 0.4545873
12.48 0.4472412
12.5 0.4563714
12.52 0.4571104
12.54 0.4706642
12.56 0.4559058
12.58 0.441248
12.6 0.4592926
12.62 0.4520505
12.64 0.4518017
12.66 0.4684283
12.68 0.4588304
12.7 0.4530182
12.72 0.4642466
12.74 0.4570839
12.76 0.4642466
12.78 0.4535419
12.8 0.4654832
12.82 0.4628441
12.84 0.4442417
12.86 0.4565911
12.88 0.4530732
12.9 0.4593745
12.92 0.4467097
12.94 0.4727047
12.96 0.4518017
12.98 0.4709033
13 0.4519125
13.02 0.4467103
13.04 0.4710359
13.06 0.4491659
13.08 0.4490823
13.1 0.4639507
13.12 0.461871
13.14 0.4550547
13.16 0.4495553
13.18 0.4599459
13.2 0.4605973
13.22 0.4554663
13.24 0.4479114
13.26 0.4535699
13.28 0.4508052
13.3 0.4460942
13.32 0.4633034
13.34 0.4518298
13.36 0.4499176
13.38 0.4470729
13.4 0.446346
13.42 0.4618442
13.44 0.4633034
13.46 0.4583939
13.48 0.4444659
13.5 0.447465
13.52 0.4541754
13.54 0.4398294
13.56 0.432117
13.58 0.4483302
13.6 0.4531558
13.62 0.4667439
13.64 0.4557137
13.66 0.4487208
13.68 0.4450561
13.7 0.4557138
13.72 0.4543951
13.74 0.4642732
13.76 0.4522445
13.78 0.4597824
13.8 0.4501387
13.82 0.4507213
13.84 0.4549722
13.86 0.4539552
13.88 0.4567277
13.9 0.458039
13.92 0.4504443
13.94 0.4571921
13.96 0.4414179
13.98 0.4496109
14 0.4455048
14.02 0.4534866
14.04 0.4534867
14.06 0.4571926
14.08 0.4448034
14.1 0.4428034
14.12 0.4622496
14.14 0.4615457
14.16 0.4477997
14.18 0.4473527
14.2 0.4665293
14.22 0.459646
14.24 0.4571924
14.26 0.4488041
14.28 0.4464861
14.3 0.4585308
14.32 0.4536795
14.34 0.4614654
14.36 0.4502497
14.38 0.4637081
14.4 0.4436775
14.42 0.4413051
14.44 0.4565358
14.46 0.465994
14.48 0.4605974
14.5 0.4669579
14.52 0.4665298
14.54 0.4594834
14.56 0.4560155
14.58 0.4363773
14.6 0.4616544
14.62 0.4557955
14.64 0.4515799
14.66 0.4488314
14.68 0.4507218
14.7 0.4590757
14.72 0.4416165
14.74 0.4499997
14.76 0.4612491
14.78 0.4562351
14.8 0.4680277
14.82 0.4419847
14.84 0.4550551
14.86 0.4541477
14.88 0.4633569
14.9 0.4661278
14.92 0.4526589
14.94 0.4508603
14.96 0.4557962
14.98 0.4480511
15 0.462304
15.02 0.4589116
15.04 0.4715401
15.06 0.4518023
15.08 0.4496939
15.1 0.4524655
15.12 0.4554943
15.14 0.4556869
15.16 0.4574386
15.18 0.4392324
15.2 0.4459548
15.22 0.4590482
15.24 0.4508048
15.26 0.4528796
15.28 0.4568645
15.3 0.4511096
15.32 0.4535691
15.34 0.4466259
15.36 0.4543671
15.38 0.4579849
15.4 0.4721225
15.42 0.4600279
15.44 0.4539003
15.46 0.4464584
15.48 0.4527968
15.5 0.442323
15.52 0.4678407
15.54 0.4478282
15.56 0.4566174
15.58 0.4509159
15.6 0.4467945
15.62 0.4489437
15.64 0.457739
15.66 0.4512486
15.68 0.4586119
15.7 0.4610047
15.72 0.450333
15.74 0.4501668
15.76 0.4478002
15.78 0.4608147
15.8 0.4560981
15.82 0.4695481
15.84 0.4510542
15.86 0.4595916
15.88 0.445365
15.9 0.4456739
15.92 0.4556864
15.94 0.4460098
15.96 0.468348
15.98 0.4434523
16 0.4613568
16.02 0.4576844
16.04 0.4552746
16.06 0.4603527
16.08 0.4592109
16.1 0.4559328
16.12 0.4481629
16.14 0.4480513
16.16 0.4532934
16.18 0.4496944
16.2 0.4592928
16.22 0.4519122
16.24 0.4647848
16.26 0.4644892
16.28 0.458066
16.3 0.4475769
16.32 0.4428606
16.34 0.4382924
16.36 0.4543404
16.38 0.439232
16.4 0.4500552
16.42 0.4574388
16.44 0.4684285
16.46 0.449528
16.48 0.4496947
16.5 0.4587761
16.52 0.454367
16.54 0.4431985
16.56 0.4532112
16.58 0.4599188
16.6 0.4612215
16.62 0.445365
16.64 0.470691
16.66 0.4619794
16.68 0.4556865
16.7 0.4718579
16.72 0.4528527
16.74 0.4562342
16.76 0.4579304
16.78 0.4443535
16.8 0.4503887
16.82 0.4626281
16.84 0.4532933
16.86 0.4531556
16.88 0.4568648
16.9 0.4553294
16.92 0.450583
16.94 0.4370635
16.96 0.4416446
16.98 0.4516084
17 0.4266724
17.02 0.4534591
17.04 0.4618983
17.06 0.4514695
17.08 0.4571103
17.1 0.4285144
17.12 0.4593751
17.14 0.4479398
17.16 0.4480512
17.18 0.4499997
17.2 0.4513037
17.22 0.4355747
17.24 0.4441004
17.26 0.4492494
17.28 0.4437055
17.3 0.4560976
17.32 0.4478007
17.34 0.4662621
17.36 0.4565912
17.38 0.4541206
17.4 0.4498054
17.42 0.4482187
17.44 0.4535965
17.46 0.4411341
17.48 0.4530455
17.5 0.4631952
17.52 0.4443253
17.54 0.4702659
17.56 0.448135
17.58 0.4432829
17.6 0.4616812
17.62 0.4518293
17.64 0.4417575
17.66 0.4554118
17.68 0.4405963
17.7 0.438435
17.72 0.455549
17.74 0.4686151
17.76 0.4464018
17.78 0.4451964
17.8 0.4546972
17.82 0.4688287
17.84 0.4622233
17.86 0.4503884
17.88 0.4519676
17.9 0.4656714
17.92 0.4523828
17.94 0.4636272
17.96 0.4553023
17.98 0.4603532
18 0.4564265
18.02 0.4331574
18.04 0.4637621
18.06 0.4504995
18.08 0.4534859
18.1 0.4649196
18.12 0.4553297
18.14 0.4650544
18.16 0.4489152
18.18 0.4627362
18.2 0.4560977
18.22 0.4622226
18.24 0.4496943
18.26 0.4682151
18.28 0.4530722
18.3 0.45618
18.32 0.4530452
18.34 0.4651341
18.36 0.4554396
18.38 0.4465981
18.4 0.4592926
18.42 0.4519677
18.44 0.4564542
18.46 0.4570011
18.48 0.4515802
18.5 0.4448035
18.52 0.4637351
18.54 0.4276391
18.56 0.4439315
18.58 0.4331567
18.6 0.4695741
18.62 0.4396023
18.64 0.4514696
18.66 0.4628984
18.68 0.4571925
18.7 0.4695745
18.72 0.4383496
18.74 0.462736
18.76 0.4637078
18.78 0.4683478
18.8 0.4551922
18.82 0.4508608
18.84 0.4583937
18.86 0.471646
18.88 0.4494719
18.9 0.4418997
18.92 0.4470458
18.94 0.4654305
18.96 0.4643815
18.98 0.4561247
19 0.4654571
19.02 0.4575481
19.04 0.4872887
19.06 0.4544498
19.08 0.448274
19.1 0.4556866
19.12 0.4584211
19.14 0.4563992
19.16 0.4753418
19.18 0.4585303
19.2 0.4589659
19.22 0.4516912
19.24 0.4674396
19.26 0.4648924
19.28 0.4404837
19.3 0.4563439
19.32 0.4537342
19.34 0.4541198
19.36 0.4577385
19.38 0.4559328
19.4 0.4421824
19.42 0.4639233
19.44 0.4723875
19.46 0.4642464
19.48 0.4628714
19.5 0.4616547
19.52 0.4483858
19.54 0.4539275
19.56 0.4652147
19.58 0.4605708
19.6 0.4532932
19.62 0.4504441
19.64 0.4661813
19.66 0.4508332
19.68 0.4488317
19.7 0.4484701
19.72 0.4520509
19.74 0.4442406
19.76 0.4622225
19.78 0.4677074
19.8 0.4616545
19.82 0.4378922
19.84 0.4380069
19.86 0.4611393
19.88 0.4624391
19.9 0.4530725
19.92 0.4539001
19.94 0.457902
19.96 0.4454495
19.98 0.441418
20 0.4551096
&
@target G0.S1
@type xy
0 2.23294
0.02 0.5315544
0.04 0.6441661
0.06 1.42029
0.08 0.5305893
0.1 0.4719642
0.12 0.4596194
0.14 0.4405394
0.16 0.4441567
0.18 0.4369493
0.2 0.4518014
0.22 0.4633034
0.24 0.4556864
0.26 0.4633579
0.28 0.463303
0.3 0.4575478
0.32 0.4744733
0.34 0.4601626
0.36 0.4519125
0.38 0.450804
0.4 0.4538166
0.42 0.4686154
0.44 0.4796617
0.46 0.4646778
0.48 0.4462629
0.5 0.4509988
0.52 0.4365205
0.54 0.4546975
0.56 0.4540096
0.58 0.4498329
0.6 0.4644888
0.62 0.4405398
0.64 0.4620336
0.66 0.4598099
0.68 0.4658866
0.7 0.4620062
0.72 0.4530453
0.74 0.45445
0.76 0.4634921
0.78 0.4613031
0.8 0.4597008
0.82 0.4620332
0.84 0.4510545
0.86 0.4758936
0.88 0.4518847
0.9 0.447129
0.92 0.4509154
0.94 0.447381
0.96 0.4586392
0.98 0.4522445
1 0.4378643
1.02 0.4606791
1.04 0.4247647
1.06 0.4413901
1.08 0.4543409
1.1 0.4514698
1.12 0.4374357
1.14 0.4646768
1.16 0.4542303
1.18 0.4570011
1.2 0.4389193
1.22 0.4293313
1.24 0.4483305
1.26 0.4508049
1.28 0.4492214
1.3 0.4493882
1.32 0.4441563
1.34 0.4592112
1.36 0.4530453
1.38 0.4443812
1.4 0.460054
1.42 0.4480237
1.44 0.4628175
1.46 0.4624119
1.48 0.4500553
1.5 0.4529349
1.52 0.471937
1.54 0.4655371
1.56 0.456207
1.58 0.4545608
1.6 0.4528249
1.62 0.4537072
1.64 0.4473541
1.66 0.4577386
1.68 0.4624936
1.7 0.4614381
1.72 0.4468222
1.74 0.4486923
1.76 0.4554667
1.78 0.4508607
1.8 0.457739
1.82 0.4589665
1.84 0.4268783
1.86 0.4623311
1.88 0.4444658
1.9 0.4618981
1.92 0.4565629
1.94 0.4564539
1.96 0.4461226
1.98 0.4508602
2 0.4477999
2.02 0.4579571
2.04 0.4554673
2.06 0.4563434
2.08 0.4652151
2.1 0.4619789
2.12 0.4500559
2.14 0.4635195
2.16 0.4563717
2.18 0.4469341
2.2 0.4644615
2.22 0.4654563
2.24 0.4519134
2.26 0.4392609
2.28 0.4562343
2.3 0.4515809
2.32 0.4416443
2.34 0.4622235
2.36 0.4761036
2.38 0.444579
2.4 0.4481355
2.42 0.449055
2.44 0.4563442
2.46 0.4548068
2.48 0.4553294
2.5 0.445336
2.52 0.4513875
2.54 0.4604617
2.56 0.4570008
2.58 0.4369787
2.6 0.4341374
2.62 0.4486368
2.64 0.4653221
2.66 0.4346264
2.68 0.4413045
2.7 0.4562346
2.72 0.4610049
2.74 0.4352015
2.76 0.4486366
2.78 0.4568641
2.8 0.4469903
2.82 0.4437898
2.84 0.4611672
2.86 0.4484973
2.88 0.4473817
2.9 0.4643544
2.92 0.4614117
2.94 0.4601089
2.96 0.4544773
2.98 0.4448036
3 0.456864
3.02 0.4635998
3.04 0.4611672
3.06 0.4502216
3.08 0.4549727
3.1 0.4512481
3.12 0.4403125
3.14 0.457193
3.16 0.460299
3.18 0.4342228
3.2 0.4502227
3.22 0.4584212
3.24 0.4610317
3.26 0.4512478
3.28 0.4644615
3.3 0.4472976
3.32 0.4476047
3.34 0.460706
3.36 0.4475772
3.38 0.4514979
3.4 0.4539825
3.42 0.4598914
3.44 0.4734451
3.46 0.4622229
3.48 0.4390326
3.5 0.4604893
3.52 0.4540371
3.54 0.4436782
3.56 0.4550274
3.58 0.4559333
3.6 0.453128
3.62 0.4665295
3.64 0.4642471
3.66 0.4672796
3.68 0.4397726
3.7 0.4568094
3.72 0.4508048
3.74 0.4686686
3.76 0.4498338
3.78 0.4478007
3.8 0.4527976
3.82 0.455988
3.84 0.4493604
3.86 0.4488034
3.88 0.4559331
3.9 0.4521618
3.92 0.4465985
3.94 0.4624936
3.96 0.4511371
3.98 0.4481072
4 0.4547803
4.02 0.4504445
4.04 0.458421
4.06 0.4470455
4.08 0.4589665
4.1 0.4583119
4.12 0.4642463
4.14 0.4717253
4.16 0.4777814
4.18 0.4741831
4.2 0.4716194
4.22 0.4654296
4.24 0.4547802
4.26 0.4639234
4.28 0.4517194
4.3 0.4540371
4.32 0.4762883
4.34 0.4593746
4.36 0.467146
4.38 0.4491388
4.4 0.4565361
4.42 0.4497503
4.44 0.4492773
4.46 0.4763664
4.48 0.4761566
4.5 0.4498329
4.52 0.4601359
4.54 0.4565901
4.56 0.4591839
4.58 0.4610862
4.6 0.459619
4.62 0.4481348
4.64 0.4503606
4.66 0.4597827
4.68 0.4488595
4.7 0.4470455
4.72 0.442521
4.74 0.4656987
4.76 0.4464581
4.78 0.4616545
4.8 0.4594832
4.82 0.4610853
4.84 0.4522168
4.86 0.4523827
4.88 0.4494441
4.9 0.4671459
4.92 0.4592109
4.94 0.4580666
4.96 0.4491381
4.98 0.4605978
5 0.4492492
5.02 0.4551101
5.04 0.4624121
5.06 0.470585
5.08 0.4572469
5.1 0.4498889
5.12 0.4712481
5.14 0.4641124
5.16 0.4574107
5.18 0.4477167
5.2 0.4647846
5.22 0.469814
5.24 0.4642472
5.26 0.4666899
5.28 0.4659935
5.3 0.489975
5.32 0.4696811
5.34 0.5065814
5.36 0.4723608
5.38 0.4939887
5.4 0.4802345
5.42 0.5015469
5.44 0.9023997
5.46 0.6050211
5.48 0.8404309
5.5 0.4649997
5.52 0.4814045
5.54 0.4873909
5.56 0.9623412
5.58 0.9548172
5.6 1.146975
5.62 1.938459
5.64 1.258858
5.66 1.289156
5.68 1.213445
5.7 1.77412
5.72 1.04659
5.74 0.9385493
5.76 0.4804427
5.78 0.4921381
5.8 0.9151226
5.82 0.4823383
5.84 0.8855792
5.86 0.9821157
5.88 0.485901
5.9 0.4909936
5.92 0.4776508
5.94 0.4833736
5.96 0.4669583
5.98 0.4929758
6 0.4650544
6.02 0.4773357
6.04 0.455302
6.06 0.4655644
6.08 0.4543953
6.1 0.4746315
6.12 0.4554399
6.14 0.4669051
6.16 0.4659669
6.18 0.4726784
6.2 0.4656714
6.22 0.4577393
6.24 0.4485811
6.26 0.4475771
6.28 0.4504996
6.3 0.4601361
6.32 0.4620062
6.34 0.4554664
6.36 0.4612482
6.38 0.4576843
6.4 0.4601353
6.42 0.459483
6.44 0.4570555
6.46 0.4700537
6.48 0.4669049
6.5 0.4614378
6.52 0.4674667
6.54 0.4490545
6.56 0.4586392
6.58 0.4490266
6.6 0.464408
6.62 0.4411638
6.64 0.4611124
6.66 0.4543678
6.68 0.4589656
6.7 0.4718852
6.72 0.4813002
6.74 0.4850515
6.76 0.4413049
6.78 0.4536796
6.8 0.4721757
6.82 0.4635198
6.84 0.4475771
6.86 0.4792182
6.88 0.459701
6.9 0.4719641
6.92 0.4568642
6.94 0.4710366
6.96 0.4739993
6.98 0.4737877
7 0.4568917
7.02 0.4444377
7.04 0.4776243
7.06 0.4662085
7.08 0.4559055
7.1 0.4669317
7.12 0.4774153
7.14 0.4558775
7.16 0.4637082
7.18 0.4606789
7.2 0.4899742
7.22 0.4606789
7.24 0.44699
7.26 0.4788794
7.28 0.6607763
7.3 0.501722
7.32 0.4686684
7.34 0.4570829
7.36 0.5595311
7.38 1.222057
7.4 0.4674931
7.42 0.7513487
7.44 0.4586388
7.46 0.4514974
7.48 0.461086
7.5 0.6076179
7.52 0.4730217
7.54 0.4689084
7.56 0.4847161
7.58 0.4458982
7.6 0.917932
7.62 0.6924779
7.64 0.8673816
7.66 1.445847
7.68 1.278367
7.7 0.9414487
7.72 0.5113946
7.74 0.4524662
7.76 0.4854379
7.78 0.4487199
7.8 0.466101
7.82 0.4886968
7.84 0.5122741
7.86 0.4743419
7.88 0.4589118
7.9 0.474184
7.92 0.4684545
7.94 0.4479121
7.96 0.5242847
7.98 0.4896423
8 0.4784086
8.02 0.4574117
8.04 0.4806507
8.06 0.4415875
8.08 0.4937101
8.1 0.4639775
8.12 0.4553569
8.14 0.4690677
8.16 0.4699465
8.18 0.4791133
8.2 0.4818196
8.22 0.4794269
8.24 0.4667434
8.26 0.4785656
8.28 0.4530734
8.3 0.4716194
8.32 0.4648119
8.34 0.4611122
8.36 0.4528796
8.38 0.4678412
8.4 0.4274056
8.42 0.4711157
8.44 0.4513585
8.46 0.475841
8.48 0.4497221
8.5 0.4719374
8.52 0.4903066
8.54 0.4399428
8.56 0.4651336
8.58 0.4875964
8.6 0.4536516
8.62 0.4680277
8.64 0.4724668
8.66 0.4729166
8.68 0.4809107
8.7 0.4934828
8.72 0.4879297
8.74 0.4493046
8.76 0.4377498
8.78 0.4590745
8.8 0.4771262
8.82 0.4712488
8.84 0.506286
8.86 0.459212
8.88 0.4678946
8.9 0.4663423
8.92 0.4534594
8.94 0.4481626
8.96 0.4627636
8.98 0.4830624
9 0.8594478
9.02 0.4491387
9.04 0.4648659
9.06 0.4677872
9.08 0.4444374
9.1 0.4733127
9.12 0.4627364
9.14 0.4937867
9.16 0.4560978
9.18 0.4713811
9.2 0.4576296
9.22 0.4710366
9.24 0.4921891
9.26 0.5555857
9.28 0.6543319
9.3 1.372088
9.32 1.408589
9.34 1.682914
9.36 1.528341
9.38 1.372316
9.4 1.920163
9.42 2.009391
9.44 1.439192
9.46 0.878095
9.48 0.790095
9.5 1.262161
9.52 0.4901529
9.54 0.481456
9.56 0.455714
9.58 0.4684279
9.6 0.4807806
9.62 0.4618442
9.64 0.4593746
9.66 0.4641926
9.68 0.4661814
9.7 0.4522444
9.72 0.4686415
9.74 0.4769961
9.76 0.4655379
9.78 0.4749213
9.8 0.4579575
9.82 0.4856439
9.84 0.4841741
9.86 0.4647847
9.88 0.4701066
9.9 0.4707705
9.92 0.4743672
9.94 0.4616815
9.96 0.4698403
9.98 0.489975
10 0.4497225
10.02 0.505396
10.04 0.483477
10.06 0.489209
10.08 0.4618707
10.1 0.4659133
10.12 0.4629527
10.14 0.4583397
10.16 0.4771266
10.18 0.4658589
10.2 0.4484137
10.22 0.4672792
10.24 0.459864
10.26 0.4516917
10.28 0.4600272
10.3 0.4767596
10.32 0.8626707
10.34 0.5148061
10.36 0.5301176
10.38 0.5840163
10.4 0.6333641
10.42 0.6839046
10.44 1.034348
10.46 1.349092
10.48 0.9464267
10.5 1.2497
10.52 1.428031
10.54 1.343186
10.56 0.7000362
10.58 0.4773359
10.6 0.4789573
10.62 0.4997502
10.64 0.8581082
10.66 0.5170593
10.68 0.4819497
10.7 0.5276371
10.72 0.4937108
10.74 0.5160671
10.76 0.4546704
10.78 1.191491
10.8 0.7360368
10.82 0.7708601
10.84 0.6783985
10.86 1.060765
10.88 1.06848
10.9 0.4766024
10.92 1.181038
10.94 1.110912
10.96 1.233511
10.98 1.666276
11 0.6626838
11.02 0.9902272
11.04 0.5054451
11.06 1.113946
11.08 1.417612
11.1 1.675635
11.12 1.21093
11.14 0.9417273
11.16 1.358869
11.18 1.187455
11.2 0.8251358
11.22 0.5232114
11.24 0.5330573
11.26 1.368776
11.28 1.185675
11.3 0.5121039
11.32 0.4923922
11.34 0.8330968
11.36 0.4894137
11.38 0.7380546
11.4 0.9327512
11.42 0.7813603
11.44 0.4692809
11.46 0.4835294
11.48 0.4662884
11.5 0.4581484
11.52 0.4791922
11.54 0.4720171
11.56 0.4602713
11.58 0.4452245
11.6 0.4753417
11.62 0.4714071
11.64 0.4885951
11.66 0.4634922
11.68 0.4716992
11.7 0.4619795
11.72 0.446318
11.74 0.4697073
11.76 0.4704779
11.78 0.4650001
11.8 0.4535963
11.82 0.4816902
11.84 0.4609777
11.86 0.4642733
11.88 0.4624391
11.9 0.4783825
11.92 0.482571
11.94 0.4803648
11.96 0.4545325
11.98 0.4568647
12 0.4546979
12.02 0.4435368
12.04 0.4691747
12.06 0.4518847
12.08 0.431074
12.1 0.4444375
12.12 0.4474653
12.14 0.4500276
12.16 0.4591834
12.18 0.4584759
12.2 0.4499172
12.22 0.4639238
12.24 0.463681
12.26 0.4607606
12.28 0.4555763
12.3 0.4576294
12.32 0.4334161
12.34 0.4422103
12.36 0.444325
12.38 0.4663959
12.4 0.4530727
12.42 0.4702656
12.44 0.4504998
12.46 0.4565358
12.48 0.464274
12.5 0.4520502
12.52 0.4366068
12.54 0.4561253
12.56 0.4618165
12.58 0.4633844
12.6 0.4616274
12.62 0.4584211
12.64 0.4597282
12.66 0.4552469
12.68 0.468562
12.7 0.449972
12.72 0.4484978
12.74 0.4642465
12.76 0.4590478
12.78 0.4600544
12.8 0.4593751
12.82 0.4495275
12.84 0.4577663
12.86 0.4659401
12.88 0.4405395
12.9 0.4485819
12.92 0.4450284
12.94 0.4581761
12.96 0.4635188
12.98 0.4477168
13 0.4548899
13.02 0.4657248
13.04 0.464004
13.06 0.4631688
13.08 0.5000257
13.1 0.4687749
13.12 0.4715926
13.14 0.4813005
13.16 0.4751046
13.18 0.4712482
13.2 0.4760512
13.22 0.4557681
13.24 0.4531281
13.26 0.4677067
13.28 0.4520509
13.3 0.462412
13.32 0.4715137
13.34 0.4624934
13.36 0.4329551
13.38 0.4674132
13.4 0.4580934
13.42 0.4690683
13.44 0.4763138
13.46 0.4624128
13.48 0.4654571
13.5 0.4618168
13.52 0.4645699
13.54 0.4559063
13.56 0.4639234
13.58 0.4543681
13.6 0.4480238
13.62 0.4690952
13.64 0.4815341
13.66 0.4520507
13.68 0.4616542
13.7 0.4791659
13.72 0.4934833
13.74 0.8566505
13.76 1.317299
13.78 1.423815
13.8 1.604431
13.82 1.118972
13.84 1.844132
13.86 1.144956
13.88 1.513605
13.9 1.849635
13.92 1.028263
13.94 0.9076616
13.96 0.4773365
13.98 1.105148
14 1.258948
14.02 1.178537
14.04 1.155595
14.06 0.6157309
14.08 1.090389
14.1 1.042329
14.12 1.371222
14.14 1.351841
14.16 1.498958
14.18 1.48281
14.2 0.9670697
14.22 0.5169625
14.24 0.9857097
14.26 0.5502043
14.28 0.492265
14.3 0.4663429
14.32 0.4901022
14.34 0.4855409
14.36 0.4677874
14.38 0.4697338
14.4 0.4733917
14.42 0.4615735
14.44 0.4648935
14.46 0.456508
14.48 0.4698139
14.5 0.4689883
14.52 0.4697072
14.54 0.4610045
14.56 0.4702662
14.58 0.4579572
14.6 0.4801042
14.62 0.4613845
14.64 0.4481351
14.66 0.4670655
14.68 0.4798434
14.7 0.4511649
14.72 0.47154
14.74 0.4703718
14.76 0.4731281
14.78 0.4669306
14.8 0.4645965
14.82 0.4842517
14.84 0.4811447
14.86 0.4514979
14.88 0.4750532
14.9 0.4652151
14.92 0.4784611
14.94 0.4860557
14.96 0.4849738
14.98 0.4680277
15 0.4651882
15.02 0.5059883
15.04 0.4436783
15.06 0.52889
15.08 0.8571755
15.1 0.4972682
15.12 0.5096569
15.14 0.4680275
15.16 0.9411433
15.18 0.8401346
15.2 0.5085272
15.22 0.475
15.24 0.4890039
15.26 0.4601359
15.28 0.4633842
15.3 0.4768133
15.32 0.4722558
15.34 0.4916811
15.36 0.7992179
15.38 0.8585745
15.4 0.818611
15.42 1.311803
15.44 0.4623855
15.46 0.4558507
15.48 0.8842229
15.5 0.4963365
15.52 0.4707711
15.54 0.4779378
15.56 0.4592929
15.58 0.4600264
15.6 0.5016721
15.62 0.4600002
15.64 0.4903827
15.66 0.4827006
15.68 0.5137369
15.7 0.4466258
15.72 0.4881086
15.74 0.5046532
15.76 0.4756306
15.78 0.4741575
15.8 0.4750534
15.82 0.4697078
15.84 0.4623037
15.86 0.4445502
15.88 0.4825448
15.9 0.4570011
15.92 0.4571107
15.94 0.4481908
15.96 0.4750258
15.98 0.4540102
16 0.4626281
16.02 0.4698135
16.04 0.4616547
16.06 0.4665295
16.08 0.4622227
16.1 0.4499723
16.12 0.4603532
16.14 0.4550003
16.16 0.4501949
16.18 0.4685085
16.2 0.4437058
16.22 0.4468218
16.24 0.4510821
16.26 0.4719641
16.28 0.4681351
16.3 0.4618169
16.32 0.4732333
16.34 0.4622496
16.36 0.4648924
16.38 0.4505003
16.4 0.4683475
16.42 0.4796096
16.44 0.4950002
16.46 1.010086
16.48 0.9185857
16.5 0.58877
16.52 0.9729337
16.54 0.978008
16.56 0.6134536
16.58 1.236831
16.6 0.5050246
16.62 0.8171598
16.64 0.4732335
16.66 0.4908159
16.68 0.4743675
16.7 0.4891056
16.72 0.7574964
16.74 0.8014668
16.76 0.7874168
16.78 0.9630421
16.8 0.833697
16.82 0.984098
16.84 0.5798498
16.86 1.31042
16.88 0.7466428
16.9 0.4978454
16.92 0.7992654
16.94 0.6433117
16.96 0.4779641
16.98 0.8245909
17 0.4905604
17.02 0.4586397
17.04 0.4998499
17.06 0.5304715
17.08 0.4804688
17.1 0.4786701
17.12 0.4754736
17.14 0.4854122
17.16 0.4464867
17.18 0.4437056
17.2 0.4795043
17.22 0.5200238
17.24 0.9005694
17.26 1.119464
17.28 0.5158485
17.3 0.4691749
17.32 0.4924677
17.34 0.486698
17.36 0.4726782
17.38 0.4584208
17.4 0.4559056
17.42 0.4477999
17.44 0.4802337
17.46 0.5397691
17.48 0.9369364
17.5 1.054728
17.52 0.6911769
17.54 0.4850254
17.56 0.4894129
17.58 0.4860043
17.6 0.5077896
17.62 0.4968902
17.64 0.499024
17.66 0.4733129
17.68 0.5076652
17.7 0.4739723
17.72 0.552042
17.74 0.5077648
17.76 0.4730744
17.78 0.4519404
17.8 0.4649731
17.82 0.5651765
17.84 0.4578205
17.86 0.5891948
17.88 0.9345715
17.9 0.4968647
17.92 0.4789573
17.94 0.4507217
17.96 0.4442126
17.98 0.4731016
18 0.459375
18.02 0.4637077
18.04 0.4739195
18.06 0.4747108
18.08 0.4557138
18.1 0.4602444
18.12 0.4659402
18.14 0.4733917
18.16 0.4639507
18.18 0.4600271
18.2 0.4782521
18.22 0.4632756
18.24 0.461004
18.26 0.4641387
18.28 0.4542571
18.3 0.4725731
18.32 0.4834255
18.34 0.4729162
18.36 0.5088463
18.38 0.4623305
18.4 0.4398575
18.42 0.457739
18.44 0.4390054
18.46 0.4622223
18.48 0.4549727
18.5 0.4656449
18.52 0.4697071
18.54 0.4630609
18.56 0.4450283
18.58 0.4767334
18.6 0.4761297
18.62 0.4645964
18.64 0.4577392
18.66 0.4537074
18.68 0.4573297
18.7 0.4346261
18.72 0.4525483
18.74 0.4648929
18.76 0.4596468
18.78 0.44699
18.8 0.4597825
18.82 0.4596192
18.84 0.4644619
18.86 0.4446912
18.88 0.4568914
18.9 0.4647045
18.92 0.4739197
18.94 0.4524931
18.96 0.4551381
18.98 0.4469902
19 0.4445224
19.02 0.4520507
19.04 0.4393463
19.06 0.4573294
19.08 0.4552747
19.1 0.4699468
19.12 0.4459538
19.14 0.4561803
19.16 0.4495561
19.18 0.4602989
19.2 0.4623038
19.22 0.4607604
19.24 0.4512765
19.26 0.4491381
19.28 0.4491653
19.3 0.4526872
19.32 0.4589387
19.34 0.4635737
19.36 0.4630601
19.38 0.4544503
19.4 0.4532943
19.42 0.4548072
19.44 0.4540372
19.46 0.4534594
19.48 0.4446912
19.5 0.455137
19.52 0.4552193
19.54 0.4523825
19.56 0.455933
19.58 0.4563171
19.6 0.4501664
19.62 0.4658588
19.64 0.4518016
19.66 0.4532104
19.68 0.4634924
19.7 0.4565357
19.72 0.4526037
19.74 0.4649197
19.76 0.4639508
19.78 0.4577389
19.8 0.4654294
19.82 0.4513866
19.84 0.466316
19.86 0.4671989
19.88 0.4501103
19.9 0.4565633
19.92 0.4505002
19.94 0.4646774
19.96 0.4531558
19.98 0.4540378
20 0.4524932
&
@target G0.S2
@type xy
0 1.056006
0.02 1.628634
0.04 1.224357
0.06 0.9726382
0.08 0.5470374
0.1 0.4726784
0.12 0.4548081
0.14 0.4710888
0.16 0.4322903
0.18 0.4602717
0.2 0.4469065
0.22 0.4469056
0.24 0.4308425
0.26 0.4577395
0.28 0.4118865
0.3 0.4450276
0.32 0.4535416
0.34 0.4524928
0.36 0.4416448
0.38 0.4622234
0.4 0.4623043
0.42 0.4517196
0.44 0.4491662
0.46 0.4512206
0.48 0.4555493
0.5 0.4487764
0.52 0.459701
0.54 0.4677867
0.56 0.455549
0.58 0.4563711
0.6 0.4541471
0.62 0.4518848
0.64 0.4484976
0.66 0.4439878
0.68 0.4455613
0.7 0.4663962
0.72 0.456098
0.74 0.4603524
0.76 0.4440159
0.78 0.4467101
0.8 0.4484978
0.82 0.4451405
0.84 0.4585573
0.86 0.4484417
0.88 0.4489437
0.9 0.4506937
0.92 0.4721754
0.94 0.4640313
0.96 0.4560978
0.98 0.4605975
1 0.4636004
1.02 0.4647848
1.04 0.4710093
1.06 0.4559056
1.08 0.46252
1.1 0.4488043
1.12 0.4635193
1.14 0.4612489
1.16 0.4814563
1.18 0.438406
1.2 0.4816903
1.22 0.4666095
1.24 0.438948
1.26 0.4624124
1.28 0.4572475
1.3 0.4666368
1.32 0.4382637
1.34 0.4553571
1.36 0.4609231
1.38 0.4629526
1.4 0.4521332
1.42 0.4459541
1.44 0.4623311
1.46 0.4454492
1.48 0.4658597
1.5 0.4546154
1.52 0.4574117
1.54 0.4606782
1.56 0.4513868
1.58 0.4656982
1.6 0.4574105
1.62 0.4503617
1.64 0.4530447
1.66 0.4422097
1.68 0.4537065
1.7 0.4541477
1.72 0.4451402
1.74 0.4595106
1.76 0.4523552
1.78 0.4534585
1.8 0.4486093
1.82 0.4543948
1.84 0.456645
1.86 0.442889
1.88 0.4700527
1.9 0.4555496
1.92 0.4578484
1.94 0.4772317
1.96 0.4409935
1.98 0.4329548
2 0.461438
2.02 0.463627
2.04 0.461357
2.06 0.4345401
2.08 0.4695482
2.1 0.4470178
2.12 0.4718842
2.14 0.4744997
2.16 0.4591572
2.18 0.4604888
2.2 0.4505
2.22 0.4543675
2.24 0.4471576
2.26 0.4452244
2.28 0.4443538
2.3 0.4528796
2.32 0.465752
2.34 0.45533
2.36 0.450694
2.38 0.4567547
2.4 0.4546976
2.42 0.4471574
2.44 0.4674665
2.46 0.448498
2.48 0.4483861
2.5 0.4483581
2.52 0.4452246
2.54 0.4546151
2.56 0.461113
2.58 0.45412
2.6 0.4410779
2.62 0.4601085
2.64 0.4503894
2.66 0.452991
2.68 0.4573027
2.7 0.4649729
2.72 0.4559333
2.74 0.4537891
2.76 0.4593748
2.78 0.4448033
2.8 0.465537
2.82 0.4498333
2.84 0.4424084
2.86 0.4739723
2.88 0.4452526
2.9 0.4516912
2.92 0.4439601
2.94 0.4400285
2.96 0.4590481
2.98 0.4328104
3 0.4614109
3.02 0.4623042
3.04 0.4609232
3.06 0.4656982
3.08 0.468215
3.1 0.4414743
3.12 0.463088
3.14 0.4703453
3.16 0.4719635
3.18 0.4460382
3.2 0.4548072
3.22 0.450694
3.24 0.4407098
3.26 0.4669319
3.28 0.4452245
3.3 0.4467099
3.32 0.4544779
3.34 0.4334168
3.36 0.4533764
3.38 0.4590476
3.4 0.4372928
3.42 0.4492771
3.44 0.4335025
3.46 0.4505556
3.48 0.4506939
3.5 0.4447471
3.52 0.4543681
3.54 0.4582852
3.56 0.4502497
3.58 0.4492491
3.6 0.4572202
3.62 0.4475763
3.64 0.4521342
3.66 0.4440161
3.68 0.4694942
3.7 0.4867747
3.72 0.4518023
3.74 0.468988
3.76 0.4511094
3.78 0.4695213
3.8 0.4762874
3.82 0.4750264
3.84 0.465564
3.86 0.4677876
3.88 0.4562346
3.9 0.4614654
3.92 0.4556862
3.94 0.4552197
3.96 0.4464867
3.98 0.4623852
4 0.4522441
4.02 0.4466261
4.04 0.4412478
4.06 0.4551369
4.08 0.4655371
4.1 0.4535691
4.12 0.4714074
4.14 0.4652685
4.16 0.4674936
4.18 0.4368923
4.2 0.4535417
4.22 0.4659668
4.24 0.4659934
4.26 0.4656445
4.28 0.4622506
4.3 0.4514696
4.32 0.459484
4.34 0.4557137
4.36 0.4559058
4.38 0.4445504
4.4 0.4473815
4.42 0.441928
4.44 0.4585579
4.46 0.4382068
4.48 0.4522172
4.5 0.4618442
4.52 0.4644616
4.54 0.4452249
4.56 0.4624121
4.58 0.4628175
4.6 0.4718583
4.62 0.469335
4.64 0.4765762
4.66 0.4670654
4.68 0.4453364
4.7 0.4681072
4.72 0.4741572
4.74 0.4460384
4.76 0.4447753
4.78 0.4607874
4.8 0.4431143
4.82 0.4576853
4.84 0.4544783
4.86 0.4509436
4.88 0.4455899
4.9 0.4583667
4.92 0.4628444
4.94 0.4524659
4.96 0.4626282
4.98 0.4597015
5 0.459919
5.02 0.4476047
5.04 0.4473813
5.06 0.4493607
5.08 0.4464861
5.1 0.456399
5.12 0.4574928
5.14 0.4670387
5.16 0.4479116
5.18 0.4537626
5.2 0.4420692
5.22 0.4643266
5.24 0.4419843
5.26 0.45158
5.28 0.4399148
5.3 0.470239
5.32 0.4449995
5.34 0.4558786
5.36 0.4593747
5.38 0.4619794
5.4 0.4383495
5.42 0.4501665
5.44 0.443424
5.46 0.4720702
5.48 0.4437912
5.5 0.4539272
5.52 0.4682945
5.54 0.4606791
5.56 0.4605158
5.58 0.4376077
5.6 0.4543401
5.62 0.4494722
5.64 0.4568912
5.66 0.4571103
5.68 0.4485811
5.7 0.4425209
5.72 0.4627635
5.74 0.4574384
5.76 0.4650539
5.78 0.4598096
5.8 0.4491661
5.82 0.4641658
5.84 0.4488318
5.86 0.4448876
5.88 0.4584758
5.9 0.4554391
5.92 0.4508043
5.94 0.4532381
5.96 0.4503609
5.98 0.4627632
6 0.4613297
6.02 0.4585304
6.04 0.4548899
6.06 0.4451127
6.08 0.4371218
6.1 0.4407097
6.12 0.4605703
6.14 0.4557691
6.16 0.4409372
6.18 0.4540923
6.2 0.4632762
6.22 0.4605977
6.24 0.4601088
6.26 0.4362624
6.28 0.4546703
6.3 0.4613564
6.32 0.4681355
6.34 0.4499722
6.36 0.434454
6.38 0.473709
6.4 0.4610044
6.42 0.4533761
6.44 0.470558
6.46 0.4813787
6.48 0.4449998
6.5 0.4633569
6.52 0.4496106
6.54 0.4403125
6.56 0.455549
6.58 0.4513869
6.6 0.448442
6.62 0.4661823
6.64 0.4662085
6.66 0.4489147
6.68 0.4463467
6.7 0.4239695
6.72 0.4620063
6.74 0.4581485
6.76 0.4535966
6.78 0.4526311
6.8 0.4500556
6.82 0.45423
6.84 0.4606789
6.86 0.4600815
6.88 0.4457294
6.9 0.4457856
6.92 0.4632766
6.94 0.4639774
6.96 0.4594834
6.98 0.4704518
7 0.4467109
7.02 0.4527972
7.04 0.4535412
7.06 0.4555497
7.08 0.4623308
7.1 0.4455335
7.12 0.4576301
7.14 0.439602
7.16 0.4411634
7.18 0.4603803
7.2 0.4534584
7.22 0.4455057
7.24 0.4488037
7.26 0.4589665
7.28 0.4455051
7.3 0.4580941
7.32 0.4526863
7.34 0.4493603
7.36 0.4583939
7.38 0.4606785
7.4 0.4642736
7.42 0.4546703
7.44 0.4497505
7.46 0.4534586
7.48 0.4407381
7.5 0.4498053
7.52 0.4411629
7.54 0.459021
7.56 0.4522449
7.58 0.4606784
7.6 0.4617898
7.62 0.450361
7.64 0.4451401
7.66 0.4336177
7.68 0.445954
7.7 0.4491381
7.72 0.447912
7.74 0.4551924
7.76 0.4613561
7.78 0.4348846
7.8 0.4532104
7.82 0.4527138
7.84 0.4438746
7.86 0.4654573
7.88 0.4439313
7.9 0.4667712
7.92 0.4579845
7.94 0.4587482
7.96 0.4628719
7.98 0.4504994
8 0.4483856
8.02 0.4450566
8.04 0.4487202
8.06 0.4343105
8.08 0.4420971
8.1 0.4494716
8.12 0.4473815
8.14 0.4598642
8.16 0.4627093
8.18 0.4623313
8.2 0.4570016
8.22 0.4423237
8.24 0.4478005
8.26 0.4623038
8.28 0.4698404
8.3 0.4725721
8.32 0.4487762
8.34 0.466208
8.36 0.4539004
8.38 0.4402271
8.4 0.4568638
8.42 0.4611398
8.44 0.4688821
8.46 0.4503893
8.48 0.4624118
8.5 0.4535965
8.52 0.4653226
8.54 0.4574114
8.56 0.4635192
8.58 0.4420688
8.6 0.4424364
8.62 0.4460378
8.64 0.4508882
8.66 0.4559056
8.68 0.457411
8.7 0.4519954
8.72 0.4601364
8.74 0.4542575
8.76 0.4502777
8.78 0.472784
8.8 0.4486365
8.82 0.4645963
8.84 0.4453651
8.86 0.4532662
8.88 0.4455612
8.9 0.4570558
8.92 0.4610858
8.94 0.453018
8.96 0.4524927
8.98 0.4534865
9 0.4592655
9.02 0.4501387
9.04 0.4550554
9.06 0.4459544
9.08 0.455878
9.1 0.449555
9.12 0.4613842
9.14 0.4526862
9.16 0.4402268
9.18 0.4584219
9.2 0.4568644
9.22 0.4577665
9.24 0.4477446
9.26 0.4502501
9.28 0.4393462
9.3 0.4502507
9.32 0.4557137
9.34 0.4487205
9.36 0.4505826
9.38 0.4425218
9.4 0.4504164
9.42 0.4499167
9.44 0.4574383
9.46 0.4695472
9.48 0.4683481
9.5 0.4570556
9.52 0.4446912
9.54 0.4687484
9.56 0.4652154
9.58 0.4634112
9.6 0.4712218
9.62 0.4618985
9.64 0.4621954
9.66 0.4509987
9.68 0.4619795
9.7 0.452245
9.72 0.453817
9.74 0.4278436
9.76 0.4512487
9.78 0.4599186
9.8 0.4572198
9.82 0.4567275
9.84 0.4584211
9.86 0.4441005
9.88 0.4604621
9.9 0.443114
9.92 0.4597823
9.94 0.4568915
9.96 0.4439589
9.98 0.4563985
10 0.4390332
10.02 0.4640313
10.04 0.4499727
10.06 0.4630598
10.08 0.4589656
10.1 0.4601358
10.12 0.4513866
10.14 0.4593741
10.16 0.4583121
10.18 0.4504997
10.2 0.4642196
10.22 0.4537069
10.24 0.4615735
10.26 0.4405965
10.28 0.4430293
10.3 0.4509433
10.32 0.4458134
10.34 0.4577663
10.36 0.4641662
10.38 0.4492495
10.4 0.4445781
10.42 0.4613566
10.44 0.4522442
10.46 0.4502773
10.48 0.4522171
10.5 0.4466263
10.52 0.4758678
10.54 0.451497
10.56 0.4519121
10.58 0.4490543
10.6 0.4563445
10.62 0.4627637
10.64 0.4473253
10.66 0.4428599
10.68 0.4686691
10.7 0.4442129
10.72 0.4387761
10.74 0.4578758
10.76 0.4448873
10.78 0.4433961
10.8 0.4568096
10.82 0.4704519
10.84 0.4618169
10.86 0.4396019
10.88 0.439573
10.9 0.4458978
10.92 0.4577665
10.94 0.4510552
10.96 0.4382068
10.98 0.4591836
11 0.4541197
11.02 0.453238
11.04 0.4483863
11.06 0.4622501
11.08 0.4468224
11.1 0.452493
11.12 0.4394314
11.14 0.4477722
11.16 0.4376355
11.18 0.4533488
11.2 0.4509438
11.22 0.4524658
11.24 0.4532657
11.26 0.451082
11.28 0.454367
11.3 0.4556862
11.32 0.4831923
11.34 0.4519401
11.36 0.4616008
11.38 0.4597285
11.4 0.4449157
11.42 0.4556867
11.44 0.4575205
11.46 0.4465989
11.48 0.4418998
11.5 0.4510821
11.52 0.4732075
11.54 0.4684284
11.56 0.447297
11.58 0.458203
11.6 0.4352012
11.62 0.4479118
11.64 0.4487763
11.66 0.4535965
11.68 0.4532931
11.7 0.4623036
11.72 0.4550001
11.74 0.4585575
11.76 0.4537342
11.78 0.4496109
11.8 0.4534588
11.82 0.4508881
11.84 0.4606788
11.86 0.4299711
11.88 0.4628982
11.9 0.4566183
11.92 0.4518021
11.94 0.4537897
11.96 0.4533486
11.98 0.4353741
12 0.446374
12.02 0.4520509
12.04 0.4495831
12.06 0.4581761
12.08 0.462033
12.1 0.4569464
12.12 0.4481355
12.14 0.4635465
12.16 0.4603802
12.18 0.4436777
12.2 0.4570283
12.22 0.4646237
12.24 0.4628446
12.26 0.4523548
12.28 0.4611664
12.3 0.4687217
12.32 0.4505551
12.34 0.4537071
12.36 0.4570558
12.38 0.4546703
12.4 0.4659669
12.42 0.4665032
12.44 0.4711156
12.46 0.4662081
12.48 0.4746314
12.5 0.4452808
12.52 0.4241761
12.54 0.4529071
12.56 0.4586122
12.58 0.4441282
12.6 0.4604618
12.62 0.4533483
12.64 0.4537342
12.66 0.4549727
12.68 0.4669314
12.7 0.4610044
12.72 0.4292725
12.74 0.4519123
12.76 0.4604345
12.78 0.4554668
12.8 0.4785657
12.82 0.4597279
12.84 0.458121
12.86 0.4665294
12.88 0.4464864
12.9 0.4529902
12.92 0.4529353
12.94 0.4374356
12.96 0.4644888
12.98 0.4534865
13 0.4587483
13.02 0.464247
13.04 0.4564542
13.06 0.4467936
13.08 0.442804
13.1 0.4671454
13.12 0.4632764
13.14 0.465645
13.16 0.4590473
13.18 0.4484699
13.2 0.4576569
13.22 0.4477996
13.24 0.453238
13.26 0.4518018
13.28 0.4506107
13.3 0.457684
13.32 0.4604613
13.34 0.4544508
13.36 0.4520505
13.38 0.45147
13.4 0.4522447
13.42 0.4592387
13.44 0.4557964
13.46 0.4504991
13.48 0.4546985
13.5 0.4667983
13.52 0.4518021
13.54 0.4657522
13.56 0.4590752
13.58 0.4474922
13.6 0.4463185
13.62 0.4563445
13.64 0.4683483
13.66 0.4603802
13.68 0.472361
13.7 0.4455615
13.72 0.4596463
13.74 0.4436774
13.76 0.4652154
13.78 0.4560153
13.8 0.4620878
13.82 0.4645964
13.84 0.4518021
13.86 0.4522444
13.88 0.4585024
13.9 0.4540374
13.92 0.4486924
13.94 0.4493327
13.96 0.4396021
13.98 0.4405108
14 0.4555488
14.02 0.455549
14.04 0.4518015
14.06 0.4624391
14.08 0.4607873
14.1 0.438663
14.12 0.4623043
14.14 0.4508047
14.16 0.4542573
14.18 0.457848
14.2 0.4421818
14.22 0.4473808
14.24 0.4541207
14.26 0.4611669
14.28 0.4566726
14.3 0.4420409
14.32 0.4466823
14.34 0.450805
14.36 0.4554669
14.38 0.4414182
14.4 0.4611125
14.42 0.4618711
14.44 0.4423238
14.46 0.4458135
14.48 0.4505551
14.5 0.4439882
14.52 0.4485808
14.54 0.4527966
14.56 0.4409651
14.58 0.4669317
14.6 0.4615731
14.62 0.462088
14.64 0.4414179
14.66 0.4500552
14.68 0.4556872
14.7 0.4573016
14.72 0.4468779
14.74 0.4528245
14.76 0.4414752
14.78 0.447744
14.8 0.4375783
14.82 0.4596735
14.84 0.4517465
14.86 0.449472
14.88 0.4370348
14.9 0.469175
14.92 0.4539822
14.94 0.448915
14.96 0.4645429
14.98 0.4429729
15 0.4499167
15.02 0.4693083
15.04 0.4484973
15.06 0.4644886
15.08 0.4508043
15.1 0.4663416
15.12 0.4623042
15.14 0.4498052
15.16 0.4459538
15.18 0.4613567
15.2 0.4627371
15.22 0.4577661
15.24 0.4473531
15.26 0.4541477
15.28 0.4563437
15.3 0.4459541
15.32 0.4599456
15.34 0.450417
15.36 0.4480513
15.38 0.4318273
15.4 0.4520513
15.42 0.4563442
15.44 0.4654565
15.46 0.4527142
15.48 0.4572743
15.5 0.4654573
15.52 0.4585575
15.54 0.4451402
15.56 0.4651341
15.58 0.4504716
15.6 0.4572472
15.62 0.445028
15.64 0.4697064
15.66 0.4517185
15.68 0.4541752
15.7 0.4493883
15.72 0.4640304
15.74 0.4597284
15.76 0.4444378
15.78 0.4612213
15.8 0.4432553
15.82 0.454587
15.84 0.4638431
15.86 0.4495548
15.88 0.4407384
15.9 0.448135
15.92 0.4644888
15.94 0.449833
15.96 0.4412766
15.98 0.451248
16 0.4627359
16.02 0.4438748
16.04 0.4620062
16.06 0.4444375
16.08 0.4538997
16.1 0.4637086
16.12 0.4598636
16.14 0.4593745
16.16 0.4654571
16.18 0.4809885
16.2 0.4565088
16.22 0.4754209
16.24 0.4585028
16.26 0.4546979
16.28 0.467707
16.3 0.4518021
16.32 0.4719103
16.34 0.4673594
16.36 0.4541197
16.38 0.4533764
16.4 0.4537068
16.42 0.4446916
16.44 0.4636268
16.46 0.4667174
16.48 0.4641657
16.5 0.4554666
16.52 0.4576845
16.54 0.4644887
16.56 0.4779379
16.58 0.4515804
16.6 0.4579575
16.62 0.4538173
16.64 0.4654836
16.66 0.4546979
16.68 0.4447749
16.7 0.4445221
16.72 0.4671725
16.74 0.465027
16.76 0.4492773
16.78 0.4511375
16.8 0.4681082
16.82 0.4583122
16.84 0.4458702
16.86 0.4735507
16.88 0.4591566
16.9 0.4543405
16.92 0.4649995
16.94 0.4435647
16.96 0.4605163
16.98 0.4520504
17 0.4638158
17.02 0.472732
17.04 0.4651343
17.06 0.4590481
17.08 0.4602711
17.1 0.471725
17.12 0.465833
17.14 0.4487204
17.16 0.4455615
17.18 0.4564533
17.2 0.4470738
17.22 0.4583123
17.24 0.4641121
17.26 0.4526858
17.28 0.4610314
17.3 0.4564257
17.32 0.4451405
17.34 0.4673598
17.36 0.4643545
17.38 0.4476047
17.4 0.4587219
17.42 0.4586393
17.44 0.4574385
17.46 0.4635188
17.48 0.4609224
17.5 0.4639499
17.52 0.470107
17.54 0.4384345
17.56 0.4537346
17.58 0.4600269
17.6 0.4519397
17.62 0.4464582
17.64 0.4453649
17.66 0.4692016
17.68 0.4602447
17.7 0.4461228
17.72 0.4518025
17.74 0.4436779
17.76 0.4463457
17.78 0.4584218
17.8 0.4585576
17.82 0.4339067
17.84 0.4616541
17.86 0.4516907
17.88 0.4315383
17.9 0.4454775
17.92 0.4716193
17.94 0.4583121
17.96 0.4528801
17.98 0.4614652
18 0.4645964
18.02 0.4534593
18.04 0.452189
18.06 0.4682679
18.08 0.4534861
18.1 0.4448876
18.12 0.4693879
18.14 0.4440154
18.16 0.4510266
18.18 0.4522447
18.2 0.4608151
18.22 0.4560148
18.24 0.4423509
18.26 0.4628442
18.28 0.4534588
18.3 0.4543957
18.32 0.4482192
18.34 0.442408
18.36 0.457521
18.38 0.4623851
18.4 0.4616816
18.42 0.4462347
18.44 0.4590473
18.46 0.452603
18.48 0.4587211
18.5 0.4302906
18.52 0.4519127
18.54 0.4403698
18.56 0.4501939
18.58 0.4570839
18.6 0.4479394
18.62 0.4490817
18.64 0.4434242
18.66 0.4570013
18.68 0.45478
18.7 0.4488315
18.72 0.454862
18.74 0.4417296
18.76 0.4543949
18.78 0.4535966
18.8 0.45981
18.82 0.4441007
18.84 0.4539821
18.86 0.4472416
18.88 0.4712487
18.9 0.4535415
18.92 0.4648926
18.94 0.4435362
18.96 0.4645965
18.98 0.4402841
19 0.4728109
19.02 0.4626281
19.04 0.4503887
19.06 0.4443536
19.08 0.4510821
19.1 0.4491376
19.12 0.4546153
19.14 0.4633031
19.16 0.4470739
19.18 0.4687487
19.2 0.447745
19.22 0.4474368
19.24 0.4579847
19.26 0.45864
19.28 0.4441851
19.3 0.4390048
19.32 0.4424081
19.34 0.4420413
19.36 0.4570833
19.38 0.4457013
19.4 0.4510265
19.42 0.4695472
19.44 0.4396304
19.46 0.4596463
19.48 0.4638155
19.5 0.4457012
19.52 0.4696808
19.54 0.469548
19.56 0.4488034
19.58 0.4474642
19.6 0.4596194
19.62 0.4426624
19.64 0.4630599
19.66 0.4534585
19.68 0.4659936
19.7 0.4633304
19.72 0.4504721
19.74 0.4628988
19.76 0.4550002
19.78 0.4719375
19.8 0.4570279
19.82 0.4389475
19.84 0.4585582
19.86 0.453707
19.88 0.463303
19.9 0.4658588
19.92 0.4644082
19.94 0.4611127
19.96 0.4651347
19.98 0.466208
20 0.4611402
&
@target G1.S0
@type xy
0 1984
0.02 189
0.04 958
0.06 1364
0.08 2787
0.1 8474
0.12 9860
0.14 8884
0.16 9516
0.18 8895
0.2 10018
0.22 9510
0.24 7573
0.26 6487
0.28 8359
0.3 9739
0.32 9238
0.34 9623
0.36 9392
0.38 9793
0.4 8969
0.42 8384
0.44 8519
0.46 7759
0.48 7980
0.5 6352
0.52 8613
0.54 7327
0.56 8236
0.58 8363
0.6 8605
0.62 8391
0.64 8089
0.66 6316
0.68 7768
0.7 7569
0.72 8752
0.74 8918
0.76 8461
0.78 7818
0.8 10729
0.82 9115
0.84 8847
0.86 7505
0.88 7364
0.9 6170
0.92 6097
0.94 6586
0.96 7869
0.98 8632
1 10314
1.02 8906
1.04 9146
1.06 8582
1.08 10261
1.1 9974
1.12 10358
1.14 9014
1.16 9523
1.18 9541
1.2 8640
1.22 8493
1.24 7300
1.26 6326
1.28 8245
1.3 8265
1.32 7121
1.34 7310
1.36 8048
1.38 8232
1.4 8987
1.42 7563
1.44 6739
1.46 8046
1.48 8117
1.5 8546
1.52 8989
1.54 10511
1.56 9887
1.58 8878
1.6 9115
1.62 8719
1.64 8374
1.66 8768
1.68 8856
1.7 6894
1.72 7577
1.74 6568
1.76 7796
1.78 8099
1.8 9166
1.82 8463
1.84 8839
1.86 10330
1.88 10186
1.9 11429
1.92 8962
1.94 8645
1.96 9668
1.98 8857
2 6667
2.02 6122
2.04 6025
2.06 6661
2.08 6654
2.1 8505
2.12 7000
2.14 8378
2.16 8508
2.18 9520
2.2 9610
2.22 8843
2.24 7186
2.26 8465
2.28 6437
2.3 8275
2.32 8584
2.34 8625
2.36 7452
2.38 5844
2.4 4719
2.42 5244
2.44 5457
2.46 5207
2.48 6070
2.5 6902
2.52 5826
2.54 5563
2.56 6591
2.58 6071
2.6 7699
2.62 6627
2.64 5546
2.66 5331
2.68 6297
2.7 5816
2.72 6686
2.74 7906
2.76 7228
2.78 6379
2.8 7093
2.82 6762
2.84 6649
2.86 8555
2.88 9193
2.9 8571
2.92 7628
2.94 4945
2.96 6463
2.98 7446
3 6846
3.02 6234
3.04 5364
3.06 4989
3.08 6010
3.1 6056
3.12 4598
3.14 5931
3.16 5449
3.18 6692
3.2 6323
3.22 6659
3.24 7630
3.26 7748
3.28 7574
3.3 7005
3.32 7225
3.34 7350
3.36 6945
3.38 5957
3.4 7227
3.42 7152
3.44 6357
3.46 7095
3.48 8302
3.5 7869
3.52 7598
3.54 7458
3.56 6994
3.58 6923
3.6 7221
3.62 7780
3.64 9445
3.66 8439
3.68 7970
3.7 6236
3.72 5891
3.74 6601
3.76 6613
3.78 6316
3.8 6447
3.82 6607
3.84 6908
3.86 6656
3.88 6437
3.9 7609
3.92 7796
3.94 8349
3.96 8674
3.98 8364
4 8151
4.02 8204
4.04 7549
4.06 8584
4.08 8037
4.1 8593
4.12 10464
4.14 10049
4.16 11590
4.18 10273
4.2 11013
4.22 9488
4.24 11362
4.26 12364
4.28 12825
4.3 11565
4.32 12389
4.34 11572
4.36 10500
4.38 10460
4.4 8835
4.42 8759
4.44 8725
4.46 9427
4.48 10740
4.5 9165
4.52 8017
4.54 8806
4.56 8808
4.58 9199
4.6 7881
4.62 9862
4.64 7301
4.66 9473
4.68 7672
4.7 7756
4.72 8368
4.74 7630
4.76 7078
4.78 8211
4.8 8997
4.82 8151
4.84 7415
4.86 7541
4.88 5888
4.9 6939
4.92 7556
4.94 8421
4.96 8919
4.98 6482
5 7184
5.02 7942
5.04 8727
5.06 8520
5.08 7575
5.1 8402
5.12 10488
5.14 10383
5.16 9692
5.18 10875
5.2 9636
5.22 11617
5.24 11307
5.26 11424
5.28 13132
5.3 12909
5.32 12032
5.34 12967
5.36 14116
5.38 11989
5.4 13831
5.42 13885
5.44 13783
5.46 15156
5.48 13539
5.5 12465
5.52 14622
5.54 14386
5.56 13794
5.58 14522
5.6 14976
5.62 14188
5.64 14130
5.66 13509
5.68 14276
5.7 13554
5.72 13941
5.74 15479
5.76 12504
5.78 12831
5.8 13532
5.82 13366
5.84 13064
5.86 14136
5.88 13795
5.9 12876
5.92 13894
5.94 13135
5.96 12370
5.98 12900
6 11739
6.02 11655
6.04 12535
6.06 12724
6.08 11797
6.1 12157
6.12 11357
6.14 11693
6.16 10972
6.18 11079
6.2 11439
6.22 9578
6.24 11647
6.26 11995
6.28 12468
6.3 13388
6.32 13622
6.34 12101
6.36 12367
6.38 12407
6.4 12133
6.42 12594
6.44 12095
6.46 10298
6.48 11036
6.5 10223
6.52 11254
6.54 12292
6.56 12468
6.58 13767
6.6 13311
6.62 14715
6.64 15190
6.66 13474
6.68 12989
6.7 14165
6.72 13836
6.74 13354
6.76 11372
6.78 12427
6.8 13588
6.82 12092
6.84 11583
6.86 11971
6.88 11683
6.9 11818
6.92 12450
6.94 12464
6.96 13387
6.98 12122
7 11490
7.02 9417
7.04 10202
7.06 9205
7.08 10219
7.1 9275
7.12 9476
7.14 11168
7.16 12694
7.18 12927
7.2 11713
7.22 13039
7.24 13011
7.26 13042
7.28 12873
7.3 13530
7.32 12553
7.34 11637
7.36 13683
7.38 13285
7.4 13140
7.42 11681
7.44 13248
7.46 13856
7.48 13769
7.5 12992
7.52 12511
7.54 12110
7.56 12380
7.58 12616
7.6 13178
7.62 13503
7.64 13766
7.66 13779
7.68 13991
7.7 14236
7.72 13639
7.74 12714
7.76 13565
7.78 13620
7.8 13989
7.82 14479
7.84 12922
7.86 13512
7.88 13456
7.9 12490
7.92 13681
7.94 12417
7.96 11992
7.98 12800
8 12655
8.02 11123
8.04 12803
8.06 12575
8.08 11177
8.1 10935
8.12 12360
8.14 12172
8.16 11163
8.18 12477
8.2 12437
8.22 11215
8.24 11359
8.26 12553
8.28 12403
8.3 12014
8.32 12782
8.34 12580
8.36 12236
8.38 11314
8.4 12957
8.42 12346
8.44 13108
8.46 14671
8.48 15020
8.5 13661
8.52 14053
8.54 13228
8.56 12779
8.58 12909
8.6 12982
8.62 12389
8.64 11360
8.66 12311
8.68 12603
8.7 13630
8.72 14901
8.74 14678
8.76 14481
8.78 13872
8.8 14223
8.82 13700
8.84 13259
8.86 13196
8.88 12929
8.9 12723
8.92 12725
8.94 12767
8.96 12117
8.98 12715
9 13698
9.02 13772
9.04 13863
9.06 11657
9.08 12814
9.1 14415
9.12 13941
9.14 13302
9.16 13210
9.18 12751
9.2 13383
9.22 13094
9.24 14294
9.26 13671
9.28 13803
9.3 14668
9.32 13354
9.34 13886
9.36 14544
9.38 15103
9.4 15265
9.42 14294
9.44 14514
9.46 13200
9.48 12276
9.5 13722
9.52 13845
9.54 12857
9.56 14355
9.58 12906
9.6 13894
9.62 12754
9.64 13530
9.66 13137
9.68 12965
9.7 13473
9.72 13202
9.74 13094
9.76 13600
9.78 13320
9.8 14054
9.82 14765
9.84 13891
9.86 13210
9.88 13533
9.9 12319
9.92 14506
9.94 13936
9.96 15552
9.98 14763
10 13205
10.02 13871
10.04 13099
10.06 13821
10.08 14617
10.1 14643
10.12 14444
10.14 12599
10.16 13764
10.18 14497
10.2 13139
10.22 11548
10.24 12423
10.26 12610
10.28 11810
10.3 12499
10.32 13909
10.34 14097
10.36 14134
10.38 14716
10.4 13500
10.42 14181
10.44 12986
10.46 14120
10.48 14147
10.5 13757
10.52 14090
10.54 13792
10.56 13191
10.58 13657
10.6 13161
10.62 13621
10.64 13509
10.66 13726
10.68 14133
10.7 12757
10.72 13919
10.74 13152
10.76 13775
10.78 14296
10.8 14278
10.82 15323
10.84 14885
10.86 15560
10.88 16018
10.9 14258
10.92 15015
10.94 13822
10.96 15247
10.98 14787
11 14954
11.02 14878
11.04 14454
11.06 14424
11.08 14350
11.1 13241
11.12 14381
11.14 13838
11.16 15495
11.18 16571
11.2 15527
11.22 15539
11.24 15706
11.26 15626
11.28 15237
11.3 13463
11.32 15160
11.34 14416
11.36 14862
11.38 14735
11.4 15215
11.42 14064
11.44 15735
11.46 14689
11.48 15952
11.5 15063
11.52 14549
11.54 14197
11.56 14690
11.58 12630
11.6 13949
11.62 13392
11.64 13880
11.66 13691
11.68 13489
11.7 13493
11.72 14320
11.74 12918
11.76 12971
11.78 14567
11.8 12971
11.82 12389
11.84 10835
11.86 10968
11.88 10742
11.9 11593
11.92 10859
11.94 11777
11.96 12133
11.98 10771
12 11797
12.02 12713
12.04 9761
12.06 9720
12.08 7623
12.1 8191
12.12 8194
12.14 6224
12.16 6473
12.18 7054
12.2 7046
12.22 7449
12.24 6603
12.26 5987
12.28 7910
12.3 8845
12.32 9391
12.34 9498
12.36 9695
12.38 9655
12.4 9477
12.42 8768
12.44 8991
12.46 9940
12.48 9449
12.5 9091
12.52 10201
12.54 9152
12.56 9865
12.58 10420
12.6 9364
12.62 9947
12.64 10078
12.66 8676
12.68 8190
12.7 9308
12.72 9457
12.74 10082
12.76 8902
12.78 9685
12.8 11741
12.82 10636
12.84 12232
12.86 9740
12.88 10488
12.9 11084
12.92 11523
12.94 11227
12.96 9518
12.98 9591
13 10964
13.02 11053
13.04 11213
13.06 10127
13.08 11512
13.1 12531
13.12 12166
13.14 12990
13.16 12979
13.18 11763
13.2 10725
13.22 10771
13.24 11334
13.26 10719
13.28 12435
13.3 12829
13.32 12282
13.34 10824
13.36 12063
13.38 12549
13.4 12745
13.42 12360
13.44 12639
13.46 12081
13.48 12845
13.5 11451
13.52 11080
13.54 11268
13.56 11786
13.58 11525
13.6 13042
13.62 12155
13.64 12125
13.66 12967
13.68 13415
13.7 12732
13.72 14769
13.74 13877
13.76 14136
13.78 14515
13.8 15010
13.82 15411
13.84 15377
13.86 14693
13.88 14240
13.9 14144
13.92 14077
13.94 13769
13.96 13441
13.98 14384
14 14253
14.02 13676
14.04 13136
14.06 13435
14.08 14223
14.1 13678
14.12 13002
14.14 13985
14.16 14599
14.18 13814
14.2 14295
14.22 13236
14.24 14620
14.26 13962
14.28 13875
14.3 13113
14.32 11748
14.34 12458
14.36 12571
14.38 11940
14.4 12278
14.42 12221
14.44 11652
14.46 11029
14.48 12749
14.5 12002
14.52 11809
14.54 10671
14.56 13344
14.58 11720
14.6 11537
14.62 10826
14.64 10926
14.66 10872
14.68 10436
14.7 9217
14.72 10365
14.74 10486
14.76 11070
14.78 12380
14.8 11070
14.82 12927
14.84 12927
14.86 12517
14.88 11508
14.9 11222
14.92 11706
14.94 12788
14.96 11300
14.98 11499
15 11317
15.02 12538
15.04 11991
15.06 11470
15.08 13237
15.1 12617
15.12 13539
15.14 12424
15.16 12223
15.18 13427
15.2 11899
15.22 13743
15.24 12089
15.26 13044
15.28 12605
15.3 12960
15.32 13545
15.34 13333
15.36 14797
15.38 14721
15.4 15044
15.42 13979
15.44 13669
15.46 14246
15.48 13238
15.5 13542
15.52 12892
15.54 13951
15.56 13275
15.58 13699
15.6 13316
15.62 14058
15.64 14079
15.66 13869
15.68 13554
15.7 13206
15.72 13141
15.74 12689
15.76 12643
15.78 13270
15.8 14934
15.82 12452
15.84 13498
15.86 13639
15.88 14368
15.9 13054
15.92 13044
15.94 13362
15.96 13009
15.98 13492
16 13677
16.02 13159
16.04 12268
16.06 13092
16.08 12279
16.1 13681
16.12 13681
16.14 12965
16.16 13081
16.18 11703
16.2 12910
16.22 13204
16.24 13353
16.26 12402
16.28 12369
16.3 13999
16.32 13168
16.34 14154
16.36 11771
16.38 11549
16.4 12195
16.42 11437
16.44 12580
16.46 13739
16.48 12589
16.5 13943
16.52 13587
16.54 13641
16.56 14895
16.58 14164
16.6 13671
16.62 12248
16.64 12836
16.66 11525
16.68 13140
16.7 12807
16.72 13836
16.74 13766
16.76 13970
16.78 14736
16.8 15165
16.82 14516
16.84 14122
16.86 14090
16.88 13592
16.9 12990
16.92 12899
16.94 14053
16.96 11770
16.98 12951
17 12729
17.02 13453
17.04 13446
17.06 12194
17.08 12432
17.1 13195
17.12 13823
17.14 14350
17.16 13942
17.18 15020
17.2 15137
17.22 14856
17.24 14940
17.26 14561
17.28 14180
17.3 12152
17.32 12484
17.34 14356
17.36 13671
17.38 12421
17.4 11325
17.42 14094
17.44 12399
17.46 12474
17.48 14798
17.5 14416
17.52 13149
17.54 13905
17.56 13434
17.58 12779
17.6 13017
17.62 13695
17.64 14681
17.66 13427
17.68 12490
17.7 13192
17.72 14554
17.74 14087
17.76 14105
17.78 13620
17.8 12716
17.82 13959
17.84 13346
17.86 13224
17.88 13054
17.9 12534
17.92 14188
17.94 12891
17.96 13633
17.98 13004
18 12260
18.02 11455
18.04 11407
18.06 10996
18.08 10711
18.1 11314
18.12 11262
18.14 11670
18.16 11800
18.18 12666
18.2 12224
18.22 11086
18.24 11524
18.26 10330
18.28 12795
18.3 11852
18.32 11640
18.34 11318
18.36 12154
18.38 11511
18.4 11286
18.42 11110
18.44 12728
18.46 10987
18.48 12336
18.5 11417
18.52 11761
18.54 11934
18.56 10795
18.58 11816
18.6 11264
18.62 12169
18.64 10483
18.66 10859
18.68 10445
18.7 10651
18.72 10075
18.74 10677
18.76 10788
18.78 10550
18.8 12636
18.82 11593
18.84 10587
18.86 10325
18.88 8727
18.9 9040
18.92 8179
18.94 7447
18.96 8262
18.98 7866
19 7939
19.02 6871
19.04 6100
19.06 6898
19.08 8461
19.1 9255
19.12 9557
19.14 9410
19.16 10598
19.18 10692
19.2 8671
19.22 8575
19.24 10459
19.26 10064
19.28 7791
19.3 8135
19.32 7976
19.34 8127
19.36 8675
19.38 7637
19.4 8871
19.42 8536
19.44 8059
19.46 8831
19.48 7939
19.5 5949
19.52 6678
19.54 6923
19.56 7065
19.58 7981
19.6 7286
19.62 7867
19.64 8002
19.66 8271
19.68 9511
19.7 9486
19.72 9182
19.74 9123
19.76 8965
19.78 8305
19.8 9212
19.82 11370
19.84 11798
19.86 10347
19.88 8875
19.9 9437
19.92 9580
19.94 11205
19.96 10636
19.98 9649
20 9185
&
@target G1.S1
@type xy
0 0
0.02 299
0.04 1324
0.06 65
0.08 1222
0.1 7123
0.12 7023
0.14 7666
0.16 6988
0.18 7587
0.2 6258
0.22 7599
0.24 8494
0.26 8765
0.28 7302
0.3 7002
0.32 6928
0.34 7840
0.36 5945
0.38 6191
0.4 6568
0.42 6352
0.44 6275
0.46 7739
0.48 9212
0.5 10038
0.52 7658
0.54 9386
0.56 7643
0.58 8695
0.6 9433
0.62 8247
0.64 6939
0.66 7930
0.68 7570
0.7 6058
0.72 7626
0.74 6870
0.76 7005
0.78 6556
0.8 7919
0.82 8243
0.84 5961
0.86 7964
0.88 7516
0.9 9388
0.92 10646
0.94 11251
0.96 9208
0.98 6641
1 6241
1.02 6628
1.04 7636
1.06 7587
1.08 7100
1.1 8512
1.12 8012
1.14 7740
1.16 10316
1.18 7526
1.2 9651
1.22 9164
1.24 9335
1.26 10001
1.28 8561
1.3 9292
1.32 11373
1.34 10505
1.36 10955
1.38 9164
1.4 10124
1.42 9426
1.44 10255
1.46 9015
1.48 9049
1.5 9082
1.52 7923
1.54 6507
1.56 6861
1.58 7352
1.6 6976
1.62 8593
1.64 7628
1.66 8168
1.68 7619
1.7 9513
1.72 9865
1.74 9456
1.76 9128
1.78 9132
1.8 7326
1.82 6612
1.84 6435
1.86 5947
1.88 6719
1.9 7255
1.92 7126
1.94 8000
1.96 7428
1.98 7816
2 8226
2.02 8345
2.04 8177
2.06 9854
2.08 9321
2.1 8630
2.12 7405
2.14 6542
2.16 6152
2.18 5388
2.2 6431
2.22 6794
2.24 8269
2.26 7733
2.28 10622
2.3 8533
2.32 8560
2.34 8672
2.36 9174
2.38 9756
2.4 11738
2.42 13037
2.44 14040
2.46 13852
2.48 11981
2.5 10762
2.52 10554
2.54 9669
2.56 10140
2.58 9640
2.6 10039
2.62 10596
2.64 11575
2.66 11600
2.68 12464
2.7 10919
2.72 9690
2.74 9249
2.76 8814
2.78 8406
2.8 8299
2.82 8852
2.84 7080
2.86 8406
2.88 5803
2.9 7536
2.92 7400
2.94 9337
2.96 9459
2.98 8874
3 9429
3.02 9294
3.04 10599
3.06 11057
3.08 10407
3.1 10234
3.12 10536
3.14 8729
3.16 9256
3.18 9065
3.2 8359
3.22 8107
3.24 7773
3.26 6919
3.28 8316
3.3 7225
3.32 6085
3.34 7144
3.36 7773
3.38 7241
3.4 6332
3.42 7696
3.44 6997
3.46 7220
3.48 6677
3.5 5838
3.52 6497
3.54 8440
3.56 7607
3.58 6391
3.6 5224
3.62 6465
3.64 5914
3.66 7365
3.68 9537
3.7 10258
3.72 9817
3.74 8941
3.76 8523
3.78 9058
3.8 8882
3.82 8166
3.84 7842
3.86 8468
3.88 7058
3.9 9220
3.92 7647
3.94 8694
3.96 7419
3.98 6913
4 7253
4.02 7562
4.04 6301
4.06 7778
4.08 6727
4.1 5851
4.12 4933
4.14 3596
4.16 4930
4.18 3568
4.2 4390
4.22 4436
4.24 4629
4.26 3651
4.28 2754
4.3 3088
4.32 4184
4.34 4375
4.36 6574
4.38 5947
4.4 6909
4.42 7302
4.44 6194
4.46 5615
4.48 4573
4.5 5932
4.52 7321
4.54 6592
4.56 5958
4.58 6643
4.6 8655
4.62 7911
4.64 7561
4.66 7117
4.68 7352
4.7 7080
4.72 7857
4.74 7269
4.76 6963
4.78 7378
4.8 6210
4.82 6214
4.84 7610
4.86 7198
4.88 8389
4.9 7708
4.92 9202
4.94 5745
4.96 6695
4.98 7006
5 7872
5.02 6746
5.04 7087
5.06 5868
5.08 5954
5.1 7008
5.12 5941
5.14 5472
5.16 4069
5.18 3843
5.2 6558
5.22 4866
5.24 3633
5.26 3164
5.28 2619
5.3 2233
5.32 3484
5.34 1852
5.36 1729
5.38 1542
5.4 857
5.42 360
5.44 498
5.46 963
5.48 538
5.5 1741
5.52 1462
5.54 939
5.56 380
5.58 300
5.6 131
5.62 2
5.64 104
5.66 129
5.68 183
5.7 8
5.72 174
5.74 185
5.76 317
5.78 369
5.8 201
5.82 550
5.84 151
5.86 156
5.88 752
5.9 824
5.92 1101
5.94 1114
5.96 817
5.98 1339
6 1371
6.02 1435
6.04 1502
6.06 1050
6.08 754
6.1 878
6.12 1962
6.14 3844
6.16 4125
6.18 3759
6.2 4005
6.22 3634
6.24 3920
6.26 3805
6.28 3595
6.3 3659
6.32 2879
6.34 3638
6.36 3884
6.38 4614
6.4 4454
6.42 4273
6.44 3893
6.46 4654
6.48 4465
6.5 4497
6.52 3747
6.54 3686
6.56 4609
6.58 4128
6.6 3648
6.62 2009
6.64 2316
6.66 2730
6.68 2320
6.7 2573
6.72 1701
6.74 2856
6.76 3023
6.78 2287
6.8 3592
6.82 2712
6.84 3135
6.86 2949
6.88 3609
6.9 2954
6.92 2018
6.94 2072
6.96 1746
6.98 2747
7 2994
7.02 4275
7.04 3827
7.06 5161
7.08 4572
7.1 5217
7.12 4998
7.14 3613
7.16 1873
7.18 3062
7.2 2140
7.22 2084
7.24 1124
7.26 1528
7.28 943
7.3 1184
7.32 1877
7.34 1321
7.36 1377
7.38 466
7.4 1918
7.42 1119
7.44 1526
7.46 1142
7.48 1167
7.5 951
7.52 1438
7.54 1438
7.56 1518
7.58 931
7.6 576
7.62 920
7.64 580
7.66 148
7.68 254
7.7 236
7.72 700
7.74 1455
7.76 965
7.78 1186
7.8 1226
7.82 947
7.84 747
7.86 822
7.88 1988
7.9 2533
7.92 1945
7.94 2524
7.96 1858
7.98 1503
8 1143
8.02 2354
8.04 2450
8.06 2555
8.08 3640
8.1 4167
8.12 3400
8.14 2502
8.16 2361
8.18 2255
8.2 2384
8.22 2547
8.24 3393
8.26 2516
8.28 2941
8.3 2175
8.32 1671
8.34 2598
8.36 1745
8.38 2051
8.4 2225
8.42 1688
8.44 1448
8.46 1334
8.48 2004
8.5 1692
8.52 1252
8.54 1402
8.56 2444
8.58 2151
8.6 2848
8.62 2005
8.64 1656
8.66 2000
8.68 1789
8.7 1500
8.72 860
8.74 1132
8.76 1065
8.78 1126
8.8 1090
8.82 966
8.84 1103
8.86 1460
8.88 1188
8.9 1157
8.92 1170
8.94 1482
8.96 1277
8.98 1731
9 835
9.02 1332
9.04 1540
9.06 1243
9.08 1362
9.1 1711
9.12 1435
9.14 964
9.16 1410
9.18 1244
9.2 1638
9.22 1629
9.24 1092
9.26 660
9.28 422
9.3 79
9.32 47
9.34 13
9.36 54
9.38 60
9.4 2
9.42 0
9.44 45
9.46 242
9.48 407
9.5 126
9.52 608
9.54 716
9.56 1328
9.58 982
9.6 1013
9.62 1222
9.64 1825
9.66 1727
9.68 1864
9.7 2077
9.72 1892
9.74 1780
9.76 1949
9.78 1941
9.8 2014
9.82 1135
9.84 1021
9.86 1851
9.88 1748
9.9 1347
9.92 1186
9.94 1118
9.96 1401
9.98 1247
10 1840
10.02 1534
10.04 1613
10.06 2284
10.08 2135
10.1 2089
10.12 2088
10.14 2420
10.16 1424
10.18 1716
10.2 2924
10.22 2851
10.24 2492
10.26 2076
10.28 2430
10.3 1227
10.32 1094
10.34 1221
10.36 798
10.38 651
10.4 556
10.42 288
10.44 478
10.46 90
10.48 59
10.5 192
10.52 25
10.54 73
10.56 209
10.58 660
10.6 732
10.62 428
10.64 584
10.66 687
10.68 452
10.7 422
10.72 523
10.74 500
10.76 617
10.78 178
10.8 415
10.82 581
10.84 733
10.86 453
10.88 211
10.9 640
10.92 175
10.94 223
10.96 91
10.98 57
11 130
11.02 351
11.04 418
11.06 345
11.08 47
11.1 38
11.12 147
11.14 200
11.16 86
11.18 151
11.2 492
11.22 809
11.24 328
11.26 44
11.28 96
11.3 304
11.32 444
11.34 783
11.36 1102
11.38 907
11.4 491
11.42 658
11.44 1278
11.46 994
11.48 1315
11.5 1366
11.52 985
11.54 2114
11.56 1601
11.58 2849
11.6 2915
11.62 2487
11.64 2200
11.66 2181
11.68 2098
11.7 2466
11.72 1001
11.74 1010
11.76 1643
11.78 1721
11.8 1889
11.82 2503
11.84 3713
11.86 3213
11.88 2974
11.9 2387
11.92 2627
11.94 2629
11.96 2613
11.98 3283
12 2814
12.02 2596
12.04 4457
12.06 6373
12.08 7000
12.1 7653
12.12 7493
12.14 8894
12.16 7352
12.18 6806
12.2 7967
12.22 8177
12.24 8994
12.26 8418
12.28 7054
12.3 6742
12.32 7229
12.34 6837
12.36 7438
12.38 6121
12.4 7402
12.42 8086
12.44 7581
12.46 7650
12.48 6714
12.5 6439
12.52 6136
12.54 6044
12.56 5935
12.58 4461
12.6 5932
12.62 5160
12.64 4748
12.66 6829
12.68 6575
12.7 6806
12.72 6296
12.74 5477
12.76 5376
12.78 5034
12.8 3503
12.82 4256
12.84 4177
12.86 5436
12.88 5089
12.9 4452
12.92 4526
12.94 4364
12.96 3690
12.98 4833
13 4418
13.02 3998
13.04 4172
13.06 3100
13.08 1863
13.1 2078
13.12 2165
13.14 2299
13.16 2089
13.18 2653
13.2 2524
13.22 3064
13.24 2688
13.26 2996
13.28 2250
13.3 2405
13.32 1912
13.34 2685
13.36 3149
13.38 3025
13.4 3038
13.42 2554
13.44 2136
13.46 2061
13.48 2935
13.5 2865
13.52 3535
13.54 3317
13.56 2836
13.58 2837
13.6 2162
13.62 2242
13.64 1683
13.66 1593
13.68 1697
13.7 1548
13.72 824
13.74 207
13.76 119
13.78 87
13.8 28
13.82 98
13.84 8
13.86 90
13.88 19
13.9 6
13.92 114
13.94 601
13.96 752
13.98 219
14 94
14.02 217
14.04 233
14.06 710
14.08 375
14.1 214
14.12 108
14.14 119
14.16 76
14.18 91
14.2 437
14.22 989
14.24 580
14.26 962
14.28 2048
14.3 1923
14.32 2337
14.34 2506
14.36 2737
14.38 2547
14.4 2403
14.42 2731
14.44 2994
14.46 4294
14.48 2815
14.5 2735
14.52 4065
14.54 4441
14.56 3584
14.58 4100
14.6 3152
14.62 5338
14.64 2864
14.66 2925
14.68 3527
14.7 5187
14.72 4510
14.74 4935
14.76 2986
14.78 2645
14.8 2000
14.82 1600
14.84 2234
14.86 1188
14.88 1215
14.9 1530
14.92 2025
14.94 2039
14.96 2492
14.98 1964
15 2131
15.02 2154
15.04 3069
15.06 940
15.08 661
15.1 1125
15.12 945
15.14 1512
15.16 519
15.18 453
15.2 699
15.22 1217
15.24 1548
15.26 1829
15.28 2147
15.3 1949
15.32 1829
15.34 1545
15.36 323
15.38 360
15.4 428
15.42 120
15.44 548
15.46 694
15.48 477
15.5 1642
15.52 1009
15.54 1515
15.56 1531
15.58 1745
15.6 1443
15.62 1388
15.64 1448
15.66 1136
15.68 1785
15.7 1898
15.72 2387
15.74 2963
15.76 2987
15.78 3011
15.8 3714
15.82 2946
15.84 2331
15.86 3414
15.88 2693
15.9 2359
15.92 2177
15.94 2084
15.96 1852
15.98 2182
16 1645
16.02 1904
16.04 2459
16.06 2652
16.08 2128
16.1 1564
16.12 1411
16.14 1502
16.16 1565
16.18 2676
16.2 3018
16.22 3060
16.24 2964
16.26 2721
16.28 2872
16.3 2544
16.32 1779
16.34 2324
16.36 2852
16.38 3493
16.4 4255
16.42 2869
16.44 2891
16.46 491
16.48 712
16.5 779
16.52 406
16.54 273
16.56 169
16.58 141
16.6 288
16.62 1119
16.64 1730
16.66 1982
16.68 1612
16.7 1073
16.72 788
16.74 1189
16.76 579
16.78 346
16.8 562
16.82 339
16.84 590
16.86 130
16.88 612
16.9 959
16.92 865
16.94 979
16.96 1227
16.98 582
17 1278
17.02 1270
17.04 1019
17.06 1111
17.08 1183
17.1 860
17.12 812
17.14 899
17.16 1414
17.18 1325
17.2 1049
17.22 1226
17.24 607
17.26 487
17.28 723
17.3 2026
17.32 1119
17.34 1081
17.36 1177
17.38 2317
17.4 1926
17.42 1765
17.44 1271
17.46 992
17.48 554
17.5 525
17.52 773
17.54 1368
17.56 907
17.58 684
17.6 885
17.62 575
17.64 497
17.66 930
17.68 761
17.7 758
17.72 384
17.74 594
17.76 1389
17.78 922
17.8 1253
17.82 629
17.84 595
17.86 1031
17.88 513
17.9 1259
17.92 1301
17.94 1262
17.96 1492
17.98 1626
18 2055
18.02 2899
18.04 3031
18.06 2267
18.08 2254
18.1 2633
18.12 2559
18.14 3083
18.16 1781
18.18 2861
18.2 2551
18.22 2488
18.24 3927
18.26 4098
18.28 3041
18.3 2893
18.32 2114
18.34 2227
18.36 1747
18.38 2516
18.4 2804
18.42 2726
18.44 2903
18.46 2151
18.48 2460
18.5 2797
18.52 3269
18.54 2500
18.56 3137
18.58 2534
18.6 3507
18.62 4667
18.64 3173
18.66 3682
18.68 3874
18.7 4953
18.72 4881
18.74 4566
18.76 4850
18.78 4909
18.8 4699
18.82 4307
18.84 4846
18.86 5920
18.88 6440
18.9 6652
18.92 7075
18.94 7049
18.96 6019
18.98 8523
19 6850
19.02 7906
19.04 7813
19.06 7521
19.08 5910
19.1 5779
19.12 6435
19.14 5679
19.16 6014
19.18 4004
19.2 5086
19.22 5548
19.24 6047
19.26 6736
19.28 6850
19.3 7260
19.32 8187
19.34 7333
19.36 8629
19.38 8621
19.4 7878
19.42 8626
19.44 7817
19.46 8593
19.48 8069
19.5 8095
19.52 9799
19.54 8719
19.56 9574
19.58 9924
19.6 9105
19.62 8402
19.64 9661
19.66 10900
19.68 8893
19.7 7365
19.72 6424
19.74 6227
19.76 7982
19.78 6865
19.8 6126
19.82 5438
19.84 5114
19.86 6221
19.88 6631
19.9 6461
19.92 6061
19.94 5189
19.96 5424
19.98 5528
20 6261
&
@target G1.S2
@type xy
0 305
0.02 10
0.04 115
0.06 281
0.08 593
0.1 3732
0.12 5343
0.14 5068
0.16 6849
0.18 7307
0.2 7171
0.22 6441
0.24 6678
0.26 6525
0.28 7314
0.3 7307
0.32 6624
0.34 7053
0.36 7122
0.38 6761
0.4 5871
0.42 5582
0.44 6553
0.46 5344
0.48 5535
0.5 5551
0.52 5301
0.54 5388
0.56 5511
0.58 5573
0.6 5378
0.62 6320
0.64 6109
0.66 7071
0.68 7539
0.7 6215
0.72 7445
0.74 7040
0.76 6850
0.78 6636
0.8 6899
0.82 6789
0.84 6872
0.86 6281
0.88 6896
0.9 6419
0.92 6541
0.94 5287
0.96 4626
0.98 5759
1 4723
1.02 4576
1.04 4403
1.06 4750
1.08 5262
1.1 4695
1.12 4819
1.14 4617
1.16 4564
1.18 4222
1.2 4880
1.22 5070
1.24 4927
1.26 5297
1.28 6859
1.3 6362
1.32 6608
1.34 7223
1.36 7424
1.38 7225
1.4 7284
1.42 7916
1.44 5951
1.46 5457
1.48 6455
1.5 6026
1.52 5859
1.54 6939
1.56 7635
1.58 7689
1.6 7328
1.62 7957
1.64 8455
1.66 7862
1.68 7910
1.7 5585
1.72 5582
1.74 4115
1.76 6192
1.78 4310
1.8 5506
1.82 4947
1.84 4698
1.86 4979
1.88 5915
1.9 6148
1.92 5754
1.94 5559
1.96 4338
1.98 5744
2 5384
2.02 4829
2.04 5693
2.06 5946
2.08 4621
2.1 5202
2.12 6054
2.14 5503
2.16 6270
2.18 5814
2.2 7056
2.22 6286
2.24 6062
2.26 7569
2.28 6401
2.3 6027
2.32 5692
2.34 6691
2.36 7192
2.38 7465
2.4 6877
2.42 8041
2.44 6303
2.46 6259
2.48 7726
2.5 7307
2.52 7622
2.54 6926
2.56 7824
2.58 7411
2.6 7444
2.62 7481
2.64 7181
2.66 7537
2.68 7722
2.7 7106
2.72 5693
2.74 6565
2.76 6372
2.78 5487
2.8 5307
2.82 5840
2.84 5520
2.86 6331
2.88 6307
2.9 5635
2.92 5892
2.94 5344
2.96 4984
2.98 4078
3 4378
3.02 5329
3.04 4498
3.06 4942
3.08 5411
3.1 5912
3.12 5793
3.14 5549
3.16 6283
3.18 6561
3.2 6366
3.22 5847
3.24 5361
3.26 5799
3.28 5141
3.3 5931
3.32 7514
3.34 7374
3.36 8064
3.38 7552
3.4 7058
3.42 7503
3.44 6529
3.46 7556
3.48 8155
3.5 7705
3.52 7551
3.54 7382
3.56 7109
3.58 7365
3.6 5586
3.62 4338
3.64 5793
3.66 4993
3.68 3938
3.7 3022
3.72 2618
3.74 2770
3.76 4226
3.78 5124
3.8 4526
3.82 3840
3.84 4990
3.86 4717
3.88 4702
3.9 4130
3.92 5861
3.94 5512
3.96 5675
3.98 5534
4 5141
4.02 5927
4.04 6015
4.06 5542
4.08 6464
4.1 7527
4.12 8827
4.14 7096
4.16 6914
4.18 6379
4.2 5783
4.22 4627
4.24 5207
4.26 4584
4.28 4745
4.3 5479
4.32 4654
4.34 4821
4.36 3964
4.38 4902
4.4 4400
4.42 4462
4.44 5095
4.46 5567
4.48 5520
4.5 5864
4.52 5295
4.54 5284
4.56 5054
4.58 3996
4.6 3584
4.62 3609
4.64 4591
4.66 4308
4.68 5307
4.7 5921
4.72 6127
4.74 6260
4.76 4316
4.78 4985
4.8 4793
4.82 4764
4.84 4680
4.86 4814
4.88 5123
4.9 6003
4.92 5895
4.94 5700
4.96 5019
4.98 4814
5 5251
5.02 5956
5.04 6104
5.06 6430
5.08 6354
5.1 6122
5.12 6746
5.14 7214
5.16 6539
5.18 7880
5.2 5780
5.22 7155
5.24 6905
5.26 7737
5.28 8536
5.3 8424
5.32 7153
5.34 7505
5.36 7951
5.38 8774
5.4 9157
5.42 8286
5.44 8761
5.46 9315
5.48 8994
5.5 8387
5.52 6833
5.54 8202
5.56 6326
5.58 6876
5.6 8950
5.62 8696
5.64 9056
5.66 9392
5.68 8893
5.7 9924
5.72 9908
5.74 9944
5.76 8411
5.78 8431
5.8 8556
5.82 8508
5.84 8150
5.86 8147
5.88 9055
5.9 8961
5.92 8149
5.94 8118
5.96 9231
5.98 9265
6 8650
6.02 9017
6.04 8457
6.06 8451
6.08 8780
6.1 8171
6.12 8809
6.14 7975
6.16 7931
6.18 8384
6.2 7640
6.22 7358
6.24 7591
6.26 6896
6.28 6904
6.3 6887
6.32 6494
6.34 7201
6.36 8713
6.38 6659
6.4 6370
6.42 7763
6.44 6313
6.46 5582
6.48 5330
6.5 7021
6.52 7123
6.54 7297
6.56 6839
6.58 6992
6.6 6725
6.62 5934
6.64 7191
6.66 6418
6.68 7015
6.7 8073
6.72 6772
6.74 7186
6.76 6518
6.78 7577
6.8 8105
6.82 8319
6.84 6276
6.86 7149
6.88 6866
6.9 6234
6.92 7432
6.94 7217
6.96 7683
6.98 7629
7 6116
7.02 6155
7.04 6111
7.06 7729
7.08 6771
7.1 7245
7.12 6553
7.14 7023
7.16 6542
7.18 7422
7.2 8266
7.22 8394
7.24 8934
7.26 8881
7.28 9083
7.3 8185
7.32 7965
7.34 7537
7.36 8472
7.38 8521
7.4 8319
7.42 8083
7.44 7269
7.46 8006
7.48 7714
7.5 7514
7.52 8539
7.54 7663
7.56 7729
7.58 7314
7.6 7524
7.62 7599
7.64 7598
7.66 8103
7.68 7214
7.7 7804
7.72 6017
7.74 7330
7.76 7704
7.78 6989
7.8 6953
7.82 6448
7.84 6772
7.86 6407
7.88 6578
7.9 6626
7.92 7149
7.94 6777
7.96 6457
7.98 6217
8 6784
8.02 6533
8.04 8034
8.06 7461
8.08 7859
8.1 7226
8.12 6553
8.14 6287
8.16 7831
8.18 8211
8.2 7835
8.22 6523
8.24 6825
8.26 6067
8.28 5528
8.3 5652
8.32 5552
8.34 6452
8.36 6858
8.38 6285
8.4 6626
8.42 6210
8.44 6359
8.46 7256
8.48 7178
8.5 6164
8.52 6547
8.54 6608
8.56 6852
8.58 6863
8.6 7674
8.62 8468
8.64 8493
8.66 7606
8.68 7352
8.7 8230
8.72 7674
8.74 6612
8.76 6904
8.78 6947
8.8 7233
8.82 8065
8.84 8465
8.86 7400
8.88 7799
8.9 7922
8.92 7713
8.94 8867
8.96 7498
8.98 7927
9 8984
9.02 7741
9.04 7760
9.06 7435
9.08 7180
9.1 6873
9.12 6725
9.14 8005
9.16 8639
9.18 8459
9.2 7752
9.22 8007
9.24 8318
9.26 8598
9.28 8377
9.3 8537
9.32 8777
9.34 8442
9.36 7688
9.38 8809
9.4 8415
9.42 8976
9.44 8305
9.46 8611
9.48 8275
9.5 7959
9.52 8007
9.54 7029
9.56 7207
9.58 7097
9.6 7481
9.62 6919
9.64 5726
9.66 6175
9.68 6802
9.7 7453
9.72 7333
9.74 8166
9.76 6540
9.78 6524
9.8 6217
9.82 6191
9.84 6986
9.86 7178
9.88 8320
9.9 6165
9.92 7119
9.94 6845
9.96 7045
9.98 7611
10 7144
10.02 7154
10.04 5939
10.06 6692
10.08 4862
10.1 5992
10.12 5465
10.14 6059
10.16 7246
10.18 6440
10.2 5348
10.22 6004
10.24 6087
10.26 5875
10.28 7688
10.3 7177
10.32 7847
10.34 7690
10.36 8078
10.38 8614
10.4 7855
10.42 8230
10.44 6685
10.46 7047
10.48 8367
10.5 8861
10.52 6738
10.54 8062
10.56 7565
10.58 6434
10.6 7805
10.62 8260
10.64 8376
10.66 9254
10.68 9256
10.7 8888
10.72 9907
10.74 8277
10.76 8408
10.78 8817
10.8 7927
10.82 8063
10.84 7995
10.86 8523
10.88 8722
10.9 9234
10.92 8478
10.94 7224
10.96 7548
10.98 8196
11 8200
11.02 7501
11.04 7605
11.06 8250
11.08 8727
11.1 7870
11.12 8165
11.14 6794
11.16 6560
11.18 6608
11.2 5937
11.22 6098
11.24 6223
11.26 7088
11.28 6451
11.3 7100
11.32 6397
11.34 7314
11.36 7405
11.38 7999
11.4 6907
11.42 6508
11.44 6695
11.46 5684
11.48 7548
11.5 6967
11.52 6142
11.54 5358
11.56 5036
11.58 5054
11.6 5900
11.62 5645
11.64 5881
11.66 6202
11.68 6478
11.7 5917
11.72 6321
11.74 6015
11.76 7609
11.78 7047
11.8 6785
11.82 6802
11.84 6752
11.86 7114
11.88 7027
11.9 7705
11.92 6979
11.94 7160
11.96 8436
11.98 7330
12 7508
12.02 8099
12.04 6325
12.06 5579
12.08 4727
12.1 4223
12.12 5523
12.14 5115
12.16 6509
12.18 6438
12.2 7126
12.22 6104
12.24 5648
12.26 7199
12.28 6310
12.3 6401
12.32 5614
12.34 4736
12.36 3736
12.38 3231
12.4 2801
12.42 3608
12.44 3073
12.46 3725
12.48 3215
12.5 3919
12.52 5507
12.54 5369
12.56 5446
12.58 6003
12.6 5175
12.62 5679
12.64 5090
12.66 5866
12.68 5816
12.7 5586
12.72 5583
12.74 5867
12.76 5756
12.78 5168
12.8 5942
12.82 5520
12.84 6031
12.86 5345
12.88 6131
12.9 5868
12.92 6174
12.94 6611
12.96 6481
12.98 7031
13 6542
13.02 6442
13.04 7418
13.06 8832
13.08 9288
13.1 8739
13.12 7618
13.14 7673
13.16 7948
13.18 8655
13.2 8317
13.22 7886
13.24 7433
13.26 7509
13.28 8238
13.3 8558
13.32 8353
13.34 7607
13.36 7181
13.38 6932
13.4 7327
13.42 6785
13.44 7571
13.46 7224
13.48 7605
13.5 6868
13.52 8487
13.54 8617
13.56 9072
13.58 8199
13.6 7663
13.62 8484
13.64 8517
13.66 7289
13.68 8098
13.7 7643
13.72 9298
13.74 8938
13.76 8368
13.78 8062
13.8 8065
13.82 9259
13.84 8531
13.86 8374
13.88 8297
13.9 8824
13.92 9016
13.94 8658
13.96 8131
13.98 8500
14 8700
14.02 8805
14.04 9195
14.06 9278
14.08 10092
14.1 10621
14.12 9898
14.14 10366
14.16 9614
14.18 9227
14.2 9039
14.22 8646
14.24 7495
14.26 6670
14.28 7866
14.3 6653
14.32 6422
14.34 7182
14.36 6870
14.38 7107
14.4 7578
14.42 6789
14.44 7079
14.46 5926
14.48 5344
14.5 6506
14.52 5792
14.54 6487
14.56 5795
14.58 5526
14.6 6742
14.62 5452
14.64 5718
14.66 7493
14.68 6422
14.7 6112
14.72 7194
14.74 6287
14.76 7312
14.78 8040
14.8 7979
14.82 7487
14.84 7419
14.86 6618
14.88 7556
14.9 8676
14.92 9660
14.94 9056
14.96 8287
14.98 7822
15 8258
15.02 8377
15.04 8126
15.06 7439
15.08 7868
15.1 8739
15.12 8559
15.14 9144
15.16 8460
15.18 9086
15.2 8405
15.22 9140
15.24 8277
15.26 8652
15.28 7034
15.3 7556
15.32 7766
15.34 7509
15.36 7972
15.38 7083
15.4 7343
15.42 7391
15.44 7333
15.46 8687
15.48 8036
15.5 7613
15.52 7209
15.54 7345
15.56 6963
15.58 7804
15.6 8508
15.62 8129
15.64 8404
15.66 8262
15.68 7680
15.7 8892
15.72 7910
15.74 7270
15.76 6368
15.78 6235
15.8 5862
15.82 6634
15.84 7061
15.86 7270
15.88 6482
15.9 6505
15.92 6129
15.94 6469
15.96 7416
15.98 6855
16 7144
16.02 8348
16.04 6794
16.06 6331
16.08 5997
16.1 7509
16.12 6972
16.14 6327
16.16 5726
16.18 5939
16.2 6578
16.22 5995
16.24 5361
16.26 4996
16.28 4350
16.3 4946
16.32 5675
16.34 5215
16.36 5716
16.38 5703
16.4 6803
16.42 6909
16.44 7412
16.46 5824
16.48 5666
16.5 6790
16.52 7031
16.54 6780
16.56 6331
16.58 6433
16.6 7473
16.62 6650
16.64 6598
16.66 7248
16.68 6874
16.7 6590
16.72 7030
16.74 7121
16.76 6807
16.78 7060
16.8 6915
16.82 6879
16.84 7439
16.86 7822
16.88 7861
16.9 6823
16.92 7017
16.94 7985
16.96 7536
16.98 7362
17 6805
17.02 6071
17.04 6550
17.06 7060
17.08 7371
17.1 6186
17.12 6233
17.14 6571
17.16 5729
17.18 5740
17.2 5440
17.22 5712
17.24 6544
17.26 6845
17.28 5874
17.3 5671
17.32 6339
17.34 5770
17.36 7061
17.38 7007
17.4 7641
17.42 7162
17.44 7405
17.46 6823
17.48 7088
17.5 6701
17.52 6161
17.54 7038
17.56 6401
17.58 7278
17.6 7212
17.62 7343
17.64 8278
17.66 6878
17.68 6469
17.7 6350
17.72 6368
17.74 6013
17.76 7182
17.78 7461
17.8 7070
17.82 6754
17.84 6372
17.86 6902
17.88 7499
17.9 7573
17.92 6937
17.94 7694
17.96 6359
17.98 6917
18 6844
18.02 7135
18.04 7349
18.06 6883
18.08 7706
18.1 7825
18.12 7673
18.14 7355
18.16 7982
18.18 7774
18.2 7500
18.22 7834
18.24 7832
18.26 7646
18.28 7201
18.3 7436
18.32 8255
18.34 7703
18.36 7837
18.38 7643
18.4 7042
18.42 7448
18.44 8137
18.46 8543
18.48 7099
18.5 8043
18.52 8075
18.54 7825
18.56 7076
18.58 7781
18.6 6764
18.62 6287
18.64 7348
18.66 6926
18.68 6350
18.7 7012
18.72 5334
18.74 6251
18.76 5394
18.78 5121
18.8 4855
18.82 5215
18.84 4972
18.86 6141
18.88 4714
18.9 5135
18.92 5422
18.94 6286
18.96 5277
18.98 5480
19 6588
19.02 7003
19.04 7067
19.06 7878
19.08 7386
19.1 6757
19.12 5492
19.14 6868
19.16 7430
19.18 7338
19.2 8037
19.22 6881
19.24 7059
19.26 6315
19.28 5883
19.3 5712
19.32 7071
19.34 7508
19.36 7186
19.38 7199
19.4 7476
19.42 7277
19.44 7606
19.46 8206
19.48 6912
19.5 4968
19.52 4613
19.54 4884
19.56 4835
19.58 4733
19.6 6273
19.62 5886
19.64 6418
19.66 6861
19.68 6395
19.7 6736
19.72 7384
19.74 5519
19.76 6024
19.78 6079
19.8 6954
19.82 6508
19.84 6192
19.86 5635
19.88 5295
19.9 6130
19.92 4452
19.94 6112
19.96 5516
19.98 5518
20 4987
&
@target G2.S0
@type xy
1 0.491553
2 0.552675
3 0.446402
4 0.47154
5 0.445365
6 0.448219
7 0.453459
8 0.495833
9 0.480131
10 0.586706
11 0.459728
12 0.443283
13 0.452052
14 0.441134
15 0.427639
16 0.448163
17 0.456098
18 0.441418
19 0.437892
20 0.442182
21 0.446598
22 0.459375
23 0.442861
24 0.444353
25 0.439232
26 0.453156
27 0.900722
28 0.973729
29 0.883969
30 0.790079
31 0.761281
32 0.834596
33 0.751215
34 0.961783
35 0.795142
36 0.777785
37 0.47101
38 0.460163
39 0.467573
40 0.449695
41 0.437064
42 0.474605
43 0.435575
44 0.478042
45 0.44221
46 0.499449
47 0.441758
48 0.490561
49 0.457957
50 0.72092
51 0.448051
52 0.456098
53 0.939654
54 1.38547
55 0.81391
56 1.32252
57 1.19232
58 1.21813
59 1.065
60 1.34782
61 0.978992
62 0.819466
63 0.472123
64 0.508846
65 0.468748
66 0.456865
67 0.439232
68 0.463357
69 0.438435
70 0.471036
71 0.426672
72 0.687677
73 0.450583
74 0.511298
75 0.438007
76 0.678565
77 0.452272
78 0.447688
79 0.891908
80 1.08164
81 0.748782
82 0.81351
83 0.795645
84 0.85687
85 0.515655
86 1.00456
87 1.00655
88 0.857832
89 0.467173
90 0.554752
91 0.470266
92 0.458203
93 0.428514
94 0.465966
95 0.433157
96 0.466503
97 0.4419
98 0.65945
99 0.463168
100 0.464059
101 0.441645
102 0.64562
103 0.450389
104 0.450833
105 0.50005
106 0.63287
107 0.459918
108 0.4539
109 0.504579
110 0.51286
111 0.483554
112 0.875928
113 0.956988
114 0.811619
115 0.468722
116 0.522925
117 0.465994
118 0.452051
119 0.4505
120 0.457439
121 0.455412
122 0.457958
123 0.439602
124 0.562583
125 0.455549
126 0.434885
127 0.457985
128 0.449917
129 0.453487
130 0.45
&
@target G2.S1
@type xy
1 0.835793
2 0.863452
3 0.477022
4 0.521392
5 0.725845
6 0.484793
7 0.45445
8 0.829307
9 0.547905
10 0.652552
11 0.479453
12 0.46543
13 0.469947
14 0.468455
15 0.444691
16 0.451276
17 0.465967
18 0.455137
19 0.45962
20 0.454037
21 0.464704
22 0.461871
23 0.444213
24 0.473709
25 0.450722
26 0.463195
27 1.23581
28 1.31222
29 0.903687
30 1.04979
31 0.998524
32 1.0186
33 0.910783
34 1.20767
35 0.954044
36 0.991778
37 0.525619
38 0.496211
39 0.518579
40 0.450166
41 0.439346
42 0.484588
43 0.463923
44 0.534649
45 0.44455
46 0.49689
47 0.452493
48 0.510441
49 0.439858
50 0.775693
51 0.471301
52 0.457001
53 0.967432
54 1.37925
55 0.802387
56 1.30139
57 1.0812
58 1.17601
59 0.926539
60 1.22788
61 1.03965
62 0.809768
63 0.480521
64 0.577256
65 0.50631
66 0.461818
67 0.445982
68 0.492469
69 0.467894
70 0.487263
71 0.444522
72 0.624719
73 0.443706
74 0.525215
75 0.451386
76 0.722115
77 0.443706
78 0.463061
79 0.673591
80 0.926472
81 0.676037
82 0.755943
83 0.734677
84 0.807991
85 0.458366
86 0.955746
87 0.922226
88 0.935013
89 0.463951
90 0.56305
91 0.486312
92 0.45194
93 0.44699
94 0.512103
95 0.452383
96 0.518483
97 0.445954
98 0.546923
99 0.4441
100 0.465859
101 0.446822
102 0.720469
103 0.456317
104 0.443678
105 0.464569
106 0.523403
107 0.453459
108 0.455687
109 0.484845
110 0.478879
111 0.459864
112 0.622636
113 0.476602
114 0.572298
115 0.480937
116 0.465322
117 0.49257
118 0.472388
119 0.4478
120 0.456125
121 0.465188
122 0.45321
123 0.444691
124 0.486672
125 0.439005
126 0.451082
127 0.434626
128 0.446487
129 0.453294
130 0.464596
&
@target G2.S2
@type xy
1 0.787242
2 0.917074
3 0.471805
4 0.865216
5 0.90075
6 0.846493
7 0.576671
8 1.02775
9 0.969149
10 0.87122
11 0.547197
12 0.455467
13 0.476366
14 0.462169
15 0.439005
16 0.447242
17 0.491477
18 0.450721
19 0.430291
20 0.444775
21 0.445561
22 0.444354
23 0.451691
24 0.458503
25 0.438947
26 0.470026
27 1.42987
28 1.41537
29 0.863394
30 1.34136
31 1.22842
32 1.32189
33 1.14084
34 1.46501
35 1.2631
36 1.21434
37 0.821066
38 0.699751
39 0.48567
40 0.443565
41 0.440284
42 0.447493
43 0.446235
44 0.453817
45 0.442408
46 0.514733
47 0.431827
48 0.491757
49 0.445954
50 0.750416
51 0.443536
52 0.464597
53 0.931799
54 1.46551
55 0.797669
56 1.39245
57 1.30295
58 1.59429
59 1.22069
60 1.70987
61 1.44848
62 1.27904
63 0.85402
64 0.815123
65 0.551838
66 0.453541
67 0.438434
68 0.463519
69 0.444015
70 0.473445
71 0.433907
72 0.615833
73 0.444888
74 0.515631
75 0.439005
76 0.707636
77 0.444101
78 0.461221
79 0.945754
80 1.38118
81 0.82239
82 1.25477
83 1.20923
84 1.35865
85 0.999337
86 1.44053
87 1.46798
88 1.30631
89 0.859666
90 0.917579
91 0.57476
92 0.449083
93 0.441277
94 0.465618
95 0.443424
96 0.468268
97 0.442408
98 0.608974
99 0.457438
100 0.463168
101 0.446123
102 0.704521
103 0.440738
104 0.464489
105 0.771768
106 1.23739
107 0.733383
108 0.609221
109 0.993542
110 1.15865
111 0.891866
112 1.37136
113 1.22162
114 1.25789
115 0.900083
116 0.581484
117 0.6524
118 0.465779
119 0.445141
120 0.445365
121 0.443875
122 0.472255
123 0.458858
124 0.592348
125 0.457657
126 0.461356
127 0.447911
128 0.45434
129 0.431538
130 0.464489
&
