# Supplementary material for: Data showing the lipid conformations and membrane binding behaviors of beta-amyloid fibrils in phase-separated cholesterol-enriched lipid domains with and without glycolipid and oxidized cholesterol from coarse-grained molecular dynamics simulations
Source: Data Brief. 2020 Apr 19;30:105496. doi: 10.1016/j.dib.2020.105496 (PMC7186522; doi:10.1016/j.dib.2020.105496)
Supplement: Supplementary file 1 [file mmc1.zip › Supplementary-Data/S17-21/Figure-S20/Figure-S20D-P4-ABCDE-2.agr]

# Grace project file
#
@version 50125
@page size 792, 612
@page scroll 5%
@page inout 5%
@link page off
@map font 0 to "Times-Roman", "Times-Roman"
@map font 1 to "Times-Italic", "Times-Italic"
@map font 2 to "Times-Bold", "Times-Bold"
@map font 3 to "Times-BoldItalic", "Times-BoldItalic"
@map font 4 to "Helvetica", "Helvetica"
@map font 5 to "Helvetica-Oblique", "Helvetica-Oblique"
@map font 6 to "Helvetica-Bold", "Helvetica-Bold"
@map font 7 to "Helvetica-BoldOblique", "Helvetica-BoldOblique"
@map font 8 to "Courier", "Courier"
@map font 9 to "Courier-Oblique", "Courier-Oblique"
@map font 10 to "Courier-Bold", "Courier-Bold"
@map font 11 to "Courier-BoldOblique", "Courier-BoldOblique"
@map font 12 to "Symbol", "Symbol"
@map font 13 to "ZapfDingbats", "ZapfDingbats"
@map color 0 to (255, 255, 255), "white"
@map color 1 to (0, 0, 0), "black"
@map color 2 to (255, 0, 0), "red"
@map color 3 to (0, 255, 0), "green"
@map color 4 to (0, 0, 255), "blue"
@map color 5 to (255, 255, 0), "yellow"
@map color 6 to (188, 143, 143), "brown"
@map color 7 to (220, 220, 220), "grey"
@map color 8 to (148, 0, 211), "violet"
@map color 9 to (0, 255, 255), "cyan"
@map color 10 to (255, 0, 255), "magenta"
@map color 11 to (255, 165, 0), "orange"
@map color 12 to (114, 33, 188), "indigo"
@map color 13 to (103, 7, 72), "maroon"
@map color 14 to (64, 224, 208), "turquoise"
@map color 15 to (0, 139, 0), "green4"
@reference date 0
@date wrap off
@date wrap year 1950
@default linewidth 1.0
@default linestyle 1
@default color 1
@default pattern 1
@default font 0
@default char size 1.000000
@default symbol size 1.000000
@default sformat "%.8g"
@background color 0
@page background fill on
@timestamp off
@timestamp 0.03, 0.03
@timestamp color 1
@timestamp rot 0
@timestamp font 0
@timestamp char size 1.000000
@timestamp def "Tue Dec 12 14:29:54 2017"
@r0 off
@link r0 to g0
@r0 type above
@r0 linestyle 1
@r0 linewidth 1.0
@r0 color 1
@r0 line 0, 0, 0, 0
@r1 off
@link r1 to g0
@r1 type above
@r1 linestyle 1
@r1 linewidth 1.0
@r1 color 1
@r1 line 0, 0, 0, 0
@r2 off
@link r2 to g0
@r2 type above
@r2 linestyle 1
@r2 linewidth 1.0
@r2 color 1
@r2 line 0, 0, 0, 0
@r3 off
@link r3 to g0
@r3 type above
@r3 linestyle 1
@r3 linewidth 1.0
@r3 color 1
@r3 line 0, 0, 0, 0
@r4 off
@link r4 to g0
@r4 type above
@r4 linestyle 1
@r4 linewidth 1.0
@r4 color 1
@r4 line 0, 0, 0, 0
@g0 on
@g0 hidden false
@g0 type XY
@g0 stacked false
@g0 bar hgap 0.000000
@g0 fixedpoint off
@g0 fixedpoint type 0
@g0 fixedpoint xy 0.000000, 0.000000
@g0 fixedpoint format general general
@g0 fixedpoint prec 6, 6
@with g0
@    world 0, 0, 20, 6
@    stack world 0, 0, 0, 0
@    znorm 1
@    view 0.100000, 0.720000, 0.800000, 0.950000
@    title ""
@    title font 0
@    title size 1.500000
@    title color 1
@    subtitle ""
@    subtitle font 0
@    subtitle size 1.000000
@    subtitle color 1
@    xaxes scale Normal
@    yaxes scale Normal
@    xaxes invert off
@    yaxes invert off
@    xaxis  on
@    xaxis  type zero false
@    xaxis  offset 0.000000 , 0.000000
@    xaxis  bar on
@    xaxis  bar color 1
@    xaxis  bar linestyle 1
@    xaxis  bar linewidth 1.0
@    xaxis  label "Time (\xm\0s)"
@    xaxis  label layout para
@    xaxis  label place auto
@    xaxis  label char size 0.900000
@    xaxis  label font 0
@    xaxis  label color 1
@    xaxis  label place normal
@    xaxis  tick on
@    xaxis  tick major 5
@    xaxis  tick minor ticks 4
@    xaxis  tick default 6
@    xaxis  tick place rounded true
@    xaxis  tick in
@    xaxis  tick major size 1.000000
@    xaxis  tick major color 1
@    xaxis  tick major linewidth 1.0
@    xaxis  tick major linestyle 1
@    xaxis  tick major grid off
@    xaxis  tick minor color 1
@    xaxis  tick minor linewidth 1.0
@    xaxis  tick minor linestyle 1
@    xaxis  tick minor grid off
@    xaxis  tick minor size 0.500000
@    xaxis  ticklabel on
@    xaxis  ticklabel format general
@    xaxis  ticklabel prec 5
@    xaxis  ticklabel formula ""
@    xaxis  ticklabel append ""
@    xaxis  ticklabel prepend ""
@    xaxis  ticklabel angle 0
@    xaxis  ticklabel skip 0
@    xaxis  ticklabel stagger 0
@    xaxis  ticklabel place normal
@    xaxis  ticklabel offset auto
@    xaxis  ticklabel offset 0.000000 , 0.010000
@    xaxis  ticklabel start type auto
@    xaxis  ticklabel start 0.000000
@    xaxis  ticklabel stop type auto
@    xaxis  ticklabel stop 0.000000
@    xaxis  ticklabel char size 0.800000
@    xaxis  ticklabel font 0
@    xaxis  ticklabel color 1
@    xaxis  tick place both
@    xaxis  tick spec type none
@    yaxis  on
@    yaxis  type zero false
@    yaxis  offset 0.000000 , 0.000000
@    yaxis  bar on
@    yaxis  bar color 1
@    yaxis  bar linestyle 1
@    yaxis  bar linewidth 1.0
@    yaxis  label "Minimum  Distance (nm)"
@    yaxis  label layout para
@    yaxis  label place auto
@    yaxis  label char size 0.900000
@    yaxis  label font 0
@    yaxis  label color 1
@    yaxis  label place normal
@    yaxis  tick on
@    yaxis  tick major 1
@    yaxis  tick minor ticks 1
@    yaxis  tick default 6
@    yaxis  tick place rounded true
@    yaxis  tick in
@    yaxis  tick major size 1.000000
@    yaxis  tick major color 1
@    yaxis  tick major linewidth 1.0
@    yaxis  tick major linestyle 1
@    yaxis  tick major grid off
@    yaxis  tick minor color 1
@    yaxis  tick minor linewidth 1.0
@    yaxis  tick minor linestyle 1
@    yaxis  tick minor grid off
@    yaxis  tick minor size 0.500000
@    yaxis  ticklabel on
@    yaxis  ticklabel format general
@    yaxis  ticklabel prec 5
@    yaxis  ticklabel formula ""
@    yaxis  ticklabel append ""
@    yaxis  ticklabel prepend ""
@    yaxis  ticklabel angle 0
@    yaxis  ticklabel skip 0
@    yaxis  ticklabel stagger 0
@    yaxis  ticklabel place normal
@    yaxis  ticklabel offset auto
@    yaxis  ticklabel offset 0.000000 , 0.010000
@    yaxis  ticklabel start type auto
@    yaxis  ticklabel start 0.000000
@    yaxis  ticklabel stop type auto
@    yaxis  ticklabel stop 0.000000
@    yaxis  ticklabel char size 0.800000
@    yaxis  ticklabel font 0
@    yaxis  ticklabel color 1
@    yaxis  tick place both
@    yaxis  tick spec type none
@    altxaxis  off
@    altyaxis  off
@    legend on
@    legend loctype view
@    legend 0.82, 0.93
@    legend box color 1
@    legend box pattern 0
@    legend box linewidth 1.0
@    legend box linestyle 0
@    legend box fill color 0
@    legend box fill pattern 0
@    legend font 0
@    legend char size 1.000000
@    legend color 1
@    legend length 2
@    legend vgap 1
@    legend hgap 1
@    legend invert false
@    frame type 0
@    frame linestyle 1
@    frame linewidth 1.0
@    frame color 1
@    frame pattern 1
@    frame background color 0
@    frame background pattern 0
@    s0 hidden false
@    s0 type xy
@    s0 symbol 0
@    s0 symbol size 1.000000
@    s0 symbol color 3
@    s0 symbol pattern 1
@    s0 symbol fill color 3
@    s0 symbol fill pattern 0
@    s0 symbol linewidth 1.0
@    s0 symbol linestyle 1
@    s0 symbol char 65
@    s0 symbol char font 0
@    s0 symbol skip 0
@    s0 line type 1
@    s0 line linestyle 1
@    s0 line linewidth 1.0
@    s0 line color 3
@    s0 line pattern 1
@    s0 baseline type 0
@    s0 baseline off
@    s0 dropline off
@    s0 fill type 0
@    s0 fill rule 0
@    s0 fill color 3
@    s0 fill pattern 1
@    s0 avalue off
@    s0 avalue type 2
@    s0 avalue char size 1.000000
@    s0 avalue font 0
@    s0 avalue color 1
@    s0 avalue rot 0
@    s0 avalue format general
@    s0 avalue prec 3
@    s0 avalue prepend ""
@    s0 avalue append ""
@    s0 avalue offset 0.000000 , 0.000000
@    s0 errorbar on
@    s0 errorbar place both
@    s0 errorbar color 3
@    s0 errorbar pattern 1
@    s0 errorbar size 1.000000
@    s0 errorbar linewidth 1.0
@    s0 errorbar linestyle 1
@    s0 errorbar riser linewidth 1.0
@    s0 errorbar riser linestyle 1
@    s0 errorbar riser clip off
@    s0 errorbar riser clip length 0.100000
@    s0 comment "/Users/KCheng/Desktop/cg_small_water_run/md-run-lonestar/namchi-04-26-2014/g-mind/1md-1.0nm-results/DPP-mind-.xvg"
@    s0 legend  "Protein-DPPC"
@    s1 hidden false
@    s1 type xy
@    s1 symbol 0
@    s1 symbol size 1.000000
@    s1 symbol color 11
@    s1 symbol pattern 1
@    s1 symbol fill color 11
@    s1 symbol fill pattern 0
@    s1 symbol linewidth 1.0
@    s1 symbol linestyle 1
@    s1 symbol char 65
@    s1 symbol char font 0
@    s1 symbol skip 0
@    s1 line type 1
@    s1 line linestyle 1
@    s1 line linewidth 1.0
@    s1 line color 11
@    s1 line pattern 1
@    s1 baseline type 0
@    s1 baseline off
@    s1 dropline off
@    s1 fill type 0
@    s1 fill rule 0
@    s1 fill color 11
@    s1 fill pattern 1
@    s1 avalue off
@    s1 avalue type 2
@    s1 avalue char size 1.000000
@    s1 avalue font 0
@    s1 avalue color 1
@    s1 avalue rot 0
@    s1 avalue format general
@    s1 avalue prec 3
@    s1 avalue prepend ""
@    s1 avalue append ""
@    s1 avalue offset 0.000000 , 0.000000
@    s1 errorbar on
@    s1 errorbar place both
@    s1 errorbar color 11
@    s1 errorbar pattern 1
@    s1 errorbar size 1.000000
@    s1 errorbar linewidth 1.0
@    s1 errorbar linestyle 1
@    s1 errorbar riser linewidth 1.0
@    s1 errorbar riser linestyle 1
@    s1 errorbar riser clip off
@    s1 errorbar riser clip length 0.100000
@    s1 comment "/Users/KCheng/Desktop/cg_small_water_run/md-run-lonestar/namchi-04-26-2014/g-mind/1md-1.0nm-results/DUP-mind-.xvg"
@    s1 legend  "Protein-DUPC"
@    s2 hidden false
@    s2 type xy
@    s2 symbol 0
@    s2 symbol size 1.000000
@    s2 symbol color 1
@    s2 symbol pattern 1
@    s2 symbol fill color 1
@    s2 symbol fill pattern 0
@    s2 symbol linewidth 1.0
@    s2 symbol linestyle 1
@    s2 symbol char 65
@    s2 symbol char font 0
@    s2 symbol skip 0
@    s2 line type 1
@    s2 line linestyle 1
@    s2 line linewidth 1.0
@    s2 line color 1
@    s2 line pattern 1
@    s2 baseline type 0
@    s2 baseline off
@    s2 dropline off
@    s2 fill type 0
@    s2 fill rule 0
@    s2 fill color 1
@    s2 fill pattern 1
@    s2 avalue off
@    s2 avalue type 2
@    s2 avalue char size 1.000000
@    s2 avalue font 0
@    s2 avalue color 1
@    s2 avalue rot 0
@    s2 avalue format general
@    s2 avalue prec 3
@    s2 avalue prepend ""
@    s2 avalue append ""
@    s2 avalue offset 0.000000 , 0.000000
@    s2 errorbar on
@    s2 errorbar place both
@    s2 errorbar color 1
@    s2 errorbar pattern 1
@    s2 errorbar size 1.000000
@    s2 errorbar linewidth 1.0
@    s2 errorbar linestyle 1
@    s2 errorbar riser linewidth 1.0
@    s2 errorbar riser linestyle 1
@    s2 errorbar riser clip off
@    s2 errorbar riser clip length 0.100000
@    s2 comment "/Users/KCheng/Desktop/cg_small_water_run/md-run-lonestar/namchi-04-26-2014/g-mind/1md-1.0nm-results/CHO-mind-.xvg"
@    s2 legend  "Protein-CHOL"
@g1 on
@g1 hidden false
@g1 type XY
@g1 stacked false
@g1 bar hgap 0.000000
@g1 fixedpoint off
@g1 fixedpoint type 0
@g1 fixedpoint xy 0.000000, 0.000000
@g1 fixedpoint format general general
@g1 fixedpoint prec 6, 6
@with g1
@    world 0, 0, 20, 15000
@    stack world 0, 0, 0, 0
@    znorm 1
@    view 0.100000, 0.410000, 0.800000, 0.640000
@    title ""
@    title font 0
@    title size 1.500000
@    title color 1
@    subtitle ""
@    subtitle font 0
@    subtitle size 1.000000
@    subtitle color 1
@    xaxes scale Normal
@    yaxes scale Normal
@    xaxes invert off
@    yaxes invert off
@    xaxis  on
@    xaxis  type zero false
@    xaxis  offset 0.000000 , 0.000000
@    xaxis  bar on
@    xaxis  bar color 1
@    xaxis  bar linestyle 1
@    xaxis  bar linewidth 1.0
@    xaxis  label "Time (\xm\0s)"
@    xaxis  label layout para
@    xaxis  label place auto
@    xaxis  label char size 0.900000
@    xaxis  label font 0
@    xaxis  label color 1
@    xaxis  label place normal
@    xaxis  tick on
@    xaxis  tick major 5
@    xaxis  tick minor ticks 4
@    xaxis  tick default 6
@    xaxis  tick place rounded true
@    xaxis  tick in
@    xaxis  tick major size 1.000000
@    xaxis  tick major color 1
@    xaxis  tick major linewidth 1.0
@    xaxis  tick major linestyle 1
@    xaxis  tick major grid off
@    xaxis  tick minor color 1
@    xaxis  tick minor linewidth 1.0
@    xaxis  tick minor linestyle 1
@    xaxis  tick minor grid off
@    xaxis  tick minor size 0.500000
@    xaxis  ticklabel on
@    xaxis  ticklabel format general
@    xaxis  ticklabel prec 5
@    xaxis  ticklabel formula ""
@    xaxis  ticklabel append ""
@    xaxis  ticklabel prepend ""
@    xaxis  ticklabel angle 0
@    xaxis  ticklabel skip 0
@    xaxis  ticklabel stagger 0
@    xaxis  ticklabel place normal
@    xaxis  ticklabel offset auto
@    xaxis  ticklabel offset 0.000000 , 0.010000
@    xaxis  ticklabel start type auto
@    xaxis  ticklabel start 0.000000
@    xaxis  ticklabel stop type auto
@    xaxis  ticklabel stop 0.000000
@    xaxis  ticklabel char size 0.800000
@    xaxis  ticklabel font 0
@    xaxis  ticklabel color 1
@    xaxis  tick place both
@    xaxis  tick spec type none
@    yaxis  on
@    yaxis  type zero false
@    yaxis  offset 0.000000 , 0.000000
@    yaxis  bar on
@    yaxis  bar color 1
@    yaxis  bar linestyle 1
@    yaxis  bar linewidth 1.0
@    yaxis  label "Number of Contacts (< 2 nm)"
@    yaxis  label layout para
@    yaxis  label place auto
@    yaxis  label char size 0.900000
@    yaxis  label font 0
@    yaxis  label color 1
@    yaxis  label place normal
@    yaxis  tick on
@    yaxis  tick major 5000
@    yaxis  tick minor ticks 1
@    yaxis  tick default 6
@    yaxis  tick place rounded true
@    yaxis  tick in
@    yaxis  tick major size 1.000000
@    yaxis  tick major color 1
@    yaxis  tick major linewidth 1.0
@    yaxis  tick major linestyle 1
@    yaxis  tick major grid off
@    yaxis  tick minor color 1
@    yaxis  tick minor linewidth 1.0
@    yaxis  tick minor linestyle 1
@    yaxis  tick minor grid off
@    yaxis  tick minor size 0.500000
@    yaxis  ticklabel on
@    yaxis  ticklabel format general
@    yaxis  ticklabel prec 5
@    yaxis  ticklabel formula ""
@    yaxis  ticklabel append ""
@    yaxis  ticklabel prepend ""
@    yaxis  ticklabel angle 0
@    yaxis  ticklabel skip 0
@    yaxis  ticklabel stagger 0
@    yaxis  ticklabel place normal
@    yaxis  ticklabel offset auto
@    yaxis  ticklabel offset 0.000000 , 0.010000
@    yaxis  ticklabel start type auto
@    yaxis  ticklabel start 0.000000
@    yaxis  ticklabel stop type auto
@    yaxis  ticklabel stop 0.000000
@    yaxis  ticklabel char size 0.800000
@    yaxis  ticklabel font 0
@    yaxis  ticklabel color 1
@    yaxis  tick place both
@    yaxis  tick spec type none
@    altxaxis  off
@    altyaxis  off
@    legend on
@    legend loctype view
@    legend 0.78, 0.8
@    legend box color 1
@    legend box pattern 1
@    legend box linewidth 1.0
@    legend box linestyle 1
@    legend box fill color 0
@    legend box fill pattern 1
@    legend font 0
@    legend char size 1.000000
@    legend color 1
@    legend length 2
@    legend vgap 1
@    legend hgap 1
@    legend invert false
@    frame type 0
@    frame linestyle 1
@    frame linewidth 1.0
@    frame color 1
@    frame pattern 1
@    frame background color 0
@    frame background pattern 0
@    s0 hidden false
@    s0 type xy
@    s0 symbol 0
@    s0 symbol size 1.000000
@    s0 symbol color 3
@    s0 symbol pattern 1
@    s0 symbol fill color 3
@    s0 symbol fill pattern 0
@    s0 symbol linewidth 1.0
@    s0 symbol linestyle 1
@    s0 symbol char 65
@    s0 symbol char font 0
@    s0 symbol skip 0
@    s0 line type 1
@    s0 line linestyle 1
@    s0 line linewidth 1.0
@    s0 line color 3
@    s0 line pattern 1
@    s0 baseline type 0
@    s0 baseline off
@    s0 dropline off
@    s0 fill type 0
@    s0 fill rule 0
@    s0 fill color 1
@    s0 fill pattern 1
@    s0 avalue off
@    s0 avalue type 2
@    s0 avalue char size 1.000000
@    s0 avalue font 0
@    s0 avalue color 1
@    s0 avalue rot 0
@    s0 avalue format general
@    s0 avalue prec 3
@    s0 avalue prepend ""
@    s0 avalue append ""
@    s0 avalue offset 0.000000 , 0.000000
@    s0 errorbar on
@    s0 errorbar place both
@    s0 errorbar color 3
@    s0 errorbar pattern 1
@    s0 errorbar size 1.000000
@    s0 errorbar linewidth 1.0
@    s0 errorbar linestyle 1
@    s0 errorbar riser linewidth 1.0
@    s0 errorbar riser linestyle 1
@    s0 errorbar riser clip off
@    s0 errorbar riser clip length 0.100000
@    s0 comment "/Users/KCheng/Desktop/cg_small_water_run/md-run-lonestar/namchi-04-26-2014/g-mind/1md-1.0nm-results/DPP-numcont-.xvg"
@    s0 legend  ""
@    s1 hidden false
@    s1 type xy
@    s1 symbol 0
@    s1 symbol size 1.000000
@    s1 symbol color 11
@    s1 symbol pattern 1
@    s1 symbol fill color 11
@    s1 symbol fill pattern 0
@    s1 symbol linewidth 1.0
@    s1 symbol linestyle 1
@    s1 symbol char 65
@    s1 symbol char font 0
@    s1 symbol skip 0
@    s1 line type 1
@    s1 line linestyle 1
@    s1 line linewidth 1.0
@    s1 line color 11
@    s1 line pattern 1
@    s1 baseline type 0
@    s1 baseline off
@    s1 dropline off
@    s1 fill type 0
@    s1 fill rule 0
@    s1 fill color 1
@    s1 fill pattern 1
@    s1 avalue off
@    s1 avalue type 2
@    s1 avalue char size 1.000000
@    s1 avalue font 0
@    s1 avalue color 1
@    s1 avalue rot 0
@    s1 avalue format general
@    s1 avalue prec 3
@    s1 avalue prepend ""
@    s1 avalue append ""
@    s1 avalue offset 0.000000 , 0.000000
@    s1 errorbar on
@    s1 errorbar place both
@    s1 errorbar color 11
@    s1 errorbar pattern 1
@    s1 errorbar size 1.000000
@    s1 errorbar linewidth 1.0
@    s1 errorbar linestyle 1
@    s1 errorbar riser linewidth 1.0
@    s1 errorbar riser linestyle 1
@    s1 errorbar riser clip off
@    s1 errorbar riser clip length 0.100000
@    s1 comment "/Users/KCheng/Desktop/cg_small_water_run/md-run-lonestar/namchi-04-26-2014/g-mind/1md-1.0nm-results/DUP-numcont-.xvg"
@    s1 legend  ""
@    s2 hidden false
@    s2 type xy
@    s2 symbol 0
@    s2 symbol size 1.000000
@    s2 symbol color 1
@    s2 symbol pattern 1
@    s2 symbol fill color 1
@    s2 symbol fill pattern 0
@    s2 symbol linewidth 1.0
@    s2 symbol linestyle 1
@    s2 symbol char 65
@    s2 symbol char font 0
@    s2 symbol skip 0
@    s2 line type 1
@    s2 line linestyle 1
@    s2 line linewidth 1.0
@    s2 line color 1
@    s2 line pattern 1
@    s2 baseline type 0
@    s2 baseline off
@    s2 dropline off
@    s2 fill type 0
@    s2 fill rule 0
@    s2 fill color 1
@    s2 fill pattern 1
@    s2 avalue off
@    s2 avalue type 2
@    s2 avalue char size 1.000000
@    s2 avalue font 0
@    s2 avalue color 1
@    s2 avalue rot 0
@    s2 avalue format general
@    s2 avalue prec 3
@    s2 avalue prepend ""
@    s2 avalue append ""
@    s2 avalue offset 0.000000 , 0.000000
@    s2 errorbar on
@    s2 errorbar place both
@    s2 errorbar color 1
@    s2 errorbar pattern 1
@    s2 errorbar size 1.000000
@    s2 errorbar linewidth 1.0
@    s2 errorbar linestyle 1
@    s2 errorbar riser linewidth 1.0
@    s2 errorbar riser linestyle 1
@    s2 errorbar riser clip off
@    s2 errorbar riser clip length 0.100000
@    s2 comment "/Users/KCheng/Desktop/cg_small_water_run/md-run-lonestar/namchi-04-26-2014/g-mind/1md-1.0nm-results/CHO-numcont-.xvg"
@    s2 legend  ""
@g2 on
@g2 hidden false
@g2 type XY
@g2 stacked false
@g2 bar hgap 0.000000
@g2 fixedpoint off
@g2 fixedpoint type 0
@g2 fixedpoint xy 0.000000, 0.000000
@g2 fixedpoint format general general
@g2 fixedpoint prec 6, 6
@with g2
@    world 0, 0, 130, 1
@    stack world 0, 0, 0, 0
@    znorm 1
@    view 0.100000, 0.100000, 0.800000, 0.330000
@    title ""
@    title font 0
@    title size 1.500000
@    title color 1
@    subtitle ""
@    subtitle font 0
@    subtitle size 1.000000
@    subtitle color 1
@    xaxes scale Normal
@    yaxes scale Normal
@    xaxes invert off
@    yaxes invert off
@    xaxis  on
@    xaxis  type zero false
@    xaxis  offset 0.000000 , 0.000000
@    xaxis  bar on
@    xaxis  bar color 1
@    xaxis  bar linestyle 1
@    xaxis  bar linewidth 1.0
@    xaxis  label "Residue (#)"
@    xaxis  label layout para
@    xaxis  label place auto
@    xaxis  label char size 0.900000
@    xaxis  label font 0
@    xaxis  label color 1
@    xaxis  label place normal
@    xaxis  tick on
@    xaxis  tick major 26
@    xaxis  tick minor ticks 1
@    xaxis  tick default 6
@    xaxis  tick place rounded true
@    xaxis  tick in
@    xaxis  tick major size 1.000000
@    xaxis  tick major color 1
@    xaxis  tick major linewidth 1.0
@    xaxis  tick major linestyle 1
@    xaxis  tick major grid off
@    xaxis  tick minor color 1
@    xaxis  tick minor linewidth 1.0
@    xaxis  tick minor linestyle 1
@    xaxis  tick minor grid off
@    xaxis  tick minor size 0.500000
@    xaxis  ticklabel on
@    xaxis  ticklabel format general
@    xaxis  ticklabel prec 5
@    xaxis  ticklabel formula ""
@    xaxis  ticklabel append ""
@    xaxis  ticklabel prepend ""
@    xaxis  ticklabel angle 0
@    xaxis  ticklabel skip 0
@    xaxis  ticklabel stagger 0
@    xaxis  ticklabel place normal
@    xaxis  ticklabel offset auto
@    xaxis  ticklabel offset 0.000000 , 0.010000
@    xaxis  ticklabel start type auto
@    xaxis  ticklabel start 0.000000
@    xaxis  ticklabel stop type auto
@    xaxis  ticklabel stop 0.000000
@    xaxis  ticklabel char size 0.800000
@    xaxis  ticklabel font 0
@    xaxis  ticklabel color 1
@    xaxis  tick place both
@    xaxis  tick spec type none
@    yaxis  on
@    yaxis  type zero false
@    yaxis  offset 0.000000 , 0.000000
@    yaxis  bar on
@    yaxis  bar color 1
@    yaxis  bar linestyle 1
@    yaxis  bar linewidth 1.0
@    yaxis  label "Minimum Distance (nm)"
@    yaxis  label layout para
@    yaxis  label place auto
@    yaxis  label char size 0.900000
@    yaxis  label font 0
@    yaxis  label color 1
@    yaxis  label place normal
@    yaxis  tick on
@    yaxis  tick major 0.2
@    yaxis  tick minor ticks 1
@    yaxis  tick default 6
@    yaxis  tick place rounded true
@    yaxis  tick in
@    yaxis  tick major size 1.000000
@    yaxis  tick major color 1
@    yaxis  tick major linewidth 1.0
@    yaxis  tick major linestyle 1
@    yaxis  tick major grid off
@    yaxis  tick minor color 1
@    yaxis  tick minor linewidth 1.0
@    yaxis  tick minor linestyle 1
@    yaxis  tick minor grid off
@    yaxis  tick minor size 0.500000
@    yaxis  ticklabel on
@    yaxis  ticklabel format general
@    yaxis  ticklabel prec 5
@    yaxis  ticklabel formula ""
@    yaxis  ticklabel append ""
@    yaxis  ticklabel prepend ""
@    yaxis  ticklabel angle 0
@    yaxis  ticklabel skip 0
@    yaxis  ticklabel stagger 0
@    yaxis  ticklabel place normal
@    yaxis  ticklabel offset auto
@    yaxis  ticklabel offset 0.000000 , 0.010000
@    yaxis  ticklabel start type auto
@    yaxis  ticklabel start 0.000000
@    yaxis  ticklabel stop type auto
@    yaxis  ticklabel stop 0.000000
@    yaxis  ticklabel char size 0.800000
@    yaxis  ticklabel font 0
@    yaxis  ticklabel color 1
@    yaxis  tick place both
@    yaxis  tick spec type none
@    altxaxis  off
@    altyaxis  off
@    legend on
@    legend loctype view
@    legend 0.78, 0.8
@    legend box color 1
@    legend box pattern 1
@    legend box linewidth 1.0
@    legend box linestyle 1
@    legend box fill color 0
@    legend box fill pattern 1
@    legend font 0
@    legend char size 1.000000
@    legend color 1
@    legend length 2
@    legend vgap 1
@    legend hgap 1
@    legend invert false
@    frame type 0
@    frame linestyle 1
@    frame linewidth 1.0
@    frame color 1
@    frame pattern 1
@    frame background color 0
@    frame background pattern 0
@    s0 hidden false
@    s0 type xy
@    s0 symbol 0
@    s0 symbol size 1.000000
@    s0 symbol color 3
@    s0 symbol pattern 1
@    s0 symbol fill color 3
@    s0 symbol fill pattern 0
@    s0 symbol linewidth 1.0
@    s0 symbol linestyle 1
@    s0 symbol char 65
@    s0 symbol char font 0
@    s0 symbol skip 0
@    s0 line type 1
@    s0 line linestyle 1
@    s0 line linewidth 1.0
@    s0 line color 3
@    s0 line pattern 1
@    s0 baseline type 0
@    s0 baseline off
@    s0 dropline off
@    s0 fill type 0
@    s0 fill rule 0
@    s0 fill color 1
@    s0 fill pattern 1
@    s0 avalue off
@    s0 avalue type 2
@    s0 avalue char size 1.000000
@    s0 avalue font 0
@    s0 avalue color 1
@    s0 avalue rot 0
@    s0 avalue format general
@    s0 avalue prec 3
@    s0 avalue prepend ""
@    s0 avalue append ""
@    s0 avalue offset 0.000000 , 0.000000
@    s0 errorbar on
@    s0 errorbar place both
@    s0 errorbar color 3
@    s0 errorbar pattern 1
@    s0 errorbar size 1.000000
@    s0 errorbar linewidth 1.0
@    s0 errorbar linestyle 1
@    s0 errorbar riser linewidth 1.0
@    s0 errorbar riser linestyle 1
@    s0 errorbar riser clip off
@    s0 errorbar riser clip length 0.100000
@    s0 comment "/Users/KCheng/Desktop/cg_small_water_run/md-run-lonestar/namchi-04-26-2014/g-mind/1md-1.0nm-results/DPP-res-.xvg"
@    s0 legend  ""
@    s1 hidden false
@    s1 type xy
@    s1 symbol 0
@    s1 symbol size 1.000000
@    s1 symbol color 11
@    s1 symbol pattern 1
@    s1 symbol fill color 11
@    s1 symbol fill pattern 0
@    s1 symbol linewidth 1.0
@    s1 symbol linestyle 1
@    s1 symbol char 65
@    s1 symbol char font 0
@    s1 symbol skip 0
@    s1 line type 1
@    s1 line linestyle 1
@    s1 line linewidth 1.0
@    s1 line color 11
@    s1 line pattern 1
@    s1 baseline type 0
@    s1 baseline off
@    s1 dropline off
@    s1 fill type 0
@    s1 fill rule 0
@    s1 fill color 1
@    s1 fill pattern 1
@    s1 avalue off
@    s1 avalue type 2
@    s1 avalue char size 1.000000
@    s1 avalue font 0
@    s1 avalue color 1
@    s1 avalue rot 0
@    s1 avalue format general
@    s1 avalue prec 3
@    s1 avalue prepend ""
@    s1 avalue append ""
@    s1 avalue offset 0.000000 , 0.000000
@    s1 errorbar on
@    s1 errorbar place both
@    s1 errorbar color 11
@    s1 errorbar pattern 1
@    s1 errorbar size 1.000000
@    s1 errorbar linewidth 1.0
@    s1 errorbar linestyle 1
@    s1 errorbar riser linewidth 1.0
@    s1 errorbar riser linestyle 1
@    s1 errorbar riser clip off
@    s1 errorbar riser clip length 0.100000
@    s1 comment "/Users/KCheng/Desktop/cg_small_water_run/md-run-lonestar/namchi-04-26-2014/g-mind/1md-1.0nm-results/DUP-res-.xvg"
@    s1 legend  ""
@    s2 hidden false
@    s2 type xy
@    s2 symbol 0
@    s2 symbol size 1.000000
@    s2 symbol color 1
@    s2 symbol pattern 1
@    s2 symbol fill color 1
@    s2 symbol fill pattern 0
@    s2 symbol linewidth 1.0
@    s2 symbol linestyle 1
@    s2 symbol char 65
@    s2 symbol char font 0
@    s2 symbol skip 0
@    s2 line type 1
@    s2 line linestyle 1
@    s2 line linewidth 1.0
@    s2 line color 1
@    s2 line pattern 1
@    s2 baseline type 0
@    s2 baseline off
@    s2 dropline off
@    s2 fill type 0
@    s2 fill rule 0
@    s2 fill color 1
@    s2 fill pattern 1
@    s2 avalue off
@    s2 avalue type 2
@    s2 avalue char size 1.000000
@    s2 avalue font 0
@    s2 avalue color 1
@    s2 avalue rot 0
@    s2 avalue format general
@    s2 avalue prec 3
@    s2 avalue prepend ""
@    s2 avalue append ""
@    s2 avalue offset 0.000000 , 0.000000
@    s2 errorbar on
@    s2 errorbar place both
@    s2 errorbar color 1
@    s2 errorbar pattern 1
@    s2 errorbar size 1.000000
@    s2 errorbar linewidth 1.0
@    s2 errorbar linestyle 1
@    s2 errorbar riser linewidth 1.0
@    s2 errorbar riser linestyle 1
@    s2 errorbar riser clip off
@    s2 errorbar riser clip length 0.100000
@    s2 comment "/Users/KCheng/Desktop/cg_small_water_run/md-run-lonestar/namchi-04-26-2014/g-mind/1md-1.0nm-results/CHO-res-.xvg"
@    s2 legend  ""
@target G0.S0
@type xy
0 0.9051797
0.02 0.533479
0.04 2.254462
0.06 2.031323
0.08 0.754801
0.1 1.471139
0.12 0.9355881
0.14 1.553657
0.16 1.905453
0.18 1.501041
0.2 1.806751
0.22 0.4883382
0.24 0.4993491
0.26 0.626857
0.28 0.5495005
0.3 2.327204
0.32 2.236387
0.34 0.4834771
0.36 1.345595
0.38 1.791912
0.4 0.4574112
0.42 1.259544
0.44 0.8585017
0.46 1.383709
0.48 2.373341
0.5 1.317203
0.52 0.704468
0.54 1.623607
0.56 2.242186
0.58 1.710037
0.6 0.4875964
0.62 0.8689511
0.64 0.6769419
0.66 1.56855
0.68 0.5058165
0.7 0.5021212
0.72 0.8786495
0.74 1.055723
0.76 0.4708235
0.78 0.8101541
0.8 1.441605
0.82 1.529256
0.84 0.4601358
0.86 0.4920878
0.88 0.8903506
0.9 1.45742
0.92 0.501274
0.94 0.4956818
0.96 0.5111018
0.98 1.461138
1 1.856186
1.02 0.4771794
1.04 1.293996
1.06 1.25005
1.08 1.421812
1.1 0.8167161
1.12 1.967263
1.14 0.784219
1.16 0.4908668
1.18 0.4904584
1.2 0.478957
1.22 0.4946967
1.24 2.176982
1.26 0.8647105
1.28 0.4871595
1.3 0.5680228
1.32 0.4820267
1.34 0.7344728
1.36 0.4728106
1.38 0.4811965
1.4 0.4920871
1.42 0.5263553
1.44 0.5153882
1.46 0.482571
1.48 1.948082
1.5 0.4742887
1.52 0.4603802
1.54 0.6027858
1.56 2.098583
1.58 1.366849
1.6 0.4970158
1.62 0.4861583
1.64 0.5233069
1.66 0.5243329
1.68 0.9518796
1.7 1.312412
1.72 0.9026212
1.74 0.8324668
1.76 1.076023
1.78 1.458012
1.8 0.519519
1.82 1.184367
1.84 2.500325
1.86 0.4629794
1.88 0.7646895
1.9 0.4845094
1.92 1.035422
1.94 1.01746
1.96 0.5889611
1.98 0.632654
2 1.007534
2.02 1.367352
2.04 0.664116
2.06 0.5071734
2.08 0.7954087
2.1 0.5492724
2.12 1.170235
2.14 1.140493
2.16 1.390557
2.18 0.8092897
2.2 0.7715242
2.22 0.4591837
2.24 0.6245198
2.26 0.4447751
2.28 0.4544774
2.3 0.4502508
2.32 0.4470453
2.34 0.4553572
2.36 0.4550277
2.38 0.4530447
2.4 0.4481346
2.42 0.460543
2.44 0.4610048
2.46 0.4565901
2.48 0.4477998
2.5 0.4617631
2.52 0.4605159
2.54 0.4552743
2.56 0.4625205
2.58 0.4570286
2.6 0.4513595
2.62 0.4588298
2.64 0.4616004
2.66 0.4572195
2.68 0.446234
2.7 0.4533482
2.72 0.447605
2.74 0.4601352
2.76 0.4600542
2.78 0.4675468
2.8 0.4518847
2.82 0.4591565
2.84 0.4595924
2.86 0.4674135
2.88 0.4573292
2.9 0.437436
2.92 0.4532109
2.94 0.458203
2.96 0.4585303
2.98 0.4555486
3 0.4450282
3.02 0.4542304
3.04 0.4674666
3.06 0.4682685
3.08 0.4585571
3.1 0.4523826
3.12 0.5070008
3.14 0.4861068
3.16 0.4868779
3.18 0.4511381
3.2 0.4677074
3.22 0.4786959
3.24 0.4763931
3.26 0.4655371
3.28 0.4780429
3.3 0.4557687
3.32 0.4644893
3.34 0.4592923
3.36 0.4534588
3.38 0.4516904
3.4 0.466101
3.42 0.4627634
3.44 0.4768122
3.46 0.4852063
3.48 0.4562888
3.5 0.4611131
3.52 0.4703458
3.54 0.46095
3.56 0.4626551
3.58 0.4550275
3.6 0.4516913
3.62 0.4589116
3.64 0.4684284
3.66 0.4677072
3.68 0.4436781
3.7 0.4698405
3.72 0.4382354
3.74 0.471222
3.76 0.4611126
3.78 0.4533483
3.8 0.4662086
3.82 0.4555212
3.84 0.4659937
3.86 0.4665302
3.88 0.458639
3.9 0.4670381
3.92 0.4600271
3.94 0.4425772
3.96 0.4570552
3.98 0.456755
4 0.4646769
4.02 0.4649194
4.04 0.4609229
4.06 0.4409074
4.08 0.4570827
4.1 0.455686
4.12 0.4605982
4.14 0.4507217
4.16 0.4753419
4.18 0.4576846
4.2 0.4532102
4.22 0.4431985
4.24 0.4554663
4.26 0.4651352
4.28 0.4528525
4.3 0.4617906
4.32 0.4655373
4.34 0.4712485
4.36 0.4727845
4.38 0.4295351
4.4 0.4267315
4.42 0.4502502
4.44 0.4530455
4.46 0.4599188
4.48 0.444438
4.5 0.4754466
4.52 0.4656713
4.54 0.4796614
4.56 0.473999
4.58 0.4631953
4.6 0.4687751
4.62 0.4700267
4.64 0.4671451
4.66 0.4601359
4.68 0.4480242
4.7 0.4630604
4.72 0.4540367
4.74 0.4546972
4.76 0.4750262
4.78 0.452466
4.8 0.4713015
4.82 0.4695746
4.84 0.4552201
4.86 0.4718845
4.88 0.4742621
4.9 0.4628987
4.92 0.4452246
4.94 0.4715393
4.96 0.472917
4.98 0.4518025
5 0.4693612
5.02 0.479948
5.04 0.4511374
5.06 0.4714072
5.08 0.4721228
5.1 0.4566724
5.12 0.4731011
5.14 0.4375496
5.16 0.4669312
5.18 0.4560972
5.2 0.4743415
5.22 0.4425782
5.24 0.4570831
5.26 0.4501671
5.28 0.4702126
5.3 0.4202377
5.32 0.4640314
5.34 0.4311036
5.36 0.4624125
5.38 0.4624397
5.4 0.4559055
5.42 0.4654026
5.44 0.4526584
5.46 0.440284
5.48 0.4463463
5.5 0.454643
5.52 0.4723875
5.54 0.4659932
5.56 0.4459537
5.58 0.4558785
5.6 0.4874419
5.62 0.4567549
5.64 0.4798178
5.66 0.4659669
5.68 0.4772318
5.7 0.4582854
5.72 0.4703451
5.74 0.4659666
5.76 0.4578752
5.78 0.4687218
5.8 0.4551098
5.82 0.457739
5.84 0.458721
5.86 0.4375211
5.88 0.4712485
5.9 0.4652686
5.92 0.4465702
5.94 0.4541203
5.96 0.4693072
5.98 0.4720427
6 0.4465426
6.02 0.4479114
6.04 0.4728903
6.06 0.4727048
6.08 0.4706911
6.1 0.4754209
6.12 0.4569735
6.14 0.4641389
6.16 0.4555491
6.18 0.4518018
6.2 0.4444369
6.22 0.4568646
6.24 0.4687755
6.26 0.4641659
6.28 0.4695474
6.3 0.480469
6.32 0.4671451
6.34 0.4614113
6.36 0.4618446
6.38 0.4685348
6.4 0.4764451
6.42 0.4703452
6.44 0.4755254
6.46 0.4551094
6.48 0.4532107
6.5 0.4855158
6.52 0.4642468
6.54 0.4603534
6.56 0.470983
6.58 0.4574114
6.6 0.457439
6.62 0.4548351
6.64 0.4615737
6.66 0.4539548
6.68 0.4601355
6.7 0.4674933
6.72 0.4528244
6.74 0.4615198
6.76 0.4682681
6.78 0.4658591
6.8 0.4720699
6.82 0.4628715
6.84 0.4540372
6.86 0.4618978
6.88 0.4403411
6.9 0.4720696
6.92 0.4709567
6.94 0.4659666
6.96 0.4630874
6.98 0.4607056
7 0.4823641
7.02 0.4757628
7.04 0.4586392
7.06 0.4681343
7.08 0.4676544
7.1 0.4727843
7.12 0.4667442
7.14 0.5162117
7.16 0.4763666
7.18 0.490943
7.2 0.4671988
7.22 0.514538
7.24 0.4705311
7.26 0.4680279
7.28 0.4506385
7.3 0.4782522
7.32 0.4511375
7.34 0.4811186
7.36 0.4746051
7.38 0.467466
7.4 0.4654292
7.42 0.474473
7.44 0.4678679
7.46 0.4607878
7.48 0.4518015
7.5 0.4779654
7.52 0.4650267
7.54 0.4520229
7.56 0.4597281
7.58 0.4564542
7.6 0.4603799
7.62 0.4511373
7.64 0.4628178
7.66 0.4690947
7.68 0.4610861
7.7 0.4605973
7.72 0.4676275
7.74 0.4666907
7.76 0.4589389
7.78 0.4690686
7.8 0.4571927
7.82 0.4561525
7.84 0.4732339
7.86 0.4670649
7.88 0.4651342
7.9 0.4518017
7.92 0.4740513
7.94 0.4509436
7.96 0.4759201
7.98 0.4534591
8 0.4620062
8.02 0.4674925
8.04 0.4405966
8.06 0.4670656
8.08 0.4776501
8.1 0.5050246
8.12 0.4799226
8.14 0.5111508
8.16 0.5797842
8.18 0.5077894
8.2 0.4789831
8.22 0.464247
8.24 0.469175
8.26 0.4652418
8.28 0.4701858
8.3 0.4819231
8.32 0.4517186
8.34 0.4735506
8.36 0.4685079
8.38 0.4614108
8.4 0.4465984
8.42 0.4570554
8.44 0.4693878
8.46 0.4615732
8.48 0.4731279
8.5 0.4512763
8.52 0.4539826
8.54 0.4699468
8.56 0.477127
8.58 0.4386345
8.6 0.4585578
8.62 0.4813004
8.64 0.4850004
8.66 0.4598373
8.68 0.490739
8.7 0.4774932
8.72 0.4692807
8.74 0.4414187
8.76 0.453293
8.78 0.4807543
8.8 0.4652157
8.82 0.4387764
8.84 0.4633032
8.86 0.4736036
8.88 0.459701
8.9 0.4656176
8.92 0.4518021
8.94 0.4580396
8.96 0.4393743
8.98 0.4678677
9 0.4511373
9.02 0.4715403
9.04 0.4513586
9.06 0.4508048
9.08 0.4839679
9.1 0.4954549
9.12 0.4612215
9.14 0.4605708
9.16 0.4720961
9.18 0.4865698
9.2 0.4854373
9.22 0.9308867
9.24 0.5020458
9.26 1.407737
9.28 0.4889528
9.3 0.4823118
9.32 0.6497879
9.34 0.458421
9.36 0.4578482
9.38 0.4640044
9.4 0.4958328
9.42 0.4561797
9.44 0.4687484
9.46 0.4574389
9.48 0.457684
9.5 0.4907398
9.52 0.4905103
9.54 0.6067537
9.56 0.9282917
9.58 0.4988492
9.6 0.4617637
9.62 1.322062
9.64 1.354815
9.66 0.8261362
9.68 0.4892849
9.7 0.4806248
9.72 0.4841748
9.74 0.4901785
9.76 0.4804944
9.78 0.928332
9.8 0.4846911
9.82 0.4716465
9.84 0.4605978
9.86 0.4499997
9.88 0.4719382
9.9 0.4745789
9.92 0.4538726
9.94 0.46457
9.96 0.4547803
9.98 0.4566455
10 0.4750266
10.02 0.4750794
10.04 0.4709027
10.06 0.473919
10.08 0.4490267
10.1 0.4628439
10.12 0.4816896
10.14 0.4654568
10.16 0.4607601
10.18 0.4450283
10.2 0.4655636
10.22 0.4729166
10.24 0.4727316
10.26 0.4665034
10.28 0.4623041
10.3 0.4868773
10.32 0.4675731
10.34 0.4885183
10.36 0.4605169
10.38 0.4705319
10.4 0.4622235
10.42 0.4526867
10.44 0.4731013
10.46 0.4511376
10.48 0.4479116
10.5 0.4697073
10.52 0.4688818
10.54 0.4616554
10.56 0.46252
10.58 0.4621146
10.6 0.4650002
10.62 0.4754214
10.64 0.4765241
10.66 0.4454492
10.68 0.4602982
10.7 0.4576295
10.72 0.4537619
10.74 0.4458133
10.76 0.4575475
10.78 0.462304
10.8 0.473603
10.82 0.4557685
10.84 0.4689084
10.86 0.4620068
10.88 0.4442126
10.9 0.4563163
10.92 0.4614644
10.94 0.4545335
10.96 0.4539829
10.98 0.4539551
11 0.4455052
11.02 0.4510823
11.04 0.4542308
11.06 0.4546151
11.08 0.4598102
11.1 0.4763403
11.12 0.4990487
11.14 0.4625475
11.16 0.449305
11.18 0.4659666
11.2 0.477153
11.22 0.4464863
11.24 0.4703723
11.26 0.4577665
11.28 0.4651338
11.3 0.4742098
11.32 0.4606785
11.34 0.4643544
11.36 0.4560151
11.38 0.4623858
11.4 0.4682149
11.42 0.4476605
11.44 0.4570292
11.46 0.4756052
11.48 0.4769956
11.5 0.4548622
11.52 0.4591567
11.54 0.4579572
11.56 0.4470458
11.58 0.4587215
11.6 0.4638431
11.62 0.4455899
11.64 0.4736289
11.66 0.4523825
11.68 0.4757618
11.7 0.4723876
11.72 0.4597014
11.74 0.4538164
11.76 0.460923
11.78 0.4594018
11.8 0.480156
11.82 0.4484974
11.84 0.4805204
11.86 0.4848962
11.88 0.4583124
11.9 0.4439878
11.92 0.4628984
11.94 0.4669849
11.96 0.4513039
11.98 0.4606785
12 0.4540097
12.02 0.4633568
12.04 0.455549
12.06 0.4535686
12.08 0.4626553
12.1 0.4729956
12.12 0.4456458
12.14 0.4567277
12.16 0.4477162
12.18 0.4463747
12.2 0.4648922
12.22 0.4693079
12.24 0.470027
12.26 0.4460381
12.28 0.4643547
12.3 0.4648652
12.32 0.4548071
12.34 0.4748422
12.36 0.45618
12.38 0.453045
12.4 0.4610046
12.42 0.4817936
12.44 0.4580941
12.46 0.456508
12.48 0.4710362
12.5 0.4677079
12.52 0.5160675
12.54 0.4661013
12.56 0.4676806
12.58 0.4484976
12.6 0.4637075
12.62 0.4627101
12.64 0.4655373
12.66 0.5554056
12.68 0.49772
12.7 0.4697072
12.72 0.5044556
12.74 0.5077898
12.76 0.451498
12.78 0.4479118
12.8 0.4611674
12.82 0.4691481
12.84 0.4706113
12.86 0.4901281
12.88 0.4907133
12.9 0.4958829
12.92 0.4596466
12.94 0.4685352
12.96 0.4568642
12.98 0.4633843
13 0.4728101
13.02 0.4668509
13.04 0.4514976
13.06 0.4708769
13.08 0.4869804
13.1 0.462007
13.12 0.4684285
13.14 0.4819237
13.16 0.4700533
13.18 0.4618718
13.2 0.4764712
13.22 0.4632763
13.24 0.4681075
13.26 0.4856432
13.28 0.4836576
13.3 0.4806769
13.32 0.4817939
13.34 0.485953
13.36 0.4815856
13.38 0.4825453
13.4 0.5017473
13.42 0.4651881
13.44 0.4746314
13.46 0.5048515
13.48 0.4728109
13.5 0.4687482
13.52 0.450222
13.54 0.4650537
13.56 0.4639501
13.58 0.4739989
13.6 0.4626285
13.62 0.5113952
13.64 0.4583943
13.66 0.4683213
13.68 0.455274
13.7 0.4756312
13.72 0.4497218
13.74 0.4731546
13.76 0.4747894
13.78 0.4853865
13.8 0.4632766
13.82 0.4767334
13.84 0.465215
13.86 0.4565358
13.88 0.4652155
13.9 0.4625205
13.92 0.4615734
13.94 0.4706645
13.96 0.4603528
13.98 0.4606787
14 0.4748155
14.02 0.4780167
14.04 0.4554398
14.06 0.4630872
14.08 0.4492498
14.1 0.4671988
14.12 0.4772058
14.14 0.4529072
14.16 0.4567548
14.18 0.439602
14.2 0.4852836
14.22 0.4594018
14.24 0.4635193
14.26 0.4710101
14.28 0.4495828
14.3 0.4558782
14.32 0.4740779
14.34 0.467333
14.36 0.4534863
14.38 0.4747897
14.4 0.4760512
14.42 0.4883381
14.44 0.467921
14.46 0.468028
14.48 0.4891579
14.5 0.4445786
14.52 0.4484973
14.54 0.4640312
14.56 0.4585577
14.58 0.4691212
14.6 0.4609235
14.62 0.4637078
14.64 0.4546701
14.66 0.492291
14.68 0.4883901
14.7 0.4566724
14.72 0.4557958
14.74 0.4756568
14.76 0.4735233
14.78 0.4659668
14.8 0.4701862
14.82 0.4599456
14.84 0.446458
14.86 0.459239
14.88 0.4608147
14.9 0.4621959
14.92 0.464597
14.94 0.4644082
14.96 0.4680013
14.98 0.4693081
15 0.4394884
15.02 0.4560149
15.04 0.4559327
15.06 0.4538999
15.08 0.4564258
15.1 0.4550549
15.12 0.4838898
15.14 0.4500554
15.16 0.4695475
15.18 0.4683475
15.2 0.4574386
15.22 0.4559327
15.24 0.4794007
15.26 0.4782784
15.28 0.4677874
15.3 0.4674668
15.32 0.4561245
15.34 0.4598638
15.36 0.4520499
15.38 0.4592391
15.4 0.4956057
15.42 0.4659668
15.44 0.4627092
15.46 0.4387768
15.48 0.4802608
15.5 0.4952019
15.52 0.6510182
15.54 0.4707975
15.56 0.4739727
15.58 0.4798173
15.6 0.4589652
15.62 0.4635195
15.64 0.4603534
15.66 0.452632
15.68 0.4664224
15.7 0.461682
15.72 0.4561249
15.74 0.4586395
15.76 0.4591841
15.78 0.46653
15.8 0.4725196
15.82 0.4463463
15.84 0.4695747
15.86 0.4652149
15.88 0.4659131
15.9 0.4545876
15.92 0.4687214
15.94 0.4459538
15.96 0.4746048
15.98 0.4708765
16 0.4602174
16.02 0.4731545
16.04 0.4761569
16.06 0.4623307
16.08 0.4601359
16.1 0.4544497
16.12 0.4643548
16.14 0.4694143
16.16 0.4721756
16.18 0.4643815
16.2 0.474263
16.22 0.455988
16.24 0.4578489
16.26 0.4534582
16.28 0.4671719
16.3 0.4554396
16.32 0.4677874
16.34 0.4647848
16.36 0.4504165
16.38 0.4588301
16.4 0.4588024
16.42 0.4611126
16.44 0.4568915
16.46 0.4448876
16.48 0.4510821
16.5 0.4686682
16.52 0.4329546
16.54 0.4594834
16.56 0.4535965
16.58 0.4433399
16.6 0.4594824
16.62 0.4666106
16.64 0.4716728
16.66 0.4806764
16.68 0.4518292
16.7 0.4549725
16.72 0.4617633
16.74 0.4677882
16.76 0.4532934
16.78 0.4727577
16.8 0.4479121
16.82 0.4626282
16.84 0.4361759
16.86 0.4657789
16.88 0.4528239
16.9 0.4668246
16.92 0.4751313
16.94 0.4592935
16.96 0.4649994
16.98 0.4562341
17 0.4562347
17.02 0.4543672
17.04 0.4411917
17.06 0.4684281
17.08 0.4567818
17.1 0.4583119
17.12 0.4737616
17.14 0.456782
17.16 0.4845099
17.18 0.4664223
17.2 0.4701332
17.22 0.4391186
17.24 0.4527146
17.26 0.467708
17.28 0.4771268
17.3 0.4551098
17.32 0.4891068
17.34 0.4632766
17.36 0.4475772
17.38 0.466208
17.4 0.4508331
17.42 0.5456415
17.44 0.468348
17.46 0.4722818
17.48 0.4681344
17.5 0.4638426
17.52 0.4652418
17.54 0.4438754
17.56 0.4513862
17.58 0.4800513
17.6 0.4694144
17.62 0.4689883
17.64 0.4778604
17.66 0.453348
17.68 0.4648121
17.7 0.4709569
17.72 0.4546704
17.74 0.4866728
17.76 0.4723613
17.78 0.4897189
17.8 0.4932295
17.82 0.480026
17.84 0.4610045
17.86 0.503041
17.88 0.4911726
17.9 0.6262185
17.92 0.4900008
17.94 0.4892083
17.96 0.4745784
17.98 0.4873649
18 0.4854121
18.02 0.4943173
18.04 0.4795315
18.06 0.4840969
18.08 0.4684547
18.1 0.4866984
18.12 0.4852827
18.14 0.4448603
18.16 0.4595923
18.18 0.466744
18.2 0.4611398
18.22 0.4560154
18.24 0.4783567
18.26 0.46198
18.28 0.4725727
18.3 0.4393464
18.32 0.4635186
18.34 0.4527967
18.36 0.4651335
18.38 0.4455897
18.4 0.4567551
18.42 0.4636807
18.44 0.4616
18.46 0.4616817
18.48 0.4492773
18.5 0.4657253
18.52 0.4618985
18.54 0.462979
18.56 0.4658594
18.58 0.4706641
18.6 0.4484975
18.62 0.4579025
18.64 0.4733129
18.66 0.4616551
18.68 0.449055
18.7 0.4574111
18.72 0.4537902
18.74 0.4397727
18.76 0.4396022
18.78 0.4546975
18.8 0.4684282
18.82 0.4429722
18.84 0.4487204
18.86 0.4697338
18.88 0.4378645
18.9 0.4545606
18.92 0.4678671
18.94 0.4656712
18.96 0.4876477
18.98 0.4646771
19 0.4504998
19.02 0.4623044
19.04 0.4678673
19.06 0.4670389
19.08 0.4677871
19.1 0.4492773
19.12 0.4647041
19.14 0.4987483
19.16 0.4699998
19.18 0.4699198
19.2 0.4823639
19.22 0.4855152
19.24 0.4909685
19.26 0.4758669
19.28 0.4628177
19.3 0.4831927
19.32 0.4520504
19.34 0.4776244
19.36 0.4656982
19.38 0.45522
19.4 0.4624659
19.42 0.4702121
19.44 0.4692009
19.46 0.4624119
19.48 0.4519128
19.5 0.4585573
19.52 0.4813779
19.54 0.4738404
19.56 0.4549723
19.58 0.4640316
19.6 0.4672797
19.62 0.441135
19.64 0.456098
19.66 0.5152911
19.68 0.4699462
19.7 0.4578482
19.72 0.4611127
19.74 0.4558784
19.76 0.4748422
19.78 0.4803386
19.8 0.4713804
19.82 0.4706649
19.84 0.5012484
19.86 0.4590748
19.88 0.4603532
19.9 0.4851291
19.92 0.4674402
19.94 0.4936856
19.96 0.4681351
19.98 0.4869548
20 0.4739197
&
@target G0.S1
@type xy
0 1.120815
0.02 2.403456
0.04 3.3609
0.06 2.802717
0.08 2.618487
0.1 3.685516
0.12 2.912774
0.14 1.845766
0.16 1.953516
0.18 2.44083
0.2 2.503223
0.22 1.762499
0.24 2.64603
0.26 2.518268
0.28 2.281393
0.3 3.205639
0.32 2.337782
0.34 0.4622219
0.36 2.022931
0.38 2.416289
0.4 2.748295
0.42 1.630406
0.44 0.8311741
0.46 2.525495
0.48 2.156675
0.5 2.265552
0.52 0.9740765
0.54 2.102831
0.56 2.528299
0.58 1.524648
0.6 1.086336
0.62 2.20327
0.64 0.7885747
0.66 2.158061
0.68 1.78638
0.7 1.654698
0.72 0.4923922
0.74 1.620563
0.76 1.401803
0.78 2.029199
0.8 2.164452
0.82 2.713619
0.84 2.271415
0.86 1.663378
0.88 3.159664
0.9 1.706736
0.92 0.4664226
0.94 0.4823389
0.96 1.564401
0.98 1.237013
1 2.13538
1.02 0.9888125
1.04 1.030971
1.06 0.58228
1.08 1.524885
1.1 1.237549
1.12 2.218863
1.14 0.7731265
1.16 0.8692091
1.18 0.5452985
1.2 0.5254999
1.22 0.5304947
1.24 2.420315
1.26 0.8410109
1.28 1.152313
1.3 0.7248789
1.32 2.440543
1.34 1.273715
1.36 1.00674
1.38 1.319934
1.4 0.9699618
1.42 0.5150975
1.44 1.411187
1.46 2.375905
1.48 1.425492
1.5 1.299413
1.52 0.9946988
1.54 1.196015
1.56 1.842586
1.58 1.672976
1.6 1.605848
1.62 0.7825126
1.64 1.064154
1.66 1.446963
1.68 1.952856
1.7 1.377198
1.72 0.4801564
1.74 0.5104899
1.76 0.5636704
1.78 1.202612
1.8 0.9384829
1.82 1.180741
1.84 2.115047
1.86 0.5010244
1.88 0.4871857
1.9 0.7708107
1.92 0.5738244
1.94 0.4667439
1.96 0.5046035
1.98 0.491401
2 0.565354
2.02 1.195449
2.04 0.5225417
2.06 0.9474967
2.08 0.4777288
2.1 0.4835289
2.12 0.4905099
2.14 0.4899742
2.16 0.4522443
2.18 0.7701623
2.2 0.5216325
2.22 0.5083309
2.24 0.8483215
2.26 0.4680544
2.28 0.4620066
2.3 0.4605705
2.32 0.4583394
2.34 0.4537896
2.36 0.4523551
2.38 0.4542572
2.4 0.4487209
2.42 0.4482465
2.44 0.4646774
2.46 0.4405391
2.48 0.4626278
2.5 0.4617625
2.52 0.4589661
2.54 0.4537895
2.56 0.4455337
2.58 0.4623038
2.6 0.4505551
2.62 0.469841
2.64 0.4570287
2.66 0.4725733
2.68 0.4669051
2.7 0.4528243
2.72 0.4644888
2.74 0.4640309
2.76 0.4387198
2.78 0.4441845
2.8 0.4659393
2.82 0.4703992
2.84 0.4682146
2.86 0.4640312
2.88 0.4722548
2.9 0.4570833
2.92 0.4477725
2.94 0.4571659
2.96 0.464031
2.98 0.4576296
3 0.4613299
3.02 0.4391183
3.04 0.449972
3.06 0.4579842
3.08 0.4567815
3.1 0.4639234
3.12 0.4602715
3.14 0.4593741
3.16 0.466503
3.18 0.4454773
3.2 0.4580939
3.22 0.4552202
3.24 0.4546972
3.26 0.4445784
3.28 0.4549998
3.3 0.4570556
3.32 0.461438
3.34 0.4583395
3.36 0.4750521
3.38 0.4621959
3.4 0.4564535
3.42 0.4481346
3.44 0.466583
3.46 0.4397723
3.48 0.4588294
3.5 0.4541197
3.52 0.4548901
3.54 0.4586122
3.56 0.4459539
3.58 0.4604625
3.6 0.4661811
3.62 0.4478006
3.64 0.4558787
3.66 0.4651342
3.68 0.4458132
3.7 0.4555215
3.72 0.4507216
3.74 0.4524655
3.76 0.4439312
3.78 0.4468218
3.8 0.4629523
3.82 0.4744996
3.84 0.4617359
3.86 0.4444375
3.88 0.4505557
3.9 0.4524654
3.92 0.4738402
3.94 0.4693344
3.96 0.4463463
3.98 0.4762609
4 0.4569737
4.02 0.4546978
4.04 0.4648121
4.06 0.4573287
4.08 0.4419838
4.1 0.459701
4.12 0.4534589
4.14 0.4632761
4.16 0.446095
4.18 0.4496944
4.2 0.4659937
4.22 0.4459537
4.24 0.4616548
4.26 0.4620869
4.28 0.4767081
4.3 0.4513587
4.32 0.4778597
4.34 0.4658863
4.36 0.4649195
4.38 0.4621148
4.4 0.4717261
4.42 0.4446347
4.44 0.4753422
4.46 0.4633836
4.48 0.470133
4.5 0.468215
4.52 0.4668244
4.54 0.4733656
4.56 0.4620061
4.58 0.4720696
4.6 0.4636268
4.62 0.4713017
4.64 0.4729162
4.66 0.4838644
4.68 0.4552744
4.7 0.463573
4.72 0.4585031
4.74 0.4623315
4.76 0.4491661
4.78 0.4415029
4.8 0.4553566
4.82 0.4531277
4.84 0.4585299
4.86 0.4531557
4.88 0.4359182
4.9 0.4576297
4.92 0.457657
4.94 0.4605971
4.96 0.459701
4.98 0.4594017
5 0.4474652
5.02 0.4499997
5.04 0.4540369
5.06 0.4570557
5.08 0.4565363
5.1 0.4492218
5.12 0.4559877
5.14 0.4425211
5.16 0.459864
5.18 0.4543668
5.2 0.4645429
5.22 0.4539274
5.24 0.4632767
5.26 0.4580938
5.28 0.4477999
5.3 0.4551375
5.32 0.460733
5.34 0.4452252
5.36 0.4588307
5.38 0.475184
5.4 0.4614108
5.42 0.4703454
5.44 0.4629793
5.46 0.4716988
5.48 0.4677877
5.5 0.4676272
5.52 0.4531561
5.54 0.4263212
5.56 0.4499167
5.58 0.4424081
5.6 0.4588031
5.62 0.4460379
5.64 0.4549725
5.66 0.4532386
5.68 0.4612206
5.7 0.4455058
5.72 0.4632764
5.74 0.4562073
5.76 0.4653226
5.78 0.4551097
5.8 0.4685614
5.82 0.9925841
5.84 0.4592654
5.86 0.4566173
5.88 0.4526862
5.9 0.4665301
5.92 0.453018
5.94 0.4704787
5.96 0.4710892
5.98 0.4559332
6 0.4469337
6.02 0.459592
6.04 0.4605161
6.06 0.4804686
6.08 0.4452808
6.1 0.4586389
6.12 0.4439602
6.14 0.4725994
6.16 0.4612484
6.18 0.4549175
6.2 0.4495826
6.22 0.4595109
6.24 0.4605427
6.26 0.4486088
6.28 0.4538996
6.3 0.4466823
6.32 0.4424079
6.34 0.4514419
6.36 0.4563448
6.38 0.4722552
6.4 0.4633303
6.42 0.4518292
6.44 0.4456452
6.46 0.4685349
6.48 0.4629793
6.5 0.4577385
6.52 0.4601352
6.54 0.4625471
6.56 0.4588307
6.58 0.4567823
6.6 0.4482462
6.62 0.4585578
6.64 0.4574386
6.66 0.4731277
6.68 0.4407382
6.7 0.4601359
6.72 0.4562072
6.74 0.4429729
6.76 0.4633846
6.78 0.4622229
6.8 0.4495002
6.82 0.4578205
6.84 0.4526591
6.86 0.4490268
6.88 0.4523822
6.9 0.4694146
6.92 0.4513868
6.94 0.4615465
6.96 0.4603806
6.98 0.4574113
7 0.4503893
7.02 0.4528793
7.04 0.4551105
7.06 0.4473537
7.08 0.4521615
7.1 0.4333016
7.12 0.4343098
7.14 0.4582033
7.16 0.4436775
7.18 0.4628718
7.2 0.4631951
7.22 0.4475761
7.24 0.4486918
7.26 0.4518013
7.28 0.4445221
7.3 0.4499442
7.32 0.4656178
7.34 0.4466266
7.36 0.4559327
7.38 0.4516917
7.4 0.4446902
7.42 0.4571654
7.44 0.45368
7.46 0.4693347
7.48 0.4458135
7.5 0.4523829
7.52 0.4526587
7.54 0.4402833
7.56 0.467413
7.58 0.4459256
7.6 0.4477441
7.62 0.4550549
7.64 0.4504995
7.66 0.4635192
7.68 0.4585027
7.7 0.4618981
7.72 0.4596191
7.74 0.4517186
7.76 0.457739
7.78 0.4421819
7.8 0.4602989
7.82 0.4492213
7.84 0.4509993
7.86 0.4460379
7.88 0.4622225
7.9 0.461004
7.92 0.4481345
7.94 0.4399152
7.96 0.4324639
7.98 0.4639503
8 0.4424085
8.02 0.4459545
8.04 0.4451408
8.06 0.4491382
8.08 0.4421819
8.1 0.4510823
8.12 0.4434242
8.14 0.4521894
8.16 0.4405396
8.18 0.4466825
8.2 0.448497
8.22 0.4434241
8.24 0.453982
8.26 0.459184
8.28 0.4470455
8.3 0.433388
8.32 0.4661811
8.34 0.4518294
8.36 0.4661274
8.38 0.4592112
8.4 0.4535968
8.42 0.4530452
8.44 0.4495836
8.46 0.4511369
8.48 0.4454769
8.5 0.443763
8.52 0.4473255
8.54 0.4580933
8.56 0.4549174
8.58 0.4518021
8.6 0.4513869
8.62 0.44699
8.64 0.4531554
8.66 0.4510272
8.68 0.4398006
8.7 0.459728
8.72 0.439716
8.74 0.4576841
8.76 0.4512761
8.78 0.4506379
8.8 0.4579574
8.82 0.4526589
8.84 0.455741
8.86 0.4452241
8.88 0.4697072
8.9 0.4362914
8.92 0.4563715
8.94 0.4590482
8.96 0.4657792
8.98 0.4701063
9 0.4618986
9.02 0.4651349
9.04 0.4560697
9.06 0.4648117
9.08 0.4578753
9.1 0.4659669
9.12 0.4546703
9.14 0.4513862
9.16 0.4542301
9.18 0.4536514
9.2 0.447465
9.22 0.4781739
9.24 0.456454
9.26 0.4606515
9.28 0.4520509
9.3 0.4536513
9.32 0.4518018
9.34 0.4472412
9.36 0.4474654
9.38 0.4610317
9.4 0.4535144
9.42 0.4488597
9.44 0.4587754
9.46 0.4534314
9.48 0.4513876
9.5 0.4565906
9.52 0.4743419
9.54 0.4472419
9.56 0.4638429
9.58 0.4606789
9.6 0.4586386
9.62 0.4555487
9.64 0.4684548
9.66 0.4460378
9.68 0.4426622
9.7 0.4501669
9.72 0.4555492
9.74 0.4432832
9.76 0.4466265
9.78 0.4509992
9.8 0.4552192
9.82 0.4427469
9.84 0.4665025
9.86 0.4639773
9.88 0.4623041
9.9 0.4484975
9.92 0.4459822
9.94 0.4501385
9.96 0.4600539
9.98 0.4532654
10 0.4492498
10.02 0.45412
10.04 0.4526587
10.06 0.4469343
10.08 0.4677867
10.1 0.4659668
10.12 0.4633572
10.14 0.4527967
10.16 0.461844
10.18 0.4482183
10.2 0.4539275
10.22 0.4472972
10.24 0.4661814
10.26 0.4453652
10.28 0.4554396
10.3 0.4658599
10.32 0.4493884
10.34 0.4424366
10.36 0.4572746
10.38 0.4659669
10.4 0.4642467
10.42 0.4585571
10.44 0.4591565
10.46 0.4579844
10.48 0.4597278
10.5 0.4341374
10.52 0.4433396
10.54 0.44455
10.56 0.4662887
10.58 0.4721751
10.6 0.4670379
10.62 0.4589114
10.64 0.4618438
10.66 0.4702665
10.68 0.4716456
10.7 0.4571927
10.72 0.4673599
10.74 0.4343386
10.76 0.4491659
10.78 0.4568914
10.8 0.4616274
10.82 0.4655373
10.84 0.4685612
10.86 0.4479118
10.88 0.4673598
10.9 0.4609495
10.92 0.4685352
10.94 0.4574931
10.96 0.4497496
10.98 0.4706914
11 0.4631954
11.02 0.462898
11.04 0.4596193
11.06 0.4626554
11.08 0.4620066
11.1 0.4618169
11.12 0.463249
11.14 0.4610046
11.16 0.4696278
11.18 0.4744734
11.2 0.4267027
11.22 0.4613566
11.24 0.4509986
11.26 0.4482748
11.28 0.4594286
11.3 0.4774157
11.32 0.4722555
11.34 0.4526864
11.36 0.4546152
11.38 0.4470184
11.4 0.4487202
11.42 0.4571103
11.44 0.469707
11.46 0.4607606
11.48 0.4430008
11.5 0.4610047
11.52 0.4607873
11.54 0.455137
11.56 0.4601364
11.58 0.4396306
11.6 0.4511372
11.62 0.4602451
11.64 0.4570009
11.66 0.4589386
11.68 0.4574654
11.7 0.4495557
11.72 0.4537894
11.74 0.4678409
11.76 0.4534871
11.78 0.4669582
11.8 0.4464583
11.82 0.4519125
11.84 0.4561248
11.86 0.4495833
11.88 0.4633841
11.9 0.45618
11.92 0.4601625
11.94 0.4534868
11.96 0.4637074
11.98 0.4593743
12 0.4611127
12.02 0.4631142
12.04 0.4526309
12.06 0.4484694
12.08 0.4473811
12.1 0.4624929
12.12 0.4606782
12.14 0.442041
12.16 0.4668512
12.18 0.4508327
12.2 0.4574111
12.22 0.4398584
12.24 0.4632759
12.26 0.4418994
12.28 0.4602713
12.3 0.4650265
12.32 0.4574117
12.34 0.4683481
12.36 0.4734447
12.38 0.455412
12.4 0.4585302
12.42 0.4579571
12.44 0.438549
12.46 0.4469064
12.48 0.4498055
12.5 0.4592389
12.52 0.4559331
12.54 0.4747628
12.56 0.4432544
12.58 0.4601086
12.6 0.4628986
12.62 0.4513875
12.64 0.4578757
12.66 0.4616536
12.68 0.452604
12.7 0.4636274
12.72 0.4513042
12.74 0.4478003
12.76 0.4576022
12.78 0.4554669
12.8 0.4671988
12.82 0.4602177
12.84 0.4541472
12.86 0.45467
12.88 0.4552203
12.9 0.4469904
12.92 0.4546975
12.94 0.4721233
12.96 0.4336761
12.98 0.4678406
13 0.4613563
13.02 0.4752629
13.04 0.4358324
13.06 0.4537618
13.08 0.456755
13.1 0.4675467
13.12 0.4618443
13.14 0.4523273
13.16 0.4513874
13.18 0.4670117
13.2 0.4612479
13.22 0.4554392
13.24 0.4536519
13.26 0.4673864
13.28 0.4486373
13.3 0.4471292
13.32 0.4477995
13.34 0.4525757
13.36 0.452797
13.38 0.4503615
13.4 0.4439883
13.42 0.4498058
13.44 0.4470182
13.46 0.4635458
13.48 0.4478011
13.5 0.4742098
13.52 0.4746575
13.54 0.4545324
13.56 0.4469054
13.58 0.4544509
13.6 0.4553566
13.62 0.4453653
13.64 0.464408
13.66 0.4689612
13.68 0.4489158
13.7 0.4701591
13.72 0.4638426
13.74 0.4655371
13.76 0.473023
13.78 0.4552193
13.8 0.4431978
13.82 0.4641393
13.84 0.4463748
13.86 0.4656451
13.88 0.4466265
13.9 0.4564256
13.92 0.4509163
13.94 0.4586122
13.96 0.4641391
13.98 0.4517194
14 0.4598644
14.02 0.4544502
14.04 0.4523823
14.06 0.4642463
14.08 0.4605973
14.1 0.4614383
14.12 0.4469054
14.14 0.4727312
14.16 0.4633299
14.18 0.4676007
14.2 0.4601354
14.22 0.4745518
14.24 0.4627092
14.26 0.4558782
14.28 0.4556864
14.3 0.4352015
14.32 0.4527968
14.34 0.4390327
14.36 0.4524658
14.38 0.4551919
14.4 0.4620336
14.42 0.4362913
14.44 0.4570833
14.46 0.4527974
14.48 0.4604622
14.5 0.453293
14.52 0.4557414
14.54 0.461574
14.56 0.446263
14.58 0.4663416
14.6 0.4667183
14.62 0.4481908
14.64 0.4667439
14.66 0.4715402
14.68 0.4433399
14.7 0.4649999
14.72 0.4600266
14.74 0.4480518
14.76 0.466744
14.78 0.4495833
14.8 0.4595105
14.82 0.4381213
14.84 0.4657252
14.86 0.4466818
14.88 0.4424084
14.9 0.4631419
14.92 0.4573018
14.94 0.4374928
14.96 0.4504718
14.98 0.4541202
15 0.4509155
15.02 0.4613574
15.04 0.4575482
15.06 0.4448594
15.08 0.4477167
15.1 0.4571928
15.12 0.4649997
15.14 0.4549727
15.16 0.4407096
15.18 0.4545327
15.2 0.4591567
15.22 0.4482183
15.24 0.439943
15.26 0.4589388
15.28 0.4430581
15.3 0.4537346
15.32 0.4469342
15.34 0.4526311
15.36 0.4628714
15.38 0.4406245
15.4 0.4499171
15.42 0.4557688
15.44 0.4602713
15.46 0.469095
15.48 0.4504717
15.5 0.4655645
15.52 0.4457013
15.54 0.4616544
15.56 0.4484139
15.58 0.4520232
15.6 0.4619793
15.62 0.4579848
15.64 0.4693082
15.66 0.4699731
15.68 0.4676806
15.7 0.4559056
15.72 0.4661005
15.74 0.4362048
15.76 0.4457856
15.78 0.4564268
15.8 0.4555489
15.82 0.4539276
15.84 0.4525758
15.86 0.465108
15.88 0.4532937
15.9 0.4703715
15.92 0.4448035
15.94 0.4444379
15.96 0.4560155
15.98 0.4684551
16 0.458258
16.02 0.4676796
16.04 0.4738401
16.06 0.4662621
16.08 0.4574936
16.1 0.4523827
16.12 0.4652148
16.14 0.4317698
16.16 0.4458979
16.18 0.4508878
16.2 0.4636267
16.22 0.4514698
16.24 0.4639231
16.26 0.4593741
16.28 0.4628986
16.3 0.4524934
16.32 0.4569734
16.34 0.4556864
16.36 0.4514971
16.38 0.4638965
16.4 0.4695212
16.42 0.4422948
16.44 0.4470461
16.46 0.4677072
16.48 0.4704522
16.5 0.4635194
16.52 0.4684281
16.54 0.4551925
16.56 0.4678137
16.58 0.4513591
16.6 0.4561797
16.62 0.4758942
16.64 0.4594834
16.66 0.4470452
16.68 0.4639509
16.7 0.4490547
16.72 0.4638426
16.74 0.4498055
16.76 0.4437623
16.78 0.4615731
16.8 0.4604889
16.82 0.473445
16.84 0.4590477
16.86 0.444775
16.88 0.4545324
16.9 0.4598919
16.92 0.468428
16.94 0.4345394
16.96 0.4448872
16.98 0.4609501
17 0.4548352
17.02 0.4588025
17.04 0.4461221
17.06 0.4491656
17.08 0.4430858
17.1 0.4621693
17.12 0.4401134
17.14 0.4441001
17.16 0.457984
17.18 0.4483864
17.2 0.456782
17.22 0.453982
17.24 0.4581754
17.26 0.4503883
17.28 0.4565628
17.3 0.4503609
17.32 0.4571661
17.34 0.4644889
17.36 0.4594294
17.38 0.4554122
17.4 0.4758673
17.42 0.4513596
17.44 0.4644891
17.46 0.4480509
17.48 0.4637347
17.5 0.4648123
17.52 0.4424085
17.54 0.4546429
17.56 0.4605983
17.58 0.4485814
17.6 0.458966
17.62 0.4657784
17.64 0.4618982
17.66 0.4594837
17.68 0.4585028
17.7 0.4657781
17.72 0.4558782
17.74 0.4514422
17.76 0.4701864
17.78 0.462007
17.8 0.4650001
17.82 0.4524103
17.84 0.4626287
17.86 0.4409084
17.88 0.4689082
17.9 0.4555214
17.92 0.4463463
17.94 0.4570013
17.96 0.4465426
17.98 0.4486371
18 0.4467942
18.02 0.4470458
18.04 0.444101
18.06 0.4556863
18.08 0.4473255
18.1 0.4548083
18.12 0.4484975
18.14 0.4661814
18.16 0.4538991
18.18 0.4512481
18.2 0.4663424
18.22 0.4618439
18.24 0.4501942
18.26 0.4628444
18.28 0.4443247
18.3 0.4515806
18.32 0.4592664
18.34 0.4612215
18.36 0.4776243
18.38 0.4543678
18.4 0.4836845
18.42 0.460353
18.44 0.4647854
18.46 0.481326
18.48 0.4756573
18.5 0.4614655
18.52 0.4652412
18.54 0.4742099
18.56 0.47207
18.58 0.4407097
18.6 0.4685083
18.62 0.4532109
18.64 0.4596201
18.66 0.4736302
18.68 0.4638423
18.7 0.4791919
18.72 0.4777296
18.74 0.4776247
18.76 0.4768908
18.78 0.732564
18.8 0.6467225
18.82 0.7374617
18.84 0.4642734
18.86 0.4773101
18.88 0.4610849
18.9 0.458503
18.92 0.4703453
18.94 0.4616005
18.96 0.4557693
18.98 0.4626291
19 0.4622228
19.02 0.4579572
19.04 0.4402846
19.06 0.4564541
19.08 0.4694943
19.1 0.4676003
19.12 0.4519674
19.14 0.4731548
19.16 0.4657787
19.18 0.4590755
19.2 0.4636005
19.22 0.454532
19.24 0.4541751
19.26 0.4481073
19.28 0.4665835
19.3 0.4466822
19.32 0.462304
19.34 0.4630604
19.36 0.4587203
19.38 0.4682411
19.4 0.4607066
19.42 0.4304942
19.44 0.4576573
19.46 0.4717522
19.48 0.4531555
19.5 0.4486366
19.52 0.4328109
19.54 0.4583941
19.56 0.45618
19.58 0.4550276
19.6 0.4549173
19.62 0.4503891
19.64 0.4504447
19.66 0.4557136
19.68 0.451747
19.7 0.4475774
19.72 0.4641657
19.74 0.4500557
19.76 0.4682144
19.78 0.4450562
19.8 0.4532106
19.82 0.4600273
19.84 0.4564534
19.86 0.4544776
19.88 0.4614109
19.9 0.4682948
19.92 0.4393457
19.94 0.4481344
19.96 0.4521332
19.98 0.4630604
20 0.4601082
&
@target G0.S2
@type xy
0 1.658832
0.02 1.259851
0.04 2.867904
0.06 2.865737
0.08 1.147704
0.1 2.095107
0.12 1.671354
0.14 2.064831
0.16 2.490115
0.18 2.039369
0.2 2.49512
0.22 0.6926755
0.24 0.9625482
0.26 1.238799
0.28 1.137926
0.3 2.83105
0.32 2.76556
0.34 0.8278294
0.36 1.927193
0.38 2.407846
0.4 1.285039
0.42 1.882618
0.44 1.425631
0.46 2.429388
0.48 3.144956
0.5 2.185298
0.52 1.229075
0.54 2.610148
0.56 2.974971
0.58 2.176908
0.6 1.179851
0.62 1.603512
0.64 1.201967
0.66 1.971909
0.68 1.585229
0.7 1.107091
0.72 1.267172
0.74 1.837866
0.76 0.8413231
0.78 1.474398
0.8 2.194242
0.82 2.237666
0.84 1.030752
0.86 1.128694
0.88 1.586395
0.9 1.952799
0.92 1.348879
0.94 1.032534
0.96 1.32859
0.98 2.018056
1 2.463346
1.02 1.264338
1.04 1.704715
1.06 1.336685
1.08 2.392645
1.1 1.451766
1.12 2.791679
1.14 1.24292
1.16 1.219283
1.18 0.775193
1.2 1.387633
1.22 1.468928
1.24 2.719536
1.26 1.223202
1.28 1.222375
1.3 1.072579
1.32 1.20179
1.34 1.39009
1.36 0.9313434
1.38 1.286264
1.4 0.9256619
1.42 1.261774
1.44 1.040324
1.46 1.360165
1.48 2.482786
1.5 1.149979
1.52 1.472464
1.54 1.236709
1.56 2.916646
1.58 1.857289
1.6 1.242225
1.62 0.9098349
1.64 1.032799
1.66 1.139922
1.68 1.901716
1.7 1.812719
1.72 1.048367
1.74 0.934532
1.76 1.445891
1.78 2.137165
1.8 1.519457
1.82 2.22582
1.84 3.429745
1.86 1.049297
1.88 1.672342
1.9 0.9674845
1.92 1.388983
1.94 1.267517
1.96 1.040744
1.98 1.028336
2 1.346348
2.02 1.671774
2.04 1.268276
2.06 1.368841
2.08 1.504236
2.1 1.705213
2.12 1.674044
2.14 1.717418
2.16 1.0381
2.18 1.392175
2.2 1.000312
2.22 1.23783
2.24 1.410691
2.26 0.4552191
2.28 0.4577667
2.3 0.4457293
2.32 0.4458699
2.34 0.4365203
2.36 0.4355743
2.38 0.4493886
2.4 0.4250295
2.42 0.4262333
2.44 0.4671189
2.46 0.4829336
2.48 0.4844842
2.5 0.4591565
2.52 0.4661815
2.54 0.4652418
2.56 0.469734
2.58 0.4654028
2.6 0.4545327
2.62 0.47421
2.64 0.4576571
2.66 0.4736035
2.68 0.4537073
2.7 0.4628446
2.72 0.4511369
2.74 0.4752898
2.76 0.4286602
2.78 0.4668518
2.8 0.4746312
2.82 0.4045364
2.84 0.4587761
2.86 0.4252646
2.88 0.4696014
2.9 0.4390326
2.92 0.4533485
2.94 0.4796877
2.96 0.480469
2.98 0.467975
3 0.4717253
3.02 0.4810667
3.04 0.5002251
3.06 0.4539002
3.08 0.4457299
3.1 0.4513868
3.12 0.4565085
3.14 0.4441842
3.16 0.4805208
3.18 0.436205
3.2 0.4545601
3.22 0.46984
3.24 0.4589391
3.26 0.4622232
3.28 0.4641657
3.3 0.427844
3.32 0.4718574
3.34 0.4491379
3.36 0.3988104
3.38 0.4244405
3.4 0.4538174
3.42 0.4378357
3.44 0.4566186
3.46 0.4590476
3.48 0.4294771
3.5 0.4245296
3.52 0.4492488
3.54 0.443678
3.56 0.4486378
3.58 0.451802
3.6 0.4412199
3.62 0.4428888
3.64 0.4632766
3.66 0.4373207
3.68 0.4310744
3.7 0.4593745
3.72 0.4499171
3.74 0.4807801
3.76 0.4639501
3.78 0.4459824
3.8 0.4743416
3.82 0.4363773
3.84 0.4583938
3.86 0.4591841
3.88 0.4375502
3.9 0.4833215
3.92 0.447046
3.94 0.4591568
3.96 0.4590481
3.98 0.4511375
4 0.4560703
4.02 0.4420691
4.04 0.4725993
4.06 0.4453371
4.08 0.4612209
4.1 0.4281643
4.12 0.4668247
4.14 0.436291
4.16 0.4669318
4.18 0.4326946
4.2 0.4733919
4.22 0.4625207
4.24 0.4769437
4.26 0.4628715
4.28 0.4629522
4.3 0.4709833
4.32 0.4754204
4.34 0.4973431
4.36 0.4697344
4.38 0.4652419
4.4 0.4357465
4.42 0.4682953
4.44 0.439858
4.46 0.4036089
4.48 0.4677076
4.5 0.4640308
4.52 0.4588298
4.54 0.445926
4.56 0.4726524
4.58 0.4876481
4.6 0.4473536
4.62 0.4754997
4.64 0.4679214
4.66 0.4748951
4.68 0.4836584
4.7 0.4298251
4.72 0.4318852
4.74 0.4723078
4.76 0.4958327
4.78 0.4627363
4.8 0.5106369
4.82 0.5168658
4.84 0.4364345
4.86 0.4510539
4.88 0.4567819
4.9 0.4684548
4.92 0.4571922
4.94 0.4622776
4.96 0.5080594
4.98 0.4885693
5 0.482235
5.02 0.459782
5.04 0.4536795
5.06 0.4709832
5.08 0.4450277
5.1 0.4693079
5.12 0.4470174
5.14 0.4690681
5.16 0.4450281
5.18 0.4262923
5.2 0.460353
5.22 0.4895149
5.24 0.4707705
5.26 0.46095
5.28 0.4627093
5.3 0.4701326
5.32 0.4587209
5.34 0.478565
5.36 0.4580661
5.38 0.4541191
5.4 0.4670384
5.42 0.4200298
5.44 0.4568646
5.46 0.4341941
5.48 0.468428
5.5 0.4651072
5.52 0.482856
5.54 0.4726519
5.56 0.4589659
5.58 0.4804422
5.6 0.4666912
5.62 0.4659942
5.64 0.4508881
5.66 0.4502503
5.68 0.5027421
5.7 0.4765239
5.72 0.5002251
5.74 0.4508042
5.76 0.4596463
5.78 0.4962601
5.8 0.4292147
5.82 0.457684
5.84 0.4766023
5.86 0.4802337
5.88 0.4295054
5.9 0.4309295
5.92 0.4801305
5.94 0.4541204
5.96 0.4712221
5.98 0.4581763
6 0.4698141
6.02 0.4703459
6.04 0.4752107
6.06 0.4641391
6.08 0.4191955
6.1 0.4454772
6.12 0.4721757
6.14 0.4641923
6.16 0.4622771
6.18 0.4565904
6.2 0.4622231
6.22 0.4683478
6.24 0.4526587
6.26 0.4752109
6.28 0.4671454
6.3 0.4478003
6.32 0.4359468
6.34 0.5247852
6.36 0.4518293
6.38 0.4495547
6.4 0.4670389
6.42 0.4285732
6.44 0.4860556
6.46 0.4680012
6.48 0.4603803
6.5 0.4281945
6.52 0.4588574
6.54 0.457192
6.56 0.453707
6.58 0.4714602
6.6 0.4474651
6.62 0.4253815
6.64 0.4506941
6.66 0.4690681
6.68 0.4550548
6.7 0.468348
6.72 0.446598
6.74 0.4522445
6.76 0.4326952
6.78 0.4391185
6.8 0.467787
6.82 0.4303775
6.84 0.4698402
6.86 0.4741571
6.88 0.5025935
6.9 0.4659665
6.92 0.4974685
6.94 0.4642474
6.96 0.4677873
6.98 0.4448592
7 0.4804687
7.02 0.4443815
7.04 0.8152454
7.06 0.466583
7.08 0.4700271
7.1 0.4934319
7.12 0.4357463
7.14 0.4675737
7.16 0.4554672
7.18 0.4244408
7.2 0.4402841
7.22 0.4276093
7.24 0.4329545
7.26 0.4756576
7.28 0.540023
7.3 0.964313
7.32 0.5128598
7.34 0.4621154
7.36 0.4840969
7.38 0.4562065
7.4 0.489515
7.42 0.482623
7.44 0.4656184
7.46 0.4480513
7.48 0.4107617
7.5 0.4290686
7.52 0.4520515
7.54 0.3914722
7.56 0.4612484
7.58 0.4454768
7.6 0.4579572
7.62 0.4391185
7.64 0.4929754
7.66 0.444466
7.68 0.4693343
7.7 0.4649196
7.72 0.4352874
7.74 0.4540098
7.76 0.4532106
7.78 0.4285443
7.8 0.4403691
7.82 0.4626554
7.84 0.4708241
7.86 0.463519
7.88 0.4430859
7.9 0.4159625
7.92 0.4242046
7.94 0.4403124
7.96 0.4689881
7.98 0.4571924
8 0.443537
8.02 0.43872
8.04 0.428048
8.06 0.4611132
8.08 0.4678681
8.1 0.9224152
8.12 0.4834771
8.14 0.4490551
8.16 0.5742382
8.18 0.8118039
8.2 0.421041
8.22 0.4170435
8.24 0.4603529
8.26 0.4920111
8.28 0.4748422
8.3 0.4761565
8.32 0.4571927
8.34 0.4567551
8.36 0.4565356
8.38 0.4608145
8.4 0.4571652
8.42 0.4678675
8.44 0.5140527
8.46 0.4706637
8.48 0.4345397
8.5 0.4682681
8.52 0.4575203
8.54 0.4535974
8.56 0.4756837
8.58 0.4516631
8.6 0.4512483
8.62 0.4782776
8.64 0.4763139
8.66 0.4482181
8.68 0.440369
8.7 0.433186
8.72 0.4791135
8.74 0.4599455
8.76 0.4553566
8.78 0.4227587
8.8 0.4224336
8.82 0.4175521
8.84 0.4385486
8.86 0.4128252
8.88 0.4503611
8.9 0.458939
8.92 0.4551375
8.94 0.4445784
8.96 0.4543953
8.98 0.4794009
9 0.4513871
9.02 0.4464866
9.04 0.455247
9.06 0.4432836
9.08 0.4158127
9.1 0.4420688
9.12 0.443875
9.14 0.4777023
9.16 0.4605705
9.18 0.4577388
9.2 0.4654565
9.22 0.4687749
9.24 0.4670652
9.26 0.4585029
9.28 0.4463744
9.3 0.4719377
9.32 0.4765761
9.34 0.4728107
9.36 0.4584213
9.38 0.4829336
9.4 0.473999
9.42 0.4661813
9.44 0.5471975
9.46 0.4858236
9.48 0.4818198
9.5 0.4836062
9.52 0.9392282
9.54 0.9289912
9.56 0.5645123
9.58 0.6224346
9.6 0.4738669
9.62 0.4644892
9.64 0.4770221
9.66 0.4184796
9.68 0.466074
9.7 0.4607054
9.72 0.4703453
9.74 0.4622771
9.76 0.5237128
9.78 0.4592115
9.8 0.4359183
9.82 0.4186586
9.84 0.4881341
9.86 0.4555767
9.88 0.4466823
9.9 0.4401422
9.92 0.4652682
9.94 0.4543402
9.96 0.4490543
9.98 0.4573286
10 0.4669315
10.02 0.466503
10.04 0.4705318
10.06 0.4576297
10.08 0.4465422
10.1 0.4609776
10.12 0.4887996
10.14 0.4382918
10.16 0.4506936
10.18 0.4873141
10.2 0.4813
10.22 0.4727842
10.24 0.4719635
10.26 0.4335037
10.28 0.4551096
10.3 0.4613573
10.32 0.4601089
10.34 0.4082284
10.36 0.4491655
10.38 0.4773362
10.4 0.4775203
10.42 0.4396876
10.44 0.4607327
10.46 0.4804425
10.48 0.4486361
10.5 0.4786959
10.52 0.4939121
10.54 0.4677872
10.56 0.4612482
10.58 0.4534861
10.6 0.4337047
10.62 0.4616547
10.64 0.4563168
10.66 0.4682142
10.68 0.4715398
10.7 0.4727322
10.72 0.6814138
10.74 0.4197915
10.76 0.4607334
10.78 0.4655379
10.8 0.477651
10.82 0.4718578
10.84 0.4749998
10.86 0.4631959
10.88 0.467868
10.9 0.470053
10.92 0.475053
10.94 0.4703721
10.96 0.4635465
10.98 0.4613295
11 0.4727841
11.02 0.4548075
11.04 0.4520505
11.06 0.4663959
11.08 0.4275513
11.1 0.4534868
11.12 0.4718572
11.14 0.4633844
11.16 0.4302612
11.18 0.4632491
11.2 0.4296511
11.22 0.4642737
11.24 0.4701857
11.26 0.4383497
11.28 0.4397723
11.3 0.4832705
11.32 0.4518852
11.34 0.4766025
11.36 0.436606
11.38 0.45511
11.4 0.4778603
11.42 0.4414744
11.44 0.4809624
11.46 0.4654025
11.48 0.4274932
11.5 0.4169531
11.52 0.417043
11.54 0.4355737
11.56 0.4220482
11.58 0.4518014
11.6 0.4466269
11.62 0.4359191
11.64 0.4543678
11.66 0.4566729
11.68 0.4521889
11.7 0.469627
11.72 0.4595113
11.74 0.4580936
11.76 0.4531288
11.78 0.4892083
11.8 0.5614716
11.82 0.4442973
11.84 0.4851808
11.86 0.4490268
11.88 0.4879035
11.9 0.4752899
11.92 0.450139
11.94 0.4115217
11.96 0.4019946
11.98 0.4221967
12 0.4509984
12.02 0.4583936
12.04 0.4604883
12.06 0.4495547
12.08 0.4493048
12.1 0.4133401
12.12 0.4303776
12.14 0.4400568
12.16 0.4678676
12.18 0.4771266
12.2 0.4855923
12.22 0.4786697
12.24 0.4695479
12.26 0.4778599
12.28 0.4341941
12.3 0.4837867
12.32 0.4654032
12.34 0.4764713
12.36 0.4704788
12.38 0.4659669
12.4 0.4729956
12.42 0.4588578
12.44 0.4712485
12.46 0.4499723
12.48 0.4665298
12.5 0.4433393
12.52 0.459783
12.54 0.4633839
12.56 0.432984
12.58 0.4402843
12.6 0.4699465
12.62 0.460733
12.64 0.4622228
12.66 0.4592929
12.68 0.4558779
12.7 0.5018463
12.72 0.4942418
12.74 0.466744
12.76 0.4391185
12.78 0.4697343
12.8 0.4741831
12.82 0.4713018
12.84 0.4741841
12.86 0.4786702
12.88 0.4586394
12.9 0.4705855
12.92 0.4709036
12.94 0.4709564
12.96 0.4503885
12.98 0.4669849
13 0.4631681
13.02 0.4267609
13.04 0.4697074
13.06 0.4665292
13.08 0.4706641
13.1 0.4699471
13.12 0.4524929
13.14 0.4618716
13.16 0.4837354
13.18 0.448163
13.2 0.4570557
13.22 0.4689082
13.24 0.4665295
13.26 0.4743422
13.28 0.4294474
13.3 0.4840195
13.32 0.472387
13.34 0.4507211
13.36 0.4759461
13.38 0.4644616
13.4 0.4562075
13.42 0.4780167
13.44 0.4757625
13.46 0.4587209
13.48 0.4380356
13.5 0.4909434
13.52 0.4499171
13.54 0.4564262
13.56 0.5082811
13.58 0.465215
13.6 0.6726621
13.62 0.4674673
13.64 0.4809885
13.66 0.4920366
13.68 0.4493606
13.7 0.4799474
13.72 0.4631144
13.74 0.4584212
13.76 0.4295344
13.78 0.4508329
13.8 0.4196131
13.82 0.4697078
13.84 0.4644622
13.86 0.4197023
13.88 0.4527141
13.9 0.4486088
13.92 0.4540924
13.94 0.4761562
13.96 0.4710093
13.98 0.4767072
14 0.4347698
14.02 0.4057713
14.04 0.456289
14.06 0.4479397
14.08 0.4645962
14.1 0.4635193
14.12 0.4554676
14.14 0.4579577
14.16 0.4582572
14.18 0.439715
14.2 0.3993428
14.22 0.439801
14.24 0.4866466
14.26 0.4596195
14.28 0.4641119
14.3 0.4541203
14.32 0.4463186
14.34 0.4290693
14.36 0.464247
14.38 0.4610317
14.4 0.5208886
14.42 0.4831409
14.44 0.4825708
14.46 0.5180251
14.48 0.4701862
14.5 0.4567551
14.52 0.4342237
14.54 0.4424366
14.56 0.4558509
14.58 0.4324648
14.6 0.4226696
14.62 0.42394
14.64 0.445084
14.66 0.4237037
14.68 0.4401707
14.7 0.4722551
14.72 0.4658593
14.74 0.4570556
14.76 0.45511
14.78 0.4496109
14.8 0.4464304
14.82 0.4779383
14.84 0.4788009
14.86 0.4349135
14.88 0.4630872
14.9 0.4766027
14.92 0.4504163
14.94 0.4599187
14.96 0.4547524
14.98 0.4446634
15 0.4681345
15.02 0.4508042
15.04 0.4479116
15.06 0.4463739
15.08 0.4453653
15.1 0.4620071
15.12 0.4484412
15.14 0.4600266
15.16 0.4644077
15.18 0.4567822
15.2 0.4535965
15.22 0.4546984
15.24 0.4622233
15.26 0.4457301
15.28 0.4866472
15.3 0.465242
15.32 0.4491382
15.34 0.4659127
15.36 0.469388
15.38 0.4307262
15.4 0.4772312
15.42 0.4596191
15.44 0.4711682
15.46 0.4329253
15.48 0.4682688
15.5 0.4755261
15.52 0.4834765
15.54 0.4267615
15.56 0.4556859
15.58 0.4801293
15.6 0.4442411
15.62 0.4506384
15.64 0.4623041
15.66 0.4602714
15.68 0.481923
15.7 0.463681
15.72 0.4401702
15.74 0.4639239
15.76 0.4207136
15.78 0.4583938
15.8 0.4706643
15.82 0.46057
15.84 0.430523
15.86 0.4439317
15.88 0.4616816
15.9 0.5093868
15.92 0.4635997
15.94 0.4565365
15.96 0.4750526
15.98 0.5173484
16 0.4800262
16.02 0.4855925
16.04 0.4628987
16.06 0.4564535
16.08 0.4701332
16.1 0.461438
16.12 0.4762876
16.14 0.4633034
16.16 0.4191959
16.18 0.4756573
16.2 0.4735765
16.22 0.4818194
16.24 0.4479393
16.26 0.4183306
16.28 0.4547803
16.3 0.4560982
16.32 0.461655
16.34 0.4550551
16.36 0.4483303
16.38 0.445505
16.4 0.443086
16.42 0.4717515
16.44 0.4370931
16.46 0.4546979
16.48 0.4292147
16.5 0.4613561
16.52 0.4131885
16.54 0.4407095
16.56 0.4496945
16.58 0.4587204
16.6 0.4712487
16.62 0.4661275
16.64 0.4452251
16.66 0.4257348
16.68 0.4603534
16.7 0.4484138
16.72 0.4399431
16.74 0.4560972
16.76 0.44221
16.78 0.44105
16.8 0.4345974
16.82 0.4602719
16.84 0.4693353
16.86 0.4671721
16.88 0.4624668
16.9 0.4865696
16.92 0.4546424
16.94 0.4707706
16.96 0.461898
16.98 0.4546976
17 0.4226109
17.02 0.4517741
17.04 0.4563446
17.06 0.4707975
17.08 0.4431704
17.1 0.4638433
17.12 0.451165
17.14 0.4794261
17.16 0.4532937
17.18 0.4654569
17.2 0.456426
17.22 0.4628716
17.24 0.4193444
17.26 0.4721228
17.28 0.4595106
17.3 0.476287
17.32 0.4506941
17.34 0.4625207
17.36 0.4392601
17.38 0.4834511
17.4 0.4533477
17.42 0.4916297
17.44 0.4851288
17.46 0.4842524
17.48 0.467493
17.5 0.4221968
17.52 0.437379
17.54 0.4670651
17.56 0.4750526
17.58 0.4973927
17.6 0.4414468
17.62 0.4008117
17.64 0.4511372
17.66 0.4534865
17.68 0.4608963
17.7 0.4811704
17.72 0.4693888
17.74 0.4442967
17.76 0.4719373
17.78 0.4639235
17.8 0.4517738
17.82 0.4290683
17.84 0.4716724
17.86 0.4902297
17.88 0.4768646
17.9 0.4532651
17.92 0.4652146
17.94 0.4490264
17.96 0.4641391
17.98 0.4584756
18 0.4639229
18.02 0.4519127
18.04 0.4493889
18.06 0.4723612
18.08 0.4409651
18.1 0.4507216
18.12 0.4606785
18.14 0.4618168
18.16 0.4641935
18.18 0.4591567
18.2 0.4602717
18.22 0.4635186
18.24 0.4876734
18.26 0.4692013
18.28 0.4478006
18.3 0.4534861
18.32 0.4751053
18.34 0.4456456
18.36 0.4582026
18.38 0.4517186
18.4 0.4114002
18.42 0.4491381
18.44 0.4709829
18.46 0.451719
18.48 0.4631682
18.5 0.4900256
18.52 0.4580935
18.54 0.4722817
18.56 0.4616814
18.58 0.465483
18.6 0.4727848
18.62 0.4944439
18.64 0.4958322
18.66 0.4864925
18.68 0.4590752
18.7 0.4467944
18.72 0.4695475
18.74 0.4644894
18.76 0.4719372
18.78 0.4530456
18.8 0.4147586
18.82 0.4761037
18.84 0.4443255
18.86 0.4612485
18.88 0.4267902
18.9 0.4828302
18.92 0.4556865
18.94 0.4543954
18.96 0.452825
18.98 0.4669319
19 0.4605429
19.02 0.4508877
19.04 0.4322909
19.06 0.4656451
19.08 0.5000249
19.1 0.5453445
19.12 0.4980205
19.14 0.481145
19.16 0.4618165
19.18 0.4713276
19.2 0.420981
19.22 0.4454496
19.24 0.4713289
19.26 0.469734
19.28 0.4756837
19.3 0.4857213
19.32 0.4784093
19.34 0.4728104
19.36 0.4831927
19.38 0.4344254
19.4 0.4785658
19.42 0.4616269
19.44 0.428282
19.46 0.4686421
19.48 0.4633038
19.5 0.494166
19.52 0.4452811
19.54 0.4717252
19.56 0.4778335
19.58 0.456892
19.6 0.4973429
19.62 0.4769436
19.64 0.4719378
19.66 0.4540096
19.68 0.4648113
19.7 0.4197021
19.72 0.4101528
19.74 0.4535688
19.76 0.4544508
19.78 0.4716193
19.8 0.4610853
19.82 0.441532
19.84 0.4534862
19.86 0.4809367
19.88 0.4493883
19.9 0.4592935
19.92 0.4571919
19.94 0.4532655
19.96 0.4843038
19.98 0.459701
20 0.4598644
&
@target G1.S0
@type xy
0 630
0.02 2107
0.04 0
0.06 0
0.08 1616
0.1 143
0.12 513
0.14 39
0.16 5
0.18 83
0.2 4
0.22 3143
0.24 3618
0.26 2369
0.28 1565
0.3 0
0.32 0
0.34 1423
0.36 274
0.38 7
0.4 1917
0.42 170
0.44 897
0.46 17
0.48 0
0.5 70
0.52 2903
0.54 12
0.56 0
0.58 10
0.6 1628
0.62 223
0.64 2002
0.66 83
0.68 1033
0.7 1706
0.72 971
0.74 180
0.76 3557
0.78 965
0.8 52
0.82 20
0.84 1862
0.86 1010
0.88 556
0.9 71
0.92 619
0.94 1058
0.96 873
0.98 155
1 6
1.02 1069
1.04 189
1.06 176
1.08 12
1.1 754
1.12 2
1.14 778
1.16 1011
1.18 1255
1.2 1236
1.22 900
1.24 0
1.26 1012
1.28 2270
1.3 2697
1.32 3762
1.34 586
1.36 3580
1.38 1493
1.4 2242
1.42 1194
1.44 1490
1.46 1217
1.48 1
1.5 1193
1.52 1098
1.54 2193
1.56 0
1.58 205
1.6 1207
1.62 1173
1.64 1526
1.66 2775
1.68 705
1.7 84
1.72 345
1.74 479
1.76 202
1.78 22
1.8 387
1.82 84
1.84 0
1.86 891
1.88 358
1.9 2793
1.92 96
1.94 184
1.96 303
1.98 704
2 168
2.02 85
2.04 933
2.06 304
2.08 199
2.1 390
2.12 98
2.14 101
2.16 60
2.18 803
2.2 898
2.22 840
2.24 1162
2.26 7215
2.28 9960
2.3 9379
2.32 9544
2.34 8114
2.36 7560
2.38 8246
2.4 9071
2.42 9143
2.44 8556
2.46 7780
2.48 8208
2.5 7354
2.52 8017
2.54 9371
2.56 10512
2.58 9127
2.6 11437
2.62 10432
2.64 10467
2.66 10199
2.68 11143
2.7 9956
2.72 9344
2.74 8833
2.76 10461
2.78 10277
2.8 10002
2.82 10924
2.84 11058
2.86 9569
2.88 8222
2.9 7767
2.92 7545
2.94 7621
2.96 7214
2.98 6612
3 5941
3.02 4127
3.04 5186
3.06 5154
3.08 5178
3.1 4656
3.12 4105
3.14 3613
3.16 4737
3.18 5072
3.2 4283
3.22 4055
3.24 3615
3.26 2159
3.28 3026
3.3 4331
3.32 6451
3.34 6150
3.36 9349
3.38 7836
3.4 8230
3.42 7623
3.44 9385
3.46 7522
3.48 9308
3.5 7327
3.52 8060
3.54 5392
3.56 6559
3.58 5742
3.6 4682
3.62 5979
3.64 7523
3.66 7800
3.68 9495
3.7 9031
3.72 8344
3.74 8409
3.76 7504
3.78 8210
3.8 7504
3.82 10491
3.84 9247
3.86 8802
3.88 9828
3.9 8950
3.92 8557
3.94 8738
3.96 9733
3.98 9230
4 9099
4.02 11240
4.04 9144
4.06 9412
4.08 10341
4.1 9029
4.12 9473
4.14 9415
4.16 9066
4.18 8292
4.2 8601
4.22 8412
4.24 7479
4.26 7310
4.28 8723
4.3 8910
4.32 7661
4.34 9034
4.36 8144
4.38 10102
4.4 8050
4.42 9214
4.44 9910
4.46 8278
4.48 8131
4.5 6514
4.52 7817
4.54 7693
4.56 7883
4.58 9662
4.6 8455
4.62 9380
4.64 11483
4.66 9735
4.68 8713
4.7 7526
4.72 7068
4.74 5668
4.76 5535
4.78 3960
4.8 4662
4.82 5026
4.84 5410
4.86 6097
4.88 4332
4.9 5627
4.92 6399
4.94 5888
4.96 6768
4.98 7967
5 6708
5.02 5542
5.04 7092
5.06 7084
5.08 6116
5.1 7413
5.12 6568
5.14 6184
5.16 5527
5.18 6899
5.2 5795
5.22 7328
5.24 6074
5.26 8007
5.28 6662
5.3 6591
5.32 4948
5.34 4919
5.36 7639
5.38 8838
5.4 7690
5.42 7194
5.44 6492
5.46 5554
5.48 7350
5.5 6486
5.52 6013
5.54 5240
5.56 5920
5.58 5831
5.6 4826
5.62 5942
5.64 6137
5.66 5987
5.68 4482
5.7 6983
5.72 6013
5.74 4860
5.76 5865
5.78 7689
5.8 9400
5.82 11167
5.84 8493
5.86 6455
5.88 7175
5.9 7479
5.92 5870
5.94 5905
5.96 5226
5.98 5994
6 6022
6.02 6891
6.04 6528
6.06 6529
6.08 8340
6.1 7745
6.12 9263
6.14 7652
6.16 10685
6.18 9793
6.2 8919
6.22 6025
6.24 8333
6.26 7416
6.28 6372
6.3 5467
6.32 5416
6.34 6237
6.36 7806
6.38 5869
6.4 6413
6.42 7080
6.44 7645
6.46 7621
6.48 7439
6.5 7248
6.52 8172
6.54 7552
6.56 7302
6.58 7920
6.6 7447
6.62 7175
6.64 6925
6.66 6490
6.68 5798
6.7 5358
6.72 7866
6.74 7807
6.76 5909
6.78 6889
6.8 4664
6.82 5407
6.84 4059
6.86 3518
6.88 5311
6.9 5324
6.92 6696
6.94 5294
6.96 6004
6.98 5652
7 4625
7.02 3556
7.04 4160
7.06 4235
7.08 4012
7.1 4481
7.12 4099
7.14 2673
7.16 3767
7.18 2784
7.2 3054
7.22 2008
7.24 1920
7.26 2429
7.28 2475
7.3 1481
7.32 1761
7.34 2902
7.36 3059
7.38 3026
7.4 4643
7.42 4498
7.44 4893
7.46 5275
7.48 4733
7.5 6354
7.52 4521
7.54 7174
7.56 6592
7.58 7156
7.6 6325
7.62 5483
7.64 4339
7.66 5438
7.68 4022
7.7 6903
7.72 3165
7.74 3153
7.76 4257
7.78 3987
7.8 5482
7.82 5517
7.84 4976
7.86 4883
7.88 4426
7.9 6707
7.92 6639
7.94 8126
7.96 7493
7.98 9385
8 10850
8.02 7464
8.04 6573
8.06 3800
8.08 2242
8.1 1528
8.12 2762
8.14 1933
8.16 1115
8.18 2332
8.2 4096
8.22 3003
8.24 6689
8.26 5745
8.28 4774
8.3 5511
8.32 4353
8.34 5879
8.36 4836
8.38 4864
8.4 4174
8.42 5143
8.44 5700
8.46 3621
8.48 3082
8.5 3637
8.52 4233
8.54 2983
8.56 4565
8.58 3841
8.6 3512
8.62 3449
8.64 3725
8.66 4442
8.68 3998
8.7 5190
8.72 4480
8.74 6180
8.76 5639
8.78 5307
8.8 5877
8.82 6890
8.84 4495
8.86 3569
8.88 5610
8.9 3862
8.92 3253
8.94 3806
8.96 5222
8.98 4076
9 6504
9.02 5154
9.04 4856
9.06 5071
9.08 4914
9.1 2044
9.12 2906
9.14 2841
9.16 2731
9.18 484
9.2 1190
9.22 619
9.24 2039
9.26 15
9.28 950
9.3 671
9.32 854
9.34 3049
9.36 2581
9.38 4233
9.4 2196
9.42 4224
9.44 3617
9.46 4042
9.48 3782
9.5 2049
9.52 1615
9.54 962
9.56 318
9.58 1726
9.6 1874
9.62 158
9.64 77
9.66 413
9.68 1030
9.7 800
9.72 1275
9.74 1778
9.76 1759
9.78 1174
9.8 2813
9.82 2067
9.84 6421
9.86 6603
9.88 7372
9.9 6083
9.92 4357
9.94 4382
9.96 3900
9.98 5463
10 4742
10.02 2639
10.04 3004
10.06 3731
10.08 4670
10.1 6062
10.12 6227
10.14 7843
10.16 6224
10.18 5364
10.2 4221
10.22 2681
10.24 4295
10.26 3153
10.28 3261
10.3 2232
10.32 3162
10.34 3574
10.36 4087
10.38 3867
10.4 6841
10.42 2928
10.44 2955
10.46 3563
10.48 4795
10.5 5793
10.52 6116
10.54 5797
10.56 7411
10.58 6520
10.6 4794
10.62 6443
10.64 5741
10.66 5642
10.68 5236
10.7 4560
10.72 5172
10.74 4794
10.76 6236
10.78 6827
10.8 5395
10.82 5875
10.84 6055
10.86 6735
10.88 6500
10.9 7906
10.92 9234
10.94 9211
10.96 9256
10.98 9850
11 9146
11.02 10046
11.04 8153
11.06 7275
11.08 4774
11.1 3884
11.12 3676
11.14 4027
11.16 6661
11.18 6420
11.2 7337
11.22 7129
11.24 6694
11.26 7385
11.28 5006
11.3 7709
11.32 6016
11.34 6869
11.36 7800
11.38 7114
11.4 7144
11.42 7870
11.44 7591
11.46 7225
11.48 8792
11.5 9507
11.52 7697
11.54 7850
11.56 8354
11.58 9841
11.6 8109
11.62 6966
11.64 6878
11.66 5318
11.68 5726
11.7 6930
11.72 6863
11.74 5754
11.76 5165
11.78 4438
11.8 3413
11.82 3380
11.84 3806
11.86 3855
11.88 3797
11.9 4058
11.92 6152
11.94 6938
11.96 7709
11.98 8625
12 10200
12.02 9152
12.04 7843
12.06 7651
12.08 7441
12.1 4841
12.12 5710
12.14 6864
12.16 7376
12.18 7650
12.2 5616
12.22 5486
12.24 5670
12.26 5739
12.28 6682
12.3 7313
12.32 7293
12.34 5431
12.36 6873
12.38 7361
12.4 7831
12.42 6857
12.44 5523
12.46 5687
12.48 5649
12.5 5508
12.52 3406
12.54 4592
12.56 4267
12.58 4154
12.6 4311
12.62 4693
12.64 3588
12.66 2936
12.68 2938
12.7 4026
12.72 3122
12.74 3448
12.76 3638
12.78 5279
12.8 4065
12.82 4793
12.84 5842
12.86 7036
12.88 5281
12.9 4089
12.92 6124
12.94 5635
12.96 6074
12.98 6105
13 6976
13.02 6718
13.04 4700
13.06 5250
13.08 3695
13.1 4147
13.12 3401
13.14 3574
13.16 4096
13.18 5015
13.2 4566
13.22 4069
13.24 3570
13.26 2759
13.28 1723
13.3 2930
13.32 3361
13.34 2708
13.36 3448
13.38 2650
13.4 2127
13.42 4165
13.44 2845
13.46 2491
13.48 2651
13.5 3521
13.52 3176
13.54 3648
13.56 3199
13.58 3127
13.6 3949
13.62 4060
13.64 5513
13.66 4977
13.68 6026
13.7 4590
13.72 6295
13.74 5924
13.76 6255
13.78 4734
13.8 5700
13.82 6361
13.84 6439
13.86 7727
13.88 9440
13.9 6734
13.92 5621
13.94 6767
13.96 5412
13.98 4818
14 5444
14.02 5564
14.04 5914
14.06 7151
14.08 6282
14.1 5487
14.12 6176
14.14 6535
14.16 7136
14.18 8081
14.2 6718
14.22 8581
14.24 7642
14.26 6341
14.28 5988
14.3 4387
14.32 6181
14.34 7556
14.36 5729
14.38 4312
14.4 2726
14.42 3058
14.44 3446
14.46 4167
14.48 3535
14.5 4730
14.52 6366
14.54 5526
14.56 6393
14.58 6782
14.6 6864
14.62 6079
14.64 5408
14.66 4843
14.68 4467
14.7 4029
14.72 4223
14.74 6425
14.76 6872
14.78 5277
14.8 5331
14.82 6321
14.84 6835
14.86 8071
14.88 7160
14.9 6584
14.92 5704
14.94 7600
14.96 5629
14.98 6597
15 8108
15.02 8736
15.04 7776
15.06 8069
15.08 8043
15.1 6583
15.12 5161
15.14 6488
15.16 6438
15.18 7166
15.2 5527
15.22 5999
15.24 3877
15.26 5872
15.28 4582
15.3 4231
15.32 6156
15.34 4913
15.36 3966
15.38 3991
15.4 2693
15.42 3856
15.44 5057
15.46 6157
15.48 3118
15.5 1583
15.52 2193
15.54 4370
15.56 3811
15.58 4369
15.6 6040
15.62 5929
15.64 5225
15.66 4482
15.68 4660
15.7 5649
15.72 3895
15.74 4245
15.76 4096
15.78 4879
15.8 4795
15.82 5688
15.84 4939
15.86 7035
15.88 8808
15.9 6601
15.92 4754
15.94 5011
15.96 5019
15.98 4428
16 3436
16.02 3723
16.04 5497
16.06 5868
16.08 4382
16.1 7925
16.12 5979
16.14 6181
16.16 5544
16.18 6514
16.2 4602
16.22 6064
16.24 9317
16.26 6461
16.28 7168
16.3 7235
16.32 6352
16.34 8464
16.36 6541
16.38 7009
16.4 9664
16.42 10002
16.44 9356
16.46 9201
16.48 9139
16.5 9936
16.52 10228
16.54 9249
16.56 8539
16.58 8394
16.6 8490
16.62 7988
16.64 7024
16.66 7740
16.68 8850
16.7 8356
16.72 10928
16.74 8151
16.76 8822
16.78 8239
16.8 8591
16.82 9913
16.84 7775
16.86 7536
16.88 8362
16.9 8927
16.92 8774
16.94 7933
16.96 8393
16.98 9342
17 7258
17.02 7267
17.04 7187
17.06 6283
17.08 5467
17.1 4994
17.12 5602
17.14 4712
17.16 3921
17.18 5865
17.2 5889
17.22 5706
17.24 4972
17.26 4930
17.28 6226
17.3 5263
17.32 4933
17.34 6853
17.36 6193
17.38 4680
17.4 5684
17.42 3762
17.44 3479
17.46 3126
17.48 4338
17.5 5738
17.52 5695
17.54 6822
17.56 5004
17.58 3767
17.6 5189
17.62 4052
17.64 4265
17.66 3739
17.68 4048
17.7 5095
17.72 4725
17.74 3956
17.76 3658
17.78 2643
17.8 2026
17.82 2805
17.84 3319
17.86 1710
17.88 2270
17.9 2710
17.92 1808
17.94 2980
17.96 2605
17.98 1514
18 4186
18.02 3084
18.04 2321
18.06 3049
18.08 5231
18.1 4567
18.12 3808
18.14 3627
18.16 6874
18.18 7046
18.2 6509
18.22 4483
18.24 4905
18.26 5177
18.28 4616
18.3 5079
18.32 5619
18.34 9051
18.36 8707
18.38 8721
18.4 10454
18.42 9242
18.44 7581
18.46 9349
18.48 10399
18.5 8500
18.52 9914
18.54 10890
18.56 9880
18.58 9746
18.6 9035
18.62 8250
18.64 6692
18.66 7201
18.68 8805
18.7 7128
18.72 8302
18.74 8863
18.76 9358
18.78 9952
18.8 9131
18.82 10138
18.84 8890
18.86 9024
18.88 8186
18.9 8693
18.92 8145
18.94 6813
18.96 6130
18.98 5982
19 7620
19.02 6551
19.04 5572
19.06 3098
19.08 5005
19.1 5442
19.12 3899
19.14 3226
19.16 5445
19.18 5478
19.2 3907
19.22 3454
19.24 2566
19.26 2732
19.28 1570
19.3 3797
19.32 3876
19.34 3228
19.36 4697
19.38 7473
19.4 5925
19.42 6029
19.44 6526
19.46 3944
19.48 6015
19.5 4589
19.52 4856
19.54 5711
19.56 7133
19.58 6245
19.6 4459
19.62 5154
19.64 5526
19.66 4095
19.68 4039
19.7 4946
19.72 2894
19.74 3123
19.76 2604
19.78 2559
19.8 4157
19.82 3966
19.84 3714
19.86 6162
19.88 3747
19.9 4869
19.92 3909
19.94 2864
19.96 4892
19.98 6326
20 6064
&
@target G1.S1
@type xy
0 17
0.02 0
0.04 0
0.06 0
0.08 0
0.1 0
0.12 0
0.14 2
0.16 2
0.18 0
0.2 0
0.22 4
0.24 0
0.26 0
0.28 0
0.3 0
0.32 0
0.34 469
0.36 0
0.38 0
0.4 0
0.42 9
0.44 90
0.46 0
0.48 0
0.5 0
0.52 173
0.54 0
0.56 0
0.58 15
0.6 252
0.62 0
0.64 158
0.66 0
0.68 13
0.7 16
0.72 1855
0.74 4
0.76 100
0.78 0
0.8 0
0.82 0
0.84 0
0.86 18
0.88 0
0.9 4
0.92 387
0.94 257
0.96 41
0.98 43
1 0
1.02 457
1.04 82
1.06 303
1.08 20
1.1 169
1.12 0
1.14 480
1.16 363
1.18 311
1.2 746
1.22 581
1.24 0
1.26 327
1.28 273
1.3 460
1.32 0
1.34 62
1.36 220
1.38 62
1.4 172
1.42 169
1.44 26
1.46 0
1.48 16
1.5 119
1.52 120
1.54 222
1.56 3
1.58 11
1.6 9
1.62 215
1.64 242
1.66 85
1.68 1
1.7 75
1.72 2518
1.74 1591
1.76 1005
1.78 166
1.8 232
1.82 88
1.84 0
1.86 956
1.88 2992
1.9 690
1.92 957
1.94 760
1.96 662
1.98 1625
2 894
2.02 207
2.04 1859
2.06 249
2.08 2167
2.1 1333
2.12 1295
2.14 2092
2.16 2394
2.18 1403
2.2 2142
2.22 237
2.24 778
2.26 2628
2.28 2556
2.3 2477
2.32 2951
2.34 3273
2.36 3721
2.38 3593
2.4 3352
2.42 3813
2.44 5278
2.46 4043
2.48 3024
2.5 6594
2.52 5037
2.54 3935
2.56 4276
2.58 4025
2.6 4264
2.62 3333
2.64 2916
2.66 3167
2.68 2957
2.7 3837
2.72 3711
2.74 3389
2.76 4315
2.78 3026
2.8 3919
2.82 2701
2.84 3375
2.86 4714
2.88 3266
2.9 5621
2.92 6957
2.94 5857
2.96 6487
2.98 6801
3 8609
3.02 10421
3.04 9533
3.06 10127
3.08 9588
3.1 11335
3.12 12056
3.14 9332
3.16 10749
3.18 10424
3.2 11219
3.22 9903
3.24 14303
3.26 13160
3.28 12688
3.3 11531
3.32 9419
3.34 8530
3.36 8207
3.38 7580
3.4 7766
3.42 8596
3.44 6674
3.46 6436
3.48 6022
3.5 7642
3.52 6059
3.54 7789
3.56 8287
3.58 9130
3.6 10145
3.62 8311
3.64 5736
3.66 5847
3.68 5421
3.7 5810
3.72 5509
3.74 6254
3.76 5838
3.78 5606
3.8 5311
3.82 3584
3.84 4163
3.86 5293
3.88 6541
3.9 5410
3.92 3527
3.94 2563
3.96 2257
3.98 2219
4 3009
4.02 4433
4.04 4091
4.06 3192
4.08 4508
4.1 4364
4.12 4688
4.14 2994
4.16 2622
4.18 2495
4.2 3218
4.22 3841
4.24 3203
4.26 3487
4.28 4416
4.3 3963
4.32 3652
4.34 4250
4.36 3729
4.38 3152
4.4 3258
4.42 3341
4.44 3217
4.46 2785
4.48 3607
4.5 3135
4.52 3804
4.54 4703
4.56 4025
4.58 2482
4.6 2769
4.62 2428
4.64 3393
4.66 2564
4.68 3950
4.7 4646
4.72 5266
4.74 7930
4.76 7991
4.78 8487
4.8 5907
4.82 7329
4.84 5279
4.86 5064
4.88 5714
4.9 6623
4.92 4926
4.94 4975
4.96 5020
4.98 5050
5 5718
5.02 6012
5.04 5875
5.06 5362
5.08 6278
5.1 6233
5.12 8041
5.14 8230
5.16 6676
5.18 5326
5.2 5548
5.22 5404
5.24 6001
5.26 4352
5.28 5027
5.3 6539
5.32 6209
5.34 5477
5.36 4547
5.38 3342
5.4 3340
5.42 3395
5.44 5318
5.46 4956
5.48 3442
5.5 3794
5.52 3729
5.54 6570
5.56 7359
5.58 4325
5.6 5584
5.62 5337
5.64 4947
5.66 5691
5.68 7256
5.7 4389
5.72 3904
5.74 4974
5.76 6228
5.78 2355
5.8 753
5.82 535
5.84 2512
5.86 4397
5.88 3422
5.9 3408
5.92 6924
5.94 4826
5.96 4217
5.98 5367
6 3797
6.02 3818
6.04 4277
6.06 3833
6.08 5122
6.1 7534
6.12 5397
6.14 4886
6.16 5187
6.18 4696
6.2 5870
6.22 6849
6.24 6434
6.26 6954
6.28 6433
6.3 5776
6.32 6321
6.34 7440
6.36 4731
6.38 4551
6.4 5745
6.42 4501
6.44 4318
6.46 4424
6.48 4389
6.5 4696
6.52 3941
6.54 4016
6.56 4681
6.58 4915
6.6 5296
6.62 6903
6.64 7928
6.66 6692
6.68 7652
6.7 6991
6.72 6253
6.74 4402
6.76 5728
6.78 6770
6.8 8680
6.82 7902
6.84 9135
6.86 11092
6.88 9209
6.9 8864
6.92 8737
6.94 8253
6.96 9139
6.98 7674
7 10205
7.02 11270
7.04 8616
7.06 10941
7.08 11102
7.1 11381
7.12 8908
7.14 12390
7.16 11240
7.18 10447
7.2 8195
7.22 9858
7.24 8943
7.26 10703
7.28 10114
7.3 11816
7.32 11463
7.34 12042
7.36 12014
7.38 11365
7.4 8648
7.42 10552
7.44 11880
7.46 9916
7.48 8636
7.5 9840
7.52 11068
7.54 7833
7.56 7771
7.58 8452
7.6 9962
7.62 9533
7.64 9723
7.66 9381
7.68 9758
7.7 6703
7.72 11375
7.74 11205
7.76 13257
7.78 11035
7.8 11443
7.82 11470
7.84 11591
7.86 9650
7.88 8978
7.9 9631
7.92 8797
7.94 9853
7.96 7517
7.98 5093
8 6053
8.02 7058
8.04 8906
8.06 8483
8.08 12154
8.1 13894
8.12 12355
8.14 12457
8.16 13981
8.18 13668
8.2 11119
8.22 10823
8.24 11196
8.26 11677
8.28 10649
8.3 11922
8.32 10899
8.34 10296
8.36 9371
8.38 10089
8.4 10147
8.42 9073
8.44 9106
8.46 12711
8.48 13214
8.5 13241
8.52 12272
8.54 12761
8.56 12143
8.58 9727
8.6 9862
8.62 9310
8.64 10672
8.66 8901
8.68 9100
8.7 8874
8.72 9983
8.74 7355
8.76 8901
8.78 8306
8.8 10314
8.82 8785
8.84 9084
8.86 10828
8.88 8195
8.9 11418
8.92 10150
8.94 8017
8.96 6484
8.98 7879
9 8976
9.02 6303
9.04 7040
9.06 7107
9.08 10363
9.1 10950
9.12 11723
9.14 10018
9.16 10592
9.18 14192
9.2 13965
9.22 11877
9.24 10485
9.26 12476
9.28 11385
9.3 10093
9.32 14141
9.34 10022
9.36 13601
9.38 10081
9.4 10067
9.42 10259
9.44 11490
9.46 9647
9.48 8141
9.5 9558
9.52 11179
9.54 11020
9.56 10607
9.58 9271
9.6 10588
9.62 10760
9.64 11350
9.66 13810
9.68 15026
9.7 13947
9.72 15986
9.74 12733
9.76 11340
9.78 12613
9.8 12260
9.82 11014
9.84 7353
9.86 7936
9.88 6485
9.9 7324
9.92 10014
9.94 8965
9.96 8249
9.98 6701
10 8240
10.02 10073
10.04 9865
10.06 9921
10.08 8370
10.1 7953
10.12 7463
10.14 5993
10.16 8244
10.18 8000
10.2 10012
10.22 9830
10.24 7816
10.26 9198
10.28 10629
10.3 11260
10.32 12123
10.34 10148
10.36 8688
10.38 9480
10.4 8105
10.42 9543
10.44 12220
10.46 7221
10.48 6411
10.5 5688
10.52 6535
10.54 4356
10.56 5969
10.58 5026
10.6 6843
10.62 5552
10.64 4976
10.66 7036
10.68 7357
10.7 6893
10.72 7877
10.74 7016
10.76 5427
10.78 5866
10.8 6323
10.82 5690
10.84 6057
10.86 7331
10.88 6135
10.9 5393
10.92 3722
10.94 4338
10.96 3441
10.98 4343
11 4054
11.02 4166
11.04 6757
11.06 6160
11.08 8709
11.1 8360
11.12 8890
11.14 8623
11.16 7986
11.18 8698
11.2 7175
11.22 7313
11.24 8985
11.26 7571
11.28 6906
11.3 5054
11.32 6271
11.34 7396
11.36 7171
11.38 6883
11.4 6704
11.42 5558
11.44 6554
11.46 7432
11.48 5251
11.5 3176
11.52 5271
11.54 5483
11.56 4811
11.58 4297
11.6 6785
11.62 7250
11.64 7593
11.66 8370
11.68 6798
11.7 6005
11.72 6427
11.74 7553
11.76 6412
11.78 9882
11.8 9487
11.82 10225
11.84 8992
11.86 9640
11.88 7197
11.9 6941
11.92 6435
11.94 5617
11.96 4341
11.98 3506
12 2780
12.02 4675
12.04 5638
12.06 4543
12.08 5692
12.1 6660
12.12 5858
12.14 7240
12.16 7417
12.18 7031
12.2 5606
12.22 8385
12.24 7623
12.26 8759
12.28 8750
12.3 6370
12.32 7793
12.34 8972
12.36 6994
12.38 6052
12.4 6977
12.42 7712
12.44 7295
12.46 7910
12.48 7975
12.5 7156
12.52 8600
12.54 6351
12.56 8131
12.58 8269
12.6 7344
12.62 10172
12.64 9116
12.66 9698
12.68 11041
12.7 9446
12.72 9479
12.74 9881
12.76 8995
12.78 7781
12.8 9026
12.82 7306
12.84 5449
12.86 7015
12.88 7388
12.9 7612
12.92 6197
12.94 6846
12.96 6524
12.98 7793
13 6954
13.02 6508
13.04 7496
13.06 6693
13.08 8254
13.1 8732
13.12 8224
13.14 9218
13.16 6876
13.18 6811
13.2 8963
13.22 9648
13.24 9850
13.26 10752
13.28 13173
13.3 10758
13.32 11287
13.34 11228
13.36 9591
13.38 10526
13.4 10450
13.42 9556
13.44 12951
13.46 10155
13.48 11178
13.5 8259
13.52 9002
13.54 8610
13.56 10415
13.58 8670
13.6 7631
13.62 9896
13.64 5788
13.66 6434
13.68 7449
13.7 8746
13.72 5940
13.74 6538
13.76 7346
13.78 5634
13.8 6088
13.82 6568
13.84 6463
13.86 6535
13.88 6377
13.9 6983
13.92 7291
13.94 5694
13.96 7969
13.98 6469
14 7180
14.02 6602
14.04 4955
14.06 6656
14.08 3919
14.1 4334
14.12 5770
14.14 3843
14.16 4870
14.18 5094
14.2 3100
14.22 3256
14.24 5124
14.26 5238
14.28 6701
14.3 7733
14.32 7274
14.34 5546
14.36 6517
14.38 6947
14.4 7199
14.42 8634
14.44 11331
14.46 8632
14.48 10369
14.5 7880
14.52 6129
14.54 5618
14.56 6879
14.58 6273
14.6 6918
14.62 8449
14.64 10233
14.66 7837
14.68 8506
14.7 8759
14.72 9529
14.74 9451
14.76 7857
14.78 8043
14.8 8811
14.82 6827
14.84 8018
14.86 8514
14.88 7770
14.9 7454
14.92 9326
14.94 7022
14.96 7059
14.98 7163
15 5230
15.02 4474
15.04 5576
15.06 7880
15.08 5876
15.1 6204
15.12 9235
15.14 7162
15.16 7335
15.18 7977
15.2 8705
15.22 9285
15.24 9040
15.26 8812
15.28 8128
15.3 10460
15.32 8878
15.34 9283
15.36 9054
15.38 7524
15.4 8732
15.42 9023
15.44 8142
15.46 7114
15.48 9493
15.5 11269
15.52 11285
15.54 8264
15.56 8248
15.58 8515
15.6 7007
15.62 7332
15.64 8088
15.66 9610
15.68 9541
15.7 5977
15.72 9391
15.74 9995
15.76 8671
15.78 10514
15.8 9254
15.82 9026
15.84 8212
15.86 7314
15.88 6449
15.9 6762
15.92 7390
15.94 7985
15.96 8019
15.98 5759
16 6060
16.02 7448
16.04 6362
16.06 5007
16.08 7942
16.1 4478
16.12 6758
16.14 8947
16.16 8606
16.18 8122
16.2 9084
16.22 8793
16.24 5758
16.26 6520
16.28 5560
16.3 4546
16.32 6235
16.34 6439
16.36 5937
16.38 6023
16.4 3441
16.42 4081
16.44 2615
16.46 2442
16.48 2961
16.5 3447
16.52 2700
16.54 3495
16.56 4168
16.58 4300
16.6 4486
16.62 4528
16.64 5744
16.66 4824
16.68 4146
16.7 3388
16.72 3567
16.74 3991
16.76 3661
16.78 3590
16.8 3358
16.82 3629
16.84 5664
16.86 5233
16.88 5751
16.9 5271
16.92 4848
16.94 5381
16.96 4073
16.98 4987
17 5632
17.02 5976
17.04 5760
17.06 8035
17.08 9130
17.1 9231
17.12 7486
17.14 8320
17.16 8794
17.18 6814
17.2 5871
17.22 5745
17.24 6477
17.26 6673
17.28 5487
17.3 6612
17.32 7246
17.34 5897
17.36 7549
17.38 7479
17.4 7649
17.42 9798
17.44 9266
17.46 8564
17.48 7996
17.5 5531
17.52 6233
17.54 5360
17.56 6187
17.58 7958
17.6 7786
17.62 8308
17.64 8110
17.66 8850
17.68 9170
17.7 7517
17.72 8962
17.74 9899
17.76 8331
17.78 8642
17.8 8816
17.82 8372
17.84 8853
17.86 10787
17.88 11877
17.9 12513
17.92 11390
17.94 12628
17.96 13085
17.98 13581
18 9997
18.02 9828
18.04 10137
18.06 7173
18.08 8755
18.1 9489
18.12 9601
18.14 9156
18.16 6558
18.18 7325
18.2 7300
18.22 6656
18.24 7729
18.26 7474
18.28 6586
18.3 5470
18.32 3817
18.34 2128
18.36 2355
18.38 2879
18.4 1447
18.42 2113
18.44 2240
18.46 1174
18.48 807
18.5 1579
18.52 1354
18.54 1265
18.56 1193
18.58 1397
18.6 1342
18.62 2109
18.64 3408
18.66 2766
18.68 4605
18.7 2807
18.72 2370
18.74 2230
18.76 1331
18.78 760
18.8 1175
18.82 793
18.84 2186
18.86 2107
18.88 2209
18.9 2111
18.92 4342
18.94 4116
18.96 4218
18.98 5025
19 3770
19.02 5719
19.04 4056
19.06 7709
19.08 6274
19.1 5546
19.12 6689
19.14 5441
19.16 5541
19.18 4745
19.2 6963
19.22 8339
19.24 8811
19.26 8841
19.28 9774
19.3 8402
19.32 7019
19.34 9220
19.36 8718
19.38 6990
19.4 7644
19.42 7280
19.44 7502
19.46 9360
19.48 7732
19.5 9680
19.52 7253
19.54 8389
19.56 7318
19.58 6693
19.6 8088
19.62 9614
19.64 8879
19.66 8777
19.68 10480
19.7 7873
19.72 9822
19.74 8608
19.76 8829
19.78 10738
19.8 9485
19.82 8122
19.84 7516
19.86 6274
19.88 9946
19.9 9183
19.92 8352
19.94 9760
19.96 7032
19.98 6326
20 5394
&
@target G1.S2
@type xy
0 27
0.02 288
0.04 0
0.06 0
0.08 261
0.1 0
0.12 30
0.14 0
0.16 0
0.18 0
0.2 0
0.22 894
0.24 627
0.26 357
0.28 277
0.3 0
0.32 0
0.34 292
0.36 3
0.38 0
0.4 194
0.42 3
0.44 115
0.46 0
0.48 0
0.5 0
0.52 561
0.54 0
0.56 0
0.58 0
0.6 189
0.62 12
0.64 348
0.66 1
0.68 54
0.7 368
0.72 177
0.74 3
0.76 506
0.78 59
0.8 0
0.82 0
0.84 364
0.86 161
0.88 26
0.9 1
0.92 57
0.94 262
0.96 114
0.98 0
1 0
1.02 65
1.04 20
1.06 19
1.08 0
1.1 71
1.12 0
1.14 131
1.16 152
1.18 276
1.2 80
1.22 86
1.24 0
1.26 156
1.28 237
1.3 471
1.32 780
1.34 32
1.36 741
1.38 178
1.4 333
1.42 105
1.44 199
1.46 167
1.48 0
1.5 138
1.52 84
1.54 314
1.56 0
1.58 3
1.6 185
1.62 295
1.64 316
1.66 413
1.68 5
1.7 5
1.72 201
1.74 187
1.76 21
1.78 0
1.8 37
1.82 0
1.84 0
1.86 185
1.88 10
1.9 442
1.92 29
1.94 34
1.96 90
1.98 368
2 51
2.02 8
2.04 90
2.06 30
2.08 43
2.1 8
2.12 14
2.14 9
2.16 68
2.18 48
2.2 263
2.22 94
2.24 132
2.26 2087
2.28 2925
2.3 2484
2.32 2724
2.34 4077
2.36 4157
2.38 2766
2.4 3378
2.42 4732
2.44 3479
2.46 2355
2.48 3079
2.5 3199
2.52 3684
2.54 4460
2.56 3794
2.58 4771
2.6 4107
2.62 4653
2.64 5636
2.66 5418
2.68 5041
2.7 4618
2.72 3939
2.74 5427
2.76 5755
2.78 4077
2.8 3772
2.82 4699
2.84 4920
2.86 5220
2.88 4578
2.9 6158
2.92 4658
2.94 3614
2.96 4142
2.98 3346
3 4231
3.02 2329
3.04 2305
3.06 2625
3.08 2456
3.1 2944
3.12 4443
3.14 3120
3.16 3870
3.18 4917
3.2 2921
3.22 3475
3.24 2253
3.26 2197
3.28 2760
3.3 3112
3.32 3385
3.34 2963
3.36 3891
3.38 3307
3.4 3024
3.42 3217
3.44 4991
3.46 5390
3.48 5138
3.5 4973
3.52 4706
3.54 3988
3.56 5437
3.58 5475
3.6 4500
3.62 4188
3.64 3152
3.66 3471
3.68 5136
3.7 5297
3.72 3953
3.74 4519
3.76 5651
3.78 5312
3.8 5536
3.82 7314
3.84 6640
3.86 6224
3.88 5121
3.9 3767
3.92 4812
3.94 4452
3.96 4790
3.98 3991
4 4260
4.02 4998
4.04 6039
4.06 5562
4.08 6590
4.1 6067
4.12 6054
4.14 4678
4.16 4867
4.18 4877
4.2 4522
4.22 5058
4.24 3111
4.26 3248
4.28 4066
4.3 4064
4.32 3480
4.34 3555
4.36 4007
4.38 4414
4.4 3918
4.42 5014
4.44 4599
4.46 3952
4.48 3736
4.5 3731
4.52 3752
4.54 4568
4.56 3366
4.58 4179
4.6 3144
4.62 3371
4.64 3728
4.66 3748
4.68 3671
4.7 4669
4.72 2823
4.74 2368
4.76 3422
4.78 2670
4.8 2278
4.82 2002
4.84 3222
4.86 3058
4.88 2451
4.9 2303
4.92 2601
4.94 3311
4.96 2266
4.98 3294
5 3715
5.02 3363
5.04 3117
5.06 2628
5.08 4197
5.1 3459
5.12 3959
5.14 2473
5.16 2609
5.18 3940
5.2 3319
5.22 4039
5.24 2858
5.26 3407
5.28 3505
5.3 2356
5.32 2113
5.34 2141
5.36 2899
5.38 2631
5.4 3020
5.42 4447
5.44 3348
5.46 3145
5.48 2539
5.5 3326
5.52 2696
5.54 3146
5.56 2639
5.58 2599
5.6 1952
5.62 3497
5.64 2554
5.66 3128
5.68 2461
5.7 2395
5.72 2355
5.74 2898
5.76 3240
5.78 3326
5.8 3822
5.82 2785
5.84 2467
5.86 3278
5.88 3027
5.9 3505
5.92 2884
5.94 2624
5.96 1832
5.98 2259
6 2187
6.02 3017
6.04 3359
6.06 2181
6.08 4764
6.1 5075
6.12 3977
6.14 4198
6.16 5302
6.18 4638
6.2 4228
6.22 4274
6.24 4184
6.26 5164
6.28 4737
6.3 4627
6.32 3746
6.34 1974
6.36 3990
6.38 3701
6.4 3291
6.42 4324
6.44 3145
6.46 2500
6.48 3913
6.5 4065
6.52 3798
6.54 4587
6.56 3428
6.58 4501
6.6 3527
6.62 4489
6.64 4793
6.66 4302
6.68 5760
6.7 4748
6.72 6081
6.74 5451
6.76 5398
6.78 6048
6.8 4303
6.82 3584
6.84 2104
6.86 1799
6.88 2202
6.9 2480
6.92 1952
6.94 3003
6.96 2662
6.98 3182
7 2571
7.02 3185
7.04 1007
7.06 1527
7.08 1550
7.1 2576
7.12 3053
7.14 2154
7.16 2125
7.18 2771
7.2 2502
7.22 1878
7.24 1411
7.26 1931
7.28 1471
7.3 870
7.32 1283
7.34 1123
7.36 986
7.38 1999
7.4 2764
7.42 2509
7.44 3271
7.46 4185
7.48 4030
7.5 3941
7.52 3972
7.54 3570
7.56 3911
7.58 3563
7.6 3341
7.62 4791
7.64 2849
7.66 3784
7.68 2854
7.7 3264
7.72 4624
7.74 4140
7.76 3204
7.78 4628
7.8 4194
7.82 3068
7.84 3479
7.86 2835
7.88 3495
7.9 3680
7.92 3431
7.94 3449
7.96 4137
7.98 3676
8 4146
8.02 4058
8.04 4066
8.06 2828
8.08 2591
8.1 845
8.12 2113
8.14 1423
8.16 936
8.18 460
8.2 1665
8.22 2508
8.24 2961
8.26 2409
8.28 3006
8.3 3941
8.32 3737
8.34 3548
8.36 4866
8.38 2736
8.4 3012
8.42 2108
8.44 2975
8.46 1270
8.48 1332
8.5 2300
8.52 3159
8.54 1521
8.56 2315
8.58 3226
8.6 2934
8.62 3011
8.64 4312
8.66 4716
8.68 4999
8.7 4103
8.72 3599
8.74 5017
8.76 4539
8.78 4865
8.8 4977
8.82 5573
8.84 4548
8.86 4801
8.88 4728
8.9 3992
8.92 3995
8.94 3742
8.96 3523
8.98 3176
9 4153
9.02 3190
9.04 3457
9.06 4049
9.08 3459
9.1 2315
9.12 4059
9.14 3536
9.16 2563
9.18 1105
9.2 1666
9.22 1993
9.24 1864
9.26 1259
9.28 970
9.3 1119
9.32 1470
9.34 1928
9.36 2072
9.38 1274
9.4 2458
9.42 3189
9.44 1131
9.46 1467
9.48 1846
9.5 1109
9.52 533
9.54 657
9.56 647
9.58 1040
9.6 1048
9.62 1716
9.64 1322
9.66 2487
9.68 2105
9.7 2654
9.72 1544
9.74 1726
9.76 1753
9.78 2491
9.8 3012
9.82 2278
9.84 1444
9.86 2062
9.88 5587
9.9 4552
9.92 3725
9.94 4009
9.96 4255
9.98 4026
10 2461
10.02 2443
10.04 2882
10.06 2852
10.08 3421
10.1 3860
10.12 2507
10.14 2591
10.16 1618
10.18 1957
10.2 1977
10.22 2052
10.24 2361
10.26 2345
10.28 2323
10.3 1968
10.32 2067
10.34 3211
10.36 4306
10.38 2389
10.4 2853
10.42 2708
10.44 873
10.46 2811
10.48 3769
10.5 2440
10.52 2067
10.54 2900
10.56 2978
10.58 2923
10.6 2527
10.62 3174
10.64 1818
10.66 3516
10.68 3553
10.7 2257
10.72 2564
10.74 5181
10.76 4504
10.78 4394
10.8 3534
10.82 4933
10.84 3955
10.86 4906
10.88 5082
10.9 4442
10.92 3210
10.94 4360
10.96 5554
10.98 5328
11 5663
11.02 3659
11.04 4532
11.06 4433
11.08 3333
11.1 2890
11.12 3097
11.14 3192
11.16 4373
11.18 4319
11.2 4948
11.22 3756
11.24 4501
11.26 5271
11.28 4497
11.3 2833
11.32 3217
11.34 3193
11.36 3420
11.38 4996
11.4 5126
11.42 5043
11.44 3494
11.46 3716
11.48 5567
11.5 5289
11.52 5985
11.54 5564
11.56 5376
11.58 4844
11.6 4354
11.62 4123
11.64 3587
11.66 2064
11.68 3411
11.7 3619
11.72 4031
11.74 3198
11.76 1911
11.78 2121
11.8 1577
11.82 1864
11.84 2105
11.86 2399
11.88 1818
11.9 2945
11.92 5270
11.94 4857
11.96 4848
11.98 5263
12 5072
12.02 6724
12.04 6143
12.06 5338
12.08 5230
12.1 3812
12.12 3939
12.14 4844
12.16 4046
12.18 3874
12.2 3435
12.22 3066
12.24 2533
12.26 2935
12.28 3517
12.3 4799
12.32 3611
12.34 3620
12.36 4531
12.38 2772
12.4 2939
12.42 3721
12.44 2867
12.46 3689
12.48 4070
12.5 5072
12.52 4483
12.54 3330
12.56 4027
12.58 2308
12.6 3561
12.62 4008
12.64 2268
12.66 3298
12.68 3464
12.7 2171
12.72 2225
12.74 1558
12.76 2453
12.78 4151
12.8 3513
12.82 2650
12.84 3649
12.86 4344
12.88 4201
12.9 3307
12.92 2563
12.94 3592
12.96 4858
12.98 4632
13 5298
13.02 4511
13.04 4879
13.06 4572
13.08 5360
13.1 4712
13.12 4885
13.14 4266
13.16 3869
13.18 3931
13.2 4239
13.22 3817
13.24 3303
13.26 2966
13.28 2716
13.3 1692
13.32 2403
13.34 3268
13.36 2834
13.38 2150
13.4 3098
13.42 2669
13.44 2063
13.46 2408
13.48 2404
13.5 1407
13.52 1684
13.54 2243
13.56 2039
13.58 2747
13.6 1392
13.62 2012
13.64 1952
13.66 1541
13.68 2653
13.7 3034
13.72 2741
13.74 3661
13.76 4323
13.78 3973
13.8 4827
13.82 4488
13.84 5215
13.86 5110
13.88 3976
13.9 4019
13.92 2995
13.94 3140
13.96 2881
13.98 2294
14 2735
14.02 3724
14.04 2758
14.06 3336
14.08 1659
14.1 4039
14.12 4054
14.14 4563
14.16 3066
14.18 4785
14.2 4576
14.22 4280
14.24 3294
14.26 3132
14.28 3859
14.3 2830
14.32 3541
14.34 5080
14.36 3224
14.38 3940
14.4 1602
14.42 1330
14.44 1147
14.46 1761
14.48 2562
14.5 2063
14.52 3603
14.54 2931
14.56 4118
14.58 3101
14.6 3854
14.62 3674
14.64 3221
14.66 3158
14.68 3678
14.7 2865
14.72 3035
14.74 3998
14.76 4932
14.78 5054
14.8 4578
14.82 4402
14.84 4503
14.86 5422
14.88 4387
14.9 4013
14.92 4751
14.94 4855
14.96 4875
14.98 5638
15 5013
15.02 5153
15.04 6307
15.06 5809
15.08 5786
15.1 4682
15.12 4383
15.14 4981
15.16 3800
15.18 3849
15.2 3617
15.22 4430
15.24 2996
15.26 2540
15.28 2509
15.3 2544
15.32 3233
15.34 2560
15.36 3358
15.38 2709
15.4 1581
15.42 2345
15.44 3488
15.46 2678
15.48 2196
15.5 1073
15.52 1484
15.54 2395
15.56 1816
15.58 1390
15.6 3036
15.62 3137
15.64 3100
15.66 3038
15.68 3440
15.7 4229
15.72 3379
15.74 3368
15.76 3456
15.78 3667
15.8 4038
15.82 4389
15.84 4750
15.86 4683
15.88 2841
15.9 3723
15.92 3938
15.94 3674
15.96 3330
15.98 2111
16 1497
16.02 2658
16.04 2342
16.06 3773
16.08 2815
16.1 4514
16.12 2808
16.14 3472
16.16 3944
16.18 4397
16.2 3658
16.22 3485
16.24 3245
16.26 3266
16.28 4284
16.3 3871
16.32 4590
16.34 4818
16.36 5286
16.38 4461
16.4 6219
16.42 5948
16.44 6591
16.46 6968
16.48 7387
16.5 6152
16.52 7922
16.54 7408
16.56 5889
16.58 6020
16.6 7015
16.62 6728
16.64 5972
16.66 5710
16.68 6427
16.7 6149
16.72 6215
16.74 6626
16.76 6699
16.78 6877
16.8 7906
16.82 7423
16.84 5065
16.86 5772
16.88 5922
16.9 5178
16.92 5725
16.94 5394
16.96 5289
16.98 5441
17 4207
17.02 6044
17.04 5040
17.06 4966
17.08 4508
17.1 4580
17.12 3944
17.14 3799
17.16 4214
17.18 4245
17.2 4648
17.22 5297
17.24 5186
17.26 4531
17.28 4651
17.3 3783
17.32 3255
17.34 5035
17.36 5065
17.38 2708
17.4 2094
17.42 2858
17.44 2747
17.46 1946
17.48 2726
17.5 4030
17.52 3980
17.54 2693
17.56 3264
17.58 2465
17.6 3306
17.62 3752
17.64 4200
17.66 3330
17.68 2410
17.7 3103
17.72 2999
17.74 3005
17.76 2680
17.78 2236
17.8 3389
17.82 3292
17.84 3247
17.86 2188
17.88 2610
17.9 2557
17.92 3222
17.94 3701
17.96 3295
17.98 3419
18 4371
18.02 4270
18.04 2230
18.06 2208
18.08 2169
18.1 3242
18.12 1585
18.14 1537
18.16 3775
18.18 4168
18.2 2242
18.22 2582
18.24 2165
18.26 2304
18.28 3422
18.3 2912
18.32 2504
18.34 3543
18.36 4450
18.38 3323
18.4 3873
18.42 3116
18.44 3448
18.46 3709
18.48 3279
18.5 4094
18.52 4352
18.54 3958
18.56 2130
18.58 3634
18.6 3308
18.62 2861
18.64 2643
18.66 2657
18.68 3450
18.7 3367
18.72 2515
18.74 2772
18.76 3383
18.78 3837
18.8 3839
18.82 4305
18.84 3661
18.86 3263
18.88 3036
18.9 2673
18.92 4239
18.94 4262
18.96 3411
18.98 4402
19 3311
19.02 3641
19.04 4115
19.06 2325
19.08 3136
19.1 2736
19.12 1894
19.14 2009
19.16 2238
19.18 2126
19.2 2298
19.22 2855
19.24 3530
19.26 2372
19.28 1430
19.3 2439
19.32 1174
19.34 2380
19.36 3462
19.38 3368
19.4 2949
19.42 3636
19.44 4665
19.46 3600
19.48 4427
19.5 2815
19.52 3047
19.54 2985
19.56 4278
19.58 4189
19.6 2208
19.62 2305
19.64 2419
19.66 2878
19.68 4750
19.7 4141
19.72 3466
19.74 3919
19.76 1761
19.78 2902
19.8 2411
19.82 2548
19.84 3252
19.86 3379
19.88 4419
19.9 2806
19.92 2445
19.94 1975
19.96 2329
19.98 2375
20 3097
&
@target G2.S0
@type xy
1 0.456891
2 0.441135
3 0.439488
4 0.443875
5 0.455878
6 0.448498
7 0.478696
8 0.594201
9 0.852951
10 0.508994
11 0.603884
12 1.14019
13 0.892763
14 1.19309
15 0.826528
16 0.658787
17 0.461898
18 0.527779
19 0.454588
20 0.472017
21 0.489719
22 0.462628
23 0.458722
24 0.470665
25 0.445954
26 0.449055
27 0.437865
28 0.439602
29 0.733843
30 0.436176
31 0.738174
32 0.451913
33 0.780609
34 0.619253
35 1.02598
36 0.803757
37 1.01859
38 0.852848
39 1.33967
40 1.37181
41 0.974179
42 0.988205
43 0.724724
44 0.827979
45 0.527518
46 0.663381
47 0.820868
48 0.514927
49 0.757661
50 0.461574
51 0.558883
52 0.444888
53 0.47252
54 0.447912
55 0.743152
56 0.44334
57 0.775854
58 0.452686
59 0.666276
60 0.646742
61 1.02764
62 0.896019
63 1.34908
64 1.24985
65 1.67436
66 1.66623
67 1.33159
68 1.31967
69 1.14161
70 1.11316
71 0.967368
72 0.980064
73 1.09084
74 0.787163
75 0.843208
76 0.45511
77 0.563848
78 0.456892
79 0.44872
80 0.439119
81 0.482571
82 0.439773
83 0.771978
84 0.454698
85 0.831114
86 0.619718
87 0.881745
88 0.799797
89 1.2692
90 1.23841
91 1.83364
92 1.90843
93 1.7646
94 1.45997
95 1.40237
96 1.28776
97 0.873398
98 1.01075
99 0.777254
100 0.691827
101 0.742378
102 0.446346
103 0.582538
104 0.4539
105 0.432955
106 0.438777
107 0.441192
108 0.439346
109 0.468722
110 0.450055
111 0.456125
112 0.578663
113 0.894832
114 0.948222
115 1.27852
116 0.857088
117 1.58541
118 1.57167
119 1.52602
120 1.04808
121 1.08307
122 0.749733
123 0.811265
124 0.615508
125 0.45883
126 0.50212
127 0.451082
128 0.483477
129 0.449583
130 0.452603
&
@target G2.S1
@type xy
1 0.454973
2 0.439943
3 0.449917
4 0.442295
5 0.45423
6 0.444438
7 0.468028
8 0.610921
9 0.730428
10 0.56136
11 0.612434
12 1.02649
13 0.695521
14 0.898582
15 0.883233
16 0.729537
17 0.713337
18 0.525
19 0.471964
20 0.457766
21 0.452631
22 0.455357
23 0.443086
24 0.465564
25 0.447046
26 0.451497
27 0.447045
28 0.44071
29 0.575196
30 0.434539
31 0.745402
32 0.450445
33 0.752379
34 0.60731
35 0.961314
36 0.892342
37 1.07779
38 0.854195
39 1.13276
40 1.33195
41 1.33478
42 1.20617
43 1.13675
44 0.736376
45 0.510735
46 0.490128
47 0.723792
48 0.480884
49 0.541341
50 0.4441
51 0.511932
52 0.454532
53 0.452133
54 0.443762
55 0.675019
56 0.44071
57 0.66106
58 0.454917
59 0.725896
60 0.653261
61 0.995628
62 0.843875
63 1.31448
64 1.19814
65 1.4952
66 1.75657
67 1.74946
68 1.58546
69 1.41104
70 1.1299
71 0.985469
72 0.930672
73 0.823544
74 0.453294
75 0.529858
76 0.443058
77 0.559151
78 0.446626
79 0.454368
80 0.432811
81 0.476078
82 0.439346
83 0.693037
84 0.440625
85 0.804643
86 0.604773
87 1.06945
88 0.980918
89 1.30926
90 1.21879
91 1.85432
92 1.91782
93 1.79637
94 1.47255
95 1.32758
96 1.22092
97 0.834835
98 1.00475
99 0.803508
100 0.506903
101 0.531155
102 0.446794
103 0.554391
104 0.453155
105 0.446934
106 0.445056
107 0.456454
108 0.444887
109 0.478279
110 0.455521
111 0.47289
112 0.580237
113 0.878323
114 0.922348
115 1.38384
116 0.757281
117 1.52816
118 1.64069
119 1.51597
120 1.1684
121 1.00161
122 0.733655
123 0.486672
124 0.669216
125 0.469814
126 0.490638
127 0.430494
128 0.471434
129 0.43177
130 0.448498
&
@target G2.S2
@type xy
1 0.450694
2 0.44573
3 0.400812
4 0.4114
5 0.52108
6 0.481534
7 0.507863
8 0.7804
9 1.2312
10 1.27261
11 1.27478
12 1.58118
13 1.28035
14 1.51215
15 1.43829
16 1.05854
17 0.91288
18 0.478775
19 0.515704
20 0.472705
21 0.482001
22 0.463924
23 0.449138
24 0.465913
25 0.453487
26 0.469201
27 0.441532
28 0.447046
29 0.607145
30 0.430726
31 0.892594
32 0.538633
33 0.997434
34 0.921493
35 1.36252
36 1.41168
37 1.67812
38 1.01131
39 1.55755
40 1.76535
41 1.69738
42 1.38991
43 1.23783
44 0.934733
45 1.07551
46 0.697083
47 0.786352
48 0.480442
49 0.477205
50 0.439943
51 0.505989
52 0.464408
53 0.450805
54 0.44071
55 0.781745
56 0.413188
57 0.887046
58 0.495606
59 0.986522
60 0.961158
61 1.36812
62 1.49306
63 1.88301
64 1.42338
65 1.84143
66 2.03033
67 1.93426
68 1.70661
69 1.70156
70 1.37097
71 1.21318
72 1.123
73 0.847437
74 0.503065
75 0.56932
76 0.44317
77 0.53912
78 0.456646
79 0.414759
80 0.422611
81 0.641658
82 0.419702
83 0.856548
84 0.51286
85 1.03587
86 0.886835
87 1.31732
88 1.5775
89 1.85638
90 1.43517
91 2.148
92 2.42196
93 2.37595
94 1.97247
95 2.06603
96 1.62606
97 1.44698
98 1.28803
99 1.07997
100 0.772868
101 0.832
102 0.44833
103 0.510122
104 0.459075
105 0.449138
106 0.44017
107 0.564358
108 0.410153
109 0.605599
110 0.492798
111 0.963886
112 0.948407
113 1.35486
114 1.61739
115 1.86013
116 1.46569
117 2.22941
118 2.44318
119 2.43199
120 1.9955
121 1.7582
122 1.49691
123 1.34359
124 1.08274
125 0.927052
126 0.853493
127 0.501448
128 0.590868
129 0.434597
130 0.473313
&
