# Supplementary material for: Data showing the lipid conformations and membrane binding behaviors of beta-amyloid fibrils in phase-separated cholesterol-enriched lipid domains with and without glycolipid and oxidized cholesterol from coarse-grained molecular dynamics simulations
Source: Data Brief. 2020 Apr 19;30:105496. doi: 10.1016/j.dib.2020.105496 (PMC7186522; doi:10.1016/j.dib.2020.105496)
Supplement: Supplementary file 1 [file mmc1.zip › Supplementary-Data/S17-21/Figure-S20/Figure-S20C-P4-ABCD-3.agr]

# Grace project file
#
@version 50125
@page size 792, 612
@page scroll 5%
@page inout 5%
@link page off
@map font 0 to "Times-Roman", "Times-Roman"
@map font 1 to "Times-Italic", "Times-Italic"
@map font 2 to "Times-Bold", "Times-Bold"
@map font 3 to "Times-BoldItalic", "Times-BoldItalic"
@map font 4 to "Helvetica", "Helvetica"
@map font 5 to "Helvetica-Oblique", "Helvetica-Oblique"
@map font 6 to "Helvetica-Bold", "Helvetica-Bold"
@map font 7 to "Helvetica-BoldOblique", "Helvetica-BoldOblique"
@map font 8 to "Courier", "Courier"
@map font 9 to "Courier-Oblique", "Courier-Oblique"
@map font 10 to "Courier-Bold", "Courier-Bold"
@map font 11 to "Courier-BoldOblique", "Courier-BoldOblique"
@map font 12 to "Symbol", "Symbol"
@map font 13 to "ZapfDingbats", "ZapfDingbats"
@map color 0 to (255, 255, 255), "white"
@map color 1 to (0, 0, 0), "black"
@map color 2 to (255, 0, 0), "red"
@map color 3 to (0, 255, 0), "green"
@map color 4 to (0, 0, 255), "blue"
@map color 5 to (255, 255, 0), "yellow"
@map color 6 to (188, 143, 143), "brown"
@map color 7 to (220, 220, 220), "grey"
@map color 8 to (148, 0, 211), "violet"
@map color 9 to (0, 255, 255), "cyan"
@map color 10 to (255, 0, 255), "magenta"
@map color 11 to (255, 165, 0), "orange"
@map color 12 to (114, 33, 188), "indigo"
@map color 13 to (103, 7, 72), "maroon"
@map color 14 to (64, 224, 208), "turquoise"
@map color 15 to (0, 139, 0), "green4"
@reference date 0
@date wrap off
@date wrap year 1950
@default linewidth 1.0
@default linestyle 1
@default color 1
@default pattern 1
@default font 0
@default char size 1.000000
@default symbol size 1.000000
@default sformat "%.8g"
@background color 0
@page background fill on
@timestamp off
@timestamp 0.03, 0.03
@timestamp color 1
@timestamp rot 0
@timestamp font 0
@timestamp char size 1.000000
@timestamp def "Tue Dec 12 14:27:35 2017"
@r0 off
@link r0 to g0
@r0 type above
@r0 linestyle 1
@r0 linewidth 1.0
@r0 color 1
@r0 line 0, 0, 0, 0
@r1 off
@link r1 to g0
@r1 type above
@r1 linestyle 1
@r1 linewidth 1.0
@r1 color 1
@r1 line 0, 0, 0, 0
@r2 off
@link r2 to g0
@r2 type above
@r2 linestyle 1
@r2 linewidth 1.0
@r2 color 1
@r2 line 0, 0, 0, 0
@r3 off
@link r3 to g0
@r3 type above
@r3 linestyle 1
@r3 linewidth 1.0
@r3 color 1
@r3 line 0, 0, 0, 0
@r4 off
@link r4 to g0
@r4 type above
@r4 linestyle 1
@r4 linewidth 1.0
@r4 color 1
@r4 line 0, 0, 0, 0
@g0 on
@g0 hidden false
@g0 type XY
@g0 stacked false
@g0 bar hgap 0.000000
@g0 fixedpoint off
@g0 fixedpoint type 0
@g0 fixedpoint xy 0.000000, 0.000000
@g0 fixedpoint format general general
@g0 fixedpoint prec 6, 6
@with g0
@    world 0, 0, 20, 6
@    stack world 0, 0, 0, 0
@    znorm 1
@    view 0.100000, 0.720000, 0.800000, 0.950000
@    title ""
@    title font 0
@    title size 1.500000
@    title color 1
@    subtitle ""
@    subtitle font 0
@    subtitle size 1.000000
@    subtitle color 1
@    xaxes scale Normal
@    yaxes scale Normal
@    xaxes invert off
@    yaxes invert off
@    xaxis  on
@    xaxis  type zero false
@    xaxis  offset 0.000000 , 0.000000
@    xaxis  bar on
@    xaxis  bar color 1
@    xaxis  bar linestyle 1
@    xaxis  bar linewidth 1.0
@    xaxis  label "Time (\xm\0s)"
@    xaxis  label layout para
@    xaxis  label place auto
@    xaxis  label char size 0.900000
@    xaxis  label font 0
@    xaxis  label color 1
@    xaxis  label place normal
@    xaxis  tick on
@    xaxis  tick major 5
@    xaxis  tick minor ticks 4
@    xaxis  tick default 6
@    xaxis  tick place rounded true
@    xaxis  tick in
@    xaxis  tick major size 1.000000
@    xaxis  tick major color 1
@    xaxis  tick major linewidth 1.0
@    xaxis  tick major linestyle 1
@    xaxis  tick major grid off
@    xaxis  tick minor color 1
@    xaxis  tick minor linewidth 1.0
@    xaxis  tick minor linestyle 1
@    xaxis  tick minor grid off
@    xaxis  tick minor size 0.500000
@    xaxis  ticklabel on
@    xaxis  ticklabel format general
@    xaxis  ticklabel prec 5
@    xaxis  ticklabel formula ""
@    xaxis  ticklabel append ""
@    xaxis  ticklabel prepend ""
@    xaxis  ticklabel angle 0
@    xaxis  ticklabel skip 0
@    xaxis  ticklabel stagger 0
@    xaxis  ticklabel place normal
@    xaxis  ticklabel offset auto
@    xaxis  ticklabel offset 0.000000 , 0.010000
@    xaxis  ticklabel start type auto
@    xaxis  ticklabel start 0.000000
@    xaxis  ticklabel stop type auto
@    xaxis  ticklabel stop 0.000000
@    xaxis  ticklabel char size 0.800000
@    xaxis  ticklabel font 0
@    xaxis  ticklabel color 1
@    xaxis  tick place both
@    xaxis  tick spec type none
@    yaxis  on
@    yaxis  type zero false
@    yaxis  offset 0.000000 , 0.000000
@    yaxis  bar on
@    yaxis  bar color 1
@    yaxis  bar linestyle 1
@    yaxis  bar linewidth 1.0
@    yaxis  label "Minimum  Distance (nm)"
@    yaxis  label layout para
@    yaxis  label place auto
@    yaxis  label char size 0.900000
@    yaxis  label font 0
@    yaxis  label color 1
@    yaxis  label place normal
@    yaxis  tick on
@    yaxis  tick major 1
@    yaxis  tick minor ticks 1
@    yaxis  tick default 6
@    yaxis  tick place rounded true
@    yaxis  tick in
@    yaxis  tick major size 1.000000
@    yaxis  tick major color 1
@    yaxis  tick major linewidth 1.0
@    yaxis  tick major linestyle 1
@    yaxis  tick major grid off
@    yaxis  tick minor color 1
@    yaxis  tick minor linewidth 1.0
@    yaxis  tick minor linestyle 1
@    yaxis  tick minor grid off
@    yaxis  tick minor size 0.500000
@    yaxis  ticklabel on
@    yaxis  ticklabel format general
@    yaxis  ticklabel prec 5
@    yaxis  ticklabel formula ""
@    yaxis  ticklabel append ""
@    yaxis  ticklabel prepend ""
@    yaxis  ticklabel angle 0
@    yaxis  ticklabel skip 0
@    yaxis  ticklabel stagger 0
@    yaxis  ticklabel place normal
@    yaxis  ticklabel offset auto
@    yaxis  ticklabel offset 0.000000 , 0.010000
@    yaxis  ticklabel start type auto
@    yaxis  ticklabel start 0.000000
@    yaxis  ticklabel stop type auto
@    yaxis  ticklabel stop 0.000000
@    yaxis  ticklabel char size 0.800000
@    yaxis  ticklabel font 0
@    yaxis  ticklabel color 1
@    yaxis  tick place both
@    yaxis  tick spec type none
@    altxaxis  off
@    altyaxis  off
@    legend on
@    legend loctype view
@    legend 0.82, 0.93
@    legend box color 1
@    legend box pattern 0
@    legend box linewidth 1.0
@    legend box linestyle 0
@    legend box fill color 0
@    legend box fill pattern 0
@    legend font 0
@    legend char size 1.000000
@    legend color 1
@    legend length 2
@    legend vgap 1
@    legend hgap 1
@    legend invert false
@    frame type 0
@    frame linestyle 1
@    frame linewidth 1.0
@    frame color 1
@    frame pattern 1
@    frame background color 0
@    frame background pattern 0
@    s0 hidden false
@    s0 type xy
@    s0 symbol 0
@    s0 symbol size 1.000000
@    s0 symbol color 3
@    s0 symbol pattern 1
@    s0 symbol fill color 3
@    s0 symbol fill pattern 0
@    s0 symbol linewidth 1.0
@    s0 symbol linestyle 1
@    s0 symbol char 65
@    s0 symbol char font 0
@    s0 symbol skip 0
@    s0 line type 1
@    s0 line linestyle 1
@    s0 line linewidth 1.0
@    s0 line color 3
@    s0 line pattern 1
@    s0 baseline type 0
@    s0 baseline off
@    s0 dropline off
@    s0 fill type 0
@    s0 fill rule 0
@    s0 fill color 3
@    s0 fill pattern 1
@    s0 avalue off
@    s0 avalue type 2
@    s0 avalue char size 1.000000
@    s0 avalue font 0
@    s0 avalue color 1
@    s0 avalue rot 0
@    s0 avalue format general
@    s0 avalue prec 3
@    s0 avalue prepend ""
@    s0 avalue append ""
@    s0 avalue offset 0.000000 , 0.000000
@    s0 errorbar on
@    s0 errorbar place both
@    s0 errorbar color 3
@    s0 errorbar pattern 1
@    s0 errorbar size 1.000000
@    s0 errorbar linewidth 1.0
@    s0 errorbar linestyle 1
@    s0 errorbar riser linewidth 1.0
@    s0 errorbar riser linestyle 1
@    s0 errorbar riser clip off
@    s0 errorbar riser clip length 0.100000
@    s0 comment "/Users/KCheng/Desktop/cg_small_water_run/md-run-lonestar/namchi-04-26-2014/g-mind/1md-1.0nm-results/DPP-mind-.xvg"
@    s0 legend  "Protein-DPPC"
@    s1 hidden false
@    s1 type xy
@    s1 symbol 0
@    s1 symbol size 1.000000
@    s1 symbol color 11
@    s1 symbol pattern 1
@    s1 symbol fill color 11
@    s1 symbol fill pattern 0
@    s1 symbol linewidth 1.0
@    s1 symbol linestyle 1
@    s1 symbol char 65
@    s1 symbol char font 0
@    s1 symbol skip 0
@    s1 line type 1
@    s1 line linestyle 1
@    s1 line linewidth 1.0
@    s1 line color 11
@    s1 line pattern 1
@    s1 baseline type 0
@    s1 baseline off
@    s1 dropline off
@    s1 fill type 0
@    s1 fill rule 0
@    s1 fill color 11
@    s1 fill pattern 1
@    s1 avalue off
@    s1 avalue type 2
@    s1 avalue char size 1.000000
@    s1 avalue font 0
@    s1 avalue color 1
@    s1 avalue rot 0
@    s1 avalue format general
@    s1 avalue prec 3
@    s1 avalue prepend ""
@    s1 avalue append ""
@    s1 avalue offset 0.000000 , 0.000000
@    s1 errorbar on
@    s1 errorbar place both
@    s1 errorbar color 11
@    s1 errorbar pattern 1
@    s1 errorbar size 1.000000
@    s1 errorbar linewidth 1.0
@    s1 errorbar linestyle 1
@    s1 errorbar riser linewidth 1.0
@    s1 errorbar riser linestyle 1
@    s1 errorbar riser clip off
@    s1 errorbar riser clip length 0.100000
@    s1 comment "/Users/KCheng/Desktop/cg_small_water_run/md-run-lonestar/namchi-04-26-2014/g-mind/1md-1.0nm-results/DUP-mind-.xvg"
@    s1 legend  "Protein-DUPC"
@    s2 hidden false
@    s2 type xy
@    s2 symbol 0
@    s2 symbol size 1.000000
@    s2 symbol color 1
@    s2 symbol pattern 1
@    s2 symbol fill color 1
@    s2 symbol fill pattern 0
@    s2 symbol linewidth 1.0
@    s2 symbol linestyle 1
@    s2 symbol char 65
@    s2 symbol char font 0
@    s2 symbol skip 0
@    s2 line type 1
@    s2 line linestyle 1
@    s2 line linewidth 1.0
@    s2 line color 1
@    s2 line pattern 1
@    s2 baseline type 0
@    s2 baseline off
@    s2 dropline off
@    s2 fill type 0
@    s2 fill rule 0
@    s2 fill color 1
@    s2 fill pattern 1
@    s2 avalue off
@    s2 avalue type 2
@    s2 avalue char size 1.000000
@    s2 avalue font 0
@    s2 avalue color 1
@    s2 avalue rot 0
@    s2 avalue format general
@    s2 avalue prec 3
@    s2 avalue prepend ""
@    s2 avalue append ""
@    s2 avalue offset 0.000000 , 0.000000
@    s2 errorbar on
@    s2 errorbar place both
@    s2 errorbar color 1
@    s2 errorbar pattern 1
@    s2 errorbar size 1.000000
@    s2 errorbar linewidth 1.0
@    s2 errorbar linestyle 1
@    s2 errorbar riser linewidth 1.0
@    s2 errorbar riser linestyle 1
@    s2 errorbar riser clip off
@    s2 errorbar riser clip length 0.100000
@    s2 comment "/Users/KCheng/Desktop/cg_small_water_run/md-run-lonestar/namchi-04-26-2014/g-mind/1md-1.0nm-results/CHO-mind-.xvg"
@    s2 legend  "Protein-CHOL"
@g1 on
@g1 hidden false
@g1 type XY
@g1 stacked false
@g1 bar hgap 0.000000
@g1 fixedpoint off
@g1 fixedpoint type 0
@g1 fixedpoint xy 0.000000, 0.000000
@g1 fixedpoint format general general
@g1 fixedpoint prec 6, 6
@with g1
@    world 0, 0, 20, 15000
@    stack world 0, 0, 0, 0
@    znorm 1
@    view 0.100000, 0.410000, 0.800000, 0.640000
@    title ""
@    title font 0
@    title size 1.500000
@    title color 1
@    subtitle ""
@    subtitle font 0
@    subtitle size 1.000000
@    subtitle color 1
@    xaxes scale Normal
@    yaxes scale Normal
@    xaxes invert off
@    yaxes invert off
@    xaxis  on
@    xaxis  type zero false
@    xaxis  offset 0.000000 , 0.000000
@    xaxis  bar on
@    xaxis  bar color 1
@    xaxis  bar linestyle 1
@    xaxis  bar linewidth 1.0
@    xaxis  label "Time (\xm\0s)"
@    xaxis  label layout para
@    xaxis  label place auto
@    xaxis  label char size 0.900000
@    xaxis  label font 0
@    xaxis  label color 1
@    xaxis  label place normal
@    xaxis  tick on
@    xaxis  tick major 5
@    xaxis  tick minor ticks 4
@    xaxis  tick default 6
@    xaxis  tick place rounded true
@    xaxis  tick in
@    xaxis  tick major size 1.000000
@    xaxis  tick major color 1
@    xaxis  tick major linewidth 1.0
@    xaxis  tick major linestyle 1
@    xaxis  tick major grid off
@    xaxis  tick minor color 1
@    xaxis  tick minor linewidth 1.0
@    xaxis  tick minor linestyle 1
@    xaxis  tick minor grid off
@    xaxis  tick minor size 0.500000
@    xaxis  ticklabel on
@    xaxis  ticklabel format general
@    xaxis  ticklabel prec 5
@    xaxis  ticklabel formula ""
@    xaxis  ticklabel append ""
@    xaxis  ticklabel prepend ""
@    xaxis  ticklabel angle 0
@    xaxis  ticklabel skip 0
@    xaxis  ticklabel stagger 0
@    xaxis  ticklabel place normal
@    xaxis  ticklabel offset auto
@    xaxis  ticklabel offset 0.000000 , 0.010000
@    xaxis  ticklabel start type auto
@    xaxis  ticklabel start 0.000000
@    xaxis  ticklabel stop type auto
@    xaxis  ticklabel stop 0.000000
@    xaxis  ticklabel char size 0.800000
@    xaxis  ticklabel font 0
@    xaxis  ticklabel color 1
@    xaxis  tick place both
@    xaxis  tick spec type none
@    yaxis  on
@    yaxis  type zero false
@    yaxis  offset 0.000000 , 0.000000
@    yaxis  bar on
@    yaxis  bar color 1
@    yaxis  bar linestyle 1
@    yaxis  bar linewidth 1.0
@    yaxis  label "Number of Contacts (< 2 nm)"
@    yaxis  label layout para
@    yaxis  label place auto
@    yaxis  label char size 0.900000
@    yaxis  label font 0
@    yaxis  label color 1
@    yaxis  label place normal
@    yaxis  tick on
@    yaxis  tick major 5000
@    yaxis  tick minor ticks 1
@    yaxis  tick default 6
@    yaxis  tick place rounded true
@    yaxis  tick in
@    yaxis  tick major size 1.000000
@    yaxis  tick major color 1
@    yaxis  tick major linewidth 1.0
@    yaxis  tick major linestyle 1
@    yaxis  tick major grid off
@    yaxis  tick minor color 1
@    yaxis  tick minor linewidth 1.0
@    yaxis  tick minor linestyle 1
@    yaxis  tick minor grid off
@    yaxis  tick minor size 0.500000
@    yaxis  ticklabel on
@    yaxis  ticklabel format general
@    yaxis  ticklabel prec 5
@    yaxis  ticklabel formula ""
@    yaxis  ticklabel append ""
@    yaxis  ticklabel prepend ""
@    yaxis  ticklabel angle 0
@    yaxis  ticklabel skip 0
@    yaxis  ticklabel stagger 0
@    yaxis  ticklabel place normal
@    yaxis  ticklabel offset auto
@    yaxis  ticklabel offset 0.000000 , 0.010000
@    yaxis  ticklabel start type auto
@    yaxis  ticklabel start 0.000000
@    yaxis  ticklabel stop type auto
@    yaxis  ticklabel stop 0.000000
@    yaxis  ticklabel char size 0.800000
@    yaxis  ticklabel font 0
@    yaxis  ticklabel color 1
@    yaxis  tick place both
@    yaxis  tick spec type none
@    altxaxis  off
@    altyaxis  off
@    legend on
@    legend loctype view
@    legend 0.78, 0.8
@    legend box color 1
@    legend box pattern 1
@    legend box linewidth 1.0
@    legend box linestyle 1
@    legend box fill color 0
@    legend box fill pattern 1
@    legend font 0
@    legend char size 1.000000
@    legend color 1
@    legend length 2
@    legend vgap 1
@    legend hgap 1
@    legend invert false
@    frame type 0
@    frame linestyle 1
@    frame linewidth 1.0
@    frame color 1
@    frame pattern 1
@    frame background color 0
@    frame background pattern 0
@    s0 hidden false
@    s0 type xy
@    s0 symbol 0
@    s0 symbol size 1.000000
@    s0 symbol color 3
@    s0 symbol pattern 1
@    s0 symbol fill color 3
@    s0 symbol fill pattern 0
@    s0 symbol linewidth 1.0
@    s0 symbol linestyle 1
@    s0 symbol char 65
@    s0 symbol char font 0
@    s0 symbol skip 0
@    s0 line type 1
@    s0 line linestyle 1
@    s0 line linewidth 1.0
@    s0 line color 3
@    s0 line pattern 1
@    s0 baseline type 0
@    s0 baseline off
@    s0 dropline off
@    s0 fill type 0
@    s0 fill rule 0
@    s0 fill color 1
@    s0 fill pattern 1
@    s0 avalue off
@    s0 avalue type 2
@    s0 avalue char size 1.000000
@    s0 avalue font 0
@    s0 avalue color 1
@    s0 avalue rot 0
@    s0 avalue format general
@    s0 avalue prec 3
@    s0 avalue prepend ""
@    s0 avalue append ""
@    s0 avalue offset 0.000000 , 0.000000
@    s0 errorbar on
@    s0 errorbar place both
@    s0 errorbar color 3
@    s0 errorbar pattern 1
@    s0 errorbar size 1.000000
@    s0 errorbar linewidth 1.0
@    s0 errorbar linestyle 1
@    s0 errorbar riser linewidth 1.0
@    s0 errorbar riser linestyle 1
@    s0 errorbar riser clip off
@    s0 errorbar riser clip length 0.100000
@    s0 comment "/Users/KCheng/Desktop/cg_small_water_run/md-run-lonestar/namchi-04-26-2014/g-mind/1md-1.0nm-results/DPP-numcont-.xvg"
@    s0 legend  ""
@    s1 hidden false
@    s1 type xy
@    s1 symbol 0
@    s1 symbol size 1.000000
@    s1 symbol color 11
@    s1 symbol pattern 1
@    s1 symbol fill color 11
@    s1 symbol fill pattern 0
@    s1 symbol linewidth 1.0
@    s1 symbol linestyle 1
@    s1 symbol char 65
@    s1 symbol char font 0
@    s1 symbol skip 0
@    s1 line type 1
@    s1 line linestyle 1
@    s1 line linewidth 1.0
@    s1 line color 11
@    s1 line pattern 1
@    s1 baseline type 0
@    s1 baseline off
@    s1 dropline off
@    s1 fill type 0
@    s1 fill rule 0
@    s1 fill color 1
@    s1 fill pattern 1
@    s1 avalue off
@    s1 avalue type 2
@    s1 avalue char size 1.000000
@    s1 avalue font 0
@    s1 avalue color 1
@    s1 avalue rot 0
@    s1 avalue format general
@    s1 avalue prec 3
@    s1 avalue prepend ""
@    s1 avalue append ""
@    s1 avalue offset 0.000000 , 0.000000
@    s1 errorbar on
@    s1 errorbar place both
@    s1 errorbar color 11
@    s1 errorbar pattern 1
@    s1 errorbar size 1.000000
@    s1 errorbar linewidth 1.0
@    s1 errorbar linestyle 1
@    s1 errorbar riser linewidth 1.0
@    s1 errorbar riser linestyle 1
@    s1 errorbar riser clip off
@    s1 errorbar riser clip length 0.100000
@    s1 comment "/Users/KCheng/Desktop/cg_small_water_run/md-run-lonestar/namchi-04-26-2014/g-mind/1md-1.0nm-results/DUP-numcont-.xvg"
@    s1 legend  ""
@    s2 hidden false
@    s2 type xy
@    s2 symbol 0
@    s2 symbol size 1.000000
@    s2 symbol color 1
@    s2 symbol pattern 1
@    s2 symbol fill color 1
@    s2 symbol fill pattern 0
@    s2 symbol linewidth 1.0
@    s2 symbol linestyle 1
@    s2 symbol char 65
@    s2 symbol char font 0
@    s2 symbol skip 0
@    s2 line type 1
@    s2 line linestyle 1
@    s2 line linewidth 1.0
@    s2 line color 1
@    s2 line pattern 1
@    s2 baseline type 0
@    s2 baseline off
@    s2 dropline off
@    s2 fill type 0
@    s2 fill rule 0
@    s2 fill color 1
@    s2 fill pattern 1
@    s2 avalue off
@    s2 avalue type 2
@    s2 avalue char size 1.000000
@    s2 avalue font 0
@    s2 avalue color 1
@    s2 avalue rot 0
@    s2 avalue format general
@    s2 avalue prec 3
@    s2 avalue prepend ""
@    s2 avalue append ""
@    s2 avalue offset 0.000000 , 0.000000
@    s2 errorbar on
@    s2 errorbar place both
@    s2 errorbar color 1
@    s2 errorbar pattern 1
@    s2 errorbar size 1.000000
@    s2 errorbar linewidth 1.0
@    s2 errorbar linestyle 1
@    s2 errorbar riser linewidth 1.0
@    s2 errorbar riser linestyle 1
@    s2 errorbar riser clip off
@    s2 errorbar riser clip length 0.100000
@    s2 comment "/Users/KCheng/Desktop/cg_small_water_run/md-run-lonestar/namchi-04-26-2014/g-mind/1md-1.0nm-results/CHO-numcont-.xvg"
@    s2 legend  ""
@g2 on
@g2 hidden false
@g2 type XY
@g2 stacked false
@g2 bar hgap 0.000000
@g2 fixedpoint off
@g2 fixedpoint type 0
@g2 fixedpoint xy 0.000000, 0.000000
@g2 fixedpoint format general general
@g2 fixedpoint prec 6, 6
@with g2
@    world 0, 0, 130, 1
@    stack world 0, 0, 0, 0
@    znorm 1
@    view 0.100000, 0.100000, 0.800000, 0.330000
@    title ""
@    title font 0
@    title size 1.500000
@    title color 1
@    subtitle ""
@    subtitle font 0
@    subtitle size 1.000000
@    subtitle color 1
@    xaxes scale Normal
@    yaxes scale Normal
@    xaxes invert off
@    yaxes invert off
@    xaxis  on
@    xaxis  type zero false
@    xaxis  offset 0.000000 , 0.000000
@    xaxis  bar on
@    xaxis  bar color 1
@    xaxis  bar linestyle 1
@    xaxis  bar linewidth 1.0
@    xaxis  label "Residue (#)"
@    xaxis  label layout para
@    xaxis  label place auto
@    xaxis  label char size 0.900000
@    xaxis  label font 0
@    xaxis  label color 1
@    xaxis  label place normal
@    xaxis  tick on
@    xaxis  tick major 26
@    xaxis  tick minor ticks 1
@    xaxis  tick default 6
@    xaxis  tick place rounded true
@    xaxis  tick in
@    xaxis  tick major size 1.000000
@    xaxis  tick major color 1
@    xaxis  tick major linewidth 1.0
@    xaxis  tick major linestyle 1
@    xaxis  tick major grid off
@    xaxis  tick minor color 1
@    xaxis  tick minor linewidth 1.0
@    xaxis  tick minor linestyle 1
@    xaxis  tick minor grid off
@    xaxis  tick minor size 0.500000
@    xaxis  ticklabel on
@    xaxis  ticklabel format general
@    xaxis  ticklabel prec 5
@    xaxis  ticklabel formula ""
@    xaxis  ticklabel append ""
@    xaxis  ticklabel prepend ""
@    xaxis  ticklabel angle 0
@    xaxis  ticklabel skip 0
@    xaxis  ticklabel stagger 0
@    xaxis  ticklabel place normal
@    xaxis  ticklabel offset auto
@    xaxis  ticklabel offset 0.000000 , 0.010000
@    xaxis  ticklabel start type auto
@    xaxis  ticklabel start 0.000000
@    xaxis  ticklabel stop type auto
@    xaxis  ticklabel stop 0.000000
@    xaxis  ticklabel char size 0.800000
@    xaxis  ticklabel font 0
@    xaxis  ticklabel color 1
@    xaxis  tick place both
@    xaxis  tick spec type none
@    yaxis  on
@    yaxis  type zero false
@    yaxis  offset 0.000000 , 0.000000
@    yaxis  bar on
@    yaxis  bar color 1
@    yaxis  bar linestyle 1
@    yaxis  bar linewidth 1.0
@    yaxis  label "Minimum Distance (nm)"
@    yaxis  label layout para
@    yaxis  label place auto
@    yaxis  label char size 0.900000
@    yaxis  label font 0
@    yaxis  label color 1
@    yaxis  label place normal
@    yaxis  tick on
@    yaxis  tick major 0.2
@    yaxis  tick minor ticks 1
@    yaxis  tick default 6
@    yaxis  tick place rounded true
@    yaxis  tick in
@    yaxis  tick major size 1.000000
@    yaxis  tick major color 1
@    yaxis  tick major linewidth 1.0
@    yaxis  tick major linestyle 1
@    yaxis  tick major grid off
@    yaxis  tick minor color 1
@    yaxis  tick minor linewidth 1.0
@    yaxis  tick minor linestyle 1
@    yaxis  tick minor grid off
@    yaxis  tick minor size 0.500000
@    yaxis  ticklabel on
@    yaxis  ticklabel format general
@    yaxis  ticklabel prec 5
@    yaxis  ticklabel formula ""
@    yaxis  ticklabel append ""
@    yaxis  ticklabel prepend ""
@    yaxis  ticklabel angle 0
@    yaxis  ticklabel skip 0
@    yaxis  ticklabel stagger 0
@    yaxis  ticklabel place normal
@    yaxis  ticklabel offset auto
@    yaxis  ticklabel offset 0.000000 , 0.010000
@    yaxis  ticklabel start type auto
@    yaxis  ticklabel start 0.000000
@    yaxis  ticklabel stop type auto
@    yaxis  ticklabel stop 0.000000
@    yaxis  ticklabel char size 0.800000
@    yaxis  ticklabel font 0
@    yaxis  ticklabel color 1
@    yaxis  tick place both
@    yaxis  tick spec type none
@    altxaxis  off
@    altyaxis  off
@    legend on
@    legend loctype view
@    legend 0.78, 0.8
@    legend box color 1
@    legend box pattern 1
@    legend box linewidth 1.0
@    legend box linestyle 1
@    legend box fill color 0
@    legend box fill pattern 1
@    legend font 0
@    legend char size 1.000000
@    legend color 1
@    legend length 2
@    legend vgap 1
@    legend hgap 1
@    legend invert false
@    frame type 0
@    frame linestyle 1
@    frame linewidth 1.0
@    frame color 1
@    frame pattern 1
@    frame background color 0
@    frame background pattern 0
@    s0 hidden false
@    s0 type xy
@    s0 symbol 0
@    s0 symbol size 1.000000
@    s0 symbol color 3
@    s0 symbol pattern 1
@    s0 symbol fill color 3
@    s0 symbol fill pattern 0
@    s0 symbol linewidth 1.0
@    s0 symbol linestyle 1
@    s0 symbol char 65
@    s0 symbol char font 0
@    s0 symbol skip 0
@    s0 line type 1
@    s0 line linestyle 1
@    s0 line linewidth 1.0
@    s0 line color 3
@    s0 line pattern 1
@    s0 baseline type 0
@    s0 baseline off
@    s0 dropline off
@    s0 fill type 0
@    s0 fill rule 0
@    s0 fill color 1
@    s0 fill pattern 1
@    s0 avalue off
@    s0 avalue type 2
@    s0 avalue char size 1.000000
@    s0 avalue font 0
@    s0 avalue color 1
@    s0 avalue rot 0
@    s0 avalue format general
@    s0 avalue prec 3
@    s0 avalue prepend ""
@    s0 avalue append ""
@    s0 avalue offset 0.000000 , 0.000000
@    s0 errorbar on
@    s0 errorbar place both
@    s0 errorbar color 3
@    s0 errorbar pattern 1
@    s0 errorbar size 1.000000
@    s0 errorbar linewidth 1.0
@    s0 errorbar linestyle 1
@    s0 errorbar riser linewidth 1.0
@    s0 errorbar riser linestyle 1
@    s0 errorbar riser clip off
@    s0 errorbar riser clip length 0.100000
@    s0 comment "/Users/KCheng/Desktop/cg_small_water_run/md-run-lonestar/namchi-04-26-2014/g-mind/1md-1.0nm-results/DPP-res-.xvg"
@    s0 legend  ""
@    s1 hidden false
@    s1 type xy
@    s1 symbol 0
@    s1 symbol size 1.000000
@    s1 symbol color 11
@    s1 symbol pattern 1
@    s1 symbol fill color 11
@    s1 symbol fill pattern 0
@    s1 symbol linewidth 1.0
@    s1 symbol linestyle 1
@    s1 symbol char 65
@    s1 symbol char font 0
@    s1 symbol skip 0
@    s1 line type 1
@    s1 line linestyle 1
@    s1 line linewidth 1.0
@    s1 line color 11
@    s1 line pattern 1
@    s1 baseline type 0
@    s1 baseline off
@    s1 dropline off
@    s1 fill type 0
@    s1 fill rule 0
@    s1 fill color 1
@    s1 fill pattern 1
@    s1 avalue off
@    s1 avalue type 2
@    s1 avalue char size 1.000000
@    s1 avalue font 0
@    s1 avalue color 1
@    s1 avalue rot 0
@    s1 avalue format general
@    s1 avalue prec 3
@    s1 avalue prepend ""
@    s1 avalue append ""
@    s1 avalue offset 0.000000 , 0.000000
@    s1 errorbar on
@    s1 errorbar place both
@    s1 errorbar color 11
@    s1 errorbar pattern 1
@    s1 errorbar size 1.000000
@    s1 errorbar linewidth 1.0
@    s1 errorbar linestyle 1
@    s1 errorbar riser linewidth 1.0
@    s1 errorbar riser linestyle 1
@    s1 errorbar riser clip off
@    s1 errorbar riser clip length 0.100000
@    s1 comment "/Users/KCheng/Desktop/cg_small_water_run/md-run-lonestar/namchi-04-26-2014/g-mind/1md-1.0nm-results/DUP-res-.xvg"
@    s1 legend  ""
@    s2 hidden false
@    s2 type xy
@    s2 symbol 0
@    s2 symbol size 1.000000
@    s2 symbol color 1
@    s2 symbol pattern 1
@    s2 symbol fill color 1
@    s2 symbol fill pattern 0
@    s2 symbol linewidth 1.0
@    s2 symbol linestyle 1
@    s2 symbol char 65
@    s2 symbol char font 0
@    s2 symbol skip 0
@    s2 line type 1
@    s2 line linestyle 1
@    s2 line linewidth 1.0
@    s2 line color 1
@    s2 line pattern 1
@    s2 baseline type 0
@    s2 baseline off
@    s2 dropline off
@    s2 fill type 0
@    s2 fill rule 0
@    s2 fill color 1
@    s2 fill pattern 1
@    s2 avalue off
@    s2 avalue type 2
@    s2 avalue char size 1.000000
@    s2 avalue font 0
@    s2 avalue color 1
@    s2 avalue rot 0
@    s2 avalue format general
@    s2 avalue prec 3
@    s2 avalue prepend ""
@    s2 avalue append ""
@    s2 avalue offset 0.000000 , 0.000000
@    s2 errorbar on
@    s2 errorbar place both
@    s2 errorbar color 1
@    s2 errorbar pattern 1
@    s2 errorbar size 1.000000
@    s2 errorbar linewidth 1.0
@    s2 errorbar linestyle 1
@    s2 errorbar riser linewidth 1.0
@    s2 errorbar riser linestyle 1
@    s2 errorbar riser clip off
@    s2 errorbar riser clip length 0.100000
@    s2 comment "/Users/KCheng/Desktop/cg_small_water_run/md-run-lonestar/namchi-04-26-2014/g-mind/1md-1.0nm-results/CHO-res-.xvg"
@    s2 legend  ""
@target G0.S0
@type xy
0 1.041561
0.02 0.4919603
0.04 0.5188929
0.06 0.5254998
0.08 0.4962357
0.1 0.4763665
0.12 1.302315
0.14 1.338637
0.16 2.025327
0.18 0.8700721
0.2 0.9556934
0.22 1.730838
0.24 1.642361
0.26 2.030394
0.28 1.932
0.3 2.215141
0.32 2.461717
0.34 2.940617
0.36 2.450209
0.38 3.166421
0.4 1.32746
0.42 2.944872
0.44 2.175925
0.46 1.758188
0.48 2.416702
0.5 2.493937
0.52 1.883547
0.54 2.340956
0.56 1.405258
0.58 1.108445
0.6 0.5060886
0.62 0.4733389
0.64 0.4495832
0.66 1.351906
0.68 0.4882109
0.7 0.5137368
0.72 0.7415694
0.74 0.7707466
0.76 1.049059
0.78 0.4554947
0.8 1.13094
0.82 1.572196
0.84 1.197184
0.86 0.887102
0.88 0.923431
0.9 1.809876
0.92 1.724739
0.94 1.619035
0.96 2.379149
0.98 0.8842654
1 0.4659666
1.02 0.4824162
1.04 0.6978725
1.06 2.079267
1.08 0.4640578
1.1 1.11326
1.12 1.472668
1.14 2.038283
1.16 1.194874
1.18 2.178406
1.2 1.489539
1.22 0.4648919
1.24 0.9199051
1.26 1.935375
1.28 1.950962
1.3 0.9628733
1.32 0.6399024
1.34 0.7192532
1.36 1.541801
1.38 1.907282
1.4 0.9175243
1.42 0.7578589
1.44 1.084931
1.46 1.313545
1.48 1.967257
1.5 1.146385
1.52 0.4400851
1.54 0.4680282
1.56 0.7007321
1.58 0.8868338
1.6 0.4804682
1.62 0.509166
1.64 0.4906633
1.66 0.495202
1.68 0.4842003
1.7 0.4721491
1.72 0.4588028
1.74 0.4951259
1.76 0.4657522
1.78 0.4563165
1.8 0.443114
1.82 0.4574925
1.84 0.4809105
1.86 0.4526592
1.88 0.4808849
1.9 0.465296
1.92 0.4601084
1.94 0.4568099
1.96 0.4839685
1.98 0.4578482
2 0.4545877
2.02 0.4493328
2.04 0.4600545
2.06 0.4604886
2.08 0.4187489
2.1 0.4586398
2.12 0.4607055
2.14 0.4447748
2.16 0.4551098
2.18 0.4470458
2.2 0.4466263
2.22 0.4607873
2.24 0.4606791
2.26 0.4616553
2.28 0.4496109
2.3 0.4553022
2.32 0.4603534
2.34 0.4638436
2.36 0.4550273
2.38 0.4420686
2.4 0.44847
2.42 0.4582854
2.44 0.4435364
2.46 0.4586391
2.48 0.4429446
2.5 0.473075
2.52 0.466744
2.54 0.460923
2.56 0.4479116
2.58 0.4629526
2.6 0.468268
2.62 0.465484
2.64 0.4507216
2.66 0.4665295
2.68 0.4518302
2.7 0.4660742
2.72 0.4585306
2.74 0.4400286
2.76 0.4443253
2.78 0.4639511
2.8 0.4657791
2.82 0.4552741
2.84 0.4487762
2.86 0.4516083
2.88 0.4574388
2.9 0.4545601
2.92 0.4504165
2.94 0.4432552
2.96 0.4677873
2.98 0.4764717
3 0.4667442
3.02 0.4611126
3.04 0.4504997
3.06 0.436033
3.08 0.4753944
3.1 0.4518018
3.12 0.4630601
3.14 0.4887996
3.16 0.4530173
3.18 0.4738407
3.2 0.4512481
3.22 0.4591571
3.24 0.4472971
3.26 0.4866468
3.28 0.4706908
3.3 0.4681351
3.32 0.4568091
3.34 0.4752107
3.36 0.4527141
3.38 0.4622234
3.4 0.4661009
3.42 0.453707
3.44 0.4596465
3.46 0.4562346
3.48 0.457875
3.5 0.4500559
3.52 0.4695211
3.54 0.4478
3.56 0.4560972
3.58 0.4534869
3.6 0.4512483
3.62 0.4459533
3.64 0.4722553
3.66 0.4785662
3.68 0.45445
3.7 0.4671452
3.72 0.4502499
3.74 0.4678945
3.76 0.4601633
3.78 0.4657797
3.8 0.4581213
3.82 0.4701601
3.84 0.4578484
3.86 0.4570013
3.88 0.4626554
3.9 0.4652154
3.92 0.4565907
3.94 0.4652418
3.96 0.462845
3.98 0.4582852
4 0.4556861
4.02 0.4728109
4.04 0.4627097
4.06 0.4620879
4.08 0.461574
4.1 0.4643813
4.12 0.4556859
4.14 0.4733659
4.16 0.4579572
4.18 0.4814565
4.2 0.474078
4.22 0.4725729
4.24 0.465645
4.26 0.4535967
4.28 0.4580937
4.3 0.4544221
4.32 0.4610048
4.34 0.4690687
4.36 0.4602713
4.38 0.455851
4.4 0.4412764
4.42 0.4401419
4.44 0.4481905
4.46 0.4512763
4.48 0.4527142
4.5 0.4523825
4.52 0.4638424
4.54 0.4583125
4.56 0.463303
4.58 0.4520234
4.6 0.455192
4.62 0.4577666
4.64 0.4587213
4.66 0.4751046
4.68 0.4530449
4.7 0.4675996
4.72 0.4666107
4.74 0.465349
4.76 0.4815332
4.78 0.464892
4.8 0.470983
4.82 0.4750263
4.84 0.4704788
4.86 0.4746321
4.88 0.4389192
4.9 0.4526865
4.92 0.4619533
4.94 0.4644084
4.96 0.4628176
4.98 0.4555219
5 0.4585573
5.02 0.4535972
5.04 0.4524652
5.06 0.4685085
5.08 0.475315
5.1 0.4555214
5.12 0.4616813
5.14 0.4448034
5.16 0.4630608
5.18 0.4537898
5.2 0.451276
5.22 0.4640583
5.24 0.4688811
5.26 0.4776504
5.28 0.4549715
5.3 0.4633846
5.32 0.4578755
5.34 0.4771003
5.36 0.4602451
5.38 0.4606524
5.4 0.4607052
5.42 0.4752109
5.44 0.4623046
5.46 0.4514697
5.48 0.4718585
5.5 0.47799
5.52 0.4572195
5.54 0.4652682
5.56 0.457903
5.58 0.4519952
5.6 0.4605977
5.62 0.4598096
5.64 0.4679214
5.66 0.4385769
5.68 0.4443252
5.7 0.4785659
5.72 0.4699733
5.74 0.4699466
5.76 0.4442411
5.78 0.4478278
5.8 0.4590482
5.82 0.4613564
5.84 0.4887232
5.86 0.4899488
5.88 0.469388
5.9 0.4577384
5.92 0.4759465
5.94 0.4674931
5.96 0.4751312
5.98 0.4514695
6 0.4769168
6.02 0.4697081
6.04 0.4601629
6.06 0.4384347
6.08 0.4685348
6.1 0.4576845
6.12 0.4556864
6.14 0.449972
6.16 0.4608955
6.18 0.4443532
6.2 0.4651338
6.22 0.4523829
6.24 0.4601081
6.26 0.4631684
6.28 0.4725199
6.3 0.4600543
6.32 0.4437052
6.34 0.4467939
6.36 0.4693083
6.38 0.4370641
6.4 0.4543678
6.42 0.4682419
6.44 0.4550002
6.46 0.4579843
6.48 0.4559879
6.5 0.4406247
6.52 0.4394317
6.54 0.4624388
6.56 0.461004
6.58 0.4347989
6.6 0.4644889
6.62 0.4927982
6.64 0.4586118
6.66 0.462385
6.68 0.4669574
6.7 0.4665836
6.72 0.4605162
6.74 0.4775463
6.76 0.4666101
6.78 0.4670118
6.8 0.4513036
6.82 0.46661
6.84 0.4711158
6.86 0.4586391
6.88 0.4578482
6.9 0.4493333
6.92 0.497443
6.94 0.4686413
6.96 0.4421542
6.98 0.4314514
7 0.4555495
7.02 0.4285439
7.04 0.4759467
7.06 0.4518296
7.08 0.4648922
7.1 0.4567543
7.12 0.4883141
7.14 0.4710094
7.16 0.4652687
7.18 0.4786694
7.2 0.471036
7.22 0.4628442
7.24 0.4568916
7.26 0.4637076
7.28 0.4773361
7.3 0.4639234
7.32 0.4626556
7.34 0.4534584
7.36 0.4576566
7.38 0.4630876
7.4 0.4627092
7.42 0.4628451
7.44 0.4532107
7.46 0.4541752
7.48 0.4426334
7.5 0.4714336
7.52 0.4606788
7.54 0.4404823
7.56 0.4792437
7.58 0.4638424
7.6 0.4623856
7.62 0.4798699
7.64 0.4754731
7.66 0.4824417
7.68 0.4391183
7.7 0.468455
7.72 0.458612
7.74 0.440283
7.76 0.4443807
7.78 0.4594014
7.8 0.4522442
7.82 0.4686682
7.84 0.4706645
7.86 0.4565906
7.88 0.4619791
7.9 0.4484974
7.92 0.4626821
7.94 0.466502
7.96 0.4698132
7.98 0.4816114
8 0.4816893
8.02 0.4649733
8.04 0.4667445
8.06 0.4701327
8.08 0.4708776
8.1 0.4414181
8.12 0.4659669
8.14 0.425382
8.16 0.4821569
8.18 0.4564264
8.2 0.4537621
8.22 0.4608149
8.24 0.4503605
8.26 0.470027
8.28 0.4763663
8.3 0.4659666
8.32 0.4364921
8.34 0.4577392
8.36 0.4610041
8.38 0.4656446
8.4 0.4606787
8.42 0.4612481
8.44 0.4430855
8.46 0.4494996
8.48 0.4583118
8.5 0.4443817
8.52 0.4605433
8.54 0.4385199
8.56 0.4506105
8.58 0.4554664
8.6 0.4481345
8.62 0.4427463
8.64 0.4329265
8.66 0.4710625
8.68 0.4603532
8.7 0.4542303
8.72 0.4502221
8.74 0.4709037
8.76 0.4589656
8.78 0.4731544
8.8 0.4502495
8.82 0.4648117
8.84 0.4488047
8.86 0.4583936
8.88 0.4681875
8.9 0.4522443
8.92 0.4610046
8.94 0.4523825
8.96 0.4592116
8.98 0.4555214
9 0.4611397
9.02 0.4589663
9.04 0.4626554
9.06 0.4477999
9.08 0.4589658
9.1 0.4641388
9.12 0.4717255
9.14 0.453982
9.16 0.449499
9.18 0.4698936
9.2 0.4550549
9.22 0.466074
9.24 0.4574112
9.26 0.473524
9.28 0.4524927
9.3 0.4631957
9.32 0.4591841
9.34 0.4705843
9.36 0.4724664
9.38 0.4608143
9.4 0.4557681
9.42 0.457329
9.44 0.4508325
9.46 0.4674663
9.48 0.466958
9.5 0.4727046
9.52 0.4654571
9.54 0.465618
9.56 0.4662621
9.58 0.4543955
9.6 0.4678141
9.62 0.4599459
9.64 0.4459257
9.66 0.4556858
9.68 0.4691487
9.7 0.4579843
9.72 0.479505
9.74 0.4472974
9.76 0.4669312
9.78 0.4643544
9.8 0.4574108
9.82 0.4547803
9.84 0.4386905
9.86 0.4662083
9.88 0.4651341
9.9 0.4723608
9.92 0.4480236
9.94 0.4512476
9.96 0.4559328
9.98 0.4587759
10 0.455357
10.02 0.4602715
10.04 0.4580939
10.06 0.4592659
10.08 0.4543399
10.1 0.4435367
10.12 0.4618442
10.14 0.4577663
10.16 0.4436772
10.18 0.4632494
10.2 0.4471288
10.22 0.4564537
10.24 0.4497216
10.26 0.4519124
10.28 0.4519953
10.3 0.4533756
10.32 0.4614109
10.34 0.4554667
10.36 0.4508052
10.38 0.4694948
10.4 0.4437903
10.42 0.4587206
10.44 0.4763665
10.46 0.4615195
10.48 0.4703455
10.5 0.4757622
10.52 0.4631144
10.54 0.4659123
10.56 0.4644886
10.58 0.4477164
10.6 0.4570561
10.62 0.4363766
10.64 0.4553293
10.66 0.4513867
10.68 0.4556862
10.7 0.4593749
10.72 0.4599454
10.74 0.4523829
10.76 0.452327
10.78 0.4557139
10.8 0.4568645
10.82 0.4730233
10.84 0.4538995
10.86 0.4666371
10.88 0.4616545
10.9 0.4497219
10.92 0.4817939
10.94 0.4629518
10.96 0.4527973
10.98 0.4610856
11 0.4768646
11.02 0.4586394
11.04 0.4642735
11.06 0.4755262
11.08 0.4659668
11.1 0.4762882
11.12 0.4760775
11.14 0.4767077
11.16 0.4655373
11.18 0.476865
11.2 0.4601357
11.22 0.4816906
11.24 0.4473809
11.26 0.4642197
11.28 0.4510822
11.3 0.4563164
11.32 0.4687743
11.34 0.460055
11.36 0.4436494
11.38 0.4457017
11.4 0.4541751
11.42 0.4581488
11.44 0.458285
11.46 0.4742098
11.48 0.4511093
11.5 0.4562345
11.52 0.4703449
11.54 0.471328
11.56 0.4553021
11.58 0.4706111
11.6 0.47289
11.62 0.4558513
11.64 0.4605431
11.66 0.4603795
11.68 0.4539541
11.7 0.4617899
11.72 0.4506108
11.74 0.4552469
11.76 0.4514974
11.78 0.4613569
11.8 0.4519953
11.82 0.4531278
11.84 0.4545601
11.86 0.461574
11.88 0.4709833
11.9 0.4567824
11.92 0.4477996
11.94 0.4714601
11.96 0.45423
11.98 0.4522719
12 0.4654032
12.02 0.4472415
12.04 0.4550275
12.06 0.456016
12.08 0.4511099
12.1 0.4257343
12.12 0.4594836
12.14 0.4503604
12.16 0.4309871
12.18 0.47289
12.2 0.4667432
12.22 0.4364911
12.24 0.4640316
12.26 0.4570282
12.28 0.4708766
12.3 0.4551375
12.32 0.4565907
12.34 0.4673864
12.36 0.4703991
12.38 0.4506385
12.4 0.4659662
12.42 0.4497216
12.44 0.4405674
12.46 0.4633844
12.48 0.465
12.5 0.4391184
12.52 0.4611129
12.54 0.4422952
12.56 0.4804688
12.58 0.4644349
12.6 0.4605972
12.62 0.4571659
12.64 0.4553023
12.66 0.4742103
12.68 0.4611128
12.7 0.4884928
12.72 0.4406244
12.74 0.4562897
12.76 0.4630603
12.78 0.458721
12.8 0.4605706
12.82 0.4524938
12.84 0.443001
12.86 0.465457
12.88 0.4623313
12.9 0.4752098
12.92 0.4705312
12.94 0.4540103
12.96 0.4563165
12.98 0.4532109
13 0.4464019
13.02 0.4612486
13.04 0.4555493
13.06 0.4458141
13.08 0.4543676
13.1 0.4576295
13.12 0.44872
13.14 0.470026
13.16 0.4628712
13.18 0.4644887
13.2 0.4557135
13.22 0.4601628
13.24 0.4657786
13.26 0.4706649
13.28 0.4526037
13.3 0.4670649
13.32 0.4619792
13.34 0.447661
13.36 0.4441567
13.38 0.4636002
13.4 0.4541473
13.42 0.45467
13.44 0.446234
13.46 0.4639229
13.48 0.4602985
13.5 0.4580935
13.52 0.4609231
13.54 0.4418996
13.56 0.4642191
13.58 0.4591837
13.6 0.4523828
13.62 0.4330417
13.64 0.4396022
13.66 0.4512762
13.68 0.4687747
13.7 0.4521615
13.72 0.4439031
13.74 0.4367216
13.76 0.4656984
13.78 0.4791919
13.8 0.4484968
13.82 0.4656721
13.84 0.4519127
13.86 0.460353
13.88 0.4669319
13.9 0.4553576
13.92 0.4530173
13.94 0.44886
13.96 0.4693882
13.98 0.4758151
14 0.4639233
14.02 0.4775193
14.04 0.4593745
14.06 0.4538178
14.08 0.4513308
14.1 0.4778339
14.12 0.443762
14.14 0.4597007
14.16 0.4699466
14.18 0.4662081
14.2 0.4642736
14.22 0.4659931
14.24 0.4721765
14.26 0.4602445
14.28 0.4676803
14.3 0.4460379
14.32 0.4832443
14.34 0.4518296
14.36 0.4533479
14.38 0.4906626
14.4 0.4579575
14.42 0.4992743
14.44 0.4606787
14.46 0.4647042
14.48 0.4816897
14.5 0.5040088
14.52 0.4621142
14.54 0.4513868
14.56 0.4713282
14.58 0.4756579
14.6 0.47752
14.62 0.4838906
14.64 0.4844842
14.66 0.6060736
14.68 0.4745784
14.7 0.475973
14.72 0.4996506
14.74 0.4633567
14.76 0.5114199
14.78 0.4727049
14.8 0.5203129
14.82 0.5150248
14.84 0.4652954
14.86 0.4729699
14.88 0.4821824
14.9 0.4642741
14.92 0.4592111
14.94 0.4921634
14.96 0.4466263
14.98 0.4570834
15 0.8923423
15.02 0.467199
15.04 0.4616271
15.06 0.462331
15.08 0.4592932
15.1 0.5295985
15.12 0.9823055
15.14 0.4758672
15.16 0.8033834
15.18 0.5149029
15.2 0.5866855
15.22 0.9371369
15.24 0.4811184
15.26 0.512494
15.28 0.4713808
15.3 0.4532106
15.32 0.4700267
15.34 0.4895149
15.36 0.48402
15.38 0.4892851
15.4 0.9388024
15.42 0.488083
15.44 0.4735512
15.46 0.4823123
15.48 0.4786701
15.5 0.4919349
15.52 0.4733128
15.54 0.4633038
15.56 0.4549727
15.58 0.4780431
15.6 0.4495833
15.62 0.4802865
15.64 0.4697077
15.66 0.45147
15.68 0.4552746
15.7 0.4539548
15.72 0.4666103
15.74 0.4529343
15.76 0.4587208
15.78 0.4616545
15.8 0.4775459
15.82 0.4616813
15.84 0.4771003
15.86 0.4454488
15.88 0.4558778
15.9 0.4789572
15.92 0.4451966
15.94 0.4474648
15.96 0.4493885
15.98 0.464247
16 0.4497498
16.02 0.4380062
16.04 0.4603532
16.06 0.4757619
16.08 0.4596188
16.1 0.4535696
16.12 0.4623312
16.14 0.4869803
16.16 0.4611124
16.18 0.4617361
16.2 0.4916294
16.22 0.4506105
16.24 0.4765761
16.26 0.5050247
16.28 0.493077
16.3 0.452852
16.32 0.4621147
16.34 0.4710364
16.36 0.4826234
16.38 0.4637075
16.4 0.4492495
16.42 0.4710895
16.44 0.466342
16.46 0.4517739
16.48 0.4641925
16.5 0.4636274
16.52 0.4734442
16.54 0.4516907
16.56 0.4511091
16.58 0.443339
16.6 0.4627631
16.62 0.449055
16.64 0.4574393
16.66 0.4492493
16.68 0.4585304
16.7 0.4606789
16.72 0.483037
16.74 0.4527144
16.76 0.4723872
16.78 0.4557137
16.8 0.4574658
16.82 0.4555487
16.84 0.4656716
16.86 0.4780692
16.88 0.4467939
16.9 0.4539279
16.92 0.4526587
16.94 0.4615733
16.96 0.4662883
16.98 0.4728107
17 0.4881853
17.02 0.487571
17.04 0.4717252
17.06 0.4657787
17.08 0.4836579
17.1 0.4758154
17.12 0.4704521
17.14 0.5051733
17.16 0.4749214
17.18 0.4917577
17.2 0.4854132
17.22 0.4798175
17.24 0.4679211
17.26 0.4813001
17.28 0.472969
17.3 0.4548901
17.32 0.4482751
17.34 0.4564269
17.36 0.4585577
17.38 0.4501393
17.4 0.4626285
17.42 0.4426622
17.44 0.4685084
17.46 0.448246
17.48 0.4463735
17.5 0.4474658
17.52 0.4708503
17.54 0.4789045
17.56 0.4655373
17.58 0.4375508
17.6 0.4593742
17.62 0.4633034
17.64 0.4498886
17.66 0.4516912
17.68 0.4575204
17.7 0.4531553
17.72 0.440823
17.74 0.4396022
17.76 0.4606792
17.78 0.4418992
17.8 0.4619795
17.82 0.4640041
17.84 0.4651075
17.86 0.4557953
17.88 0.4513867
17.9 0.4700263
17.92 0.4548618
17.94 0.4597282
17.96 0.4666106
17.98 0.4463461
18 0.4768126
18.02 0.4744736
18.04 0.4491385
18.06 0.4589659
18.08 0.4518017
18.1 0.472017
18.12 0.4486086
18.14 0.4603804
18.16 0.4670385
18.18 0.447967
18.2 0.4759728
18.22 0.4626279
18.24 0.4608959
18.26 0.4570011
18.28 0.4674397
18.3 0.4604343
18.32 0.458176
18.34 0.4623849
18.36 0.4463459
18.38 0.4629526
18.4 0.4538995
18.42 0.4530177
18.44 0.4731011
18.46 0.4628711
18.48 0.4717255
18.5 0.4613839
18.52 0.4701322
18.54 0.4631685
18.56 0.4714597
18.58 0.4443821
18.6 0.4794783
18.62 0.4752368
18.64 0.4650005
18.66 0.4593741
18.68 0.4655642
18.7 0.4427476
18.72 0.450833
18.74 0.4617627
18.76 0.4536793
18.78 0.4463459
18.8 0.4669045
18.82 0.4779384
18.84 0.4923919
18.86 0.4633035
18.88 0.44699
18.9 0.4672792
18.92 0.4810401
18.94 0.4482186
18.96 0.4718578
18.98 0.4671464
19 0.441418
19.02 0.4523827
19.04 0.4641925
19.06 0.4755521
19.08 0.4701594
19.1 0.4679744
19.12 0.4779387
19.14 0.4702391
19.16 0.4648931
19.18 0.4707442
19.2 0.4650263
19.22 0.4829333
19.24 0.4596463
19.26 0.4599453
19.28 0.4725989
19.3 0.4985233
19.32 0.4891068
19.34 0.4620334
19.36 0.464382
19.38 0.4813
19.4 0.484251
19.42 0.4699465
19.44 0.470665
19.46 0.4742633
19.48 0.4766026
19.5 0.463168
19.52 0.4557683
19.54 0.4956054
19.56 0.4621153
19.58 0.4477438
19.6 0.4677074
19.62 0.4687488
19.64 0.4578757
19.66 0.4660744
19.68 0.4628449
19.7 0.4598366
19.72 0.4638424
19.74 0.4598645
19.76 0.4633842
19.78 0.4530726
19.8 0.4728898
19.82 0.4773107
19.84 0.4709034
19.86 0.4634117
19.88 0.4290976
19.9 0.4538994
19.92 0.467627
19.94 0.4466813
19.96 0.4366347
19.98 0.4587218
20 0.4478275
&
@target G0.S1
@type xy
0 2.21645
0.02 2.02209
0.04 1.460436
0.06 1.992267
0.08 2.028959
0.1 2.147964
0.12 2.724275
0.14 3.406909
0.16 1.733363
0.18 2.314
0.2 1.428732
0.22 2.145029
0.24 1.58106
0.26 2.096867
0.28 2.293066
0.3 1.210795
0.32 2.505957
0.34 2.559028
0.36 2.741719
0.38 2.233053
0.4 0.9114144
0.42 2.685526
0.44 1.321761
0.46 1.961026
0.48 2.223842
0.5 2.290311
0.52 2.006222
0.54 2.841144
0.56 1.794171
0.58 1.810863
0.6 0.636042
0.62 0.5760644
0.64 1.051891
0.66 1.485143
0.68 1.510513
0.7 0.5674946
0.72 0.8292468
0.74 0.862395
0.76 1.308482
0.78 0.9867628
0.8 1.666711
0.82 2.071533
0.84 1.375555
0.86 0.5182903
0.88 0.4678407
0.9 2.226505
0.92 3.223519
0.94 2.135345
0.96 2.470886
0.98 1.993144
1 2.467322
1.02 1.505224
1.04 1.899711
1.06 3.200141
1.08 0.9901767
1.1 0.96069
1.12 1.762314
1.14 2.48005
1.16 1.795627
1.18 2.900392
1.2 1.937976
1.22 0.8655637
1.24 0.9352276
1.26 2.315529
1.28 2.45882
1.3 2.053546
1.32 0.5667889
1.34 0.8673667
1.36 0.4924683
1.38 1.403113
1.4 0.4886201
1.42 0.4982719
1.44 0.5662155
1.46 0.5270203
1.48 1.542968
1.5 0.5497489
1.52 0.4647846
1.54 0.445702
1.56 0.4621955
1.58 0.4373211
1.6 0.4655642
1.62 0.4600541
1.64 0.4650001
1.66 0.4480513
1.68 0.4537623
1.7 0.4671457
1.72 0.4610038
1.74 0.4524647
1.76 0.4516083
1.78 0.4718572
1.8 0.4591566
1.82 0.4556864
1.84 0.4497226
1.86 0.4641122
1.88 0.4648927
1.9 0.4468221
1.92 0.4579846
1.94 0.4397727
1.96 0.4623311
1.98 0.4661014
2 0.4536796
2.02 0.4636811
2.04 0.4627362
2.06 0.4676539
2.08 0.4457572
2.1 0.4426624
2.12 0.4567829
2.14 0.4620065
2.16 0.4490817
2.18 0.4744466
2.2 0.4567548
2.22 0.4766806
2.24 0.4736295
2.26 0.4611405
2.28 0.4470176
2.3 0.4518021
2.32 0.4562348
2.34 0.4676
2.36 0.4875705
2.38 0.4361476
2.4 0.4474643
2.42 0.4575482
2.44 0.4767069
2.46 0.4553298
2.48 0.464462
2.5 0.4840972
2.52 0.4591839
2.54 0.4619785
2.56 0.8554681
2.58 0.4665029
2.6 0.5101717
2.62 0.5032637
2.64 0.4767339
2.66 0.4798177
2.68 0.4752111
2.7 0.4846648
2.72 0.4667436
2.74 0.4532109
2.76 0.4705848
2.78 0.4576296
2.8 0.4572468
2.82 0.4489991
2.84 0.914125
2.86 0.5240469
2.88 0.467573
2.9 0.4571927
2.92 0.451359
2.94 0.4508323
2.96 0.4986227
2.98 0.490561
3 0.4726523
3.02 0.4684282
3.04 0.4513035
3.06 0.4613304
3.08 0.4768117
3.1 0.4361189
3.12 0.4550273
3.14 0.4656986
3.16 0.4513043
3.18 0.4430291
3.2 0.4582574
3.22 0.4566456
3.24 0.4441283
3.26 0.456454
3.28 0.4524653
3.3 0.4580664
3.32 0.4554673
3.34 0.4565908
3.36 0.4523273
3.38 0.4504443
3.4 0.4661809
3.42 0.4611398
3.44 0.4460382
3.46 0.4577386
3.48 0.457056
3.5 0.440511
3.52 0.4521343
3.54 0.445365
3.56 0.4533759
3.58 0.4720435
3.6 0.4693343
3.62 0.4623314
3.64 0.4543953
3.66 0.4615735
3.68 0.4601088
3.7 0.4421819
3.72 0.456892
3.74 0.4201784
3.76 0.4528517
3.78 0.465349
3.8 0.4478005
3.82 0.449805
3.84 0.4606792
3.86 0.4548353
3.88 0.4502225
3.9 0.4601634
3.92 0.433849
3.94 0.4647039
3.96 0.450916
3.98 0.4579569
4 0.4541467
4.02 0.4691744
4.04 0.4509991
4.06 0.4645697
4.08 0.4504995
4.1 0.455412
4.12 0.4379786
4.14 0.4591837
4.16 0.4624122
4.18 0.443312
4.2 0.4672527
4.22 0.4738405
4.24 0.4432545
4.26 0.4539825
4.28 0.4528799
4.3 0.4526038
4.32 0.4659936
4.34 0.4322331
4.36 0.4597824
4.38 0.437521
4.4 0.4498055
4.42 0.4430011
4.44 0.457739
4.46 0.4567829
4.48 0.4597278
4.5 0.4657518
4.52 0.4597279
4.54 0.4307261
4.56 0.4505831
4.58 0.4430858
4.6 0.4396875
4.62 0.4396306
4.64 0.4544501
4.66 0.4536796
4.68 0.4457857
4.7 0.4654032
4.72 0.4537893
4.74 0.451747
4.76 0.4532109
4.78 0.4362626
4.8 0.4605701
4.82 0.4585575
4.84 0.4585578
4.86 0.4499996
4.88 0.4576843
4.9 0.4550546
4.92 0.4513866
4.94 0.4414183
4.96 0.4503887
4.98 0.461547
5 0.4624122
5.02 0.4495547
5.04 0.4469064
5.06 0.464462
5.08 0.4615194
5.1 0.4376358
5.12 0.4598641
5.14 0.4576844
5.16 0.4627095
5.18 0.4619794
5.2 0.4506942
5.22 0.4541473
5.24 0.4560153
5.26 0.4400285
5.28 0.4672801
5.3 0.4548075
5.32 0.450361
5.34 0.4609504
5.36 0.4466265
5.38 0.4369781
5.4 0.4551098
5.42 0.4521335
5.44 0.4501115
5.46 0.4493048
5.48 0.4432549
5.5 0.4476047
5.52 0.472811
5.54 0.4563714
5.56 0.44872
5.58 0.462169
5.6 0.4527141
5.62 0.4615735
5.64 0.4603536
5.66 0.4675741
5.68 0.4583943
5.7 0.4690954
5.72 0.452382
5.74 0.451885
5.76 0.4750263
5.78 0.4523821
5.8 0.4667709
5.82 0.4351436
5.84 0.4535966
5.86 0.4468498
5.88 0.4430292
5.9 0.4502774
5.92 0.4351442
5.94 0.4541205
5.96 0.4455622
5.98 0.4467104
6 0.4462625
6.02 0.4620874
6.04 0.4503887
6.06 0.4531556
6.08 0.458094
6.1 0.4571926
6.12 0.4546976
6.14 0.439716
6.16 0.4564259
6.18 0.4526316
6.2 0.4521346
6.22 0.4581478
6.24 0.4602717
6.26 0.4476047
6.28 0.4511374
6.3 0.4335034
6.32 0.4548075
6.34 0.4633845
6.36 0.4532107
6.38 0.4418432
6.4 0.4626825
6.42 0.4461219
6.44 0.4511653
6.46 0.4624932
6.48 0.4635189
6.5 0.4455616
6.52 0.4424366
6.54 0.4616545
6.56 0.4580661
6.58 0.4565081
6.6 0.4632498
6.62 0.4631147
6.64 0.449055
6.66 0.4537072
6.68 0.4574115
6.7 0.4494715
6.72 0.4407377
6.74 0.457875
6.76 0.4503891
6.78 0.4662887
6.8 0.4579028
6.82 0.4610856
6.84 0.4549173
6.86 0.455549
6.88 0.4422952
6.9 0.4575207
6.92 0.4491666
6.94 0.4562343
6.96 0.4356889
6.98 0.4478844
7 0.4549724
7.02 0.456673
7.04 0.4557134
7.06 0.4520234
7.08 0.4561796
7.1 0.4485807
7.12 0.465779
7.14 0.4553569
7.16 0.4581761
7.18 0.4671461
7.2 0.4663426
7.22 0.457083
7.24 0.4682142
7.26 0.4522172
7.28 0.4473255
7.3 0.450222
7.32 0.4663956
7.34 0.4490545
7.36 0.4438746
7.38 0.4678411
7.4 0.4508047
7.42 0.4507213
7.44 0.4527968
7.46 0.4555765
7.48 0.4519403
7.5 0.4538995
7.52 0.4569468
7.54 0.4587475
7.56 0.4630604
7.58 0.4459541
7.6 0.4498055
7.62 0.4470457
7.64 0.4486088
7.66 0.4481625
7.68 0.4587212
7.7 0.4639507
7.72 0.4509162
7.74 0.449277
7.76 0.4628448
7.78 0.4468226
7.8 0.4714608
7.82 0.4670118
7.84 0.4462342
7.86 0.4530177
7.88 0.4570563
7.9 0.449361
7.92 0.4570282
7.94 0.4658594
7.96 0.4561797
7.98 0.452051
8 0.4527696
8.02 0.4451405
8.04 0.4618985
8.06 0.4393745
8.08 0.4619796
8.1 0.4506942
8.12 0.459728
8.14 0.4408223
8.16 0.4540372
8.18 0.4546979
8.2 0.4512485
8.22 0.4537339
8.24 0.4554669
8.26 0.4544503
8.28 0.4529074
8.3 0.4638426
8.32 0.4574112
8.34 0.4624124
8.36 0.4611132
8.38 0.442436
8.4 0.4488036
8.42 0.4529068
8.44 0.4763929
8.46 0.4659939
8.48 0.4587759
8.5 0.4546978
8.52 0.456645
8.54 0.4614109
8.56 0.4454771
8.58 0.457001
8.6 0.4575202
8.62 0.4610041
8.64 0.4563442
8.66 0.4451405
8.68 0.4454491
8.7 0.4598366
8.72 0.4578479
8.74 0.4713283
8.76 0.4571928
8.78 0.4664234
8.8 0.447465
8.82 0.4596466
8.84 0.472255
8.86 0.438235
8.88 0.4608957
8.9 0.4535968
8.92 0.4563986
8.94 0.4678679
8.96 0.4611671
8.98 0.4638419
9 0.4521606
9.02 0.4408516
9.04 0.4472968
9.06 0.4483861
9.08 0.4427471
9.1 0.4648394
9.12 0.4609221
9.14 0.4623046
9.16 0.4560155
9.18 0.4743412
9.2 0.4515804
9.22 0.4602716
9.24 0.4540383
9.26 0.440398
9.28 0.4334166
9.3 0.4644346
9.32 0.471408
9.34 0.4678148
9.36 0.450694
9.38 0.4605432
9.4 0.4631412
9.42 0.4682147
9.44 0.4442126
9.46 0.4644086
9.48 0.4453371
9.5 0.4735504
9.52 0.4589392
9.54 0.443706
9.56 0.4557142
9.58 0.4718317
9.6 0.4669318
9.62 0.4548625
9.64 0.493381
9.66 0.4497502
9.68 0.4437059
9.7 0.4532934
9.72 0.469813
9.74 0.4672792
9.76 0.4663425
9.78 0.4551372
9.8 0.4671722
9.82 0.4581213
9.84 0.4767866
9.86 0.4622225
9.88 0.4622232
9.9 0.45618
9.92 0.4568645
9.94 0.4766816
9.96 0.4887227
9.98 0.4743947
10 0.4513871
10.02 0.4677874
10.04 0.451331
10.06 0.4843546
10.08 0.4788786
10.1 0.4891063
10.12 0.4733919
10.14 0.4814823
10.16 0.4612213
10.18 0.5121768
10.2 0.4587209
10.22 0.4742633
10.24 0.4809631
10.26 0.4912742
10.28 0.4799226
10.3 0.4647857
10.32 0.462979
10.34 0.4757362
10.36 0.4637077
10.38 0.4689617
10.4 0.4704522
10.42 0.475552
10.44 0.4586391
10.46 0.4399434
10.48 0.4461502
10.5 0.4826493
10.52 0.4601359
10.54 0.4862615
10.56 0.4688554
10.58 0.4637613
10.6 0.4601355
10.62 0.4837868
10.64 0.4794271
10.66 0.4662082
10.68 0.4854126
10.7 0.4679209
10.72 0.4543955
10.74 0.4552739
10.76 0.4708238
10.78 0.4460382
10.8 0.4590215
10.82 0.4631141
10.84 0.4403125
10.86 0.4676807
10.88 0.4442971
10.9 0.4693342
10.92 0.4575205
10.94 0.4407098
10.96 0.4343383
10.98 0.4549723
11 0.4508326
11.02 0.4763661
11.04 0.4496108
11.06 0.4391183
11.08 0.4600275
11.1 0.4701062
11.12 0.4473538
11.14 0.4865698
11.16 0.4626551
11.18 0.467172
11.2 0.4527972
11.22 0.457903
11.24 0.4507224
11.26 0.4590477
11.28 0.4631146
11.3 0.47363
11.32 0.4465418
11.34 0.4513869
11.36 0.4498057
11.38 0.4677875
11.4 0.4405395
11.42 0.4637078
11.44 0.4413045
11.46 0.4619794
11.48 0.4583934
11.5 0.4625475
11.52 0.4638422
11.54 0.4607057
11.56 0.4678145
11.58 0.4653226
11.6 0.4645971
11.62 0.4678675
11.64 0.4541198
11.66 0.4554667
11.68 0.4510266
11.7 0.4848452
11.72 0.4575207
11.74 0.4987232
11.76 0.472811
11.78 1.573134
11.8 1.763476
11.82 1.470536
11.84 0.4820007
11.86 0.5312718
11.88 1.427681
11.9 1.115045
11.92 1.488397
11.94 1.199802
11.96 0.5119819
11.98 1.608027
12 1.767951
12.02 1.16544
12.04 1.380598
12.06 1.626876
12.08 1.281502
12.1 0.8844348
12.12 0.6282116
12.14 0.4626282
12.16 0.462952
12.18 0.4602446
12.2 0.4598644
12.22 0.4686947
12.24 0.4622498
12.26 0.4505828
12.28 0.4497221
12.3 0.4527964
12.32 0.5049009
12.34 0.471858
12.36 0.4532936
12.38 0.4616549
12.4 0.4682146
12.42 0.4725729
12.44 0.4533486
12.46 0.4667441
12.48 0.4530452
12.5 0.4720436
12.52 0.4650266
12.54 0.457192
12.56 0.4537065
12.58 0.4566734
12.6 0.434137
12.62 0.458285
12.64 0.4773365
12.66 0.4406251
12.68 0.4435364
12.7 0.4583117
12.72 0.4626284
12.74 0.4661004
12.76 0.4650544
12.78 0.4563441
12.8 0.464597
12.82 0.4403977
12.84 0.4598648
12.86 0.4512201
12.88 0.4597003
12.9 0.4659936
12.92 0.4579577
12.94 0.4542575
12.96 0.4598642
12.98 0.485335
13 0.4568643
13.02 0.459919
13.04 0.4304939
13.06 0.4735499
13.08 0.4811704
13.1 0.4656986
13.12 0.4870577
13.14 0.5085768
13.16 0.4474931
13.18 0.4503608
13.2 0.4581757
13.22 0.4706913
13.24 0.4666103
13.26 0.4619792
13.28 0.4697336
13.3 0.4677075
13.32 0.4706908
13.34 0.4533487
13.36 0.4686686
13.38 0.4635192
13.4 0.4678414
13.42 0.4744737
13.44 0.8400304
13.46 1.08327
13.48 0.4817939
13.5 0.4943938
13.52 0.4700262
13.54 0.4705844
13.56 0.4973937
13.58 0.4671457
13.6 1.076441
13.62 0.9355338
13.64 0.7248102
13.66 1.021873
13.68 0.6807353
13.7 0.467894
13.72 0.4697334
13.74 0.4564265
13.76 0.4706909
13.78 0.488109
13.8 0.4806497
13.82 0.4775459
13.84 0.4812999
13.86 0.4492213
13.88 0.4631148
13.9 0.4564261
13.92 0.4457019
13.94 0.4454766
13.96 0.4554944
13.98 0.4534867
14 0.4563172
14.02 0.4569733
14.04 0.461086
14.06 0.4631951
14.08 0.4337634
14.1 0.4474653
14.12 0.4725464
14.14 0.4556592
14.16 0.4574386
14.18 0.4507217
14.2 0.4510542
14.22 0.4677072
14.24 0.4436491
14.26 0.4506388
14.28 0.4444374
14.3 0.458285
14.32 0.4467937
14.34 0.4527968
14.36 0.4571925
14.38 0.4539268
14.4 0.4454772
14.42 0.4469903
14.44 0.4549178
14.46 0.4606515
14.48 0.4748417
14.5 0.4550273
14.52 0.4611125
14.54 0.4678147
14.56 0.4597287
14.58 0.4520232
14.6 0.4508608
14.62 0.4463743
14.64 0.4623039
14.66 0.4570561
14.68 0.448804
14.7 0.4533764
14.72 0.4782522
14.74 0.457767
14.76 0.4574387
14.78 0.465672
14.8 0.4639506
14.82 0.4672798
14.84 0.4548075
14.86 0.4498052
14.88 0.4696272
14.9 0.4587207
14.92 0.4490546
14.94 0.4643544
14.96 0.4528249
14.98 0.4707707
15 0.4435365
15.02 0.456426
15.04 0.43652
15.06 0.4709033
15.08 0.4505552
15.1 0.4513593
15.12 0.4550281
15.14 0.475132
15.16 0.4513873
15.18 0.4561797
15.2 0.459701
15.22 0.4627369
15.24 0.4467943
15.26 0.4501389
15.28 0.4481913
15.3 0.4497499
15.32 0.4396312
15.34 0.4567552
15.36 0.4560151
15.38 0.4633842
15.4 0.4584212
15.42 0.4650536
15.44 0.4460381
15.46 0.4659943
15.48 0.4529906
15.5 0.4396872
15.52 0.4583395
15.54 0.4455615
15.56 0.4623042
15.58 0.4507221
15.6 0.4608955
15.62 0.4500553
15.64 0.4568639
15.66 0.4682946
15.68 0.4657787
15.7 0.4691481
15.72 0.4511648
15.74 0.4427475
15.76 0.4493882
15.78 0.4613298
15.8 0.4398581
15.82 0.4508047
15.84 0.4611128
15.86 0.474473
15.88 0.4349142
15.9 0.4619785
15.92 0.445
15.94 0.4474927
15.96 0.4704784
15.98 0.4574114
16 0.4421536
16.02 0.4466819
16.04 0.4623317
16.06 0.4630605
16.08 0.4557683
16.1 0.4605158
16.12 0.4626284
16.14 0.4548905
16.16 0.4523273
16.18 0.4446915
16.2 0.45412
16.22 0.4587483
16.24 0.4592936
16.26 0.4439312
16.28 0.4725991
16.3 0.45489
16.32 0.4516079
16.34 0.4521339
16.36 0.4541751
16.38 0.4533488
16.4 0.4614379
16.42 0.4574111
16.44 0.4611669
16.46 0.4583944
16.48 0.4711156
16.5 0.4730221
16.52 0.4430861
16.54 0.4631142
16.56 0.440823
16.58 0.4573838
16.6 0.4521893
16.62 0.4519403
16.64 0.4553573
16.66 0.4701857
16.68 0.4478281
16.7 0.4596196
16.72 0.4485809
16.74 0.4561802
16.76 0.448804
16.78 0.4655375
16.8 0.442832
16.82 0.4534596
16.84 0.4519132
16.86 0.468134
16.88 0.4554398
16.9 0.4491379
16.92 0.4533484
16.94 0.4542298
16.96 0.4603532
16.98 0.4584207
17 0.4586117
17.02 0.4518295
17.04 0.4553568
17.06 0.4576301
17.08 0.4502499
17.1 0.4574384
17.12 0.4552749
17.14 0.4504724
17.16 0.445365
17.18 0.4661276
17.2 0.4623312
17.22 0.4532385
17.24 0.4487208
17.26 0.4594022
17.28 0.4561796
17.3 0.4360051
17.32 0.4663419
17.34 0.4622769
17.36 0.4528245
17.38 0.4588034
17.4 0.4561251
17.42 0.4623042
17.44 0.4693345
17.46 0.4501387
17.48 0.443114
17.5 0.4421823
17.52 0.4498057
17.54 0.4563441
17.56 0.4770219
17.58 0.4601356
17.6 0.4601356
17.62 0.4651881
17.64 0.4697343
17.66 0.4537341
17.68 0.4528797
17.7 0.473366
17.72 0.4721231
17.74 0.4563442
17.76 0.4493887
17.78 0.4885182
17.8 0.4823121
17.82 0.468348
17.84 0.4507218
17.86 0.4532112
17.88 0.4555492
17.9 0.44348
17.92 0.468668
17.94 0.4484698
17.96 0.458503
17.98 0.4497223
18 0.4697346
18.02 0.456509
18.04 0.4501392
18.06 0.4572197
18.08 0.4594831
18.1 0.4523825
18.12 0.4539829
18.14 0.4574111
18.16 0.463465
18.18 0.4541201
18.2 0.4617359
18.22 0.452355
18.24 0.4519682
18.26 0.4600539
18.28 0.459484
18.3 0.4583943
18.32 0.4491653
18.34 0.4513588
18.36 0.4505826
18.38 0.4583121
18.4 0.4650535
18.42 0.4411635
18.44 0.4524652
18.46 0.4703728
18.48 0.4608689
18.5 0.4630609
18.52 0.4477727
18.54 0.4510265
18.56 0.4479397
18.58 0.4634922
18.6 0.449277
18.62 0.4685082
18.64 0.4632756
18.66 0.4579575
18.68 0.4473527
18.7 0.4586393
18.72 0.4676807
18.74 0.4500001
18.76 0.4533763
18.78 0.4507219
18.8 0.4526865
18.82 0.4528243
18.84 0.4597007
18.86 0.4640313
18.88 0.4537343
18.9 0.4665294
18.92 0.4543954
18.94 0.4560158
18.96 0.4504162
18.98 0.4425491
19 0.4706642
19.02 0.4759721
19.04 0.4576569
19.06 0.4511371
19.08 0.4395736
19.1 0.4445783
19.12 0.4563998
19.14 0.440823
19.16 0.447381
19.18 0.4548079
19.2 0.4565085
19.22 0.4483854
19.24 0.4533486
19.26 0.4516912
19.28 0.4497499
19.3 0.4557142
19.32 0.4597282
19.34 0.4526868
19.36 0.4604611
19.38 0.4598635
19.4 0.4565356
19.42 0.4483862
19.44 0.4533488
19.46 0.4329549
19.48 0.4430299
19.5 0.4416449
19.52 0.4429727
19.54 0.4541198
19.56 0.4549997
19.58 0.4455334
19.6 0.4568916
19.62 0.4600545
19.64 0.4601355
19.66 0.4546149
19.68 0.4529351
19.7 0.437293
19.72 0.4631952
19.74 0.4387483
19.76 0.4514706
19.78 0.4633849
19.8 0.4368644
19.82 0.4639774
19.84 0.4767075
19.86 0.4478832
19.88 0.4680278
19.9 0.4507221
19.92 0.4330411
19.94 0.448023
19.96 0.4592928
19.98 0.4431985
20 0.4468224
&
@target G0.S2
@type xy
0 1.803066
0.02 0.5255709
0.04 0.9063938
0.06 0.9929879
0.08 1.002472
0.1 0.8918243
0.12 2.425479
0.14 2.085642
0.16 2.431306
0.18 1.570541
0.2 1.720414
0.22 2.34379
0.24 1.84766
0.26 2.821976
0.28 3.481009
0.3 2.922307
0.32 3.479762
0.34 3.469993
0.36 3.129133
0.38 3.186004
0.4 1.451637
0.42 3.422664
0.44 2.322532
0.46 2.486207
0.48 3.012582
0.5 3.013943
0.52 2.677989
0.54 3.024669
0.56 2.29222
0.58 1.937169
0.6 1.00695
0.62 1.132707
0.64 1.567298
0.66 1.975025
0.68 1.27445
0.7 0.9036591
0.72 1.244508
0.74 1.324273
0.76 1.988001
0.78 1.051784
0.8 1.69791
0.82 2.240502
0.84 2.013013
0.86 1.394785
0.88 1.317962
0.9 2.35009
0.92 2.445046
0.94 2.358421
0.96 3.054918
0.98 1.548209
1 1.296814
1.02 1.211342
1.04 1.345093
1.06 2.698208
1.08 0.9269438
1.1 1.584463
1.12 2.243663
1.14 2.65771
1.16 1.580577
1.18 2.663311
1.2 2.407016
1.22 0.8529506
1.24 1.301336
1.26 2.589354
1.28 2.605134
1.3 1.580862
1.32 1.558381
1.34 1.052425
1.36 1.50045
1.38 2.396711
1.4 1.150576
1.42 1.093172
1.44 1.50826
1.46 1.534756
1.48 2.51001
1.5 1.612521
1.52 0.4581761
1.54 0.7545197
1.56 1.426333
1.58 0.5139555
1.6 0.5621828
1.62 0.4851798
1.64 0.8442009
1.66 0.4907904
1.68 0.4714076
1.7 0.4214557
1.72 0.4623034
1.74 0.4535417
1.76 0.4543949
1.78 0.5060387
1.8 0.4656447
1.82 0.4702659
1.84 0.4940901
1.86 0.4430856
1.88 0.4771004
1.9 0.4124317
1.92 0.4159929
1.94 0.4474647
1.96 0.4745783
1.98 0.460516
2 0.4433398
2.02 0.4665292
2.04 0.4552194
2.06 0.4469054
2.08 0.4537075
2.1 0.4641656
2.12 0.4306099
2.14 0.4662883
2.16 0.4394601
2.18 0.449472
2.2 0.4528243
2.22 0.4553567
2.24 0.4494719
2.26 0.4624661
2.28 0.4623042
2.3 0.4701058
2.32 0.4589665
2.34 0.453789
2.36 0.443931
2.38 0.4351144
2.4 0.4454779
2.42 0.4501112
2.44 0.4307268
2.46 0.4867238
2.48 0.4586394
2.5 0.4364341
2.52 0.4052778
2.54 0.4613024
2.56 0.4462618
2.58 0.4614385
2.6 0.4156017
2.62 0.4556867
2.64 0.4772054
2.66 0.4362048
2.68 0.4587215
2.7 0.4759726
2.72 0.4760519
2.74 0.4876729
2.76 0.452825
2.78 0.4494716
2.8 0.4532379
2.82 0.4623041
2.84 0.4511373
2.86 0.4379782
2.88 0.4501666
2.9 0.4742892
2.92 0.4505
2.94 0.46325
2.96 0.4788789
2.98 0.475342
3 0.4609227
3.02 0.4619795
3.04 0.4473817
3.06 0.4380927
3.08 0.4829335
3.1 0.6960249
3.12 0.4940899
3.14 0.4750262
3.16 0.4663956
3.18 0.4570284
3.2 0.4457021
3.22 0.4266444
3.24 0.4645965
3.26 0.7294861
3.28 0.4745781
3.3 0.4831157
3.32 0.4688284
3.34 0.4644621
3.36 0.475027
3.38 0.4476052
3.4 0.473392
3.42 0.4476886
3.44 0.4700265
3.46 0.4814045
3.48 0.4437904
3.5 0.4688552
3.52 0.4677072
3.54 0.4757363
3.56 0.4596464
3.58 0.4391177
3.6 0.4755258
3.62 0.4586393
3.64 0.4600266
3.66 0.4851801
3.68 0.4806771
3.7 0.4624665
3.72 0.4541745
3.74 0.4869031
3.76 0.457903
3.78 0.4620062
3.8 0.4700263
3.82 0.4577395
3.84 0.4636271
3.86 0.4364344
3.88 0.4350862
3.9 0.4304356
3.92 0.4461215
3.94 0.4589666
3.96 0.4672796
3.98 0.4478278
4 0.6107379
4.02 0.4736293
4.04 0.4770744
4.06 0.4331568
4.08 0.4202678
4.1 0.4508045
4.12 0.4212185
4.14 0.4635194
4.16 0.4601627
4.18 0.4370641
4.2 0.4493606
4.22 0.4699992
4.24 0.4669318
4.26 0.4629794
4.28 0.4592931
4.3 0.454148
4.32 0.4738668
4.34 0.4701328
4.36 0.4775459
4.38 0.4915796
4.4 0.4466262
4.42 0.4829594
4.44 0.4477997
4.46 0.4477447
4.48 0.4741567
4.5 0.4654031
4.52 0.4824162
4.54 0.4714078
4.56 0.4433959
4.58 0.4891064
4.6 0.4681347
4.62 0.47154
4.64 0.4633298
4.66 0.4212483
4.68 0.4899233
4.7 0.4759723
4.72 0.4273174
4.74 0.4846129
4.76 0.4382352
4.78 0.5082081
4.8 0.482856
4.82 0.4499166
4.84 0.4706647
4.86 0.4762877
4.88 0.460299
4.9 0.4622499
4.92 0.4727317
4.94 0.4487202
4.96 0.4789834
4.98 0.4925954
5 0.4811446
5.02 0.4849995
5.04 0.4673596
5.06 0.4695745
5.08 0.4767335
5.1 0.4802084
5.12 0.5690342
5.14 0.4531554
5.16 0.4688282
5.18 0.4524937
5.2 0.4705854
5.22 0.468695
5.24 0.4728903
5.26 0.4590749
5.28 0.462628
5.3 0.4648924
5.32 0.5776027
5.34 0.4852317
5.36 0.4328106
5.38 0.4653223
5.4 0.4902544
5.42 0.4644352
5.44 0.4763667
5.46 0.4596193
5.48 0.4489154
5.5 0.464274
5.52 0.4445496
5.54 0.4599455
5.56 0.4464027
5.58 0.4605427
5.6 0.4528241
5.62 0.441305
5.64 0.464166
5.66 0.4278142
5.68 0.4702658
5.7 0.4816899
5.72 0.4793749
5.74 0.4378925
5.76 0.426087
5.78 0.4591846
5.8 0.4583937
5.82 0.4523826
5.84 0.4293598
5.86 0.4320592
5.88 0.4620881
5.9 0.4444376
5.92 0.4716718
5.94 0.4464582
5.96 0.47289
5.98 0.4802084
6 0.4598105
6.02 0.4281939
6.04 0.4473538
6.06 0.4780428
6.08 0.4050622
6.1 0.44105
6.12 0.4909681
6.14 0.4571107
6.16 0.4829854
6.18 0.4650808
6.2 0.4366061
6.22 0.486055
6.24 0.4356035
6.26 0.4121887
6.28 0.4393749
6.3 0.4611398
6.32 0.4455892
6.34 0.4745788
6.36 0.4788791
6.38 0.4466823
6.4 0.4590478
6.42 0.4896423
6.44 0.4724938
6.46 0.4798177
6.48 0.4909435
6.5 0.4522719
6.52 0.4729959
6.54 0.4624661
6.56 0.469122
6.58 0.4546704
6.6 0.4900249
6.62 0.4471294
6.64 0.4646242
6.66 0.4574392
6.68 0.4930769
6.7 0.4722289
6.72 0.433734
6.74 0.4580664
6.76 0.4689881
6.78 0.4687221
6.8 0.4543952
6.82 0.4522441
6.84 0.4616814
6.86 0.4679206
6.88 0.4605973
6.9 0.4652146
6.92 0.4682412
6.94 0.4565356
6.96 0.4709826
6.98 0.4850517
7 0.4846639
7.02 0.5104163
7.04 0.9276441
7.06 0.4933558
7.08 0.4917825
7.1 0.4766818
7.12 0.4399428
7.14 0.470266
7.16 0.4592383
7.18 0.4460377
7.2 0.5076907
7.22 0.4886712
7.24 0.473551
7.26 0.4683486
7.28 0.4495839
7.3 0.4993496
7.32 0.4825456
7.34 0.5088714
7.36 0.4597284
7.38 0.5226371
7.4 0.4638156
7.42 0.4214852
7.44 0.4707713
7.46 0.4567275
7.48 0.4426622
7.5 0.4253532
7.52 0.43755
7.54 0.468348
7.56 0.4856696
7.58 0.461574
7.6 0.4692017
7.62 0.440568
7.64 0.4688817
7.66 0.4791139
7.68 0.4509436
7.7 0.452659
7.72 0.4457019
7.74 0.4591566
7.76 0.4933048
7.78 0.4192259
7.8 0.4731282
7.82 0.4659931
7.84 0.4594015
7.86 0.4610312
7.88 0.4563171
7.9 0.4443534
7.92 0.4611676
7.94 0.4703458
7.96 0.4560979
7.98 0.4611129
8 0.4823117
8.02 0.4670657
8.04 0.4794269
8.06 0.5318359
8.08 0.5223505
8.1 0.9210316
8.12 0.4805202
8.14 0.4928486
8.16 0.4744995
8.18 0.44105
8.2 0.475421
8.22 0.4781474
8.24 0.4686683
8.26 0.4979955
8.28 0.4473816
8.3 0.4368922
8.32 0.4639234
8.34 0.4948229
8.36 0.4336479
8.38 0.4452251
8.4 0.50222
8.42 0.4756308
8.44 0.4104881
8.46 0.476104
8.48 0.4698135
8.5 0.4199996
8.52 0.4733128
8.54 0.4827003
8.56 0.4629793
8.58 0.4698136
8.6 0.4720965
8.62 0.4623318
8.64 0.4543675
8.66 0.4735242
8.68 0.4760517
8.7 0.4513868
8.72 0.4653497
8.74 0.4488043
8.76 0.4641387
8.78 0.4577663
8.8 0.4438747
8.82 0.4386622
8.84 0.4903321
8.86 0.435488
8.88 0.478356
8.9 0.4479676
8.92 0.4350002
8.94 0.4675475
8.96 0.4521892
8.98 0.4419843
9 0.4623315
9.02 0.4387766
9.04 0.4478843
9.06 0.4588033
9.08 0.470239
9.1 0.4554386
9.12 0.4557684
9.14 0.4652413
9.16 0.4372931
9.18 0.4854381
9.2 0.4489989
9.22 0.4478001
9.24 0.4589661
9.26 0.4482467
9.28 0.5018464
9.3 0.4716195
9.32 0.494899
9.34 0.4591567
9.36 0.4864417
9.38 0.4709035
9.4 0.4508882
9.42 0.4652148
9.44 0.4648395
9.46 0.4738666
9.48 0.4769434
9.5 0.4524655
9.52 0.4473534
9.54 0.4890288
9.56 0.4513037
9.58 0.4671719
9.6 0.4606786
9.62 0.4320016
9.64 0.4194339
9.66 0.4310449
9.68 0.4111876
9.7 0.435
9.72 0.4396304
9.74 0.4702657
9.76 0.4540372
9.78 0.4804429
9.8 0.4745794
9.82 0.470824
9.84 0.4583121
9.86 0.4461219
9.88 0.427609
9.9 0.462304
9.92 0.4633846
9.94 0.4410501
9.96 0.4523827
9.98 0.4651337
10 0.4713275
10.02 0.4438749
10.04 0.472678
10.06 0.4019019
10.08 0.4335026
10.1 0.4406247
10.12 0.4155125
10.14 0.4466813
10.16 0.4476888
10.18 0.4576572
10.2 0.4220775
10.22 0.455769
10.24 0.4076765
10.26 0.4230255
10.28 0.4408518
10.3 0.4141859
10.32 0.4386626
10.34 0.4072467
10.36 0.4236155
10.38 0.4452531
10.4 0.4678676
10.42 0.4580935
10.44 0.4417579
10.46 0.463924
10.48 0.4317989
10.5 0.4630878
10.52 0.4204163
10.54 0.471248
10.56 0.4662086
10.58 0.4408234
10.6 0.4249994
10.62 0.4683483
10.64 0.4024305
10.66 0.4305806
10.68 0.4409361
10.7 0.4779124
10.72 0.4428037
10.74 0.4434525
10.76 0.4337334
10.78 0.4099388
10.8 0.4373216
10.82 0.4403979
10.84 0.4419838
10.86 0.4732071
10.88 0.4661813
10.9 0.4731542
10.92 0.4962612
10.94 0.485206
10.96 0.4829338
10.98 0.4759729
11 0.4952275
11.02 0.4313351
11.04 0.511004
11.06 0.4759729
11.08 0.4751319
11.1 0.4860297
11.12 0.4407376
11.14 0.4405107
11.16 0.5165508
11.18 0.4129766
11.2 0.4159628
11.22 0.4419563
11.24 0.475552
11.26 0.4709824
11.28 0.5645351
11.3 0.4596456
11.32 0.4688284
11.34 0.4258521
11.36 0.4549177
11.38 0.4639235
11.4 0.4415882
11.42 0.5396759
11.44 0.4684282
11.46 0.4464862
11.48 0.4495832
11.5 0.5529465
11.52 0.4613571
11.54 0.425588
11.56 0.4479681
11.58 0.4820269
11.6 0.4477159
11.62 0.5224226
11.64 0.5190853
11.66 0.4979457
11.68 0.4584215
11.7 0.5069769
11.72 0.4235572
11.74 0.4380929
11.76 0.4209809
11.78 0.4502498
11.8 0.4457577
11.82 0.4516631
11.84 0.4082275
11.86 0.4742633
11.88 0.4839681
11.9 0.4522719
11.92 0.4928485
11.94 0.4659671
11.96 0.461655
11.98 0.4613296
12 0.4655373
12.02 0.4319718
12.04 0.445786
12.06 0.4394881
12.08 0.4896176
12.1 0.4806509
12.12 0.4409645
12.14 0.4600544
12.16 0.4437059
12.18 0.457056
12.2 0.4795051
12.22 0.4791139
12.24 0.4576572
12.26 0.4544503
12.28 0.467146
12.3 0.4671993
12.32 0.4515254
12.34 0.4548899
12.36 0.4496109
12.38 0.4714071
12.4 0.4614379
12.42 0.4534584
12.44 0.4642465
12.46 0.4695745
12.48 0.4677873
12.5 0.4600546
12.52 0.4651345
12.54 0.4751052
12.56 0.442409
12.58 0.4658596
12.6 0.485181
12.62 0.4580667
12.64 0.4508046
12.66 0.4679208
12.68 0.438121
12.7 0.4641929
12.72 0.4816113
12.74 0.4524928
12.76 0.4671451
12.78 0.4652151
12.8 0.4549173
12.82 0.45147
12.84 0.4557963
12.86 0.4625202
12.88 0.4597824
12.9 0.45533
12.92 0.445365
12.94 0.4702667
12.96 0.4290104
12.98 0.4677872
13 0.4911976
13.02 0.4812998
13.04 0.4645704
13.06 0.4540095
13.08 0.4896426
13.1 0.437521
13.12 0.45147
13.14 0.441135
13.16 0.4866469
13.18 0.4378925
13.2 0.4151204
13.22 0.4739457
13.24 0.4217523
13.26 0.4716459
13.28 0.4690946
13.3 0.4541202
13.32 0.4624125
13.34 0.4816119
13.36 0.4562074
13.38 0.4854379
13.4 0.4732338
13.42 0.4713278
13.44 0.4689614
13.46 0.4654834
13.48 0.4409362
13.5 0.4539272
13.52 0.4268781
13.54 0.4582029
13.56 0.4464867
13.58 0.4654569
13.6 0.4174324
13.62 0.4493051
13.64 0.420862
13.66 0.4258512
13.68 0.4562892
13.7 0.4712751
13.72 0.4254701
13.74 0.4522169
13.76 0.4765235
13.78 0.4697345
13.8 0.4505836
13.82 0.4623309
13.84 0.445112
13.86 0.4806764
13.88 0.4388911
13.9 0.4625472
13.92 0.4647854
13.94 0.4145474
13.96 0.465
13.98 0.4588306
14 0.4748159
14.02 0.4701333
14.04 0.4410497
14.06 0.4441846
14.08 0.4345691
14.1 0.4597278
14.12 0.4591567
14.14 0.4700266
14.16 0.4682948
14.18 0.4689617
14.2 0.4550554
14.22 0.4542308
14.24 0.4729163
14.26 0.4826227
14.28 0.4583394
14.3 0.8251219
14.32 0.4850516
14.34 0.4794013
14.36 0.4682412
14.38 0.4785913
14.4 0.4275799
14.42 0.4763667
14.44 0.4669857
14.46 0.4688282
14.48 0.4508603
14.5 0.4771532
14.52 0.4739732
14.54 0.4772051
14.56 0.4773104
14.58 0.4860292
14.6 0.4553296
14.62 0.4649733
14.64 0.4897192
14.66 0.5227094
14.68 0.4443535
14.7 0.4713811
14.72 0.4414184
14.74 0.4447756
14.76 0.5217521
14.78 0.4116735
14.8 0.4834767
14.82 0.4482185
14.84 0.479296
14.86 0.4671993
14.88 0.4790357
14.9 0.4563987
14.92 0.462304
14.94 0.4672789
14.96 0.4474648
14.98 0.4619521
15 0.4124922
15.02 0.4752376
15.04 0.4902546
15.06 0.4809632
15.08 0.4677869
15.1 0.4797393
15.12 0.4585574
15.14 0.5234734
15.16 0.4648382
15.18 0.4514974
15.2 0.4274926
15.22 0.9033549
15.24 0.4634112
15.26 0.4496941
15.28 0.4947975
15.3 0.4458132
15.32 0.4684019
15.34 0.4508602
15.36 0.4633304
15.38 0.6253199
15.4 0.4552197
15.42 0.4626552
15.44 0.456973
15.46 0.4708769
15.48 0.4635458
15.5 0.4545876
15.52 0.4314513
15.54 0.4678147
15.56 0.4571921
15.58 0.4600819
15.6 0.4297962
15.62 0.5177115
15.64 0.4514421
15.66 0.4232611
15.68 0.4557135
15.7 0.4605435
15.72 0.4517471
15.74 0.4310451
15.76 0.4041661
15.78 0.4329839
15.8 0.4574118
15.82 0.4715398
15.84 0.4428602
15.86 0.4611125
15.88 0.4644622
15.9 0.4615191
15.92 0.4397154
15.94 0.4503888
15.96 0.4518295
15.98 0.4202382
16 0.4129463
16.02 0.4476606
16.04 0.4710097
16.06 0.4670384
16.08 0.4798696
16.1 0.4134307
16.12 0.4540098
16.14 0.4935836
16.16 0.4695742
16.18 0.46543
16.2 0.4601352
16.22 0.4453653
16.24 0.4650539
16.26 0.5029415
16.28 0.4683479
16.3 0.4883393
16.32 0.4595922
16.34 0.4722549
16.36 0.4626825
16.38 0.4677066
16.4 0.4373212
16.42 0.4562071
16.44 0.4714342
16.46 0.4624127
16.48 0.4430859
16.5 0.4550002
16.52 0.4530174
16.54 0.4410497
16.56 0.4393468
16.58 0.4683475
16.6 0.4683486
16.62 0.4546975
16.64 0.4376357
16.66 0.4445221
16.68 0.4316826
16.7 0.4722547
16.72 0.4682678
16.74 0.4746584
16.76 0.4598643
16.78 0.475027
16.8 0.4748946
16.82 0.4698137
16.84 0.462223
16.86 0.4405109
16.88 0.4596194
16.9 0.4766028
16.92 0.4701862
16.94 0.467707
16.96 0.4508049
16.98 0.4748154
17 0.469414
17.02 0.4785914
17.04 0.4644893
17.06 0.4365206
17.08 0.4196129
17.1 0.4452528
17.12 0.4350003
17.14 0.4663419
17.16 0.460272
17.18 0.4440157
17.2 0.8409672
17.22 0.4745785
17.24 0.4796096
17.26 0.4748946
17.28 0.4509985
17.3 0.4607873
17.32 0.4400566
17.34 0.4501666
17.36 0.4447754
17.38 0.4725725
17.4 0.4626289
17.42 0.465107
17.44 0.456207
17.46 0.4537347
17.48 0.464031
17.5 0.4462624
17.52 0.4322328
17.54 0.4621148
17.56 0.4160832
17.58 0.4474933
17.6 0.4521342
17.62 0.4497504
17.64 0.4607337
17.66 0.4477162
17.68 0.4543678
17.7 0.4500273
17.72 0.4718576
17.74 0.4676806
17.76 0.430668
17.78 0.4490542
17.8 0.4668249
17.82 0.4481351
17.84 0.4507211
17.86 0.4226402
17.88 0.4190763
17.9 0.4452243
17.92 0.4585026
17.94 0.457001
17.96 0.4674666
17.98 0.453294
18 0.4375215
18.02 0.452051
18.04 0.4572198
18.06 0.4231138
18.08 0.412735
18.1 0.4621961
18.12 0.4570283
18.14 0.452023
18.16 0.4341946
18.18 0.452245
18.2 0.4396873
18.22 0.4440721
18.24 0.4760247
18.26 0.4741836
18.28 0.4454767
18.3 0.4495558
18.32 0.4512756
18.34 0.4482188
18.36 0.444804
18.38 0.4649195
18.4 0.4408236
18.42 0.4596463
18.44 0.4606793
18.46 0.4607054
18.48 0.4659936
18.5 0.4773359
18.52 0.4640043
18.54 0.4391758
18.56 0.4660743
18.58 0.4513035
18.6 0.4472699
18.62 0.4506934
18.64 0.462115
18.66 0.4354888
18.68 0.4162033
18.7 0.4371787
18.72 0.4665025
18.74 0.4626552
18.76 0.4292432
18.78 0.4677874
18.8 0.4702387
18.82 0.4473818
18.84 0.4450003
18.86 0.4481072
18.88 0.465484
18.9 0.4596467
18.92 0.4705317
18.94 0.4772317
18.96 0.4492492
18.98 0.4607326
19 0.4467103
19.02 0.4505833
19.04 0.451802
19.06 0.4785398
19.08 0.4441554
19.1 0.4644084
19.12 0.4802081
19.14 0.4539278
19.16 0.4332725
19.18 0.4582856
19.2 0.470106
19.22 0.474394
19.24 0.4503885
19.26 0.4605429
19.28 0.4659671
19.3 0.4494717
19.32 0.4343098
19.34 0.4562893
19.36 0.4622227
19.38 0.4722819
19.4 0.4483859
19.42 0.4724673
19.44 0.4506941
19.46 0.4738402
19.48 0.4627362
19.5 0.4500557
19.52 0.4621146
19.54 0.4736295
19.56 0.4703462
19.58 0.4520503
19.6 0.4518294
19.62 0.4402841
19.64 0.4121589
19.66 0.4601086
19.68 0.478487
19.7 0.4671721
19.72 0.4593474
19.74 0.4795315
19.76 0.4577392
19.78 0.4821562
19.8 0.4583662
19.82 0.4210396
19.84 0.4384067
19.86 0.4723875
19.88 0.4555764
19.9 0.4697077
19.92 0.4427468
19.94 0.4723085
19.96 0.4478841
19.98 0.4455332
20 0.4706904
&
@target G1.S0
@type xy
0 240
0.02 1664
0.04 1724
0.06 1831
0.08 1281
0.1 1143
0.12 21
0.14 46
0.16 0
0.18 393
0.2 357
0.22 18
0.24 20
0.26 0
0.28 1
0.3 0
0.32 0
0.34 0
0.36 0
0.38 0
0.4 115
0.42 0
0.44 0
0.46 8
0.48 0
0.5 0
0.52 2
0.54 0
0.56 21
0.58 176
0.6 3952
0.62 1259
0.64 1653
0.66 141
0.68 2034
0.7 2935
0.72 999
0.74 989
0.76 76
0.78 1254
0.8 497
0.82 42
0.84 166
0.86 428
0.88 256
0.9 6
0.92 16
0.94 19
0.96 0
0.98 1334
1 1365
1.02 2383
1.04 1254
1.06 0
1.08 1199
1.1 231
1.12 91
1.14 0
1.16 242
1.18 0
1.2 29
1.22 2140
1.24 1140
1.26 3
1.28 1
1.3 427
1.32 321
1.34 1744
1.36 65
1.38 1
1.4 152
1.42 256
1.44 46
1.46 71
1.48 1
1.5 178
1.52 2047
1.54 2110
1.56 747
1.58 974
1.6 2515
1.62 2668
1.64 1683
1.66 2269
1.68 5310
1.7 4039
1.72 2961
1.74 3114
1.76 5723
1.78 3551
1.8 5166
1.82 4350
1.84 5248
1.86 4655
1.88 4692
1.9 5638
1.92 7076
1.94 5564
1.96 4741
1.98 6752
2 7186
2.02 7169
2.04 5999
2.06 7766
2.08 6732
2.1 6544
2.12 8025
2.14 8040
2.16 8877
2.18 8658
2.2 9368
2.22 10092
2.24 9985
2.26 10321
2.28 9921
2.3 9453
2.32 9187
2.34 10671
2.36 10561
2.38 10336
2.4 10521
2.42 9760
2.44 10034
2.46 9496
2.48 8090
2.5 8505
2.52 8769
2.54 9888
2.56 9245
2.58 9426
2.6 8624
2.62 6361
2.64 6022
2.66 8087
2.68 8153
2.7 7357
2.72 7937
2.74 7086
2.76 6823
2.78 6599
2.8 7612
2.82 7510
2.84 8769
2.86 9223
2.88 7984
2.9 8388
2.92 7850
2.94 6507
2.96 7768
2.98 7245
3 6677
3.02 7254
3.04 7862
3.06 6069
3.08 5359
3.1 5444
3.12 5046
3.14 4450
3.16 5964
3.18 6494
3.2 4596
3.22 4672
3.24 5369
3.26 4784
3.28 5314
3.3 4980
3.32 4953
3.34 4721
3.36 5634
3.38 5529
3.4 6033
3.42 6171
3.44 8122
3.46 6472
3.48 9672
3.5 6876
3.52 8243
3.54 7311
3.56 8595
3.58 8400
3.6 8090
3.62 6847
3.64 7093
3.66 7272
3.68 7542
3.7 7429
3.72 8139
3.74 6960
3.76 6159
3.78 8529
3.8 9342
3.82 8276
3.84 7959
3.86 8944
3.88 9402
3.9 7416
3.92 8706
3.94 8233
3.96 6815
3.98 6089
4 5400
4.02 7953
4.04 8670
4.06 7678
4.08 7648
4.1 7896
4.12 9213
4.14 8002
4.16 6179
4.18 7997
4.2 6796
4.22 7472
4.24 5577
4.26 6807
4.28 6090
4.3 6366
4.32 6445
4.34 7260
4.36 8603
4.38 6814
4.4 6534
4.42 7892
4.44 7282
4.46 8304
4.48 9254
4.5 9113
4.52 7688
4.54 7605
4.56 9167
4.58 6410
4.6 8520
4.62 6733
4.64 7514
4.66 7805
4.68 6807
4.7 7336
4.72 6413
4.74 6575
4.76 7208
4.78 7091
4.8 8132
4.82 7617
4.84 7322
4.86 6274
4.88 7469
4.9 7987
4.92 6266
4.94 6685
4.96 6502
4.98 6370
5 6118
5.02 6463
5.04 5931
5.06 5114
5.08 5376
5.1 4861
5.12 6773
5.14 7061
5.16 6105
5.18 5767
5.2 5879
5.22 5750
5.24 4032
5.26 4097
5.28 6864
5.3 7351
5.32 4742
5.34 5339
5.36 4829
5.38 7832
5.4 6434
5.42 7117
5.44 7668
5.46 7544
5.48 6355
5.5 8536
5.52 7369
5.54 9290
5.56 8611
5.58 9618
5.6 7097
5.62 8876
5.64 7368
5.66 8288
5.68 8085
5.7 7940
5.72 6610
5.74 6384
5.76 7272
5.78 7776
5.8 6906
5.82 5842
5.84 4138
5.86 5064
5.88 5710
5.9 6149
5.92 5371
5.94 5391
5.96 5415
5.98 4279
6 3858
6.02 2595
6.04 4418
6.06 4323
6.08 3126
6.1 3975
6.12 5855
6.14 6259
6.16 6001
6.18 6980
6.2 7701
6.22 7902
6.24 7950
6.26 7967
6.28 8183
6.3 7485
6.32 8410
6.34 9248
6.36 6910
6.38 6300
6.4 6553
6.42 5229
6.44 5540
6.46 5946
6.48 6024
6.5 6756
6.52 7241
6.54 7194
6.56 7279
6.58 6283
6.6 4446
6.62 3777
6.64 4181
6.66 5619
6.68 5208
6.7 5013
6.72 4831
6.74 5347
6.76 4835
6.78 4218
6.8 4936
6.82 4731
6.84 4351
6.86 4646
6.88 3140
6.9 3670
6.92 3649
6.94 4144
6.96 4808
6.98 6044
7 6129
7.02 6971
7.04 3754
7.06 2340
7.08 4011
7.1 4310
7.12 4966
7.14 4315
7.16 4621
7.18 4011
7.2 3661
7.22 4795
7.24 4611
7.26 3935
7.28 3585
7.3 5063
7.32 8339
7.34 8347
7.36 8616
7.38 8559
7.4 7691
7.42 6501
7.44 7651
7.46 7853
7.48 6621
7.5 7466
7.52 7291
7.54 5840
7.56 4255
7.58 5621
7.6 6388
7.62 5748
7.64 4324
7.66 5049
7.68 5128
7.7 7021
7.72 7183
7.74 6595
7.76 9103
7.78 8115
7.8 6615
7.82 5812
7.84 4928
7.86 6251
7.88 5561
7.9 4140
7.92 4587
7.94 4695
7.96 5238
7.98 5333
8 5285
8.02 5778
8.04 6013
8.06 5478
8.08 5618
8.1 4770
8.12 5212
8.14 6414
8.16 4493
8.18 3451
8.2 5229
8.22 3768
8.24 4339
8.26 5206
8.28 5308
8.3 4628
8.32 4464
8.34 4530
8.36 6328
8.38 3519
8.4 6119
8.42 5683
8.44 6566
8.46 6796
8.48 6047
8.5 6432
8.52 5345
8.54 6749
8.56 7990
8.58 7882
8.6 7632
8.62 5495
8.64 5149
8.66 4925
8.68 4336
8.7 5798
8.72 6719
8.74 5890
8.76 6667
8.78 4287
8.8 3978
8.82 5295
8.84 7620
8.86 6405
8.88 4058
8.9 6338
8.92 5295
8.94 7013
8.96 8080
8.98 5422
9 7274
9.02 5815
9.04 6452
9.06 4879
9.08 6061
9.1 6689
9.12 6118
9.14 6771
9.16 6613
9.18 5812
9.2 6255
9.22 4459
9.24 7072
9.26 6200
9.28 5238
9.3 7572
9.32 8002
9.34 6818
9.36 7094
9.38 5501
9.4 7082
9.42 7802
9.44 7026
9.46 6086
9.48 7039
9.5 9481
9.52 8288
9.54 8985
9.56 9712
9.58 8890
9.6 8039
9.62 8595
9.64 9893
9.66 9250
9.68 8625
9.7 6695
9.72 6925
9.74 9245
9.76 8646
9.78 7184
9.8 9349
9.82 8492
9.84 8366
9.86 8344
9.88 9010
9.9 7915
9.92 8456
9.94 9801
9.96 9372
9.98 8217
10 8469
10.02 7522
10.04 9047
10.06 7843
10.08 8507
10.1 8177
10.12 6618
10.14 8094
10.16 9360
10.18 8257
10.2 8326
10.22 9672
10.24 9154
10.26 8138
10.28 7772
10.3 7276
10.32 7734
10.34 7357
10.36 8510
10.38 9991
10.4 9241
10.42 10172
10.44 9938
10.46 9756
10.48 9159
10.5 9065
10.52 8505
10.54 10654
10.56 8792
10.58 9992
10.6 9495
10.62 9477
10.64 9275
10.66 8098
10.68 8335
10.7 9823
10.72 9421
10.74 9051
10.76 8827
10.78 9570
10.8 9487
10.82 9779
10.84 7508
10.86 8296
10.88 5133
10.9 5511
10.92 5426
10.94 5808
10.96 5047
10.98 5313
11 4511
11.02 4739
11.04 6095
11.06 5701
11.08 6078
11.1 6108
11.12 4799
11.14 5816
11.16 5381
11.18 5496
11.2 5450
11.22 5292
11.24 6172
11.26 6401
11.28 5070
11.3 6292
11.32 6124
11.34 5341
11.36 5853
11.38 6005
11.4 6954
11.42 6046
11.44 7479
11.46 8199
11.48 10101
11.5 8706
11.52 6875
11.54 6577
11.56 7415
11.58 8292
11.6 7776
11.62 5963
11.64 7284
11.66 7795
11.68 9855
11.7 9223
11.72 10727
11.74 10618
11.76 9795
11.78 10176
11.8 9858
11.82 10978
11.84 9899
11.86 10888
11.88 8882
11.9 9874
11.92 9063
11.94 8733
11.96 8670
11.98 8271
12 10254
12.02 9799
12.04 9089
12.06 8874
12.08 8723
12.1 8089
12.12 9114
12.14 7933
12.16 8307
12.18 8016
12.2 6472
12.22 6826
12.24 5892
12.26 7260
12.28 6968
12.3 7423
12.32 8822
12.34 9670
12.36 10316
12.38 9786
12.4 8539
12.42 8970
12.44 8495
12.46 9209
12.48 7157
12.5 8539
12.52 7579
12.54 8338
12.56 7409
12.58 6359
12.6 7226
12.62 8189
12.64 8523
12.66 9522
12.68 9204
12.7 6184
12.72 6313
12.74 9048
12.76 8059
12.78 8089
12.8 6929
12.82 8666
12.84 8768
12.86 7529
12.88 6931
12.9 6505
12.92 6311
12.94 8175
12.96 8904
12.98 10490
13 12438
13.02 11132
13.04 10276
13.06 10706
13.08 10014
13.1 8002
13.12 10036
13.14 9945
13.16 9401
13.18 8394
13.2 8183
13.22 8529
13.24 7882
13.26 8018
13.28 6966
13.3 7351
13.32 7981
13.34 7333
13.36 7284
13.38 8630
13.4 7919
13.42 7211
13.44 9141
13.46 8234
13.48 9335
13.5 7885
13.52 8513
13.54 9998
13.56 10508
13.58 10125
13.6 10059
13.62 9971
13.64 11003
13.66 11981
13.68 9836
13.7 10898
13.72 10896
13.74 10011
13.76 9478
13.78 8565
13.8 8308
13.82 7750
13.84 7920
13.86 6907
13.88 6461
13.9 7176
13.92 8929
13.94 6577
13.96 5472
13.98 2448
14 3652
14.02 5154
14.04 6626
14.06 5174
14.08 7285
14.1 5897
14.12 5585
14.14 6308
14.16 5332
14.18 3962
14.2 5594
14.22 5027
14.24 5504
14.26 5696
14.28 5134
14.3 4746
14.32 3393
14.34 4780
14.36 4022
14.38 3519
14.4 2939
14.42 2329
14.44 4325
14.46 3929
14.48 3217
14.5 4645
14.52 5412
14.54 4265
14.56 4437
14.58 3876
14.6 2703
14.62 2128
14.64 2720
14.66 1546
14.68 2727
14.7 1276
14.72 1891
14.74 3013
14.76 2316
14.78 2940
14.8 1819
14.82 1306
14.84 3803
14.86 3317
14.88 2864
14.9 2948
14.92 3996
14.94 2120
14.96 1932
14.98 1355
15 1401
15.02 1676
15.04 2122
15.06 1968
15.08 1718
15.1 760
15.12 432
15.14 2035
15.16 1455
15.18 930
15.2 1005
15.22 256
15.24 1573
15.26 2209
15.28 2468
15.3 1827
15.32 2281
15.34 993
15.36 1503
15.38 888
15.4 512
15.42 1634
15.44 2264
15.46 1796
15.48 1579
15.5 1165
15.52 2919
15.54 2900
15.56 3040
15.58 3792
15.6 4724
15.62 4112
15.64 5058
15.66 6419
15.68 6559
15.7 6964
15.72 5020
15.74 7154
15.76 5908
15.78 6727
15.8 6912
15.82 8047
15.84 7969
15.86 8241
15.88 5876
15.9 4242
15.92 5867
15.94 7327
15.96 7561
15.98 8158
16 8055
16.02 6469
16.04 5299
16.06 4030
16.08 5502
16.1 4260
16.12 3627
16.14 4648
16.16 5603
16.18 4856
16.2 4196
16.22 4132
16.24 5820
16.26 3905
16.28 2930
16.3 4817
16.32 2864
16.34 4774
16.36 2357
16.38 4372
16.4 4633
16.42 5608
16.44 6142
16.46 5201
16.48 6190
16.5 5382
16.52 4615
16.54 5279
16.56 5496
16.58 5758
16.6 4894
16.62 6428
16.64 7015
16.66 6970
16.68 6947
16.7 4167
16.72 3544
16.74 4136
16.76 3475
16.78 4741
16.8 4305
16.82 5780
16.84 5475
16.86 4535
16.88 5979
16.9 6117
16.92 6486
16.94 4083
16.96 4430
16.98 2578
17 2121
17.02 2167
17.04 2122
17.06 3003
17.08 3456
17.1 3493
17.12 4522
17.14 3631
17.16 3885
17.18 3110
17.2 1774
17.22 2865
17.24 3072
17.26 3742
17.28 3725
17.3 4664
17.32 4559
17.34 4077
17.36 4052
17.38 4870
17.4 8221
17.42 7294
17.44 7277
17.46 8515
17.48 6319
17.5 7578
17.52 7619
17.54 6762
17.56 7508
17.58 7172
17.6 7970
17.62 7248
17.64 7450
17.66 5772
17.68 8702
17.7 9318
17.72 8976
17.74 8364
17.76 7291
17.78 9897
17.8 8679
17.82 7351
17.84 7422
17.86 6785
17.88 6155
17.9 6730
17.92 6989
17.94 4818
17.96 5141
17.98 6890
18 6064
18.02 5804
18.04 6557
18.06 7294
18.08 8073
18.1 6644
18.12 6235
18.14 7121
18.16 6919
18.18 5947
18.2 4513
18.22 5102
18.24 4051
18.26 3935
18.28 4126
18.3 4142
18.32 4626
18.34 4363
18.36 4374
18.38 3237
18.4 5088
18.42 4568
18.44 3629
18.46 3897
18.48 3567
18.5 4631
18.52 4650
18.54 2680
18.56 3504
18.58 2542
18.6 3603
18.62 4113
18.64 3421
18.66 5079
18.68 5499
18.7 3912
18.72 4696
18.74 3916
18.76 6164
18.78 3296
18.8 2900
18.82 3067
18.84 3245
18.86 3720
18.88 3797
18.9 3480
18.92 3966
18.94 2942
18.96 4008
18.98 3551
19 6337
19.02 7750
19.04 4375
19.06 3998
19.08 4641
19.1 4517
19.12 4158
19.14 4852
19.16 4626
19.18 3160
19.2 2799
19.22 4220
19.24 4004
19.26 4613
19.28 4482
19.3 2866
19.32 2939
19.34 5136
19.36 3669
19.38 2285
19.4 3754
19.42 2988
19.44 4430
19.46 3231
19.48 3307
19.5 3320
19.52 3455
19.54 2961
19.56 5833
19.58 5576
19.6 4603
19.62 5101
19.64 4852
19.66 4695
19.68 2937
19.7 5526
19.72 4203
19.74 5417
19.76 4182
19.78 3630
19.8 4503
19.82 4003
19.84 5889
19.86 7159
19.88 5057
19.9 3899
19.92 4686
19.94 3636
19.96 2386
19.98 4162
20 4364
&
@target G1.S1
@type xy
0 0
0.02 0
0.04 40
0.06 1
0.08 0
0.1 0
0.12 0
0.14 0
0.16 2
0.18 0
0.2 29
0.22 0
0.24 23
0.26 0
0.28 0
0.3 367
0.32 0
0.34 0
0.36 0
0.38 0
0.4 350
0.42 0
0.44 37
0.46 1
0.48 0
0.5 0
0.52 0
0.54 0
0.56 4
0.58 6
0.6 370
0.62 734
0.64 80
0.66 12
0.68 58
0.7 675
0.72 312
0.74 68
0.76 110
0.78 491
0.8 11
0.82 0
0.84 67
0.86 822
0.88 248
0.9 0
0.92 0
0.94 0
0.96 0
0.98 1
1 0
1.02 19
1.04 1
1.06 0
1.08 164
1.1 177
1.12 6
1.14 0
1.16 2
1.18 0
1.2 1
1.22 497
1.24 249
1.26 0
1.28 0
1.3 0
1.32 619
1.34 1011
1.36 1032
1.38 84
1.4 1675
1.42 1277
1.44 1367
1.46 1547
1.48 81
1.5 1579
1.52 7007
1.54 7808
1.56 9649
1.58 9411
1.6 5799
1.62 6045
1.64 7320
1.66 6481
1.68 7031
1.7 6923
1.72 8473
1.74 6429
1.76 5384
1.78 5566
1.8 6169
1.82 6520
1.84 5378
1.86 6438
1.88 6432
1.9 6250
1.92 6741
1.94 7075
1.96 7344
1.98 4726
2 5022
2.02 4183
2.04 4902
2.06 4697
2.08 5074
2.1 4233
2.12 3894
2.14 2515
2.16 2921
2.18 3010
2.2 1884
2.22 2885
2.24 2506
2.26 1553
2.28 1497
2.3 1515
2.32 1715
2.34 1803
2.36 1902
2.38 1309
2.4 2950
2.42 2628
2.44 1834
2.46 4292
2.48 3893
2.5 1472
2.52 1601
2.54 1379
2.56 884
2.58 967
2.6 647
2.62 875
2.64 906
2.66 898
2.68 1234
2.7 1243
2.72 2543
2.74 2068
2.76 2416
2.78 3169
2.8 2451
2.82 1579
2.84 774
2.86 1015
2.88 1173
2.9 1783
2.92 1969
2.94 1645
2.96 848
2.98 1608
3 2038
3.02 2908
3.04 2729
3.06 4987
3.08 4825
3.1 5673
3.12 6498
3.14 4772
3.16 6445
3.18 7291
3.2 8701
3.22 8297
3.24 9026
3.26 9251
3.28 7407
3.3 7930
3.32 9551
3.34 9355
3.36 7555
3.38 6378
3.4 5853
3.42 6723
3.44 7015
3.46 7434
3.48 5625
3.5 6157
3.52 5257
3.54 5711
3.56 4948
3.58 4627
3.6 5205
3.62 6586
3.64 6352
3.66 7465
3.68 7224
3.7 7595
3.72 6846
3.74 7032
3.76 6097
3.78 5083
3.8 4894
3.82 8915
3.84 6712
3.86 5963
3.88 5833
3.9 9046
3.92 7419
3.94 7794
3.96 6589
3.98 6442
4 8027
4.02 5058
4.04 4362
4.06 5468
4.08 6529
4.1 4782
4.12 5348
4.14 4393
4.16 4959
4.18 6227
4.2 6463
4.22 6581
4.24 6314
4.26 7057
4.28 7925
4.3 8264
4.32 7089
4.34 6665
4.36 5423
4.38 7102
4.4 7055
4.42 4225
4.44 5309
4.46 4730
4.48 5087
4.5 4190
4.52 5074
4.54 5679
4.56 5422
4.58 6956
4.6 4626
4.62 6982
4.64 6389
4.66 5567
4.68 5540
4.7 6007
4.72 7843
4.74 8321
4.76 6541
4.78 5858
4.8 4987
4.82 5618
4.84 6253
4.86 6065
4.88 7505
4.9 6151
4.92 8091
4.94 6456
4.96 5718
4.98 6049
5 8361
5.02 6688
5.04 7405
5.06 7432
5.08 7094
5.1 8845
5.12 8591
5.14 8282
5.16 8637
5.18 8727
5.2 6840
5.22 8617
5.24 9944
5.26 8248
5.28 8055
5.3 7939
5.32 7970
5.34 8729
5.36 9058
5.38 6285
5.4 7223
5.42 6800
5.44 6804
5.46 6002
5.48 7964
5.5 7022
5.52 6572
5.54 4886
5.56 4757
5.58 4246
5.6 6820
5.62 4189
5.64 5557
5.66 5133
5.68 6574
5.7 5760
5.72 6929
5.74 5084
5.76 5234
5.78 5165
5.8 6107
5.82 9383
5.84 8527
5.86 6016
5.88 7810
5.9 7836
5.92 7301
5.94 8491
5.96 10910
5.98 10304
6 10355
6.02 12855
6.04 9453
6.06 11155
6.08 9492
6.1 11123
6.12 9849
6.14 6538
6.16 9285
6.18 6994
6.2 6993
6.22 6291
6.24 6206
6.26 5409
6.28 5194
6.3 6446
6.32 6105
6.34 5060
6.36 6239
6.38 7805
6.4 6800
6.42 7762
6.44 7941
6.46 6656
6.48 7600
6.5 7372
6.52 7981
6.54 6073
6.56 7404
6.58 7590
6.6 9519
6.62 7879
6.64 10361
6.66 7892
6.68 8774
6.7 7567
6.72 7780
6.74 7749
6.76 8379
6.78 10418
6.8 9442
6.82 8621
6.84 8341
6.86 9251
6.88 8330
6.9 9283
6.92 9266
6.94 8568
6.96 7639
6.98 7312
7 7523
7.02 7305
7.04 6895
7.06 5391
7.08 6126
7.1 3528
7.12 5278
7.14 3845
7.16 5793
7.18 4762
7.2 5655
7.22 7250
7.24 3940
7.26 4319
7.28 8217
7.3 5806
7.32 6200
7.34 5129
7.36 3587
7.38 4007
7.4 5484
7.42 7050
7.44 5753
7.46 5201
7.48 4738
7.5 5941
7.52 5397
7.54 7110
7.56 8184
7.58 7823
7.6 6927
7.62 6834
7.64 8837
7.66 6525
7.68 6314
7.7 6485
7.72 6296
7.74 6954
7.76 4615
7.78 6618
7.8 6547
7.82 6009
7.84 7326
7.86 7002
7.88 7086
7.9 9748
7.92 9366
7.94 8581
7.96 8236
7.98 7876
8 7189
8.02 8254
8.04 8521
8.06 8996
8.08 9110
8.1 8635
8.12 7289
8.14 8214
8.16 10407
8.18 8622
8.2 9139
8.22 6526
8.24 5136
8.26 5312
8.28 6629
8.3 6392
8.32 6027
8.34 6827
8.36 7016
8.38 8342
8.4 5095
8.42 5574
8.44 4996
8.46 5159
8.48 5417
8.5 5569
8.52 5104
8.54 3872
8.56 3720
8.58 2657
8.6 3597
8.62 5470
8.64 6091
8.66 8135
8.68 7710
8.7 6434
8.72 5548
8.74 5132
8.76 6113
8.78 7338
8.8 7578
8.82 6933
8.84 4653
8.86 4798
8.88 7097
8.9 5451
8.92 5737
8.94 5575
8.96 4811
8.98 5684
9 6410
9.02 6867
9.04 6779
9.06 6849
9.08 5154
9.1 7257
9.12 4697
9.14 5543
9.16 5312
9.18 5454
9.2 5659
9.22 4963
9.24 4620
9.26 3636
9.28 4621
9.3 3819
9.32 3811
9.34 3164
9.36 4153
9.38 3845
9.4 4019
9.42 3580
9.44 4903
9.46 4246
9.48 4372
9.5 3151
9.52 3563
9.54 3150
9.56 2318
9.58 2887
9.6 2774
9.62 2646
9.64 1815
9.66 1984
9.68 3115
9.7 3182
9.72 3352
9.74 3169
9.76 3493
9.78 3353
9.8 2348
9.82 2290
9.84 3148
9.86 2297
9.88 2311
9.9 1720
9.92 2011
9.94 1255
9.96 906
9.98 1461
10 1679
10.02 2744
10.04 2918
10.06 1709
10.08 2024
10.1 2128
10.12 2223
10.14 1294
10.16 2001
10.18 759
10.2 1581
10.22 1051
10.24 1541
10.26 1540
10.28 2387
10.3 1768
10.32 852
10.34 1760
10.36 1734
10.38 1272
10.4 1201
10.42 860
10.44 828
10.46 1617
10.48 1400
10.5 1762
10.52 1672
10.54 1725
10.56 1912
10.58 2223
10.6 2146
10.62 1249
10.64 1930
10.66 1590
10.68 762
10.7 1401
10.72 1625
10.74 1543
10.76 1772
10.78 1591
10.8 1685
10.82 1354
10.84 3319
10.86 3559
10.88 5022
10.9 3623
10.92 4085
10.94 4878
10.96 5719
10.98 5972
11 4562
11.02 4227
11.04 4198
11.06 3140
11.08 3975
11.1 2649
11.12 3163
11.14 3364
11.16 3354
11.18 4412
11.2 3713
11.22 3929
11.24 6131
11.26 5729
11.28 5191
11.3 4395
11.32 5292
11.34 4414
11.36 5115
11.38 4725
11.4 4313
11.42 3448
11.44 3095
11.46 3464
11.48 2858
11.5 2935
11.52 4111
11.54 4426
11.56 3588
11.58 3763
11.6 3765
11.62 4176
11.64 3434
11.66 3409
11.68 2184
11.7 1026
11.72 1077
11.74 598
11.76 375
11.78 38
11.8 15
11.82 98
11.84 288
11.86 313
11.88 25
11.9 78
11.92 42
11.94 146
11.96 669
11.98 55
12 32
12.02 38
12.04 84
12.06 21
12.08 77
12.1 170
12.12 1290
12.14 1253
12.16 1402
12.18 1254
12.2 1568
12.22 2934
12.24 2518
12.26 2669
12.28 1757
12.3 2253
12.32 1354
12.34 1410
12.36 1891
12.38 1066
12.4 2328
12.42 1467
12.44 2649
12.46 2529
12.48 3965
12.5 3952
12.52 4359
12.54 3565
12.56 4285
12.58 3963
12.6 4466
12.62 4416
12.64 3239
12.66 2985
12.68 3068
12.7 5996
12.72 4472
12.74 4033
12.76 3981
12.78 4419
12.8 3358
12.82 3746
12.84 3608
12.86 3968
12.88 6277
12.9 5024
12.92 3336
12.94 3337
12.96 2911
12.98 1547
13 1568
13.02 1491
13.04 972
13.06 1771
13.08 1482
13.1 1665
13.12 1051
13.14 947
13.16 1390
13.18 1675
13.2 2375
13.22 3004
13.24 3405
13.26 3757
13.28 3302
13.3 3243
13.32 2354
13.34 3114
13.36 1244
13.38 975
13.4 856
13.42 940
13.44 668
13.46 284
13.48 912
13.5 1582
13.52 1752
13.54 1996
13.56 822
13.58 1028
13.6 197
13.62 893
13.64 436
13.66 582
13.68 770
13.7 1183
13.72 1153
13.74 1360
13.76 1120
13.78 1177
13.8 867
13.82 1498
13.84 2168
13.86 3332
13.88 4287
13.9 6288
13.92 6128
13.94 8784
13.96 8876
13.98 7793
14 7707
14.02 6246
14.04 5183
14.06 5159
14.08 6297
14.1 6807
14.12 5163
14.14 6295
14.16 7330
14.18 8113
14.2 7097
14.22 8640
14.24 6069
14.26 6196
14.28 6149
14.3 7039
14.32 7943
14.34 7315
14.36 6397
14.38 8648
14.4 7585
14.42 7835
14.44 7203
14.46 7035
14.48 6728
14.5 6287
14.52 6902
14.54 6595
14.56 6326
14.58 5982
14.6 6289
14.62 8865
14.64 7805
14.66 9445
14.68 8775
14.7 8936
14.72 9160
14.74 8537
14.76 8198
14.78 7321
14.8 8614
14.82 9817
14.84 8883
14.86 9705
14.88 10101
14.9 10050
14.92 8743
14.94 8561
14.96 9332
14.98 9785
15 10575
15.02 10726
15.04 8212
15.06 8332
15.08 7721
15.1 8619
15.12 8849
15.14 5965
15.16 8878
15.18 8007
15.2 8616
15.22 7939
15.24 8613
15.26 5995
15.28 6496
15.3 8239
15.32 9175
15.34 9245
15.36 9302
15.38 10267
15.4 9170
15.42 9691
15.44 8770
15.46 8561
15.48 9050
15.5 9979
15.52 8921
15.54 8881
15.56 7875
15.58 6448
15.6 6154
15.62 7622
15.64 8720
15.66 5674
15.68 6423
15.7 5678
15.72 7393
15.74 5595
15.76 6878
15.78 5305
15.8 5134
15.82 5167
15.84 5632
15.86 5264
15.88 7464
15.9 6259
15.92 7025
15.94 5059
15.96 4831
15.98 4933
16 5364
16.02 6144
16.04 6315
16.06 8499
16.08 8456
16.1 7790
16.12 7435
16.14 8306
16.16 5574
16.18 6588
16.2 7287
16.22 6597
16.24 5371
16.26 6873
16.28 5701
16.3 8684
16.32 8762
16.34 9214
16.36 10568
16.38 9075
16.4 8495
16.42 6380
16.44 7530
16.46 7301
16.48 5800
16.5 6360
16.52 6621
16.54 6472
16.56 6294
16.58 7305
16.6 8680
16.62 7227
16.64 6091
16.66 4957
16.68 6502
16.7 7671
16.72 9954
16.74 9347
16.76 9650
16.78 8889
16.8 8922
16.82 8230
16.84 7732
16.86 7082
16.88 6210
16.9 6699
16.92 6689
16.94 8541
16.96 10020
16.98 10638
17 11018
17.02 10640
17.04 10665
17.06 8861
17.08 8031
17.1 9688
17.12 7146
17.14 9198
17.16 7666
17.18 8731
17.2 8628
17.22 8655
17.24 8781
17.26 7692
17.28 6953
17.3 8196
17.32 7863
17.34 7418
17.36 7860
17.38 6817
17.4 4156
17.42 4182
17.44 4425
17.46 5346
17.48 5001
17.5 5235
17.52 5644
17.54 5192
17.56 2613
17.58 4929
17.6 4143
17.62 3757
17.64 4071
17.66 6592
17.68 4540
17.7 3151
17.72 2504
17.74 3741
17.76 3330
17.78 2020
17.8 3027
17.82 5489
17.84 4800
17.86 5091
17.88 6628
17.9 4637
17.92 4914
17.94 6591
17.96 6650
17.98 5379
18 4485
18.02 5867
18.04 5763
18.06 4842
18.08 3949
18.1 5211
18.12 5727
18.14 5524
18.16 4446
18.18 6617
18.2 7319
18.22 7172
18.24 7644
18.26 8529
18.28 8487
18.3 7257
18.32 7478
18.34 7434
18.36 6653
18.38 7599
18.4 7713
18.42 7429
18.44 8153
18.46 8447
18.48 6957
18.5 6698
18.52 7972
18.54 9207
18.56 8335
18.58 8836
18.6 10948
18.62 7360
18.64 9127
18.66 6408
18.68 7861
18.7 8574
18.72 7978
18.74 9224
18.76 6139
18.78 7902
18.8 7979
18.82 11565
18.84 10485
18.86 8345
18.88 10171
18.9 10237
18.92 9697
18.94 8800
18.96 8407
18.98 8258
19 6596
19.02 5722
19.04 8555
19.06 7686
19.08 8805
19.1 9043
19.12 7442
19.14 9618
19.16 8338
19.18 9407
19.2 10459
19.22 8191
19.24 9044
19.26 9057
19.28 9701
19.3 10133
19.32 9885
19.34 8787
19.36 10340
19.38 10029
19.4 11942
19.42 10833
19.44 8877
19.46 10931
19.48 10227
19.5 9851
19.52 10886
19.54 10995
19.56 7408
19.58 7542
19.6 8217
19.62 7503
19.64 8336
19.66 8672
19.68 9480
19.7 8074
19.72 8139
19.74 7981
19.76 7604
19.78 8872
19.8 9062
19.82 7618
19.84 6248
19.86 7112
19.88 8261
19.9 8760
19.92 9444
19.94 9902
19.96 10954
19.98 8725
20 10534
&
@target G1.S2
@type xy
0 4
0.02 462
0.04 434
0.06 387
0.08 236
0.1 156
0.12 0
0.14 0
0.16 0
0.18 34
0.2 12
0.22 0
0.24 2
0.26 0
0.28 0
0.3 0
0.32 0
0.34 0
0.36 0
0.38 0
0.4 14
0.42 0
0.44 0
0.46 0
0.48 0
0.5 0
0.52 0
0.54 0
0.56 0
0.58 1
0.6 522
0.62 91
0.64 119
0.66 2
0.68 217
0.7 542
0.72 125
0.74 66
0.76 1
0.78 239
0.8 8
0.82 0
0.84 0
0.86 54
0.88 22
0.9 0
0.92 0
0.94 0
0.96 0
0.98 88
1 238
1.02 280
1.04 137
1.06 0
1.08 178
1.1 14
1.12 0
1.14 0
1.16 16
1.18 0
1.2 0
1.22 442
1.24 101
1.26 0
1.28 0
1.3 21
1.32 32
1.34 259
1.36 41
1.38 0
1.4 128
1.42 126
1.44 27
1.46 13
1.48 0
1.5 13
1.52 757
1.54 512
1.56 108
1.58 437
1.6 1041
1.62 1646
1.64 859
1.66 1621
1.68 3107
1.7 2976
1.72 1435
1.74 2594
1.76 3088
1.78 1943
1.8 1705
1.82 1424
1.84 2180
1.86 3144
1.88 2853
1.9 2628
1.92 3343
1.94 3802
1.96 3807
1.98 4186
2 4868
2.02 4096
2.04 3098
2.06 4722
2.08 3750
2.1 4040
2.12 4873
2.14 5695
2.16 5177
2.18 4138
2.2 5307
2.22 4619
2.24 4755
2.26 4679
2.28 4864
2.3 5138
2.32 3342
2.34 3856
2.36 4660
2.38 3875
2.4 4298
2.42 3815
2.44 3782
2.46 3464
2.48 2717
2.5 3209
2.52 4319
2.54 4139
2.56 3727
2.58 3557
2.6 4132
2.62 2453
2.64 2945
2.66 4266
2.68 4035
2.7 3057
2.72 2741
2.74 2359
2.76 3090
2.78 3378
2.8 4408
2.82 3733
2.84 4559
2.86 4447
2.88 4005
2.9 4129
2.92 4421
2.94 2536
2.96 3339
2.98 2626
3 3458
3.02 2824
3.04 3273
3.06 2948
3.08 2619
3.1 1939
3.12 2004
3.14 2096
3.16 1602
3.18 2503
3.2 2313
3.22 3162
3.24 2050
3.26 934
3.28 1933
3.3 2677
3.32 2411
3.34 3439
3.36 3241
3.38 3396
3.4 2292
3.42 2580
3.44 3804
3.46 3324
3.48 3202
3.5 3511
3.52 3705
3.54 3425
3.56 4203
3.58 4778
3.6 4128
3.62 3160
3.64 3175
3.66 3010
3.68 3898
3.7 3750
3.72 4001
3.74 3429
3.76 3625
3.78 4051
3.8 4380
3.82 5541
3.84 5638
3.86 5917
3.88 4552
3.9 5311
3.92 5162
3.94 3576
3.96 3385
3.98 3798
4 2369
4.02 4147
4.04 4217
4.06 4647
4.08 3624
4.1 3406
4.12 3990
4.14 4178
4.16 3401
4.18 3739
4.2 3379
4.22 4390
4.24 4212
4.26 3990
4.28 4195
4.3 3137
4.32 3181
4.34 3588
4.36 2575
4.38 2929
4.4 2832
4.42 3543
4.44 4247
4.46 5018
4.48 3705
4.5 3915
4.52 3131
4.54 3086
4.56 3282
4.58 2645
4.6 1767
4.62 1777
4.64 3665
4.66 3181
4.68 2869
4.7 3362
4.72 3366
4.74 3736
4.76 4592
4.78 2915
4.8 3748
4.82 4829
4.84 4328
4.86 3084
4.88 3430
4.9 3839
4.92 3334
4.94 4059
4.96 3400
4.98 2554
5 2894
5.02 1887
5.04 2475
5.06 2665
5.08 2214
5.1 2458
5.12 1662
5.14 3948
5.16 3199
5.18 3072
5.2 2268
5.22 2707
5.24 1835
5.26 2766
5.28 4490
5.3 2816
5.32 1905
5.34 1391
5.36 1037
5.38 2925
5.4 2891
5.42 2758
5.44 3193
5.46 3037
5.48 3452
5.5 3484
5.52 2682
5.54 3650
5.56 3900
5.58 3087
5.6 2340
5.62 3039
5.64 2753
5.66 3472
5.68 4810
5.7 3662
5.72 3037
5.74 3871
5.76 5576
5.78 4209
5.8 4135
5.82 4727
5.84 4567
5.86 5122
5.88 4739
5.9 5698
5.92 3581
5.94 3508
5.96 2919
5.98 2614
6 2877
6.02 2978
6.04 3527
6.06 4079
6.08 2922
6.1 3714
6.12 2769
6.14 3408
6.16 3490
6.18 4050
6.2 3635
6.22 4081
6.24 5296
6.26 5573
6.28 5353
6.3 4107
6.32 4264
6.34 3241
6.36 2769
6.38 2319
6.4 3968
6.42 2801
6.44 2216
6.46 2778
6.48 2662
6.5 2168
6.52 2649
6.54 1869
6.56 2252
6.58 2255
6.6 2815
6.62 3617
6.64 2040
6.66 1881
6.68 2864
6.7 3122
6.72 3094
6.74 3342
6.76 2723
6.78 3267
6.8 2940
6.82 3294
6.84 3627
6.86 3012
6.88 2653
6.9 3219
6.92 2295
6.94 2793
6.96 3446
6.98 3263
7 3666
7.02 3004
7.04 1012
7.06 1163
7.08 2321
7.1 1908
7.12 3060
7.14 2002
7.16 1350
7.18 1561
7.2 1628
7.22 2343
7.24 1854
7.26 1932
7.28 2993
7.3 2941
7.32 2687
7.34 2756
7.36 3971
7.38 2784
7.4 2659
7.42 3261
7.44 3286
7.46 4195
7.48 2454
7.5 2180
7.52 2816
7.54 2866
7.56 2180
7.58 3394
7.6 3052
7.62 4139
7.64 4496
7.66 3036
7.68 3686
7.7 2576
7.72 3669
7.74 3343
7.76 2853
7.78 3761
7.8 3194
7.82 2601
7.84 2898
7.86 4311
7.88 3540
7.9 3654
7.92 2432
7.94 2010
7.96 3702
7.98 2117
8 2686
8.02 1901
8.04 3744
8.06 2487
8.08 1870
8.1 1215
8.12 2262
8.14 1979
8.16 2030
8.18 1784
8.2 2333
8.22 1337
8.24 2169
8.26 2128
8.28 2671
8.3 2451
8.32 2534
8.34 2318
8.36 4044
8.38 2228
8.4 2334
8.42 2769
8.44 3091
8.46 3114
8.48 2734
8.5 3895
8.52 2069
8.54 1786
8.56 3394
8.58 4406
8.6 4272
8.62 3565
8.64 4417
8.66 3047
8.68 3477
8.7 4171
8.72 3867
8.74 3908
8.76 3724
8.78 3402
8.8 3473
8.82 3576
8.84 3249
8.86 3157
8.88 2802
8.9 3345
8.92 3621
8.94 3972
8.96 5135
8.98 3933
9 3950
9.02 4108
9.04 4902
9.06 4195
9.08 4381
9.1 4683
9.12 3738
9.14 4324
9.16 3870
9.18 3037
9.2 3232
9.22 1855
9.24 2013
9.26 1761
9.28 2322
9.3 3125
9.32 2646
9.34 2290
9.36 2830
9.38 2403
9.4 4331
9.42 3550
9.44 3657
9.46 3052
9.48 4677
9.5 5312
9.52 4299
9.54 3201
9.56 2930
9.58 3456
9.6 3560
9.62 3804
9.64 4314
9.66 3678
9.68 4366
9.7 4109
9.72 3672
9.74 3654
9.76 4069
9.78 2622
9.8 2866
9.82 2439
9.84 3092
9.86 4088
9.88 4193
9.9 4304
9.92 4580
9.94 4256
9.96 4070
9.98 3322
10 3910
10.02 3710
10.04 5047
10.06 6062
10.08 4871
10.1 5739
10.12 5355
10.14 5505
10.16 6403
10.18 5665
10.2 6264
10.22 6315
10.24 6482
10.26 7982
10.28 5746
10.3 5723
10.32 5813
10.34 4743
10.36 5143
10.38 5537
10.4 5726
10.42 5283
10.44 4342
10.46 3193
10.48 5560
10.5 5588
10.52 5377
10.54 5215
10.56 5252
10.58 5492
10.6 5367
10.62 5980
10.64 5539
10.66 4932
10.68 4581
10.7 5285
10.72 5873
10.74 4257
10.76 4338
10.78 4743
10.8 4551
10.82 5225
10.84 3920
10.86 4452
10.88 2895
10.9 2923
10.92 2277
10.94 3405
10.96 2870
10.98 3389
11 1692
11.02 2873
11.04 2655
11.06 2283
11.08 3050
11.1 2537
11.12 2190
11.14 2262
11.16 1884
11.18 2328
11.2 2504
11.22 2321
11.24 2980
11.26 2591
11.28 2747
11.3 2921
11.32 2547
11.34 3410
11.36 3667
11.38 3918
11.4 3662
11.42 2075
11.44 3064
11.46 3411
11.48 2993
11.5 2516
11.52 3575
11.54 3086
11.56 3390
11.58 3643
11.6 2441
11.62 1584
11.64 2149
11.66 1384
11.68 2355
11.7 2612
11.72 4175
11.74 5226
11.76 4749
11.78 4816
11.8 3935
11.82 5189
11.84 4735
11.86 3897
11.88 3892
11.9 2880
11.92 3232
11.94 3486
11.96 3109
11.98 2642
12 3337
12.02 3329
12.04 3469
12.06 3190
12.08 2564
12.1 1894
12.12 2444
12.14 2405
12.16 2431
12.18 3223
12.2 2642
12.22 2701
12.24 2502
12.26 3237
12.28 2439
12.3 2668
12.32 4231
12.34 4042
12.36 4823
12.38 4472
12.4 3914
12.42 3458
12.44 3186
12.46 3373
12.48 2809
12.5 2744
12.52 2646
12.54 3051
12.56 2662
12.58 1939
12.6 2911
12.62 3285
12.64 3335
12.66 3487
12.68 3742
12.7 2551
12.72 2691
12.74 3512
12.76 3814
12.78 3878
12.8 4493
12.82 5460
12.84 4631
12.86 4616
12.88 3003
12.9 3438
12.92 3184
12.94 2795
12.96 2786
12.98 2697
13 3314
13.02 2997
13.04 2848
13.06 3639
13.08 3209
13.1 2530
13.12 4127
13.14 4275
13.16 3944
13.18 3672
13.2 3575
13.22 3980
13.24 4321
13.26 4016
13.28 3380
13.3 3466
13.32 3705
13.34 3486
13.36 2727
13.38 2537
13.4 3108
13.42 2882
13.44 3533
13.46 3449
13.48 3488
13.5 2863
13.52 5298
13.54 5197
13.56 5779
13.58 4495
13.6 5056
13.62 3951
13.64 4699
13.66 5033
13.68 4997
13.7 4735
13.72 5077
13.74 4986
13.76 3805
13.78 3814
13.8 3993
13.82 4202
13.84 3590
13.86 3342
13.88 4340
13.9 3533
13.92 3951
13.94 4351
13.96 2595
13.98 2051
14 1786
14.02 2791
14.04 3806
14.06 2556
14.08 3069
14.1 3285
14.12 4230
14.14 3980
14.16 3522
14.18 3139
14.2 3576
14.22 3425
14.24 3404
14.26 2169
14.28 2149
14.3 1245
14.32 1693
14.34 3487
14.36 4251
14.38 3936
14.4 3479
14.42 2386
14.44 1544
14.46 2743
14.48 2494
14.5 2343
14.52 2829
14.54 2295
14.56 2644
14.58 1183
14.6 1123
14.62 1683
14.64 1249
14.66 742
14.68 1860
14.7 1655
14.72 2323
14.74 3322
14.76 1397
14.78 2783
14.8 1330
14.82 1948
14.84 1740
14.86 2294
14.88 2826
14.9 1896
14.92 3000
14.94 2204
14.96 3020
14.98 2956
15 2802
15.02 2388
15.04 1953
15.06 1628
15.08 2924
15.1 1488
15.12 1114
15.14 1562
15.16 2630
15.18 1700
15.2 1615
15.22 711
15.24 1098
15.26 1184
15.28 817
15.3 1735
15.32 1481
15.34 2053
15.36 3407
15.38 1384
15.4 2363
15.42 2259
15.44 3543
15.46 1974
15.48 1589
15.5 2792
15.52 3110
15.54 2117
15.56 2247
15.58 3868
15.6 3765
15.62 2044
15.64 2994
15.66 3012
15.68 4283
15.7 3211
15.72 3223
15.74 2665
15.76 4005
15.78 3757
15.8 2859
15.82 2893
15.84 4881
15.86 2808
15.88 3069
15.9 3778
15.92 3312
15.94 3804
15.96 3209
15.98 3964
16 3731
16.02 3526
16.04 4136
16.06 2821
16.08 3399
16.1 2919
16.12 4147
16.14 3371
16.16 2921
16.18 2604
16.2 2791
16.22 2156
16.24 3606
16.26 2498
16.28 2336
16.3 3525
16.32 3083
16.34 3240
16.36 2531
16.38 3880
16.4 4214
16.42 5086
16.44 3163
16.46 3302
16.48 3175
16.5 2769
16.52 3816
16.54 3751
16.56 3588
16.58 3202
16.6 2995
16.62 3234
16.64 4107
16.66 2175
16.68 3716
16.7 3522
16.72 2901
16.74 2231
16.76 2716
16.78 3255
16.8 3992
16.82 3398
16.84 3845
16.86 3735
16.88 3950
16.9 2775
16.92 3602
16.94 3639
16.96 3533
16.98 3564
17 1956
17.02 2082
17.04 1915
17.06 3560
17.08 3440
17.1 3966
17.12 4318
17.14 3488
17.16 3080
17.18 2576
17.2 1058
17.22 1809
17.24 2625
17.26 3627
17.28 3407
17.3 2692
17.32 2856
17.34 4128
17.36 3386
17.38 2902
17.4 3366
17.42 3880
17.44 4224
17.46 3977
17.48 4291
17.5 4458
17.52 3979
17.54 4557
17.56 4581
17.58 4140
17.6 4369
17.62 4051
17.64 3413
17.66 3214
17.68 3445
17.7 5242
17.72 5289
17.74 6134
17.76 5958
17.78 5990
17.8 5810
17.82 5996
17.84 5514
17.86 5454
17.88 5640
17.9 5723
17.92 5547
17.94 5388
17.96 5500
17.98 6161
18 6380
18.02 6210
18.04 5400
18.06 6081
18.08 6885
18.1 5743
18.12 5701
18.14 6079
18.16 5159
18.18 5266
18.2 4060
18.22 3887
18.24 4050
18.26 3739
18.28 4585
18.3 4671
18.32 3884
18.34 3953
18.36 3508
18.38 3285
18.4 4974
18.42 4764
18.44 4457
18.46 4964
18.48 4117
18.5 5040
18.52 4893
18.54 5095
18.56 5489
18.58 4027
18.6 4489
18.62 3994
18.64 3809
18.66 4499
18.68 4408
18.7 4303
18.72 3173
18.74 3434
18.76 4555
18.78 3624
18.8 3345
18.82 2938
18.84 2972
18.86 3939
18.88 3512
18.9 3254
18.92 2760
18.94 3099
18.96 3480
18.98 3463
19 3662
19.02 3402
19.04 3702
19.06 4441
19.08 4364
19.1 3729
19.12 4426
19.14 4645
19.16 4824
19.18 4241
19.2 3837
19.22 3674
19.24 3821
19.26 4441
19.28 4841
19.3 3242
19.32 3741
19.34 4240
19.36 3788
19.38 3590
19.4 3542
19.42 3068
19.44 3525
19.46 3341
19.48 3250
19.5 3706
19.52 3676
19.54 4146
19.56 4405
19.58 4680
19.6 4139
19.62 4796
19.64 4531
19.66 3432
19.68 3317
19.7 3490
19.72 2670
19.74 2796
19.76 2570
19.78 2791
19.8 3662
19.82 3719
19.84 4799
19.86 5197
19.88 4601
19.9 3299
19.92 3386
19.94 3480
19.96 2829
19.98 4358
20 3891
&
@target G2.S0
@type xy
1 0.446794
2 0.444382
3 0.437551
4 0.429098
5 0.471063
6 0.451802
7 0.493
8 0.640097
9 0.930617
10 0.931625
11 0.876898
12 1.30597
13 1.08375
14 1.39658
15 1.43734
16 1.0142
17 0.890183
18 0.628689
19 0.46352
20 0.476393
21 0.496034
22 0.459837
23 0.446681
24 0.455329
25 0.436635
26 0.451691
27 0.443339
28 0.465564
29 0.64302
30 0.447465
31 0.720139
32 0.453017
33 0.805078
34 0.591693
35 1.05256
36 0.99466
37 1.3678
38 0.911057
39 1.48152
40 1.76291
41 1.73124
42 1.35406
43 1.24532
44 0.8908
45 0.764804
46 0.691773
47 0.761725
48 0.487648
49 0.489413
50 0.448219
51 0.538772
52 0.449388
53 0.45061
54 0.445197
55 0.454368
56 0.447466
57 0.715594
58 0.45147
59 0.772561
60 0.645543
61 1.05821
62 1.16617
63 1.49004
64 1.11685
65 1.7194
66 1.69415
67 1.57592
68 1.24717
69 1.21693
70 1.0639
71 0.529292
72 0.930456
73 0.76704
74 0.467038
75 0.477912
76 0.45205
77 0.593591
78 0.452825
79 0.452383
80 0.447382
81 0.441418
82 0.443086
83 0.462629
84 0.462466
85 0.470346
86 0.658901
87 0.882298
88 1.11434
89 1.32009
90 0.654179
91 1.3257
92 1.39282
93 1.21653
94 0.826952
95 0.879901
96 0.659204
97 0.449249
98 0.569408
99 0.451109
100 0.470664
101 0.449055
102 0.44699
103 0.438006
104 0.442748
&
@target G2.S1
@type xy
1 0.441163
2 0.439574
3 0.432955
4 0.433041
5 0.450805
6 0.450583
7 0.450722
8 0.589131
9 0.746408
10 0.677218
11 0.536143
12 0.807434
13 0.996531
14 1.27875
15 1.30608
16 0.907827
17 0.727925
18 0.503264
19 0.448776
20 0.455549
21 0.459864
22 0.443086
23 0.447828
24 0.444212
25 0.442182
26 0.443199
27 0.43652
28 0.436005
29 0.501597
30 0.437293
31 0.664079
32 0.443931
33 0.779455
34 0.62504
35 1.11132
36 0.875799
37 1.0331
38 0.89007
39 1.29851
40 1.3529
41 0.992144
42 0.895558
43 0.684069
44 0.770211
45 0.516188
46 0.603096
47 0.513346
48 0.458531
49 0.443114
50 0.441645
51 0.507986
52 0.456125
53 0.439687
54 0.439858
55 0.436864
56 0.438748
57 0.500149
58 0.456317
59 0.629326
60 0.593401
61 1.02529
62 0.911949
63 1.36428
64 0.917415
65 1.42838
66 1.27406
67 0.735357
68 0.835837
69 0.50631
70 0.536982
71 0.465135
72 0.677754
73 0.531531
74 0.484716
75 0.487057
76 0.434914
77 0.543024
78 0.444128
79 0.439631
80 0.44303
81 0.442748
82 0.445
83 0.446038
84 0.450722
85 0.45544
86 0.560022
87 0.860756
88 0.92408
89 1.28808
90 0.716258
91 1.30668
92 1.21123
93 0.85025
94 0.750816
95 0.526331
96 0.484768
97 0.454395
98 0.493381
99 0.459946
100 0.462412
101 0.449388
102 0.458039
103 0.456892
104 0.45618
&
@target G2.S2
@type xy
1 0.43431
2 0.447018
3 0.412492
4 0.416203
5 0.519736
6 0.48603
7 0.555181
8 0.868361
9 1.17245
10 1.2626
11 1.1654
12 1.55709
13 1.30923
14 1.58582
15 1.63677
16 1.28423
17 1.08936
18 0.477624
19 0.768391
20 0.463142
21 0.500474
22 0.456673
23 0.44671
24 0.450998
25 0.44105
26 0.474474
27 0.444466
28 0.445477
29 0.616523
30 0.404166
31 0.820198
32 0.53542
33 1.05888
34 0.854547
35 1.32719
36 1.49079
37 1.69048
38 1.03996
39 1.58034
40 1.8381
41 1.80223
42 1.36412
43 1.26563
44 0.831655
45 0.946057
46 0.558793
47 0.749933
48 0.452272
49 0.465108
50 0.439176
51 0.497469
52 0.457028
53 0.439715
54 0.449917
55 0.47069
56 0.412159
57 0.893937
58 0.493888
59 0.988066
60 0.979668
61 1.39041
62 1.60533
63 1.87336
64 1.43748
65 1.76359
66 2.03268
67 2.00151
68 1.66299
69 1.54934
70 1.13126
71 0.990681
72 0.979554
73 0.76284
74 0.451691
75 0.460733
76 0.435
77 0.526546
78 0.450056
79 0.439687
80 0.447382
81 0.412735
82 0.422285
83 0.527068
84 0.477336
85 0.688785
86 0.98256
87 1.32036
88 1.55194
89 1.81943
90 1.19604
91 1.94133
92 1.9792
93 1.8397
94 1.55959
95 1.46923
96 1.02921
97 0.904668
98 0.89237
99 0.668076
100 0.488211
101 0.453928
102 0.45025
103 0.443734
104 0.462115
&
