# Supplementary material for: Data showing the lipid conformations and membrane binding behaviors of beta-amyloid fibrils in phase-separated cholesterol-enriched lipid domains with and without glycolipid and oxidized cholesterol from coarse-grained molecular dynamics simulations
Source: Data Brief. 2020 Apr 19;30:105496. doi: 10.1016/j.dib.2020.105496 (PMC7186522; doi:10.1016/j.dib.2020.105496)
Supplement: Supplementary file 1 [file mmc1.zip › Supplementary-Data/S17-21/Figure-S20/Figure-S20C-P4-ABCD-1.agr]

# Grace project file
#
@version 50125
@page size 792, 612
@page scroll 5%
@page inout 5%
@link page off
@map font 0 to "Times-Roman", "Times-Roman"
@map font 1 to "Times-Italic", "Times-Italic"
@map font 2 to "Times-Bold", "Times-Bold"
@map font 3 to "Times-BoldItalic", "Times-BoldItalic"
@map font 4 to "Helvetica", "Helvetica"
@map font 5 to "Helvetica-Oblique", "Helvetica-Oblique"
@map font 6 to "Helvetica-Bold", "Helvetica-Bold"
@map font 7 to "Helvetica-BoldOblique", "Helvetica-BoldOblique"
@map font 8 to "Courier", "Courier"
@map font 9 to "Courier-Oblique", "Courier-Oblique"
@map font 10 to "Courier-Bold", "Courier-Bold"
@map font 11 to "Courier-BoldOblique", "Courier-BoldOblique"
@map font 12 to "Symbol", "Symbol"
@map font 13 to "ZapfDingbats", "ZapfDingbats"
@map color 0 to (255, 255, 255), "white"
@map color 1 to (0, 0, 0), "black"
@map color 2 to (255, 0, 0), "red"
@map color 3 to (0, 255, 0), "green"
@map color 4 to (0, 0, 255), "blue"
@map color 5 to (255, 255, 0), "yellow"
@map color 6 to (188, 143, 143), "brown"
@map color 7 to (220, 220, 220), "grey"
@map color 8 to (148, 0, 211), "violet"
@map color 9 to (0, 255, 255), "cyan"
@map color 10 to (255, 0, 255), "magenta"
@map color 11 to (255, 165, 0), "orange"
@map color 12 to (114, 33, 188), "indigo"
@map color 13 to (103, 7, 72), "maroon"
@map color 14 to (64, 224, 208), "turquoise"
@map color 15 to (0, 139, 0), "green4"
@reference date 0
@date wrap off
@date wrap year 1950
@default linewidth 1.0
@default linestyle 1
@default color 1
@default pattern 1
@default font 0
@default char size 1.000000
@default symbol size 1.000000
@default sformat "%.8g"
@background color 0
@page background fill on
@timestamp off
@timestamp 0.03, 0.03
@timestamp color 1
@timestamp rot 0
@timestamp font 0
@timestamp char size 1.000000
@timestamp def "Tue Dec 12 14:27:31 2017"
@r0 off
@link r0 to g0
@r0 type above
@r0 linestyle 1
@r0 linewidth 1.0
@r0 color 1
@r0 line 0, 0, 0, 0
@r1 off
@link r1 to g0
@r1 type above
@r1 linestyle 1
@r1 linewidth 1.0
@r1 color 1
@r1 line 0, 0, 0, 0
@r2 off
@link r2 to g0
@r2 type above
@r2 linestyle 1
@r2 linewidth 1.0
@r2 color 1
@r2 line 0, 0, 0, 0
@r3 off
@link r3 to g0
@r3 type above
@r3 linestyle 1
@r3 linewidth 1.0
@r3 color 1
@r3 line 0, 0, 0, 0
@r4 off
@link r4 to g0
@r4 type above
@r4 linestyle 1
@r4 linewidth 1.0
@r4 color 1
@r4 line 0, 0, 0, 0
@g0 on
@g0 hidden false
@g0 type XY
@g0 stacked false
@g0 bar hgap 0.000000
@g0 fixedpoint off
@g0 fixedpoint type 0
@g0 fixedpoint xy 0.000000, 0.000000
@g0 fixedpoint format general general
@g0 fixedpoint prec 6, 6
@with g0
@    world 0, 0, 20, 6
@    stack world 0, 0, 0, 0
@    znorm 1
@    view 0.100000, 0.720000, 0.800000, 0.950000
@    title ""
@    title font 0
@    title size 1.500000
@    title color 1
@    subtitle ""
@    subtitle font 0
@    subtitle size 1.000000
@    subtitle color 1
@    xaxes scale Normal
@    yaxes scale Normal
@    xaxes invert off
@    yaxes invert off
@    xaxis  on
@    xaxis  type zero false
@    xaxis  offset 0.000000 , 0.000000
@    xaxis  bar on
@    xaxis  bar color 1
@    xaxis  bar linestyle 1
@    xaxis  bar linewidth 1.0
@    xaxis  label "Time (\xm\0s)"
@    xaxis  label layout para
@    xaxis  label place auto
@    xaxis  label char size 0.900000
@    xaxis  label font 0
@    xaxis  label color 1
@    xaxis  label place normal
@    xaxis  tick on
@    xaxis  tick major 5
@    xaxis  tick minor ticks 4
@    xaxis  tick default 6
@    xaxis  tick place rounded true
@    xaxis  tick in
@    xaxis  tick major size 1.000000
@    xaxis  tick major color 1
@    xaxis  tick major linewidth 1.0
@    xaxis  tick major linestyle 1
@    xaxis  tick major grid off
@    xaxis  tick minor color 1
@    xaxis  tick minor linewidth 1.0
@    xaxis  tick minor linestyle 1
@    xaxis  tick minor grid off
@    xaxis  tick minor size 0.500000
@    xaxis  ticklabel on
@    xaxis  ticklabel format general
@    xaxis  ticklabel prec 5
@    xaxis  ticklabel formula ""
@    xaxis  ticklabel append ""
@    xaxis  ticklabel prepend ""
@    xaxis  ticklabel angle 0
@    xaxis  ticklabel skip 0
@    xaxis  ticklabel stagger 0
@    xaxis  ticklabel place normal
@    xaxis  ticklabel offset auto
@    xaxis  ticklabel offset 0.000000 , 0.010000
@    xaxis  ticklabel start type auto
@    xaxis  ticklabel start 0.000000
@    xaxis  ticklabel stop type auto
@    xaxis  ticklabel stop 0.000000
@    xaxis  ticklabel char size 0.800000
@    xaxis  ticklabel font 0
@    xaxis  ticklabel color 1
@    xaxis  tick place both
@    xaxis  tick spec type none
@    yaxis  on
@    yaxis  type zero false
@    yaxis  offset 0.000000 , 0.000000
@    yaxis  bar on
@    yaxis  bar color 1
@    yaxis  bar linestyle 1
@    yaxis  bar linewidth 1.0
@    yaxis  label "Minimum  Distance (nm)"
@    yaxis  label layout para
@    yaxis  label place auto
@    yaxis  label char size 0.900000
@    yaxis  label font 0
@    yaxis  label color 1
@    yaxis  label place normal
@    yaxis  tick on
@    yaxis  tick major 1
@    yaxis  tick minor ticks 1
@    yaxis  tick default 6
@    yaxis  tick place rounded true
@    yaxis  tick in
@    yaxis  tick major size 1.000000
@    yaxis  tick major color 1
@    yaxis  tick major linewidth 1.0
@    yaxis  tick major linestyle 1
@    yaxis  tick major grid off
@    yaxis  tick minor color 1
@    yaxis  tick minor linewidth 1.0
@    yaxis  tick minor linestyle 1
@    yaxis  tick minor grid off
@    yaxis  tick minor size 0.500000
@    yaxis  ticklabel on
@    yaxis  ticklabel format general
@    yaxis  ticklabel prec 5
@    yaxis  ticklabel formula ""
@    yaxis  ticklabel append ""
@    yaxis  ticklabel prepend ""
@    yaxis  ticklabel angle 0
@    yaxis  ticklabel skip 0
@    yaxis  ticklabel stagger 0
@    yaxis  ticklabel place normal
@    yaxis  ticklabel offset auto
@    yaxis  ticklabel offset 0.000000 , 0.010000
@    yaxis  ticklabel start type auto
@    yaxis  ticklabel start 0.000000
@    yaxis  ticklabel stop type auto
@    yaxis  ticklabel stop 0.000000
@    yaxis  ticklabel char size 0.800000
@    yaxis  ticklabel font 0
@    yaxis  ticklabel color 1
@    yaxis  tick place both
@    yaxis  tick spec type none
@    altxaxis  off
@    altyaxis  off
@    legend on
@    legend loctype view
@    legend 0.82, 0.93
@    legend box color 1
@    legend box pattern 0
@    legend box linewidth 1.0
@    legend box linestyle 0
@    legend box fill color 0
@    legend box fill pattern 0
@    legend font 0
@    legend char size 1.000000
@    legend color 1
@    legend length 2
@    legend vgap 1
@    legend hgap 1
@    legend invert false
@    frame type 0
@    frame linestyle 1
@    frame linewidth 1.0
@    frame color 1
@    frame pattern 1
@    frame background color 0
@    frame background pattern 0
@    s0 hidden false
@    s0 type xy
@    s0 symbol 0
@    s0 symbol size 1.000000
@    s0 symbol color 3
@    s0 symbol pattern 1
@    s0 symbol fill color 3
@    s0 symbol fill pattern 0
@    s0 symbol linewidth 1.0
@    s0 symbol linestyle 1
@    s0 symbol char 65
@    s0 symbol char font 0
@    s0 symbol skip 0
@    s0 line type 1
@    s0 line linestyle 1
@    s0 line linewidth 1.0
@    s0 line color 3
@    s0 line pattern 1
@    s0 baseline type 0
@    s0 baseline off
@    s0 dropline off
@    s0 fill type 0
@    s0 fill rule 0
@    s0 fill color 3
@    s0 fill pattern 1
@    s0 avalue off
@    s0 avalue type 2
@    s0 avalue char size 1.000000
@    s0 avalue font 0
@    s0 avalue color 1
@    s0 avalue rot 0
@    s0 avalue format general
@    s0 avalue prec 3
@    s0 avalue prepend ""
@    s0 avalue append ""
@    s0 avalue offset 0.000000 , 0.000000
@    s0 errorbar on
@    s0 errorbar place both
@    s0 errorbar color 3
@    s0 errorbar pattern 1
@    s0 errorbar size 1.000000
@    s0 errorbar linewidth 1.0
@    s0 errorbar linestyle 1
@    s0 errorbar riser linewidth 1.0
@    s0 errorbar riser linestyle 1
@    s0 errorbar riser clip off
@    s0 errorbar riser clip length 0.100000
@    s0 comment "/Users/KCheng/Desktop/cg_small_water_run/md-run-lonestar/namchi-04-26-2014/g-mind/1md-1.0nm-results/DPP-mind-.xvg"
@    s0 legend  "Protein-DPPC"
@    s1 hidden false
@    s1 type xy
@    s1 symbol 0
@    s1 symbol size 1.000000
@    s1 symbol color 11
@    s1 symbol pattern 1
@    s1 symbol fill color 11
@    s1 symbol fill pattern 0
@    s1 symbol linewidth 1.0
@    s1 symbol linestyle 1
@    s1 symbol char 65
@    s1 symbol char font 0
@    s1 symbol skip 0
@    s1 line type 1
@    s1 line linestyle 1
@    s1 line linewidth 1.0
@    s1 line color 11
@    s1 line pattern 1
@    s1 baseline type 0
@    s1 baseline off
@    s1 dropline off
@    s1 fill type 0
@    s1 fill rule 0
@    s1 fill color 11
@    s1 fill pattern 1
@    s1 avalue off
@    s1 avalue type 2
@    s1 avalue char size 1.000000
@    s1 avalue font 0
@    s1 avalue color 1
@    s1 avalue rot 0
@    s1 avalue format general
@    s1 avalue prec 3
@    s1 avalue prepend ""
@    s1 avalue append ""
@    s1 avalue offset 0.000000 , 0.000000
@    s1 errorbar on
@    s1 errorbar place both
@    s1 errorbar color 11
@    s1 errorbar pattern 1
@    s1 errorbar size 1.000000
@    s1 errorbar linewidth 1.0
@    s1 errorbar linestyle 1
@    s1 errorbar riser linewidth 1.0
@    s1 errorbar riser linestyle 1
@    s1 errorbar riser clip off
@    s1 errorbar riser clip length 0.100000
@    s1 comment "/Users/KCheng/Desktop/cg_small_water_run/md-run-lonestar/namchi-04-26-2014/g-mind/1md-1.0nm-results/DUP-mind-.xvg"
@    s1 legend  "Protein-DUPC"
@    s2 hidden false
@    s2 type xy
@    s2 symbol 0
@    s2 symbol size 1.000000
@    s2 symbol color 1
@    s2 symbol pattern 1
@    s2 symbol fill color 1
@    s2 symbol fill pattern 0
@    s2 symbol linewidth 1.0
@    s2 symbol linestyle 1
@    s2 symbol char 65
@    s2 symbol char font 0
@    s2 symbol skip 0
@    s2 line type 1
@    s2 line linestyle 1
@    s2 line linewidth 1.0
@    s2 line color 1
@    s2 line pattern 1
@    s2 baseline type 0
@    s2 baseline off
@    s2 dropline off
@    s2 fill type 0
@    s2 fill rule 0
@    s2 fill color 1
@    s2 fill pattern 1
@    s2 avalue off
@    s2 avalue type 2
@    s2 avalue char size 1.000000
@    s2 avalue font 0
@    s2 avalue color 1
@    s2 avalue rot 0
@    s2 avalue format general
@    s2 avalue prec 3
@    s2 avalue prepend ""
@    s2 avalue append ""
@    s2 avalue offset 0.000000 , 0.000000
@    s2 errorbar on
@    s2 errorbar place both
@    s2 errorbar color 1
@    s2 errorbar pattern 1
@    s2 errorbar size 1.000000
@    s2 errorbar linewidth 1.0
@    s2 errorbar linestyle 1
@    s2 errorbar riser linewidth 1.0
@    s2 errorbar riser linestyle 1
@    s2 errorbar riser clip off
@    s2 errorbar riser clip length 0.100000
@    s2 comment "/Users/KCheng/Desktop/cg_small_water_run/md-run-lonestar/namchi-04-26-2014/g-mind/1md-1.0nm-results/CHO-mind-.xvg"
@    s2 legend  "Protein-CHOL"
@g1 on
@g1 hidden false
@g1 type XY
@g1 stacked false
@g1 bar hgap 0.000000
@g1 fixedpoint off
@g1 fixedpoint type 0
@g1 fixedpoint xy 0.000000, 0.000000
@g1 fixedpoint format general general
@g1 fixedpoint prec 6, 6
@with g1
@    world 0, 0, 20, 15000
@    stack world 0, 0, 0, 0
@    znorm 1
@    view 0.100000, 0.410000, 0.800000, 0.640000
@    title ""
@    title font 0
@    title size 1.500000
@    title color 1
@    subtitle ""
@    subtitle font 0
@    subtitle size 1.000000
@    subtitle color 1
@    xaxes scale Normal
@    yaxes scale Normal
@    xaxes invert off
@    yaxes invert off
@    xaxis  on
@    xaxis  type zero false
@    xaxis  offset 0.000000 , 0.000000
@    xaxis  bar on
@    xaxis  bar color 1
@    xaxis  bar linestyle 1
@    xaxis  bar linewidth 1.0
@    xaxis  label "Time (\xm\0s)"
@    xaxis  label layout para
@    xaxis  label place auto
@    xaxis  label char size 0.900000
@    xaxis  label font 0
@    xaxis  label color 1
@    xaxis  label place normal
@    xaxis  tick on
@    xaxis  tick major 5
@    xaxis  tick minor ticks 4
@    xaxis  tick default 6
@    xaxis  tick place rounded true
@    xaxis  tick in
@    xaxis  tick major size 1.000000
@    xaxis  tick major color 1
@    xaxis  tick major linewidth 1.0
@    xaxis  tick major linestyle 1
@    xaxis  tick major grid off
@    xaxis  tick minor color 1
@    xaxis  tick minor linewidth 1.0
@    xaxis  tick minor linestyle 1
@    xaxis  tick minor grid off
@    xaxis  tick minor size 0.500000
@    xaxis  ticklabel on
@    xaxis  ticklabel format general
@    xaxis  ticklabel prec 5
@    xaxis  ticklabel formula ""
@    xaxis  ticklabel append ""
@    xaxis  ticklabel prepend ""
@    xaxis  ticklabel angle 0
@    xaxis  ticklabel skip 0
@    xaxis  ticklabel stagger 0
@    xaxis  ticklabel place normal
@    xaxis  ticklabel offset auto
@    xaxis  ticklabel offset 0.000000 , 0.010000
@    xaxis  ticklabel start type auto
@    xaxis  ticklabel start 0.000000
@    xaxis  ticklabel stop type auto
@    xaxis  ticklabel stop 0.000000
@    xaxis  ticklabel char size 0.800000
@    xaxis  ticklabel font 0
@    xaxis  ticklabel color 1
@    xaxis  tick place both
@    xaxis  tick spec type none
@    yaxis  on
@    yaxis  type zero false
@    yaxis  offset 0.000000 , 0.000000
@    yaxis  bar on
@    yaxis  bar color 1
@    yaxis  bar linestyle 1
@    yaxis  bar linewidth 1.0
@    yaxis  label "Number of Contacts (< 2 nm)"
@    yaxis  label layout para
@    yaxis  label place auto
@    yaxis  label char size 0.900000
@    yaxis  label font 0
@    yaxis  label color 1
@    yaxis  label place normal
@    yaxis  tick on
@    yaxis  tick major 5000
@    yaxis  tick minor ticks 1
@    yaxis  tick default 6
@    yaxis  tick place rounded true
@    yaxis  tick in
@    yaxis  tick major size 1.000000
@    yaxis  tick major color 1
@    yaxis  tick major linewidth 1.0
@    yaxis  tick major linestyle 1
@    yaxis  tick major grid off
@    yaxis  tick minor color 1
@    yaxis  tick minor linewidth 1.0
@    yaxis  tick minor linestyle 1
@    yaxis  tick minor grid off
@    yaxis  tick minor size 0.500000
@    yaxis  ticklabel on
@    yaxis  ticklabel format general
@    yaxis  ticklabel prec 5
@    yaxis  ticklabel formula ""
@    yaxis  ticklabel append ""
@    yaxis  ticklabel prepend ""
@    yaxis  ticklabel angle 0
@    yaxis  ticklabel skip 0
@    yaxis  ticklabel stagger 0
@    yaxis  ticklabel place normal
@    yaxis  ticklabel offset auto
@    yaxis  ticklabel offset 0.000000 , 0.010000
@    yaxis  ticklabel start type auto
@    yaxis  ticklabel start 0.000000
@    yaxis  ticklabel stop type auto
@    yaxis  ticklabel stop 0.000000
@    yaxis  ticklabel char size 0.800000
@    yaxis  ticklabel font 0
@    yaxis  ticklabel color 1
@    yaxis  tick place both
@    yaxis  tick spec type none
@    altxaxis  off
@    altyaxis  off
@    legend on
@    legend loctype view
@    legend 0.78, 0.8
@    legend box color 1
@    legend box pattern 1
@    legend box linewidth 1.0
@    legend box linestyle 1
@    legend box fill color 0
@    legend box fill pattern 1
@    legend font 0
@    legend char size 1.000000
@    legend color 1
@    legend length 2
@    legend vgap 1
@    legend hgap 1
@    legend invert false
@    frame type 0
@    frame linestyle 1
@    frame linewidth 1.0
@    frame color 1
@    frame pattern 1
@    frame background color 0
@    frame background pattern 0
@    s0 hidden false
@    s0 type xy
@    s0 symbol 0
@    s0 symbol size 1.000000
@    s0 symbol color 3
@    s0 symbol pattern 1
@    s0 symbol fill color 3
@    s0 symbol fill pattern 0
@    s0 symbol linewidth 1.0
@    s0 symbol linestyle 1
@    s0 symbol char 65
@    s0 symbol char font 0
@    s0 symbol skip 0
@    s0 line type 1
@    s0 line linestyle 1
@    s0 line linewidth 1.0
@    s0 line color 3
@    s0 line pattern 1
@    s0 baseline type 0
@    s0 baseline off
@    s0 dropline off
@    s0 fill type 0
@    s0 fill rule 0
@    s0 fill color 1
@    s0 fill pattern 1
@    s0 avalue off
@    s0 avalue type 2
@    s0 avalue char size 1.000000
@    s0 avalue font 0
@    s0 avalue color 1
@    s0 avalue rot 0
@    s0 avalue format general
@    s0 avalue prec 3
@    s0 avalue prepend ""
@    s0 avalue append ""
@    s0 avalue offset 0.000000 , 0.000000
@    s0 errorbar on
@    s0 errorbar place both
@    s0 errorbar color 3
@    s0 errorbar pattern 1
@    s0 errorbar size 1.000000
@    s0 errorbar linewidth 1.0
@    s0 errorbar linestyle 1
@    s0 errorbar riser linewidth 1.0
@    s0 errorbar riser linestyle 1
@    s0 errorbar riser clip off
@    s0 errorbar riser clip length 0.100000
@    s0 comment "/Users/KCheng/Desktop/cg_small_water_run/md-run-lonestar/namchi-04-26-2014/g-mind/1md-1.0nm-results/DPP-numcont-.xvg"
@    s0 legend  ""
@    s1 hidden false
@    s1 type xy
@    s1 symbol 0
@    s1 symbol size 1.000000
@    s1 symbol color 11
@    s1 symbol pattern 1
@    s1 symbol fill color 11
@    s1 symbol fill pattern 0
@    s1 symbol linewidth 1.0
@    s1 symbol linestyle 1
@    s1 symbol char 65
@    s1 symbol char font 0
@    s1 symbol skip 0
@    s1 line type 1
@    s1 line linestyle 1
@    s1 line linewidth 1.0
@    s1 line color 11
@    s1 line pattern 1
@    s1 baseline type 0
@    s1 baseline off
@    s1 dropline off
@    s1 fill type 0
@    s1 fill rule 0
@    s1 fill color 1
@    s1 fill pattern 1
@    s1 avalue off
@    s1 avalue type 2
@    s1 avalue char size 1.000000
@    s1 avalue font 0
@    s1 avalue color 1
@    s1 avalue rot 0
@    s1 avalue format general
@    s1 avalue prec 3
@    s1 avalue prepend ""
@    s1 avalue append ""
@    s1 avalue offset 0.000000 , 0.000000
@    s1 errorbar on
@    s1 errorbar place both
@    s1 errorbar color 11
@    s1 errorbar pattern 1
@    s1 errorbar size 1.000000
@    s1 errorbar linewidth 1.0
@    s1 errorbar linestyle 1
@    s1 errorbar riser linewidth 1.0
@    s1 errorbar riser linestyle 1
@    s1 errorbar riser clip off
@    s1 errorbar riser clip length 0.100000
@    s1 comment "/Users/KCheng/Desktop/cg_small_water_run/md-run-lonestar/namchi-04-26-2014/g-mind/1md-1.0nm-results/DUP-numcont-.xvg"
@    s1 legend  ""
@    s2 hidden false
@    s2 type xy
@    s2 symbol 0
@    s2 symbol size 1.000000
@    s2 symbol color 1
@    s2 symbol pattern 1
@    s2 symbol fill color 1
@    s2 symbol fill pattern 0
@    s2 symbol linewidth 1.0
@    s2 symbol linestyle 1
@    s2 symbol char 65
@    s2 symbol char font 0
@    s2 symbol skip 0
@    s2 line type 1
@    s2 line linestyle 1
@    s2 line linewidth 1.0
@    s2 line color 1
@    s2 line pattern 1
@    s2 baseline type 0
@    s2 baseline off
@    s2 dropline off
@    s2 fill type 0
@    s2 fill rule 0
@    s2 fill color 1
@    s2 fill pattern 1
@    s2 avalue off
@    s2 avalue type 2
@    s2 avalue char size 1.000000
@    s2 avalue font 0
@    s2 avalue color 1
@    s2 avalue rot 0
@    s2 avalue format general
@    s2 avalue prec 3
@    s2 avalue prepend ""
@    s2 avalue append ""
@    s2 avalue offset 0.000000 , 0.000000
@    s2 errorbar on
@    s2 errorbar place both
@    s2 errorbar color 1
@    s2 errorbar pattern 1
@    s2 errorbar size 1.000000
@    s2 errorbar linewidth 1.0
@    s2 errorbar linestyle 1
@    s2 errorbar riser linewidth 1.0
@    s2 errorbar riser linestyle 1
@    s2 errorbar riser clip off
@    s2 errorbar riser clip length 0.100000
@    s2 comment "/Users/KCheng/Desktop/cg_small_water_run/md-run-lonestar/namchi-04-26-2014/g-mind/1md-1.0nm-results/CHO-numcont-.xvg"
@    s2 legend  ""
@g2 on
@g2 hidden false
@g2 type XY
@g2 stacked false
@g2 bar hgap 0.000000
@g2 fixedpoint off
@g2 fixedpoint type 0
@g2 fixedpoint xy 0.000000, 0.000000
@g2 fixedpoint format general general
@g2 fixedpoint prec 6, 6
@with g2
@    world 0, 0, 130, 1
@    stack world 0, 0, 0, 0
@    znorm 1
@    view 0.100000, 0.100000, 0.800000, 0.330000
@    title ""
@    title font 0
@    title size 1.500000
@    title color 1
@    subtitle ""
@    subtitle font 0
@    subtitle size 1.000000
@    subtitle color 1
@    xaxes scale Normal
@    yaxes scale Normal
@    xaxes invert off
@    yaxes invert off
@    xaxis  on
@    xaxis  type zero false
@    xaxis  offset 0.000000 , 0.000000
@    xaxis  bar on
@    xaxis  bar color 1
@    xaxis  bar linestyle 1
@    xaxis  bar linewidth 1.0
@    xaxis  label "Residue (#)"
@    xaxis  label layout para
@    xaxis  label place auto
@    xaxis  label char size 0.900000
@    xaxis  label font 0
@    xaxis  label color 1
@    xaxis  label place normal
@    xaxis  tick on
@    xaxis  tick major 26
@    xaxis  tick minor ticks 1
@    xaxis  tick default 6
@    xaxis  tick place rounded true
@    xaxis  tick in
@    xaxis  tick major size 1.000000
@    xaxis  tick major color 1
@    xaxis  tick major linewidth 1.0
@    xaxis  tick major linestyle 1
@    xaxis  tick major grid off
@    xaxis  tick minor color 1
@    xaxis  tick minor linewidth 1.0
@    xaxis  tick minor linestyle 1
@    xaxis  tick minor grid off
@    xaxis  tick minor size 0.500000
@    xaxis  ticklabel on
@    xaxis  ticklabel format general
@    xaxis  ticklabel prec 5
@    xaxis  ticklabel formula ""
@    xaxis  ticklabel append ""
@    xaxis  ticklabel prepend ""
@    xaxis  ticklabel angle 0
@    xaxis  ticklabel skip 0
@    xaxis  ticklabel stagger 0
@    xaxis  ticklabel place normal
@    xaxis  ticklabel offset auto
@    xaxis  ticklabel offset 0.000000 , 0.010000
@    xaxis  ticklabel start type auto
@    xaxis  ticklabel start 0.000000
@    xaxis  ticklabel stop type auto
@    xaxis  ticklabel stop 0.000000
@    xaxis  ticklabel char size 0.800000
@    xaxis  ticklabel font 0
@    xaxis  ticklabel color 1
@    xaxis  tick place both
@    xaxis  tick spec type none
@    yaxis  on
@    yaxis  type zero false
@    yaxis  offset 0.000000 , 0.000000
@    yaxis  bar on
@    yaxis  bar color 1
@    yaxis  bar linestyle 1
@    yaxis  bar linewidth 1.0
@    yaxis  label "Minimum Distance (nm)"
@    yaxis  label layout para
@    yaxis  label place auto
@    yaxis  label char size 0.900000
@    yaxis  label font 0
@    yaxis  label color 1
@    yaxis  label place normal
@    yaxis  tick on
@    yaxis  tick major 0.2
@    yaxis  tick minor ticks 1
@    yaxis  tick default 6
@    yaxis  tick place rounded true
@    yaxis  tick in
@    yaxis  tick major size 1.000000
@    yaxis  tick major color 1
@    yaxis  tick major linewidth 1.0
@    yaxis  tick major linestyle 1
@    yaxis  tick major grid off
@    yaxis  tick minor color 1
@    yaxis  tick minor linewidth 1.0
@    yaxis  tick minor linestyle 1
@    yaxis  tick minor grid off
@    yaxis  tick minor size 0.500000
@    yaxis  ticklabel on
@    yaxis  ticklabel format general
@    yaxis  ticklabel prec 5
@    yaxis  ticklabel formula ""
@    yaxis  ticklabel append ""
@    yaxis  ticklabel prepend ""
@    yaxis  ticklabel angle 0
@    yaxis  ticklabel skip 0
@    yaxis  ticklabel stagger 0
@    yaxis  ticklabel place normal
@    yaxis  ticklabel offset auto
@    yaxis  ticklabel offset 0.000000 , 0.010000
@    yaxis  ticklabel start type auto
@    yaxis  ticklabel start 0.000000
@    yaxis  ticklabel stop type auto
@    yaxis  ticklabel stop 0.000000
@    yaxis  ticklabel char size 0.800000
@    yaxis  ticklabel font 0
@    yaxis  ticklabel color 1
@    yaxis  tick place both
@    yaxis  tick spec type none
@    altxaxis  off
@    altyaxis  off
@    legend on
@    legend loctype view
@    legend 0.78, 0.8
@    legend box color 1
@    legend box pattern 1
@    legend box linewidth 1.0
@    legend box linestyle 1
@    legend box fill color 0
@    legend box fill pattern 1
@    legend font 0
@    legend char size 1.000000
@    legend color 1
@    legend length 2
@    legend vgap 1
@    legend hgap 1
@    legend invert false
@    frame type 0
@    frame linestyle 1
@    frame linewidth 1.0
@    frame color 1
@    frame pattern 1
@    frame background color 0
@    frame background pattern 0
@    s0 hidden false
@    s0 type xy
@    s0 symbol 0
@    s0 symbol size 1.000000
@    s0 symbol color 3
@    s0 symbol pattern 1
@    s0 symbol fill color 3
@    s0 symbol fill pattern 0
@    s0 symbol linewidth 1.0
@    s0 symbol linestyle 1
@    s0 symbol char 65
@    s0 symbol char font 0
@    s0 symbol skip 0
@    s0 line type 1
@    s0 line linestyle 1
@    s0 line linewidth 1.0
@    s0 line color 3
@    s0 line pattern 1
@    s0 baseline type 0
@    s0 baseline off
@    s0 dropline off
@    s0 fill type 0
@    s0 fill rule 0
@    s0 fill color 1
@    s0 fill pattern 1
@    s0 avalue off
@    s0 avalue type 2
@    s0 avalue char size 1.000000
@    s0 avalue font 0
@    s0 avalue color 1
@    s0 avalue rot 0
@    s0 avalue format general
@    s0 avalue prec 3
@    s0 avalue prepend ""
@    s0 avalue append ""
@    s0 avalue offset 0.000000 , 0.000000
@    s0 errorbar on
@    s0 errorbar place both
@    s0 errorbar color 3
@    s0 errorbar pattern 1
@    s0 errorbar size 1.000000
@    s0 errorbar linewidth 1.0
@    s0 errorbar linestyle 1
@    s0 errorbar riser linewidth 1.0
@    s0 errorbar riser linestyle 1
@    s0 errorbar riser clip off
@    s0 errorbar riser clip length 0.100000
@    s0 comment "/Users/KCheng/Desktop/cg_small_water_run/md-run-lonestar/namchi-04-26-2014/g-mind/1md-1.0nm-results/DPP-res-.xvg"
@    s0 legend  ""
@    s1 hidden false
@    s1 type xy
@    s1 symbol 0
@    s1 symbol size 1.000000
@    s1 symbol color 11
@    s1 symbol pattern 1
@    s1 symbol fill color 11
@    s1 symbol fill pattern 0
@    s1 symbol linewidth 1.0
@    s1 symbol linestyle 1
@    s1 symbol char 65
@    s1 symbol char font 0
@    s1 symbol skip 0
@    s1 line type 1
@    s1 line linestyle 1
@    s1 line linewidth 1.0
@    s1 line color 11
@    s1 line pattern 1
@    s1 baseline type 0
@    s1 baseline off
@    s1 dropline off
@    s1 fill type 0
@    s1 fill rule 0
@    s1 fill color 1
@    s1 fill pattern 1
@    s1 avalue off
@    s1 avalue type 2
@    s1 avalue char size 1.000000
@    s1 avalue font 0
@    s1 avalue color 1
@    s1 avalue rot 0
@    s1 avalue format general
@    s1 avalue prec 3
@    s1 avalue prepend ""
@    s1 avalue append ""
@    s1 avalue offset 0.000000 , 0.000000
@    s1 errorbar on
@    s1 errorbar place both
@    s1 errorbar color 11
@    s1 errorbar pattern 1
@    s1 errorbar size 1.000000
@    s1 errorbar linewidth 1.0
@    s1 errorbar linestyle 1
@    s1 errorbar riser linewidth 1.0
@    s1 errorbar riser linestyle 1
@    s1 errorbar riser clip off
@    s1 errorbar riser clip length 0.100000
@    s1 comment "/Users/KCheng/Desktop/cg_small_water_run/md-run-lonestar/namchi-04-26-2014/g-mind/1md-1.0nm-results/DUP-res-.xvg"
@    s1 legend  ""
@    s2 hidden false
@    s2 type xy
@    s2 symbol 0
@    s2 symbol size 1.000000
@    s2 symbol color 1
@    s2 symbol pattern 1
@    s2 symbol fill color 1
@    s2 symbol fill pattern 0
@    s2 symbol linewidth 1.0
@    s2 symbol linestyle 1
@    s2 symbol char 65
@    s2 symbol char font 0
@    s2 symbol skip 0
@    s2 line type 1
@    s2 line linestyle 1
@    s2 line linewidth 1.0
@    s2 line color 1
@    s2 line pattern 1
@    s2 baseline type 0
@    s2 baseline off
@    s2 dropline off
@    s2 fill type 0
@    s2 fill rule 0
@    s2 fill color 1
@    s2 fill pattern 1
@    s2 avalue off
@    s2 avalue type 2
@    s2 avalue char size 1.000000
@    s2 avalue font 0
@    s2 avalue color 1
@    s2 avalue rot 0
@    s2 avalue format general
@    s2 avalue prec 3
@    s2 avalue prepend ""
@    s2 avalue append ""
@    s2 avalue offset 0.000000 , 0.000000
@    s2 errorbar on
@    s2 errorbar place both
@    s2 errorbar color 1
@    s2 errorbar pattern 1
@    s2 errorbar size 1.000000
@    s2 errorbar linewidth 1.0
@    s2 errorbar linestyle 1
@    s2 errorbar riser linewidth 1.0
@    s2 errorbar riser linestyle 1
@    s2 errorbar riser clip off
@    s2 errorbar riser clip length 0.100000
@    s2 comment "/Users/KCheng/Desktop/cg_small_water_run/md-run-lonestar/namchi-04-26-2014/g-mind/1md-1.0nm-results/CHO-res-.xvg"
@    s2 legend  ""
@target G0.S0
@type xy
0 1.280918
0.02 0.4901275
0.04 1.609791
0.06 1.459752
0.08 1.702748
0.1 2.230253
0.12 1.710416
0.14 0.549067
0.16 0.4936851
0.18 0.4678406
0.2 0.4847941
0.22 1.019816
0.24 1.957607
0.26 0.8994859
0.28 0.8961164
0.3 0.7208854
0.32 2.840669
0.34 1.514183
0.36 2.405795
0.38 2.56837
0.4 1.234027
0.42 2.152098
0.44 0.9854313
0.46 1.008625
0.48 1.237437
0.5 2.638461
0.52 0.4784352
0.54 2.548225
0.56 2.627822
0.58 1.458098
0.6 1.548338
0.62 1.894235
0.64 1.308788
0.66 2.010435
0.68 2.6259
0.7 1.281269
0.72 0.4839942
0.74 1.416872
0.76 2.522528
0.78 1.774161
0.8 0.5186996
0.82 1.482819
0.84 0.9532057
0.86 0.9152728
0.88 0.7572486
0.9 1.342842
0.92 1.409308
0.94 0.5274702
0.96 0.4508052
0.98 0.4457016
1 0.4627638
1.02 0.4714066
1.04 0.4473823
1.06 0.4618982
1.08 0.4556583
1.1 0.4405112
1.12 0.4583123
1.14 0.456372
1.16 0.4585306
1.18 0.4567545
1.2 0.4528251
1.22 0.4570005
1.24 0.4477168
1.26 0.4546149
1.28 0.4633033
1.3 0.4724404
1.32 0.4644625
1.34 0.4546148
1.36 0.4647846
1.38 0.4598639
1.4 0.4618171
1.42 0.4632493
1.44 0.4706645
1.46 0.4459544
1.48 0.4512477
1.5 0.4527141
1.52 0.4740783
1.54 0.4716725
1.56 0.4474653
1.58 0.4494719
1.6 0.4481345
1.62 0.475237
1.64 0.4607059
1.66 0.4546972
1.68 0.4508049
1.7 0.4313058
1.72 0.4577394
1.74 0.4541203
1.76 0.4585299
1.78 0.4488319
1.8 0.4587203
1.82 0.4454772
1.84 0.4655375
1.86 0.4594015
1.88 0.4356602
1.9 0.4580935
1.92 0.4560975
1.94 0.4537618
1.96 0.4507222
1.98 0.4616818
2 0.4545875
2.02 0.4560153
2.04 0.4562066
2.06 0.4678946
2.08 0.448609
2.1 0.4644351
2.12 0.4579574
2.14 0.4624124
2.16 0.4442969
2.18 0.4418992
2.2 0.4610041
2.22 0.452797
2.24 0.4684283
2.26 0.4686691
2.28 0.4651076
2.3 0.4509438
2.32 0.4758933
2.34 0.4604889
2.36 0.4697078
2.38 0.4775464
2.4 0.4946215
2.42 0.4656717
2.44 0.4566181
2.46 0.4729961
2.48 0.4616817
2.5 0.4628717
2.52 0.4610041
2.54 0.4421822
2.56 0.4644887
2.58 0.4600544
2.6 0.4518017
2.62 0.4402839
2.64 0.4763401
2.66 0.4507211
2.68 0.450361
2.7 0.4438752
2.72 0.4704782
2.74 0.4619798
2.76 0.4601628
2.78 0.4491379
2.8 0.4609768
2.82 0.4554391
2.84 0.4551916
2.86 0.4676803
2.88 0.4698403
2.9 0.4414175
2.92 0.4632492
2.94 0.4555493
2.96 0.4673862
2.98 0.4661011
3 0.4554936
3.02 0.4304067
3.04 0.4589118
3.06 0.4736032
3.08 0.4585578
3.1 0.4595926
3.12 0.4559057
3.14 0.4750002
3.16 0.4471299
3.18 0.4750262
3.2 0.4586393
3.22 0.4706645
3.24 0.4416446
3.26 0.4706646
3.28 0.4506942
3.3 0.4628178
3.32 0.461654
3.34 0.4717257
3.36 0.4703461
3.38 0.4506105
3.4 0.447465
3.42 0.4419846
3.44 0.4434242
3.46 0.4501389
3.48 0.4589393
3.5 0.4442132
3.52 0.4550273
3.54 0.4472409
3.56 0.4635465
3.58 0.4665295
3.6 0.4542576
3.62 0.4494997
3.64 0.4520238
3.66 0.4623307
3.68 0.4466261
3.7 0.4804427
3.72 0.4566177
3.74 0.4594832
3.76 0.4530176
3.78 0.4605159
3.8 0.449972
3.82 0.4655368
3.84 0.4674136
3.86 0.4537902
3.88 0.4391746
3.9 0.455467
3.92 0.4620066
3.94 0.4644889
3.96 0.4630339
3.98 0.4649728
4 0.4727316
4.02 0.4894382
4.04 0.4648922
4.06 0.4756041
4.08 0.4780436
4.1 0.4533483
4.12 0.4544509
4.14 0.4607873
4.16 0.465779
4.18 0.4400283
4.2 0.4548083
4.22 0.4405401
4.24 0.4594834
4.26 0.4616548
4.28 0.4501115
4.3 0.4526867
4.32 0.4533489
4.34 0.4513313
4.36 0.4655377
4.38 0.452355
4.4 0.4611401
4.42 0.4669318
4.44 0.4537346
4.46 0.4554391
4.48 0.4928239
4.5 0.4544499
4.52 0.4661813
4.54 0.4524653
4.56 0.4447749
4.58 0.4676006
4.6 0.4616271
4.62 0.4518846
4.64 0.4509161
4.66 0.4733125
4.68 0.4510544
4.7 0.4563171
4.72 0.4253529
4.74 0.4515799
4.76 0.4506937
4.78 0.4722552
4.8 0.4553016
4.82 0.4479116
4.84 0.4563444
4.86 0.4676806
4.88 0.4665295
4.9 0.4560151
4.92 0.4664227
4.94 0.441305
4.96 0.4673595
4.98 0.452769
5 0.4581761
5.02 0.4477167
5.04 0.4561522
5.06 0.4474375
5.08 0.4403691
5.1 0.4637076
5.12 0.4570013
5.14 0.4682417
5.16 0.4842524
5.18 0.466074
5.2 0.4671456
5.22 0.4708766
5.24 0.4712217
5.26 0.4289806
5.28 0.4710887
5.3 0.4653495
5.32 0.4622229
5.34 0.4692022
5.36 0.4590758
5.38 0.4627631
5.4 0.4662619
5.42 0.4699467
5.44 0.4543949
5.46 0.4536793
5.48 0.4713013
5.5 0.4513867
5.52 0.4722551
5.54 0.447381
5.56 0.4573292
5.58 0.4624122
5.6 0.4801301
5.62 0.4652411
5.64 0.4613566
5.66 0.4469067
5.68 0.4541751
5.7 0.4491377
5.72 0.4530456
5.74 0.4509434
5.76 0.4582034
5.78 0.4574655
5.8 0.4494722
5.82 0.4654574
5.84 0.4560152
5.86 0.4574386
5.88 0.4596464
5.9 0.446402
5.92 0.4553564
5.94 0.4541199
5.96 0.444438
5.98 0.4422667
6 0.4419843
6.02 0.4454497
6.04 0.4566452
6.06 0.4426339
6.08 0.458966
6.1 0.4522168
6.12 0.4638428
6.14 0.4504442
6.16 0.45147
6.18 0.4495549
6.2 0.4612213
6.22 0.4507217
6.24 0.4496112
6.26 0.4617631
6.28 0.4604613
6.3 0.45445
6.32 0.4393455
6.34 0.4596198
6.36 0.4589663
6.38 0.4648931
6.4 0.4540097
6.42 0.4593475
6.44 0.4487207
6.46 0.4531282
6.48 0.4572743
6.5 0.4517737
6.52 0.4436783
6.54 0.4583116
6.56 0.4663153
6.58 0.4472415
6.6 0.4589933
6.62 0.4522446
6.64 0.4592923
6.66 0.4480509
6.68 0.4563438
6.7 0.4626554
6.72 0.4623044
6.74 0.4401705
6.76 0.4648119
6.78 0.4629528
6.8 0.4601364
6.82 0.452825
6.84 0.4580941
6.86 0.4440999
6.88 0.4450276
6.9 0.4549997
6.92 0.4544778
6.94 0.4657799
6.96 0.4563443
6.98 0.4584759
7 0.4586386
7.02 0.4616821
7.04 0.4633034
7.06 0.4605978
7.08 0.4509152
7.1 0.4661005
7.12 0.4740513
7.14 0.4686151
7.16 0.4487204
7.18 0.4596731
7.2 0.4600814
7.22 0.4606518
7.24 0.4571922
7.26 0.4583127
7.28 0.4507212
7.3 0.4577665
7.32 0.4573295
7.34 0.4557141
7.36 0.4632758
7.38 0.468962
7.4 0.4633034
7.42 0.4582574
7.44 0.4636808
7.46 0.438264
7.48 0.4574381
7.5 0.4595112
7.52 0.4523544
7.54 0.4594834
7.56 0.4519678
7.58 0.4539546
7.6 0.4595924
7.62 0.4537346
7.64 0.4494719
7.66 0.4477999
7.68 0.4602716
7.7 0.45194
7.72 0.463842
7.74 0.4469056
7.76 0.470346
7.78 0.4579031
7.8 0.4727578
7.82 0.4616544
7.84 0.466744
7.86 0.4845103
7.88 0.4645698
7.9 0.4585578
7.92 0.4453651
7.94 0.4610856
7.96 0.4587752
7.98 0.4503886
8 0.45722
8.02 0.4581219
8.04 0.4358321
8.06 0.4556862
8.08 0.4498336
8.1 0.4644618
8.12 0.4543398
8.14 0.4543122
8.16 0.4697339
8.18 0.4576568
8.2 0.4674665
8.22 0.4600272
8.24 0.4602987
8.26 0.4479674
8.28 0.4534596
8.3 0.445786
8.32 0.4570832
8.34 0.45511
8.36 0.4525757
8.38 0.4614653
8.4 0.457767
8.42 0.4496942
8.44 0.4621144
8.46 0.4642462
8.48 0.4615466
8.5 0.4464022
8.52 0.4606789
8.54 0.4637617
8.56 0.4656986
8.58 0.473128
8.6 0.4617901
8.62 0.4558784
8.64 0.4485805
8.66 0.4527144
8.68 0.4605976
8.7 0.4497226
8.72 0.4725989
8.74 0.464273
8.76 0.4610043
8.78 0.4668247
8.8 0.452216
8.82 0.4516089
8.84 0.4594834
8.86 0.4590479
8.88 0.4457862
8.9 0.4524655
8.92 0.4556862
8.94 0.4603532
8.96 0.4484143
8.98 0.4638419
9 0.4463465
9.02 0.44833
9.04 0.4455331
9.06 0.4706642
9.08 0.458503
9.1 0.4671453
9.12 0.4564262
9.14 0.4570835
9.16 0.446627
9.18 0.4624119
9.2 0.4655643
9.22 0.4566177
9.24 0.4626551
9.26 0.4705318
9.28 0.4605159
9.3 0.4588026
9.32 0.449972
9.34 0.4643811
9.36 0.448051
9.38 0.4523547
9.4 0.4583936
9.42 0.4436499
9.44 0.4673597
9.46 0.4486375
9.48 0.4505003
9.5 0.4610042
9.52 0.4637615
9.54 0.4520513
9.56 0.4416731
9.58 0.460923
9.6 0.4498339
9.62 0.4526869
9.64 0.4424073
9.66 0.4533762
9.68 0.4563448
9.7 0.4472975
9.72 0.4407097
9.74 0.4499722
9.76 0.4450287
9.78 0.4602986
9.8 0.4627637
9.82 0.4563442
9.84 0.4489149
9.86 0.4444655
9.88 0.4491381
9.9 0.4600004
9.92 0.4526318
9.94 0.4430009
9.96 0.4524657
9.98 0.4661813
10 0.4586936
10.02 0.4500559
10.04 0.4509435
10.06 0.4482742
10.08 0.437407
10.1 0.465108
10.12 0.4459264
10.14 0.4517192
10.16 0.4501387
10.18 0.4554394
10.2 0.44657
10.22 0.446654
10.24 0.4524098
10.26 0.4551372
10.28 0.4553577
10.3 0.4567271
10.32 0.4547798
10.34 0.4545603
10.36 0.4465698
10.38 0.4637079
10.4 0.4632761
10.42 0.4498889
10.44 0.4551097
10.46 0.4567825
10.48 0.4519682
10.5 0.4440158
10.52 0.4531281
10.54 0.45618
10.56 0.4495
10.58 0.455247
10.6 0.4561247
10.62 0.4564535
10.64 0.4546154
10.66 0.4564539
10.68 0.4616814
10.7 0.4483859
10.72 0.4556864
10.74 0.4498057
10.76 0.460244
10.78 0.4578759
10.8 0.4547801
10.82 0.4608957
10.84 0.4568645
10.86 0.4645967
10.88 0.4672787
10.9 0.4576571
10.92 0.4581763
10.94 0.4504998
10.96 0.4506107
10.98 0.4607063
11 0.4601353
11.02 0.4579301
11.04 0.4441002
11.06 0.4518014
11.08 0.4631149
11.1 0.4577386
11.12 0.4590479
11.14 0.4500278
11.16 0.4567551
11.18 0.4693345
11.2 0.4471298
11.22 0.4486366
11.24 0.4517193
11.26 0.4459539
11.28 0.456207
11.3 0.4491374
11.32 0.4518025
11.34 0.4576572
11.36 0.4561792
11.38 0.4448031
11.4 0.4473808
11.42 0.4649729
11.44 0.4466265
11.46 0.4505829
11.48 0.4538171
11.5 0.4613299
11.52 0.4603531
11.54 0.4392614
11.56 0.4688286
11.58 0.4606794
11.6 0.4554945
11.62 0.4574385
11.64 0.4478842
11.66 0.4593472
11.68 0.4571923
11.7 0.4523827
11.72 0.4554394
11.74 0.4602722
11.76 0.4489155
11.78 0.4606782
11.8 0.4628173
11.82 0.4619522
11.84 0.4457012
11.86 0.4504718
11.88 0.4338496
11.9 0.4579846
11.92 0.4622228
11.94 0.4692808
11.96 0.4513038
11.98 0.4753425
12 0.4620334
12.02 0.4687751
12.04 0.4465417
12.06 0.4563163
12.08 0.46457
12.1 0.4639233
12.12 0.4589119
12.14 0.4758939
12.16 0.4471575
12.18 0.4537351
12.2 0.4575203
12.22 0.4633842
12.24 0.4613566
12.26 0.4549999
12.28 0.4583121
12.3 0.4554394
12.32 0.4591835
12.34 0.4563989
12.36 0.4632496
12.38 0.4545874
12.4 0.4522715
12.42 0.4599459
12.44 0.4598638
12.46 0.468695
12.48 0.4805211
12.5 0.4581756
12.52 0.4570013
12.54 0.4528797
12.56 0.4490546
12.58 0.4565912
12.6 0.4485812
12.62 0.4589659
12.64 0.4442123
12.66 0.4567548
12.68 0.4555767
12.7 0.4493054
12.72 0.4470454
12.74 0.437178
12.76 0.458339
12.78 0.4639231
12.8 0.4578478
12.82 0.4530177
12.84 0.4523272
12.86 0.4431704
12.88 0.45025
12.9 0.4416162
12.92 0.4477165
12.94 0.458803
12.96 0.4577663
12.98 0.4648927
13 0.4546979
13.02 0.4586396
13.04 0.4526862
13.06 0.4420693
13.08 0.4449158
13.1 0.4526031
13.12 0.4628989
13.14 0.4502494
13.16 0.4466541
13.18 0.4527141
13.2 0.4568639
13.22 0.4391752
13.24 0.4140048
13.26 0.456509
13.28 0.4586398
13.3 0.462223
13.32 0.4555494
13.34 0.4549173
13.36 0.4570278
13.38 0.4483865
13.4 0.4652418
13.42 0.4513591
13.44 0.457411
13.46 0.4570012
13.48 0.4661009
13.5 0.4571101
13.52 0.4546976
13.54 0.4663151
13.56 0.4482466
13.58 0.4473805
13.6 0.4448035
13.62 0.4323779
13.64 0.4444381
13.66 0.4486091
13.68 0.4648923
13.7 0.4494721
13.72 0.4522165
13.74 0.4549726
13.76 0.4498055
13.78 0.4600272
13.8 0.4585038
13.82 0.4394314
13.84 0.4455615
13.86 0.4553569
13.88 0.4442405
13.9 0.4358331
13.92 0.4512202
13.94 0.4469338
13.96 0.4587212
13.98 0.4584211
14 0.4458139
14.02 0.4577663
14.04 0.442408
14.06 0.4633034
14.08 0.4600544
14.1 0.4560978
14.12 0.455933
14.14 0.4674666
14.16 0.4570005
14.18 0.467867
14.2 0.4717252
14.22 0.4660732
14.24 0.4534592
14.26 0.438292
14.28 0.4656711
14.3 0.4516086
14.32 0.4634112
14.34 0.4702667
14.36 0.4526312
14.38 0.459211
14.4 0.4568917
14.42 0.450055
14.44 0.4591838
14.46 0.4488044
14.48 0.4560155
14.5 0.4631415
14.52 0.4507214
14.54 0.4648926
14.56 0.4642737
14.58 0.4425212
14.6 0.4502501
14.62 0.4470455
14.64 0.4470178
14.66 0.454175
14.68 0.4641926
14.7 0.4407383
14.72 0.4475763
14.74 0.4538996
14.76 0.4393459
14.78 0.4701331
14.8 0.4369501
14.82 0.4480517
14.84 0.4568644
14.86 0.4462338
14.88 0.44833
14.9 0.4541203
14.92 0.4736039
14.94 0.4466822
14.96 0.4521615
14.98 0.4518842
15 0.4757631
15.02 0.4529348
15.04 0.4546152
15.06 0.465323
15.08 0.4388048
15.1 0.4560146
15.12 0.463276
15.14 0.4651348
15.16 0.4623039
15.18 0.4691748
15.2 0.4553569
15.22 0.474052
15.24 0.4531275
15.26 0.4645965
15.28 0.4602719
15.3 0.4677875
15.32 0.4626281
15.34 0.4553574
15.36 0.4810659
15.38 0.4513033
15.4 0.4417295
15.42 0.4532112
15.44 0.4630882
15.46 0.4597014
15.48 0.4627096
15.5 0.4538177
15.52 0.4601363
15.54 0.4645966
15.56 0.4570006
15.58 0.4576028
15.6 0.4608953
15.62 0.4680541
15.64 0.4767862
15.66 0.455933
15.68 0.4621146
15.7 0.4539822
15.72 0.4286318
15.74 0.4519123
15.76 0.4679741
15.78 0.4585569
15.8 0.4703721
15.82 0.4709031
15.84 0.4642737
15.86 0.4625471
15.88 0.4648386
15.9 0.4491385
15.92 0.476865
15.94 0.4519961
15.96 0.4607054
15.98 0.4622501
16 0.4570012
16.02 0.4699463
16.04 0.4616009
16.06 0.4615194
16.08 0.4567548
16.1 0.4630605
16.12 0.4644887
16.14 0.4682151
16.16 0.4627637
16.18 0.4662879
16.2 0.4611398
16.22 0.4593471
16.24 0.4602177
16.26 0.4686686
16.28 0.4505557
16.3 0.4549999
16.32 0.4487207
16.34 0.4491386
16.36 0.4602175
16.38 0.4451124
16.4 0.4425498
16.42 0.4574117
16.44 0.4731017
16.46 0.4426626
16.48 0.4639236
16.5 0.4543673
16.52 0.4510272
16.54 0.4418993
16.56 0.4629793
16.58 0.4592113
16.6 0.4637084
16.62 0.4610044
16.64 0.4636814
16.66 0.4498055
16.68 0.4692807
16.7 0.4574114
16.72 0.4632772
16.74 0.4457012
16.76 0.4479117
16.78 0.4610852
16.8 0.4514697
16.82 0.4527696
16.84 0.4698403
16.86 0.4537621
16.88 0.4678409
16.9 0.4513861
16.92 0.4669582
16.94 0.4519404
16.96 0.4459541
16.98 0.4661011
17 0.4533484
17.02 0.4663962
17.04 0.4903826
17.06 0.4683484
17.08 0.4669847
17.1 0.4571646
17.12 0.4593745
17.14 0.4633037
17.16 0.4692015
17.18 0.4565364
17.2 0.4665299
17.22 0.4742099
17.24 0.4566731
17.26 0.4596469
17.28 0.4469059
17.3 0.453983
17.32 0.4715405
17.34 0.450916
17.36 0.4561791
17.38 0.4665828
17.4 0.4616547
17.42 0.4638425
17.44 0.4504442
17.46 0.4738671
17.48 0.4563715
17.5 0.4597283
17.52 0.4561797
17.54 0.4575478
17.56 0.4530176
17.58 0.4539825
17.6 0.4582574
17.62 0.4565356
17.64 0.4627629
17.66 0.4450001
17.68 0.4691748
17.7 0.4606792
17.72 0.4574931
17.74 0.4676008
17.76 0.4544779
17.78 0.4577668
17.8 0.4485814
17.82 0.4551374
17.84 0.4691752
17.86 0.458203
17.88 0.4388902
17.9 0.4382631
17.92 0.4415319
17.94 0.44105
17.96 0.4507212
17.98 0.4688815
18 0.4585299
18.02 0.4627099
18.04 0.4656713
18.06 0.4463461
18.08 0.4555219
18.1 0.4596467
18.12 0.4541205
18.14 0.4501389
18.16 0.4628991
18.18 0.4458979
18.2 0.4486085
18.22 0.4450276
18.24 0.4537343
18.26 0.4471295
18.28 0.4509437
18.3 0.4530454
18.32 0.4678138
18.34 0.464839
18.36 0.4538994
18.38 0.4573289
18.4 0.4561254
18.42 0.4549723
18.44 0.4545879
18.46 0.451082
18.48 0.4609231
18.5 0.4577392
18.52 0.4556587
18.54 0.45763
18.56 0.4593743
18.58 0.4519126
18.6 0.4500553
18.62 0.4565909
18.64 0.4520225
18.66 0.4485807
18.68 0.4526585
18.7 0.4463741
18.72 0.4532112
18.74 0.4567544
18.76 0.4585305
18.78 0.4504717
18.8 0.4543678
18.82 0.4550274
18.84 0.4526314
18.86 0.4554666
18.88 0.4458979
18.9 0.4541198
18.92 0.4689885
18.94 0.4370642
18.96 0.4382635
18.98 0.4502498
19 0.4767599
19.02 0.4618173
19.04 0.4403121
19.06 0.4543673
19.08 0.4488598
19.1 0.4568646
19.12 0.4361193
19.14 0.4477442
19.16 0.4564542
19.18 0.447744
19.2 0.4402563
19.22 0.4528244
19.24 0.4524101
19.26 0.446542
19.28 0.4534869
19.3 0.4455897
19.32 0.4530732
19.34 0.4572197
19.36 0.4676271
19.38 0.4569739
19.4 0.4521342
19.42 0.4373785
19.44 0.4663423
19.46 0.4616548
19.48 0.4509159
19.5 0.4499163
19.52 0.4594831
19.54 0.4442409
19.56 0.4567551
19.58 0.4537068
19.6 0.4482742
19.62 0.4492488
19.64 0.4600277
19.66 0.4590206
19.68 0.4418998
19.7 0.4421825
19.72 0.4511377
19.74 0.4590482
19.76 0.464462
19.78 0.4585569
19.8 0.4640577
19.82 0.4457857
19.84 0.4477445
19.86 0.4546153
19.88 0.4733655
19.9 0.44365
19.92 0.4776248
19.94 0.4599453
19.96 0.4534591
19.98 0.4539821
20 0.4585299
&
@target G0.S1
@type xy
0 2.890177
0.02 0.8835436
0.04 2.894184
0.06 2.714673
0.08 2.860253
0.1 2.600836
0.12 1.50695
0.14 2.195348
0.16 1.567211
0.18 2.595429
0.2 0.9296503
0.22 1.352812
0.24 1.893013
0.26 1.095331
0.28 0.5041828
0.3 1.180233
0.32 2.377357
0.34 1.64677
0.36 2.587784
0.38 1.707535
0.4 0.4616271
0.42 1.805837
0.44 0.7443117
0.46 1.121528
0.48 1.831795
0.5 2.237912
0.52 0.4888252
0.54 2.28887
0.56 2.003072
0.58 1.149293
0.6 0.9638982
0.62 1.773845
0.64 1.199427
0.66 0.7804161
0.68 2.088379
0.7 1.514513
0.72 0.8733413
0.74 1.165569
0.76 2.124318
0.78 2.034858
0.8 0.5329866
0.82 1.102066
0.84 0.8677987
0.86 1.103415
0.88 0.5426097
0.9 1.530923
0.92 1.311041
0.94 0.508871
0.96 0.4762874
0.98 0.4597285
1 0.462548
1.02 0.4389473
1.04 0.4501663
1.06 0.4490544
1.08 0.454615
1.1 0.4436775
1.12 0.4602711
1.14 0.4496108
1.16 0.4448036
1.18 0.4605157
1.2 0.4622226
1.22 0.455193
1.24 0.4487201
1.26 0.4571652
1.28 0.4543677
1.3 0.4551103
1.32 0.4435369
1.34 0.4663155
1.36 0.4560971
1.38 0.4414184
1.4 0.4592111
1.42 0.4419841
1.44 0.4519408
1.46 0.4477165
1.48 0.4537071
1.5 0.4681075
1.52 0.4639504
1.54 0.4624659
1.56 0.4322326
1.58 0.4452532
1.6 0.4599996
1.62 0.4421255
1.64 0.4504997
1.66 0.4388906
1.68 0.4540375
1.7 0.4471298
1.72 0.4469343
1.74 0.4608955
1.76 0.4652148
1.78 0.4645974
1.8 0.448637
1.82 0.4472416
1.84 0.4608148
1.86 0.4615728
1.88 0.4607054
1.9 0.4777291
1.92 0.4514975
1.94 0.4654834
1.96 0.4544507
1.98 0.4521615
2 0.4515252
2.02 0.4553562
2.04 0.4534588
2.06 0.4620866
2.08 0.4546158
2.1 0.4589659
2.12 0.4653222
2.14 0.4343098
2.16 0.4419276
2.18 0.4458135
2.2 0.4543683
2.22 0.4514977
2.24 0.450388
2.26 0.4618716
2.28 0.4658595
2.3 0.4600275
2.32 0.4428596
2.34 0.4584212
2.36 0.4303774
2.38 0.4666101
2.4 0.4371207
2.42 0.4423236
2.44 0.4487763
2.46 0.4405674
2.48 0.4549999
2.5 0.4411347
2.52 0.4420691
2.54 0.4606785
2.56 0.4538168
2.58 0.4412761
2.6 0.4396588
2.62 0.46057
2.64 0.4543676
2.66 0.4529349
2.68 0.4592381
2.7 0.4508046
2.72 0.440767
2.74 0.4613295
2.76 0.456235
2.78 0.4494446
2.8 0.4468782
2.82 0.4680009
2.84 0.4520513
2.86 0.4531278
2.88 0.4345392
2.9 0.4644891
2.92 0.4546704
2.94 0.4562896
2.96 0.4610317
2.98 0.4267026
3 0.4498338
3.02 0.4610047
3.04 0.4521888
3.06 0.4635195
3.08 0.4548899
3.1 0.4548897
3.12 0.449472
3.14 0.4633304
3.16 0.4563172
3.18 0.4621692
3.2 0.4424931
3.22 0.4544771
3.24 0.4566179
3.26 0.456426
3.28 0.4579304
3.3 0.4672796
3.32 0.4681342
3.34 0.4563438
3.36 0.4451403
3.38 0.460054
3.4 0.4671189
3.42 0.4497221
3.44 0.451304
3.46 0.4532939
3.48 0.4554118
3.5 0.4570011
3.52 0.4529347
3.54 0.4355742
3.56 0.4616274
3.58 0.4753153
3.6 0.4595924
3.62 0.4505556
3.64 0.4481906
3.66 0.4477167
3.68 0.436291
3.7 0.4457578
3.72 0.4650537
3.74 0.4853347
3.76 0.4562894
3.78 0.4618981
3.8 0.4623041
3.82 0.4564536
3.84 0.4624666
3.86 0.4697342
3.88 0.4530453
3.9 0.4540373
3.92 0.4604619
3.94 0.4710095
3.96 0.4596195
3.98 0.4446068
4 0.4403692
4.02 0.4289815
4.04 0.4555215
4.06 0.4486091
4.08 0.4530454
4.1 0.4583941
4.12 0.4574382
4.14 0.4554391
4.16 0.4420974
4.18 0.4418714
4.2 0.4477723
4.22 0.4554667
4.24 0.4741567
4.26 0.4722553
4.28 0.4627634
4.3 0.4474653
4.32 0.460787
4.34 0.4533485
4.36 0.4541197
4.38 0.4615197
4.4 0.4576569
4.42 0.4705846
4.44 0.459157
4.46 0.4523273
4.48 0.4444378
4.5 0.4685349
4.52 0.4528247
4.54 0.456454
4.56 0.4512209
4.58 0.4603802
4.6 0.4600815
4.62 0.4502493
4.64 0.4432836
4.66 0.4454772
4.68 0.4769435
4.7 0.4557962
4.72 0.4616
4.74 0.4413047
4.76 0.4634654
4.78 0.4590753
4.8 0.4534593
4.82 0.4420976
4.84 0.4452249
4.86 0.4574111
4.88 0.4632765
4.9 0.463519
4.92 0.4580937
4.94 0.4642469
4.96 0.4496115
4.98 0.4619789
5 0.4646766
5.02 0.4491382
5.04 0.4513031
5.06 0.4428606
5.08 0.4568098
5.1 0.432926
5.12 0.4368635
5.14 0.4454495
5.16 0.4576027
5.18 0.4455053
5.2 0.4558506
5.22 0.4663153
5.24 0.4616548
5.26 0.4589116
5.28 0.4509993
5.3 0.4597278
5.32 0.4440162
5.34 0.4452808
5.36 0.4531555
5.38 0.4564543
5.4 0.4636008
5.42 0.4578478
5.44 0.4490545
5.46 0.4526311
5.48 0.4410782
5.5 0.4545601
5.52 0.4534862
5.54 0.4526319
5.56 0.4596738
5.58 0.4374072
5.6 0.4657257
5.62 0.445926
5.64 0.4638154
5.66 0.4483865
5.68 0.4508599
5.7 0.4655376
5.72 0.4526584
5.74 0.4583127
5.76 0.4587215
5.78 0.4624395
5.8 0.4551098
5.82 0.4673594
5.84 0.4682148
5.86 0.4645427
5.88 0.4552746
5.9 0.4750787
5.92 0.4773101
5.94 0.4438747
5.96 0.4724932
5.98 0.4542305
6 0.457056
6.02 0.4637353
6.04 0.4304939
6.06 0.4733389
6.08 0.4712747
6.1 0.4507223
6.12 0.4563447
6.14 0.4574111
6.16 0.4738405
6.18 0.4570008
6.2 0.4685346
6.22 0.4693076
6.24 0.4649728
6.26 0.4588572
6.28 0.4856438
6.3 0.4607063
6.32 0.4652151
6.34 0.4611129
6.36 0.4776509
6.38 0.4589122
6.4 0.4624658
6.42 0.4656985
6.44 0.4506937
6.46 0.4423511
6.48 0.4482469
6.5 0.4524929
6.52 0.4647846
6.54 0.45478
6.56 0.4625204
6.58 0.4602174
6.6 0.4584215
6.62 0.455494
6.64 0.479192
6.66 0.4669312
6.68 0.4506937
6.7 0.469761
6.72 0.4594836
6.74 0.4644885
6.76 0.4594836
6.78 0.4723606
6.8 0.4666366
6.82 0.4648116
6.84 0.4541199
6.86 0.45681
6.88 0.4560161
6.9 0.4495553
6.92 0.4417293
6.94 0.4678677
6.96 0.4681346
6.98 0.4717253
7 0.4587208
7.02 0.4681081
7.04 0.4590479
7.06 0.4433112
7.08 0.4455895
7.1 0.4560976
7.12 0.4488043
7.14 0.4414748
7.16 0.4565639
7.18 0.4410498
7.2 0.450361
7.22 0.4690951
7.24 0.4489159
7.26 0.4729166
7.28 0.4497502
7.3 0.4549722
7.32 0.4513865
7.34 0.4570566
7.36 0.4530452
7.38 0.4717254
7.4 0.4522167
7.42 0.450722
7.44 0.4693881
7.46 0.4757357
7.48 0.4687484
7.5 0.4544774
7.52 0.4594015
7.54 0.4804679
7.56 0.4453653
7.58 0.4695477
7.6 0.4570008
7.62 0.4745779
7.64 0.4547528
7.66 0.455933
7.68 0.4426345
7.7 0.4537616
7.72 0.4638156
7.74 0.4605979
7.76 0.4600816
7.78 0.4378639
7.8 0.455467
7.82 0.4619521
7.84 0.4601354
7.86 0.465323
7.88 0.4529074
7.9 0.4594827
7.92 0.4428037
7.94 0.4548624
7.96 0.4471297
7.98 0.472784
8 0.4699195
8.02 0.4465425
8.04 0.4748157
8.06 0.4578211
8.08 0.4796085
8.1 0.4524107
8.12 0.4453368
8.14 0.4485812
8.16 0.4637079
8.18 0.4618442
8.2 0.4537894
8.22 0.45478
8.24 0.4514976
8.26 0.462088
8.28 0.4692814
8.3 0.4334456
8.32 0.4543953
8.34 0.4602714
8.36 0.4541198
8.38 0.4574382
8.4 0.452631
8.42 0.4484974
8.44 0.4631417
8.46 0.4570013
8.48 0.4503604
8.5 0.4628987
8.52 0.4633843
8.54 0.4552192
8.56 0.4556864
8.58 0.4375783
8.6 0.4587211
8.62 0.4559335
8.64 0.4571931
8.66 0.4537902
8.68 0.4462629
8.7 0.472255
8.72 0.4562076
8.74 0.4570014
8.76 0.4624665
8.78 0.4618982
8.8 0.4556588
8.82 0.4594288
8.84 0.4593747
8.86 0.4586386
8.88 0.4562344
8.9 0.4544507
8.92 0.4873653
8.94 0.4582844
8.96 0.4649998
8.98 0.4407094
9 0.4556859
9.02 0.4485812
9.04 0.4599459
9.06 0.4541746
9.08 0.4541205
9.1 0.4533761
9.12 0.4622223
9.14 0.4733658
9.16 0.451802
9.18 0.4559336
9.2 0.4471579
9.22 0.445225
9.24 0.4473534
9.26 0.4401422
9.28 0.4599463
9.3 0.4523822
9.32 0.4615735
9.34 0.4567825
9.36 0.4535141
9.38 0.4691479
9.4 0.4659669
9.42 0.4476602
9.44 0.4481909
9.46 0.4477162
9.48 0.4635193
9.5 0.4629794
9.52 0.4494721
9.54 0.4571922
9.56 0.4489148
9.58 0.4664227
9.6 0.4590478
9.62 1.06848
9.64 1.286011
9.66 1.178452
9.68 1.04506
9.7 1.113564
9.72 1.201301
9.74 1.225041
9.76 0.5185075
9.78 0.4596193
9.8 0.4563712
9.82 0.4703723
9.84 1.078019
9.86 1.332573
9.88 1.844818
9.9 0.9295294
9.92 0.6839958
9.94 0.5491352
9.96 0.470904
9.98 0.4486367
10 0.458639
10.02 0.4492775
10.04 0.4415317
10.06 0.4568639
10.08 0.4829342
10.1 0.4652424
10.12 0.4825712
10.14 0.457548
10.16 0.4571924
10.18 0.4619524
10.2 0.4641394
10.22 0.4741575
10.24 0.4654573
10.26 0.4537898
10.28 0.4694943
10.3 0.4586388
10.32 0.4407379
10.34 0.4602173
10.36 0.4678408
10.38 0.4854888
10.4 0.4681347
10.42 0.4646232
10.44 0.4570557
10.46 0.4621683
10.48 0.4594834
10.5 0.4491377
10.52 0.4667443
10.54 0.4767596
10.56 0.4511376
10.58 0.4860559
10.6 0.4265269
10.62 0.4734454
10.64 0.4742884
10.66 0.4629528
10.68 0.4455058
10.7 0.4540372
10.72 0.4472416
10.74 0.4545879
10.76 0.4630343
10.78 0.4546977
10.8 0.4454489
10.82 0.4667442
10.84 0.4523821
10.86 0.4623854
10.88 0.4603526
10.9 0.4670389
10.92 0.4649729
10.94 0.4490272
10.96 0.466851
10.98 0.4511648
11 0.4510546
11.02 0.4554939
11.04 0.4682415
11.06 0.4315672
11.08 0.4729959
11.1 0.4592654
11.12 0.4521891
11.14 0.4580667
11.16 0.4709038
11.18 0.4700536
11.2 0.4743941
11.22 0.4589665
11.24 0.453045
11.26 0.4483307
11.28 0.4652149
11.3 0.4497501
11.32 0.4608148
11.34 0.4572748
11.36 0.4581211
11.38 0.4720697
11.4 0.44071
11.42 0.4674663
11.44 0.4496106
11.46 0.4476045
11.48 0.4760515
11.5 0.4674661
11.52 0.4708238
11.54 0.4436777
11.56 0.4729959
11.58 0.4524653
11.6 0.4540374
11.62 0.456892
11.64 0.461763
11.66 0.4673865
11.68 0.4680274
11.7 0.4535689
11.72 0.4580941
11.74 0.4637084
11.76 0.4575199
11.78 0.4669045
11.8 0.468988
11.82 0.4476048
11.84 0.4575478
11.86 0.4511099
11.88 0.4416169
11.9 0.4455613
11.92 0.4674664
11.94 0.456755
11.96 0.4451407
11.98 0.4593474
12 0.4545323
12.02 0.4635197
12.04 0.4479116
12.06 0.4503892
12.08 0.4576575
12.1 0.4513863
12.12 0.4560973
12.14 0.4585577
12.16 0.4507217
12.18 0.4628718
12.2 0.4647037
12.22 0.4618437
12.24 0.458285
12.26 0.4538995
12.28 0.4655368
12.3 0.4541194
12.32 0.4394878
12.34 0.4441279
12.36 0.4704258
12.38 0.4644624
12.4 0.4606785
12.42 0.4611124
12.44 0.4591844
12.46 0.4480242
12.48 0.4546699
12.5 0.4499442
12.52 0.4659668
12.54 0.45445
12.56 0.4614374
12.58 0.4595917
12.6 0.4881857
12.62 0.4642732
12.64 0.4780164
12.66 0.4777292
12.68 0.4878009
12.7 0.4854378
12.72 0.5523361
12.74 0.9107413
12.76 0.4638425
12.78 0.7062044
12.8 0.4922905
12.82 1.112755
12.84 0.8644505
12.86 0.6700373
12.88 1.134515
12.9 1.414974
12.92 1.932673
12.94 0.8969952
12.96 1.591611
12.98 0.8035702
13 0.5655088
13.02 0.5468313
13.04 0.5023442
13.06 0.5161401
13.08 0.4520511
13.1 0.4590477
13.12 0.4652682
13.14 0.4529348
13.16 0.4921384
13.18 0.4605701
13.2 0.470824
13.22 0.4719372
13.24 0.4683487
13.26 0.4763921
13.28 0.4346833
13.3 0.4691745
13.32 0.4515808
13.34 0.4734191
13.36 0.4827003
13.38 0.4750786
13.4 0.4599997
13.42 0.4574111
13.44 0.4531559
13.46 0.4810402
13.48 0.4871856
13.5 0.4656446
13.52 0.5217759
13.54 0.4799479
13.56 0.4461219
13.58 0.4975437
13.6 0.4928989
13.62 0.8225724
13.64 0.4668238
13.66 0.5179282
13.68 0.7503669
13.7 0.4548903
13.72 0.4757625
13.74 0.4736295
13.76 0.4562341
13.78 0.4808586
13.8 0.4600536
13.82 0.5131516
13.84 0.4785918
13.86 0.4428599
13.88 0.4702128
13.9 0.4594834
13.92 0.4549995
13.94 0.4411917
13.96 0.4644627
13.98 0.4573023
14 0.4418427
14.02 0.4535969
14.04 0.4500276
14.06 0.4562892
14.08 0.4515804
14.1 0.4471298
14.12 0.442097
14.14 0.4581752
14.16 0.4359182
14.18 0.4585307
14.2 0.4590482
14.22 0.448386
14.24 0.4503888
14.26 0.4613835
14.28 0.45533
14.3 0.4362056
14.32 0.4609227
14.34 0.4546976
14.36 0.4639232
14.38 0.4460385
14.4 0.4540371
14.42 0.4565087
14.44 0.4817927
14.46 0.4273753
14.48 0.4721493
14.5 0.452797
14.52 0.5115913
14.54 0.5845507
14.56 0.493685
14.58 0.4798176
14.6 0.4755257
14.62 0.4771004
14.64 0.4599189
14.66 0.491554
14.68 0.4796092
14.7 0.5028924
14.72 0.4808842
14.74 0.4592658
14.76 0.4565092
14.78 0.4600819
14.8 0.4937102
14.82 0.4659669
14.84 0.464435
14.86 0.4559336
14.88 0.4499167
14.9 0.4597008
14.92 0.4375786
14.94 0.4501384
14.96 0.4586124
14.98 0.4690948
15 0.4512197
15.02 0.4652415
15.04 0.4663421
15.06 0.4503608
15.08 0.4714079
15.1 0.4762875
15.12 0.4538725
15.14 0.4627361
15.16 0.4723614
15.18 0.4685081
15.2 0.4500554
15.22 0.4634921
15.24 0.4592928
15.26 0.4501111
15.28 0.4744999
15.3 0.4378073
15.32 0.4470454
15.34 0.4680287
15.36 0.4609223
15.38 0.4629796
15.4 0.4701336
15.42 0.4445781
15.44 0.4488045
15.46 0.4550001
15.48 0.4473529
15.5 0.4606784
15.52 0.4548069
15.54 0.4712486
15.56 0.4678942
15.58 0.4565362
15.6 0.4528522
15.62 0.455878
15.64 0.4488595
15.66 0.4528798
15.68 0.4553574
15.7 0.4523828
15.72 0.4416449
15.74 0.463114
15.76 0.4534591
15.78 0.4409365
15.8 0.4689617
15.82 0.4491382
15.84 0.4510265
15.86 0.4433396
15.88 0.4602719
15.9 0.4440717
15.92 0.4496114
15.94 0.4636002
15.96 0.4676262
15.98 0.4574388
16 0.4567548
16.02 0.4682145
16.04 0.4525756
16.06 0.4481908
16.08 0.4513037
16.1 0.4536796
16.12 0.4589665
16.14 0.4602987
16.16 0.4522444
16.18 0.4373215
16.2 0.4466262
16.22 0.4555491
16.24 0.4641114
16.26 0.449472
16.28 0.4441004
16.3 0.4530731
16.32 0.470266
16.34 0.4530449
16.36 0.4490546
16.38 0.4492775
16.4 0.4417292
16.42 0.4680277
16.44 0.4543954
16.46 0.4693078
16.48 0.450722
16.5 0.4486371
16.52 0.45853
16.54 0.4604614
16.56 0.4754211
16.58 0.4387199
16.6 0.4441001
16.62 0.4459263
16.64 0.456345
16.66 0.4467941
16.68 0.4492212
16.7 0.4706651
16.72 0.4519123
16.74 0.4553569
16.76 0.4660735
16.78 0.4545601
16.8 0.4523832
16.82 0.463358
16.84 0.4686685
16.86 0.4556581
16.88 0.4684281
16.9 0.4618171
16.92 0.459728
16.94 0.452355
16.96 0.4645426
16.98 0.458966
17 0.4415312
17.02 0.4532108
17.04 0.4399429
17.06 0.4504994
17.08 0.4577661
17.1 0.4558508
17.12 0.4393462
17.14 0.4504723
17.16 0.4578754
17.18 0.4687747
17.2 0.4369497
17.22 0.4533764
17.24 0.4487201
17.26 0.4523828
17.28 0.474447
17.3 0.4596467
17.32 0.4574114
17.34 0.4569745
17.36 0.4457859
17.38 0.4554394
17.4 0.4616545
17.42 0.4566734
17.44 0.4603533
17.46 0.4472421
17.48 0.4611129
17.5 0.4521893
17.52 0.4666909
17.54 0.4607876
17.56 0.45864
17.58 0.4510545
17.6 0.4546972
17.62 0.4563995
17.64 0.4355738
17.66 0.4615738
17.68 0.4579572
17.7 0.4557691
17.72 0.4533491
17.74 0.4388622
17.76 0.4819489
17.78 0.4730221
17.8 0.4614646
17.82 0.4728107
17.84 0.4677069
17.86 0.4546426
17.88 0.4402841
17.9 0.4543946
17.92 0.4620065
17.94 0.4676005
17.96 0.4451403
17.98 0.4616544
18 0.4563167
18.02 0.4249704
18.04 0.4557133
18.06 0.4393466
18.08 0.4742361
18.1 0.4526037
18.12 0.4636271
18.14 0.4386621
18.16 0.457056
18.18 0.4511376
18.2 0.4546149
18.22 0.4654565
18.24 0.439943
18.26 0.466208
18.28 0.4485814
18.3 0.4549726
18.32 0.438919
18.34 0.4441001
18.36 0.487878
18.38 0.467467
18.4 0.4517748
18.42 0.4721228
18.44 0.4534587
18.46 0.4631948
18.48 0.464166
18.5 0.4403407
18.52 0.4531558
18.54 0.4478
18.56 0.4428881
18.58 0.4532387
18.6 0.4595106
18.62 0.4772318
18.64 0.4631421
18.66 0.4739989
18.68 0.4653228
18.7 0.4492766
18.72 0.4521339
18.74 0.4587213
18.76 0.4451968
18.78 0.4773099
18.8 0.4691747
18.82 0.4657789
18.84 0.4489154
18.86 0.4719639
18.88 0.4411631
18.9 0.4633577
18.92 0.4491377
18.94 0.4639233
18.96 0.4698406
18.98 0.4746314
19 0.4559333
19.02 0.4582028
19.04 0.4969403
19.06 0.4703454
19.08 0.4667438
19.1 0.4598097
19.12 0.6454458
19.14 0.6976207
19.16 0.4730752
19.18 0.4654028
19.2 0.4891068
19.22 0.4672796
19.24 0.4689884
19.26 0.475421
19.28 0.4639508
19.3 0.4706648
19.32 0.4491382
19.34 0.4738673
19.36 0.4495834
19.38 0.4623307
19.4 0.436606
19.42 0.4501109
19.44 0.4631143
19.46 0.458094
19.48 0.4631144
19.5 0.4423511
19.52 0.4610315
19.54 0.4603806
19.56 0.4408226
19.58 0.4525761
19.6 0.460272
19.62 0.4592114
19.64 0.4520238
19.66 0.4455334
19.68 0.4556865
19.7 0.4522445
19.72 0.4495837
19.74 0.4603524
19.76 0.4619795
19.78 0.4427752
19.8 0.4701324
19.82 0.4672528
19.84 0.446542
19.86 0.4647045
19.88 0.4583121
19.9 0.4530724
19.92 0.4733123
19.94 0.461004
19.96 0.4544505
19.98 0.4636274
20 0.4616549
&
@target G0.S2
@type xy
0 1.852114
0.02 1.316852
0.04 2.591438
0.06 2.142954
0.08 2.529846
0.1 3.04155
0.12 2.398755
0.14 1.732123
0.16 0.7966648
0.18 1.041093
0.2 1.042413
0.22 1.75438
0.24 2.676682
0.26 1.748449
0.28 1.32141
0.3 1.326593
0.32 3.539612
0.34 2.006926
0.36 2.951834
0.38 2.787445
0.4 1.719811
0.42 2.958534
0.44 1.760667
0.46 1.535138
0.48 1.809979
0.5 3.581288
0.52 0.9004031
0.54 2.769084
0.56 3.476945
0.58 1.775901
0.6 1.999681
0.62 2.467392
0.64 1.946285
0.66 1.501633
0.68 2.469357
0.7 1.993207
0.72 1.217508
0.74 2.094982
0.76 3.236317
0.78 2.833805
0.8 1.419189
0.82 1.976904
0.84 1.473873
0.86 1.382
0.88 1.170961
0.9 2.1117
0.92 1.868917
0.94 1.255787
0.96 0.457957
0.98 0.4257347
1 0.4648661
1.02 0.4671991
1.04 0.4755258
1.06 0.4344533
1.08 0.4620876
1.1 0.4550554
1.12 0.4440995
1.14 0.4484696
1.16 0.4503612
1.18 0.4552748
1.2 0.4486089
1.22 0.4677874
1.24 0.4747114
1.26 0.3940176
1.28 0.4713018
1.3 0.4539274
1.32 0.4541203
1.34 0.4618711
1.36 0.467707
1.38 0.459484
1.4 0.4733653
1.42 0.4425778
1.44 0.4782521
1.46 0.4724937
1.48 0.460923
1.5 0.4491105
1.52 0.4341079
1.54 0.4627094
1.56 0.4508879
1.58 0.4627639
1.6 0.4644618
1.62 0.4418994
1.64 0.4407098
1.66 0.4549176
1.68 0.4474654
1.7 0.4494717
1.72 0.469281
1.74 0.4535968
1.76 0.4501384
1.78 0.4260863
1.8 0.456509
1.82 0.4542306
1.84 0.4395736
1.86 0.4516916
1.88 0.4512484
1.9 0.4625477
1.92 0.4673595
1.94 0.4424367
1.96 0.4689084
1.98 0.4617631
2 0.4329836
2.02 0.4457853
2.04 0.4441277
2.06 0.4409365
2.08 0.4380066
2.1 0.4572745
2.12 0.4583937
2.14 0.4597284
2.16 0.4752368
2.18 0.4636806
2.2 0.4519131
2.22 0.4691755
2.24 0.4673866
2.26 0.4527139
2.28 0.4704787
2.3 0.4437907
2.32 0.4607607
2.34 0.4618445
2.36 0.4681076
2.38 0.4669315
2.4 0.4523824
2.42 0.4713008
2.44 0.4527971
2.46 0.4791921
2.48 0.4598643
2.5 0.4597823
2.52 0.4842263
2.54 0.4871087
2.56 0.4708767
2.58 0.4635192
2.6 0.448135
2.62 0.4544779
2.64 0.4552745
2.66 0.4601353
2.68 0.4537613
2.7 0.4549726
2.72 0.4600819
2.74 0.4543401
2.76 0.4557142
2.78 0.4414176
2.8 0.4228772
2.82 0.4697069
2.84 0.4309005
2.86 0.4478835
2.88 0.4560981
2.9 0.4364923
2.92 0.4479121
2.94 0.4557683
2.96 0.452603
2.98 0.4597005
3 0.4361472
3.02 0.4328969
3.04 0.4644886
3.06 0.4626818
3.08 0.4433963
3.1 0.4495276
3.12 0.4478002
3.14 0.4618713
3.16 0.4574931
3.18 0.4554667
3.2 0.4397729
3.22 0.4423238
3.24 0.4450278
3.26 0.463735
3.28 0.4619521
3.3 0.4654566
3.32 0.4556864
3.34 0.4600816
3.36 0.4367206
3.38 0.4480513
3.4 0.4432829
3.42 0.4549174
3.44 0.4613573
3.46 0.4473256
3.48 0.4674664
3.5 0.4698137
3.52 0.4721757
3.54 0.4508881
3.56 0.4652419
3.58 0.4603527
3.6 0.46095
3.62 0.455549
3.64 0.4571927
3.66 0.4458698
3.68 0.4502495
3.7 0.4630872
3.72 0.4618706
3.74 0.4469339
3.76 0.4535137
3.78 0.468028
3.8 0.4524104
3.82 0.4317408
3.84 0.4702661
3.86 0.4667443
3.88 0.4477442
3.9 0.446486
3.92 0.4607053
3.94 0.4612485
3.96 0.4658324
3.98 0.4639501
4 0.4530171
4.02 0.4710361
4.04 0.4546154
4.06 0.4504998
4.08 0.4628716
4.1 0.4573834
4.12 0.462656
4.14 0.4467938
4.16 0.4560699
4.18 0.4643815
4.2 0.4416441
4.22 0.4522441
4.24 0.4290985
4.26 0.4376641
4.28 0.4869548
4.3 0.4624662
4.32 0.4351431
4.34 0.4587483
4.36 0.4464856
4.38 0.4573297
4.4 0.4576294
4.42 0.4750263
4.44 0.4385771
4.46 0.4588296
4.48 0.441531
4.5 0.4642196
4.52 0.4769964
4.54 0.4827523
4.56 0.4502497
4.58 0.4448598
4.6 0.4574108
4.62 0.4521617
4.64 0.4421256
4.66 0.4590754
4.68 0.4468222
4.7 0.4483301
4.72 0.4817409
4.74 0.4568641
4.76 0.4735244
4.78 0.4690946
4.8 0.4598095
4.82 0.4448029
4.84 0.464004
4.86 0.4684286
4.88 0.4607334
4.9 0.4689882
4.92 0.4302033
4.94 0.4463466
4.96 0.4593744
4.98 0.4495829
5 0.4524654
5.02 0.45522
5.04 0.4687751
5.06 0.4643816
5.08 0.4608962
5.1 0.4687751
5.12 0.4718044
5.14 0.4641661
5.16 0.4764976
5.18 0.4359182
5.2 0.4496669
5.22 0.4794533
5.24 0.4578483
5.26 0.4741833
5.28 0.4785658
5.3 0.4518846
5.32 0.4638426
5.34 0.4589393
5.36 0.451885
5.38 0.4433394
5.4 0.458803
5.42 0.4715398
5.44 0.4665295
5.46 0.4531555
5.48 0.4365202
5.5 0.4691212
5.52 0.4561519
5.54 0.4507213
5.56 0.445028
5.58 0.4497218
5.6 0.4724936
5.62 0.4521621
5.64 0.4610046
5.66 0.4579577
5.68 0.4250294
5.7 0.4545323
5.72 0.4589661
5.74 0.4554396
5.76 0.4681082
5.78 0.4620875
5.8 0.4650537
5.82 0.4644622
5.84 0.4680544
5.86 0.4763928
5.88 0.4767077
5.9 0.4617636
5.92 0.4432547
5.94 0.4569738
5.96 0.4558513
5.98 0.452797
6 0.4689885
6.02 0.4732338
6.04 0.4574385
6.06 0.4562344
6.08 0.4434245
6.1 0.4674935
6.12 0.4505836
6.14 0.4583127
6.16 0.454175
6.18 0.4504443
6.2 0.4687747
6.22 0.4426626
6.24 0.4570009
6.26 0.463627
6.28 0.4459267
6.3 0.4656717
6.32 0.4574116
6.34 0.4401136
6.36 0.4613303
6.38 0.4477993
6.4 0.4572478
6.42 0.4603533
6.44 0.4715405
6.46 0.4605164
6.48 0.4591565
6.5 0.4548071
6.52 0.4435651
6.54 0.4626281
6.56 0.4617636
6.58 0.4548349
6.6 0.4642735
6.62 0.4631146
6.64 0.4647848
6.66 0.4615726
6.68 0.4713014
6.7 0.4661814
6.72 0.4508323
6.74 0.4368348
6.76 0.4729168
6.78 0.4813266
6.8 0.4528246
6.82 0.4658861
6.84 0.4581759
6.86 0.4523827
6.88 0.4675738
6.9 0.4761826
6.92 0.4755254
6.94 0.4704785
6.96 0.4687747
6.98 0.4583391
7 0.4429447
7.02 0.4597822
7.04 0.4701329
7.06 0.4334166
7.08 0.4589388
7.1 0.4627632
7.12 0.4409932
7.14 0.464489
7.16 0.4642466
7.18 0.4623308
7.2 0.4455612
7.22 0.4640039
7.24 0.4448317
7.26 0.4285443
7.28 0.4639232
7.3 0.4633035
7.32 0.4530726
7.34 0.4368349
7.36 0.4584219
7.38 0.4567265
7.4 0.4572202
7.42 0.4646768
7.44 0.4652151
7.46 0.4527146
7.48 0.4600545
7.5 0.4460378
7.52 0.4552744
7.54 0.45423
7.56 0.4417299
7.58 0.4646771
7.6 0.4532664
7.62 0.4648923
7.64 0.4583123
7.66 0.4482469
7.68 0.4497216
7.7 0.4596463
7.72 0.4345689
7.74 0.4669316
7.76 0.438264
7.78 0.4620062
7.8 0.447744
7.82 0.452217
7.84 0.4600005
7.86 0.4537074
7.88 0.4731545
7.9 0.4488313
7.92 0.4577387
7.94 0.4418999
7.96 0.4625475
7.98 0.452576
8 0.452797
8.02 0.4616545
8.04 0.4560978
8.06 0.4496111
8.08 0.4322901
8.1 0.4586393
8.12 0.4555215
8.14 0.4629794
8.16 0.4463457
8.18 0.4534594
8.2 0.4635192
8.22 0.4561253
8.24 0.4671457
8.26 0.4652958
8.28 0.4485813
8.3 0.4705583
8.32 0.4393463
8.34 0.4651341
8.36 0.438435
8.38 0.4309587
8.4 0.43926
8.42 0.4376356
8.44 0.4611667
8.46 0.4553293
8.48 0.4563716
8.5 0.4430851
8.52 0.4430853
8.54 0.4631408
8.56 0.4775724
8.58 0.4584215
8.6 0.4480235
8.62 0.4631146
8.64 0.4697605
8.66 0.4851802
8.68 0.4596194
8.7 0.4424085
8.72 0.4487762
8.74 0.4618982
8.76 0.4452247
8.78 0.448804
8.8 0.4741571
8.82 0.4760511
8.84 0.4527138
8.86 0.4405109
8.88 0.4476607
8.9 0.4534594
8.92 0.4454489
8.94 0.4532658
8.96 0.4593745
8.98 0.4527696
9 0.445814
9.02 0.453459
9.04 0.4571927
9.06 0.4512758
9.08 0.4520234
9.1 0.458912
9.12 0.4341944
9.14 0.4740785
9.16 0.4441282
9.18 0.4503889
9.2 0.4692011
9.22 0.4523554
9.24 0.4749213
9.26 0.4369216
9.28 0.4674668
9.3 0.4739459
9.32 0.4535418
9.34 0.4636268
9.36 0.4625466
9.38 0.4677072
9.4 0.4440162
9.42 0.4598651
9.44 0.457957
9.46 0.4632764
9.48 0.4548075
9.5 0.4493884
9.52 0.4651075
9.54 0.4527964
9.56 0.4457574
9.58 0.4680283
9.6 0.4609499
9.62 0.4418707
9.64 0.4632761
9.66 0.4528797
9.68 0.4628443
9.7 0.4402837
9.72 0.4455062
9.74 0.4198209
9.76 0.4380353
9.78 0.4512208
9.8 0.4562071
9.82 0.4610044
9.84 0.4493884
9.86 0.4622228
9.88 0.4755528
9.9 0.453045
9.92 0.4477995
9.94 0.4687752
9.96 0.454918
9.98 0.4620067
10 0.4481351
10.02 0.4616551
10.04 0.4570013
10.06 0.4454773
10.08 0.4282521
10.1 0.441843
10.12 0.451802
10.14 0.4508055
10.16 0.464273
10.18 0.4497224
10.2 0.4616544
10.22 0.4639505
10.24 0.4720701
10.26 0.4554666
10.28 0.4665295
10.3 0.4690946
10.32 0.4638424
10.34 0.4665293
10.36 0.4749995
10.38 0.4787748
10.4 0.448135
10.42 0.4739988
10.44 0.4467097
10.46 0.4688819
10.48 0.459511
10.5 0.4642464
10.52 0.4731547
10.54 0.4605973
10.56 0.4690947
10.58 0.4365775
10.6 0.4677876
10.62 0.4474934
10.64 0.4561526
10.66 0.4669848
10.68 0.4732339
10.7 0.4585301
10.72 0.4522444
10.74 0.4503881
10.76 0.4600272
10.78 0.461546
10.8 0.4557962
10.82 0.4696808
10.84 0.4545599
10.86 0.4609769
10.88 0.4624665
10.9 0.4582849
10.92 0.4619792
10.94 0.4559058
10.96 0.4586112
10.98 0.4581757
11 0.4518015
11.02 0.4531279
11.04 0.4529905
11.06 0.4540376
11.08 0.4618985
11.1 0.4686415
11.12 0.4477169
11.14 0.4836841
11.16 0.4604619
11.18 0.4628178
11.2 0.4430013
11.22 0.4610041
11.24 0.4529077
11.26 0.4380066
11.28 0.4516913
11.3 0.4552198
11.32 0.4782522
11.34 0.4564537
11.36 0.4495831
11.38 0.4669846
11.4 0.4438466
11.42 0.4555493
11.44 0.4565361
11.46 0.4455057
11.48 0.4649195
11.5 0.4528246
11.52 0.4634118
11.54 0.4613836
11.56 0.4535418
11.58 0.451497
11.6 0.4671459
11.62 0.4773106
11.64 0.4784612
11.66 0.4573295
11.68 0.4637615
11.7 0.4629793
11.72 0.4609497
11.74 0.45711
11.76 0.4296509
11.78 0.4713016
11.8 0.4594837
11.82 0.4501664
11.84 0.4532383
11.86 0.4548071
11.88 0.4672791
11.9 0.4249995
11.92 0.4647042
11.94 0.4659676
11.96 0.4672791
11.98 0.453459
12 0.4463748
12.02 0.4589398
12.04 0.4345685
12.06 0.458421
12.08 0.4622231
12.1 0.4360617
12.12 0.4648389
12.14 0.4670648
12.16 0.4807029
12.18 0.4574654
12.2 0.4669851
12.22 0.4612486
12.24 0.4729688
12.26 0.4490541
12.28 0.4755521
12.3 0.4523272
12.32 0.4577658
12.34 0.4528247
12.36 0.4516081
12.38 0.4411348
12.4 0.4748421
12.42 0.4737619
12.44 0.4439594
12.46 0.43029
12.48 0.456782
12.5 0.4583125
12.52 0.4710096
12.54 0.4703454
12.56 0.4345399
12.58 0.4498049
12.6 0.4635997
12.62 0.4490549
12.64 0.4372066
12.66 0.4442972
12.68 0.4400001
12.7 0.4492773
12.72 0.445702
12.74 0.4488041
12.76 0.4471575
12.78 0.464489
12.8 0.4581753
12.82 0.4523827
12.84 0.4683485
12.86 0.4535418
12.88 0.463627
12.9 0.4600275
12.92 0.4468504
12.94 0.4563438
12.96 0.4161132
12.98 0.4450004
13 0.4331854
13.02 0.4566454
13.04 0.4487761
13.06 0.4554664
13.08 0.4514974
13.1 0.4446632
13.12 0.4571924
13.14 0.4402835
13.16 0.4595109
13.18 0.4520231
13.2 0.4667443
13.22 0.4610046
13.24 0.4659131
13.26 0.4590212
13.28 0.4582847
13.3 0.4638164
13.32 0.4610317
13.34 0.4608148
13.36 0.461004
13.38 0.4545876
13.4 0.4573298
13.42 0.44699
13.44 0.456755
13.46 0.4663961
13.48 0.4433396
13.5 0.4450849
13.52 0.4575481
13.54 0.4668514
13.56 0.460109
13.58 0.4579024
13.6 0.4532936
13.62 0.4543674
13.64 0.4454769
13.66 0.4525756
13.68 0.4283982
13.7 0.4390332
13.72 0.4584208
13.74 0.4024302
13.76 0.4535147
13.78 0.4560972
13.8 0.4612477
13.82 0.4677875
13.84 0.4735502
13.86 0.4617356
13.88 0.4634654
13.9 0.4510542
13.92 0.4377786
13.94 0.4662884
13.96 0.4385777
13.98 0.4684817
14 0.457165
14.02 0.4701329
14.04 0.4520231
14.06 0.443114
14.08 0.4404823
14.1 0.4597015
14.12 0.4579028
14.14 0.4669313
14.16 0.441843
14.18 0.4589388
14.2 0.4587207
14.22 0.4378358
14.24 0.4416726
14.26 0.4556866
14.28 0.4598642
14.3 0.4331571
14.32 0.457192
14.34 0.4738668
14.36 0.454698
14.38 0.4418426
14.4 0.4624663
14.42 0.4659133
14.44 0.4128254
14.46 0.4545326
14.48 0.4488317
14.5 0.4536791
14.52 0.454257
14.54 0.4520229
14.56 0.4642736
14.58 0.4358039
14.6 0.4583394
14.62 0.4507221
14.64 0.4453368
14.66 0.4588028
14.68 0.4566181
14.7 0.4554394
14.72 0.4659666
14.74 0.4574658
14.76 0.4518017
14.78 0.4470462
14.8 0.4457014
14.82 0.4415317
14.84 0.4370641
14.86 0.4645966
14.88 0.4483861
14.9 0.4682678
14.92 0.4457859
14.94 0.4565908
14.96 0.4571654
14.98 0.4571921
15 0.4659669
15.02 0.4570008
15.04 0.4483579
15.06 0.443339
15.08 0.4596735
15.1 0.4416167
15.12 0.4610046
15.14 0.4720697
15.16 0.4573291
15.18 0.4683487
15.2 0.4724668
15.22 0.4670388
15.24 0.4566451
15.26 0.460272
15.28 0.4648387
15.3 0.4554391
15.32 0.4557686
15.34 0.4654033
15.36 0.4650537
15.38 0.4748949
15.4 0.4573286
15.42 0.4616816
15.44 0.4663157
15.46 0.464893
15.48 0.4504998
15.5 0.4719375
15.52 0.4639232
15.54 0.4618984
15.56 0.4519132
15.58 0.4691749
15.6 0.4686149
15.62 0.4612477
15.64 0.4636808
15.66 0.4633842
15.68 0.4493328
15.7 0.4601624
15.72 0.467012
15.74 0.4537344
15.76 0.4360327
15.78 0.4771524
15.8 0.4667441
15.82 0.4607056
15.84 0.4517191
15.86 0.4514976
15.88 0.4527139
15.9 0.4483859
15.92 0.4518294
15.94 0.4764713
15.96 0.4586391
15.98 0.4485811
16 0.4505551
16.02 0.4665295
16.04 0.4567548
16.06 0.4631953
16.08 0.4441283
16.1 0.4676004
16.12 0.4641929
16.14 0.447912
16.16 0.4621145
16.18 0.4348275
16.2 0.4624122
16.22 0.4762876
16.24 0.4934067
16.26 0.4352877
16.28 0.4699464
16.3 0.4485805
16.32 0.4647042
16.34 0.4783573
16.36 0.4495275
16.38 0.467627
16.4 0.4631143
16.42 0.4661276
16.44 0.4567544
16.46 0.4659669
16.48 0.4463469
16.5 0.4622228
16.52 0.4541205
16.54 0.4433399
16.56 0.4751315
16.58 0.4553297
16.6 0.438719
16.62 0.4642742
16.64 0.4624116
16.66 0.4529075
16.68 0.4621146
16.7 0.4527968
16.72 0.4622231
16.74 0.4736302
16.76 0.4596464
16.78 0.4405393
16.8 0.4579578
16.82 0.4535968
16.84 0.4070317
16.86 0.4507219
16.88 0.4452246
16.9 0.467253
16.92 0.4609778
16.94 0.4543403
16.96 0.4600277
16.98 0.4539551
17 0.4732074
17.02 0.4697344
17.04 0.4547526
17.06 0.4431986
17.08 0.446906
17.1 0.4625207
17.12 0.4560972
17.14 0.4664223
17.16 0.4728899
17.18 0.450722
17.2 0.4606793
17.22 0.4692013
17.24 0.4637616
17.26 0.4498324
17.28 0.464408
17.3 0.4205059
17.32 0.4685344
17.34 0.4556858
17.36 0.4779647
17.38 0.4535141
17.4 0.4174033
17.42 0.4711956
17.44 0.458966
17.46 0.4359185
17.48 0.4278146
17.5 0.4579304
17.52 0.4308714
17.54 0.4764707
17.56 0.4610048
17.58 0.4524103
17.6 0.4332722
17.62 0.4498055
17.64 0.4573017
17.66 0.4567828
17.68 0.445786
17.7 0.4436782
17.72 0.4590752
17.74 0.4610316
17.76 0.4525757
17.78 0.4742629
17.8 0.463627
17.82 0.4819234
17.84 0.4659667
17.86 0.4601627
17.88 0.4474647
17.9 0.4605972
17.92 0.4420697
17.94 0.4811189
17.96 0.4703717
17.98 0.4567824
18 0.4211288
18.02 0.4532661
18.04 0.4416729
18.06 0.4749208
18.08 0.4570828
18.1 0.4481349
18.12 0.4510821
18.14 0.4554668
18.16 0.4437903
18.18 0.4616813
18.2 0.4552197
18.22 0.4648119
18.24 0.4563438
18.26 0.4375215
18.28 0.4534597
18.3 0.4678141
18.32 0.4387772
18.34 0.4533763
18.36 0.4435369
18.38 0.4231727
18.4 0.4588026
18.42 0.455137
18.44 0.4496944
18.46 0.4759465
18.48 0.455686
18.5 0.4536797
18.52 0.4458138
18.54 0.4437903
18.56 0.4589114
18.58 0.443029
18.6 0.459619
18.62 0.4118861
18.64 0.4427468
18.66 0.4741835
18.68 0.4512205
18.7 0.4446911
18.72 0.4514973
18.74 0.4513032
18.76 0.4491661
18.78 0.443339
18.8 0.4097865
18.82 0.4594023
18.84 0.4712217
18.86 0.4646766
18.88 0.4591568
18.9 0.467707
18.92 0.4598371
18.94 0.4499997
18.96 0.4560975
18.98 0.4479116
19 0.4504994
19.02 0.434885
19.04 0.4674396
19.06 0.4593475
19.08 0.4250588
19.1 0.4617629
19.12 0.4637076
19.14 0.414638
19.16 0.4560154
19.18 0.4556589
19.2 0.4285437
19.22 0.4510259
19.24 0.4491385
19.26 0.4302609
19.28 0.4563443
19.3 0.4667715
19.32 0.4514423
19.34 0.4516913
19.36 0.4473811
19.38 0.4367207
19.4 0.4400277
19.42 0.4514704
19.44 0.4532932
19.46 0.467145
19.48 0.4475768
19.5 0.4385485
19.52 0.4750257
19.54 0.4502775
19.56 0.4433957
19.58 0.4484972
19.6 0.4582577
19.62 0.4635196
19.64 0.4616547
19.66 0.4512484
19.68 0.4349996
19.7 0.4435371
19.72 0.4564259
19.74 0.4532382
19.76 0.4500559
19.78 0.4603802
19.8 0.478147
19.82 0.447381
19.84 0.4561246
19.86 0.4558509
19.88 0.451054
19.9 0.4656714
19.92 0.4528247
19.94 0.4527964
19.96 0.4477164
19.98 0.4609498
20 0.463411
&
@target G1.S0
@type xy
0 254
0.02 789
0.04 11
0.06 63
0.08 22
0.1 0
0.12 22
0.14 435
0.16 1578
0.18 902
0.2 2629
0.22 267
0.24 1
0.26 653
0.28 542
0.3 1136
0.32 0
0.34 39
0.36 0
0.38 0
0.4 202
0.42 0
0.44 304
0.46 997
0.48 224
0.5 0
0.52 569
0.54 0
0.56 0
0.58 43
0.6 48
0.62 1
0.64 40
0.66 0
0.68 0
0.7 143
0.72 2309
0.74 128
0.76 0
0.78 9
0.8 1163
0.82 71
0.84 254
0.86 284
0.88 1079
0.9 63
0.92 55
0.94 696
0.96 4416
0.98 10380
1 9627
1.02 7372
1.04 6102
1.06 8859
1.08 9091
1.1 9283
1.12 9068
1.14 8890
1.16 8776
1.18 8859
1.2 9386
1.22 7625
1.24 7666
1.26 8289
1.28 8937
1.3 7560
1.32 8852
1.34 7977
1.36 7734
1.38 7394
1.4 8109
1.42 8461
1.44 6620
1.46 6723
1.48 6869
1.5 8029
1.52 7936
1.54 7746
1.56 8926
1.58 9304
1.6 8473
1.62 7346
1.64 7309
1.66 7788
1.68 9170
1.7 8355
1.72 7238
1.74 9786
1.76 10250
1.78 9548
1.8 8264
1.82 10295
1.84 9705
1.86 9183
1.88 9213
1.9 10919
1.92 10209
1.94 10424
1.96 11200
1.98 9256
2 8475
2.02 9360
2.04 7702
2.06 7975
2.08 6234
2.1 6549
2.12 6432
2.14 8628
2.16 6610
2.18 7253
2.2 6200
2.22 5343
2.24 4245
2.26 3895
2.28 4005
2.3 4320
2.32 3017
2.34 3501
2.36 2211
2.38 2694
2.4 2825
2.42 2385
2.44 2921
2.46 2286
2.48 3246
2.5 4235
2.52 5504
2.54 5832
2.56 7045
2.58 5810
2.6 6767
2.62 5602
2.64 4608
2.66 5626
2.68 5414
2.7 4122
2.72 3453
2.74 3762
2.76 5060
2.78 3749
2.8 5087
2.82 5277
2.84 4935
2.86 6044
2.88 7007
2.9 7209
2.92 8420
2.94 7808
2.96 7344
2.98 9554
3 8257
3.02 9688
3.04 10141
3.06 9854
3.08 7758
3.1 8579
3.12 7812
3.14 6628
3.16 7170
3.18 6876
3.2 6659
3.22 7121
3.24 6106
3.26 7155
3.28 9012
3.3 8569
3.32 8075
3.34 8327
3.36 8351
3.38 8588
3.4 7708
3.42 9346
3.44 8760
3.46 9125
3.48 9491
3.5 9162
3.52 8924
3.54 9601
3.56 10276
3.58 9890
3.6 10987
3.62 8859
3.64 8229
3.66 7909
3.68 7890
3.7 7270
3.72 7229
3.74 9276
3.76 8153
3.78 8413
3.8 8601
3.82 8284
3.84 8434
3.86 9476
3.88 7391
3.9 8185
3.92 7278
3.94 7655
3.96 8102
3.98 8231
4 6226
4.02 5755
4.04 5312
4.06 4656
4.08 4779
4.1 5562
4.12 6300
4.14 7898
4.16 8765
4.18 7347
4.2 7168
4.22 6483
4.24 8411
4.26 7908
4.28 7151
4.3 7225
4.32 7650
4.34 9204
4.36 8409
4.38 8843
4.4 8062
4.42 7921
4.44 8805
4.46 6786
4.48 6691
4.5 6143
4.52 6153
4.54 6078
4.56 6881
4.58 9170
4.6 9369
4.62 9206
4.64 9642
4.66 9524
4.68 7695
4.7 7273
4.72 8272
4.74 7572
4.76 8143
4.78 8138
4.8 8028
4.82 4462
4.84 3884
4.86 5349
4.88 4858
4.9 5083
4.92 6641
4.94 7042
4.96 5473
4.98 4567
5 5602
5.02 6511
5.04 8065
5.06 6641
5.08 6729
5.1 8241
5.12 6682
5.14 7174
5.16 5031
5.18 7698
5.2 8979
5.22 8696
5.24 8529
5.26 9191
5.28 10602
5.3 8461
5.32 7628
5.34 7925
5.36 6519
5.38 5944
5.4 7527
5.42 5545
5.44 6727
5.46 6230
5.48 5837
5.5 7039
5.52 6804
5.54 6957
5.56 7138
5.58 8794
5.6 9850
5.62 8962
5.64 8857
5.66 9830
5.68 10476
5.7 11369
5.72 10541
5.74 12504
5.76 10596
5.78 9436
5.8 9279
5.82 10357
5.84 9725
5.86 10766
5.88 10285
5.9 12063
5.92 11001
5.94 12178
5.96 12102
5.98 11098
6 12113
6.02 11734
6.04 10530
6.06 10370
6.08 10157
6.1 11808
6.12 10885
6.14 13041
6.16 14340
6.18 14784
6.2 12883
6.22 11355
6.24 12946
6.26 11412
6.28 11587
6.3 11365
6.32 10257
6.34 11410
6.36 9433
6.38 11099
6.4 11017
6.42 9542
6.44 9962
6.46 7870
6.48 10031
6.5 12313
6.52 11227
6.54 12863
6.56 12322
6.58 12993
6.6 13592
6.62 13401
6.64 13180
6.66 13329
6.68 11422
6.7 13143
6.72 12178
6.74 12451
6.76 13410
6.78 12378
6.8 11594
6.82 12587
6.84 13987
6.86 11617
6.88 13517
6.9 13515
6.92 11997
6.94 11114
6.96 11642
6.98 12224
7 10853
7.02 11900
7.04 9108
7.06 8963
7.08 7765
7.1 8412
7.12 8065
7.14 10549
7.16 11972
7.18 10879
7.2 11031
7.22 10992
7.24 10229
7.26 11301
7.28 11690
7.3 10005
7.32 8480
7.34 10587
7.36 10119
7.38 10167
7.4 9883
7.42 10562
7.44 10354
7.46 11085
7.48 12416
7.5 10692
7.52 11614
7.54 12622
7.56 12122
7.58 12257
7.6 13779
7.62 12476
7.64 12599
7.66 12425
7.68 11237
7.7 9399
7.72 7944
7.74 7881
7.76 8113
7.78 5594
7.8 6768
7.82 6917
7.84 6344
7.86 4899
7.88 4973
7.9 6839
7.92 8151
7.94 7840
7.96 7182
7.98 9448
8 8237
8.02 9604
8.04 9948
8.06 9607
8.08 9448
8.1 7527
8.12 6469
8.14 7411
8.16 9055
8.18 10081
8.2 10082
8.22 9348
8.24 8430
8.26 7831
8.28 8943
8.3 9448
8.32 9698
8.34 11958
8.36 12939
8.38 11372
8.4 11401
8.42 11046
8.44 10535
8.46 10221
8.48 10087
8.5 10497
8.52 9006
8.54 8868
8.56 8508
8.58 8605
8.6 9776
8.62 8591
8.64 10455
8.66 9861
8.68 10066
8.7 9249
8.72 10916
8.74 9278
8.76 8993
8.78 9209
8.8 10130
8.82 10293
8.84 8638
8.86 10145
8.88 10298
8.9 10492
8.92 11133
8.94 10358
8.96 10950
8.98 9630
9 10213
9.02 8745
9.04 9510
9.06 8261
9.08 11606
9.1 11473
9.12 10553
9.14 13180
9.16 12407
9.18 12265
9.2 12478
9.22 10465
9.24 10726
9.26 8930
9.28 9740
9.3 9761
9.32 9127
9.34 9128
9.36 10041
9.38 11153
9.4 10812
9.42 10181
9.44 10434
9.46 12195
9.48 10491
9.5 11577
9.52 12159
9.54 13207
9.56 11022
9.58 12787
9.6 13993
9.62 14865
9.64 13461
9.66 13110
9.68 14653
9.7 13447
9.72 14177
9.74 14913
9.76 13855
9.78 13282
9.8 12061
9.82 13676
9.84 14112
9.86 14612
9.88 15159
9.9 14055
9.92 15306
9.94 14247
9.96 14857
9.98 13311
10 12326
10.02 13332
10.04 12109
10.06 13292
10.08 13851
10.1 12607
10.12 12363
10.14 12531
10.16 12489
10.18 12399
10.2 12936
10.22 12721
10.24 11407
10.26 12942
10.28 11475
10.3 11830
10.32 11999
10.34 11572
10.36 12006
10.38 11500
10.4 11661
10.42 10511
10.44 11760
10.46 12792
10.48 12358
10.5 11083
10.52 12876
10.54 14188
10.56 12659
10.58 11161
10.6 10571
10.62 10386
10.64 10354
10.66 10937
10.68 9335
10.7 8984
10.72 11545
10.74 11431
10.76 9067
10.78 8903
10.8 10356
10.82 10839
10.84 9493
10.86 9933
10.88 10924
10.9 11218
10.92 11753
10.94 10336
10.96 10458
10.98 11241
11 10539
11.02 11057
11.04 11866
11.06 12057
11.08 12583
11.1 12520
11.12 13093
11.14 12287
11.16 13094
11.18 12549
11.2 11650
11.22 13406
11.24 11385
11.26 12580
11.28 11342
11.3 11683
11.32 12506
11.34 11634
11.36 11328
11.38 12595
11.4 11701
11.42 10792
11.44 11741
11.46 12325
11.48 10066
11.5 11906
11.52 13051
11.54 12150
11.56 12747
11.58 13329
11.6 12383
11.62 11874
11.64 12546
11.66 10317
11.68 11827
11.7 11058
11.72 11621
11.74 11941
11.76 10477
11.78 11296
11.8 11840
11.82 10984
11.84 12139
11.86 12593
11.88 10632
11.9 9064
11.92 9286
11.94 10188
11.96 8965
11.98 8067
12 10194
12.02 8672
12.04 8998
12.06 10698
12.08 9500
12.1 11296
12.12 11000
12.14 10462
12.16 10886
12.18 13025
12.2 9240
12.22 10889
12.24 10555
12.26 9768
12.28 8903
12.3 11329
12.32 9902
12.34 9569
12.36 7985
12.38 10310
12.4 8747
12.42 9634
12.44 9950
12.46 9163
12.48 9079
12.5 10323
12.52 10765
12.54 12020
12.56 10669
12.58 11935
12.6 10535
12.62 12411
12.64 13721
12.66 13649
12.68 13632
12.7 13034
12.72 14657
12.74 14056
12.76 14286
12.78 12113
12.8 13187
12.82 13744
12.84 14125
12.86 13874
12.88 13743
12.9 13501
12.92 15156
12.94 14284
12.96 14111
12.98 15000
13 13379
13.02 13194
13.04 15841
13.06 14071
13.08 13650
13.1 13870
13.12 13643
13.14 13516
13.16 14015
13.18 14031
13.2 13502
13.22 14054
13.24 11613
13.26 12438
13.28 11210
13.3 11298
13.32 11644
13.34 13462
13.36 12161
13.38 12386
13.4 12460
13.42 11763
13.44 11925
13.46 12642
13.48 12064
13.5 12603
13.52 13254
13.54 12668
13.56 11526
13.58 12964
13.6 12530
13.62 12908
13.64 12326
13.66 11941
13.68 11647
13.7 9082
13.72 9313
13.74 10908
13.76 10992
13.78 12364
13.8 13102
13.82 13413
13.84 12677
13.86 11675
13.88 10926
13.9 11190
13.92 9218
13.94 8917
13.96 8701
13.98 8267
14 8819
14.02 9038
14.04 9307
14.06 8433
14.08 8295
14.1 8699
14.12 7263
14.14 7506
14.16 7157
14.18 8513
14.2 8240
14.22 8092
14.24 8005
14.26 6680
14.28 7122
14.3 9193
14.32 9045
14.34 7865
14.36 7625
14.38 8539
14.4 9734
14.42 11751
14.44 11610
14.46 11077
14.48 12734
14.5 11454
14.52 10958
14.54 12187
14.56 11148
14.58 10992
14.6 10354
14.62 10188
14.64 10594
14.66 9264
14.68 9271
14.7 8910
14.72 9817
14.74 9738
14.76 9325
14.78 8493
14.8 9250
14.82 8156
14.84 7910
14.86 7622
14.88 6848
14.9 6374
14.92 5362
14.94 6661
14.96 6980
14.98 6228
15 6823
15.02 8099
15.04 9243
15.06 7717
15.08 8999
15.1 7107
15.12 7790
15.14 7867
15.16 5966
15.18 6106
15.2 6579
15.22 6010
15.24 6119
15.26 5012
15.28 5414
15.3 4866
15.32 6035
15.34 6319
15.36 4994
15.38 4443
15.4 5429
15.42 4482
15.44 6140
15.46 5236
15.48 6369
15.5 6986
15.52 6613
15.54 5822
15.56 6441
15.58 4378
15.6 7194
15.62 4783
15.64 3418
15.66 2874
15.68 3817
15.7 3859
15.72 4959
15.74 6689
15.76 5896
15.78 5871
15.8 5084
15.82 5303
15.84 7839
15.86 7093
15.88 6167
15.9 5232
15.92 6196
15.94 8876
15.96 6444
15.98 6680
16 6268
16.02 5790
16.04 5963
16.06 6396
16.08 6615
16.1 6172
16.12 5275
16.14 6894
16.16 5524
16.18 6214
16.2 6025
16.22 6120
16.24 6953
16.26 7421
16.28 6388
16.3 7168
16.32 8941
16.34 7665
16.36 9177
16.38 9143
16.4 10887
16.42 8856
16.44 8659
16.46 8809
16.48 7777
16.5 10222
16.52 10823
16.54 6401
16.56 7140
16.58 7877
16.6 8039
16.62 6386
16.64 8508
16.66 8979
16.68 8917
16.7 8995
16.72 8481
16.74 9155
16.76 8126
16.78 7366
16.8 7164
16.82 7273
16.84 7307
16.86 6593
16.88 6569
16.9 7160
16.92 7034
16.94 7723
16.96 4300
16.98 2853
17 2470
17.02 2659
17.04 2810
17.06 4067
17.08 3828
17.1 3699
17.12 5496
17.14 5671
17.16 6751
17.18 8793
17.2 8289
17.22 7061
17.24 7012
17.26 6936
17.28 9023
17.3 9892
17.32 8109
17.34 9859
17.36 7531
17.38 6698
17.4 8188
17.42 6913
17.44 7402
17.46 6938
17.48 8675
17.5 7116
17.52 8266
17.54 6581
17.56 8248
17.58 8680
17.6 6610
17.62 9274
17.64 9046
17.66 9105
17.68 7759
17.7 8487
17.72 10465
17.74 6972
17.76 8705
17.78 10126
17.8 10290
17.82 12209
17.84 11275
17.86 11497
17.88 11111
17.9 11501
17.92 10503
17.94 9222
17.96 9582
17.98 8908
18 9665
18.02 9282
18.04 8263
18.06 7844
18.08 8028
18.1 8813
18.12 8885
18.14 8856
18.16 8035
18.18 9482
18.2 10918
18.22 9429
18.24 9118
18.26 10286
18.28 10032
18.3 9259
18.32 9515
18.34 11049
18.36 10354
18.38 11076
18.4 11075
18.42 10973
18.44 9929
18.46 10740
18.48 8927
18.5 8290
18.52 9846
18.54 9000
18.56 8532
18.58 8124
18.6 9926
18.62 9389
18.64 10665
18.66 11447
18.68 11189
18.7 11371
18.72 10959
18.74 10727
18.76 10687
18.78 9454
18.8 10979
18.82 12295
18.84 11676
18.86 9239
18.88 9656
18.9 9503
18.92 8821
18.94 9274
18.96 9999
18.98 9237
19 9312
19.02 9697
19.04 11956
19.06 13212
19.08 12441
19.1 11288
19.12 11833
19.14 11712
19.16 10962
19.18 11668
19.2 12699
19.22 12082
19.24 12444
19.26 14283
19.28 11468
19.3 10316
19.32 13300
19.34 12631
19.36 12180
19.38 11713
19.4 11943
19.42 10343
19.44 10284
19.46 11070
19.48 10106
19.5 10413
19.52 8883
19.54 8166
19.56 9684
19.58 9071
19.6 6912
19.62 7726
19.64 8220
19.66 8980
19.68 9193
19.7 9742
19.72 9975
19.74 10715
19.76 11305
19.78 9876
19.8 10712
19.82 10644
19.84 11039
19.86 12257
19.88 10227
19.9 10544
19.92 10614
19.94 9090
19.96 8633
19.98 7300
20 8234
&
@target G1.S1
@type xy
0 0
0.02 83
0.04 0
0.06 0
0.08 0
0.1 0
0.12 8
0.14 0
0.16 15
0.18 0
0.2 395
0.22 27
0.24 1
0.26 278
0.28 895
0.3 375
0.32 0
0.34 43
0.36 0
0.38 22
0.4 971
0.42 9
0.44 98
0.46 71
0.48 2
0.5 0
0.52 1506
0.54 0
0.56 0
0.58 79
0.6 247
0.62 6
0.64 235
0.66 1509
0.68 0
0.7 18
0.72 299
0.74 93
0.76 0
0.78 0
0.8 941
0.82 150
0.84 307
0.86 404
0.88 1212
0.9 23
0.92 121
0.94 1581
0.96 3796
0.98 6642
1 5764
1.02 7660
1.04 8547
1.06 7259
1.08 7148
1.1 7358
1.12 7014
1.14 6127
1.16 6240
1.18 5904
1.2 6441
1.22 6318
1.24 6125
1.26 7021
1.28 6424
1.3 7024
1.32 7129
1.34 6386
1.36 9470
1.38 8820
1.4 8898
1.42 8451
1.44 9970
1.46 11250
1.48 8167
1.5 7694
1.52 8453
1.54 8088
1.56 6779
1.58 5651
1.6 7511
1.62 8792
1.64 9048
1.66 8001
1.68 6924
1.7 8778
1.72 8873
1.74 7030
1.76 6004
1.78 5975
1.8 7271
1.82 6282
1.84 7435
1.86 7525
1.88 7606
1.9 5687
1.92 6655
1.94 6636
1.96 6184
1.98 5977
2 7040
2.02 6904
2.04 8350
2.06 8529
2.08 9008
2.1 10717
2.12 10377
2.14 8122
2.16 9994
2.18 9813
2.2 9495
2.22 11348
2.24 13493
2.26 13078
2.28 12016
2.3 11866
2.32 12713
2.34 12849
2.36 12276
2.38 11644
2.4 11603
2.42 11982
2.44 13123
2.46 12336
2.48 11588
2.5 10813
2.52 10029
2.54 9483
2.56 8556
2.58 9651
2.6 10102
2.62 9537
2.64 13049
2.66 10497
2.68 10515
2.7 10732
2.72 11830
2.74 10555
2.76 9840
2.78 11089
2.8 11030
2.82 10521
2.84 11524
2.86 11047
2.88 8734
2.9 8050
2.92 8074
2.94 6519
2.96 7531
2.98 6335
3 8316
3.02 5767
3.04 5269
3.06 6209
3.08 8055
3.1 8266
3.12 6657
3.14 8268
3.16 8049
3.18 8986
3.2 8628
3.22 8049
3.24 8607
3.26 7051
3.28 9455
3.3 8077
3.32 5464
3.34 5090
3.36 6225
3.38 6345
3.4 8717
3.42 5551
3.44 5358
3.46 5890
3.48 5782
3.5 4520
3.52 5188
3.54 3960
3.56 4991
3.58 3532
3.6 4948
3.62 6844
3.64 6061
3.66 6858
3.68 6431
3.7 7208
3.72 7777
3.74 4545
3.76 5793
3.78 5398
3.8 6723
3.82 8644
3.84 7660
3.86 7292
3.88 9294
3.9 7379
3.92 8763
3.94 8036
3.96 7334
3.98 7425
4 7941
4.02 9455
4.04 8686
4.06 10109
4.08 9927
4.1 9031
4.12 7998
4.14 7377
4.16 6898
4.18 7679
4.2 7663
4.22 7531
4.24 7055
4.26 5791
4.28 8682
4.3 8762
4.32 5713
4.34 6850
4.36 8101
4.38 8254
4.4 7649
4.42 7801
4.44 6614
4.46 7390
4.48 9077
4.5 9826
4.52 9564
4.54 8256
4.56 8126
4.58 6820
4.6 6389
4.62 5805
4.64 5323
4.66 6484
4.68 6979
4.7 9990
4.72 8680
4.74 7533
4.76 8587
4.78 7022
4.8 8231
4.82 10886
4.84 11529
4.86 10604
4.88 11948
4.9 9437
4.92 9710
4.94 9028
4.96 10977
4.98 11491
5 8553
5.02 9648
5.04 7550
5.06 8579
5.08 8353
5.1 9186
5.12 8469
5.14 8043
5.16 7891
5.18 7717
5.2 6785
5.22 6314
5.24 6021
5.26 6838
5.28 5582
5.3 6929
5.32 7141
5.34 6846
5.36 8098
5.38 8354
5.4 8018
5.42 8419
5.44 9147
5.46 10363
5.48 9791
5.5 8672
5.52 9089
5.54 8014
5.56 8842
5.58 6410
5.6 6663
5.62 6362
5.64 5604
5.66 5551
5.68 4876
5.7 3995
5.72 3841
5.74 2936
5.76 4066
5.78 3922
5.8 5507
5.82 4414
5.84 5575
5.86 4942
5.88 4738
5.9 4381
5.92 3934
5.94 4453
5.96 3352
5.98 5063
6 4756
6.02 4222
6.04 5117
6.06 5668
6.08 5518
6.1 4779
6.12 3945
6.14 2695
6.16 2222
6.18 2153
6.2 2513
6.22 3030
6.24 2051
6.26 2256
6.28 2814
6.3 3405
6.32 3814
6.34 3022
6.36 4226
6.38 3852
6.4 4180
6.42 4666
6.44 5357
6.46 6319
6.48 5197
6.5 4210
6.52 3953
6.54 3992
6.56 3290
6.58 2920
6.6 2569
6.62 2370
6.64 2451
6.66 2067
6.68 2893
6.7 2993
6.72 2988
6.74 3158
6.76 2806
6.78 2895
6.8 2724
6.82 2822
6.84 2649
6.86 2848
6.88 2129
6.9 2607
6.92 3378
6.94 2559
6.96 3194
6.98 3504
7 4320
7.02 4497
7.04 5707
7.06 7054
7.08 6429
7.1 6658
7.12 5755
7.14 6304
7.16 4829
7.18 5015
7.2 4955
7.22 4472
7.24 4974
7.26 3346
7.28 3254
7.3 3862
7.32 3766
7.34 3758
7.36 4485
7.38 6015
7.4 5837
7.42 4461
7.44 4461
7.46 3900
7.48 3598
7.5 3443
7.52 2973
7.54 2655
7.56 2106
7.58 1757
7.6 2371
7.62 2437
7.64 2966
7.66 2833
7.68 3003
7.7 6485
7.72 7270
7.74 7529
7.76 7121
7.78 8598
7.8 7913
7.82 7109
7.84 6603
7.86 8284
7.88 8663
7.9 8596
7.92 6890
7.94 6776
7.96 6075
7.98 5301
8 6434
8.02 5137
8.04 3977
8.06 4983
8.08 4285
8.1 5715
8.12 7570
8.14 6736
8.16 6884
8.18 6524
8.2 4517
8.22 5139
8.24 5393
8.26 7218
8.28 6123
8.3 5038
8.32 4575
8.34 3374
8.36 2905
8.38 3461
8.4 3758
8.42 4148
8.44 3295
8.46 4588
8.48 5884
8.5 4573
8.52 5257
8.54 5844
8.56 5485
8.58 5415
8.6 4984
8.62 5300
8.64 6234
8.66 4500
8.68 5636
8.7 6140
8.72 5538
8.74 6433
8.76 6013
8.78 6050
8.8 4817
8.82 4937
8.84 4730
8.86 5065
8.88 3538
8.9 4142
8.92 2780
8.94 3751
8.96 3884
8.98 4295
9 5400
9.02 5923
9.04 6440
9.06 5821
9.08 4818
9.1 5091
9.12 4009
9.14 4067
9.16 3751
9.18 3024
9.2 4490
9.22 5192
9.24 4416
9.26 4864
9.28 5047
9.3 5983
9.32 5809
9.34 5182
9.36 4571
9.38 3571
9.4 4092
9.42 4356
9.44 4290
9.46 2848
9.48 4805
9.5 4904
9.52 4258
9.54 3767
9.56 5045
9.58 2553
9.6 1226
9.62 346
9.64 107
9.66 79
9.68 92
9.7 182
9.72 151
9.74 116
9.76 667
9.78 603
9.8 1057
9.82 973
9.84 319
9.86 138
9.88 19
9.9 301
9.92 400
9.94 733
9.96 1150
9.98 1596
10 1705
10.02 1895
10.04 1871
10.06 1828
10.08 1607
10.1 2444
10.12 2384
10.14 2414
10.16 2708
10.18 3130
10.2 2327
10.22 2538
10.24 2130
10.26 2129
10.28 2502
10.3 2713
10.32 3388
10.34 3435
10.36 3020
10.38 2248
10.4 2836
10.42 3502
10.44 3124
10.46 3037
10.48 2669
10.5 2621
10.52 2220
10.54 1906
10.56 2896
10.58 3257
10.6 5255
10.62 3491
10.64 3157
10.66 5634
10.68 6179
10.7 5608
10.72 5423
10.74 4855
10.76 5683
10.78 5678
10.8 5906
10.82 4659
10.84 5665
10.86 5300
10.88 5102
10.9 5261
10.92 4931
10.94 4441
10.96 4823
10.98 4642
11 4212
11.02 3653
11.04 3662
11.06 3040
11.08 2596
11.1 2434
11.12 2965
11.14 3507
11.16 2854
11.18 2215
11.2 2483
11.22 2775
11.24 2635
11.26 2836
11.28 3493
11.3 3017
11.32 2798
11.34 3034
11.36 3353
11.38 2753
11.4 2876
11.42 3293
11.44 3369
11.46 4271
11.48 3913
11.5 3192
11.52 3261
11.54 3048
11.56 2134
11.58 2837
11.6 2878
11.62 2966
11.64 4123
11.66 4112
11.68 4510
11.7 4770
11.72 4828
11.74 5097
11.76 4174
11.78 4161
11.8 3449
11.82 4177
11.84 4222
11.86 4558
11.88 4543
11.9 5195
11.92 6470
11.94 6684
11.96 5596
11.98 5222
12 5296
12.02 7081
12.04 5682
12.06 4678
12.08 5219
12.1 5498
12.12 5199
12.14 4387
12.16 4409
12.18 4015
12.2 4493
12.22 3882
12.24 4779
12.26 5774
12.28 6615
12.3 5054
12.32 6750
12.34 6956
12.36 6588
12.38 5984
12.4 6606
12.42 5488
12.44 5957
12.46 5629
12.48 5993
12.5 5102
12.52 3511
12.54 3619
12.56 3037
12.58 3194
12.6 1928
12.62 1994
12.64 970
12.66 1111
12.68 916
12.7 948
12.72 939
12.74 485
12.76 699
12.78 557
12.8 621
12.82 241
12.84 209
12.86 332
12.88 77
12.9 72
12.92 3
12.94 239
12.96 66
12.98 312
13 922
13.02 814
13.04 815
13.06 513
13.08 1417
13.1 1372
13.12 1527
13.14 1251
13.16 1589
13.18 1630
13.2 1581
13.22 1732
13.24 2030
13.26 2603
13.28 3005
13.3 3149
13.32 2900
13.34 2030
13.36 2643
13.38 3420
13.4 4564
13.42 2747
13.44 3789
13.46 2981
13.48 2428
13.5 1596
13.52 1345
13.54 1540
13.56 2506
13.58 1838
13.6 925
13.62 889
13.64 1443
13.66 1148
13.68 2034
13.7 4157
13.72 3847
13.74 4015
13.76 3240
13.78 2254
13.8 2168
13.82 2069
13.84 1316
13.86 3462
13.88 4100
13.9 4342
13.92 6251
13.94 6105
13.96 7239
13.98 5613
14 5428
14.02 6266
14.04 5051
14.06 6845
14.08 7454
14.1 7319
14.12 8857
14.14 8164
14.16 6760
14.18 6555
14.2 6618
14.22 6981
14.24 8106
14.26 7464
14.28 6399
14.3 6018
14.32 5972
14.34 6104
14.36 6141
14.38 5976
14.4 5826
14.42 3635
14.44 3548
14.46 2231
14.48 1804
14.5 2065
14.52 1735
14.54 1682
14.56 1631
14.58 2532
14.6 3077
14.62 3531
14.64 2746
14.66 3669
14.68 3974
14.7 2962
14.72 3491
14.74 3528
14.76 3440
14.78 3903
14.8 3528
14.82 5030
14.84 4759
14.86 5457
14.88 5633
14.9 6745
14.92 7388
14.94 7034
14.96 6600
14.98 7087
15 6350
15.02 5404
15.04 4470
15.06 5520
15.08 4142
15.1 4811
15.12 5135
15.14 6015
15.16 6826
15.18 7752
15.2 7956
15.22 8158
15.24 8810
15.26 9160
15.28 8572
15.3 8315
15.32 8559
15.34 7167
15.36 8195
15.38 9196
15.4 8543
15.42 8773
15.44 7355
15.46 9318
15.48 6963
15.5 6982
15.52 7013
15.54 8188
15.56 8834
15.58 9370
15.6 8608
15.62 9570
15.64 10087
15.66 10427
15.68 9437
15.7 11017
15.72 10303
15.74 10101
15.76 9896
15.78 10401
15.8 9930
15.82 9544
15.84 7703
15.86 9010
15.88 9804
15.9 8645
15.92 8153
15.94 8626
15.96 8333
15.98 10309
16 8779
16.02 10347
16.04 10102
16.06 9652
16.08 8771
16.1 10608
16.12 9343
16.14 9865
16.16 10945
16.18 10522
16.2 10896
16.22 10472
16.24 10925
16.26 9254
16.28 9927
16.3 8704
16.32 6720
16.34 8079
16.36 7064
16.38 6771
16.4 4439
16.42 4703
16.44 7137
16.46 6410
16.48 6783
16.5 5617
16.52 6438
16.54 9052
16.56 7828
16.58 8416
16.6 6410
16.62 8239
16.64 7679
16.66 6844
16.68 7958
16.7 6423
16.72 5850
16.74 8289
16.76 7343
16.78 7740
16.8 8219
16.82 8326
16.84 7389
16.86 8660
16.88 8627
16.9 8090
16.92 9301
16.94 10101
16.96 12528
16.98 14634
17 13577
17.02 13241
17.04 13454
17.06 13205
17.08 11378
17.1 11922
17.12 10787
17.14 12104
17.16 7018
17.18 7654
17.2 10054
17.22 7899
17.24 9409
17.26 8023
17.28 7138
17.3 6079
17.32 5371
17.34 6599
17.36 7766
17.38 8354
17.4 8103
17.42 7877
17.44 7933
17.46 7588
17.48 6388
17.5 6437
17.52 6902
17.54 9261
17.56 7625
17.58 6367
17.6 7462
17.62 6305
17.64 7118
17.66 7633
17.68 8849
17.7 7554
17.72 7721
17.74 7715
17.76 6675
17.78 5872
17.8 4961
17.82 4538
17.84 3309
17.86 4691
17.88 4160
17.9 3879
17.92 4694
17.94 4185
17.96 6319
17.98 5326
18 4744
18.02 6618
18.04 7573
18.06 7141
18.08 6860
18.1 6005
18.12 5897
18.14 6263
18.16 5809
18.18 4839
18.2 4055
18.22 4640
18.24 4982
18.26 4745
18.28 5860
18.3 7037
18.32 4971
18.34 4123
18.36 3775
18.38 3813
18.4 2950
18.42 4152
18.44 4639
18.46 4376
18.48 5995
18.5 6972
18.52 6348
18.54 7209
18.56 6526
18.58 6120
18.6 5932
18.62 4472
18.64 4012
18.66 4073
18.68 3195
18.7 3698
18.72 5041
18.74 4022
18.76 4240
18.78 5092
18.8 4295
18.82 2616
18.84 3178
18.86 4512
18.88 4679
18.9 5202
18.92 5410
18.94 4991
18.96 4913
18.98 4181
19 6257
19.02 3911
19.04 2285
19.06 2337
19.08 1987
19.1 2512
19.12 1582
19.14 980
19.16 1723
19.18 2158
19.2 1680
19.22 2005
19.24 1409
19.26 1246
19.28 1378
19.3 1166
19.32 1303
19.34 1667
19.36 2772
19.38 3448
19.4 3309
19.42 4280
19.44 3441
19.46 2879
19.48 4171
19.5 3853
19.52 4987
19.54 6574
19.56 7191
19.58 6856
19.6 7143
19.62 6614
19.64 6921
19.66 5878
19.68 4946
19.7 5401
19.72 5753
19.74 5097
19.76 4525
19.78 3022
19.8 3871
19.82 4537
19.84 5378
19.86 3768
19.88 5566
19.9 5320
19.92 5557
19.94 6881
19.96 7482
19.98 7998
20 6275
&
@target G1.S2
@type xy
0 5
0.02 57
0.04 0
0.06 0
0.08 0
0.1 0
0.12 0
0.14 37
0.16 462
0.18 140
0.2 466
0.22 7
0.24 0
0.26 9
0.28 93
0.3 124
0.32 0
0.34 0
0.36 0
0.38 0
0.4 7
0.42 0
0.44 7
0.46 67
0.48 3
0.5 0
0.52 77
0.54 0
0.56 0
0.58 2
0.6 1
0.62 0
0.64 2
0.66 13
0.68 0
0.7 1
0.72 332
0.74 0
0.76 0
0.78 0
0.8 50
0.82 1
0.84 14
0.86 32
0.88 236
0.9 0
0.92 1
0.94 197
0.96 1519
0.98 4434
1 4456
1.02 3502
1.04 4917
1.06 3134
1.08 3430
1.1 4625
1.12 3862
1.14 4156
1.16 5978
1.18 5584
1.2 3997
1.22 4091
1.24 4529
1.26 4880
1.28 3862
1.3 4983
1.32 5271
1.34 4430
1.36 3526
1.38 2592
1.4 3397
1.42 4784
1.44 3838
1.46 4600
1.48 3635
1.5 5512
1.52 5986
1.54 6297
1.56 5891
1.58 5460
1.6 6340
1.62 5108
1.64 4635
1.66 4195
1.68 6487
1.7 5865
1.72 4338
1.74 4333
1.76 5419
1.78 7844
1.8 5452
1.82 4692
1.84 4714
1.86 4724
1.88 4500
1.9 4905
1.92 5857
1.94 4972
1.96 5254
1.98 6813
2 5070
2.02 5052
2.04 4734
2.06 5110
2.08 3687
2.1 4038
2.12 4358
2.14 4004
2.16 2206
2.18 2971
2.2 4001
2.22 2576
2.24 2210
2.26 3136
2.28 3023
2.3 3257
2.32 1886
2.34 3408
2.36 2693
2.38 2855
2.4 3540
2.42 3349
2.44 3635
2.46 3120
2.48 3389
2.5 3325
2.52 1894
2.54 3368
2.56 4249
2.58 4447
2.6 4648
2.62 3371
2.64 3231
2.66 5294
2.68 5953
2.7 6050
2.72 4660
2.74 5137
2.76 5275
2.78 5334
2.8 4809
2.82 4972
2.84 3875
2.86 4162
2.88 3416
2.9 5065
2.92 6341
2.94 7052
2.96 8479
2.98 8355
3 6680
3.02 6234
3.04 6033
3.06 5654
3.08 4796
3.1 3683
3.12 6129
3.14 6955
3.16 5794
3.18 5814
3.2 5114
3.22 5368
3.24 4415
3.26 5963
3.28 5908
3.3 5180
3.32 5314
3.34 5107
3.36 5831
3.38 4245
3.4 4644
3.42 6272
3.44 5019
3.46 4631
3.48 5696
3.5 5075
3.52 4679
3.54 4910
3.56 4454
3.58 4416
3.6 5247
3.62 3991
3.64 5526
3.66 5759
3.68 4969
3.7 5275
3.72 3307
3.74 4961
3.76 4404
3.78 5233
3.8 3792
3.82 4796
3.84 4700
3.86 4847
3.88 5204
3.9 4876
3.92 3544
3.94 4818
3.96 3908
3.98 5272
4 5022
4.02 4111
4.04 4694
4.06 4975
4.08 5503
4.1 4015
4.12 4727
4.14 7191
4.16 7362
4.18 4979
4.2 5660
4.22 4499
4.24 5110
4.26 5807
4.28 5909
4.3 7009
4.32 6445
4.34 6406
4.36 4857
4.38 5008
4.4 4588
4.42 4998
4.44 4964
4.46 5096
4.48 4493
4.5 3276
4.52 3770
4.54 2964
4.56 3701
4.58 4427
4.6 4206
4.62 5820
4.64 4553
4.66 4088
4.68 4145
4.7 4276
4.72 4593
4.74 5242
4.76 4476
4.78 3830
4.8 4601
4.82 4415
4.84 4598
4.86 5126
4.88 4971
4.9 3766
4.92 4562
4.94 5538
4.96 4544
4.98 4262
5 4407
5.02 4762
5.04 5204
5.06 5227
5.08 5324
5.1 4572
5.12 5006
5.14 4595
5.16 3846
5.18 4727
5.2 4356
5.22 3455
5.24 4581
5.26 5639
5.28 5291
5.3 6781
5.32 7106
5.34 6289
5.36 5185
5.38 6242
5.4 5433
5.42 5391
5.44 5675
5.46 3946
5.48 4605
5.5 6382
5.52 6291
5.54 5953
5.56 6089
5.58 6211
5.6 5806
5.62 5453
5.64 5749
5.66 6154
5.68 6118
5.7 4940
5.72 5263
5.74 5648
5.76 4441
5.78 4943
5.8 5197
5.82 4640
5.84 4754
5.86 4638
5.88 3801
5.9 4063
5.92 5408
5.94 4420
5.96 5360
5.98 4803
6 5546
6.02 5537
6.04 6916
6.06 5372
6.08 3907
6.1 4399
6.12 5317
6.14 5979
6.16 5346
6.18 6224
6.2 7060
6.22 6927
6.24 8149
6.26 8751
6.28 9063
6.3 7687
6.32 7747
6.34 7918
6.36 8509
6.38 9142
6.4 8207
6.42 6262
6.44 5065
6.46 4525
6.48 4855
6.5 4619
6.52 4571
6.54 5235
6.56 5566
6.58 5451
6.6 6432
6.62 5741
6.64 5655
6.66 6511
6.68 5548
6.7 5678
6.72 5410
6.74 5527
6.76 5473
6.78 5483
6.8 5967
6.82 5900
6.84 6318
6.86 6577
6.88 5838
6.9 5817
6.92 6685
6.94 5986
6.96 5395
6.98 5754
7 5184
7.02 5141
7.04 4437
7.06 5288
7.08 4887
7.1 4961
7.12 5478
7.14 3888
7.16 3964
7.18 4486
7.2 6228
7.22 4988
7.24 6541
7.26 6864
7.28 6396
7.3 5228
7.32 5892
7.34 6322
7.36 5972
7.38 5874
7.4 6570
7.42 5552
7.44 3869
7.46 5957
7.48 6575
7.5 6011
7.52 6359
7.54 6252
7.56 6751
7.58 7468
7.6 7372
7.62 5302
7.64 5512
7.66 5557
7.68 5079
7.7 5189
7.72 5786
7.74 5622
7.76 6047
7.78 5564
7.8 5127
7.82 2906
7.84 3458
7.86 4143
7.88 3958
7.9 4946
7.92 5282
7.94 6152
7.96 5541
7.98 6337
8 7087
8.02 6539
8.04 6495
8.06 7281
8.08 6972
8.1 6528
8.12 5688
8.14 5507
8.16 5188
8.18 5754
8.2 5770
8.22 5780
8.24 4788
8.26 4469
8.28 5044
8.3 5444
8.32 5260
8.34 4987
8.36 6178
8.38 5613
8.4 5560
8.42 6100
8.44 5925
8.46 6156
8.48 5156
8.5 6685
8.52 5507
8.54 4884
8.56 4811
8.58 5739
8.6 5960
8.62 5295
8.64 5851
8.66 4602
8.68 6096
8.7 5297
8.72 5838
8.74 5917
8.76 5252
8.78 4488
8.8 4925
8.82 5353
8.84 5156
8.86 4953
8.88 5146
8.9 5791
8.92 6626
8.94 6196
8.96 6512
8.98 6011
9 5706
9.02 5413
9.04 5915
9.06 5637
9.08 5843
9.1 4952
9.12 4520
9.14 4876
9.16 4411
9.18 5313
9.2 5150
9.22 5871
9.24 5332
9.26 5707
9.28 4483
9.3 6023
9.32 5631
9.34 5542
9.36 6356
9.38 5779
9.4 5556
9.42 6534
9.44 6633
9.46 6695
9.48 6840
9.5 5810
9.52 5494
9.54 5118
9.56 5326
9.58 5213
9.6 5518
9.62 5561
9.64 6504
9.66 6922
9.68 7322
9.7 7667
9.72 6897
9.74 7528
9.76 6870
9.78 7442
9.8 7202
9.82 6925
9.84 7591
9.86 6287
9.88 6262
9.9 5698
9.92 5542
9.94 5504
9.96 5819
9.98 5027
10 5653
10.02 5775
10.04 5528
10.06 6501
10.08 7335
10.1 6556
10.12 7751
10.14 7123
10.16 5818
10.18 6356
10.2 5560
10.22 6039
10.24 4683
10.26 5272
10.28 5708
10.3 5770
10.32 4128
10.34 4980
10.36 4304
10.38 5017
10.4 5727
10.42 5116
10.44 5654
10.46 5837
10.48 7150
10.5 6614
10.52 5656
10.54 5830
10.56 5007
10.58 5088
10.6 4945
10.62 5428
10.64 5134
10.66 5385
10.68 5038
10.7 5384
10.72 5895
10.74 6255
10.76 6866
10.78 5448
10.8 6900
10.82 5533
10.84 5893
10.86 5936
10.88 5017
10.9 5526
10.92 5742
10.94 6265
10.96 6066
10.98 6939
11 6711
11.02 6570
11.04 6413
11.06 5539
11.08 5887
11.1 6939
11.12 6243
11.14 5084
11.16 5554
11.18 5759
11.2 6414
11.22 6813
11.24 5785
11.26 5731
11.28 5166
11.3 5158
11.32 5971
11.34 6171
11.36 6907
11.38 7563
11.4 6194
11.42 5550
11.44 5010
11.46 5152
11.48 5139
11.5 5459
11.52 5366
11.54 5521
11.56 5948
11.58 4949
11.6 4766
11.62 4097
11.64 4475
11.66 3285
11.68 4477
11.7 4501
11.72 3922
11.74 5233
11.76 5981
11.78 4936
11.8 5084
11.82 5387
11.84 6212
11.86 5646
11.88 4843
11.9 5651
11.92 5309
11.94 5017
11.96 5799
11.98 4916
12 6014
12.02 5463
12.04 6544
12.06 6450
12.08 5641
12.1 6334
12.12 5601
12.14 6447
12.16 5326
12.18 6394
12.2 5368
12.22 6101
12.24 5341
12.26 5566
12.28 4780
12.3 4635
12.32 4646
12.34 4142
12.36 4203
12.38 4943
12.4 3919
12.42 4525
12.44 4792
12.46 7149
12.48 6133
12.5 5520
12.52 5645
12.54 5938
12.56 5764
12.58 5864
12.6 6910
12.62 6816
12.64 7004
12.66 6275
12.68 7594
12.7 6133
12.72 6943
12.74 6120
12.76 5620
12.78 6240
12.8 6147
12.82 6533
12.84 6146
12.86 6398
12.88 7244
12.9 6183
12.92 5564
12.94 6873
12.96 6908
12.98 6567
13 6522
13.02 4828
13.04 5257
13.06 5575
13.08 7010
13.1 5627
13.12 5397
13.14 5771
13.16 6064
13.18 6163
13.2 7769
13.22 7549
13.24 6685
13.26 7367
13.28 6737
13.3 7474
13.32 7807
13.34 6064
13.36 5750
13.38 5867
13.4 5060
13.42 6127
13.44 6152
13.46 6596
13.48 6033
13.5 6684
13.52 7294
13.54 8140
13.56 8086
13.58 8004
13.6 7368
13.62 8466
13.64 7309
13.66 7899
13.68 7420
13.7 7534
13.72 7145
13.74 7649
13.76 7532
13.78 6549
13.8 6362
13.82 5986
13.84 4410
13.86 6789
13.88 6007
13.9 5974
13.92 4499
13.94 3968
13.96 4558
13.98 4323
14 5935
14.02 5005
14.04 6020
14.06 6753
14.08 5836
14.1 6342
14.12 5986
14.14 6254
14.16 5831
14.18 6137
14.2 6911
14.22 6860
14.24 6960
14.26 5229
14.28 5651
14.3 6180
14.32 6848
14.34 5893
14.36 5790
14.38 6148
14.4 6263
14.42 6259
14.44 6683
14.46 4833
14.48 6542
14.5 6397
14.52 6516
14.54 6418
14.56 6000
14.58 5644
14.6 4748
14.62 4885
14.64 4479
14.66 5110
14.68 5040
14.7 5880
14.72 6301
14.74 6555
14.76 5758
14.78 5746
14.8 6160
14.82 5937
14.84 5169
14.86 3919
14.88 5150
14.9 4029
14.92 3659
14.94 3793
14.96 3052
14.98 4128
15 4967
15.02 4918
15.04 4974
15.06 5037
15.08 4731
15.1 4818
15.12 4825
15.14 3928
15.16 4342
15.18 4594
15.2 3838
15.22 3942
15.24 3210
15.26 3013
15.28 4282
15.3 3914
15.32 4972
15.34 3925
15.36 3542
15.38 4094
15.4 2955
15.42 4342
15.44 4101
15.46 3926
15.48 3898
15.5 4649
15.52 3938
15.54 3605
15.56 2879
15.58 2071
15.6 2550
15.62 2294
15.64 2474
15.66 2883
15.68 2835
15.7 2659
15.72 3047
15.74 4070
15.76 4500
15.78 4140
15.8 3156
15.82 3698
15.84 4257
15.86 4929
15.88 4147
15.9 5646
15.92 5639
15.94 5302
15.96 5632
15.98 5017
16 6970
16.02 5429
16.04 5237
16.06 5415
16.08 4355
16.1 4357
16.12 3668
16.14 3878
16.16 4265
16.18 3833
16.2 4053
16.22 3553
16.24 4360
16.26 3302
16.28 2981
16.3 3393
16.32 3899
16.34 3925
16.36 5132
16.38 4593
16.4 4290
16.42 3949
16.44 4562
16.46 4021
16.48 3340
16.5 4506
16.52 3720
16.54 3150
16.56 4414
16.58 5017
16.6 6137
16.62 4172
16.64 5106
16.66 4320
16.68 3890
16.7 4584
16.72 4429
16.74 4074
16.76 4843
16.78 5245
16.8 5386
16.82 5281
16.84 3915
16.86 4852
16.88 5127
16.9 4075
16.92 3559
16.94 4457
16.96 3526
16.98 2601
17 2379
17.02 2625
17.04 1570
17.06 2422
17.08 1791
17.1 2556
17.12 3565
17.14 2557
17.16 3776
17.18 3297
17.2 3286
17.22 2575
17.24 3218
17.26 3426
17.28 4585
17.3 5782
17.32 5503
17.34 6043
17.36 5197
17.38 4720
17.4 5164
17.42 4373
17.44 4300
17.46 5515
17.48 6768
17.5 5874
17.52 5926
17.54 6332
17.56 5386
17.58 6196
17.6 5619
17.62 5927
17.64 5509
17.66 4511
17.68 3523
17.7 4081
17.72 3608
17.74 3056
17.76 4327
17.78 3790
17.8 5528
17.82 5385
17.84 3614
17.86 4695
17.88 4544
17.9 5414
17.92 5560
17.94 4434
17.96 4892
17.98 5327
18 6835
18.02 5843
18.04 5101
18.06 4619
18.08 6280
18.1 6204
18.12 6284
18.14 6387
18.16 5865
18.18 5113
18.2 6148
18.22 6385
18.24 6381
18.26 6957
18.28 6953
18.3 5877
18.32 4923
18.34 5789
18.36 6976
18.38 5763
18.4 5210
18.42 6070
18.44 6169
18.46 5523
18.48 5288
18.5 5507
18.52 4078
18.54 3888
18.56 4643
18.58 4887
18.6 5641
18.62 5739
18.64 6248
18.66 5105
18.68 5111
18.7 5589
18.72 5816
18.74 6849
18.76 6447
18.78 5497
18.8 6281
18.82 5716
18.84 6109
18.86 4375
18.88 6152
18.9 5472
18.92 6241
18.94 5211
18.96 6595
18.98 5550
19 5222
19.02 5893
19.04 6525
19.06 6861
19.08 7504
19.1 7097
19.12 7446
19.14 8927
19.16 6400
19.18 6524
19.2 7380
19.22 6761
19.24 8569
19.26 8406
19.28 7419
19.3 7557
19.32 7466
19.34 8399
19.36 7559
19.38 7604
19.4 7998
19.42 5593
19.44 5163
19.46 4690
19.48 5153
19.5 4875
19.52 6032
19.54 5733
19.56 4940
19.58 5947
19.6 5188
19.62 5593
19.64 5806
19.66 6712
19.68 5786
19.7 5643
19.72 6089
19.74 4995
19.76 5935
19.78 4549
19.8 4907
19.82 5179
19.84 4744
19.86 3829
19.88 4380
19.9 4844
19.92 4677
19.94 4681
19.96 4279
19.98 5315
20 5506
&
@target G2.S0
@type xy
1 0.799202
2 0.682239
3 0.479504
4 0.462304
5 0.511762
6 0.437064
7 0.453982
8 0.57149
9 0.498272
10 0.669944
11 0.468775
12 0.44255
13 0.453982
14 0.445112
15 0.442663
16 0.446906
17 0.445
18 0.438263
19 0.455
20 0.44173
21 0.428632
22 0.436119
23 0.44559
24 0.465671
25 0.446542
26 0.455933
27 0.550568
28 0.862989
29 0.825076
30 0.871364
31 0.802963
32 0.845946
33 0.836869
34 1.02834
35 0.873413
36 0.825621
37 0.451912
38 0.4813
39 0.477206
40 0.449805
41 0.437378
42 0.483788
43 0.444241
44 0.493609
45 0.447521
46 0.481819
47 0.452659
48 0.507075
49 0.445786
50 0.699393
51 0.447912
52 0.445
53 0.50222
54 0.822024
55 0.519615
56 0.59053
57 0.494115
58 0.660965
59 0.451386
60 0.885057
61 0.868476
62 0.84055
63 0.485516
64 0.576064
65 0.483632
66 0.457739
67 0.450722
68 0.491656
69 0.44105
70 0.466717
71 0.447744
72 0.556552
73 0.445702
74 0.503438
75 0.450445
76 0.538284
77 0.445954
78 0.451498
79 0.455275
80 0.524618
81 0.450055
82 0.440256
83 0.45864
84 0.462764
85 0.457192
86 0.510417
87 0.453018
88 0.472255
89 0.468748
90 0.450055
91 0.483942
92 0.454038
93 0.438805
94 0.44713
95 0.464677
96 0.441899
97 0.45194
98 0.451913
99 0.457739
100 0.457384
101 0.450139
102 0.447744
103 0.438264
104 0.456371
&
@target G2.S1
@type xy
1 0.7774
2 0.789968
3 0.45122
4 0.461465
5 0.489566
6 0.469947
7 0.464113
8 0.61796
9 0.501049
10 0.613392
11 0.468508
12 0.437807
13 0.462466
14 0.454037
15 0.439943
16 0.441729
17 0.444578
18 0.440341
19 0.4478
20 0.42497
21 0.452796
22 0.448859
23 0.450139
24 0.449055
25 0.439943
26 0.440936
27 0.628729
28 0.964339
29 0.623698
30 0.874543
31 0.83164
32 0.921344
33 0.827844
34 0.92381
35 0.780785
36 0.853536
37 0.5071
38 0.463195
39 0.468775
40 0.452576
41 0.438919
42 0.468428
43 0.44514
44 0.468001
45 0.448581
46 0.505619
47 0.447158
48 0.47765
49 0.43872
50 0.730428
51 0.437321
52 0.468535
53 0.515606
54 0.873814
55 0.498146
56 0.486955
57 0.531531
58 0.678841
59 0.486416
60 0.926364
61 0.929852
62 0.882894
63 0.47392
64 0.615162
65 0.489949
66 0.457957
67 0.438862
68 0.489413
69 0.45533
70 0.436606
71 0.439347
72 0.527944
73 0.442775
74 0.481949
75 0.448804
76 0.6044
77 0.450472
78 0.462466
79 0.449278
80 0.475421
81 0.452245
82 0.43695
83 0.440823
84 0.459592
85 0.456892
86 0.606651
87 0.490255
88 0.495127
89 0.45445
90 0.449472
91 0.466583
92 0.451276
93 0.445197
94 0.447074
95 0.46271
96 0.440284
97 0.44334
98 0.438662
99 0.446794
100 0.458257
101 0.435574
102 0.4441
103 0.4441
104 0.458094
&
@target G2.S2
@type xy
1 0.527399
2 0.771184
3 0.493634
4 0.468349
5 0.843356
6 0.4813
7 0.724862
8 1.11915
9 1.03832
10 1.20492
11 0.78
12 0.517059
13 0.485952
14 0.473234
15 0.444691
16 0.441617
17 0.545206
18 0.44286
19 0.481508
20 0.445786
21 0.449305
22 0.464247
23 0.443029
24 0.487468
25 0.436033
26 0.461438
27 0.481118
28 0.800828
29 0.786304
30 1.09532
31 1.17197
32 1.16805
33 1.16956
34 1.41079
35 1.32509
36 1.26934
37 0.822162
38 0.820686
39 0.538098
40 0.461871
41 0.438777
42 0.430871
43 0.455137
44 0.485515
45 0.44207
46 0.489617
47 0.436721
48 0.477834
49 0.447716
50 0.739746
51 0.443396
52 0.461681
53 0.463276
54 0.648479
55 0.518604
56 0.949552
57 0.899347
58 0.906311
59 0.638651
60 1.14049
61 1.12237
62 1.20759
63 0.869871
64 0.892944
65 0.607886
66 0.446906
67 0.441673
68 0.472811
69 0.447577
70 0.468508
71 0.450555
72 0.488288
73 0.445225
74 0.466718
75 0.451221
76 0.585961
77 0.443199
78 0.453734
79 0.467467
80 0.508576
81 0.407032
82 0.435919
83 0.606753
84 0.526142
85 0.53521
86 0.932443
87 0.840372
88 0.889297
89 0.799703
90 0.453679
91 0.541157
92 0.447465
93 0.446347
94 0.427815
95 0.455769
96 0.44334
97 0.450278
98 0.443453
99 0.466127
100 0.444128
101 0.445814
102 0.448386
103 0.449694
104 0.458966
&
