# Supplementary material for: Data showing the lipid conformations and membrane binding behaviors of beta-amyloid fibrils in phase-separated cholesterol-enriched lipid domains with and without glycolipid and oxidized cholesterol from coarse-grained molecular dynamics simulations
Source: Data Brief. 2020 Apr 19;30:105496. doi: 10.1016/j.dib.2020.105496 (PMC7186522; doi:10.1016/j.dib.2020.105496)
Supplement: Supplementary file 1 [file mmc1.zip › Supplementary-Data/S17-21/Figure-S20/Figure-S20C-P4-ABCD-2.agr]

# Grace project file
#
@version 50125
@page size 792, 612
@page scroll 5%
@page inout 5%
@link page off
@map font 0 to "Times-Roman", "Times-Roman"
@map font 1 to "Times-Italic", "Times-Italic"
@map font 2 to "Times-Bold", "Times-Bold"
@map font 3 to "Times-BoldItalic", "Times-BoldItalic"
@map font 4 to "Helvetica", "Helvetica"
@map font 5 to "Helvetica-Oblique", "Helvetica-Oblique"
@map font 6 to "Helvetica-Bold", "Helvetica-Bold"
@map font 7 to "Helvetica-BoldOblique", "Helvetica-BoldOblique"
@map font 8 to "Courier", "Courier"
@map font 9 to "Courier-Oblique", "Courier-Oblique"
@map font 10 to "Courier-Bold", "Courier-Bold"
@map font 11 to "Courier-BoldOblique", "Courier-BoldOblique"
@map font 12 to "Symbol", "Symbol"
@map font 13 to "ZapfDingbats", "ZapfDingbats"
@map color 0 to (255, 255, 255), "white"
@map color 1 to (0, 0, 0), "black"
@map color 2 to (255, 0, 0), "red"
@map color 3 to (0, 255, 0), "green"
@map color 4 to (0, 0, 255), "blue"
@map color 5 to (255, 255, 0), "yellow"
@map color 6 to (188, 143, 143), "brown"
@map color 7 to (220, 220, 220), "grey"
@map color 8 to (148, 0, 211), "violet"
@map color 9 to (0, 255, 255), "cyan"
@map color 10 to (255, 0, 255), "magenta"
@map color 11 to (255, 165, 0), "orange"
@map color 12 to (114, 33, 188), "indigo"
@map color 13 to (103, 7, 72), "maroon"
@map color 14 to (64, 224, 208), "turquoise"
@map color 15 to (0, 139, 0), "green4"
@reference date 0
@date wrap off
@date wrap year 1950
@default linewidth 1.0
@default linestyle 1
@default color 1
@default pattern 1
@default font 0
@default char size 1.000000
@default symbol size 1.000000
@default sformat "%.8g"
@background color 0
@page background fill on
@timestamp off
@timestamp 0.03, 0.03
@timestamp color 1
@timestamp rot 0
@timestamp font 0
@timestamp char size 1.000000
@timestamp def "Tue Dec 12 14:27:30 2017"
@r0 off
@link r0 to g0
@r0 type above
@r0 linestyle 1
@r0 linewidth 1.0
@r0 color 1
@r0 line 0, 0, 0, 0
@r1 off
@link r1 to g0
@r1 type above
@r1 linestyle 1
@r1 linewidth 1.0
@r1 color 1
@r1 line 0, 0, 0, 0
@r2 off
@link r2 to g0
@r2 type above
@r2 linestyle 1
@r2 linewidth 1.0
@r2 color 1
@r2 line 0, 0, 0, 0
@r3 off
@link r3 to g0
@r3 type above
@r3 linestyle 1
@r3 linewidth 1.0
@r3 color 1
@r3 line 0, 0, 0, 0
@r4 off
@link r4 to g0
@r4 type above
@r4 linestyle 1
@r4 linewidth 1.0
@r4 color 1
@r4 line 0, 0, 0, 0
@g0 on
@g0 hidden false
@g0 type XY
@g0 stacked false
@g0 bar hgap 0.000000
@g0 fixedpoint off
@g0 fixedpoint type 0
@g0 fixedpoint xy 0.000000, 0.000000
@g0 fixedpoint format general general
@g0 fixedpoint prec 6, 6
@with g0
@    world 0, 0, 20, 6
@    stack world 0, 0, 0, 0
@    znorm 1
@    view 0.100000, 0.720000, 0.800000, 0.950000
@    title ""
@    title font 0
@    title size 1.500000
@    title color 1
@    subtitle ""
@    subtitle font 0
@    subtitle size 1.000000
@    subtitle color 1
@    xaxes scale Normal
@    yaxes scale Normal
@    xaxes invert off
@    yaxes invert off
@    xaxis  on
@    xaxis  type zero false
@    xaxis  offset 0.000000 , 0.000000
@    xaxis  bar on
@    xaxis  bar color 1
@    xaxis  bar linestyle 1
@    xaxis  bar linewidth 1.0
@    xaxis  label "Time (\xm\0s)"
@    xaxis  label layout para
@    xaxis  label place auto
@    xaxis  label char size 0.900000
@    xaxis  label font 0
@    xaxis  label color 1
@    xaxis  label place normal
@    xaxis  tick on
@    xaxis  tick major 5
@    xaxis  tick minor ticks 4
@    xaxis  tick default 6
@    xaxis  tick place rounded true
@    xaxis  tick in
@    xaxis  tick major size 1.000000
@    xaxis  tick major color 1
@    xaxis  tick major linewidth 1.0
@    xaxis  tick major linestyle 1
@    xaxis  tick major grid off
@    xaxis  tick minor color 1
@    xaxis  tick minor linewidth 1.0
@    xaxis  tick minor linestyle 1
@    xaxis  tick minor grid off
@    xaxis  tick minor size 0.500000
@    xaxis  ticklabel on
@    xaxis  ticklabel format general
@    xaxis  ticklabel prec 5
@    xaxis  ticklabel formula ""
@    xaxis  ticklabel append ""
@    xaxis  ticklabel prepend ""
@    xaxis  ticklabel angle 0
@    xaxis  ticklabel skip 0
@    xaxis  ticklabel stagger 0
@    xaxis  ticklabel place normal
@    xaxis  ticklabel offset auto
@    xaxis  ticklabel offset 0.000000 , 0.010000
@    xaxis  ticklabel start type auto
@    xaxis  ticklabel start 0.000000
@    xaxis  ticklabel stop type auto
@    xaxis  ticklabel stop 0.000000
@    xaxis  ticklabel char size 0.800000
@    xaxis  ticklabel font 0
@    xaxis  ticklabel color 1
@    xaxis  tick place both
@    xaxis  tick spec type none
@    yaxis  on
@    yaxis  type zero false
@    yaxis  offset 0.000000 , 0.000000
@    yaxis  bar on
@    yaxis  bar color 1
@    yaxis  bar linestyle 1
@    yaxis  bar linewidth 1.0
@    yaxis  label "Minimum  Distance (nm)"
@    yaxis  label layout para
@    yaxis  label place auto
@    yaxis  label char size 0.900000
@    yaxis  label font 0
@    yaxis  label color 1
@    yaxis  label place normal
@    yaxis  tick on
@    yaxis  tick major 1
@    yaxis  tick minor ticks 1
@    yaxis  tick default 6
@    yaxis  tick place rounded true
@    yaxis  tick in
@    yaxis  tick major size 1.000000
@    yaxis  tick major color 1
@    yaxis  tick major linewidth 1.0
@    yaxis  tick major linestyle 1
@    yaxis  tick major grid off
@    yaxis  tick minor color 1
@    yaxis  tick minor linewidth 1.0
@    yaxis  tick minor linestyle 1
@    yaxis  tick minor grid off
@    yaxis  tick minor size 0.500000
@    yaxis  ticklabel on
@    yaxis  ticklabel format general
@    yaxis  ticklabel prec 5
@    yaxis  ticklabel formula ""
@    yaxis  ticklabel append ""
@    yaxis  ticklabel prepend ""
@    yaxis  ticklabel angle 0
@    yaxis  ticklabel skip 0
@    yaxis  ticklabel stagger 0
@    yaxis  ticklabel place normal
@    yaxis  ticklabel offset auto
@    yaxis  ticklabel offset 0.000000 , 0.010000
@    yaxis  ticklabel start type auto
@    yaxis  ticklabel start 0.000000
@    yaxis  ticklabel stop type auto
@    yaxis  ticklabel stop 0.000000
@    yaxis  ticklabel char size 0.800000
@    yaxis  ticklabel font 0
@    yaxis  ticklabel color 1
@    yaxis  tick place both
@    yaxis  tick spec type none
@    altxaxis  off
@    altyaxis  off
@    legend on
@    legend loctype view
@    legend 0.82, 0.93
@    legend box color 1
@    legend box pattern 0
@    legend box linewidth 1.0
@    legend box linestyle 0
@    legend box fill color 0
@    legend box fill pattern 0
@    legend font 0
@    legend char size 1.000000
@    legend color 1
@    legend length 2
@    legend vgap 1
@    legend hgap 1
@    legend invert false
@    frame type 0
@    frame linestyle 1
@    frame linewidth 1.0
@    frame color 1
@    frame pattern 1
@    frame background color 0
@    frame background pattern 0
@    s0 hidden false
@    s0 type xy
@    s0 symbol 0
@    s0 symbol size 1.000000
@    s0 symbol color 3
@    s0 symbol pattern 1
@    s0 symbol fill color 3
@    s0 symbol fill pattern 0
@    s0 symbol linewidth 1.0
@    s0 symbol linestyle 1
@    s0 symbol char 65
@    s0 symbol char font 0
@    s0 symbol skip 0
@    s0 line type 1
@    s0 line linestyle 1
@    s0 line linewidth 1.0
@    s0 line color 3
@    s0 line pattern 1
@    s0 baseline type 0
@    s0 baseline off
@    s0 dropline off
@    s0 fill type 0
@    s0 fill rule 0
@    s0 fill color 3
@    s0 fill pattern 1
@    s0 avalue off
@    s0 avalue type 2
@    s0 avalue char size 1.000000
@    s0 avalue font 0
@    s0 avalue color 1
@    s0 avalue rot 0
@    s0 avalue format general
@    s0 avalue prec 3
@    s0 avalue prepend ""
@    s0 avalue append ""
@    s0 avalue offset 0.000000 , 0.000000
@    s0 errorbar on
@    s0 errorbar place both
@    s0 errorbar color 3
@    s0 errorbar pattern 1
@    s0 errorbar size 1.000000
@    s0 errorbar linewidth 1.0
@    s0 errorbar linestyle 1
@    s0 errorbar riser linewidth 1.0
@    s0 errorbar riser linestyle 1
@    s0 errorbar riser clip off
@    s0 errorbar riser clip length 0.100000
@    s0 comment "/Users/KCheng/Desktop/cg_small_water_run/md-run-lonestar/namchi-04-26-2014/g-mind/1md-1.0nm-results/DPP-mind-.xvg"
@    s0 legend  "Protein-DPPC"
@    s1 hidden false
@    s1 type xy
@    s1 symbol 0
@    s1 symbol size 1.000000
@    s1 symbol color 11
@    s1 symbol pattern 1
@    s1 symbol fill color 11
@    s1 symbol fill pattern 0
@    s1 symbol linewidth 1.0
@    s1 symbol linestyle 1
@    s1 symbol char 65
@    s1 symbol char font 0
@    s1 symbol skip 0
@    s1 line type 1
@    s1 line linestyle 1
@    s1 line linewidth 1.0
@    s1 line color 11
@    s1 line pattern 1
@    s1 baseline type 0
@    s1 baseline off
@    s1 dropline off
@    s1 fill type 0
@    s1 fill rule 0
@    s1 fill color 11
@    s1 fill pattern 1
@    s1 avalue off
@    s1 avalue type 2
@    s1 avalue char size 1.000000
@    s1 avalue font 0
@    s1 avalue color 1
@    s1 avalue rot 0
@    s1 avalue format general
@    s1 avalue prec 3
@    s1 avalue prepend ""
@    s1 avalue append ""
@    s1 avalue offset 0.000000 , 0.000000
@    s1 errorbar on
@    s1 errorbar place both
@    s1 errorbar color 11
@    s1 errorbar pattern 1
@    s1 errorbar size 1.000000
@    s1 errorbar linewidth 1.0
@    s1 errorbar linestyle 1
@    s1 errorbar riser linewidth 1.0
@    s1 errorbar riser linestyle 1
@    s1 errorbar riser clip off
@    s1 errorbar riser clip length 0.100000
@    s1 comment "/Users/KCheng/Desktop/cg_small_water_run/md-run-lonestar/namchi-04-26-2014/g-mind/1md-1.0nm-results/DUP-mind-.xvg"
@    s1 legend  "Protein-DUPC"
@    s2 hidden false
@    s2 type xy
@    s2 symbol 0
@    s2 symbol size 1.000000
@    s2 symbol color 1
@    s2 symbol pattern 1
@    s2 symbol fill color 1
@    s2 symbol fill pattern 0
@    s2 symbol linewidth 1.0
@    s2 symbol linestyle 1
@    s2 symbol char 65
@    s2 symbol char font 0
@    s2 symbol skip 0
@    s2 line type 1
@    s2 line linestyle 1
@    s2 line linewidth 1.0
@    s2 line color 1
@    s2 line pattern 1
@    s2 baseline type 0
@    s2 baseline off
@    s2 dropline off
@    s2 fill type 0
@    s2 fill rule 0
@    s2 fill color 1
@    s2 fill pattern 1
@    s2 avalue off
@    s2 avalue type 2
@    s2 avalue char size 1.000000
@    s2 avalue font 0
@    s2 avalue color 1
@    s2 avalue rot 0
@    s2 avalue format general
@    s2 avalue prec 3
@    s2 avalue prepend ""
@    s2 avalue append ""
@    s2 avalue offset 0.000000 , 0.000000
@    s2 errorbar on
@    s2 errorbar place both
@    s2 errorbar color 1
@    s2 errorbar pattern 1
@    s2 errorbar size 1.000000
@    s2 errorbar linewidth 1.0
@    s2 errorbar linestyle 1
@    s2 errorbar riser linewidth 1.0
@    s2 errorbar riser linestyle 1
@    s2 errorbar riser clip off
@    s2 errorbar riser clip length 0.100000
@    s2 comment "/Users/KCheng/Desktop/cg_small_water_run/md-run-lonestar/namchi-04-26-2014/g-mind/1md-1.0nm-results/CHO-mind-.xvg"
@    s2 legend  "Protein-CHOL"
@g1 on
@g1 hidden false
@g1 type XY
@g1 stacked false
@g1 bar hgap 0.000000
@g1 fixedpoint off
@g1 fixedpoint type 0
@g1 fixedpoint xy 0.000000, 0.000000
@g1 fixedpoint format general general
@g1 fixedpoint prec 6, 6
@with g1
@    world 0, 0, 20, 15000
@    stack world 0, 0, 0, 0
@    znorm 1
@    view 0.100000, 0.410000, 0.800000, 0.640000
@    title ""
@    title font 0
@    title size 1.500000
@    title color 1
@    subtitle ""
@    subtitle font 0
@    subtitle size 1.000000
@    subtitle color 1
@    xaxes scale Normal
@    yaxes scale Normal
@    xaxes invert off
@    yaxes invert off
@    xaxis  on
@    xaxis  type zero false
@    xaxis  offset 0.000000 , 0.000000
@    xaxis  bar on
@    xaxis  bar color 1
@    xaxis  bar linestyle 1
@    xaxis  bar linewidth 1.0
@    xaxis  label "Time (\xm\0s)"
@    xaxis  label layout para
@    xaxis  label place auto
@    xaxis  label char size 0.900000
@    xaxis  label font 0
@    xaxis  label color 1
@    xaxis  label place normal
@    xaxis  tick on
@    xaxis  tick major 5
@    xaxis  tick minor ticks 4
@    xaxis  tick default 6
@    xaxis  tick place rounded true
@    xaxis  tick in
@    xaxis  tick major size 1.000000
@    xaxis  tick major color 1
@    xaxis  tick major linewidth 1.0
@    xaxis  tick major linestyle 1
@    xaxis  tick major grid off
@    xaxis  tick minor color 1
@    xaxis  tick minor linewidth 1.0
@    xaxis  tick minor linestyle 1
@    xaxis  tick minor grid off
@    xaxis  tick minor size 0.500000
@    xaxis  ticklabel on
@    xaxis  ticklabel format general
@    xaxis  ticklabel prec 5
@    xaxis  ticklabel formula ""
@    xaxis  ticklabel append ""
@    xaxis  ticklabel prepend ""
@    xaxis  ticklabel angle 0
@    xaxis  ticklabel skip 0
@    xaxis  ticklabel stagger 0
@    xaxis  ticklabel place normal
@    xaxis  ticklabel offset auto
@    xaxis  ticklabel offset 0.000000 , 0.010000
@    xaxis  ticklabel start type auto
@    xaxis  ticklabel start 0.000000
@    xaxis  ticklabel stop type auto
@    xaxis  ticklabel stop 0.000000
@    xaxis  ticklabel char size 0.800000
@    xaxis  ticklabel font 0
@    xaxis  ticklabel color 1
@    xaxis  tick place both
@    xaxis  tick spec type none
@    yaxis  on
@    yaxis  type zero false
@    yaxis  offset 0.000000 , 0.000000
@    yaxis  bar on
@    yaxis  bar color 1
@    yaxis  bar linestyle 1
@    yaxis  bar linewidth 1.0
@    yaxis  label "Number of Contacts (< 2 nm)"
@    yaxis  label layout para
@    yaxis  label place auto
@    yaxis  label char size 0.900000
@    yaxis  label font 0
@    yaxis  label color 1
@    yaxis  label place normal
@    yaxis  tick on
@    yaxis  tick major 5000
@    yaxis  tick minor ticks 1
@    yaxis  tick default 6
@    yaxis  tick place rounded true
@    yaxis  tick in
@    yaxis  tick major size 1.000000
@    yaxis  tick major color 1
@    yaxis  tick major linewidth 1.0
@    yaxis  tick major linestyle 1
@    yaxis  tick major grid off
@    yaxis  tick minor color 1
@    yaxis  tick minor linewidth 1.0
@    yaxis  tick minor linestyle 1
@    yaxis  tick minor grid off
@    yaxis  tick minor size 0.500000
@    yaxis  ticklabel on
@    yaxis  ticklabel format general
@    yaxis  ticklabel prec 5
@    yaxis  ticklabel formula ""
@    yaxis  ticklabel append ""
@    yaxis  ticklabel prepend ""
@    yaxis  ticklabel angle 0
@    yaxis  ticklabel skip 0
@    yaxis  ticklabel stagger 0
@    yaxis  ticklabel place normal
@    yaxis  ticklabel offset auto
@    yaxis  ticklabel offset 0.000000 , 0.010000
@    yaxis  ticklabel start type auto
@    yaxis  ticklabel start 0.000000
@    yaxis  ticklabel stop type auto
@    yaxis  ticklabel stop 0.000000
@    yaxis  ticklabel char size 0.800000
@    yaxis  ticklabel font 0
@    yaxis  ticklabel color 1
@    yaxis  tick place both
@    yaxis  tick spec type none
@    altxaxis  off
@    altyaxis  off
@    legend on
@    legend loctype view
@    legend 0.78, 0.8
@    legend box color 1
@    legend box pattern 1
@    legend box linewidth 1.0
@    legend box linestyle 1
@    legend box fill color 0
@    legend box fill pattern 1
@    legend font 0
@    legend char size 1.000000
@    legend color 1
@    legend length 2
@    legend vgap 1
@    legend hgap 1
@    legend invert false
@    frame type 0
@    frame linestyle 1
@    frame linewidth 1.0
@    frame color 1
@    frame pattern 1
@    frame background color 0
@    frame background pattern 0
@    s0 hidden false
@    s0 type xy
@    s0 symbol 0
@    s0 symbol size 1.000000
@    s0 symbol color 3
@    s0 symbol pattern 1
@    s0 symbol fill color 3
@    s0 symbol fill pattern 0
@    s0 symbol linewidth 1.0
@    s0 symbol linestyle 1
@    s0 symbol char 65
@    s0 symbol char font 0
@    s0 symbol skip 0
@    s0 line type 1
@    s0 line linestyle 1
@    s0 line linewidth 1.0
@    s0 line color 3
@    s0 line pattern 1
@    s0 baseline type 0
@    s0 baseline off
@    s0 dropline off
@    s0 fill type 0
@    s0 fill rule 0
@    s0 fill color 1
@    s0 fill pattern 1
@    s0 avalue off
@    s0 avalue type 2
@    s0 avalue char size 1.000000
@    s0 avalue font 0
@    s0 avalue color 1
@    s0 avalue rot 0
@    s0 avalue format general
@    s0 avalue prec 3
@    s0 avalue prepend ""
@    s0 avalue append ""
@    s0 avalue offset 0.000000 , 0.000000
@    s0 errorbar on
@    s0 errorbar place both
@    s0 errorbar color 3
@    s0 errorbar pattern 1
@    s0 errorbar size 1.000000
@    s0 errorbar linewidth 1.0
@    s0 errorbar linestyle 1
@    s0 errorbar riser linewidth 1.0
@    s0 errorbar riser linestyle 1
@    s0 errorbar riser clip off
@    s0 errorbar riser clip length 0.100000
@    s0 comment "/Users/KCheng/Desktop/cg_small_water_run/md-run-lonestar/namchi-04-26-2014/g-mind/1md-1.0nm-results/DPP-numcont-.xvg"
@    s0 legend  ""
@    s1 hidden false
@    s1 type xy
@    s1 symbol 0
@    s1 symbol size 1.000000
@    s1 symbol color 11
@    s1 symbol pattern 1
@    s1 symbol fill color 11
@    s1 symbol fill pattern 0
@    s1 symbol linewidth 1.0
@    s1 symbol linestyle 1
@    s1 symbol char 65
@    s1 symbol char font 0
@    s1 symbol skip 0
@    s1 line type 1
@    s1 line linestyle 1
@    s1 line linewidth 1.0
@    s1 line color 11
@    s1 line pattern 1
@    s1 baseline type 0
@    s1 baseline off
@    s1 dropline off
@    s1 fill type 0
@    s1 fill rule 0
@    s1 fill color 1
@    s1 fill pattern 1
@    s1 avalue off
@    s1 avalue type 2
@    s1 avalue char size 1.000000
@    s1 avalue font 0
@    s1 avalue color 1
@    s1 avalue rot 0
@    s1 avalue format general
@    s1 avalue prec 3
@    s1 avalue prepend ""
@    s1 avalue append ""
@    s1 avalue offset 0.000000 , 0.000000
@    s1 errorbar on
@    s1 errorbar place both
@    s1 errorbar color 11
@    s1 errorbar pattern 1
@    s1 errorbar size 1.000000
@    s1 errorbar linewidth 1.0
@    s1 errorbar linestyle 1
@    s1 errorbar riser linewidth 1.0
@    s1 errorbar riser linestyle 1
@    s1 errorbar riser clip off
@    s1 errorbar riser clip length 0.100000
@    s1 comment "/Users/KCheng/Desktop/cg_small_water_run/md-run-lonestar/namchi-04-26-2014/g-mind/1md-1.0nm-results/DUP-numcont-.xvg"
@    s1 legend  ""
@    s2 hidden false
@    s2 type xy
@    s2 symbol 0
@    s2 symbol size 1.000000
@    s2 symbol color 1
@    s2 symbol pattern 1
@    s2 symbol fill color 1
@    s2 symbol fill pattern 0
@    s2 symbol linewidth 1.0
@    s2 symbol linestyle 1
@    s2 symbol char 65
@    s2 symbol char font 0
@    s2 symbol skip 0
@    s2 line type 1
@    s2 line linestyle 1
@    s2 line linewidth 1.0
@    s2 line color 1
@    s2 line pattern 1
@    s2 baseline type 0
@    s2 baseline off
@    s2 dropline off
@    s2 fill type 0
@    s2 fill rule 0
@    s2 fill color 1
@    s2 fill pattern 1
@    s2 avalue off
@    s2 avalue type 2
@    s2 avalue char size 1.000000
@    s2 avalue font 0
@    s2 avalue color 1
@    s2 avalue rot 0
@    s2 avalue format general
@    s2 avalue prec 3
@    s2 avalue prepend ""
@    s2 avalue append ""
@    s2 avalue offset 0.000000 , 0.000000
@    s2 errorbar on
@    s2 errorbar place both
@    s2 errorbar color 1
@    s2 errorbar pattern 1
@    s2 errorbar size 1.000000
@    s2 errorbar linewidth 1.0
@    s2 errorbar linestyle 1
@    s2 errorbar riser linewidth 1.0
@    s2 errorbar riser linestyle 1
@    s2 errorbar riser clip off
@    s2 errorbar riser clip length 0.100000
@    s2 comment "/Users/KCheng/Desktop/cg_small_water_run/md-run-lonestar/namchi-04-26-2014/g-mind/1md-1.0nm-results/CHO-numcont-.xvg"
@    s2 legend  ""
@g2 on
@g2 hidden false
@g2 type XY
@g2 stacked false
@g2 bar hgap 0.000000
@g2 fixedpoint off
@g2 fixedpoint type 0
@g2 fixedpoint xy 0.000000, 0.000000
@g2 fixedpoint format general general
@g2 fixedpoint prec 6, 6
@with g2
@    world 0, 0, 130, 1
@    stack world 0, 0, 0, 0
@    znorm 1
@    view 0.100000, 0.100000, 0.800000, 0.330000
@    title ""
@    title font 0
@    title size 1.500000
@    title color 1
@    subtitle ""
@    subtitle font 0
@    subtitle size 1.000000
@    subtitle color 1
@    xaxes scale Normal
@    yaxes scale Normal
@    xaxes invert off
@    yaxes invert off
@    xaxis  on
@    xaxis  type zero false
@    xaxis  offset 0.000000 , 0.000000
@    xaxis  bar on
@    xaxis  bar color 1
@    xaxis  bar linestyle 1
@    xaxis  bar linewidth 1.0
@    xaxis  label "Residue (#)"
@    xaxis  label layout para
@    xaxis  label place auto
@    xaxis  label char size 0.900000
@    xaxis  label font 0
@    xaxis  label color 1
@    xaxis  label place normal
@    xaxis  tick on
@    xaxis  tick major 26
@    xaxis  tick minor ticks 1
@    xaxis  tick default 6
@    xaxis  tick place rounded true
@    xaxis  tick in
@    xaxis  tick major size 1.000000
@    xaxis  tick major color 1
@    xaxis  tick major linewidth 1.0
@    xaxis  tick major linestyle 1
@    xaxis  tick major grid off
@    xaxis  tick minor color 1
@    xaxis  tick minor linewidth 1.0
@    xaxis  tick minor linestyle 1
@    xaxis  tick minor grid off
@    xaxis  tick minor size 0.500000
@    xaxis  ticklabel on
@    xaxis  ticklabel format general
@    xaxis  ticklabel prec 5
@    xaxis  ticklabel formula ""
@    xaxis  ticklabel append ""
@    xaxis  ticklabel prepend ""
@    xaxis  ticklabel angle 0
@    xaxis  ticklabel skip 0
@    xaxis  ticklabel stagger 0
@    xaxis  ticklabel place normal
@    xaxis  ticklabel offset auto
@    xaxis  ticklabel offset 0.000000 , 0.010000
@    xaxis  ticklabel start type auto
@    xaxis  ticklabel start 0.000000
@    xaxis  ticklabel stop type auto
@    xaxis  ticklabel stop 0.000000
@    xaxis  ticklabel char size 0.800000
@    xaxis  ticklabel font 0
@    xaxis  ticklabel color 1
@    xaxis  tick place both
@    xaxis  tick spec type none
@    yaxis  on
@    yaxis  type zero false
@    yaxis  offset 0.000000 , 0.000000
@    yaxis  bar on
@    yaxis  bar color 1
@    yaxis  bar linestyle 1
@    yaxis  bar linewidth 1.0
@    yaxis  label "Minimum Distance (nm)"
@    yaxis  label layout para
@    yaxis  label place auto
@    yaxis  label char size 0.900000
@    yaxis  label font 0
@    yaxis  label color 1
@    yaxis  label place normal
@    yaxis  tick on
@    yaxis  tick major 0.2
@    yaxis  tick minor ticks 1
@    yaxis  tick default 6
@    yaxis  tick place rounded true
@    yaxis  tick in
@    yaxis  tick major size 1.000000
@    yaxis  tick major color 1
@    yaxis  tick major linewidth 1.0
@    yaxis  tick major linestyle 1
@    yaxis  tick major grid off
@    yaxis  tick minor color 1
@    yaxis  tick minor linewidth 1.0
@    yaxis  tick minor linestyle 1
@    yaxis  tick minor grid off
@    yaxis  tick minor size 0.500000
@    yaxis  ticklabel on
@    yaxis  ticklabel format general
@    yaxis  ticklabel prec 5
@    yaxis  ticklabel formula ""
@    yaxis  ticklabel append ""
@    yaxis  ticklabel prepend ""
@    yaxis  ticklabel angle 0
@    yaxis  ticklabel skip 0
@    yaxis  ticklabel stagger 0
@    yaxis  ticklabel place normal
@    yaxis  ticklabel offset auto
@    yaxis  ticklabel offset 0.000000 , 0.010000
@    yaxis  ticklabel start type auto
@    yaxis  ticklabel start 0.000000
@    yaxis  ticklabel stop type auto
@    yaxis  ticklabel stop 0.000000
@    yaxis  ticklabel char size 0.800000
@    yaxis  ticklabel font 0
@    yaxis  ticklabel color 1
@    yaxis  tick place both
@    yaxis  tick spec type none
@    altxaxis  off
@    altyaxis  off
@    legend on
@    legend loctype view
@    legend 0.78, 0.8
@    legend box color 1
@    legend box pattern 1
@    legend box linewidth 1.0
@    legend box linestyle 1
@    legend box fill color 0
@    legend box fill pattern 1
@    legend font 0
@    legend char size 1.000000
@    legend color 1
@    legend length 2
@    legend vgap 1
@    legend hgap 1
@    legend invert false
@    frame type 0
@    frame linestyle 1
@    frame linewidth 1.0
@    frame color 1
@    frame pattern 1
@    frame background color 0
@    frame background pattern 0
@    s0 hidden false
@    s0 type xy
@    s0 symbol 0
@    s0 symbol size 1.000000
@    s0 symbol color 3
@    s0 symbol pattern 1
@    s0 symbol fill color 3
@    s0 symbol fill pattern 0
@    s0 symbol linewidth 1.0
@    s0 symbol linestyle 1
@    s0 symbol char 65
@    s0 symbol char font 0
@    s0 symbol skip 0
@    s0 line type 1
@    s0 line linestyle 1
@    s0 line linewidth 1.0
@    s0 line color 3
@    s0 line pattern 1
@    s0 baseline type 0
@    s0 baseline off
@    s0 dropline off
@    s0 fill type 0
@    s0 fill rule 0
@    s0 fill color 1
@    s0 fill pattern 1
@    s0 avalue off
@    s0 avalue type 2
@    s0 avalue char size 1.000000
@    s0 avalue font 0
@    s0 avalue color 1
@    s0 avalue rot 0
@    s0 avalue format general
@    s0 avalue prec 3
@    s0 avalue prepend ""
@    s0 avalue append ""
@    s0 avalue offset 0.000000 , 0.000000
@    s0 errorbar on
@    s0 errorbar place both
@    s0 errorbar color 3
@    s0 errorbar pattern 1
@    s0 errorbar size 1.000000
@    s0 errorbar linewidth 1.0
@    s0 errorbar linestyle 1
@    s0 errorbar riser linewidth 1.0
@    s0 errorbar riser linestyle 1
@    s0 errorbar riser clip off
@    s0 errorbar riser clip length 0.100000
@    s0 comment "/Users/KCheng/Desktop/cg_small_water_run/md-run-lonestar/namchi-04-26-2014/g-mind/1md-1.0nm-results/DPP-res-.xvg"
@    s0 legend  ""
@    s1 hidden false
@    s1 type xy
@    s1 symbol 0
@    s1 symbol size 1.000000
@    s1 symbol color 11
@    s1 symbol pattern 1
@    s1 symbol fill color 11
@    s1 symbol fill pattern 0
@    s1 symbol linewidth 1.0
@    s1 symbol linestyle 1
@    s1 symbol char 65
@    s1 symbol char font 0
@    s1 symbol skip 0
@    s1 line type 1
@    s1 line linestyle 1
@    s1 line linewidth 1.0
@    s1 line color 11
@    s1 line pattern 1
@    s1 baseline type 0
@    s1 baseline off
@    s1 dropline off
@    s1 fill type 0
@    s1 fill rule 0
@    s1 fill color 1
@    s1 fill pattern 1
@    s1 avalue off
@    s1 avalue type 2
@    s1 avalue char size 1.000000
@    s1 avalue font 0
@    s1 avalue color 1
@    s1 avalue rot 0
@    s1 avalue format general
@    s1 avalue prec 3
@    s1 avalue prepend ""
@    s1 avalue append ""
@    s1 avalue offset 0.000000 , 0.000000
@    s1 errorbar on
@    s1 errorbar place both
@    s1 errorbar color 11
@    s1 errorbar pattern 1
@    s1 errorbar size 1.000000
@    s1 errorbar linewidth 1.0
@    s1 errorbar linestyle 1
@    s1 errorbar riser linewidth 1.0
@    s1 errorbar riser linestyle 1
@    s1 errorbar riser clip off
@    s1 errorbar riser clip length 0.100000
@    s1 comment "/Users/KCheng/Desktop/cg_small_water_run/md-run-lonestar/namchi-04-26-2014/g-mind/1md-1.0nm-results/DUP-res-.xvg"
@    s1 legend  ""
@    s2 hidden false
@    s2 type xy
@    s2 symbol 0
@    s2 symbol size 1.000000
@    s2 symbol color 1
@    s2 symbol pattern 1
@    s2 symbol fill color 1
@    s2 symbol fill pattern 0
@    s2 symbol linewidth 1.0
@    s2 symbol linestyle 1
@    s2 symbol char 65
@    s2 symbol char font 0
@    s2 symbol skip 0
@    s2 line type 1
@    s2 line linestyle 1
@    s2 line linewidth 1.0
@    s2 line color 1
@    s2 line pattern 1
@    s2 baseline type 0
@    s2 baseline off
@    s2 dropline off
@    s2 fill type 0
@    s2 fill rule 0
@    s2 fill color 1
@    s2 fill pattern 1
@    s2 avalue off
@    s2 avalue type 2
@    s2 avalue char size 1.000000
@    s2 avalue font 0
@    s2 avalue color 1
@    s2 avalue rot 0
@    s2 avalue format general
@    s2 avalue prec 3
@    s2 avalue prepend ""
@    s2 avalue append ""
@    s2 avalue offset 0.000000 , 0.000000
@    s2 errorbar on
@    s2 errorbar place both
@    s2 errorbar color 1
@    s2 errorbar pattern 1
@    s2 errorbar size 1.000000
@    s2 errorbar linewidth 1.0
@    s2 errorbar linestyle 1
@    s2 errorbar riser linewidth 1.0
@    s2 errorbar riser linestyle 1
@    s2 errorbar riser clip off
@    s2 errorbar riser clip length 0.100000
@    s2 comment "/Users/KCheng/Desktop/cg_small_water_run/md-run-lonestar/namchi-04-26-2014/g-mind/1md-1.0nm-results/CHO-res-.xvg"
@    s2 legend  ""
@target G0.S0
@type xy
0 1.01703
0.02 0.4580939
0.04 0.7026556
0.06 1.559166
0.08 0.7107214
0.1 2.041042
0.12 1.287575
0.14 0.667402
0.16 0.7765468
0.18 1.777983
0.2 3.151603
0.22 2.139585
0.24 1.030206
0.26 1.876786
0.28 0.9001529
0.3 0.816532
0.32 0.9642225
0.34 1.639596
0.36 2.46885
0.38 2.514801
0.4 0.9822673
0.42 1.071879
0.44 1.410364
0.46 1.088221
0.48 0.455467
0.5 0.4534864
0.52 0.4464576
0.54 0.4581757
0.56 0.4734182
0.58 0.4543955
0.6 0.4987484
0.62 0.4784348
0.64 0.4487762
0.66 0.4834255
0.68 0.4850774
0.7 0.4678139
0.72 0.4592935
0.74 0.471408
0.76 0.4559333
0.78 0.4566725
0.8 0.4688552
0.82 0.6794851
0.84 0.4426627
0.86 0.4624121
0.88 0.4591563
0.9 0.4471297
0.92 0.453045
0.94 0.4597283
0.96 0.4482742
0.98 0.4496667
1 0.4437909
1.02 0.4515249
1.04 0.4562074
1.06 0.4702663
1.08 0.4630603
1.1 0.4501668
1.12 0.439261
1.14 0.4659401
1.16 0.4879035
1.18 0.4564539
1.2 0.4455618
1.22 0.4446907
1.24 0.4588033
1.26 0.475026
1.28 0.4594021
1.3 0.4608141
1.32 0.4506388
1.34 0.4594833
1.36 0.4507213
1.38 0.4537901
1.4 0.44671
1.42 0.467921
1.44 0.4710891
1.46 0.4378646
1.48 0.4542573
1.5 0.4585571
1.52 0.4620338
1.54 0.4658862
1.56 0.4616547
1.58 0.4655381
1.6 0.4471298
1.62 0.4540372
1.64 0.4583944
1.66 0.4585578
1.68 0.4546981
1.7 0.465268
1.72 0.4411921
1.74 0.4655373
1.76 0.4495001
1.78 0.4584205
1.8 0.4514976
1.82 0.4606785
1.84 0.4583131
1.86 0.4665298
1.88 0.4534862
1.9 0.4504726
1.92 0.4514417
1.94 0.4627636
1.96 0.445365
1.98 0.4659666
2 0.4492498
2.02 0.457302
2.04 0.4581211
2.06 0.4385773
2.08 0.4597282
2.1 0.4467939
2.12 0.4526313
2.14 0.467654
2.16 0.4576022
2.18 0.4540378
2.2 0.4366064
2.22 0.4616273
2.24 0.4467937
2.26 0.4467941
2.28 0.4590206
2.3 0.4584212
2.32 0.4585297
2.34 0.4524655
2.36 0.4462625
2.38 0.4437908
2.4 0.4530731
2.42 0.4764453
2.44 0.4512762
2.46 0.4960336
2.48 0.4726785
2.5 0.4740784
2.52 0.4442135
2.54 0.4522722
2.56 0.4699206
2.58 0.4538993
2.6 0.4522443
2.62 0.4595922
2.64 0.4577393
2.66 0.4831407
2.68 0.4492769
2.7 0.4885185
2.72 0.4555222
2.74 0.4662621
2.76 0.4501673
2.78 0.4686682
2.8 0.4523825
2.82 0.4508049
2.84 0.4715404
2.86 0.4462345
2.88 0.4739726
2.9 0.4703719
2.92 0.4370644
2.94 0.4790087
2.96 0.4587208
2.98 0.4829854
3 0.4682144
3.02 0.4634646
3.04 0.4763661
3.06 0.4713278
3.08 0.4514419
3.1 0.440539
3.12 0.463627
3.14 0.449972
3.16 0.4657254
3.18 0.4676809
3.2 0.4992746
3.22 0.4484972
3.24 0.5464891
3.26 0.4821303
3.28 0.463033
3.3 0.4515254
3.32 0.4463463
3.34 0.4710097
3.36 0.480208
3.38 0.4747104
3.4 0.4853091
3.42 0.4575203
3.44 0.4555767
3.46 0.4658599
3.48 0.4693084
3.5 0.4719374
3.52 0.4730223
3.54 0.456782
3.56 0.6218518
3.58 0.5324242
3.6 0.4898985
3.62 0.4719638
3.64 0.4731545
3.66 0.505124
3.68 0.4755526
3.7 0.455906
3.72 0.4454494
3.74 0.4555216
3.76 0.4670657
3.78 0.4461224
3.8 0.4682146
3.82 0.4712478
3.84 0.4548357
3.86 0.4618985
3.88 0.4713275
3.9 0.4537897
3.92 0.447968
3.94 0.4645963
3.96 0.4628714
3.98 0.4640579
4 0.4686948
4.02 0.4684283
4.04 0.4755261
4.06 0.4787747
4.08 0.4673596
4.1 0.4551376
4.12 0.4648117
4.14 0.4901273
4.16 0.4599183
4.18 0.4585581
4.2 0.4613838
4.22 0.4543674
4.24 0.4676266
4.26 0.464408
4.28 0.477782
4.3 0.4654029
4.32 0.4673865
4.34 0.4562072
4.36 0.464058
4.38 0.4304353
4.4 0.4739465
4.42 0.4518023
4.44 0.4570834
4.46 0.4568644
4.48 0.461438
4.5 0.4545881
4.52 0.4751059
4.54 0.4596197
4.56 0.4616009
4.58 0.4518016
4.6 0.4581757
4.62 0.4494715
4.64 0.4603525
4.66 0.4526313
4.68 0.4530455
4.7 0.4620066
4.72 0.4517465
4.74 0.4534859
4.76 0.4481346
4.78 0.4541477
4.8 0.4579571
4.82 0.4674934
4.84 0.4594826
4.86 0.4521893
4.88 0.4652146
4.9 0.463411
4.92 0.4700266
4.94 0.4644085
4.96 0.4589388
4.98 0.4696276
5 0.4506113
5.02 0.4574932
5.04 0.4527141
5.06 0.4554391
5.08 0.4657783
5.1 0.4818712
5.12 0.509166
5.14 0.4570834
5.16 0.4739993
5.18 0.4756579
5.2 0.4707709
5.22 0.4710087
5.24 0.510637
5.26 0.4480516
5.28 0.4623041
5.3 0.4691221
5.32 0.4934065
5.34 0.4627364
5.36 0.4628716
5.38 0.4692006
5.4 0.4640312
5.42 0.4823382
5.44 0.4728901
5.46 0.4746048
5.48 0.5007493
5.5 0.4658324
5.52 0.4625474
5.54 0.4769435
5.56 0.4553564
5.58 0.4746322
5.6 0.4721228
5.62 0.4698406
5.64 0.4718315
5.66 0.4676803
5.68 0.4642733
5.7 0.4561245
5.72 0.4624119
5.74 0.5007248
5.76 0.4771531
5.78 0.4662892
5.8 0.4434523
5.82 0.4571103
5.84 0.4766026
5.86 0.476734
5.88 0.4437061
5.9 0.4689618
5.92 0.4570825
5.94 0.4551376
5.96 0.4563441
5.98 0.4451117
6 0.4706647
6.02 0.4641391
6.04 0.4599456
6.06 0.4558783
6.08 0.4795049
6.1 0.4697076
6.12 0.4680009
6.14 0.4610047
6.16 0.4623308
6.18 0.4517185
6.2 0.4716993
6.22 0.4689881
6.24 0.4570014
6.26 0.4650002
6.28 0.4671729
6.3 0.446822
6.32 0.4589397
6.34 0.4762878
6.36 0.4610314
6.38 0.459592
6.4 0.4481345
6.42 0.4672794
6.44 0.4718581
6.46 0.4607602
6.48 0.4653232
6.5 0.4640048
6.52 0.4540101
6.54 0.4612209
6.56 0.4637082
6.58 0.4589664
6.6 0.4696005
6.62 0.4674394
6.64 0.460815
6.66 0.4527137
6.68 0.4580667
6.7 0.4580667
6.72 0.4614655
6.74 0.4591836
6.76 0.5019466
6.78 0.4796352
6.8 0.4623038
6.82 0.4442972
6.84 0.4484695
6.86 0.4495269
6.88 0.4618441
6.9 0.4581756
6.92 0.4616814
6.94 0.4717259
6.96 0.4514693
6.98 0.4722823
7 0.4484699
7.02 0.483891
7.04 0.4658595
7.06 0.458066
7.08 0.4709031
7.1 0.4587208
7.12 0.4513589
7.14 0.4464865
7.16 0.460896
7.18 0.4575199
7.2 0.4521339
7.22 0.4659672
7.24 0.4683482
7.26 0.4640307
7.28 0.4477165
7.3 0.4704519
7.32 0.4539819
7.34 0.4559058
7.36 0.4430297
7.38 0.4554386
7.4 0.4639503
7.42 0.451996
7.44 0.463735
7.46 0.4678675
7.48 0.4686679
7.5 0.4662887
7.52 0.4549178
7.54 0.4677874
7.56 0.465027
7.58 0.4511381
7.6 0.461356
7.62 0.4629529
7.64 0.4644083
7.66 0.4717254
7.68 0.4637612
7.7 0.474368
7.72 0.4480233
7.74 0.4876986
7.76 0.452244
7.78 0.475736
7.8 0.4274337
7.82 0.4605158
7.84 0.4430855
7.86 0.4619796
7.88 0.4479682
7.9 0.4655375
7.92 0.4445512
7.94 0.4565085
7.96 0.4522167
7.98 0.4464016
8 0.4701333
8.02 0.4698404
8.04 0.4519954
8.06 0.4696282
8.08 0.455055
8.1 0.464005
8.12 0.4641115
8.14 0.4621955
8.16 0.4640318
8.18 0.4488043
8.2 0.4644349
8.22 0.4765248
8.24 0.4544508
8.26 0.4548627
8.28 0.469548
8.3 0.4653496
8.32 0.472784
8.34 0.4480512
8.36 0.4565632
8.38 0.4400564
8.4 0.4584211
8.42 0.4522445
8.44 0.4421823
8.46 0.4485812
8.48 0.452051
8.5 0.453817
8.52 0.4441853
8.54 0.444016
8.56 0.4517186
8.58 0.4639233
8.6 0.4448875
8.62 0.4566729
8.64 0.4606787
8.66 0.4570007
8.68 0.4539274
8.7 0.4606786
8.72 0.4531556
8.74 0.4464867
8.76 0.4530175
8.78 0.4705846
8.8 0.4618174
8.82 0.4522442
8.84 0.4522719
8.86 0.451691
8.88 0.4586127
8.9 0.4517187
8.92 0.465725
8.94 0.4503883
8.96 0.4605977
8.98 0.4669317
9 0.4618167
9.02 0.4467098
9.04 0.506384
9.06 0.4480233
9.08 0.4786957
9.1 0.4663959
9.12 0.4752105
9.14 0.4690946
9.16 0.4718579
9.18 0.4777288
9.2 0.4628445
9.22 0.4528795
9.24 0.4519123
9.26 0.4618442
9.28 0.4642467
9.3 0.4659402
9.32 0.4736295
9.34 0.4840194
9.36 0.4649735
9.38 0.4628982
9.4 0.4920362
9.42 0.488595
9.44 0.4692816
9.46 0.4725198
9.48 0.463708
9.5 0.4501671
9.52 0.4671725
9.54 0.4941912
9.56 0.4686151
9.58 0.4561257
9.6 0.4743415
9.62 0.4535971
9.64 0.4562897
9.66 0.4613295
9.68 0.441758
9.7 0.4737352
9.72 0.4503886
9.74 0.4609228
9.76 0.4394881
9.78 0.4503883
9.8 0.4331567
9.82 0.4548627
9.84 0.4511376
9.86 0.4620064
9.88 0.4609233
9.9 0.449138
9.92 0.4464866
9.94 0.4477164
9.96 0.458775
9.98 0.4662076
10 0.448163
10.02 0.4659934
10.04 0.4656178
10.06 0.4489995
10.08 0.4651339
10.1 0.459184
10.12 0.447801
10.14 0.4818192
10.16 0.463816
10.18 0.4755262
10.2 0.4479669
10.22 0.4405107
10.24 0.4497226
10.26 0.4678942
10.28 0.4588296
10.3 0.4470457
10.32 0.4580939
10.34 0.469095
10.36 0.4518293
10.38 0.4538173
10.4 0.4559059
10.42 0.4639235
10.44 0.4579843
10.46 0.4402841
10.48 0.4526865
10.5 0.4489985
10.52 0.4507218
10.54 0.4473814
10.56 0.45
10.58 0.4762872
10.6 0.4645968
10.62 0.4516637
10.64 0.4542571
10.66 0.4633037
10.68 0.4514973
10.7 0.4552198
10.72 0.4680278
10.74 0.4660737
10.76 0.4618985
10.78 0.4538997
10.8 0.4574382
10.82 0.4555486
10.84 0.4659397
10.86 0.4636271
10.88 0.4459259
10.9 0.4732341
10.92 0.4519404
10.94 0.4615735
10.96 0.4424084
10.98 0.4750262
11 0.4445784
11.02 0.4369207
11.04 0.4670385
11.06 0.468482
11.08 0.4644621
11.1 0.4639773
11.12 0.4648921
11.14 0.4733922
11.16 0.4821831
11.18 0.4813002
11.2 0.4602715
11.22 0.4785916
11.24 0.4557139
11.26 0.4702662
11.28 0.4609506
11.3 0.4718585
11.32 0.4484972
11.34 0.4687482
11.36 0.4491654
11.38 0.4645692
11.4 0.4564538
11.42 0.4522446
11.44 0.4550003
11.46 0.4657786
11.48 0.4454491
11.5 0.4551374
11.52 0.4481078
11.54 0.4632768
11.56 0.4690678
11.58 0.4607065
11.6 0.463573
11.62 0.4591565
11.64 0.4481631
11.66 0.4684545
11.68 0.4565355
11.7 0.4547804
11.72 0.432001
11.74 0.4613295
11.76 0.4414183
11.78 0.4665833
11.8 0.4691742
11.82 0.4668509
11.84 0.4628716
11.86 0.4658591
11.88 0.4747898
11.9 0.4784086
11.92 0.4785659
11.94 0.4780166
11.96 0.4605702
11.98 0.4692017
12 0.4656715
12.02 0.4575207
12.04 0.451248
12.06 0.4728896
12.08 0.4460941
12.1 0.457411
12.12 0.461004
12.14 0.4487202
12.16 0.4483299
12.18 0.4415027
12.2 0.4605154
12.22 0.4492213
12.24 0.4558782
12.26 0.4689618
12.28 0.4519121
12.3 0.4574111
12.32 0.468428
12.34 0.4559878
12.36 0.4513036
12.38 0.4655373
12.4 0.4485811
12.42 0.4546701
12.44 0.4546977
12.46 0.4570834
12.48 0.4480232
12.5 0.4599459
12.52 0.4678679
12.54 0.4535693
12.56 0.4459542
12.58 0.4563983
12.6 0.4610311
12.62 0.4652418
12.64 0.4583123
12.66 0.4545875
12.68 0.4574384
12.7 0.4496944
12.72 0.4737611
12.74 0.4571927
12.76 0.4623308
12.78 0.4572476
12.8 0.4640581
12.82 0.4681348
12.84 0.470983
12.86 0.4620335
12.88 0.4534583
12.9 0.4570828
12.92 0.4574653
12.94 0.4382353
12.96 0.4578205
12.98 0.4735237
13 0.4612483
13.02 0.4761827
13.04 0.4640044
13.06 0.4516083
13.08 0.4553565
13.1 0.4718577
13.12 0.4513314
13.14 0.4631947
13.16 0.4635195
13.18 0.4648118
13.2 0.452383
13.22 0.4699201
13.24 0.4758678
13.26 0.4618985
13.28 0.4557412
13.3 0.4722551
13.32 0.4719637
13.34 0.4709036
13.36 0.4732333
13.38 0.4570012
13.4 0.4731279
13.42 0.440993
13.44 0.4754474
13.46 0.4672792
13.48 0.4767862
13.5 0.4650007
13.52 0.4773626
13.54 0.4557692
13.56 0.4750259
13.58 0.4434521
13.6 0.4606791
13.62 0.4491379
13.64 0.476393
13.66 0.4612218
13.68 0.4543681
13.7 0.4839679
13.72 0.4623308
13.74 0.4623307
13.76 0.4737615
13.78 0.4813003
13.8 0.4527135
13.82 0.4521887
13.84 0.4729956
13.86 0.4802087
13.88 0.4821042
13.9 0.4654031
13.92 0.5613825
13.94 0.4605429
13.96 0.4674931
13.98 0.4750262
14 0.4705582
14.02 0.5650222
14.04 0.4686949
14.06 0.4662085
14.08 0.4742626
14.1 0.4537894
14.12 0.444832
14.14 0.4780168
14.16 0.4721226
14.18 0.4772315
14.2 0.4567822
14.22 0.4616816
14.24 0.4732069
14.26 0.4578751
14.28 0.4588298
14.3 0.4786179
14.32 0.4533491
14.34 0.4553574
14.36 0.4541199
14.38 0.4583665
14.4 0.47016
14.42 0.4548344
14.44 0.4622233
14.46 0.4776513
14.48 0.466208
14.5 0.468455
14.52 0.4778601
14.54 0.4452803
14.56 0.459837
14.58 0.4645696
14.6 0.4633833
14.62 0.4777814
14.64 0.4718311
14.66 0.4639507
14.68 0.4430012
14.7 0.4323773
14.72 0.4579572
14.74 0.4719641
14.76 0.4445219
14.78 0.492621
14.8 0.4616547
14.82 0.4457017
14.84 0.4794271
14.86 0.4558782
14.88 0.4532108
14.9 0.4596196
14.92 0.4578482
14.94 0.4859523
14.96 0.4654567
14.98 0.4682685
15 0.4662884
15.02 0.4704517
15.04 0.4563168
15.06 0.4755267
15.08 0.4659931
15.1 0.4417299
15.12 0.4633844
15.14 0.452189
15.16 0.4575206
15.18 0.45618
15.2 0.4500549
15.22 0.4575209
15.24 0.4448029
15.26 0.4557683
15.28 0.4473814
15.3 0.459592
15.32 0.4382352
15.34 0.4173729
15.36 0.4662617
15.38 0.4604612
15.4 0.4574657
15.42 0.4660737
15.44 0.4642469
15.46 0.4589394
15.48 0.4704785
15.5 0.4559336
15.52 0.4612211
15.54 0.454615
15.56 0.46653
15.58 0.4695482
15.6 0.4796618
15.62 0.4703719
15.64 0.4659134
15.66 0.4626282
15.68 0.4565631
15.7 0.4486369
15.72 0.4516083
15.74 0.4628986
15.76 0.4677073
15.78 0.454808
15.8 0.4554666
15.82 0.4549179
15.84 0.470266
15.86 0.4508043
15.88 0.4742625
15.9 0.4781214
15.92 0.4572465
15.94 0.4829336
15.96 0.4611674
15.98 0.4669315
16 0.4651076
16.02 0.4802084
16.04 0.4622771
16.06 0.4486085
16.08 0.4612483
16.1 0.4810407
16.12 0.4602982
16.14 0.4654304
16.16 0.4508327
16.18 0.4753416
16.2 0.4723614
16.22 0.436635
16.24 0.4865448
16.26 0.4615457
16.28 0.4936093
16.3 0.4690951
16.32 0.5096319
16.34 0.4652419
16.36 0.4620068
16.38 0.4982969
16.4 0.4842786
16.42 0.468348
16.44 0.4811443
16.46 0.4801041
16.48 0.4799472
16.5 0.46152
16.52 0.4640316
16.54 0.4628989
16.56 0.4652148
16.58 0.4735239
16.6 0.4848969
16.62 0.4988235
16.64 0.4424075
16.66 0.4624119
16.68 0.4590753
16.7 0.4768126
16.72 0.4798435
16.74 0.4655642
16.76 0.479192
16.78 0.5151942
16.8 0.5055943
16.82 0.4783829
16.84 0.5482926
16.86 0.4570835
16.88 0.50381
16.9 0.4994499
16.92 0.467146
16.94 0.4681343
16.96 0.4590754
16.98 0.4628443
17 0.4670653
17.02 0.4649726
17.04 0.464354
17.06 0.4585299
17.08 0.4805467
17.1 0.4835283
17.12 0.4741836
17.14 0.4642738
17.16 0.4586119
17.18 0.4462627
17.2 0.4610046
17.22 0.4645699
17.24 0.4644891
17.26 0.4767593
17.28 0.4758683
17.3 0.4600002
17.32 0.4806773
17.34 0.4723609
17.36 0.4650538
17.38 0.4481356
17.4 0.4523272
17.42 0.4565358
17.44 0.4868527
17.46 0.4751045
17.48 0.4631951
17.5 0.4728899
17.52 0.438121
17.54 0.4550551
17.56 0.4623038
17.58 0.4577393
17.6 0.4640037
17.62 0.466262
17.64 0.4782521
17.66 0.4592111
17.68 0.4509426
17.7 0.4680012
17.72 0.47867
17.74 0.5328697
17.76 0.471699
17.78 0.4681352
17.8 0.4719372
17.82 0.4744732
17.84 0.4643278
17.86 0.4810669
17.88 0.4532109
17.9 0.4639236
17.92 0.4568638
17.94 0.4661815
17.96 0.4360328
17.98 0.4538173
18 0.468108
18.02 0.4495555
18.04 0.4673598
18.06 0.4636263
18.08 0.4618166
18.1 0.4555491
18.12 0.4575207
18.14 0.4391185
18.16 0.4567552
18.18 0.4700267
18.2 0.4697076
18.22 0.4764717
18.24 0.4530449
18.26 0.4656178
18.28 0.4606783
18.3 0.4792961
18.32 0.4633846
18.34 0.4628713
18.36 0.4465419
18.38 0.4551092
18.4 0.4629524
18.42 0.4665831
18.44 0.4600548
18.46 0.4570007
18.48 0.4677075
18.5 0.4645965
18.52 0.4706644
18.54 0.4694143
18.56 0.4701329
18.58 0.4488038
18.6 0.4597826
18.62 0.447717
18.64 0.4583397
18.66 0.4588304
18.68 0.4631146
18.7 0.4706636
18.72 0.4378928
18.74 0.4586937
18.76 0.4633033
18.78 0.4610853
18.8 0.4530728
18.82 0.4574386
18.84 0.4426622
18.86 0.4546986
18.88 0.4572471
18.9 0.4739202
18.92 0.4648933
18.94 0.4483856
18.96 0.4523828
18.98 0.4470454
19 0.4609229
19.02 0.4611398
19.04 0.4470732
19.06 0.4689082
19.08 0.4578479
19.1 0.4601354
19.12 0.4524657
19.14 0.4523827
19.16 0.4482467
19.18 0.47634
19.2 0.470133
19.22 0.44139
19.24 0.459592
19.26 0.4567552
19.28 0.4648921
19.3 0.4508317
19.32 0.4650537
19.34 0.4636806
19.36 0.4559053
19.38 0.4475765
19.4 0.4423516
19.42 0.4492219
19.44 0.4427753
19.46 0.4583938
19.48 0.4551929
19.5 0.4540378
19.52 0.449527
19.54 0.4465987
19.56 0.4570558
19.58 0.4608688
19.6 0.4406244
19.62 0.4480518
19.64 0.4651343
19.66 0.4494719
19.68 0.4544502
19.7 0.4454778
19.72 0.450943
19.74 0.4458138
19.76 0.4428039
19.78 0.4642467
19.8 0.4579571
19.82 0.439261
19.84 0.4580662
19.86 0.4553567
19.88 0.4574656
19.9 0.4669315
19.92 0.4564535
19.94 0.4497229
19.96 0.4754734
19.98 0.4423513
20 0.4447754
&
@target G0.S1
@type xy
0 1.841725
0.02 2.165554
0.04 1.270315
0.06 1.706707
0.08 1.425562
0.1 1.907288
0.12 2.521736
0.14 1.360836
0.16 0.733774
0.18 0.5010239
0.2 2.429615
0.22 1.504244
0.24 0.8711056
0.26 1.403184
0.28 0.9209371
0.3 0.4940896
0.32 0.9949998
0.34 0.4619792
0.36 1.991244
0.38 0.8980671
0.4 0.5340413
0.42 0.8973569
0.44 0.4641928
0.46 0.4551921
0.48 0.4437064
0.5 0.4459824
0.52 0.4565084
0.54 0.4739199
0.56 0.4464861
0.58 0.4548899
0.6 0.4567827
0.62 0.457247
0.64 0.467707
0.66 0.4738672
0.68 0.4498338
0.7 0.4657786
0.72 0.4578482
0.74 0.4446348
0.76 0.4440155
0.78 0.4593472
0.8 0.4579569
0.82 0.4570561
0.84 0.4668514
0.86 0.4711956
0.88 0.4553568
0.9 0.4585576
0.92 0.4589664
0.94 0.461086
0.96 0.4657795
0.98 0.4405963
1 0.4583946
1.02 0.4680271
1.04 0.4410503
1.06 0.4625206
1.08 0.4559329
1.1 0.4502502
1.12 0.4530449
1.14 0.4586391
1.16 0.4573294
1.18 0.4489433
1.2 0.457985
1.22 0.4517468
1.24 0.4583123
1.26 0.4564535
1.28 0.4434519
1.3 0.477781
1.32 0.4513868
1.34 0.4567279
1.36 0.4934325
1.38 0.4693345
1.4 0.4495558
1.42 0.4545608
1.44 0.4596464
1.46 0.4611128
1.48 0.4514699
1.5 0.4508874
1.52 0.4444377
1.54 0.4544499
1.56 0.4711952
1.58 0.4662888
1.6 0.4532661
1.62 0.4492773
1.64 0.466905
1.66 0.4630607
1.68 0.4570008
1.7 0.445954
1.72 0.4618711
1.74 0.4752631
1.76 0.478409
1.78 0.4795309
1.8 0.4744994
1.82 0.4725199
1.84 0.46076
1.86 0.463519
1.88 0.4557138
1.9 0.4598635
1.92 0.4383494
1.94 0.4602715
1.96 0.4610042
1.98 0.4540381
2 0.4553573
2.02 0.4433953
2.04 0.4768904
2.06 0.4705321
2.08 0.4543947
2.1 0.4710092
2.12 0.4586941
2.14 0.458721
2.16 0.4398015
2.18 0.4654299
2.2 0.4723873
2.22 0.4530177
2.24 0.4702657
2.26 0.4682149
2.28 0.4662081
2.3 0.4585577
2.32 0.4557683
2.34 0.4425214
2.36 0.4695213
2.38 0.4727312
2.4 0.4504998
2.42 0.4581484
2.44 0.4539819
2.46 0.4530176
2.48 0.4597282
2.5 0.4544505
2.52 0.4630606
2.54 0.4650806
2.56 0.4702663
2.58 0.4604613
2.6 0.4522448
2.62 0.4528246
2.64 0.4374926
2.66 0.4481351
2.68 0.4585302
2.7 0.4623043
2.72 0.4407095
2.74 0.4493881
2.76 0.4572196
2.78 0.4459817
2.8 0.4720441
2.82 0.5271859
2.84 0.449305
2.86 0.4659397
2.88 0.4557686
2.9 0.4592654
2.92 0.4598642
2.94 0.4585026
2.96 0.4627638
2.98 0.4700264
3 0.4683481
3.02 0.4492221
3.04 0.443114
3.06 0.4659666
3.08 0.4536791
3.1 0.4616543
3.12 0.4470176
3.14 0.4722286
3.16 0.4564537
3.18 0.4490831
3.2 0.4537074
3.22 0.4460098
3.24 0.4510821
3.26 0.4490546
3.28 0.4648117
3.3 0.452493
3.32 0.459946
3.34 0.4587212
3.36 0.4575478
3.38 0.4414749
3.4 0.4564266
3.42 0.4565357
3.44 0.4444378
3.46 0.4620878
3.48 0.4599183
3.5 0.4544773
3.52 0.4594291
3.54 0.4630603
3.56 0.4547798
3.58 0.4513033
3.6 0.4547524
3.62 0.4567542
3.64 0.4522438
3.66 0.465564
3.68 0.4506103
3.7 0.4593741
3.72 0.4527141
3.74 0.4470459
3.76 0.4548626
3.78 0.4518021
3.8 0.4620063
3.82 0.4591569
3.84 0.455274
3.86 0.445561
3.88 0.4591568
3.9 0.4488318
3.92 0.4648113
3.94 0.4691753
3.96 0.4488043
3.98 0.458966
4 0.4632763
4.02 0.4442126
4.04 0.4451398
4.06 0.4729697
4.08 0.4616547
4.1 0.4426619
4.12 0.4543678
4.14 0.4544502
4.16 0.4342233
4.18 0.4483307
4.2 0.431567
4.22 0.4676
4.24 0.4567543
4.26 0.4598372
4.28 0.4341946
4.3 0.4664224
4.32 0.4698139
4.34 0.4599456
4.36 0.4454494
4.38 0.4559057
4.4 0.4547806
4.42 0.4630599
4.44 0.4631147
4.46 0.4602442
4.48 0.452797
4.5 0.472308
4.52 0.4606791
4.54 0.4616542
4.56 0.4436501
4.58 0.4646237
4.6 0.4585303
4.62 0.4583938
4.64 0.4734977
4.66 0.4637084
4.68 0.467894
4.7 0.4678141
4.72 0.45423
4.74 0.4619793
4.76 0.4573291
4.78 0.4448875
4.8 0.4537897
4.82 0.460462
4.84 0.4600548
4.86 0.4584215
4.88 0.4529347
4.9 0.462466
4.92 0.4576299
4.94 0.4704522
4.96 0.4530449
4.98 0.4552197
5 0.4549724
5.02 0.4683482
5.04 0.4549724
5.06 0.4625474
5.08 0.4528522
5.1 0.4602987
5.12 0.4407099
5.14 0.4699462
5.16 0.4410786
5.18 0.4592115
5.2 0.4499729
5.22 0.4410781
5.24 0.451248
5.26 0.449305
5.28 0.452051
5.3 0.4571918
5.32 0.4567549
5.34 0.4575202
5.36 0.4355741
5.38 0.4514973
5.4 0.4409647
5.42 0.4457862
5.44 0.4618985
5.46 0.462304
5.48 0.4621954
5.5 0.4568917
5.52 0.4597281
5.54 0.4579845
5.56 0.4486368
5.58 0.4512761
5.6 0.4572207
5.62 0.4168332
5.64 0.457411
5.66 0.4642465
5.68 0.4405678
5.7 0.4424081
5.72 0.4527968
5.74 0.4513865
5.76 0.4450281
5.78 0.4574386
5.8 0.4507219
5.82 0.4783832
5.84 0.459619
5.86 0.4579574
5.88 0.457876
5.9 0.44365
5.92 0.4703462
5.94 0.4497222
5.96 0.448163
5.98 0.4560979
6 0.4601356
6.02 0.4376072
6.04 0.4738674
6.06 0.4508048
6.08 0.448386
6.1 0.4533483
6.12 0.4502497
6.14 0.452935
6.16 0.4471576
6.18 0.45401
6.2 0.4779122
6.22 0.4654032
6.24 0.4605975
6.26 0.4702392
6.28 0.4535965
6.3 0.4685082
6.32 0.4538718
6.34 0.4552198
6.36 0.4534591
6.38 0.4471577
6.4 0.4425775
6.42 0.4755254
6.44 0.4416454
6.46 0.4463459
6.48 0.4489152
6.5 0.4457301
6.52 0.4650271
6.54 0.4648921
6.56 0.4503606
6.58 0.4624668
6.6 0.445898
6.62 0.4553571
6.64 0.4560981
6.66 0.4609232
6.68 0.457957
6.7 0.4559883
6.72 0.4621959
6.74 0.4591848
6.76 0.4364341
6.78 0.451359
6.8 0.4493325
6.82 0.4666367
6.84 0.4659669
6.86 0.45321
6.88 0.4579575
6.9 0.4597832
6.92 0.4529068
6.94 0.4564269
6.96 0.4585033
6.98 0.4620065
7 0.4434245
7.02 0.444916
7.04 0.4524657
7.06 0.4610856
7.08 0.4506109
7.1 0.4667442
7.12 0.4625471
7.14 0.4575479
7.16 0.4537905
7.18 0.4599456
7.2 0.4500282
7.22 0.4589661
7.24 0.45456
7.26 0.4616005
7.28 0.4539539
7.3 0.4717526
7.32 0.4518296
7.34 0.4635192
7.36 0.4792446
7.38 0.44017
7.4 0.4712218
7.42 0.4440157
7.44 0.4616819
7.46 0.447046
7.48 0.4564534
7.5 0.456673
7.52 0.4614643
7.54 0.4486923
7.56 0.4622227
7.58 0.4667435
7.6 0.4579571
7.62 0.449138
7.64 0.460679
7.66 0.4530172
7.68 0.471222
7.7 0.4557691
7.72 0.4565906
7.74 0.4392606
7.76 0.467627
7.78 0.4594015
7.8 0.4665296
7.82 0.4639241
7.84 0.4757628
7.86 0.4567818
7.88 0.453018
7.9 0.4618984
7.92 0.4602177
7.94 0.462277
7.96 0.4699464
7.98 0.4564534
8 0.4674931
8.02 0.438349
8.04 0.4628714
8.06 0.4535696
8.08 0.4780684
8.1 0.4768649
8.12 0.4615732
8.14 0.464812
8.16 0.4645967
8.18 0.4527138
8.2 0.4633033
8.22 0.4680545
8.24 0.4597284
8.26 0.4656982
8.28 0.4591847
8.3 0.4530173
8.32 0.4698406
8.34 0.4912484
8.36 0.4601365
8.38 0.5187727
8.4 0.4678142
8.42 0.4875712
8.44 0.4649191
8.46 0.4816892
8.48 0.4583122
8.5 0.4611668
8.52 0.4631688
8.54 0.4710363
8.56 0.4581202
8.58 0.4623042
8.6 0.4439316
8.62 0.4426624
8.64 0.4573285
8.66 0.477127
8.68 0.4590203
8.7 0.4748945
8.72 0.4610045
8.74 0.4617633
8.76 0.4602717
8.78 0.4600549
8.8 0.4670386
8.82 0.4652146
8.84 0.478252
8.86 0.4803383
8.88 0.4674931
8.9 0.4712487
8.92 0.4566449
8.94 0.4527136
8.96 0.4557142
8.98 0.4504443
9 0.447381
9.02 0.4418432
9.04 0.4491385
9.06 0.4652688
9.08 0.4536519
9.1 0.4536521
9.12 0.4636808
9.14 0.445786
9.16 0.4535695
9.18 0.4453647
9.2 0.4529077
9.22 0.4578482
9.24 0.4734444
9.26 0.466181
9.28 0.4697346
9.3 0.4610312
9.32 0.4628449
9.34 0.4605975
9.36 0.4641122
9.38 0.444298
9.4 0.4635195
9.42 0.4328396
9.44 0.4597829
9.46 0.452796
9.48 0.4485802
9.5 0.4559329
9.52 0.4697334
9.54 0.4661008
9.56 0.4637077
9.58 0.4512479
9.6 0.4450277
9.62 0.4462622
9.64 0.457001
9.66 0.4452815
9.68 0.4430291
9.7 0.4601362
9.72 0.4468222
9.74 0.4658863
9.76 0.4532931
9.78 0.4741571
9.8 0.4721495
9.82 0.4551091
9.84 0.4674128
9.86 0.4665833
9.88 0.4409081
9.9 0.4710895
9.92 0.459783
9.94 0.4727052
9.96 0.4678938
9.98 0.4585299
10 0.455769
10.02 0.4674663
10.04 0.4578488
10.06 0.4930265
10.08 0.467172
10.1 0.4618167
10.12 0.4507216
10.14 0.4553575
10.16 0.4518843
10.18 0.4492492
10.2 0.4523821
10.22 0.4679743
10.24 0.4591565
10.26 0.4592382
10.28 0.4471295
10.3 0.4567273
10.32 0.4650537
10.34 0.4916558
10.36 0.4755262
10.38 0.4794269
10.4 0.4616279
10.42 0.4431139
10.44 0.4772318
10.46 0.459728
10.48 0.4724666
10.5 0.4477165
10.52 0.4694144
10.54 0.4497218
10.56 0.4520231
10.58 0.4526313
10.6 0.4690681
10.62 0.4428031
10.64 0.4677873
10.66 0.4582574
10.68 0.4823384
10.7 0.4757624
10.72 0.4629519
10.74 0.4417295
10.76 0.4560701
10.78 0.4654565
10.8 0.4563167
10.82 0.4670118
10.84 0.4633842
10.86 0.4468223
10.88 0.4457578
10.9 0.4430293
10.92 0.4549173
10.94 0.4571924
10.96 0.4507216
10.98 0.4578751
11 0.4535146
11.02 0.4592115
11.04 0.4279312
11.06 0.4634654
11.08 0.4566729
11.1 0.4527144
11.12 0.4508884
11.14 0.4542303
11.16 0.4392324
11.18 0.4549732
11.2 0.4431989
11.22 0.4581484
11.24 0.4582579
11.26 0.4418989
11.28 0.4598091
11.3 0.44514
11.32 0.4514418
11.34 0.4479394
11.36 0.440738
11.38 0.4619524
11.4 0.4582028
11.42 0.4588296
11.44 0.466208
11.46 0.4594018
11.48 0.464919
11.5 0.4392324
11.52 0.4680278
11.54 0.4614113
11.56 0.4729957
11.58 0.4622229
11.6 0.4548898
11.62 0.4471291
11.64 0.4548905
11.66 0.4487762
11.68 0.4716194
11.7 0.4719374
11.72 0.467707
11.74 0.4387764
11.76 0.4514696
11.78 0.4597008
11.8 0.4369782
11.82 0.445786
11.84 0.4675465
11.86 0.4534592
11.88 0.4515806
11.9 0.4405964
11.92 0.4339933
11.94 0.4558782
11.96 0.4423231
11.98 0.4465976
12 0.4587215
12.02 0.4591848
12.04 0.4562343
12.06 0.4535966
12.08 0.4510815
12.1 0.4638421
12.12 0.4492494
12.14 0.4658596
12.16 0.5070007
12.18 0.4591571
12.2 0.4674666
12.22 0.4533485
12.24 0.4434521
12.26 0.4356031
12.28 0.4442971
12.3 0.4470459
12.32 0.4579575
12.34 0.4717252
12.36 0.4675734
12.38 0.4362906
12.4 0.4438463
12.42 0.4602713
12.44 0.4537346
12.46 0.4763921
12.48 0.4474649
12.5 0.4678139
12.52 0.4431147
12.54 0.4722555
12.56 0.4451119
12.58 0.4511655
12.6 0.4528237
12.62 0.4540377
12.64 0.4474931
12.66 0.4733656
12.68 0.4727584
12.7 0.4504995
12.72 0.447297
12.74 0.4517745
12.76 0.4516916
12.78 0.4535969
12.8 0.4666905
12.82 0.4739719
12.84 0.4760779
12.86 0.4638427
12.88 0.4661815
12.9 0.4597014
12.92 0.4728101
12.94 0.4557681
12.96 0.4546157
12.98 0.468055
13 0.4570561
13.02 0.4674667
13.04 0.4556586
13.06 0.4452531
13.08 0.457193
13.1 0.4502496
13.12 0.464247
13.14 0.4479683
13.16 0.4532653
13.18 0.4507215
13.2 0.4622231
13.22 0.45511
13.24 0.4519954
13.26 0.4603527
13.28 0.4455892
13.3 0.4658594
13.32 0.4499441
13.34 0.4501387
13.36 0.4528795
13.38 0.4690683
13.4 0.4600546
13.42 0.4552198
13.44 0.4521337
13.46 0.4646774
13.48 0.4698134
13.5 0.4427471
13.52 0.4640314
13.54 0.4683216
13.56 0.4580668
13.58 0.4520504
13.6 0.4531281
13.62 0.4737886
13.64 0.4580663
13.66 0.4541197
13.68 0.4548898
13.7 0.4673859
13.72 0.4767077
13.74 0.458803
13.76 0.4691752
13.78 0.4545598
13.8 0.4670389
13.82 0.4661277
13.84 0.4335033
13.86 0.4568101
13.88 0.4388622
13.9 0.4514974
13.92 0.4511375
13.94 0.4560974
13.96 0.4593742
13.98 0.4548904
14 0.4513868
14.02 0.4537897
14.04 0.4623855
14.06 0.4361483
14.08 0.4519399
14.1 0.4511369
14.12 0.433273
14.14 0.4544773
14.16 0.4563717
14.18 0.459782
14.2 0.44071
14.22 0.4552751
14.24 0.4550271
14.26 0.459864
14.28 0.4592111
14.3 0.4663156
14.32 0.4844067
14.34 0.4419278
14.36 0.4669849
14.38 0.4722555
14.4 0.4705583
14.42 0.4552749
14.44 0.4684285
14.46 0.4546975
14.48 0.4648651
14.5 0.4406251
14.52 0.4605426
14.54 0.4695477
14.56 0.4576569
14.58 0.4511369
14.6 0.4505836
14.62 0.4530451
14.64 0.4600542
14.66 0.4701325
14.68 0.464677
14.7 0.4780163
14.72 0.4575207
14.74 0.4549178
14.76 0.4482466
14.78 0.4684014
14.8 0.4494995
14.82 0.4699467
14.84 0.4643266
14.86 0.4481627
14.88 0.460706
14.9 0.4547798
14.92 0.4680279
14.94 0.448386
14.96 0.4634921
14.98 0.453459
15 0.4462619
15.02 0.4593475
15.04 0.4509435
15.06 0.4583936
15.08 0.4830372
15.1 0.4658591
15.12 0.4884923
15.14 0.4763662
15.16 0.4681346
15.18 0.458939
15.2 0.4514415
15.22 0.4594835
15.24 0.4678145
15.26 0.4665296
15.28 0.4403407
15.3 0.4578758
15.32 0.4659402
15.34 0.5016224
15.36 0.4684281
15.38 0.4504167
15.4 0.4523271
15.42 0.462547
15.44 0.4672516
15.46 0.4443252
15.48 0.432695
15.5 0.4592116
15.52 0.4628169
15.54 0.4600541
15.56 0.4506107
15.58 0.4548626
15.6 0.45147
15.62 0.4494726
15.64 0.4633842
15.66 0.4637086
15.68 0.4594286
15.7 0.4403977
15.72 0.4623047
15.74 0.4526855
15.76 0.461248
15.78 0.4552199
15.8 0.446375
15.82 0.4741572
15.84 0.4579846
15.86 0.4610045
15.88 0.4459538
15.9 0.4468782
15.92 0.4626823
15.94 0.4505832
15.96 0.4524105
15.98 0.4571927
16 0.4462345
16.02 0.4501388
16.04 0.4483578
16.06 0.4759198
16.08 0.4594023
16.1 0.4572198
16.12 0.4636273
16.14 0.4706638
16.16 0.4684277
16.18 0.4725724
16.2 0.4510821
16.22 0.4510542
16.24 0.4544504
16.26 0.4581757
16.28 0.4472414
16.3 0.4452246
16.32 0.451774
16.34 0.4537897
16.36 0.4442971
16.38 0.4542299
16.4 0.451497
16.42 0.4600819
16.44 0.4459532
16.46 0.4478006
16.48 0.4490549
16.5 0.4565085
16.52 0.4534592
16.54 0.4573841
16.56 0.4686682
16.58 0.4698143
16.6 0.4560978
16.62 0.45522
16.64 0.4469899
16.66 0.4584208
16.68 0.458285
16.7 0.4496109
16.72 0.4655377
16.74 0.4466819
16.76 0.4330701
16.78 0.4411348
16.8 0.4384916
16.82 0.4498892
16.84 0.4583944
16.86 0.4630879
16.88 0.456974
16.9 0.4509428
16.92 0.4386625
16.94 0.4586127
16.96 0.445281
16.98 0.4687482
17 0.4499994
17.02 0.4479397
17.04 0.4582848
17.06 0.458721
17.08 0.4468227
17.1 0.4645966
17.12 0.4673598
17.14 0.4612209
17.16 0.4430576
17.18 0.4497226
17.2 0.4535692
17.22 0.4420694
17.24 0.4375506
17.26 0.4513032
17.28 0.4559059
17.3 0.4638428
17.32 0.4382356
17.34 0.4378639
17.36 0.4594021
17.38 0.4521899
17.4 0.4300285
17.42 0.4610041
17.44 0.4495553
17.46 0.4476606
17.48 0.4480233
17.5 0.4623311
17.52 0.4548903
17.54 0.4509996
17.56 0.4481626
17.58 0.4562896
17.6 0.4533482
17.62 0.4491379
17.64 0.45522
17.66 0.4528245
17.68 0.4703718
17.7 0.4478278
17.72 0.4537064
17.74 0.4632761
17.76 0.4653221
17.78 0.4537898
17.8 0.448497
17.82 0.4519128
17.84 0.4574938
17.86 0.4544779
17.88 0.46095
17.9 0.4544499
17.92 0.4577661
17.94 0.4537337
17.96 0.4524929
17.98 0.4596195
18 0.4494995
18.02 0.4514981
18.04 0.4420973
18.06 0.4458137
18.08 0.4506386
18.1 0.4512762
18.12 0.4616267
18.14 0.4668245
18.16 0.4529072
18.18 0.4475485
18.2 0.4534857
18.22 0.4608148
18.24 0.4509159
18.26 0.4641933
18.28 0.4501108
18.3 0.4623854
18.32 0.4643809
18.34 0.4669047
18.36 0.454175
18.38 0.470585
18.4 0.4720435
18.42 0.4639232
18.44 0.4504995
18.46 0.4503884
18.48 0.4521337
18.5 0.4438747
18.52 0.471938
18.54 0.4352877
18.56 0.4674929
18.58 0.4709833
18.6 0.4627362
18.62 0.4800783
18.64 0.4512483
18.66 0.4563166
18.68 0.4506114
18.7 0.4556868
18.72 0.457985
18.74 0.4562343
18.76 0.4488036
18.78 0.4615457
18.8 0.4656714
18.82 0.4632763
18.84 0.4378931
18.86 0.4626286
18.88 0.4600539
18.9 0.4674929
18.92 0.4533766
18.94 0.4613021
18.96 0.4656983
18.98 0.4776245
19 0.4502499
19.02 0.460027
19.04 0.4668244
19.06 0.4648116
19.08 0.4505551
19.1 0.4484968
19.12 0.4491376
19.14 0.4631411
19.16 0.4642205
19.18 0.4652417
19.2 0.4508047
19.22 0.4636001
19.24 0.4802343
19.26 0.4664225
19.28 0.4943179
19.3 0.4610045
19.32 0.5219436
19.34 0.4562351
19.36 0.4913501
19.38 0.503513
19.4 0.4437056
19.42 0.4671459
19.44 0.4710096
19.46 0.4813005
19.48 0.4671457
19.5 0.4492214
19.52 0.459402
19.54 0.4763398
19.56 0.4509435
19.58 0.4654035
19.6 0.4623033
19.62 0.4721757
19.64 0.4490822
19.66 0.460027
19.68 0.4672523
19.7 0.462223
19.72 0.4633039
19.74 0.459864
19.76 0.4620878
19.78 0.4677875
19.8 0.4682414
19.82 0.4743414
19.84 0.4653225
19.86 0.4656446
19.88 0.4393466
19.9 0.4705316
19.92 0.4826495
19.94 0.4813005
19.96 0.4623846
19.98 0.4537904
20 0.4523824
&
@target G0.S2
@type xy
0 1.832471
0.02 1.126333
0.04 1.120279
0.06 2.305429
0.08 1.467728
0.1 2.910073
0.12 2.159103
0.14 1.411436
0.16 1.398481
0.18 1.297238
0.2 3.688323
0.22 2.318696
0.24 1.620772
0.26 2.658458
0.28 1.837342
0.3 1.072788
0.32 1.683783
0.34 1.511713
0.36 2.840906
0.38 1.896536
0.4 1.596019
0.42 1.812001
0.44 1.332751
0.46 0.8122811
0.48 0.502046
0.5 0.4584757
0.52 0.9233235
0.54 0.5389571
0.56 0.5206001
0.58 0.4736561
0.6 0.440511
0.62 0.4802086
0.64 0.49452
0.66 0.4675737
0.68 0.4765237
0.7 0.4786702
0.72 0.4855412
0.74 0.4567552
0.76 0.4540374
0.78 0.4595924
0.8 0.4373783
0.82 0.4825197
0.84 0.4642468
0.86 0.4682949
0.88 0.474684
0.9 0.446878
0.92 0.4560985
0.94 0.4320008
0.96 0.4784089
0.98 0.434799
1 0.4739199
1.02 0.4084729
1.04 0.4418711
1.06 0.4586397
1.08 0.4708502
1.1 0.4583123
1.12 0.4486365
1.14 0.4208623
1.16 0.4539549
1.18 0.4608142
1.2 0.4542575
1.22 0.4621958
1.24 0.4328396
1.26 0.4791922
1.28 0.4398578
1.3 0.4272292
1.32 0.4535696
1.34 0.4674665
1.36 0.4274927
1.38 0.4583386
1.4 0.4387476
1.42 0.4536516
1.44 0.4565908
1.46 0.4597825
1.48 0.4347994
1.5 0.4674671
1.52 0.4748422
1.54 0.4520509
1.56 0.4548902
1.58 0.4312773
1.6 0.4262331
1.62 0.4094512
1.64 0.43775
1.66 0.460815
1.68 0.4671728
1.7 0.4383213
1.72 0.4666101
1.74 0.4759464
1.76 0.4673862
1.78 0.4593742
1.8 0.4375503
1.82 0.4589659
1.84 0.469628
1.86 0.4667442
1.88 0.4229064
1.9 0.4641656
1.92 0.4442408
1.94 0.4260873
1.96 0.4490549
1.98 0.4857467
2 0.4629521
2.02 0.43775
2.04 0.4662073
2.06 0.4368633
2.08 0.4605977
2.1 0.4827007
2.12 0.4576564
2.14 0.4532386
2.16 0.4265266
2.18 0.4371217
2.2 0.4658593
2.22 0.457739
2.24 0.4739191
2.26 0.4626554
2.28 0.4504166
2.3 0.4142766
2.32 0.4560972
2.34 0.4619796
2.36 0.4472424
2.38 0.458421
2.4 0.4744733
2.42 0.4631143
2.44 0.4535697
2.46 0.4800518
2.48 0.455851
2.5 0.4698136
2.52 0.418509
2.54 0.4624664
2.56 0.4554113
2.58 0.4669047
2.6 0.4757365
2.62 0.4600545
2.64 0.4613837
2.66 0.4669581
2.68 0.4659668
2.7 0.3965478
2.72 0.464031
2.74 0.4448035
2.76 0.4691755
2.78 0.4531281
2.8 0.4492777
2.82 0.4360337
2.84 0.4290977
2.86 0.4545878
2.88 0.4486085
2.9 0.4592385
2.92 0.4631958
2.94 0.44
2.96 0.4528239
2.98 0.4445785
3 0.4151203
3.02 0.4443815
3.04 0.4612211
3.06 0.4622227
3.08 0.4535413
3.1 0.4678946
3.12 0.4396304
3.14 0.4262922
3.16 0.4478006
3.18 0.4558783
3.2 0.4250292
3.22 0.4665562
3.24 0.4476049
3.26 0.4724936
3.28 0.5419411
3.3 0.444016
3.32 0.4410213
3.34 0.4564264
3.36 1.011447
3.38 0.4625472
3.4 0.4271705
3.42 0.4756306
3.44 0.4701857
3.46 0.4461495
3.48 0.4836839
3.5 0.4223149
3.52 0.4815342
3.54 0.477729
3.56 1.261884
3.58 0.4752896
3.6 0.479426
3.62 0.4614377
3.64 0.4797399
3.66 0.4731277
3.68 0.4420692
3.7 0.4294473
3.72 0.451248
3.74 0.4393753
3.76 0.4748949
3.78 0.4493328
3.8 0.4645963
3.82 0.4565355
3.84 0.4836836
3.86 0.4554385
3.88 0.4706645
3.9 0.4827268
3.92 0.445982
3.94 0.4812738
3.96 0.4661813
3.98 0.4532658
4 0.4586391
4.02 0.4752107
4.04 0.4869802
4.06 0.4764977
4.08 0.4565904
4.1 0.4659664
4.12 0.4490824
4.14 0.4624396
4.16 0.4635195
4.18 0.4180311
4.2 0.44872
4.22 0.4532107
4.24 0.4570561
4.26 0.4636266
4.28 0.4563168
4.3 0.4473807
4.32 0.4508329
4.34 0.4427479
4.36 0.4501109
4.38 0.4668242
4.4 0.4532934
4.42 0.4389191
4.44 0.4813012
4.46 0.4463456
4.48 0.4460383
4.5 0.4391186
4.52 0.4148791
4.54 0.4633034
4.56 0.455933
4.58 0.4593749
4.6 0.4704787
4.62 0.481456
4.64 0.4737619
4.66 0.4719113
4.68 0.4570011
4.7 0.4394029
4.72 0.4560971
4.74 0.439914
4.76 0.4680545
4.78 0.4699201
4.8 0.4575203
4.82 0.4597828
4.84 0.4339353
4.86 0.4296802
4.88 0.451719
4.9 0.4577663
4.92 0.4559059
4.94 0.4733127
4.96 0.4482742
4.98 0.4711951
5 0.4448035
5.02 0.4613837
5.04 0.4691484
5.06 0.4643542
5.08 0.4621155
5.1 0.4712484
5.12 0.4604608
5.14 0.4686954
5.16 0.4644086
5.18 0.4720698
5.2 0.4375789
5.22 0.4684286
5.24 0.4520232
5.26 0.4841743
5.28 0.4514703
5.3 0.4623314
5.32 0.4348277
5.34 0.4567546
5.36 0.4299418
5.38 0.4492212
5.4 0.4413049
5.42 0.476812
5.44 0.462709
5.46 0.4552197
5.48 0.4446063
5.5 0.4785915
5.52 0.4178813
5.54 0.4576299
5.56 0.4654573
5.58 0.4872889
5.6 0.4559328
5.62 0.4564261
5.64 0.4469342
5.66 0.4534589
5.68 0.4495834
5.7 0.4649729
5.72 0.4534588
5.74 0.4674937
5.76 0.45277
5.78 0.4648119
5.8 0.4579849
5.82 0.4707703
5.84 0.467627
5.86 0.4593746
5.88 0.462007
5.9 0.4515248
5.92 0.4337625
5.94 0.4563167
5.96 0.4589387
5.98 0.4320297
6 0.4562068
6.02 0.4672529
6.04 0.4702657
6.06 0.4630606
6.08 0.4503886
6.1 0.4617631
6.12 0.4574119
6.14 0.4553571
6.16 0.4168039
6.18 0.3950314
6.2 0.4331858
6.22 0.4541202
6.24 0.4208029
6.26 0.4426626
6.28 0.4514973
6.3 0.4098172
6.32 0.4451399
6.34 0.4712746
6.36 0.4620062
6.38 0.4571923
6.4 0.4585578
6.42 0.4674129
6.44 0.4605969
6.46 0.4607872
6.48 0.4673596
6.5 0.4601358
6.52 0.4493886
6.54 0.4343679
6.56 0.4521886
6.58 0.4486367
6.6 0.4652421
6.62 0.4483856
6.64 0.4233788
6.66 0.4397156
6.68 0.4273171
6.7 0.4572474
6.72 0.4583934
6.74 0.4761827
6.76 0.4766022
6.78 0.4439874
6.8 0.461654
6.82 0.4678679
6.84 0.4703985
6.86 0.4624666
6.88 0.4599456
6.9 0.439716
6.92 0.4727049
6.94 0.4405679
6.96 0.4237334
6.98 0.4517463
7 0.4503888
7.02 0.4370642
7.04 0.4516083
7.06 0.4670379
7.08 0.4597008
7.1 0.4571931
7.12 0.4222852
7.14 0.4460379
7.16 0.42338
7.18 0.4687481
7.2 0.4775459
7.22 0.4447758
7.24 0.4758155
7.26 0.4529067
7.28 0.4103051
7.3 0.4744996
7.32 0.4825453
7.34 0.4210402
7.36 0.4439869
7.38 0.4761303
7.4 0.4378066
7.42 0.4442976
7.44 0.4543951
7.46 0.4494717
7.48 0.4622231
7.5 0.4391183
7.52 0.44379
7.54 0.463816
7.56 0.4693345
7.58 0.475421
7.6 0.4591841
7.62 0.4642738
7.64 0.4643539
7.66 0.437864
7.68 0.461411
7.7 0.4595106
7.72 0.4719639
7.74 0.4441281
7.76 0.416563
7.78 0.4606789
7.8 0.464247
7.82 0.4160228
7.84 0.4657253
7.86 0.4547533
7.88 0.4565626
7.9 0.4555215
7.92 0.471036
7.94 0.4563166
7.96 0.4551101
7.98 0.455851
8 0.4288065
8.02 0.4728895
8.04 0.4636272
8.06 0.4674663
8.08 0.4492215
8.1 0.4607061
8.12 0.4732338
8.14 0.4847683
8.16 0.491579
8.18 0.4458138
8.2 0.4650002
8.22 0.4491383
8.24 0.479818
8.26 0.4616813
8.28 0.4540374
8.3 0.436606
8.32 0.4811706
8.34 0.4585575
8.36 0.4510545
8.38 0.4493608
8.4 0.4412199
8.42 0.4616004
8.44 0.4463465
8.46 0.4764717
8.48 0.4668515
8.5 0.4704522
8.52 0.4675469
8.54 0.4334174
8.56 0.4743413
8.58 0.4698139
8.6 0.4647044
8.62 0.4683483
8.64 0.4600269
8.66 0.4668511
8.68 0.4772053
8.7 0.455576
8.72 0.4408518
8.74 0.4624387
8.76 0.4616823
8.78 0.4728109
8.8 0.4678942
8.82 0.4178518
8.84 0.4539551
8.86 0.4610044
8.88 0.447018
8.9 0.4447751
8.92 0.4535415
8.94 0.466422
8.96 0.4621686
8.98 0.4556864
9 0.4450277
9.02 0.4570007
9.04 0.4647851
9.06 0.4663957
9.08 0.4368924
9.1 0.4357471
9.12 0.4504997
9.14 0.4654831
9.16 0.4359184
9.18 0.4275511
9.2 0.4320296
9.22 0.4221378
9.24 0.4287775
9.26 0.383992
9.28 0.440596
9.3 0.4714604
9.32 0.4472408
9.34 0.4643817
9.36 0.4644615
9.38 0.4257633
9.4 0.4743943
9.42 0.4508049
9.44 0.4596458
9.46 0.4733127
9.48 0.4441287
9.5 0.4739196
9.52 0.4706644
9.54 0.4632494
9.56 0.4506103
9.58 0.452189
9.6 0.4607605
9.62 0.4562888
9.64 0.4600269
9.66 0.4846135
9.68 0.4741563
9.7 0.4667178
9.72 0.4473812
9.74 0.4370642
9.76 0.4661811
9.78 0.4099081
9.8 0.4823122
9.82 0.4585299
9.84 0.4508049
9.86 0.4383483
9.88 0.4534865
9.9 0.4361477
9.92 0.4490548
9.94 0.4527136
9.96 0.4155117
9.98 0.4343099
10 0.4122198
10.02 0.4510545
10.04 0.4344537
10.06 0.4368636
10.08 0.4636004
10.1 0.4607868
10.12 0.4769958
10.14 0.4601628
10.16 0.4623848
10.18 0.4370642
10.2 0.4399431
10.22 0.4652422
10.24 0.3899681
10.26 0.4431988
10.28 0.4477169
10.3 0.4588025
10.32 0.4531563
10.34 0.4777818
10.36 0.4652418
10.38 0.4642464
10.4 0.4453368
10.42 0.4432547
10.44 0.4652145
10.46 0.4707969
10.48 0.4502501
10.5 0.4344539
10.52 0.4289814
10.54 0.4600271
10.56 0.4618167
10.58 0.4771263
10.6 0.4635727
10.62 0.4614373
10.64 0.4384345
10.66 0.4341371
10.68 0.4587205
10.7 0.4523282
10.72 0.4828303
10.74 0.4732069
10.76 0.4527691
10.78 0.4559331
10.8 0.4571643
10.82 0.4723612
10.84 0.4370931
10.86 0.4675996
10.88 0.4567551
10.9 0.4250294
10.92 0.4539828
10.94 0.4521338
10.96 0.44334
10.98 0.4692015
11 0.4450285
11.02 0.4754992
11.04 0.4453655
11.06 0.4684817
11.08 0.4507219
11.1 0.4642467
11.12 0.4690682
11.14 0.4484979
11.16 0.4510821
11.18 0.4691747
11.2 0.4590753
11.22 0.4584216
11.24 0.4477993
11.26 0.4707713
11.28 0.4734449
11.3 0.4643539
11.32 0.4745789
11.34 0.471858
11.36 0.4534597
11.38 0.4431981
11.4 0.4705846
11.42 0.4747106
11.44 0.461574
11.46 0.4878016
11.48 0.4597016
11.5 0.4560702
11.52 0.4692813
11.54 0.4663153
11.56 0.432117
11.58 0.4964874
11.6 0.4504159
11.62 0.441475
11.64 0.4589388
11.66 0.456454
11.68 0.4406244
11.7 0.4618168
11.72 0.4575475
11.74 0.4771001
11.76 0.4648115
11.78 0.4802346
11.8 0.4491378
11.82 0.4523821
11.84 0.4727576
11.86 0.4433397
11.88 0.4828303
11.9 0.4662888
11.92 0.4628444
11.94 0.4565355
11.96 0.4715138
11.98 0.4638421
12 0.4736564
12.02 0.4671452
12.04 0.4485811
12.06 0.4613567
12.08 0.4545326
12.1 0.4585033
12.12 0.4602444
12.14 0.4585572
12.16 0.4371208
12.18 0.4578755
12.2 0.4338775
12.22 0.437893
12.24 0.464812
12.26 0.4486367
12.28 0.4495558
12.3 0.4418993
12.32 0.4669315
12.34 0.4430854
12.36 0.4521344
12.38 0.449917
12.4 0.4419837
12.42 0.4570009
12.44 0.4299711
12.46 0.4645974
12.48 0.4514705
12.5 0.4718577
12.52 0.454972
12.54 0.4514697
12.56 0.4692007
12.58 0.4659669
12.6 0.4678413
12.62 0.4533491
12.64 0.4780689
12.66 0.4577389
12.68 0.4513587
12.7 0.433763
12.72 0.4486648
12.74 0.4344253
12.76 0.4514696
12.78 0.4441002
12.8 0.4322615
12.82 0.4375783
12.84 0.446375
12.86 0.4570014
12.88 0.4535965
12.9 0.4772317
12.92 0.4340791
12.94 0.460706
12.96 0.474895
12.98 0.4455331
13 0.4624393
13.02 0.456454
13.04 0.4671456
13.06 0.4790097
13.08 0.4468222
13.1 0.4506937
13.12 0.4755522
13.14 0.4424086
13.16 0.4611126
13.18 0.4563439
13.2 0.473999
13.22 0.4595104
13.24 0.4447754
13.26 0.4072773
13.28 0.4564535
13.3 0.4117643
13.32 0.4529068
13.34 0.4768122
13.36 0.4739193
13.38 0.4313062
13.4 0.4746581
13.42 0.4757365
13.44 0.4499165
13.46 0.465215
13.48 0.4374352
13.5 0.4551378
13.52 0.4610314
13.54 0.4597827
13.56 0.4596467
13.58 0.4160227
13.6 0.4472416
13.62 0.4508053
13.64 0.4370355
13.66 0.4101523
13.68 0.47154
13.7 0.4752373
13.72 0.4498334
13.74 0.4566734
13.76 0.4640583
13.78 0.4897189
13.8 0.4858498
13.82 0.472176
13.84 0.4695477
13.86 0.4576571
13.88 0.466931
13.9 0.4533482
13.92 0.4592655
13.94 0.466556
13.96 0.426087
13.98 0.4430007
14 0.4514976
14.02 0.4465422
14.04 0.4771531
14.06 0.4681077
14.08 0.4615742
14.1 0.4728898
14.12 0.4339643
14.14 0.419464
14.16 0.4240869
14.18 0.4546974
14.2 0.4776502
14.22 0.4157824
14.24 0.4309873
14.26 0.4495273
14.28 0.4677071
14.3 0.4579576
14.32 0.5131276
14.34 0.5034379
14.36 0.4532659
14.38 0.4831406
14.4 0.4160229
14.42 0.4140657
14.44 0.4746312
14.46 0.4776239
14.48 0.459211
14.5 0.4194345
14.52 0.4495832
14.54 0.4504442
14.56 0.4638428
14.58 0.4542301
14.6 0.4676809
14.62 0.4612486
14.64 0.4644618
14.66 0.4158424
14.68 0.4481348
14.7 0.4582854
14.72 0.4510816
14.74 0.4472419
14.76 0.4622232
14.78 0.4489987
14.8 0.4917572
14.82 0.4966639
14.84 0.4788794
14.86 0.4634112
14.88 0.4769176
14.9 0.4591843
14.92 0.466958
14.94 0.4587209
14.96 0.4545601
14.98 0.4581757
15 0.4667443
15.02 0.5077647
15.04 0.4276387
15.06 0.4564267
15.08 0.4464021
15.1 0.4777285
15.12 0.4528804
15.14 0.4462342
15.16 0.4394604
15.18 0.4606784
15.2 0.4798173
15.22 0.4540098
15.24 0.464139
15.26 0.4543675
15.28 0.4614383
15.3 0.4682412
15.32 0.4752894
15.34 0.4673866
15.36 0.4462338
15.38 0.4616816
15.4 0.4683487
15.42 0.47355
15.44 0.4491386
15.46 0.4546149
15.48 0.4446628
15.5 0.4195832
15.52 0.4557965
15.54 0.4641932
15.56 0.4658592
15.58 0.4589664
15.6 0.4552206
15.62 0.4566179
15.64 0.4345688
15.66 0.4769435
15.68 0.4602719
15.7 0.4755255
15.72 0.4429722
15.74 0.4842519
15.76 0.4627364
15.78 0.4797393
15.8 0.4720702
15.82 0.4561246
15.84 0.4725724
15.86 0.4651077
15.88 0.4610854
15.9 0.4610856
15.92 0.464893
15.94 0.4689614
15.96 0.4777811
15.98 0.4516912
16 0.4686947
16.02 0.4967144
16.04 0.4688284
16.06 0.4559327
16.08 0.4768642
16.1 0.4421821
16.12 0.4399142
16.14 0.438492
16.16 0.4464862
16.18 0.4389477
16.2 0.4737612
16.22 0.4544504
16.24 0.4615195
16.26 0.4483857
16.28 0.4578755
16.3 0.4604352
16.32 0.4899237
16.34 0.4750269
16.36 0.4522166
16.38 0.4589117
16.4 0.4499441
16.42 0.4705843
16.44 0.4650542
16.46 0.4411641
16.48 0.4659931
16.5 0.4645966
16.52 0.4565908
16.54 0.4698142
16.56 0.4817941
16.58 0.4212488
16.6 0.4776499
16.62 0.4362627
16.64 0.4474935
16.66 0.4734451
16.68 0.4746574
16.7 0.4504717
16.72 0.4400287
16.74 0.4695478
16.76 0.4758941
16.78 0.4476885
16.8 0.4686682
16.82 0.412977
16.84 0.4524653
16.86 0.5005496
16.88 0.4609231
16.9 0.4561248
16.92 0.433446
16.94 0.4626285
16.96 0.4910193
16.98 0.4565904
17 0.4829338
17.02 0.4520515
17.04 0.4396313
17.06 0.4705848
17.08 0.4292147
17.1 0.4563164
17.12 0.4593746
17.14 0.4781735
17.16 0.4716996
17.18 0.4610857
17.2 0.4832453
17.22 0.4706644
17.24 0.4335034
17.26 0.445225
17.28 0.450222
17.3 0.4670118
17.32 0.4584214
17.34 0.4567552
17.36 0.4576572
17.38 0.4401137
17.4 0.4637348
17.42 0.4523823
17.44 0.4448875
17.46 0.468108
17.48 0.4421824
17.5 0.4221369
17.52 0.4407092
17.54 0.4211298
17.56 0.4659126
17.58 0.4574934
17.6 0.4564539
17.62 0.4561246
17.64 0.4545599
17.66 0.4710096
17.68 0.4637619
17.7 0.4477164
17.72 0.4482465
17.74 0.4471298
17.76 0.472149
17.78 0.428807
17.8 0.4579298
17.82 0.4516923
17.84 0.4490275
17.86 0.4654564
17.88 0.4785919
17.9 0.4649195
17.92 0.4493608
17.94 0.466127
17.96 0.4466256
17.98 0.47207
18 0.4546155
18.02 0.4632762
18.04 0.4738408
18.06 0.4452245
18.08 0.4709037
18.1 0.4648923
18.12 0.4558508
18.14 0.4607871
18.16 0.4924683
18.18 0.4470738
18.2 0.4763925
18.22 0.4718848
18.24 0.430871
18.26 0.4719378
18.28 0.4695203
18.3 0.4744206
18.32 0.4558504
18.34 0.445533
18.36 0.4739991
18.38 0.4582571
18.4 0.4661817
18.42 0.4526316
18.44 0.4573292
18.46 0.4800786
18.48 0.4640313
18.5 0.4623308
18.52 0.4550271
18.54 0.4782006
18.56 0.4701332
18.58 0.4535405
18.6 0.4668239
18.62 0.4448887
18.64 0.4467944
18.66 0.4433396
18.68 0.4205057
18.7 0.4597824
18.72 0.4457295
18.74 0.4455608
18.76 0.446374
18.78 0.4612486
18.8 0.4491372
18.82 0.4056167
18.84 0.459157
18.86 0.4571927
18.88 0.4701331
18.9 0.4597828
18.92 0.4631145
18.94 0.4554672
18.96 0.4616549
18.98 0.4561246
19 0.4464863
19.02 0.4800255
19.04 0.4527968
19.06 0.4624123
19.08 0.4531281
19.1 0.4450276
19.12 0.4513862
19.14 0.4359188
19.16 0.4549728
19.18 0.441956
19.2 0.4417294
19.22 0.4669311
19.24 0.4523826
19.26 0.477232
19.28 0.46095
19.3 0.4534594
19.32 0.454175
19.34 0.4755
19.36 0.4560977
19.38 0.453459
19.4 0.4243232
19.42 0.470133
19.44 0.4541198
19.46 0.454037
19.48 0.4324639
19.5 0.4586397
19.52 0.4477162
19.54 0.429098
19.56 0.4716195
19.58 0.4515802
19.6 0.4508329
19.62 0.4581754
19.64 0.4561526
19.66 0.4678141
19.68 0.4592926
19.7 0.4557956
19.72 0.4573022
19.74 0.4703724
19.76 0.4572196
19.78 0.4538997
19.8 0.4488594
19.82 0.449973
19.84 0.4576567
19.86 0.448219
19.88 0.4690948
19.9 0.4397151
19.92 0.4457017
19.94 0.4426618
19.96 0.4066025
19.98 0.4548074
20 0.4413045
&
@target G1.S0
@type xy
0 496
0.02 2388
0.04 1977
0.06 39
0.08 1234
0.1 0
0.12 43
0.14 587
0.16 417
0.18 4
0.2 0
0.22 0
0.24 217
0.26 4
0.28 129
0.3 452
0.32 215
0.34 15
0.36 0
0.38 0
0.4 298
0.42 153
0.44 68
0.46 478
0.48 2367
0.5 3388
0.52 5301
0.54 4470
0.56 3935
0.58 4559
0.6 3785
0.62 4168
0.64 3636
0.66 1817
0.68 2563
0.7 3440
0.72 3872
0.74 4566
0.76 6162
0.78 6840
0.8 2462
0.82 1790
0.84 6982
0.86 6453
0.88 6268
0.9 5863
0.92 6535
0.94 4523
0.96 6059
0.98 5511
1 7960
1.02 7706
1.04 7738
1.06 5101
1.08 4601
1.1 6622
1.12 4882
1.14 4433
1.16 4936
1.18 4565
1.2 6258
1.22 5540
1.24 7268
1.26 6698
1.28 5521
1.3 5131
1.32 8125
1.34 7579
1.36 7484
1.38 7073
1.4 7615
1.42 6547
1.44 6954
1.46 6639
1.48 8849
1.5 5658
1.52 5253
1.54 8128
1.56 7132
1.58 7490
1.6 8540
1.62 10004
1.64 8873
1.66 8568
1.68 9352
1.7 7724
1.72 9527
1.74 6777
1.76 7944
1.78 8862
1.8 7819
1.82 9273
1.84 8565
1.86 8080
1.88 6394
1.9 6856
1.92 7315
1.94 7808
1.96 9171
1.98 8332
2 11480
2.02 11202
2.04 9864
2.06 9739
2.08 8740
2.1 8346
2.12 7891
2.14 9320
2.16 9916
2.18 9274
2.2 10377
2.22 8852
2.24 8710
2.26 6877
2.28 6926
2.3 9947
2.32 8556
2.34 8023
2.36 9775
2.38 9297
2.4 7492
2.42 5559
2.44 6227
2.46 5408
2.48 6516
2.5 6554
2.52 6098
2.54 7833
2.56 6475
2.58 5741
2.6 5055
2.62 6913
2.64 6939
2.66 5156
2.68 7412
2.7 5824
2.72 6195
2.74 7368
2.76 6076
2.78 7169
2.8 7960
2.82 8317
2.84 9161
2.86 8027
2.88 5854
2.9 4257
2.92 4973
2.94 4497
2.96 4980
2.98 4275
3 7207
3.02 3547
3.04 3607
3.06 4677
3.08 3863
3.1 4371
3.12 3895
3.14 4722
3.16 4532
3.18 4188
3.2 3788
3.22 5836
3.24 1341
3.26 1650
3.28 1914
3.3 4591
3.32 4353
3.34 3284
3.36 1889
3.38 3051
3.4 3736
3.42 4591
3.44 5358
3.46 2777
3.48 2892
3.5 1673
3.52 1982
3.54 2086
3.56 1968
3.58 1901
3.6 1888
3.62 3923
3.64 4060
3.66 3788
3.68 3219
3.7 5878
3.72 4644
3.74 5255
3.76 5120
3.78 3480
3.8 5036
3.82 6112
3.84 6205
3.86 6092
3.88 6016
3.9 6080
3.92 6666
3.94 8032
3.96 6229
3.98 5999
4 5172
4.02 4486
4.04 3275
4.06 4048
4.08 5186
4.1 4891
4.12 4639
4.14 4714
4.16 4391
4.18 4508
4.2 5179
4.22 5453
4.24 5405
4.26 4982
4.28 4866
4.3 6353
4.32 7489
4.34 8359
4.36 7189
4.38 6354
4.4 6695
4.42 7490
4.44 8360
4.46 9232
4.48 8405
4.5 7379
4.52 6781
4.54 7995
4.56 8964
4.58 8616
4.6 5204
4.62 5571
4.64 7792
4.66 5888
4.68 7100
4.7 7287
4.72 7773
4.74 8260
4.76 8043
4.78 7219
4.8 7746
4.82 6808
4.84 7443
4.86 5528
4.88 5024
4.9 5410
4.92 5254
4.94 6761
4.96 6453
4.98 6844
5 7583
5.02 5648
5.04 6569
5.06 6003
5.08 5586
5.1 6939
5.12 5424
5.14 6824
5.16 6373
5.18 4841
5.2 4591
5.22 4685
5.24 3522
5.26 4379
5.28 4346
5.3 6986
5.32 4939
5.34 5762
5.36 6666
5.38 6417
5.4 5870
5.42 5224
5.44 5080
5.46 5169
5.48 3659
5.5 4410
5.52 4584
5.54 4160
5.56 5034
5.58 5323
5.6 4506
5.62 6218
5.64 4965
5.66 5497
5.68 5952
5.7 5099
5.72 4300
5.74 3299
5.76 5355
5.78 5187
5.8 4862
5.82 6600
5.84 4447
5.86 4014
5.88 4825
5.9 4353
5.92 6684
5.94 7442
5.96 6942
5.98 5320
6 7651
6.02 7724
6.04 8136
6.06 7593
6.08 4842
6.1 5667
6.12 4927
6.14 7040
6.16 7036
6.18 7733
6.2 6986
6.22 6564
6.24 7209
6.26 8777
6.28 8861
6.3 9020
6.32 5809
6.34 5813
6.36 5431
6.38 5287
6.4 4658
6.42 5322
6.44 5722
6.46 6229
6.48 6809
6.5 7506
6.52 5489
6.54 7485
6.56 7465
6.58 6571
6.6 7987
6.62 8442
6.64 8123
6.66 7923
6.68 5371
6.7 6627
6.72 6488
6.74 6404
6.76 3835
6.78 4174
6.8 6666
6.82 7486
6.84 6176
6.86 6382
6.88 5502
6.9 7036
6.92 6941
6.94 5856
6.96 4563
6.98 5798
7 6390
7.02 5379
7.04 7147
7.06 6476
7.08 8487
7.1 9298
7.12 9113
7.14 9140
7.16 9090
7.18 9142
7.2 9051
7.22 8051
7.24 8771
7.26 6971
7.28 9439
7.3 7055
7.32 7978
7.34 8334
7.36 9029
7.38 7334
7.4 6435
7.42 7202
7.44 6666
7.46 8071
7.48 6785
7.5 6496
7.52 6249
7.54 6100
7.56 5819
7.58 6747
7.6 6932
7.62 5628
7.64 6232
7.66 6248
7.68 5805
7.7 5415
7.72 4495
7.74 3946
7.76 4561
7.78 4593
7.8 6243
7.82 5139
7.84 8918
7.86 8514
7.88 7849
7.9 6972
7.92 7661
7.94 8924
7.96 9406
7.98 9250
8 9535
8.02 9891
8.04 12486
8.06 10326
8.08 8860
8.1 9250
8.12 7682
8.14 8986
8.16 9141
8.18 10611
8.2 9137
8.22 8826
8.24 8112
8.26 9740
8.28 9704
8.3 10229
8.32 11494
8.34 11113
8.36 10779
8.38 10601
8.4 10467
8.42 11799
8.44 10825
8.46 9169
8.48 9785
8.5 9402
8.52 9462
8.54 10010
8.56 11369
8.58 8660
8.6 10051
8.62 10292
8.64 10508
8.66 9324
8.68 9421
8.7 10607
8.72 10778
8.74 10313
8.76 8244
8.78 8793
8.8 10817
8.82 10101
8.84 9982
8.86 9396
8.88 8735
8.9 7227
8.92 5826
8.94 7877
8.96 7360
8.98 5281
9 4498
9.02 4343
9.04 2670
9.06 3388
9.08 1818
9.1 1861
9.12 2805
9.14 2626
9.16 3470
9.18 2497
9.2 3579
9.22 3775
9.24 4224
9.26 4274
9.28 5472
9.3 4141
9.32 5048
9.34 4022
9.36 3022
9.38 4370
9.4 2658
9.42 1407
9.44 3095
9.46 3307
9.48 2916
9.5 4000
9.52 4293
9.54 5729
9.56 4026
9.58 5312
9.6 5852
9.62 5529
9.64 5707
9.66 5974
9.68 5601
9.7 5886
9.72 7673
9.74 7030
9.76 6612
9.78 5697
9.8 6259
9.82 5864
9.84 5291
9.86 5769
9.88 6202
9.9 5932
9.92 6528
9.94 7893
9.96 8702
9.98 8325
10 8502
10.02 7559
10.04 7565
10.06 8617
10.08 7019
10.1 6482
10.12 7115
10.14 5714
10.16 5043
10.18 5222
10.2 7032
10.22 7257
10.24 8565
10.26 8829
10.28 9105
10.3 8853
10.32 9269
10.34 9711
10.36 9627
10.38 11765
10.4 10476
10.42 9634
10.44 9442
10.46 10591
10.48 8889
10.5 8966
10.52 8223
10.54 7667
10.56 5158
10.58 7134
10.6 5390
10.62 7308
10.64 8450
10.66 6590
10.68 8526
10.7 8246
10.72 6266
10.74 6277
10.76 7196
10.78 6419
10.8 7036
10.82 6139
10.84 6203
10.86 7429
10.88 7258
10.9 4439
10.92 6391
10.94 7470
10.96 6882
10.98 7516
11 6802
11.02 5644
11.04 5214
11.06 5993
11.08 5053
11.1 6598
11.12 5298
11.14 4702
11.16 2931
11.18 3975
11.2 3732
11.22 4734
11.24 6311
11.26 6367
11.28 5739
11.3 4658
11.32 6073
11.34 4779
11.36 6413
11.38 4539
11.4 5062
11.42 4897
11.44 5996
11.46 7446
11.48 6664
11.5 7073
11.52 7845
11.54 8536
11.56 8644
11.58 7912
11.6 6593
11.62 5890
11.64 8182
11.66 9505
11.68 7876
11.7 6278
11.72 6293
11.74 6751
11.76 7847
11.78 6256
11.8 8402
11.82 6651
11.84 8095
11.86 7252
11.88 6810
11.9 5509
11.92 3647
11.94 4654
11.96 5778
11.98 5299
12 5901
12.02 4687
12.04 4120
12.06 5793
12.08 6947
12.1 6333
12.12 6831
12.14 7976
12.16 9000
12.18 8156
12.2 7066
12.22 7973
12.24 8050
12.26 7871
12.28 6502
12.3 6822
12.32 6435
12.34 7889
12.36 7224
12.38 7215
12.4 6507
12.42 6541
12.44 7710
12.46 6628
12.48 7103
12.5 6665
12.52 7502
12.54 8257
12.56 7224
12.58 5628
12.6 6864
12.62 6480
12.64 6555
12.66 6982
12.68 6274
12.7 5505
12.72 7004
12.74 7426
12.76 7929
12.78 6201
12.8 6227
12.82 6636
12.84 6547
12.86 7329
12.88 7325
12.9 8017
12.92 7942
12.94 7229
12.96 7838
12.98 5766
13 3885
13.02 2616
13.04 3972
13.06 3679
13.08 4800
13.1 4068
13.12 4714
13.14 5960
13.16 6130
13.18 7452
13.2 6697
13.22 4404
13.24 4535
13.26 5258
13.28 5258
13.3 5452
13.32 3605
13.34 3825
13.36 4235
13.38 3925
13.4 3386
13.42 3584
13.44 4139
13.46 3087
13.48 4288
13.5 4253
13.52 4833
13.54 4689
13.56 3088
13.58 5486
13.6 4314
13.62 6344
13.64 6191
13.66 6296
13.68 6543
13.7 6089
13.72 5710
13.74 6363
13.76 6455
13.78 3981
13.8 6109
13.82 5889
13.84 3750
13.86 2836
13.88 3075
13.9 1765
13.92 1292
13.94 2045
13.96 2952
13.98 4023
14 2376
14.02 1460
14.04 2389
14.06 1915
14.08 3365
14.1 3942
14.12 4933
14.14 5276
14.16 4039
14.18 3721
14.2 3470
14.22 4202
14.24 4345
14.26 5730
14.28 5676
14.3 4765
14.32 4552
14.34 5328
14.36 6824
14.38 6543
14.4 6915
14.42 7333
14.44 7110
14.46 6332
14.48 4924
14.5 4848
14.52 3654
14.54 4549
14.56 3669
14.58 4622
14.6 5682
14.62 5794
14.64 4984
14.66 4438
14.68 6245
14.7 5779
14.72 4880
14.74 3660
14.76 4580
14.78 4312
14.8 4865
14.82 4540
14.84 5300
14.86 6589
14.88 5836
14.9 7034
14.92 6689
14.94 6740
14.96 5322
14.98 5106
15 4149
15.02 5414
15.04 7066
15.06 5106
15.08 6269
15.1 6921
15.12 8221
15.14 7508
15.16 6820
15.18 8186
15.2 7645
15.22 5121
15.24 6833
15.26 7616
15.28 9399
15.3 7032
15.32 6759
15.34 9154
15.36 7769
15.38 6877
15.4 6958
15.42 7458
15.44 7222
15.46 6348
15.48 6296
15.5 5842
15.52 6907
15.54 6551
15.56 6029
15.58 4830
15.6 3847
15.62 3637
15.64 4623
15.66 5450
15.68 7045
15.7 8506
15.72 5882
15.74 4946
15.76 5154
15.78 7893
15.8 7103
15.82 8370
15.84 7614
15.86 6841
15.88 4874
15.9 4671
15.92 5052
15.94 5297
15.96 5628
15.98 6471
16 5825
16.02 4389
16.04 4307
16.06 4007
16.08 4233
16.1 4558
16.12 5428
16.14 6843
16.16 5189
16.18 5027
16.2 6061
16.22 4263
16.24 4132
16.26 4594
16.28 3813
16.3 3911
16.32 3290
16.34 3895
16.36 5429
16.38 3516
16.4 2595
16.42 4721
16.44 3664
16.46 3349
16.48 3167
16.5 3547
16.52 4847
16.54 5206
16.56 4484
16.58 3624
16.6 3760
16.62 2504
16.64 4074
16.66 4146
16.68 3735
16.7 2411
16.72 3386
16.74 3039
16.76 2336
16.78 2487
16.8 2337
16.82 793
16.84 688
16.86 2779
16.88 1896
16.9 2694
16.92 3724
16.94 3313
16.96 4080
16.98 4323
17 3034
17.02 4355
17.04 4302
17.06 4564
17.08 4126
17.1 4403
17.12 2044
17.14 2249
17.16 2892
17.18 3839
17.2 3789
17.22 3276
17.24 4170
17.26 3685
17.28 3794
17.3 3539
17.32 2628
17.34 4117
17.36 4642
17.38 3686
17.4 4829
17.42 4188
17.44 1478
17.46 3554
17.48 4127
17.5 5047
17.52 6414
17.54 5750
17.56 5882
17.58 6038
17.6 5404
17.62 3091
17.64 3411
17.66 3704
17.68 5113
17.7 3908
17.72 2930
17.74 1267
17.76 2927
17.78 2239
17.8 3454
17.82 3484
17.84 3056
17.86 4426
17.88 5323
17.9 5843
17.92 6189
17.94 4788
17.96 4761
17.98 4070
18 3736
18.02 3925
18.04 3587
18.06 4782
18.08 4032
18.1 4152
18.12 5140
18.14 4510
18.16 3592
18.18 3072
18.2 1644
18.22 2735
18.24 2877
18.26 4494
18.28 4276
18.3 3379
18.32 6015
18.34 6149
18.36 7036
18.38 7516
18.4 7243
18.42 7006
18.44 5532
18.46 5013
18.48 4591
18.5 5734
18.52 5994
18.54 6768
18.56 7897
18.58 8578
18.6 8616
18.62 7926
18.64 8784
18.66 8020
18.68 7338
18.7 6448
18.72 7409
18.74 9224
18.76 8524
18.78 7088
18.8 9390
18.82 7172
18.84 7336
18.86 6178
18.88 7910
18.9 6340
18.92 7739
18.94 6655
18.96 7214
18.98 8127
19 8654
19.02 9301
19.04 7883
19.06 6534
19.08 7988
19.1 8313
19.12 9457
19.14 10743
19.16 10329
19.18 8884
19.2 8639
19.22 9318
19.24 9392
19.26 11310
19.28 11213
19.3 11478
19.32 10489
19.34 10226
19.36 10773
19.38 11427
19.4 11151
19.42 10171
19.44 11420
19.46 9608
19.48 10432
19.5 9739
19.52 9590
19.54 7719
19.56 7709
19.58 7661
19.6 7847
19.62 7261
19.64 7713
19.66 8159
19.68 8094
19.7 7060
19.72 9038
19.74 9158
19.76 9665
19.78 8167
19.8 8098
19.82 7697
19.84 7394
19.86 7084
19.88 9163
19.9 9414
19.92 10317
19.94 9354
19.96 8103
19.98 8211
20 5847
&
@target G1.S1
@type xy
0 2
0.02 0
0.04 100
0.06 9
0.08 18
0.1 1
0.12 0
0.14 47
0.16 263
0.18 1757
0.2 0
0.22 20
0.24 243
0.26 114
0.28 414
0.3 1774
0.32 874
0.34 1536
0.36 2
0.38 237
0.4 2453
0.42 264
0.44 2452
0.46 8778
0.48 6923
0.5 5301
0.52 5245
0.54 4469
0.56 4372
0.58 3702
0.6 5141
0.62 6581
0.64 4822
0.66 6568
0.68 8851
0.7 7234
0.72 4310
0.74 5001
0.76 4538
0.78 4979
0.8 8068
0.82 9780
0.84 5800
0.86 5549
0.88 6882
0.9 4475
0.92 3388
0.94 7171
0.96 5881
0.98 5654
1 5010
1.02 3722
1.04 4575
1.06 4797
1.08 6064
1.1 4840
1.12 5929
1.14 6220
1.16 7996
1.18 8847
1.2 5684
1.22 5064
1.24 4613
1.26 6633
1.28 7813
1.3 7040
1.32 5597
1.34 4618
1.36 3837
1.38 4629
1.4 5086
1.42 5170
1.44 3736
1.46 4520
1.48 4155
1.5 6894
1.52 6702
1.54 5579
1.56 5078
1.58 4390
1.6 3573
1.62 4234
1.64 3834
1.66 4016
1.68 4182
1.7 3806
1.72 4013
1.74 3990
1.76 2772
1.78 2007
1.8 3824
1.82 3151
1.84 3108
1.86 4204
1.88 4482
1.9 5750
1.92 4196
1.94 3747
1.96 3219
1.98 2634
2 2265
2.02 1567
2.04 1482
2.06 3406
2.08 4539
2.1 2913
2.12 3348
2.14 2247
2.16 2206
2.18 2446
2.2 2960
2.22 3546
2.24 2123
2.26 4453
2.28 3464
2.3 3905
2.32 5271
2.34 2308
2.36 2235
2.38 3927
2.4 4886
2.42 5588
2.44 5857
2.46 5595
2.48 5534
2.5 5505
2.52 6314
2.54 6488
2.56 5575
2.58 6043
2.6 7602
2.62 7446
2.64 5814
2.66 6050
2.68 8113
2.7 5841
2.72 6180
2.74 4172
2.76 5718
2.78 4159
2.8 3182
2.82 1911
2.84 3335
2.86 4292
2.88 4557
2.9 6097
2.92 4791
2.94 6488
2.96 5661
2.98 6597
3 5365
3.02 9587
3.04 9240
3.06 9153
3.08 7688
3.1 7864
3.12 7209
3.14 6251
3.16 8626
3.18 7476
3.2 8954
3.22 6122
3.24 9048
3.26 9380
3.28 7528
3.3 6605
3.32 6326
3.34 6220
3.36 8762
3.38 6631
3.4 6503
3.42 6058
3.44 6011
3.46 9211
3.48 10163
3.5 8262
3.52 9437
3.54 9102
3.56 10879
3.58 10215
3.6 8466
3.62 7737
3.64 8001
3.66 8484
3.68 9370
3.7 7047
3.72 8578
3.74 7592
3.76 7409
3.78 9558
3.8 6827
3.82 5581
3.84 5223
3.86 7569
3.88 6605
3.9 6917
3.92 7295
3.94 4763
3.96 6013
3.98 7693
4 7814
4.02 6713
4.04 9889
4.06 6500
4.08 6866
4.1 8409
4.12 8900
4.14 7744
4.16 8371
4.18 7520
4.2 6012
4.22 6487
4.24 7357
4.26 7319
4.28 5607
4.3 5423
4.32 3673
4.34 2779
4.36 4570
4.38 5033
4.4 3766
4.42 3436
4.44 4230
4.46 3068
4.48 3263
4.5 3275
4.52 3681
4.54 4856
4.56 3321
4.58 3389
4.6 5974
4.62 5724
4.64 3576
4.66 4633
4.68 3738
4.7 5086
4.72 4104
4.74 3796
4.76 4063
4.78 3937
4.8 3427
4.82 4091
4.84 4480
4.86 7477
4.88 7146
4.9 6726
4.92 5488
4.94 4878
4.96 5902
4.98 5017
5 5141
5.02 6463
5.04 5883
5.06 5640
5.08 6260
5.1 5901
5.12 5992
5.14 4738
5.16 6023
5.18 6593
5.2 8580
5.22 8813
5.24 9865
5.26 7692
5.28 8030
5.3 7172
5.32 6426
5.34 6585
5.36 7202
5.38 6043
5.4 8578
5.42 8940
5.44 8625
5.46 8501
5.48 8736
5.5 8040
5.52 7873
5.54 8714
5.56 8494
5.58 7847
5.6 9527
5.62 6691
5.64 7322
5.66 6960
5.68 7403
5.7 7648
5.72 8400
5.74 10151
5.76 6590
5.78 7775
5.8 7118
5.82 5723
5.84 7887
5.86 6215
5.88 8296
5.9 7745
5.92 5847
5.94 4479
5.96 5017
5.98 4955
6 4867
6.02 4732
6.04 4175
6.06 5647
6.08 6653
6.1 7401
6.12 7988
6.14 6377
6.16 5328
6.18 5487
6.2 4646
6.22 5256
6.24 5808
6.26 3408
6.28 2986
6.3 3275
6.32 4754
6.34 5986
6.36 6556
6.38 7539
6.4 5919
6.42 7507
6.44 6513
6.46 4812
6.48 6246
6.5 3412
6.52 5540
6.54 6323
6.56 5782
6.58 5758
6.6 5791
6.62 4086
6.64 5020
6.66 4951
6.68 6054
6.7 4371
6.72 5454
6.74 5087
6.76 7359
6.78 8031
6.8 6805
6.82 6222
6.84 6543
6.86 6712
6.88 6177
6.9 5730
6.92 6170
6.94 7285
6.96 7790
6.98 6009
7 6160
7.02 7396
7.04 4947
7.06 4538
7.08 4101
7.1 3445
7.12 2709
7.14 2152
7.16 3365
7.18 1711
7.2 2610
7.22 3698
7.24 4118
7.26 2775
7.28 3800
7.3 3665
7.32 3274
7.34 3175
7.36 3281
7.38 3766
7.4 4796
7.42 5464
7.44 5986
7.46 4934
7.48 5097
7.5 5433
7.52 5237
7.54 6612
7.56 5783
7.58 6586
7.6 6162
7.62 6163
7.64 7141
7.66 7005
7.68 4979
7.7 6312
7.72 4934
7.74 6618
7.76 4572
7.78 5761
7.8 5263
7.82 4073
7.84 3857
7.86 4254
7.88 5188
7.9 5426
7.92 5077
7.94 4523
7.96 3935
7.98 3487
8 3666
8.02 3212
8.04 3026
8.06 3129
8.08 2745
8.1 2703
8.12 4152
8.14 4303
8.16 3228
8.18 3712
8.2 4099
8.22 3530
8.24 2993
8.26 2782
8.28 3267
8.3 2552
8.32 1622
8.34 1342
8.36 1407
8.38 742
8.4 927
8.42 831
8.44 1108
8.46 1458
8.48 2009
8.5 2519
8.52 1960
8.54 2387
8.56 2158
8.58 1694
8.6 2051
8.62 1972
8.64 2523
8.66 2640
8.68 2832
8.7 1748
8.72 1853
8.74 2262
8.76 3312
8.78 3745
8.8 2507
8.82 1940
8.84 2884
8.86 3444
8.88 4118
8.9 5106
8.92 4584
8.94 4893
8.96 4463
8.98 6329
9 8031
9.02 6980
9.04 9167
9.06 9091
9.08 9946
9.1 9920
9.12 9428
9.14 10478
9.16 8485
9.18 9937
9.2 6996
9.22 9616
9.24 7319
9.26 6268
9.28 5611
9.3 8014
9.32 8183
9.34 7258
9.36 9100
9.38 6015
9.4 8540
9.42 9459
9.44 9443
9.46 9470
9.48 8748
9.5 7504
9.52 7307
9.54 5702
9.56 7643
9.58 6437
9.6 5047
9.62 6643
9.64 5902
9.66 6739
9.68 6709
9.7 5799
9.72 4690
9.74 4351
9.76 5955
9.78 5498
9.8 5450
9.82 6552
9.84 6031
9.86 6806
9.88 5151
9.9 6599
9.92 4377
9.94 3734
9.96 2240
9.98 2703
10 1732
10.02 3305
10.04 3767
10.06 2607
10.08 4239
10.1 7363
10.12 5991
10.14 4917
10.16 5888
10.18 5900
10.2 4225
10.22 4495
10.24 2999
10.26 2666
10.28 2251
10.3 2673
10.32 2165
10.34 1496
10.36 1721
10.38 1730
10.4 1606
10.42 1641
10.44 2131
10.46 2869
10.48 2173
10.5 3534
10.52 3757
10.54 3638
10.56 4984
10.58 4275
10.6 5804
10.62 5161
10.64 5410
10.66 4594
10.68 3489
10.7 3658
10.72 5717
10.74 5216
10.76 4545
10.78 6442
10.8 6098
10.82 7055
10.84 5727
10.86 5313
10.88 5275
10.9 8092
10.92 6753
10.94 6275
10.96 4216
10.98 5755
11 6229
11.02 6574
11.04 6893
11.06 6073
11.08 5418
11.1 5218
11.12 7864
11.14 6748
11.16 9453
11.18 9702
11.2 10497
11.22 8440
11.24 6110
11.26 5722
11.28 6347
11.3 7564
11.32 7202
11.34 7618
11.36 6908
11.38 6118
11.4 5718
11.42 8479
11.44 4512
11.46 5692
11.48 5779
11.5 6582
11.52 3367
11.54 3874
11.56 3860
11.58 3007
11.6 5227
11.62 6104
11.64 5611
11.66 4351
11.68 4014
11.7 4459
11.72 3891
11.74 5353
11.76 4024
11.78 3490
11.8 3760
11.82 4664
11.84 4110
11.86 5211
11.88 7278
11.9 6886
11.92 8033
11.94 7974
11.96 6581
11.98 7132
12 8091
12.02 7202
12.04 7932
12.06 6483
12.08 5084
12.1 4186
12.12 3308
12.14 3533
12.16 1504
12.18 2883
12.2 4894
12.22 4777
12.24 3580
12.26 3852
12.28 4807
12.3 4816
12.32 4939
12.34 3479
12.36 4288
12.38 5668
12.4 5460
12.42 4836
12.44 4823
12.46 4177
12.48 4362
12.5 4431
12.52 4826
12.54 3794
12.56 3527
12.58 6602
12.6 6877
12.62 5656
12.64 5360
12.66 3688
12.68 4718
12.7 5190
12.72 4009
12.74 3536
12.76 3010
12.78 4934
12.8 5362
12.82 4155
12.84 4176
12.86 3392
12.88 4067
12.9 4469
12.92 2499
12.94 3483
12.96 4595
12.98 6727
13 8444
13.02 9494
13.04 8681
13.06 9496
13.08 7834
13.1 7625
13.12 8857
13.14 8058
13.16 6429
13.18 5906
13.2 6459
13.22 7637
13.24 7645
13.26 7579
13.28 7418
13.3 6910
13.32 7656
13.34 7672
13.36 9212
13.38 8172
13.4 9118
13.42 9125
13.44 7847
13.46 8938
13.48 6761
13.5 7806
13.52 8097
13.54 6778
13.56 9800
13.58 8136
13.6 7129
13.62 3832
13.64 4868
13.66 5481
13.68 5608
13.7 4819
13.72 5806
13.74 5387
13.76 6726
13.78 6529
13.8 5047
13.82 5844
13.84 9983
13.86 8842
13.88 10030
13.9 10892
13.92 10976
13.94 8388
13.96 8544
13.98 8751
14 8905
14.02 11506
14.04 11603
14.06 11534
14.08 8366
14.1 8754
14.12 7316
14.14 6752
14.16 7878
14.18 8367
14.2 8401
14.22 8471
14.24 7583
14.26 5439
14.28 5450
14.3 5549
14.32 4507
14.34 4823
14.36 4697
14.38 3723
14.4 3661
14.42 2634
14.44 3293
14.46 4680
14.48 5399
14.5 6764
14.52 5377
14.54 5631
14.56 6212
14.58 5128
14.6 5790
14.62 4845
14.64 6775
14.66 9112
14.68 7160
14.7 6525
14.72 6918
14.74 7570
14.76 5306
14.78 7085
14.8 5764
14.82 4834
14.84 4719
14.86 5797
14.88 5526
14.9 4646
14.92 5196
14.94 5833
14.96 6911
14.98 7060
15 7742
15.02 4803
15.04 5374
15.06 5491
15.08 5690
15.1 5882
15.12 3355
15.14 3061
15.16 3475
15.18 4342
15.2 5254
15.22 6437
15.24 4378
15.26 4200
15.28 3685
15.3 5301
15.32 3835
15.34 2228
15.36 2917
15.38 3510
15.4 4016
15.42 4955
15.44 4703
15.46 6039
15.48 7006
15.5 6029
15.52 6289
15.54 6363
15.56 5843
15.58 7612
15.6 9092
15.62 6992
15.64 5839
15.66 5795
15.68 5572
15.7 4228
15.72 5976
15.74 5601
15.76 6475
15.78 5782
15.8 5906
15.82 4333
15.84 5790
15.86 5976
15.88 7983
15.9 6060
15.92 7495
15.94 7510
15.96 9072
15.98 5206
16 6668
16.02 8544
16.04 7912
16.06 8223
16.08 7819
16.1 8223
16.12 5360
16.14 5517
16.16 4960
16.18 6662
16.2 8304
16.22 8677
16.24 10194
16.26 8076
16.28 8445
16.3 9210
16.32 6267
16.34 6650
16.36 7074
16.38 8087
16.4 8077
16.42 8516
16.44 8891
16.46 8892
16.48 7635
16.5 9761
16.52 6908
16.54 7551
16.56 7609
16.58 8123
16.6 9089
16.62 9659
16.64 7359
16.66 6954
16.68 7112
16.7 10601
16.72 8927
16.74 8717
16.76 10190
16.78 9630
16.8 11664
16.82 10380
16.84 10615
16.86 9700
16.88 10643
16.9 8718
16.92 10253
16.94 8763
16.96 10348
16.98 8945
17 8323
17.02 9336
17.04 7942
17.06 8353
17.08 8225
17.1 7909
17.12 10609
17.14 12401
17.16 8815
17.18 10227
17.2 10127
17.22 9874
17.24 10514
17.26 10292
17.28 10334
17.3 9207
17.32 12039
17.34 9381
17.36 8227
17.38 9643
17.4 10783
17.42 8768
17.44 12357
17.46 11737
17.48 8812
17.5 8103
17.52 5765
17.54 5966
17.56 7169
17.58 6645
17.6 7717
17.62 9250
17.64 9710
17.66 8231
17.68 8394
17.7 9985
17.72 9659
17.74 11913
17.76 9402
17.78 10835
17.8 9987
17.82 9458
17.84 9318
17.86 8346
17.88 7822
17.9 6985
17.92 6188
17.94 8223
17.96 7209
17.98 7314
18 9013
18.02 8387
18.04 8005
18.06 7490
18.08 8141
18.1 7888
18.12 8232
18.14 7859
18.16 8829
18.18 8732
18.2 9202
18.22 8524
18.24 9609
18.26 8064
18.28 7059
18.3 7994
18.32 6662
18.34 6771
18.36 5443
18.38 5675
18.4 4111
18.42 4287
18.44 5912
18.46 7319
18.48 7575
18.5 6590
18.52 5686
18.54 5998
18.56 3630
18.58 2873
18.6 2772
18.62 3017
18.64 4752
18.66 3994
18.68 5009
18.7 4880
18.72 4181
18.74 4025
18.76 4276
18.78 3985
18.8 3667
18.82 4526
18.84 5134
18.86 4130
18.88 4729
18.9 4013
18.92 5766
18.94 6779
18.96 4938
18.98 3139
19 3183
19.02 3934
19.04 3393
19.06 5134
19.08 5397
19.1 4244
19.12 2263
19.14 2200
19.16 1782
19.18 2273
19.2 2383
19.22 2104
19.24 1405
19.26 1110
19.28 727
19.3 682
19.32 587
19.34 1536
19.36 1250
19.38 1101
19.4 950
19.42 726
19.44 754
19.46 1668
19.48 1831
19.5 2643
19.52 2915
19.54 3863
19.56 4107
19.58 3674
19.6 4408
19.62 3959
19.64 4234
19.66 3585
19.68 3974
19.7 5671
19.72 3496
19.74 3759
19.76 3925
19.78 3316
19.8 2946
19.82 4389
19.84 5085
19.86 4799
19.88 3521
19.9 1951
19.92 1632
19.94 2124
19.96 4181
19.98 4846
20 6219
&
@target G1.S2
@type xy
0 7
0.02 374
0.04 342
0.06 0
0.08 104
0.1 0
0.12 0
0.14 39
0.16 70
0.18 90
0.2 0
0.22 0
0.24 20
0.26 0
0.28 3
0.3 42
0.32 19
0.34 38
0.36 0
0.38 3
0.4 51
0.42 8
0.44 63
0.46 243
0.48 1119
0.5 1056
0.52 1148
0.54 1247
0.56 1226
0.58 1368
0.6 1402
0.62 1702
0.64 1710
0.66 1081
0.68 1132
0.7 1558
0.72 1301
0.74 3822
0.76 3564
0.78 2742
0.8 1949
0.82 1213
0.84 2962
0.86 3104
0.88 2946
0.9 2380
0.92 2400
0.94 3017
0.96 2740
0.98 3154
1 2988
1.02 4415
1.04 3681
1.06 4313
1.08 3153
1.1 4121
1.12 2964
1.14 2563
1.16 2826
1.18 2339
1.2 3123
1.22 3367
1.24 4531
1.26 5066
1.28 4062
1.3 3645
1.32 5078
1.34 4292
1.36 4088
1.38 4291
1.4 4084
1.42 4315
1.44 4650
1.46 3611
1.48 4030
1.5 3794
1.52 4486
1.54 4411
1.56 4134
1.58 3712
1.6 4436
1.62 4818
1.64 5499
1.66 4817
1.68 4122
1.7 3544
1.72 4209
1.74 3365
1.76 3893
1.78 4936
1.8 4942
1.82 3979
1.84 4176
1.86 5727
1.88 5335
1.9 5646
1.92 5646
1.94 4513
1.96 5305
1.98 4409
2 4834
2.02 4332
2.04 3711
2.06 4446
2.08 4206
2.1 3840
2.12 4410
2.14 4429
2.16 4974
2.18 4178
2.2 3383
2.22 3392
2.24 3804
2.26 3426
2.28 3815
2.3 4603
2.32 4048
2.34 3889
2.36 4118
2.38 3323
2.4 3215
2.42 2696
2.44 3922
2.46 3355
2.48 3648
2.5 4054
2.52 4085
2.54 2931
2.56 3621
2.58 3377
2.6 2998
2.62 3242
2.64 3519
2.66 3955
2.68 4250
2.7 4816
2.72 4775
2.74 5241
2.76 3328
2.78 4224
2.8 4627
2.82 4854
2.84 4293
2.86 4531
2.88 4813
2.9 3631
2.92 3718
2.94 5102
2.96 4066
2.98 2833
3 3598
3.02 3086
3.04 2864
3.06 2795
3.08 3623
3.1 4844
3.12 4317
3.14 4435
3.16 4932
3.18 3056
3.2 3650
3.22 3194
3.24 1899
3.26 1487
3.28 824
3.3 2505
3.32 2624
3.34 2312
3.36 633
3.38 2713
3.4 1857
3.42 2072
3.44 2198
3.46 1789
3.48 2713
3.5 1287
3.52 988
3.54 1338
3.56 411
3.58 1407
3.6 1658
3.62 1949
3.64 2807
3.66 3861
3.68 3821
3.7 4161
3.72 3743
3.74 3864
3.76 3239
3.78 3990
3.8 3941
3.82 3334
3.84 3349
3.86 3191
3.88 2916
3.9 3090
3.92 3371
3.94 4473
3.96 4100
3.98 3382
4 3664
4.02 3018
4.04 3301
4.06 2696
4.08 3791
4.1 3075
4.12 3503
4.14 3933
4.16 3676
4.18 3780
4.2 4598
4.22 4018
4.24 4031
4.26 3309
4.28 3395
4.3 4262
4.32 5184
4.34 5611
4.36 5399
4.38 4562
4.4 5534
4.42 5503
4.44 4548
4.46 4068
4.48 5147
4.5 4714
4.52 4912
4.54 4539
4.56 3909
4.58 4967
4.6 3438
4.62 3242
4.64 3643
4.66 2674
4.68 3262
4.7 3093
4.72 3712
4.74 4000
4.76 4169
4.78 3194
4.8 4001
4.82 4560
4.84 4180
4.86 5106
4.88 3565
4.9 3886
4.92 5240
4.94 4506
4.96 4521
4.98 4410
5 5140
5.02 4014
5.04 4034
5.06 4549
5.08 4585
5.1 3789
5.12 4146
5.14 3522
5.16 2805
5.18 3081
5.2 3651
5.22 3257
5.24 3109
5.26 2850
5.28 3932
5.3 4095
5.32 5248
5.34 5709
5.36 4867
5.38 3940
5.4 3991
5.42 3699
5.44 4136
5.46 3640
5.48 4192
5.5 3257
5.52 3412
5.54 2507
5.56 3707
5.58 4025
5.6 4526
5.62 4718
5.64 4884
5.66 4368
5.68 4504
5.7 4272
5.72 3862
5.74 3043
5.76 4122
5.78 3671
5.8 3981
5.82 4056
5.84 3185
5.86 3982
5.88 4722
5.9 4421
5.92 4739
5.94 5976
5.96 5261
5.98 5539
6 4935
6.02 4075
6.04 3765
6.06 3815
6.08 3732
6.1 2737
6.12 3320
6.14 4168
6.16 5173
6.18 3827
6.2 4291
6.22 3404
6.24 4167
6.26 3998
6.28 3230
6.3 4755
6.32 4698
6.34 3222
6.36 3782
6.38 4515
6.4 4245
6.42 4883
6.44 5658
6.46 5395
6.48 5733
6.5 4953
6.52 4509
6.54 4560
6.56 3260
6.58 3351
6.6 2849
6.62 5086
6.64 5499
6.66 5241
6.68 4750
6.7 4370
6.72 3583
6.74 3922
6.76 3334
6.78 3309
6.8 3111
6.82 3505
6.84 3456
6.86 3420
6.88 4173
6.9 4167
6.92 4766
6.94 5627
6.96 4264
6.98 6093
7 5254
7.02 4444
7.04 5031
7.06 4091
7.08 4538
7.1 4123
7.12 3901
7.14 4650
7.16 3735
7.18 4164
7.2 4756
7.22 4244
7.24 4718
7.26 3956
7.28 4350
7.3 3648
7.32 3210
7.34 3876
7.36 4246
7.38 3634
7.4 4660
7.42 5143
7.44 4394
7.46 5214
7.48 4137
7.5 5293
7.52 5184
7.54 4306
7.56 3308
7.58 3679
7.6 4753
7.62 4619
7.64 4424
7.66 3775
7.68 3525
7.7 3533
7.72 3069
7.74 4592
7.76 4030
7.78 3061
7.8 3173
7.82 2853
7.84 3831
7.86 3054
7.88 2778
7.9 2952
7.92 3229
7.94 3378
7.96 4092
7.98 3907
8 5245
8.02 3039
8.04 3610
8.06 3819
8.08 3118
8.1 2843
8.12 3007
8.14 2381
8.16 2367
8.18 4340
8.2 2893
8.22 2541
8.24 2455
8.26 3116
8.28 4308
8.3 2841
8.32 2816
8.34 4698
8.36 5034
8.38 4899
8.4 5745
8.42 4733
8.44 4772
8.46 3318
8.48 4441
8.5 4727
8.52 4727
8.54 4256
8.56 5190
8.58 4574
8.6 4244
8.62 4215
8.64 3837
8.66 3592
8.68 3512
8.7 4684
8.72 3749
8.74 4915
8.76 4586
8.78 5455
8.8 5549
8.82 5940
8.84 5152
8.86 5560
8.88 4392
8.9 4593
8.92 5021
8.94 4769
8.96 3986
8.98 3203
9 3713
9.02 4540
9.04 3586
9.06 3378
9.08 2560
9.1 3652
9.12 3768
9.14 3157
9.16 4880
9.18 3366
9.2 3764
9.22 3707
9.24 4342
9.26 4348
9.28 4954
9.3 3597
9.32 4018
9.34 3721
9.36 2822
9.38 4108
9.4 3744
9.42 3743
9.44 3840
9.46 3199
9.48 3298
9.5 4424
9.52 4508
9.54 3829
9.56 3747
9.58 4627
9.6 4126
9.62 5152
9.64 3903
9.66 3072
9.68 2763
9.7 3368
9.72 3731
9.74 3263
9.76 3495
9.78 3284
9.8 3538
9.82 3574
9.84 4182
9.86 4648
9.88 3842
9.9 3521
9.92 4138
9.94 3686
9.96 5308
9.98 5654
10 5443
10.02 4978
10.04 5227
10.06 5062
10.08 4600
10.1 3698
10.12 3224
10.14 3719
10.16 3742
10.18 5427
10.2 4423
10.22 4248
10.24 5780
10.26 5842
10.28 5643
10.3 5610
10.32 4343
10.34 3706
10.36 4717
10.38 5624
10.4 5138
10.42 4996
10.44 5125
10.46 5105
10.48 3778
10.5 4362
10.52 4810
10.54 3812
10.56 3669
10.58 3587
10.6 4349
10.62 4033
10.64 3914
10.66 4666
10.68 3606
10.7 5397
10.72 3731
10.74 3113
10.76 3770
10.78 3389
10.8 3152
10.82 2973
10.84 3911
10.86 4592
10.88 3847
10.9 3789
10.92 3659
10.94 2842
10.96 3142
10.98 4112
11 3229
11.02 3176
11.04 4195
11.06 4223
11.08 3651
11.1 4797
11.12 3620
11.14 3196
11.16 2699
11.18 2507
11.2 2803
11.22 3187
11.24 3228
11.26 3403
11.28 3102
11.3 2079
11.32 3060
11.34 3179
11.36 3888
11.38 4096
11.4 2792
11.42 2686
11.44 3363
11.46 2493
11.48 2974
11.5 3911
11.52 2588
11.54 2340
11.56 3797
11.58 1979
11.6 2941
11.62 3696
11.64 4364
11.66 4814
11.68 3593
11.7 3458
11.72 4006
11.74 3707
11.76 3372
11.78 3581
11.8 3457
11.82 3473
11.84 3865
11.86 3089
11.88 3726
11.9 3659
11.92 3660
11.94 2999
11.96 2889
11.98 2721
12 3897
12.02 3525
12.04 3914
12.06 4847
12.08 4735
12.1 4589
12.12 5245
12.14 5649
12.16 5530
12.18 5139
12.2 4860
12.22 5292
12.24 5031
12.26 5155
12.28 5298
12.3 4916
12.32 3773
12.34 4236
12.36 4282
12.38 4362
12.4 4459
12.42 4477
12.44 5340
12.46 4819
12.48 4040
12.5 4312
12.52 4427
12.54 4674
12.56 4536
12.58 4792
12.6 4525
12.62 4462
12.64 5122
12.66 6086
12.68 5420
12.7 6385
12.72 5379
12.74 4527
12.76 4937
12.78 5401
12.8 5626
12.82 5899
12.84 6072
12.86 6765
12.88 7077
12.9 4777
12.92 5104
12.94 4068
12.96 4390
12.98 3911
13 3280
13.02 2965
13.04 4186
13.06 3957
13.08 3877
13.1 3554
13.12 3537
13.14 3491
13.16 4294
13.18 4312
13.2 3938
13.22 3903
13.24 4293
13.26 5843
13.28 6303
13.3 5201
13.32 3323
13.34 3217
13.36 2146
13.38 2539
13.4 2092
13.42 2352
13.44 3072
13.46 2395
13.48 2465
13.5 3529
13.52 3227
13.54 3487
13.56 1824
13.58 2964
13.6 2538
13.62 3794
13.64 4082
13.66 3667
13.68 4114
13.7 2888
13.72 4012
13.74 3782
13.76 3108
13.78 3611
13.8 3095
13.82 3015
13.84 3046
13.86 2262
13.88 3533
13.9 3422
13.92 2636
13.94 2956
13.96 3008
13.98 2887
14 2618
14.02 1543
14.04 1827
14.06 2070
14.08 2929
14.1 2578
14.12 3771
14.14 3336
14.16 3821
14.18 3566
14.2 2744
14.22 2518
14.24 1873
14.26 2936
14.28 2209
14.3 2425
14.32 1563
14.34 2472
14.36 2650
14.38 2978
14.4 3430
14.42 2333
14.44 2882
14.46 2869
14.48 3657
14.5 4047
14.52 3504
14.54 4472
14.56 2872
14.58 3248
14.6 3715
14.62 4554
14.64 4462
14.66 4265
14.68 3676
14.7 3169
14.72 3238
14.74 3774
14.76 3042
14.78 3125
14.8 2732
14.82 2252
14.84 2404
14.86 3432
14.88 2560
14.9 3315
14.92 4304
14.94 2508
14.96 3012
14.98 2912
15 2626
15.02 3279
15.04 3536
15.06 2996
15.08 3639
15.1 3067
15.12 5282
15.14 5451
15.16 5623
15.18 4742
15.2 4343
15.22 4440
15.24 3817
15.26 4186
15.28 4701
15.3 4473
15.32 4765
15.34 4543
15.36 4668
15.38 4215
15.4 5112
15.42 5173
15.44 4373
15.46 3432
15.48 5352
15.5 4924
15.52 4690
15.54 4182
15.56 3706
15.58 4239
15.6 3932
15.62 4681
15.64 3809
15.66 2618
15.68 3116
15.7 3787
15.72 2968
15.74 4042
15.76 4646
15.78 4481
15.8 3882
15.82 4444
15.84 5668
15.86 4309
15.88 4412
15.9 4009
15.92 2538
15.94 3722
15.96 3809
15.98 4934
16 4094
16.02 3688
16.04 5238
16.06 4115
16.08 4934
16.1 4582
16.12 4240
16.14 5474
16.16 3312
16.18 3123
16.2 3153
16.22 3631
16.24 4582
16.26 5291
16.28 3980
16.3 3669
16.32 3277
16.34 3510
16.36 5226
16.38 4124
16.4 3363
16.42 4855
16.44 4814
16.46 4290
16.48 3878
16.5 2826
16.52 3357
16.54 3299
16.56 3116
16.58 3414
16.6 4066
16.62 3590
16.64 3125
16.66 3081
16.68 3232
16.7 2631
16.72 2811
16.74 2963
16.76 3037
16.78 3138
16.8 1476
16.82 2541
16.84 1174
16.86 2542
16.88 3286
16.9 2091
16.92 2759
16.94 1823
16.96 2164
16.98 2259
17 3264
17.02 2790
17.04 3039
17.06 2860
17.08 5522
17.1 4588
17.12 2628
17.14 2496
17.16 2840
17.18 2435
17.2 2861
17.22 2653
17.24 2025
17.26 2903
17.28 2961
17.3 3950
17.32 4032
17.34 4052
17.36 4046
17.38 4096
17.4 3272
17.42 4087
17.44 3219
17.46 3920
17.48 4847
17.5 5886
17.52 5432
17.54 5943
17.56 5067
17.58 5322
17.6 4806
17.62 3181
17.64 4662
17.66 3308
17.68 3183
17.7 3695
17.72 3859
17.74 3125
17.76 4264
17.78 4127
17.8 3372
17.82 3954
17.84 2806
17.86 2547
17.88 1695
17.9 3231
17.92 3127
17.94 3450
17.96 3631
17.98 4141
18 3430
18.02 3688
18.04 4523
18.06 4056
18.08 4029
18.1 2981
18.12 3460
18.14 3574
18.16 2001
18.18 3149
18.2 2883
18.22 3152
18.24 3019
18.26 2880
18.28 4293
18.3 3553
18.32 3094
18.34 3226
18.36 3843
18.38 3779
18.4 4268
18.42 4035
18.44 3350
18.46 3322
18.48 2956
18.5 3856
18.52 3081
18.54 3414
18.56 5313
18.58 5329
18.6 4909
18.62 4044
18.64 3534
18.66 3791
18.68 5165
18.7 4426
18.72 4037
18.74 4647
18.76 5342
18.78 5476
18.8 5668
18.82 5427
18.84 4772
18.86 4350
18.88 4563
18.9 3922
18.92 4701
18.94 5146
18.96 4377
18.98 4517
19 4772
19.02 4122
19.04 3548
19.06 3614
19.08 4268
19.1 3971
19.12 4916
19.14 4628
19.16 5209
19.18 5724
19.2 4719
19.22 5177
19.24 4667
19.26 3734
19.28 4572
19.3 3988
19.32 4993
19.34 4214
19.36 4755
19.38 4392
19.4 5221
19.42 3591
19.44 3250
19.46 5254
19.48 5740
19.5 5467
19.52 5571
19.54 5547
19.56 4288
19.58 5947
19.6 6000
19.62 5376
19.64 5018
19.66 5120
19.68 3896
19.7 3729
19.72 4711
19.74 4320
19.76 5164
19.78 4258
19.8 5023
19.82 4710
19.84 3789
19.86 4432
19.88 5819
19.9 6145
19.92 5570
19.94 6427
19.96 6042
19.98 5107
20 4854
&
@target G2.S0
@type xy
1 0.454615
2 0.444803
3 0.44173
4 0.417373
5 0.463385
6 0.447381
7 0.478252
8 0.615508
9 0.877625
10 1.00432
11 0.952392
12 0.801577
13 1.10069
14 1.3922
15 1.26905
16 0.896451
17 0.977112
18 0.568529
19 0.477232
20 0.47069
21 0.454918
22 0.451248
23 0.439261
24 0.468402
25 0.436635
26 0.438235
27 0.447576
28 0.457084
29 0.666408
30 0.447045
31 0.685456
32 0.456125
33 0.766519
34 0.602536
35 1.04183
36 0.963821
37 1.39152
38 0.871923
39 1.35539
40 1.64481
41 1.60078
42 1.18421
43 1.14436
44 0.707196
45 0.560468
46 0.694641
47 0.748481
48 0.541318
49 0.615407
50 0.454533
51 0.524428
52 0.442407
53 0.44255
54 0.444606
55 0.442662
56 0.438121
57 0.685583
58 0.456535
59 0.742074
60 0.663645
61 0.990088
62 0.880767
63 1.3181
64 0.993844
65 1.55574
66 1.71501
67 1.5733
68 1.30794
69 1.12812
70 1.01085
71 0.762315
72 0.962614
73 0.711302
74 0.667832
75 0.773611
76 0.448608
77 0.551113
78 0.450943
79 0.436033
80 0.448274
81 0.437893
82 0.444775
83 0.467707
84 0.468348
85 0.472308
86 0.60262
87 0.982471
88 0.964598
89 1.27674
90 0.509362
91 1.33785
92 1.45633
93 1.2503
94 0.862004
95 0.769772
96 0.676997
97 0.449556
98 0.496715
99 0.471221
100 0.467493
101 0.439119
102 0.450055
103 0.440624
104 0.449472
&
@target G2.S1
@type xy
1 0.443058
2 0.441135
3 0.430028
4 0.43307
5 0.465618
6 0.435288
7 0.478801
8 0.619031
9 0.795833
10 0.829111
11 0.501523
12 1.00882
13 0.867309
14 1.13461
15 1.26343
16 0.981873
17 0.873814
18 0.61227
19 0.474895
20 0.477755
21 0.460271
22 0.45025
23 0.449723
24 0.473445
25 0.452327
26 0.446823
27 0.449473
28 0.432695
29 0.592052
30 0.446682
31 0.580625
32 0.437551
33 0.819115
34 0.639492
35 1.06352
36 0.966876
37 1.27535
38 0.899236
39 1.30351
40 1.59778
41 1.57539
42 1.39217
43 1.10032
44 0.83152
45 0.614858
46 0.638612
47 0.757528
48 0.459048
49 0.498523
50 0.438663
51 0.543576
52 0.460054
53 0.446878
54 0.445281
55 0.461898
56 0.439347
57 0.536213
58 0.446375
59 0.726378
60 0.588069
61 1.06266
62 1.02707
63 1.46552
64 0.975718
65 1.64364
66 1.49611
67 1.2605
68 1.07608
69 0.966268
70 0.965027
71 0.478148
72 0.736716
73 0.522327
74 0.485386
75 0.527517
76 0.443875
77 0.593506
78 0.443706
79 0.442069
80 0.438492
81 0.449611
82 0.445954
83 0.447828
84 0.456563
85 0.463924
86 0.594748
87 0.876941
88 0.924162
89 1.26125
90 0.49684
91 1.28886
92 1.22009
93 0.891109
94 0.766322
95 0.511273
96 0.477938
97 0.455878
98 0.451691
99 0.460895
100 0.437864
101 0.438236
102 0.460054
103 0.44699
104 0.448023
&
@target G2.S2
@type xy
1 0.445729
2 0.445225
3 0.405617
4 0.406603
5 0.498071
6 0.480052
7 0.811095
8 0.942722
9 1.28252
10 1.5152
11 1.54375
12 1.31374
13 1.61033
14 1.85672
15 1.7658
16 1.26112
17 1.21304
18 0.872196
19 0.74701
20 0.45412
21 0.47592
22 0.445
23 0.439715
24 0.444889
25 0.439631
26 0.464274
27 0.433503
28 0.447716
29 0.568331
30 0.421249
31 0.833201
32 0.473867
33 0.896451
34 0.903465
35 1.32716
36 1.6113
37 1.87799
38 1.27638
39 1.89329
40 2.0875
41 1.99384
42 1.66812
43 1.48565
44 1.0233
45 1.05306
46 0.798155
47 0.741704
48 0.453349
49 0.452907
50 0.448246
51 0.518411
52 0.456454
53 0.442522
54 0.452493
55 0.545642
56 0.432464
57 0.879062
58 0.496035
59 1.04044
60 1.08441
61 1.48367
62 1.76806
63 1.98061
64 1.53807
65 2.07525
66 2.28924
67 2.04001
68 1.72195
69 1.55156
70 1.38631
71 1.03669
72 1.09627
73 0.803166
74 0.455027
75 0.48182
76 0.438492
77 0.532353
78 0.457193
79 0.442182
80 0.452632
81 0.412977
82 0.42113
83 0.696671
84 0.505618
85 0.51976
86 0.977037
87 1.40112
88 1.50286
89 1.91251
90 1.3585
91 1.99061
92 2.00383
93 1.73278
94 1.4621
95 1.27343
96 1.05988
97 0.795362
98 0.752412
99 0.54786
100 0.586451
101 0.46049
102 0.45401
103 0.428807
104 0.459891
&
