# Supplementary material for: Data showing the lipid conformations and membrane binding behaviors of beta-amyloid fibrils in phase-separated cholesterol-enriched lipid domains with and without glycolipid and oxidized cholesterol from coarse-grained molecular dynamics simulations
Source: Data Brief. 2020 Apr 19;30:105496. doi: 10.1016/j.dib.2020.105496 (PMC7186522; doi:10.1016/j.dib.2020.105496)
Supplement: Supplementary file 1 [file mmc1.zip › Supplementary-Data/S17-21/Figure-S20/Figure-S20B-P4-ABC-3.agr]

# Grace project file
#
@version 50125
@page size 792, 612
@page scroll 5%
@page inout 5%
@link page off
@map font 0 to "Times-Roman", "Times-Roman"
@map font 1 to "Times-Italic", "Times-Italic"
@map font 2 to "Times-Bold", "Times-Bold"
@map font 3 to "Times-BoldItalic", "Times-BoldItalic"
@map font 4 to "Helvetica", "Helvetica"
@map font 5 to "Helvetica-Oblique", "Helvetica-Oblique"
@map font 6 to "Helvetica-Bold", "Helvetica-Bold"
@map font 7 to "Helvetica-BoldOblique", "Helvetica-BoldOblique"
@map font 8 to "Courier", "Courier"
@map font 9 to "Courier-Oblique", "Courier-Oblique"
@map font 10 to "Courier-Bold", "Courier-Bold"
@map font 11 to "Courier-BoldOblique", "Courier-BoldOblique"
@map font 12 to "Symbol", "Symbol"
@map font 13 to "ZapfDingbats", "ZapfDingbats"
@map color 0 to (255, 255, 255), "white"
@map color 1 to (0, 0, 0), "black"
@map color 2 to (255, 0, 0), "red"
@map color 3 to (0, 255, 0), "green"
@map color 4 to (0, 0, 255), "blue"
@map color 5 to (255, 255, 0), "yellow"
@map color 6 to (188, 143, 143), "brown"
@map color 7 to (220, 220, 220), "grey"
@map color 8 to (148, 0, 211), "violet"
@map color 9 to (0, 255, 255), "cyan"
@map color 10 to (255, 0, 255), "magenta"
@map color 11 to (255, 165, 0), "orange"
@map color 12 to (114, 33, 188), "indigo"
@map color 13 to (103, 7, 72), "maroon"
@map color 14 to (64, 224, 208), "turquoise"
@map color 15 to (0, 139, 0), "green4"
@reference date 0
@date wrap off
@date wrap year 1950
@default linewidth 1.0
@default linestyle 1
@default color 1
@default pattern 1
@default font 0
@default char size 1.000000
@default symbol size 1.000000
@default sformat "%.8g"
@background color 0
@page background fill on
@timestamp off
@timestamp 0.03, 0.03
@timestamp color 1
@timestamp rot 0
@timestamp font 0
@timestamp char size 1.000000
@timestamp def "Tue Dec 12 14:27:06 2017"
@r0 off
@link r0 to g0
@r0 type above
@r0 linestyle 1
@r0 linewidth 1.0
@r0 color 1
@r0 line 0, 0, 0, 0
@r1 off
@link r1 to g0
@r1 type above
@r1 linestyle 1
@r1 linewidth 1.0
@r1 color 1
@r1 line 0, 0, 0, 0
@r2 off
@link r2 to g0
@r2 type above
@r2 linestyle 1
@r2 linewidth 1.0
@r2 color 1
@r2 line 0, 0, 0, 0
@r3 off
@link r3 to g0
@r3 type above
@r3 linestyle 1
@r3 linewidth 1.0
@r3 color 1
@r3 line 0, 0, 0, 0
@r4 off
@link r4 to g0
@r4 type above
@r4 linestyle 1
@r4 linewidth 1.0
@r4 color 1
@r4 line 0, 0, 0, 0
@g0 on
@g0 hidden false
@g0 type XY
@g0 stacked false
@g0 bar hgap 0.000000
@g0 fixedpoint off
@g0 fixedpoint type 0
@g0 fixedpoint xy 0.000000, 0.000000
@g0 fixedpoint format general general
@g0 fixedpoint prec 6, 6
@with g0
@    world 0, 0, 20, 6
@    stack world 0, 0, 0, 0
@    znorm 1
@    view 0.100000, 0.720000, 0.800000, 0.950000
@    title ""
@    title font 0
@    title size 1.500000
@    title color 1
@    subtitle ""
@    subtitle font 0
@    subtitle size 1.000000
@    subtitle color 1
@    xaxes scale Normal
@    yaxes scale Normal
@    xaxes invert off
@    yaxes invert off
@    xaxis  on
@    xaxis  type zero false
@    xaxis  offset 0.000000 , 0.000000
@    xaxis  bar on
@    xaxis  bar color 1
@    xaxis  bar linestyle 1
@    xaxis  bar linewidth 1.0
@    xaxis  label "Time (\xm\0s)"
@    xaxis  label layout para
@    xaxis  label place auto
@    xaxis  label char size 0.900000
@    xaxis  label font 0
@    xaxis  label color 1
@    xaxis  label place normal
@    xaxis  tick on
@    xaxis  tick major 5
@    xaxis  tick minor ticks 4
@    xaxis  tick default 6
@    xaxis  tick place rounded true
@    xaxis  tick in
@    xaxis  tick major size 1.000000
@    xaxis  tick major color 1
@    xaxis  tick major linewidth 1.0
@    xaxis  tick major linestyle 1
@    xaxis  tick major grid off
@    xaxis  tick minor color 1
@    xaxis  tick minor linewidth 1.0
@    xaxis  tick minor linestyle 1
@    xaxis  tick minor grid off
@    xaxis  tick minor size 0.500000
@    xaxis  ticklabel on
@    xaxis  ticklabel format general
@    xaxis  ticklabel prec 5
@    xaxis  ticklabel formula ""
@    xaxis  ticklabel append ""
@    xaxis  ticklabel prepend ""
@    xaxis  ticklabel angle 0
@    xaxis  ticklabel skip 0
@    xaxis  ticklabel stagger 0
@    xaxis  ticklabel place normal
@    xaxis  ticklabel offset auto
@    xaxis  ticklabel offset 0.000000 , 0.010000
@    xaxis  ticklabel start type auto
@    xaxis  ticklabel start 0.000000
@    xaxis  ticklabel stop type auto
@    xaxis  ticklabel stop 0.000000
@    xaxis  ticklabel char size 0.800000
@    xaxis  ticklabel font 0
@    xaxis  ticklabel color 1
@    xaxis  tick place both
@    xaxis  tick spec type none
@    yaxis  on
@    yaxis  type zero false
@    yaxis  offset 0.000000 , 0.000000
@    yaxis  bar on
@    yaxis  bar color 1
@    yaxis  bar linestyle 1
@    yaxis  bar linewidth 1.0
@    yaxis  label "Minimum  Distance (nm)"
@    yaxis  label layout para
@    yaxis  label place auto
@    yaxis  label char size 0.900000
@    yaxis  label font 0
@    yaxis  label color 1
@    yaxis  label place normal
@    yaxis  tick on
@    yaxis  tick major 1
@    yaxis  tick minor ticks 1
@    yaxis  tick default 6
@    yaxis  tick place rounded true
@    yaxis  tick in
@    yaxis  tick major size 1.000000
@    yaxis  tick major color 1
@    yaxis  tick major linewidth 1.0
@    yaxis  tick major linestyle 1
@    yaxis  tick major grid off
@    yaxis  tick minor color 1
@    yaxis  tick minor linewidth 1.0
@    yaxis  tick minor linestyle 1
@    yaxis  tick minor grid off
@    yaxis  tick minor size 0.500000
@    yaxis  ticklabel on
@    yaxis  ticklabel format general
@    yaxis  ticklabel prec 5
@    yaxis  ticklabel formula ""
@    yaxis  ticklabel append ""
@    yaxis  ticklabel prepend ""
@    yaxis  ticklabel angle 0
@    yaxis  ticklabel skip 0
@    yaxis  ticklabel stagger 0
@    yaxis  ticklabel place normal
@    yaxis  ticklabel offset auto
@    yaxis  ticklabel offset 0.000000 , 0.010000
@    yaxis  ticklabel start type auto
@    yaxis  ticklabel start 0.000000
@    yaxis  ticklabel stop type auto
@    yaxis  ticklabel stop 0.000000
@    yaxis  ticklabel char size 0.800000
@    yaxis  ticklabel font 0
@    yaxis  ticklabel color 1
@    yaxis  tick place both
@    yaxis  tick spec type none
@    altxaxis  off
@    altyaxis  off
@    legend on
@    legend loctype view
@    legend 0.82, 0.93
@    legend box color 1
@    legend box pattern 0
@    legend box linewidth 1.0
@    legend box linestyle 0
@    legend box fill color 0
@    legend box fill pattern 0
@    legend font 0
@    legend char size 1.000000
@    legend color 1
@    legend length 2
@    legend vgap 1
@    legend hgap 1
@    legend invert false
@    frame type 0
@    frame linestyle 1
@    frame linewidth 1.0
@    frame color 1
@    frame pattern 1
@    frame background color 0
@    frame background pattern 0
@    s0 hidden false
@    s0 type xy
@    s0 symbol 0
@    s0 symbol size 1.000000
@    s0 symbol color 3
@    s0 symbol pattern 1
@    s0 symbol fill color 3
@    s0 symbol fill pattern 0
@    s0 symbol linewidth 1.0
@    s0 symbol linestyle 1
@    s0 symbol char 65
@    s0 symbol char font 0
@    s0 symbol skip 0
@    s0 line type 1
@    s0 line linestyle 1
@    s0 line linewidth 1.0
@    s0 line color 3
@    s0 line pattern 1
@    s0 baseline type 0
@    s0 baseline off
@    s0 dropline off
@    s0 fill type 0
@    s0 fill rule 0
@    s0 fill color 3
@    s0 fill pattern 1
@    s0 avalue off
@    s0 avalue type 2
@    s0 avalue char size 1.000000
@    s0 avalue font 0
@    s0 avalue color 1
@    s0 avalue rot 0
@    s0 avalue format general
@    s0 avalue prec 3
@    s0 avalue prepend ""
@    s0 avalue append ""
@    s0 avalue offset 0.000000 , 0.000000
@    s0 errorbar on
@    s0 errorbar place both
@    s0 errorbar color 3
@    s0 errorbar pattern 1
@    s0 errorbar size 1.000000
@    s0 errorbar linewidth 1.0
@    s0 errorbar linestyle 1
@    s0 errorbar riser linewidth 1.0
@    s0 errorbar riser linestyle 1
@    s0 errorbar riser clip off
@    s0 errorbar riser clip length 0.100000
@    s0 comment "/Users/KCheng/Desktop/cg_small_water_run/md-run-lonestar/namchi-04-26-2014/g-mind/1md-1.0nm-results/DPP-mind-.xvg"
@    s0 legend  "Protein-DPPC"
@    s1 hidden false
@    s1 type xy
@    s1 symbol 0
@    s1 symbol size 1.000000
@    s1 symbol color 11
@    s1 symbol pattern 1
@    s1 symbol fill color 11
@    s1 symbol fill pattern 0
@    s1 symbol linewidth 1.0
@    s1 symbol linestyle 1
@    s1 symbol char 65
@    s1 symbol char font 0
@    s1 symbol skip 0
@    s1 line type 1
@    s1 line linestyle 1
@    s1 line linewidth 1.0
@    s1 line color 11
@    s1 line pattern 1
@    s1 baseline type 0
@    s1 baseline off
@    s1 dropline off
@    s1 fill type 0
@    s1 fill rule 0
@    s1 fill color 11
@    s1 fill pattern 1
@    s1 avalue off
@    s1 avalue type 2
@    s1 avalue char size 1.000000
@    s1 avalue font 0
@    s1 avalue color 1
@    s1 avalue rot 0
@    s1 avalue format general
@    s1 avalue prec 3
@    s1 avalue prepend ""
@    s1 avalue append ""
@    s1 avalue offset 0.000000 , 0.000000
@    s1 errorbar on
@    s1 errorbar place both
@    s1 errorbar color 11
@    s1 errorbar pattern 1
@    s1 errorbar size 1.000000
@    s1 errorbar linewidth 1.0
@    s1 errorbar linestyle 1
@    s1 errorbar riser linewidth 1.0
@    s1 errorbar riser linestyle 1
@    s1 errorbar riser clip off
@    s1 errorbar riser clip length 0.100000
@    s1 comment "/Users/KCheng/Desktop/cg_small_water_run/md-run-lonestar/namchi-04-26-2014/g-mind/1md-1.0nm-results/DUP-mind-.xvg"
@    s1 legend  "Protein-DUPC"
@    s2 hidden false
@    s2 type xy
@    s2 symbol 0
@    s2 symbol size 1.000000
@    s2 symbol color 1
@    s2 symbol pattern 1
@    s2 symbol fill color 1
@    s2 symbol fill pattern 0
@    s2 symbol linewidth 1.0
@    s2 symbol linestyle 1
@    s2 symbol char 65
@    s2 symbol char font 0
@    s2 symbol skip 0
@    s2 line type 1
@    s2 line linestyle 1
@    s2 line linewidth 1.0
@    s2 line color 1
@    s2 line pattern 1
@    s2 baseline type 0
@    s2 baseline off
@    s2 dropline off
@    s2 fill type 0
@    s2 fill rule 0
@    s2 fill color 1
@    s2 fill pattern 1
@    s2 avalue off
@    s2 avalue type 2
@    s2 avalue char size 1.000000
@    s2 avalue font 0
@    s2 avalue color 1
@    s2 avalue rot 0
@    s2 avalue format general
@    s2 avalue prec 3
@    s2 avalue prepend ""
@    s2 avalue append ""
@    s2 avalue offset 0.000000 , 0.000000
@    s2 errorbar on
@    s2 errorbar place both
@    s2 errorbar color 1
@    s2 errorbar pattern 1
@    s2 errorbar size 1.000000
@    s2 errorbar linewidth 1.0
@    s2 errorbar linestyle 1
@    s2 errorbar riser linewidth 1.0
@    s2 errorbar riser linestyle 1
@    s2 errorbar riser clip off
@    s2 errorbar riser clip length 0.100000
@    s2 comment "/Users/KCheng/Desktop/cg_small_water_run/md-run-lonestar/namchi-04-26-2014/g-mind/1md-1.0nm-results/CHO-mind-.xvg"
@    s2 legend  "Protein-CHOL"
@g1 on
@g1 hidden false
@g1 type XY
@g1 stacked false
@g1 bar hgap 0.000000
@g1 fixedpoint off
@g1 fixedpoint type 0
@g1 fixedpoint xy 0.000000, 0.000000
@g1 fixedpoint format general general
@g1 fixedpoint prec 6, 6
@with g1
@    world 0, 0, 20, 15000
@    stack world 0, 0, 0, 0
@    znorm 1
@    view 0.100000, 0.410000, 0.800000, 0.640000
@    title ""
@    title font 0
@    title size 1.500000
@    title color 1
@    subtitle ""
@    subtitle font 0
@    subtitle size 1.000000
@    subtitle color 1
@    xaxes scale Normal
@    yaxes scale Normal
@    xaxes invert off
@    yaxes invert off
@    xaxis  on
@    xaxis  type zero false
@    xaxis  offset 0.000000 , 0.000000
@    xaxis  bar on
@    xaxis  bar color 1
@    xaxis  bar linestyle 1
@    xaxis  bar linewidth 1.0
@    xaxis  label "Time (\xm\0s)"
@    xaxis  label layout para
@    xaxis  label place auto
@    xaxis  label char size 0.900000
@    xaxis  label font 0
@    xaxis  label color 1
@    xaxis  label place normal
@    xaxis  tick on
@    xaxis  tick major 5
@    xaxis  tick minor ticks 4
@    xaxis  tick default 6
@    xaxis  tick place rounded true
@    xaxis  tick in
@    xaxis  tick major size 1.000000
@    xaxis  tick major color 1
@    xaxis  tick major linewidth 1.0
@    xaxis  tick major linestyle 1
@    xaxis  tick major grid off
@    xaxis  tick minor color 1
@    xaxis  tick minor linewidth 1.0
@    xaxis  tick minor linestyle 1
@    xaxis  tick minor grid off
@    xaxis  tick minor size 0.500000
@    xaxis  ticklabel on
@    xaxis  ticklabel format general
@    xaxis  ticklabel prec 5
@    xaxis  ticklabel formula ""
@    xaxis  ticklabel append ""
@    xaxis  ticklabel prepend ""
@    xaxis  ticklabel angle 0
@    xaxis  ticklabel skip 0
@    xaxis  ticklabel stagger 0
@    xaxis  ticklabel place normal
@    xaxis  ticklabel offset auto
@    xaxis  ticklabel offset 0.000000 , 0.010000
@    xaxis  ticklabel start type auto
@    xaxis  ticklabel start 0.000000
@    xaxis  ticklabel stop type auto
@    xaxis  ticklabel stop 0.000000
@    xaxis  ticklabel char size 0.800000
@    xaxis  ticklabel font 0
@    xaxis  ticklabel color 1
@    xaxis  tick place both
@    xaxis  tick spec type none
@    yaxis  on
@    yaxis  type zero false
@    yaxis  offset 0.000000 , 0.000000
@    yaxis  bar on
@    yaxis  bar color 1
@    yaxis  bar linestyle 1
@    yaxis  bar linewidth 1.0
@    yaxis  label "Number of Contacts (< 2 nm)"
@    yaxis  label layout para
@    yaxis  label place auto
@    yaxis  label char size 0.900000
@    yaxis  label font 0
@    yaxis  label color 1
@    yaxis  label place normal
@    yaxis  tick on
@    yaxis  tick major 5000
@    yaxis  tick minor ticks 1
@    yaxis  tick default 6
@    yaxis  tick place rounded true
@    yaxis  tick in
@    yaxis  tick major size 1.000000
@    yaxis  tick major color 1
@    yaxis  tick major linewidth 1.0
@    yaxis  tick major linestyle 1
@    yaxis  tick major grid off
@    yaxis  tick minor color 1
@    yaxis  tick minor linewidth 1.0
@    yaxis  tick minor linestyle 1
@    yaxis  tick minor grid off
@    yaxis  tick minor size 0.500000
@    yaxis  ticklabel on
@    yaxis  ticklabel format general
@    yaxis  ticklabel prec 5
@    yaxis  ticklabel formula ""
@    yaxis  ticklabel append ""
@    yaxis  ticklabel prepend ""
@    yaxis  ticklabel angle 0
@    yaxis  ticklabel skip 0
@    yaxis  ticklabel stagger 0
@    yaxis  ticklabel place normal
@    yaxis  ticklabel offset auto
@    yaxis  ticklabel offset 0.000000 , 0.010000
@    yaxis  ticklabel start type auto
@    yaxis  ticklabel start 0.000000
@    yaxis  ticklabel stop type auto
@    yaxis  ticklabel stop 0.000000
@    yaxis  ticklabel char size 0.800000
@    yaxis  ticklabel font 0
@    yaxis  ticklabel color 1
@    yaxis  tick place both
@    yaxis  tick spec type none
@    altxaxis  off
@    altyaxis  off
@    legend on
@    legend loctype view
@    legend 0.78, 0.8
@    legend box color 1
@    legend box pattern 1
@    legend box linewidth 1.0
@    legend box linestyle 1
@    legend box fill color 0
@    legend box fill pattern 1
@    legend font 0
@    legend char size 1.000000
@    legend color 1
@    legend length 2
@    legend vgap 1
@    legend hgap 1
@    legend invert false
@    frame type 0
@    frame linestyle 1
@    frame linewidth 1.0
@    frame color 1
@    frame pattern 1
@    frame background color 0
@    frame background pattern 0
@    s0 hidden false
@    s0 type xy
@    s0 symbol 0
@    s0 symbol size 1.000000
@    s0 symbol color 3
@    s0 symbol pattern 1
@    s0 symbol fill color 3
@    s0 symbol fill pattern 0
@    s0 symbol linewidth 1.0
@    s0 symbol linestyle 1
@    s0 symbol char 65
@    s0 symbol char font 0
@    s0 symbol skip 0
@    s0 line type 1
@    s0 line linestyle 1
@    s0 line linewidth 1.0
@    s0 line color 3
@    s0 line pattern 1
@    s0 baseline type 0
@    s0 baseline off
@    s0 dropline off
@    s0 fill type 0
@    s0 fill rule 0
@    s0 fill color 1
@    s0 fill pattern 1
@    s0 avalue off
@    s0 avalue type 2
@    s0 avalue char size 1.000000
@    s0 avalue font 0
@    s0 avalue color 1
@    s0 avalue rot 0
@    s0 avalue format general
@    s0 avalue prec 3
@    s0 avalue prepend ""
@    s0 avalue append ""
@    s0 avalue offset 0.000000 , 0.000000
@    s0 errorbar on
@    s0 errorbar place both
@    s0 errorbar color 3
@    s0 errorbar pattern 1
@    s0 errorbar size 1.000000
@    s0 errorbar linewidth 1.0
@    s0 errorbar linestyle 1
@    s0 errorbar riser linewidth 1.0
@    s0 errorbar riser linestyle 1
@    s0 errorbar riser clip off
@    s0 errorbar riser clip length 0.100000
@    s0 comment "/Users/KCheng/Desktop/cg_small_water_run/md-run-lonestar/namchi-04-26-2014/g-mind/1md-1.0nm-results/DPP-numcont-.xvg"
@    s0 legend  ""
@    s1 hidden false
@    s1 type xy
@    s1 symbol 0
@    s1 symbol size 1.000000
@    s1 symbol color 11
@    s1 symbol pattern 1
@    s1 symbol fill color 11
@    s1 symbol fill pattern 0
@    s1 symbol linewidth 1.0
@    s1 symbol linestyle 1
@    s1 symbol char 65
@    s1 symbol char font 0
@    s1 symbol skip 0
@    s1 line type 1
@    s1 line linestyle 1
@    s1 line linewidth 1.0
@    s1 line color 11
@    s1 line pattern 1
@    s1 baseline type 0
@    s1 baseline off
@    s1 dropline off
@    s1 fill type 0
@    s1 fill rule 0
@    s1 fill color 1
@    s1 fill pattern 1
@    s1 avalue off
@    s1 avalue type 2
@    s1 avalue char size 1.000000
@    s1 avalue font 0
@    s1 avalue color 1
@    s1 avalue rot 0
@    s1 avalue format general
@    s1 avalue prec 3
@    s1 avalue prepend ""
@    s1 avalue append ""
@    s1 avalue offset 0.000000 , 0.000000
@    s1 errorbar on
@    s1 errorbar place both
@    s1 errorbar color 11
@    s1 errorbar pattern 1
@    s1 errorbar size 1.000000
@    s1 errorbar linewidth 1.0
@    s1 errorbar linestyle 1
@    s1 errorbar riser linewidth 1.0
@    s1 errorbar riser linestyle 1
@    s1 errorbar riser clip off
@    s1 errorbar riser clip length 0.100000
@    s1 comment "/Users/KCheng/Desktop/cg_small_water_run/md-run-lonestar/namchi-04-26-2014/g-mind/1md-1.0nm-results/DUP-numcont-.xvg"
@    s1 legend  ""
@    s2 hidden false
@    s2 type xy
@    s2 symbol 0
@    s2 symbol size 1.000000
@    s2 symbol color 1
@    s2 symbol pattern 1
@    s2 symbol fill color 1
@    s2 symbol fill pattern 0
@    s2 symbol linewidth 1.0
@    s2 symbol linestyle 1
@    s2 symbol char 65
@    s2 symbol char font 0
@    s2 symbol skip 0
@    s2 line type 1
@    s2 line linestyle 1
@    s2 line linewidth 1.0
@    s2 line color 1
@    s2 line pattern 1
@    s2 baseline type 0
@    s2 baseline off
@    s2 dropline off
@    s2 fill type 0
@    s2 fill rule 0
@    s2 fill color 1
@    s2 fill pattern 1
@    s2 avalue off
@    s2 avalue type 2
@    s2 avalue char size 1.000000
@    s2 avalue font 0
@    s2 avalue color 1
@    s2 avalue rot 0
@    s2 avalue format general
@    s2 avalue prec 3
@    s2 avalue prepend ""
@    s2 avalue append ""
@    s2 avalue offset 0.000000 , 0.000000
@    s2 errorbar on
@    s2 errorbar place both
@    s2 errorbar color 1
@    s2 errorbar pattern 1
@    s2 errorbar size 1.000000
@    s2 errorbar linewidth 1.0
@    s2 errorbar linestyle 1
@    s2 errorbar riser linewidth 1.0
@    s2 errorbar riser linestyle 1
@    s2 errorbar riser clip off
@    s2 errorbar riser clip length 0.100000
@    s2 comment "/Users/KCheng/Desktop/cg_small_water_run/md-run-lonestar/namchi-04-26-2014/g-mind/1md-1.0nm-results/CHO-numcont-.xvg"
@    s2 legend  ""
@g2 on
@g2 hidden false
@g2 type XY
@g2 stacked false
@g2 bar hgap 0.000000
@g2 fixedpoint off
@g2 fixedpoint type 0
@g2 fixedpoint xy 0.000000, 0.000000
@g2 fixedpoint format general general
@g2 fixedpoint prec 6, 6
@with g2
@    world 0, 0, 130, 1
@    stack world 0, 0, 0, 0
@    znorm 1
@    view 0.100000, 0.100000, 0.800000, 0.330000
@    title ""
@    title font 0
@    title size 1.500000
@    title color 1
@    subtitle ""
@    subtitle font 0
@    subtitle size 1.000000
@    subtitle color 1
@    xaxes scale Normal
@    yaxes scale Normal
@    xaxes invert off
@    yaxes invert off
@    xaxis  on
@    xaxis  type zero false
@    xaxis  offset 0.000000 , 0.000000
@    xaxis  bar on
@    xaxis  bar color 1
@    xaxis  bar linestyle 1
@    xaxis  bar linewidth 1.0
@    xaxis  label "Residue (#)"
@    xaxis  label layout para
@    xaxis  label place auto
@    xaxis  label char size 0.900000
@    xaxis  label font 0
@    xaxis  label color 1
@    xaxis  label place normal
@    xaxis  tick on
@    xaxis  tick major 26
@    xaxis  tick minor ticks 1
@    xaxis  tick default 6
@    xaxis  tick place rounded true
@    xaxis  tick in
@    xaxis  tick major size 1.000000
@    xaxis  tick major color 1
@    xaxis  tick major linewidth 1.0
@    xaxis  tick major linestyle 1
@    xaxis  tick major grid off
@    xaxis  tick minor color 1
@    xaxis  tick minor linewidth 1.0
@    xaxis  tick minor linestyle 1
@    xaxis  tick minor grid off
@    xaxis  tick minor size 0.500000
@    xaxis  ticklabel on
@    xaxis  ticklabel format general
@    xaxis  ticklabel prec 5
@    xaxis  ticklabel formula ""
@    xaxis  ticklabel append ""
@    xaxis  ticklabel prepend ""
@    xaxis  ticklabel angle 0
@    xaxis  ticklabel skip 0
@    xaxis  ticklabel stagger 0
@    xaxis  ticklabel place normal
@    xaxis  ticklabel offset auto
@    xaxis  ticklabel offset 0.000000 , 0.010000
@    xaxis  ticklabel start type auto
@    xaxis  ticklabel start 0.000000
@    xaxis  ticklabel stop type auto
@    xaxis  ticklabel stop 0.000000
@    xaxis  ticklabel char size 0.800000
@    xaxis  ticklabel font 0
@    xaxis  ticklabel color 1
@    xaxis  tick place both
@    xaxis  tick spec type none
@    yaxis  on
@    yaxis  type zero false
@    yaxis  offset 0.000000 , 0.000000
@    yaxis  bar on
@    yaxis  bar color 1
@    yaxis  bar linestyle 1
@    yaxis  bar linewidth 1.0
@    yaxis  label "Minimum Distance (nm)"
@    yaxis  label layout para
@    yaxis  label place auto
@    yaxis  label char size 0.900000
@    yaxis  label font 0
@    yaxis  label color 1
@    yaxis  label place normal
@    yaxis  tick on
@    yaxis  tick major 0.2
@    yaxis  tick minor ticks 1
@    yaxis  tick default 6
@    yaxis  tick place rounded true
@    yaxis  tick in
@    yaxis  tick major size 1.000000
@    yaxis  tick major color 1
@    yaxis  tick major linewidth 1.0
@    yaxis  tick major linestyle 1
@    yaxis  tick major grid off
@    yaxis  tick minor color 1
@    yaxis  tick minor linewidth 1.0
@    yaxis  tick minor linestyle 1
@    yaxis  tick minor grid off
@    yaxis  tick minor size 0.500000
@    yaxis  ticklabel on
@    yaxis  ticklabel format general
@    yaxis  ticklabel prec 5
@    yaxis  ticklabel formula ""
@    yaxis  ticklabel append ""
@    yaxis  ticklabel prepend ""
@    yaxis  ticklabel angle 0
@    yaxis  ticklabel skip 0
@    yaxis  ticklabel stagger 0
@    yaxis  ticklabel place normal
@    yaxis  ticklabel offset auto
@    yaxis  ticklabel offset 0.000000 , 0.010000
@    yaxis  ticklabel start type auto
@    yaxis  ticklabel start 0.000000
@    yaxis  ticklabel stop type auto
@    yaxis  ticklabel stop 0.000000
@    yaxis  ticklabel char size 0.800000
@    yaxis  ticklabel font 0
@    yaxis  ticklabel color 1
@    yaxis  tick place both
@    yaxis  tick spec type none
@    altxaxis  off
@    altyaxis  off
@    legend on
@    legend loctype view
@    legend 0.78, 0.8
@    legend box color 1
@    legend box pattern 1
@    legend box linewidth 1.0
@    legend box linestyle 1
@    legend box fill color 0
@    legend box fill pattern 1
@    legend font 0
@    legend char size 1.000000
@    legend color 1
@    legend length 2
@    legend vgap 1
@    legend hgap 1
@    legend invert false
@    frame type 0
@    frame linestyle 1
@    frame linewidth 1.0
@    frame color 1
@    frame pattern 1
@    frame background color 0
@    frame background pattern 0
@    s0 hidden false
@    s0 type xy
@    s0 symbol 0
@    s0 symbol size 1.000000
@    s0 symbol color 3
@    s0 symbol pattern 1
@    s0 symbol fill color 3
@    s0 symbol fill pattern 0
@    s0 symbol linewidth 1.0
@    s0 symbol linestyle 1
@    s0 symbol char 65
@    s0 symbol char font 0
@    s0 symbol skip 0
@    s0 line type 1
@    s0 line linestyle 1
@    s0 line linewidth 1.0
@    s0 line color 3
@    s0 line pattern 1
@    s0 baseline type 0
@    s0 baseline off
@    s0 dropline off
@    s0 fill type 0
@    s0 fill rule 0
@    s0 fill color 1
@    s0 fill pattern 1
@    s0 avalue off
@    s0 avalue type 2
@    s0 avalue char size 1.000000
@    s0 avalue font 0
@    s0 avalue color 1
@    s0 avalue rot 0
@    s0 avalue format general
@    s0 avalue prec 3
@    s0 avalue prepend ""
@    s0 avalue append ""
@    s0 avalue offset 0.000000 , 0.000000
@    s0 errorbar on
@    s0 errorbar place both
@    s0 errorbar color 3
@    s0 errorbar pattern 1
@    s0 errorbar size 1.000000
@    s0 errorbar linewidth 1.0
@    s0 errorbar linestyle 1
@    s0 errorbar riser linewidth 1.0
@    s0 errorbar riser linestyle 1
@    s0 errorbar riser clip off
@    s0 errorbar riser clip length 0.100000
@    s0 comment "/Users/KCheng/Desktop/cg_small_water_run/md-run-lonestar/namchi-04-26-2014/g-mind/1md-1.0nm-results/DPP-res-.xvg"
@    s0 legend  ""
@    s1 hidden false
@    s1 type xy
@    s1 symbol 0
@    s1 symbol size 1.000000
@    s1 symbol color 11
@    s1 symbol pattern 1
@    s1 symbol fill color 11
@    s1 symbol fill pattern 0
@    s1 symbol linewidth 1.0
@    s1 symbol linestyle 1
@    s1 symbol char 65
@    s1 symbol char font 0
@    s1 symbol skip 0
@    s1 line type 1
@    s1 line linestyle 1
@    s1 line linewidth 1.0
@    s1 line color 11
@    s1 line pattern 1
@    s1 baseline type 0
@    s1 baseline off
@    s1 dropline off
@    s1 fill type 0
@    s1 fill rule 0
@    s1 fill color 1
@    s1 fill pattern 1
@    s1 avalue off
@    s1 avalue type 2
@    s1 avalue char size 1.000000
@    s1 avalue font 0
@    s1 avalue color 1
@    s1 avalue rot 0
@    s1 avalue format general
@    s1 avalue prec 3
@    s1 avalue prepend ""
@    s1 avalue append ""
@    s1 avalue offset 0.000000 , 0.000000
@    s1 errorbar on
@    s1 errorbar place both
@    s1 errorbar color 11
@    s1 errorbar pattern 1
@    s1 errorbar size 1.000000
@    s1 errorbar linewidth 1.0
@    s1 errorbar linestyle 1
@    s1 errorbar riser linewidth 1.0
@    s1 errorbar riser linestyle 1
@    s1 errorbar riser clip off
@    s1 errorbar riser clip length 0.100000
@    s1 comment "/Users/KCheng/Desktop/cg_small_water_run/md-run-lonestar/namchi-04-26-2014/g-mind/1md-1.0nm-results/DUP-res-.xvg"
@    s1 legend  ""
@    s2 hidden false
@    s2 type xy
@    s2 symbol 0
@    s2 symbol size 1.000000
@    s2 symbol color 1
@    s2 symbol pattern 1
@    s2 symbol fill color 1
@    s2 symbol fill pattern 0
@    s2 symbol linewidth 1.0
@    s2 symbol linestyle 1
@    s2 symbol char 65
@    s2 symbol char font 0
@    s2 symbol skip 0
@    s2 line type 1
@    s2 line linestyle 1
@    s2 line linewidth 1.0
@    s2 line color 1
@    s2 line pattern 1
@    s2 baseline type 0
@    s2 baseline off
@    s2 dropline off
@    s2 fill type 0
@    s2 fill rule 0
@    s2 fill color 1
@    s2 fill pattern 1
@    s2 avalue off
@    s2 avalue type 2
@    s2 avalue char size 1.000000
@    s2 avalue font 0
@    s2 avalue color 1
@    s2 avalue rot 0
@    s2 avalue format general
@    s2 avalue prec 3
@    s2 avalue prepend ""
@    s2 avalue append ""
@    s2 avalue offset 0.000000 , 0.000000
@    s2 errorbar on
@    s2 errorbar place both
@    s2 errorbar color 1
@    s2 errorbar pattern 1
@    s2 errorbar size 1.000000
@    s2 errorbar linewidth 1.0
@    s2 errorbar linestyle 1
@    s2 errorbar riser linewidth 1.0
@    s2 errorbar riser linestyle 1
@    s2 errorbar riser clip off
@    s2 errorbar riser clip length 0.100000
@    s2 comment "/Users/KCheng/Desktop/cg_small_water_run/md-run-lonestar/namchi-04-26-2014/g-mind/1md-1.0nm-results/CHO-res-.xvg"
@    s2 legend  ""
@target G0.S0
@type xy
0 1.611847
0.02 0.9023718
0.04 1.419374
0.06 1.368338
0.08 1.146615
0.1 2.285438
0.12 0.5285116
0.14 1.393216
0.16 0.8314595
0.18 0.5513845
0.2 0.5204806
0.22 0.5474948
0.24 0.8904495
0.26 1.522211
0.28 1.395072
0.3 1.539026
0.32 1.635252
0.34 0.5324705
0.36 1.391357
0.38 0.8085014
0.4 2.234983
0.42 3.236993
0.44 3.487148
0.46 1.26939
0.48 0.8634086
0.5 0.5172522
0.52 2.026845
0.54 1.381422
0.56 0.9728693
0.58 2.110384
0.6 0.5304722
0.62 1.098396
0.64 0.9761403
0.66 1.354197
0.68 1.23586
0.7 0.4645698
0.72 0.4790356
0.74 0.4532111
0.76 0.4847934
0.78 0.472704
0.8 0.508773
0.82 0.5006492
0.84 0.4607874
0.86 0.4541198
0.88 0.45467
0.9 0.4750263
0.92 0.4584216
0.94 0.4670386
0.96 0.4819491
0.98 0.4420689
1 0.4754466
1.02 0.4817932
1.04 0.4983225
1.06 0.4772319
1.08 0.4759724
1.1 0.4631144
1.12 0.4729166
1.14 0.4628716
1.16 0.4722818
1.18 0.4652418
1.2 0.4543131
1.22 0.4642466
1.24 0.4608145
1.26 0.4486374
1.28 0.474052
1.3 0.4513599
1.32 0.4618443
1.34 0.4682153
1.36 0.4750266
1.38 0.479218
1.4 0.4628446
1.42 0.4582845
1.44 0.4566449
1.46 0.4637621
1.48 0.4581212
1.5 0.4716463
1.52 0.4776242
1.54 0.4874929
1.56 0.4711159
1.58 0.4493884
1.6 0.4650801
1.62 0.4581483
1.64 0.4532379
1.66 0.4714075
1.68 0.4637079
1.7 0.4718582
1.72 0.4617895
1.74 0.4831406
1.76 0.4718848
1.78 0.4639229
1.8 0.4703458
1.82 0.4596471
1.84 0.4733132
1.86 0.5149279
1.88 0.4828302
1.9 0.4652414
1.92 0.4866463
1.94 0.4447748
1.96 0.4570831
1.98 0.4504998
2 0.4724929
2.02 0.4299419
2.04 0.4669315
2.06 0.4706652
2.08 0.4518017
2.1 0.4567821
2.12 0.4570834
2.14 0.4606788
2.16 0.4642196
2.18 0.4669316
2.2 0.4616815
2.22 0.4486364
2.24 0.4584208
2.26 0.4663423
2.28 0.4624386
2.3 0.4427758
2.32 0.4545601
2.34 0.4733656
2.36 0.4739989
2.38 0.4512754
2.4 0.4584214
2.42 0.4698139
2.44 0.4811962
2.46 0.4522451
2.48 0.4663956
2.5 0.4513594
2.52 0.4487202
2.54 0.4572195
2.56 0.4700536
2.58 0.4416167
2.6 0.4549999
2.62 0.4631952
2.64 0.4541207
2.66 0.4716192
2.68 0.4459541
2.7 0.4555761
2.72 0.4425499
2.74 0.4589663
2.76 0.4831666
2.78 0.4464863
2.8 0.4813003
2.82 0.4532934
2.84 0.4523273
2.86 0.4589387
2.88 0.4583669
2.9 0.4559327
2.92 0.4468779
2.94 0.4650265
2.96 0.460054
2.98 0.4640582
3 0.4639229
3.02 0.4498332
3.04 0.4603527
3.06 0.46057
3.08 0.4370357
3.1 0.438121
3.12 0.4529071
3.14 0.4644889
3.16 0.4557683
3.18 0.4742628
3.2 0.4874424
3.22 0.4447745
3.24 0.4570016
3.26 0.4618709
3.28 0.4715135
3.3 0.4518016
3.32 0.4391183
3.34 0.4536796
3.36 0.4594291
3.38 0.4723078
3.4 0.4623043
3.42 0.4534584
3.44 0.4567544
3.46 0.4422953
3.48 0.4420691
3.5 0.4338483
3.52 0.4739992
3.54 0.471195
3.56 0.4672786
3.58 0.4511376
3.6 0.4648113
3.62 0.4541754
3.64 0.4524648
3.66 0.4552192
3.68 0.4477167
3.7 0.4383493
3.72 0.4574937
3.74 0.4361764
3.76 0.466503
3.78 0.4470461
3.8 0.4598648
3.82 0.4544507
3.84 0.4454497
3.86 0.4393457
3.88 0.4596466
3.9 0.4430012
3.92 0.4561523
3.94 0.4610036
3.96 0.4623315
3.98 0.460923
4 0.4565628
4.02 0.4585301
4.04 0.4518018
4.06 0.4452246
4.08 0.4673854
4.1 0.444747
4.12 0.4627087
4.14 0.4537346
4.16 0.4466823
4.18 0.441192
4.2 0.4570012
4.22 0.451885
4.24 0.4616544
4.26 0.4504998
4.28 0.4551097
4.3 0.4674129
4.32 0.4618175
4.34 0.4497497
4.36 0.4705843
4.38 0.4441008
4.4 0.4556859
4.42 0.4649997
4.44 0.4601081
4.46 0.4514704
4.48 0.4494719
4.5 0.4546152
4.52 0.4689616
4.54 0.4465705
4.56 0.4475489
4.58 0.459484
4.6 0.4600541
4.62 0.4594019
4.64 0.4733654
4.66 0.4628986
4.68 0.456454
4.7 0.4474928
4.72 0.4568918
4.74 0.4704522
4.76 0.4482189
4.78 0.4544499
4.8 0.4484696
4.82 0.4693347
4.84 0.4713283
4.86 0.4714607
4.88 0.4707704
4.9 0.4794271
4.92 0.4559881
4.94 0.4505829
4.96 0.4598642
4.98 0.4588296
5 0.4575473
5.02 0.4717252
5.04 0.4537898
5.06 0.4665296
5.08 0.4583942
5.1 0.4777288
5.12 0.4780164
5.14 0.460054
5.16 0.4733134
5.18 0.4542302
5.2 0.4644619
5.22 0.4682146
5.24 0.4491665
5.26 0.4841741
5.28 0.4744734
5.3 0.5733457
5.32 0.4531558
5.34 0.4583121
5.36 0.4576572
5.38 0.4622222
5.4 0.4580945
5.42 0.4322902
5.44 0.4538998
5.46 0.4489153
5.48 0.4478836
5.5 0.4748421
5.52 0.4352587
5.54 0.4650272
5.56 0.4652154
5.58 0.4622226
5.6 0.4668244
5.62 0.4729958
5.64 0.467921
5.66 0.4471571
5.68 0.4622229
5.7 0.4566724
5.72 0.451054
5.74 0.4567545
5.76 0.4756316
5.78 0.4512759
5.8 0.4599186
5.82 0.5058157
5.84 0.4879549
5.86 0.4614111
5.88 0.4590482
5.9 0.4708511
5.92 0.4663427
5.94 0.4584211
5.96 0.4568641
5.98 0.4532103
6 0.4426623
6.02 0.4592935
6.04 0.4669322
6.06 0.4537343
6.08 0.4587213
6.1 0.4665289
6.12 0.4613565
6.14 0.454368
6.16 0.4461224
6.18 0.4563162
6.2 0.4790875
6.22 0.4742887
6.24 0.4703452
6.26 0.4653222
6.28 0.4457575
6.3 0.4645692
6.32 0.460597
6.34 0.4609225
6.36 0.4641388
6.38 0.44975
6.4 0.4538179
6.42 0.4523823
6.44 0.4531561
6.46 0.4411917
6.48 0.4576849
6.5 0.4601084
6.52 0.4511096
6.54 0.4605705
6.56 0.4534587
6.58 0.4437335
6.6 0.455329
6.62 0.4687215
6.64 0.4566181
6.66 0.4390328
6.68 0.4373785
6.7 0.4510821
6.72 0.4747102
6.74 0.4258521
6.76 0.4555767
6.78 0.4599456
6.8 0.4543401
6.82 0.4548627
6.84 0.4567551
6.86 0.4548351
6.88 0.4346261
6.9 0.448804
6.92 0.4496117
6.94 0.4496106
6.96 0.4322325
6.98 0.4579579
7 0.445028
7.02 0.4457304
7.04 0.4368642
7.06 0.471726
7.08 0.4565354
7.1 0.433878
7.12 0.4562077
7.14 0.4674925
7.16 0.4641657
7.18 0.4526312
7.2 0.4494715
7.22 0.4413895
7.24 0.4612489
7.26 0.4411922
7.28 0.4537343
7.3 0.4535976
7.32 0.4621147
7.34 0.4408232
7.36 0.4512481
7.38 0.4639238
7.4 0.4575202
7.42 0.4510274
7.44 0.4372073
7.46 0.4595103
7.48 0.4352295
7.5 0.468268
7.52 0.4313063
7.54 0.4700532
7.56 0.4417575
7.58 0.4575476
7.6 0.4504725
7.62 0.4446911
7.64 0.4670651
7.66 0.4583391
7.68 0.4658863
7.7 0.4598643
7.72 0.4596196
7.74 0.4654573
7.76 0.4560151
7.78 0.4523822
7.8 0.4464577
7.82 0.4431983
7.84 0.45183
7.86 0.4616278
7.88 0.441163
7.9 0.4549183
7.92 0.4424364
7.94 0.4545328
7.96 0.4438466
7.98 0.445898
8 0.4320008
8.02 0.4560976
8.04 0.4553293
8.06 0.4680278
8.08 0.4609505
8.1 0.4369781
8.12 0.4679208
8.14 0.4504999
8.16 0.4513867
8.18 0.4546426
8.2 0.4553297
8.22 0.4471576
8.24 0.4625471
8.26 0.4577665
8.28 0.4589661
8.3 0.4630599
8.32 0.4548902
8.34 0.4534588
8.36 0.4649997
8.38 0.455549
8.4 0.4553569
8.42 0.4464864
8.44 0.4537891
8.46 0.4367207
8.48 0.4578754
8.5 0.4486368
8.52 0.4627364
8.54 0.4541473
8.56 0.4488596
8.58 0.428982
8.6 0.4506943
8.62 0.4532111
8.64 0.4419561
8.66 0.4681348
8.68 0.4514695
8.7 0.4530458
8.72 0.4503601
8.74 0.4445496
8.76 0.453817
8.78 0.4500558
8.8 0.4567823
8.82 0.455851
8.84 0.4603534
8.86 0.4624664
8.88 0.4462343
8.9 0.4628444
8.92 0.4585027
8.94 0.4718577
8.96 0.4589666
8.98 0.4630879
9 0.4401704
9.02 0.4647851
9.04 0.4632764
9.06 0.4452245
9.08 0.464408
9.1 0.4686683
9.12 0.4490543
9.14 0.4567822
9.16 0.4528519
9.18 0.4506383
9.2 0.4595104
9.22 0.4527692
9.24 0.467921
9.26 0.4475764
9.28 0.4572468
9.3 0.4503887
9.32 0.4582843
9.34 0.4538996
9.36 0.4570016
9.38 0.4687487
9.4 0.4559058
9.42 0.4600816
9.44 0.4642197
9.46 0.4311033
9.48 0.4574938
9.5 0.441305
9.52 0.4509158
9.54 0.4520508
9.56 0.4507216
9.58 0.4545873
9.6 0.4420695
9.62 0.4616541
9.64 0.4692814
9.66 0.4518299
9.68 0.4650271
9.7 0.4337039
9.72 0.4459548
9.74 0.4531558
9.76 0.4608148
9.78 0.4682688
9.8 0.4537073
9.82 0.4544503
9.84 0.4440995
9.86 0.4582574
9.88 0.4493053
9.9 0.4585581
9.92 0.4639233
9.94 0.4510265
9.96 0.4666906
9.98 0.4747896
10 0.4457298
10.02 0.4616539
10.04 0.4535975
10.06 0.450055
10.08 0.4502498
10.1 0.4620064
10.12 0.4592935
10.14 0.45804
10.16 0.4762875
10.18 0.4470184
10.2 0.4470186
10.22 0.4678411
10.24 0.4434527
10.26 0.4582851
10.28 0.4453654
10.3 0.4442413
10.32 0.4484971
10.34 0.4426621
10.36 0.4632763
10.38 0.4380923
10.4 0.4563443
10.42 0.4640313
10.44 0.4618442
10.46 0.4704258
10.48 0.4693613
10.5 0.4416732
10.52 0.4491382
10.54 0.4613559
10.56 0.4656717
10.58 0.4508053
10.6 0.4455337
10.62 0.4630335
10.64 0.462709
10.66 0.4629526
10.68 0.4499165
10.7 0.4548895
10.72 0.4606787
10.74 0.4657789
10.76 0.458612
10.78 0.482338
10.8 0.4597008
10.82 0.45025
10.84 0.4577658
10.86 0.4514979
10.88 0.4482195
10.9 0.4557133
10.92 0.4598097
10.94 0.455933
10.96 0.4605436
10.98 0.4557959
11 0.452134
11.02 0.4524099
11.04 0.4539
11.06 0.4577391
11.08 0.4497218
11.1 0.4601361
11.12 0.4502494
11.14 0.4445782
11.16 0.4474655
11.18 0.4483301
11.2 0.4529074
11.22 0.4511373
11.24 0.4659939
11.26 0.4367211
11.28 0.4698139
11.3 0.4452252
11.32 0.4545324
11.34 0.4522439
11.36 0.4622226
11.38 0.4856437
11.4 0.4590481
11.42 0.4511374
11.44 0.447745
11.46 0.4444659
11.48 0.4798178
11.5 0.4527965
11.52 0.4645962
11.54 0.4984981
11.56 0.462952
11.58 0.4623044
11.6 0.480234
11.62 0.4595917
11.64 0.4765758
11.66 0.4579851
11.68 0.4684289
11.7 0.447465
11.72 0.4597282
11.74 0.4645963
11.76 0.4596197
11.78 0.4361197
11.8 0.4374355
11.82 0.465
11.84 0.4430569
11.86 0.4601355
11.88 0.4471296
11.9 0.4491657
11.92 0.4568638
11.94 0.4472694
11.96 0.4661004
11.98 0.451387
12 0.4491388
12.02 0.4499722
12.04 0.461655
12.06 0.4455335
12.08 0.4607058
12.1 0.4647855
12.12 0.446178
12.14 0.4620072
12.16 0.4437905
12.18 0.441871
12.2 0.4523548
12.22 0.4576027
12.24 0.4389198
12.26 0.4556588
12.28 0.4534594
12.3 0.4758933
12.32 0.4422953
12.34 0.4500553
12.36 0.4537346
12.38 0.4398293
12.4 0.4468229
12.42 0.4580932
12.44 0.4633035
12.46 0.4531555
12.48 0.4531273
12.5 0.4567281
12.52 0.4366064
12.54 0.4513033
12.56 0.4467099
12.58 0.4633836
12.6 0.4506947
12.62 0.4522447
12.64 0.4425769
12.66 0.4457862
12.68 0.4603801
12.7 0.4444378
12.72 0.4602713
12.74 0.4726517
12.76 0.4529077
12.78 0.4554674
12.8 0.4599178
12.82 0.4358039
12.84 0.4571923
12.86 0.447381
12.88 0.4285435
12.9 0.4499726
12.92 0.4485816
12.94 0.4504727
12.96 0.4492214
12.98 0.469841
13 0.4618442
13.02 0.4615735
13.04 0.4609497
13.06 0.4566733
13.08 0.4686685
13.1 0.4562343
13.12 0.4415882
13.14 0.4302324
13.16 0.4545327
13.18 0.4714077
13.2 0.4330704
13.22 0.4577387
13.24 0.469574
13.26 0.4537898
13.28 0.465672
13.3 0.4681077
13.32 0.4455619
13.34 0.4379494
13.36 0.4430857
13.38 0.4472979
13.4 0.4495834
13.42 0.4402557
13.44 0.4361767
13.46 0.4355171
13.48 0.4705319
13.5 0.4345688
13.52 0.4430855
13.54 0.4510539
13.56 0.4527138
13.58 0.43523
13.6 0.4636812
13.62 0.4580391
13.64 0.4702666
13.66 0.4576298
13.68 0.4305225
13.7 0.4373499
13.72 0.451026
13.74 0.4668242
13.76 0.4556864
13.78 0.4367211
13.8 0.4594021
13.82 0.4519127
13.84 0.4562071
13.86 0.4488036
13.88 0.4596741
13.9 0.4659402
13.92 0.4530453
13.94 0.4583943
13.96 0.434195
13.98 0.4399149
14 0.4561521
14.02 0.4464302
14.04 0.4669849
14.06 0.4545601
14.08 0.448191
14.1 0.4394598
14.12 0.4446348
14.14 0.4462623
14.16 0.4412765
14.18 0.4623041
14.2 0.4555218
14.22 0.4466263
14.24 0.444466
14.26 0.4311323
14.28 0.4647847
14.3 0.4530177
14.32 0.4504999
14.34 0.4468223
14.36 0.4608143
14.38 0.4598371
14.4 0.4438466
14.42 0.4557135
14.44 0.4656442
14.46 0.4599456
14.48 0.4624392
14.5 0.4628444
14.52 0.4532384
14.54 0.4574932
14.56 0.4571925
14.58 0.4663953
14.6 0.4551373
14.62 0.4442124
14.64 0.4663959
14.66 0.4734446
14.68 0.4697066
14.7 0.4453655
14.72 0.4570008
14.74 0.4327241
14.76 0.4423516
14.78 0.4562073
14.8 0.4710362
14.82 0.4733134
14.84 0.4471297
14.86 0.461465
14.88 0.468695
14.9 0.5522003
14.92 0.4610044
14.94 0.478696
14.96 0.4727846
14.98 0.4650537
15 0.4695214
15.02 0.4654303
15.04 0.4597287
15.06 0.4376359
15.08 0.4543681
15.1 0.4889011
15.12 0.4633839
15.14 0.4560151
15.16 0.4840972
15.18 0.4474929
15.2 0.4735242
15.22 0.4493607
15.24 0.4649997
15.26 0.4712213
15.28 0.4866722
15.3 0.4544775
15.32 0.4612208
15.34 0.4533484
15.36 0.4624662
15.38 0.4745782
15.4 0.4687749
15.42 0.4560151
15.44 0.4701602
15.46 0.4479673
15.48 0.4647853
15.5 0.4442412
15.52 0.4433117
15.54 0.4537898
15.56 0.4584219
15.58 0.4640036
15.6 0.4425776
15.62 0.445786
15.64 0.4666104
15.66 0.4567552
15.68 0.4475768
15.7 0.4655375
15.72 0.4686423
15.74 0.4724406
15.76 0.4624397
15.78 0.4610315
15.8 0.4585029
15.82 0.4605703
15.84 0.4675734
15.86 0.4627102
15.88 0.4541202
15.9 0.4650531
15.92 0.4633568
15.94 0.4391183
15.96 0.4495004
15.98 0.4441003
16 0.4572476
16.02 0.4470734
16.04 0.4537072
16.06 0.4426618
16.08 0.4599187
16.1 0.4546701
16.12 0.4487207
16.14 0.4595112
16.16 0.4541474
16.18 0.4573288
16.2 0.4659941
16.22 0.4623313
16.24 0.4700532
16.26 0.4643806
16.28 0.4654838
16.3 0.4414179
16.32 0.4541477
16.34 0.4648123
16.36 0.4500007
16.38 0.455055
16.4 0.4641383
16.42 0.4646778
16.44 0.4503604
16.46 0.4638425
16.48 0.45883
16.5 0.4570833
16.52 0.4452808
16.54 0.4602713
16.56 0.4543673
16.58 0.4538169
16.6 0.4551375
16.62 0.4566181
16.64 0.4443812
16.66 0.4390043
16.68 0.4461226
16.7 0.4540372
16.72 0.4592391
16.74 0.4560972
16.76 0.4490543
16.78 0.4541748
16.8 0.4623847
16.82 0.4572468
16.84 0.4520235
16.86 0.4539004
16.88 0.4464581
16.9 0.430494
16.92 0.4512758
16.94 0.4606788
16.96 0.4588305
16.98 0.4384345
17 0.4604613
17.02 0.4584214
17.04 0.4668238
17.06 0.4548076
17.08 0.4777548
17.1 0.4432267
17.12 0.4475488
17.14 0.4553571
17.16 0.4583937
17.18 0.451775
17.2 0.4589665
17.22 0.4510815
17.24 0.4698407
17.26 0.4580397
17.28 0.4400279
17.3 0.4442413
17.32 0.4586394
17.34 0.4589389
17.36 0.4603528
17.38 0.4473806
17.4 0.458721
17.42 0.4591841
17.44 0.4637345
17.46 0.4548898
17.48 0.4409364
17.5 0.462439
17.52 0.4373497
17.54 0.4518015
17.56 0.442634
17.58 0.4424366
17.6 0.4515807
17.62 0.4725198
17.64 0.4480232
17.66 0.465993
17.68 0.457739
17.7 0.4698134
17.72 0.447158
17.74 0.4567278
17.76 0.4689879
17.78 0.449305
17.8 0.4509434
17.82 0.4512759
17.84 0.4677869
17.86 0.4611129
17.88 0.4441
17.9 0.4632765
17.92 0.4516912
17.94 0.4397156
17.96 0.4564535
17.98 0.4523828
18 0.4385771
18.02 0.4461775
18.04 0.4542583
18.06 0.4578751
18.08 0.4365198
18.1 0.4615195
18.12 0.4633308
18.14 0.4654303
18.16 0.4504995
18.18 0.4676005
18.2 0.4697339
18.22 0.4538166
18.24 0.4583397
18.26 0.4486369
18.28 0.4702663
18.3 0.4444374
18.32 0.4638426
18.34 0.4574111
18.36 0.4550274
18.38 0.4482472
18.4 0.4688813
18.42 0.4626554
18.44 0.4518301
18.46 0.4516915
18.48 0.4566724
18.5 0.4663154
18.52 0.458176
18.54 0.4522442
18.56 0.4710362
18.58 0.4565904
18.6 0.4534594
18.62 0.4490543
18.64 0.4588577
18.66 0.4564534
18.68 0.4523273
18.7 0.4632767
18.72 0.448775
18.74 0.4459544
18.76 0.4699469
18.78 0.4624662
18.8 0.4438754
18.82 0.4493888
18.84 0.4715133
18.86 0.4506938
18.88 0.4491377
18.9 0.465054
18.92 0.4652149
18.94 0.4632766
18.96 0.4531001
18.98 0.471646
19 0.4538998
19.02 0.4623033
19.04 0.436864
19.06 0.4583121
19.08 0.4465422
19.1 0.4598643
19.12 0.4747893
19.14 0.4688283
19.16 0.4559055
19.18 0.4488037
19.2 0.46057
19.22 0.4564533
19.24 0.4697337
19.26 0.4603533
19.28 0.4614651
19.3 0.4661016
19.32 0.4543949
19.34 0.4577394
19.36 0.4368644
19.38 0.4425778
19.4 0.4337341
19.42 0.459646
19.44 0.4452528
19.46 0.4474652
19.48 0.4618165
19.5 0.4554943
19.52 0.447381
19.54 0.4382066
19.56 0.4354886
19.58 0.449277
19.6 0.4643812
19.62 0.4565357
19.64 0.45025
19.66 0.445281
19.68 0.455906
19.7 0.4438747
19.72 0.4534589
19.74 0.4585575
19.76 0.4532939
19.78 0.4522724
19.8 0.4482466
19.82 0.4459544
19.84 0.4526037
19.86 0.4618714
19.88 0.4610851
19.9 0.4544503
19.92 0.4527968
19.94 0.4506932
19.96 0.458176
19.98 0.4629526
20 0.4562896
&
@target G0.S1
@type xy
0 2.147702
0.02 1.389478
0.04 2.856947
0.06 1.475246
0.08 1.139747
0.1 2.54768
0.12 1.624084
0.14 1.268749
0.16 0.7462906
0.18 0.7698377
0.2 0.9181094
0.22 0.5423332
0.24 0.7522793
0.26 1.996152
0.28 2.665399
0.3 2.971872
0.32 0.9297041
0.34 0.5318601
0.36 1.289971
0.38 0.5653538
0.4 2.176683
0.42 2.661438
0.44 2.979136
0.46 1.745179
0.48 0.4918588
0.5 1.465989
0.52 2.653357
0.54 2.2933
0.56 1.079363
0.58 1.825089
0.6 0.476498
0.62 0.4684012
0.64 0.4792171
0.66 0.594748
0.68 0.763315
0.7 0.4521333
0.72 0.4528246
0.74 0.4631683
0.76 0.4507216
0.78 0.4541198
0.8 0.4458142
0.82 0.459728
0.84 0.4599183
0.86 0.4568639
0.88 0.462413
0.9 0.4518022
0.92 0.4573022
0.94 0.4508321
0.96 0.4354877
0.98 0.4574115
1 0.4522167
1.02 0.4646772
1.04 0.454533
1.06 0.4519121
1.08 0.449138
1.1 0.4703992
1.12 0.4626284
1.14 0.4559879
1.16 0.4488323
1.18 0.4678934
1.2 0.4669306
1.22 0.4577388
1.24 0.4564536
1.26 0.4527968
1.28 0.4589661
1.3 0.4529907
1.32 0.4674661
1.34 0.4609768
1.36 0.4701063
1.38 0.450944
1.4 0.4431985
1.42 0.4622233
1.44 0.4540105
1.46 0.4370931
1.48 0.4727052
1.5 0.4406244
1.52 0.4464577
1.54 0.4446626
1.56 0.4336475
1.58 0.4634111
1.6 0.4457011
1.62 0.4480232
1.64 0.4544502
1.66 0.4577394
1.68 0.4549171
1.7 0.4424077
1.72 0.4597829
1.74 0.4477999
1.76 0.4575207
1.78 0.4384343
1.8 0.4470458
1.82 0.4378071
1.84 0.4563169
1.86 0.4535967
1.88 0.4554667
1.9 0.4620066
1.92 0.4540374
1.94 0.4728108
1.96 0.449138
1.98 0.455466
2 0.4641391
2.02 0.4553571
2.04 0.4517188
2.06 0.4592111
2.08 0.4610311
2.1 0.4622229
2.12 0.4667707
2.14 0.4276679
2.16 0.4575477
2.18 0.4622228
2.2 0.4591838
2.22 0.4628716
2.24 0.4418997
2.26 0.4623315
2.28 0.4574936
2.3 0.4524652
2.32 0.453514
2.34 0.4546975
2.36 0.4440998
2.38 0.4614373
2.4 0.4493884
2.42 0.4665301
2.44 0.4548357
2.46 0.4484973
2.48 0.4612477
2.5 0.4384346
2.52 0.4593752
2.54 0.4578481
2.56 0.457739
2.58 0.458748
2.6 0.4593746
2.62 0.4561798
2.64 0.4626553
2.66 0.4723606
2.68 0.4738409
2.7 0.4598639
2.72 0.4552748
2.74 0.4577661
2.76 0.4441
2.78 0.4471301
2.8 0.4574664
2.82 0.4588033
2.84 0.4555494
2.86 0.464058
2.88 0.4564267
2.9 0.4463464
2.92 0.450583
2.94 0.4638422
2.96 0.4244999
2.98 0.4627094
3 0.4540375
3.02 0.4600543
3.04 0.4632759
3.06 0.4570286
3.08 0.457685
3.1 0.455686
3.12 0.4439314
3.14 0.463843
3.16 0.478357
3.18 0.4589932
3.2 0.4601357
3.22 0.4555217
3.24 0.4607874
3.26 0.4510269
3.28 0.4492491
3.3 0.4650001
3.32 0.4362915
3.34 0.4574112
3.36 0.4701323
3.38 0.46728
3.4 0.4594835
3.42 0.4627093
3.44 0.4511373
3.46 0.4611133
3.48 0.4756577
3.5 0.4604345
3.52 0.4636806
3.54 0.4524927
3.56 0.4633842
3.58 0.4602989
3.6 0.4513044
3.62 0.4638422
3.64 0.4368923
3.66 0.4560975
3.68 0.4598911
3.7 0.4556864
3.72 0.4581211
3.74 0.4532657
3.76 0.4648922
3.78 0.4598643
3.8 0.456782
3.82 0.4718318
3.84 0.4492497
3.86 0.4410497
3.88 0.4503892
3.9 0.4738405
3.92 0.489362
3.94 0.5002243
3.96 0.4624659
3.98 0.4564265
4 0.4848966
4.02 0.4609773
4.04 0.4483584
4.06 0.4742889
4.08 0.4723875
4.1 0.457684
4.12 0.4497504
4.14 0.4701862
4.16 0.4677069
4.18 0.465054
4.2 0.467814
4.22 0.4475203
4.24 0.4692818
4.26 0.4704519
4.28 0.4775452
4.3 0.4883898
4.32 0.468028
4.34 0.4677064
4.36 0.4548074
4.38 0.4641925
4.4 0.4638426
4.42 0.4582583
4.44 0.4554395
4.46 0.437893
4.48 0.437549
4.5 0.4616815
4.52 0.4696811
4.54 0.4667441
4.56 0.4397728
4.58 0.4599448
4.6 0.4522442
4.62 0.4458139
4.64 0.4519121
4.66 0.4569466
4.68 0.4574656
4.7 0.4598099
4.72 0.465215
4.74 0.4470186
4.76 0.4542303
4.78 0.4494719
4.8 0.4534864
4.82 0.4576576
4.84 0.4491656
4.86 0.455274
4.88 0.4499997
4.9 0.4391463
4.92 0.4653223
4.94 0.4507211
4.96 0.462629
4.98 0.4500552
5 0.4516911
5.02 0.4555491
5.04 0.4538725
5.06 0.4511375
5.08 0.4416171
5.1 0.4607058
5.12 0.4509432
5.14 0.4514979
5.16 0.4514977
5.18 0.4583938
5.2 0.446822
5.22 0.4627637
5.24 0.4668251
5.26 0.4487197
5.28 0.4551373
5.3 0.457275
5.32 0.4537898
5.34 0.4399143
5.36 0.4364923
5.38 0.4587213
5.4 0.4491664
5.42 0.4438751
5.44 0.4538995
5.46 0.4426343
5.48 0.4450848
5.5 0.4576572
5.52 0.451498
5.54 0.4455337
5.56 0.449026
5.58 0.4511374
5.6 0.4658597
5.62 0.4359186
5.64 0.466101
5.66 0.4652148
5.68 0.4690945
5.7 0.457193
5.72 0.4702392
5.74 0.4637347
5.76 0.4534862
5.78 0.4635732
5.8 0.4571648
5.82 0.4661811
5.84 0.4528243
5.86 0.450943
5.88 0.4484696
5.9 0.4600543
5.92 0.4448034
5.94 0.4692549
5.96 0.4555493
5.98 0.4483581
6 0.4631142
6.02 0.4687484
6.04 0.4726517
6.06 0.4692813
6.08 0.4589664
6.1 0.4680273
6.12 0.4702394
6.14 0.4611401
6.16 0.4858237
6.18 0.4452531
6.2 0.4414751
6.22 0.4724934
6.24 0.4570007
6.26 0.4546986
6.28 0.4770222
6.3 0.4886201
6.32 0.4695213
6.34 0.4636008
6.36 0.4737881
6.38 0.4551373
6.4 0.4785916
6.42 0.4627364
6.44 0.4769956
6.46 0.4644619
6.48 0.465027
6.5 0.4688551
6.52 0.4871093
6.54 0.5112241
6.56 0.4753164
6.58 0.5034134
6.6 0.4811443
6.62 0.4573294
6.64 0.439175
6.66 0.4564543
6.68 0.4387484
6.7 0.4759465
6.72 0.479192
6.74 0.4783826
6.76 0.4703457
6.78 0.4701062
6.8 0.4776242
6.82 0.4654833
6.84 0.5086746
6.86 0.4523827
6.88 0.8502201
6.9 0.7225824
6.92 0.7911698
6.94 0.4738669
6.96 0.530307
6.98 1.334326
7 0.4583121
7.02 0.7965707
7.04 0.5643808
7.06 0.5266168
7.08 1.287216
7.1 1.191752
7.12 0.4844844
7.14 0.7778333
7.16 0.4714341
7.18 0.4770219
7.2 0.4516913
7.22 0.4769173
7.24 0.4578481
7.26 0.4543683
7.28 0.5034133
7.3 0.4707966
7.32 0.4824931
7.34 0.4554672
7.36 0.4794268
7.38 0.4955047
7.4 0.5269013
7.42 0.4819228
7.44 0.8498526
7.46 0.5390738
7.48 0.9338894
7.5 0.4797398
7.52 1.054728
7.54 0.4813004
7.56 1.627828
7.58 1.240846
7.6 1.261726
7.62 1.532
7.64 0.9553005
7.66 1.687905
7.68 1.219529
7.7 1.439253
7.72 0.9088586
7.74 0.48603
7.76 0.4798174
7.78 0.4991486
7.8 0.4533488
7.82 1.43269
7.84 1.192278
7.86 1.206047
7.88 2.174017
7.9 1.86006
7.92 0.9401733
7.94 1.65401
7.96 0.8782655
7.98 1.382498
8 0.9686333
8.02 1.656057
8.04 1.25034
8.06 0.4833483
8.08 0.8869752
8.1 1.494875
8.12 1.585292
8.14 1.506071
8.16 1.76444
8.18 1.141873
8.2 0.8430006
8.22 0.5492494
8.24 0.9185861
8.26 0.9328185
8.28 0.4746585
8.3 0.490255
8.32 0.4778592
8.34 0.4600545
8.36 0.469973
8.38 0.4509437
8.4 0.4893874
8.42 0.4884929
8.44 0.4919861
8.46 0.5028422
8.48 0.5897667
8.5 0.4743679
8.52 0.9411293
8.54 1.291753
8.56 0.9336217
8.58 1.289427
8.6 1.257199
8.62 0.565995
8.64 0.4936344
8.66 0.4854124
8.68 0.8557016
8.7 0.596007
8.72 1.417339
8.74 1.656177
8.76 1.306417
8.78 1.351046
8.8 1.337395
8.82 1.100965
8.84 1.426017
8.86 1.23779
8.88 0.47867
8.9 0.4656982
8.92 0.4639505
8.94 0.4549993
8.96 0.4619518
8.98 0.4518297
9 0.4605163
9.02 0.4601628
9.04 0.4606788
9.06 0.4463465
9.08 0.4604893
9.1 0.4610043
9.12 0.4558782
9.14 0.4484142
9.16 0.4589937
9.18 0.4688813
9.2 0.4717259
9.22 0.4763931
9.24 0.463843
9.26 0.4688544
9.28 0.4597835
9.3 0.468908
9.32 0.4755266
9.34 0.4605973
9.36 0.4672526
9.38 0.460353
9.4 0.4580938
9.42 0.4797387
9.44 0.4725462
9.46 0.4621955
9.48 0.4562345
9.5 0.4903821
9.52 0.460353
9.54 0.4523823
9.56 0.4834248
9.58 0.5285827
9.6 0.8539461
9.62 0.8462124
9.64 0.4918076
9.66 0.4677074
9.68 0.5783805
9.7 0.4736029
9.72 0.4721493
9.74 0.466262
9.76 0.4915537
9.78 0.4950505
9.8 0.476288
9.82 0.4628982
9.84 0.4792179
9.86 0.47252
9.88 0.4644352
9.9 0.4583933
9.92 0.4594833
9.94 0.4513041
9.96 0.4391185
9.98 0.432926
10 0.4624659
10.02 0.4579577
10.04 0.4543404
10.06 0.4634921
10.08 0.4415027
10.1 0.4495001
10.12 0.4684546
10.14 0.448915
10.16 0.4544499
10.18 0.4480516
10.2 0.4577663
10.22 0.4359185
10.24 0.4641927
10.26 0.4564263
10.28 0.466101
10.3 0.4553564
10.32 0.4543953
10.34 0.4677876
10.36 0.4399152
10.38 0.4657785
10.4 0.441078
10.42 0.465967
10.44 0.4589935
10.46 0.4667712
10.48 0.4764718
10.5 0.4550553
10.52 0.4690953
10.54 0.4598646
10.56 0.4597284
10.58 0.4605165
10.6 0.4603528
10.62 0.4575481
10.64 0.4580667
10.66 0.4578484
10.68 0.4597003
10.7 0.4608143
10.72 0.4515256
10.74 0.470133
10.76 0.4710628
10.78 0.4564262
10.8 0.4416448
10.82 0.4663962
10.84 0.4616541
10.86 0.4531277
10.88 0.4500556
10.9 0.4605431
10.92 0.4674135
10.94 0.4596731
10.96 0.4635189
10.98 0.4458975
11 0.4815082
11.02 0.4846387
11.04 0.4610045
11.06 0.4563443
11.08 0.493989
11.1 0.5200961
11.12 0.4854118
11.14 0.4579578
11.16 0.4626822
11.18 0.4734446
11.2 0.475736
11.22 0.4485816
11.24 0.4815335
11.26 0.4865693
11.28 0.4733392
11.3 0.4784873
11.32 0.4657256
11.34 0.4550549
11.36 0.4476049
11.38 0.4552202
11.4 0.4736032
11.42 0.4628714
11.44 0.4657522
11.46 0.4523823
11.48 0.4475488
11.5 0.4561249
11.52 0.4552473
11.54 0.4592383
11.56 0.4428882
11.58 0.4683478
11.6 0.4375786
11.62 0.4573016
11.64 0.4473253
11.66 0.455714
11.68 0.4615194
11.7 0.470585
11.72 0.4553569
11.74 0.4574386
11.76 0.4452807
11.78 0.4407382
11.8 0.4653229
11.82 0.4637077
11.84 0.446486
11.86 0.4535975
11.88 0.4422953
11.9 0.4686157
11.92 0.45025
11.94 0.4480516
11.96 0.4612482
11.98 0.4471296
12 0.4498063
12.02 0.4610046
12.04 0.4500557
12.06 0.4735762
12.08 0.4608143
12.1 0.4653221
12.12 0.4693079
12.14 0.4722816
12.16 0.4615462
12.18 0.4887736
12.2 0.461681
12.22 0.4928998
12.24 0.4669846
12.26 0.4548628
12.28 0.4598916
12.3 0.4853341
12.32 0.46457
12.34 0.4951011
12.36 0.4713809
12.38 0.5116638
12.4 0.465215
12.42 0.4616275
12.44 0.4600544
12.46 0.4732069
12.48 0.4565906
12.5 0.468268
12.52 0.4750008
12.54 0.4531555
12.56 0.4603803
12.58 0.4794269
12.6 0.4522444
12.62 0.4579842
12.64 0.4650536
12.66 0.4632757
12.68 0.4448318
12.7 0.4533483
12.72 0.4655643
12.74 0.4501662
12.76 0.4478839
12.78 0.4448032
12.8 0.4635192
12.82 0.4718575
12.84 0.4870833
12.86 0.4651345
12.88 0.4767599
12.9 0.4904337
12.92 0.4454492
12.94 0.4856692
12.96 0.4948986
12.98 0.4670386
13 0.4710097
13.02 0.4570283
13.04 0.4681077
13.06 0.4810661
13.08 0.4788269
13.1 0.5147085
13.12 0.5081579
13.14 0.7374451
13.16 0.4884932
13.18 0.4758934
13.2 0.4737881
13.22 0.4709036
13.24 0.472652
13.26 0.4792179
13.28 0.4535418
13.3 0.459783
13.32 0.4891573
13.34 0.4584215
13.36 0.4864924
13.38 0.4575207
13.4 0.4370642
13.42 0.4545324
13.44 0.4567275
13.46 0.464193
13.48 0.4777556
13.5 0.4615731
13.52 0.4551102
13.54 0.484794
13.56 0.468028
13.58 0.4772318
13.6 0.4424084
13.62 0.4538174
13.64 0.4585297
13.66 0.445253
13.68 0.4631144
13.7 0.4522441
13.72 0.4570557
13.74 0.4790359
13.76 0.4532936
13.78 0.4568094
13.8 0.4763145
13.82 0.4657249
13.84 0.4721761
13.86 0.4820783
13.88 0.4587759
13.9 0.4891064
13.92 0.4803642
13.94 0.4616542
13.96 0.4585579
13.98 0.4618177
14 0.4643813
14.02 0.4810924
14.04 0.4873138
14.06 0.4883389
14.08 0.8885099
14.1 0.4482191
14.12 0.4500271
14.14 0.4609229
14.16 0.4817415
14.18 0.4763667
14.2 0.4661011
14.22 0.4577391
14.24 0.4635189
14.26 0.4509435
14.28 0.4419268
14.3 0.4632767
14.32 0.444916
14.34 0.4715403
14.36 0.4546151
14.38 0.4540925
14.4 0.4551098
14.42 0.4585573
14.44 0.4506107
14.46 0.4677067
14.48 0.4568641
14.5 0.4610043
14.52 0.4520511
14.54 0.4517186
14.56 0.4684283
14.58 0.4574111
14.6 0.4441845
14.62 0.4424929
14.64 0.4613563
14.66 0.4568645
14.68 0.4575202
14.7 0.4518016
14.72 0.4522444
14.74 0.465403
14.76 0.4574385
14.78 0.4428597
14.8 0.4448879
14.82 0.4693085
14.84 0.4573298
14.86 0.4563715
14.88 0.4494721
14.9 0.4516917
14.92 0.4607054
14.94 0.4601355
14.96 0.4459537
14.98 0.4536515
15 0.4335031
15.02 0.4600279
15.04 0.4665028
15.06 0.4501663
15.08 0.4703719
15.1 0.446626
15.12 0.4597285
15.14 0.4527144
15.16 0.4488043
15.18 0.4462341
15.2 0.4596194
15.22 0.4645971
15.24 0.4563988
15.26 0.4535965
15.28 0.4525756
15.3 0.4466255
15.32 0.4498889
15.34 0.4534586
15.36 0.4532932
15.38 0.4446065
15.4 0.4539
15.42 0.4564267
15.44 0.463546
15.46 0.4626282
15.48 0.4572475
15.5 0.4710891
15.52 0.451248
15.54 0.4546703
15.56 0.4590479
15.58 0.4722817
15.6 0.4682678
15.62 0.4721761
15.64 0.463951
15.66 0.4563444
15.68 0.4635998
15.7 0.4727842
15.72 0.4701336
15.74 0.4683486
15.76 0.4661807
15.78 0.4555216
15.8 0.4601353
15.82 0.4546704
15.84 0.4578485
15.86 0.4523823
15.88 0.456755
15.9 0.4628986
15.92 0.4586391
15.94 0.4600273
15.96 0.4556862
15.98 0.4466826
16 0.4319145
16.02 0.4598364
16.04 0.4582029
16.06 0.4525758
16.08 0.4418987
16.1 0.4527971
16.12 0.4573292
16.14 0.4616547
16.16 0.4448875
16.18 0.4607062
16.2 0.4293593
16.22 0.4532379
16.24 0.4694141
16.26 0.4465702
16.28 0.4534865
16.3 0.4619793
16.32 0.4639234
16.34 0.4461218
16.36 0.4593747
16.38 0.4717256
16.4 0.4630605
16.42 0.4414179
16.44 0.455137
16.46 0.4554113
16.48 0.4667439
16.5 0.4657258
16.52 0.4924679
16.54 0.488416
16.56 0.4895407
16.58 0.4980714
16.6 0.7904747
16.62 0.4571655
16.64 0.684471
16.66 1.107497
16.68 0.5019211
16.7 1.097942
16.72 1.318901
16.74 0.8833035
16.76 0.463762
16.78 0.4612485
16.8 1.125044
16.82 1.251299
16.84 1.376454
16.86 2.065212
16.88 2.789355
16.9 1.964599
16.92 2.091465
16.94 1.020906
16.96 0.4396301
16.98 0.4540923
17 0.4683481
17.02 0.8634093
17.04 1.10311
17.06 0.4642736
17.08 0.460679
17.1 0.4727049
17.12 0.4537896
17.14 0.4718315
17.16 0.4635186
17.18 0.4574115
17.2 0.4466822
17.22 0.4472416
17.24 0.4650001
17.26 0.4633846
17.28 0.4659662
17.3 0.4662889
17.32 0.4599187
17.34 0.4814822
17.36 0.4690949
17.38 0.4664227
17.4 0.4648119
17.42 0.4624389
17.44 0.4684277
17.46 0.4714074
17.48 0.4700267
17.5 0.4727054
17.52 0.4714076
17.54 0.4620332
17.56 0.4628983
17.58 0.4604885
17.6 0.4663151
17.62 0.4400283
17.64 0.45111
17.66 0.4488597
17.68 0.4642736
17.7 0.4737874
17.72 0.4507214
17.74 0.441984
17.76 0.4623036
17.78 0.4657246
17.8 0.4226698
17.82 0.4514692
17.84 0.4624668
17.86 0.4798175
17.88 0.4810922
17.9 0.4576299
17.92 0.4573291
17.94 0.4641658
17.96 0.4701065
17.98 0.4606787
18 0.4434805
18.02 0.4556865
18.04 0.4771791
18.06 0.457739
18.08 0.4682682
18.1 0.4746051
18.12 0.4801564
18.14 0.4528244
18.16 0.471036
18.18 0.4566452
18.2 0.4763141
18.22 0.4648654
18.24 0.4426345
18.26 0.4560977
18.28 0.4549726
18.3 0.4748418
18.32 0.4543679
18.34 0.4589665
18.36 0.4677067
18.38 0.4683485
18.4 0.4613563
18.42 0.45511
18.44 0.475972
18.46 0.4608955
18.48 0.4691478
18.5 0.4773628
18.52 0.4769437
18.54 0.4686413
18.56 0.4671987
18.58 0.4516908
18.6 0.4530457
18.62 0.461113
18.64 0.482338
18.66 0.4667439
18.68 0.4532105
18.7 0.4471573
18.72 0.455028
18.74 0.4727311
18.76 0.4599181
18.78 0.4701862
18.8 0.4416162
18.82 0.4537895
18.84 0.4563441
18.86 0.4543679
18.88 0.4633034
18.9 0.452327
18.92 0.4739728
18.94 0.4674931
18.96 0.4729955
18.98 0.4454488
19 0.4492767
19.02 0.446934
19.04 0.4582848
19.06 0.4484693
19.08 0.4611402
19.1 0.4512758
19.12 0.4651344
19.14 0.4722554
19.16 0.4532105
19.18 0.4549176
19.2 0.4673328
19.22 0.4586392
19.24 0.456782
19.26 0.4803384
19.28 0.4662617
19.3 0.4628979
19.32 0.4777814
19.34 0.4710885
19.36 0.475026
19.38 0.4644081
19.4 0.8947626
19.42 0.4577389
19.44 0.4700266
19.46 0.4779905
19.48 0.4602713
19.5 0.4572748
19.52 0.4728115
19.54 0.6600952
19.56 1.543324
19.58 1.471768
19.6 1.496212
19.62 0.9500129
19.64 0.495807
19.66 0.4710096
19.68 0.8836007
19.7 0.7687816
19.72 0.5180249
19.74 0.4720168
19.76 0.8033679
19.78 0.8484395
19.8 0.8883827
19.82 0.5519282
19.84 0.8075268
19.86 0.9192389
19.88 0.4446344
19.9 0.4856691
19.92 0.4532382
19.94 0.4811191
19.96 0.4466823
19.98 0.4402838
20 0.4584217
&
@target G0.S2
@type xy
0 2.220107
0.02 1.578623
0.04 2.302639
0.06 2.286493
0.08 2.081892
0.1 3.105628
0.12 1.290397
0.14 2.186017
0.16 1.106232
0.18 1.26005
0.2 1.247497
0.22 0.6930366
0.24 1.205456
0.26 2.466115
0.28 1.854056
0.3 2.018966
0.32 2.069716
0.34 1.37932
0.36 2.142213
0.38 1.294498
0.4 3.030185
0.42 3.54348
0.44 3.832966
0.46 1.968629
0.48 1.911301
0.5 1.263389
0.52 2.64327
0.54 1.909411
0.56 1.55651
0.58 2.856488
0.6 0.9685813
0.62 2.408885
0.64 1.398839
0.66 1.805436
0.68 2.361705
0.7 0.433532
0.72 0.4555215
0.74 0.78527
0.76 0.5281331
0.78 0.4849228
0.8 0.7645429
0.82 0.5618281
0.84 0.4543678
0.86 0.4875709
0.88 0.4567827
0.9 0.4621148
0.92 0.4628175
0.94 0.4574662
0.96 0.4804945
0.98 0.4786438
1 0.4596469
1.02 0.4451405
1.04 0.4838904
1.06 0.4883389
1.08 0.4644888
1.1 0.4665297
1.12 0.4706644
1.14 0.4307554
1.16 0.4554667
1.18 0.438492
1.2 0.4774153
1.22 0.4669853
1.24 0.4659668
1.26 0.4914781
1.28 0.755877
1.3 0.4674667
1.32 0.4228769
1.34 0.4736295
1.36 0.4703724
1.38 0.4683218
1.4 0.459728
1.42 0.4563715
1.44 0.4393463
1.46 0.4695745
1.48 0.4567822
1.5 0.4561249
1.52 0.442578
1.54 0.4474931
1.56 0.4583392
1.58 0.4627634
1.6 0.4563443
1.62 0.4541203
1.64 0.4505833
1.66 0.443086
1.68 0.4539
1.7 0.459837
1.72 0.4769433
1.74 0.4463743
1.76 0.4666371
1.78 0.4557411
1.8 0.4783832
1.82 0.4588027
1.84 0.4685344
1.86 0.4659671
1.88 0.4581484
1.9 0.4321173
1.92 0.4537901
1.94 0.4563445
1.96 0.4368638
1.98 0.4409363
2 0.4612477
2.02 0.4544503
2.04 0.4558785
2.06 0.4548078
2.08 0.4657796
2.1 0.4460102
2.12 0.4441282
2.14 0.4316533
2.16 0.4411352
2.18 0.4655377
2.2 0.4503884
2.22 0.4511378
2.24 0.4482465
2.26 0.4302906
2.28 0.4433115
2.3 0.461465
2.32 0.4580672
2.34 0.4524656
2.36 0.4393467
2.38 0.4736557
2.4 0.4733648
2.42 0.4650005
2.44 0.4610861
2.46 0.4675738
2.48 0.4607598
2.5 0.4911973
2.52 0.4660736
2.54 0.4700263
2.56 0.4876471
2.58 0.4656445
2.6 0.4731277
2.62 0.4792703
2.64 0.4560979
2.66 0.42267
2.68 0.4491377
2.7 0.46179
2.72 0.4585573
2.74 0.4463743
2.76 0.4736035
2.78 0.421337
2.8 0.4120079
2.82 0.4582029
2.84 0.4129464
2.86 0.4651073
2.88 0.4362907
2.9 0.4603537
2.92 0.4625472
2.94 0.4549172
2.96 0.4572473
2.98 0.4763665
3 0.435517
3.02 0.4153311
3.04 0.4462339
3.06 0.4444381
3.08 0.4571919
3.1 0.4414469
3.12 0.4573018
3.14 0.4262043
3.16 0.448581
3.18 0.4328113
3.2 0.4531555
3.22 0.4324638
3.24 0.4207433
3.26 0.456453
3.28 0.4519399
3.3 0.4524933
3.32 0.4328398
3.34 0.4526867
3.36 0.4305229
3.38 0.4333014
3.4 0.4412199
3.42 0.4091454
3.44 0.4638158
3.46 0.4513872
3.48 0.4511376
3.5 0.4620873
3.52 0.4682142
3.54 0.4050925
3.56 0.4596469
3.58 0.4541202
3.6 0.4544773
3.62 0.4813007
3.64 0.4751313
3.66 0.4553578
3.68 0.4476886
3.7 0.4451967
3.72 0.4717262
3.74 0.4630871
3.76 0.4204165
3.78 0.446402
3.8 0.4295931
3.82 0.4631955
3.84 0.4556589
3.86 0.4609773
3.88 0.4510541
3.9 0.4618179
3.92 0.4502495
3.94 0.463384
3.96 0.4414183
3.98 0.4420973
4 0.4209809
4.02 0.44105
4.04 0.4738409
4.06 0.4572749
4.08 0.4364914
4.1 0.4502779
4.12 0.45981
4.14 0.4294763
4.16 0.4609227
4.18 0.4538999
4.2 0.4526866
4.22 0.4656986
4.24 0.5012488
4.26 0.4646769
4.28 0.4722551
4.3 0.4532384
4.32 0.4512477
4.34 0.4556586
4.36 0.4465426
4.38 0.4503609
4.4 0.4640041
4.42 0.4517748
4.44 0.4443533
4.46 0.4437342
4.48 0.4589113
4.5 0.447465
4.52 0.4706645
4.54 0.4493041
4.56 0.4495837
4.58 0.4734182
4.6 0.463923
4.62 0.4545873
4.64 0.4565358
4.66 0.4586393
4.68 0.4556865
4.7 0.4476601
4.72 0.4239695
4.74 0.4257046
4.76 0.4165034
4.78 0.4074921
4.8 0.4561255
4.82 0.435919
4.84 0.4618444
4.86 0.4340795
4.88 0.4566452
4.9 0.4529348
4.92 0.4641384
4.94 0.4755524
4.96 0.484406
4.98 0.4704785
5 0.4661809
5.02 0.476025
5.04 0.4680278
5.06 0.4632756
5.08 0.4754474
5.1 0.4633037
5.12 0.447297
5.14 0.4605428
5.16 0.4197021
5.18 0.4441284
5.2 0.4628986
5.22 0.4608691
5.24 0.4625204
5.26 0.4485818
5.28 0.4239691
5.3 0.4545879
5.32 0.4464302
5.34 0.4683481
5.36 0.4724935
5.38 0.4543401
5.4 0.4715141
5.42 0.4600545
5.44 0.4586113
5.46 0.4739993
5.48 0.4703454
5.5 0.4626281
5.52 0.4591573
5.54 0.4563164
5.56 0.4592653
5.58 0.4446628
5.6 0.4606791
5.62 0.4634112
5.64 0.4573291
5.66 0.4502499
5.68 0.447465
5.7 0.463033
5.72 0.4433963
5.74 0.4450009
5.76 0.4527139
5.78 0.4607051
5.8 0.4607872
5.82 0.4676005
5.84 0.4301452
5.86 0.4642469
5.88 0.45711
5.9 0.4618174
5.92 0.4593742
5.94 0.4367202
5.96 0.4620066
5.98 0.4573288
6 0.4628169
6.02 0.4663953
6.04 0.4642738
6.06 0.392078
6.08 0.4375783
6.1 0.4570012
6.12 0.4652424
6.14 0.4392323
6.16 0.4648931
6.18 0.4817939
6.2 0.4656986
6.22 0.4568645
6.24 0.465242
6.26 0.4508056
6.28 0.4691742
6.3 0.4453372
6.32 0.4511376
6.34 0.4492209
6.36 0.4776508
6.38 0.4627365
6.4 0.4419274
6.42 0.4722545
6.44 0.4502495
6.46 0.4743418
6.48 0.4826225
6.5 0.450139
6.52 0.4510542
6.54 0.4616816
6.56 0.4662083
6.58 0.4628714
6.6 0.4574654
6.62 0.4652155
6.64 0.4674931
6.66 0.4548905
6.68 0.448162
6.7 0.4352587
6.72 0.4530449
6.74 0.4559875
6.76 0.4572476
6.78 0.4771531
6.8 0.4672789
6.82 0.4573017
6.84 0.459375
6.86 0.4114
6.88 0.4525763
6.9 0.430232
6.92 0.4616002
6.94 0.4636812
6.96 0.4314221
6.98 0.4439878
7 0.4376642
7.02 0.4498056
7.04 0.459374
7.06 0.4703456
7.08 0.4530171
7.1 0.43229
7.12 0.4232615
7.14 0.4548901
7.16 0.4491382
7.18 0.4553573
7.2 0.45467
7.22 0.4748157
7.24 0.4572474
7.26 0.4257053
7.28 0.4516911
7.3 0.4633034
7.32 0.4551098
7.34 0.4490546
7.36 0.4478281
7.38 0.4423513
7.4 0.4707703
7.42 0.4517745
7.44 0.4515808
7.46 0.429244
7.48 0.4563434
7.5 0.4367498
7.52 0.4611669
7.54 0.4562073
7.56 0.4700265
7.58 0.4612479
7.6 0.4509158
7.62 0.4586391
7.64 0.4301746
7.66 0.4539826
7.68 0.4654031
7.7 0.4609506
7.72 0.4548902
7.74 0.4653222
7.76 0.4482466
7.78 0.4517738
7.8 0.4672527
7.82 0.4672798
7.84 0.4557688
7.86 0.4536515
7.88 0.4715137
7.9 0.4737608
7.92 0.4618171
7.94 0.4698139
7.96 0.4448594
7.98 0.4598375
8 0.4403687
8.02 0.4689614
8.04 0.4500275
8.06 0.4560978
8.08 0.4560161
8.1 0.4668238
8.12 0.4610854
8.14 0.4631952
8.16 0.4680275
8.18 0.447912
8.2 0.4700267
8.22 0.4710095
8.24 0.4555764
8.26 0.4703453
8.28 0.4478002
8.3 0.460081
8.32 0.4389188
8.34 0.4496949
8.36 0.4501106
8.38 0.4611401
8.4 0.4650537
8.42 0.4308417
8.44 0.4585575
8.46 0.4631135
8.48 0.4687749
8.5 0.4329549
8.52 0.4367209
8.54 0.4556593
8.56 0.4634658
8.58 0.4502506
8.6 0.4439875
8.62 0.4643276
8.64 0.4750259
8.66 0.4701061
8.68 0.4522442
8.7 0.4533488
8.72 0.4657787
8.74 0.4335024
8.76 0.4665296
8.78 0.4535423
8.8 0.4663961
8.82 0.4384342
8.84 0.4617896
8.86 0.4605158
8.88 0.4535967
8.9 0.4596466
8.92 0.4437058
8.94 0.4469343
8.96 0.45147
8.98 0.4544507
9 0.4698139
9.02 0.4560978
9.04 0.4504171
9.06 0.4554395
9.08 0.4481907
9.1 0.4504725
9.12 0.471964
9.14 0.4666366
9.16 0.4633577
9.18 0.4435374
9.2 0.4517179
9.22 0.4703718
9.24 0.4602719
9.26 0.4639499
9.28 0.4742616
9.3 0.4618176
9.32 0.4610039
9.34 0.4674929
9.36 0.4661808
9.38 0.4671455
9.4 0.4589113
9.42 0.4695478
9.44 0.4522448
9.46 0.4693879
9.48 0.457056
9.5 0.4574927
9.52 0.4492494
9.54 0.4478
9.56 0.4665031
9.58 0.4407102
9.6 0.4616541
9.62 0.4779907
9.64 0.451968
9.66 0.4560973
9.68 0.4666096
9.7 0.4484701
9.72 0.4513865
9.74 0.4465705
9.76 0.4478002
9.78 0.4591835
9.8 0.4707973
9.82 0.4611397
9.84 0.4632764
9.86 0.4625204
9.88 0.4396023
9.9 0.4881857
9.92 0.4766023
9.94 0.4724933
9.96 0.4661004
9.98 0.4495553
10 0.4540377
10.02 0.4518846
10.04 0.4494999
10.06 0.4627095
10.08 0.4715396
10.1 0.4552743
10.12 0.4866723
10.14 0.4693878
10.16 0.4654565
10.18 0.4655368
10.2 0.4629518
10.22 0.4457579
10.24 0.4568916
10.26 0.4168037
10.28 0.4626276
10.3 0.4599456
10.32 0.4665026
10.34 0.4518022
10.36 0.4578486
10.38 0.4431989
10.4 0.4457853
10.42 0.4468225
10.44 0.4493334
10.46 0.4552196
10.48 0.4567552
10.5 0.4615731
10.52 0.4369211
10.54 0.4496117
10.56 0.4624392
10.58 0.4498338
10.6 0.4530453
10.62 0.4605973
10.64 0.4437625
10.66 0.4511373
10.68 0.4744732
10.7 0.4638429
10.72 0.4533764
10.74 0.4561253
10.76 0.4674665
10.78 0.4416448
10.8 0.4405963
10.82 0.4059859
10.84 0.4650533
10.86 0.4550003
10.88 0.4413052
10.9 0.4607063
10.92 0.4554398
10.94 0.4605158
10.96 0.4396018
10.98 0.4495
11 0.4555493
11.02 0.4659663
11.04 0.4519127
11.06 0.4635189
11.08 0.4551101
11.1 0.4514692
11.12 0.4560975
11.14 0.4568641
11.16 0.4595923
11.18 0.4502501
11.2 0.4596192
11.22 0.4564533
11.24 0.4493884
11.26 0.4650537
11.28 0.4405395
11.3 0.4596741
11.32 0.4026779
11.34 0.4667439
11.36 0.4613289
11.38 0.4370638
11.4 0.4541204
11.42 0.4608148
11.44 0.4787741
11.46 0.4713814
11.48 0.4764986
11.5 0.4693347
11.52 0.4632767
11.54 0.4579579
11.56 0.4580671
11.58 0.4455052
11.6 0.4733122
11.62 0.4553569
11.64 0.4834517
11.66 0.4666101
11.68 0.4898475
11.7 0.4301449
11.72 0.4641665
11.74 0.4816897
11.76 0.4671718
11.78 0.4570831
11.8 0.4598644
11.82 0.4619791
11.84 0.4633035
11.86 0.4624123
11.88 0.4599187
11.9 0.4887235
11.92 0.451802
11.94 0.4615733
11.96 0.4604345
11.98 0.4546424
12 0.4677873
12.02 0.4662617
12.04 0.4576569
12.06 0.4670651
12.08 0.4455051
12.1 0.4658594
12.12 0.4464863
12.14 0.4517743
12.16 0.4408224
12.18 0.4728904
12.2 0.4518015
12.22 0.4583667
12.24 0.4497218
12.26 0.465215
12.28 0.455439
12.3 0.442069
12.32 0.4578757
12.34 0.4610042
12.36 0.4706643
12.38 0.4573297
12.4 0.4623852
12.42 0.4530455
12.44 0.4808846
12.46 0.427376
12.48 0.4546978
12.5 0.4609226
12.52 0.4456731
12.54 0.4331568
12.56 0.4528247
12.58 0.460923
12.6 0.4697072
12.62 0.4840196
12.64 0.4775979
12.66 0.4678678
12.68 0.4663419
12.7 0.4490547
12.72 0.4627636
12.74 0.4944949
12.76 0.4779644
12.78 0.4609236
12.8 0.4884931
12.82 0.4756833
12.84 0.4479114
12.86 0.4332728
12.88 0.467921
12.9 0.4107924
12.92 0.4674664
12.94 0.4471577
12.96 0.4606787
12.98 0.4645965
13 0.4710364
13.02 0.4705583
13.04 0.4411639
13.06 0.4421822
13.08 0.4519123
13.1 0.4697339
13.12 0.4652418
13.14 0.4534588
13.16 0.4539826
13.18 0.4748154
13.2 0.4625204
13.22 0.4648922
13.24 0.4458137
13.26 0.4451408
13.28 0.4473814
13.3 0.4492497
13.32 0.4613303
13.34 0.4610041
13.36 0.4464864
13.38 0.4539002
13.4 0.4572468
13.42 0.438919
13.44 0.4436497
13.46 0.4425214
13.48 0.448386
13.5 0.4602445
13.52 0.4484698
13.54 0.4650535
13.56 0.4528796
13.58 0.4590473
13.6 0.462439
13.62 0.4701866
13.64 0.4558512
13.66 0.4118556
13.68 0.4613569
13.7 0.4450281
13.72 0.4352292
13.74 0.4472975
13.76 0.4584214
13.78 0.4409644
13.8 0.463708
13.82 0.4572751
13.84 0.4501109
13.86 0.4369494
13.88 0.4643275
13.9 0.4589112
13.92 0.4598098
13.94 0.4661817
13.96 0.4510546
13.98 0.4600268
14 0.4401141
14.02 0.4557687
14.04 0.4456459
14.06 0.4458133
14.08 0.460353
14.1 0.4459534
14.12 0.4249696
14.14 0.4262041
14.16 0.4741315
14.18 0.4599456
14.2 0.4421823
14.22 0.4725721
14.24 0.437407
14.26 0.4670111
14.28 0.4568909
14.3 0.4444665
14.32 0.4618439
14.34 0.4594017
14.36 0.4445786
14.38 0.4477999
14.4 0.4561795
14.42 0.4659942
14.44 0.458721
14.46 0.4662079
14.48 0.4661277
14.5 0.4684546
14.52 0.463627
14.54 0.4648918
14.56 0.4587203
14.58 0.4537071
14.6 0.4586395
14.62 0.4588298
14.64 0.4295645
14.66 0.4576294
14.68 0.4718582
14.7 0.4789835
14.72 0.4681078
14.74 0.4750526
14.76 0.4740778
14.78 0.4522173
14.8 0.4554392
14.82 0.4564542
14.84 0.4538995
14.86 0.4634114
14.88 0.4602448
14.9 0.4295053
14.92 0.4523828
14.94 0.4574111
14.96 0.4607055
14.98 0.4603533
15 0.4675469
15.02 0.4339642
15.04 0.4493326
15.06 0.4566731
15.08 0.4545326
15.1 0.4692013
15.12 0.4472418
15.14 0.4658594
15.16 0.4748948
15.18 0.4731011
15.2 0.4515256
15.22 0.4576571
15.24 0.4526585
15.26 0.4714601
15.28 0.4533486
15.3 0.4669054
15.32 0.4586398
15.34 0.4656985
15.36 0.4462346
15.38 0.4571926
15.4 0.4792447
15.42 0.4430854
15.44 0.4557683
15.46 0.4548073
15.48 0.5214167
15.5 0.4867488
15.52 0.4797917
15.54 0.4393737
15.56 0.4210403
15.58 0.4194341
15.6 0.4141259
15.62 0.4404825
15.64 0.4607332
15.66 0.4534588
15.68 0.4471295
15.7 0.4661807
15.72 0.464193
15.74 0.444775
15.76 0.4641655
15.78 0.4606788
15.8 0.4552202
15.82 0.465967
15.84 0.4450278
15.86 0.4129466
15.88 0.4429725
15.9 0.4462346
15.92 0.4176721
15.94 0.4481629
15.96 0.4551368
15.98 0.4792964
16 0.4668511
16.02 0.4589939
16.04 0.4631144
16.06 0.4857468
16.08 0.4589116
16.1 0.4735498
16.12 0.4411629
16.14 0.4498332
16.16 0.4435369
16.18 0.4676266
16.2 0.4591837
16.22 0.4490825
16.24 0.4687748
16.26 0.4426628
16.28 0.4780426
16.3 0.4505827
16.32 0.4571107
16.34 0.4742891
16.36 0.4478838
16.38 0.4424076
16.4 0.468615
16.42 0.4546978
16.44 0.4616274
16.46 0.4459817
16.48 0.4493331
16.5 0.4704256
16.52 0.4394024
16.54 0.45147
16.56 0.4337044
16.58 0.4460379
16.6 0.4322039
16.62 0.4601358
16.64 0.4484703
16.66 0.4614113
16.68 0.4498331
16.7 0.4277849
16.72 0.4652146
16.74 0.4620059
16.76 0.4446912
16.78 0.4489985
16.8 0.4615462
16.82 0.4646772
16.84 0.4580674
16.86 0.4539267
16.88 0.4678679
16.9 0.4606791
16.92 0.4464026
16.94 0.4518018
16.96 0.4611128
16.98 0.4560979
17 0.4334164
17.02 0.457165
17.04 0.4464585
17.06 0.4351435
17.08 0.4403126
17.1 0.4322324
17.12 0.4540095
17.14 0.4553571
17.16 0.4439317
17.18 0.4550548
17.2 0.4515254
17.22 0.4408229
17.24 0.4331856
17.26 0.4654563
17.28 0.4596196
17.3 0.4579571
17.32 0.4506933
17.34 0.4596188
17.36 0.4157223
17.38 0.4693081
17.4 0.4460377
17.42 0.4482462
17.44 0.4564266
17.46 0.4416445
17.48 0.4404822
17.5 0.4460102
17.52 0.461546
17.54 0.4423236
17.56 0.4174326
17.58 0.4383204
17.6 0.418001
17.62 0.4637085
17.64 0.4574657
17.66 0.4686954
17.68 0.4619794
17.7 0.4465989
17.72 0.4523824
17.74 0.469201
17.76 0.4887735
17.78 0.4581482
17.8 0.4511374
17.82 0.4221376
17.84 0.4498886
17.86 0.4716202
17.88 0.4737347
17.9 0.4588301
17.92 0.4631951
17.94 0.4622231
17.96 0.4462342
17.98 0.4680545
18 0.4650263
18.02 0.4695478
18.04 0.4518024
18.06 0.4811187
18.08 0.4751317
18.1 0.4763924
18.12 0.4285437
18.14 0.4882105
18.16 0.4571649
18.18 0.45763
18.2 0.4594018
18.22 0.4625199
18.24 0.4618167
18.26 0.462899
18.28 0.4638433
18.3 0.4552749
18.32 0.4260866
18.34 0.4613295
18.36 0.4428877
18.38 0.4837874
18.4 0.4639234
18.42 0.4662082
18.44 0.4672527
18.46 0.4643819
18.48 0.4580933
18.5 0.4485818
18.52 0.4670388
18.54 0.4477169
18.56 0.439118
18.58 0.4609227
18.6 0.4531275
18.62 0.4623852
18.64 0.4707974
18.66 0.4749204
18.68 0.4649729
18.7 0.453486
18.72 0.4674667
18.74 0.4399435
18.76 0.4554665
18.78 0.4623307
18.8 0.4777823
18.82 0.456673
18.84 0.4411913
18.86 0.4772061
18.88 0.4482468
18.9 0.4663959
18.92 0.470266
18.94 0.4641389
18.96 0.472467
18.98 0.4603805
19 0.4693879
19.02 0.4231722
19.04 0.4446066
19.06 0.4658595
19.08 0.4532113
19.1 0.4576299
19.12 0.4454778
19.14 0.468401
19.16 0.4649192
19.18 0.4637353
19.2 0.4735765
19.22 0.446235
19.24 0.4364058
19.26 0.4545606
19.28 0.4489436
19.3 0.4689084
19.32 0.4586118
19.34 0.442775
19.36 0.4400285
19.38 0.4434522
19.4 0.4527687
19.42 0.4650542
19.44 0.4618985
19.46 0.4440156
19.48 0.4601633
19.5 0.4376355
19.52 0.4538168
19.54 0.4434526
19.56 0.4634116
19.58 0.4234384
19.6 0.4472699
19.62 0.4640313
19.64 0.4348268
19.66 0.4594286
19.68 0.4068789
19.7 0.4498055
19.72 0.4572199
19.74 0.4317984
19.76 0.4300289
19.78 0.4619794
19.8 0.428982
19.82 0.4192255
19.84 0.4537068
19.86 0.4474648
19.88 0.4477163
19.9 0.4618715
19.92 0.456974
19.94 0.4771005
19.96 0.4739986
19.98 0.4589124
20 0.4649191
&
@target G1.S0
@type xy
0 23
0.02 559
0.04 12
0.06 58
0.08 96
0.1 0
0.12 788
0.14 49
0.16 276
0.18 847
0.2 1647
0.22 2323
0.24 942
0.26 44
0.28 122
0.3 88
0.32 26
0.34 428
0.36 28
0.38 412
0.4 0
0.42 0
0.44 0
0.46 129
0.48 396
0.5 799
0.52 0
0.54 63
0.56 323
0.58 0
0.6 474
0.62 93
0.64 155
0.66 60
0.68 47
0.7 2829
0.72 2351
0.74 2528
0.76 1489
0.78 3369
0.8 2488
0.82 4437
0.84 4727
0.86 5653
0.88 4620
0.9 4165
0.92 4032
0.94 3186
0.96 3241
0.98 3629
1 3577
1.02 2383
1.04 3246
1.06 2778
1.08 2398
1.1 2741
1.12 3898
1.14 3876
1.16 3501
1.18 3502
1.2 4204
1.22 4542
1.24 5142
1.26 6753
1.28 5004
1.3 5027
1.32 7940
1.34 6530
1.36 5480
1.38 4840
1.4 4784
1.42 4356
1.44 4016
1.46 3398
1.48 5345
1.5 5463
1.52 4281
1.54 3570
1.56 5352
1.58 4879
1.6 4757
1.62 4352
1.64 5967
1.66 5572
1.68 5631
1.7 6947
1.72 6856
1.74 4785
1.76 3749
1.78 4307
1.8 4076
1.82 3985
1.84 2750
1.86 1872
1.88 3371
1.9 4295
1.92 3371
1.94 4180
1.96 4439
1.98 4405
2 3635
2.02 4651
2.04 4172
2.06 5616
2.08 5619
2.1 6833
2.12 7948
2.14 6944
2.16 6585
2.18 5150
2.2 5453
2.22 6163
2.24 6333
2.26 5102
2.28 5809
2.3 5249
2.32 5039
2.34 5914
2.36 4765
2.38 5132
2.4 7272
2.42 6681
2.44 5896
2.46 6631
2.48 6747
2.5 6065
2.52 7490
2.54 7347
2.56 6552
2.58 6069
2.6 6007
2.62 6173
2.64 7382
2.66 8093
2.68 8770
2.7 7775
2.72 7954
2.74 6278
2.76 6336
2.78 6167
2.8 7978
2.82 8461
2.84 8212
2.86 9086
2.88 9139
2.9 9813
2.92 9366
2.94 11216
2.96 12225
2.98 10408
3 9461
3.02 9654
3.04 8919
3.06 10196
3.08 8617
3.1 10101
3.12 8906
3.14 7881
3.16 9689
3.18 8564
3.2 7539
3.22 7079
3.24 7467
3.26 6548
3.28 6838
3.3 7179
3.32 10432
3.34 9933
3.36 9953
3.38 10574
3.4 10535
3.42 10879
3.44 10087
3.46 9784
3.48 10188
3.5 9272
3.52 8458
3.54 8609
3.56 6297
3.58 6882
3.6 8466
3.62 10170
3.64 11607
3.66 10047
3.68 8502
3.7 9688
3.72 9011
3.74 9642
3.76 8560
3.78 7807
3.8 8709
3.82 11041
3.84 8627
3.86 10121
3.88 10083
3.9 9835
3.92 12262
3.94 12563
3.96 11776
3.98 12650
4 10351
4.02 10224
4.04 10149
4.06 10631
4.08 10529
4.1 11382
4.12 11064
4.14 10717
4.16 9983
4.18 11301
4.2 11092
4.22 12055
4.24 11117
4.26 11917
4.28 11353
4.3 10450
4.32 10395
4.34 8573
4.36 8252
4.38 8882
4.4 9148
4.42 6579
4.44 7656
4.46 7148
4.48 6470
4.5 6797
4.52 6709
4.54 6487
4.56 7260
4.58 7342
4.6 7703
4.62 7689
4.64 4708
4.66 5395
4.68 7436
4.7 6468
4.72 5712
4.74 7168
4.76 7231
4.78 6919
4.8 7079
4.82 6136
4.84 6153
4.86 3509
4.88 2961
4.9 3782
4.92 3940
4.94 5913
4.96 5069
4.98 4931
5 5176
5.02 3934
5.04 4259
5.06 4216
5.08 5541
5.1 3133
5.12 4674
5.14 5272
5.16 6574
5.18 6220
5.2 6366
5.22 5495
5.24 6058
5.26 5489
5.28 6047
5.3 3970
5.32 6282
5.34 5031
5.36 6244
5.38 5573
5.4 7003
5.42 6667
5.44 6585
5.46 7820
5.48 6903
5.5 6967
5.52 7610
5.54 7047
5.56 8043
5.58 7404
5.6 7392
5.62 7024
5.64 7034
5.66 7180
5.68 5413
5.7 7125
5.72 6806
5.74 7171
5.76 5605
5.78 6589
5.8 6277
5.82 4727
5.84 5441
5.86 6016
5.88 6467
5.9 7208
5.92 8847
5.94 8702
5.96 8983
5.98 7583
6 8984
6.02 7580
6.04 9030
6.06 8981
6.08 9234
6.1 9782
6.12 11181
6.14 10247
6.16 9604
6.18 10036
6.2 6610
6.22 7266
6.24 8180
6.26 8375
6.28 9761
6.3 9617
6.32 9634
6.34 10830
6.36 10689
6.38 9560
6.4 11095
6.42 10054
6.44 9975
6.46 10728
6.48 11184
6.5 11275
6.52 12554
6.54 11176
6.56 11846
6.58 13348
6.6 11444
6.62 11188
6.64 12194
6.66 10500
6.68 12119
6.7 11797
6.72 11333
6.74 11381
6.76 11915
6.78 12241
6.8 12046
6.82 10569
6.84 11515
6.86 12253
6.88 12067
6.9 10620
6.92 12555
6.94 11906
6.96 12934
6.98 11940
7 11187
7.02 11519
7.04 10553
7.06 11650
7.08 12178
7.1 12634
7.12 11673
7.14 12068
7.16 11804
7.18 11289
7.2 10648
7.22 10200
7.24 10526
7.26 11819
7.28 11378
7.3 12363
7.32 11725
7.34 12797
7.36 11846
7.38 13264
7.4 12413
7.42 12183
7.44 12168
7.46 12632
7.48 11269
7.5 10954
7.52 10512
7.54 11721
7.56 11539
7.58 12012
7.6 11082
7.62 11808
7.64 10653
7.66 11926
7.68 11425
7.7 10692
7.72 11951
7.74 11352
7.76 13452
7.78 12558
7.8 12585
7.82 12261
7.84 12750
7.86 12702
7.88 11444
7.9 11517
7.92 11485
7.94 11913
7.96 12303
7.98 13257
8 11277
8.02 12677
8.04 13012
8.06 11018
8.08 12146
8.1 11689
8.12 12348
8.14 11454
8.16 11793
8.18 12179
8.2 12026
8.22 12521
8.24 11891
8.26 12794
8.28 11718
8.3 9486
8.32 11014
8.34 11768
8.36 12139
8.38 11760
8.4 11547
8.42 11903
8.44 11358
8.46 11479
8.48 10663
8.5 11933
8.52 12569
8.54 11454
8.56 12887
8.58 12062
8.6 12787
8.62 10890
8.64 13546
8.66 12581
8.68 11375
8.7 12654
8.72 13574
8.74 13275
8.76 13235
8.78 12172
8.8 12747
8.82 13533
8.84 13087
8.86 13017
8.88 10201
8.9 11113
8.92 10817
8.94 11640
8.96 11534
8.98 10930
9 11314
9.02 8686
9.04 9377
9.06 9559
9.08 9386
9.1 9692
9.12 8538
9.14 7413
9.16 9227
9.18 8581
9.2 10457
9.22 9795
9.24 11411
9.26 10608
9.28 10812
9.3 12093
9.32 11046
9.34 11778
9.36 10941
9.38 10365
9.4 10127
9.42 10243
9.44 11259
9.46 10213
9.48 9178
9.5 9391
9.52 10877
9.54 9996
9.56 11772
9.58 11878
9.6 11649
9.62 12000
9.64 9847
9.66 10178
9.68 10477
9.7 10935
9.72 10253
9.74 10993
9.76 10608
9.78 10494
9.8 10063
9.82 9835
9.84 9567
9.86 10595
9.88 10359
9.9 9710
9.92 9683
9.94 9347
9.96 8115
9.98 7743
10 8728
10.02 8037
10.04 6877
10.06 7617
10.08 7039
10.1 6280
10.12 7789
10.14 8715
10.16 6931
10.18 7301
10.2 6996
10.22 8623
10.24 10163
10.26 9744
10.28 8933
10.3 8404
10.32 7357
10.34 7811
10.36 7589
10.38 7617
10.4 9267
10.42 7686
10.44 9480
10.46 9200
10.48 9643
10.5 8567
10.52 8446
10.54 8290
10.56 7839
10.58 8767
10.6 8069
10.62 8717
10.64 8643
10.66 8899
10.68 8667
10.7 8990
10.72 7348
10.74 7749
10.76 8205
10.78 8144
10.8 9703
10.82 8846
10.84 9654
10.86 9559
10.88 10676
10.9 11055
10.92 10968
10.94 9315
10.96 10793
10.98 10215
11 9677
11.02 10016
11.04 11247
11.06 9908
11.08 9479
11.1 10726
11.12 11152
11.14 10146
11.16 10754
11.18 11134
11.2 10070
11.22 10714
11.24 9779
11.26 10705
11.28 10171
11.3 8888
11.32 7159
11.34 6210
11.36 5310
11.38 4955
11.4 5659
11.42 4762
11.44 5727
11.46 5684
11.48 4567
11.5 7107
11.52 3671
11.54 3784
11.56 4826
11.58 4670
11.6 4292
11.62 4940
11.64 6559
11.66 7231
11.68 6047
11.7 7408
11.72 6041
11.74 5690
11.76 7843
11.78 8251
11.8 6926
11.82 7348
11.84 8630
11.86 7980
11.88 7101
11.9 8007
11.92 8395
11.94 7399
11.96 6491
11.98 7138
12 5842
12.02 5678
12.04 7665
12.06 9384
12.08 9810
12.1 10559
12.12 10318
12.14 11453
12.16 11959
12.18 11036
12.2 10521
12.22 10710
12.24 10924
12.26 9543
12.28 8750
12.3 9462
12.32 9407
12.34 10609
12.36 10526
12.38 10466
12.4 10825
12.42 10003
12.44 9397
12.46 11317
12.48 11618
12.5 9669
12.52 9821
12.54 9985
12.56 9393
12.58 10558
12.6 10784
12.62 10933
12.64 8493
12.66 7135
12.68 6089
12.7 7082
12.72 6618
12.74 8617
12.76 8988
12.78 7811
12.8 7920
12.82 10115
12.84 10623
12.86 11249
12.88 9394
12.9 10282
12.92 11028
12.94 8596
12.96 11400
12.98 9716
13 8977
13.02 9919
13.04 9213
13.06 8362
13.08 8987
13.1 9873
13.12 10322
13.14 10742
13.16 10420
13.18 10848
13.2 9867
13.22 10771
13.24 11655
13.26 10087
13.28 10266
13.3 10108
13.32 10049
13.34 10732
13.36 9658
13.38 10698
13.4 10996
13.42 10191
13.44 11306
13.46 10993
13.48 11290
13.5 11177
13.52 11094
13.54 9721
13.56 9793
13.58 9702
13.6 9102
13.62 9132
13.64 6744
13.66 8099
13.68 9109
13.7 10047
13.72 11509
13.74 11954
13.76 11744
13.78 12128
13.8 10371
13.82 9699
13.84 8337
13.86 9712
13.88 9833
13.9 10031
13.92 10388
13.94 8033
13.96 8007
13.98 8527
14 9268
14.02 9744
14.04 10873
14.06 11918
14.08 12719
14.1 11924
14.12 10191
14.14 9858
14.16 10819
14.18 10311
14.2 9181
14.22 10267
14.24 7150
14.26 7776
14.28 6952
14.3 6346
14.32 5487
14.34 5653
14.36 4820
14.38 5364
14.4 5386
14.42 5608
14.44 6691
14.46 5339
14.48 6467
14.5 5314
14.52 5232
14.54 6161
14.56 4889
14.58 5315
14.6 5910
14.62 4419
14.64 5175
14.66 6695
14.68 6872
14.7 4705
14.72 4241
14.74 5751
14.76 4997
14.78 3790
14.8 4338
14.82 5571
14.84 5435
14.86 5556
14.88 5076
14.9 3930
14.92 3980
14.94 4501
14.96 4740
14.98 6074
15 5534
15.02 5286
15.04 5354
15.06 6758
15.08 4558
15.1 5456
15.12 5582
15.14 4118
15.16 3734
15.18 4571
15.2 4294
15.22 5100
15.24 5911
15.26 4264
15.28 4044
15.3 4191
15.32 4856
15.34 6470
15.36 5016
15.38 4658
15.4 4217
15.42 3948
15.44 5407
15.46 6010
15.48 6504
15.5 7386
15.52 7582
15.54 9021
15.56 9234
15.58 8667
15.6 9544
15.62 9819
15.64 7702
15.66 7021
15.68 7440
15.7 6279
15.72 7948
15.74 8366
15.76 8074
15.78 8459
15.8 8777
15.82 6778
15.84 7473
15.86 8563
15.88 8034
15.9 7099
15.92 6222
15.94 6134
15.96 7960
15.98 6575
16 5660
16.02 6735
16.04 5793
16.06 6160
16.08 7341
16.1 5532
16.12 6793
16.14 6712
16.16 3778
16.18 3757
16.2 4524
16.22 5276
16.24 6331
16.26 5154
16.28 6007
16.3 6778
16.32 6527
16.34 5677
16.36 6701
16.38 6878
16.4 6417
16.42 6427
16.44 8196
16.46 10320
16.48 11425
16.5 10823
16.52 10979
16.54 10013
16.56 10627
16.58 11185
16.6 10963
16.62 9839
16.64 11328
16.66 12062
16.68 12520
16.7 12151
16.72 13517
16.74 12776
16.76 12749
16.78 11834
16.8 12923
16.82 12036
16.84 13489
16.86 13250
16.88 11528
16.9 13455
16.92 14319
16.94 12041
16.96 11687
16.98 11663
17 12180
17.02 11923
17.04 12405
17.06 11385
17.08 11531
17.1 12516
17.12 11472
17.14 9805
17.16 9447
17.18 10433
17.2 9806
17.22 9751
17.24 9301
17.26 7139
17.28 8082
17.3 7822
17.32 9008
17.34 9839
17.36 9335
17.38 8384
17.4 9541
17.42 8936
17.44 7917
17.46 8975
17.48 9235
17.5 9451
17.52 7736
17.54 7622
17.56 6749
17.58 6624
17.6 7955
17.62 6907
17.64 7693
17.66 8060
17.68 7753
17.7 7448
17.72 8047
17.74 7588
17.76 7058
17.78 8249
17.8 9591
17.82 9319
17.84 8624
17.86 9325
17.88 9919
17.9 7863
17.92 9501
17.94 9547
17.96 9697
17.98 8416
18 6347
18.02 8722
18.04 8396
18.06 8423
18.08 10545
18.1 10078
18.12 10893
18.14 10575
18.16 8867
18.18 8353
18.2 8437
18.22 7692
18.24 7723
18.26 8171
18.28 8094
18.3 9521
18.32 8130
18.34 9044
18.36 7930
18.38 8824
18.4 9919
18.42 8760
18.44 9520
18.46 10624
18.48 9972
18.5 10388
18.52 8773
18.54 10066
18.56 11066
18.58 9543
18.6 10453
18.62 10809
18.64 9547
18.66 9210
18.68 10236
18.7 7109
18.72 7945
18.74 9259
18.76 9139
18.78 9770
18.8 9347
18.82 8410
18.84 9436
18.86 10180
18.88 10952
18.9 9560
18.92 9026
18.94 8798
18.96 9259
18.98 10457
19 10405
19.02 9985
19.04 10032
19.06 9037
19.08 8622
19.1 8644
19.12 7676
19.14 9503
19.16 8146
19.18 9283
19.2 10479
19.22 9821
19.24 11281
19.26 11528
19.28 10227
19.3 10450
19.32 10571
19.34 11001
19.36 11960
19.38 10820
19.4 11547
19.42 11785
19.44 10790
19.46 11808
19.48 11271
19.5 11088
19.52 11694
19.54 11842
19.56 12538
19.58 11528
19.6 11034
19.62 11259
19.64 12198
19.66 11979
19.68 11620
19.7 10507
19.72 12204
19.74 11876
19.76 10742
19.78 11511
19.8 11291
19.82 11362
19.84 11585
19.86 11136
19.88 10864
19.9 10391
19.92 10183
19.94 11776
19.96 11245
19.98 12588
20 11769
&
@target G1.S1
@type xy
0 0
0.02 19
0.04 0
0.06 35
0.08 87
0.1 0
0.12 23
0.14 188
0.16 331
0.18 881
0.2 351
0.22 210
0.24 241
0.26 1
0.28 0
0.3 0
0.32 176
0.34 1088
0.36 153
0.38 1194
0.4 0
0.42 0
0.44 0
0.46 10
0.48 1508
0.5 17
0.52 0
0.54 0
0.56 117
0.58 2
0.6 2987
0.62 700
0.64 861
0.66 683
0.68 539
0.7 11310
0.72 11324
0.74 11943
0.76 13994
0.78 11058
0.8 13000
0.82 10317
0.84 9323
0.86 8167
0.88 8691
0.9 9343
0.92 9867
0.94 11313
0.96 11837
0.98 10535
1 10436
1.02 11607
1.04 11400
1.06 12114
1.08 11053
1.1 9413
1.12 10235
1.14 11052
1.16 11042
1.18 9835
1.2 12522
1.22 12055
1.24 9485
1.26 9089
1.28 11210
1.3 9449
1.32 7212
1.34 5894
1.36 9710
1.38 10499
1.4 10448
1.42 8608
1.44 10047
1.46 10827
1.48 9126
1.5 10181
1.52 10680
1.54 10577
1.56 9449
1.58 7890
1.6 8407
1.62 8525
1.64 7958
1.66 8054
1.68 7476
1.7 7881
1.72 8214
1.74 10453
1.76 9975
1.78 10474
1.8 10361
1.82 9865
1.84 11259
1.86 11594
1.88 11333
1.9 10298
1.92 9846
1.94 8202
1.96 9847
1.98 9635
2 10446
2.02 8129
2.04 9451
2.06 8525
2.08 8099
2.1 5892
2.12 6558
2.14 5284
2.16 7551
2.18 7585
2.2 7417
2.22 6404
2.24 6494
2.26 8077
2.28 7929
2.3 9380
2.32 8568
2.34 7968
2.36 8710
2.38 8083
2.4 6699
2.42 7052
2.44 7111
2.46 7114
2.48 7757
2.5 6665
2.52 4602
2.54 4419
2.56 5645
2.58 6433
2.6 5569
2.62 7377
2.64 7503
2.66 5768
2.68 5909
2.7 6145
2.72 7385
2.74 5740
2.76 8628
2.78 7899
2.8 6688
2.82 5138
2.84 4235
2.86 3856
2.88 3591
2.9 2533
2.92 3036
2.94 2769
2.96 2406
2.98 2930
3 2854
3.02 2707
3.04 3464
3.06 3389
3.08 3188
3.1 2469
3.12 3555
3.14 4032
3.16 3829
3.18 4302
3.2 4315
3.22 4872
3.24 5479
3.26 6330
3.28 5994
3.3 5464
3.32 3038
3.34 2220
3.36 2080
3.38 3203
3.4 2919
3.42 3088
3.44 3452
3.46 4059
3.48 3134
3.5 4240
3.52 4744
3.54 4847
3.56 6469
3.58 6648
3.6 5281
3.62 4182
3.64 3676
3.66 4616
3.68 5883
3.7 4277
3.72 4223
3.74 3560
3.76 5115
3.78 4853
3.8 4610
3.82 3284
3.84 4434
3.86 4818
3.88 4202
3.9 2863
3.92 1277
3.94 1138
3.96 1569
3.98 1896
4 2587
4.02 2030
4.04 2410
4.06 1931
4.08 2054
4.1 2094
4.12 2148
4.14 1714
4.16 2014
4.18 2629
4.2 2001
4.22 2001
4.24 2479
4.26 2361
4.28 2488
4.3 2159
4.32 3581
4.34 5114
4.36 4608
4.38 4850
4.4 5780
4.42 7250
4.44 6464
4.46 6376
4.48 7862
4.5 7209
4.52 6931
4.54 8016
4.56 7650
4.58 8014
4.6 8094
4.62 6746
4.64 9482
4.66 8294
4.68 7412
4.7 8189
4.72 6109
4.74 6701
4.76 8223
4.78 8082
4.8 8165
4.82 7873
4.84 7422
4.86 12006
4.88 11711
4.9 11976
4.92 9459
4.94 8756
4.96 9176
4.98 9732
5 9849
5.02 9738
5.04 9596
5.06 10383
5.08 9149
5.1 11240
5.12 10441
5.14 11029
5.16 8251
5.18 7333
5.2 6244
5.22 8018
5.24 7339
5.26 8507
5.28 8087
5.3 8262
5.32 8829
5.34 9439
5.36 8683
5.38 7509
5.4 8059
5.42 6426
5.44 8083
5.46 7287
5.48 7303
5.5 7740
5.52 6279
5.54 6428
5.56 5597
5.58 6296
5.6 5060
5.62 7179
5.64 6627
5.66 7619
5.68 7738
5.7 6201
5.72 6202
5.74 5748
5.76 7506
5.78 7439
5.8 8346
5.82 9076
5.84 10328
5.86 8837
5.88 7666
5.9 6626
5.92 4727
5.94 4560
5.96 4472
5.98 3900
6 4967
6.02 4960
6.04 3890
6.06 2828
6.08 3072
6.1 2147
6.12 1549
6.14 2745
6.16 3612
6.18 2742
6.2 5354
6.22 3961
6.24 4414
6.26 3415
6.28 2682
6.3 2412
6.32 3706
6.34 3547
6.36 2613
6.38 2312
6.4 2111
6.42 1815
6.44 2254
6.46 2080
6.48 1368
6.5 1400
6.52 690
6.54 1118
6.56 1529
6.58 1153
6.6 1978
6.62 2299
6.64 2532
6.66 2254
6.68 2035
6.7 2163
6.72 1412
6.74 980
6.76 1355
6.78 1407
6.8 1175
6.82 1332
6.84 814
6.86 675
6.88 808
6.9 409
6.92 722
6.94 798
6.96 726
6.98 134
7 979
7.02 933
7.04 884
7.06 599
7.08 159
7.1 200
7.12 416
7.14 726
7.16 1170
7.18 2001
7.2 1912
7.22 1886
7.24 1893
7.26 1082
7.28 453
7.3 405
7.32 308
7.34 634
7.36 412
7.38 744
7.4 689
7.42 648
7.44 221
7.46 540
7.48 217
7.5 197
7.52 265
7.54 456
7.56 11
7.58 133
7.6 175
7.62 22
7.64 156
7.66 11
7.68 75
7.7 52
7.72 156
7.74 336
7.76 386
7.78 324
7.8 431
7.82 30
7.84 149
7.86 94
7.88 0
7.9 2
7.92 144
7.94 20
7.96 275
7.98 125
8 257
8.02 53
8.04 132
8.06 989
8.08 499
8.1 32
8.12 39
8.14 15
8.16 5
8.18 148
8.2 539
8.22 851
8.24 420
8.26 464
8.28 1077
8.3 985
8.32 870
8.34 1532
8.36 639
8.38 1056
8.4 1461
8.42 1134
8.44 675
8.46 612
8.48 1763
8.5 779
8.52 389
8.54 159
8.56 343
8.58 80
8.6 71
8.62 584
8.64 886
8.66 504
8.68 320
8.7 156
8.72 16
8.74 9
8.76 117
8.78 122
8.8 143
8.82 216
8.84 71
8.86 119
8.88 1222
8.9 1094
8.92 2256
8.94 2071
8.96 2112
8.98 1919
9 2009
9.02 3144
9.04 3787
9.06 3738
9.08 4400
9.1 3731
9.12 4358
9.14 4549
9.16 4264
9.18 3792
9.2 3094
9.22 2357
9.24 1941
9.26 1975
9.28 2044
9.3 2997
9.32 2278
9.34 1309
9.36 1921
9.38 1911
9.4 1927
9.42 1594
9.44 2306
9.46 2243
9.48 1570
9.5 2149
9.52 1965
9.54 2198
9.56 1105
9.58 713
9.6 845
9.62 601
9.64 1251
9.66 1553
9.68 684
9.7 1425
9.72 1537
9.74 1091
9.76 2053
9.78 1958
9.8 2247
9.82 2290
9.84 3014
9.86 2058
9.88 2511
9.9 3400
9.92 4449
9.94 4524
9.96 5326
9.98 4698
10 6160
10.02 6179
10.04 6228
10.06 4619
10.08 4796
10.1 6029
10.12 4666
10.14 3908
10.16 4347
10.18 4458
10.2 5265
10.22 4243
10.24 3356
10.26 3017
10.28 4597
10.3 4106
10.32 4426
10.34 5046
10.36 4794
10.38 6914
10.4 4233
10.42 4992
10.44 4369
10.46 3829
10.48 2347
10.5 3128
10.52 4931
10.54 4899
10.56 3590
10.58 3995
10.6 3500
10.62 4423
10.64 4556
10.66 4323
10.68 4673
10.7 4501
10.72 5623
10.74 3186
10.76 4099
10.78 4931
10.8 4653
10.82 4000
10.84 3352
10.86 3222
10.88 2842
10.9 1393
10.92 1018
10.94 1203
10.96 1359
10.98 1510
11 1039
11.02 1483
11.04 1200
11.06 2325
11.08 1309
11.1 799
11.12 1302
11.14 1540
11.16 1396
11.18 1946
11.2 2526
11.22 2113
11.24 1948
11.26 2407
11.28 2484
11.3 2973
11.32 4523
11.34 7446
11.36 7667
11.38 7202
11.4 7011
11.42 7507
11.44 7488
11.46 8687
11.48 8448
11.5 5866
11.52 8071
11.54 9024
11.56 9268
11.58 9365
11.6 9858
11.62 6284
11.64 6255
11.66 6869
11.68 7408
11.7 5138
11.72 6895
11.74 7472
11.76 4874
11.78 4539
11.8 4561
11.82 3257
11.84 3382
11.86 4631
11.88 5600
11.9 4771
11.92 4641
11.94 5238
11.96 5226
11.98 5930
12 6027
12.02 6883
12.04 5117
12.06 3170
12.08 2560
12.1 2807
12.12 3169
12.14 2036
12.16 1194
12.18 1359
12.2 1423
12.22 1077
12.24 1496
12.26 3388
12.28 2742
12.3 2066
12.32 1057
12.34 1016
12.36 1684
12.38 1237
12.4 2117
12.42 2612
12.44 2011
12.46 2535
12.48 2708
12.5 3156
12.52 3832
12.54 4141
12.56 3339
12.58 3458
12.6 2928
12.62 2185
12.64 3714
12.66 3445
12.68 5558
12.7 4612
12.72 5073
12.74 4341
12.76 4773
12.78 2933
12.8 4166
12.82 2369
12.84 1576
12.86 2336
12.88 3722
12.9 2501
12.92 1385
12.94 1946
12.96 1405
12.98 2233
13 2653
13.02 2826
13.04 3726
13.06 4271
13.08 2761
13.1 2032
13.12 1587
13.14 1105
13.16 1706
13.18 2177
13.2 1697
13.22 1437
13.24 1645
13.26 2536
13.28 2722
13.3 2542
13.32 2966
13.34 2809
13.36 2314
13.38 3016
13.4 2958
13.42 3373
13.44 2554
13.46 2580
13.48 2211
13.5 2529
13.52 3118
13.54 2621
13.56 3396
13.58 3299
13.6 2423
13.62 4228
13.64 5097
13.66 3075
13.68 3289
13.7 2393
13.72 1593
13.74 1541
13.76 1794
13.78 2280
13.8 1964
13.82 2653
13.84 3765
13.86 2198
13.88 2170
13.9 1619
13.92 2478
13.94 4598
13.96 4643
13.98 3737
14 3623
14.02 2381
14.04 1891
14.06 1277
14.08 1070
14.1 1924
14.12 2298
14.14 2071
14.16 2837
14.18 2058
14.2 4479
14.22 4262
14.24 7643
14.26 7273
14.28 7941
14.3 5102
14.32 7826
14.34 7256
14.36 9436
14.38 8616
14.4 7253
14.42 7894
14.44 6975
14.46 8524
14.48 8610
14.5 8090
14.52 6369
14.54 7829
14.56 9059
14.58 9775
14.6 7963
14.62 9896
14.64 9784
14.66 7037
14.68 7251
14.7 8020
14.72 7089
14.74 7709
14.76 8747
14.78 9912
14.8 9708
14.82 7319
14.84 8910
14.86 7997
14.88 8084
14.9 9255
14.92 10583
14.94 9225
14.96 9424
14.98 8596
15 9050
15.02 7679
15.04 7905
15.06 8426
15.08 8009
15.1 8676
15.12 9046
15.14 9173
15.16 9746
15.18 9593
15.2 9230
15.22 7733
15.24 8484
15.26 8593
15.28 9349
15.3 9602
15.32 7658
15.34 8838
15.36 8721
15.38 9946
15.4 11414
15.42 9412
15.44 8804
15.46 8868
15.48 9865
15.5 7076
15.52 5706
15.54 4701
15.56 4896
15.58 5059
15.6 4351
15.62 4302
15.64 5445
15.66 5720
15.68 6365
15.7 6502
15.72 5795
15.74 5245
15.76 5838
15.78 4839
15.8 6051
15.82 7214
15.84 6595
15.86 6849
15.88 6432
15.9 7553
15.92 7019
15.94 6631
15.96 7955
15.98 7995
16 8225
16.02 7029
16.04 8852
16.06 9039
16.08 7243
16.1 8513
16.12 7697
16.14 7551
16.16 8429
16.18 8847
16.2 8791
16.22 8422
16.24 7428
16.26 7580
16.28 8612
16.3 6817
16.32 6625
16.34 6852
16.36 6690
16.38 6639
16.4 6353
16.42 7796
16.44 5010
16.46 2158
16.48 2355
16.5 2985
16.52 1291
16.54 1491
16.56 1284
16.58 738
16.6 510
16.62 1139
16.64 683
16.66 339
16.68 861
16.7 457
16.72 238
16.74 655
16.76 487
16.78 523
16.8 111
16.82 92
16.84 11
16.86 0
16.88 0
16.9 1
16.92 0
16.94 122
16.96 693
16.98 876
17 550
17.02 120
17.04 125
17.06 503
17.08 422
17.1 822
17.12 752
17.14 946
17.16 2563
17.18 2502
17.2 3800
17.22 4570
17.24 4015
17.26 5959
17.28 5564
17.3 5533
17.32 3572
17.34 3319
17.36 4313
17.38 4282
17.4 3875
17.42 5260
17.44 4191
17.46 4236
17.48 3682
17.5 3860
17.52 5215
17.54 6215
17.56 6022
17.58 6858
17.6 6938
17.62 5815
17.64 5729
17.66 5688
17.68 4334
17.7 5066
17.72 3088
17.74 4340
17.76 4405
17.78 4765
17.8 4209
17.82 3552
17.84 4162
17.86 3153
17.88 3679
17.9 4128
17.92 3989
17.94 2723
17.96 3716
17.98 5873
18 5394
18.02 3593
18.04 2918
18.06 4949
18.08 3090
18.1 3535
18.12 1875
18.14 2220
18.16 2995
18.18 4648
18.2 4674
18.22 4225
18.24 5894
18.26 5769
18.28 4512
18.3 4250
18.32 4654
18.34 4291
18.36 4270
18.38 4083
18.4 4268
18.42 3765
18.44 2971
18.46 2945
18.48 2617
18.5 3157
18.52 3768
18.54 3143
18.56 2904
18.58 2878
18.6 2462
18.62 3063
18.64 2391
18.66 2502
18.68 3222
18.7 4565
18.72 4076
18.74 3960
18.76 4118
18.78 4348
18.8 3966
18.82 4267
18.84 3994
18.86 3803
18.88 3265
18.9 3220
18.92 3367
18.94 3177
18.96 3188
18.98 3124
19 3555
19.02 3217
19.04 3302
19.06 4054
19.08 3807
19.1 5086
19.12 5403
19.14 4643
19.16 3874
19.18 3709
19.2 3262
19.22 3444
19.24 2812
19.26 2333
19.28 2182
19.3 1929
19.32 1954
19.34 1837
19.36 1306
19.38 951
19.4 829
19.42 2113
19.44 1282
19.46 1086
19.48 1033
19.5 1228
19.52 1268
19.54 720
19.56 27
19.58 61
19.6 27
19.62 471
19.64 352
19.66 691
19.68 504
19.7 319
19.72 269
19.74 717
19.76 819
19.78 455
19.8 478
19.82 1052
19.84 1020
19.86 539
19.88 1791
19.9 3001
19.92 2342
19.94 1720
19.96 1756
19.98 1330
20 1744
&
@target G1.S2
@type xy
0 0
0.02 20
0.04 0
0.06 0
0.08 0
0.1 0
0.12 73
0.14 0
0.16 37
0.18 77
0.2 79
0.22 412
0.24 107
0.26 0
0.28 3
0.3 0
0.32 0
0.34 53
0.36 0
0.38 156
0.4 0
0.42 0
0.44 0
0.46 1
0.48 1
0.5 99
0.52 0
0.54 1
0.56 18
0.58 0
0.6 284
0.62 0
0.64 18
0.66 5
0.68 0
0.7 2280
0.72 2494
0.74 1253
0.76 1329
0.78 1516
0.8 1117
0.82 787
0.84 2078
0.86 2499
0.88 1985
0.9 1779
0.92 1576
0.94 3049
0.96 2100
0.98 1751
1 1795
1.02 2929
1.04 1236
1.06 1032
1.08 1534
1.1 1919
1.12 3366
1.14 3841
1.16 3166
1.18 4412
1.2 2137
1.22 1514
1.24 2247
1.26 1217
1.28 812
1.3 1920
1.32 4591
1.34 4586
1.36 3917
1.38 3644
1.4 2287
1.42 3492
1.44 3491
1.46 3386
1.48 3675
1.5 2722
1.52 3019
1.54 3287
1.56 3168
1.58 3998
1.6 3428
1.62 4492
1.64 5198
1.66 4595
1.68 4967
1.7 5021
1.72 3797
1.74 2613
1.76 2616
1.78 2787
1.8 2194
1.82 3128
1.84 3442
1.86 2708
1.88 2492
1.9 2405
1.92 2941
1.94 4547
1.96 4263
1.98 3480
2 3198
2.02 5356
2.04 4908
2.06 4258
2.08 4645
2.1 5001
2.12 5189
2.14 5003
2.16 5103
2.18 4098
2.2 5164
2.22 4915
2.24 4486
2.26 4413
2.28 3782
2.3 2737
2.32 3294
2.34 4396
2.36 3871
2.38 3609
2.4 4092
2.42 3720
2.44 4414
2.46 3905
2.48 4723
2.5 2968
2.52 3371
2.54 2186
2.56 2054
2.58 2402
2.6 2256
2.62 2695
2.64 3094
2.66 4184
2.68 5418
2.7 6472
2.72 4741
2.74 4295
2.76 3946
2.78 3272
2.8 4146
2.82 5343
2.84 5808
2.86 5206
2.88 5392
2.9 4623
2.92 4682
2.94 4916
2.96 4711
2.98 4674
3 4812
3.02 6655
3.04 5830
3.06 5056
3.08 5492
3.1 5771
3.12 4884
3.14 5021
3.16 5614
3.18 5884
3.2 6459
3.22 6152
3.24 6296
3.26 5439
3.28 5314
3.3 5897
3.32 6365
3.34 5835
3.36 5530
3.38 4734
3.4 5526
3.42 5885
3.44 5463
3.46 5825
3.48 4825
3.5 4661
3.52 5410
3.54 5115
3.56 4802
3.58 4520
3.6 3677
3.62 2637
3.64 2675
3.66 2387
3.68 4127
3.7 3759
3.72 4697
3.74 5523
3.76 4558
3.78 3854
3.8 4856
3.82 5314
3.84 3909
3.86 3855
3.88 4103
3.9 4021
3.92 3814
3.94 4923
3.96 3446
3.98 5024
4 4581
4.02 3981
4.04 4512
4.06 5723
4.08 4984
4.1 4702
4.12 4993
4.14 5339
4.16 5536
4.18 5353
4.2 5336
4.22 4073
4.24 3173
4.26 3814
4.28 3218
4.3 4759
4.32 5271
4.34 4315
4.36 3931
4.38 4562
4.4 3723
4.42 3284
4.44 5147
4.46 5130
4.48 4638
4.5 3954
4.52 3331
4.54 3039
4.56 3192
4.58 3058
4.6 2711
4.62 3561
4.64 3085
4.66 4786
4.68 5387
4.7 3729
4.72 4231
4.74 6360
4.76 6272
4.78 6038
4.8 4012
4.82 4351
4.84 3421
4.86 3848
4.88 3036
4.9 3453
4.92 3136
4.94 2859
4.96 2323
4.98 2599
5 2023
5.02 2624
5.04 3009
5.06 3112
5.08 3062
5.1 2787
5.12 3347
5.14 3097
5.16 4376
5.18 4731
5.2 4304
5.22 3720
5.24 4182
5.26 3979
5.28 3326
5.3 3986
5.32 3297
5.34 2165
5.36 3168
5.38 3022
5.4 2912
5.42 3321
5.44 2912
5.46 3813
5.48 3814
5.5 3962
5.52 4409
5.54 4937
5.56 4596
5.58 5608
5.6 4042
5.62 4980
5.64 4911
5.66 3929
5.68 4980
5.7 4465
5.72 4423
5.74 3435
5.76 3876
5.78 3820
5.8 5220
5.82 3990
5.84 4034
5.86 3652
5.88 3654
5.9 3670
5.92 5386
5.94 5037
5.96 5030
5.98 4849
6 5647
6.02 5684
6.04 5201
6.06 5036
6.08 4711
6.1 4226
6.12 4362
6.14 4421
6.16 4313
6.18 4466
6.2 4151
6.22 3948
6.24 4038
6.26 4272
6.28 4859
6.3 5065
6.32 4334
6.34 3990
6.36 3980
6.38 3942
6.4 3737
6.42 3474
6.44 5051
6.46 4851
6.48 4135
6.5 4066
6.52 4074
6.54 4170
6.56 4199
6.58 4896
6.6 4606
6.62 4432
6.64 4304
6.66 4842
6.68 5272
6.7 5348
6.72 5609
6.74 4842
6.76 5474
6.78 5138
6.8 5749
6.82 6438
6.84 5543
6.86 5231
6.88 5755
6.9 5388
6.92 5324
6.94 6147
6.96 6773
6.98 7097
7 6678
7.02 6036
7.04 5179
7.06 6079
7.08 6312
7.1 6383
7.12 6570
7.14 6120
7.16 5656
7.18 5152
7.2 5292
7.22 5407
7.24 4985
7.26 5677
7.28 5344
7.3 6774
7.32 6789
7.34 7621
7.36 7769
7.38 6406
7.4 5987
7.42 6039
7.44 6114
7.46 5911
7.48 5234
7.5 5578
7.52 6367
7.54 6484
7.56 6004
7.58 6047
7.6 5969
7.62 6505
7.64 6065
7.66 6939
7.68 6143
7.7 6225
7.72 5719
7.74 5178
7.76 5468
7.78 5356
7.8 4941
7.82 5893
7.84 5528
7.86 6245
7.88 5832
7.9 6417
7.92 5971
7.94 5309
7.96 5410
7.98 5529
8 4693
8.02 4665
8.04 5144
8.06 4008
8.08 5007
8.1 5616
8.12 6346
8.14 5564
8.16 4885
8.18 5278
8.2 4410
8.22 4309
8.24 4556
8.26 4236
8.28 5390
8.3 4835
8.32 4996
8.34 4748
8.36 5514
8.38 5083
8.4 5477
8.42 6641
8.44 6419
8.46 6147
8.48 5033
8.5 4952
8.52 4836
8.54 5041
8.56 4944
8.58 5051
8.6 4773
8.62 4805
8.64 5118
8.66 5847
8.68 5127
8.7 5612
8.72 5593
8.74 5248
8.76 4961
8.78 4479
8.8 4537
8.82 4358
8.84 4800
8.86 3965
8.88 4157
8.9 4081
8.92 5112
8.94 4081
8.96 4426
8.98 4356
9 4546
9.02 4229
9.04 4762
9.06 5043
9.08 4467
9.1 4460
9.12 4540
9.14 4766
9.16 4783
9.18 4539
9.2 5858
9.22 5519
9.24 4810
9.26 4380
9.28 4351
9.3 4371
9.32 5183
9.34 5538
9.36 3918
9.38 4386
9.4 5507
9.42 6164
9.44 4920
9.46 5571
9.48 5015
9.5 5780
9.52 5323
9.54 4376
9.56 4814
9.58 5009
9.6 5300
9.62 5008
9.64 4401
9.66 4811
9.68 4672
9.7 5358
9.72 5223
9.74 5669
9.76 5726
9.78 5786
9.8 3878
9.82 4804
9.84 3744
9.86 4066
9.88 4405
9.9 3550
9.92 3771
9.94 3715
9.96 2554
9.98 2966
10 2540
10.02 2621
10.04 2677
10.06 2777
10.08 3238
10.1 3780
10.12 3058
10.14 3590
10.16 3123
10.18 2983
10.2 2864
10.22 3586
10.24 3759
10.26 4158
10.28 4309
10.3 4571
10.32 4033
10.34 3167
10.36 3608
10.38 3526
10.4 3444
10.42 3589
10.44 4850
10.46 4047
10.48 4671
10.5 3803
10.52 4840
10.54 4740
10.56 4502
10.58 4774
10.6 4980
10.62 6418
10.64 5692
10.66 4678
10.68 4582
10.7 4846
10.72 2882
10.74 3999
10.76 3363
10.78 4995
10.8 4595
10.82 4634
10.84 5150
10.86 4394
10.88 4063
10.9 4589
10.92 4730
10.94 5339
10.96 5527
10.98 5231
11 4782
11.02 5450
11.04 5641
11.06 4521
11.08 4722
11.1 4829
11.12 5601
11.14 4918
11.16 5419
11.18 5023
11.2 4851
11.22 4385
11.24 5036
11.26 4057
11.28 5201
11.3 4827
11.32 4233
11.34 3621
11.36 4093
11.38 3864
11.4 3421
11.42 2862
11.44 2744
11.46 2659
11.48 3139
11.5 3451
11.52 2597
11.54 2214
11.56 2248
11.58 2630
11.6 2942
11.62 2593
11.64 2996
11.66 2988
11.68 2702
11.7 4236
11.72 3335
11.74 2822
11.76 3781
11.78 3698
11.8 4232
11.82 3862
11.84 3708
11.86 3719
11.88 3251
11.9 3374
11.92 5788
11.94 5267
11.96 4189
11.98 3370
12 2052
12.02 3116
12.04 4638
12.06 3761
12.08 3482
12.1 3584
12.12 3960
12.14 4266
12.16 5330
12.18 4048
12.2 4181
12.22 4977
12.24 4509
12.26 4530
12.28 5109
12.3 6053
12.32 5153
12.34 5697
12.36 5167
12.38 5145
12.4 4767
12.42 5061
12.44 3338
12.46 3653
12.48 4019
12.5 4061
12.52 3955
12.54 4673
12.56 4349
12.58 4523
12.6 4957
12.62 4370
12.64 3143
12.66 4075
12.68 3337
12.7 2918
12.72 4192
12.74 2863
12.76 3117
12.78 3115
12.8 3224
12.82 4207
12.84 4229
12.86 4489
12.88 3220
12.9 5674
12.92 5149
12.94 4668
12.96 4249
12.98 4485
13 3839
13.02 3964
13.04 4138
13.06 3926
13.08 4803
13.1 5086
13.12 4583
13.14 5100
13.16 5142
13.18 3843
13.2 4429
13.22 5104
13.24 5582
13.26 5470
13.28 5016
13.3 5369
13.32 4924
13.34 3547
13.36 4746
13.38 4196
13.4 4765
13.42 4929
13.44 5360
13.46 4016
13.48 4194
13.5 5180
13.52 4964
13.54 3692
13.56 3755
13.58 4179
13.6 4119
13.62 4903
13.64 3796
13.66 4952
13.68 6073
13.7 5302
13.72 6088
13.74 5257
13.76 4750
13.78 3736
13.8 4400
13.82 3542
13.84 2542
13.86 4131
13.88 3900
13.9 3833
13.92 4774
13.94 3876
13.96 4808
13.98 4141
14 4674
14.02 4837
14.04 5443
14.06 5290
14.08 4352
14.1 3535
14.12 4002
14.14 4346
14.16 3833
14.18 3156
14.2 4587
14.22 3587
14.24 3413
14.26 3254
14.28 2873
14.3 2218
14.32 3873
14.34 3513
14.36 4075
14.38 3154
14.4 1909
14.42 3005
14.44 2613
14.46 2166
14.48 1197
14.5 2940
14.52 3486
14.54 3188
14.56 1875
14.58 2728
14.6 3061
14.62 3855
14.64 4010
14.66 2405
14.68 2873
14.7 2558
14.72 2985
14.74 2744
14.76 2827
14.78 2218
14.8 3590
14.82 4694
14.84 3712
14.86 3073
14.88 2216
14.9 3848
14.92 2920
14.94 2561
14.96 2802
14.98 3162
15 3256
15.02 3803
15.04 4100
15.06 3066
15.08 2507
15.1 3086
15.12 2731
15.14 3373
15.16 2670
15.18 3175
15.2 3436
15.22 4060
15.24 3968
15.26 2757
15.28 3100
15.3 3085
15.32 3851
15.34 3677
15.36 3390
15.38 2729
15.4 1434
15.42 2765
15.44 2495
15.46 3269
15.48 2131
15.5 2320
15.52 2399
15.54 4528
15.56 4707
15.58 4701
15.6 4775
15.62 5538
15.64 4924
15.66 4574
15.68 3602
15.7 3677
15.72 3848
15.74 3898
15.76 3520
15.78 4063
15.8 2820
15.82 2627
15.84 2362
15.86 3780
15.88 4517
15.9 3872
15.92 3382
15.94 3894
15.96 3977
15.98 3849
16 4089
16.02 4608
16.04 4192
16.06 2962
16.08 3069
16.1 4108
16.12 3851
16.14 3360
16.16 2644
16.18 2568
16.2 3161
16.22 2747
16.24 3822
16.26 3492
16.28 3433
16.3 3329
16.32 3772
16.34 3216
16.36 4481
16.38 3888
16.4 4837
16.42 4670
16.44 5146
16.46 4720
16.48 5731
16.5 5343
16.52 5118
16.54 6212
16.56 6226
16.58 6857
16.6 7406
16.62 6949
16.64 5728
16.66 5618
16.68 6453
16.7 5497
16.72 5564
16.74 5485
16.76 5361
16.78 5996
16.8 5267
16.82 5674
16.84 6001
16.86 6292
16.88 5271
16.9 4708
16.92 6048
16.94 6058
16.96 6032
16.98 6154
17 5925
17.02 5913
17.04 5875
17.06 5858
17.08 6308
17.1 6740
17.12 5574
17.14 5120
17.16 7035
17.18 6453
17.2 4618
17.22 4699
17.24 5168
17.26 4243
17.28 4774
17.3 3950
17.32 4547
17.34 5267
17.36 5565
17.38 4298
17.4 4633
17.42 4729
17.44 3519
17.46 3980
17.48 4061
17.5 4940
17.52 4751
17.54 4212
17.56 4038
17.58 3734
17.6 5176
17.62 4392
17.64 3869
17.66 4111
17.68 5190
17.7 4266
17.72 5034
17.74 4999
17.76 4662
17.78 4701
17.8 6158
17.82 4888
17.84 5294
17.86 4792
17.88 5140
17.9 5411
17.92 4399
17.94 4868
17.96 4840
17.98 3234
18 4229
18.02 4359
18.04 4393
18.06 3460
18.08 2529
18.1 3193
18.12 4139
18.14 3536
18.16 5095
18.18 4627
18.2 4046
18.22 3948
18.24 2976
18.26 3348
18.28 4842
18.3 4061
18.32 3616
18.34 3897
18.36 4421
18.38 4879
18.4 5839
18.42 4877
18.44 5793
18.46 5202
18.48 4870
18.5 5921
18.52 4914
18.54 4105
18.56 5963
18.58 5908
18.6 6089
18.62 5481
18.64 5609
18.66 4213
18.68 5070
18.7 4530
18.72 4603
18.74 4560
18.76 4798
18.78 4564
18.8 3871
18.82 3982
18.84 4242
18.86 4790
18.88 4225
18.9 3843
18.92 4050
18.94 4572
18.96 3840
18.98 4013
19 4455
19.02 5445
19.04 4270
19.06 4568
19.08 4780
19.1 4017
19.12 4507
19.14 4092
19.16 5429
19.18 3731
19.2 4440
19.22 5174
19.24 5151
19.26 5551
19.28 5766
19.3 5777
19.32 4759
19.34 5866
19.36 5573
19.38 5789
19.4 5217
19.42 5493
19.44 4904
19.46 4549
19.48 4537
19.5 5282
19.52 4508
19.54 4777
19.56 4829
19.58 5326
19.6 5348
19.62 5674
19.64 5297
19.66 5676
19.68 5889
19.7 6297
19.72 6692
19.74 6395
19.76 5335
19.78 6131
19.8 6660
19.82 7155
19.84 5563
19.86 6501
19.88 5563
19.9 4685
19.92 4992
19.94 4784
19.96 3752
19.98 4687
20 5997
&
@target G2.S0
@type xy
1 0.470532
2 0.51701
3 0.46661
4 0.449054
5 0.483684
6 0.448804
7 0.453789
8 0.616381
9 0.470398
10 0.703651
11 0.467547
12 0.452244
13 0.469734
14 0.451691
15 0.436864
16 0.445954
17 0.43735
18 0.43652
19 0.439346
20 0.436864
21 0.445281
22 0.45
23 0.441418
24 0.443875
25 0.446878
26 0.451276
27 0.448721
28 0.569605
29 0.442634
30 0.477336
31 0.607063
32 0.563649
33 0.487109
34 0.887947
35 0.771379
36 0.867597
37 0.475026
38 0.47613
39 0.46992
40 0.450694
41 0.447381
42 0.467253
43 0.438577
44 0.486081
45 0.435489
46 0.484071
47 0.4441
48 0.459864
49 0.439118
50 0.727152
51 0.445954
52 0.442662
53 0.444241
54 0.472811
55 0.433734
56 0.447493
57 0.459239
58 0.460461
59 0.45241
60 0.577473
61 0.49328
62 0.472811
63 0.473075
64 0.458639
65 0.466208
66 0.4441
67 0.439004
68 0.430494
69 0.446123
70 0.439716
71 0.449277
72 0.437636
73 0.444241
74 0.462249
75 0.445281
76 0.438435
77 0.442578
78 0.448218
&
@target G2.S1
@type xy
1 0.501249
2 0.77269
3 0.466127
4 0.457739
5 0.497419
6 0.457739
7 0.464865
8 0.530236
9 0.508355
10 0.781169
11 0.48327
12 0.462033
13 0.455028
14 0.457166
15 0.431915
16 0.447242
17 0.470665
18 0.451691
19 0.442634
20 0.44657
21 0.464489
22 0.45853
23 0.453597
24 0.44925
25 0.43963
26 0.446682
27 0.476525
28 0.660568
29 0.463708
30 0.487391
31 0.503016
32 0.535747
33 0.463384
34 0.894358
35 0.830301
36 0.880185
37 0.468828
38 0.463357
39 0.468028
40 0.457876
41 0.449277
42 0.454368
43 0.467065
44 0.52302
45 0.450721
46 0.500025
47 0.446626
48 0.460787
49 0.46114
50 0.627076
51 0.453459
52 0.459185
53 0.451276
54 0.456098
55 0.446682
56 0.443481
57 0.449722
58 0.461979
59 0.451248
60 0.634212
61 0.493609
62 0.479531
63 0.477336
64 0.440028
65 0.462439
66 0.444634
67 0.429359
68 0.449889
69 0.461573
70 0.441984
71 0.42267
72 0.459647
73 0.453789
74 0.440284
75 0.433503
76 0.441418
77 0.450166
78 0.44886
&
@target G2.S2
@type xy
1 0.470425
2 0.486647
3 0.574587
4 0.433704
5 0.769367
6 0.536703
7 0.505445
8 1.05084
9 0.960586
10 1.0908
11 0.628709
12 0.497217
13 0.48026
14 0.474342
15 0.423438
16 0.427785
17 0.489337
18 0.449333
19 0.476287
20 0.440823
21 0.445786
22 0.447939
23 0.446038
24 0.446235
25 0.439402
26 0.463196
27 0.48169
28 0.78347
29 0.428544
30 0.478357
31 0.56136
32 0.903175
33 0.782145
34 1.131
35 1.08003
36 1.14396
37 0.908708
38 0.732223
39 0.520888
40 0.437635
41 0.443537
42 0.451526
43 0.465859
44 0.458912
45 0.442267
46 0.480443
47 0.454698
48 0.480234
49 0.43832
50 0.750517
51 0.442775
52 0.465564
53 0.439944
54 0.447744
55 0.406879
56 0.412947
57 0.467145
58 0.491579
59 0.478879
60 0.875
61 0.876926
62 0.840089
63 0.556304
64 0.461546
65 0.492697
66 0.45555
67 0.434827
68 0.446599
69 0.465538
70 0.419434
71 0.441163
72 0.437864
73 0.452134
74 0.456673
75 0.444016
76 0.445028
77 0.445478
78 0.451054
&
