# Supplementary material for: Data showing the lipid conformations and membrane binding behaviors of beta-amyloid fibrils in phase-separated cholesterol-enriched lipid domains with and without glycolipid and oxidized cholesterol from coarse-grained molecular dynamics simulations
Source: Data Brief. 2020 Apr 19;30:105496. doi: 10.1016/j.dib.2020.105496 (PMC7186522; doi:10.1016/j.dib.2020.105496)
Supplement: Supplementary file 1 [file mmc1.zip › Supplementary-Data/S17-21/Figure-S20/Figure-S20B-P4-ABC-1.agr]

# Grace project file
#
@version 50125
@page size 792, 612
@page scroll 5%
@page inout 5%
@link page off
@map font 0 to "Times-Roman", "Times-Roman"
@map font 1 to "Times-Italic", "Times-Italic"
@map font 2 to "Times-Bold", "Times-Bold"
@map font 3 to "Times-BoldItalic", "Times-BoldItalic"
@map font 4 to "Helvetica", "Helvetica"
@map font 5 to "Helvetica-Oblique", "Helvetica-Oblique"
@map font 6 to "Helvetica-Bold", "Helvetica-Bold"
@map font 7 to "Helvetica-BoldOblique", "Helvetica-BoldOblique"
@map font 8 to "Courier", "Courier"
@map font 9 to "Courier-Oblique", "Courier-Oblique"
@map font 10 to "Courier-Bold", "Courier-Bold"
@map font 11 to "Courier-BoldOblique", "Courier-BoldOblique"
@map font 12 to "Symbol", "Symbol"
@map font 13 to "ZapfDingbats", "ZapfDingbats"
@map color 0 to (255, 255, 255), "white"
@map color 1 to (0, 0, 0), "black"
@map color 2 to (255, 0, 0), "red"
@map color 3 to (0, 255, 0), "green"
@map color 4 to (0, 0, 255), "blue"
@map color 5 to (255, 255, 0), "yellow"
@map color 6 to (188, 143, 143), "brown"
@map color 7 to (220, 220, 220), "grey"
@map color 8 to (148, 0, 211), "violet"
@map color 9 to (0, 255, 255), "cyan"
@map color 10 to (255, 0, 255), "magenta"
@map color 11 to (255, 165, 0), "orange"
@map color 12 to (114, 33, 188), "indigo"
@map color 13 to (103, 7, 72), "maroon"
@map color 14 to (64, 224, 208), "turquoise"
@map color 15 to (0, 139, 0), "green4"
@reference date 0
@date wrap off
@date wrap year 1950
@default linewidth 1.0
@default linestyle 1
@default color 1
@default pattern 1
@default font 0
@default char size 1.000000
@default symbol size 1.000000
@default sformat "%.8g"
@background color 0
@page background fill on
@timestamp off
@timestamp 0.03, 0.03
@timestamp color 1
@timestamp rot 0
@timestamp font 0
@timestamp char size 1.000000
@timestamp def "Tue Dec 12 14:27:03 2017"
@r0 off
@link r0 to g0
@r0 type above
@r0 linestyle 1
@r0 linewidth 1.0
@r0 color 1
@r0 line 0, 0, 0, 0
@r1 off
@link r1 to g0
@r1 type above
@r1 linestyle 1
@r1 linewidth 1.0
@r1 color 1
@r1 line 0, 0, 0, 0
@r2 off
@link r2 to g0
@r2 type above
@r2 linestyle 1
@r2 linewidth 1.0
@r2 color 1
@r2 line 0, 0, 0, 0
@r3 off
@link r3 to g0
@r3 type above
@r3 linestyle 1
@r3 linewidth 1.0
@r3 color 1
@r3 line 0, 0, 0, 0
@r4 off
@link r4 to g0
@r4 type above
@r4 linestyle 1
@r4 linewidth 1.0
@r4 color 1
@r4 line 0, 0, 0, 0
@g0 on
@g0 hidden false
@g0 type XY
@g0 stacked false
@g0 bar hgap 0.000000
@g0 fixedpoint off
@g0 fixedpoint type 0
@g0 fixedpoint xy 0.000000, 0.000000
@g0 fixedpoint format general general
@g0 fixedpoint prec 6, 6
@with g0
@    world 0, 0, 20, 6
@    stack world 0, 0, 0, 0
@    znorm 1
@    view 0.100000, 0.720000, 0.800000, 0.950000
@    title ""
@    title font 0
@    title size 1.500000
@    title color 1
@    subtitle ""
@    subtitle font 0
@    subtitle size 1.000000
@    subtitle color 1
@    xaxes scale Normal
@    yaxes scale Normal
@    xaxes invert off
@    yaxes invert off
@    xaxis  on
@    xaxis  type zero false
@    xaxis  offset 0.000000 , 0.000000
@    xaxis  bar on
@    xaxis  bar color 1
@    xaxis  bar linestyle 1
@    xaxis  bar linewidth 1.0
@    xaxis  label "Time (\xm\0s)"
@    xaxis  label layout para
@    xaxis  label place auto
@    xaxis  label char size 0.900000
@    xaxis  label font 0
@    xaxis  label color 1
@    xaxis  label place normal
@    xaxis  tick on
@    xaxis  tick major 5
@    xaxis  tick minor ticks 4
@    xaxis  tick default 6
@    xaxis  tick place rounded true
@    xaxis  tick in
@    xaxis  tick major size 1.000000
@    xaxis  tick major color 1
@    xaxis  tick major linewidth 1.0
@    xaxis  tick major linestyle 1
@    xaxis  tick major grid off
@    xaxis  tick minor color 1
@    xaxis  tick minor linewidth 1.0
@    xaxis  tick minor linestyle 1
@    xaxis  tick minor grid off
@    xaxis  tick minor size 0.500000
@    xaxis  ticklabel on
@    xaxis  ticklabel format general
@    xaxis  ticklabel prec 5
@    xaxis  ticklabel formula ""
@    xaxis  ticklabel append ""
@    xaxis  ticklabel prepend ""
@    xaxis  ticklabel angle 0
@    xaxis  ticklabel skip 0
@    xaxis  ticklabel stagger 0
@    xaxis  ticklabel place normal
@    xaxis  ticklabel offset auto
@    xaxis  ticklabel offset 0.000000 , 0.010000
@    xaxis  ticklabel start type auto
@    xaxis  ticklabel start 0.000000
@    xaxis  ticklabel stop type auto
@    xaxis  ticklabel stop 0.000000
@    xaxis  ticklabel char size 0.800000
@    xaxis  ticklabel font 0
@    xaxis  ticklabel color 1
@    xaxis  tick place both
@    xaxis  tick spec type none
@    yaxis  on
@    yaxis  type zero false
@    yaxis  offset 0.000000 , 0.000000
@    yaxis  bar on
@    yaxis  bar color 1
@    yaxis  bar linestyle 1
@    yaxis  bar linewidth 1.0
@    yaxis  label "Minimum  Distance (nm)"
@    yaxis  label layout para
@    yaxis  label place auto
@    yaxis  label char size 0.900000
@    yaxis  label font 0
@    yaxis  label color 1
@    yaxis  label place normal
@    yaxis  tick on
@    yaxis  tick major 1
@    yaxis  tick minor ticks 1
@    yaxis  tick default 6
@    yaxis  tick place rounded true
@    yaxis  tick in
@    yaxis  tick major size 1.000000
@    yaxis  tick major color 1
@    yaxis  tick major linewidth 1.0
@    yaxis  tick major linestyle 1
@    yaxis  tick major grid off
@    yaxis  tick minor color 1
@    yaxis  tick minor linewidth 1.0
@    yaxis  tick minor linestyle 1
@    yaxis  tick minor grid off
@    yaxis  tick minor size 0.500000
@    yaxis  ticklabel on
@    yaxis  ticklabel format general
@    yaxis  ticklabel prec 5
@    yaxis  ticklabel formula ""
@    yaxis  ticklabel append ""
@    yaxis  ticklabel prepend ""
@    yaxis  ticklabel angle 0
@    yaxis  ticklabel skip 0
@    yaxis  ticklabel stagger 0
@    yaxis  ticklabel place normal
@    yaxis  ticklabel offset auto
@    yaxis  ticklabel offset 0.000000 , 0.010000
@    yaxis  ticklabel start type auto
@    yaxis  ticklabel start 0.000000
@    yaxis  ticklabel stop type auto
@    yaxis  ticklabel stop 0.000000
@    yaxis  ticklabel char size 0.800000
@    yaxis  ticklabel font 0
@    yaxis  ticklabel color 1
@    yaxis  tick place both
@    yaxis  tick spec type none
@    altxaxis  off
@    altyaxis  off
@    legend on
@    legend loctype view
@    legend 0.82, 0.93
@    legend box color 1
@    legend box pattern 0
@    legend box linewidth 1.0
@    legend box linestyle 0
@    legend box fill color 0
@    legend box fill pattern 0
@    legend font 0
@    legend char size 1.000000
@    legend color 1
@    legend length 2
@    legend vgap 1
@    legend hgap 1
@    legend invert false
@    frame type 0
@    frame linestyle 1
@    frame linewidth 1.0
@    frame color 1
@    frame pattern 1
@    frame background color 0
@    frame background pattern 0
@    s0 hidden false
@    s0 type xy
@    s0 symbol 0
@    s0 symbol size 1.000000
@    s0 symbol color 3
@    s0 symbol pattern 1
@    s0 symbol fill color 3
@    s0 symbol fill pattern 0
@    s0 symbol linewidth 1.0
@    s0 symbol linestyle 1
@    s0 symbol char 65
@    s0 symbol char font 0
@    s0 symbol skip 0
@    s0 line type 1
@    s0 line linestyle 1
@    s0 line linewidth 1.0
@    s0 line color 3
@    s0 line pattern 1
@    s0 baseline type 0
@    s0 baseline off
@    s0 dropline off
@    s0 fill type 0
@    s0 fill rule 0
@    s0 fill color 3
@    s0 fill pattern 1
@    s0 avalue off
@    s0 avalue type 2
@    s0 avalue char size 1.000000
@    s0 avalue font 0
@    s0 avalue color 1
@    s0 avalue rot 0
@    s0 avalue format general
@    s0 avalue prec 3
@    s0 avalue prepend ""
@    s0 avalue append ""
@    s0 avalue offset 0.000000 , 0.000000
@    s0 errorbar on
@    s0 errorbar place both
@    s0 errorbar color 3
@    s0 errorbar pattern 1
@    s0 errorbar size 1.000000
@    s0 errorbar linewidth 1.0
@    s0 errorbar linestyle 1
@    s0 errorbar riser linewidth 1.0
@    s0 errorbar riser linestyle 1
@    s0 errorbar riser clip off
@    s0 errorbar riser clip length 0.100000
@    s0 comment "/Users/KCheng/Desktop/cg_small_water_run/md-run-lonestar/namchi-04-26-2014/g-mind/1md-1.0nm-results/DPP-mind-.xvg"
@    s0 legend  "Protein-DPPC"
@    s1 hidden false
@    s1 type xy
@    s1 symbol 0
@    s1 symbol size 1.000000
@    s1 symbol color 11
@    s1 symbol pattern 1
@    s1 symbol fill color 11
@    s1 symbol fill pattern 0
@    s1 symbol linewidth 1.0
@    s1 symbol linestyle 1
@    s1 symbol char 65
@    s1 symbol char font 0
@    s1 symbol skip 0
@    s1 line type 1
@    s1 line linestyle 1
@    s1 line linewidth 1.0
@    s1 line color 11
@    s1 line pattern 1
@    s1 baseline type 0
@    s1 baseline off
@    s1 dropline off
@    s1 fill type 0
@    s1 fill rule 0
@    s1 fill color 11
@    s1 fill pattern 1
@    s1 avalue off
@    s1 avalue type 2
@    s1 avalue char size 1.000000
@    s1 avalue font 0
@    s1 avalue color 1
@    s1 avalue rot 0
@    s1 avalue format general
@    s1 avalue prec 3
@    s1 avalue prepend ""
@    s1 avalue append ""
@    s1 avalue offset 0.000000 , 0.000000
@    s1 errorbar on
@    s1 errorbar place both
@    s1 errorbar color 11
@    s1 errorbar pattern 1
@    s1 errorbar size 1.000000
@    s1 errorbar linewidth 1.0
@    s1 errorbar linestyle 1
@    s1 errorbar riser linewidth 1.0
@    s1 errorbar riser linestyle 1
@    s1 errorbar riser clip off
@    s1 errorbar riser clip length 0.100000
@    s1 comment "/Users/KCheng/Desktop/cg_small_water_run/md-run-lonestar/namchi-04-26-2014/g-mind/1md-1.0nm-results/DUP-mind-.xvg"
@    s1 legend  "Protein-DUPC"
@    s2 hidden false
@    s2 type xy
@    s2 symbol 0
@    s2 symbol size 1.000000
@    s2 symbol color 1
@    s2 symbol pattern 1
@    s2 symbol fill color 1
@    s2 symbol fill pattern 0
@    s2 symbol linewidth 1.0
@    s2 symbol linestyle 1
@    s2 symbol char 65
@    s2 symbol char font 0
@    s2 symbol skip 0
@    s2 line type 1
@    s2 line linestyle 1
@    s2 line linewidth 1.0
@    s2 line color 1
@    s2 line pattern 1
@    s2 baseline type 0
@    s2 baseline off
@    s2 dropline off
@    s2 fill type 0
@    s2 fill rule 0
@    s2 fill color 1
@    s2 fill pattern 1
@    s2 avalue off
@    s2 avalue type 2
@    s2 avalue char size 1.000000
@    s2 avalue font 0
@    s2 avalue color 1
@    s2 avalue rot 0
@    s2 avalue format general
@    s2 avalue prec 3
@    s2 avalue prepend ""
@    s2 avalue append ""
@    s2 avalue offset 0.000000 , 0.000000
@    s2 errorbar on
@    s2 errorbar place both
@    s2 errorbar color 1
@    s2 errorbar pattern 1
@    s2 errorbar size 1.000000
@    s2 errorbar linewidth 1.0
@    s2 errorbar linestyle 1
@    s2 errorbar riser linewidth 1.0
@    s2 errorbar riser linestyle 1
@    s2 errorbar riser clip off
@    s2 errorbar riser clip length 0.100000
@    s2 comment "/Users/KCheng/Desktop/cg_small_water_run/md-run-lonestar/namchi-04-26-2014/g-mind/1md-1.0nm-results/CHO-mind-.xvg"
@    s2 legend  "Protein-CHOL"
@g1 on
@g1 hidden false
@g1 type XY
@g1 stacked false
@g1 bar hgap 0.000000
@g1 fixedpoint off
@g1 fixedpoint type 0
@g1 fixedpoint xy 0.000000, 0.000000
@g1 fixedpoint format general general
@g1 fixedpoint prec 6, 6
@with g1
@    world 0, 0, 20, 15000
@    stack world 0, 0, 0, 0
@    znorm 1
@    view 0.100000, 0.410000, 0.800000, 0.640000
@    title ""
@    title font 0
@    title size 1.500000
@    title color 1
@    subtitle ""
@    subtitle font 0
@    subtitle size 1.000000
@    subtitle color 1
@    xaxes scale Normal
@    yaxes scale Normal
@    xaxes invert off
@    yaxes invert off
@    xaxis  on
@    xaxis  type zero false
@    xaxis  offset 0.000000 , 0.000000
@    xaxis  bar on
@    xaxis  bar color 1
@    xaxis  bar linestyle 1
@    xaxis  bar linewidth 1.0
@    xaxis  label "Time (\xm\0s)"
@    xaxis  label layout para
@    xaxis  label place auto
@    xaxis  label char size 0.900000
@    xaxis  label font 0
@    xaxis  label color 1
@    xaxis  label place normal
@    xaxis  tick on
@    xaxis  tick major 5
@    xaxis  tick minor ticks 4
@    xaxis  tick default 6
@    xaxis  tick place rounded true
@    xaxis  tick in
@    xaxis  tick major size 1.000000
@    xaxis  tick major color 1
@    xaxis  tick major linewidth 1.0
@    xaxis  tick major linestyle 1
@    xaxis  tick major grid off
@    xaxis  tick minor color 1
@    xaxis  tick minor linewidth 1.0
@    xaxis  tick minor linestyle 1
@    xaxis  tick minor grid off
@    xaxis  tick minor size 0.500000
@    xaxis  ticklabel on
@    xaxis  ticklabel format general
@    xaxis  ticklabel prec 5
@    xaxis  ticklabel formula ""
@    xaxis  ticklabel append ""
@    xaxis  ticklabel prepend ""
@    xaxis  ticklabel angle 0
@    xaxis  ticklabel skip 0
@    xaxis  ticklabel stagger 0
@    xaxis  ticklabel place normal
@    xaxis  ticklabel offset auto
@    xaxis  ticklabel offset 0.000000 , 0.010000
@    xaxis  ticklabel start type auto
@    xaxis  ticklabel start 0.000000
@    xaxis  ticklabel stop type auto
@    xaxis  ticklabel stop 0.000000
@    xaxis  ticklabel char size 0.800000
@    xaxis  ticklabel font 0
@    xaxis  ticklabel color 1
@    xaxis  tick place both
@    xaxis  tick spec type none
@    yaxis  on
@    yaxis  type zero false
@    yaxis  offset 0.000000 , 0.000000
@    yaxis  bar on
@    yaxis  bar color 1
@    yaxis  bar linestyle 1
@    yaxis  bar linewidth 1.0
@    yaxis  label "Number of Contacts (< 2 nm)"
@    yaxis  label layout para
@    yaxis  label place auto
@    yaxis  label char size 0.900000
@    yaxis  label font 0
@    yaxis  label color 1
@    yaxis  label place normal
@    yaxis  tick on
@    yaxis  tick major 5000
@    yaxis  tick minor ticks 1
@    yaxis  tick default 6
@    yaxis  tick place rounded true
@    yaxis  tick in
@    yaxis  tick major size 1.000000
@    yaxis  tick major color 1
@    yaxis  tick major linewidth 1.0
@    yaxis  tick major linestyle 1
@    yaxis  tick major grid off
@    yaxis  tick minor color 1
@    yaxis  tick minor linewidth 1.0
@    yaxis  tick minor linestyle 1
@    yaxis  tick minor grid off
@    yaxis  tick minor size 0.500000
@    yaxis  ticklabel on
@    yaxis  ticklabel format general
@    yaxis  ticklabel prec 5
@    yaxis  ticklabel formula ""
@    yaxis  ticklabel append ""
@    yaxis  ticklabel prepend ""
@    yaxis  ticklabel angle 0
@    yaxis  ticklabel skip 0
@    yaxis  ticklabel stagger 0
@    yaxis  ticklabel place normal
@    yaxis  ticklabel offset auto
@    yaxis  ticklabel offset 0.000000 , 0.010000
@    yaxis  ticklabel start type auto
@    yaxis  ticklabel start 0.000000
@    yaxis  ticklabel stop type auto
@    yaxis  ticklabel stop 0.000000
@    yaxis  ticklabel char size 0.800000
@    yaxis  ticklabel font 0
@    yaxis  ticklabel color 1
@    yaxis  tick place both
@    yaxis  tick spec type none
@    altxaxis  off
@    altyaxis  off
@    legend on
@    legend loctype view
@    legend 0.78, 0.8
@    legend box color 1
@    legend box pattern 1
@    legend box linewidth 1.0
@    legend box linestyle 1
@    legend box fill color 0
@    legend box fill pattern 1
@    legend font 0
@    legend char size 1.000000
@    legend color 1
@    legend length 2
@    legend vgap 1
@    legend hgap 1
@    legend invert false
@    frame type 0
@    frame linestyle 1
@    frame linewidth 1.0
@    frame color 1
@    frame pattern 1
@    frame background color 0
@    frame background pattern 0
@    s0 hidden false
@    s0 type xy
@    s0 symbol 0
@    s0 symbol size 1.000000
@    s0 symbol color 3
@    s0 symbol pattern 1
@    s0 symbol fill color 3
@    s0 symbol fill pattern 0
@    s0 symbol linewidth 1.0
@    s0 symbol linestyle 1
@    s0 symbol char 65
@    s0 symbol char font 0
@    s0 symbol skip 0
@    s0 line type 1
@    s0 line linestyle 1
@    s0 line linewidth 1.0
@    s0 line color 3
@    s0 line pattern 1
@    s0 baseline type 0
@    s0 baseline off
@    s0 dropline off
@    s0 fill type 0
@    s0 fill rule 0
@    s0 fill color 1
@    s0 fill pattern 1
@    s0 avalue off
@    s0 avalue type 2
@    s0 avalue char size 1.000000
@    s0 avalue font 0
@    s0 avalue color 1
@    s0 avalue rot 0
@    s0 avalue format general
@    s0 avalue prec 3
@    s0 avalue prepend ""
@    s0 avalue append ""
@    s0 avalue offset 0.000000 , 0.000000
@    s0 errorbar on
@    s0 errorbar place both
@    s0 errorbar color 3
@    s0 errorbar pattern 1
@    s0 errorbar size 1.000000
@    s0 errorbar linewidth 1.0
@    s0 errorbar linestyle 1
@    s0 errorbar riser linewidth 1.0
@    s0 errorbar riser linestyle 1
@    s0 errorbar riser clip off
@    s0 errorbar riser clip length 0.100000
@    s0 comment "/Users/KCheng/Desktop/cg_small_water_run/md-run-lonestar/namchi-04-26-2014/g-mind/1md-1.0nm-results/DPP-numcont-.xvg"
@    s0 legend  ""
@    s1 hidden false
@    s1 type xy
@    s1 symbol 0
@    s1 symbol size 1.000000
@    s1 symbol color 11
@    s1 symbol pattern 1
@    s1 symbol fill color 11
@    s1 symbol fill pattern 0
@    s1 symbol linewidth 1.0
@    s1 symbol linestyle 1
@    s1 symbol char 65
@    s1 symbol char font 0
@    s1 symbol skip 0
@    s1 line type 1
@    s1 line linestyle 1
@    s1 line linewidth 1.0
@    s1 line color 11
@    s1 line pattern 1
@    s1 baseline type 0
@    s1 baseline off
@    s1 dropline off
@    s1 fill type 0
@    s1 fill rule 0
@    s1 fill color 1
@    s1 fill pattern 1
@    s1 avalue off
@    s1 avalue type 2
@    s1 avalue char size 1.000000
@    s1 avalue font 0
@    s1 avalue color 1
@    s1 avalue rot 0
@    s1 avalue format general
@    s1 avalue prec 3
@    s1 avalue prepend ""
@    s1 avalue append ""
@    s1 avalue offset 0.000000 , 0.000000
@    s1 errorbar on
@    s1 errorbar place both
@    s1 errorbar color 11
@    s1 errorbar pattern 1
@    s1 errorbar size 1.000000
@    s1 errorbar linewidth 1.0
@    s1 errorbar linestyle 1
@    s1 errorbar riser linewidth 1.0
@    s1 errorbar riser linestyle 1
@    s1 errorbar riser clip off
@    s1 errorbar riser clip length 0.100000
@    s1 comment "/Users/KCheng/Desktop/cg_small_water_run/md-run-lonestar/namchi-04-26-2014/g-mind/1md-1.0nm-results/DUP-numcont-.xvg"
@    s1 legend  ""
@    s2 hidden false
@    s2 type xy
@    s2 symbol 0
@    s2 symbol size 1.000000
@    s2 symbol color 1
@    s2 symbol pattern 1
@    s2 symbol fill color 1
@    s2 symbol fill pattern 0
@    s2 symbol linewidth 1.0
@    s2 symbol linestyle 1
@    s2 symbol char 65
@    s2 symbol char font 0
@    s2 symbol skip 0
@    s2 line type 1
@    s2 line linestyle 1
@    s2 line linewidth 1.0
@    s2 line color 1
@    s2 line pattern 1
@    s2 baseline type 0
@    s2 baseline off
@    s2 dropline off
@    s2 fill type 0
@    s2 fill rule 0
@    s2 fill color 1
@    s2 fill pattern 1
@    s2 avalue off
@    s2 avalue type 2
@    s2 avalue char size 1.000000
@    s2 avalue font 0
@    s2 avalue color 1
@    s2 avalue rot 0
@    s2 avalue format general
@    s2 avalue prec 3
@    s2 avalue prepend ""
@    s2 avalue append ""
@    s2 avalue offset 0.000000 , 0.000000
@    s2 errorbar on
@    s2 errorbar place both
@    s2 errorbar color 1
@    s2 errorbar pattern 1
@    s2 errorbar size 1.000000
@    s2 errorbar linewidth 1.0
@    s2 errorbar linestyle 1
@    s2 errorbar riser linewidth 1.0
@    s2 errorbar riser linestyle 1
@    s2 errorbar riser clip off
@    s2 errorbar riser clip length 0.100000
@    s2 comment "/Users/KCheng/Desktop/cg_small_water_run/md-run-lonestar/namchi-04-26-2014/g-mind/1md-1.0nm-results/CHO-numcont-.xvg"
@    s2 legend  ""
@g2 on
@g2 hidden false
@g2 type XY
@g2 stacked false
@g2 bar hgap 0.000000
@g2 fixedpoint off
@g2 fixedpoint type 0
@g2 fixedpoint xy 0.000000, 0.000000
@g2 fixedpoint format general general
@g2 fixedpoint prec 6, 6
@with g2
@    world 0, 0, 130, 1
@    stack world 0, 0, 0, 0
@    znorm 1
@    view 0.100000, 0.100000, 0.800000, 0.330000
@    title ""
@    title font 0
@    title size 1.500000
@    title color 1
@    subtitle ""
@    subtitle font 0
@    subtitle size 1.000000
@    subtitle color 1
@    xaxes scale Normal
@    yaxes scale Normal
@    xaxes invert off
@    yaxes invert off
@    xaxis  on
@    xaxis  type zero false
@    xaxis  offset 0.000000 , 0.000000
@    xaxis  bar on
@    xaxis  bar color 1
@    xaxis  bar linestyle 1
@    xaxis  bar linewidth 1.0
@    xaxis  label "Residue (#)"
@    xaxis  label layout para
@    xaxis  label place auto
@    xaxis  label char size 0.900000
@    xaxis  label font 0
@    xaxis  label color 1
@    xaxis  label place normal
@    xaxis  tick on
@    xaxis  tick major 26
@    xaxis  tick minor ticks 1
@    xaxis  tick default 6
@    xaxis  tick place rounded true
@    xaxis  tick in
@    xaxis  tick major size 1.000000
@    xaxis  tick major color 1
@    xaxis  tick major linewidth 1.0
@    xaxis  tick major linestyle 1
@    xaxis  tick major grid off
@    xaxis  tick minor color 1
@    xaxis  tick minor linewidth 1.0
@    xaxis  tick minor linestyle 1
@    xaxis  tick minor grid off
@    xaxis  tick minor size 0.500000
@    xaxis  ticklabel on
@    xaxis  ticklabel format general
@    xaxis  ticklabel prec 5
@    xaxis  ticklabel formula ""
@    xaxis  ticklabel append ""
@    xaxis  ticklabel prepend ""
@    xaxis  ticklabel angle 0
@    xaxis  ticklabel skip 0
@    xaxis  ticklabel stagger 0
@    xaxis  ticklabel place normal
@    xaxis  ticklabel offset auto
@    xaxis  ticklabel offset 0.000000 , 0.010000
@    xaxis  ticklabel start type auto
@    xaxis  ticklabel start 0.000000
@    xaxis  ticklabel stop type auto
@    xaxis  ticklabel stop 0.000000
@    xaxis  ticklabel char size 0.800000
@    xaxis  ticklabel font 0
@    xaxis  ticklabel color 1
@    xaxis  tick place both
@    xaxis  tick spec type none
@    yaxis  on
@    yaxis  type zero false
@    yaxis  offset 0.000000 , 0.000000
@    yaxis  bar on
@    yaxis  bar color 1
@    yaxis  bar linestyle 1
@    yaxis  bar linewidth 1.0
@    yaxis  label "Minimum Distance (nm)"
@    yaxis  label layout para
@    yaxis  label place auto
@    yaxis  label char size 0.900000
@    yaxis  label font 0
@    yaxis  label color 1
@    yaxis  label place normal
@    yaxis  tick on
@    yaxis  tick major 0.2
@    yaxis  tick minor ticks 1
@    yaxis  tick default 6
@    yaxis  tick place rounded true
@    yaxis  tick in
@    yaxis  tick major size 1.000000
@    yaxis  tick major color 1
@    yaxis  tick major linewidth 1.0
@    yaxis  tick major linestyle 1
@    yaxis  tick major grid off
@    yaxis  tick minor color 1
@    yaxis  tick minor linewidth 1.0
@    yaxis  tick minor linestyle 1
@    yaxis  tick minor grid off
@    yaxis  tick minor size 0.500000
@    yaxis  ticklabel on
@    yaxis  ticklabel format general
@    yaxis  ticklabel prec 5
@    yaxis  ticklabel formula ""
@    yaxis  ticklabel append ""
@    yaxis  ticklabel prepend ""
@    yaxis  ticklabel angle 0
@    yaxis  ticklabel skip 0
@    yaxis  ticklabel stagger 0
@    yaxis  ticklabel place normal
@    yaxis  ticklabel offset auto
@    yaxis  ticklabel offset 0.000000 , 0.010000
@    yaxis  ticklabel start type auto
@    yaxis  ticklabel start 0.000000
@    yaxis  ticklabel stop type auto
@    yaxis  ticklabel stop 0.000000
@    yaxis  ticklabel char size 0.800000
@    yaxis  ticklabel font 0
@    yaxis  ticklabel color 1
@    yaxis  tick place both
@    yaxis  tick spec type none
@    altxaxis  off
@    altyaxis  off
@    legend on
@    legend loctype view
@    legend 0.78, 0.8
@    legend box color 1
@    legend box pattern 1
@    legend box linewidth 1.0
@    legend box linestyle 1
@    legend box fill color 0
@    legend box fill pattern 1
@    legend font 0
@    legend char size 1.000000
@    legend color 1
@    legend length 2
@    legend vgap 1
@    legend hgap 1
@    legend invert false
@    frame type 0
@    frame linestyle 1
@    frame linewidth 1.0
@    frame color 1
@    frame pattern 1
@    frame background color 0
@    frame background pattern 0
@    s0 hidden false
@    s0 type xy
@    s0 symbol 0
@    s0 symbol size 1.000000
@    s0 symbol color 3
@    s0 symbol pattern 1
@    s0 symbol fill color 3
@    s0 symbol fill pattern 0
@    s0 symbol linewidth 1.0
@    s0 symbol linestyle 1
@    s0 symbol char 65
@    s0 symbol char font 0
@    s0 symbol skip 0
@    s0 line type 1
@    s0 line linestyle 1
@    s0 line linewidth 1.0
@    s0 line color 3
@    s0 line pattern 1
@    s0 baseline type 0
@    s0 baseline off
@    s0 dropline off
@    s0 fill type 0
@    s0 fill rule 0
@    s0 fill color 1
@    s0 fill pattern 1
@    s0 avalue off
@    s0 avalue type 2
@    s0 avalue char size 1.000000
@    s0 avalue font 0
@    s0 avalue color 1
@    s0 avalue rot 0
@    s0 avalue format general
@    s0 avalue prec 3
@    s0 avalue prepend ""
@    s0 avalue append ""
@    s0 avalue offset 0.000000 , 0.000000
@    s0 errorbar on
@    s0 errorbar place both
@    s0 errorbar color 3
@    s0 errorbar pattern 1
@    s0 errorbar size 1.000000
@    s0 errorbar linewidth 1.0
@    s0 errorbar linestyle 1
@    s0 errorbar riser linewidth 1.0
@    s0 errorbar riser linestyle 1
@    s0 errorbar riser clip off
@    s0 errorbar riser clip length 0.100000
@    s0 comment "/Users/KCheng/Desktop/cg_small_water_run/md-run-lonestar/namchi-04-26-2014/g-mind/1md-1.0nm-results/DPP-res-.xvg"
@    s0 legend  ""
@    s1 hidden false
@    s1 type xy
@    s1 symbol 0
@    s1 symbol size 1.000000
@    s1 symbol color 11
@    s1 symbol pattern 1
@    s1 symbol fill color 11
@    s1 symbol fill pattern 0
@    s1 symbol linewidth 1.0
@    s1 symbol linestyle 1
@    s1 symbol char 65
@    s1 symbol char font 0
@    s1 symbol skip 0
@    s1 line type 1
@    s1 line linestyle 1
@    s1 line linewidth 1.0
@    s1 line color 11
@    s1 line pattern 1
@    s1 baseline type 0
@    s1 baseline off
@    s1 dropline off
@    s1 fill type 0
@    s1 fill rule 0
@    s1 fill color 1
@    s1 fill pattern 1
@    s1 avalue off
@    s1 avalue type 2
@    s1 avalue char size 1.000000
@    s1 avalue font 0
@    s1 avalue color 1
@    s1 avalue rot 0
@    s1 avalue format general
@    s1 avalue prec 3
@    s1 avalue prepend ""
@    s1 avalue append ""
@    s1 avalue offset 0.000000 , 0.000000
@    s1 errorbar on
@    s1 errorbar place both
@    s1 errorbar color 11
@    s1 errorbar pattern 1
@    s1 errorbar size 1.000000
@    s1 errorbar linewidth 1.0
@    s1 errorbar linestyle 1
@    s1 errorbar riser linewidth 1.0
@    s1 errorbar riser linestyle 1
@    s1 errorbar riser clip off
@    s1 errorbar riser clip length 0.100000
@    s1 comment "/Users/KCheng/Desktop/cg_small_water_run/md-run-lonestar/namchi-04-26-2014/g-mind/1md-1.0nm-results/DUP-res-.xvg"
@    s1 legend  ""
@    s2 hidden false
@    s2 type xy
@    s2 symbol 0
@    s2 symbol size 1.000000
@    s2 symbol color 1
@    s2 symbol pattern 1
@    s2 symbol fill color 1
@    s2 symbol fill pattern 0
@    s2 symbol linewidth 1.0
@    s2 symbol linestyle 1
@    s2 symbol char 65
@    s2 symbol char font 0
@    s2 symbol skip 0
@    s2 line type 1
@    s2 line linestyle 1
@    s2 line linewidth 1.0
@    s2 line color 1
@    s2 line pattern 1
@    s2 baseline type 0
@    s2 baseline off
@    s2 dropline off
@    s2 fill type 0
@    s2 fill rule 0
@    s2 fill color 1
@    s2 fill pattern 1
@    s2 avalue off
@    s2 avalue type 2
@    s2 avalue char size 1.000000
@    s2 avalue font 0
@    s2 avalue color 1
@    s2 avalue rot 0
@    s2 avalue format general
@    s2 avalue prec 3
@    s2 avalue prepend ""
@    s2 avalue append ""
@    s2 avalue offset 0.000000 , 0.000000
@    s2 errorbar on
@    s2 errorbar place both
@    s2 errorbar color 1
@    s2 errorbar pattern 1
@    s2 errorbar size 1.000000
@    s2 errorbar linewidth 1.0
@    s2 errorbar linestyle 1
@    s2 errorbar riser linewidth 1.0
@    s2 errorbar riser linestyle 1
@    s2 errorbar riser clip off
@    s2 errorbar riser clip length 0.100000
@    s2 comment "/Users/KCheng/Desktop/cg_small_water_run/md-run-lonestar/namchi-04-26-2014/g-mind/1md-1.0nm-results/CHO-res-.xvg"
@    s2 legend  ""
@target G0.S0
@type xy
0 1.129081
0.02 1.957741
0.04 0.5612931
0.06 0.9372969
0.08 0.4943935
0.1 1.291414
0.12 0.4424084
0.14 0.947484
0.16 0.8285384
0.18 2.143181
0.2 2.247826
0.22 0.5314601
0.24 0.4870825
0.26 1.546165
0.28 2.324322
0.3 1.116513
0.32 0.7321371
0.34 1.222007
0.36 1.843814
0.38 0.5157999
0.4 0.527115
0.42 1.999187
0.44 1.261685
0.46 0.4830109
0.48 0.4663424
0.5 1.840251
0.52 0.8419324
0.54 1.462028
0.56 1.860988
0.58 1.694499
0.6 1.715554
0.62 1.839837
0.64 1.431136
0.66 2.649367
0.68 2.099202
0.7 3.639979
0.72 0.9574575
0.74 0.7276846
0.76 1.683509
0.78 1.885385
0.8 0.9067793
0.82 0.4919856
0.84 2.148889
0.86 0.808548
0.88 0.8323163
0.9 1.454149
0.92 0.4837616
0.94 1.857007
0.96 0.4796092
0.98 0.8028857
1 1.24974
1.02 0.5941591
1.04 2.741824
1.06 1.261438
1.08 1.63788
1.1 0.511297
1.12 0.4915792
1.14 0.487032
1.16 0.4570833
1.18 0.450694
1.2 0.4541198
1.22 0.4573301
1.24 0.4701326
1.26 0.4592926
1.28 0.4780688
1.3 0.8640749
1.32 0.4831674
1.34 0.4875189
1.36 0.486852
1.38 0.4760512
1.4 0.4633033
1.42 0.4451407
1.44 0.4525758
1.46 0.4477167
1.48 0.4693081
1.5 0.4683479
1.52 0.4731277
1.54 0.4634925
1.56 0.4571924
1.58 0.4529349
1.6 0.4504721
1.62 0.4746052
1.64 0.4785912
1.66 0.4521617
1.68 0.4641927
1.7 0.4608685
1.72 0.4642194
1.74 0.4547797
1.76 0.466128
1.78 0.4419844
1.8 0.4505824
1.82 0.4654562
1.84 0.4480503
1.86 0.4658592
1.88 0.4567544
1.9 0.4681077
1.92 0.4602722
1.94 0.4588574
1.96 0.4592113
1.98 0.4532936
2 0.4545876
2.02 0.4622226
2.04 0.426439
2.06 0.4581493
2.08 0.4640585
2.1 0.4566173
2.12 0.4540382
2.14 0.4648933
2.16 0.4714073
2.18 0.446234
2.2 0.4713013
2.22 0.4620869
2.24 0.4801567
2.26 0.4406248
2.28 0.450472
2.3 0.4577389
2.32 0.4585579
2.34 0.4464856
2.36 0.454533
2.38 0.4411347
2.4 0.450722
2.42 0.4513588
2.44 0.4580391
2.46 0.4608148
2.48 0.4508604
2.5 0.4513866
2.52 0.4625477
2.54 0.4651077
2.56 0.4538722
2.58 0.4637617
2.6 0.4483582
2.62 0.456098
2.64 0.4482194
2.66 0.4554948
2.68 0.4560975
2.7 0.4673868
2.72 0.4477161
2.74 0.4631411
2.76 0.4593741
2.78 0.4563438
2.8 0.4587755
2.82 0.4519127
2.84 0.4513591
2.86 0.4633028
2.88 0.472096
2.9 0.4638425
2.92 0.4772318
2.94 0.4512766
2.96 0.4674934
2.98 0.4600276
3 0.4557689
3.02 0.457165
3.04 0.4552198
3.06 0.444128
3.08 0.4552476
3.1 0.4535969
3.12 0.4508043
3.14 0.4594836
3.16 0.4666095
3.18 0.4530174
3.2 0.4514973
3.22 0.4689085
3.24 0.4640044
3.26 0.4514981
3.28 0.4628175
3.3 0.4789832
3.32 0.4746314
3.34 0.4659934
3.36 0.473577
3.38 0.4551102
3.4 0.4597821
3.42 0.4661276
3.44 0.4600547
3.46 0.4521346
3.48 0.4703722
3.5 0.4790869
3.52 0.4720436
3.54 0.4738404
3.56 0.4818716
3.58 0.453376
3.6 0.5064586
3.62 0.4691748
3.64 0.4673861
3.66 0.4563443
3.68 0.47154
3.7 0.4605969
3.72 0.4380356
3.74 0.4573295
3.76 0.4549727
3.78 0.4662083
3.8 0.4549998
3.82 0.453762
3.84 0.4603803
3.86 0.4554943
3.88 0.4663955
3.9 0.4393457
3.92 0.4646238
3.94 0.4431134
3.96 0.4655641
3.98 0.4669321
4 0.4516906
4.02 0.4654562
4.04 0.4670656
4.06 0.4472981
4.08 0.4615733
4.1 0.4575205
4.12 0.4696271
4.14 0.4549999
4.16 0.4667442
4.18 0.4702657
4.2 0.4597831
4.22 0.4725202
4.24 0.4568642
4.26 0.4503888
4.28 0.4557137
4.3 0.4559054
4.32 0.4552471
4.34 0.4616275
4.36 0.4576021
4.38 0.4605436
4.4 0.4540099
4.42 0.4455051
4.44 0.4529353
4.46 0.4588296
4.48 0.4700528
4.5 0.4677064
4.52 0.465752
4.54 0.4606789
4.56 0.4577386
4.58 0.4408519
4.6 0.4635187
4.62 0.4526862
4.64 0.4593472
4.66 0.4439032
4.68 0.4368919
4.7 0.4459825
4.72 0.4731282
4.74 0.4496941
4.76 0.4472414
4.78 0.4627097
4.8 0.4447761
4.82 0.4528524
4.84 0.4537348
4.86 0.4598366
4.88 0.445561
4.9 0.436607
4.92 0.4551101
4.94 0.4613568
4.96 0.4410493
4.98 0.4584218
5 0.4676543
5.02 0.4669315
5.04 0.4563165
5.06 0.4613571
5.08 0.4762873
5.1 0.4637082
5.12 0.461411
5.14 0.467065
5.16 0.4796352
5.18 0.4572474
5.2 0.4561526
5.22 0.4694144
5.24 0.4543678
5.26 0.466931
5.28 0.4673864
5.3 0.4656984
5.32 0.4575475
5.34 0.4579571
5.36 0.482934
5.38 0.4455894
5.4 0.4903826
5.42 0.4688809
5.44 0.4692013
5.46 0.4548904
5.48 0.4467101
5.5 0.4593753
5.52 0.467413
5.54 0.4616002
5.56 0.45618
5.58 0.4639234
5.6 0.4667438
5.62 0.4503893
5.64 0.4766027
5.66 0.4714077
5.68 0.4642475
5.7 0.4421824
5.72 0.4703724
5.74 0.459238
5.76 0.4734448
5.78 0.4427757
5.8 0.4637347
5.82 0.4535417
5.84 0.4680013
5.86 0.4694943
5.88 0.4667442
5.9 0.4602173
5.92 0.4594837
5.94 0.4714072
5.96 0.4696014
5.98 0.4675734
6 0.4593749
6.02 0.4707707
6.04 0.4636005
6.06 0.4475488
6.08 0.4649733
6.1 0.4519954
6.12 0.4706647
6.14 0.446598
6.16 0.4550552
6.18 0.4641127
6.2 0.4571654
6.22 0.4571927
6.24 0.4534862
6.26 0.4407377
6.28 0.4589387
6.3 0.4510823
6.32 0.456317
6.34 0.4497229
6.36 0.4566725
6.38 0.4484978
6.4 0.4481629
6.42 0.4525763
6.44 0.4453656
6.46 0.4470459
6.48 0.4527135
6.5 0.4575205
6.52 0.4541471
6.54 0.450722
6.56 0.4532661
6.58 0.456427
6.6 0.4502773
6.62 0.4411635
6.64 0.4592655
6.66 0.4495555
6.68 0.4608691
6.7 0.4416734
6.72 0.4442971
6.74 0.4554669
6.76 0.468268
6.78 0.4472415
6.8 0.4616817
6.82 0.4425491
6.84 0.4638433
6.86 0.4397159
6.88 0.4460382
6.9 0.4498884
6.92 0.4421822
6.94 0.4512759
6.96 0.454451
6.98 0.4436777
7 0.444325
7.02 0.4655375
7.04 0.4459534
7.06 0.4552198
7.08 0.4537346
7.1 0.4579574
7.12 0.4518847
7.14 0.4710624
7.16 0.4461218
7.18 0.4557131
7.2 0.4637071
7.22 0.4657241
7.24 0.469255
7.26 0.4567275
7.28 0.438748
7.3 0.4546696
7.32 0.4365205
7.34 0.4627091
7.36 0.4597012
7.38 0.4619528
7.4 0.4509986
7.42 0.4493883
7.44 0.4585305
7.46 0.4521338
7.48 0.4384062
7.5 0.4548071
7.52 0.4472413
7.54 0.4573016
7.56 0.4498332
7.58 0.4320306
7.6 0.4571654
7.62 0.4399433
7.64 0.455686
7.66 0.4613564
7.68 0.4311899
7.7 0.4677874
7.72 0.4558504
7.74 0.449472
7.76 0.4488037
7.78 0.4609768
7.8 0.4322318
7.82 0.4502223
7.84 0.4533485
7.86 0.4402556
7.88 0.4473813
7.9 0.4561248
7.92 0.4601356
7.94 0.4498057
7.96 0.4446625
7.98 0.4608684
8 0.4342239
8.02 0.4451401
8.04 0.4487759
8.06 0.4577388
8.08 0.4571646
8.1 0.461249
8.12 0.4640313
8.14 0.4593476
8.16 0.4519955
8.18 0.4452244
8.2 0.4488036
8.22 0.4595102
8.24 0.4560982
8.26 0.4623035
8.28 0.4526593
8.3 0.4647038
8.32 0.4523273
8.34 0.4603799
8.36 0.4615464
8.38 0.4559061
8.4 0.4653497
8.42 0.4596198
8.44 0.449054
8.46 0.45522
8.48 0.45025
8.5 0.4618716
8.52 0.4570014
8.54 0.4594016
8.56 0.4402557
8.58 0.4578205
8.6 0.4597281
8.62 0.4585028
8.64 0.4545884
8.66 0.4681348
8.68 0.459674
8.7 0.4534864
8.72 0.4503334
8.74 0.4597826
8.76 0.4613298
8.78 0.4615735
8.8 0.4499994
8.82 0.4623854
8.84 0.4603535
8.86 0.4738669
8.88 0.4803644
8.9 0.4534591
8.92 0.4693075
8.94 0.4482191
8.96 0.4720963
8.98 0.4562345
9 0.4438468
9.02 0.4595922
9.04 0.4516634
9.06 0.4562067
9.08 0.4490266
9.1 0.4409927
9.12 0.4714614
9.14 0.4281943
9.16 0.4564265
9.18 0.4501665
9.2 0.4645694
9.22 0.4464021
9.24 0.4639506
9.26 0.4316825
9.28 0.4691748
9.3 0.4466821
9.32 0.4576297
9.34 0.4565634
9.36 0.4525759
9.38 0.4584215
9.4 0.4586398
9.42 0.4544503
9.44 0.4524932
9.46 0.4404826
9.48 0.4621958
9.5 0.4418714
9.52 0.4539
9.54 0.4532107
9.56 0.4178516
9.58 0.4548894
9.6 0.4553565
9.62 0.4523272
9.64 0.4457295
9.66 0.4426622
9.68 0.4450276
9.7 0.4464305
9.72 0.4614109
9.74 0.4579308
9.76 0.4530455
9.78 0.4532385
9.8 0.4562893
9.82 0.4533759
9.84 0.4520503
9.86 0.4479676
9.88 0.4498058
9.9 0.4528795
9.92 0.4441284
9.94 0.4522444
9.96 0.4669845
9.98 0.4560975
10 0.4527963
10.02 0.4607329
10.04 0.4561798
10.06 0.4580937
10.08 0.4611123
10.1 0.4444658
10.12 0.4628984
10.14 0.4650537
10.16 0.4589667
10.18 0.4589114
10.2 0.4734445
10.22 0.467627
10.24 0.4634921
10.26 0.4541197
10.28 0.4628982
10.3 0.4473812
10.32 0.467707
10.34 0.4713286
10.36 0.4650002
10.38 0.4541203
10.4 0.468215
10.42 0.4514979
10.44 0.471408
10.46 0.4728892
10.48 0.4565905
10.5 0.4735496
10.52 0.4606792
10.54 0.4541477
10.56 0.475552
10.58 0.4718052
10.6 0.4516915
10.62 0.4554667
10.64 0.450139
10.66 0.4639501
10.68 0.4434524
10.7 0.4661275
10.72 0.4516087
10.74 0.4879033
10.76 0.4856435
10.78 0.4650807
10.8 0.4432831
10.82 0.4684284
10.84 0.45412
10.86 0.47154
10.88 0.454368
10.9 0.4650536
10.92 0.467253
10.94 0.4739984
10.96 0.4656987
10.98 0.4586391
11 0.4735241
11.02 0.4768642
11.04 0.4610039
11.06 0.4571924
11.08 0.4564539
11.1 0.4521612
11.12 0.4535965
11.14 0.4579303
11.16 0.4487198
11.18 0.4459539
11.2 0.4638156
11.22 0.4625205
11.24 0.4527141
11.26 0.4591569
11.28 0.4851035
11.3 0.4606785
11.32 0.4686424
11.34 0.437636
11.36 0.4555489
11.38 0.4554398
11.4 0.4475215
11.42 0.4537894
11.44 0.4618169
11.46 0.4547527
11.48 0.4558784
11.5 0.4602721
11.52 0.4605709
11.54 0.4572745
11.56 0.4532109
11.58 0.4547528
11.6 0.4574926
11.62 0.4697338
11.64 0.4582025
11.66 0.4600544
11.68 0.4514693
11.7 0.4671456
11.72 0.4927728
11.74 0.4639235
11.76 0.44685
11.78 0.4644085
11.8 0.452825
11.82 0.4639244
11.84 0.4567815
11.86 0.4578761
11.88 0.4372064
11.9 0.4548076
11.92 0.4521621
11.94 0.4464586
11.96 0.453294
11.98 0.4456456
12 0.4597285
12.02 0.4553299
12.04 0.4544508
12.06 0.4557136
12.08 0.4668511
12.1 0.5002242
12.12 0.4666104
12.14 0.4506941
12.16 0.4655642
12.18 0.4576572
12.2 0.4560148
12.22 0.4613298
12.24 0.4682682
12.26 0.4582035
12.28 0.4645959
12.3 0.4631413
12.32 0.4493603
12.34 0.440993
12.36 0.4767075
12.38 0.4405393
12.4 0.4573021
12.42 0.4608145
12.44 0.4514977
12.46 0.4631143
12.48 0.4585308
12.5 0.4609226
12.52 0.4682682
12.54 0.4628709
12.56 0.4564264
12.58 0.4783826
12.6 0.4520227
12.62 0.4473249
12.64 0.4546976
12.66 0.4495273
12.68 0.4579851
12.7 0.4513595
12.72 0.452493
12.74 0.461465
12.76 0.4662071
12.78 0.4486375
12.8 0.4451965
12.82 0.4643812
12.84 0.4684814
12.86 0.4586389
12.88 0.4638426
12.9 0.4461224
12.92 0.4466541
12.94 0.456098
12.96 0.4683483
12.98 0.4644893
13 0.4393746
13.02 0.4494435
13.04 0.4606789
13.06 0.4615461
13.08 0.4631141
13.1 0.4520504
13.12 0.4508321
13.14 0.4652412
13.16 0.4594835
13.18 0.4507221
13.2 0.4650003
13.22 0.460761
13.24 0.4785656
13.26 0.4643268
13.28 0.4394597
13.3 0.4489149
13.32 0.4650007
13.34 0.4638431
13.36 0.4703456
13.38 0.4685351
13.4 0.4532938
13.42 0.4551924
13.44 0.4452805
13.46 0.4566186
13.48 0.4628982
13.5 0.4442976
13.52 0.4400288
13.54 0.4259692
13.56 0.4504995
13.58 0.4599184
13.6 0.4596193
13.62 0.461357
13.64 0.4605973
13.66 0.4691747
13.68 0.4644894
13.7 0.4584213
13.72 0.4595109
13.74 0.4514976
13.76 0.4532934
13.78 0.4478002
13.8 0.4574112
13.82 0.4574386
13.84 0.4481628
13.86 0.4614111
13.88 0.4424081
13.9 0.4361485
13.92 0.4537343
13.94 0.4519126
13.96 0.4464025
13.98 0.4400283
14 0.4529905
14.02 0.4648923
14.04 0.459184
14.06 0.4480516
14.08 0.4591846
14.1 0.4682678
14.12 0.4494998
14.14 0.4639237
14.16 0.4490825
14.18 0.4496948
14.2 0.4518018
14.22 0.4584215
14.24 0.4484976
14.26 0.4491386
14.28 0.4434801
14.3 0.4471577
14.32 0.4684808
14.34 0.4562348
14.36 0.4618172
14.38 0.4499726
14.4 0.4526587
14.42 0.4710888
14.44 0.4517744
14.46 0.4575203
14.48 0.438548
14.5 0.4449161
14.52 0.4572468
14.54 0.4518848
14.56 0.4659933
14.58 0.4596196
14.6 0.4628714
14.62 0.4591843
14.64 0.4616546
14.66 0.4416445
14.68 0.4519404
14.7 0.4523823
14.72 0.4574932
14.74 0.447772
14.76 0.4493328
14.78 0.4563166
14.8 0.4433959
14.82 0.4733391
14.84 0.4905101
14.86 0.4710096
14.88 0.4695472
14.9 0.4618976
14.92 0.448497
14.94 0.4559058
14.96 0.4521614
14.98 0.4655375
15 0.4633037
15.02 0.4899229
15.04 0.4665294
15.06 0.4622229
15.08 0.4750006
15.1 0.4721761
15.12 0.456508
15.14 0.4527135
15.16 0.4546147
15.18 0.4622228
15.2 0.4754999
15.22 0.4669589
15.24 0.4671991
15.26 0.4821304
15.28 0.4868518
15.3 0.4570285
15.32 0.4585573
15.34 0.4739194
15.36 0.4595923
15.38 0.4527961
15.4 0.4780161
15.42 0.4718574
15.44 0.4764453
15.46 0.4602716
15.48 0.4556593
15.5 0.4632763
15.52 0.4474931
15.54 0.4611398
15.56 0.4592931
15.58 0.4565906
15.6 0.4500556
15.62 0.4648655
15.64 0.4601632
15.66 0.4605975
15.68 0.4511366
15.7 0.4559052
15.72 0.4744996
15.74 0.4543948
15.76 0.4687749
15.78 0.4530459
15.8 0.4719643
15.82 0.4588304
15.84 0.4725197
15.86 0.4407662
15.88 0.4721758
15.9 0.4791137
15.92 0.4708228
15.94 0.4634921
15.96 0.4645698
15.98 0.4552473
16 0.4657517
16.02 0.4635456
16.04 0.4644884
16.06 0.4475483
16.08 0.4663424
16.1 0.4639236
16.12 0.455302
16.14 0.4756577
16.16 0.4750783
16.18 0.4755257
16.2 0.4436783
16.22 0.4752629
16.24 0.4429735
16.26 0.46133
16.28 0.4386626
16.3 0.4616823
16.32 0.449916
16.34 0.4646769
16.36 0.4670115
16.38 0.4559052
16.4 0.459646
16.42 0.4706909
16.44 0.4650005
16.46 0.4658592
16.48 0.4693349
16.5 0.4734448
16.52 0.4951006
16.54 0.4542307
16.56 0.4514974
16.58 0.4680277
16.6 0.4667711
16.62 0.476707
16.64 0.4823385
16.66 0.4702392
16.68 0.4628981
16.7 0.4441853
16.72 0.4554669
16.74 0.4618982
16.76 0.4600545
16.78 0.4714077
16.8 0.461438
16.82 0.4663959
16.84 0.4600269
16.86 0.4519398
16.88 0.4503613
16.9 0.4622226
16.92 0.4464859
16.94 0.4525763
16.96 0.4579028
16.98 0.4597277
17 0.458203
17.02 0.4419841
17.04 0.4535141
17.06 0.4552743
17.08 0.4525753
17.1 0.433388
17.12 0.4591565
17.14 0.4451399
17.16 0.4505833
17.18 0.4513586
17.2 0.4549178
17.22 0.4577392
17.24 0.4703454
17.26 0.4538167
17.28 0.4661007
17.3 0.4528249
17.32 0.4491382
17.34 0.4626553
17.36 0.446235
17.38 0.4623852
17.4 0.4668514
17.42 0.4536515
17.44 0.4524925
17.46 0.4676003
17.48 0.4554674
17.5 0.4483305
17.52 0.4674397
17.54 0.4486095
17.56 0.4544224
17.58 0.4640315
17.6 0.4459539
17.62 0.4548082
17.64 0.4635191
17.66 0.4591846
17.68 0.4620338
17.7 0.447661
17.72 0.4566178
17.74 0.4622496
17.76 0.4629522
17.78 0.4626285
17.8 0.4572748
17.82 0.4596188
17.84 0.4559876
17.86 0.4627366
17.88 0.4524655
17.9 0.4513593
17.92 0.4554392
17.94 0.4612483
17.96 0.4503885
17.98 0.4671453
18 0.4588573
18.02 0.4601361
18.04 0.4568914
18.06 0.4465421
18.08 0.4548079
18.1 0.4523823
18.12 0.4503891
18.14 0.4551098
18.16 0.4414752
18.18 0.4710098
18.2 0.4546976
18.22 0.4458136
18.24 0.4522718
18.26 0.464435
18.28 0.4785656
18.3 0.4602445
18.32 0.4656184
18.34 0.480338
18.36 0.4600274
18.38 0.4617361
18.4 0.4625472
18.42 0.4603802
18.44 0.4639505
18.46 0.4589662
18.48 0.4487208
18.5 0.4508321
18.52 0.4676003
18.54 0.4552749
18.56 0.4520233
18.58 0.4351435
18.6 0.4612209
18.62 0.4559324
18.64 0.4537065
18.66 0.4603802
18.68 0.4543676
18.7 0.4603539
18.72 0.4421825
18.74 0.4655376
18.76 0.4673596
18.78 0.4606787
18.8 0.4408229
18.82 0.4631144
18.84 0.4523832
18.86 0.4680271
18.88 0.4541201
18.9 0.4456455
18.92 0.4568919
18.94 0.4463738
18.96 0.4476047
18.98 0.4591839
19 0.4552196
19.02 0.4557691
19.04 0.4520516
19.06 0.4450556
19.08 0.448609
19.1 0.4578482
19.12 0.4531557
19.14 0.4688817
19.16 0.4386913
19.18 0.4562347
19.2 0.4455611
19.22 0.4663423
19.24 0.4487762
19.26 0.4525757
19.28 0.462709
19.3 0.45722
19.32 0.4682673
19.34 0.4572738
19.36 0.462844
19.38 0.4668247
19.4 0.466181
19.42 0.4560978
19.44 0.4501108
19.46 0.4565358
19.48 0.4639234
19.5 0.4464862
19.52 0.4555215
19.54 0.4477171
19.56 0.4508321
19.58 0.4408518
19.6 0.4581493
19.62 0.4668244
19.64 0.4557962
19.66 0.4601627
19.68 0.4523828
19.7 0.4561799
19.72 0.4487203
19.74 0.4649197
19.76 0.4448593
19.78 0.4522161
19.8 0.4640038
19.82 0.4549173
19.84 0.4548075
19.86 0.4608148
19.88 0.4559327
19.9 0.4674397
19.92 0.4649995
19.94 0.467467
19.96 0.4560978
19.98 0.4718585
20 0.4494727
&
@target G0.S1
@type xy
0 2.664686
0.02 3.7888
0.04 2.774067
0.06 2.187659
0.08 2.276505
0.1 1.442056
0.12 0.8645232
0.14 0.9020816
0.16 0.8071703
0.18 1.760852
0.2 2.690148
0.22 1.610109
0.24 1.68281
0.26 2.653342
0.28 2.60619
0.3 1.361341
0.32 1.799007
0.34 1.487255
0.36 2.695315
0.38 0.7355616
0.4 1.922401
0.42 2.626719
0.44 1.410187
0.46 2.161169
0.48 2.104151
0.5 2.409071
0.52 0.5970765
0.54 1.856859
0.56 2.228105
0.58 1.915737
0.6 1.429729
0.62 1.389208
0.64 0.9924464
0.66 2.123235
0.68 1.31596
0.7 2.064734
0.72 0.5638475
0.74 0.6030341
0.76 0.8941337
0.78 1.300557
0.8 0.4819231
0.82 0.8565925
0.84 3.252291
0.86 1.48329
0.88 0.455714
0.9 0.8812069
0.92 0.4587207
0.94 1.934877
0.96 1.645631
0.98 1.059882
1 0.9709913
1.02 1.132144
1.04 2.217577
1.06 1.319943
1.08 1.93211
1.1 0.4607338
1.12 0.4639238
1.14 0.4507213
1.16 0.4521889
1.18 0.4541478
1.2 0.4578212
1.22 0.4691216
1.24 0.4445218
1.26 0.4503891
1.28 0.4530449
1.3 0.4581756
1.32 0.4445221
1.34 0.4308418
1.36 0.458639
1.38 0.4514697
1.4 0.4645699
1.42 0.4472693
1.44 0.4624672
1.46 0.4537339
1.48 0.4498889
1.5 0.4548625
1.52 0.4385489
1.54 0.4641928
1.56 0.4470462
1.58 0.467707
1.6 0.4650002
1.62 0.4592922
1.64 0.46252
1.66 0.4524654
1.68 0.4517194
1.7 0.4748424
1.72 0.4650268
1.74 0.4574107
1.76 0.4464863
1.78 0.4541203
1.8 0.438634
1.82 0.4701599
1.84 0.4671454
1.86 0.4388903
1.88 0.4618176
1.9 0.4486371
1.92 0.4679745
1.94 0.4569737
1.96 0.46768
1.98 0.4458982
2 0.4480511
2.02 0.4567547
2.04 0.4645969
2.06 0.4614377
2.08 0.4599189
2.1 0.4585033
2.12 0.4615733
2.14 0.4445221
2.16 0.4611671
2.18 0.4328977
2.2 0.4474927
2.22 0.4532941
2.24 0.4650266
2.26 0.4697338
2.28 0.4489158
2.3 0.4698403
2.32 0.4570009
2.34 0.4658323
2.36 0.447605
2.38 0.4596464
2.4 0.4530455
2.42 0.4694144
2.44 0.4521339
2.46 0.4396308
2.48 0.4505555
2.5 0.4797397
2.52 0.4738412
2.54 0.4540377
2.56 0.4600006
2.58 0.4546981
2.6 0.4699469
2.62 0.4465977
2.64 0.4552746
2.66 0.4598647
2.68 0.4572476
2.7 0.4693082
2.72 0.4598642
2.74 0.4523273
2.76 0.4627091
2.78 0.4682151
2.8 0.4580944
2.82 0.4648387
2.84 0.4520507
2.86 0.4523828
2.88 0.4519954
2.9 0.4608147
2.92 0.4645964
2.94 0.4726783
2.96 0.4734451
2.98 0.454175
3 0.4484971
3.02 0.4495834
3.04 0.4674667
3.06 0.4636812
3.08 0.4804688
3.1 0.4609227
3.12 0.445814
3.14 0.4491375
3.16 0.4782518
3.18 0.4638159
3.2 0.4553569
3.22 0.4422108
3.24 0.469362
3.26 0.4390331
3.28 0.4370636
3.3 0.4752892
3.32 0.467921
3.34 0.4600544
3.36 0.4363763
3.38 0.4470739
3.4 0.4573291
3.42 0.4598369
3.44 0.4521339
3.46 0.4588304
3.48 0.4589116
3.5 0.4536788
3.52 0.443678
3.54 0.4616546
3.56 0.4640312
3.58 0.4468509
3.6 0.4507217
3.62 0.4616545
3.64 0.430174
3.66 0.4638425
3.68 0.4605973
3.7 0.4442977
3.72 0.4552471
3.74 0.4484976
3.76 0.4403977
3.78 0.4615733
3.8 0.4644619
3.82 0.4637352
3.84 0.4537619
3.86 0.4671457
3.88 0.4885181
3.9 0.456864
3.92 0.4630873
3.94 0.4620329
3.96 0.4647851
3.98 0.471407
4 0.4610036
4.02 0.4595113
4.04 0.455302
4.06 0.4657522
4.08 0.4603537
4.1 0.4479398
4.12 0.4535687
4.14 0.4540376
4.16 0.4585304
4.18 0.4505556
4.2 0.4655373
4.22 0.459483
4.24 0.4624116
4.26 0.4735235
4.28 0.4602989
4.3 0.4632762
4.32 0.47154
4.34 0.4690947
4.36 0.4754733
4.38 0.4646773
4.4 0.4892086
4.42 0.4510263
4.44 0.4672791
4.46 0.4642737
4.48 0.7913442
4.5 0.4597282
4.52 0.4600272
4.54 0.460353
4.56 0.4537071
4.58 0.4680014
4.6 0.4632499
4.62 0.4703725
4.64 0.4562901
4.66 0.4773623
4.68 0.4566177
4.7 0.4570555
4.72 0.4673864
4.74 0.4597285
4.76 0.4528242
4.78 0.4494995
4.8 0.4801303
4.82 0.4571652
4.84 0.4402556
4.86 0.4724937
4.88 0.4380924
4.9 0.4598647
4.92 0.4681071
4.94 0.4689614
4.96 0.4634111
4.98 0.4520511
5 0.4799222
5.02 0.4565906
5.04 0.4545324
5.06 0.4497499
5.08 0.4491378
5.1 0.4505835
5.12 0.45883
5.14 0.4470463
5.16 0.454367
5.18 0.4684287
5.2 0.4645696
5.22 0.4430008
5.24 0.452604
5.26 0.4459537
5.28 0.4690951
5.3 0.4572471
5.32 0.4606791
5.34 0.4554669
5.36 0.4539268
5.38 0.4566729
5.4 0.4517743
5.42 0.4565903
5.44 0.4579572
5.46 0.4596199
5.48 0.4570833
5.5 0.4592926
5.52 0.4614377
5.54 0.4448882
5.56 0.4486084
5.58 0.4511376
5.6 0.4555764
5.62 0.444156
5.64 0.4528244
5.66 0.4706918
5.68 0.4563442
5.7 0.4543122
5.72 0.4648115
5.74 0.4605161
5.76 0.4633033
5.78 0.4554391
5.8 0.4557689
5.82 0.4548077
5.84 0.4511654
5.86 0.461113
5.88 0.4430575
5.9 0.4462346
5.92 0.4592381
5.94 0.4471578
5.96 0.4459259
5.98 0.4501112
6 0.4734446
6.02 0.4641658
6.04 0.4290102
6.06 0.4683486
6.08 0.4352586
6.1 0.4622229
6.12 0.464247
6.14 0.4792181
6.16 0.4602717
6.18 0.4444381
6.2 0.4930772
6.22 0.5462147
6.24 0.6191934
6.26 1.022375
6.28 1.112228
6.3 0.9434109
6.32 1.848655
6.34 1.679264
6.36 2.676574
6.38 1.977796
6.4 1.684235
6.42 2.093674
6.44 1.528357
6.46 1.836097
6.48 2.188818
6.5 1.967194
6.52 1.25013
6.54 1.29849
6.56 0.9517741
6.58 1.726695
6.6 1.409486
6.62 1.382226
6.64 0.4784086
6.66 0.4434522
6.68 0.4802336
6.7 0.4716462
6.72 0.4638426
6.74 0.4580944
6.76 0.4878781
6.78 0.4511376
6.8 0.4670651
6.82 0.455521
6.84 0.4685622
6.86 0.4533764
6.88 0.4760775
6.9 0.4662618
6.92 0.4746583
6.94 0.4640584
6.96 0.464166
6.98 0.4554671
7 0.4641119
7.02 0.4632753
7.04 0.4648653
7.06 0.4368929
7.08 0.477415
7.1 0.4871604
7.12 0.4780691
7.14 0.4780695
7.16 0.4642736
7.18 0.4761827
7.2 0.4654301
7.22 0.4464867
7.24 0.4563446
7.26 0.4795042
7.28 0.455549
7.3 0.456097
7.32 0.4738403
7.34 0.4808586
7.36 0.4687221
7.38 0.4552195
7.4 0.4728113
7.42 0.4827268
7.44 0.4597284
7.46 0.462547
7.48 0.4780691
7.5 0.4859526
7.52 0.4635732
7.54 0.4654572
7.56 0.4682687
7.58 0.4709829
7.6 0.4601085
7.62 0.459347
7.64 0.4839679
7.66 0.4625206
7.68 0.4628982
7.7 0.450056
7.72 0.4583118
7.74 0.4757362
7.76 0.4472422
7.78 0.4635186
7.8 0.4703452
7.82 0.4567547
7.84 0.4607874
7.86 0.4856693
7.88 0.4438466
7.9 0.4561797
7.92 0.4457015
7.94 0.4490544
7.96 0.4665562
7.98 0.4668514
8 0.4585577
8.02 0.4604885
8.04 0.4501672
8.06 0.4398011
8.08 0.4580666
8.1 0.4663423
8.12 0.4703463
8.14 0.4570013
8.16 0.4639776
8.18 0.4557142
8.2 0.4704259
8.22 0.4505826
8.24 0.4383492
8.26 0.461844
8.28 0.4486362
8.3 0.4423233
8.32 0.4469897
8.34 0.4378644
8.36 0.4376647
8.38 0.4456458
8.4 0.4476045
8.42 0.4602717
8.44 0.46492
8.46 0.452879
8.48 0.4508047
8.5 0.4711958
8.52 0.4537346
8.54 0.4572468
8.56 0.4573288
8.58 0.4706908
8.6 0.4275813
8.62 0.4532387
8.64 0.4518023
8.66 0.454037
8.68 0.4586395
8.7 0.4659666
8.72 0.4469903
8.74 0.455027
8.76 0.4681341
8.78 0.4577665
8.8 0.4537066
8.82 0.4444374
8.84 0.4383205
8.86 0.4518021
8.88 0.4609501
8.9 0.469734
8.92 0.4551373
8.94 0.464274
8.96 0.4557957
8.98 0.4362912
9 0.445589
9.02 0.4452247
9.04 0.4380926
9.06 0.439346
9.08 0.4570836
9.1 0.4507216
9.12 0.4781742
9.14 0.452796
9.16 0.4557132
9.18 0.4477998
9.2 0.4527143
9.22 0.45522
9.24 0.4566178
9.26 0.4706646
9.28 0.4747104
9.3 0.4926713
9.32 0.7915487
9.34 0.494394
9.36 0.4727578
9.38 0.4571931
9.4 0.4591569
9.42 0.4653493
9.44 0.4798178
9.46 0.4613566
9.48 0.4662616
9.5 0.4634652
9.52 0.4491664
9.54 0.4603531
9.56 0.4615735
9.58 0.4775719
9.6 0.8009209
9.62 1.133458
9.64 0.8891563
9.66 1.09834
9.68 1.109797
9.7 0.8303164
9.72 0.9767932
9.74 0.4702657
9.76 0.4568915
9.78 0.4537342
9.8 0.45412
9.82 0.4678667
9.84 0.4629524
9.86 0.4473808
9.88 0.4465705
9.9 0.485257
9.92 0.471964
9.94 0.4604884
9.96 0.481145
9.98 0.4689882
10 0.4555487
10.02 0.4668511
10.04 0.4722821
10.06 0.4736299
10.08 0.4727049
10.1 0.4514975
10.12 0.4607056
10.14 0.4739723
10.16 0.4694144
10.18 0.4537893
10.2 0.4741831
10.22 0.4502501
10.24 0.4590481
10.26 0.4667438
10.28 0.4586391
10.3 0.4669578
10.32 0.4648922
10.34 0.4671191
10.36 0.4663419
10.38 0.4628444
10.4 0.4450001
10.42 0.4631954
10.44 0.4686677
10.46 0.441475
10.48 0.4566728
10.5 0.4557692
10.52 0.4682412
10.54 0.430378
10.56 0.4493048
10.58 0.4535967
10.6 0.4475206
10.62 0.4602723
10.64 0.4285442
10.66 0.4629529
10.68 0.4541472
10.7 0.4574111
10.72 0.4491381
10.74 0.4652693
10.76 0.4599188
10.78 0.4678141
10.8 0.4649726
10.82 0.4486369
10.84 0.4401138
10.86 0.4580393
10.88 0.4521344
10.9 0.445589
10.92 0.4521616
10.94 0.4577663
10.96 0.4523823
10.98 0.4639242
11 0.4466272
11.02 0.4542569
11.04 0.4589389
11.06 0.4486925
11.08 0.4677072
11.1 0.4473813
11.12 0.4754471
11.14 0.4570009
11.16 0.446934
11.18 0.4486367
11.2 0.4580941
11.22 0.4390043
11.24 0.4609502
11.26 0.4616546
11.28 0.4380927
11.3 0.4642467
11.32 0.4538995
11.34 0.4577387
11.36 0.4745785
11.38 0.4573292
11.4 0.4561251
11.42 0.4581756
11.44 0.4674401
11.46 0.446543
11.48 0.455769
11.5 0.455686
11.52 0.4552471
11.54 0.4629524
11.56 0.4523824
11.58 0.460027
11.6 0.4495559
11.62 0.469095
11.64 0.470266
11.66 0.4614116
11.68 0.4649732
11.7 0.4504442
11.72 0.4534871
11.74 0.459674
11.76 0.4734187
11.78 0.4573027
11.8 0.4669583
11.82 0.4675736
11.84 0.4618167
11.86 0.4567551
11.88 0.4686141
11.9 0.4527967
11.92 0.4605973
11.94 0.4314509
11.96 0.4454496
11.98 0.468135
12 0.4358041
12.02 0.4598637
12.04 0.4564262
12.06 0.4607879
12.08 0.4506941
12.1 0.4658324
12.12 0.4513867
12.14 0.455796
12.16 0.4511375
12.18 0.4634919
12.2 0.4640582
12.22 0.4610854
12.24 0.4429727
12.26 0.4648924
12.28 0.4567823
12.3 0.455933
12.32 0.4389477
12.34 0.4479682
12.36 0.4633037
12.38 0.4376643
12.4 0.4601627
12.42 0.446234
12.44 0.4515255
12.46 0.4543679
12.48 0.4481629
12.5 0.4676273
12.52 0.4493048
12.54 0.4626278
12.56 0.4613571
12.58 0.4630603
12.6 0.4704253
12.62 0.4503612
12.64 0.4669314
12.66 0.4448034
12.68 0.4693077
12.7 0.4689084
12.72 0.4539824
12.74 0.4693883
12.76 0.4553571
12.78 0.4510543
12.8 0.4526031
12.82 0.4553297
12.84 0.4611126
12.86 0.460054
12.88 0.4770219
12.9 0.4586391
12.92 0.4474642
12.94 0.4546151
12.96 0.4422102
12.98 0.464973
13 0.4611672
13.02 0.4612477
13.04 0.4469343
13.06 0.4494717
13.08 0.4514979
13.1 0.4751847
13.12 0.450583
13.14 0.4475216
13.16 0.445926
13.18 0.4522448
13.2 0.4677073
13.22 0.4546155
13.24 0.4587756
13.26 0.4503888
13.28 0.4658862
13.3 0.4591838
13.32 0.4584211
13.34 0.4552481
13.36 0.4440154
13.38 0.4506113
13.4 0.4689881
13.42 0.4563439
13.44 0.4635192
13.46 0.4601627
13.48 0.470771
13.5 0.4753419
13.52 0.4552473
13.54 0.4701326
13.56 0.4661005
13.58 0.4832439
13.6 0.4507217
13.62 0.4661282
13.64 0.4759203
13.66 0.4512202
13.68 0.455988
13.7 0.4419841
13.72 0.454615
13.74 0.4577661
13.76 0.4946974
13.78 0.4729961
13.8 0.4654571
13.82 0.4549724
13.84 0.4611128
13.86 0.4527135
13.88 0.4681342
13.9 0.4553576
13.92 0.4583667
13.94 0.4623044
13.96 0.4676267
13.98 0.4801304
14 0.4653492
14.02 0.4371214
14.04 0.4546981
14.06 0.4493885
14.08 0.4689087
14.1 0.4553024
14.12 0.4534585
14.14 0.444775
14.16 0.4560156
14.18 0.4750002
14.2 0.4734442
14.22 0.4750265
14.24 0.4378642
14.26 0.4584214
14.28 0.470425
14.3 0.4612485
14.32 0.4453646
14.34 0.450416
14.36 0.4695474
14.38 0.4612481
14.4 0.4648121
14.42 0.4654572
14.44 0.4691743
14.46 0.4698136
14.48 0.4509158
14.5 0.4648121
14.52 0.4523548
14.54 0.4577659
14.56 0.4479116
14.58 0.4633033
14.6 0.4491658
14.62 0.4611121
14.64 0.4531556
14.66 0.4411347
14.68 0.4599461
14.7 0.4616547
14.72 0.4553296
14.74 0.4393459
14.76 0.4578488
14.78 0.4670653
14.8 0.4680278
14.82 0.4570014
14.84 0.4470178
14.86 0.4549726
14.88 0.4556861
14.9 0.462547
14.92 0.4582026
14.94 0.4474656
14.96 0.4570558
14.98 0.445028
15 0.4573289
15.02 0.4523829
15.04 0.4525756
15.06 0.443311
15.08 0.4472415
15.1 0.4418711
15.12 0.4484699
15.14 0.4442403
15.16 0.4469058
15.18 0.4600276
15.2 0.4506107
15.22 0.4593749
15.24 0.4517187
15.26 0.4561795
15.28 0.4645969
15.3 0.4522449
15.32 0.4605156
15.34 0.451304
15.36 0.4577384
15.38 0.4755254
15.4 0.4617625
15.42 0.4655373
15.44 0.451746
15.46 0.4457016
15.48 0.4496111
15.5 0.460598
15.52 0.4392609
15.54 0.4289814
15.56 0.4407379
15.58 0.4548081
15.6 0.4574104
15.62 0.4430012
15.64 0.4612486
15.66 0.45804
15.68 0.4474366
15.7 0.4487765
15.72 0.4612208
15.74 0.4678134
15.76 0.4526035
15.78 0.4524933
15.8 0.4549724
15.82 0.4501113
15.84 0.4560985
15.86 0.4674133
15.88 0.4434524
15.9 0.4362623
15.92 0.4421815
15.94 0.4424081
15.96 0.4454769
15.98 0.4589388
16 0.444832
16.02 0.4591569
16.04 0.4414186
16.06 0.4593476
16.08 0.4540373
16.1 0.4603532
16.12 0.4593744
16.14 0.4672796
16.16 0.4601352
16.18 0.4266438
16.2 0.4563447
16.22 0.4482751
16.24 0.4542306
16.26 0.4667442
16.28 0.4518298
16.3 0.4641929
16.32 0.4551373
16.34 0.4498333
16.36 0.4502501
16.38 0.4583939
16.4 0.4602708
16.42 0.4599452
16.44 0.46076
16.46 0.4435657
16.48 0.4398296
16.5 0.447744
16.52 0.4466269
16.54 0.4488596
16.56 0.4723878
16.58 0.4482185
16.6 0.4485816
16.62 0.4564265
16.64 0.4531554
16.66 0.4537344
16.68 0.44334
16.7 0.4638425
16.72 0.456207
16.74 0.4543394
16.76 0.4636
16.78 0.4566726
16.8 0.4648108
16.82 0.4646771
16.84 0.4592931
16.86 0.4591575
16.88 0.4573832
16.9 0.4556586
16.92 0.4570283
16.94 0.4423796
16.96 0.4483858
16.98 0.4695475
17 0.4766027
17.02 0.4661812
17.04 0.4656714
17.06 0.5064083
17.08 0.4834763
17.1 0.8745004
17.12 0.4760514
17.14 0.4720703
17.16 0.4514974
17.18 0.4606515
17.2 0.4687485
17.22 0.4639236
17.24 0.4673869
17.26 0.4739732
17.28 0.4719638
17.3 0.4744991
17.32 0.4469341
17.34 0.4579298
17.36 0.4683212
17.38 0.4479399
17.4 0.4604351
17.42 0.4549721
17.44 0.4607874
17.46 0.4640044
17.48 0.4531555
17.5 0.4500559
17.52 0.4475768
17.54 0.4551368
17.56 0.4486087
17.58 0.448247
17.6 0.4477723
17.62 0.4608963
17.64 0.4344542
17.66 0.4626287
17.68 0.4549178
17.7 0.4678409
17.72 0.4645966
17.74 0.4596467
17.76 0.4477445
17.78 0.4554121
17.8 0.4714337
17.82 0.4667705
17.84 0.4524933
17.86 0.4631145
17.88 0.4690957
17.9 0.4626825
17.92 0.4537342
17.94 0.4497505
17.96 0.4451405
17.98 0.4767077
18 0.4500275
18.02 0.4807551
18.04 0.4574935
18.06 0.4707703
18.08 0.4513869
18.1 0.4623308
18.12 0.4462344
18.14 0.4352298
18.16 0.4452528
18.18 0.4555495
18.2 0.4584754
18.22 0.449694
18.24 0.4555492
18.26 0.4584215
18.28 0.4496109
18.3 0.458421
18.32 0.4537073
18.34 0.4503889
18.36 0.4510261
18.38 0.4501388
18.4 0.4387199
18.42 0.4498054
18.44 0.460706
18.46 0.4652418
18.48 0.4457294
18.5 0.4500551
18.52 0.4717259
18.54 0.4560977
18.56 0.4491377
18.58 0.4462626
18.6 0.4526589
18.62 0.4552469
18.64 0.4671718
18.66 0.4568645
18.68 0.4535139
18.7 0.4501389
18.72 0.4595104
18.74 0.4550275
18.76 0.4527966
18.78 0.4563169
18.8 0.4668245
18.82 0.469761
18.84 0.4598097
18.86 0.4579849
18.88 0.4828045
18.9 0.5109063
18.92 0.4665028
18.94 0.4961103
18.96 0.5008242
18.98 0.4511098
19 0.4710099
19.02 0.8100927
19.04 0.4555497
19.06 0.4871856
19.08 0.8566359
19.1 0.4539006
19.12 0.4599995
19.14 0.468668
19.16 0.4683482
19.18 0.4670381
19.2 0.4636274
19.22 0.4639234
19.24 0.4530447
19.26 0.4693345
19.28 0.4576029
19.3 0.4550275
19.32 0.4494719
19.34 0.4645973
19.36 0.4561796
19.38 0.4374359
19.4 0.4573298
19.42 0.4854384
19.44 0.4420696
19.46 0.4561796
19.48 0.446262
19.5 0.4624656
19.52 0.4755263
19.54 0.4564539
19.56 0.4477998
19.58 0.451691
19.6 0.4588301
19.62 0.4681344
19.64 0.4632761
19.66 0.4600544
19.68 0.4328099
19.7 0.4533487
19.72 0.4546978
19.74 0.4614106
19.76 0.4776509
19.78 0.4648931
19.8 0.4689613
19.82 0.4492776
19.84 0.4706638
19.86 0.4499999
19.88 0.4537343
19.9 0.4646235
19.92 0.4615465
19.94 0.4651341
19.96 0.4513868
19.98 0.4504159
20 0.4528799
&
@target G0.S2
@type xy
0 1.460522
0.02 2.924658
0.04 0.8499851
0.06 1.734575
0.08 1.253366
0.1 1.716508
0.12 1.014864
0.14 1.705323
0.16 1.009827
0.18 2.448745
0.2 3.088017
0.22 1.568789
0.24 0.9178914
0.26 2.092134
0.28 2.775599
0.3 1.744176
0.32 1.896952
0.34 2.083087
0.36 2.536006
0.38 0.8224353
0.4 1.125222
0.42 2.690213
0.44 2.093729
0.46 1.495
0.48 0.6236386
0.5 2.593858
0.52 1.005796
0.54 2.106644
0.56 2.489744
0.58 2.582915
0.6 2.348888
0.62 2.113392
0.64 2.22655
0.66 3.002524
0.68 2.678138
0.7 3.992553
0.72 2.096961
0.74 1.300644
0.76 1.838056
0.78 1.881562
0.8 2.203667
0.82 1.225102
0.84 2.753071
0.86 1.766048
0.88 1.164667
0.9 2.140245
0.92 0.9180552
0.94 2.683658
0.96 0.8643205
0.98 1.689993
1 2.048012
1.02 1.299403
1.04 3.143347
1.06 2.394838
1.08 2.426659
1.1 0.4842264
1.12 0.4669314
1.14 0.4581755
1.16 0.4629524
1.18 0.4742627
1.2 0.456426
1.22 0.4461223
1.24 0.4530453
1.26 0.4653227
1.28 0.4993494
1.3 0.4652689
1.32 0.4596738
1.34 0.4339645
1.36 0.4318274
1.38 0.4586396
1.4 0.4410497
1.42 0.4683215
1.44 0.4736556
1.46 0.4788787
1.48 0.444241
1.5 0.4562888
1.52 0.4510826
1.54 0.4433115
1.56 0.4742364
1.58 0.4637073
1.6 0.4667976
1.62 0.4510267
1.64 0.4547534
1.66 0.4546699
1.68 0.4622231
1.7 0.444663
1.72 0.4392608
1.74 0.4551098
1.76 0.4698138
1.78 0.4576849
1.8 0.4607599
1.82 0.4804427
1.84 0.4411633
1.86 0.4696806
1.88 0.459157
1.9 0.4470462
1.92 0.4398006
1.94 0.4500561
1.96 0.470532
1.98 0.4649999
2 0.4599455
2.02 0.4386624
2.04 0.4565906
2.06 0.4334164
2.08 0.4463744
2.1 0.4661814
2.12 0.4675734
2.14 0.4659666
2.16 0.4389193
2.18 0.4649193
2.2 0.4867487
2.22 0.4397152
2.24 0.4476045
2.26 0.4627641
2.28 0.4557408
2.3 0.434856
2.32 0.4462627
2.34 0.4739192
2.36 0.441163
2.38 0.4690948
2.4 0.455769
2.42 0.4524655
2.44 0.4570561
2.46 0.4521614
2.48 0.4712221
2.5 0.4537065
2.52 0.4470459
2.54 0.4654828
2.56 0.4480233
2.58 0.4543951
2.6 0.4597011
2.62 0.4878778
2.64 0.4340789
2.66 0.4653486
2.68 0.4602715
2.7 0.4468782
2.72 0.4350295
2.74 0.4600267
2.76 0.4414173
2.78 0.466342
2.8 0.475552
2.82 0.461898
2.84 0.4613838
2.86 0.4374354
2.88 0.4276681
2.9 0.4628174
2.92 0.4450285
2.94 0.4445503
2.96 0.4552198
2.98 0.4607053
3 0.4534587
3.02 0.4576846
3.04 0.4339644
3.06 0.4696808
3.08 0.469707
3.1 0.4500562
3.12 0.460869
3.14 0.4621146
3.16 0.4445786
3.18 0.4444662
3.2 0.4642468
3.22 0.4374354
3.24 0.4696276
3.26 0.4587485
3.28 0.4630611
3.3 0.4520504
3.32 0.4534867
3.34 0.452604
3.36 0.4518021
3.38 0.4782519
3.4 0.4924682
3.42 0.4610038
3.44 0.4611403
3.46 0.4765241
3.48 0.4376357
3.5 0.4681342
3.52 0.4736566
3.54 0.4880063
3.56 0.4704784
3.58 0.4587757
3.6 0.4718847
3.62 0.4410498
3.64 0.4729164
3.66 0.4394882
3.68 0.4570007
3.7 0.4550276
3.72 0.4557688
3.74 0.4574658
3.76 0.4513867
3.78 0.4582849
3.8 0.4644892
3.82 0.4410782
3.84 0.4281356
3.86 0.4383494
3.88 0.4492497
3.9 0.4583123
3.92 0.4609226
3.94 0.4639779
3.96 0.4589662
3.98 0.4678135
4 0.4477446
4.02 0.4611124
4.04 0.4349135
4.06 0.4341949
4.08 0.4509991
4.1 0.4502501
4.12 0.4537074
4.14 0.4581482
4.16 0.4610864
4.18 0.4391468
4.2 0.4319145
4.22 0.4390334
4.24 0.4514973
4.26 0.4661012
4.28 0.4585306
4.3 0.4756838
4.32 0.4448032
4.34 0.4529343
4.36 0.4752366
4.38 0.4652415
4.4 0.4629796
4.42 0.4533482
4.44 0.4790357
4.46 0.4678939
4.48 0.4491385
4.5 0.4700263
4.52 0.461763
4.54 0.4728107
4.56 0.46095
4.58 0.4548078
4.6 0.4628715
4.62 0.4683483
4.64 0.4519956
4.66 0.4654028
4.68 0.4487759
4.7 0.3933503
4.72 0.4622219
4.74 0.4709039
4.76 0.4496944
4.78 0.4564535
4.8 0.4553568
4.82 0.4537343
4.84 0.4445787
4.86 0.4588568
4.88 0.437064
4.9 0.4598365
4.92 0.4557688
4.94 0.4583935
4.96 0.406632
4.98 0.4635464
5 0.4566456
5.02 0.4546704
5.04 0.4346264
5.06 0.4446625
5.08 0.4587207
5.1 0.4564266
5.12 0.4640043
5.14 0.4677069
5.16 0.4891574
5.18 0.4638425
5.2 0.4491373
5.22 0.4619794
5.24 0.4326087
5.26 0.448832
5.28 0.4511648
5.3 0.465268
5.32 0.4632499
5.34 0.4613563
5.36 0.4563167
5.38 0.4465976
5.4 0.4549998
5.42 0.4599457
5.44 0.4776506
5.46 0.4588026
5.48 0.4633569
5.5 0.4708773
5.52 0.4495827
5.54 0.455466
5.56 0.4712747
5.58 0.4741573
5.6 0.4567553
5.62 0.458803
5.64 0.4545327
5.66 0.4540379
5.68 0.4594287
5.7 0.4589664
5.72 0.4676271
5.74 0.4598643
5.76 0.4644891
5.78 0.4648115
5.8 0.4430293
5.82 0.4738147
5.84 0.4788275
5.86 0.4609495
5.88 0.4820269
5.9 0.4382922
5.92 0.4557692
5.94 0.4311906
5.96 0.4637618
5.98 0.4671458
6 0.445253
6.02 0.4694943
6.04 0.4552198
6.06 0.432695
6.08 0.4594292
6.1 0.4594287
6.12 0.4543953
6.14 0.453955
6.16 0.4596199
6.18 0.4597825
6.2 0.4794263
6.22 0.4572479
6.24 0.4603533
6.26 0.4592657
6.28 0.4604618
6.3 0.4433394
6.32 0.4523824
6.34 0.4567831
6.36 0.4756308
6.38 0.4492484
6.4 0.4535968
6.42 0.460353
6.44 0.4463745
6.46 0.4686686
6.48 0.4557688
6.5 0.4737091
6.52 0.4529076
6.54 0.4552747
6.56 0.4542297
6.58 0.4474927
6.6 0.4487196
6.62 0.4731278
6.64 0.4659133
6.66 0.4252649
6.68 0.4481074
6.7 0.4688552
6.72 0.4597827
6.74 0.4408516
6.76 0.4326085
6.78 0.4476887
6.8 0.4661553
6.82 0.44819
6.84 0.4420686
6.86 0.4723085
6.88 0.4564535
6.9 0.4383498
6.92 0.4794528
6.94 0.4522446
6.96 0.458721
6.98 0.4369496
7 0.4455613
7.02 0.4540374
7.04 0.4525757
7.06 0.4472978
7.08 0.4356599
7.1 0.4588026
7.12 0.4233795
7.14 0.4692811
7.16 0.4631688
7.18 0.4535966
7.2 0.461113
7.22 0.4554393
7.24 0.4456452
7.26 0.4455058
7.28 0.4695209
7.3 0.4599182
7.32 0.4642467
7.34 0.4580938
7.36 0.4677607
7.38 0.4754213
7.4 0.4579573
7.42 0.4726784
7.44 0.4839681
7.46 0.4522442
7.48 0.4467104
7.5 0.4742623
7.52 0.4539272
7.54 0.4371217
7.56 0.4527687
7.58 0.4638162
7.6 0.4500001
7.62 0.4535685
7.64 0.4601626
7.66 0.4649192
7.68 0.4466262
7.7 0.4763928
7.72 0.4599189
7.74 0.4739988
7.76 0.4575476
7.78 0.4844841
7.8 0.453156
7.82 0.4550551
7.84 0.4631419
7.86 0.4677076
7.88 0.4648919
7.9 0.4519121
7.92 0.459728
7.94 0.4499723
7.96 0.4595109
7.98 0.443311
8 0.4669314
8.02 0.4639234
8.04 0.4686679
8.06 0.4633845
8.08 0.4474937
8.1 0.4673868
8.12 0.4477169
8.14 0.4364628
8.16 0.4507215
8.18 0.4401424
8.2 0.4471578
8.22 0.4548081
8.24 0.4562075
8.26 0.4451413
8.28 0.4631142
8.3 0.4492217
8.32 0.4498058
8.34 0.457985
8.36 0.4600268
8.38 0.4194345
8.4 0.4662615
8.42 0.4662883
8.44 0.4442126
8.46 0.4797393
8.48 0.4757626
8.5 0.4730748
8.52 0.4623306
8.54 0.4556588
8.56 0.4433959
8.58 0.4509432
8.6 0.4585313
8.62 0.4523271
8.64 0.4769432
8.66 0.4418994
8.68 0.4433402
8.7 0.4668242
8.72 0.4493055
8.74 0.4512487
8.76 0.4639236
8.78 0.4414742
8.8 0.4623043
8.82 0.4373786
8.84 0.4555214
8.86 0.4469336
8.88 0.4629526
8.9 0.4688547
8.92 0.474579
8.94 0.4676803
8.96 0.4583125
8.98 0.4512757
9 0.463519
9.02 0.4596195
9.04 0.4616545
9.06 0.4642739
9.08 0.4410504
9.1 0.4633034
9.12 0.4618173
9.14 0.4513317
9.16 0.4767076
9.18 0.4718581
9.2 0.4174025
9.22 0.4222261
9.24 0.4360336
9.26 0.428194
9.28 0.4430851
9.3 0.4501664
9.32 0.4481349
9.34 0.4599187
9.36 0.4482745
9.38 0.4307549
9.4 0.4584756
9.42 0.4454489
9.44 0.4281942
9.46 0.4334454
9.48 0.450583
9.5 0.4465982
9.52 0.4528241
9.54 0.4636813
9.56 0.4569737
9.58 0.4301458
9.6 0.4622228
9.62 0.4665294
9.64 0.4631954
9.66 0.4278433
9.68 0.4070935
9.7 0.4533761
9.72 0.4174034
9.74 0.4497222
9.76 0.4519401
9.78 0.4262038
9.8 0.4019018
9.82 0.4409367
9.84 0.4497222
9.86 0.4477163
9.88 0.4445781
9.9 0.4714076
9.92 0.4582844
9.94 0.4229951
9.96 0.4285145
9.98 0.4680277
10 0.4702657
10.02 0.4458139
10.04 0.4506939
10.06 0.4573289
10.08 0.4612486
10.1 0.4767072
10.12 0.4409934
10.14 0.4632491
10.16 0.4418423
10.18 0.4462618
10.2 0.4411347
10.22 0.4598097
10.24 0.4706908
10.26 0.479948
10.28 0.4433396
10.3 0.3956009
10.32 0.4459538
10.34 0.4119458
10.36 0.4203863
10.38 0.465698
10.4 0.4682686
10.42 0.4769956
10.44 0.4626554
10.46 0.4427757
10.48 0.488569
10.5 0.4384916
10.52 0.4610042
10.54 0.4528241
10.56 0.4501668
10.58 0.479479
10.6 0.4571654
10.62 0.4577667
10.64 0.4437623
10.66 0.450556
10.68 0.4943182
10.7 0.4698409
10.72 0.4795043
10.74 0.4718583
10.76 0.5004248
10.78 0.4657249
10.8 0.4673862
10.82 0.4672793
10.84 0.4707709
10.86 0.4352589
10.88 0.4470458
10.9 0.4544498
10.92 0.4514699
10.94 0.4634112
10.96 0.4561525
10.98 0.4750797
11 0.5171069
11.02 0.4473251
11.04 0.4594836
11.06 0.4696803
11.08 0.4546151
11.1 0.4424358
11.12 0.4684551
11.14 0.4555493
11.16 0.442182
11.18 0.4837352
11.2 0.4309871
11.22 0.4885179
11.24 0.4549175
11.26 0.4387483
11.28 0.4615465
11.3 0.4592926
11.32 0.4411911
11.34 0.4516909
11.36 0.4568913
11.38 0.4566735
11.4 0.4661277
11.42 0.4838655
11.44 0.4528241
11.46 0.4713812
11.48 0.4757361
11.5 0.4855154
11.52 0.4656986
11.54 0.4457858
11.56 0.4754999
11.58 0.4564537
11.6 0.4119768
11.62 0.449277
11.64 0.4397729
11.66 0.4641663
11.68 0.4690683
11.7 0.4623044
11.72 0.451331
11.74 0.4191358
11.76 0.4360328
11.78 0.4518293
11.8 0.4477161
11.82 0.4944442
11.84 0.4595921
11.86 0.4513586
11.88 0.472758
11.9 0.4698407
11.92 0.4646774
11.94 0.4716196
11.96 0.4356028
11.98 0.4810658
12 0.4922139
12.02 0.4728906
12.04 0.4616542
12.06 0.4722552
12.08 0.4723086
12.1 0.4609502
12.12 0.4633849
12.14 0.4586393
12.16 0.4738675
12.18 0.4589663
12.2 0.4530725
12.22 0.4630602
12.24 0.4680547
12.26 0.4423234
12.28 0.4343386
12.3 0.443255
12.32 0.4722554
12.34 0.4663961
12.36 0.4690953
12.38 0.4695475
12.4 0.4327238
12.42 0.4487202
12.44 0.459211
12.46 0.4590752
12.48 0.4796607
12.5 0.4633031
12.52 0.4100302
12.54 0.4668244
12.56 0.4587215
12.58 0.4242643
12.6 0.4635194
12.62 0.4316543
12.64 0.4699468
12.66 0.4718577
12.68 0.4823125
12.7 0.4614373
12.72 0.4333881
12.74 0.4564267
12.76 0.4718582
12.78 0.4529907
12.8 0.4883388
12.82 0.448469
12.84 0.4530454
12.86 0.4555496
12.88 0.4592923
12.9 0.4815084
12.92 0.4734444
12.94 0.4580664
12.96 0.4478002
12.98 0.4602711
13 0.4727319
13.02 0.4744735
13.04 0.464597
13.06 0.4499435
13.08 0.4307548
13.1 0.464381
13.12 0.4657795
13.14 0.4509159
13.16 0.4707705
13.18 0.457902
13.2 0.4532935
13.22 0.4642464
13.24 0.4367494
13.26 0.4783825
13.28 0.4497219
13.3 0.4703719
13.32 0.4632762
13.34 0.4437903
13.36 0.4475771
13.38 0.4661813
13.4 0.4635461
13.42 0.4752107
13.44 0.4570283
13.46 0.4703459
13.48 0.4697342
13.5 0.4763659
13.52 0.432291
13.54 0.4557964
13.56 0.4503609
13.58 0.4576574
13.6 0.4695211
13.62 0.4723877
13.64 0.4555219
13.66 0.4495562
13.68 0.4501944
13.7 0.4350291
13.72 0.4553296
13.74 0.4652689
13.76 0.4671456
13.78 0.4359178
13.8 0.4273753
13.82 0.4543678
13.84 0.4432827
13.86 0.4736556
13.88 0.4709039
13.9 0.468748
13.92 0.445562
13.94 0.4586392
13.96 0.4707712
13.98 0.4589118
14 0.4538174
14.02 0.4529075
14.04 0.4682409
14.06 0.4682682
14.08 0.4637077
14.1 0.4785919
14.12 0.4707704
14.14 0.4710363
14.16 0.4611134
14.18 0.4657785
14.2 0.4548078
14.22 0.4411349
14.24 0.4892846
14.26 0.4491659
14.28 0.4600544
14.3 0.4651346
14.32 0.4512757
14.34 0.4554951
14.36 0.4946211
14.38 0.4940648
14.4 0.4605158
14.42 0.4505554
14.44 0.4458976
14.46 0.4513869
14.48 0.4416448
14.5 0.4656716
14.52 0.4667706
14.54 0.4445225
14.56 0.4590753
14.58 0.462844
14.6 0.4583119
14.62 0.45793
14.64 0.4706644
14.66 0.4670387
14.68 0.4648387
14.7 0.4653229
14.72 0.4623038
14.74 0.4637084
14.76 0.4704788
14.78 0.4618444
14.8 0.4666903
14.82 0.4650265
14.84 0.4617901
14.86 0.4498058
14.88 0.4652422
14.9 0.4852057
14.92 0.4759465
14.94 0.4576291
14.96 0.449027
14.98 0.4670383
15 0.4404823
15.02 0.4582848
15.04 0.4719644
15.06 0.4591843
15.08 0.472493
15.1 0.4776248
15.12 0.4791142
15.14 0.4556593
15.16 0.4728899
15.18 0.4885188
15.2 0.4479115
15.22 0.476524
15.24 0.4571919
15.26 0.4598643
15.28 0.4682683
15.3 0.4492774
15.32 0.4583936
15.34 0.486235
15.36 0.4559331
15.38 0.4655368
15.4 0.4360621
15.42 0.4572476
15.44 0.4552742
15.46 0.4687491
15.48 0.4573288
15.5 0.4669849
15.52 0.4656982
15.54 0.4579571
15.56 0.4819237
15.58 0.440227
15.6 0.4681341
15.62 0.4804686
15.64 0.4680278
15.66 0.4483857
15.68 0.4863128
15.7 0.4750263
15.72 0.4756567
15.74 0.4533757
15.76 0.4754213
15.78 0.4676806
15.8 0.4708244
15.82 0.4543958
15.84 0.451497
15.86 0.4541195
15.88 0.4570839
15.9 0.4739732
15.92 0.4614111
15.94 0.4606788
15.96 0.466583
15.98 0.4329253
16 0.4779906
16.02 0.4737616
16.04 0.4454496
16.06 0.4691484
16.08 0.470266
16.1 0.4669313
16.12 0.4589656
16.14 0.4400283
16.16 0.4600816
16.18 0.4650537
16.2 0.4586392
16.22 0.4677875
16.24 0.463627
16.26 0.4375787
16.28 0.4735772
16.3 0.4374356
16.32 0.4530454
16.34 0.4425206
16.36 0.4459535
16.38 0.4540098
16.4 0.4592654
16.42 0.4723604
16.44 0.4564539
16.46 0.4626553
16.48 0.4399433
16.5 0.4702659
16.52 0.4573292
16.54 0.4562341
16.56 0.4633306
16.58 0.4600542
16.6 0.4300287
16.62 0.4706114
16.64 0.4844845
16.66 0.4730753
16.68 0.4495835
16.7 0.4655373
16.72 0.473762
16.74 0.4741572
16.76 0.4760513
16.78 0.4673866
16.8 0.4715136
16.82 0.4623314
16.84 0.4693345
16.86 0.4630604
16.88 0.4451128
16.9 0.4531005
16.92 0.4778601
16.94 0.4868773
16.96 0.4434238
16.98 0.4488311
17 0.4616551
17.02 0.4718582
17.04 0.4599454
17.06 0.4588301
17.08 0.449555
17.1 0.4677068
17.12 0.4544507
17.14 0.4748413
17.16 0.4652419
17.18 0.4437628
17.2 0.4389192
17.22 0.4692013
17.24 0.4418712
17.26 0.4674138
17.28 0.4353451
17.3 0.4246767
17.32 0.4631137
17.34 0.4635729
17.36 0.465215
17.38 0.4536517
17.4 0.4526038
17.42 0.4508048
17.44 0.4651346
17.46 0.4418714
17.48 0.4383495
17.5 0.4605434
17.52 0.4634112
17.54 0.4532658
17.56 0.485644
17.58 0.4705847
17.6 0.4373212
17.62 0.4328402
17.64 0.4599183
17.66 0.4738675
17.68 0.4581759
17.7 0.4506939
17.72 0.4591839
17.74 0.4652684
17.76 0.473735
17.78 0.4795307
17.8 0.4375788
17.82 0.4369494
17.84 0.4671453
17.86 0.4598639
17.88 0.4441853
17.9 0.4651345
17.92 0.4585304
17.94 0.4687479
17.96 0.4326074
17.98 0.4630604
18 0.4528522
18.02 0.4520504
18.04 0.4573016
18.06 0.4347414
18.08 0.4398583
18.1 0.4618986
18.12 0.4584211
18.14 0.46586
18.16 0.4733125
18.18 0.4798173
18.2 0.4791134
18.22 0.4794266
18.24 0.4683486
18.26 0.4472414
18.28 0.4721494
18.3 0.4557135
18.32 0.4629794
18.34 0.4343388
18.36 0.4442409
18.38 0.4362911
18.4 0.4415317
18.42 0.4544497
18.44 0.4752371
18.46 0.4662082
18.48 0.4608145
18.5 0.4406247
18.52 0.4676266
18.54 0.4535966
18.56 0.4589387
18.58 0.4624125
18.6 0.4777815
18.62 0.4852572
18.64 0.4305236
18.66 0.45445
18.68 0.451165
18.7 0.4415029
18.72 0.4542299
18.74 0.463843
18.76 0.4677068
18.78 0.4368637
18.8 0.4441564
18.82 0.4289811
18.84 0.4825453
18.86 0.4513865
18.88 0.4276093
18.9 0.4673594
18.92 0.4330416
18.94 0.4392041
18.96 0.4718053
18.98 0.4428318
19 0.4619796
19.02 0.4431142
19.04 0.4627085
19.06 0.4495828
19.08 0.4587485
19.1 0.4618987
19.12 0.4346551
19.14 0.4633031
19.16 0.4766023
19.18 0.468028
19.2 0.4501669
19.22 0.4606792
19.24 0.4535966
19.26 0.4414186
19.28 0.4398577
19.3 0.4379778
19.32 0.4613566
19.34 0.4398575
19.36 0.4550276
19.38 0.4667438
19.4 0.4672798
19.42 0.4801293
19.44 0.4722551
19.46 0.4586396
19.48 0.4723878
19.5 0.4733927
19.52 0.4647848
19.54 0.447577
19.56 0.4563717
19.58 0.4607334
19.6 0.4677075
19.62 0.4439874
19.64 0.4628713
19.66 0.4510821
19.68 0.446822
19.7 0.4553573
19.72 0.4650268
19.74 0.465618
19.76 0.4575475
19.78 0.4254708
19.8 0.466744
19.82 0.4685346
19.84 0.4330127
19.86 0.476182
19.88 0.4564535
19.9 0.4665562
19.92 0.4354884
19.94 0.4638424
19.96 0.4459822
19.98 0.4594834
20 0.4448874
&
@target G1.S0
@type xy
0 450
0.02 2
0.04 2832
0.06 244
0.08 1099
0.1 211
0.12 1064
0.14 169
0.16 490
0.18 0
0.2 0
0.22 669
0.24 1389
0.26 41
0.28 0
0.3 211
0.32 314
0.34 89
0.36 13
0.38 1804
0.4 1188
0.42 1
0.44 75
0.46 1372
0.48 1467
0.5 4
0.52 883
0.54 55
0.56 6
0.58 8
0.6 6
0.62 6
0.64 33
0.66 0
0.68 0
0.7 0
0.72 95
0.74 237
0.76 14
0.78 3
0.8 82
0.82 1181
0.84 0
0.86 200
0.88 174
0.9 77
0.92 863
0.94 2
0.96 553
0.98 213
1 45
1.02 706
1.04 0
1.06 43
1.08 3
1.1 1768
1.12 3490
1.14 3084
1.16 3259
1.18 4600
1.2 2943
1.22 4356
1.24 2932
1.26 2259
1.28 1397
1.3 1047
1.32 2808
1.34 2939
1.36 3362
1.38 3984
1.4 4253
1.42 4931
1.44 5580
1.46 6036
1.48 6074
1.5 4481
1.52 5142
1.54 5363
1.56 5261
1.58 5218
1.6 5167
1.62 4321
1.64 5339
1.66 6714
1.68 5862
1.7 5663
1.72 5842
1.74 6489
1.76 6309
1.78 4787
1.8 5883
1.82 5884
1.84 5780
1.86 5841
1.88 5038
1.9 6475
1.92 4398
1.94 5035
1.96 6599
1.98 6131
2 6089
2.02 7685
2.04 7429
2.06 9580
2.08 8359
2.1 8213
2.12 8280
2.14 7676
2.16 7260
2.18 7696
2.2 6829
2.22 7027
2.24 7677
2.26 7318
2.28 7434
2.3 7989
2.32 9476
2.34 7469
2.36 8900
2.38 8978
2.4 9729
2.42 8124
2.44 6624
2.46 8563
2.48 9097
2.5 9504
2.52 9720
2.54 8360
2.56 8413
2.58 8942
2.6 9521
2.62 8600
2.64 8787
2.66 9454
2.68 9080
2.7 8585
2.72 7923
2.74 6260
2.76 7655
2.78 7327
2.8 6976
2.82 7760
2.84 10192
2.86 10396
2.88 7086
2.9 6867
2.92 7598
2.94 8297
2.96 8930
2.98 8578
3 8577
3.02 10662
3.04 10383
3.06 10853
3.08 9781
3.1 9833
3.12 9067
3.14 10376
3.16 7852
3.18 7656
3.2 7631
3.22 7938
3.24 5790
3.26 5056
3.28 4221
3.3 5950
3.32 4762
3.34 5741
3.36 4431
3.38 5946
3.4 6622
3.42 7087
3.44 5879
3.46 6636
3.48 5316
3.5 4874
3.52 5056
3.54 4458
3.56 4292
3.58 3449
3.6 1721
3.62 4043
3.64 5027
3.66 6328
3.68 7189
3.7 6380
3.72 7664
3.74 6192
3.76 5826
3.78 5741
3.8 7226
3.82 7994
3.84 10563
3.86 9931
3.88 11172
3.9 8614
3.92 8147
3.94 8395
3.96 6998
3.98 6676
4 7932
4.02 7104
4.04 5898
4.06 7172
4.08 6634
4.1 6464
4.12 7664
4.14 7474
4.16 8530
4.18 7167
4.2 7450
4.22 7971
4.24 7798
4.26 9293
4.28 8684
4.3 9162
4.32 10029
4.34 10216
4.36 11016
4.38 10873
4.4 11384
4.42 10545
4.44 9735
4.46 9933
4.48 11858
4.5 10545
4.52 10351
4.54 9739
4.56 9858
4.58 11829
4.6 10820
4.62 10300
4.64 9896
4.66 11572
4.68 11157
4.7 10944
4.72 10326
4.74 10290
4.76 9601
4.78 10628
4.8 10710
4.82 10031
4.84 10606
4.86 10582
4.88 11727
4.9 11669
4.92 11428
4.94 9400
4.96 11096
4.98 11027
5 10122
5.02 9177
5.04 8551
5.06 9026
5.08 7397
5.1 8323
5.12 9752
5.14 8863
5.16 8483
5.18 8232
5.2 7782
5.22 8617
5.24 8316
5.26 7720
5.28 7369
5.3 5267
5.32 5421
5.34 4529
5.36 3891
5.38 4136
5.4 5713
5.42 3764
5.44 6790
5.46 6824
5.48 5799
5.5 6274
5.52 7522
5.54 6325
5.56 6654
5.58 5826
5.6 5173
5.62 5594
5.64 6205
5.66 6047
5.68 5977
5.7 4490
5.72 4186
5.74 3326
5.76 4666
5.78 3994
5.8 5067
5.82 4976
5.84 3374
5.86 4941
5.88 5367
5.9 4817
5.92 5412
5.94 7171
5.96 6477
5.98 6797
6 7584
6.02 8177
6.04 7738
6.06 7284
6.08 6964
6.1 7757
6.12 8439
6.14 7365
6.16 10023
6.18 9453
6.2 10132
6.22 10605
6.24 11272
6.26 10879
6.28 10951
6.3 11096
6.32 12421
6.34 12470
6.36 12042
6.38 12272
6.4 12057
6.42 11548
6.44 11112
6.46 10558
6.48 10902
6.5 11359
6.52 11665
6.54 12351
6.56 11240
6.58 12092
6.6 11729
6.62 12499
6.64 10898
6.66 10852
6.68 11194
6.7 10578
6.72 10748
6.74 9132
6.76 10266
6.78 10765
6.8 9908
6.82 9968
6.84 9494
6.86 9916
6.88 10228
6.9 8358
6.92 8966
6.94 10917
6.96 10748
6.98 9931
7 10482
7.02 8707
7.04 9494
7.06 9507
7.08 8765
7.1 9382
7.12 8208
7.14 8189
7.16 8358
7.18 7277
7.2 6570
7.22 8031
7.24 8083
7.26 8177
7.28 9824
7.3 9889
7.32 9725
7.34 9070
7.36 9621
7.38 10345
7.4 11465
7.42 9311
7.44 9559
7.46 11369
7.48 11610
7.5 11070
7.52 11762
7.54 10991
7.56 9738
7.58 11948
7.6 12026
7.62 11930
7.64 10600
7.66 11238
7.68 9978
7.7 10415
7.72 11555
7.74 10913
7.76 10050
7.78 10019
7.8 10267
7.82 10748
7.84 9004
7.86 11461
7.88 8916
7.9 10606
7.92 9450
7.94 7982
7.96 8443
7.98 9071
8 8428
8.02 7961
8.04 6704
8.06 8826
8.08 8924
8.1 8889
8.12 10348
8.14 9781
8.16 9385
8.18 9117
8.2 9580
8.22 8972
8.24 7364
8.26 6374
8.28 5623
8.3 7261
8.32 7797
8.34 6837
8.36 7629
8.38 7017
8.4 8418
8.42 7287
8.44 6648
8.46 5412
8.48 5123
8.5 7320
8.52 6400
8.54 6485
8.56 8309
8.58 6715
8.6 7931
8.62 6892
8.64 7835
8.66 7969
8.68 6838
8.7 6469
8.72 6879
8.74 6810
8.76 6485
8.78 6277
8.8 6584
8.82 5646
8.84 5160
8.86 5930
8.88 5648
8.9 7477
8.92 7413
8.94 6829
8.96 5739
8.98 4812
9 6436
9.02 6975
9.04 7510
9.06 8488
9.08 8255
9.1 8040
9.12 9818
9.14 10537
9.16 10130
9.18 9697
9.2 9972
9.22 9552
9.24 7814
9.26 9231
9.28 11669
9.3 11858
9.32 12083
9.34 11100
9.36 9069
9.38 8785
9.4 8989
9.42 11144
9.44 10515
9.46 11420
9.48 10773
9.5 10317
9.52 8827
9.54 9680
9.56 11100
9.58 12144
9.6 12085
9.62 11253
9.64 13971
9.66 13431
9.68 12668
9.7 12936
9.72 12972
9.74 12335
9.76 11033
9.78 12304
9.8 10914
9.82 10717
9.84 11246
9.86 10019
9.88 11930
9.9 11200
9.92 10846
9.94 9083
9.96 9503
9.98 9763
10 11789
10.02 10438
10.04 11969
10.06 10505
10.08 10392
10.1 10630
10.12 9177
10.14 10796
10.16 8386
10.18 8526
10.2 7938
10.22 8110
10.24 7256
10.26 8188
10.28 7968
10.3 7580
10.32 7815
10.34 7504
10.36 7301
10.38 7430
10.4 8104
10.42 7005
10.44 5922
10.46 5701
10.48 6291
10.5 4614
10.52 4218
10.54 3946
10.56 3992
10.58 4122
10.6 5096
10.62 6022
10.64 6152
10.66 5075
10.68 4180
10.7 3712
10.72 2877
10.74 3012
10.76 2917
10.78 5073
10.8 5288
10.82 5158
10.84 5538
10.86 5011
10.88 5107
10.9 3396
10.92 3218
10.94 4148
10.96 5137
10.98 4794
11 5230
11.02 5995
11.04 6064
11.06 6936
11.08 8015
11.1 8150
11.12 7619
11.14 7672
11.16 6559
11.18 4735
11.2 7078
11.22 7418
11.24 6523
11.26 6851
11.28 6303
11.3 7274
11.32 8801
11.34 8860
11.36 8626
11.38 9014
11.4 9699
11.42 8674
11.44 8468
11.46 8319
11.48 8048
11.5 8010
11.52 8346
11.54 7888
11.56 6905
11.58 6914
11.6 6654
11.62 6080
11.64 6369
11.66 6600
11.68 6462
11.7 3987
11.72 3975
11.74 5777
11.76 6343
11.78 6751
11.8 7489
11.82 8897
11.84 8297
11.86 7625
11.88 7411
11.9 8616
11.92 8065
11.94 7385
11.96 9602
11.98 9521
12 8724
12.02 7557
12.04 7094
12.06 5074
12.08 5049
12.1 3255
12.12 4057
12.14 6869
12.16 6291
12.18 6461
12.2 6686
12.22 7775
12.24 9393
12.26 9515
12.28 9076
12.3 10206
12.32 8085
12.34 7322
12.36 5658
12.38 6016
12.4 6679
12.42 7286
12.44 7017
12.46 6947
12.48 8203
12.5 9579
12.52 7774
12.54 7613
12.56 8652
12.58 6705
12.6 5361
12.62 6218
12.64 7629
12.66 6262
12.68 8358
12.7 8802
12.72 9381
12.74 8461
12.76 8488
12.78 8540
12.8 9928
12.82 8004
12.84 10073
12.86 9510
12.88 9331
12.9 8882
12.92 9690
12.94 8403
12.96 7881
12.98 8794
13 8929
13.02 8800
13.04 8118
13.06 7365
13.08 8376
13.1 6526
13.12 6520
13.14 7410
13.16 7307
13.18 7131
13.2 7251
13.22 8046
13.24 6659
13.26 7043
13.28 8581
13.3 8483
13.32 7105
13.34 6181
13.36 7319
13.38 7220
13.4 7275
13.42 7032
13.44 6382
13.46 8215
13.48 10123
13.5 10425
13.52 9718
13.54 9179
13.56 10625
13.58 10917
13.6 11797
13.62 10129
13.64 9246
13.66 7714
13.68 7631
13.7 6912
13.72 7925
13.74 7314
13.76 9420
13.78 10808
13.8 8717
13.82 9321
13.84 10636
13.86 9226
13.88 10313
13.9 9633
13.92 9221
13.94 9190
13.96 9630
13.98 10989
14 9842
14.02 9731
14.04 9739
14.06 9133
14.08 10042
14.1 7779
14.12 9534
14.14 8504
14.16 8654
14.18 10190
14.2 10179
14.22 9432
14.24 10924
14.26 11752
14.28 10436
14.3 12063
14.32 9889
14.34 9219
14.36 10159
14.38 10299
14.4 10679
14.42 9066
14.44 8679
14.46 9517
14.48 9862
14.5 8759
14.52 7160
14.54 4076
14.56 4042
14.58 5454
14.6 6155
14.62 5473
14.64 6550
14.66 6026
14.68 5536
14.7 5416
14.72 4491
14.74 7670
14.76 6267
14.78 6145
14.8 6706
14.82 4591
14.84 4090
14.86 2440
14.88 2571
14.9 4239
14.92 5472
14.94 6048
14.96 6067
14.98 6659
15 5913
15.02 4699
15.04 6056
15.06 4465
15.08 5461
15.1 6768
15.12 5922
15.14 6079
15.16 7233
15.18 6081
15.2 8121
15.22 5711
15.24 6451
15.26 4789
15.28 4919
15.3 5511
15.32 4004
15.34 3358
15.36 4664
15.38 4832
15.4 5094
15.42 3844
15.44 6048
15.46 6637
15.48 7760
15.5 6989
15.52 6087
15.54 7220
15.56 6082
15.58 6349
15.6 5029
15.62 4924
15.64 4354
15.66 3854
15.68 6008
15.7 6811
15.72 5456
15.74 5280
15.76 5947
15.78 5029
15.8 5757
15.82 5606
15.84 4337
15.86 3718
15.88 4057
15.9 4727
15.92 6686
15.94 5948
15.96 5862
15.98 4102
16 5852
16.02 4921
16.04 4875
16.06 4902
16.08 4323
16.1 4578
16.12 4072
16.14 4291
16.16 4333
16.18 4762
16.2 5307
16.22 6438
16.24 5849
16.26 7891
16.28 6102
16.3 7684
16.32 7849
16.34 5968
16.36 5194
16.38 7132
16.4 7364
16.42 6897
16.44 5501
16.46 5483
16.48 7114
16.5 5923
16.52 5017
16.54 5842
16.56 4772
16.58 4601
16.6 4822
16.62 4116
16.64 2873
16.66 3482
16.68 4161
16.7 7452
16.72 8461
16.74 6069
16.76 6852
16.78 7014
16.8 8026
16.82 9037
16.84 7758
16.86 8418
16.88 9930
16.9 10373
16.92 8665
16.94 8122
16.96 9373
16.98 9449
17 8982
17.02 11639
17.04 11438
17.06 11073
17.08 9780
17.1 11080
17.12 9559
17.14 10444
17.16 8375
17.18 9420
17.2 9168
17.22 9176
17.24 8779
17.26 9187
17.28 9100
17.3 9802
17.32 9617
17.34 8305
17.36 7115
17.38 8379
17.4 7050
17.42 6791
17.44 7218
17.46 6242
17.48 7762
17.5 5848
17.52 5483
17.54 7611
17.56 6145
17.58 6048
17.6 6653
17.62 7572
17.64 7195
17.66 8052
17.68 6174
17.7 9514
17.72 8195
17.74 8337
17.76 8595
17.78 7593
17.8 7127
17.82 9350
17.84 7942
17.86 6693
17.88 7746
17.9 8003
17.92 7435
17.94 6211
17.96 8940
17.98 7840
18 10245
18.02 8349
18.04 6771
18.06 8775
18.08 8877
18.1 7070
18.12 8616
18.14 8394
18.16 6523
18.18 5576
18.2 7187
18.22 7328
18.24 7121
18.26 5702
18.28 5573
18.3 4300
18.32 5983
18.34 4201
18.36 6303
18.38 6586
18.4 6937
18.42 6512
18.44 6413
18.46 6661
18.48 7305
18.5 7761
18.52 7869
18.54 5455
18.56 5313
18.58 4947
18.6 6847
18.62 7137
18.64 7597
18.66 6192
18.68 6867
18.7 6570
18.72 5703
18.74 7214
18.76 8779
18.78 6795
18.8 8197
18.82 8644
18.84 8622
18.86 10032
18.88 10280
18.9 9171
18.92 9612
18.94 11377
18.96 12310
18.98 10499
19 11364
19.02 11742
19.04 11858
19.06 11312
19.08 11597
19.1 11547
19.12 10380
19.14 10456
19.16 10056
19.18 9531
19.2 7935
19.22 8503
19.24 6819
19.26 8485
19.28 9028
19.3 8325
19.32 7688
19.34 8687
19.36 6952
19.38 7789
19.4 7232
19.42 8758
19.44 9197
19.46 8874
19.48 9033
19.5 10858
19.52 9951
19.54 10345
19.56 9563
19.58 9791
19.6 9542
19.62 8867
19.64 9296
19.66 10236
19.68 11106
19.7 10148
19.72 10303
19.74 9455
19.76 11062
19.78 9924
19.8 9060
19.82 9961
19.84 9559
19.86 9765
19.88 10015
19.9 9545
19.92 10615
19.94 9984
19.96 10857
19.98 10548
20 10643
&
@target G1.S1
@type xy
0 0
0.02 0
0.04 0
0.06 0
0.08 0
0.1 11
0.12 105
0.14 396
0.16 730
0.18 5
0.2 0
0.22 8
0.24 10
0.26 0
0.28 0
0.3 38
0.32 5
0.34 16
0.36 0
0.38 240
0.4 3
0.42 0
0.44 38
0.46 0
0.48 0
0.5 0
0.52 695
0.54 2
0.56 0
0.58 1
0.6 23
0.62 136
0.64 345
0.66 0
0.68 44
0.7 0
0.72 1100
0.74 2045
0.76 1055
0.78 95
0.8 1389
0.82 931
0.84 0
0.86 34
0.88 1108
0.9 344
0.92 2749
0.94 1
0.96 8
0.98 180
1 87
1.02 34
1.04 0
1.06 63
1.08 1
1.1 10459
1.12 8206
1.14 7411
1.16 7452
1.18 7909
1.2 9596
1.22 8182
1.24 10302
1.26 10548
1.28 12006
1.3 11321
1.32 10992
1.34 8813
1.36 9304
1.38 8619
1.4 8250
1.42 7080
1.44 7565
1.46 7370
1.48 7529
1.5 8134
1.52 7726
1.54 5858
1.56 8693
1.58 8450
1.6 7263
1.62 7538
1.64 7583
1.66 7449
1.68 6944
1.7 6788
1.72 6913
1.74 7299
1.76 7604
1.78 7807
1.8 8255
1.82 6765
1.84 7473
1.86 6624
1.88 7023
1.9 6737
1.92 8179
1.94 8638
1.96 7651
1.98 8325
2 8609
2.02 6026
2.04 5555
2.06 3468
2.08 5283
2.1 6184
2.12 5354
2.14 4942
2.16 5583
2.18 7210
2.2 7232
2.22 5637
2.24 5720
2.26 6156
2.28 6625
2.3 6668
2.32 4707
2.34 5667
2.36 4686
2.38 4931
2.4 4918
2.42 4694
2.44 6779
2.46 4452
2.48 2404
2.5 3584
2.52 4730
2.54 4945
2.56 4126
2.58 4223
2.6 4011
2.62 4617
2.64 4434
2.66 3874
2.68 4741
2.7 4571
2.72 4788
2.74 5412
2.76 4616
2.78 5267
2.8 5299
2.82 4699
2.84 3368
2.86 4164
2.88 4881
2.9 4866
2.92 4584
2.94 4029
2.96 4023
2.98 4603
3 4592
3.02 2142
3.04 1954
3.06 1887
3.08 1684
3.1 2486
3.12 3937
3.14 2667
3.16 4385
3.18 4322
3.2 3873
3.22 4815
3.24 5761
3.26 7273
3.28 7513
3.3 6527
3.32 7490
3.34 7178
3.36 7300
3.38 6389
3.4 6186
3.42 6951
3.44 6206
3.46 6678
3.48 7712
3.5 8164
3.52 6956
3.54 8689
3.56 8536
3.58 9281
3.6 10140
3.62 8521
3.64 6820
3.66 4744
3.68 4926
3.7 4508
3.72 4937
3.74 4821
3.76 6341
3.78 6783
3.8 4794
3.82 3779
3.84 1800
3.86 2060
3.88 2240
3.9 2723
3.92 4168
3.94 3545
3.96 4884
3.98 4144
4 4250
4.02 6400
4.04 8663
4.06 6622
4.08 5333
4.1 7135
4.12 5592
4.14 5053
4.16 4524
4.18 4124
4.2 4224
4.22 3994
4.24 3658
4.26 2749
4.28 3321
4.3 2434
4.32 1944
4.34 1646
4.36 2171
4.38 1509
4.4 1092
4.42 1560
4.44 1734
4.46 3042
4.48 1187
4.5 1720
4.52 2956
4.54 3971
4.56 4241
4.58 2202
4.6 2244
4.62 2999
4.64 3642
4.66 2605
4.68 1920
4.7 2670
4.72 3176
4.74 3419
4.76 3384
4.78 3153
4.8 2706
4.82 2142
4.84 1985
4.86 1892
4.88 2185
4.9 2190
4.92 2112
4.94 1940
4.96 2538
4.98 3338
5 3286
5.02 4109
5.04 5470
5.06 4117
5.08 7006
5.1 5095
5.12 4366
5.14 4440
5.16 5073
5.18 5512
5.2 5042
5.22 6907
5.24 5127
5.26 6728
5.28 5736
5.3 8279
5.32 8405
5.34 8662
5.36 8329
5.38 9942
5.4 8813
5.42 8220
5.44 5653
5.46 7327
5.48 7262
5.5 7025
5.52 6628
5.54 6515
5.56 5953
5.58 8115
5.6 7600
5.62 7350
5.64 5692
5.66 7180
5.68 7785
5.7 9379
5.72 9051
5.74 9903
5.76 10003
5.78 10928
5.8 9472
5.82 8931
5.84 10059
5.86 7982
5.88 9447
5.9 8046
5.92 7161
5.94 7044
5.96 6213
5.98 5664
6 5653
6.02 4036
6.04 5312
6.06 5179
6.08 4647
6.1 4569
6.12 4443
6.14 3525
6.16 3043
6.18 1908
6.2 2561
6.22 946
6.24 639
6.26 420
6.28 216
6.3 404
6.32 8
6.34 21
6.36 0
6.38 1
6.4 11
6.42 0
6.44 21
6.46 3
6.48 0
6.5 2
6.52 85
6.54 117
6.56 84
6.58 51
6.6 68
6.62 63
6.64 957
6.66 1854
6.68 1346
6.7 988
6.72 1183
6.74 1751
6.76 2812
6.78 2919
6.8 2205
6.82 2381
6.84 2175
6.86 1820
6.88 3642
6.9 3519
6.92 3426
6.94 3000
6.96 2442
6.98 2903
7 2783
7.02 3030
7.04 2380
7.06 3104
7.08 3299
7.1 2764
7.12 4214
7.14 3472
7.16 4575
7.18 4689
7.2 6252
7.22 5114
7.24 5363
7.26 3282
7.28 3754
7.3 3395
7.32 2562
7.34 3184
7.36 1663
7.38 1617
7.4 1263
7.42 1721
7.44 1505
7.46 1705
7.48 2550
7.5 1496
7.52 949
7.54 1187
7.56 1163
7.58 1047
7.6 1554
7.62 1368
7.64 1488
7.66 1461
7.68 1632
7.7 1513
7.72 1106
7.74 1557
7.76 1688
7.78 2673
7.8 2503
7.82 2523
7.84 3153
7.86 2551
7.88 3057
7.9 3335
7.92 3009
7.94 4861
7.96 2439
7.98 3537
8 4034
8.02 4232
8.04 5188
8.06 5460
8.08 5031
8.1 4976
8.12 4463
8.14 4095
8.16 4202
8.18 4321
8.2 4247
8.22 5807
8.24 4782
8.26 5795
8.28 7743
8.3 6352
8.32 7010
8.34 7418
8.36 7078
8.38 7664
8.4 5274
8.42 6191
8.44 7081
8.46 7877
8.48 6722
8.5 6059
8.52 7978
8.54 7690
8.56 6290
8.58 6290
8.6 7735
8.62 6357
8.64 6390
8.66 6655
8.68 6382
8.7 7994
8.72 6071
8.74 7363
8.76 5648
8.78 6808
8.8 7928
8.82 7363
8.84 7072
8.86 9158
8.88 8937
8.9 7387
8.92 5851
8.94 7259
8.96 6447
8.98 7331
9 7727
9.02 6911
9.04 6159
9.06 5689
9.08 5805
9.1 5077
9.12 3966
9.14 3102
9.16 3989
9.18 3915
9.2 3262
9.22 4396
9.24 3925
9.26 3084
9.28 1804
9.3 1856
9.32 1606
9.34 2327
9.36 1916
9.38 3801
9.4 3629
9.42 1427
9.44 2273
9.46 2533
9.48 2704
9.5 3467
9.52 4009
9.54 4644
9.56 2398
9.58 1062
9.6 806
9.62 157
9.64 676
9.66 230
9.68 422
9.7 591
9.72 277
9.74 1961
9.76 2080
9.78 820
9.8 2042
9.82 2204
9.84 2661
9.86 3085
9.88 2341
9.9 2515
9.92 2059
9.94 2988
9.96 3316
9.98 3312
10 2222
10.02 1847
10.04 2818
10.06 3409
10.08 3504
10.1 3920
10.12 4428
10.14 3337
10.16 3801
10.18 4422
10.2 5233
10.22 5658
10.24 6132
10.26 6090
10.28 5664
10.3 5842
10.32 5186
10.34 5954
10.36 6057
10.38 6033
10.4 6176
10.42 7389
10.44 8452
10.46 8042
10.48 9169
10.5 9043
10.52 9547
10.54 10832
10.56 11101
10.58 10471
10.6 10673
10.62 8699
10.64 8705
10.66 8547
10.68 11310
10.7 11916
10.72 10776
10.74 11507
10.76 13157
10.78 10964
10.8 7951
10.82 7029
10.84 8601
10.86 8244
10.88 8287
10.9 10006
10.92 10652
10.94 11594
10.96 9711
10.98 8967
11 8272
11.02 7590
11.04 6975
11.06 7647
11.08 5211
11.1 5646
11.12 5957
11.14 7343
11.16 6376
11.18 8130
11.2 7764
11.22 6862
11.24 7177
11.26 6857
11.28 7153
11.3 5613
11.32 5511
11.34 5538
11.36 4621
11.38 4409
11.4 5380
11.42 5879
11.44 4101
11.46 5502
11.48 4485
11.5 4934
11.52 5295
11.54 4513
11.56 5060
11.58 5562
11.6 6556
11.62 6652
11.64 7491
11.66 8548
11.68 8456
11.7 9690
11.72 8998
11.74 7678
11.76 6152
11.78 6033
11.8 4599
11.82 5088
11.84 6559
11.86 6124
11.88 6632
11.9 6131
11.92 5672
11.94 6288
11.96 4568
11.98 3784
12 5241
12.02 5617
12.04 6171
12.06 8030
12.08 7934
12.1 8383
12.12 9112
12.14 6515
12.16 5986
12.18 6693
12.2 6557
12.22 6107
12.24 3758
12.26 3361
12.28 3202
12.3 3799
12.32 4541
12.34 6516
12.36 6532
12.38 7101
12.4 6536
12.42 6631
12.44 5049
12.46 4233
12.48 4497
12.5 3805
12.52 5910
12.54 5484
12.56 4792
12.58 5970
12.6 7200
12.62 7564
12.64 5071
12.66 6449
12.68 5275
12.7 4571
12.72 4263
12.74 4492
12.76 4604
12.78 4829
12.8 4405
12.82 4938
12.84 3003
12.86 3692
12.88 3968
12.9 4565
12.92 4301
12.94 4416
12.96 3745
12.98 4101
13 4252
13.02 4870
13.04 4552
13.06 4080
13.08 4806
13.1 5152
13.12 6167
13.14 6157
13.16 5030
13.18 7587
13.2 5626
13.22 6763
13.24 6091
13.26 6225
13.28 4198
13.3 6135
13.32 7089
13.34 6954
13.36 6530
13.38 5702
13.4 5648
13.42 7145
13.44 8185
13.46 4953
13.48 3814
13.5 3187
13.52 3865
13.54 3816
13.56 3285
13.58 2253
13.6 3158
13.62 4182
13.64 4783
13.66 4616
13.68 5513
13.7 5774
13.72 6652
13.74 6182
13.76 3627
13.78 2715
13.8 2983
13.82 2962
13.84 3166
13.86 3959
13.88 3626
13.9 3568
13.92 3801
13.94 3966
13.96 4037
13.98 2802
14 4077
14.02 3996
14.04 3973
14.06 3874
14.08 4298
14.1 4783
14.12 4246
14.14 4314
14.16 5907
14.18 3263
14.2 3318
14.22 2273
14.24 1833
14.26 2158
14.28 2294
14.3 2056
14.32 3018
14.34 4556
14.36 4322
14.38 3334
14.4 3112
14.42 3050
14.44 4250
14.46 3107
14.48 4513
14.5 6929
14.52 8075
14.54 9821
14.56 9600
14.58 8399
14.6 8322
14.62 9009
14.64 6843
14.66 7781
14.68 9417
14.7 9890
14.72 8716
14.74 7348
14.76 6731
14.78 5895
14.8 5667
14.82 7426
14.84 7704
14.86 9545
14.88 9547
14.9 9331
14.92 7889
14.94 5913
14.96 5118
14.98 4894
15 4606
15.02 7457
15.04 7533
15.06 6604
15.08 6433
15.1 6033
15.12 5874
15.14 7453
15.16 7029
15.18 6123
15.2 4706
15.22 5551
15.24 4536
15.26 6979
15.28 7205
15.3 5998
15.32 8501
15.34 9673
15.36 7729
15.38 6636
15.4 9086
15.42 8487
15.44 8386
15.46 5354
15.48 4615
15.5 5063
15.52 6651
15.54 7768
15.56 8108
15.58 7859
15.6 7643
15.62 6838
15.64 6762
15.66 6989
15.68 7306
15.7 5345
15.72 6998
15.74 8882
15.76 7997
15.78 9370
15.8 7368
15.82 8092
15.84 8537
15.86 9177
15.88 9614
15.9 9224
15.92 7026
15.94 7280
15.96 7469
15.98 9669
16 9524
16.02 8597
16.04 9154
16.06 7627
16.08 9095
16.1 9425
16.12 8462
16.14 8776
16.16 9554
16.18 9834
16.2 7177
16.22 6015
16.24 8055
16.26 5922
16.28 6317
16.3 6811
16.32 6343
16.34 8015
16.36 7966
16.38 7246
16.4 7331
16.42 8955
16.44 8044
16.46 9088
16.48 9136
16.5 6879
16.52 9317
16.54 7807
16.56 7995
16.58 10139
16.6 10673
16.62 9313
16.64 11657
16.66 10667
16.68 10171
16.7 6676
16.72 6036
16.74 6866
16.76 6083
16.78 5858
16.8 5052
16.82 3797
16.84 5230
16.86 4493
16.88 4489
16.9 3776
16.92 5103
16.94 3659
16.96 4415
16.98 4031
17 3424
17.02 2206
17.04 1413
17.06 1164
17.08 1234
17.1 580
17.12 1700
17.14 2428
17.16 4155
17.18 3230
17.2 3849
17.22 3123
17.24 3215
17.26 2714
17.28 2899
17.3 2644
17.32 3595
17.34 3887
17.36 4044
17.38 5761
17.4 5641
17.42 5582
17.44 5309
17.46 5022
17.48 5695
17.5 6180
17.52 7621
17.54 5260
17.56 6816
17.58 7688
17.6 6620
17.62 6157
17.64 5470
17.66 5193
17.68 5966
17.7 4130
17.72 5525
17.74 5736
17.76 6199
17.78 6527
17.8 6063
17.82 3975
17.84 4979
17.86 6900
17.88 4329
17.9 4595
17.92 5034
17.94 5628
17.96 5445
17.98 4119
18 4661
18.02 5627
18.04 6366
18.06 3748
18.08 3203
18.1 3947
18.12 5194
18.14 4194
18.16 5012
18.18 6450
18.2 7080
18.22 7793
18.24 6380
18.26 6878
18.28 8247
18.3 9143
18.32 8559
18.34 9278
18.36 8441
18.38 6485
18.4 6692
18.42 7562
18.44 7428
18.46 7307
18.48 7298
18.5 6115
18.52 4766
18.54 8149
18.56 8487
18.58 8531
18.6 7503
18.62 7128
18.64 6475
18.66 6557
18.68 6264
18.7 6219
18.72 6834
18.74 5110
18.76 4915
18.78 5339
18.8 4911
18.82 4917
18.84 4208
18.86 2867
18.88 3037
18.9 2138
18.92 1750
18.94 980
18.96 754
18.98 1745
19 1458
19.02 1078
19.04 1579
19.06 1502
19.08 1473
19.1 1564
19.12 1909
19.14 3649
19.16 3538
19.18 3981
19.2 4648
19.22 3945
19.24 4786
19.26 4368
19.28 4545
19.3 5037
19.32 5429
19.34 6091
19.36 5513
19.38 5642
19.4 5706
19.42 3963
19.44 3963
19.46 3894
19.48 3045
19.5 3443
19.52 3300
19.54 3529
19.56 3538
19.58 2993
19.6 3373
19.62 2837
19.64 2898
19.66 2676
19.68 3083
19.7 2723
19.72 3042
19.74 2620
19.76 2245
19.78 2320
19.8 2043
19.82 2782
19.84 2866
19.86 2913
19.88 2760
19.9 2714
19.92 2849
19.94 2268
19.96 2241
19.98 2348
20 2093
&
@target G1.S2
@type xy
0 23
0.02 0
0.04 544
0.06 13
0.08 163
0.1 8
0.12 121
0.14 10
0.16 68
0.18 0
0.2 0
0.22 33
0.24 232
0.26 0
0.28 0
0.3 8
0.32 6
0.34 0
0.36 0
0.38 547
0.4 202
0.42 0
0.44 0
0.46 54
0.48 419
0.5 0
0.52 225
0.54 0
0.56 0
0.58 0
0.6 0
0.62 0
0.64 0
0.66 0
0.68 0
0.7 0
0.72 0
0.74 85
0.76 5
0.78 2
0.8 0
0.82 122
0.84 0
0.86 9
0.88 116
0.9 0
0.92 170
0.94 0
0.96 154
0.98 6
1 0
1.02 112
1.04 0
1.06 0
1.08 0
1.1 997
1.12 2034
1.14 2850
1.16 3098
1.18 1886
1.2 3233
1.22 3891
1.24 2851
1.26 3315
1.28 1845
1.3 1831
1.32 2199
1.34 3203
1.36 2994
1.38 3171
1.4 3896
1.42 3084
1.44 4013
1.46 3345
1.48 2493
1.5 2232
1.52 3586
1.54 3557
1.56 3869
1.58 3981
1.6 4402
1.62 4033
1.64 3862
1.66 4276
1.68 4022
1.7 4593
1.72 4287
1.74 4222
1.76 3956
1.78 4907
1.8 3789
1.82 4230
1.84 3883
1.86 2351
1.88 3243
1.9 3811
1.92 3892
1.94 4254
1.96 3476
1.98 3731
2 3743
2.02 4284
2.04 4666
2.06 6606
2.08 5358
2.1 4466
2.12 4088
2.14 5234
2.16 4923
2.18 4176
2.2 3447
2.22 3825
2.24 3844
2.26 3145
2.28 3834
2.3 3919
2.32 4227
2.34 4166
2.36 4900
2.38 4561
2.4 5597
2.42 4407
2.44 3364
2.46 5262
2.48 4034
2.5 4485
2.52 4122
2.54 3749
2.56 4425
2.58 4397
2.6 4557
2.62 3949
2.64 4497
2.66 3407
2.68 4002
2.7 3871
2.72 4362
2.74 5448
2.76 4979
2.78 4856
2.8 4435
2.82 3963
2.84 4094
2.86 4126
2.88 4580
2.9 3996
2.92 4406
2.94 3318
2.96 3628
2.98 4029
3 3041
3.02 4421
3.04 4559
3.06 5351
3.08 4678
3.1 4002
3.12 5081
3.14 5507
3.16 3178
3.18 4396
3.2 5777
3.22 5374
3.24 5238
3.26 5630
3.28 4722
3.3 5293
3.32 4310
3.34 4018
3.36 3891
3.38 3515
3.4 4347
3.42 4327
3.44 2528
3.46 3522
3.48 3142
3.5 3025
3.52 2555
3.54 2212
3.56 2544
3.58 2880
3.6 2497
3.62 2786
3.64 2980
3.66 3256
3.68 3451
3.7 3420
3.72 3534
3.74 3575
3.76 2416
3.78 2410
3.8 3722
3.82 4006
3.84 3904
3.86 3858
3.88 3562
3.9 3410
3.92 4319
3.94 4205
3.96 4309
3.98 3503
4 3761
4.02 3388
4.04 4215
4.06 4353
4.08 3728
4.1 4143
4.12 4042
4.14 3993
4.16 3160
4.18 4024
4.2 4904
4.22 3903
4.24 4348
4.26 3840
4.28 3566
4.3 3440
4.32 3951
4.34 4614
4.36 4083
4.38 3666
4.4 4394
4.42 4635
4.44 4725
4.46 3829
4.48 4757
4.5 4002
4.52 2816
4.54 3148
4.56 4306
4.58 4140
4.6 4407
4.62 3940
4.64 3039
4.66 5069
4.68 4949
4.7 4654
4.72 4988
4.74 5859
4.76 5311
4.78 5156
4.8 5593
4.82 5014
4.84 5296
4.86 5028
4.88 5055
4.9 5467
4.92 4885
4.94 5388
4.96 5589
4.98 5210
5 4929
5.02 4553
5.04 5087
5.06 5469
5.08 4928
5.1 4504
5.12 4632
5.14 4640
5.16 3883
5.18 3973
5.2 4065
5.22 4557
5.24 4880
5.26 4631
5.28 4639
5.3 3369
5.32 3372
5.34 4223
5.36 3970
5.38 3865
5.4 4077
5.42 2637
5.44 3574
5.46 4754
5.48 3486
5.5 4253
5.52 5370
5.54 4884
5.56 5421
5.58 6191
5.6 5829
5.62 5105
5.64 5322
5.66 4087
5.68 5241
5.7 3386
5.72 2872
5.74 2876
5.76 3614
5.78 3234
5.8 2774
5.82 3315
5.84 2720
5.86 2911
5.88 3181
5.9 3188
5.92 2975
5.94 3861
5.96 3449
5.98 2429
6 2702
6.02 3907
6.04 4854
6.06 5053
6.08 4691
6.1 4839
6.12 4846
6.14 5122
6.16 5423
6.18 5754
6.2 5768
6.22 5334
6.24 5558
6.26 6530
6.28 5807
6.3 6349
6.32 6092
6.34 6212
6.36 5635
6.38 6412
6.4 5957
6.42 5560
6.44 5166
6.46 5043
6.48 4915
6.5 5717
6.52 5413
6.54 5783
6.56 5084
6.58 6086
6.6 4918
6.62 5508
6.64 4744
6.66 5251
6.68 5293
6.7 5800
6.72 6302
6.74 5543
6.76 4597
6.78 5708
6.8 4868
6.82 5224
6.84 5411
6.86 5452
6.88 4670
6.9 3827
6.92 3644
6.94 3860
6.96 4140
6.98 3775
7 5658
7.02 5651
7.04 5359
7.06 5733
7.08 6211
7.1 6251
7.12 5509
7.14 5769
7.16 6622
7.18 5520
7.2 5669
7.22 5176
7.24 4077
7.26 3582
7.28 2896
7.3 3817
7.32 4827
7.34 3690
7.36 3684
7.38 3184
7.4 3604
7.42 3618
7.44 4363
7.46 4580
7.48 5521
7.5 5640
7.52 5452
7.54 5573
7.56 5236
7.58 6002
7.6 5243
7.62 5177
7.64 4997
7.66 5105
7.68 5147
7.7 4312
7.72 4499
7.74 4370
7.76 3693
7.78 4177
7.8 3981
7.82 4263
7.84 3925
7.86 5331
7.88 4011
7.9 4993
7.92 5215
7.94 4281
7.96 4245
7.98 4308
8 4101
8.02 3938
8.04 2931
8.06 3729
8.08 4435
8.1 4390
8.12 4808
8.14 4495
8.16 4395
8.18 4032
8.2 4357
8.22 3603
8.24 2983
8.26 4982
8.28 3900
8.3 2965
8.32 3534
8.34 2734
8.36 3994
8.38 4058
8.4 3279
8.42 3664
8.44 4336
8.46 4415
8.48 3763
8.5 4960
8.52 4259
8.54 4038
8.56 4357
8.58 3122
8.6 4175
8.62 3569
8.64 3795
8.66 3587
8.68 3734
8.7 4274
8.72 4261
8.74 4138
8.76 4494
8.78 3094
8.8 2875
8.82 3671
8.84 3576
8.86 3404
8.88 3938
8.9 4656
8.92 4521
8.94 4679
8.96 2635
8.98 3863
9 3724
9.02 3446
9.04 3589
9.06 2851
9.08 3838
9.1 4705
9.12 4310
9.14 4625
9.16 3826
9.18 4674
9.2 5126
9.22 5565
9.24 4991
9.26 5835
9.28 5687
9.3 5902
9.32 5209
9.34 4894
9.36 4631
9.38 4356
9.4 4803
9.42 4902
9.44 6163
9.46 5510
9.48 4734
9.5 5868
9.52 5538
9.54 3740
9.56 3868
9.58 5304
9.6 4368
9.62 5538
9.64 4834
9.66 5296
9.68 6097
9.7 5832
9.72 5310
9.74 4351
9.76 4839
9.78 4722
9.8 4980
9.82 6080
9.84 5612
9.86 5650
9.88 5835
9.9 5712
9.92 5146
9.94 5533
9.96 5731
9.98 4736
10 4506
10.02 4889
10.04 4742
10.06 4791
10.08 4440
10.1 4099
10.12 4263
10.14 4061
10.16 4174
10.18 4255
10.2 4701
10.22 3836
10.24 3039
10.26 3854
10.28 5176
10.3 5233
10.32 4624
10.34 4065
10.36 4123
10.38 3221
10.4 2674
10.42 3865
10.44 2521
10.46 3283
10.48 3451
10.5 2086
10.52 2750
10.54 2790
10.56 3111
10.58 2282
10.6 1818
10.62 2673
10.64 3220
10.66 2943
10.68 2007
10.7 2434
10.72 2029
10.74 2182
10.76 1980
10.78 2882
10.8 3086
10.82 4105
10.84 3849
10.86 3723
10.88 4233
10.9 3440
10.92 2889
10.94 2020
10.96 2391
10.98 2379
11 2662
11.02 4824
11.04 4562
11.06 4163
11.08 4960
11.1 4845
11.12 4734
11.14 4101
11.16 4755
11.18 4943
11.2 4344
11.22 3965
11.24 4903
11.26 4936
11.28 4286
11.3 4998
11.32 3891
11.34 4119
11.36 4241
11.38 4722
11.4 3062
11.42 3020
11.44 4221
11.46 3543
11.48 4121
11.5 4971
11.52 4596
11.54 5620
11.56 4914
11.58 5279
11.6 5760
11.62 5622
11.64 5866
11.66 4407
11.68 4528
11.7 4273
11.72 5282
11.74 4368
11.76 4471
11.78 4487
11.8 4180
11.82 2967
11.84 3756
11.86 3103
11.88 3179
11.9 2888
11.92 2973
11.94 2117
11.96 2999
11.98 1906
12 2786
12.02 2892
12.04 3496
12.06 3121
12.08 3752
12.1 3252
12.12 2992
12.14 3748
12.16 3769
12.18 3825
12.2 3229
12.22 3823
12.24 3652
12.26 4108
12.28 4225
12.3 5307
12.32 2991
12.34 3014
12.36 3578
12.38 3297
12.4 4341
12.42 3322
12.44 4098
12.46 3964
12.48 3734
12.5 4050
12.52 3472
12.54 4082
12.56 4821
12.58 4517
12.6 3082
12.62 3235
12.64 3658
12.66 2896
12.68 3286
12.7 4107
12.72 4127
12.74 3876
12.76 3703
12.78 3433
12.8 2746
12.82 5396
12.84 5566
12.86 3726
12.88 3890
12.9 4621
12.92 4740
12.94 4463
12.96 3424
12.98 4246
13 4600
13.02 3863
13.04 4428
13.06 5349
13.08 5634
13.1 6309
13.12 5400
13.14 5005
13.16 3504
13.18 3795
13.2 4141
13.22 3188
13.24 3428
13.26 2228
13.28 4717
13.3 3715
13.32 3140
13.34 3595
13.36 2951
13.38 3193
13.4 2681
13.42 3474
13.44 3073
13.46 3280
13.48 3228
13.5 3208
13.52 4038
13.54 2765
13.56 4332
13.58 3391
13.6 4263
13.62 2379
13.64 4289
13.66 4995
13.68 4545
13.7 3886
13.72 3734
13.74 2909
13.76 3925
13.78 4323
13.8 3730
13.82 4675
13.84 3711
13.86 4073
13.88 3873
13.9 2464
13.92 3048
13.94 3010
13.96 3618
13.98 3769
14 4672
14.02 4366
14.04 4001
14.06 4459
14.08 3572
14.1 3690
14.12 4971
14.14 4027
14.16 2792
14.18 3745
14.2 4122
14.22 4123
14.24 3880
14.26 4886
14.28 4327
14.3 4339
14.32 3870
14.34 3441
14.36 3156
14.38 2858
14.4 3182
14.42 3668
14.44 3685
14.46 4515
14.48 3407
14.5 2543
14.52 3586
14.54 3181
14.56 2364
14.58 3969
14.6 3682
14.62 3637
14.64 2850
14.66 2367
14.68 2551
14.7 2635
14.72 2647
14.74 3116
14.76 2868
14.78 2233
14.8 3067
14.82 3024
14.84 3157
14.86 2387
14.88 2205
14.9 1886
14.92 2431
14.94 2390
14.96 3403
14.98 3111
15 3980
15.02 3387
15.04 3726
15.06 3772
15.08 4096
15.1 3138
15.12 3611
15.14 2950
15.16 3494
15.18 2676
15.2 3936
15.22 3059
15.24 3362
15.26 3919
15.28 2583
15.3 2975
15.32 3570
15.34 3125
15.36 2580
15.38 3276
15.4 3042
15.42 3266
15.44 3124
15.46 3492
15.48 3275
15.5 3185
15.52 3466
15.54 4497
15.56 3868
15.58 3940
15.6 3012
15.62 3839
15.64 3777
15.66 2874
15.68 2768
15.7 2984
15.72 3541
15.74 5373
15.76 2997
15.78 2562
15.8 3286
15.82 4302
15.84 4828
15.86 4582
15.88 3308
15.9 3208
15.92 4139
15.94 3743
15.96 3356
15.98 2506
16 2164
16.02 2230
16.04 2114
16.06 3179
16.08 3348
16.1 2430
16.12 2802
16.14 3381
16.16 3373
16.18 2962
16.2 1914
16.22 2822
16.24 3652
16.26 3532
16.28 3604
16.3 4025
16.32 2366
16.34 2683
16.36 2582
16.38 2383
16.4 3913
16.42 3560
16.44 3412
16.46 3161
16.48 2619
16.5 4284
16.52 3623
16.54 4079
16.56 3279
16.58 3020
16.6 2399
16.62 1747
16.64 1294
16.66 2251
16.68 3401
16.7 2904
16.72 3972
16.74 3942
16.76 3642
16.78 3870
16.8 3122
16.82 4056
16.84 4359
16.86 4245
16.88 4677
16.9 4811
16.92 3502
16.94 3798
16.96 4025
16.98 5472
17 4605
17.02 4030
17.04 5050
17.06 5050
17.08 6082
17.1 4462
17.12 4351
17.14 4039
17.16 4360
17.18 4231
17.2 3304
17.22 5775
17.24 4391
17.26 4639
17.28 5339
17.3 5253
17.32 5451
17.34 4507
17.36 4488
17.38 3870
17.4 4672
17.42 4745
17.44 4739
17.46 4095
17.48 4053
17.5 3537
17.52 3821
17.54 3690
17.56 3496
17.58 3465
17.6 3789
17.62 4651
17.64 3354
17.66 4640
17.68 5151
17.7 5400
17.72 3635
17.74 3521
17.76 3295
17.78 2549
17.8 2296
17.82 3556
17.84 3521
17.86 3466
17.88 2775
17.9 3416
17.92 3983
17.94 3626
17.96 3260
17.98 2927
18 3220
18.02 4028
18.04 3262
18.06 3582
18.08 5703
18.1 5004
18.12 5123
18.14 5638
18.16 4314
18.18 3470
18.2 2816
18.22 2356
18.24 3865
18.26 3101
18.28 2731
18.3 4398
18.32 3963
18.34 3886
18.36 3956
18.38 4480
18.4 3343
18.42 4208
18.44 2566
18.46 3263
18.48 4300
18.5 4095
18.52 3130
18.54 3818
18.56 3213
18.58 3071
18.6 2932
18.62 2669
18.64 4294
18.66 4650
18.68 4988
18.7 5895
18.72 4455
18.74 3829
18.76 4341
18.78 4097
18.8 5198
18.82 4676
18.84 3993
18.86 4528
18.88 5365
18.9 4905
18.92 5565
18.94 5428
18.96 4981
18.98 4961
19 4730
19.02 4054
19.04 4236
19.06 4908
19.08 5349
19.1 5303
19.12 5595
19.14 4721
19.16 3943
19.18 3929
19.2 4359
19.22 4261
19.24 3428
19.26 4559
19.28 4347
19.3 4948
19.32 4600
19.34 4522
19.36 3691
19.38 4228
19.4 4450
19.42 4894
19.44 4949
19.46 5585
19.48 5272
19.5 5434
19.52 6391
19.54 5491
19.56 4216
19.58 5101
19.6 5213
19.62 6045
19.64 5630
19.66 6439
19.68 7152
19.7 5355
19.72 5423
19.74 5283
19.76 5269
19.78 5201
19.8 4108
19.82 4455
19.84 5049
19.86 5113
19.88 5159
19.9 4914
19.92 5984
19.94 5205
19.96 6818
19.98 5955
20 5803
&
@target G2.S0
@type xy
1 0.479245
2 0.658368
3 0.466771
4 0.460679
5 0.495126
6 0.459293
7 0.458611
8 0.51142
9 0.543577
10 0.711214
11 0.467252
12 0.438691
13 0.44861
14 0.447661
15 0.442973
16 0.448162
17 0.465268
18 0.44936
19 0.44514
20 0.443678
21 0.454231
22 0.435143
23 0.450361
24 0.447717
25 0.446486
26 0.452216
27 0.47355
28 0.737699
29 0.442295
30 0.488314
31 0.461519
32 0.531413
33 0.459184
34 0.817863
35 0.832601
36 0.805559
37 0.490637
38 0.477416
39 0.467467
40 0.454917
41 0.433388
42 0.506187
43 0.455439
44 0.561493
45 0.455905
46 0.520697
47 0.438663
48 0.460679
49 0.440766
50 0.741569
51 0.441984
52 0.454808
53 0.440823
54 0.460896
55 0.442183
56 0.440852
57 0.454808
58 0.456427
59 0.445814
60 0.686003
61 0.480547
62 0.493584
63 0.48013
64 0.454037
65 0.47252
66 0.452466
67 0.441475
68 0.448609
69 0.445954
70 0.444859
71 0.446374
72 0.460027
73 0.445561
74 0.457329
75 0.452796
76 0.449806
77 0.447493
78 0.447465
&
@target G2.S1
@type xy
1 0.459647
2 0.68531
3 0.462304
4 0.463303
5 0.467146
6 0.473313
7 0.457083
8 0.5212
9 0.478278
10 0.77695
11 0.467387
12 0.450611
13 0.463384
14 0.45618
15 0.443311
16 0.428981
17 0.454533
18 0.444213
19 0.447744
20 0.446234
21 0.445729
22 0.45025
23 0.450056
24 0.458558
25 0.448609
26 0.451497
27 0.454972
28 0.543093
29 0.44207
30 0.476865
31 0.510367
32 0.622314
33 0.455659
34 0.830918
35 0.832181
36 0.847968
37 0.494924
38 0.472097
39 0.466825
40 0.446263
41 0.448275
42 0.44847
43 0.451719
44 0.491783
45 0.434454
46 0.467841
47 0.441871
48 0.468856
49 0.437436
50 0.73624
51 0.449666
52 0.465484
53 0.446934
54 0.459729
55 0.441419
56 0.43872
57 0.454231
58 0.454698
59 0.447577
60 0.564114
61 0.482183
62 0.501074
63 0.464677
64 0.458503
65 0.461627
66 0.442181
67 0.44424
68 0.445477
69 0.43523
70 0.439261
71 0.4478
72 0.45793
73 0.440738
74 0.426644
75 0.43983
76 0.43281
77 0.447772
78 0.458531
&
@target G2.S2
@type xy
1 0.500999
2 0.877126
3 0.679136
4 0.488185
5 1.01877
6 0.581592
7 0.808734
8 1.09001
9 0.993541
10 1.08592
11 0.684014
12 0.491554
13 0.475631
14 0.434339
15 0.43284
16 0.432925
17 0.466717
18 0.440482
19 0.471275
20 0.440227
21 0.444156
22 0.467145
23 0.430029
24 0.447577
25 0.44545
26 0.455659
27 0.490255
28 0.698176
29 0.436864
30 0.934064
31 0.98737
32 1.14129
33 0.833982
34 1.16647
35 1.00304
36 1.23508
37 0.868879
38 0.796022
39 0.507789
40 0.451968
41 0.448831
42 0.443763
43 0.432607
44 0.477624
45 0.439858
46 0.468722
47 0.454396
48 0.492265
49 0.450361
50 0.722738
51 0.439858
52 0.460733
53 0.437436
54 0.468988
55 0.424677
56 0.428981
57 0.791028
58 0.598101
59 0.513347
60 0.965207
61 0.897358
62 1.07991
63 0.824091
64 0.525381
65 0.574325
66 0.438349
67 0.437978
68 0.439204
69 0.458803
70 0.446038
71 0.447241
72 0.458421
73 0.456891
74 0.436291
75 0.436062
76 0.438006
77 0.439943
78 0.460055
&
