# Supplementary material for: Data showing the lipid conformations and membrane binding behaviors of beta-amyloid fibrils in phase-separated cholesterol-enriched lipid domains with and without glycolipid and oxidized cholesterol from coarse-grained molecular dynamics simulations
Source: Data Brief. 2020 Apr 19;30:105496. doi: 10.1016/j.dib.2020.105496 (PMC7186522; doi:10.1016/j.dib.2020.105496)
Supplement: Supplementary file 1 [file mmc1.zip › Supplementary-Data/S17-21/Figure-S20/Figure-S20B-P4-ABC-2.agr]

# Grace project file
#
@version 50125
@page size 792, 612
@page scroll 5%
@page inout 5%
@link page off
@map font 0 to "Times-Roman", "Times-Roman"
@map font 1 to "Times-Italic", "Times-Italic"
@map font 2 to "Times-Bold", "Times-Bold"
@map font 3 to "Times-BoldItalic", "Times-BoldItalic"
@map font 4 to "Helvetica", "Helvetica"
@map font 5 to "Helvetica-Oblique", "Helvetica-Oblique"
@map font 6 to "Helvetica-Bold", "Helvetica-Bold"
@map font 7 to "Helvetica-BoldOblique", "Helvetica-BoldOblique"
@map font 8 to "Courier", "Courier"
@map font 9 to "Courier-Oblique", "Courier-Oblique"
@map font 10 to "Courier-Bold", "Courier-Bold"
@map font 11 to "Courier-BoldOblique", "Courier-BoldOblique"
@map font 12 to "Symbol", "Symbol"
@map font 13 to "ZapfDingbats", "ZapfDingbats"
@map color 0 to (255, 255, 255), "white"
@map color 1 to (0, 0, 0), "black"
@map color 2 to (255, 0, 0), "red"
@map color 3 to (0, 255, 0), "green"
@map color 4 to (0, 0, 255), "blue"
@map color 5 to (255, 255, 0), "yellow"
@map color 6 to (188, 143, 143), "brown"
@map color 7 to (220, 220, 220), "grey"
@map color 8 to (148, 0, 211), "violet"
@map color 9 to (0, 255, 255), "cyan"
@map color 10 to (255, 0, 255), "magenta"
@map color 11 to (255, 165, 0), "orange"
@map color 12 to (114, 33, 188), "indigo"
@map color 13 to (103, 7, 72), "maroon"
@map color 14 to (64, 224, 208), "turquoise"
@map color 15 to (0, 139, 0), "green4"
@reference date 0
@date wrap off
@date wrap year 1950
@default linewidth 1.0
@default linestyle 1
@default color 1
@default pattern 1
@default font 0
@default char size 1.000000
@default symbol size 1.000000
@default sformat "%.8g"
@background color 0
@page background fill on
@timestamp off
@timestamp 0.03, 0.03
@timestamp color 1
@timestamp rot 0
@timestamp font 0
@timestamp char size 1.000000
@timestamp def "Tue Dec 12 14:26:58 2017"
@r0 off
@link r0 to g0
@r0 type above
@r0 linestyle 1
@r0 linewidth 1.0
@r0 color 1
@r0 line 0, 0, 0, 0
@r1 off
@link r1 to g0
@r1 type above
@r1 linestyle 1
@r1 linewidth 1.0
@r1 color 1
@r1 line 0, 0, 0, 0
@r2 off
@link r2 to g0
@r2 type above
@r2 linestyle 1
@r2 linewidth 1.0
@r2 color 1
@r2 line 0, 0, 0, 0
@r3 off
@link r3 to g0
@r3 type above
@r3 linestyle 1
@r3 linewidth 1.0
@r3 color 1
@r3 line 0, 0, 0, 0
@r4 off
@link r4 to g0
@r4 type above
@r4 linestyle 1
@r4 linewidth 1.0
@r4 color 1
@r4 line 0, 0, 0, 0
@g0 on
@g0 hidden false
@g0 type XY
@g0 stacked false
@g0 bar hgap 0.000000
@g0 fixedpoint off
@g0 fixedpoint type 0
@g0 fixedpoint xy 0.000000, 0.000000
@g0 fixedpoint format general general
@g0 fixedpoint prec 6, 6
@with g0
@    world 0, 0, 20, 6
@    stack world 0, 0, 0, 0
@    znorm 1
@    view 0.100000, 0.720000, 0.800000, 0.950000
@    title ""
@    title font 0
@    title size 1.500000
@    title color 1
@    subtitle ""
@    subtitle font 0
@    subtitle size 1.000000
@    subtitle color 1
@    xaxes scale Normal
@    yaxes scale Normal
@    xaxes invert off
@    yaxes invert off
@    xaxis  on
@    xaxis  type zero false
@    xaxis  offset 0.000000 , 0.000000
@    xaxis  bar on
@    xaxis  bar color 1
@    xaxis  bar linestyle 1
@    xaxis  bar linewidth 1.0
@    xaxis  label "Time (\xm\0s)"
@    xaxis  label layout para
@    xaxis  label place auto
@    xaxis  label char size 0.900000
@    xaxis  label font 0
@    xaxis  label color 1
@    xaxis  label place normal
@    xaxis  tick on
@    xaxis  tick major 5
@    xaxis  tick minor ticks 4
@    xaxis  tick default 6
@    xaxis  tick place rounded true
@    xaxis  tick in
@    xaxis  tick major size 1.000000
@    xaxis  tick major color 1
@    xaxis  tick major linewidth 1.0
@    xaxis  tick major linestyle 1
@    xaxis  tick major grid off
@    xaxis  tick minor color 1
@    xaxis  tick minor linewidth 1.0
@    xaxis  tick minor linestyle 1
@    xaxis  tick minor grid off
@    xaxis  tick minor size 0.500000
@    xaxis  ticklabel on
@    xaxis  ticklabel format general
@    xaxis  ticklabel prec 5
@    xaxis  ticklabel formula ""
@    xaxis  ticklabel append ""
@    xaxis  ticklabel prepend ""
@    xaxis  ticklabel angle 0
@    xaxis  ticklabel skip 0
@    xaxis  ticklabel stagger 0
@    xaxis  ticklabel place normal
@    xaxis  ticklabel offset auto
@    xaxis  ticklabel offset 0.000000 , 0.010000
@    xaxis  ticklabel start type auto
@    xaxis  ticklabel start 0.000000
@    xaxis  ticklabel stop type auto
@    xaxis  ticklabel stop 0.000000
@    xaxis  ticklabel char size 0.800000
@    xaxis  ticklabel font 0
@    xaxis  ticklabel color 1
@    xaxis  tick place both
@    xaxis  tick spec type none
@    yaxis  on
@    yaxis  type zero false
@    yaxis  offset 0.000000 , 0.000000
@    yaxis  bar on
@    yaxis  bar color 1
@    yaxis  bar linestyle 1
@    yaxis  bar linewidth 1.0
@    yaxis  label "Minimum  Distance (nm)"
@    yaxis  label layout para
@    yaxis  label place auto
@    yaxis  label char size 0.900000
@    yaxis  label font 0
@    yaxis  label color 1
@    yaxis  label place normal
@    yaxis  tick on
@    yaxis  tick major 1
@    yaxis  tick minor ticks 1
@    yaxis  tick default 6
@    yaxis  tick place rounded true
@    yaxis  tick in
@    yaxis  tick major size 1.000000
@    yaxis  tick major color 1
@    yaxis  tick major linewidth 1.0
@    yaxis  tick major linestyle 1
@    yaxis  tick major grid off
@    yaxis  tick minor color 1
@    yaxis  tick minor linewidth 1.0
@    yaxis  tick minor linestyle 1
@    yaxis  tick minor grid off
@    yaxis  tick minor size 0.500000
@    yaxis  ticklabel on
@    yaxis  ticklabel format general
@    yaxis  ticklabel prec 5
@    yaxis  ticklabel formula ""
@    yaxis  ticklabel append ""
@    yaxis  ticklabel prepend ""
@    yaxis  ticklabel angle 0
@    yaxis  ticklabel skip 0
@    yaxis  ticklabel stagger 0
@    yaxis  ticklabel place normal
@    yaxis  ticklabel offset auto
@    yaxis  ticklabel offset 0.000000 , 0.010000
@    yaxis  ticklabel start type auto
@    yaxis  ticklabel start 0.000000
@    yaxis  ticklabel stop type auto
@    yaxis  ticklabel stop 0.000000
@    yaxis  ticklabel char size 0.800000
@    yaxis  ticklabel font 0
@    yaxis  ticklabel color 1
@    yaxis  tick place both
@    yaxis  tick spec type none
@    altxaxis  off
@    altyaxis  off
@    legend on
@    legend loctype view
@    legend 0.82, 0.93
@    legend box color 1
@    legend box pattern 0
@    legend box linewidth 1.0
@    legend box linestyle 0
@    legend box fill color 0
@    legend box fill pattern 0
@    legend font 0
@    legend char size 1.000000
@    legend color 1
@    legend length 2
@    legend vgap 1
@    legend hgap 1
@    legend invert false
@    frame type 0
@    frame linestyle 1
@    frame linewidth 1.0
@    frame color 1
@    frame pattern 1
@    frame background color 0
@    frame background pattern 0
@    s0 hidden false
@    s0 type xy
@    s0 symbol 0
@    s0 symbol size 1.000000
@    s0 symbol color 3
@    s0 symbol pattern 1
@    s0 symbol fill color 3
@    s0 symbol fill pattern 0
@    s0 symbol linewidth 1.0
@    s0 symbol linestyle 1
@    s0 symbol char 65
@    s0 symbol char font 0
@    s0 symbol skip 0
@    s0 line type 1
@    s0 line linestyle 1
@    s0 line linewidth 1.0
@    s0 line color 3
@    s0 line pattern 1
@    s0 baseline type 0
@    s0 baseline off
@    s0 dropline off
@    s0 fill type 0
@    s0 fill rule 0
@    s0 fill color 3
@    s0 fill pattern 1
@    s0 avalue off
@    s0 avalue type 2
@    s0 avalue char size 1.000000
@    s0 avalue font 0
@    s0 avalue color 1
@    s0 avalue rot 0
@    s0 avalue format general
@    s0 avalue prec 3
@    s0 avalue prepend ""
@    s0 avalue append ""
@    s0 avalue offset 0.000000 , 0.000000
@    s0 errorbar on
@    s0 errorbar place both
@    s0 errorbar color 3
@    s0 errorbar pattern 1
@    s0 errorbar size 1.000000
@    s0 errorbar linewidth 1.0
@    s0 errorbar linestyle 1
@    s0 errorbar riser linewidth 1.0
@    s0 errorbar riser linestyle 1
@    s0 errorbar riser clip off
@    s0 errorbar riser clip length 0.100000
@    s0 comment "/Users/KCheng/Desktop/cg_small_water_run/md-run-lonestar/namchi-04-26-2014/g-mind/1md-1.0nm-results/DPP-mind-.xvg"
@    s0 legend  "Protein-DPPC"
@    s1 hidden false
@    s1 type xy
@    s1 symbol 0
@    s1 symbol size 1.000000
@    s1 symbol color 11
@    s1 symbol pattern 1
@    s1 symbol fill color 11
@    s1 symbol fill pattern 0
@    s1 symbol linewidth 1.0
@    s1 symbol linestyle 1
@    s1 symbol char 65
@    s1 symbol char font 0
@    s1 symbol skip 0
@    s1 line type 1
@    s1 line linestyle 1
@    s1 line linewidth 1.0
@    s1 line color 11
@    s1 line pattern 1
@    s1 baseline type 0
@    s1 baseline off
@    s1 dropline off
@    s1 fill type 0
@    s1 fill rule 0
@    s1 fill color 11
@    s1 fill pattern 1
@    s1 avalue off
@    s1 avalue type 2
@    s1 avalue char size 1.000000
@    s1 avalue font 0
@    s1 avalue color 1
@    s1 avalue rot 0
@    s1 avalue format general
@    s1 avalue prec 3
@    s1 avalue prepend ""
@    s1 avalue append ""
@    s1 avalue offset 0.000000 , 0.000000
@    s1 errorbar on
@    s1 errorbar place both
@    s1 errorbar color 11
@    s1 errorbar pattern 1
@    s1 errorbar size 1.000000
@    s1 errorbar linewidth 1.0
@    s1 errorbar linestyle 1
@    s1 errorbar riser linewidth 1.0
@    s1 errorbar riser linestyle 1
@    s1 errorbar riser clip off
@    s1 errorbar riser clip length 0.100000
@    s1 comment "/Users/KCheng/Desktop/cg_small_water_run/md-run-lonestar/namchi-04-26-2014/g-mind/1md-1.0nm-results/DUP-mind-.xvg"
@    s1 legend  "Protein-DUPC"
@    s2 hidden false
@    s2 type xy
@    s2 symbol 0
@    s2 symbol size 1.000000
@    s2 symbol color 1
@    s2 symbol pattern 1
@    s2 symbol fill color 1
@    s2 symbol fill pattern 0
@    s2 symbol linewidth 1.0
@    s2 symbol linestyle 1
@    s2 symbol char 65
@    s2 symbol char font 0
@    s2 symbol skip 0
@    s2 line type 1
@    s2 line linestyle 1
@    s2 line linewidth 1.0
@    s2 line color 1
@    s2 line pattern 1
@    s2 baseline type 0
@    s2 baseline off
@    s2 dropline off
@    s2 fill type 0
@    s2 fill rule 0
@    s2 fill color 1
@    s2 fill pattern 1
@    s2 avalue off
@    s2 avalue type 2
@    s2 avalue char size 1.000000
@    s2 avalue font 0
@    s2 avalue color 1
@    s2 avalue rot 0
@    s2 avalue format general
@    s2 avalue prec 3
@    s2 avalue prepend ""
@    s2 avalue append ""
@    s2 avalue offset 0.000000 , 0.000000
@    s2 errorbar on
@    s2 errorbar place both
@    s2 errorbar color 1
@    s2 errorbar pattern 1
@    s2 errorbar size 1.000000
@    s2 errorbar linewidth 1.0
@    s2 errorbar linestyle 1
@    s2 errorbar riser linewidth 1.0
@    s2 errorbar riser linestyle 1
@    s2 errorbar riser clip off
@    s2 errorbar riser clip length 0.100000
@    s2 comment "/Users/KCheng/Desktop/cg_small_water_run/md-run-lonestar/namchi-04-26-2014/g-mind/1md-1.0nm-results/CHO-mind-.xvg"
@    s2 legend  "Protein-CHOL"
@g1 on
@g1 hidden false
@g1 type XY
@g1 stacked false
@g1 bar hgap 0.000000
@g1 fixedpoint off
@g1 fixedpoint type 0
@g1 fixedpoint xy 0.000000, 0.000000
@g1 fixedpoint format general general
@g1 fixedpoint prec 6, 6
@with g1
@    world 0, 0, 20, 15000
@    stack world 0, 0, 0, 0
@    znorm 1
@    view 0.100000, 0.410000, 0.800000, 0.640000
@    title ""
@    title font 0
@    title size 1.500000
@    title color 1
@    subtitle ""
@    subtitle font 0
@    subtitle size 1.000000
@    subtitle color 1
@    xaxes scale Normal
@    yaxes scale Normal
@    xaxes invert off
@    yaxes invert off
@    xaxis  on
@    xaxis  type zero false
@    xaxis  offset 0.000000 , 0.000000
@    xaxis  bar on
@    xaxis  bar color 1
@    xaxis  bar linestyle 1
@    xaxis  bar linewidth 1.0
@    xaxis  label "Time (\xm\0s)"
@    xaxis  label layout para
@    xaxis  label place auto
@    xaxis  label char size 0.900000
@    xaxis  label font 0
@    xaxis  label color 1
@    xaxis  label place normal
@    xaxis  tick on
@    xaxis  tick major 5
@    xaxis  tick minor ticks 4
@    xaxis  tick default 6
@    xaxis  tick place rounded true
@    xaxis  tick in
@    xaxis  tick major size 1.000000
@    xaxis  tick major color 1
@    xaxis  tick major linewidth 1.0
@    xaxis  tick major linestyle 1
@    xaxis  tick major grid off
@    xaxis  tick minor color 1
@    xaxis  tick minor linewidth 1.0
@    xaxis  tick minor linestyle 1
@    xaxis  tick minor grid off
@    xaxis  tick minor size 0.500000
@    xaxis  ticklabel on
@    xaxis  ticklabel format general
@    xaxis  ticklabel prec 5
@    xaxis  ticklabel formula ""
@    xaxis  ticklabel append ""
@    xaxis  ticklabel prepend ""
@    xaxis  ticklabel angle 0
@    xaxis  ticklabel skip 0
@    xaxis  ticklabel stagger 0
@    xaxis  ticklabel place normal
@    xaxis  ticklabel offset auto
@    xaxis  ticklabel offset 0.000000 , 0.010000
@    xaxis  ticklabel start type auto
@    xaxis  ticklabel start 0.000000
@    xaxis  ticklabel stop type auto
@    xaxis  ticklabel stop 0.000000
@    xaxis  ticklabel char size 0.800000
@    xaxis  ticklabel font 0
@    xaxis  ticklabel color 1
@    xaxis  tick place both
@    xaxis  tick spec type none
@    yaxis  on
@    yaxis  type zero false
@    yaxis  offset 0.000000 , 0.000000
@    yaxis  bar on
@    yaxis  bar color 1
@    yaxis  bar linestyle 1
@    yaxis  bar linewidth 1.0
@    yaxis  label "Number of Contacts (< 2 nm)"
@    yaxis  label layout para
@    yaxis  label place auto
@    yaxis  label char size 0.900000
@    yaxis  label font 0
@    yaxis  label color 1
@    yaxis  label place normal
@    yaxis  tick on
@    yaxis  tick major 5000
@    yaxis  tick minor ticks 1
@    yaxis  tick default 6
@    yaxis  tick place rounded true
@    yaxis  tick in
@    yaxis  tick major size 1.000000
@    yaxis  tick major color 1
@    yaxis  tick major linewidth 1.0
@    yaxis  tick major linestyle 1
@    yaxis  tick major grid off
@    yaxis  tick minor color 1
@    yaxis  tick minor linewidth 1.0
@    yaxis  tick minor linestyle 1
@    yaxis  tick minor grid off
@    yaxis  tick minor size 0.500000
@    yaxis  ticklabel on
@    yaxis  ticklabel format general
@    yaxis  ticklabel prec 5
@    yaxis  ticklabel formula ""
@    yaxis  ticklabel append ""
@    yaxis  ticklabel prepend ""
@    yaxis  ticklabel angle 0
@    yaxis  ticklabel skip 0
@    yaxis  ticklabel stagger 0
@    yaxis  ticklabel place normal
@    yaxis  ticklabel offset auto
@    yaxis  ticklabel offset 0.000000 , 0.010000
@    yaxis  ticklabel start type auto
@    yaxis  ticklabel start 0.000000
@    yaxis  ticklabel stop type auto
@    yaxis  ticklabel stop 0.000000
@    yaxis  ticklabel char size 0.800000
@    yaxis  ticklabel font 0
@    yaxis  ticklabel color 1
@    yaxis  tick place both
@    yaxis  tick spec type none
@    altxaxis  off
@    altyaxis  off
@    legend on
@    legend loctype view
@    legend 0.78, 0.8
@    legend box color 1
@    legend box pattern 1
@    legend box linewidth 1.0
@    legend box linestyle 1
@    legend box fill color 0
@    legend box fill pattern 1
@    legend font 0
@    legend char size 1.000000
@    legend color 1
@    legend length 2
@    legend vgap 1
@    legend hgap 1
@    legend invert false
@    frame type 0
@    frame linestyle 1
@    frame linewidth 1.0
@    frame color 1
@    frame pattern 1
@    frame background color 0
@    frame background pattern 0
@    s0 hidden false
@    s0 type xy
@    s0 symbol 0
@    s0 symbol size 1.000000
@    s0 symbol color 3
@    s0 symbol pattern 1
@    s0 symbol fill color 3
@    s0 symbol fill pattern 0
@    s0 symbol linewidth 1.0
@    s0 symbol linestyle 1
@    s0 symbol char 65
@    s0 symbol char font 0
@    s0 symbol skip 0
@    s0 line type 1
@    s0 line linestyle 1
@    s0 line linewidth 1.0
@    s0 line color 3
@    s0 line pattern 1
@    s0 baseline type 0
@    s0 baseline off
@    s0 dropline off
@    s0 fill type 0
@    s0 fill rule 0
@    s0 fill color 1
@    s0 fill pattern 1
@    s0 avalue off
@    s0 avalue type 2
@    s0 avalue char size 1.000000
@    s0 avalue font 0
@    s0 avalue color 1
@    s0 avalue rot 0
@    s0 avalue format general
@    s0 avalue prec 3
@    s0 avalue prepend ""
@    s0 avalue append ""
@    s0 avalue offset 0.000000 , 0.000000
@    s0 errorbar on
@    s0 errorbar place both
@    s0 errorbar color 3
@    s0 errorbar pattern 1
@    s0 errorbar size 1.000000
@    s0 errorbar linewidth 1.0
@    s0 errorbar linestyle 1
@    s0 errorbar riser linewidth 1.0
@    s0 errorbar riser linestyle 1
@    s0 errorbar riser clip off
@    s0 errorbar riser clip length 0.100000
@    s0 comment "/Users/KCheng/Desktop/cg_small_water_run/md-run-lonestar/namchi-04-26-2014/g-mind/1md-1.0nm-results/DPP-numcont-.xvg"
@    s0 legend  ""
@    s1 hidden false
@    s1 type xy
@    s1 symbol 0
@    s1 symbol size 1.000000
@    s1 symbol color 11
@    s1 symbol pattern 1
@    s1 symbol fill color 11
@    s1 symbol fill pattern 0
@    s1 symbol linewidth 1.0
@    s1 symbol linestyle 1
@    s1 symbol char 65
@    s1 symbol char font 0
@    s1 symbol skip 0
@    s1 line type 1
@    s1 line linestyle 1
@    s1 line linewidth 1.0
@    s1 line color 11
@    s1 line pattern 1
@    s1 baseline type 0
@    s1 baseline off
@    s1 dropline off
@    s1 fill type 0
@    s1 fill rule 0
@    s1 fill color 1
@    s1 fill pattern 1
@    s1 avalue off
@    s1 avalue type 2
@    s1 avalue char size 1.000000
@    s1 avalue font 0
@    s1 avalue color 1
@    s1 avalue rot 0
@    s1 avalue format general
@    s1 avalue prec 3
@    s1 avalue prepend ""
@    s1 avalue append ""
@    s1 avalue offset 0.000000 , 0.000000
@    s1 errorbar on
@    s1 errorbar place both
@    s1 errorbar color 11
@    s1 errorbar pattern 1
@    s1 errorbar size 1.000000
@    s1 errorbar linewidth 1.0
@    s1 errorbar linestyle 1
@    s1 errorbar riser linewidth 1.0
@    s1 errorbar riser linestyle 1
@    s1 errorbar riser clip off
@    s1 errorbar riser clip length 0.100000
@    s1 comment "/Users/KCheng/Desktop/cg_small_water_run/md-run-lonestar/namchi-04-26-2014/g-mind/1md-1.0nm-results/DUP-numcont-.xvg"
@    s1 legend  ""
@    s2 hidden false
@    s2 type xy
@    s2 symbol 0
@    s2 symbol size 1.000000
@    s2 symbol color 1
@    s2 symbol pattern 1
@    s2 symbol fill color 1
@    s2 symbol fill pattern 0
@    s2 symbol linewidth 1.0
@    s2 symbol linestyle 1
@    s2 symbol char 65
@    s2 symbol char font 0
@    s2 symbol skip 0
@    s2 line type 1
@    s2 line linestyle 1
@    s2 line linewidth 1.0
@    s2 line color 1
@    s2 line pattern 1
@    s2 baseline type 0
@    s2 baseline off
@    s2 dropline off
@    s2 fill type 0
@    s2 fill rule 0
@    s2 fill color 1
@    s2 fill pattern 1
@    s2 avalue off
@    s2 avalue type 2
@    s2 avalue char size 1.000000
@    s2 avalue font 0
@    s2 avalue color 1
@    s2 avalue rot 0
@    s2 avalue format general
@    s2 avalue prec 3
@    s2 avalue prepend ""
@    s2 avalue append ""
@    s2 avalue offset 0.000000 , 0.000000
@    s2 errorbar on
@    s2 errorbar place both
@    s2 errorbar color 1
@    s2 errorbar pattern 1
@    s2 errorbar size 1.000000
@    s2 errorbar linewidth 1.0
@    s2 errorbar linestyle 1
@    s2 errorbar riser linewidth 1.0
@    s2 errorbar riser linestyle 1
@    s2 errorbar riser clip off
@    s2 errorbar riser clip length 0.100000
@    s2 comment "/Users/KCheng/Desktop/cg_small_water_run/md-run-lonestar/namchi-04-26-2014/g-mind/1md-1.0nm-results/CHO-numcont-.xvg"
@    s2 legend  ""
@g2 on
@g2 hidden false
@g2 type XY
@g2 stacked false
@g2 bar hgap 0.000000
@g2 fixedpoint off
@g2 fixedpoint type 0
@g2 fixedpoint xy 0.000000, 0.000000
@g2 fixedpoint format general general
@g2 fixedpoint prec 6, 6
@with g2
@    world 0, 0, 130, 1
@    stack world 0, 0, 0, 0
@    znorm 1
@    view 0.100000, 0.100000, 0.800000, 0.330000
@    title ""
@    title font 0
@    title size 1.500000
@    title color 1
@    subtitle ""
@    subtitle font 0
@    subtitle size 1.000000
@    subtitle color 1
@    xaxes scale Normal
@    yaxes scale Normal
@    xaxes invert off
@    yaxes invert off
@    xaxis  on
@    xaxis  type zero false
@    xaxis  offset 0.000000 , 0.000000
@    xaxis  bar on
@    xaxis  bar color 1
@    xaxis  bar linestyle 1
@    xaxis  bar linewidth 1.0
@    xaxis  label "Residue (#)"
@    xaxis  label layout para
@    xaxis  label place auto
@    xaxis  label char size 0.900000
@    xaxis  label font 0
@    xaxis  label color 1
@    xaxis  label place normal
@    xaxis  tick on
@    xaxis  tick major 26
@    xaxis  tick minor ticks 1
@    xaxis  tick default 6
@    xaxis  tick place rounded true
@    xaxis  tick in
@    xaxis  tick major size 1.000000
@    xaxis  tick major color 1
@    xaxis  tick major linewidth 1.0
@    xaxis  tick major linestyle 1
@    xaxis  tick major grid off
@    xaxis  tick minor color 1
@    xaxis  tick minor linewidth 1.0
@    xaxis  tick minor linestyle 1
@    xaxis  tick minor grid off
@    xaxis  tick minor size 0.500000
@    xaxis  ticklabel on
@    xaxis  ticklabel format general
@    xaxis  ticklabel prec 5
@    xaxis  ticklabel formula ""
@    xaxis  ticklabel append ""
@    xaxis  ticklabel prepend ""
@    xaxis  ticklabel angle 0
@    xaxis  ticklabel skip 0
@    xaxis  ticklabel stagger 0
@    xaxis  ticklabel place normal
@    xaxis  ticklabel offset auto
@    xaxis  ticklabel offset 0.000000 , 0.010000
@    xaxis  ticklabel start type auto
@    xaxis  ticklabel start 0.000000
@    xaxis  ticklabel stop type auto
@    xaxis  ticklabel stop 0.000000
@    xaxis  ticklabel char size 0.800000
@    xaxis  ticklabel font 0
@    xaxis  ticklabel color 1
@    xaxis  tick place both
@    xaxis  tick spec type none
@    yaxis  on
@    yaxis  type zero false
@    yaxis  offset 0.000000 , 0.000000
@    yaxis  bar on
@    yaxis  bar color 1
@    yaxis  bar linestyle 1
@    yaxis  bar linewidth 1.0
@    yaxis  label "Minimum Distance (nm)"
@    yaxis  label layout para
@    yaxis  label place auto
@    yaxis  label char size 0.900000
@    yaxis  label font 0
@    yaxis  label color 1
@    yaxis  label place normal
@    yaxis  tick on
@    yaxis  tick major 0.2
@    yaxis  tick minor ticks 1
@    yaxis  tick default 6
@    yaxis  tick place rounded true
@    yaxis  tick in
@    yaxis  tick major size 1.000000
@    yaxis  tick major color 1
@    yaxis  tick major linewidth 1.0
@    yaxis  tick major linestyle 1
@    yaxis  tick major grid off
@    yaxis  tick minor color 1
@    yaxis  tick minor linewidth 1.0
@    yaxis  tick minor linestyle 1
@    yaxis  tick minor grid off
@    yaxis  tick minor size 0.500000
@    yaxis  ticklabel on
@    yaxis  ticklabel format general
@    yaxis  ticklabel prec 5
@    yaxis  ticklabel formula ""
@    yaxis  ticklabel append ""
@    yaxis  ticklabel prepend ""
@    yaxis  ticklabel angle 0
@    yaxis  ticklabel skip 0
@    yaxis  ticklabel stagger 0
@    yaxis  ticklabel place normal
@    yaxis  ticklabel offset auto
@    yaxis  ticklabel offset 0.000000 , 0.010000
@    yaxis  ticklabel start type auto
@    yaxis  ticklabel start 0.000000
@    yaxis  ticklabel stop type auto
@    yaxis  ticklabel stop 0.000000
@    yaxis  ticklabel char size 0.800000
@    yaxis  ticklabel font 0
@    yaxis  ticklabel color 1
@    yaxis  tick place both
@    yaxis  tick spec type none
@    altxaxis  off
@    altyaxis  off
@    legend on
@    legend loctype view
@    legend 0.78, 0.8
@    legend box color 1
@    legend box pattern 1
@    legend box linewidth 1.0
@    legend box linestyle 1
@    legend box fill color 0
@    legend box fill pattern 1
@    legend font 0
@    legend char size 1.000000
@    legend color 1
@    legend length 2
@    legend vgap 1
@    legend hgap 1
@    legend invert false
@    frame type 0
@    frame linestyle 1
@    frame linewidth 1.0
@    frame color 1
@    frame pattern 1
@    frame background color 0
@    frame background pattern 0
@    s0 hidden false
@    s0 type xy
@    s0 symbol 0
@    s0 symbol size 1.000000
@    s0 symbol color 3
@    s0 symbol pattern 1
@    s0 symbol fill color 3
@    s0 symbol fill pattern 0
@    s0 symbol linewidth 1.0
@    s0 symbol linestyle 1
@    s0 symbol char 65
@    s0 symbol char font 0
@    s0 symbol skip 0
@    s0 line type 1
@    s0 line linestyle 1
@    s0 line linewidth 1.0
@    s0 line color 3
@    s0 line pattern 1
@    s0 baseline type 0
@    s0 baseline off
@    s0 dropline off
@    s0 fill type 0
@    s0 fill rule 0
@    s0 fill color 1
@    s0 fill pattern 1
@    s0 avalue off
@    s0 avalue type 2
@    s0 avalue char size 1.000000
@    s0 avalue font 0
@    s0 avalue color 1
@    s0 avalue rot 0
@    s0 avalue format general
@    s0 avalue prec 3
@    s0 avalue prepend ""
@    s0 avalue append ""
@    s0 avalue offset 0.000000 , 0.000000
@    s0 errorbar on
@    s0 errorbar place both
@    s0 errorbar color 3
@    s0 errorbar pattern 1
@    s0 errorbar size 1.000000
@    s0 errorbar linewidth 1.0
@    s0 errorbar linestyle 1
@    s0 errorbar riser linewidth 1.0
@    s0 errorbar riser linestyle 1
@    s0 errorbar riser clip off
@    s0 errorbar riser clip length 0.100000
@    s0 comment "/Users/KCheng/Desktop/cg_small_water_run/md-run-lonestar/namchi-04-26-2014/g-mind/1md-1.0nm-results/DPP-res-.xvg"
@    s0 legend  ""
@    s1 hidden false
@    s1 type xy
@    s1 symbol 0
@    s1 symbol size 1.000000
@    s1 symbol color 11
@    s1 symbol pattern 1
@    s1 symbol fill color 11
@    s1 symbol fill pattern 0
@    s1 symbol linewidth 1.0
@    s1 symbol linestyle 1
@    s1 symbol char 65
@    s1 symbol char font 0
@    s1 symbol skip 0
@    s1 line type 1
@    s1 line linestyle 1
@    s1 line linewidth 1.0
@    s1 line color 11
@    s1 line pattern 1
@    s1 baseline type 0
@    s1 baseline off
@    s1 dropline off
@    s1 fill type 0
@    s1 fill rule 0
@    s1 fill color 1
@    s1 fill pattern 1
@    s1 avalue off
@    s1 avalue type 2
@    s1 avalue char size 1.000000
@    s1 avalue font 0
@    s1 avalue color 1
@    s1 avalue rot 0
@    s1 avalue format general
@    s1 avalue prec 3
@    s1 avalue prepend ""
@    s1 avalue append ""
@    s1 avalue offset 0.000000 , 0.000000
@    s1 errorbar on
@    s1 errorbar place both
@    s1 errorbar color 11
@    s1 errorbar pattern 1
@    s1 errorbar size 1.000000
@    s1 errorbar linewidth 1.0
@    s1 errorbar linestyle 1
@    s1 errorbar riser linewidth 1.0
@    s1 errorbar riser linestyle 1
@    s1 errorbar riser clip off
@    s1 errorbar riser clip length 0.100000
@    s1 comment "/Users/KCheng/Desktop/cg_small_water_run/md-run-lonestar/namchi-04-26-2014/g-mind/1md-1.0nm-results/DUP-res-.xvg"
@    s1 legend  ""
@    s2 hidden false
@    s2 type xy
@    s2 symbol 0
@    s2 symbol size 1.000000
@    s2 symbol color 1
@    s2 symbol pattern 1
@    s2 symbol fill color 1
@    s2 symbol fill pattern 0
@    s2 symbol linewidth 1.0
@    s2 symbol linestyle 1
@    s2 symbol char 65
@    s2 symbol char font 0
@    s2 symbol skip 0
@    s2 line type 1
@    s2 line linestyle 1
@    s2 line linewidth 1.0
@    s2 line color 1
@    s2 line pattern 1
@    s2 baseline type 0
@    s2 baseline off
@    s2 dropline off
@    s2 fill type 0
@    s2 fill rule 0
@    s2 fill color 1
@    s2 fill pattern 1
@    s2 avalue off
@    s2 avalue type 2
@    s2 avalue char size 1.000000
@    s2 avalue font 0
@    s2 avalue color 1
@    s2 avalue rot 0
@    s2 avalue format general
@    s2 avalue prec 3
@    s2 avalue prepend ""
@    s2 avalue append ""
@    s2 avalue offset 0.000000 , 0.000000
@    s2 errorbar on
@    s2 errorbar place both
@    s2 errorbar color 1
@    s2 errorbar pattern 1
@    s2 errorbar size 1.000000
@    s2 errorbar linewidth 1.0
@    s2 errorbar linestyle 1
@    s2 errorbar riser linewidth 1.0
@    s2 errorbar riser linestyle 1
@    s2 errorbar riser clip off
@    s2 errorbar riser clip length 0.100000
@    s2 comment "/Users/KCheng/Desktop/cg_small_water_run/md-run-lonestar/namchi-04-26-2014/g-mind/1md-1.0nm-results/CHO-res-.xvg"
@    s2 legend  ""
@target G0.S0
@type xy
0 1.419912
0.02 0.707955
0.04 0.761249
0.06 0.8116341
0.08 0.7862572
0.1 0.5765847
0.12 2.112877
0.14 1.858635
0.16 1.953107
0.18 0.6264386
0.2 0.5460309
0.22 0.4832442
0.24 1.500316
0.26 1.050822
0.28 2.0049
0.3 1.84481
0.32 2.376079
0.34 2.128591
0.36 0.5348834
0.38 1.276538
0.4 0.7664695
0.42 1.764313
0.44 0.4813784
0.46 2.07544
0.48 1.742319
0.5 0.9794005
0.52 2.502988
0.54 0.8609734
0.56 0.4717254
0.58 0.9890144
0.6 1.30745
0.62 0.4867756
0.64 1.910164
0.66 1.610163
0.68 0.5568665
0.7 2.511215
0.72 1.203131
0.74 1.034445
0.76 1.692734
0.78 0.5364226
0.8 0.9230113
0.82 0.8091046
0.84 0.8512787
0.86 1.239617
0.88 0.494823
0.9 0.4770218
0.92 0.4857468
0.94 0.9053451
0.96 1.880253
0.98 1.477811
1 1.751806
1.02 1.079224
1.04 0.9620416
1.06 0.925756
1.08 0.4681082
1.1 0.4972427
1.12 0.5037108
1.14 0.4786961
1.16 0.5192549
1.18 0.4646773
1.2 0.4785651
1.22 0.4801299
1.24 0.9336216
1.26 0.6868768
1.28 0.4820013
1.3 0.4669852
1.32 0.443199
1.34 0.4636807
1.36 0.4543946
1.38 0.4434521
1.4 0.4612482
1.42 0.4801567
1.44 0.4597826
1.46 0.45445
1.48 0.4635461
1.5 0.4777286
1.52 0.4610044
1.54 0.464166
1.56 0.4610046
1.58 0.4650264
1.6 0.452272
1.62 0.4586388
1.64 0.4598648
1.66 0.4543674
1.68 0.4718847
1.7 0.477415
1.72 0.4514973
1.74 0.4605159
1.76 0.461844
1.78 0.4650539
1.8 0.4649997
1.82 0.449305
1.84 0.4628983
1.86 0.4542575
1.88 0.4602987
1.9 0.4387203
1.92 0.4416162
1.94 0.4461216
1.96 0.4473813
1.98 0.4551102
2 0.4467941
2.02 0.4482469
2.04 0.4481354
2.06 0.4493052
2.08 0.4659663
2.1 0.4756573
2.12 0.4610856
2.14 0.4600003
2.16 0.4614106
2.18 0.4654568
2.2 0.4662613
2.22 0.4655372
2.24 0.4676267
2.26 0.456673
2.28 0.4602991
2.3 0.4817931
2.32 0.4548626
2.34 0.4580397
2.36 0.4586395
2.38 0.4618169
2.4 0.4443532
2.42 0.4402838
2.44 0.457739
2.46 0.4511377
2.48 0.4568645
2.5 0.4546151
2.52 0.4532104
2.54 0.4470184
2.56 0.4603533
2.58 0.4591836
2.6 0.4640581
2.62 0.4547802
2.64 0.4599182
2.66 0.4586396
2.68 0.463384
2.7 0.4597831
2.72 0.4513862
2.74 0.4607871
2.76 0.4571919
2.78 0.4551373
2.8 0.4472412
2.82 0.4676805
2.84 0.4557137
2.86 0.4575485
2.88 0.4522444
2.9 0.4522169
2.92 0.4642459
2.94 0.4563715
2.96 0.4459543
2.98 0.4630879
3 0.4391464
3.02 0.460054
3.04 0.4486926
3.06 0.4659666
3.08 0.4563445
3.1 0.4717256
3.12 0.4210404
3.14 0.4564267
3.16 0.4480511
3.18 0.4641657
3.2 0.4450563
3.22 0.4613836
3.24 0.4690948
3.26 0.4523826
3.28 0.4544775
3.3 0.4588025
3.32 0.4483863
3.34 0.4501389
3.36 0.4487759
3.38 0.4554118
3.4 0.4623303
3.42 0.4385779
3.44 0.4574116
3.46 0.4524931
3.48 0.4552743
3.5 0.458066
3.52 0.4414751
3.54 0.4632492
3.56 0.4541201
3.58 0.4574925
3.6 0.474605
3.62 0.4682146
3.64 0.4635461
3.66 0.47
3.68 0.4661813
3.7 0.4648922
3.72 0.4594828
3.74 0.4669313
3.76 0.4543676
3.78 0.4728107
3.8 0.4612216
3.82 0.4709042
3.84 0.4440155
3.86 0.4727847
3.88 0.4572473
3.9 0.4540378
3.92 0.4834512
3.94 0.4624124
3.96 0.4641391
3.98 0.4415877
4 0.4719372
4.02 0.4562069
4.04 0.48698
4.06 0.4739724
4.08 0.4607867
4.1 0.5312247
4.12 0.4868775
4.14 0.4634654
4.16 0.4524648
4.18 0.4506388
4.2 0.4853096
4.22 0.4901272
4.24 0.4457009
4.26 0.4896938
4.28 0.4725995
4.3 0.4670388
4.32 0.4777286
4.34 0.4585573
4.36 0.4630601
4.38 0.4617625
4.4 0.4721754
4.42 0.4789046
4.44 0.4762873
4.46 0.4313933
4.48 0.4523828
4.5 0.4562345
4.52 0.466342
4.54 0.4697605
4.56 0.4311031
4.58 0.4658593
4.6 0.4620062
4.62 0.4687215
4.64 0.4663957
4.66 0.4629525
4.68 0.47289
4.7 0.4637077
4.72 0.4618986
4.74 0.4499446
4.76 0.4618711
4.78 0.4562073
4.8 0.4532934
4.82 0.4457294
4.84 0.4483584
4.86 0.4535967
4.88 0.4649198
4.9 0.4600548
4.92 0.4443253
4.94 0.4505
4.96 0.4661003
4.98 0.4479676
5 0.4479674
5.02 0.4590753
5.04 0.4572471
5.06 0.4677868
5.08 0.4724666
5.1 0.4524646
5.12 0.4540097
5.14 0.4452533
5.16 0.4503888
5.18 0.4577661
5.2 0.4433388
5.22 0.4495002
5.24 0.4457296
5.26 0.4682151
5.28 0.4455332
5.3 0.4517747
5.32 0.45544
5.34 0.4546704
5.36 0.4601355
5.38 0.4709829
5.4 0.4649997
5.42 0.4513037
5.44 0.4608684
5.46 0.4514693
5.48 0.4485811
5.5 0.4616544
5.52 0.4532116
5.54 0.4461219
5.56 0.448386
5.58 0.4667436
5.6 0.463627
5.62 0.4615733
5.64 0.4533757
5.66 0.4619797
5.68 0.4458138
5.7 0.4656991
5.72 0.4600817
5.74 0.4645696
5.76 0.4389192
5.78 0.4583943
5.8 0.446458
5.82 0.4618439
5.84 0.4495831
5.86 0.4474649
5.88 0.4580389
5.9 0.4536795
5.92 0.4600542
5.94 0.4475209
5.96 0.4701597
5.98 0.4540098
6 0.4617902
6.02 0.4464577
6.04 0.4526313
6.06 0.4504999
6.08 0.4690952
6.1 0.4705584
6.12 0.4609227
6.14 0.4687752
6.16 0.4394876
6.18 0.4651344
6.2 0.4638426
6.22 0.4676001
6.24 0.465
6.26 0.4504168
6.28 0.4424933
6.3 0.4493051
6.32 0.4596201
6.34 0.4853089
6.36 0.4795048
6.38 0.4653493
6.4 0.4597008
6.42 0.4710099
6.44 0.4786961
6.46 0.4769436
6.48 0.4640581
6.5 0.4785657
6.52 0.4423514
6.54 0.4743414
6.56 0.4362631
6.58 0.4735237
6.6 0.4764711
6.62 0.7493164
6.64 0.4704783
6.66 0.453982
6.68 0.474394
6.7 0.4747109
6.72 0.4991491
6.74 0.4592381
6.76 0.4556865
6.78 0.4812741
6.8 0.4431704
6.82 0.4576568
6.84 0.4466259
6.86 0.4559054
6.88 0.4451956
6.9 0.449305
6.92 0.4569731
6.94 0.4506104
6.96 0.4500551
6.98 0.4636005
7 0.4497499
7.02 0.4509983
7.04 0.4649996
7.06 0.4579574
7.08 0.4594834
7.1 0.4590481
7.12 0.4565913
7.14 0.4665838
7.16 0.4420976
7.18 0.4606791
7.2 0.4621955
7.22 0.4532102
7.24 0.4262046
7.26 0.4538167
7.28 0.4545325
7.3 0.4470178
7.32 0.4553572
7.34 0.4598643
7.36 0.4674671
7.38 0.4689078
7.4 0.4534587
7.42 0.4579843
7.44 0.449972
7.46 0.4514973
7.48 0.4462622
7.5 0.4650272
7.52 0.4549999
7.54 0.4543953
7.56 0.4453647
7.58 0.4527973
7.6 0.4622232
7.62 0.4524652
7.64 0.4591572
7.66 0.4601351
7.68 0.43946
7.7 0.4602442
7.72 0.4573287
7.74 0.4513589
7.76 0.4693341
7.78 0.4612482
7.8 0.4583938
7.82 0.4586389
7.84 0.4626282
7.86 0.4659406
7.88 0.4502503
7.9 0.4506938
7.92 0.4448035
7.94 0.4671732
7.96 0.4471577
7.98 0.4574655
8 0.4408225
8.02 0.4528795
8.04 0.4659941
8.06 0.4387763
8.08 0.4378639
8.1 0.4617631
8.12 0.4674128
8.14 0.4572197
8.16 0.4653228
8.18 0.4530179
8.2 0.454148
8.22 0.4602177
8.24 0.4414743
8.26 0.4556865
8.28 0.4506384
8.3 0.464408
8.32 0.4707704
8.34 0.4561796
8.36 0.4623306
8.38 0.4668509
8.4 0.4640314
8.42 0.4602718
8.44 0.4684815
8.46 0.4384634
8.48 0.4537901
8.5 0.4565636
8.52 0.4512487
8.54 0.4444377
8.56 0.4674931
8.58 0.4513866
8.6 0.4624126
8.62 0.4533484
8.64 0.4606787
8.66 0.4684282
8.68 0.4556586
8.7 0.4695741
8.72 0.4512759
8.74 0.4440151
8.76 0.466128
8.78 0.4544505
8.8 0.4591568
8.82 0.450472
8.84 0.4650266
8.86 0.4670379
8.88 0.4398573
8.9 0.4512489
8.92 0.4706642
8.94 0.4564531
8.96 0.458339
8.98 0.4524103
9 0.4493046
9.02 0.4443259
9.04 0.4678942
9.06 0.4627365
9.08 0.4673329
9.1 0.4622232
9.12 0.4416728
9.14 0.4733661
9.16 0.447576
9.18 0.458039
9.2 0.4579847
9.22 0.4555492
9.24 0.4748422
9.26 0.4572194
9.28 0.4678944
9.3 0.4495558
9.32 0.4466257
9.34 0.4678141
9.36 0.4623042
9.38 0.4628979
9.4 0.4576839
9.42 0.466583
9.44 0.4444375
9.46 0.4586122
9.48 0.465699
9.5 0.4574391
9.52 0.4602169
9.54 0.4542305
9.56 0.4561797
9.58 0.4652424
9.6 0.4359473
9.62 0.4673593
9.64 0.4566181
9.66 0.4506937
9.68 0.4602722
9.7 0.4529072
9.72 0.450555
9.74 0.44794
9.76 0.4622229
9.78 0.4458138
9.8 0.4581762
9.82 0.4568639
9.84 0.4598375
9.86 0.4527966
9.88 0.4362627
9.9 0.4699208
9.92 0.4534862
9.94 0.4735242
9.96 0.4535969
9.98 0.4652688
10 0.473999
10.02 0.4672792
10.04 0.4519957
10.06 0.4523826
10.08 0.445645
10.1 0.4631139
10.12 0.4579031
10.14 0.4483857
10.16 0.4567825
10.18 0.4478843
10.2 0.4629522
10.22 0.4584758
10.24 0.4703718
10.26 0.4498058
10.28 0.4627088
10.3 0.450167
10.32 0.442803
10.34 0.4723082
10.36 0.4575481
10.38 0.4677072
10.4 0.4727836
10.42 0.4513863
10.44 0.4463185
10.46 0.4514971
10.48 0.4554117
10.5 0.4421814
10.52 0.4543128
10.54 0.4704784
10.56 0.4607602
10.58 0.4639775
10.6 0.4448038
10.62 0.4559884
10.64 0.4772309
10.66 0.4711156
10.68 0.4575199
10.7 0.4688812
10.72 0.4767078
10.74 0.47974
10.76 0.4676005
10.78 0.4850513
10.8 0.4703723
10.82 0.4285443
10.84 0.4779386
10.86 0.4484138
10.88 0.4752104
10.9 0.4714076
10.92 0.4728896
10.94 0.4627098
10.96 0.4565905
10.98 0.4477447
11 0.485335
11.02 0.4487202
11.04 0.4399433
11.06 0.4527969
11.08 0.4680276
11.1 0.4574931
11.12 0.467814
11.14 0.464408
11.16 0.4625477
11.18 0.4812742
11.2 0.4734451
11.22 0.4915791
11.24 0.4458144
11.26 0.4607601
11.28 0.4620064
11.3 0.4689884
11.32 0.464247
11.34 0.4621958
11.36 0.465618
11.38 0.4561796
11.4 0.4527965
11.42 0.4603805
11.44 0.4433111
11.46 0.459211
11.48 0.4585305
11.5 0.4691487
11.52 0.4500003
11.54 0.4550545
11.56 0.4691745
11.58 0.4710618
11.6 0.4628718
11.62 0.466074
11.64 0.4495553
11.66 0.4621957
11.68 0.4543677
11.7 0.4661809
11.72 0.4588569
11.74 0.4552201
11.76 0.4594836
11.78 0.4543954
11.8 0.4563167
11.82 0.4411922
11.84 0.4551375
11.86 0.4638154
11.88 0.4584208
11.9 0.4493881
11.92 0.4535687
11.94 0.4508049
11.96 0.4506936
11.98 0.4607337
12 0.443001
12.02 0.4474652
12.04 0.466262
12.06 0.4502497
12.08 0.4553574
12.1 0.4473813
12.12 0.4554389
12.14 0.4534591
12.16 0.4617628
12.18 0.4401137
12.2 0.4528797
12.22 0.4425207
12.24 0.4477165
12.26 0.4418708
12.28 0.4457854
12.3 0.4462345
12.32 0.4585302
12.34 0.4477724
12.36 0.4518024
12.38 0.4548631
12.4 0.4633573
12.42 0.4568918
12.44 0.4616815
12.46 0.4563442
12.48 0.4529074
12.5 0.4682682
12.52 0.4446632
12.54 0.4532385
12.56 0.4565904
12.58 0.4451966
12.6 0.4613568
12.62 0.4615199
12.64 0.4441282
12.66 0.4600537
12.68 0.4707445
12.7 0.4577667
12.72 0.4534866
12.74 0.455
12.76 0.4579575
12.78 0.4478003
12.8 0.455769
12.82 0.4659666
12.84 0.459864
12.86 0.4522723
12.88 0.4360046
12.9 0.4540926
12.92 0.4414183
12.94 0.4669579
12.96 0.458285
12.98 0.4567548
13 0.4500278
13.02 0.4538172
13.04 0.4628711
13.06 0.4569737
13.08 0.4440719
13.1 0.4557688
13.12 0.4557135
13.14 0.4540104
13.16 0.4598643
13.18 0.4488045
13.2 0.4339642
13.22 0.4665301
13.24 0.4570556
13.26 0.4487199
13.28 0.4523823
13.3 0.4490821
13.32 0.4553573
13.34 0.4598643
13.36 0.4585303
13.38 0.4317695
13.4 0.4422952
13.42 0.4525759
13.44 0.4544229
13.46 0.4397729
13.48 0.4585577
13.5 0.460054
13.52 0.4585295
13.54 0.44713
13.56 0.4641925
13.58 0.4650541
13.6 0.4308422
13.62 0.4457861
13.64 0.4530182
13.66 0.4424083
13.68 0.4583938
13.7 0.4371215
13.72 0.433907
13.74 0.4543673
13.76 0.4721754
13.78 0.4544499
13.8 0.4620065
13.82 0.4633844
13.84 0.4753419
13.86 0.4474649
13.88 0.4559332
13.9 0.4669315
13.92 0.4430861
13.94 0.4659668
13.96 0.4426622
13.98 0.4696013
14 0.4606789
14.02 0.4696274
14.04 0.4637082
14.06 0.4484978
14.08 0.4546977
14.1 0.4512757
14.12 0.4457295
14.14 0.4490544
14.16 0.4614377
14.18 0.4676798
14.2 0.4577392
14.22 0.4622225
14.24 0.4709563
14.26 0.450805
14.28 0.4678139
14.3 0.4687748
14.32 0.4602717
14.34 0.4610856
14.36 0.4466263
14.38 0.4507213
14.4 0.4493606
14.42 0.4700267
14.44 0.4488325
14.46 0.4620878
14.48 0.4665828
14.5 0.4614111
14.52 0.4541199
14.54 0.4710095
14.56 0.4410501
14.58 0.4652148
14.6 0.4446065
14.62 0.4575475
14.64 0.4669848
14.66 0.4419841
14.68 0.4697337
14.7 0.4594018
14.72 0.4556865
14.74 0.4609227
14.76 0.4725994
14.78 0.4424085
14.8 0.4616544
14.82 0.4660742
14.84 0.4573017
14.86 0.4455614
14.88 0.4429732
14.9 0.4425216
14.92 0.4648657
14.94 0.4568917
14.96 0.4560154
14.98 0.4433396
15 0.4551097
15.02 0.4457016
15.04 0.4636277
15.06 0.4571649
15.08 0.4553566
15.1 0.4603528
15.12 0.4514422
15.14 0.461762
15.16 0.4529073
15.18 0.4358324
15.2 0.4512483
15.22 0.4504718
15.24 0.4522718
15.26 0.4600272
15.28 0.4573298
15.3 0.4533488
15.32 0.4413053
15.34 0.4602724
15.36 0.4704253
15.38 0.4475768
15.4 0.4616001
15.42 0.4641386
15.44 0.4678408
15.46 0.4612212
15.48 0.4640579
15.5 0.4622225
15.52 0.4665296
15.54 0.4613569
15.56 0.4507221
15.58 0.4633033
15.6 0.4623316
15.62 0.4510274
15.64 0.4484972
15.66 0.4474654
15.68 0.4552195
15.7 0.4560973
15.72 0.4443252
15.74 0.4585571
15.76 0.4545605
15.78 0.4557692
15.8 0.4583391
15.82 0.4633838
15.84 0.4579845
15.86 0.4498336
15.88 0.4578482
15.9 0.4587211
15.92 0.4582033
15.94 0.4432833
15.96 0.4706114
15.98 0.4718577
16 0.4658597
16.02 0.4564539
16.04 0.4654297
16.06 0.4591565
16.08 0.4347989
16.1 0.4559327
16.12 0.4635198
16.14 0.4579576
16.16 0.444297
16.18 0.4592928
16.2 0.4629794
16.22 0.4584208
16.24 0.4509434
16.26 0.4652415
16.28 0.4622231
16.3 0.4400282
16.32 0.4564536
16.34 0.4689879
16.36 0.4680277
16.38 0.4477727
16.4 0.4597823
16.42 0.4628716
16.44 0.4438466
16.46 0.4579845
16.48 0.4564266
16.5 0.4508041
16.52 0.4555765
16.54 0.4631415
16.56 0.4540378
16.58 0.4669046
16.6 0.4535142
16.62 0.4415878
16.64 0.4477441
16.66 0.4623309
16.68 0.4457849
16.7 0.4701066
16.72 0.4593745
16.74 0.4554671
16.76 0.475026
16.78 0.4407093
16.8 0.4513868
16.82 0.4681347
16.84 0.458721
16.86 0.448386
16.88 0.4570013
16.9 0.4472692
16.92 0.4766027
16.94 0.4589664
16.96 0.4580935
16.98 0.458339
17 0.4620068
17.02 0.4423237
17.04 0.4700267
17.06 0.4651349
17.08 0.4622228
17.1 0.4712487
17.12 0.4616827
17.14 0.4594016
17.16 0.4607333
17.18 0.4418429
17.2 0.4563164
17.22 0.4694943
17.24 0.4443255
17.26 0.4654567
17.28 0.4452245
17.3 0.461438
17.32 0.4611125
17.34 0.4593475
17.36 0.468214
17.38 0.4645966
17.4 0.448219
17.42 0.4648118
17.44 0.4593471
17.46 0.4548075
17.48 0.4587756
17.5 0.4537893
17.52 0.4484696
17.54 0.4514693
17.56 0.4430012
17.58 0.4613028
17.6 0.4710094
17.62 0.4548349
17.64 0.4476047
17.66 0.4496669
17.68 0.4463741
17.7 0.450361
17.72 0.4576297
17.74 0.446038
17.76 0.4563448
17.78 0.4627095
17.8 0.4616548
17.82 0.4573291
17.84 0.4498055
17.86 0.4616818
17.88 0.4568917
17.9 0.4601357
17.92 0.4589664
17.94 0.4589663
17.96 0.4484976
17.98 0.4638155
18 0.4522173
18.02 0.4546981
18.04 0.4559337
18.06 0.4568916
18.08 0.4718585
18.1 0.460977
18.12 0.4577662
18.14 0.4545332
18.16 0.4354592
18.18 0.4448879
18.2 0.4607059
18.22 0.4518298
18.24 0.4563164
18.26 0.4724671
18.28 0.4576571
18.3 0.4676808
18.32 0.4592381
18.34 0.4553564
18.36 0.4397728
18.38 0.4388913
18.4 0.4680275
18.42 0.4504723
18.44 0.4599456
18.46 0.4460104
18.48 0.4566723
18.5 0.4584208
18.52 0.4573291
18.54 0.4354884
18.56 0.449694
18.58 0.4434243
18.6 0.4581213
18.62 0.4624664
18.64 0.4528795
18.66 0.4549997
18.68 0.4771008
18.7 0.4540921
18.72 0.4437626
18.74 0.4406246
18.76 0.4582851
18.78 0.4451401
18.8 0.4574925
18.82 0.4566725
18.84 0.4583939
18.86 0.4500551
18.88 0.4606788
18.9 0.4585026
18.92 0.4414185
18.94 0.4586396
18.96 0.4409368
18.98 0.4527968
19 0.4299421
19.02 0.4453652
19.04 0.4623043
19.06 0.4464025
19.08 0.4522715
19.1 0.4593741
19.12 0.4539828
19.14 0.4636274
19.16 0.4649189
19.18 0.4534584
19.2 0.4566179
19.22 0.4494717
19.24 0.4631684
19.26 0.4461507
19.28 0.452465
19.3 0.4481355
19.32 0.4527971
19.34 0.4612474
19.36 0.4419843
19.38 0.447716
19.4 0.4614384
19.42 0.4556859
19.44 0.4619791
19.46 0.4516913
19.48 0.4623041
19.5 0.4455331
19.52 0.4421823
19.54 0.441163
19.56 0.4432555
19.58 0.4674666
19.6 0.4616816
19.62 0.4477164
19.64 0.4639773
19.66 0.4644886
19.68 0.4689618
19.7 0.4631415
19.72 0.4531285
19.74 0.467654
19.76 0.452825
19.78 0.4447755
19.8 0.4647046
19.82 0.4455614
19.84 0.4536797
19.86 0.4610043
19.88 0.4719373
19.9 0.4532383
19.92 0.4556873
19.94 0.4530725
19.96 0.4470458
19.98 0.4581761
20 0.4610315
&
@target G0.S1
@type xy
0 2.278513
0.02 0.9416608
0.04 2.287192
0.06 1.98328
0.08 2.785435
0.1 3.124348
0.12 2.045025
0.14 2.082367
0.16 2.481562
0.18 1.486086
0.2 0.8166243
0.22 1.164882
0.24 2.581826
0.26 1.400456
0.28 2.531916
0.3 2.16463
0.32 2.661644
0.34 2.037167
0.36 0.5368657
0.38 1.955204
0.4 0.7813284
0.42 2.333656
0.44 0.492088
0.46 2.190815
0.48 1.831468
0.5 1.493737
0.52 2.968269
0.54 0.498222
0.56 0.8223597
0.58 2.031268
0.6 1.803261
0.62 1.526458
0.64 2.354034
0.66 1.343531
0.68 0.4772314
0.7 2.489548
0.72 0.5118842
0.74 2.092468
0.76 2.723297
0.78 0.8301505
0.8 1.142814
0.82 0.8085483
0.84 1.257706
0.86 1.350907
0.88 0.7276165
0.9 0.7783639
0.92 0.482701
0.94 0.5758686
0.96 1.517671
0.98 1.274774
1 1.654788
1.02 0.8240901
1.04 0.5027178
1.06 0.4476886
1.08 0.4482466
1.1 0.4619795
1.12 0.4397154
1.14 0.43652
1.16 0.4488039
1.18 0.4451405
1.2 0.4607335
1.22 0.4434525
1.24 0.4642737
1.26 0.4566723
1.28 0.452051
1.3 0.4451118
1.32 0.4748421
1.34 0.4550003
1.36 0.4503891
1.38 0.4596195
1.4 0.4518296
1.42 0.4593751
1.44 0.4462628
1.46 0.4581755
1.48 0.4407379
1.5 0.4463457
1.52 0.4448878
1.54 0.4514696
1.56 0.4446344
1.58 0.4646771
1.6 0.4532651
1.62 0.4646774
1.64 0.4474927
1.66 0.4625472
1.68 0.4637623
1.7 0.4682681
1.72 0.4457858
1.74 0.4445224
1.76 0.4693348
1.78 0.4471576
1.8 0.4443255
1.82 0.4537349
1.84 0.4538998
1.86 0.4565909
1.88 0.4513868
1.9 0.4791134
1.92 0.4623849
1.94 0.4658863
1.96 0.4570014
1.98 0.452632
2 0.4600274
2.02 0.4665306
2.04 0.4717261
2.06 0.4475771
2.08 0.437322
2.1 0.4481906
2.12 0.4463463
2.14 0.4563175
2.16 0.4611396
2.18 0.4639775
2.2 0.4554393
2.22 0.4501664
2.24 0.4567555
2.26 0.4555494
2.28 0.4607065
2.3 0.4701332
2.32 0.4651346
2.34 0.4670663
2.36 0.4629794
2.38 0.4578211
2.4 0.4912741
2.42 0.4680009
2.44 0.4691479
2.46 0.474263
2.48 0.4423232
2.5 0.4711153
2.52 0.4681352
2.54 0.4735503
2.56 0.4654567
2.58 0.4609226
2.6 0.4726785
2.62 0.4574937
2.64 0.4922651
2.66 0.4652149
2.68 0.4586393
2.7 0.4482186
2.72 0.5082815
2.74 0.4761819
2.76 0.4358319
2.78 0.4670657
2.8 0.4605706
2.82 0.4536792
2.84 0.4699736
2.86 0.4564539
2.88 0.4514974
2.9 0.4488311
2.92 0.4644619
2.94 0.478983
2.96 0.4579571
2.98 0.4633572
3 0.4497496
3.02 0.4742098
3.04 0.5268304
3.06 0.4698143
3.08 0.4846646
3.1 0.4579574
3.12 0.5019466
3.14 0.5349999
3.16 0.5193022
3.18 0.449305
3.2 0.4591564
3.22 0.4773103
3.24 0.4676798
3.26 0.4490826
3.28 0.4687222
3.3 0.4648125
3.32 0.4693079
3.34 0.462006
3.36 0.4930769
3.38 0.4915536
3.4 0.4641658
3.42 0.4589937
3.44 0.4726523
3.46 0.4544778
3.48 0.4553574
3.5 0.445702
3.52 0.456509
3.54 0.4432265
3.56 0.4693883
3.58 0.4524931
3.6 0.447493
3.62 0.4303776
3.64 0.4532112
3.66 0.4670119
3.68 0.4605164
3.7 0.4606515
3.72 0.4625206
3.74 0.4589652
3.76 0.4661004
3.78 0.451387
3.8 0.4710097
3.82 0.4422946
3.84 0.4585299
3.86 0.4546159
3.88 0.4311026
3.9 0.4410498
3.92 0.4512485
3.94 0.4581755
3.96 0.4657788
3.98 0.4524657
4 0.4532107
4.02 0.4434521
4.04 0.4416162
4.06 0.4362916
4.08 0.4542304
4.1 0.4491662
4.12 0.4540375
4.14 0.4493886
4.16 0.4568646
4.18 0.4399146
4.2 0.4568919
4.22 0.4491389
4.24 0.4415313
4.26 0.449277
4.28 0.4590474
4.3 0.4602713
4.32 0.4556592
4.34 0.4457296
4.36 0.4622225
4.38 0.4479117
4.4 0.4609497
4.42 0.4563439
4.44 0.4625203
4.46 0.4495553
4.48 0.4661013
4.5 0.4642736
4.52 0.449917
4.54 0.471752
4.56 0.4638427
4.58 0.4566724
4.6 0.4721237
4.62 0.4498889
4.64 0.469947
4.66 0.4543953
4.68 0.4716198
4.7 0.4565903
4.72 0.4483576
4.74 0.4493051
4.76 0.4729693
4.78 0.4728903
4.8 0.6407809
4.82 0.4762613
4.84 0.4979203
4.86 0.4618166
4.88 0.4299994
4.9 0.4689081
4.92 0.4649726
4.94 0.459293
4.96 0.475473
4.98 0.4563449
5 0.4631142
5.02 0.443199
5.04 0.4564263
5.06 0.4238807
5.08 0.4478005
5.1 0.441191
5.12 0.4671454
5.14 0.4708761
5.16 0.456864
5.18 0.4531561
5.2 0.4710896
5.22 0.4628981
5.24 0.4612481
5.26 0.4437627
5.28 0.4672798
5.3 0.4576572
5.32 0.4629788
5.34 0.4607871
5.36 0.4484981
5.38 0.454175
5.4 0.4627091
5.42 0.4493882
5.44 0.4559335
5.46 0.4591571
5.48 0.4442129
5.5 0.4446061
5.52 0.4655365
5.54 0.4567828
5.56 0.4597829
5.58 0.4479122
5.6 0.4680005
5.62 0.4482462
5.64 0.4492775
5.66 0.468668
5.68 0.4614103
5.7 0.4303774
5.72 0.4311325
5.74 0.445112
5.76 0.4478841
5.78 0.458039
5.8 0.462628
5.82 0.4527969
5.84 0.4827003
5.86 0.4807805
5.88 0.467467
5.9 0.4412198
5.92 0.4571927
5.94 0.4610044
5.96 0.4585037
5.98 0.4417292
6 0.4501393
6.02 0.4539828
6.04 0.4549724
6.06 0.480052
6.08 0.4740518
6.1 0.4624122
6.12 0.4691485
6.14 0.4710897
6.16 0.4693348
6.18 0.4561804
6.2 0.4798444
6.22 0.4718579
6.24 0.4730743
6.26 0.4648921
6.28 0.4534587
6.3 0.4573299
6.32 0.4473817
6.34 0.4598098
6.36 0.4512483
6.38 0.4531558
6.4 0.4619522
6.42 0.466744
6.44 0.4514977
6.46 0.4535968
6.48 0.4597011
6.5 0.4615464
6.52 0.4541205
6.54 0.465134
6.56 0.4445789
6.58 0.4554118
6.6 0.4463463
6.62 0.4491666
6.64 0.4622762
6.66 0.4578488
6.68 0.4426624
6.7 0.4519125
6.72 0.4455611
6.74 0.4585296
6.76 0.4578483
6.78 0.4525758
6.8 0.4384916
6.82 0.4423238
6.84 0.4524656
6.86 0.450139
6.88 0.4478835
6.9 0.4561798
6.92 0.4580669
6.94 0.4700262
6.96 0.4397723
6.98 0.4504725
7 0.4437345
7.02 0.4508326
7.04 0.4635193
7.06 0.4564537
7.08 0.4568642
7.1 0.4442123
7.12 0.4584209
7.14 0.4472692
7.16 0.438235
7.18 0.4667444
7.2 0.4529071
7.22 0.4687211
7.24 0.453597
7.26 0.4620072
7.28 0.4735246
7.3 0.4642746
7.32 0.4623038
7.34 0.4695742
7.36 0.4448876
7.38 0.4647041
7.4 0.4557138
7.42 0.4589937
7.44 0.4701322
7.46 0.4492217
7.48 0.4425491
7.5 0.4565077
7.52 0.4424087
7.54 0.4496661
7.56 0.4504721
7.58 0.4563443
7.6 0.4544784
7.62 0.4791138
7.64 0.454808
7.66 0.473867
7.68 0.4510814
7.7 0.4513313
7.72 0.4637349
7.74 0.4508599
7.76 0.4464028
7.78 0.4450282
7.8 0.4727307
7.82 0.4472971
7.84 0.4590478
7.86 0.4519407
7.88 0.4451966
7.9 0.4632765
7.92 0.4562075
7.94 0.466208
7.96 0.4551374
7.98 0.4544507
8 0.452134
8.02 0.4530454
8.04 0.4453647
8.06 0.4564263
8.08 0.4454496
8.1 0.4482191
8.12 0.4655374
8.14 0.4404826
8.16 0.4735245
8.18 0.4670379
8.2 0.4620874
8.22 0.4288652
8.24 0.4658857
8.26 0.4596196
8.28 0.4589387
8.3 0.4501663
8.32 0.445365
8.34 0.4454771
8.36 0.4442967
8.38 0.4466822
8.4 0.4597017
8.42 0.4502504
8.44 0.4388051
8.46 0.4470454
8.48 0.4654574
8.5 0.4508047
8.52 0.4531553
8.54 0.4554675
8.56 0.4373785
8.58 0.4438749
8.6 0.4532939
8.62 0.460054
8.64 0.4477165
8.66 0.4655643
8.68 0.4725993
8.7 0.4406249
8.72 0.4589661
8.74 0.4594836
8.76 0.4564259
8.78 0.4528525
8.8 0.460353
8.82 0.4433403
8.84 0.4507217
8.86 0.4388054
8.88 0.4593741
8.9 0.451387
8.92 0.4552749
8.94 0.4605969
8.96 0.4452534
8.98 0.4573837
9 0.4471579
9.02 0.4697611
9.04 0.4662079
9.06 0.4548897
9.08 0.4636804
9.1 0.4561246
9.12 0.4537075
9.14 0.4666103
9.16 0.4410501
9.18 0.4649197
9.2 0.4448875
9.22 0.4334448
9.24 0.4546697
9.26 0.4508045
9.28 0.4501389
9.3 0.4464582
9.32 0.4669315
9.34 0.4478002
9.36 0.4596196
9.38 0.4592378
9.4 0.4463466
9.42 0.4512483
9.44 0.4511369
9.46 0.4372068
9.48 0.4424086
9.5 0.4722549
9.52 0.4543681
9.54 0.4582852
9.56 0.4583117
9.58 0.4639506
9.6 0.4572474
9.62 0.4349995
9.64 0.4508326
9.66 0.457111
9.68 0.4665569
9.7 0.4659399
9.72 0.471328
9.74 0.4568917
9.76 0.4695472
9.78 0.4521612
9.8 0.4566177
9.82 0.4413046
9.84 0.4453374
9.86 0.4692015
9.88 0.4645691
9.9 0.4535971
9.92 0.4565908
9.94 0.4638426
9.96 0.4686148
9.98 0.4496672
10 0.4639777
10.02 0.4574113
10.04 0.4584218
10.06 0.4359186
10.08 0.4519681
10.1 0.4700001
10.12 0.4540098
10.14 0.4465982
10.16 0.4616003
10.18 0.4426622
10.2 0.4601633
10.22 0.4747892
10.24 0.4397727
10.26 0.450361
10.28 0.4797131
10.3 0.4426624
10.32 0.4370349
10.34 0.4428603
10.36 0.4622497
10.38 0.4498332
10.4 0.459157
10.42 0.4669316
10.44 0.4426622
10.46 0.4553574
10.48 0.4613566
10.5 0.4659665
10.52 0.4668241
10.54 0.4648925
10.56 0.4632765
10.58 0.4552746
10.6 0.4543123
10.62 0.4426621
10.64 0.4519961
10.66 0.4362914
10.68 0.4545326
10.7 0.4519678
10.72 0.4692816
10.74 0.4637078
10.76 0.4438747
10.78 0.4647841
10.8 0.4510542
10.82 0.4646233
10.84 0.4513865
10.86 0.4609232
10.88 0.4552206
10.9 0.446458
10.92 0.4638421
10.94 0.4533489
10.96 0.4583938
10.98 0.449723
11 0.4508326
11.02 0.4556869
11.04 0.465242
11.06 0.4465426
11.08 0.440596
11.1 0.4534594
11.12 0.4522445
11.14 0.4592929
11.16 0.4497492
11.18 0.4631146
11.2 0.4600812
11.22 0.4357467
11.24 0.4550002
11.26 0.4516912
11.28 0.4682679
11.3 0.4574114
11.32 0.4518021
11.34 0.4618172
11.36 0.4583931
11.38 0.4662615
11.4 0.4477443
11.42 0.4705848
11.44 0.4670655
11.46 0.4546152
11.48 0.4313351
11.5 0.462709
11.52 0.4545329
11.54 0.4479121
11.56 0.4454496
11.58 0.4440153
11.6 0.45183
11.62 0.450139
11.64 0.4553564
11.66 0.4380927
11.68 0.4430291
11.7 0.4527138
11.72 0.448804
11.74 0.4565081
11.76 0.4814818
11.78 0.4605163
11.8 0.444775
11.82 0.4587764
11.84 0.4544772
11.86 0.4518018
11.88 0.4430012
11.9 0.4480238
11.92 0.4647848
11.94 0.4756577
11.96 0.4495001
11.98 0.4676803
12 0.4487205
12.02 0.4561521
12.04 0.4536527
12.06 0.4658593
12.08 0.4739997
12.1 0.4409935
12.12 0.4689616
12.14 0.4592928
12.16 0.4657793
12.18 0.4803386
12.2 0.4882878
12.22 0.4677065
12.24 0.4739465
12.26 0.516382
12.28 0.4641933
12.3 0.4755002
12.32 0.477729
12.34 0.4869806
12.36 0.4669849
12.38 0.4662082
12.4 0.4697606
12.42 0.443255
12.44 0.4813001
12.46 0.4882882
12.48 0.4628982
12.5 0.461004
12.52 0.4661813
12.54 0.4780695
12.56 0.453596
12.58 0.4675735
12.6 0.4461224
12.62 0.4867491
12.64 0.4590754
12.66 0.4813266
12.68 0.4741834
12.7 0.4632764
12.72 0.4612477
12.74 0.4698143
12.76 0.4607056
12.78 0.465215
12.8 0.4885693
12.82 0.4867488
12.84 0.459646
12.86 0.4504163
12.88 0.4646778
12.9 0.4572752
12.92 0.4904336
12.94 0.4829335
12.96 0.4601356
12.98 0.4495553
13 0.4551377
13.02 0.4648923
13.04 0.4546703
13.06 0.4784868
13.08 0.4738404
13.1 0.4738665
13.12 0.45804
13.14 0.4638425
13.16 0.4482469
13.18 0.4664226
13.2 0.4474654
13.22 0.4752896
13.24 0.4662082
13.26 0.4853096
13.28 0.4764978
13.3 0.5546394
13.32 0.5283464
13.34 0.9092034
13.36 0.4742897
13.38 0.4845874
13.4 0.4785915
13.42 0.9335149
13.44 1.049476
13.46 0.8504559
13.48 0.9034657
13.5 0.5361668
13.52 0.4724403
13.54 0.4686684
13.56 0.4941909
13.58 0.4778337
13.6 0.4635726
13.62 0.4726784
13.64 0.470877
13.66 0.4632758
13.68 0.4604621
13.7 0.466208
13.72 0.4829331
13.74 0.4708238
13.76 0.4352586
13.78 0.4733389
13.8 0.4699465
13.82 0.4671462
13.84 0.4565087
13.86 0.4639507
13.88 0.439716
13.9 0.4610038
13.92 0.4648391
13.94 0.4654298
13.96 0.4461224
13.98 0.4591569
14 0.4875707
14.02 0.4842527
14.04 0.4630338
14.06 0.4650541
14.08 0.4660742
14.1 0.457056
14.12 0.467493
14.14 0.4387479
14.16 0.463546
14.18 0.4635461
14.2 0.4372932
14.22 0.455137
14.24 0.4690681
14.26 0.4638426
14.28 0.4656986
14.3 0.4691479
14.32 0.4560974
14.34 0.4559055
14.36 0.4545875
14.38 0.4573292
14.4 0.4380927
14.42 0.4494719
14.44 0.4586116
14.46 0.4683487
14.48 0.4553019
14.5 0.4711687
14.52 0.4652423
14.54 0.4751057
14.56 0.4739197
14.58 0.470585
14.6 0.4543948
14.62 0.4468224
14.64 0.4494717
14.66 0.4507219
14.68 0.4626287
14.7 0.4597011
14.72 0.4745786
14.74 0.4747107
14.76 0.4486651
14.78 0.4750262
14.8 0.4769432
14.82 0.4540926
14.84 0.4624391
14.86 0.465242
14.88 0.4472416
14.9 0.4522443
14.92 0.4717257
14.94 0.460706
14.96 0.4649729
14.98 0.4533761
15 0.4462342
15.02 0.4634921
15.04 0.4604888
15.06 0.4523821
15.08 0.444522
15.1 0.5046781
15.12 0.4555492
15.14 0.4756833
15.16 0.4479389
15.18 0.4678671
15.2 0.45379
15.22 0.4938374
15.24 0.4862612
15.26 0.4663949
15.28 0.4560978
15.3 0.4680542
15.32 0.4618979
15.34 0.4626279
15.36 0.463923
15.38 0.4589389
15.4 0.45147
15.42 0.4551102
15.44 0.4534588
15.46 0.4579577
15.48 0.4719378
15.5 0.4693879
15.52 0.4587209
15.54 0.4624664
15.56 0.4548353
15.58 0.4684281
15.6 0.4754998
15.62 0.4589936
15.64 0.4625475
15.66 0.459238
15.68 0.4644625
15.7 0.455275
15.72 0.4527969
15.74 0.4691748
15.76 0.4636274
15.78 0.4676274
15.8 0.4775454
15.82 0.4856441
15.84 0.4934579
15.86 0.4636007
15.88 0.4745785
15.9 0.4794001
15.92 0.4611399
15.94 0.4417581
15.96 0.4719367
15.98 0.4645962
16 0.4638426
16.02 0.4658861
16.04 0.4483584
16.06 0.4665837
16.08 0.4568918
16.1 0.439346
16.12 0.4711157
16.14 0.4643545
16.16 0.4452246
16.18 0.4641657
16.2 0.462196
16.22 0.4505822
16.24 0.4495557
16.26 0.4529345
16.28 0.4686682
16.3 0.4500556
16.32 0.4644887
16.34 0.4470458
16.36 0.4535417
16.38 0.4824152
16.4 0.4697073
16.42 0.4732337
16.44 0.4593741
16.46 0.4671456
16.48 0.4647854
16.5 0.4698404
16.52 0.4569736
16.54 0.4648118
16.56 0.4619799
16.58 0.4736029
16.6 0.4706638
16.62 0.4492773
16.64 0.4618718
16.66 0.4692809
16.68 0.4541197
16.7 0.4582577
16.72 0.4618711
16.74 0.4537895
16.76 0.4674128
16.78 0.4628708
16.8 0.4615465
16.82 0.4565356
16.84 0.4720697
16.86 0.456755
16.88 0.4598637
16.9 0.4605434
16.92 0.4495554
16.94 0.4583124
16.96 0.4598911
16.98 0.4587759
17 0.4713013
17.02 0.4510816
17.04 0.4588299
17.06 0.4473811
17.08 0.4546149
17.1 0.4399437
17.12 0.4556864
17.14 0.4481353
17.16 0.4560978
17.18 0.4550552
17.2 0.4769167
17.22 0.4546154
17.24 0.459701
17.26 0.4631954
17.28 0.4606515
17.3 0.4864414
17.32 0.445365
17.34 0.4657788
17.36 0.4770219
17.38 0.4917575
17.4 0.4549173
17.42 0.4689085
17.44 0.4699472
17.46 0.469148
17.48 0.4576572
17.5 0.4611674
17.52 0.453707
17.54 0.4839684
17.56 0.4531278
17.58 0.4539
17.6 0.4465981
17.62 0.4600549
17.64 0.4826492
17.66 0.4901783
17.68 0.471726
17.7 0.5022204
17.72 0.8729983
17.74 1.454218
17.76 0.8286135
17.78 0.5410644
17.8 0.8440082
17.82 0.5255712
17.84 0.4542301
17.86 0.4578757
17.88 0.4826233
17.9 0.4554665
17.92 0.4789575
17.94 0.4675467
17.96 0.4632765
17.98 0.4661008
18 0.4420688
18.02 0.4585302
18.04 0.4706645
18.06 0.4566173
18.08 0.4734973
18.1 0.4820276
18.12 1.285632
18.14 0.8608284
18.16 1.175861
18.18 1.624846
18.2 1.956508
18.22 0.9830691
18.24 0.4865698
18.26 0.4997257
18.28 0.4746581
18.3 0.4861583
18.32 0.4790879
18.34 0.4746046
18.36 0.4774938
18.38 0.4703456
18.4 0.4546151
18.42 0.4484697
18.44 0.4491379
18.46 0.4721226
18.48 0.4924683
18.5 0.5052478
18.52 0.4786442
18.54 0.4661006
18.56 0.4903573
18.58 0.4848195
18.6 0.4574385
18.62 0.5133478
18.64 0.5059887
18.66 1.411507
18.68 0.4875961
18.7 0.8079907
18.72 1.039002
18.74 1.349768
18.76 1.706304
18.78 1.342758
18.8 0.5046783
18.82 1.112216
18.84 1.344098
18.86 1.214928
18.88 1.160668
18.9 0.5001245
18.92 0.4626552
18.94 0.4944945
18.96 0.5838874
18.98 1.030607
19 0.9647406
19.02 0.9953012
19.04 0.776482
19.06 0.8733407
19.08 0.4691491
19.1 0.4731274
19.12 0.4798697
19.14 0.4655645
19.16 0.4357174
19.18 0.4637084
19.2 0.4707971
19.22 0.4792959
19.24 0.4961346
19.26 0.4662888
19.28 0.5034634
19.3 0.4563718
19.32 0.5098289
19.34 0.5534215
19.36 0.9023442
19.38 0.7333144
19.4 0.4736296
19.42 0.4756572
19.44 0.4583123
19.46 0.4600272
19.48 0.4524654
19.5 0.4658593
19.52 0.4623041
19.54 0.4620877
19.56 0.4720698
19.58 0.4452242
19.6 0.4542303
19.62 0.4736298
19.64 0.455549
19.66 0.4677072
19.68 0.4448874
19.7 0.4628173
19.72 0.4592926
19.74 0.468908
19.76 0.4643812
19.78 0.4656714
19.8 0.447912
19.82 0.45401
19.84 0.4545601
19.86 0.461763
19.88 0.4606515
19.9 0.4519954
19.92 0.4616554
19.94 0.4717259
19.96 0.4604613
19.98 0.4731276
20 0.4665295
&
@target G0.S2
@type xy
0 2.205612
0.02 1.27344
0.04 1.406929
0.06 1.496304
0.08 1.55451
0.1 1.284251
0.12 2.869251
0.14 2.558051
0.16 2.994303
0.18 1.364716
0.2 0.9298798
0.22 0.9227133
0.24 2.443594
0.26 1.66554
0.28 2.4867
0.3 2.691068
0.32 3.04827
0.34 2.957587
0.36 0.7624962
0.38 2.134824
0.4 1.440842
0.42 2.76594
0.44 0.9102469
0.46 3.030256
0.48 2.468583
0.5 1.720531
0.52 2.987286
0.54 1.080474
0.56 1.013274
0.58 1.575968
0.6 1.938621
0.62 0.850103
0.64 2.817876
0.66 1.874254
0.68 1.037075
0.7 3.080479
0.72 1.864658
0.74 1.916103
0.76 2.090299
0.78 1.196296
0.8 0.9841113
0.82 1.111193
0.84 1.40108
0.86 1.77863
0.88 1.427051
0.9 0.931987
0.92 1.297738
0.94 1.0652
0.96 2.493978
0.98 1.923915
1 2.783711
1.02 1.292304
1.04 1.466194
1.06 0.5395833
1.08 0.4507217
1.1 0.4846133
1.12 0.4668241
1.14 0.4938876
1.16 0.4576573
1.18 0.4689885
1.2 0.4817161
1.22 0.4760521
1.24 0.4631143
1.26 0.464166
1.28 0.4636808
1.3 0.4747624
1.32 0.4815078
1.34 0.463573
1.36 0.4701326
1.38 0.453514
1.4 0.4853354
1.42 0.4551373
1.44 0.4540106
1.46 0.4478006
1.48 0.4664759
1.5 0.4562897
1.52 0.4491654
1.54 0.4668245
1.56 0.4586389
1.58 0.4168336
1.6 0.480781
1.62 0.4406809
1.64 0.4833478
1.66 0.4717254
1.68 0.4477165
1.7 0.4681342
1.72 0.462385
1.74 0.4856438
1.76 0.4630602
1.78 0.4763663
1.8 0.4503611
1.82 0.4748948
1.84 0.4641663
1.86 0.4668247
1.88 0.4588571
1.9 0.4612481
1.92 0.4684555
1.94 0.4335318
1.96 0.4475765
1.98 0.4716992
2 0.4526584
2.02 0.4539002
2.04 0.4567818
2.06 0.4597281
2.08 0.4621146
2.1 0.4468222
2.12 0.4535418
2.14 0.4423234
2.16 0.4645971
2.18 0.4296804
2.2 0.4693077
2.22 0.4415027
2.24 0.4457023
2.26 0.4748157
2.28 0.462168
2.3 0.4437067
2.32 0.4537897
2.34 0.4184791
2.36 0.4288947
2.38 0.4446069
2.4 0.4667441
2.42 0.4543406
2.44 0.4682416
2.46 0.4541198
2.48 0.4347987
2.5 0.466101
2.52 0.45489
2.54 0.4112176
2.56 0.4640313
2.58 0.463465
2.6 0.449138
2.62 0.426644
2.64 0.4441004
2.66 0.4344538
2.68 0.4469061
2.7 0.4546153
2.72 0.4567548
2.74 0.4609232
2.76 0.4267317
2.78 0.4441001
2.8 0.4351437
2.82 0.4511655
2.84 0.4485807
2.86 0.451692
2.88 0.455027
2.9 0.4817677
2.92 0.4698146
2.94 0.4576026
2.96 0.4573289
2.98 0.4616544
3 0.4669317
3.02 0.4675469
3.04 0.4572473
3.06 0.459048
3.08 0.4822863
3.1 0.4545324
3.12 0.4893876
3.14 0.4802603
3.16 0.4667172
3.18 0.4721768
3.2 0.4739199
3.22 0.4773361
3.24 0.4671189
3.26 0.4482465
3.28 0.4477441
3.3 0.4548905
3.32 0.4689082
3.34 0.436835
3.36 0.4549172
3.38 0.4616002
3.4 0.4693347
3.42 0.4421254
3.44 0.462007
3.46 0.4539546
3.48 0.4796086
3.5 0.4615189
3.52 0.432464
3.54 0.4634652
3.56 0.4568643
3.58 0.4330705
3.6 0.4607057
3.62 0.4695207
3.64 0.4503616
3.66 0.4622495
3.68 0.4644081
3.7 0.4749206
3.72 0.4665563
3.74 0.4772052
3.76 0.47752
3.78 0.4656449
3.8 0.4585032
3.82 0.4753419
3.84 0.498623
3.86 0.4915532
3.88 0.4694945
3.9 0.4692015
3.92 0.4567822
3.94 0.4602711
3.96 0.4703458
3.98 0.4463739
4 0.4705581
4.02 0.4258225
4.04 0.4838643
4.06 0.4717252
4.08 0.4524655
4.1 0.4827269
4.12 0.4702122
4.14 0.4871089
4.16 0.4455615
4.18 0.4658325
4.2 0.4750264
4.22 0.4557681
4.24 0.4638156
4.26 0.4698406
4.28 0.4612209
4.3 0.4545608
4.32 0.4580934
4.34 0.4281938
4.36 0.4539552
4.38 0.4638426
4.4 0.4561794
4.42 0.4493048
4.44 0.4509161
4.46 0.4433399
4.48 0.4615462
4.5 0.4543951
4.52 0.4678142
4.54 0.450444
4.56 0.445253
4.58 0.4610049
4.6 0.4578485
4.62 0.450028
4.64 0.4534864
4.66 0.4527968
4.68 0.4330415
4.7 0.4477721
4.72 0.4403689
4.74 0.4578755
4.76 0.4470453
4.78 0.4556585
4.8 0.4662082
4.82 0.4289813
4.84 0.4452246
4.86 0.4719638
4.88 0.4477999
4.9 0.4552199
4.92 0.4709826
4.94 0.4527969
4.96 0.4513589
4.98 0.4586123
5 0.4575203
5.02 0.4558782
5.04 0.4687485
5.06 0.4393458
5.08 0.4593751
5.1 0.4541208
5.12 0.4521615
5.14 0.4548902
5.16 0.4428881
5.18 0.4611674
5.2 0.4757622
5.22 0.4488037
5.24 0.469175
5.26 0.4522448
5.28 0.4492218
5.3 0.4299703
5.32 0.4501387
5.34 0.4597278
5.36 0.4327236
5.38 0.4560148
5.4 0.4713017
5.42 0.4620878
5.44 0.47207
5.46 0.4733653
5.48 0.471938
5.5 0.4395446
5.52 0.4613031
5.54 0.470027
5.56 0.4557963
5.58 0.4679208
5.6 0.4637074
5.62 0.4571924
5.64 0.4531281
5.66 0.4636811
5.68 0.474342
5.7 0.4432545
5.72 0.4597825
5.74 0.4384346
5.76 0.4547526
5.78 0.4760777
5.8 0.442832
5.82 0.4719638
5.84 0.4499719
5.86 0.4434524
5.88 0.4601356
5.9 0.4671993
5.92 0.4852317
5.94 0.4572468
5.96 0.4620066
5.98 0.4439031
6 0.4692546
6.02 0.439033
6.04 0.4579847
6.06 0.4559058
6.08 0.4496668
6.1 0.4655645
6.12 0.4755
6.14 0.4420689
6.16 0.4593741
6.18 0.4463465
6.2 0.4297967
6.22 0.4499444
6.24 0.4627091
6.26 0.4607057
6.28 0.4512483
6.3 0.4481355
6.32 0.4337623
6.34 0.4624664
6.36 0.4788004
6.38 0.4644346
6.4 0.4387483
6.42 0.4127348
6.44 0.4563441
6.46 0.4351429
6.48 0.4514696
6.5 0.4493328
6.52 0.4505833
6.54 0.4668249
6.56 0.4370643
6.58 0.453486
6.6 0.4592386
6.62 0.4642737
6.64 0.4424078
6.66 0.4527967
6.68 0.4652692
6.7 0.4703461
6.72 0.4632494
6.74 0.4536516
6.76 0.4576295
6.78 0.4695475
6.8 0.4607058
6.82 0.4484972
6.84 0.4846649
6.86 0.4507219
6.88 0.452217
6.9 0.4562352
6.92 0.4655636
6.94 0.4721758
6.96 0.4644888
6.98 0.4628175
7 0.4336472
7.02 0.4667707
7.04 0.4610314
7.06 0.4548349
7.08 0.4500554
7.1 0.4706647
7.12 0.4688814
7.14 0.4355749
7.16 0.4509155
7.18 0.4584209
7.2 0.4571921
7.22 0.4351437
7.24 0.433878
7.26 0.4530182
7.28 0.445982
7.3 0.4513868
7.32 0.442408
7.34 0.4546981
7.36 0.4630608
7.38 0.4796092
7.4 0.4599455
7.42 0.472467
7.44 0.4277265
7.46 0.4690951
7.48 0.4412194
7.5 0.4794005
7.52 0.4595102
7.54 0.455275
7.56 0.4753424
7.58 0.4419843
7.6 0.4615195
7.62 0.4573292
7.64 0.4408228
7.66 0.4315375
7.68 0.4418425
7.7 0.4404829
7.72 0.4674666
7.74 0.4598642
7.76 0.4751053
7.78 0.4583667
7.8 0.43431
7.82 0.4426335
7.84 0.4635192
7.86 0.4575477
7.88 0.470744
7.9 0.4592391
7.92 0.4810661
7.94 0.4526317
7.96 0.4656718
7.98 0.4763134
8 0.4675472
8.02 0.4490545
8.04 0.4473817
8.06 0.4415312
8.08 0.4808588
8.1 0.4400284
8.12 0.480781
8.14 0.4362624
8.16 0.4687479
8.18 0.4011548
8.2 0.4193743
8.22 0.446038
8.24 0.4799482
8.26 0.4189567
8.28 0.4768129
8.3 0.4412488
8.32 0.4616005
8.34 0.4222853
8.36 0.461248
8.38 0.4682673
8.4 0.4553572
8.42 0.4631684
8.44 0.4758944
8.46 0.4632762
8.48 0.4648116
8.5 0.4607056
8.52 0.437893
8.54 0.4552192
8.56 0.4717253
8.58 0.4567543
8.6 0.4561245
8.62 0.4659396
8.64 0.4717519
8.66 0.4512484
8.68 0.4726519
8.7 0.4615735
8.72 0.431653
8.74 0.4841743
8.76 0.4541751
8.78 0.4407092
8.8 0.4614381
8.82 0.4484693
8.84 0.4558502
8.86 0.4546979
8.88 0.4772319
8.9 0.4589659
8.92 0.4329838
8.94 0.4426624
8.96 0.4480231
8.98 0.4561796
9 0.4476051
9.02 0.4497497
9.04 0.4400288
9.06 0.4566455
9.08 0.4425493
9.1 0.4451405
9.12 0.4413048
9.14 0.4635196
9.16 0.4622227
9.18 0.4655373
9.2 0.4673862
9.22 0.4475209
9.24 0.4601093
9.26 0.4501109
9.28 0.4489439
9.3 0.4534866
9.32 0.4587214
9.34 0.4533484
9.36 0.4514972
9.38 0.4326082
9.4 0.4479391
9.42 0.4563438
9.44 0.4457856
9.46 0.4605978
9.48 0.469095
9.5 0.4601084
9.52 0.4540105
9.54 0.4599194
9.56 0.4608147
9.58 0.4257048
9.6 0.4154809
9.62 0.4530735
9.64 0.4654838
9.66 0.4389476
9.68 0.4290103
9.7 0.4074613
9.72 0.4642468
9.74 0.4565634
9.76 0.4790347
9.78 0.4492214
9.8 0.4592933
9.82 0.4229064
9.84 0.475026
9.86 0.467707
9.88 0.4510538
9.9 0.4703721
9.92 0.4907396
9.94 0.4671457
9.96 0.4648922
9.98 0.4349133
10 0.4670656
10.02 0.4571921
10.04 0.4385775
10.06 0.4618444
10.08 0.4786962
10.1 0.4216045
10.12 0.443565
10.14 0.4531554
10.16 0.432117
10.18 0.4710895
10.2 0.4332724
10.22 0.4504998
10.24 0.4491655
10.26 0.4601632
10.28 0.4462627
10.3 0.4734972
10.32 0.4614652
10.34 0.4643542
10.36 0.4269075
10.38 0.4464859
10.4 0.4630879
10.42 0.467707
10.44 0.4488036
10.46 0.4552201
10.48 0.4376361
10.5 0.483736
10.52 0.4883906
10.54 0.4510823
10.56 0.4392612
10.58 0.436606
10.6 0.4480237
10.62 0.4662085
10.64 0.4851291
10.66 0.4642466
10.68 0.4777814
10.7 0.4561255
10.72 0.4777033
10.74 0.4705577
10.76 0.4665565
10.78 0.4701594
10.8 0.4685344
10.82 0.4661813
10.84 0.4810668
10.86 0.4599456
10.88 0.4552196
10.9 0.4604618
10.92 0.4509989
10.94 0.4642466
10.96 0.4555493
10.98 0.4523827
11 0.4661005
11.02 0.4364346
11.04 0.4514696
11.06 0.4766029
11.08 0.4368927
11.1 0.4867495
11.12 0.4399437
11.14 0.4553573
11.16 0.4629529
11.18 0.4539002
11.2 0.4562344
11.22 0.4802608
11.24 0.4564263
11.26 0.4838646
11.28 0.4568641
11.3 0.4639501
11.32 0.4601364
11.34 0.4696276
11.36 0.4543679
11.38 0.4589116
11.4 0.4777291
11.42 0.462331
11.44 0.4786701
11.46 0.4818193
11.48 0.4722553
11.5 0.4599451
11.52 0.4493884
11.54 0.464839
11.56 0.440624
11.58 0.4679744
11.6 0.4831402
11.62 0.4625479
11.64 0.4440152
11.66 0.4560153
11.68 0.4604349
11.7 0.4592932
11.72 0.4615464
11.74 0.4370356
11.76 0.4707969
11.78 0.435775
11.8 0.4678674
11.82 0.4707709
11.84 0.4759725
11.86 0.4603535
11.88 0.4431141
11.9 0.4533764
11.92 0.4504161
11.94 0.4415033
11.96 0.4338782
11.98 0.4286314
12 0.4663423
12.02 0.450472
12.04 0.435804
12.06 0.4437907
12.08 0.4699207
12.1 0.4353732
12.12 0.462412
12.14 0.4351434
12.16 0.4445224
12.18 0.4583122
12.2 0.4571103
12.22 0.4444659
12.24 0.4491376
12.26 0.4366351
12.28 0.4407373
12.3 0.4542299
12.32 0.4292442
12.34 0.4195535
12.36 0.4226699
12.38 0.4638424
12.4 0.4552471
12.42 0.4347981
12.44 0.4594838
12.46 0.4318567
12.48 0.4631683
12.5 0.4491385
12.52 0.4623314
12.54 0.4411347
12.56 0.4649732
12.58 0.4452802
12.6 0.4674663
12.62 0.4492768
12.64 0.4666902
12.66 0.4758941
12.68 0.4469898
12.7 0.4534866
12.72 0.4721224
12.74 0.4617906
12.76 0.4416724
12.78 0.4504993
12.8 0.4534594
12.82 0.4520507
12.84 0.4446343
12.86 0.4605708
12.88 0.4552192
12.9 0.442408
12.92 0.4516087
12.94 0.4521886
12.96 0.4516638
12.98 0.4283981
13 0.4537895
13.02 0.4636267
13.04 0.4689084
13.06 0.4708767
13.08 0.450445
13.1 0.4470458
13.12 0.4454772
13.14 0.4478001
13.16 0.4472416
13.18 0.4189272
13.2 0.4324635
13.22 0.4222862
13.24 0.4257348
13.26 0.4825715
13.28 0.4742368
13.3 0.4368351
13.32 0.4487202
13.34 0.4472976
13.36 0.4717523
13.38 0.4407376
13.4 0.4571103
13.42 0.4593742
13.44 0.461004
13.46 0.4408226
13.48 0.4525754
13.5 0.4649998
13.52 0.4463181
13.54 0.4589661
13.56 0.4659666
13.58 0.4420688
13.6 0.4389195
13.62 0.4513868
13.64 0.4728104
13.66 0.4546151
13.68 0.4410496
13.7 0.4703186
13.72 0.467467
13.74 0.4576839
13.76 0.4564543
13.78 0.4359474
13.8 0.4654569
13.82 0.4530177
13.84 0.4468225
13.86 0.4576575
13.88 0.4546978
13.9 0.4601363
13.92 0.4621685
13.94 0.4534591
13.96 0.4753154
13.98 0.4461224
14 0.4688818
14.02 0.456946
14.04 0.4799469
14.06 0.4673863
14.08 0.4782512
14.1 0.446486
14.12 0.4575481
14.14 0.4602174
14.16 0.4691482
14.18 0.4773628
14.2 0.4524655
14.22 0.4423239
14.24 0.4513037
14.26 0.4450561
14.28 0.4553569
14.3 0.4460382
14.32 0.4685614
14.34 0.4764982
14.36 0.4570827
14.38 0.4824418
14.4 0.4740519
14.42 0.4645971
14.44 0.4655641
14.46 0.43755
14.48 0.4604619
14.5 0.4390326
14.52 0.4771262
14.54 0.4462346
14.56 0.456015
14.58 0.4520507
14.6 0.4348274
14.62 0.4391185
14.64 0.4691744
14.66 0.4737886
14.68 0.4686424
14.7 0.4595927
14.72 0.4791139
14.74 0.4667711
14.76 0.4577386
14.78 0.458394
14.8 0.4545871
14.82 0.4806502
14.84 0.4603532
14.86 0.4672798
14.88 0.4602715
14.9 0.4694145
14.92 0.4803384
14.94 0.4430014
14.96 0.463843
14.98 0.4779907
15 0.4548905
15.02 0.4455614
15.04 0.4747105
15.06 0.4574117
15.08 0.4658594
15.1 0.4644078
15.12 0.4547805
15.14 0.4710093
15.16 0.4524658
15.18 0.4714608
15.2 0.4541203
15.22 0.4615732
15.24 0.4594014
15.26 0.4477722
15.28 0.460923
15.3 0.4396871
15.32 0.4563717
15.34 0.5083548
15.36 0.4509158
15.38 0.4547803
15.4 0.4693077
15.42 0.4350571
15.44 0.4416729
15.46 0.4530732
15.48 0.4511375
15.5 0.4672527
15.52 0.4530174
15.54 0.4561796
15.56 0.4494998
15.58 0.4675736
15.6 0.4437059
15.62 0.4132193
15.64 0.4502501
15.66 0.4635727
15.68 0.4597006
15.7 0.4553022
15.72 0.4513868
15.74 0.4607058
15.76 0.4549999
15.78 0.4486094
15.8 0.4777817
15.82 0.4600271
15.84 0.4740781
15.86 0.4662886
15.88 0.4510824
15.9 0.4460936
15.92 0.4671187
15.94 0.459728
15.96 0.4517182
15.98 0.4744735
16 0.4868523
16.02 0.4722552
16.04 0.4823117
16.06 0.4538173
16.08 0.4516917
16.1 0.4678138
16.12 0.476261
16.14 0.4667441
16.16 0.4806768
16.18 0.4518295
16.2 0.4768119
16.22 0.4589659
16.24 0.4416452
16.26 0.4635726
16.28 0.444775
16.3 0.444438
16.32 0.4602718
16.34 0.4492773
16.36 0.4441844
16.38 0.459619
16.4 0.4374071
16.42 0.4637082
16.44 0.4618169
16.46 0.4430007
16.48 0.4361767
16.5 0.4430292
16.52 0.4292142
16.54 0.4523821
16.56 0.4638426
16.58 0.4715136
16.6 0.4559882
16.62 0.4580666
16.64 0.4538168
16.66 0.467547
16.68 0.4537071
16.7 0.4531558
16.72 0.4958579
16.74 0.4507217
16.76 0.439118
16.78 0.4579026
16.8 0.4467938
16.82 0.4677874
16.84 0.4941912
16.86 0.4702393
16.88 0.4801297
16.9 0.4478273
16.92 0.4603536
16.94 0.4438753
16.96 0.4433964
16.98 0.4539004
17 0.4366635
17.02 0.4628445
17.04 0.4628988
17.06 0.461817
17.08 0.4523279
17.1 0.4763662
17.12 0.4545608
17.14 0.4731278
17.16 0.4620873
17.18 0.4496108
17.2 0.4576844
17.22 0.4217522
17.24 0.4503888
17.26 0.4497225
17.28 0.4573021
17.3 0.4813264
17.32 0.4507211
17.34 0.4597285
17.36 0.4373785
17.38 0.4405397
17.4 0.4666365
17.42 0.4421822
17.44 0.4591839
17.46 0.48469
17.48 0.4356033
17.5 0.4546704
17.52 0.4764709
17.54 0.4379782
17.56 0.4611127
17.58 0.4468221
17.6 0.4642471
17.62 0.4563442
17.64 0.4639232
17.66 0.4639504
17.68 0.4908156
17.7 0.4605437
17.72 0.4591562
17.74 0.446626
17.76 0.4506937
17.78 0.4537617
17.8 0.4582847
17.82 0.4667442
17.84 0.4629525
17.86 0.4623851
17.88 0.451968
17.9 0.4667439
17.92 0.465457
17.94 0.4498328
17.96 0.4662885
17.98 0.4669846
18 0.4509991
18.02 0.4544501
18.04 0.4484979
18.06 0.4609512
18.08 0.4641119
18.1 0.4448595
18.12 0.4405109
18.14 0.4534862
18.16 0.457247
18.18 0.4537897
18.2 0.4567818
18.22 0.4296509
18.24 0.4326941
18.26 0.4776503
18.28 0.447912
18.3 0.4607067
18.32 0.4431978
18.34 0.4400567
18.36 0.4659934
18.38 0.4571649
18.4 0.4481624
18.42 0.4498329
18.44 0.4488593
18.46 0.4457858
18.48 0.4648927
18.5 0.4545883
18.52 0.4430858
18.54 0.4642197
18.56 0.4355744
18.58 0.4451128
18.6 0.4331855
18.62 0.464489
18.64 0.4286316
18.66 0.4616549
18.68 0.4574385
18.7 0.4531553
18.72 0.4589387
18.74 0.4420689
18.76 0.4309869
18.78 0.4589663
18.8 0.4588031
18.82 0.4389192
18.84 0.4686957
18.86 0.4596466
18.88 0.449249
18.9 0.4613296
18.92 0.4437624
18.94 0.4413891
18.96 0.4586114
18.98 0.4613564
19 0.4452808
19.02 0.4583672
19.04 0.4670655
19.06 0.4599447
19.08 0.4011551
19.1 0.4565076
19.12 0.4405112
19.14 0.4452809
19.16 0.4631683
19.18 0.439573
19.2 0.4605977
19.22 0.4736291
19.24 0.4605973
19.26 0.4485811
19.28 0.4440159
19.3 0.4338493
19.32 0.4512761
19.34 0.43775
19.36 0.453211
19.38 0.4838642
19.4 0.4638157
19.42 0.4667441
19.44 0.4647038
19.46 0.4304065
19.48 0.4662622
19.5 0.4702657
19.52 0.4620329
19.54 0.4678942
19.56 0.4502774
19.58 0.4480514
19.6 0.4425214
19.62 0.4639235
19.64 0.4546151
19.66 0.4484696
19.68 0.4458138
19.7 0.4557681
19.72 0.4662615
19.74 0.4527139
19.76 0.4602718
19.78 0.454533
19.8 0.4631958
19.82 0.4493048
19.84 0.476051
19.86 0.4705584
19.88 0.4659931
19.9 0.4589666
19.92 0.4460384
19.94 0.4420689
19.96 0.4512754
19.98 0.4471298
20 0.4396018
&
@target G1.S0
@type xy
0 97
0.02 2290
0.04 1373
0.06 2126
0.08 683
0.1 1921
0.12 0
0.14 1
0.16 1
0.18 718
0.2 955
0.22 3377
0.24 22
0.26 134
0.28 0
0.3 3
0.32 0
0.34 0
0.36 1165
0.38 42
0.4 1037
0.42 2
0.44 1652
0.46 0
0.48 4
0.5 570
0.52 0
0.54 678
0.56 786
0.58 702
0.6 52
0.62 1286
0.64 1
0.66 4
0.68 1116
0.7 0
0.72 103
0.74 277
0.76 20
0.78 882
0.8 720
0.82 1199
0.84 1109
0.86 321
0.88 874
0.9 774
0.92 205
0.94 238
0.96 3
0.98 20
1 9
1.02 91
1.04 194
1.06 659
1.08 3033
1.1 2475
1.12 2117
1.14 2332
1.16 1499
1.18 2507
1.2 2049
1.22 1255
1.24 516
1.26 1234
1.28 2924
1.3 3588
1.32 5132
1.34 2958
1.36 3987
1.38 5041
1.4 4399
1.42 4445
1.44 3177
1.46 4004
1.48 3179
1.5 3841
1.52 3153
1.54 4649
1.56 5271
1.58 5137
1.6 5888
1.62 5730
1.64 6685
1.66 5669
1.68 5188
1.7 6957
1.72 7909
1.74 8756
1.76 8492
1.78 8795
1.8 9087
1.82 7843
1.84 7867
1.86 7286
1.88 9844
1.9 8367
1.92 8290
1.94 8098
1.96 8192
1.98 8631
2 9772
2.02 8281
2.04 7660
2.06 7899
2.08 5942
2.1 6276
2.12 8484
2.14 8279
2.16 7528
2.18 5871
2.2 6557
2.22 7609
2.24 7090
2.26 8218
2.28 8494
2.3 7571
2.32 8835
2.34 11107
2.36 9401
2.38 8723
2.4 9468
2.42 9714
2.44 9033
2.46 10002
2.48 10459
2.5 9208
2.52 10252
2.54 10016
2.56 10441
2.58 9411
2.6 8772
2.62 11062
2.64 9472
2.66 9369
2.68 8014
2.7 9637
2.72 9196
2.74 8153
2.76 9087
2.78 8872
2.8 9903
2.82 8580
2.84 7885
2.86 8196
2.88 8523
2.9 9036
2.92 8170
2.94 10163
2.96 10058
2.98 10360
3 9993
3.02 11145
3.04 11260
3.06 11036
3.08 11084
3.1 12135
3.12 13137
3.14 12576
3.16 13885
3.18 10980
3.2 10296
3.22 9419
3.24 8400
3.26 8869
3.28 9186
3.3 8744
3.32 10134
3.34 11096
3.36 10132
3.38 11144
3.4 9117
3.42 8085
3.44 8880
3.46 10113
3.48 10886
3.5 9826
3.52 9085
3.54 7524
3.56 8079
3.58 6217
3.6 5167
3.62 3933
3.64 4117
3.66 3601
3.68 4822
3.7 5394
3.72 5568
3.74 4445
3.76 4121
3.78 4899
3.8 4627
3.82 4763
3.84 4356
3.86 3414
3.88 4529
3.9 6017
3.92 4224
3.94 4980
3.96 5380
3.98 4456
4 3803
4.02 2860
4.04 2667
4.06 3369
4.08 3039
4.1 2616
4.12 4523
4.14 3120
4.16 3913
4.18 2938
4.2 2993
4.22 3691
4.24 3597
4.26 3053
4.28 2435
4.3 3124
4.32 2852
4.34 5195
4.36 4356
4.38 5866
4.4 6414
4.42 5241
4.44 5928
4.46 6721
4.48 6086
4.5 7298
4.52 6104
4.54 8387
4.56 7639
4.58 5760
4.6 7338
4.62 5644
4.64 6594
4.66 6445
4.68 7003
4.7 7290
4.72 8428
4.74 9861
4.76 10950
4.78 11192
4.8 10278
4.82 9093
4.84 10771
4.86 10073
4.88 10375
4.9 10208
4.92 10805
4.94 10731
4.96 10480
4.98 10821
5 8524
5.02 9133
5.04 10491
5.06 7930
5.08 7858
5.1 8509
5.12 8712
5.14 8941
5.16 7417
5.18 8266
5.2 9535
5.22 10413
5.24 10543
5.26 10898
5.28 9685
5.3 10972
5.32 8957
5.34 9737
5.36 9655
5.38 7883
5.4 9645
5.42 8140
5.44 7424
5.46 10261
5.48 8635
5.5 8690
5.52 7670
5.54 8362
5.56 6897
5.58 7127
5.6 7785
5.62 6715
5.64 7170
5.66 6939
5.68 7168
5.7 6552
5.72 6866
5.74 5586
5.76 6881
5.78 7141
5.8 7924
5.82 7740
5.84 8005
5.86 7624
5.88 8747
5.9 7810
5.92 9850
5.94 8906
5.96 7978
5.98 6564
6 6396
6.02 6734
6.04 7539
6.06 8624
6.08 7430
6.1 9338
6.12 8315
6.14 7083
6.16 8680
6.18 7452
6.2 6092
6.22 6351
6.24 6905
6.26 5739
6.28 5859
6.3 5734
6.32 5399
6.34 3300
6.36 3356
6.38 2586
6.4 2833
6.42 3436
6.44 3434
6.46 3031
6.48 2912
6.5 2508
6.52 3507
6.54 3189
6.56 3848
6.58 4670
6.6 3676
6.62 2399
6.64 2000
6.66 3199
6.68 3090
6.7 2439
6.72 2254
6.74 4528
6.76 6139
6.78 5321
6.8 5416
6.82 6900
6.84 5849
6.86 7517
6.88 8175
6.9 7815
6.92 7814
6.94 6323
6.96 5331
6.98 5503
7 5809
7.02 7089
7.04 6957
7.06 7978
7.08 7845
7.1 7562
7.12 7648
7.14 10080
7.16 8948
7.18 8591
7.2 8927
7.22 7926
7.24 6759
7.26 7949
7.28 7935
7.3 6489
7.32 6297
7.34 7046
7.36 6817
7.38 7817
7.4 8030
7.42 8501
7.44 9592
7.46 7505
7.48 9155
7.5 9418
7.52 8480
7.54 8454
7.56 7394
7.58 8925
7.6 8980
7.62 8107
7.64 8229
7.66 8706
7.68 7173
7.7 6677
7.72 9560
7.74 7439
7.76 6826
7.78 7988
7.8 6526
7.82 7627
7.84 7483
7.86 7320
7.88 7986
7.9 8431
7.92 6647
7.94 7684
7.96 6511
7.98 5386
8 7308
8.02 8007
8.04 7433
8.06 7068
8.08 6041
8.1 6585
8.12 6905
8.14 7722
8.16 7670
8.18 9166
8.2 8857
8.22 7026
8.24 7952
8.26 9048
8.28 6508
8.3 7945
8.32 5725
8.34 6325
8.36 6394
8.38 6369
8.4 5835
8.42 5424
8.44 4663
8.46 5796
8.48 6492
8.5 7951
8.52 8238
8.54 8229
8.56 6946
8.58 6498
8.6 6324
8.62 5949
8.64 7920
8.66 7418
8.68 6658
8.7 8557
8.72 8172
8.74 9397
8.76 7635
8.78 8765
8.8 8172
8.82 7265
8.84 8658
8.86 8346
8.88 8240
8.9 6742
8.92 7189
8.94 6943
8.96 7309
8.98 6925
9 6569
9.02 6799
9.04 7066
9.06 7790
9.08 6594
9.1 6089
9.12 5693
9.14 7211
9.16 8678
9.18 9294
9.2 8613
9.22 9735
9.24 8461
9.26 8946
9.28 8793
9.3 9174
9.32 8894
9.34 7472
9.36 7933
9.38 7229
9.4 7718
9.42 8164
9.44 9777
9.46 8767
9.48 9931
9.5 10296
9.52 9874
9.54 10228
9.56 8864
9.58 8648
9.6 9749
9.62 9277
9.64 9309
9.66 9285
9.68 7550
9.7 7845
9.72 8137
9.74 6815
9.76 5745
9.78 5883
9.8 5710
9.82 6210
9.84 7484
9.86 8813
9.88 9701
9.9 8289
9.92 9000
9.94 8991
9.96 7669
9.98 9221
10 8657
10.02 8745
10.04 9301
10.06 9580
10.08 10834
10.1 8800
10.12 9427
10.14 8956
10.16 8535
10.18 8861
10.2 9672
10.22 9106
10.24 8548
10.26 8002
10.28 10661
10.3 8663
10.32 7205
10.34 6483
10.36 8587
10.38 5662
10.4 6837
10.42 5645
10.44 7001
10.46 8221
10.48 11379
10.5 9698
10.52 8076
10.54 7935
10.56 7662
10.58 7937
10.6 6786
10.62 5929
10.64 5947
10.66 4442
10.68 6075
10.7 4522
10.72 4815
10.74 4813
10.76 4823
10.78 6200
10.8 6424
10.82 4778
10.84 5369
10.86 5035
10.88 5024
10.9 3672
10.92 5303
10.94 4397
10.96 3331
10.98 4315
11 4688
11.02 6219
11.04 7548
11.06 6690
11.08 4975
11.1 3929
11.12 4921
11.14 4641
11.16 3627
11.18 3313
11.2 3335
11.22 3432
11.24 3073
11.26 3796
11.28 2648
11.3 3728
11.32 4662
11.34 5021
11.36 4416
11.38 5477
11.4 6155
11.42 5670
11.44 6000
11.46 5036
11.48 4283
11.5 4181
11.52 7095
11.54 4975
11.56 5702
11.58 5597
11.6 7472
11.62 6507
11.64 7061
11.66 4489
11.68 3879
11.7 5139
11.72 5111
11.74 6126
11.76 7219
11.78 7599
11.8 7774
11.82 8092
11.84 8500
11.86 7900
11.88 8966
11.9 9282
11.92 8822
11.94 10417
11.96 9928
11.98 10718
12 9373
12.02 10907
12.04 9345
12.06 9573
12.08 10538
12.1 9714
12.12 8855
12.14 9402
12.16 10303
12.18 12558
12.2 10683
12.22 11772
12.24 10831
12.26 10894
12.28 11207
12.3 9618
12.32 11808
12.34 11081
12.36 10033
12.38 11689
12.4 10163
12.42 11324
12.44 10855
12.46 11544
12.48 10254
12.5 11182
12.52 10862
12.54 11727
12.56 10528
12.58 11971
12.6 10623
12.62 11116
12.64 10528
12.66 11333
12.68 11208
12.7 10644
12.72 10405
12.74 11478
12.76 12163
12.78 12686
12.8 12712
12.82 11094
12.84 9357
12.86 8974
12.88 8081
12.9 9182
12.92 9716
12.94 9596
12.96 9789
12.98 9130
13 9254
13.02 9351
13.04 8859
13.06 10247
13.08 9604
13.1 9293
13.12 10376
13.14 10732
13.16 11700
13.18 11235
13.2 10073
13.22 11888
13.24 11316
13.26 10364
13.28 11710
13.3 11040
13.32 10629
13.34 10799
13.36 11272
13.38 10716
13.4 11281
13.42 11513
13.44 12346
13.46 11990
13.48 11215
13.5 12104
13.52 10821
13.54 10172
13.56 11143
13.58 11262
13.6 10917
13.62 11404
13.64 9511
13.66 9795
13.68 11301
13.7 11166
13.72 10765
13.74 10926
13.76 10242
13.78 9937
13.8 10548
13.82 9353
13.84 8773
13.86 9456
13.88 8484
13.9 9697
13.92 11433
13.94 9442
13.96 10944
13.98 10889
14 10694
14.02 11356
14.04 10292
14.06 11454
14.08 10028
14.1 9893
14.12 9846
14.14 10851
14.16 9473
14.18 10494
14.2 10847
14.22 9833
14.24 9717
14.26 11475
14.28 10786
14.3 10174
14.32 9496
14.34 8776
14.36 10416
14.38 10570
14.4 9984
14.42 8508
14.44 8569
14.46 8371
14.48 6995
14.5 9471
14.52 10001
14.54 9240
14.56 9378
14.58 9374
14.6 9630
14.62 10607
14.64 8845
14.66 8955
14.68 8081
14.7 8674
14.72 7844
14.74 9824
14.76 8591
14.78 7362
14.8 7464
14.82 6496
14.84 7411
14.86 9046
14.88 8481
14.9 9135
14.92 10369
14.94 10155
14.96 10807
14.98 10020
15 11125
15.02 11861
15.04 8910
15.06 8876
15.08 9449
15.1 10303
15.12 10427
15.14 9934
15.16 9189
15.18 9526
15.2 8750
15.22 8649
15.24 9780
15.26 8943
15.28 9484
15.3 8636
15.32 8789
15.34 8140
15.36 9046
15.38 10056
15.4 9409
15.42 10143
15.44 9075
15.46 9521
15.48 9659
15.5 10287
15.52 9535
15.54 10135
15.56 10826
15.58 10259
15.6 8908
15.62 8799
15.64 8860
15.66 8533
15.68 9097
15.7 7662
15.72 9141
15.74 9036
15.76 10579
15.78 11173
15.8 11263
15.82 10313
15.84 12732
15.86 10203
15.88 11325
15.9 11650
15.92 11132
15.94 10195
15.96 10436
15.98 10259
16 8632
16.02 9738
16.04 7850
16.06 9453
16.08 11238
16.1 10516
16.12 9946
16.14 8977
16.16 9016
16.18 9822
16.2 6030
16.22 7378
16.24 8096
16.26 8318
16.28 8303
16.3 8997
16.32 8877
16.34 9771
16.36 9428
16.38 10641
16.4 10277
16.42 10874
16.44 7822
16.46 9154
16.48 9675
16.5 11826
16.52 10708
16.54 10429
16.56 9824
16.58 10211
16.6 9603
16.62 8682
16.64 7182
16.66 9320
16.68 8312
16.7 7082
16.72 6845
16.74 6461
16.76 7668
16.78 8556
16.8 8102
16.82 8058
16.84 8002
16.86 8078
16.88 9187
16.9 7511
16.92 7538
16.94 8436
16.96 8364
16.98 7888
17 7726
17.02 7947
17.04 7980
17.06 8497
17.08 6621
17.1 7046
17.12 7043
17.14 8117
17.16 7650
17.18 7426
17.2 8372
17.22 8254
17.24 8972
17.26 7629
17.28 9104
17.3 10216
17.32 10522
17.34 9966
17.36 9502
17.38 9497
17.4 10028
17.42 9984
17.44 9159
17.46 10753
17.48 9408
17.5 9726
17.52 10640
17.54 10264
17.56 10034
17.58 8854
17.6 10237
17.62 10358
17.64 9722
17.66 10444
17.68 10446
17.7 10284
17.72 10909
17.74 11536
17.76 12697
17.78 11492
17.8 11495
17.82 11149
17.84 11938
17.86 10940
17.88 10082
17.9 10239
17.92 9350
17.94 9323
17.96 8251
17.98 9543
18 9265
18.02 11040
18.04 10800
18.06 10677
18.08 10719
18.1 11321
18.12 11807
18.14 12706
18.16 11504
18.18 12193
18.2 12254
18.22 11437
18.24 11382
18.26 10663
18.28 10315
18.3 9182
18.32 11075
18.34 10377
18.36 9455
18.38 11238
18.4 10764
18.42 9522
18.44 11513
18.46 11953
18.48 10640
18.5 10337
18.52 11346
18.54 10696
18.56 10796
18.58 10894
18.6 10736
18.62 12022
18.64 10732
18.66 11845
18.68 9976
18.7 11381
18.72 11371
18.74 11674
18.76 12038
18.78 12784
18.8 12130
18.82 12101
18.84 11798
18.86 12016
18.88 13319
18.9 12189
18.92 12074
18.94 11058
18.96 11589
18.98 12152
19 12078
19.02 11700
19.04 10661
19.06 11707
19.08 12803
19.1 10868
19.12 10369
19.14 10829
19.16 10852
19.18 11172
19.2 11770
19.22 11135
19.24 9897
19.26 11442
19.28 12370
19.3 10581
19.32 10082
19.34 11645
19.36 11437
19.38 11025
19.4 11903
19.42 12468
19.44 12646
19.46 12538
19.48 10856
19.5 9767
19.52 8953
19.54 10431
19.56 11820
19.58 9834
19.6 9631
19.62 9399
19.64 8753
19.66 9257
19.68 10111
19.7 9307
19.72 8781
19.74 8497
19.76 8794
19.78 8780
19.8 7973
19.82 8451
19.84 8664
19.86 9587
19.88 7763
19.9 7483
19.92 7100
19.94 7625
19.96 8465
19.98 10059
20 9314
&
@target G1.S1
@type xy
0 0
0.02 228
0.04 0
0.06 1
0.08 0
0.1 0
0.12 0
0.14 0
0.16 0
0.18 33
0.2 326
0.22 387
0.24 0
0.26 36
0.28 0
0.3 0
0.32 0
0.34 0
0.36 351
0.38 1
0.4 479
0.42 0
0.44 246
0.46 0
0.48 13
0.5 25
0.52 0
0.54 276
0.56 228
0.58 0
0.6 5
0.62 25
0.64 0
0.66 45
0.68 2038
0.7 0
0.72 1386
0.74 0
0.76 0
0.78 104
0.8 110
0.82 244
0.84 103
0.86 44
0.88 884
0.9 153
0.92 717
0.94 691
0.96 44
0.98 149
1 12
1.02 748
1.04 1155
1.06 12354
1.08 10763
1.1 9628
1.12 10993
1.14 10952
1.16 14642
1.18 14033
1.2 13057
1.22 11959
1.24 12947
1.26 13408
1.28 11938
1.3 9840
1.32 9360
1.34 11307
1.36 8405
1.38 8385
1.4 10416
1.42 8421
1.44 9401
1.46 8775
1.48 10330
1.5 10841
1.52 9855
1.54 8168
1.56 8811
1.58 7980
1.6 8272
1.62 7017
1.64 8088
1.66 8280
1.68 6904
1.7 6370
1.72 6008
1.74 4686
1.76 5110
1.78 5388
1.8 6002
1.82 7085
1.84 5878
1.86 5725
1.88 5366
1.9 4570
1.92 4877
1.94 5853
1.96 4696
1.98 4471
2 4915
2.02 5282
2.04 5101
2.06 4444
2.08 6329
2.1 5559
2.12 5456
2.14 5266
2.16 7169
2.18 6985
2.2 6324
2.22 5426
2.24 5373
2.26 6143
2.28 6280
2.3 6589
2.32 4640
2.34 3331
2.36 4298
2.38 4503
2.4 2515
2.42 2591
2.44 3545
2.46 3906
2.48 3835
2.5 3372
2.52 4084
2.54 3240
2.56 3142
2.58 2801
2.6 2980
2.62 2838
2.64 3121
2.66 2943
2.68 4679
2.7 3680
2.72 2278
2.74 3774
2.76 3053
2.78 3519
2.8 2875
2.82 3329
2.84 3524
2.86 3604
2.88 2603
2.9 3119
2.92 4926
2.94 2437
2.96 2038
2.98 2257
3 3970
3.02 1821
3.04 1010
3.06 1713
3.08 1416
3.1 1847
3.12 813
3.14 1339
3.16 1251
3.18 1957
3.2 2595
3.22 2883
3.24 4692
3.26 4456
3.28 3595
3.3 3282
3.32 3055
3.34 2734
3.36 2276
3.38 2673
3.4 2663
3.42 4073
3.44 3845
3.46 2967
3.48 3266
3.5 3870
3.52 4075
3.54 5930
3.56 4897
3.58 6108
3.6 8026
3.62 10780
3.64 10655
3.66 9799
3.68 9412
3.7 7883
3.72 8780
3.74 8825
3.76 8128
3.78 8654
3.8 9824
3.82 9535
3.84 9681
3.86 9626
3.88 10102
3.9 7123
3.92 8462
3.94 8338
3.96 8685
3.98 9919
4 11210
4.02 10026
4.04 11022
4.06 10846
4.08 11679
4.1 12865
4.12 9811
4.14 11360
4.16 10124
4.18 11676
4.2 12774
4.22 10244
4.24 9743
4.26 11633
4.28 10442
4.3 10306
4.32 11376
4.34 8229
4.36 9132
4.38 6785
4.4 7172
4.42 8432
4.44 6635
4.46 6429
4.48 4878
4.5 5378
4.52 4709
4.54 4243
4.56 5183
4.58 6442
4.6 5192
4.62 5457
4.64 6321
4.66 5783
4.68 6217
4.7 6038
4.72 5050
4.74 3043
4.76 2701
4.78 2085
4.8 1091
4.82 2430
4.84 1992
4.86 2397
4.88 2776
4.9 1907
4.92 2827
4.94 2005
4.96 3303
4.98 2189
5 2889
5.02 2811
5.04 4065
5.06 4598
5.08 4505
5.1 4685
5.12 5766
5.14 4278
5.16 5770
5.18 6204
5.2 4354
5.22 3542
5.24 3819
5.26 4348
5.28 2767
5.3 3242
5.32 3605
5.34 3643
5.36 4029
5.38 4714
5.4 4468
5.42 5904
5.44 4193
5.46 3695
5.48 4614
5.5 4959
5.52 5021
5.54 5177
5.56 5663
5.58 5472
5.6 5842
5.62 6329
5.64 6719
5.66 6766
5.68 5095
5.7 6614
5.72 6228
5.74 6959
5.76 6423
5.78 4817
5.8 5217
5.82 4698
5.84 3491
5.86 3445
5.88 3049
5.9 3815
5.92 3793
5.94 4255
5.96 3664
5.98 6183
6 4281
6.02 4165
6.04 4207
6.06 2511
6.08 2583
6.1 2766
6.12 3570
6.14 5411
6.16 5912
6.18 5895
6.2 3896
6.22 5316
6.24 4631
6.26 7261
6.28 6938
6.3 7139
6.32 9280
6.34 8476
6.36 10410
6.38 12061
6.4 10785
6.42 10730
6.44 11276
6.46 10741
6.48 10049
6.5 9326
6.52 9892
6.54 9956
6.56 11810
6.58 10925
6.6 10944
6.62 11538
6.64 10839
6.66 11465
6.68 12160
6.7 13051
6.72 12958
6.74 9849
6.76 8282
6.78 8278
6.8 10878
6.82 7410
6.84 7509
6.86 6376
6.88 5353
6.9 4787
6.92 6138
6.94 7450
6.96 9569
6.98 7790
7 7357
7.02 7087
7.04 6774
7.06 4871
7.08 6066
7.1 6721
7.12 3976
7.14 4514
7.16 5074
7.18 4974
7.2 5136
7.22 5876
7.24 8116
7.26 6130
7.28 5981
7.3 5896
7.32 7325
7.34 6349
7.36 6445
7.38 6393
7.4 6198
7.42 5148
7.44 5035
7.46 6372
7.48 5591
7.5 6740
7.52 5488
7.54 6697
7.56 7043
7.58 5327
7.6 6077
7.62 4325
7.64 5918
7.66 5174
7.68 5927
7.7 5891
7.72 6003
7.74 6400
7.76 6665
7.78 6473
7.8 6697
7.82 5316
7.84 5403
7.86 5526
7.88 5681
7.9 5517
7.92 5027
7.94 5366
7.96 6398
7.98 6060
8 6656
8.02 6679
8.04 6126
8.06 6422
8.08 6615
8.1 7859
8.12 7028
8.14 8528
8.16 4898
8.18 5645
8.2 6772
8.22 6118
8.24 5802
8.26 6281
8.28 7044
8.3 5591
8.32 7928
8.34 8153
8.36 7195
8.38 9015
8.4 7812
8.42 8896
8.44 10387
8.46 8404
8.48 8058
8.5 5938
8.52 6501
8.54 5672
8.56 6234
8.58 7001
8.6 6541
8.62 4034
8.64 4396
8.66 3075
8.68 4707
8.7 4592
8.72 5450
8.74 5331
8.76 5372
8.78 6428
8.8 5167
8.82 6018
8.84 4205
8.86 4625
8.88 5324
8.9 6211
8.92 5649
8.94 5337
8.96 5949
8.98 5546
9 6884
9.02 6938
9.04 5412
9.06 6246
9.08 6058
9.1 6209
9.12 7166
9.14 4619
9.16 5023
9.18 4000
9.2 4981
9.22 5435
9.24 5254
9.26 4104
9.28 4502
9.3 4053
9.32 5948
9.34 6572
9.36 5829
9.38 6772
9.4 6236
9.42 5035
9.44 4297
9.46 3772
9.48 3420
9.5 3327
9.52 4028
9.54 4477
9.56 4520
9.58 4423
9.6 3667
9.62 4153
9.64 4944
9.66 5082
9.68 5208
9.7 5153
9.72 5755
9.74 7063
9.76 7606
9.78 7590
9.8 6804
9.82 6967
9.84 5824
9.86 4245
9.88 5148
9.9 4819
9.92 5552
9.94 4723
9.96 5079
9.98 4240
10 4262
10.02 4089
10.04 4190
10.06 4055
10.08 2305
10.1 4004
10.12 3212
10.14 3454
10.16 3847
10.18 3770
10.2 4612
10.22 3696
10.24 4256
10.26 4418
10.28 3036
10.3 4372
10.32 6673
10.34 6233
10.36 4612
10.38 7953
10.4 7817
10.42 7658
10.44 7055
10.46 4873
10.48 3003
10.5 4923
10.52 5541
10.54 6764
10.56 6628
10.58 5483
10.6 7685
10.62 7612
10.64 8686
10.66 9151
10.68 8369
10.7 9881
10.72 10096
10.74 8535
10.76 9019
10.78 7956
10.8 8043
10.82 9841
10.84 8936
10.86 6535
10.88 6765
10.9 7861
10.92 8170
10.94 8351
10.96 10311
10.98 11585
11 9785
11.02 6092
11.04 5365
11.06 7449
11.08 7370
11.1 8911
11.12 6911
11.14 6961
11.16 9584
11.18 8277
11.2 9615
11.22 8194
11.24 11369
11.26 10609
11.28 9288
11.3 7693
11.32 7650
11.34 6275
11.36 6140
11.38 7192
11.4 6178
11.42 6118
11.44 6949
11.46 8026
11.48 9498
11.5 8233
11.52 8300
11.54 8662
11.56 7201
11.58 7832
11.6 6238
11.62 6884
11.64 7029
11.66 8931
11.68 9723
11.7 8513
11.72 8580
11.74 8088
11.76 6241
11.78 5303
11.8 5015
11.82 5073
11.84 2640
11.86 3692
11.88 4014
11.9 4253
11.92 3657
11.94 3003
11.96 2562
11.98 2303
12 2824
12.02 2531
12.04 2855
12.06 2431
12.08 1821
12.1 2259
12.12 2333
12.14 2286
12.16 1697
12.18 1559
12.2 1516
12.22 1401
12.24 1298
12.26 1706
12.28 1257
12.3 1913
12.32 1585
12.34 1299
12.36 1543
12.38 1472
12.4 1993
12.42 1614
12.44 1148
12.46 1015
12.48 1149
12.5 1120
12.52 993
12.54 1589
12.56 2517
12.58 2308
12.6 1657
12.62 1899
12.64 1424
12.66 1361
12.68 1653
12.7 2228
12.72 1997
12.74 1426
12.76 1449
12.78 1581
12.8 720
12.82 1452
12.84 2780
12.86 3621
12.88 4288
12.9 4856
12.92 3197
12.94 2660
12.96 2829
12.98 3118
13 3234
13.02 2594
13.04 3034
13.06 2971
13.08 2130
13.1 2107
13.12 2004
13.14 1701
13.16 1440
13.18 719
13.2 1475
13.22 1437
13.24 1391
13.26 1386
13.28 1273
13.3 811
13.32 888
13.34 1038
13.36 1685
13.38 1281
13.4 823
13.42 567
13.44 367
13.46 749
13.48 491
13.5 1127
13.52 1743
13.54 1299
13.56 1067
13.58 1507
13.6 1585
13.62 1837
13.64 2890
13.66 2581
13.68 1924
13.7 1949
13.72 1409
13.74 2179
13.76 2516
13.78 3126
13.8 3842
13.82 3679
13.84 5013
13.86 4772
13.88 4917
13.9 4207
13.92 3549
13.94 3511
13.96 3081
13.98 1740
14 1512
14.02 2184
14.04 2407
14.06 3007
14.08 2513
14.1 2355
14.12 2344
14.14 2658
14.16 2464
14.18 2309
14.2 2336
14.22 2571
14.24 2647
14.26 2531
14.28 2695
14.3 3065
14.32 2807
14.34 3592
14.36 3247
14.38 3010
14.4 2428
14.42 3527
14.44 3439
14.46 2788
14.48 3534
14.5 2153
14.52 1513
14.54 1384
14.56 2879
14.58 2812
14.6 3350
14.62 3527
14.64 2758
14.66 2330
14.68 1922
14.7 2114
14.72 2599
14.74 2168
14.76 3677
14.78 3193
14.8 3062
14.82 3777
14.84 3472
14.86 2672
14.88 4202
14.9 1820
14.92 1449
14.94 1881
14.96 2777
14.98 2975
15 2597
15.02 2053
15.04 1634
15.06 2489
15.08 1968
15.1 1395
15.12 1365
15.14 1704
15.16 1637
15.18 1689
15.2 2222
15.22 1743
15.24 2128
15.26 2688
15.28 1773
15.3 1558
15.32 2566
15.34 3612
15.36 3996
15.38 3349
15.4 4382
15.42 3283
15.44 3439
15.46 3129
15.48 3773
15.5 3003
15.52 3085
15.54 3173
15.56 2624
15.58 2359
15.6 3427
15.62 3696
15.64 3023
15.66 2608
15.68 2315
15.7 3006
15.72 3228
15.74 2556
15.76 3243
15.78 2875
15.8 836
15.82 1293
15.84 1537
15.86 3153
15.88 2153
15.9 1959
15.92 2797
15.94 4396
15.96 3198
15.98 3778
16 4031
16.02 3952
16.04 4712
16.06 3045
16.08 2846
16.1 3549
16.12 4316
16.14 4832
16.16 4973
16.18 4952
16.2 5459
16.22 5247
16.24 4262
16.26 3958
16.28 5055
16.3 4185
16.32 4125
16.34 4151
16.36 2648
16.38 2112
16.4 2346
16.42 2229
16.44 2397
16.46 2811
16.48 1553
16.5 1789
16.52 1906
16.54 2423
16.56 2057
16.58 1812
16.6 2084
16.62 3963
16.64 3374
16.66 3669
16.68 5276
16.7 6282
16.72 5474
16.74 6669
16.76 6731
16.78 4826
16.8 4262
16.82 4399
16.84 5016
16.86 6284
16.88 6371
16.9 6011
16.92 6103
16.94 4531
16.96 5716
16.98 5035
17 5959
17.02 5724
17.04 6348
17.06 6194
17.08 5847
17.1 5883
17.12 5254
17.14 5557
17.16 5259
17.18 5739
17.2 4808
17.22 4500
17.24 4707
17.26 4876
17.28 4012
17.3 3215
17.32 3238
17.34 2643
17.36 2633
17.38 1579
17.4 2989
17.42 2303
17.44 2514
17.46 1595
17.48 1747
17.5 1678
17.52 1339
17.54 934
17.56 1168
17.58 1811
17.6 1003
17.62 1628
17.64 1030
17.66 629
17.68 922
17.7 791
17.72 534
17.74 43
17.76 185
17.78 629
17.8 383
17.82 624
17.84 1190
17.86 1722
17.88 1088
17.9 1131
17.92 1313
17.94 2557
17.96 3464
17.98 2799
18 2503
18.02 2336
18.04 1852
18.06 1280
18.08 1124
18.1 1226
18.12 135
18.14 639
18.16 115
18.18 16
18.2 1
18.22 339
18.24 1141
18.26 1624
18.28 1826
18.3 1609
18.32 1459
18.34 1768
18.36 1724
18.38 1458
18.4 1930
18.42 2266
18.44 1733
18.46 1363
18.48 1722
18.5 1225
18.52 1032
18.54 1187
18.56 818
18.58 1172
18.6 921
18.62 646
18.64 763
18.66 94
18.68 496
18.7 326
18.72 203
18.74 49
18.76 7
18.78 133
18.8 831
18.82 250
18.84 98
18.86 166
18.88 256
18.9 655
18.92 1311
18.94 761
18.96 580
18.98 589
19 168
19.02 491
19.04 836
19.06 725
19.08 1295
19.1 1553
19.12 1997
19.14 1742
19.16 1565
19.18 1370
19.2 1781
19.22 1349
19.24 893
19.26 968
19.28 1413
19.3 1568
19.32 1491
19.34 1213
19.36 438
19.38 392
19.4 1531
19.42 1526
19.44 1408
19.46 1901
19.48 2286
19.5 2059
19.52 1915
19.54 2066
19.56 1816
19.58 1737
19.6 1695
19.62 2411
19.64 3795
19.66 3160
19.68 3374
19.7 3576
19.72 3333
19.74 3074
19.76 3055
19.78 3221
19.8 3467
19.82 3779
19.84 4437
19.86 4123
19.88 4533
19.9 5760
19.92 5830
19.94 5072
19.96 4643
19.98 3177
20 3386
&
@target G1.S2
@type xy
0 0
0.02 355
0.04 104
0.06 228
0.08 35
0.1 190
0.12 0
0.14 0
0.16 0
0.18 50
0.2 167
0.22 461
0.24 0
0.26 12
0.28 0
0.3 0
0.32 0
0.34 0
0.36 456
0.38 0
0.4 83
0.42 0
0.44 297
0.46 0
0.48 0
0.5 21
0.52 0
0.54 119
0.56 239
0.58 39
0.6 1
0.62 347
0.64 0
0.66 1
0.68 274
0.7 0
0.72 3
0.74 4
0.76 0
0.78 201
0.8 139
0.82 126
0.84 123
0.86 7
0.88 82
0.9 215
0.92 101
0.94 57
0.96 0
0.98 1
1 0
1.02 43
1.04 40
1.06 382
1.08 1683
1.1 930
1.12 1767
1.14 1619
1.16 1710
1.18 2857
1.2 3173
1.22 1945
1.24 2323
1.26 2380
1.28 2378
1.3 2550
1.32 3240
1.34 3632
1.36 2929
1.38 2346
1.4 1579
1.42 2314
1.44 1507
1.46 2211
1.48 2693
1.5 2750
1.52 2717
1.54 2964
1.56 3037
1.58 3179
1.6 2841
1.62 4139
1.64 3531
1.66 2790
1.68 3584
1.7 3952
1.72 3481
1.74 3430
1.76 3594
1.78 3368
1.8 4200
1.82 3222
1.84 3489
1.86 4636
1.88 4233
1.9 3053
1.92 4635
1.94 4376
1.96 4107
1.98 4096
2 4162
2.02 4721
2.04 4559
2.06 4327
2.08 4708
2.1 4167
2.12 4327
2.14 4872
2.16 4611
2.18 3655
2.2 4002
2.22 4472
2.24 3896
2.26 4528
2.28 5221
2.3 4809
2.32 4225
2.34 4036
2.36 4189
2.38 4999
2.4 5606
2.42 5491
2.44 4703
2.46 5476
2.48 5512
2.5 4886
2.52 4512
2.54 5799
2.56 5636
2.58 5723
2.6 6454
2.62 8414
2.64 8278
2.66 6394
2.68 6236
2.7 5270
2.72 6392
2.74 5534
2.76 4848
2.78 4902
2.8 5372
2.82 4821
2.84 5699
2.86 5060
2.88 5618
2.9 3932
2.92 3713
2.94 4039
2.96 4334
2.98 3580
3 3397
3.02 3583
3.04 3955
3.06 3580
3.08 3167
3.1 4012
3.12 3320
3.14 2640
3.16 2955
3.18 3675
3.2 2744
3.22 2934
3.24 3517
3.26 3911
3.28 4794
3.3 4669
3.32 4431
3.34 3932
3.36 3900
3.38 4211
3.4 5122
3.42 4704
3.44 4754
3.46 4433
3.48 4615
3.5 4291
3.52 3666
3.54 3042
3.56 3565
3.58 4349
3.6 4481
3.62 3570
3.64 2829
3.66 2943
3.68 2923
3.7 3037
3.72 2577
3.74 4133
3.76 3359
3.78 4356
3.8 3613
3.82 3223
3.84 1786
3.86 1511
3.88 2907
3.9 2679
3.92 2466
3.94 3817
3.96 3835
3.98 4003
4 4294
4.02 4150
4.04 2428
4.06 3139
4.08 2090
4.1 1108
4.12 1461
4.14 1561
4.16 2594
4.18 2183
4.2 2005
4.22 2324
4.24 3260
4.26 1769
4.28 2800
4.3 3677
4.32 3499
4.34 5177
4.36 3920
4.38 5231
4.4 4387
4.42 4549
4.44 5603
4.46 4694
4.48 5164
4.5 5160
4.52 5620
4.54 5862
4.56 4872
4.58 4564
4.6 4186
4.62 5004
4.64 4236
4.66 4350
4.68 4477
4.7 4882
4.72 4916
4.74 4907
4.76 5084
4.78 5068
4.8 4452
4.82 4769
4.84 4775
4.86 4725
4.88 5328
4.9 6100
4.92 6081
4.94 5048
4.96 5753
4.98 7410
5 6882
5.02 6292
5.04 7180
5.06 4506
5.08 5756
5.1 4521
5.12 3050
5.14 3985
5.16 3464
5.18 3226
5.2 3724
5.22 3784
5.24 3595
5.26 3653
5.28 4187
5.3 4451
5.32 4146
5.34 4658
5.36 5717
5.38 4490
5.4 5139
5.42 4392
5.44 4400
5.46 3616
5.48 3637
5.5 4939
5.52 5209
5.54 5291
5.56 4800
5.58 4110
5.6 4318
5.62 3960
5.64 4525
5.66 3957
5.68 4297
5.7 5623
5.72 4766
5.74 4343
5.76 2890
5.78 4515
5.8 4885
5.82 4134
5.84 3974
5.86 2983
5.88 2163
5.9 2193
5.92 2558
5.94 3399
5.96 2863
5.98 3305
6 3792
6.02 4508
6.04 4096
6.06 4145
6.08 4261
6.1 4157
6.12 3278
6.14 3329
6.16 4647
6.18 4853
6.2 5011
6.22 4916
6.24 4531
6.26 3601
6.28 3947
6.3 3912
6.32 3644
6.34 2803
6.36 2551
6.38 3208
6.4 3136
6.42 3969
6.44 3373
6.46 2596
6.48 4042
6.5 3975
6.52 2122
6.54 2823
6.56 3570
6.58 3763
6.6 4054
6.62 3673
6.64 2393
6.66 2070
6.68 1201
6.7 1854
6.72 2122
6.74 2302
6.76 2770
6.78 2375
6.8 2744
6.82 3969
6.84 3438
6.86 3314
6.88 3426
6.9 3126
6.92 3876
6.94 3071
6.96 3301
6.98 2932
7 2405
7.02 2237
7.04 3523
7.06 3512
7.08 4375
7.1 3967
7.12 3523
7.14 4131
7.16 3908
7.18 4408
7.2 4152
7.22 3283
7.24 3514
7.26 4532
7.28 4336
7.3 4202
7.32 4336
7.34 3663
7.36 3895
7.38 4019
7.4 3321
7.42 4539
7.44 5115
7.46 3826
7.48 3521
7.5 2742
7.52 2877
7.54 3588
7.56 3292
7.58 3389
7.6 4388
7.62 4238
7.64 4719
7.66 4956
7.68 4813
7.7 5289
7.72 3555
7.74 2853
7.76 4219
7.78 4357
7.8 3851
7.82 3477
7.84 3683
7.86 4484
7.88 3202
7.9 4216
7.92 3205
7.94 4136
7.96 3172
7.98 2818
8 3799
8.02 3907
8.04 3343
8.06 4139
8.08 2367
8.1 3411
8.12 2852
8.14 3051
8.16 3053
8.18 3429
8.2 4461
8.22 4031
8.24 3855
8.26 3749
8.28 3579
8.3 3830
8.32 4255
8.34 3343
8.36 3375
8.38 4315
8.4 3344
8.42 3306
8.44 1731
8.46 2118
8.48 3583
8.5 4634
8.52 4425
8.54 4539
8.56 3052
8.58 3192
8.6 2532
8.62 3041
8.64 2773
8.66 3917
8.68 2865
8.7 3348
8.72 5608
8.74 3932
8.76 4614
8.78 6352
8.8 4483
8.82 5817
8.84 6478
8.86 5977
8.88 5458
8.9 5228
8.92 4704
8.94 4753
8.96 4417
8.98 4213
9 3174
9.02 4463
9.04 4253
9.06 4858
9.08 6095
9.1 4485
9.12 4258
9.14 5101
9.16 5203
9.18 4217
9.2 5239
9.22 5006
9.24 3914
9.26 4570
9.28 5480
9.3 4771
9.32 4956
9.34 4942
9.36 5774
9.38 4602
9.4 5382
9.42 4797
9.44 4863
9.46 3859
9.48 4742
9.5 5287
9.52 4063
9.54 3662
9.56 4113
9.58 4693
9.6 4704
9.62 4650
9.64 5602
9.66 4449
9.68 5063
9.7 4419
9.72 3535
9.74 4036
9.76 3741
9.78 5287
9.8 4507
9.82 4677
9.84 5729
9.86 5684
9.88 4710
9.9 4355
9.92 3452
9.94 4206
9.96 4749
9.98 5634
10 5654
10.02 4861
10.04 5342
10.06 4608
10.08 5139
10.1 5564
10.12 6320
10.14 6162
10.16 6063
10.18 4849
10.2 5335
10.22 4661
10.24 4387
10.26 4900
10.28 5039
10.3 5544
10.32 5153
10.34 5239
10.36 4996
10.38 4514
10.4 4298
10.42 3580
10.44 3408
10.46 3113
10.48 3234
10.5 2321
10.52 2373
10.54 2785
10.56 3204
10.58 3771
10.6 3977
10.62 2761
10.64 2524
10.66 2399
10.68 2432
10.7 2447
10.72 2533
10.74 2915
10.76 3011
10.78 3086
10.8 2629
10.82 2590
10.84 4079
10.86 3264
10.88 2794
10.9 2760
10.92 4496
10.94 3227
10.96 2326
10.98 3195
11 3955
11.02 3401
11.04 3433
11.06 2609
11.08 3072
11.1 1474
11.12 2230
11.14 3028
11.16 2580
11.18 2061
11.2 2611
11.22 2254
11.24 2181
11.26 2841
11.28 3185
11.3 2702
11.32 3065
11.34 3709
11.36 2294
11.38 2666
11.4 2827
11.42 2211
11.44 3983
11.46 3994
11.48 3066
11.5 2685
11.52 3551
11.54 3417
11.56 3886
11.58 4231
11.6 3569
11.62 5136
11.64 4108
11.66 3599
11.68 3124
11.7 4651
11.72 3887
11.74 3355
11.76 3694
11.78 4651
11.8 3579
11.82 2478
11.84 3452
11.86 3789
11.88 3909
11.9 4184
11.92 5136
11.94 5652
11.96 5761
11.98 6224
12 6035
12.02 6019
12.04 6031
12.06 5269
12.08 5170
12.1 5756
12.12 5255
12.14 5551
12.16 7003
12.18 5474
12.2 5256
12.22 5122
12.24 4969
12.26 5757
12.28 5655
12.3 5821
12.32 6552
12.34 5622
12.36 6491
12.38 5481
12.4 5808
12.42 7591
12.44 7326
12.46 6665
12.48 5880
12.5 7289
12.52 6707
12.54 6654
12.56 4923
12.58 4631
12.6 4955
12.62 5282
12.64 5426
12.66 5300
12.68 5760
12.7 5144
12.72 4723
12.74 4413
12.76 5327
12.78 4925
12.8 6136
12.82 6107
12.84 6224
12.86 5612
12.88 5129
12.9 4815
12.92 6063
12.94 5809
12.96 5518
12.98 6064
13 5459
13.02 5356
13.04 5220
13.06 5956
13.08 5842
13.1 5504
13.12 6043
13.14 4876
13.16 5978
13.18 5930
13.2 5410
13.22 5484
13.24 5317
13.26 4305
13.28 4845
13.3 4456
13.32 4261
13.34 5734
13.36 4738
13.38 5037
13.4 4955
13.42 4751
13.44 4727
13.46 5305
13.48 6100
13.5 5866
13.52 5179
13.54 4680
13.56 5844
13.58 5536
13.6 4248
13.62 4607
13.64 4760
13.66 4240
13.68 3983
13.7 3570
13.72 3019
13.74 5082
13.76 5443
13.78 4483
13.8 4414
13.82 4907
13.84 4712
13.86 4359
13.88 4591
13.9 4594
13.92 4501
13.94 4782
13.96 4158
13.98 4878
14 4233
14.02 3825
14.04 3768
14.06 4994
14.08 4440
14.1 5138
14.12 5229
14.14 5083
14.16 4753
14.18 5638
14.2 4460
14.22 4292
14.24 5007
14.26 4578
14.28 4719
14.3 5175
14.32 4324
14.34 3640
14.36 4091
14.38 4096
14.4 4538
14.42 4532
14.44 4500
14.46 3774
14.48 2938
14.5 3690
14.52 3911
14.54 3194
14.56 3495
14.58 3856
14.6 4543
14.62 4324
14.64 4391
14.66 3663
14.68 4192
14.7 3938
14.72 3898
14.74 5591
14.76 5325
14.78 4864
14.8 5010
14.82 3909
14.84 3491
14.86 4513
14.88 3566
14.9 4106
14.92 3550
14.94 4384
14.96 4253
14.98 3540
15 4832
15.02 5331
15.04 4422
15.06 5004
15.08 4702
15.1 5449
15.12 4909
15.14 4446
15.16 4222
15.18 4721
15.2 4572
15.22 4453
15.24 5252
15.26 5428
15.28 5530
15.3 5660
15.32 4497
15.34 3286
15.36 4704
15.38 4585
15.4 4115
15.42 4978
15.44 5033
15.46 5208
15.48 4157
15.5 4292
15.52 3848
15.54 4244
15.56 5199
15.58 4837
15.6 4771
15.62 6379
15.64 5453
15.66 5190
15.68 5100
15.7 4175
15.72 5000
15.74 4258
15.76 3630
15.78 4143
15.8 3196
15.82 3404
15.84 2762
15.86 3730
15.88 4646
15.9 3946
15.92 4601
15.94 3688
15.96 3731
15.98 3960
16 3370
16.02 3237
16.04 2946
16.06 3786
16.08 3888
16.1 3569
16.12 3473
16.14 2827
16.16 3275
16.18 3865
16.2 4402
16.22 4238
16.24 4630
16.26 5233
16.28 4897
16.3 5975
16.32 4826
16.34 6356
16.36 5384
16.38 4464
16.4 4597
16.42 4337
16.44 4401
16.46 5061
16.48 5453
16.5 4828
16.52 5076
16.54 5016
16.56 3921
16.58 4157
16.6 4249
16.62 5018
16.64 5103
16.66 6083
16.68 3960
16.7 3186
16.72 3176
16.74 2912
16.76 3112
16.78 4792
16.8 5298
16.82 3614
16.84 2956
16.86 2698
16.88 3025
16.9 2689
16.92 3166
16.94 3865
16.96 3753
16.98 3522
17 2839
17.02 2788
17.04 2787
17.06 4151
17.08 4390
17.1 3165
17.12 3750
17.14 4108
17.16 4308
17.18 4048
17.2 4528
17.22 4191
17.24 3985
17.26 3022
17.28 4756
17.3 4408
17.32 4445
17.34 4496
17.36 5803
17.38 6888
17.4 5547
17.42 5339
17.44 4796
17.46 4564
17.48 4364
17.5 4444
17.52 4858
17.54 4581
17.56 4889
17.58 4539
17.6 5002
17.62 4521
17.64 4344
17.66 5293
17.68 3859
17.7 4603
17.72 5179
17.74 5144
17.76 6132
17.78 5505
17.8 5113
17.82 4779
17.84 4360
17.86 5393
17.88 5553
17.9 5940
17.92 5540
17.94 5486
17.96 5304
17.98 5125
18 4175
18.02 5918
18.04 5250
18.06 4799
18.08 5658
18.1 5335
18.12 5468
18.14 4927
18.16 5601
18.18 5558
18.2 5851
18.22 5681
18.24 5911
18.26 4841
18.28 5911
18.3 5389
18.32 6341
18.34 6548
18.36 6428
18.38 5450
18.4 5203
18.42 5029
18.44 4425
18.46 4344
18.48 4375
18.5 3799
18.52 4827
18.54 4848
18.56 5691
18.58 4994
18.6 6263
18.62 5422
18.64 5771
18.66 5523
18.68 5115
18.7 6000
18.72 6220
18.74 5261
18.76 5032
18.78 4747
18.8 4252
18.82 4363
18.84 4379
18.86 5653
18.88 5321
18.9 4798
18.92 4081
18.94 4799
18.96 4929
18.98 5261
19 5953
19.02 6353
19.04 5304
19.06 5947
19.08 5851
19.1 6028
19.12 5624
19.14 5245
19.16 6229
19.18 6958
19.2 6905
19.22 5919
19.24 5657
19.26 6415
19.28 5950
19.3 6586
19.32 5688
19.34 5408
19.36 4714
19.38 4384
19.4 4670
19.42 4392
19.44 4315
19.46 4948
19.48 4640
19.5 4536
19.52 4586
19.54 3850
19.56 5097
19.58 4905
19.6 5446
19.62 5070
19.64 6241
19.66 5568
19.68 5137
19.7 3713
19.72 3866
19.74 4906
19.76 4575
19.78 4498
19.8 4887
19.82 5184
19.84 5175
19.86 5457
19.88 4085
19.9 4165
19.92 5048
19.94 4684
19.96 4149
19.98 4407
20 4332
&
@target G2.S0
@type xy
1 0.440028
2 0.516866
3 0.435488
4 0.460951
5 0.480521
6 0.444297
7 0.467467
8 0.541248
9 0.526806
10 0.738529
11 0.460435
12 0.450055
13 0.458094
14 0.441163
15 0.429942
16 0.444775
17 0.450166
18 0.441305
19 0.435832
20 0.453459
21 0.445702
22 0.445533
23 0.442324
24 0.452272
25 0.444325
26 0.453899
27 0.447046
28 0.560558
29 0.466208
30 0.505791
31 0.51342
32 0.506211
33 0.459728
34 0.78821
35 0.761856
36 0.878408
37 0.55491
38 0.452051
39 0.46586
40 0.447269
41 0.447716
42 0.458966
43 0.452714
44 0.505989
45 0.441588
46 0.523689
47 0.449361
48 0.469388
49 0.434799
50 0.593843
51 0.443283
52 0.441843
53 0.453983
54 0.462007
55 0.440709
56 0.448219
57 0.454643
58 0.464919
59 0.450722
60 0.547928
61 0.48327
62 0.465913
63 0.474605
64 0.439773
65 0.462844
66 0.44272
67 0.44886
68 0.435459
69 0.451248
70 0.441984
71 0.441419
72 0.442211
73 0.446403
74 0.450943
75 0.440625
76 0.455219
77 0.446374
78 0.447773
&
@target G2.S1
@type xy
1 0.473075
2 0.537819
3 0.460923
4 0.456098
5 0.486723
6 0.448135
7 0.456755
8 0.551384
9 0.510784
10 0.73602
11 0.464973
12 0.463601
13 0.473973
14 0.458367
15 0.448358
16 0.454615
17 0.463627
18 0.439944
19 0.454835
20 0.44847
21 0.457056
22 0.449277
23 0.459864
24 0.45423
25 0.442069
26 0.445224
27 0.481378
28 0.746089
29 0.471089
30 0.623178
31 0.467252
32 0.507198
33 0.48169
34 0.792859
35 0.899041
36 0.81434
37 0.4813
38 0.469946
39 0.503811
40 0.451498
41 0.450056
42 0.464328
43 0.45423
44 0.47786
45 0.445365
46 0.523188
47 0.455549
48 0.483968
49 0.457274
50 0.673999
51 0.455275
52 0.457438
53 0.450722
54 0.46661
55 0.444522
56 0.445225
57 0.464166
58 0.471248
59 0.462628
60 0.536609
61 0.508478
62 0.463519
63 0.486673
64 0.47077
65 0.456892
66 0.447046
67 0.446598
68 0.447381
69 0.46661
70 0.452604
71 0.447939
72 0.441758
73 0.446234
74 0.435717
75 0.444888
76 0.452382
77 0.449555
78 0.464785
&
@target G2.S2
@type xy
1 0.493077
2 0.844305
3 0.617535
4 0.779888
5 0.808487
6 0.489822
7 0.57413
8 1.00445
9 0.931585
10 1.10884
11 0.582516
12 0.479818
13 0.503339
14 0.445113
15 0.442747
16 0.442069
17 0.479661
18 0.429651
19 0.455
20 0.438919
21 0.461004
22 0.443029
23 0.433186
24 0.456536
25 0.435574
26 0.461817
27 0.442069
28 0.848837
29 0.486004
30 0.862902
31 0.677218
32 0.890098
33 0.518748
34 1.00804
35 1.07352
36 1.12305
37 0.873055
38 0.758304
39 0.527826
40 0.457957
41 0.421752
42 0.461952
43 0.450916
44 0.470876
45 0.443086
46 0.47752
47 0.435057
48 0.460598
49 0.440057
50 0.666502
51 0.446626
52 0.464274
53 0.446094
54 0.50005
55 0.401155
56 0.413219
57 0.473841
58 0.550931
59 0.50443
60 0.883529
61 0.899222
62 0.840446
63 0.74327
64 0.466744
65 0.57022
66 0.453762
67 0.448135
68 0.430407
69 0.457
70 0.428632
71 0.458967
72 0.432694
73 0.453155
74 0.445814
75 0.439118
76 0.452051
77 0.439687
78 0.458122
&
