# Supplementary material for: Data showing the lipid conformations and membrane binding behaviors of beta-amyloid fibrils in phase-separated cholesterol-enriched lipid domains with and without glycolipid and oxidized cholesterol from coarse-grained molecular dynamics simulations
Source: Data Brief. 2020 Apr 19;30:105496. doi: 10.1016/j.dib.2020.105496 (PMC7186522; doi:10.1016/j.dib.2020.105496)
Supplement: Supplementary file 1 [file mmc1.zip › Supplementary-Data/S17-21/Figure-S20/Figure-S20A-P4-AB-3.agr]

# Grace project file
#
@version 50125
@page size 792, 612
@page scroll 5%
@page inout 5%
@link page off
@map font 0 to "Times-Roman", "Times-Roman"
@map font 1 to "Times-Italic", "Times-Italic"
@map font 2 to "Times-Bold", "Times-Bold"
@map font 3 to "Times-BoldItalic", "Times-BoldItalic"
@map font 4 to "Helvetica", "Helvetica"
@map font 5 to "Helvetica-Oblique", "Helvetica-Oblique"
@map font 6 to "Helvetica-Bold", "Helvetica-Bold"
@map font 7 to "Helvetica-BoldOblique", "Helvetica-BoldOblique"
@map font 8 to "Courier", "Courier"
@map font 9 to "Courier-Oblique", "Courier-Oblique"
@map font 10 to "Courier-Bold", "Courier-Bold"
@map font 11 to "Courier-BoldOblique", "Courier-BoldOblique"
@map font 12 to "Symbol", "Symbol"
@map font 13 to "ZapfDingbats", "ZapfDingbats"
@map color 0 to (255, 255, 255), "white"
@map color 1 to (0, 0, 0), "black"
@map color 2 to (255, 0, 0), "red"
@map color 3 to (0, 255, 0), "green"
@map color 4 to (0, 0, 255), "blue"
@map color 5 to (255, 255, 0), "yellow"
@map color 6 to (188, 143, 143), "brown"
@map color 7 to (220, 220, 220), "grey"
@map color 8 to (148, 0, 211), "violet"
@map color 9 to (0, 255, 255), "cyan"
@map color 10 to (255, 0, 255), "magenta"
@map color 11 to (255, 165, 0), "orange"
@map color 12 to (114, 33, 188), "indigo"
@map color 13 to (103, 7, 72), "maroon"
@map color 14 to (64, 224, 208), "turquoise"
@map color 15 to (0, 139, 0), "green4"
@reference date 0
@date wrap off
@date wrap year 1950
@default linewidth 1.0
@default linestyle 1
@default color 1
@default pattern 1
@default font 0
@default char size 1.000000
@default symbol size 1.000000
@default sformat "%.8g"
@background color 0
@page background fill on
@timestamp off
@timestamp 0.03, 0.03
@timestamp color 1
@timestamp rot 0
@timestamp font 0
@timestamp char size 1.000000
@timestamp def "Tue Dec 12 14:26:26 2017"
@r0 off
@link r0 to g0
@r0 type above
@r0 linestyle 1
@r0 linewidth 1.0
@r0 color 1
@r0 line 0, 0, 0, 0
@r1 off
@link r1 to g0
@r1 type above
@r1 linestyle 1
@r1 linewidth 1.0
@r1 color 1
@r1 line 0, 0, 0, 0
@r2 off
@link r2 to g0
@r2 type above
@r2 linestyle 1
@r2 linewidth 1.0
@r2 color 1
@r2 line 0, 0, 0, 0
@r3 off
@link r3 to g0
@r3 type above
@r3 linestyle 1
@r3 linewidth 1.0
@r3 color 1
@r3 line 0, 0, 0, 0
@r4 off
@link r4 to g0
@r4 type above
@r4 linestyle 1
@r4 linewidth 1.0
@r4 color 1
@r4 line 0, 0, 0, 0
@g0 on
@g0 hidden false
@g0 type XY
@g0 stacked false
@g0 bar hgap 0.000000
@g0 fixedpoint off
@g0 fixedpoint type 0
@g0 fixedpoint xy 0.000000, 0.000000
@g0 fixedpoint format general general
@g0 fixedpoint prec 6, 6
@with g0
@    world 0, 0, 20, 6
@    stack world 0, 0, 0, 0
@    znorm 1
@    view 0.100000, 0.720000, 0.800000, 0.950000
@    title ""
@    title font 0
@    title size 1.500000
@    title color 1
@    subtitle ""
@    subtitle font 0
@    subtitle size 1.000000
@    subtitle color 1
@    xaxes scale Normal
@    yaxes scale Normal
@    xaxes invert off
@    yaxes invert off
@    xaxis  on
@    xaxis  type zero false
@    xaxis  offset 0.000000 , 0.000000
@    xaxis  bar on
@    xaxis  bar color 1
@    xaxis  bar linestyle 1
@    xaxis  bar linewidth 1.0
@    xaxis  label "Time (\xm\0s)"
@    xaxis  label layout para
@    xaxis  label place auto
@    xaxis  label char size 0.900000
@    xaxis  label font 0
@    xaxis  label color 1
@    xaxis  label place normal
@    xaxis  tick on
@    xaxis  tick major 5
@    xaxis  tick minor ticks 4
@    xaxis  tick default 6
@    xaxis  tick place rounded true
@    xaxis  tick in
@    xaxis  tick major size 1.000000
@    xaxis  tick major color 1
@    xaxis  tick major linewidth 1.0
@    xaxis  tick major linestyle 1
@    xaxis  tick major grid off
@    xaxis  tick minor color 1
@    xaxis  tick minor linewidth 1.0
@    xaxis  tick minor linestyle 1
@    xaxis  tick minor grid off
@    xaxis  tick minor size 0.500000
@    xaxis  ticklabel on
@    xaxis  ticklabel format general
@    xaxis  ticklabel prec 5
@    xaxis  ticklabel formula ""
@    xaxis  ticklabel append ""
@    xaxis  ticklabel prepend ""
@    xaxis  ticklabel angle 0
@    xaxis  ticklabel skip 0
@    xaxis  ticklabel stagger 0
@    xaxis  ticklabel place normal
@    xaxis  ticklabel offset auto
@    xaxis  ticklabel offset 0.000000 , 0.010000
@    xaxis  ticklabel start type auto
@    xaxis  ticklabel start 0.000000
@    xaxis  ticklabel stop type auto
@    xaxis  ticklabel stop 0.000000
@    xaxis  ticklabel char size 0.800000
@    xaxis  ticklabel font 0
@    xaxis  ticklabel color 1
@    xaxis  tick place both
@    xaxis  tick spec type none
@    yaxis  on
@    yaxis  type zero false
@    yaxis  offset 0.000000 , 0.000000
@    yaxis  bar on
@    yaxis  bar color 1
@    yaxis  bar linestyle 1
@    yaxis  bar linewidth 1.0
@    yaxis  label "Minimum  Distance (nm)"
@    yaxis  label layout para
@    yaxis  label place auto
@    yaxis  label char size 0.900000
@    yaxis  label font 0
@    yaxis  label color 1
@    yaxis  label place normal
@    yaxis  tick on
@    yaxis  tick major 1
@    yaxis  tick minor ticks 1
@    yaxis  tick default 6
@    yaxis  tick place rounded true
@    yaxis  tick in
@    yaxis  tick major size 1.000000
@    yaxis  tick major color 1
@    yaxis  tick major linewidth 1.0
@    yaxis  tick major linestyle 1
@    yaxis  tick major grid off
@    yaxis  tick minor color 1
@    yaxis  tick minor linewidth 1.0
@    yaxis  tick minor linestyle 1
@    yaxis  tick minor grid off
@    yaxis  tick minor size 0.500000
@    yaxis  ticklabel on
@    yaxis  ticklabel format general
@    yaxis  ticklabel prec 5
@    yaxis  ticklabel formula ""
@    yaxis  ticklabel append ""
@    yaxis  ticklabel prepend ""
@    yaxis  ticklabel angle 0
@    yaxis  ticklabel skip 0
@    yaxis  ticklabel stagger 0
@    yaxis  ticklabel place normal
@    yaxis  ticklabel offset auto
@    yaxis  ticklabel offset 0.000000 , 0.010000
@    yaxis  ticklabel start type auto
@    yaxis  ticklabel start 0.000000
@    yaxis  ticklabel stop type auto
@    yaxis  ticklabel stop 0.000000
@    yaxis  ticklabel char size 0.800000
@    yaxis  ticklabel font 0
@    yaxis  ticklabel color 1
@    yaxis  tick place both
@    yaxis  tick spec type none
@    altxaxis  off
@    altyaxis  off
@    legend on
@    legend loctype view
@    legend 0.82, 0.93
@    legend box color 1
@    legend box pattern 0
@    legend box linewidth 1.0
@    legend box linestyle 0
@    legend box fill color 0
@    legend box fill pattern 0
@    legend font 0
@    legend char size 1.000000
@    legend color 1
@    legend length 2
@    legend vgap 1
@    legend hgap 1
@    legend invert false
@    frame type 0
@    frame linestyle 1
@    frame linewidth 1.0
@    frame color 1
@    frame pattern 1
@    frame background color 0
@    frame background pattern 0
@    s0 hidden false
@    s0 type xy
@    s0 symbol 0
@    s0 symbol size 1.000000
@    s0 symbol color 3
@    s0 symbol pattern 1
@    s0 symbol fill color 3
@    s0 symbol fill pattern 0
@    s0 symbol linewidth 1.0
@    s0 symbol linestyle 1
@    s0 symbol char 65
@    s0 symbol char font 0
@    s0 symbol skip 0
@    s0 line type 1
@    s0 line linestyle 1
@    s0 line linewidth 1.0
@    s0 line color 3
@    s0 line pattern 1
@    s0 baseline type 0
@    s0 baseline off
@    s0 dropline off
@    s0 fill type 0
@    s0 fill rule 0
@    s0 fill color 3
@    s0 fill pattern 1
@    s0 avalue off
@    s0 avalue type 2
@    s0 avalue char size 1.000000
@    s0 avalue font 0
@    s0 avalue color 1
@    s0 avalue rot 0
@    s0 avalue format general
@    s0 avalue prec 3
@    s0 avalue prepend ""
@    s0 avalue append ""
@    s0 avalue offset 0.000000 , 0.000000
@    s0 errorbar on
@    s0 errorbar place both
@    s0 errorbar color 3
@    s0 errorbar pattern 1
@    s0 errorbar size 1.000000
@    s0 errorbar linewidth 1.0
@    s0 errorbar linestyle 1
@    s0 errorbar riser linewidth 1.0
@    s0 errorbar riser linestyle 1
@    s0 errorbar riser clip off
@    s0 errorbar riser clip length 0.100000
@    s0 comment "/Users/KCheng/Desktop/cg_small_water_run/md-run-lonestar/namchi-04-26-2014/g-mind/1md-1.0nm-results/DPP-mind-.xvg"
@    s0 legend  "Protein-DPPC"
@    s1 hidden false
@    s1 type xy
@    s1 symbol 0
@    s1 symbol size 1.000000
@    s1 symbol color 11
@    s1 symbol pattern 1
@    s1 symbol fill color 11
@    s1 symbol fill pattern 0
@    s1 symbol linewidth 1.0
@    s1 symbol linestyle 1
@    s1 symbol char 65
@    s1 symbol char font 0
@    s1 symbol skip 0
@    s1 line type 1
@    s1 line linestyle 1
@    s1 line linewidth 1.0
@    s1 line color 11
@    s1 line pattern 1
@    s1 baseline type 0
@    s1 baseline off
@    s1 dropline off
@    s1 fill type 0
@    s1 fill rule 0
@    s1 fill color 11
@    s1 fill pattern 1
@    s1 avalue off
@    s1 avalue type 2
@    s1 avalue char size 1.000000
@    s1 avalue font 0
@    s1 avalue color 1
@    s1 avalue rot 0
@    s1 avalue format general
@    s1 avalue prec 3
@    s1 avalue prepend ""
@    s1 avalue append ""
@    s1 avalue offset 0.000000 , 0.000000
@    s1 errorbar on
@    s1 errorbar place both
@    s1 errorbar color 11
@    s1 errorbar pattern 1
@    s1 errorbar size 1.000000
@    s1 errorbar linewidth 1.0
@    s1 errorbar linestyle 1
@    s1 errorbar riser linewidth 1.0
@    s1 errorbar riser linestyle 1
@    s1 errorbar riser clip off
@    s1 errorbar riser clip length 0.100000
@    s1 comment "/Users/KCheng/Desktop/cg_small_water_run/md-run-lonestar/namchi-04-26-2014/g-mind/1md-1.0nm-results/DUP-mind-.xvg"
@    s1 legend  "Protein-DUPC"
@    s2 hidden false
@    s2 type xy
@    s2 symbol 0
@    s2 symbol size 1.000000
@    s2 symbol color 1
@    s2 symbol pattern 1
@    s2 symbol fill color 1
@    s2 symbol fill pattern 0
@    s2 symbol linewidth 1.0
@    s2 symbol linestyle 1
@    s2 symbol char 65
@    s2 symbol char font 0
@    s2 symbol skip 0
@    s2 line type 1
@    s2 line linestyle 1
@    s2 line linewidth 1.0
@    s2 line color 1
@    s2 line pattern 1
@    s2 baseline type 0
@    s2 baseline off
@    s2 dropline off
@    s2 fill type 0
@    s2 fill rule 0
@    s2 fill color 1
@    s2 fill pattern 1
@    s2 avalue off
@    s2 avalue type 2
@    s2 avalue char size 1.000000
@    s2 avalue font 0
@    s2 avalue color 1
@    s2 avalue rot 0
@    s2 avalue format general
@    s2 avalue prec 3
@    s2 avalue prepend ""
@    s2 avalue append ""
@    s2 avalue offset 0.000000 , 0.000000
@    s2 errorbar on
@    s2 errorbar place both
@    s2 errorbar color 1
@    s2 errorbar pattern 1
@    s2 errorbar size 1.000000
@    s2 errorbar linewidth 1.0
@    s2 errorbar linestyle 1
@    s2 errorbar riser linewidth 1.0
@    s2 errorbar riser linestyle 1
@    s2 errorbar riser clip off
@    s2 errorbar riser clip length 0.100000
@    s2 comment "/Users/KCheng/Desktop/cg_small_water_run/md-run-lonestar/namchi-04-26-2014/g-mind/1md-1.0nm-results/CHO-mind-.xvg"
@    s2 legend  "Protein-CHOL"
@g1 on
@g1 hidden false
@g1 type XY
@g1 stacked false
@g1 bar hgap 0.000000
@g1 fixedpoint off
@g1 fixedpoint type 0
@g1 fixedpoint xy 0.000000, 0.000000
@g1 fixedpoint format general general
@g1 fixedpoint prec 6, 6
@with g1
@    world 0, 0, 20, 15000
@    stack world 0, 0, 0, 0
@    znorm 1
@    view 0.100000, 0.410000, 0.800000, 0.640000
@    title ""
@    title font 0
@    title size 1.500000
@    title color 1
@    subtitle ""
@    subtitle font 0
@    subtitle size 1.000000
@    subtitle color 1
@    xaxes scale Normal
@    yaxes scale Normal
@    xaxes invert off
@    yaxes invert off
@    xaxis  on
@    xaxis  type zero false
@    xaxis  offset 0.000000 , 0.000000
@    xaxis  bar on
@    xaxis  bar color 1
@    xaxis  bar linestyle 1
@    xaxis  bar linewidth 1.0
@    xaxis  label "Time (\xm\0s)"
@    xaxis  label layout para
@    xaxis  label place auto
@    xaxis  label char size 0.900000
@    xaxis  label font 0
@    xaxis  label color 1
@    xaxis  label place normal
@    xaxis  tick on
@    xaxis  tick major 5
@    xaxis  tick minor ticks 4
@    xaxis  tick default 6
@    xaxis  tick place rounded true
@    xaxis  tick in
@    xaxis  tick major size 1.000000
@    xaxis  tick major color 1
@    xaxis  tick major linewidth 1.0
@    xaxis  tick major linestyle 1
@    xaxis  tick major grid off
@    xaxis  tick minor color 1
@    xaxis  tick minor linewidth 1.0
@    xaxis  tick minor linestyle 1
@    xaxis  tick minor grid off
@    xaxis  tick minor size 0.500000
@    xaxis  ticklabel on
@    xaxis  ticklabel format general
@    xaxis  ticklabel prec 5
@    xaxis  ticklabel formula ""
@    xaxis  ticklabel append ""
@    xaxis  ticklabel prepend ""
@    xaxis  ticklabel angle 0
@    xaxis  ticklabel skip 0
@    xaxis  ticklabel stagger 0
@    xaxis  ticklabel place normal
@    xaxis  ticklabel offset auto
@    xaxis  ticklabel offset 0.000000 , 0.010000
@    xaxis  ticklabel start type auto
@    xaxis  ticklabel start 0.000000
@    xaxis  ticklabel stop type auto
@    xaxis  ticklabel stop 0.000000
@    xaxis  ticklabel char size 0.800000
@    xaxis  ticklabel font 0
@    xaxis  ticklabel color 1
@    xaxis  tick place both
@    xaxis  tick spec type none
@    yaxis  on
@    yaxis  type zero false
@    yaxis  offset 0.000000 , 0.000000
@    yaxis  bar on
@    yaxis  bar color 1
@    yaxis  bar linestyle 1
@    yaxis  bar linewidth 1.0
@    yaxis  label "Number of Contacts (< 2 nm)"
@    yaxis  label layout para
@    yaxis  label place auto
@    yaxis  label char size 0.900000
@    yaxis  label font 0
@    yaxis  label color 1
@    yaxis  label place normal
@    yaxis  tick on
@    yaxis  tick major 5000
@    yaxis  tick minor ticks 1
@    yaxis  tick default 6
@    yaxis  tick place rounded true
@    yaxis  tick in
@    yaxis  tick major size 1.000000
@    yaxis  tick major color 1
@    yaxis  tick major linewidth 1.0
@    yaxis  tick major linestyle 1
@    yaxis  tick major grid off
@    yaxis  tick minor color 1
@    yaxis  tick minor linewidth 1.0
@    yaxis  tick minor linestyle 1
@    yaxis  tick minor grid off
@    yaxis  tick minor size 0.500000
@    yaxis  ticklabel on
@    yaxis  ticklabel format general
@    yaxis  ticklabel prec 5
@    yaxis  ticklabel formula ""
@    yaxis  ticklabel append ""
@    yaxis  ticklabel prepend ""
@    yaxis  ticklabel angle 0
@    yaxis  ticklabel skip 0
@    yaxis  ticklabel stagger 0
@    yaxis  ticklabel place normal
@    yaxis  ticklabel offset auto
@    yaxis  ticklabel offset 0.000000 , 0.010000
@    yaxis  ticklabel start type auto
@    yaxis  ticklabel start 0.000000
@    yaxis  ticklabel stop type auto
@    yaxis  ticklabel stop 0.000000
@    yaxis  ticklabel char size 0.800000
@    yaxis  ticklabel font 0
@    yaxis  ticklabel color 1
@    yaxis  tick place both
@    yaxis  tick spec type none
@    altxaxis  off
@    altyaxis  off
@    legend on
@    legend loctype view
@    legend 0.78, 0.8
@    legend box color 1
@    legend box pattern 1
@    legend box linewidth 1.0
@    legend box linestyle 1
@    legend box fill color 0
@    legend box fill pattern 1
@    legend font 0
@    legend char size 1.000000
@    legend color 1
@    legend length 2
@    legend vgap 1
@    legend hgap 1
@    legend invert false
@    frame type 0
@    frame linestyle 1
@    frame linewidth 1.0
@    frame color 1
@    frame pattern 1
@    frame background color 0
@    frame background pattern 0
@    s0 hidden false
@    s0 type xy
@    s0 symbol 0
@    s0 symbol size 1.000000
@    s0 symbol color 3
@    s0 symbol pattern 1
@    s0 symbol fill color 3
@    s0 symbol fill pattern 0
@    s0 symbol linewidth 1.0
@    s0 symbol linestyle 1
@    s0 symbol char 65
@    s0 symbol char font 0
@    s0 symbol skip 0
@    s0 line type 1
@    s0 line linestyle 1
@    s0 line linewidth 1.0
@    s0 line color 3
@    s0 line pattern 1
@    s0 baseline type 0
@    s0 baseline off
@    s0 dropline off
@    s0 fill type 0
@    s0 fill rule 0
@    s0 fill color 1
@    s0 fill pattern 1
@    s0 avalue off
@    s0 avalue type 2
@    s0 avalue char size 1.000000
@    s0 avalue font 0
@    s0 avalue color 1
@    s0 avalue rot 0
@    s0 avalue format general
@    s0 avalue prec 3
@    s0 avalue prepend ""
@    s0 avalue append ""
@    s0 avalue offset 0.000000 , 0.000000
@    s0 errorbar on
@    s0 errorbar place both
@    s0 errorbar color 3
@    s0 errorbar pattern 1
@    s0 errorbar size 1.000000
@    s0 errorbar linewidth 1.0
@    s0 errorbar linestyle 1
@    s0 errorbar riser linewidth 1.0
@    s0 errorbar riser linestyle 1
@    s0 errorbar riser clip off
@    s0 errorbar riser clip length 0.100000
@    s0 comment "/Users/KCheng/Desktop/cg_small_water_run/md-run-lonestar/namchi-04-26-2014/g-mind/1md-1.0nm-results/DPP-numcont-.xvg"
@    s0 legend  ""
@    s1 hidden false
@    s1 type xy
@    s1 symbol 0
@    s1 symbol size 1.000000
@    s1 symbol color 11
@    s1 symbol pattern 1
@    s1 symbol fill color 11
@    s1 symbol fill pattern 0
@    s1 symbol linewidth 1.0
@    s1 symbol linestyle 1
@    s1 symbol char 65
@    s1 symbol char font 0
@    s1 symbol skip 0
@    s1 line type 1
@    s1 line linestyle 1
@    s1 line linewidth 1.0
@    s1 line color 11
@    s1 line pattern 1
@    s1 baseline type 0
@    s1 baseline off
@    s1 dropline off
@    s1 fill type 0
@    s1 fill rule 0
@    s1 fill color 1
@    s1 fill pattern 1
@    s1 avalue off
@    s1 avalue type 2
@    s1 avalue char size 1.000000
@    s1 avalue font 0
@    s1 avalue color 1
@    s1 avalue rot 0
@    s1 avalue format general
@    s1 avalue prec 3
@    s1 avalue prepend ""
@    s1 avalue append ""
@    s1 avalue offset 0.000000 , 0.000000
@    s1 errorbar on
@    s1 errorbar place both
@    s1 errorbar color 11
@    s1 errorbar pattern 1
@    s1 errorbar size 1.000000
@    s1 errorbar linewidth 1.0
@    s1 errorbar linestyle 1
@    s1 errorbar riser linewidth 1.0
@    s1 errorbar riser linestyle 1
@    s1 errorbar riser clip off
@    s1 errorbar riser clip length 0.100000
@    s1 comment "/Users/KCheng/Desktop/cg_small_water_run/md-run-lonestar/namchi-04-26-2014/g-mind/1md-1.0nm-results/DUP-numcont-.xvg"
@    s1 legend  ""
@    s2 hidden false
@    s2 type xy
@    s2 symbol 0
@    s2 symbol size 1.000000
@    s2 symbol color 1
@    s2 symbol pattern 1
@    s2 symbol fill color 1
@    s2 symbol fill pattern 0
@    s2 symbol linewidth 1.0
@    s2 symbol linestyle 1
@    s2 symbol char 65
@    s2 symbol char font 0
@    s2 symbol skip 0
@    s2 line type 1
@    s2 line linestyle 1
@    s2 line linewidth 1.0
@    s2 line color 1
@    s2 line pattern 1
@    s2 baseline type 0
@    s2 baseline off
@    s2 dropline off
@    s2 fill type 0
@    s2 fill rule 0
@    s2 fill color 1
@    s2 fill pattern 1
@    s2 avalue off
@    s2 avalue type 2
@    s2 avalue char size 1.000000
@    s2 avalue font 0
@    s2 avalue color 1
@    s2 avalue rot 0
@    s2 avalue format general
@    s2 avalue prec 3
@    s2 avalue prepend ""
@    s2 avalue append ""
@    s2 avalue offset 0.000000 , 0.000000
@    s2 errorbar on
@    s2 errorbar place both
@    s2 errorbar color 1
@    s2 errorbar pattern 1
@    s2 errorbar size 1.000000
@    s2 errorbar linewidth 1.0
@    s2 errorbar linestyle 1
@    s2 errorbar riser linewidth 1.0
@    s2 errorbar riser linestyle 1
@    s2 errorbar riser clip off
@    s2 errorbar riser clip length 0.100000
@    s2 comment "/Users/KCheng/Desktop/cg_small_water_run/md-run-lonestar/namchi-04-26-2014/g-mind/1md-1.0nm-results/CHO-numcont-.xvg"
@    s2 legend  ""
@g2 on
@g2 hidden false
@g2 type XY
@g2 stacked false
@g2 bar hgap 0.000000
@g2 fixedpoint off
@g2 fixedpoint type 0
@g2 fixedpoint xy 0.000000, 0.000000
@g2 fixedpoint format general general
@g2 fixedpoint prec 6, 6
@with g2
@    world 0, 0, 130, 1
@    stack world 0, 0, 0, 0
@    znorm 1
@    view 0.100000, 0.100000, 0.800000, 0.330000
@    title ""
@    title font 0
@    title size 1.500000
@    title color 1
@    subtitle ""
@    subtitle font 0
@    subtitle size 1.000000
@    subtitle color 1
@    xaxes scale Normal
@    yaxes scale Normal
@    xaxes invert off
@    yaxes invert off
@    xaxis  on
@    xaxis  type zero false
@    xaxis  offset 0.000000 , 0.000000
@    xaxis  bar on
@    xaxis  bar color 1
@    xaxis  bar linestyle 1
@    xaxis  bar linewidth 1.0
@    xaxis  label "Residue (#)"
@    xaxis  label layout para
@    xaxis  label place auto
@    xaxis  label char size 0.900000
@    xaxis  label font 0
@    xaxis  label color 1
@    xaxis  label place normal
@    xaxis  tick on
@    xaxis  tick major 26
@    xaxis  tick minor ticks 1
@    xaxis  tick default 6
@    xaxis  tick place rounded true
@    xaxis  tick in
@    xaxis  tick major size 1.000000
@    xaxis  tick major color 1
@    xaxis  tick major linewidth 1.0
@    xaxis  tick major linestyle 1
@    xaxis  tick major grid off
@    xaxis  tick minor color 1
@    xaxis  tick minor linewidth 1.0
@    xaxis  tick minor linestyle 1
@    xaxis  tick minor grid off
@    xaxis  tick minor size 0.500000
@    xaxis  ticklabel on
@    xaxis  ticklabel format general
@    xaxis  ticklabel prec 5
@    xaxis  ticklabel formula ""
@    xaxis  ticklabel append ""
@    xaxis  ticklabel prepend ""
@    xaxis  ticklabel angle 0
@    xaxis  ticklabel skip 0
@    xaxis  ticklabel stagger 0
@    xaxis  ticklabel place normal
@    xaxis  ticklabel offset auto
@    xaxis  ticklabel offset 0.000000 , 0.010000
@    xaxis  ticklabel start type auto
@    xaxis  ticklabel start 0.000000
@    xaxis  ticklabel stop type auto
@    xaxis  ticklabel stop 0.000000
@    xaxis  ticklabel char size 0.800000
@    xaxis  ticklabel font 0
@    xaxis  ticklabel color 1
@    xaxis  tick place both
@    xaxis  tick spec type none
@    yaxis  on
@    yaxis  type zero false
@    yaxis  offset 0.000000 , 0.000000
@    yaxis  bar on
@    yaxis  bar color 1
@    yaxis  bar linestyle 1
@    yaxis  bar linewidth 1.0
@    yaxis  label "Minimum Distance (nm)"
@    yaxis  label layout para
@    yaxis  label place auto
@    yaxis  label char size 0.900000
@    yaxis  label font 0
@    yaxis  label color 1
@    yaxis  label place normal
@    yaxis  tick on
@    yaxis  tick major 0.2
@    yaxis  tick minor ticks 1
@    yaxis  tick default 6
@    yaxis  tick place rounded true
@    yaxis  tick in
@    yaxis  tick major size 1.000000
@    yaxis  tick major color 1
@    yaxis  tick major linewidth 1.0
@    yaxis  tick major linestyle 1
@    yaxis  tick major grid off
@    yaxis  tick minor color 1
@    yaxis  tick minor linewidth 1.0
@    yaxis  tick minor linestyle 1
@    yaxis  tick minor grid off
@    yaxis  tick minor size 0.500000
@    yaxis  ticklabel on
@    yaxis  ticklabel format general
@    yaxis  ticklabel prec 5
@    yaxis  ticklabel formula ""
@    yaxis  ticklabel append ""
@    yaxis  ticklabel prepend ""
@    yaxis  ticklabel angle 0
@    yaxis  ticklabel skip 0
@    yaxis  ticklabel stagger 0
@    yaxis  ticklabel place normal
@    yaxis  ticklabel offset auto
@    yaxis  ticklabel offset 0.000000 , 0.010000
@    yaxis  ticklabel start type auto
@    yaxis  ticklabel start 0.000000
@    yaxis  ticklabel stop type auto
@    yaxis  ticklabel stop 0.000000
@    yaxis  ticklabel char size 0.800000
@    yaxis  ticklabel font 0
@    yaxis  ticklabel color 1
@    yaxis  tick place both
@    yaxis  tick spec type none
@    altxaxis  off
@    altyaxis  off
@    legend on
@    legend loctype view
@    legend 0.78, 0.8
@    legend box color 1
@    legend box pattern 1
@    legend box linewidth 1.0
@    legend box linestyle 1
@    legend box fill color 0
@    legend box fill pattern 1
@    legend font 0
@    legend char size 1.000000
@    legend color 1
@    legend length 2
@    legend vgap 1
@    legend hgap 1
@    legend invert false
@    frame type 0
@    frame linestyle 1
@    frame linewidth 1.0
@    frame color 1
@    frame pattern 1
@    frame background color 0
@    frame background pattern 0
@    s0 hidden false
@    s0 type xy
@    s0 symbol 0
@    s0 symbol size 1.000000
@    s0 symbol color 3
@    s0 symbol pattern 1
@    s0 symbol fill color 3
@    s0 symbol fill pattern 0
@    s0 symbol linewidth 1.0
@    s0 symbol linestyle 1
@    s0 symbol char 65
@    s0 symbol char font 0
@    s0 symbol skip 0
@    s0 line type 1
@    s0 line linestyle 1
@    s0 line linewidth 1.0
@    s0 line color 3
@    s0 line pattern 1
@    s0 baseline type 0
@    s0 baseline off
@    s0 dropline off
@    s0 fill type 0
@    s0 fill rule 0
@    s0 fill color 1
@    s0 fill pattern 1
@    s0 avalue off
@    s0 avalue type 2
@    s0 avalue char size 1.000000
@    s0 avalue font 0
@    s0 avalue color 1
@    s0 avalue rot 0
@    s0 avalue format general
@    s0 avalue prec 3
@    s0 avalue prepend ""
@    s0 avalue append ""
@    s0 avalue offset 0.000000 , 0.000000
@    s0 errorbar on
@    s0 errorbar place both
@    s0 errorbar color 3
@    s0 errorbar pattern 1
@    s0 errorbar size 1.000000
@    s0 errorbar linewidth 1.0
@    s0 errorbar linestyle 1
@    s0 errorbar riser linewidth 1.0
@    s0 errorbar riser linestyle 1
@    s0 errorbar riser clip off
@    s0 errorbar riser clip length 0.100000
@    s0 comment "/Users/KCheng/Desktop/cg_small_water_run/md-run-lonestar/namchi-04-26-2014/g-mind/1md-1.0nm-results/DPP-res-.xvg"
@    s0 legend  ""
@    s1 hidden false
@    s1 type xy
@    s1 symbol 0
@    s1 symbol size 1.000000
@    s1 symbol color 11
@    s1 symbol pattern 1
@    s1 symbol fill color 11
@    s1 symbol fill pattern 0
@    s1 symbol linewidth 1.0
@    s1 symbol linestyle 1
@    s1 symbol char 65
@    s1 symbol char font 0
@    s1 symbol skip 0
@    s1 line type 1
@    s1 line linestyle 1
@    s1 line linewidth 1.0
@    s1 line color 11
@    s1 line pattern 1
@    s1 baseline type 0
@    s1 baseline off
@    s1 dropline off
@    s1 fill type 0
@    s1 fill rule 0
@    s1 fill color 1
@    s1 fill pattern 1
@    s1 avalue off
@    s1 avalue type 2
@    s1 avalue char size 1.000000
@    s1 avalue font 0
@    s1 avalue color 1
@    s1 avalue rot 0
@    s1 avalue format general
@    s1 avalue prec 3
@    s1 avalue prepend ""
@    s1 avalue append ""
@    s1 avalue offset 0.000000 , 0.000000
@    s1 errorbar on
@    s1 errorbar place both
@    s1 errorbar color 11
@    s1 errorbar pattern 1
@    s1 errorbar size 1.000000
@    s1 errorbar linewidth 1.0
@    s1 errorbar linestyle 1
@    s1 errorbar riser linewidth 1.0
@    s1 errorbar riser linestyle 1
@    s1 errorbar riser clip off
@    s1 errorbar riser clip length 0.100000
@    s1 comment "/Users/KCheng/Desktop/cg_small_water_run/md-run-lonestar/namchi-04-26-2014/g-mind/1md-1.0nm-results/DUP-res-.xvg"
@    s1 legend  ""
@    s2 hidden false
@    s2 type xy
@    s2 symbol 0
@    s2 symbol size 1.000000
@    s2 symbol color 1
@    s2 symbol pattern 1
@    s2 symbol fill color 1
@    s2 symbol fill pattern 0
@    s2 symbol linewidth 1.0
@    s2 symbol linestyle 1
@    s2 symbol char 65
@    s2 symbol char font 0
@    s2 symbol skip 0
@    s2 line type 1
@    s2 line linestyle 1
@    s2 line linewidth 1.0
@    s2 line color 1
@    s2 line pattern 1
@    s2 baseline type 0
@    s2 baseline off
@    s2 dropline off
@    s2 fill type 0
@    s2 fill rule 0
@    s2 fill color 1
@    s2 fill pattern 1
@    s2 avalue off
@    s2 avalue type 2
@    s2 avalue char size 1.000000
@    s2 avalue font 0
@    s2 avalue color 1
@    s2 avalue rot 0
@    s2 avalue format general
@    s2 avalue prec 3
@    s2 avalue prepend ""
@    s2 avalue append ""
@    s2 avalue offset 0.000000 , 0.000000
@    s2 errorbar on
@    s2 errorbar place both
@    s2 errorbar color 1
@    s2 errorbar pattern 1
@    s2 errorbar size 1.000000
@    s2 errorbar linewidth 1.0
@    s2 errorbar linestyle 1
@    s2 errorbar riser linewidth 1.0
@    s2 errorbar riser linestyle 1
@    s2 errorbar riser clip off
@    s2 errorbar riser clip length 0.100000
@    s2 comment "/Users/KCheng/Desktop/cg_small_water_run/md-run-lonestar/namchi-04-26-2014/g-mind/1md-1.0nm-results/CHO-res-.xvg"
@    s2 legend  ""
@target G0.S0
@type xy
0 1.245231
0.02 0.702086
0.04 0.5164783
0.06 0.9323892
0.08 1.884854
0.1 3.085487
0.12 3.889964
0.14 2.598932
0.16 2.132493
0.18 1.582538
0.2 2.044823
0.22 1.323083
0.24 0.5815713
0.26 1.429912
0.28 0.4880829
0.3 0.8893822
0.32 2.624219
0.34 1.802428
0.36 0.5550673
0.38 0.4747628
0.4 0.5081582
0.42 0.4534859
0.44 0.4691749
0.46 0.4863131
0.48 0.4481356
0.5 0.4791659
0.52 0.4551373
0.54 0.4684808
0.56 0.4620064
0.58 0.4846391
0.6 0.4682153
0.62 0.4944184
0.64 0.4599183
0.66 0.4544775
0.68 0.4626282
0.7 0.4563166
0.72 0.4693345
0.74 0.4725989
0.76 0.8661122
0.78 0.4715134
0.8 0.4684018
0.82 0.4623317
0.84 0.4734448
0.86 0.5044304
0.88 0.4525762
0.9 0.4793742
0.92 0.4700525
0.94 0.4552744
0.96 0.4486926
0.98 0.4605975
1 0.4538167
1.02 0.4553574
1.04 0.4627371
1.06 0.46586
1.08 0.4648926
1.1 0.4693353
1.12 0.4632491
1.14 0.4596464
1.16 0.4633034
1.18 0.4602174
1.2 0.4525756
1.22 0.4597281
1.24 0.4390328
1.26 0.4623848
1.28 0.4580399
1.3 0.4507218
1.32 0.450167
1.34 0.4287775
1.36 0.4723875
1.38 0.4548075
1.4 0.4560975
1.42 0.4586391
1.44 0.4558775
1.46 0.4564539
1.48 0.4557137
1.5 0.4531275
1.52 0.4525756
1.54 0.4520515
1.56 0.4514973
1.58 0.4586395
1.6 0.4573298
1.62 0.4564259
1.64 0.4667441
1.66 0.4455896
1.68 0.4442413
1.7 0.4538177
1.72 0.4494995
1.74 0.4551096
1.76 0.4632762
1.78 0.4686413
1.8 0.4512483
1.82 0.460054
1.84 0.4579847
1.86 0.436148
1.88 0.4559062
1.9 0.4546971
1.92 0.4553571
1.94 0.4591568
1.96 0.4437058
1.98 0.4540374
2 0.4561253
2.02 0.4532381
2.04 0.4555492
2.06 0.4443535
2.08 0.429476
2.1 0.4511651
2.12 0.4526317
2.14 0.4607055
2.16 0.4563168
2.18 0.4618173
2.2 0.4601355
2.22 0.4561804
2.24 0.4546707
2.26 0.4650806
2.28 0.4669051
2.3 0.4546708
2.32 0.4682142
2.34 0.4655639
2.36 0.4564538
2.38 0.4571927
2.4 0.4541755
2.42 0.4562345
2.44 0.4466262
2.46 0.4638425
2.48 0.4504999
2.5 0.4644888
2.52 0.4446628
2.54 0.4528247
2.56 0.442662
2.58 0.4502501
2.6 0.4440717
2.62 0.4477445
2.64 0.4540372
2.66 0.4802601
2.68 0.4618709
2.7 0.455549
2.72 0.4479677
2.74 0.4553572
2.76 0.4574934
2.78 0.466931
2.8 0.4576572
2.82 0.469095
2.84 0.4687484
2.86 0.4545606
2.88 0.446598
2.9 0.4574112
2.92 0.4576297
2.94 0.4710097
2.96 0.4714338
2.98 0.4630871
3 0.441927
3.02 0.4579572
3.04 0.4502501
3.06 0.4793744
3.08 0.4953273
3.1 0.4810922
3.12 0.465242
3.14 0.4618172
3.16 0.4596465
3.18 0.4560151
3.2 0.4584756
3.22 0.4514699
3.24 0.4703989
3.26 0.4837872
3.28 0.4649191
3.3 0.4748945
3.32 0.4539822
3.34 0.4531553
3.36 0.4616549
3.38 0.472361
3.4 0.465537
3.42 0.4570282
3.44 0.4570006
3.46 0.4623043
3.48 0.4587214
3.5 0.4714077
3.52 0.4641395
3.54 0.4753164
3.56 0.4467103
3.58 0.4534586
3.6 0.4498329
3.62 0.4702665
3.64 0.4570009
3.66 0.4435362
3.68 0.4823379
3.7 0.4586391
3.72 0.4433959
3.74 0.473022
3.76 0.4506103
3.78 0.4574108
3.8 0.4500563
3.82 0.4641657
3.84 0.4540918
3.86 0.4599192
3.88 0.4532384
3.9 0.449917
3.92 0.45883
3.94 0.4479115
3.96 0.4644623
3.98 0.4510822
4 0.4474648
4.02 0.4325214
4.04 0.4811188
4.06 0.4690683
4.08 0.4712488
4.1 0.4769431
4.12 0.4526584
4.14 0.4599457
4.16 0.4594289
4.18 0.4611406
4.2 0.4594014
4.22 0.4659668
4.24 0.4408515
4.26 0.4831665
4.28 0.4598371
4.3 0.4656985
4.32 0.4588293
4.34 0.4635737
4.36 0.4589932
4.38 0.4486923
4.4 0.4637619
4.42 0.4574113
4.44 0.455933
4.46 0.4680007
4.48 0.4514696
4.5 0.4560977
4.52 0.4594833
4.54 0.4672798
4.56 0.4584218
4.58 0.4671461
4.6 0.4676
4.62 0.4738673
4.64 0.4636814
4.66 0.4827011
4.68 0.457192
4.7 0.4759461
4.72 0.4537066
4.74 0.4558505
4.76 0.4494727
4.78 0.4501663
4.8 0.4615194
4.82 0.4530177
4.84 0.4467938
4.86 0.4675734
4.88 0.4719639
4.9 0.4483856
4.92 0.4654032
4.94 0.4511648
4.96 0.47244
4.98 0.4570009
5 0.4443814
5.02 0.474921
5.04 0.4484978
5.06 0.4511375
5.08 0.4638431
5.1 0.4548908
5.12 0.4533485
5.14 0.458421
5.16 0.4556867
5.18 0.4466262
5.2 0.4551372
5.22 0.4613301
5.24 0.4715127
5.26 0.4700262
5.28 0.4728896
5.3 0.4647852
5.32 0.4568094
5.34 0.4678943
5.36 0.4813786
5.38 0.4624126
5.4 0.4446906
5.42 0.4686948
5.44 0.4736293
5.46 0.4648112
5.48 0.4654301
5.5 0.4572745
5.52 0.4552746
5.54 0.4452805
5.56 0.4541194
5.58 0.4510815
5.6 0.4616543
5.62 0.4677875
5.64 0.4601634
5.66 0.4672528
5.68 0.4560974
5.7 0.4695478
5.72 0.4760778
5.74 0.4547802
5.76 0.4561803
5.78 0.4555484
5.8 0.4615193
5.82 0.4758943
5.84 0.4561799
5.86 0.482156
5.88 0.4680009
5.9 0.453459
5.92 0.4638964
5.94 0.4461496
5.96 0.4411348
5.98 0.4571652
6 0.4668244
6.02 0.4459262
6.04 0.4723612
6.06 0.4481353
6.08 0.4596195
6.1 0.451913
6.12 0.4546704
6.14 0.4555761
6.16 0.4543399
6.18 0.4511375
6.2 0.4654027
6.22 0.4553571
6.24 0.4391187
6.26 0.4611673
6.28 0.4451407
6.3 0.4523831
6.32 0.4643275
6.34 0.4373497
6.36 0.4667438
6.38 0.4605973
6.4 0.4611135
6.42 0.4563437
6.44 0.4519121
6.46 0.44925
6.48 0.4604617
6.5 0.4418429
6.52 0.4548078
6.54 0.4484702
6.56 0.4494994
6.58 0.450361
6.6 0.4628441
6.62 0.4628714
6.64 0.465537
6.66 0.4710096
6.68 0.4589669
6.7 0.4450285
6.72 0.4543401
6.74 0.4572472
6.76 0.4679746
6.78 0.4436494
6.8 0.4562349
6.82 0.4372925
6.84 0.4483583
6.86 0.451386
6.88 0.4603534
6.9 0.4627093
6.92 0.4574385
6.94 0.4499167
6.96 0.4630339
6.98 0.4541203
7 0.4599185
7.02 0.4635461
7.04 0.4410781
7.06 0.4639233
7.08 0.453348
7.1 0.4521612
7.12 0.4513866
7.14 0.4601356
7.16 0.4945708
7.18 0.4644886
7.2 0.4561244
7.22 0.4534871
7.24 0.4705315
7.26 0.4519676
7.28 0.4559333
7.3 0.4535969
7.32 0.4387195
7.34 0.4704784
7.36 0.4639767
7.38 0.4589934
7.4 0.457165
7.42 0.4568643
7.44 0.4643814
7.46 0.4614108
7.48 0.4642468
7.5 0.4592379
7.52 0.4606794
7.54 0.4613298
7.56 0.4498055
7.58 0.4444378
7.6 0.4334164
7.62 0.4637075
7.64 0.4653231
7.66 0.4588026
7.68 0.4570009
7.7 0.4577394
7.72 0.4627364
7.74 0.4650539
7.76 0.4792442
7.78 0.4639504
7.8 0.4605974
7.82 0.4502777
7.84 0.4561246
7.86 0.4532942
7.88 0.4588298
7.9 0.4687752
7.92 0.4497216
7.94 0.4603535
7.96 0.4452246
7.98 0.4601359
8 0.4570832
8.02 0.4682947
8.04 0.4610046
8.06 0.4563168
8.08 0.462493
8.1 0.449694
8.12 0.4584757
8.14 0.4551099
8.16 0.4700002
8.18 0.4564267
8.2 0.4585033
8.22 0.4409646
8.24 0.4531278
8.26 0.4746308
8.28 0.4451117
8.3 0.4665571
8.32 0.4487761
8.34 0.4391187
8.36 0.4623037
8.38 0.4620061
8.4 0.455467
8.42 0.4736561
8.44 0.45445
8.46 0.4480518
8.48 0.4492768
8.5 0.4518851
8.52 0.4703716
8.54 0.450805
8.56 0.4556862
8.58 0.4534867
8.6 0.4556864
8.62 0.4510546
8.64 0.4557132
8.66 0.4424372
8.68 0.4534586
8.7 0.4461224
8.72 0.4313641
8.74 0.469494
8.76 0.4479677
8.78 0.4498334
8.8 0.449944
8.82 0.4548627
8.84 0.4482186
8.86 0.4552199
8.88 0.4602443
8.9 0.4728896
8.92 0.4536517
8.94 0.4642736
8.96 0.4495556
8.98 0.4628983
9 0.4506099
9.02 0.4399432
9.04 0.4438747
9.06 0.4409933
9.08 0.438691
9.1 0.458912
9.12 0.452714
9.14 0.4548348
9.16 0.4450845
9.18 0.4588027
9.2 0.4527144
9.22 0.4550547
9.24 0.452051
9.26 0.456454
9.28 0.4567823
9.3 0.4580671
9.32 0.4576297
9.34 0.4593742
9.36 0.4576842
9.38 0.4492496
9.4 0.4596195
9.42 0.4503607
9.44 0.4461224
9.46 0.4527969
9.48 0.4481638
9.5 0.4639234
9.52 0.4472408
9.54 0.4514422
9.56 0.4563438
9.58 0.4602721
9.6 0.4598638
9.62 0.4587208
9.64 0.4550274
9.66 0.4604339
9.68 0.461465
9.7 0.4685081
9.72 0.4402275
9.74 0.4568644
9.76 0.4680273
9.78 0.4509162
9.8 0.4486088
9.82 0.4560152
9.84 0.4471294
9.86 0.4519121
9.88 0.4541202
9.9 0.4507211
9.92 0.442098
9.94 0.4504162
9.96 0.4475489
9.98 0.457957
10 0.4444655
10.02 0.4538177
10.04 0.4366921
10.06 0.4601362
10.08 0.4450004
10.1 0.4571101
10.12 0.4524102
10.14 0.4537895
10.16 0.441503
10.18 0.4562898
10.2 0.4626283
10.22 0.457439
10.24 0.4647856
10.26 0.4584205
10.28 0.4484698
10.3 0.4610857
10.32 0.4573287
10.34 0.4654572
10.36 0.4618443
10.38 0.4512483
10.4 0.461763
10.42 0.4387197
10.44 0.4478833
10.46 0.455851
10.48 0.4513032
10.5 0.4512762
10.52 0.4777818
10.54 0.4571927
10.56 0.4633843
10.58 0.4318566
10.6 0.4588024
10.62 0.4709033
10.64 0.4648651
10.66 0.4348852
10.68 0.4702653
10.7 0.4667166
10.72 0.4600277
10.74 0.4483579
10.76 0.4362902
10.78 0.4615195
10.8 0.4457014
10.82 0.4631147
10.84 0.4750258
10.86 0.44587
10.88 0.4606786
10.9 0.4708771
10.92 0.4564264
10.94 0.4722555
10.96 0.4551101
10.98 0.4491377
11 0.4608688
11.02 0.4680544
11.04 0.4426625
11.06 0.4474923
11.08 0.4531561
11.1 0.4577398
11.12 0.4627099
11.14 0.445281
11.16 0.4674664
11.18 0.4618439
11.2 0.4488041
11.22 0.4493329
11.24 0.4493884
11.26 0.4411631
11.28 0.4509987
11.3 0.4602723
11.32 0.4645963
11.34 0.4584757
11.36 0.4560968
11.38 0.4562075
11.4 0.449139
11.42 0.4609501
11.44 0.4630604
11.46 0.443565
11.48 0.4602722
11.5 0.4639237
11.52 0.4560982
11.54 0.4540372
11.56 0.4521616
11.58 0.4564537
11.6 0.4574386
11.62 0.457028
11.64 0.4530452
11.66 0.4509159
11.68 0.45478
11.7 0.4642744
11.72 0.4553574
11.74 0.4677073
11.76 0.4593747
11.78 0.4759724
11.8 0.4633033
11.82 0.4652148
11.84 0.4601356
11.86 0.4762877
11.88 0.4596464
11.9 0.4568641
11.92 0.4596467
11.94 0.4539822
11.96 0.4539825
11.98 0.4623034
12 0.4786961
12.02 0.4633038
12.04 0.4635191
12.06 0.4918835
12.08 0.4797132
12.1 0.4706113
12.12 0.4600275
12.14 0.4608957
12.16 0.4621958
12.18 0.4601635
12.2 0.4738142
12.22 0.4556859
12.24 0.4368633
12.26 0.4574383
12.28 0.4540097
12.3 0.4508604
12.32 0.4652423
12.34 0.4527968
12.36 0.4701599
12.38 0.4654296
12.4 0.4576837
12.42 0.4792971
12.44 0.4705844
12.46 0.4446906
12.48 0.4582847
12.5 0.4497499
12.52 0.4633841
12.54 0.460027
12.56 0.4434237
12.58 0.447381
12.6 0.4659935
12.62 0.4544503
12.64 0.4543949
12.66 0.4531281
12.68 0.4693346
12.7 0.4562897
12.72 0.4730222
12.74 0.4430859
12.76 0.4567544
12.78 0.4535963
12.8 0.4647848
12.82 0.4645697
12.84 0.4488313
12.86 0.4518021
12.88 0.4594836
12.9 0.4600547
12.92 0.4673596
12.94 0.4532114
12.96 0.453156
12.98 0.4581761
13 0.4542299
13.02 0.4452807
13.04 0.4769172
13.06 0.4274925
13.08 0.4663961
13.1 0.4711157
13.12 0.4560969
13.14 0.4654836
13.16 0.4791919
13.18 0.4677079
13.2 0.4651343
13.22 0.4593751
13.24 0.4728109
13.26 0.4526309
13.28 0.4677868
13.3 0.4446065
13.32 0.4474647
13.34 0.4671459
13.36 0.4561796
13.38 0.4689091
13.4 0.4727844
13.42 0.4502495
13.44 0.4810665
13.46 0.4782522
13.48 0.4759461
13.5 0.4720964
13.52 0.4588301
13.54 0.4712218
13.56 0.4719372
13.58 0.4670384
13.6 0.4832703
13.62 0.4823122
13.64 0.4669849
13.66 0.4845869
13.68 0.4570015
13.7 0.4587208
13.72 0.4706644
13.74 0.4638157
13.76 0.4517746
13.78 0.4554938
13.8 0.4513869
13.82 0.4572741
13.84 0.4605971
13.86 0.4638426
13.88 0.4536798
13.9 0.4607876
13.92 0.4671455
13.94 0.4608148
13.96 0.4565359
13.98 0.462521
14 0.4489153
14.02 0.4508324
14.04 0.4599997
14.06 0.4604885
14.08 0.4527695
14.1 0.4591844
14.12 0.4507215
14.14 0.4419844
14.16 0.4452526
14.18 0.458421
14.2 0.4513869
14.22 0.4589665
14.24 0.4604889
14.26 0.4314513
14.28 0.4662619
14.3 0.4746841
14.32 0.4495281
14.34 0.4542297
14.36 0.4601087
14.38 0.4571654
14.4 0.452217
14.42 0.45183
14.44 0.4556862
14.46 0.4459536
14.48 0.4508043
14.5 0.4466265
14.52 0.4368929
14.54 0.4615461
14.56 0.4532377
14.58 0.4514974
14.6 0.4514976
14.62 0.4607055
14.64 0.4553015
14.66 0.4675474
14.68 0.4683483
14.7 0.4577665
14.72 0.4616547
14.74 0.4451119
14.76 0.4583389
14.78 0.4637078
14.8 0.4480515
14.82 0.436606
14.84 0.4604618
14.86 0.4317409
14.88 0.4475208
14.9 0.4523548
14.92 0.4795052
14.94 0.4390331
14.96 0.4425498
14.98 0.4602715
15 0.4522723
15.02 0.4645954
15.04 0.4614111
15.06 0.4534586
15.08 0.4623852
15.1 0.4618171
15.12 0.4781475
15.14 0.455521
15.16 0.457412
15.18 0.4489432
15.2 0.4687482
15.22 0.4406239
15.24 0.4633303
15.26 0.4651347
15.28 0.4592927
15.3 0.4651346
15.32 0.4491382
15.34 0.4401709
15.36 0.4643544
15.38 0.4473815
15.4 0.4665033
15.42 0.4508606
15.44 0.4439588
15.46 0.4491378
15.48 0.4655372
15.5 0.478566
15.52 0.4546697
15.54 0.4642468
15.56 0.4311033
15.58 0.4580664
15.6 0.4563164
15.62 0.458721
15.64 0.450166
15.66 0.4674937
15.68 0.4498336
15.7 0.4516915
15.72 0.4659399
15.74 0.4434522
15.76 0.4575205
15.78 0.4503883
15.8 0.4583397
15.82 0.4477998
15.84 0.4513595
15.86 0.4541202
15.88 0.4573022
15.9 0.4567819
15.92 0.4510821
15.94 0.4527974
15.96 0.4623041
15.98 0.4617899
16 0.4575205
16.02 0.4635192
16.04 0.4677075
16.06 0.4632759
16.08 0.4500283
16.1 0.4411633
16.12 0.453899
16.14 0.4531001
16.16 0.4707971
16.18 0.4610046
16.2 0.4382351
16.22 0.4532383
16.24 0.4493329
16.26 0.4611122
16.28 0.4547802
16.3 0.4610857
16.32 0.4507213
16.34 0.4406241
16.36 0.4572198
16.38 0.4618172
16.4 0.4397154
16.42 0.4498049
16.44 0.4431139
16.46 0.4470174
16.48 0.4462622
16.5 0.4626284
16.52 0.449972
16.54 0.458721
16.56 0.4399149
16.58 0.4589384
16.6 0.4540375
16.62 0.4452802
16.64 0.452161
16.66 0.4563444
16.68 0.4622231
16.7 0.4706641
16.72 0.4594835
16.74 0.4509991
16.76 0.4620062
16.78 0.4572475
16.8 0.4616549
16.82 0.4562344
16.84 0.4633032
16.86 0.4522165
16.88 0.4505833
16.9 0.4532939
16.92 0.4489433
16.94 0.4687484
16.96 0.4500561
16.98 0.4478005
17 0.4752633
17.02 0.4659665
17.04 0.4623308
17.06 0.4712215
17.08 0.4549996
17.1 0.4451123
17.12 0.4616007
17.14 0.4644881
17.16 0.4589123
17.18 0.4624128
17.2 0.4717256
17.22 0.4597278
17.24 0.4506943
17.26 0.4659399
17.28 0.4732339
17.3 0.4502493
17.32 0.4579023
17.34 0.4528797
17.36 0.4591835
17.38 0.4611122
17.4 0.4604346
17.42 0.4747896
17.44 0.4533482
17.46 0.4470454
17.48 0.4591573
17.5 0.4430856
17.52 0.4565092
17.54 0.4562898
17.56 0.4606791
17.58 0.4704255
17.6 0.4695472
17.62 0.4614108
17.64 0.4677071
17.66 0.4441006
17.68 0.4534588
17.7 0.4592114
17.72 0.4553022
17.74 0.4408516
17.76 0.4574931
17.78 0.4424931
17.8 0.4520505
17.82 0.4629526
17.84 0.4744731
17.86 0.4473815
17.88 0.4458135
17.9 0.458312
17.92 0.4499726
17.94 0.4479398
17.96 0.4661274
17.98 0.4479121
18 0.45793
18.02 0.4468218
18.04 0.4554393
18.06 0.4657786
18.08 0.4596191
18.1 0.4533483
18.12 0.4489438
18.14 0.4447751
18.16 0.4500562
18.18 0.4313645
18.2 0.4541203
18.22 0.4502498
18.24 0.4534588
18.26 0.4488321
18.28 0.4474654
18.3 0.4444374
18.32 0.4667442
18.34 0.442521
18.36 0.4419275
18.38 0.4699732
18.4 0.4467103
18.42 0.4428885
18.44 0.4542298
18.46 0.4624658
18.48 0.4583938
18.5 0.4729956
18.52 0.4493887
18.54 0.4520229
18.56 0.4586393
18.58 0.4504172
18.6 0.4404829
18.62 0.4653233
18.64 0.4475764
18.66 0.4572477
18.68 0.4544505
18.7 0.454037
18.72 0.4535418
18.74 0.4635186
18.76 0.458776
18.78 0.4511376
18.8 0.4572741
18.82 0.4601359
18.84 0.4567272
18.86 0.4671186
18.88 0.4659665
18.9 0.4662076
18.92 0.4451124
18.94 0.445786
18.96 0.4650537
18.98 0.4467662
19 0.4688284
19.02 0.471938
19.04 0.4635192
19.06 0.4309873
19.08 0.4455053
19.1 0.4665563
19.12 0.4580669
19.14 0.4635456
19.16 0.4500552
19.18 0.4596195
19.2 0.4488321
19.22 0.4567821
19.24 0.4565902
19.26 0.4670382
19.28 0.4496104
19.3 0.4436781
19.32 0.4389476
19.34 0.4655376
19.36 0.4443257
19.38 0.4534865
19.4 0.4668243
19.42 0.4527688
19.44 0.4387768
19.46 0.4760253
19.48 0.4539828
19.5 0.4541204
19.52 0.4597287
19.54 0.4697075
19.56 0.4688278
19.58 0.4741837
19.6 0.4545323
19.62 0.4445511
19.64 0.4392611
19.66 0.4477159
19.68 0.4399434
19.7 0.4677871
19.72 0.4448875
19.74 0.4451123
19.76 0.4553574
19.78 0.4564537
19.8 0.4615193
19.82 0.440596
19.84 0.4691479
19.86 0.4547804
19.88 0.4433399
19.9 0.4513594
19.92 0.45025
19.94 0.4491659
19.96 0.4583941
19.98 0.4544775
20 0.4637622
&
@target G0.S1
@type xy
0 2.045855
0.02 1.465103
0.04 0.4457297
0.06 1.933475
0.08 2.334095
0.1 2.44952
0.12 3.129872
0.14 0.5100977
0.16 2.277175
0.18 1.14913
0.2 2.619618
0.22 0.6339949
0.24 1.67453
0.26 3.338345
0.28 0.511151
0.3 2.765723
0.32 3.316998
0.34 2.302396
0.36 0.5127131
0.38 0.6544648
0.4 0.5284411
0.42 0.4648929
0.44 0.4537901
0.46 0.4648388
0.48 0.4440716
0.5 0.4564546
0.52 0.4394599
0.54 0.4356033
0.56 0.4497501
0.58 0.4553571
0.6 0.4601356
0.62 0.4465422
0.64 0.4404826
0.66 0.4366353
0.68 0.4478001
0.7 0.4474655
0.72 0.4519676
0.74 0.4348847
0.76 0.4499716
0.78 0.4552471
0.8 0.4379783
0.82 0.4590482
0.84 0.4635192
0.86 0.4428598
0.88 0.4388053
0.9 0.4357178
0.92 0.4473249
0.94 0.4556591
0.96 0.4267326
0.98 0.4488318
1 0.467146
1.02 0.467788
1.04 0.4534591
1.06 0.4472977
1.08 0.4522442
1.1 0.454533
1.12 0.4650545
1.14 0.4510825
1.16 0.4737346
1.18 0.475211
1.2 0.461654
1.22 0.4493886
1.24 0.4667439
1.26 0.4492211
1.28 0.4898471
1.3 0.5146114
1.32 0.4722816
1.34 0.4601089
1.36 0.4688545
1.38 0.4734445
1.4 0.4556859
1.42 0.4716988
1.44 0.4809104
1.46 0.4517191
1.48 0.4706645
1.5 0.4792962
1.52 0.4528526
1.54 0.4275805
1.56 0.4686145
1.58 0.4454778
1.6 0.4729163
1.62 0.4624121
1.64 0.4716464
1.66 0.4520513
1.68 0.463627
1.7 0.4549995
1.72 0.4891571
1.74 0.4699995
1.76 0.4689617
1.78 0.4605969
1.8 0.4539539
1.82 0.4448031
1.84 0.4656983
1.86 0.4630871
1.88 0.4445215
1.9 0.4352299
1.92 0.4648922
1.94 0.4499165
1.96 0.471884
1.98 0.4527694
2 0.4677079
2.02 0.4633851
2.04 0.4552469
2.06 0.4542576
2.08 0.4842261
2.1 0.4927724
2.12 0.4576572
2.14 0.4677072
2.16 0.4602993
2.18 0.4498332
2.2 0.4621689
2.22 0.4606791
2.24 0.4725204
2.26 0.4567553
2.28 0.4606525
2.3 0.447018
2.32 0.4315955
2.34 0.4704781
2.36 0.7802723
2.38 0.4597291
2.4 0.858211
2.42 0.9587755
2.44 0.4618175
2.46 0.4467941
2.48 0.4838644
2.5 0.4612486
2.52 0.4510263
2.54 0.4452534
2.56 0.4629526
2.58 0.4707712
2.6 0.461411
2.62 0.459211
2.64 0.4434242
2.66 0.4633573
2.68 0.4504166
2.7 0.4601088
2.72 0.4722551
2.74 0.4579301
2.76 0.4639504
2.78 0.4776508
2.8 0.4553571
2.82 0.4619798
2.84 0.4589116
2.86 0.4500001
2.88 0.4689613
2.9 0.4446627
2.92 0.4659934
2.94 0.468641
2.96 0.467493
2.98 0.4596462
3 0.456782
3.02 0.4623307
3.04 0.4478
3.06 0.4468228
3.08 0.4459825
3.1 0.4550278
3.12 0.4563442
3.14 0.4596735
3.16 0.4541204
3.18 0.4504161
3.2 0.4693345
3.22 0.4454492
3.24 0.470213
3.26 0.4681349
3.28 0.4293309
3.3 0.4344529
3.32 0.4513313
3.34 0.4636274
3.36 0.4362913
3.38 0.4589663
3.4 0.4614379
3.42 0.4762884
3.44 0.4687218
3.46 0.4584211
3.48 0.471911
3.5 0.4597281
3.52 0.4517471
3.54 0.4396308
3.56 0.4727046
3.58 0.4533486
3.6 0.4591567
3.62 0.4507213
3.64 0.4620066
3.66 0.4644893
3.68 0.4604346
3.7 0.4430299
3.72 0.4609237
3.74 0.4593748
3.76 0.4531277
3.78 0.4639778
3.8 0.4452246
3.82 0.4503613
3.84 0.454533
3.86 0.447046
3.88 0.4438748
3.9 0.4620336
3.92 0.4486087
3.94 0.4731277
3.96 0.4409083
3.98 0.4719642
4 0.4554391
4.02 0.4424925
4.04 0.4654306
4.06 0.4590482
4.08 0.4556865
4.1 0.4602717
4.12 0.461249
4.14 0.478696
4.16 0.684325
4.18 0.4838133
4.2 0.4671721
4.22 0.4473254
4.24 0.4781735
4.26 0.4610049
4.28 0.4659937
4.3 0.4716191
4.32 0.4624661
4.34 0.4604893
4.36 0.4695477
4.38 0.4602717
4.4 0.4487754
4.42 0.457739
4.44 0.456782
4.46 0.4500272
4.48 0.4631955
4.5 0.4716204
4.52 0.4516913
4.54 0.4536795
4.56 0.4580385
4.58 0.432926
4.6 0.4445223
4.62 0.461763
4.64 0.4562076
4.66 0.4607872
4.68 0.4681079
4.7 0.446262
4.72 0.4580941
4.74 0.4651348
4.76 0.4540377
4.78 0.4746578
4.8 0.4724672
4.82 0.4623856
4.84 0.4555487
4.86 0.4434528
4.88 0.4368918
4.9 0.4400282
4.92 0.4588573
4.94 0.4542302
4.96 0.4648119
4.98 0.4578752
5 0.4575475
5.02 0.4565631
5.04 0.455686
5.06 0.4576293
5.08 0.4726515
5.1 0.4583119
5.12 0.4573294
5.14 0.4372931
5.16 0.4602713
5.18 0.456426
5.2 0.466288
5.22 0.4556586
5.24 0.453238
5.26 0.4353444
5.28 0.4648387
5.3 0.4586388
5.32 0.4455899
5.34 0.4493051
5.36 0.4612208
5.38 0.448804
5.4 0.4539
5.42 0.4591846
5.44 0.457111
5.46 0.4486084
5.48 0.4504995
5.5 0.4530174
5.52 0.4283976
5.54 0.4514978
5.56 0.4672524
5.58 0.462763
5.6 0.4636001
5.62 0.4639503
5.64 0.4505004
5.66 0.4398011
5.68 0.4666367
5.7 0.457739
5.72 0.4475766
5.74 0.4421819
5.76 0.45434
5.78 0.4548902
5.8 0.4527969
5.82 0.4774151
5.84 0.4723608
5.86 0.4519132
5.88 0.4630608
5.9 0.4410504
5.92 0.4565359
5.94 0.439602
5.96 0.4526036
5.98 0.4697605
6 0.4608144
6.02 0.4567823
6.04 0.4698141
6.06 0.4889017
6.08 0.458612
6.1 0.47355
6.12 0.4448592
6.14 0.4890302
6.16 0.8741565
6.18 0.5063101
6.2 0.4825971
6.22 0.4876729
6.24 0.4584212
6.26 0.4670654
6.28 0.457165
6.3 0.795078
6.32 0.4809366
6.34 0.4785918
6.36 0.4521339
6.38 0.4493325
6.4 0.477153
6.42 0.4442973
6.44 0.4596193
6.46 0.4676001
6.48 0.4654568
6.5 0.4697077
6.52 0.4670387
6.54 0.4579303
6.56 0.4715402
6.58 0.4623852
6.6 0.4544504
6.62 0.4746051
6.64 0.4548357
6.66 0.4510819
6.68 0.466181
6.7 0.4574387
6.72 0.4708774
6.74 0.4375212
6.76 0.4583119
6.78 0.4729959
6.8 0.4476044
6.82 0.4575472
6.84 0.4746575
6.86 0.4540372
6.88 0.4553298
6.9 0.4432828
6.92 0.4760517
6.94 0.4523821
6.96 0.4398289
6.98 0.4537069
7 0.4548625
7.02 0.4427477
7.04 0.4615738
7.06 0.442126
7.08 0.4705855
7.1 0.4573015
7.12 0.4464583
7.14 0.4680008
7.16 0.4607059
7.18 0.4487761
7.2 0.4550551
7.22 0.4553569
7.24 0.4459256
7.26 0.4709558
7.28 0.4561526
7.3 0.4574934
7.32 0.4556588
7.34 0.4414177
7.36 0.463627
7.38 0.4669314
7.4 0.448191
7.42 0.4633032
7.44 0.4627091
7.46 0.4385775
7.48 0.4686145
7.5 0.4571654
7.52 0.4549995
7.54 0.4595103
7.56 0.4534867
7.58 0.4655373
7.6 0.4542576
7.62 0.4633308
7.64 0.4724935
7.66 0.4684015
7.68 0.4427477
7.7 0.4582847
7.72 0.4539549
7.74 0.4589937
7.76 0.4588027
7.78 0.4543403
7.8 0.4603803
7.82 0.4718842
7.84 0.4688815
7.86 0.4506379
7.88 0.4428882
7.9 0.4650537
7.92 0.4493605
7.94 0.454533
7.96 0.4484697
7.98 0.4526031
8 0.4524932
8.02 0.4722551
8.04 0.4483858
8.06 0.4532667
8.08 0.4587754
8.1 0.4669314
8.12 0.4667709
8.14 0.4576301
8.16 0.4541197
8.18 0.4680278
8.2 0.4671455
8.22 0.465027
8.24 0.4430293
8.26 0.4446629
8.28 0.4519953
8.3 0.4649733
8.32 0.4556863
8.34 0.4818192
8.36 0.4592932
8.38 0.467814
8.4 0.4623041
8.42 0.4554394
8.44 0.4620068
8.46 0.4474648
8.48 0.4684288
8.5 0.4579304
8.52 0.4477999
8.54 0.4855148
8.56 0.7944344
8.58 1.286041
8.6 1.541177
8.62 0.9751541
8.64 1.074965
8.66 0.4785654
8.68 0.4702662
8.7 0.4613291
8.72 0.4431139
8.74 0.4599456
8.76 0.4410498
8.78 0.4635188
8.8 0.4630333
8.82 0.4727317
8.84 0.4561252
8.86 0.4824157
8.88 0.4599189
8.9 0.7360709
8.92 0.472122
8.94 1.191585
8.96 0.5363301
8.98 1.814677
9 1.358832
9.02 1.148423
9.04 1.255966
9.06 2.436934
9.08 1.792471
9.1 1.318389
9.12 1.898539
9.14 1.370456
9.16 0.8922164
9.18 0.5360271
9.2 0.4740515
9.22 0.5969294
9.24 0.4685351
9.26 0.4434245
9.28 0.489975
9.3 0.4853084
9.32 0.4726788
9.34 0.4427471
9.36 0.4682139
9.38 0.4637075
9.4 0.4664229
9.42 0.4655642
9.44 0.4705589
9.46 0.4805458
9.48 0.4388052
9.5 0.4617904
9.52 0.4564261
9.54 0.4598642
9.56 0.4645965
9.58 0.438663
9.6 0.464354
9.62 0.4631958
9.64 0.4797395
9.66 0.4591568
9.68 0.4359761
9.7 0.4655364
9.72 0.4643809
9.74 0.4623854
9.76 0.525595
9.78 0.4635455
9.8 0.4751058
9.82 0.4593472
9.84 0.5014479
9.86 0.4783825
9.88 1.378278
9.9 1.835626
9.92 1.883255
9.94 1.610846
9.96 1.998937
9.98 1.43908
10 1.087819
10.02 1.373045
10.04 1.559768
10.06 1.272262
10.08 0.4894125
10.1 0.4683219
10.12 0.4642737
10.14 0.4737351
10.16 0.463546
10.18 0.4767337
10.2 0.480208
10.22 0.4857208
10.24 0.4610854
10.26 0.4677074
10.28 0.4889533
10.3 0.5205045
10.32 0.4798172
10.34 0.4490542
10.36 0.4541477
10.38 0.4602713
10.4 0.4630872
10.42 0.4600547
10.44 0.4458139
10.46 0.4588301
10.48 0.4494996
10.5 0.4541193
10.52 0.4478839
10.54 0.4778596
10.56 0.4793746
10.58 0.4495002
10.6 0.4447756
10.62 0.461898
10.64 0.4714607
10.66 0.4189573
10.68 0.4614103
10.7 0.4588028
10.72 0.4640583
10.74 0.4539
10.76 0.4655378
10.78 0.446234
10.8 0.4583663
10.82 0.4560974
10.84 0.4517187
10.86 0.4472974
10.88 0.4512481
10.9 0.4528796
10.92 0.4570833
10.94 0.4472414
10.96 0.4624393
10.98 0.4531007
11 0.4655374
11.02 0.450694
11.04 0.457439
11.06 0.4644355
11.08 0.4488042
11.1 0.4681349
11.12 0.4625475
11.14 0.4631142
11.16 0.4655378
11.18 0.4446626
11.2 0.457411
11.22 0.475237
11.24 0.5591064
11.26 0.8787637
11.28 0.9326574
11.3 0.4596196
11.32 0.4883907
11.34 0.483736
11.36 0.4581211
11.38 0.503463
11.4 0.4844325
11.42 0.5010237
11.44 0.4685617
11.46 0.9603773
11.48 0.7954556
11.5 0.6435258
11.52 0.5180247
11.54 0.4667172
11.56 0.4618982
11.58 0.5174218
11.6 0.4753422
11.62 0.4843813
11.64 0.4528801
11.66 0.4704258
11.68 0.4655377
11.7 0.4556869
11.72 0.4744729
11.74 0.4473812
11.76 0.4570558
11.78 0.4589665
11.8 0.4722289
11.82 0.4595928
11.84 0.4670651
11.86 0.4630334
11.88 0.4676539
11.9 0.4537341
11.92 0.4618442
11.94 0.4736558
11.96 0.4589656
11.98 0.4504166
12 0.4659939
12.02 0.4688826
12.04 0.456755
12.06 0.4484702
12.08 0.4466262
12.1 0.4437622
12.12 0.4437907
12.14 0.4389193
12.16 0.4602712
12.18 0.4583118
12.2 0.4726525
12.22 0.4609498
12.24 0.4643815
12.26 0.4775198
12.28 0.4630605
12.3 0.4609779
12.32 0.4513028
12.34 0.4638424
12.36 0.4640576
12.38 0.4612487
12.4 0.4663962
12.42 0.4417297
12.44 0.4614387
12.46 0.4661807
12.48 0.464274
12.5 0.4926715
12.52 0.4484696
12.54 0.4543678
12.56 0.4526595
12.58 0.4782521
12.6 0.4631416
12.62 0.4670113
12.64 0.4640041
12.66 0.4624123
12.68 0.46492
12.7 0.4672526
12.72 0.458612
12.74 0.4518847
12.76 0.4685076
12.78 0.4485817
12.8 0.459565
12.82 0.4685077
12.84 0.4587213
12.86 0.4633037
12.88 0.4629524
12.9 0.4519399
12.92 0.4797127
12.94 0.4574929
12.96 0.4548355
12.98 0.4649195
13 0.4767864
13.02 0.4487761
13.04 0.4443533
13.06 0.4566449
13.08 0.4513868
13.1 0.4514706
13.12 0.4488598
13.14 0.4638421
13.16 0.4574112
13.18 0.4501109
13.2 0.4460104
13.22 0.4500275
13.24 0.457903
13.26 0.4405109
13.28 0.4720437
13.3 0.4606512
13.32 0.4579032
13.34 0.4498054
13.36 0.4530457
13.38 0.4582849
13.4 0.4479399
13.42 0.4610317
13.44 0.4616545
13.46 0.4605978
13.48 0.4664224
13.5 0.4570284
13.52 0.467413
13.54 0.4479115
13.56 0.459293
13.58 0.4630611
13.6 0.4468222
13.62 0.4505828
13.64 0.4472416
13.66 0.4527691
13.68 0.4677867
13.7 0.4586391
13.72 0.4682412
13.74 0.4626282
13.76 0.4638426
13.78 0.444803
13.8 0.4494993
13.82 0.4615735
13.84 0.4511097
13.86 0.4484133
13.88 0.4518013
13.9 0.4484694
13.92 0.4498056
13.94 0.4398578
13.96 0.4536788
13.98 0.4583121
14 0.4680276
14.02 0.4698136
14.04 0.4579567
14.06 0.4758939
14.08 0.434425
14.1 0.4493052
14.12 0.4901271
14.14 0.4767339
14.16 0.4685611
14.18 0.4840972
14.2 0.4764717
14.22 0.4577664
14.24 0.4681072
14.26 0.4587217
14.28 0.4650535
14.3 0.4689883
14.32 0.4513596
14.34 0.4633037
14.36 0.4598102
14.38 0.4581754
14.4 0.4548074
14.42 0.459239
14.44 0.4648926
14.46 0.4649189
14.48 0.4542574
14.5 0.4433395
14.52 0.4591573
14.54 0.486441
14.56 0.4731535
14.58 0.4673325
14.6 0.4648117
14.62 0.4459823
14.64 0.4586391
14.66 0.4373219
14.68 0.4557686
14.7 0.4657789
14.72 0.4659133
14.74 0.4550005
14.76 0.4567546
14.78 0.4637616
14.8 0.4557963
14.82 0.4552198
14.84 0.4553569
14.86 0.4570015
14.88 0.4640313
14.9 0.4530733
14.92 0.4651346
14.94 0.4756313
14.96 0.4541473
14.98 0.4734441
15 0.4420408
15.02 0.4642465
15.04 0.4550275
15.06 0.4512481
15.08 0.4650809
15.1 0.4586938
15.12 0.4588029
15.14 0.462034
15.16 0.456097
15.18 0.4583937
15.2 0.4703194
15.22 0.4532108
15.24 0.4641123
15.26 0.4535968
15.28 0.4506942
15.3 0.449083
15.32 0.4561801
15.34 0.4721757
15.36 0.4754212
15.38 0.4641657
15.4 0.4508325
15.42 0.4563982
15.44 0.4593742
15.46 0.4661009
15.48 0.4537339
15.5 0.4639237
15.52 0.4473812
15.54 0.4546703
15.56 0.4462617
15.58 0.4624661
15.6 0.4403122
15.62 0.461004
15.64 0.4760513
15.66 0.4744207
15.68 0.4932033
15.7 0.4717259
15.72 0.481482
15.74 0.4740776
15.76 0.4809881
15.78 0.4764711
15.8 0.4672793
15.82 0.4904079
15.84 0.4714341
15.86 0.9288973
15.88 0.44685
15.9 0.481768
15.92 0.4913759
15.94 0.8814334
15.96 0.4912747
15.98 0.450583
16 0.4715134
16.02 0.4491383
16.04 0.4683486
16.06 0.4601363
16.08 0.45722
16.1 0.5129816
16.12 0.4868779
16.14 0.4704781
16.16 0.467707
16.18 0.4534592
16.2 0.475026
16.22 0.8060088
16.24 0.5200475
16.26 0.5013236
16.28 0.4686686
16.3 0.467065
16.32 0.4555216
16.34 0.4522165
16.36 0.4546974
16.38 0.4642466
16.4 0.4544509
16.42 0.4910703
16.44 0.861235
16.46 1.402463
16.48 0.9349602
16.5 0.4674667
16.52 0.4792962
16.54 0.4768125
16.56 0.4750264
16.58 0.4638425
16.6 0.4587481
16.62 0.4970166
16.64 0.4648386
16.66 0.4753157
16.68 0.4608955
16.7 0.4674664
16.72 0.472731
16.74 0.4719376
16.76 0.4733132
16.78 0.4624125
16.8 0.4707708
16.82 0.4840201
16.84 0.4498054
16.86 0.4433396
16.88 0.4698936
16.9 0.4570011
16.92 0.4618438
16.94 0.4622232
16.96 0.4375504
16.98 0.4472976
17 0.4578482
17.02 0.4642736
17.04 0.4553027
17.06 0.439943
17.08 0.4579299
17.1 0.4582035
17.12 0.4559878
17.14 0.4610858
17.16 0.4516084
17.18 0.468988
17.2 0.4500549
17.22 0.4502499
17.24 0.4580938
17.26 0.4467102
17.28 0.4481354
17.3 0.4650542
17.32 0.4759468
17.34 0.4618985
17.36 0.4720161
17.38 0.4602439
17.4 0.459837
17.42 0.4675729
17.44 0.4663429
17.46 0.491248
17.48 0.4606795
17.5 0.4445777
17.52 0.4601355
17.54 0.4600276
17.56 0.4641656
17.58 0.4662883
17.6 0.4533485
17.62 0.4478833
17.64 0.4410497
17.66 0.4435368
17.68 0.4576572
17.7 0.467467
17.72 0.4540376
17.74 0.4612215
17.76 0.463681
17.78 0.4568096
17.8 0.4432828
17.82 0.4567278
17.84 0.4710362
17.86 0.4384346
17.88 0.4627632
17.9 0.4782787
17.92 0.4554666
17.94 0.4441007
17.96 0.4571104
17.98 0.493407
18 0.452162
18.02 0.4751836
18.04 0.4741303
18.06 0.4644886
18.08 0.459265
18.1 0.469601
18.12 0.4576575
18.14 0.4613562
18.16 0.4682681
18.18 0.4680281
18.2 0.4567817
18.22 0.4616551
18.24 0.4745788
18.26 0.4499165
18.28 0.4613844
18.3 0.4460385
18.32 0.4411629
18.34 0.4847164
18.36 0.45025
18.38 0.4486648
18.4 0.4778068
18.42 0.4693348
18.44 0.4658593
18.46 0.4551102
18.48 0.4461218
18.5 0.4650542
18.52 0.4422951
18.54 0.4472418
18.56 0.4462339
18.58 0.4587209
18.6 0.4503608
18.62 0.4563448
18.64 0.4623038
18.66 0.4642734
18.68 0.4460385
18.7 0.4461224
18.72 0.4553572
18.74 0.4568647
18.76 0.462899
18.78 0.4416167
18.8 0.4474929
18.82 0.4564263
18.84 0.4725729
18.86 0.4587475
18.88 0.4570832
18.9 0.4592655
18.92 0.4577391
18.94 0.4420969
18.96 0.4478005
18.98 0.4559326
19 0.4563987
19.02 0.4537072
19.04 0.4232608
19.06 0.4589117
19.08 0.4580937
19.1 0.4526308
19.12 0.458612
19.14 0.4526317
19.16 0.4514973
19.18 0.4555224
19.2 0.45467
19.22 0.4318571
19.24 0.4766026
19.26 0.4439031
19.28 0.4479119
19.3 0.4483861
19.32 0.4678945
19.34 0.460597
19.36 0.4521893
19.38 0.4612484
19.4 0.4418712
19.42 0.4552743
19.44 0.465349
19.46 0.466717
19.48 0.4532385
19.5 0.4577662
19.52 0.4691747
19.54 0.4592385
19.56 0.4563442
19.58 0.4522443
19.6 0.4507217
19.62 0.4526584
19.64 0.4628447
19.66 0.4555495
19.68 0.4705313
19.7 0.4549996
19.72 0.4535692
19.74 0.457985
19.76 0.4422946
19.78 0.4602174
19.8 0.4622501
19.82 0.4577392
19.84 0.4604617
19.86 0.4506107
19.88 0.4553575
19.9 0.45412
19.92 0.4477171
19.94 0.4528245
19.96 0.4634652
19.98 0.4615727
20 0.4622235
&
@target G0.S2
@type xy
0 1.898038
0.02 1.421012
0.04 1.044162
0.06 1.603169
0.08 2.891695
0.1 3.579459
0.12 4.296978
0.14 1.273126
0.16 2.709599
0.18 2.225365
0.2 2.776175
0.22 1.890754
0.24 1.024281
0.26 2.395026
0.28 1.057639
0.3 1.710936
0.32 3.622917
0.34 2.670197
0.36 0.9526146
0.38 1.661783
0.4 0.6789878
0.42 0.4539822
0.44 0.7901585
0.46 0.4673603
0.48 0.5081587
0.5 0.4635733
0.52 0.5535337
0.54 0.8105859
0.56 1.033441
0.58 0.4574108
0.6 0.4995242
0.62 0.5066063
0.64 0.4868778
0.66 0.4495004
0.68 0.4852321
0.7 0.4716458
0.72 0.4789571
0.74 0.4616819
0.76 0.4694942
0.78 0.4633035
0.8 0.4438748
0.82 0.4642466
0.84 0.4857468
0.86 0.4778602
0.88 0.4545332
0.9 0.4713282
0.92 0.441163
0.94 0.4413047
0.96 0.449361
0.98 0.4571108
1 0.4466823
1.02 0.4199401
1.04 0.4523275
1.06 0.4398583
1.08 0.4517195
1.1 0.4635189
1.12 0.4014343
1.14 0.4644886
1.16 0.4571107
1.18 0.4467101
1.2 0.4414186
1.22 0.4585034
1.24 0.4606515
1.26 0.463519
1.28 0.4470451
1.3 0.4517195
1.32 0.459701
1.34 0.4501385
1.36 0.450472
1.38 0.4681351
1.4 0.4670122
1.42 0.4562892
1.44 0.4318845
1.46 0.4665029
1.48 0.455878
1.5 0.4477168
1.52 0.4586394
1.54 0.4563444
1.56 0.4329264
1.58 0.4726781
1.6 0.4304654
1.62 0.4414466
1.64 0.4600268
1.66 0.4425778
1.68 0.4574386
1.7 0.4669314
1.72 0.4437059
1.74 0.4259695
1.76 0.4615464
1.78 0.4676266
1.8 0.4448313
1.82 0.4878773
1.84 0.4480238
1.86 0.4627635
1.88 0.4424078
1.9 0.3970518
1.92 0.4638422
1.94 0.4946963
1.96 0.4715404
1.98 0.4768122
2 0.4651339
2.02 0.4475766
2.04 0.4747896
2.06 0.4274926
2.08 0.4514979
2.1 0.4654565
2.12 0.451138
2.14 0.4616814
2.16 0.4602991
2.18 0.4508052
2.2 0.4623041
2.22 0.4305807
2.24 0.4589661
2.26 0.4542307
2.28 0.4588576
2.3 0.4466822
2.32 0.471063
2.34 0.4380923
2.36 0.4343385
2.38 0.4577659
2.4 0.4514423
2.42 0.465
2.44 0.4534591
2.46 0.4819227
2.48 0.4584213
2.5 0.4468783
2.52 0.4418992
2.54 0.4622229
2.56 0.4528242
2.58 0.482934
2.6 0.4666364
2.62 0.44685
2.64 0.4847932
2.66 0.4476051
2.68 0.4805205
2.7 0.4621155
2.72 0.4605975
2.74 0.4628172
2.76 0.4632763
2.78 0.4675732
2.8 0.4568643
2.82 0.468748
2.84 0.4607325
2.86 0.454395
2.88 0.464596
2.9 0.4498046
2.92 0.4720171
2.94 0.4738407
2.96 0.4739732
2.98 0.4306107
3 0.4719368
3.02 0.4498056
3.04 0.4480513
3.06 0.4522721
3.08 0.4448312
3.1 0.4702655
3.12 0.4538178
3.14 0.4635186
3.16 0.4657785
3.18 0.4562073
3.2 0.4709833
3.22 0.471619
3.24 0.4572479
3.26 0.4614649
3.28 0.4675466
3.3 0.4773367
3.32 0.4498331
3.34 0.4589937
3.36 0.4652154
3.38 0.4474931
3.4 0.4510819
3.42 0.4267901
3.44 0.4661286
3.46 0.4361763
3.48 0.4758151
3.5 0.4138231
3.52 0.4466542
3.54 0.4874421
3.56 0.4544779
3.58 0.4217525
3.6 0.4469059
3.62 0.4467942
3.64 0.4746048
3.66 0.4484975
3.68 0.4797398
3.7 0.4523548
3.72 0.4663155
3.74 0.4239696
3.76 0.4207724
3.78 0.4785654
3.8 0.4430009
3.82 0.4304944
3.84 0.4728896
3.86 0.4714074
3.88 0.4713273
3.9 0.4522442
3.92 0.4352583
3.94 0.4609774
3.96 0.4607055
3.98 0.4708764
4 0.4638427
4.02 0.4065407
4.04 0.4598095
4.06 0.4464581
4.08 0.4258519
4.1 0.4594836
4.12 0.4758151
4.14 0.4425777
4.16 0.4186592
4.18 0.4212483
4.2 0.4304363
4.22 0.45147
4.24 0.4052468
4.26 0.4248533
4.28 0.4349999
4.3 0.4612482
4.32 0.4539279
4.34 0.4535413
4.36 0.4710356
4.38 0.4418713
4.4 0.449055
4.42 0.4739989
4.44 0.4719375
4.46 0.4738668
4.48 0.4682142
4.5 0.4610048
4.52 0.4477999
4.54 0.4614654
4.56 0.4424364
4.58 0.4601364
4.6 0.4476604
4.62 0.4574114
4.64 0.4484414
4.66 0.4807812
4.68 0.3928742
4.7 0.4185991
4.72 0.4537068
4.74 0.4688548
4.76 0.4404545
4.78 0.4504724
4.8 0.4733396
4.82 0.4650002
4.84 0.4538176
4.86 0.4720962
4.88 0.4644084
4.9 0.4533481
4.92 0.4404835
4.94 0.4713811
4.96 0.4723874
4.98 0.4782523
5 0.4920868
5.02 0.4729957
5.04 0.4669318
5.06 0.4597282
5.08 0.4581754
5.1 0.4832699
5.12 0.4739719
5.14 0.4667438
5.16 0.436435
5.18 0.4703454
5.2 0.4881858
5.22 0.4916561
5.24 0.4134006
5.26 0.4477165
5.28 0.4658592
5.3 0.4231133
5.32 0.4670118
5.34 0.4982212
5.36 0.4614383
5.38 0.4916807
5.4 0.4654565
5.42 0.4954285
5.44 0.4702657
5.46 0.4124925
5.48 0.4827267
5.5 0.4231727
5.52 0.4703462
5.54 0.4746319
5.56 0.4592922
5.58 0.4693076
5.6 0.4386913
5.62 0.4590202
5.64 0.4729693
5.66 0.4854123
5.68 0.4817673
5.7 0.4858239
5.72 0.4413902
5.74 0.4585303
5.76 0.4704256
5.78 0.4346263
5.8 0.4517462
5.82 0.4574113
5.84 0.4283103
5.86 0.4467944
5.88 0.4548903
5.9 0.4639234
5.92 0.4669852
5.94 0.4544505
5.96 0.458721
5.98 0.443396
6 0.4627098
6.02 0.4586396
6.04 0.4250593
6.06 0.4405107
6.08 0.4483579
6.1 0.4563444
6.12 0.4655368
6.14 0.4437903
6.16 0.462304
6.18 0.462763
6.2 0.4569737
6.22 0.4509992
6.24 0.4330417
6.26 0.4695475
6.28 0.4576567
6.3 0.4517742
6.32 0.4532655
6.34 0.4407102
6.36 0.476602
6.38 0.45752
6.4 0.4661807
6.42 0.4541201
6.44 0.4668505
6.46 0.459347
6.48 0.4609226
6.5 0.4645966
6.52 0.4104875
6.54 0.4609507
6.56 0.4553293
6.58 0.4492773
6.6 0.4563446
6.62 0.4562069
6.64 0.4617629
6.66 0.4506939
6.68 0.4387487
6.7 0.4612213
6.72 0.4401705
6.74 0.4642463
6.76 0.4616545
6.78 0.4574655
6.8 0.4354884
6.82 0.4610051
6.84 0.4294181
6.86 0.4499168
6.88 0.470452
6.9 0.4730752
6.92 0.442182
6.94 0.4623042
6.96 0.4698139
6.98 0.4765238
7 0.4776241
7.02 0.4307556
7.04 0.4553573
7.06 0.4710356
7.08 0.4701597
7.1 0.4231727
7.12 0.4224331
7.14 0.4686678
7.16 0.4648123
7.18 0.4328394
7.2 0.4185097
7.22 0.4857212
7.24 0.4651874
7.26 0.4701857
7.28 0.4649197
7.3 0.4662079
7.32 0.4579576
7.34 0.4540102
7.36 0.4361186
7.38 0.4587486
7.4 0.4533482
7.42 0.4558778
7.44 0.4492494
7.46 0.4663423
7.48 0.4624125
7.5 0.4304646
7.52 0.4625202
7.54 0.4617903
7.56 0.4650003
7.58 0.471407
7.6 0.4662887
7.62 0.4700263
7.64 0.4618985
7.66 0.4532927
7.68 0.4272299
7.7 0.4543948
7.72 0.4589123
7.74 0.4255879
7.76 0.4532939
7.78 0.4688819
7.8 0.4722556
7.82 0.4445787
7.84 0.4468774
7.86 0.4506943
7.88 0.4640308
7.9 0.4443538
7.92 0.4748946
7.94 0.4566458
7.96 0.4497223
7.98 0.4367487
8 0.4618171
8.02 0.4500554
8.04 0.460706
8.06 0.4665296
8.08 0.4515808
8.1 0.4210404
8.12 0.4566461
8.14 0.4301445
8.16 0.4647852
8.18 0.4265559
8.2 0.4437907
8.22 0.4425498
8.24 0.439573
8.26 0.4325798
8.28 0.4532937
8.3 0.4629525
8.32 0.4441004
8.34 0.4599996
8.36 0.4553575
8.38 0.4567826
8.4 0.4440152
8.42 0.4329841
8.44 0.4389195
8.46 0.4571922
8.48 0.4493601
8.5 0.4543673
8.52 0.4661278
8.54 0.4548079
8.56 0.4445784
8.58 0.4228767
8.6 0.4563438
8.62 0.4180311
8.64 0.4089321
8.66 0.4182695
8.68 0.4323196
8.7 0.4907387
8.72 0.4670655
8.74 0.4350289
8.76 0.4570009
8.78 0.4247942
8.8 0.4520508
8.82 0.3923332
8.84 0.4116732
8.86 0.4250289
8.88 0.4319142
8.9 0.43652
8.92 0.4555492
8.94 0.4463739
8.96 0.4254706
8.98 0.45401
9 0.4361476
9.02 0.4766812
9.04 0.4087483
9.06 0.4324638
9.08 0.4210107
9.1 0.4221672
9.12 0.4301452
9.14 0.4231134
9.16 0.4214557
9.18 0.4754469
9.2 0.4416729
9.22 0.4268778
9.24 0.4727838
9.26 0.4615728
9.28 0.4425498
9.3 0.4258222
9.32 0.4337048
9.34 0.4404829
9.36 0.475105
9.38 0.4591565
9.4 0.4673858
9.42 0.4474651
9.44 0.4778336
9.46 0.4653493
9.48 0.454368
9.5 0.4420412
9.52 0.4322903
9.54 0.4500558
9.56 0.4702657
9.58 0.4654566
9.6 0.4441007
9.62 0.4499722
9.64 0.4338782
9.66 0.4494721
9.68 0.441843
9.7 0.4491385
9.72 0.4448312
9.74 0.4584212
9.76 0.4047842
9.78 0.4704786
9.8 0.400687
9.82 0.4537891
9.84 0.4611127
9.86 0.4556863
9.88 0.4508324
9.9 0.4494715
9.92 0.4401134
9.94 0.4208914
9.96 0.4400851
9.98 0.4514973
10 0.4684545
10.02 0.4072469
10.04 0.4741569
10.06 0.4338785
10.08 0.4248821
10.1 0.4278728
10.12 0.4070931
10.14 0.4507216
10.16 0.4633033
10.18 0.462331
10.2 0.4007808
10.22 0.4467105
10.24 0.4445224
10.26 0.4223743
10.28 0.4344534
10.3 0.3985288
10.32 0.4501663
10.34 0.4400565
10.36 0.4196725
10.38 0.4407662
10.4 0.4490548
10.42 0.4577387
10.44 0.4611135
10.46 0.4067252
10.48 0.4393457
10.5 0.4552751
10.52 0.4477442
10.54 0.4441846
10.56 0.4443258
10.58 0.4624125
10.6 0.4512757
10.62 0.4507217
10.64 0.4513041
10.66 0.4193445
10.68 0.480156
10.7 0.4661814
10.72 0.4859523
10.74 0.4442976
10.76 0.4825715
10.78 0.4041661
10.8 0.4683213
10.82 0.5079859
10.84 0.4745784
10.86 0.4493886
10.88 0.4268782
10.9 0.4526036
10.92 0.4750265
10.94 0.4605972
10.96 0.4606788
10.98 0.4770221
11 0.4777029
11.02 0.4707968
11.04 0.4633845
11.06 0.4346264
11.08 0.46736
11.1 0.4579851
11.12 0.4598099
11.14 0.4666108
11.16 0.4534588
11.18 0.4350292
11.2 0.4150308
11.22 0.4405964
11.24 0.4349998
11.26 0.4349142
11.28 0.4286605
11.3 0.4312773
11.32 0.4606788
11.34 0.4663422
11.36 0.4063866
11.38 0.4398579
11.4 0.449806
11.42 0.4745785
11.44 0.4356032
11.46 0.4555215
11.48 0.4180309
11.5 0.4213366
11.52 0.4665569
11.54 0.4707706
11.56 0.4165628
11.58 0.4216041
11.6 0.4457012
11.62 0.4536798
11.64 0.4220488
11.66 0.4254999
11.68 0.4489151
11.7 0.457029
11.72 0.4501114
11.74 0.4659132
11.76 0.4500279
11.78 0.4523823
11.8 0.457192
11.82 0.4525754
11.84 0.4549178
11.86 0.457193
11.88 0.4524655
11.9 0.4474644
11.92 0.4589392
11.94 0.4639507
11.96 0.4760516
11.98 0.4803123
12 0.4600269
12.02 0.4606787
12.04 0.4579577
12.06 0.4733921
12.08 0.5021201
12.1 0.4997
12.12 0.4703721
12.14 0.495202
12.16 0.470239
12.18 0.4672527
12.2 0.4598103
12.22 0.4763665
12.24 0.4090234
12.26 0.4591572
12.28 0.4393745
12.3 0.4636274
12.32 0.4045362
12.34 0.468428
12.36 0.4535697
12.38 0.4400283
12.4 0.4500559
12.42 0.4560968
12.44 0.4366059
12.46 0.478826
12.48 0.520456
12.5 0.4676802
12.52 0.4362913
12.54 0.4738142
12.56 0.4292147
12.58 0.4499443
12.6 0.430755
12.62 0.4214857
12.64 0.4416443
12.66 0.4553571
12.68 0.4738407
12.7 0.4825457
12.72 0.4428601
12.74 0.4710101
12.76 0.4737879
12.78 0.4534586
12.8 0.445365
12.82 0.4744994
12.84 0.4543677
12.86 0.4387768
12.88 0.4468217
12.9 0.4566457
12.92 0.4643542
12.94 0.4674666
12.96 0.4659939
12.98 0.4313063
13 0.4425218
13.02 0.4487762
13.04 0.4832441
13.06 0.5073954
13.08 0.4856434
13.1 0.4338771
13.12 0.4366347
13.14 0.4232608
13.16 0.4579303
13.18 0.4475204
13.2 0.4778602
13.22 0.4345691
13.24 0.4542307
13.26 0.4429732
13.28 0.4702653
13.3 0.4633031
13.32 0.4552199
13.34 0.4702392
13.36 0.4823113
13.38 0.443988
13.4 0.4720965
13.42 0.4562343
13.44 0.5121772
13.46 0.4702391
13.48 0.4720694
13.5 0.4581212
13.52 0.4714071
13.54 0.4674935
13.56 0.4680279
13.58 0.4479115
13.6 0.4667706
13.62 0.4620331
13.64 0.4519128
13.66 0.4735506
13.68 0.4924177
13.7 0.4534862
13.72 0.416053
13.74 0.4553571
13.76 0.5353505
13.78 0.458176
13.8 0.5026432
13.82 0.4614116
13.84 0.4826491
13.86 0.4682678
13.88 0.4531557
13.9 0.4457572
13.92 0.4539278
13.94 0.4561526
13.96 0.4556596
13.98 0.451387
14 0.4817163
14.02 0.4699733
14.04 0.4796612
14.06 0.4584215
14.08 0.4629796
14.1 0.4142464
14.12 0.4524929
14.14 0.479922
14.16 0.4548895
14.18 0.4359472
14.2 0.467467
14.22 0.4508322
14.24 0.4401135
14.26 0.4328104
14.28 0.4403971
14.3 0.4290105
14.32 0.4670383
14.34 0.4286605
14.36 0.4683219
14.38 0.4560975
14.4 0.4742881
14.42 0.4645961
14.44 0.4783564
14.46 0.4541756
14.48 0.4511376
14.5 0.4185094
14.52 0.4685085
14.54 0.4286018
14.56 0.4490536
14.58 0.4595105
14.6 0.4708236
14.62 0.4644886
14.64 0.4550275
14.66 0.4534585
14.68 0.4747108
14.7 0.4696008
14.72 0.4839419
14.74 0.4639232
14.76 0.4580666
14.78 0.4518015
14.8 0.4699467
14.82 0.4561244
14.84 0.4580661
14.86 0.4327233
14.88 0.4622226
14.9 0.4503609
14.92 0.4553571
14.94 0.462412
14.96 0.4608145
14.98 0.465725
15 0.4521617
15.02 0.4752104
15.04 0.4702656
15.06 0.4638158
15.08 0.4727055
15.1 0.4788531
15.12 0.4650269
15.14 0.4773359
15.16 0.4741574
15.18 0.4678413
15.2 0.4390048
15.22 0.4777035
15.24 0.4717255
15.26 0.4508052
15.28 0.458912
15.3 0.4479123
15.32 0.475421
15.34 0.4464856
15.36 0.4547799
15.38 0.4439036
15.4 0.4258514
15.42 0.4430863
15.44 0.469973
15.46 0.4116732
15.48 0.42267
15.5 0.4247938
15.52 0.4718582
15.54 0.4587756
15.56 0.4149101
15.58 0.4452809
15.6 0.4287774
15.62 0.4180015
15.64 0.4552193
15.66 0.4484975
15.68 0.4634111
15.7 0.4481907
15.72 0.4760512
15.74 0.4543955
15.76 0.4136129
15.78 0.4403406
15.8 0.4598907
15.82 0.4649999
15.84 0.4707442
15.86 0.4529349
15.88 0.4591567
15.9 0.4635191
15.92 0.4532378
15.94 0.4425208
15.96 0.4528521
15.98 0.4488318
16 0.4033917
16.02 0.4835539
16.04 0.4635187
16.06 0.4648927
16.08 0.4391466
16.1 0.4348851
16.12 0.4507219
16.14 0.433763
16.16 0.4344251
16.18 0.4655384
16.2 0.4408229
16.22 0.4627635
16.24 0.4441845
16.26 0.4387194
16.28 0.4578486
16.3 0.4509433
16.32 0.4663951
16.34 0.4784095
16.36 0.4678941
16.38 0.4642466
16.4 0.4538997
16.42 0.4627637
16.44 0.433157
16.46 0.4410785
16.48 0.4258228
16.5 0.436033
16.52 0.4165034
16.54 0.4334454
16.56 0.4294475
16.58 0.4594022
16.6 0.4123106
16.62 0.3887801
16.64 0.4172827
16.66 0.4648118
16.68 0.4184796
16.7 0.4570011
16.72 0.4315671
16.74 0.3971456
16.76 0.4663952
16.78 0.4391464
16.8 0.4497224
16.82 0.4501389
16.84 0.4721756
16.86 0.4677072
16.88 0.4442123
16.9 0.411977
16.92 0.4530451
16.94 0.4513594
16.96 0.4430013
16.98 0.4286315
17 0.4636004
17.02 0.4490822
17.04 0.4700266
17.06 0.4780431
17.08 0.4789571
17.1 0.4600819
17.12 0.4385775
17.14 0.4546147
17.16 0.4798437
17.18 0.4881854
17.2 0.4690682
17.22 0.4669313
17.24 0.4307261
17.26 0.4274929
17.28 0.466744
17.3 0.4727317
17.32 0.4590758
17.34 0.4693078
17.36 0.4620065
17.38 0.4362054
17.4 0.4576572
17.42 0.4134005
17.44 0.4618981
17.46 0.4620068
17.48 0.4479119
17.5 0.3921729
17.52 0.4516909
17.54 0.4587756
17.56 0.4478834
17.58 0.4610042
17.6 0.4583936
17.62 0.460081
17.64 0.4524104
17.66 0.454588
17.68 0.4592928
17.7 0.4689616
17.72 0.45194
17.74 0.469707
17.76 0.4670384
17.78 0.4430574
17.8 0.4746315
17.82 0.4498331
17.84 0.4593748
17.86 0.4271709
17.88 0.4605159
17.9 0.4659665
17.92 0.456016
17.94 0.4742629
17.96 0.465779
17.98 0.4552468
18 0.4439873
18.02 0.4493884
18.04 0.4630334
18.06 0.4497218
18.08 0.471222
18.1 0.4516911
18.12 0.4490827
18.14 0.472388
18.16 0.4497505
18.18 0.46594
18.2 0.4788001
18.22 0.4384343
18.24 0.4565901
18.26 0.4216632
18.28 0.4851027
18.3 0.4459264
18.32 0.4314223
18.34 0.4121591
18.36 0.4455059
18.38 0.4614648
18.4 0.4598644
18.42 0.4473532
18.44 0.4162032
18.46 0.4800268
18.48 0.4832699
18.5 0.4740779
18.52 0.4710098
18.54 0.4511375
18.56 0.4465987
18.58 0.4693079
18.6 0.4616548
18.62 0.4488316
18.64 0.4821818
18.66 0.4700529
18.68 0.4638427
18.7 0.4295637
18.72 0.4473816
18.74 0.4500555
18.76 0.4362623
18.78 0.471062
18.8 0.4160232
18.82 0.4732074
18.84 0.4586404
18.86 0.4362624
18.88 0.4505
18.9 0.4599462
18.92 0.4767862
18.94 0.4393462
18.96 0.4647851
18.98 0.4834769
19 0.460054
19.02 0.4771267
19.04 0.4628178
19.06 0.4497496
19.08 0.4855155
19.1 0.4714074
19.12 0.4471577
19.14 0.4688547
19.16 0.4468218
19.18 0.4497221
19.2 0.4635999
19.22 0.4181204
19.24 0.4455611
19.26 0.4578482
19.28 0.4993501
19.3 0.4577665
19.32 0.4047525
19.34 0.4659666
19.36 0.4626558
19.38 0.4236449
19.4 0.4644888
19.42 0.4756314
19.44 0.4743679
19.46 0.4537069
19.48 0.4240285
19.5 0.4191659
19.52 0.4437627
19.54 0.4484693
19.56 0.4764713
19.58 0.4721488
19.6 0.44713
19.62 0.433417
19.64 0.459728
19.66 0.4657793
19.68 0.4760774
19.7 0.4455338
19.72 0.456892
19.74 0.4693344
19.76 0.4510821
19.78 0.4779903
19.8 0.4622495
19.82 0.4689885
19.84 0.420149
19.86 0.4257054
19.88 0.4998494
19.9 0.4434518
19.92 0.4519127
19.94 0.4920619
19.96 0.462007
19.98 0.4652689
20 0.4530447
&
@target G1.S0
@type xy
0 287
0.02 716
0.04 1404
0.06 75
0.08 2
0.1 0
0.12 0
0.14 0
0.16 0
0.18 24
0.2 0
0.22 74
0.24 1125
0.26 8
0.28 1813
0.3 425
0.32 0
0.34 3
0.36 1063
0.38 809
0.4 1596
0.42 1383
0.44 1180
0.46 634
0.48 837
0.5 950
0.52 1654
0.54 1270
0.56 1869
0.58 1427
0.6 1063
0.62 571
0.64 1339
0.66 1968
0.68 1807
0.7 2521
0.72 2645
0.74 1813
0.76 612
0.78 1626
0.8 1392
0.82 2939
0.84 2826
0.86 3249
0.88 4090
0.9 2786
0.92 4569
0.94 3965
0.96 3932
0.98 4672
1 6907
1.02 5247
1.04 5814
1.06 5672
1.08 4910
1.1 6188
1.12 6567
1.14 6237
1.16 5774
1.18 7572
1.2 7588
1.22 7899
1.24 6841
1.26 8839
1.28 8544
1.3 8843
1.32 6920
1.34 7430
1.36 8115
1.38 8399
1.4 8544
1.42 9598
1.44 9686
1.46 8981
1.48 9888
1.5 8357
1.52 9409
1.54 9123
1.56 9140
1.58 8728
1.6 9971
1.62 9090
1.64 8447
1.66 8670
1.68 8127
1.7 7782
1.72 7455
1.74 8473
1.76 8067
1.78 7236
1.8 8374
1.82 8093
1.84 8704
1.86 6643
1.88 7119
1.9 6720
1.92 6610
1.94 5337
1.96 7711
1.98 8495
2 8635
2.02 7727
2.04 7111
2.06 7488
2.08 9086
2.1 7794
2.12 9340
2.14 8041
2.16 7403
2.18 6955
2.2 7273
2.22 6611
2.24 7320
2.26 8067
2.28 7247
2.3 7013
2.32 7494
2.34 8405
2.36 8741
2.38 8873
2.4 9787
2.42 10025
2.44 8412
2.46 8445
2.48 9446
2.5 9022
2.52 8589
2.54 6580
2.56 6957
2.58 7077
2.6 7177
2.62 6723
2.64 6476
2.66 6389
2.68 6767
2.7 6805
2.72 7758
2.74 7155
2.76 6309
2.78 6923
2.8 4808
2.82 5112
2.84 3628
2.86 5111
2.88 5535
2.9 5902
2.92 5364
2.94 5040
2.96 5763
2.98 5479
3 6669
3.02 6250
3.04 5531
3.06 3281
3.08 4093
3.1 5261
3.12 5727
3.14 6127
3.16 5970
3.18 4786
3.2 6407
3.22 6845
3.24 6641
3.26 5010
3.28 4935
3.3 4693
3.32 5583
3.34 5265
3.36 4035
3.38 4165
3.4 5648
3.42 6326
3.44 7151
3.46 6721
3.48 6001
3.5 6841
3.52 6387
3.54 5146
3.56 7073
3.58 7446
3.6 8025
3.62 5159
3.64 5798
3.66 5948
3.68 3969
3.7 2935
3.72 4702
3.74 4444
3.76 4292
3.78 4614
3.8 4199
3.82 4956
3.84 5818
3.86 4849
3.88 4029
3.9 3865
3.92 5003
3.94 5312
3.96 5928
3.98 5536
4 5913
4.02 7020
4.04 6596
4.06 7392
4.08 6930
4.1 7162
4.12 7448
4.14 9334
4.16 8325
4.18 9118
4.2 8463
4.22 8431
4.24 7216
4.26 7523
4.28 8035
4.3 6852
4.32 6571
4.34 5123
4.36 5776
4.38 6960
4.4 5651
4.42 7202
4.44 6900
4.46 7188
4.48 8604
4.5 6058
4.52 6274
4.54 5374
4.56 4109
4.58 5373
4.6 6510
4.62 6000
4.64 6896
4.66 7337
4.68 6621
4.7 8417
4.72 6550
4.74 6759
4.76 8596
4.78 6683
4.8 6447
4.82 6096
4.84 5165
4.86 5247
4.88 4317
4.9 5786
4.92 5368
4.94 6197
4.96 5484
4.98 6768
5 6699
5.02 6579
5.04 6004
5.06 6416
5.08 5559
5.1 6285
5.12 6411
5.14 5919
5.16 5582
5.18 6235
5.2 6608
5.22 5461
5.24 6257
5.26 6433
5.28 6755
5.3 5581
5.32 4681
5.34 3319
5.36 2178
5.38 3083
5.4 4265
5.42 3759
5.44 4519
5.46 4111
5.48 3622
5.5 5524
5.52 6892
5.54 7537
5.56 6166
5.58 4826
5.6 4767
5.62 6471
5.64 4777
5.66 5553
5.68 5019
5.7 2737
5.72 3846
5.74 4553
5.76 6575
5.78 5653
5.8 8594
5.82 6382
5.84 6919
5.86 5634
5.88 6658
5.9 7889
5.92 6937
5.94 8538
5.96 9319
5.98 8246
6 8692
6.02 7886
6.04 8338
6.06 8614
6.08 9597
6.1 7900
6.12 9714
6.14 9525
6.16 9707
6.18 10821
6.2 10724
6.22 9802
6.24 10207
6.26 9328
6.28 9260
6.3 10794
6.32 9279
6.34 10553
6.36 8471
6.38 9453
6.4 8962
6.42 8461
6.44 9217
6.46 9317
6.48 8440
6.5 8548
6.52 8582
6.54 8879
6.56 8743
6.58 7563
6.6 6695
6.62 8148
6.64 7804
6.66 6280
6.68 7711
6.7 8112
6.72 7884
6.74 7415
6.76 8212
6.78 7179
6.8 7550
6.82 7485
6.84 9474
6.86 7825
6.88 7643
6.9 9322
6.92 8876
6.94 8537
6.96 7280
6.98 7189
7 6597
7.02 7242
7.04 8171
7.06 6743
7.08 8101
7.1 7371
7.12 8378
7.14 5918
7.16 6058
7.18 7036
7.2 7973
7.22 7955
7.24 7139
7.26 7898
7.28 7917
7.3 7399
7.32 7415
7.34 7494
7.36 5963
7.38 6667
7.4 7129
7.42 7344
7.44 7946
7.46 7537
7.48 8093
7.5 8394
7.52 8595
7.54 6740
7.56 7232
7.58 6710
7.6 7162
7.62 6744
7.64 7390
7.66 8640
7.68 6632
7.7 6095
7.72 7266
7.74 6214
7.76 6258
7.78 7182
7.8 6522
7.82 7028
7.84 7111
7.86 6746
7.88 8209
7.9 7393
7.92 7817
7.94 8029
7.96 9762
7.98 8092
8 5624
8.02 6316
8.04 6464
8.06 6882
8.08 7769
8.1 7360
8.12 5531
8.14 5770
8.16 5129
8.18 7301
8.2 8381
8.22 8271
8.24 7280
8.26 8428
8.28 8245
8.3 8340
8.32 7229
8.34 7946
8.36 7831
8.38 7912
8.4 8862
8.42 8122
8.44 8546
8.46 8209
8.48 8654
8.5 8767
8.52 8469
8.54 8896
8.56 9332
8.58 9567
8.6 9659
8.62 10026
8.64 10860
8.66 9237
8.68 7709
8.7 9710
8.72 7838
8.74 8449
8.76 8879
8.78 9339
8.8 9987
8.82 8964
8.84 9288
8.86 10231
8.88 9586
8.9 8533
8.92 8796
8.94 8648
8.96 9146
8.98 10756
9 10656
9.02 9326
9.04 10628
9.06 10472
9.08 9436
9.1 10300
9.12 9860
9.14 9198
9.16 9269
9.18 9279
9.2 7864
9.22 9338
9.24 8393
9.26 8704
9.28 8495
9.3 7621
9.32 9674
9.34 9287
9.36 8253
9.38 9078
9.4 8136
9.42 8929
9.44 8805
9.46 8863
9.48 8514
9.5 6934
9.52 7085
9.54 7282
9.56 9026
9.58 9034
9.6 9001
9.62 7554
9.64 7767
9.66 8715
9.68 8912
9.7 9315
9.72 9473
9.74 9555
9.76 9585
9.78 9916
9.8 10237
9.82 9534
9.84 10272
9.86 8698
9.88 9374
9.9 10429
9.92 9634
9.94 10266
9.96 10799
9.98 9909
10 9136
10.02 10380
10.04 10698
10.06 8702
10.08 8999
10.1 8391
10.12 7720
10.14 7700
10.16 8779
10.18 8325
10.2 8013
10.22 8670
10.24 8956
10.26 7718
10.28 8375
10.3 8217
10.32 7959
10.34 7228
10.36 5698
10.38 7889
10.4 6219
10.42 5528
10.44 6394
10.46 7589
10.48 7476
10.5 6884
10.52 5170
10.54 7523
10.56 8952
10.58 8800
10.6 7956
10.62 6869
10.64 4980
10.66 6355
10.68 7126
10.7 7698
10.72 6884
10.74 6209
10.76 7469
10.78 6158
10.8 7321
10.82 6542
10.84 6572
10.86 7123
10.88 6630
10.9 6760
10.92 5057
10.94 6689
10.96 5703
10.98 6319
11 5756
11.02 5285
11.04 6695
11.06 8053
11.08 7408
11.1 7497
11.12 6924
11.14 6616
11.16 7078
11.18 7528
11.2 9510
11.22 8807
11.24 10208
11.26 10107
11.28 10237
11.3 10534
11.32 10245
11.34 9577
11.36 9389
11.38 8885
11.4 9979
11.42 9409
11.44 9588
11.46 9336
11.48 8084
11.5 8444
11.52 8909
11.54 8448
11.56 8314
11.58 7833
11.6 6895
11.62 7335
11.64 8698
11.66 7393
11.68 7127
11.7 8454
11.72 7849
11.74 5525
11.76 4509
11.78 4202
11.8 4514
11.82 4412
11.84 4035
11.86 6088
11.88 5730
11.9 6460
11.92 7351
11.94 7210
11.96 7234
11.98 5110
12 4934
12.02 5030
12.04 4912
12.06 3020
12.08 3163
12.1 3632
12.12 3600
12.14 5077
12.16 5086
12.18 6248
12.2 6923
12.22 6630
12.24 6008
12.26 7512
12.28 8951
12.3 7192
12.32 5501
12.34 7840
12.36 6309
12.38 5036
12.4 5825
12.42 5702
12.44 5593
12.46 7190
12.48 9593
12.5 8622
12.52 8824
12.54 7733
12.56 7983
12.58 8357
12.6 7262
12.62 6270
12.64 7498
12.66 7676
12.68 6703
12.7 7420
12.72 8712
12.74 8326
12.76 8931
12.78 6863
12.8 7257
12.82 6574
12.84 5881
12.86 6777
12.88 7678
12.9 8217
12.92 8028
12.94 7550
12.96 6188
12.98 6251
13 5446
13.02 7970
13.04 6546
13.06 3012
13.08 1320
13.1 1310
13.12 3847
13.14 3682
13.16 2853
13.18 3628
13.2 3959
13.22 5336
13.24 5175
13.26 4214
13.28 5394
13.3 5132
13.32 5154
13.34 5761
13.36 5170
13.38 4897
13.4 5549
13.42 4076
13.44 2355
13.46 2680
13.48 2900
13.5 4221
13.52 4144
13.54 4474
13.56 3903
13.58 4403
13.6 4299
13.62 3232
13.64 4248
13.66 4236
13.68 6055
13.7 6892
13.72 6281
13.74 5405
13.76 6713
13.78 5533
13.8 6119
13.82 7548
13.84 6609
13.86 7058
13.88 7319
13.9 7798
13.92 8410
13.94 7938
13.96 8896
13.98 9874
14 7070
14.02 6913
14.04 6372
14.06 7024
14.08 7629
14.1 7869
14.12 9979
14.14 9120
14.16 9149
14.18 7061
14.2 8180
14.22 7685
14.24 6662
14.26 8418
14.28 8119
14.3 6895
14.32 7105
14.34 6516
14.36 7547
14.38 7383
14.4 9348
14.42 9089
14.44 9436
14.46 9706
14.48 7497
14.5 7260
14.52 7824
14.54 8277
14.56 8178
14.58 8476
14.6 8119
14.62 7386
14.64 7436
14.66 8140
14.68 7841
14.7 8219
14.72 6721
14.74 7626
14.76 7546
14.78 7139
14.8 6052
14.82 6560
14.84 7459
14.86 6872
14.88 6921
14.9 6332
14.92 6017
14.94 4901
14.96 4350
14.98 5327
15 5925
15.02 5425
15.04 4754
15.06 5509
15.08 6616
15.1 6025
15.12 6109
15.14 4625
15.16 5444
15.18 7339
15.2 6617
15.22 4404
15.24 4607
15.26 4083
15.28 6653
15.3 5478
15.32 6419
15.34 4989
15.36 7279
15.38 8129
15.4 6476
15.42 7068
15.44 6527
15.46 6906
15.48 5794
15.5 6315
15.52 6436
15.54 7402
15.56 8044
15.58 8026
15.6 7770
15.62 7844
15.64 7962
15.66 9319
15.68 10507
15.7 9379
15.72 9004
15.74 9629
15.76 9586
15.78 9066
15.8 10174
15.82 9199
15.84 9275
15.86 9314
15.88 7507
15.9 9705
15.92 10145
15.94 9858
15.96 7756
15.98 6800
16 6198
16.02 6695
16.04 8110
16.06 7279
16.08 7692
16.1 10981
16.12 9163
16.14 8330
16.16 9302
16.18 8521
16.2 8143
16.22 9360
16.24 9631
16.26 9730
16.28 8321
16.3 9303
16.32 9545
16.34 10249
16.36 10396
16.38 10567
16.4 10144
16.42 10151
16.44 10120
16.46 10829
16.48 9576
16.5 10544
16.52 9542
16.54 9977
16.56 9275
16.58 8447
16.6 9725
16.62 9983
16.64 10713
16.66 8173
16.68 7174
16.7 7295
16.72 7565
16.74 9559
16.76 8805
16.78 8133
16.8 8013
16.82 7336
16.84 7137
16.86 6395
16.88 7546
16.9 6694
16.92 6350
16.94 5820
16.96 6529
16.98 6142
17 6777
17.02 5234
17.04 5318
17.06 5222
17.08 4927
17.1 4573
17.12 4626
17.14 5333
17.16 5850
17.18 4566
17.2 4084
17.22 3783
17.24 5026
17.26 4657
17.28 5063
17.3 6352
17.32 6604
17.34 7431
17.36 5889
17.38 7391
17.4 7181
17.42 6275
17.44 7222
17.46 7395
17.48 6214
17.5 4884
17.52 4332
17.54 5150
17.56 7237
17.58 5425
17.6 4987
17.62 4049
17.64 4585
17.66 7041
17.68 5975
17.7 6555
17.72 7860
17.74 7468
17.76 7983
17.78 6402
17.8 6527
17.82 5812
17.84 4971
17.86 6117
17.88 7897
17.9 7008
17.92 6727
17.94 7687
17.96 6941
17.98 7498
18 8980
18.02 8274
18.04 7853
18.06 6638
18.08 6964
18.1 6731
18.12 8102
18.14 7845
18.16 8716
18.18 7603
18.2 8235
18.22 8758
18.24 8389
18.26 9875
18.28 8368
18.3 8218
18.32 7178
18.34 8139
18.36 6711
18.38 6770
18.4 7889
18.42 6756
18.44 5983
18.46 5762
18.48 6452
18.5 6394
18.52 5793
18.54 5140
18.56 6252
18.58 7131
18.6 7024
18.62 7282
18.64 6542
18.66 6352
18.68 5332
18.7 7076
18.72 6561
18.74 6098
18.76 6343
18.78 6180
18.8 6148
18.82 6526
18.84 6512
18.86 6402
18.88 5829
18.9 6534
18.92 6697
18.94 7103
18.96 6800
18.98 7679
19 7151
19.02 5105
19.04 5492
19.06 5815
19.08 5295
19.1 4477
19.12 6054
19.14 4653
19.16 5615
19.18 5541
19.2 6088
19.22 5215
19.24 6075
19.26 5432
19.28 6138
19.3 6834
19.32 4503
19.34 4389
19.36 3456
19.38 3557
19.4 5619
19.42 7316
19.44 7100
19.46 7719
19.48 7127
19.5 7250
19.52 7740
19.54 7947
19.56 6317
19.58 6530
19.6 8731
19.62 7996
19.64 7760
19.66 7626
19.68 7589
19.7 7584
19.72 7966
19.74 8373
19.76 9279
19.78 7607
19.8 9129
19.82 9195
19.84 8822
19.86 9187
19.88 8564
19.9 8639
19.92 10151
19.94 9922
19.96 10037
19.98 9260
20 9636
&
@target G1.S1
@type xy
0 0
0.02 29
0.04 742
0.06 2
0.08 0
0.1 0
0.12 0
0.14 1064
0.16 0
0.18 39
0.2 0
0.22 334
0.24 21
0.26 0
0.28 569
0.3 0
0.32 0
0.34 0
0.36 715
0.38 606
0.4 927
0.42 7631
0.44 11313
0.46 12190
0.48 10753
0.5 12725
0.52 10508
0.54 12072
0.56 10993
0.58 11082
0.6 11575
0.62 12549
0.64 11035
0.66 11497
0.68 11410
0.7 9901
0.72 9762
0.74 11455
0.76 11040
0.78 9783
0.8 11712
0.82 8720
0.84 8796
0.86 7746
0.88 8164
0.9 8201
0.92 6948
0.94 7163
0.96 7158
0.98 6246
1 4666
1.02 4210
1.04 4223
1.06 5430
1.08 5907
1.1 5106
1.12 5424
1.14 5008
1.16 5312
1.18 3336
1.2 2708
1.22 3715
1.24 3645
1.26 1525
1.28 1838
1.3 2075
1.32 3184
1.34 2916
1.36 2949
1.38 2370
1.4 2659
1.42 1688
1.44 1129
1.46 1680
1.48 1501
1.5 1384
1.52 2058
1.54 2030
1.56 1555
1.58 1545
1.6 988
1.62 1524
1.64 1563
1.66 1470
1.68 1843
1.7 2699
1.72 2856
1.74 1634
1.76 2401
1.78 2592
1.8 2787
1.82 2530
1.84 3204
1.86 3784
1.88 4532
1.9 3771
1.92 4780
1.94 5228
1.96 3692
1.98 2580
2 1940
2.02 2859
2.04 3752
2.06 3050
2.08 2105
2.1 1864
2.12 2096
2.14 3016
2.16 4271
2.18 3462
2.2 4613
2.22 2970
2.24 2710
2.26 2121
2.28 3391
2.3 3081
2.32 3978
2.34 2681
2.36 933
2.38 1363
2.4 1103
2.42 435
2.44 3201
2.46 2521
2.48 1922
2.5 2182
2.52 2971
2.54 5830
2.56 4872
2.58 3759
2.6 3756
2.62 4535
2.64 4891
2.66 4259
2.68 4705
2.7 3087
2.72 2747
2.74 2490
2.76 2938
2.78 4079
2.8 5338
2.82 5001
2.84 6041
2.86 4883
2.88 5310
2.9 5271
2.92 5916
2.94 5263
2.96 4446
2.98 5650
3 4628
3.02 4983
3.04 4979
3.06 5834
3.08 5824
3.1 6067
3.12 6212
3.14 3922
3.16 4657
3.18 6645
3.2 4085
3.22 5179
3.24 4616
3.26 6913
3.28 6157
3.3 6072
3.32 7814
3.34 5990
3.36 6654
3.38 6043
3.4 4501
3.42 4722
3.44 3370
3.46 4481
3.48 4231
3.5 4547
3.52 5600
3.54 5101
3.56 3913
3.58 4048
3.6 3945
3.62 4793
3.64 5464
3.66 4545
3.68 6743
3.7 7418
3.72 7673
3.74 6198
3.76 6717
3.78 7276
3.8 7352
3.82 7541
3.84 4415
3.86 5926
3.88 6659
3.9 7325
3.92 7016
3.94 5894
3.96 5661
3.98 4096
4 5696
4.02 5281
4.04 4898
4.06 3957
4.08 4220
4.1 3088
4.12 2839
4.14 2037
4.16 903
4.18 1717
4.2 1761
4.22 3002
4.24 3243
4.26 2810
4.28 2816
4.3 4106
4.32 4833
4.34 5707
4.36 5000
4.38 4003
4.4 5247
4.42 4381
4.44 4078
4.46 2847
4.48 2880
4.5 3277
4.52 5027
4.54 5900
4.56 6092
4.58 5989
4.6 6107
4.62 5381
4.64 5296
4.66 4160
4.68 4325
4.7 3532
4.72 3785
4.74 4292
4.76 3918
4.78 5625
4.8 4552
4.82 5251
4.84 5241
4.86 6668
4.88 6365
4.9 5318
4.92 4984
4.94 5221
4.96 6198
4.98 4323
5 4671
5.02 5645
5.04 4598
5.06 5287
5.08 4893
5.1 5290
5.12 5217
5.14 6064
5.16 5682
5.18 6654
5.2 5551
5.22 5779
5.24 4423
5.26 4552
5.28 5150
5.3 6114
5.32 6166
5.34 7690
5.36 8375
5.38 8800
5.4 7442
5.42 7116
5.44 7181
5.46 6552
5.48 6723
5.5 4974
5.52 4653
5.54 4304
5.56 4562
5.58 4091
5.6 5053
5.62 6131
5.64 6636
5.66 6387
5.68 6159
5.7 7007
5.72 7783
5.74 6285
5.76 5073
5.78 4930
5.8 3650
5.82 3131
5.84 3323
5.86 4425
5.88 3887
5.9 3792
5.92 3907
5.94 3245
5.96 1891
5.98 2529
6 2178
6.02 2973
6.04 2651
6.06 1427
6.08 1568
6.1 2255
6.12 1720
6.14 1471
6.16 1021
6.18 554
6.2 987
6.22 974
6.24 949
6.26 1745
6.28 986
6.3 450
6.32 1108
6.34 937
6.36 1792
6.38 2057
6.4 2201
6.42 2466
6.44 1207
6.46 1707
6.48 1615
6.5 1780
6.52 1355
6.54 2294
6.56 2293
6.58 2220
6.6 3561
6.62 2593
6.64 2772
6.66 2598
6.68 3385
6.7 3384
6.72 3340
6.74 3295
6.76 3215
6.78 3185
6.8 3228
6.82 2280
6.84 1570
6.86 3183
6.88 2866
6.9 2487
6.92 2455
6.94 2513
6.96 4121
6.98 4278
7 3845
7.02 3752
7.04 3527
7.06 4980
7.08 3148
7.1 4232
7.12 3845
7.14 4428
7.16 4544
7.18 4347
7.2 3209
7.22 3824
7.24 3231
7.26 2818
7.28 2931
7.3 2898
7.32 3914
7.34 3400
7.36 3510
7.38 3645
7.4 3330
7.42 3077
7.44 2238
7.46 3098
7.48 3365
7.5 2819
7.52 3400
7.54 3536
7.56 4086
7.58 3362
7.6 3932
7.62 3368
7.64 3676
7.66 3039
7.68 3313
7.7 3296
7.72 3738
7.74 3215
7.76 3443
7.78 3879
7.8 4053
7.82 3212
7.84 3624
7.86 3618
7.88 3453
7.9 3311
7.92 2925
7.94 3161
7.96 2555
7.98 2840
8 5563
8.02 4581
8.04 4657
8.06 4246
8.08 3386
8.1 3779
8.12 4521
8.14 3561
8.16 3877
8.18 3811
8.2 2666
8.22 2939
8.24 3293
8.26 3329
8.28 2810
8.3 2809
8.32 3057
8.34 3036
8.36 2825
8.38 2652
8.4 2394
8.42 2465
8.44 1922
8.46 2874
8.48 2285
8.5 1899
8.52 1936
8.54 1801
8.56 830
8.58 114
8.6 28
8.62 142
8.64 216
8.66 1153
8.68 2538
8.7 1787
8.72 2411
8.74 2475
8.76 2350
8.78 1729
8.8 1416
8.82 1408
8.84 986
8.86 768
8.88 542
8.9 1283
8.92 645
8.94 291
8.96 322
8.98 9
9 99
9.02 357
9.04 47
9.06 0
9.08 6
9.1 202
9.12 6
9.14 98
9.16 626
9.18 971
9.2 1322
9.22 1482
9.24 1022
9.26 2249
9.28 1915
9.3 2178
9.32 2207
9.34 2371
9.36 2480
9.38 2609
9.4 2933
9.42 2025
9.44 1898
9.46 1657
9.48 2339
9.5 2866
9.52 3943
9.54 3458
9.56 2450
9.58 2312
9.6 2046
9.62 2585
9.64 1647
9.66 1937
9.68 1626
9.7 1192
9.72 994
9.74 863
9.76 831
9.78 1012
9.8 409
9.82 735
9.84 788
9.86 869
9.88 209
9.9 5
9.92 4
9.94 19
9.96 1
9.98 24
10 64
10.02 42
10.04 21
10.06 113
10.08 487
10.1 797
10.12 1652
10.14 2251
10.16 1478
10.18 1232
10.2 1444
10.22 1232
10.24 1216
10.26 1875
10.28 1550
10.3 1962
10.32 2979
10.34 3133
10.36 2663
10.38 2712
10.4 4122
10.42 3532
10.44 2978
10.46 3541
10.48 3637
10.5 4460
10.52 4435
10.54 3331
10.56 2428
10.58 3117
10.6 3941
10.62 5064
10.64 4395
10.66 3700
10.68 3201
10.7 3380
10.72 3417
10.74 3943
10.76 4812
10.78 6146
10.8 5216
10.82 5204
10.84 4931
10.86 4606
10.88 5049
10.9 4920
10.92 5056
10.94 5769
10.96 5836
10.98 4989
11 5497
11.02 4629
11.04 3992
11.06 2802
11.08 3501
11.1 3461
11.12 3945
11.14 5031
11.16 4377
11.18 2729
11.2 1310
11.22 1920
11.24 721
11.26 567
11.28 881
11.3 1688
11.32 1196
11.34 873
11.36 961
11.38 729
11.4 836
11.42 997
11.44 616
11.46 249
11.48 837
11.5 972
11.52 1316
11.54 2407
11.56 1970
11.58 1455
11.6 2669
11.62 3195
11.64 2703
11.66 3074
11.68 3356
11.7 2625
11.72 2933
11.74 5904
11.76 5944
11.78 6539
11.8 5348
11.82 5885
11.84 6211
11.86 5234
11.88 4635
11.9 4505
11.92 3568
11.94 3545
11.96 3393
11.98 6035
12 6193
12.02 6577
12.04 6245
12.06 7082
12.08 9281
12.1 8342
12.12 7700
12.14 6723
12.16 6068
12.18 6081
12.2 5477
12.22 5093
12.24 4829
12.26 4138
12.28 3101
12.3 4174
12.32 5460
12.34 3270
12.36 4957
12.38 5949
12.4 4619
12.42 5474
12.44 5531
12.46 5170
12.48 1546
12.5 1163
12.52 1988
12.54 3450
12.56 2529
12.58 2228
12.6 2983
12.62 3223
12.64 2201
12.66 3185
12.68 3844
12.7 2671
12.72 1899
12.74 2236
12.76 2999
12.78 3155
12.8 3501
12.82 4254
12.84 3793
12.86 3640
12.88 3407
12.9 3646
12.92 3145
12.94 4392
12.96 4034
12.98 4793
13 4859
13.02 4570
13.04 5150
13.06 8605
13.08 11750
13.1 11989
13.12 8770
13.14 7344
13.16 7928
13.18 6764
13.2 7926
13.22 7157
13.24 6720
13.26 7513
13.28 5905
13.3 4921
13.32 5127
13.34 4684
13.36 5883
13.38 5726
13.4 4895
13.42 7304
13.44 8933
13.46 8064
13.48 7965
13.5 7323
13.52 6593
13.54 6698
13.56 7322
13.58 6606
13.6 6840
13.62 8076
13.64 7899
13.66 7528
13.68 4913
13.7 3915
13.72 3993
13.74 5402
13.76 5567
13.78 6338
13.8 4901
13.82 4459
13.84 4060
13.86 5553
13.88 4326
13.9 3310
13.92 3249
13.94 3148
13.96 2366
13.98 1679
14 4075
14.02 4572
14.04 4618
14.06 3274
14.08 3500
14.1 3452
14.12 1937
14.14 1720
14.16 1636
14.18 2130
14.2 1693
14.22 1845
14.24 3211
14.26 3691
14.28 2262
14.3 3722
14.32 5663
14.34 4244
14.36 3843
14.38 2177
14.4 1936
14.42 1799
14.44 1525
14.46 1697
14.48 1932
14.5 3199
14.52 2826
14.54 2566
14.56 2529
14.58 2840
14.6 2773
14.62 2935
14.64 3112
14.66 3481
14.68 3244
14.7 3191
14.72 4886
14.74 4811
14.76 4862
14.78 4109
14.8 4148
14.82 5453
14.84 5617
14.86 5020
14.88 5021
14.9 4619
14.92 5124
14.94 7439
14.96 7421
14.98 5848
15 6329
15.02 6014
15.04 8060
15.06 6613
15.08 5821
15.1 4322
15.12 6127
15.14 6246
15.16 5436
15.18 5163
15.2 4653
15.22 8107
15.24 6197
15.26 6392
15.28 5070
15.3 5345
15.32 5945
15.34 5689
15.36 4108
15.38 4622
15.4 6117
15.42 5593
15.44 5285
15.46 5198
15.48 6111
15.5 5082
15.52 4126
15.54 2781
15.56 3789
15.58 3440
15.6 2461
15.62 3299
15.64 2979
15.66 1811
15.68 1137
15.7 1630
15.72 1256
15.74 1305
15.76 1251
15.78 1324
15.8 776
15.82 1181
15.84 1485
15.86 903
15.88 4071
15.9 1457
15.92 636
15.94 924
15.96 3340
15.98 3864
16 4930
16.02 4645
16.04 4085
16.06 4719
16.08 3282
16.1 1675
16.12 2712
16.14 3367
16.16 2859
16.18 3095
16.2 2695
16.22 1365
16.24 1615
16.26 2342
16.28 2748
16.3 2269
16.32 1685
16.34 1472
16.36 1230
16.38 991
16.4 641
16.42 418
16.44 680
16.46 60
16.48 258
16.5 833
16.52 739
16.54 642
16.56 1206
16.58 981
16.6 2008
16.62 1079
16.64 1080
16.66 2610
16.68 2737
16.7 3282
16.72 2246
16.74 2360
16.76 2347
16.78 2709
16.8 2755
16.82 3263
16.84 4134
16.86 4640
16.88 3388
16.9 4336
16.92 5053
16.94 4613
16.96 5648
16.98 5779
17 5381
17.02 5280
17.04 6696
17.06 6891
17.08 6727
17.1 6631
17.12 7286
17.14 5841
17.16 7203
17.18 6277
17.2 7889
17.22 7879
17.24 7115
17.26 6949
17.28 5126
17.3 5291
17.32 5144
17.34 3592
17.36 3667
17.38 3270
17.4 4523
17.42 3241
17.44 3423
17.46 3305
17.48 4440
17.5 4773
17.52 6161
17.54 5708
17.56 4839
17.58 5053
17.6 5909
17.62 6772
17.64 6647
17.66 4261
17.68 3941
17.7 4566
17.72 3544
17.74 3453
17.76 3362
17.78 3957
17.8 5145
17.82 4743
17.84 7259
17.86 5043
17.88 3765
17.9 4259
17.92 4373
17.94 3543
17.96 4356
17.98 2808
18 2640
18.02 2299
18.04 3260
18.06 3738
18.08 4905
18.1 3561
18.12 3954
18.14 3255
18.16 3202
18.18 2466
18.2 2932
18.22 3419
18.24 2767
18.26 2278
18.28 3140
18.3 4116
18.32 3525
18.34 3377
18.36 3799
18.38 3835
18.4 3507
18.42 4026
18.44 5695
18.46 5953
18.48 4386
18.5 6490
18.52 5376
18.54 5170
18.56 4254
18.58 4419
18.6 3764
18.62 4816
18.64 4614
18.66 5018
18.68 4992
18.7 3888
18.72 2956
18.74 3972
18.76 3560
18.78 4320
18.8 4376
18.82 3760
18.84 4631
18.86 4444
18.88 4308
18.9 4410
18.92 5738
18.94 4490
18.96 3945
18.98 3473
19 4807
19.02 6309
19.04 6401
19.06 6889
19.08 6270
19.1 7037
19.12 4900
19.14 7581
19.16 5532
19.18 4869
19.2 6598
19.22 6152
19.24 5038
19.26 5830
19.28 4791
19.3 5305
19.32 6285
19.34 6416
19.36 8286
19.38 8821
19.4 5470
19.42 5118
19.44 4147
19.46 4239
19.48 5382
19.5 4583
19.52 5379
19.54 4256
19.56 5309
19.58 4861
19.6 3420
19.62 3429
19.64 4611
19.66 4585
19.68 4696
19.7 4155
19.72 4031
19.74 2975
19.76 3221
19.78 3943
19.8 2534
19.82 2916
19.84 2919
19.86 2803
19.88 3040
19.9 3158
19.92 2669
19.94 2214
19.96 2085
19.98 1825
20 1441
&
@target G1.S2
@type xy
0 4
0.02 59
0.04 301
0.06 7
0.08 0
0.1 0
0.12 0
0.14 29
0.16 0
0.18 0
0.2 0
0.22 4
0.24 113
0.26 0
0.28 160
0.3 18
0.32 0
0.34 0
0.36 198
0.38 14
0.4 403
0.42 1390
0.44 652
0.46 720
0.48 763
0.5 721
0.52 511
0.54 388
0.56 324
0.58 880
0.6 508
0.62 569
0.64 869
0.66 1838
0.68 1235
0.7 1398
0.72 1688
0.74 1372
0.76 1128
0.78 1129
0.8 1462
0.82 2216
0.84 2565
0.86 3300
0.88 2747
0.9 2656
0.92 4374
0.94 3850
0.96 3296
0.98 3201
1 2966
1.02 3334
1.04 4375
1.06 3229
1.08 2950
1.1 3741
1.12 3742
1.14 3260
1.16 1867
1.18 3143
1.2 3706
1.22 3645
1.24 3761
1.26 3223
1.28 4193
1.3 3647
1.32 2984
1.34 3077
1.36 4689
1.38 3991
1.4 3234
1.42 3034
1.44 3804
1.46 3040
1.48 3568
1.5 2909
1.52 3687
1.54 3454
1.56 3890
1.58 4187
1.6 5098
1.62 3689
1.64 4961
1.66 4928
1.68 4241
1.7 4521
1.72 4645
1.74 4778
1.76 3839
1.78 3970
1.8 4047
1.82 3209
1.84 3239
1.86 3302
1.88 2691
1.9 4056
1.92 3320
1.94 2743
1.96 3278
1.98 3805
2 3758
2.02 3387
2.04 4511
2.06 3332
2.08 3824
2.1 3573
2.12 3954
2.14 3730
2.16 4188
2.18 3945
2.2 3382
2.22 4033
2.24 4236
2.26 4413
2.28 4061
2.3 4215
2.32 4221
2.34 4135
2.36 4163
2.38 4016
2.4 5475
2.42 3577
2.44 2822
2.46 1814
2.48 2897
2.5 3903
2.52 3735
2.54 2236
2.56 3204
2.58 3086
2.6 3079
2.62 3167
2.64 2579
2.66 2944
2.68 3490
2.7 3732
2.72 5085
2.74 4919
2.76 4625
2.78 4446
2.8 3518
2.82 4140
2.84 2984
2.86 3620
2.88 3028
2.9 3103
2.92 2756
2.94 2817
2.96 2426
2.98 2764
3 3250
3.02 3425
3.04 3856
3.06 3836
3.08 3517
3.1 3864
3.12 3072
3.14 3875
3.16 4136
3.18 4031
3.2 3470
3.22 2379
3.24 2300
3.26 2091
3.28 3155
3.3 2032
3.32 1858
3.34 2246
3.36 2475
3.38 3020
3.4 3409
3.42 4260
3.44 3908
3.46 4326
3.48 3571
3.5 4658
3.52 3488
3.54 2967
3.56 2490
3.58 3660
3.6 4038
3.62 3187
3.64 3682
3.66 3347
3.68 2002
3.7 2197
3.72 2891
3.74 3245
3.76 3166
3.78 2363
3.8 2829
3.82 3629
3.84 2610
3.86 1942
3.88 2308
3.9 2217
3.92 2742
3.94 2635
3.96 3341
3.98 2432
4 2443
4.02 2632
4.04 3138
4.06 3125
4.08 2914
4.1 3498
4.12 4235
4.14 4521
4.16 3873
4.18 4313
4.2 4959
4.22 4671
4.24 4365
4.26 4794
4.28 3984
4.3 4083
4.32 3359
4.34 2273
4.36 2525
4.38 3506
4.4 3015
4.42 3497
4.44 3911
4.46 3185
4.48 3436
4.5 2607
4.52 2697
4.54 2752
4.56 2853
4.58 2207
4.6 3469
4.62 2897
4.64 2611
4.66 2375
4.68 3144
4.7 3992
4.72 3291
4.74 3978
4.76 3766
4.78 2315
4.8 2525
4.82 1822
4.84 1627
4.86 1720
4.88 1707
4.9 2223
4.92 3292
4.94 2944
4.96 1947
4.98 2343
5 1676
5.02 1843
5.04 1893
5.06 2723
5.08 2644
5.1 2148
5.12 1896
5.14 2128
5.16 1914
5.18 2388
5.2 1958
5.22 1204
5.24 2191
5.26 2215
5.28 2115
5.3 3046
5.32 2509
5.34 2462
5.36 1786
5.38 2398
5.4 1423
5.42 1755
5.44 2389
5.46 1977
5.48 2180
5.5 3283
5.52 3496
5.54 3315
5.56 3595
5.58 3172
5.6 3159
5.62 2725
5.64 2431
5.66 2211
5.68 3000
5.7 1696
5.72 2548
5.74 3097
5.76 2825
5.78 2010
5.8 3666
5.82 2878
5.84 3738
5.86 3338
5.88 4386
5.9 3194
5.92 2538
5.94 3091
5.96 3220
5.98 3388
6 2875
6.02 4222
6.04 3733
6.06 2874
6.08 3250
6.1 3015
6.12 3592
6.14 3226
6.16 2496
6.18 3055
6.2 3272
6.22 3820
6.24 3239
6.26 3947
6.28 4546
6.3 4741
6.32 4247
6.34 3218
6.36 3179
6.38 3551
6.4 3009
6.42 3744
6.44 3630
6.46 4359
6.48 4252
6.5 3963
6.52 4336
6.54 4239
6.56 3946
6.58 3846
6.6 4027
6.62 5115
6.64 4588
6.66 4002
6.68 4102
6.7 4951
6.72 4242
6.74 3585
6.76 4361
6.78 4772
6.8 5563
6.82 5006
6.84 4508
6.86 3549
6.88 4020
6.9 3752
6.92 3170
6.94 3100
6.96 2419
6.98 2661
7 3138
7.02 3194
7.04 2728
7.06 2395
7.08 2357
7.1 2731
7.12 2710
7.14 2126
7.16 3158
7.18 3188
7.2 3680
7.22 3362
7.24 4305
7.26 3663
7.28 3783
7.3 3234
7.32 3309
7.34 4146
7.36 3802
7.38 3805
7.4 3456
7.42 3422
7.44 4674
7.46 3144
7.48 3625
7.5 3237
7.52 2631
7.54 3303
7.56 3203
7.58 3295
7.6 3095
7.62 3972
7.64 3715
7.66 4996
7.68 4610
7.7 4430
7.72 4445
7.74 4929
7.76 3936
7.78 4376
7.8 4232
7.82 4063
7.84 3487
7.86 4333
7.88 3095
7.9 2965
7.92 3514
7.94 2732
7.96 3963
7.98 3577
8 2909
8.02 4249
8.04 3760
8.06 3292
8.08 2994
8.1 4773
8.12 4113
8.14 3975
8.16 3430
8.18 2621
8.2 3628
8.22 4452
8.24 3339
8.26 3645
8.28 4025
8.3 3455
8.32 3479
8.34 3408
8.36 2583
8.38 3080
8.4 3235
8.42 2683
8.44 3071
8.46 3327
8.48 3557
8.5 3508
8.52 4566
8.54 4078
8.56 4680
8.58 4664
8.6 4127
8.62 4168
8.64 4768
8.66 3244
8.68 2849
8.7 2500
8.72 2878
8.74 2456
8.76 2947
8.78 2736
8.8 3613
8.82 2767
8.84 3663
8.86 4040
8.88 4733
8.9 4309
8.92 4035
8.94 4956
8.96 4632
8.98 4399
9 5186
9.02 3684
9.04 4963
9.06 4716
9.08 4153
9.1 5615
9.12 5755
9.14 5307
9.16 4823
9.18 4331
9.2 3904
9.22 4090
9.24 4799
9.26 3925
9.28 3821
9.3 4072
9.32 3085
9.34 3859
9.36 3755
9.38 3091
9.4 2889
9.42 3613
9.44 3025
9.46 2688
9.48 3306
9.5 3407
9.52 3129
9.54 2981
9.56 2855
9.58 2684
9.6 3896
9.62 4004
9.64 4129
9.66 3019
9.68 3268
9.7 3593
9.72 4344
9.74 3965
9.76 4211
9.78 4139
9.8 2948
9.82 3145
9.84 3455
9.86 4155
9.88 3824
9.9 4263
9.92 5398
9.94 4999
9.96 4345
9.98 4629
10 3834
10.02 5344
10.04 5745
10.06 4545
10.08 4793
10.1 4442
10.12 5486
10.14 3334
10.16 3753
10.18 3920
10.2 3721
10.22 5193
10.24 4564
10.26 3746
10.28 3969
10.3 4163
10.32 3978
10.34 5108
10.36 4572
10.38 3678
10.4 4984
10.42 4060
10.44 3901
10.46 3941
10.48 4742
10.5 4575
10.52 4415
10.54 4611
10.56 4934
10.58 4097
10.6 3515
10.62 2587
10.64 3589
10.66 2920
10.68 2938
10.7 3609
10.72 2675
10.74 3310
10.76 2909
10.78 3041
10.8 2466
10.82 3215
10.84 2832
10.86 3121
10.88 3620
10.9 3417
10.92 2610
10.94 2514
10.96 1930
10.98 1850
11 2353
11.02 2930
11.04 3330
11.06 3766
11.08 3204
11.1 4183
11.12 3554
11.14 3476
11.16 3906
11.18 4493
11.2 3794
11.22 3996
11.24 5106
11.26 4306
11.28 4994
11.3 4141
11.32 4048
11.34 3932
11.36 4819
11.38 4424
11.4 4088
11.42 4474
11.44 5275
11.46 5024
11.48 5121
11.5 4522
11.52 4315
11.54 3489
11.56 4188
11.58 3828
11.6 2949
11.62 3908
11.64 2807
11.66 2755
11.68 2160
11.7 2720
11.72 2812
11.74 2520
11.76 3117
11.78 3722
11.8 3636
11.82 3564
11.84 3153
11.86 3891
11.88 2897
11.9 3828
11.92 3439
11.94 3391
11.96 2380
11.98 2439
12 2819
12.02 3450
12.04 2516
12.06 2346
12.08 1433
12.1 1980
12.12 2377
12.14 2035
12.16 1965
12.18 2321
12.2 2070
12.22 2212
12.24 3034
12.26 2802
12.28 2757
12.3 3207
12.32 2886
12.34 2793
12.36 2424
12.38 2884
12.4 3058
12.42 2503
12.44 2364
12.46 2125
12.48 2430
12.5 4209
12.52 4156
12.54 2955
12.56 4236
12.58 4297
12.6 3838
12.62 3462
12.64 4238
12.66 4173
12.68 3490
12.7 2794
12.72 3171
12.74 3500
12.76 3103
12.78 2236
12.8 2822
12.82 3039
12.84 2336
12.86 2958
12.88 3070
12.9 3483
12.92 3512
12.94 3885
12.96 3002
12.98 2429
13 3522
13.02 2803
13.04 2202
13.06 1376
13.08 920
13.1 1886
13.12 2716
13.14 3738
13.16 3348
13.18 3046
13.2 2271
13.22 3566
13.24 2228
13.26 2640
13.28 3172
13.3 3038
13.32 3508
13.34 3239
13.36 3569
13.38 3749
13.4 3218
13.42 1898
13.44 1478
13.46 1676
13.48 1765
13.5 2677
13.52 3062
13.54 2286
13.56 2922
13.58 3156
13.6 2924
13.62 2109
13.64 2618
13.66 3002
13.68 2366
13.7 1658
13.72 2577
13.74 3227
13.76 1764
13.78 1605
13.8 2336
13.82 2589
13.84 1993
13.86 2882
13.88 3448
13.9 3098
13.92 3509
13.94 3156
13.96 4350
13.98 3803
14 3050
14.02 2849
14.04 2522
14.06 3527
14.08 2699
14.1 2467
14.12 3052
14.14 2844
14.16 4368
14.18 3532
14.2 3967
14.22 4048
14.24 4270
14.26 3459
14.28 3005
14.3 2981
14.32 2372
14.34 2942
14.36 3661
14.38 3417
14.4 2659
14.42 2617
14.44 3033
14.46 3256
14.48 3673
14.5 3758
14.52 3486
14.54 2637
14.56 3288
14.58 3932
14.6 2791
14.62 3715
14.64 3684
14.66 3215
14.68 3483
14.7 3884
14.72 3496
14.74 3764
14.76 4073
14.78 4042
14.8 3346
14.82 3254
14.84 3205
14.86 3506
14.88 3010
14.9 3891
14.92 3442
14.94 3653
14.96 2791
14.98 3056
15 3253
15.02 3327
15.04 4107
15.06 2423
15.08 2081
15.1 3860
15.12 4768
15.14 3967
15.16 2812
15.18 3734
15.2 3054
15.22 2079
15.24 3266
15.26 2870
15.28 2784
15.3 2068
15.32 3079
15.34 5041
15.36 4934
15.38 3876
15.4 2476
15.42 2416
15.44 4409
15.46 5043
15.48 3442
15.5 3356
15.52 4032
15.54 4068
15.56 3834
15.58 5505
15.6 4883
15.62 4603
15.64 4022
15.66 3809
15.68 2644
15.7 2851
15.72 4168
15.74 5236
15.76 5284
15.78 4908
15.8 4813
15.82 4300
15.84 4378
15.86 4630
15.88 3456
15.9 4670
15.92 4475
15.94 3992
15.96 3465
15.98 3524
16 3820
16.02 3519
16.04 3556
16.06 2255
16.08 3327
16.1 3308
16.12 3952
16.14 4081
16.16 4492
16.18 3805
16.2 3438
16.22 4353
16.24 3373
16.26 4199
16.28 4447
16.3 3780
16.32 4017
16.34 3451
16.36 4338
16.38 3399
16.4 4058
16.42 4020
16.44 5054
16.46 4629
16.48 3944
16.5 4496
16.52 4993
16.54 5034
16.56 4659
16.58 4210
16.6 3829
16.62 3421
16.64 4336
16.66 4156
16.68 3887
16.7 4824
16.72 4323
16.74 5055
16.76 4290
16.78 3702
16.8 4058
16.82 4947
16.84 3990
16.86 3328
16.88 3582
16.9 3384
16.92 2894
16.94 3013
16.96 3263
16.98 3531
17 3685
17.02 2774
17.04 2760
17.06 2615
17.08 2965
17.1 3144
17.12 2833
17.14 2760
17.16 2858
17.18 2028
17.2 2187
17.22 2092
17.24 2565
17.26 2567
17.28 2865
17.3 2942
17.32 2749
17.34 3649
17.36 3804
17.38 4762
17.4 4406
17.42 4721
17.44 3616
17.46 3893
17.48 4405
17.5 4117
17.52 2833
17.54 3674
17.56 3984
17.58 3621
17.6 3418
17.62 2779
17.64 3125
17.66 4355
17.68 4042
17.7 4247
17.72 4655
17.74 4002
17.76 3969
17.78 4015
17.8 3946
17.82 3846
17.84 2898
17.86 4039
17.88 3044
17.9 2692
17.92 3600
17.94 3518
17.96 4888
17.98 4781
18 4631
18.02 4903
18.04 3665
18.06 3634
18.08 3080
18.1 3068
18.12 3783
18.14 3388
18.16 4019
18.18 3386
18.2 2785
18.22 2678
18.24 3135
18.26 3506
18.28 3606
18.3 3217
18.32 3483
18.34 3655
18.36 3984
18.38 3456
18.4 3220
18.42 2502
18.44 3440
18.46 2263
18.48 2753
18.5 2506
18.52 2852
18.54 2148
18.56 3984
18.58 3681
18.6 3026
18.62 1997
18.64 2378
18.66 3585
18.68 2619
18.7 3304
18.72 4030
18.74 4528
18.76 3991
18.78 4494
18.8 3465
18.82 3695
18.84 3068
18.86 2484
18.88 2516
18.9 2821
18.92 2499
18.94 3062
18.96 3576
18.98 2764
19 3139
19.02 2700
19.04 2508
19.06 2020
19.08 2068
19.1 2460
19.12 3397
19.14 3482
19.16 2741
19.18 2999
19.2 2412
19.22 3326
19.24 2609
19.26 2855
19.28 2560
19.3 3898
19.32 2990
19.34 2879
19.36 3529
19.38 3209
19.4 3035
19.42 2906
19.44 3378
19.46 2788
19.48 3683
19.5 3631
19.52 3448
19.54 2699
19.56 2969
19.58 2546
19.6 2867
19.62 3368
19.64 3076
19.66 3293
19.68 3095
19.7 3804
19.72 3136
19.74 2579
19.76 3237
19.78 2896
19.8 2977
19.82 2836
19.84 3546
19.86 3338
19.88 2592
19.9 3419
19.92 2919
19.94 2456
19.96 3065
19.98 3233
20 4231
&
@target G2.S0
@type xy
1 0.431364
2 0.445112
3 0.438235
4 0.447716
5 0.496865
6 0.456973
7 0.440852
8 0.475263
9 0.452272
10 0.501548
11 0.461817
12 0.453348
13 0.45793
14 0.4478
15 0.440483
16 0.449805
17 0.457412
18 0.436663
19 0.447382
20 0.440171
21 0.449972
22 0.457739
23 0.439261
24 0.444326
25 0.441927
26 0.438948
27 0.431103
28 0.445112
29 0.440596
30 0.445814
31 0.439915
32 0.463519
33 0.448135
34 0.500025
35 0.467494
36 0.468775
37 0.455275
38 0.450583
39 0.473524
40 0.455549
41 0.439943
42 0.446543
43 0.440624
44 0.44794
45 0.442409
46 0.447017
47 0.476734
48 0.470479
49 0.450055
50 0.444101
51 0.430987
52 0.459483
&
@target G2.S1
@type xy
1 0.443762
2 0.450722
3 0.446542
4 0.460136
5 0.538285
6 0.474394
7 0.467706
8 0.484174
9 0.4745
10 0.503141
11 0.477311
12 0.45025
13 0.462763
14 0.459266
15 0.439205
16 0.444578
17 0.44671
18 0.423261
19 0.442097
20 0.448386
21 0.431857
22 0.460598
23 0.451608
24 0.449138
25 0.452907
26 0.455714
27 0.44105
28 0.455357
29 0.438435
30 0.441871
31 0.450361
32 0.456728
33 0.45522
34 0.484768
35 0.45962
36 0.449916
37 0.489847
38 0.442041
39 0.497343
40 0.446122
41 0.447493
42 0.446122
43 0.455357
44 0.441163
45 0.440312
46 0.441617
47 0.446039
48 0.477938
49 0.452244
50 0.453817
51 0.458803
52 0.464166
&
@target G2.S2
@type xy
1 0.442436
2 0.439147
3 0.38878
4 0.451829
5 0.499049
6 0.626218
7 0.477231
8 0.857875
9 0.515897
10 0.676203
11 0.46594
12 0.469308
13 0.444803
14 0.461655
15 0.445926
16 0.447912
17 0.486493
18 0.433763
19 0.452852
20 0.4539
21 0.434281
22 0.472679
23 0.429564
24 0.442182
25 0.433445
26 0.470186
27 0.447883
28 0.443536
29 0.399281
30 0.411673
31 0.457001
32 0.474816
33 0.475841
34 0.854897
35 0.818092
36 0.964689
37 0.764117
38 0.488544
39 0.691755
40 0.485335
41 0.445955
42 0.438434
43 0.498121
44 0.436033
45 0.448832
46 0.427171
47 0.470399
48 0.470479
49 0.433157
50 0.44286
51 0.4505
52 0.481949
&
