# Supplementary material for: Data showing the lipid conformations and membrane binding behaviors of beta-amyloid fibrils in phase-separated cholesterol-enriched lipid domains with and without glycolipid and oxidized cholesterol from coarse-grained molecular dynamics simulations
Source: Data Brief. 2020 Apr 19;30:105496. doi: 10.1016/j.dib.2020.105496 (PMC7186522; doi:10.1016/j.dib.2020.105496)
Supplement: Supplementary file 1 [file mmc1.zip › Supplementary-Data/S17-21/Figure-S20/Figure-S20A-P4-AB-1.agr]

# Grace project file
#
@version 50125
@page size 792, 612
@page scroll 5%
@page inout 5%
@link page off
@map font 0 to "Times-Roman", "Times-Roman"
@map font 1 to "Times-Italic", "Times-Italic"
@map font 2 to "Times-Bold", "Times-Bold"
@map font 3 to "Times-BoldItalic", "Times-BoldItalic"
@map font 4 to "Helvetica", "Helvetica"
@map font 5 to "Helvetica-Oblique", "Helvetica-Oblique"
@map font 6 to "Helvetica-Bold", "Helvetica-Bold"
@map font 7 to "Helvetica-BoldOblique", "Helvetica-BoldOblique"
@map font 8 to "Courier", "Courier"
@map font 9 to "Courier-Oblique", "Courier-Oblique"
@map font 10 to "Courier-Bold", "Courier-Bold"
@map font 11 to "Courier-BoldOblique", "Courier-BoldOblique"
@map font 12 to "Symbol", "Symbol"
@map font 13 to "ZapfDingbats", "ZapfDingbats"
@map color 0 to (255, 255, 255), "white"
@map color 1 to (0, 0, 0), "black"
@map color 2 to (255, 0, 0), "red"
@map color 3 to (0, 255, 0), "green"
@map color 4 to (0, 0, 255), "blue"
@map color 5 to (255, 255, 0), "yellow"
@map color 6 to (188, 143, 143), "brown"
@map color 7 to (220, 220, 220), "grey"
@map color 8 to (148, 0, 211), "violet"
@map color 9 to (0, 255, 255), "cyan"
@map color 10 to (255, 0, 255), "magenta"
@map color 11 to (255, 165, 0), "orange"
@map color 12 to (114, 33, 188), "indigo"
@map color 13 to (103, 7, 72), "maroon"
@map color 14 to (64, 224, 208), "turquoise"
@map color 15 to (0, 139, 0), "green4"
@reference date 0
@date wrap off
@date wrap year 1950
@default linewidth 1.0
@default linestyle 1
@default color 1
@default pattern 1
@default font 0
@default char size 1.000000
@default symbol size 1.000000
@default sformat "%.8g"
@background color 0
@page background fill on
@timestamp off
@timestamp 0.03, 0.03
@timestamp color 1
@timestamp rot 0
@timestamp font 0
@timestamp char size 1.000000
@timestamp def "Tue Dec 12 14:26:17 2017"
@r0 off
@link r0 to g0
@r0 type above
@r0 linestyle 1
@r0 linewidth 1.0
@r0 color 1
@r0 line 0, 0, 0, 0
@r1 off
@link r1 to g0
@r1 type above
@r1 linestyle 1
@r1 linewidth 1.0
@r1 color 1
@r1 line 0, 0, 0, 0
@r2 off
@link r2 to g0
@r2 type above
@r2 linestyle 1
@r2 linewidth 1.0
@r2 color 1
@r2 line 0, 0, 0, 0
@r3 off
@link r3 to g0
@r3 type above
@r3 linestyle 1
@r3 linewidth 1.0
@r3 color 1
@r3 line 0, 0, 0, 0
@r4 off
@link r4 to g0
@r4 type above
@r4 linestyle 1
@r4 linewidth 1.0
@r4 color 1
@r4 line 0, 0, 0, 0
@g0 on
@g0 hidden false
@g0 type XY
@g0 stacked false
@g0 bar hgap 0.000000
@g0 fixedpoint off
@g0 fixedpoint type 0
@g0 fixedpoint xy 0.000000, 0.000000
@g0 fixedpoint format general general
@g0 fixedpoint prec 6, 6
@with g0
@    world 0, 0, 20, 6
@    stack world 0, 0, 0, 0
@    znorm 1
@    view 0.100000, 0.720000, 0.800000, 0.950000
@    title ""
@    title font 0
@    title size 1.500000
@    title color 1
@    subtitle ""
@    subtitle font 0
@    subtitle size 1.000000
@    subtitle color 1
@    xaxes scale Normal
@    yaxes scale Normal
@    xaxes invert off
@    yaxes invert off
@    xaxis  on
@    xaxis  type zero false
@    xaxis  offset 0.000000 , 0.000000
@    xaxis  bar on
@    xaxis  bar color 1
@    xaxis  bar linestyle 1
@    xaxis  bar linewidth 1.0
@    xaxis  label "Time (\xm\0s)"
@    xaxis  label layout para
@    xaxis  label place auto
@    xaxis  label char size 0.900000
@    xaxis  label font 0
@    xaxis  label color 1
@    xaxis  label place normal
@    xaxis  tick on
@    xaxis  tick major 5
@    xaxis  tick minor ticks 4
@    xaxis  tick default 6
@    xaxis  tick place rounded true
@    xaxis  tick in
@    xaxis  tick major size 1.000000
@    xaxis  tick major color 1
@    xaxis  tick major linewidth 1.0
@    xaxis  tick major linestyle 1
@    xaxis  tick major grid off
@    xaxis  tick minor color 1
@    xaxis  tick minor linewidth 1.0
@    xaxis  tick minor linestyle 1
@    xaxis  tick minor grid off
@    xaxis  tick minor size 0.500000
@    xaxis  ticklabel on
@    xaxis  ticklabel format general
@    xaxis  ticklabel prec 5
@    xaxis  ticklabel formula ""
@    xaxis  ticklabel append ""
@    xaxis  ticklabel prepend ""
@    xaxis  ticklabel angle 0
@    xaxis  ticklabel skip 0
@    xaxis  ticklabel stagger 0
@    xaxis  ticklabel place normal
@    xaxis  ticklabel offset auto
@    xaxis  ticklabel offset 0.000000 , 0.010000
@    xaxis  ticklabel start type auto
@    xaxis  ticklabel start 0.000000
@    xaxis  ticklabel stop type auto
@    xaxis  ticklabel stop 0.000000
@    xaxis  ticklabel char size 0.800000
@    xaxis  ticklabel font 0
@    xaxis  ticklabel color 1
@    xaxis  tick place both
@    xaxis  tick spec type none
@    yaxis  on
@    yaxis  type zero false
@    yaxis  offset 0.000000 , 0.000000
@    yaxis  bar on
@    yaxis  bar color 1
@    yaxis  bar linestyle 1
@    yaxis  bar linewidth 1.0
@    yaxis  label "Minimum  Distance (nm)"
@    yaxis  label layout para
@    yaxis  label place auto
@    yaxis  label char size 0.900000
@    yaxis  label font 0
@    yaxis  label color 1
@    yaxis  label place normal
@    yaxis  tick on
@    yaxis  tick major 1
@    yaxis  tick minor ticks 1
@    yaxis  tick default 6
@    yaxis  tick place rounded true
@    yaxis  tick in
@    yaxis  tick major size 1.000000
@    yaxis  tick major color 1
@    yaxis  tick major linewidth 1.0
@    yaxis  tick major linestyle 1
@    yaxis  tick major grid off
@    yaxis  tick minor color 1
@    yaxis  tick minor linewidth 1.0
@    yaxis  tick minor linestyle 1
@    yaxis  tick minor grid off
@    yaxis  tick minor size 0.500000
@    yaxis  ticklabel on
@    yaxis  ticklabel format general
@    yaxis  ticklabel prec 5
@    yaxis  ticklabel formula ""
@    yaxis  ticklabel append ""
@    yaxis  ticklabel prepend ""
@    yaxis  ticklabel angle 0
@    yaxis  ticklabel skip 0
@    yaxis  ticklabel stagger 0
@    yaxis  ticklabel place normal
@    yaxis  ticklabel offset auto
@    yaxis  ticklabel offset 0.000000 , 0.010000
@    yaxis  ticklabel start type auto
@    yaxis  ticklabel start 0.000000
@    yaxis  ticklabel stop type auto
@    yaxis  ticklabel stop 0.000000
@    yaxis  ticklabel char size 0.800000
@    yaxis  ticklabel font 0
@    yaxis  ticklabel color 1
@    yaxis  tick place both
@    yaxis  tick spec type none
@    altxaxis  off
@    altyaxis  off
@    legend on
@    legend loctype view
@    legend 0.82, 0.93
@    legend box color 1
@    legend box pattern 0
@    legend box linewidth 1.0
@    legend box linestyle 0
@    legend box fill color 0
@    legend box fill pattern 0
@    legend font 0
@    legend char size 1.000000
@    legend color 1
@    legend length 2
@    legend vgap 1
@    legend hgap 1
@    legend invert false
@    frame type 0
@    frame linestyle 1
@    frame linewidth 1.0
@    frame color 1
@    frame pattern 1
@    frame background color 0
@    frame background pattern 0
@    s0 hidden false
@    s0 type xy
@    s0 symbol 0
@    s0 symbol size 1.000000
@    s0 symbol color 3
@    s0 symbol pattern 1
@    s0 symbol fill color 3
@    s0 symbol fill pattern 0
@    s0 symbol linewidth 1.0
@    s0 symbol linestyle 1
@    s0 symbol char 65
@    s0 symbol char font 0
@    s0 symbol skip 0
@    s0 line type 1
@    s0 line linestyle 1
@    s0 line linewidth 1.0
@    s0 line color 3
@    s0 line pattern 1
@    s0 baseline type 0
@    s0 baseline off
@    s0 dropline off
@    s0 fill type 0
@    s0 fill rule 0
@    s0 fill color 3
@    s0 fill pattern 1
@    s0 avalue off
@    s0 avalue type 2
@    s0 avalue char size 1.000000
@    s0 avalue font 0
@    s0 avalue color 1
@    s0 avalue rot 0
@    s0 avalue format general
@    s0 avalue prec 3
@    s0 avalue prepend ""
@    s0 avalue append ""
@    s0 avalue offset 0.000000 , 0.000000
@    s0 errorbar on
@    s0 errorbar place both
@    s0 errorbar color 3
@    s0 errorbar pattern 1
@    s0 errorbar size 1.000000
@    s0 errorbar linewidth 1.0
@    s0 errorbar linestyle 1
@    s0 errorbar riser linewidth 1.0
@    s0 errorbar riser linestyle 1
@    s0 errorbar riser clip off
@    s0 errorbar riser clip length 0.100000
@    s0 comment "/Users/KCheng/Desktop/cg_small_water_run/md-run-lonestar/namchi-04-26-2014/g-mind/1md-1.0nm-results/DPP-mind-.xvg"
@    s0 legend  "Protein-DPPC"
@    s1 hidden false
@    s1 type xy
@    s1 symbol 0
@    s1 symbol size 1.000000
@    s1 symbol color 11
@    s1 symbol pattern 1
@    s1 symbol fill color 11
@    s1 symbol fill pattern 0
@    s1 symbol linewidth 1.0
@    s1 symbol linestyle 1
@    s1 symbol char 65
@    s1 symbol char font 0
@    s1 symbol skip 0
@    s1 line type 1
@    s1 line linestyle 1
@    s1 line linewidth 1.0
@    s1 line color 11
@    s1 line pattern 1
@    s1 baseline type 0
@    s1 baseline off
@    s1 dropline off
@    s1 fill type 0
@    s1 fill rule 0
@    s1 fill color 11
@    s1 fill pattern 1
@    s1 avalue off
@    s1 avalue type 2
@    s1 avalue char size 1.000000
@    s1 avalue font 0
@    s1 avalue color 1
@    s1 avalue rot 0
@    s1 avalue format general
@    s1 avalue prec 3
@    s1 avalue prepend ""
@    s1 avalue append ""
@    s1 avalue offset 0.000000 , 0.000000
@    s1 errorbar on
@    s1 errorbar place both
@    s1 errorbar color 11
@    s1 errorbar pattern 1
@    s1 errorbar size 1.000000
@    s1 errorbar linewidth 1.0
@    s1 errorbar linestyle 1
@    s1 errorbar riser linewidth 1.0
@    s1 errorbar riser linestyle 1
@    s1 errorbar riser clip off
@    s1 errorbar riser clip length 0.100000
@    s1 comment "/Users/KCheng/Desktop/cg_small_water_run/md-run-lonestar/namchi-04-26-2014/g-mind/1md-1.0nm-results/DUP-mind-.xvg"
@    s1 legend  "Protein-DUPC"
@    s2 hidden false
@    s2 type xy
@    s2 symbol 0
@    s2 symbol size 1.000000
@    s2 symbol color 1
@    s2 symbol pattern 1
@    s2 symbol fill color 1
@    s2 symbol fill pattern 0
@    s2 symbol linewidth 1.0
@    s2 symbol linestyle 1
@    s2 symbol char 65
@    s2 symbol char font 0
@    s2 symbol skip 0
@    s2 line type 1
@    s2 line linestyle 1
@    s2 line linewidth 1.0
@    s2 line color 1
@    s2 line pattern 1
@    s2 baseline type 0
@    s2 baseline off
@    s2 dropline off
@    s2 fill type 0
@    s2 fill rule 0
@    s2 fill color 1
@    s2 fill pattern 1
@    s2 avalue off
@    s2 avalue type 2
@    s2 avalue char size 1.000000
@    s2 avalue font 0
@    s2 avalue color 1
@    s2 avalue rot 0
@    s2 avalue format general
@    s2 avalue prec 3
@    s2 avalue prepend ""
@    s2 avalue append ""
@    s2 avalue offset 0.000000 , 0.000000
@    s2 errorbar on
@    s2 errorbar place both
@    s2 errorbar color 1
@    s2 errorbar pattern 1
@    s2 errorbar size 1.000000
@    s2 errorbar linewidth 1.0
@    s2 errorbar linestyle 1
@    s2 errorbar riser linewidth 1.0
@    s2 errorbar riser linestyle 1
@    s2 errorbar riser clip off
@    s2 errorbar riser clip length 0.100000
@    s2 comment "/Users/KCheng/Desktop/cg_small_water_run/md-run-lonestar/namchi-04-26-2014/g-mind/1md-1.0nm-results/CHO-mind-.xvg"
@    s2 legend  "Protein-CHOL"
@g1 on
@g1 hidden false
@g1 type XY
@g1 stacked false
@g1 bar hgap 0.000000
@g1 fixedpoint off
@g1 fixedpoint type 0
@g1 fixedpoint xy 0.000000, 0.000000
@g1 fixedpoint format general general
@g1 fixedpoint prec 6, 6
@with g1
@    world 0, 0, 20, 15000
@    stack world 0, 0, 0, 0
@    znorm 1
@    view 0.100000, 0.410000, 0.800000, 0.640000
@    title ""
@    title font 0
@    title size 1.500000
@    title color 1
@    subtitle ""
@    subtitle font 0
@    subtitle size 1.000000
@    subtitle color 1
@    xaxes scale Normal
@    yaxes scale Normal
@    xaxes invert off
@    yaxes invert off
@    xaxis  on
@    xaxis  type zero false
@    xaxis  offset 0.000000 , 0.000000
@    xaxis  bar on
@    xaxis  bar color 1
@    xaxis  bar linestyle 1
@    xaxis  bar linewidth 1.0
@    xaxis  label "Time (\xm\0s)"
@    xaxis  label layout para
@    xaxis  label place auto
@    xaxis  label char size 0.900000
@    xaxis  label font 0
@    xaxis  label color 1
@    xaxis  label place normal
@    xaxis  tick on
@    xaxis  tick major 5
@    xaxis  tick minor ticks 4
@    xaxis  tick default 6
@    xaxis  tick place rounded true
@    xaxis  tick in
@    xaxis  tick major size 1.000000
@    xaxis  tick major color 1
@    xaxis  tick major linewidth 1.0
@    xaxis  tick major linestyle 1
@    xaxis  tick major grid off
@    xaxis  tick minor color 1
@    xaxis  tick minor linewidth 1.0
@    xaxis  tick minor linestyle 1
@    xaxis  tick minor grid off
@    xaxis  tick minor size 0.500000
@    xaxis  ticklabel on
@    xaxis  ticklabel format general
@    xaxis  ticklabel prec 5
@    xaxis  ticklabel formula ""
@    xaxis  ticklabel append ""
@    xaxis  ticklabel prepend ""
@    xaxis  ticklabel angle 0
@    xaxis  ticklabel skip 0
@    xaxis  ticklabel stagger 0
@    xaxis  ticklabel place normal
@    xaxis  ticklabel offset auto
@    xaxis  ticklabel offset 0.000000 , 0.010000
@    xaxis  ticklabel start type auto
@    xaxis  ticklabel start 0.000000
@    xaxis  ticklabel stop type auto
@    xaxis  ticklabel stop 0.000000
@    xaxis  ticklabel char size 0.800000
@    xaxis  ticklabel font 0
@    xaxis  ticklabel color 1
@    xaxis  tick place both
@    xaxis  tick spec type none
@    yaxis  on
@    yaxis  type zero false
@    yaxis  offset 0.000000 , 0.000000
@    yaxis  bar on
@    yaxis  bar color 1
@    yaxis  bar linestyle 1
@    yaxis  bar linewidth 1.0
@    yaxis  label "Number of Contacts (< 2 nm)"
@    yaxis  label layout para
@    yaxis  label place auto
@    yaxis  label char size 0.900000
@    yaxis  label font 0
@    yaxis  label color 1
@    yaxis  label place normal
@    yaxis  tick on
@    yaxis  tick major 5000
@    yaxis  tick minor ticks 1
@    yaxis  tick default 6
@    yaxis  tick place rounded true
@    yaxis  tick in
@    yaxis  tick major size 1.000000
@    yaxis  tick major color 1
@    yaxis  tick major linewidth 1.0
@    yaxis  tick major linestyle 1
@    yaxis  tick major grid off
@    yaxis  tick minor color 1
@    yaxis  tick minor linewidth 1.0
@    yaxis  tick minor linestyle 1
@    yaxis  tick minor grid off
@    yaxis  tick minor size 0.500000
@    yaxis  ticklabel on
@    yaxis  ticklabel format general
@    yaxis  ticklabel prec 5
@    yaxis  ticklabel formula ""
@    yaxis  ticklabel append ""
@    yaxis  ticklabel prepend ""
@    yaxis  ticklabel angle 0
@    yaxis  ticklabel skip 0
@    yaxis  ticklabel stagger 0
@    yaxis  ticklabel place normal
@    yaxis  ticklabel offset auto
@    yaxis  ticklabel offset 0.000000 , 0.010000
@    yaxis  ticklabel start type auto
@    yaxis  ticklabel start 0.000000
@    yaxis  ticklabel stop type auto
@    yaxis  ticklabel stop 0.000000
@    yaxis  ticklabel char size 0.800000
@    yaxis  ticklabel font 0
@    yaxis  ticklabel color 1
@    yaxis  tick place both
@    yaxis  tick spec type none
@    altxaxis  off
@    altyaxis  off
@    legend on
@    legend loctype view
@    legend 0.78, 0.8
@    legend box color 1
@    legend box pattern 1
@    legend box linewidth 1.0
@    legend box linestyle 1
@    legend box fill color 0
@    legend box fill pattern 1
@    legend font 0
@    legend char size 1.000000
@    legend color 1
@    legend length 2
@    legend vgap 1
@    legend hgap 1
@    legend invert false
@    frame type 0
@    frame linestyle 1
@    frame linewidth 1.0
@    frame color 1
@    frame pattern 1
@    frame background color 0
@    frame background pattern 0
@    s0 hidden false
@    s0 type xy
@    s0 symbol 0
@    s0 symbol size 1.000000
@    s0 symbol color 3
@    s0 symbol pattern 1
@    s0 symbol fill color 3
@    s0 symbol fill pattern 0
@    s0 symbol linewidth 1.0
@    s0 symbol linestyle 1
@    s0 symbol char 65
@    s0 symbol char font 0
@    s0 symbol skip 0
@    s0 line type 1
@    s0 line linestyle 1
@    s0 line linewidth 1.0
@    s0 line color 3
@    s0 line pattern 1
@    s0 baseline type 0
@    s0 baseline off
@    s0 dropline off
@    s0 fill type 0
@    s0 fill rule 0
@    s0 fill color 1
@    s0 fill pattern 1
@    s0 avalue off
@    s0 avalue type 2
@    s0 avalue char size 1.000000
@    s0 avalue font 0
@    s0 avalue color 1
@    s0 avalue rot 0
@    s0 avalue format general
@    s0 avalue prec 3
@    s0 avalue prepend ""
@    s0 avalue append ""
@    s0 avalue offset 0.000000 , 0.000000
@    s0 errorbar on
@    s0 errorbar place both
@    s0 errorbar color 3
@    s0 errorbar pattern 1
@    s0 errorbar size 1.000000
@    s0 errorbar linewidth 1.0
@    s0 errorbar linestyle 1
@    s0 errorbar riser linewidth 1.0
@    s0 errorbar riser linestyle 1
@    s0 errorbar riser clip off
@    s0 errorbar riser clip length 0.100000
@    s0 comment "/Users/KCheng/Desktop/cg_small_water_run/md-run-lonestar/namchi-04-26-2014/g-mind/1md-1.0nm-results/DPP-numcont-.xvg"
@    s0 legend  ""
@    s1 hidden false
@    s1 type xy
@    s1 symbol 0
@    s1 symbol size 1.000000
@    s1 symbol color 11
@    s1 symbol pattern 1
@    s1 symbol fill color 11
@    s1 symbol fill pattern 0
@    s1 symbol linewidth 1.0
@    s1 symbol linestyle 1
@    s1 symbol char 65
@    s1 symbol char font 0
@    s1 symbol skip 0
@    s1 line type 1
@    s1 line linestyle 1
@    s1 line linewidth 1.0
@    s1 line color 11
@    s1 line pattern 1
@    s1 baseline type 0
@    s1 baseline off
@    s1 dropline off
@    s1 fill type 0
@    s1 fill rule 0
@    s1 fill color 1
@    s1 fill pattern 1
@    s1 avalue off
@    s1 avalue type 2
@    s1 avalue char size 1.000000
@    s1 avalue font 0
@    s1 avalue color 1
@    s1 avalue rot 0
@    s1 avalue format general
@    s1 avalue prec 3
@    s1 avalue prepend ""
@    s1 avalue append ""
@    s1 avalue offset 0.000000 , 0.000000
@    s1 errorbar on
@    s1 errorbar place both
@    s1 errorbar color 11
@    s1 errorbar pattern 1
@    s1 errorbar size 1.000000
@    s1 errorbar linewidth 1.0
@    s1 errorbar linestyle 1
@    s1 errorbar riser linewidth 1.0
@    s1 errorbar riser linestyle 1
@    s1 errorbar riser clip off
@    s1 errorbar riser clip length 0.100000
@    s1 comment "/Users/KCheng/Desktop/cg_small_water_run/md-run-lonestar/namchi-04-26-2014/g-mind/1md-1.0nm-results/DUP-numcont-.xvg"
@    s1 legend  ""
@    s2 hidden false
@    s2 type xy
@    s2 symbol 0
@    s2 symbol size 1.000000
@    s2 symbol color 1
@    s2 symbol pattern 1
@    s2 symbol fill color 1
@    s2 symbol fill pattern 0
@    s2 symbol linewidth 1.0
@    s2 symbol linestyle 1
@    s2 symbol char 65
@    s2 symbol char font 0
@    s2 symbol skip 0
@    s2 line type 1
@    s2 line linestyle 1
@    s2 line linewidth 1.0
@    s2 line color 1
@    s2 line pattern 1
@    s2 baseline type 0
@    s2 baseline off
@    s2 dropline off
@    s2 fill type 0
@    s2 fill rule 0
@    s2 fill color 1
@    s2 fill pattern 1
@    s2 avalue off
@    s2 avalue type 2
@    s2 avalue char size 1.000000
@    s2 avalue font 0
@    s2 avalue color 1
@    s2 avalue rot 0
@    s2 avalue format general
@    s2 avalue prec 3
@    s2 avalue prepend ""
@    s2 avalue append ""
@    s2 avalue offset 0.000000 , 0.000000
@    s2 errorbar on
@    s2 errorbar place both
@    s2 errorbar color 1
@    s2 errorbar pattern 1
@    s2 errorbar size 1.000000
@    s2 errorbar linewidth 1.0
@    s2 errorbar linestyle 1
@    s2 errorbar riser linewidth 1.0
@    s2 errorbar riser linestyle 1
@    s2 errorbar riser clip off
@    s2 errorbar riser clip length 0.100000
@    s2 comment "/Users/KCheng/Desktop/cg_small_water_run/md-run-lonestar/namchi-04-26-2014/g-mind/1md-1.0nm-results/CHO-numcont-.xvg"
@    s2 legend  ""
@g2 on
@g2 hidden false
@g2 type XY
@g2 stacked false
@g2 bar hgap 0.000000
@g2 fixedpoint off
@g2 fixedpoint type 0
@g2 fixedpoint xy 0.000000, 0.000000
@g2 fixedpoint format general general
@g2 fixedpoint prec 6, 6
@with g2
@    world 0, 0, 130, 1
@    stack world 0, 0, 0, 0
@    znorm 1
@    view 0.100000, 0.100000, 0.800000, 0.330000
@    title ""
@    title font 0
@    title size 1.500000
@    title color 1
@    subtitle ""
@    subtitle font 0
@    subtitle size 1.000000
@    subtitle color 1
@    xaxes scale Normal
@    yaxes scale Normal
@    xaxes invert off
@    yaxes invert off
@    xaxis  on
@    xaxis  type zero false
@    xaxis  offset 0.000000 , 0.000000
@    xaxis  bar on
@    xaxis  bar color 1
@    xaxis  bar linestyle 1
@    xaxis  bar linewidth 1.0
@    xaxis  label "Residue (#)"
@    xaxis  label layout para
@    xaxis  label place auto
@    xaxis  label char size 0.900000
@    xaxis  label font 0
@    xaxis  label color 1
@    xaxis  label place normal
@    xaxis  tick on
@    xaxis  tick major 26
@    xaxis  tick minor ticks 1
@    xaxis  tick default 6
@    xaxis  tick place rounded true
@    xaxis  tick in
@    xaxis  tick major size 1.000000
@    xaxis  tick major color 1
@    xaxis  tick major linewidth 1.0
@    xaxis  tick major linestyle 1
@    xaxis  tick major grid off
@    xaxis  tick minor color 1
@    xaxis  tick minor linewidth 1.0
@    xaxis  tick minor linestyle 1
@    xaxis  tick minor grid off
@    xaxis  tick minor size 0.500000
@    xaxis  ticklabel on
@    xaxis  ticklabel format general
@    xaxis  ticklabel prec 5
@    xaxis  ticklabel formula ""
@    xaxis  ticklabel append ""
@    xaxis  ticklabel prepend ""
@    xaxis  ticklabel angle 0
@    xaxis  ticklabel skip 0
@    xaxis  ticklabel stagger 0
@    xaxis  ticklabel place normal
@    xaxis  ticklabel offset auto
@    xaxis  ticklabel offset 0.000000 , 0.010000
@    xaxis  ticklabel start type auto
@    xaxis  ticklabel start 0.000000
@    xaxis  ticklabel stop type auto
@    xaxis  ticklabel stop 0.000000
@    xaxis  ticklabel char size 0.800000
@    xaxis  ticklabel font 0
@    xaxis  ticklabel color 1
@    xaxis  tick place both
@    xaxis  tick spec type none
@    yaxis  on
@    yaxis  type zero false
@    yaxis  offset 0.000000 , 0.000000
@    yaxis  bar on
@    yaxis  bar color 1
@    yaxis  bar linestyle 1
@    yaxis  bar linewidth 1.0
@    yaxis  label "Minimum Distance (nm)"
@    yaxis  label layout para
@    yaxis  label place auto
@    yaxis  label char size 0.900000
@    yaxis  label font 0
@    yaxis  label color 1
@    yaxis  label place normal
@    yaxis  tick on
@    yaxis  tick major 0.2
@    yaxis  tick minor ticks 1
@    yaxis  tick default 6
@    yaxis  tick place rounded true
@    yaxis  tick in
@    yaxis  tick major size 1.000000
@    yaxis  tick major color 1
@    yaxis  tick major linewidth 1.0
@    yaxis  tick major linestyle 1
@    yaxis  tick major grid off
@    yaxis  tick minor color 1
@    yaxis  tick minor linewidth 1.0
@    yaxis  tick minor linestyle 1
@    yaxis  tick minor grid off
@    yaxis  tick minor size 0.500000
@    yaxis  ticklabel on
@    yaxis  ticklabel format general
@    yaxis  ticklabel prec 5
@    yaxis  ticklabel formula ""
@    yaxis  ticklabel append ""
@    yaxis  ticklabel prepend ""
@    yaxis  ticklabel angle 0
@    yaxis  ticklabel skip 0
@    yaxis  ticklabel stagger 0
@    yaxis  ticklabel place normal
@    yaxis  ticklabel offset auto
@    yaxis  ticklabel offset 0.000000 , 0.010000
@    yaxis  ticklabel start type auto
@    yaxis  ticklabel start 0.000000
@    yaxis  ticklabel stop type auto
@    yaxis  ticklabel stop 0.000000
@    yaxis  ticklabel char size 0.800000
@    yaxis  ticklabel font 0
@    yaxis  ticklabel color 1
@    yaxis  tick place both
@    yaxis  tick spec type none
@    altxaxis  off
@    altyaxis  off
@    legend on
@    legend loctype view
@    legend 0.78, 0.8
@    legend box color 1
@    legend box pattern 1
@    legend box linewidth 1.0
@    legend box linestyle 1
@    legend box fill color 0
@    legend box fill pattern 1
@    legend font 0
@    legend char size 1.000000
@    legend color 1
@    legend length 2
@    legend vgap 1
@    legend hgap 1
@    legend invert false
@    frame type 0
@    frame linestyle 1
@    frame linewidth 1.0
@    frame color 1
@    frame pattern 1
@    frame background color 0
@    frame background pattern 0
@    s0 hidden false
@    s0 type xy
@    s0 symbol 0
@    s0 symbol size 1.000000
@    s0 symbol color 3
@    s0 symbol pattern 1
@    s0 symbol fill color 3
@    s0 symbol fill pattern 0
@    s0 symbol linewidth 1.0
@    s0 symbol linestyle 1
@    s0 symbol char 65
@    s0 symbol char font 0
@    s0 symbol skip 0
@    s0 line type 1
@    s0 line linestyle 1
@    s0 line linewidth 1.0
@    s0 line color 3
@    s0 line pattern 1
@    s0 baseline type 0
@    s0 baseline off
@    s0 dropline off
@    s0 fill type 0
@    s0 fill rule 0
@    s0 fill color 1
@    s0 fill pattern 1
@    s0 avalue off
@    s0 avalue type 2
@    s0 avalue char size 1.000000
@    s0 avalue font 0
@    s0 avalue color 1
@    s0 avalue rot 0
@    s0 avalue format general
@    s0 avalue prec 3
@    s0 avalue prepend ""
@    s0 avalue append ""
@    s0 avalue offset 0.000000 , 0.000000
@    s0 errorbar on
@    s0 errorbar place both
@    s0 errorbar color 3
@    s0 errorbar pattern 1
@    s0 errorbar size 1.000000
@    s0 errorbar linewidth 1.0
@    s0 errorbar linestyle 1
@    s0 errorbar riser linewidth 1.0
@    s0 errorbar riser linestyle 1
@    s0 errorbar riser clip off
@    s0 errorbar riser clip length 0.100000
@    s0 comment "/Users/KCheng/Desktop/cg_small_water_run/md-run-lonestar/namchi-04-26-2014/g-mind/1md-1.0nm-results/DPP-res-.xvg"
@    s0 legend  ""
@    s1 hidden false
@    s1 type xy
@    s1 symbol 0
@    s1 symbol size 1.000000
@    s1 symbol color 11
@    s1 symbol pattern 1
@    s1 symbol fill color 11
@    s1 symbol fill pattern 0
@    s1 symbol linewidth 1.0
@    s1 symbol linestyle 1
@    s1 symbol char 65
@    s1 symbol char font 0
@    s1 symbol skip 0
@    s1 line type 1
@    s1 line linestyle 1
@    s1 line linewidth 1.0
@    s1 line color 11
@    s1 line pattern 1
@    s1 baseline type 0
@    s1 baseline off
@    s1 dropline off
@    s1 fill type 0
@    s1 fill rule 0
@    s1 fill color 1
@    s1 fill pattern 1
@    s1 avalue off
@    s1 avalue type 2
@    s1 avalue char size 1.000000
@    s1 avalue font 0
@    s1 avalue color 1
@    s1 avalue rot 0
@    s1 avalue format general
@    s1 avalue prec 3
@    s1 avalue prepend ""
@    s1 avalue append ""
@    s1 avalue offset 0.000000 , 0.000000
@    s1 errorbar on
@    s1 errorbar place both
@    s1 errorbar color 11
@    s1 errorbar pattern 1
@    s1 errorbar size 1.000000
@    s1 errorbar linewidth 1.0
@    s1 errorbar linestyle 1
@    s1 errorbar riser linewidth 1.0
@    s1 errorbar riser linestyle 1
@    s1 errorbar riser clip off
@    s1 errorbar riser clip length 0.100000
@    s1 comment "/Users/KCheng/Desktop/cg_small_water_run/md-run-lonestar/namchi-04-26-2014/g-mind/1md-1.0nm-results/DUP-res-.xvg"
@    s1 legend  ""
@    s2 hidden false
@    s2 type xy
@    s2 symbol 0
@    s2 symbol size 1.000000
@    s2 symbol color 1
@    s2 symbol pattern 1
@    s2 symbol fill color 1
@    s2 symbol fill pattern 0
@    s2 symbol linewidth 1.0
@    s2 symbol linestyle 1
@    s2 symbol char 65
@    s2 symbol char font 0
@    s2 symbol skip 0
@    s2 line type 1
@    s2 line linestyle 1
@    s2 line linewidth 1.0
@    s2 line color 1
@    s2 line pattern 1
@    s2 baseline type 0
@    s2 baseline off
@    s2 dropline off
@    s2 fill type 0
@    s2 fill rule 0
@    s2 fill color 1
@    s2 fill pattern 1
@    s2 avalue off
@    s2 avalue type 2
@    s2 avalue char size 1.000000
@    s2 avalue font 0
@    s2 avalue color 1
@    s2 avalue rot 0
@    s2 avalue format general
@    s2 avalue prec 3
@    s2 avalue prepend ""
@    s2 avalue append ""
@    s2 avalue offset 0.000000 , 0.000000
@    s2 errorbar on
@    s2 errorbar place both
@    s2 errorbar color 1
@    s2 errorbar pattern 1
@    s2 errorbar size 1.000000
@    s2 errorbar linewidth 1.0
@    s2 errorbar linestyle 1
@    s2 errorbar riser linewidth 1.0
@    s2 errorbar riser linestyle 1
@    s2 errorbar riser clip off
@    s2 errorbar riser clip length 0.100000
@    s2 comment "/Users/KCheng/Desktop/cg_small_water_run/md-run-lonestar/namchi-04-26-2014/g-mind/1md-1.0nm-results/CHO-res-.xvg"
@    s2 legend  ""
@target G0.S0
@type xy
0 1.655944
0.02 1.154004
0.04 2.282269
0.06 0.5391893
0.08 1.667401
0.1 2.080018
0.12 2.871519
0.14 0.9616911
0.16 1.078529
0.18 2.140906
0.2 1.047247
0.22 1.219887
0.24 0.8615972
0.26 2.778529
0.28 1.695435
0.3 0.9761792
0.32 2.790793
0.34 0.5859393
0.36 0.4665829
0.38 1.658983
0.4 2.301787
0.42 2.369863
0.44 1.382118
0.46 1.804827
0.48 2.187356
0.5 1.864645
0.52 2.858784
0.54 1.99379
0.56 1.144268
0.58 0.4758413
0.6 1.210589
0.62 1.165687
0.64 0.9578752
0.66 0.8952237
0.68 0.8229979
0.7 1.507954
0.72 1.105453
0.74 1.921367
0.76 0.8220859
0.78 0.4982468
0.8 2.197799
0.82 1.758991
0.84 1.321382
0.86 0.8385853
0.88 1.361378
0.9 0.4794266
0.92 2.170818
0.94 1.029429
0.96 0.8755146
0.98 2.220552
1 2.215812
1.02 0.8886647
1.04 0.691267
1.06 0.4532109
1.08 1.685082
1.1 2.380089
1.12 1.647983
1.14 2.811165
1.16 2.197942
1.18 1.947274
1.2 0.7515981
1.22 1.871991
1.24 1.725616
1.26 1.773421
1.28 1.244638
1.3 1.750314
1.32 1.953241
1.34 1.853031
1.36 1.34151
1.38 0.8877647
1.4 2.701606
1.42 0.5078631
1.44 0.8611181
1.46 0.5063105
1.48 2.321579
1.5 0.4785655
1.52 0.5655753
1.54 0.5190859
1.56 0.4733128
1.58 0.5038852
1.6 0.5179528
1.62 0.849426
1.64 2.371708
1.66 1.846443
1.68 0.4827522
1.7 0.743068
1.72 2.143298
1.74 2.026857
1.76 1.511249
1.78 2.927763
1.8 2.750068
1.82 3.123816
1.84 1.284221
1.86 0.7964603
1.88 0.9418867
1.9 0.4679209
1.92 0.8533759
1.94 0.4758153
1.96 0.4739993
1.98 0.8864676
2 0.9434771
2.02 0.4798174
2.04 0.4690951
2.06 0.4756574
2.08 0.4574111
2.1 0.4497224
2.12 0.4521333
2.14 0.4417301
2.16 0.4534588
2.18 0.4601082
2.2 0.4549995
2.22 0.4502503
2.24 0.4816121
2.26 0.4697339
2.28 0.459619
2.3 0.4598375
2.32 0.439375
2.34 0.4410497
2.36 0.4614099
2.38 0.4517463
2.4 0.4554945
2.42 0.4627641
2.44 0.4471293
2.46 0.4450282
2.48 0.4440158
2.5 0.4625206
2.52 0.4657786
2.54 0.4474924
2.56 0.4532929
2.58 0.4589112
2.6 0.4439597
2.62 0.4302908
2.64 0.4561247
2.66 0.4385486
2.68 0.4538995
2.7 0.4478277
2.72 0.4543954
2.74 0.4523277
2.76 0.4502497
2.78 0.4574385
2.8 0.448609
2.82 0.4428041
2.84 0.4621686
2.86 0.4384348
2.88 0.4567546
2.9 0.4364055
2.92 0.460977
2.94 0.4441571
2.96 0.4602989
2.98 0.4524651
3 0.449583
3.02 0.4458982
3.04 0.450805
3.06 0.4513863
3.08 0.4545873
3.1 0.4535415
3.12 0.4549725
3.14 0.4554939
3.16 0.4519403
3.18 0.4681074
3.2 0.4627631
3.22 0.4628172
3.24 0.4616547
3.26 0.4402273
3.28 0.4560973
3.3 0.4524658
3.32 0.4604892
3.34 0.4519676
3.36 0.4559332
3.38 0.4546972
3.4 0.4575476
3.42 0.45445
3.44 0.4598101
3.46 0.431074
3.48 0.4591558
3.5 0.4513587
3.52 0.4330131
3.54 0.4682147
3.56 0.4466822
3.58 0.4624394
3.6 0.467466
3.62 0.4476042
3.64 0.4611668
3.66 0.4574112
3.68 0.4589937
3.7 0.4520508
3.72 0.4518855
3.74 0.452493
3.76 0.4573016
3.78 0.4599183
3.8 0.4561523
3.82 0.4678142
3.84 0.4674932
3.86 0.4599456
3.88 0.462872
3.9 0.4556857
3.92 0.4552743
3.94 0.4618442
3.96 0.4643547
3.98 0.4514976
4 0.4548079
4.02 0.4669322
4.04 0.444438
4.06 0.4552746
4.08 0.4469894
4.1 0.4557137
4.12 0.4451117
4.14 0.4428881
4.16 0.4785918
4.18 0.470133
4.2 0.4777031
4.22 0.4644889
4.24 0.4469061
4.26 0.4610861
4.28 0.4584211
4.3 0.4563438
4.32 0.4589664
4.34 0.4622498
4.36 0.4714603
4.38 0.4596196
4.4 0.4504995
4.42 0.4489986
4.44 0.4497218
4.46 0.4457859
4.48 0.4587479
4.5 0.4473808
4.52 0.4514968
4.54 0.4590481
4.56 0.4507217
4.58 0.4573292
4.6 0.4490552
4.62 0.452603
4.64 0.4645432
4.66 0.4592924
4.68 0.4559063
4.7 0.4380069
4.72 0.4493606
4.74 0.4669315
4.76 0.4527695
4.78 0.4371213
4.8 0.4464304
4.82 0.4464587
4.84 0.4635189
4.86 0.4706639
4.88 0.4580672
4.9 0.4585303
4.92 0.4648925
4.94 0.4560973
4.96 0.471407
4.98 0.4656449
5 0.458803
5.02 0.4478278
5.04 0.4614113
5.06 0.4616813
5.08 0.4654567
5.1 0.4592383
5.12 0.4493882
5.14 0.4458138
5.16 0.4693878
5.18 0.4543675
5.2 0.4571649
5.22 0.4644614
5.24 0.4631415
5.26 0.4746575
5.28 0.4500555
5.3 0.4808586
5.32 0.4844842
5.34 0.5066312
5.36 0.4897186
5.38 0.9568306
5.4 1.443918
5.42 0.9047236
5.44 0.8373471
5.46 0.7907113
5.48 0.8041454
5.5 0.4795047
5.52 0.5064825
5.54 0.4425493
5.56 0.4708765
5.58 0.5063106
5.6 0.8061947
5.62 0.5064333
5.64 0.4775194
5.66 0.4703452
5.68 0.4878779
5.7 0.5199518
5.72 0.475973
5.74 0.4851295
5.76 0.4720699
5.78 0.4861072
5.8 0.456946
5.82 0.4786701
5.84 0.4776502
5.86 0.4895151
5.88 0.4826223
5.9 0.4827521
5.92 0.4680277
5.94 0.4855152
5.96 0.4631959
5.98 0.4556593
6 0.4624932
6.02 0.4720693
6.04 0.4404539
6.06 0.4435371
6.08 0.4727571
6.1 0.4562072
6.12 0.4579577
6.14 0.477964
6.16 0.4613298
6.18 0.4707701
6.2 0.4580937
6.22 0.4451968
6.24 0.4618715
6.26 0.4563443
6.28 0.4531548
6.3 0.4718057
6.32 0.4624392
6.34 0.4623844
6.36 0.4462622
6.38 0.470691
6.4 0.450583
6.42 0.4457012
6.44 0.4519121
6.46 0.4704787
6.48 0.4325217
6.5 0.4573286
6.52 0.4629799
6.54 0.4389194
6.56 0.4608691
6.58 0.4590748
6.6 0.4679208
6.62 0.4480232
6.64 0.4524097
6.66 0.4703721
6.68 0.4618711
6.7 0.4612484
6.72 0.4727577
6.74 0.4594833
6.76 0.4840974
6.78 0.4605975
6.8 0.472176
6.82 0.4884926
6.84 0.4637077
6.86 0.4690681
6.88 0.4553565
6.9 0.4613292
6.92 0.4588579
6.94 0.4602985
6.96 0.4472972
6.98 0.4674671
7 0.4583668
7.02 0.4619525
7.04 0.4490543
7.06 0.4636
7.08 0.4511373
7.1 0.4638968
7.12 0.4383204
7.14 0.4561252
7.16 0.4641118
7.18 0.4603533
7.2 0.4474931
7.22 0.4461221
7.24 0.4524657
7.26 0.4640046
7.28 0.449805
7.3 0.451775
7.32 0.4518849
7.34 0.4506106
7.36 0.4588028
7.38 0.4497222
7.4 0.4588029
7.42 0.4562348
7.44 0.4584211
7.46 0.4585029
7.48 0.4601355
7.5 0.4602985
7.52 0.4549724
7.54 0.456207
7.56 0.4545329
7.58 0.4714341
7.6 0.452493
7.62 0.4523826
7.64 0.4541207
7.66 0.4472421
7.68 0.447493
7.7 0.4543676
7.72 0.4573287
7.74 0.4487204
7.76 0.4590747
7.78 0.4627093
7.8 0.4674133
7.82 0.4601628
7.84 0.4606782
7.86 0.4554396
7.88 0.4578479
7.9 0.4429448
7.92 0.4619796
7.94 0.4597822
7.96 0.4477722
7.98 0.472705
8 0.4581215
8.02 0.4326078
8.04 0.4548354
8.06 0.448414
8.08 0.441588
8.1 0.4618443
8.12 0.4635189
8.14 0.4564263
8.16 0.4497215
8.18 0.4661007
8.2 0.4728102
8.22 0.4754467
8.24 0.4604348
8.26 0.443678
8.28 0.4667439
8.3 0.4483579
8.32 0.4487207
8.34 0.4506104
8.36 0.4597006
8.38 0.4616545
8.4 0.4667444
8.42 0.4626281
8.44 0.4567273
8.46 0.4597286
8.48 0.4396875
8.5 0.4328104
8.52 0.4508603
8.54 0.4521335
8.56 0.4527144
8.58 0.4422103
8.6 0.4568633
8.62 0.4426343
8.64 0.4610313
8.66 0.4574388
8.68 0.4599186
8.7 0.4424363
8.72 0.4401418
8.74 0.4502499
8.76 0.4475206
8.78 0.4406814
8.8 0.4519676
8.82 0.4394881
8.84 0.4352584
8.86 0.4532388
8.88 0.4483583
8.9 0.4504997
8.92 0.4486089
8.94 0.4501668
8.96 0.4538998
8.98 0.4487203
9 0.457302
9.02 0.4471298
9.04 0.4570018
9.06 0.4605974
9.08 0.4519128
9.1 0.46225
9.12 0.4446628
9.14 0.4685343
9.16 0.453486
9.18 0.4609232
9.2 0.4516912
9.22 0.4565906
9.24 0.4491379
9.26 0.4524653
9.28 0.4476049
9.3 0.4636263
9.32 0.4482468
9.34 0.4355742
9.36 0.4587481
9.38 0.4689614
9.4 0.4497222
9.42 0.4509161
9.44 0.4572475
9.46 0.4488043
9.48 0.4598645
9.5 0.4556859
9.52 0.4670389
9.54 0.4626555
9.56 0.4644622
9.58 0.4503604
9.6 0.4584215
9.62 0.4556864
9.64 0.459701
9.66 0.4479677
9.68 0.4495835
9.7 0.4477169
9.72 0.4606793
9.74 0.4583121
9.76 0.4545326
9.78 0.4559335
9.8 0.4532378
9.82 0.4418998
9.84 0.4491659
9.86 0.4597015
9.88 0.4522715
9.9 0.4437905
9.92 0.4605971
9.94 0.4515248
9.96 0.448609
9.98 0.4670654
10 0.4442413
10.02 0.4635462
10.04 0.4697339
10.06 0.4482466
10.08 0.4580665
10.1 0.4763658
10.12 0.4619793
10.14 0.4481624
10.16 0.451885
10.18 0.4498056
10.2 0.4423511
10.22 0.4584209
10.24 0.4495001
10.26 0.4661814
10.28 0.4594837
10.3 0.4599456
10.32 0.461004
10.34 0.4674131
10.36 0.466503
10.38 0.4618173
10.4 0.4585035
10.42 0.4596194
10.44 0.4555761
10.46 0.4545878
10.48 0.4614373
10.5 0.4688813
10.52 0.4567823
10.54 0.4586396
10.56 0.4540098
10.58 0.4581479
10.6 0.4567819
10.62 0.4394604
10.64 0.4683479
10.66 0.4443257
10.68 0.4708769
10.7 0.4434528
10.72 0.4403975
10.74 0.4437347
10.76 0.457329
10.78 0.4523551
10.8 0.4588298
10.82 0.4636808
10.84 0.4577659
10.86 0.4639501
10.88 0.4520236
10.9 0.4485812
10.92 0.4470462
10.94 0.459946
10.96 0.4383494
10.98 0.4574924
11 0.4509434
11.02 0.4475206
11.04 0.4498335
11.06 0.4602718
11.08 0.4648656
11.1 0.4686686
11.12 0.4519125
11.14 0.4610042
11.16 0.4632758
11.18 0.4559053
11.2 0.4659936
11.22 0.4624936
11.24 0.4616279
11.26 0.4514422
11.28 0.4632765
11.3 0.4430858
11.32 0.4504443
11.34 0.4539002
11.36 0.4602175
11.38 0.438748
11.4 0.4341372
11.42 0.4611131
11.44 0.4546973
11.46 0.4567546
11.48 0.4669316
11.5 0.4502505
11.52 0.4681075
11.54 0.4733916
11.56 0.4534865
11.58 0.4519685
11.6 0.4390333
11.62 0.4507211
11.64 0.4630872
11.66 0.4465705
11.68 0.4604886
11.7 0.4537348
11.72 0.4652687
11.74 0.4501389
11.76 0.4493883
11.78 0.4545322
11.8 0.4624663
11.82 0.4555491
11.84 0.4576291
11.86 0.4632494
11.88 0.4537064
11.9 0.4564261
11.92 0.4545883
11.94 0.4573017
11.96 0.4500281
11.98 0.4649192
12 0.45445
12.02 0.4588304
12.04 0.4610857
12.06 0.4708503
12.08 0.4530455
12.1 0.4400569
12.12 0.4492495
12.14 0.449138
12.16 0.4596473
12.18 0.4445222
12.2 0.446122
12.22 0.4699464
12.24 0.4596194
12.26 0.4568641
12.28 0.4576566
12.3 0.4572477
12.32 0.4706651
12.34 0.472705
12.36 0.4585027
12.38 0.4751053
12.4 0.4305814
12.42 0.4615464
12.44 0.4565081
12.46 0.4616544
12.48 0.4706112
12.5 0.4471298
12.52 0.4667446
12.54 0.4669577
12.56 0.4656717
12.58 0.4562076
12.6 0.4480514
12.62 0.4504994
12.64 0.4597284
12.66 0.4703991
12.68 0.4779382
12.7 0.4790875
12.72 0.4781991
12.74 0.4686418
12.76 0.4479398
12.78 0.4601355
12.8 0.4666099
12.82 0.4484975
12.84 0.4652149
12.86 0.4607601
12.88 0.4718583
12.9 0.4509434
12.92 0.4477168
12.94 0.4673327
12.96 0.4576566
12.98 0.4631412
13 0.4710627
13.02 0.4614647
13.04 0.4563441
13.06 0.4524651
13.08 0.4557686
13.1 0.4482463
13.12 0.468321
13.14 0.451941
13.16 0.4522173
13.18 0.4527968
13.2 0.4586385
13.22 0.4622232
13.24 0.4436491
13.26 0.4654567
13.28 0.4595926
13.3 0.4412477
13.32 0.4631952
13.34 0.4708771
13.36 0.4570287
13.38 0.4597828
13.4 0.4562069
13.42 0.4574932
13.44 0.443762
13.46 0.4443537
13.48 0.4578759
13.5 0.4364916
13.52 0.4695478
13.54 0.4570833
13.56 0.4541207
13.58 0.4411347
13.6 0.4576296
13.62 0.4328974
13.64 0.445786
13.66 0.4508042
13.68 0.4546153
13.7 0.4582843
13.72 0.4554399
13.74 0.452797
13.76 0.4470179
13.78 0.4648656
13.8 0.4622227
13.82 0.4662083
13.84 0.4618173
13.86 0.4645965
13.88 0.4649729
13.9 0.4498056
13.92 0.4387483
13.94 0.4417575
13.96 0.4605157
13.98 0.4689082
14 0.4682147
14.02 0.4531555
14.04 0.4561251
14.06 0.4460105
14.08 0.4389194
14.1 0.4618438
14.12 0.4506385
14.14 0.4625465
14.16 0.4481624
14.18 0.4447748
14.2 0.4578479
14.22 0.4567278
14.24 0.4681349
14.26 0.4511099
14.28 0.4481632
14.3 0.464596
14.32 0.4669852
14.34 0.4414183
14.36 0.4624116
14.38 0.4393457
14.4 0.4611673
14.42 0.4528242
14.44 0.4751053
14.46 0.4537901
14.48 0.4541199
14.5 0.4540374
14.52 0.4608954
14.54 0.445365
14.56 0.450999
14.58 0.4618169
14.6 0.4568918
14.62 0.4484415
14.64 0.4583391
14.66 0.469335
14.68 0.4589663
14.7 0.4493054
14.72 0.473101
14.74 0.4579293
14.76 0.4522438
14.78 0.4777026
14.8 0.4639235
14.82 0.4718313
14.84 0.4485811
14.86 0.4633845
14.88 0.4521892
14.9 0.4537068
14.92 0.4728903
14.94 0.4655635
14.96 0.4579296
14.98 0.46076
15 0.4631684
15.02 0.4391751
15.04 0.4729951
15.06 0.4366059
15.08 0.4356597
15.1 0.4525765
15.12 0.4412764
15.14 0.4523274
15.16 0.4479679
15.18 0.4521892
15.2 0.4480237
15.22 0.4601355
15.24 0.4473254
15.26 0.454451
15.28 0.4427188
15.3 0.446711
15.32 0.4591573
15.34 0.4584212
15.36 0.4571928
15.38 0.4484695
15.4 0.4531286
15.42 0.4612213
15.44 0.440284
15.46 0.4527967
15.48 0.4519123
15.5 0.4648123
15.52 0.4471302
15.54 0.4564266
15.56 0.4389189
15.58 0.4383208
15.6 0.4611126
15.62 0.4465426
15.64 0.450611
15.66 0.4609506
15.68 0.4552753
15.7 0.4513866
15.72 0.4361768
15.74 0.4465422
15.76 0.4543957
15.78 0.4372932
15.8 0.4617361
15.82 0.4495281
15.84 0.4589665
15.86 0.4618171
15.88 0.4371213
15.9 0.4434242
15.92 0.4622226
15.94 0.4481346
15.96 0.459048
15.98 0.4549726
16 0.4468782
16.02 0.439574
16.04 0.4705315
16.06 0.4670651
16.08 0.452493
16.1 0.4624665
16.12 0.455357
16.14 0.4544778
16.16 0.4610049
16.18 0.4555489
16.2 0.4431988
16.22 0.4565084
16.24 0.4503884
16.26 0.4582851
16.28 0.4651345
16.3 0.4566454
16.32 0.4613288
16.34 0.4562348
16.36 0.4625206
16.38 0.4596742
16.4 0.435373
16.42 0.4571927
16.44 0.4507215
16.46 0.4424084
16.48 0.457903
16.5 0.467466
16.52 0.4599456
16.54 0.4530731
16.56 0.4478002
16.58 0.4597282
16.6 0.4625202
16.62 0.4514422
16.64 0.4557959
16.66 0.4563713
16.68 0.4628987
16.7 0.4681348
16.72 0.4413053
16.74 0.460081
16.76 0.4574932
16.78 0.457848
16.8 0.4505557
16.82 0.4523547
16.84 0.470266
16.86 0.4526311
16.88 0.4521896
16.9 0.4433112
16.92 0.4591567
16.94 0.4732076
16.96 0.4373783
16.98 0.4510273
17 0.4568639
17.02 0.4661007
17.04 0.4520508
17.06 0.4595926
17.08 0.4574931
17.1 0.4541202
17.12 0.4461785
17.14 0.4457578
17.16 0.4728897
17.18 0.4668248
17.2 0.4455898
17.22 0.456179
17.24 0.4489152
17.26 0.4511375
17.28 0.4583389
17.3 0.4669852
17.32 0.4735241
17.34 0.4854378
17.36 0.4773102
17.38 0.4548618
17.4 0.4571923
17.42 0.4669849
17.44 0.4647851
17.46 0.4610861
17.48 0.4524653
17.5 0.4510544
17.52 0.450139
17.54 0.4420969
17.56 0.4573288
17.58 0.4570831
17.6 0.4460098
17.62 0.4599454
17.64 0.4486934
17.66 0.4526039
17.68 0.4501938
17.7 0.4584215
17.72 0.4570834
17.74 0.4253235
17.76 0.4401137
17.78 0.4567821
17.8 0.4564542
17.82 0.4548076
17.84 0.4424366
17.86 0.4528515
17.88 0.4478005
17.9 0.4600549
17.92 0.4655375
17.94 0.4545322
17.96 0.4522168
17.98 0.4668513
18 0.462412
18.02 0.4390333
18.04 0.4618719
18.06 0.4739457
18.08 0.4631411
18.1 0.4677871
18.12 0.4451128
18.14 0.4719374
18.16 0.4300291
18.18 0.4486369
18.2 0.4508882
18.22 0.4720696
18.24 0.4638157
18.26 0.4624664
18.28 0.4558779
18.3 0.4554667
18.32 0.4493889
18.34 0.4708765
18.36 0.4649729
18.38 0.4599461
18.4 0.4484695
18.42 0.4542572
18.44 0.4607872
18.46 0.456454
18.48 0.4451407
18.5 0.4513865
18.52 0.4460382
18.54 0.4488312
18.56 0.4490553
18.58 0.4477447
18.6 0.4484977
18.62 0.4689882
18.64 0.4575481
18.66 0.4645966
18.68 0.4538999
18.7 0.4451966
18.72 0.4671192
18.74 0.4554386
18.76 0.4524104
18.78 0.4382065
18.8 0.4625474
18.82 0.4565912
18.84 0.4507218
18.86 0.4596467
18.88 0.4491385
18.9 0.440142
18.92 0.4589661
18.94 0.4570012
18.96 0.4479119
18.98 0.4412199
19 0.4601628
19.02 0.4518853
19.04 0.4633839
19.06 0.4532657
19.08 0.4496664
19.1 0.4654833
19.12 0.467413
19.14 0.4556588
19.16 0.4674129
19.18 0.4765761
19.2 0.4566451
19.22 0.4369781
19.24 0.4584211
19.26 0.4615738
19.28 0.4731544
19.3 0.4531554
19.32 0.4710892
19.34 0.4569732
19.36 0.4543673
19.38 0.4597282
19.4 0.4570282
19.42 0.4548354
19.44 0.4463745
19.46 0.4623035
19.48 0.4616549
19.5 0.4672527
19.52 0.4567549
19.54 0.4691751
19.56 0.4479113
19.58 0.4470463
19.6 0.4590752
19.62 0.4431708
19.64 0.4571647
19.66 0.4572193
19.68 0.4478276
19.7 0.4696808
19.72 0.4574387
19.74 0.4641665
19.76 0.4569734
19.78 0.455659
19.8 0.4599186
19.82 0.4640041
19.84 0.4554393
19.86 0.4682946
19.88 0.4760781
19.9 0.4534588
19.92 0.4610044
19.94 0.4643547
19.96 0.4576299
19.98 0.4684819
20 0.4589119
&
@target G0.S1
@type xy
0 2.239525
0.02 0.8364957
0.04 2.589676
0.06 0.4790878
0.08 1.088715
0.1 2.258816
0.12 3.005707
0.14 1.941398
0.16 2.339818
0.18 1.799702
0.2 1.386804
0.22 0.7850163
0.24 0.5966155
0.26 2.688833
0.28 1.994774
0.3 0.6900905
0.32 2.714982
0.34 1.057367
0.36 1.562913
0.38 2.061953
0.4 2.587755
0.42 2.887922
0.44 1.906587
0.46 2.608682
0.48 2.815075
0.5 1.808763
0.52 2.968257
0.54 2.072782
0.56 1.628995
0.58 1.671572
0.6 1.936789
0.62 1.389973
0.64 1.718444
0.66 1.927959
0.68 1.076569
0.7 2.548191
0.72 1.98132
0.74 2.018322
0.76 1.596355
0.78 1.493427
0.8 2.686606
0.82 1.633776
0.84 1.275147
0.86 0.9353206
0.88 1.440356
0.9 0.5412948
0.92 2.373742
0.94 1.547619
0.96 1.079051
0.98 1.87442
1 2.151772
1.02 1.151901
1.04 0.9551177
1.06 1.785231
1.08 3.052486
1.1 2.766333
1.12 1.650704
1.14 3.364907
1.16 2.821834
1.18 2.730293
1.2 1.723115
1.22 2.394843
1.24 1.932699
1.26 2.146096
1.28 0.8753997
1.3 1.77657
1.32 1.470553
1.34 2.28535
1.36 1.535252
1.38 0.485103
1.4 2.190514
1.42 0.7470943
1.44 0.9053869
1.46 0.5981847
1.48 2.654999
1.5 1.701948
1.52 1.350185
1.54 0.9102055
1.56 0.9733834
1.58 1.055474
1.6 1.672984
1.62 1.435653
1.64 2.59579
1.66 2.275335
1.68 1.09508
1.7 2.580222
1.72 1.736923
1.74 1.003955
1.76 0.5972646
1.78 2.839753
1.8 2.477433
1.82 2.442724
1.84 0.8251821
1.86 0.7823681
1.88 0.8344008
1.9 0.4560971
1.92 0.4656987
1.94 0.4557413
1.96 0.4533488
1.98 0.4530454
2 0.4481913
2.02 0.4402268
2.04 0.4398581
2.06 0.4544507
2.08 0.4523825
2.1 0.447465
2.12 0.4518027
2.14 0.4525758
2.16 0.4606789
2.18 0.4644616
2.2 0.4540381
2.22 0.4347692
2.24 0.463627
2.26 0.4470179
2.28 0.4555766
2.3 0.4688549
2.32 0.4480509
2.34 0.4481072
2.36 0.4735501
2.38 0.487955
2.4 0.4703457
2.42 0.4531278
2.44 0.4564539
2.46 0.4553014
2.48 0.4564533
2.5 0.4657782
2.52 0.4654837
2.54 0.4592116
2.56 0.4530447
2.58 0.4646772
2.6 0.8554532
2.62 1.091754
2.64 0.9168841
2.66 1.164925
2.68 0.4842267
2.7 0.4513862
2.72 0.6291462
2.74 0.4658599
2.76 0.4549997
2.78 0.4621954
2.8 0.4914006
2.82 0.5456648
2.84 0.5118833
2.86 0.4807801
2.88 0.5211049
2.9 0.9197962
2.92 1.16753
2.94 1.13752
2.96 0.4652161
2.98 0.4597009
3 0.4642468
3.02 0.4806245
3.04 0.4546978
3.06 0.4884157
3.08 0.4716724
3.1 0.4840198
3.12 0.469707
3.14 0.4662609
3.16 0.4441
3.18 0.4654568
3.2 0.4560153
3.22 0.4638426
3.24 0.5052723
3.26 0.4732072
3.28 0.8359725
3.3 0.4803385
3.32 0.5573375
3.34 0.5070009
3.36 0.4610854
3.38 0.529599
3.4 0.4914522
3.42 0.4689087
3.44 0.484484
3.46 1.351934
3.48 1.262517
3.5 0.4630608
3.52 0.4629529
3.54 0.4455899
3.56 0.4564531
3.58 0.4530454
3.6 0.4628448
3.62 0.4600545
3.64 0.4710095
3.66 0.4759462
3.68 0.434884
3.7 0.4668242
3.72 0.4584214
3.74 0.4579847
3.76 0.4469334
3.78 0.4676268
3.8 0.4680277
3.82 0.4352577
3.84 0.4527971
3.86 0.4580937
3.88 0.4461501
3.9 0.4598371
3.92 0.4752627
3.94 0.453927
3.96 0.4743683
3.98 0.4922649
4 0.4689085
4.02 0.4537897
4.04 0.4457013
4.06 0.456098
4.08 0.4864149
4.1 0.4586943
4.12 0.4602988
4.14 0.4639502
4.16 0.4562897
4.18 0.4543951
4.2 0.4535966
4.22 0.4553569
4.24 0.4623044
4.26 0.4729693
4.28 0.4650002
4.3 0.4605705
4.32 0.4576025
4.34 0.467921
4.36 0.4556859
4.38 0.4538175
4.4 0.4590481
4.42 0.4738143
4.44 0.4541202
4.46 0.4442409
4.48 0.4785656
4.5 0.4619525
4.52 0.45883
4.54 0.4612208
4.56 0.577949
4.58 0.5183387
4.6 0.5112242
4.62 0.4630601
4.64 0.4689614
4.66 0.483115
4.68 0.4724406
4.7 0.4781476
4.72 0.4663959
4.74 0.4680277
4.76 0.4388902
4.78 0.4714336
4.8 0.4661808
4.82 0.4600264
4.84 0.4557961
4.86 0.4733912
4.88 0.458639
4.9 0.4674133
4.92 0.4652149
4.94 0.4624394
4.96 0.4740512
4.98 0.449472
5 0.4601091
5.02 0.4512765
5.04 0.4535691
5.06 0.4579027
5.08 0.4550274
5.1 0.4681348
5.12 0.4400566
5.14 0.4470186
5.16 0.4466823
5.18 0.4675999
5.2 0.4648118
5.22 0.4451119
5.24 0.4398294
5.26 0.4504999
5.28 0.4501665
5.3 0.4683483
5.32 0.451082
5.34 0.4522445
5.36 0.45511
5.38 0.4554669
5.4 0.4440158
5.42 0.4609227
5.44 0.4370356
5.46 0.4546703
5.48 0.447828
5.5 0.445225
5.52 0.4491661
5.54 0.4462336
5.56 0.4399435
5.58 0.4560978
5.6 0.4507212
5.62 0.4583946
5.64 0.4441001
5.66 0.4524102
5.68 0.4437905
5.7 0.4609231
5.72 0.4575205
5.74 0.4452524
5.76 0.4635187
5.78 0.4491385
5.8 0.455027
5.82 0.4504156
5.84 0.4509438
5.86 0.4469903
5.88 0.4573291
5.9 0.4576576
5.92 0.4401134
5.94 0.4338495
5.96 0.4552466
5.98 0.4459262
6 0.4490543
6.02 0.4513868
6.04 0.4401139
6.06 0.4341363
6.08 0.4627634
6.1 0.4457858
6.12 0.4482741
6.14 0.4633843
6.16 0.4429728
6.18 0.4478288
6.2 0.4497225
6.22 0.455988
6.24 0.4588576
6.26 0.436177
6.28 0.4672799
6.3 0.4630865
6.32 0.4617359
6.34 0.4531288
6.36 0.4577391
6.38 0.4669856
6.4 0.4715136
6.42 0.4361763
6.44 0.4406249
6.46 0.4533484
6.48 0.4700263
6.5 0.4558507
6.52 0.4520507
6.54 0.4621958
6.56 0.4478841
6.58 0.466932
6.6 0.4589113
6.62 0.4659668
6.64 0.4723085
6.66 0.454368
6.68 0.4416731
6.7 0.4593744
6.72 0.4554666
6.74 0.445253
6.76 0.4377784
6.78 0.4652686
6.8 0.4643548
6.82 0.4538997
6.84 0.4551105
6.86 0.4530734
6.88 0.4743944
6.9 0.471964
6.92 0.4398579
6.94 0.4428604
6.96 0.4456457
6.98 0.4751054
7 0.4758941
7.02 0.4683481
7.04 0.4694945
7.06 0.4596194
7.08 0.4770747
7.1 0.4605161
7.12 0.4531275
7.14 0.4532927
7.16 0.4955041
7.18 0.4773101
7.2 0.4949239
7.22 0.4909178
7.24 0.4925697
7.26 0.4593472
7.28 0.8172824
7.3 0.9843016
7.32 0.4691486
7.34 0.4415034
7.36 0.4667707
7.38 0.468348
7.4 0.4631684
7.42 0.4427465
7.44 0.4501396
7.46 0.4921642
7.48 0.4489989
7.5 0.4728896
7.52 0.4831664
7.54 0.4628174
7.56 0.478252
7.58 0.4720698
7.6 0.5129576
7.62 0.477441
7.64 0.4690418
7.66 0.4699469
7.68 0.4698139
7.7 0.4672793
7.72 0.4506937
7.74 0.4704782
7.76 0.4563164
7.78 0.4667714
7.8 0.4407102
7.82 0.4548348
7.84 0.4510267
7.86 0.4401414
7.88 0.4671721
7.9 0.4528244
7.92 0.4693344
7.94 0.4466264
7.96 0.4493055
7.98 0.4580393
8 0.4766022
8.02 0.498749
8.04 0.4785656
8.06 0.4513038
8.08 0.4477167
8.1 0.4632492
8.12 0.4904081
8.14 0.470665
8.16 0.4649997
8.18 0.4562344
8.2 0.4539826
8.22 0.4560971
8.24 0.4438472
8.26 0.4624116
8.28 0.4610047
8.3 0.4579572
8.32 0.4516913
8.34 0.4556585
8.36 0.4610861
8.38 0.4609229
8.4 0.4671448
8.42 0.4500559
8.44 0.461411
8.46 0.4629526
8.48 0.4809367
8.5 0.4666365
8.52 0.491401
8.54 0.4532103
8.56 0.4478275
8.58 0.4726519
8.6 0.4804683
8.62 0.5337598
8.64 0.474816
8.66 0.4732073
8.68 0.4933051
8.7 0.991136
8.72 0.5222543
8.74 0.9694715
8.76 0.6312089
8.78 0.8956138
8.8 1.051059
8.82 0.4790871
8.84 0.7812333
8.86 0.4880066
8.88 1.253425
8.9 1.38555
8.92 0.8228146
8.94 1.302056
8.96 0.9684394
8.98 0.8572191
9 0.8500147
9.02 1.369178
9.04 1.43601
9.06 2.096813
9.08 0.8606241
9.1 1.896543
9.12 1.262755
9.14 1.278279
9.16 0.7399498
9.18 0.4862867
9.2 1.400411
9.22 1.67796
9.24 0.4672528
9.26 0.4656987
9.28 0.8826238
9.3 0.4865696
9.32 0.4777547
9.34 0.4688819
9.36 0.479609
9.38 0.4663423
9.4 0.7297435
9.42 1.251808
9.44 0.8308132
9.46 0.4648925
9.48 0.4657251
9.5 0.4603804
9.52 0.4497224
9.54 0.4613564
9.56 0.4591571
9.58 0.4719366
9.6 0.4585576
9.62 0.4408232
9.64 0.4623846
9.66 0.4488041
9.68 0.4742099
9.7 0.4748417
9.72 0.7679355
9.74 0.4688284
9.76 0.7681315
9.78 1.027789
9.8 1.120446
9.82 1.252288
9.84 1.538619
9.86 1.396612
9.88 0.5613606
9.9 0.4601086
9.92 0.5216079
9.94 0.4677873
9.96 0.4522445
9.98 0.4580387
10 0.4709828
10.02 0.462304
10.04 0.4635188
10.06 0.4481065
10.08 0.4657786
10.1 0.4596463
10.12 0.4680544
10.14 0.4677071
10.16 0.4706643
10.18 0.4605973
10.2 0.4661278
10.22 0.4737083
10.24 0.4501666
10.26 0.4743945
10.28 0.4479115
10.3 0.4580662
10.32 0.4622229
10.34 0.4702134
10.36 0.4650537
10.38 0.4585302
10.4 0.4503608
10.42 0.4398006
10.44 0.4516914
10.46 0.4527969
10.48 0.4504995
10.5 0.4554942
10.52 0.4616818
10.54 0.4729957
10.56 0.4735502
10.58 0.4415317
10.6 0.4557681
10.62 0.4594834
10.64 0.4611398
10.66 0.4565085
10.68 0.4474645
10.7 0.4506107
10.72 0.4703454
10.74 0.4713009
10.76 0.4676007
10.78 0.4570831
10.8 0.470771
10.82 0.487365
10.84 0.4642733
10.86 0.4757363
10.88 0.4661809
10.9 0.4701326
10.92 0.461763
10.94 0.456317
10.96 0.443227
10.98 0.4677877
11 0.4701329
11.02 0.5352334
11.04 0.4522724
11.06 0.9471274
11.08 0.4613566
11.1 0.4707442
11.12 0.4588306
11.14 0.4625472
11.16 0.4678131
11.18 0.4561254
11.2 0.4731013
11.22 0.4777816
11.24 0.4487762
11.26 0.4477997
11.28 0.4614382
11.3 0.4598372
11.32 0.459483
11.34 0.4666099
11.36 0.4617627
11.38 0.4518296
11.4 0.4518297
11.42 0.4534864
11.44 0.460244
11.46 0.4589937
11.48 0.4582848
11.5 0.4557138
11.52 0.4407095
11.54 0.4494716
11.56 0.4393744
11.58 0.4637619
11.6 0.4586391
11.62 0.4667171
11.64 0.4514974
11.66 0.452797
11.68 0.4737352
11.7 0.4695475
11.72 0.4560156
11.74 0.4757624
11.76 0.4500279
11.78 0.4830633
11.8 0.4723874
11.82 0.4628983
11.84 0.4879805
11.86 0.4510269
11.88 0.4667978
11.9 0.452494
11.92 0.4780167
11.94 0.4524655
11.96 0.4679744
11.98 0.467333
12 0.4681081
12.02 0.4477437
12.04 0.4622502
12.06 0.4565911
12.08 0.4713804
12.1 0.4431985
12.12 0.449972
12.14 0.4434243
12.16 0.4816898
12.18 0.4587756
12.2 0.4707966
12.22 0.4562075
12.24 0.4540372
12.26 0.4545875
12.28 0.4577659
12.3 0.459211
12.32 0.4696805
12.34 0.4463458
12.36 0.4474933
12.38 0.4644892
12.4 0.4324352
12.42 0.4490546
12.44 0.4478001
12.46 0.4634924
12.48 0.4496942
12.5 0.4550275
12.52 0.4624388
12.54 0.4586941
12.56 0.4369495
12.58 0.4332727
12.6 0.4616279
12.62 0.4513037
12.64 0.4500554
12.66 0.4441279
12.68 0.4527972
12.7 0.4535689
12.72 0.4470454
12.74 0.4534586
12.76 0.4583938
12.78 0.4525755
12.8 0.429331
12.82 0.4491654
12.84 0.4542583
12.86 0.4553565
12.88 0.460055
12.9 0.4467941
12.92 0.4744994
12.94 0.4552473
12.96 0.4391191
12.98 0.4604883
13 0.4762879
13.02 0.4854386
13.04 0.4697071
13.06 0.4627632
13.08 0.4253234
13.1 0.4652145
13.12 0.4762871
13.14 0.4789048
13.16 0.9018598
13.18 0.4938113
13.2 0.4340793
13.22 0.4771004
13.24 0.4535689
13.26 0.4677074
13.28 0.4648118
13.3 0.4613024
13.32 0.4787748
13.34 0.4625474
13.36 0.4674661
13.38 0.4408232
13.4 0.4543678
13.42 0.4718579
13.44 1.009208
13.46 0.8850001
13.48 0.4990495
13.5 0.4774151
13.52 0.4721233
13.54 0.4791915
13.56 1.217836
13.58 1.054573
13.6 0.5343452
13.62 0.5530373
13.64 1.508815
13.66 2.138481
13.68 1.807249
13.7 1.581684
13.72 0.8429263
13.74 0.4597826
13.76 0.4727845
13.78 0.4595922
13.8 0.472255
13.82 0.4667711
13.84 0.8444077
13.86 0.478566
13.88 0.4645966
13.9 0.4589658
13.92 0.453762
13.94 0.4471299
13.96 0.4594836
13.98 0.4630874
14 0.4667442
14.02 0.4656448
14.04 0.4676537
14.06 0.4507213
14.08 0.4593749
14.1 0.4602444
14.12 0.4685619
14.14 0.4703458
14.16 0.4601366
14.18 0.4875706
14.2 0.478957
14.22 0.4626551
14.24 0.4597278
14.26 0.4645966
14.28 0.4681338
14.3 0.4731014
14.32 0.4494721
14.34 0.4699467
14.36 0.4942161
14.38 0.4589931
14.4 0.5017217
14.42 0.510245
14.44 0.577127
14.46 0.4833736
14.48 0.8728115
14.5 0.9624703
14.52 0.4487204
14.54 0.4528796
14.56 0.4777286
14.58 0.4823129
14.6 0.501448
14.62 0.4589661
14.64 0.4707704
14.66 0.5131519
14.68 0.4477446
14.7 0.4687485
14.72 0.4555493
14.74 0.4528799
14.76 0.4489153
14.78 0.4675736
14.8 0.4528522
14.82 0.4546162
14.84 0.4671187
14.86 0.462952
14.88 0.4484978
14.9 0.4656717
14.92 0.4524653
14.94 0.4437904
14.96 0.4721764
14.98 0.4847935
15 0.4781207
15.02 0.4642735
15.04 0.4383494
15.06 0.4349132
15.08 0.4623044
15.1 0.454121
15.12 0.4505823
15.14 0.4626284
15.16 0.4560972
15.18 0.4659935
15.2 0.4417293
15.22 0.4605974
15.24 0.4957314
15.26 0.4880575
15.28 0.4684545
15.3 0.4618716
15.32 0.4548899
15.34 0.4524652
15.36 0.4714072
15.38 0.4537348
15.4 0.4583123
15.42 0.511004
15.44 1.045957
15.46 1.925532
15.48 0.8325561
15.5 1.057899
15.52 1.253735
15.54 0.9639768
15.56 1.006231
15.58 0.4918332
15.6 0.8115725
15.62 0.4803127
15.64 0.4706914
15.66 0.4656982
15.68 0.8240908
15.7 0.9851897
15.72 0.878365
15.74 0.6064855
15.76 0.4715933
15.78 0.5026178
15.8 0.4834509
15.82 0.7019434
15.84 1.864598
15.86 1.612467
15.88 2.230057
15.9 1.72061
15.92 1.639314
15.94 1.888683
15.96 1.720073
15.98 1.770346
16 1.523729
16.02 2.181289
16.04 1.74462
16.06 1.760583
16.08 2.255354
16.1 1.920189
16.12 1.858137
16.14 1.269656
16.16 1.309713
16.18 0.9930256
16.2 0.4680282
16.22 0.4649736
16.24 0.4631142
16.26 0.4785911
16.28 0.4707707
16.3 0.4650805
16.32 0.8310689
16.34 0.4921637
16.36 0.4925444
16.38 0.4321169
16.4 0.5244761
16.42 0.935922
16.44 0.8061947
16.46 0.518387
16.48 0.483037
16.5 0.4702392
16.52 0.4506933
16.54 0.4518023
16.56 0.4571109
16.58 0.4665829
16.6 0.4584212
16.62 0.4542571
16.64 0.4504992
16.66 0.4521886
16.68 0.4529076
16.7 0.4534865
16.72 0.4616542
16.74 0.4671455
16.76 0.4595109
16.78 0.4685347
16.8 0.4606513
16.82 0.4766023
16.84 0.4573017
16.86 0.4441846
16.88 0.4594836
16.9 0.4510265
16.92 0.4689885
16.94 0.4568643
16.96 0.4708769
16.98 0.4633839
17 0.4485816
17.02 0.4844838
17.04 0.4660742
17.06 0.4806247
17.08 0.4464858
17.1 0.4785397
17.12 0.4693074
17.14 0.4683214
17.16 0.4702659
17.18 0.4513866
17.2 0.4659668
17.22 0.4452242
17.24 0.4564535
17.26 0.4604616
17.28 0.4515806
17.3 0.4574395
17.32 0.4501382
17.34 0.4552193
17.36 0.4717519
17.38 0.4501666
17.4 0.4535967
17.42 0.4612477
17.44 0.4834512
17.46 0.4759727
17.48 0.4607329
17.5 0.6158121
17.52 0.4658599
17.54 0.5044303
17.56 0.4806761
17.58 0.4827264
17.6 0.4790358
17.62 0.4614108
17.64 0.4759473
17.66 0.4804677
17.68 0.4867752
17.7 0.4613292
17.72 0.4710097
17.74 0.4617632
17.76 0.4398294
17.78 0.4642467
17.8 0.4784086
17.82 0.4562068
17.84 1.018958
17.86 0.8324054
17.88 0.4962612
17.9 0.447214
17.92 0.4598103
17.94 0.4667439
17.96 0.4609236
17.98 0.4582847
18 0.4640587
18.02 0.4503888
18.04 0.4419272
18.06 0.464489
18.08 0.4661008
18.1 0.4516921
18.12 0.4608143
18.14 0.474605
18.16 0.4512204
18.18 0.4423233
18.2 0.4798432
18.22 0.4954288
18.24 0.4614649
18.26 0.4716196
18.28 0.4680277
18.3 0.4612212
18.32 0.4415316
18.34 0.4750786
18.36 0.4814047
18.38 0.4665031
18.4 0.4541755
18.42 0.4617356
18.44 0.4654026
18.46 0.4586388
18.48 0.4668511
18.5 0.468295
18.52 0.4797131
18.54 0.4702395
18.56 0.4727044
18.58 0.4546427
18.6 0.4479402
18.62 0.4518017
18.64 0.4727585
18.66 0.468988
18.68 0.4597826
18.7 0.4662083
18.72 0.4723872
18.74 0.4540375
18.76 0.4751045
18.78 0.4514974
18.8 0.4626556
18.82 0.4703459
18.84 0.4433391
18.86 0.4719374
18.88 0.4676529
18.9 0.4651344
18.92 0.4613291
18.94 0.4492214
18.96 0.46333
18.98 0.4681348
19 0.4650003
19.02 0.4646235
19.04 0.4574112
19.06 0.451138
19.08 0.4674931
19.1 0.4624392
19.12 0.4592113
19.14 0.450139
19.16 0.4580933
19.18 0.4543954
19.2 0.4514701
19.22 0.4478287
19.24 0.4511381
19.26 0.4636
19.28 0.4543675
19.3 0.4677873
19.32 0.4583393
19.34 0.4735247
19.36 0.450999
19.38 0.4617903
19.4 0.4621693
19.42 0.4774146
19.44 0.4268783
19.46 0.4601632
19.48 0.4535689
19.5 0.4499717
19.52 0.4465699
19.54 0.4474655
19.56 0.4770744
19.58 0.4583389
19.6 0.4665297
19.62 0.465215
19.64 0.4639778
19.66 0.4504443
19.68 0.45511
19.7 0.4480232
19.72 0.467547
19.74 0.4497502
19.76 0.4543403
19.78 0.4659935
19.8 0.4576844
19.82 0.4559058
19.84 0.4089315
19.86 0.4481632
19.88 0.4491659
19.9 0.4672534
19.92 0.434137
19.94 0.443255
19.96 0.452466
19.98 0.4497497
20 0.4563443
&
@target G0.S2
@type xy
0 2.208382
0.02 1.70321
0.04 3.115726
0.06 1.132277
0.08 2.310595
0.1 2.803868
0.12 3.478685
0.14 1.595243
0.16 1.634518
0.18 2.804113
0.2 1.866802
0.22 1.632016
0.24 1.080984
0.26 3.330544
0.28 2.252715
0.3 1.214774
0.32 3.350052
0.34 1.177911
0.36 1.347489
0.38 2.486594
0.4 2.801544
0.42 2.987712
0.44 2.154205
0.46 2.56444
0.48 2.774964
0.5 2.505144
0.52 3.509989
0.54 2.406793
0.56 2.185143
0.58 0.9777784
0.6 1.630223
0.62 2.071629
0.64 1.545615
0.66 1.565607
0.68 1.488741
0.7 2.602643
0.72 1.591736
0.74 2.514304
0.76 1.186233
0.78 0.5842299
0.8 2.847705
0.82 2.572907
0.84 2.107499
0.86 1.676522
0.88 2.191015
0.9 1.308825
0.92 2.987846
0.94 1.772259
0.96 1.344219
0.98 2.767721
1 3.200531
1.02 1.477253
1.04 1.363891
1.06 0.9856346
1.08 2.679888
1.1 3.085016
1.12 2.120083
1.14 3.709491
1.16 2.878559
1.18 2.712701
1.2 1.557538
1.22 2.60863
1.24 2.448847
1.26 2.209542
1.28 1.998656
1.3 2.691473
1.32 2.223916
1.34 2.772959
1.36 2.057844
1.38 1.395367
1.4 2.911087
1.42 1.227864
1.44 1.636116
1.46 1.689764
1.48 3.211343
1.5 0.935281
1.52 1.044282
1.54 1.583193
1.56 0.7663709
1.58 1.105271
1.6 0.9525495
1.62 1.269301
1.64 3.310619
1.66 2.231692
1.68 0.7855729
1.7 1.366547
1.72 2.634108
1.74 2.021472
1.76 1.917447
1.78 4.037775
1.8 3.556832
1.82 3.40675
1.84 1.726058
1.86 1.254402
1.88 1.606183
1.9 0.5097544
1.92 0.585897
1.94 1.116289
1.96 0.718436
1.98 0.4514972
2 0.8548401
2.02 0.4638422
2.04 0.4933053
2.06 0.4112486
2.08 0.4562892
2.1 0.431885
2.12 0.449055
2.14 0.4606792
2.16 0.4564537
2.18 0.4229952
2.2 0.4842261
2.22 0.4800511
2.24 0.4703452
2.26 0.4770741
2.28 0.4609227
2.3 0.4830632
2.32 0.4803385
2.34 0.4734191
2.36 0.4618985
2.38 0.457848
2.4 0.4517743
2.42 0.4623312
2.44 0.4214852
2.46 0.468561
2.48 0.4349144
2.5 0.4502494
2.52 0.470904
2.54 0.4576301
2.56 0.4790094
2.58 0.4575201
2.6 0.4650533
2.62 0.4592933
2.64 0.4537071
2.66 0.4647042
2.68 0.4315961
2.7 0.4339932
2.72 0.4423231
2.74 0.4609503
2.76 0.4571929
2.78 0.4635189
2.8 0.4543679
2.82 0.4458137
2.84 0.4374076
2.86 0.4302907
2.88 0.4297093
2.9 0.4470739
2.92 0.4761567
2.94 0.4611126
2.96 0.4672796
2.98 0.4479122
3 0.4567548
3.02 0.4566449
3.04 0.4440995
3.06 0.459728
3.08 0.4722552
3.1 0.4728905
3.12 0.4669585
3.14 0.4644888
3.16 0.4806507
3.18 0.4586395
3.2 0.4607871
3.22 0.4659398
3.24 0.4806504
3.26 0.4629527
3.28 0.4458137
3.3 0.4649197
3.32 0.4262626
3.34 0.4248527
3.36 0.448386
3.38 0.4744997
3.4 0.476025
3.42 0.4175522
3.44 0.4386628
3.46 0.4768646
3.48 0.4463747
3.5 0.4576564
3.52 0.4732335
3.54 0.4419841
3.56 0.4639236
3.58 0.4384919
3.6 0.4651342
3.62 0.4320589
3.64 0.4383213
3.66 0.4410784
3.68 0.4574383
3.7 0.4521614
3.72 0.4156318
3.74 0.4504716
3.76 0.456344
3.78 0.4509429
3.8 0.4250002
3.82 0.4481632
3.84 0.4299709
3.86 0.4592928
3.88 0.4384916
3.9 0.4318858
3.92 0.4529907
3.94 0.4537062
3.96 0.413431
3.98 0.4208921
4 0.4530731
4.02 0.4171923
4.04 0.4118549
4.06 0.4475766
4.08 0.4704257
4.1 0.4513591
4.12 0.4287189
4.14 0.4667442
4.16 0.4776508
4.18 0.4523553
4.2 0.441475
4.22 0.4502779
4.24 0.4557681
4.26 0.4444369
4.28 0.4543678
4.3 0.4612479
4.32 0.412341
4.34 0.4618984
4.36 0.4704257
4.38 0.4533763
4.4 0.4623041
4.42 0.4557961
4.44 0.4503609
4.46 0.4285441
4.48 0.4574932
4.5 0.4194337
4.52 0.4194343
4.54 0.4661277
4.56 0.4596469
4.58 0.4535687
4.6 0.4262044
4.62 0.4576027
4.64 0.4661005
4.66 0.466208
4.68 0.4629793
4.7 0.4460379
4.72 0.4511369
4.74 0.4616547
4.76 0.4164134
4.78 0.4378925
4.8 0.4598366
4.82 0.4571928
4.84 0.4208624
4.86 0.460055
4.88 0.4576029
4.9 0.4468782
4.92 0.4674664
4.94 0.4577665
4.96 0.4328394
4.98 0.4916295
5 0.4689092
5.02 0.4780161
5.04 0.4733131
5.06 0.4776503
5.08 0.4941658
5.1 0.4465422
5.12 0.469947
5.14 0.4407665
5.16 0.4600273
5.18 0.4517193
5.2 0.4372927
5.22 0.4544498
5.24 0.4596466
5.26 0.4518018
5.28 0.4330414
5.3 0.4340797
5.32 0.4505833
5.34 0.4692813
5.36 0.4970159
5.38 0.4546972
5.4 0.4651341
5.42 0.459075
5.44 0.4723878
5.46 0.4541198
5.48 0.4637619
5.5 0.457056
5.52 0.4596195
5.54 0.4871605
5.56 1.004564
5.58 0.54461
5.6 0.8746143
5.62 0.4472411
5.64 0.5098525
5.66 0.5454583
5.68 0.4524107
5.7 0.4931786
5.72 0.4675736
5.74 0.4863129
5.76 0.4718841
5.78 0.4594832
5.8 0.459864
5.82 0.4600274
5.84 0.4795049
5.86 0.4844842
5.88 0.454973
5.9 0.4708764
5.92 0.4905099
5.94 0.4630604
5.96 0.4561247
5.98 0.4744738
6 0.468054
6.02 0.4560973
6.04 0.5156794
6.06 0.4607063
6.08 0.468775
6.1 0.4556862
6.12 0.4596463
6.14 0.4838393
6.16 0.4567828
6.18 0.4686149
6.2 0.4500557
6.22 0.4525757
6.24 0.4429725
6.26 0.4250295
6.28 0.4389196
6.3 0.438349
6.32 0.4667975
6.34 0.4250294
6.36 0.4543672
6.38 0.4644623
6.4 0.425117
6.42 0.4023362
6.44 0.4270827
6.46 0.4560148
6.48 0.4509983
6.5 0.4610856
6.52 0.4568916
6.54 0.4483859
6.56 0.4687749
6.58 0.462033
6.6 0.475
6.62 0.4710893
6.64 0.4835547
6.66 0.419106
6.68 0.4297089
6.7 0.4375789
6.72 0.4683482
6.74 0.481768
6.76 0.4785656
6.78 0.4709828
6.8 0.4754205
6.82 0.4715396
6.84 0.4503887
6.86 0.44794
6.88 0.466744
6.9 0.4245881
6.92 0.4535425
6.94 0.4669852
6.96 0.4396309
6.98 0.4676531
7 0.43307
7.02 0.4462338
7.04 0.4464859
7.06 0.4464022
7.08 0.4607063
7.1 0.4752638
7.12 0.4659672
7.14 0.4519123
7.16 0.426468
7.18 0.4285438
7.2 0.4045365
7.22 0.4134611
7.24 0.4617903
7.26 0.4559332
7.28 0.4408235
7.3 0.4480234
7.32 0.4605981
7.34 0.446598
7.36 0.4406243
7.38 0.4472417
7.4 0.4560156
7.42 0.4512207
7.44 0.4575474
7.46 0.4498058
7.48 0.442295
7.5 0.4523827
7.52 0.4532657
7.54 0.4476602
7.56 0.4693072
7.58 0.4292727
7.6 0.4548622
7.62 0.4331276
7.64 0.4541197
7.66 0.4622766
7.68 0.452189
7.7 0.4469061
7.72 0.4396876
7.74 0.4685354
7.76 0.4137027
7.78 0.4794791
7.8 0.457302
7.82 0.4641658
7.84 0.4410785
7.86 0.4633031
7.88 0.4745001
7.9 0.4646766
7.92 0.4743415
7.94 0.4544497
7.96 0.4191358
7.98 0.4470457
8 0.4444375
8.02 0.4736297
8.04 0.4577393
8.06 0.4150301
8.08 0.4268785
8.1 0.4497221
8.12 0.445028
8.14 0.4565355
8.16 0.4595103
8.18 0.4707977
8.2 0.434339
8.22 0.4429732
8.24 0.4613837
8.26 0.4452247
8.28 0.4642467
8.3 0.4384924
8.32 0.471884
8.34 0.4375211
8.36 0.4713283
8.38 0.4540375
8.4 0.4508042
8.42 0.4767335
8.44 0.475947
8.46 0.468615
8.48 0.4739993
8.5 0.4757365
8.52 0.4347698
8.54 0.4396871
8.56 0.4627361
8.58 0.45
8.6 0.4414175
8.62 0.4361764
8.64 0.4450274
8.66 0.4531553
8.68 0.4534313
8.7 0.4728112
8.72 0.4540373
8.74 0.4408518
8.76 0.419464
8.78 0.459048
8.8 0.4433112
8.82 0.4612477
8.84 0.4335894
8.86 0.4516638
8.88 0.4185094
8.9 0.4432839
8.92 0.4253227
8.94 0.4102438
8.96 0.463114
8.98 0.4382923
9 0.4623312
9.02 0.4677878
9.04 0.4754998
9.06 0.4099994
9.08 0.4551095
9.1 0.4619801
9.12 0.4229947
9.14 0.4718318
9.16 0.4578488
9.18 0.4494998
9.2 0.4570007
9.22 0.4379782
9.24 0.4679746
9.26 0.4526308
9.28 0.4662891
9.3 0.4153612
9.32 0.4138235
9.34 0.4424079
9.36 0.4599454
9.38 0.4578755
9.4 0.4529347
9.42 0.4583392
9.44 0.4473813
9.46 0.457685
9.48 0.4407098
9.5 0.4599455
9.52 0.4549723
9.54 0.4557679
9.56 0.4202678
9.58 0.4611396
9.6 0.4446625
9.62 0.4659939
9.64 0.4524102
9.66 0.4493884
9.68 0.4252944
9.7 0.4533483
9.72 0.4468222
9.74 0.461871
9.76 0.4485807
9.78 0.45147
9.8 0.4686417
9.82 0.4116129
9.84 0.4191962
9.86 0.431074
9.88 0.3942396
9.9 0.4102135
9.92 0.4534585
9.94 0.4187483
9.96 0.4383494
9.98 0.4659663
10 0.4615735
10.02 0.4682146
10.04 0.4639238
10.06 0.4510267
10.08 0.4479122
10.1 0.4681081
10.12 0.4500559
10.14 0.4592655
10.16 0.4741571
10.18 0.4546154
10.2 0.4118858
10.22 0.4672529
10.24 0.4045985
10.26 0.4574654
10.28 0.4670658
10.3 0.4697076
10.32 0.4543673
10.34 0.4480513
10.36 0.4463464
10.38 0.4592115
10.4 0.4603533
10.42 0.4497496
10.44 0.4585578
10.46 0.4308133
10.48 0.4753422
10.5 0.444015
10.52 0.4651346
10.54 0.4743684
10.56 0.4676802
10.58 0.436377
10.6 0.445729
10.62 0.4586388
10.64 0.4454495
10.66 0.4602987
10.68 0.4606791
10.7 0.4665841
10.72 0.4556861
10.74 0.4470458
10.76 0.4645694
10.78 0.4715395
10.8 0.4296797
10.82 0.4526038
10.84 0.4687484
10.86 0.4397163
10.88 0.4595104
10.9 0.4583936
10.92 0.4535966
10.94 0.4479398
10.96 0.4555211
10.98 0.4493606
11 0.4579849
11.02 0.4771003
11.04 0.4706911
11.06 0.465618
11.08 0.4477997
11.1 0.4748941
11.12 0.4507214
11.14 0.4474927
11.16 0.4666901
11.18 0.4543408
11.2 0.4719373
11.22 0.4710889
11.24 0.452328
11.26 0.4628977
11.28 0.4418709
11.3 0.4584209
11.32 0.4622228
11.34 0.4565077
11.36 0.443931
11.38 0.4457024
11.4 0.4691484
11.42 0.4557686
11.44 0.4739726
11.46 0.5081584
11.48 0.4722555
11.5 0.495858
11.52 0.4519129
11.54 0.4581757
11.56 0.4476606
11.58 0.4457862
11.6 0.4337339
11.62 0.4637082
11.64 0.4400284
11.66 0.4743415
11.68 0.4625467
11.7 0.4362916
11.72 0.4508054
11.74 0.4730228
11.76 0.4531552
11.78 0.4501666
11.8 0.4602715
11.82 0.4477996
11.84 0.4511375
11.86 0.4434521
11.88 0.4591569
11.9 0.4737615
11.92 0.4452251
11.94 0.4087487
11.96 0.4574114
11.98 0.4488318
12 0.4411348
12.02 0.4308422
12.04 0.4591573
12.06 0.466744
12.08 0.4455617
12.1 0.4739189
12.12 0.4357465
12.14 0.41851
12.16 0.4297095
12.18 0.4511378
12.2 0.4643543
12.22 0.5015228
12.24 0.4517746
12.26 0.4471301
12.28 0.4433963
12.3 0.4144273
12.32 0.4618173
12.34 0.461654
12.36 0.4504998
12.38 0.4454491
12.4 0.460923
12.42 0.4690947
12.44 0.464166
12.46 0.4521339
12.48 0.44105
12.5 0.4575475
12.52 0.4306685
12.54 0.4911211
12.56 0.4599456
12.58 0.4467945
12.6 0.4528243
12.62 0.4566178
12.64 0.4519122
12.66 0.4554667
12.68 0.4746578
12.7 0.4574393
12.72 0.4535969
12.74 0.449472
12.76 0.4518021
12.78 0.4715135
12.8 0.4778591
12.82 0.48117
12.84 0.4819227
12.86 0.428048
12.88 0.4468222
12.9 0.4464865
12.92 0.4510536
12.94 0.4526317
12.96 0.4622228
12.98 0.4719374
13 0.465215
13.02 0.4706642
13.04 0.4598093
13.06 0.4671453
13.08 0.4601627
13.1 0.4178516
13.12 0.4527141
13.14 0.4489153
13.16 0.420892
13.18 0.4706646
13.2 0.4579576
13.22 0.4622227
13.24 0.4246769
13.26 0.4448876
13.28 0.4687482
13.3 0.459075
13.32 0.4585577
13.34 0.4796096
13.36 0.4624656
13.38 0.4644087
13.4 0.434885
13.42 0.4695483
13.44 0.4264975
13.46 0.4426624
13.48 0.4773368
13.5 0.423084
13.52 0.4308715
13.54 0.4207733
13.56 0.4481912
13.58 0.4620338
13.6 0.452769
13.62 0.4690686
13.64 0.445084
13.66 0.4612478
13.68 0.4554669
13.7 0.4328107
13.72 0.4421255
13.74 0.4533484
13.76 0.4635182
13.78 0.4694143
13.8 0.41827
13.82 0.4560972
13.84 0.4369494
13.86 0.4523827
13.88 0.4524652
13.9 0.483864
13.92 0.4550275
13.94 0.4369492
13.96 0.4671455
13.98 0.4709036
14 0.449389
14.02 0.4748954
14.04 0.4788786
14.06 0.4610856
14.08 0.4653224
14.1 0.4861072
14.12 0.4711952
14.14 0.4940142
14.16 0.4697345
14.18 0.4414179
14.2 0.4501668
14.22 0.4710889
14.24 0.4767339
14.26 0.4226404
14.28 0.4471295
14.3 0.4320877
14.32 0.4522445
14.34 0.4544502
14.36 0.4368635
14.38 0.4613565
14.4 0.458639
14.42 0.4624124
14.44 0.4676267
14.46 0.4494711
14.48 0.4654837
14.5 0.4545879
14.52 0.4507213
14.54 0.4494714
14.56 0.4639503
14.58 0.4325795
14.6 0.4347994
14.62 0.4748948
14.64 0.4188679
14.66 0.4565087
14.68 0.4577655
14.7 0.4418713
14.72 0.4490544
14.74 0.4382346
14.76 0.4422953
14.78 0.4521334
14.8 0.468455
14.82 0.4342231
14.84 0.4627361
14.86 0.455027
14.88 0.4444381
14.9 0.4502785
14.92 0.4556864
14.94 0.4538994
14.96 0.4296798
14.98 0.4567275
15 0.4373499
15.02 0.4833472
15.04 0.4391185
15.06 0.4486089
15.08 0.4339927
15.1 0.4597287
15.12 0.4699193
15.14 0.4428592
15.16 0.4536524
15.18 0.4655374
15.2 0.4748421
15.22 0.4737879
15.24 0.4678141
15.26 0.4510826
15.28 0.4590478
15.3 0.4686688
15.32 0.4709034
15.34 0.4654837
15.36 0.4566726
15.38 0.4269953
15.4 0.4473536
15.42 0.4643812
15.44 0.4303777
15.46 0.4552744
15.48 0.4516915
15.5 0.4445789
15.52 0.4441001
15.54 0.4718846
15.56 0.4419563
15.58 0.4023057
15.6 0.4570828
15.62 0.4417292
15.64 0.45853
15.66 0.4085034
15.68 0.4207138
15.7 0.4297958
15.72 0.4401143
15.74 0.4639501
15.76 0.4658593
15.78 0.475658
15.8 0.4638425
15.82 0.4582025
15.84 0.4704519
15.86 0.459483
15.88 0.4530179
15.9 0.4569459
15.92 0.4626284
15.94 0.4346262
15.96 0.4475206
15.98 0.4428036
16 0.4384913
16.02 0.4570833
16.04 0.4639232
16.06 0.4246465
16.08 0.4612484
16.1 0.4425498
16.12 0.4509155
16.14 0.4508319
16.16 0.4218114
16.18 0.4530729
16.2 0.467467
16.22 0.4533485
16.24 0.4639505
16.26 0.4546975
16.28 0.4334451
16.3 0.4824156
16.32 0.4398294
16.34 0.4553571
16.36 0.4501387
16.38 0.4627096
16.4 0.4724939
16.42 0.4703463
16.44 0.4527969
16.46 0.4350279
16.48 0.4505006
16.5 0.439261
16.52 0.4718049
16.54 0.4635189
16.56 0.4370928
16.58 0.4348852
16.6 0.4103043
16.62 0.4452246
16.64 0.4623036
16.66 0.4418993
16.68 0.4643544
16.7 0.4335034
16.72 0.4140953
16.74 0.4496943
16.76 0.4665833
16.78 0.4493604
16.8 0.4462345
16.82 0.4742626
16.84 0.4496105
16.86 0.4528246
16.88 0.4401137
16.9 0.4680275
16.92 0.4566457
16.94 0.4283687
16.96 0.4258231
16.98 0.4406807
17 0.4627093
17.02 0.4667442
17.04 0.4820267
17.06 0.4705314
17.08 0.4543398
17.1 0.4684277
17.12 0.4290976
17.14 0.4618163
17.16 0.4614379
17.18 0.4691212
17.2 0.4725991
17.22 0.4638422
17.24 0.4425498
17.26 0.4533763
17.28 0.479609
17.3 0.4646774
17.32 0.4647847
17.34 0.475026
17.36 0.4590755
17.38 0.4516913
17.4 0.4718581
17.42 0.4501673
17.44 0.4634112
17.46 0.4549727
17.48 0.4650541
17.5 0.4380922
17.52 0.4693343
17.54 0.460733
17.56 0.4677875
17.58 0.4571098
17.6 0.454478
17.62 0.4506381
17.64 0.4715406
17.66 0.4769958
17.68 0.4667173
17.7 0.4501667
17.72 0.4656983
17.74 0.4568643
17.76 0.4524932
17.78 0.4589386
17.8 0.44334
17.82 0.4719646
17.84 0.4602445
17.86 0.4561255
17.88 0.4114918
17.9 0.4544507
17.92 0.4532932
17.94 0.4654301
17.96 0.4564258
17.98 0.4525757
18 0.4641656
18.02 0.4527969
18.04 0.442832
18.06 0.4270246
18.08 0.4574386
18.1 0.4583938
18.12 0.4618707
18.14 0.4560153
18.16 0.4506944
18.18 0.4739461
18.2 0.4684288
18.22 0.4468783
18.24 0.4219001
18.26 0.4177921
18.28 0.4509159
18.3 0.4568099
18.32 0.45981
18.34 0.4596196
18.36 0.4618442
18.38 0.4136726
18.4 0.4141552
18.42 0.4670393
18.44 0.4562065
18.46 0.4504159
18.48 0.4583939
18.5 0.4247938
18.52 0.4719376
18.54 0.4484976
18.56 0.4733128
18.58 0.4906375
18.6 0.4838647
18.62 0.449472
18.64 0.4157526
18.66 0.467065
18.68 0.4678145
18.7 0.4680279
18.72 0.4661549
18.74 0.4194344
18.76 0.4394605
18.78 0.4524662
18.8 0.4418992
18.82 0.4365206
18.84 0.488518
18.86 0.4598644
18.88 0.4292147
18.9 0.4266441
18.92 0.4479121
18.94 0.4524938
18.96 0.467921
18.98 0.4454492
19 0.4645689
19.02 0.4650004
19.04 0.4686421
19.06 0.4231728
19.08 0.4320299
19.1 0.4353444
19.12 0.4239697
19.14 0.4510269
19.16 0.4754217
19.18 0.4457021
19.2 0.4657794
19.22 0.4641117
19.24 0.4566728
19.26 0.4662082
19.28 0.4552475
19.3 0.44833
19.32 0.4701331
19.34 0.4625476
19.36 0.4681345
19.38 0.4498055
19.4 0.4604346
19.42 0.4555491
19.44 0.4602713
19.46 0.4357179
19.48 0.4373505
19.5 0.4732064
19.52 0.4478
19.54 0.4775197
19.56 0.4483298
19.58 0.489515
19.6 0.5434611
19.62 0.4883133
19.64 0.464866
19.66 0.4500554
19.68 0.4587213
19.7 0.4784613
19.72 0.4788001
19.74 0.4760516
19.76 0.4601359
19.78 0.4628716
19.8 0.4589663
19.82 0.4809103
19.84 0.4564264
19.86 0.4391753
19.88 0.4285731
19.9 0.4535691
19.92 0.4461222
19.94 0.4484975
19.96 0.4883905
19.98 0.493026
20 0.4565355
&
@target G1.S0
@type xy
0 25
0.02 140
0.04 0
0.06 689
0.08 34
0.1 0
0.12 0
0.14 373
0.16 210
0.18 0
0.2 58
0.22 82
0.24 495
0.26 0
0.28 18
0.3 391
0.32 0
0.34 1485
0.36 678
0.38 13
0.4 0
0.42 0
0.44 59
0.46 2
0.48 0
0.5 2
0.52 0
0.54 1
0.56 101
0.58 1418
0.6 181
0.62 199
0.64 571
0.66 342
0.68 358
0.7 9
0.72 283
0.74 2
0.76 1249
0.78 2527
0.8 0
0.82 9
0.84 58
0.86 380
0.88 142
0.9 880
0.92 0
0.94 240
0.96 181
0.98 0
1 0
1.02 401
1.04 511
1.06 610
1.08 4
1.1 0
1.12 11
1.14 0
1.16 0
1.18 2
1.2 616
1.22 1
1.24 4
1.26 14
1.28 32
1.3 15
1.32 1
1.34 3
1.36 18
1.38 436
1.4 0
1.42 801
1.44 186
1.46 482
1.48 0
1.5 1111
1.52 1024
1.54 1196
1.56 1801
1.58 2273
1.6 782
1.62 1934
1.64 0
1.66 9
1.68 1094
1.7 669
1.72 0
1.74 0
1.76 35
1.78 0
1.8 0
1.82 0
1.84 53
1.86 1000
1.88 301
1.9 831
1.92 271
1.94 1420
1.96 567
1.98 318
2 231
2.02 620
2.04 1975
2.06 2550
2.08 3442
2.1 3147
2.12 4659
2.14 4913
2.16 4323
2.18 3980
2.2 4365
2.22 5841
2.24 3154
2.26 5672
2.28 4631
2.3 4313
2.32 6480
2.34 6814
2.36 8166
2.38 8685
2.4 8758
2.42 8243
2.44 9658
2.46 9614
2.48 8633
2.5 8614
2.52 9395
2.54 9882
2.56 9905
2.58 10755
2.6 12245
2.62 10679
2.64 11664
2.66 11673
2.68 10593
2.7 10032
2.72 9796
2.74 10010
2.76 10607
2.78 9410
2.8 9281
2.82 9037
2.84 10461
2.86 9333
2.88 10061
2.9 10029
2.92 9716
2.94 9490
2.96 9663
2.98 9162
3 9778
3.02 10558
3.04 10052
3.06 9557
3.08 8406
3.1 8829
3.12 8309
3.14 8672
3.16 8700
3.18 8007
3.2 9002
3.22 9231
3.24 9631
3.26 10789
3.28 10538
3.3 10871
3.32 10814
3.34 10506
3.36 10498
3.38 9962
3.4 10763
3.42 8609
3.44 9298
3.46 11458
3.48 10927
3.5 10535
3.52 9755
3.54 8886
3.56 8186
3.58 9532
3.6 8441
3.62 8692
3.64 8509
3.66 8291
3.68 8278
3.7 7835
3.72 8364
3.74 9326
3.76 8745
3.78 9533
3.8 9147
3.82 8411
3.84 7183
3.86 9338
3.88 8137
3.9 8432
3.92 8184
3.94 8771
3.96 9544
3.98 8999
4 8422
4.02 9235
4.04 10155
4.06 9387
4.08 9541
4.1 9232
4.12 9183
4.14 9049
4.16 7614
4.18 7560
4.2 7702
4.22 7841
4.24 7381
4.26 7285
4.28 7709
4.3 7729
4.32 7187
4.34 9392
4.36 8210
4.38 8798
4.4 9147
4.42 8979
4.44 9365
4.46 8405
4.48 8381
4.5 8747
4.52 9477
4.54 9223
4.56 8935
4.58 8741
4.6 7829
4.62 8890
4.64 8085
4.66 9172
4.68 9227
4.7 8075
4.72 8651
4.74 6289
4.76 6753
4.78 7286
4.8 7192
4.82 7824
4.84 6036
4.86 4767
4.88 6093
4.9 8040
4.92 7078
4.94 5361
4.96 4906
4.98 5585
5 5015
5.02 6805
5.04 6704
5.06 6796
5.08 6090
5.1 6183
5.12 5879
5.14 5878
5.16 4985
5.18 6640
5.2 6100
5.22 5510
5.24 4587
5.26 4496
5.28 2933
5.3 3184
5.32 2776
5.34 1502
5.36 1272
5.38 292
5.4 61
5.42 623
5.44 431
5.46 306
5.48 124
5.5 238
5.52 639
5.54 1166
5.56 881
5.58 913
5.6 504
5.62 1146
5.64 1531
5.66 1592
5.68 985
5.7 2113
5.72 1849
5.74 2433
5.76 945
5.78 2414
5.8 2457
5.82 2164
5.84 3660
5.86 3034
5.88 3128
5.9 4131
5.92 2473
5.94 1696
5.96 2346
5.98 1873
6 1382
6.02 1998
6.04 3403
6.06 3715
6.08 4069
6.1 5392
6.12 4608
6.14 4860
6.16 4258
6.18 6203
6.2 4626
6.22 4785
6.24 5836
6.26 6946
6.28 6279
6.3 6005
6.32 3958
6.34 5180
6.36 5531
6.38 6300
6.4 7883
6.42 7332
6.44 9104
6.46 6735
6.48 5770
6.5 5959
6.52 5783
6.54 5504
6.56 5690
6.58 8309
6.6 7567
6.62 7511
6.64 7282
6.66 6712
6.68 6938
6.7 6606
6.72 5744
6.74 6475
6.76 5417
6.78 4878
6.8 5277
6.82 5902
6.84 6023
6.86 6832
6.88 6595
6.9 6204
6.92 5586
6.94 7969
6.96 8039
6.98 8701
7 7612
7.02 8199
7.04 8847
7.06 8924
7.08 9179
7.1 7704
7.12 8713
7.14 8374
7.16 8513
7.18 9617
7.2 8975
7.22 10273
7.24 9138
7.26 9656
7.28 9326
7.3 10072
7.32 9470
7.34 9841
7.36 9325
7.38 9480
7.4 8962
7.42 9325
7.44 9496
7.46 9656
7.48 8785
7.5 9121
7.52 8776
7.54 9437
7.56 8695
7.58 8830
7.6 8398
7.62 8901
7.64 8290
7.66 9200
7.68 8476
7.7 7344
7.72 8721
7.74 9155
7.76 8813
7.78 8425
7.8 9589
7.82 8729
7.84 7724
7.86 9058
7.88 9453
7.9 8638
7.92 8211
7.94 7084
7.96 8961
7.98 8349
8 8705
8.02 9004
8.04 8969
8.06 7769
8.08 8651
8.1 8226
8.12 7806
8.14 8658
8.16 7376
8.18 6661
8.2 5702
8.22 4114
8.24 4662
8.26 5685
8.28 6401
8.3 6708
8.32 7660
8.34 7007
8.36 6713
8.38 6365
8.4 7032
8.42 6074
8.44 7032
8.46 7631
8.48 9682
8.5 7573
8.52 9207
8.54 7837
8.56 7958
8.58 7106
8.6 7826
8.62 9715
8.64 9484
8.66 7442
8.68 9291
8.7 9724
8.72 10108
8.74 11102
8.76 10217
8.78 9891
8.8 9648
8.82 10324
8.84 9589
8.86 9691
8.88 10943
8.9 9421
8.92 10116
8.94 10290
8.96 10510
8.98 10148
9 9876
9.02 10922
9.04 10246
9.06 10827
9.08 11137
9.1 10204
9.12 9302
9.14 9992
9.16 9899
9.18 10212
9.2 10588
9.22 10647
9.24 9392
9.26 9711
9.28 9729
9.3 10044
9.32 9650
9.34 10642
9.36 9595
9.38 9525
9.4 10528
9.42 10128
9.44 9635
9.46 7863
9.48 7639
9.5 7936
9.52 8708
9.54 7156
9.56 7633
9.58 8072
9.6 8404
9.62 8654
9.64 8282
9.66 8432
9.68 9367
9.7 9520
9.72 9733
9.74 9554
9.76 10487
9.78 10459
9.8 10776
9.82 11042
9.84 10629
9.86 10285
9.88 9454
9.9 9728
9.92 9152
9.94 8278
9.96 7449
9.98 7620
10 7722
10.02 6727
10.04 6914
10.06 6616
10.08 6451
10.1 6878
10.12 8700
10.14 9955
10.16 7998
10.18 7989
10.2 8390
10.22 8035
10.24 8155
10.26 8644
10.28 7342
10.3 8401
10.32 8868
10.34 8030
10.36 8507
10.38 6880
10.4 7979
10.42 7401
10.44 7761
10.46 7716
10.48 7480
10.5 7295
10.52 7191
10.54 7905
10.56 7705
10.58 7830
10.6 8262
10.62 8342
10.64 7287
10.66 7382
10.68 6399
10.7 7499
10.72 7247
10.74 7568
10.76 8127
10.78 9217
10.8 9785
10.82 9813
10.84 10121
10.86 10163
10.88 9896
10.9 7748
10.92 8791
10.94 9037
10.96 10503
10.98 9691
11 9119
11.02 10469
11.04 9981
11.06 10014
11.08 10756
11.1 9052
11.12 9034
11.14 9534
11.16 8125
11.18 9782
11.2 8559
11.22 8954
11.24 6883
11.26 7159
11.28 7220
11.3 7289
11.32 6386
11.34 6369
11.36 5835
11.38 5872
11.4 6230
11.42 5157
11.44 4818
11.46 5037
11.48 5970
11.5 7417
11.52 6279
11.54 5890
11.56 5580
11.58 5482
11.6 6498
11.62 7799
11.64 7231
11.66 7996
11.68 7687
11.7 8195
11.72 9398
11.74 8629
11.76 8864
11.78 9610
11.8 8645
11.82 8337
11.84 9222
11.86 9100
11.88 10360
11.9 8732
11.92 8179
11.94 7508
11.96 8336
11.98 7331
12 8645
12.02 6204
12.04 6527
12.06 7175
12.08 8477
12.1 7393
12.12 7469
12.14 8900
12.16 8593
12.18 7090
12.2 7658
12.22 8050
12.24 5998
12.26 6391
12.28 6772
12.3 6805
12.32 7330
12.34 6600
12.36 5606
12.38 5025
12.4 6681
12.42 5941
12.44 5798
12.46 4586
12.48 6187
12.5 5316
12.52 5435
12.54 4593
12.56 4228
12.58 4090
12.6 4546
12.62 4077
12.64 4848
12.66 4450
12.68 1671
12.7 3968
12.72 4980
12.74 4552
12.76 6611
12.78 4754
12.8 5556
12.82 5431
12.84 4764
12.86 4835
12.88 5095
12.9 6886
12.92 7354
12.94 7047
12.96 6865
12.98 6362
13 6546
13.02 6346
13.04 7274
13.06 6467
13.08 7660
13.1 8281
13.12 8573
13.14 9516
13.16 9656
13.18 8986
13.2 8740
13.22 6710
13.24 7719
13.26 7411
13.28 7947
13.3 8093
13.32 9119
13.34 8197
13.36 7126
13.38 5842
13.4 8349
13.42 10452
13.44 10790
13.46 10520
13.48 10228
13.5 10003
13.52 8910
13.54 9796
13.56 10446
13.58 10565
13.6 9882
13.62 10429
13.64 9994
13.66 10096
13.68 10119
13.7 10421
13.72 10976
13.74 9040
13.76 9931
13.78 8507
13.8 8483
13.82 9010
13.84 10358
13.86 8807
13.88 8248
13.9 8345
13.92 8028
13.94 8432
13.96 7615
13.98 8548
14 6939
14.02 8269
14.04 6902
14.06 6647
14.08 5325
14.1 7386
14.12 7051
14.14 7836
14.16 9381
14.18 9194
14.2 8713
14.22 8648
14.24 8455
14.26 7696
14.28 7797
14.3 7094
14.32 7450
14.34 7491
14.36 9722
14.38 10302
14.4 10021
14.42 9434
14.44 10368
14.46 10384
14.48 9846
14.5 9623
14.52 8497
14.54 10750
14.56 10639
14.58 10324
14.6 9659
14.62 9403
14.64 8255
14.66 8351
14.68 8471
14.7 7604
14.72 7118
14.74 8829
14.76 7783
14.78 6945
14.8 7546
14.82 6948
14.84 6843
14.86 7115
14.88 7565
14.9 8368
14.92 8480
14.94 8315
14.96 7097
14.98 7802
15 8944
15.02 8341
15.04 7829
15.06 8347
15.08 8956
15.1 7606
15.12 8165
15.14 7768
15.16 7630
15.18 9456
15.2 7453
15.22 8003
15.24 8707
15.26 8598
15.28 8755
15.3 9616
15.32 9957
15.34 9936
15.36 9929
15.38 9803
15.4 10558
15.42 9964
15.44 10333
15.46 11384
15.48 10353
15.5 10113
15.52 10021
15.54 10188
15.56 9775
15.58 9726
15.6 10014
15.62 8922
15.64 9901
15.66 10508
15.68 9626
15.7 10409
15.72 9948
15.74 9437
15.76 10604
15.78 9427
15.8 9683
15.82 9440
15.84 9555
15.86 9488
15.88 10743
15.9 11500
15.92 11558
15.94 10299
15.96 11101
15.98 10234
16 9918
16.02 10407
16.04 10269
16.06 11105
16.08 10569
16.1 10519
16.12 9993
16.14 11024
16.16 10570
16.18 10945
16.2 10816
16.22 9337
16.24 9113
16.26 11001
16.28 9112
16.3 8585
16.32 9967
16.34 9924
16.36 9968
16.38 8787
16.4 10093
16.42 9962
16.44 9413
16.46 8223
16.48 8089
16.5 7830
16.52 7657
16.54 8338
16.56 8286
16.58 7685
16.6 7107
16.62 5440
16.64 5436
16.66 6823
16.68 6346
16.7 6408
16.72 6863
16.74 6546
16.76 6117
16.78 6631
16.8 6660
16.82 6381
16.84 5619
16.86 6748
16.88 6346
16.9 7484
16.92 8660
16.94 7372
16.96 7239
16.98 7459
17 6878
17.02 8525
17.04 10463
17.06 8413
17.08 8741
17.1 8113
17.12 9423
17.14 8822
17.16 8600
17.18 10562
17.2 9495
17.22 8799
17.24 9704
17.26 8887
17.28 8512
17.3 7888
17.32 6570
17.34 5692
17.36 6037
17.38 8017
17.4 8205
17.42 8351
17.44 8855
17.46 10492
17.48 9835
17.5 9668
17.52 9526
17.54 8947
17.56 8507
17.58 10089
17.6 10573
17.62 10085
17.64 10104
17.66 11228
17.68 10968
17.7 9368
17.72 10547
17.74 9614
17.76 9276
17.78 9900
17.8 9968
17.82 9754
17.84 9698
17.86 10985
17.88 9870
17.9 9195
17.92 8905
17.94 8992
17.96 8802
17.98 8421
18 9641
18.02 9130
18.04 7575
18.06 8842
18.08 9076
18.1 9372
18.12 9107
18.14 8399
18.16 8198
18.18 8829
18.2 7772
18.22 8233
18.24 8937
18.26 8114
18.28 8023
18.3 8074
18.32 8748
18.34 8466
18.36 10083
18.38 8690
18.4 7430
18.42 8061
18.44 8859
18.46 7202
18.48 8807
18.5 8623
18.52 8384
18.54 9363
18.56 9523
18.58 9229
18.6 9633
18.62 10698
18.64 8620
18.66 8092
18.68 8298
18.7 7886
18.72 8581
18.74 8295
18.76 8044
18.78 8188
18.8 8194
18.82 8025
18.84 7928
18.86 8508
18.88 7276
18.9 8095
18.92 8111
18.94 7143
18.96 8246
18.98 8950
19 7071
19.02 7243
19.04 7836
19.06 6957
19.08 7002
19.1 5112
19.12 5961
19.14 6054
19.16 5516
19.18 6022
19.2 5832
19.22 6988
19.24 4266
19.26 6773
19.28 6676
19.3 7757
19.32 7395
19.34 7473
19.36 8010
19.38 8264
19.4 7114
19.42 7878
19.44 6477
19.46 7235
19.48 7006
19.5 6076
19.52 7407
19.54 7439
19.56 6916
19.58 7589
19.6 6559
19.62 7648
19.64 6714
19.66 6980
19.68 6957
19.7 6033
19.72 6888
19.74 5966
19.76 5554
19.78 7356
19.8 7392
19.82 7056
19.84 5247
19.86 5214
19.88 4116
19.9 5573
19.92 3680
19.94 5871
19.96 4139
19.98 4782
20 4639
&
@target G1.S1
@type xy
0 0
0.02 582
0.04 0
0.06 785
0.08 378
0.1 0
0.12 0
0.14 2
0.16 0
0.18 8
0.2 84
0.22 142
0.24 941
0.26 0
0.28 1
0.3 150
0.32 0
0.34 88
0.36 38
0.38 0
0.4 0
0.42 0
0.44 1
0.46 0
0.48 0
0.5 1
0.52 0
0.54 0
0.56 5
0.58 8
0.6 3
0.62 18
0.64 5
0.66 1
0.68 70
0.7 0
0.72 1
0.74 0
0.76 35
0.78 44
0.8 0
0.82 7
0.84 48
0.86 137
0.88 27
0.9 833
0.92 0
0.94 63
0.96 142
0.98 3
1 0
1.02 138
1.04 98
1.06 16
1.08 0
1.1 0
1.12 14
1.14 0
1.16 0
1.18 0
1.2 8
1.22 0
1.24 3
1.26 0
1.28 435
1.3 24
1.32 32
1.34 0
1.36 24
1.38 1149
1.4 0
1.42 1845
1.44 560
1.46 600
1.48 0
1.5 12
1.52 48
1.54 323
1.56 100
1.58 105
1.6 22
1.62 44
1.64 0
1.66 0
1.68 83
1.7 0
1.72 9
1.74 377
1.76 614
1.78 0
1.8 0
1.82 0
1.84 295
1.86 952
1.88 597
1.9 3616
1.92 4829
1.94 8491
1.96 11890
1.98 11982
2 11447
2.02 10611
2.04 10491
2.06 10681
2.08 9404
2.1 8671
2.12 7412
2.14 7180
2.16 7131
2.18 7605
2.2 7498
2.22 5488
2.24 8250
2.26 6640
2.28 6289
2.3 6774
2.32 4766
2.34 4796
2.36 2806
2.38 2164
2.4 2126
2.42 1496
2.44 1675
2.46 1561
2.48 2317
2.5 2632
2.52 2132
2.54 1722
2.56 1575
2.58 1112
2.6 1175
2.62 338
2.64 194
2.66 198
2.68 248
2.7 524
2.72 312
2.74 621
2.76 558
2.78 816
2.8 752
2.82 459
2.84 535
2.86 399
2.88 660
2.9 385
2.92 203
2.94 223
2.96 934
2.98 2067
3 1629
3.02 1278
3.04 1366
3.06 1364
3.08 2386
3.1 2418
3.12 2787
3.14 2957
3.16 2725
3.18 3369
3.2 2602
3.22 1918
3.24 826
3.26 1182
3.28 226
3.3 619
3.32 320
3.34 535
3.36 787
3.38 342
3.4 662
3.42 1409
3.44 1469
3.46 212
3.48 252
3.5 1138
3.52 1690
3.54 2952
3.56 2258
3.58 1978
3.6 2094
3.62 1420
3.64 1702
3.66 1963
3.68 1790
3.7 1666
3.72 2097
3.74 1994
3.76 1511
3.78 1526
3.8 1543
3.82 2585
3.84 2224
3.86 1576
3.88 2777
3.9 2750
3.92 1782
3.94 948
3.96 1363
3.98 1002
4 789
4.02 1566
4.04 1469
4.06 1396
4.08 1420
4.1 1599
4.12 1663
4.14 1626
4.16 2649
4.18 3112
4.2 2165
4.22 2253
4.24 2337
4.26 2564
4.28 2578
4.3 2558
4.32 2257
4.34 1995
4.36 1355
4.38 1658
4.4 1417
4.42 1468
4.44 1106
4.46 1887
4.48 1187
4.5 939
4.52 1373
4.54 1113
4.56 977
4.58 1510
4.6 2378
4.62 1735
4.64 2291
4.66 2497
4.68 1743
4.7 1816
4.72 2601
4.74 3398
4.76 3424
4.78 3328
4.8 4051
4.82 3389
4.84 3653
4.86 6857
4.88 4484
4.9 3345
4.92 3557
4.94 5647
4.96 7282
4.98 5532
5 7125
5.02 4914
5.04 4496
5.06 4218
5.08 5530
5.1 4413
5.12 5059
5.14 5721
5.16 6129
5.18 4418
5.2 3827
5.22 4722
5.24 6263
5.26 8082
5.28 8781
5.3 8264
5.32 9006
5.34 11168
5.36 10385
5.38 11482
5.4 12712
5.42 11926
5.44 11327
5.46 13148
5.48 13293
5.5 12369
5.52 12492
5.54 11091
5.56 12475
5.58 11606
5.6 10873
5.62 11080
5.64 11111
5.66 11382
5.68 11162
5.7 9455
5.72 10061
5.74 9321
5.76 9028
5.78 9139
5.8 8299
5.82 10178
5.84 8419
5.86 8463
5.88 8245
5.9 9467
5.92 8930
5.94 10417
5.96 9376
5.98 10937
6 10751
6.02 10963
6.04 9130
6.06 8268
6.08 8110
6.1 5158
6.12 6168
6.14 6985
6.16 6284
6.18 5439
6.2 5818
6.22 5348
6.24 5062
6.26 4472
6.28 4268
6.3 3899
6.32 5707
6.34 4403
6.36 6129
6.38 4414
6.4 3081
6.42 2341
6.44 3480
6.46 3209
6.48 4951
6.5 6123
6.52 5173
6.54 5553
6.56 4952
6.58 3499
6.6 3726
6.62 3979
6.64 3226
6.66 4445
6.68 4239
6.7 4911
6.72 4752
6.74 5443
6.76 5104
6.78 4985
6.8 4821
6.82 5418
6.84 5068
6.86 4756
6.88 3262
6.9 3570
6.92 3508
6.94 3737
6.96 3198
6.98 2607
7 1834
7.02 2399
7.04 2195
7.06 1889
7.08 1800
7.1 1878
7.12 1504
7.14 1626
7.16 1088
7.18 1240
7.2 1173
7.22 1106
7.24 902
7.26 1438
7.28 452
7.3 212
7.32 773
7.34 1014
7.36 1362
7.38 1184
7.4 1221
7.42 1186
7.44 1414
7.46 1096
7.48 1321
7.5 1336
7.52 1148
7.54 1269
7.56 1551
7.58 1726
7.6 1010
7.62 1585
7.64 1618
7.66 1821
7.68 2101
7.7 3018
7.72 2213
7.74 2674
7.76 2083
7.78 2219
7.8 2081
7.82 2769
7.84 1876
7.86 1997
7.88 2205
7.9 2253
7.92 2052
7.94 2177
7.96 2359
7.98 1958
8 1867
8.02 1087
8.04 1271
8.06 1562
8.08 2304
8.1 1687
8.12 1278
8.14 2010
8.16 2318
8.18 4886
8.2 5758
8.22 6825
8.24 6037
8.26 5687
8.28 5171
8.3 4235
8.32 4790
8.34 4790
8.36 4630
8.38 4346
8.4 4121
8.42 4698
8.44 3163
8.46 3239
8.48 1654
8.5 2721
8.52 1229
8.54 3092
8.56 2775
8.58 2544
8.6 2263
8.62 1414
8.64 2021
8.66 2874
8.68 1239
8.7 443
8.72 413
8.74 182
8.76 499
8.78 218
8.8 158
8.82 581
8.84 881
8.86 766
8.88 200
8.9 60
8.92 381
8.94 77
8.96 325
8.98 375
9 290
9.02 31
9.04 32
9.06 0
9.08 315
9.1 2
9.12 44
9.14 191
9.16 545
9.18 336
9.2 109
9.22 39
9.24 1823
9.26 1172
9.28 1006
9.3 528
9.32 741
9.34 1130
9.36 1754
9.38 1406
9.4 466
9.42 257
9.44 616
9.46 1546
9.48 2244
9.5 1958
9.52 2590
9.54 2895
9.56 1905
9.58 1787
9.6 1938
9.62 3030
9.64 2231
9.66 2095
9.68 1310
9.7 1038
9.72 758
9.74 1125
9.76 365
9.78 146
9.8 55
9.82 138
9.84 84
9.86 101
9.88 700
9.9 1018
9.92 757
9.94 1577
9.96 3497
9.98 2142
10 1669
10.02 3276
10.04 4231
10.06 4060
10.08 5458
10.1 3865
10.12 2171
10.14 1862
10.16 2407
10.18 2670
10.2 2056
10.22 1488
10.24 2030
10.26 2431
10.28 3754
10.3 2621
10.32 2218
10.34 2409
10.36 2511
10.38 3127
10.4 3325
10.42 2612
10.44 2486
10.46 3787
10.48 3545
10.5 4049
10.52 3185
10.54 3016
10.56 3825
10.58 2919
10.6 2229
10.62 2447
10.64 3307
10.66 3114
10.68 3038
10.7 3037
10.72 2822
10.74 2439
10.76 2507
10.78 1987
10.8 1817
10.82 1609
10.84 1222
10.86 1022
10.88 1716
10.9 2099
10.92 2509
10.94 2347
10.96 2191
10.98 1634
11 1353
11.02 889
11.04 1302
11.06 252
11.08 1380
11.1 1881
11.12 2342
11.14 1825
11.16 1938
11.18 2226
11.2 2404
11.22 2491
11.24 3057
11.26 3953
11.28 4161
11.3 3862
11.32 4190
11.34 5566
11.36 5733
11.38 5895
11.4 6054
11.42 5885
11.44 5993
11.46 5697
11.48 4842
11.5 4409
11.52 5155
11.54 4573
11.56 5453
11.58 4072
11.6 4349
11.62 3423
11.64 3240
11.66 3103
11.68 2424
11.7 2542
11.72 1636
11.74 1922
11.76 1146
11.78 1171
11.8 988
11.82 1227
11.84 1131
11.86 953
11.88 864
11.9 1395
11.92 3021
11.94 2167
11.96 2195
11.98 2904
12 2844
12.02 4304
12.04 3844
12.06 3690
12.08 2893
12.1 2885
12.12 1980
12.14 1980
12.16 2221
12.18 3008
12.2 3681
12.22 3567
12.24 4248
12.26 4402
12.28 4337
12.3 4433
12.32 4162
12.34 5494
12.36 5598
12.38 3975
12.4 4907
12.42 4278
12.44 5518
12.46 5861
12.48 5657
12.5 6178
12.52 6537
12.54 5668
12.56 6833
12.58 8602
12.6 6672
12.62 7778
12.64 7219
12.66 6796
12.68 10031
12.7 9025
12.72 6781
12.74 6810
12.76 5014
12.78 6843
12.8 5922
12.82 5031
12.84 6697
12.86 6135
12.88 6243
12.9 4692
12.92 3849
12.94 4015
12.96 3636
12.98 3801
13 4205
13.02 3857
13.04 3931
13.06 3507
13.08 2458
13.1 2433
13.12 3290
13.14 892
13.16 482
13.18 1032
13.2 2649
13.22 4169
13.24 2826
13.26 3652
13.28 3406
13.3 2402
13.32 2329
13.34 2863
13.36 2721
13.38 3365
13.4 2335
13.42 1438
13.44 282
13.46 814
13.48 1538
13.5 1305
13.52 1632
13.54 884
13.56 322
13.58 457
13.6 346
13.62 399
13.64 34
13.66 0
13.68 10
13.7 47
13.72 320
13.74 741
13.76 1125
13.78 2208
13.8 1375
13.82 1413
13.84 527
13.86 1726
13.88 2386
13.9 2507
13.92 2783
13.94 3667
13.96 3226
13.98 2800
14 3062
14.02 4238
14.04 4425
14.06 4849
14.08 5698
14.1 3883
14.12 3956
14.14 3628
14.16 1977
14.18 2159
14.2 2666
14.22 2582
14.24 3305
14.26 3972
14.28 2810
14.3 2757
14.32 2635
14.34 2504
14.36 1151
14.38 1313
14.4 907
14.42 784
14.44 672
14.46 939
14.48 751
14.5 382
14.52 1050
14.54 989
14.56 856
14.58 962
14.6 939
14.62 998
14.64 1656
14.66 2052
14.68 2406
14.7 3230
14.72 3585
14.74 3531
14.76 3295
14.78 3723
14.8 4048
14.82 4313
14.84 4137
14.86 4160
14.88 4241
14.9 3459
14.92 3104
14.94 2855
14.96 3071
14.98 2697
15 1631
15.02 2075
15.04 3578
15.06 3909
15.08 2568
15.1 2764
15.12 3710
15.14 3023
15.16 2745
15.18 2020
15.2 2671
15.22 3464
15.24 1704
15.26 1968
15.28 1778
15.3 1126
15.32 791
15.34 889
15.36 1100
15.38 926
15.4 550
15.42 534
15.44 103
15.46 3
15.48 136
15.5 168
15.52 177
15.54 351
15.56 226
15.58 346
15.6 285
15.62 682
15.64 474
15.66 407
15.68 361
15.7 330
15.72 396
15.74 319
15.76 498
15.78 747
15.8 968
15.82 407
15.84 3
15.86 7
15.88 0
15.9 31
15.92 60
15.94 2
15.96 20
15.98 8
16 19
16.02 0
16.04 5
16.06 18
16.08 0
16.1 6
16.12 5
16.14 38
16.16 60
16.18 107
16.2 824
16.22 1043
16.24 1208
16.26 832
16.28 764
16.3 1829
16.32 634
16.34 475
16.36 843
16.38 2524
16.4 724
16.42 559
16.44 818
16.46 1808
16.48 2130
16.5 2314
16.52 2709
16.54 2498
16.56 1972
16.58 3572
16.6 3985
16.62 5909
16.64 5524
16.66 3401
16.68 4059
16.7 4721
16.72 3464
16.74 2804
16.76 3808
16.78 4362
16.8 4556
16.82 5371
16.84 5788
16.86 4606
16.88 4675
16.9 2633
16.92 3193
16.94 3894
16.96 3182
16.98 3982
17 4357
17.02 2111
17.04 1682
17.06 1820
17.08 1963
17.1 1425
17.12 1266
17.14 1710
17.16 2469
17.18 1719
17.2 1799
17.22 2258
17.24 1273
17.26 2669
17.28 2620
17.3 3137
17.32 3999
17.34 4795
17.36 3483
17.38 2671
17.4 2859
17.42 2499
17.44 2134
17.46 981
17.48 922
17.5 664
17.52 1064
17.54 733
17.56 702
17.58 749
17.6 992
17.62 967
17.64 956
17.66 789
17.68 872
17.7 1323
17.72 1732
17.74 1559
17.76 1660
17.78 1673
17.8 1305
17.82 903
17.84 356
17.86 339
17.88 855
17.9 1555
17.92 1709
17.94 2361
17.96 2029
17.98 2170
18 2207
18.02 2200
18.04 2056
18.06 2108
18.08 2370
18.1 2053
18.12 2136
18.14 2014
18.16 2516
18.18 2389
18.2 2531
18.22 1963
18.24 1668
18.26 1867
18.28 1610
18.3 2393
18.32 2405
18.34 2301
18.36 1921
18.38 2226
18.4 2495
18.42 2086
18.44 2192
18.46 2246
18.48 2301
18.5 1715
18.52 1573
18.54 1777
18.56 2122
18.58 2400
18.6 2292
18.62 2219
18.64 2188
18.66 2210
18.68 2441
18.7 2322
18.72 2094
18.74 2271
18.76 2055
18.78 1678
18.8 2997
18.82 1590
18.84 2485
18.86 1979
18.88 2341
18.9 2655
18.92 2214
18.94 2573
18.96 2543
18.98 2456
19 2461
19.02 2755
19.04 2667
19.06 3065
19.08 3504
19.1 4493
19.12 4421
19.14 4974
19.16 4866
19.18 4943
19.2 4707
19.22 4601
19.24 5088
19.26 4888
19.28 4607
19.3 3388
19.32 3707
19.34 2760
19.36 2961
19.38 2694
19.4 3154
19.42 2993
19.44 3304
19.46 3073
19.48 4186
19.5 4281
19.52 3756
19.54 4021
19.56 3089
19.58 3911
19.6 4553
19.62 3376
19.64 4751
19.66 4315
19.68 4306
19.7 4645
19.72 4027
19.74 4284
19.76 6662
19.78 4449
19.8 4857
19.82 4135
19.84 6099
19.86 5884
19.88 6556
19.9 5685
19.92 6230
19.94 6027
19.96 6679
19.98 6637
20 7233
&
@target G1.S2
@type xy
0 0
0.02 9
0.04 0
0.06 239
0.08 0
0.1 0
0.12 0
0.14 30
0.16 7
0.18 0
0.2 4
0.22 6
0.24 97
0.26 0
0.28 0
0.3 64
0.32 0
0.34 121
0.36 92
0.38 0
0.4 0
0.42 0
0.44 0
0.46 0
0.48 0
0.5 0
0.52 0
0.54 0
0.56 0
0.58 228
0.6 16
0.62 0
0.64 51
0.66 23
0.68 21
0.7 0
0.72 14
0.74 0
0.76 195
0.78 467
0.8 0
0.82 0
0.84 0
0.86 18
0.88 0
0.9 115
0.92 0
0.94 10
0.96 30
0.98 0
1 0
1.02 29
1.04 93
1.06 91
1.08 0
1.1 0
1.12 0
1.14 0
1.16 0
1.18 0
1.2 27
1.22 0
1.24 0
1.26 0
1.28 1
1.3 0
1.32 0
1.34 0
1.36 0
1.38 64
1.4 0
1.42 110
1.44 40
1.46 22
1.48 0
1.5 146
1.52 93
1.54 50
1.56 362
1.58 456
1.6 91
1.62 241
1.64 0
1.66 0
1.68 359
1.7 94
1.72 0
1.74 0
1.76 1
1.78 0
1.8 0
1.82 0
1.84 9
1.86 238
1.88 10
1.9 329
1.92 195
1.94 387
1.96 577
1.98 1282
2 559
2.02 2205
2.04 2009
2.06 1836
2.08 2598
2.1 3335
2.12 2021
2.14 2594
2.16 2108
2.18 1807
2.2 1585
2.22 1297
2.24 1423
2.26 1313
2.28 1906
2.3 1958
2.32 2376
2.34 2545
2.36 3798
2.38 3851
2.4 3242
2.42 2506
2.44 2679
2.46 2142
2.48 2911
2.5 3067
2.52 3090
2.54 2901
2.56 2272
2.58 2050
2.6 3108
2.62 3102
2.64 3654
2.66 4012
2.68 3857
2.7 4387
2.72 4663
2.74 3493
2.76 4634
2.78 4646
2.8 4633
2.82 4687
2.84 4852
2.86 4596
2.88 5483
2.9 4509
2.92 5146
2.94 5077
2.96 5000
2.98 3558
3 2843
3.02 3150
3.04 3248
3.06 2963
3.08 3150
3.1 2842
3.12 3032
3.14 2207
3.16 1813
3.18 3040
3.2 2516
3.22 2860
3.24 2394
3.26 2730
3.28 2731
3.3 3469
3.32 3765
3.34 2286
3.36 2994
3.38 2355
3.4 3275
3.42 4111
3.44 3116
3.46 3411
3.48 3797
3.5 3015
3.52 3327
3.54 2541
3.56 3935
3.58 3715
3.6 3638
3.62 3750
3.64 3668
3.66 4387
3.68 5033
3.7 4300
3.72 5112
3.74 5374
3.76 4266
3.78 4484
3.8 4766
3.82 5016
3.84 3850
3.86 3664
3.88 2960
3.9 2771
3.92 3199
3.94 4251
3.96 4422
3.98 4159
4 4439
4.02 3290
4.04 3538
4.06 2130
4.08 2974
4.1 3819
4.12 3640
4.14 3665
4.16 3602
4.18 3524
4.2 4351
4.22 4626
4.24 4520
4.26 4954
4.28 4599
4.3 4145
4.32 4325
4.34 4218
4.36 3900
4.38 4060
4.4 4101
4.42 4603
4.44 4758
4.46 5013
4.48 5136
4.5 4869
4.52 4992
4.54 4127
4.56 3856
4.58 4454
4.6 4409
4.62 4042
4.64 3627
4.66 3056
4.68 3412
4.7 3960
4.72 3750
4.74 3776
4.76 3732
4.78 3737
4.8 3686
4.82 4670
4.84 4520
4.86 3927
4.88 3781
4.9 3103
4.92 2766
4.94 2453
4.96 2720
4.98 2274
5 1998
5.02 2493
5.04 2710
5.06 2482
5.08 2029
5.1 2523
5.12 2923
5.14 4089
5.16 2845
5.18 3251
5.2 3412
5.22 3918
5.24 3845
5.26 2527
5.28 2188
5.3 1355
5.32 1924
5.34 1403
5.36 1917
5.38 1784
5.4 1071
5.42 497
5.44 1181
5.46 838
5.48 884
5.5 1246
5.52 1443
5.54 838
5.56 182
5.58 385
5.6 843
5.62 1242
5.64 1230
5.66 667
5.68 373
5.7 1493
5.72 2451
5.74 2502
5.76 2529
5.78 2734
5.8 3156
5.82 3243
5.84 1810
5.86 1756
5.88 1854
5.9 1992
5.92 1596
5.94 1412
5.96 2032
5.98 2176
6 1796
6.02 1910
6.04 1880
6.06 2080
6.08 1990
6.1 2007
6.12 2200
6.14 3177
6.16 2784
6.18 3241
6.2 3073
6.22 3391
6.24 3412
6.26 3894
6.28 3595
6.3 4228
6.32 3908
6.34 5350
6.36 3827
6.38 3541
6.4 3537
6.42 3980
6.44 4091
6.46 4203
6.48 2557
6.5 2580
6.52 3215
6.54 3015
6.56 3157
6.58 3369
6.6 2573
6.62 2856
6.64 2801
6.66 3035
6.68 2025
6.7 2968
6.72 2857
6.74 3129
6.76 3564
6.78 3630
6.8 3682
6.82 3378
6.84 3303
6.86 3672
6.88 4889
6.9 4201
6.92 4424
6.94 4303
6.96 4286
6.98 5547
7 5120
7.02 5223
7.04 5392
7.06 4728
7.08 4813
7.1 4593
7.12 4478
7.14 4206
7.16 5321
7.18 4912
7.2 5232
7.22 5401
7.24 4340
7.26 5133
7.28 5040
7.3 4902
7.32 5211
7.34 4990
7.36 4739
7.38 5308
7.4 4535
7.42 4822
7.44 5938
7.46 5178
7.48 4784
7.5 4827
7.52 4755
7.54 4652
7.56 5409
7.58 6074
7.6 6256
7.62 6206
7.64 3672
7.66 4062
7.68 3568
7.7 3522
7.72 3820
7.74 2696
7.76 3630
7.78 4273
7.8 4552
7.82 3829
7.84 3574
7.86 3618
7.88 4166
7.9 3998
7.92 4676
7.94 4408
7.96 5192
7.98 5365
8 4174
8.02 3965
8.04 3480
8.06 4435
8.08 5037
8.1 3984
8.12 5445
8.14 5793
8.16 4966
8.18 3301
8.2 4053
8.22 3344
8.24 3119
8.26 3028
8.28 3338
8.3 4418
8.32 2600
8.34 2602
8.36 3089
8.38 2626
8.4 2961
8.42 3087
8.44 2991
8.46 2335
8.48 3654
8.5 4047
8.52 3883
8.54 3494
8.56 3180
8.58 3818
8.6 4440
8.62 4455
8.64 3032
8.66 3868
8.68 3909
8.7 4895
8.72 3987
8.74 4223
8.76 4214
8.78 4370
8.8 4261
8.82 4754
8.84 4321
8.86 4680
8.88 4602
8.9 4548
8.92 4282
8.94 3829
8.96 3945
8.98 3784
9 4509
9.02 3604
9.04 4258
9.06 5587
9.08 5360
9.1 4927
9.12 4271
9.14 4270
9.16 4579
9.18 4142
9.2 3691
9.22 3774
9.24 2614
9.26 3427
9.28 4023
9.3 3610
9.32 3124
9.34 3127
9.36 3436
9.38 3848
9.4 4131
9.42 4442
9.44 4089
9.46 4290
9.48 3729
9.5 4522
9.52 3320
9.54 3355
9.56 3344
9.58 3938
9.6 3888
9.62 4084
9.64 4225
9.66 4313
9.68 4353
9.7 4201
9.72 3861
9.74 3711
9.76 3632
9.78 3881
9.8 4586
9.82 4744
9.84 3822
9.86 4512
9.88 4708
9.9 5354
9.92 3453
9.94 4825
9.96 4025
9.98 4660
10 4186
10.02 3363
10.04 4872
10.06 5139
10.08 4042
10.1 4074
10.12 4133
10.14 4248
10.16 2519
10.18 4065
10.2 4333
10.22 4346
10.24 5060
10.26 4300
10.28 3385
10.3 4076
10.32 3591
10.34 3752
10.36 3630
10.38 3920
10.4 3784
10.42 4240
10.44 3841
10.46 3968
10.48 3406
10.5 3485
10.52 2854
10.54 3062
10.56 4447
10.58 5313
10.6 5572
10.62 3449
10.64 4628
10.66 4786
10.68 4243
10.7 4180
10.72 3804
10.74 3535
10.76 3727
10.78 3259
10.8 3926
10.82 2815
10.84 3422
10.86 2537
10.88 3959
10.9 3257
10.92 4049
10.94 3886
10.96 2926
10.98 3401
11 3216
11.02 3129
11.04 3838
11.06 3760
11.08 3542
11.1 3422
11.12 3261
11.14 3761
11.16 3847
11.18 3550
11.2 3534
11.22 3627
11.24 3635
11.26 3292
11.28 3404
11.3 3455
11.32 3124
11.34 2828
11.36 2609
11.38 1816
11.4 1817
11.42 1776
11.44 2001
11.46 2176
11.48 2852
11.5 2962
11.52 3105
11.54 3131
11.56 3010
11.58 3510
11.6 3341
11.62 2786
11.64 2125
11.66 3033
11.68 2862
11.7 2843
11.72 3430
11.74 3190
11.76 3973
11.78 4146
11.8 4365
11.82 4530
11.84 5394
11.86 4802
11.88 4660
11.9 3521
11.92 3302
11.94 3404
11.96 3715
11.98 4276
12 4259
12.02 4178
12.04 3766
12.06 3711
12.08 4201
12.1 3635
12.12 3807
12.14 4710
12.16 3897
12.18 2638
12.2 2746
12.22 2739
12.24 2752
12.26 4147
12.28 4991
12.3 4241
12.32 3761
12.34 2831
12.36 2836
12.38 2932
12.4 3326
12.42 3658
12.44 3583
12.46 3187
12.48 4192
12.5 3741
12.52 4753
12.54 2408
12.56 3429
12.58 3662
12.6 3146
12.62 2411
12.64 2093
12.66 2393
12.68 2139
12.7 2058
12.72 2000
12.74 2592
12.76 3057
12.78 1817
12.8 2913
12.82 2767
12.84 2710
12.86 3346
12.88 3792
12.9 4287
12.92 4176
12.94 3740
12.96 4442
12.98 3754
13 3415
13.02 4519
13.04 3368
13.06 3237
13.08 4585
13.1 4006
13.12 4748
13.14 3440
13.16 4421
13.18 3825
13.2 3730
13.22 3028
13.24 3231
13.26 2924
13.28 3668
13.3 3133
13.32 3520
13.34 3703
13.36 3795
13.38 3686
13.4 3234
13.42 2610
13.44 3173
13.46 3144
13.48 3356
13.5 3688
13.52 3854
13.54 3035
13.56 3154
13.58 3985
13.6 3833
13.62 4100
13.64 4855
13.66 4604
13.68 4917
13.7 4682
13.72 4900
13.74 3872
13.76 2603
13.78 3308
13.8 4465
13.82 3850
13.84 4138
13.86 4000
13.88 3092
13.9 3165
13.92 2939
13.94 3466
13.96 2105
13.98 2564
14 2357
14.02 1658
14.04 2029
14.06 2295
14.08 2470
14.1 2375
14.12 2753
14.14 2191
14.16 3276
14.18 3734
14.2 3515
14.22 4332
14.24 3017
14.26 2702
14.28 3178
14.3 3533
14.32 3657
14.34 3964
14.36 3248
14.38 3941
14.4 4533
14.42 4363
14.44 3509
14.46 3393
14.48 3729
14.5 4038
14.52 3957
14.54 4061
14.56 4203
14.58 3854
14.6 4004
14.62 4630
14.64 4398
14.66 4230
14.68 4244
14.7 3407
14.72 3576
14.74 3828
14.76 3827
14.78 3331
14.8 3515
14.82 3274
14.84 3306
14.86 3175
14.88 2783
14.9 2546
14.92 3235
14.94 2175
14.96 3130
14.98 4071
15 4331
15.02 4139
15.04 3265
15.06 3530
15.08 3867
15.1 3406
15.12 2733
15.14 3790
15.16 3441
15.18 2976
15.2 2686
15.22 3592
15.24 3257
15.26 3866
15.28 4078
15.3 4352
15.32 4524
15.34 3846
15.36 3992
15.38 3964
15.4 3726
15.42 3989
15.44 4978
15.46 4087
15.48 4032
15.5 4541
15.52 4058
15.54 5156
15.56 4784
15.58 5628
15.6 5022
15.62 4855
15.64 5059
15.66 5588
15.68 4919
15.7 4963
15.72 5640
15.74 4012
15.76 4831
15.78 4343
15.8 4101
15.82 4569
15.84 4490
15.86 4919
15.88 4441
15.9 4278
15.92 4499
15.94 4457
15.96 4608
15.98 3200
16 4289
16.02 4242
16.04 3960
16.06 5172
16.08 4648
16.1 4258
16.12 3738
16.14 4666
16.16 4785
16.18 3804
16.2 3320
16.22 4932
16.24 3733
16.26 4072
16.28 3655
16.3 3554
16.32 4260
16.34 4404
16.36 2910
16.38 2756
16.4 2973
16.42 3876
16.44 4086
16.46 4167
16.48 4161
16.5 3978
16.52 3188
16.54 3914
16.56 4082
16.58 4365
16.6 3629
16.62 3206
16.64 2659
16.66 3221
16.68 3724
16.7 3678
16.72 3665
16.74 4230
16.76 4298
16.78 3951
16.8 3451
16.82 2404
16.84 2230
16.86 3391
16.88 3565
16.9 3775
16.92 3876
16.94 4347
16.96 4932
16.98 3709
17 4017
17.02 2774
17.04 3338
17.06 1911
17.08 3475
17.1 4248
17.12 3990
17.14 3400
17.16 3299
17.18 2051
17.2 2582
17.22 2653
17.24 3484
17.26 2918
17.28 3101
17.3 2983
17.32 4397
17.34 3761
17.36 3716
17.38 3321
17.4 3387
17.42 3641
17.44 3899
17.46 4185
17.48 3805
17.5 4835
17.52 4484
17.54 3882
17.56 3562
17.58 3845
17.6 3142
17.62 3461
17.64 2932
17.66 2466
17.68 2477
17.7 3133
17.72 3701
17.74 3550
17.76 3257
17.78 3312
17.8 3765
17.82 3896
17.84 4234
17.86 4068
17.88 3603
17.9 3563
17.92 3474
17.94 4251
17.96 4545
17.98 5331
18 5684
18.02 5632
18.04 4563
18.06 4979
18.08 4362
18.1 4731
18.12 4346
18.14 3540
18.16 3895
18.18 4854
18.2 3385
18.22 4329
18.24 4876
18.26 4525
18.28 4522
18.3 3996
18.32 4005
18.34 4161
18.36 4111
18.38 3298
18.4 4170
18.42 4554
18.44 3975
18.46 3914
18.48 4545
18.5 4965
18.52 4122
18.54 4191
18.56 3496
18.58 3234
18.6 3373
18.62 3236
18.64 3801
18.66 4513
18.68 4191
18.7 4489
18.72 3756
18.74 4124
18.76 3638
18.78 3608
18.8 4013
18.82 3901
18.84 3799
18.86 4399
18.88 4148
18.9 3596
18.92 3322
18.94 2897
18.96 3983
18.98 3354
19 3106
19.02 3477
19.04 4054
19.06 3938
19.08 4562
19.1 3616
19.12 3064
19.14 3137
19.16 3010
19.18 3195
19.2 2948
19.22 4087
19.24 4094
19.26 3578
19.28 3306
19.3 3675
19.32 3396
19.34 3346
19.36 3213
19.38 3206
19.4 2206
19.42 4039
19.44 3812
19.46 4638
19.48 4086
19.5 3267
19.52 2982
19.54 3742
19.56 2537
19.58 2552
19.6 1756
19.62 3441
19.64 3012
19.66 2197
19.68 3511
19.7 2943
19.72 1933
19.74 2057
19.76 1993
19.78 3624
19.8 3410
19.82 3181
19.84 3796
19.86 4129
19.88 3104
19.9 3134
19.92 2088
19.94 2727
19.96 1671
19.98 1762
20 1523
&
@target G2.S0
@type xy
1 0.439175
2 0.495505
3 0.439574
4 0.445758
5 0.521392
6 0.460055
7 0.462547
8 0.548383
9 0.473366
10 0.520721
11 0.460055
12 0.430029
13 0.452355
14 0.452852
15 0.442719
16 0.44713
17 0.456508
18 0.446878
19 0.441305
20 0.448469
21 0.452217
22 0.436606
23 0.425324
24 0.441276
25 0.443311
26 0.443762
27 0.437121
28 0.458912
29 0.435373
30 0.44122
31 0.469388
32 0.464893
33 0.451941
34 0.488391
35 0.467012
36 0.490433
37 0.482441
38 0.439033
39 0.48013
40 0.437293
41 0.442408
42 0.446543
43 0.44559
44 0.437378
45 0.495026
46 0.438321
47 0.463384
48 0.442097
49 0.436177
50 0.455275
51 0.440284
52 0.448915
&
@target G2.S1
@type xy
1 0.448163
2 0.485387
3 0.441927
4 0.452465
5 0.575696
6 0.469814
7 0.454009
8 0.55895
9 0.47289
10 0.506112
11 0.472784
12 0.44975
13 0.46333
14 0.459266
15 0.447829
16 0.408932
17 0.461356
18 0.455686
19 0.44657
20 0.443339
21 0.46179
22 0.450805
23 0.447465
24 0.457684
25 0.448023
26 0.45962
27 0.426878
28 0.452465
29 0.434913
30 0.438349
31 0.466583
32 0.451692
33 0.455906
34 0.48603
35 0.479088
36 0.489004
37 0.479323
38 0.454257
39 0.462521
40 0.452797
41 0.450444
42 0.441532
43 0.441729
44 0.432117
45 0.459783
46 0.447214
47 0.469548
48 0.459157
49 0.452659
50 0.500674
51 0.446486
52 0.45511
&
@target G2.S2
@type xy
1 0.439119
2 0.513224
3 0.410304
4 0.518772
5 0.939388
6 0.734455
7 0.692189
8 1.00276
9 0.889354
10 0.959909
11 0.484433
12 0.476682
13 0.471938
14 0.45401
15 0.44255
16 0.449027
17 0.451082
18 0.448274
19 0.44486
20 0.44255
21 0.465967
22 0.447354
23 0.442859
24 0.451083
25 0.445925
26 0.468695
27 0.43946
28 0.479427
29 0.402306
30 0.408503
31 0.710862
32 0.547174
33 0.475657
34 0.708414
35 0.564114
36 0.887961
37 0.86754
38 0.479271
39 0.567142
40 0.450139
41 0.433445
42 0.441843
43 0.466905
44 0.4441
45 0.490638
46 0.448498
47 0.472044
48 0.453376
49 0.448498
50 0.445702
51 0.42397
52 0.473128
&
