# Supplementary material for: Data showing the lipid conformations and membrane binding behaviors of beta-amyloid fibrils in phase-separated cholesterol-enriched lipid domains with and without glycolipid and oxidized cholesterol from coarse-grained molecular dynamics simulations
Source: Data Brief. 2020 Apr 19;30:105496. doi: 10.1016/j.dib.2020.105496 (PMC7186522; doi:10.1016/j.dib.2020.105496)
Supplement: Supplementary file 1 [file mmc1.zip › Supplementary-Data/S17-21/Figure-S20/Figure-S20A-P4-AB-2.agr]

# Grace project file
#
@version 50125
@page size 792, 612
@page scroll 5%
@page inout 5%
@link page off
@map font 0 to "Times-Roman", "Times-Roman"
@map font 1 to "Times-Italic", "Times-Italic"
@map font 2 to "Times-Bold", "Times-Bold"
@map font 3 to "Times-BoldItalic", "Times-BoldItalic"
@map font 4 to "Helvetica", "Helvetica"
@map font 5 to "Helvetica-Oblique", "Helvetica-Oblique"
@map font 6 to "Helvetica-Bold", "Helvetica-Bold"
@map font 7 to "Helvetica-BoldOblique", "Helvetica-BoldOblique"
@map font 8 to "Courier", "Courier"
@map font 9 to "Courier-Oblique", "Courier-Oblique"
@map font 10 to "Courier-Bold", "Courier-Bold"
@map font 11 to "Courier-BoldOblique", "Courier-BoldOblique"
@map font 12 to "Symbol", "Symbol"
@map font 13 to "ZapfDingbats", "ZapfDingbats"
@map color 0 to (255, 255, 255), "white"
@map color 1 to (0, 0, 0), "black"
@map color 2 to (255, 0, 0), "red"
@map color 3 to (0, 255, 0), "green"
@map color 4 to (0, 0, 255), "blue"
@map color 5 to (255, 255, 0), "yellow"
@map color 6 to (188, 143, 143), "brown"
@map color 7 to (220, 220, 220), "grey"
@map color 8 to (148, 0, 211), "violet"
@map color 9 to (0, 255, 255), "cyan"
@map color 10 to (255, 0, 255), "magenta"
@map color 11 to (255, 165, 0), "orange"
@map color 12 to (114, 33, 188), "indigo"
@map color 13 to (103, 7, 72), "maroon"
@map color 14 to (64, 224, 208), "turquoise"
@map color 15 to (0, 139, 0), "green4"
@reference date 0
@date wrap off
@date wrap year 1950
@default linewidth 1.0
@default linestyle 1
@default color 1
@default pattern 1
@default font 0
@default char size 1.000000
@default symbol size 1.000000
@default sformat "%.8g"
@background color 0
@page background fill on
@timestamp off
@timestamp 0.03, 0.03
@timestamp color 1
@timestamp rot 0
@timestamp font 0
@timestamp char size 1.000000
@timestamp def "Tue Dec 12 14:26:04 2017"
@r0 off
@link r0 to g0
@r0 type above
@r0 linestyle 1
@r0 linewidth 1.0
@r0 color 1
@r0 line 0, 0, 0, 0
@r1 off
@link r1 to g0
@r1 type above
@r1 linestyle 1
@r1 linewidth 1.0
@r1 color 1
@r1 line 0, 0, 0, 0
@r2 off
@link r2 to g0
@r2 type above
@r2 linestyle 1
@r2 linewidth 1.0
@r2 color 1
@r2 line 0, 0, 0, 0
@r3 off
@link r3 to g0
@r3 type above
@r3 linestyle 1
@r3 linewidth 1.0
@r3 color 1
@r3 line 0, 0, 0, 0
@r4 off
@link r4 to g0
@r4 type above
@r4 linestyle 1
@r4 linewidth 1.0
@r4 color 1
@r4 line 0, 0, 0, 0
@g0 on
@g0 hidden false
@g0 type XY
@g0 stacked false
@g0 bar hgap 0.000000
@g0 fixedpoint off
@g0 fixedpoint type 0
@g0 fixedpoint xy 0.000000, 0.000000
@g0 fixedpoint format general general
@g0 fixedpoint prec 6, 6
@with g0
@    world 0, 0, 20, 6
@    stack world 0, 0, 0, 0
@    znorm 1
@    view 0.100000, 0.720000, 0.800000, 0.950000
@    title ""
@    title font 0
@    title size 1.500000
@    title color 1
@    subtitle ""
@    subtitle font 0
@    subtitle size 1.000000
@    subtitle color 1
@    xaxes scale Normal
@    yaxes scale Normal
@    xaxes invert off
@    yaxes invert off
@    xaxis  on
@    xaxis  type zero false
@    xaxis  offset 0.000000 , 0.000000
@    xaxis  bar on
@    xaxis  bar color 1
@    xaxis  bar linestyle 1
@    xaxis  bar linewidth 1.0
@    xaxis  label "Time (\xm\0s)"
@    xaxis  label layout para
@    xaxis  label place auto
@    xaxis  label char size 0.900000
@    xaxis  label font 0
@    xaxis  label color 1
@    xaxis  label place normal
@    xaxis  tick on
@    xaxis  tick major 5
@    xaxis  tick minor ticks 4
@    xaxis  tick default 6
@    xaxis  tick place rounded true
@    xaxis  tick in
@    xaxis  tick major size 1.000000
@    xaxis  tick major color 1
@    xaxis  tick major linewidth 1.0
@    xaxis  tick major linestyle 1
@    xaxis  tick major grid off
@    xaxis  tick minor color 1
@    xaxis  tick minor linewidth 1.0
@    xaxis  tick minor linestyle 1
@    xaxis  tick minor grid off
@    xaxis  tick minor size 0.500000
@    xaxis  ticklabel on
@    xaxis  ticklabel format general
@    xaxis  ticklabel prec 5
@    xaxis  ticklabel formula ""
@    xaxis  ticklabel append ""
@    xaxis  ticklabel prepend ""
@    xaxis  ticklabel angle 0
@    xaxis  ticklabel skip 0
@    xaxis  ticklabel stagger 0
@    xaxis  ticklabel place normal
@    xaxis  ticklabel offset auto
@    xaxis  ticklabel offset 0.000000 , 0.010000
@    xaxis  ticklabel start type auto
@    xaxis  ticklabel start 0.000000
@    xaxis  ticklabel stop type auto
@    xaxis  ticklabel stop 0.000000
@    xaxis  ticklabel char size 0.800000
@    xaxis  ticklabel font 0
@    xaxis  ticklabel color 1
@    xaxis  tick place both
@    xaxis  tick spec type none
@    yaxis  on
@    yaxis  type zero false
@    yaxis  offset 0.000000 , 0.000000
@    yaxis  bar on
@    yaxis  bar color 1
@    yaxis  bar linestyle 1
@    yaxis  bar linewidth 1.0
@    yaxis  label "Minimum  Distance (nm)"
@    yaxis  label layout para
@    yaxis  label place auto
@    yaxis  label char size 0.900000
@    yaxis  label font 0
@    yaxis  label color 1
@    yaxis  label place normal
@    yaxis  tick on
@    yaxis  tick major 1
@    yaxis  tick minor ticks 1
@    yaxis  tick default 6
@    yaxis  tick place rounded true
@    yaxis  tick in
@    yaxis  tick major size 1.000000
@    yaxis  tick major color 1
@    yaxis  tick major linewidth 1.0
@    yaxis  tick major linestyle 1
@    yaxis  tick major grid off
@    yaxis  tick minor color 1
@    yaxis  tick minor linewidth 1.0
@    yaxis  tick minor linestyle 1
@    yaxis  tick minor grid off
@    yaxis  tick minor size 0.500000
@    yaxis  ticklabel on
@    yaxis  ticklabel format general
@    yaxis  ticklabel prec 5
@    yaxis  ticklabel formula ""
@    yaxis  ticklabel append ""
@    yaxis  ticklabel prepend ""
@    yaxis  ticklabel angle 0
@    yaxis  ticklabel skip 0
@    yaxis  ticklabel stagger 0
@    yaxis  ticklabel place normal
@    yaxis  ticklabel offset auto
@    yaxis  ticklabel offset 0.000000 , 0.010000
@    yaxis  ticklabel start type auto
@    yaxis  ticklabel start 0.000000
@    yaxis  ticklabel stop type auto
@    yaxis  ticklabel stop 0.000000
@    yaxis  ticklabel char size 0.800000
@    yaxis  ticklabel font 0
@    yaxis  ticklabel color 1
@    yaxis  tick place both
@    yaxis  tick spec type none
@    altxaxis  off
@    altyaxis  off
@    legend on
@    legend loctype view
@    legend 0.82, 0.93
@    legend box color 1
@    legend box pattern 0
@    legend box linewidth 1.0
@    legend box linestyle 0
@    legend box fill color 0
@    legend box fill pattern 0
@    legend font 0
@    legend char size 1.000000
@    legend color 1
@    legend length 2
@    legend vgap 1
@    legend hgap 1
@    legend invert false
@    frame type 0
@    frame linestyle 1
@    frame linewidth 1.0
@    frame color 1
@    frame pattern 1
@    frame background color 0
@    frame background pattern 0
@    s0 hidden false
@    s0 type xy
@    s0 symbol 0
@    s0 symbol size 1.000000
@    s0 symbol color 3
@    s0 symbol pattern 1
@    s0 symbol fill color 3
@    s0 symbol fill pattern 0
@    s0 symbol linewidth 1.0
@    s0 symbol linestyle 1
@    s0 symbol char 65
@    s0 symbol char font 0
@    s0 symbol skip 0
@    s0 line type 1
@    s0 line linestyle 1
@    s0 line linewidth 1.0
@    s0 line color 3
@    s0 line pattern 1
@    s0 baseline type 0
@    s0 baseline off
@    s0 dropline off
@    s0 fill type 0
@    s0 fill rule 0
@    s0 fill color 3
@    s0 fill pattern 1
@    s0 avalue off
@    s0 avalue type 2
@    s0 avalue char size 1.000000
@    s0 avalue font 0
@    s0 avalue color 1
@    s0 avalue rot 0
@    s0 avalue format general
@    s0 avalue prec 3
@    s0 avalue prepend ""
@    s0 avalue append ""
@    s0 avalue offset 0.000000 , 0.000000
@    s0 errorbar on
@    s0 errorbar place both
@    s0 errorbar color 3
@    s0 errorbar pattern 1
@    s0 errorbar size 1.000000
@    s0 errorbar linewidth 1.0
@    s0 errorbar linestyle 1
@    s0 errorbar riser linewidth 1.0
@    s0 errorbar riser linestyle 1
@    s0 errorbar riser clip off
@    s0 errorbar riser clip length 0.100000
@    s0 comment "/Users/KCheng/Desktop/cg_small_water_run/md-run-lonestar/namchi-04-26-2014/g-mind/1md-1.0nm-results/DPP-mind-.xvg"
@    s0 legend  "Protein-DPPC"
@    s1 hidden false
@    s1 type xy
@    s1 symbol 0
@    s1 symbol size 1.000000
@    s1 symbol color 11
@    s1 symbol pattern 1
@    s1 symbol fill color 11
@    s1 symbol fill pattern 0
@    s1 symbol linewidth 1.0
@    s1 symbol linestyle 1
@    s1 symbol char 65
@    s1 symbol char font 0
@    s1 symbol skip 0
@    s1 line type 1
@    s1 line linestyle 1
@    s1 line linewidth 1.0
@    s1 line color 11
@    s1 line pattern 1
@    s1 baseline type 0
@    s1 baseline off
@    s1 dropline off
@    s1 fill type 0
@    s1 fill rule 0
@    s1 fill color 11
@    s1 fill pattern 1
@    s1 avalue off
@    s1 avalue type 2
@    s1 avalue char size 1.000000
@    s1 avalue font 0
@    s1 avalue color 1
@    s1 avalue rot 0
@    s1 avalue format general
@    s1 avalue prec 3
@    s1 avalue prepend ""
@    s1 avalue append ""
@    s1 avalue offset 0.000000 , 0.000000
@    s1 errorbar on
@    s1 errorbar place both
@    s1 errorbar color 11
@    s1 errorbar pattern 1
@    s1 errorbar size 1.000000
@    s1 errorbar linewidth 1.0
@    s1 errorbar linestyle 1
@    s1 errorbar riser linewidth 1.0
@    s1 errorbar riser linestyle 1
@    s1 errorbar riser clip off
@    s1 errorbar riser clip length 0.100000
@    s1 comment "/Users/KCheng/Desktop/cg_small_water_run/md-run-lonestar/namchi-04-26-2014/g-mind/1md-1.0nm-results/DUP-mind-.xvg"
@    s1 legend  "Protein-DUPC"
@    s2 hidden false
@    s2 type xy
@    s2 symbol 0
@    s2 symbol size 1.000000
@    s2 symbol color 1
@    s2 symbol pattern 1
@    s2 symbol fill color 1
@    s2 symbol fill pattern 0
@    s2 symbol linewidth 1.0
@    s2 symbol linestyle 1
@    s2 symbol char 65
@    s2 symbol char font 0
@    s2 symbol skip 0
@    s2 line type 1
@    s2 line linestyle 1
@    s2 line linewidth 1.0
@    s2 line color 1
@    s2 line pattern 1
@    s2 baseline type 0
@    s2 baseline off
@    s2 dropline off
@    s2 fill type 0
@    s2 fill rule 0
@    s2 fill color 1
@    s2 fill pattern 1
@    s2 avalue off
@    s2 avalue type 2
@    s2 avalue char size 1.000000
@    s2 avalue font 0
@    s2 avalue color 1
@    s2 avalue rot 0
@    s2 avalue format general
@    s2 avalue prec 3
@    s2 avalue prepend ""
@    s2 avalue append ""
@    s2 avalue offset 0.000000 , 0.000000
@    s2 errorbar on
@    s2 errorbar place both
@    s2 errorbar color 1
@    s2 errorbar pattern 1
@    s2 errorbar size 1.000000
@    s2 errorbar linewidth 1.0
@    s2 errorbar linestyle 1
@    s2 errorbar riser linewidth 1.0
@    s2 errorbar riser linestyle 1
@    s2 errorbar riser clip off
@    s2 errorbar riser clip length 0.100000
@    s2 comment "/Users/KCheng/Desktop/cg_small_water_run/md-run-lonestar/namchi-04-26-2014/g-mind/1md-1.0nm-results/CHO-mind-.xvg"
@    s2 legend  "Protein-CHOL"
@g1 on
@g1 hidden false
@g1 type XY
@g1 stacked false
@g1 bar hgap 0.000000
@g1 fixedpoint off
@g1 fixedpoint type 0
@g1 fixedpoint xy 0.000000, 0.000000
@g1 fixedpoint format general general
@g1 fixedpoint prec 6, 6
@with g1
@    world 0, 0, 20, 15000
@    stack world 0, 0, 0, 0
@    znorm 1
@    view 0.100000, 0.410000, 0.800000, 0.640000
@    title ""
@    title font 0
@    title size 1.500000
@    title color 1
@    subtitle ""
@    subtitle font 0
@    subtitle size 1.000000
@    subtitle color 1
@    xaxes scale Normal
@    yaxes scale Normal
@    xaxes invert off
@    yaxes invert off
@    xaxis  on
@    xaxis  type zero false
@    xaxis  offset 0.000000 , 0.000000
@    xaxis  bar on
@    xaxis  bar color 1
@    xaxis  bar linestyle 1
@    xaxis  bar linewidth 1.0
@    xaxis  label "Time (\xm\0s)"
@    xaxis  label layout para
@    xaxis  label place auto
@    xaxis  label char size 0.900000
@    xaxis  label font 0
@    xaxis  label color 1
@    xaxis  label place normal
@    xaxis  tick on
@    xaxis  tick major 5
@    xaxis  tick minor ticks 4
@    xaxis  tick default 6
@    xaxis  tick place rounded true
@    xaxis  tick in
@    xaxis  tick major size 1.000000
@    xaxis  tick major color 1
@    xaxis  tick major linewidth 1.0
@    xaxis  tick major linestyle 1
@    xaxis  tick major grid off
@    xaxis  tick minor color 1
@    xaxis  tick minor linewidth 1.0
@    xaxis  tick minor linestyle 1
@    xaxis  tick minor grid off
@    xaxis  tick minor size 0.500000
@    xaxis  ticklabel on
@    xaxis  ticklabel format general
@    xaxis  ticklabel prec 5
@    xaxis  ticklabel formula ""
@    xaxis  ticklabel append ""
@    xaxis  ticklabel prepend ""
@    xaxis  ticklabel angle 0
@    xaxis  ticklabel skip 0
@    xaxis  ticklabel stagger 0
@    xaxis  ticklabel place normal
@    xaxis  ticklabel offset auto
@    xaxis  ticklabel offset 0.000000 , 0.010000
@    xaxis  ticklabel start type auto
@    xaxis  ticklabel start 0.000000
@    xaxis  ticklabel stop type auto
@    xaxis  ticklabel stop 0.000000
@    xaxis  ticklabel char size 0.800000
@    xaxis  ticklabel font 0
@    xaxis  ticklabel color 1
@    xaxis  tick place both
@    xaxis  tick spec type none
@    yaxis  on
@    yaxis  type zero false
@    yaxis  offset 0.000000 , 0.000000
@    yaxis  bar on
@    yaxis  bar color 1
@    yaxis  bar linestyle 1
@    yaxis  bar linewidth 1.0
@    yaxis  label "Number of Contacts (< 2 nm)"
@    yaxis  label layout para
@    yaxis  label place auto
@    yaxis  label char size 0.900000
@    yaxis  label font 0
@    yaxis  label color 1
@    yaxis  label place normal
@    yaxis  tick on
@    yaxis  tick major 5000
@    yaxis  tick minor ticks 1
@    yaxis  tick default 6
@    yaxis  tick place rounded true
@    yaxis  tick in
@    yaxis  tick major size 1.000000
@    yaxis  tick major color 1
@    yaxis  tick major linewidth 1.0
@    yaxis  tick major linestyle 1
@    yaxis  tick major grid off
@    yaxis  tick minor color 1
@    yaxis  tick minor linewidth 1.0
@    yaxis  tick minor linestyle 1
@    yaxis  tick minor grid off
@    yaxis  tick minor size 0.500000
@    yaxis  ticklabel on
@    yaxis  ticklabel format general
@    yaxis  ticklabel prec 5
@    yaxis  ticklabel formula ""
@    yaxis  ticklabel append ""
@    yaxis  ticklabel prepend ""
@    yaxis  ticklabel angle 0
@    yaxis  ticklabel skip 0
@    yaxis  ticklabel stagger 0
@    yaxis  ticklabel place normal
@    yaxis  ticklabel offset auto
@    yaxis  ticklabel offset 0.000000 , 0.010000
@    yaxis  ticklabel start type auto
@    yaxis  ticklabel start 0.000000
@    yaxis  ticklabel stop type auto
@    yaxis  ticklabel stop 0.000000
@    yaxis  ticklabel char size 0.800000
@    yaxis  ticklabel font 0
@    yaxis  ticklabel color 1
@    yaxis  tick place both
@    yaxis  tick spec type none
@    altxaxis  off
@    altyaxis  off
@    legend on
@    legend loctype view
@    legend 0.78, 0.8
@    legend box color 1
@    legend box pattern 1
@    legend box linewidth 1.0
@    legend box linestyle 1
@    legend box fill color 0
@    legend box fill pattern 1
@    legend font 0
@    legend char size 1.000000
@    legend color 1
@    legend length 2
@    legend vgap 1
@    legend hgap 1
@    legend invert false
@    frame type 0
@    frame linestyle 1
@    frame linewidth 1.0
@    frame color 1
@    frame pattern 1
@    frame background color 0
@    frame background pattern 0
@    s0 hidden false
@    s0 type xy
@    s0 symbol 0
@    s0 symbol size 1.000000
@    s0 symbol color 3
@    s0 symbol pattern 1
@    s0 symbol fill color 3
@    s0 symbol fill pattern 0
@    s0 symbol linewidth 1.0
@    s0 symbol linestyle 1
@    s0 symbol char 65
@    s0 symbol char font 0
@    s0 symbol skip 0
@    s0 line type 1
@    s0 line linestyle 1
@    s0 line linewidth 1.0
@    s0 line color 3
@    s0 line pattern 1
@    s0 baseline type 0
@    s0 baseline off
@    s0 dropline off
@    s0 fill type 0
@    s0 fill rule 0
@    s0 fill color 1
@    s0 fill pattern 1
@    s0 avalue off
@    s0 avalue type 2
@    s0 avalue char size 1.000000
@    s0 avalue font 0
@    s0 avalue color 1
@    s0 avalue rot 0
@    s0 avalue format general
@    s0 avalue prec 3
@    s0 avalue prepend ""
@    s0 avalue append ""
@    s0 avalue offset 0.000000 , 0.000000
@    s0 errorbar on
@    s0 errorbar place both
@    s0 errorbar color 3
@    s0 errorbar pattern 1
@    s0 errorbar size 1.000000
@    s0 errorbar linewidth 1.0
@    s0 errorbar linestyle 1
@    s0 errorbar riser linewidth 1.0
@    s0 errorbar riser linestyle 1
@    s0 errorbar riser clip off
@    s0 errorbar riser clip length 0.100000
@    s0 comment "/Users/KCheng/Desktop/cg_small_water_run/md-run-lonestar/namchi-04-26-2014/g-mind/1md-1.0nm-results/DPP-numcont-.xvg"
@    s0 legend  ""
@    s1 hidden false
@    s1 type xy
@    s1 symbol 0
@    s1 symbol size 1.000000
@    s1 symbol color 11
@    s1 symbol pattern 1
@    s1 symbol fill color 11
@    s1 symbol fill pattern 0
@    s1 symbol linewidth 1.0
@    s1 symbol linestyle 1
@    s1 symbol char 65
@    s1 symbol char font 0
@    s1 symbol skip 0
@    s1 line type 1
@    s1 line linestyle 1
@    s1 line linewidth 1.0
@    s1 line color 11
@    s1 line pattern 1
@    s1 baseline type 0
@    s1 baseline off
@    s1 dropline off
@    s1 fill type 0
@    s1 fill rule 0
@    s1 fill color 1
@    s1 fill pattern 1
@    s1 avalue off
@    s1 avalue type 2
@    s1 avalue char size 1.000000
@    s1 avalue font 0
@    s1 avalue color 1
@    s1 avalue rot 0
@    s1 avalue format general
@    s1 avalue prec 3
@    s1 avalue prepend ""
@    s1 avalue append ""
@    s1 avalue offset 0.000000 , 0.000000
@    s1 errorbar on
@    s1 errorbar place both
@    s1 errorbar color 11
@    s1 errorbar pattern 1
@    s1 errorbar size 1.000000
@    s1 errorbar linewidth 1.0
@    s1 errorbar linestyle 1
@    s1 errorbar riser linewidth 1.0
@    s1 errorbar riser linestyle 1
@    s1 errorbar riser clip off
@    s1 errorbar riser clip length 0.100000
@    s1 comment "/Users/KCheng/Desktop/cg_small_water_run/md-run-lonestar/namchi-04-26-2014/g-mind/1md-1.0nm-results/DUP-numcont-.xvg"
@    s1 legend  ""
@    s2 hidden false
@    s2 type xy
@    s2 symbol 0
@    s2 symbol size 1.000000
@    s2 symbol color 1
@    s2 symbol pattern 1
@    s2 symbol fill color 1
@    s2 symbol fill pattern 0
@    s2 symbol linewidth 1.0
@    s2 symbol linestyle 1
@    s2 symbol char 65
@    s2 symbol char font 0
@    s2 symbol skip 0
@    s2 line type 1
@    s2 line linestyle 1
@    s2 line linewidth 1.0
@    s2 line color 1
@    s2 line pattern 1
@    s2 baseline type 0
@    s2 baseline off
@    s2 dropline off
@    s2 fill type 0
@    s2 fill rule 0
@    s2 fill color 1
@    s2 fill pattern 1
@    s2 avalue off
@    s2 avalue type 2
@    s2 avalue char size 1.000000
@    s2 avalue font 0
@    s2 avalue color 1
@    s2 avalue rot 0
@    s2 avalue format general
@    s2 avalue prec 3
@    s2 avalue prepend ""
@    s2 avalue append ""
@    s2 avalue offset 0.000000 , 0.000000
@    s2 errorbar on
@    s2 errorbar place both
@    s2 errorbar color 1
@    s2 errorbar pattern 1
@    s2 errorbar size 1.000000
@    s2 errorbar linewidth 1.0
@    s2 errorbar linestyle 1
@    s2 errorbar riser linewidth 1.0
@    s2 errorbar riser linestyle 1
@    s2 errorbar riser clip off
@    s2 errorbar riser clip length 0.100000
@    s2 comment "/Users/KCheng/Desktop/cg_small_water_run/md-run-lonestar/namchi-04-26-2014/g-mind/1md-1.0nm-results/CHO-numcont-.xvg"
@    s2 legend  ""
@g2 on
@g2 hidden false
@g2 type XY
@g2 stacked false
@g2 bar hgap 0.000000
@g2 fixedpoint off
@g2 fixedpoint type 0
@g2 fixedpoint xy 0.000000, 0.000000
@g2 fixedpoint format general general
@g2 fixedpoint prec 6, 6
@with g2
@    world 0, 0, 130, 1
@    stack world 0, 0, 0, 0
@    znorm 1
@    view 0.100000, 0.100000, 0.800000, 0.330000
@    title ""
@    title font 0
@    title size 1.500000
@    title color 1
@    subtitle ""
@    subtitle font 0
@    subtitle size 1.000000
@    subtitle color 1
@    xaxes scale Normal
@    yaxes scale Normal
@    xaxes invert off
@    yaxes invert off
@    xaxis  on
@    xaxis  type zero false
@    xaxis  offset 0.000000 , 0.000000
@    xaxis  bar on
@    xaxis  bar color 1
@    xaxis  bar linestyle 1
@    xaxis  bar linewidth 1.0
@    xaxis  label "Residue (#)"
@    xaxis  label layout para
@    xaxis  label place auto
@    xaxis  label char size 0.900000
@    xaxis  label font 0
@    xaxis  label color 1
@    xaxis  label place normal
@    xaxis  tick on
@    xaxis  tick major 26
@    xaxis  tick minor ticks 1
@    xaxis  tick default 6
@    xaxis  tick place rounded true
@    xaxis  tick in
@    xaxis  tick major size 1.000000
@    xaxis  tick major color 1
@    xaxis  tick major linewidth 1.0
@    xaxis  tick major linestyle 1
@    xaxis  tick major grid off
@    xaxis  tick minor color 1
@    xaxis  tick minor linewidth 1.0
@    xaxis  tick minor linestyle 1
@    xaxis  tick minor grid off
@    xaxis  tick minor size 0.500000
@    xaxis  ticklabel on
@    xaxis  ticklabel format general
@    xaxis  ticklabel prec 5
@    xaxis  ticklabel formula ""
@    xaxis  ticklabel append ""
@    xaxis  ticklabel prepend ""
@    xaxis  ticklabel angle 0
@    xaxis  ticklabel skip 0
@    xaxis  ticklabel stagger 0
@    xaxis  ticklabel place normal
@    xaxis  ticklabel offset auto
@    xaxis  ticklabel offset 0.000000 , 0.010000
@    xaxis  ticklabel start type auto
@    xaxis  ticklabel start 0.000000
@    xaxis  ticklabel stop type auto
@    xaxis  ticklabel stop 0.000000
@    xaxis  ticklabel char size 0.800000
@    xaxis  ticklabel font 0
@    xaxis  ticklabel color 1
@    xaxis  tick place both
@    xaxis  tick spec type none
@    yaxis  on
@    yaxis  type zero false
@    yaxis  offset 0.000000 , 0.000000
@    yaxis  bar on
@    yaxis  bar color 1
@    yaxis  bar linestyle 1
@    yaxis  bar linewidth 1.0
@    yaxis  label "Minimum Distance (nm)"
@    yaxis  label layout para
@    yaxis  label place auto
@    yaxis  label char size 0.900000
@    yaxis  label font 0
@    yaxis  label color 1
@    yaxis  label place normal
@    yaxis  tick on
@    yaxis  tick major 0.2
@    yaxis  tick minor ticks 1
@    yaxis  tick default 6
@    yaxis  tick place rounded true
@    yaxis  tick in
@    yaxis  tick major size 1.000000
@    yaxis  tick major color 1
@    yaxis  tick major linewidth 1.0
@    yaxis  tick major linestyle 1
@    yaxis  tick major grid off
@    yaxis  tick minor color 1
@    yaxis  tick minor linewidth 1.0
@    yaxis  tick minor linestyle 1
@    yaxis  tick minor grid off
@    yaxis  tick minor size 0.500000
@    yaxis  ticklabel on
@    yaxis  ticklabel format general
@    yaxis  ticklabel prec 5
@    yaxis  ticklabel formula ""
@    yaxis  ticklabel append ""
@    yaxis  ticklabel prepend ""
@    yaxis  ticklabel angle 0
@    yaxis  ticklabel skip 0
@    yaxis  ticklabel stagger 0
@    yaxis  ticklabel place normal
@    yaxis  ticklabel offset auto
@    yaxis  ticklabel offset 0.000000 , 0.010000
@    yaxis  ticklabel start type auto
@    yaxis  ticklabel start 0.000000
@    yaxis  ticklabel stop type auto
@    yaxis  ticklabel stop 0.000000
@    yaxis  ticklabel char size 0.800000
@    yaxis  ticklabel font 0
@    yaxis  ticklabel color 1
@    yaxis  tick place both
@    yaxis  tick spec type none
@    altxaxis  off
@    altyaxis  off
@    legend on
@    legend loctype view
@    legend 0.78, 0.8
@    legend box color 1
@    legend box pattern 1
@    legend box linewidth 1.0
@    legend box linestyle 1
@    legend box fill color 0
@    legend box fill pattern 1
@    legend font 0
@    legend char size 1.000000
@    legend color 1
@    legend length 2
@    legend vgap 1
@    legend hgap 1
@    legend invert false
@    frame type 0
@    frame linestyle 1
@    frame linewidth 1.0
@    frame color 1
@    frame pattern 1
@    frame background color 0
@    frame background pattern 0
@    s0 hidden false
@    s0 type xy
@    s0 symbol 0
@    s0 symbol size 1.000000
@    s0 symbol color 3
@    s0 symbol pattern 1
@    s0 symbol fill color 3
@    s0 symbol fill pattern 0
@    s0 symbol linewidth 1.0
@    s0 symbol linestyle 1
@    s0 symbol char 65
@    s0 symbol char font 0
@    s0 symbol skip 0
@    s0 line type 1
@    s0 line linestyle 1
@    s0 line linewidth 1.0
@    s0 line color 3
@    s0 line pattern 1
@    s0 baseline type 0
@    s0 baseline off
@    s0 dropline off
@    s0 fill type 0
@    s0 fill rule 0
@    s0 fill color 1
@    s0 fill pattern 1
@    s0 avalue off
@    s0 avalue type 2
@    s0 avalue char size 1.000000
@    s0 avalue font 0
@    s0 avalue color 1
@    s0 avalue rot 0
@    s0 avalue format general
@    s0 avalue prec 3
@    s0 avalue prepend ""
@    s0 avalue append ""
@    s0 avalue offset 0.000000 , 0.000000
@    s0 errorbar on
@    s0 errorbar place both
@    s0 errorbar color 3
@    s0 errorbar pattern 1
@    s0 errorbar size 1.000000
@    s0 errorbar linewidth 1.0
@    s0 errorbar linestyle 1
@    s0 errorbar riser linewidth 1.0
@    s0 errorbar riser linestyle 1
@    s0 errorbar riser clip off
@    s0 errorbar riser clip length 0.100000
@    s0 comment "/Users/KCheng/Desktop/cg_small_water_run/md-run-lonestar/namchi-04-26-2014/g-mind/1md-1.0nm-results/DPP-res-.xvg"
@    s0 legend  ""
@    s1 hidden false
@    s1 type xy
@    s1 symbol 0
@    s1 symbol size 1.000000
@    s1 symbol color 11
@    s1 symbol pattern 1
@    s1 symbol fill color 11
@    s1 symbol fill pattern 0
@    s1 symbol linewidth 1.0
@    s1 symbol linestyle 1
@    s1 symbol char 65
@    s1 symbol char font 0
@    s1 symbol skip 0
@    s1 line type 1
@    s1 line linestyle 1
@    s1 line linewidth 1.0
@    s1 line color 11
@    s1 line pattern 1
@    s1 baseline type 0
@    s1 baseline off
@    s1 dropline off
@    s1 fill type 0
@    s1 fill rule 0
@    s1 fill color 1
@    s1 fill pattern 1
@    s1 avalue off
@    s1 avalue type 2
@    s1 avalue char size 1.000000
@    s1 avalue font 0
@    s1 avalue color 1
@    s1 avalue rot 0
@    s1 avalue format general
@    s1 avalue prec 3
@    s1 avalue prepend ""
@    s1 avalue append ""
@    s1 avalue offset 0.000000 , 0.000000
@    s1 errorbar on
@    s1 errorbar place both
@    s1 errorbar color 11
@    s1 errorbar pattern 1
@    s1 errorbar size 1.000000
@    s1 errorbar linewidth 1.0
@    s1 errorbar linestyle 1
@    s1 errorbar riser linewidth 1.0
@    s1 errorbar riser linestyle 1
@    s1 errorbar riser clip off
@    s1 errorbar riser clip length 0.100000
@    s1 comment "/Users/KCheng/Desktop/cg_small_water_run/md-run-lonestar/namchi-04-26-2014/g-mind/1md-1.0nm-results/DUP-res-.xvg"
@    s1 legend  ""
@    s2 hidden false
@    s2 type xy
@    s2 symbol 0
@    s2 symbol size 1.000000
@    s2 symbol color 1
@    s2 symbol pattern 1
@    s2 symbol fill color 1
@    s2 symbol fill pattern 0
@    s2 symbol linewidth 1.0
@    s2 symbol linestyle 1
@    s2 symbol char 65
@    s2 symbol char font 0
@    s2 symbol skip 0
@    s2 line type 1
@    s2 line linestyle 1
@    s2 line linewidth 1.0
@    s2 line color 1
@    s2 line pattern 1
@    s2 baseline type 0
@    s2 baseline off
@    s2 dropline off
@    s2 fill type 0
@    s2 fill rule 0
@    s2 fill color 1
@    s2 fill pattern 1
@    s2 avalue off
@    s2 avalue type 2
@    s2 avalue char size 1.000000
@    s2 avalue font 0
@    s2 avalue color 1
@    s2 avalue rot 0
@    s2 avalue format general
@    s2 avalue prec 3
@    s2 avalue prepend ""
@    s2 avalue append ""
@    s2 avalue offset 0.000000 , 0.000000
@    s2 errorbar on
@    s2 errorbar place both
@    s2 errorbar color 1
@    s2 errorbar pattern 1
@    s2 errorbar size 1.000000
@    s2 errorbar linewidth 1.0
@    s2 errorbar linestyle 1
@    s2 errorbar riser linewidth 1.0
@    s2 errorbar riser linestyle 1
@    s2 errorbar riser clip off
@    s2 errorbar riser clip length 0.100000
@    s2 comment "/Users/KCheng/Desktop/cg_small_water_run/md-run-lonestar/namchi-04-26-2014/g-mind/1md-1.0nm-results/CHO-res-.xvg"
@    s2 legend  ""
@target G0.S0
@type xy
0 1.061461
0.02 0.7981697
0.04 0.8471867
0.06 1.41904
0.08 0.8611763
0.1 0.4748947
0.12 1.012731
0.14 0.5635601
0.16 0.446542
0.18 0.4518017
0.2 0.4425496
0.22 0.4616543
0.24 0.4492213
0.26 0.4581764
0.28 0.4493327
0.3 0.4564533
0.32 0.4520237
0.34 0.4579571
0.36 0.4633576
0.38 0.4676271
0.4 0.458421
0.42 0.4360039
0.44 0.4452527
0.46 0.4528525
0.48 0.4562889
0.5 0.4642466
0.52 0.4582848
0.54 0.4380358
0.56 0.4600545
0.58 0.4549726
0.6 0.4501115
0.62 0.4647043
0.64 0.4543404
0.66 0.4710366
0.68 0.4652958
0.7 0.4553567
0.72 0.443001
0.74 0.4417577
0.76 0.4522441
0.78 0.4455336
0.8 0.4725202
0.82 0.4580944
0.84 0.4590481
0.86 0.4633037
0.88 0.4508043
0.9 0.4554389
0.92 0.4553569
0.94 0.4722554
0.96 0.4425491
0.98 0.4657788
1 0.4520232
1.02 0.472309
1.04 0.4644624
1.06 0.4567545
1.08 0.4650538
1.1 0.4483577
1.12 0.4593741
1.14 0.4695472
1.16 0.4651341
1.18 0.4570833
1.2 0.4501663
1.22 0.4476047
1.24 0.4521615
1.26 0.4702657
1.28 0.4573017
1.3 0.4600546
1.32 0.4628169
1.34 0.45533
1.36 0.4672787
1.38 0.4610857
1.4 0.4348852
1.42 0.4594832
1.44 0.4627641
1.46 0.4425774
1.48 0.4558505
1.5 0.4586391
1.52 0.461654
1.54 0.4526031
1.56 0.4527968
1.58 0.4513871
1.6 0.4302615
1.62 0.4522166
1.64 0.4538171
1.66 0.4580664
1.68 0.4425774
1.7 0.4616547
1.72 0.4508325
1.74 0.4401419
1.76 0.4695478
1.78 0.4473816
1.8 0.4522163
1.82 0.4540378
1.84 0.4613563
1.86 0.4474927
1.88 0.4511658
1.9 0.4475209
1.92 0.4452807
1.94 0.447465
1.96 0.4458131
1.98 0.4652424
2 0.4481345
2.02 0.4646231
2.04 0.4561244
2.06 0.4494722
2.08 0.4628982
2.1 0.4470734
2.12 0.4558783
2.14 0.4471579
2.16 0.4429453
2.18 0.4521337
2.2 0.4420411
2.22 0.4639502
2.24 0.4485811
2.26 0.451386
2.28 0.4602175
2.3 0.4589113
2.32 0.4510272
2.34 0.4620066
2.36 0.456755
2.38 0.4646236
2.4 0.4766025
2.42 0.4679208
2.44 0.4623041
2.46 0.449388
2.48 0.4618176
2.5 0.4534866
2.52 0.4465983
2.54 0.4438467
2.56 0.449944
2.58 0.447716
2.6 0.4547801
2.62 0.4412774
2.64 0.4364055
2.66 0.4500558
2.68 0.4445221
2.7 0.4484697
2.72 0.4524653
2.74 0.4591837
2.76 0.4582036
2.78 0.4474923
2.8 0.4630603
2.82 0.4470462
2.84 0.4630604
2.86 0.4518026
2.88 0.4695477
2.9 0.459048
2.92 0.4592937
2.94 0.4621147
2.96 0.4564266
2.98 0.448163
3 0.451885
3.02 0.4515809
3.04 0.4661813
3.06 0.4477444
3.08 0.4410782
3.1 0.4336175
3.12 0.4671457
3.14 0.4424366
3.16 0.4667173
3.18 0.4472414
3.2 0.4555488
3.22 0.4465421
3.24 0.4628984
3.26 0.4452814
3.28 0.4631959
3.3 0.4518852
3.32 0.4544497
3.34 0.4632765
3.36 0.4564262
3.38 0.4560157
3.4 0.4648123
3.42 0.4454496
3.44 0.4655375
3.46 0.4490543
3.48 0.4769954
3.5 0.453927
3.52 0.4514971
3.54 0.4554118
3.56 0.4775456
3.58 0.4457856
3.6 0.4570831
3.62 0.4528249
3.64 0.4508048
3.66 0.4604614
3.68 0.465725
3.7 0.4345401
3.72 0.4357466
3.74 0.4591566
3.76 0.4530451
3.78 0.4628449
3.8 0.442747
3.82 0.4599462
3.84 0.4645701
3.86 0.4433114
3.88 0.4600547
3.9 0.4644624
3.92 0.469388
3.94 0.4620067
3.96 0.4683486
3.98 0.4652151
4 0.4517193
4.02 0.4383487
4.04 0.4511369
4.06 0.4586391
4.08 0.4667436
4.1 0.4526316
4.12 0.4608958
4.14 0.4610853
4.16 0.4580667
4.18 0.4514977
4.2 0.4509436
4.22 0.4658594
4.24 0.455933
4.26 0.4553573
4.28 0.4442405
4.3 0.4616009
4.32 0.4580671
4.34 0.4669578
4.36 0.4504721
4.38 0.4557412
4.4 0.4445508
4.42 0.4503888
4.44 0.4535968
4.46 0.4514696
4.48 0.442775
4.5 0.4574112
4.52 0.4426629
4.54 0.4458137
4.56 0.4486366
4.58 0.4441287
4.6 0.4554667
4.62 0.4531553
4.64 0.4692815
4.66 0.4453649
4.68 0.4606792
4.7 0.4418427
4.72 0.4554394
4.74 0.4491657
4.76 0.4474647
4.78 0.4549721
4.8 0.4543676
4.82 0.4588025
4.84 0.4456454
4.86 0.4510272
4.88 0.4577387
4.9 0.4477441
4.92 0.4439878
4.94 0.4399149
4.96 0.446234
4.98 0.466824
5 0.4657788
5.02 0.4560978
5.04 0.4494714
5.06 0.4698138
5.08 0.466958
5.1 0.460923
5.12 0.4483579
5.14 0.4621959
5.16 0.4638424
5.18 0.4642194
5.2 0.4548074
5.22 0.4615457
5.24 0.4682409
5.26 0.4653231
5.28 0.4623859
5.3 0.4701862
5.32 0.4631682
5.34 0.4588034
5.36 0.458421
5.38 0.4430861
5.4 0.4406805
5.42 0.4368062
5.44 0.4384633
5.46 0.4669584
5.48 0.4410494
5.5 0.4517186
5.52 0.4611135
5.54 0.436406
5.56 0.4548346
5.58 0.4763664
5.6 0.4595926
5.62 0.4649996
5.64 0.4564534
5.66 0.4479125
5.68 0.454258
5.7 0.4600268
5.72 0.4574117
5.74 0.4562348
5.76 0.4663424
5.78 0.4329836
5.8 0.4710889
5.82 0.4575476
5.84 0.4684281
5.86 0.468509
5.88 0.4593744
5.9 0.4534866
5.92 0.4509154
5.94 0.4643813
5.96 0.4658591
5.98 0.4587212
6 0.4673329
6.02 0.4622498
6.04 0.4716721
6.06 0.4504997
6.08 0.4665027
6.1 0.4677071
6.12 0.4559329
6.14 0.4548081
6.16 0.4724934
6.18 0.4621958
6.2 0.4466259
6.22 0.4467103
6.24 0.4279597
6.26 0.4551372
6.28 0.4504718
6.3 0.4531275
6.32 0.4462625
6.34 0.4414181
6.36 0.4562346
6.38 0.460435
6.4 0.4517745
6.42 0.4476049
6.44 0.4452246
6.46 0.4407662
6.48 0.4652958
6.5 0.4570827
6.52 0.4671455
6.54 0.4611406
6.56 0.4625472
6.58 0.4567551
6.6 0.4644888
6.62 0.4422952
6.64 0.4532937
6.66 0.4579573
6.68 0.4495559
6.7 0.4460934
6.72 0.4550273
6.74 0.4535692
6.76 0.4519131
6.78 0.4579573
6.8 0.457302
6.82 0.4545603
6.84 0.4487759
6.86 0.4689618
6.88 0.4519124
6.9 0.4588578
6.92 0.448469
6.94 0.4612209
6.96 0.4574381
6.98 0.4576845
7 0.4591566
7.02 0.4437902
7.04 0.4572197
7.06 0.4591836
7.08 0.4478005
7.1 0.4661549
7.12 0.4425214
7.14 0.4640578
7.16 0.4401702
7.18 0.4534867
7.2 0.4476606
7.22 0.4674664
7.24 0.4768644
7.26 0.4657246
7.28 0.4425775
7.3 0.4552198
7.32 0.4650004
7.34 0.4493332
7.36 0.4682682
7.38 0.457411
7.4 0.4532941
7.42 0.4665029
7.44 0.4637083
7.46 0.4557139
7.48 0.4623035
7.5 0.4378931
7.52 0.458639
7.54 0.4674667
7.56 0.4459545
7.58 0.4767869
7.6 0.4556863
7.62 0.4634913
7.64 0.4582845
7.66 0.4490548
7.68 0.467039
7.7 0.4466265
7.72 0.4535963
7.74 0.461248
7.76 0.4535692
7.78 0.4478003
7.8 0.4554677
7.82 0.4558788
7.84 0.4601628
7.86 0.4640313
7.88 0.4597833
7.9 0.4608147
7.92 0.4718577
7.94 0.4424082
7.96 0.447716
7.98 0.4480514
8 0.4355741
8.02 0.4645972
8.04 0.4614647
8.06 0.4605967
8.08 0.4394881
8.1 0.4570554
8.12 0.4470461
8.14 0.4666366
8.16 0.4397726
8.18 0.4620332
8.2 0.4439317
8.22 0.4593475
8.24 0.4588027
8.26 0.4457019
8.28 0.4563717
8.3 0.4408234
8.32 0.4602174
8.34 0.4493886
8.36 0.4635466
8.38 0.4620337
8.4 0.4490824
8.42 0.4577661
8.44 0.4526312
8.46 0.4493609
8.48 0.4570833
8.5 0.453927
8.52 0.4428324
8.54 0.47363
8.56 0.4573021
8.58 0.4601363
8.6 0.463196
8.62 0.4652143
8.64 0.4491385
8.66 0.461817
8.68 0.4526862
8.7 0.4519676
8.72 0.448581
8.74 0.4665298
8.76 0.4809633
8.78 0.4754997
8.8 0.459864
8.82 0.4649192
8.84 0.4614653
8.86 0.481612
8.88 0.4594834
8.9 0.4604886
8.92 0.4770224
8.94 0.4715133
8.96 0.4570014
8.98 0.4682685
9 0.4522444
9.02 0.4492774
9.04 0.4509165
9.06 0.4682143
9.08 0.447018
9.1 0.4668245
9.12 0.4647849
9.14 0.4438753
9.16 0.4650005
9.18 0.4609232
9.2 0.4630604
9.22 0.4654834
9.24 0.4548898
9.26 0.4674664
9.28 0.4671457
9.3 0.4511097
9.32 0.4367492
9.34 0.4544227
9.36 0.4618165
9.38 0.4440156
9.4 0.4552206
9.42 0.4763142
9.44 0.4553293
9.46 0.4425221
9.48 0.4575205
9.5 0.4610038
9.52 0.4563448
9.54 0.4647847
9.56 0.4469899
9.58 0.4390039
9.6 0.4600272
9.62 0.4565356
9.64 0.4477443
9.66 0.4583123
9.68 0.4472413
9.7 0.4553569
9.72 0.4596465
9.74 0.4665563
9.76 0.4631953
9.78 0.4541471
9.8 0.4610857
9.82 0.469095
9.84 0.4564546
9.86 0.4610046
9.88 0.4533483
9.9 0.4532935
9.92 0.4528248
9.94 0.4607873
9.96 0.4578757
9.98 0.4477999
10 0.4642463
10.02 0.455988
10.04 0.4562347
10.06 0.4553292
10.08 0.4226707
10.1 0.4636002
10.12 0.4675735
10.14 0.4633304
10.16 0.4497222
10.18 0.4543402
10.2 0.4390046
10.22 0.4516912
10.24 0.4440159
10.26 0.4596467
10.28 0.4564539
10.3 0.4497227
10.32 0.4644085
10.34 0.4610046
10.36 0.4458133
10.38 0.4521612
10.4 0.4588023
10.42 0.4504718
10.44 0.4496944
10.46 0.4585304
10.48 0.4555492
10.5 0.4614374
10.52 0.4405393
10.54 0.4572473
10.56 0.4447755
10.58 0.4591839
10.6 0.4581484
10.62 0.4830627
10.64 0.4528237
10.66 0.4519953
10.68 0.455467
10.7 0.4576292
10.72 0.4473259
10.74 0.4616279
10.76 0.4616008
10.78 0.4543674
10.8 0.4560979
10.82 0.4565905
10.84 0.4592929
10.86 0.4551098
10.88 0.4550545
10.9 0.4495552
10.92 0.4433396
10.94 0.4406245
10.96 0.4474931
10.98 0.4523821
11 0.4493327
11.02 0.4543676
11.04 0.4566453
11.06 0.4559327
11.08 0.4557687
11.1 0.4449999
11.12 0.4494721
11.14 0.4509991
11.16 0.4470456
11.18 0.4581755
11.2 0.4470458
11.22 0.468108
11.24 0.4337343
11.26 0.4638427
11.28 0.4495273
11.3 0.4375503
11.32 0.4562898
11.34 0.4636264
11.36 0.4592655
11.38 0.459266
11.4 0.4586394
11.42 0.4635194
11.44 0.4505546
11.46 0.4606514
11.48 0.4587213
11.5 0.4636274
11.52 0.4591567
11.54 0.4628446
11.56 0.4549173
11.58 0.4502219
11.6 0.4731548
11.62 0.4436774
11.64 0.4653227
11.66 0.4310743
11.68 0.4525756
11.7 0.4520508
11.72 0.4575476
11.74 0.4544503
11.76 0.4514422
11.78 0.472996
11.8 0.4589391
11.82 0.4473245
11.84 0.4695209
11.86 0.4430855
11.88 0.4548904
11.9 0.4505832
11.92 0.4665031
11.94 0.4637349
11.96 0.4507213
11.98 0.4602452
12 0.4716198
12.02 0.4468225
12.04 0.4494722
12.06 0.4524103
12.08 0.4650002
12.1 0.438919
12.12 0.4571929
12.14 0.4403122
12.16 0.4483859
12.18 0.4478
12.2 0.4629528
12.22 0.4638161
12.24 0.4589666
12.26 0.4534592
12.28 0.4661012
12.3 0.4350571
12.32 0.4625202
12.34 0.4609503
12.36 0.4646778
12.38 0.4572474
12.4 0.4552747
12.42 0.4530729
12.44 0.4508886
12.46 0.4530728
12.48 0.4437063
12.5 0.4512757
12.52 0.4550274
12.54 0.4593471
12.56 0.4532384
12.58 0.4466822
12.6 0.4616817
12.62 0.4661814
12.64 0.4622226
12.66 0.448637
12.68 0.4725734
12.7 0.4471301
12.72 0.4707442
12.74 0.4689617
12.76 0.4752891
12.78 0.4468503
12.8 0.4423512
12.82 0.4564542
12.84 0.4507223
12.86 0.4646235
12.88 0.4704254
12.9 0.4563435
12.92 0.4724404
12.94 0.4541474
12.96 0.4532658
12.98 0.4573292
13 0.467493
13.02 0.4732335
13.04 0.4553572
13.06 0.4375212
13.08 0.4576298
13.1 0.4543135
13.12 0.4504718
13.14 0.4501662
13.16 0.4528803
13.18 0.464812
13.2 0.4556585
13.22 0.4514973
13.24 0.4571923
13.26 0.4410507
13.28 0.4726784
13.3 0.4554393
13.32 0.4616816
13.34 0.4762875
13.36 0.4666104
13.38 0.4683479
13.4 0.4582849
13.42 0.4721488
13.44 0.4602175
13.46 0.4639228
13.48 0.4637617
13.5 0.4530728
13.52 0.4677873
13.54 0.4562341
13.56 0.4622228
13.58 0.4419836
13.6 0.4691477
13.62 0.4726784
13.64 0.4567822
13.66 0.4440156
13.68 0.447605
13.7 0.4508048
13.72 0.4631415
13.74 0.4573294
13.76 0.4432552
13.78 0.4629793
13.8 0.4488036
13.82 0.4589927
13.84 0.4343383
13.86 0.4352012
13.88 0.4564535
13.9 0.4478009
13.92 0.4612486
13.94 0.4615461
13.96 0.4610043
13.98 0.4605971
14 0.4542302
14.02 0.4559328
14.04 0.4282517
14.06 0.4533764
14.08 0.4501114
14.1 0.4531282
14.12 0.4532932
14.14 0.4685084
14.16 0.4576846
14.18 0.4631955
14.2 0.4529351
14.22 0.4712214
14.24 0.4366063
14.26 0.4668244
14.28 0.4748154
14.3 0.4489425
14.32 0.4662615
14.34 0.4667178
14.36 0.4764715
14.38 0.4671719
14.4 0.4512485
14.42 0.4775722
14.44 0.4616001
14.46 0.4451119
14.48 0.470239
14.5 0.4477167
14.52 0.4586388
14.54 0.4554666
14.56 0.4674936
14.58 0.4655642
14.6 0.4552192
14.62 0.4754208
14.64 0.4457856
14.66 0.4710364
14.68 0.4797399
14.7 0.530872
14.72 0.4666902
14.74 0.491172
14.76 0.4716201
14.78 0.4565359
14.8 0.4531559
14.82 0.4538171
14.84 0.4758413
14.86 0.4798182
14.88 0.4773104
14.9 0.490943
14.92 0.4702656
14.94 0.4827522
14.96 0.4670118
14.98 0.4621956
15 0.4747106
15.02 0.4675731
15.04 0.4556586
15.06 0.4594836
15.08 0.4785649
15.1 0.4654834
15.12 0.4478004
15.14 0.4601355
15.16 0.4657789
15.18 0.4582576
15.2 0.4723081
15.22 0.4674669
15.24 0.4687491
15.26 0.4787481
15.28 0.4618979
15.3 0.4564259
15.32 0.4756575
15.34 0.4690949
15.36 0.459402
15.38 0.4577393
15.4 0.464031
15.42 0.4692806
15.44 0.4437061
15.46 0.4671186
15.48 0.4677868
15.5 0.4607328
15.52 0.4687484
15.54 0.4430863
15.56 0.4452805
15.58 0.4627631
15.6 0.460923
15.62 0.4404831
15.64 0.4477164
15.66 0.4556865
15.68 0.4681344
15.7 0.4614647
15.72 0.4563441
15.74 0.4591567
15.76 0.4669579
15.78 0.4503607
15.8 0.4492494
15.82 0.4645961
15.84 0.4600278
15.86 0.4568919
15.88 0.4669581
15.9 0.4543673
15.92 0.4579574
15.94 0.4462338
15.96 0.4560982
15.98 0.4469063
16 0.4552746
16.02 0.4386629
16.04 0.4421824
16.06 0.4423235
16.08 0.4628449
16.1 0.4527692
16.12 0.4459544
16.14 0.451055
16.16 0.4528249
16.18 0.4490824
16.2 0.4535686
16.22 0.451304
16.24 0.4599192
16.26 0.4628715
16.28 0.4553294
16.3 0.4461222
16.32 0.4605711
16.34 0.457001
16.36 0.4460379
16.38 0.4518017
16.4 0.4455614
16.42 0.4556592
16.44 0.4582029
16.46 0.4623037
16.48 0.4440157
16.5 0.4417298
16.52 0.4518018
16.54 0.4554389
16.56 0.4469061
16.58 0.4583942
16.6 0.4741833
16.62 0.4655373
16.64 0.4320592
16.66 0.4677067
16.68 0.4555492
16.7 0.4603526
16.72 0.4514692
16.74 0.4523828
16.76 0.4391474
16.78 0.458421
16.8 0.4662617
16.82 0.4678409
16.84 0.4490821
16.86 0.4590748
16.88 0.4654299
16.9 0.46198
16.92 0.448247
16.94 0.449082
16.96 0.4678673
16.98 0.4593744
17 0.4610041
17.02 0.4652949
17.04 0.4628991
17.06 0.4604888
17.08 0.4599185
17.1 0.4613293
17.12 0.4643544
17.14 0.4472134
17.16 0.4647044
17.18 0.4481067
17.2 0.4577391
17.22 0.468055
17.24 0.449917
17.26 0.4689617
17.28 0.4554395
17.3 0.4611127
17.32 0.4615725
17.34 0.4606789
17.36 0.4495559
17.38 0.456755
17.4 0.45241
17.42 0.4495559
17.44 0.4537623
17.46 0.4455902
17.48 0.4499445
17.5 0.4591844
17.52 0.455248
17.54 0.4618436
17.56 0.4459539
17.58 0.4508049
17.6 0.4511646
17.62 0.4629526
17.64 0.4587211
17.66 0.4559877
17.68 0.4615186
17.7 0.4517466
17.72 0.4554121
17.74 0.4711947
17.76 0.4522449
17.78 0.4529075
17.8 0.460054
17.82 0.4722819
17.84 0.4604347
17.86 0.4638427
17.88 0.4642733
17.9 0.458066
17.92 0.4539817
17.94 0.4411638
17.96 0.4514969
17.98 0.4532385
18 0.4497222
18.02 0.4507217
18.04 0.458939
18.06 0.4599178
18.08 0.4674131
18.1 0.4481629
18.12 0.454478
18.14 0.4325792
18.16 0.452245
18.18 0.4504996
18.2 0.465698
18.22 0.455769
18.24 0.451719
18.26 0.4484412
18.28 0.4501663
18.3 0.438919
18.32 0.4638424
18.34 0.4562897
18.36 0.4479398
18.38 0.4645427
18.4 0.4624936
18.42 0.4669317
18.44 0.4506938
18.46 0.4673864
18.48 0.4573297
18.5 0.4484975
18.52 0.4650539
18.54 0.4556596
18.56 0.460353
18.58 0.437807
18.6 0.4642731
18.62 0.4446907
18.64 0.4556584
18.66 0.4691745
18.68 0.4574656
18.7 0.4677874
18.72 0.4665837
18.74 0.4570827
18.76 0.4495553
18.78 0.4706647
18.8 0.4468218
18.82 0.4627368
18.84 0.4649192
18.86 0.461086
18.88 0.4547806
18.9 0.4672523
18.92 0.4622225
18.94 0.4619518
18.96 0.4411347
18.98 0.4521339
19 0.4585573
19.02 0.4473812
19.04 0.4672793
19.06 0.461817
19.08 0.458176
19.1 0.4476049
19.12 0.4526028
19.14 0.4510542
19.16 0.4613299
19.18 0.4528242
19.2 0.4229063
19.22 0.4573292
19.24 0.468348
19.26 0.4631144
19.28 0.4511105
19.3 0.4673863
19.32 0.4496661
19.34 0.4562341
19.36 0.4745781
19.38 0.450722
19.4 0.4598646
19.42 0.439346
19.44 0.4423233
19.46 0.4553571
19.48 0.4521608
19.5 0.4526863
19.52 0.4559062
19.54 0.4882624
19.56 0.4643813
19.58 0.4597828
19.6 0.4584758
19.62 0.4640579
19.64 0.4481351
19.66 0.4634111
19.68 0.4495834
19.7 0.4520503
19.72 0.4377787
19.74 0.4624118
19.76 0.4585033
19.78 0.4583395
19.8 0.4663416
19.82 0.474078
19.84 0.4610852
19.86 0.4574927
19.88 0.4769435
19.9 0.4267319
19.92 0.4667709
19.94 0.4607334
19.96 0.4604623
19.98 0.4610858
20 0.4565903
&
@target G0.S1
@type xy
0 2.020625
0.02 0.5198315
0.04 2.180172
0.06 1.715051
0.08 3.574759
0.1 0.6803493
0.12 3.589856
0.14 0.8995695
0.16 0.4747897
0.18 1.16573
0.2 0.4902553
0.22 0.4709826
0.24 0.463923
0.26 0.5106371
0.28 0.4879549
0.3 0.4926718
0.32 0.4658593
0.34 0.5111505
0.36 0.4654833
0.38 0.5215841
0.4 0.4780422
0.42 0.4723611
0.44 0.4615733
0.46 0.4589656
0.48 0.4733126
0.5 0.4778599
0.52 0.4616819
0.54 0.482571
0.56 0.4625205
0.58 0.4809624
0.6 0.9248917
0.62 1.411603
0.64 0.4863388
0.66 0.4844844
0.68 0.4527965
0.7 0.9193207
0.72 1.079838
0.74 0.8681152
0.76 0.8360317
0.78 1.148107
0.8 0.4884926
0.82 0.4811188
0.84 0.507789
0.86 0.4721496
0.88 0.4564537
0.9 0.4343094
0.92 0.4677873
0.94 0.4629527
0.96 0.4615735
0.98 0.4628988
1 0.4616549
1.02 0.4547522
1.04 0.4503883
1.06 0.4582843
1.08 0.4576845
1.1 0.4499446
1.12 0.4663423
1.14 0.452604
1.16 0.4607059
1.18 0.5030161
1.2 0.4685351
1.22 0.4563439
1.24 0.4576294
1.26 0.451276
1.28 0.4604883
1.3 0.45445
1.32 0.4533488
1.34 0.4659673
1.36 0.4705851
1.38 0.4739203
1.4 0.4610861
1.42 0.4769435
1.44 0.4518027
1.46 0.4610317
1.48 0.4437344
1.5 0.4607056
1.52 0.4532115
1.54 0.4567277
1.56 0.4435368
1.58 0.4580667
1.6 0.4828558
1.62 0.4729168
1.64 0.4870576
1.66 0.4509428
1.68 0.4657787
1.7 0.4606787
1.72 0.4513589
1.74 0.466744
1.76 0.4769435
1.78 0.4794529
1.8 0.4791915
1.82 0.4510545
1.84 0.4745788
1.86 0.468962
1.88 0.4825718
1.9 0.4819232
1.92 0.4574112
1.94 0.445224
1.96 0.5014734
1.98 0.483658
2 0.464812
2.02 0.4675734
2.04 0.4752104
2.06 0.4914775
2.08 0.4652419
2.1 0.4804423
2.12 0.4693881
2.14 0.4606789
2.16 0.4491389
2.18 0.4543957
2.2 0.4613297
2.22 0.4571926
2.24 0.4665566
2.26 0.4670649
2.28 0.475053
2.3 0.464274
2.32 0.4667437
2.34 0.4770751
2.36 0.4534588
2.38 0.4560156
2.4 0.448135
2.42 0.4606787
2.44 0.4687747
2.46 0.44886
2.48 0.4763667
2.5 0.4585032
2.52 0.4686149
2.54 0.4658594
2.56 0.4730219
2.58 0.4424937
2.6 0.4607874
2.62 0.4667439
2.64 0.4573839
2.66 0.4509155
2.68 0.4782786
2.7 0.4660745
2.72 0.4654564
2.74 0.4522449
2.76 0.4707711
2.78 0.4718308
2.8 0.4343387
2.82 0.4624121
2.84 0.4515806
2.86 0.4598911
2.88 0.447046
2.9 0.4607882
2.92 0.4537898
2.94 0.4778596
2.96 0.4656717
2.98 0.4708767
3 0.4698139
3.02 0.4603528
3.04 0.4431708
3.06 0.4628981
3.08 0.461681
3.1 0.4785911
3.12 0.4599458
3.14 0.4345976
3.16 0.4656987
3.18 0.4719643
3.2 0.4695202
3.22 0.4510823
3.24 0.4725991
3.26 0.4394882
3.28 0.4451124
3.3 0.4552749
3.32 0.4568639
3.34 0.4623041
3.36 0.4635999
3.38 0.4673864
3.4 0.470425
3.42 0.4539551
3.44 0.4510269
3.46 0.475
3.48 0.4684013
3.5 0.4682146
3.52 0.4514699
3.54 0.4745787
3.56 0.4644081
3.58 0.4441557
3.6 0.4519118
3.62 0.4658596
3.64 0.4669311
3.66 0.4596464
3.68 0.4618983
3.7 0.4495556
3.72 0.4659669
3.74 0.463546
3.76 0.4613834
3.78 0.4702656
3.8 0.4738403
3.82 0.4640307
3.84 0.4524927
3.86 0.4895406
3.88 0.4604617
3.9 0.4776504
3.92 0.4614379
3.94 0.4747631
3.96 0.4835537
3.98 0.4561249
4 0.4807541
4.02 0.4749996
4.04 0.4891062
4.06 0.4724936
4.08 0.4708243
4.1 1.447981
4.12 1.228445
4.14 0.5015472
4.16 0.5425401
4.18 0.7272208
4.2 1.392606
4.22 0.7897784
4.24 0.4806765
4.26 0.4867751
4.28 0.5216803
4.3 0.9454229
4.32 0.9273623
4.34 0.4532928
4.36 0.4556862
4.38 0.4534591
4.4 0.4689612
4.42 0.4690947
4.44 0.4710097
4.46 0.4512759
4.48 0.5117856
4.5 0.4624128
4.52 0.4473262
4.54 0.4634115
4.56 0.4868523
4.58 0.4680274
4.6 0.508945
4.62 0.4792182
4.64 0.4512205
4.66 0.4552198
4.68 0.4785656
4.7 0.4542584
4.72 0.4524649
4.74 0.4802341
4.76 0.4750265
4.78 0.4638424
4.8 0.4488309
4.82 0.4618708
4.84 0.4577666
4.86 0.470824
4.88 0.5146357
4.9 0.4945965
4.92 0.4858239
4.94 0.4560151
4.96 0.4846131
4.98 0.4900251
5 0.4703459
5.02 0.4414742
5.04 0.4531005
5.06 0.4542302
5.08 0.4597281
5.1 0.482804
5.12 0.4538994
5.14 0.4479676
5.16 0.4709032
5.18 0.4650539
5.2 0.4870578
5.22 0.4797399
5.24 0.4846649
5.26 0.4532381
5.28 0.4620875
5.3 0.4613295
5.32 0.4539829
5.34 0.4534589
5.36 0.475
5.38 0.4631139
5.4 0.4621151
5.42 0.4578763
5.44 0.473313
5.46 0.4878017
5.48 0.4642737
5.5 0.4775722
5.52 0.4735764
5.54 0.4626555
5.56 0.4502493
5.58 0.4739462
5.6 0.453156
5.62 0.4781213
5.64 0.4551102
5.66 0.4623853
5.68 0.4464863
5.7 0.4623042
5.72 0.4473809
5.74 0.4466262
5.76 0.4512758
5.78 0.4384922
5.8 0.4597287
5.82 0.4714607
5.84 0.4586393
5.86 0.4727839
5.88 0.4645966
5.9 0.4517741
5.92 0.4457858
5.94 0.4418423
5.96 0.4543678
5.98 0.4734184
6 0.4592391
6.02 0.4706646
6.04 0.4452249
6.06 0.466208
6.08 0.4654832
6.1 0.4623311
6.12 0.4514695
6.14 0.4606786
6.16 0.4554113
6.18 0.4352012
6.2 0.4604348
6.22 0.4600274
6.24 0.4503888
6.26 0.4558782
6.28 0.4594289
6.3 0.4805204
6.32 0.4804679
6.34 0.4430011
6.36 0.451276
6.38 0.4618986
6.4 0.4684279
6.42 0.4802088
6.44 0.4545332
6.46 0.4695744
6.48 0.4548075
6.5 0.4563445
6.52 0.4509158
6.54 0.4515808
6.56 0.4683483
6.58 0.4777288
6.6 0.4516907
6.62 0.4549728
6.64 0.4430295
6.66 0.4518017
6.68 0.4532109
6.7 0.466074
6.72 0.4866469
6.74 0.4746048
6.76 0.4585304
6.78 0.4580668
6.8 0.4745784
6.82 0.4638425
6.84 0.4778603
6.86 0.495807
6.88 0.4645971
6.9 0.4771526
6.92 0.4630871
6.94 0.470585
6.96 0.4652147
6.98 0.4501391
7 0.4634925
7.02 0.4498896
7.04 0.4514972
7.06 0.4641391
7.08 0.4312192
7.1 0.4677869
7.12 0.4637609
7.14 0.4734981
7.16 0.4567273
7.18 0.4531287
7.2 0.4702657
7.22 0.4571649
7.24 0.4467935
7.26 0.4567272
7.28 0.4563439
7.3 0.4612482
7.32 0.4662082
7.34 0.4748416
7.36 0.486467
7.38 0.4644352
7.4 0.4597007
7.42 0.4710631
7.44 0.4709035
7.46 0.4673594
7.48 0.4546699
7.5 0.4896433
7.52 0.4537346
7.54 0.4637343
7.56 0.4577389
7.58 0.4549171
7.6 0.4596204
7.62 0.4618168
7.64 0.4725729
7.66 0.4474368
7.68 0.7329055
7.7 0.6931992
7.72 0.8884954
7.74 0.675925
7.76 0.513858
7.78 0.468108
7.8 0.4459815
7.82 0.445281
7.84 0.4851293
7.86 0.5020958
7.88 0.7591773
7.9 0.4863389
7.92 0.4565364
7.94 0.4642467
7.96 0.9340636
7.98 0.4930015
8 0.4682678
8.02 0.4746315
8.04 0.4652685
8.06 0.4542294
8.08 0.4618981
8.1 0.4674672
8.12 0.4796093
8.14 0.4678136
8.16 0.4789827
8.18 0.4938872
8.2 0.4785916
8.22 0.4869803
8.24 0.5034631
8.26 0.4752896
8.28 0.4671718
8.3 0.4717253
8.32 0.452796
8.34 0.4635193
8.36 0.4639502
8.38 0.462331
8.4 0.4564261
8.42 0.4539268
8.44 0.4541479
8.46 0.4609223
8.48 0.4833992
8.5 0.4534587
8.52 0.4776503
8.54 0.4509987
8.56 0.4682685
8.58 0.4546153
8.6 0.4450282
8.62 0.4509165
8.64 0.4518299
8.66 0.4596193
8.68 0.4575205
8.7 0.4592113
8.72 0.4556866
8.74 0.4508601
8.76 0.4536798
8.78 0.4487207
8.8 0.4597282
8.82 0.4585026
8.84 0.4683481
8.86 0.4458697
8.88 0.4393466
8.9 0.4653221
8.92 0.448581
8.94 0.4522445
8.96 0.45147
8.98 0.4514972
9 0.4637078
9.02 0.4486369
9.04 0.4643817
9.06 0.4509431
9.08 0.4624118
9.1 0.45902
9.12 0.4676002
9.14 0.461763
9.16 0.4572196
9.18 0.4584213
9.2 0.4579301
9.22 0.4494719
9.24 0.4508052
9.26 0.4464024
9.28 0.449389
9.3 0.453045
9.32 0.4420687
9.34 0.4659666
9.36 0.4583117
9.38 0.4530171
9.4 0.4567544
9.42 0.4443814
9.44 0.4612478
9.46 0.4721493
9.48 0.4620338
9.5 0.4613566
9.52 0.4463466
9.54 0.4525759
9.56 0.5012733
9.58 0.4752632
9.6 0.4438748
9.62 0.4684545
9.64 0.4651346
9.66 0.4891062
9.68 0.4478003
9.7 0.464193
9.72 0.4723878
9.74 0.4484144
9.76 0.4411353
9.78 0.4489429
9.8 0.4647846
9.82 0.4508329
9.84 0.4732073
9.86 0.4607055
9.88 0.5021206
9.9 0.527447
9.92 0.4748944
9.94 0.8271793
9.96 0.4784091
9.98 0.4950004
10 0.4563164
10.02 0.469308
10.04 0.4587209
10.06 0.4662888
10.08 0.460597
10.1 0.4810665
10.12 0.4690948
10.14 0.4457022
10.16 0.4596463
10.18 0.4721227
10.2 0.4839937
10.22 0.4798175
10.24 0.5203126
10.26 0.4952279
10.28 0.4722284
10.3 0.4537066
10.32 0.4436775
10.34 0.4684554
10.36 0.5155826
10.38 0.8755573
10.4 0.480676
10.42 0.4661275
10.44 0.4551919
10.46 0.4416446
10.48 0.4676539
10.5 0.4608957
10.52 0.4903571
10.54 0.4727578
10.56 0.4667444
10.58 0.4566173
10.6 0.469574
10.62 0.4535966
10.64 0.4474651
10.66 0.4476047
10.68 0.4648927
10.7 0.4856435
10.72 0.4950001
10.74 0.4638155
10.76 0.8990833
10.78 0.4851288
10.8 1.293764
10.82 1.12886
10.84 0.4614379
10.86 0.4605705
10.88 0.4635192
10.9 0.4693882
10.92 0.4809881
10.94 0.4561797
10.96 0.4598643
10.98 0.4616543
11 0.4670649
11.02 0.4695742
11.04 0.496639
11.06 0.468348
11.08 0.4778602
11.1 0.4596187
11.12 0.4667438
11.14 0.9481825
11.16 0.4965378
11.18 0.4871345
11.2 0.4815335
11.22 0.4622774
11.24 0.4841748
11.26 0.4564537
11.28 0.4750263
11.3 0.4674663
11.32 0.4498334
11.34 0.4717253
11.36 0.4708766
11.38 0.4693341
11.4 0.4563448
11.42 0.4647042
11.44 0.4682409
11.46 0.4813007
11.48 0.4753413
11.5 0.4719645
11.52 0.4557686
11.54 0.4654569
11.56 0.4599452
11.58 0.4494714
11.6 0.4673854
11.62 0.4607335
11.64 0.4650536
11.66 0.4623038
11.68 0.4641927
11.7 0.457411
11.72 0.4617897
11.74 0.4350004
11.76 0.4655373
11.78 0.4646775
11.8 0.4654562
11.82 0.4758936
11.84 0.4690949
11.86 0.4595923
11.88 0.4650005
11.9 0.4635729
11.92 0.4633037
11.94 0.4356893
11.96 0.478565
11.98 0.4583394
12 0.4583947
12.02 0.4592385
12.04 0.450222
12.06 0.4535972
12.08 0.4554667
12.1 0.4519404
12.12 0.458503
12.14 0.4630604
12.16 0.4624664
12.18 0.4614384
12.2 0.4459823
12.22 0.4685355
12.24 0.4368638
12.26 0.4662084
12.28 0.4691744
12.3 0.4695481
12.32 0.4666103
12.34 0.4579299
12.36 0.4504996
12.38 0.4728103
12.4 0.4367492
12.42 0.4524655
12.44 0.4581757
12.46 0.4603533
12.48 0.4823124
12.5 0.4577664
12.52 0.472785
12.54 0.4756837
12.56 0.459783
12.58 0.4483867
12.6 0.4645697
12.62 0.4505005
12.64 0.4352301
12.66 0.4347414
12.68 0.4441005
12.7 0.4570834
12.72 0.4482462
12.74 0.4633308
12.76 0.4518021
12.78 0.4604352
12.8 0.4756843
12.82 0.4659936
12.84 0.4644358
12.86 0.4602985
12.88 0.4478842
12.9 0.4738678
12.92 0.4610313
12.94 0.4670384
12.96 0.4542297
12.98 0.4585582
13 0.4536516
13.02 0.4465707
13.04 0.4681345
13.06 0.4616818
13.08 0.4527136
13.1 0.4819227
13.12 0.4718845
13.14 0.4718847
13.16 0.4480511
13.18 0.4408229
13.2 0.4746311
13.22 0.4594837
13.24 0.4616549
13.26 0.4532114
13.28 0.4437622
13.3 0.4646235
13.32 0.4516083
13.34 0.4696003
13.36 0.4605428
13.38 0.4627637
13.4 0.438919
13.42 0.4655377
13.44 0.4481628
13.46 0.4531009
13.48 0.4573291
13.5 0.4611406
13.52 0.4610858
13.54 0.4651348
13.56 0.4675735
13.58 0.452245
13.6 0.453349
13.62 0.4546975
13.64 0.4587205
13.66 0.5022702
13.68 0.4645689
13.7 0.466182
13.72 0.8261204
13.74 0.9193612
13.76 0.4965884
13.78 0.458966
13.8 0.4753422
13.82 0.5008496
13.84 0.514636
13.86 0.449138
13.88 0.4497219
13.9 0.4711152
13.92 0.463196
13.94 0.4639506
13.96 0.4695745
13.98 0.9078133
14 0.8571174
14.02 0.4537342
14.04 0.4590754
14.06 0.4769173
14.08 0.4471574
14.1 0.4840968
14.12 0.4566728
14.14 0.4633299
14.16 0.4718314
14.18 0.4416165
14.2 0.4528245
14.22 0.4710893
14.24 0.4521339
14.26 0.4723077
14.28 0.4698136
14.3 0.4590487
14.32 0.4556861
14.34 0.4570826
14.36 0.4455615
14.38 0.460462
14.4 0.456973
14.42 0.4602714
14.44 0.4477161
14.46 0.4540376
14.48 0.4514974
14.5 0.4626553
14.52 0.4534311
14.54 0.4600551
14.56 0.4423237
14.58 0.4552746
14.6 0.4689614
14.62 0.4527692
14.64 0.4589387
14.66 0.4568921
14.68 0.4610044
14.7 0.4435373
14.72 0.4523824
14.74 0.4544229
14.76 0.4609229
14.78 0.4509156
14.8 0.4568093
14.82 0.4532384
14.84 0.4682417
14.86 0.4495274
14.88 0.4604621
14.9 0.4461496
14.92 0.4504997
14.94 0.4455894
14.96 0.4752103
14.98 0.4532659
15 0.4463457
15.02 0.4606787
15.04 0.4610857
15.06 0.4597006
15.08 0.4481909
15.1 0.44699
15.12 0.444663
15.14 0.4587484
15.16 0.4430286
15.18 0.4640308
15.2 0.4506933
15.22 0.4186285
15.24 0.4523277
15.26 0.4424931
15.28 0.4375494
15.3 0.4594015
15.32 0.4607066
15.34 0.4310745
15.36 0.4467101
15.38 0.4643275
15.4 0.451138
15.42 0.4470458
15.44 0.4462621
15.46 0.451248
15.48 0.4662081
15.5 0.7518142
15.52 0.9710175
15.54 0.8982481
15.56 0.7327006
15.58 1.244729
15.6 1.569316
15.62 1.590243
15.64 1.957453
15.66 2.4394
15.68 0.7000895
15.7 0.9823059
15.72 0.4839682
15.74 1.430568
15.76 2.149261
15.78 2.05061
15.8 1.257229
15.82 1.119196
15.84 0.8942176
15.86 1.265959
15.88 1.44887
15.9 1.564825
15.92 1.678043
15.94 2.315124
15.96 1.583477
15.98 1.994148
16 1.143962
16.02 2.222054
16.04 2.230952
16.06 2.419866
16.08 2.596695
16.1 2.14479
16.12 1.666396
16.14 2.313039
16.16 1.594891
16.18 0.9886607
16.2 2.019028
16.22 1.072788
16.24 1.231727
16.26 0.8422145
16.28 0.7964453
16.3 0.853991
16.32 0.4508052
16.34 0.4543951
16.36 0.4642464
16.38 0.4659939
16.4 0.4563448
16.42 0.4521344
16.44 0.4546159
16.46 0.4635191
16.48 0.4672518
16.5 0.4647851
16.52 0.467894
16.54 0.4564265
16.56 0.4322612
16.58 0.4435369
16.6 0.4665029
16.62 0.4552198
16.64 0.4624663
16.66 0.4636002
16.68 0.4648922
16.7 0.4713275
16.72 0.4779124
16.74 0.4567546
16.76 0.4504715
16.78 0.4777288
16.8 0.4335024
16.82 0.4651345
16.84 0.4567551
16.86 0.4652417
16.88 0.4612207
16.9 0.4417296
16.92 0.4656449
16.94 0.4539825
16.96 0.4661277
16.98 0.4560158
17 0.4513866
17.02 0.4489154
17.04 0.4631144
17.06 0.4490547
17.08 0.4563168
17.1 0.4504993
17.12 0.4631146
17.14 0.461817
17.16 0.4601358
17.18 0.4548074
17.2 0.4619793
17.22 0.4557142
17.24 0.4739722
17.26 0.4608139
17.28 0.4639505
17.3 0.4778074
17.32 0.4509431
17.34 0.4590482
17.36 0.4486923
17.38 0.4687751
17.4 0.4613564
17.42 0.4476606
17.44 0.4701331
17.46 0.4644622
17.48 0.457028
17.5 0.4627637
17.52 0.4662618
17.54 0.4672526
17.56 0.4763665
17.58 0.4616823
17.6 0.4612478
17.62 0.4663153
17.64 0.4757631
17.66 0.4859526
17.68 0.4654298
17.7 0.4505832
17.72 0.4733656
17.74 0.5057174
17.76 0.8350303
17.78 0.4939126
17.8 0.8024489
17.82 0.4853862
17.84 0.4697336
17.86 0.476025
17.88 0.466315
17.9 0.4613297
17.92 0.4720704
17.94 0.4654293
17.96 0.4647841
17.98 0.4817681
18 0.4470739
18.02 0.4560976
18.04 0.464408
18.06 0.4623043
18.08 0.4567546
18.1 0.4671462
18.12 0.4578757
18.14 0.4545878
18.16 0.4649738
18.18 0.4706906
18.2 0.4704517
18.22 0.4668512
18.24 0.4548905
18.26 0.4671452
18.28 0.4610856
18.3 0.4784616
18.32 0.4717262
18.34 0.4571929
18.36 0.474658
18.38 0.4736294
18.4 0.4590475
18.42 0.4579851
18.44 0.468668
18.46 0.4598095
18.48 0.4657788
18.5 0.4686681
18.52 0.4481911
18.54 0.4620338
18.56 0.4401425
18.58 0.4665828
18.6 0.4663958
18.62 0.465296
18.64 0.4518023
18.66 0.4407381
18.68 0.4436777
18.7 0.4444662
18.72 0.4489147
18.74 0.4594014
18.76 0.4863382
18.78 0.4677874
18.8 0.4651073
18.82 0.4522445
18.84 0.4533487
18.86 0.447046
18.88 0.4630874
18.9 0.4601079
18.92 0.455549
18.94 0.4580391
18.96 0.4518295
18.98 0.4571102
19 0.4726524
19.02 0.4717259
19.04 0.4511376
19.06 0.4477437
19.08 0.4533485
19.1 0.4595922
19.12 0.4654838
19.14 0.4556864
19.16 0.4452243
19.18 0.46114
19.2 0.445337
19.22 0.4626288
19.24 0.4576572
19.26 0.4527964
19.28 0.4553297
19.3 0.4594832
19.32 0.4407092
19.34 0.4675736
19.36 0.4627635
19.38 0.4435656
19.4 0.45434
19.42 0.4357463
19.44 0.4539821
19.46 0.4581753
19.48 0.4433954
19.5 0.4677874
19.52 0.4594015
19.54 0.4501387
19.56 0.4656443
19.58 0.458367
19.6 0.4680281
19.62 0.4620877
19.64 0.4700522
19.66 0.447214
19.68 0.4566451
19.7 0.4666103
19.72 0.4507217
19.74 0.4536788
19.76 0.4432553
19.78 0.4696808
19.8 0.4926966
19.82 0.4720436
19.84 0.45511
19.86 0.4491381
19.88 0.4610042
19.9 0.4677876
19.92 0.4571103
19.94 0.45618
19.96 0.4486368
19.98 0.4576846
20 0.4535969
&
@target G0.S2
@type xy
0 1.743158
0.02 1.08508
0.04 1.333689
0.06 2.012145
0.08 1.259554
0.1 0.5282519
0.12 1.568462
0.14 1.353634
0.16 0.4597281
0.18 0.4804682
0.2 0.480234
0.22 0.4684016
0.24 0.4549999
0.26 0.468668
0.28 0.4248821
0.3 0.4454494
0.32 0.4444375
0.34 0.4670653
0.36 0.4499726
0.38 0.463708
0.4 0.4420974
0.42 0.465726
0.44 0.4431141
0.46 0.4560976
0.48 0.463762
0.5 0.4483867
0.52 0.4368635
0.54 0.4569739
0.56 0.4623044
0.58 0.4761827
0.6 0.4653225
0.62 0.4517466
0.64 0.4180311
0.66 0.4477169
0.68 0.454587
0.7 0.4550273
0.72 0.4566451
0.74 0.4454497
0.76 0.4369782
0.78 0.4674664
0.8 0.4686686
0.82 0.4157223
0.84 0.4739462
0.86 0.4710095
0.88 0.4577391
0.9 0.4465698
0.92 0.4716194
0.94 0.4459257
0.96 0.4816901
0.98 0.4567271
1 0.4373221
1.02 0.4602453
1.04 0.4607063
1.06 0.4390334
1.08 0.4541198
1.1 0.4616823
1.12 0.450361
1.14 0.4611669
1.16 0.4534867
1.18 0.4493327
1.2 0.4297963
1.22 0.4491656
1.24 0.4548897
1.26 0.4595922
1.28 0.4637352
1.3 0.4543949
1.32 0.4660737
1.34 0.4781741
1.36 0.4262632
1.38 0.4612477
1.4 0.4616819
1.42 0.4675738
1.44 0.4500555
1.46 0.4426343
1.48 0.4417292
1.5 0.4451123
1.52 0.4570282
1.54 0.4597825
1.56 0.4317989
1.58 0.4703719
1.6 0.4361768
1.62 0.4455052
1.64 0.47154
1.66 0.4597281
1.68 0.4640582
1.7 0.4533766
1.72 0.4272589
1.74 0.4680278
1.76 0.4282811
1.78 0.4428599
1.8 0.4414751
1.82 0.4728899
1.84 0.4494712
1.86 0.4597013
1.88 0.4524924
1.9 0.4513041
1.92 0.4625204
1.94 0.4651351
1.96 0.4511375
1.98 0.4517196
2 0.4609504
2.02 0.4036086
2.04 0.4355747
2.06 0.4565088
2.08 0.4635197
2.1 0.4652146
2.12 0.4287481
2.14 0.4731275
2.16 0.4584208
2.18 0.4619796
2.2 0.4602443
2.22 0.4628717
2.24 0.4473534
2.26 0.4640583
2.28 0.4530447
2.3 0.4716993
2.32 0.4214559
2.34 0.456782
2.36 0.472255
2.38 0.4733131
2.4 0.4666099
2.42 0.4610044
2.44 0.4473819
2.46 0.4820263
2.48 0.4263217
2.5 0.4304649
2.52 0.4265565
2.54 0.4665562
2.56 0.4474938
2.58 0.4645966
2.6 0.4656985
2.62 0.4645969
2.64 0.4851805
2.66 0.4590478
2.68 0.4699466
2.7 0.4757355
2.72 0.4353444
2.74 0.4122191
2.76 0.4487199
2.78 0.4576843
2.8 0.4676001
2.82 0.4534861
2.84 0.459619
2.86 0.4644089
2.88 0.4531558
2.9 0.452327
2.92 0.4589932
2.94 0.4679741
2.96 0.459293
2.98 0.4620333
3 0.4714078
3.02 0.4540091
3.04 0.4449162
3.06 0.4685344
3.08 0.4568643
3.1 0.4792971
3.12 0.4591566
3.14 0.4667444
3.16 0.4074928
3.18 0.4524651
3.2 0.4615732
3.22 0.4682677
3.24 0.4601087
3.26 0.4619797
3.28 0.4396876
3.3 0.4517465
3.32 0.4504994
3.34 0.4644888
3.36 0.4615466
3.38 0.4391474
3.4 0.4372925
3.42 0.4484692
3.44 0.4523831
3.46 0.4441002
3.48 0.464973
3.5 0.4635196
3.52 0.4212779
3.54 0.4648919
3.56 0.4484421
3.58 0.4592111
3.6 0.4599995
3.62 0.4635193
3.64 0.4563713
3.66 0.4746053
3.68 0.4077681
3.7 0.4317986
3.72 0.4848193
3.74 0.4524926
3.76 0.4597282
3.78 0.4508053
3.8 0.4206246
3.82 0.4739727
3.84 0.4782776
3.86 0.4473807
3.88 0.4577663
3.9 0.469282
3.92 0.4423231
3.94 0.4243232
3.96 0.4476048
3.98 0.4514693
4 0.4322324
4.02 0.4489149
4.04 0.4546158
4.06 0.4599456
4.08 0.4628718
4.1 0.4428318
4.12 0.4540374
4.14 0.401902
4.16 0.4621145
4.18 0.4631683
4.2 0.4394595
4.22 0.479401
4.24 0.4623314
4.26 0.4544503
4.28 0.4733661
4.3 0.435919
4.32 0.4209514
4.34 0.4409361
4.36 0.4284275
4.38 0.4208623
4.4 0.4381214
4.42 0.4497498
4.44 0.4206548
4.46 0.453018
4.48 0.4147891
4.5 0.453459
4.52 0.4800516
4.54 0.4571654
4.56 0.4576026
4.58 0.4746313
4.6 0.4703987
4.62 0.4829849
4.64 0.4688818
4.66 0.4805469
4.68 0.4611398
4.7 0.4362915
4.72 0.4611127
4.74 0.4385773
4.76 0.4410785
4.78 0.4482464
4.8 0.4577392
4.82 0.4502223
4.84 0.4257056
4.86 0.4642735
4.88 0.3956641
4.9 0.4245002
4.92 0.4418433
4.94 0.4263214
4.96 0.4501393
4.98 0.4172833
5 0.4455619
5.02 0.4593476
5.04 0.4236152
5.06 0.4500562
5.08 0.4419562
5.1 0.4615195
5.12 0.4557136
5.14 0.4723614
5.16 0.4401419
5.18 0.4656451
5.2 0.468455
5.22 0.4592393
5.24 0.4513873
5.26 0.4765761
5.28 0.4846131
5.3 0.4566186
5.32 0.4394602
5.34 0.43229
5.36 0.48169
5.38 0.458912
5.4 0.4576299
5.42 0.4560976
5.44 0.4538999
5.46 0.4568096
5.48 0.4346555
5.5 0.429098
5.52 0.424411
5.54 0.4455613
5.56 0.4616821
5.58 0.447716
5.6 0.4564254
5.62 0.4369497
5.64 0.4667442
5.66 0.4586938
5.68 0.4768911
5.7 0.4477452
5.72 0.4266441
5.74 0.4486088
5.76 0.461357
5.78 0.4680542
5.8 0.4519683
5.82 0.4633307
5.84 0.4185995
5.86 0.4174025
5.88 0.4437622
5.9 0.441758
5.92 0.4538998
5.94 0.4594837
5.96 0.4610044
5.98 0.4466262
6 0.4492769
6.02 0.4370356
6.04 0.475657
6.06 0.4703717
6.08 0.4362914
6.1 0.4442403
6.12 0.4567275
6.14 0.4530454
6.16 0.4623313
6.18 0.4825459
6.2 0.4527687
6.22 0.4618175
6.24 0.4470454
6.26 0.4623849
6.28 0.4628442
6.3 0.4200599
6.32 0.4055248
6.34 0.4646233
6.36 0.4596199
6.38 0.4574937
6.4 0.4580941
6.42 0.4287774
6.44 0.4490267
6.46 0.4589117
6.48 0.4674937
6.5 0.4499166
6.52 0.4631682
6.54 0.4618165
6.56 0.4803384
6.58 0.4534584
6.6 0.4622227
6.62 0.4716996
6.64 0.4509986
6.66 0.4528797
6.68 0.4551371
6.7 0.4566725
6.72 0.4357178
6.74 0.4262045
6.76 0.4082281
6.78 0.4157524
6.8 0.456125
6.82 0.4245285
6.84 0.4514696
6.86 0.4430014
6.88 0.4494724
6.9 0.4605977
6.92 0.452797
6.94 0.4425499
6.96 0.4412198
6.98 0.4623315
7 0.45
7.02 0.4566727
7.04 0.4539266
7.06 0.4722551
7.08 0.4481902
7.1 0.4509159
7.12 0.4518024
7.14 0.4452247
7.16 0.4623316
7.18 0.4602444
7.2 0.4195236
7.22 0.4491387
7.24 0.4409364
7.26 0.466342
7.28 0.4652426
7.3 0.4258231
7.32 0.4337623
7.34 0.4631681
7.36 0.466208
7.38 0.4126139
7.4 0.4666101
7.42 0.45412
7.44 0.4334456
7.46 0.4648657
7.48 0.4681343
7.5 0.4520508
7.52 0.4574108
7.54 0.4093288
7.56 0.4459536
7.58 0.4520505
7.6 0.4513032
7.62 0.4564542
7.64 0.4533484
7.66 0.4518303
7.68 0.4267608
7.7 0.4254706
7.72 0.4083199
7.74 0.4193743
7.76 0.4506936
7.78 0.3951268
7.8 0.4283109
7.82 0.4156926
7.84 0.4421541
7.86 0.4618169
7.88 0.4731277
7.9 0.4404823
7.92 0.4452243
7.94 0.4463743
7.96 0.4591576
7.98 0.4557688
8 0.4574934
8.02 0.4467936
8.04 0.4915541
8.06 0.457657
8.08 0.4836585
8.1 0.4581211
8.12 0.4053401
8.14 0.4539277
8.16 0.4649735
8.18 0.4555492
8.2 0.4469065
8.22 0.4603805
8.24 0.4627093
8.26 0.4627357
8.28 0.4758413
8.3 0.475421
8.32 0.4678404
8.34 0.4579573
8.36 0.4540925
8.38 0.4587757
8.4 0.4498053
8.42 0.4401705
8.44 0.4484979
8.46 0.4384918
8.48 0.4748421
8.5 0.4286312
8.52 0.4598917
8.54 0.4686149
8.56 0.4524657
8.58 0.464785
8.6 0.4702123
8.62 0.4624392
8.64 0.4645692
8.66 0.4656714
8.68 0.4780431
8.7 0.4606787
8.72 0.4828306
8.74 0.4659667
8.76 0.456645
8.78 0.4582575
8.8 0.4564539
8.82 0.4615736
8.84 0.4365206
8.86 0.4457298
8.88 0.4355744
8.9 0.4644352
8.92 0.4557954
8.94 0.4648111
8.96 0.4493607
8.98 0.4728902
9 0.456646
9.02 0.4821042
9.04 0.422167
9.06 0.4926457
9.08 0.4764711
9.1 0.4586391
9.12 0.451968
9.14 0.4614651
9.16 0.4583666
9.18 0.4169835
9.2 0.4726787
9.22 0.4652682
9.24 0.4523827
9.26 0.4542578
9.28 0.4623313
9.3 0.4560977
9.32 0.4523831
9.34 0.4445789
9.36 0.4888255
9.38 0.425147
9.4 0.4552473
9.42 0.4516635
9.44 0.4725198
9.46 0.4787748
9.48 0.466181
9.5 0.466101
9.52 0.4823123
9.54 0.4588304
9.56 0.4222257
9.58 0.464274
9.6 0.4394881
9.62 0.4511376
9.64 0.464812
9.66 0.4524657
9.68 0.4596193
9.7 0.4405957
9.72 0.4567547
9.74 0.4748947
9.76 0.4690414
9.78 0.4461781
9.8 0.44699
9.82 0.458639
9.84 0.4617899
9.86 0.4654572
9.88 0.4458141
9.9 0.4726782
9.92 0.4653496
9.94 0.4501666
9.96 0.4332436
9.98 0.4576842
10 0.4583121
10.02 0.4468776
10.04 0.4364056
10.06 0.4571928
10.08 0.4595105
10.1 0.4639234
10.12 0.45456
10.14 0.4656987
10.16 0.4567824
10.18 0.4157526
10.2 0.4407385
10.22 0.451968
10.24 0.4665562
10.26 0.4323771
10.28 0.4451958
10.3 0.4315089
10.32 0.4639776
10.34 0.4637079
10.36 0.4689083
10.38 0.4419554
10.4 0.4191954
10.42 0.4578752
10.44 0.4216045
10.46 0.4804679
10.48 0.4535696
10.5 0.4353732
10.52 0.4589668
10.54 0.4622501
10.56 0.417912
10.58 0.4033919
10.6 0.4438467
10.62 0.4380927
10.64 0.4416445
10.66 0.407492
10.68 0.4394886
10.7 0.451885
10.72 0.4151513
10.74 0.4682149
10.76 0.4746051
10.78 0.4352586
10.8 0.4462619
10.82 0.4495833
10.84 0.4607058
10.86 0.4642735
10.88 0.4595918
10.9 0.4747636
10.92 0.4597282
10.94 0.4348851
10.96 0.4421819
10.98 0.435574
11 0.4714075
11.02 0.4302903
11.04 0.4647851
11.06 0.4490547
11.08 0.4537067
11.1 0.465886
11.12 0.4376639
11.14 0.4413052
11.16 0.4676
11.18 0.4609226
11.2 0.4573018
11.22 0.4705319
11.24 0.461248
11.26 0.4587216
11.28 0.4648655
11.3 0.4554398
11.32 0.4727845
11.34 0.4521892
11.36 0.4497219
11.38 0.4680545
11.4 0.4598639
11.42 0.4477999
11.44 0.4532384
11.46 0.4719646
11.48 0.4613838
11.5 0.4623852
11.52 0.4680004
11.54 0.4477441
11.56 0.4497497
11.58 0.4593747
11.6 0.470266
11.62 0.4577666
11.64 0.4698399
11.66 0.4496942
11.68 0.4662082
11.7 0.4647853
11.72 0.4649999
11.74 0.4493888
11.76 0.4446348
11.78 0.4635187
11.8 0.4242938
11.82 0.4544508
11.84 0.4638421
11.86 0.4511656
11.88 0.4299417
11.9 0.4378928
11.92 0.4641656
11.94 0.4632767
11.96 0.4564258
11.98 0.4620064
12 0.4635465
12.02 0.4330414
12.04 0.4652144
12.06 0.4385775
12.08 0.4618986
12.1 0.4529342
12.12 0.4563441
12.14 0.4614106
12.16 0.4792443
12.18 0.4597278
12.2 0.473445
12.22 0.4532934
12.24 0.4262333
12.26 0.4756836
12.28 0.4237038
12.3 0.4510272
12.32 0.4612486
12.34 0.4623309
12.36 0.465698
12.38 0.4188074
12.4 0.4347706
12.42 0.4407378
12.44 0.4518844
12.46 0.4684283
12.48 0.4476883
12.5 0.4645429
12.52 0.4518852
12.54 0.4579578
12.56 0.4491383
12.58 0.4627091
12.6 0.4430296
12.62 0.4654564
12.64 0.4637342
12.66 0.4767079
12.68 0.4532936
12.7 0.4795305
12.72 0.4459262
12.74 0.486981
12.76 0.4525756
12.78 0.4539
12.8 0.4802346
12.82 0.4446347
12.84 0.4317691
12.86 0.4544775
12.88 0.4695744
12.9 0.4563175
12.92 0.4595105
12.94 0.4320301
12.96 0.4630334
12.98 0.4813007
13 0.4728909
13.02 0.4685347
13.04 0.4775719
13.06 0.4619789
13.08 0.4802602
13.1 0.4445782
13.12 0.4650002
13.14 0.4455615
13.16 0.42397
13.18 0.4557686
13.2 0.4170433
13.22 0.4461499
13.24 0.4530455
13.26 0.4460378
13.28 0.4460101
13.3 0.4309877
13.32 0.4257346
13.34 0.4396012
13.36 0.4469898
13.38 0.4557681
13.4 0.4593749
13.42 0.4508327
13.44 0.4545606
13.46 0.4329842
13.48 0.4979457
13.5 0.4779121
13.52 0.4611389
13.54 0.4834503
13.56 0.4732075
13.58 0.4570834
13.6 0.4435365
13.62 0.4707705
13.64 0.45467
13.66 0.4396871
13.68 0.4717255
13.7 0.4730749
13.72 0.4724937
13.74 0.4613567
13.76 0.4593474
13.78 0.459293
13.8 0.4767077
13.82 0.4653493
13.84 0.454175
13.86 0.430116
13.88 0.4856435
13.9 0.4748941
13.92 0.4474649
13.94 0.4637349
13.96 0.4632764
13.98 0.4603527
14 0.4501389
14.02 0.4753947
14.04 0.4827265
14.06 0.4639231
14.08 0.4743679
14.1 0.4602445
14.12 0.4594834
14.14 0.4191968
14.16 0.4354879
14.18 0.4429734
14.2 0.4654834
14.22 0.4593745
14.24 0.4295641
14.26 0.4586123
14.28 0.4633571
14.3 0.4788003
14.32 0.4556587
14.34 0.457739
14.36 0.4718581
14.38 0.4744731
14.4 0.4248243
14.42 0.4612485
14.44 0.4367211
14.46 0.4566727
14.48 0.4794272
14.5 0.4616554
14.52 0.4471299
14.54 0.4413044
14.56 0.4643806
14.58 0.4692812
14.6 0.4628985
14.62 0.4690687
14.64 0.4766025
14.66 0.421545
14.68 0.9035208
14.7 0.4704522
14.72 0.4554944
14.74 0.4547809
14.76 0.4920878
14.78 0.4568635
14.8 0.4398294
14.82 0.4728896
14.84 0.480885
14.86 0.469681
14.88 0.4537895
14.9 0.4484971
14.92 0.4704254
14.94 0.4633844
14.96 0.4778338
14.98 0.4478001
15 0.4662081
15.02 0.4639236
15.04 0.4188076
15.06 0.4604608
15.08 0.4494998
15.1 0.467386
15.12 0.4674393
15.14 0.4640312
15.16 0.4750262
15.18 0.4673862
15.2 0.4798173
15.22 0.4809363
15.24 0.4566733
15.26 0.4455617
15.28 0.4216034
15.3 0.4510546
15.32 0.432695
15.34 0.4406244
15.36 0.4677072
15.38 0.4182405
15.4 0.4731277
15.42 0.4677072
15.44 0.4818714
15.46 0.4553296
15.48 0.4765762
15.5 0.4820015
15.52 0.4502775
15.54 0.4499167
15.56 0.4454489
15.58 0.4488043
15.6 0.4549178
15.62 0.4577662
15.64 0.4499998
15.66 0.4344542
15.68 0.4402843
15.7 0.4301161
15.72 0.4746313
15.74 0.4672796
15.76 0.4529349
15.78 0.458802
15.8 0.4522448
15.82 0.4367203
15.84 0.4400567
15.86 0.4612485
15.88 0.4686688
15.9 0.4684281
15.92 0.4700526
15.94 0.463304
15.96 0.4378354
15.98 0.4678411
16 0.4454492
16.02 0.419464
16.04 0.4693878
16.06 0.4307257
16.08 0.4254701
16.1 0.4520507
16.12 0.448414
16.14 0.4617903
16.16 0.4247647
16.18 0.4464583
16.2 0.4456737
16.22 0.4194343
16.24 0.4214852
16.26 0.4602176
16.28 0.4518851
16.3 0.4254702
16.32 0.445786
16.34 0.448246
16.36 0.4891065
16.38 0.4480516
16.4 0.4571927
16.42 0.4719636
16.44 0.4619794
16.46 0.4304938
16.48 0.4280478
16.5 0.4530168
16.52 0.4517471
16.54 0.4021503
16.56 0.4654301
16.58 0.461655
16.6 0.4589662
16.62 0.4411914
16.64 0.4676535
16.66 0.4870832
16.68 0.4710097
16.7 0.4465423
16.72 0.4665296
16.74 0.4754206
16.76 0.438549
16.78 0.44601
16.8 0.4924679
16.82 0.4940898
16.84 0.4318856
16.86 0.4530733
16.88 0.4744213
16.9 0.4670654
16.92 0.4533766
16.94 0.4523827
16.96 0.4648112
16.98 0.4315376
17 0.4265561
17.02 0.4709034
17.04 0.4321164
17.06 0.476472
17.08 0.4710096
17.1 0.5167933
17.12 0.478775
17.14 0.4557137
17.16 0.4210399
17.18 0.4598642
17.2 0.4783565
17.22 0.4639236
17.24 0.4588298
17.26 0.4378074
17.28 0.4674129
17.3 0.4625471
17.32 0.4523828
17.34 0.4501668
17.36 0.4548074
17.38 0.4567824
17.4 0.4696272
17.42 0.4654031
17.44 0.462412
17.46 0.4572199
17.48 0.4674663
17.5 0.4720696
17.52 0.4573295
17.54 0.4564535
17.56 0.444438
17.58 0.4549176
17.6 0.4574658
17.62 0.4497221
17.64 0.4220192
17.66 0.4516911
17.68 0.455933
17.7 0.4543943
17.72 0.4570829
17.74 0.4514697
17.76 0.4502508
17.78 0.4618981
17.8 0.4483859
17.82 0.4554666
17.84 0.4517743
17.86 0.4631142
17.88 0.433446
17.9 0.4411631
17.92 0.4480514
17.94 0.4578753
17.96 0.4576572
17.98 0.4382923
18 0.444466
18.02 0.423261
18.04 0.4498889
18.06 0.4265267
18.08 0.4608691
18.1 0.450361
18.12 0.4523832
18.14 0.4452239
18.16 0.4408514
18.18 0.4409932
18.2 0.4385775
18.22 0.4277261
18.24 0.4557138
18.26 0.453128
18.28 0.4548618
18.3 0.4700004
18.32 0.4364057
18.34 0.4458141
18.36 0.4474652
18.38 0.4733129
18.4 0.4661272
18.42 0.4260575
18.44 0.4116434
18.46 0.4531281
18.48 0.4608143
18.5 0.4506108
18.52 0.4597277
18.54 0.4374359
18.56 0.4609239
18.58 0.4631954
18.6 0.4552746
18.62 0.4527969
18.64 0.461248
18.66 0.4453653
18.68 0.4596193
18.7 0.6007913
18.72 0.4839937
18.74 0.4394598
18.76 0.4635735
18.78 0.4289813
18.8 0.4561255
18.82 0.4486092
18.84 0.454175
18.86 0.4427471
18.88 0.4490545
18.9 0.493457
18.92 0.4892854
18.94 0.4530181
18.96 0.4419279
18.98 0.4940399
19 0.4699194
19.02 0.4456735
19.04 0.4638426
19.06 0.466342
19.08 0.4513313
19.1 0.4257641
19.12 0.4545871
19.14 0.4633843
19.16 0.4433109
19.18 0.4746048
19.2 0.4095426
19.22 0.4495553
19.24 0.4282517
19.26 0.4386348
19.28 0.4248825
19.3 0.445281
19.32 0.4405963
19.34 0.4428604
19.36 0.4588299
19.38 0.4597276
19.4 0.4759202
19.42 0.4297963
19.44 0.4737877
19.46 0.4218112
19.48 0.4512488
19.5 0.4671459
19.52 0.46984
19.54 0.4669845
19.56 0.4509987
19.58 0.4676809
19.6 0.4498053
19.62 0.4680276
19.64 0.4915541
19.66 0.46661
19.68 0.4691482
19.7 0.4485816
19.72 0.4491376
19.74 0.4785654
19.76 0.4274637
19.78 0.4380066
19.8 0.4463462
19.82 0.4446908
19.84 0.4422953
19.86 0.4551377
19.88 0.439687
19.9 0.4681344
19.92 0.4283689
19.94 0.4358324
19.96 0.4573298
19.98 0.4587213
20 0.4761824
&
@target G1.S0
@type xy
0 289
0.02 1312
0.04 822
0.06 88
0.08 1073
0.1 1865
0.12 625
0.14 829
0.16 10290
0.18 11169
0.2 10680
0.22 10042
0.24 10346
0.26 10683
0.28 10583
0.3 9652
0.32 10591
0.34 8982
0.36 9634
0.38 9351
0.4 9842
0.42 10194
0.44 10480
0.46 10437
0.48 9330
0.5 11043
0.52 8993
0.54 10102
0.56 8760
0.58 9253
0.6 8881
0.62 10584
0.64 9627
0.66 10251
0.68 8520
0.7 10200
0.72 11278
0.74 10036
0.76 9748
0.78 10391
0.8 8982
0.82 8910
0.84 9964
0.86 9337
0.88 7607
0.9 8447
0.92 8460
0.94 8831
0.96 9327
0.98 8455
1 7160
1.02 7293
1.04 7352
1.06 6802
1.08 8927
1.1 7047
1.12 6398
1.14 8229
1.16 7392
1.18 8709
1.2 8643
1.22 7252
1.24 8118
1.26 7345
1.28 6569
1.3 7511
1.32 7838
1.34 7735
1.36 9670
1.38 9202
1.4 9021
1.42 8252
1.44 7876
1.46 6803
1.48 6344
1.5 5876
1.52 7845
1.54 7270
1.56 8068
1.58 9041
1.6 8275
1.62 8505
1.64 8552
1.66 9745
1.68 8519
1.7 7446
1.72 6716
1.74 7076
1.76 8640
1.78 6653
1.8 7674
1.82 8804
1.84 8778
1.86 8093
1.88 8088
1.9 7915
1.92 9314
1.94 8295
1.96 8534
1.98 8324
2 8371
2.02 7658
2.04 8452
2.06 9663
2.08 9487
2.1 8932
2.12 7829
2.14 6641
2.16 6792
2.18 6459
2.2 7132
2.22 6929
2.24 8344
2.26 7557
2.28 8232
2.3 7539
2.32 8477
2.34 7792
2.36 7230
2.38 6465
2.4 6554
2.42 5664
2.44 5996
2.46 5396
2.48 6413
2.5 6822
2.52 8733
2.54 7720
2.56 7114
2.58 8967
2.6 8381
2.62 8314
2.64 9117
2.66 7598
2.68 8964
2.7 7611
2.72 8214
2.74 8499
2.76 7866
2.78 5825
2.8 7442
2.82 9227
2.84 6890
2.86 7092
2.88 9334
2.9 7251
2.92 6193
2.94 7991
2.96 7296
2.98 6557
3 7562
3.02 6170
3.04 7090
3.06 6710
3.08 7954
3.1 7832
3.12 8929
3.14 7400
3.16 7417
3.18 9068
3.2 6423
3.22 7144
3.24 6919
3.26 5634
3.28 6559
3.3 5190
3.32 6240
3.34 5746
3.36 8334
3.38 7945
3.4 7852
3.42 7650
3.44 9123
3.46 8340
3.48 8357
3.5 8228
3.52 9615
3.54 7418
3.56 6956
3.58 8254
3.6 7599
3.62 8148
3.64 8277
3.66 7601
3.68 7461
3.7 6933
3.72 7920
3.74 6415
3.76 6466
3.78 8174
3.8 7692
3.82 7172
3.84 7262
3.86 8894
3.88 8750
3.9 7893
3.92 7772
3.94 8351
3.96 8150
3.98 8933
4 9818
4.02 9536
4.04 9809
4.06 8005
4.08 8196
4.1 9599
4.12 10079
4.14 9702
4.16 9609
4.18 9650
4.2 10313
4.22 10039
4.24 9968
4.26 9267
4.28 9771
4.3 9960
4.32 10727
4.34 11132
4.36 9351
4.38 10428
4.4 10366
4.42 9083
4.44 8514
4.46 8881
4.48 9183
4.5 8508
4.52 9306
4.54 9082
4.56 9209
4.58 9607
4.6 8946
4.62 9489
4.64 9998
4.66 9613
4.68 10049
4.7 8634
4.72 10093
4.74 10290
4.76 10558
4.78 8599
4.8 8883
4.82 9250
4.84 7861
4.86 8448
4.88 8188
4.9 7425
4.92 7720
4.94 7739
4.96 8926
4.98 8164
5 7511
5.02 7236
5.04 6503
5.06 6322
5.08 6372
5.1 6241
5.12 6732
5.14 6548
5.16 6600
5.18 7167
5.2 8339
5.22 7726
5.24 6737
5.26 8443
5.28 8239
5.3 7249
5.32 6114
5.34 5834
5.36 7157
5.38 8309
5.4 8996
5.42 7209
5.44 8602
5.46 8430
5.48 9972
5.5 6865
5.52 8438
5.54 7565
5.56 7032
5.58 7706
5.6 7814
5.62 7630
5.64 6563
5.66 8032
5.68 6356
5.7 6776
5.72 6862
5.74 7277
5.76 7131
5.78 7356
5.8 7607
5.82 8383
5.84 9305
5.86 9269
5.88 7726
5.9 8097
5.92 7908
5.94 7647
5.96 7682
5.98 8179
6 7992
6.02 9483
6.04 8025
6.06 7995
6.08 7566
6.1 8384
6.12 6925
6.14 6813
6.16 6764
6.18 7200
6.2 7346
6.22 6798
6.24 7541
6.26 6758
6.28 8059
6.3 8083
6.32 8047
6.34 7683
6.36 7664
6.38 7832
6.4 6908
6.42 7502
6.44 8635
6.46 7706
6.48 8158
6.5 7509
6.52 7478
6.54 7983
6.56 6536
6.58 7254
6.6 8287
6.62 8520
6.64 8093
6.66 8417
6.68 8044
6.7 9597
6.72 9760
6.74 8167
6.76 9069
6.78 8502
6.8 8552
6.82 9116
6.84 8757
6.86 8567
6.88 8543
6.9 8322
6.92 8959
6.94 7603
6.96 7286
6.98 6705
7 7269
7.02 8839
7.04 7684
7.06 7399
7.08 8248
7.1 7759
7.12 7188
7.14 6970
7.16 7146
7.18 6870
7.2 7638
7.22 6911
7.24 6302
7.26 5491
7.28 7913
7.3 7044
7.32 8455
7.34 7476
7.36 8726
7.38 7885
7.4 8713
7.42 8668
7.44 8562
7.46 8767
7.48 9061
7.5 9473
7.52 8336
7.54 7152
7.56 6971
7.58 6163
7.6 7319
7.62 7265
7.64 7292
7.66 7698
7.68 8654
7.7 10293
7.72 9229
7.74 9738
7.76 8851
7.78 8146
7.8 9501
7.82 9749
7.84 9950
7.86 8040
7.88 8892
7.9 9228
7.92 8205
7.94 8765
7.96 9104
7.98 9419
8 10828
8.02 9299
8.04 9566
8.06 9736
8.08 8913
8.1 9012
8.12 9372
8.14 9251
8.16 7874
8.18 9158
8.2 9484
8.22 9520
8.24 10054
8.26 8868
8.28 9327
8.3 9798
8.32 9581
8.34 8018
8.36 8102
8.38 8312
8.4 6922
8.42 6426
8.44 6482
8.46 7815
8.48 8216
8.5 6097
8.52 7188
8.54 6147
8.56 6165
8.58 5115
8.6 4603
8.62 4618
8.64 5526
8.66 5315
8.68 5710
8.7 5331
8.72 5059
8.74 5188
8.76 5418
8.78 2875
8.8 4095
8.82 4304
8.84 4094
8.86 3605
8.88 3193
8.9 3074
8.92 3412
8.94 4061
8.96 6383
8.98 4427
9 4316
9.02 4419
9.04 4868
9.06 3759
9.08 4268
9.1 3930
9.12 4999
9.14 4989
9.16 5186
9.18 3185
9.2 4162
9.22 2640
9.24 3326
9.26 4367
9.28 3890
9.3 2092
9.32 2283
9.34 4114
9.36 4143
9.38 5114
9.4 7237
9.42 7793
9.44 8449
9.46 8187
9.48 8961
9.5 8736
9.52 8114
9.54 7904
9.56 8481
9.58 10545
9.6 10337
9.62 8788
9.64 9028
9.66 8460
9.68 8113
9.7 8663
9.72 8412
9.74 9129
9.76 8423
9.78 9543
9.8 8429
9.82 7883
9.84 8931
9.86 9994
9.88 8508
9.9 9924
9.92 9054
9.94 9501
9.96 9418
9.98 9001
10 8968
10.02 9451
10.04 8370
10.06 9357
10.08 8676
10.1 7464
10.12 7614
10.14 6648
10.16 7906
10.18 6767
10.2 7852
10.22 8725
10.24 8850
10.26 7909
10.28 7618
10.3 7540
10.32 7829
10.34 8660
10.36 9343
10.38 10047
10.4 9263
10.42 8456
10.44 8842
10.46 9372
10.48 7972
10.5 8215
10.52 8131
10.54 9189
10.56 9611
10.58 7899
10.6 9756
10.62 7580
10.64 6419
10.66 7808
10.68 8072
10.7 9689
10.72 8994
10.74 8810
10.76 10258
10.78 8762
10.8 10142
10.82 10096
10.84 10209
10.86 9397
10.88 9295
10.9 9852
10.92 10157
10.94 9775
10.96 9463
10.98 8648
11 9364
11.02 10468
11.04 9979
11.06 10245
11.08 10949
11.1 9647
11.12 9119
11.14 9381
11.16 10079
11.18 8377
11.2 9193
11.22 8690
11.24 9073
11.26 9116
11.28 9468
11.3 9107
11.32 9192
11.34 9545
11.36 9591
11.38 9983
11.4 9020
11.42 9491
11.44 10100
11.46 8482
11.48 8938
11.5 8560
11.52 8107
11.54 8631
11.56 8050
11.58 8060
11.6 8263
11.62 7772
11.64 7274
11.66 8061
11.68 8364
11.7 7402
11.72 7844
11.74 8577
11.76 6766
11.78 7014
11.8 9342
11.82 7308
11.84 7197
11.86 7600
11.88 8019
11.9 9140
11.92 8225
11.94 10117
11.96 8998
11.98 9719
12 8332
12.02 7634
12.04 7221
12.06 8460
12.08 7310
12.1 7812
12.12 9177
12.14 9015
12.16 9425
12.18 9060
12.2 8053
12.22 10073
12.24 9088
12.26 9708
12.28 8903
12.3 8940
12.32 8356
12.34 9045
12.36 7954
12.38 8078
12.4 8981
12.42 8759
12.44 8599
12.46 8424
12.48 8412
12.5 7492
12.52 7845
12.54 7673
12.56 8304
12.58 7074
12.6 5942
12.62 3964
12.64 4234
12.66 3803
12.68 3858
12.7 4549
12.72 5308
12.74 3590
12.76 5441
12.78 6968
12.8 7292
12.82 8136
12.84 8182
12.86 6056
12.88 6678
12.9 6952
12.92 8477
12.94 6887
12.96 5890
12.98 4964
13 5272
13.02 6117
13.04 6051
13.06 6249
13.08 6382
13.1 7116
13.12 7566
13.14 6688
13.16 5498
13.18 7079
13.2 7417
13.22 7814
13.24 6376
13.26 4919
13.28 5928
13.3 6784
13.32 7204
13.34 7471
13.36 8551
13.38 7250
13.4 8199
13.42 7856
13.44 7039
13.46 7555
13.48 4821
13.5 3749
13.52 4468
13.54 5312
13.56 6174
13.58 6247
13.6 7267
13.62 6907
13.64 7329
13.66 8665
13.68 10515
13.7 8531
13.72 9562
13.74 9189
13.76 9801
13.78 8236
13.8 9114
13.82 9489
13.84 9250
13.86 7710
13.88 8149
13.9 8108
13.92 8041
13.94 8351
13.96 9338
13.98 10466
14 10056
14.02 10898
14.04 9985
14.06 8389
14.08 7513
14.1 6995
14.12 6521
14.14 5525
14.16 4587
14.18 4447
14.2 4363
14.22 5811
14.24 5194
14.26 5875
14.28 4976
14.3 4910
14.32 4134
14.34 4103
14.36 2121
14.38 2578
14.4 2778
14.42 1846
14.44 3776
14.46 2856
14.48 4029
14.5 4484
14.52 3831
14.54 3123
14.56 3206
14.58 3967
14.6 4350
14.62 4041
14.64 3725
14.66 4715
14.68 2360
14.7 2168
14.72 2090
14.74 2401
14.76 2924
14.78 3586
14.8 4917
14.82 3965
14.84 2508
14.86 2684
14.88 3253
14.9 3029
14.92 3437
14.94 3328
14.96 3401
14.98 3657
15 3840
15.02 5457
15.04 5740
15.06 4705
15.08 5118
15.1 5591
15.12 6538
15.14 5754
15.16 4792
15.18 4269
15.2 5275
15.22 4384
15.24 4310
15.26 6454
15.28 6840
15.3 6563
15.32 4736
15.34 5238
15.36 4519
15.38 5945
15.4 6876
15.42 8282
15.44 7145
15.46 8250
15.48 8268
15.5 10210
15.52 10433
15.54 11826
15.56 11233
15.58 10142
15.6 9874
15.62 10747
15.64 11057
15.66 10010
15.68 10050
15.7 10764
15.72 10752
15.74 11357
15.76 9694
15.78 9521
15.8 10319
15.82 10033
15.84 9244
15.86 9649
15.88 10310
15.9 11328
15.92 10007
15.94 9549
15.96 10843
15.98 10682
16 10677
16.02 10392
16.04 10858
16.06 10213
16.08 10232
16.1 9394
16.12 10066
16.14 9979
16.16 10207
16.18 11435
16.2 11157
16.22 10296
16.24 11122
16.26 11177
16.28 10426
16.3 11518
16.32 9917
16.34 9875
16.36 8898
16.38 7977
16.4 7902
16.42 8444
16.44 8028
16.46 7997
16.48 8553
16.5 8707
16.52 7791
16.54 8146
16.56 8004
16.58 7420
16.6 8924
16.62 9044
16.64 6603
16.66 7492
16.68 8309
16.7 7565
16.72 8225
16.74 7349
16.76 8435
16.78 6743
16.8 5345
16.82 5360
16.84 4189
16.86 5608
16.88 6177
16.9 6828
16.92 6122
16.94 6759
16.96 6399
16.98 7800
17 5425
17.02 5607
17.04 6985
17.06 6690
17.08 5715
17.1 6866
17.12 6291
17.14 6076
17.16 7081
17.18 8132
17.2 9257
17.22 6949
17.24 6684
17.26 7366
17.28 7122
17.3 8365
17.32 6826
17.34 7221
17.36 8609
17.38 7964
17.4 7596
17.42 7918
17.44 7971
17.46 8374
17.48 7537
17.5 7581
17.52 7659
17.54 7126
17.56 8635
17.58 9638
17.6 9302
17.62 8895
17.64 9586
17.66 10675
17.68 9339
17.7 8928
17.72 9458
17.74 10629
17.76 9375
17.78 9890
17.8 11130
17.82 7975
17.84 9966
17.86 10162
17.88 10187
17.9 8757
17.92 9404
17.94 9253
17.96 9996
17.98 9365
18 7653
18.02 8351
18.04 9272
18.06 8620
18.08 8844
18.1 9300
18.12 8587
18.14 10978
18.16 9694
18.18 9186
18.2 8122
18.22 8660
18.24 9852
18.26 10116
18.28 8197
18.3 9510
18.32 9926
18.34 8804
18.36 7828
18.38 6615
18.4 7405
18.42 7134
18.44 6543
18.46 8006
18.48 7128
18.5 5371
18.52 6531
18.54 5557
18.56 7216
18.58 5355
18.6 4471
18.62 5758
18.64 6509
18.66 6119
18.68 4854
18.7 4907
18.72 5819
18.74 6375
18.76 7194
18.78 7483
18.8 7724
18.82 6033
18.84 5728
18.86 6298
18.88 7164
18.9 6925
18.92 6751
18.94 7223
18.96 6445
18.98 6739
19 7960
19.02 8485
19.04 7501
19.06 8143
19.08 7980
19.1 8397
19.12 7937
19.14 6614
19.16 5750
19.18 7318
19.2 6550
19.22 7360
19.24 5883
19.26 4939
19.28 5155
19.3 4428
19.32 4564
19.34 4795
19.36 5891
19.38 5892
19.4 6678
19.42 5534
19.44 5954
19.46 7407
19.48 7246
19.5 7192
19.52 7236
19.54 4275
19.56 5907
19.58 8078
19.6 7674
19.62 8360
19.64 8510
19.66 7484
19.68 8446
19.7 7885
19.72 7282
19.74 7340
19.76 7436
19.78 7263
19.8 7623
19.82 6955
19.84 6451
19.86 6897
19.88 7588
19.9 5455
19.92 6140
19.94 6063
19.96 6013
19.98 5993
20 5135
&
@target G1.S1
@type xy
0 0
0.02 227
0.04 0
0.06 6
0.08 0
0.1 70
0.12 0
0.14 148
0.16 643
0.18 250
0.2 634
0.22 761
0.24 884
0.26 398
0.28 461
0.3 1031
0.32 1501
0.34 814
0.36 810
0.38 783
0.4 969
0.42 1032
0.44 983
0.46 1098
0.48 1713
0.5 1184
0.52 1752
0.54 1689
0.56 2362
0.58 2680
0.6 452
0.62 147
0.64 823
0.66 755
0.68 1324
0.7 191
0.72 225
0.74 574
0.76 540
0.78 219
0.8 1334
0.82 1368
0.84 1331
0.86 1481
0.88 2375
0.9 2101
0.92 1764
0.94 1542
0.96 1944
0.98 2625
1 3447
1.02 3629
1.04 3057
1.06 2486
1.08 2394
1.1 3030
1.12 3402
1.14 3215
1.16 2820
1.18 1670
1.2 3496
1.22 4263
1.24 3845
1.26 3651
1.28 3009
1.3 2664
1.32 4562
1.34 3093
1.36 918
1.38 1485
1.4 1964
1.42 2502
1.44 2457
1.46 3616
1.48 4318
1.5 5380
1.52 3925
1.54 4493
1.56 2403
1.58 2084
1.6 1488
1.62 1853
1.64 1390
1.66 1501
1.68 1427
1.7 2074
1.72 3154
1.74 3149
1.76 2692
1.78 2753
1.8 2694
1.82 1771
1.84 1466
1.86 2336
1.88 2377
1.9 2063
1.92 2098
1.94 3164
1.96 1470
1.98 1635
2 1882
2.02 1858
2.04 830
2.06 644
2.08 1181
2.1 1908
2.12 2520
2.14 4190
2.16 5114
2.18 4772
2.2 4020
2.22 3602
2.24 2468
2.26 3050
2.28 1927
2.3 2436
2.32 1894
2.34 2994
2.36 3479
2.38 3614
2.4 5274
2.42 5260
2.44 4699
2.46 5031
2.48 4173
2.5 3576
2.52 2845
2.54 3165
2.56 3124
2.58 3128
2.6 2878
2.62 2318
2.64 3068
2.66 3025
2.68 1746
2.7 2229
2.72 2985
2.74 2422
2.76 2930
2.78 3935
2.8 3512
2.82 2603
2.84 3628
2.86 3453
2.88 2872
2.9 3744
2.92 5923
2.94 2750
2.96 2803
2.98 3628
3 4098
3.02 5194
3.04 4459
3.06 3705
3.08 3589
3.1 2863
3.12 3269
3.14 3724
3.16 3210
3.18 2920
3.2 5043
3.22 3740
3.24 3433
3.26 4505
3.28 5555
3.3 4619
3.32 4559
3.34 4996
3.36 3092
3.38 2406
3.4 2693
3.42 3131
3.44 2133
3.46 1719
3.48 1861
3.5 1936
3.52 2184
3.54 3349
3.56 3980
3.58 2809
3.6 2681
3.62 3448
3.64 3529
3.66 3503
3.68 4506
3.7 3912
3.72 4829
3.74 5088
3.76 4947
3.78 3537
3.8 3684
3.82 3574
3.84 5286
3.86 2232
3.88 2913
3.9 2954
3.92 2516
3.94 2481
3.96 2112
3.98 728
4 928
4.02 884
4.04 959
4.06 1264
4.08 921
4.1 96
4.12 220
4.14 480
4.16 248
4.18 117
4.2 99
4.22 530
4.24 949
4.26 942
4.28 1334
4.3 408
4.32 218
4.34 689
4.36 822
4.38 872
4.4 1002
4.42 735
4.44 1295
4.46 1044
4.48 1819
4.5 1804
4.52 2175
4.54 2237
4.56 1897
4.58 1247
4.6 1215
4.62 1283
4.64 1637
4.66 1744
4.68 1781
4.7 1679
4.72 1721
4.74 1702
4.76 1401
4.78 1844
4.8 1540
4.82 1285
4.84 2026
4.86 1667
4.88 910
4.9 2085
4.92 1227
4.94 1624
4.96 1843
4.98 1719
5 3826
5.02 2803
5.04 3350
5.06 5288
5.08 5368
5.1 4558
5.12 3873
5.14 3558
5.16 3595
5.18 2910
5.2 2254
5.22 2857
5.24 3348
5.26 3721
5.28 3942
5.3 3699
5.32 4809
5.34 3857
5.36 2771
5.38 2934
5.4 3503
5.42 2933
5.44 2029
5.46 2207
5.48 1655
5.5 2331
5.52 2039
5.54 2625
5.56 3418
5.58 2637
5.6 3471
5.62 3750
5.64 4028
5.66 3733
5.68 3703
5.7 3320
5.72 3828
5.74 3304
5.76 3726
5.78 3433
5.8 2219
5.82 1883
5.84 1826
5.86 1997
5.88 1912
5.9 2172
5.92 2501
5.94 3066
5.96 2860
5.98 3142
6 3211
6.02 2617
6.04 2163
6.06 2407
6.08 2783
6.1 3173
6.12 3361
6.14 4075
6.16 4177
6.18 4238
6.2 4100
6.22 3540
6.24 3296
6.26 3414
6.28 2988
6.3 2282
6.32 2593
6.34 2566
6.36 2882
6.38 3022
6.4 2825
6.42 2337
6.44 1816
6.46 2860
6.48 2966
6.5 3032
6.52 3260
6.54 3082
6.56 3138
6.58 2782
6.6 2005
6.62 2498
6.64 2859
6.66 2260
6.68 1997
6.7 910
6.72 957
6.74 781
6.76 963
6.78 1349
6.8 1620
6.82 1161
6.84 1330
6.86 1203
6.88 1316
6.9 1893
6.92 1840
6.94 2676
6.96 2561
6.98 3935
7 3284
7.02 1658
7.04 2399
7.06 3264
7.08 3285
7.1 3646
7.12 3191
7.14 4088
7.16 2943
7.18 1908
7.2 2247
7.22 2454
7.24 4241
7.26 3918
7.28 3295
7.3 3222
7.32 2851
7.34 2006
7.36 2573
7.38 2336
7.4 1217
7.42 1295
7.44 1377
7.46 1466
7.48 2045
7.5 2487
7.52 3384
7.54 3012
7.56 3309
7.58 3829
7.6 3585
7.62 2973
7.64 2467
7.66 2151
7.68 486
7.7 450
7.72 751
7.74 900
7.76 960
7.78 987
7.8 896
7.82 1476
7.84 845
7.86 598
7.88 731
7.9 861
7.92 1088
7.94 846
7.96 470
7.98 924
8 930
8.02 1050
8.04 813
8.06 1104
8.08 1361
8.1 1765
8.12 2043
8.14 1853
8.16 1713
8.18 1478
8.2 1090
8.22 970
8.24 862
8.26 1233
8.28 1041
8.3 1064
8.32 1510
8.34 2169
8.36 2336
8.38 3120
8.4 3871
8.42 3616
8.44 4525
8.46 3922
8.48 2467
8.5 3739
8.52 4841
8.54 4545
8.56 5819
8.58 6676
8.6 6698
8.62 7045
8.64 7063
8.66 6061
8.68 6207
8.7 5483
8.72 6254
8.74 6411
8.76 7000
8.78 7846
8.8 7017
8.82 6954
8.84 5331
8.86 8068
8.88 7804
8.9 8200
8.92 7401
8.94 8421
8.96 4117
8.98 6852
9 5964
9.02 5972
9.04 5100
9.06 6434
9.08 7070
9.1 7029
9.12 5766
9.14 6985
9.16 6746
9.18 8004
9.2 7289
9.22 8974
9.24 8413
9.26 7399
9.28 9502
9.3 10162
9.32 9180
9.34 7431
9.36 6603
9.38 5632
9.4 4481
9.42 4001
9.44 3673
9.46 3772
9.48 3006
9.5 2583
9.52 3641
9.54 2570
9.56 1894
9.58 795
9.6 1750
9.62 1550
9.64 1516
9.66 1609
9.68 2038
9.7 1940
9.72 2812
9.74 2128
9.76 2171
9.78 2467
9.8 2089
9.82 2006
9.84 2040
9.86 1457
9.88 1624
9.9 1166
9.92 1264
9.94 715
9.96 1226
9.98 1773
10 1396
10.02 1484
10.04 1850
10.06 1982
10.08 2494
10.1 2025
10.12 4028
10.14 5041
10.16 3757
10.18 3453
10.2 1911
10.22 1663
10.24 1652
10.26 2168
10.28 2913
10.3 3121
10.32 3230
10.34 1796
10.36 1125
10.38 820
10.4 1504
10.42 1405
10.44 1605
10.46 1688
10.48 2142
10.5 1814
10.52 2111
10.54 1526
10.56 1742
10.58 1352
10.6 1653
10.62 2339
10.64 2423
10.66 2505
10.68 1451
10.7 1112
10.72 1367
10.74 984
10.76 1077
10.78 948
10.8 114
10.82 156
10.84 1137
10.86 2134
10.88 1459
10.9 1937
10.92 1060
10.94 1030
10.96 1060
10.98 623
11 1209
11.02 832
11.04 451
11.06 561
11.08 661
11.1 860
11.12 832
11.14 341
11.16 930
11.18 1135
11.2 1480
11.22 1930
11.24 1279
11.26 1712
11.28 1436
11.3 1317
11.32 2129
11.34 1712
11.36 1683
11.38 1592
11.4 1548
11.42 1287
11.44 1261
11.46 1362
11.48 2360
11.5 2018
11.52 2357
11.54 2251
11.56 3009
11.58 2028
11.6 2278
11.62 2449
11.64 3033
11.66 3214
11.68 3259
11.7 3282
11.72 3513
11.74 3530
11.76 4460
11.78 3064
11.8 2505
11.82 2655
11.84 3147
11.86 2266
11.88 2647
11.9 2229
11.92 2541
11.94 1725
11.96 2276
11.98 2185
12 2343
12.02 2369
12.04 3118
12.06 2916
12.08 3473
12.1 2719
12.12 1644
12.14 1235
12.16 1425
12.18 1556
12.2 1567
12.22 1506
12.24 1609
12.26 1646
12.28 1617
12.3 1271
12.32 1618
12.34 1789
12.36 1773
12.38 2302
12.4 2215
12.42 2295
12.44 2081
12.46 1883
12.48 1946
12.5 2360
12.52 2735
12.54 2676
12.56 2442
12.58 3061
12.6 4466
12.62 6882
12.64 5901
12.66 7330
12.68 6862
12.7 5659
12.72 6774
12.74 6595
12.76 6304
12.78 3831
12.8 3666
12.82 2569
12.84 3190
12.86 3908
12.88 5128
12.9 2782
12.92 2791
12.94 4711
12.96 4594
12.98 5782
13 5887
13.02 4655
13.04 5107
13.06 4321
13.08 4174
13.1 3062
13.12 3516
13.14 3485
13.16 4327
13.18 2934
13.2 3032
13.22 2602
13.24 4379
13.26 3984
13.28 3842
13.3 3362
13.32 2486
13.34 2776
13.36 2057
13.38 1874
13.4 2353
13.42 3279
13.44 3777
13.46 3922
13.48 6930
13.5 7550
13.52 6615
13.54 6162
13.56 4190
13.58 4563
13.6 4395
13.62 3593
13.64 2847
13.66 1858
13.68 1528
13.7 1346
13.72 1293
13.74 742
13.76 1226
13.78 1247
13.8 2510
13.82 904
13.84 1265
13.86 3122
13.88 2998
13.9 2321
13.92 3795
13.94 1761
13.96 1398
13.98 544
14 1115
14.02 1398
14.04 2222
14.06 2913
14.08 4118
14.1 3763
14.12 5796
14.14 5723
14.16 6627
14.18 7114
14.2 7193
14.22 4642
14.24 5477
14.26 6369
14.28 6743
14.3 8407
14.32 6959
14.34 7303
14.36 9093
14.38 9230
14.4 10143
14.42 10737
14.44 8869
14.46 8283
14.48 7368
14.5 6758
14.52 6955
14.54 6875
14.56 8577
14.58 8493
14.6 6667
14.62 6156
14.64 8376
14.66 6516
14.68 9874
14.7 10915
14.72 9846
14.74 9245
14.76 9827
14.78 7722
14.8 6607
14.82 6507
14.84 7530
14.86 9733
14.88 7799
14.9 8871
14.92 9094
14.94 8929
14.96 8270
14.98 8039
15 7699
15.02 5846
15.04 5659
15.06 7076
15.08 5637
15.1 4133
15.12 4539
15.14 5245
15.16 6714
15.18 5985
15.2 4907
15.22 6030
15.24 5289
15.26 4567
15.28 4314
15.3 4094
15.32 5368
15.34 5887
15.36 6774
15.38 5676
15.4 5189
15.42 3545
15.44 4450
15.46 2447
15.48 1894
15.5 826
15.52 203
15.54 578
15.56 334
15.58 223
15.6 37
15.62 31
15.64 1
15.66 0
15.68 172
15.7 204
15.72 783
15.74 80
15.76 0
15.78 0
15.8 46
15.82 113
15.84 147
15.86 125
15.88 23
15.9 19
15.92 26
15.94 0
15.96 39
15.98 2
16 61
16.02 0
16.04 0
16.06 0
16.08 0
16.1 0
16.12 19
16.14 0
16.16 18
16.18 201
16.2 0
16.22 311
16.24 226
16.26 216
16.28 613
16.3 636
16.32 1601
16.34 1279
16.36 2170
16.38 2992
16.4 2490
16.42 2132
16.44 2564
16.46 2909
16.48 3080
16.5 2435
16.52 2720
16.54 3596
16.56 3942
16.58 4100
16.6 2100
16.62 2302
16.64 3381
16.66 4084
16.68 2797
16.7 2431
16.72 2808
16.74 3258
16.76 2023
16.78 3315
16.8 5493
16.82 6375
16.84 5894
16.86 5454
16.88 4828
16.9 4063
16.92 4014
16.94 4389
16.96 3383
16.98 3310
17 6249
17.02 6445
17.04 5008
17.06 5590
17.08 6178
17.1 5101
17.12 4624
17.14 3714
17.16 3544
17.18 3162
17.2 2868
17.22 2535
17.24 4513
17.26 3240
17.28 2103
17.3 2665
17.32 4127
17.34 3768
17.36 2775
17.38 2929
17.4 4210
17.42 2999
17.44 2919
17.46 2113
17.48 3273
17.5 3580
17.52 3552
17.54 2988
17.56 2139
17.58 1455
17.6 1919
17.62 1448
17.64 1097
17.66 738
17.68 950
17.7 701
17.72 637
17.74 727
17.76 486
17.78 318
17.8 241
17.82 610
17.84 765
17.86 972
17.88 1378
17.9 1514
17.92 1350
17.94 1607
17.96 1023
17.98 1124
18 1380
18.02 1352
18.04 1210
18.06 1386
18.08 1090
18.1 1199
18.12 1114
18.14 894
18.16 1096
18.18 1079
18.2 1155
18.22 1031
18.24 1070
18.26 825
18.28 2086
18.3 900
18.32 1338
18.34 1760
18.36 2433
18.38 3893
18.4 3084
18.42 3813
18.44 3596
18.46 3298
18.48 3734
18.5 4958
18.52 4932
18.54 6282
18.56 4640
18.58 5748
18.6 6873
18.62 6494
18.64 5273
18.66 5776
18.68 6061
18.7 6361
18.72 5268
18.74 4863
18.76 3307
18.78 3520
18.8 3216
18.82 4319
18.84 4731
18.86 5235
18.88 4764
18.9 4774
18.92 4775
18.94 4920
18.96 4124
18.98 4442
19 3957
19.02 2513
19.04 3395
19.06 4334
19.08 3806
19.1 3231
19.12 3830
19.14 4433
19.16 4982
19.18 3565
19.2 3667
19.22 3749
19.24 5407
19.26 5520
19.28 5762
19.3 6753
19.32 7211
19.34 6370
19.36 7131
19.38 5899
19.4 5229
19.42 6293
19.44 5443
19.46 4449
19.48 3908
19.5 3635
19.52 5008
19.54 6190
19.56 5759
19.58 3723
19.6 3598
19.62 3285
19.64 2596
19.66 2521
19.68 2635
19.7 3357
19.72 2497
19.74 4426
19.76 4387
19.78 3125
19.8 3378
19.82 4458
19.84 5403
19.86 4889
19.88 4428
19.9 6531
19.92 4405
19.94 6170
19.96 5895
19.98 6814
20 7506
&
@target G1.S2
@type xy
0 10
0.02 166
0.04 144
0.06 0
0.08 204
0.1 470
0.12 27
0.14 81
0.16 3963
0.18 3588
0.2 3266
0.22 4290
0.24 4307
0.26 4626
0.28 4311
0.3 3228
0.32 4140
0.34 3830
0.36 4546
0.38 4748
0.4 4323
0.42 4242
0.44 3432
0.46 3201
0.48 3412
0.5 3267
0.52 2323
0.54 2034
0.56 2981
0.58 3049
0.6 3448
0.62 2880
0.64 4857
0.66 4364
0.68 2849
0.7 5101
0.72 4806
0.74 3448
0.76 3313
0.78 3611
0.8 4092
0.82 5370
0.84 4438
0.86 3483
0.88 4034
0.9 3776
0.92 3735
0.94 4283
0.96 4170
0.98 3575
1 3582
1.02 3271
1.04 4009
1.06 4054
1.08 4503
1.1 3797
1.12 3150
1.14 3191
1.16 3134
1.18 2971
1.2 2866
1.22 2485
1.24 2517
1.26 1599
1.28 2631
1.3 3501
1.32 2887
1.34 3073
1.36 3906
1.38 3316
1.4 2574
1.42 3272
1.44 4243
1.46 3722
1.48 3504
1.5 2733
1.52 3890
1.54 2924
1.56 4304
1.58 3854
1.6 3763
1.62 4235
1.64 4544
1.66 5084
1.68 4750
1.7 3685
1.72 3791
1.74 3923
1.76 4037
1.78 3005
1.8 3607
1.82 4339
1.84 3816
1.86 4172
1.88 3670
1.9 4052
1.92 3510
1.94 3153
1.96 4384
1.98 3122
2 4130
2.02 4545
2.04 4570
2.06 4999
2.08 4434
2.1 3800
2.12 2602
2.14 1749
2.16 1539
2.18 1989
2.2 3646
2.22 4031
2.24 3428
2.26 3463
2.28 3982
2.3 4361
2.32 3737
2.34 3622
2.36 3047
2.38 3481
2.4 3111
2.42 2279
2.44 2744
2.46 2722
2.48 2778
2.5 3929
2.52 3958
2.54 4127
2.56 4065
2.58 3219
2.6 2836
2.62 3260
2.64 2616
2.66 3034
2.68 3823
2.7 4136
2.72 4226
2.74 3652
2.76 3412
2.78 2666
2.8 3119
2.82 3233
2.84 3612
2.86 3796
2.88 3634
2.9 2748
2.92 3562
2.94 4053
2.96 3943
2.98 4103
3 3334
3.02 3209
3.04 3115
3.06 2951
3.08 3954
3.1 4020
3.12 4768
3.14 3500
3.16 3506
3.18 3977
3.2 2869
3.22 3827
3.24 4577
3.26 4055
3.28 4446
3.3 4089
3.32 4375
3.34 3699
3.36 2878
3.38 3958
3.4 4128
3.42 3746
3.44 3364
3.46 4591
3.48 4585
3.5 4341
3.52 4111
3.54 4071
3.56 3799
3.58 4430
3.6 3749
3.62 3928
3.64 4109
3.66 3502
3.68 4219
3.7 3862
3.72 2930
3.74 3754
3.76 3929
3.78 4295
3.8 4343
3.82 3827
3.84 2353
3.86 3400
3.88 2766
3.9 3097
3.92 4433
3.94 4255
3.96 4831
3.98 5219
4 4859
4.02 5027
4.04 4252
4.06 4229
4.08 3758
4.1 3756
4.12 4341
4.14 4999
4.16 4898
4.18 4170
4.2 4570
4.22 4530
4.24 5322
4.26 4251
4.28 4049
4.3 4149
4.32 3939
4.34 4276
4.36 3605
4.38 4188
4.4 4665
4.42 5007
4.44 4983
4.46 5596
4.48 5106
4.5 3814
4.52 4480
4.54 4071
4.56 4928
4.58 3898
4.6 4015
4.62 3386
4.64 2667
4.66 2714
4.68 2995
4.7 3656
4.72 3146
4.74 4254
4.76 4134
4.78 3207
4.8 3956
4.82 4189
4.84 4145
4.86 4907
4.88 5757
4.9 5290
4.92 5200
4.94 4742
4.96 3977
4.98 4688
5 3865
5.02 4508
5.04 4137
5.06 3833
5.08 3049
5.1 3117
5.12 3983
5.14 3795
5.16 3383
5.18 3734
5.2 3267
5.22 4123
5.24 3801
5.26 2382
5.28 2847
5.3 2937
5.32 3551
5.34 3674
5.36 2450
5.38 3980
5.4 3733
5.42 2920
5.44 3950
5.46 4251
5.48 4688
5.5 4139
5.52 4942
5.54 4725
5.56 4969
5.58 4984
5.6 4228
5.62 4799
5.64 2831
5.66 3984
5.68 3650
5.7 5112
5.72 4404
5.74 4903
5.76 4654
5.78 4064
5.8 4078
5.82 3905
5.84 4347
5.86 4603
5.88 5125
5.9 4690
5.92 4487
5.94 4298
5.96 4493
5.98 3800
6 3935
6.02 4485
6.04 4517
6.06 3732
6.08 3829
6.1 5017
6.12 4284
6.14 4397
6.16 4076
6.18 3062
6.2 3649
6.22 4138
6.24 4203
6.26 3950
6.28 4946
6.3 4821
6.32 4315
6.34 4255
6.36 3570
6.38 4402
6.4 4573
6.42 5094
6.44 5322
6.46 4931
6.48 4393
6.5 4650
6.52 5019
6.54 4593
6.56 4394
6.58 4499
6.6 4214
6.62 3692
6.64 3995
6.66 3570
6.68 4344
6.7 4254
6.72 4411
6.74 5037
6.76 5734
6.78 4602
6.8 4719
6.82 4774
6.84 5077
6.86 5809
6.88 4063
6.9 3955
6.92 4231
6.94 4240
6.96 3652
6.98 3730
7 4623
7.02 3705
7.04 3580
7.06 3567
7.08 3897
7.1 3859
7.12 3792
7.14 3005
7.16 4002
7.18 4723
7.2 5009
7.22 4596
7.24 4697
7.26 3991
7.28 3929
7.3 4182
7.32 4060
7.34 5020
7.36 5587
7.38 4685
7.4 4444
7.42 4697
7.44 5509
7.46 4142
7.48 3837
7.5 4752
7.52 4365
7.54 5122
7.56 4857
7.58 4770
7.6 4953
7.62 5315
7.64 4910
7.66 3975
7.68 6121
7.7 5504
7.72 5900
7.74 6270
7.76 5523
7.78 5092
7.8 4724
7.82 4961
7.84 5647
7.86 5147
7.88 5257
7.9 4322
7.92 4716
7.94 4691
7.96 4792
7.98 3909
8 4403
8.02 4344
8.04 3689
8.06 3894
8.08 3754
8.1 4066
8.12 3765
8.14 2975
8.16 3476
8.18 4232
8.2 3993
8.22 4795
8.24 3536
8.26 3426
8.28 3365
8.3 3043
8.32 3644
8.34 4006
8.36 3506
8.38 4249
8.4 3245
8.42 3510
8.44 3684
8.46 4076
8.48 3664
8.5 2791
8.52 2354
8.54 2949
8.56 2939
8.58 3125
8.6 2079
8.62 3026
8.64 2518
8.66 1933
8.68 2782
8.7 3458
8.72 2933
8.74 3012
8.76 3130
8.78 2049
8.8 3485
8.82 3300
8.84 3245
8.86 2687
8.88 2903
8.9 2182
8.92 2622
8.94 2690
8.96 2657
8.98 2023
9 1913
9.02 1500
9.04 2719
9.06 2436
9.08 1989
9.1 2378
9.12 2782
9.14 2401
9.16 2224
9.18 2558
9.2 2617
9.22 2424
9.24 2963
9.26 2928
9.28 2743
9.3 2719
9.32 3090
9.34 2113
9.36 2454
9.38 3178
9.4 2905
9.42 3970
9.44 2554
9.46 1725
9.48 2798
9.5 2601
9.52 3451
9.54 3574
9.56 4525
9.58 3461
9.6 3443
9.62 3242
9.64 2856
9.66 4145
9.68 3847
9.7 3536
9.72 4011
9.74 3876
9.76 4307
9.78 4147
9.8 3507
9.82 3357
9.84 3701
9.86 4108
9.88 4370
9.9 5166
9.92 5033
9.94 5038
9.96 4811
9.98 3523
10 4104
10.02 3778
10.04 3859
10.06 3640
10.08 4564
10.1 3716
10.12 2641
10.14 2442
10.16 2907
10.18 2535
10.2 3856
10.22 3540
10.24 3273
10.26 3367
10.28 3841
10.3 3687
10.32 3007
10.34 2804
10.36 3529
10.38 4892
10.4 4072
10.42 4052
10.44 4703
10.46 3965
10.48 3747
10.5 3969
10.52 3793
10.54 4602
10.56 4973
10.58 4182
10.6 4611
10.62 5445
10.64 4347
10.66 4161
10.68 5181
10.7 4348
10.72 4044
10.74 4032
10.76 4046
10.78 4510
10.8 4537
10.82 5125
10.84 4635
10.86 3534
10.88 4392
10.9 4841
10.92 4937
10.94 4962
10.96 5484
10.98 4901
11 5303
11.02 4972
11.04 3761
11.06 4178
11.08 4069
11.1 4348
11.12 4674
11.14 4053
11.16 3771
11.18 3392
11.2 4307
11.22 3976
11.24 3778
11.26 3218
11.28 4553
11.3 3928
11.32 3383
11.34 4083
11.36 4535
11.38 3656
11.4 3645
11.42 4402
11.44 4450
11.46 4194
11.48 4203
11.5 3925
11.52 3951
11.54 3755
11.56 3906
11.58 5471
11.6 4466
11.62 4085
11.64 4928
11.66 4763
11.68 3305
11.7 4651
11.72 4061
11.74 4003
11.76 2922
11.78 3045
11.8 5231
11.82 4281
11.84 4254
11.86 3613
11.88 3498
11.9 3174
11.92 4183
11.94 4807
11.96 3568
11.98 3375
12 4199
12.02 3961
12.04 3315
12.06 3912
12.08 2957
12.1 3255
12.12 3325
12.14 3878
12.16 3292
12.18 2800
12.2 3082
12.22 3846
12.24 3129
12.26 4349
12.28 4487
12.3 4940
12.32 4256
12.34 4428
12.36 3604
12.38 3897
12.4 4633
12.42 3938
12.44 3788
12.46 4068
12.48 2983
12.5 4077
12.52 3920
12.54 4457
12.56 3480
12.58 4347
12.6 3455
12.62 4038
12.64 3387
12.66 3075
12.68 2852
12.7 3144
12.72 3070
12.74 2415
12.76 4111
12.78 3434
12.8 4412
12.82 4589
12.84 4458
12.86 3934
12.88 3739
12.9 3669
12.92 4625
12.94 3911
12.96 2470
12.98 1852
13 2243
13.02 3527
13.04 3118
13.06 2483
13.08 4055
13.1 3264
13.12 3263
13.14 3705
13.16 4261
13.18 3913
13.2 4370
13.22 4264
13.24 4046
13.26 3166
13.28 4666
13.3 4866
13.32 5230
13.34 4235
13.36 3775
13.38 3803
13.4 3903
13.42 3255
13.44 3426
13.46 2844
13.48 1946
13.5 1892
13.52 2085
13.54 2934
13.56 2612
13.58 3700
13.6 3040
13.62 4012
13.64 4004
13.66 4679
13.68 4785
13.7 3814
13.72 3700
13.74 4018
13.76 3610
13.78 3065
13.8 3651
13.82 3267
13.84 3745
13.86 3352
13.88 2736
13.9 3287
13.92 4210
13.94 3521
13.96 3986
13.98 3590
14 2188
14.02 2307
14.04 3132
14.06 1781
14.08 3137
14.1 3247
14.12 2967
14.14 3206
14.16 3102
14.18 3016
14.2 2617
14.22 2773
14.24 3368
14.26 3178
14.28 3159
14.3 3512
14.32 3265
14.34 2623
14.36 1960
14.38 2195
14.4 2816
14.42 1669
14.44 3216
14.46 2908
14.48 2540
14.5 1954
14.52 2133
14.54 2106
14.56 1377
14.58 1544
14.6 1727
14.62 2741
14.64 2069
14.66 1954
14.68 1241
14.7 1436
14.72 1782
14.74 1575
14.76 1451
14.78 2175
14.8 2504
14.82 2492
14.84 2647
14.86 1620
14.88 1458
14.9 1835
14.92 1930
14.94 1256
14.96 1755
14.98 2452
15 2430
15.02 2729
15.04 3745
15.06 3196
15.08 3611
15.1 3181
15.12 4117
15.14 3944
15.16 3609
15.18 3289
15.2 2456
15.22 2564
15.24 2422
15.26 2779
15.28 3040
15.3 3446
15.32 2649
15.34 2231
15.36 2168
15.38 3448
15.4 3671
15.42 4209
15.44 3613
15.46 3522
15.48 3201
15.5 3062
15.52 3113
15.54 3709
15.56 3796
15.58 3564
15.6 3210
15.62 3884
15.64 3477
15.66 3491
15.68 3563
15.7 4029
15.72 3383
15.74 3439
15.76 4417
15.78 4379
15.8 4406
15.82 4621
15.84 4556
15.86 4045
15.88 3336
15.9 4697
15.92 4216
15.94 4108
15.96 4530
15.98 3686
16 4497
16.02 4404
16.04 4019
16.06 3574
16.08 4410
16.1 4768
16.12 4632
16.14 3501
16.16 4461
16.18 4221
16.2 3995
16.22 3868
16.24 3767
16.26 3668
16.28 3890
16.3 3388
16.32 3365
16.34 4070
16.36 3204
16.38 3674
16.4 2919
16.42 3064
16.44 2794
16.46 3553
16.48 4217
16.5 4370
16.52 4021
16.54 4063
16.56 3540
16.58 2640
16.6 4105
16.62 4080
16.64 2933
16.66 3264
16.68 3423
16.7 3273
16.72 3168
16.74 2535
16.76 3204
16.78 2548
16.8 1965
16.82 1921
16.84 2280
16.86 3644
16.88 4373
16.9 3163
16.92 2846
16.94 3832
16.96 3290
16.98 3115
17 2715
17.02 1938
17.04 1367
17.06 2146
17.08 1656
17.1 2409
17.12 1701
17.14 2123
17.16 3313
17.18 3494
17.2 2952
17.22 2990
17.24 3074
17.26 4589
17.28 3549
17.3 4079
17.32 3651
17.34 3170
17.36 4211
17.38 2902
17.4 3951
17.42 3729
17.44 4483
17.46 3506
17.48 4112
17.5 3601
17.52 3637
17.54 4267
17.56 4475
17.58 3871
17.6 4074
17.62 2638
17.64 4394
17.66 3987
17.68 3472
17.7 3113
17.72 3260
17.74 3957
17.76 4006
17.78 5259
17.8 4257
17.82 3404
17.84 4187
17.86 3655
17.88 4305
17.9 3248
17.92 3686
17.94 4020
17.96 3307
17.98 3838
18 3673
18.02 4548
18.04 5480
18.06 4635
18.08 4431
18.1 4426
18.12 5158
18.14 4952
18.16 4849
18.18 4075
18.2 5294
18.22 5081
18.24 4691
18.26 4809
18.28 4894
18.3 4519
18.32 5264
18.34 4348
18.36 4344
18.38 3505
18.4 3097
18.42 3451
18.44 3012
18.46 2541
18.48 3121
18.5 2375
18.52 2383
18.54 2293
18.56 2821
18.58 2063
18.6 2730
18.62 2735
18.64 2794
18.66 4158
18.68 1994
18.7 1854
18.72 1701
18.74 3157
18.76 3262
18.78 2306
18.8 4008
18.82 3451
18.84 2776
18.86 2973
18.88 3152
18.9 2004
18.92 1378
18.94 2426
18.96 3175
18.98 2619
19 2565
19.02 3022
19.04 2537
19.06 2720
19.08 3479
19.1 3705
19.12 3289
19.14 3112
19.16 3416
19.18 3912
19.2 4290
19.22 3362
19.24 4538
19.26 3326
19.28 3044
19.3 3953
19.32 4007
19.34 3354
19.36 3497
19.38 2722
19.4 2727
19.42 1870
19.44 1966
19.46 2817
19.48 4156
19.5 3612
19.52 2798
19.54 3933
19.56 4882
19.58 3691
19.6 3080
19.62 2823
19.64 3773
19.66 3467
19.68 3652
19.7 3498
19.72 4013
19.74 3949
19.76 4215
19.78 4295
19.8 4028
19.82 4604
19.84 3439
19.86 3468
19.88 2965
19.9 3209
19.92 3735
19.94 3136
19.96 3087
19.98 1524
20 1767
&
@target G2.S0
@type xy
1 0.446822
2 0.460027
3 0.432579
4 0.450444
5 0.483865
6 0.457329
7 0.462899
8 0.482623
9 0.452603
10 0.476288
11 0.4478
12 0.449917
13 0.469548
14 0.460217
15 0.437779
16 0.444298
17 0.458966
18 0.439346
19 0.439147
20 0.449082
21 0.458776
22 0.443706
23 0.450694
24 0.422906
25 0.438663
26 0.450722
27 0.438919
28 0.457493
29 0.44173
30 0.442324
31 0.445897
32 0.45025
33 0.458093
34 0.504306
35 0.457384
36 0.498146
37 0.474685
38 0.445225
39 0.469388
40 0.449556
41 0.436291
42 0.441164
43 0.457493
44 0.446038
45 0.445281
46 0.432059
47 0.458203
48 0.456344
49 0.444691
50 0.437807
51 0.448107
52 0.440483
&
@target G2.S1
@type xy
1 0.448191
2 0.453899
3 0.454313
4 0.47613
5 0.480078
6 0.478252
7 0.448191
8 0.54067
9 0.473155
10 0.512494
11 0.462764
12 0.457685
13 0.457165
14 0.440709
15 0.443566
16 0.445337
17 0.465134
18 0.440738
19 0.433502
20 0.446346
21 0.450139
22 0.443255
23 0.450693
24 0.450722
25 0.451387
26 0.435746
27 0.443678
28 0.445814
29 0.437321
30 0.437549
31 0.448915
32 0.461005
33 0.459783
34 0.476471
35 0.47289
36 0.460353
37 0.47154
38 0.453982
39 0.469095
40 0.450499
41 0.418628
42 0.450583
43 0.452328
44 0.432261
45 0.444466
46 0.439716
47 0.442493
48 0.431074
49 0.447661
50 0.456016
51 0.45412
52 0.454698
&
@target G2.S2
@type xy
1 0.439687
2 0.455329
3 0.409543
4 0.43832
5 0.614756
6 0.605331
7 0.515873
8 0.940652
9 0.870431
10 0.856314
11 0.471009
12 0.486287
13 0.469094
14 0.451137
15 0.434108
16 0.437835
17 0.463411
18 0.449917
19 0.43672
20 0.446458
21 0.449277
22 0.454807
23 0.437436
24 0.430116
25 0.448804
26 0.461655
27 0.427726
28 0.449805
29 0.42104
30 0.40215
31 0.471116
32 0.490229
33 0.460814
34 0.884562
35 0.765016
36 0.908419
37 0.833082
38 0.475342
39 0.564026
40 0.468108
41 0.445281
42 0.447465
43 0.484484
44 0.440993
45 0.452383
46 0.444438
47 0.455768
48 0.439716
49 0.432493
50 0.438007
51 0.43946
52 0.475841
&
