# Supplementary material for: Data showing the lipid conformations and membrane binding behaviors of beta-amyloid fibrils in phase-separated cholesterol-enriched lipid domains with and without glycolipid and oxidized cholesterol from coarse-grained molecular dynamics simulations
Source: Data Brief. 2020 Apr 19;30:105496. doi: 10.1016/j.dib.2020.105496 (PMC7186522; doi:10.1016/j.dib.2020.105496)
Supplement: Supplementary file 1 [file mmc1.zip › Supplementary-Data/S17-21/Figure-S18/Figure-S18D-C1-ABCDE-3.agr]

# Grace project file
#
@version 50125
@page size 792, 612
@page scroll 5%
@page inout 5%
@link page off
@map font 0 to "Times-Roman", "Times-Roman"
@map font 1 to "Times-Italic", "Times-Italic"
@map font 2 to "Times-Bold", "Times-Bold"
@map font 3 to "Times-BoldItalic", "Times-BoldItalic"
@map font 4 to "Helvetica", "Helvetica"
@map font 5 to "Helvetica-Oblique", "Helvetica-Oblique"
@map font 6 to "Helvetica-Bold", "Helvetica-Bold"
@map font 7 to "Helvetica-BoldOblique", "Helvetica-BoldOblique"
@map font 8 to "Courier", "Courier"
@map font 9 to "Courier-Oblique", "Courier-Oblique"
@map font 10 to "Courier-Bold", "Courier-Bold"
@map font 11 to "Courier-BoldOblique", "Courier-BoldOblique"
@map font 12 to "Symbol", "Symbol"
@map font 13 to "ZapfDingbats", "ZapfDingbats"
@map color 0 to (255, 255, 255), "white"
@map color 1 to (0, 0, 0), "black"
@map color 2 to (255, 0, 0), "red"
@map color 3 to (0, 255, 0), "green"
@map color 4 to (0, 0, 255), "blue"
@map color 5 to (255, 255, 0), "yellow"
@map color 6 to (188, 143, 143), "brown"
@map color 7 to (220, 220, 220), "grey"
@map color 8 to (148, 0, 211), "violet"
@map color 9 to (0, 255, 255), "cyan"
@map color 10 to (255, 0, 255), "magenta"
@map color 11 to (255, 165, 0), "orange"
@map color 12 to (114, 33, 188), "indigo"
@map color 13 to (103, 7, 72), "maroon"
@map color 14 to (64, 224, 208), "turquoise"
@map color 15 to (0, 139, 0), "green4"
@reference date 0
@date wrap off
@date wrap year 1950
@default linewidth 1.0
@default linestyle 1
@default color 1
@default pattern 1
@default font 0
@default char size 1.000000
@default symbol size 1.000000
@default sformat "%.8g"
@background color 0
@page background fill on
@timestamp off
@timestamp 0.03, 0.03
@timestamp color 1
@timestamp rot 0
@timestamp font 0
@timestamp char size 1.000000
@timestamp def "Tue Dec 12 14:23:49 2017"
@r0 off
@link r0 to g0
@r0 type above
@r0 linestyle 1
@r0 linewidth 1.0
@r0 color 1
@r0 line 0, 0, 0, 0
@r1 off
@link r1 to g0
@r1 type above
@r1 linestyle 1
@r1 linewidth 1.0
@r1 color 1
@r1 line 0, 0, 0, 0
@r2 off
@link r2 to g0
@r2 type above
@r2 linestyle 1
@r2 linewidth 1.0
@r2 color 1
@r2 line 0, 0, 0, 0
@r3 off
@link r3 to g0
@r3 type above
@r3 linestyle 1
@r3 linewidth 1.0
@r3 color 1
@r3 line 0, 0, 0, 0
@r4 off
@link r4 to g0
@r4 type above
@r4 linestyle 1
@r4 linewidth 1.0
@r4 color 1
@r4 line 0, 0, 0, 0
@g0 on
@g0 hidden false
@g0 type XY
@g0 stacked false
@g0 bar hgap 0.000000
@g0 fixedpoint off
@g0 fixedpoint type 0
@g0 fixedpoint xy 0.000000, 0.000000
@g0 fixedpoint format general general
@g0 fixedpoint prec 6, 6
@with g0
@    world 0, 0, 20, 6
@    stack world 0, 0, 0, 0
@    znorm 1
@    view 0.100000, 0.720000, 0.800000, 0.950000
@    title ""
@    title font 0
@    title size 1.500000
@    title color 1
@    subtitle ""
@    subtitle font 0
@    subtitle size 1.000000
@    subtitle color 1
@    xaxes scale Normal
@    yaxes scale Normal
@    xaxes invert off
@    yaxes invert off
@    xaxis  on
@    xaxis  type zero false
@    xaxis  offset 0.000000 , 0.000000
@    xaxis  bar on
@    xaxis  bar color 1
@    xaxis  bar linestyle 1
@    xaxis  bar linewidth 1.0
@    xaxis  label "Time (\xm\0s)"
@    xaxis  label layout para
@    xaxis  label place auto
@    xaxis  label char size 0.900000
@    xaxis  label font 0
@    xaxis  label color 1
@    xaxis  label place normal
@    xaxis  tick on
@    xaxis  tick major 5
@    xaxis  tick minor ticks 4
@    xaxis  tick default 6
@    xaxis  tick place rounded true
@    xaxis  tick in
@    xaxis  tick major size 1.000000
@    xaxis  tick major color 1
@    xaxis  tick major linewidth 1.0
@    xaxis  tick major linestyle 1
@    xaxis  tick major grid off
@    xaxis  tick minor color 1
@    xaxis  tick minor linewidth 1.0
@    xaxis  tick minor linestyle 1
@    xaxis  tick minor grid off
@    xaxis  tick minor size 0.500000
@    xaxis  ticklabel on
@    xaxis  ticklabel format general
@    xaxis  ticklabel prec 5
@    xaxis  ticklabel formula ""
@    xaxis  ticklabel append ""
@    xaxis  ticklabel prepend ""
@    xaxis  ticklabel angle 0
@    xaxis  ticklabel skip 0
@    xaxis  ticklabel stagger 0
@    xaxis  ticklabel place normal
@    xaxis  ticklabel offset auto
@    xaxis  ticklabel offset 0.000000 , 0.010000
@    xaxis  ticklabel start type auto
@    xaxis  ticklabel start 0.000000
@    xaxis  ticklabel stop type auto
@    xaxis  ticklabel stop 0.000000
@    xaxis  ticklabel char size 0.800000
@    xaxis  ticklabel font 0
@    xaxis  ticklabel color 1
@    xaxis  tick place both
@    xaxis  tick spec type none
@    yaxis  on
@    yaxis  type zero false
@    yaxis  offset 0.000000 , 0.000000
@    yaxis  bar on
@    yaxis  bar color 1
@    yaxis  bar linestyle 1
@    yaxis  bar linewidth 1.0
@    yaxis  label "Minimum  Distance (nm)"
@    yaxis  label layout para
@    yaxis  label place auto
@    yaxis  label char size 0.900000
@    yaxis  label font 0
@    yaxis  label color 1
@    yaxis  label place normal
@    yaxis  tick on
@    yaxis  tick major 1
@    yaxis  tick minor ticks 1
@    yaxis  tick default 6
@    yaxis  tick place rounded true
@    yaxis  tick in
@    yaxis  tick major size 1.000000
@    yaxis  tick major color 1
@    yaxis  tick major linewidth 1.0
@    yaxis  tick major linestyle 1
@    yaxis  tick major grid off
@    yaxis  tick minor color 1
@    yaxis  tick minor linewidth 1.0
@    yaxis  tick minor linestyle 1
@    yaxis  tick minor grid off
@    yaxis  tick minor size 0.500000
@    yaxis  ticklabel on
@    yaxis  ticklabel format general
@    yaxis  ticklabel prec 5
@    yaxis  ticklabel formula ""
@    yaxis  ticklabel append ""
@    yaxis  ticklabel prepend ""
@    yaxis  ticklabel angle 0
@    yaxis  ticklabel skip 0
@    yaxis  ticklabel stagger 0
@    yaxis  ticklabel place normal
@    yaxis  ticklabel offset auto
@    yaxis  ticklabel offset 0.000000 , 0.010000
@    yaxis  ticklabel start type auto
@    yaxis  ticklabel start 0.000000
@    yaxis  ticklabel stop type auto
@    yaxis  ticklabel stop 0.000000
@    yaxis  ticklabel char size 0.800000
@    yaxis  ticklabel font 0
@    yaxis  ticklabel color 1
@    yaxis  tick place both
@    yaxis  tick spec type none
@    altxaxis  off
@    altyaxis  off
@    legend on
@    legend loctype view
@    legend 0.82, 0.93
@    legend box color 1
@    legend box pattern 0
@    legend box linewidth 1.0
@    legend box linestyle 0
@    legend box fill color 0
@    legend box fill pattern 0
@    legend font 0
@    legend char size 1.000000
@    legend color 1
@    legend length 2
@    legend vgap 1
@    legend hgap 1
@    legend invert false
@    frame type 0
@    frame linestyle 1
@    frame linewidth 1.0
@    frame color 1
@    frame pattern 1
@    frame background color 0
@    frame background pattern 0
@    s0 hidden false
@    s0 type xy
@    s0 symbol 0
@    s0 symbol size 1.000000
@    s0 symbol color 3
@    s0 symbol pattern 1
@    s0 symbol fill color 3
@    s0 symbol fill pattern 0
@    s0 symbol linewidth 1.0
@    s0 symbol linestyle 1
@    s0 symbol char 65
@    s0 symbol char font 0
@    s0 symbol skip 0
@    s0 line type 1
@    s0 line linestyle 1
@    s0 line linewidth 1.0
@    s0 line color 3
@    s0 line pattern 1
@    s0 baseline type 0
@    s0 baseline off
@    s0 dropline off
@    s0 fill type 0
@    s0 fill rule 0
@    s0 fill color 3
@    s0 fill pattern 1
@    s0 avalue off
@    s0 avalue type 2
@    s0 avalue char size 1.000000
@    s0 avalue font 0
@    s0 avalue color 1
@    s0 avalue rot 0
@    s0 avalue format general
@    s0 avalue prec 3
@    s0 avalue prepend ""
@    s0 avalue append ""
@    s0 avalue offset 0.000000 , 0.000000
@    s0 errorbar on
@    s0 errorbar place both
@    s0 errorbar color 3
@    s0 errorbar pattern 1
@    s0 errorbar size 1.000000
@    s0 errorbar linewidth 1.0
@    s0 errorbar linestyle 1
@    s0 errorbar riser linewidth 1.0
@    s0 errorbar riser linestyle 1
@    s0 errorbar riser clip off
@    s0 errorbar riser clip length 0.100000
@    s0 comment "/Users/KCheng/Desktop/cg_small_water_run/md-run-lonestar/namchi-04-26-2014/g-mind/1md-1.0nm-results/DPP-mind-.xvg"
@    s0 legend  "Protein-DPPC"
@    s1 hidden false
@    s1 type xy
@    s1 symbol 0
@    s1 symbol size 1.000000
@    s1 symbol color 11
@    s1 symbol pattern 1
@    s1 symbol fill color 11
@    s1 symbol fill pattern 0
@    s1 symbol linewidth 1.0
@    s1 symbol linestyle 1
@    s1 symbol char 65
@    s1 symbol char font 0
@    s1 symbol skip 0
@    s1 line type 1
@    s1 line linestyle 1
@    s1 line linewidth 1.0
@    s1 line color 11
@    s1 line pattern 1
@    s1 baseline type 0
@    s1 baseline off
@    s1 dropline off
@    s1 fill type 0
@    s1 fill rule 0
@    s1 fill color 11
@    s1 fill pattern 1
@    s1 avalue off
@    s1 avalue type 2
@    s1 avalue char size 1.000000
@    s1 avalue font 0
@    s1 avalue color 1
@    s1 avalue rot 0
@    s1 avalue format general
@    s1 avalue prec 3
@    s1 avalue prepend ""
@    s1 avalue append ""
@    s1 avalue offset 0.000000 , 0.000000
@    s1 errorbar on
@    s1 errorbar place both
@    s1 errorbar color 11
@    s1 errorbar pattern 1
@    s1 errorbar size 1.000000
@    s1 errorbar linewidth 1.0
@    s1 errorbar linestyle 1
@    s1 errorbar riser linewidth 1.0
@    s1 errorbar riser linestyle 1
@    s1 errorbar riser clip off
@    s1 errorbar riser clip length 0.100000
@    s1 comment "/Users/KCheng/Desktop/cg_small_water_run/md-run-lonestar/namchi-04-26-2014/g-mind/1md-1.0nm-results/DUP-mind-.xvg"
@    s1 legend  "Protein-DUPC"
@    s2 hidden false
@    s2 type xy
@    s2 symbol 0
@    s2 symbol size 1.000000
@    s2 symbol color 1
@    s2 symbol pattern 1
@    s2 symbol fill color 1
@    s2 symbol fill pattern 0
@    s2 symbol linewidth 1.0
@    s2 symbol linestyle 1
@    s2 symbol char 65
@    s2 symbol char font 0
@    s2 symbol skip 0
@    s2 line type 1
@    s2 line linestyle 1
@    s2 line linewidth 1.0
@    s2 line color 1
@    s2 line pattern 1
@    s2 baseline type 0
@    s2 baseline off
@    s2 dropline off
@    s2 fill type 0
@    s2 fill rule 0
@    s2 fill color 1
@    s2 fill pattern 1
@    s2 avalue off
@    s2 avalue type 2
@    s2 avalue char size 1.000000
@    s2 avalue font 0
@    s2 avalue color 1
@    s2 avalue rot 0
@    s2 avalue format general
@    s2 avalue prec 3
@    s2 avalue prepend ""
@    s2 avalue append ""
@    s2 avalue offset 0.000000 , 0.000000
@    s2 errorbar on
@    s2 errorbar place both
@    s2 errorbar color 1
@    s2 errorbar pattern 1
@    s2 errorbar size 1.000000
@    s2 errorbar linewidth 1.0
@    s2 errorbar linestyle 1
@    s2 errorbar riser linewidth 1.0
@    s2 errorbar riser linestyle 1
@    s2 errorbar riser clip off
@    s2 errorbar riser clip length 0.100000
@    s2 comment "/Users/KCheng/Desktop/cg_small_water_run/md-run-lonestar/namchi-04-26-2014/g-mind/1md-1.0nm-results/CHO-mind-.xvg"
@    s2 legend  "Protein-CHOL"
@g1 on
@g1 hidden false
@g1 type XY
@g1 stacked false
@g1 bar hgap 0.000000
@g1 fixedpoint off
@g1 fixedpoint type 0
@g1 fixedpoint xy 0.000000, 0.000000
@g1 fixedpoint format general general
@g1 fixedpoint prec 6, 6
@with g1
@    world 0, 0, 20, 15000
@    stack world 0, 0, 0, 0
@    znorm 1
@    view 0.100000, 0.410000, 0.800000, 0.640000
@    title ""
@    title font 0
@    title size 1.500000
@    title color 1
@    subtitle ""
@    subtitle font 0
@    subtitle size 1.000000
@    subtitle color 1
@    xaxes scale Normal
@    yaxes scale Normal
@    xaxes invert off
@    yaxes invert off
@    xaxis  on
@    xaxis  type zero false
@    xaxis  offset 0.000000 , 0.000000
@    xaxis  bar on
@    xaxis  bar color 1
@    xaxis  bar linestyle 1
@    xaxis  bar linewidth 1.0
@    xaxis  label "Time (\xm\0s)"
@    xaxis  label layout para
@    xaxis  label place auto
@    xaxis  label char size 0.900000
@    xaxis  label font 0
@    xaxis  label color 1
@    xaxis  label place normal
@    xaxis  tick on
@    xaxis  tick major 5
@    xaxis  tick minor ticks 4
@    xaxis  tick default 6
@    xaxis  tick place rounded true
@    xaxis  tick in
@    xaxis  tick major size 1.000000
@    xaxis  tick major color 1
@    xaxis  tick major linewidth 1.0
@    xaxis  tick major linestyle 1
@    xaxis  tick major grid off
@    xaxis  tick minor color 1
@    xaxis  tick minor linewidth 1.0
@    xaxis  tick minor linestyle 1
@    xaxis  tick minor grid off
@    xaxis  tick minor size 0.500000
@    xaxis  ticklabel on
@    xaxis  ticklabel format general
@    xaxis  ticklabel prec 5
@    xaxis  ticklabel formula ""
@    xaxis  ticklabel append ""
@    xaxis  ticklabel prepend ""
@    xaxis  ticklabel angle 0
@    xaxis  ticklabel skip 0
@    xaxis  ticklabel stagger 0
@    xaxis  ticklabel place normal
@    xaxis  ticklabel offset auto
@    xaxis  ticklabel offset 0.000000 , 0.010000
@    xaxis  ticklabel start type auto
@    xaxis  ticklabel start 0.000000
@    xaxis  ticklabel stop type auto
@    xaxis  ticklabel stop 0.000000
@    xaxis  ticklabel char size 0.800000
@    xaxis  ticklabel font 0
@    xaxis  ticklabel color 1
@    xaxis  tick place both
@    xaxis  tick spec type none
@    yaxis  on
@    yaxis  type zero false
@    yaxis  offset 0.000000 , 0.000000
@    yaxis  bar on
@    yaxis  bar color 1
@    yaxis  bar linestyle 1
@    yaxis  bar linewidth 1.0
@    yaxis  label "Number of Contacts (< 2 nm)"
@    yaxis  label layout para
@    yaxis  label place auto
@    yaxis  label char size 0.900000
@    yaxis  label font 0
@    yaxis  label color 1
@    yaxis  label place normal
@    yaxis  tick on
@    yaxis  tick major 5000
@    yaxis  tick minor ticks 1
@    yaxis  tick default 6
@    yaxis  tick place rounded true
@    yaxis  tick in
@    yaxis  tick major size 1.000000
@    yaxis  tick major color 1
@    yaxis  tick major linewidth 1.0
@    yaxis  tick major linestyle 1
@    yaxis  tick major grid off
@    yaxis  tick minor color 1
@    yaxis  tick minor linewidth 1.0
@    yaxis  tick minor linestyle 1
@    yaxis  tick minor grid off
@    yaxis  tick minor size 0.500000
@    yaxis  ticklabel on
@    yaxis  ticklabel format general
@    yaxis  ticklabel prec 5
@    yaxis  ticklabel formula ""
@    yaxis  ticklabel append ""
@    yaxis  ticklabel prepend ""
@    yaxis  ticklabel angle 0
@    yaxis  ticklabel skip 0
@    yaxis  ticklabel stagger 0
@    yaxis  ticklabel place normal
@    yaxis  ticklabel offset auto
@    yaxis  ticklabel offset 0.000000 , 0.010000
@    yaxis  ticklabel start type auto
@    yaxis  ticklabel start 0.000000
@    yaxis  ticklabel stop type auto
@    yaxis  ticklabel stop 0.000000
@    yaxis  ticklabel char size 0.800000
@    yaxis  ticklabel font 0
@    yaxis  ticklabel color 1
@    yaxis  tick place both
@    yaxis  tick spec type none
@    altxaxis  off
@    altyaxis  off
@    legend on
@    legend loctype view
@    legend 0.78, 0.8
@    legend box color 1
@    legend box pattern 1
@    legend box linewidth 1.0
@    legend box linestyle 1
@    legend box fill color 0
@    legend box fill pattern 1
@    legend font 0
@    legend char size 1.000000
@    legend color 1
@    legend length 2
@    legend vgap 1
@    legend hgap 1
@    legend invert false
@    frame type 0
@    frame linestyle 1
@    frame linewidth 1.0
@    frame color 1
@    frame pattern 1
@    frame background color 0
@    frame background pattern 0
@    s0 hidden false
@    s0 type xy
@    s0 symbol 0
@    s0 symbol size 1.000000
@    s0 symbol color 3
@    s0 symbol pattern 1
@    s0 symbol fill color 3
@    s0 symbol fill pattern 0
@    s0 symbol linewidth 1.0
@    s0 symbol linestyle 1
@    s0 symbol char 65
@    s0 symbol char font 0
@    s0 symbol skip 0
@    s0 line type 1
@    s0 line linestyle 1
@    s0 line linewidth 1.0
@    s0 line color 3
@    s0 line pattern 1
@    s0 baseline type 0
@    s0 baseline off
@    s0 dropline off
@    s0 fill type 0
@    s0 fill rule 0
@    s0 fill color 1
@    s0 fill pattern 1
@    s0 avalue off
@    s0 avalue type 2
@    s0 avalue char size 1.000000
@    s0 avalue font 0
@    s0 avalue color 1
@    s0 avalue rot 0
@    s0 avalue format general
@    s0 avalue prec 3
@    s0 avalue prepend ""
@    s0 avalue append ""
@    s0 avalue offset 0.000000 , 0.000000
@    s0 errorbar on
@    s0 errorbar place both
@    s0 errorbar color 3
@    s0 errorbar pattern 1
@    s0 errorbar size 1.000000
@    s0 errorbar linewidth 1.0
@    s0 errorbar linestyle 1
@    s0 errorbar riser linewidth 1.0
@    s0 errorbar riser linestyle 1
@    s0 errorbar riser clip off
@    s0 errorbar riser clip length 0.100000
@    s0 comment "/Users/KCheng/Desktop/cg_small_water_run/md-run-lonestar/namchi-04-26-2014/g-mind/1md-1.0nm-results/DPP-numcont-.xvg"
@    s0 legend  ""
@    s1 hidden false
@    s1 type xy
@    s1 symbol 0
@    s1 symbol size 1.000000
@    s1 symbol color 11
@    s1 symbol pattern 1
@    s1 symbol fill color 11
@    s1 symbol fill pattern 0
@    s1 symbol linewidth 1.0
@    s1 symbol linestyle 1
@    s1 symbol char 65
@    s1 symbol char font 0
@    s1 symbol skip 0
@    s1 line type 1
@    s1 line linestyle 1
@    s1 line linewidth 1.0
@    s1 line color 11
@    s1 line pattern 1
@    s1 baseline type 0
@    s1 baseline off
@    s1 dropline off
@    s1 fill type 0
@    s1 fill rule 0
@    s1 fill color 1
@    s1 fill pattern 1
@    s1 avalue off
@    s1 avalue type 2
@    s1 avalue char size 1.000000
@    s1 avalue font 0
@    s1 avalue color 1
@    s1 avalue rot 0
@    s1 avalue format general
@    s1 avalue prec 3
@    s1 avalue prepend ""
@    s1 avalue append ""
@    s1 avalue offset 0.000000 , 0.000000
@    s1 errorbar on
@    s1 errorbar place both
@    s1 errorbar color 11
@    s1 errorbar pattern 1
@    s1 errorbar size 1.000000
@    s1 errorbar linewidth 1.0
@    s1 errorbar linestyle 1
@    s1 errorbar riser linewidth 1.0
@    s1 errorbar riser linestyle 1
@    s1 errorbar riser clip off
@    s1 errorbar riser clip length 0.100000
@    s1 comment "/Users/KCheng/Desktop/cg_small_water_run/md-run-lonestar/namchi-04-26-2014/g-mind/1md-1.0nm-results/DUP-numcont-.xvg"
@    s1 legend  ""
@    s2 hidden false
@    s2 type xy
@    s2 symbol 0
@    s2 symbol size 1.000000
@    s2 symbol color 1
@    s2 symbol pattern 1
@    s2 symbol fill color 1
@    s2 symbol fill pattern 0
@    s2 symbol linewidth 1.0
@    s2 symbol linestyle 1
@    s2 symbol char 65
@    s2 symbol char font 0
@    s2 symbol skip 0
@    s2 line type 1
@    s2 line linestyle 1
@    s2 line linewidth 1.0
@    s2 line color 1
@    s2 line pattern 1
@    s2 baseline type 0
@    s2 baseline off
@    s2 dropline off
@    s2 fill type 0
@    s2 fill rule 0
@    s2 fill color 1
@    s2 fill pattern 1
@    s2 avalue off
@    s2 avalue type 2
@    s2 avalue char size 1.000000
@    s2 avalue font 0
@    s2 avalue color 1
@    s2 avalue rot 0
@    s2 avalue format general
@    s2 avalue prec 3
@    s2 avalue prepend ""
@    s2 avalue append ""
@    s2 avalue offset 0.000000 , 0.000000
@    s2 errorbar on
@    s2 errorbar place both
@    s2 errorbar color 1
@    s2 errorbar pattern 1
@    s2 errorbar size 1.000000
@    s2 errorbar linewidth 1.0
@    s2 errorbar linestyle 1
@    s2 errorbar riser linewidth 1.0
@    s2 errorbar riser linestyle 1
@    s2 errorbar riser clip off
@    s2 errorbar riser clip length 0.100000
@    s2 comment "/Users/KCheng/Desktop/cg_small_water_run/md-run-lonestar/namchi-04-26-2014/g-mind/1md-1.0nm-results/CHO-numcont-.xvg"
@    s2 legend  ""
@g2 on
@g2 hidden false
@g2 type XY
@g2 stacked false
@g2 bar hgap 0.000000
@g2 fixedpoint off
@g2 fixedpoint type 0
@g2 fixedpoint xy 0.000000, 0.000000
@g2 fixedpoint format general general
@g2 fixedpoint prec 6, 6
@with g2
@    world 0, 0, 130, 1
@    stack world 0, 0, 0, 0
@    znorm 1
@    view 0.100000, 0.100000, 0.800000, 0.330000
@    title ""
@    title font 0
@    title size 1.500000
@    title color 1
@    subtitle ""
@    subtitle font 0
@    subtitle size 1.000000
@    subtitle color 1
@    xaxes scale Normal
@    yaxes scale Normal
@    xaxes invert off
@    yaxes invert off
@    xaxis  on
@    xaxis  type zero false
@    xaxis  offset 0.000000 , 0.000000
@    xaxis  bar on
@    xaxis  bar color 1
@    xaxis  bar linestyle 1
@    xaxis  bar linewidth 1.0
@    xaxis  label "Residue (#)"
@    xaxis  label layout para
@    xaxis  label place auto
@    xaxis  label char size 0.900000
@    xaxis  label font 0
@    xaxis  label color 1
@    xaxis  label place normal
@    xaxis  tick on
@    xaxis  tick major 26
@    xaxis  tick minor ticks 1
@    xaxis  tick default 6
@    xaxis  tick place rounded true
@    xaxis  tick in
@    xaxis  tick major size 1.000000
@    xaxis  tick major color 1
@    xaxis  tick major linewidth 1.0
@    xaxis  tick major linestyle 1
@    xaxis  tick major grid off
@    xaxis  tick minor color 1
@    xaxis  tick minor linewidth 1.0
@    xaxis  tick minor linestyle 1
@    xaxis  tick minor grid off
@    xaxis  tick minor size 0.500000
@    xaxis  ticklabel on
@    xaxis  ticklabel format general
@    xaxis  ticklabel prec 5
@    xaxis  ticklabel formula ""
@    xaxis  ticklabel append ""
@    xaxis  ticklabel prepend ""
@    xaxis  ticklabel angle 0
@    xaxis  ticklabel skip 0
@    xaxis  ticklabel stagger 0
@    xaxis  ticklabel place normal
@    xaxis  ticklabel offset auto
@    xaxis  ticklabel offset 0.000000 , 0.010000
@    xaxis  ticklabel start type auto
@    xaxis  ticklabel start 0.000000
@    xaxis  ticklabel stop type auto
@    xaxis  ticklabel stop 0.000000
@    xaxis  ticklabel char size 0.800000
@    xaxis  ticklabel font 0
@    xaxis  ticklabel color 1
@    xaxis  tick place both
@    xaxis  tick spec type none
@    yaxis  on
@    yaxis  type zero false
@    yaxis  offset 0.000000 , 0.000000
@    yaxis  bar on
@    yaxis  bar color 1
@    yaxis  bar linestyle 1
@    yaxis  bar linewidth 1.0
@    yaxis  label "Minimum Distance (nm)"
@    yaxis  label layout para
@    yaxis  label place auto
@    yaxis  label char size 0.900000
@    yaxis  label font 0
@    yaxis  label color 1
@    yaxis  label place normal
@    yaxis  tick on
@    yaxis  tick major 0.2
@    yaxis  tick minor ticks 1
@    yaxis  tick default 6
@    yaxis  tick place rounded true
@    yaxis  tick in
@    yaxis  tick major size 1.000000
@    yaxis  tick major color 1
@    yaxis  tick major linewidth 1.0
@    yaxis  tick major linestyle 1
@    yaxis  tick major grid off
@    yaxis  tick minor color 1
@    yaxis  tick minor linewidth 1.0
@    yaxis  tick minor linestyle 1
@    yaxis  tick minor grid off
@    yaxis  tick minor size 0.500000
@    yaxis  ticklabel on
@    yaxis  ticklabel format general
@    yaxis  ticklabel prec 5
@    yaxis  ticklabel formula ""
@    yaxis  ticklabel append ""
@    yaxis  ticklabel prepend ""
@    yaxis  ticklabel angle 0
@    yaxis  ticklabel skip 0
@    yaxis  ticklabel stagger 0
@    yaxis  ticklabel place normal
@    yaxis  ticklabel offset auto
@    yaxis  ticklabel offset 0.000000 , 0.010000
@    yaxis  ticklabel start type auto
@    yaxis  ticklabel start 0.000000
@    yaxis  ticklabel stop type auto
@    yaxis  ticklabel stop 0.000000
@    yaxis  ticklabel char size 0.800000
@    yaxis  ticklabel font 0
@    yaxis  ticklabel color 1
@    yaxis  tick place both
@    yaxis  tick spec type none
@    altxaxis  off
@    altyaxis  off
@    legend on
@    legend loctype view
@    legend 0.78, 0.8
@    legend box color 1
@    legend box pattern 1
@    legend box linewidth 1.0
@    legend box linestyle 1
@    legend box fill color 0
@    legend box fill pattern 1
@    legend font 0
@    legend char size 1.000000
@    legend color 1
@    legend length 2
@    legend vgap 1
@    legend hgap 1
@    legend invert false
@    frame type 0
@    frame linestyle 1
@    frame linewidth 1.0
@    frame color 1
@    frame pattern 1
@    frame background color 0
@    frame background pattern 0
@    s0 hidden false
@    s0 type xy
@    s0 symbol 0
@    s0 symbol size 1.000000
@    s0 symbol color 3
@    s0 symbol pattern 1
@    s0 symbol fill color 3
@    s0 symbol fill pattern 0
@    s0 symbol linewidth 1.0
@    s0 symbol linestyle 1
@    s0 symbol char 65
@    s0 symbol char font 0
@    s0 symbol skip 0
@    s0 line type 1
@    s0 line linestyle 1
@    s0 line linewidth 1.0
@    s0 line color 3
@    s0 line pattern 1
@    s0 baseline type 0
@    s0 baseline off
@    s0 dropline off
@    s0 fill type 0
@    s0 fill rule 0
@    s0 fill color 1
@    s0 fill pattern 1
@    s0 avalue off
@    s0 avalue type 2
@    s0 avalue char size 1.000000
@    s0 avalue font 0
@    s0 avalue color 1
@    s0 avalue rot 0
@    s0 avalue format general
@    s0 avalue prec 3
@    s0 avalue prepend ""
@    s0 avalue append ""
@    s0 avalue offset 0.000000 , 0.000000
@    s0 errorbar on
@    s0 errorbar place both
@    s0 errorbar color 3
@    s0 errorbar pattern 1
@    s0 errorbar size 1.000000
@    s0 errorbar linewidth 1.0
@    s0 errorbar linestyle 1
@    s0 errorbar riser linewidth 1.0
@    s0 errorbar riser linestyle 1
@    s0 errorbar riser clip off
@    s0 errorbar riser clip length 0.100000
@    s0 comment "/Users/KCheng/Desktop/cg_small_water_run/md-run-lonestar/namchi-04-26-2014/g-mind/1md-1.0nm-results/DPP-res-.xvg"
@    s0 legend  ""
@    s1 hidden false
@    s1 type xy
@    s1 symbol 0
@    s1 symbol size 1.000000
@    s1 symbol color 11
@    s1 symbol pattern 1
@    s1 symbol fill color 11
@    s1 symbol fill pattern 0
@    s1 symbol linewidth 1.0
@    s1 symbol linestyle 1
@    s1 symbol char 65
@    s1 symbol char font 0
@    s1 symbol skip 0
@    s1 line type 1
@    s1 line linestyle 1
@    s1 line linewidth 1.0
@    s1 line color 11
@    s1 line pattern 1
@    s1 baseline type 0
@    s1 baseline off
@    s1 dropline off
@    s1 fill type 0
@    s1 fill rule 0
@    s1 fill color 1
@    s1 fill pattern 1
@    s1 avalue off
@    s1 avalue type 2
@    s1 avalue char size 1.000000
@    s1 avalue font 0
@    s1 avalue color 1
@    s1 avalue rot 0
@    s1 avalue format general
@    s1 avalue prec 3
@    s1 avalue prepend ""
@    s1 avalue append ""
@    s1 avalue offset 0.000000 , 0.000000
@    s1 errorbar on
@    s1 errorbar place both
@    s1 errorbar color 11
@    s1 errorbar pattern 1
@    s1 errorbar size 1.000000
@    s1 errorbar linewidth 1.0
@    s1 errorbar linestyle 1
@    s1 errorbar riser linewidth 1.0
@    s1 errorbar riser linestyle 1
@    s1 errorbar riser clip off
@    s1 errorbar riser clip length 0.100000
@    s1 comment "/Users/KCheng/Desktop/cg_small_water_run/md-run-lonestar/namchi-04-26-2014/g-mind/1md-1.0nm-results/DUP-res-.xvg"
@    s1 legend  ""
@    s2 hidden false
@    s2 type xy
@    s2 symbol 0
@    s2 symbol size 1.000000
@    s2 symbol color 1
@    s2 symbol pattern 1
@    s2 symbol fill color 1
@    s2 symbol fill pattern 0
@    s2 symbol linewidth 1.0
@    s2 symbol linestyle 1
@    s2 symbol char 65
@    s2 symbol char font 0
@    s2 symbol skip 0
@    s2 line type 1
@    s2 line linestyle 1
@    s2 line linewidth 1.0
@    s2 line color 1
@    s2 line pattern 1
@    s2 baseline type 0
@    s2 baseline off
@    s2 dropline off
@    s2 fill type 0
@    s2 fill rule 0
@    s2 fill color 1
@    s2 fill pattern 1
@    s2 avalue off
@    s2 avalue type 2
@    s2 avalue char size 1.000000
@    s2 avalue font 0
@    s2 avalue color 1
@    s2 avalue rot 0
@    s2 avalue format general
@    s2 avalue prec 3
@    s2 avalue prepend ""
@    s2 avalue append ""
@    s2 avalue offset 0.000000 , 0.000000
@    s2 errorbar on
@    s2 errorbar place both
@    s2 errorbar color 1
@    s2 errorbar pattern 1
@    s2 errorbar size 1.000000
@    s2 errorbar linewidth 1.0
@    s2 errorbar linestyle 1
@    s2 errorbar riser linewidth 1.0
@    s2 errorbar riser linestyle 1
@    s2 errorbar riser clip off
@    s2 errorbar riser clip length 0.100000
@    s2 comment "/Users/KCheng/Desktop/cg_small_water_run/md-run-lonestar/namchi-04-26-2014/g-mind/1md-1.0nm-results/CHO-res-.xvg"
@    s2 legend  ""
@target G0.S0
@type xy
0 2.414073
0.02 0.8586763
0.04 1.157098
0.06 1.043959
0.08 0.9402921
0.1 0.9321079
0.12 0.5315308
0.14 0.5187001
0.16 1.737131
0.18 1.757875
0.2 1.253276
0.22 0.5175424
0.24 1.13831
0.26 1.363946
0.28 0.4915789
0.3 0.46095
0.32 0.4809624
0.34 0.4662618
0.36 0.4607598
0.38 0.4678942
0.4 0.4607874
0.42 0.4518296
0.44 0.4591846
0.46 0.4602445
0.48 0.4508325
0.5 0.4620875
0.52 0.4600546
0.54 0.4620062
0.56 0.4416443
0.58 0.4527966
0.6 0.4510541
0.62 0.4657522
0.64 0.459864
0.66 0.4552751
0.68 0.4519401
0.7 0.4506385
0.72 0.4473811
0.74 0.4599459
0.76 0.4532383
0.78 0.4400287
0.8 0.4594835
0.82 0.4523832
0.84 0.4610046
0.86 0.4417293
0.88 0.4468221
0.9 0.4544781
0.92 0.4577666
0.94 0.4436778
0.96 0.4600269
0.98 0.456344
1 0.4418147
1.02 0.4551103
1.04 0.456673
1.06 0.4635195
1.08 0.4456455
1.1 0.4507221
1.12 0.4522441
1.14 0.4494723
1.16 0.4461505
1.18 0.4656717
1.2 0.4505
1.22 0.4574386
1.24 0.4627635
1.26 0.4538999
1.28 0.4529347
1.3 0.4669315
1.32 0.4448591
1.34 0.4404831
1.36 0.4472419
1.38 0.4537346
1.4 0.4608954
1.42 0.4549175
1.44 0.4643542
1.46 0.4693078
1.48 0.4627631
1.5 0.448386
1.52 0.4541756
1.54 0.4638428
1.56 0.4446911
1.58 0.4602445
1.6 0.4629528
1.62 0.4435371
1.64 0.4501945
1.66 0.4467102
1.68 0.4589939
1.7 0.4498055
1.72 0.4494717
1.74 0.4498332
1.76 0.4441003
1.78 0.4360623
1.8 0.4537069
1.82 0.4487202
1.84 0.4593747
1.86 0.4514977
1.88 0.4527968
1.9 0.4560978
1.92 0.4562068
1.94 0.4511658
1.96 0.4532384
1.98 0.4353455
2 0.4450286
2.02 0.4394879
2.04 0.4539543
2.06 0.4481073
2.08 0.4561254
2.1 0.4631146
2.12 0.4565085
2.14 0.4618171
2.16 0.4561523
2.18 0.4463748
2.2 0.4540372
2.22 0.4491382
2.24 0.457247
2.26 0.4538166
2.28 0.4482748
2.3 0.4418713
2.32 0.4434528
2.34 0.4638426
2.36 0.4491378
2.38 0.452465
2.4 0.4511382
2.42 0.4599452
2.44 0.466744
2.46 0.4325792
2.48 0.4486368
2.5 0.4650539
2.52 0.4622228
2.54 0.4571922
2.56 0.4432556
2.58 0.4416449
2.6 0.4520507
2.62 0.4636271
2.64 0.4741836
2.66 0.4510818
2.68 0.4386628
2.7 0.4463744
2.72 0.4615736
2.74 0.4287485
2.76 0.4633573
2.78 0.4727307
2.8 0.4517196
2.82 0.453128
2.84 0.4543956
2.86 0.4630871
2.88 0.4669314
2.9 0.459837
2.92 0.4502498
2.94 0.4614651
2.96 0.4442126
2.98 0.4551373
3 0.4574932
3.02 0.4424365
3.04 0.4631147
3.06 0.4592931
3.08 0.4592932
3.1 0.4482467
3.12 0.4537073
3.14 0.4489433
3.16 0.4551096
3.18 0.4504995
3.2 0.4657791
3.22 0.4527141
3.24 0.4517466
3.26 0.4502496
3.28 0.4552473
3.3 0.457165
3.32 0.4438752
3.34 0.4577383
3.36 0.4589939
3.38 0.4480511
3.4 0.4665829
3.42 0.4504995
3.44 0.4349999
3.46 0.4585303
3.48 0.4424359
3.5 0.4544778
3.52 0.470186
3.54 0.450583
3.56 0.4472415
3.58 0.4463463
3.6 0.4476886
3.62 0.4643811
3.64 0.4544502
3.66 0.4585584
3.68 0.4576298
3.7 0.4555492
3.72 0.4574111
3.74 0.4527143
3.76 0.4611131
3.78 0.4542578
3.8 0.4466269
3.82 0.4477441
3.84 0.4507219
3.86 0.4456452
3.88 0.4562074
3.9 0.4629528
3.92 0.4418989
3.94 0.4600273
3.96 0.4622231
3.98 0.45401
4 0.4663959
4.02 0.4623047
4.04 0.4435371
4.06 0.4596467
4.08 0.4458136
4.1 0.4644079
4.12 0.4689879
4.14 0.4444662
4.16 0.4597826
4.18 0.4608955
4.2 0.4427187
4.22 0.4498332
4.24 0.4622233
4.26 0.4524937
4.28 0.4493608
4.3 0.4524659
4.32 0.4636275
4.34 0.4611123
4.36 0.4524654
4.38 0.4373216
4.4 0.4619791
4.42 0.4518296
4.44 0.4583936
4.46 0.456453
4.48 0.4581488
4.5 0.4383496
4.52 0.4563992
4.54 0.4526033
4.56 0.4508884
4.58 0.4549173
4.6 0.4674662
4.62 0.4262921
4.64 0.4618987
4.66 0.443678
4.68 0.4543673
4.7 0.4469341
4.72 0.4492766
4.74 0.4397725
4.76 0.446346
4.78 0.4575207
4.8 0.4648116
4.82 0.4387195
4.84 0.4587212
4.86 0.4459816
4.88 0.4552746
4.9 0.4605974
4.92 0.4724933
4.94 0.4542304
4.96 0.4496938
4.98 0.4585577
5 0.4568642
5.02 0.4637615
5.04 0.4500556
5.06 0.4410497
5.08 0.4600267
5.1 0.4522721
5.12 0.4563441
5.14 0.4641666
5.16 0.4537342
5.18 0.4428599
5.2 0.4603799
5.22 0.4486365
5.24 0.4628988
5.26 0.4407376
5.28 0.4589669
5.3 0.4586389
5.32 0.4500279
5.34 0.4553576
5.36 0.4514702
5.38 0.4502499
5.4 0.4598366
5.42 0.4507214
5.44 0.4632492
5.46 0.4579312
5.48 0.4567547
5.5 0.4538997
5.52 0.4688814
5.54 0.452383
5.56 0.4464578
5.58 0.4557138
5.6 0.4523827
5.62 0.4663956
5.64 0.464785
5.66 0.4575202
5.68 0.4493044
5.7 0.4371789
5.72 0.4452531
5.74 0.4524661
5.76 0.4656451
5.78 0.4666103
5.8 0.4492488
5.82 0.4531555
5.84 0.4591564
5.86 0.4380925
5.88 0.4607605
5.9 0.4594014
5.92 0.4568643
5.94 0.4581213
5.96 0.4557691
5.98 0.4585304
6 0.4534869
6.02 0.4594834
6.04 0.4568641
6.06 0.4499448
6.08 0.4510265
6.1 0.4513588
6.12 0.4609774
6.14 0.4597278
6.16 0.4554394
6.18 0.4703453
6.2 0.4521608
6.22 0.4604346
6.24 0.4501108
6.26 0.4308132
6.28 0.4633842
6.3 0.4420692
6.32 0.449556
6.34 0.4623037
6.36 0.466423
6.38 0.4531278
6.4 0.4503331
6.42 0.4530175
6.44 0.4554943
6.46 0.4590753
6.48 0.4550555
6.5 0.4560979
6.52 0.4400285
6.54 0.4519397
6.56 0.4568641
6.58 0.4607328
6.6 0.4577663
6.62 0.4367205
6.64 0.4558508
6.66 0.4560978
6.68 0.451387
6.7 0.4580936
6.72 0.4427473
6.74 0.4677873
6.76 0.4548078
6.78 0.4517191
6.8 0.4621144
6.82 0.4407382
6.84 0.4478281
6.86 0.4452242
6.88 0.4518296
6.9 0.4512484
6.92 0.4555213
6.94 0.4545597
6.96 0.4474365
6.98 0.4697341
7 0.457657
7.02 0.4522442
7.04 0.4617633
7.06 0.4406817
7.08 0.4570015
7.1 0.4655375
7.12 0.4354886
7.14 0.4616815
7.16 0.4510263
7.18 0.4523829
7.2 0.4378929
7.22 0.4621958
7.24 0.4441558
7.26 0.4573288
7.28 0.460027
7.3 0.4563443
7.32 0.4411345
7.34 0.4618168
7.36 0.4545877
7.38 0.4601366
7.4 0.4440999
7.42 0.45147
7.44 0.4589115
7.46 0.4557135
7.48 0.4561519
7.5 0.4498055
7.52 0.4570829
7.54 0.4644886
7.56 0.4544775
7.58 0.4518843
7.6 0.4507219
7.62 0.4444381
7.64 0.4513037
7.66 0.4541478
7.68 0.4526035
7.7 0.4406243
7.72 0.450722
7.74 0.4445791
7.76 0.4582027
7.78 0.440284
7.8 0.4523824
7.82 0.453045
7.84 0.4488041
7.86 0.4468224
7.88 0.4498892
7.9 0.458339
7.92 0.4522717
7.94 0.4534863
7.96 0.4590746
7.98 0.4481631
8 0.452245
8.02 0.4701329
8.04 0.4518847
8.06 0.4579572
8.08 0.4472692
8.1 0.4561794
8.12 0.4508049
8.14 0.4588296
8.16 0.4502216
8.18 0.4656716
8.2 0.4488039
8.22 0.4509438
8.24 0.4557965
8.26 0.4441561
8.28 0.4524653
8.3 0.4513867
8.32 0.4579576
8.34 0.4333881
8.36 0.463735
8.38 0.4459261
8.4 0.4460946
8.42 0.4541199
8.44 0.4627632
8.46 0.4348852
8.48 0.4635468
8.5 0.4414173
8.52 0.4432552
8.54 0.4512482
8.56 0.4568644
8.58 0.4507213
8.6 0.4445788
8.62 0.4544226
8.64 0.4536793
8.66 0.4580389
8.68 0.4506111
8.7 0.4597286
8.72 0.4565084
8.74 0.4455619
8.76 0.4584211
8.78 0.4586395
8.8 0.4599457
8.82 0.4641925
8.84 0.4490546
8.86 0.4516082
8.88 0.4477163
8.9 0.4364921
8.92 0.4574932
8.94 0.4638427
8.96 0.4546978
8.98 0.4426623
9 0.4583667
9.02 0.4513034
9.04 0.447158
9.06 0.4555215
9.08 0.4486648
9.1 0.4619794
9.12 0.4591841
9.14 0.4452243
9.16 0.4583938
9.18 0.4430013
9.2 0.4420969
9.22 0.4603802
9.24 0.440227
9.26 0.4450845
9.28 0.4441281
9.3 0.4621144
9.32 0.4540097
9.34 0.4590755
9.36 0.4535969
9.38 0.4597276
9.4 0.4636265
9.42 0.4483863
9.44 0.4624393
9.46 0.4524662
9.48 0.4456734
9.5 0.4534594
9.52 0.4601634
9.54 0.4522173
9.56 0.4580935
9.58 0.4429729
9.6 0.4512206
9.62 0.4574663
9.64 0.4413046
9.66 0.4652684
9.68 0.4459541
9.7 0.4570561
9.72 0.4532381
9.74 0.4632491
9.76 0.4554669
9.78 0.4570008
9.8 0.464274
9.82 0.4583667
9.84 0.4463743
9.86 0.4481908
9.88 0.4477167
9.9 0.4615733
9.92 0.4557687
9.94 0.45489
9.96 0.4552197
9.98 0.4615464
10 0.4526306
10.02 0.4584218
10.04 0.4570832
10.06 0.4517738
10.08 0.4546976
10.1 0.4594833
10.12 0.4689879
10.14 0.4362627
10.16 0.4482188
10.18 0.4615461
10.2 0.4591841
10.22 0.4624391
10.24 0.4464586
10.26 0.4527966
10.28 0.4538722
10.3 0.4639235
10.32 0.4552197
10.34 0.4554393
10.36 0.4375495
10.38 0.4546704
10.4 0.4550274
10.42 0.4597827
10.44 0.4328976
10.46 0.4570286
10.48 0.44348
10.5 0.4438747
10.52 0.4673327
10.54 0.4557957
10.56 0.4577386
10.58 0.4418706
10.6 0.4552749
10.62 0.4603521
10.64 0.4648929
10.66 0.4554391
10.68 0.4719639
10.7 0.4629794
10.72 0.4621959
10.74 0.4610043
10.76 0.4553572
10.78 0.4477167
10.8 0.4620072
10.82 0.4627094
10.84 0.4593745
10.86 0.4341941
10.88 0.4558787
10.9 0.4460108
10.92 0.44122
10.94 0.4733922
10.96 0.4490821
10.98 0.4508323
11 0.456015
11.02 0.4697337
11.04 0.4434241
11.06 0.4503334
11.08 0.4468222
11.1 0.4628989
11.12 0.4701585
11.14 0.445477
11.16 0.4675739
11.18 0.4541477
11.2 0.4597823
11.22 0.4597282
11.24 0.4426339
11.26 0.4511372
11.28 0.4482191
11.3 0.4644887
11.32 0.4619786
11.34 0.4600549
11.36 0.4205053
11.38 0.449054
11.4 0.4505001
11.42 0.4376357
11.44 0.4559056
11.46 0.4613299
11.48 0.4552198
11.5 0.4532108
11.52 0.450805
11.54 0.444803
11.56 0.4466541
11.58 0.4442409
11.6 0.4512478
11.62 0.4532103
11.64 0.4531282
11.66 0.4354884
11.68 0.4420694
11.7 0.4511374
11.72 0.4443541
11.74 0.4552196
11.76 0.4644888
11.78 0.4736038
11.8 0.4607325
11.82 0.4627361
11.84 0.4611393
11.86 0.430581
11.88 0.4534862
11.9 0.463735
11.92 0.4615193
11.94 0.460923
11.96 0.4473254
11.98 0.4556865
12 0.4602174
12.02 0.4674935
12.04 0.4596469
12.06 0.4571922
12.08 0.4552744
12.1 0.4634921
12.12 0.4573295
12.14 0.4585035
12.16 0.459157
12.18 0.4468223
12.2 0.4639508
12.22 0.4623031
12.24 0.4607877
12.26 0.430668
12.28 0.4620877
12.3 0.4565352
12.32 0.4375212
12.34 0.451747
12.36 0.4383489
12.38 0.4455048
12.4 0.4616545
12.42 0.4480239
12.44 0.4565362
12.46 0.4593745
12.48 0.4609229
12.5 0.4387202
12.52 0.4510545
12.54 0.4491376
12.56 0.4543132
12.58 0.4611131
12.6 0.4452246
12.62 0.458557
12.64 0.4579581
12.66 0.4565901
12.68 0.4511099
12.7 0.4556594
12.72 0.45
12.74 0.446234
12.76 0.4392613
12.78 0.4553297
12.8 0.4458145
12.82 0.4430858
12.84 0.4514696
12.86 0.4354311
12.88 0.4343096
12.9 0.4554672
12.92 0.440993
12.94 0.4557135
12.96 0.4436778
12.98 0.4365205
13 0.4482749
13.02 0.4537345
13.04 0.4518304
13.06 0.456344
13.08 0.4507216
13.1 0.4537901
13.12 0.4522449
13.14 0.4409367
13.16 0.4513869
13.18 0.473313
13.2 0.4488045
13.22 0.4588297
13.24 0.4654301
13.26 0.4645429
13.28 0.4581752
13.3 0.4564537
13.32 0.4681344
13.34 0.4527968
13.36 0.4508878
13.38 0.4445785
13.4 0.4562065
13.42 0.4648119
13.44 0.4638426
13.46 0.4457864
13.48 0.4463463
13.5 0.4574385
13.52 0.4618171
13.54 0.4482742
13.56 0.4648114
13.58 0.4585577
13.6 0.447381
13.62 0.4566174
13.64 0.4582849
13.66 0.4561255
13.68 0.4548074
13.7 0.4591844
13.72 0.4483867
13.74 0.4473533
13.76 0.4517462
13.78 0.4356032
13.8 0.46198
13.82 0.4669311
13.84 0.4494998
13.86 0.4560156
13.88 0.4463464
13.9 0.4593738
13.92 0.4392324
13.94 0.4519124
13.96 0.4299125
13.98 0.4541202
14 0.4344249
14.02 0.4454772
14.04 0.4575199
14.06 0.4573294
14.08 0.454918
14.1 0.4615741
14.12 0.4479676
14.14 0.4411345
14.16 0.4495559
14.18 0.4461503
14.2 0.4542574
14.22 0.4564538
14.24 0.4427752
14.26 0.4456732
14.28 0.4624391
14.3 0.4571928
14.32 0.448804
14.34 0.464408
14.36 0.4479121
14.38 0.4473531
14.4 0.4568641
14.42 0.4397728
14.44 0.4642467
14.46 0.4485817
14.48 0.4583388
14.5 0.45511
14.52 0.4616549
14.54 0.4464588
14.56 0.4598915
14.58 0.4552473
14.6 0.4553571
14.62 0.4501663
14.64 0.4613568
14.66 0.4462622
14.68 0.4401134
14.7 0.4559056
14.72 0.4505552
14.74 0.4425493
14.76 0.4631144
14.78 0.4628446
14.8 0.4431144
14.82 0.4555216
14.84 0.4483859
14.86 0.4690953
14.88 0.45
14.9 0.4492489
14.92 0.4577394
14.94 0.4510264
14.96 0.4650001
14.98 0.4512208
15 0.4488319
15.02 0.4504721
15.04 0.4470175
15.06 0.4592661
15.08 0.4334456
15.1 0.4569737
15.12 0.4522165
15.14 0.4565634
15.16 0.4516635
15.18 0.4437058
15.2 0.4470743
15.22 0.4539826
15.24 0.4665302
15.26 0.4567548
15.28 0.457848
15.3 0.4552474
15.32 0.437864
15.34 0.4583118
15.36 0.4558781
15.38 0.447828
15.4 0.4519123
15.42 0.4465421
15.44 0.4416728
15.46 0.4697072
15.48 0.4568919
15.5 0.4342232
15.52 0.4521893
15.54 0.4571931
15.56 0.4652419
15.58 0.4537069
15.6 0.458966
15.62 0.4522166
15.64 0.4617627
15.66 0.4416445
15.68 0.4492492
15.7 0.4444661
15.72 0.4423241
15.74 0.4466823
15.76 0.4555492
15.78 0.4433396
15.8 0.4448594
15.82 0.4539001
15.84 0.4498334
15.86 0.4600272
15.88 0.4287475
15.9 0.4495837
15.92 0.4609224
15.94 0.455001
15.96 0.4540374
15.98 0.4496112
16 0.4527971
16.02 0.4440157
16.04 0.4587219
16.06 0.4500556
16.08 0.4497219
16.1 0.4468224
16.12 0.4658599
16.14 0.4599998
16.16 0.4635187
16.18 0.4532099
16.2 0.4622233
16.22 0.4390332
16.24 0.4435365
16.26 0.464489
16.28 0.4589388
16.3 0.4708766
16.32 0.4583127
16.34 0.4613834
16.36 0.455769
16.38 0.4683479
16.4 0.4559059
16.42 0.4616545
16.44 0.4579302
16.46 0.4702661
16.48 0.4719378
16.5 0.4607605
16.52 0.457657
16.54 0.4448871
16.56 0.4441005
16.58 0.4512766
16.6 0.4503605
16.62 0.4420683
16.64 0.4495553
16.66 0.4648918
16.68 0.4499722
16.7 0.4521893
16.72 0.4442974
16.74 0.4512207
16.76 0.4641122
16.78 0.4574931
16.8 0.4501384
16.82 0.4593746
16.84 0.4481911
16.8586 0.4279602
16.8786 0.4601087
16.8986 0.4463735
16.9186 0.4442966
16.9386 0.4519401
16.9586 0.4615736
16.9786 0.4586395
16.9986 0.4599456
17.0186 0.4568917
17.0386 0.4603533
17.0586 0.4600814
17.0786 0.4594288
17.0986 0.4434808
17.1186 0.4642734
17.1386 0.4571921
17.1586 0.4512204
17.1786 0.4512763
17.1986 0.4520514
17.2186 0.4599192
17.2386 0.4624389
17.2586 0.4568914
17.2786 0.4639237
17.2986 0.4511373
17.3186 0.438292
17.3386 0.4334458
17.3586 0.4633036
17.3786 0.4378922
17.3986 0.45412
17.4186 0.4476053
17.4386 0.4661542
17.4586 0.4390329
17.4786 0.4632761
17.4986 0.4457021
17.5186 0.4605973
17.5386 0.4535967
17.5586 0.449527
17.5786 0.4499719
17.5986 0.4611132
17.6186 0.4594295
17.6386 0.4500557
17.6586 0.4507209
17.6786 0.4535418
17.6986 0.4448033
17.7186 0.4661807
17.7386 0.4478284
17.7586 0.4497219
17.7786 0.4613561
17.7986 0.4596192
17.8186 0.4502495
17.8386 0.4441289
17.8586 0.4610048
17.8786 0.4610046
17.8986 0.4479118
17.9186 0.4311032
17.9386 0.4601364
17.9586 0.4601356
17.9786 0.4614646
17.9986 0.4576572
18.0186 0.4676538
18.0386 0.4551373
18.0586 0.4592928
18.0786 0.4591572
18.0986 0.4447468
18.1186 0.4402559
18.1386 0.4530173
18.1586 0.4523822
18.1786 0.4497222
18.1986 0.4471578
18.2186 0.438919
18.2386 0.4478002
18.2586 0.4501385
18.2786 0.4361195
18.2986 0.4614383
18.3186 0.4506105
18.3386 0.4463738
18.3586 0.4491385
18.3786 0.4566461
18.3986 0.4441008
18.4186 0.4597277
18.4386 0.4452811
18.4586 0.4637076
18.4786 0.4448875
18.4986 0.4486089
18.5186 0.448135
18.5386 0.4498889
18.5586 0.4552745
18.5786 0.4627361
18.5986 0.4462621
18.6186 0.4570015
18.6386 0.446262
18.6586 0.4522167
18.6786 0.4624659
18.6986 0.460977
18.7186 0.4605969
18.7386 0.4389482
18.7586 0.4557138
18.7786 0.4548625
18.7986 0.4626287
18.8186 0.452576
18.8386 0.4657522
18.8586 0.4531553
18.8786 0.459402
18.8986 0.4610039
18.9186 0.4524102
18.9386 0.4644892
18.9586 0.4393455
18.9786 0.4552743
18.9986 0.4494722
19.0186 0.4522716
19.0386 0.4560154
19.0586 0.444015
19.0786 0.4487204
19.0986 0.4532382
19.1186 0.4571646
19.1386 0.4685088
19.1586 0.4559884
19.1786 0.4559059
19.1986 0.4482742
19.2186 0.457684
19.2386 0.4628171
19.2586 0.4601353
19.2786 0.4470461
19.2986 0.4487204
19.3186 0.4530452
19.3386 0.4579025
19.3586 0.4635191
19.3786 0.4467109
19.3986 0.4638154
19.4186 0.4543679
19.4386 0.4636278
19.4586 0.4684013
19.4786 0.4434245
19.4986 0.4589659
19.5186 0.4575201
19.5386 0.4480236
19.5586 0.4529347
19.5786 0.4593747
19.5986 0.4579568
19.6186 0.4474654
19.6386 0.4562075
19.6586 0.4537618
19.6786 0.4414179
19.6986 0.4598911
19.7186 0.4564267
19.7386 0.456673
19.7586 0.4475771
19.7786 0.4538992
19.7986 0.4457018
19.8186 0.4541195
19.8386 0.4628984
19.8586 0.4441282
19.8786 0.4552746
19.8986 0.4636003
19.9186 0.465752
19.9386 0.4623309
19.9586 0.4633842
19.9786 0.4661813
19.9986 0.451221
&
@target G0.S1
@type xy
0 2.100839
0.02 1.2734
0.04 1.562586
0.06 1.777562
0.08 1.589567
0.1 1.179629
0.12 0.7947646
0.14 0.8750714
0.16 1.30148
0.18 1.6138
0.2 1.343735
0.22 0.471063
0.24 1.359136
0.26 1.31874
0.28 0.4897451
0.3 0.4750797
0.32 0.4603533
0.34 0.4651082
0.36 0.4503887
0.38 0.4612482
0.4 0.4430009
0.42 0.4624386
0.44 0.4701599
0.46 0.4588023
0.48 0.4709033
0.5 0.4638425
0.52 0.472176
0.54 0.4646237
0.56 0.4517194
0.58 0.4609227
0.6 0.4504995
0.62 0.4457859
0.64 0.4485812
0.66 0.451276
0.68 0.475631
0.7 0.4603537
0.72 0.4572192
0.74 0.4700531
0.76 0.4721226
0.78 0.4965886
0.8 0.4669585
0.82 0.5118834
0.84 0.8284476
0.86 0.7455698
0.88 0.4986728
0.9 0.4884928
0.92 0.4821824
0.94 0.4966386
0.96 0.8511752
0.98 0.57208
1 0.5112239
1.02 0.6286694
1.04 0.4992743
1.06 0.4922651
1.08 0.4826487
1.1 0.4956562
1.12 0.4653222
1.14 0.4602992
1.16 0.4829344
1.18 0.4643548
1.2 0.4623313
1.22 0.4451959
1.24 0.4487763
1.26 0.4741567
1.28 0.4557683
1.3 0.4631145
1.32 0.4645971
1.34 0.454561
1.36 0.4428596
1.38 0.5036118
1.4 0.4508049
1.42 0.472917
1.44 0.4539273
1.46 0.4502503
1.48 0.4757626
1.5 0.4654571
1.52 0.4711151
1.54 0.4609235
1.56 0.4601363
1.58 0.4351153
1.6 0.4779645
1.62 0.525952
1.64 0.4644893
1.66 0.4704784
1.68 0.4780432
1.7 0.4562339
1.72 0.4602717
1.74 0.4520511
1.76 0.4540374
1.78 0.4618442
1.8 0.4664224
1.82 0.4512481
1.84 0.478827
1.86 0.4775978
1.88 0.4695478
1.9 0.455741
1.92 0.4733128
1.94 0.4767074
1.96 0.4630877
1.98 0.4712484
2 0.4621142
2.02 0.4860556
2.04 0.4840197
2.06 0.4573286
2.08 0.4448318
2.1 0.47101
2.12 0.5158974
2.14 0.4725457
2.16 0.461357
2.18 0.465725
2.2 0.4718311
2.22 0.467413
2.24 0.4659131
2.26 0.4553569
2.28 0.4935078
2.3 0.4464857
2.32 0.4451404
2.34 0.4498052
2.36 0.4588296
2.38 0.465215
2.4 0.4590476
2.42 0.4650809
2.44 0.4522445
2.46 0.4515808
2.48 0.459048
2.5 0.4574929
2.52 0.4354301
2.54 0.4607871
2.56 0.4564265
2.58 0.4557133
2.6 0.4618174
2.62 0.4680009
2.64 0.4811959
2.66 0.4593746
2.68 0.4579569
2.7 0.4392321
2.72 0.4352872
2.74 0.4461224
2.76 0.4535689
2.78 0.4551099
2.8 0.4569733
2.82 0.4576024
2.84 0.4603527
2.86 0.449916
2.88 0.4463469
2.9 0.455467
2.92 0.4473819
2.94 0.4502781
2.96 0.4568638
2.98 0.4537897
3 0.4473814
3.02 0.4544504
3.04 0.4519122
3.06 0.4631145
3.08 0.4562074
3.1 0.4601355
3.12 0.4573289
3.14 0.4630608
3.16 0.4541753
3.18 0.4649191
3.2 0.4562071
3.22 0.470053
3.24 0.4655373
3.26 0.4540372
3.28 0.4565361
3.3 0.4598911
3.32 0.458421
3.34 0.4577391
3.36 0.4639235
3.38 0.4488039
3.4 0.446234
3.42 0.4406241
3.44 0.4661274
3.46 0.4644618
3.48 0.4608139
3.5 0.4736297
3.52 0.4659934
3.54 0.4634925
3.56 0.4606791
3.58 0.4765239
3.6 0.4657254
3.62 0.4477444
3.64 0.4685354
3.66 0.4499172
3.68 0.4698139
3.7 0.4456733
3.72 0.4772315
3.74 0.465671
3.76 0.4602168
3.78 0.4754471
3.8 0.4769963
3.82 0.4725991
3.84 0.4901023
3.86 0.4565906
3.88 0.4611131
3.9 0.4592932
3.92 0.4555765
3.94 0.4617631
3.96 0.4748948
3.98 0.4344251
4 0.4715134
4.02 0.4851024
4.04 0.4710099
4.06 0.461112
4.08 0.4633037
4.1 0.4836579
4.12 0.8132194
4.14 0.5021205
4.16 0.4707444
4.18 0.4694947
4.2 0.769026
4.22 0.4726517
4.24 0.458612
4.26 0.4580661
4.28 0.4618436
4.3 0.4522717
4.32 0.4570006
4.34 0.4553573
4.36 0.4549175
4.38 0.4552749
4.4 0.4565357
4.42 0.4732872
4.44 0.4434532
4.46 0.4579581
4.48 0.4756576
4.5 0.453486
4.52 0.4992497
4.54 0.4696279
4.56 0.4579294
4.58 0.4785655
4.6 0.4436774
4.62 0.4648919
4.64 0.4622229
4.66 0.4593472
4.68 0.4737874
4.7 0.4452808
4.72 0.4956308
4.74 0.4725199
4.76 0.4716987
4.78 0.4630333
4.8 0.4731547
4.82 0.4660745
4.84 0.4530177
4.86 0.4725991
4.88 0.4440152
4.9 0.4518021
4.92 0.4857473
4.94 0.4636002
4.96 0.4610854
4.98 0.4863637
5 0.4516916
5.02 0.4851282
5.04 0.4759463
5.06 0.4639238
5.08 0.453211
5.1 0.4684548
5.12 0.4452805
5.14 0.4616544
5.16 0.4461786
5.18 0.4632493
5.2 0.4639235
5.22 0.4644894
5.24 0.460923
5.26 0.4495559
5.28 0.4598642
5.3 0.4701859
5.32 0.4576845
5.34 0.4386621
5.36 0.4728103
5.38 0.463708
5.4 0.4673593
5.42 0.4510264
5.44 0.4587208
5.46 0.4707972
5.48 0.4558505
5.5 0.4474366
5.52 0.4537621
5.54 0.4665307
5.56 0.4580666
5.58 0.4845103
5.6 0.4623308
5.62 0.4426621
5.64 0.4679744
5.66 0.4861068
5.68 0.5057178
5.7 0.4594011
5.72 0.4564262
5.74 0.4739201
5.76 0.4602988
5.78 0.4680275
5.8 0.4659663
5.82 0.4610856
5.84 0.4722557
5.86 0.4856447
5.88 0.4567819
5.9 0.4610314
5.92 0.4562344
5.94 0.4653495
5.96 0.4631686
5.98 0.4518846
6 0.4579845
6.02 0.4764714
6.04 0.4823386
6.06 0.4656717
6.08 0.47392
6.1 0.4606788
6.12 0.4511366
6.14 0.4584219
6.16 0.4580667
6.18 0.4700529
6.2 0.4626556
6.22 0.4698401
6.24 0.4650267
6.26 0.4670384
6.28 0.4573293
6.3 0.46057
6.32 0.5139552
6.34 0.4783564
6.36 0.4789053
6.38 0.459619
6.4 0.4718049
6.42 0.4504997
6.44 0.472308
6.46 0.4667436
6.48 0.4832448
6.5 0.5132494
6.52 0.4865693
6.54 0.4801303
6.56 0.4789051
6.58 0.4783826
6.6 0.4573292
6.62 0.4493882
6.64 0.4552197
6.66 0.4498057
6.68 0.4501393
6.7 0.4489157
6.72 0.4546976
6.74 0.466396
6.76 0.4653228
6.78 0.4418427
6.8 0.4642743
6.82 0.4531278
6.84 0.461682
6.86 0.4510544
6.88 0.4523831
6.9 0.4606784
6.92 0.4689614
6.94 0.4527144
6.96 0.4553571
6.98 0.4521338
7 0.4716992
7.02 0.4599454
7.04 0.4669849
7.06 0.4526309
7.08 0.4502773
7.1 0.4623308
7.12 0.4651345
7.14 0.4453371
7.16 0.4586395
7.18 0.4560974
7.2 0.4612482
7.22 0.4401418
7.24 0.4781996
7.26 0.4656445
7.28 0.4458141
7.3 0.4570005
7.32 0.4781213
7.34 0.4623031
7.36 0.4587213
7.38 0.4383495
7.4 0.4655371
7.42 0.4586388
7.44 0.491859
7.46 0.4738398
7.48 0.4809883
7.5 0.4697338
7.52 0.482649
7.54 0.4575478
7.56 0.5137364
7.58 0.5056182
7.6 0.4810664
7.62 0.468348
7.64 0.4750262
7.66 0.4732073
7.68 0.5003251
7.7 0.4536521
7.72 0.4503889
7.74 0.4510824
7.76 0.4598639
7.78 0.4790879
7.8 0.4737615
7.82 0.4646236
7.84 0.4700001
7.86 0.4883905
7.88 0.4358325
7.9 0.4605977
7.92 0.4708765
7.94 0.4681081
7.96 0.4651076
7.98 0.4684282
8 0.4692019
8.02 0.4526596
8.04 0.4665298
8.06 0.4396024
8.08 0.4497224
8.1 0.4446625
8.12 0.4438747
8.14 0.4625199
8.16 0.447605
8.18 0.4568917
8.2 0.4480516
8.22 0.4656983
8.24 0.4533761
8.26 0.4569742
8.28 0.4601357
8.3 0.4693078
8.32 0.4487198
8.34 0.4418705
8.36 0.4562348
8.38 0.4796616
8.4 0.4838388
8.42 0.4733127
8.44 0.4666095
8.46 0.4795054
8.48 0.4714076
8.5 0.4477445
8.52 0.4753427
8.54 0.4871089
8.56 0.4738666
8.58 0.4939895
8.6 0.475105
8.62 0.4586393
8.64 0.4508052
8.66 0.4443809
8.68 0.4697079
8.7 0.477519
8.72 0.4724666
8.74 0.4648656
8.76 0.4654295
8.78 0.4785918
8.8 0.4914014
8.82 0.4811706
8.84 0.4717261
8.86 0.4749212
8.88 0.4709036
8.9 0.4566722
8.92 0.4753423
8.94 0.4737884
8.96 0.4568644
8.98 0.4577665
9 0.4541202
9.02 0.4470174
9.04 0.4431988
9.06 0.4532391
9.08 0.4517191
9.1 0.4534587
9.12 0.4563166
9.14 0.4659934
9.16 0.4803639
9.18 0.4856695
9.2 0.4858243
9.22 0.470213
9.24 0.4548079
9.26 0.474368
9.28 0.4771527
9.3 0.4715143
9.32 0.4684281
9.34 0.4567553
9.36 0.470585
9.38 0.472917
9.4 0.471381
9.42 0.4495003
9.44 0.473128
9.46 0.4683215
9.48 0.4700271
9.5 0.4802081
9.52 0.4576572
9.54 0.4734448
9.56 0.4838651
9.58 0.4653496
9.6 0.4645429
9.62 0.4741572
9.64 0.4825449
9.66 0.4628444
9.68 0.4855152
9.7 0.4472976
9.72 0.4649192
9.74 0.4460382
9.76 0.4834776
9.78 0.4552467
9.8 0.4683484
9.82 0.4401706
9.84 0.4643813
9.86 0.4481352
9.88 0.4519954
9.9 0.4550548
9.92 0.4625478
9.94 0.4666107
9.96 0.4467944
9.98 0.4713809
10 0.4802345
10.02 0.4712486
10.04 0.4610044
10.06 0.4525757
10.08 0.4587218
10.1 0.4537074
10.12 0.4670115
10.14 0.4588577
10.16 0.461329
10.18 0.4748426
10.2 0.4698137
10.22 0.4540376
10.24 0.456098
10.26 0.4721752
10.28 0.4670648
10.3 0.4718582
10.32 0.4855146
10.34 0.4567822
10.36 0.460706
10.38 0.4610045
10.4 0.4721756
10.42 0.4593745
10.44 0.4685343
10.46 0.466717
10.48 0.4865702
10.5 0.4482465
10.52 0.4549724
10.54 0.5363304
10.56 1.033694
10.58 0.4537895
10.6 0.4735504
10.62 0.4557681
10.64 0.4659666
10.66 0.4827268
10.68 0.4596464
10.7 0.4731275
10.72 0.4677874
10.74 0.4665295
10.76 0.4527691
10.78 0.4694147
10.8 0.44105
10.82 0.458803
10.84 0.4566725
10.86 0.436034
10.88 0.4527964
10.9 0.4465699
10.92 0.4482191
10.94 0.4580664
10.96 0.4534862
10.98 0.4478275
11 0.4634911
11.02 0.4484969
11.04 0.4470187
11.06 0.4445218
11.08 0.4600269
11.1 0.4503611
11.12 0.4482461
11.14 0.4588029
11.16 0.4611402
11.18 0.4459826
11.2 0.4610046
11.22 0.4639239
11.24 0.4583392
11.26 0.4715401
11.28 0.4626548
11.3 0.4747105
11.32 0.4658597
11.34 0.498022
11.36 0.4595922
11.38 0.4528247
11.4 0.4566733
11.42 0.4586931
11.44 0.4576301
11.46 0.4611122
11.48 0.4613576
11.5 0.4608955
11.52 0.4532376
11.54 0.4670123
11.56 0.4597824
11.58 0.4689618
11.6 0.4616815
11.62 0.4601626
11.64 0.4609766
11.66 0.4680281
11.68 0.4672523
11.7 0.4727578
11.72 0.4879034
11.74 0.4633307
11.76 0.451719
11.78 0.48358
11.8 0.4667439
11.82 0.4635192
11.84 0.4457579
11.86 0.4721496
11.88 0.4567823
11.9 0.4753419
11.92 0.4690949
11.94 0.4771007
11.96 0.4565084
11.98 0.4513588
12 0.4676538
12.02 0.4549721
12.04 0.468748
12.06 0.4535687
12.08 0.4610041
12.1 0.4646773
12.12 0.520696
12.14 0.475604
12.16 0.4701329
12.18 0.4374925
12.2 0.4468782
12.22 0.4639504
12.24 0.4712212
12.26 0.4645967
12.28 0.4582571
12.3 0.4569737
12.32 0.4659663
12.34 0.4563449
12.36 0.4494725
12.38 0.4651349
12.4 0.4633034
12.42 0.4630605
12.44 0.4693878
12.46 0.457001
12.48 0.4852055
12.5 0.4473812
12.52 0.4753418
12.54 0.4651344
12.56 0.4744735
12.58 0.4929756
12.6 0.45864
12.62 0.4827006
12.64 0.4661273
12.66 0.462007
12.68 0.4663422
12.7 0.4739719
12.72 0.4713286
12.74 0.4618977
12.76 0.4516091
12.78 0.4555216
12.8 0.4306677
12.82 0.4491659
12.84 0.470452
12.86 0.470266
12.88 0.4602444
12.9 0.4452241
12.92 0.4532939
12.94 0.4854127
12.96 0.4803382
12.98 0.467467
13 0.468348
13.02 0.4915791
13.04 0.4889531
13.06 0.5211766
13.08 0.4824422
13.1 0.4873145
13.12 0.4502504
13.14 0.4668249
13.16 0.4760521
13.18 0.4724669
13.2 0.4512755
13.22 0.4570012
13.24 0.4696278
13.26 0.4719374
13.28 0.4665566
13.3 0.4636805
13.32 0.4633034
13.34 0.4616546
13.36 0.4529064
13.38 0.4665304
13.4 0.4593736
13.42 0.4513593
13.44 0.453045
13.46 0.4700262
13.48 0.4743415
13.5 0.462871
13.52 0.4682683
13.54 0.46095
13.56 0.4637352
13.58 0.4606521
13.6 0.4479681
13.62 0.4777815
13.64 0.4599452
13.66 0.4894125
13.68 0.4504723
13.7 0.4732071
13.72 0.4598096
13.74 0.4808854
13.76 0.4702661
13.78 0.4743424
13.8 0.4356607
13.82 0.4654565
13.84 0.5155817
13.86 0.4655645
13.88 0.4733398
13.9 0.4548901
13.92 0.4645696
13.94 0.4571651
13.96 0.4803382
13.98 0.4708766
14 0.4549997
14.02 0.4402832
14.04 0.4731018
14.06 0.471302
14.08 0.4781734
14.1 0.4584759
14.12 0.4651344
14.14 0.4714336
14.16 0.4611405
14.18 0.4785649
14.2 0.4434522
14.22 0.47974
14.24 0.4564262
14.26 0.4860557
14.28 0.4577664
14.3 0.4375504
14.32 0.4437904
14.34 0.4462624
14.36 0.4706112
14.38 0.4589935
14.4 0.4408513
14.42 0.4418994
14.44 0.4535141
14.46 0.4638421
14.48 0.4635189
14.5 0.4500273
14.52 0.4475762
14.54 0.4322906
14.56 0.4345974
14.58 0.462385
14.6 0.4424081
14.62 0.4573285
14.64 0.4666907
14.66 0.4546152
14.68 0.449972
14.7 0.4684013
14.72 0.4566725
14.74 0.4523826
14.76 0.4535966
14.78 0.4532105
14.8 0.4512755
14.82 0.4607604
14.84 0.4475771
14.86 0.4422674
14.88 0.4665031
14.9 0.4592932
14.92 0.4573289
14.94 0.4785915
14.96 0.4654568
14.98 0.4692017
15 0.4774152
15.02 0.4596192
15.04 0.4583394
15.06 0.4337047
15.08 0.469281
15.1 0.4672789
15.12 0.4710361
15.14 0.4484136
15.16 0.4439591
15.18 0.4589392
15.2 0.4650001
15.22 0.4696009
15.24 0.4660735
15.26 0.4589935
15.28 0.4682145
15.3 0.465242
15.32 0.4702659
15.34 0.4525758
15.36 0.4748416
15.38 0.4592932
15.4 0.4710097
15.42 0.4543674
15.44 0.4613287
15.46 0.454781
15.48 0.4585305
15.5 0.4591569
15.52 0.4630606
15.54 0.4907398
15.56 0.4455892
15.58 0.4530448
15.6 0.4502224
15.62 0.4803642
15.64 0.462439
15.66 0.4656446
15.68 0.4764715
15.7 0.4610857
15.72 0.4627364
15.74 0.4757365
15.76 0.4563171
15.78 0.455275
15.8 0.4773619
15.82 0.4421261
15.84 0.4583121
15.86 0.4665297
15.88 0.459157
15.9 0.466101
15.92 0.4888255
15.94 0.4662086
15.96 0.4703457
15.98 0.4750269
16 0.4652154
16.02 0.4628447
16.04 0.4664227
16.06 0.4656985
16.08 0.4555209
16.1 0.4649733
16.12 0.4484695
16.14 0.4606783
16.16 0.4554944
16.18 0.4600269
16.2 0.4600812
16.22 0.4563173
16.24 0.4724933
16.26 0.476865
16.28 0.4576298
16.3 0.4703723
16.32 0.4659661
16.34 0.454698
16.36 0.4518856
16.38 0.4714348
16.4 0.4586395
16.42 0.446234
16.44 0.4768646
16.46 0.4576572
16.48 0.4530174
16.5 0.4537347
16.52 0.4493053
16.54 0.4406244
16.56 0.4693345
16.58 0.473629
16.6 0.4542575
16.62 0.5145144
16.64 0.4459822
16.66 0.466503
16.68 0.4458139
16.7 0.4584759
16.72 0.4637081
16.74 0.4565361
16.76 0.4618979
16.78 0.4599456
16.8 0.4596193
16.82 0.4707707
16.84 0.4539001
16.8586 0.4600267
16.8786 0.4712215
16.8986 0.4761827
16.9186 0.4630606
16.9386 0.4602714
16.9586 0.4571108
16.9786 0.4513587
16.9986 0.4682416
17.0186 0.4777814
17.0386 0.4661001
17.0586 0.459864
17.0786 0.4584217
17.0986 0.4611401
17.1186 0.4528797
17.1386 0.4756577
17.1586 0.4738407
17.1786 0.4584212
17.1986 0.4859523
17.2186 0.4532934
17.2386 0.4875449
17.2586 0.4684281
17.2786 0.4384349
17.2986 0.4630606
17.3186 0.4644343
17.3386 0.4470457
17.3586 0.4589111
17.3786 0.4541207
17.3986 0.4912481
17.4186 0.4623314
17.4386 0.4643547
17.4586 0.4683484
17.4786 0.451248
17.4986 0.4658324
17.5186 0.4656707
17.5386 0.4473816
17.5586 0.4522447
17.5786 0.4544506
17.5986 0.4560973
17.6186 0.4562076
17.6386 0.4676274
17.6586 0.4541746
17.6786 0.4493601
17.6986 0.4648382
17.7186 0.4486087
17.7386 0.4555486
17.7586 0.4539558
17.7786 0.4808586
17.7986 0.5022206
17.8186 0.5028671
17.8386 0.6971017
17.8586 0.4659133
17.8786 0.4601093
17.8986 0.4577393
17.9186 0.4524932
17.9386 0.4693344
17.9586 0.4641391
17.9786 0.4633037
17.9986 0.4471576
18.0186 0.4562073
18.0386 0.4742891
18.0586 0.4728902
18.0786 0.4548079
18.0986 0.4575207
18.1186 0.4624392
18.1386 0.4477999
18.1586 0.4807025
18.1786 0.4654296
18.1986 0.4557135
18.2186 0.4610318
18.2386 0.4642197
18.2586 0.4427474
18.2786 0.4690685
18.2986 0.4748161
18.3186 0.4568642
18.3386 0.5005496
18.3586 0.4500554
18.3786 0.4695477
18.3986 0.4635729
18.4186 0.4627365
18.4386 0.4657786
18.4586 0.4718579
18.4786 0.4776503
18.4986 0.5213682
18.5186 0.4633847
18.5386 0.4878783
18.5586 0.4685079
18.5786 0.493685
18.5986 0.4539828
18.6186 0.4593751
18.6386 0.4564269
18.6586 0.4431135
18.6786 0.4652146
18.6986 0.4686415
18.7186 0.4634923
18.7386 0.4586122
18.7586 0.4565365
18.7786 0.4613568
18.7986 0.4583397
18.8186 0.4434246
18.8386 0.459728
18.8586 0.4548899
18.8786 0.4609773
18.8986 0.462006
18.9186 0.4526865
18.9386 0.4690683
18.9586 0.4654836
18.9786 0.4700267
18.9986 0.4571925
19.0186 0.4526313
19.0386 0.4619793
19.0586 0.4610318
19.0786 0.4675469
19.0986 0.466101
19.1186 0.465215
19.1386 0.4486924
19.1586 0.461384
19.1786 0.4430012
19.1986 0.4747893
19.2186 0.4747896
19.2386 0.4494992
19.2586 0.471938
19.2786 0.4584214
19.2986 0.4531277
19.3186 0.4699463
19.3386 0.4539001
19.3586 0.4710092
19.3786 0.457766
19.3986 0.4504161
19.4186 0.443452
19.4386 0.4628714
19.4586 0.4483581
19.4786 0.4616279
19.4986 0.4618713
19.5186 0.479818
19.5386 0.45864
19.5586 0.4696278
19.5786 0.455659
19.5986 0.4656984
19.6186 0.4703722
19.6386 0.4441004
19.6586 0.4614108
19.6786 0.4635191
19.6986 0.4384913
19.7186 0.4642461
19.7386 0.4601084
19.7586 0.4576572
19.7786 0.4607335
19.7986 0.4556865
19.8186 0.4600816
19.8386 0.4535415
19.8586 0.455933
19.8786 0.45434
19.8986 0.4513036
19.9186 0.4624666
19.9386 0.4589662
19.9586 0.4575202
19.9786 0.4471293
19.9986 0.4637343
&
@target G0.S2
@type xy
0 3.501621
0.02 2.265381
0.04 2.329522
0.06 2.607231
0.08 2.627893
0.1 2.118166
0.12 1.938672
0.14 2.185029
0.16 2.663992
0.18 3.302779
0.2 2.604803
0.22 1.520272
0.24 2.44455
0.26 2.836846
0.28 1.565783
0.3 0.459075
0.32 0.4555215
0.34 0.4416169
0.36 0.4802602
0.38 0.4598639
0.4 0.4808851
0.42 0.4281062
0.44 0.4488595
0.46 0.4473815
0.48 0.4703726
0.5 0.4624392
0.52 0.4756051
0.54 0.4807809
0.56 0.4583394
0.58 0.4598916
0.6 0.4577663
0.62 0.453679
0.64 0.4591572
0.66 0.4524653
0.68 0.4615466
0.7 0.4565358
0.72 0.4625472
0.74 0.4537061
0.76 0.4527693
0.78 0.4691751
0.8 0.4495277
0.82 0.4635992
0.84 0.4571926
0.86 0.4569736
0.88 0.4574385
0.9 0.4566724
0.92 0.4605975
0.94 0.4411912
0.96 0.4737083
0.98 0.4669588
1 0.4639235
1.02 0.4687484
1.04 0.4802603
1.06 0.4516083
1.08 0.4672791
1.1 0.4616278
1.12 0.4526037
1.14 0.4332145
1.16 0.4430856
1.18 0.4552473
1.2 0.4509157
1.22 0.4704784
1.24 0.459293
1.26 0.4424365
1.28 0.4478843
1.3 0.4445224
1.32 0.4537896
1.34 0.4614112
1.36 0.4581752
1.38 0.4576846
1.4 0.4579579
1.42 0.4594833
1.44 0.4562898
1.46 0.459864
1.48 0.457001
1.5 0.4512756
1.52 0.4538998
1.54 0.4477999
1.56 0.4502497
1.58 0.4394886
1.6 0.466718
1.62 0.4512485
1.64 0.4443255
1.66 0.4483585
1.68 0.454533
1.7 0.459184
1.72 0.451498
1.74 0.4555219
1.76 0.4521344
1.78 0.4420688
1.8 0.4259405
1.82 0.4290102
1.84 0.4438753
1.86 0.4645698
1.88 0.4521613
1.9 0.4406241
1.92 0.4633032
1.94 0.451719
1.96 0.463951
1.98 0.4642469
2 0.4316823
2.02 0.4530179
2.04 0.4583122
2.06 0.4534585
2.08 0.4492767
2.1 0.4411919
2.12 0.4442972
2.14 0.452576
2.16 0.4673868
2.18 0.4577394
2.2 0.4547805
2.22 0.4471301
2.24 0.4681077
2.26 0.4448029
2.28 0.4541477
2.3 0.4610044
2.32 0.4443811
2.34 0.4544501
2.36 0.4549175
2.38 0.4448032
2.4 0.4412197
2.42 0.4556859
2.44 0.4526038
2.46 0.4345687
2.48 0.4537904
2.5 0.4370642
2.52 0.4579575
2.54 0.4462336
2.56 0.4477164
2.58 0.4588568
2.6 0.4442409
2.62 0.4574107
2.64 0.4484697
2.66 0.4505556
2.68 0.4472412
2.7 0.4458977
2.72 0.4389473
2.74 0.4344243
2.76 0.4483307
2.78 0.4671989
2.8 0.4540922
2.82 0.4565905
2.84 0.4580664
2.86 0.4516912
2.88 0.4492764
2.9 0.4491656
2.92 0.4583943
2.94 0.4727049
2.96 0.4583122
2.98 0.4421534
3 0.4620873
3.02 0.4611128
3.04 0.4567545
3.06 0.4616819
3.08 0.4534589
3.1 0.4540372
3.12 0.4621954
3.14 0.4572202
3.16 0.4597282
3.18 0.4747637
3.2 0.4577663
3.22 0.4635461
3.24 0.4546693
3.26 0.4605975
3.28 0.4486369
3.3 0.4374071
3.32 0.4519124
3.34 0.4605705
3.36 0.4420409
3.38 0.4494998
3.4 0.4570005
3.42 0.4500278
3.44 0.45467
3.46 0.4598372
3.48 0.4624122
3.5 0.4553568
3.52 0.464893
3.54 0.4469343
3.56 0.4509991
3.58 0.4615735
3.6 0.459701
3.62 0.445281
3.64 0.4512487
3.66 0.446262
3.68 0.4413905
3.7 0.4530176
3.72 0.461113
3.74 0.4486092
3.76 0.4622229
3.78 0.452659
3.8 0.4465427
3.82 0.4562066
3.84 0.4460378
3.86 0.449054
3.88 0.4562348
3.9 0.4571649
3.92 0.4592111
3.94 0.4485811
3.96 0.4680005
3.98 0.4663155
4 0.4393468
4.02 0.4563713
4.04 0.4543954
4.06 0.4654573
4.08 0.4523819
4.1 0.4519408
4.12 0.4605971
4.14 0.4526307
4.16 0.4648661
4.18 0.4491379
4.2 0.4462337
4.22 0.448386
4.24 0.4489988
4.26 0.4547803
4.28 0.4479117
4.3 0.4463467
4.32 0.4416165
4.34 0.4424081
4.36 0.4430295
4.38 0.4549724
4.4 0.4656989
4.42 0.4624122
4.44 0.4484969
4.46 0.4517463
4.48 0.4478001
4.5 0.4568648
4.52 0.4600264
4.54 0.4602717
4.56 0.4693349
4.58 0.4537898
4.6 0.4423236
4.62 0.4568097
4.64 0.4524935
4.66 0.4589665
4.68 0.4499451
4.7 0.4508322
4.72 0.4678938
4.74 0.4532112
4.76 0.4605699
4.78 0.4695212
4.8 0.4561526
4.82 0.4514973
4.84 0.454175
4.86 0.453982
4.88 0.4523548
4.9 0.4549724
4.92 0.4492488
4.94 0.4681351
4.96 0.4341952
4.98 0.4470737
5 0.4464588
5.02 0.4444381
5.04 0.458912
5.06 0.4611396
5.08 0.4468219
5.1 0.4682948
5.12 0.4442409
5.14 0.4603801
5.16 0.444775
5.18 0.4480233
5.2 0.4394603
5.22 0.4639234
5.24 0.4376355
5.26 0.4556864
5.28 0.4577666
5.3 0.4661012
5.32 0.4463457
5.34 0.4380067
5.36 0.45147
5.38 0.4598094
5.4 0.4702128
5.42 0.4611121
5.44 0.4472978
5.46 0.4428036
5.48 0.4452529
5.5 0.4443528
5.52 0.4576844
5.54 0.4574114
5.56 0.4572471
5.58 0.4538175
5.6 0.4418711
5.62 0.4573018
5.64 0.4633572
5.66 0.4429723
5.68 0.4641662
5.7 0.4318851
5.72 0.4592923
5.74 0.4414185
5.76 0.4466263
5.78 0.4633843
5.8 0.4530177
5.82 0.4498336
5.84 0.4696274
5.86 0.4564539
5.88 0.4567554
5.9 0.4433396
5.92 0.4633031
5.94 0.4426627
5.96 0.4771009
5.98 0.4574119
6 0.4522446
6.02 0.4592119
6.04 0.441871
6.06 0.4519675
6.08 0.4567827
6.1 0.4566182
6.12 0.4605974
6.14 0.4469339
6.16 0.4555493
6.18 0.4535417
6.2 0.4428883
6.22 0.4602985
6.24 0.4503335
6.26 0.462169
6.28 0.457302
6.3 0.4682412
6.32 0.450167
6.34 0.4468221
6.36 0.4485808
6.38 0.4472417
6.4 0.4556858
6.42 0.4441288
6.44 0.4697334
6.46 0.4615732
6.48 0.4531277
6.5 0.4519401
6.52 0.4496667
6.54 0.4641658
6.56 0.4708765
6.58 0.4671721
6.6 0.4473536
6.62 0.450417
6.64 0.4706905
6.66 0.4655645
6.68 0.4455611
6.7 0.4528246
6.72 0.4574386
6.74 0.4563443
6.76 0.4596465
6.78 0.4610042
6.8 0.449166
6.82 0.4522724
6.84 0.438748
6.86 0.4565637
6.88 0.4401702
6.9 0.4579024
6.92 0.4504161
6.94 0.4454492
6.96 0.4561801
6.98 0.4457017
7 0.4465701
7.02 0.4579579
7.04 0.4408228
7.06 0.4447751
7.08 0.460923
7.1 0.4715401
7.12 0.4538997
7.14 0.4600275
7.16 0.4372927
7.18 0.4518294
7.2 0.4530452
7.22 0.450333
7.24 0.4408518
7.26 0.4637082
7.28 0.4584761
7.3 0.4439598
7.32 0.4557685
7.34 0.4452811
7.36 0.447381
7.38 0.4623312
7.4 0.4446064
7.42 0.4560152
7.44 0.4451969
7.46 0.447772
7.48 0.4602717
7.5 0.4490262
7.52 0.4603803
7.54 0.4548628
7.56 0.4387195
7.58 0.4542301
7.6 0.4638157
7.62 0.4582847
7.64 0.4559062
7.66 0.4567549
7.68 0.4608144
7.7 0.4511652
7.72 0.4650274
7.74 0.4424084
7.76 0.4532654
7.78 0.4475212
7.8 0.4455614
7.82 0.4654837
7.84 0.4670385
7.86 0.4719374
7.88 0.4601358
7.9 0.4605162
7.92 0.4501664
7.94 0.4428034
7.96 0.4462622
7.98 0.4502501
8 0.4621958
8.02 0.4587485
8.04 0.4501663
8.06 0.4549728
8.08 0.4396304
8.1 0.4586119
8.12 0.4556869
8.14 0.4437626
8.16 0.4534863
8.18 0.4622496
8.2 0.4506384
8.22 0.4518299
8.24 0.45288
8.26 0.453459
8.28 0.4530177
8.3 0.4622231
8.32 0.4508324
8.34 0.4695209
8.36 0.4533494
8.38 0.4504723
8.4 0.4539828
8.42 0.438435
8.44 0.4517738
8.46 0.4539832
8.48 0.4459261
8.5 0.4499445
8.52 0.4661278
8.54 0.4436491
8.56 0.4573293
8.58 0.4093291
8.6 0.4602447
8.62 0.4710097
8.64 0.4527139
8.66 0.4556859
8.68 0.4640315
8.7 0.4624662
8.72 0.4561796
8.74 0.451719
8.76 0.4682414
8.78 0.4503889
8.8 0.4532656
8.82 0.460081
8.84 0.457438
8.86 0.4561251
8.88 0.4543672
8.9 0.4652148
8.92 0.4510267
8.94 0.4638426
8.96 0.4639507
8.98 0.4570834
9 0.4514974
9.02 0.4716722
9.04 0.450583
9.06 0.4460382
9.08 0.461763
9.1 0.4598649
9.12 0.456454
9.14 0.4773103
9.16 0.45147
9.18 0.4520232
9.2 0.4568642
9.22 0.4682414
9.24 0.4417296
9.26 0.453018
9.28 0.4451126
9.3 0.4481629
9.32 0.4483584
9.34 0.4474656
9.36 0.4590481
9.38 0.447381
9.4 0.4557958
9.42 0.4674667
9.44 0.4599185
9.46 0.449389
9.48 0.46457
9.5 0.4640314
9.52 0.446038
9.54 0.4554396
9.56 0.447465
9.58 0.4624392
9.6 0.4410783
9.62 0.4543402
9.64 0.4411912
9.66 0.4375216
9.68 0.4565356
9.7 0.4530175
9.72 0.4598636
9.74 0.4473814
9.76 0.4415312
9.78 0.4582847
9.8 0.4671189
9.82 0.4506381
9.84 0.4593748
9.86 0.4620878
9.88 0.4622228
9.9 0.4618718
9.92 0.464381
9.94 0.4571649
9.96 0.4514966
9.98 0.4315672
10 0.4531277
10.02 0.4493606
10.04 0.4496943
10.06 0.4538992
10.08 0.4545874
10.1 0.4482469
10.12 0.4567822
10.14 0.457657
10.16 0.4565357
10.18 0.4413895
10.2 0.4559333
10.22 0.4586391
10.24 0.4508321
10.26 0.4640306
10.28 0.4546975
10.3 0.4423519
10.32 0.4569739
10.34 0.4685612
10.36 0.4716189
10.38 0.4520507
10.4 0.4472416
10.42 0.4527966
10.44 0.4422106
10.46 0.4457297
10.48 0.4639234
10.5 0.4611126
10.52 0.4659937
10.54 0.4510538
10.56 0.4602987
10.58 0.4568919
10.6 0.4633303
10.62 0.4610044
10.64 0.453073
10.66 0.4589123
10.68 0.4578478
10.7 0.468642
10.72 0.4779379
10.74 0.4314222
10.76 0.443001
10.78 0.4545872
10.8 0.4583401
10.82 0.4728902
10.84 0.4631949
10.86 0.4550274
10.88 0.4601354
10.9 0.4501382
10.92 0.4639508
10.94 0.4705847
10.96 0.4634926
10.98 0.4554116
11 0.4748421
11.02 0.4647857
11.04 0.4480513
11.06 0.4781475
11.08 0.4384918
11.1 0.4670113
11.12 0.4458699
11.14 0.4534869
11.16 0.4534588
11.18 0.4542298
11.2 0.4633845
11.22 0.4454777
11.24 0.4520509
11.26 0.4605158
11.28 0.4588033
11.3 0.4475769
11.32 0.4583944
11.34 0.4575203
11.36 0.4656718
11.38 0.4609229
11.4 0.4632758
11.42 0.4524654
11.44 0.4534588
11.46 0.4547803
11.48 0.4486092
11.5 0.4589397
11.52 0.4580665
11.54 0.4361189
11.56 0.4376358
11.58 0.4573292
11.6 0.4453657
11.62 0.456536
11.64 0.4622497
11.66 0.4580389
11.68 0.4629533
11.7 0.4499439
11.72 0.4436777
11.74 0.4519951
11.76 0.4554395
11.78 0.4452805
11.8 0.4557686
11.82 0.4414178
11.84 0.4530454
11.86 0.442747
11.88 0.4523545
11.9 0.4486084
11.92 0.4689082
11.94 0.4580937
11.96 0.4540375
11.98 0.4624115
12 0.4479116
12.02 0.4554395
12.04 0.4645969
12.06 0.4552197
12.08 0.4599186
12.1 0.4499445
12.12 0.4574658
12.14 0.4636278
12.16 0.4594021
12.18 0.4535971
12.2 0.4534867
12.22 0.4591846
12.24 0.453018
12.26 0.4460939
12.28 0.4652418
12.3 0.4665562
12.32 0.4601359
12.34 0.4560974
12.36 0.4430292
12.38 0.4492492
12.4 0.4579298
12.42 0.4514979
12.44 0.4667437
12.46 0.4576301
12.48 0.4611122
12.5 0.4360335
12.52 0.4365774
12.54 0.4530725
12.56 0.466744
12.58 0.4514976
12.6 0.4490542
12.62 0.4543676
12.64 0.4571926
12.66 0.4508053
12.68 0.4536795
12.7 0.4628718
12.72 0.456207
12.74 0.451581
12.76 0.4597284
12.78 0.4554664
12.8 0.4473531
12.82 0.4538718
12.84 0.4424362
12.86 0.4510821
12.88 0.4540101
12.9 0.4498054
12.92 0.4548082
12.94 0.4571654
12.96 0.4589665
12.98 0.4482187
13 0.440908
13.02 0.4505833
13.04 0.4552744
13.06 0.4546974
13.08 0.4580664
13.1 0.4590749
13.12 0.4583126
13.14 0.4556588
13.16 0.4562067
13.18 0.4472412
13.2 0.4548894
13.22 0.4520508
13.24 0.4589934
13.26 0.4491653
13.28 0.4537894
13.3 0.444241
13.32 0.4558506
13.34 0.4338773
13.36 0.464435
13.38 0.4523548
13.4 0.4499723
13.42 0.4472978
13.44 0.4477164
13.46 0.4675732
13.48 0.4548077
13.5 0.4449157
13.52 0.4500557
13.54 0.4462345
13.56 0.4467096
13.58 0.4486649
13.6 0.4553293
13.62 0.4539274
13.64 0.4462622
13.66 0.4598641
13.68 0.4457859
13.7 0.4445786
13.72 0.4682678
13.74 0.4472697
13.76 0.4639236
13.78 0.4345407
13.8 0.464031
13.82 0.4543673
13.84 0.4502499
13.86 0.4585573
13.88 0.4627097
13.9 0.4620875
13.92 0.4662083
13.94 0.4380068
13.96 0.4496945
13.98 0.4660737
14 0.4507213
14.02 0.4543955
14.04 0.4296798
14.06 0.4570837
14.08 0.464166
14.1 0.4431137
14.12 0.4523825
14.14 0.4656178
14.16 0.4458982
14.18 0.4602439
14.2 0.4596463
14.22 0.4559333
14.24 0.448915
14.26 0.4504723
14.28 0.45025
14.3 0.4540371
14.32 0.451525
14.34 0.4500003
14.36 0.4749995
14.38 0.4614651
14.4 0.4613302
14.42 0.4418993
14.44 0.4547803
14.46 0.4579575
14.48 0.4618444
14.5 0.4619794
14.52 0.4489428
14.54 0.4530727
14.56 0.4484696
14.58 0.4435373
14.6 0.4670384
14.62 0.4482466
14.64 0.442352
14.66 0.4516082
14.68 0.4475771
14.7 0.4722557
14.72 0.446822
14.74 0.4590212
14.76 0.4642466
14.78 0.4537618
14.8 0.4556591
14.82 0.4759461
14.84 0.454395
14.86 0.468348
14.88 0.456207
14.9 0.4417581
14.92 0.4471297
14.94 0.4617633
14.96 0.4362916
14.98 0.4515803
15 0.4438466
15.02 0.4665569
15.04 0.4682946
15.06 0.4706646
15.08 0.4762873
15.1 0.4457019
15.12 0.4546975
15.14 0.4518022
15.16 0.4691482
15.18 0.4513588
15.2 0.4527138
15.22 0.4493883
15.24 0.4530451
15.26 0.4556862
15.28 0.4383207
15.3 0.4510265
15.32 0.4420964
15.34 0.4467102
15.36 0.4611134
15.38 0.4537619
15.4 0.4619795
15.42 0.4533764
15.44 0.4576026
15.46 0.4434238
15.48 0.4622228
15.5 0.4540101
15.52 0.4560978
15.54 0.4493883
15.56 0.4524932
15.58 0.4510265
15.6 0.4537067
15.62 0.4483581
15.64 0.4621963
15.66 0.44685
15.68 0.4556864
15.7 0.4540926
15.72 0.4508048
15.74 0.4513037
15.76 0.4500276
15.78 0.454395
15.8 0.4493602
15.82 0.452825
15.84 0.4367209
15.86 0.4586393
15.88 0.4530182
15.9 0.4443813
15.92 0.4496942
15.94 0.4616813
15.96 0.44685
15.98 0.4666099
16 0.4707703
16.02 0.4473815
16.04 0.4430857
16.06 0.4604341
16.08 0.4547797
16.1 0.456946
16.12 0.4575201
16.14 0.4442126
16.16 0.4631954
16.18 0.4401418
16.2 0.4536521
16.22 0.4464863
16.24 0.465242
16.26 0.4641388
16.28 0.456782
16.3 0.4650003
16.32 0.4631685
16.34 0.4593743
16.36 0.4480516
16.38 0.4502499
16.4 0.4528253
16.42 0.4561802
16.44 0.4589119
16.46 0.4478836
16.48 0.4509992
16.5 0.4493607
16.52 0.4737351
16.54 0.4617631
16.56 0.4492497
16.58 0.4345397
16.6 0.4463747
16.62 0.4505556
16.64 0.4619801
16.66 0.4524651
16.68 0.4464867
16.7 0.4579571
16.72 0.4605159
16.74 0.4521619
16.76 0.4552749
16.78 0.4506935
16.8 0.4506107
16.82 0.4546427
16.84 0.4549174
16.8586 0.4498058
16.8786 0.4498054
16.8986 0.4555761
16.9186 0.446458
16.9386 0.4378639
16.9586 0.4475492
16.9786 0.4606787
16.9986 0.4478839
17.0186 0.4408229
17.0386 0.4601086
17.0586 0.4430858
17.0786 0.459157
17.0986 0.4580662
17.1186 0.457329
17.1386 0.4482465
17.1586 0.4451123
17.1786 0.4583124
17.1986 0.4537346
17.2186 0.4509433
17.2386 0.4681349
17.2586 0.468028
17.2786 0.4510821
17.2986 0.4458986
17.3186 0.4448029
17.3386 0.4556584
17.3586 0.4501663
17.3786 0.4571923
17.3986 0.4492495
17.4186 0.4579024
17.4386 0.4463458
17.4586 0.4699468
17.4786 0.4566182
17.4986 0.4474647
17.5186 0.4497499
17.5386 0.4594837
17.5586 0.4522444
17.5786 0.4510821
17.5986 0.4556865
17.6186 0.4607868
17.6386 0.4570011
17.6586 0.4590481
17.6786 0.4605978
17.6986 0.4631955
17.7186 0.4454772
17.7386 0.4519398
17.7586 0.4525765
17.7786 0.4695738
17.7986 0.4544499
17.8186 0.4598915
17.8386 0.4535973
17.8586 0.4583397
17.8786 0.4667438
17.8986 0.4534868
17.9186 0.4513874
17.9386 0.4315088
17.9586 0.453487
17.9786 0.4579574
17.9986 0.4524658
18.0186 0.4648926
18.0386 0.4538165
18.0586 0.4530448
18.0786 0.4477996
18.0986 0.4500001
18.1186 0.4375215
18.1386 0.4541204
18.1586 0.4479122
18.1786 0.4453658
18.1986 0.4644618
18.2186 0.4519955
18.2386 0.4680545
18.2586 0.4483584
18.2786 0.4559879
18.2986 0.450139
18.3186 0.453707
18.3386 0.4616814
18.3586 0.4432554
18.3786 0.4681074
18.3986 0.4509158
18.4186 0.4544781
18.4386 0.4537897
18.4586 0.4512483
18.4786 0.4659938
18.4986 0.4482463
18.5186 0.4554669
18.5386 0.4530447
18.5586 0.4401137
18.5786 0.461221
18.5986 0.4557686
18.6186 0.4483861
18.6386 0.4446632
18.6586 0.4424933
18.6786 0.4615461
18.6986 0.4595918
18.7186 0.4643539
18.7386 0.464892
18.7586 0.4579296
18.7786 0.4639232
18.7986 0.444353
18.8186 0.4524657
18.8386 0.4425773
18.8586 0.4531278
18.8786 0.4616546
18.8986 0.4627093
18.9186 0.4648382
18.9386 0.4577392
18.9586 0.4454492
18.9786 0.4528242
18.9986 0.4365203
19.0186 0.4602716
19.0386 0.4502501
19.0586 0.4514976
19.0786 0.4509155
19.0986 0.4433112
19.1186 0.4475488
19.1386 0.4560707
19.1586 0.4439031
19.1786 0.4466259
19.1986 0.4632762
19.2186 0.4460379
19.2386 0.4596194
19.2586 0.4470458
19.2786 0.4509155
19.2986 0.4698937
19.3186 0.4560967
19.3386 0.4572472
19.3586 0.4479121
19.3786 0.4457017
19.3986 0.459075
19.4186 0.4621148
19.4386 0.462412
19.4586 0.4624126
19.4786 0.4718583
19.4986 0.4457016
19.5186 0.4618438
19.5386 0.4527139
19.5586 0.4502501
19.5786 0.4383208
19.5986 0.4376359
19.6186 0.4451126
19.6386 0.4682147
19.6586 0.4524929
19.6786 0.4499723
19.6986 0.4571651
19.7186 0.4546154
19.7386 0.4527136
19.7586 0.4488316
19.7786 0.4607054
19.7986 0.4574932
19.8186 0.4585569
19.8386 0.452493
19.8586 0.4471299
19.8786 0.4524655
19.8986 0.4571649
19.9186 0.4613573
19.9386 0.4632495
19.9586 0.44699
19.9786 0.4555488
19.9986 0.4526867
&
@target G1.S0
@type xy
0 0
0.02 281
0.04 33
0.06 82
0.08 176
0.1 365
0.12 1980
0.14 807
0.16 13
0.18 3
0.2 137
0.22 1003
0.24 98
0.26 49
0.28 2863
0.3 4825
0.32 4435
0.34 4165
0.36 7530
0.38 7515
0.4 6835
0.42 6563
0.44 5389
0.46 5439
0.48 6297
0.5 6075
0.52 6269
0.54 7690
0.56 8061
0.58 8150
0.6 8892
0.62 8502
0.64 10944
0.66 9682
0.68 9898
0.7 11808
0.72 11645
0.74 12046
0.76 13126
0.78 14775
0.8 15008
0.82 14650
0.84 14014
0.86 14399
0.88 14922
0.9 15174
0.92 14116
0.94 12418
0.96 15613
0.98 15264
1 15891
1.02 15226
1.04 16139
1.06 14584
1.08 13079
1.1 14194
1.12 14245
1.14 14157
1.16 13025
1.18 14293
1.2 11906
1.22 12257
1.24 12071
1.26 13057
1.28 10843
1.3 11235
1.32 12216
1.34 10654
1.36 10704
1.38 12331
1.4 11931
1.42 11129
1.44 10148
1.46 11205
1.48 11039
1.5 10613
1.52 9859
1.54 9322
1.56 11729
1.58 12468
1.6 10439
1.62 13468
1.64 12193
1.66 11666
1.68 9726
1.7 13214
1.72 10419
1.74 11256
1.76 11310
1.78 11523
1.8 10474
1.82 12515
1.84 12542
1.86 13120
1.88 13889
1.9 16427
1.92 16562
1.94 14443
1.96 14310
1.98 12870
2 14292
2.02 13782
2.04 12832
2.06 12849
2.08 13217
2.1 13472
2.12 12891
2.14 14345
2.16 12659
2.18 12761
2.2 11814
2.22 14392
2.24 13025
2.26 11007
2.28 12703
2.3 14504
2.32 12055
2.34 12827
2.36 10069
2.38 11331
2.4 10593
2.42 11258
2.44 11243
2.46 13286
2.48 12385
2.5 10780
2.52 12234
2.54 10774
2.56 10676
2.58 11728
2.6 10428
2.62 8417
2.64 8870
2.66 10784
2.68 10741
2.7 9595
2.72 9458
2.74 7925
2.76 6993
2.78 6850
2.8 8210
2.82 8233
2.84 9046
2.86 7645
2.88 7594
2.9 7384
2.92 7716
2.94 8377
2.96 7946
2.98 8186
3 9213
3.02 9753
3.04 10447
3.06 10923
3.08 11842
3.1 9108
3.12 10687
3.14 12825
3.16 13609
3.18 13030
3.2 12624
3.22 12591
3.24 11603
3.26 10952
3.28 12174
3.3 11888
3.32 11680
3.34 10858
3.36 10260
3.38 10308
3.4 10442
3.42 9262
3.44 10968
3.46 9482
3.48 10706
3.5 12016
3.52 10950
3.54 11210
3.56 13644
3.58 12428
3.6 12458
3.62 13142
3.64 12834
3.66 11938
3.68 12015
3.7 12348
3.72 13578
3.74 14902
3.76 13555
3.78 14381
3.8 12756
3.82 13392
3.84 15230
3.86 14744
3.88 13684
3.9 14578
3.92 14004
3.94 14584
3.96 11946
3.98 13258
4 13229
4.02 13489
4.04 14191
4.06 15279
4.08 16100
4.1 15477
4.12 14466
4.14 16501
4.16 15076
4.18 14730
4.2 14385
4.22 14369
4.24 12563
4.26 12826
4.28 12227
4.3 12559
4.32 12806
4.34 12427
4.36 11020
4.38 12408
4.4 14006
4.42 11779
4.44 12863
4.46 11861
4.48 12357
4.5 13454
4.52 12261
4.54 12000
4.56 12989
4.58 12768
4.6 14531
4.62 12015
4.64 11392
4.66 10221
4.68 13082
4.7 12569
4.72 14297
4.74 15098
4.76 13746
4.78 12332
4.8 12720
4.82 13881
4.84 13630
4.86 11566
4.88 11146
4.9 10694
4.92 11181
4.94 12411
4.96 13190
4.98 14050
5 14206
5.02 13099
5.04 11434
5.06 12585
5.08 11991
5.1 12005
5.12 9731
5.14 10351
5.16 10764
5.18 11388
5.2 13069
5.22 13012
5.24 13350
5.26 15368
5.28 13905
5.3 11597
5.32 10657
5.34 12143
5.36 12649
5.38 12392
5.4 12102
5.42 13030
5.44 13811
5.46 12343
5.48 12998
5.5 12691
5.52 11649
5.54 9933
5.56 13219
5.58 12991
5.6 12641
5.62 11818
5.64 11295
5.66 13760
5.68 13457
5.7 12198
5.72 11985
5.74 12281
5.76 12431
5.78 12236
5.8 12437
5.82 12087
5.84 11538
5.86 11920
5.88 12107
5.9 11740
5.92 12600
5.94 13740
5.96 12666
5.98 14711
6 12850
6.02 14481
6.04 14851
6.06 15500
6.08 13308
6.1 14161
6.12 14717
6.14 13156
6.16 13722
6.18 13457
6.2 14980
6.22 15274
6.24 11665
6.26 12694
6.28 12248
6.3 12924
6.32 14038
6.34 12912
6.36 12760
6.38 11542
6.4 12980
6.42 13312
6.44 14522
6.46 13856
6.48 15032
6.5 16507
6.52 15673
6.54 13016
6.56 13842
6.58 14050
6.6 13693
6.62 13098
6.64 12281
6.66 13462
6.68 13680
6.7 11158
6.72 13231
6.74 13199
6.76 12760
6.78 14486
6.8 14396
6.82 14314
6.84 12441
6.86 12303
6.88 13517
6.9 10653
6.92 9516
6.94 11386
6.96 11001
6.98 10156
7 9147
7.02 8361
7.04 10200
7.06 9383
7.08 9763
7.1 10594
7.12 11569
7.14 12148
7.16 10758
7.18 11829
7.2 12500
7.22 11030
7.24 12841
7.26 11401
7.28 12180
7.3 10453
7.32 11818
7.34 11617
7.36 11674
7.38 10529
7.4 9091
7.42 10301
7.44 11738
7.46 11078
7.48 13152
7.5 14778
7.52 13808
7.54 13184
7.56 12747
7.58 13347
7.6 12675
7.62 13727
7.64 14520
7.66 14619
7.68 13887
7.7 12414
7.72 13238
7.74 13763
7.76 11786
7.78 13166
7.8 11833
7.82 14229
7.84 11559
7.86 13315
7.88 13196
7.9 13332
7.92 13519
7.94 11522
7.96 13320
7.98 11760
8 12006
8.02 11924
8.04 10920
8.06 10416
8.08 10341
8.1 8616
8.12 11246
8.14 9771
8.16 10034
8.18 8833
8.2 11392
8.22 11088
8.24 10199
8.26 12632
8.28 12181
8.3 11288
8.32 11716
8.34 10800
8.36 12549
8.38 14026
8.4 13789
8.42 13725
8.44 14275
8.46 14027
8.48 13723
8.5 13427
8.52 14764
8.54 14729
8.56 15856
8.58 17263
8.6 15567
8.62 16120
8.64 14603
8.66 13971
8.68 15597
8.7 14717
8.72 14437
8.74 14881
8.76 13370
8.78 13947
8.8 16468
8.82 14931
8.84 13450
8.86 14223
8.88 13257
8.9 15225
8.92 11855
8.94 12511
8.96 11027
8.98 11358
9 10005
9.02 10380
9.04 9252
9.06 9703
9.08 11537
9.1 11613
9.12 12262
9.14 14184
9.16 14182
9.18 13851
9.2 13612
9.22 11052
9.24 12419
9.26 14078
9.28 14286
9.3 13084
9.32 12069
9.34 14208
9.36 12595
9.38 12992
9.4 11430
9.42 11633
9.44 11152
9.46 12972
9.48 11888
9.5 11467
9.52 13085
9.54 14233
9.56 14500
9.58 13795
9.6 15145
9.62 16044
9.64 15623
9.66 14675
9.68 13682
9.7 13456
9.72 12326
9.74 12212
9.76 9921
9.78 11934
9.8 10936
9.82 13099
9.84 13647
9.86 12847
9.88 12023
9.9 11522
9.92 10190
9.94 12924
9.96 12785
9.98 13062
10 14284
10.02 15314
10.04 14031
10.06 12713
10.08 12188
10.1 12640
10.12 15131
10.14 12456
10.16 14119
10.18 12950
10.2 11975
10.22 12615
10.24 9903
10.26 9665
10.28 12326
10.3 12162
10.32 14442
10.34 11516
10.36 10854
10.38 12770
10.4 11840
10.42 12700
10.44 12669
10.46 12027
10.48 13724
10.5 13985
10.52 14526
10.54 15044
10.56 17187
10.58 16002
10.6 15991
10.62 15000
10.64 13960
10.66 13180
10.68 9772
10.7 11454
10.72 11832
10.74 12582
10.76 14458
10.78 12019
10.8 12066
10.82 10550
10.84 9621
10.86 9848
10.88 8709
10.9 9248
10.92 9466
10.94 10745
10.96 10388
10.98 10326
11 8864
11.02 7311
11.04 8419
11.06 9340
11.08 10663
11.1 10931
11.12 9220
11.14 11840
11.16 11729
11.18 9839
11.2 10662
11.22 11683
11.24 11470
11.26 13263
11.28 12549
11.3 9587
11.32 10905
11.34 12776
11.36 10921
11.38 10267
11.4 11536
11.42 10278
11.44 10325
11.46 9640
11.48 9989
11.5 10880
11.52 11021
11.54 11464
11.56 11198
11.58 12813
11.6 13579
11.62 12503
11.64 11595
11.66 13630
11.68 13024
11.7 13612
11.72 13273
11.74 13675
11.76 11682
11.78 12838
11.8 11143
11.82 10874
11.84 10953
11.86 11437
11.88 10905
11.9 11441
11.92 11771
11.94 12042
11.96 11313
11.98 10466
12 9966
12.02 10533
12.04 10452
12.06 12481
12.08 12646
12.1 12135
12.12 14102
12.14 11657
12.16 12823
12.18 12401
12.2 11832
12.22 11390
12.24 10829
12.26 12032
12.28 13606
12.3 12208
12.32 12790
12.34 13347
12.36 13518
12.38 14105
12.4 14297
12.42 11884
12.44 12949
12.46 12430
12.48 12302
12.5 13132
12.52 11563
12.54 13091
12.56 14398
12.58 13482
12.6 15103
12.62 15036
12.64 14678
12.66 15040
12.68 14805
12.7 14087
12.72 13752
12.74 13941
12.76 14143
12.78 12262
12.8 13412
12.82 12653
12.84 15184
12.86 13088
12.88 13755
12.9 14529
12.92 15244
12.94 13707
12.96 14585
12.98 14997
13 15110
13.02 14815
13.04 17224
13.06 15362
13.08 16285
13.1 14669
13.12 14132
13.14 13041
13.16 13414
13.18 11738
13.2 11144
13.22 13015
13.24 12598
13.26 11912
13.28 13213
13.3 12872
13.32 12281
13.34 12677
13.36 9947
13.38 10435
13.4 10851
13.42 11530
13.44 12151
13.46 12921
13.48 12451
13.5 9934
13.52 10601
13.54 9127
13.56 8963
13.58 10613
13.6 9646
13.62 12080
13.64 11354
13.66 13367
13.68 13575
13.7 14383
13.72 13391
13.74 14140
13.76 12446
13.78 12775
13.8 11504
13.82 9853
13.84 10990
13.86 10619
13.88 12265
13.9 11465
13.92 10475
13.94 10680
13.96 11851
13.98 10519
14 12066
14.02 11325
14.04 11691
14.06 11611
14.08 14198
14.1 14386
14.12 13345
14.14 12899
14.16 13395
14.18 13078
14.2 14108
14.22 14812
14.24 13392
14.26 13574
14.28 12786
14.3 11247
14.32 14016
14.34 14696
14.36 13853
14.38 12841
14.4 13749
14.42 14038
14.44 13148
14.46 12430
14.48 13832
14.5 13715
14.52 12385
14.54 12655
14.56 14101
14.58 12909
14.6 13067
14.62 12197
14.64 12203
14.66 11351
14.68 11944
14.7 10070
14.72 10019
14.74 12693
14.76 10069
14.78 8964
14.8 11533
14.82 11204
14.84 10639
14.86 9369
14.88 10348
14.9 12135
14.92 10453
14.94 12078
14.96 11119
14.98 12074
15 10317
15.02 9560
15.04 9621
15.06 8802
15.08 9520
15.1 8853
15.12 9722
15.14 9562
15.16 12738
15.18 9773
15.2 13253
15.22 14444
15.24 14432
15.26 13655
15.28 14813
15.3 13784
15.32 12731
15.34 12917
15.36 14042
15.38 10702
15.4 12515
15.42 14027
15.44 13579
15.46 12619
15.48 14025
15.5 14062
15.52 16163
15.54 15789
15.56 13508
15.58 12221
15.6 12605
15.62 11784
15.64 12881
15.66 13961
15.68 11791
15.7 13336
15.72 13495
15.74 13861
15.76 13235
15.78 12401
15.8 14231
15.82 13476
15.84 12130
15.86 11628
15.88 14504
15.9 14915
15.92 12618
15.94 13087
15.96 14449
15.98 14337
16 13137
16.02 14595
16.04 13448
16.06 12494
16.08 12909
16.1 12133
16.12 11217
16.14 10690
16.16 11498
16.18 10162
16.2 10457
16.22 12601
16.24 13471
16.26 12925
16.28 10813
16.3 11759
16.32 12311
16.34 10880
16.36 9714
16.38 9133
16.4 9111
16.42 9104
16.44 9167
16.46 8818
16.48 8922
16.5 8527
16.52 9361
16.54 10703
16.56 12221
16.58 12844
16.6 13386
16.62 13425
16.64 10470
16.66 12495
16.68 11032
16.7 10405
16.72 13499
16.74 11507
16.76 10064
16.78 9262
16.8 9838
16.82 10474
16.84 11317
16.8586 11833
16.8786 12399
16.8986 12053
16.9186 11345
16.9386 10029
16.9586 8759
16.9786 9699
16.9986 12327
17.0186 12685
17.0386 14451
17.0586 12218
17.0786 12260
17.0986 11828
17.1186 11106
17.1386 13177
17.1586 13120
17.1786 12658
17.1986 13091
17.2186 13138
17.2386 11423
17.2586 11166
17.2786 11728
17.2986 12310
17.3186 12184
17.3386 9679
17.3586 11222
17.3786 10365
17.3986 11660
17.4186 10055
17.4386 9188
17.4586 11791
17.4786 9939
17.4986 12345
17.5186 10511
17.5386 11569
17.5586 12733
17.5786 12075
17.5986 12858
17.6186 12929
17.6386 11821
17.6586 12353
17.6786 12756
17.6986 12722
17.7186 14924
17.7386 11910
17.7586 12668
17.7786 11368
17.7986 13442
17.8186 15592
17.8386 16108
17.8586 14735
17.8786 12030
17.8986 12075
17.9186 13226
17.9386 13517
17.9586 14281
17.9786 12429
17.9986 12824
18.0186 12471
18.0386 14341
18.0586 13738
18.0786 13130
18.0986 13141
18.1186 13299
18.1386 12179
18.1586 15228
18.1786 13532
18.1986 13822
18.2186 14263
18.2386 14508
18.2586 14536
18.2786 13675
18.2986 12972
18.3186 13049
18.3386 13860
18.3586 12724
18.3786 13389
18.3986 11721
18.4186 14062
18.4386 13002
18.4586 14505
18.4786 14010
18.4986 14697
18.5186 13038
18.5386 11933
18.5586 13544
18.5786 14256
18.5986 14227
18.6186 14881
18.6386 12365
18.6586 11931
18.6786 11463
18.6986 11909
18.7186 11611
18.7386 13518
18.7586 12959
18.7786 12315
18.7986 11554
18.8186 12944
18.8386 11728
18.8586 12201
18.8786 13047
18.8986 10080
18.9186 10130
18.9386 9745
18.9586 11612
18.9786 11385
18.9986 10753
19.0186 10099
19.0386 12428
19.0586 12339
19.0786 12216
19.0986 12099
19.1186 13033
19.1386 10978
19.1586 11821
19.1786 11331
19.1986 12210
19.2186 11530
19.2386 11583
19.2586 10458
19.2786 8971
19.2986 9079
19.3186 8713
19.3386 9262
19.3586 8233
19.3786 6009
19.3986 7318
19.4186 7289
19.4386 8650
19.4586 8409
19.4786 8747
19.4986 8867
19.5186 10982
19.5386 13128
19.5586 11852
19.5786 11771
19.5986 13249
19.6186 11736
19.6386 12731
19.6586 9310
19.6786 10492
19.6986 9472
19.7186 10414
19.7386 9001
19.7586 8911
19.7786 11523
19.7986 10604
19.8186 10929
19.8386 11956
19.8586 9832
19.8786 11163
19.8986 9039
19.9186 8041
19.9386 11276
19.9586 11061
19.9786 12500
19.9986 13889
&
@target G1.S1
@type xy
0 0
0.02 133
0.04 74
0.06 7
0.08 27
0.1 151
0.12 785
0.14 880
0.16 135
0.18 13
0.2 84
0.22 2049
0.24 62
0.26 57
0.28 1705
0.3 6306
0.32 6302
0.34 7448
0.36 7974
0.38 7809
0.4 9738
0.42 9741
0.44 10597
0.46 8748
0.48 9128
0.5 9439
0.52 9599
0.54 8377
0.56 7958
0.58 6344
0.6 6926
0.62 7012
0.64 4808
0.66 5188
0.68 5539
0.7 4260
0.72 4533
0.74 3169
0.76 2518
0.78 2315
0.8 1964
0.82 1107
0.84 1079
0.86 972
0.88 1111
0.9 1114
0.92 1398
0.94 1790
0.96 1437
0.98 820
1 1048
1.02 922
1.04 815
1.06 1286
1.08 1736
1.1 1338
1.12 1747
1.14 1771
1.16 3820
1.18 2285
1.2 2976
1.22 3014
1.24 3284
1.26 2493
1.28 3764
1.3 1965
1.32 3133
1.34 3149
1.36 3843
1.38 2931
1.4 3044
1.42 3408
1.44 3938
1.46 3256
1.48 3251
1.5 3707
1.52 5304
1.54 4523
1.56 2352
1.58 2565
1.6 2120
1.62 2349
1.64 4171
1.66 5443
1.68 5172
1.7 5070
1.72 6285
1.74 5191
1.76 4735
1.78 3480
1.8 6284
1.82 3051
1.84 3181
1.86 3223
1.88 3087
1.9 2690
1.92 2140
1.94 2387
1.96 2675
1.98 4044
2 4659
2.02 3938
2.04 4433
2.06 4582
2.08 4032
2.1 4141
2.12 2811
2.14 2537
2.16 2801
2.18 4484
2.2 3947
2.22 2842
2.24 3247
2.26 4474
2.28 3378
2.3 3870
2.32 3406
2.34 4930
2.36 6372
2.38 5949
2.4 6077
2.42 5481
2.44 4892
2.46 4658
2.48 4695
2.5 3750
2.52 5248
2.54 5827
2.56 6669
2.58 4746
2.6 4930
2.62 6978
2.64 6118
2.66 7042
2.68 5723
2.7 5886
2.72 7801
2.74 8651
2.76 8583
2.78 10011
2.8 8432
2.82 7977
2.84 8108
2.86 9959
2.88 9088
2.9 10156
2.92 9438
2.94 7907
2.96 7243
2.98 7154
3 9371
3.02 6677
3.04 7107
3.06 7404
3.08 6653
3.1 6888
3.12 5815
3.14 6235
3.16 4924
3.18 4284
3.2 4698
3.22 4326
3.24 5110
3.26 4696
3.28 4287
3.3 4478
3.32 4403
3.34 7204
3.36 6313
3.38 5627
3.4 6593
3.42 6864
3.44 5733
3.46 7592
3.48 6319
3.5 6148
3.52 5315
3.54 3728
3.56 3006
3.58 3095
3.6 4280
3.62 3535
3.64 4533
3.66 4299
3.68 5176
3.7 3082
3.72 2388
3.74 2539
3.76 2929
3.78 2946
3.8 3282
3.82 2198
3.84 1718
3.86 2496
3.88 2317
3.9 2253
3.92 2471
3.94 2932
3.96 4074
3.98 2903
4 3114
4.02 2394
4.04 2393
4.06 2417
4.08 2292
4.1 1954
4.12 883
4.14 2010
4.16 2100
4.18 2635
4.2 2499
4.22 2883
4.24 4450
4.26 4683
4.28 5475
4.3 4911
4.32 3975
4.34 5243
4.36 4753
4.38 3966
4.4 3978
4.42 5342
4.44 5040
4.46 3698
4.48 3070
4.5 3052
4.52 3151
4.54 4960
4.56 3291
4.58 4316
4.6 3153
4.62 4853
4.64 4220
4.66 5516
4.68 3657
4.7 4741
4.72 2932
4.74 2759
4.76 3781
4.78 3409
4.8 4124
4.82 3933
4.84 4295
4.86 5161
4.88 5863
4.9 6400
4.92 4193
4.94 3537
4.96 3838
4.98 2896
5 3027
5.02 3511
5.04 3416
5.06 3643
5.08 3341
5.1 4712
5.12 6997
5.14 7121
5.16 6918
5.18 4409
5.2 3847
5.22 4676
5.24 4974
5.26 4360
5.28 3723
5.3 4476
5.32 4958
5.34 4967
5.36 3346
5.38 4241
5.4 4749
5.42 4744
5.44 4044
5.46 5183
5.48 4618
5.5 4645
5.52 5861
5.54 7509
5.56 5190
5.58 4427
5.6 5653
5.62 3091
5.64 3575
5.66 1970
5.68 2632
5.7 4276
5.72 4504
5.74 4350
5.76 4318
5.78 4771
5.8 4930
5.82 4599
5.84 4605
5.86 4717
5.88 4162
5.9 4088
5.92 4885
5.94 3900
5.96 3941
5.98 3534
6 3269
6.02 2515
6.04 3179
6.06 3178
6.08 3745
6.1 3471
6.12 4619
6.14 4295
6.16 3371
6.18 3165
6.2 2597
6.22 2786
6.24 4557
6.26 4124
6.28 4145
6.3 4268
6.32 2768
6.34 4032
6.36 3883
6.38 5088
6.4 4141
6.42 3156
6.44 2444
6.46 2558
6.48 1680
6.5 1732
6.52 1490
6.54 2179
6.56 2230
6.58 3624
6.6 3485
6.62 3914
6.64 4602
6.66 3321
6.68 3832
6.7 4940
6.72 4245
6.74 5972
6.76 5095
6.78 3893
6.8 1932
6.82 3523
6.84 5056
6.86 3420
6.88 4105
6.9 5025
6.92 5876
6.94 5810
6.96 5823
6.98 6602
7 6931
7.02 7213
7.04 6364
7.06 5958
7.08 6680
7.1 5598
7.12 4853
7.14 4576
7.16 5682
7.18 5343
7.2 3883
7.22 4423
7.24 3567
7.26 4065
7.28 4441
7.3 4341
7.32 4436
7.34 4503
7.36 5447
7.38 6796
7.4 6186
7.42 5384
7.44 4625
7.46 4445
7.48 4032
7.5 3730
7.52 2971
7.54 3590
7.56 2834
7.58 2980
7.6 3235
7.62 2757
7.64 2513
7.66 2993
7.68 3100
7.7 3517
7.72 2988
7.74 3553
7.76 5153
7.78 4087
7.8 4607
7.82 3794
7.84 4642
7.86 2669
7.88 3755
7.9 5374
7.92 3114
7.94 3343
7.96 3290
7.98 4399
8 5685
8.02 5917
8.04 5665
8.06 6522
8.08 6739
8.1 7765
8.12 5863
8.14 6067
8.16 7310
8.18 6950
8.2 4958
8.22 5451
8.24 5398
8.26 3986
8.28 4840
8.3 4049
8.32 3640
8.34 5170
8.36 4930
8.38 1850
8.4 1331
8.42 2357
8.44 1249
8.46 2141
8.48 1375
8.5 1647
8.52 1921
8.54 1304
8.56 1729
8.58 1809
8.6 1373
8.62 2028
8.64 2296
8.66 2219
8.68 2870
8.7 2027
8.72 1598
8.74 1149
8.76 1157
8.78 1291
8.8 1239
8.82 2197
8.84 2416
8.86 2102
8.88 2487
8.9 2821
8.92 4145
8.94 4686
8.96 4575
8.98 5114
9 6732
9.02 5418
9.04 6274
9.06 6390
9.08 6265
9.1 3670
9.12 2812
9.14 1629
9.16 1843
9.18 2770
9.2 3719
9.22 5076
9.24 3075
9.26 2301
9.28 3709
9.3 4163
9.32 4007
9.34 3927
9.36 4506
9.38 3295
9.4 4068
9.42 4566
9.44 4266
9.46 4881
9.48 4381
9.5 5324
9.52 5097
9.54 3835
9.56 2816
9.58 2249
9.6 2302
9.62 2868
9.64 1352
9.66 2653
9.68 2522
9.7 3728
9.72 3385
9.74 4959
9.76 4589
9.78 5481
9.8 4261
9.82 3549
9.84 4111
9.86 4290
9.88 5230
9.9 4774
9.92 4016
9.94 4605
9.96 5135
9.98 3766
10 2547
10.02 2899
10.04 2692
10.06 4093
10.08 4839
10.1 3372
10.12 4493
10.14 3105
10.16 4011
10.18 3387
10.2 4167
10.22 4280
10.24 4676
10.26 4315
10.28 3550
10.3 3538
10.32 3456
10.34 4486
10.36 4847
10.38 3908
10.4 5120
10.42 4335
10.44 5077
10.46 3427
10.48 2165
10.5 2113
10.52 2497
10.54 1385
10.56 357
10.58 1291
10.6 1514
10.62 2166
10.64 2731
10.66 2452
10.68 4340
10.7 3979
10.72 5104
10.74 5219
10.76 4863
10.78 5279
10.8 5450
10.82 6842
10.84 7215
10.86 7361
10.88 6734
10.9 6390
10.92 6921
10.94 7507
10.96 8024
10.98 8948
11 8176
11.02 8891
11.04 8262
11.06 7011
11.08 6696
11.1 5873
11.12 6462
11.14 5733
11.16 4935
11.18 4328
11.2 5763
11.22 4994
11.24 5993
11.26 4975
11.28 5428
11.3 5842
11.32 6718
11.34 3584
11.36 6149
11.38 5667
11.4 4546
11.42 5281
11.44 4907
11.46 6885
11.48 6807
11.5 5225
11.52 6422
11.54 6228
11.56 4134
11.58 3906
11.6 5626
11.62 5105
11.64 4303
11.66 5341
11.68 4678
11.7 3291
11.72 3220
11.74 2755
11.76 3733
11.78 3965
11.8 6090
11.82 4820
11.84 4299
11.86 4936
11.88 4996
11.9 3549
11.92 4481
11.94 4289
11.96 4653
11.98 6481
12 6116
12.02 5484
12.04 5125
12.06 3835
12.08 2475
12.1 3123
12.12 2308
12.14 4137
12.16 4542
12.18 4775
12.2 5328
12.22 5986
12.24 5080
12.26 6118
12.28 4582
12.3 4819
12.32 3825
12.34 4329
12.36 4225
12.38 3777
12.4 3666
12.42 4895
12.44 4222
12.46 4168
12.48 5416
12.5 3849
12.52 3788
12.54 3792
12.56 3783
12.58 2744
12.6 1959
12.62 3190
12.64 2040
12.66 2344
12.68 2234
12.7 3399
12.72 3665
12.74 4138
12.76 4101
12.78 5638
12.8 4500
12.82 3415
12.84 2563
12.86 3633
12.88 4790
12.9 3363
12.92 2287
12.94 2596
12.96 1383
12.98 1184
13 1652
13.02 1221
13.04 992
13.06 922
13.08 1065
13.1 2010
13.12 3501
13.14 2955
13.16 2540
13.18 4822
13.2 4896
13.22 3855
13.24 4052
13.26 5126
13.28 4806
13.3 4987
13.32 5578
13.34 5693
13.36 5980
13.38 5722
13.4 5588
13.42 4590
13.44 3928
13.46 3471
13.48 4298
13.5 7192
13.52 4910
13.54 6149
13.56 5866
13.58 6553
13.6 5499
13.62 5536
13.64 5557
13.66 2680
13.68 3420
13.7 3180
13.72 3832
13.74 3590
13.76 3721
13.78 3215
13.8 4291
13.82 5895
13.84 3559
13.86 5006
13.88 3037
13.9 5416
13.92 5327
13.94 5592
13.96 3944
13.98 5268
14 5007
14.02 6923
14.04 5627
14.06 4523
14.08 3413
14.1 3586
14.12 3925
14.14 4068
14.16 3820
14.18 3552
14.2 3469
14.22 2658
14.24 4074
14.26 3536
14.28 5117
14.3 4340
14.32 3518
14.34 3544
14.36 2649
14.38 4244
14.4 4106
14.42 3038
14.44 4623
14.46 5449
14.48 4006
14.5 3549
14.52 4231
14.54 5196
14.56 3678
14.58 4144
14.6 3819
14.62 5293
14.64 5644
14.66 6956
14.68 4950
14.7 6052
14.72 4746
14.74 4710
14.76 5048
14.78 6199
14.8 5779
14.82 5121
14.84 5915
14.86 6090
14.88 6861
14.9 6429
14.92 6692
14.94 5137
14.96 6675
14.98 5463
15 6427
15.02 6044
15.04 7132
15.06 6869
15.08 7256
15.1 7393
15.12 6687
15.14 5442
15.16 5938
15.18 6088
15.2 4305
15.22 4131
15.24 2459
15.26 3558
15.28 2323
15.3 3081
15.32 2822
15.34 3215
15.36 3125
15.38 5634
15.4 4898
15.42 3893
15.44 3742
15.46 4383
15.48 3376
15.5 2600
15.52 2001
15.54 3155
15.56 3350
15.58 4219
15.6 4910
15.62 3847
15.64 4624
15.66 4106
15.68 3677
15.7 3498
15.72 4140
15.74 3125
15.76 4147
15.78 3068
15.8 2575
15.82 4023
15.84 4307
15.86 3142
15.88 3855
15.9 2783
15.92 3118
15.94 3994
15.96 4130
15.98 2993
16 2617
16.02 2625
16.04 3056
16.06 2911
16.08 4269
16.1 3474
16.12 3507
16.14 5017
16.16 7264
16.18 6498
16.2 5920
16.22 4897
16.24 4492
16.26 4134
16.28 4956
16.3 4657
16.32 4263
16.34 6005
16.36 6811
16.38 6988
16.4 8045
16.42 7210
16.44 8324
16.46 7734
16.48 7903
16.5 8443
16.52 7075
16.54 6368
16.56 5187
16.58 4390
16.6 3770
16.62 1643
16.64 5173
16.66 5456
16.68 5956
16.7 5476
16.72 4820
16.74 4585
16.76 5912
16.78 5381
16.8 6214
16.82 6548
16.84 5590
16.8586 5141
16.8786 2988
16.8986 4890
16.9186 4933
16.9386 6131
16.9586 7038
16.9786 6294
16.9986 4977
17.0186 4272
17.0386 3022
17.0586 4046
17.0786 4537
17.0986 4460
17.1186 4319
17.1386 3708
17.1586 2644
17.1786 3817
17.1986 3813
17.2186 4887
17.2386 4596
17.2586 4539
17.2786 4003
17.2986 2939
17.3186 4020
17.3386 6087
17.3586 4907
17.3786 4332
17.3986 3761
17.4186 6115
17.4386 6009
17.4586 5763
17.4786 5595
17.4986 6124
17.5186 6710
17.5386 5296
17.5586 5722
17.5786 4695
17.5986 4332
17.6186 4131
17.6386 4973
17.6586 4646
17.6786 4961
17.6986 4870
17.7186 3457
17.7386 4472
17.7586 3579
17.7786 4209
17.7986 2524
17.8186 2166
17.8386 1159
17.8586 2659
17.8786 3553
17.8986 4236
17.9186 4667
17.9386 4190
17.9586 4546
17.9786 4182
17.9986 4723
18.0186 4223
18.0386 2857
18.0586 3608
18.0786 4161
18.0986 3357
18.1186 3981
18.1386 4290
18.1586 3951
18.1786 2922
18.1986 3897
18.2186 2842
18.2386 2428
18.2586 3810
18.2786 3408
18.2986 3016
18.3186 5200
18.3386 3612
18.3586 3001
18.3786 4131
18.3986 6119
18.4186 2630
18.4386 3260
18.4586 3366
18.4786 2101
18.4986 1362
18.5186 2940
18.5386 2187
18.5586 2644
18.5786 1686
18.5986 2672
18.6186 3222
18.6386 4984
18.6586 4323
18.6786 5153
18.6986 6110
18.7186 6502
18.7386 4179
18.7586 3718
18.7786 4845
18.7986 4552
18.8186 4075
18.8386 4390
18.8586 3906
18.8786 4241
18.8986 4830
18.9186 5139
18.9386 7021
18.9586 5438
18.9786 6075
18.9986 6167
19.0186 6376
19.0386 4751
19.0586 5186
19.0786 3833
19.0986 3609
19.1186 3082
19.1386 5800
19.1586 4041
19.1786 3913
19.1986 3800
19.2186 4565
19.2386 5240
19.2586 6335
19.2786 7528
19.2986 6896
19.3186 6929
19.3386 6481
19.3586 7461
19.3786 9525
19.3986 9149
19.4186 10221
19.4386 10121
19.4586 8150
19.4786 7123
19.4986 6931
19.5186 4565
19.5386 4610
19.5586 4701
19.5786 5393
19.5986 3753
19.6186 4275
19.6386 6464
19.6586 7764
19.6786 6264
19.6986 6484
19.7186 6906
19.7386 8189
19.7586 7466
19.7786 5527
19.7986 4997
19.8186 5169
19.8386 4364
19.8586 4547
19.8786 5167
19.8986 6567
19.9186 7309
19.9386 5059
19.9586 6097
19.9786 5955
19.9986 5638
&
@target G1.S2
@type xy
0 0
0.02 0
0.04 0
0.06 0
0.08 0
0.1 0
0.12 4
0.14 0
0.16 0
0.18 0
0.2 0
0.22 11
0.24 0
0.26 0
0.28 16
0.3 1965
0.32 3234
0.34 3714
0.36 3206
0.38 3518
0.4 3863
0.42 4036
0.44 5176
0.46 5283
0.48 4066
0.5 3404
0.52 3105
0.54 3485
0.56 5392
0.58 5282
0.6 4072
0.62 4223
0.64 5299
0.66 4155
0.68 5374
0.7 5512
0.72 4325
0.74 4310
0.76 5405
0.78 6158
0.8 5028
0.82 4993
0.84 6183
0.86 5592
0.88 6785
0.9 7150
0.92 6238
0.94 5302
0.96 5791
0.98 4689
1 6341
1.02 5548
1.04 3965
1.06 6262
1.08 6357
1.1 6565
1.12 4544
1.14 6773
1.16 3698
1.18 5231
1.2 5662
1.22 7234
1.24 6835
1.26 6548
1.28 6894
1.3 7015
1.32 8650
1.34 7419
1.36 6998
1.38 7585
1.4 6275
1.42 5967
1.44 7185
1.46 8616
1.48 7247
1.5 8881
1.52 8111
1.54 8284
1.56 7585
1.58 8289
1.6 7726
1.62 7649
1.64 8279
1.66 8917
1.68 7249
1.7 9649
1.72 10863
1.74 9818
1.76 10172
1.78 10008
1.8 8608
1.82 9263
1.84 8516
1.86 8737
1.88 6314
1.9 6756
1.92 6894
1.94 7291
1.96 7415
1.98 7059
2 6882
2.02 7866
2.04 7359
2.06 8936
2.08 7984
2.1 9088
2.12 8569
2.14 8347
2.16 7554
2.18 8901
2.2 8514
2.22 6793
2.24 8289
2.26 8231
2.28 7759
2.3 8397
2.32 8263
2.34 8463
2.36 7466
2.38 8868
2.4 8795
2.42 8825
2.44 7143
2.46 8625
2.48 9417
2.5 7346
2.52 7643
2.54 7126
2.56 8830
2.58 9566
2.6 9466
2.62 9579
2.64 10373
2.66 10298
2.68 10636
2.7 8778
2.72 9107
2.74 8310
2.76 7729
2.78 7060
2.8 9315
2.82 8311
2.84 7504
2.86 9003
2.88 7745
2.9 8194
2.92 7896
2.94 8038
2.96 7240
2.98 7092
3 7380
3.02 7076
3.04 8949
3.06 8447
3.08 9500
3.1 7860
3.12 7366
3.14 8872
3.16 8878
3.18 8565
3.2 9789
3.22 9844
3.24 8014
3.26 9024
3.28 8643
3.3 8870
3.32 9422
3.34 9603
3.36 7531
3.38 8950
3.4 8208
3.42 6610
3.44 8797
3.46 5683
3.48 6050
3.5 6125
3.52 7592
3.54 6784
3.56 7384
3.58 7277
3.6 7654
3.62 6123
3.64 7814
3.66 6244
3.68 5534
3.7 5668
3.72 6857
3.74 6299
3.76 6395
3.78 7474
3.8 6324
3.82 6102
3.84 7822
3.86 6983
3.88 7803
3.9 8038
3.92 8667
3.94 7123
3.96 7898
3.98 8323
4 8463
4.02 8576
4.04 7445
4.06 6890
4.08 6564
4.1 5846
4.12 7792
4.14 6599
4.16 7235
4.18 6375
4.2 6674
4.22 6500
4.24 7899
4.26 8979
4.28 8750
4.3 7885
4.32 7661
4.34 7299
4.36 7178
4.38 8590
4.4 9729
4.42 8142
4.44 9422
4.46 8983
4.48 8020
4.5 7907
4.52 8329
4.54 7877
4.56 7546
4.58 7124
4.6 8796
4.62 7498
4.64 8370
4.66 9346
4.68 8500
4.7 8515
4.72 8072
4.74 6835
4.76 7798
4.78 7700
4.8 8559
4.82 8656
4.84 6500
4.86 8983
4.88 8473
4.9 7841
4.92 8169
4.94 8858
4.96 8776
4.98 7865
5 9606
5.02 9829
5.04 8715
5.06 8460
5.08 9749
5.1 8566
5.12 9389
5.14 8022
5.16 8442
5.18 7093
5.2 7819
5.22 9410
5.24 7746
5.26 8411
5.28 9209
5.3 8527
5.32 8362
5.34 8206
5.36 6710
5.38 7242
5.4 7240
5.42 6514
5.44 8046
5.46 6541
5.48 7803
5.5 8723
5.52 7847
5.54 7742
5.56 8387
5.58 9471
5.6 8717
5.62 7111
5.64 7657
5.66 8368
5.68 7966
5.7 8037
5.72 8788
5.74 9730
5.76 9221
5.78 9261
5.8 7904
5.82 10436
5.84 9272
5.86 8786
5.88 8182
5.9 7155
5.92 7649
5.94 6931
5.96 7443
5.98 7142
6 7624
6.02 6415
6.04 7916
6.06 6792
6.08 7992
6.1 7544
6.12 8038
6.14 8787
6.16 8749
6.18 9378
6.2 9716
6.22 9365
6.24 7650
6.26 8386
6.28 7751
6.3 6575
6.32 6210
6.34 7335
6.36 8723
6.38 6204
6.4 8004
6.42 8240
6.44 8867
6.46 7893
6.48 8867
6.5 9031
6.52 9541
6.54 7515
6.56 7760
6.58 8057
6.6 8422
6.62 7697
6.64 6568
6.66 7568
6.68 8369
6.7 7384
6.72 8068
6.74 7832
6.76 5058
6.78 8122
6.8 8110
6.82 8081
6.84 7414
6.86 7196
6.88 8432
6.9 6583
6.92 8159
6.94 7737
6.96 7009
6.98 7615
7 7392
7.02 6679
7.04 8082
7.06 6636
7.08 7879
7.1 9057
7.12 8279
7.14 8380
7.16 8686
7.18 8160
7.2 8775
7.22 7036
7.24 5762
7.26 7343
7.28 7084
7.3 8752
7.32 7716
7.34 7553
7.36 7917
7.38 7552
7.4 8847
7.42 8253
7.44 7796
7.46 8419
7.48 8263
7.5 7395
7.52 7419
7.54 8299
7.56 7676
7.58 7062
7.6 5669
7.62 7222
7.64 7059
7.66 7879
7.68 7144
7.7 7392
7.72 7144
7.74 7025
7.76 5540
7.78 7003
7.8 6586
7.82 6149
7.84 7078
7.86 7492
7.88 6892
7.9 8610
7.92 8570
7.94 7107
7.96 6839
7.98 8336
8 9138
8.02 7621
8.04 8831
8.06 6706
8.08 8326
8.1 6172
8.12 6058
8.14 6550
8.16 7421
8.18 6946
8.2 9423
8.22 9625
8.24 8033
8.26 7827
8.28 7417
8.3 6462
8.32 6637
8.34 6673
8.36 5792
8.38 8714
8.4 6691
8.42 8800
8.44 6902
8.46 8502
8.48 9008
8.5 7434
8.52 7770
8.54 8555
8.56 8323
8.58 7195
8.6 4894
8.62 6181
8.64 6966
8.66 9656
8.68 8235
8.7 8728
8.72 7018
8.74 5056
8.76 5554
8.78 5445
8.8 8117
8.82 5973
8.84 5545
8.86 8341
8.88 5285
8.9 5612
8.92 7373
8.94 6860
8.96 7033
8.98 6732
9 7028
9.02 8621
9.04 6229
9.06 8485
9.08 7944
9.1 7100
9.12 8039
9.14 7339
9.16 9080
9.18 7718
9.2 6712
9.22 8162
9.24 9794
9.26 8767
9.28 8905
9.3 8978
9.32 8008
9.34 9360
9.36 7343
9.38 5945
9.4 5776
9.42 7518
9.44 7735
9.46 8168
9.48 7414
9.5 5538
9.52 6079
9.54 6597
9.56 8643
9.58 7131
9.6 7489
9.62 6353
9.64 7022
9.66 7016
9.68 6240
9.7 8022
9.72 7695
9.74 5722
9.76 5831
9.78 6035
9.8 5852
9.82 5777
9.84 3739
9.86 6381
9.88 8156
9.9 9118
9.92 8280
9.94 7500
9.96 6819
9.98 7736
10 8193
10.02 8125
10.04 9264
10.06 9010
10.08 7524
10.1 8719
10.12 6756
10.14 7262
10.16 6737
10.18 8772
10.2 8202
10.22 8762
10.24 7831
10.26 8163
10.28 6211
10.3 5484
10.32 5446
10.34 6089
10.36 5620
10.38 6420
10.4 6700
10.42 7776
10.44 7279
10.46 6316
10.48 7260
10.5 6942
10.52 8173
10.54 7584
10.56 8228
10.58 7336
10.6 8778
10.62 8816
10.64 6994
10.66 7373
10.68 6698
10.7 6798
10.72 7308
10.74 7376
10.76 7669
10.78 6768
10.8 6910
10.82 6239
10.84 7868
10.86 6604
10.88 7175
10.9 6776
10.92 6258
10.94 6004
10.96 6322
10.98 5743
11 6998
11.02 4744
11.04 5647
11.06 4233
11.08 5681
11.1 7066
11.12 6324
11.14 7038
11.16 7139
11.18 8537
11.2 7486
11.22 8634
11.24 8955
11.26 10602
11.28 9871
11.3 6904
11.32 7842
11.34 7576
11.36 7038
11.38 5482
11.4 6569
11.42 7034
11.44 7276
11.46 7980
11.48 6563
11.5 6533
11.52 6957
11.54 7541
11.56 5629
11.58 6851
11.6 8501
11.62 7454
11.64 7059
11.66 6169
11.68 7007
11.7 7821
11.72 7734
11.74 7489
11.76 5995
11.78 7429
11.8 7901
11.82 8611
11.84 8837
11.86 7484
11.88 8340
11.9 9705
11.92 8552
11.94 7794
11.96 7959
11.98 5771
12 7840
12.02 7991
12.04 6763
12.06 7082
12.08 6968
12.1 7485
12.12 7774
12.14 8135
12.16 7833
12.18 7168
12.2 7758
12.22 6933
12.24 7661
12.26 8919
12.28 7413
12.3 7715
12.32 8410
12.34 7741
12.36 7635
12.38 7889
12.4 8298
12.42 9293
12.44 6785
12.46 7911
12.48 7603
12.5 8488
12.52 7476
12.54 7407
12.56 7406
12.58 8005
12.6 7091
12.62 6545
12.64 7610
12.66 5531
12.68 8251
12.7 6633
12.72 7796
12.74 6576
12.76 7229
12.78 7600
12.8 9480
12.82 8734
12.84 8653
12.86 8225
12.88 9043
12.9 8056
12.92 9116
12.94 8821
12.96 8921
12.98 10309
13 9442
13.02 8411
13.04 7660
13.06 7575
13.08 8883
13.1 7518
13.12 7471
13.14 7010
13.16 7934
13.18 7101
13.2 7494
13.22 9141
13.24 7623
13.26 8187
13.28 8261
13.3 8492
13.32 7759
13.34 8209
13.36 5546
13.38 6323
13.4 8304
13.42 9011
13.44 8718
13.46 9949
13.48 7517
13.5 7183
13.52 8798
13.54 8716
13.56 8297
13.58 8667
13.6 7871
13.62 7672
13.64 8216
13.66 7652
13.68 10495
13.7 7792
13.72 8969
13.74 9963
13.76 8527
13.78 7887
13.8 7807
13.82 8582
13.84 7005
13.86 7082
13.88 6691
13.9 5860
13.92 5452
13.94 6957
13.96 6339
13.98 5537
14 6317
14.02 7641
14.04 7859
14.06 6792
14.08 6202
14.1 8453
14.12 7439
14.14 7256
14.16 7100
14.18 6462
14.2 7228
14.22 7818
14.24 6632
14.26 8056
14.28 6456
14.3 7569
14.32 7639
14.34 7442
14.36 6042
14.38 7294
14.4 7343
14.42 7714
14.44 6967
14.46 8046
14.48 7093
14.5 6554
14.52 7436
14.54 6292
14.56 6637
14.58 7878
14.6 8017
14.62 7907
14.64 8276
14.66 7664
14.68 6352
14.7 7858
14.72 8529
14.74 6970
14.76 6950
14.78 8514
14.8 8103
14.82 5615
14.84 5922
14.86 5760
14.88 6064
14.9 7393
14.92 9330
14.94 7207
14.96 7845
14.98 7878
15 7310
15.02 7794
15.04 8431
15.06 5572
15.08 8293
15.1 6498
15.12 5890
15.14 6758
15.16 8101
15.18 7475
15.2 7557
15.22 7816
15.24 8960
15.26 8156
15.28 7653
15.3 7769
15.32 8659
15.34 10008
15.36 8592
15.38 9647
15.4 8822
15.42 9668
15.44 9208
15.46 7311
15.48 6902
15.5 7691
15.52 7338
15.54 9359
15.56 8487
15.58 8097
15.6 6773
15.62 6989
15.64 8415
15.66 8214
15.68 6685
15.7 8689
15.72 8347
15.74 7942
15.76 8341
15.78 7671
15.8 9353
15.82 8488
15.84 7812
15.86 8601
15.88 8255
15.9 8014
15.92 8263
15.94 9644
15.96 8616
15.98 7475
16 8424
16.02 9162
16.04 8650
16.06 8198
16.08 9127
16.1 7612
16.12 10347
16.14 8036
16.16 8714
16.18 9589
16.2 9398
16.22 9538
16.24 6967
16.26 8920
16.28 9111
16.3 8387
16.32 8010
16.34 8901
16.36 8633
16.38 8622
16.4 9477
16.42 9482
16.44 8195
16.46 8939
16.48 8852
16.5 7913
16.52 8137
16.54 7234
16.56 7293
16.58 9118
16.6 8297
16.62 9684
16.64 8935
16.66 8421
16.68 8419
16.7 8448
16.72 7443
16.74 8972
16.76 9486
16.78 8056
16.8 7672
16.82 8004
16.84 9583
16.8586 8409
16.8786 6865
16.8986 7580
16.9186 8609
16.9386 7741
16.9586 9224
16.9786 9990
16.9986 9937
17.0186 9196
17.0386 8938
17.0586 7591
17.0786 8017
17.0986 8251
17.1186 8298
17.1386 9827
17.1586 8720
17.1786 8348
17.1986 9442
17.2186 8178
17.2386 8549
17.2586 7475
17.2786 8723
17.2986 7150
17.3186 6023
17.3386 6257
17.3586 6096
17.3786 6096
17.3986 4888
17.4186 5366
17.4386 6635
17.4586 6369
17.4786 5965
17.4986 6549
17.5186 4921
17.5386 5463
17.5586 7592
17.5786 8003
17.5986 9545
17.6186 7961
17.6386 8226
17.6586 9095
17.6786 7377
17.6986 5583
17.7186 8098
17.7386 7126
17.7586 8031
17.7786 7603
17.7986 7209
17.8186 9396
17.8386 9076
17.8586 8481
17.8786 9051
17.8986 9989
17.9186 8262
17.9386 7717
17.9586 8929
17.9786 9320
17.9986 8879
18.0186 9760
18.0386 9471
18.0586 9238
18.0786 9765
18.0986 7214
18.1186 7729
18.1386 8461
18.1586 7262
18.1786 7497
18.1986 7225
18.2186 8158
18.2386 8900
18.2586 8980
18.2786 8731
18.2986 8295
18.3186 8694
18.3386 8624
18.3586 6630
18.3786 7828
18.3986 8268
18.4186 7315
18.4386 7219
18.4586 9007
18.4786 8106
18.4986 7961
18.5186 7891
18.5386 9252
18.5586 8545
18.5786 8411
18.5986 10821
18.6186 8888
18.6386 8679
18.6586 8447
18.6786 8254
18.6986 7728
18.7186 6000
18.7386 8076
18.7586 7191
18.7786 7518
18.7986 7386
18.8186 7118
18.8386 6714
18.8586 7983
18.8786 9035
18.8986 9091
18.9186 6700
18.9386 6706
18.9586 7016
18.9786 7441
18.9986 6623
19.0186 7929
19.0386 8096
19.0586 6843
19.0786 7197
19.0986 7321
19.1186 6944
19.1386 6286
19.1586 8941
19.1786 9697
19.1986 10549
19.2186 10124
19.2386 8475
19.2586 9969
19.2786 8888
19.2986 9483
19.3186 10264
19.3386 8195
19.3586 7463
19.3786 8797
19.3986 7631
19.4186 6404
19.4386 6998
19.4586 6638
19.4786 5390
19.4986 5966
19.5186 8567
19.5386 7884
19.5586 7806
19.5786 6660
19.5986 6011
19.6186 6470
19.6386 6620
19.6586 5760
19.6786 6906
19.6986 5983
19.7186 6477
19.7386 6667
19.7586 7210
19.7786 6363
19.7986 8852
19.8186 6952
19.8386 6642
19.8586 7026
19.8786 6894
19.8986 6358
19.9186 6949
19.9386 6156
19.9586 6658
19.9786 6655
19.9986 8120
&
@target G2.S0
@type xy
1 0.531154
2 0.719809
3 0.447381
4 0.531742
5 0.528891
6 0.453707
7 0.452217
8 0.622374
9 0.52168
10 0.703367
11 0.45752
12 0.42796
13 0.466422
14 0.428748
15 0.439033
16 0.444888
17 0.450472
18 0.444747
19 0.437892
20 0.439346
21 0.447968
22 0.447158
23 0.446262
24 0.464597
25 0.449722
26 0.454588
27 0.903064
28 1.12752
29 0.85339
30 0.948117
31 0.869382
32 0.858064
33 0.864378
34 1.03044
35 0.805807
36 0.832961
37 0.489439
38 0.465886
39 0.468348
40 0.446711
41 0.433446
42 0.51342
43 0.47841
44 0.521224
45 0.447018
46 0.560491
47 0.4478
48 0.523641
49 0.442324
50 0.730582
51 0.454368
52 0.460244
53 0.76469
54 0.958254
55 0.791344
56 1.04131
57 1.01771
58 1.06213
59 0.83936
60 1.0675
61 1.02579
62 0.843149
63 0.469148
64 0.51568
65 0.473314
66 0.449249
67 0.440171
68 0.556305
69 0.474395
70 0.470345
71 0.440256
72 0.58894
73 0.448609
74 0.5691
75 0.451718
76 0.7492
77 0.433446
78 0.444016
79 0.496336
80 0.697226
81 0.50453
82 0.490738
83 0.721543
84 0.764216
85 0.447912
86 0.7495
87 0.715594
88 0.758601
89 0.464677
90 0.487109
91 0.464166
92 0.460244
93 0.444015
94 0.567296
95 0.466181
96 0.509976
97 0.438292
98 0.578165
99 0.447465
100 0.486749
101 0.447018
102 0.751232
103 0.443424
104 0.4441
105 0.450361
106 0.476681
107 0.446542
108 0.439033
109 0.448582
110 0.438919
111 0.453238
112 0.526759
113 0.477441
114 0.486878
115 0.468402
116 0.442068
117 0.468028
118 0.447074
119 0.446374
120 0.45122
121 0.455988
122 0.43612
123 0.431103
124 0.467921
125 0.434223
126 0.475683
127 0.447577
128 0.446373
129 0.45061
130 0.444297
&
@target G2.S1
@type xy
1 0.708043
2 0.721543
3 0.454589
4 0.47752
5 0.710493
6 0.468028
7 0.463411
8 0.715454
9 0.638083
10 0.758568
11 0.488134
12 0.466959
13 0.464597
14 0.454121
15 0.454367
16 0.451248
17 0.446234
18 0.442126
19 0.449221
20 0.454698
21 0.459646
22 0.454175
23 0.447129
24 0.442747
25 0.448692
26 0.457657
27 0.812543
28 1.17326
29 0.879545
30 1.16591
31 1.08854
32 1.00381
33 0.971712
34 1.1938
35 0.982713
36 1.05902
37 0.791738
38 0.508675
39 0.494521
40 0.455851
41 0.447046
42 0.498849
43 0.473418
44 0.518098
45 0.460706
46 0.500225
47 0.45752
48 0.517155
49 0.453956
50 0.756604
51 0.448469
52 0.448609
53 0.561961
54 0.875971
55 0.816593
56 0.957732
57 0.982256
58 1.05054
59 0.799593
60 1.07287
61 1.05524
62 0.918055
63 0.48839
64 0.548953
65 0.490841
66 0.474078
67 0.45883
68 0.49257
69 0.491477
70 0.504133
71 0.450222
72 0.619475
73 0.453927
74 0.632297
75 0.463195
76 0.758485
77 0.445814
78 0.451886
79 0.478174
80 0.679448
81 0.47471
82 0.509828
83 0.669571
84 0.774161
85 0.462006
86 0.783852
87 0.760739
88 0.806753
89 0.483891
90 0.447158
91 0.463168
92 0.458421
93 0.449305
94 0.509337
95 0.438435
96 0.653644
97 0.452245
98 0.573149
99 0.443425
100 0.513541
101 0.453983
102 0.694694
103 0.45025
104 0.456563
105 0.443001
106 0.477598
107 0.450416
108 0.445982
109 0.458121
110 0.449499
111 0.457384
112 0.541595
113 0.471195
114 0.475106
115 0.485644
116 0.445589
117 0.487134
118 0.466101
119 0.45763
120 0.457111
121 0.451719
122 0.4539
123 0.448414
124 0.479948
125 0.433705
126 0.459619
127 0.443113
128 0.454451
129 0.438491
130 0.460597
&
@target G2.S2
@type xy
1 1.04377
2 1.49195
3 0.833832
4 1.29934
5 1.30947
6 1.3109
7 1.19714
8 1.61026
9 1.57288
10 1.61314
11 1.30871
12 0.800703
13 0.840609
14 0.473445
15 0.451802
16 0.437636
17 0.496588
18 0.445702
19 0.516261
20 0.44671
21 0.445056
22 0.467414
23 0.451359
24 0.577949
25 0.45478
26 0.622475
27 1.5147
28 1.62465
29 0.865144
30 1.40962
31 1.29886
32 1.50409
33 1.23638
34 1.69975
35 1.54166
36 1.6683
37 1.29748
38 1.11002
39 0.772026
40 0.486338
41 0.445366
42 0.452935
43 0.440993
44 0.451995
45 0.444213
46 0.525214
47 0.43454
48 0.582795
49 0.4478
50 0.716903
51 0.45
52 0.65194
53 0.974448
54 1.36811
55 0.789193
56 1.40245
57 1.29834
58 1.55111
59 1.19537
60 1.72448
61 1.55828
62 1.70912
63 1.39166
64 1.11314
65 0.837571
66 0.59854
67 0.437864
68 0.45025
69 0.442096
70 0.453707
71 0.436721
72 0.597453
73 0.437521
74 0.512347
75 0.442719
76 0.568397
77 0.447549
78 0.654007
79 0.544862
80 1.05531
81 0.710545
82 1.18983
83 1.14276
84 1.45948
85 1.1753
86 1.66761
87 1.56798
88 1.59771
89 1.378
90 1.09148
91 0.945225
92 0.626777
93 0.44685
94 0.469388
95 0.43652
96 0.455686
97 0.446346
98 0.564934
99 0.431509
100 0.44685
101 0.443086
102 0.496387
103 0.440823
104 0.610041
105 0.495101
106 0.861133
107 0.455467
108 0.493685
109 1.10497
110 0.984403
111 1.06763
112 1.54832
113 1.29038
114 1.41592
115 1.05925
116 0.667888
117 0.831159
118 0.469734
119 0.449166
120 0.44699
121 0.485902
122 0.4539
123 0.457165
124 0.46952
125 0.443424
126 0.455686
127 0.443255
128 0.452714
129 0.458911
130 0.648479
&
