# Supplementary material for: Data showing the lipid conformations and membrane binding behaviors of beta-amyloid fibrils in phase-separated cholesterol-enriched lipid domains with and without glycolipid and oxidized cholesterol from coarse-grained molecular dynamics simulations
Source: Data Brief. 2020 Apr 19;30:105496. doi: 10.1016/j.dib.2020.105496 (PMC7186522; doi:10.1016/j.dib.2020.105496)
Supplement: Supplementary file 1 [file mmc1.zip › Supplementary-Data/S17-21/Figure-S18/Figure-S18D-C1-ABCDE-1.agr]

# Grace project file
#
@version 50125
@page size 792, 612
@page scroll 5%
@page inout 5%
@link page off
@map font 0 to "Times-Roman", "Times-Roman"
@map font 1 to "Times-Italic", "Times-Italic"
@map font 2 to "Times-Bold", "Times-Bold"
@map font 3 to "Times-BoldItalic", "Times-BoldItalic"
@map font 4 to "Helvetica", "Helvetica"
@map font 5 to "Helvetica-Oblique", "Helvetica-Oblique"
@map font 6 to "Helvetica-Bold", "Helvetica-Bold"
@map font 7 to "Helvetica-BoldOblique", "Helvetica-BoldOblique"
@map font 8 to "Courier", "Courier"
@map font 9 to "Courier-Oblique", "Courier-Oblique"
@map font 10 to "Courier-Bold", "Courier-Bold"
@map font 11 to "Courier-BoldOblique", "Courier-BoldOblique"
@map font 12 to "Symbol", "Symbol"
@map font 13 to "ZapfDingbats", "ZapfDingbats"
@map color 0 to (255, 255, 255), "white"
@map color 1 to (0, 0, 0), "black"
@map color 2 to (255, 0, 0), "red"
@map color 3 to (0, 255, 0), "green"
@map color 4 to (0, 0, 255), "blue"
@map color 5 to (255, 255, 0), "yellow"
@map color 6 to (188, 143, 143), "brown"
@map color 7 to (220, 220, 220), "grey"
@map color 8 to (148, 0, 211), "violet"
@map color 9 to (0, 255, 255), "cyan"
@map color 10 to (255, 0, 255), "magenta"
@map color 11 to (255, 165, 0), "orange"
@map color 12 to (114, 33, 188), "indigo"
@map color 13 to (103, 7, 72), "maroon"
@map color 14 to (64, 224, 208), "turquoise"
@map color 15 to (0, 139, 0), "green4"
@reference date 0
@date wrap off
@date wrap year 1950
@default linewidth 1.0
@default linestyle 1
@default color 1
@default pattern 1
@default font 0
@default char size 1.000000
@default symbol size 1.000000
@default sformat "%.8g"
@background color 0
@page background fill on
@timestamp off
@timestamp 0.03, 0.03
@timestamp color 1
@timestamp rot 0
@timestamp font 0
@timestamp char size 1.000000
@timestamp def "Tue Dec 12 14:23:46 2017"
@r0 off
@link r0 to g0
@r0 type above
@r0 linestyle 1
@r0 linewidth 1.0
@r0 color 1
@r0 line 0, 0, 0, 0
@r1 off
@link r1 to g0
@r1 type above
@r1 linestyle 1
@r1 linewidth 1.0
@r1 color 1
@r1 line 0, 0, 0, 0
@r2 off
@link r2 to g0
@r2 type above
@r2 linestyle 1
@r2 linewidth 1.0
@r2 color 1
@r2 line 0, 0, 0, 0
@r3 off
@link r3 to g0
@r3 type above
@r3 linestyle 1
@r3 linewidth 1.0
@r3 color 1
@r3 line 0, 0, 0, 0
@r4 off
@link r4 to g0
@r4 type above
@r4 linestyle 1
@r4 linewidth 1.0
@r4 color 1
@r4 line 0, 0, 0, 0
@g0 on
@g0 hidden false
@g0 type XY
@g0 stacked false
@g0 bar hgap 0.000000
@g0 fixedpoint off
@g0 fixedpoint type 0
@g0 fixedpoint xy 0.000000, 0.000000
@g0 fixedpoint format general general
@g0 fixedpoint prec 6, 6
@with g0
@    world 0, 0, 20, 6
@    stack world 0, 0, 0, 0
@    znorm 1
@    view 0.100000, 0.720000, 0.800000, 0.950000
@    title ""
@    title font 0
@    title size 1.500000
@    title color 1
@    subtitle ""
@    subtitle font 0
@    subtitle size 1.000000
@    subtitle color 1
@    xaxes scale Normal
@    yaxes scale Normal
@    xaxes invert off
@    yaxes invert off
@    xaxis  on
@    xaxis  type zero false
@    xaxis  offset 0.000000 , 0.000000
@    xaxis  bar on
@    xaxis  bar color 1
@    xaxis  bar linestyle 1
@    xaxis  bar linewidth 1.0
@    xaxis  label "Time (\xm\0s)"
@    xaxis  label layout para
@    xaxis  label place auto
@    xaxis  label char size 0.900000
@    xaxis  label font 0
@    xaxis  label color 1
@    xaxis  label place normal
@    xaxis  tick on
@    xaxis  tick major 5
@    xaxis  tick minor ticks 4
@    xaxis  tick default 6
@    xaxis  tick place rounded true
@    xaxis  tick in
@    xaxis  tick major size 1.000000
@    xaxis  tick major color 1
@    xaxis  tick major linewidth 1.0
@    xaxis  tick major linestyle 1
@    xaxis  tick major grid off
@    xaxis  tick minor color 1
@    xaxis  tick minor linewidth 1.0
@    xaxis  tick minor linestyle 1
@    xaxis  tick minor grid off
@    xaxis  tick minor size 0.500000
@    xaxis  ticklabel on
@    xaxis  ticklabel format general
@    xaxis  ticklabel prec 5
@    xaxis  ticklabel formula ""
@    xaxis  ticklabel append ""
@    xaxis  ticklabel prepend ""
@    xaxis  ticklabel angle 0
@    xaxis  ticklabel skip 0
@    xaxis  ticklabel stagger 0
@    xaxis  ticklabel place normal
@    xaxis  ticklabel offset auto
@    xaxis  ticklabel offset 0.000000 , 0.010000
@    xaxis  ticklabel start type auto
@    xaxis  ticklabel start 0.000000
@    xaxis  ticklabel stop type auto
@    xaxis  ticklabel stop 0.000000
@    xaxis  ticklabel char size 0.800000
@    xaxis  ticklabel font 0
@    xaxis  ticklabel color 1
@    xaxis  tick place both
@    xaxis  tick spec type none
@    yaxis  on
@    yaxis  type zero false
@    yaxis  offset 0.000000 , 0.000000
@    yaxis  bar on
@    yaxis  bar color 1
@    yaxis  bar linestyle 1
@    yaxis  bar linewidth 1.0
@    yaxis  label "Minimum  Distance (nm)"
@    yaxis  label layout para
@    yaxis  label place auto
@    yaxis  label char size 0.900000
@    yaxis  label font 0
@    yaxis  label color 1
@    yaxis  label place normal
@    yaxis  tick on
@    yaxis  tick major 1
@    yaxis  tick minor ticks 1
@    yaxis  tick default 6
@    yaxis  tick place rounded true
@    yaxis  tick in
@    yaxis  tick major size 1.000000
@    yaxis  tick major color 1
@    yaxis  tick major linewidth 1.0
@    yaxis  tick major linestyle 1
@    yaxis  tick major grid off
@    yaxis  tick minor color 1
@    yaxis  tick minor linewidth 1.0
@    yaxis  tick minor linestyle 1
@    yaxis  tick minor grid off
@    yaxis  tick minor size 0.500000
@    yaxis  ticklabel on
@    yaxis  ticklabel format general
@    yaxis  ticklabel prec 5
@    yaxis  ticklabel formula ""
@    yaxis  ticklabel append ""
@    yaxis  ticklabel prepend ""
@    yaxis  ticklabel angle 0
@    yaxis  ticklabel skip 0
@    yaxis  ticklabel stagger 0
@    yaxis  ticklabel place normal
@    yaxis  ticklabel offset auto
@    yaxis  ticklabel offset 0.000000 , 0.010000
@    yaxis  ticklabel start type auto
@    yaxis  ticklabel start 0.000000
@    yaxis  ticklabel stop type auto
@    yaxis  ticklabel stop 0.000000
@    yaxis  ticklabel char size 0.800000
@    yaxis  ticklabel font 0
@    yaxis  ticklabel color 1
@    yaxis  tick place both
@    yaxis  tick spec type none
@    altxaxis  off
@    altyaxis  off
@    legend on
@    legend loctype view
@    legend 0.82, 0.93
@    legend box color 1
@    legend box pattern 0
@    legend box linewidth 1.0
@    legend box linestyle 0
@    legend box fill color 0
@    legend box fill pattern 0
@    legend font 0
@    legend char size 1.000000
@    legend color 1
@    legend length 2
@    legend vgap 1
@    legend hgap 1
@    legend invert false
@    frame type 0
@    frame linestyle 1
@    frame linewidth 1.0
@    frame color 1
@    frame pattern 1
@    frame background color 0
@    frame background pattern 0
@    s0 hidden false
@    s0 type xy
@    s0 symbol 0
@    s0 symbol size 1.000000
@    s0 symbol color 3
@    s0 symbol pattern 1
@    s0 symbol fill color 3
@    s0 symbol fill pattern 0
@    s0 symbol linewidth 1.0
@    s0 symbol linestyle 1
@    s0 symbol char 65
@    s0 symbol char font 0
@    s0 symbol skip 0
@    s0 line type 1
@    s0 line linestyle 1
@    s0 line linewidth 1.0
@    s0 line color 3
@    s0 line pattern 1
@    s0 baseline type 0
@    s0 baseline off
@    s0 dropline off
@    s0 fill type 0
@    s0 fill rule 0
@    s0 fill color 3
@    s0 fill pattern 1
@    s0 avalue off
@    s0 avalue type 2
@    s0 avalue char size 1.000000
@    s0 avalue font 0
@    s0 avalue color 1
@    s0 avalue rot 0
@    s0 avalue format general
@    s0 avalue prec 3
@    s0 avalue prepend ""
@    s0 avalue append ""
@    s0 avalue offset 0.000000 , 0.000000
@    s0 errorbar on
@    s0 errorbar place both
@    s0 errorbar color 3
@    s0 errorbar pattern 1
@    s0 errorbar size 1.000000
@    s0 errorbar linewidth 1.0
@    s0 errorbar linestyle 1
@    s0 errorbar riser linewidth 1.0
@    s0 errorbar riser linestyle 1
@    s0 errorbar riser clip off
@    s0 errorbar riser clip length 0.100000
@    s0 comment "/Users/KCheng/Desktop/cg_small_water_run/md-run-lonestar/namchi-04-26-2014/g-mind/1md-1.0nm-results/DPP-mind-.xvg"
@    s0 legend  "Protein-DPPC"
@    s1 hidden false
@    s1 type xy
@    s1 symbol 0
@    s1 symbol size 1.000000
@    s1 symbol color 11
@    s1 symbol pattern 1
@    s1 symbol fill color 11
@    s1 symbol fill pattern 0
@    s1 symbol linewidth 1.0
@    s1 symbol linestyle 1
@    s1 symbol char 65
@    s1 symbol char font 0
@    s1 symbol skip 0
@    s1 line type 1
@    s1 line linestyle 1
@    s1 line linewidth 1.0
@    s1 line color 11
@    s1 line pattern 1
@    s1 baseline type 0
@    s1 baseline off
@    s1 dropline off
@    s1 fill type 0
@    s1 fill rule 0
@    s1 fill color 11
@    s1 fill pattern 1
@    s1 avalue off
@    s1 avalue type 2
@    s1 avalue char size 1.000000
@    s1 avalue font 0
@    s1 avalue color 1
@    s1 avalue rot 0
@    s1 avalue format general
@    s1 avalue prec 3
@    s1 avalue prepend ""
@    s1 avalue append ""
@    s1 avalue offset 0.000000 , 0.000000
@    s1 errorbar on
@    s1 errorbar place both
@    s1 errorbar color 11
@    s1 errorbar pattern 1
@    s1 errorbar size 1.000000
@    s1 errorbar linewidth 1.0
@    s1 errorbar linestyle 1
@    s1 errorbar riser linewidth 1.0
@    s1 errorbar riser linestyle 1
@    s1 errorbar riser clip off
@    s1 errorbar riser clip length 0.100000
@    s1 comment "/Users/KCheng/Desktop/cg_small_water_run/md-run-lonestar/namchi-04-26-2014/g-mind/1md-1.0nm-results/DUP-mind-.xvg"
@    s1 legend  "Protein-DUPC"
@    s2 hidden false
@    s2 type xy
@    s2 symbol 0
@    s2 symbol size 1.000000
@    s2 symbol color 1
@    s2 symbol pattern 1
@    s2 symbol fill color 1
@    s2 symbol fill pattern 0
@    s2 symbol linewidth 1.0
@    s2 symbol linestyle 1
@    s2 symbol char 65
@    s2 symbol char font 0
@    s2 symbol skip 0
@    s2 line type 1
@    s2 line linestyle 1
@    s2 line linewidth 1.0
@    s2 line color 1
@    s2 line pattern 1
@    s2 baseline type 0
@    s2 baseline off
@    s2 dropline off
@    s2 fill type 0
@    s2 fill rule 0
@    s2 fill color 1
@    s2 fill pattern 1
@    s2 avalue off
@    s2 avalue type 2
@    s2 avalue char size 1.000000
@    s2 avalue font 0
@    s2 avalue color 1
@    s2 avalue rot 0
@    s2 avalue format general
@    s2 avalue prec 3
@    s2 avalue prepend ""
@    s2 avalue append ""
@    s2 avalue offset 0.000000 , 0.000000
@    s2 errorbar on
@    s2 errorbar place both
@    s2 errorbar color 1
@    s2 errorbar pattern 1
@    s2 errorbar size 1.000000
@    s2 errorbar linewidth 1.0
@    s2 errorbar linestyle 1
@    s2 errorbar riser linewidth 1.0
@    s2 errorbar riser linestyle 1
@    s2 errorbar riser clip off
@    s2 errorbar riser clip length 0.100000
@    s2 comment "/Users/KCheng/Desktop/cg_small_water_run/md-run-lonestar/namchi-04-26-2014/g-mind/1md-1.0nm-results/CHO-mind-.xvg"
@    s2 legend  "Protein-CHOL"
@g1 on
@g1 hidden false
@g1 type XY
@g1 stacked false
@g1 bar hgap 0.000000
@g1 fixedpoint off
@g1 fixedpoint type 0
@g1 fixedpoint xy 0.000000, 0.000000
@g1 fixedpoint format general general
@g1 fixedpoint prec 6, 6
@with g1
@    world 0, 0, 20, 15000
@    stack world 0, 0, 0, 0
@    znorm 1
@    view 0.100000, 0.410000, 0.800000, 0.640000
@    title ""
@    title font 0
@    title size 1.500000
@    title color 1
@    subtitle ""
@    subtitle font 0
@    subtitle size 1.000000
@    subtitle color 1
@    xaxes scale Normal
@    yaxes scale Normal
@    xaxes invert off
@    yaxes invert off
@    xaxis  on
@    xaxis  type zero false
@    xaxis  offset 0.000000 , 0.000000
@    xaxis  bar on
@    xaxis  bar color 1
@    xaxis  bar linestyle 1
@    xaxis  bar linewidth 1.0
@    xaxis  label "Time (\xm\0s)"
@    xaxis  label layout para
@    xaxis  label place auto
@    xaxis  label char size 0.900000
@    xaxis  label font 0
@    xaxis  label color 1
@    xaxis  label place normal
@    xaxis  tick on
@    xaxis  tick major 5
@    xaxis  tick minor ticks 4
@    xaxis  tick default 6
@    xaxis  tick place rounded true
@    xaxis  tick in
@    xaxis  tick major size 1.000000
@    xaxis  tick major color 1
@    xaxis  tick major linewidth 1.0
@    xaxis  tick major linestyle 1
@    xaxis  tick major grid off
@    xaxis  tick minor color 1
@    xaxis  tick minor linewidth 1.0
@    xaxis  tick minor linestyle 1
@    xaxis  tick minor grid off
@    xaxis  tick minor size 0.500000
@    xaxis  ticklabel on
@    xaxis  ticklabel format general
@    xaxis  ticklabel prec 5
@    xaxis  ticklabel formula ""
@    xaxis  ticklabel append ""
@    xaxis  ticklabel prepend ""
@    xaxis  ticklabel angle 0
@    xaxis  ticklabel skip 0
@    xaxis  ticklabel stagger 0
@    xaxis  ticklabel place normal
@    xaxis  ticklabel offset auto
@    xaxis  ticklabel offset 0.000000 , 0.010000
@    xaxis  ticklabel start type auto
@    xaxis  ticklabel start 0.000000
@    xaxis  ticklabel stop type auto
@    xaxis  ticklabel stop 0.000000
@    xaxis  ticklabel char size 0.800000
@    xaxis  ticklabel font 0
@    xaxis  ticklabel color 1
@    xaxis  tick place both
@    xaxis  tick spec type none
@    yaxis  on
@    yaxis  type zero false
@    yaxis  offset 0.000000 , 0.000000
@    yaxis  bar on
@    yaxis  bar color 1
@    yaxis  bar linestyle 1
@    yaxis  bar linewidth 1.0
@    yaxis  label "Number of Contacts (< 2 nm)"
@    yaxis  label layout para
@    yaxis  label place auto
@    yaxis  label char size 0.900000
@    yaxis  label font 0
@    yaxis  label color 1
@    yaxis  label place normal
@    yaxis  tick on
@    yaxis  tick major 5000
@    yaxis  tick minor ticks 1
@    yaxis  tick default 6
@    yaxis  tick place rounded true
@    yaxis  tick in
@    yaxis  tick major size 1.000000
@    yaxis  tick major color 1
@    yaxis  tick major linewidth 1.0
@    yaxis  tick major linestyle 1
@    yaxis  tick major grid off
@    yaxis  tick minor color 1
@    yaxis  tick minor linewidth 1.0
@    yaxis  tick minor linestyle 1
@    yaxis  tick minor grid off
@    yaxis  tick minor size 0.500000
@    yaxis  ticklabel on
@    yaxis  ticklabel format general
@    yaxis  ticklabel prec 5
@    yaxis  ticklabel formula ""
@    yaxis  ticklabel append ""
@    yaxis  ticklabel prepend ""
@    yaxis  ticklabel angle 0
@    yaxis  ticklabel skip 0
@    yaxis  ticklabel stagger 0
@    yaxis  ticklabel place normal
@    yaxis  ticklabel offset auto
@    yaxis  ticklabel offset 0.000000 , 0.010000
@    yaxis  ticklabel start type auto
@    yaxis  ticklabel start 0.000000
@    yaxis  ticklabel stop type auto
@    yaxis  ticklabel stop 0.000000
@    yaxis  ticklabel char size 0.800000
@    yaxis  ticklabel font 0
@    yaxis  ticklabel color 1
@    yaxis  tick place both
@    yaxis  tick spec type none
@    altxaxis  off
@    altyaxis  off
@    legend on
@    legend loctype view
@    legend 0.78, 0.8
@    legend box color 1
@    legend box pattern 1
@    legend box linewidth 1.0
@    legend box linestyle 1
@    legend box fill color 0
@    legend box fill pattern 1
@    legend font 0
@    legend char size 1.000000
@    legend color 1
@    legend length 2
@    legend vgap 1
@    legend hgap 1
@    legend invert false
@    frame type 0
@    frame linestyle 1
@    frame linewidth 1.0
@    frame color 1
@    frame pattern 1
@    frame background color 0
@    frame background pattern 0
@    s0 hidden false
@    s0 type xy
@    s0 symbol 0
@    s0 symbol size 1.000000
@    s0 symbol color 3
@    s0 symbol pattern 1
@    s0 symbol fill color 3
@    s0 symbol fill pattern 0
@    s0 symbol linewidth 1.0
@    s0 symbol linestyle 1
@    s0 symbol char 65
@    s0 symbol char font 0
@    s0 symbol skip 0
@    s0 line type 1
@    s0 line linestyle 1
@    s0 line linewidth 1.0
@    s0 line color 3
@    s0 line pattern 1
@    s0 baseline type 0
@    s0 baseline off
@    s0 dropline off
@    s0 fill type 0
@    s0 fill rule 0
@    s0 fill color 1
@    s0 fill pattern 1
@    s0 avalue off
@    s0 avalue type 2
@    s0 avalue char size 1.000000
@    s0 avalue font 0
@    s0 avalue color 1
@    s0 avalue rot 0
@    s0 avalue format general
@    s0 avalue prec 3
@    s0 avalue prepend ""
@    s0 avalue append ""
@    s0 avalue offset 0.000000 , 0.000000
@    s0 errorbar on
@    s0 errorbar place both
@    s0 errorbar color 3
@    s0 errorbar pattern 1
@    s0 errorbar size 1.000000
@    s0 errorbar linewidth 1.0
@    s0 errorbar linestyle 1
@    s0 errorbar riser linewidth 1.0
@    s0 errorbar riser linestyle 1
@    s0 errorbar riser clip off
@    s0 errorbar riser clip length 0.100000
@    s0 comment "/Users/KCheng/Desktop/cg_small_water_run/md-run-lonestar/namchi-04-26-2014/g-mind/1md-1.0nm-results/DPP-numcont-.xvg"
@    s0 legend  ""
@    s1 hidden false
@    s1 type xy
@    s1 symbol 0
@    s1 symbol size 1.000000
@    s1 symbol color 11
@    s1 symbol pattern 1
@    s1 symbol fill color 11
@    s1 symbol fill pattern 0
@    s1 symbol linewidth 1.0
@    s1 symbol linestyle 1
@    s1 symbol char 65
@    s1 symbol char font 0
@    s1 symbol skip 0
@    s1 line type 1
@    s1 line linestyle 1
@    s1 line linewidth 1.0
@    s1 line color 11
@    s1 line pattern 1
@    s1 baseline type 0
@    s1 baseline off
@    s1 dropline off
@    s1 fill type 0
@    s1 fill rule 0
@    s1 fill color 1
@    s1 fill pattern 1
@    s1 avalue off
@    s1 avalue type 2
@    s1 avalue char size 1.000000
@    s1 avalue font 0
@    s1 avalue color 1
@    s1 avalue rot 0
@    s1 avalue format general
@    s1 avalue prec 3
@    s1 avalue prepend ""
@    s1 avalue append ""
@    s1 avalue offset 0.000000 , 0.000000
@    s1 errorbar on
@    s1 errorbar place both
@    s1 errorbar color 11
@    s1 errorbar pattern 1
@    s1 errorbar size 1.000000
@    s1 errorbar linewidth 1.0
@    s1 errorbar linestyle 1
@    s1 errorbar riser linewidth 1.0
@    s1 errorbar riser linestyle 1
@    s1 errorbar riser clip off
@    s1 errorbar riser clip length 0.100000
@    s1 comment "/Users/KCheng/Desktop/cg_small_water_run/md-run-lonestar/namchi-04-26-2014/g-mind/1md-1.0nm-results/DUP-numcont-.xvg"
@    s1 legend  ""
@    s2 hidden false
@    s2 type xy
@    s2 symbol 0
@    s2 symbol size 1.000000
@    s2 symbol color 1
@    s2 symbol pattern 1
@    s2 symbol fill color 1
@    s2 symbol fill pattern 0
@    s2 symbol linewidth 1.0
@    s2 symbol linestyle 1
@    s2 symbol char 65
@    s2 symbol char font 0
@    s2 symbol skip 0
@    s2 line type 1
@    s2 line linestyle 1
@    s2 line linewidth 1.0
@    s2 line color 1
@    s2 line pattern 1
@    s2 baseline type 0
@    s2 baseline off
@    s2 dropline off
@    s2 fill type 0
@    s2 fill rule 0
@    s2 fill color 1
@    s2 fill pattern 1
@    s2 avalue off
@    s2 avalue type 2
@    s2 avalue char size 1.000000
@    s2 avalue font 0
@    s2 avalue color 1
@    s2 avalue rot 0
@    s2 avalue format general
@    s2 avalue prec 3
@    s2 avalue prepend ""
@    s2 avalue append ""
@    s2 avalue offset 0.000000 , 0.000000
@    s2 errorbar on
@    s2 errorbar place both
@    s2 errorbar color 1
@    s2 errorbar pattern 1
@    s2 errorbar size 1.000000
@    s2 errorbar linewidth 1.0
@    s2 errorbar linestyle 1
@    s2 errorbar riser linewidth 1.0
@    s2 errorbar riser linestyle 1
@    s2 errorbar riser clip off
@    s2 errorbar riser clip length 0.100000
@    s2 comment "/Users/KCheng/Desktop/cg_small_water_run/md-run-lonestar/namchi-04-26-2014/g-mind/1md-1.0nm-results/CHO-numcont-.xvg"
@    s2 legend  ""
@g2 on
@g2 hidden false
@g2 type XY
@g2 stacked false
@g2 bar hgap 0.000000
@g2 fixedpoint off
@g2 fixedpoint type 0
@g2 fixedpoint xy 0.000000, 0.000000
@g2 fixedpoint format general general
@g2 fixedpoint prec 6, 6
@with g2
@    world 0, 0, 130, 1
@    stack world 0, 0, 0, 0
@    znorm 1
@    view 0.100000, 0.100000, 0.800000, 0.330000
@    title ""
@    title font 0
@    title size 1.500000
@    title color 1
@    subtitle ""
@    subtitle font 0
@    subtitle size 1.000000
@    subtitle color 1
@    xaxes scale Normal
@    yaxes scale Normal
@    xaxes invert off
@    yaxes invert off
@    xaxis  on
@    xaxis  type zero false
@    xaxis  offset 0.000000 , 0.000000
@    xaxis  bar on
@    xaxis  bar color 1
@    xaxis  bar linestyle 1
@    xaxis  bar linewidth 1.0
@    xaxis  label "Residue (#)"
@    xaxis  label layout para
@    xaxis  label place auto
@    xaxis  label char size 0.900000
@    xaxis  label font 0
@    xaxis  label color 1
@    xaxis  label place normal
@    xaxis  tick on
@    xaxis  tick major 26
@    xaxis  tick minor ticks 1
@    xaxis  tick default 6
@    xaxis  tick place rounded true
@    xaxis  tick in
@    xaxis  tick major size 1.000000
@    xaxis  tick major color 1
@    xaxis  tick major linewidth 1.0
@    xaxis  tick major linestyle 1
@    xaxis  tick major grid off
@    xaxis  tick minor color 1
@    xaxis  tick minor linewidth 1.0
@    xaxis  tick minor linestyle 1
@    xaxis  tick minor grid off
@    xaxis  tick minor size 0.500000
@    xaxis  ticklabel on
@    xaxis  ticklabel format general
@    xaxis  ticklabel prec 5
@    xaxis  ticklabel formula ""
@    xaxis  ticklabel append ""
@    xaxis  ticklabel prepend ""
@    xaxis  ticklabel angle 0
@    xaxis  ticklabel skip 0
@    xaxis  ticklabel stagger 0
@    xaxis  ticklabel place normal
@    xaxis  ticklabel offset auto
@    xaxis  ticklabel offset 0.000000 , 0.010000
@    xaxis  ticklabel start type auto
@    xaxis  ticklabel start 0.000000
@    xaxis  ticklabel stop type auto
@    xaxis  ticklabel stop 0.000000
@    xaxis  ticklabel char size 0.800000
@    xaxis  ticklabel font 0
@    xaxis  ticklabel color 1
@    xaxis  tick place both
@    xaxis  tick spec type none
@    yaxis  on
@    yaxis  type zero false
@    yaxis  offset 0.000000 , 0.000000
@    yaxis  bar on
@    yaxis  bar color 1
@    yaxis  bar linestyle 1
@    yaxis  bar linewidth 1.0
@    yaxis  label "Minimum Distance (nm)"
@    yaxis  label layout para
@    yaxis  label place auto
@    yaxis  label char size 0.900000
@    yaxis  label font 0
@    yaxis  label color 1
@    yaxis  label place normal
@    yaxis  tick on
@    yaxis  tick major 0.2
@    yaxis  tick minor ticks 1
@    yaxis  tick default 6
@    yaxis  tick place rounded true
@    yaxis  tick in
@    yaxis  tick major size 1.000000
@    yaxis  tick major color 1
@    yaxis  tick major linewidth 1.0
@    yaxis  tick major linestyle 1
@    yaxis  tick major grid off
@    yaxis  tick minor color 1
@    yaxis  tick minor linewidth 1.0
@    yaxis  tick minor linestyle 1
@    yaxis  tick minor grid off
@    yaxis  tick minor size 0.500000
@    yaxis  ticklabel on
@    yaxis  ticklabel format general
@    yaxis  ticklabel prec 5
@    yaxis  ticklabel formula ""
@    yaxis  ticklabel append ""
@    yaxis  ticklabel prepend ""
@    yaxis  ticklabel angle 0
@    yaxis  ticklabel skip 0
@    yaxis  ticklabel stagger 0
@    yaxis  ticklabel place normal
@    yaxis  ticklabel offset auto
@    yaxis  ticklabel offset 0.000000 , 0.010000
@    yaxis  ticklabel start type auto
@    yaxis  ticklabel start 0.000000
@    yaxis  ticklabel stop type auto
@    yaxis  ticklabel stop 0.000000
@    yaxis  ticklabel char size 0.800000
@    yaxis  ticklabel font 0
@    yaxis  ticklabel color 1
@    yaxis  tick place both
@    yaxis  tick spec type none
@    altxaxis  off
@    altyaxis  off
@    legend on
@    legend loctype view
@    legend 0.78, 0.8
@    legend box color 1
@    legend box pattern 1
@    legend box linewidth 1.0
@    legend box linestyle 1
@    legend box fill color 0
@    legend box fill pattern 1
@    legend font 0
@    legend char size 1.000000
@    legend color 1
@    legend length 2
@    legend vgap 1
@    legend hgap 1
@    legend invert false
@    frame type 0
@    frame linestyle 1
@    frame linewidth 1.0
@    frame color 1
@    frame pattern 1
@    frame background color 0
@    frame background pattern 0
@    s0 hidden false
@    s0 type xy
@    s0 symbol 0
@    s0 symbol size 1.000000
@    s0 symbol color 3
@    s0 symbol pattern 1
@    s0 symbol fill color 3
@    s0 symbol fill pattern 0
@    s0 symbol linewidth 1.0
@    s0 symbol linestyle 1
@    s0 symbol char 65
@    s0 symbol char font 0
@    s0 symbol skip 0
@    s0 line type 1
@    s0 line linestyle 1
@    s0 line linewidth 1.0
@    s0 line color 3
@    s0 line pattern 1
@    s0 baseline type 0
@    s0 baseline off
@    s0 dropline off
@    s0 fill type 0
@    s0 fill rule 0
@    s0 fill color 1
@    s0 fill pattern 1
@    s0 avalue off
@    s0 avalue type 2
@    s0 avalue char size 1.000000
@    s0 avalue font 0
@    s0 avalue color 1
@    s0 avalue rot 0
@    s0 avalue format general
@    s0 avalue prec 3
@    s0 avalue prepend ""
@    s0 avalue append ""
@    s0 avalue offset 0.000000 , 0.000000
@    s0 errorbar on
@    s0 errorbar place both
@    s0 errorbar color 3
@    s0 errorbar pattern 1
@    s0 errorbar size 1.000000
@    s0 errorbar linewidth 1.0
@    s0 errorbar linestyle 1
@    s0 errorbar riser linewidth 1.0
@    s0 errorbar riser linestyle 1
@    s0 errorbar riser clip off
@    s0 errorbar riser clip length 0.100000
@    s0 comment "/Users/KCheng/Desktop/cg_small_water_run/md-run-lonestar/namchi-04-26-2014/g-mind/1md-1.0nm-results/DPP-res-.xvg"
@    s0 legend  ""
@    s1 hidden false
@    s1 type xy
@    s1 symbol 0
@    s1 symbol size 1.000000
@    s1 symbol color 11
@    s1 symbol pattern 1
@    s1 symbol fill color 11
@    s1 symbol fill pattern 0
@    s1 symbol linewidth 1.0
@    s1 symbol linestyle 1
@    s1 symbol char 65
@    s1 symbol char font 0
@    s1 symbol skip 0
@    s1 line type 1
@    s1 line linestyle 1
@    s1 line linewidth 1.0
@    s1 line color 11
@    s1 line pattern 1
@    s1 baseline type 0
@    s1 baseline off
@    s1 dropline off
@    s1 fill type 0
@    s1 fill rule 0
@    s1 fill color 1
@    s1 fill pattern 1
@    s1 avalue off
@    s1 avalue type 2
@    s1 avalue char size 1.000000
@    s1 avalue font 0
@    s1 avalue color 1
@    s1 avalue rot 0
@    s1 avalue format general
@    s1 avalue prec 3
@    s1 avalue prepend ""
@    s1 avalue append ""
@    s1 avalue offset 0.000000 , 0.000000
@    s1 errorbar on
@    s1 errorbar place both
@    s1 errorbar color 11
@    s1 errorbar pattern 1
@    s1 errorbar size 1.000000
@    s1 errorbar linewidth 1.0
@    s1 errorbar linestyle 1
@    s1 errorbar riser linewidth 1.0
@    s1 errorbar riser linestyle 1
@    s1 errorbar riser clip off
@    s1 errorbar riser clip length 0.100000
@    s1 comment "/Users/KCheng/Desktop/cg_small_water_run/md-run-lonestar/namchi-04-26-2014/g-mind/1md-1.0nm-results/DUP-res-.xvg"
@    s1 legend  ""
@    s2 hidden false
@    s2 type xy
@    s2 symbol 0
@    s2 symbol size 1.000000
@    s2 symbol color 1
@    s2 symbol pattern 1
@    s2 symbol fill color 1
@    s2 symbol fill pattern 0
@    s2 symbol linewidth 1.0
@    s2 symbol linestyle 1
@    s2 symbol char 65
@    s2 symbol char font 0
@    s2 symbol skip 0
@    s2 line type 1
@    s2 line linestyle 1
@    s2 line linewidth 1.0
@    s2 line color 1
@    s2 line pattern 1
@    s2 baseline type 0
@    s2 baseline off
@    s2 dropline off
@    s2 fill type 0
@    s2 fill rule 0
@    s2 fill color 1
@    s2 fill pattern 1
@    s2 avalue off
@    s2 avalue type 2
@    s2 avalue char size 1.000000
@    s2 avalue font 0
@    s2 avalue color 1
@    s2 avalue rot 0
@    s2 avalue format general
@    s2 avalue prec 3
@    s2 avalue prepend ""
@    s2 avalue append ""
@    s2 avalue offset 0.000000 , 0.000000
@    s2 errorbar on
@    s2 errorbar place both
@    s2 errorbar color 1
@    s2 errorbar pattern 1
@    s2 errorbar size 1.000000
@    s2 errorbar linewidth 1.0
@    s2 errorbar linestyle 1
@    s2 errorbar riser linewidth 1.0
@    s2 errorbar riser linestyle 1
@    s2 errorbar riser clip off
@    s2 errorbar riser clip length 0.100000
@    s2 comment "/Users/KCheng/Desktop/cg_small_water_run/md-run-lonestar/namchi-04-26-2014/g-mind/1md-1.0nm-results/CHO-res-.xvg"
@    s2 legend  ""
@target G0.S0
@type xy
0 2.336889
0.02 1.498299
0.04 1.306494
0.06 0.5132496
0.08 0.9033964
0.1 1.791382
0.12 0.4887231
0.14 0.4555216
0.16 0.8395378
0.18 0.5143442
0.2 2.412975
0.22 1.82665
0.24 0.8958522
0.26 1.302113
0.28 1.23419
0.3 1.838029
0.32 2.116607
0.34 1.90584
0.36 0.4724672
0.38 0.4667445
0.4 1.640503
0.42 2.219381
0.44 1.632154
0.46 2.546316
0.48 2.433994
0.5 0.927214
0.52 1.209938
0.54 1.978516
0.56 0.5118102
0.58 0.4730226
0.6 0.5159459
0.62 0.4798173
0.64 0.5009989
0.66 0.4912238
0.68 1.164528
0.7 1.285778
0.72 0.8935749
0.74 2.286679
0.76 0.4951262
0.78 0.4879291
0.8 0.4838646
0.82 0.5783164
0.84 1.117877
0.86 0.7699677
0.88 0.4960849
0.9 0.4864671
0.92 0.5009487
0.94 0.4687485
0.96 0.7551985
0.98 0.4678148
1 0.4872631
1.02 0.4756574
1.04 0.4769955
1.06 0.4963365
1.08 1.530923
1.1 2.220618
1.12 1.876972
1.14 1.648667
1.16 0.9708374
1.18 0.9822932
1.2 1.813546
1.22 0.5799354
1.24 0.504232
1.26 1.483805
1.28 1.446314
1.3 1.635497
1.32 0.9748459
1.34 0.5604913
1.36 0.7189054
1.38 1.552723
1.4 1.422445
1.42 1.712929
1.44 1.615758
1.46 0.4750264
1.48 1.156569
1.5 0.4923919
1.52 0.5530141
1.54 0.7661918
1.56 1.850621
1.58 1.846422
1.6 1.763023
1.62 1.920898
1.64 0.7669094
1.66 0.7527454
1.68 0.4761565
1.7 0.5317895
1.72 0.4691477
1.74 0.5006248
1.76 0.9174423
1.78 1.777027
1.8 0.4807801
1.82 0.5077893
1.84 0.476288
1.86 0.8762134
1.88 0.4813002
1.9 0.4911717
1.92 0.5410404
1.94 0.7700329
1.96 0.5122987
1.98 2.473151
2 0.9091067
2.02 1.022411
2.04 0.5173486
2.06 0.8056828
2.08 2.377861
2.1 2.16886
2.12 1.558156
2.14 1.744198
2.16 1.327262
2.18 0.4812745
2.2 0.4883392
2.22 0.5009494
2.24 0.4786969
2.26 0.4800521
2.28 1.379801
2.3 1.714854
2.32 1.770099
2.34 0.6168469
2.36 0.9473258
2.38 2.319892
2.4 1.865006
2.42 0.5046285
2.44 0.9702831
2.46 0.5078629
2.48 0.4524656
2.5 0.450694
2.52 0.4362915
2.54 0.4674668
2.56 0.4497222
2.58 0.4670376
2.6 0.4611133
2.62 0.4509155
2.64 0.4682413
2.66 0.4513586
2.68 0.4368917
2.7 0.4517191
2.72 0.453293
2.74 0.44699
2.76 0.4666371
2.78 0.433186
2.8 0.4553567
2.82 0.4512484
2.84 0.4577381
2.86 0.4535145
2.88 0.453486
2.9 0.4480516
2.92 0.4593746
2.94 0.4609226
2.96 0.4718583
2.98 0.4647847
3 0.4653492
3.02 0.4493328
3.04 0.4622226
3.06 0.4464586
3.08 0.4543945
3.1 0.455302
3.12 0.4678145
3.14 0.4459542
3.16 0.4461502
3.18 0.4531275
3.2 0.457247
3.22 0.4639238
3.24 0.4572748
3.26 0.4472974
3.28 0.4504714
3.3 0.4703456
3.32 0.451719
3.34 0.4658591
3.36 0.4599181
3.38 0.4407087
3.4 0.4487202
3.42 0.4588302
3.44 0.4547525
3.46 0.4491374
3.48 0.4753155
3.5 0.455905
3.52 0.4378918
3.54 0.463627
3.56 0.4413904
3.58 0.4482751
3.6 0.4687484
3.62 0.4253526
3.64 0.4441279
3.66 0.4627095
3.68 0.4430011
3.7 0.4500278
3.72 0.4551376
3.74 0.4549177
3.76 0.4640313
3.78 0.4686685
3.8 0.4538176
3.82 0.4495554
3.84 0.4589665
3.86 0.4560982
3.88 0.4563165
3.9 0.4492773
3.92 0.447493
3.94 0.4510548
3.96 0.4503889
3.98 0.4475767
4 0.4400285
4.02 0.4602723
4.04 0.4534315
4.06 0.4598372
4.08 0.4460378
4.1 0.4572198
4.12 0.4483581
4.14 0.4355738
4.16 0.456864
4.18 0.4652958
4.2 0.4460098
4.22 0.4420686
4.24 0.4527141
4.26 0.4525756
4.28 0.4504164
4.3 0.4523548
4.32 0.4623303
4.34 0.458394
4.36 0.4492771
4.38 0.4558507
4.4 0.4380072
4.42 0.4537621
4.44 0.4482463
4.46 0.4509163
4.48 0.4526593
4.5 0.4554118
4.52 0.4306392
4.54 0.4452253
4.56 0.4627365
4.58 0.4501668
4.6 0.4628446
4.62 0.4430864
4.64 0.4441567
4.66 0.4464025
4.68 0.460787
4.7 0.4297964
4.72 0.4445212
4.74 0.4541201
4.76 0.4349134
4.78 0.4613564
4.8 0.4527691
4.82 0.4659668
4.84 0.4467099
4.86 0.4579846
4.88 0.4641659
4.9 0.4616547
4.92 0.4571924
4.94 0.4611126
4.96 0.4690683
4.98 0.4624389
5 0.4479121
5.02 0.4579024
5.04 0.4430013
5.06 0.4543672
5.08 0.4686423
5.1 0.4565632
5.12 0.468028
5.14 0.4506385
5.16 0.4597004
5.18 0.4482742
5.2 0.4480233
5.22 0.45511
5.24 0.4649995
5.26 0.4523824
5.28 0.4745519
5.3 0.4695475
5.32 0.4424925
5.34 0.4633037
5.36 0.455467
5.38 0.4655368
5.4 0.4373212
5.42 0.4535692
5.44 0.450361
5.46 0.4622228
5.48 0.4639236
5.5 0.4677872
5.52 0.4506947
5.54 0.4488315
5.56 0.4477159
5.58 0.4678944
5.6 0.4474931
5.62 0.4479122
5.64 0.4687487
5.66 0.4524932
5.68 0.4662883
5.7 0.4573022
5.72 0.4562889
5.74 0.4502505
5.76 0.4579843
5.78 0.4704782
5.8 0.4455618
5.82 0.4482744
5.84 0.4500274
5.86 0.4552202
5.88 0.4633032
5.9 0.4391757
5.92 0.4528793
5.94 0.4486366
5.96 0.4465983
5.98 0.4498886
6 0.4598102
6.02 0.4578209
6.04 0.4420686
6.06 0.4361767
6.08 0.4576569
6.1 0.4591566
6.12 0.4445505
6.14 0.4474924
6.16 0.4553573
6.18 0.442663
6.2 0.4497221
6.22 0.4528802
6.24 0.4384915
6.26 0.4437062
6.28 0.4498331
6.3 0.4545602
6.32 0.4687214
6.34 0.4538171
6.36 0.4415882
6.38 0.4661814
6.4 0.4252357
6.42 0.4432836
6.44 0.4524931
6.46 0.4641122
6.48 0.4661004
6.5 0.4539831
6.52 0.4397162
6.54 0.4469339
6.56 0.4537067
6.58 0.4522439
6.6 0.4616546
6.62 0.4577388
6.64 0.4655369
6.66 0.4318847
6.68 0.4602718
6.7 0.4590479
6.72 0.44699
6.74 0.442324
6.76 0.457001
6.78 0.4531276
6.8 0.4516909
6.82 0.4472418
6.84 0.4592932
6.86 0.4617903
6.88 0.4554662
6.9 0.4574662
6.92 0.447549
6.94 0.4404829
6.96 0.4462618
6.98 0.4585304
7 0.4434519
7.02 0.4431138
7.04 0.4557135
7.06 0.4641382
7.08 0.447465
7.1 0.4540371
7.12 0.4654301
7.14 0.4571928
7.16 0.4383209
7.18 0.4545325
7.2 0.4603807
7.22 0.4550274
7.24 0.4559058
7.26 0.4446354
7.28 0.4467935
7.3 0.4549177
7.32 0.4451119
7.34 0.4386345
7.36 0.4545871
7.38 0.4612218
7.4 0.4523274
7.42 0.45533
7.44 0.4374071
7.46 0.4554393
7.48 0.4579303
7.5 0.4251171
7.52 0.4419274
7.54 0.4554399
7.56 0.4682147
7.58 0.4487764
7.6 0.4491384
7.62 0.45659
7.64 0.4501945
7.66 0.4523832
7.68 0.4366931
7.7 0.4633302
7.72 0.4541477
7.74 0.4618439
7.76 0.4650266
7.78 0.4553569
7.8 0.447046
7.82 0.4549726
7.84 0.4601355
7.86 0.4626285
7.88 0.4567548
7.9 0.460353
7.92 0.4469064
7.94 0.447381
7.96 0.461031
7.98 0.448358
8 0.4490549
8.02 0.4553569
8.04 0.4402274
8.06 0.4476047
8.08 0.4567275
8.1 0.4589123
8.12 0.4504997
8.14 0.4612482
8.16 0.4457852
8.18 0.4527688
8.2 0.4623309
8.22 0.4409932
8.24 0.4546157
8.26 0.4496662
8.28 0.4493886
8.3 0.4588031
8.32 0.4419847
8.34 0.4373218
8.36 0.4431986
8.38 0.4607055
8.4 0.4492492
8.42 0.4551098
8.44 0.4460098
8.46 0.4560151
8.48 0.4555489
8.5 0.4396016
8.52 0.4466266
8.54 0.4570011
8.56 0.4686678
8.58 0.449917
8.6 0.457329
8.62 0.4605977
8.64 0.4549999
8.66 0.4439311
8.68 0.4502499
8.7 0.4466263
8.72 0.4605433
8.74 0.4399154
8.76 0.4625476
8.78 0.4553293
8.8 0.4420412
8.82 0.4553569
8.84 0.4455899
8.86 0.4634112
8.88 0.4461776
8.9 0.4593743
8.92 0.4659134
8.94 0.4635188
8.96 0.4383209
8.98 0.4529348
9 0.4473807
9.02 0.4657789
9.04 0.4444381
9.06 0.4506943
9.08 0.4186288
9.1 0.4599188
9.12 0.4564543
9.14 0.4611668
9.16 0.450139
9.18 0.4404542
9.2 0.4665295
9.22 0.4551087
9.24 0.4539264
9.26 0.4501384
9.28 0.4469061
9.3 0.4432546
9.32 0.4541202
9.34 0.4661548
9.36 0.4324927
9.38 0.4607326
9.4 0.4610318
9.42 0.4579579
9.44 0.4645688
9.46 0.4545329
9.48 0.4540381
9.5 0.453294
9.52 0.4442126
9.54 0.4474651
9.56 0.4486921
9.58 0.445702
9.6 0.4589664
9.62 0.4524655
9.64 0.4519131
9.66 0.4604346
9.68 0.4616542
9.7 0.4551098
9.72 0.4692017
9.74 0.4472415
9.76 0.459619
9.78 0.4508058
9.8 0.4710366
9.82 0.4659937
9.84 0.4616546
9.86 0.448497
9.88 0.4578753
9.9 0.4622229
9.92 0.4696808
9.94 0.4513595
9.96 0.4583938
9.98 0.4486918
10 0.4630603
10.02 0.4409647
10.04 0.4483581
10.06 0.4451403
10.08 0.452797
10.1 0.4463742
10.12 0.4484969
10.14 0.4725724
10.16 0.4560974
10.18 0.4720967
10.2 0.4534863
10.22 0.4669579
10.24 0.4625205
10.26 0.4452811
10.28 0.4462622
10.3 0.4576843
10.32 0.4655641
10.34 0.4695746
10.36 0.4570558
10.38 0.4481344
10.4 0.451248
10.42 0.4672793
10.44 0.4598909
10.46 0.4575206
10.48 0.4512487
10.5 0.4444374
10.52 0.4514973
10.54 0.4615735
10.56 0.4578755
10.58 0.451968
10.6 0.4573298
10.62 0.463168
10.64 0.4618177
10.66 0.4744467
10.68 0.4502497
10.7 0.4440157
10.72 0.4507224
10.74 0.4665302
10.76 0.4505827
10.78 0.4624131
10.8 0.4443257
10.82 0.4502496
10.84 0.4656719
10.86 0.4491376
10.88 0.4405106
10.9 0.4541478
10.92 0.4448313
10.94 0.4472418
10.96 0.4534866
10.98 0.4516642
11 0.4562076
11.02 0.4419276
11.04 0.4443532
11.06 0.4535691
11.08 0.4670385
11.1 0.4620872
11.12 0.4440159
11.14 0.464031
11.16 0.448246
11.18 0.4441008
11.2 0.4637078
11.22 0.4367209
11.24 0.4500559
11.26 0.4540376
11.28 0.4568645
11.3 0.4564539
11.32 0.4606788
11.34 0.4434238
11.36 0.4504724
11.38 0.4582576
11.4 0.4541198
11.42 0.4338492
11.44 0.4411627
11.46 0.4548907
11.48 0.4486372
11.5 0.4492216
11.52 0.442323
11.54 0.4420693
11.56 0.4659667
11.58 0.4580664
11.6 0.4453646
11.62 0.4634649
11.64 0.4680546
11.66 0.4623308
11.68 0.4492767
11.7 0.4621964
11.72 0.4344537
11.74 0.459919
11.76 0.4499724
11.78 0.4407099
11.8 0.4499167
11.82 0.4383211
11.84 0.4535962
11.86 0.4606791
11.88 0.4516913
11.9 0.4490267
11.92 0.461655
11.94 0.4404822
11.96 0.446486
11.98 0.4657253
12 0.4508052
12.02 0.4478841
12.04 0.4477445
12.06 0.457685
12.08 0.4532107
12.1 0.4378921
12.12 0.4546978
12.14 0.4498058
12.16 0.4577389
12.18 0.4453655
12.2 0.4633035
12.22 0.4534592
12.24 0.4466262
12.26 0.4477727
12.28 0.4570004
12.3 0.4484975
12.32 0.4357181
12.34 0.4631685
12.36 0.4474651
12.38 0.4554666
12.4 0.4535417
12.42 0.4507217
12.44 0.4683482
12.46 0.4521895
12.48 0.4609775
12.5 0.449805
12.52 0.4389192
12.54 0.4570007
12.56 0.4491384
12.58 0.4661008
12.6 0.4487201
12.62 0.4446061
12.64 0.4479116
12.66 0.4619525
12.68 0.4502776
12.7 0.4552473
12.72 0.4518017
12.74 0.452245
12.76 0.450472
12.78 0.4465423
12.8 0.4511372
12.82 0.4491376
12.84 0.4650542
12.86 0.4551091
12.88 0.452051
12.9 0.4544499
12.92 0.4556861
12.94 0.4459544
12.96 0.4567545
12.98 0.4540099
13 0.4573018
13.02 0.4452527
13.04 0.4573292
13.06 0.4574112
13.08 0.4617358
13.1 0.4567822
13.12 0.442323
13.14 0.4521332
13.16 0.463681
13.18 0.4570836
13.2 0.4565899
13.22 0.4526313
13.24 0.4654569
13.26 0.4626282
13.28 0.4651344
13.3 0.4531011
13.32 0.4355744
13.34 0.4519406
13.36 0.4577392
13.38 0.4645966
13.4 0.43029
13.42 0.4489985
13.44 0.4689084
13.46 0.4540095
13.48 0.4656178
13.5 0.4509435
13.52 0.4544775
13.54 0.4627361
13.56 0.4494996
13.58 0.4537069
13.6 0.4699468
13.62 0.4603534
13.64 0.449583
13.66 0.4557143
13.68 0.4481626
13.7 0.4514699
13.72 0.4562078
13.74 0.4577394
13.76 0.4706104
13.78 0.455686
13.8 0.4437626
13.82 0.4616543
13.84 0.4494717
13.86 0.4530177
13.88 0.4520505
13.9 0.4633572
13.92 0.4577386
13.94 0.4518844
13.96 0.4398578
13.98 0.458394
14 0.4531003
14.02 0.4528521
14.04 0.4271129
14.06 0.4399156
14.08 0.4610043
14.1 0.4474649
14.12 0.4615459
14.14 0.4574382
14.16 0.4580667
14.18 0.4499163
14.2 0.4623038
14.22 0.4576571
14.24 0.4495277
14.26 0.44486
14.28 0.4584215
14.3 0.4537623
14.32 0.46306
14.34 0.4447749
14.36 0.4579573
14.38 0.4637082
14.4 0.4519678
14.42 0.4584221
14.44 0.4645697
14.46 0.4404824
14.48 0.4521895
14.5 0.4373214
14.52 0.4594833
14.54 0.4473812
14.56 0.4559331
14.58 0.4420695
14.6 0.4554393
14.62 0.4470451
14.64 0.4552193
14.66 0.4748947
14.68 0.4635997
14.7 0.4665831
14.72 0.4638158
14.74 0.4501109
14.76 0.4630602
14.78 0.4630873
14.8 0.4553563
14.82 0.4507213
14.84 0.4427469
14.86 0.4445223
14.88 0.4641389
14.9 0.4621147
14.92 0.4572461
14.94 0.4652684
14.96 0.4540373
14.98 0.4463749
15 0.4607058
15.02 0.4572202
15.04 0.4522173
15.06 0.4585572
15.08 0.4545873
15.1 0.4674669
15.12 0.4598916
15.14 0.4613296
15.16 0.4628714
15.18 0.4606787
15.2 0.4637082
15.22 0.4393464
15.24 0.4453649
15.26 0.4722545
15.28 0.4591564
15.3 0.4462343
15.32 0.4606791
15.34 0.4400858
15.36 0.4573294
15.38 0.4417298
15.4 0.4424085
15.42 0.4548071
15.44 0.4478002
15.46 0.4474369
15.48 0.4575208
15.5 0.4574112
15.52 0.4691488
15.54 0.4546149
15.56 0.4622771
15.58 0.4429449
15.6 0.4520513
15.62 0.4557138
15.64 0.44911
15.66 0.4635189
15.68 0.4521337
15.7 0.4538993
15.72 0.4546701
15.74 0.4514974
15.76 0.4524102
15.78 0.449333
15.8 0.455741
15.82 0.4548903
15.84 0.4570008
15.86 0.475972
15.88 0.4552196
15.9 0.4546981
15.92 0.4292146
15.94 0.4481629
15.96 0.4504992
15.98 0.4491656
16 0.456755
16.02 0.4492488
16.04 0.444016
16.06 0.4535693
16.08 0.4560158
16.1 0.4512763
16.12 0.4451404
16.14 0.4553567
16.16 0.4618979
16.18 0.453707
16.2 0.4607327
16.22 0.4650003
16.24 0.4586394
16.26 0.4578755
16.28 0.4590487
16.3 0.4517471
16.32 0.465967
16.34 0.4452246
16.36 0.4621956
16.38 0.4636267
16.4 0.4614648
16.42 0.464704
16.44 0.4581211
16.46 0.4530454
16.48 0.4619791
16.5 0.4389193
16.52 0.4591571
16.54 0.4463457
16.56 0.4431145
16.58 0.4688548
16.6 0.4646774
16.62 0.4540374
16.64 0.4438745
16.66 0.4537062
16.68 0.4460388
16.7 0.4525756
16.72 0.4432548
16.74 0.4579849
16.76 0.4550005
16.78 0.4428035
16.8 0.453817
16.82 0.4392608
16.84 0.4556855
16.86 0.4565091
16.8782 0.453679
16.8982 0.4594836
16.9182 0.4526033
16.9382 0.4385776
16.9582 0.4530457
16.9782 0.4560978
16.9982 0.4539272
17.0182 0.4425209
17.0382 0.4585574
17.0582 0.4466256
17.0782 0.4470186
17.0982 0.4506939
17.1182 0.4663423
17.1382 0.4596195
17.1582 0.4671991
17.1782 0.4262334
17.1982 0.4448037
17.2182 0.4539552
17.2382 0.4518023
17.2582 0.4623308
17.2782 0.4507216
17.2982 0.4595109
17.3182 0.4711958
17.3382 0.4514704
17.3582 0.4549175
17.3782 0.4580941
17.3982 0.4394598
17.4182 0.4427474
17.4382 0.4419841
17.4582 0.4471295
17.4782 0.4622225
17.4982 0.44685
17.5182 0.4437623
17.5382 0.4538175
17.5582 0.4557138
17.5782 0.4434808
17.5982 0.4512206
17.6182 0.4488037
17.6382 0.4566179
17.6582 0.4524659
17.6782 0.4553294
17.6982 0.4567545
17.7182 0.4505826
17.7382 0.4337054
17.7582 0.4447749
17.7782 0.4606515
17.7982 0.4510821
17.8182 0.4607058
17.8382 0.452244
17.8582 0.4578755
17.8782 0.4716987
17.8982 0.4531277
17.9182 0.4515248
17.9382 0.4760511
17.9582 0.4430299
17.9782 0.4577391
17.9982 0.4472416
18.0182 0.4617627
18.0382 0.4574107
18.0582 0.4418707
18.0782 0.4557678
18.0982 0.4451404
18.1182 0.4659936
18.1382 0.4600538
18.1582 0.4416162
18.1782 0.44221
18.1982 0.450805
18.2182 0.4528244
18.2382 0.4538169
18.2582 0.4457855
18.2782 0.454038
18.2982 0.459511
18.3182 0.4570284
18.3382 0.4524926
18.3582 0.4574387
18.3782 0.4567553
18.3982 0.4476047
18.4182 0.4430017
18.4382 0.461329
18.4582 0.4464862
18.4782 0.4570009
18.4982 0.4391182
18.5182 0.460868
18.5382 0.4555489
18.5582 0.4372634
18.5782 0.4442404
18.5982 0.4563171
18.6182 0.4638423
18.6382 0.4707965
18.6582 0.4427754
18.6782 0.4539551
18.6982 0.4413042
18.7182 0.4548349
18.7382 0.4514697
18.7582 0.4508051
18.7782 0.4627095
18.7982 0.4537344
18.8182 0.4587213
18.8382 0.4625475
18.8582 0.4602717
18.8782 0.4530732
18.8982 0.4563715
18.9182 0.4605155
18.9382 0.4530181
18.9582 0.4400285
18.9782 0.4407662
18.9982 0.4639507
19.0182 0.4699201
19.0382 0.4513868
19.0582 0.4591838
19.0782 0.4633035
19.0982 0.4623041
19.1182 0.4563173
19.1382 0.4452807
19.1582 0.4458978
19.1782 0.4432549
19.1982 0.4488593
19.2182 0.4420973
19.2382 0.4587207
19.2582 0.4534864
19.2782 0.4589663
19.2982 0.4549174
19.3182 0.4496945
19.3382 0.4367208
19.3582 0.4369502
19.3782 0.4560977
19.3982 0.4548078
19.4182 0.4523272
19.4382 0.4590483
19.4582 0.4410786
19.4782 0.4408516
19.4982 0.4496662
19.5182 0.457165
19.5382 0.4620064
19.5582 0.469921
19.5782 0.4639505
19.5982 0.4488313
19.6182 0.4421821
19.6382 0.4488046
19.6582 0.468455
19.6782 0.4465988
19.6982 0.4458145
19.7182 0.4562343
19.7382 0.4286612
19.7582 0.4318859
19.7782 0.4455892
19.7982 0.4606515
19.8182 0.4489149
19.8382 0.4522167
19.8582 0.4590212
19.8782 0.4633846
19.8982 0.4534594
19.9182 0.4427473
19.9382 0.4477444
19.9582 0.4565637
19.9782 0.4350005
19.9982 0.4608688
&
@target G0.S1
@type xy
0 2.353576
0.02 1.795619
0.04 1.381702
0.06 0.6002915
0.08 0.4840712
0.1 1.042545
0.12 1.252437
0.14 0.7999534
0.16 0.6729975
0.18 1.473134
0.2 2.689842
0.22 2.12724
0.24 1.011954
0.26 0.8134035
0.28 0.8523787
0.3 1.670366
0.32 2.034712
0.34 1.892994
0.36 0.4836317
0.38 0.4982466
0.4 1.984238
0.42 2.433054
0.44 1.680669
0.46 2.410964
0.48 2.161209
0.5 1.594099
0.52 1.119888
0.54 1.63298
0.56 0.4760517
0.58 0.6899464
0.6 0.4864156
0.62 0.6693466
0.64 0.8013893
0.66 0.9202717
0.68 1.032629
0.7 1.042569
0.72 0.8460057
0.74 1.771765
0.76 0.8267108
0.78 0.5391197
0.8 0.9115099
0.82 0.7403716
0.84 1.493904
0.86 1.278837
0.88 0.5244752
0.9 0.476786
0.92 0.6946942
0.94 0.5129814
0.96 0.4905608
0.98 0.4968147
1 0.4687749
1.02 0.5095586
1.04 0.8594913
1.06 0.4813005
1.08 1.930499
1.1 1.176106
1.12 2.214752
1.14 1.080394
1.16 0.9066559
1.18 1.535651
1.2 1.986133
1.22 1.346932
1.24 0.5249761
1.26 1.49607
1.28 0.8638578
1.3 1.632131
1.32 0.6937034
1.34 0.4967145
1.36 0.4842781
1.38 1.720182
1.4 1.409557
1.42 1.919336
1.44 1.286205
1.46 0.4728112
1.48 0.7401851
1.5 0.4693875
1.52 0.6729601
1.54 0.4685089
1.56 1.863155
1.58 1.911145
1.6 1.630077
1.62 1.719716
1.64 0.5373546
1.66 1.017522
1.68 0.4972422
1.7 0.5717737
1.72 0.5666787
1.74 0.55084
1.76 0.4772052
1.78 1.935594
1.8 0.8335769
1.82 0.4714078
1.84 0.5135411
1.86 0.4891059
1.88 0.4719371
1.9 0.7833421
1.92 0.929153
1.94 0.5145145
1.96 0.5228287
1.98 2.332746
2 1.270286
2.02 0.4853092
2.04 0.4677071
2.06 0.4639771
2.08 1.786345
2.1 2.284392
2.12 1.537636
2.14 1.402934
2.16 1.855081
2.18 1.002011
2.2 1.030085
2.22 0.5194707
2.24 0.5163817
2.26 0.6331075
2.28 1.803115
2.3 1.658862
2.32 1.210878
2.34 0.6149189
2.36 0.8714933
2.38 2.03586
2.4 1.186675
2.42 1.09942
2.44 0.5535573
2.46 0.4546985
2.48 0.4566175
2.5 0.4592113
2.52 0.4518019
2.54 0.4412768
2.56 0.4624122
2.58 0.4501668
2.6 0.4658866
2.62 0.4498062
2.64 0.4638427
2.66 0.4577667
2.68 0.4452243
2.7 0.4651341
2.72 0.4577389
2.74 0.4761305
2.76 0.4576846
2.78 0.4569736
2.8 0.462817
2.82 0.4622498
2.84 0.4584213
2.86 0.4459261
2.88 0.4513873
2.9 0.4615731
2.92 0.4492492
2.94 0.465537
2.96 0.4648921
2.98 0.4573017
3 0.4479683
3.02 0.4611125
3.04 0.4626278
3.06 0.4603529
3.08 0.4614653
3.1 0.4592928
3.12 0.442323
3.14 0.4684548
3.16 0.4812485
3.18 0.4654293
3.2 0.4540372
3.22 0.4581759
3.24 0.452825
3.26 0.4584211
3.28 0.4452526
3.3 0.4817158
3.32 0.4700266
3.34 0.4513591
3.36 0.4433112
3.38 0.4715398
3.4 0.4529073
3.42 0.4593475
3.44 0.4465705
3.46 0.472599
3.48 0.4708237
3.5 0.4561796
3.52 0.4711955
3.54 0.45511
3.56 0.445365
3.58 0.441305
3.6 0.4549725
3.62 0.4542575
3.64 0.4611126
3.66 0.4639238
3.68 0.4466822
3.7 0.4677068
3.72 0.466208
3.74 0.451387
3.76 0.4623316
3.78 0.4464866
3.8 0.4621688
3.82 0.4637085
3.84 0.4491663
3.86 0.4665034
3.88 0.4591836
3.9 0.4546975
3.92 0.4564268
3.94 0.4336192
3.96 0.4742631
3.98 0.4563439
4 0.4633843
4.02 0.4695478
4.04 0.4602989
4.06 0.4506107
4.08 0.4527967
4.1 0.4602445
4.12 0.4630611
4.14 0.4734448
4.16 0.446627
4.18 0.4526865
4.2 0.4544778
4.22 0.4615191
4.24 0.4636263
4.26 0.4633569
4.28 0.4820275
4.3 0.4652951
4.32 0.4548073
4.34 0.4799482
4.36 0.4573289
4.38 0.4540097
4.4 0.4562345
4.42 0.4523823
4.44 0.4600271
4.46 0.4568634
4.48 0.475605
4.5 0.4616549
4.52 0.4794527
4.54 0.463843
4.56 0.4645969
4.58 0.5211042
4.6 0.4830631
4.62 0.466423
4.64 0.4627088
4.66 0.4583938
4.68 0.4482463
4.7 0.4727837
4.72 0.4672786
4.74 0.4527963
4.76 0.4741576
4.78 0.4542577
4.8 0.4760517
4.82 0.4727844
4.84 0.4508052
4.86 0.4448881
4.88 0.4429446
4.9 0.445478
4.92 0.4671455
4.94 0.460516
4.96 0.4453653
4.98 0.4583937
5 0.4456736
5.02 0.4610313
5.04 0.4518026
5.06 0.4563715
5.08 0.4571105
5.1 0.4648113
5.12 0.4515248
5.14 0.4419557
5.16 0.4667712
5.18 0.4345407
5.2 0.456865
5.22 0.4509156
5.24 0.4618165
5.26 0.4601638
5.28 0.4550274
5.3 0.4528252
5.32 0.4513872
5.34 0.4571927
5.36 0.4552746
5.38 0.4501666
5.4 0.4592932
5.42 0.4722289
5.44 0.4740775
5.46 0.4455622
5.48 0.4565081
5.5 0.4588568
5.52 0.4615735
5.54 0.4559058
5.56 0.4565634
5.58 0.4660739
5.6 0.4579037
5.62 0.4501111
5.64 0.4523556
5.66 0.4633032
5.68 0.4497218
5.7 0.4451405
5.72 0.4639502
5.74 0.4546153
5.76 0.4552743
5.78 0.4669313
5.8 0.4587213
5.82 0.4686684
5.84 0.4675735
5.86 0.471699
5.88 0.455933
5.9 0.4722551
5.92 0.4592111
5.94 0.4491383
5.96 0.4553574
5.98 0.4493883
6 0.4697339
6.02 0.4863385
6.04 0.476183
6.06 0.4800517
6.08 0.4698136
6.1 0.4862358
6.12 0.4794269
6.14 0.4616001
6.16 0.4616545
6.18 0.4704254
6.2 0.4490824
6.22 0.4667436
6.24 0.4693878
6.26 0.4462622
6.28 0.4633848
6.3 0.4584211
6.32 0.4668246
6.34 0.4585306
6.36 0.460271
6.38 0.4718845
6.4 0.4711156
6.42 0.4567544
6.44 0.4577659
6.46 0.4666101
6.48 0.4667438
6.5 0.4708241
6.52 0.4675471
6.54 0.454368
6.56 0.4559326
6.58 0.4630609
6.6 0.4491654
6.62 0.4522444
6.64 0.4650538
6.66 0.448804
6.68 0.441305
6.7 0.4778334
6.72 0.4671982
6.74 0.4585575
6.76 0.45722
6.78 0.4394888
6.8 0.455796
6.82 0.4682147
6.84 0.4723614
6.86 0.4542296
6.88 0.439858
6.9 0.440142
6.92 0.4473813
6.94 0.4484698
6.96 0.4727578
6.98 0.4521335
7 0.4626282
7.02 0.4550271
7.04 0.4746313
7.06 0.4731024
7.08 0.4615735
7.1 0.4739987
7.12 0.4584754
7.14 0.4444378
7.16 0.4786442
7.18 0.4938367
7.2 0.486055
7.22 0.4763407
7.24 0.4697072
7.26 0.4446061
7.28 0.446262
7.3 0.4652149
7.32 0.4737877
7.34 0.4761037
7.36 0.4481908
7.38 0.4876732
7.4 0.4653222
7.42 0.4778342
7.44 0.4671455
7.46 0.4566458
7.48 0.4511659
7.5 0.4659131
7.52 0.4616816
7.54 0.4653496
7.56 0.443114
7.58 0.4592115
7.6 0.4581757
7.62 0.4651341
7.64 0.4829597
7.66 0.4686684
7.68 0.5014238
7.7 0.4436496
7.72 0.4574934
7.74 0.4585299
7.76 0.4590204
7.78 0.4739196
7.8 0.4555217
7.82 0.4694144
7.84 0.4636814
7.86 0.4545605
7.88 0.4628178
7.9 0.4571103
7.92 0.4618984
7.94 0.4540376
7.96 0.4639232
7.98 0.4611129
8 0.4561524
8.02 0.4550552
8.04 0.4695214
8.06 0.4767863
8.08 0.4564531
8.1 0.4619791
8.12 0.4605435
8.14 0.4562346
8.16 0.4738142
8.18 0.4416162
8.2 0.4482742
8.22 0.4896431
8.24 0.4748157
8.26 0.4738408
8.28 0.4440725
8.3 0.478043
8.32 0.4784607
8.34 0.4865703
8.36 0.4706641
8.38 0.5114682
8.4 0.4638154
8.42 0.4486365
8.44 0.4603537
8.46 0.4815341
8.48 0.466181
8.5 0.4570012
8.52 0.4715397
8.54 0.453045
8.56 0.4549178
8.58 0.4915786
8.6 0.4667438
8.62 0.4639503
8.64 0.4776502
8.66 0.4875705
8.68 0.4687751
8.7 0.4599459
8.72 0.4554667
8.74 0.4713812
8.76 0.455905
8.78 0.4674929
8.8 0.471858
8.82 0.4485811
8.84 0.4443536
8.86 0.4551367
8.88 0.4524932
8.9 0.4430853
8.92 0.4985234
8.94 0.4757362
8.96 0.4689615
8.98 0.4576297
9 0.4567553
9.02 0.4433393
9.04 0.4594836
9.06 0.4586388
9.08 0.4570288
9.1 0.4404832
9.12 0.4657788
9.14 0.4616544
9.16 0.4642741
9.18 0.4728104
9.2 0.4579028
9.22 0.4482464
9.24 0.4526038
9.26 0.4523551
9.28 0.4347988
9.3 0.4486092
9.32 0.453707
9.34 0.4594015
9.36 0.4402552
9.38 0.4627365
9.4 0.4574381
9.42 0.4734186
9.44 0.4492774
9.46 0.4607327
9.48 0.4471298
9.5 0.467707
9.52 0.4505831
9.54 0.4802344
9.56 0.4634106
9.58 0.4641928
9.6 0.4455333
9.62 0.4762875
9.64 0.4552751
9.66 0.4618443
9.68 0.4616552
9.7 0.4595108
9.72 0.4643815
9.74 0.4688543
9.76 0.445589
9.78 0.4439878
9.8 0.4605982
9.82 0.4694943
9.84 0.4552749
9.86 0.4689086
9.88 0.4399149
9.9 0.4380071
9.92 0.4489153
9.94 0.4447756
9.96 0.4565905
9.98 0.4552197
10 0.4503612
10.02 0.4743945
10.04 0.4607066
10.06 0.4595919
10.08 0.4555492
10.1 0.4557681
10.12 0.4447751
10.14 0.4610042
10.16 0.4750259
10.18 0.4500558
10.2 0.464623
10.22 0.466503
10.24 0.4513868
10.26 0.4680277
10.28 0.4504163
10.3 0.4571103
10.32 0.4634112
10.34 0.4584759
10.36 0.4699469
10.38 0.4598639
10.4 0.4446346
10.42 0.4482467
10.44 0.4683217
10.46 0.4581482
10.48 0.455357
10.5 0.4609235
10.52 0.4584217
10.54 0.4554671
10.56 0.4453643
10.58 0.4565086
10.6 0.4390328
10.62 0.4470463
10.64 0.4446913
10.66 0.4512762
10.68 0.469548
10.7 0.4749204
10.72 0.4934828
10.74 0.4597282
10.76 0.4641656
10.78 0.4659933
10.8 0.463519
10.82 0.4548896
10.84 0.4526311
10.86 0.4684549
10.88 0.4822083
10.9 0.4324929
10.92 0.4666368
10.94 0.4450286
10.96 0.4714605
10.98 0.4648383
11 0.4563988
11.02 0.443537
11.04 0.4406248
11.06 0.4623044
11.08 0.4566725
11.1 0.4518294
11.12 0.4501393
11.14 0.474974
11.16 0.4502225
11.18 0.4416159
11.2 0.4573294
11.22 0.4545325
11.24 0.4765764
11.26 0.451359
11.28 0.4745789
11.3 0.4482465
11.32 0.4674925
11.34 0.4751319
11.36 0.4735243
11.38 0.4441848
11.4 0.4651343
11.42 0.4765763
11.44 0.4618979
11.46 0.4685349
11.48 0.4644893
11.5 0.4579849
11.52 0.4616542
11.54 0.4622235
11.56 0.4734454
11.58 0.4661542
11.6 0.4673598
11.62 0.4754992
11.64 0.4606782
11.66 0.4719637
11.68 0.4713017
11.7 0.463304
11.72 0.4681348
11.74 0.5105386
11.76 0.4616821
11.78 0.4678945
11.8 0.4642734
11.82 0.4566724
11.84 0.4597282
11.86 0.469734
11.88 0.4734442
11.9 0.4770227
11.92 0.4623316
11.94 0.4628716
11.96 0.4589928
11.98 0.4671456
12 0.4682685
12.02 0.448162
12.04 0.4683478
12.06 0.4652152
12.08 0.4715399
12.1 0.4677879
12.12 0.451802
12.14 0.4650802
12.16 0.4782519
12.18 0.4543678
12.2 0.4479117
12.22 0.4616549
12.24 0.4567823
12.26 0.4560977
12.28 0.4745001
12.3 0.4539551
12.32 0.4428879
12.34 0.4645694
12.36 0.4368638
12.38 0.47634
12.4 0.465887
12.42 0.4579302
12.44 0.4716727
12.46 0.4527694
12.48 0.4729164
12.5 0.465215
12.52 0.4756574
12.54 0.4687481
12.56 0.4518021
12.58 0.4635193
12.6 0.4534868
12.62 0.4513033
12.64 0.4691744
12.66 0.4711954
12.68 0.4735504
12.7 0.4532663
12.72 0.4495554
12.74 0.4584208
12.76 0.4705578
12.78 0.448943
12.8 0.4560157
12.82 0.4766815
12.84 0.4686412
12.86 0.4615735
12.88 0.429447
12.9 0.465215
12.92 0.4408516
12.94 0.4639503
12.96 0.4664229
12.98 0.4627088
13 0.4670656
13.02 0.4702659
13.04 0.4749206
13.06 0.4887996
13.08 0.4605427
13.1 0.4891828
13.12 0.4694141
13.14 0.4647856
13.16 0.4676536
13.18 0.4600268
13.2 0.4545605
13.22 0.4649732
13.24 0.4680275
13.26 0.4769436
13.28 0.4781739
13.3 0.4656715
13.32 0.4722554
13.34 0.4446906
13.36 0.4593741
13.38 0.4482462
13.4 0.4579028
13.42 0.462223
13.44 0.4596465
13.46 0.4546974
13.48 0.452382
13.5 0.476943
13.52 0.4678409
13.54 0.4900512
13.56 0.4611129
13.58 0.4674668
13.6 0.456317
13.62 0.4514981
13.64 0.4539821
13.66 0.4767075
13.68 0.4775464
13.7 0.4617629
13.72 0.4739462
13.74 0.4748157
13.76 0.4585572
13.78 0.4609233
13.8 0.46225
13.82 0.4564537
13.84 0.4780431
13.86 0.5097541
13.88 0.4705847
13.9 0.4608689
13.92 0.4617896
13.94 0.4712747
13.96 0.4439026
13.98 0.4539822
14 0.4488601
14.02 0.4560974
14.04 0.4554946
14.06 0.4739988
14.08 0.4521339
14.1 0.453487
14.12 0.4651343
14.14 0.4543678
14.16 0.4778596
14.18 0.4768645
14.2 0.475026
14.22 0.4641118
14.24 0.4769696
14.26 0.524905
14.28 0.4831407
14.3 0.9190489
14.32 0.4992246
14.34 0.4642466
14.36 0.467707
14.38 0.4604349
14.4 0.4544778
14.42 0.4613837
14.44 0.4616545
14.46 0.4691752
14.48 0.4601628
14.5 0.4719372
14.52 0.4757631
14.54 0.4726786
14.56 0.4685088
14.58 0.4639231
14.6 0.4620335
14.62 0.4665833
14.64 0.4575205
14.66 0.4510265
14.68 0.4514969
14.7 0.458639
14.72 0.4600542
14.74 0.450555
14.76 0.4613293
14.78 0.4491385
14.8 0.4636814
14.82 0.4604893
14.84 0.4559059
14.86 0.4560151
14.88 0.4639505
14.9 0.4470178
14.92 0.4802086
14.94 0.4620336
14.96 0.4415876
14.98 0.4407097
15 0.4524931
15.02 0.4513865
15.04 0.4676008
15.06 0.4551096
15.08 0.4615735
15.1 0.4622228
15.12 0.4420974
15.14 0.4612485
15.16 0.4582033
15.18 0.4553569
15.2 0.4601626
15.22 0.4632767
15.24 0.4499159
15.26 0.4535414
15.28 0.4685621
15.3 0.448581
15.32 0.4611402
15.34 0.4600271
15.36 0.4510818
15.38 0.4586122
15.4 0.4534588
15.42 0.4610856
15.44 0.4701056
15.46 0.4527138
15.48 0.4712478
15.5 0.4560976
15.52 0.4519405
15.54 0.443847
15.56 0.4487762
15.58 0.4498889
15.6 0.4603527
15.62 0.4474377
15.64 0.4497218
15.66 0.4756573
15.68 0.4945201
15.7 0.4738406
15.72 0.473128
15.74 0.4769959
15.76 0.4639772
15.78 0.4641387
15.8 0.4641928
15.82 0.4587755
15.84 0.4719645
15.86 0.4460942
15.88 0.4781735
15.9 0.4659666
15.92 0.4785652
15.94 0.4702659
15.96 0.451664
15.98 0.4968655
16 0.5121036
16.02 0.8845477
16.04 0.8394496
16.06 0.7965392
16.08 0.5457104
16.1 0.4997252
16.12 0.4644898
16.14 0.4677073
16.16 0.4608967
16.18 0.4733921
16.2 0.4675472
16.22 0.4777289
16.24 0.4853093
16.26 0.4504711
16.28 0.54555
16.3 0.4654835
16.32 0.4763669
16.34 0.4751315
16.36 0.4461778
16.38 0.4634921
16.4 0.461655
16.42 0.4631414
16.44 0.4716727
16.46 0.4718053
16.48 0.478827
16.5 0.4661008
16.52 0.4631958
16.54 0.4581213
16.56 0.4651881
16.58 0.4674936
16.6 0.4559337
16.62 0.4694946
16.64 0.4903317
16.66 0.5037115
16.68 0.4758936
16.7 0.491452
16.72 0.4759462
16.74 0.4589661
16.76 0.4452809
16.78 0.4497217
16.8 0.4511652
16.82 0.4382066
16.84 0.4749999
16.86 0.4639501
16.8782 0.4568644
16.8982 0.4663956
16.9182 0.4646237
16.9382 0.4624116
16.9582 0.4591848
16.9782 0.4401703
16.9982 0.4645961
17.0182 0.46179
17.0382 0.4717252
17.0582 0.4871343
17.0782 0.45445
17.0982 0.458339
17.1182 0.4473534
17.1382 0.4750263
17.1582 0.4482187
17.1782 0.4616545
17.1982 0.479818
17.2182 0.4654566
17.2382 0.4634652
17.2582 0.4535687
17.2782 0.4538998
17.2982 0.4564265
17.3182 0.4695472
17.3382 0.4626287
17.3582 0.4582026
17.3782 0.471381
17.3982 0.465242
17.4182 0.4766024
17.4382 0.4487204
17.4582 0.4486369
17.4782 0.4596194
17.4982 0.4612491
17.5182 0.4715133
17.5382 0.4814042
17.5582 0.4719375
17.5782 0.467413
17.5982 0.460923
17.6182 0.4740514
17.6382 0.4607604
17.6582 0.5258807
17.6782 0.8237711
17.6982 0.7014803
17.7182 0.4543947
17.7382 0.7265839
17.7582 0.4807807
17.7782 0.4682149
17.7982 0.4527139
17.8182 0.479687
17.8382 0.4638426
17.8582 0.4677868
17.8782 0.4616817
17.8982 0.4694943
17.9182 0.469947
17.9382 0.4658591
17.9582 0.468108
17.9782 0.4718318
17.9982 0.4526311
18.0182 0.467413
18.0382 0.4476051
18.0582 0.464031
18.0782 0.4836831
18.0982 0.4709834
18.1182 0.4559877
18.1382 0.4828561
18.1582 0.4378928
18.1782 0.4636002
18.1982 0.4568638
18.2182 0.4479395
18.2382 0.449333
18.2582 0.4631691
18.2782 0.4464581
18.2982 0.469281
18.3182 0.4533766
18.3382 0.4560151
18.3582 0.4817934
18.3782 0.4669315
18.3982 0.4642464
18.4182 0.4866729
18.4382 0.4567549
18.4582 0.4716198
18.4782 0.4607877
18.4982 0.4775203
18.5182 0.4831662
18.5382 0.4705313
18.5582 0.4718315
18.5782 0.4568644
18.5982 0.4569466
18.6182 0.464677
18.6382 0.4520507
18.6582 0.4665297
18.6782 0.4762608
18.6982 0.4618177
18.7182 0.4451125
18.7382 0.4574932
18.7582 0.4495274
18.7782 0.4605164
18.7982 0.452797
18.8182 0.4520507
18.8382 0.4677067
18.8582 0.4584219
18.8782 0.4581762
18.8982 0.4533495
18.9182 0.4635181
18.9382 0.470452
18.9582 0.4606791
18.9782 0.4687484
18.9982 0.4437622
19.0182 0.4737354
19.0382 0.4513592
19.0582 0.4568089
19.0782 0.4722553
19.0982 0.4655642
19.1182 0.4581481
19.1382 0.464031
19.1582 0.4727316
19.1782 0.4563163
19.1982 0.4697342
19.2182 0.6250203
19.2382 0.4823377
19.2582 0.5376338
19.2782 0.4735246
19.2982 0.4742628
19.3182 0.4561248
19.3382 0.4732333
19.3582 0.5030158
19.3782 0.4927973
19.3982 0.4820274
19.4182 0.476104
19.4382 0.5141984
19.4582 0.6570196
19.4782 0.4982226
19.4982 0.5126886
19.5182 0.4723608
19.5382 0.4571922
19.5582 0.8953359
19.5782 0.4534588
19.5982 0.5271389
19.6182 0.4729959
19.6382 0.4689622
19.6582 0.4427471
19.6782 0.4617628
19.6982 0.4501668
19.7182 0.4804688
19.7382 0.4514971
19.7582 0.4678139
19.7782 0.4714076
19.7982 0.4692015
19.8182 0.4627099
19.8382 0.4761303
19.8582 0.4744735
19.8782 0.459429
19.8982 0.469548
19.9182 0.4770735
19.9382 0.4466822
19.9582 0.4682152
19.9782 0.4491374
19.9982 0.4665567
&
@target G0.S2
@type xy
0 3.583947
0.02 3.156426
0.04 2.665596
0.06 1.803115
0.08 1.977991
0.1 3.326267
0.12 1.670014
0.14 1.336516
0.16 1.521669
0.18 1.681919
0.2 3.717987
0.22 3.483568
0.24 1.897881
0.26 2.197162
0.28 2.258701
0.3 2.862734
0.32 3.598187
0.34 3.403957
0.36 1.625223
0.38 1.597545
0.4 2.882352
0.42 3.739555
0.44 3.219522
0.46 3.694117
0.48 3.769038
0.5 2.93058
0.52 2.253248
0.54 3.352111
0.56 1.805478
0.58 1.647043
0.6 1.348555
0.62 1.754124
0.64 1.303208
0.66 1.767605
0.68 2.241143
0.7 2.368987
0.72 1.751957
0.74 3.371709
0.76 2.136949
0.78 1.752063
0.8 2.001762
0.82 1.594067
0.84 2.435267
0.86 2.009795
0.88 1.378813
0.9 1.385442
0.92 1.456709
0.94 1.976651
0.96 1.981199
0.98 1.74538
1 1.513977
1.02 1.598421
1.04 1.422041
1.06 1.756566
1.08 2.849131
1.1 2.798187
1.12 3.260253
1.14 2.80324
1.16 2.475909
1.18 2.55477
1.2 3.095371
1.22 1.886406
1.24 1.87833
1.26 2.606118
1.28 2.492915
1.3 2.883579
1.32 2.247293
1.34 2.102819
1.36 2.101035
1.38 2.706658
1.4 2.235
1.42 3.046941
1.44 2.473757
1.46 1.578203
1.48 2.271971
1.5 1.685371
1.52 2.280619
1.54 2.07459
1.56 2.939022
1.58 2.987779
1.6 3.265153
1.62 3.526804
1.64 2.050232
1.66 1.767774
1.68 1.585575
1.7 2.087229
1.72 1.486111
1.74 1.382841
1.76 1.298432
1.78 3.10295
1.8 1.993979
1.82 1.939233
1.84 2.187476
1.86 2.09956
1.88 1.693953
1.9 1.434591
1.92 1.853699
1.94 1.42944
1.96 1.686008
1.98 3.634766
2 1.910956
2.02 2.264315
2.04 1.040108
2.06 1.512853
2.08 3.522857
2.1 3.709154
2.12 2.529768
2.14 2.910644
2.16 2.943676
2.18 1.459573
2.2 1.87113
2.22 1.844025
2.24 1.474092
2.26 2.227768
2.28 2.991643
2.3 3.23607
2.32 2.63929
2.34 1.632207
2.36 2.338574
2.38 2.880183
2.4 2.702762
2.42 1.889034
2.44 1.753297
2.46 1.176351
2.48 0.4574934
2.5 0.4753419
2.52 0.4653495
2.54 0.4585578
2.56 0.4739198
2.58 0.4411631
2.6 0.4600539
2.62 0.4852319
2.64 0.457766
2.66 0.457165
2.68 0.4678673
2.7 0.4411631
2.72 0.4541203
2.74 0.4639506
2.76 0.4545326
2.78 0.4509988
2.8 0.4620064
2.82 0.4694146
2.84 0.4602988
2.86 0.4550547
2.88 0.4523273
2.9 0.4535696
2.92 0.4471291
2.94 0.4556594
2.96 0.4570018
2.98 0.4537895
3 0.4601361
3.02 0.453707
3.04 0.4389479
3.06 0.4438748
3.08 0.4471577
3.1 0.4623315
3.12 0.4603526
3.14 0.4529066
3.16 0.4490267
3.18 0.4545605
3.2 0.4527974
3.22 0.4696808
3.24 0.463816
3.26 0.4532654
3.28 0.465725
3.3 0.4605977
3.32 0.448581
3.34 0.459919
3.36 0.4509435
3.38 0.4405112
3.4 0.4626556
3.42 0.4665023
3.44 0.4530449
3.46 0.4532388
3.48 0.4511651
3.5 0.4512483
3.52 0.4464589
3.54 0.4478001
3.56 0.4571647
3.58 0.4628989
3.6 0.4631685
3.62 0.4586117
3.64 0.4586123
3.66 0.4637617
3.68 0.4454495
3.7 0.4659937
3.72 0.4400282
3.74 0.4440157
3.76 0.456454
3.78 0.4546151
3.8 0.4623037
3.82 0.4655369
3.84 0.4421818
3.86 0.4593745
3.88 0.455769
3.9 0.458067
3.92 0.4644891
3.94 0.445365
3.96 0.4631144
3.98 0.4555494
4 0.4354885
4.02 0.435057
4.04 0.452576
4.06 0.4500555
4.08 0.462088
4.1 0.462979
4.12 0.4375495
4.14 0.4550271
4.16 0.4656979
4.18 0.4616005
4.2 0.4538176
4.22 0.4587209
4.24 0.4453648
4.26 0.458421
4.28 0.4567553
4.3 0.4509433
4.32 0.4571927
4.34 0.4496662
4.36 0.4589392
4.38 0.4533494
4.4 0.4650268
4.42 0.4576567
4.44 0.4605157
4.46 0.4654304
4.48 0.4777288
4.5 0.4554669
4.52 0.4504165
4.54 0.455027
4.56 0.4538997
4.58 0.4427755
4.6 0.4577665
4.62 0.4531553
4.64 0.458721
4.66 0.4571924
4.68 0.4566181
4.7 0.4591566
4.72 0.4454772
4.74 0.4651077
4.76 0.465779
4.78 0.4662615
4.8 0.4589118
4.82 0.4520506
4.84 0.4585574
4.86 0.4579844
4.88 0.4459261
4.9 0.4414182
4.92 0.4520508
4.94 0.4522443
4.96 0.4483578
4.98 0.4559057
5 0.4460381
5.02 0.450472
5.04 0.4437062
5.06 0.4689884
5.08 0.4448034
5.1 0.4707975
5.12 0.4420693
5.14 0.445225
5.16 0.4560151
5.18 0.4513866
5.2 0.4404832
5.22 0.4496112
5.24 0.4514695
5.26 0.456207
5.28 0.460679
5.3 0.4462623
5.32 0.4661547
5.34 0.4690683
5.36 0.46661
5.38 0.4560971
5.4 0.4504723
5.42 0.4518018
5.44 0.4492214
5.46 0.464785
5.48 0.4606514
5.5 0.4467943
5.52 0.457001
5.54 0.4583943
5.56 0.4549996
5.58 0.4549172
5.6 0.4441561
5.62 0.4616545
5.64 0.4555766
5.66 0.4481631
5.68 0.4504992
5.7 0.4472972
5.72 0.4534592
5.74 0.4575477
5.76 0.4527969
5.78 0.4662615
5.8 0.4518298
5.82 0.4459818
5.84 0.4401418
5.86 0.4442409
5.88 0.4718846
5.9 0.4522173
5.92 0.4497221
5.94 0.4639227
5.96 0.4631955
5.98 0.4411345
6 0.4511654
6.02 0.4455614
6.04 0.4576567
6.06 0.4527966
6.08 0.4659124
6.1 0.4718317
6.12 0.4605158
6.14 0.4430859
6.16 0.4364343
6.18 0.4619523
6.2 0.4690684
6.22 0.442832
6.24 0.4502223
6.26 0.4599455
6.28 0.4549732
6.3 0.469175
6.32 0.4747892
6.34 0.4644621
6.36 0.4480518
6.38 0.4509433
6.4 0.4445219
6.42 0.4457858
6.44 0.4599455
6.46 0.4461506
6.48 0.4588027
6.5 0.4728898
6.52 0.4718577
6.54 0.4835803
6.56 0.4630608
6.58 0.4566734
6.6 0.4433115
6.62 0.4434523
6.64 0.4720696
6.66 0.4618172
6.68 0.4514979
6.7 0.4506937
6.72 0.465725
6.74 0.4548078
6.76 0.4457014
6.78 0.4567274
6.8 0.4484695
6.82 0.4544503
6.84 0.4597009
6.86 0.4478001
6.88 0.4578761
6.9 0.4551367
6.92 0.4522721
6.94 0.4537342
6.96 0.4570288
6.98 0.4731281
7 0.4491378
7.02 0.4589666
7.04 0.4548902
7.06 0.4607871
7.08 0.4466823
7.1 0.4546152
7.12 0.4535965
7.14 0.4686679
7.16 0.4514701
7.18 0.4571921
7.2 0.4641928
7.22 0.4500555
7.24 0.4484698
7.26 0.4543949
7.28 0.4532934
7.3 0.463843
7.32 0.4499999
7.34 0.4497218
7.36 0.4389192
7.38 0.4576845
7.4 0.4578754
7.42 0.4589391
7.44 0.4510267
7.46 0.4605432
7.48 0.4545324
7.5 0.4502777
7.52 0.4623038
7.54 0.4467944
7.56 0.428106
7.58 0.4587211
7.6 0.4373786
7.62 0.4561799
7.64 0.4591837
7.66 0.4582848
7.68 0.4514973
7.7 0.4509435
7.72 0.4506108
7.74 0.4521888
7.76 0.452493
7.78 0.4574116
7.8 0.4401702
7.82 0.457685
7.84 0.459946
7.86 0.4676275
7.88 0.4540922
7.9 0.4597828
7.92 0.4496673
7.94 0.4470458
7.96 0.4661813
7.98 0.443481
8 0.4678138
8.02 0.4526318
8.04 0.4678142
8.06 0.4553566
8.08 0.4678944
8.1 0.4497502
8.12 0.441531
8.14 0.4438753
8.16 0.4480514
8.18 0.4555492
8.2 0.4530179
8.22 0.4627095
8.24 0.4416445
8.26 0.4544503
8.28 0.4424081
8.3 0.457056
8.32 0.4523827
8.34 0.4599187
8.36 0.4550551
8.38 0.4567817
8.4 0.4465428
8.42 0.4551097
8.44 0.4643277
8.46 0.4489152
8.48 0.4485807
8.5 0.4622494
8.52 0.4662083
8.54 0.4526582
8.56 0.4468781
8.58 0.4531553
8.6 0.45025
8.62 0.4601355
8.64 0.4544503
8.66 0.4437903
8.68 0.452907
8.7 0.4506942
8.72 0.4665834
8.74 0.4324636
8.76 0.4536518
8.78 0.4489433
8.8 0.4607055
8.82 0.4526037
8.84 0.4560974
8.86 0.4467942
8.88 0.4482469
8.9 0.453128
8.92 0.4344248
8.94 0.4537345
8.96 0.4549181
8.98 0.458912
9 0.4600274
9.02 0.4455332
9.04 0.4522713
9.06 0.4719639
9.08 0.4740783
9.1 0.4584208
9.12 0.4876731
9.14 0.4600545
9.16 0.4649197
9.18 0.4454773
9.2 0.465967
9.22 0.4766028
9.24 0.4454767
9.26 0.453073
9.28 0.456453
9.3 0.4584208
9.32 0.4576849
9.34 0.4710093
9.36 0.4603803
9.38 0.4631421
9.4 0.4497494
9.42 0.4498332
9.44 0.4543679
9.46 0.4610855
9.48 0.4626288
9.5 0.460299
9.52 0.4360616
9.54 0.4539276
9.56 0.4552749
9.58 0.4459819
9.6 0.4665028
9.62 0.465725
9.64 0.4490545
9.66 0.4563165
9.68 0.4560978
9.7 0.4531281
9.72 0.4557135
9.74 0.4437062
9.76 0.4707707
9.78 0.4457294
9.8 0.4602444
9.82 0.4649998
9.84 0.4471576
9.86 0.4534588
9.88 0.4532107
9.9 0.4461501
9.92 0.4529347
9.94 0.4535139
9.96 0.4502505
9.98 0.4627635
10 0.4598643
10.02 0.4386629
10.04 0.4452527
10.06 0.4416448
10.08 0.4571654
10.1 0.4549726
10.12 0.4680007
10.14 0.4507215
10.16 0.4463739
10.18 0.4606784
10.2 0.4564539
10.22 0.4472418
10.24 0.4783572
10.26 0.4541203
10.28 0.4514971
10.3 0.4611406
10.32 0.4642466
10.34 0.4563446
10.36 0.4371213
10.38 0.4526866
10.4 0.463304
10.42 0.457411
10.44 0.4676003
10.46 0.4553571
10.48 0.4625197
10.5 0.4481632
10.52 0.4611401
10.54 0.4511653
10.56 0.4594836
10.58 0.4508882
10.6 0.4649191
10.62 0.4658601
10.64 0.4457299
10.66 0.4633845
10.68 0.4541198
10.7 0.4628175
10.72 0.4511099
10.74 0.4464024
10.76 0.4477444
10.78 0.458558
10.8 0.4372928
10.82 0.458748
10.84 0.4729166
10.86 0.4434238
10.88 0.4633839
10.9 0.4409367
10.92 0.4557683
10.94 0.4626825
10.96 0.451525
10.98 0.4546709
11 0.4391181
11.02 0.4670382
11.04 0.4510548
11.06 0.4355745
11.08 0.4584212
11.1 0.4626549
11.12 0.4697335
11.14 0.4576026
11.16 0.4483861
11.18 0.4656717
11.2 0.4377787
11.22 0.466288
11.24 0.4581481
11.26 0.4504996
11.28 0.4651345
11.3 0.4601631
11.32 0.4503888
11.34 0.4414747
11.36 0.4484976
11.38 0.4579841
11.4 0.4481906
11.42 0.4519126
11.44 0.4661008
11.46 0.4459534
11.48 0.4607057
11.5 0.4658592
11.52 0.4614109
11.54 0.4615461
11.56 0.4550275
11.58 0.4429726
11.6 0.4520511
11.62 0.4563715
11.64 0.4509993
11.66 0.459728
11.68 0.4568643
11.7 0.4565356
11.72 0.448414
11.74 0.4499448
11.76 0.4546701
11.78 0.4534592
11.8 0.4502503
11.82 0.4306681
11.84 0.442041
11.86 0.4553573
11.88 0.4505005
11.9 0.4565361
11.92 0.465215
11.94 0.4641652
11.96 0.4615727
11.98 0.4579577
12 0.4606788
12.02 0.4538995
12.04 0.4541746
12.06 0.4420406
12.08 0.4462345
12.1 0.4532931
12.12 0.4554668
12.14 0.4588296
12.16 0.4573837
12.18 0.4641664
12.2 0.4452806
12.22 0.4652416
12.24 0.4486368
12.26 0.4637347
12.28 0.4644625
12.3 0.4564541
12.32 0.4517184
12.34 0.4586393
12.36 0.4359185
12.38 0.4607871
12.4 0.4697078
12.42 0.4470459
12.44 0.4362628
12.46 0.4557135
12.48 0.4495552
12.5 0.4558779
12.52 0.4550002
12.54 0.4482466
12.56 0.4562343
12.58 0.4564542
12.6 0.4446906
12.62 0.4554668
12.64 0.4548076
12.66 0.4530728
12.68 0.4471292
12.7 0.4579843
12.72 0.4565083
12.74 0.4500559
12.76 0.4620062
12.78 0.4631954
12.8 0.4763662
12.82 0.4530451
12.84 0.4571922
12.86 0.4628718
12.88 0.4477445
12.9 0.4553293
12.92 0.4641394
12.94 0.4644618
12.96 0.448859
12.98 0.4605975
13 0.4599179
13.02 0.4516636
13.04 0.4616547
13.06 0.4571653
13.08 0.4423234
13.1 0.4578749
13.12 0.4588569
13.14 0.4665302
13.16 0.4579576
13.18 0.4384636
13.2 0.4514699
13.22 0.4530456
13.24 0.4633572
13.26 0.457302
13.28 0.4594832
13.3 0.450694
13.32 0.4579303
13.34 0.4741573
13.36 0.4558785
13.38 0.4432549
13.4 0.4607067
13.42 0.4736556
13.44 0.4534315
13.46 0.435
13.48 0.4615735
13.5 0.4590203
13.52 0.4690944
13.54 0.4502497
13.56 0.4712479
13.58 0.4577391
13.6 0.4570012
13.62 0.4522441
13.64 0.4531555
13.66 0.4659668
13.68 0.436864
13.7 0.4540374
13.72 0.443875
13.74 0.4504163
13.76 0.4401421
13.78 0.4430019
13.8 0.4451118
13.82 0.4483855
13.84 0.4391182
13.86 0.4437062
13.88 0.4594017
13.9 0.4580395
13.92 0.4628448
13.94 0.4441003
13.96 0.4459816
13.98 0.4591572
14 0.4493882
14.02 0.4705849
14.04 0.4432831
14.06 0.4288935
14.08 0.4555486
14.1 0.44713
14.12 0.4538995
14.14 0.4481347
14.16 0.4610044
14.18 0.456974
14.2 0.4592928
14.22 0.4579571
14.24 0.4562344
14.26 0.4553574
14.28 0.4520509
14.3 0.4496947
14.32 0.4408232
14.34 0.4424929
14.36 0.4332722
14.38 0.4649192
14.4 0.4467104
14.42 0.4526035
14.44 0.4405964
14.46 0.4612477
14.48 0.4455051
14.5 0.4606789
14.52 0.4490539
14.54 0.4505003
14.56 0.4426618
14.58 0.4459261
14.6 0.4514976
14.62 0.4492773
14.64 0.4603803
14.66 0.4557686
14.68 0.4489432
14.7 0.4504999
14.72 0.4718579
14.74 0.4573291
14.76 0.4570009
14.78 0.4481066
14.8 0.4511099
14.82 0.4492492
14.84 0.4558789
14.86 0.4566726
14.88 0.4568645
14.9 0.4516912
14.92 0.4592929
14.94 0.4620336
14.96 0.4622501
14.98 0.4446907
15 0.4728104
15.02 0.4499443
15.04 0.4624659
15.06 0.4373499
15.08 0.4688818
15.1 0.4710096
15.12 0.4457016
15.14 0.4642734
15.16 0.4477162
15.18 0.4796616
15.2 0.4549176
15.22 0.4624128
15.24 0.4510545
15.26 0.4517744
15.28 0.4629523
15.3 0.4631417
15.32 0.4549997
15.34 0.4512204
15.36 0.4492492
15.38 0.4373215
15.4 0.4623036
15.42 0.4561251
15.44 0.4479397
15.46 0.4597823
15.48 0.45489
15.5 0.4341368
15.52 0.4465702
15.54 0.4623037
15.56 0.4747635
15.58 0.4509158
15.6 0.4444384
15.62 0.4623308
15.64 0.4617628
15.66 0.4707973
15.68 0.4618165
15.7 0.4518018
15.72 0.450805
15.74 0.4437059
15.76 0.4307552
15.78 0.43775
15.8 0.4423237
15.82 0.4613571
15.84 0.4552201
15.86 0.452659
15.88 0.4682953
15.9 0.4452808
15.92 0.4526859
15.94 0.4530455
15.96 0.4631148
15.98 0.4139444
16 0.4555492
16.02 0.446486
16.04 0.4585306
16.06 0.4454775
16.08 0.463708
16.1 0.457001
16.12 0.4448593
16.14 0.4548904
16.16 0.4399149
16.18 0.4546703
16.2 0.444466
16.22 0.4524928
16.24 0.4408231
16.26 0.4553018
16.28 0.4523823
16.3 0.4537068
16.32 0.4554395
16.34 0.4466824
16.36 0.4468781
16.38 0.4454489
16.4 0.4609233
16.42 0.4414183
16.44 0.4583117
16.46 0.4745784
16.48 0.4607059
16.5 0.4545879
16.52 0.4677874
16.54 0.4624391
16.56 0.4540369
16.58 0.4607875
16.6 0.4651344
16.62 0.4401418
16.64 0.4502498
16.66 0.4613302
16.68 0.4648921
16.7 0.4490549
16.72 0.4525758
16.74 0.4399144
16.76 0.4475768
16.78 0.4471297
16.8 0.4600545
16.82 0.4698137
16.84 0.464274
16.86 0.4542299
16.8782 0.4624393
16.8982 0.4571652
16.9182 0.4490269
16.9382 0.4564539
16.9582 0.4491378
16.9782 0.474289
16.9982 0.4714077
17.0182 0.4592936
17.0382 0.448804
17.0582 0.4690954
17.0782 0.4593745
17.0982 0.4525756
17.1182 0.4703189
17.1382 0.4513317
17.1582 0.4686415
17.1782 0.4450283
17.1982 0.4509439
17.2182 0.4462337
17.2382 0.4490543
17.2582 0.4552755
17.2782 0.4559327
17.2982 0.4675468
17.3182 0.4626831
17.3382 0.4350572
17.3582 0.4632762
17.3782 0.4602988
17.3982 0.429534
17.4182 0.4616551
17.4382 0.4552749
17.4582 0.462304
17.4782 0.4540372
17.4982 0.4502501
17.5182 0.4532384
17.5382 0.4662618
17.5582 0.4686678
17.5782 0.4623854
17.5982 0.4597282
17.6182 0.4500271
17.6382 0.4575484
17.6582 0.4635191
17.6782 0.456454
17.6982 0.4598639
17.7182 0.4511097
17.7382 0.4441001
17.7582 0.4643811
17.7782 0.453707
17.7982 0.4517748
17.8182 0.4476886
17.8382 0.4541752
17.8582 0.4522444
17.8782 0.4457018
17.8982 0.439118
17.9182 0.466074
17.9382 0.4521889
17.9582 0.4705848
17.9782 0.4611129
17.9982 0.457684
18.0182 0.4474933
18.0382 0.4464583
18.0582 0.4634926
18.0782 0.4532104
18.0982 0.4498336
18.1182 0.451719
18.1382 0.4593744
18.1582 0.4504718
18.1782 0.445814
18.1982 0.4590752
18.2182 0.4470454
18.2382 0.4678672
18.2582 0.4693083
18.2782 0.4522164
18.2982 0.457739
18.3182 0.4535417
18.3382 0.4473534
18.3582 0.4622232
18.3782 0.4529073
18.3982 0.4599456
18.4182 0.4586393
18.4382 0.4486369
18.4582 0.4634648
18.4782 0.4534861
18.4982 0.4496108
18.5182 0.4464304
18.5382 0.4526867
18.5582 0.4585307
18.5782 0.4601361
18.5982 0.4617903
18.6182 0.4615731
18.6382 0.4491387
18.6582 0.4601359
18.6782 0.448247
18.6982 0.4588027
18.7182 0.4786695
18.7382 0.4681346
18.7582 0.457439
18.7782 0.4637079
18.7982 0.4647036
18.8182 0.4674128
18.8382 0.4586391
18.8582 0.4523826
18.8782 0.4645967
18.8982 0.4549724
18.9182 0.4603533
18.9382 0.4585299
18.9582 0.463546
18.9782 0.4559052
18.9982 0.4585572
19.0182 0.4579573
19.0382 0.4658591
19.0582 0.4552749
19.0782 0.4545878
19.0982 0.4540102
19.1182 0.4513872
19.1382 0.4607332
19.1582 0.443875
19.1782 0.4582841
19.1982 0.4410781
19.2182 0.455027
19.2382 0.4690686
19.2582 0.4649192
19.2782 0.4374928
19.2982 0.4630601
19.3182 0.4408229
19.3382 0.4479118
19.3582 0.4477163
19.3782 0.4562071
19.3982 0.4588303
19.4182 0.4640044
19.4382 0.4575475
19.4582 0.453459
19.4782 0.4690953
19.4982 0.4533491
19.5182 0.4588303
19.5382 0.4302616
19.5582 0.4486923
19.5782 0.4603525
19.5982 0.4481627
19.6182 0.4734448
19.6382 0.4563173
19.6582 0.4431701
19.6782 0.4507218
19.6982 0.4571652
19.7182 0.4588303
19.7382 0.4553018
19.7582 0.4578753
19.7782 0.4470459
19.7982 0.452769
19.8182 0.4651349
19.8382 0.4494719
19.8582 0.4552471
19.8782 0.4511376
19.8982 0.441135
19.9182 0.4478
19.9382 0.4546154
19.9582 0.4548899
19.9782 0.4466823
19.9982 0.4498055
&
@target G1.S0
@type xy
0 0
0.02 28
0.04 35
0.06 670
0.08 662
0.1 1
0.12 776
0.14 2045
0.16 1020
0.18 559
0.2 0
0.22 1
0.24 425
0.26 232
0.28 170
0.3 6
0.32 0
0.34 2
0.36 1416
0.38 1480
0.4 5
0.42 0
0.44 11
0.46 0
0.48 0
0.5 140
0.52 317
0.54 1
0.56 1404
0.58 1042
0.6 690
0.62 543
0.64 1931
0.66 1613
0.68 422
0.7 98
0.72 1057
0.74 0
0.76 721
0.78 726
0.8 491
0.82 849
0.84 196
0.86 498
0.88 3664
0.9 1315
0.92 1344
0.94 1326
0.96 716
0.98 1226
1 936
1.02 1580
1.04 1314
1.06 1660
1.08 13
1.1 0
1.12 3
1.14 20
1.16 212
1.18 238
1.2 11
1.22 1192
1.24 988
1.26 34
1.28 46
1.3 17
1.32 235
1.34 1197
1.36 489
1.38 7
1.4 167
1.42 6
1.44 48
1.46 2431
1.48 232
1.5 1085
1.52 248
1.54 499
1.56 4
1.58 6
1.6 5
1.62 1
1.64 780
1.66 444
1.68 759
1.7 682
1.72 1759
1.74 1458
1.76 473
1.78 6
1.8 583
1.82 623
1.84 578
1.86 347
1.88 847
1.9 835
1.92 271
1.94 1501
1.96 2338
1.98 0
2 509
2.02 325
2.04 984
2.06 615
2.08 0
2.1 0
2.12 39
2.14 7
2.16 112
2.18 2157
2.2 1278
2.22 1112
2.24 1759
2.26 914
2.28 36
2.3 9
2.32 12
2.34 198
2.36 85
2.38 0
2.4 8
2.42 322
2.44 387
2.46 1666
2.48 7419
2.5 8748
2.52 8353
2.54 8046
2.56 9706
2.58 8911
2.6 8354
2.62 8802
2.64 8624
2.66 7209
2.68 7911
2.7 7734
2.72 9268
2.74 10734
2.76 10520
2.78 10631
2.8 12325
2.82 8776
2.84 9550
2.86 10312
2.88 10015
2.9 11778
2.92 10799
2.94 8319
2.96 9628
2.98 9449
3 9475
3.02 10340
3.04 11348
3.06 10767
3.08 11974
3.1 11219
3.12 12474
3.14 13821
3.16 12919
3.18 12603
3.2 10253
3.22 9981
3.24 12730
3.26 13691
3.28 14021
3.3 12337
3.32 11618
3.34 10632
3.36 9237
3.38 11159
3.4 9084
3.42 9037
3.44 10736
3.46 12707
3.48 8906
3.5 10261
3.52 9689
3.54 9562
3.56 10540
3.58 10660
3.6 9919
3.62 11729
3.64 12981
3.66 11869
3.68 13151
3.7 10604
3.72 10408
3.74 9742
3.76 9548
3.78 9915
3.8 10717
3.82 12188
3.84 13081
3.86 12978
3.88 9349
3.9 10279
3.92 11169
3.94 10161
3.96 9853
3.98 12201
4 10184
4.02 11225
4.04 10746
4.06 10051
4.08 10811
4.1 9574
4.12 11277
4.14 11256
4.16 10907
4.18 10905
4.2 11168
4.22 11668
4.24 12618
4.26 13298
4.28 13740
4.3 12615
4.32 13172
4.34 13888
4.36 13378
4.38 12183
4.4 14313
4.42 13771
4.44 13577
4.46 12823
4.48 11812
4.5 12785
4.52 12802
4.54 12027
4.56 13392
4.58 14406
4.6 14178
4.62 13108
4.64 11677
4.66 13525
4.68 13207
4.7 12074
4.72 11855
4.74 9597
4.76 12939
4.78 12900
4.8 11871
4.82 11339
4.84 7413
4.86 8814
4.88 7605
4.9 6844
4.92 7749
4.94 8183
4.96 6598
4.98 5914
5 6136
5.02 6645
5.04 7365
5.06 7268
5.08 7817
5.1 7790
5.12 7687
5.14 8796
5.16 7235
5.18 6909
5.2 9714
5.22 7926
5.24 7538
5.26 5559
5.28 4524
5.3 5927
5.32 6970
5.34 6111
5.36 7276
5.38 8130
5.4 9489
5.42 11839
5.44 8463
5.46 9793
5.48 9653
5.5 8090
5.52 9728
5.54 9355
5.56 8045
5.58 9412
5.6 9639
5.62 11232
5.64 9392
5.66 9346
5.68 11687
5.7 10882
5.72 10207
5.74 11214
5.76 9957
5.78 10074
5.8 10470
5.82 11491
5.84 10875
5.86 11407
5.88 9689
5.9 10643
5.92 12042
5.94 12373
5.96 12843
5.98 10666
6 12366
6.02 13551
6.04 13472
6.06 13194
6.08 13350
6.1 14379
6.12 14123
6.14 13652
6.16 12432
6.18 13611
6.2 11243
6.22 10316
6.24 9812
6.26 10197
6.28 10116
6.3 9753
6.32 10372
6.34 11250
6.36 9479
6.38 7873
6.4 9564
6.42 7457
6.44 11153
6.46 9608
6.48 9227
6.5 9244
6.52 10290
6.54 11699
6.56 13155
6.58 12563
6.6 9678
6.62 11444
6.64 10673
6.66 10563
6.68 8345
6.7 11332
6.72 10592
6.74 10465
6.76 9336
6.78 9698
6.8 11913
6.82 11692
6.84 13943
6.86 12108
6.88 11598
6.9 9598
6.92 10195
6.94 11712
6.96 11997
6.98 9550
7 10358
7.02 13460
7.04 14328
7.06 15779
7.08 14423
7.1 13823
7.12 11046
7.14 11720
7.16 13424
7.18 13980
7.2 13331
7.22 12585
7.24 12847
7.26 12891
7.28 12955
7.3 14588
7.32 13696
7.34 13999
7.36 13385
7.38 14899
7.4 14205
7.42 13105
7.44 13968
7.46 13995
7.48 12187
7.5 13269
7.52 13217
7.54 11658
7.56 11815
7.58 12379
7.6 14002
7.62 13539
7.64 16198
7.66 15468
7.68 15532
7.7 13512
7.72 13772
7.74 12121
7.76 10809
7.78 10163
7.8 10902
7.82 11253
7.84 11383
7.86 11999
7.88 12465
7.9 11450
7.92 11227
7.94 11362
7.96 9893
7.98 10842
8 10781
8.02 12534
8.04 11881
8.06 11880
8.08 10897
8.1 10928
8.12 8330
8.14 10891
8.16 12575
8.18 12066
8.2 12364
8.22 13696
8.24 12831
8.26 13251
8.28 12561
8.3 15049
8.32 13333
8.34 13327
8.36 13313
8.38 12556
8.4 11951
8.42 12626
8.44 14691
8.46 13059
8.48 12895
8.5 13676
8.52 11638
8.54 13094
8.56 12527
8.58 13138
8.6 13805
8.62 12051
8.64 12779
8.66 12619
8.68 12059
8.7 12665
8.72 10155
8.74 10338
8.76 12866
8.78 11512
8.8 11987
8.82 10126
8.84 10888
8.86 11555
8.88 11664
8.9 11161
8.92 14381
8.94 12377
8.96 11064
8.98 11400
9 10391
9.02 12022
9.04 10993
9.06 10726
9.08 12546
9.1 10693
9.12 11874
9.14 11278
9.16 11252
9.18 11634
9.2 11873
9.22 12466
9.24 11127
9.26 12230
9.28 11465
9.3 10411
9.32 9109
9.34 8934
9.36 9992
9.38 10870
9.4 10296
9.42 9959
9.44 12291
9.46 13983
9.48 13587
9.5 13684
9.52 13081
9.54 12528
9.56 11132
9.58 10280
9.6 10308
9.62 10378
9.64 11477
9.66 9637
9.68 8123
9.7 9084
9.72 8984
9.74 9980
9.76 9605
9.78 8458
9.8 7934
9.82 7955
9.84 7870
9.86 11323
9.88 8867
9.9 9213
9.92 8944
9.94 9751
9.96 10298
9.98 11072
10 10622
10.02 10863
10.04 10341
10.06 10985
10.08 8755
10.1 10579
10.12 10038
10.14 9001
10.16 9275
10.18 9617
10.2 10976
10.22 8655
10.24 7921
10.26 8559
10.28 8119
10.3 11251
10.32 7642
10.34 8563
10.36 9284
10.38 9890
10.4 11232
10.42 10509
10.44 9663
10.46 10092
10.48 9771
10.5 9685
10.52 8398
10.54 9261
10.56 10313
10.58 10830
10.6 10108
10.62 9550
10.64 10093
10.66 9861
10.68 12487
10.7 12210
10.72 10169
10.74 11757
10.76 12333
10.78 11646
10.8 12663
10.82 11484
10.84 11795
10.86 11600
10.88 14647
10.9 12654
10.92 11147
10.94 12644
10.96 12790
10.98 12666
11 10903
11.02 10024
11.04 10551
11.06 10746
11.08 11419
11.1 10673
11.12 10921
11.14 10180
11.16 9873
11.18 12338
11.2 12642
11.22 12429
11.24 13044
11.26 12713
11.28 11160
11.3 12113
11.32 13185
11.34 13255
11.36 14549
11.38 14404
11.4 13059
11.42 13239
11.44 10599
11.46 10352
11.48 10001
11.5 11294
11.52 10946
11.54 11806
11.56 10532
11.58 11429
11.6 11061
11.62 11214
11.64 11190
11.66 12380
11.68 11238
11.7 12820
11.72 12725
11.74 12975
11.76 12273
11.78 11032
11.8 11885
11.82 11416
11.84 11924
11.86 11163
11.88 11829
11.9 12218
11.92 12139
11.94 11676
11.96 10360
11.98 12411
12 12284
12.02 11454
12.04 11508
12.06 12001
12.08 11898
12.1 14677
12.12 13235
12.14 14372
12.16 12733
12.18 14184
12.2 13665
12.22 12885
12.24 13265
12.26 12039
12.28 10942
12.3 10508
12.32 13735
12.34 12240
12.36 12354
12.38 12609
12.4 13880
12.42 13460
12.44 12804
12.46 10469
12.48 13705
12.5 12553
12.52 12838
12.54 12997
12.56 12365
12.58 10720
12.6 11975
12.62 11908
12.64 11906
12.66 12968
12.68 12406
12.7 12037
12.72 13384
12.74 13215
12.76 11815
12.78 12946
12.8 13396
12.82 11977
12.84 11850
12.86 14153
12.88 12901
12.9 11465
12.92 12320
12.94 12832
12.96 13111
12.98 13477
13 12860
13.02 14643
13.04 16087
13.06 14472
13.08 14957
13.1 13800
13.12 13198
13.14 13606
13.16 15540
13.18 16389
13.2 16051
13.22 14000
13.24 14035
13.26 13263
13.28 14563
13.3 14684
13.32 14389
13.34 12534
13.36 12100
13.38 14485
13.4 12052
13.42 14552
13.44 15013
13.46 11542
13.48 13584
13.5 14416
13.52 13870
13.54 14520
13.56 13145
13.58 14440
13.6 12799
13.62 13159
13.64 12902
13.66 13909
13.68 13463
13.7 13193
13.72 14272
13.74 13529
13.76 12656
13.78 13292
13.8 14795
13.82 13427
13.84 13143
13.86 11825
13.88 12660
13.9 13100
13.92 12784
13.94 11388
13.96 11180
13.98 11471
14 11542
14.02 12597
14.04 14116
14.06 13350
14.08 13402
14.1 13506
14.12 12808
14.14 12189
14.16 12144
14.18 12418
14.2 14689
14.22 14639
14.24 12939
14.26 13742
14.28 15659
14.3 15773
14.32 14501
14.34 13894
14.36 12312
14.38 13980
14.4 13601
14.42 11638
14.44 12861
14.46 12141
14.48 11406
14.5 11204
14.52 8781
14.54 11939
14.56 11445
14.58 9746
14.6 11166
14.62 11059
14.64 9419
14.66 9047
14.68 9479
14.7 8978
14.72 9608
14.74 6675
14.76 8957
14.78 8940
14.8 10110
14.82 11412
14.84 10580
14.86 8934
14.88 7878
14.9 10160
14.92 9727
14.94 7962
14.96 8957
14.98 7180
15 7731
15.02 9695
15.04 9451
15.06 9812
15.08 9522
15.1 10523
15.12 11782
15.14 10456
15.16 8378
15.18 9571
15.2 10056
15.22 9268
15.24 9446
15.26 8982
15.28 10948
15.3 9984
15.32 10019
15.34 10479
15.36 9843
15.38 10450
15.4 10240
15.42 10353
15.44 11913
15.46 10191
15.48 11573
15.5 11210
15.52 9980
15.54 10767
15.56 11631
15.58 11304
15.6 8696
15.62 9715
15.64 9087
15.66 11107
15.68 14290
15.7 13469
15.72 13929
15.74 14878
15.76 15082
15.78 14542
15.8 14173
15.82 12725
15.84 14003
15.86 12619
15.88 12087
15.9 12861
15.92 12342
15.94 13794
15.96 15850
15.98 15024
16 14829
16.02 15046
16.04 16424
16.06 16169
16.08 15647
16.1 15405
16.12 14254
16.14 15037
16.16 14491
16.18 14420
16.2 12618
16.22 14519
16.24 14971
16.26 14486
16.28 15827
16.3 12121
16.32 14887
16.34 15187
16.36 12926
16.38 13841
16.4 13809
16.42 12905
16.44 14602
16.46 13140
16.48 13009
16.5 12424
16.52 12096
16.54 11693
16.56 12560
16.58 12661
16.6 13645
16.62 14275
16.64 13964
16.66 13198
16.68 14075
16.7 12475
16.72 11394
16.74 12801
16.76 13219
16.78 12054
16.8 12300
16.82 11360
16.84 10565
16.86 8110
16.8782 9690
16.8982 9464
16.9182 11398
16.9382 10805
16.9582 12374
16.9782 11984
16.9982 13734
17.0182 12812
17.0382 15060
17.0582 15166
17.0782 15222
17.0982 12271
17.1182 11531
17.1382 13933
17.1582 12916
17.1782 13300
17.1982 13601
17.2182 13062
17.2382 14171
17.2582 12519
17.2782 11952
17.2982 12705
17.3182 12339
17.3382 11707
17.3582 11748
17.3782 11074
17.3982 13591
17.4182 13952
17.4382 13100
17.4582 12868
17.4782 11681
17.4982 12271
17.5182 11687
17.5382 14804
17.5582 13422
17.5782 14183
17.5982 12629
17.6182 13851
17.6382 13336
17.6582 14203
17.6782 15752
17.6982 15273
17.7182 16897
17.7382 15191
17.7582 13435
17.7782 12419
17.7982 11569
17.8182 11117
17.8382 14172
17.8582 12779
17.8782 12672
17.8982 13202
17.9182 13582
17.9382 11680
17.9582 12158
17.9782 11945
17.9982 11716
18.0182 13210
18.0382 10816
18.0582 11897
18.0782 12807
18.0982 11894
18.1182 12386
18.1382 12459
18.1582 12393
18.1782 11941
18.1982 12769
18.2182 12731
18.2382 12458
18.2582 10968
18.2782 11907
18.2982 11333
18.3182 12679
18.3382 13172
18.3582 12796
18.3782 12249
18.3982 11946
18.4182 12900
18.4382 12075
18.4582 12683
18.4782 13138
18.4982 10754
18.5182 11576
18.5382 10822
18.5582 10952
18.5782 10439
18.5982 11999
18.6182 11639
18.6382 12564
18.6582 10583
18.6782 9748
18.6982 8755
18.7182 9794
18.7382 9359
18.7582 10139
18.7782 10651
18.7982 9646
18.8182 9858
18.8382 10446
18.8582 10709
18.8782 9229
18.8982 7936
18.9182 9087
18.9382 10782
18.9582 11958
18.9782 10550
18.9982 9013
19.0182 8196
19.0382 7852
19.0582 10151
19.0782 10688
19.0982 10636
19.1182 11399
19.1382 10601
19.1582 11914
19.1782 12916
19.1982 13781
19.2182 13672
19.2382 14052
19.2582 15087
19.2782 13633
19.2982 14990
19.3182 15098
19.3382 14693
19.3582 15298
19.3782 15313
19.3982 15156
19.4182 14770
19.4382 15015
19.4582 16085
19.4782 16457
19.4982 16985
19.5182 15801
19.5382 14357
19.5582 16433
19.5782 14784
19.5982 13644
19.6182 13386
19.6382 14231
19.6582 13236
19.6782 13567
19.6982 12950
19.7182 13753
19.7382 13641
19.7582 13126
19.7782 13203
19.7982 13517
19.8182 13246
19.8382 14226
19.8582 13010
19.8782 14420
19.8982 13866
19.9182 14275
19.9382 11672
19.9582 13107
19.9782 14337
19.9982 12857
&
@target G1.S1
@type xy
0 0
0.02 11
0.04 79
0.06 834
0.08 997
0.1 49
0.12 157
0.14 274
0.16 492
0.18 74
0.2 0
0.22 0
0.24 113
0.26 212
0.28 296
0.3 32
0.32 0
0.34 1
0.36 958
0.38 1742
0.4 1
0.42 0
0.44 13
0.46 0
0.48 0
0.5 38
0.52 334
0.54 10
0.56 462
0.58 1507
0.6 1212
0.62 945
0.64 965
0.66 600
0.68 209
0.7 239
0.72 856
0.74 2
0.76 466
0.78 951
0.8 464
0.82 1415
0.84 60
0.86 391
0.88 1129
0.9 832
0.92 647
0.94 1489
0.96 954
0.98 930
1 805
1.02 507
1.04 527
1.06 1558
1.08 5
1.1 217
1.12 0
1.14 201
1.16 308
1.18 53
1.2 2
1.22 116
1.24 774
1.26 26
1.28 249
1.3 35
1.32 993
1.34 1417
1.36 2283
1.38 13
1.4 44
1.42 3
1.44 73
1.46 1618
1.48 340
1.5 625
1.52 947
1.54 599
1.56 6
1.58 7
1.6 12
1.62 16
1.64 948
1.66 194
1.68 996
1.7 802
1.72 1826
1.74 715
1.76 903
1.78 1
1.8 960
1.82 1317
1.84 1461
1.86 962
1.88 339
1.9 881
1.92 553
1.94 1230
1.96 2384
1.98 0
2 199
2.02 1015
2.04 877
2.06 1912
2.08 3
2.1 0
2.12 15
2.14 11
2.16 13
2.18 530
2.2 257
2.22 274
2.24 711
2.26 236
2.28 1
2.3 3
2.32 28
2.34 646
2.36 663
2.38 0
2.4 26
2.42 136
2.44 1339
2.46 2254
2.48 8697
2.5 7712
2.52 7598
2.54 6734
2.56 6131
2.58 7670
2.6 6726
2.62 8531
2.64 7786
2.66 9309
2.68 8516
2.7 9354
2.72 6909
2.74 6494
2.76 6840
2.78 6121
2.8 6309
2.82 7832
2.84 6520
2.86 6506
2.88 5879
2.9 4876
2.92 6336
2.94 5246
2.96 7192
2.98 8473
3 6364
3.02 6894
3.04 5636
3.06 6599
3.08 5813
3.1 7256
3.12 6219
3.14 4391
3.16 3862
3.18 4659
3.2 4669
3.22 6476
3.24 5229
3.26 3947
3.28 4594
3.3 3719
3.32 4670
3.34 5552
3.36 7213
3.38 7260
3.4 8804
3.42 6824
3.44 6768
3.46 5013
3.48 5843
3.5 6687
3.52 5178
3.54 5521
3.56 5510
3.58 5495
3.6 4921
3.62 5146
3.64 4857
3.66 4401
3.68 4946
3.7 5269
3.72 6520
3.74 7527
3.76 7084
3.78 7258
3.8 6359
3.82 4427
3.84 5264
3.86 5937
3.88 6132
3.9 5642
3.92 6074
3.94 5932
3.96 5324
3.98 4451
4 5867
4.02 5214
4.04 5517
4.06 5736
4.08 5040
4.1 5989
4.12 5344
4.14 4884
4.16 4745
4.18 6257
4.2 4997
4.22 5749
4.24 4465
4.26 3011
4.28 2054
4.3 3942
4.32 2975
4.34 2342
4.36 2426
4.38 2878
4.4 2416
4.42 2120
4.44 3153
4.46 3183
4.48 4024
4.5 4579
4.52 3167
4.54 4271
4.56 2895
4.58 2541
4.6 2239
4.62 3703
4.64 3585
4.66 3501
4.68 2726
4.7 2938
4.72 4417
4.74 5213
4.76 3170
4.78 3606
4.8 3718
4.82 4605
4.84 7032
4.86 8407
4.88 7782
4.9 9444
4.92 8071
4.94 8027
4.96 8301
4.98 9541
5 10371
5.02 8620
5.04 8643
5.06 8113
5.08 8765
5.1 8540
5.12 10033
5.14 8794
5.16 8807
5.18 9365
5.2 8004
5.22 9179
5.24 9847
5.26 9638
5.28 12225
5.3 10115
5.32 9671
5.34 9662
5.36 10063
5.38 8954
5.4 6643
5.42 6171
5.44 7587
5.46 8011
5.48 7124
5.5 6921
5.52 6098
5.54 5820
5.56 6414
5.58 5084
5.6 5003
5.62 5094
5.64 6479
5.66 5954
5.68 4171
5.7 4525
5.72 4704
5.74 4171
5.76 5067
5.78 5214
5.8 3969
5.82 4153
5.84 4921
5.86 6237
5.88 6352
5.9 4891
5.92 5231
5.94 4999
5.96 5520
5.98 6130
6 3578
6.02 2701
6.04 3623
6.06 3205
6.08 4026
6.1 1923
6.12 2303
6.14 3780
6.16 3739
6.18 4827
6.2 4633
6.22 5357
6.24 5781
6.26 6831
6.28 7098
6.3 6881
6.32 6283
6.34 6102
6.36 5870
6.38 6782
6.4 7091
6.42 7659
6.44 6272
6.46 6236
6.48 5769
6.5 5686
6.52 6185
6.54 5725
6.56 4015
6.58 2954
6.6 6428
6.62 4739
6.64 4086
6.66 4924
6.68 5185
6.7 5718
6.72 4962
6.74 5199
6.76 5693
6.78 6770
6.8 4702
6.82 5289
6.84 4228
6.86 5359
6.88 6086
6.9 6168
6.92 7424
6.94 4916
6.96 5094
6.98 5678
7 4659
7.02 3972
7.04 2956
7.06 2264
7.08 2086
7.1 3996
7.12 3687
7.14 5019
7.16 4884
7.18 2195
7.2 2154
7.22 2895
7.24 2868
7.26 3405
7.28 3512
7.3 1965
7.32 3315
7.34 3718
7.36 2888
7.38 2766
7.4 2987
7.42 2722
7.44 3375
7.46 4355
7.48 4344
7.5 4121
7.52 3497
7.54 4802
7.56 4116
7.58 4928
7.6 3493
7.62 2924
7.64 1712
7.66 2545
7.68 2662
7.7 4095
7.72 4419
7.74 4742
7.76 6316
7.78 5665
7.8 5498
7.82 5267
7.84 6767
7.86 6244
7.88 5553
7.9 5864
7.92 5967
7.94 5926
7.96 6851
7.98 6642
8 5932
8.02 5588
8.04 5206
8.06 4661
8.08 4752
8.1 4778
8.12 7403
8.14 5850
8.16 3595
8.18 3467
8.2 2958
8.22 1830
8.24 2610
8.26 2956
8.28 2617
8.3 1746
8.32 2695
8.34 2382
8.36 2956
8.38 3503
8.4 3878
8.42 4410
8.44 2168
8.46 1975
8.48 2560
8.5 2523
8.52 3243
8.54 2557
8.56 2508
8.58 3832
8.6 4064
8.62 4212
8.64 3450
8.66 3089
8.68 4714
8.7 4626
8.72 4652
8.74 6102
8.76 4394
8.78 4804
8.8 4363
8.82 6122
8.84 5727
8.86 5009
8.88 4071
8.9 4605
8.92 3004
8.94 2963
8.96 5054
8.98 3894
9 4546
9.02 5336
9.04 5617
9.06 5016
9.08 4431
9.1 7512
9.12 4855
9.14 5762
9.16 5817
9.18 5443
9.2 4618
9.22 5127
9.24 4612
9.26 6522
9.28 5806
9.3 5660
9.32 6571
9.34 6021
9.36 5992
9.38 5107
9.4 4140
9.42 3829
9.44 4114
9.46 2861
9.48 2822
9.5 4234
9.52 3163
9.54 4394
9.56 4720
9.58 6436
9.6 7031
9.62 7039
9.64 6593
9.66 7310
9.68 9245
9.7 7730
9.72 7887
9.74 6429
9.76 5567
9.78 7266
9.8 7705
9.82 7607
9.84 9120
9.86 6373
9.88 7887
9.9 7410
9.92 6969
9.94 6817
9.96 5954
9.98 5604
10 5102
10.02 5315
10.04 4776
10.06 6357
10.08 6274
10.1 6905
10.12 7630
10.14 8472
10.16 7281
10.18 6298
10.2 5562
10.22 6498
10.24 9011
10.26 7245
10.28 7884
10.3 7531
10.32 8178
10.34 6802
10.36 6673
10.38 6336
10.4 4837
10.42 6550
10.44 6611
10.46 6305
10.48 7452
10.5 6919
10.52 7659
10.54 6297
10.56 5691
10.58 7080
10.6 6183
10.62 7020
10.64 6726
10.66 7235
10.68 3789
10.7 4701
10.72 4833
10.74 3947
10.76 5124
10.78 3145
10.8 3984
10.82 3567
10.84 4511
10.86 4878
10.88 2963
10.9 5313
10.92 6235
10.94 4726
10.96 4511
10.98 4907
11 5147
11.02 6690
11.04 6849
11.06 5012
11.08 6096
11.1 6908
11.12 6132
11.14 5017
11.16 6771
11.18 3992
11.2 4226
11.22 4711
11.24 4483
11.26 4857
11.28 5598
11.3 6064
11.32 4168
11.34 3547
11.36 3721
11.38 3329
11.4 3678
11.42 4736
11.44 7452
11.46 7048
11.48 6647
11.5 6116
11.52 4648
11.54 4931
11.56 4311
11.58 3756
11.6 3129
11.62 3885
11.64 4620
11.66 4425
11.68 5383
11.7 4863
11.72 5031
11.74 3319
11.76 4948
11.78 5445
11.8 5995
11.82 5666
11.84 4956
11.86 5243
11.88 3573
11.9 3095
11.92 4594
11.94 4200
11.96 5559
11.98 4805
12 5445
12.02 5339
12.04 4110
12.06 4572
12.08 3430
12.1 2418
12.12 4078
12.14 2544
12.16 2530
12.18 3129
12.2 3032
12.22 4516
12.24 4877
12.26 4492
12.28 4777
12.3 5419
12.32 4150
12.34 4276
12.36 3114
12.38 2953
12.4 3494
12.42 3633
12.44 3495
12.46 4887
12.48 5348
12.5 6063
12.52 4443
12.54 3632
12.56 4394
12.58 4386
12.6 5454
12.62 5587
12.64 4808
12.66 2890
12.68 4568
12.7 5239
12.72 4539
12.74 5011
12.76 3869
12.78 3840
12.8 3406
12.82 4846
12.84 4478
12.86 4219
12.88 2827
12.9 3444
12.92 4390
12.94 3221
12.96 2859
12.98 2876
13 3117
13.02 2457
13.04 2437
13.06 1640
13.08 1319
13.1 2731
13.12 3723
13.14 4906
13.16 2831
13.18 2557
13.2 2770
13.22 2234
13.24 2413
13.26 2984
13.28 1463
13.3 2573
13.32 2369
13.34 4422
13.36 4680
13.38 4000
13.4 3050
13.42 3255
13.44 4116
13.46 4646
13.48 3355
13.5 2616
13.52 2340
13.54 3650
13.56 2697
13.58 2776
13.6 4104
13.62 5008
13.64 3389
13.66 3703
13.68 3591
13.7 4298
13.72 2563
13.74 2512
13.76 3534
13.78 3413
13.8 2027
13.82 2722
13.84 2880
13.86 3139
13.88 5131
13.9 4300
13.92 3548
13.94 4415
13.96 6199
13.98 6024
14 4397
14.02 5383
14.04 3599
14.06 2989
14.08 3713
14.1 3737
14.12 3929
14.14 4680
14.16 4495
14.18 3954
14.2 1998
14.22 3269
14.24 2084
14.26 1274
14.28 1971
14.3 495
14.32 1666
14.34 2105
14.36 3569
14.38 4147
14.4 4119
14.42 5319
14.44 4227
14.46 4626
14.48 4057
14.5 5172
14.52 6828
14.54 4735
14.56 6597
14.58 7177
14.6 5462
14.62 7203
14.64 8153
14.66 8655
14.68 8772
14.7 7107
14.72 7063
14.74 10039
14.76 8342
14.78 7874
14.8 7107
14.82 6074
14.84 5951
14.86 6682
14.88 8363
14.9 7346
14.92 7263
14.94 7483
14.96 8409
14.98 8583
15 8055
15.02 6687
15.04 7305
15.06 7293
15.08 7244
15.1 5846
15.12 5456
15.14 5879
15.16 7129
15.18 7637
15.2 6179
15.22 7926
15.24 7907
15.26 6629
15.28 8312
15.3 6992
15.32 7785
15.34 7647
15.36 6573
15.38 7172
15.4 7275
15.42 6377
15.44 5870
15.46 6557
15.48 6776
15.5 6180
15.52 6685
15.54 6167
15.56 5031
15.58 5562
15.6 6609
15.62 7155
15.64 6601
15.66 4756
15.68 1799
15.7 2582
15.72 3063
15.74 1868
15.76 2832
15.78 2221
15.8 3181
15.82 4912
15.84 3847
15.86 3703
15.88 5253
15.9 4129
15.92 3666
15.94 3539
15.96 2450
15.98 1804
16 1383
16.02 675
16.04 802
16.06 1069
16.08 1182
16.1 1022
16.12 1392
16.14 2246
16.16 2393
16.18 2215
16.2 2890
16.22 3738
16.24 1807
16.26 1447
16.28 1955
16.3 2603
16.32 2678
16.34 2649
16.36 2567
16.38 2387
16.4 2229
16.42 2331
16.44 2225
16.46 3307
16.48 3634
16.5 5361
16.52 5213
16.54 4970
16.56 3697
16.58 2479
16.6 2424
16.62 2668
16.64 2911
16.66 2483
16.68 3880
16.7 3501
16.72 4723
16.74 4236
16.76 3592
16.78 4914
16.8 4370
16.82 4441
16.84 5681
16.86 7074
16.8782 6208
16.8982 5907
16.9182 5828
16.9382 4972
16.9582 5229
16.9782 3536
16.9982 2710
17.0182 2614
17.0382 4086
17.0582 3186
17.0782 3258
17.0982 3754
17.1182 5085
17.1382 2792
17.1582 2881
17.1782 3372
17.1982 2622
17.2182 3464
17.2382 3008
17.2582 4138
17.2782 4478
17.2982 4007
17.3182 3720
17.3382 4082
17.3582 4058
17.3782 4370
17.3982 2972
17.4182 2609
17.4382 3576
17.4582 3598
17.4782 3131
17.4982 4362
17.5182 3743
17.5382 2999
17.5582 2723
17.5782 2320
17.5982 2729
17.6182 3321
17.6382 2160
17.6582 1404
17.6782 982
17.6982 1068
17.7182 1079
17.7382 1605
17.7582 3848
17.7782 4541
17.7982 5643
17.8182 5064
17.8382 5273
17.8582 4889
17.8782 4719
17.8982 3860
17.9182 4252
17.9382 3914
17.9582 4718
17.9782 4815
17.9982 3337
18.0182 3690
18.0382 4124
18.0582 5384
18.0782 3235
18.0982 3806
18.1182 3946
18.1382 4495
18.1582 4122
18.1782 3734
18.1982 3524
18.2182 3900
18.2382 4374
18.2582 4851
18.2782 4838
18.2982 5080
18.3182 5245
18.3382 4688
18.3582 4679
18.3782 3673
18.3982 4371
18.4182 6029
18.4382 5666
18.4582 2790
18.4782 3233
18.4982 5070
18.5182 3475
18.5382 4338
18.5582 4906
18.5782 5490
18.5982 6732
18.6182 5748
18.6382 5980
18.6582 6836
18.6782 6348
18.6982 8268
18.7182 7154
18.7382 6083
18.7582 6893
18.7782 6066
18.7982 6198
18.8182 7003
18.8382 6880
18.8582 6497
18.8782 7035
18.8982 8099
18.9182 7229
18.9382 5425
18.9582 3985
18.9782 5488
18.9982 6640
19.0182 8555
19.0382 8186
19.0582 5459
19.0782 5290
19.0982 5183
19.1182 4791
19.1382 5881
19.1582 5102
19.1782 3803
19.1982 2595
19.2182 1159
19.2382 680
19.2582 484
19.2782 2185
19.2982 1990
19.3182 2514
19.3382 1322
19.3582 1016
19.3782 1294
19.3982 1364
19.4182 2620
19.4382 1908
19.4582 2469
19.4782 2128
19.4982 1713
19.5182 1533
19.5382 2049
19.5582 704
19.5782 1851
19.5982 2609
19.6182 2015
19.6382 2063
19.6582 3829
19.6782 4111
19.6982 4076
19.7182 4421
19.7382 4229
19.7582 3462
19.7782 2869
19.7982 4296
19.8182 3806
19.8382 4168
19.8582 2837
19.8782 2548
19.8982 3780
19.9182 3301
19.9382 5857
19.9582 3833
19.9782 3587
19.9982 3638
&
@target G1.S2
@type xy
0 0
0.02 0
0.04 0
0.06 3
0.08 2
0.1 0
0.12 6
0.14 119
0.16 31
0.18 9
0.2 0
0.22 0
0.24 1
0.26 0
0.28 0
0.3 0
0.32 0
0.34 0
0.36 14
0.38 45
0.4 0
0.42 0
0.44 0
0.46 0
0.48 0
0.5 0
0.52 0
0.54 0
0.56 11
0.58 14
0.6 38
0.62 9
0.64 79
0.66 9
0.68 0
0.7 0
0.72 9
0.74 0
0.76 0
0.78 8
0.8 0
0.82 26
0.84 0
0.86 0
0.88 45
0.9 70
0.92 56
0.94 1
0.96 2
0.98 10
1 6
1.02 29
1.04 27
1.06 13
1.08 0
1.1 0
1.12 0
1.14 0
1.16 0
1.18 0
1.2 0
1.22 3
1.24 3
1.26 0
1.28 0
1.3 0
1.32 0
1.34 0
1.36 0
1.38 0
1.4 0
1.42 0
1.44 0
1.46 13
1.48 0
1.5 12
1.52 0
1.54 0
1.56 0
1.58 0
1.6 0
1.62 0
1.64 0
1.66 4
1.68 5
1.7 0
1.72 25
1.74 45
1.76 37
1.78 0
1.8 1
1.82 2
1.84 0
1.86 0
1.88 4
1.9 39
1.92 7
1.94 14
1.96 29
1.98 0
2 2
2.02 0
2.04 67
2.06 38
2.08 0
2.1 0
2.12 0
2.14 0
2.16 0
2.18 28
2.2 5
2.22 3
2.24 45
2.26 0
2.28 0
2.3 0
2.32 0
2.34 16
2.36 0
2.38 0
2.4 0
2.42 2
2.44 7
2.46 140
2.48 2467
2.5 4187
2.52 4288
2.54 4209
2.56 3948
2.58 3319
2.6 4336
2.62 5426
2.64 6456
2.66 6279
2.68 5514
2.7 6885
2.72 7828
2.74 10255
2.76 8779
2.78 7861
2.8 8782
2.82 8742
2.84 9549
2.86 7410
2.88 8200
2.9 8369
2.92 8315
2.94 8012
2.96 9196
2.98 7601
3 7587
3.02 8671
3.04 10014
3.06 9722
3.08 7427
3.1 7900
3.12 7729
3.14 8184
3.16 8165
3.18 7559
3.2 7725
3.22 6555
3.24 4908
3.26 6718
3.28 7594
3.3 6296
3.32 6045
3.34 7129
3.36 6101
3.38 5731
3.4 7106
3.42 7643
3.44 7802
3.46 8403
3.48 6155
3.5 6417
3.52 6053
3.54 7056
3.56 8082
3.58 8630
3.6 8145
3.62 6347
3.64 8278
3.66 6775
3.68 6475
3.7 6248
3.72 7761
3.74 7727
3.76 7991
3.78 6547
3.8 7729
3.82 6898
3.84 7750
3.86 7036
3.88 6724
3.9 4015
3.92 6065
3.94 6181
3.96 4645
3.98 4842
4 4131
4.02 3493
4.04 6289
4.06 6214
4.08 6308
4.1 5495
4.12 6688
4.14 5297
4.16 5255
4.18 6358
4.2 7056
4.22 7344
4.24 9058
4.26 9392
4.28 7428
4.3 6755
4.32 6181
4.34 6815
4.36 7015
4.38 6789
4.4 6868
4.42 6228
4.44 5746
4.46 5823
4.48 5855
4.5 4709
4.52 5175
4.54 5590
4.56 5555
4.58 5430
4.6 5842
4.62 4601
4.64 4179
4.66 3375
4.68 6481
4.7 6178
4.72 5017
4.74 5692
4.76 6334
4.78 6384
4.8 6693
4.82 4927
4.84 5474
4.86 4678
4.88 5117
4.9 6398
4.92 7739
4.94 6379
4.96 5758
4.98 5132
5 5061
5.02 7541
5.04 7381
5.06 6818
5.08 6210
5.1 5581
5.12 5751
5.14 6039
5.16 6458
5.18 7672
5.2 5986
5.22 6824
5.24 6515
5.26 5371
5.28 4964
5.3 6265
5.32 5606
5.34 4967
5.36 6427
5.38 6077
5.4 6197
5.42 4358
5.44 4262
5.46 4908
5.48 4847
5.5 5560
5.52 8143
5.54 8194
5.56 7219
5.58 6434
5.6 6730
5.62 5571
5.64 6010
5.66 5914
5.68 6473
5.7 6690
5.72 6612
5.74 5676
5.76 5915
5.78 7237
5.8 6864
5.82 8354
5.84 7881
5.86 9187
5.88 8645
5.9 9136
5.92 8184
5.94 7694
5.96 7583
5.98 6863
6 6440
6.02 6839
6.04 5672
6.06 7678
6.08 7118
6.1 7851
6.12 8416
6.14 9089
6.16 10061
6.18 8869
6.2 10038
6.22 8111
6.24 9244
6.26 7107
6.28 8454
6.3 7074
6.32 6712
6.34 7238
6.36 6605
6.38 7360
6.4 6996
6.42 6769
6.44 4393
6.46 5564
6.48 5311
6.5 5769
6.52 4659
6.54 4380
6.56 4087
6.58 5550
6.6 4534
6.62 5454
6.64 5796
6.66 6085
6.68 4971
6.7 4300
6.72 4286
6.74 4486
6.76 4858
6.78 5010
6.8 6633
6.82 5910
6.84 7384
6.86 7937
6.88 9077
6.9 7137
6.92 7355
6.94 7438
6.96 7821
6.98 7198
7 7582
7.02 9854
7.04 7072
7.06 7154
7.08 8263
7.1 10230
7.12 6904
7.14 5958
7.16 8069
7.18 7038
7.2 6292
7.22 8359
7.24 10206
7.26 6816
7.28 7274
7.3 7610
7.32 6257
7.34 6517
7.36 6846
7.38 7103
7.4 6604
7.42 6374
7.44 7927
7.46 8016
7.48 8594
7.5 9975
7.52 9719
7.54 8422
7.56 7338
7.58 8082
7.6 8538
7.62 7816
7.64 8392
7.66 9799
7.68 9175
7.7 8366
7.72 8453
7.74 8948
7.76 8526
7.78 10086
7.8 8917
7.82 7709
7.84 7330
7.86 7730
7.88 8206
7.9 9307
7.92 9612
7.94 8622
7.96 8716
7.98 8534
8 8074
8.02 5401
8.04 7827
8.06 6530
8.08 7411
8.1 7982
8.12 7778
8.14 9710
8.16 9052
8.18 7457
8.2 8238
8.22 7935
8.24 7246
8.26 6613
8.28 5855
8.3 6602
8.32 7216
8.34 6606
8.36 5517
8.38 7105
8.4 6934
8.42 7310
8.44 6838
8.46 5841
8.48 4446
8.5 5299
8.52 4840
8.54 6291
8.56 5605
8.58 5204
8.6 5064
8.62 6323
8.64 6077
8.66 5081
8.68 5835
8.7 6813
8.72 8021
8.74 7341
8.76 6126
8.78 7846
8.8 7732
8.82 9351
8.84 8565
8.86 7436
8.88 8949
8.9 8841
8.92 8706
8.94 8016
8.96 7191
8.98 7448
9 7752
9.02 7678
9.04 6717
9.06 5788
9.08 7492
9.1 7257
9.12 6642
9.14 3687
9.16 5729
9.18 6653
9.2 5664
9.22 4368
9.24 5075
9.26 5432
9.28 5382
9.3 5272
9.32 3848
9.34 5150
9.36 6585
9.38 5300
9.4 9030
9.42 9056
9.44 7599
9.46 8758
9.48 9011
9.5 7869
9.52 7937
9.54 6206
9.56 7155
9.58 6124
9.6 5806
9.62 8920
9.64 6581
9.66 7045
9.68 8251
9.7 9504
9.72 8564
9.74 7616
9.76 7030
9.78 7693
9.8 9114
9.82 8186
9.84 8229
9.86 9344
9.88 6636
9.9 7755
9.92 6147
9.94 7225
9.96 5448
9.98 7760
10 7806
10.02 9412
10.04 7834
10.06 7339
10.08 7315
10.1 5413
10.12 6278
10.14 6128
10.16 7609
10.18 6975
10.2 7761
10.22 7717
10.24 6060
10.26 7494
10.28 8046
10.3 9866
10.32 7076
10.34 5995
10.36 6322
10.38 8777
10.4 8760
10.42 8188
10.44 6952
10.46 6048
10.48 8287
10.5 8937
10.52 9121
10.54 8936
10.56 8054
10.58 8082
10.6 8657
10.62 7683
10.64 7955
10.66 8190
10.68 7875
10.7 8750
10.72 8861
10.74 8473
10.76 8000
10.78 6498
10.8 7539
10.82 7479
10.84 7494
10.86 5908
10.88 8147
10.9 7642
10.92 8722
10.94 6740
10.96 6364
10.98 7006
11 6717
11.02 6807
11.04 5436
11.06 7581
11.08 6923
11.1 7686
11.12 6219
11.14 6155
11.16 6634
11.18 6979
11.2 7521
11.22 6306
11.24 6640
11.26 5795
11.28 6236
11.3 6213
11.32 7276
11.34 6465
11.36 5291
11.38 6035
11.4 7543
11.42 6371
11.44 6318
11.46 8715
11.48 7968
11.5 9785
11.52 9030
11.54 9241
11.56 9617
11.58 8569
11.6 7137
11.62 7032
11.64 6741
11.66 7583
11.68 9071
11.7 7793
11.72 7496
11.74 7507
11.76 7297
11.78 7035
11.8 7215
11.82 8402
11.84 8543
11.86 10134
11.88 8331
11.9 8740
11.92 8119
11.94 7342
11.96 7895
11.98 7863
12 8126
12.02 7397
12.04 7885
12.06 8412
12.08 8969
12.1 8886
12.12 11099
12.14 9665
12.16 8518
12.18 6848
12.2 7227
12.22 6325
12.24 7269
12.26 6353
12.28 7288
12.3 8765
12.32 8832
12.34 8560
12.36 8905
12.38 7397
12.4 9112
12.42 6329
12.44 8894
12.46 8179
12.48 8461
12.5 7800
12.52 5709
12.54 7654
12.56 6249
12.58 6227
12.6 9015
12.62 7387
12.64 6278
12.66 5968
12.68 6837
12.7 7762
12.72 8039
12.74 7697
12.76 7008
12.78 7803
12.8 6129
12.82 5378
12.84 5087
12.86 6910
12.88 6230
12.9 6044
12.92 6077
12.94 6559
12.96 6284
12.98 6868
13 5927
13.02 6376
13.04 8259
13.06 7734
13.08 8553
13.1 8806
13.12 8439
13.14 8805
13.16 10418
13.18 8868
13.2 9850
13.22 9080
13.24 7760
13.26 7430
13.28 6963
13.3 7800
13.32 8921
13.34 8588
13.36 7816
13.38 7324
13.4 7176
13.42 7847
13.44 6003
13.46 7292
13.48 8354
13.5 8018
13.52 7317
13.54 7618
13.56 7273
13.58 7624
13.6 7073
13.62 8426
13.64 5335
13.66 6914
13.68 6645
13.7 7751
13.72 7523
13.74 7798
13.76 7454
13.78 7654
13.8 9340
13.82 8331
13.84 8390
13.86 8624
13.88 8466
13.9 8197
13.92 8942
13.94 8021
13.96 8155
13.98 7355
14 9217
14.02 7069
14.04 8822
14.06 7705
14.08 8024
14.1 8907
14.12 9365
14.14 8492
14.16 7759
14.18 7427
14.2 7331
14.22 7438
14.24 7081
14.26 7574
14.28 6858
14.3 8731
14.32 7831
14.34 8136
14.36 10141
14.38 8140
14.4 8685
14.42 8997
14.44 10402
14.46 7638
14.48 9230
14.5 8270
14.52 7401
14.54 9010
14.56 9184
14.58 7640
14.6 8361
14.62 8437
14.64 7288
14.66 4971
14.68 4838
14.7 6277
14.72 6701
14.74 6211
14.76 7268
14.78 6719
14.8 9631
14.82 9165
14.84 8391
14.86 8993
14.88 9223
14.9 8500
14.92 6837
14.94 7734
14.96 7435
14.98 5731
15 6695
15.02 7150
15.04 6119
15.06 6328
15.08 6459
15.1 6124
15.12 5765
15.14 6543
15.16 6993
15.18 4931
15.2 5525
15.22 7046
15.24 6654
15.26 5984
15.28 7488
15.3 5548
15.32 6469
15.34 6837
15.36 8049
15.38 6908
15.4 6427
15.42 6917
15.44 5874
15.46 5865
15.48 6370
15.5 6542
15.52 6430
15.54 5974
15.56 5472
15.58 7596
15.6 7458
15.62 6362
15.64 5009
15.66 5105
15.68 8171
15.7 7076
15.72 7781
15.74 7219
15.76 9436
15.78 10681
15.8 8743
15.82 7617
15.84 6854
15.86 6067
15.88 5070
15.9 7091
15.92 7712
15.94 8258
15.96 8080
15.98 8191
16 7038
16.02 8253
16.04 8111
16.06 6779
16.08 6770
16.1 9375
16.12 8116
16.14 8932
16.16 8285
16.18 8081
16.2 7768
16.22 8938
16.24 9355
16.26 7221
16.28 9248
16.3 9363
16.32 8568
16.34 9828
16.36 9326
16.38 7762
16.4 7732
16.42 7479
16.44 8426
16.46 7029
16.48 5723
16.5 5872
16.52 6624
16.54 5961
16.56 6402
16.58 7891
16.6 8692
16.62 7064
16.64 6499
16.66 5847
16.68 5460
16.7 6598
16.72 6074
16.74 6916
16.76 7208
16.78 6730
16.8 6537
16.82 6164
16.84 7238
16.86 6815
16.8782 6664
16.8982 4998
16.9182 5814
16.9382 6660
16.9582 6257
16.9782 7265
16.9982 6826
17.0182 5031
17.0382 7532
17.0582 5229
17.0782 4966
17.0982 8086
17.1182 8142
17.1382 7448
17.1582 7938
17.1782 8060
17.1982 7595
17.2182 6508
17.2382 6867
17.2582 6846
17.2782 6625
17.2982 4389
17.3182 4675
17.3382 6373
17.3582 6375
17.3782 6997
17.3982 7421
17.4182 8361
17.4382 6193
17.4582 7212
17.4782 6296
17.4982 5520
17.5182 4671
17.5382 6078
17.5582 6990
17.5782 6382
17.5982 7119
17.6182 5997
17.6382 5865
17.6582 6960
17.6782 5712
17.6982 6508
17.7182 6886
17.7382 7055
17.7582 6372
17.7782 6281
17.7982 7600
17.8182 7577
17.8382 7526
17.8582 7422
17.8782 8101
17.8982 10277
17.9182 9402
17.9382 9893
17.9582 9038
17.9782 8964
17.9982 8266
18.0182 10182
18.0382 8731
18.0582 8397
18.0782 8633
18.0982 8183
18.1182 7017
18.1382 8851
18.1582 7830
18.1782 8770
18.1982 8193
18.2182 7688
18.2382 9519
18.2582 7371
18.2782 8380
18.2982 8168
18.3182 7623
18.3382 7528
18.3582 6782
18.3782 6364
18.3982 6547
18.4182 7411
18.4382 6820
18.4582 7147
18.4782 7303
18.4982 7709
18.5182 7625
18.5382 6783
18.5582 5279
18.5782 7440
18.5982 6612
18.6182 6958
18.6382 6718
18.6582 6241
18.6782 6038
18.6982 6149
18.7182 6713
18.7382 6232
18.7582 5865
18.7782 5120
18.7982 5706
18.8182 5253
18.8382 5112
18.8582 6207
18.8782 6763
18.8982 6816
18.9182 6487
18.9382 7018
18.9582 6394
18.9782 7875
18.9982 7458
19.0182 7599
19.0382 5339
19.0582 5369
19.0782 6227
19.0982 7909
19.1182 6702
19.1382 6591
19.1582 6675
19.1782 8249
19.1982 8316
19.2182 8174
19.2382 8155
19.2582 7441
19.2782 8203
19.2982 8221
19.3182 8818
19.3382 8393
19.3582 8169
19.3782 7903
19.3982 8262
19.4182 8729
19.4382 8598
19.4582 8347
19.4782 6767
19.4982 6657
19.5182 8703
19.5382 9187
19.5582 8595
19.5782 8376
19.5982 8978
19.6182 8627
19.6382 8454
19.6582 7488
19.6782 8499
19.6982 9499
19.7182 8299
19.7382 8961
19.7582 9349
19.7782 9596
19.7982 6891
19.8182 7156
19.8382 9215
19.8582 8426
19.8782 7980
19.8982 9090
19.9182 9078
19.9382 9143
19.9582 8369
19.9782 8578
19.9982 7781
&
@target G2.S0
@type xy
1 0.765001
2 0.681286
3 0.445898
4 0.479427
5 0.475526
6 0.448805
7 0.45793
8 0.754156
9 0.700517
10 0.758107
11 0.467493
12 0.45467
13 0.459918
14 0.454037
15 0.429215
16 0.451802
17 0.461086
18 0.426233
19 0.442804
20 0.439261
21 0.453349
22 0.449277
23 0.444774
24 0.466101
25 0.442182
26 0.449333
27 0.854664
28 0.998411
29 0.783741
30 0.860378
31 0.789383
32 0.798561
33 0.882058
34 1.11601
35 0.990518
36 0.809769
37 0.46306
38 0.473075
39 0.461682
40 0.442097
41 0.442521
42 0.469707
43 0.456454
44 0.533924
45 0.445589
46 0.495832
47 0.440965
48 0.51988
49 0.446626
50 0.727392
51 0.447744
52 0.447157
53 0.734524
54 0.809213
55 0.784936
56 1.03097
57 0.892006
58 1.02257
59 0.851984
60 1.12056
61 1.02797
62 0.8281
63 0.460679
64 0.503785
65 0.471938
66 0.454615
67 0.444016
68 0.463087
69 0.453073
70 0.494419
71 0.435001
72 0.582108
73 0.451719
74 0.551792
75 0.440852
76 0.613576
77 0.428661
78 0.449722
79 0.493509
80 0.633325
81 0.448859
82 0.540601
83 0.529551
84 0.572036
85 0.467894
86 0.687841
87 0.638083
88 0.820746
89 0.470399
90 0.460517
91 0.466744
92 0.431886
93 0.437263
94 0.468002
95 0.45147
96 0.503314
97 0.446486
98 0.649807
99 0.464193
100 0.475053
101 0.442747
102 0.721682
103 0.44173
104 0.442409
105 0.456098
106 0.520217
107 0.446346
108 0.43695
109 0.436721
110 0.450167
111 0.443847
112 0.49915
113 0.462764
114 0.493761
115 0.468402
116 0.433705
117 0.456426
118 0.442775
119 0.440086
120 0.44303
121 0.471726
122 0.441304
123 0.449612
124 0.447129
125 0.452327
126 0.458285
127 0.439118
128 0.43946
129 0.442662
130 0.438919
&
@target G2.S1
@type xy
1 0.629861
2 0.646954
3 0.463088
4 0.674482
5 0.471646
6 0.464274
7 0.464408
8 0.601539
9 0.531907
10 0.736003
11 0.489515
12 0.455686
13 0.469708
14 0.438207
15 0.44794
16 0.453349
17 0.469281
18 0.451359
19 0.456454
20 0.443847
21 0.461682
22 0.456098
23 0.448776
24 0.475
25 0.449333
26 0.460788
27 0.797339
28 1.09471
29 0.882128
30 1.05182
31 0.930726
32 0.895391
33 0.850853
34 1.05036
35 0.865881
36 0.899458
37 0.562339
38 0.481923
39 0.500275
40 0.464785
41 0.449722
42 0.646568
43 0.472176
44 0.52626
45 0.452051
46 0.489107
47 0.448581
48 0.514417
49 0.456208
50 0.747061
51 0.450471
52 0.451137
53 0.745319
54 0.822891
55 0.820168
56 0.976487
57 1.08843
58 1.07957
59 0.976486
60 1.27399
61 1.16485
62 0.958554
63 0.512372
64 0.634862
65 0.471301
66 0.479088
67 0.466557
68 0.595336
69 0.445113
70 0.524071
71 0.452493
72 0.639844
73 0.456864
74 0.570044
75 0.452797
76 0.799656
77 0.46133
78 0.448219
79 0.467814
80 0.654102
81 0.653414
82 0.473999
83 0.731334
84 0.648132
85 0.475868
86 0.955315
87 0.910068
88 0.870933
89 0.495202
90 0.496034
91 0.493077
92 0.459619
93 0.447605
94 0.543553
95 0.465349
96 0.614248
97 0.455714
98 0.585876
99 0.467466
100 0.510049
101 0.445505
102 0.619132
103 0.44017
104 0.456947
105 0.458775
106 0.454999
107 0.445281
108 0.446458
109 0.466503
110 0.461763
111 0.447438
112 0.506285
113 0.505693
114 0.513639
115 0.461248
116 0.461249
117 0.463735
118 0.461357
119 0.437893
120 0.454395
121 0.46395
122 0.456235
123 0.456125
124 0.453569
125 0.442747
126 0.442097
127 0.447717
128 0.45194
129 0.446094
130 0.455988
&
@target G2.S2
@type xy
1 1.07899
2 1.54907
3 0.901235
4 1.38089
5 1.18886
6 1.2874
7 1.15243
8 1.61361
9 1.55677
10 1.66451
11 1.35216
12 0.837048
13 0.921345
14 0.550363
15 0.45478
16 0.441418
17 0.576714
18 0.44317
19 0.493913
20 0.456344
21 0.46198
22 0.465779
23 0.447716
24 0.567759
25 0.444859
26 0.603428
27 1.51348
28 1.55539
29 0.822146
30 1.40863
31 1.2519
32 1.50367
33 1.24303
34 1.73241
35 1.51503
36 1.65247
37 1.31585
38 1.08828
39 0.777078
40 0.467065
41 0.434137
42 0.455
43 0.440142
44 0.468561
45 0.443875
46 0.464569
47 0.430262
48 0.564712
49 0.430755
50 0.667251
51 0.446878
52 0.588982
53 1.00913
54 1.47626
55 0.767871
56 1.34093
57 1.20263
58 1.5181
59 1.22867
60 1.69067
61 1.59282
62 1.67153
63 1.37479
64 1.1097
65 0.944047
66 0.623978
67 0.448247
68 0.455933
69 0.435057
70 0.467707
71 0.437321
72 0.598874
73 0.429534
74 0.517132
75 0.441616
76 0.665188
77 0.44643
78 0.588833
79 0.893252
80 1.23811
81 0.782
82 1.01955
83 1.00072
84 1.16002
85 1.0205
86 1.40303
87 1.42396
88 1.60013
89 1.32993
90 1.02092
91 0.785255
92 0.500125
93 0.446234
94 0.457685
95 0.439118
96 0.464247
97 0.442097
98 0.500125
99 0.4441
100 0.455933
101 0.43775
102 0.503463
103 0.445449
104 0.633285
105 0.51643
106 0.809845
107 0.413944
108 0.50631
109 0.674778
110 0.942829
111 0.870101
112 1.30142
113 1.16397
114 1.45769
115 1.23502
116 0.675148
117 0.74327
118 0.47085
119 0.449806
120 0.445028
121 0.62548
122 0.445477
123 0.563073
124 0.449834
125 0.45883
126 0.46325
127 0.439915
128 0.468108
129 0.446458
130 0.655248
&
