# Supplementary material for: Data showing the lipid conformations and membrane binding behaviors of beta-amyloid fibrils in phase-separated cholesterol-enriched lipid domains with and without glycolipid and oxidized cholesterol from coarse-grained molecular dynamics simulations
Source: Data Brief. 2020 Apr 19;30:105496. doi: 10.1016/j.dib.2020.105496 (PMC7186522; doi:10.1016/j.dib.2020.105496)
Supplement: Supplementary file 1 [file mmc1.zip › Supplementary-Data/S17-21/Figure-S18/Figure-S18D-C1-ABCDE-2.agr]

# Grace project file
#
@version 50125
@page size 792, 612
@page scroll 5%
@page inout 5%
@link page off
@map font 0 to "Times-Roman", "Times-Roman"
@map font 1 to "Times-Italic", "Times-Italic"
@map font 2 to "Times-Bold", "Times-Bold"
@map font 3 to "Times-BoldItalic", "Times-BoldItalic"
@map font 4 to "Helvetica", "Helvetica"
@map font 5 to "Helvetica-Oblique", "Helvetica-Oblique"
@map font 6 to "Helvetica-Bold", "Helvetica-Bold"
@map font 7 to "Helvetica-BoldOblique", "Helvetica-BoldOblique"
@map font 8 to "Courier", "Courier"
@map font 9 to "Courier-Oblique", "Courier-Oblique"
@map font 10 to "Courier-Bold", "Courier-Bold"
@map font 11 to "Courier-BoldOblique", "Courier-BoldOblique"
@map font 12 to "Symbol", "Symbol"
@map font 13 to "ZapfDingbats", "ZapfDingbats"
@map color 0 to (255, 255, 255), "white"
@map color 1 to (0, 0, 0), "black"
@map color 2 to (255, 0, 0), "red"
@map color 3 to (0, 255, 0), "green"
@map color 4 to (0, 0, 255), "blue"
@map color 5 to (255, 255, 0), "yellow"
@map color 6 to (188, 143, 143), "brown"
@map color 7 to (220, 220, 220), "grey"
@map color 8 to (148, 0, 211), "violet"
@map color 9 to (0, 255, 255), "cyan"
@map color 10 to (255, 0, 255), "magenta"
@map color 11 to (255, 165, 0), "orange"
@map color 12 to (114, 33, 188), "indigo"
@map color 13 to (103, 7, 72), "maroon"
@map color 14 to (64, 224, 208), "turquoise"
@map color 15 to (0, 139, 0), "green4"
@reference date 0
@date wrap off
@date wrap year 1950
@default linewidth 1.0
@default linestyle 1
@default color 1
@default pattern 1
@default font 0
@default char size 1.000000
@default symbol size 1.000000
@default sformat "%.8g"
@background color 0
@page background fill on
@timestamp off
@timestamp 0.03, 0.03
@timestamp color 1
@timestamp rot 0
@timestamp font 0
@timestamp char size 1.000000
@timestamp def "Tue Dec 12 14:23:42 2017"
@r0 off
@link r0 to g0
@r0 type above
@r0 linestyle 1
@r0 linewidth 1.0
@r0 color 1
@r0 line 0, 0, 0, 0
@r1 off
@link r1 to g0
@r1 type above
@r1 linestyle 1
@r1 linewidth 1.0
@r1 color 1
@r1 line 0, 0, 0, 0
@r2 off
@link r2 to g0
@r2 type above
@r2 linestyle 1
@r2 linewidth 1.0
@r2 color 1
@r2 line 0, 0, 0, 0
@r3 off
@link r3 to g0
@r3 type above
@r3 linestyle 1
@r3 linewidth 1.0
@r3 color 1
@r3 line 0, 0, 0, 0
@r4 off
@link r4 to g0
@r4 type above
@r4 linestyle 1
@r4 linewidth 1.0
@r4 color 1
@r4 line 0, 0, 0, 0
@g0 on
@g0 hidden false
@g0 type XY
@g0 stacked false
@g0 bar hgap 0.000000
@g0 fixedpoint off
@g0 fixedpoint type 0
@g0 fixedpoint xy 0.000000, 0.000000
@g0 fixedpoint format general general
@g0 fixedpoint prec 6, 6
@with g0
@    world 0, 0, 20, 6
@    stack world 0, 0, 0, 0
@    znorm 1
@    view 0.100000, 0.720000, 0.800000, 0.950000
@    title ""
@    title font 0
@    title size 1.500000
@    title color 1
@    subtitle ""
@    subtitle font 0
@    subtitle size 1.000000
@    subtitle color 1
@    xaxes scale Normal
@    yaxes scale Normal
@    xaxes invert off
@    yaxes invert off
@    xaxis  on
@    xaxis  type zero false
@    xaxis  offset 0.000000 , 0.000000
@    xaxis  bar on
@    xaxis  bar color 1
@    xaxis  bar linestyle 1
@    xaxis  bar linewidth 1.0
@    xaxis  label "Time (\xm\0s)"
@    xaxis  label layout para
@    xaxis  label place auto
@    xaxis  label char size 0.900000
@    xaxis  label font 0
@    xaxis  label color 1
@    xaxis  label place normal
@    xaxis  tick on
@    xaxis  tick major 5
@    xaxis  tick minor ticks 4
@    xaxis  tick default 6
@    xaxis  tick place rounded true
@    xaxis  tick in
@    xaxis  tick major size 1.000000
@    xaxis  tick major color 1
@    xaxis  tick major linewidth 1.0
@    xaxis  tick major linestyle 1
@    xaxis  tick major grid off
@    xaxis  tick minor color 1
@    xaxis  tick minor linewidth 1.0
@    xaxis  tick minor linestyle 1
@    xaxis  tick minor grid off
@    xaxis  tick minor size 0.500000
@    xaxis  ticklabel on
@    xaxis  ticklabel format general
@    xaxis  ticklabel prec 5
@    xaxis  ticklabel formula ""
@    xaxis  ticklabel append ""
@    xaxis  ticklabel prepend ""
@    xaxis  ticklabel angle 0
@    xaxis  ticklabel skip 0
@    xaxis  ticklabel stagger 0
@    xaxis  ticklabel place normal
@    xaxis  ticklabel offset auto
@    xaxis  ticklabel offset 0.000000 , 0.010000
@    xaxis  ticklabel start type auto
@    xaxis  ticklabel start 0.000000
@    xaxis  ticklabel stop type auto
@    xaxis  ticklabel stop 0.000000
@    xaxis  ticklabel char size 0.800000
@    xaxis  ticklabel font 0
@    xaxis  ticklabel color 1
@    xaxis  tick place both
@    xaxis  tick spec type none
@    yaxis  on
@    yaxis  type zero false
@    yaxis  offset 0.000000 , 0.000000
@    yaxis  bar on
@    yaxis  bar color 1
@    yaxis  bar linestyle 1
@    yaxis  bar linewidth 1.0
@    yaxis  label "Minimum  Distance (nm)"
@    yaxis  label layout para
@    yaxis  label place auto
@    yaxis  label char size 0.900000
@    yaxis  label font 0
@    yaxis  label color 1
@    yaxis  label place normal
@    yaxis  tick on
@    yaxis  tick major 1
@    yaxis  tick minor ticks 1
@    yaxis  tick default 6
@    yaxis  tick place rounded true
@    yaxis  tick in
@    yaxis  tick major size 1.000000
@    yaxis  tick major color 1
@    yaxis  tick major linewidth 1.0
@    yaxis  tick major linestyle 1
@    yaxis  tick major grid off
@    yaxis  tick minor color 1
@    yaxis  tick minor linewidth 1.0
@    yaxis  tick minor linestyle 1
@    yaxis  tick minor grid off
@    yaxis  tick minor size 0.500000
@    yaxis  ticklabel on
@    yaxis  ticklabel format general
@    yaxis  ticklabel prec 5
@    yaxis  ticklabel formula ""
@    yaxis  ticklabel append ""
@    yaxis  ticklabel prepend ""
@    yaxis  ticklabel angle 0
@    yaxis  ticklabel skip 0
@    yaxis  ticklabel stagger 0
@    yaxis  ticklabel place normal
@    yaxis  ticklabel offset auto
@    yaxis  ticklabel offset 0.000000 , 0.010000
@    yaxis  ticklabel start type auto
@    yaxis  ticklabel start 0.000000
@    yaxis  ticklabel stop type auto
@    yaxis  ticklabel stop 0.000000
@    yaxis  ticklabel char size 0.800000
@    yaxis  ticklabel font 0
@    yaxis  ticklabel color 1
@    yaxis  tick place both
@    yaxis  tick spec type none
@    altxaxis  off
@    altyaxis  off
@    legend on
@    legend loctype view
@    legend 0.82, 0.93
@    legend box color 1
@    legend box pattern 0
@    legend box linewidth 1.0
@    legend box linestyle 0
@    legend box fill color 0
@    legend box fill pattern 0
@    legend font 0
@    legend char size 1.000000
@    legend color 1
@    legend length 2
@    legend vgap 1
@    legend hgap 1
@    legend invert false
@    frame type 0
@    frame linestyle 1
@    frame linewidth 1.0
@    frame color 1
@    frame pattern 1
@    frame background color 0
@    frame background pattern 0
@    s0 hidden false
@    s0 type xy
@    s0 symbol 0
@    s0 symbol size 1.000000
@    s0 symbol color 3
@    s0 symbol pattern 1
@    s0 symbol fill color 3
@    s0 symbol fill pattern 0
@    s0 symbol linewidth 1.0
@    s0 symbol linestyle 1
@    s0 symbol char 65
@    s0 symbol char font 0
@    s0 symbol skip 0
@    s0 line type 1
@    s0 line linestyle 1
@    s0 line linewidth 1.0
@    s0 line color 3
@    s0 line pattern 1
@    s0 baseline type 0
@    s0 baseline off
@    s0 dropline off
@    s0 fill type 0
@    s0 fill rule 0
@    s0 fill color 3
@    s0 fill pattern 1
@    s0 avalue off
@    s0 avalue type 2
@    s0 avalue char size 1.000000
@    s0 avalue font 0
@    s0 avalue color 1
@    s0 avalue rot 0
@    s0 avalue format general
@    s0 avalue prec 3
@    s0 avalue prepend ""
@    s0 avalue append ""
@    s0 avalue offset 0.000000 , 0.000000
@    s0 errorbar on
@    s0 errorbar place both
@    s0 errorbar color 3
@    s0 errorbar pattern 1
@    s0 errorbar size 1.000000
@    s0 errorbar linewidth 1.0
@    s0 errorbar linestyle 1
@    s0 errorbar riser linewidth 1.0
@    s0 errorbar riser linestyle 1
@    s0 errorbar riser clip off
@    s0 errorbar riser clip length 0.100000
@    s0 comment "/Users/KCheng/Desktop/cg_small_water_run/md-run-lonestar/namchi-04-26-2014/g-mind/1md-1.0nm-results/DPP-mind-.xvg"
@    s0 legend  "Protein-DPPC"
@    s1 hidden false
@    s1 type xy
@    s1 symbol 0
@    s1 symbol size 1.000000
@    s1 symbol color 11
@    s1 symbol pattern 1
@    s1 symbol fill color 11
@    s1 symbol fill pattern 0
@    s1 symbol linewidth 1.0
@    s1 symbol linestyle 1
@    s1 symbol char 65
@    s1 symbol char font 0
@    s1 symbol skip 0
@    s1 line type 1
@    s1 line linestyle 1
@    s1 line linewidth 1.0
@    s1 line color 11
@    s1 line pattern 1
@    s1 baseline type 0
@    s1 baseline off
@    s1 dropline off
@    s1 fill type 0
@    s1 fill rule 0
@    s1 fill color 11
@    s1 fill pattern 1
@    s1 avalue off
@    s1 avalue type 2
@    s1 avalue char size 1.000000
@    s1 avalue font 0
@    s1 avalue color 1
@    s1 avalue rot 0
@    s1 avalue format general
@    s1 avalue prec 3
@    s1 avalue prepend ""
@    s1 avalue append ""
@    s1 avalue offset 0.000000 , 0.000000
@    s1 errorbar on
@    s1 errorbar place both
@    s1 errorbar color 11
@    s1 errorbar pattern 1
@    s1 errorbar size 1.000000
@    s1 errorbar linewidth 1.0
@    s1 errorbar linestyle 1
@    s1 errorbar riser linewidth 1.0
@    s1 errorbar riser linestyle 1
@    s1 errorbar riser clip off
@    s1 errorbar riser clip length 0.100000
@    s1 comment "/Users/KCheng/Desktop/cg_small_water_run/md-run-lonestar/namchi-04-26-2014/g-mind/1md-1.0nm-results/DUP-mind-.xvg"
@    s1 legend  "Protein-DUPC"
@    s2 hidden false
@    s2 type xy
@    s2 symbol 0
@    s2 symbol size 1.000000
@    s2 symbol color 1
@    s2 symbol pattern 1
@    s2 symbol fill color 1
@    s2 symbol fill pattern 0
@    s2 symbol linewidth 1.0
@    s2 symbol linestyle 1
@    s2 symbol char 65
@    s2 symbol char font 0
@    s2 symbol skip 0
@    s2 line type 1
@    s2 line linestyle 1
@    s2 line linewidth 1.0
@    s2 line color 1
@    s2 line pattern 1
@    s2 baseline type 0
@    s2 baseline off
@    s2 dropline off
@    s2 fill type 0
@    s2 fill rule 0
@    s2 fill color 1
@    s2 fill pattern 1
@    s2 avalue off
@    s2 avalue type 2
@    s2 avalue char size 1.000000
@    s2 avalue font 0
@    s2 avalue color 1
@    s2 avalue rot 0
@    s2 avalue format general
@    s2 avalue prec 3
@    s2 avalue prepend ""
@    s2 avalue append ""
@    s2 avalue offset 0.000000 , 0.000000
@    s2 errorbar on
@    s2 errorbar place both
@    s2 errorbar color 1
@    s2 errorbar pattern 1
@    s2 errorbar size 1.000000
@    s2 errorbar linewidth 1.0
@    s2 errorbar linestyle 1
@    s2 errorbar riser linewidth 1.0
@    s2 errorbar riser linestyle 1
@    s2 errorbar riser clip off
@    s2 errorbar riser clip length 0.100000
@    s2 comment "/Users/KCheng/Desktop/cg_small_water_run/md-run-lonestar/namchi-04-26-2014/g-mind/1md-1.0nm-results/CHO-mind-.xvg"
@    s2 legend  "Protein-CHOL"
@g1 on
@g1 hidden false
@g1 type XY
@g1 stacked false
@g1 bar hgap 0.000000
@g1 fixedpoint off
@g1 fixedpoint type 0
@g1 fixedpoint xy 0.000000, 0.000000
@g1 fixedpoint format general general
@g1 fixedpoint prec 6, 6
@with g1
@    world 0, 0, 20, 15000
@    stack world 0, 0, 0, 0
@    znorm 1
@    view 0.100000, 0.410000, 0.800000, 0.640000
@    title ""
@    title font 0
@    title size 1.500000
@    title color 1
@    subtitle ""
@    subtitle font 0
@    subtitle size 1.000000
@    subtitle color 1
@    xaxes scale Normal
@    yaxes scale Normal
@    xaxes invert off
@    yaxes invert off
@    xaxis  on
@    xaxis  type zero false
@    xaxis  offset 0.000000 , 0.000000
@    xaxis  bar on
@    xaxis  bar color 1
@    xaxis  bar linestyle 1
@    xaxis  bar linewidth 1.0
@    xaxis  label "Time (\xm\0s)"
@    xaxis  label layout para
@    xaxis  label place auto
@    xaxis  label char size 0.900000
@    xaxis  label font 0
@    xaxis  label color 1
@    xaxis  label place normal
@    xaxis  tick on
@    xaxis  tick major 5
@    xaxis  tick minor ticks 4
@    xaxis  tick default 6
@    xaxis  tick place rounded true
@    xaxis  tick in
@    xaxis  tick major size 1.000000
@    xaxis  tick major color 1
@    xaxis  tick major linewidth 1.0
@    xaxis  tick major linestyle 1
@    xaxis  tick major grid off
@    xaxis  tick minor color 1
@    xaxis  tick minor linewidth 1.0
@    xaxis  tick minor linestyle 1
@    xaxis  tick minor grid off
@    xaxis  tick minor size 0.500000
@    xaxis  ticklabel on
@    xaxis  ticklabel format general
@    xaxis  ticklabel prec 5
@    xaxis  ticklabel formula ""
@    xaxis  ticklabel append ""
@    xaxis  ticklabel prepend ""
@    xaxis  ticklabel angle 0
@    xaxis  ticklabel skip 0
@    xaxis  ticklabel stagger 0
@    xaxis  ticklabel place normal
@    xaxis  ticklabel offset auto
@    xaxis  ticklabel offset 0.000000 , 0.010000
@    xaxis  ticklabel start type auto
@    xaxis  ticklabel start 0.000000
@    xaxis  ticklabel stop type auto
@    xaxis  ticklabel stop 0.000000
@    xaxis  ticklabel char size 0.800000
@    xaxis  ticklabel font 0
@    xaxis  ticklabel color 1
@    xaxis  tick place both
@    xaxis  tick spec type none
@    yaxis  on
@    yaxis  type zero false
@    yaxis  offset 0.000000 , 0.000000
@    yaxis  bar on
@    yaxis  bar color 1
@    yaxis  bar linestyle 1
@    yaxis  bar linewidth 1.0
@    yaxis  label "Number of Contacts (< 2 nm)"
@    yaxis  label layout para
@    yaxis  label place auto
@    yaxis  label char size 0.900000
@    yaxis  label font 0
@    yaxis  label color 1
@    yaxis  label place normal
@    yaxis  tick on
@    yaxis  tick major 5000
@    yaxis  tick minor ticks 1
@    yaxis  tick default 6
@    yaxis  tick place rounded true
@    yaxis  tick in
@    yaxis  tick major size 1.000000
@    yaxis  tick major color 1
@    yaxis  tick major linewidth 1.0
@    yaxis  tick major linestyle 1
@    yaxis  tick major grid off
@    yaxis  tick minor color 1
@    yaxis  tick minor linewidth 1.0
@    yaxis  tick minor linestyle 1
@    yaxis  tick minor grid off
@    yaxis  tick minor size 0.500000
@    yaxis  ticklabel on
@    yaxis  ticklabel format general
@    yaxis  ticklabel prec 5
@    yaxis  ticklabel formula ""
@    yaxis  ticklabel append ""
@    yaxis  ticklabel prepend ""
@    yaxis  ticklabel angle 0
@    yaxis  ticklabel skip 0
@    yaxis  ticklabel stagger 0
@    yaxis  ticklabel place normal
@    yaxis  ticklabel offset auto
@    yaxis  ticklabel offset 0.000000 , 0.010000
@    yaxis  ticklabel start type auto
@    yaxis  ticklabel start 0.000000
@    yaxis  ticklabel stop type auto
@    yaxis  ticklabel stop 0.000000
@    yaxis  ticklabel char size 0.800000
@    yaxis  ticklabel font 0
@    yaxis  ticklabel color 1
@    yaxis  tick place both
@    yaxis  tick spec type none
@    altxaxis  off
@    altyaxis  off
@    legend on
@    legend loctype view
@    legend 0.78, 0.8
@    legend box color 1
@    legend box pattern 1
@    legend box linewidth 1.0
@    legend box linestyle 1
@    legend box fill color 0
@    legend box fill pattern 1
@    legend font 0
@    legend char size 1.000000
@    legend color 1
@    legend length 2
@    legend vgap 1
@    legend hgap 1
@    legend invert false
@    frame type 0
@    frame linestyle 1
@    frame linewidth 1.0
@    frame color 1
@    frame pattern 1
@    frame background color 0
@    frame background pattern 0
@    s0 hidden false
@    s0 type xy
@    s0 symbol 0
@    s0 symbol size 1.000000
@    s0 symbol color 3
@    s0 symbol pattern 1
@    s0 symbol fill color 3
@    s0 symbol fill pattern 0
@    s0 symbol linewidth 1.0
@    s0 symbol linestyle 1
@    s0 symbol char 65
@    s0 symbol char font 0
@    s0 symbol skip 0
@    s0 line type 1
@    s0 line linestyle 1
@    s0 line linewidth 1.0
@    s0 line color 3
@    s0 line pattern 1
@    s0 baseline type 0
@    s0 baseline off
@    s0 dropline off
@    s0 fill type 0
@    s0 fill rule 0
@    s0 fill color 1
@    s0 fill pattern 1
@    s0 avalue off
@    s0 avalue type 2
@    s0 avalue char size 1.000000
@    s0 avalue font 0
@    s0 avalue color 1
@    s0 avalue rot 0
@    s0 avalue format general
@    s0 avalue prec 3
@    s0 avalue prepend ""
@    s0 avalue append ""
@    s0 avalue offset 0.000000 , 0.000000
@    s0 errorbar on
@    s0 errorbar place both
@    s0 errorbar color 3
@    s0 errorbar pattern 1
@    s0 errorbar size 1.000000
@    s0 errorbar linewidth 1.0
@    s0 errorbar linestyle 1
@    s0 errorbar riser linewidth 1.0
@    s0 errorbar riser linestyle 1
@    s0 errorbar riser clip off
@    s0 errorbar riser clip length 0.100000
@    s0 comment "/Users/KCheng/Desktop/cg_small_water_run/md-run-lonestar/namchi-04-26-2014/g-mind/1md-1.0nm-results/DPP-numcont-.xvg"
@    s0 legend  ""
@    s1 hidden false
@    s1 type xy
@    s1 symbol 0
@    s1 symbol size 1.000000
@    s1 symbol color 11
@    s1 symbol pattern 1
@    s1 symbol fill color 11
@    s1 symbol fill pattern 0
@    s1 symbol linewidth 1.0
@    s1 symbol linestyle 1
@    s1 symbol char 65
@    s1 symbol char font 0
@    s1 symbol skip 0
@    s1 line type 1
@    s1 line linestyle 1
@    s1 line linewidth 1.0
@    s1 line color 11
@    s1 line pattern 1
@    s1 baseline type 0
@    s1 baseline off
@    s1 dropline off
@    s1 fill type 0
@    s1 fill rule 0
@    s1 fill color 1
@    s1 fill pattern 1
@    s1 avalue off
@    s1 avalue type 2
@    s1 avalue char size 1.000000
@    s1 avalue font 0
@    s1 avalue color 1
@    s1 avalue rot 0
@    s1 avalue format general
@    s1 avalue prec 3
@    s1 avalue prepend ""
@    s1 avalue append ""
@    s1 avalue offset 0.000000 , 0.000000
@    s1 errorbar on
@    s1 errorbar place both
@    s1 errorbar color 11
@    s1 errorbar pattern 1
@    s1 errorbar size 1.000000
@    s1 errorbar linewidth 1.0
@    s1 errorbar linestyle 1
@    s1 errorbar riser linewidth 1.0
@    s1 errorbar riser linestyle 1
@    s1 errorbar riser clip off
@    s1 errorbar riser clip length 0.100000
@    s1 comment "/Users/KCheng/Desktop/cg_small_water_run/md-run-lonestar/namchi-04-26-2014/g-mind/1md-1.0nm-results/DUP-numcont-.xvg"
@    s1 legend  ""
@    s2 hidden false
@    s2 type xy
@    s2 symbol 0
@    s2 symbol size 1.000000
@    s2 symbol color 1
@    s2 symbol pattern 1
@    s2 symbol fill color 1
@    s2 symbol fill pattern 0
@    s2 symbol linewidth 1.0
@    s2 symbol linestyle 1
@    s2 symbol char 65
@    s2 symbol char font 0
@    s2 symbol skip 0
@    s2 line type 1
@    s2 line linestyle 1
@    s2 line linewidth 1.0
@    s2 line color 1
@    s2 line pattern 1
@    s2 baseline type 0
@    s2 baseline off
@    s2 dropline off
@    s2 fill type 0
@    s2 fill rule 0
@    s2 fill color 1
@    s2 fill pattern 1
@    s2 avalue off
@    s2 avalue type 2
@    s2 avalue char size 1.000000
@    s2 avalue font 0
@    s2 avalue color 1
@    s2 avalue rot 0
@    s2 avalue format general
@    s2 avalue prec 3
@    s2 avalue prepend ""
@    s2 avalue append ""
@    s2 avalue offset 0.000000 , 0.000000
@    s2 errorbar on
@    s2 errorbar place both
@    s2 errorbar color 1
@    s2 errorbar pattern 1
@    s2 errorbar size 1.000000
@    s2 errorbar linewidth 1.0
@    s2 errorbar linestyle 1
@    s2 errorbar riser linewidth 1.0
@    s2 errorbar riser linestyle 1
@    s2 errorbar riser clip off
@    s2 errorbar riser clip length 0.100000
@    s2 comment "/Users/KCheng/Desktop/cg_small_water_run/md-run-lonestar/namchi-04-26-2014/g-mind/1md-1.0nm-results/CHO-numcont-.xvg"
@    s2 legend  ""
@g2 on
@g2 hidden false
@g2 type XY
@g2 stacked false
@g2 bar hgap 0.000000
@g2 fixedpoint off
@g2 fixedpoint type 0
@g2 fixedpoint xy 0.000000, 0.000000
@g2 fixedpoint format general general
@g2 fixedpoint prec 6, 6
@with g2
@    world 0, 0, 130, 1
@    stack world 0, 0, 0, 0
@    znorm 1
@    view 0.100000, 0.100000, 0.800000, 0.330000
@    title ""
@    title font 0
@    title size 1.500000
@    title color 1
@    subtitle ""
@    subtitle font 0
@    subtitle size 1.000000
@    subtitle color 1
@    xaxes scale Normal
@    yaxes scale Normal
@    xaxes invert off
@    yaxes invert off
@    xaxis  on
@    xaxis  type zero false
@    xaxis  offset 0.000000 , 0.000000
@    xaxis  bar on
@    xaxis  bar color 1
@    xaxis  bar linestyle 1
@    xaxis  bar linewidth 1.0
@    xaxis  label "Residue (#)"
@    xaxis  label layout para
@    xaxis  label place auto
@    xaxis  label char size 0.900000
@    xaxis  label font 0
@    xaxis  label color 1
@    xaxis  label place normal
@    xaxis  tick on
@    xaxis  tick major 26
@    xaxis  tick minor ticks 1
@    xaxis  tick default 6
@    xaxis  tick place rounded true
@    xaxis  tick in
@    xaxis  tick major size 1.000000
@    xaxis  tick major color 1
@    xaxis  tick major linewidth 1.0
@    xaxis  tick major linestyle 1
@    xaxis  tick major grid off
@    xaxis  tick minor color 1
@    xaxis  tick minor linewidth 1.0
@    xaxis  tick minor linestyle 1
@    xaxis  tick minor grid off
@    xaxis  tick minor size 0.500000
@    xaxis  ticklabel on
@    xaxis  ticklabel format general
@    xaxis  ticklabel prec 5
@    xaxis  ticklabel formula ""
@    xaxis  ticklabel append ""
@    xaxis  ticklabel prepend ""
@    xaxis  ticklabel angle 0
@    xaxis  ticklabel skip 0
@    xaxis  ticklabel stagger 0
@    xaxis  ticklabel place normal
@    xaxis  ticklabel offset auto
@    xaxis  ticklabel offset 0.000000 , 0.010000
@    xaxis  ticklabel start type auto
@    xaxis  ticklabel start 0.000000
@    xaxis  ticklabel stop type auto
@    xaxis  ticklabel stop 0.000000
@    xaxis  ticklabel char size 0.800000
@    xaxis  ticklabel font 0
@    xaxis  ticklabel color 1
@    xaxis  tick place both
@    xaxis  tick spec type none
@    yaxis  on
@    yaxis  type zero false
@    yaxis  offset 0.000000 , 0.000000
@    yaxis  bar on
@    yaxis  bar color 1
@    yaxis  bar linestyle 1
@    yaxis  bar linewidth 1.0
@    yaxis  label "Minimum Distance (nm)"
@    yaxis  label layout para
@    yaxis  label place auto
@    yaxis  label char size 0.900000
@    yaxis  label font 0
@    yaxis  label color 1
@    yaxis  label place normal
@    yaxis  tick on
@    yaxis  tick major 0.2
@    yaxis  tick minor ticks 1
@    yaxis  tick default 6
@    yaxis  tick place rounded true
@    yaxis  tick in
@    yaxis  tick major size 1.000000
@    yaxis  tick major color 1
@    yaxis  tick major linewidth 1.0
@    yaxis  tick major linestyle 1
@    yaxis  tick major grid off
@    yaxis  tick minor color 1
@    yaxis  tick minor linewidth 1.0
@    yaxis  tick minor linestyle 1
@    yaxis  tick minor grid off
@    yaxis  tick minor size 0.500000
@    yaxis  ticklabel on
@    yaxis  ticklabel format general
@    yaxis  ticklabel prec 5
@    yaxis  ticklabel formula ""
@    yaxis  ticklabel append ""
@    yaxis  ticklabel prepend ""
@    yaxis  ticklabel angle 0
@    yaxis  ticklabel skip 0
@    yaxis  ticklabel stagger 0
@    yaxis  ticklabel place normal
@    yaxis  ticklabel offset auto
@    yaxis  ticklabel offset 0.000000 , 0.010000
@    yaxis  ticklabel start type auto
@    yaxis  ticklabel start 0.000000
@    yaxis  ticklabel stop type auto
@    yaxis  ticklabel stop 0.000000
@    yaxis  ticklabel char size 0.800000
@    yaxis  ticklabel font 0
@    yaxis  ticklabel color 1
@    yaxis  tick place both
@    yaxis  tick spec type none
@    altxaxis  off
@    altyaxis  off
@    legend on
@    legend loctype view
@    legend 0.78, 0.8
@    legend box color 1
@    legend box pattern 1
@    legend box linewidth 1.0
@    legend box linestyle 1
@    legend box fill color 0
@    legend box fill pattern 1
@    legend font 0
@    legend char size 1.000000
@    legend color 1
@    legend length 2
@    legend vgap 1
@    legend hgap 1
@    legend invert false
@    frame type 0
@    frame linestyle 1
@    frame linewidth 1.0
@    frame color 1
@    frame pattern 1
@    frame background color 0
@    frame background pattern 0
@    s0 hidden false
@    s0 type xy
@    s0 symbol 0
@    s0 symbol size 1.000000
@    s0 symbol color 3
@    s0 symbol pattern 1
@    s0 symbol fill color 3
@    s0 symbol fill pattern 0
@    s0 symbol linewidth 1.0
@    s0 symbol linestyle 1
@    s0 symbol char 65
@    s0 symbol char font 0
@    s0 symbol skip 0
@    s0 line type 1
@    s0 line linestyle 1
@    s0 line linewidth 1.0
@    s0 line color 3
@    s0 line pattern 1
@    s0 baseline type 0
@    s0 baseline off
@    s0 dropline off
@    s0 fill type 0
@    s0 fill rule 0
@    s0 fill color 1
@    s0 fill pattern 1
@    s0 avalue off
@    s0 avalue type 2
@    s0 avalue char size 1.000000
@    s0 avalue font 0
@    s0 avalue color 1
@    s0 avalue rot 0
@    s0 avalue format general
@    s0 avalue prec 3
@    s0 avalue prepend ""
@    s0 avalue append ""
@    s0 avalue offset 0.000000 , 0.000000
@    s0 errorbar on
@    s0 errorbar place both
@    s0 errorbar color 3
@    s0 errorbar pattern 1
@    s0 errorbar size 1.000000
@    s0 errorbar linewidth 1.0
@    s0 errorbar linestyle 1
@    s0 errorbar riser linewidth 1.0
@    s0 errorbar riser linestyle 1
@    s0 errorbar riser clip off
@    s0 errorbar riser clip length 0.100000
@    s0 comment "/Users/KCheng/Desktop/cg_small_water_run/md-run-lonestar/namchi-04-26-2014/g-mind/1md-1.0nm-results/DPP-res-.xvg"
@    s0 legend  ""
@    s1 hidden false
@    s1 type xy
@    s1 symbol 0
@    s1 symbol size 1.000000
@    s1 symbol color 11
@    s1 symbol pattern 1
@    s1 symbol fill color 11
@    s1 symbol fill pattern 0
@    s1 symbol linewidth 1.0
@    s1 symbol linestyle 1
@    s1 symbol char 65
@    s1 symbol char font 0
@    s1 symbol skip 0
@    s1 line type 1
@    s1 line linestyle 1
@    s1 line linewidth 1.0
@    s1 line color 11
@    s1 line pattern 1
@    s1 baseline type 0
@    s1 baseline off
@    s1 dropline off
@    s1 fill type 0
@    s1 fill rule 0
@    s1 fill color 1
@    s1 fill pattern 1
@    s1 avalue off
@    s1 avalue type 2
@    s1 avalue char size 1.000000
@    s1 avalue font 0
@    s1 avalue color 1
@    s1 avalue rot 0
@    s1 avalue format general
@    s1 avalue prec 3
@    s1 avalue prepend ""
@    s1 avalue append ""
@    s1 avalue offset 0.000000 , 0.000000
@    s1 errorbar on
@    s1 errorbar place both
@    s1 errorbar color 11
@    s1 errorbar pattern 1
@    s1 errorbar size 1.000000
@    s1 errorbar linewidth 1.0
@    s1 errorbar linestyle 1
@    s1 errorbar riser linewidth 1.0
@    s1 errorbar riser linestyle 1
@    s1 errorbar riser clip off
@    s1 errorbar riser clip length 0.100000
@    s1 comment "/Users/KCheng/Desktop/cg_small_water_run/md-run-lonestar/namchi-04-26-2014/g-mind/1md-1.0nm-results/DUP-res-.xvg"
@    s1 legend  ""
@    s2 hidden false
@    s2 type xy
@    s2 symbol 0
@    s2 symbol size 1.000000
@    s2 symbol color 1
@    s2 symbol pattern 1
@    s2 symbol fill color 1
@    s2 symbol fill pattern 0
@    s2 symbol linewidth 1.0
@    s2 symbol linestyle 1
@    s2 symbol char 65
@    s2 symbol char font 0
@    s2 symbol skip 0
@    s2 line type 1
@    s2 line linestyle 1
@    s2 line linewidth 1.0
@    s2 line color 1
@    s2 line pattern 1
@    s2 baseline type 0
@    s2 baseline off
@    s2 dropline off
@    s2 fill type 0
@    s2 fill rule 0
@    s2 fill color 1
@    s2 fill pattern 1
@    s2 avalue off
@    s2 avalue type 2
@    s2 avalue char size 1.000000
@    s2 avalue font 0
@    s2 avalue color 1
@    s2 avalue rot 0
@    s2 avalue format general
@    s2 avalue prec 3
@    s2 avalue prepend ""
@    s2 avalue append ""
@    s2 avalue offset 0.000000 , 0.000000
@    s2 errorbar on
@    s2 errorbar place both
@    s2 errorbar color 1
@    s2 errorbar pattern 1
@    s2 errorbar size 1.000000
@    s2 errorbar linewidth 1.0
@    s2 errorbar linestyle 1
@    s2 errorbar riser linewidth 1.0
@    s2 errorbar riser linestyle 1
@    s2 errorbar riser clip off
@    s2 errorbar riser clip length 0.100000
@    s2 comment "/Users/KCheng/Desktop/cg_small_water_run/md-run-lonestar/namchi-04-26-2014/g-mind/1md-1.0nm-results/CHO-res-.xvg"
@    s2 legend  ""
@target G0.S0
@type xy
0 2.483958
0.02 1.385523
0.04 2.364841
0.06 2.517245
0.08 2.107712
0.1 1.280977
0.12 1.915425
0.14 2.391824
0.16 1.63662
0.18 0.5823662
0.2 0.9738714
0.22 0.9215608
0.24 1.479882
0.26 1.021347
0.28 1.314572
0.3 1.103291
0.32 0.9670961
0.34 0.7534084
0.36 0.4514974
0.38 0.4417298
0.4 0.4424931
0.42 0.4629527
0.44 0.4605703
0.46 0.4543955
0.48 0.45511
0.5 0.452825
0.52 0.4524106
0.54 0.4503608
0.56 0.4423517
0.58 0.4714609
0.6 0.4584205
0.62 0.4502497
0.64 0.4736555
0.66 0.4547803
0.68 0.4586388
0.7 0.4632762
0.72 0.453018
0.74 0.4495553
0.76 0.442578
0.78 0.4514971
0.8 0.4570831
0.82 0.4568642
0.84 0.4612477
0.86 0.4632761
0.88 0.4567821
0.9 0.4389195
0.92 0.4558509
0.94 0.4570833
0.96 0.4594014
0.98 0.4618982
1 0.4528247
1.02 0.4452815
1.04 0.4596198
1.06 0.4655373
1.08 0.4585567
1.1 0.4562899
1.12 0.4601355
1.14 0.4507213
1.16 0.4530171
1.18 0.4561796
1.2 0.4673595
1.22 0.4576021
1.24 0.4561526
1.26 0.4654835
1.28 0.4489152
1.3 0.4780696
1.32 0.4595105
1.34 0.4610041
1.36 0.4516909
1.38 0.4568916
1.4 0.4496666
1.42 0.4592655
1.44 0.4482743
1.46 0.45025
1.48 0.4649196
1.5 0.4581482
1.52 0.4596464
1.54 0.4550554
1.56 0.4546697
1.58 0.4597283
1.6 0.4559873
1.62 0.4499437
1.64 0.4570563
1.66 0.4588574
1.68 0.460054
1.7 0.4563443
1.72 0.4470741
1.74 0.447912
1.76 0.4524653
1.78 0.4616541
1.8 0.4570011
1.82 0.4567818
1.84 0.4628437
1.86 0.462115
1.88 0.4539002
1.9 0.4602712
1.92 0.4652956
1.94 0.4584212
1.96 0.4496111
1.98 0.4590475
2 0.4684284
2.02 0.4621144
2.04 0.4572198
2.06 0.4533477
2.08 0.4549724
2.1 0.4457572
2.12 0.4648928
2.14 0.4567828
2.16 0.4593471
2.18 0.4556861
2.2 0.4579307
2.22 0.4621959
2.24 0.4586118
2.26 0.4361186
2.28 0.4450281
2.3 0.4654836
2.32 0.4418993
2.34 0.4602987
2.36 0.4514976
2.38 0.4589937
2.4 0.4475763
2.42 0.4570558
2.44 0.4468788
2.46 0.4527146
2.48 0.4274634
2.5 0.4590212
2.52 0.4648121
2.54 0.4495558
2.56 0.4701591
2.58 0.439602
2.6 0.4479125
2.62 0.4528247
2.64 0.4655642
2.66 0.4533762
2.68 0.4602716
2.7 0.4574934
2.72 0.4586121
2.74 0.4620072
2.76 0.4504447
2.78 0.4447756
2.8 0.4567553
2.82 0.4537074
2.84 0.4375502
2.86 0.4611397
2.88 0.4590473
2.9 0.4566724
2.92 0.4604614
2.94 0.4454489
2.96 0.4535418
2.98 0.4592385
3 0.4608954
3.02 0.4500555
3.04 0.4624114
3.06 0.4615193
3.08 0.4671459
3.1 0.4557136
3.12 0.4413052
3.14 0.4308713
3.16 0.458476
3.18 0.45489
3.2 0.4417582
3.22 0.4402843
3.24 0.4430007
3.26 0.4519131
3.28 0.4493323
3.3 0.4524661
3.32 0.4603531
3.34 0.4437905
3.36 0.4567541
3.38 0.4528803
3.4 0.4586392
3.42 0.4443535
3.44 0.4462339
3.46 0.4583667
3.48 0.4527965
3.5 0.4681344
3.52 0.4584214
3.54 0.4430011
3.56 0.460761
3.58 0.4616545
3.6 0.4550282
3.62 0.45618
3.64 0.4747103
3.66 0.4543953
3.68 0.4552194
3.7 0.4647042
3.72 0.4491376
3.74 0.4474644
3.76 0.4667439
3.78 0.4635193
3.8 0.4376639
3.82 0.4626281
3.84 0.4339933
3.86 0.4539274
3.88 0.4592927
3.9 0.4430014
3.92 0.4368633
3.94 0.4610314
3.96 0.4509986
3.98 0.4470453
4 0.4489436
4.02 0.4517741
4.04 0.4456735
4.06 0.4649731
4.08 0.4566726
4.1 0.4507216
4.12 0.4567819
4.14 0.4398298
4.16 0.4565905
4.18 0.4407382
4.2 0.4422106
4.22 0.4582849
4.24 0.4563438
4.26 0.4522442
4.28 0.4510826
4.3 0.4522441
4.32 0.4383496
4.34 0.457302
4.36 0.4588024
4.38 0.4523548
4.4 0.4369776
4.42 0.4471574
4.44 0.4581483
4.46 0.4580668
4.48 0.4488312
4.5 0.4485818
4.52 0.4612212
4.54 0.4545871
4.56 0.4612209
4.58 0.4528514
4.6 0.4539828
4.62 0.4504995
4.64 0.4567817
4.66 0.4622233
4.68 0.4533764
4.7 0.4526033
4.72 0.4482467
4.74 0.4513869
4.76 0.4599183
4.78 0.4502501
4.8 0.4492493
4.82 0.4570006
4.84 0.4663962
4.86 0.4526858
4.88 0.4635185
4.9 0.4522444
4.92 0.4597008
4.94 0.4641391
4.96 0.4505833
4.98 0.4557139
5 0.4476043
5.02 0.4420691
5.04 0.447605
5.06 0.4612485
5.08 0.4475489
5.1 0.4559333
5.12 0.4501387
5.14 0.4627634
5.16 0.4483581
5.18 0.44699
5.2 0.4475216
5.22 0.4459254
5.24 0.4548074
5.26 0.4579031
5.28 0.449305
5.3 0.4430292
5.32 0.456207
5.34 0.4474654
5.36 0.4442123
5.38 0.443988
5.4 0.4464305
5.42 0.4574656
5.44 0.4571104
5.46 0.4539543
5.48 0.4607064
5.5 0.4565085
5.52 0.4407372
5.54 0.4626828
5.56 0.4423231
5.58 0.4394318
5.6 0.4453647
5.62 0.4523547
5.64 0.4441001
5.66 0.4504997
5.68 0.4549724
5.7 0.4502498
5.72 0.4552748
5.74 0.4576296
5.76 0.4542572
5.78 0.4613295
5.8 0.4496664
5.82 0.4614108
5.84 0.4414177
5.86 0.455329
5.88 0.4559332
5.9 0.4553579
5.92 0.4610314
5.94 0.4642465
5.96 0.4640317
5.98 0.4524655
6 0.4532104
6.02 0.4495552
6.04 0.4570008
6.06 0.4674394
6.08 0.4416441
6.1 0.471752
6.12 0.4617627
6.14 0.4580941
6.16 0.4641932
6.18 0.4526037
6.2 0.4467104
6.22 0.4596465
6.24 0.4616008
6.26 0.4472422
6.28 0.443424
6.3 0.4517194
6.32 0.4455899
6.34 0.4557685
6.36 0.4538177
6.38 0.4438466
6.4 0.4481632
6.42 0.453266
6.44 0.4396024
6.46 0.4462621
6.48 0.454891
6.5 0.4617899
6.52 0.4403409
6.54 0.4591567
6.56 0.4493057
6.58 0.4374359
6.6 0.4647843
6.62 0.456235
6.64 0.4559056
6.66 0.4457859
6.68 0.4470456
6.7 0.4448032
6.72 0.4503617
6.74 0.4392604
6.76 0.4276968
6.78 0.4434811
6.8 0.4495275
6.82 0.465671
6.84 0.4463744
6.86 0.4575202
6.88 0.4336759
6.9 0.4413047
6.92 0.4622228
6.94 0.4500557
6.96 0.4614375
6.98 0.4594834
7 0.4526867
7.02 0.4341369
7.04 0.454367
7.06 0.4455621
7.08 0.4563994
7.1 0.4548895
7.12 0.438321
7.14 0.447465
7.16 0.4501944
7.18 0.4421254
7.2 0.4635187
7.22 0.4540095
7.24 0.4392611
7.26 0.4568914
7.28 0.4554124
7.3 0.4564265
7.32 0.4510539
7.34 0.4402837
7.36 0.4406244
7.38 0.4524655
7.4 0.4574925
7.42 0.4504166
7.44 0.4472416
7.46 0.4505826
7.48 0.457466
7.5 0.4495272
7.52 0.4570011
7.54 0.4656181
7.56 0.4366634
7.58 0.4654033
7.6 0.4564253
7.62 0.4537895
7.64 0.4494998
7.66 0.4708764
7.68 0.4568647
7.7 0.4499999
7.72 0.4548077
7.74 0.4645965
7.76 0.471832
7.78 0.4473531
7.8 0.4560972
7.82 0.4467664
7.84 0.4672793
7.86 0.4364342
7.88 0.4559335
7.9 0.451802
7.92 0.4448313
7.94 0.4524649
7.96 0.4512482
7.98 0.4444381
8 0.443424
8.02 0.4627629
8.04 0.4507216
8.06 0.4606791
8.08 0.4572469
8.1 0.449166
8.12 0.4521339
8.14 0.4555765
8.16 0.4672529
8.18 0.4714606
8.2 0.4443535
8.22 0.4610311
8.24 0.4554943
8.26 0.4587213
8.28 0.4560155
8.3 0.4528242
8.32 0.4584753
8.34 0.4587754
8.36 0.4596464
8.38 0.4580936
8.4 0.4678945
8.42 0.4578758
8.44 0.4553294
8.46 0.4729162
8.48 0.46095
8.5 0.4479677
8.52 0.467467
8.54 0.4560153
8.56 0.4511653
8.58 0.4627635
8.6 0.4373213
8.62 0.4590484
8.64 0.4736294
8.66 0.4450277
8.68 0.4584756
8.7 0.4630871
8.72 0.4610854
8.74 0.4534591
8.76 0.4601361
8.78 0.4535137
8.8 0.4467664
8.82 0.4599462
8.84 0.4541204
8.86 0.4651075
8.88 0.4537342
8.9 0.4519126
8.92 0.4564257
8.94 0.4624659
8.96 0.4692015
8.98 0.4452249
9 0.453128
9.02 0.4427752
9.04 0.4567547
9.06 0.4526592
9.08 0.4632761
9.1 0.4491662
9.12 0.4500005
9.14 0.438805
9.16 0.4587481
9.18 0.4354883
9.2 0.4462339
9.22 0.451774
9.24 0.4351437
9.26 0.4670651
9.28 0.4604346
9.3 0.4562344
9.32 0.4574656
9.34 0.4702663
9.36 0.4618172
9.38 0.4477999
9.4 0.4535973
9.42 0.4396018
9.44 0.4522447
9.46 0.4399438
9.48 0.4359754
9.5 0.4504994
9.52 0.4669315
9.54 0.4617901
9.56 0.4682146
9.58 0.4540377
9.6 0.4579302
9.62 0.4442409
9.64 0.4693074
9.66 0.4614381
9.68 0.4571108
9.7 0.4495552
9.72 0.4564538
9.74 0.4546985
9.76 0.451691
9.78 0.4449995
9.8 0.460054
9.82 0.4488318
9.84 0.4547804
9.86 0.4451406
9.88 0.4576847
9.9 0.4412199
9.92 0.4563441
9.94 0.4579571
9.96 0.4463747
9.98 0.4412201
10 0.4571921
10.02 0.4500554
10.04 0.45522
10.06 0.4497496
10.08 0.4584211
10.1 0.45511
10.12 0.4583395
10.14 0.4505829
10.16 0.4488032
10.18 0.4452523
10.2 0.4513585
10.22 0.4561247
10.24 0.4432552
10.26 0.4458137
10.28 0.4630604
10.3 0.4510538
10.32 0.4601629
10.34 0.4464867
10.36 0.4533487
10.38 0.4602715
10.4 0.4549727
10.42 0.4563988
10.44 0.4472411
10.46 0.465215
10.48 0.4717258
10.5 0.4586388
10.52 0.4618987
10.54 0.4639506
10.56 0.4662617
10.58 0.4426625
10.6 0.4460109
10.62 0.4432547
10.64 0.4574937
10.66 0.4479679
10.68 0.4575201
10.7 0.4474931
10.72 0.4521335
10.74 0.4522174
10.76 0.4576025
10.78 0.4499728
10.8 0.4563438
10.82 0.4588296
10.84 0.4513035
10.86 0.4637076
10.88 0.4524099
10.9 0.4447751
10.92 0.432608
10.94 0.4381213
10.96 0.4481075
10.98 0.457958
11 0.4563167
11.02 0.4530456
11.04 0.4655374
11.06 0.4388903
11.08 0.464865
11.1 0.4633033
11.12 0.4620878
11.14 0.443762
11.16 0.462412
11.18 0.4513869
11.2 0.4524657
11.22 0.4616547
11.24 0.4527139
11.26 0.4359186
11.28 0.4540372
11.3 0.4508045
11.32 0.4635997
11.34 0.4421818
11.36 0.4575483
11.38 0.4378929
11.4 0.461952
11.42 0.4616552
11.44 0.4522439
11.46 0.4557135
11.48 0.4448876
11.5 0.4669311
11.52 0.4292434
11.54 0.459402
11.56 0.4677869
11.58 0.4530459
11.6 0.4346256
11.62 0.4598644
11.64 0.455302
11.66 0.4488041
11.68 0.458912
11.7 0.4522442
11.72 0.4616817
11.74 0.4562074
11.76 0.457001
11.78 0.4442402
11.8 0.463519
11.82 0.456125
11.84 0.4550276
11.86 0.4420967
11.88 0.4501387
11.9 0.4562074
11.92 0.4361769
11.94 0.4563172
11.96 0.4576845
11.98 0.4475492
12 0.4625204
12.02 0.4606789
12.04 0.4643535
12.06 0.4576299
12.08 0.4562347
12.1 0.4684817
12.12 0.4607874
12.14 0.463924
12.16 0.4531558
12.18 0.4399431
12.2 0.4535696
12.22 0.4564536
12.24 0.4330709
12.26 0.4626282
12.28 0.4529072
12.3 0.4584214
12.32 0.4505002
12.34 0.4603803
12.36 0.448609
12.38 0.4482469
12.4 0.4376637
12.42 0.4542306
12.44 0.4686678
12.46 0.4571924
12.48 0.4509438
12.5 0.4631955
12.52 0.4518026
12.54 0.4434237
12.56 0.455467
12.58 0.4481632
12.6 0.4567548
12.62 0.4589119
12.64 0.4548081
12.66 0.448135
12.68 0.467814
12.7 0.4401422
12.72 0.4695478
12.74 0.4441004
12.76 0.4585578
12.78 0.4601632
12.8 0.4571922
12.82 0.4631418
12.84 0.4579845
12.86 0.4452253
12.88 0.4417297
12.9 0.4674662
12.92 0.4572203
12.94 0.4481625
12.96 0.4667168
12.98 0.4718579
13 0.4340797
13.02 0.4529075
13.04 0.4597822
13.06 0.445954
13.08 0.4481625
13.1 0.4412485
13.12 0.4629794
13.14 0.4754208
13.16 0.4654564
13.18 0.4570016
13.2 0.4629526
13.22 0.451442
13.24 0.4558789
13.26 0.4601361
13.28 0.4419276
13.3 0.4602441
13.32 0.4236146
13.34 0.4552746
13.36 0.4382068
13.38 0.4429729
13.4 0.456207
13.42 0.4382351
13.44 0.4603809
13.46 0.4632767
13.48 0.4514697
13.5 0.463519
13.52 0.4502501
13.54 0.4489436
13.56 0.4514971
13.58 0.4571928
13.6 0.4550002
13.62 0.45607
13.64 0.4655643
13.66 0.4549725
13.68 0.4566732
13.7 0.4557966
13.72 0.4514697
13.74 0.4686946
13.76 0.4572468
13.78 0.4551098
13.8 0.4611668
13.82 0.4653224
13.84 0.462304
13.86 0.4597287
13.88 0.4559878
13.9 0.4648924
13.92 0.4588298
13.94 0.4552203
13.96 0.4659933
13.98 0.4577387
14 0.4642467
14.02 0.453293
14.04 0.4384913
14.06 0.4560155
14.08 0.4627092
14.1 0.4593475
14.12 0.4539002
14.14 0.4518016
14.16 0.4702657
14.18 0.4566736
14.2 0.4626552
14.22 0.4545603
14.24 0.4508321
14.26 0.4513865
14.28 0.4619794
14.3 0.4544503
14.32 0.444747
14.34 0.4578215
14.36 0.4556859
14.38 0.4466541
14.4 0.4541473
14.42 0.4642197
14.44 0.4616547
14.46 0.4660741
14.48 0.4543957
14.5 0.4563166
14.52 0.4620871
14.54 0.4557679
14.56 0.4381776
14.58 0.4558787
14.6 0.4529342
14.62 0.447381
14.64 0.4475763
14.66 0.4554663
14.68 0.4429729
14.7 0.4503607
14.72 0.4527144
14.74 0.4456453
14.76 0.4600544
14.78 0.4489151
14.8 0.4615466
14.82 0.4482467
14.84 0.4506937
14.86 0.4566729
14.88 0.4623308
14.9 0.4641661
14.92 0.4618442
14.94 0.4611127
14.96 0.4563442
14.98 0.4530447
15 0.4427195
15.02 0.4662887
15.04 0.4368927
15.06 0.4538993
15.08 0.4537895
15.1 0.4551105
15.12 0.43755
15.14 0.4404829
15.16 0.4518016
15.18 0.4721228
15.2 0.4530444
15.22 0.4484695
15.24 0.4461215
15.26 0.4663954
15.28 0.4541205
15.3 0.4479118
15.32 0.4609233
15.34 0.454037
15.36 0.4611123
15.38 0.4592926
15.4 0.466959
15.42 0.4678409
15.44 0.4399431
15.46 0.4553569
15.48 0.4578479
15.5 0.4430862
15.52 0.4237327
15.54 0.4469339
15.56 0.4562343
15.58 0.4517196
15.6 0.4464582
15.62 0.4427753
15.64 0.4561796
15.66 0.4587211
15.68 0.4561251
15.7 0.4443535
15.72 0.4550276
15.74 0.4453655
15.76 0.4657784
15.78 0.4637086
15.8 0.4605973
15.82 0.4405966
15.84 0.4725727
15.86 0.4669046
15.88 0.4622236
15.9 0.4636814
15.92 0.4411631
15.94 0.4520504
15.96 0.4542581
15.98 0.4607335
16 0.4521891
16.02 0.4509987
16.04 0.4567825
16.06 0.45478
16.08 0.4583938
16.1 0.4510266
16.12 0.4594832
16.14 0.4464583
16.16 0.4594838
16.18 0.4579574
16.2 0.4594832
16.22 0.4605152
16.24 0.4511657
16.26 0.4665034
16.28 0.4464869
16.3 0.4584209
16.32 0.4507216
16.34 0.4580668
16.36 0.4591843
16.38 0.461817
16.4 0.4611402
16.42 0.4551373
16.44 0.4547805
16.46 0.4704776
16.48 0.4687219
16.5 0.4619799
16.52 0.4511652
16.54 0.4585028
16.56 0.4634927
16.58 0.4436778
16.6 0.4462342
16.62 0.465538
16.64 0.4651341
16.66 0.4452811
16.68 0.4447747
16.7 0.445337
16.72 0.4631415
16.74 0.4402836
16.76 0.4492217
16.78 0.4649996
16.8 0.452797
16.8206 0.4555485
16.8406 0.4510821
16.8606 0.4594025
16.8806 0.4526857
16.9006 0.4406238
16.9206 0.4448594
16.9406 0.4589394
16.9606 0.4678674
16.9806 0.4529347
17.0006 0.4549727
17.0206 0.4642736
17.0406 0.4543679
17.0606 0.4430293
17.0806 0.4450837
17.1006 0.4532387
17.1206 0.4534864
17.1406 0.4714339
17.1606 0.4505
17.1806 0.4390329
17.2006 0.4519124
17.2206 0.4475208
17.2406 0.4600544
17.2606 0.4618986
17.2806 0.4560156
17.3006 0.4504719
17.3206 0.4409077
17.3406 0.4531277
17.3606 0.4453646
17.3806 0.4614652
17.4006 0.4571106
17.4206 0.4457858
17.4406 0.4623314
17.4606 0.4372068
17.4806 0.4484976
17.5006 0.4257934
17.5206 0.4579844
17.5406 0.4648925
17.5606 0.4627361
17.5806 0.4577391
17.6006 0.4631959
17.6206 0.4609235
17.6406 0.4523823
17.6606 0.4530729
17.6806 0.4610856
17.7006 0.4698402
17.7206 0.4428034
17.7406 0.4560971
17.7606 0.4610044
17.7806 0.4604615
17.8006 0.4637082
17.8206 0.4535693
17.8406 0.4552195
17.8606 0.4500001
17.8806 0.4591837
17.9006 0.4512486
17.9206 0.4446065
17.9406 0.4499163
17.9606 0.4343386
17.9806 0.4575202
18.0006 0.4546697
18.0206 0.4486925
18.0406 0.4567823
18.0606 0.4690948
18.0806 0.4523824
18.1006 0.4629794
18.1206 0.4747888
18.1406 0.4511652
18.1606 0.4600277
18.1806 0.4530455
18.2006 0.4560978
18.2206 0.4537894
18.2406 0.4539272
18.2606 0.4644623
18.2806 0.4514422
18.3006 0.4543681
18.3206 0.4550004
18.3406 0.4607052
18.3606 0.460272
18.3806 0.4542297
18.4006 0.4703724
18.4206 0.4387765
18.4406 0.4567555
18.4606 0.4545326
18.4806 0.4574664
18.5006 0.4605973
18.5206 0.4490546
18.5406 0.44334
18.5606 0.4534864
18.5806 0.4574109
18.6006 0.4393743
18.6206 0.4539273
18.6406 0.4613563
18.6606 0.4488596
18.6806 0.4554661
18.7006 0.4290693
18.7206 0.4555213
18.7406 0.4608145
18.7606 0.4548626
18.7806 0.4523823
18.8006 0.453211
18.8206 0.4545594
18.8406 0.4449999
18.8606 0.4639241
18.8806 0.4598916
18.9006 0.4495277
18.9206 0.4616546
18.9406 0.4544775
18.9606 0.4550277
18.9806 0.436807
19.0006 0.4613842
19.0206 0.4456453
19.0406 0.4543682
19.0606 0.4592108
19.0806 0.4506388
19.1006 0.4435651
19.1206 0.4661547
19.1406 0.4597015
19.1606 0.4654842
19.1806 0.4666101
19.2006 0.456454
19.2206 0.4631955
19.2406 0.4615457
19.2606 0.458094
19.2806 0.4535969
19.3006 0.4472416
19.3206 0.4518842
19.3406 0.4598368
19.3606 0.455
19.3806 0.4555488
19.4006 0.4487207
19.4206 0.4605434
19.4406 0.448776
19.4606 0.4486089
19.4806 0.4460379
19.5006 0.4572476
19.5206 0.4733126
19.5406 0.4574112
19.5606 0.4478281
19.5806 0.4586119
19.6006 0.4554935
19.6206 0.4413052
19.6406 0.4508046
19.6606 0.4566732
19.6806 0.4562346
19.7006 0.4546976
19.7206 0.4646767
19.7406 0.4430017
19.7606 0.4509987
19.7806 0.4401711
19.8006 0.4592656
19.8206 0.4686415
19.8406 0.4501392
19.8606 0.4612481
19.8806 0.4532932
19.9006 0.4524928
19.9206 0.4540367
19.9406 0.4513593
19.9606 0.4431985
19.9806 0.4628982
&
@target G0.S1
@type xy
0 2.409164
0.02 1.262874
0.04 2.208224
0.06 2.174592
0.08 1.734373
0.1 1.436132
0.12 1.234362
0.14 2.510308
0.16 1.957199
0.18 0.7918019
0.2 1.289244
0.22 1.058313
0.24 1.627068
0.26 0.4773101
0.28 1.884841
0.3 0.7880033
0.32 1.20641
0.34 0.5481554
0.36 0.4653223
0.38 0.4535689
0.4 0.4572478
0.42 0.4500274
0.44 0.4586391
0.46 0.4631412
0.48 0.4666905
0.5 0.4593748
0.52 0.4385488
0.54 0.4509431
0.56 0.4706647
0.58 0.4501945
0.6 0.4648661
0.62 0.4596194
0.64 0.4467103
0.66 0.4499726
0.68 0.4559327
0.7 0.4557137
0.72 0.4654835
0.74 0.4550003
0.76 0.4695469
0.78 0.451387
0.8 0.4666099
0.82 0.4384918
0.84 0.4577393
0.86 0.4564531
0.88 0.4599464
0.9 0.4352296
0.92 0.4510541
0.94 0.45434
0.96 0.459864
0.98 0.4565359
1 0.4593749
1.02 0.4622496
1.04 0.4419
1.06 0.4682677
1.08 0.469095
1.1 0.4570013
1.12 0.4641659
1.14 0.4446343
1.16 0.4600268
1.18 0.4593744
1.2 0.4465705
1.22 0.4608966
1.24 0.4475761
1.26 0.4568917
1.28 0.4588027
1.3 0.4668516
1.32 0.4486096
1.34 0.4583938
1.36 0.4406811
1.38 0.4623041
1.4 0.4722556
1.42 0.467413
1.44 0.4628712
1.46 0.4573294
1.48 0.4545328
1.5 0.4589935
1.52 0.4344538
1.54 0.4526865
1.56 0.4622498
1.58 0.464893
1.6 0.4516633
1.62 0.4543957
1.64 0.4623313
1.66 0.4572472
1.68 0.4536793
1.7 0.4820008
1.72 0.4591837
1.74 0.4594838
1.76 0.4683219
1.78 0.4629528
1.8 0.4683219
1.82 0.4695479
1.84 0.448135
1.86 0.4516917
1.88 0.44486
1.9 0.4549726
1.92 0.4577391
1.94 0.4624668
1.96 0.4599183
1.98 0.4654029
2 0.4568646
2.02 0.4687751
2.04 0.4482186
2.06 0.4454496
2.08 0.4599456
2.1 0.4693088
2.12 0.4549727
2.14 0.454395
2.16 0.4635189
2.18 0.4647037
2.2 0.4532658
2.22 0.4636806
2.24 0.4514704
2.26 0.4539
2.28 0.4678409
2.3 0.4650272
2.32 0.4599454
2.34 0.4625207
2.36 0.4651343
2.38 0.4571657
2.4 0.4566176
2.42 0.4609772
2.44 0.4624116
2.46 0.4879034
2.48 0.4574654
2.5 0.4672529
2.52 0.4653497
2.54 0.4377782
2.56 0.4418707
2.58 0.4732338
2.6 0.4707972
2.62 0.4620876
2.64 0.4416729
2.66 0.4722284
2.68 0.4522167
2.7 0.4497502
2.72 0.4739462
2.74 0.4773361
2.76 0.4570834
2.78 0.4484694
2.8 0.4432548
2.82 0.4549724
2.84 0.4690952
2.86 0.4522448
2.88 0.4744735
2.9 0.4778599
2.92 0.4540101
2.94 0.4617629
2.96 0.4682416
2.98 0.4580668
3 0.4654836
3.02 0.4445792
3.04 0.4792969
3.06 0.466182
3.08 0.4611127
3.1 0.4602715
3.12 0.4409361
3.14 0.4513863
3.16 0.4543676
3.18 0.4478838
3.2 0.4727057
3.22 0.4553562
3.24 0.481066
3.26 0.4680544
3.28 0.4828558
3.3 0.4638964
3.32 0.4615733
3.34 0.4391185
3.36 0.4719375
3.38 0.4707701
3.4 0.4688282
3.42 0.4631412
3.44 0.4532934
3.46 0.4571106
3.48 0.4523544
3.5 0.4648928
3.52 0.4596467
3.54 0.4747102
3.56 0.4526307
3.58 0.4639499
3.6 0.4529074
3.62 0.4658861
3.64 0.457056
3.66 0.4533758
3.68 0.4645694
3.7 0.4675734
3.72 0.4574387
3.74 0.4672798
3.76 0.4443809
3.78 0.45629
3.8 0.4564263
3.82 0.467333
3.84 0.4803647
3.86 0.4777292
3.88 0.6761842
3.9 0.462737
3.92 0.4792962
3.94 0.4779379
3.96 0.4728109
3.98 0.466181
4 0.455906
4.02 0.4818712
4.04 0.4703459
4.06 0.487365
4.08 0.4730215
4.1 0.4661814
4.12 0.4567546
4.14 0.4659669
4.16 0.4671453
4.18 0.4790352
4.2 0.462304
4.22 0.4842522
4.24 0.4663425
4.26 0.4733128
4.28 0.4591565
4.3 0.462412
4.32 0.4605974
4.34 0.4560975
4.36 0.4586391
4.38 0.4894131
4.4 0.4823382
4.42 0.4751057
4.44 0.4652145
4.46 0.4703465
4.48 0.4623037
4.5 0.4626549
4.52 0.4618986
4.54 0.4797131
4.56 0.4554398
4.58 0.4644893
4.6 0.4813
4.62 0.5421487
4.64 0.5024195
4.66 1.183385
4.68 0.4827005
4.7 0.7289377
4.72 0.4594018
4.74 0.4453648
4.76 0.4712476
4.78 0.4679208
4.8 0.4672527
4.82 0.4423229
4.84 0.4682416
4.86 0.467012
4.88 0.4713014
4.9 0.461248
4.92 0.459946
4.94 0.467066
4.96 0.4650808
4.98 0.4974935
5 0.4768129
5.02 0.4956061
5.04 0.500724
5.06 0.4637082
5.08 0.7385459
5.1 0.4586392
5.12 0.4616549
5.14 0.4565354
5.16 0.5140277
5.18 0.4821044
5.2 0.5402542
5.22 0.4550549
5.24 0.4829595
5.26 0.4762875
5.28 0.451442
5.3 0.4584758
5.32 0.468215
5.34 0.4769962
5.36 0.4693079
5.38 0.4739993
5.4 0.4779122
5.42 0.4661804
5.44 0.4820268
5.46 0.4780169
5.48 0.4815337
5.5 0.4729961
5.52 0.4874939
5.54 0.4840965
5.56 0.4636005
5.58 0.4729165
5.6 0.5073949
5.62 0.4687484
5.64 0.4659666
5.66 0.4654025
5.68 0.4707698
5.7 0.4844069
5.72 0.4678671
5.74 0.4600537
5.76 0.4796092
5.78 0.5040088
5.8 0.4473533
5.82 0.4635193
5.84 0.4721234
5.86 0.4674134
5.88 0.4623311
5.9 0.4647851
5.92 0.4974436
5.94 0.4903569
5.96 0.4607059
5.98 0.4613838
6 0.4563715
6.02 0.4655377
6.04 0.5207918
6.06 0.4378645
6.08 0.4670651
6.1 0.4611131
6.12 0.4674128
6.14 0.456782
6.16 0.4574929
6.18 0.4729958
6.2 0.4634921
6.22 0.4595108
6.24 0.4619801
6.26 0.4412194
6.28 0.4612485
6.3 0.4495001
6.32 0.466931
6.34 0.4427757
6.36 0.4607061
6.38 0.4553571
6.4 0.4641124
6.42 0.4687751
6.44 0.4673863
6.46 0.4626279
6.48 0.4567827
6.5 0.4560975
6.52 0.4639236
6.54 0.4598642
6.56 0.4773368
6.58 0.4558785
6.6 0.4901275
6.62 0.4798442
6.64 0.4693879
6.66 0.5190854
6.68 0.4620337
6.7 0.4561249
6.72 0.4972421
6.74 0.4838907
6.76 0.4627096
6.78 0.4597283
6.8 0.4532932
6.82 0.4534868
6.84 0.5064829
6.86 0.467921
6.88 0.472255
6.9 0.4557688
6.92 0.4824155
6.94 0.4552744
6.96 0.4953282
6.98 0.4833479
7 0.4493881
7.02 0.4649732
7.04 0.5683528
7.06 0.4958583
7.08 0.4702387
7.1 0.4561796
7.12 0.4650267
7.14 0.4624672
7.16 0.4632763
7.18 0.4881085
7.2 0.5454813
7.22 0.4576567
7.24 0.4853347
7.26 0.4595107
7.28 0.4611125
7.3 0.4570284
7.32 0.4459822
7.34 0.4830109
7.36 0.464677
7.38 0.4783822
7.4 0.5034625
7.42 0.4790352
7.44 0.4656718
7.46 0.4448587
7.48 0.4565625
7.5 0.4638426
7.52 0.4672793
7.54 0.4532112
7.56 0.446458
7.58 0.4585305
7.6 0.4486371
7.62 0.4566175
7.64 0.4465985
7.66 0.4601362
7.68 0.4629526
7.7 0.4452254
7.72 0.4568917
7.74 0.4565085
7.76 0.4559879
7.78 0.4615736
7.8 0.4552193
7.82 0.4584212
7.84 0.4710093
7.86 0.4610045
7.88 0.4707706
7.9 0.4631679
7.92 0.4661809
7.94 0.4473531
7.96 0.4653231
7.98 0.4504727
8 0.4588303
8.02 0.4622774
8.04 0.4650534
8.06 0.4633842
8.08 0.4790354
8.1 0.4633033
8.12 0.4671458
8.14 0.4694144
8.16 0.4704259
8.18 0.46068
8.2 0.4555219
8.22 0.4676002
8.24 0.4446066
8.26 0.4633033
8.28 0.4579027
8.3 0.4510269
8.32 0.4645697
8.34 0.4453656
8.36 0.4570006
8.38 0.4640579
8.4 0.4568641
8.42 0.4664232
8.44 0.4470177
8.46 0.461763
8.48 0.4649996
8.5 0.4698404
8.52 0.4508602
8.54 0.46095
8.56 0.4466263
8.58 0.4575209
8.6 0.4547803
8.62 0.4587209
8.64 0.4616821
8.66 0.4518842
8.68 0.4497505
8.7 0.4618175
8.72 0.4621146
8.74 0.4480513
8.76 0.4684285
8.78 0.4616548
8.8 0.4621147
8.82 0.4599464
8.84 0.4742891
8.86 0.4635185
8.88 0.4630599
8.9 0.4692811
8.92 0.4703979
8.94 0.4695213
8.96 0.4551093
8.98 0.4550274
9 0.4723607
9.02 0.4744732
9.04 0.5103678
9.06 0.4503885
9.08 0.470186
9.1 0.4802866
9.12 0.4701332
9.14 0.4610036
9.16 0.456509
9.18 0.5406249
9.2 0.5091414
9.22 0.5077649
9.24 0.461248
9.26 0.4739463
9.28 0.4682142
9.3 0.4514981
9.32 0.4400282
9.34 0.4626553
9.36 0.4730219
9.38 0.4652152
9.4 0.4566727
9.42 0.4574383
9.44 0.4550549
9.46 0.4665029
9.48 0.4479676
9.5 0.4511375
9.52 0.4604611
9.54 0.4501669
9.56 0.443396
9.58 0.4501385
9.6 0.460081
9.62 0.4602719
9.64 0.4635196
9.66 0.4490548
9.68 0.4618169
9.7 0.4740777
9.72 0.4643814
9.74 0.4811706
9.76 0.4713811
9.78 0.4609227
9.8 0.4731278
9.82 0.4655378
9.84 0.46114
9.86 0.4623307
9.88 0.4522716
9.9 0.4523826
9.92 0.4499729
9.94 0.4634116
9.96 0.49925
9.98 0.4684555
10 0.5011491
10.02 0.4780428
10.04 0.4590479
10.06 0.444466
10.08 0.4523828
10.1 0.451248
10.12 0.4805727
10.14 0.4630611
10.16 0.4698135
10.18 0.4504723
10.2 0.456864
10.22 0.4604611
10.24 0.4719373
10.26 0.4611127
10.28 0.4762876
10.3 0.4636811
10.32 0.4475208
10.34 0.4678676
10.36 0.4593747
10.38 0.4562343
10.4 0.4844838
10.42 0.436406
10.44 0.4501668
10.46 0.4519127
10.48 0.4763926
10.5 0.4783834
10.52 0.4535696
10.54 0.4380357
10.56 0.4555489
10.58 0.4684277
10.6 0.4314508
10.62 0.4752633
10.64 0.5026679
10.66 0.4570827
10.68 0.4628175
10.7 0.4524101
10.72 0.4571649
10.74 0.4477442
10.76 0.4750264
10.78 0.4695213
10.8 0.4537621
10.82 0.4663958
10.84 0.4999498
10.86 0.4401419
10.88 0.4729164
10.9 0.4293599
10.92 0.4800262
10.94 0.4669316
10.96 0.4584214
10.98 0.4649194
11 0.4620066
11.02 0.4568643
11.04 0.455494
11.06 0.4703457
11.08 0.4644617
11.1 0.4869805
11.12 0.4522436
11.14 0.4522718
11.16 0.4750258
11.18 0.4626552
11.2 0.455906
11.22 0.4817671
11.24 0.4662892
11.26 0.7659962
11.28 0.4860298
11.3 0.8144633
11.32 0.4857216
11.34 0.4875697
11.36 0.4990494
11.38 0.4774146
11.4 0.4585034
11.42 0.4670118
11.44 0.4706913
11.46 0.4682679
11.48 0.4666101
11.5 0.4576026
11.52 0.4676003
11.54 0.4652957
11.56 0.456673
11.58 0.4511376
11.6 0.4603533
11.62 0.4680275
11.64 0.4719381
11.66 0.4479114
11.68 0.4665567
11.7 0.4644891
11.72 0.4511651
11.74 0.4712219
11.76 0.4585304
11.78 0.4681343
11.8 0.4502499
11.82 0.4774149
11.84 0.4657522
11.86 0.4750254
11.88 0.4569738
11.9 0.4548348
11.92 0.4615195
11.94 0.4457014
11.96 0.4411631
11.98 0.4648929
12 0.4650001
12.02 0.4605977
12.04 0.4562347
12.06 0.4513865
12.08 0.4506938
12.1 0.4522442
12.12 0.4689079
12.14 0.4447754
12.16 0.4744995
12.18 0.4961354
12.2 0.4678136
12.22 0.4766024
12.24 0.4696275
12.26 0.4655643
12.28 0.4876733
12.3 0.4729166
12.32 0.4538998
12.34 0.4575205
12.36 0.4716727
12.38 0.4573296
12.4 0.4654573
12.42 0.4640313
12.44 0.4499175
12.46 0.4535691
12.48 0.4586391
12.5 0.4616002
12.52 0.4552749
12.54 0.4631952
12.56 0.464919
12.58 0.4584756
12.6 0.4530453
12.62 0.4680282
12.64 0.4494714
12.66 0.4467101
12.68 0.4375501
12.7 0.4428885
12.72 0.460543
12.74 0.445027
12.76 0.4605702
12.78 0.4508051
12.8 0.4703461
12.82 0.4695738
12.84 0.4356601
12.86 0.4592659
12.88 0.4497219
12.9 0.462385
12.92 0.4560151
12.94 0.4574385
12.96 0.4706638
12.98 0.4667442
13 0.4563441
13.02 0.4513038
13.04 0.4400573
13.06 0.4713011
13.08 0.4623039
13.1 0.4649999
13.12 0.4573291
13.14 0.4570284
13.16 0.4735506
13.18 0.455439
13.2 0.4561254
13.22 0.4440998
13.24 0.4470736
13.26 0.4515254
13.28 0.4652151
13.3 0.4562348
13.32 0.4641124
13.34 0.4511371
13.36 0.4464302
13.38 0.4374936
13.4 0.458176
13.42 0.458421
13.44 0.4732334
13.46 0.4559056
13.48 0.448135
13.5 0.4603803
13.52 0.4561244
13.54 0.4548628
13.56 0.4661813
13.58 0.4724933
13.6 0.4528252
13.62 0.4418426
13.64 0.4592383
13.66 0.4581763
13.68 0.4566729
13.7 0.4324354
13.72 0.436205
13.74 0.4552473
13.76 0.4527971
13.78 0.4592115
13.8 0.446402
13.82 0.4526861
13.84 0.4747896
13.86 0.46784
13.88 0.4798444
13.9 0.4637352
13.92 0.4562347
13.94 0.457657
13.96 0.4650541
13.98 0.4553569
14 0.4667438
14.02 0.4472976
14.04 0.4552195
14.06 0.4560973
14.08 0.4631953
14.1 0.4495275
14.12 0.4652418
14.14 0.4470461
14.16 0.4689615
14.18 0.4570286
14.2 0.4732333
14.22 0.4640314
14.24 0.4394306
14.26 0.4600808
14.28 0.4623039
14.3 0.4492492
14.32 0.4474654
14.34 0.4508329
14.36 0.4593745
14.38 0.4624657
14.4 0.4628176
14.42 0.4427754
14.44 0.469068
14.46 0.4714607
14.48 0.4627635
14.5 0.4412197
14.52 0.4491668
14.54 0.446262
14.56 0.4474654
14.58 0.4570558
14.6 0.4491382
14.62 0.4650002
14.64 0.4658595
14.66 0.4750264
14.68 0.4641117
14.7 0.4490539
14.72 0.4915786
14.74 0.4616549
14.76 0.450139
14.78 0.4429727
14.8 0.4536518
14.82 0.4576573
14.84 0.4567277
14.86 0.4608954
14.88 0.4748155
14.9 0.4784092
14.92 0.4827007
14.94 0.48026
14.96 0.4630604
14.98 0.4421541
15 0.4830637
15.02 0.4691753
15.04 0.4796356
15.06 0.4923919
15.08 0.4699465
15.1 0.4479119
15.12 0.4585028
15.14 0.4832703
15.16 0.4494721
15.18 0.4532659
15.2 0.4509435
15.22 0.4751056
15.24 0.4471304
15.26 0.4589935
15.28 0.4551374
15.3 0.4669584
15.32 0.4641391
15.34 0.4603539
15.36 0.4548899
15.38 0.4505005
15.4 0.468535
15.42 0.4624397
15.44 0.4551925
15.46 0.4516909
15.48 0.4524929
15.5 0.4463467
15.52 0.4617629
15.54 0.4589388
15.56 0.4502225
15.58 0.4457014
15.6 0.4676005
15.62 0.4690681
15.64 0.4562075
15.66 0.4656184
15.68 0.4405108
15.7 0.4492221
15.72 0.4467945
15.74 0.4791918
15.76 0.468028
15.78 0.4539819
15.8 0.4470459
15.82 0.4627637
15.84 0.4369789
15.86 0.4702659
15.88 0.4399996
15.9 0.4724931
15.92 0.4589661
15.94 0.4507215
15.96 0.4579578
15.98 0.4602177
16 0.4639774
16.02 0.4674666
16.04 0.4636812
16.06 0.4481903
16.08 0.4600269
16.1 0.4478838
16.12 0.4386913
16.14 0.4746845
16.16 0.4522442
16.18 0.4579028
16.2 0.4586392
16.22 0.4604347
16.24 0.4424363
16.26 0.4574933
16.28 0.4678942
16.3 0.461817
16.32 0.4722814
16.34 0.4570825
16.36 0.4515799
16.38 0.4517186
16.4 0.4635185
16.42 0.4642467
16.44 0.4721491
16.46 0.4524926
16.48 0.439175
16.5 0.45981
16.52 0.4578481
16.54 0.4614651
16.56 0.4551101
16.58 0.4673598
16.6 0.4615733
16.62 0.4671724
16.64 0.4633844
16.66 0.4497222
16.68 0.4522448
16.7 0.462412
16.72 0.4725989
16.74 0.4621961
16.76 0.4518845
16.78 0.4744473
16.8 0.4644625
16.8206 0.4529898
16.8406 0.4578757
16.8606 0.4678946
16.8806 0.4487762
16.9006 0.4823374
16.9206 0.4816899
16.9406 0.4746577
16.9606 0.460381
16.9806 0.4557686
17.0006 0.4722553
17.0206 0.4655373
17.0406 0.9020677
17.0606 0.8588798
17.0806 0.4881343
17.1006 0.45522
17.1206 0.4560979
17.1406 0.4588304
17.1606 0.4686686
17.1806 0.461655
17.2006 0.4365203
17.2206 0.4652415
17.2406 0.4473813
17.2606 0.4577388
17.2806 0.4682147
17.3006 0.4807551
17.3206 0.4570828
17.3406 0.4606524
17.3606 0.4651345
17.3806 0.45864
17.4006 0.4563163
17.4206 0.4606519
17.4406 0.4586391
17.4606 0.463331
17.4806 0.4461222
17.5006 0.4525763
17.5206 0.4766813
17.5406 0.4393452
17.5606 0.4783568
17.5806 0.4659404
17.6006 0.4603534
17.6206 0.4750261
17.6406 0.4793218
17.6606 0.439858
17.6806 0.4549724
17.7006 0.4677874
17.7206 0.4499446
17.7406 0.4453646
17.7606 0.4504716
17.7806 0.4466258
17.8006 0.4544777
17.8206 0.4621146
17.8406 0.4662615
17.8606 0.4513868
17.8806 0.4310741
17.9006 0.4713275
17.9206 0.4455051
17.9406 0.4530447
17.9606 0.4601365
17.9806 0.4807805
18.0006 0.4813005
18.0206 0.4490824
18.0406 0.4741835
18.0606 0.4689884
18.0806 0.4498333
18.1006 0.4722551
18.1206 0.4565084
18.1406 0.4432269
18.1606 0.4597289
18.1806 0.4616009
18.2006 0.46653
18.2206 0.4556583
18.2406 0.4510817
18.2606 0.4697341
18.2806 0.4518023
18.3006 0.4554117
18.3206 0.472309
18.3406 0.459593
18.3606 0.4616273
18.3806 0.4848455
18.4006 0.4751056
18.4206 0.4652148
18.4406 0.4501108
18.4606 0.4719641
18.4806 0.4772055
18.5006 0.4688819
18.5206 0.4533493
18.5406 0.4672519
18.5606 0.4611126
18.5806 0.4737879
18.6006 0.5194708
18.6206 0.4841998
18.6406 0.4708767
18.6606 0.5007252
18.6806 0.4987485
18.7006 0.4735765
18.7206 0.4640576
18.7406 0.4785916
18.7606 0.4974433
18.7806 0.527114
18.8006 0.5021453
18.8206 0.4704784
18.8406 0.4792705
18.8606 0.4639501
18.8806 0.4447754
18.9006 0.4684551
18.9206 0.4504997
18.9406 0.4482471
18.9606 0.4633307
18.9806 0.4571107
19.0006 0.44105
19.0206 0.467012
19.0406 0.4736564
19.0606 0.4659668
19.0806 0.4492494
19.1006 0.4452248
19.1206 0.4700264
19.1406 0.4655373
19.1606 0.4512759
19.1806 0.4528247
19.2006 0.4617626
19.2206 0.4712223
19.2406 0.4674128
19.2606 0.4710636
19.2806 0.4467104
19.3006 0.477153
19.3206 0.4897194
19.3406 0.484097
19.3606 0.4851031
19.3806 0.7406252
19.4006 0.4716458
19.4206 0.4864404
19.4406 0.472255
19.4606 0.4702126
19.4806 0.4546147
19.5006 0.4606783
19.5206 0.4661276
19.5406 0.4634112
19.5606 0.4747888
19.5806 0.4825188
19.6006 0.4548626
19.6206 0.468348
19.6406 0.4646237
19.6606 0.4457297
19.6806 0.4617904
19.7006 0.4570008
19.7206 0.4648112
19.7406 0.4545878
19.7606 0.4638161
19.7806 0.4563987
19.8006 0.442408
19.8206 0.4552753
19.8406 0.4519676
19.8606 0.4593743
19.8806 0.4556862
19.9006 0.4637076
19.9206 0.4484976
19.9406 0.4737619
19.9606 0.471408
19.9806 0.4657255
&
@target G0.S2
@type xy
0 4.051562
0.02 2.584158
0.04 3.919554
0.06 4.137708
0.08 3.535357
0.1 2.504611
0.12 3.269759
0.14 3.076305
0.16 3.0876
0.18 1.873639
0.2 2.140642
0.22 2.37392
0.24 2.7277
0.26 2.254939
0.28 2.737759
0.3 2.624028
0.32 1.746382
0.34 2.06294
0.36 0.4491096
0.38 0.4523824
0.4 0.4577665
0.42 0.4659671
0.44 0.456646
0.46 0.46992
0.48 0.4569739
0.5 0.4430009
0.52 0.4591841
0.54 0.4546979
0.56 0.4442132
0.58 0.4645967
0.6 0.4503326
0.62 0.4594832
0.64 0.4415882
0.66 0.4606785
0.68 0.4680011
0.7 0.4593745
0.72 0.4634114
0.74 0.4785918
0.76 0.4462622
0.78 0.4512482
0.8 0.461438
0.82 0.4494441
0.84 0.4570282
0.86 0.4527967
0.88 0.4540097
0.9 0.4518298
0.92 0.4563167
0.94 0.4468221
0.96 0.4426624
0.98 0.4625202
1 0.4531
1.02 0.4444374
1.04 0.4546144
1.06 0.457521
1.08 0.4425778
1.1 0.4489163
1.12 0.4548076
1.14 0.4551093
1.16 0.4534868
1.18 0.485258
1.2 0.4475763
1.22 0.47289
1.24 0.4644892
1.26 0.4413907
1.28 0.4661276
1.3 0.4608143
1.32 0.4484976
1.34 0.4656715
1.36 0.4609227
1.38 0.4772053
1.4 0.4490823
1.42 0.4581209
1.44 0.4594021
1.46 0.4464025
1.48 0.4573017
1.5 0.4444382
1.52 0.4587756
1.54 0.4558784
1.56 0.4452808
1.58 0.4522442
1.6 0.4584214
1.62 0.4692015
1.64 0.4512488
1.66 0.4411633
1.68 0.4503888
1.7 0.4495002
1.72 0.4340795
1.74 0.4511371
1.76 0.4545601
1.78 0.4540375
1.8 0.4577658
1.82 0.455768
1.84 0.445365
1.86 0.451387
1.88 0.4564537
1.9 0.45981
1.92 0.4504998
1.94 0.451692
1.96 0.4645697
1.98 0.4556865
2 0.4490822
2.02 0.4343379
2.04 0.455549
2.06 0.4498883
2.08 0.4642467
2.1 0.4390326
2.12 0.449722
2.14 0.4550273
2.16 0.4495276
2.18 0.4477722
2.2 0.4537894
2.22 0.4515803
2.24 0.4615457
2.26 0.4493054
2.28 0.4547803
2.3 0.4642461
2.32 0.4607599
2.34 0.4409083
2.36 0.4709833
2.38 0.4455051
2.4 0.4587489
2.42 0.4703458
2.44 0.45618
2.46 0.4528245
2.48 0.4383498
2.5 0.4532656
2.52 0.4558783
2.54 0.4540377
2.56 0.4614648
2.58 0.4644617
2.6 0.4588029
2.62 0.4624125
2.64 0.4658593
2.66 0.4499722
2.68 0.4512762
2.7 0.4592383
2.72 0.4697077
2.74 0.4504995
2.76 0.4428888
2.78 0.4586391
2.8 0.4529349
2.82 0.4519961
2.84 0.4555216
2.86 0.4552196
2.88 0.4632766
2.9 0.4521615
2.92 0.4643815
2.94 0.456207
2.96 0.4450003
2.98 0.4573288
3 0.4389192
3.02 0.462169
3.04 0.4484976
3.06 0.4552746
3.08 0.4523823
3.1 0.4504446
3.12 0.4382349
3.14 0.4540371
3.16 0.4678404
3.18 0.4438749
3.2 0.4571657
3.22 0.4401703
3.24 0.4510541
3.26 0.4458141
3.28 0.440114
3.3 0.4521335
3.32 0.4482187
3.34 0.4554665
3.36 0.4544499
3.38 0.4666104
3.4 0.4505833
3.42 0.457247
3.44 0.4502503
3.46 0.4408513
3.48 0.4604889
3.5 0.4352583
3.52 0.4652952
3.54 0.4484133
3.56 0.451968
3.58 0.4651341
3.6 0.4465423
3.62 0.4494717
3.64 0.4583663
3.66 0.4491385
3.68 0.4666365
3.7 0.4666099
3.72 0.4597823
3.74 0.4646235
3.76 0.4570286
3.78 0.4707978
3.8 0.4511648
3.82 0.4635197
3.84 0.4635196
3.86 0.4531555
3.88 0.4478841
3.9 0.4526865
3.92 0.4596192
3.94 0.4473534
3.96 0.4407096
3.98 0.4713015
4 0.4706909
4.02 0.4578482
4.04 0.4505551
4.06 0.4183297
4.08 0.4527969
4.1 0.451968
4.12 0.4508598
4.14 0.4556588
4.16 0.4644619
4.18 0.4497502
4.2 0.4700263
4.22 0.4582575
4.24 0.4541477
4.26 0.451497
4.28 0.444888
4.3 0.4744734
4.32 0.4614111
4.34 0.4469061
4.36 0.481534
4.38 0.4474653
4.4 0.4272304
4.42 0.468828
4.44 0.4816118
4.46 0.4582844
4.48 0.4566724
4.5 0.4495558
4.52 0.4593748
4.54 0.4701066
4.56 0.4634925
4.58 0.4595107
4.6 0.4542577
4.62 0.4628716
4.64 0.4638434
4.66 0.4634927
4.68 0.4567551
4.7 0.4521895
4.72 0.4316825
4.74 0.452051
4.76 0.4612211
4.78 0.4455056
4.8 0.4503607
4.82 0.4429726
4.84 0.460923
4.86 0.4546153
4.88 0.4521613
4.9 0.4582849
4.92 0.4434523
4.94 0.4521345
4.96 0.4394599
4.98 0.4566451
5 0.4648922
5.02 0.4564268
5.04 0.4528797
5.06 0.4363774
5.08 0.4367209
5.1 0.440483
5.12 0.4428888
5.14 0.4627093
5.16 0.4478002
5.18 0.4433395
5.2 0.4425778
5.22 0.4574931
5.24 0.4540376
5.26 0.4628173
5.28 0.4441004
5.3 0.4478278
5.32 0.4494716
5.34 0.403299
5.36 0.4594025
5.38 0.4494996
5.4 0.4549726
5.42 0.4472415
5.44 0.4620333
5.46 0.463708
5.48 0.4658594
5.5 0.4642465
5.52 0.4387764
5.54 0.4514972
5.56 0.4368354
5.58 0.4540096
5.6 0.4577392
5.62 0.459864
5.64 0.460353
5.66 0.4578755
5.68 0.4696276
5.7 0.4608957
5.72 0.4589935
5.74 0.4371785
5.76 0.4531552
5.78 0.4538715
5.8 0.4570558
5.82 0.4600537
5.84 0.4488316
5.86 0.4521338
5.88 0.4483577
5.9 0.4580395
5.92 0.4592385
5.94 0.4618168
5.96 0.4483304
5.98 0.4517468
6 0.4580938
6.02 0.4504434
6.04 0.4424085
6.06 0.451719
6.08 0.4525762
6.1 0.4549996
6.12 0.4541202
6.14 0.4493046
6.16 0.4334168
6.18 0.4538175
6.2 0.4605971
6.22 0.4568642
6.24 0.4455335
6.26 0.4687484
6.28 0.4648923
6.3 0.4577655
6.32 0.4690687
6.34 0.4510821
6.36 0.451082
6.38 0.4564258
6.4 0.464489
6.42 0.4511379
6.44 0.4420978
6.46 0.4642737
6.48 0.4400285
6.5 0.4573295
6.52 0.4587752
6.54 0.4495277
6.56 0.451581
6.58 0.4514976
6.6 0.4410503
6.62 0.4486091
6.64 0.4513595
6.66 0.4633034
6.68 0.463276
6.7 0.4445785
6.72 0.4513872
6.74 0.4337627
6.76 0.4491659
6.78 0.4479119
6.8 0.4628714
6.82 0.4498329
6.84 0.4521338
6.86 0.4426338
6.88 0.4479676
6.9 0.4459539
6.92 0.4645967
6.94 0.4513038
6.96 0.4500559
6.98 0.4460103
7 0.4559881
7.02 0.4491372
7.04 0.4643814
7.06 0.4542303
7.08 0.4524658
7.1 0.4457858
7.12 0.4591569
7.14 0.4702122
7.16 0.4581484
7.18 0.4418995
7.2 0.4568643
7.22 0.4330415
7.24 0.4623039
7.26 0.4517468
7.28 0.4602719
7.3 0.4508048
7.32 0.4534862
7.34 0.4423796
7.36 0.4510819
7.38 0.4513863
7.4 0.4628989
7.42 0.4441287
7.44 0.4676539
7.46 0.4474656
7.48 0.4494724
7.5 0.4641654
7.52 0.4630334
7.54 0.4645963
7.56 0.4473532
7.58 0.45883
7.6 0.4527967
7.62 0.4680278
7.64 0.4647042
7.66 0.4473254
7.68 0.4318855
7.7 0.4490543
7.72 0.4632491
7.74 0.4439598
7.76 0.4488039
7.78 0.4560975
7.8 0.4667432
7.82 0.4736295
7.84 0.4436217
7.86 0.4644886
7.88 0.4573292
7.9 0.4535413
7.92 0.4497225
7.94 0.4495277
7.96 0.4645694
7.98 0.4544503
8 0.4521892
8.02 0.4462342
8.04 0.465295
8.06 0.4716456
8.08 0.4589929
8.1 0.4486372
8.12 0.4568923
8.14 0.4464864
8.16 0.4577394
8.18 0.456344
8.2 0.4568636
8.22 0.4670384
8.24 0.4661813
8.26 0.4727842
8.28 0.4400565
8.3 0.4431702
8.32 0.4520508
8.34 0.4592659
8.36 0.470372
8.38 0.4602174
8.4 0.465672
8.42 0.4457017
8.44 0.4587215
8.46 0.4627634
8.48 0.4550278
8.5 0.4620879
8.52 0.4484975
8.54 0.4687481
8.56 0.4482192
8.58 0.4338779
8.6 0.4484976
8.62 0.4391469
8.64 0.4683481
8.66 0.4620879
8.68 0.4482191
8.7 0.4557683
8.72 0.4538721
8.74 0.4556866
8.76 0.445365
8.78 0.4330701
8.8 0.4518846
8.82 0.4557961
8.84 0.4542299
8.86 0.4557138
8.88 0.4607871
8.9 0.4624391
8.92 0.4531557
8.94 0.4409645
8.96 0.4753419
8.98 0.4370356
9 0.4542575
9.02 0.4407381
9.04 0.4635459
9.06 0.4537348
9.08 0.4516081
9.1 0.4527692
9.12 0.4382065
9.14 0.4598643
9.16 0.4526038
9.18 0.4599453
9.2 0.4566454
9.22 0.4605974
9.24 0.4583124
9.26 0.455467
9.28 0.4584219
9.3 0.4667439
9.32 0.4531551
9.34 0.459375
9.36 0.460461
9.38 0.473524
9.4 0.4658861
9.42 0.4532934
9.44 0.4537343
9.46 0.467413
9.48 0.4579031
9.5 0.4519401
9.52 0.4601359
9.54 0.4580396
9.56 0.4538999
9.58 0.4583663
9.6 0.4583945
9.62 0.4639231
9.64 0.4606514
9.66 0.4498055
9.68 0.4469897
9.7 0.4421538
9.72 0.4459822
9.74 0.4535969
9.76 0.4526041
9.78 0.4408232
9.8 0.4514705
9.82 0.4464866
9.84 0.4400287
9.86 0.4528522
9.88 0.448581
9.9 0.456125
9.92 0.4604617
9.94 0.4354883
9.96 0.4588303
9.98 0.4566452
10 0.4517738
10.02 0.4547803
10.04 0.4557685
10.06 0.4424368
10.08 0.4606792
10.1 0.4633845
10.12 0.458067
10.14 0.4618175
10.16 0.4495556
10.18 0.4657795
10.2 0.4712479
10.22 0.4546978
10.24 0.4457856
10.26 0.4479116
10.28 0.4422102
10.3 0.4606788
10.32 0.4636274
10.34 0.4545878
10.36 0.4494721
10.38 0.4551098
10.4 0.4709828
10.42 0.4487202
10.44 0.4483859
10.46 0.4475763
10.48 0.4154519
10.5 0.4498332
10.52 0.4650536
10.54 0.4472975
10.56 0.4504158
10.58 0.4638159
10.6 0.4516915
10.62 0.4567553
10.64 0.4394878
10.66 0.4586393
10.68 0.4439591
10.7 0.4390329
10.72 0.44671
10.74 0.4638429
10.76 0.4348851
10.78 0.4515251
10.8 0.4643537
10.82 0.4482744
10.84 0.4620878
10.86 0.4656714
10.88 0.4587212
10.9 0.4708503
10.92 0.4554666
10.94 0.4491383
10.96 0.4523823
10.98 0.448191
11 0.4597828
11.02 0.4429727
11.04 0.4628718
11.06 0.4446909
11.08 0.4541202
11.1 0.4440998
11.12 0.4385777
11.14 0.4590749
11.16 0.4520233
11.18 0.4543676
11.2 0.4514696
11.22 0.4583668
11.24 0.4437903
11.26 0.4627095
11.28 0.4491664
11.3 0.4633035
11.32 0.4589118
11.34 0.4565638
11.36 0.4618171
11.38 0.4474931
11.4 0.4725199
11.42 0.4568642
11.44 0.4541748
11.46 0.4606792
11.48 0.4567828
11.5 0.4479396
11.52 0.4723877
11.54 0.4431988
11.56 0.4370643
11.58 0.4575202
11.6 0.4489155
11.62 0.475868
11.64 0.4544778
11.66 0.4551097
11.68 0.4775722
11.7 0.4591839
11.72 0.4604616
11.74 0.4708509
11.76 0.4585581
11.78 0.4548898
11.8 0.4527691
11.82 0.4593473
11.84 0.4591573
11.86 0.454037
11.88 0.4704253
11.9 0.4623038
11.92 0.4626288
11.94 0.4559058
11.96 0.4650001
11.98 0.4639233
12 0.4514976
12.02 0.4786961
12.04 0.4500555
12.06 0.458912
12.08 0.4715396
12.1 0.4373209
12.12 0.4554664
12.14 0.4649727
12.16 0.4433395
12.18 0.4641928
12.2 0.4553562
12.22 0.4564535
12.24 0.4638431
12.26 0.4618171
12.28 0.4690952
12.3 0.4641658
12.32 0.4615738
12.34 0.4617622
12.36 0.4430861
12.38 0.4615456
12.4 0.4544778
12.42 0.4612481
12.44 0.4443822
12.46 0.45299
12.48 0.444579
12.5 0.4451404
12.52 0.4586391
12.54 0.4501389
12.56 0.4534586
12.58 0.4338487
12.6 0.4568918
12.62 0.4554667
12.64 0.4522717
12.66 0.4556854
12.68 0.4602444
12.7 0.4460101
12.72 0.4521336
12.74 0.4491382
12.76 0.4483301
12.78 0.4572201
12.8 0.4627635
12.82 0.4402838
12.84 0.4605975
12.86 0.4532932
12.88 0.4386626
12.9 0.4575201
12.92 0.4461219
12.94 0.4368061
12.96 0.4603527
12.98 0.4585577
13 0.4791919
13.02 0.4459257
13.04 0.4635192
13.06 0.4507221
13.08 0.4572202
13.1 0.4724671
13.12 0.447465
13.14 0.4560973
13.16 0.4618706
13.18 0.4583666
13.2 0.4474927
13.22 0.4359756
13.24 0.4404824
13.26 0.4505002
13.28 0.4406245
13.3 0.4613566
13.32 0.4629794
13.34 0.4624666
13.36 0.4640583
13.38 0.4571922
13.4 0.4436499
13.42 0.4488597
13.44 0.4466823
13.46 0.4554666
13.48 0.4563436
13.5 0.440766
13.52 0.464893
13.54 0.4560151
13.56 0.4578754
13.58 0.4741571
13.6 0.4681079
13.62 0.4365777
13.64 0.4523832
13.66 0.4533768
13.68 0.4605157
13.7 0.4631144
13.72 0.4610041
13.74 0.4531004
13.76 0.448804
13.78 0.4543672
13.8 0.4568642
13.82 0.4613295
13.84 0.4449995
13.86 0.4498329
13.88 0.4434523
13.9 0.4497499
13.92 0.4503608
13.94 0.4519676
13.96 0.4454497
13.98 0.4479676
14 0.4400285
14.02 0.4591568
14.04 0.4374358
14.06 0.466101
14.08 0.4432831
14.1 0.4597824
14.12 0.4576291
14.14 0.4567552
14.16 0.4580664
14.18 0.4582851
14.2 0.4487204
14.22 0.4492773
14.24 0.4518021
14.26 0.4605973
14.28 0.4428881
14.3 0.4610046
14.32 0.4613026
14.34 0.457247
14.36 0.4559331
14.38 0.4645968
14.4 0.4495548
14.42 0.4493052
14.44 0.4511381
14.46 0.4413048
14.48 0.4603534
14.5 0.4699204
14.52 0.4539269
14.54 0.4566455
14.56 0.474078
14.58 0.4549175
14.6 0.458748
14.62 0.4692021
14.64 0.456508
14.66 0.451968
14.68 0.4460378
14.7 0.463114
14.72 0.463573
14.74 0.45618
14.76 0.4593746
14.78 0.4661816
14.8 0.4580671
14.82 0.4477165
14.84 0.4437905
14.86 0.4586399
14.88 0.4507216
14.9 0.4598099
14.92 0.4451406
14.94 0.4544502
14.96 0.4677871
14.98 0.4612211
15 0.4494995
15.02 0.45147
15.04 0.4487762
15.06 0.4576573
15.08 0.4496104
15.1 0.4383207
15.12 0.4532113
15.14 0.4633572
15.16 0.4571656
15.18 0.4630604
15.2 0.4569466
15.22 0.4405962
15.24 0.445534
15.26 0.4576298
15.28 0.4552749
15.3 0.4539551
15.32 0.4613566
15.34 0.4607872
15.36 0.4506103
15.38 0.4615733
15.4 0.4484976
15.42 0.4449157
15.44 0.4638426
15.46 0.4709831
15.48 0.4490266
15.5 0.4571108
15.52 0.464354
15.54 0.4703722
15.56 0.4649188
15.58 0.4502492
15.6 0.4578485
15.62 0.4592388
15.64 0.4748156
15.66 0.4626282
15.68 0.44975
15.7 0.4583935
15.72 0.4553571
15.74 0.4497226
15.76 0.4654301
15.78 0.4656984
15.8 0.454972
15.82 0.4689619
15.84 0.4609766
15.86 0.4583123
15.88 0.452023
15.9 0.4515805
15.92 0.442352
15.94 0.4508049
15.96 0.4352587
15.98 0.4576569
16 0.4473255
16.02 0.4634111
16.04 0.4452812
16.06 0.4582578
16.08 0.4492771
16.1 0.4558509
16.12 0.4469062
16.14 0.4613566
16.16 0.4373211
16.18 0.4464583
16.2 0.4574388
16.22 0.4523823
16.24 0.4348853
16.26 0.4477723
16.28 0.4589114
16.3 0.4682145
16.32 0.4541201
16.34 0.4497218
16.36 0.455851
16.38 0.4523277
16.4 0.4648921
16.42 0.4494718
16.44 0.4522717
16.46 0.4654839
16.48 0.4519397
16.5 0.4527143
16.52 0.4553569
16.54 0.4517186
16.56 0.456098
16.58 0.4538166
16.6 0.4684546
16.62 0.4534864
16.64 0.4450284
16.66 0.4587215
16.68 0.4546977
16.7 0.4482192
16.72 0.4351436
16.74 0.4681081
16.76 0.4536512
16.78 0.4589665
16.8 0.449166
16.8206 0.4479399
16.8406 0.4415878
16.8606 0.4528796
16.8806 0.4572475
16.9006 0.4492494
16.9206 0.4512206
16.9406 0.4513865
16.9606 0.4523548
16.9806 0.4579307
17.0006 0.4552744
17.0206 0.4431145
17.0406 0.4658861
17.0606 0.4657789
17.0806 0.4558778
17.1006 0.4276975
17.1206 0.4613294
17.1406 0.4474651
17.1606 0.4548076
17.1806 0.4684541
17.2006 0.4430013
17.2206 0.4638157
17.2406 0.4754469
17.2606 0.4647853
17.2806 0.458966
17.3006 0.4683484
17.3206 0.4672796
17.3406 0.4328099
17.3606 0.4359756
17.3806 0.4391469
17.4006 0.4540098
17.4206 0.4790093
17.4406 0.4684817
17.4606 0.4715132
17.4806 0.4641659
17.5006 0.4430863
17.5206 0.4500276
17.5406 0.4503885
17.5606 0.4418992
17.5806 0.4468778
17.6006 0.4518857
17.6206 0.4584212
17.6406 0.4448033
17.6606 0.4582849
17.6806 0.4519677
17.7006 0.4508043
17.7206 0.4604889
17.7406 0.4479116
17.7606 0.450583
17.7806 0.4509431
17.8006 0.4565088
17.8206 0.4540377
17.8406 0.4532386
17.8606 0.4477169
17.8806 0.4640311
17.9006 0.4639234
17.9206 0.4516911
17.9406 0.4489158
17.9606 0.4605162
17.9806 0.4519676
18.0006 0.4568094
18.0206 0.4552473
18.0406 0.4658592
18.0606 0.4549726
18.0806 0.4611125
18.1006 0.4617624
18.1206 0.4651343
18.1406 0.4649996
18.1606 0.4527969
18.1806 0.4565628
18.2006 0.4682146
18.2206 0.4332727
18.2406 0.4484417
18.2606 0.4434526
18.2806 0.4510817
18.3006 0.4646775
18.3206 0.4493052
18.3406 0.4349713
18.3606 0.4439031
18.3806 0.460353
18.4006 0.4463743
18.4206 0.4600549
18.4406 0.4537897
18.4606 0.4378357
18.4806 0.4467936
18.5006 0.45147
18.5206 0.4570828
18.5406 0.4671457
18.5606 0.4534866
18.5806 0.4657255
18.6006 0.4512478
18.6206 0.4445786
18.6406 0.4659663
18.6606 0.4613567
18.6806 0.4552475
18.7006 0.441758
18.7206 0.4695741
18.7406 0.4576301
18.7606 0.4376358
18.7806 0.4568647
18.8006 0.4667442
18.8206 0.4559056
18.8406 0.4546983
18.8606 0.4553569
18.8806 0.4465981
18.9006 0.4585311
18.9206 0.4631692
18.9406 0.4577388
18.9606 0.4394035
18.9806 0.4507217
19.0006 0.4604889
19.0206 0.4571932
19.0406 0.4607607
19.0606 0.4458137
19.0806 0.452797
19.1006 0.4537069
19.1206 0.4578489
19.1406 0.437636
19.1606 0.4520513
19.1806 0.4479398
19.2006 0.4502777
19.2206 0.4627091
19.2406 0.4500557
19.2606 0.4512761
19.2806 0.4570829
19.3006 0.4639499
19.3206 0.441192
19.3406 0.4534589
19.3606 0.4602724
19.3806 0.4667172
19.4006 0.4576295
19.4206 0.4623041
19.4406 0.4568649
19.4606 0.4587208
19.4806 0.4550551
19.5006 0.473841
19.5206 0.4553293
19.5406 0.4627635
19.5606 0.4682679
19.5806 0.4513868
19.6006 0.4597825
19.6206 0.4725722
19.6406 0.4555216
19.6606 0.4528516
19.6806 0.4601084
19.7006 0.4522166
19.7206 0.4649195
19.7406 0.4561245
19.7606 0.4676266
19.7806 0.4656446
19.8006 0.4511374
19.8206 0.4562074
19.8406 0.4617897
19.8606 0.4553566
19.8806 0.4537071
19.9006 0.4600268
19.9206 0.4639234
19.9406 0.4611674
19.9606 0.4595106
19.9806 0.4482469
&
@target G1.S0
@type xy
0 0
0.02 128
0.04 0
0.06 0
0.08 0
0.1 192
0.12 5
0.14 0
0.16 7
0.18 1039
0.2 420
0.22 348
0.24 62
0.26 140
0.28 43
0.3 53
0.32 748
0.34 1788
0.36 7430
0.38 9377
0.4 9022
0.42 8537
0.44 11314
0.46 9937
0.48 9274
0.5 7235
0.52 8914
0.54 8306
0.56 8366
0.58 8163
0.6 8556
0.62 9142
0.64 8815
0.66 8238
0.68 10653
0.7 9199
0.72 9064
0.74 7105
0.76 9266
0.78 9167
0.8 9849
0.82 9125
0.84 8922
0.86 10567
0.88 11683
0.9 10863
0.92 10031
0.94 8584
0.96 8901
0.98 8716
1 9434
1.02 8612
1.04 8461
1.06 9538
1.08 9175
1.1 12631
1.12 9796
1.14 10187
1.16 10117
1.18 9666
1.2 11648
1.22 9556
1.24 8449
1.26 8164
1.28 10116
1.3 9997
1.32 8354
1.34 8361
1.36 8070
1.38 9129
1.4 8065
1.42 8628
1.44 8747
1.46 12116
1.48 9331
1.5 9236
1.52 11402
1.54 10200
1.56 10567
1.58 9522
1.6 10106
1.62 9356
1.64 8206
1.66 10415
1.68 11389
1.7 11528
1.72 12949
1.74 12673
1.76 10202
1.78 11862
1.8 11610
1.82 9918
1.84 9498
1.86 8451
1.88 7848
1.9 9318
1.92 8740
1.94 10235
1.96 8253
1.98 8966
2 10502
2.02 10709
2.04 11442
2.06 11513
2.08 11555
2.1 10413
2.12 12983
2.14 10744
2.16 10784
2.18 12449
2.2 12370
2.22 13224
2.24 15465
2.26 13672
2.28 15065
2.3 12555
2.32 12898
2.34 11777
2.36 12732
2.38 13558
2.4 13030
2.42 12859
2.44 13932
2.46 14237
2.48 12820
2.5 12934
2.52 11947
2.54 10661
2.56 11076
2.58 12459
2.6 12515
2.62 12537
2.64 9909
2.66 12376
2.68 12518
2.7 13267
2.72 14336
2.74 12231
2.76 12517
2.78 13678
2.8 9686
2.82 10116
2.84 10754
2.86 10434
2.88 10798
2.9 11294
2.92 12262
2.94 11849
2.96 13235
2.98 12283
3 12867
3.02 11956
3.04 13003
3.06 11740
3.08 13138
3.1 13217
3.12 11397
3.14 12945
3.16 12520
3.18 11784
3.2 9497
3.22 10955
3.24 12410
3.26 14126
3.28 12367
3.3 13588
3.32 12729
3.34 12009
3.36 12969
3.38 13316
3.4 13028
3.42 14263
3.44 12557
3.46 13247
3.48 13603
3.5 12318
3.52 12263
3.54 12048
3.56 11621
3.58 11700
3.6 12344
3.62 12377
3.64 11648
3.66 11217
3.68 10034
3.7 11675
3.72 12050
3.74 12848
3.76 11593
3.78 12765
3.8 13734
3.82 11635
3.84 13935
3.86 13644
3.88 14076
3.9 14813
3.92 14916
3.94 14899
3.96 13869
3.98 13861
4 14888
4.02 14290
4.04 12175
4.06 11669
4.08 12645
4.1 11142
4.12 12373
4.14 12018
4.16 13079
4.18 13100
4.2 14697
4.22 14294
4.24 12288
4.26 13103
4.28 12506
4.3 13811
4.32 13321
4.34 12453
4.36 12822
4.38 13778
4.4 14286
4.42 13344
4.44 14393
4.46 14717
4.48 12911
4.5 11286
4.52 12777
4.54 13920
4.56 15144
4.58 15877
4.6 14336
4.62 14532
4.64 15125
4.66 16121
4.68 16458
4.7 15849
4.72 14900
4.74 13878
4.76 13746
4.78 12320
4.8 13840
4.82 12861
4.84 11343
4.86 14071
4.88 15014
4.9 14226
4.92 15339
4.94 13387
4.96 13956
4.98 14154
5 14164
5.02 13911
5.04 15476
5.06 14013
5.08 14504
5.1 14157
5.12 14154
5.14 14588
5.16 14612
5.18 14975
5.2 15462
5.22 13898
5.24 14936
5.26 13897
5.28 12929
5.3 14785
5.32 13227
5.34 14154
5.36 14741
5.38 14114
5.4 12019
5.42 13343
5.44 12903
5.46 12930
5.48 14317
5.5 14286
5.52 13887
5.54 12672
5.56 12550
5.58 13304
5.6 13286
5.62 11770
5.64 13882
5.66 14557
5.68 13897
5.7 14435
5.72 12871
5.74 13142
5.76 14113
5.78 14158
5.8 13038
5.82 14474
5.84 11709
5.86 13590
5.88 12862
5.9 12062
5.92 12629
5.94 14338
5.96 12348
5.98 14115
6 13804
6.02 13215
6.04 13957
6.06 14962
6.08 14717
6.1 12703
6.12 12487
6.14 11743
6.16 12114
6.18 12535
6.2 12608
6.22 12804
6.24 12825
6.26 11252
6.28 10200
6.3 12483
6.32 10761
6.34 11150
6.36 9443
6.38 10750
6.4 12698
6.42 13554
6.44 11950
6.46 12074
6.48 14007
6.5 12794
6.52 13043
6.54 14037
6.56 15352
6.58 12754
6.6 13921
6.62 15151
6.64 14197
6.66 14706
6.68 15230
6.7 14316
6.72 15188
6.74 15819
6.76 13728
6.78 14538
6.8 14624
6.82 13865
6.84 14142
6.86 12933
6.88 14107
6.9 14284
6.92 12857
6.94 13523
6.96 14562
6.98 12506
7 13449
7.02 12654
7.04 13253
7.06 12208
7.08 11260
7.1 12645
7.12 15199
7.14 14144
7.16 13786
7.18 15094
7.2 15468
7.22 13996
7.24 14110
7.26 12434
7.28 11727
7.3 11065
7.32 11931
7.34 12458
7.36 14331
7.38 13076
7.4 12845
7.42 13070
7.44 12043
7.46 11699
7.48 12851
7.5 9875
7.52 10880
7.54 8896
7.56 7948
7.58 6717
7.6 6870
7.62 9029
7.64 8853
7.66 7409
7.68 9515
7.7 10061
7.72 11594
7.74 9491
7.76 9002
7.78 10884
7.8 12235
7.82 11850
7.84 12015
7.86 12894
7.88 12060
7.9 12714
7.92 13001
7.94 14634
7.96 14065
7.98 13787
8 12627
8.02 14173
8.04 14327
8.06 12897
8.08 12812
8.1 12651
8.12 14166
8.14 11670
8.16 10559
8.18 10208
8.2 11059
8.22 10234
8.24 11160
8.26 10976
8.28 11424
8.3 9764
8.32 7299
8.34 8328
8.36 8623
8.38 8052
8.4 8868
8.42 8132
8.44 7698
8.46 8867
8.48 9753
8.5 12713
8.52 10227
8.54 10115
8.56 7934
8.58 8411
8.6 8202
8.62 7429
8.64 7468
8.66 7846
8.68 7679
8.7 9535
8.72 8927
8.74 10490
8.76 12569
8.78 12208
8.8 13782
8.82 13554
8.84 13618
8.86 11640
8.88 11560
8.9 14322
8.92 12325
8.94 12554
8.96 12088
8.98 12097
9 12706
9.02 14119
9.04 13629
9.06 15533
9.08 14024
9.1 13469
9.12 13349
9.14 15023
9.16 12728
9.18 13590
9.2 13025
9.22 13155
9.24 11457
9.26 11570
9.28 11453
9.3 12564
9.32 14645
9.34 13871
9.36 12792
9.38 10812
9.4 11180
9.42 10623
9.44 10175
9.46 8975
9.48 8485
9.5 10153
9.52 9688
9.54 10590
9.56 10771
9.58 10361
9.6 11160
9.62 9906
9.64 11005
9.66 11807
9.68 12480
9.7 13787
9.72 12162
9.74 12096
9.76 14059
9.78 13271
9.8 13591
9.82 14416
9.84 13541
9.86 14533
9.88 12608
9.9 12850
9.92 13113
9.94 14117
9.96 13214
9.98 13979
10 13269
10.02 11991
10.04 14554
10.06 13358
10.08 14499
10.1 14698
10.12 16348
10.14 14395
10.16 13790
10.18 13462
10.2 13854
10.22 13976
10.24 13570
10.26 15151
10.28 11986
10.3 11157
10.32 12182
10.34 11715
10.36 12673
10.38 10768
10.4 12993
10.42 10628
10.44 10543
10.46 11889
10.48 11482
10.5 11403
10.52 10106
10.54 11991
10.56 13420
10.58 12001
10.6 12816
10.62 13083
10.64 12928
10.66 12809
10.68 11960
10.7 11381
10.72 12348
10.74 10833
10.76 12291
10.78 11803
10.8 12975
10.82 13126
10.84 14153
10.86 12523
10.88 12446
10.9 13443
10.92 13462
10.94 12728
10.96 11701
10.98 11297
11 12005
11.02 12518
11.04 13971
11.06 13108
11.08 12566
11.1 11546
11.12 14733
11.14 13436
11.16 13370
11.18 14013
11.2 12437
11.22 13755
11.24 13272
11.26 15440
11.28 15426
11.3 14930
11.32 13712
11.34 12867
11.36 14997
11.38 11704
11.4 13231
11.42 11830
11.44 11079
11.46 10401
11.48 12137
11.5 10038
11.52 9999
11.54 10940
11.56 11086
11.58 10375
11.6 11280
11.62 12299
11.64 9561
11.66 9396
11.68 9829
11.7 8520
11.72 9725
11.74 12202
11.76 11622
11.78 11231
11.8 12891
11.82 10637
11.84 12276
11.86 13914
11.88 12711
11.9 14239
11.92 13673
11.94 14493
11.96 14546
11.98 14512
12 13616
12.02 12056
12.04 13223
12.06 15551
12.08 12599
12.1 13940
12.12 13654
12.14 14229
12.16 13583
12.18 13474
12.2 13404
12.22 12943
12.24 14008
12.26 14025
12.28 13451
12.3 13394
12.32 14164
12.34 13089
12.36 13600
12.38 11483
12.4 10971
12.42 10836
12.44 12508
12.46 12080
12.48 12486
12.5 13293
12.52 11334
12.54 11483
12.56 11086
12.58 11408
12.6 10566
12.62 9338
12.64 10441
12.66 9641
12.68 10105
12.7 11615
12.72 11621
12.74 11848
12.76 12931
12.78 15290
12.8 13182
12.82 13079
12.84 11862
12.86 12738
12.88 12027
12.9 9459
12.92 8817
12.94 10056
12.96 10705
12.98 10080
13 10755
13.02 9775
13.04 7702
13.06 9743
13.08 11134
13.1 10230
13.12 7591
13.14 9381
13.16 9779
13.18 10618
13.2 10923
13.22 11378
13.24 9649
13.26 10017
13.28 12604
13.3 13247
13.32 11108
13.34 12121
13.36 11225
13.38 10881
13.4 11549
13.42 9817
13.44 12027
13.46 12520
13.48 10407
13.5 9587
13.52 10583
13.54 9736
13.56 12158
13.58 11052
13.6 11440
13.62 12454
13.64 11788
13.66 11497
13.68 10402
13.7 10031
13.72 9188
13.74 8113
13.76 9474
13.78 11473
13.8 12588
13.82 11777
13.84 12160
13.86 10738
13.88 12057
13.9 11645
13.92 10104
13.94 9192
13.96 8390
13.98 8354
14 7708
14.02 11376
14.04 11848
14.06 9410
14.08 11853
14.1 8887
14.12 11810
14.14 9089
14.16 7843
14.18 8148
14.2 11108
14.22 10967
14.24 9633
14.26 8892
14.28 10828
14.3 10187
14.32 10865
14.34 10139
14.36 9942
14.38 9206
14.4 8460
14.42 8610
14.44 9266
14.46 8889
14.48 9983
14.5 9517
14.52 10729
14.54 9955
14.56 10927
14.58 8451
14.6 9124
14.62 11408
14.64 12567
14.66 12985
14.68 13173
14.7 12350
14.72 11165
14.74 11863
14.76 10349
14.78 11615
14.8 10124
14.82 11668
14.84 11210
14.86 11340
14.88 11452
14.9 11852
14.92 12505
14.94 14981
14.96 15933
14.98 13349
15 11819
15.02 12570
15.04 14225
15.06 13795
15.08 14208
15.1 13848
15.12 12992
15.14 13458
15.16 12529
15.18 10516
15.2 10014
15.22 11540
15.24 11103
15.26 12397
15.28 14014
15.3 11735
15.32 13085
15.34 10861
15.36 9554
15.38 11244
15.4 10509
15.42 11251
15.44 10920
15.46 11417
15.48 10793
15.5 8850
15.52 11091
15.54 11074
15.56 8853
15.58 9482
15.6 12697
15.62 13299
15.64 13549
15.66 10794
15.68 10612
15.7 11918
15.72 11006
15.74 10922
15.76 7801
15.78 6991
15.8 8607
15.82 8530
15.84 6977
15.86 8406
15.88 8260
15.9 8634
15.92 9677
15.94 8920
15.96 9479
15.98 8880
16 8587
16.02 8090
16.04 9325
16.06 11803
16.08 9397
16.1 7799
16.12 10504
16.14 11305
16.16 11547
16.18 11588
16.2 11853
16.22 9940
16.24 11455
16.26 12290
16.28 11876
16.3 12824
16.32 11406
16.34 13640
16.36 14364
16.38 13994
16.4 12304
16.42 11962
16.44 12831
16.46 9976
16.48 9607
16.5 10440
16.52 9545
16.54 11090
16.56 8968
16.58 8807
16.6 11031
16.62 10523
16.64 10966
16.66 11995
16.68 12279
16.7 13895
16.72 12222
16.74 11302
16.76 13618
16.78 13425
16.8 11717
16.8206 12021
16.8406 11584
16.8606 11692
16.8806 13073
16.9006 12768
16.9206 13760
16.9406 13199
16.9606 10139
16.9806 12543
17.0006 12257
17.0206 13980
17.0406 15318
17.0606 15964
17.0806 15364
17.1006 13943
17.1206 11662
17.1406 11700
17.1606 11749
17.1806 11455
17.2006 12080
17.2206 11328
17.2406 10553
17.2606 10989
17.2806 11221
17.3006 9784
17.3206 8360
17.3406 8472
17.3606 9763
17.3806 10820
17.4006 10369
17.4206 11082
17.4406 10893
17.4606 12112
17.4806 12865
17.5006 11280
17.5206 11409
17.5406 10783
17.5606 11298
17.5806 10139
17.6006 12262
17.6206 11948
17.6406 13933
17.6606 13520
17.6806 12580
17.7006 9975
17.7206 11352
17.7406 10773
17.7606 8786
17.7806 8044
17.8006 7114
17.8206 9359
17.8406 11019
17.8606 10745
17.8806 11173
17.9006 10783
17.9206 10445
17.9406 11361
17.9606 11817
17.9806 11595
18.0006 13024
18.0206 12666
18.0406 12773
18.0606 12340
18.0806 11369
18.1006 11424
18.1206 11953
18.1406 12928
18.1606 11349
18.1806 12883
18.2006 12216
18.2206 12563
18.2406 13193
18.2606 13274
18.2806 10914
18.3006 11627
18.3206 11726
18.3406 11323
18.3606 11621
18.3806 10750
18.4006 11492
18.4206 13174
18.4406 12749
18.4606 15816
18.4806 12807
18.5006 12006
18.5206 9838
18.5406 12137
18.5606 11970
18.5806 14425
18.6006 13250
18.6206 12905
18.6406 13473
18.6606 14837
18.6806 13461
18.7006 14015
18.7206 13505
18.7406 12644
18.7606 13078
18.7806 13276
18.8006 13562
18.8206 13746
18.8406 12233
18.8606 13826
18.8806 12947
18.9006 12298
18.9206 13307
18.9406 11562
18.9606 11364
18.9806 11879
19.0006 11347
19.0206 10902
19.0406 11667
19.0606 10544
19.0806 10244
19.1006 10859
19.1206 9962
19.1406 8056
19.1606 8598
19.1806 8712
19.2006 9418
19.2206 10362
19.2406 11588
19.2606 11931
19.2806 13326
19.3006 14308
19.3206 14209
19.3406 14499
19.3606 14339
19.3806 16263
19.4006 14725
19.4206 14309
19.4406 15254
19.4606 13211
19.4806 12231
19.5006 9632
19.5206 6872
19.5406 9840
19.5606 11486
19.5806 12405
19.6006 12885
19.6206 12943
19.6406 12844
19.6606 11266
19.6806 12408
19.7006 9198
19.7206 6620
19.7406 7138
19.7606 8425
19.7806 8093
19.8006 7210
19.8206 7978
19.8406 7235
19.8606 9738
19.8806 9775
19.9006 10921
19.9206 11320
19.9406 11013
19.9606 13336
19.9806 12751
&
@target G1.S1
@type xy
0 0
0.02 48
0.04 0
0.06 0
0.08 4
0.1 33
0.12 51
0.14 0
0.16 1
0.18 504
0.2 72
0.22 222
0.24 14
0.26 205
0.28 1
0.3 141
0.32 320
0.34 1596
0.36 9826
0.38 8643
0.4 8308
0.42 8406
0.44 7807
0.46 8142
0.48 9118
0.5 9666
0.52 9575
0.54 11295
0.56 9419
0.58 10226
0.6 8823
0.62 9357
0.64 8796
0.66 7516
0.68 7216
0.7 8047
0.72 9922
0.74 9799
0.76 8198
0.78 7392
0.8 7124
0.82 7685
0.84 7779
0.86 8433
0.88 7280
0.9 7366
0.92 8217
0.94 9056
0.96 8886
0.98 9811
1 8995
1.02 8896
1.04 8923
1.06 7673
1.08 7051
1.1 6963
1.12 7158
1.14 8367
1.16 7481
1.18 8081
1.2 8130
1.22 8399
1.24 8808
1.26 8842
1.28 8730
1.3 8444
1.32 7624
1.34 8025
1.36 6361
1.38 6243
1.4 6160
1.42 7081
1.44 7638
1.46 6031
1.48 5841
1.5 7238
1.52 5412
1.54 7331
1.56 6483
1.58 6522
1.6 6934
1.62 6618
1.64 6573
1.66 5398
1.68 5281
1.7 5336
1.72 4447
1.74 4000
1.76 6887
1.78 5936
1.8 6080
1.82 7107
1.84 8167
1.86 6412
1.88 7627
1.9 7757
1.92 6263
1.94 7682
1.96 7763
1.98 6324
2 5427
2.02 5625
2.04 5299
2.06 6295
2.08 5059
2.1 4863
2.12 3325
2.14 5537
2.16 6267
2.18 4489
2.2 3880
2.22 3364
2.24 1719
2.26 3554
2.28 2614
2.3 3495
2.32 4707
2.34 5239
2.36 3728
2.38 3578
2.4 2954
2.42 3287
2.44 4103
2.46 2723
2.48 3185
2.5 3186
2.52 5129
2.54 5324
2.56 6059
2.58 4039
2.6 3667
2.62 4464
2.64 4104
2.66 4955
2.68 4570
2.7 3636
2.72 2166
2.74 3968
2.76 3917
2.78 4234
2.8 6640
2.82 6577
2.84 5194
2.86 6191
2.88 5702
2.9 5442
2.92 4896
2.94 5393
2.96 5234
2.98 3692
3 5664
3.02 6117
3.04 4109
3.06 4784
3.08 3042
3.1 4252
3.12 3617
3.14 3229
3.16 4343
3.18 4738
3.2 5671
3.22 4636
3.24 3658
3.26 4498
3.28 3825
3.3 4466
3.32 3535
3.34 3850
3.36 4120
3.38 3222
3.4 4327
3.42 4299
3.44 4656
3.46 3490
3.48 4164
3.5 6042
3.52 5174
3.54 3914
3.56 3829
3.58 4079
3.6 4971
3.62 4732
3.64 4641
3.66 5946
3.68 5338
3.7 5292
3.72 4326
3.74 3516
3.76 5394
3.78 4580
3.8 3731
3.82 4243
3.84 3890
3.86 2912
3.88 1583
3.9 2592
3.92 1311
3.94 2027
3.96 2060
3.98 2281
4 2625
4.02 2316
4.04 3205
4.06 3107
4.08 4382
4.1 3898
4.12 3845
4.14 3808
4.16 2711
4.18 3809
4.2 2967
4.22 2377
4.24 2174
4.26 2349
4.28 2656
4.3 2878
4.32 3760
4.34 2383
4.36 2907
4.38 2856
4.4 2435
4.42 3905
4.44 3057
4.46 2443
4.48 4227
4.5 4802
4.52 3888
4.54 3048
4.56 2428
4.58 2195
4.6 2128
4.62 900
4.64 919
4.66 652
4.68 1261
4.7 1283
4.72 3743
4.74 3116
4.76 3748
4.78 4053
4.8 3693
4.82 4148
4.84 3459
4.86 3098
4.88 2764
4.9 2605
4.92 2558
4.94 2711
4.96 1671
4.98 2046
5 1338
5.02 1301
5.04 1509
5.06 1764
5.08 1092
5.1 3361
5.12 2435
5.14 2223
5.16 1441
5.18 1511
5.2 1359
5.22 3215
5.24 2461
5.26 2467
5.28 3306
5.3 2248
5.32 2982
5.34 4142
5.36 3288
5.38 2693
5.4 3637
5.42 2556
5.44 3011
5.46 1373
5.48 1954
5.5 1602
5.52 2637
5.54 2968
5.56 3105
5.58 3314
5.6 3004
5.62 2424
5.64 3122
5.66 1582
5.68 2145
5.7 2550
5.72 3791
5.74 3160
5.76 2718
5.78 2316
5.8 2110
5.82 2946
5.84 2948
5.86 4045
5.88 3075
5.9 3004
5.92 2883
5.94 1747
5.96 4243
5.98 3233
6 2923
6.02 3348
6.04 2271
6.06 2250
6.08 2676
6.1 2693
6.12 4168
6.14 4525
6.16 4419
6.18 4662
6.2 4132
6.22 4287
6.24 3753
6.26 6144
6.28 5241
6.3 4620
6.32 5226
6.34 6320
6.36 6817
6.38 5257
6.4 4779
6.42 2947
6.44 4095
6.46 4762
6.48 4497
6.5 5621
6.52 4709
6.54 4441
6.56 2626
6.58 2679
6.6 2195
6.62 1624
6.64 1570
6.66 1596
6.68 2593
6.7 2085
6.72 1609
6.74 2239
6.76 2507
6.78 2739
6.8 2998
6.82 2494
6.84 1739
6.86 2521
6.88 2846
6.9 2693
6.92 2893
6.94 1933
6.96 1360
6.98 2628
7 2216
7.02 1954
7.04 2683
7.06 3066
7.08 3186
7.1 2553
7.12 2565
7.14 3124
7.16 2939
7.18 2672
7.2 2233
7.22 3845
7.24 3969
7.26 3618
7.28 4103
7.3 3817
7.32 3475
7.34 3918
7.36 3591
7.38 3155
7.4 2970
7.42 4555
7.44 4108
7.46 3791
7.48 4519
7.5 6276
7.52 6575
7.54 6505
7.56 8437
7.58 9712
7.6 9047
7.62 8780
7.64 9023
7.66 8004
7.68 7062
7.7 6155
7.72 5214
7.74 5017
7.76 4884
7.78 4753
7.8 4740
7.82 5139
7.84 4334
7.86 4142
7.88 3648
7.9 3338
7.92 2053
7.94 2961
7.96 3415
7.98 3702
8 3458
8.02 3060
8.04 3389
8.06 3035
8.08 2452
8.1 2535
8.12 2665
8.14 3097
8.16 6008
8.18 6269
8.2 5358
8.22 5103
8.24 5710
8.26 4857
8.28 6105
8.3 6958
8.32 7403
8.34 8488
8.36 7037
8.38 7674
8.4 9553
8.42 8874
8.44 8337
8.46 7949
8.48 6262
8.5 5495
8.52 6315
8.54 6120
8.56 7351
8.58 8119
8.6 8893
8.62 8884
8.64 8626
8.66 7843
8.68 9482
8.7 7007
8.72 6726
8.74 5277
8.76 3802
8.78 4638
8.8 5201
8.82 2742
8.84 2954
8.86 2940
8.88 4400
8.9 3753
8.92 3945
8.94 4151
8.96 5921
8.98 5355
9 4454
9.02 4269
9.04 3205
9.06 2114
9.08 2578
9.1 2698
9.12 2457
9.14 2729
9.16 2462
9.18 1889
9.2 1944
9.22 2447
9.24 2702
9.26 3859
9.28 3047
9.3 4419
9.32 4246
9.34 4719
9.36 5031
9.38 6039
9.4 5811
9.42 6402
9.44 6818
9.46 7037
9.48 6678
9.5 6377
9.52 7089
9.54 5884
9.56 7030
9.58 6275
9.6 6006
9.62 6004
9.64 5099
9.66 4373
9.68 4403
9.7 3361
9.72 4260
9.74 4159
9.76 3064
9.78 2933
9.8 2497
9.82 2735
9.84 3934
9.86 2782
9.88 2748
9.9 3902
9.92 4535
9.94 2221
9.96 1685
9.98 2504
10 2566
10.02 2814
10.04 2651
10.06 3515
10.08 3067
10.1 2154
10.12 2270
10.14 1895
10.16 2272
10.18 2653
10.2 3601
10.22 3563
10.24 2348
10.26 2457
10.28 2713
10.3 3957
10.32 4189
10.34 5640
10.36 5097
10.38 6134
10.4 5110
10.42 5924
10.44 6603
10.46 5072
10.48 5750
10.5 7833
10.52 5930
10.54 5456
10.56 5776
10.58 5271
10.6 3885
10.62 3898
10.64 2683
10.66 3941
10.68 4653
10.7 5176
10.72 4796
10.74 8001
10.76 5056
10.78 4849
10.8 4374
10.82 2813
10.84 2796
10.86 4408
10.88 4235
10.9 3605
10.92 3505
10.94 3926
10.96 4754
10.98 4384
11 5038
11.02 6187
11.04 4409
11.06 4191
11.08 4758
11.1 4364
11.12 3443
11.14 3468
11.16 3752
11.18 2864
11.2 2721
11.22 2621
11.24 2345
11.26 1122
11.28 1158
11.3 1429
11.32 2350
11.34 3419
11.36 2992
11.38 3165
11.4 4608
11.42 5568
11.44 4579
11.46 5488
11.48 4373
11.5 5375
11.52 5948
11.54 5592
11.56 5521
11.58 5700
11.6 4734
11.62 6721
11.64 6147
11.66 7183
11.68 6926
11.7 7564
11.72 5627
11.74 4224
11.76 5072
11.78 4609
11.8 5045
11.82 5121
11.84 5576
11.86 3896
11.88 4690
11.9 3780
11.92 4603
11.94 3871
11.96 2447
11.98 3050
12 2705
12.02 3691
12.04 2644
12.06 2503
12.08 3090
12.1 2335
12.12 1659
12.14 2345
12.16 2362
12.18 2170
12.2 2414
12.22 3422
12.24 2478
12.26 2950
12.28 2358
12.3 2396
12.32 2377
12.34 2572
12.36 2500
12.38 3833
12.4 4834
12.42 4284
12.44 4402
12.46 4337
12.48 4895
12.5 4690
12.52 5665
12.54 5720
12.56 4895
12.58 5008
12.6 5692
12.62 7572
12.64 6715
12.66 7239
12.68 8050
12.7 6569
12.72 6496
12.74 6444
12.76 5101
12.78 3734
12.8 2981
12.82 3632
12.84 3607
12.86 3737
12.88 4031
12.9 6941
12.92 7634
12.94 8184
12.96 6092
12.98 6620
13 6632
13.02 6256
13.04 8082
13.06 6447
13.08 5973
13.1 6485
13.12 8327
13.14 6541
13.16 5955
13.18 6449
13.2 5042
13.22 5053
13.24 7446
13.26 4745
13.28 3542
13.3 5471
13.32 5239
13.34 5743
13.36 5165
13.38 6694
13.4 6397
13.42 6317
13.44 4439
13.46 6215
13.48 8164
13.5 8032
13.52 5897
13.54 6018
13.56 6320
13.58 6113
13.6 5616
13.62 5609
13.64 4797
13.66 4306
13.68 6315
13.7 8031
13.72 7267
13.74 6825
13.76 5288
13.78 5250
13.8 5750
13.82 6166
13.84 4775
13.86 4204
13.88 3842
13.9 4278
13.92 5054
13.94 5151
13.96 7531
13.98 7828
14 7135
14.02 4649
14.04 4928
14.06 5349
14.08 4403
14.1 4476
14.12 4465
14.14 6650
14.16 7124
14.18 7136
14.2 4694
14.22 4239
14.24 5481
14.26 4321
14.28 6161
14.3 7151
14.32 6355
14.34 5719
14.36 6831
14.38 6410
14.4 7453
14.42 7169
14.44 6922
14.46 7536
14.48 6711
14.5 7266
14.52 6306
14.54 6316
14.56 6386
14.58 8186
14.6 7077
14.62 5863
14.64 5743
14.66 4503
14.68 4598
14.7 4412
14.72 3565
14.74 3260
14.76 4913
14.78 4694
14.8 5665
14.82 4347
14.84 4744
14.86 5791
14.88 4413
14.9 3623
14.92 2433
14.94 2718
14.96 3039
14.98 4013
15 4314
15.02 3394
15.04 3980
15.06 3730
15.08 2733
15.1 4396
15.12 3492
15.14 3469
15.16 3916
15.18 5022
15.2 5376
15.22 5021
15.24 5741
15.26 4004
15.28 4964
15.3 4299
15.32 4693
15.34 6503
15.36 5849
15.38 6351
15.4 5873
15.42 7060
15.44 5679
15.46 5572
15.48 6069
15.5 6696
15.52 5418
15.54 4551
15.56 5035
15.58 4239
15.6 3727
15.62 3335
15.64 4525
15.66 6695
15.68 6243
15.7 4956
15.72 5650
15.74 5664
15.76 7751
15.78 8935
15.8 9145
15.82 9579
15.84 9950
15.86 10040
15.88 9734
15.9 7253
15.92 7073
15.94 7590
15.96 8488
15.98 7739
16 6752
16.02 9225
16.04 7569
16.06 6653
16.08 6784
16.1 7311
16.12 5876
16.14 5367
16.16 6569
16.18 5495
16.2 4269
16.22 6003
16.24 4743
16.26 2675
16.28 4059
16.3 4420
16.32 2431
16.34 3007
16.36 2699
16.38 2549
16.4 3228
16.42 3784
16.44 5096
16.46 4570
16.48 5360
16.5 4627
16.52 6358
16.54 4570
16.56 6210
16.58 6846
16.6 7476
16.62 5338
16.64 5801
16.66 4460
16.68 5648
16.7 4013
16.72 4711
16.74 6018
16.76 3638
16.78 4307
16.8 3967
16.8206 4227
16.8406 5323
16.8606 4801
16.8806 4602
16.9006 4887
16.9206 2908
16.9406 4039
16.9606 5306
16.9806 4443
17.0006 3723
17.0206 3085
17.0406 1734
17.0606 1830
17.0806 1675
17.1006 2987
17.1206 4262
17.1406 5345
17.1606 5695
17.1806 4857
17.2006 4801
17.2206 5281
17.2406 4870
17.2606 4503
17.2806 4733
17.3006 5838
17.3206 7640
17.3406 8328
17.3606 6539
17.3806 6960
17.4006 5776
17.4206 5331
17.4406 5440
17.4606 5211
17.4806 4016
17.5006 5338
17.5206 5449
17.5406 6170
17.5606 5587
17.5806 5006
17.6006 4331
17.6206 4732
17.6406 3429
17.6606 4726
17.6806 4743
17.7006 5756
17.7206 5562
17.7406 7826
17.7606 7511
17.7806 8806
17.8006 8697
17.8206 6744
17.8406 5609
17.8606 5543
17.8806 5835
17.9006 5625
17.9206 8049
17.9406 5771
17.9606 5337
17.9806 3788
18.0006 4755
18.0206 3455
18.0406 3833
18.0606 3944
18.0806 4083
18.1006 4778
18.1206 3528
18.1406 4354
18.1606 4193
18.1806 4852
18.2006 2461
18.2206 4634
18.2406 1827
18.2606 2495
18.2806 4924
18.3006 5172
18.3206 4311
18.3406 5267
18.3606 4094
18.3806 3913
18.4006 4005
18.4206 3678
18.4406 2343
18.4606 2533
18.4806 3528
18.5006 4455
18.5206 5536
18.5406 3310
18.5606 4527
18.5806 2051
18.6006 3015
18.6206 3860
18.6406 2964
18.6606 1898
18.6806 2165
18.7006 2705
18.7206 3715
18.7406 3226
18.7606 2929
18.7806 1475
18.8006 2214
18.8206 2914
18.8406 3359
18.8606 3419
18.8806 4041
18.9006 4107
18.9206 4407
18.9406 4142
18.9606 5411
18.9806 4903
19.0006 5645
19.0206 4774
19.0406 4427
19.0606 6841
19.0806 6864
19.1006 6454
19.1206 8108
19.1406 7492
19.1606 7700
19.1806 6085
19.2006 7574
19.2206 5556
19.2406 4972
19.2606 4427
19.2806 3662
19.3006 3055
19.3206 2408
19.3406 3094
19.3606 2243
19.3806 1174
19.4006 1536
19.4206 898
19.4406 1828
19.4606 3792
19.4806 5410
19.5006 6417
19.5206 8053
19.5406 6914
19.5606 4989
19.5806 3804
19.6006 4136
19.6206 4568
19.6406 4731
19.6606 5893
19.6806 5641
19.7006 7000
19.7206 9598
19.7406 8758
19.7606 9519
19.7806 9289
19.8006 8497
19.8206 9148
19.8406 8244
19.8606 6783
19.8806 6367
19.9006 6198
19.9206 4978
19.9406 5510
19.9606 3513
19.9806 3991
&
@target G1.S2
@type xy
0 0
0.02 0
0.04 0
0.06 0
0.08 0
0.1 0
0.12 0
0.14 0
0.16 0
0.18 4
0.2 0
0.22 0
0.24 0
0.26 0
0.28 0
0.3 0
0.32 6
0.34 0
0.36 2808
0.38 5753
0.4 5721
0.42 5137
0.44 6399
0.46 6106
0.48 5466
0.5 6455
0.52 6401
0.54 6189
0.56 5500
0.58 4901
0.6 5797
0.62 6718
0.64 4042
0.66 4350
0.68 4724
0.7 6568
0.72 6042
0.74 5852
0.76 6647
0.78 6321
0.8 5248
0.82 5524
0.84 6167
0.86 6699
0.88 5131
0.9 5840
0.92 5678
0.94 6748
0.96 6393
0.98 5660
1 5339
1.02 6142
1.04 6416
1.06 5817
1.08 6611
1.1 7944
1.12 7163
1.14 8111
1.16 6900
1.18 4673
1.2 5836
1.22 5003
1.24 7731
1.26 5464
1.28 5650
1.3 5477
1.32 6710
1.34 5162
1.36 6573
1.38 5187
1.4 4690
1.42 5052
1.44 4912
1.46 5621
1.48 6060
1.5 4836
1.52 5412
1.54 6259
1.56 6006
1.58 7763
1.6 8646
1.62 5875
1.64 6304
1.66 8276
1.68 8736
1.7 9432
1.72 7796
1.74 6499
1.76 7048
1.78 7173
1.8 7931
1.82 8232
1.84 8444
1.86 6182
1.88 6802
1.9 7757
1.92 7612
1.94 8642
1.96 7922
1.98 7384
2 8472
2.02 6342
2.04 7918
2.06 8187
2.08 6749
2.1 7252
2.12 6477
2.14 7116
2.16 9290
2.18 8367
2.2 8049
2.22 6743
2.24 9332
2.26 7727
2.28 7564
2.3 8638
2.32 7668
2.34 7546
2.36 6416
2.38 7224
2.4 7029
2.42 6325
2.44 7630
2.46 6542
2.48 5932
2.5 5986
2.52 6725
2.54 8578
2.56 8172
2.58 8136
2.6 7991
2.62 7440
2.64 5706
2.66 7363
2.68 6519
2.7 6490
2.72 7643
2.74 8556
2.76 7024
2.78 7836
2.8 8588
2.82 10256
2.84 8078
2.86 8903
2.88 8214
2.9 8433
2.92 7928
2.94 7841
2.96 9610
2.98 8605
3 8430
3.02 8061
3.04 6255
3.06 6269
3.08 5922
3.1 6639
3.12 6436
3.14 6597
3.16 6250
3.18 8021
3.2 6479
3.22 7673
3.24 7830
3.26 8165
3.28 6905
3.3 8896
3.32 8854
3.34 8840
3.36 8172
3.38 7779
3.4 8442
3.42 9597
3.44 8555
3.46 8839
3.48 9691
3.5 8517
3.52 6512
3.54 5762
3.56 5824
3.58 7607
3.6 5616
3.62 6266
3.64 5609
3.66 6873
3.68 6803
3.7 8191
3.72 8006
3.74 7125
3.76 5087
3.78 7034
3.8 6622
3.82 6123
3.84 7739
3.86 6232
3.88 7487
3.9 8017
3.92 5941
3.94 5483
3.96 5222
3.98 3382
4 5432
4.02 6742
4.04 7153
4.06 6457
4.08 7535
4.1 7937
4.12 8110
4.14 7153
4.16 6541
4.18 6075
4.2 7223
4.22 7041
4.24 6023
4.26 6689
4.28 6754
4.3 4733
4.32 6495
4.34 6224
4.36 6375
4.38 8385
4.4 7452
4.42 7609
4.44 7489
4.46 6690
4.48 7011
4.5 6436
4.52 6000
4.54 5569
4.56 7162
4.58 6121
4.6 7453
4.62 7814
4.64 6908
4.66 5636
4.68 5718
4.7 6541
4.72 7268
4.74 5846
4.76 6250
4.78 6452
4.8 6784
4.82 6556
4.84 5949
4.86 7554
4.88 8112
4.9 9225
4.92 8549
4.94 8184
4.96 8116
4.98 8179
5 7192
5.02 8014
5.04 9132
5.06 8288
5.08 8730
5.1 7173
5.12 8716
5.14 8391
5.16 8214
5.18 8690
5.2 7605
5.22 7985
5.24 6548
5.26 7182
5.28 7696
5.3 8522
5.32 8045
5.34 8250
5.36 7442
5.38 7012
5.4 7917
5.42 7376
5.44 8762
5.46 8355
5.48 7112
5.5 6477
5.52 6534
5.54 6485
5.56 6779
5.58 7117
5.6 5662
5.62 7426
5.64 9168
5.66 6587
5.68 6698
5.7 6576
5.72 5352
5.74 6004
5.76 7140
5.78 8625
5.8 8248
5.82 8048
5.84 6171
5.86 5376
5.88 6317
5.9 7411
5.92 5820
5.94 6075
5.96 7993
5.98 7194
6 7729
6.02 7442
6.04 7129
6.06 8506
6.08 8056
6.1 8062
6.12 7765
6.14 7752
6.16 6717
6.18 6113
6.2 7014
6.22 8550
6.24 8338
6.26 8406
6.28 8425
6.3 8583
6.32 7612
6.34 6800
6.36 7235
6.38 7464
6.4 5247
6.42 7158
6.44 6635
6.46 6338
6.48 6395
6.5 7860
6.52 7288
6.54 8152
6.56 7504
6.58 7485
6.6 7667
6.62 8088
6.64 6878
6.66 7417
6.68 7931
6.7 9276
6.72 7896
6.74 8274
6.76 7473
6.78 7418
6.8 8557
6.82 7914
6.84 8134
6.86 7099
6.88 8083
6.9 7690
6.92 8482
6.94 8228
6.96 7853
6.98 7213
7 7580
7.02 8034
7.04 6410
7.06 7691
7.08 7883
7.1 7420
7.12 8253
7.14 9139
7.16 9955
7.18 7490
7.2 8826
7.22 9387
7.24 8820
7.26 7125
7.28 5931
7.3 6359
7.32 8878
7.34 8433
7.36 7633
7.38 7556
7.4 7385
7.42 6403
7.44 7295
7.46 7862
7.48 8741
7.5 7949
7.52 8830
7.54 6544
7.56 6461
7.58 6977
7.6 7575
7.62 7314
7.64 8528
7.66 5947
7.68 8441
7.7 6481
7.72 7189
7.74 5504
7.76 7260
7.78 8190
7.8 6210
7.82 7253
7.84 5513
7.86 6158
7.88 6257
7.9 6046
7.92 6874
7.94 6336
7.96 5995
7.98 6931
8 5220
8.02 7149
8.04 6941
8.06 6934
8.08 7551
8.1 7093
8.12 6878
8.14 6132
8.16 5481
8.18 5570
8.2 7996
8.22 7628
8.24 7110
8.26 6858
8.28 7554
8.3 6192
8.32 7760
8.34 6026
8.36 8882
8.38 8217
8.4 6898
8.42 6634
8.44 6492
8.46 6304
8.48 6339
8.5 8213
8.52 8786
8.54 7252
8.56 8432
8.58 6966
8.6 7455
8.62 5220
8.64 6949
8.66 7020
8.68 5510
8.7 7936
8.72 6800
8.74 5969
8.76 6110
8.78 7231
8.8 6288
8.82 7445
8.84 7466
8.86 7983
8.88 8189
8.9 6907
8.92 7735
8.94 7814
8.96 7830
8.98 8652
9 8762
9.02 7786
9.04 7408
9.06 8512
9.08 7909
9.1 6567
9.12 7000
9.14 6559
9.16 7437
9.18 7085
9.2 7661
9.22 7237
9.24 7385
9.26 8521
9.28 9385
9.3 6194
9.32 5576
9.34 5853
9.36 5839
9.38 4538
9.4 6099
9.42 6072
9.44 5264
9.46 5247
9.48 6518
9.5 8323
9.52 7672
9.54 6590
9.56 7690
9.58 7753
9.6 7317
9.62 7611
9.64 9046
9.66 7848
9.68 8580
9.7 8880
9.72 8809
9.74 9648
9.76 9511
9.78 8983
9.8 9205
9.82 9058
9.84 8510
9.86 8490
9.88 7503
9.9 7365
9.92 8109
9.94 8947
9.96 7723
9.98 8815
10 10026
10.02 10438
10.04 9842
10.06 9175
10.08 8622
10.1 7630
10.12 8829
10.14 6547
10.16 7112
10.18 8612
10.2 8205
10.22 9019
10.24 9969
10.26 9228
10.28 9065
10.3 7005
10.32 6247
10.34 8542
10.36 9385
10.38 7683
10.4 7380
10.42 7254
10.44 7788
10.46 8071
10.48 10462
10.5 8996
10.52 8877
10.54 9270
10.56 7028
10.58 8654
10.6 9436
10.62 8393
10.64 7734
10.66 7889
10.68 8982
10.7 7803
10.72 9033
10.74 8892
10.76 8579
10.78 8370
10.8 8210
10.82 8424
10.84 7933
10.86 8676
10.88 9043
10.9 7814
10.92 8557
10.94 8706
10.96 8553
10.98 8496
11 7290
11.02 9178
11.04 7611
11.06 6710
11.08 7486
11.1 7821
11.12 10228
11.14 8104
11.16 7189
11.18 7062
11.2 7736
11.22 7745
11.24 7879
11.26 5880
11.28 8024
11.3 8061
11.32 8182
11.34 7054
11.36 7366
11.38 7039
11.4 7855
11.42 8915
11.44 7460
11.46 8427
11.48 7283
11.5 6608
11.52 5880
11.54 6135
11.56 7789
11.58 5641
11.6 6626
11.62 7743
11.64 7325
11.66 6407
11.68 5968
11.7 6113
11.72 5420
11.74 6361
11.76 7108
11.78 7899
11.8 6755
11.82 7223
11.84 6858
11.86 6377
11.88 5220
11.9 5988
11.92 5846
11.94 5874
11.96 6095
11.98 4822
12 4119
12.02 7072
12.04 6540
12.06 4767
12.08 4736
12.1 6785
12.12 6732
12.14 7075
12.16 4878
12.18 6106
12.2 7782
12.22 5868
12.24 5023
12.26 6377
12.28 7137
12.3 7295
12.32 7626
12.34 7015
12.36 7283
12.38 6874
12.4 8603
12.42 7679
12.44 7757
12.46 8789
12.48 7127
12.5 8452
12.52 8462
12.54 8248
12.56 7617
12.58 7714
12.6 8935
12.62 7402
12.64 8879
12.66 6669
12.68 6180
12.7 5968
12.72 7545
12.74 7581
12.76 7920
12.78 7129
12.8 8267
12.82 8850
12.84 7708
12.86 8100
12.88 8035
12.9 8772
12.92 7619
12.94 8073
12.96 7729
12.98 8577
13 7078
13.02 6125
13.04 6544
13.06 6993
13.08 8627
13.1 7797
13.12 7409
13.14 6659
13.16 7388
13.18 8255
13.2 7811
13.22 7427
13.24 7614
13.26 7828
13.28 8042
13.3 6604
13.32 7303
13.34 8298
13.36 7283
13.38 8433
13.4 8290
13.42 10070
13.44 8956
13.46 9390
13.48 7916
13.5 8098
13.52 7625
13.54 6671
13.56 6826
13.58 6825
13.6 6600
13.62 7860
13.64 8027
13.66 8833
13.68 7543
13.7 9078
13.72 9389
13.74 8047
13.76 10053
13.78 8660
13.8 8010
13.82 7360
13.84 7109
13.86 6572
13.88 9128
13.9 8272
13.92 6394
13.94 6979
13.96 7569
13.98 6205
14 5485
14.02 5923
14.04 5701
14.06 6187
14.08 6047
14.1 6280
14.12 6966
14.14 7691
14.16 5380
14.18 6626
14.2 5784
14.22 6293
14.24 6938
14.26 5620
14.28 6522
14.3 8597
14.32 8333
14.34 8169
14.36 8406
14.38 7711
14.4 9461
14.42 8662
14.44 9289
14.46 8576
14.48 8166
14.5 7300
14.52 6951
14.54 7016
14.56 5720
14.58 4368
14.6 8129
14.62 5072
14.64 6129
14.66 6824
14.68 7062
14.7 7375
14.72 6640
14.74 6328
14.76 6093
14.78 6399
14.8 5467
14.82 6147
14.84 6838
14.86 6187
14.88 7866
14.9 7549
14.92 8087
14.94 5941
14.96 6267
14.98 7161
15 6333
15.02 6777
15.04 7504
15.06 5586
15.08 6198
15.1 6251
15.12 8058
15.14 7598
15.16 7630
15.18 6552
15.2 6546
15.22 6915
15.24 6672
15.26 8522
15.28 8603
15.3 6395
15.32 7609
15.34 7010
15.36 6699
15.38 7302
15.4 7370
15.42 6672
15.44 7705
15.46 8729
15.48 8772
15.5 6862
15.52 8968
15.54 8353
15.56 8519
15.58 7941
15.6 6306
15.62 7362
15.64 8179
15.66 6956
15.68 7382
15.7 8008
15.72 8843
15.74 8513
15.76 8915
15.78 8053
15.8 8551
15.82 6458
15.84 6804
15.86 7140
15.88 5941
15.9 9048
15.92 8880
15.94 7595
15.96 8525
15.98 8147
16 7883
16.02 6760
16.04 5947
16.06 7078
16.08 7667
16.1 8806
16.12 7489
16.14 8471
16.16 6887
16.18 8433
16.2 8331
16.22 7962
16.24 8254
16.26 6380
16.28 6394
16.3 7013
16.32 7824
16.34 8213
16.36 8327
16.38 6863
16.4 6938
16.42 7369
16.44 8966
16.46 7884
16.48 7483
16.5 8128
16.52 6430
16.54 7893
16.56 8519
16.58 8150
16.6 7689
16.62 7505
16.64 7139
16.66 6653
16.68 7246
16.7 6919
16.72 8001
16.74 6709
16.76 7993
16.78 8811
16.8 8057
16.8206 8682
16.8406 8055
16.8606 6584
16.8806 6198
16.9006 8921
16.9206 8211
16.9406 7797
16.9606 7059
16.9806 7612
17.0006 8167
17.0206 6540
17.0406 8008
17.0606 7297
17.0806 6644
17.1006 6137
17.1206 5946
17.1406 7955
17.1606 8244
17.1806 7681
17.2006 8759
17.2206 7110
17.2406 7129
17.2606 7009
17.2806 7843
17.3006 7740
17.3206 6776
17.3406 6735
17.3606 7148
17.3806 6522
17.4006 6413
17.4206 7740
17.4406 8322
17.4606 7526
17.4806 8543
17.5006 8258
17.5206 9685
17.5406 7667
17.5606 8526
17.5806 8488
17.6006 8246
17.6206 6968
17.6406 6081
17.6606 5800
17.6806 7426
17.7006 6716
17.7206 7502
17.7406 7473
17.7606 8089
17.7806 8589
17.8006 7245
17.8206 5819
17.8406 7781
17.8606 8985
17.8806 8338
17.9006 7884
17.9206 7735
17.9406 6514
17.9606 8191
17.9806 7305
18.0006 5628
18.0206 8209
18.0406 9361
18.0606 6529
18.0806 7214
18.1006 6538
18.1206 7067
18.1406 7146
18.1606 8962
18.1806 6550
18.2006 8121
18.2206 7135
18.2406 8375
18.2606 7905
18.2806 7352
18.3006 7812
18.3206 8793
18.3406 6140
18.3606 8808
18.3806 7360
18.4006 7734
18.4206 6468
18.4406 7396
18.4606 8031
18.4806 7520
18.5006 8366
18.5206 8695
18.5406 7098
18.5606 6944
18.5806 5756
18.6006 6853
18.6206 6934
18.6406 8235
18.6606 8045
18.6806 7921
18.7006 6706
18.7206 7044
18.7406 5823
18.7606 4893
18.7806 5683
18.8006 6871
18.8206 6542
18.8406 7276
18.8606 6504
18.8806 7905
18.9006 8688
18.9206 8304
18.9406 6576
18.9606 8772
18.9806 8696
19.0006 8059
19.0206 8026
19.0406 7621
19.0606 7714
19.0806 8697
19.1006 7032
19.1206 6244
19.1406 6752
19.1606 7370
19.1806 6540
19.2006 7206
19.2206 6385
19.2406 6642
19.2606 5048
19.2806 5844
19.3006 6457
19.3206 7547
19.3406 6231
19.3606 6414
19.3806 7347
19.4006 6582
19.4206 7673
19.4406 7222
19.4606 7064
19.4806 6258
19.5006 5995
19.5206 5004
19.5406 7249
19.5606 6970
19.5806 6861
19.6006 6322
19.6206 5699
19.6406 6080
19.6606 6369
19.6806 7870
19.7006 8467
19.7206 7260
19.7406 6391
19.7606 7574
19.7806 6872
19.8006 6750
19.8206 7664
19.8406 7223
19.8606 7092
19.8806 6386
19.9006 8936
19.9206 6829
19.9406 5557
19.9606 5935
19.9806 6445
&
@target G2.S0
@type xy
1 0.630654
2 0.71353
3 0.439374
4 0.504058
5 0.500025
6 0.442803
7 0.450389
8 0.569254
9 0.549864
10 0.65395
11 0.459483
12 0.452603
13 0.45445
14 0.459946
15 0.434339
16 0.454368
17 0.45511
18 0.449222
19 0.443086
20 0.423733
21 0.445674
22 0.44886
23 0.44334
24 0.440597
25 0.446038
26 0.453349
27 0.871636
28 1.19713
29 0.87033
30 0.935601
31 0.871579
32 0.887031
33 0.821066
34 1.04049
35 0.873356
36 0.826937
37 0.49925
38 0.475027
39 0.472308
40 0.450999
41 0.448386
42 0.478879
43 0.476367
44 0.487108
45 0.429069
46 0.515194
47 0.446234
48 0.532118
49 0.458394
50 0.687859
51 0.439033
52 0.446934
53 0.797198
54 1.00327
55 0.853815
56 1.15187
57 1.0495
58 1.10763
59 0.892035
60 1.21512
61 1.05883
62 0.82494
63 0.469548
64 0.531649
65 0.47281
66 0.451608
67 0.439943
68 0.527684
69 0.440596
70 0.493482
71 0.436893
72 0.599542
73 0.443678
74 0.607166
75 0.447242
76 0.70806
77 0.444606
78 0.445645
79 0.513347
80 0.888059
81 0.48839
82 0.693074
83 0.62426
84 0.748916
85 0.474369
86 0.893434
87 0.815813
88 0.8273
89 0.466958
90 0.465644
91 0.462223
92 0.452024
93 0.436807
94 0.532283
95 0.46141
96 0.517445
97 0.451802
98 0.593085
99 0.448247
100 0.463627
101 0.441305
102 0.615406
103 0.438777
104 0.455549
105 0.45522
106 0.502518
107 0.440624
108 0.43755
109 0.442775
110 0.455494
111 0.445281
112 0.481067
113 0.46653
114 0.501747
115 0.463735
116 0.441163
117 0.464138
118 0.449055
119 0.425793
120 0.44272
121 0.452051
122 0.452382
123 0.455521
124 0.448776
125 0.457248
126 0.463924
127 0.445028
128 0.455028
129 0.444128
130 0.437207
&
@target G2.S1
@type xy
1 0.666427
2 0.696096
3 0.451885
4 0.505692
5 0.466395
6 0.474052
7 0.464058
8 0.591735
9 0.572931
10 0.703793
11 0.485026
12 0.448776
13 0.470983
14 0.456399
15 0.445225
16 0.455412
17 0.463519
18 0.439345
19 0.44105
20 0.450111
21 0.467039
22 0.451691
23 0.448247
24 0.43652
25 0.448498
26 0.447381
27 0.922306
28 1.08206
29 0.913715
30 0.94946
31 0.87587
32 0.907
33 0.9114
34 1.06509
35 0.833801
36 0.875871
37 0.518001
38 0.530142
39 0.474841
40 0.45489
41 0.449472
42 0.740676
43 0.493406
44 0.495202
45 0.455686
46 0.51817
47 0.442408
48 0.503711
49 0.452493
50 0.638866
51 0.439858
52 0.465967
53 0.816456
54 0.873341
55 0.872869
56 1.16238
57 0.961275
58 1.05256
59 0.870876
60 1.16328
61 1.15149
62 0.8862
63 0.478827
64 0.662891
65 0.510954
66 0.464031
67 0.457029
68 0.813956
69 0.472467
70 0.521393
71 0.45379
72 0.611576
73 0.476157
74 0.571511
75 0.44713
76 0.722271
77 0.460652
78 0.457739
79 0.481301
80 0.618446
81 0.521464
82 0.639394
83 0.565353
84 0.752412
85 0.446347
86 0.857511
87 0.829774
88 0.843475
89 0.485335
90 0.458993
91 0.491019
92 0.454835
93 0.463169
94 0.682001
95 0.453266
96 0.508282
97 0.45478
98 0.55527
99 0.451968
100 0.460435
101 0.448665
102 0.647979
103 0.454972
104 0.449945
105 0.438691
106 0.475657
107 0.44
108 0.436979
109 0.45752
110 0.464893
111 0.4505
112 0.500125
113 0.457411
114 0.47786
115 0.462223
116 0.431074
117 0.473313
118 0.455851
119 0.443227
120 0.445701
121 0.466181
122 0.44365
123 0.455658
124 0.446626
125 0.440511
126 0.4539
127 0.444775
128 0.450472
129 0.445365
130 0.447046
&
@target G2.S2
@type xy
1 1.08777
2 1.50998
3 0.854693
4 1.4241
5 1.22953
6 1.30284
7 1.17899
8 1.64037
9 1.64334
10 1.73114
11 1.22868
12 0.894218
13 0.930712
14 0.571489
15 0.45158
16 0.444803
17 0.52664
18 0.443001
19 0.489719
20 0.457083
21 0.448247
22 0.437636
23 0.476314
24 0.458639
25 0.456865
26 0.640254
27 1.52543
28 1.61015
29 0.879517
30 1.39904
31 1.25071
32 1.46945
33 1.22112
34 1.70096
35 1.47777
36 1.65143
37 1.39071
38 1.10668
39 0.784395
40 0.478644
41 0.439403
42 0.452382
43 0.437321
44 0.463114
45 0.449333
46 0.493635
47 0.434885
48 0.531624
49 0.450861
50 0.753674
51 0.457849
52 0.590932
53 1.05193
54 1.52703
55 0.85853
56 1.37318
57 1.24497
58 1.55118
59 1.20346
60 1.70316
61 1.60079
62 1.6619
63 1.25575
64 1.12048
65 0.787813
66 0.516624
67 0.441192
68 0.437636
69 0.427698
70 0.457657
71 0.447744
72 0.546009
73 0.443453
74 0.528418
75 0.443086
76 0.719583
77 0.440596
78 0.645233
79 0.94369
80 1.20712
81 0.693993
82 1.08591
83 1.14923
84 1.34911
85 1.19024
86 1.66695
87 1.56331
88 1.71012
89 1.23953
90 1.10873
91 0.898902
92 0.716293
93 0.433273
94 0.461357
95 0.43281
96 0.495833
97 0.445281
98 0.48052
99 0.450056
100 0.452714
101 0.435259
102 0.656087
103 0.451387
104 0.626757
105 0.527683
106 1.01496
107 0.462087
108 0.458531
109 0.826726
110 1.00065
111 0.904848
112 1.38862
113 1.20352
114 1.43727
115 1.17129
116 0.686495
117 0.832856
118 0.495933
119 0.455851
120 0.434971
121 0.450249
122 0.449027
123 0.55886
124 0.450028
125 0.442352
126 0.449472
127 0.441899
128 0.472916
129 0.449723
130 0.608872
&
