# Supplementary material for: Data showing the lipid conformations and membrane binding behaviors of beta-amyloid fibrils in phase-separated cholesterol-enriched lipid domains with and without glycolipid and oxidized cholesterol from coarse-grained molecular dynamics simulations
Source: Data Brief. 2020 Apr 19;30:105496. doi: 10.1016/j.dib.2020.105496 (PMC7186522; doi:10.1016/j.dib.2020.105496)
Supplement: Supplementary file 1 [file mmc1.zip › Supplementary-Data/S17-21/Figure-S18/Figure-S18C-C1-ABCD-3.agr]

# Grace project file
#
@version 50125
@page size 792, 612
@page scroll 5%
@page inout 5%
@link page off
@map font 0 to "Times-Roman", "Times-Roman"
@map font 1 to "Times-Italic", "Times-Italic"
@map font 2 to "Times-Bold", "Times-Bold"
@map font 3 to "Times-BoldItalic", "Times-BoldItalic"
@map font 4 to "Helvetica", "Helvetica"
@map font 5 to "Helvetica-Oblique", "Helvetica-Oblique"
@map font 6 to "Helvetica-Bold", "Helvetica-Bold"
@map font 7 to "Helvetica-BoldOblique", "Helvetica-BoldOblique"
@map font 8 to "Courier", "Courier"
@map font 9 to "Courier-Oblique", "Courier-Oblique"
@map font 10 to "Courier-Bold", "Courier-Bold"
@map font 11 to "Courier-BoldOblique", "Courier-BoldOblique"
@map font 12 to "Symbol", "Symbol"
@map font 13 to "ZapfDingbats", "ZapfDingbats"
@map color 0 to (255, 255, 255), "white"
@map color 1 to (0, 0, 0), "black"
@map color 2 to (255, 0, 0), "red"
@map color 3 to (0, 255, 0), "green"
@map color 4 to (0, 0, 255), "blue"
@map color 5 to (255, 255, 0), "yellow"
@map color 6 to (188, 143, 143), "brown"
@map color 7 to (220, 220, 220), "grey"
@map color 8 to (148, 0, 211), "violet"
@map color 9 to (0, 255, 255), "cyan"
@map color 10 to (255, 0, 255), "magenta"
@map color 11 to (255, 165, 0), "orange"
@map color 12 to (114, 33, 188), "indigo"
@map color 13 to (103, 7, 72), "maroon"
@map color 14 to (64, 224, 208), "turquoise"
@map color 15 to (0, 139, 0), "green4"
@reference date 0
@date wrap off
@date wrap year 1950
@default linewidth 1.0
@default linestyle 1
@default color 1
@default pattern 1
@default font 0
@default char size 1.000000
@default symbol size 1.000000
@default sformat "%.8g"
@background color 0
@page background fill on
@timestamp off
@timestamp 0.03, 0.03
@timestamp color 1
@timestamp rot 0
@timestamp font 0
@timestamp char size 1.000000
@timestamp def "Tue Dec 12 14:23:17 2017"
@r0 off
@link r0 to g0
@r0 type above
@r0 linestyle 1
@r0 linewidth 1.0
@r0 color 1
@r0 line 0, 0, 0, 0
@r1 off
@link r1 to g0
@r1 type above
@r1 linestyle 1
@r1 linewidth 1.0
@r1 color 1
@r1 line 0, 0, 0, 0
@r2 off
@link r2 to g0
@r2 type above
@r2 linestyle 1
@r2 linewidth 1.0
@r2 color 1
@r2 line 0, 0, 0, 0
@r3 off
@link r3 to g0
@r3 type above
@r3 linestyle 1
@r3 linewidth 1.0
@r3 color 1
@r3 line 0, 0, 0, 0
@r4 off
@link r4 to g0
@r4 type above
@r4 linestyle 1
@r4 linewidth 1.0
@r4 color 1
@r4 line 0, 0, 0, 0
@g0 on
@g0 hidden false
@g0 type XY
@g0 stacked false
@g0 bar hgap 0.000000
@g0 fixedpoint off
@g0 fixedpoint type 0
@g0 fixedpoint xy 0.000000, 0.000000
@g0 fixedpoint format general general
@g0 fixedpoint prec 6, 6
@with g0
@    world 0, 0, 20, 6
@    stack world 0, 0, 0, 0
@    znorm 1
@    view 0.100000, 0.720000, 0.800000, 0.950000
@    title ""
@    title font 0
@    title size 1.500000
@    title color 1
@    subtitle ""
@    subtitle font 0
@    subtitle size 1.000000
@    subtitle color 1
@    xaxes scale Normal
@    yaxes scale Normal
@    xaxes invert off
@    yaxes invert off
@    xaxis  on
@    xaxis  type zero false
@    xaxis  offset 0.000000 , 0.000000
@    xaxis  bar on
@    xaxis  bar color 1
@    xaxis  bar linestyle 1
@    xaxis  bar linewidth 1.0
@    xaxis  label "Time (\xm\0s)"
@    xaxis  label layout para
@    xaxis  label place auto
@    xaxis  label char size 0.900000
@    xaxis  label font 0
@    xaxis  label color 1
@    xaxis  label place normal
@    xaxis  tick on
@    xaxis  tick major 5
@    xaxis  tick minor ticks 4
@    xaxis  tick default 6
@    xaxis  tick place rounded true
@    xaxis  tick in
@    xaxis  tick major size 1.000000
@    xaxis  tick major color 1
@    xaxis  tick major linewidth 1.0
@    xaxis  tick major linestyle 1
@    xaxis  tick major grid off
@    xaxis  tick minor color 1
@    xaxis  tick minor linewidth 1.0
@    xaxis  tick minor linestyle 1
@    xaxis  tick minor grid off
@    xaxis  tick minor size 0.500000
@    xaxis  ticklabel on
@    xaxis  ticklabel format general
@    xaxis  ticklabel prec 5
@    xaxis  ticklabel formula ""
@    xaxis  ticklabel append ""
@    xaxis  ticklabel prepend ""
@    xaxis  ticklabel angle 0
@    xaxis  ticklabel skip 0
@    xaxis  ticklabel stagger 0
@    xaxis  ticklabel place normal
@    xaxis  ticklabel offset auto
@    xaxis  ticklabel offset 0.000000 , 0.010000
@    xaxis  ticklabel start type auto
@    xaxis  ticklabel start 0.000000
@    xaxis  ticklabel stop type auto
@    xaxis  ticklabel stop 0.000000
@    xaxis  ticklabel char size 0.800000
@    xaxis  ticklabel font 0
@    xaxis  ticklabel color 1
@    xaxis  tick place both
@    xaxis  tick spec type none
@    yaxis  on
@    yaxis  type zero false
@    yaxis  offset 0.000000 , 0.000000
@    yaxis  bar on
@    yaxis  bar color 1
@    yaxis  bar linestyle 1
@    yaxis  bar linewidth 1.0
@    yaxis  label "Minimum  Distance (nm)"
@    yaxis  label layout para
@    yaxis  label place auto
@    yaxis  label char size 0.900000
@    yaxis  label font 0
@    yaxis  label color 1
@    yaxis  label place normal
@    yaxis  tick on
@    yaxis  tick major 1
@    yaxis  tick minor ticks 1
@    yaxis  tick default 6
@    yaxis  tick place rounded true
@    yaxis  tick in
@    yaxis  tick major size 1.000000
@    yaxis  tick major color 1
@    yaxis  tick major linewidth 1.0
@    yaxis  tick major linestyle 1
@    yaxis  tick major grid off
@    yaxis  tick minor color 1
@    yaxis  tick minor linewidth 1.0
@    yaxis  tick minor linestyle 1
@    yaxis  tick minor grid off
@    yaxis  tick minor size 0.500000
@    yaxis  ticklabel on
@    yaxis  ticklabel format general
@    yaxis  ticklabel prec 5
@    yaxis  ticklabel formula ""
@    yaxis  ticklabel append ""
@    yaxis  ticklabel prepend ""
@    yaxis  ticklabel angle 0
@    yaxis  ticklabel skip 0
@    yaxis  ticklabel stagger 0
@    yaxis  ticklabel place normal
@    yaxis  ticklabel offset auto
@    yaxis  ticklabel offset 0.000000 , 0.010000
@    yaxis  ticklabel start type auto
@    yaxis  ticklabel start 0.000000
@    yaxis  ticklabel stop type auto
@    yaxis  ticklabel stop 0.000000
@    yaxis  ticklabel char size 0.800000
@    yaxis  ticklabel font 0
@    yaxis  ticklabel color 1
@    yaxis  tick place both
@    yaxis  tick spec type none
@    altxaxis  off
@    altyaxis  off
@    legend on
@    legend loctype view
@    legend 0.82, 0.93
@    legend box color 1
@    legend box pattern 0
@    legend box linewidth 1.0
@    legend box linestyle 0
@    legend box fill color 0
@    legend box fill pattern 0
@    legend font 0
@    legend char size 1.000000
@    legend color 1
@    legend length 2
@    legend vgap 1
@    legend hgap 1
@    legend invert false
@    frame type 0
@    frame linestyle 1
@    frame linewidth 1.0
@    frame color 1
@    frame pattern 1
@    frame background color 0
@    frame background pattern 0
@    s0 hidden false
@    s0 type xy
@    s0 symbol 0
@    s0 symbol size 1.000000
@    s0 symbol color 3
@    s0 symbol pattern 1
@    s0 symbol fill color 3
@    s0 symbol fill pattern 0
@    s0 symbol linewidth 1.0
@    s0 symbol linestyle 1
@    s0 symbol char 65
@    s0 symbol char font 0
@    s0 symbol skip 0
@    s0 line type 1
@    s0 line linestyle 1
@    s0 line linewidth 1.0
@    s0 line color 3
@    s0 line pattern 1
@    s0 baseline type 0
@    s0 baseline off
@    s0 dropline off
@    s0 fill type 0
@    s0 fill rule 0
@    s0 fill color 3
@    s0 fill pattern 1
@    s0 avalue off
@    s0 avalue type 2
@    s0 avalue char size 1.000000
@    s0 avalue font 0
@    s0 avalue color 1
@    s0 avalue rot 0
@    s0 avalue format general
@    s0 avalue prec 3
@    s0 avalue prepend ""
@    s0 avalue append ""
@    s0 avalue offset 0.000000 , 0.000000
@    s0 errorbar on
@    s0 errorbar place both
@    s0 errorbar color 3
@    s0 errorbar pattern 1
@    s0 errorbar size 1.000000
@    s0 errorbar linewidth 1.0
@    s0 errorbar linestyle 1
@    s0 errorbar riser linewidth 1.0
@    s0 errorbar riser linestyle 1
@    s0 errorbar riser clip off
@    s0 errorbar riser clip length 0.100000
@    s0 comment "/Users/KCheng/Desktop/cg_small_water_run/md-run-lonestar/namchi-04-26-2014/g-mind/1md-1.0nm-results/DPP-mind-.xvg"
@    s0 legend  "Protein-DPPC"
@    s1 hidden false
@    s1 type xy
@    s1 symbol 0
@    s1 symbol size 1.000000
@    s1 symbol color 11
@    s1 symbol pattern 1
@    s1 symbol fill color 11
@    s1 symbol fill pattern 0
@    s1 symbol linewidth 1.0
@    s1 symbol linestyle 1
@    s1 symbol char 65
@    s1 symbol char font 0
@    s1 symbol skip 0
@    s1 line type 1
@    s1 line linestyle 1
@    s1 line linewidth 1.0
@    s1 line color 11
@    s1 line pattern 1
@    s1 baseline type 0
@    s1 baseline off
@    s1 dropline off
@    s1 fill type 0
@    s1 fill rule 0
@    s1 fill color 11
@    s1 fill pattern 1
@    s1 avalue off
@    s1 avalue type 2
@    s1 avalue char size 1.000000
@    s1 avalue font 0
@    s1 avalue color 1
@    s1 avalue rot 0
@    s1 avalue format general
@    s1 avalue prec 3
@    s1 avalue prepend ""
@    s1 avalue append ""
@    s1 avalue offset 0.000000 , 0.000000
@    s1 errorbar on
@    s1 errorbar place both
@    s1 errorbar color 11
@    s1 errorbar pattern 1
@    s1 errorbar size 1.000000
@    s1 errorbar linewidth 1.0
@    s1 errorbar linestyle 1
@    s1 errorbar riser linewidth 1.0
@    s1 errorbar riser linestyle 1
@    s1 errorbar riser clip off
@    s1 errorbar riser clip length 0.100000
@    s1 comment "/Users/KCheng/Desktop/cg_small_water_run/md-run-lonestar/namchi-04-26-2014/g-mind/1md-1.0nm-results/DUP-mind-.xvg"
@    s1 legend  "Protein-DUPC"
@    s2 hidden false
@    s2 type xy
@    s2 symbol 0
@    s2 symbol size 1.000000
@    s2 symbol color 1
@    s2 symbol pattern 1
@    s2 symbol fill color 1
@    s2 symbol fill pattern 0
@    s2 symbol linewidth 1.0
@    s2 symbol linestyle 1
@    s2 symbol char 65
@    s2 symbol char font 0
@    s2 symbol skip 0
@    s2 line type 1
@    s2 line linestyle 1
@    s2 line linewidth 1.0
@    s2 line color 1
@    s2 line pattern 1
@    s2 baseline type 0
@    s2 baseline off
@    s2 dropline off
@    s2 fill type 0
@    s2 fill rule 0
@    s2 fill color 1
@    s2 fill pattern 1
@    s2 avalue off
@    s2 avalue type 2
@    s2 avalue char size 1.000000
@    s2 avalue font 0
@    s2 avalue color 1
@    s2 avalue rot 0
@    s2 avalue format general
@    s2 avalue prec 3
@    s2 avalue prepend ""
@    s2 avalue append ""
@    s2 avalue offset 0.000000 , 0.000000
@    s2 errorbar on
@    s2 errorbar place both
@    s2 errorbar color 1
@    s2 errorbar pattern 1
@    s2 errorbar size 1.000000
@    s2 errorbar linewidth 1.0
@    s2 errorbar linestyle 1
@    s2 errorbar riser linewidth 1.0
@    s2 errorbar riser linestyle 1
@    s2 errorbar riser clip off
@    s2 errorbar riser clip length 0.100000
@    s2 comment "/Users/KCheng/Desktop/cg_small_water_run/md-run-lonestar/namchi-04-26-2014/g-mind/1md-1.0nm-results/CHO-mind-.xvg"
@    s2 legend  "Protein-CHOL"
@g1 on
@g1 hidden false
@g1 type XY
@g1 stacked false
@g1 bar hgap 0.000000
@g1 fixedpoint off
@g1 fixedpoint type 0
@g1 fixedpoint xy 0.000000, 0.000000
@g1 fixedpoint format general general
@g1 fixedpoint prec 6, 6
@with g1
@    world 0, 0, 20, 15000
@    stack world 0, 0, 0, 0
@    znorm 1
@    view 0.100000, 0.410000, 0.800000, 0.640000
@    title ""
@    title font 0
@    title size 1.500000
@    title color 1
@    subtitle ""
@    subtitle font 0
@    subtitle size 1.000000
@    subtitle color 1
@    xaxes scale Normal
@    yaxes scale Normal
@    xaxes invert off
@    yaxes invert off
@    xaxis  on
@    xaxis  type zero false
@    xaxis  offset 0.000000 , 0.000000
@    xaxis  bar on
@    xaxis  bar color 1
@    xaxis  bar linestyle 1
@    xaxis  bar linewidth 1.0
@    xaxis  label "Time (\xm\0s)"
@    xaxis  label layout para
@    xaxis  label place auto
@    xaxis  label char size 0.900000
@    xaxis  label font 0
@    xaxis  label color 1
@    xaxis  label place normal
@    xaxis  tick on
@    xaxis  tick major 5
@    xaxis  tick minor ticks 4
@    xaxis  tick default 6
@    xaxis  tick place rounded true
@    xaxis  tick in
@    xaxis  tick major size 1.000000
@    xaxis  tick major color 1
@    xaxis  tick major linewidth 1.0
@    xaxis  tick major linestyle 1
@    xaxis  tick major grid off
@    xaxis  tick minor color 1
@    xaxis  tick minor linewidth 1.0
@    xaxis  tick minor linestyle 1
@    xaxis  tick minor grid off
@    xaxis  tick minor size 0.500000
@    xaxis  ticklabel on
@    xaxis  ticklabel format general
@    xaxis  ticklabel prec 5
@    xaxis  ticklabel formula ""
@    xaxis  ticklabel append ""
@    xaxis  ticklabel prepend ""
@    xaxis  ticklabel angle 0
@    xaxis  ticklabel skip 0
@    xaxis  ticklabel stagger 0
@    xaxis  ticklabel place normal
@    xaxis  ticklabel offset auto
@    xaxis  ticklabel offset 0.000000 , 0.010000
@    xaxis  ticklabel start type auto
@    xaxis  ticklabel start 0.000000
@    xaxis  ticklabel stop type auto
@    xaxis  ticklabel stop 0.000000
@    xaxis  ticklabel char size 0.800000
@    xaxis  ticklabel font 0
@    xaxis  ticklabel color 1
@    xaxis  tick place both
@    xaxis  tick spec type none
@    yaxis  on
@    yaxis  type zero false
@    yaxis  offset 0.000000 , 0.000000
@    yaxis  bar on
@    yaxis  bar color 1
@    yaxis  bar linestyle 1
@    yaxis  bar linewidth 1.0
@    yaxis  label "Number of Contacts (< 2 nm)"
@    yaxis  label layout para
@    yaxis  label place auto
@    yaxis  label char size 0.900000
@    yaxis  label font 0
@    yaxis  label color 1
@    yaxis  label place normal
@    yaxis  tick on
@    yaxis  tick major 5000
@    yaxis  tick minor ticks 1
@    yaxis  tick default 6
@    yaxis  tick place rounded true
@    yaxis  tick in
@    yaxis  tick major size 1.000000
@    yaxis  tick major color 1
@    yaxis  tick major linewidth 1.0
@    yaxis  tick major linestyle 1
@    yaxis  tick major grid off
@    yaxis  tick minor color 1
@    yaxis  tick minor linewidth 1.0
@    yaxis  tick minor linestyle 1
@    yaxis  tick minor grid off
@    yaxis  tick minor size 0.500000
@    yaxis  ticklabel on
@    yaxis  ticklabel format general
@    yaxis  ticklabel prec 5
@    yaxis  ticklabel formula ""
@    yaxis  ticklabel append ""
@    yaxis  ticklabel prepend ""
@    yaxis  ticklabel angle 0
@    yaxis  ticklabel skip 0
@    yaxis  ticklabel stagger 0
@    yaxis  ticklabel place normal
@    yaxis  ticklabel offset auto
@    yaxis  ticklabel offset 0.000000 , 0.010000
@    yaxis  ticklabel start type auto
@    yaxis  ticklabel start 0.000000
@    yaxis  ticklabel stop type auto
@    yaxis  ticklabel stop 0.000000
@    yaxis  ticklabel char size 0.800000
@    yaxis  ticklabel font 0
@    yaxis  ticklabel color 1
@    yaxis  tick place both
@    yaxis  tick spec type none
@    altxaxis  off
@    altyaxis  off
@    legend on
@    legend loctype view
@    legend 0.78, 0.8
@    legend box color 1
@    legend box pattern 1
@    legend box linewidth 1.0
@    legend box linestyle 1
@    legend box fill color 0
@    legend box fill pattern 1
@    legend font 0
@    legend char size 1.000000
@    legend color 1
@    legend length 2
@    legend vgap 1
@    legend hgap 1
@    legend invert false
@    frame type 0
@    frame linestyle 1
@    frame linewidth 1.0
@    frame color 1
@    frame pattern 1
@    frame background color 0
@    frame background pattern 0
@    s0 hidden false
@    s0 type xy
@    s0 symbol 0
@    s0 symbol size 1.000000
@    s0 symbol color 3
@    s0 symbol pattern 1
@    s0 symbol fill color 3
@    s0 symbol fill pattern 0
@    s0 symbol linewidth 1.0
@    s0 symbol linestyle 1
@    s0 symbol char 65
@    s0 symbol char font 0
@    s0 symbol skip 0
@    s0 line type 1
@    s0 line linestyle 1
@    s0 line linewidth 1.0
@    s0 line color 3
@    s0 line pattern 1
@    s0 baseline type 0
@    s0 baseline off
@    s0 dropline off
@    s0 fill type 0
@    s0 fill rule 0
@    s0 fill color 1
@    s0 fill pattern 1
@    s0 avalue off
@    s0 avalue type 2
@    s0 avalue char size 1.000000
@    s0 avalue font 0
@    s0 avalue color 1
@    s0 avalue rot 0
@    s0 avalue format general
@    s0 avalue prec 3
@    s0 avalue prepend ""
@    s0 avalue append ""
@    s0 avalue offset 0.000000 , 0.000000
@    s0 errorbar on
@    s0 errorbar place both
@    s0 errorbar color 3
@    s0 errorbar pattern 1
@    s0 errorbar size 1.000000
@    s0 errorbar linewidth 1.0
@    s0 errorbar linestyle 1
@    s0 errorbar riser linewidth 1.0
@    s0 errorbar riser linestyle 1
@    s0 errorbar riser clip off
@    s0 errorbar riser clip length 0.100000
@    s0 comment "/Users/KCheng/Desktop/cg_small_water_run/md-run-lonestar/namchi-04-26-2014/g-mind/1md-1.0nm-results/DPP-numcont-.xvg"
@    s0 legend  ""
@    s1 hidden false
@    s1 type xy
@    s1 symbol 0
@    s1 symbol size 1.000000
@    s1 symbol color 11
@    s1 symbol pattern 1
@    s1 symbol fill color 11
@    s1 symbol fill pattern 0
@    s1 symbol linewidth 1.0
@    s1 symbol linestyle 1
@    s1 symbol char 65
@    s1 symbol char font 0
@    s1 symbol skip 0
@    s1 line type 1
@    s1 line linestyle 1
@    s1 line linewidth 1.0
@    s1 line color 11
@    s1 line pattern 1
@    s1 baseline type 0
@    s1 baseline off
@    s1 dropline off
@    s1 fill type 0
@    s1 fill rule 0
@    s1 fill color 1
@    s1 fill pattern 1
@    s1 avalue off
@    s1 avalue type 2
@    s1 avalue char size 1.000000
@    s1 avalue font 0
@    s1 avalue color 1
@    s1 avalue rot 0
@    s1 avalue format general
@    s1 avalue prec 3
@    s1 avalue prepend ""
@    s1 avalue append ""
@    s1 avalue offset 0.000000 , 0.000000
@    s1 errorbar on
@    s1 errorbar place both
@    s1 errorbar color 11
@    s1 errorbar pattern 1
@    s1 errorbar size 1.000000
@    s1 errorbar linewidth 1.0
@    s1 errorbar linestyle 1
@    s1 errorbar riser linewidth 1.0
@    s1 errorbar riser linestyle 1
@    s1 errorbar riser clip off
@    s1 errorbar riser clip length 0.100000
@    s1 comment "/Users/KCheng/Desktop/cg_small_water_run/md-run-lonestar/namchi-04-26-2014/g-mind/1md-1.0nm-results/DUP-numcont-.xvg"
@    s1 legend  ""
@    s2 hidden false
@    s2 type xy
@    s2 symbol 0
@    s2 symbol size 1.000000
@    s2 symbol color 1
@    s2 symbol pattern 1
@    s2 symbol fill color 1
@    s2 symbol fill pattern 0
@    s2 symbol linewidth 1.0
@    s2 symbol linestyle 1
@    s2 symbol char 65
@    s2 symbol char font 0
@    s2 symbol skip 0
@    s2 line type 1
@    s2 line linestyle 1
@    s2 line linewidth 1.0
@    s2 line color 1
@    s2 line pattern 1
@    s2 baseline type 0
@    s2 baseline off
@    s2 dropline off
@    s2 fill type 0
@    s2 fill rule 0
@    s2 fill color 1
@    s2 fill pattern 1
@    s2 avalue off
@    s2 avalue type 2
@    s2 avalue char size 1.000000
@    s2 avalue font 0
@    s2 avalue color 1
@    s2 avalue rot 0
@    s2 avalue format general
@    s2 avalue prec 3
@    s2 avalue prepend ""
@    s2 avalue append ""
@    s2 avalue offset 0.000000 , 0.000000
@    s2 errorbar on
@    s2 errorbar place both
@    s2 errorbar color 1
@    s2 errorbar pattern 1
@    s2 errorbar size 1.000000
@    s2 errorbar linewidth 1.0
@    s2 errorbar linestyle 1
@    s2 errorbar riser linewidth 1.0
@    s2 errorbar riser linestyle 1
@    s2 errorbar riser clip off
@    s2 errorbar riser clip length 0.100000
@    s2 comment "/Users/KCheng/Desktop/cg_small_water_run/md-run-lonestar/namchi-04-26-2014/g-mind/1md-1.0nm-results/CHO-numcont-.xvg"
@    s2 legend  ""
@g2 on
@g2 hidden false
@g2 type XY
@g2 stacked false
@g2 bar hgap 0.000000
@g2 fixedpoint off
@g2 fixedpoint type 0
@g2 fixedpoint xy 0.000000, 0.000000
@g2 fixedpoint format general general
@g2 fixedpoint prec 6, 6
@with g2
@    world 0, 0, 130, 1
@    stack world 0, 0, 0, 0
@    znorm 1
@    view 0.100000, 0.100000, 0.800000, 0.330000
@    title ""
@    title font 0
@    title size 1.500000
@    title color 1
@    subtitle ""
@    subtitle font 0
@    subtitle size 1.000000
@    subtitle color 1
@    xaxes scale Normal
@    yaxes scale Normal
@    xaxes invert off
@    yaxes invert off
@    xaxis  on
@    xaxis  type zero false
@    xaxis  offset 0.000000 , 0.000000
@    xaxis  bar on
@    xaxis  bar color 1
@    xaxis  bar linestyle 1
@    xaxis  bar linewidth 1.0
@    xaxis  label "Residue (#)"
@    xaxis  label layout para
@    xaxis  label place auto
@    xaxis  label char size 0.900000
@    xaxis  label font 0
@    xaxis  label color 1
@    xaxis  label place normal
@    xaxis  tick on
@    xaxis  tick major 26
@    xaxis  tick minor ticks 1
@    xaxis  tick default 6
@    xaxis  tick place rounded true
@    xaxis  tick in
@    xaxis  tick major size 1.000000
@    xaxis  tick major color 1
@    xaxis  tick major linewidth 1.0
@    xaxis  tick major linestyle 1
@    xaxis  tick major grid off
@    xaxis  tick minor color 1
@    xaxis  tick minor linewidth 1.0
@    xaxis  tick minor linestyle 1
@    xaxis  tick minor grid off
@    xaxis  tick minor size 0.500000
@    xaxis  ticklabel on
@    xaxis  ticklabel format general
@    xaxis  ticklabel prec 5
@    xaxis  ticklabel formula ""
@    xaxis  ticklabel append ""
@    xaxis  ticklabel prepend ""
@    xaxis  ticklabel angle 0
@    xaxis  ticklabel skip 0
@    xaxis  ticklabel stagger 0
@    xaxis  ticklabel place normal
@    xaxis  ticklabel offset auto
@    xaxis  ticklabel offset 0.000000 , 0.010000
@    xaxis  ticklabel start type auto
@    xaxis  ticklabel start 0.000000
@    xaxis  ticklabel stop type auto
@    xaxis  ticklabel stop 0.000000
@    xaxis  ticklabel char size 0.800000
@    xaxis  ticklabel font 0
@    xaxis  ticklabel color 1
@    xaxis  tick place both
@    xaxis  tick spec type none
@    yaxis  on
@    yaxis  type zero false
@    yaxis  offset 0.000000 , 0.000000
@    yaxis  bar on
@    yaxis  bar color 1
@    yaxis  bar linestyle 1
@    yaxis  bar linewidth 1.0
@    yaxis  label "Minimum Distance (nm)"
@    yaxis  label layout para
@    yaxis  label place auto
@    yaxis  label char size 0.900000
@    yaxis  label font 0
@    yaxis  label color 1
@    yaxis  label place normal
@    yaxis  tick on
@    yaxis  tick major 0.2
@    yaxis  tick minor ticks 1
@    yaxis  tick default 6
@    yaxis  tick place rounded true
@    yaxis  tick in
@    yaxis  tick major size 1.000000
@    yaxis  tick major color 1
@    yaxis  tick major linewidth 1.0
@    yaxis  tick major linestyle 1
@    yaxis  tick major grid off
@    yaxis  tick minor color 1
@    yaxis  tick minor linewidth 1.0
@    yaxis  tick minor linestyle 1
@    yaxis  tick minor grid off
@    yaxis  tick minor size 0.500000
@    yaxis  ticklabel on
@    yaxis  ticklabel format general
@    yaxis  ticklabel prec 5
@    yaxis  ticklabel formula ""
@    yaxis  ticklabel append ""
@    yaxis  ticklabel prepend ""
@    yaxis  ticklabel angle 0
@    yaxis  ticklabel skip 0
@    yaxis  ticklabel stagger 0
@    yaxis  ticklabel place normal
@    yaxis  ticklabel offset auto
@    yaxis  ticklabel offset 0.000000 , 0.010000
@    yaxis  ticklabel start type auto
@    yaxis  ticklabel start 0.000000
@    yaxis  ticklabel stop type auto
@    yaxis  ticklabel stop 0.000000
@    yaxis  ticklabel char size 0.800000
@    yaxis  ticklabel font 0
@    yaxis  ticklabel color 1
@    yaxis  tick place both
@    yaxis  tick spec type none
@    altxaxis  off
@    altyaxis  off
@    legend on
@    legend loctype view
@    legend 0.78, 0.8
@    legend box color 1
@    legend box pattern 1
@    legend box linewidth 1.0
@    legend box linestyle 1
@    legend box fill color 0
@    legend box fill pattern 1
@    legend font 0
@    legend char size 1.000000
@    legend color 1
@    legend length 2
@    legend vgap 1
@    legend hgap 1
@    legend invert false
@    frame type 0
@    frame linestyle 1
@    frame linewidth 1.0
@    frame color 1
@    frame pattern 1
@    frame background color 0
@    frame background pattern 0
@    s0 hidden false
@    s0 type xy
@    s0 symbol 0
@    s0 symbol size 1.000000
@    s0 symbol color 3
@    s0 symbol pattern 1
@    s0 symbol fill color 3
@    s0 symbol fill pattern 0
@    s0 symbol linewidth 1.0
@    s0 symbol linestyle 1
@    s0 symbol char 65
@    s0 symbol char font 0
@    s0 symbol skip 0
@    s0 line type 1
@    s0 line linestyle 1
@    s0 line linewidth 1.0
@    s0 line color 3
@    s0 line pattern 1
@    s0 baseline type 0
@    s0 baseline off
@    s0 dropline off
@    s0 fill type 0
@    s0 fill rule 0
@    s0 fill color 1
@    s0 fill pattern 1
@    s0 avalue off
@    s0 avalue type 2
@    s0 avalue char size 1.000000
@    s0 avalue font 0
@    s0 avalue color 1
@    s0 avalue rot 0
@    s0 avalue format general
@    s0 avalue prec 3
@    s0 avalue prepend ""
@    s0 avalue append ""
@    s0 avalue offset 0.000000 , 0.000000
@    s0 errorbar on
@    s0 errorbar place both
@    s0 errorbar color 3
@    s0 errorbar pattern 1
@    s0 errorbar size 1.000000
@    s0 errorbar linewidth 1.0
@    s0 errorbar linestyle 1
@    s0 errorbar riser linewidth 1.0
@    s0 errorbar riser linestyle 1
@    s0 errorbar riser clip off
@    s0 errorbar riser clip length 0.100000
@    s0 comment "/Users/KCheng/Desktop/cg_small_water_run/md-run-lonestar/namchi-04-26-2014/g-mind/1md-1.0nm-results/DPP-res-.xvg"
@    s0 legend  ""
@    s1 hidden false
@    s1 type xy
@    s1 symbol 0
@    s1 symbol size 1.000000
@    s1 symbol color 11
@    s1 symbol pattern 1
@    s1 symbol fill color 11
@    s1 symbol fill pattern 0
@    s1 symbol linewidth 1.0
@    s1 symbol linestyle 1
@    s1 symbol char 65
@    s1 symbol char font 0
@    s1 symbol skip 0
@    s1 line type 1
@    s1 line linestyle 1
@    s1 line linewidth 1.0
@    s1 line color 11
@    s1 line pattern 1
@    s1 baseline type 0
@    s1 baseline off
@    s1 dropline off
@    s1 fill type 0
@    s1 fill rule 0
@    s1 fill color 1
@    s1 fill pattern 1
@    s1 avalue off
@    s1 avalue type 2
@    s1 avalue char size 1.000000
@    s1 avalue font 0
@    s1 avalue color 1
@    s1 avalue rot 0
@    s1 avalue format general
@    s1 avalue prec 3
@    s1 avalue prepend ""
@    s1 avalue append ""
@    s1 avalue offset 0.000000 , 0.000000
@    s1 errorbar on
@    s1 errorbar place both
@    s1 errorbar color 11
@    s1 errorbar pattern 1
@    s1 errorbar size 1.000000
@    s1 errorbar linewidth 1.0
@    s1 errorbar linestyle 1
@    s1 errorbar riser linewidth 1.0
@    s1 errorbar riser linestyle 1
@    s1 errorbar riser clip off
@    s1 errorbar riser clip length 0.100000
@    s1 comment "/Users/KCheng/Desktop/cg_small_water_run/md-run-lonestar/namchi-04-26-2014/g-mind/1md-1.0nm-results/DUP-res-.xvg"
@    s1 legend  ""
@    s2 hidden false
@    s2 type xy
@    s2 symbol 0
@    s2 symbol size 1.000000
@    s2 symbol color 1
@    s2 symbol pattern 1
@    s2 symbol fill color 1
@    s2 symbol fill pattern 0
@    s2 symbol linewidth 1.0
@    s2 symbol linestyle 1
@    s2 symbol char 65
@    s2 symbol char font 0
@    s2 symbol skip 0
@    s2 line type 1
@    s2 line linestyle 1
@    s2 line linewidth 1.0
@    s2 line color 1
@    s2 line pattern 1
@    s2 baseline type 0
@    s2 baseline off
@    s2 dropline off
@    s2 fill type 0
@    s2 fill rule 0
@    s2 fill color 1
@    s2 fill pattern 1
@    s2 avalue off
@    s2 avalue type 2
@    s2 avalue char size 1.000000
@    s2 avalue font 0
@    s2 avalue color 1
@    s2 avalue rot 0
@    s2 avalue format general
@    s2 avalue prec 3
@    s2 avalue prepend ""
@    s2 avalue append ""
@    s2 avalue offset 0.000000 , 0.000000
@    s2 errorbar on
@    s2 errorbar place both
@    s2 errorbar color 1
@    s2 errorbar pattern 1
@    s2 errorbar size 1.000000
@    s2 errorbar linewidth 1.0
@    s2 errorbar linestyle 1
@    s2 errorbar riser linewidth 1.0
@    s2 errorbar riser linestyle 1
@    s2 errorbar riser clip off
@    s2 errorbar riser clip length 0.100000
@    s2 comment "/Users/KCheng/Desktop/cg_small_water_run/md-run-lonestar/namchi-04-26-2014/g-mind/1md-1.0nm-results/CHO-res-.xvg"
@    s2 legend  ""
@target G0.S0
@type xy
0 1.979249
0.02 0.5018219
0.04 0.5099508
0.06 0.4804938
0.08 1.896655
0.1 2.270672
0.12 1.486758
0.14 2.398197
0.16 0.7605594
0.18 0.4913501
0.2 0.4766811
0.22 0.476025
0.24 0.4739191
0.26 0.4452245
0.28 0.4857209
0.3 0.4537074
0.32 0.4525758
0.34 0.4642468
0.36 0.4639775
0.38 0.4714076
0.4 0.4786703
0.42 0.4653221
0.44 0.4754471
0.46 0.4627634
0.48 0.4577392
0.5 0.4500553
0.52 0.4632762
0.54 0.468535
0.56 0.4682144
0.58 0.4635194
0.6 0.4527696
0.62 0.4444378
0.64 0.4678678
0.66 0.4514691
0.68 0.4629531
0.7 0.4483579
0.72 0.4501666
0.74 0.4467939
0.76 0.4602718
0.78 0.4631951
0.8 0.4659933
0.82 0.469494
0.84 0.4429734
0.86 0.4747101
0.88 0.4680544
0.9 0.4748945
0.92 0.4696273
0.94 0.4767857
0.96 0.4615736
0.98 0.47154
1 0.5057662
1.02 0.5212722
1.04 0.4719374
1.06 0.4605158
1.08 0.4686678
1.1 0.4609502
1.12 0.4542304
1.14 0.4630607
1.16 0.4620061
1.18 0.4735503
1.2 0.4761568
1.22 0.4464865
1.24 0.4642468
1.26 0.4565084
1.28 0.4523275
1.3 0.4605428
1.32 0.4554663
1.34 0.4606782
1.36 0.4739983
1.38 0.4684283
1.4 0.4577393
1.42 0.4464023
1.44 0.4694944
1.46 0.4735247
1.48 0.4500557
1.5 0.4738404
1.52 0.4839672
1.54 0.4733389
1.56 0.492671
1.58 0.467386
1.6 0.470585
1.62 0.4843811
1.64 0.4596465
1.66 0.4690942
1.68 0.4577661
1.7 0.4496666
1.72 0.4580937
1.74 0.4513875
1.76 0.4717513
1.78 0.4682147
1.8 0.4854122
1.82 0.4666906
1.84 0.4708501
1.86 0.454257
1.88 0.4614384
1.9 0.4701065
1.92 0.4570011
1.94 0.4546701
1.96 0.456755
1.98 0.451498
2 0.4628985
2.02 0.4464864
2.04 0.4571108
2.06 0.4620066
2.08 0.4529345
2.1 0.4724674
2.12 0.4809889
2.14 0.4884154
2.16 0.4741829
2.18 0.45412
2.2 0.4504158
2.22 0.4635198
2.24 0.4859017
2.26 0.4530177
2.28 0.4798173
2.3 0.4540373
2.32 0.4609501
2.34 0.4562888
2.36 0.4609503
2.38 0.4491386
2.4 0.461763
2.42 0.4554393
2.44 0.4475772
2.46 0.4589666
2.48 0.4589116
2.5 0.4358331
2.52 0.4591568
2.54 0.4681077
2.56 0.4615466
2.58 0.4563167
2.6 0.4367204
2.62 0.4612214
2.64 0.4657246
2.66 0.4461219
2.68 0.4490544
2.7 0.4543682
2.72 0.453349
2.74 0.4713282
2.76 0.4630874
2.78 0.4659668
2.8 0.4405115
2.82 0.4602712
2.84 0.4576844
2.86 0.4659672
2.88 0.4520516
2.9 0.4583392
2.92 0.4471571
2.94 0.4653498
2.96 0.4476888
2.98 0.4655375
3 0.4338197
3.02 0.4534594
3.04 0.4478
3.06 0.4482463
3.08 0.44699
3.1 0.457657
3.12 0.4491375
3.14 0.443678
3.16 0.4641928
3.18 0.4580667
3.2 0.4640585
3.22 0.4701064
3.24 0.4675468
3.26 0.4623045
3.28 0.4463459
3.3 0.4600547
3.32 0.4618175
3.34 0.4487196
3.36 0.4419835
3.38 0.4466541
3.4 0.4470457
3.42 0.4467107
3.44 0.461004
3.46 0.4535697
3.48 0.4281948
3.5 0.4657787
3.52 0.4642476
3.54 0.4502499
3.56 0.4517193
3.58 0.4628977
3.6 0.4567278
3.62 0.462385
3.64 0.4540378
3.66 0.4589388
3.68 0.4442971
3.7 0.4526041
3.72 0.4414749
3.74 0.4597008
3.76 0.4622231
3.78 0.4554391
3.8 0.4535696
3.82 0.4528241
3.84 0.4425498
3.86 0.463708
3.88 0.4393751
3.9 0.4394038
3.92 0.4739189
3.94 0.4508049
3.96 0.463384
3.98 0.4543946
4 0.453735
4.02 0.4659671
4.04 0.4558782
4.06 0.4674937
4.08 0.4512483
4.1 0.4539
4.12 0.4628989
4.14 0.4689882
4.16 0.4532384
4.18 0.4583943
4.2 0.4572468
4.22 0.4726783
4.24 0.4626286
4.26 0.445674
4.28 0.4438749
4.3 0.458612
4.32 0.4532942
4.34 0.4575211
4.36 0.4588304
4.38 0.4641658
4.4 0.4554391
4.42 0.4653227
4.44 0.4593744
4.46 0.4320309
4.48 0.4446907
4.5 0.4708239
4.52 0.4612213
4.54 0.4595105
4.56 0.4464861
4.58 0.4389189
4.6 0.4563434
4.62 0.4624389
4.64 0.4773099
4.66 0.4745783
4.68 0.4668242
4.7 0.4592933
4.72 0.4663955
4.74 0.4467098
4.76 0.4424078
4.78 0.4465984
4.8 0.4696274
4.82 0.4635465
4.84 0.4693079
4.86 0.4717522
4.88 0.4652417
4.9 0.4536788
4.92 0.4598094
4.94 0.4554392
4.96 0.4352872
4.98 0.4433109
5 0.4636
5.02 0.4624394
5.04 0.4504719
5.06 0.4615729
5.08 0.4543951
5.1 0.4741576
5.12 0.4567542
5.14 0.4466259
5.16 0.4516911
5.18 0.4686686
5.2 0.4527139
5.22 0.4618985
5.24 0.4707703
5.26 0.4524649
5.28 0.4368637
5.3 0.4469344
5.32 0.4700531
5.34 0.4450554
5.36 0.4657254
5.38 0.4695745
5.4 0.4614112
5.42 0.4519401
5.44 0.4695218
5.46 0.4738681
5.48 0.5107831
5.5 0.4867236
5.52 0.5134201
5.54 0.4698412
5.56 0.4682409
5.58 0.4683474
5.6 0.4537348
5.62 0.4680279
5.64 0.4727575
5.66 0.4691215
5.68 0.4557134
5.7 0.4725194
5.72 0.4581213
5.74 0.4756309
5.76 0.4881855
5.78 0.4571925
5.8 0.4572199
5.82 0.4553565
5.84 0.4661811
5.86 0.43946
5.88 0.4433113
5.9 0.4543677
5.92 0.462709
5.94 0.4483854
5.96 0.4423234
5.98 0.4734448
6 0.4547799
6.02 0.4678144
6.04 0.4512483
6.06 0.4649998
6.08 0.4574383
6.1 0.4575209
6.12 0.4413048
6.14 0.450444
6.16 0.4702655
6.18 0.4733122
6.2 0.4595105
6.22 0.4446911
6.24 0.4575472
6.26 0.4514973
6.28 0.4610856
6.3 0.445028
6.32 0.4659669
6.34 0.4552475
6.36 0.468295
6.38 0.4606788
6.4 0.4744735
6.42 0.4662617
6.44 0.4634654
6.46 0.4452529
6.48 0.4531558
6.5 0.4305232
6.52 0.4440155
6.54 0.4585581
6.56 0.4624119
6.58 0.4541205
6.6 0.4732336
6.62 0.4509155
6.64 0.4699469
6.66 0.4699467
6.68 0.4722556
6.7 0.4936088
6.72 0.4801303
6.74 0.4788786
6.76 0.4727836
6.78 0.4784613
6.8 0.458421
6.82 0.465484
6.84 0.4641931
6.86 0.4616818
6.88 0.4611394
6.9 0.4604612
6.92 0.462331
6.94 0.4500557
6.96 0.4716462
6.98 0.4608953
7 0.4540369
7.02 0.475552
7.04 0.4535691
7.06 0.4664221
7.08 0.4577661
7.1 0.444635
7.12 0.4553297
7.14 0.4710101
7.16 0.4557142
7.18 0.438264
7.2 0.4668248
7.22 0.4658593
7.24 0.4842006
7.26 0.465457
7.28 0.4598641
7.3 0.4970413
7.32 0.4586396
7.34 0.492671
7.36 0.4695478
7.38 0.4566181
7.4 0.4458981
7.42 0.4637076
7.44 0.4649733
7.46 0.4574386
7.48 0.4531278
7.5 0.4589114
7.52 0.4543947
7.54 0.4644355
7.56 0.4715399
7.58 0.4534309
7.6 0.4403127
7.62 0.4492778
7.64 0.4584212
7.66 0.4611126
7.68 0.4567544
7.7 0.4457016
7.72 0.454367
7.74 0.4623037
7.76 0.4445505
7.78 0.4620062
7.8 0.4582843
7.82 0.4364346
7.84 0.4570013
7.86 0.4650536
7.88 0.4743945
7.9 0.4418705
7.92 0.4543677
7.94 0.4415027
7.96 0.470026
7.98 0.4628175
8 0.4521615
8.02 0.4446911
8.04 0.4505828
8.06 0.4622504
8.08 0.4594836
8.1 0.4556597
8.12 0.4631679
8.14 0.4634925
8.16 0.4685347
8.18 0.4469343
8.2 0.4578479
8.22 0.4495835
8.24 0.4419281
8.26 0.4645427
8.28 0.4483302
8.3 0.4565361
8.32 0.4543125
8.34 0.4384628
8.36 0.4492494
8.38 0.4623038
8.4 0.4589663
8.42 0.4547803
8.44 0.4437058
8.46 0.4457856
8.48 0.4545879
8.5 0.4474936
8.52 0.4701329
8.54 0.4742363
8.56 0.4579571
8.58 0.4648926
8.6 0.4512756
8.62 0.4654031
8.64 0.4696276
8.66 0.4627635
8.68 0.4705316
8.7 0.4686686
8.72 0.4613568
8.74 0.4490827
8.76 0.4474651
8.78 0.4405398
8.8 0.4485806
8.82 0.4572472
8.84 0.4441279
8.86 0.4524657
8.88 0.4623856
8.9 0.4588299
8.92 0.4610317
8.94 0.4628716
8.96 0.4683485
8.98 0.4684281
9 0.4680008
9.02 0.4585575
9.04 0.4543402
9.06 0.4688813
9.08 0.466744
9.1 0.4635461
9.12 0.4532664
9.14 0.4560972
9.16 0.4559055
9.18 0.4504995
9.2 0.461573
9.22 0.4568922
9.24 0.4610857
9.26 0.4605974
9.28 0.4665297
9.3 0.4622231
9.32 0.4475207
9.34 0.4640312
9.36 0.453101
9.38 0.4580664
9.4 0.4458135
9.42 0.4853345
9.44 0.4618983
9.46 0.463627
9.48 0.452493
9.5 0.4514974
9.52 0.4418707
9.54 0.4730751
9.56 0.4637078
9.58 0.4621141
9.6 0.4535138
9.62 0.4585299
9.64 0.4625477
9.66 0.4624662
9.68 0.4631138
9.7 0.4554675
9.72 0.4462341
9.74 0.456015
9.76 0.457493
9.78 0.4496115
9.8 0.4687751
9.82 0.4401708
9.84 0.4636271
9.86 0.4641654
9.88 0.462871
9.9 0.4616007
9.92 0.4490548
9.94 0.4539547
9.96 0.44334
9.98 0.4584204
10 0.4597826
10.02 0.4593745
10.04 0.470584
10.06 0.4487204
10.08 0.4318565
10.1 0.4470451
10.12 0.4628708
10.14 0.462655
10.16 0.4645965
10.18 0.4560974
10.2 0.4616548
10.22 0.4611128
10.24 0.4550283
10.26 0.4594287
10.28 0.4551375
10.3 0.4426619
10.32 0.442408
10.34 0.4555767
10.36 0.4567825
10.38 0.4526862
10.4 0.4635189
10.42 0.4637617
10.44 0.4582574
10.46 0.4553569
10.48 0.4622498
10.5 0.4640583
10.52 0.4589662
10.54 0.4495559
10.56 0.4767074
10.58 0.4602444
10.6 0.4477724
10.62 0.4543129
10.64 0.4552749
10.66 0.461574
10.68 0.4824154
10.7 0.458639
10.72 0.4514698
10.74 0.4680012
10.76 0.4748944
10.78 0.4673864
10.8 0.4532931
10.82 0.4646775
10.84 0.4628175
10.86 0.4548356
10.88 0.4700272
10.9 0.4698406
10.92 0.4554937
10.94 0.4570008
10.96 0.4724667
10.98 0.4643815
11 0.4775191
11.02 0.4514697
11.04 0.4658594
11.06 0.4593751
11.08 0.4742625
11.1 0.4635462
11.12 0.4611127
11.14 0.4680009
11.16 0.4675462
11.18 0.4607607
11.2 0.4609227
11.22 0.4652148
11.24 0.4476883
11.26 0.4577392
11.28 0.4478009
11.3 0.492874
11.32 0.4649997
11.34 0.4544784
11.36 0.4289814
11.38 0.4634921
11.4 0.4573295
11.42 0.4648921
11.44 0.4628715
11.46 0.4563441
11.48 0.4797141
11.5 0.4634114
11.52 0.4540101
11.54 0.4666903
11.56 0.4762881
11.58 0.4490553
11.6 0.4522727
11.62 0.4592107
11.64 0.4601359
11.66 0.4637085
11.68 0.4605975
11.7 0.4566726
11.72 0.4758414
11.74 0.4650002
11.76 0.4674134
11.78 0.4700264
11.8 0.4768127
11.82 0.4602986
11.84 0.4571928
11.86 0.4433958
11.88 0.4596469
11.9 0.4825712
11.92 0.452383
11.94 0.4705848
11.96 0.4710097
11.98 0.4610041
12 0.4738412
12.02 0.4502496
12.04 0.4673863
12.06 0.4543949
12.08 0.4684821
12.1 0.4584752
12.12 0.4692019
12.14 0.4639505
12.16 0.4715399
12.18 0.4579575
12.2 0.4574658
12.22 0.4617627
12.24 0.4655373
12.26 0.4691475
12.28 0.4557415
12.3 0.4573011
12.32 0.4397726
12.34 0.47765
12.36 0.4688823
12.38 0.4506938
12.4 0.4758154
12.42 0.4697341
12.44 0.4745788
12.46 0.4659932
12.48 0.4706646
12.5 0.4713282
12.52 0.4445785
12.54 0.4512489
12.56 0.4490549
12.58 0.4709825
12.6 0.4557963
12.62 0.4644893
12.64 0.4506942
12.66 0.4452524
12.68 0.4506113
12.7 0.4615738
12.72 0.4512204
12.74 0.4687751
12.76 0.4520507
12.78 0.44872
12.8 0.4644618
12.82 0.4658597
12.84 0.4748158
12.86 0.4504996
12.88 0.4603798
12.9 0.4574929
12.92 0.4567819
12.94 0.4639228
12.96 0.4589114
12.98 0.4479392
13 0.4698137
13.02 0.4624662
13.04 0.4813004
13.06 0.4691743
13.08 0.4524651
13.1 0.4307263
13.12 0.4614653
13.14 0.4688815
13.16 0.4591561
13.18 0.4620065
13.2 0.4731016
13.22 0.4515812
13.24 0.4400854
13.26 0.449166
13.28 0.4402839
13.3 0.4703455
13.32 0.4599185
13.34 0.4570287
13.36 0.4787739
13.38 0.4547798
13.4 0.4534315
13.42 0.4650536
13.44 0.4392605
13.46 0.4451122
13.48 0.4610043
13.5 0.4544508
13.52 0.4482471
13.54 0.4495552
13.56 0.4651341
13.58 0.4513862
13.6 0.4527967
13.62 0.4565909
13.64 0.4567555
13.66 0.4604353
13.68 0.4448034
13.7 0.4454496
13.72 0.4425773
13.74 0.4488037
13.76 0.4626287
13.78 0.4652422
13.8 0.4440158
13.82 0.4593748
13.84 0.4600543
13.86 0.4844325
13.88 0.4507225
13.9 0.4745789
13.92 0.4531557
13.94 0.4860293
13.96 0.4540105
13.98 0.4720697
14 0.4570561
14.02 0.466744
14.04 0.4622228
14.06 0.4475206
14.08 0.4767081
14.1 0.4691479
14.12 0.4560156
14.14 0.4623845
14.16 0.4433394
14.18 0.4544502
14.2 0.4634115
14.22 0.4638425
14.24 0.4631142
14.26 0.45478
14.28 0.4445786
14.3 0.4623032
14.32 0.4481342
14.34 0.4375783
14.36 0.4354884
14.38 0.447046
14.4 0.4360329
14.42 0.4601631
14.44 0.4594299
14.46 0.4719369
14.48 0.4501395
14.5 0.4392032
14.52 0.4494718
14.54 0.4519401
14.56 0.4611127
14.58 0.4478008
14.6 0.4621959
14.62 0.461872
14.64 0.4556863
14.66 0.4457016
14.68 0.4375506
14.7 0.4503888
14.72 0.4616547
14.74 0.4623313
14.76 0.453377
14.78 0.4744997
14.8 0.4732338
14.82 0.4448313
14.84 0.4512759
14.86 0.4425491
14.88 0.4631679
14.9 0.4605978
14.92 0.4586388
14.94 0.4692813
14.96 0.457876
14.98 0.4574658
15 0.4716198
15.02 0.473207
15.04 0.4684546
15.06 0.4551376
15.08 0.4360329
15.1 0.4787739
15.12 0.4709034
15.14 0.4539548
15.16 0.4594823
15.18 0.4578478
15.2 0.4413049
15.22 0.4656981
15.24 0.4698139
15.26 0.4624394
15.28 0.4583121
15.3 0.4610312
15.32 0.4541205
15.34 0.4588032
15.36 0.4513044
15.38 0.4693881
15.4 0.4472971
15.42 0.450444
15.44 0.4723873
15.46 0.457767
15.48 0.4839683
15.5 0.4685344
15.52 0.458285
15.54 0.4714603
15.56 0.4672795
15.58 0.4642737
15.6 0.4666364
15.62 0.4520509
15.64 0.4623038
15.66 0.4514698
15.68 0.4566727
15.7 0.449055
15.72 0.4524658
15.74 0.4433112
15.76 0.4309001
15.78 0.4654834
15.8 0.4534866
15.82 0.460652
15.84 0.47289
15.86 0.4531558
15.88 0.4609229
15.9 0.4580939
15.92 0.4576298
15.94 0.4598643
15.96 0.4523823
15.98 0.4454493
16 0.4727053
16.02 0.4586389
16.04 0.4526865
16.06 0.4619524
16.08 0.4851287
16.1 0.4674661
16.12 0.4667171
16.14 0.4613302
16.16 0.4750263
16.18 0.4587205
16.2 0.4581754
16.22 0.4648383
16.24 0.4616001
16.26 0.4686686
16.28 0.4579304
16.3 0.4641386
16.32 0.4596188
16.34 0.4787741
16.36 0.4600272
16.38 0.4499166
16.4 0.4498332
16.42 0.4526317
16.44 0.4640581
16.46 0.4677069
16.48 0.4562343
16.5 0.4432552
16.52 0.4630605
16.54 0.4576846
16.56 0.451497
16.58 0.4485811
16.6 0.4610849
16.62 0.4592928
16.64 0.4613845
16.66 0.4519134
16.68 0.4490546
16.7 0.4612478
16.72 0.4524929
16.74 0.4597014
16.76 0.4540096
16.78 0.445365
16.8 0.4700001
16.82 0.4538725
16.8408 0.4467946
16.8608 0.451913
16.8808 0.4346262
16.9008 0.4602445
16.9208 0.4546706
16.9408 0.4562894
16.9608 0.4616541
16.9808 0.4568643
17.0008 0.449889
17.0208 0.4517465
17.0408 0.4539
17.0608 0.4537344
17.0808 0.4431991
17.1008 0.4391462
17.1208 0.466208
17.1408 0.4554668
17.1608 0.4513863
17.1808 0.4480516
17.2008 0.4504997
17.2208 0.4610047
17.2408 0.4501659
17.2608 0.475973
17.2808 0.4613565
17.3008 0.4577392
17.3208 0.461248
17.3408 0.4707709
17.3608 0.467387
17.3808 0.4566727
17.4008 0.469095
17.4208 0.4693881
17.4408 0.4763932
17.4608 0.45379
17.4808 0.4571103
17.5008 0.455659
17.5208 0.4454772
17.5408 0.4560973
17.5608 0.4597279
17.5808 0.4609503
17.6008 0.4588025
17.6208 0.454395
17.6408 0.4513589
17.6608 0.4576297
17.6808 0.4706112
17.7008 0.4682946
17.7208 0.4621956
17.7408 0.4679213
17.7608 0.4736294
17.7808 0.4712748
17.8008 0.467145
17.8208 0.4618715
17.8408 0.4493884
17.8608 0.4459255
17.8808 0.4728906
17.9008 0.4704788
17.9208 0.4785393
17.9408 0.4672789
17.9608 0.4601361
17.9808 0.4534593
18.0008 0.4596196
18.0208 0.4506941
18.0408 0.4669849
18.0608 0.4585035
18.0808 0.4613568
18.1008 0.4598648
18.1208 0.4477721
18.1408 0.4661818
18.1608 0.4535421
18.1808 0.461004
18.2008 0.4446913
18.2208 0.4458139
18.2408 0.445365
18.2608 0.4414181
18.2808 0.4631955
18.3008 0.4509438
18.3208 0.4609227
18.3408 0.4671451
18.3608 0.4515248
18.3808 0.457957
18.4008 0.461844
18.4208 0.4495828
18.4408 0.4657789
18.4608 0.4482742
18.4808 0.469734
18.5008 0.4507213
18.5208 0.4629794
18.5408 0.4587754
18.5608 0.4539276
18.5808 0.4586395
18.6008 0.4498057
18.6208 0.4450273
18.6408 0.4573294
18.6608 0.4672529
18.6808 0.4563165
18.7008 0.4700271
18.7208 0.4797403
18.7408 0.4745786
18.7608 0.4687747
18.7808 0.4576567
18.8008 0.4707705
18.8208 0.4486928
18.8408 0.4737881
18.8608 0.4707708
18.8808 0.4520236
18.9008 0.4541747
18.9208 0.4606789
18.9408 0.4624119
18.9608 0.4625471
18.9808 0.4652159
19.0008 0.4759201
19.0208 0.4710095
19.0408 0.4576843
19.0608 0.4463737
19.0808 0.453294
19.1008 0.4544773
19.1208 0.463924
19.1408 0.4542583
19.1608 0.4476043
19.1808 0.452659
19.2008 0.453238
19.2208 0.4659664
19.2408 0.4544505
19.2608 0.4787488
19.2808 0.4454484
19.3008 0.4557685
19.3208 0.4680283
19.3408 0.4781215
19.3608 0.4592654
19.3808 0.4719377
19.4008 0.4692015
19.4208 0.4800515
19.4408 0.4585303
19.4608 0.461113
19.4808 0.462629
19.5008 0.4848966
19.5208 0.4519127
19.5408 0.4446352
19.5608 0.4698405
19.5808 0.4660737
19.6008 0.4484971
19.6208 0.4694942
19.6408 0.4737621
19.6608 0.4576572
19.6808 0.4455336
19.7008 0.4635458
19.7208 0.4591562
19.7408 0.4827527
19.7608 0.456973
19.7808 0.4630603
19.8008 0.4585575
19.8208 0.4465424
19.8408 0.4743948
19.8608 0.4601362
19.8808 0.461817
19.9008 0.4676007
19.9208 0.4348849
19.9408 0.4589658
19.9608 0.4448591
19.9808 0.4541195
&
@target G0.S1
@type xy
0 1.872899
0.02 0.5256898
0.04 0.5107846
0.06 0.5089443
0.08 1.735317
0.1 2.361086
0.12 1.80007
0.14 2.387106
0.16 0.4851288
0.18 0.4604895
0.2 0.4668514
0.22 0.4521338
0.24 0.4600545
0.26 0.4518019
0.28 0.4595919
0.3 0.4668239
0.32 0.4537068
0.34 0.4346265
0.36 0.4531565
0.38 0.4642471
0.4 0.4734448
0.42 0.437293
0.44 0.4594832
0.46 0.4610857
0.48 0.4509155
0.5 0.460271
0.52 0.4417298
0.54 0.45456
0.56 0.4603537
0.58 0.4680007
0.6 0.4529075
0.62 0.4685085
0.64 0.4576845
0.66 0.469201
0.68 0.4559329
0.7 0.4738669
0.72 0.4635999
0.74 0.4663157
0.76 0.4549173
0.78 0.4474652
0.8 0.4538176
0.82 0.4719649
0.84 0.4568645
0.86 0.4466262
0.88 0.4638424
0.9 0.4648925
0.92 0.4540377
0.94 0.4725198
0.96 0.4760511
0.98 0.4706111
1 0.4542577
1.02 0.4540097
1.04 0.4587754
1.06 0.4640313
1.08 0.4643815
1.1 0.4461782
1.12 0.4548907
1.14 0.4607877
1.16 0.4665033
1.18 0.462655
1.2 0.4457018
1.22 0.469281
1.24 0.4551376
1.26 0.4560978
1.28 0.4562076
1.3 0.4576024
1.32 0.4425215
1.34 0.4472132
1.36 0.4584759
1.38 0.4587759
1.4 0.4557142
1.42 0.4526588
1.44 0.4694943
1.46 0.4605707
1.48 0.4549999
1.5 0.4801307
1.52 0.4450563
1.54 0.4507213
1.56 0.4425495
1.58 0.4617629
1.6 0.4653222
1.62 0.4616547
1.64 0.4500276
1.66 0.4511382
1.68 0.4545601
1.7 0.4522444
1.72 0.4571921
1.74 0.4642741
1.76 0.4552195
1.78 0.4388617
1.8 0.4421252
1.82 0.4502776
1.84 0.475105
1.86 0.431219
1.88 0.459184
1.9 0.4649997
1.92 0.4623038
1.94 0.4576299
1.96 0.4433393
1.98 0.46076
2 0.4514694
2.02 0.4603535
2.04 0.463735
2.06 0.45122
2.08 0.4452249
2.1 0.4464864
2.12 0.4718581
2.14 0.4542571
2.16 0.4538169
2.18 0.4534866
2.2 0.4606791
2.22 0.4610041
2.24 0.4535415
2.26 0.4711961
2.28 0.4366065
2.3 0.4552192
2.32 0.4504718
2.34 0.4619524
2.36 0.4651881
2.38 0.4537072
2.4 0.4525755
2.42 0.4484975
2.44 0.4611123
2.46 0.4479121
2.48 0.4540378
2.5 0.4588303
2.52 0.4557139
2.54 0.4563173
2.56 0.4659936
2.58 0.4586398
2.6 0.4817674
2.62 0.4669315
2.64 0.4413894
2.66 0.4676003
2.68 0.4521616
2.7 0.4464863
2.72 0.455494
2.74 0.4474936
2.76 0.4483858
2.78 0.4527968
2.8 0.4440155
2.82 0.4712218
2.84 0.4589661
2.86 0.4530727
2.88 0.4534873
2.9 0.4620065
2.92 0.4580664
2.94 0.4609225
2.96 0.4654028
2.98 0.4410495
3 0.4738405
3.02 0.4743934
3.04 0.4571098
3.06 0.4469062
3.08 0.4703456
3.1 0.4680545
3.12 0.4682151
3.14 0.4487205
3.16 0.4475768
3.18 0.4557683
3.2 0.4583936
3.22 0.4366056
3.24 0.4586386
3.26 0.4586393
3.28 0.4836063
3.3 0.4628985
3.32 0.4808842
3.34 0.4745524
3.36 0.4425216
3.38 0.4487205
3.4 0.4647846
3.42 0.4563441
3.44 0.4526307
3.46 0.4602448
3.48 0.4458979
3.5 0.4622225
3.52 0.454973
3.54 0.4430011
3.56 0.4671453
3.58 0.4661809
3.6 0.4614109
3.62 0.4581477
3.64 0.4675729
3.66 0.4574114
3.68 0.4581211
3.7 0.4661277
3.72 0.468055
3.74 0.461682
3.76 0.4561804
3.78 0.4741573
3.8 0.4579842
3.82 0.4620875
3.84 0.4665294
3.86 0.4791132
3.88 0.4519957
3.9 0.4523832
3.92 0.4503886
3.94 0.4786959
3.96 0.4709037
3.98 0.4597004
4 0.4607062
4.02 0.4567548
4.04 0.4689621
4.06 0.4586395
4.08 0.4537343
4.1 0.4441001
4.12 0.4658596
4.14 0.4601088
4.16 0.4818194
4.18 0.4669579
4.2 0.4756313
4.22 0.4585569
4.24 0.4693342
4.26 0.4639234
4.28 0.459483
4.3 0.4526307
4.32 0.4580393
4.34 0.4613844
4.36 0.4514971
4.38 0.4585301
4.4 0.4639239
4.42 0.4677875
4.44 0.4629796
4.46 0.4744206
4.48 0.444128
4.5 0.4883644
4.52 0.4731012
4.54 0.4739197
4.56 0.4771007
4.58 0.4593472
4.6 0.449972
4.62 0.4561251
4.64 0.4553021
4.66 0.4601632
4.68 0.4680015
4.7 0.4635197
4.72 0.4622226
4.74 0.4605436
4.76 0.4637609
4.78 0.4500557
4.8 0.4639235
4.82 0.4538998
4.84 0.4601629
4.86 0.4391756
4.88 0.4554938
4.9 0.4359186
4.92 0.4399152
4.94 0.4522444
4.96 0.4547797
4.98 0.4889274
5 0.4620877
5.02 0.4452803
5.04 0.471248
5.06 0.4737612
5.08 0.449221
5.1 0.4448029
5.12 0.4607334
5.14 0.4488038
5.16 0.4465422
5.18 0.4464305
5.2 0.464381
5.22 0.4738142
5.24 0.4491659
5.26 0.4482467
5.28 0.4594829
5.3 0.4285731
5.32 0.4614661
5.34 0.4467937
5.36 0.4520502
5.38 0.4489436
5.4 0.4517738
5.42 0.4514699
5.44 0.4430013
5.46 0.4462343
5.48 0.4430292
5.5 0.4579295
5.52 0.4531558
5.54 0.4589388
5.56 0.4491659
5.58 0.4559058
5.6 0.4404835
5.62 0.4657795
5.64 0.4464581
5.66 0.4563709
5.68 0.4588031
5.7 0.4540381
5.72 0.445982
5.74 0.4607338
5.76 0.4442971
5.78 0.4669847
5.8 0.4313062
5.82 0.4711158
5.84 0.4697072
5.86 0.4685346
5.88 0.4667436
5.9 0.4850263
5.92 0.4649193
5.94 0.4506938
5.96 0.4798172
5.98 0.4719109
6 0.4551922
6.02 0.4589928
6.04 0.4577394
6.06 0.4535689
6.08 0.4541746
6.1 0.4702122
6.12 0.4650539
6.14 0.464812
6.16 0.4425206
6.18 0.4682143
6.2 0.4480512
6.22 0.4510822
6.24 0.4497499
6.26 0.4508052
6.28 0.4565906
6.3 0.4616815
6.32 0.4674129
6.34 0.4903823
6.36 0.4690947
6.38 0.463411
6.4 0.4589393
6.42 0.459864
6.44 0.4493884
6.46 0.4501107
6.48 0.4615465
6.5 0.4686156
6.52 0.4350283
6.54 0.4616546
6.56 0.469734
6.58 0.4599179
6.6 0.4547529
6.62 0.4565084
6.64 0.4834767
6.66 0.4518022
6.68 0.4580937
6.7 0.4504165
6.72 0.4521335
6.74 0.4553576
6.76 0.4599456
6.78 0.4579299
6.8 0.4613842
6.82 0.4686679
6.84 0.4644077
6.86 0.4387192
6.88 0.457985
6.9 0.458148
6.92 0.4636267
6.94 0.4464861
6.96 0.4587206
6.98 0.464032
7 0.4555764
7.02 0.4556591
7.04 0.4624662
7.06 0.4577667
7.08 0.4658598
7.1 0.4635461
7.12 0.4729958
7.14 0.4571923
7.16 0.4429736
7.18 0.4483299
7.2 0.4615189
7.22 0.4360331
7.24 0.4626828
7.26 0.4538998
7.28 0.4481356
7.3 0.4596196
7.32 0.4498051
7.34 0.4540381
7.36 0.4526313
7.38 0.4532106
7.4 0.4630604
7.42 0.4552193
7.44 0.4552196
7.46 0.4706112
7.48 0.4659668
7.5 0.4671455
7.52 0.4628989
7.54 0.4566181
7.56 0.4484977
7.58 0.6614755
7.6 0.4557684
7.62 0.4787749
7.64 0.4801565
7.66 0.4720965
7.68 0.4355746
7.7 0.4680276
7.72 0.4526035
7.74 0.4633572
7.76 0.4465697
7.78 0.439489
7.8 0.4674664
7.82 0.4601353
7.84 0.4512488
7.86 0.449389
7.88 0.4442966
7.9 0.4652684
7.92 0.4519949
7.94 0.4751047
7.96 0.4526314
7.98 0.4534862
8 0.4534589
8.02 0.4666909
8.04 0.462169
8.06 0.4881081
8.08 0.4704776
8.1 0.446263
8.12 0.4766026
8.14 0.4654564
8.16 0.4576025
8.18 0.4821565
8.2 0.490434
8.22 0.4982226
8.24 0.4703723
8.26 0.4938118
8.28 0.4604615
8.3 0.476943
8.32 0.4654831
8.34 0.4561245
8.36 0.4567278
8.38 0.4587759
8.4 0.4782002
8.42 0.4727047
8.44 0.4687488
8.46 0.4568643
8.48 0.4534587
8.5 0.4627633
8.52 0.4696006
8.54 0.4494724
8.56 0.4516907
8.58 0.4851803
8.6 0.4448036
8.62 0.4592115
8.64 0.4646235
8.66 0.4636273
8.68 0.4659666
8.7 0.4579579
8.72 0.4445786
8.74 0.4571923
8.76 0.4658592
8.78 0.4675466
8.8 0.4576842
8.82 0.48296
8.84 0.4541473
8.86 0.4454774
8.88 0.4763919
8.9 0.4509431
8.92 0.4550267
8.94 0.4559332
8.96 0.4420688
8.98 0.451138
9 0.457984
9.02 0.4616545
9.04 0.4578482
9.06 0.4550001
9.08 0.4399431
9.1 0.4743412
9.12 0.4689077
9.14 0.4688283
9.16 0.4672792
9.18 0.4537622
9.2 0.4457858
9.22 0.4762616
9.24 0.4633837
9.26 0.4551367
9.28 0.4690684
9.3 0.4776242
9.32 0.4457301
9.34 0.4714076
9.36 0.4724674
9.38 0.4309875
9.4 0.4610853
9.42 0.4642731
9.44 0.4641663
9.46 0.454973
9.48 0.4396017
9.5 0.4715402
9.52 0.4696276
9.54 0.4604348
9.56 0.4769434
9.58 0.4552747
9.6 0.4468779
9.62 0.4685348
9.64 0.4474647
9.66 0.458558
9.68 0.4440719
9.7 0.4582033
9.72 0.463735
9.74 0.4532937
9.76 0.4446906
9.78 0.4455338
9.8 0.4686683
9.82 0.4552743
9.84 0.4534591
9.86 0.461736
9.88 0.4627365
9.9 0.4544229
9.92 0.4590479
9.94 0.4756574
9.96 0.4641118
9.98 0.4607064
10 0.4689608
10.02 0.4405966
10.04 0.4717256
10.06 0.4681349
10.08 0.4675461
10.1 0.4683482
10.12 0.4330417
10.14 0.4613296
10.16 0.4736553
10.18 0.4536797
10.2 0.4671453
10.22 0.4545601
10.24 0.4521612
10.26 0.4494719
10.28 0.4648652
10.3 0.4448594
10.32 0.4643819
10.34 0.4599181
10.36 0.4549176
10.38 0.4842772
10.4 0.4794
10.42 0.4600538
10.44 0.4669313
10.46 0.453101
10.48 0.4751055
10.5 0.4616548
10.52 0.4631685
10.54 0.447465
10.56 0.4666371
10.58 0.4745791
10.6 0.4631144
10.62 0.4667975
10.64 0.4496948
10.66 0.4527965
10.68 0.4459544
10.7 0.4546974
10.72 0.4598639
10.74 0.4540372
10.76 0.4624399
10.78 0.4543674
10.8 0.4537891
10.82 0.4622233
10.84 0.4709032
10.86 0.4573018
10.88 0.4571654
10.9 0.452327
10.92 0.4535137
10.94 0.4592107
10.96 0.4689882
10.98 0.4561796
11 0.4555216
11.02 0.4565361
11.04 0.4469895
11.06 0.4591848
11.08 0.4454773
11.1 0.4502498
11.12 0.4691479
11.14 0.4623312
11.16 0.4596466
11.18 0.4406247
11.2 0.4631416
11.22 0.4630604
11.24 0.4558508
11.26 0.4622231
11.28 0.4599453
11.3 0.4580667
11.32 0.4440151
11.34 0.4480518
11.36 0.4639232
11.38 0.4587211
11.4 0.4263806
11.42 0.4555214
11.44 0.4600547
11.46 0.4638422
11.48 0.4709032
11.5 0.4455608
11.52 0.4416445
11.54 0.4481068
11.56 0.4424085
11.58 0.4575202
11.6 0.4578752
11.62 0.4594834
11.64 0.4377782
11.66 0.4409081
11.68 0.4832444
11.7 0.4544499
11.72 0.4573292
11.74 0.4496944
11.76 0.4464577
11.78 0.461032
11.8 0.4548901
11.82 0.4506941
11.84 0.4383496
11.86 0.4567548
11.88 0.4642466
11.9 0.4514976
11.92 0.4613566
11.94 0.4546158
11.96 0.4563168
11.98 0.4434526
12 0.4694946
12.02 0.4367212
12.04 0.4551092
12.06 0.4576298
12.08 0.4481351
12.1 0.4501393
12.12 0.4640575
12.14 0.4560161
12.16 0.4689885
12.18 0.4700533
12.2 0.4452806
12.22 0.4695204
12.24 0.4499439
12.26 0.4596734
12.28 0.4557129
12.3 0.4483857
12.32 0.4430012
12.34 0.453211
12.36 0.4373783
12.38 0.4259107
12.4 0.4420409
12.42 0.4452249
12.44 0.4426622
12.46 0.4693345
12.48 0.4563176
12.5 0.4788264
12.52 0.4621144
12.54 0.4646778
12.56 0.4424085
12.58 0.4294471
12.6 0.4671455
12.62 0.4680278
12.64 0.4335029
12.66 0.4526308
12.68 0.4692014
12.7 0.4537343
12.72 0.4517186
12.74 0.4585579
12.76 0.4529344
12.78 0.46076
12.8 0.4348843
12.82 0.4639234
12.84 0.4501385
12.86 0.4571925
12.88 0.4687481
12.9 0.4561799
12.92 0.4598642
12.94 0.4507219
12.96 0.4691747
12.98 0.4627369
13 0.4521345
13.02 0.4529906
13.04 0.4613832
13.06 0.4494724
13.08 0.4676268
13.1 0.4715405
13.12 0.4567826
13.14 0.4653224
13.16 0.4597008
13.18 0.4659134
13.2 0.4595103
13.22 0.4549995
13.24 0.4518853
13.26 0.4477724
13.28 0.4598643
13.3 0.4350865
13.32 0.4553019
13.34 0.4672796
13.36 0.4307258
13.38 0.482312
13.4 0.4443532
13.42 0.4489155
13.44 0.4377497
13.46 0.455549
13.48 0.4538995
13.5 0.4695735
13.52 0.4622228
13.54 0.4599459
13.56 0.4455055
13.58 0.4543678
13.6 0.4755001
13.62 0.4662615
13.64 0.4694946
13.66 0.4804688
13.68 0.4501663
13.7 0.4638159
13.72 0.4536515
13.74 0.4650538
13.76 0.4682683
13.78 0.4335894
13.8 0.4665835
13.82 0.4802864
13.84 0.4570014
13.86 0.4482469
13.88 0.454698
13.9 0.4652418
13.92 0.4459256
13.94 0.4502501
13.96 0.4534584
13.98 0.4253821
14 0.4733652
14.02 0.4528253
14.04 0.4512763
14.06 0.4636811
14.08 0.4621146
14.1 0.4690412
14.12 0.4674937
14.14 0.4444377
14.16 0.4562345
14.18 0.4678939
14.2 0.4455621
14.22 0.458612
14.24 0.4760508
14.26 0.4607057
14.28 0.4700264
14.3 0.4630608
14.32 0.4541197
14.34 0.4780437
14.36 0.4594827
14.38 0.4554391
14.4 0.4585037
14.42 0.4776507
14.44 0.4621955
14.46 0.4645961
14.48 0.4699466
14.5 0.4548074
14.52 0.4864157
14.54 0.4751318
14.56 0.4622226
14.58 0.4585033
14.6 0.4663154
14.62 0.4629518
14.64 0.4741836
14.66 0.5007495
14.68 0.4691487
14.7 0.4825189
14.72 0.4690954
14.74 0.4718586
14.76 0.4817157
14.78 0.4450002
14.8 0.4553571
14.82 0.4677067
14.84 0.4691482
14.86 0.4681083
14.88 0.447577
14.9 0.4378931
14.92 0.4609508
14.94 0.4654564
14.96 0.4589656
14.98 0.4518021
15 0.4590209
15.02 0.4452246
15.04 0.4753422
15.06 0.4781473
15.08 0.4733924
15.1 0.4622229
15.12 0.4497505
15.14 0.4370641
15.16 0.4748157
15.18 0.4686418
15.2 0.4543681
15.22 0.4468785
15.24 0.4559055
15.26 0.4585032
15.28 0.4407384
15.3 0.4545873
15.32 0.4616009
15.34 0.469814
15.36 0.4440154
15.38 0.454341
15.4 0.4816119
15.42 0.4834769
15.44 0.4603529
15.46 0.4606513
15.48 0.4454497
15.5 0.4578755
15.52 0.4667971
15.54 0.4554673
15.56 0.4543678
15.58 0.4659666
15.6 0.4601352
15.62 0.4586391
15.64 0.4585032
15.66 0.4458136
15.68 0.4509988
15.7 0.4622228
15.72 0.4554391
15.74 0.4635193
15.76 0.4831662
15.78 0.4457855
15.8 0.4729164
15.82 0.450416
15.84 0.4622235
15.86 0.441871
15.88 0.4705854
15.9 0.4562341
15.92 0.4815856
15.94 0.4770218
15.96 0.4628714
15.98 0.4669314
16 0.4657249
16.02 0.4710093
16.04 0.4727048
16.06 0.4789573
16.08 0.4693883
16.1 0.4514979
16.12 0.463303
16.14 0.4446063
16.16 0.4545328
16.18 0.4609502
16.2 0.4495276
16.22 0.4604897
16.24 0.4562343
16.26 0.4551105
16.28 0.4635194
16.3 0.4647848
16.32 0.4463745
16.34 0.4593754
16.36 0.4493606
16.38 0.4523832
16.4 0.4293313
16.42 0.4742628
16.44 0.44713
16.46 0.4650535
16.48 0.4404823
16.5 0.4735502
16.52 0.4641654
16.54 0.4801303
16.56 0.4498052
16.58 0.4560153
16.6 0.4703459
16.62 0.4865691
16.64 0.4831664
16.66 0.4843813
16.68 0.4687484
16.7 0.4549173
16.72 0.4716198
16.74 0.4992496
16.76 0.4769442
16.78 0.471222
16.8 0.456782
16.82 0.4649733
16.8408 0.4821305
16.8608 0.449055
16.8808 0.4408514
16.9008 0.4485811
16.9208 0.4549727
16.9408 0.4867497
16.9608 0.4507217
16.9808 0.4754472
17.0008 0.4748948
17.0208 0.4345403
17.0408 0.4663419
17.0608 0.4737344
17.0808 0.4648924
17.1008 0.4402557
17.1208 0.4630339
17.1408 0.4505001
17.1608 0.4684549
17.1808 0.4549998
17.2008 0.4491656
17.2208 0.4695209
17.2408 0.4567546
17.2608 0.4592653
17.2808 0.4635996
17.3008 0.4731275
17.3208 0.4639502
17.3408 0.4618172
17.3608 0.4565629
17.3808 0.4657784
17.4008 0.4559327
17.4208 0.4713286
17.4408 0.458094
17.4608 0.4421825
17.4808 0.4485809
17.5008 0.4510537
17.5208 0.4650538
17.5408 0.4779905
17.5608 0.4747105
17.5808 0.4615464
17.6008 0.4328975
17.6208 0.4508326
17.6408 0.4495839
17.6608 0.4642468
17.6808 0.4425777
17.7008 0.4622497
17.7208 0.4600269
17.7408 0.4540378
17.7608 0.4521608
17.7808 0.4602722
17.8008 0.4643544
17.8208 0.4654831
17.8408 0.4578484
17.8608 0.4489427
17.8808 0.445028
17.9008 0.4591565
17.9208 0.4505551
17.9408 0.4548348
17.9608 0.464166
17.9808 0.4474928
18.0008 0.4455616
18.0208 0.4580938
18.0408 0.4701334
18.0608 0.4603534
18.0808 0.4581759
18.1008 0.4579025
18.1208 0.4574385
18.1408 0.4563441
18.1608 0.4650269
18.1808 0.4616815
18.2008 0.4513865
18.2208 0.4639506
18.2408 0.4477998
18.2608 0.4478834
18.2808 0.4616547
18.3008 0.4464865
18.3208 0.4534591
18.3408 0.4455055
18.3608 0.4612213
18.3808 0.4760512
18.4008 0.4750269
18.4208 0.4588304
18.4408 0.4398299
18.4608 0.4488311
18.4808 0.4622495
18.5008 0.4599456
18.5208 0.4616278
18.5408 0.4723877
18.5608 0.467707
18.5808 0.465484
18.6008 0.449583
18.6208 0.4579025
18.6408 0.4635462
18.6608 0.4628178
18.6808 0.438549
18.7008 0.4466826
18.7208 0.4444381
18.7408 0.4680278
18.7608 0.4583389
18.7808 0.4564544
18.8008 0.4523276
18.8208 0.460706
18.8408 0.4571105
18.8608 0.4522173
18.8808 0.4604618
18.9008 0.4756835
18.9208 0.4511375
18.9408 0.4661805
18.9608 0.4599185
18.9808 0.4513865
19.0008 0.4647845
19.0208 0.4645974
19.0408 0.4679208
19.0608 0.45
19.0808 0.4645961
19.1008 0.4639232
19.1208 0.4639507
19.1408 0.4602989
19.1608 0.4560147
19.1808 0.4628448
19.2008 0.4553297
19.2208 0.4580664
19.2408 0.4599185
19.2608 0.4652415
19.2808 0.458394
19.3008 0.4524655
19.3208 0.4622234
19.3408 0.4610856
19.3608 0.4663155
19.3808 0.445365
19.4008 0.4601085
19.4208 0.4446634
19.4408 0.4552744
19.4608 0.4483304
19.4808 0.4666902
19.5008 0.4579572
19.5208 0.4595101
19.5408 0.4613296
19.5608 0.4541201
19.5808 0.4656979
19.6008 0.4434246
19.6208 0.4632765
19.6408 0.4717522
19.6608 0.4553289
19.6808 0.4535968
19.7008 0.4577661
19.7208 0.4584216
19.7408 0.4624668
19.7608 0.4756577
19.7808 0.4556588
19.8008 0.4392607
19.8208 0.4510815
19.8408 0.4566456
19.8608 0.4630604
19.8808 0.4320301
19.9008 0.4566452
19.9208 0.4703456
19.9408 0.4639235
19.9608 0.4490549
19.9808 0.4454497
&
@target G0.S2
@type xy
0 3.048041
0.02 1.434417
0.04 2.168703
0.06 1.646276
0.08 3.34021
0.1 3.447249
0.12 2.759502
0.14 3.661441
0.16 1.474127
0.18 0.7373942
0.2 0.5042316
0.22 0.4648922
0.24 0.4809889
0.26 0.5264031
0.28 0.4642466
0.3 0.4492768
0.32 0.4835804
0.34 0.466075
0.36 0.4871089
0.38 0.4851034
0.4 0.4570566
0.42 0.4743415
0.44 0.4572741
0.46 0.4710628
0.48 0.460923
0.5 0.4854376
0.52 0.4537349
0.54 0.4743949
0.56 0.4837873
0.58 0.4876983
0.6 0.4658859
0.62 0.4673328
0.64 0.4535697
0.66 0.4264097
0.68 0.5780355
0.7 0.4754208
0.72 0.4761562
0.74 0.4314224
0.76 0.4848969
0.78 0.4623036
0.8 0.4701862
0.82 0.4287481
0.84 0.4564536
0.86 0.476865
0.88 0.4398577
0.9 0.4882115
0.92 0.898192
0.94 0.571686
0.96 0.5511351
0.98 0.6728109
1 0.469947
1.02 0.5068784
1.04 0.4789045
1.06 0.4943684
1.08 0.4868774
1.1 0.440823
1.12 0.4591835
1.14 0.4704788
1.16 0.4746056
1.18 0.5226374
1.2 0.5922416
1.22 0.482856
1.24 0.4622232
1.26 0.4351147
1.28 0.4505828
1.3 0.4628984
1.32 0.4674128
1.34 0.4716719
1.36 0.474579
1.38 0.4754205
1.4 0.4255873
1.42 0.4825459
1.44 0.5070988
1.46 0.4680541
1.48 0.4676539
1.5 0.4945961
1.52 0.4739993
1.54 0.9652327
1.56 0.44685
1.58 0.5687919
1.6 0.4703997
1.62 0.5310363
1.64 1.137948
1.66 0.930981
1.68 0.5146358
1.7 0.4773369
1.72 0.4374073
1.74 0.4764712
1.76 0.4775718
1.78 0.6718262
1.8 0.4518021
1.82 0.744261
1.84 0.4722554
1.86 0.4491653
1.88 0.4548625
1.9 0.4594836
1.92 0.5143927
1.94 0.4729433
1.96 0.4843809
1.98 0.432955
2 0.438663
2.02 0.4617624
2.04 0.4812743
2.06 0.487134
2.08 0.4871085
2.1 0.432897
2.12 0.4929503
2.14 0.5154848
2.16 0.5223508
2.18 0.4911211
2.2 0.468055
2.22 0.4945956
2.24 0.4954287
2.26 0.4675475
2.28 0.861162
2.3 0.4713015
2.32 0.4704517
2.34 0.4724674
2.36 0.4331861
2.38 0.4157225
2.4 0.4546981
2.42 0.724655
2.44 0.4726517
2.46 0.5124452
2.48 0.4633026
2.5 0.465483
2.52 0.4659669
2.54 0.4897448
2.56 0.4774146
2.58 0.4816892
2.6 0.4718575
2.62 0.4437059
2.64 0.4775459
2.66 0.4863647
2.68 0.5256186
2.7 0.4788009
2.72 0.4855147
2.74 0.4909423
2.76 0.4741573
2.78 0.4802339
2.8 0.4772312
2.82 0.4729162
2.84 0.4633031
2.86 0.456454
2.88 0.5038361
2.9 0.4678144
2.92 0.4639772
2.94 0.4404831
2.96 0.4621146
2.98 0.4700537
3 0.4821312
3.02 0.4728897
3.04 0.4454487
3.06 0.478879
3.08 0.4535415
3.1 0.4777554
3.12 0.5098283
3.14 0.457985
3.16 0.4857984
3.18 0.4232611
3.2 0.4682151
3.22 0.4984477
3.24 0.4716991
3.26 0.4695484
3.28 0.465886
3.3 0.4657522
3.32 0.4726521
3.34 0.4695745
3.36 0.48402
3.38 0.4639235
3.4 0.4541201
3.42 0.4682144
3.44 0.4445499
3.46 0.4457015
3.48 0.4720426
3.5 0.4521339
3.52 0.4695737
3.54 0.4490272
3.56 0.4589932
3.58 0.4691743
3.6 0.4650806
3.62 0.4495548
3.64 0.4693081
3.66 0.4721755
3.68 0.4658592
3.7 0.4465978
3.72 0.4507213
3.74 0.4779384
3.76 0.4368356
3.78 0.4746315
3.8 0.4734448
3.82 0.475658
3.84 0.4618993
3.86 0.4612215
3.88 0.4776502
3.9 0.4795042
3.92 0.474632
3.94 0.5040097
3.96 0.4742363
3.98 0.4571927
4 0.4758154
4.02 0.4628984
4.04 0.48296
4.06 0.4545875
4.08 0.4932038
4.1 0.4733127
4.12 0.4920869
4.14 0.4604345
4.16 0.4718583
4.18 0.4553565
4.2 0.458339
4.22 0.4750796
4.24 0.4601356
4.26 0.4447758
4.28 0.4743945
4.3 0.434281
4.32 0.4512766
4.34 0.4547806
4.36 0.4619795
4.38 0.4584754
4.4 0.438349
4.42 0.4384629
4.44 0.4791136
4.46 0.472123
4.48 0.4364349
4.5 0.4364338
4.52 0.4693348
4.54 0.4719644
4.56 0.4751314
4.58 0.48296
4.6 0.4717249
4.62 0.4913239
4.64 0.5767797
4.66 0.4683486
4.68 0.4750263
4.7 0.4681077
4.72 0.4652956
4.74 0.4475207
4.76 0.4704788
4.78 0.4637082
4.8 0.4775197
4.82 0.4802082
4.84 0.4407667
4.86 0.471858
4.88 0.4697074
4.9 0.470133
4.92 0.4678673
4.94 0.4360625
4.96 0.4749998
4.98 0.4567825
5 0.4903573
5.02 0.4924939
5.04 0.452134
5.06 0.4932296
5.08 0.4620879
5.1 0.451387
5.12 0.4840967
5.14 0.4618439
5.16 0.4677872
5.18 0.461167
5.2 0.4707715
5.22 0.4586122
5.24 0.4625471
5.26 0.465081
5.28 0.4653493
5.3 0.4707967
5.32 0.4649193
5.34 0.4712217
5.36 0.486852
5.38 0.4878012
5.4 0.4805731
5.42 0.4795052
5.44 0.4858751
5.46 0.4419839
5.48 0.4691484
5.5 0.454147
5.52 0.4773619
5.54 0.4975443
5.56 0.4816118
5.58 0.4942163
5.6 0.4413046
5.62 0.4549995
5.64 0.4590749
5.66 0.4398573
5.68 0.4775194
5.7 0.4398579
5.72 0.4635196
5.74 0.4596188
5.76 0.4889019
5.78 0.5599555
5.8 0.5166479
5.82 0.4279599
5.84 0.4725201
5.86 0.4734185
5.88 0.442324
5.9 0.4300287
5.92 0.4543673
5.94 0.4820264
5.96 0.4788786
5.98 0.4810667
6 0.4731277
6.02 0.4457013
6.04 0.7107211
6.06 0.9612622
6.08 0.4343383
6.1 0.4878786
6.12 0.4813778
6.14 0.8139563
6.16 0.4674664
6.18 0.4708241
6.2 0.4830626
6.22 0.4696006
6.24 0.4957315
6.26 0.5045051
6.28 0.4992743
6.3 0.4648112
6.32 0.4656184
6.34 0.4825452
6.36 0.467787
6.38 0.4741573
6.4 0.4892085
6.42 0.462736
6.44 0.4295347
6.46 0.4905354
6.48 0.4673871
6.5 0.5571799
6.52 0.4642468
6.54 0.4971169
6.56 0.4794266
6.58 0.4695753
6.6 0.4804688
6.62 0.4782521
6.64 0.4607061
6.66 0.4951759
6.68 0.4550552
6.7 0.4511375
6.72 0.4996498
6.74 0.5352337
6.76 0.4697072
6.78 0.4611667
6.8 0.4860817
6.82 0.4781477
6.84 0.4578485
6.86 0.4926459
6.88 0.4683477
6.9 0.4491657
6.92 0.4571651
6.94 0.467627
6.96 0.4922906
6.98 0.4597286
7 0.464866
7.02 0.4686143
7.04 0.4899749
7.06 0.4752896
7.08 0.4893102
7.1 0.4732333
7.12 0.4652148
7.14 0.4624391
7.16 0.4671462
7.18 0.4641654
7.2 0.4669046
7.22 0.4584208
7.24 0.4591838
7.26 0.4715399
7.28 0.4597823
7.3 0.4926714
7.32 0.4729429
7.34 0.4751055
7.36 0.4524653
7.38 0.4758416
7.4 0.4618983
7.42 0.4643549
7.44 0.4556586
7.46 0.4718572
7.48 0.4926965
7.5 0.4836579
7.52 0.4582847
7.54 0.4200889
7.56 0.4693875
7.58 0.4678406
7.6 0.4659937
7.62 0.4638161
7.64 0.4870571
7.66 0.4808844
7.68 0.4589664
7.7 0.470558
7.72 0.4095432
7.74 0.456782
7.76 0.4727575
7.78 0.4544503
7.8 0.4755523
7.82 0.4703457
7.84 0.4633841
7.86 0.464597
7.88 0.4641114
7.9 0.4724935
7.92 0.4651885
7.94 0.442408
7.96 0.4728899
7.98 0.4597282
8 0.4553571
8.02 0.4671192
8.04 0.4652422
8.06 0.4714071
8.08 0.4581757
8.1 0.4550547
8.12 0.4597279
8.14 0.4735242
8.16 0.4560979
8.18 0.4760776
8.2 0.4612481
8.22 0.4763138
8.24 0.4842004
8.26 0.4574664
8.28 0.4702656
8.3 0.4599998
8.32 0.4655375
8.34 0.4691748
8.36 0.4633304
8.38 0.4746316
8.4 0.4215744
8.42 0.4276093
8.44 0.4704523
8.46 0.489745
8.48 0.467279
8.5 0.473999
8.52 0.4531006
8.54 0.4628989
8.56 0.4535691
8.58 0.4649194
8.6 0.4506937
8.62 0.4572742
8.64 0.4650538
8.66 0.4153014
8.68 0.4703985
8.7 0.4310742
8.72 0.4457858
8.74 0.4647849
8.76 0.4686687
8.78 0.4583932
8.8 0.4497223
8.82 0.461248
8.84 0.4607056
8.86 0.4510265
8.88 0.4680282
8.9 0.4584215
8.92 0.4701865
8.94 0.4614104
8.96 0.4497225
8.98 0.4099389
9 0.4560972
9.02 0.4714342
9.04 0.4485818
9.06 0.4635189
9.08 0.4502501
9.1 0.4513864
9.12 0.4504717
9.14 0.4720701
9.16 0.4522443
9.18 0.4614109
9.2 0.4662887
9.22 0.4348847
9.24 0.4564539
9.26 0.4785653
9.28 0.4551375
9.3 0.4623312
9.32 0.4279306
9.34 0.4412765
9.36 0.4586392
9.38 0.4646237
9.4 0.462628
9.42 0.4366064
9.44 0.4552755
9.46 0.4628988
9.48 0.4695478
9.5 0.4573016
9.52 0.4457298
9.54 0.4555213
9.56 0.4746843
9.58 0.4573017
9.6 0.4669052
9.62 0.4687477
9.64 0.4343679
9.66 0.4378643
9.68 0.4629793
9.7 0.4715398
9.72 0.6121675
9.74 0.4581477
9.76 0.5028918
9.78 0.4502501
9.8 0.4980968
9.82 0.4843816
9.84 0.5023442
9.86 0.5121275
9.88 0.4702393
9.9 0.4780428
9.92 0.469494
9.94 0.4754993
9.96 0.4788268
9.98 0.4633033
10 0.4683474
10.02 0.4467097
10.04 0.460706
10.06 0.4815086
10.08 0.4599457
10.1 0.4690416
10.12 0.4634109
10.14 0.4580666
10.16 0.4587207
10.18 0.4639507
10.2 0.4655647
10.22 0.4653225
10.24 0.4605432
10.26 0.4905614
10.28 0.4548349
10.3 0.5059154
10.32 0.4584212
10.34 0.4732338
10.36 0.4737352
10.38 0.4589658
10.4 0.4691744
10.42 0.4534587
10.44 0.4738404
10.46 0.456864
10.48 0.4437054
10.5 0.4624121
10.52 0.4468781
10.54 0.4776503
10.56 0.4641125
10.58 0.4687487
10.6 0.4759469
10.62 0.4442409
10.64 0.4713282
10.66 0.4731278
10.68 0.4990743
10.7 0.4669849
10.72 0.4719373
10.74 0.4699736
10.76 0.4576299
10.78 0.4756577
10.8 0.4704785
10.82 0.4767863
10.84 0.4674666
10.86 0.4797914
10.88 0.4586396
10.9 0.4648655
10.92 0.4519958
10.94 0.463384
10.96 0.4499726
10.98 0.4541752
11 0.45511
11.02 0.4139146
11.04 0.45981
11.06 0.4696267
11.08 0.4616275
11.1 0.45489
11.12 0.4608142
11.14 0.4932043
11.16 0.4945962
11.18 0.4765241
11.2 0.4515808
11.22 0.4518022
11.24 0.4636813
11.26 0.4428875
11.28 0.4527144
11.3 0.4509431
11.32 0.4735238
11.34 0.4703452
11.36 0.4883646
11.38 0.4831672
11.4 0.4715393
11.42 0.4677068
11.44 0.4908666
11.46 0.4652422
11.48 0.4520504
11.5 0.487314
11.52 0.4700267
11.54 0.4804945
11.56 0.4771006
11.58 0.4648925
11.6 0.488544
11.62 0.6854562
11.64 0.4489155
11.66 0.4590749
11.68 0.4654568
11.7 0.4747102
11.72 0.4825198
11.74 0.4578755
11.76 0.4741314
11.78 0.4682142
11.8 0.4575475
11.82 0.4760511
11.84 0.4630334
11.86 0.4880829
11.88 0.4758416
11.9 0.4851291
11.92 0.4605437
11.94 0.4825191
11.96 0.4929756
11.98 0.4820014
12 0.4495835
12.02 0.4809361
12.04 0.4904082
12.06 0.4521896
12.08 0.4865696
12.1 0.457411
12.12 0.4968147
12.14 0.4733124
12.16 0.5140771
12.18 0.4642733
12.2 0.4685351
12.22 0.4617632
12.24 0.470452
12.26 0.4723085
12.28 0.4579852
12.3 0.481378
12.32 0.4542307
12.34 0.4697067
12.36 0.4958325
12.38 0.4769429
12.4 0.475053
12.42 0.4728109
12.44 0.4438465
12.46 0.4693083
12.48 0.462629
12.5 0.507986
12.52 0.4782002
12.54 0.468268
12.56 0.4656711
12.58 0.4589935
12.6 0.4611669
12.62 0.4837613
12.64 0.4820267
12.66 0.4890288
12.68 0.4729959
12.7 0.4631685
12.72 0.4608142
12.74 0.4840192
12.76 0.4278434
12.78 0.478435
12.8 0.4481634
12.82 0.4343388
12.84 0.4365203
12.86 0.4999998
12.88 0.4611398
12.9 0.4358895
12.92 0.4710095
12.94 0.4594829
12.96 0.4677069
12.98 0.468188
13 0.4563717
13.02 0.4693073
13.04 0.4861068
13.06 0.4557961
13.08 0.4599188
13.1 0.4695475
13.12 0.4549724
13.14 0.4577394
13.16 0.4427475
13.18 0.4758946
13.2 0.4573291
13.22 0.4731277
13.24 0.4548352
13.26 0.47101
13.28 0.4695478
13.3 0.4861587
13.32 0.4498329
13.34 0.4580664
13.36 0.448386
13.38 0.4560151
13.4 0.4964116
13.42 0.4640309
13.44 0.4577389
13.46 0.4897705
13.48 0.4504718
13.5 0.4829337
13.52 0.4858502
13.54 0.4575202
13.56 0.4798183
13.58 0.4606789
13.6 0.4610042
13.62 0.4613838
13.64 0.4633312
13.66 0.4455612
13.68 0.5003496
13.7 0.4649998
13.72 0.4557677
13.74 0.4378929
13.76 0.4667439
13.78 0.448721
13.8 0.4743678
13.82 0.5867067
13.84 0.4526584
13.86 0.4631684
13.88 0.4676806
13.9 0.4553564
13.92 0.4588294
13.94 0.4598637
13.96 0.4613293
13.98 0.4645964
14 0.4752891
14.02 0.476524
14.04 0.4803651
14.06 0.4596743
14.08 0.4665838
14.1 0.4659666
14.12 0.4573297
14.14 0.4706645
14.16 0.4537897
14.18 0.467279
14.2 0.4546422
14.22 0.4471579
14.24 0.4489152
14.26 0.4558509
14.28 0.4574112
14.3 0.466423
14.32 0.4914779
14.34 0.4810666
14.36 0.4531285
14.38 0.4702659
14.4 0.4610861
14.42 0.4629523
14.44 0.4464577
14.46 0.4405681
14.48 0.4479116
14.5 0.4812742
14.52 0.4285439
14.54 0.4515807
14.56 0.4546153
14.58 0.4778596
14.6 0.4464861
14.62 0.4679741
14.64 0.4191063
14.66 0.4700257
14.68 0.4369781
14.7 0.4681346
14.72 0.4618985
14.74 0.4897193
14.76 0.4856439
14.78 0.4583668
14.8 0.4631954
14.82 0.4626281
14.84 0.4805729
14.86 0.4875705
14.88 0.4939889
14.9 0.4846392
14.92 0.4509429
14.94 0.4841493
14.96 0.4656713
14.98 0.4737881
15 0.4828295
15.02 0.4303775
15.04 0.4609499
15.06 0.4541199
15.08 0.4546154
15.1 0.4864149
15.12 0.4519131
15.14 0.4633035
15.16 0.4910444
15.18 0.4718311
15.2 0.457985
15.22 0.4630603
15.24 0.4691477
15.26 0.48358
15.28 0.4532932
15.3 0.4832705
15.32 0.4617623
15.34 0.4611397
15.36 0.4613841
15.38 0.4516077
15.4 0.4807546
15.42 0.4788001
15.44 0.4608962
15.46 0.4576846
15.48 0.4474649
15.5 0.426263
15.52 0.4734444
15.54 0.4143067
15.56 0.4541201
15.58 0.4588302
15.6 0.471328
15.62 0.4508054
15.64 0.4654031
15.66 0.4618981
15.68 0.4573289
15.7 0.4357465
15.72 0.4683488
15.74 0.4369212
15.76 0.4801559
15.78 0.4528793
15.8 0.422522
15.82 0.4650535
15.84 0.4572477
15.86 0.4753155
15.88 0.45489
15.9 0.4875703
15.92 0.4735502
15.94 0.4854124
15.96 0.474421
15.98 0.4704787
16 0.4971419
16.02 0.5398836
16.04 0.5088466
16.06 0.4867492
16.08 0.4879807
16.1 0.4717259
16.12 0.4939889
16.14 0.4787743
16.16 0.457985
16.18 0.4889534
16.2 0.4782521
16.22 0.4165634
16.24 0.4922142
16.26 0.4260871
16.28 0.4262039
16.3 0.4716457
16.32 0.4603802
16.34 0.4658592
16.36 0.4431134
16.38 0.4734444
16.4 0.467414
16.42 0.4604888
16.44 0.4691482
16.46 0.4686413
16.48 0.4557131
16.5 0.4609233
16.52 0.472255
16.54 0.484071
16.56 0.4612486
16.58 0.4877759
16.6 0.4741307
16.62 0.4613839
16.64 0.4562892
16.66 0.4892347
16.68 0.4681348
16.7 0.4802082
16.72 0.4665568
16.74 0.4528249
16.76 0.4641927
16.78 0.4382637
16.8 0.4614654
16.82 0.4717514
16.8408 0.45205
16.8608 0.4701326
16.8808 0.4506388
16.9008 0.470611
16.9208 0.4330706
16.9408 0.4502498
16.9608 0.4491388
16.9808 0.4603528
17.0008 0.4690947
17.0208 0.4561249
17.0408 0.4667439
17.0608 0.4727316
17.0808 0.4731278
17.1008 0.4808851
17.1208 0.4428881
17.1408 0.4601086
17.1608 0.4694947
17.1808 0.4626285
17.2008 0.4734183
17.2208 0.4537069
17.2408 0.455549
17.2608 0.4611401
17.2808 0.4540376
17.3008 0.4567827
17.3208 0.4595103
17.3408 0.4513033
17.3608 0.4559335
17.3808 0.4714078
17.4008 0.463303
17.4208 0.4709037
17.4408 0.4586397
17.4608 0.4648931
17.4808 0.4864413
17.5008 0.4719634
17.5208 0.4667439
17.5408 0.4564256
17.5608 0.4574388
17.5808 0.4535417
17.6008 0.4672526
17.6208 0.465672
17.6408 0.4724931
17.6608 0.4603806
17.6808 0.4710095
17.7008 0.475263
17.7208 0.4537067
17.7408 0.4830114
17.7608 0.4693081
17.7808 0.4661006
17.8008 0.4649993
17.8208 0.4797388
17.8408 0.4574108
17.8608 0.4530731
17.8808 0.4745789
17.9008 0.4450282
17.9208 0.452051
17.9408 0.4650539
17.9608 0.4794263
17.9808 0.4579849
18.0008 0.4896437
18.0208 0.5005499
18.0408 0.4719639
18.0608 0.4803379
18.0808 0.4385771
18.1008 0.4616272
18.1208 1.059823
18.1408 0.4814565
18.1608 0.4770218
18.1808 0.4761561
18.2008 0.5323527
18.2208 0.5076663
18.2408 0.4761832
18.2608 0.4739467
18.2808 0.4504445
18.3008 0.4802084
18.3208 0.4741569
18.3408 0.45618
18.3608 0.4614653
18.3808 0.4115218
18.4008 0.4548627
18.4208 0.4630599
18.4408 0.4338202
18.4608 0.4766807
18.4808 0.5013484
18.5008 0.4622227
18.5208 0.447381
18.5408 0.4818196
18.5608 0.4609233
18.5808 0.4397155
18.6008 0.506236
18.6208 0.4749208
18.6408 0.4727848
18.6608 0.4754467
18.6808 0.4729164
18.7008 0.459157
18.7208 0.4683483
18.7408 0.9335279
18.7608 0.476576
18.7808 0.4738405
18.8008 0.4769436
18.8208 0.4668249
18.8408 0.4887481
18.8608 0.4574386
18.8808 0.4472976
18.9008 0.485799
18.9208 0.4646769
18.9408 0.4652422
18.9608 0.4633576
18.9808 0.4811188
19.0008 0.4650266
19.0208 0.4725193
19.0408 0.4309871
19.0608 0.4508327
19.0808 0.4638424
19.1008 0.4629522
19.1208 0.4866725
19.1408 0.4526035
19.1608 0.5108823
19.1808 0.4762881
19.2008 0.416983
19.2208 0.4950507
19.2408 0.4720703
19.2608 0.4714606
19.2808 0.4769172
19.3008 0.4563163
19.3208 0.471938
19.3408 0.4706915
19.3608 0.4851033
19.3808 0.4566185
19.4008 0.4706645
19.4208 0.4696008
19.4408 0.4699469
19.4608 0.4598639
19.4808 0.4972423
19.5008 0.4766026
19.5208 0.4553575
19.5408 0.4629794
19.5608 0.4820007
19.5808 0.4995246
19.6008 0.4787482
19.6208 0.4865443
19.6408 1.211703
19.6608 0.473867
19.6808 0.4993495
19.7008 0.5100495
19.7208 0.513176
19.7408 0.4631144
19.7608 0.4905609
19.7808 0.4541203
19.8008 0.4497226
19.8208 0.4687482
19.8408 0.4401713
19.8608 0.4437903
19.8808 0.4616006
19.9008 0.4705579
19.9208 0.4728111
19.9408 0.4654301
19.9608 0.4553571
19.9808 0.4676004
&
@target G1.S0
@type xy
0 1
0.02 397
0.04 211
0.06 314
0.08 3
0.1 0
0.12 32
0.14 0
0.16 1301
0.18 3726
0.2 4334
0.22 4143
0.24 5234
0.26 5429
0.28 3866
0.3 3449
0.32 4046
0.34 4130
0.36 5296
0.38 3170
0.4 3604
0.42 4580
0.44 3904
0.46 4145
0.48 3635
0.5 5626
0.52 5560
0.54 6720
0.56 6101
0.58 5757
0.6 5665
0.62 6654
0.64 6475
0.66 5030
0.68 5440
0.7 6142
0.72 8163
0.74 7935
0.76 8280
0.78 8790
0.8 5489
0.82 6260
0.84 5967
0.86 5158
0.88 4747
0.9 4659
0.92 4540
0.94 5265
0.96 6045
0.98 5514
1 3522
1.02 3054
1.04 5490
1.06 6793
1.08 5844
1.1 5710
1.12 5597
1.14 5960
1.16 6967
1.18 6522
1.2 8922
1.22 8363
1.24 8379
1.26 6148
1.28 7567
1.3 6714
1.32 4714
1.34 6401
1.36 6565
1.38 6697
1.4 5619
1.42 6284
1.44 4424
1.46 3701
1.48 3368
1.5 5492
1.52 2237
1.54 2247
1.56 2648
1.58 3421
1.6 3894
1.62 3438
1.64 3622
1.66 5131
1.68 6400
1.7 5861
1.72 7315
1.74 7800
1.76 5023
1.78 6520
1.8 5955
1.82 5998
1.84 6073
1.86 6869
1.88 7212
1.9 5519
1.92 4810
1.94 3278
1.96 3064
1.98 3031
2 4690
2.02 4089
2.04 4933
2.06 5207
2.08 6122
2.1 3448
2.12 4616
2.14 3145
2.16 4202
2.18 5020
2.2 5961
2.22 3549
2.24 5165
2.26 5947
2.28 3156
2.3 3354
2.32 4745
2.34 5551
2.36 6178
2.38 7410
2.4 4240
2.42 7107
2.44 6477
2.46 6668
2.48 5767
2.5 4874
2.52 5777
2.54 5493
2.56 7786
2.58 6518
2.6 6653
2.62 5547
2.64 7194
2.66 8448
2.68 9844
2.7 8284
2.72 9416
2.74 7845
2.76 7393
2.78 9222
2.8 8000
2.82 9474
2.84 7568
2.86 7395
2.88 8378
2.9 7790
2.92 8033
2.94 7379
2.96 6780
2.98 6442
3 8562
3.02 9591
3.04 8486
3.06 8193
3.08 7977
3.1 7706
3.12 8470
3.14 8494
3.16 7272
3.18 8110
3.2 8129
3.22 7930
3.24 8620
3.26 8432
3.28 9666
3.3 9904
3.32 9519
3.34 10622
3.36 9521
3.38 8768
3.4 7322
3.42 7875
3.44 10282
3.46 8739
3.48 8766
3.5 10013
3.52 9369
3.54 9226
3.56 8548
3.58 8613
3.6 9473
3.62 9540
3.64 8166
3.66 7379
3.68 8320
3.7 7967
3.72 7660
3.74 9382
3.76 10084
3.78 8460
3.8 9433
3.82 8285
3.84 8246
3.86 10175
3.88 10019
3.9 9876
3.92 9241
3.94 8289
3.96 7471
3.98 6814
4 7967
4.02 5439
4.04 7809
4.06 6395
4.08 7481
4.1 9538
4.12 7910
4.14 8458
4.16 10850
4.18 8486
4.2 8491
4.22 9884
4.24 7779
4.26 6973
4.28 7761
4.3 8494
4.32 7363
4.34 8152
4.36 8513
4.38 9570
4.4 10308
4.42 9144
4.44 8433
4.46 9561
4.48 9674
4.5 9346
4.52 8684
4.54 8487
4.56 8092
4.58 7332
4.6 9820
4.62 7072
4.64 5457
4.66 4926
4.68 5146
4.7 5028
4.72 4772
4.74 4625
4.76 5737
4.78 7078
4.8 7997
4.82 8915
4.84 8192
4.86 7479
4.88 7893
4.9 7797
4.92 7518
4.94 8418
4.96 10044
4.98 9871
5 7695
5.02 11154
5.04 9173
5.06 8952
5.08 7355
5.1 7086
5.12 6082
5.14 5532
5.16 5870
5.18 3712
5.2 5723
5.22 5941
5.24 6944
5.26 6808
5.28 7447
5.3 5859
5.32 4823
5.34 2332
5.36 2299
5.38 2985
5.4 2912
5.42 4736
5.44 3091
5.46 3694
5.48 3731
5.5 2808
5.52 2027
5.54 6185
5.56 4693
5.58 4577
5.6 5806
5.62 7555
5.64 7419
5.66 5869
5.68 6116
5.7 6540
5.72 6433
5.74 5270
5.76 6045
5.78 6468
5.8 6714
5.82 7618
5.84 7236
5.86 7804
5.88 8163
5.9 9216
5.92 8754
5.94 7906
5.96 8709
5.98 7339
6 7900
6.02 6566
6.04 7976
6.06 3995
6.08 5543
6.1 4904
6.12 6099
6.14 6469
6.16 7225
6.18 7311
6.2 6836
6.22 7181
6.24 6188
6.26 8752
6.28 8404
6.3 8891
6.32 8869
6.34 7282
6.36 9078
6.38 8429
6.4 6806
6.42 6981
6.44 6947
6.46 5824
6.48 8208
6.5 6628
6.52 8161
6.54 8344
6.56 8780
6.58 9018
6.6 8769
6.62 4755
6.64 6690
6.66 5322
6.68 5547
6.7 5863
6.72 4270
6.74 6364
6.76 5154
6.78 6573
6.8 6451
6.82 7357
6.84 5116
6.86 6509
6.88 5941
6.9 7075
6.92 7923
6.94 6269
6.96 6134
6.98 6059
7 5836
7.02 5367
7.04 4429
7.06 5892
7.08 7664
7.1 8459
7.12 7394
7.14 6917
7.16 5969
7.18 5685
7.2 5012
7.22 7130
7.24 6937
7.26 6988
7.28 6431
7.3 3490
7.32 4087
7.34 4498
7.36 5645
7.38 4892
7.4 6779
7.42 5984
7.44 6421
7.46 8710
7.48 8775
7.5 8023
7.52 8026
7.54 8686
7.56 8185
7.58 9721
7.6 8316
7.62 7829
7.64 9003
7.66 9008
7.68 10131
7.7 8491
7.72 8548
7.74 9107
7.76 6549
7.78 7402
7.8 8302
7.82 7624
7.84 7119
7.86 9017
7.88 6953
7.9 6964
7.92 6001
7.94 6958
7.96 5556
7.98 6644
8 7450
8.02 7702
8.04 6556
8.06 9561
8.08 8811
8.1 8696
8.12 9930
8.14 9791
8.16 9357
8.18 10600
8.2 9939
8.22 11073
8.24 7605
8.26 10508
8.28 7767
8.3 9922
8.32 9419
8.34 8285
8.36 9055
8.38 8968
8.4 8849
8.42 9215
8.44 8461
8.46 8366
8.48 8169
8.5 8158
8.52 9935
8.54 8206
8.56 6169
8.58 7690
8.6 7705
8.62 5045
8.64 4527
8.66 6645
8.68 6632
8.7 7561
8.72 9769
8.74 7320
8.76 10500
8.78 7618
8.8 9269
8.82 11627
8.84 10399
8.86 9497
8.88 10712
8.9 8972
8.92 9982
8.94 6903
8.96 6966
8.98 7586
9 6443
9.02 6275
9.04 7650
9.06 8304
9.08 9045
9.1 8701
9.12 9149
9.14 9102
9.16 8179
9.18 7574
9.2 7996
9.22 8372
9.24 8340
9.26 7897
9.28 8811
9.3 10112
9.32 8056
9.34 8173
9.36 6802
9.38 6915
9.4 10005
9.42 7021
9.44 6564
9.46 7479
9.48 7743
9.5 8884
9.52 8531
9.54 9234
9.56 8045
9.58 7741
9.6 8348
9.62 6965
9.64 6578
9.66 5808
9.68 6426
9.7 8268
9.72 9653
9.74 6536
9.76 6574
9.78 9115
9.8 7464
9.82 6043
9.84 6646
9.86 8015
9.88 8293
9.9 7829
9.92 9693
9.94 10056
9.96 10461
9.98 9976
10 10723
10.02 9894
10.04 8435
10.06 9746
10.08 10200
10.1 10062
10.12 7618
10.14 9228
10.16 8798
10.18 8412
10.2 8834
10.22 8195
10.24 8843
10.26 9454
10.28 9464
10.3 10178
10.32 8292
10.34 8547
10.36 9332
10.38 10554
10.4 10271
10.42 10107
10.44 9196
10.46 8691
10.48 10718
10.5 9600
10.52 8497
10.54 6549
10.56 7013
10.58 8354
10.6 6754
10.62 7815
10.64 8124
10.66 6279
10.68 5275
10.7 7815
10.72 6431
10.74 7049
10.76 7124
10.78 6527
10.8 6928
10.82 6077
10.84 6679
10.86 5834
10.88 4814
10.9 7257
10.92 7422
10.94 7272
10.96 5156
10.98 5965
11 4615
11.02 7846
11.04 7892
11.06 5060
11.08 7553
11.1 6922
11.12 7865
11.14 6654
11.16 6833
11.18 6683
11.2 8557
11.22 9069
11.24 8629
11.26 6831
11.28 8795
11.3 4374
11.32 4729
11.34 5859
11.36 5911
11.38 4747
11.4 5861
11.42 5053
11.44 4387
11.46 5318
11.48 5313
11.5 4612
11.52 6313
11.54 7855
11.56 5405
11.58 6085
11.6 4549
11.62 5754
11.64 6308
11.66 6424
11.68 7907
11.7 7530
11.72 6028
11.74 5453
11.76 6208
11.78 5531
11.8 5220
11.82 4878
11.84 4563
11.86 6126
11.88 4339
11.9 5939
11.92 3786
11.94 4288
11.96 3971
11.98 3859
12 5176
12.02 6206
12.04 6560
12.06 7301
12.08 6323
12.1 3843
12.12 4707
12.14 5370
12.16 6149
12.18 8217
12.2 5799
12.22 6713
12.24 5004
12.26 6088
12.28 7672
12.3 5980
12.32 5974
12.34 6569
12.36 6489
12.38 4671
12.4 4243
12.42 5974
12.44 7906
12.46 7596
12.48 7712
12.5 7722
12.52 7536
12.54 6801
12.56 8950
12.58 6252
12.6 7321
12.62 10117
12.64 9462
12.66 9602
12.68 8582
12.7 8212
12.72 6297
12.74 6365
12.76 6849
12.78 6878
12.8 6343
12.82 5494
12.84 7064
12.86 7383
12.88 9596
12.9 9282
12.92 9265
12.94 8303
12.96 8060
12.98 6545
13 7879
13.02 6344
13.04 6169
13.06 6062
13.08 8236
13.1 7026
13.12 7267
13.14 6855
13.16 6507
13.18 7871
13.2 6703
13.22 7053
13.24 7430
13.26 6916
13.28 8452
13.3 7544
13.32 8266
13.34 7895
13.36 6563
13.38 6648
13.4 7950
13.42 7330
13.44 7015
13.46 7103
13.48 7684
13.5 9175
13.52 8573
13.54 8957
13.56 7664
13.58 10161
13.6 10814
13.62 9291
13.64 9663
13.66 8861
13.68 9490
13.7 9747
13.72 9035
13.74 9561
13.76 8182
13.78 6918
13.8 8118
13.82 10894
13.84 7914
13.86 6205
13.88 6253
13.9 5772
13.92 5048
13.94 5299
13.96 7102
13.98 6031
14 7219
14.02 6264
14.04 6677
14.06 7748
14.08 6896
14.1 8779
14.12 8753
14.14 7267
14.16 8393
14.18 8864
14.2 7643
14.22 6688
14.24 6002
14.26 5057
14.28 6876
14.3 7673
14.32 7983
14.34 7996
14.36 8302
14.38 7830
14.4 8496
14.42 7768
14.44 8267
14.46 8536
14.48 9532
14.5 8722
14.52 9174
14.54 8378
14.56 8914
14.58 7834
14.6 9477
14.62 9086
14.64 10061
14.66 9411
14.68 9438
14.7 8955
14.72 6796
14.74 6998
14.76 7897
14.78 7144
14.8 7171
14.82 10019
14.84 9084
14.86 7859
14.88 7098
14.9 7326
14.92 6332
14.94 5504
14.96 8035
14.98 7421
15 8034
15.02 6469
15.04 8288
15.06 6394
15.08 5520
15.1 7273
15.12 5902
15.14 8316
15.16 6372
15.18 6987
15.2 5398
15.22 5465
15.24 4652
15.26 4996
15.28 6221
15.3 4990
15.32 8504
15.34 7833
15.36 7406
15.38 6935
15.4 7480
15.42 7225
15.44 6966
15.46 5624
15.48 5495
15.5 5550
15.52 7808
15.54 7930
15.56 7878
15.58 8115
15.6 8495
15.62 7947
15.64 7145
15.66 8342
15.68 6835
15.7 7896
15.72 9071
15.74 9172
15.76 9687
15.78 8032
15.8 8619
15.82 7491
15.84 7217
15.86 8895
15.88 7803
15.9 8086
15.92 10130
15.94 9989
15.96 8410
15.98 7194
16 5816
16.02 7105
16.04 7297
16.06 7858
16.08 5425
16.1 7490
16.12 6584
16.14 5699
16.16 4219
16.18 6725
16.2 6457
16.22 7995
16.24 6766
16.26 6298
16.28 8469
16.3 7500
16.32 5989
16.34 6358
16.36 7861
16.38 7487
16.4 8550
16.42 8299
16.44 10174
16.46 7420
16.48 9296
16.5 10081
16.52 8237
16.54 9556
16.56 9667
16.58 9371
16.6 11148
16.62 10431
16.64 11027
16.66 11381
16.68 9592
16.7 10027
16.72 11088
16.74 12070
16.76 11378
16.78 9631
16.8 6790
16.82 9359
16.8408 10736
16.8608 10250
16.8808 9009
16.9008 10945
16.9208 10727
16.9408 10989
16.9608 8120
16.9808 9208
17.0008 10994
17.0208 10544
17.0408 8842
17.0608 9098
17.0808 7330
17.1008 8574
17.1208 6770
17.1408 7608
17.1608 8600
17.1808 8424
17.2008 8275
17.2208 9460
17.2408 9392
17.2608 7929
17.2808 7249
17.3008 8351
17.3208 7973
17.3408 8180
17.3608 7117
17.3808 8650
17.4008 6840
17.4208 7188
17.4408 6947
17.4608 7422
17.4808 9004
17.5008 9966
17.5208 8227
17.5408 10139
17.5608 9303
17.5808 8810
17.6008 9200
17.6208 6069
17.6408 4206
17.6608 6044
17.6808 4983
17.7008 6270
17.7208 5944
17.7408 4618
17.7608 3478
17.7808 4115
17.8008 5767
17.8208 6658
17.8408 7658
17.8608 6808
17.8808 4737
17.9008 4096
17.9208 4958
17.9408 6986
17.9608 4580
17.9808 3838
18.0008 4761
18.0208 6180
18.0408 6468
18.0608 4296
18.0808 5043
18.1008 4847
18.1208 4985
18.1408 7200
18.1608 7303
18.1808 7837
18.2008 7760
18.2208 8770
18.2408 7226
18.2608 7336
18.2808 7272
18.3008 8026
18.3208 8935
18.3408 8244
18.3608 10846
18.3808 10142
18.4008 10208
18.4208 8008
18.4408 7619
18.4608 8331
18.4808 8374
18.5008 7322
18.5208 8411
18.5408 7436
18.5608 10102
18.5808 7914
18.6008 8293
18.6208 8425
18.6408 6633
18.6608 5748
18.6808 4631
18.7008 4214
18.7208 4340
18.7408 2988
18.7608 3552
18.7808 4938
18.8008 7346
18.8208 6398
18.8408 7474
18.8608 7326
18.8808 6032
18.9008 5709
18.9208 6221
18.9408 5918
18.9608 6363
18.9808 6234
19.0008 5949
19.0208 5732
19.0408 6841
19.0608 5529
19.0808 5811
19.1008 6438
19.1208 7376
19.1408 8162
19.1608 7181
19.1808 7657
19.2008 5929
19.2208 6641
19.2408 7892
19.2608 8582
19.2808 6934
19.3008 5101
19.3208 5358
19.3408 3584
19.3608 4879
19.3808 2933
19.4008 4026
19.4208 3663
19.4408 4197
19.4608 4423
19.4808 5403
19.5008 6407
19.5208 7079
19.5408 6413
19.5608 5126
19.5808 6490
19.6008 5395
19.6208 6566
19.6408 5175
19.6608 6110
19.6808 6016
19.7008 5929
19.7208 5811
19.7408 5848
19.7608 6132
19.7808 6261
19.8008 5861
19.8208 5728
19.8408 6332
19.8608 6954
19.8808 7357
19.9008 6708
19.9208 6762
19.9408 7717
19.9608 6526
19.9808 6243
&
@target G1.S1
@type xy
0 2
0.02 587
0.04 729
0.06 744
0.08 4
0.1 0
0.12 3
0.14 0
0.16 1280
0.18 7768
0.2 6308
0.22 6489
0.24 6417
0.26 7473
0.28 6675
0.3 7281
0.32 8842
0.34 8305
0.36 6819
0.38 7039
0.4 6692
0.42 7235
0.44 6388
0.46 5834
0.48 7063
0.5 6061
0.52 6584
0.54 6147
0.56 6133
0.58 5968
0.6 4989
0.62 5062
0.64 3682
0.66 2610
0.68 3618
0.7 5929
0.72 4893
0.74 4887
0.76 4543
0.78 5029
0.8 7074
0.82 6753
0.84 8805
0.86 8806
0.88 5649
0.9 6304
0.92 5958
0.94 6245
0.96 3921
0.98 5065
1 7688
1.02 7436
1.04 5190
1.06 4629
1.08 4982
1.1 6173
1.12 6559
1.14 5278
1.16 4493
1.18 4708
1.2 4912
1.22 3351
1.24 2726
1.26 3973
1.28 3710
1.3 5137
1.32 5634
1.34 5891
1.36 6386
1.38 4769
1.4 5609
1.42 6000
1.44 7021
1.46 7482
1.48 7606
1.5 6582
1.52 7500
1.54 8248
1.56 8677
1.58 7050
1.6 7261
1.62 8507
1.64 6842
1.66 5881
1.68 6739
1.7 9575
1.72 7354
1.74 6503
1.76 6630
1.78 7547
1.8 8250
1.82 7305
1.84 7107
1.86 6788
1.88 6937
1.9 7487
1.92 8509
1.94 10684
1.96 10948
1.98 9023
2 9676
2.02 9662
2.04 10815
2.06 9391
2.08 8558
2.1 10903
2.12 6186
2.14 7081
2.16 7842
2.18 8349
2.2 6747
2.22 7531
2.24 6717
2.26 6523
2.28 8711
2.3 8561
2.32 7676
2.34 6558
2.36 8203
2.38 6043
2.4 7206
2.42 6881
2.44 6733
2.46 5818
2.48 7033
2.5 6448
2.52 5742
2.54 4989
2.56 5921
2.58 5470
2.6 5079
2.62 5031
2.64 5001
2.66 3290
2.68 2831
2.7 4258
2.72 4027
2.74 3496
2.76 3047
2.78 3051
2.8 3255
2.82 3781
2.84 2752
2.86 4345
2.88 4867
2.9 3596
2.92 3898
2.94 4792
2.96 5923
2.98 5911
3 3878
3.02 3492
3.04 5223
3.06 5402
3.08 4903
3.1 3749
3.12 3290
3.14 3865
3.16 4895
3.18 4007
3.2 4280
3.22 4778
3.24 4315
3.26 4059
3.28 2773
3.3 3526
3.32 2544
3.34 3625
3.36 2808
3.38 4466
3.4 4899
3.42 3753
3.44 3211
3.46 2675
3.48 3372
3.5 3620
3.52 3032
3.54 3822
3.56 3790
3.58 2967
3.6 3445
3.62 3643
3.64 3396
3.66 4182
3.68 3691
3.7 4314
3.72 3855
3.74 3978
3.76 3575
3.78 4046
3.8 3487
3.82 4028
3.84 4627
3.86 2999
3.88 2087
3.9 3088
3.92 3677
3.94 4150
3.96 4461
3.98 6115
4 5840
4.02 5780
4.04 6587
4.06 5769
4.08 5343
4.1 3983
4.12 4286
4.14 3241
4.16 2355
4.18 4333
4.2 3851
4.22 4955
4.24 3579
4.26 4370
4.28 5168
4.3 4371
4.32 5039
4.34 4403
4.36 4419
4.38 3234
4.4 3957
4.42 4472
4.44 3124
4.46 3389
4.48 3187
4.5 2286
4.52 2754
4.54 4865
4.56 3322
4.58 4915
4.6 4215
4.62 6197
4.64 6439
4.66 6390
4.68 8004
4.7 7784
4.72 8936
4.74 7843
4.76 5539
4.78 4808
4.8 3701
4.82 3727
4.84 4329
4.86 3478
4.88 4958
4.9 4544
4.92 4407
4.94 3407
4.96 2724
4.98 2999
5 4098
5.02 2488
5.04 2177
5.06 2792
5.08 4498
5.1 6269
5.12 6761
5.14 5886
5.16 6146
5.18 7635
5.2 6325
5.22 6610
5.24 5683
5.26 5121
5.28 4575
5.3 7103
5.32 6208
5.34 8253
5.36 8548
5.38 8921
5.4 8863
5.42 7158
5.44 8049
5.46 9073
5.48 7825
5.5 8686
5.52 9966
5.54 7600
5.56 7427
5.58 8005
5.6 6891
5.62 4619
5.64 5051
5.66 6550
5.68 5256
5.7 6898
5.72 7311
5.74 6234
5.76 5333
5.78 4600
5.8 4105
5.82 4554
5.84 2943
5.86 3097
5.88 3539
5.9 2291
5.92 2570
5.94 3773
5.96 3614
5.98 3121
6 4451
6.02 4874
6.04 4496
6.06 6396
6.08 5962
6.1 5884
6.12 5535
6.14 4996
6.16 3909
6.18 3506
6.2 5700
6.22 5404
6.24 2690
6.26 2228
6.28 3842
6.3 2606
6.32 2321
6.34 2703
6.36 4095
6.38 3707
6.4 4175
6.42 5303
6.44 4997
6.46 6033
6.48 5613
6.5 4142
6.52 4081
6.54 4099
6.56 3428
6.58 2207
6.6 3766
6.62 5664
6.64 4794
6.66 6423
6.68 6135
6.7 5699
6.72 7224
6.74 6980
6.76 7307
6.78 5548
6.8 5471
6.82 5905
6.84 7221
6.86 6561
6.88 5788
6.9 5210
6.92 4609
6.94 5739
6.96 7309
6.98 5614
7 7588
7.02 7536
7.04 8774
7.06 6688
7.08 4511
7.1 5134
7.12 3308
7.14 5752
7.16 6796
7.18 6257
7.2 6490
7.22 5566
7.24 7754
7.26 6466
7.28 5739
7.3 8002
7.32 7945
7.34 8259
7.36 6822
7.38 7495
7.4 6190
7.42 5714
7.44 4171
7.46 3376
7.48 3075
7.5 3400
7.52 3969
7.54 3999
7.56 2633
7.58 1873
7.6 3443
7.62 4130
7.64 4511
7.66 3102
7.68 3173
7.7 3291
7.72 2724
7.74 2549
7.76 4113
7.78 4178
7.8 4278
7.82 4994
7.84 5139
7.86 4505
7.88 4508
7.9 6265
7.92 6202
7.94 5458
7.96 5977
7.98 6780
8 5534
8.02 4748
8.04 5240
8.06 2186
8.08 2843
8.1 4633
8.12 2811
8.14 2758
8.16 3836
8.18 2258
8.2 2105
8.22 1575
8.24 3709
8.26 2257
8.28 3348
8.3 3021
8.32 3258
8.34 4306
8.36 3392
8.38 2667
8.4 3818
8.42 3820
8.44 4381
8.46 3955
8.48 3875
8.5 3879
8.52 3320
8.54 3854
8.56 4637
8.58 4683
8.6 4465
8.62 5765
8.64 7247
8.66 5656
8.68 4564
8.7 4660
8.72 4785
8.74 5700
8.76 4783
8.78 4062
8.8 3463
8.82 2901
8.84 2939
8.86 3466
8.88 2940
8.9 2716
8.92 2945
8.94 4595
8.96 6299
8.98 5091
9 5290
9.02 4915
9.04 4888
9.06 4775
9.08 4287
9.1 4297
9.12 2957
9.14 2926
9.16 4848
9.18 4034
9.2 4137
9.22 4691
9.24 4002
9.26 4045
9.28 3316
9.3 3206
9.32 4123
9.34 4653
9.36 5000
9.38 4840
9.4 4295
9.42 5604
9.44 4391
9.46 4635
9.48 6125
9.5 4870
9.52 3529
9.54 3499
9.56 3679
9.58 4335
9.6 4889
9.62 3510
9.64 4155
9.66 5875
9.68 6043
9.7 5964
9.72 4262
9.74 5042
9.76 7294
9.78 5546
9.8 4426
9.82 6392
9.84 5269
9.86 4659
9.88 3772
9.9 4620
9.92 3640
9.94 1868
9.96 2091
9.98 2627
10 2278
10.02 2306
10.04 4208
10.06 3023
10.08 2858
10.1 3521
10.12 3918
10.14 3962
10.16 4219
10.18 4181
10.2 4222
10.22 4470
10.24 3965
10.26 2644
10.28 2494
10.3 2917
10.32 3965
10.34 3785
10.36 3941
10.38 2443
10.4 2343
10.42 3098
10.44 2709
10.46 3348
10.48 2828
10.5 4270
10.52 4381
10.54 5872
10.56 6344
10.58 4634
10.6 5384
10.62 4658
10.64 3746
10.66 6482
10.68 8247
10.7 5995
10.72 4742
10.74 6285
10.76 5066
10.78 4994
10.8 5417
10.82 5521
10.84 5958
10.86 7018
10.88 7043
10.9 6426
10.92 5253
10.94 5015
10.96 6417
10.98 7624
11 7763
11.02 7171
11.04 5131
11.06 7168
11.08 4729
11.1 6035
11.12 5392
11.14 5707
11.16 5620
11.18 5534
11.2 4993
11.22 4594
11.24 4123
11.26 5762
11.28 5489
11.3 7988
11.32 8194
11.34 7453
11.36 5475
11.38 8199
11.4 7402
11.42 6247
11.44 6828
11.46 6503
11.48 6292
11.5 7727
11.52 6249
11.54 3689
11.56 5372
11.58 5329
11.6 7632
11.62 6756
11.64 7022
11.66 6475
11.68 5613
11.7 6662
11.72 6370
11.74 6571
11.76 6449
11.78 6941
11.8 8056
11.82 7460
11.84 6905
11.86 5908
11.88 8504
11.9 7202
11.92 8406
11.94 10274
11.96 8342
11.98 8026
12 5305
12.02 6293
12.04 6336
12.06 4611
12.08 6206
12.1 8782
12.12 7750
12.14 6345
12.16 5335
12.18 4750
12.2 6175
12.22 4970
12.24 6722
12.26 4691
12.28 3240
12.3 6112
12.32 4623
12.34 4704
12.36 5123
12.38 7456
12.4 8655
12.42 7505
12.44 5657
12.46 4787
12.48 5546
12.5 4481
12.52 5434
12.54 5268
12.56 4531
12.58 6002
12.6 4235
12.62 2921
12.64 2260
12.66 3307
12.68 4805
12.7 4233
12.72 4353
12.74 5708
12.76 6148
12.78 6117
12.8 6475
12.82 6285
12.84 5227
12.86 6352
12.88 3588
12.9 4160
12.92 4110
12.94 4481
12.96 4326
12.98 4739
13 4611
13.02 6841
13.04 5995
13.06 6617
13.08 4318
13.1 3912
13.12 5601
13.14 6198
13.16 6300
13.18 6041
13.2 6155
13.22 5478
13.24 6158
13.26 5996
13.28 5066
13.3 6030
13.32 5079
13.34 5002
13.36 6716
13.38 5147
13.4 5743
13.42 5333
13.44 5265
13.46 5807
13.48 5255
13.5 2948
13.52 4603
13.54 2986
13.56 5251
13.58 3507
13.6 3156
13.62 2592
13.64 2650
13.66 2219
13.68 3453
13.7 2728
13.72 2566
13.74 2902
13.76 3179
13.78 4870
13.8 5450
13.82 2787
13.84 3564
13.86 5641
13.88 5420
13.9 6246
13.92 5119
13.94 6683
13.96 6193
13.98 6113
14 5465
14.02 4755
14.04 5774
14.06 4974
14.08 5100
14.1 3741
14.12 3713
14.14 5032
14.16 3960
14.18 3507
14.2 3982
14.22 4805
14.24 5706
14.26 6811
14.28 3990
14.3 4132
14.32 4948
14.34 4732
14.36 4392
14.38 4707
14.4 3531
14.42 3901
14.44 4129
14.46 3303
14.48 3874
14.5 4847
14.52 2864
14.54 3206
14.56 4220
14.58 3597
14.6 2982
14.62 3046
14.64 2810
14.66 2835
14.68 2425
14.7 3243
14.72 3951
14.74 5221
14.76 4873
14.78 4943
14.8 3924
14.82 4067
14.84 4286
14.86 5097
14.88 5707
14.9 5598
14.92 5106
14.94 5493
14.96 3370
14.98 4585
15 4517
15.02 4462
15.04 4655
15.06 5402
15.08 5378
15.1 5008
15.12 4684
15.14 4748
15.16 5672
15.18 4289
15.2 6489
15.22 6946
15.24 6769
15.26 7887
15.28 7669
15.3 9047
15.32 6029
15.34 5052
15.36 5081
15.38 4833
15.4 4620
15.42 4190
15.44 5564
15.46 5827
15.48 5867
15.5 7168
15.52 5138
15.54 4901
15.56 4973
15.58 4400
15.6 4645
15.62 4942
15.64 6078
15.66 4876
15.68 5768
15.7 4488
15.72 3419
15.74 3039
15.76 1819
15.78 2601
15.8 3182
15.82 4246
15.84 4775
15.86 4082
15.88 4078
15.9 3182
15.92 2349
15.94 2348
15.96 2549
15.98 4720
16 5186
16.02 5405
16.04 3634
16.06 4399
16.08 5559
16.1 5466
16.12 6107
16.14 5790
16.16 7586
16.18 4825
16.2 4630
16.22 4962
16.24 5516
16.26 5499
16.28 4773
16.3 6369
16.32 6829
16.34 6201
16.36 5100
16.38 5133
16.4 5174
16.42 4649
16.44 3321
16.46 4039
16.48 4227
16.5 1989
16.52 2853
16.54 2666
16.56 2999
16.58 2812
16.6 1793
16.62 1581
16.64 1446
16.66 1611
16.68 2668
16.7 1687
16.72 2390
16.74 882
16.76 1252
16.78 2603
16.8 3260
16.82 2503
16.8408 2486
16.8608 2580
16.8808 4227
16.9008 2011
16.9208 3579
16.9408 2448
16.9608 3662
16.9808 3152
17.0008 1887
17.0208 3062
17.0408 4003
17.0608 5283
17.0808 5011
17.1008 5984
17.1208 5059
17.1408 4193
17.1608 4010
17.1808 4061
17.2008 4143
17.2208 2441
17.2408 2954
17.2608 3423
17.2808 4573
17.3008 4437
17.3208 3453
17.3408 4313
17.3608 5150
17.3808 4463
17.4008 5241
17.4208 5765
17.4408 7242
17.4608 4916
17.4808 6502
17.5008 5436
17.5208 3461
17.5408 2924
17.5608 2972
17.5808 3033
17.6008 2940
17.6208 5846
17.6408 8227
17.6608 8219
17.6808 7190
17.7008 6990
17.7208 6083
17.7408 7262
17.7608 8352
17.7808 7349
17.8008 6787
17.8208 5089
17.8408 4687
17.8608 6249
17.8808 7332
17.9008 6680
17.9208 7562
17.9408 6761
17.9608 6903
17.9808 7928
18.0008 7096
18.0208 6791
18.0408 6769
18.0608 7433
18.0808 7530
18.1008 6932
18.1208 6774
18.1408 4463
18.1608 5160
18.1808 4565
18.2008 4421
18.2208 4038
18.2408 3819
18.2608 5022
18.2808 4949
18.3008 5171
18.3208 4017
18.3408 3668
18.3608 2059
18.3808 3367
18.4008 3830
18.4208 4202
18.4408 4244
18.4608 4449
18.4808 3992
18.5008 4454
18.5208 4817
18.5408 4431
18.5608 4376
18.5808 5534
18.6008 4591
18.6208 5101
18.6408 8020
18.6608 6948
18.6808 7873
18.7008 6792
18.7208 8595
18.7408 9363
18.7608 9138
18.7808 8013
18.8008 5344
18.8208 5856
18.8408 5263
18.8608 5471
18.8808 6256
18.9008 4852
18.9208 5720
18.9408 5853
18.9608 7192
18.9808 7466
19.0008 6630
19.0208 6669
19.0408 5961
19.0608 6045
19.0808 6311
19.1008 5968
19.1208 4945
19.1408 4680
19.1608 5605
19.1808 5390
19.2008 6882
19.2208 6119
19.2408 5340
19.2608 4111
19.2808 6047
19.3008 6803
19.3208 6390
19.3408 9497
19.3608 7545
19.3808 7950
19.4008 8032
19.4208 9922
19.4408 8935
19.4608 6633
19.4808 8286
19.5008 6440
19.5208 5492
19.5408 5983
19.5608 7739
19.5808 6080
19.6008 4107
19.6208 4919
19.6408 5240
19.6608 4123
19.6808 4700
19.7008 5620
19.7208 4743
19.7408 7630
19.7608 5961
19.7808 5449
19.8008 4836
19.8208 7420
19.8408 7194
19.8608 5427
19.8808 4117
19.9008 6817
19.9208 5677
19.9408 4556
19.9608 5154
19.9808 5356
&
@target G1.S2
@type xy
0 0
0.02 9
0.04 0
0.06 6
0.08 0
0.1 0
0.12 0
0.14 0
0.16 43
0.18 710
0.2 1898
0.22 2418
0.24 2988
0.26 1951
0.28 2016
0.3 2919
0.32 2487
0.34 3246
0.36 3311
0.38 2425
0.4 2736
0.42 3752
0.44 3057
0.46 4040
0.48 3032
0.5 3110
0.52 3202
0.54 2956
0.56 2432
0.58 2516
0.6 3378
0.62 2228
0.64 1971
0.66 1108
0.68 794
0.7 1721
0.72 3359
0.74 3715
0.76 3119
0.78 3531
0.8 1839
0.82 4200
0.84 2761
0.86 2933
0.88 1913
0.9 1667
0.92 862
0.94 1657
0.96 1411
0.98 1093
1 2702
1.02 2147
1.04 1658
1.06 1696
1.08 2501
1.1 2155
1.12 3411
1.14 3232
1.16 3073
1.18 1839
1.2 1662
1.22 2760
1.24 3743
1.26 2424
1.28 2299
1.3 1586
1.32 2368
1.34 2125
1.36 2218
1.38 1944
1.4 2132
1.42 3645
1.44 1175
1.46 3139
1.48 2614
1.5 1711
1.52 761
1.54 597
1.56 2631
1.58 1112
1.6 2388
1.62 1303
1.64 702
1.66 967
1.68 1655
1.7 3123
1.72 2638
1.74 2488
1.76 2903
1.78 1657
1.8 2138
1.82 1838
1.84 2529
1.86 1594
1.88 2481
1.9 3032
1.92 2311
1.94 1892
1.96 2946
1.98 2087
2 4249
2.02 3000
2.04 3609
2.06 2703
2.08 1763
2.1 2000
2.12 1683
2.14 1093
2.16 1855
2.18 1939
2.2 2404
2.22 1770
2.24 2494
2.26 2366
2.28 1148
2.3 3016
2.32 4101
2.34 2726
2.36 3834
2.38 3949
2.4 2203
2.42 1581
2.44 2086
2.46 3056
2.48 2817
2.5 2480
2.52 3047
2.54 3121
2.56 3717
2.58 2296
2.6 3121
2.62 3804
2.64 3526
2.66 3027
2.68 1942
2.7 2443
2.72 2300
2.74 2584
2.76 2598
2.78 2580
2.8 3095
2.82 3223
2.84 4368
2.86 2619
2.88 2793
2.9 2660
2.92 2921
2.94 3373
2.96 3056
2.98 4164
3 3614
3.02 3733
3.04 4629
3.06 5658
3.08 4298
3.1 4280
3.12 2648
3.14 2569
3.16 2037
3.18 3057
3.2 2679
3.22 2308
3.24 2716
3.26 3116
3.28 2384
3.3 2755
3.32 2260
3.34 3146
3.36 2850
3.38 3602
3.4 3658
3.42 4294
3.44 4465
3.46 4675
3.48 4445
3.5 4993
3.52 4866
3.54 4321
3.56 3309
3.58 3524
3.6 4347
3.62 4225
3.64 4499
3.66 4047
3.68 5136
3.7 4419
3.72 4506
3.74 3645
3.76 3950
3.78 2520
3.8 3968
3.82 3475
3.84 4058
3.86 3903
3.88 2929
3.9 4046
3.92 2847
3.94 3057
3.96 2890
3.98 2802
4 3603
4.02 3358
4.04 3445
4.06 2902
4.08 3260
4.1 2184
4.12 3265
4.14 3432
4.16 4828
4.18 4666
4.2 3900
4.22 3478
4.24 4352
4.26 3217
4.28 4156
4.3 4066
4.32 3141
4.34 3911
4.36 4505
4.38 4718
4.4 4273
4.42 4468
4.44 2816
4.46 2580
4.48 3466
4.5 3045
4.52 4326
4.54 3288
4.56 4115
4.58 3170
4.6 4290
4.62 2656
4.64 1994
4.66 2885
4.68 2302
4.7 4177
4.72 3192
4.74 3381
4.76 3398
4.78 3817
4.8 3876
4.82 3818
4.84 4130
4.86 3689
4.88 3685
4.9 4230
4.92 3808
4.94 3920
4.96 2754
4.98 3010
5 1900
5.02 2638
5.04 2130
5.06 2399
5.08 2274
5.1 2006
5.12 2297
5.14 1912
5.16 3045
5.18 2934
5.2 3430
5.22 4236
5.24 3312
5.26 4601
5.28 3418
5.3 3250
5.32 2648
5.34 3395
5.36 1902
5.38 2778
5.4 3406
5.42 2729
5.44 2556
5.46 4128
5.48 3361
5.5 2686
5.52 2505
5.54 1944
5.56 1766
5.58 1803
5.6 2741
5.62 3885
5.64 2398
5.66 3261
5.68 2115
5.7 1825
5.72 3789
5.74 3167
5.76 2177
5.78 2248
5.8 2742
5.82 3363
5.84 2229
5.86 3410
5.88 3869
5.9 3066
5.92 4118
5.94 2768
5.96 2856
5.98 3039
6 3498
6.02 2578
6.04 1637
6.06 823
6.08 1852
6.1 2400
6.12 2008
6.14 1382
6.16 2251
6.18 2040
6.2 2049
6.22 3818
6.24 1170
6.26 1303
6.28 1845
6.3 2830
6.32 3294
6.34 2056
6.36 2415
6.38 2468
6.4 2977
6.42 2945
6.44 3078
6.46 3953
6.48 3092
6.5 744
6.52 3054
6.54 2362
6.56 4282
6.58 2256
6.6 3104
6.62 2247
6.64 2975
6.66 1786
6.68 1875
6.7 2611
6.72 2602
6.74 1647
6.76 2446
6.78 2056
6.8 3260
6.82 3044
6.84 1892
6.86 1939
6.88 2179
6.9 2516
6.92 2686
6.94 3582
6.96 3232
6.98 2623
7 3372
7.02 4129
7.04 2316
7.06 4144
7.08 2913
7.1 2864
7.12 2654
7.14 3872
7.16 3799
7.18 3679
7.2 2583
7.22 4237
7.24 2432
7.26 3567
7.28 4078
7.3 1428
7.32 1715
7.34 3043
7.36 2984
7.38 3350
7.4 2673
7.42 3400
7.44 2878
7.46 2763
7.48 2481
7.5 2020
7.52 2336
7.54 4269
7.56 2970
7.58 3169
7.6 3983
7.62 3094
7.64 3490
7.66 4270
7.68 3869
7.7 4429
7.72 3197
7.74 4184
7.76 4094
7.78 4906
7.8 5469
7.82 3925
7.84 4972
7.86 4940
7.88 4323
7.9 4017
7.92 3496
7.94 4195
7.96 2922
7.98 1776
8 3488
8.02 4532
8.04 4931
8.06 3861
8.08 3618
8.1 4635
8.12 4274
8.14 3624
8.16 3845
8.18 3570
8.2 3679
8.22 3039
8.24 3410
8.26 3699
8.28 3631
8.3 4040
8.32 4256
8.34 4030
8.36 5155
8.38 4070
8.4 4287
8.42 3319
8.44 4267
8.46 3158
8.48 3683
8.5 2670
8.52 3268
8.54 4901
8.56 6013
8.58 5212
8.6 5369
8.62 5744
8.64 3591
8.66 3984
8.68 3161
8.7 3993
8.72 4016
8.74 2733
8.76 5766
8.78 3765
8.8 5584
8.82 5225
8.84 4605
8.86 4780
8.88 4372
8.9 4292
8.92 3427
8.94 4023
8.96 5532
8.98 4936
9 3873
9.02 4533
9.04 6122
9.06 3426
9.08 4667
9.1 5264
9.12 5893
9.14 4203
9.16 5231
9.18 4200
9.2 4380
9.22 6355
9.24 4058
9.26 4504
9.28 3736
9.3 2952
9.32 3809
9.34 5109
9.36 5158
9.38 4381
9.4 5067
9.42 4362
9.44 3362
9.46 3409
9.48 2652
9.5 2450
9.52 3226
9.54 3489
9.56 2813
9.58 3695
9.6 3563
9.62 3274
9.64 3995
9.66 3201
9.68 3104
9.7 3429
9.72 2177
9.74 3236
9.76 2151
9.78 3558
9.8 1602
9.82 2306
9.84 2841
9.86 2613
9.88 2896
9.9 2436
9.92 3906
9.94 3096
9.96 3682
9.98 3702
10 3228
10.02 2907
10.04 2982
10.06 3778
10.08 4358
10.1 4770
10.12 4687
10.14 3255
10.16 4944
10.18 3709
10.2 4161
10.22 3348
10.24 3738
10.26 2745
10.28 2757
10.3 2331
10.32 2949
10.34 3165
10.36 3988
10.38 3732
10.4 4257
10.42 4851
10.44 4027
10.46 2581
10.48 4005
10.5 3654
10.52 3177
10.54 4531
10.56 2887
10.58 3224
10.6 2786
10.62 3085
10.64 3014
10.66 3385
10.68 3466
10.7 2704
10.72 2375
10.74 2479
10.76 2438
10.78 2732
10.8 3375
10.82 2662
10.84 3833
10.86 3968
10.88 3576
10.9 2498
10.92 2522
10.94 4078
10.96 3288
10.98 4402
11 3816
11.02 4382
11.04 3911
11.06 3133
11.08 4756
11.1 3166
11.12 2867
11.14 2515
11.16 1831
11.18 1909
11.2 4114
11.22 3952
11.24 4162
11.26 5677
11.28 4748
11.3 3284
11.32 3584
11.34 3549
11.36 2550
11.38 2138
11.4 3199
11.42 3165
11.44 2801
11.46 2813
11.48 2364
11.5 2054
11.52 1975
11.54 2717
11.56 2336
11.58 3486
11.6 2179
11.62 2961
11.64 3746
11.66 3398
11.68 3154
11.7 3677
11.72 2819
11.74 2900
11.76 4589
11.78 3665
11.8 3337
11.82 2927
11.84 3075
11.86 3139
11.88 2954
11.9 3123
11.92 2055
11.94 3373
11.96 2629
11.98 3049
12 2733
12.02 3142
12.04 1644
12.06 3535
12.08 2983
12.1 3000
12.12 3027
12.14 1817
12.16 2123
12.18 2664
12.2 3409
12.22 3453
12.24 2959
12.26 3379
12.28 2290
12.3 4704
12.32 2565
12.34 2911
12.36 2553
12.38 3275
12.4 3581
12.42 3326
12.44 2540
12.46 4339
12.48 4852
12.5 2171
12.52 3581
12.54 4088
12.56 4667
12.58 3634
12.6 3603
12.62 3353
12.64 3838
12.66 2794
12.68 3269
12.7 2764
12.72 3297
12.74 3868
12.76 3618
12.78 3588
12.8 3702
12.82 4824
12.84 4190
12.86 3608
12.88 4193
12.9 4734
12.92 4595
12.94 4638
12.96 4883
12.98 3853
13 3760
13.02 4128
13.04 3315
13.06 3675
13.08 3495
13.1 3652
13.12 3304
13.14 3267
13.16 4040
13.18 3176
13.2 2967
13.22 3957
13.24 3134
13.26 3748
13.28 3460
13.3 3750
13.32 3640
13.34 3997
13.36 3264
13.38 4227
13.4 3949
13.42 3799
13.44 3698
13.46 2990
13.48 3007
13.5 4168
13.52 2600
13.54 2658
13.56 3882
13.58 4189
13.6 4121
13.62 4036
13.64 4048
13.66 3623
13.68 3600
13.7 3928
13.72 3401
13.74 3911
13.76 4128
13.78 2727
13.8 1849
13.82 1810
13.84 3354
13.86 4525
13.88 3567
13.9 3310
13.92 3651
13.94 3635
13.96 3433
13.98 3869
14 3087
14.02 4294
14.04 3122
14.06 5193
14.08 4191
14.1 4359
14.12 3443
14.14 3346
14.16 4713
14.18 4437
14.2 3822
14.22 3485
14.24 3132
14.26 3976
14.28 3811
14.3 3443
14.32 2588
14.34 2157
14.36 3874
14.38 2595
14.4 4136
14.42 2926
14.44 3953
14.46 4421
14.48 3112
14.5 3252
14.52 3918
14.54 3966
14.56 4308
14.58 2490
14.6 3176
14.62 3235
14.64 5468
14.66 5085
14.68 4923
14.7 4645
14.72 4476
14.74 2880
14.76 3025
14.78 3749
14.8 3308
14.82 3358
14.84 4153
14.86 2456
14.88 3241
14.9 2984
14.92 3241
14.94 3329
14.96 4021
14.98 4774
15 4253
15.02 3867
15.04 4015
15.06 4136
15.08 3897
15.1 2900
15.12 3612
15.14 4914
15.16 2627
15.18 3900
15.2 4156
15.22 4002
15.24 2684
15.26 3240
15.28 3310
15.3 4187
15.32 4292
15.34 3740
15.36 4017
15.38 3127
15.4 2782
15.42 3725
15.44 4312
15.46 3497
15.48 4445
15.5 4465
15.52 4842
15.54 4002
15.56 4368
15.58 3240
15.6 3470
15.62 4872
15.64 3220
15.66 2734
15.68 2497
15.7 3669
15.72 3931
15.74 4734
15.76 3694
15.78 3840
15.8 3773
15.82 3353
15.84 3929
15.86 2703
15.88 3852
15.9 2331
15.92 3665
15.94 3229
15.96 3958
15.98 2534
16 2118
16.02 3150
16.04 2351
16.06 2901
16.08 2633
16.1 2922
16.12 2545
16.14 4481
16.16 3996
16.18 3446
16.2 3625
16.22 4434
16.24 3281
16.26 4521
16.28 4037
16.3 4205
16.32 3245
16.34 3494
16.36 4026
16.38 4529
16.4 4328
16.42 3666
16.44 3559
16.46 3348
16.48 4147
16.5 3492
16.52 4030
16.54 3923
16.56 4440
16.58 3213
16.6 3756
16.62 2935
16.64 3438
16.66 4392
16.68 3252
16.7 3963
16.72 3383
16.74 3581
16.76 3694
16.78 3263
16.8 3297
16.82 3685
16.8408 4050
16.8608 4376
16.8808 4718
16.9008 4148
16.9208 3843
16.9408 4398
16.9608 3961
16.9808 3199
17.0008 4220
17.0208 3568
17.0408 4048
17.0608 3644
17.0808 3732
17.1008 3767
17.1208 4985
17.1408 4624
17.1608 4350
17.1808 4099
17.2008 3539
17.2208 3808
17.2408 3313
17.2608 3888
17.2808 5000
17.3008 4528
17.3208 4873
17.3408 4109
17.3608 2707
17.3808 4186
17.4008 3182
17.4208 4060
17.4408 4138
17.4608 5083
17.4808 3898
17.5008 3470
17.5208 4251
17.5408 4422
17.5608 4001
17.5808 3680
17.6008 4469
17.6208 3966
17.6408 3982
17.6608 4163
17.6808 3333
17.7008 4618
17.7208 3532
17.7408 1764
17.7608 2223
17.7808 2625
17.8008 2066
17.8208 2842
17.8408 3412
17.8608 3586
17.8808 4314
17.9008 2568
17.9208 3054
17.9408 4367
17.9608 4274
17.9808 2499
18.0008 2547
18.0208 2139
18.0408 2495
18.0608 2152
18.0808 3468
18.1008 1972
18.1208 598
18.1408 3212
18.1608 3403
18.1808 2986
18.2008 2265
18.2208 2878
18.2408 2796
18.2608 4243
18.2808 4112
18.3008 3395
18.3208 4085
18.3408 3186
18.3608 3623
18.3808 3576
18.4008 3882
18.4208 4335
18.4408 4546
18.4608 4730
18.4808 2188
18.5008 2536
18.5208 2572
18.5408 2989
18.5608 3354
18.5808 2976
18.6008 3603
18.6208 2531
18.6408 2574
18.6608 4125
18.6808 3548
18.7008 2187
18.7208 2888
18.7408 908
18.7608 1758
18.7808 2427
18.8008 4153
18.8208 3303
18.8408 2026
18.8608 2848
18.8808 2856
18.9008 1387
18.9208 2357
18.9408 2735
18.9608 3396
18.9808 4222
19.0008 2557
19.0208 2943
19.0408 3902
19.0608 2933
19.0808 2247
19.1008 2018
19.1208 2451
19.1408 3160
19.1608 2315
19.1808 3105
19.2008 3939
19.2208 3326
19.2408 2722
19.2608 4588
19.2808 4214
19.3008 3815
19.3208 3450
19.3408 2805
19.3608 3267
19.3808 3722
19.4008 3790
19.4208 3482
19.4408 2717
19.4608 2994
19.4808 2960
19.5008 3296
19.5208 3523
19.5408 3852
19.5608 3733
19.5808 1591
19.6008 2527
19.6208 1939
19.6408 431
19.6608 2391
19.6808 2666
19.7008 1895
19.7208 2142
19.7408 1851
19.7608 1172
19.7808 1909
19.8008 2109
19.8208 2599
19.8408 2663
19.8608 1979
19.8808 3346
19.9008 3456
19.9208 3398
19.9408 3668
19.9608 3795
19.9808 3607
&
@target G2.S0
@type xy
1 0.45853
2 0.448052
3 0.451386
4 0.445365
5 0.434885
6 0.445449
7 0.470399
8 0.598101
9 0.878564
10 0.873341
11 0.929919
12 1.36225
13 1.15374
14 1.44144
15 1.13768
16 1.02502
17 0.95117
18 0.602039
19 0.471249
20 0.473392
21 0.453487
22 0.449055
23 0.434626
24 0.450944
25 0.447604
26 0.457657
27 0.445534
28 0.436033
29 0.464355
30 0.444635
31 0.706576
32 0.441418
33 0.793316
34 0.609775
35 1.09431
36 0.879517
37 1.37165
38 0.907854
39 1.4676
40 1.7767
41 1.60998
42 1.3715
43 1.25021
44 0.899249
45 0.657666
46 0.617495
47 0.712092
48 0.504331
49 0.486672
50 0.445027
51 0.540323
52 0.445925
53 0.457329
54 0.449889
55 0.443199
56 0.441305
57 0.479688
58 0.452659
59 0.645929
60 0.609713
61 0.996117
62 0.958097
63 1.40547
64 0.90388
65 1.59368
66 1.65235
67 1.44985
68 1.13141
69 1.00364
70 0.82893
71 0.574479
72 0.826226
73 0.676997
74 0.463924
75 0.505025
76 0.45401
77 0.543507
78 0.443255
79 0.453542
80 0.445786
81 0.4309
82 0.443311
83 0.458966
84 0.448052
85 0.469548
86 0.587218
87 0.821249
88 0.903784
89 1.3293
90 0.743842
91 1.36373
92 1.40443
93 1.26726
94 0.822405
95 0.677237
96 0.502319
97 0.464999
98 0.494317
99 0.4505
100 0.439146
101 0.448274
102 0.452382
103 0.445365
104 0.448497
&
@target G2.S1
@type xy
1 0.432898
2 0.43454
3 0.445028
4 0.43983
5 0.453597
6 0.440738
7 0.481612
8 0.599937
9 0.810802
10 0.888073
11 0.755265
12 0.975717
13 1.05501
14 1.24573
15 1.42627
16 1.06519
17 0.906504
18 0.493001
19 0.468962
20 0.457766
21 0.447883
22 0.429331
23 0.45
24 0.461655
25 0.441729
26 0.449082
27 0.445506
28 0.445814
29 0.618324
30 0.448943
31 0.652285
32 0.453155
33 0.587558
34 0.584231
35 1.01929
36 0.899402
37 1.3561
38 0.915546
39 1.42108
40 1.73627
41 1.59865
42 1.3729
43 1.1306
44 0.873971
45 0.478487
46 0.596175
47 0.60805
48 0.485541
49 0.495051
50 0.441871
51 0.497041
52 0.438549
53 0.451137
54 0.447242
55 0.468268
56 0.448581
57 0.621168
58 0.445814
59 0.709612
60 0.65171
61 0.869641
62 0.785653
63 1.1791
64 0.938016
65 1.6704
66 1.6664
67 1.49661
68 1.22956
69 0.962367
70 0.721561
71 0.485927
72 0.639628
73 0.516575
74 0.449361
75 0.498924
76 0.449583
77 0.531836
78 0.446879
79 0.44545
80 0.43203
81 0.437064
82 0.442578
83 0.454973
84 0.440256
85 0.460679
86 0.595399
87 0.961288
88 0.966657
89 1.24469
90 0.80776
91 1.45561
92 1.50382
93 1.215
94 0.890814
95 0.771459
96 0.62486
97 0.45793
98 0.505915
99 0.456645
100 0.479635
101 0.461086
102 0.451498
103 0.451885
104 0.457001
&
@target G2.S2
@type xy
1 0.457193
2 0.444101
3 0.494064
4 0.411522
5 0.975961
6 0.967755
7 1.4416
8 1.41772
9 1.82259
10 1.9495
11 1.8179
12 2.32449
13 2.25008
14 2.53094
15 2.41418
16 2.07582
17 1.81894
18 1.48204
19 1.2454
20 0.800953
21 0.782448
22 0.494065
23 0.442888
24 0.481768
25 0.455357
26 0.580969
27 0.438264
28 0.445028
29 0.686185
30 0.438349
31 1.08213
32 0.89627
33 1.43658
34 1.54633
35 1.91532
36 2.17166
37 2.37218
38 1.95098
39 2.57111
40 2.82726
41 2.5753
42 2.27139
43 1.92838
44 1.59426
45 1.09711
46 1.0865
47 0.748632
48 0.453073
49 0.454147
50 0.452603
51 0.694766
52 0.454038
53 0.439716
54 0.443113
55 0.677201
56 0.416563
57 1.0297
58 0.818565
59 1.40885
60 1.44639
61 1.92435
62 2.21497
63 2.50696
64 1.91518
65 2.71957
66 2.80871
67 2.5879
68 2.26046
69 1.9634
70 1.62057
71 1.11398
72 1.10737
73 0.818092
74 0.456289
75 0.471726
76 0.44833
77 0.695144
78 0.452217
79 0.449723
80 0.454863
81 0.414307
82 0.480754
83 0.833396
84 0.821614
85 1.34934
86 1.38418
87 1.88246
88 1.88481
89 2.34173
90 1.84654
91 2.57135
92 2.47783
93 2.37005
94 1.93945
95 1.83599
96 1.49501
97 1.23841
98 1.11753
99 0.787781
100 0.635511
101 0.44379
102 0.473762
103 0.456755
104 0.619718
&
