# Supplementary material for: Data showing the lipid conformations and membrane binding behaviors of beta-amyloid fibrils in phase-separated cholesterol-enriched lipid domains with and without glycolipid and oxidized cholesterol from coarse-grained molecular dynamics simulations
Source: Data Brief. 2020 Apr 19;30:105496. doi: 10.1016/j.dib.2020.105496 (PMC7186522; doi:10.1016/j.dib.2020.105496)
Supplement: Supplementary file 1 [file mmc1.zip › Supplementary-Data/S17-21/Figure-S18/Figure-S18C-C1-ABCD-1.agr]

# Grace project file
#
@version 50125
@page size 792, 612
@page scroll 5%
@page inout 5%
@link page off
@map font 0 to "Times-Roman", "Times-Roman"
@map font 1 to "Times-Italic", "Times-Italic"
@map font 2 to "Times-Bold", "Times-Bold"
@map font 3 to "Times-BoldItalic", "Times-BoldItalic"
@map font 4 to "Helvetica", "Helvetica"
@map font 5 to "Helvetica-Oblique", "Helvetica-Oblique"
@map font 6 to "Helvetica-Bold", "Helvetica-Bold"
@map font 7 to "Helvetica-BoldOblique", "Helvetica-BoldOblique"
@map font 8 to "Courier", "Courier"
@map font 9 to "Courier-Oblique", "Courier-Oblique"
@map font 10 to "Courier-Bold", "Courier-Bold"
@map font 11 to "Courier-BoldOblique", "Courier-BoldOblique"
@map font 12 to "Symbol", "Symbol"
@map font 13 to "ZapfDingbats", "ZapfDingbats"
@map color 0 to (255, 255, 255), "white"
@map color 1 to (0, 0, 0), "black"
@map color 2 to (255, 0, 0), "red"
@map color 3 to (0, 255, 0), "green"
@map color 4 to (0, 0, 255), "blue"
@map color 5 to (255, 255, 0), "yellow"
@map color 6 to (188, 143, 143), "brown"
@map color 7 to (220, 220, 220), "grey"
@map color 8 to (148, 0, 211), "violet"
@map color 9 to (0, 255, 255), "cyan"
@map color 10 to (255, 0, 255), "magenta"
@map color 11 to (255, 165, 0), "orange"
@map color 12 to (114, 33, 188), "indigo"
@map color 13 to (103, 7, 72), "maroon"
@map color 14 to (64, 224, 208), "turquoise"
@map color 15 to (0, 139, 0), "green4"
@reference date 0
@date wrap off
@date wrap year 1950
@default linewidth 1.0
@default linestyle 1
@default color 1
@default pattern 1
@default font 0
@default char size 1.000000
@default symbol size 1.000000
@default sformat "%.8g"
@background color 0
@page background fill on
@timestamp off
@timestamp 0.03, 0.03
@timestamp color 1
@timestamp rot 0
@timestamp font 0
@timestamp char size 1.000000
@timestamp def "Tue Dec 12 14:23:13 2017"
@r0 off
@link r0 to g0
@r0 type above
@r0 linestyle 1
@r0 linewidth 1.0
@r0 color 1
@r0 line 0, 0, 0, 0
@r1 off
@link r1 to g0
@r1 type above
@r1 linestyle 1
@r1 linewidth 1.0
@r1 color 1
@r1 line 0, 0, 0, 0
@r2 off
@link r2 to g0
@r2 type above
@r2 linestyle 1
@r2 linewidth 1.0
@r2 color 1
@r2 line 0, 0, 0, 0
@r3 off
@link r3 to g0
@r3 type above
@r3 linestyle 1
@r3 linewidth 1.0
@r3 color 1
@r3 line 0, 0, 0, 0
@r4 off
@link r4 to g0
@r4 type above
@r4 linestyle 1
@r4 linewidth 1.0
@r4 color 1
@r4 line 0, 0, 0, 0
@g0 on
@g0 hidden false
@g0 type XY
@g0 stacked false
@g0 bar hgap 0.000000
@g0 fixedpoint off
@g0 fixedpoint type 0
@g0 fixedpoint xy 0.000000, 0.000000
@g0 fixedpoint format general general
@g0 fixedpoint prec 6, 6
@with g0
@    world 0, 0, 20, 6
@    stack world 0, 0, 0, 0
@    znorm 1
@    view 0.100000, 0.720000, 0.800000, 0.950000
@    title ""
@    title font 0
@    title size 1.500000
@    title color 1
@    subtitle ""
@    subtitle font 0
@    subtitle size 1.000000
@    subtitle color 1
@    xaxes scale Normal
@    yaxes scale Normal
@    xaxes invert off
@    yaxes invert off
@    xaxis  on
@    xaxis  type zero false
@    xaxis  offset 0.000000 , 0.000000
@    xaxis  bar on
@    xaxis  bar color 1
@    xaxis  bar linestyle 1
@    xaxis  bar linewidth 1.0
@    xaxis  label "Time (\xm\0s)"
@    xaxis  label layout para
@    xaxis  label place auto
@    xaxis  label char size 0.900000
@    xaxis  label font 0
@    xaxis  label color 1
@    xaxis  label place normal
@    xaxis  tick on
@    xaxis  tick major 5
@    xaxis  tick minor ticks 4
@    xaxis  tick default 6
@    xaxis  tick place rounded true
@    xaxis  tick in
@    xaxis  tick major size 1.000000
@    xaxis  tick major color 1
@    xaxis  tick major linewidth 1.0
@    xaxis  tick major linestyle 1
@    xaxis  tick major grid off
@    xaxis  tick minor color 1
@    xaxis  tick minor linewidth 1.0
@    xaxis  tick minor linestyle 1
@    xaxis  tick minor grid off
@    xaxis  tick minor size 0.500000
@    xaxis  ticklabel on
@    xaxis  ticklabel format general
@    xaxis  ticklabel prec 5
@    xaxis  ticklabel formula ""
@    xaxis  ticklabel append ""
@    xaxis  ticklabel prepend ""
@    xaxis  ticklabel angle 0
@    xaxis  ticklabel skip 0
@    xaxis  ticklabel stagger 0
@    xaxis  ticklabel place normal
@    xaxis  ticklabel offset auto
@    xaxis  ticklabel offset 0.000000 , 0.010000
@    xaxis  ticklabel start type auto
@    xaxis  ticklabel start 0.000000
@    xaxis  ticklabel stop type auto
@    xaxis  ticklabel stop 0.000000
@    xaxis  ticklabel char size 0.800000
@    xaxis  ticklabel font 0
@    xaxis  ticklabel color 1
@    xaxis  tick place both
@    xaxis  tick spec type none
@    yaxis  on
@    yaxis  type zero false
@    yaxis  offset 0.000000 , 0.000000
@    yaxis  bar on
@    yaxis  bar color 1
@    yaxis  bar linestyle 1
@    yaxis  bar linewidth 1.0
@    yaxis  label "Minimum  Distance (nm)"
@    yaxis  label layout para
@    yaxis  label place auto
@    yaxis  label char size 0.900000
@    yaxis  label font 0
@    yaxis  label color 1
@    yaxis  label place normal
@    yaxis  tick on
@    yaxis  tick major 1
@    yaxis  tick minor ticks 1
@    yaxis  tick default 6
@    yaxis  tick place rounded true
@    yaxis  tick in
@    yaxis  tick major size 1.000000
@    yaxis  tick major color 1
@    yaxis  tick major linewidth 1.0
@    yaxis  tick major linestyle 1
@    yaxis  tick major grid off
@    yaxis  tick minor color 1
@    yaxis  tick minor linewidth 1.0
@    yaxis  tick minor linestyle 1
@    yaxis  tick minor grid off
@    yaxis  tick minor size 0.500000
@    yaxis  ticklabel on
@    yaxis  ticklabel format general
@    yaxis  ticklabel prec 5
@    yaxis  ticklabel formula ""
@    yaxis  ticklabel append ""
@    yaxis  ticklabel prepend ""
@    yaxis  ticklabel angle 0
@    yaxis  ticklabel skip 0
@    yaxis  ticklabel stagger 0
@    yaxis  ticklabel place normal
@    yaxis  ticklabel offset auto
@    yaxis  ticklabel offset 0.000000 , 0.010000
@    yaxis  ticklabel start type auto
@    yaxis  ticklabel start 0.000000
@    yaxis  ticklabel stop type auto
@    yaxis  ticklabel stop 0.000000
@    yaxis  ticklabel char size 0.800000
@    yaxis  ticklabel font 0
@    yaxis  ticklabel color 1
@    yaxis  tick place both
@    yaxis  tick spec type none
@    altxaxis  off
@    altyaxis  off
@    legend on
@    legend loctype view
@    legend 0.82, 0.93
@    legend box color 1
@    legend box pattern 0
@    legend box linewidth 1.0
@    legend box linestyle 0
@    legend box fill color 0
@    legend box fill pattern 0
@    legend font 0
@    legend char size 1.000000
@    legend color 1
@    legend length 2
@    legend vgap 1
@    legend hgap 1
@    legend invert false
@    frame type 0
@    frame linestyle 1
@    frame linewidth 1.0
@    frame color 1
@    frame pattern 1
@    frame background color 0
@    frame background pattern 0
@    s0 hidden false
@    s0 type xy
@    s0 symbol 0
@    s0 symbol size 1.000000
@    s0 symbol color 3
@    s0 symbol pattern 1
@    s0 symbol fill color 3
@    s0 symbol fill pattern 0
@    s0 symbol linewidth 1.0
@    s0 symbol linestyle 1
@    s0 symbol char 65
@    s0 symbol char font 0
@    s0 symbol skip 0
@    s0 line type 1
@    s0 line linestyle 1
@    s0 line linewidth 1.0
@    s0 line color 3
@    s0 line pattern 1
@    s0 baseline type 0
@    s0 baseline off
@    s0 dropline off
@    s0 fill type 0
@    s0 fill rule 0
@    s0 fill color 3
@    s0 fill pattern 1
@    s0 avalue off
@    s0 avalue type 2
@    s0 avalue char size 1.000000
@    s0 avalue font 0
@    s0 avalue color 1
@    s0 avalue rot 0
@    s0 avalue format general
@    s0 avalue prec 3
@    s0 avalue prepend ""
@    s0 avalue append ""
@    s0 avalue offset 0.000000 , 0.000000
@    s0 errorbar on
@    s0 errorbar place both
@    s0 errorbar color 3
@    s0 errorbar pattern 1
@    s0 errorbar size 1.000000
@    s0 errorbar linewidth 1.0
@    s0 errorbar linestyle 1
@    s0 errorbar riser linewidth 1.0
@    s0 errorbar riser linestyle 1
@    s0 errorbar riser clip off
@    s0 errorbar riser clip length 0.100000
@    s0 comment "/Users/KCheng/Desktop/cg_small_water_run/md-run-lonestar/namchi-04-26-2014/g-mind/1md-1.0nm-results/DPP-mind-.xvg"
@    s0 legend  "Protein-DPPC"
@    s1 hidden false
@    s1 type xy
@    s1 symbol 0
@    s1 symbol size 1.000000
@    s1 symbol color 11
@    s1 symbol pattern 1
@    s1 symbol fill color 11
@    s1 symbol fill pattern 0
@    s1 symbol linewidth 1.0
@    s1 symbol linestyle 1
@    s1 symbol char 65
@    s1 symbol char font 0
@    s1 symbol skip 0
@    s1 line type 1
@    s1 line linestyle 1
@    s1 line linewidth 1.0
@    s1 line color 11
@    s1 line pattern 1
@    s1 baseline type 0
@    s1 baseline off
@    s1 dropline off
@    s1 fill type 0
@    s1 fill rule 0
@    s1 fill color 11
@    s1 fill pattern 1
@    s1 avalue off
@    s1 avalue type 2
@    s1 avalue char size 1.000000
@    s1 avalue font 0
@    s1 avalue color 1
@    s1 avalue rot 0
@    s1 avalue format general
@    s1 avalue prec 3
@    s1 avalue prepend ""
@    s1 avalue append ""
@    s1 avalue offset 0.000000 , 0.000000
@    s1 errorbar on
@    s1 errorbar place both
@    s1 errorbar color 11
@    s1 errorbar pattern 1
@    s1 errorbar size 1.000000
@    s1 errorbar linewidth 1.0
@    s1 errorbar linestyle 1
@    s1 errorbar riser linewidth 1.0
@    s1 errorbar riser linestyle 1
@    s1 errorbar riser clip off
@    s1 errorbar riser clip length 0.100000
@    s1 comment "/Users/KCheng/Desktop/cg_small_water_run/md-run-lonestar/namchi-04-26-2014/g-mind/1md-1.0nm-results/DUP-mind-.xvg"
@    s1 legend  "Protein-DUPC"
@    s2 hidden false
@    s2 type xy
@    s2 symbol 0
@    s2 symbol size 1.000000
@    s2 symbol color 1
@    s2 symbol pattern 1
@    s2 symbol fill color 1
@    s2 symbol fill pattern 0
@    s2 symbol linewidth 1.0
@    s2 symbol linestyle 1
@    s2 symbol char 65
@    s2 symbol char font 0
@    s2 symbol skip 0
@    s2 line type 1
@    s2 line linestyle 1
@    s2 line linewidth 1.0
@    s2 line color 1
@    s2 line pattern 1
@    s2 baseline type 0
@    s2 baseline off
@    s2 dropline off
@    s2 fill type 0
@    s2 fill rule 0
@    s2 fill color 1
@    s2 fill pattern 1
@    s2 avalue off
@    s2 avalue type 2
@    s2 avalue char size 1.000000
@    s2 avalue font 0
@    s2 avalue color 1
@    s2 avalue rot 0
@    s2 avalue format general
@    s2 avalue prec 3
@    s2 avalue prepend ""
@    s2 avalue append ""
@    s2 avalue offset 0.000000 , 0.000000
@    s2 errorbar on
@    s2 errorbar place both
@    s2 errorbar color 1
@    s2 errorbar pattern 1
@    s2 errorbar size 1.000000
@    s2 errorbar linewidth 1.0
@    s2 errorbar linestyle 1
@    s2 errorbar riser linewidth 1.0
@    s2 errorbar riser linestyle 1
@    s2 errorbar riser clip off
@    s2 errorbar riser clip length 0.100000
@    s2 comment "/Users/KCheng/Desktop/cg_small_water_run/md-run-lonestar/namchi-04-26-2014/g-mind/1md-1.0nm-results/CHO-mind-.xvg"
@    s2 legend  "Protein-CHOL"
@g1 on
@g1 hidden false
@g1 type XY
@g1 stacked false
@g1 bar hgap 0.000000
@g1 fixedpoint off
@g1 fixedpoint type 0
@g1 fixedpoint xy 0.000000, 0.000000
@g1 fixedpoint format general general
@g1 fixedpoint prec 6, 6
@with g1
@    world 0, 0, 20, 15000
@    stack world 0, 0, 0, 0
@    znorm 1
@    view 0.100000, 0.410000, 0.800000, 0.640000
@    title ""
@    title font 0
@    title size 1.500000
@    title color 1
@    subtitle ""
@    subtitle font 0
@    subtitle size 1.000000
@    subtitle color 1
@    xaxes scale Normal
@    yaxes scale Normal
@    xaxes invert off
@    yaxes invert off
@    xaxis  on
@    xaxis  type zero false
@    xaxis  offset 0.000000 , 0.000000
@    xaxis  bar on
@    xaxis  bar color 1
@    xaxis  bar linestyle 1
@    xaxis  bar linewidth 1.0
@    xaxis  label "Time (\xm\0s)"
@    xaxis  label layout para
@    xaxis  label place auto
@    xaxis  label char size 0.900000
@    xaxis  label font 0
@    xaxis  label color 1
@    xaxis  label place normal
@    xaxis  tick on
@    xaxis  tick major 5
@    xaxis  tick minor ticks 4
@    xaxis  tick default 6
@    xaxis  tick place rounded true
@    xaxis  tick in
@    xaxis  tick major size 1.000000
@    xaxis  tick major color 1
@    xaxis  tick major linewidth 1.0
@    xaxis  tick major linestyle 1
@    xaxis  tick major grid off
@    xaxis  tick minor color 1
@    xaxis  tick minor linewidth 1.0
@    xaxis  tick minor linestyle 1
@    xaxis  tick minor grid off
@    xaxis  tick minor size 0.500000
@    xaxis  ticklabel on
@    xaxis  ticklabel format general
@    xaxis  ticklabel prec 5
@    xaxis  ticklabel formula ""
@    xaxis  ticklabel append ""
@    xaxis  ticklabel prepend ""
@    xaxis  ticklabel angle 0
@    xaxis  ticklabel skip 0
@    xaxis  ticklabel stagger 0
@    xaxis  ticklabel place normal
@    xaxis  ticklabel offset auto
@    xaxis  ticklabel offset 0.000000 , 0.010000
@    xaxis  ticklabel start type auto
@    xaxis  ticklabel start 0.000000
@    xaxis  ticklabel stop type auto
@    xaxis  ticklabel stop 0.000000
@    xaxis  ticklabel char size 0.800000
@    xaxis  ticklabel font 0
@    xaxis  ticklabel color 1
@    xaxis  tick place both
@    xaxis  tick spec type none
@    yaxis  on
@    yaxis  type zero false
@    yaxis  offset 0.000000 , 0.000000
@    yaxis  bar on
@    yaxis  bar color 1
@    yaxis  bar linestyle 1
@    yaxis  bar linewidth 1.0
@    yaxis  label "Number of Contacts (< 2 nm)"
@    yaxis  label layout para
@    yaxis  label place auto
@    yaxis  label char size 0.900000
@    yaxis  label font 0
@    yaxis  label color 1
@    yaxis  label place normal
@    yaxis  tick on
@    yaxis  tick major 5000
@    yaxis  tick minor ticks 1
@    yaxis  tick default 6
@    yaxis  tick place rounded true
@    yaxis  tick in
@    yaxis  tick major size 1.000000
@    yaxis  tick major color 1
@    yaxis  tick major linewidth 1.0
@    yaxis  tick major linestyle 1
@    yaxis  tick major grid off
@    yaxis  tick minor color 1
@    yaxis  tick minor linewidth 1.0
@    yaxis  tick minor linestyle 1
@    yaxis  tick minor grid off
@    yaxis  tick minor size 0.500000
@    yaxis  ticklabel on
@    yaxis  ticklabel format general
@    yaxis  ticklabel prec 5
@    yaxis  ticklabel formula ""
@    yaxis  ticklabel append ""
@    yaxis  ticklabel prepend ""
@    yaxis  ticklabel angle 0
@    yaxis  ticklabel skip 0
@    yaxis  ticklabel stagger 0
@    yaxis  ticklabel place normal
@    yaxis  ticklabel offset auto
@    yaxis  ticklabel offset 0.000000 , 0.010000
@    yaxis  ticklabel start type auto
@    yaxis  ticklabel start 0.000000
@    yaxis  ticklabel stop type auto
@    yaxis  ticklabel stop 0.000000
@    yaxis  ticklabel char size 0.800000
@    yaxis  ticklabel font 0
@    yaxis  ticklabel color 1
@    yaxis  tick place both
@    yaxis  tick spec type none
@    altxaxis  off
@    altyaxis  off
@    legend on
@    legend loctype view
@    legend 0.78, 0.8
@    legend box color 1
@    legend box pattern 1
@    legend box linewidth 1.0
@    legend box linestyle 1
@    legend box fill color 0
@    legend box fill pattern 1
@    legend font 0
@    legend char size 1.000000
@    legend color 1
@    legend length 2
@    legend vgap 1
@    legend hgap 1
@    legend invert false
@    frame type 0
@    frame linestyle 1
@    frame linewidth 1.0
@    frame color 1
@    frame pattern 1
@    frame background color 0
@    frame background pattern 0
@    s0 hidden false
@    s0 type xy
@    s0 symbol 0
@    s0 symbol size 1.000000
@    s0 symbol color 3
@    s0 symbol pattern 1
@    s0 symbol fill color 3
@    s0 symbol fill pattern 0
@    s0 symbol linewidth 1.0
@    s0 symbol linestyle 1
@    s0 symbol char 65
@    s0 symbol char font 0
@    s0 symbol skip 0
@    s0 line type 1
@    s0 line linestyle 1
@    s0 line linewidth 1.0
@    s0 line color 3
@    s0 line pattern 1
@    s0 baseline type 0
@    s0 baseline off
@    s0 dropline off
@    s0 fill type 0
@    s0 fill rule 0
@    s0 fill color 1
@    s0 fill pattern 1
@    s0 avalue off
@    s0 avalue type 2
@    s0 avalue char size 1.000000
@    s0 avalue font 0
@    s0 avalue color 1
@    s0 avalue rot 0
@    s0 avalue format general
@    s0 avalue prec 3
@    s0 avalue prepend ""
@    s0 avalue append ""
@    s0 avalue offset 0.000000 , 0.000000
@    s0 errorbar on
@    s0 errorbar place both
@    s0 errorbar color 3
@    s0 errorbar pattern 1
@    s0 errorbar size 1.000000
@    s0 errorbar linewidth 1.0
@    s0 errorbar linestyle 1
@    s0 errorbar riser linewidth 1.0
@    s0 errorbar riser linestyle 1
@    s0 errorbar riser clip off
@    s0 errorbar riser clip length 0.100000
@    s0 comment "/Users/KCheng/Desktop/cg_small_water_run/md-run-lonestar/namchi-04-26-2014/g-mind/1md-1.0nm-results/DPP-numcont-.xvg"
@    s0 legend  ""
@    s1 hidden false
@    s1 type xy
@    s1 symbol 0
@    s1 symbol size 1.000000
@    s1 symbol color 11
@    s1 symbol pattern 1
@    s1 symbol fill color 11
@    s1 symbol fill pattern 0
@    s1 symbol linewidth 1.0
@    s1 symbol linestyle 1
@    s1 symbol char 65
@    s1 symbol char font 0
@    s1 symbol skip 0
@    s1 line type 1
@    s1 line linestyle 1
@    s1 line linewidth 1.0
@    s1 line color 11
@    s1 line pattern 1
@    s1 baseline type 0
@    s1 baseline off
@    s1 dropline off
@    s1 fill type 0
@    s1 fill rule 0
@    s1 fill color 1
@    s1 fill pattern 1
@    s1 avalue off
@    s1 avalue type 2
@    s1 avalue char size 1.000000
@    s1 avalue font 0
@    s1 avalue color 1
@    s1 avalue rot 0
@    s1 avalue format general
@    s1 avalue prec 3
@    s1 avalue prepend ""
@    s1 avalue append ""
@    s1 avalue offset 0.000000 , 0.000000
@    s1 errorbar on
@    s1 errorbar place both
@    s1 errorbar color 11
@    s1 errorbar pattern 1
@    s1 errorbar size 1.000000
@    s1 errorbar linewidth 1.0
@    s1 errorbar linestyle 1
@    s1 errorbar riser linewidth 1.0
@    s1 errorbar riser linestyle 1
@    s1 errorbar riser clip off
@    s1 errorbar riser clip length 0.100000
@    s1 comment "/Users/KCheng/Desktop/cg_small_water_run/md-run-lonestar/namchi-04-26-2014/g-mind/1md-1.0nm-results/DUP-numcont-.xvg"
@    s1 legend  ""
@    s2 hidden false
@    s2 type xy
@    s2 symbol 0
@    s2 symbol size 1.000000
@    s2 symbol color 1
@    s2 symbol pattern 1
@    s2 symbol fill color 1
@    s2 symbol fill pattern 0
@    s2 symbol linewidth 1.0
@    s2 symbol linestyle 1
@    s2 symbol char 65
@    s2 symbol char font 0
@    s2 symbol skip 0
@    s2 line type 1
@    s2 line linestyle 1
@    s2 line linewidth 1.0
@    s2 line color 1
@    s2 line pattern 1
@    s2 baseline type 0
@    s2 baseline off
@    s2 dropline off
@    s2 fill type 0
@    s2 fill rule 0
@    s2 fill color 1
@    s2 fill pattern 1
@    s2 avalue off
@    s2 avalue type 2
@    s2 avalue char size 1.000000
@    s2 avalue font 0
@    s2 avalue color 1
@    s2 avalue rot 0
@    s2 avalue format general
@    s2 avalue prec 3
@    s2 avalue prepend ""
@    s2 avalue append ""
@    s2 avalue offset 0.000000 , 0.000000
@    s2 errorbar on
@    s2 errorbar place both
@    s2 errorbar color 1
@    s2 errorbar pattern 1
@    s2 errorbar size 1.000000
@    s2 errorbar linewidth 1.0
@    s2 errorbar linestyle 1
@    s2 errorbar riser linewidth 1.0
@    s2 errorbar riser linestyle 1
@    s2 errorbar riser clip off
@    s2 errorbar riser clip length 0.100000
@    s2 comment "/Users/KCheng/Desktop/cg_small_water_run/md-run-lonestar/namchi-04-26-2014/g-mind/1md-1.0nm-results/CHO-numcont-.xvg"
@    s2 legend  ""
@g2 on
@g2 hidden false
@g2 type XY
@g2 stacked false
@g2 bar hgap 0.000000
@g2 fixedpoint off
@g2 fixedpoint type 0
@g2 fixedpoint xy 0.000000, 0.000000
@g2 fixedpoint format general general
@g2 fixedpoint prec 6, 6
@with g2
@    world 0, 0, 130, 1
@    stack world 0, 0, 0, 0
@    znorm 1
@    view 0.100000, 0.100000, 0.800000, 0.330000
@    title ""
@    title font 0
@    title size 1.500000
@    title color 1
@    subtitle ""
@    subtitle font 0
@    subtitle size 1.000000
@    subtitle color 1
@    xaxes scale Normal
@    yaxes scale Normal
@    xaxes invert off
@    yaxes invert off
@    xaxis  on
@    xaxis  type zero false
@    xaxis  offset 0.000000 , 0.000000
@    xaxis  bar on
@    xaxis  bar color 1
@    xaxis  bar linestyle 1
@    xaxis  bar linewidth 1.0
@    xaxis  label "Residue (#)"
@    xaxis  label layout para
@    xaxis  label place auto
@    xaxis  label char size 0.900000
@    xaxis  label font 0
@    xaxis  label color 1
@    xaxis  label place normal
@    xaxis  tick on
@    xaxis  tick major 26
@    xaxis  tick minor ticks 1
@    xaxis  tick default 6
@    xaxis  tick place rounded true
@    xaxis  tick in
@    xaxis  tick major size 1.000000
@    xaxis  tick major color 1
@    xaxis  tick major linewidth 1.0
@    xaxis  tick major linestyle 1
@    xaxis  tick major grid off
@    xaxis  tick minor color 1
@    xaxis  tick minor linewidth 1.0
@    xaxis  tick minor linestyle 1
@    xaxis  tick minor grid off
@    xaxis  tick minor size 0.500000
@    xaxis  ticklabel on
@    xaxis  ticklabel format general
@    xaxis  ticklabel prec 5
@    xaxis  ticklabel formula ""
@    xaxis  ticklabel append ""
@    xaxis  ticklabel prepend ""
@    xaxis  ticklabel angle 0
@    xaxis  ticklabel skip 0
@    xaxis  ticklabel stagger 0
@    xaxis  ticklabel place normal
@    xaxis  ticklabel offset auto
@    xaxis  ticklabel offset 0.000000 , 0.010000
@    xaxis  ticklabel start type auto
@    xaxis  ticklabel start 0.000000
@    xaxis  ticklabel stop type auto
@    xaxis  ticklabel stop 0.000000
@    xaxis  ticklabel char size 0.800000
@    xaxis  ticklabel font 0
@    xaxis  ticklabel color 1
@    xaxis  tick place both
@    xaxis  tick spec type none
@    yaxis  on
@    yaxis  type zero false
@    yaxis  offset 0.000000 , 0.000000
@    yaxis  bar on
@    yaxis  bar color 1
@    yaxis  bar linestyle 1
@    yaxis  bar linewidth 1.0
@    yaxis  label "Minimum Distance (nm)"
@    yaxis  label layout para
@    yaxis  label place auto
@    yaxis  label char size 0.900000
@    yaxis  label font 0
@    yaxis  label color 1
@    yaxis  label place normal
@    yaxis  tick on
@    yaxis  tick major 0.2
@    yaxis  tick minor ticks 1
@    yaxis  tick default 6
@    yaxis  tick place rounded true
@    yaxis  tick in
@    yaxis  tick major size 1.000000
@    yaxis  tick major color 1
@    yaxis  tick major linewidth 1.0
@    yaxis  tick major linestyle 1
@    yaxis  tick major grid off
@    yaxis  tick minor color 1
@    yaxis  tick minor linewidth 1.0
@    yaxis  tick minor linestyle 1
@    yaxis  tick minor grid off
@    yaxis  tick minor size 0.500000
@    yaxis  ticklabel on
@    yaxis  ticklabel format general
@    yaxis  ticklabel prec 5
@    yaxis  ticklabel formula ""
@    yaxis  ticklabel append ""
@    yaxis  ticklabel prepend ""
@    yaxis  ticklabel angle 0
@    yaxis  ticklabel skip 0
@    yaxis  ticklabel stagger 0
@    yaxis  ticklabel place normal
@    yaxis  ticklabel offset auto
@    yaxis  ticklabel offset 0.000000 , 0.010000
@    yaxis  ticklabel start type auto
@    yaxis  ticklabel start 0.000000
@    yaxis  ticklabel stop type auto
@    yaxis  ticklabel stop 0.000000
@    yaxis  ticklabel char size 0.800000
@    yaxis  ticklabel font 0
@    yaxis  ticklabel color 1
@    yaxis  tick place both
@    yaxis  tick spec type none
@    altxaxis  off
@    altyaxis  off
@    legend on
@    legend loctype view
@    legend 0.78, 0.8
@    legend box color 1
@    legend box pattern 1
@    legend box linewidth 1.0
@    legend box linestyle 1
@    legend box fill color 0
@    legend box fill pattern 1
@    legend font 0
@    legend char size 1.000000
@    legend color 1
@    legend length 2
@    legend vgap 1
@    legend hgap 1
@    legend invert false
@    frame type 0
@    frame linestyle 1
@    frame linewidth 1.0
@    frame color 1
@    frame pattern 1
@    frame background color 0
@    frame background pattern 0
@    s0 hidden false
@    s0 type xy
@    s0 symbol 0
@    s0 symbol size 1.000000
@    s0 symbol color 3
@    s0 symbol pattern 1
@    s0 symbol fill color 3
@    s0 symbol fill pattern 0
@    s0 symbol linewidth 1.0
@    s0 symbol linestyle 1
@    s0 symbol char 65
@    s0 symbol char font 0
@    s0 symbol skip 0
@    s0 line type 1
@    s0 line linestyle 1
@    s0 line linewidth 1.0
@    s0 line color 3
@    s0 line pattern 1
@    s0 baseline type 0
@    s0 baseline off
@    s0 dropline off
@    s0 fill type 0
@    s0 fill rule 0
@    s0 fill color 1
@    s0 fill pattern 1
@    s0 avalue off
@    s0 avalue type 2
@    s0 avalue char size 1.000000
@    s0 avalue font 0
@    s0 avalue color 1
@    s0 avalue rot 0
@    s0 avalue format general
@    s0 avalue prec 3
@    s0 avalue prepend ""
@    s0 avalue append ""
@    s0 avalue offset 0.000000 , 0.000000
@    s0 errorbar on
@    s0 errorbar place both
@    s0 errorbar color 3
@    s0 errorbar pattern 1
@    s0 errorbar size 1.000000
@    s0 errorbar linewidth 1.0
@    s0 errorbar linestyle 1
@    s0 errorbar riser linewidth 1.0
@    s0 errorbar riser linestyle 1
@    s0 errorbar riser clip off
@    s0 errorbar riser clip length 0.100000
@    s0 comment "/Users/KCheng/Desktop/cg_small_water_run/md-run-lonestar/namchi-04-26-2014/g-mind/1md-1.0nm-results/DPP-res-.xvg"
@    s0 legend  ""
@    s1 hidden false
@    s1 type xy
@    s1 symbol 0
@    s1 symbol size 1.000000
@    s1 symbol color 11
@    s1 symbol pattern 1
@    s1 symbol fill color 11
@    s1 symbol fill pattern 0
@    s1 symbol linewidth 1.0
@    s1 symbol linestyle 1
@    s1 symbol char 65
@    s1 symbol char font 0
@    s1 symbol skip 0
@    s1 line type 1
@    s1 line linestyle 1
@    s1 line linewidth 1.0
@    s1 line color 11
@    s1 line pattern 1
@    s1 baseline type 0
@    s1 baseline off
@    s1 dropline off
@    s1 fill type 0
@    s1 fill rule 0
@    s1 fill color 1
@    s1 fill pattern 1
@    s1 avalue off
@    s1 avalue type 2
@    s1 avalue char size 1.000000
@    s1 avalue font 0
@    s1 avalue color 1
@    s1 avalue rot 0
@    s1 avalue format general
@    s1 avalue prec 3
@    s1 avalue prepend ""
@    s1 avalue append ""
@    s1 avalue offset 0.000000 , 0.000000
@    s1 errorbar on
@    s1 errorbar place both
@    s1 errorbar color 11
@    s1 errorbar pattern 1
@    s1 errorbar size 1.000000
@    s1 errorbar linewidth 1.0
@    s1 errorbar linestyle 1
@    s1 errorbar riser linewidth 1.0
@    s1 errorbar riser linestyle 1
@    s1 errorbar riser clip off
@    s1 errorbar riser clip length 0.100000
@    s1 comment "/Users/KCheng/Desktop/cg_small_water_run/md-run-lonestar/namchi-04-26-2014/g-mind/1md-1.0nm-results/DUP-res-.xvg"
@    s1 legend  ""
@    s2 hidden false
@    s2 type xy
@    s2 symbol 0
@    s2 symbol size 1.000000
@    s2 symbol color 1
@    s2 symbol pattern 1
@    s2 symbol fill color 1
@    s2 symbol fill pattern 0
@    s2 symbol linewidth 1.0
@    s2 symbol linestyle 1
@    s2 symbol char 65
@    s2 symbol char font 0
@    s2 symbol skip 0
@    s2 line type 1
@    s2 line linestyle 1
@    s2 line linewidth 1.0
@    s2 line color 1
@    s2 line pattern 1
@    s2 baseline type 0
@    s2 baseline off
@    s2 dropline off
@    s2 fill type 0
@    s2 fill rule 0
@    s2 fill color 1
@    s2 fill pattern 1
@    s2 avalue off
@    s2 avalue type 2
@    s2 avalue char size 1.000000
@    s2 avalue font 0
@    s2 avalue color 1
@    s2 avalue rot 0
@    s2 avalue format general
@    s2 avalue prec 3
@    s2 avalue prepend ""
@    s2 avalue append ""
@    s2 avalue offset 0.000000 , 0.000000
@    s2 errorbar on
@    s2 errorbar place both
@    s2 errorbar color 1
@    s2 errorbar pattern 1
@    s2 errorbar size 1.000000
@    s2 errorbar linewidth 1.0
@    s2 errorbar linestyle 1
@    s2 errorbar riser linewidth 1.0
@    s2 errorbar riser linestyle 1
@    s2 errorbar riser clip off
@    s2 errorbar riser clip length 0.100000
@    s2 comment "/Users/KCheng/Desktop/cg_small_water_run/md-run-lonestar/namchi-04-26-2014/g-mind/1md-1.0nm-results/CHO-res-.xvg"
@    s2 legend  ""
@target G0.S0
@type xy
0 2.42773
0.02 1.327761
0.04 0.933636
0.06 1.103279
0.08 2.210345
0.1 0.9986371
0.12 0.9287897
0.14 1.461754
0.16 1.822492
0.18 1.433832
0.2 1.878018
0.22 2.053357
0.24 1.229491
0.26 1.260764
0.28 1.614783
0.3 0.960859
0.32 1.060908
0.34 0.4863126
0.36 0.4811707
0.38 0.4752631
0.4 0.4621955
0.42 0.4616815
0.44 0.4592932
0.46 0.4713013
0.48 0.4861583
0.5 0.4681352
0.52 0.4830109
0.54 0.4623041
0.56 0.4592391
0.58 0.4638424
0.6 0.4475492
0.62 0.4628712
0.64 0.4543675
0.66 0.4698402
0.68 0.4630603
0.7 0.4588298
0.72 0.4497214
0.74 0.456755
0.76 0.4514971
0.78 0.4502496
0.8 0.4726521
0.82 0.4505551
0.84 0.4473256
0.86 0.4561521
0.88 0.4540099
0.9 0.4543676
0.92 0.453238
0.94 0.4446349
0.96 0.4574931
0.98 0.448246
1 0.4613836
1.02 0.4587755
1.04 0.4532109
1.06 0.4579028
1.08 0.4574108
1.1 0.4513868
1.12 0.4595923
1.14 0.4551923
1.16 0.4557958
1.18 0.457876
1.2 0.4534309
1.22 0.4465982
1.24 0.4486089
1.26 0.4457859
1.28 0.454533
1.3 0.4504999
1.32 0.4415884
1.34 0.4602453
1.36 0.4468781
1.38 0.4592927
1.4 0.4580939
1.42 0.4550271
1.44 0.4444376
1.46 0.4421819
1.48 0.4540377
1.5 0.4637085
1.52 0.446402
1.54 0.4631149
1.56 0.4534591
1.58 0.4605974
1.6 0.4513034
1.62 0.4667438
1.64 0.4519128
1.66 0.4488593
1.68 0.4390335
1.7 0.4513317
1.72 0.4624934
1.74 0.4548349
1.76 0.4592931
1.78 0.4499443
1.8 0.4498329
1.82 0.456207
1.84 0.4532105
1.86 0.4493884
1.88 0.4380355
1.9 0.45445
1.92 0.4620062
1.94 0.4457014
1.96 0.4650268
1.98 0.4545878
2 0.4519404
2.02 0.4490265
2.04 0.4436778
2.06 0.4526584
2.08 0.4615732
2.1 0.4488041
2.12 0.4530177
2.14 0.471964
2.16 0.468668
2.18 0.4509991
2.2 0.453238
2.22 0.4408228
2.24 0.4514974
2.26 0.4557138
2.28 0.4488043
2.3 0.4394601
2.32 0.4669315
2.34 0.4513588
2.36 0.4474374
2.38 0.4547804
2.4 0.4594024
2.42 0.4657789
2.44 0.4477999
2.46 0.4599456
2.48 0.4375787
2.5 0.4648921
2.52 0.4596195
2.54 0.4393465
2.56 0.4567279
2.58 0.463384
2.6 0.4535415
2.62 0.4599458
2.64 0.4576567
2.66 0.4457019
2.68 0.4576841
2.7 0.4531283
2.72 0.4645698
2.74 0.4502494
2.76 0.4631143
2.78 0.4574382
2.8 0.4614113
2.82 0.4410501
2.84 0.4631142
2.86 0.4545599
2.88 0.4531005
2.9 0.4434522
2.92 0.46333
2.94 0.4531553
2.96 0.4567552
2.98 0.4515808
3 0.4673593
3.02 0.4653497
3.04 0.4548074
3.06 0.4518297
3.08 0.4568101
3.1 0.45412
3.12 0.4571101
3.14 0.4511652
3.16 0.4517191
3.18 0.4408227
3.2 0.4452252
3.22 0.4573022
3.24 0.4403687
3.26 0.4557685
3.28 0.4420975
3.3 0.4538172
3.32 0.4253235
3.34 0.4550273
3.36 0.4488598
3.38 0.4545601
3.4 0.4485811
3.42 0.4488599
3.44 0.4609226
3.46 0.4524657
3.48 0.4563723
3.5 0.4626283
3.52 0.4567547
3.54 0.4544505
3.56 0.4611129
3.58 0.4390044
3.6 0.4543675
3.62 0.4690678
3.64 0.4534862
3.66 0.4500561
3.68 0.4444665
3.7 0.4520502
3.72 0.4394884
3.74 0.458612
3.76 0.4420688
3.78 0.4484972
3.8 0.4514703
3.82 0.4504714
3.84 0.4467937
3.86 0.4532934
3.88 0.4545878
3.9 0.4479398
3.92 0.462709
3.94 0.4410216
3.96 0.4504727
3.98 0.4504718
4 0.4581483
4.02 0.4599188
4.04 0.4545323
4.06 0.4594286
4.08 0.4564266
4.1 0.4676003
4.12 0.4486092
4.14 0.4571929
4.16 0.4610043
4.18 0.4574117
4.2 0.4654573
4.22 0.4635186
4.24 0.4521337
4.26 0.4501666
4.28 0.4754215
4.3 0.4685354
4.32 0.4535418
4.34 0.4565899
4.36 0.4566722
4.38 0.4524657
4.4 0.4550547
4.42 0.4630611
4.44 0.4620338
4.46 0.4565356
4.48 0.4593746
4.5 0.4434521
4.52 0.4520517
4.54 0.4443533
4.56 0.4378647
4.58 0.4522725
4.6 0.4339638
4.62 0.4532391
4.64 0.4562074
4.66 0.4587205
4.68 0.4521888
4.7 0.4466266
4.72 0.4519685
4.74 0.4700267
4.76 0.4556586
4.78 0.4468223
4.8 0.4642731
4.82 0.4537347
4.84 0.4555771
4.86 0.4608689
4.88 0.4371786
4.9 0.4490267
4.92 0.4552743
4.94 0.4666905
4.96 0.4491382
4.98 0.441814
5 0.4435364
5.02 0.4554947
5.04 0.4612216
5.06 0.4361764
5.08 0.4549999
5.1 0.4521341
5.12 0.4652151
5.14 0.4637077
5.16 0.4449154
5.18 0.446934
5.2 0.4575199
5.22 0.4470736
5.24 0.4574114
5.26 0.460869
5.28 0.45522
5.3 0.4534591
5.32 0.4575203
5.34 0.4537898
5.36 0.4542307
5.38 0.4374928
5.4 0.4374352
5.42 0.4457855
5.44 0.4503333
5.46 0.462088
5.48 0.4430851
5.5 0.4427753
5.52 0.4535692
5.54 0.446038
5.56 0.4486083
5.58 0.4470457
5.6 0.4271124
5.62 0.4599456
5.64 0.4563993
5.66 0.4294183
5.68 0.4399998
5.7 0.4623852
5.72 0.4567827
5.74 0.4446347
5.76 0.4448597
5.78 0.4540372
5.8 0.4587754
5.82 0.4587208
5.84 0.4434524
5.86 0.4571107
5.88 0.4585304
5.9 0.4627097
5.92 0.438007
5.94 0.4558508
5.96 0.4559326
5.98 0.4531554
6 0.4560972
6.02 0.4493882
6.04 0.4501667
6.06 0.4372932
6.08 0.4518015
6.1 0.4414463
6.12 0.4499445
6.14 0.449527
6.16 0.44286
6.18 0.4487761
6.2 0.4564537
6.22 0.4389183
6.24 0.4598911
6.26 0.4450283
6.28 0.450555
6.3 0.4570016
6.32 0.4519127
6.34 0.4502499
6.36 0.438349
6.38 0.4499165
6.4 0.4594834
6.42 0.4627093
6.44 0.4585032
6.46 0.4459544
6.48 0.4573292
6.5 0.4552745
6.52 0.4553577
6.54 0.4640579
6.56 0.4439597
6.58 0.4512765
6.6 0.4508606
6.62 0.460054
6.64 0.4560156
6.66 0.4680278
6.68 0.4676531
6.7 0.4459822
6.72 0.4483865
6.74 0.4565628
6.76 0.4609231
6.78 0.4621966
6.8 0.4412766
6.82 0.4618165
6.84 0.4519959
6.86 0.4560977
6.88 0.4496666
6.9 0.4591843
6.92 0.4475205
6.94 0.4393463
6.96 0.4324927
6.98 0.446598
7 0.4494721
7.02 0.4544226
7.04 0.4551376
7.06 0.4560151
7.08 0.4538998
7.1 0.448218
7.12 0.4422951
7.14 0.4574109
7.16 0.4656445
7.18 0.456427
7.2 0.45511
7.22 0.4610038
7.24 0.4392326
7.26 0.4649195
7.28 0.4453653
7.3 0.4442971
7.32 0.4473535
7.34 0.4547802
7.36 0.459946
7.38 0.4474931
7.4 0.4586392
7.42 0.4454495
7.44 0.463276
7.46 0.4519124
7.48 0.466208
7.5 0.4559878
7.52 0.4661811
7.54 0.4659933
7.56 0.4566725
7.58 0.4597285
7.6 0.4479119
7.62 0.4469904
7.64 0.4461778
7.66 0.445954
7.68 0.4496664
7.7 0.4546704
7.72 0.4303774
7.74 0.4486926
7.76 0.4471301
7.78 0.4501387
7.8 0.4390329
7.82 0.4549725
7.84 0.4542579
7.86 0.4592113
7.88 0.4703459
7.9 0.461329
7.92 0.4479402
7.94 0.4439314
7.96 0.4656981
7.98 0.4286321
8 0.4607059
8.02 0.445112
8.04 0.4498334
8.06 0.4534862
8.08 0.4581761
8.1 0.450139
8.12 0.4594833
8.14 0.4516084
8.16 0.4502494
8.18 0.4491381
8.2 0.4645966
8.22 0.4460386
8.24 0.4571927
8.26 0.4382063
8.28 0.4461494
8.3 0.4576024
8.32 0.4537061
8.34 0.4486369
8.36 0.4504717
8.38 0.4598639
8.4 0.4586391
8.42 0.4557687
8.44 0.4539551
8.46 0.4580934
8.48 0.4555492
8.5 0.45434
8.52 0.4407382
8.54 0.453569
8.56 0.4602712
8.58 0.4509986
8.6 0.4623311
8.62 0.4434811
8.64 0.4670386
8.66 0.4584766
8.68 0.4618168
8.7 0.4464585
8.72 0.4597282
8.74 0.4398294
8.76 0.4412767
8.78 0.4537345
8.8 0.4553577
8.82 0.4618164
8.84 0.4671457
8.86 0.4405963
8.88 0.4546148
8.9 0.4576572
8.92 0.4669849
8.94 0.4532109
8.96 0.4637619
8.98 0.4529077
9 0.4553569
9.02 0.4588304
9.04 0.4477999
9.06 0.4586116
9.08 0.4514695
9.1 0.4590481
9.12 0.4529073
9.14 0.4654844
9.16 0.4487202
9.18 0.4460378
9.2 0.4477723
9.22 0.4470186
9.24 0.4685085
9.26 0.4415882
9.28 0.4514979
9.3 0.4382351
9.32 0.4389475
9.34 0.4573289
9.36 0.4480513
9.38 0.4442128
9.4 0.4537345
9.42 0.4417577
9.44 0.4507223
9.46 0.4479683
9.48 0.4618445
9.5 0.4639234
9.52 0.4380925
9.54 0.4556865
9.56 0.4534866
9.58 0.444382
9.6 0.4511373
9.62 0.4683476
9.64 0.45379
9.66 0.4695473
9.68 0.4508043
9.7 0.4561251
9.72 0.4618442
9.74 0.4519121
9.76 0.4467937
9.78 0.4499722
9.8 0.4497218
9.82 0.4533764
9.84 0.4494715
9.86 0.4545601
9.88 0.4541475
9.9 0.4499166
9.92 0.4579847
9.94 0.4523828
9.96 0.4541202
9.98 0.451968
10 0.4548078
10.02 0.4559054
10.04 0.4481904
10.06 0.4554669
10.08 0.44833
10.1 0.4601358
10.12 0.4560974
10.14 0.4651345
10.16 0.4672801
10.18 0.4605434
10.2 0.4557687
10.22 0.4497498
10.24 0.4481913
10.26 0.4543679
10.28 0.4467941
10.3 0.4601634
10.32 0.4526313
10.34 0.4482469
10.36 0.4648386
10.38 0.4601361
10.4 0.4626552
10.42 0.4523823
10.44 0.4497227
10.46 0.4611398
10.48 0.4515803
10.5 0.4678679
10.52 0.4533764
10.54 0.4528518
10.56 0.4447756
10.58 0.4468219
10.6 0.459347
10.62 0.4535965
10.64 0.4309005
10.66 0.4509152
10.68 0.4539268
10.7 0.4407667
10.72 0.4527141
10.74 0.4474652
10.76 0.4478006
10.78 0.4560971
10.8 0.4496664
10.82 0.4691223
10.84 0.448804
10.86 0.4481913
10.88 0.4518022
10.9 0.4486928
10.92 0.4450282
10.94 0.4532109
10.96 0.4520506
10.98 0.4574937
11 0.4486366
11.02 0.4673594
11.04 0.4598642
11.06 0.4518017
11.08 0.4666103
11.1 0.4443248
11.12 0.4554669
11.14 0.4557957
11.16 0.453514
11.18 0.4563166
11.2 0.4579303
11.22 0.4302903
11.24 0.4411912
11.26 0.4550271
11.28 0.4433111
11.3 0.4643544
11.32 0.4615732
11.34 0.4503608
11.36 0.460054
11.38 0.4561793
11.4 0.439858
11.42 0.4576025
11.44 0.4497225
11.46 0.4553571
11.48 0.4568918
11.5 0.4533763
11.52 0.4605973
11.54 0.446262
11.56 0.4435653
11.58 0.4479122
11.6 0.4587204
11.62 0.4454773
11.64 0.4533763
11.66 0.4471577
11.68 0.465027
11.7 0.44671
11.72 0.4418429
11.74 0.4523821
11.76 0.4542299
11.78 0.45412
11.8 0.4599181
11.82 0.4473257
11.84 0.4550003
11.86 0.466208
11.88 0.4454772
11.9 0.4555767
11.92 0.4489154
11.94 0.457165
11.96 0.4524653
11.98 0.4585304
12 0.4622231
12.02 0.4601355
12.04 0.4654569
12.06 0.4507215
12.08 0.4560971
12.1 0.4653491
12.12 0.4468224
12.14 0.4507217
12.16 0.4420967
12.18 0.4362048
12.2 0.4494722
12.22 0.4493324
12.24 0.4546152
12.26 0.4458143
12.28 0.4534861
12.3 0.4506941
12.32 0.4639232
12.34 0.4502504
12.36 0.4648121
12.38 0.4454486
12.4 0.4452252
12.42 0.4504166
12.44 0.4526036
12.46 0.4624119
12.48 0.4352587
12.5 0.4524655
12.52 0.4437056
12.54 0.4395736
12.56 0.4610038
12.58 0.4380069
12.6 0.4574931
12.62 0.454037
12.64 0.4650266
12.66 0.4333591
12.68 0.4659666
12.7 0.4617632
12.72 0.4537347
12.74 0.4453371
12.76 0.4628716
12.78 0.4613568
12.8 0.447884
12.82 0.4572471
12.84 0.452825
12.86 0.4230838
12.88 0.4511652
12.9 0.4604894
12.92 0.4455892
12.94 0.4413044
12.96 0.4467944
12.98 0.4499166
13 0.467146
13.02 0.4651075
13.04 0.4542571
13.06 0.4622232
13.08 0.4495831
13.1 0.4509155
13.12 0.4568641
13.14 0.4531555
13.16 0.4411911
13.18 0.4500001
13.2 0.4599452
13.22 0.4477998
13.24 0.4540379
13.26 0.4560978
13.28 0.4554667
13.3 0.456426
13.32 0.4523826
13.34 0.4460378
13.36 0.4467941
13.38 0.4524658
13.4 0.4448872
13.42 0.4352011
13.44 0.4418144
13.46 0.4474652
13.48 0.457875
13.5 0.457438
13.52 0.4564262
13.54 0.4364917
13.56 0.4466263
13.58 0.4480518
13.6 0.455357
13.62 0.460977
13.64 0.4655378
13.66 0.4519131
13.68 0.4521893
13.7 0.4601361
13.72 0.4622227
13.74 0.4477164
13.76 0.4664217
13.78 0.4511648
13.8 0.4452248
13.82 0.4665033
13.84 0.438007
13.86 0.449361
13.88 0.4527964
13.9 0.4343384
13.92 0.4413052
13.94 0.4356033
13.96 0.4601633
13.98 0.4589664
14 0.4634114
14.02 0.4545878
14.04 0.4544778
14.06 0.4605973
14.08 0.4445499
14.1 0.4650803
14.12 0.4725989
14.14 0.456809
14.16 0.4618174
14.18 0.4610854
14.2 0.4580666
14.22 0.4550275
14.24 0.4634921
14.26 0.4502497
14.28 0.455522
14.3 0.4548622
14.32 0.4559327
14.34 0.452023
14.36 0.4464865
14.38 0.4564261
14.4 0.4553573
14.42 0.4411347
14.44 0.4623311
14.46 0.4472416
14.48 0.447717
14.5 0.4617901
14.52 0.4595104
14.54 0.4636005
14.56 0.4566725
14.58 0.4523818
14.6 0.453734
14.62 0.444213
14.64 0.4574117
14.66 0.4520507
14.68 0.4411347
14.7 0.4499171
14.72 0.44975
14.74 0.4516914
14.76 0.4522166
14.78 0.4570284
14.8 0.4515249
14.82 0.4482188
14.84 0.4639229
14.86 0.4503886
14.88 0.4601356
14.9 0.4405963
14.92 0.4424924
14.94 0.4455614
14.96 0.4583939
14.98 0.4546703
15 0.4580395
15.02 0.4410217
15.04 0.4483865
15.06 0.4311327
15.08 0.459212
15.1 0.45412
15.12 0.4492773
15.14 0.4496109
15.16 0.4639235
15.18 0.4539548
15.2 0.4533483
15.22 0.4673859
15.24 0.4560973
15.26 0.4618981
15.28 0.452161
15.3 0.4442413
15.32 0.4620072
15.34 0.4559883
15.36 0.4448873
15.38 0.4567544
15.4 0.4587754
15.42 0.4513315
15.44 0.4309289
15.46 0.4502224
15.48 0.4550274
15.5 0.4401425
15.52 0.4654565
15.54 0.4513314
15.56 0.458557
15.58 0.4553565
15.6 0.4630871
15.62 0.4588301
15.64 0.4206548
15.66 0.449361
15.68 0.4501671
15.7 0.4565364
15.72 0.4560159
15.74 0.4511375
15.76 0.4457016
15.78 0.4504442
15.8 0.4562076
15.82 0.4544774
15.84 0.4437343
15.86 0.4419836
15.88 0.4557132
15.9 0.4533488
15.92 0.454147
15.94 0.4636007
15.96 0.4503894
15.98 0.4535421
16 0.4453647
16.02 0.4571653
16.04 0.4621688
16.06 0.4602715
16.08 0.4522445
16.1 0.4549176
16.12 0.4535969
16.14 0.4481904
16.16 0.4662085
16.18 0.4432551
16.2 0.4451968
16.22 0.4479117
16.24 0.4474651
16.26 0.4508604
16.28 0.4451124
16.3 0.4578482
16.32 0.4615461
16.34 0.4534865
16.36 0.4579846
16.38 0.4511649
16.4 0.4613828
16.42 0.4651339
16.44 0.4562345
16.46 0.4591838
16.48 0.4231429
16.5 0.4403694
16.52 0.4424928
16.54 0.4565087
16.56 0.4494722
16.58 0.457165
16.6 0.453349
16.62 0.4564539
16.64 0.4494998
16.66 0.4658859
16.68 0.4477443
16.7 0.4301456
16.72 0.450694
16.74 0.4407659
16.76 0.4548354
16.78 0.4455607
16.8 0.458857
16.82 0.4453655
16.84 0.4566176
16.86 0.4366918
16.8792 0.4392606
16.8992 0.4559332
16.9192 0.4594289
16.9392 0.4564266
16.9592 0.4610044
16.9792 0.4586394
16.9992 0.449805
17.0192 0.446458
17.0392 0.4633029
17.0592 0.4684815
17.0792 0.4524654
17.0992 0.4577392
17.1192 0.4651346
17.1392 0.4391187
17.1592 0.4596193
17.1792 0.4593742
17.1992 0.4591567
17.2192 0.4380917
17.2392 0.44455
17.2592 0.4529901
17.2792 0.4426628
17.2992 0.4511377
17.3192 0.4534317
17.3392 0.4593753
17.3592 0.458176
17.3792 0.4579303
17.3992 0.4489144
17.4192 0.4544774
17.4392 0.4501668
17.4592 0.4493605
17.4792 0.4568648
17.4992 0.4556585
17.5192 0.4531549
17.5392 0.4552474
17.5592 0.4590481
17.5792 0.4431988
17.5992 0.4593747
17.6192 0.4532939
17.6392 0.4512762
17.6592 0.4611126
17.6792 0.4585578
17.6992 0.4485812
17.7192 0.4478003
17.7392 0.4654298
17.7592 0.4400282
17.7792 0.4563443
17.7992 0.4365205
17.8192 0.4530178
17.8392 0.4461494
17.8592 0.4574658
17.8792 0.4332728
17.8992 0.4546703
17.9192 0.4573017
17.9392 0.461004
17.9592 0.4511369
17.9792 0.4462628
17.9992 0.4441004
18.0192 0.4672525
18.0392 0.4516638
18.0592 0.4564258
18.0792 0.4351436
18.0992 0.4531281
18.1192 0.4556862
18.1392 0.4534855
18.1592 0.4493052
18.1792 0.4663424
18.1992 0.4530461
18.2192 0.456289
18.2392 0.4486088
18.2592 0.4590477
18.2792 0.4617631
18.2992 0.4413045
18.3192 0.4533756
18.3392 0.4400852
18.3592 0.4599464
18.3792 0.4499443
18.3992 0.4559063
18.4192 0.4492779
18.4392 0.4527142
18.4592 0.4481065
18.4792 0.4498333
18.4992 0.4430291
18.5192 0.4599456
18.5392 0.4673597
18.5592 0.4349143
18.5792 0.4576572
18.5992 0.4448875
18.6192 0.4502218
18.6392 0.4419277
18.6592 0.4343096
18.6792 0.450472
18.6992 0.4574108
18.7192 0.4491383
18.7392 0.4512206
18.7592 0.4484981
18.7792 0.4570006
18.7992 0.4359756
18.8192 0.4530448
18.8392 0.4534593
18.8592 0.4603528
18.8792 0.449305
18.8992 0.4586396
18.9192 0.4519123
18.9392 0.4601354
18.9592 0.4477444
18.9792 0.45379
18.9992 0.4599455
19.0192 0.4497215
19.0392 0.458721
19.0592 0.4489151
19.0792 0.4560979
19.0992 0.4465984
19.1192 0.4497218
19.1392 0.456892
19.1592 0.4492777
19.1792 0.439915
19.1992 0.454037
19.2192 0.4570832
19.2392 0.4466266
19.2592 0.4482466
19.2792 0.4522442
19.2992 0.4534593
19.3192 0.4565906
19.3392 0.4510824
19.3592 0.4516082
19.3792 0.446794
19.3992 0.4453648
19.4192 0.4468223
19.4392 0.4514975
19.4592 0.4624662
19.4792 0.4505826
19.4992 0.4565631
19.5192 0.466208
19.5392 0.444916
19.5592 0.4517746
19.5792 0.4511373
19.5992 0.4583938
19.6192 0.4565358
19.6392 0.4391181
19.6592 0.4532931
19.6792 0.447716
19.6992 0.4501389
19.7192 0.4492497
19.7392 0.4609227
19.7592 0.4545324
19.7792 0.4473531
19.7992 0.4490542
19.8192 0.4492773
19.8392 0.4406244
19.8592 0.4527138
19.8792 0.452244
19.8992 0.4656717
19.9192 0.4573292
19.9392 0.450805
19.9592 0.4590751
19.9792 0.4657526
19.9992 0.4542302
&
@target G0.S1
@type xy
0 2.735694
0.02 1.447014
0.04 1.267133
0.06 1.448819
0.08 1.593675
0.1 0.8249395
0.12 0.9718285
0.14 1.987121
0.16 2.192721
0.18 0.9143443
0.2 1.419956
0.22 1.772921
0.24 0.5696051
0.26 1.256862
0.28 1.575444
0.3 0.7273407
0.32 0.6739808
0.34 0.4509165
0.36 0.4510546
0.38 0.4628711
0.4 0.458966
0.42 0.439346
0.44 0.4400283
0.46 0.4564261
0.48 0.4384918
0.5 0.4633031
0.52 0.4596194
0.54 0.4468224
0.56 0.4530179
0.58 0.4826228
0.6 0.4511375
0.62 0.4648659
0.64 0.447744
0.66 0.4557135
0.68 0.4682943
0.7 0.4560973
0.72 0.436033
0.74 0.4594844
0.76 0.4585576
0.78 0.4590475
0.8 0.4605159
0.82 0.4542306
0.84 0.4551373
0.86 0.4624119
0.88 0.4663959
0.9 0.4813003
0.92 0.4659937
0.94 0.4601085
0.96 0.4826229
0.98 0.4568643
1 0.4661008
1.02 0.4483587
1.04 0.4512483
1.06 0.4667712
1.08 0.4539273
1.1 0.4596465
1.12 0.4471577
1.14 0.4597282
1.16 0.4563442
1.18 0.4589123
1.2 0.450555
1.22 0.4671457
1.24 0.4697073
1.26 0.4465426
1.28 0.4602714
1.3 0.4788789
1.32 0.4612488
1.34 0.4527692
1.36 0.460136
1.38 0.4616542
1.4 0.4637078
1.42 0.450472
1.44 0.4629524
1.46 0.4564257
1.48 0.465993
1.5 0.4558782
1.52 0.4408229
1.54 0.45511
1.56 0.4607604
1.58 0.4478839
1.6 0.4491382
1.62 0.4624395
1.64 0.4582028
1.66 0.4583666
1.68 0.4669585
1.7 0.4985485
1.72 0.464354
1.74 0.4607056
1.76 0.4618171
1.78 0.4573295
1.8 0.4620062
1.82 0.4680275
1.84 0.4530171
1.86 0.4622228
1.88 0.4687752
1.9 0.4589115
1.92 0.4443532
1.94 0.4688285
1.96 0.4628712
1.98 0.475132
2 0.4721756
2.02 0.4678947
2.04 0.5237128
2.06 0.4868263
2.08 0.4607601
2.1 0.4531288
2.12 0.4701864
2.14 0.4599183
2.16 0.4705322
2.18 0.4637079
2.2 0.4536795
2.22 0.457165
2.24 0.4834251
2.26 0.4772316
2.28 0.46271
2.3 0.4554666
2.32 0.4582851
2.34 0.4678667
2.36 0.4547802
2.38 0.4637073
2.4 0.4882116
2.42 0.4567542
2.44 0.459619
2.46 0.4603532
2.48 0.458421
2.5 0.4568101
2.52 0.4457021
2.54 0.4697598
2.56 0.4679208
2.58 0.4585295
2.6 0.4706638
2.62 0.453156
2.64 0.4637078
2.66 0.4506105
2.68 0.4674671
2.7 0.4573299
2.72 0.4656983
2.74 0.7373768
2.76 0.5115413
2.78 0.5037362
2.8 0.4532667
2.82 0.5403941
2.84 0.5310837
2.86 0.4842522
2.88 0.4458142
2.9 0.4791921
2.92 0.4705319
2.94 0.4633299
2.96 0.4429738
2.98 0.450139
3 0.457193
3.02 0.4702392
3.04 0.4616272
3.06 0.4468787
3.08 0.4299413
3.1 0.4628447
3.12 0.4528242
3.14 0.4616548
3.16 0.4592392
3.18 0.4601353
3.2 0.4672798
3.22 0.452134
3.24 0.45423
3.26 0.4508048
3.28 0.4592655
3.3 0.4632767
3.32 0.475
3.34 0.4635198
3.36 0.4707437
3.38 0.4556591
3.4 0.4459262
3.42 0.4540097
3.44 0.4587207
3.46 0.4562344
3.48 0.4577394
3.5 0.4415029
3.52 0.463708
3.54 0.4639234
3.56 0.4415027
3.58 0.4292722
3.6 0.4652424
3.62 0.4807025
3.64 0.461573
3.66 0.4478836
3.68 0.4519677
3.7 0.4541748
3.72 0.448191
3.74 0.4572469
3.76 0.4484698
3.78 0.4514419
3.8 0.4605973
3.82 0.4513038
3.84 0.4536796
3.86 0.4547803
3.88 0.4459822
3.9 0.4573289
3.92 0.4533483
3.94 0.4574389
3.96 0.4611669
3.98 0.4368638
4 0.4570015
4.02 0.4556865
4.04 0.460299
4.06 0.4465709
4.08 0.4530447
4.1 0.4657788
4.12 0.4573287
4.14 0.4522441
4.16 0.4453652
4.18 0.4574383
4.2 0.4496106
4.22 0.4644888
4.24 0.4636007
4.26 0.4593739
4.28 0.4375502
4.3 0.4531005
4.32 0.4574106
4.34 0.4518295
4.36 0.4603525
4.38 0.4522724
4.4 0.4627368
4.42 0.4624663
4.44 0.4527143
4.46 0.4621145
4.48 0.4696017
4.5 0.4490826
4.52 0.4577392
4.54 0.4589942
4.56 0.4462348
4.58 0.4731539
4.6 0.4766028
4.62 0.4605706
4.64 0.4548627
4.66 0.4725724
4.68 0.4697341
4.7 0.4682681
4.72 0.4695211
4.74 0.4783828
4.76 0.4633839
4.78 0.4722548
4.8 0.4794268
4.82 0.4577385
4.84 0.4666097
4.86 0.4750267
4.88 0.4539551
4.9 0.4748159
4.92 0.4915789
4.94 0.4689084
4.96 0.4622231
4.98 0.4644353
5 0.5030404
5.02 0.4651344
5.04 0.4598642
5.06 0.4687483
5.08 0.451802
5.1 0.4452251
5.12 0.4747101
5.14 0.4363767
5.16 0.4603801
5.18 0.4858751
5.2 0.4690676
5.22 0.4532932
5.24 0.4606518
5.26 0.4546151
5.28 0.4557136
5.3 0.4631682
5.32 0.4665033
5.34 0.4634919
5.36 0.4912481
5.38 0.4537621
5.4 0.4699464
5.42 0.4560146
5.44 0.465672
5.46 0.4892088
5.48 0.4753419
5.5 0.8190995
5.52 0.4649191
5.54 0.4504164
5.56 0.4702654
5.58 0.4614111
5.6 0.4739195
5.62 0.469521
5.64 0.4607876
5.66 0.4610857
5.68 0.4608957
5.7 0.4686682
5.72 0.4454775
5.74 0.4548079
5.76 0.4624665
5.78 0.4648118
5.8 0.4639505
5.82 0.4650004
5.84 0.4638426
5.86 0.4513868
5.88 0.4648118
5.9 0.4496105
5.92 0.4537067
5.94 0.4722555
5.96 0.5191092
5.98 0.4544498
6 0.4479114
6.02 0.4672524
6.04 0.4550552
6.06 0.4611128
6.08 0.4526038
6.1 0.4665296
6.12 0.4601359
6.14 0.46457
6.16 0.454533
6.18 0.4732332
6.2 0.5053217
6.22 0.4771531
6.24 0.4679203
6.26 0.4618442
6.28 0.4710094
6.3 0.4432555
6.32 0.4717261
6.34 0.4595923
6.36 0.4351431
6.38 0.4868777
6.4 0.4629526
6.42 0.4687752
6.44 0.4577666
6.46 0.4399431
6.48 0.463168
6.5 0.4668242
6.52 0.46
6.54 0.4608954
6.56 0.4620066
6.58 0.5116152
6.6 0.4931034
6.62 0.4556591
6.64 0.4572198
6.66 0.5107103
6.68 0.462087
6.7 0.4759727
6.72 0.4682677
6.74 0.443424
6.76 0.4567542
6.78 0.4527968
6.8 0.4567543
6.82 0.456152
6.84 0.4513868
6.86 0.4674131
6.88 0.4622231
6.9 0.4691744
6.92 0.4401418
6.94 0.463304
6.96 0.4645698
6.98 0.4400283
7 0.4559329
7.02 0.4519683
7.04 0.4452248
7.06 0.4517196
7.08 0.4602722
7.1 0.4576838
7.12 0.4567819
7.14 0.46225
7.16 0.4629799
7.18 0.4572474
7.2 0.4569739
7.22 0.4650005
7.24 0.479818
7.26 0.4744731
7.28 0.4537342
7.3 0.4757361
7.32 0.478749
7.34 0.4487202
7.36 0.4521888
7.38 0.4693082
7.4 0.4590745
7.42 0.4661813
7.44 0.4597281
7.46 0.4644349
7.48 0.4508885
7.5 0.4644622
7.52 0.4541755
7.54 0.4290688
7.56 0.4532656
7.58 0.4752101
7.6 0.4557133
7.62 0.4582849
7.64 0.4579571
7.66 0.4574114
7.68 0.4649191
7.7 0.455933
7.72 0.4864669
7.74 0.4588033
7.76 0.4537346
7.78 0.4539543
7.8 0.4504725
7.82 0.4601093
7.84 0.4501669
7.86 0.44601
7.88 0.4560155
7.9 0.4480235
7.92 0.4692811
7.94 0.4622227
7.96 0.4609232
7.98 0.4492492
8 0.4587215
8.02 0.4635999
8.04 0.4572475
8.06 0.4681345
8.08 0.4527968
8.1 0.4563721
8.12 0.4920873
8.14 0.452604
8.16 0.4836841
8.18 0.4606511
8.2 0.4579308
8.22 0.467707
8.24 0.4631147
8.26 0.4728107
8.28 0.4652144
8.3 0.4982217
8.32 0.4732329
8.34 0.4606791
8.36 0.4809627
8.38 0.5353743
8.4 0.4977193
8.42 0.4603804
8.44 0.4899487
8.46 0.4645694
8.48 0.4629529
8.5 0.4856441
8.52 0.4814562
8.54 0.4702393
8.56 0.4384922
8.58 0.4637346
8.6 0.4608142
8.62 0.4534864
8.64 0.4399149
8.66 0.461763
8.68 0.4468224
8.7 0.4574378
8.72 0.4584214
8.74 0.4472412
8.76 0.4667172
8.78 0.4756047
8.8 0.491146
8.82 0.4605971
8.84 0.4786959
8.86 0.5049012
8.88 0.5675602
8.9 0.8024651
8.92 0.4779641
8.94 0.509559
8.96 0.474263
8.98 0.4464862
9 0.4785917
9.02 0.44334
9.04 0.4414743
9.06 0.4584761
9.08 0.4527962
9.1 0.4725994
9.12 0.4563713
9.14 0.4541198
9.16 0.4659665
9.18 0.4554394
9.2 0.4769696
9.22 0.487468
9.24 0.4580398
9.26 0.4694146
9.28 0.465054
9.3 0.4543948
9.32 0.4613288
9.34 0.4668244
9.36 0.4477158
9.38 0.4901276
9.4 0.4748416
9.42 0.4597823
9.44 0.7222537
9.46 0.4590752
9.48 0.4324638
9.5 0.4698402
9.52 0.4913758
9.54 0.4661005
9.56 0.4534862
9.58 0.458203
9.6 0.4592114
9.62 0.4498056
9.64 0.4655374
9.66 0.4734452
9.68 0.4644622
9.7 0.4562888
9.72 0.490536
9.74 0.4639505
9.76 0.457848
9.78 0.4651345
9.8 0.4656982
9.82 0.4587761
9.84 0.449917
9.86 0.4698143
9.88 0.4576574
9.9 0.4665029
9.92 0.4498332
9.94 0.4712486
9.96 0.4590469
9.98 0.4443812
10 0.4586394
10.02 0.4683473
10.04 0.462439
10.06 0.4605161
10.08 0.4623307
10.1 0.4600551
10.12 0.4841742
10.14 0.4627087
10.16 0.476446
10.18 0.4748943
10.2 0.5645579
10.22 0.4986477
10.24 0.491681
10.26 0.4638426
10.28 0.457985
10.3 0.5036118
10.32 0.467787
10.34 0.4576845
10.36 0.4779644
10.38 0.4454496
10.4 0.4499439
10.42 0.5109306
10.44 0.8317755
10.46 0.4499173
10.48 0.4704516
10.5 0.4648113
10.52 0.4772316
10.54 0.4574112
10.56 0.4665292
10.58 0.4989486
10.6 0.4718053
10.62 0.4804687
10.64 0.4788274
10.66 0.4710895
10.68 0.4555483
10.7 0.4815856
10.72 0.4771785
10.74 0.4698403
10.76 0.4601082
10.78 0.4616541
10.8 0.4623044
10.82 0.4776507
10.84 0.5073465
10.86 0.4656451
10.88 0.4553572
10.9 0.468401
10.92 0.4805465
10.94 0.4643275
10.96 0.4658593
10.98 0.4545875
11 0.444466
11.02 0.4778596
11.04 0.4714339
11.06 0.4773102
11.08 0.4678945
11.1 0.4693078
11.12 0.4716197
11.14 0.4598913
11.16 0.4446907
11.18 0.4495001
11.2 0.4632498
11.22 0.4706113
11.24 0.4800522
11.26 0.4697339
11.28 0.463762
11.3 0.4666099
11.32 0.4785649
11.34 0.4526311
11.36 0.4636001
11.38 0.4710096
11.4 0.4636008
11.42 0.4537342
11.44 0.4508324
11.46 0.4650532
11.48 0.4547802
11.5 0.4674133
11.52 0.4554671
11.54 0.4500553
11.56 0.4688283
11.58 0.4489155
11.6 0.4611125
11.62 0.4592113
11.64 0.4652951
11.66 0.4796874
11.68 0.4602717
11.7 0.4535415
11.72 0.4697076
11.74 0.466181
11.76 0.446234
11.78 0.4640316
11.8 0.4552198
11.82 0.4737615
11.84 0.4512483
11.86 0.457193
11.88 0.448247
11.9 0.4671453
11.92 0.475552
11.94 0.4651348
11.96 0.4677069
11.98 0.4591848
12 0.4329259
12.02 0.4523825
12.04 0.4554122
12.06 0.4563986
12.08 0.4633034
12.1 0.4544771
12.12 0.4931783
12.14 0.4623309
12.16 0.4572745
12.18 0.4574113
12.2 0.4705849
12.22 0.4684545
12.24 0.4630603
12.26 0.4559878
12.28 0.4616547
12.3 0.4847164
12.32 0.4710097
12.34 0.4595103
12.36 0.4768651
12.38 0.4548079
12.4 0.4744477
12.42 0.4685081
12.44 0.470478
12.46 0.4725994
12.48 0.4712478
12.5 0.4688817
12.52 0.4474927
12.54 0.4620878
12.56 0.4728104
12.58 0.4521334
12.6 0.4801296
12.62 0.4613298
12.64 0.4706113
12.66 0.4578484
12.68 0.461004
12.7 0.4731271
12.72 0.4678677
12.74 0.4567549
12.76 0.4600269
12.78 0.4858239
12.8 0.4510259
12.82 0.4717257
12.84 0.4888249
12.86 0.4625469
12.88 0.4559875
12.9 0.461004
12.92 0.460923
12.94 0.4613294
12.96 0.4530733
12.98 0.4684809
13 0.4809101
13.02 0.4836068
13.04 0.4882887
13.06 0.4656985
13.08 0.4817418
13.1 0.4715135
13.12 0.4899742
13.14 0.8564313
13.16 0.5624278
13.18 0.4737613
13.2 0.5031154
13.22 0.4638424
13.24 0.4848967
13.26 0.4592928
13.28 0.4607875
13.3 0.4743415
13.32 0.4885182
13.34 0.471699
13.36 0.4456451
13.38 0.4654572
13.4 0.476288
13.42 0.4384059
13.44 0.5732803
13.46 0.4966386
13.48 0.4644892
13.5 0.4879801
13.52 0.468962
13.54 0.5015476
13.56 0.4572745
13.58 0.4787742
13.6 0.4548072
13.62 0.4599459
13.64 0.4545883
13.66 0.4578484
13.68 0.4562068
13.7 0.477624
13.72 0.4768651
13.74 0.4678941
13.76 0.4709833
13.78 0.4646776
13.8 0.4739199
13.82 0.4498889
13.84 0.4434242
13.86 0.4543678
13.88 0.4531553
13.9 0.4464864
13.92 0.468054
13.94 0.4553567
13.96 0.4652148
13.98 0.46133
14 0.4802081
14.02 0.4661013
14.04 0.4697072
14.06 0.4770214
14.08 0.4635465
14.1 0.4540372
14.12 0.4610047
14.14 0.4443254
14.16 0.4494714
14.18 0.4677074
14.2 0.4554669
14.22 0.4745002
14.24 0.4549997
14.26 0.4743679
14.28 0.4633841
14.3 0.4807815
14.32 0.4606787
14.34 0.4766812
14.36 0.4916301
14.38 0.4931028
14.4 0.4817415
14.42 0.4654835
14.44 0.470479
14.46 0.4755258
14.48 0.4772837
14.5 0.4549724
14.52 0.4566177
14.54 0.4428602
14.56 0.4729964
14.58 0.4865694
14.6 0.4648386
14.62 0.4658596
14.64 0.4590479
14.66 0.4844837
14.68 0.4755002
14.7 0.4653487
14.72 0.4542301
14.74 0.4457297
14.76 0.449166
14.78 0.4498333
14.8 0.4563435
14.82 0.4519129
14.84 0.4513034
14.86 0.469362
14.88 0.4574105
14.9 0.4802864
14.92 0.4594018
14.94 0.4686684
14.96 0.4771529
14.98 0.4542579
15 0.434971
15.02 0.4570827
15.04 0.4592933
15.06 0.4769433
15.08 0.4765236
15.1 0.4744736
15.12 0.4451119
15.14 0.4633037
15.16 0.456234
15.18 0.4548074
15.2 0.4766031
15.22 0.4618706
15.24 0.4734444
15.26 0.4630607
15.28 0.4668244
15.3 0.4682949
15.32 0.4702666
15.34 0.4772316
15.36 0.4471298
15.38 0.4628446
15.4 0.4720695
15.42 0.4671454
15.44 0.4574389
15.46 0.447968
15.48 0.4279309
15.5 0.4627089
15.52 0.4738414
15.54 0.439004
15.56 0.4432548
15.58 0.4672791
15.6 0.470054
15.62 0.480078
15.64 0.4635462
15.66 0.4759727
15.68 0.466074
15.7 0.4605977
15.72 0.4481911
15.74 0.431103
15.76 0.4555764
15.78 0.4773361
15.8 0.4700269
15.82 0.479427
15.84 0.4626553
15.86 0.5580773
15.88 0.4722289
15.9 0.496865
15.92 0.4594832
15.94 0.4599189
15.96 0.4643818
15.98 0.4509157
16 0.4477155
16.02 0.4622228
16.04 0.4563165
16.06 0.4442405
16.08 0.4496106
16.1 0.4699732
16.12 0.4648921
16.14 0.4611129
16.16 0.4432828
16.18 0.4548075
16.2 0.464812
16.22 0.4573292
16.24 0.4514697
16.26 0.4736296
16.28 0.4393461
16.3 0.4601355
16.32 0.4560973
16.34 0.471858
16.36 0.4572473
16.38 0.472308
16.4 0.4598097
16.42 0.4482194
16.44 0.4543408
16.46 0.4741578
16.48 0.4862613
16.5 0.4527971
16.52 0.4637347
16.54 0.4728898
16.56 0.4708232
16.58 0.483037
16.6 0.455521
16.62 0.455247
16.64 0.4814042
16.66 0.45445
16.68 0.453734
16.7 0.4508049
16.72 0.4609503
16.74 0.4454779
16.76 0.4667439
16.78 0.4553571
16.8 0.4783565
16.82 0.4522169
16.84 0.4401414
16.86 0.4745792
16.8792 0.4621957
16.8992 0.4720698
16.9192 0.4591572
16.9392 0.4731282
16.9592 0.4456735
16.9792 0.4963363
16.9992 0.4579844
17.0192 0.4509433
17.0392 0.441984
17.0592 0.4591565
17.0792 0.4667439
17.0992 0.4712214
17.1192 0.4686948
17.1392 0.4592932
17.1592 0.4495272
17.1792 0.4583938
17.1992 0.4588574
17.2192 0.466744
17.2392 0.4494999
17.2592 0.4760252
17.2792 0.4626282
17.2992 0.464784
17.3192 0.4624121
17.3392 0.4909429
17.3592 0.4564537
17.3792 0.4666098
17.3992 0.455851
17.4192 0.4440718
17.4392 0.467146
17.4592 0.4487201
17.4792 0.4692018
17.4992 0.4508321
17.5192 0.4622227
17.5392 0.5208885
17.5592 0.4614104
17.5792 0.4564537
17.5992 0.4373215
17.6192 0.4709828
17.6392 0.4692015
17.6592 0.4516086
17.6792 0.4570561
17.6992 0.475
17.7192 0.4720172
17.7392 0.4804419
17.7592 0.4897447
17.7792 0.457985
17.7992 0.4842264
17.8192 0.4848961
17.8392 0.472573
17.8592 0.4733658
17.8792 0.4554395
17.8992 0.4649726
17.9192 0.4629531
17.9392 0.467493
17.9592 0.4556868
17.9792 0.4657254
17.9992 0.464274
18.0192 0.4557687
18.0392 0.4693349
18.0592 0.4551097
18.0792 0.4642468
18.0992 0.4401422
18.1192 0.4705848
18.1392 0.4656446
18.1592 0.4618173
18.1792 0.4605166
18.1992 0.4763931
18.2192 0.4689084
18.2392 0.4759457
18.2592 0.4619528
18.2792 0.4665293
18.2992 0.4875701
18.3192 0.4827265
18.3392 0.4571922
18.3592 0.4764714
18.3792 0.4777291
18.3992 0.469601
18.4192 0.466557
18.4392 0.5121765
18.4592 0.574695
18.4792 0.4706642
18.4992 0.8637998
18.5192 0.7121971
18.5392 0.4811709
18.5592 0.5439212
18.5792 0.475052
18.5992 0.4781215
18.6192 0.4813261
18.6392 0.4609226
18.6592 0.454038
18.6792 0.4756843
18.6992 0.4911726
18.7192 0.4730752
18.7392 0.4769438
18.7592 0.4594841
18.7792 0.4616545
18.7992 0.4842007
18.8192 0.4560979
18.8392 0.4591573
18.8592 0.4518015
18.8792 0.4508882
18.8992 0.4785664
18.9192 0.4791135
18.9392 0.4464864
18.9592 0.4497497
18.9792 0.4709032
18.9992 0.4639233
19.0192 0.737936
19.0392 0.4967142
19.0592 0.4912486
19.0792 0.4817158
19.0992 0.4805211
19.1192 0.4823122
19.1392 0.4711686
19.1592 0.4844843
19.1792 0.4690951
19.1992 0.4812999
19.2192 0.4838384
19.2392 0.4367204
19.2592 0.4881085
19.2792 0.4671455
19.2992 0.4792447
19.3192 0.4666371
19.3392 0.4871604
19.3592 0.4388908
19.3792 0.4458137
19.3992 0.468562
19.4192 0.4698134
19.4392 0.4787487
19.4592 0.4638159
19.4792 0.4587208
19.4992 0.4697072
19.5192 0.4644888
19.5392 0.4323191
19.5592 0.4600271
19.5792 0.4522449
19.5992 0.4490265
19.6192 0.4461228
19.6392 0.4560972
19.6592 0.4770215
19.6792 0.4679743
19.6992 0.4649193
19.7192 0.4699464
19.7392 0.4731545
19.7592 0.4762624
19.7792 0.4687749
19.7992 0.4673328
19.8192 0.4585033
19.8392 0.4485811
19.8592 0.4592924
19.8792 0.4708234
19.8992 0.4665296
19.9192 0.4552195
19.9392 0.4509985
19.9592 0.454175
19.9792 0.4709041
19.9992 0.4525756
&
@target G0.S2
@type xy
0 3.672366
0.02 2.631315
0.04 1.990835
0.06 2.340956
0.08 3.394927
0.1 2.673378
0.12 1.675709
0.14 2.915725
0.16 3.845624
0.18 2.683072
0.2 3.149305
0.22 3.238364
0.24 2.067837
0.26 2.774158
0.28 2.45127
0.3 1.444593
0.32 2.344206
0.34 1.207374
0.36 0.4777551
0.38 0.4645967
0.4 0.4560974
0.42 0.4943683
0.44 0.5019218
0.46 0.524333
0.48 0.4760513
0.5 0.4494997
0.52 0.4580939
0.54 0.458721
0.56 0.4655647
0.58 0.4645967
0.6 0.4477166
0.62 0.4520502
0.64 0.4589386
0.66 0.4614108
0.68 0.4633026
0.7 0.4444382
0.72 0.4572745
0.74 0.4589387
0.76 0.459511
0.78 0.441305
0.8 0.4636808
0.82 0.4437903
0.84 0.462088
0.86 0.4607059
0.88 0.4552197
0.9 0.4683478
0.92 0.4602717
0.94 0.4626276
0.96 0.4472418
0.98 0.4596198
1 0.4512762
1.02 0.4409365
1.04 0.4544774
1.06 0.450111
1.08 0.4576847
1.1 0.4623311
1.12 0.4517742
1.14 0.4540374
1.16 0.4671457
1.18 0.4477164
1.2 0.4626283
1.22 0.4513599
1.24 0.4540381
1.26 0.4588294
1.28 0.4600277
1.3 0.449611
1.32 0.4681349
1.34 0.4526863
1.36 0.4700262
1.38 0.4481351
1.4 0.4477999
1.42 0.4536516
1.44 0.4572472
1.46 0.4510262
1.48 0.4659937
1.5 0.4488038
1.52 0.4479673
1.54 0.4557692
1.56 0.453211
1.58 0.4648661
1.6 0.4491381
1.62 0.4620881
1.64 0.4549996
1.66 0.4674664
1.68 0.4602723
1.7 0.4573291
1.72 0.4464865
1.74 0.465215
1.76 0.4591569
1.78 0.4406243
1.8 0.4551098
1.82 0.4438464
1.84 0.4397729
1.86 0.4561525
1.88 0.4635188
1.9 0.44975
1.92 0.4670383
1.94 0.4434519
1.96 0.4496112
1.98 0.4560978
2 0.430494
2.02 0.4463739
2.04 0.4512758
2.06 0.4557136
2.08 0.4540099
2.1 0.4524929
2.12 0.4488319
2.14 0.4617904
2.16 0.4555491
2.18 0.4510548
2.2 0.4501392
2.22 0.4322614
2.24 0.4417297
2.26 0.4572748
2.28 0.4548621
2.3 0.4416445
2.32 0.4743678
2.34 0.4545326
2.36 0.4575205
2.38 0.4490544
2.4 0.4641925
2.42 0.4526865
2.44 0.4583945
2.46 0.4683487
2.48 0.4538172
2.5 0.4521615
2.52 0.4501112
2.54 0.45618
2.56 0.4670384
2.58 0.4577392
2.6 0.4630604
2.62 0.4570834
2.64 0.4402838
2.66 0.461004
2.68 0.4537072
2.7 0.4622239
2.72 0.4526867
2.74 0.4543682
2.76 0.4544504
2.78 0.4568641
2.8 0.452217
2.82 0.4550556
2.84 0.4677068
2.86 0.4587207
2.88 0.4559879
2.9 0.4628714
2.92 0.460163
2.94 0.4697342
2.96 0.4498058
2.98 0.4627361
3 0.4591571
3.02 0.4692808
3.04 0.445365
3.06 0.4573021
3.08 0.4560974
3.1 0.4727316
3.12 0.4683484
3.14 0.4450285
3.16 0.4514688
3.18 0.4528522
3.2 0.4560978
3.22 0.4637346
3.24 0.4453373
3.26 0.4650002
3.28 0.4674668
3.3 0.4610314
3.32 0.4376354
3.34 0.4586395
3.36 0.4609234
3.38 0.4339354
3.4 0.4591844
3.42 0.4517747
3.44 0.4518846
3.46 0.44713
3.48 0.4705581
3.5 0.4611392
3.52 0.4568916
3.54 0.4617631
3.56 0.4607868
3.58 0.4732336
3.6 0.4520229
3.62 0.4466259
3.64 0.4614649
3.66 0.4643544
3.68 0.4451967
3.7 0.4387199
3.72 0.4465424
3.74 0.4472969
3.76 0.453817
3.78 0.4526309
3.8 0.4508604
3.82 0.4577668
3.84 0.4654299
3.86 0.4712485
3.88 0.4607871
3.9 0.4782521
3.92 0.4592392
3.94 0.4577392
3.96 0.4667443
3.98 0.4603526
4 0.4418709
4.02 0.4498337
4.04 0.4490268
4.06 0.4551098
4.08 0.4768125
4.1 0.440596
4.12 0.4629526
4.14 0.4683213
4.16 0.4498335
4.18 0.4551925
4.2 0.4452243
4.22 0.4490543
4.24 0.4681349
4.26 0.463384
4.28 0.4553022
4.3 0.4675999
4.32 0.4661275
4.34 0.4593741
4.36 0.4557959
4.38 0.432117
4.4 0.4543667
4.42 0.456728
4.44 0.4667433
4.46 0.4597007
4.48 0.4648117
4.5 0.4444662
4.52 0.4458978
4.54 0.4781736
4.56 0.4656717
4.58 0.4583395
4.6 0.4356889
4.62 0.4512484
4.64 0.4594291
4.66 0.4640312
4.68 0.4486372
4.7 0.4642732
4.72 0.4448878
4.74 0.4460942
4.76 0.4477161
4.78 0.4628989
4.8 0.4682149
4.82 0.4784087
4.84 0.4511649
4.86 0.4490547
4.88 0.4618174
4.9 0.4688282
4.92 0.4606779
4.94 0.4547804
4.96 0.4555492
4.98 0.4659665
5 0.4669316
5.02 0.4399143
5.04 0.4407383
5.06 0.4474928
5.08 0.4637614
5.1 0.4456459
5.12 0.4462342
5.14 0.4667435
5.16 0.4653492
5.18 0.4725996
5.2 0.4572748
5.22 0.4596196
5.24 0.4440153
5.26 0.4574383
5.28 0.458694
5.3 0.4523279
5.32 0.4546978
5.34 0.4602716
5.36 0.4544503
5.38 0.4589935
5.4 0.4501667
5.42 0.4373497
5.44 0.4404545
5.46 0.4709567
5.48 0.4452245
5.5 0.4565631
5.52 0.4500004
5.54 0.4570829
5.56 0.4518024
5.58 0.4599459
5.6 0.4693349
5.62 0.4644892
5.64 0.4537346
5.66 0.457302
5.68 0.4661814
5.7 0.4572475
5.72 0.4486088
5.74 0.4667708
5.76 0.4661277
5.78 0.4491382
5.8 0.4418703
5.82 0.4591844
5.84 0.4580393
5.86 0.4433114
5.88 0.4581757
5.9 0.4641926
5.92 0.4524926
5.94 0.4534587
5.96 0.4648115
5.98 0.4543127
6 0.463546
6.02 0.4543675
6.04 0.465618
6.06 0.440738
6.08 0.4652157
6.1 0.4851292
6.12 0.4548079
6.14 0.4674671
6.16 0.442521
6.18 0.47207
6.2 0.4553568
6.22 0.4618714
6.24 0.4573294
6.26 0.4590485
6.28 0.4615735
6.3 0.4589661
6.32 0.4523275
6.34 0.4592115
6.36 0.455933
6.38 0.4697331
6.4 0.4571925
6.42 0.4570832
6.44 0.46
6.46 0.458612
6.48 0.4667437
6.5 0.4552197
6.52 0.4579571
6.54 0.4581758
6.56 0.4595919
6.58 0.441418
6.6 0.4472974
6.62 0.4683481
6.64 0.4642469
6.66 0.4570562
6.68 0.4419838
6.7 0.4431986
6.72 0.4467094
6.74 0.4495833
6.76 0.4680015
6.78 0.4620064
6.8 0.4526592
6.82 0.4623037
6.84 0.4664221
6.86 0.4485808
6.88 0.4521891
6.9 0.4444378
6.92 0.4759469
6.94 0.4456733
6.96 0.4700262
6.98 0.4454772
7 0.4510823
7.02 0.4645696
7.04 0.4670389
7.06 0.4576026
7.08 0.4743945
7.1 0.4496664
7.12 0.4609234
7.14 0.4524932
7.16 0.4430012
7.18 0.4437058
7.2 0.4557689
7.22 0.4370922
7.24 0.4589117
7.26 0.4398582
7.28 0.4719375
7.3 0.465027
7.32 0.4539274
7.34 0.4755
7.36 0.4519125
7.38 0.4519127
7.4 0.4412763
7.42 0.4411635
7.44 0.4857469
7.46 0.4456736
7.48 0.4614654
7.5 0.4553293
7.52 0.464893
7.54 0.444156
7.56 0.4511372
7.58 0.4681085
7.6 0.4670648
7.62 0.4631149
7.64 0.4484972
7.66 0.45853
7.68 0.4563439
7.7 0.4743941
7.72 0.4519127
7.74 0.4674397
7.76 0.4533488
7.78 0.452383
7.8 0.4503602
7.82 0.4505828
7.84 0.4470175
7.86 0.449138
7.88 0.4478002
7.9 0.4693348
7.92 0.4654301
7.94 0.4563448
7.96 0.4616541
7.98 0.4476047
8 0.4663953
8.02 0.4627093
8.04 0.4645695
8.06 0.4510826
8.08 0.4572743
8.1 0.4491381
8.12 0.4360334
8.14 0.458612
8.16 0.4559055
8.18 0.4512483
8.2 0.4652951
8.22 0.464058
8.24 0.4701596
8.26 0.4557684
8.28 0.4685088
8.3 0.465967
8.32 0.458148
8.34 0.443255
8.36 0.43652
8.38 0.4539824
8.4 0.4543959
8.42 0.4528798
8.44 0.454367
8.46 0.4563443
8.48 0.4531282
8.5 0.4601629
8.52 0.4663959
8.54 0.4589933
8.56 0.4518299
8.58 0.4430009
8.6 0.4610849
8.62 0.4597283
8.64 0.4303778
8.66 0.4390044
8.68 0.450833
8.7 0.4719373
8.72 0.4546971
8.74 0.4739723
8.76 0.4699471
8.78 0.46114
8.8 0.453045
8.82 0.448163
8.84 0.449277
8.86 0.4624122
8.88 0.4410489
8.9 0.4471297
8.92 0.4561522
8.94 0.4219302
8.96 0.4562347
8.98 0.4776506
9 0.4549728
9.02 0.4493884
9.04 0.4513586
9.06 0.4478002
9.08 0.4617635
9.1 0.4532379
9.12 0.4564262
9.14 0.4716198
9.16 0.4479119
9.18 0.4537075
9.2 0.4609501
9.22 0.4639774
9.24 0.4506385
9.26 0.4566179
9.28 0.4388904
9.3 0.4731281
9.32 0.4659666
9.34 0.4511655
9.36 0.461004
9.38 0.4464581
9.4 0.4484972
9.42 0.4668506
9.44 0.4591567
9.46 0.4497495
9.48 0.4603539
9.5 0.4444375
9.52 0.4563447
9.54 0.4563444
9.56 0.4564537
9.58 0.4696008
9.6 0.4577391
9.62 0.4351155
9.64 0.4835801
9.66 0.4584749
9.68 0.4585028
9.7 0.4591563
9.72 0.4508052
9.74 0.4722553
9.76 0.4682413
9.78 0.461004
9.8 0.4522166
9.82 0.4623041
9.84 0.4628982
9.86 0.4659936
9.88 0.4674403
9.9 0.4557142
9.92 0.4711951
9.94 0.4468228
9.96 0.4652154
9.98 0.4642466
10 0.4572475
10.02 0.4652419
10.04 0.4723079
10.06 0.4535967
10.08 0.4682678
10.1 0.4583118
10.12 0.4321172
10.14 0.4422108
10.16 0.453045
10.18 0.4354881
10.2 0.4490549
10.22 0.4407378
10.24 0.4582851
10.26 0.45467
10.28 0.4536518
10.3 0.4628988
10.32 0.4513596
10.34 0.4687752
10.36 0.4629528
10.38 0.4480231
10.4 0.4578483
10.42 0.4409937
10.44 0.4570828
10.46 0.4442128
10.48 0.4477161
10.5 0.4710357
10.52 0.4561794
10.54 0.4311902
10.56 0.4563992
10.58 0.4486366
10.6 0.4504163
10.62 0.4369497
10.64 0.456015
10.66 0.4729162
10.68 0.4364345
10.7 0.4617628
10.72 0.4671191
10.74 0.4501663
10.76 0.4706647
10.78 0.4607056
10.8 0.4610857
10.82 0.4602446
10.84 0.4511093
10.86 0.4472412
10.88 0.4548902
10.9 0.4650272
10.92 0.4534588
10.94 0.4584212
10.96 0.4540377
10.98 0.4397728
11 0.4450003
11.02 0.4613836
11.04 0.455878
11.06 0.4797142
11.08 0.4637617
11.1 0.4490549
11.12 0.4313064
11.14 0.4599462
11.16 0.4565904
11.18 0.4606789
11.2 0.4714336
11.22 0.4623041
11.24 0.4602439
11.26 0.4657522
11.28 0.4452807
11.3 0.4578755
11.32 0.461438
11.34 0.4597288
11.36 0.457247
11.38 0.456207
11.4 0.4643811
11.42 0.456453
11.44 0.4596197
11.46 0.458094
11.48 0.4939887
11.5 0.4513594
11.52 0.4473813
11.54 0.4759458
11.56 0.4654031
11.58 0.4610038
11.6 0.4588027
11.62 0.4548897
11.64 0.4560707
11.66 0.4584212
11.68 0.4583121
11.7 0.4381207
11.72 0.455878
11.74 0.4605159
11.76 0.4556862
11.78 0.4596461
11.8 0.4509433
11.82 0.4234681
11.84 0.4713809
11.86 0.463924
11.88 0.4525755
11.9 0.45147
11.92 0.4466258
11.94 0.4645963
11.96 0.4819227
11.98 0.4578212
12 0.4528249
12.02 0.4662083
12.04 0.4503889
12.06 0.447046
12.08 0.4459255
12.1 0.4554398
12.12 0.4623313
12.14 0.448219
12.16 0.4573294
12.18 0.4602717
12.2 0.4652148
12.22 0.4575205
12.24 0.4613566
12.26 0.4520505
12.28 0.4567822
12.3 0.4593474
12.32 0.4343101
12.34 0.4375501
12.36 0.4534859
12.38 0.4575476
12.4 0.4539274
12.42 0.4488596
12.44 0.4618981
12.46 0.4564268
12.48 0.4565912
12.5 0.4472418
12.52 0.4280479
12.54 0.465564
12.56 0.4638424
12.58 0.4413048
12.6 0.4439877
12.62 0.449055
12.64 0.4623309
12.66 0.4559884
12.68 0.4473814
12.7 0.4584757
12.72 0.4606515
12.74 0.4467099
12.76 0.4573296
12.78 0.4510816
12.8 0.4680011
12.82 0.450583
12.84 0.4710357
12.86 0.4530453
12.88 0.453459
12.9 0.4407099
12.92 0.4740777
12.94 0.4366342
12.96 0.4685353
12.98 0.4624118
13 0.4369204
13.02 0.452603
13.04 0.4433113
13.06 0.460054
13.08 0.4607063
13.1 0.454533
13.12 0.4188379
13.14 0.4437056
13.16 0.4495555
13.18 0.4496112
13.2 0.4563443
13.22 0.456097
13.24 0.4390046
13.26 0.4556586
13.28 0.4535418
13.3 0.4551371
13.32 0.4557135
13.34 0.4637345
13.36 0.4641388
13.38 0.4560975
13.4 0.4484977
13.42 0.4541201
13.44 0.4527964
13.46 0.4477444
13.48 0.4540097
13.5 0.4553572
13.52 0.4479116
13.54 0.4604344
13.56 0.4694944
13.58 0.4767075
13.6 0.4627092
13.62 0.443537
13.64 0.4497221
13.66 0.4564539
13.68 0.4627631
13.7 0.4504716
13.72 0.4430014
13.74 0.4476613
13.76 0.4545327
13.78 0.4587207
13.8 0.4501942
13.82 0.4479116
13.84 0.4530175
13.86 0.4620336
13.88 0.4362918
13.9 0.4425494
13.92 0.4520507
13.94 0.4548353
13.96 0.4522721
13.98 0.4466258
14 0.4702658
14.02 0.4590481
14.04 0.454615
14.06 0.4543672
14.08 0.4495547
14.1 0.4500557
14.12 0.4548076
14.14 0.4508322
14.16 0.4504718
14.18 0.4452249
14.2 0.4509163
14.22 0.4600272
14.24 0.4644355
14.26 0.4644082
14.28 0.4728109
14.3 0.435804
14.32 0.4492492
14.34 0.4519957
14.36 0.4523274
14.38 0.4560157
14.4 0.4522164
14.42 0.4617629
14.44 0.4537896
14.46 0.4441009
14.48 0.4593745
14.5 0.4500552
14.52 0.4626286
14.54 0.4474935
14.56 0.4508878
14.58 0.4479117
14.6 0.4417293
14.62 0.4543678
14.64 0.4475769
14.66 0.4589392
14.68 0.4478002
14.7 0.4535695
14.72 0.4578756
14.74 0.4559331
14.76 0.4488045
14.78 0.451276
14.8 0.4378362
14.82 0.4557685
14.84 0.4554386
14.86 0.4574661
14.88 0.4519953
14.9 0.4550551
14.92 0.442436
14.94 0.4541195
14.96 0.4592659
14.98 0.4611397
15 0.4546698
15.02 0.4580941
15.04 0.467414
15.06 0.4554939
15.08 0.4611124
15.1 0.4623319
15.12 0.4568093
15.14 0.452244
15.16 0.4543681
15.18 0.4462337
15.2 0.4555219
15.22 0.4685079
15.24 0.4559883
15.26 0.469308
15.28 0.4499999
15.3 0.4592931
15.32 0.4537068
15.34 0.4468218
15.36 0.450167
15.38 0.4451401
15.4 0.4471574
15.42 0.4443257
15.44 0.4428598
15.46 0.4389477
15.48 0.4537894
15.5 0.4402551
15.52 0.4633576
15.54 0.4446634
15.56 0.4643539
15.58 0.4597283
15.6 0.4464024
15.62 0.4488598
15.64 0.4614106
15.66 0.4477727
15.68 0.4375505
15.7 0.441248
15.72 0.446346
15.74 0.4513869
15.76 0.4607057
15.78 0.4661814
15.8 0.4439316
15.82 0.4481066
15.84 0.4689621
15.86 0.4573292
15.88 0.4571926
15.9 0.4609771
15.92 0.4630606
15.94 0.4560155
15.96 0.4616543
15.98 0.4668252
16 0.4549726
16.02 0.4560157
16.04 0.455878
16.06 0.453707
16.08 0.4650266
16.1 0.4646233
16.12 0.460272
16.14 0.4607062
16.16 0.4590479
16.18 0.4573019
16.2 0.4565634
16.22 0.4576024
16.24 0.4607601
16.26 0.4544771
16.28 0.4537343
16.3 0.4717253
16.32 0.4531282
16.34 0.4506388
16.36 0.464785
16.38 0.4501667
16.4 0.4486648
16.42 0.4670122
16.44 0.4649995
16.46 0.4436782
16.48 0.4656447
16.5 0.4541201
16.52 0.457029
16.54 0.445281
16.56 0.4559329
16.58 0.4646776
16.6 0.4362916
16.62 0.4785657
16.64 0.4466822
16.66 0.4568912
16.68 0.4631408
16.7 0.4719377
16.72 0.4641123
16.74 0.4502495
16.76 0.4525754
16.78 0.4477996
16.8 0.4567548
16.82 0.4548073
16.84 0.4527965
16.86 0.4551098
16.8792 0.4736032
16.8992 0.4686418
16.9192 0.4501392
16.9392 0.4572195
16.9592 0.4442132
16.9792 0.4526585
16.9992 0.4546706
17.0192 0.4564542
17.0392 0.4474648
17.0592 0.4330128
17.0792 0.4613292
17.0992 0.4587209
17.1192 0.4540098
17.1392 0.4601635
17.1592 0.4618437
17.1792 0.4556862
17.1992 0.4557686
17.2192 0.4534869
17.2392 0.4594021
17.2592 0.457985
17.2792 0.4558505
17.2992 0.4573292
17.3192 0.4389188
17.3392 0.4650267
17.3592 0.4552473
17.3792 0.4374073
17.3992 0.4707709
17.4192 0.4618984
17.4392 0.4445504
17.4592 0.4496666
17.4792 0.4561253
17.4992 0.4488043
17.5192 0.4631949
17.5392 0.4567546
17.5592 0.4617903
17.5792 0.4416729
17.5992 0.4395728
17.6192 0.4621958
17.6392 0.4467099
17.6592 0.4524933
17.6792 0.4739721
17.6992 0.4498333
17.7192 0.4617626
17.7392 0.459157
17.7592 0.4634119
17.7792 0.4649996
17.7992 0.4625473
17.8192 0.4479674
17.8392 0.460706
17.8592 0.447297
17.8792 0.4550274
17.8992 0.4494726
17.9192 0.4497223
17.9392 0.4405678
17.9592 0.4644622
17.9792 0.4342233
17.9992 0.4561252
18.0192 0.4688817
18.0392 0.4560155
18.0592 0.4531281
18.0792 0.4424363
18.0992 0.4557139
18.1192 0.4358038
18.1392 0.4462342
18.1592 0.4597282
18.1792 0.4581486
18.1992 0.458503
18.2192 0.4435368
18.2392 0.4490828
18.2592 0.4537897
18.2792 0.4642472
18.2992 0.4625469
18.3192 0.4523273
18.3392 0.4751315
18.3592 0.4502219
18.3792 0.4472413
18.3992 0.460923
18.4192 0.4495831
18.4392 0.4650002
18.4592 0.4518847
18.4792 0.4648121
18.4992 0.4494994
18.5192 0.4423234
18.5392 0.4829341
18.5592 0.4506103
18.5792 0.4577667
18.5992 0.4577392
18.6192 0.4587483
18.6392 0.4464023
18.6592 0.4498055
18.6792 0.4631145
18.6992 0.4584758
18.7192 0.4665564
18.7392 0.4603527
18.7592 0.4478003
18.7792 0.464893
18.7992 0.4511371
18.8192 0.4543677
18.8392 0.4548898
18.8592 0.436119
18.8792 0.450361
18.8992 0.4546976
18.9192 0.4514696
18.9392 0.4738412
18.9592 0.4596736
18.9792 0.4444378
18.9992 0.4382065
19.0192 0.4469335
19.0392 0.4728107
19.0592 0.4644619
19.0792 0.4514976
19.0992 0.4573297
19.1192 0.4436783
19.1392 0.4657254
19.1592 0.4631408
19.1792 0.4595922
19.1992 0.4563442
19.2192 0.4454769
19.2392 0.4562076
19.2592 0.4503891
19.2792 0.464489
19.2992 0.454395
19.3192 0.4573291
19.3392 0.4451405
19.3592 0.4612211
19.3792 0.4610043
19.3992 0.4600819
19.4192 0.471301
19.4392 0.4636269
19.4592 0.4658593
19.4792 0.4618171
19.4992 0.4546972
19.5192 0.4494721
19.5392 0.4619795
19.5592 0.4566719
19.5792 0.4574383
19.5992 0.4689084
19.6192 0.4669311
19.6392 0.4588024
19.6592 0.4484979
19.6792 0.4581482
19.6992 0.4739989
19.7192 0.4611669
19.7392 0.457302
19.7592 0.456536
19.7792 0.4523825
19.7992 0.4548904
19.8192 0.4521615
19.8392 0.4488042
19.8592 0.4590749
19.8792 0.4597825
19.8992 0.4339639
19.9192 0.4700534
19.9392 0.4440998
19.9592 0.4477437
19.9792 0.4670656
19.9992 0.4718585
&
@target G1.S0
@type xy
0 0
0.02 105
0.04 480
0.06 548
0.08 0
0.1 126
0.12 255
0.14 13
0.16 2
0.18 66
0.2 10
0.22 0
0.24 217
0.26 75
0.28 32
0.3 290
0.32 79
0.34 1118
0.36 2555
0.38 3574
0.4 3970
0.42 5395
0.44 4904
0.46 4999
0.48 3304
0.5 3865
0.52 4838
0.54 6794
0.56 6834
0.58 8845
0.6 6353
0.62 7161
0.64 6708
0.66 6427
0.68 8596
0.7 8194
0.72 9965
0.74 7301
0.76 8570
0.78 9736
0.8 7154
0.82 8648
0.84 9424
0.86 9350
0.88 10455
0.9 11814
0.92 10810
0.94 9541
0.96 10296
0.98 10573
1 8581
1.02 8339
1.04 9447
1.06 9288
1.08 7968
1.1 8931
1.12 9125
1.14 9876
1.16 10573
1.18 12126
1.2 11889
1.22 10866
1.24 11518
1.26 10113
1.28 10868
1.3 10627
1.32 12206
1.34 9298
1.36 10171
1.38 10815
1.4 10588
1.42 8370
1.44 9156
1.46 9377
1.48 11968
1.5 10673
1.52 10878
1.54 11920
1.56 10005
1.58 8332
1.6 9420
1.62 10981
1.64 11520
1.66 12764
1.68 11295
1.7 11282
1.72 12497
1.74 14180
1.76 11644
1.78 11717
1.8 10216
1.82 10870
1.84 11271
1.86 12827
1.88 11563
1.9 13494
1.92 13508
1.94 11752
1.96 11454
1.98 10697
2 12844
2.02 11549
2.04 13911
2.06 10617
2.08 11341
2.1 10021
2.12 11843
2.14 10054
2.16 8955
2.18 9894
2.2 10501
2.22 11712
2.24 11523
2.26 11137
2.28 10455
2.3 11807
2.32 12072
2.34 10966
2.36 12240
2.38 12301
2.4 12160
2.42 10676
2.44 9091
2.46 10308
2.48 12289
2.5 11216
2.52 10351
2.54 10278
2.56 14155
2.58 12768
2.6 11730
2.62 12117
2.64 10732
2.66 11880
2.68 11757
2.7 10917
2.72 12816
2.74 15490
2.76 14070
2.78 12898
2.8 13014
2.82 14351
2.84 13544
2.86 14528
2.88 13241
2.9 14210
2.92 14438
2.94 10825
2.96 12706
2.98 12298
3 10620
3.02 11252
3.04 11628
3.06 12031
3.08 11535
3.1 12032
3.12 12374
3.14 10814
3.16 10644
3.18 12468
3.2 13150
3.22 11424
3.24 12560
3.26 10986
3.28 11221
3.3 12026
3.32 9617
3.34 9404
3.36 8918
3.38 9697
3.4 8884
3.42 9939
3.44 10639
3.46 9577
3.48 9722
3.5 10374
3.52 10627
3.54 10699
3.56 9781
3.58 10286
3.6 11872
3.62 11094
3.64 9887
3.66 10032
3.68 10238
3.7 9497
3.72 9442
3.74 9474
3.76 9818
3.78 8781
3.8 7571
3.82 9292
3.84 12482
3.86 10398
3.88 11181
3.9 10482
3.92 9696
3.94 12245
3.96 11229
3.98 12243
4 11184
4.02 9713
4.04 11143
4.06 10662
4.08 9821
4.1 8843
4.12 7544
4.14 6911
4.16 8156
4.18 8044
4.2 7299
4.22 8645
4.24 8624
4.26 6808
4.28 8077
4.3 10242
4.32 9398
4.34 9609
4.36 8839
4.38 8654
4.4 8572
4.42 9878
4.44 8295
4.46 9665
4.48 10850
4.5 9915
4.52 9874
4.54 9327
4.56 10856
4.58 12467
4.6 13289
4.62 11317
4.64 11708
4.66 11139
4.68 13564
4.7 13635
4.72 13437
4.74 13576
4.76 11625
4.78 13000
4.8 12029
4.82 11291
4.84 12160
4.86 10901
4.88 11765
4.9 12935
4.92 14953
4.94 11683
4.96 12117
4.98 13613
5 13612
5.02 13855
5.04 14393
5.06 13706
5.08 12564
5.1 12306
5.12 12493
5.14 12964
5.16 13643
5.18 13788
5.2 13013
5.22 11619
5.24 9324
5.26 9891
5.28 11121
5.3 11458
5.32 12813
5.34 11500
5.36 11086
5.38 12343
5.4 11966
5.42 10575
5.44 10753
5.46 11851
5.48 12321
5.5 13940
5.52 13001
5.54 12920
5.56 13092
5.58 13522
5.6 12865
5.62 12484
5.64 10466
5.66 11906
5.68 10978
5.7 10514
5.72 10391
5.74 11571
5.76 9563
5.78 10504
5.8 9271
5.82 9962
5.84 11214
5.86 10051
5.88 10384
5.9 10110
5.92 10386
5.94 12522
5.96 12892
5.98 12138
6 11578
6.02 11423
6.04 11447
6.06 11886
6.08 11727
6.1 10409
6.12 11475
6.14 12218
6.16 12239
6.18 13078
6.2 11914
6.22 13743
6.24 12063
6.26 11828
6.28 11408
6.3 11174
6.32 11102
6.34 11518
6.36 13527
6.38 14066
6.4 10616
6.42 12324
6.44 10967
6.46 10252
6.48 9756
6.5 12727
6.52 11692
6.54 13294
6.56 13526
6.58 12917
6.6 12315
6.62 11095
6.64 13295
6.66 13499
6.68 13808
6.7 15517
6.72 12272
6.74 12239
6.76 9904
6.78 9353
6.8 8925
6.82 9151
6.84 10580
6.86 10702
6.88 11443
6.9 11498
6.92 11524
6.94 10005
6.96 10308
6.98 8796
7 10456
7.02 11483
7.04 13028
7.06 9958
7.08 9240
7.1 12614
7.12 13105
7.14 12451
7.16 12365
7.18 12529
7.2 12162
7.22 13584
7.24 14867
7.26 13875
7.28 13003
7.3 12433
7.32 12020
7.34 12285
7.36 11481
7.38 12292
7.4 11536
7.42 12749
7.44 12226
7.46 10885
7.48 10549
7.5 10710
7.52 9815
7.54 11347
7.56 11360
7.58 12128
7.6 9815
7.62 8763
7.64 9993
7.66 10608
7.68 12280
7.7 11301
7.72 12139
7.74 12306
7.76 11564
7.78 10534
7.8 11424
7.82 10414
7.84 10730
7.86 9476
7.88 11436
7.9 9441
7.92 10482
7.94 9400
7.96 9898
7.98 11727
8 10935
8.02 10604
8.04 11336
8.06 11603
8.08 10489
8.1 10744
8.12 8570
8.14 9570
8.16 11070
8.18 10439
8.2 11482
8.22 12574
8.24 10768
8.26 12195
8.28 11487
8.3 13233
8.32 13897
8.34 14265
8.36 12647
8.38 14081
8.4 14908
8.42 14128
8.44 13417
8.46 13066
8.48 13767
8.5 13724
8.52 12901
8.54 11396
8.56 13140
8.58 10356
8.6 12801
8.62 12208
8.64 12321
8.66 12722
8.68 11566
8.7 12728
8.72 12537
8.74 11729
8.76 13383
8.78 13127
8.8 13999
8.82 12543
8.84 14751
8.86 13232
8.88 14526
8.9 13813
8.92 13009
8.94 15327
8.96 13182
8.98 11647
9 11326
9.02 10578
9.04 8794
9.06 9086
9.08 9886
9.1 10730
9.12 10112
9.14 10332
9.16 11631
9.18 13897
9.2 12519
9.22 14177
9.24 14337
9.26 14445
9.28 13703
9.3 14669
9.32 13109
9.34 13639
9.36 12661
9.38 12004
9.4 12102
9.42 13311
9.44 13356
9.46 13621
9.48 13184
9.5 13831
9.52 12815
9.54 12199
9.56 10288
9.58 11845
9.6 13002
9.62 10045
9.64 10958
9.66 10214
9.68 11172
9.7 11193
9.72 10089
9.74 9122
9.76 10680
9.78 10278
9.8 12738
9.82 12232
9.84 11435
9.86 11527
9.88 12060
9.9 12712
9.92 12334
9.94 11913
9.96 10882
9.98 11610
10 11669
10.02 10827
10.04 10085
10.06 11429
10.08 13419
10.1 13832
10.12 12985
10.14 12525
10.16 12107
10.18 13007
10.2 12089
10.22 12744
10.24 12336
10.26 12408
10.28 12624
10.3 14689
10.32 15104
10.34 12345
10.36 11482
10.38 11795
10.4 11110
10.42 12454
10.44 14417
10.46 12599
10.48 10463
10.5 11359
10.52 10814
10.54 11684
10.56 12324
10.58 11965
10.6 11373
10.62 10861
10.64 11105
10.66 11035
10.68 12379
10.7 10250
10.72 11102
10.74 12802
10.76 12752
10.78 11013
10.8 12175
10.82 11626
10.84 14060
10.86 12875
10.88 12696
10.9 10333
10.92 12271
10.94 13743
10.96 12388
10.98 11869
11 11378
11.02 12748
11.04 13154
11.06 13451
11.08 11879
11.1 12078
11.12 9820
11.14 11091
11.16 9644
11.18 12354
11.2 10561
11.22 11307
11.24 10362
11.26 12354
11.28 13364
11.3 11662
11.32 12049
11.34 10838
11.36 10477
11.38 10689
11.4 10832
11.42 9986
11.44 10272
11.46 9314
11.48 10389
11.5 9065
11.52 9401
11.54 9933
11.56 9875
11.58 10266
11.6 11516
11.62 11242
11.64 12327
11.66 11498
11.68 9672
11.7 11472
11.72 12178
11.74 8767
11.76 11085
11.78 9413
11.8 10889
11.82 9332
11.84 12308
11.86 12016
11.88 12467
11.9 13601
11.92 11123
11.94 10979
11.96 11639
11.98 9979
12 10572
12.02 10356
12.04 10847
12.06 10904
12.08 13105
12.1 13481
12.12 13188
12.14 15688
12.16 12896
12.18 11070
12.2 10546
12.22 12009
12.24 13557
12.26 12805
12.28 11603
12.3 13312
12.32 12874
12.34 13061
12.36 11947
12.38 14214
12.4 12521
12.42 14846
12.44 13843
12.46 12075
12.48 13138
12.5 11433
12.52 12572
12.54 13084
12.56 11698
12.58 12347
12.6 11668
12.62 14039
12.64 14347
12.66 12924
12.68 12187
12.7 12027
12.72 12924
12.74 11812
12.76 12822
12.78 11203
12.8 11700
12.82 10646
12.84 13144
12.86 13020
12.88 10565
12.9 11266
12.92 10741
12.94 11491
12.96 13321
12.98 12939
13 12814
13.02 14201
13.04 14324
13.06 13213
13.08 13643
13.1 13230
13.12 14041
13.14 13773
13.16 14514
13.18 12715
13.2 13428
13.22 12947
13.24 13174
13.26 10609
13.28 13888
13.3 13879
13.32 14370
13.34 12128
13.36 12042
13.38 13597
13.4 13221
13.42 13347
13.44 14169
13.46 15239
13.48 13159
13.5 14524
13.52 14961
13.54 13013
13.56 12227
13.58 11471
13.6 11801
13.62 11404
13.64 10632
13.66 11376
13.68 12680
13.7 11883
13.72 11786
13.74 12919
13.76 11338
13.78 9868
13.8 9699
13.82 8750
13.84 9449
13.86 9664
13.88 9868
13.9 9592
13.92 10406
13.94 12102
13.96 12705
13.98 13341
14 13233
14.02 11883
14.04 14296
14.06 12990
14.08 12704
14.1 12162
14.12 11221
14.14 10710
14.16 10684
14.18 9528
14.2 9080
14.22 8933
14.24 11429
14.26 11573
14.28 12817
14.3 12833
14.32 13339
14.34 12928
14.36 13040
14.38 12107
14.4 10581
14.42 14153
14.44 12410
14.46 13381
14.48 13300
14.5 14266
14.52 12572
14.54 11413
14.56 12507
14.58 13297
14.6 13930
14.62 13008
14.64 13266
14.66 13174
14.68 12223
14.7 12179
14.72 11578
14.74 10668
14.76 11224
14.78 11810
14.8 12250
14.82 9985
14.84 11477
14.86 12889
14.88 11958
14.9 14239
14.92 12318
14.94 12592
14.96 12433
14.98 13390
15 11980
15.02 13289
15.04 14144
15.06 13741
15.08 13947
15.1 13931
15.12 12828
15.14 11875
15.16 12827
15.18 12512
15.2 13605
15.22 12857
15.24 12556
15.26 12944
15.28 10770
15.3 11846
15.32 11859
15.34 9661
15.36 10696
15.38 13042
15.4 12621
15.42 12134
15.44 12550
15.46 11498
15.48 11269
15.5 11541
15.52 11478
15.54 9399
15.56 8713
15.58 11690
15.6 11927
15.62 11419
15.64 10130
15.66 9799
15.68 10308
15.7 11940
15.72 11028
15.74 10584
15.76 12280
15.78 11469
15.8 12414
15.82 12858
15.84 13560
15.86 14626
15.88 12291
15.9 12808
15.92 12227
15.94 12003
15.96 11674
15.98 14048
16 12389
16.02 11851
16.04 10542
16.06 12818
16.08 10530
16.1 7992
16.12 8212
16.14 8636
16.16 9065
16.18 9778
16.2 8799
16.22 10236
16.24 10037
16.26 10362
16.28 11560
16.3 12127
16.32 10553
16.34 11243
16.36 9131
16.38 9624
16.4 11957
16.42 12875
16.44 12598
16.46 12800
16.48 12683
16.5 11475
16.52 11049
16.54 12079
16.56 10779
16.58 12709
16.6 12871
16.62 10306
16.64 10546
16.66 11127
16.68 10401
16.7 10288
16.72 11161
16.74 12016
16.76 11772
16.78 10590
16.8 11542
16.82 11063
16.84 12247
16.86 13983
16.8792 12190
16.8992 12282
16.9192 12704
16.9392 14337
16.9592 12908
16.9792 11175
16.9992 11419
17.0192 10336
17.0392 12129
17.0592 11966
17.0792 11338
17.0992 10404
17.1192 12503
17.1392 12275
17.1592 10449
17.1792 10620
17.1992 11588
17.2192 11651
17.2392 12460
17.2592 11764
17.2792 13515
17.2992 12607
17.3192 12286
17.3392 12327
17.3592 11333
17.3792 10393
17.3992 12730
17.4192 10394
17.4392 12803
17.4592 14731
17.4792 12095
17.4992 11190
17.5192 13669
17.5392 13042
17.5592 13188
17.5792 11034
17.5992 12553
17.6192 13168
17.6392 12009
17.6592 11673
17.6792 12914
17.6992 12369
17.7192 10660
17.7392 13152
17.7592 12891
17.7792 12103
17.7992 13624
17.8192 12101
17.8392 13553
17.8592 11859
17.8792 12725
17.8992 13338
17.9192 14081
17.9392 12559
17.9592 13210
17.9792 12578
17.9992 11159
18.0192 13332
18.0392 14056
18.0592 12202
18.0792 12214
18.0992 11472
18.1192 11582
18.1392 11826
18.1592 11650
18.1792 12401
18.1992 11477
18.2192 11612
18.2392 13146
18.2592 12889
18.2792 14374
18.2992 14283
18.3192 12429
18.3392 13509
18.3592 13951
18.3792 13430
18.3992 13506
18.4192 14119
18.4392 14653
18.4592 13547
18.4792 13338
18.4992 13828
18.5192 13333
18.5392 13411
18.5592 14646
18.5792 14178
18.5992 13366
18.6192 14379
18.6392 13219
18.6592 12139
18.6792 13877
18.6992 12965
18.7192 12279
18.7392 11301
18.7592 12955
18.7792 12951
18.7992 11345
18.8192 13577
18.8392 12467
18.8592 11370
18.8792 13391
18.8992 13079
18.9192 13783
18.9392 13969
18.9592 15428
18.9792 11936
18.9992 13357
19.0192 13515
19.0392 12478
19.0592 13269
19.0792 14947
19.0992 14436
19.1192 13232
19.1392 14724
19.1592 12712
19.1792 13970
19.1992 13650
19.2192 12402
19.2392 11896
19.2592 13230
19.2792 11579
19.2992 12005
19.3192 12854
19.3392 13435
19.3592 12662
19.3792 12382
19.3992 12084
19.4192 11513
19.4392 11805
19.4592 11928
19.4792 12529
19.4992 13121
19.5192 12783
19.5392 13908
19.5592 12057
19.5792 11463
19.5992 13484
19.6192 12063
19.6392 10881
19.6592 12487
19.6792 14137
19.6992 13444
19.7192 12515
19.7392 11084
19.7592 12748
19.7792 12255
19.7992 10113
19.8192 8230
19.8392 7053
19.8592 7307
19.8792 8110
19.8992 5988
19.9192 5874
19.9392 9429
19.9592 8447
19.9792 9035
19.9992 10826
&
@target G1.S1
@type xy
0 0
0.02 47
0.04 115
0.06 68
0.08 9
0.1 289
0.12 186
0.14 1
0.16 0
0.18 253
0.2 20
0.22 3
0.24 563
0.26 35
0.28 21
0.3 769
0.32 903
0.34 8350
0.36 11017
0.38 9907
0.4 10325
0.42 9733
0.44 9235
0.46 9103
0.48 9925
0.5 9519
0.52 9351
0.54 7187
0.56 6629
0.58 6251
0.6 6933
0.62 7530
0.64 9063
0.66 8337
0.68 6578
0.7 7951
0.72 6348
0.74 7325
0.76 7303
0.78 5718
0.8 7313
0.82 6163
0.84 6241
0.86 6866
0.88 5133
0.9 4890
0.92 6222
0.94 5356
0.96 6407
0.98 6158
1 7348
1.02 6538
1.04 5861
1.06 7839
1.08 7666
1.1 5947
1.12 7699
1.14 7465
1.16 6288
1.18 5928
1.2 4682
1.22 4682
1.24 4920
1.26 4802
1.28 4841
1.3 5493
1.32 4770
1.34 5057
1.36 5244
1.38 5404
1.4 4613
1.42 6658
1.44 6978
1.46 6758
1.48 4754
1.5 4481
1.52 4432
1.54 5171
1.56 6466
1.58 8253
1.6 6901
1.62 5417
1.64 5106
1.66 5067
1.68 5045
1.7 3404
1.72 3090
1.74 3108
1.76 3927
1.78 4276
1.8 4704
1.82 5034
1.84 5065
1.86 3830
1.88 4379
1.9 3910
1.92 3052
1.94 4723
1.96 5539
1.98 4670
2 3775
2.02 2198
2.04 2607
2.06 3984
2.08 4310
2.1 3774
2.12 4493
2.14 3989
2.16 3921
2.18 5412
2.2 4277
2.22 3390
2.24 2943
2.26 3954
2.28 4957
2.3 4721
2.32 3731
2.34 3663
2.36 3067
2.38 3449
2.4 2006
2.42 5270
2.44 5581
2.46 5655
2.48 3788
2.5 4481
2.52 4184
2.54 5252
2.56 3047
2.58 3115
2.6 4236
2.62 2868
2.64 4102
2.66 4532
2.68 4291
2.7 4476
2.72 2638
2.74 1166
2.76 1239
2.78 1764
2.8 2801
2.82 1525
2.84 1273
2.86 1366
2.88 2673
2.9 2192
2.92 2649
2.94 4182
2.96 4661
2.98 4566
3 5643
3.02 4749
3.04 4426
3.06 4348
3.08 5668
3.1 4777
3.12 4231
3.14 4552
3.16 4657
3.18 4201
3.2 4511
3.22 5420
3.24 4462
3.26 5364
3.28 5776
3.3 4606
3.32 6494
3.34 6201
3.36 6585
3.38 6670
3.4 6544
3.42 6158
3.44 5573
3.46 6078
3.48 6837
3.5 6412
3.52 5690
3.54 5352
3.56 5597
3.58 5295
3.6 4211
3.62 4106
3.64 4240
3.66 6459
3.68 5775
3.7 6936
3.72 7078
3.74 5645
3.76 5169
3.78 7798
3.8 7593
3.82 5708
3.84 4725
3.86 6250
3.88 4214
3.9 6051
3.92 6511
3.94 4325
3.96 5945
3.98 5202
4 5109
4.02 5270
4.04 5414
4.06 5560
4.08 6570
4.1 5893
4.12 6747
4.14 7980
4.16 8658
4.18 7242
4.2 8500
4.22 6566
4.24 6457
4.26 8202
4.28 8591
4.3 7957
4.32 7282
4.34 7427
4.36 6845
4.38 7590
4.4 8374
4.42 5843
4.44 7754
4.46 6727
4.48 6241
4.5 5859
4.52 6034
4.54 6317
4.56 4976
4.58 4274
4.6 3581
4.62 5118
4.64 5210
4.66 4702
4.68 3033
4.7 3386
4.72 3432
4.74 3921
4.76 4575
4.78 4270
4.8 4589
4.82 5318
4.84 4664
4.86 5039
4.88 3473
4.9 3527
4.92 2881
4.94 3921
4.96 5421
4.98 4415
5 2816
5.02 2005
5.04 2387
5.06 2250
5.08 1846
5.1 3110
5.12 3968
5.14 4089
5.16 3581
5.18 2381
5.2 3057
5.22 4827
5.24 5733
5.26 6725
5.28 5311
5.3 5008
5.32 4396
5.34 4107
5.36 5415
5.38 3454
5.4 3046
5.42 4340
5.44 5131
5.46 3224
5.48 3508
5.5 1371
5.52 3582
5.54 3027
5.56 3633
5.58 2553
5.6 2909
5.62 4554
5.64 4072
5.66 4403
5.68 5322
5.7 4891
5.72 5708
5.74 5746
5.76 6730
5.78 5432
5.8 6582
5.82 5937
5.84 5840
5.86 6661
5.88 5690
5.9 5057
5.92 5214
5.94 3196
5.96 2001
5.98 3110
6 4588
6.02 3944
6.04 4618
6.06 4655
6.08 5378
6.1 5351
6.12 5075
6.14 3665
6.16 4508
6.18 2693
6.2 1771
6.22 2021
6.24 2918
6.26 4692
6.28 3404
6.3 3893
6.32 3299
6.34 3654
6.36 3321
6.38 2684
6.4 3874
6.42 5316
6.44 5687
6.46 4511
6.48 4534
6.5 4007
6.52 4994
6.54 2982
6.56 2440
6.58 2986
6.6 2836
6.62 1407
6.64 1610
6.66 1810
6.68 1991
6.7 2423
6.72 3451
6.74 5822
6.76 5279
6.78 6296
6.8 8486
6.82 6183
6.84 5771
6.86 4984
6.88 4060
6.9 4582
6.92 3753
6.94 6242
6.96 5968
6.98 7691
7 5832
7.02 4427
7.04 4463
7.06 5868
7.08 6620
7.1 4278
7.12 4972
7.14 4002
7.16 3522
7.18 2590
7.2 3433
7.22 2746
7.24 2837
7.26 2840
7.28 2823
7.3 2909
7.32 3251
7.34 3849
7.36 4003
7.38 4644
7.4 5104
7.42 3204
7.44 5217
7.46 5552
7.48 6272
7.5 5097
7.52 4104
7.54 5593
7.56 6377
7.58 4199
7.6 5507
7.62 7094
7.64 6429
7.66 6362
7.68 4663
7.7 4602
7.72 2833
7.74 4524
7.76 4011
7.78 4278
7.8 4299
7.82 7172
7.84 4879
7.86 4767
7.88 4264
7.9 4316
7.92 5484
7.94 7799
7.96 5474
7.98 5310
8 6282
8.02 4758
8.04 5022
8.06 5258
8.08 6127
8.1 6005
8.12 5377
8.14 5549
8.16 5702
8.18 4341
8.2 3732
8.22 3641
8.24 4084
8.26 3454
8.28 3540
8.3 3399
8.32 2612
8.34 2146
8.36 3310
8.38 3631
8.4 1701
8.42 1576
8.44 1889
8.46 2849
8.48 2915
8.5 2526
8.52 3643
8.54 4334
8.56 3811
8.58 4136
8.6 3782
8.62 3613
8.64 3762
8.66 4370
8.68 4171
8.7 3741
8.72 3653
8.74 3095
8.76 2442
8.78 2062
8.8 1699
8.82 1415
8.84 2240
8.86 1699
8.88 1245
8.9 1790
8.92 2055
8.94 2128
8.96 2248
8.98 2796
9 3662
9.02 4738
9.04 6727
9.06 6043
9.08 6029
9.1 5856
9.12 4935
9.14 4842
9.16 4157
9.18 3875
9.2 1655
9.22 2254
9.24 2903
9.26 2374
9.28 1875
9.3 1424
9.32 2054
9.34 2785
9.36 3262
9.38 3270
9.4 3535
9.42 2939
9.44 1171
9.46 1819
9.48 2970
9.5 2913
9.52 2674
9.54 4813
9.56 3810
9.58 4417
9.6 4106
9.62 5541
9.64 5557
9.66 4735
9.68 4974
9.7 5026
9.72 4526
9.74 4987
9.76 5828
9.78 5443
9.8 4924
9.82 4025
9.84 5210
9.86 4616
9.88 5607
9.9 4270
9.92 4363
9.94 4468
9.96 4493
9.98 4787
10 5203
10.02 5300
10.04 4748
10.06 4605
10.08 3551
10.1 2840
10.12 2720
10.14 3909
10.16 3683
10.18 2477
10.2 2663
10.22 2151
10.24 2209
10.26 2289
10.28 2733
10.3 1460
10.32 2467
10.34 3587
10.36 3450
10.38 3048
10.4 3987
10.42 1556
10.44 1128
10.46 3167
10.48 4611
10.5 3783
10.52 2651
10.54 3121
10.56 2725
10.58 1997
10.6 3550
10.62 3472
10.64 3837
10.66 3644
10.68 4302
10.7 4785
10.72 4756
10.74 2739
10.76 3872
10.78 4623
10.8 4529
10.82 2479
10.84 2130
10.86 2456
10.88 3743
10.9 3520
10.92 2722
10.94 2756
10.96 2638
10.98 2849
11 3240
11.02 3711
11.04 2854
11.06 3728
11.08 4125
11.1 4676
11.12 5927
11.14 5804
11.16 5626
11.18 5087
11.2 5100
11.22 3794
11.24 2567
11.26 3033
11.28 2930
11.3 3523
11.32 3912
11.34 5082
11.36 6445
11.38 5545
11.4 5185
11.42 4170
11.44 6085
11.46 6869
11.48 5816
11.5 6075
11.52 4774
11.54 6883
11.56 5841
11.58 4936
11.6 4987
11.62 4593
11.64 3628
11.66 5363
11.68 6060
11.7 4407
11.72 3860
11.74 4673
11.76 5312
11.78 6588
11.8 5969
11.82 4791
11.84 4615
11.86 4487
11.88 4230
11.9 2865
11.92 3888
11.94 3602
11.96 4813
11.98 7024
12 5689
12.02 7133
12.04 5707
12.06 5566
12.08 3868
12.1 1643
12.12 1742
12.14 1153
12.16 3185
12.18 3538
12.2 4035
12.22 3640
12.24 2943
12.26 3502
12.28 3432
12.3 3486
12.32 2240
12.34 2336
12.36 3036
12.38 1931
12.4 2290
12.42 1602
12.44 2045
12.46 1956
12.48 1249
12.5 2957
12.52 2522
12.54 2829
12.56 2785
12.58 2036
12.6 2695
12.62 2527
12.64 2824
12.66 3236
12.68 3989
12.7 3347
12.72 2726
12.74 2848
12.76 2803
12.78 3746
12.8 5120
12.82 5146
12.84 3974
12.86 3321
12.88 5370
12.9 4285
12.92 5502
12.94 3502
12.96 4724
12.98 3131
13 2769
13.02 2331
13.04 1679
13.06 2115
13.08 2402
13.1 2301
13.12 1636
13.14 1454
13.16 2714
13.18 2698
13.2 2422
13.22 2679
13.24 2296
13.26 5166
13.28 4186
13.3 2725
13.32 2111
13.34 4572
13.36 2809
13.38 2935
13.4 2753
13.42 3771
13.44 1522
13.46 2014
13.48 2408
13.5 1933
13.52 2386
13.54 1393
13.56 2634
13.58 3194
13.6 3933
13.62 3988
13.64 4218
13.66 3714
13.68 3632
13.7 2610
13.72 3003
13.74 2866
13.76 3380
13.78 4048
13.8 5712
13.82 6066
13.84 5953
13.86 6010
13.88 6915
13.9 5451
13.92 5421
13.94 3405
13.96 4099
13.98 2944
14 1726
14.02 3268
14.04 2780
14.06 2604
14.08 2353
14.1 3204
14.12 4416
14.14 4439
14.16 5234
14.18 5068
14.2 2987
14.22 5255
14.24 5095
14.26 5036
14.28 4440
14.3 2636
14.32 2426
14.34 1867
14.36 2141
14.38 2349
14.4 2958
14.42 3164
14.44 2333
14.46 1620
14.48 2164
14.5 3154
14.52 2703
14.54 2565
14.56 2616
14.58 2426
14.6 3460
14.62 2524
14.64 2683
14.66 1757
14.68 3047
14.7 3720
14.72 4221
14.74 5694
14.76 5550
14.78 5204
14.8 4817
14.82 5316
14.84 4846
14.86 3156
14.88 3737
14.9 3110
14.92 3692
14.94 3536
14.96 1679
14.98 2555
15 3243
15.02 2935
15.04 2935
15.06 2517
15.08 3266
15.1 2242
15.12 3200
15.14 4366
15.16 4531
15.18 4730
15.2 3039
15.22 4043
15.24 3810
15.26 3458
15.28 4778
15.3 4908
15.32 3954
15.34 4979
15.36 5324
15.38 3067
15.4 2870
15.42 3714
15.44 4082
15.46 4049
15.48 3005
15.5 4408
15.52 4346
15.54 6531
15.56 6739
15.58 5233
15.6 3324
15.62 4031
15.64 4687
15.66 5992
15.68 5118
15.7 5354
15.72 3822
15.74 5093
15.76 4928
15.78 3617
15.8 3185
15.82 2030
15.84 3098
15.86 2256
15.88 2675
15.9 1778
15.92 3550
15.94 3695
15.96 4414
15.98 3574
16 3555
16.02 3657
16.04 3593
16.06 3628
16.08 4676
16.1 6182
16.12 5438
16.14 7981
16.16 6927
16.18 7006
16.2 7298
16.22 5944
16.24 6106
16.26 5329
16.28 5825
16.3 4266
16.32 5092
16.34 4529
16.36 5632
16.38 5939
16.4 4781
16.42 3340
16.44 3661
16.46 3256
16.48 3133
16.5 4729
16.52 2862
16.54 3381
16.56 4759
16.58 3411
16.6 3475
16.62 5797
16.64 3936
16.66 4864
16.68 6134
16.7 5335
16.72 5825
16.74 4535
16.76 4519
16.78 4132
16.8 4972
16.82 3820
16.84 4068
16.86 2141
16.8792 3691
16.8992 3407
16.9192 2827
16.9392 2437
16.9592 2668
16.9792 2217
16.9992 4574
17.0192 4878
17.0392 3247
17.0592 4365
17.0792 5093
17.0992 4706
17.1192 3848
17.1392 3758
17.1592 4889
17.1792 3900
17.1992 3920
17.2192 3534
17.2392 4534
17.2592 2691
17.2792 3367
17.2992 2664
17.3192 3652
17.3392 2762
17.3592 4051
17.3792 4052
17.3992 3658
17.4192 3567
17.4392 2755
17.4592 1991
17.4792 2717
17.4992 3137
17.5192 2395
17.5392 1811
17.5592 3018
17.5792 4239
17.5992 3139
17.6192 2854
17.6392 3058
17.6592 3426
17.6792 2382
17.6992 3384
17.7192 3990
17.7392 3594
17.7592 2895
17.7792 4111
17.7992 3109
17.8192 3456
17.8392 3351
17.8592 3140
17.8792 3365
17.8992 2522
17.9192 3368
17.9392 3093
17.9592 3173
17.9792 2887
17.9992 4493
18.0192 2842
18.0392 1787
18.0592 3504
18.0792 4048
18.0992 3760
18.1192 4395
18.1392 3464
18.1592 4167
18.1792 4510
18.1992 3385
18.2192 3584
18.2392 2762
18.2592 2565
18.2792 2558
18.2992 3363
18.3192 2697
18.3392 2320
18.3592 2417
18.3792 2694
18.3992 3245
18.4192 1346
18.4392 1886
18.4592 1937
18.4792 2087
18.4992 1449
18.5192 1612
18.5392 2216
18.5592 1628
18.5792 1579
18.5992 2080
18.6192 2399
18.6392 2421
18.6592 4335
18.6792 3809
18.6992 2920
18.7192 3246
18.7392 3383
18.7592 3418
18.7792 2652
18.7992 2115
18.8192 2414
18.8392 2988
18.8592 3320
18.8792 3229
18.8992 2732
18.9192 2770
18.9392 1618
18.9592 1588
18.9792 3293
18.9992 1472
19.0192 2147
19.0392 2222
19.0592 2506
19.0792 1908
19.0992 2209
19.1192 2511
19.1392 1567
19.1592 2209
19.1792 2681
19.1992 3580
19.2192 2066
19.2392 3632
19.2592 2539
19.2792 2971
19.2992 3699
19.3192 3274
19.3392 2668
19.3592 2610
19.3792 4364
19.3992 3597
19.4192 3997
19.4392 3920
19.4592 3248
19.4792 2686
19.4992 2435
19.5192 3773
19.5392 4499
19.5592 4500
19.5792 4776
19.5992 3074
19.6192 4171
19.6392 5604
19.6592 2971
19.6792 3251
19.6992 3539
19.7192 4774
19.7392 4204
19.7592 3427
19.7792 4227
19.7992 5104
19.8192 8388
19.8392 9160
19.8592 8764
19.8792 7118
19.8992 9189
19.9192 10570
19.9392 7956
19.9592 7387
19.9792 6820
19.9992 5181
&
@target G1.S2
@type xy
0 0
0.02 0
0.04 1
0.06 0
0.08 0
0.1 0
0.12 8
0.14 0
0.16 0
0.18 0
0.2 0
0.22 0
0.24 0
0.26 0
0.28 0
0.3 30
0.32 0
0.34 290
0.36 2591
0.38 2085
0.4 3109
0.42 2637
0.44 1522
0.46 1924
0.48 3398
0.5 3371
0.52 3654
0.54 3585
0.56 3966
0.58 5196
0.6 6191
0.62 6529
0.64 4984
0.66 4360
0.68 5303
0.7 5668
0.72 6290
0.74 5837
0.76 5895
0.78 6191
0.8 7279
0.82 7533
0.84 5982
0.86 4878
0.88 5442
0.9 6360
0.92 5429
0.94 6238
0.96 7193
0.98 7608
1 4985
1.02 6582
1.04 6217
1.06 7443
1.08 5840
1.1 6141
1.12 7208
1.14 6859
1.16 4834
1.18 5870
1.2 6070
1.22 6960
1.24 8418
1.26 6800
1.28 5430
1.3 6416
1.32 6614
1.34 6382
1.36 6863
1.38 5925
1.4 6905
1.42 5558
1.44 5929
1.46 6038
1.48 5604
1.5 6759
1.52 6133
1.54 6276
1.56 6306
1.58 5460
1.6 7194
1.62 7248
1.64 6997
1.66 5837
1.68 6777
1.7 7620
1.72 7332
1.74 6282
1.76 6755
1.78 7710
1.8 5647
1.82 7095
1.84 7211
1.86 5997
1.88 8057
1.9 8235
1.92 6855
1.94 6211
1.96 8150
1.98 7481
2 8014
2.02 6919
2.04 6175
2.06 5967
2.08 7825
2.1 6146
2.12 5913
2.14 5455
2.16 5404
2.18 5727
2.2 6053
2.22 7602
2.24 7291
2.26 5519
2.28 7413
2.3 7033
2.32 6779
2.34 6583
2.36 6800
2.38 7711
2.4 7805
2.42 8344
2.44 5891
2.46 7182
2.48 5789
2.5 6620
2.52 5940
2.54 5693
2.56 4930
2.58 5585
2.6 5735
2.62 4919
2.64 5499
2.66 5679
2.68 4765
2.7 5885
2.72 6659
2.74 6411
2.76 6730
2.78 5530
2.8 6887
2.82 7338
2.84 5366
2.86 5094
2.88 6070
2.9 4456
2.92 5453
2.94 5089
2.96 5626
2.98 6560
3 5628
3.02 6037
3.04 6527
3.06 6178
3.08 5741
3.1 5366
3.12 4713
3.14 5407
3.16 5884
3.18 5765
3.2 6523
3.22 4994
3.24 7012
3.26 5609
3.28 5667
3.3 6714
3.32 5096
3.34 6371
3.36 6472
3.38 6368
3.4 7433
3.42 7013
3.44 7760
3.46 7263
3.48 6645
3.5 7237
3.52 6037
3.54 6521
3.56 6631
3.58 7501
3.6 8942
3.62 10375
3.64 7947
3.66 7049
3.68 7688
3.7 6005
3.72 5103
3.74 7006
3.76 7313
3.78 8199
3.8 6416
3.82 6008
3.84 5218
3.86 5482
3.88 5596
3.9 5546
3.92 5519
3.94 6622
3.96 6508
3.98 6003
4 7872
4.02 4473
4.04 6134
4.06 5422
4.08 5361
4.1 5950
4.12 5220
4.14 4045
4.16 5707
4.18 6895
4.2 6446
4.22 6997
4.24 5978
4.26 6969
4.28 5222
4.3 4360
4.32 5842
4.34 5426
4.36 6008
4.38 4959
4.4 6615
4.42 6453
4.44 6697
4.46 5182
4.48 5512
4.5 4833
4.52 5378
4.54 5403
4.56 6149
4.58 6484
4.6 5116
4.62 5999
4.64 6277
4.66 7001
4.68 8067
4.7 7875
4.72 7245
4.74 6916
4.76 6093
4.78 6896
4.8 7638
4.82 7169
4.84 6734
4.86 7253
4.88 4566
4.9 6343
4.92 6635
4.94 6291
4.96 6015
4.98 6130
5 7162
5.02 6203
5.04 8209
5.06 5576
5.08 6563
5.1 6375
5.12 5303
5.14 6911
5.16 5689
5.18 5838
5.2 5525
5.22 5873
5.24 6456
5.26 7137
5.28 6828
5.3 7870
5.32 6865
5.34 7989
5.36 6478
5.38 8218
5.4 7734
5.42 6387
5.44 6781
5.46 6932
5.48 7150
5.5 7725
5.52 7198
5.54 7436
5.56 7276
5.58 7322
5.6 6141
5.62 5564
5.64 4998
5.66 5684
5.68 3630
5.7 3610
5.72 4490
5.74 4465
5.76 6127
5.78 5686
5.8 5782
5.82 6501
5.84 6589
5.86 5825
5.88 5225
5.9 5846
5.92 4994
5.94 6524
5.96 6172
5.98 5974
6 5673
6.02 4956
6.04 6096
6.06 5692
6.08 6436
6.1 5526
6.12 7896
6.14 8127
6.16 7651
6.18 7204
6.2 5324
6.22 5555
6.24 6490
6.26 6485
6.28 5912
6.3 6349
6.32 7355
6.34 5579
6.36 5729
6.38 5376
6.4 5011
6.42 6537
6.44 4778
6.46 5670
6.48 5667
6.5 4945
6.52 6574
6.54 6748
6.56 7601
6.58 6885
6.6 5006
6.62 5181
6.64 6101
6.66 4255
6.68 4102
6.7 5902
6.72 5887
6.74 5877
6.76 5950
6.78 4330
6.8 5108
6.82 6019
6.84 5374
6.86 5280
6.88 5923
6.9 6046
6.92 6217
6.94 5898
6.96 7409
6.98 6472
7 6066
7.02 7247
7.04 6348
7.06 6173
7.08 5506
7.1 6842
7.12 6902
7.14 7153
7.16 6848
7.18 7422
7.2 8131
7.22 7526
7.24 6844
7.26 5546
7.28 6798
7.3 6849
7.32 5562
7.34 6147
7.36 5064
7.38 6868
7.4 5907
7.42 7876
7.44 4966
7.46 5981
7.48 6997
7.5 6271
7.52 6282
7.54 5185
7.56 5909
7.58 4760
7.6 4242
7.62 4901
7.64 5871
7.66 6873
7.68 5946
7.7 4990
7.72 4255
7.74 4090
7.76 5608
7.78 5489
7.8 5464
7.82 6728
7.84 6724
7.86 7203
7.88 6950
7.9 6847
7.92 6560
7.94 6188
7.96 7081
7.98 7174
8 6020
8.02 5800
8.04 7501
8.06 9591
8.08 7859
8.1 8487
8.12 7448
8.14 8648
8.16 7892
8.18 7859
8.2 6974
8.22 7931
8.24 7257
8.26 6673
8.28 5395
8.3 6594
8.32 6807
8.34 6388
8.36 8450
8.38 8348
8.4 6579
8.42 6014
8.44 7782
8.46 6734
8.48 7033
8.5 5042
8.52 6399
8.54 8033
8.56 6330
8.58 5551
8.6 5466
8.62 4254
8.64 4675
8.66 4726
8.68 6622
8.7 6063
8.72 6054
8.74 6751
8.76 5581
8.78 7299
8.8 6969
8.82 7106
8.84 7472
8.86 6523
8.88 7569
8.9 6952
8.92 6839
8.94 7267
8.96 6847
8.98 6830
9 7510
9.02 8856
9.04 7534
9.06 6326
9.08 6070
9.1 7538
9.12 6303
9.14 5262
9.16 7784
9.18 5866
9.2 5518
9.22 7058
9.24 7080
9.26 7531
9.28 7666
9.3 6292
9.32 6439
9.34 6670
9.36 7225
9.38 7797
9.4 7413
9.42 8057
9.44 7164
9.46 6087
9.48 7236
9.5 5693
9.52 6075
9.54 7309
9.56 6548
9.58 6525
9.6 6526
9.62 6014
9.64 5050
9.66 4899
9.68 6439
9.7 7367
9.72 7920
9.74 6959
9.76 6263
9.78 6459
9.8 7161
9.82 7147
9.84 7718
9.86 6419
9.88 6428
9.9 4504
9.92 4591
9.94 5369
9.96 6012
9.98 5138
10 5348
10.02 4408
10.04 4248
10.06 4939
10.08 4778
10.1 3485
10.12 4453
10.14 5252
10.16 5348
10.18 4977
10.2 6446
10.22 5400
10.24 6381
10.26 5554
10.28 4361
10.3 5443
10.32 6315
10.34 7215
10.36 7565
10.38 6502
10.4 6222
10.42 6994
10.44 6810
10.46 5101
10.48 5446
10.5 5109
10.52 6296
10.54 7853
10.56 9183
10.58 7797
10.6 8428
10.62 6362
10.64 7894
10.66 6319
10.68 7174
10.7 6699
10.72 5030
10.74 5391
10.76 5941
10.78 4946
10.8 6952
10.82 8611
10.84 7524
10.86 6981
10.88 6480
10.9 5795
10.92 5950
10.94 4258
10.96 5808
10.98 5786
11 6284
11.02 6012
11.04 6563
11.06 5203
11.08 5331
11.1 5676
11.12 6481
11.14 6284
11.16 5209
11.18 8577
11.2 7546
11.22 6654
11.24 7654
11.26 7773
11.28 7488
11.3 7257
11.32 7234
11.34 7165
11.36 6389
11.38 6839
11.4 7500
11.42 6823
11.44 6875
11.46 6975
11.48 4981
11.5 5281
11.52 5401
11.54 5357
11.56 4919
11.58 5955
11.6 6935
11.62 5088
11.64 6770
11.66 8078
11.68 5116
11.7 5759
11.72 5815
11.74 5680
11.76 5673
11.78 6056
11.8 4923
11.82 4220
11.84 5372
11.86 6839
11.88 8437
11.9 7764
11.92 6664
11.94 5286
11.96 3093
11.98 5281
12 4800
12.02 5389
12.04 6602
12.06 7097
12.08 7537
12.1 6448
12.12 5288
12.14 5684
12.16 6027
12.18 6516
12.2 6768
12.22 6500
12.24 6171
12.26 6281
12.28 6202
12.3 7012
12.32 6464
12.34 5123
12.36 5637
12.38 5494
12.4 5617
12.42 6039
12.44 6341
12.46 7007
12.48 7202
12.5 7154
12.52 7373
12.54 6205
12.56 6458
12.58 7479
12.6 7696
12.62 6477
12.64 6991
12.66 6578
12.68 6128
12.7 6962
12.72 7869
12.74 7872
12.76 7556
12.78 7262
12.8 6205
12.82 4947
12.84 5021
12.86 5210
12.88 5674
12.9 6020
12.92 3859
12.94 5606
12.96 4921
12.98 6747
13 7730
13.02 7907
13.04 8047
13.06 6764
13.08 7123
13.1 4996
13.12 6810
13.14 7134
13.16 6192
13.18 5456
13.2 4230
13.22 5425
13.24 3382
13.26 5039
13.28 5035
13.3 5900
13.32 4193
13.34 4795
13.36 6213
13.38 6010
13.4 6562
13.42 6271
13.44 6055
13.46 7903
13.48 5866
13.5 6077
13.52 6037
13.54 5526
13.56 5752
13.58 5292
13.6 5851
13.62 7509
13.64 6705
13.66 6574
13.68 6276
13.7 7438
13.72 6253
13.74 9082
13.76 5917
13.78 4603
13.8 6523
13.82 6409
13.84 5373
13.86 5666
13.88 6247
13.9 7707
13.92 5633
13.94 6021
13.96 7990
13.98 5784
14 6889
14.02 8169
14.04 7749
14.06 8552
14.08 8052
14.1 5802
14.12 6390
14.14 6488
14.16 7382
14.18 5971
14.2 4988
14.22 6074
14.24 5516
14.26 5412
14.28 5911
14.3 6247
14.32 5075
14.34 5237
14.36 6112
14.38 5796
14.4 5767
14.42 5111
14.44 5323
14.46 6183
14.48 6028
14.5 6957
14.52 5428
14.54 4930
14.56 6956
14.58 6796
14.6 7034
14.62 6039
14.64 5321
14.66 6501
14.68 6973
14.7 6081
14.72 6784
14.74 7160
14.76 6688
14.78 6266
14.8 6463
14.82 6985
14.84 6745
14.86 6343
14.88 7028
14.9 4785
14.92 6180
14.94 6184
14.96 6150
14.98 5772
15 6833
15.02 7580
15.04 5371
15.06 6490
15.08 6483
15.1 6330
15.12 5914
15.14 6073
15.16 4956
15.18 5458
15.2 4895
15.22 4653
15.24 5739
15.26 6763
15.28 5924
15.3 6921
15.32 6972
15.34 7099
15.36 7556
15.38 7339
15.4 6452
15.42 5966
15.44 6127
15.46 4967
15.48 7608
15.5 6467
15.52 6878
15.54 6346
15.56 6550
15.58 7430
15.6 7841
15.62 7807
15.64 6065
15.66 6317
15.68 6366
15.7 5990
15.72 5746
15.74 5867
15.76 6297
15.78 5776
15.8 6859
15.82 7830
15.84 5447
15.86 6316
15.88 4966
15.9 6361
15.92 7810
15.94 7723
15.96 7931
15.98 5033
16 6447
16.02 5045
16.04 6041
16.06 7285
16.08 5937
16.1 5066
16.12 4938
16.14 4770
16.16 5468
16.18 4758
16.2 6349
16.22 6521
16.24 6085
16.26 6069
16.28 5953
16.3 8240
16.32 6507
16.34 7096
16.36 7374
16.38 5402
16.4 6611
16.42 6718
16.44 5730
16.46 7032
16.48 6920
16.5 5159
16.52 4876
16.54 6385
16.56 6006
16.58 5956
16.6 6155
16.62 4386
16.64 6726
16.66 5724
16.68 6951
16.7 6169
16.72 6334
16.74 7277
16.76 6092
16.78 6020
16.8 7241
16.82 7584
16.84 7620
16.86 6806
16.8792 5971
16.8992 7538
16.9192 5860
16.9392 5288
16.9592 5431
16.9792 4541
16.9992 6555
17.0192 5915
17.0392 6580
17.0592 7643
17.0792 7401
17.0992 7906
17.1192 8251
17.1392 6384
17.1592 6053
17.1792 6411
17.1992 6028
17.2192 6476
17.2392 5419
17.2592 6285
17.2792 6356
17.2992 7886
17.3192 7301
17.3392 6496
17.3592 6902
17.3792 5896
17.3992 5599
17.4192 5780
17.4392 5023
17.4592 6188
17.4792 5442
17.4992 6639
17.5192 7151
17.5392 8299
17.5592 6245
17.5792 8224
17.5992 7196
17.6192 7317
17.6392 6540
17.6592 7226
17.6792 6984
17.6992 7177
17.7192 7103
17.7392 5658
17.7592 6899
17.7792 6507
17.7992 7123
17.8192 7838
17.8392 6450
17.8592 6628
17.8792 6318
17.8992 6146
17.9192 7112
17.9392 9233
17.9592 7391
17.9792 6267
17.9992 7296
18.0192 6787
18.0392 6320
18.0592 6118
18.0792 6706
18.0992 5750
18.1192 6585
18.1392 6503
18.1592 7595
18.1792 7294
18.1992 7482
18.2192 7408
18.2392 6863
18.2592 7210
18.2792 5818
18.2992 5578
18.3192 7412
18.3392 8468
18.3592 7047
18.3792 7744
18.3992 6934
18.4192 5578
18.4392 6575
18.4592 7425
18.4792 6089
18.4992 4673
18.5192 5606
18.5392 5672
18.5592 6832
18.5792 6858
18.5992 6954
18.6192 8046
18.6392 6636
18.6592 7390
18.6792 5613
18.6992 6654
18.7192 6714
18.7392 6004
18.7592 5751
18.7792 8153
18.7992 8064
18.8192 7052
18.8392 7344
18.8592 6937
18.8792 8508
18.8992 6605
18.9192 6617
18.9392 7222
18.9592 6719
18.9792 5554
18.9992 6403
19.0192 7071
19.0392 6832
19.0592 7394
19.0792 7874
19.0992 7208
19.1192 7848
19.1392 6194
19.1592 6928
19.1792 6452
19.1992 7605
19.2192 7160
19.2392 7763
19.2592 5769
19.2792 6227
19.2992 5813
19.3192 7222
19.3392 7239
19.3592 5898
19.3792 7432
19.3992 6937
19.4192 5891
19.4392 7434
19.4592 5847
19.4792 6938
19.4992 5807
19.5192 6376
19.5392 6511
19.5592 6101
19.5792 5751
19.5992 5842
19.6192 5953
19.6392 5303
19.6592 5890
19.6792 5961
19.6992 6288
19.7192 8576
19.7392 7165
19.7592 6005
19.7792 7043
19.7992 6906
19.8192 6822
19.8392 6159
19.8592 7086
19.8792 7136
19.8992 6201
19.9192 7494
19.9392 5341
19.9592 4930
19.9792 4118
19.9992 4219
&
@target G2.S0
@type xy
1 0.636495
2 0.851777
3 0.458203
4 0.450639
5 0.456672
6 0.459619
7 0.455137
8 0.644088
9 0.620584
10 0.828523
11 0.468561
12 0.450721
13 0.455713
14 0.453348
15 0.440624
16 0.447465
17 0.459211
18 0.445197
19 0.440369
20 0.430146
21 0.443199
22 0.448915
23 0.430929
24 0.460679
25 0.440312
26 0.446794
27 0.49935
28 0.85119
29 0.775193
30 0.866877
31 0.759425
32 0.903562
33 0.885636
34 1.10947
35 0.994534
36 0.836585
37 0.490637
38 0.469068
39 0.463087
40 0.446598
41 0.445197
42 0.481768
43 0.433273
44 0.487134
45 0.435976
46 0.539212
47 0.436692
48 0.476261
49 0.44936
50 0.738343
51 0.448581
52 0.450139
53 0.457165
54 0.543921
55 0.581378
56 0.478017
57 0.641736
58 0.537912
59 0.458639
60 0.820015
61 0.839136
62 0.821979
63 0.468562
64 0.531061
65 0.480546
66 0.453294
67 0.443255
68 0.479296
69 0.445702
70 0.476812
71 0.446263
72 0.525428
73 0.447716
74 0.530236
75 0.455796
76 0.467814
77 0.446627
78 0.457329
79 0.439915
80 0.473392
81 0.43431
82 0.435144
83 0.445113
84 0.446149
85 0.453046
86 0.493686
87 0.472467
88 0.464354
89 0.449054
90 0.423143
91 0.467279
92 0.441305
93 0.441022
94 0.420655
95 0.467573
96 0.446822
97 0.444241
98 0.444887
99 0.441928
100 0.451165
101 0.450472
102 0.449722
103 0.440028
104 0.451497
&
@target G2.S1
@type xy
1 0.679228
2 0.909464
3 0.49229
4 0.468214
5 0.529599
6 0.455988
7 0.471858
8 0.791027
9 0.886947
10 0.799406
11 0.493254
12 0.445112
13 0.478565
14 0.457056
15 0.43672
16 0.440142
17 0.474711
18 0.462655
19 0.45511
20 0.454175
21 0.448219
22 0.469414
23 0.455439
24 0.480469
25 0.431103
26 0.439346
27 0.5004
28 0.816119
29 0.592368
30 0.851733
31 0.867713
32 0.923878
33 0.930954
34 1.19546
35 1.1291
36 0.912154
37 0.614369
38 0.564203
39 0.463546
40 0.450943
41 0.455521
42 0.4813
43 0.468642
44 0.492367
45 0.437321
46 0.561783
47 0.443283
48 0.515291
49 0.446123
50 0.740979
51 0.427931
52 0.448191
53 0.432319
54 0.560268
55 0.523665
56 0.469414
57 0.711706
58 0.469494
59 0.47016
60 0.873671
61 0.847467
62 0.869555
63 0.481066
64 0.649038
65 0.478199
66 0.470796
67 0.454038
68 0.515315
69 0.496638
70 0.574477
71 0.45445
72 0.560937
73 0.478147
74 0.552404
75 0.448581
76 0.521488
77 0.44424
78 0.459293
79 0.439004
80 0.461249
81 0.441984
82 0.440141
83 0.474474
84 0.458503
85 0.460922
86 0.534181
87 0.455412
88 0.504827
89 0.464785
90 0.456098
91 0.482105
92 0.456454
93 0.438891
94 0.467145
95 0.507962
96 0.470345
97 0.462412
98 0.44872
99 0.434971
100 0.451359
101 0.452217
102 0.445478
103 0.447968
104 0.451082
&
@target G2.S2
@type xy
1 1.10578
2 1.50554
3 0.846552
4 0.916774
5 1.16639
6 1.05642
7 1.09403
8 1.58664
9 1.60215
10 1.61947
11 1.24341
12 0.918164
13 0.910467
14 0.555563
15 0.452659
16 0.433964
17 0.630674
18 0.443678
19 0.499875
20 0.4478
21 0.458557
22 0.451497
23 0.445141
24 0.626378
25 0.447465
26 0.627913
27 1.21121
28 1.34772
29 0.792102
30 1.36083
31 1.18871
32 1.48437
33 1.25525
34 1.75472
35 1.48275
36 1.64891
37 1.32853
38 1.1143
39 0.752629
40 0.498122
41 0.446346
42 0.453294
43 0.435804
44 0.446933
45 0.434223
46 0.513323
47 0.438919
48 0.480052
49 0.44671
50 0.529386
51 0.441248
52 0.62492
53 0.578338
54 1.07696
55 0.754221
56 1.1671
57 1.14806
58 1.48908
59 1.2038
60 1.68749
61 1.56564
62 1.65125
63 1.31241
64 1.1062
65 0.821599
66 0.476681
67 0.433013
68 0.45467
69 0.445281
70 0.446682
71 0.447157
72 0.491249
73 0.437407
74 0.472969
75 0.440255
76 0.613576
77 0.436292
78 0.53033
79 0.443537
80 0.89528
81 0.436119
82 0.44713
83 0.977254
84 1.10509
85 1.12538
86 1.46736
87 1.38352
88 1.52596
89 1.20351
90 0.821857
91 0.763381
92 0.452051
93 0.439573
94 0.44514
95 0.63115
96 0.445477
97 0.553037
98 0.44833
99 0.451137
100 0.449583
101 0.447297
102 0.446542
103 0.446402
104 0.612964
&
