# Supplementary material for: Data showing the lipid conformations and membrane binding behaviors of beta-amyloid fibrils in phase-separated cholesterol-enriched lipid domains with and without glycolipid and oxidized cholesterol from coarse-grained molecular dynamics simulations
Source: Data Brief. 2020 Apr 19;30:105496. doi: 10.1016/j.dib.2020.105496 (PMC7186522; doi:10.1016/j.dib.2020.105496)
Supplement: Supplementary file 1 [file mmc1.zip › Supplementary-Data/S17-21/Figure-S18/Figure-S18C-C1-ABCD-2.agr]

# Grace project file
#
@version 50125
@page size 792, 612
@page scroll 5%
@page inout 5%
@link page off
@map font 0 to "Times-Roman", "Times-Roman"
@map font 1 to "Times-Italic", "Times-Italic"
@map font 2 to "Times-Bold", "Times-Bold"
@map font 3 to "Times-BoldItalic", "Times-BoldItalic"
@map font 4 to "Helvetica", "Helvetica"
@map font 5 to "Helvetica-Oblique", "Helvetica-Oblique"
@map font 6 to "Helvetica-Bold", "Helvetica-Bold"
@map font 7 to "Helvetica-BoldOblique", "Helvetica-BoldOblique"
@map font 8 to "Courier", "Courier"
@map font 9 to "Courier-Oblique", "Courier-Oblique"
@map font 10 to "Courier-Bold", "Courier-Bold"
@map font 11 to "Courier-BoldOblique", "Courier-BoldOblique"
@map font 12 to "Symbol", "Symbol"
@map font 13 to "ZapfDingbats", "ZapfDingbats"
@map color 0 to (255, 255, 255), "white"
@map color 1 to (0, 0, 0), "black"
@map color 2 to (255, 0, 0), "red"
@map color 3 to (0, 255, 0), "green"
@map color 4 to (0, 0, 255), "blue"
@map color 5 to (255, 255, 0), "yellow"
@map color 6 to (188, 143, 143), "brown"
@map color 7 to (220, 220, 220), "grey"
@map color 8 to (148, 0, 211), "violet"
@map color 9 to (0, 255, 255), "cyan"
@map color 10 to (255, 0, 255), "magenta"
@map color 11 to (255, 165, 0), "orange"
@map color 12 to (114, 33, 188), "indigo"
@map color 13 to (103, 7, 72), "maroon"
@map color 14 to (64, 224, 208), "turquoise"
@map color 15 to (0, 139, 0), "green4"
@reference date 0
@date wrap off
@date wrap year 1950
@default linewidth 1.0
@default linestyle 1
@default color 1
@default pattern 1
@default font 0
@default char size 1.000000
@default symbol size 1.000000
@default sformat "%.8g"
@background color 0
@page background fill on
@timestamp off
@timestamp 0.03, 0.03
@timestamp color 1
@timestamp rot 0
@timestamp font 0
@timestamp char size 1.000000
@timestamp def "Tue Dec 12 14:23:07 2017"
@r0 off
@link r0 to g0
@r0 type above
@r0 linestyle 1
@r0 linewidth 1.0
@r0 color 1
@r0 line 0, 0, 0, 0
@r1 off
@link r1 to g0
@r1 type above
@r1 linestyle 1
@r1 linewidth 1.0
@r1 color 1
@r1 line 0, 0, 0, 0
@r2 off
@link r2 to g0
@r2 type above
@r2 linestyle 1
@r2 linewidth 1.0
@r2 color 1
@r2 line 0, 0, 0, 0
@r3 off
@link r3 to g0
@r3 type above
@r3 linestyle 1
@r3 linewidth 1.0
@r3 color 1
@r3 line 0, 0, 0, 0
@r4 off
@link r4 to g0
@r4 type above
@r4 linestyle 1
@r4 linewidth 1.0
@r4 color 1
@r4 line 0, 0, 0, 0
@g0 on
@g0 hidden false
@g0 type XY
@g0 stacked false
@g0 bar hgap 0.000000
@g0 fixedpoint off
@g0 fixedpoint type 0
@g0 fixedpoint xy 0.000000, 0.000000
@g0 fixedpoint format general general
@g0 fixedpoint prec 6, 6
@with g0
@    world 0, 0, 20, 6
@    stack world 0, 0, 0, 0
@    znorm 1
@    view 0.100000, 0.720000, 0.800000, 0.950000
@    title ""
@    title font 0
@    title size 1.500000
@    title color 1
@    subtitle ""
@    subtitle font 0
@    subtitle size 1.000000
@    subtitle color 1
@    xaxes scale Normal
@    yaxes scale Normal
@    xaxes invert off
@    yaxes invert off
@    xaxis  on
@    xaxis  type zero false
@    xaxis  offset 0.000000 , 0.000000
@    xaxis  bar on
@    xaxis  bar color 1
@    xaxis  bar linestyle 1
@    xaxis  bar linewidth 1.0
@    xaxis  label "Time (\xm\0s)"
@    xaxis  label layout para
@    xaxis  label place auto
@    xaxis  label char size 0.900000
@    xaxis  label font 0
@    xaxis  label color 1
@    xaxis  label place normal
@    xaxis  tick on
@    xaxis  tick major 5
@    xaxis  tick minor ticks 4
@    xaxis  tick default 6
@    xaxis  tick place rounded true
@    xaxis  tick in
@    xaxis  tick major size 1.000000
@    xaxis  tick major color 1
@    xaxis  tick major linewidth 1.0
@    xaxis  tick major linestyle 1
@    xaxis  tick major grid off
@    xaxis  tick minor color 1
@    xaxis  tick minor linewidth 1.0
@    xaxis  tick minor linestyle 1
@    xaxis  tick minor grid off
@    xaxis  tick minor size 0.500000
@    xaxis  ticklabel on
@    xaxis  ticklabel format general
@    xaxis  ticklabel prec 5
@    xaxis  ticklabel formula ""
@    xaxis  ticklabel append ""
@    xaxis  ticklabel prepend ""
@    xaxis  ticklabel angle 0
@    xaxis  ticklabel skip 0
@    xaxis  ticklabel stagger 0
@    xaxis  ticklabel place normal
@    xaxis  ticklabel offset auto
@    xaxis  ticklabel offset 0.000000 , 0.010000
@    xaxis  ticklabel start type auto
@    xaxis  ticklabel start 0.000000
@    xaxis  ticklabel stop type auto
@    xaxis  ticklabel stop 0.000000
@    xaxis  ticklabel char size 0.800000
@    xaxis  ticklabel font 0
@    xaxis  ticklabel color 1
@    xaxis  tick place both
@    xaxis  tick spec type none
@    yaxis  on
@    yaxis  type zero false
@    yaxis  offset 0.000000 , 0.000000
@    yaxis  bar on
@    yaxis  bar color 1
@    yaxis  bar linestyle 1
@    yaxis  bar linewidth 1.0
@    yaxis  label "Minimum  Distance (nm)"
@    yaxis  label layout para
@    yaxis  label place auto
@    yaxis  label char size 0.900000
@    yaxis  label font 0
@    yaxis  label color 1
@    yaxis  label place normal
@    yaxis  tick on
@    yaxis  tick major 1
@    yaxis  tick minor ticks 1
@    yaxis  tick default 6
@    yaxis  tick place rounded true
@    yaxis  tick in
@    yaxis  tick major size 1.000000
@    yaxis  tick major color 1
@    yaxis  tick major linewidth 1.0
@    yaxis  tick major linestyle 1
@    yaxis  tick major grid off
@    yaxis  tick minor color 1
@    yaxis  tick minor linewidth 1.0
@    yaxis  tick minor linestyle 1
@    yaxis  tick minor grid off
@    yaxis  tick minor size 0.500000
@    yaxis  ticklabel on
@    yaxis  ticklabel format general
@    yaxis  ticklabel prec 5
@    yaxis  ticklabel formula ""
@    yaxis  ticklabel append ""
@    yaxis  ticklabel prepend ""
@    yaxis  ticklabel angle 0
@    yaxis  ticklabel skip 0
@    yaxis  ticklabel stagger 0
@    yaxis  ticklabel place normal
@    yaxis  ticklabel offset auto
@    yaxis  ticklabel offset 0.000000 , 0.010000
@    yaxis  ticklabel start type auto
@    yaxis  ticklabel start 0.000000
@    yaxis  ticklabel stop type auto
@    yaxis  ticklabel stop 0.000000
@    yaxis  ticklabel char size 0.800000
@    yaxis  ticklabel font 0
@    yaxis  ticklabel color 1
@    yaxis  tick place both
@    yaxis  tick spec type none
@    altxaxis  off
@    altyaxis  off
@    legend on
@    legend loctype view
@    legend 0.82, 0.93
@    legend box color 1
@    legend box pattern 0
@    legend box linewidth 1.0
@    legend box linestyle 0
@    legend box fill color 0
@    legend box fill pattern 0
@    legend font 0
@    legend char size 1.000000
@    legend color 1
@    legend length 2
@    legend vgap 1
@    legend hgap 1
@    legend invert false
@    frame type 0
@    frame linestyle 1
@    frame linewidth 1.0
@    frame color 1
@    frame pattern 1
@    frame background color 0
@    frame background pattern 0
@    s0 hidden false
@    s0 type xy
@    s0 symbol 0
@    s0 symbol size 1.000000
@    s0 symbol color 3
@    s0 symbol pattern 1
@    s0 symbol fill color 3
@    s0 symbol fill pattern 0
@    s0 symbol linewidth 1.0
@    s0 symbol linestyle 1
@    s0 symbol char 65
@    s0 symbol char font 0
@    s0 symbol skip 0
@    s0 line type 1
@    s0 line linestyle 1
@    s0 line linewidth 1.0
@    s0 line color 3
@    s0 line pattern 1
@    s0 baseline type 0
@    s0 baseline off
@    s0 dropline off
@    s0 fill type 0
@    s0 fill rule 0
@    s0 fill color 3
@    s0 fill pattern 1
@    s0 avalue off
@    s0 avalue type 2
@    s0 avalue char size 1.000000
@    s0 avalue font 0
@    s0 avalue color 1
@    s0 avalue rot 0
@    s0 avalue format general
@    s0 avalue prec 3
@    s0 avalue prepend ""
@    s0 avalue append ""
@    s0 avalue offset 0.000000 , 0.000000
@    s0 errorbar on
@    s0 errorbar place both
@    s0 errorbar color 3
@    s0 errorbar pattern 1
@    s0 errorbar size 1.000000
@    s0 errorbar linewidth 1.0
@    s0 errorbar linestyle 1
@    s0 errorbar riser linewidth 1.0
@    s0 errorbar riser linestyle 1
@    s0 errorbar riser clip off
@    s0 errorbar riser clip length 0.100000
@    s0 comment "/Users/KCheng/Desktop/cg_small_water_run/md-run-lonestar/namchi-04-26-2014/g-mind/1md-1.0nm-results/DPP-mind-.xvg"
@    s0 legend  "Protein-DPPC"
@    s1 hidden false
@    s1 type xy
@    s1 symbol 0
@    s1 symbol size 1.000000
@    s1 symbol color 11
@    s1 symbol pattern 1
@    s1 symbol fill color 11
@    s1 symbol fill pattern 0
@    s1 symbol linewidth 1.0
@    s1 symbol linestyle 1
@    s1 symbol char 65
@    s1 symbol char font 0
@    s1 symbol skip 0
@    s1 line type 1
@    s1 line linestyle 1
@    s1 line linewidth 1.0
@    s1 line color 11
@    s1 line pattern 1
@    s1 baseline type 0
@    s1 baseline off
@    s1 dropline off
@    s1 fill type 0
@    s1 fill rule 0
@    s1 fill color 11
@    s1 fill pattern 1
@    s1 avalue off
@    s1 avalue type 2
@    s1 avalue char size 1.000000
@    s1 avalue font 0
@    s1 avalue color 1
@    s1 avalue rot 0
@    s1 avalue format general
@    s1 avalue prec 3
@    s1 avalue prepend ""
@    s1 avalue append ""
@    s1 avalue offset 0.000000 , 0.000000
@    s1 errorbar on
@    s1 errorbar place both
@    s1 errorbar color 11
@    s1 errorbar pattern 1
@    s1 errorbar size 1.000000
@    s1 errorbar linewidth 1.0
@    s1 errorbar linestyle 1
@    s1 errorbar riser linewidth 1.0
@    s1 errorbar riser linestyle 1
@    s1 errorbar riser clip off
@    s1 errorbar riser clip length 0.100000
@    s1 comment "/Users/KCheng/Desktop/cg_small_water_run/md-run-lonestar/namchi-04-26-2014/g-mind/1md-1.0nm-results/DUP-mind-.xvg"
@    s1 legend  "Protein-DUPC"
@    s2 hidden false
@    s2 type xy
@    s2 symbol 0
@    s2 symbol size 1.000000
@    s2 symbol color 1
@    s2 symbol pattern 1
@    s2 symbol fill color 1
@    s2 symbol fill pattern 0
@    s2 symbol linewidth 1.0
@    s2 symbol linestyle 1
@    s2 symbol char 65
@    s2 symbol char font 0
@    s2 symbol skip 0
@    s2 line type 1
@    s2 line linestyle 1
@    s2 line linewidth 1.0
@    s2 line color 1
@    s2 line pattern 1
@    s2 baseline type 0
@    s2 baseline off
@    s2 dropline off
@    s2 fill type 0
@    s2 fill rule 0
@    s2 fill color 1
@    s2 fill pattern 1
@    s2 avalue off
@    s2 avalue type 2
@    s2 avalue char size 1.000000
@    s2 avalue font 0
@    s2 avalue color 1
@    s2 avalue rot 0
@    s2 avalue format general
@    s2 avalue prec 3
@    s2 avalue prepend ""
@    s2 avalue append ""
@    s2 avalue offset 0.000000 , 0.000000
@    s2 errorbar on
@    s2 errorbar place both
@    s2 errorbar color 1
@    s2 errorbar pattern 1
@    s2 errorbar size 1.000000
@    s2 errorbar linewidth 1.0
@    s2 errorbar linestyle 1
@    s2 errorbar riser linewidth 1.0
@    s2 errorbar riser linestyle 1
@    s2 errorbar riser clip off
@    s2 errorbar riser clip length 0.100000
@    s2 comment "/Users/KCheng/Desktop/cg_small_water_run/md-run-lonestar/namchi-04-26-2014/g-mind/1md-1.0nm-results/CHO-mind-.xvg"
@    s2 legend  "Protein-CHOL"
@g1 on
@g1 hidden false
@g1 type XY
@g1 stacked false
@g1 bar hgap 0.000000
@g1 fixedpoint off
@g1 fixedpoint type 0
@g1 fixedpoint xy 0.000000, 0.000000
@g1 fixedpoint format general general
@g1 fixedpoint prec 6, 6
@with g1
@    world 0, 0, 20, 15000
@    stack world 0, 0, 0, 0
@    znorm 1
@    view 0.100000, 0.410000, 0.800000, 0.640000
@    title ""
@    title font 0
@    title size 1.500000
@    title color 1
@    subtitle ""
@    subtitle font 0
@    subtitle size 1.000000
@    subtitle color 1
@    xaxes scale Normal
@    yaxes scale Normal
@    xaxes invert off
@    yaxes invert off
@    xaxis  on
@    xaxis  type zero false
@    xaxis  offset 0.000000 , 0.000000
@    xaxis  bar on
@    xaxis  bar color 1
@    xaxis  bar linestyle 1
@    xaxis  bar linewidth 1.0
@    xaxis  label "Time (\xm\0s)"
@    xaxis  label layout para
@    xaxis  label place auto
@    xaxis  label char size 0.900000
@    xaxis  label font 0
@    xaxis  label color 1
@    xaxis  label place normal
@    xaxis  tick on
@    xaxis  tick major 5
@    xaxis  tick minor ticks 4
@    xaxis  tick default 6
@    xaxis  tick place rounded true
@    xaxis  tick in
@    xaxis  tick major size 1.000000
@    xaxis  tick major color 1
@    xaxis  tick major linewidth 1.0
@    xaxis  tick major linestyle 1
@    xaxis  tick major grid off
@    xaxis  tick minor color 1
@    xaxis  tick minor linewidth 1.0
@    xaxis  tick minor linestyle 1
@    xaxis  tick minor grid off
@    xaxis  tick minor size 0.500000
@    xaxis  ticklabel on
@    xaxis  ticklabel format general
@    xaxis  ticklabel prec 5
@    xaxis  ticklabel formula ""
@    xaxis  ticklabel append ""
@    xaxis  ticklabel prepend ""
@    xaxis  ticklabel angle 0
@    xaxis  ticklabel skip 0
@    xaxis  ticklabel stagger 0
@    xaxis  ticklabel place normal
@    xaxis  ticklabel offset auto
@    xaxis  ticklabel offset 0.000000 , 0.010000
@    xaxis  ticklabel start type auto
@    xaxis  ticklabel start 0.000000
@    xaxis  ticklabel stop type auto
@    xaxis  ticklabel stop 0.000000
@    xaxis  ticklabel char size 0.800000
@    xaxis  ticklabel font 0
@    xaxis  ticklabel color 1
@    xaxis  tick place both
@    xaxis  tick spec type none
@    yaxis  on
@    yaxis  type zero false
@    yaxis  offset 0.000000 , 0.000000
@    yaxis  bar on
@    yaxis  bar color 1
@    yaxis  bar linestyle 1
@    yaxis  bar linewidth 1.0
@    yaxis  label "Number of Contacts (< 2 nm)"
@    yaxis  label layout para
@    yaxis  label place auto
@    yaxis  label char size 0.900000
@    yaxis  label font 0
@    yaxis  label color 1
@    yaxis  label place normal
@    yaxis  tick on
@    yaxis  tick major 5000
@    yaxis  tick minor ticks 1
@    yaxis  tick default 6
@    yaxis  tick place rounded true
@    yaxis  tick in
@    yaxis  tick major size 1.000000
@    yaxis  tick major color 1
@    yaxis  tick major linewidth 1.0
@    yaxis  tick major linestyle 1
@    yaxis  tick major grid off
@    yaxis  tick minor color 1
@    yaxis  tick minor linewidth 1.0
@    yaxis  tick minor linestyle 1
@    yaxis  tick minor grid off
@    yaxis  tick minor size 0.500000
@    yaxis  ticklabel on
@    yaxis  ticklabel format general
@    yaxis  ticklabel prec 5
@    yaxis  ticklabel formula ""
@    yaxis  ticklabel append ""
@    yaxis  ticklabel prepend ""
@    yaxis  ticklabel angle 0
@    yaxis  ticklabel skip 0
@    yaxis  ticklabel stagger 0
@    yaxis  ticklabel place normal
@    yaxis  ticklabel offset auto
@    yaxis  ticklabel offset 0.000000 , 0.010000
@    yaxis  ticklabel start type auto
@    yaxis  ticklabel start 0.000000
@    yaxis  ticklabel stop type auto
@    yaxis  ticklabel stop 0.000000
@    yaxis  ticklabel char size 0.800000
@    yaxis  ticklabel font 0
@    yaxis  ticklabel color 1
@    yaxis  tick place both
@    yaxis  tick spec type none
@    altxaxis  off
@    altyaxis  off
@    legend on
@    legend loctype view
@    legend 0.78, 0.8
@    legend box color 1
@    legend box pattern 1
@    legend box linewidth 1.0
@    legend box linestyle 1
@    legend box fill color 0
@    legend box fill pattern 1
@    legend font 0
@    legend char size 1.000000
@    legend color 1
@    legend length 2
@    legend vgap 1
@    legend hgap 1
@    legend invert false
@    frame type 0
@    frame linestyle 1
@    frame linewidth 1.0
@    frame color 1
@    frame pattern 1
@    frame background color 0
@    frame background pattern 0
@    s0 hidden false
@    s0 type xy
@    s0 symbol 0
@    s0 symbol size 1.000000
@    s0 symbol color 3
@    s0 symbol pattern 1
@    s0 symbol fill color 3
@    s0 symbol fill pattern 0
@    s0 symbol linewidth 1.0
@    s0 symbol linestyle 1
@    s0 symbol char 65
@    s0 symbol char font 0
@    s0 symbol skip 0
@    s0 line type 1
@    s0 line linestyle 1
@    s0 line linewidth 1.0
@    s0 line color 3
@    s0 line pattern 1
@    s0 baseline type 0
@    s0 baseline off
@    s0 dropline off
@    s0 fill type 0
@    s0 fill rule 0
@    s0 fill color 1
@    s0 fill pattern 1
@    s0 avalue off
@    s0 avalue type 2
@    s0 avalue char size 1.000000
@    s0 avalue font 0
@    s0 avalue color 1
@    s0 avalue rot 0
@    s0 avalue format general
@    s0 avalue prec 3
@    s0 avalue prepend ""
@    s0 avalue append ""
@    s0 avalue offset 0.000000 , 0.000000
@    s0 errorbar on
@    s0 errorbar place both
@    s0 errorbar color 3
@    s0 errorbar pattern 1
@    s0 errorbar size 1.000000
@    s0 errorbar linewidth 1.0
@    s0 errorbar linestyle 1
@    s0 errorbar riser linewidth 1.0
@    s0 errorbar riser linestyle 1
@    s0 errorbar riser clip off
@    s0 errorbar riser clip length 0.100000
@    s0 comment "/Users/KCheng/Desktop/cg_small_water_run/md-run-lonestar/namchi-04-26-2014/g-mind/1md-1.0nm-results/DPP-numcont-.xvg"
@    s0 legend  ""
@    s1 hidden false
@    s1 type xy
@    s1 symbol 0
@    s1 symbol size 1.000000
@    s1 symbol color 11
@    s1 symbol pattern 1
@    s1 symbol fill color 11
@    s1 symbol fill pattern 0
@    s1 symbol linewidth 1.0
@    s1 symbol linestyle 1
@    s1 symbol char 65
@    s1 symbol char font 0
@    s1 symbol skip 0
@    s1 line type 1
@    s1 line linestyle 1
@    s1 line linewidth 1.0
@    s1 line color 11
@    s1 line pattern 1
@    s1 baseline type 0
@    s1 baseline off
@    s1 dropline off
@    s1 fill type 0
@    s1 fill rule 0
@    s1 fill color 1
@    s1 fill pattern 1
@    s1 avalue off
@    s1 avalue type 2
@    s1 avalue char size 1.000000
@    s1 avalue font 0
@    s1 avalue color 1
@    s1 avalue rot 0
@    s1 avalue format general
@    s1 avalue prec 3
@    s1 avalue prepend ""
@    s1 avalue append ""
@    s1 avalue offset 0.000000 , 0.000000
@    s1 errorbar on
@    s1 errorbar place both
@    s1 errorbar color 11
@    s1 errorbar pattern 1
@    s1 errorbar size 1.000000
@    s1 errorbar linewidth 1.0
@    s1 errorbar linestyle 1
@    s1 errorbar riser linewidth 1.0
@    s1 errorbar riser linestyle 1
@    s1 errorbar riser clip off
@    s1 errorbar riser clip length 0.100000
@    s1 comment "/Users/KCheng/Desktop/cg_small_water_run/md-run-lonestar/namchi-04-26-2014/g-mind/1md-1.0nm-results/DUP-numcont-.xvg"
@    s1 legend  ""
@    s2 hidden false
@    s2 type xy
@    s2 symbol 0
@    s2 symbol size 1.000000
@    s2 symbol color 1
@    s2 symbol pattern 1
@    s2 symbol fill color 1
@    s2 symbol fill pattern 0
@    s2 symbol linewidth 1.0
@    s2 symbol linestyle 1
@    s2 symbol char 65
@    s2 symbol char font 0
@    s2 symbol skip 0
@    s2 line type 1
@    s2 line linestyle 1
@    s2 line linewidth 1.0
@    s2 line color 1
@    s2 line pattern 1
@    s2 baseline type 0
@    s2 baseline off
@    s2 dropline off
@    s2 fill type 0
@    s2 fill rule 0
@    s2 fill color 1
@    s2 fill pattern 1
@    s2 avalue off
@    s2 avalue type 2
@    s2 avalue char size 1.000000
@    s2 avalue font 0
@    s2 avalue color 1
@    s2 avalue rot 0
@    s2 avalue format general
@    s2 avalue prec 3
@    s2 avalue prepend ""
@    s2 avalue append ""
@    s2 avalue offset 0.000000 , 0.000000
@    s2 errorbar on
@    s2 errorbar place both
@    s2 errorbar color 1
@    s2 errorbar pattern 1
@    s2 errorbar size 1.000000
@    s2 errorbar linewidth 1.0
@    s2 errorbar linestyle 1
@    s2 errorbar riser linewidth 1.0
@    s2 errorbar riser linestyle 1
@    s2 errorbar riser clip off
@    s2 errorbar riser clip length 0.100000
@    s2 comment "/Users/KCheng/Desktop/cg_small_water_run/md-run-lonestar/namchi-04-26-2014/g-mind/1md-1.0nm-results/CHO-numcont-.xvg"
@    s2 legend  ""
@g2 on
@g2 hidden false
@g2 type XY
@g2 stacked false
@g2 bar hgap 0.000000
@g2 fixedpoint off
@g2 fixedpoint type 0
@g2 fixedpoint xy 0.000000, 0.000000
@g2 fixedpoint format general general
@g2 fixedpoint prec 6, 6
@with g2
@    world 0, 0, 130, 1
@    stack world 0, 0, 0, 0
@    znorm 1
@    view 0.100000, 0.100000, 0.800000, 0.330000
@    title ""
@    title font 0
@    title size 1.500000
@    title color 1
@    subtitle ""
@    subtitle font 0
@    subtitle size 1.000000
@    subtitle color 1
@    xaxes scale Normal
@    yaxes scale Normal
@    xaxes invert off
@    yaxes invert off
@    xaxis  on
@    xaxis  type zero false
@    xaxis  offset 0.000000 , 0.000000
@    xaxis  bar on
@    xaxis  bar color 1
@    xaxis  bar linestyle 1
@    xaxis  bar linewidth 1.0
@    xaxis  label "Residue (#)"
@    xaxis  label layout para
@    xaxis  label place auto
@    xaxis  label char size 0.900000
@    xaxis  label font 0
@    xaxis  label color 1
@    xaxis  label place normal
@    xaxis  tick on
@    xaxis  tick major 26
@    xaxis  tick minor ticks 1
@    xaxis  tick default 6
@    xaxis  tick place rounded true
@    xaxis  tick in
@    xaxis  tick major size 1.000000
@    xaxis  tick major color 1
@    xaxis  tick major linewidth 1.0
@    xaxis  tick major linestyle 1
@    xaxis  tick major grid off
@    xaxis  tick minor color 1
@    xaxis  tick minor linewidth 1.0
@    xaxis  tick minor linestyle 1
@    xaxis  tick minor grid off
@    xaxis  tick minor size 0.500000
@    xaxis  ticklabel on
@    xaxis  ticklabel format general
@    xaxis  ticklabel prec 5
@    xaxis  ticklabel formula ""
@    xaxis  ticklabel append ""
@    xaxis  ticklabel prepend ""
@    xaxis  ticklabel angle 0
@    xaxis  ticklabel skip 0
@    xaxis  ticklabel stagger 0
@    xaxis  ticklabel place normal
@    xaxis  ticklabel offset auto
@    xaxis  ticklabel offset 0.000000 , 0.010000
@    xaxis  ticklabel start type auto
@    xaxis  ticklabel start 0.000000
@    xaxis  ticklabel stop type auto
@    xaxis  ticklabel stop 0.000000
@    xaxis  ticklabel char size 0.800000
@    xaxis  ticklabel font 0
@    xaxis  ticklabel color 1
@    xaxis  tick place both
@    xaxis  tick spec type none
@    yaxis  on
@    yaxis  type zero false
@    yaxis  offset 0.000000 , 0.000000
@    yaxis  bar on
@    yaxis  bar color 1
@    yaxis  bar linestyle 1
@    yaxis  bar linewidth 1.0
@    yaxis  label "Minimum Distance (nm)"
@    yaxis  label layout para
@    yaxis  label place auto
@    yaxis  label char size 0.900000
@    yaxis  label font 0
@    yaxis  label color 1
@    yaxis  label place normal
@    yaxis  tick on
@    yaxis  tick major 0.2
@    yaxis  tick minor ticks 1
@    yaxis  tick default 6
@    yaxis  tick place rounded true
@    yaxis  tick in
@    yaxis  tick major size 1.000000
@    yaxis  tick major color 1
@    yaxis  tick major linewidth 1.0
@    yaxis  tick major linestyle 1
@    yaxis  tick major grid off
@    yaxis  tick minor color 1
@    yaxis  tick minor linewidth 1.0
@    yaxis  tick minor linestyle 1
@    yaxis  tick minor grid off
@    yaxis  tick minor size 0.500000
@    yaxis  ticklabel on
@    yaxis  ticklabel format general
@    yaxis  ticklabel prec 5
@    yaxis  ticklabel formula ""
@    yaxis  ticklabel append ""
@    yaxis  ticklabel prepend ""
@    yaxis  ticklabel angle 0
@    yaxis  ticklabel skip 0
@    yaxis  ticklabel stagger 0
@    yaxis  ticklabel place normal
@    yaxis  ticklabel offset auto
@    yaxis  ticklabel offset 0.000000 , 0.010000
@    yaxis  ticklabel start type auto
@    yaxis  ticklabel start 0.000000
@    yaxis  ticklabel stop type auto
@    yaxis  ticklabel stop 0.000000
@    yaxis  ticklabel char size 0.800000
@    yaxis  ticklabel font 0
@    yaxis  ticklabel color 1
@    yaxis  tick place both
@    yaxis  tick spec type none
@    altxaxis  off
@    altyaxis  off
@    legend on
@    legend loctype view
@    legend 0.78, 0.8
@    legend box color 1
@    legend box pattern 1
@    legend box linewidth 1.0
@    legend box linestyle 1
@    legend box fill color 0
@    legend box fill pattern 1
@    legend font 0
@    legend char size 1.000000
@    legend color 1
@    legend length 2
@    legend vgap 1
@    legend hgap 1
@    legend invert false
@    frame type 0
@    frame linestyle 1
@    frame linewidth 1.0
@    frame color 1
@    frame pattern 1
@    frame background color 0
@    frame background pattern 0
@    s0 hidden false
@    s0 type xy
@    s0 symbol 0
@    s0 symbol size 1.000000
@    s0 symbol color 3
@    s0 symbol pattern 1
@    s0 symbol fill color 3
@    s0 symbol fill pattern 0
@    s0 symbol linewidth 1.0
@    s0 symbol linestyle 1
@    s0 symbol char 65
@    s0 symbol char font 0
@    s0 symbol skip 0
@    s0 line type 1
@    s0 line linestyle 1
@    s0 line linewidth 1.0
@    s0 line color 3
@    s0 line pattern 1
@    s0 baseline type 0
@    s0 baseline off
@    s0 dropline off
@    s0 fill type 0
@    s0 fill rule 0
@    s0 fill color 1
@    s0 fill pattern 1
@    s0 avalue off
@    s0 avalue type 2
@    s0 avalue char size 1.000000
@    s0 avalue font 0
@    s0 avalue color 1
@    s0 avalue rot 0
@    s0 avalue format general
@    s0 avalue prec 3
@    s0 avalue prepend ""
@    s0 avalue append ""
@    s0 avalue offset 0.000000 , 0.000000
@    s0 errorbar on
@    s0 errorbar place both
@    s0 errorbar color 3
@    s0 errorbar pattern 1
@    s0 errorbar size 1.000000
@    s0 errorbar linewidth 1.0
@    s0 errorbar linestyle 1
@    s0 errorbar riser linewidth 1.0
@    s0 errorbar riser linestyle 1
@    s0 errorbar riser clip off
@    s0 errorbar riser clip length 0.100000
@    s0 comment "/Users/KCheng/Desktop/cg_small_water_run/md-run-lonestar/namchi-04-26-2014/g-mind/1md-1.0nm-results/DPP-res-.xvg"
@    s0 legend  ""
@    s1 hidden false
@    s1 type xy
@    s1 symbol 0
@    s1 symbol size 1.000000
@    s1 symbol color 11
@    s1 symbol pattern 1
@    s1 symbol fill color 11
@    s1 symbol fill pattern 0
@    s1 symbol linewidth 1.0
@    s1 symbol linestyle 1
@    s1 symbol char 65
@    s1 symbol char font 0
@    s1 symbol skip 0
@    s1 line type 1
@    s1 line linestyle 1
@    s1 line linewidth 1.0
@    s1 line color 11
@    s1 line pattern 1
@    s1 baseline type 0
@    s1 baseline off
@    s1 dropline off
@    s1 fill type 0
@    s1 fill rule 0
@    s1 fill color 1
@    s1 fill pattern 1
@    s1 avalue off
@    s1 avalue type 2
@    s1 avalue char size 1.000000
@    s1 avalue font 0
@    s1 avalue color 1
@    s1 avalue rot 0
@    s1 avalue format general
@    s1 avalue prec 3
@    s1 avalue prepend ""
@    s1 avalue append ""
@    s1 avalue offset 0.000000 , 0.000000
@    s1 errorbar on
@    s1 errorbar place both
@    s1 errorbar color 11
@    s1 errorbar pattern 1
@    s1 errorbar size 1.000000
@    s1 errorbar linewidth 1.0
@    s1 errorbar linestyle 1
@    s1 errorbar riser linewidth 1.0
@    s1 errorbar riser linestyle 1
@    s1 errorbar riser clip off
@    s1 errorbar riser clip length 0.100000
@    s1 comment "/Users/KCheng/Desktop/cg_small_water_run/md-run-lonestar/namchi-04-26-2014/g-mind/1md-1.0nm-results/DUP-res-.xvg"
@    s1 legend  ""
@    s2 hidden false
@    s2 type xy
@    s2 symbol 0
@    s2 symbol size 1.000000
@    s2 symbol color 1
@    s2 symbol pattern 1
@    s2 symbol fill color 1
@    s2 symbol fill pattern 0
@    s2 symbol linewidth 1.0
@    s2 symbol linestyle 1
@    s2 symbol char 65
@    s2 symbol char font 0
@    s2 symbol skip 0
@    s2 line type 1
@    s2 line linestyle 1
@    s2 line linewidth 1.0
@    s2 line color 1
@    s2 line pattern 1
@    s2 baseline type 0
@    s2 baseline off
@    s2 dropline off
@    s2 fill type 0
@    s2 fill rule 0
@    s2 fill color 1
@    s2 fill pattern 1
@    s2 avalue off
@    s2 avalue type 2
@    s2 avalue char size 1.000000
@    s2 avalue font 0
@    s2 avalue color 1
@    s2 avalue rot 0
@    s2 avalue format general
@    s2 avalue prec 3
@    s2 avalue prepend ""
@    s2 avalue append ""
@    s2 avalue offset 0.000000 , 0.000000
@    s2 errorbar on
@    s2 errorbar place both
@    s2 errorbar color 1
@    s2 errorbar pattern 1
@    s2 errorbar size 1.000000
@    s2 errorbar linewidth 1.0
@    s2 errorbar linestyle 1
@    s2 errorbar riser linewidth 1.0
@    s2 errorbar riser linestyle 1
@    s2 errorbar riser clip off
@    s2 errorbar riser clip length 0.100000
@    s2 comment "/Users/KCheng/Desktop/cg_small_water_run/md-run-lonestar/namchi-04-26-2014/g-mind/1md-1.0nm-results/CHO-res-.xvg"
@    s2 legend  ""
@target G0.S0
@type xy
0 2.284054
0.02 2.647064
0.04 2.0522
0.06 0.8029014
0.08 0.9083499
0.1 2.351579
0.12 1.509147
0.14 1.305623
0.16 0.5497725
0.18 0.7818406
0.2 1.564425
0.22 0.8265132
0.24 0.5474025
0.26 1.858138
0.28 0.5244281
0.3 0.61711
0.32 1.51106
0.34 0.4895156
0.36 0.4973179
0.38 1.25502
0.4 0.4663424
0.42 0.9031197
0.44 1.503105
0.46 1.746432
0.48 1.594694
0.5 2.181674
0.52 1.288303
0.54 1.325226
0.56 1.540722
0.58 2.196788
0.6 0.8877363
0.62 0.5129083
0.64 1.273283
0.66 0.7473119
0.68 0.9176328
0.7 1.21291
0.72 1.502797
0.74 2.499905
0.76 1.621087
0.78 1.605973
0.8 1.055557
0.82 0.6408978
0.84 0.8716365
0.86 0.4669846
0.88 0.4640584
0.9 0.4724931
0.92 0.4665032
0.94 0.468215
0.96 0.4524663
0.98 0.4778596
1 0.4479114
1.02 0.4644894
1.04 0.4637617
1.06 0.458857
1.08 0.4602171
1.1 0.453817
1.12 0.4540372
1.14 0.4743419
1.16 0.4437903
1.18 0.4646231
1.2 0.4584215
1.22 0.4502774
1.24 0.4695471
1.26 0.4468783
1.28 0.4580943
1.3 0.4399145
1.32 0.4446906
1.34 0.4563441
1.36 0.4546424
1.38 0.4567551
1.4 0.461519
1.42 0.4536519
1.44 0.4548074
1.46 0.4601359
1.48 0.4601366
1.5 0.4442413
1.52 0.4373785
1.54 0.4549169
1.56 0.4469903
1.58 0.4469895
1.6 0.4588028
1.62 0.4559881
1.64 0.4626293
1.66 0.459728
1.68 0.4610044
1.7 0.4475771
1.72 0.4570286
1.74 0.4568641
1.76 0.4498051
1.78 0.4552473
1.8 0.4494715
1.82 0.4447758
1.84 0.4642468
1.86 0.4580389
1.88 0.4440159
1.9 0.4541202
1.92 0.4530457
1.94 0.4665029
1.96 0.4687482
1.98 0.4431987
2 0.457766
2.02 0.4560977
2.04 0.4493884
2.06 0.4457853
2.08 0.4464578
2.1 0.4562074
2.12 0.4484139
2.14 0.4479115
2.16 0.4543401
2.18 0.4539828
2.2 0.4418995
2.22 0.4460096
2.24 0.4426345
2.26 0.4548896
2.28 0.4534591
2.3 0.4300288
2.32 0.4668241
2.34 0.4522164
2.36 0.4602712
2.38 0.4522718
2.4 0.4427474
2.42 0.4544505
2.44 0.4572471
2.46 0.4599178
2.48 0.4607065
2.5 0.4609231
2.52 0.4462345
2.54 0.463519
2.56 0.4479392
2.58 0.4563441
2.6 0.4655376
2.62 0.4535693
2.64 0.4393462
2.66 0.4538716
2.68 0.4450565
2.7 0.447269
2.72 0.4551101
2.74 0.442069
2.76 0.4424084
2.78 0.4622233
2.8 0.4432555
2.82 0.455357
2.84 0.4489154
2.86 0.4451408
2.88 0.4620337
2.9 0.4647852
2.92 0.4409651
2.94 0.46076
2.96 0.4521338
2.98 0.4605701
3 0.4557136
3.02 0.4583392
3.04 0.4531282
3.06 0.4492766
3.08 0.4571648
3.1 0.449166
3.12 0.4541755
3.14 0.4454772
3.16 0.4566178
3.18 0.4497217
3.2 0.4676271
3.22 0.4567551
3.24 0.4554664
3.26 0.4499441
3.28 0.460815
3.3 0.470398
3.32 0.4519401
3.34 0.4420691
3.36 0.4602719
3.38 0.4614116
3.4 0.4549175
3.42 0.4552743
3.44 0.4612491
3.46 0.4564531
3.48 0.4612211
3.5 0.4500558
3.52 0.4654566
3.54 0.4401418
3.56 0.4484973
3.58 0.4551367
3.6 0.45763
3.62 0.4585306
3.64 0.4580664
3.66 0.4405958
3.68 0.4478284
3.7 0.4574111
3.72 0.44173
3.74 0.4629524
3.76 0.4598645
3.78 0.45025
3.8 0.4623044
3.82 0.4496111
3.84 0.4618435
3.86 0.4565365
3.88 0.4746051
3.9 0.4615458
3.92 0.4453653
3.94 0.4600542
3.96 0.4648918
3.98 0.455933
4 0.453459
4.02 0.4474366
4.04 0.4661814
4.06 0.4309873
4.08 0.4562901
4.1 0.4588028
4.12 0.4498338
4.14 0.4455335
4.16 0.46744
4.18 0.4526592
4.2 0.4593745
4.22 0.4534313
4.24 0.4534584
4.26 0.4565632
4.28 0.4518297
4.3 0.4446912
4.32 0.4586395
4.34 0.4599187
4.36 0.4493043
4.38 0.4423238
4.4 0.4480239
4.42 0.4509431
4.44 0.465457
4.46 0.4602449
4.48 0.4653231
4.5 0.4602719
4.52 0.4583113
4.54 0.4609229
4.56 0.4700267
4.58 0.4648118
4.6 0.4541203
4.62 0.4465426
4.64 0.441447
4.66 0.4430863
4.68 0.4486371
4.7 0.4652155
4.72 0.4540103
4.74 0.4348846
4.76 0.449305
4.78 0.458148
4.8 0.4574934
4.82 0.4651343
4.84 0.4577388
4.86 0.4555213
4.88 0.4552467
4.9 0.4560977
4.92 0.4626557
4.94 0.4686685
4.96 0.4493606
4.98 0.4509429
5 0.4626284
5.02 0.445365
5.04 0.4655644
5.06 0.4534585
5.08 0.457739
5.1 0.4560153
5.12 0.4574112
5.14 0.4622225
5.16 0.4607872
5.18 0.4683483
5.2 0.4666106
5.22 0.4598371
5.24 0.4474655
5.26 0.4557681
5.28 0.4441003
5.3 0.4579847
5.32 0.4465702
5.34 0.4569743
5.36 0.4586123
5.38 0.4411352
5.4 0.4364918
5.42 0.4623303
5.44 0.4486928
5.46 0.4424087
5.48 0.4434527
5.5 0.4609769
5.52 0.4716987
5.54 0.4665842
5.56 0.4426623
5.58 0.4520502
5.6 0.4657255
5.62 0.4522719
5.64 0.4517743
5.66 0.4531278
5.68 0.4545605
5.7 0.4667707
5.72 0.4455896
5.74 0.4391186
5.76 0.4481899
5.78 0.4220485
5.8 0.446374
5.82 0.4482466
5.84 0.4627092
5.86 0.4433118
5.88 0.4471297
5.9 0.453955
5.92 0.4485808
5.94 0.4601359
5.96 0.4501109
5.98 0.4527972
6 0.4513871
6.02 0.4586392
6.04 0.4552197
6.06 0.4500559
6.08 0.4473529
6.1 0.4559053
6.12 0.4628984
6.14 0.4709833
6.16 0.4566452
6.18 0.4554673
6.2 0.4490544
6.22 0.4534864
6.24 0.4509442
6.26 0.4419272
6.28 0.4486924
6.3 0.4391183
6.32 0.4543948
6.34 0.4478002
6.36 0.4471577
6.38 0.4659668
6.4 0.4504994
6.42 0.4537063
6.44 0.4416162
6.46 0.4395735
6.48 0.4619521
6.5 0.4552748
6.52 0.4441853
6.54 0.4637346
6.56 0.4523824
6.58 0.4712744
6.6 0.4338492
6.62 0.462683
6.64 0.4410493
6.66 0.4609778
6.68 0.4565902
6.7 0.4547525
6.72 0.4501665
6.74 0.4498057
6.76 0.4509985
6.78 0.4364344
6.8 0.4644888
6.82 0.4524662
6.84 0.4419277
6.86 0.4460936
6.88 0.4560973
6.9 0.4645964
6.92 0.4473529
6.94 0.4560978
6.96 0.4477162
6.98 0.456454
7 0.4643277
7.02 0.4571931
7.04 0.4626278
7.06 0.4602448
7.08 0.4494717
7.1 0.4641128
7.12 0.450694
7.14 0.4663154
7.16 0.45147
7.18 0.4487208
7.2 0.4554387
7.22 0.4527977
7.24 0.4541746
7.26 0.4522445
7.28 0.4502496
7.3 0.4518298
7.32 0.4642735
7.34 0.4641117
7.36 0.4610046
7.38 0.458721
7.4 0.4643276
7.42 0.4574659
7.44 0.4432825
7.46 0.4486373
7.48 0.4464865
7.5 0.4610043
7.52 0.45752
7.54 0.45147
7.56 0.4611133
7.58 0.4571106
7.6 0.440369
7.62 0.4533488
7.64 0.437122
7.66 0.4508322
7.68 0.4465985
7.7 0.4647848
7.72 0.4589934
7.74 0.4495835
7.76 0.4667709
7.78 0.4549721
7.8 0.4574388
7.82 0.45618
7.84 0.4587209
7.86 0.4556583
7.88 0.4511375
7.9 0.4459815
7.92 0.4526314
7.94 0.4540369
7.96 0.4523825
7.98 0.4499997
8 0.4623311
8.02 0.4500557
8.04 0.4477162
8.06 0.4516634
8.08 0.4534587
8.1 0.4562066
8.12 0.4579571
8.14 0.4750004
8.16 0.4629528
8.18 0.4598368
8.2 0.4582029
8.22 0.4657254
8.24 0.4375212
8.26 0.4642738
8.28 0.4384637
8.3 0.4479119
8.32 0.4443813
8.34 0.4499165
8.36 0.4622229
8.38 0.4482187
8.4 0.4589934
8.42 0.460733
8.44 0.4672792
8.46 0.4584757
8.48 0.4451967
8.5 0.4541198
8.52 0.4583395
8.54 0.4464026
8.56 0.4639238
8.58 0.4338494
8.6 0.4586391
8.62 0.4656445
8.64 0.4628991
8.66 0.4385773
8.68 0.4572205
8.7 0.4486368
8.72 0.4458973
8.74 0.445702
8.76 0.4652683
8.78 0.4554394
8.8 0.4595104
8.82 0.4598369
8.84 0.4518024
8.86 0.4478003
8.88 0.4575203
8.9 0.4525752
8.92 0.4522165
8.94 0.4614648
8.96 0.4584212
8.98 0.4560158
9 0.4526307
9.02 0.4482187
9.04 0.4570282
9.06 0.4609227
9.08 0.4534866
9.1 0.4540098
9.12 0.4556859
9.14 0.4563443
9.16 0.4478008
9.18 0.4521338
9.2 0.4633847
9.22 0.4462338
9.24 0.4511373
9.26 0.4474931
9.28 0.4511373
9.3 0.4698136
9.32 0.45025
9.34 0.4508055
9.36 0.437864
9.38 0.4461224
9.4 0.4578211
9.42 0.43431
9.44 0.4557962
9.46 0.4510536
9.48 0.4388054
9.5 0.4496664
9.52 0.4484976
9.54 0.4506942
9.56 0.4585572
9.58 0.450444
9.6 0.4619789
9.62 0.4420691
9.64 0.4466267
9.66 0.4476885
9.68 0.4462347
9.7 0.4712219
9.72 0.4457858
9.74 0.4419275
9.76 0.4444371
9.78 0.4593753
9.8 0.4527962
9.82 0.446682
9.84 0.45478
9.86 0.4678935
9.88 0.4541199
9.9 0.4701071
9.92 0.4638426
9.94 0.4640582
9.96 0.4581752
9.98 0.4486645
10 0.4575476
10.02 0.4552471
10.04 0.4464022
10.06 0.4707969
10.08 0.462006
10.1 0.4559334
10.12 0.4590474
10.14 0.4471578
10.16 0.4459825
10.18 0.4514691
10.2 0.4441563
10.22 0.4648923
10.24 0.455275
10.26 0.4624391
10.28 0.4446065
10.3 0.4529068
10.32 0.4412479
10.34 0.449472
10.36 0.4594288
10.38 0.4428323
10.4 0.4557687
10.42 0.4572471
10.44 0.4651339
10.46 0.4482465
10.48 0.4475488
10.5 0.4530731
10.52 0.4622497
10.54 0.4592928
10.56 0.4517749
10.58 0.4505832
10.6 0.4493049
10.62 0.4583939
10.64 0.4564543
10.66 0.4527966
10.68 0.442295
10.7 0.4550274
10.72 0.45379
10.74 0.4519402
10.76 0.4615737
10.78 0.453458
10.8 0.4485811
10.82 0.4488039
10.84 0.4549176
10.86 0.4434808
10.88 0.4635468
10.9 0.4501389
10.92 0.451581
10.94 0.4537613
10.96 0.464812
10.98 0.4501388
11 0.4613295
11.02 0.459701
11.04 0.4495558
11.06 0.4384343
11.08 0.4641663
11.1 0.4542303
11.12 0.4513587
11.14 0.4395454
11.16 0.4434527
11.18 0.4589661
11.2 0.4454769
11.22 0.4631146
11.24 0.4534316
11.26 0.4422948
11.28 0.4464019
11.3 0.4472975
11.32 0.4518294
11.34 0.4506388
11.36 0.4563441
11.38 0.4642467
11.4 0.4300582
11.42 0.4391474
11.44 0.4516087
11.46 0.4438749
11.48 0.4437619
11.5 0.4543949
11.52 0.4484979
11.54 0.4585029
11.56 0.460163
11.58 0.448135
11.6 0.4516913
11.62 0.4669845
11.64 0.4480513
11.66 0.4561802
11.68 0.4493883
11.7 0.4589939
11.72 0.4560975
11.74 0.4537894
11.76 0.4410785
11.78 0.4557139
11.8 0.4457859
11.82 0.4628714
11.84 0.439801
11.86 0.4458705
11.88 0.4527969
11.9 0.4527968
11.92 0.4445508
11.94 0.4530458
11.96 0.4451408
11.98 0.4630607
12 0.45147
12.02 0.458803
12.04 0.4726788
12.06 0.452382
12.08 0.4618987
12.1 0.4564537
12.12 0.4601362
12.14 0.4563441
12.16 0.4501387
12.18 0.4677874
12.2 0.4414186
12.22 0.4555216
12.24 0.458639
12.26 0.4637609
12.28 0.4544229
12.3 0.4619524
12.32 0.4498056
12.34 0.464597
12.36 0.4518302
12.38 0.442408
12.4 0.4496109
12.42 0.4564537
12.44 0.4674397
12.46 0.451692
12.48 0.4626284
12.5 0.4430861
12.52 0.4496113
12.54 0.4554943
12.56 0.4364918
12.58 0.4523832
12.6 0.4448313
12.62 0.4588302
12.64 0.4662614
12.66 0.4568917
12.68 0.4631682
12.7 0.4527963
12.72 0.4534593
12.74 0.4622224
12.76 0.4582848
12.78 0.4538721
12.8 0.4548076
12.82 0.4661275
12.84 0.4642735
12.86 0.455934
12.88 0.4392599
12.9 0.4523268
12.92 0.4620333
12.94 0.4598641
12.96 0.4571926
12.98 0.4537899
13 0.433388
13.02 0.4654572
13.04 0.4644618
13.06 0.4604618
13.08 0.4547797
13.1 0.4524104
13.12 0.44713
13.14 0.449555
13.16 0.4637074
13.18 0.45357
13.2 0.4552479
13.22 0.4522717
13.24 0.466771
13.26 0.4472977
13.28 0.4539
13.3 0.4558508
13.32 0.4499446
13.34 0.4679211
13.36 0.453541
13.38 0.4452527
13.4 0.4462627
13.42 0.4307263
13.44 0.4544498
13.46 0.458394
13.48 0.4431136
13.5 0.4528797
13.52 0.445337
13.54 0.4455614
13.56 0.4539
13.58 0.4403972
13.6 0.4417577
13.62 0.4556862
13.64 0.4660735
13.66 0.4560983
13.68 0.4587759
13.7 0.4437339
13.72 0.4492492
13.74 0.4581212
13.76 0.4479674
13.78 0.4644076
13.8 0.4606785
13.82 0.447577
13.84 0.449472
13.86 0.4627093
13.88 0.454367
13.9 0.467787
13.92 0.4418425
13.94 0.4252646
13.96 0.4670393
13.98 0.4639241
14 0.4618709
14.02 0.4591832
14.04 0.4495547
14.06 0.4491381
14.08 0.4554393
14.1 0.430116
14.12 0.456207
14.14 0.4505554
14.16 0.4343104
14.18 0.4560977
14.2 0.4537892
14.22 0.4554394
14.24 0.4438748
14.26 0.4513033
14.28 0.4621957
14.3 0.4556587
14.32 0.464866
14.34 0.4497498
14.36 0.4614106
14.38 0.4601361
14.4 0.4552202
14.42 0.4466823
14.44 0.4553571
14.46 0.4444382
14.48 0.4633577
14.5 0.431422
14.52 0.4589934
14.54 0.4574656
14.56 0.4474931
14.58 0.4683484
14.6 0.459946
14.62 0.4419838
14.64 0.4557681
14.66 0.4553289
14.68 0.4585575
14.7 0.4625202
14.72 0.4491654
14.74 0.4552751
14.76 0.4510538
14.78 0.4538995
14.8 0.4509987
14.82 0.4589395
14.84 0.4336184
14.86 0.4616544
14.88 0.4554396
14.9 0.4464024
14.92 0.456673
14.94 0.439687
14.96 0.4380067
14.98 0.4384916
15 0.4623307
15.02 0.4691753
15.04 0.4624389
15.06 0.4559334
15.08 0.4487761
15.1 0.4625203
15.12 0.4576845
15.14 0.4563441
15.16 0.4473817
15.18 0.4523828
15.2 0.4383211
15.22 0.4583937
15.24 0.428806
15.26 0.4458141
15.28 0.4702657
15.3 0.4602711
15.32 0.44886
15.34 0.4404828
15.36 0.4492495
15.38 0.4492494
15.4 0.4542306
15.42 0.4648929
15.44 0.4611124
15.46 0.4623035
15.48 0.4633303
15.5 0.4441001
15.52 0.4382351
15.54 0.4557137
15.56 0.4444655
15.58 0.4565355
15.6 0.4435369
15.62 0.4451406
15.64 0.456426
15.66 0.4585306
15.68 0.4474929
15.7 0.4531555
15.72 0.4501384
15.74 0.4509431
15.76 0.4335035
15.78 0.4475488
15.8 0.4627637
15.82 0.4474931
15.84 0.459728
15.86 0.4553573
15.88 0.4526313
15.9 0.4600001
15.92 0.4663958
15.94 0.4408227
15.96 0.4610043
15.98 0.4540373
16 0.4471305
16.02 0.4477441
16.04 0.4522448
16.06 0.4420687
16.08 0.4600272
16.1 0.4610317
16.12 0.4546977
16.14 0.4645971
16.16 0.4499723
16.18 0.4474927
16.2 0.4634921
16.22 0.4373212
16.24 0.4535967
16.26 0.4549722
16.28 0.4527969
16.3 0.4589936
16.32 0.457739
16.34 0.4530731
16.36 0.4436776
16.38 0.4570286
16.4 0.4518025
16.42 0.4410501
16.44 0.4556861
16.46 0.4359188
16.48 0.4297091
16.5 0.4531557
16.52 0.4504726
16.54 0.4302912
16.56 0.4495826
16.58 0.4466262
16.6 0.4564262
16.62 0.4504996
16.64 0.4432266
16.66 0.4606793
16.68 0.4493043
16.7 0.4392329
16.72 0.4601091
16.74 0.4506931
16.76 0.4521895
16.78 0.459157
16.8 0.4495837
16.82 0.4516914
16.84 0.4432549
16.86 0.4557959
16.8806 0.459402
16.9006 0.4438751
16.9206 0.4571108
16.9406 0.4590209
16.9606 0.4629525
16.9806 0.4413895
17.0006 0.4436775
17.0206 0.4618174
17.0406 0.4479121
17.0606 0.4429727
17.0806 0.4461228
17.1006 0.4391178
17.1206 0.4583124
17.1406 0.4611397
17.1606 0.459674
17.1806 0.4670657
17.2006 0.4561527
17.2206 0.4643544
17.2406 0.438549
17.2606 0.446486
17.2806 0.4542301
17.3006 0.4627633
17.3206 0.4595918
17.3406 0.4570286
17.3606 0.4467942
17.3806 0.4554127
17.4006 0.4673593
17.4206 0.4574116
17.4406 0.4479124
17.4606 0.4541195
17.4806 0.4654566
17.5006 0.4526044
17.5206 0.4492776
17.5406 0.4622235
17.5606 0.4567544
17.5806 0.4481904
17.6006 0.4492494
17.6206 0.4539546
17.6406 0.4495275
17.6606 0.4498338
17.6806 0.4627093
17.7006 0.4562346
17.7206 0.4513312
17.7406 0.4524932
17.7606 0.4543951
17.7806 0.4548079
17.8006 0.4482466
17.8206 0.4626277
17.8406 0.4512202
17.8606 0.4553571
17.8806 0.4567822
17.9006 0.4772316
17.9206 0.4551375
17.9406 0.4556862
17.9606 0.4574109
17.9806 0.4629525
18.0006 0.4376355
18.0206 0.4654838
18.0406 0.4564533
18.0606 0.449249
18.0806 0.4393459
18.1006 0.4551093
18.1206 0.4411633
18.1406 0.460815
18.1606 0.4624116
18.1806 0.4595918
18.2006 0.4512757
18.2206 0.4378356
18.2406 0.4552471
18.2606 0.4625202
18.2806 0.4537892
18.3006 0.4387487
18.3206 0.4620333
18.3406 0.4603536
18.3606 0.4606782
18.3806 0.4617625
18.4006 0.450361
18.4206 0.4578205
18.4406 0.471248
18.4606 0.4609228
18.4806 0.4620064
18.5006 0.4512751
18.5206 0.4630876
18.5406 0.4738666
18.5606 0.4576026
18.5806 0.4353739
18.6006 0.4643548
18.6206 0.4387486
18.6406 0.4561796
18.6606 0.4719642
18.6806 0.4524936
18.7006 0.4528243
18.7206 0.4628448
18.7406 0.4405109
18.7606 0.4483857
18.7806 0.4501109
18.8006 0.4336758
18.8206 0.4452244
18.8406 0.4668242
18.8606 0.4517463
18.8806 0.4678939
18.9006 0.4420685
18.9206 0.4642737
18.9406 0.4370638
18.9606 0.4478001
18.9806 0.4559054
19.0006 0.4408229
19.0206 0.4511378
19.0406 0.4584757
19.0606 0.4590472
19.0806 0.4528792
19.1006 0.4496944
19.1206 0.4601355
19.1406 0.4484139
19.1606 0.4448598
19.1806 0.4470458
19.2006 0.4684285
19.2206 0.4618711
19.2406 0.4603532
19.2606 0.4599181
19.2806 0.4590749
19.3006 0.4554669
19.3206 0.4626828
19.3406 0.4347696
19.3606 0.4623852
19.3806 0.4467948
19.4006 0.4599451
19.4206 0.4505553
19.4406 0.4588298
19.4606 0.4500274
19.4806 0.4593745
19.5006 0.4584218
19.5206 0.4459261
19.5406 0.4486365
19.5606 0.4656717
19.5806 0.4575482
19.6006 0.440823
19.6206 0.4611399
19.6406 0.4467105
19.6606 0.4581754
19.6806 0.4530733
19.7006 0.452466
19.7206 0.4596184
19.7406 0.4577665
19.7606 0.4661272
19.7806 0.4412477
19.8006 0.4579846
19.8206 0.4384348
19.8406 0.4499998
19.8606 0.4409931
19.8806 0.4396303
19.9006 0.4512483
19.9206 0.4543951
19.9406 0.4568639
19.9606 0.4603529
19.9806 0.4554394
&
@target G0.S1
@type xy
0 2.327257
0.02 2.482469
0.04 1.66875
0.06 0.4970413
0.08 0.8316392
0.1 2.205227
0.12 1.810897
0.14 1.934289
0.16 0.5419877
0.18 0.8661122
0.2 1.770883
0.22 0.6812675
0.24 0.9624706
0.26 1.811698
0.28 0.4758407
0.3 0.8148928
0.32 1.572943
0.34 0.9463886
0.36 0.4910201
0.38 1.21961
0.4 0.512689
0.42 0.766355
0.44 1.653035
0.46 0.9758709
0.48 1.73903
0.5 2.267234
0.52 0.9191707
0.54 1.05771
0.56 1.713287
0.58 2.072613
0.6 1.235668
0.62 0.915027
0.64 1.769485
0.66 0.6103483
0.68 0.8026825
0.7 1.630345
0.72 1.705733
0.74 2.554697
0.76 1.435148
0.78 1.436976
0.8 1.040397
0.82 0.5009991
0.84 0.7206242
0.86 0.4417301
0.88 0.4468222
0.9 0.4520511
0.92 0.443453
0.94 0.4571657
0.96 0.4496664
0.98 0.4279312
1 0.459728
1.02 0.4526034
1.04 0.4602715
1.06 0.4368637
1.08 0.4441006
1.1 0.4535687
1.12 0.4389183
1.14 0.4535968
1.16 0.4592115
1.18 0.4484696
1.2 0.4562896
1.22 0.4564537
1.24 0.4632758
1.26 0.4415031
1.28 0.4584754
1.3 0.4683482
1.32 0.4534593
1.34 0.4559333
1.36 0.4551376
1.38 0.4560978
1.4 0.4667442
1.42 0.4480229
1.44 0.4568648
1.46 0.4367207
1.48 0.4582024
1.5 0.4671462
1.52 0.4626822
1.54 0.4491379
1.56 0.4616542
1.58 0.4492497
1.6 0.4497226
1.62 0.4654303
1.64 0.4559877
1.66 0.4778596
1.68 0.4589119
1.7 0.4478839
1.72 0.4539827
1.74 0.4370353
1.76 0.4535415
1.78 0.4637615
1.8 0.4554666
1.82 0.4878788
1.84 0.4578485
1.86 0.461871
1.88 0.4642734
1.9 0.4541477
1.92 0.4616815
1.94 0.470983
1.96 0.4612482
1.98 0.4603806
2 0.4882881
2.02 0.4450284
2.04 0.4565911
2.06 0.4659931
2.08 0.4558783
2.1 0.4427466
2.12 0.4548079
2.14 0.4553576
2.16 0.4570014
2.18 0.4678408
2.2 0.457439
2.22 0.4704781
2.24 0.4588297
2.26 0.4589388
2.28 0.4619525
2.3 0.4525754
2.32 0.4547806
2.34 0.4697338
2.36 0.4687214
2.38 0.4470177
2.4 0.4713013
2.42 0.4318855
2.44 0.4614379
2.46 0.4617627
2.48 0.4563715
2.5 0.4667443
2.52 0.4431986
2.54 0.4523829
2.56 0.4706112
2.58 0.4577383
2.6 0.4506941
2.62 0.453707
2.64 0.4623314
2.66 0.4647848
2.68 0.4583937
2.7 0.4685621
2.72 0.4686414
2.74 0.4648919
2.76 0.4661276
2.78 0.4540094
2.8 0.4466545
2.82 0.4658326
2.84 0.4865693
2.86 0.4696808
2.88 0.4597287
2.9 0.4560153
2.92 0.4626555
2.94 0.4658593
2.96 0.4844072
2.98 0.4703452
3 0.4710093
3.02 0.4573291
3.04 0.4624396
3.06 0.4493882
3.08 0.4970159
3.1 0.4845614
3.12 0.4511375
3.14 0.4611671
3.16 0.4779906
3.18 0.4513037
3.2 0.4627093
3.22 0.4693884
3.24 0.4559057
3.26 0.4604348
3.28 0.438891
3.3 0.4571112
3.32 0.4611394
3.34 0.4772306
3.36 0.4783565
3.38 0.4836837
3.4 0.45412
3.42 0.4600547
3.44 0.4610042
3.46 0.4611396
3.48 0.4631957
3.5 0.4548904
3.52 0.4538997
3.54 0.465349
3.56 0.4943178
3.58 0.4719644
3.6 0.459429
3.62 0.4592931
3.64 0.4584758
3.66 0.4772051
3.68 0.4778334
3.7 0.4644891
3.72 0.4508044
3.74 0.4703456
3.76 0.4938114
3.78 0.4654031
3.8 0.4632494
3.82 0.4620064
3.84 0.4500004
3.86 0.4500559
3.88 0.4592931
3.9 0.4575483
3.92 0.4552194
3.94 0.4563715
3.96 0.4592929
3.98 0.4463458
4 0.4668514
4.02 0.4419269
4.04 0.4473815
4.06 0.4669322
4.08 0.4524653
4.1 0.4521348
4.12 0.4435652
4.14 0.4475208
4.16 0.4465981
4.18 0.4529078
4.2 0.4565915
4.22 0.4376642
4.24 0.4650537
4.26 0.4391749
4.28 0.4577667
4.3 0.4690948
4.32 0.4548074
4.34 0.45522
4.36 0.4631679
4.38 0.4642736
4.4 0.4593746
4.42 0.4637077
4.44 0.4373494
4.46 0.4411348
4.48 0.4474653
4.5 0.4639237
4.52 0.4557686
4.54 0.457411
4.56 0.458748
4.58 0.4665025
4.6 0.4807805
4.62 0.4417294
4.64 0.4744998
4.66 0.4473811
4.68 0.4686686
4.7 0.4559326
4.72 0.483426
4.74 0.4549992
4.76 0.4701866
4.78 0.4509987
4.8 0.4524661
4.82 0.460923
4.84 0.4673854
4.86 0.481404
4.88 0.4543679
4.9 0.4633576
4.92 0.44317
4.94 0.4579579
4.96 0.457165
4.98 0.4472413
5 0.4500556
5.02 0.4461493
5.04 0.475289
5.06 0.4578756
5.08 0.4733659
5.1 0.4588568
5.12 0.4606515
5.14 0.4540374
5.16 0.4638424
5.18 0.4609233
5.2 0.4574661
5.22 0.4597287
5.24 0.4678675
5.26 0.4430858
5.28 0.4481629
5.3 0.4586391
5.32 0.46653
5.34 0.4584222
5.36 0.4789572
5.38 0.4516914
5.4 0.4665296
5.42 0.4616816
5.44 0.4652148
5.46 0.465752
5.48 0.4452243
5.5 0.4596195
5.52 0.4516906
5.54 0.4683483
5.56 0.4463466
5.58 0.4513587
5.6 0.4605435
5.62 0.4442412
5.64 0.4567819
5.66 0.4583128
5.68 0.45511
5.7 0.4702659
5.72 0.4742366
5.74 0.4532108
5.76 0.4571927
5.78 0.4714078
5.8 0.4503615
5.82 0.470053
5.84 0.4717255
5.86 0.4494437
5.88 0.460814
5.9 0.4579852
5.92 0.4624122
5.94 0.4532652
5.96 0.47289
5.98 0.4474651
6 0.4567546
6.02 0.4961347
6.04 0.5738036
6.06 0.4560976
6.08 0.4578758
6.1 0.4574663
6.12 0.4661552
6.14 0.4585301
6.16 0.4704785
6.18 0.466556
6.2 0.68864
6.22 0.4618169
6.24 0.4532657
6.26 0.4580389
6.28 0.4611124
6.3 0.4648921
6.32 0.4799474
6.34 0.5203127
6.36 0.9063246
6.38 0.5282045
6.4 0.4942668
6.42 0.4809104
6.44 0.451359
6.46 0.4584208
6.48 0.4614106
6.5 0.4535141
6.52 0.4715399
6.54 0.4478009
6.56 0.451387
6.58 0.4773369
6.6 0.4501944
6.62 0.4705844
6.64 0.4666371
6.66 0.4503883
6.68 0.4583121
6.7 0.466181
6.72 0.4670655
6.74 0.4832444
6.76 0.4775455
6.78 0.4641118
6.8 0.4548352
6.82 0.469148
6.84 0.4556861
6.86 0.5604461
6.88 0.4401133
6.9 0.4632766
6.92 0.4695211
6.94 0.4820795
6.96 0.4607601
6.98 0.463304
7 0.4770224
7.02 0.4513595
7.04 0.4466256
7.06 0.4506386
7.08 0.4479393
7.1 0.4451128
7.12 0.4492492
7.14 0.4610861
7.16 0.4656982
7.18 0.4703719
7.2 0.4474654
7.22 0.4671723
7.24 0.472573
7.26 0.4581759
7.28 0.4559326
7.3 0.4351151
7.32 0.4484696
7.34 0.4561526
7.36 0.453376
7.38 0.4417576
7.4 0.4572479
7.42 0.4584219
7.44 0.4530177
7.46 0.4834
7.48 0.4537343
7.5 0.4685617
7.52 0.46271
7.54 0.4559055
7.56 0.4616547
7.58 0.4407662
7.6 0.4496943
7.62 0.4641396
7.64 0.4758419
7.66 0.4471577
7.68 0.4572471
7.7 0.4526037
7.72 0.4616809
7.74 0.4665302
7.76 0.4662612
7.78 0.4653223
7.8 0.4654844
7.82 0.4555216
7.84 0.4707973
7.86 0.4731537
7.88 0.4896169
7.9 0.4714602
7.92 0.4706903
7.94 0.4665028
7.96 0.4663151
7.98 0.4814819
8 0.475
8.02 0.455
8.04 0.4406249
8.06 0.445702
8.08 0.4430862
8.1 0.4412759
8.12 0.4639235
8.14 0.4457577
8.16 0.4632491
8.18 0.4495552
8.2 0.4597284
8.22 0.4585028
8.24 0.4701331
8.26 0.4566728
8.28 0.4666363
8.3 0.449361
8.32 0.4385207
8.34 0.4644885
8.36 0.4612479
8.38 0.4434527
8.4 0.46992
8.42 0.4587755
8.44 0.4648924
8.46 0.4783563
8.48 0.4637615
8.5 0.4618174
8.52 0.4707968
8.54 0.4488039
8.56 0.4539557
8.58 0.4560158
8.6 0.4783569
8.62 0.4586395
8.64 0.4714603
8.66 0.4745784
8.68 0.449333
8.7 0.4576564
8.72 0.4392323
8.74 0.4637619
8.76 0.4528241
8.78 0.4594831
8.8 0.4601627
8.82 0.4573297
8.84 0.4606518
8.86 0.448469
8.88 0.4477164
8.9 0.4610854
8.92 0.4611133
8.94 0.4514976
8.96 0.4582847
8.98 0.4629794
9 0.4738409
9.02 0.4539275
9.04 0.4669311
9.06 0.4533485
9.08 0.4417294
9.1 0.4681075
9.12 0.4530728
9.14 0.4718577
9.16 0.4621146
9.18 0.4687486
9.2 0.4767336
9.22 0.4599188
9.24 0.4815332
9.26 0.4495558
9.28 0.479504
9.3 0.4522173
9.32 0.4493882
9.34 0.4648389
9.36 0.4652414
9.38 0.4600534
9.4 0.4661005
9.42 0.4720964
9.44 0.472599
9.46 0.4747629
9.48 0.4500282
9.5 0.4709034
9.52 0.4697334
9.54 0.4516912
9.56 0.4747895
9.58 0.4655643
9.6 0.4473813
9.62 0.4766023
9.64 0.4497217
9.66 0.4493048
9.68 0.4854378
9.7 0.4614657
9.72 0.4693081
9.74 0.4470177
9.76 0.4743683
9.78 0.4441848
9.8 0.4714601
9.82 0.4528789
9.84 0.4644617
9.86 0.4537895
9.88 0.4686679
9.9 0.4616815
9.92 0.46661
9.94 0.4542306
9.96 0.4710094
9.98 0.4713019
10 0.4693077
10.02 0.4538998
10.04 0.4508049
10.06 0.4580937
10.08 0.4479125
10.1 0.4552203
10.12 0.4628447
10.14 0.4702665
10.16 0.4613292
10.18 0.4470463
10.2 0.4648656
10.22 0.457657
10.24 0.4618982
10.26 0.4395741
10.28 0.4506941
10.3 0.4537895
10.32 0.45478
10.34 0.4778598
10.36 0.4933813
10.38 0.4429449
10.4 0.4570839
10.42 0.4442409
10.44 0.4706907
10.46 0.4649728
10.48 0.4627359
10.5 0.4642736
10.52 0.4380357
10.54 0.4613295
10.56 0.4576024
10.58 0.4615733
10.6 0.4648656
10.62 0.4441003
10.64 0.4777809
10.66 0.4784092
10.68 0.4620066
10.7 0.4846391
10.72 0.4539277
10.74 0.4728107
10.76 0.4601361
10.78 0.464166
10.8 0.4695743
10.82 0.4665294
10.84 0.4520513
10.86 0.4811708
10.88 0.46784
10.9 0.5120056
10.92 0.466503
10.94 0.4666101
10.96 0.4635465
10.98 0.799688
11 0.482416
11.02 0.4736565
11.04 0.5835021
11.06 0.9995127
11.08 0.8644224
11.1 0.467867
11.12 0.7048578
11.14 0.5054947
11.16 0.4593744
11.18 0.4581756
11.2 0.4574652
11.22 0.4509435
11.24 0.4543681
11.26 0.4819238
11.28 0.5125185
11.3 0.4913755
11.32 0.4778599
11.34 0.4641937
11.36 0.4628434
11.38 0.4941158
11.4 0.4932032
11.42 0.8996939
11.44 0.4643271
11.46 0.8915294
11.48 0.4613564
11.5 0.5265692
11.52 0.4842007
11.54 0.4799218
11.56 0.5015475
11.58 0.9094369
11.6 0.4513037
11.62 0.461763
11.64 0.4739461
11.66 0.4727314
11.68 0.4442976
11.7 0.449138
11.72 0.4698401
11.74 0.4526311
11.76 0.4635185
11.78 0.4491385
11.8 0.4819234
11.82 0.4654564
11.84 0.4599181
11.86 0.4788788
11.88 0.4897197
11.9 0.4812475
11.92 0.4553291
11.94 0.4567551
11.96 0.4546978
11.98 0.4773095
12 0.4592931
12.02 0.45981
12.04 0.4628988
12.06 0.445365
12.08 0.4706646
12.1 0.484794
12.12 0.4331564
12.14 0.4492209
12.16 0.4554668
12.18 0.4645966
12.2 0.4473531
12.22 0.4341083
12.24 0.450138
12.26 0.4551375
12.28 0.4582574
12.3 0.4566722
12.32 0.4452243
12.34 0.4579031
12.36 0.4487204
12.38 0.4570004
12.4 0.4696272
12.42 0.4613296
12.44 0.4585576
12.46 0.452383
12.48 0.4393175
12.5 0.4613567
12.52 0.4574385
12.54 0.4656981
12.56 0.4386914
12.58 0.4438749
12.6 0.4713813
12.62 0.4544227
12.64 0.4931026
12.66 0.4412202
12.68 0.45511
12.7 0.4539548
12.72 0.46179
12.74 0.4407666
12.76 0.460353
12.78 0.4514706
12.8 0.4620878
12.82 0.4567816
12.84 0.4553563
12.86 0.4302038
12.88 0.4318852
12.9 0.4565907
12.92 0.4676539
12.94 0.4848195
12.96 0.4639508
12.98 0.4726517
13 0.46252
13.02 0.4458973
13.04 0.4710356
13.06 0.4508327
13.08 0.4967141
13.1 0.4563172
13.12 0.4706642
13.14 0.8212483
13.16 0.4816119
13.18 0.8200155
13.2 0.5382609
13.22 0.4578485
13.24 0.4469895
13.26 0.4674397
13.28 0.4678668
13.3 0.4763658
13.32 0.4711954
13.34 0.4682149
13.36 0.4462344
13.38 0.4528802
13.4 0.4760256
13.42 0.4625207
13.44 0.4792443
13.46 0.4415317
13.48 0.4717252
13.5 0.4803638
13.52 0.4639501
13.54 0.4810659
13.56 0.4467945
13.58 0.4631684
13.6 0.4741572
13.62 0.453927
13.64 0.4657243
13.66 0.4770221
13.68 0.4630605
13.7 0.4589663
13.72 0.4893103
13.74 0.5121281
13.76 0.4923669
13.78 0.4809885
13.8 0.4903572
13.82 0.4750791
13.84 0.4577663
13.86 0.4785654
13.88 0.4658601
13.9 0.4722813
13.92 0.448469
13.94 0.4658856
13.96 0.4656708
13.98 0.4851286
14 0.4884931
14.02 0.4838647
14.04 0.4813778
14.06 0.4795305
14.08 0.4596196
14.1 0.4643817
14.12 0.4724935
14.14 0.4581752
14.16 0.4698401
14.18 0.4565085
14.2 0.4633024
14.22 0.4705581
14.24 0.4733125
14.26 0.4700266
14.28 0.4676808
14.3 0.4607601
14.32 0.4661816
14.34 0.4652151
14.36 0.468988
14.38 0.4703713
14.4 0.4565358
14.42 0.4513034
14.44 0.4703461
14.46 0.4564534
14.48 0.4669582
14.5 0.4508601
14.52 0.4901277
14.54 0.4972174
14.56 0.4663152
14.58 0.4684547
14.6 0.4535693
14.62 0.5858971
14.64 0.5259753
14.66 0.6168058
14.68 0.4702658
14.7 0.4577392
14.72 0.4639229
14.74 0.4627094
14.76 0.495126
14.78 0.4857209
14.8 0.5122008
14.82 0.4519403
14.84 0.4817154
14.86 0.4690674
14.88 0.4573292
14.9 0.4616274
14.92 0.4614377
14.94 0.4838645
14.96 0.4504443
14.98 0.4699733
15 0.4506388
15.02 0.458803
15.04 0.4487762
15.06 0.4600271
15.08 0.4722818
15.1 0.4647846
15.12 0.4631144
15.14 0.468748
15.16 0.4728107
15.18 0.4599462
15.2 0.453707
15.22 0.453762
15.24 0.4702664
15.26 0.4631684
15.28 0.4698139
15.3 0.4445508
15.32 0.4746051
15.34 0.4505552
15.36 0.4644893
15.38 0.4659668
15.4 0.4481631
15.42 0.4602715
15.44 0.452493
15.46 0.4433392
15.48 0.4665029
15.5 0.45194
15.52 0.4571646
15.54 0.4495275
15.56 0.4653495
15.58 0.4578485
15.6 0.4671461
15.62 0.459646
15.64 0.4484139
15.66 0.4548082
15.68 0.4543952
15.7 0.4376359
15.72 0.4585573
15.74 0.4638422
15.76 0.4513588
15.78 0.4350292
15.8 0.4568101
15.82 0.4602717
15.84 0.461005
15.86 0.4627371
15.88 0.4541746
15.9 0.4741571
15.92 0.4516908
15.94 0.4635733
15.96 0.4526858
15.98 0.436635
16 0.4624659
16.02 0.4590749
16.04 0.4417575
16.06 0.4633837
16.08 0.4541198
16.1 0.4580671
16.12 0.4625475
16.14 0.4608142
16.16 0.4605157
16.18 0.4507226
16.2 0.4769172
16.22 0.4659133
16.24 0.4760257
16.26 0.4747898
16.28 0.4551376
16.3 0.4453361
16.32 0.4747107
16.34 0.461547
16.36 0.4642192
16.38 0.4537063
16.4 0.4703716
16.42 0.4570837
16.44 0.7965866
16.46 0.5060385
16.48 0.436291
16.5 0.4807803
16.52 0.4868783
16.54 0.4659392
16.56 0.4738406
16.58 0.4548901
16.6 0.4554666
16.62 0.451885
16.64 0.4680542
16.66 0.4449157
16.68 0.4451123
16.7 0.464031
16.72 0.4618174
16.74 0.4548078
16.76 0.4610308
16.78 0.4539275
16.8 0.430668
16.82 0.4628714
16.84 0.4481354
16.86 0.4606791
16.8806 0.4679206
16.9006 0.4657783
16.9206 0.4527967
16.9406 0.4684014
16.9606 0.4693341
16.9806 0.4661008
17.0006 0.4521339
17.0206 0.526949
17.0406 0.4786955
17.0606 0.4760779
17.0806 0.4580935
17.1006 0.4543682
17.1206 0.4497497
17.1406 0.463681
17.1606 0.4559059
17.1806 0.4463738
17.2006 0.4471575
17.2206 0.4544503
17.2406 0.4580932
17.2606 0.4378355
17.2806 0.4563168
17.3006 0.4478278
17.3206 0.4671449
17.3406 0.4434811
17.3606 0.4469336
17.3806 0.4672796
17.4006 0.46661
17.4206 0.4490547
17.4406 0.4777031
17.4606 0.476524
17.4806 0.4382346
17.5006 0.4616819
17.5206 0.4521337
17.5406 0.4683215
17.5606 0.4601355
17.5806 0.4592929
17.6006 0.4526307
17.6206 0.4789832
17.6406 0.4771012
17.6606 0.4739459
17.6806 0.4825459
17.7006 0.4503893
17.7206 0.4696008
17.7406 0.4711955
17.7606 0.493381
17.7806 0.4865431
17.8006 0.4565631
17.8206 0.4457294
17.8406 0.4518848
17.8606 0.4716992
17.8806 0.4699463
17.9006 0.443086
17.9206 0.4738405
17.9406 0.4373209
17.9606 0.4500003
17.9806 0.4544499
18.0006 0.4710098
18.0206 0.4698136
18.0406 0.456207
18.0606 0.4571922
18.0806 0.4703989
18.1006 0.4907646
18.1206 0.4685341
18.1406 0.4702654
18.1606 0.4585577
18.1806 0.4557129
18.2006 0.4630606
18.2206 0.4695474
18.2406 0.4562343
18.2606 0.4592655
18.2806 0.4727046
18.3006 0.440964
18.3206 0.456207
18.3406 0.4643815
18.3606 0.4545322
18.3806 0.4680009
18.4006 0.4639232
18.4206 0.4512201
18.4406 0.4683484
18.4606 0.4675473
18.4806 0.453128
18.5006 0.4540107
18.5206 0.4510542
18.5406 0.439261
18.5606 0.4641396
18.5806 0.4564258
18.6006 0.4576571
18.6206 0.4652689
18.6406 0.4603532
18.6606 0.4624661
18.6806 0.4871089
18.7006 0.458176
18.7206 0.4635998
18.7406 0.4633839
18.7606 0.4387192
18.7806 0.4630606
18.8006 0.46298
18.8206 0.4509153
18.8406 0.4514976
18.8606 0.4721488
18.8806 0.4708242
18.9006 0.4590474
18.9206 0.4570004
18.9406 0.4822348
18.9606 0.4666899
18.9806 0.6312876
19.0006 0.4645969
19.0206 0.4903322
19.0406 0.4788261
19.0606 0.4814037
19.0806 0.4533766
19.1006 0.4924677
19.1206 0.4849226
19.1406 0.4910701
19.1606 0.450139
19.1806 0.4479114
19.2006 0.4553299
19.2206 0.4642196
19.2406 0.456755
19.2606 0.4587206
19.2806 0.4564535
19.3006 0.4789048
19.3206 0.4657788
19.3406 0.4434245
19.3606 0.4669046
19.3806 0.4581757
19.4006 0.4584214
19.4206 0.4522446
19.4406 0.4624659
19.4606 0.4472691
19.4806 0.455247
19.5006 0.4658333
19.5206 0.4658865
19.5406 0.4567822
19.5606 0.4367207
19.5806 0.4591572
19.6006 0.4802342
19.6206 0.4648924
19.6406 0.4715137
19.6606 0.445701
19.6806 0.4659934
19.7006 0.4576846
19.7206 0.4592111
19.7406 0.4590479
19.7606 0.4618709
19.7806 0.4419837
19.8006 0.4620068
19.8206 0.4715133
19.8406 0.459075
19.8606 0.4503894
19.8806 0.455988
19.9006 0.4676271
19.9206 0.4495552
19.9406 0.4563719
19.9606 0.4610042
19.9806 0.4655372
&
@target G0.S2
@type xy
0 3.593306
0.02 3.847812
0.04 3.34838
0.06 2.18999
0.08 2.583767
0.1 3.687523
0.12 2.711263
0.14 2.840999
0.16 1.877712
0.18 2.114379
0.2 2.972982
0.22 1.923214
0.24 2.05466
0.26 3.1589
0.28 1.972441
0.3 1.999506
0.32 2.757077
0.34 1.967548
0.36 1.710131
0.38 2.340768
0.4 1.833821
0.42 1.955774
0.44 2.906648
0.46 2.581869
0.48 3.059163
0.5 3.33473
0.52 1.965572
0.54 2.236889
0.56 2.874396
0.58 3.688285
0.6 2.627613
0.62 1.950648
0.64 2.55098
0.66 1.955792
0.68 2.252909
0.7 2.478493
0.72 3.308693
0.74 3.822905
0.76 2.541864
0.78 2.997736
0.8 1.405205
0.82 1.738059
0.84 2.186538
0.86 0.4663157
0.88 0.45522
0.9 0.4598095
0.92 0.466262
0.94 0.4631687
0.96 0.4577389
0.98 0.4639232
1 0.4555216
1.02 0.4548352
1.04 0.4573296
1.06 0.4737608
1.08 0.4538996
1.1 0.4491375
1.12 0.4557689
1.14 0.4512481
1.16 0.4430016
1.18 0.4368635
1.2 0.4351144
1.22 0.4602715
1.24 0.4553565
1.26 0.4609227
1.28 0.4442123
1.3 0.4455332
1.32 0.4549171
1.34 0.4147589
1.36 0.4797395
1.38 0.4508047
1.4 0.4515803
1.42 0.4571928
1.44 0.4548622
1.46 0.4544784
1.48 0.4721759
1.5 0.4605973
1.52 0.4453654
1.54 0.4464865
1.56 0.4527969
1.58 0.4597278
1.6 0.4603534
1.62 0.4421253
1.64 0.4530174
1.66 0.4663955
1.68 0.4610852
1.7 0.4557681
1.72 0.4556869
1.74 0.4684823
1.76 0.4488037
1.78 0.4248827
1.8 0.4555764
1.82 0.4601356
1.84 0.4594019
1.86 0.4552202
1.88 0.465054
1.9 0.4646233
1.92 0.4425493
1.94 0.4561252
1.96 0.4565358
1.98 0.4636
2 0.4680009
2.02 0.4515804
2.04 0.4534591
2.06 0.4540373
2.08 0.4488033
2.1 0.4594838
2.12 0.4534871
2.14 0.4521892
2.16 0.4643814
2.18 0.4539544
2.2 0.45681
2.22 0.4540102
2.24 0.4781737
2.26 0.4549724
2.28 0.4546703
2.3 0.4648118
2.32 0.4643274
2.34 0.4578756
2.36 0.4480513
2.38 0.4370933
2.4 0.4456463
2.42 0.463708
2.44 0.4585023
2.46 0.4501948
2.48 0.4662882
2.5 0.4746582
2.52 0.4695481
2.54 0.4479397
2.56 0.45511
2.58 0.4535963
2.6 0.4616816
2.62 0.4715131
2.64 0.4571108
2.66 0.4544775
2.68 0.4605429
2.7 0.4778594
2.72 0.4566728
2.74 0.4522444
2.76 0.4584753
2.78 0.4678139
2.8 0.4532932
2.82 0.4552197
2.84 0.4576839
2.86 0.4462338
2.88 0.4537896
2.9 0.4462341
2.92 0.4485811
2.94 0.4601084
2.96 0.4497216
2.98 0.449472
3 0.4392605
3.02 0.4542302
3.04 0.4413043
3.06 0.4698411
3.08 0.4614106
3.1 0.4645966
3.12 0.455
3.14 0.4641395
3.16 0.4563442
3.18 0.4486094
3.2 0.4619795
3.22 0.4671457
3.24 0.4627632
3.26 0.4590476
3.28 0.4588303
3.3 0.4618984
3.32 0.4424932
3.34 0.4546154
3.36 0.4568643
3.38 0.4455059
3.4 0.4651344
3.42 0.4574386
3.44 0.4797917
3.46 0.4522173
3.48 0.4531559
3.5 0.4723877
3.52 0.4210399
3.54 0.4652684
3.56 0.4566727
3.58 0.4674662
3.6 0.4717527
3.62 0.4570556
3.64 0.4616548
3.66 0.4592932
3.68 0.4583119
3.7 0.467172
3.72 0.4684284
3.74 0.4623041
3.76 0.4604886
3.78 0.4641391
3.8 0.4563984
3.82 0.4624118
3.84 0.4515806
3.86 0.4599453
3.88 0.457083
3.9 0.4662886
3.92 0.4825452
3.94 0.4611669
3.96 0.464247
3.98 0.4512765
4 0.4648114
4.02 0.4635193
4.04 0.461465
4.06 0.4554669
4.08 0.450916
4.1 0.4521332
4.12 0.4623313
4.14 0.4566731
4.16 0.4525759
4.18 0.4577663
4.2 0.4448035
4.22 0.4642197
4.24 0.462169
4.26 0.4639768
4.28 0.4575475
4.3 0.4626278
4.32 0.4460384
4.34 0.4493604
4.36 0.4589661
4.38 0.4642735
4.4 0.4624932
4.42 0.4508325
4.44 0.4546153
4.46 0.4646235
4.48 0.4706909
4.5 0.4581762
4.52 0.4541208
4.54 0.4506385
4.56 0.4760515
4.58 0.4494997
4.6 0.4624125
4.62 0.4352296
4.64 0.4697081
4.66 0.4543676
4.68 0.455467
4.7 0.4501385
4.72 0.438492
4.74 0.4519126
4.76 0.4348849
4.78 0.4771264
4.8 0.4578752
4.82 0.4604615
4.84 0.4579855
4.86 0.4457858
4.88 0.4612482
4.9 0.4560149
4.92 0.4711952
4.94 0.4594023
4.96 0.4596466
4.98 0.4561794
5 0.4682142
5.02 0.4370924
5.04 0.4570554
5.06 0.4547802
5.08 0.4528244
5.1 0.4402555
5.12 0.4420689
5.14 0.4669579
5.16 0.4567274
5.18 0.463573
5.2 0.4583942
5.22 0.4571923
5.24 0.4561799
5.26 0.467814
5.28 0.4567819
5.3 0.4721226
5.32 0.4577663
5.34 0.4540376
5.36 0.4406246
5.38 0.4617901
5.4 0.4638159
5.42 0.4600545
5.44 0.464678
5.46 0.4648924
5.48 0.4550277
5.5 0.4574111
5.52 0.4291275
5.54 0.4504718
5.56 0.4704254
5.58 0.4620066
5.6 0.4717522
5.62 0.4679744
5.64 0.4428887
5.66 0.4616818
5.68 0.4606787
5.7 0.468348
5.72 0.4697606
5.74 0.4602985
5.76 0.4586391
5.78 0.4494715
5.8 0.4514422
5.82 0.4483862
5.84 0.4477448
5.86 0.4448878
5.88 0.4542578
5.9 0.4561794
5.92 0.4714074
5.94 0.4504996
5.96 0.463735
5.98 0.4437063
6 0.4505833
6.02 0.4317982
6.04 0.4553571
6.06 0.4448876
6.08 0.4480232
6.1 0.4502501
6.12 0.441956
6.14 0.4514979
6.16 0.4460378
6.18 0.4591841
6.2 0.4581484
6.22 0.4671994
6.24 0.4754206
6.26 0.4597275
6.28 0.4589659
6.3 0.4484973
6.32 0.4624393
6.34 0.4589663
6.36 0.4560974
6.38 0.4421822
6.4 0.4686418
6.42 0.4578482
6.44 0.4400853
6.46 0.466771
6.48 0.4615462
6.5 0.4615735
6.52 0.4570557
6.54 0.4775198
6.56 0.4565358
6.58 0.4514697
6.6 0.4586118
6.62 0.4633576
6.64 0.4513865
6.66 0.4388898
6.68 0.4481906
6.7 0.4081969
6.72 0.4464304
6.74 0.4519125
6.76 0.4578761
6.78 0.4697342
6.8 0.4398584
6.82 0.4416442
6.84 0.4568647
6.86 0.4341373
6.88 0.4702658
6.9 0.4508052
6.92 0.4500555
6.94 0.4411348
6.96 0.4513586
6.98 0.4591567
7 0.4568643
7.02 0.4646775
7.04 0.4677874
7.06 0.4586939
7.08 0.4599456
7.1 0.4595105
7.12 0.468989
7.14 0.4588293
7.16 0.4546977
7.18 0.4419274
7.2 0.4554668
7.22 0.4583113
7.24 0.4400293
7.26 0.4717253
7.28 0.4576846
7.3 0.4472416
7.32 0.4564541
7.34 0.4348271
7.36 0.4561529
7.38 0.4480512
7.4 0.4346548
7.42 0.4579846
7.44 0.460353
7.46 0.4554669
7.48 0.4596196
7.5 0.4579577
7.52 0.4602715
7.54 0.4631149
7.56 0.4520509
7.58 0.43755
7.6 0.4628985
7.62 0.4481353
7.64 0.4577667
7.66 0.4636001
7.68 0.44396
7.7 0.4485811
7.72 0.4539821
7.74 0.4513037
7.76 0.4498051
7.78 0.4590477
7.8 0.4541202
7.82 0.4462345
7.84 0.4580936
7.86 0.4616545
7.88 0.4699207
7.9 0.4503608
7.92 0.4573295
7.94 0.463735
7.96 0.4726788
7.98 0.4620067
8 0.4636002
8.02 0.458939
8.04 0.4602715
8.06 0.4685349
8.08 0.4430858
8.1 0.4482187
8.12 0.4572746
8.14 0.4454492
8.16 0.4469062
8.18 0.4481351
8.2 0.4561247
8.22 0.4591566
8.24 0.4613837
8.26 0.4693078
8.28 0.4493327
8.3 0.4608959
8.32 0.4654836
8.34 0.4459539
8.36 0.4534587
8.38 0.453459
8.4 0.4701332
8.42 0.4429736
8.44 0.4485806
8.46 0.4262628
8.48 0.4605971
8.5 0.4557681
8.52 0.445225
8.54 0.4412767
8.56 0.4439032
8.58 0.4696805
8.6 0.4494994
8.62 0.4556865
8.64 0.4583396
8.66 0.4597284
8.68 0.4782518
8.7 0.4411347
8.72 0.4507218
8.74 0.4359186
8.76 0.4526314
8.78 0.4570556
8.8 0.4681343
8.82 0.4679736
8.84 0.4579845
8.86 0.458039
8.88 0.4506382
8.9 0.472255
8.92 0.4454492
8.94 0.4534864
8.96 0.4506938
8.98 0.455576
9 0.4554669
9.02 0.4421254
9.04 0.4396017
9.06 0.4539
9.08 0.4396022
9.1 0.438036
9.12 0.4396876
9.14 0.459864
9.16 0.4455615
9.18 0.4570009
9.2 0.4659666
9.22 0.4431986
9.24 0.452797
9.26 0.4517466
9.28 0.4628438
9.3 0.4402838
9.32 0.4628714
9.34 0.4627095
9.36 0.4698139
9.38 0.4618976
9.4 0.4746577
9.42 0.4448878
9.44 0.4532657
9.46 0.4642733
9.48 0.4627364
9.5 0.4632764
9.52 0.4696006
9.54 0.4552745
9.56 0.4441002
9.58 0.4633572
9.6 0.4601356
9.62 0.4548353
9.64 0.466208
9.66 0.4508607
9.68 0.4589662
9.7 0.4692811
9.72 0.4587759
9.74 0.4544501
9.76 0.4521618
9.78 0.4474936
9.8 0.4580941
9.82 0.4669574
9.84 0.4611402
9.86 0.4465701
9.88 0.467707
9.9 0.4478842
9.92 0.459701
9.94 0.4546157
9.96 0.4588304
9.98 0.4722286
10 0.4631684
10.02 0.4491662
10.04 0.4582849
10.06 0.4609503
10.08 0.4640045
10.1 0.4513868
10.12 0.4588571
10.14 0.4537072
10.16 0.4553569
10.18 0.4535417
10.2 0.4481908
10.22 0.4426623
10.24 0.4674934
10.26 0.4509438
10.28 0.4516914
10.3 0.4601628
10.32 0.4477721
10.34 0.4701329
10.36 0.457302
10.38 0.4752629
10.4 0.4561528
10.42 0.4528237
10.44 0.4521611
10.46 0.4745791
10.48 0.4548626
10.5 0.4392603
10.52 0.4562068
10.54 0.4592925
10.56 0.4502501
10.58 0.4682142
10.6 0.4594835
10.62 0.4530454
10.64 0.4619524
10.66 0.4649737
10.68 0.4423516
10.7 0.4465424
10.72 0.4604617
10.74 0.4709829
10.76 0.4673322
10.78 0.4590745
10.8 0.4622233
10.82 0.4510823
10.84 0.4642466
10.86 0.4532112
10.88 0.4540104
10.9 0.4537895
10.92 0.4571922
10.94 0.4703192
10.96 0.4566178
10.98 0.4565355
11 0.4576571
11.02 0.4541195
11.04 0.4541205
11.06 0.4599183
11.08 0.4651347
11.1 0.449277
11.12 0.4488599
11.14 0.4575205
11.16 0.4600275
11.18 0.4393748
11.2 0.4584206
11.22 0.4408234
11.24 0.4611398
11.26 0.4571922
11.28 0.4739733
11.3 0.4635459
11.32 0.4602713
11.34 0.4649197
11.36 0.4485814
11.38 0.4448875
11.4 0.4705848
11.42 0.4606789
11.44 0.4645966
11.46 0.4444386
11.48 0.4505554
11.5 0.4532937
11.52 0.4457579
11.54 0.4492493
11.56 0.4564533
11.58 0.4523829
11.6 0.4498054
11.62 0.4523832
11.64 0.4594291
11.66 0.4315378
11.68 0.4685352
11.7 0.4629528
11.72 0.4274924
11.74 0.4493052
11.76 0.4530174
11.78 0.4518024
11.8 0.4592656
11.82 0.463195
11.84 0.459837
11.86 0.4489153
11.88 0.4405963
11.9 0.457739
11.92 0.4608147
11.94 0.4524928
11.96 0.4550276
11.98 0.4267026
12 0.4540097
12.02 0.4404826
12.04 0.4464585
12.06 0.4522719
12.08 0.4382355
12.1 0.4441563
12.12 0.4506105
12.14 0.4654294
12.16 0.4684286
12.18 0.4421821
12.2 0.4523822
12.22 0.4590754
12.24 0.4681349
12.26 0.4597282
12.28 0.4750269
12.3 0.4610046
12.32 0.4584214
12.34 0.4579301
12.36 0.4679744
12.38 0.4664227
12.4 0.4484975
12.42 0.453734
12.44 0.4364913
12.46 0.4566725
12.48 0.4574105
12.5 0.4606787
12.52 0.4607602
12.54 0.4810664
12.56 0.4491375
12.58 0.4415881
12.6 0.457001
12.62 0.4687752
12.64 0.4442976
12.66 0.4694144
12.68 0.4570009
12.7 0.4649999
12.72 0.4497222
12.74 0.453431
12.76 0.4640314
12.78 0.4624663
12.8 0.4636262
12.82 0.4372644
12.84 0.455439
12.86 0.4680009
12.88 0.4560151
12.9 0.4575203
12.92 0.4573292
12.94 0.4502502
12.96 0.4513871
12.98 0.459374
13 0.4537342
13.02 0.4733127
13.04 0.4578483
13.06 0.4559335
13.08 0.4517195
13.1 0.4630606
13.12 0.4498057
13.14 0.4667439
13.16 0.4469342
13.18 0.4490829
13.2 0.4575479
13.22 0.46543
13.24 0.4694947
13.26 0.4632765
13.28 0.44559
13.3 0.4588298
13.32 0.4613298
13.34 0.4485813
13.36 0.4627361
13.38 0.4747108
13.4 0.465618
13.42 0.442324
13.44 0.4616006
13.46 0.4558501
13.48 0.4671727
13.5 0.4804682
13.52 0.4603532
13.54 0.4609506
13.56 0.4602711
13.58 0.4560978
13.6 0.4586936
13.62 0.4635997
13.64 0.4523822
13.66 0.4574386
13.68 0.4499726
13.7 0.4446907
13.72 0.4636002
13.74 0.4460105
13.76 0.4487203
13.78 0.4439031
13.8 0.4538167
13.82 0.4428884
13.84 0.4417295
13.86 0.4474651
13.88 0.446794
13.9 0.458067
13.92 0.457411
13.94 0.4457015
13.96 0.4024299
13.98 0.4479119
14 0.4574929
14.02 0.449972
14.04 0.4509435
14.06 0.4426624
14.08 0.4764452
14.1 0.4659669
14.12 0.450805
14.14 0.4496109
14.16 0.4535142
14.18 0.4620073
14.2 0.4742364
14.22 0.4486928
14.24 0.4707702
14.26 0.4591567
14.28 0.4773366
14.3 0.4448876
14.32 0.4643549
14.34 0.4505824
14.36 0.4497226
14.38 0.4567544
14.4 0.4327236
14.42 0.4491657
14.44 0.4663159
14.46 0.4736562
14.48 0.4548078
14.5 0.4497222
14.52 0.4630332
14.54 0.4695746
14.56 0.4563162
14.58 0.4695475
14.6 0.4659941
14.62 0.4610857
14.64 0.4498057
14.66 0.4673865
14.68 0.4610044
14.7 0.4584214
14.72 0.456782
14.74 0.4585032
14.76 0.4704258
14.78 0.4630875
14.8 0.4683483
14.82 0.4689083
14.84 0.4561258
14.86 0.4682678
14.88 0.4555768
14.9 0.4640585
14.92 0.4639232
14.94 0.4543679
14.96 0.4465702
14.98 0.4612211
15 0.4650539
15.02 0.4675472
15.04 0.4407666
15.06 0.4504442
15.08 0.4556864
15.1 0.4484138
15.12 0.4649195
15.14 0.4585572
15.16 0.4602443
15.18 0.4729431
15.2 0.4550276
15.22 0.4552199
15.24 0.4567822
15.26 0.448024
15.28 0.457657
15.3 0.4599181
15.32 0.4615732
15.34 0.4681348
15.36 0.4483576
15.38 0.4633843
15.4 0.4604343
15.42 0.4569461
15.44 0.4473537
15.46 0.4574113
15.48 0.4398583
15.5 0.4677072
15.52 0.450195
15.54 0.4315668
15.56 0.4593749
15.58 0.4432834
15.6 0.4630606
15.62 0.4488038
15.64 0.4100611
15.66 0.4538172
15.68 0.4504165
15.7 0.4606788
15.72 0.4731278
15.74 0.4756837
15.76 0.4662621
15.78 0.4512206
15.8 0.4600272
15.82 0.4744732
15.84 0.4490268
15.86 0.4409084
15.88 0.4612482
15.9 0.4508881
15.92 0.4553568
15.94 0.4511369
15.96 0.4606787
15.98 0.4421538
16 0.442154
16.02 0.4538993
16.04 0.4619788
16.06 0.4654565
16.08 0.4620884
16.1 0.4684817
16.12 0.4681345
16.14 0.4583119
16.16 0.4544508
16.18 0.469308
16.2 0.4662077
16.22 0.4548081
16.24 0.4682145
16.26 0.4579299
16.28 0.4736301
16.3 0.4514976
16.32 0.4614105
16.34 0.4571652
16.36 0.4690678
16.38 0.4536792
16.4 0.4680277
16.42 0.4503612
16.44 0.4782522
16.46 0.4813002
16.48 0.4564536
16.5 0.4587483
16.52 0.4528514
16.54 0.4554117
16.56 0.4512487
16.58 0.4584758
16.6 0.4442413
16.62 0.4414747
16.64 0.4741574
16.66 0.4525759
16.68 0.4593746
16.7 0.4408514
16.72 0.4633843
16.74 0.4768127
16.76 0.4579847
16.78 0.4566185
16.8 0.4433116
16.82 0.4580389
16.84 0.4658593
16.86 0.461465
16.8806 0.4439878
16.9006 0.4441281
16.9206 0.4460385
16.9406 0.461167
16.9606 0.4530725
16.9806 0.459157
17.0006 0.4682679
17.0206 0.4450841
17.0406 0.4616816
17.0606 0.4559337
17.0806 0.4426622
17.1006 0.452051
17.1206 0.434569
17.1406 0.4420687
17.1606 0.4605973
17.1806 0.4525758
17.2006 0.4530183
17.2206 0.4619799
17.2406 0.4597279
17.2606 0.4220186
17.2806 0.4433964
17.3006 0.4500549
17.3206 0.4439036
17.3406 0.4571927
17.3606 0.4522166
17.3806 0.4573295
17.4006 0.456974
17.4206 0.4452805
17.4406 0.4574387
17.4606 0.4677876
17.4806 0.4556862
17.5006 0.469148
17.5206 0.4791136
17.5406 0.4448317
17.5606 0.4627637
17.5806 0.4574662
17.6006 0.4510263
17.6206 0.4418712
17.6406 0.4607063
17.6606 0.4598098
17.6806 0.4585299
17.7006 0.4448318
17.7206 0.4559333
17.7406 0.454175
17.7606 0.4649996
17.7806 0.4839683
17.8006 0.4729163
17.8206 0.4628718
17.8406 0.4576848
17.8606 0.4604618
17.8806 0.4680015
17.9006 0.4631955
17.9206 0.4563163
17.9406 0.4704789
17.9606 0.4440158
17.9806 0.4483866
18.0006 0.4526587
18.0206 0.4616815
18.0406 0.4697077
18.0606 0.4514969
18.0806 0.4425775
18.1006 0.4662885
18.1206 0.453018
18.1406 0.4492768
18.1606 0.4651337
18.1806 0.4594834
18.2006 0.4534593
18.2206 0.4559326
18.2406 0.4553297
18.2606 0.4506381
18.2806 0.4638427
18.3006 0.460272
18.3206 0.4502778
18.3406 0.4598641
18.3606 0.4433962
18.3806 0.4688552
18.4006 0.4480508
18.4206 0.4609231
18.4406 0.445926
18.4606 0.4382359
18.4806 0.4544778
18.5006 0.4662619
18.5206 0.4507219
18.5406 0.4700003
18.5606 0.4600544
18.5806 0.4440151
18.6006 0.4639506
18.6206 0.4428884
18.6406 0.4527973
18.6606 0.4560972
18.6806 0.4474936
18.7006 0.4452243
18.7206 0.4573292
18.7406 0.4611396
18.7606 0.4558781
18.7806 0.4629527
18.8006 0.4532937
18.8206 0.4542303
18.8406 0.4485811
18.8606 0.4589117
18.8806 0.4579847
18.9006 0.4613023
18.9206 0.4594838
18.9406 0.4609506
18.9606 0.4582026
18.9806 0.4718587
19.0006 0.4685349
19.0206 0.464462
19.0406 0.4537897
19.0606 0.4430012
19.0806 0.4574108
19.1006 0.4755254
19.1206 0.4476055
19.1406 0.4667708
19.1606 0.4613297
19.1806 0.4560153
19.2006 0.4571925
19.2206 0.4474929
19.2406 0.4538167
19.2606 0.444747
19.2806 0.4615191
19.3006 0.45711
19.3206 0.4723611
19.3406 0.44872
19.3606 0.4763925
19.3806 0.4718051
19.4006 0.4540381
19.4206 0.4654031
19.4406 0.4457018
19.4606 0.4571098
19.4806 0.4404829
19.5006 0.4587213
19.5206 0.4735237
19.5406 0.4480518
19.5606 0.4563164
19.5806 0.4414178
19.6006 0.4508601
19.6206 0.4514973
19.6406 0.45147
19.6606 0.4738408
19.6806 0.4551097
19.7006 0.4577663
19.7206 0.4659127
19.7406 0.4650542
19.7606 0.4676808
19.7806 0.4615192
19.8006 0.4724931
19.8206 0.4493054
19.8406 0.4494996
19.8606 0.4570288
19.8806 0.4592113
19.9006 0.4648657
19.9206 0.4521617
19.9406 0.4633034
19.9606 0.4484976
19.9806 0.4529352
&
@target G1.S0
@type xy
0 0
0.02 0
0.04 0
0.06 199
0.08 565
0.1 0
0.12 13
0.14 30
0.16 694
0.18 940
0.2 16
0.22 702
0.24 257
0.26 3
0.28 410
0.3 319
0.32 21
0.34 760
0.36 1038
0.38 100
0.4 1535
0.42 684
0.44 22
0.46 23
0.48 11
0.5 0
0.52 269
0.54 236
0.56 35
0.58 0
0.6 208
0.62 882
0.64 69
0.66 1017
0.68 383
0.7 274
0.72 10
0.74 0
0.76 34
0.78 29
0.8 173
0.82 871
0.84 248
0.86 3227
0.88 5406
0.9 4464
0.92 4243
0.94 5024
0.96 4871
0.98 4691
1 5541
1.02 7760
1.04 8695
1.06 7174
1.08 6628
1.1 6563
1.12 3845
1.14 6580
1.16 9574
1.18 7916
1.2 7193
1.22 7481
1.24 7671
1.26 9525
1.28 9326
1.3 9897
1.32 12372
1.34 10616
1.36 7615
1.38 8249
1.4 7082
1.42 8573
1.44 8060
1.46 9071
1.48 10068
1.5 10251
1.52 11303
1.54 9805
1.56 9144
1.58 10247
1.6 10975
1.62 11507
1.64 10948
1.66 10639
1.68 9282
1.7 10553
1.72 10092
1.74 10192
1.76 11034
1.78 11775
1.8 11505
1.82 13677
1.84 11405
1.86 10422
1.88 10784
1.9 11277
1.92 10958
1.94 8081
1.96 10529
1.98 10800
2 12366
2.02 10631
2.04 11983
2.06 11568
2.08 12757
2.1 11806
2.12 13197
2.14 11066
2.16 11353
2.18 13582
2.2 11589
2.22 11564
2.24 12580
2.26 11604
2.28 9862
2.3 10392
2.32 8846
2.34 10055
2.36 8748
2.38 8654
2.4 9580
2.42 9766
2.44 8813
2.46 9322
2.48 11075
2.5 9466
2.52 11977
2.54 11805
2.56 10900
2.58 9060
2.6 9709
2.62 10281
2.64 10968
2.66 9207
2.68 10634
2.7 11880
2.72 11573
2.74 12462
2.76 11519
2.78 10553
2.8 8501
2.82 9886
2.84 11661
2.86 10195
2.88 11637
2.9 11020
2.92 11605
2.94 10686
2.96 12723
2.98 10490
3 11582
3.02 11932
3.04 12245
3.06 12354
3.08 13393
3.1 13963
3.12 14100
3.14 13689
3.16 13013
3.18 12862
3.2 10779
3.22 11277
3.24 10000
3.26 10425
3.28 11246
3.3 12038
3.32 11242
3.34 10078
3.36 12523
3.38 9896
3.4 12082
3.42 9948
3.44 10523
3.46 10893
3.48 10356
3.5 12454
3.52 11181
3.54 12092
3.56 10723
3.58 10643
3.6 10645
3.62 12270
3.64 12130
3.66 12337
3.68 12719
3.7 13888
3.72 12710
3.74 13638
3.76 13270
3.78 13030
3.8 10121
3.82 8673
3.84 7618
3.86 8458
3.88 8883
3.9 8715
3.92 8881
3.94 9065
3.96 10380
3.98 8616
4 8889
4.02 9606
4.04 9421
4.06 9801
4.08 8971
4.1 8947
4.12 9016
4.14 7468
4.16 8887
4.18 6135
4.2 7685
4.22 7737
4.24 9509
4.26 7860
4.28 9378
4.3 7492
4.32 9355
4.34 10308
4.36 8596
4.38 10353
4.4 10902
4.42 9349
4.44 7176
4.46 7247
4.48 9482
4.5 9769
4.52 9478
4.54 9687
4.56 10161
4.58 10263
4.6 11680
4.62 10943
4.64 10932
4.66 11205
4.68 10841
4.7 9877
4.72 11577
4.74 12305
4.76 12487
4.78 12663
4.8 12354
4.82 11773
4.84 11752
4.86 10701
4.88 10278
4.9 8782
4.92 8963
4.94 7878
4.96 8246
4.98 7243
5 8789
5.02 7751
5.04 9637
5.06 9627
5.08 7892
5.1 9373
5.12 9337
5.14 10298
5.16 10574
5.18 10088
5.2 9031
5.22 8966
5.24 10409
5.26 11110
5.28 11009
5.3 12279
5.32 10037
5.34 9082
5.36 11874
5.38 12721
5.4 13099
5.42 11353
5.44 11616
5.46 11387
5.48 9399
5.5 8471
5.52 9228
5.54 12439
5.56 13358
5.58 11931
5.6 11716
5.62 9750
5.64 10795
5.66 10375
5.68 11510
5.7 12281
5.72 11693
5.74 12023
5.76 12887
5.78 13695
5.8 14218
5.82 12657
5.84 12290
5.86 13543
5.88 11777
5.9 11927
5.92 12473
5.94 13020
5.96 13257
5.98 11979
6 13255
6.02 15036
6.04 15529
6.06 14546
6.08 13454
6.1 11924
6.12 12551
6.14 12540
6.16 14165
6.18 13929
6.2 13125
6.22 12630
6.24 12641
6.26 13137
6.28 13031
6.3 13121
6.32 12717
6.34 12651
6.36 14048
6.38 13468
6.4 12210
6.42 11702
6.44 10455
6.46 12048
6.48 11313
6.5 10172
6.52 10780
6.54 9926
6.56 8368
6.58 7093
6.6 8701
6.62 9308
6.64 9199
6.66 9636
6.68 9203
6.7 9234
6.72 9525
6.74 11088
6.76 9739
6.78 10071
6.8 10946
6.82 10517
6.84 11881
6.86 12392
6.88 10971
6.9 10114
6.92 12293
6.94 11784
6.96 9689
6.98 11524
7 11724
7.02 10316
7.04 9852
7.06 9764
7.08 8785
7.1 9216
7.12 9491
7.14 9648
7.16 10079
7.18 11241
7.2 12040
7.22 10279
7.24 12235
7.26 10846
7.28 11724
7.3 11970
7.32 9153
7.34 10504
7.36 9900
7.38 9715
7.4 8960
7.42 11864
7.44 9918
7.46 10949
7.48 10195
7.5 9318
7.52 11091
7.54 11318
7.56 9664
7.58 9953
7.6 11104
7.62 12742
7.64 11755
7.66 9702
7.68 10162
7.7 10771
7.72 9238
7.74 9373
7.76 9032
7.78 9339
7.8 9045
7.82 9613
7.84 10149
7.86 12046
7.88 13725
7.9 12244
7.92 12298
7.94 12590
7.96 10884
7.98 9665
8 8829
8.02 6873
8.04 6521
8.06 7398
8.08 5840
8.1 6101
8.12 7095
8.14 7580
8.16 8734
8.18 9927
8.2 11021
8.22 8099
8.24 9430
8.26 7571
8.28 9284
8.3 8901
8.32 9622
8.34 9528
8.36 11189
8.38 10151
8.4 9136
8.42 9624
8.44 9113
8.46 10225
8.48 10691
8.5 10587
8.52 11179
8.54 10742
8.56 9683
8.58 9196
8.6 8195
8.62 6991
8.64 8303
8.66 9567
8.68 9774
8.7 8796
8.72 10575
8.74 8767
8.76 9227
8.78 8602
8.8 7796
8.82 8294
8.84 7461
8.86 9359
8.88 9584
8.9 12487
8.92 10788
8.94 10290
8.96 11755
8.98 10924
9 10943
9.02 10355
9.04 10587
9.06 12697
9.08 10364
9.1 13434
9.12 10316
9.14 11614
9.16 12424
9.18 10848
9.2 12342
9.22 10191
9.24 10152
9.26 10087
9.28 10280
9.3 10560
9.32 10879
9.34 10492
9.36 11629
9.38 11438
9.4 11300
9.42 11443
9.44 11632
9.46 13771
9.48 12537
9.5 11918
9.52 13150
9.54 12574
9.56 12535
9.58 10676
9.6 10778
9.62 12045
9.64 11152
9.66 10713
9.68 12633
9.7 9994
9.72 10690
9.74 12301
9.76 9961
9.78 9058
9.8 10300
9.82 9732
9.84 8563
9.86 8902
9.88 9715
9.9 9555
9.92 7809
9.94 9607
9.96 10478
9.98 10833
10 10524
10.02 10906
10.04 12925
10.06 11593
10.08 13567
10.1 13896
10.12 14302
10.14 12077
10.16 10759
10.18 12209
10.2 10042
10.22 11719
10.24 10879
10.26 10747
10.28 11775
10.3 11852
10.32 11832
10.34 12609
10.36 13352
10.38 10710
10.4 10457
10.42 10491
10.44 10206
10.46 10936
10.48 12303
10.5 12301
10.52 12328
10.54 10916
10.56 11069
10.58 11042
10.6 10985
10.62 12005
10.64 12251
10.66 12445
10.68 11882
10.7 11858
10.72 11724
10.74 14710
10.76 11823
10.78 11771
10.8 11384
10.82 11632
10.84 12154
10.86 13167
10.88 13112
10.9 14513
10.92 15747
10.94 15377
10.96 14197
10.98 15122
11 14121
11.02 13463
11.04 15407
11.06 15291
11.08 16175
11.1 13721
11.12 14974
11.14 14792
11.16 12815
11.18 11719
11.2 13704
11.22 13534
11.24 13278
11.26 13336
11.28 15048
11.3 15495
11.32 13752
11.34 13868
11.36 13690
11.38 13739
11.4 16460
11.42 15468
11.44 16615
11.46 15066
11.48 13838
11.5 13981
11.52 15322
11.54 13782
11.56 14309
11.58 13500
11.6 13100
11.62 11157
11.64 10653
11.66 13616
11.68 12729
11.7 12516
11.72 12976
11.74 13017
11.76 11315
11.78 13606
11.8 13439
11.82 13546
11.84 12463
11.86 11459
11.88 12030
11.9 13937
11.92 12443
11.94 11745
11.96 12529
11.98 12539
12 13010
12.02 12879
12.04 10362
12.06 9959
12.08 9578
12.1 9868
12.12 8693
12.14 10133
12.16 9406
12.18 9292
12.2 9672
12.22 9923
12.24 7996
12.26 10771
12.28 9989
12.3 9597
12.32 9544
12.34 10349
12.36 10249
12.38 9416
12.4 9021
12.42 7541
12.44 8592
12.46 10401
12.48 11555
12.5 10838
12.52 9969
12.54 10192
12.56 10714
12.58 12292
12.6 12051
12.62 12036
12.64 12994
12.66 12546
12.68 11834
12.7 12379
12.72 11401
12.74 8851
12.76 7321
12.78 10584
12.8 10717
12.82 11087
12.84 11404
12.86 10825
12.88 11600
12.9 10438
12.92 9623
12.94 10573
12.96 10686
12.98 9698
13 10808
13.02 11855
13.04 14254
13.06 12964
13.08 12384
13.1 13368
13.12 12642
13.14 14379
13.16 12195
13.18 13907
13.2 12661
13.22 10302
13.24 10886
13.26 11692
13.28 11329
13.3 11578
13.32 11398
13.34 12164
13.36 13326
13.38 12084
13.4 13493
13.42 11175
13.44 12590
13.46 11643
13.48 12322
13.5 14057
13.52 13641
13.54 14215
13.56 13282
13.58 12286
13.6 10313
13.62 11242
13.64 11198
13.66 12429
13.68 11167
13.7 13974
13.72 14472
13.74 12962
13.76 14092
13.78 14199
13.8 14379
13.82 11273
13.84 12072
13.86 11916
13.88 14827
13.9 12700
13.92 12430
13.94 13027
13.96 13328
13.98 12298
14 14055
14.02 13029
14.04 13459
14.06 14160
14.08 13151
14.1 15194
14.12 14455
14.14 14059
14.16 13905
14.18 11515
14.2 11105
14.22 11428
14.24 12794
14.26 12813
14.28 12813
14.3 12000
14.32 12545
14.34 10449
14.36 10364
14.38 11160
14.4 9886
14.42 10973
14.44 9982
14.46 10854
14.48 13080
14.5 13966
14.52 13614
14.54 13564
14.56 12956
14.58 13144
14.6 13582
14.62 12777
14.64 11824
14.66 13924
14.68 13609
14.7 13970
14.72 13653
14.74 13480
14.76 12497
14.78 13162
14.8 13525
14.82 14593
14.84 12712
14.86 13182
14.88 12123
14.9 10207
14.92 10585
14.94 11913
14.96 15081
14.98 14013
15 13454
15.02 10900
15.04 11266
15.06 9979
15.08 10153
15.1 10953
15.12 9412
15.14 11273
15.16 11135
15.18 11418
15.2 9713
15.22 10049
15.24 9441
15.26 9819
15.28 9585
15.3 8918
15.32 9562
15.34 8148
15.36 8964
15.38 8287
15.4 9824
15.42 9908
15.44 8861
15.46 7152
15.48 8708
15.5 8909
15.52 8627
15.54 9862
15.56 11005
15.58 12342
15.6 12397
15.62 12225
15.64 10931
15.66 11165
15.68 10250
15.7 12290
15.72 10008
15.74 10427
15.76 8601
15.78 9415
15.8 10634
15.82 11680
15.84 10645
15.86 11511
15.88 10408
15.9 10133
15.92 10290
15.94 10493
15.96 9775
15.98 10327
16 8287
16.02 10520
16.04 10077
16.06 10896
16.08 9372
16.1 9726
16.12 10406
16.14 10384
16.16 11028
16.18 10519
16.2 10905
16.22 10651
16.24 9884
16.26 12167
16.28 10237
16.3 11638
16.32 12057
16.34 12276
16.36 9900
16.38 11836
16.4 11662
16.42 13851
16.44 13175
16.46 14124
16.48 13857
16.5 12651
16.52 11697
16.54 10598
16.56 11218
16.58 10610
16.6 12155
16.62 9273
16.64 8973
16.66 8108
16.68 8844
16.7 9971
16.72 8955
16.74 9309
16.76 7931
16.78 7808
16.8 8593
16.82 8210
16.84 9622
16.86 10933
16.8806 10064
16.9006 8276
16.9206 9820
16.9406 11327
16.9606 9997
16.9806 12339
17.0006 12027
17.0206 12715
17.0406 12518
17.0606 13604
17.0806 11637
17.1006 12331
17.1206 10423
17.1406 9145
17.1606 11786
17.1806 11743
17.2006 10770
17.2206 8622
17.2406 10042
17.2606 10016
17.2806 10486
17.3006 9727
17.3206 9893
17.3406 10456
17.3606 11109
17.3806 11872
17.4006 10565
17.4206 11256
17.4406 12241
17.4606 11537
17.4806 9510
17.5006 11470
17.5206 12493
17.5406 10784
17.5606 11453
17.5806 11306
17.6006 11834
17.6206 12634
17.6406 11372
17.6606 11668
17.6806 12964
17.7006 14500
17.7206 13384
17.7406 12314
17.7606 12946
17.7806 12636
17.8006 12507
17.8206 11708
17.8406 11649
17.8606 9808
17.8806 11286
17.9006 10461
17.9206 10488
17.9406 11389
17.9606 10118
17.9806 10288
18.0006 12251
18.0206 12472
18.0406 10380
18.0606 11326
18.0806 12379
18.1006 12255
18.1206 11541
18.1406 11067
18.1606 9870
18.1806 10175
18.2006 10375
18.2206 10441
18.2406 10284
18.2606 9624
18.2806 8013
18.3006 10487
18.3206 9036
18.3406 8457
18.3606 8850
18.3806 10172
18.4006 9079
18.4206 9666
18.4406 7929
18.4606 8062
18.4806 7975
18.5006 9629
18.5206 9220
18.5406 8592
18.5606 8322
18.5806 7035
18.6006 8588
18.6206 11042
18.6406 10171
18.6606 10323
18.6806 12414
18.7006 11641
18.7206 10113
18.7406 9775
18.7606 10354
18.7806 8010
18.8006 9190
18.8206 10493
18.8406 8646
18.8606 11185
18.8806 11134
18.9006 11903
18.9206 12174
18.9406 13931
18.9606 13521
18.9806 15108
19.0006 13425
19.0206 13119
19.0406 12797
19.0606 12571
19.0806 11353
19.1006 11982
19.1206 12531
19.1406 12395
19.1606 9596
19.1806 10473
19.2006 9696
19.2206 8703
19.2406 10038
19.2606 10070
19.2806 10352
19.3006 12457
19.3206 10800
19.3406 8695
19.3606 8827
19.3806 9696
19.4006 8971
19.4206 10323
19.4406 10046
19.4606 11232
19.4806 10581
19.5006 10871
19.5206 11215
19.5406 10131
19.5606 9836
19.5806 9565
19.6006 9563
19.6206 9966
19.6406 10661
19.6606 9294
19.6806 9228
19.7006 9562
19.7206 9496
19.7406 6586
19.7606 7040
19.7806 8277
19.8006 8077
19.8206 7860
19.8406 10873
19.8606 9792
19.8806 9892
19.9006 11443
19.9206 11656
19.9406 9673
19.9606 11040
19.9806 11040
&
@target G1.S1
@type xy
0 0
0.02 0
0.04 9
0.06 913
0.08 253
0.1 0
0.12 6
0.14 1
0.16 487
0.18 302
0.2 13
0.22 669
0.24 191
0.26 9
0.28 932
0.3 199
0.32 65
0.34 178
0.36 1147
0.38 152
0.4 1035
0.42 874
0.44 11
0.46 69
0.48 5
0.5 0
0.52 283
0.54 244
0.56 14
0.58 0
0.6 223
0.62 248
0.64 16
0.66 847
0.68 361
0.7 24
0.72 31
0.74 0
0.76 37
0.78 64
0.8 371
0.82 1924
0.84 778
0.86 11829
0.88 11792
0.9 10854
0.92 12038
0.94 10397
0.96 10146
0.98 11042
1 10431
1.02 8546
1.04 5755
1.06 7142
1.08 6423
1.1 8578
1.12 11258
1.14 10123
1.16 7294
1.18 6976
1.2 7801
1.22 7657
1.24 9300
1.26 7399
1.28 6414
1.3 4446
1.32 5091
1.34 6156
1.36 7715
1.38 7606
1.4 9379
1.42 8896
1.44 7061
1.46 6242
1.48 5933
1.5 5508
1.52 5221
1.54 5945
1.56 4892
1.58 5364
1.6 5086
1.62 4081
1.64 6097
1.66 5855
1.68 5306
1.7 5776
1.72 4888
1.74 6100
1.76 3960
1.78 5017
1.8 4752
1.82 2824
1.84 3647
1.86 4304
1.88 4123
1.9 4112
1.92 4711
1.94 5621
1.96 5109
1.98 4589
2 3630
2.02 4802
2.04 4292
2.06 3094
2.08 3408
2.1 5729
2.12 3672
2.14 5272
2.16 4815
2.18 4686
2.2 4374
2.22 4889
2.24 4733
2.26 5545
2.28 6400
2.3 5431
2.32 6778
2.34 6488
2.36 6404
2.38 5681
2.4 5150
2.42 6581
2.44 7669
2.46 6154
2.48 5966
2.5 5051
2.52 4743
2.54 3776
2.56 5565
2.58 5352
2.6 6636
2.62 6231
2.64 6184
2.66 6346
2.68 5258
2.7 5445
2.72 5333
2.74 4457
2.76 4081
2.78 4993
2.8 5430
2.82 6730
2.84 4167
2.86 4724
2.88 4225
2.9 3900
2.92 5026
2.94 4102
2.96 3666
2.98 4428
3 3296
3.02 2367
3.04 2376
3.06 2847
3.08 2272
3.1 1778
3.12 2438
3.14 3648
3.16 3313
3.18 4296
3.2 4739
3.22 3579
3.24 4984
3.26 4548
3.28 2178
3.3 3584
3.32 3928
3.34 3647
3.36 3203
3.38 3625
3.4 3223
3.42 5256
3.44 4604
3.46 5616
3.48 4750
3.5 5216
3.52 5109
3.54 3828
3.56 4196
3.58 5123
3.6 5082
3.62 3330
3.64 4554
3.66 4289
3.68 3279
3.7 2385
3.72 1797
3.74 2999
3.76 2161
3.78 2966
3.8 6146
3.82 7010
3.84 8177
3.86 7458
3.88 7741
3.9 6798
3.92 6530
3.94 6674
3.96 5936
3.98 6422
4 5992
4.02 5143
4.04 6296
4.06 5106
4.08 7103
4.1 7399
4.12 9142
4.14 9051
4.16 8155
4.18 8854
4.2 8076
4.22 7689
4.24 5607
4.26 9111
4.28 8324
4.3 7797
4.32 7545
4.34 6733
4.36 6658
4.38 7404
4.4 6602
4.42 7746
4.44 8753
4.46 8102
4.48 6485
4.5 5896
4.52 6736
4.54 6142
4.56 5294
4.58 5270
4.6 3948
4.62 4372
4.64 3165
4.66 4374
4.68 4647
4.7 4695
4.72 3464
4.74 3530
4.76 4221
4.78 3616
4.8 3826
4.82 4395
4.84 3846
4.86 3552
4.88 5856
4.9 7170
4.92 6966
4.94 6935
4.96 9268
4.98 7759
5 7470
5.02 8460
5.04 6898
5.06 5309
5.08 6139
5.1 5682
5.12 5790
5.14 5661
5.16 5779
5.18 7387
5.2 8187
5.22 6020
5.24 6060
5.26 5546
5.28 4488
5.3 3706
5.32 4915
5.34 5363
5.36 3652
5.38 3105
5.4 3666
5.42 3756
5.44 4815
5.46 4863
5.48 6071
5.5 7083
5.52 5538
5.54 3953
5.56 2678
5.58 4036
5.6 3350
5.62 4424
5.64 4677
5.66 4688
5.68 3969
5.7 3619
5.72 3103
5.74 2505
5.76 2032
5.78 2306
5.8 2097
5.82 1999
5.84 3031
5.86 2645
5.88 4018
5.9 3952
5.92 4316
5.94 3656
5.96 2646
5.98 3860
6 2017
6.02 1007
6.04 1571
6.06 2216
6.08 1791
6.1 3467
6.12 3037
6.14 2400
6.16 2108
6.18 3017
6.2 2482
6.22 3384
6.24 2256
6.26 2878
6.28 2674
6.3 2910
6.32 1822
6.34 1950
6.36 1375
6.38 2220
6.4 3097
6.42 3563
6.44 4267
6.46 4499
6.48 5613
6.5 5647
6.52 5723
6.54 5750
6.56 6061
6.58 6270
6.6 6466
6.62 7520
6.64 7085
6.66 6836
6.68 5600
6.7 6627
6.72 5359
6.74 3976
6.76 3795
6.78 3957
6.8 3160
6.82 3892
6.84 3567
6.86 2490
6.88 4441
6.9 4983
6.92 4658
6.94 3693
6.96 4961
6.98 4934
7 4702
7.02 6911
7.04 6569
7.06 6486
7.08 5887
7.1 6317
7.12 5161
7.14 5809
7.16 5146
7.18 4008
7.2 4338
7.22 4043
7.24 3656
7.26 3701
7.28 3032
7.3 3232
7.32 5703
7.34 5529
7.36 5903
7.38 5494
7.4 6548
7.42 5479
7.44 5463
7.46 5685
7.48 7058
7.5 6555
7.52 5649
7.54 4423
7.56 5037
7.58 5881
7.6 4897
7.62 2739
7.64 4108
7.66 5719
7.68 5285
7.7 4810
7.72 6248
7.74 6778
7.76 6785
7.78 6315
7.8 6075
7.82 5771
7.84 4498
7.86 3235
7.88 2896
7.9 3036
7.92 3145
7.94 2761
7.96 4890
7.98 4332
8 7729
8.02 7901
8.04 8964
8.06 7941
8.08 10376
8.1 9340
8.12 7593
8.14 8321
8.16 7492
8.18 6049
8.2 4729
8.22 6728
8.24 5729
8.26 7699
8.28 6573
8.3 7658
8.32 6690
8.34 5761
8.36 6079
8.38 5886
8.4 6629
8.42 6709
8.44 6489
8.46 4981
8.48 4796
8.5 4958
8.52 4975
8.54 6132
8.56 4795
8.58 5247
8.6 5533
8.62 8233
8.64 6205
8.66 7794
8.68 7223
8.7 6678
8.72 6932
8.74 8149
8.76 6920
8.78 6544
8.8 7737
8.82 7550
8.84 8241
8.86 7636
8.88 7171
8.9 5275
8.92 6037
8.94 5501
8.96 3673
8.98 4863
9 4658
9.02 5359
9.04 4976
9.06 3778
9.08 3504
9.1 2272
9.12 5056
9.14 3667
9.16 3367
9.18 4067
9.2 6081
9.22 5249
9.24 5351
9.26 6617
9.28 4739
9.3 4733
9.32 5671
9.34 5048
9.36 4778
9.38 4134
9.4 3879
9.42 3774
9.44 2934
9.46 2648
9.48 2865
9.5 3014
9.52 3754
9.54 4717
9.56 4800
9.58 3552
9.6 3399
9.62 3054
9.64 4410
9.66 4228
9.68 3112
9.7 6126
9.72 4813
9.74 3553
9.76 5070
9.78 6538
9.8 3732
9.82 4533
9.84 5968
9.86 5371
9.88 5552
9.9 6308
9.92 6692
9.94 6980
9.96 4713
9.98 3878
10 5732
10.02 4305
10.04 3779
10.06 3420
10.08 3259
10.1 1499
10.12 2593
10.14 3002
10.16 4205
10.18 4478
10.2 6074
10.22 5034
10.24 4957
10.26 4126
10.28 4006
10.3 5706
10.32 5248
10.34 3900
10.36 2489
10.38 5138
10.4 4952
10.42 4138
10.44 4916
10.46 4830
10.48 5089
10.5 3106
10.52 4409
10.54 5492
10.56 4770
10.58 4344
10.6 3631
10.62 3907
10.64 3365
10.66 2743
10.68 2174
10.7 3127
10.72 3322
10.74 2858
10.76 3833
10.78 3512
10.8 3926
10.82 4896
10.84 3135
10.86 2813
10.88 2621
10.9 1136
10.92 1194
10.94 1432
10.96 2112
10.98 798
11 1726
11.02 1479
11.04 775
11.06 813
11.08 777
11.1 1911
11.12 1114
11.14 1513
11.16 2194
11.18 3901
11.2 3469
11.22 2654
11.24 3085
11.26 2494
11.28 1827
11.3 1896
11.32 1756
11.34 2732
11.36 1934
11.38 1541
11.4 1425
11.42 387
11.44 484
11.46 821
11.48 1891
11.5 1181
11.52 975
11.54 1414
11.56 1505
11.58 635
11.6 1749
11.62 3134
11.64 2531
11.66 1783
11.68 2670
11.7 3426
11.72 2383
11.74 2985
11.76 3940
11.78 3458
11.8 2258
11.82 1691
11.84 4001
11.86 3155
11.88 2269
11.9 2291
11.92 3010
11.94 3280
11.96 3429
11.98 2982
12 2841
12.02 3519
12.04 5210
12.06 5906
12.08 5130
12.1 4214
12.12 5780
12.14 5949
12.16 6518
12.18 7131
12.2 6874
12.22 5241
12.24 6888
12.26 6062
12.28 6196
12.3 6414
12.32 7816
12.34 7081
12.36 5360
12.38 6973
12.4 7589
12.42 8481
12.44 7127
12.46 5201
12.48 5539
12.5 6698
12.52 6076
12.54 5166
12.56 5184
12.58 4564
12.6 4742
12.62 3917
12.64 3169
12.66 3702
12.68 3810
12.7 4161
12.72 5965
12.74 6124
12.76 6978
12.78 6189
12.8 6910
12.82 5210
12.84 5337
12.86 5848
12.88 4573
12.9 5408
12.92 3284
12.94 4108
12.96 4807
12.98 3731
13 3113
13.02 4144
13.04 2958
13.06 4595
13.08 2684
13.1 2632
13.12 2682
13.14 1196
13.16 2103
13.18 1249
13.2 1770
13.22 3751
13.24 4466
13.26 4151
13.28 3361
13.3 3512
13.32 2916
13.34 2999
13.36 3609
13.38 3600
13.4 3108
13.42 4234
13.44 4260
13.46 4546
13.48 3141
13.5 2544
13.52 3817
13.54 2883
13.56 2965
13.58 3446
13.6 4010
13.62 5388
13.64 3696
13.66 3974
13.68 3675
13.7 2540
13.72 1649
13.74 2197
13.76 1368
13.78 1477
13.8 2007
13.82 4211
13.84 3685
13.86 2682
13.88 2998
13.9 3645
13.92 3206
13.94 2861
13.96 3736
13.98 2396
14 1699
14.02 2830
14.04 2411
14.06 2694
14.08 2385
14.1 1822
14.12 2179
14.14 2595
14.16 2840
14.18 3385
14.2 3866
14.22 4154
14.24 3665
14.26 3619
14.28 4850
14.3 2188
14.32 2808
14.34 4100
14.36 3889
14.38 3905
14.4 5101
14.42 5520
14.44 5348
14.46 4645
14.48 3975
14.5 2975
14.52 2251
14.54 1840
14.56 3498
14.58 2689
14.6 3959
14.62 2187
14.64 2328
14.66 1809
14.68 2074
14.7 2469
14.72 2526
14.74 2186
14.76 1499
14.78 2522
14.8 2170
14.82 3069
14.84 2243
14.86 3219
14.88 3828
14.9 5467
14.92 4482
14.94 4234
14.96 2550
14.98 2729
15 3401
15.02 4067
15.04 4055
15.06 4259
15.08 4619
15.1 3774
15.12 5223
15.14 3600
15.16 4242
15.18 4214
15.2 6491
15.22 6290
15.24 6443
15.26 5573
15.28 5659
15.3 7555
15.32 7092
15.34 7609
15.36 6244
15.38 6535
15.4 6399
15.42 5974
15.44 6470
15.46 7394
15.48 8461
15.5 7821
15.52 7976
15.54 6309
15.56 5184
15.58 4484
15.6 3559
15.62 4514
15.64 5382
15.66 4272
15.68 3757
15.7 4808
15.72 4549
15.74 5942
15.76 6876
15.78 5233
15.8 5915
15.82 5675
15.84 5003
15.86 5708
15.88 5406
15.9 5016
15.92 5712
15.94 5657
15.96 5149
15.98 5886
16 7435
16.02 4949
16.04 6885
16.06 5885
16.08 6023
16.1 6454
16.12 5716
16.14 5546
16.16 5873
16.18 6278
16.2 4153
16.22 5621
16.24 5867
16.26 4858
16.28 5626
16.3 3697
16.32 3727
16.34 3714
16.36 4471
16.38 4165
16.4 4082
16.42 2335
16.44 1409
16.46 2944
16.48 3310
16.5 3246
16.52 3456
16.54 5420
16.56 4979
16.58 6138
16.6 4067
16.62 6019
16.64 6511
16.66 7281
16.68 7293
16.7 6422
16.72 7683
16.74 6018
16.76 6503
16.78 6999
16.8 7046
16.82 7103
16.84 5890
16.86 5606
16.8806 6066
16.9006 5973
16.9206 5151
16.9406 4407
16.9606 5004
16.9806 4135
17.0006 5315
17.0206 2807
17.0406 3478
17.0606 4106
17.0806 4308
17.1006 4167
17.1206 4894
17.1406 5766
17.1606 5398
17.1806 5220
17.2006 5329
17.2206 5178
17.2406 5333
17.2606 5702
17.2806 4809
17.3006 5575
17.3206 5289
17.3406 5306
17.3606 3297
17.3806 3547
17.4006 4214
17.4206 3988
17.4406 2484
17.4606 3263
17.4806 5302
17.5006 5485
17.5206 5741
17.5406 3964
17.5606 4496
17.5806 3114
17.6006 4151
17.6206 3283
17.6406 3898
17.6606 3315
17.6806 3375
17.7006 3392
17.7206 3642
17.7406 3680
17.7606 3158
17.7806 3852
17.8006 4331
17.8206 5410
17.8406 5924
17.8606 5172
17.8806 4802
17.9006 5011
17.9206 5428
17.9406 5905
17.9606 5744
17.9806 6624
18.0006 4416
18.0206 4313
18.0406 4704
18.0606 4050
18.0806 3407
18.1006 3869
18.1206 5237
18.1406 5773
18.1606 5833
18.1806 5696
18.2006 5146
18.2206 4906
18.2406 6155
18.2606 5521
18.2806 6481
18.3006 7212
18.3206 7210
18.3406 7101
18.3606 6391
18.3806 6182
18.4006 6178
18.4206 6776
18.4406 8102
18.4606 7777
18.4806 6481
18.5006 6372
18.5206 6792
18.5406 8300
18.5606 7306
18.5806 8148
18.6006 7390
18.6206 5352
18.6406 5522
18.6606 6245
18.6806 4469
18.7006 3450
18.7206 4640
18.7406 4443
18.7606 5254
18.7806 7938
18.8006 7560
18.8206 4984
18.8406 5236
18.8606 3350
18.8806 2729
18.9006 2585
18.9206 3159
18.9406 2631
18.9606 2736
18.9806 1074
19.0006 2357
19.0206 2354
19.0406 1393
19.0606 1518
19.0806 2854
19.1006 2701
19.1206 2252
19.1406 2844
19.1606 4870
19.1806 5816
19.2006 5826
19.2206 6980
19.2406 6285
19.2606 4488
19.2806 4267
19.3006 4054
19.3206 5736
19.3406 5779
19.3606 4589
19.3806 6369
19.4006 5963
19.4206 6141
19.4406 6312
19.4606 5685
19.4806 5441
19.5006 4306
19.5206 4801
19.5406 4919
19.5606 6587
19.5806 6671
19.6006 6487
19.6206 5478
19.6406 5191
19.6606 4985
19.6806 6433
19.7006 5516
19.7206 6247
19.7406 8610
19.7606 7614
19.7806 8420
19.8006 6397
19.8206 5364
19.8406 3704
19.8606 4504
19.8806 5975
19.9006 3782
19.9206 4830
19.9406 4948
19.9606 4482
19.9806 4412
&
@target G1.S2
@type xy
0 0
0.02 0
0.04 0
0.06 0
0.08 0
0.1 0
0.12 0
0.14 0
0.16 1
0.18 0
0.2 0
0.22 1
0.24 0
0.26 0
0.28 2
0.3 1
0.32 0
0.34 1
0.36 22
0.38 0
0.4 11
0.42 3
0.44 0
0.46 0
0.48 0
0.5 0
0.52 1
0.54 0
0.56 0
0.58 0
0.6 0
0.62 2
0.64 0
0.66 1
0.68 0
0.7 0
0.72 0
0.74 0
0.76 0
0.78 0
0.8 32
0.82 10
0.84 0
0.86 2717
0.88 4477
0.9 6413
0.92 6357
0.94 6145
0.96 6095
0.98 6183
1 6160
1.02 5602
1.04 3944
1.06 5232
1.08 5914
1.1 6896
1.12 4903
1.14 6017
1.16 5951
1.18 6862
1.2 6098
1.22 5947
1.24 6539
1.26 6681
1.28 4636
1.3 5528
1.32 6571
1.34 6311
1.36 4835
1.38 4585
1.4 5162
1.42 5825
1.44 4747
1.46 6706
1.48 5908
1.5 5537
1.52 6315
1.54 6263
1.56 7626
1.58 6671
1.6 5633
1.62 5568
1.64 5378
1.66 5884
1.68 6970
1.7 6055
1.72 6562
1.74 6404
1.76 6688
1.78 7128
1.8 6546
1.82 6907
1.84 8325
1.86 8582
1.88 6245
1.9 6717
1.92 7227
1.94 6174
1.96 5950
1.98 6921
2 4602
2.02 5609
2.04 7098
2.06 8361
2.08 6716
2.1 6087
2.12 6263
2.14 6873
2.16 7234
2.18 6826
2.2 7329
2.22 6188
2.24 4528
2.26 5687
2.28 6742
2.3 6515
2.32 6565
2.34 6475
2.36 6640
2.38 7258
2.4 8060
2.42 7862
2.44 7873
2.46 5965
2.48 5382
2.5 5838
2.52 5541
2.54 6353
2.56 6219
2.58 5430
2.6 6342
2.62 4875
2.64 4667
2.66 6841
2.68 6518
2.7 4438
2.72 6165
2.74 5546
2.76 5802
2.78 6293
2.8 5791
2.82 6252
2.84 5409
2.86 7009
2.88 8027
2.9 5183
2.92 7858
2.94 6239
2.96 6338
2.98 6197
3 6418
3.02 5029
3.04 5725
3.06 5152
3.08 6612
3.1 6087
3.12 6719
3.14 6090
3.16 5853
3.18 5711
3.2 5522
3.22 7415
3.24 4995
3.26 6149
3.28 4420
3.3 4666
3.32 4916
3.34 4280
3.36 5229
3.38 3602
3.4 3926
3.42 4573
3.44 4967
3.46 5211
3.48 5160
3.5 6156
3.52 6268
3.54 6397
3.56 5697
3.58 6669
3.6 6428
3.62 6803
3.64 6425
3.66 6588
3.68 5771
3.7 5396
3.72 4951
3.74 4517
3.76 3623
3.78 5514
3.8 7161
3.82 5842
3.84 5776
3.86 4809
3.88 5324
3.9 5488
3.92 4210
3.94 6433
3.96 4261
3.98 5648
4 6603
4.02 6094
4.04 6560
4.06 7233
4.08 5549
4.1 3456
4.12 3699
4.14 6285
4.16 6260
4.18 4300
4.2 5905
4.22 6373
4.24 5600
4.26 6517
4.28 6326
4.3 5723
4.32 6463
4.34 6394
4.36 7528
4.38 6693
4.4 5732
4.42 4483
4.44 4637
4.46 5309
4.48 4481
4.5 3787
4.52 5928
4.54 5685
4.56 6346
4.58 4928
4.6 6371
4.62 5672
4.64 6339
4.66 6278
4.68 5977
4.7 4855
4.72 6403
4.74 7519
4.76 6156
4.78 5538
4.8 7460
4.82 6245
4.84 5979
4.86 6917
4.88 6807
4.9 5572
4.92 6788
4.94 6947
4.96 6531
4.98 5758
5 5436
5.02 5086
5.04 5471
5.06 4255
5.08 5320
5.1 5413
5.12 6853
5.14 6067
5.16 5821
5.18 5442
5.2 6010
5.22 5201
5.24 4041
5.26 3756
5.28 5931
5.3 5026
5.32 5184
5.34 7691
5.36 5698
5.38 5938
5.4 5849
5.42 7075
5.44 5337
5.46 5567
5.48 3696
5.5 6325
5.52 7512
5.54 5228
5.56 5882
5.58 7143
5.6 7798
5.62 7368
5.64 8898
5.66 7398
5.68 7743
5.7 7241
5.72 5666
5.74 4704
5.76 6215
5.78 5927
5.8 5819
5.82 5595
5.84 4397
5.86 3446
5.88 3976
5.9 4310
5.92 4529
5.94 5151
5.96 4888
5.98 5147
6 7474
6.02 7323
6.04 6583
6.06 7622
6.08 7167
6.1 7147
6.12 7289
6.14 6581
6.16 6781
6.18 6493
6.2 6262
6.22 4533
6.24 4658
6.26 6212
6.28 6021
6.3 6818
6.32 5705
6.34 5091
6.36 6107
6.38 6023
6.4 6539
6.42 4916
6.44 6362
6.46 4244
6.48 6596
6.5 5736
6.52 5849
6.54 5193
6.56 5639
6.58 6937
6.6 6156
6.62 7495
6.64 6187
6.66 7085
6.68 7576
6.7 8138
6.72 7281
6.74 7175
6.76 6449
6.78 6426
6.8 6768
6.82 6931
6.84 6987
6.86 7631
6.88 5641
6.9 5967
6.92 8083
6.94 5676
6.96 4889
6.98 8012
7 6472
7.02 5383
7.04 5188
7.06 5117
7.08 5594
7.1 7147
7.12 7338
7.14 5510
7.16 5195
7.18 5045
7.2 6834
7.22 6749
7.24 5435
7.26 6613
7.28 6529
7.3 5691
7.32 6664
7.34 6851
7.36 6597
7.38 6245
7.4 5851
7.42 5552
7.44 6987
7.46 6771
7.48 5922
7.5 7074
7.52 5925
7.54 6435
7.56 6847
7.58 6286
7.6 5757
7.62 6137
7.64 6031
7.66 6650
7.68 6153
7.7 5267
7.72 7431
7.74 7663
7.76 7319
7.78 7916
7.8 6138
7.82 6332
7.84 6714
7.86 6717
7.88 5474
7.9 6848
7.92 6432
7.94 5806
7.96 5008
7.98 4003
8 5273
8.02 4803
8.04 5411
8.06 5767
8.08 6241
8.1 7313
8.12 8375
8.14 7911
8.16 5927
8.18 7035
8.2 7092
8.22 5229
8.24 6133
8.26 6492
8.28 5371
8.3 5856
8.32 5303
8.34 6651
8.36 5760
8.38 7136
8.4 7412
8.42 7230
8.44 8109
8.46 7725
8.48 6807
8.5 4719
8.52 5762
8.54 5021
8.56 5604
8.58 6132
8.6 4571
8.62 5023
8.64 7140
8.66 7801
8.68 6908
8.7 5376
8.72 4580
8.74 6974
8.76 5497
8.78 4656
8.8 5171
8.82 5246
8.84 4854
8.86 5108
8.88 6029
8.9 5176
8.92 5457
8.94 5767
8.96 7580
8.98 5134
9 5859
9.02 6644
9.04 6142
9.06 7086
9.08 6438
9.1 6620
9.12 6401
9.14 5899
9.16 5970
9.18 4956
9.2 6182
9.22 6317
9.24 7718
9.26 8805
9.28 7348
9.3 8935
9.32 7300
9.34 7004
9.36 7270
9.38 7419
9.4 5554
9.42 6362
9.44 5296
9.46 6356
9.48 5009
9.5 5873
9.52 6002
9.54 6407
9.56 6175
9.58 5307
9.6 4292
9.62 5712
9.64 5023
9.66 5983
9.68 6349
9.7 6289
9.72 6690
9.74 7048
9.76 7764
9.78 8418
9.8 6242
9.82 6117
9.84 7116
9.86 8486
9.88 6332
9.9 6260
9.92 5985
9.94 5705
9.96 7348
9.98 7222
10 6398
10.02 5555
10.04 5359
10.06 6059
10.08 7253
10.1 5553
10.12 6668
10.14 6036
10.16 5940
10.18 6510
10.2 6374
10.22 6239
10.24 5771
10.26 6043
10.28 6738
10.3 6030
10.32 7347
10.34 5777
10.36 7108
10.38 6477
10.4 7524
10.42 8221
10.44 6185
10.46 6971
10.48 7264
10.5 7049
10.52 6668
10.54 5036
10.56 7156
10.58 6728
10.6 5922
10.62 7036
10.64 5413
10.66 6776
10.68 5367
10.7 5748
10.72 5877
10.74 6272
10.76 6176
10.78 7032
10.8 7014
10.82 5999
10.84 5288
10.86 5658
10.88 5534
10.9 6247
10.92 4672
10.94 4556
10.96 4405
10.98 4640
11 5122
11.02 5510
11.04 5871
11.06 4697
11.08 5542
11.1 6682
11.12 5167
11.14 7076
11.16 7493
11.18 7327
11.2 6196
11.22 6547
11.24 6554
11.26 4790
11.28 6414
11.3 6043
11.32 7459
11.34 7583
11.36 7274
11.38 7648
11.4 6918
11.42 6712
11.44 8145
11.46 6892
11.48 5745
11.5 6646
11.52 8017
11.54 8286
11.56 6550
11.58 6736
11.6 5482
11.62 7070
11.64 6521
11.66 6519
11.68 7648
11.7 6494
11.72 6433
11.74 8193
11.76 7564
11.78 7964
11.8 7157
11.82 7197
11.84 5855
11.86 7117
11.88 7519
11.9 7531
11.92 8360
11.94 6059
11.96 6639
11.98 5395
12 4294
12.02 6443
12.04 7568
12.06 5981
12.08 7809
12.1 7049
12.12 5706
12.14 5901
12.16 5593
12.18 5396
12.2 5518
12.22 5847
12.24 5862
12.26 6123
12.28 5252
12.3 4920
12.32 4915
12.34 5768
12.36 3816
12.38 5614
12.4 6303
12.42 6078
12.44 5997
12.46 6823
12.48 7555
12.5 4826
12.52 5387
12.54 4140
12.56 5473
12.58 6499
12.6 5730
12.62 5469
12.64 7080
12.66 6498
12.68 4982
12.7 5834
12.72 6192
12.74 8364
12.76 6885
12.78 7548
12.8 5815
12.82 7035
12.84 5569
12.86 4548
12.88 6078
12.9 6912
12.92 5597
12.94 6134
12.96 5110
12.98 4215
13 4107
13.02 6824
13.04 5190
13.06 5735
13.08 5930
13.1 7205
13.12 7291
13.14 6771
13.16 7510
13.18 7259
13.2 6972
13.22 5766
13.24 6311
13.26 7262
13.28 5626
13.3 4966
13.32 5667
13.34 4713
13.36 5338
13.38 4142
13.4 5879
13.42 5376
13.44 7415
13.46 6274
13.48 7658
13.5 5047
13.52 7978
13.54 6425
13.56 7111
13.58 7056
13.6 6133
13.62 6464
13.64 4827
13.66 4894
13.68 6800
13.7 7747
13.72 6420
13.74 6751
13.76 7635
13.78 8411
13.8 8863
13.82 8408
13.84 6905
13.86 6853
13.88 7125
13.9 7097
13.92 8730
13.94 7081
13.96 7991
13.98 7421
14 6553
14.02 5925
14.04 6492
14.06 5513
14.08 5181
14.1 6337
14.12 5887
14.14 5446
14.16 6291
14.18 5673
14.2 4680
14.22 5443
14.24 4773
14.26 5950
14.28 5121
14.3 6324
14.32 5548
14.34 6891
14.36 7431
14.38 5723
14.4 5582
14.42 4580
14.44 6003
14.46 6801
14.48 6909
14.5 8257
14.52 8135
14.54 6025
14.56 6380
14.58 5025
14.6 5614
14.62 6330
14.64 5817
14.66 7348
14.68 5859
14.7 5676
14.72 5428
14.74 6285
14.76 5368
14.78 6133
14.8 6119
14.82 7409
14.84 7359
14.86 6489
14.88 6259
14.9 6253
14.92 6808
14.94 7018
14.96 4538
14.98 5421
15 5742
15.02 5081
15.04 7658
15.06 6269
15.08 6412
15.1 5467
15.12 4178
15.14 5515
15.16 5786
15.18 7224
15.2 7175
15.22 6896
15.24 5688
15.26 5856
15.28 6189
15.3 5759
15.32 5468
15.34 6024
15.36 5989
15.38 6368
15.4 5347
15.42 5597
15.44 7609
15.46 6608
15.48 5765
15.5 5509
15.52 7091
15.54 7965
15.56 5705
15.58 6186
15.6 5947
15.62 8269
15.64 7669
15.66 7804
15.68 6135
15.7 6123
15.72 4986
15.74 4112
15.76 4815
15.78 5584
15.8 6720
15.82 5514
15.84 6507
15.86 6939
15.88 6514
15.9 7405
15.92 8203
15.94 7022
15.96 6630
15.98 7641
16 5094
16.02 6814
16.04 5913
16.06 5822
16.08 5920
16.1 4704
16.12 5040
16.14 5068
16.16 6190
16.18 5453
16.2 5570
16.22 5045
16.24 5467
16.26 7629
16.28 5023
16.3 5355
16.32 5998
16.34 4847
16.36 5618
16.38 4260
16.4 6067
16.42 4062
16.44 4713
16.46 4874
16.48 5754
16.5 6754
16.52 5699
16.54 6048
16.56 5717
16.58 7088
16.6 6858
16.62 7110
16.64 6737
16.66 6220
16.68 5512
16.7 5612
16.72 5753
16.74 5135
16.76 6219
16.78 7524
16.8 6407
16.82 6908
16.84 6323
16.86 6691
16.8806 7255
16.9006 6588
16.9206 6914
16.9406 7480
16.9606 6835
16.9806 7332
17.0006 7962
17.0206 7592
17.0406 6811
17.0606 7085
17.0806 6286
17.1006 5797
17.1206 6649
17.1406 5085
17.1606 5246
17.1806 4985
17.2006 6607
17.2206 6119
17.2406 7103
17.2606 7541
17.2806 6343
17.3006 6766
17.3206 7276
17.3406 8792
17.3606 7683
17.3806 7639
17.4006 6345
17.4206 7659
17.4406 7219
17.4606 6139
17.4806 5818
17.5006 6250
17.5206 5167
17.5406 6460
17.5606 6655
17.5806 6961
17.6006 6533
17.6206 6874
17.6406 7455
17.6606 6897
17.6806 6001
17.7006 7044
17.7206 5590
17.7406 7320
17.7606 5623
17.7806 4549
17.8006 6417
17.8206 6342
17.8406 6567
17.8606 7941
17.8806 6437
17.9006 6386
17.9206 6541
17.9406 5854
17.9606 5804
17.9806 6051
18.0006 5270
18.0206 5607
18.0406 3918
18.0606 3595
18.0806 3134
18.1006 3558
18.1206 4928
18.1406 6731
18.1606 6051
18.1806 6852
18.2006 7269
18.2206 6429
18.2406 6554
18.2606 7136
18.2806 6543
18.3006 6526
18.3206 5801
18.3406 6592
18.3606 7312
18.3806 7505
18.4006 6006
18.4206 7188
18.4406 6303
18.4606 5135
18.4806 5453
18.5006 7008
18.5206 6389
18.5406 5289
18.5606 4580
18.5806 5529
18.6006 5064
18.6206 5091
18.6406 5330
18.6606 5478
18.6806 7483
18.7006 6086
18.7206 6657
18.7406 6405
18.7606 5930
18.7806 4583
18.8006 5495
18.8206 5645
18.8406 6423
18.8606 6055
18.8806 6214
18.9006 5767
18.9206 5595
18.9406 6593
18.9606 5857
18.9806 4265
19.0006 6183
19.0206 5985
19.0406 5710
19.0606 6067
19.0806 6559
19.1006 5655
19.1206 4738
19.1406 5362
19.1606 6961
19.1806 8018
19.2006 6759
19.2206 5956
19.2406 6945
19.2606 7627
19.2806 6554
19.3006 6323
19.3206 7228
19.3406 7413
19.3606 6539
19.3806 7457
19.4006 7121
19.4206 5418
19.4406 6610
19.4606 5383
19.4806 6639
19.5006 7186
19.5206 7030
19.5406 7734
19.5606 5633
19.5806 7646
19.6006 7040
19.6206 5461
19.6406 5189
19.6606 4753
19.6806 6513
19.7006 6119
19.7206 5967
19.7406 6091
19.7606 5015
19.7806 6591
19.8006 4773
19.8206 4757
19.8406 4777
19.8606 6240
19.8806 5093
19.9006 4267
19.9206 5278
19.9406 5682
19.9606 7429
19.9806 6448
&
@target G2.S0
@type xy
1 0.679136
2 0.781249
3 0.460054
4 0.521656
5 0.507026
6 0.456454
7 0.447046
8 0.553828
9 0.494293
10 0.486261
11 0.475079
12 0.440483
13 0.453789
14 0.449249
15 0.443678
16 0.440993
17 0.452383
18 0.439233
19 0.435919
20 0.440823
21 0.438321
22 0.457329
23 0.438549
24 0.461898
25 0.445814
26 0.438749
27 0.481508
28 0.858108
29 0.706117
30 0.830317
31 0.790285
32 0.916365
33 0.864493
34 0.949118
35 0.844304
36 0.802745
37 0.478592
38 0.479844
39 0.472017
40 0.459728
41 0.44105
42 0.5001
43 0.44105
44 0.485901
45 0.440625
46 0.502494
47 0.429709
48 0.491655
49 0.43477
50 0.740168
51 0.446795
52 0.450027
53 0.45122
54 0.562428
55 0.531837
56 0.495126
57 0.633028
58 0.484794
59 0.469121
60 0.885748
61 0.727547
62 0.832226
63 0.456153
64 0.506779
65 0.448916
66 0.442408
67 0.438749
68 0.482338
69 0.439346
70 0.476734
71 0.433676
72 0.508551
73 0.437321
74 0.533807
75 0.447493
76 0.457603
77 0.446486
78 0.45412
79 0.445926
80 0.457029
81 0.446626
82 0.435374
83 0.438235
84 0.447912
85 0.450555
86 0.516865
87 0.479687
88 0.492037
89 0.455549
90 0.455686
91 0.468295
92 0.445141
93 0.428806
94 0.433504
95 0.462412
96 0.442069
97 0.443227
98 0.448414
99 0.437836
100 0.456235
101 0.441163
102 0.430291
103 0.449138
104 0.443537
&
@target G2.S1
@type xy
1 0.53584
2 0.857861
3 0.492392
4 0.522566
5 0.481508
6 0.443086
7 0.467547
8 0.60733
9 0.516164
10 0.681707
11 0.467547
12 0.456782
13 0.45533
14 0.452686
15 0.438719
16 0.455769
17 0.465537
18 0.450389
19 0.437636
20 0.449555
21 0.437321
22 0.443339
23 0.445336
24 0.464919
25 0.440964
26 0.45511
27 0.510539
28 0.820945
29 0.544541
30 0.618224
31 0.784124
32 0.936136
33 0.863264
34 1.03936
35 0.855423
36 0.816226
37 0.493204
38 0.484097
39 0.472811
40 0.445112
41 0.436721
42 0.519038
43 0.488339
44 0.542701
45 0.448163
46 0.466101
47 0.454395
48 0.454587
49 0.449528
50 0.739493
51 0.450555
52 0.450915
53 0.451691
54 0.566833
55 0.471301
56 0.451054
57 0.658255
58 0.52407
59 0.475841
60 0.909106
61 0.884223
62 0.890927
63 0.472123
64 0.595587
65 0.465134
66 0.461547
67 0.446374
68 0.493583
69 0.468001
70 0.5007
71 0.445701
72 0.53956
73 0.445729
74 0.590783
75 0.460597
76 0.505989
77 0.462303
78 0.45467
79 0.436291
80 0.456782
81 0.435029
82 0.437835
83 0.441757
84 0.458339
85 0.45194
86 0.51626
87 0.469734
88 0.471831
89 0.467707
90 0.456207
91 0.46586
92 0.457657
93 0.450139
94 0.456454
95 0.475263
96 0.45951
97 0.45445
98 0.453707
99 0.453377
100 0.458721
101 0.443481
102 0.430668
103 0.447158
104 0.446934
&
@target G2.S2
@type xy
1 1.09878
2 1.47801
3 0.855702
4 1.06867
5 1.20997
6 1.27437
7 1.03167
8 1.47689
9 1.33122
10 1.46623
11 0.930497
12 0.807217
13 0.742916
14 0.576324
15 0.457493
16 0.449027
17 0.510221
18 0.450722
19 0.555023
20 0.443283
21 0.443904
22 0.487365
23 0.450694
24 0.4495
25 0.441418
26 0.698194
27 1.13416
28 1.20189
29 0.685747
30 1.25069
31 1.24149
32 1.50058
33 1.24729
34 1.74532
35 1.50291
36 1.64555
37 1.4056
38 0.95888
39 0.975667
40 0.668692
41 0.442154
42 0.443396
43 0.434569
44 0.46457
45 0.440851
46 0.49107
47 0.447493
48 0.504505
49 0.440908
50 0.675167
51 0.442069
52 0.65307
53 0.479401
54 0.892202
55 0.565088
56 1.03201
57 1.14989
58 1.42314
59 1.16284
60 1.56704
61 1.58051
62 1.61495
63 1.15817
64 1.11747
65 0.847644
66 0.510416
67 0.442577
68 0.448498
69 0.442662
70 0.460163
71 0.442888
72 0.518652
73 0.422019
74 0.480651
75 0.443988
76 0.564358
77 0.439858
78 0.62532
79 0.482338
80 0.766208
81 0.410061
82 0.447354
83 0.876727
84 1.04481
85 0.980688
86 1.4558
87 1.46412
88 1.39311
89 0.963976
90 0.782576
91 0.755464
92 0.459375
93 0.438236
94 0.444241
95 0.515291
96 0.439687
97 0.453899
98 0.449139
99 0.45122
100 0.449722
101 0.440767
102 0.454147
103 0.443001
104 0.608954
&
