# Supplementary material for: Data showing the lipid conformations and membrane binding behaviors of beta-amyloid fibrils in phase-separated cholesterol-enriched lipid domains with and without glycolipid and oxidized cholesterol from coarse-grained molecular dynamics simulations
Source: Data Brief. 2020 Apr 19;30:105496. doi: 10.1016/j.dib.2020.105496 (PMC7186522; doi:10.1016/j.dib.2020.105496)
Supplement: Supplementary file 1 [file mmc1.zip › Supplementary-Data/S17-21/Figure-S18/Figure-S18B-C1-ABC-3.agr]

# Grace project file
#
@version 50125
@page size 792, 612
@page scroll 5%
@page inout 5%
@link page off
@map font 0 to "Times-Roman", "Times-Roman"
@map font 1 to "Times-Italic", "Times-Italic"
@map font 2 to "Times-Bold", "Times-Bold"
@map font 3 to "Times-BoldItalic", "Times-BoldItalic"
@map font 4 to "Helvetica", "Helvetica"
@map font 5 to "Helvetica-Oblique", "Helvetica-Oblique"
@map font 6 to "Helvetica-Bold", "Helvetica-Bold"
@map font 7 to "Helvetica-BoldOblique", "Helvetica-BoldOblique"
@map font 8 to "Courier", "Courier"
@map font 9 to "Courier-Oblique", "Courier-Oblique"
@map font 10 to "Courier-Bold", "Courier-Bold"
@map font 11 to "Courier-BoldOblique", "Courier-BoldOblique"
@map font 12 to "Symbol", "Symbol"
@map font 13 to "ZapfDingbats", "ZapfDingbats"
@map color 0 to (255, 255, 255), "white"
@map color 1 to (0, 0, 0), "black"
@map color 2 to (255, 0, 0), "red"
@map color 3 to (0, 255, 0), "green"
@map color 4 to (0, 0, 255), "blue"
@map color 5 to (255, 255, 0), "yellow"
@map color 6 to (188, 143, 143), "brown"
@map color 7 to (220, 220, 220), "grey"
@map color 8 to (148, 0, 211), "violet"
@map color 9 to (0, 255, 255), "cyan"
@map color 10 to (255, 0, 255), "magenta"
@map color 11 to (255, 165, 0), "orange"
@map color 12 to (114, 33, 188), "indigo"
@map color 13 to (103, 7, 72), "maroon"
@map color 14 to (64, 224, 208), "turquoise"
@map color 15 to (0, 139, 0), "green4"
@reference date 0
@date wrap off
@date wrap year 1950
@default linewidth 1.0
@default linestyle 1
@default color 1
@default pattern 1
@default font 0
@default char size 1.000000
@default symbol size 1.000000
@default sformat "%.8g"
@background color 0
@page background fill on
@timestamp off
@timestamp 0.03, 0.03
@timestamp color 1
@timestamp rot 0
@timestamp font 0
@timestamp char size 1.000000
@timestamp def "Tue Dec 12 14:20:42 2017"
@r0 off
@link r0 to g0
@r0 type above
@r0 linestyle 1
@r0 linewidth 1.0
@r0 color 1
@r0 line 0, 0, 0, 0
@r1 off
@link r1 to g0
@r1 type above
@r1 linestyle 1
@r1 linewidth 1.0
@r1 color 1
@r1 line 0, 0, 0, 0
@r2 off
@link r2 to g0
@r2 type above
@r2 linestyle 1
@r2 linewidth 1.0
@r2 color 1
@r2 line 0, 0, 0, 0
@r3 off
@link r3 to g0
@r3 type above
@r3 linestyle 1
@r3 linewidth 1.0
@r3 color 1
@r3 line 0, 0, 0, 0
@r4 off
@link r4 to g0
@r4 type above
@r4 linestyle 1
@r4 linewidth 1.0
@r4 color 1
@r4 line 0, 0, 0, 0
@g0 on
@g0 hidden false
@g0 type XY
@g0 stacked false
@g0 bar hgap 0.000000
@g0 fixedpoint off
@g0 fixedpoint type 0
@g0 fixedpoint xy 0.000000, 0.000000
@g0 fixedpoint format general general
@g0 fixedpoint prec 6, 6
@with g0
@    world 0, 0, 20, 6
@    stack world 0, 0, 0, 0
@    znorm 1
@    view 0.100000, 0.720000, 0.800000, 0.950000
@    title ""
@    title font 0
@    title size 1.500000
@    title color 1
@    subtitle ""
@    subtitle font 0
@    subtitle size 1.000000
@    subtitle color 1
@    xaxes scale Normal
@    yaxes scale Normal
@    xaxes invert off
@    yaxes invert off
@    xaxis  on
@    xaxis  type zero false
@    xaxis  offset 0.000000 , 0.000000
@    xaxis  bar on
@    xaxis  bar color 1
@    xaxis  bar linestyle 1
@    xaxis  bar linewidth 1.0
@    xaxis  label "Time (\xm\0s)"
@    xaxis  label layout para
@    xaxis  label place auto
@    xaxis  label char size 0.900000
@    xaxis  label font 0
@    xaxis  label color 1
@    xaxis  label place normal
@    xaxis  tick on
@    xaxis  tick major 5
@    xaxis  tick minor ticks 4
@    xaxis  tick default 6
@    xaxis  tick place rounded true
@    xaxis  tick in
@    xaxis  tick major size 1.000000
@    xaxis  tick major color 1
@    xaxis  tick major linewidth 1.0
@    xaxis  tick major linestyle 1
@    xaxis  tick major grid off
@    xaxis  tick minor color 1
@    xaxis  tick minor linewidth 1.0
@    xaxis  tick minor linestyle 1
@    xaxis  tick minor grid off
@    xaxis  tick minor size 0.500000
@    xaxis  ticklabel on
@    xaxis  ticklabel format general
@    xaxis  ticklabel prec 5
@    xaxis  ticklabel formula ""
@    xaxis  ticklabel append ""
@    xaxis  ticklabel prepend ""
@    xaxis  ticklabel angle 0
@    xaxis  ticklabel skip 0
@    xaxis  ticklabel stagger 0
@    xaxis  ticklabel place normal
@    xaxis  ticklabel offset auto
@    xaxis  ticklabel offset 0.000000 , 0.010000
@    xaxis  ticklabel start type auto
@    xaxis  ticklabel start 0.000000
@    xaxis  ticklabel stop type auto
@    xaxis  ticklabel stop 0.000000
@    xaxis  ticklabel char size 0.800000
@    xaxis  ticklabel font 0
@    xaxis  ticklabel color 1
@    xaxis  tick place both
@    xaxis  tick spec type none
@    yaxis  on
@    yaxis  type zero false
@    yaxis  offset 0.000000 , 0.000000
@    yaxis  bar on
@    yaxis  bar color 1
@    yaxis  bar linestyle 1
@    yaxis  bar linewidth 1.0
@    yaxis  label "Minimum  Distance (nm)"
@    yaxis  label layout para
@    yaxis  label place auto
@    yaxis  label char size 0.900000
@    yaxis  label font 0
@    yaxis  label color 1
@    yaxis  label place normal
@    yaxis  tick on
@    yaxis  tick major 1
@    yaxis  tick minor ticks 1
@    yaxis  tick default 6
@    yaxis  tick place rounded true
@    yaxis  tick in
@    yaxis  tick major size 1.000000
@    yaxis  tick major color 1
@    yaxis  tick major linewidth 1.0
@    yaxis  tick major linestyle 1
@    yaxis  tick major grid off
@    yaxis  tick minor color 1
@    yaxis  tick minor linewidth 1.0
@    yaxis  tick minor linestyle 1
@    yaxis  tick minor grid off
@    yaxis  tick minor size 0.500000
@    yaxis  ticklabel on
@    yaxis  ticklabel format general
@    yaxis  ticklabel prec 5
@    yaxis  ticklabel formula ""
@    yaxis  ticklabel append ""
@    yaxis  ticklabel prepend ""
@    yaxis  ticklabel angle 0
@    yaxis  ticklabel skip 0
@    yaxis  ticklabel stagger 0
@    yaxis  ticklabel place normal
@    yaxis  ticklabel offset auto
@    yaxis  ticklabel offset 0.000000 , 0.010000
@    yaxis  ticklabel start type auto
@    yaxis  ticklabel start 0.000000
@    yaxis  ticklabel stop type auto
@    yaxis  ticklabel stop 0.000000
@    yaxis  ticklabel char size 0.800000
@    yaxis  ticklabel font 0
@    yaxis  ticklabel color 1
@    yaxis  tick place both
@    yaxis  tick spec type none
@    altxaxis  off
@    altyaxis  off
@    legend on
@    legend loctype view
@    legend 0.82, 0.93
@    legend box color 1
@    legend box pattern 0
@    legend box linewidth 1.0
@    legend box linestyle 0
@    legend box fill color 0
@    legend box fill pattern 0
@    legend font 0
@    legend char size 1.000000
@    legend color 1
@    legend length 2
@    legend vgap 1
@    legend hgap 1
@    legend invert false
@    frame type 0
@    frame linestyle 1
@    frame linewidth 1.0
@    frame color 1
@    frame pattern 1
@    frame background color 0
@    frame background pattern 0
@    s0 hidden false
@    s0 type xy
@    s0 symbol 0
@    s0 symbol size 1.000000
@    s0 symbol color 3
@    s0 symbol pattern 1
@    s0 symbol fill color 3
@    s0 symbol fill pattern 0
@    s0 symbol linewidth 1.0
@    s0 symbol linestyle 1
@    s0 symbol char 65
@    s0 symbol char font 0
@    s0 symbol skip 0
@    s0 line type 1
@    s0 line linestyle 1
@    s0 line linewidth 1.0
@    s0 line color 3
@    s0 line pattern 1
@    s0 baseline type 0
@    s0 baseline off
@    s0 dropline off
@    s0 fill type 0
@    s0 fill rule 0
@    s0 fill color 3
@    s0 fill pattern 1
@    s0 avalue off
@    s0 avalue type 2
@    s0 avalue char size 1.000000
@    s0 avalue font 0
@    s0 avalue color 1
@    s0 avalue rot 0
@    s0 avalue format general
@    s0 avalue prec 3
@    s0 avalue prepend ""
@    s0 avalue append ""
@    s0 avalue offset 0.000000 , 0.000000
@    s0 errorbar on
@    s0 errorbar place both
@    s0 errorbar color 3
@    s0 errorbar pattern 1
@    s0 errorbar size 1.000000
@    s0 errorbar linewidth 1.0
@    s0 errorbar linestyle 1
@    s0 errorbar riser linewidth 1.0
@    s0 errorbar riser linestyle 1
@    s0 errorbar riser clip off
@    s0 errorbar riser clip length 0.100000
@    s0 comment "/Users/KCheng/Desktop/cg_small_water_run/md-run-lonestar/namchi-04-26-2014/g-mind/1md-1.0nm-results/DPP-mind-.xvg"
@    s0 legend  "Protein-DPPC"
@    s1 hidden false
@    s1 type xy
@    s1 symbol 0
@    s1 symbol size 1.000000
@    s1 symbol color 11
@    s1 symbol pattern 1
@    s1 symbol fill color 11
@    s1 symbol fill pattern 0
@    s1 symbol linewidth 1.0
@    s1 symbol linestyle 1
@    s1 symbol char 65
@    s1 symbol char font 0
@    s1 symbol skip 0
@    s1 line type 1
@    s1 line linestyle 1
@    s1 line linewidth 1.0
@    s1 line color 11
@    s1 line pattern 1
@    s1 baseline type 0
@    s1 baseline off
@    s1 dropline off
@    s1 fill type 0
@    s1 fill rule 0
@    s1 fill color 11
@    s1 fill pattern 1
@    s1 avalue off
@    s1 avalue type 2
@    s1 avalue char size 1.000000
@    s1 avalue font 0
@    s1 avalue color 1
@    s1 avalue rot 0
@    s1 avalue format general
@    s1 avalue prec 3
@    s1 avalue prepend ""
@    s1 avalue append ""
@    s1 avalue offset 0.000000 , 0.000000
@    s1 errorbar on
@    s1 errorbar place both
@    s1 errorbar color 11
@    s1 errorbar pattern 1
@    s1 errorbar size 1.000000
@    s1 errorbar linewidth 1.0
@    s1 errorbar linestyle 1
@    s1 errorbar riser linewidth 1.0
@    s1 errorbar riser linestyle 1
@    s1 errorbar riser clip off
@    s1 errorbar riser clip length 0.100000
@    s1 comment "/Users/KCheng/Desktop/cg_small_water_run/md-run-lonestar/namchi-04-26-2014/g-mind/1md-1.0nm-results/DUP-mind-.xvg"
@    s1 legend  "Protein-DUPC"
@    s2 hidden false
@    s2 type xy
@    s2 symbol 0
@    s2 symbol size 1.000000
@    s2 symbol color 1
@    s2 symbol pattern 1
@    s2 symbol fill color 1
@    s2 symbol fill pattern 0
@    s2 symbol linewidth 1.0
@    s2 symbol linestyle 1
@    s2 symbol char 65
@    s2 symbol char font 0
@    s2 symbol skip 0
@    s2 line type 1
@    s2 line linestyle 1
@    s2 line linewidth 1.0
@    s2 line color 1
@    s2 line pattern 1
@    s2 baseline type 0
@    s2 baseline off
@    s2 dropline off
@    s2 fill type 0
@    s2 fill rule 0
@    s2 fill color 1
@    s2 fill pattern 1
@    s2 avalue off
@    s2 avalue type 2
@    s2 avalue char size 1.000000
@    s2 avalue font 0
@    s2 avalue color 1
@    s2 avalue rot 0
@    s2 avalue format general
@    s2 avalue prec 3
@    s2 avalue prepend ""
@    s2 avalue append ""
@    s2 avalue offset 0.000000 , 0.000000
@    s2 errorbar on
@    s2 errorbar place both
@    s2 errorbar color 1
@    s2 errorbar pattern 1
@    s2 errorbar size 1.000000
@    s2 errorbar linewidth 1.0
@    s2 errorbar linestyle 1
@    s2 errorbar riser linewidth 1.0
@    s2 errorbar riser linestyle 1
@    s2 errorbar riser clip off
@    s2 errorbar riser clip length 0.100000
@    s2 comment "/Users/KCheng/Desktop/cg_small_water_run/md-run-lonestar/namchi-04-26-2014/g-mind/1md-1.0nm-results/CHO-mind-.xvg"
@    s2 legend  "Protein-CHOL"
@g1 on
@g1 hidden false
@g1 type XY
@g1 stacked false
@g1 bar hgap 0.000000
@g1 fixedpoint off
@g1 fixedpoint type 0
@g1 fixedpoint xy 0.000000, 0.000000
@g1 fixedpoint format general general
@g1 fixedpoint prec 6, 6
@with g1
@    world 0, 0, 20, 15000
@    stack world 0, 0, 0, 0
@    znorm 1
@    view 0.100000, 0.410000, 0.800000, 0.640000
@    title ""
@    title font 0
@    title size 1.500000
@    title color 1
@    subtitle ""
@    subtitle font 0
@    subtitle size 1.000000
@    subtitle color 1
@    xaxes scale Normal
@    yaxes scale Normal
@    xaxes invert off
@    yaxes invert off
@    xaxis  on
@    xaxis  type zero false
@    xaxis  offset 0.000000 , 0.000000
@    xaxis  bar on
@    xaxis  bar color 1
@    xaxis  bar linestyle 1
@    xaxis  bar linewidth 1.0
@    xaxis  label "Time (\xm\0s)"
@    xaxis  label layout para
@    xaxis  label place auto
@    xaxis  label char size 0.900000
@    xaxis  label font 0
@    xaxis  label color 1
@    xaxis  label place normal
@    xaxis  tick on
@    xaxis  tick major 5
@    xaxis  tick minor ticks 4
@    xaxis  tick default 6
@    xaxis  tick place rounded true
@    xaxis  tick in
@    xaxis  tick major size 1.000000
@    xaxis  tick major color 1
@    xaxis  tick major linewidth 1.0
@    xaxis  tick major linestyle 1
@    xaxis  tick major grid off
@    xaxis  tick minor color 1
@    xaxis  tick minor linewidth 1.0
@    xaxis  tick minor linestyle 1
@    xaxis  tick minor grid off
@    xaxis  tick minor size 0.500000
@    xaxis  ticklabel on
@    xaxis  ticklabel format general
@    xaxis  ticklabel prec 5
@    xaxis  ticklabel formula ""
@    xaxis  ticklabel append ""
@    xaxis  ticklabel prepend ""
@    xaxis  ticklabel angle 0
@    xaxis  ticklabel skip 0
@    xaxis  ticklabel stagger 0
@    xaxis  ticklabel place normal
@    xaxis  ticklabel offset auto
@    xaxis  ticklabel offset 0.000000 , 0.010000
@    xaxis  ticklabel start type auto
@    xaxis  ticklabel start 0.000000
@    xaxis  ticklabel stop type auto
@    xaxis  ticklabel stop 0.000000
@    xaxis  ticklabel char size 0.800000
@    xaxis  ticklabel font 0
@    xaxis  ticklabel color 1
@    xaxis  tick place both
@    xaxis  tick spec type none
@    yaxis  on
@    yaxis  type zero false
@    yaxis  offset 0.000000 , 0.000000
@    yaxis  bar on
@    yaxis  bar color 1
@    yaxis  bar linestyle 1
@    yaxis  bar linewidth 1.0
@    yaxis  label "Number of Contacts (< 2 nm)"
@    yaxis  label layout para
@    yaxis  label place auto
@    yaxis  label char size 0.900000
@    yaxis  label font 0
@    yaxis  label color 1
@    yaxis  label place normal
@    yaxis  tick on
@    yaxis  tick major 5000
@    yaxis  tick minor ticks 1
@    yaxis  tick default 6
@    yaxis  tick place rounded true
@    yaxis  tick in
@    yaxis  tick major size 1.000000
@    yaxis  tick major color 1
@    yaxis  tick major linewidth 1.0
@    yaxis  tick major linestyle 1
@    yaxis  tick major grid off
@    yaxis  tick minor color 1
@    yaxis  tick minor linewidth 1.0
@    yaxis  tick minor linestyle 1
@    yaxis  tick minor grid off
@    yaxis  tick minor size 0.500000
@    yaxis  ticklabel on
@    yaxis  ticklabel format general
@    yaxis  ticklabel prec 5
@    yaxis  ticklabel formula ""
@    yaxis  ticklabel append ""
@    yaxis  ticklabel prepend ""
@    yaxis  ticklabel angle 0
@    yaxis  ticklabel skip 0
@    yaxis  ticklabel stagger 0
@    yaxis  ticklabel place normal
@    yaxis  ticklabel offset auto
@    yaxis  ticklabel offset 0.000000 , 0.010000
@    yaxis  ticklabel start type auto
@    yaxis  ticklabel start 0.000000
@    yaxis  ticklabel stop type auto
@    yaxis  ticklabel stop 0.000000
@    yaxis  ticklabel char size 0.800000
@    yaxis  ticklabel font 0
@    yaxis  ticklabel color 1
@    yaxis  tick place both
@    yaxis  tick spec type none
@    altxaxis  off
@    altyaxis  off
@    legend on
@    legend loctype view
@    legend 0.78, 0.8
@    legend box color 1
@    legend box pattern 1
@    legend box linewidth 1.0
@    legend box linestyle 1
@    legend box fill color 0
@    legend box fill pattern 1
@    legend font 0
@    legend char size 1.000000
@    legend color 1
@    legend length 2
@    legend vgap 1
@    legend hgap 1
@    legend invert false
@    frame type 0
@    frame linestyle 1
@    frame linewidth 1.0
@    frame color 1
@    frame pattern 1
@    frame background color 0
@    frame background pattern 0
@    s0 hidden false
@    s0 type xy
@    s0 symbol 0
@    s0 symbol size 1.000000
@    s0 symbol color 3
@    s0 symbol pattern 1
@    s0 symbol fill color 3
@    s0 symbol fill pattern 0
@    s0 symbol linewidth 1.0
@    s0 symbol linestyle 1
@    s0 symbol char 65
@    s0 symbol char font 0
@    s0 symbol skip 0
@    s0 line type 1
@    s0 line linestyle 1
@    s0 line linewidth 1.0
@    s0 line color 3
@    s0 line pattern 1
@    s0 baseline type 0
@    s0 baseline off
@    s0 dropline off
@    s0 fill type 0
@    s0 fill rule 0
@    s0 fill color 1
@    s0 fill pattern 1
@    s0 avalue off
@    s0 avalue type 2
@    s0 avalue char size 1.000000
@    s0 avalue font 0
@    s0 avalue color 1
@    s0 avalue rot 0
@    s0 avalue format general
@    s0 avalue prec 3
@    s0 avalue prepend ""
@    s0 avalue append ""
@    s0 avalue offset 0.000000 , 0.000000
@    s0 errorbar on
@    s0 errorbar place both
@    s0 errorbar color 3
@    s0 errorbar pattern 1
@    s0 errorbar size 1.000000
@    s0 errorbar linewidth 1.0
@    s0 errorbar linestyle 1
@    s0 errorbar riser linewidth 1.0
@    s0 errorbar riser linestyle 1
@    s0 errorbar riser clip off
@    s0 errorbar riser clip length 0.100000
@    s0 comment "/Users/KCheng/Desktop/cg_small_water_run/md-run-lonestar/namchi-04-26-2014/g-mind/1md-1.0nm-results/DPP-numcont-.xvg"
@    s0 legend  ""
@    s1 hidden false
@    s1 type xy
@    s1 symbol 0
@    s1 symbol size 1.000000
@    s1 symbol color 11
@    s1 symbol pattern 1
@    s1 symbol fill color 11
@    s1 symbol fill pattern 0
@    s1 symbol linewidth 1.0
@    s1 symbol linestyle 1
@    s1 symbol char 65
@    s1 symbol char font 0
@    s1 symbol skip 0
@    s1 line type 1
@    s1 line linestyle 1
@    s1 line linewidth 1.0
@    s1 line color 11
@    s1 line pattern 1
@    s1 baseline type 0
@    s1 baseline off
@    s1 dropline off
@    s1 fill type 0
@    s1 fill rule 0
@    s1 fill color 1
@    s1 fill pattern 1
@    s1 avalue off
@    s1 avalue type 2
@    s1 avalue char size 1.000000
@    s1 avalue font 0
@    s1 avalue color 1
@    s1 avalue rot 0
@    s1 avalue format general
@    s1 avalue prec 3
@    s1 avalue prepend ""
@    s1 avalue append ""
@    s1 avalue offset 0.000000 , 0.000000
@    s1 errorbar on
@    s1 errorbar place both
@    s1 errorbar color 11
@    s1 errorbar pattern 1
@    s1 errorbar size 1.000000
@    s1 errorbar linewidth 1.0
@    s1 errorbar linestyle 1
@    s1 errorbar riser linewidth 1.0
@    s1 errorbar riser linestyle 1
@    s1 errorbar riser clip off
@    s1 errorbar riser clip length 0.100000
@    s1 comment "/Users/KCheng/Desktop/cg_small_water_run/md-run-lonestar/namchi-04-26-2014/g-mind/1md-1.0nm-results/DUP-numcont-.xvg"
@    s1 legend  ""
@    s2 hidden false
@    s2 type xy
@    s2 symbol 0
@    s2 symbol size 1.000000
@    s2 symbol color 1
@    s2 symbol pattern 1
@    s2 symbol fill color 1
@    s2 symbol fill pattern 0
@    s2 symbol linewidth 1.0
@    s2 symbol linestyle 1
@    s2 symbol char 65
@    s2 symbol char font 0
@    s2 symbol skip 0
@    s2 line type 1
@    s2 line linestyle 1
@    s2 line linewidth 1.0
@    s2 line color 1
@    s2 line pattern 1
@    s2 baseline type 0
@    s2 baseline off
@    s2 dropline off
@    s2 fill type 0
@    s2 fill rule 0
@    s2 fill color 1
@    s2 fill pattern 1
@    s2 avalue off
@    s2 avalue type 2
@    s2 avalue char size 1.000000
@    s2 avalue font 0
@    s2 avalue color 1
@    s2 avalue rot 0
@    s2 avalue format general
@    s2 avalue prec 3
@    s2 avalue prepend ""
@    s2 avalue append ""
@    s2 avalue offset 0.000000 , 0.000000
@    s2 errorbar on
@    s2 errorbar place both
@    s2 errorbar color 1
@    s2 errorbar pattern 1
@    s2 errorbar size 1.000000
@    s2 errorbar linewidth 1.0
@    s2 errorbar linestyle 1
@    s2 errorbar riser linewidth 1.0
@    s2 errorbar riser linestyle 1
@    s2 errorbar riser clip off
@    s2 errorbar riser clip length 0.100000
@    s2 comment "/Users/KCheng/Desktop/cg_small_water_run/md-run-lonestar/namchi-04-26-2014/g-mind/1md-1.0nm-results/CHO-numcont-.xvg"
@    s2 legend  ""
@g2 on
@g2 hidden false
@g2 type XY
@g2 stacked false
@g2 bar hgap 0.000000
@g2 fixedpoint off
@g2 fixedpoint type 0
@g2 fixedpoint xy 0.000000, 0.000000
@g2 fixedpoint format general general
@g2 fixedpoint prec 6, 6
@with g2
@    world 0, 0, 130, 1
@    stack world 0, 0, 0, 0
@    znorm 1
@    view 0.100000, 0.100000, 0.800000, 0.330000
@    title ""
@    title font 0
@    title size 1.500000
@    title color 1
@    subtitle ""
@    subtitle font 0
@    subtitle size 1.000000
@    subtitle color 1
@    xaxes scale Normal
@    yaxes scale Normal
@    xaxes invert off
@    yaxes invert off
@    xaxis  on
@    xaxis  type zero false
@    xaxis  offset 0.000000 , 0.000000
@    xaxis  bar on
@    xaxis  bar color 1
@    xaxis  bar linestyle 1
@    xaxis  bar linewidth 1.0
@    xaxis  label "Residue (#)"
@    xaxis  label layout para
@    xaxis  label place auto
@    xaxis  label char size 0.900000
@    xaxis  label font 0
@    xaxis  label color 1
@    xaxis  label place normal
@    xaxis  tick on
@    xaxis  tick major 26
@    xaxis  tick minor ticks 1
@    xaxis  tick default 6
@    xaxis  tick place rounded true
@    xaxis  tick in
@    xaxis  tick major size 1.000000
@    xaxis  tick major color 1
@    xaxis  tick major linewidth 1.0
@    xaxis  tick major linestyle 1
@    xaxis  tick major grid off
@    xaxis  tick minor color 1
@    xaxis  tick minor linewidth 1.0
@    xaxis  tick minor linestyle 1
@    xaxis  tick minor grid off
@    xaxis  tick minor size 0.500000
@    xaxis  ticklabel on
@    xaxis  ticklabel format general
@    xaxis  ticklabel prec 5
@    xaxis  ticklabel formula ""
@    xaxis  ticklabel append ""
@    xaxis  ticklabel prepend ""
@    xaxis  ticklabel angle 0
@    xaxis  ticklabel skip 0
@    xaxis  ticklabel stagger 0
@    xaxis  ticklabel place normal
@    xaxis  ticklabel offset auto
@    xaxis  ticklabel offset 0.000000 , 0.010000
@    xaxis  ticklabel start type auto
@    xaxis  ticklabel start 0.000000
@    xaxis  ticklabel stop type auto
@    xaxis  ticklabel stop 0.000000
@    xaxis  ticklabel char size 0.800000
@    xaxis  ticklabel font 0
@    xaxis  ticklabel color 1
@    xaxis  tick place both
@    xaxis  tick spec type none
@    yaxis  on
@    yaxis  type zero false
@    yaxis  offset 0.000000 , 0.000000
@    yaxis  bar on
@    yaxis  bar color 1
@    yaxis  bar linestyle 1
@    yaxis  bar linewidth 1.0
@    yaxis  label "Minimum Distance (nm)"
@    yaxis  label layout para
@    yaxis  label place auto
@    yaxis  label char size 0.900000
@    yaxis  label font 0
@    yaxis  label color 1
@    yaxis  label place normal
@    yaxis  tick on
@    yaxis  tick major 0.2
@    yaxis  tick minor ticks 1
@    yaxis  tick default 6
@    yaxis  tick place rounded true
@    yaxis  tick in
@    yaxis  tick major size 1.000000
@    yaxis  tick major color 1
@    yaxis  tick major linewidth 1.0
@    yaxis  tick major linestyle 1
@    yaxis  tick major grid off
@    yaxis  tick minor color 1
@    yaxis  tick minor linewidth 1.0
@    yaxis  tick minor linestyle 1
@    yaxis  tick minor grid off
@    yaxis  tick minor size 0.500000
@    yaxis  ticklabel on
@    yaxis  ticklabel format general
@    yaxis  ticklabel prec 5
@    yaxis  ticklabel formula ""
@    yaxis  ticklabel append ""
@    yaxis  ticklabel prepend ""
@    yaxis  ticklabel angle 0
@    yaxis  ticklabel skip 0
@    yaxis  ticklabel stagger 0
@    yaxis  ticklabel place normal
@    yaxis  ticklabel offset auto
@    yaxis  ticklabel offset 0.000000 , 0.010000
@    yaxis  ticklabel start type auto
@    yaxis  ticklabel start 0.000000
@    yaxis  ticklabel stop type auto
@    yaxis  ticklabel stop 0.000000
@    yaxis  ticklabel char size 0.800000
@    yaxis  ticklabel font 0
@    yaxis  ticklabel color 1
@    yaxis  tick place both
@    yaxis  tick spec type none
@    altxaxis  off
@    altyaxis  off
@    legend on
@    legend loctype view
@    legend 0.78, 0.8
@    legend box color 1
@    legend box pattern 1
@    legend box linewidth 1.0
@    legend box linestyle 1
@    legend box fill color 0
@    legend box fill pattern 1
@    legend font 0
@    legend char size 1.000000
@    legend color 1
@    legend length 2
@    legend vgap 1
@    legend hgap 1
@    legend invert false
@    frame type 0
@    frame linestyle 1
@    frame linewidth 1.0
@    frame color 1
@    frame pattern 1
@    frame background color 0
@    frame background pattern 0
@    s0 hidden false
@    s0 type xy
@    s0 symbol 0
@    s0 symbol size 1.000000
@    s0 symbol color 3
@    s0 symbol pattern 1
@    s0 symbol fill color 3
@    s0 symbol fill pattern 0
@    s0 symbol linewidth 1.0
@    s0 symbol linestyle 1
@    s0 symbol char 65
@    s0 symbol char font 0
@    s0 symbol skip 0
@    s0 line type 1
@    s0 line linestyle 1
@    s0 line linewidth 1.0
@    s0 line color 3
@    s0 line pattern 1
@    s0 baseline type 0
@    s0 baseline off
@    s0 dropline off
@    s0 fill type 0
@    s0 fill rule 0
@    s0 fill color 1
@    s0 fill pattern 1
@    s0 avalue off
@    s0 avalue type 2
@    s0 avalue char size 1.000000
@    s0 avalue font 0
@    s0 avalue color 1
@    s0 avalue rot 0
@    s0 avalue format general
@    s0 avalue prec 3
@    s0 avalue prepend ""
@    s0 avalue append ""
@    s0 avalue offset 0.000000 , 0.000000
@    s0 errorbar on
@    s0 errorbar place both
@    s0 errorbar color 3
@    s0 errorbar pattern 1
@    s0 errorbar size 1.000000
@    s0 errorbar linewidth 1.0
@    s0 errorbar linestyle 1
@    s0 errorbar riser linewidth 1.0
@    s0 errorbar riser linestyle 1
@    s0 errorbar riser clip off
@    s0 errorbar riser clip length 0.100000
@    s0 comment "/Users/KCheng/Desktop/cg_small_water_run/md-run-lonestar/namchi-04-26-2014/g-mind/1md-1.0nm-results/DPP-res-.xvg"
@    s0 legend  ""
@    s1 hidden false
@    s1 type xy
@    s1 symbol 0
@    s1 symbol size 1.000000
@    s1 symbol color 11
@    s1 symbol pattern 1
@    s1 symbol fill color 11
@    s1 symbol fill pattern 0
@    s1 symbol linewidth 1.0
@    s1 symbol linestyle 1
@    s1 symbol char 65
@    s1 symbol char font 0
@    s1 symbol skip 0
@    s1 line type 1
@    s1 line linestyle 1
@    s1 line linewidth 1.0
@    s1 line color 11
@    s1 line pattern 1
@    s1 baseline type 0
@    s1 baseline off
@    s1 dropline off
@    s1 fill type 0
@    s1 fill rule 0
@    s1 fill color 1
@    s1 fill pattern 1
@    s1 avalue off
@    s1 avalue type 2
@    s1 avalue char size 1.000000
@    s1 avalue font 0
@    s1 avalue color 1
@    s1 avalue rot 0
@    s1 avalue format general
@    s1 avalue prec 3
@    s1 avalue prepend ""
@    s1 avalue append ""
@    s1 avalue offset 0.000000 , 0.000000
@    s1 errorbar on
@    s1 errorbar place both
@    s1 errorbar color 11
@    s1 errorbar pattern 1
@    s1 errorbar size 1.000000
@    s1 errorbar linewidth 1.0
@    s1 errorbar linestyle 1
@    s1 errorbar riser linewidth 1.0
@    s1 errorbar riser linestyle 1
@    s1 errorbar riser clip off
@    s1 errorbar riser clip length 0.100000
@    s1 comment "/Users/KCheng/Desktop/cg_small_water_run/md-run-lonestar/namchi-04-26-2014/g-mind/1md-1.0nm-results/DUP-res-.xvg"
@    s1 legend  ""
@    s2 hidden false
@    s2 type xy
@    s2 symbol 0
@    s2 symbol size 1.000000
@    s2 symbol color 1
@    s2 symbol pattern 1
@    s2 symbol fill color 1
@    s2 symbol fill pattern 0
@    s2 symbol linewidth 1.0
@    s2 symbol linestyle 1
@    s2 symbol char 65
@    s2 symbol char font 0
@    s2 symbol skip 0
@    s2 line type 1
@    s2 line linestyle 1
@    s2 line linewidth 1.0
@    s2 line color 1
@    s2 line pattern 1
@    s2 baseline type 0
@    s2 baseline off
@    s2 dropline off
@    s2 fill type 0
@    s2 fill rule 0
@    s2 fill color 1
@    s2 fill pattern 1
@    s2 avalue off
@    s2 avalue type 2
@    s2 avalue char size 1.000000
@    s2 avalue font 0
@    s2 avalue color 1
@    s2 avalue rot 0
@    s2 avalue format general
@    s2 avalue prec 3
@    s2 avalue prepend ""
@    s2 avalue append ""
@    s2 avalue offset 0.000000 , 0.000000
@    s2 errorbar on
@    s2 errorbar place both
@    s2 errorbar color 1
@    s2 errorbar pattern 1
@    s2 errorbar size 1.000000
@    s2 errorbar linewidth 1.0
@    s2 errorbar linestyle 1
@    s2 errorbar riser linewidth 1.0
@    s2 errorbar riser linestyle 1
@    s2 errorbar riser clip off
@    s2 errorbar riser clip length 0.100000
@    s2 comment "/Users/KCheng/Desktop/cg_small_water_run/md-run-lonestar/namchi-04-26-2014/g-mind/1md-1.0nm-results/CHO-res-.xvg"
@    s2 legend  ""
@target G0.S0
@type xy
0 2.261249
0.02 2.197117
0.04 1.206338
0.06 1.820123
0.08 0.7145977
0.1 1.460976
0.12 1.460779
0.14 1.139507
0.16 0.4702124
0.18 2.514413
0.2 0.5353733
0.22 0.6580657
0.24 1.259861
0.26 0.9403983
0.28 1.562146
0.3 1.024256
0.32 1.741558
0.34 2.586749
0.36 2.483792
0.38 0.4938878
0.4 1.969486
0.42 2.731982
0.44 2.563562
0.46 1.877505
0.48 0.80878
0.5 2.021175
0.52 1.348749
0.54 1.226805
0.56 0.8617569
0.58 2.236862
0.6 2.59205
0.62 1.34192
0.64 1.588914
0.66 0.5266401
0.68 0.4827
0.7 0.4455333
0.72 0.4587752
0.74 0.4623311
0.76 0.4675471
0.78 0.4659668
0.8 0.4574655
0.82 0.4512212
0.84 0.4618711
0.86 0.4492767
0.88 0.4596196
0.9 0.4703986
0.92 0.4574113
0.94 0.4748947
0.96 0.4706642
0.98 0.4652417
1 0.4630609
1.02 0.4659935
1.04 0.4909427
1.06 0.4639497
1.08 0.4786697
1.1 0.4557686
1.12 0.4671456
1.14 0.4607057
1.16 0.4474645
1.18 0.4454492
1.2 0.4765236
1.22 0.4669315
1.24 0.4604885
1.26 0.4786174
1.28 0.4375217
1.3 0.4502772
1.32 0.4704784
1.34 0.4635193
1.36 0.4633034
1.38 0.4582575
1.4 0.4610047
1.42 0.4748418
1.44 0.4754736
1.46 0.4410785
1.48 0.4598093
1.5 0.4650001
1.52 0.4610051
1.54 0.4524936
1.56 0.4668514
1.58 0.4656446
1.6 0.4830636
1.62 0.4621147
1.64 0.4657249
1.66 0.4695207
1.68 0.455549
1.7 0.4529343
1.72 0.4567817
1.74 0.4680278
1.76 0.460923
1.78 0.44872
1.8 0.4797132
1.82 0.4505824
1.84 0.4593754
1.86 0.4514976
1.88 0.4410216
1.9 0.4618165
1.92 0.4503888
1.94 0.4384346
1.96 0.4590216
1.98 0.4617899
2 0.4524933
2.02 0.470452
2.04 0.4505557
2.06 0.451497
2.08 0.4586391
2.1 0.4401425
2.12 0.4630608
2.14 0.4767601
2.16 0.4540097
2.18 0.4547792
2.2 0.4473535
2.22 0.4497218
2.24 0.4531556
2.26 0.4552472
2.28 0.433186
2.3 0.4639499
2.32 0.4540926
2.34 0.4639232
2.36 0.4421822
2.38 0.4589936
2.4 0.4468223
2.42 0.4656716
2.44 0.4476606
2.46 0.4667975
2.48 0.4571923
2.5 0.4616817
2.52 0.4655649
2.54 0.4491381
2.56 0.4484133
2.58 0.4469062
2.6 0.4669312
2.62 0.4617899
2.64 0.4658864
2.66 0.4641391
2.68 0.4570286
2.7 0.4490544
2.72 0.4574388
2.74 0.451774
2.76 0.4602985
2.78 0.4630605
2.8 0.4534589
2.82 0.4513313
2.84 0.4763665
2.86 0.4678947
2.88 0.4498335
2.9 0.4625469
2.92 0.4646772
2.94 0.4691748
2.96 0.457767
2.98 0.4636813
3 0.4576571
3.02 0.45434
3.04 0.4691482
3.06 0.4451118
3.08 0.4541477
3.1 0.454451
3.12 0.4543673
3.14 0.4694946
3.16 0.466422
3.18 0.4498053
3.2 0.4639772
3.22 0.4564537
3.24 0.4627091
3.26 0.4477999
3.28 0.4478008
3.3 0.4697337
3.32 0.4540101
3.34 0.4475771
3.36 0.4551105
3.38 0.444128
3.4 0.4610039
3.42 0.4472422
3.44 0.4518023
3.46 0.4477161
3.48 0.4518013
3.5 0.4463466
3.52 0.461735
3.54 0.450361
3.56 0.4480509
3.58 0.4564538
3.6 0.45456
3.62 0.4519683
3.64 0.4587211
3.66 0.4760778
3.68 0.4624122
3.7 0.4554665
3.72 0.4605429
3.74 0.4577661
3.76 0.4427757
3.78 0.4552475
3.8 0.4801041
3.82 0.4905099
3.84 0.4697605
3.86 0.4543131
3.88 0.4580937
3.9 0.4766028
3.92 0.4691743
3.94 0.4599457
3.96 0.4657518
3.98 0.4736298
4 0.4739208
4.02 0.4714077
4.04 0.4687749
4.06 0.4682682
4.08 0.4784607
4.1 0.4853348
4.12 0.4385777
4.14 0.4678135
4.16 0.4602718
4.18 0.4763668
4.2 0.4844843
4.22 0.4619796
4.24 0.4785913
4.26 0.4467941
4.28 0.4700531
4.3 0.4635996
4.32 0.4544506
4.34 0.4739982
4.36 0.4638426
4.38 0.4577664
4.4 0.4760249
4.42 0.4453657
4.44 0.4796352
4.46 0.4678147
4.48 0.4912481
4.5 0.4662885
4.52 0.4731014
4.54 0.4531285
4.56 0.4655643
4.58 0.4537349
4.6 0.4626557
4.62 0.4522168
4.64 0.4738674
4.66 0.4681084
4.68 0.4790094
4.7 0.4597832
4.72 0.4663959
4.74 0.4806764
4.76 0.4622232
4.78 0.4690949
4.8 0.4814561
4.82 0.4394886
4.84 0.4912485
4.86 0.4666371
4.88 0.4797398
4.9 0.4752629
4.92 0.4571917
4.94 0.4444381
4.96 0.4686684
4.98 0.4612481
5 0.4766029
5.02 0.4731277
5.04 0.4627096
5.06 0.4693883
5.08 0.4565912
5.1 0.4495829
5.12 0.4637079
5.14 0.4657249
5.16 0.4570829
5.18 0.4581482
5.2 0.463843
5.22 0.4775455
5.24 0.4686686
5.26 0.4666909
5.28 0.4696811
5.3 0.450611
5.32 0.5002247
5.34 0.4700531
5.36 0.4598644
5.38 0.4651881
5.4 0.4622222
5.42 0.4543402
5.44 0.454037
5.46 0.4651344
5.48 0.461466
5.5 0.4577663
5.52 0.4628716
5.54 0.468775
5.56 0.4598366
5.58 0.4802088
5.6 0.4657791
5.62 0.4673865
5.64 0.4603524
5.66 0.4700532
5.68 0.4799476
5.7 0.4573292
5.72 0.4665029
5.74 0.4625204
5.76 0.477755
5.78 0.4642195
5.8 0.4524654
5.82 0.4592929
5.84 0.4555487
5.86 0.4545604
5.88 0.4663416
5.9 0.486569
5.92 0.467413
5.94 0.471646
5.96 0.4508047
5.98 0.4448309
6 0.4734442
6.02 0.464058
6.04 0.4682143
6.06 0.4605166
6.08 0.4679743
6.1 0.4687487
6.12 0.4685351
6.14 0.4606795
6.16 0.4581214
6.18 0.4643813
6.2 0.4613568
6.22 0.466958
6.24 0.4591843
6.26 0.4448875
6.28 0.4701328
6.3 0.4402839
6.32 0.4616548
6.34 0.4689082
6.36 0.4622235
6.38 0.4757366
6.4 0.4662077
6.42 0.4520501
6.44 0.4586122
6.46 0.461004
6.48 0.4667163
6.5 0.4775461
6.52 0.4560158
6.54 0.4582577
6.56 0.5046531
6.58 0.4597281
6.6 0.4724936
6.62 0.4644891
6.64 0.4496943
6.66 0.4622232
6.68 0.4596472
6.7 0.4657789
6.72 0.4712489
6.74 0.4579023
6.76 0.4703449
6.78 0.4826229
6.8 0.4952777
6.82 0.4780695
6.84 0.4504995
6.86 0.4668517
6.88 0.4636002
6.9 0.4598103
6.92 0.4714598
6.94 0.4740781
6.96 0.4632766
6.98 0.4650266
7 0.4538989
7.02 0.4633302
7.04 0.4618169
7.06 0.4572197
7.08 0.4659939
7.1 0.4672527
7.12 0.4686413
7.14 0.4537346
7.16 0.473366
7.18 0.4684548
7.2 0.4693345
7.22 0.4632499
7.24 0.4639233
7.26 0.4595917
7.28 0.4688551
7.3 0.4432545
7.32 0.4636267
7.34 0.4656442
7.36 0.4738401
7.38 0.4850515
7.4 0.4806508
7.42 0.4775458
7.44 0.4769173
7.46 0.4553571
7.48 0.4700003
7.5 0.4516915
7.52 0.4845618
7.54 0.4611398
7.56 0.4772048
7.58 0.4872628
7.6 0.466691
7.62 0.4934071
7.64 0.4700267
7.66 0.4476888
7.68 0.4851033
7.7 0.4689883
7.72 0.4859008
7.74 0.4800782
7.76 0.4769176
7.78 0.4425779
7.8 0.4665565
7.82 0.4679216
7.84 0.4599456
7.86 0.4589933
7.88 0.467627
7.9 0.4823383
7.92 0.4750257
7.94 0.4576026
7.96 0.4556586
7.98 0.4702656
8 0.4641925
8.02 0.4615732
8.04 0.4598108
8.06 0.44975
8.08 0.4487759
8.1 0.480443
8.12 0.463627
8.14 0.4529082
8.16 0.4518023
8.18 0.4683483
8.2 0.4414754
8.22 0.4479118
8.24 0.465215
8.26 0.4574105
8.28 0.4635187
8.3 0.4511375
8.32 0.45478
8.34 0.4475207
8.36 0.4492215
8.38 0.4361768
8.4 0.4496942
8.42 0.4652685
8.44 0.4454488
8.46 0.4537895
8.48 0.4687213
8.5 0.4588301
8.52 0.4661545
8.54 0.4493881
8.56 0.4697079
8.58 0.4638431
8.6 0.4574659
8.62 0.4684552
8.64 0.4328101
8.66 0.4745785
8.68 0.4537345
8.7 0.4707699
8.72 0.4549999
8.74 0.4751051
8.76 0.4696279
8.78 0.4524656
8.8 0.4515254
8.82 0.4597008
8.84 0.4431982
8.86 0.4718579
8.88 0.4574388
8.9 0.4560155
8.92 0.4665565
8.94 0.4665036
8.96 0.4675736
8.98 0.4685349
9 0.4474935
9.02 0.4389475
9.04 0.453238
9.06 0.4621146
9.08 0.4524103
9.1 0.459864
9.12 0.4613293
9.14 0.4559328
9.16 0.4541752
9.18 0.4548076
9.2 0.4637615
9.22 0.4509162
9.24 0.4550275
9.26 0.4692014
9.28 0.4656715
9.3 0.4526597
9.32 0.4508328
9.34 0.4605432
9.36 0.4596192
9.38 0.4559058
9.4 0.4546977
9.42 0.4517464
9.44 0.4530447
9.46 0.4650002
9.48 0.4610861
9.5 0.458966
9.52 0.4426625
9.54 0.4431142
9.56 0.4640314
9.58 0.4528243
9.6 0.4600823
9.62 0.4613564
9.64 0.4511099
9.66 0.4633031
9.68 0.4516083
9.7 0.4709837
9.72 0.465322
9.74 0.456125
9.76 0.4730217
9.78 0.4557133
9.8 0.455576
9.82 0.4668244
9.84 0.4578758
9.86 0.4668241
9.88 0.4528244
9.9 0.4611401
9.92 0.4507217
9.94 0.4498055
9.96 0.4559063
9.98 0.4744996
10 0.4543676
10.02 0.4604611
10.04 0.4579305
10.06 0.4580932
10.08 0.4570282
10.1 0.4570282
10.12 0.4383488
10.14 0.4503888
10.16 0.449722
10.18 0.4571107
10.2 0.4521613
10.22 0.4610036
10.24 0.4512207
10.26 0.4544505
10.28 0.4624665
10.3 0.4624116
10.32 0.4571105
10.34 0.4706916
10.36 0.450804
10.38 0.4586392
10.4 0.4775457
10.42 0.4591848
10.44 0.4610857
10.46 0.4678142
10.48 0.4570009
10.5 0.4481912
10.52 0.460651
10.54 0.4639506
10.56 0.4725998
10.58 0.4586393
10.6 0.459674
10.62 0.4773099
10.64 0.4652685
10.66 0.4706646
10.68 0.4612213
10.7 0.4591576
10.72 0.4488601
10.74 0.4634107
10.76 0.4534588
10.78 0.4538167
10.8 0.4680276
10.82 0.4534584
10.84 0.4579572
10.86 0.4532105
10.88 0.4563167
10.9 0.4490549
10.92 0.4737616
10.94 0.4635188
10.96 0.4634117
10.98 0.4473254
11 0.4667172
11.02 0.4526031
11.04 0.4523548
11.06 0.4621694
11.08 0.4735504
11.1 0.4388057
11.12 0.4678946
11.14 0.4532111
11.16 0.458421
11.18 0.4541476
11.2 0.4757624
11.22 0.4703454
11.24 0.4546983
11.26 0.4567551
11.28 0.4388903
11.3 0.4557138
11.32 0.4494727
11.34 0.4498332
11.36 0.4434519
11.38 0.4794787
11.4 0.4461224
11.42 0.4746576
11.44 0.452162
11.46 0.4412486
11.48 0.4669848
11.5 0.4532934
11.52 0.4538171
11.54 0.4502499
11.56 0.4587751
11.58 0.4636807
11.6 0.4776506
11.62 0.4496108
11.64 0.4612485
11.66 0.4590748
11.68 0.4557138
11.7 0.4557962
11.72 0.4668514
11.74 0.4595108
11.76 0.4635995
11.78 0.455769
11.8 0.4573297
11.82 0.4543679
11.84 0.4492495
11.86 0.4565911
11.88 0.4610858
11.9 0.4659672
11.92 0.4629797
11.94 0.4634914
11.96 0.4593742
11.98 0.4701862
12 0.4695736
12.02 0.4563174
12.04 0.4809888
12.06 0.4631411
12.08 0.4565361
12.1 0.4518854
12.12 0.4612484
12.14 0.4649197
12.16 0.4503882
12.18 0.45511
12.2 0.4645969
12.22 0.4680015
12.24 0.4536796
12.26 0.4593472
12.28 0.4669316
12.3 0.4586388
12.32 0.4591569
12.34 0.4575208
12.36 0.4439031
12.38 0.4681342
12.4 0.4541203
12.42 0.4701327
12.44 0.4561521
12.46 0.4532109
12.48 0.4526313
12.5 0.4464587
12.52 0.4644625
12.54 0.4484972
12.56 0.4555211
12.58 0.4441564
12.6 0.4560154
12.62 0.4681077
12.64 0.462655
12.66 0.4457856
12.68 0.4565355
12.7 0.4572471
12.72 0.4489428
12.74 0.4548351
12.76 0.447353
12.78 0.4481346
12.8 0.4497219
12.82 0.4490548
12.84 0.4553303
12.86 0.4558508
12.88 0.4560982
12.9 0.4453649
12.92 0.4590481
12.94 0.4597825
12.96 0.4496109
12.98 0.4555494
13 0.4507215
13.02 0.4618982
13.04 0.4429727
13.06 0.4747631
13.08 0.4534589
13.1 0.4551927
13.12 0.4384347
13.14 0.4551369
13.16 0.4627095
13.18 0.4537897
13.2 0.4661812
13.22 0.4666103
13.24 0.468455
13.26 0.4546975
13.28 0.4600815
13.3 0.4680276
13.32 0.4893369
13.34 0.4672795
13.36 0.5011486
13.38 0.4891059
13.4 0.45804
13.42 0.4720439
13.44 0.4712224
13.46 0.4744997
13.48 0.4538726
13.5 0.4706647
13.52 0.4695741
13.54 0.4630605
13.56 0.4551097
13.58 0.464139
13.6 0.4608139
13.62 0.4638431
13.64 0.4693074
13.66 0.4764714
13.68 0.4367487
13.7 0.448386
13.72 0.45883
13.74 0.5032652
13.76 0.4567546
13.78 0.4745789
13.8 0.4522441
13.82 0.4631152
13.84 0.4563443
13.86 0.4602446
13.88 0.4574658
13.9 0.4495271
13.92 0.4567819
13.94 0.4574378
13.96 0.4766034
13.98 0.4484699
14 0.4592392
14.02 0.4331565
14.04 0.4621962
14.06 0.4707967
14.08 0.4441283
14.1 0.455467
14.12 0.4278726
14.14 0.4554116
14.16 0.4556865
14.18 0.4519131
14.2 0.4582848
14.22 0.4631959
14.24 0.4633031
14.26 0.4621146
14.28 0.4663424
14.3 0.4539547
14.32 0.4577662
14.34 0.4399143
14.36 0.4628443
14.38 0.4478282
14.4 0.4564262
14.42 0.4480509
14.44 0.454973
14.46 0.4605434
14.48 0.460706
14.5 0.465
14.52 0.4589665
14.54 0.4565629
14.56 0.4601349
14.58 0.4432549
14.6 0.4552746
14.62 0.4655374
14.64 0.4552199
14.66 0.4457855
14.68 0.4574387
14.7 0.4652154
14.72 0.4572471
14.74 0.4552201
14.76 0.4598645
14.78 0.4612213
14.8 0.4802342
14.82 0.4704525
14.84 0.4674668
14.86 0.4563441
14.88 0.4369786
14.9 0.4742623
14.92 0.4662078
14.94 0.4807547
14.96 0.458421
14.98 0.4555487
15 0.4368642
15.02 0.442945
15.04 0.458639
15.06 0.4780433
15.08 0.453734
15.1 0.4639504
15.12 0.471725
15.14 0.4744735
15.16 0.4652415
15.18 0.4514976
15.2 0.4606789
15.22 0.4554947
15.24 0.469548
15.26 0.4626821
15.28 0.4493885
15.3 0.4534867
15.32 0.4616005
15.34 0.4670384
15.36 0.4632765
15.38 0.4552749
15.4 0.4840975
15.42 0.4576572
15.44 0.4719373
15.46 0.4576024
15.48 0.4708239
15.5 0.4823378
15.52 0.46076
15.54 0.4745785
15.56 0.4501671
15.58 0.4374933
15.6 0.4727311
15.62 0.4534867
15.64 0.4962611
15.66 0.500025
15.68 0.5048513
15.7 0.4742891
15.72 0.461086
15.74 0.4604889
15.76 0.4644891
15.78 0.4766026
15.8 0.4586391
15.82 0.4645963
15.84 0.4740521
15.86 0.4867491
15.88 0.4697072
15.9 0.4298264
15.92 0.4477449
15.94 0.4868525
15.96 0.4586391
15.98 0.4715406
16 0.4816122
16.02 0.470665
16.04 0.4752633
16.06 0.4750527
16.08 0.4842519
16.1 0.4728904
16.12 0.4587209
16.14 0.4409935
16.16 0.4751315
16.18 0.4682149
16.2 0.4643813
16.22 0.460679
16.24 0.441815
16.26 0.4488039
16.28 0.4633307
16.3 0.4571101
16.32 0.4632764
16.34 0.4417297
16.36 0.459864
16.38 0.4402556
16.4 0.4690422
16.42 0.4605975
16.44 0.445786
16.46 0.4673329
16.48 0.457384
16.5 0.4596462
16.52 0.4594297
16.54 0.4645698
16.56 0.4503881
16.58 0.4749214
16.6 0.4557686
16.62 0.4677068
16.64 0.4574929
16.66 0.4461503
16.68 0.4658593
16.7 0.4427756
16.72 0.4624659
16.74 0.4654566
16.76 0.4650004
16.78 0.4425488
16.8 0.4767334
16.82 0.4623855
16.84 0.4766018
16.86 0.4639506
16.8782 0.4627634
16.8982 0.4497222
16.9182 0.4647846
16.9382 0.4545326
16.9582 0.4639239
16.9782 0.4658863
16.9982 0.4570286
17.0182 0.4503888
17.0382 0.4535697
17.0582 0.4417292
17.0782 0.4548354
17.0982 0.4695478
17.1182 0.4610044
17.1382 0.457411
17.1582 0.4781739
17.1782 0.4581483
17.1982 0.4850254
17.2182 0.4536795
17.2382 0.4623307
17.2582 0.4847164
17.2782 0.4628991
17.2982 0.4680283
17.3182 0.457738
17.3382 0.4608147
17.3582 0.4533487
17.3782 0.4631146
17.3982 0.4923663
17.4182 0.4672528
17.4382 0.4696808
17.4582 0.4725738
17.4782 0.482235
17.4982 0.471831
17.5182 0.4609775
17.5382 0.4537345
17.5582 0.4539824
17.5782 0.4613574
17.5982 0.4673597
17.6182 0.4639508
17.6382 0.4813785
17.6582 0.4625467
17.6782 0.4610306
17.6982 0.4607322
17.7182 0.4658596
17.7382 0.4599183
17.7582 0.4570005
17.7782 0.4602447
17.7982 0.4576292
17.8182 0.4535968
17.8382 0.4534867
17.8582 0.4551091
17.8782 0.4580935
17.8982 0.4517188
17.9182 0.4710629
17.9382 0.4433392
17.9582 0.4561797
17.9782 0.4585584
17.9982 0.4623311
18.0182 0.4488321
18.0382 0.4541752
18.0582 0.4691479
18.0782 0.4607335
18.0982 0.4607605
18.1182 0.4704256
18.1382 0.4501384
18.1582 0.4584758
18.1782 0.4670648
18.1982 0.4623313
18.2182 0.4563443
18.2382 0.4795051
18.2582 0.4635189
18.2782 0.4887227
18.2982 0.453817
18.3182 0.4748945
18.3382 0.4747895
18.3582 0.47927
18.3782 0.4667445
18.3982 0.4674131
18.4182 0.4602988
18.4382 0.4468227
18.4582 0.4674669
18.4782 0.4580938
18.4982 0.4671729
18.5182 0.4733919
18.5382 0.4800514
18.5582 0.4578481
18.5782 0.4419836
18.5982 0.4556862
18.6182 0.4518021
18.6382 0.4739188
18.6582 0.481093
18.6782 0.467146
18.6982 0.4587209
18.7182 0.4770218
18.7382 0.4502498
18.7582 0.4671724
18.7782 0.4517467
18.7982 0.45607
18.8182 0.4517196
18.8382 0.4728904
18.8582 0.4603533
18.8782 0.4517193
18.8982 0.4513042
18.9182 0.4681082
18.9382 0.4605157
18.9582 0.4548902
18.9782 0.4538999
18.9982 0.4644888
19.0182 0.4664759
19.0382 0.4687749
19.0582 0.4481629
19.0782 0.4727046
19.0982 0.4641928
19.1182 0.4539
19.1382 0.4410504
19.1582 0.4670653
19.1782 0.4396867
19.1982 0.4675734
19.2182 0.45379
19.2382 0.4776249
19.2582 0.461411
19.2782 0.4728109
19.2982 0.4607873
19.3182 0.4863642
19.3382 0.4622497
19.3582 0.4850514
19.3782 0.4656176
19.3982 0.4648383
19.4182 0.4596196
19.4382 0.4611401
19.4582 0.4551097
19.4782 0.4704789
19.4982 0.4662076
19.5182 0.4519953
19.5382 0.4562072
19.5582 0.4870321
19.5782 0.4776236
19.5982 0.4832448
19.6182 0.4605425
19.6382 0.4682952
19.6582 0.4499163
19.6782 0.4572478
19.6982 0.4793229
19.7182 0.4755522
19.7382 0.4583935
19.7582 0.4570011
19.7782 0.4616545
19.7982 0.444438
19.8182 0.4638422
19.8382 0.4483866
19.8582 0.6063204
19.8782 0.8151382
19.8982 0.4719645
19.9182 0.4586393
19.9382 0.467146
19.9582 0.4552743
19.9782 0.4602715
19.9982 0.4645698
&
@target G0.S1
@type xy
0 2.462103
0.02 2.487785
0.04 1.2906
0.06 1.919805
0.08 0.6446896
0.1 1.506461
0.12 1.953798
0.14 0.5825377
0.16 0.7253445
0.18 2.520372
0.2 0.626358
0.22 0.4803644
0.24 1.05239
0.26 0.9015264
0.28 1.746318
0.3 0.9005278
0.32 1.710855
0.34 2.336648
0.36 2.361117
0.38 0.7381561
0.4 2.00553
0.42 2.454985
0.44 2.140643
0.46 2.032745
0.48 0.9453172
0.5 1.444827
0.52 1.524549
0.54 1.530269
0.56 0.5470143
0.58 2.229574
0.6 2.54123
0.62 1.720443
0.64 1.156686
0.66 0.5330573
0.68 0.4611129
0.7 0.4590755
0.72 0.4632764
0.74 0.4540102
0.76 0.4611669
0.78 0.4510267
0.8 0.4546157
0.82 0.4383494
0.84 0.4515247
0.86 0.4653493
0.88 0.4617626
0.9 0.4530174
0.92 0.4488037
0.94 0.4465702
0.96 0.4619525
0.98 0.4662076
1 0.4628179
1.02 0.4470458
1.04 0.4515808
1.06 0.4438747
1.08 0.4604618
1.1 0.4518296
1.12 0.4631144
1.14 0.4511096
1.16 0.4581754
1.18 0.4668511
1.2 0.4616547
1.22 0.4583116
1.24 0.4422102
1.26 0.4569463
1.28 0.4717529
1.3 0.4436788
1.32 0.4439593
1.34 0.4535689
1.36 0.4577663
1.38 0.4474929
1.4 0.4492497
1.42 0.4466541
1.44 0.4532937
1.46 0.4399434
1.48 0.4545879
1.5 0.4677877
1.52 0.4630605
1.54 0.4644355
1.56 0.4630603
1.58 0.434425
1.6 0.4554667
1.62 0.4489158
1.64 0.4684282
1.66 0.4491659
1.68 0.4624664
1.7 0.4599462
1.72 0.4601629
1.74 0.4639236
1.76 0.4599456
1.78 0.4508874
1.8 0.4576845
1.82 0.4283398
1.84 0.450361
1.86 0.4618441
1.88 0.4592113
1.9 0.4591569
1.92 0.4669846
1.94 0.4399433
1.96 0.4841749
1.98 0.478696
2 0.4608955
2.02 0.461113
2.04 0.4414178
2.06 0.4652685
2.08 0.4718056
2.1 0.4400567
2.12 0.4766018
2.14 0.4419273
2.16 0.4744994
2.18 0.4716197
2.2 0.4503605
2.22 0.436978
2.24 0.4687749
2.26 0.4865699
2.28 0.4409651
2.3 0.4556589
2.32 0.4730749
2.34 0.4631418
2.36 0.460706
2.38 0.4475767
2.4 0.4573293
2.42 0.4839673
2.44 0.4524932
2.46 0.4714602
2.48 0.470372
2.5 0.4624661
2.52 0.4576848
2.54 0.4622223
2.56 0.4586118
2.58 0.4778073
2.6 0.4473819
2.62 0.4347986
2.64 0.4429734
2.66 0.4610317
2.68 0.4644884
2.7 0.4680279
2.72 0.4488039
2.74 0.4540376
2.76 0.4560151
2.78 0.4683219
2.8 0.4596466
2.82 0.4657525
2.84 0.4778596
2.86 0.4702664
2.88 0.461574
2.9 0.4610856
2.92 0.4708769
2.94 0.4796088
2.96 0.4577392
2.98 0.4573295
3 0.4616544
3.02 0.4570007
3.04 0.4626284
3.06 0.4518016
3.08 0.4632767
3.1 0.4585307
3.12 0.4549996
3.14 0.4543122
3.16 0.4623305
3.18 0.4694142
3.2 0.4634923
3.22 0.4395738
3.24 0.4623309
3.26 0.4681081
3.28 0.4669307
3.3 0.4544225
3.32 0.4829337
3.34 0.4576845
3.36 0.4532112
3.38 0.4675461
3.4 0.4678144
3.42 0.4441282
3.44 0.453927
3.46 0.5045294
3.48 0.4727315
3.5 0.4543679
3.52 0.455686
3.54 0.4755264
3.56 0.4495003
3.58 0.4514697
3.6 0.4623306
3.62 0.4665838
3.64 0.4505833
3.66 0.459402
3.68 0.4455331
3.7 0.4479676
3.72 0.4633575
3.74 0.4658866
3.76 0.455467
3.78 0.4554394
3.8 0.4583946
3.82 0.4467948
3.84 0.4703458
3.86 0.4609225
3.88 0.4683483
3.9 0.4669585
3.92 0.4718582
3.94 0.4611129
3.96 0.4576024
3.98 0.4709036
4 0.4549178
4.02 0.441645
4.04 0.4585307
4.06 0.4702125
4.08 0.4624391
4.1 0.4618442
4.12 0.4546975
4.14 0.4654568
4.16 0.4556862
4.18 0.4563436
4.2 0.4488034
4.22 0.4445505
4.24 0.4578484
4.26 0.4538167
4.28 0.4516077
4.3 0.4479395
4.32 0.4587214
4.34 0.4628713
4.36 0.4571929
4.38 0.4454769
4.4 0.4350291
4.42 0.4499168
4.44 0.4661272
4.46 0.4484976
4.48 0.4481632
4.5 0.452493
4.52 0.4486087
4.54 0.4543396
4.56 0.451802
4.58 0.4674936
4.6 0.4504168
4.62 0.4601354
4.64 0.4616553
4.66 0.4559059
4.68 0.459782
4.7 0.4657255
4.72 0.4484701
4.74 0.4512758
4.76 0.4524933
4.78 0.4599457
4.8 0.4495828
4.82 0.452411
4.84 0.457657
4.86 0.4428035
4.88 0.4553299
4.9 0.4662082
4.92 0.4646774
4.94 0.4437622
4.96 0.4520507
4.98 0.4523273
5 0.44601
5.02 0.4585033
5.04 0.4731274
5.06 0.4360331
5.08 0.4479114
5.1 0.4544503
5.12 0.4639239
5.14 0.4368348
5.16 0.4375504
5.18 0.4479116
5.2 0.4645691
5.22 0.4324639
5.24 0.4518296
5.26 0.4601085
5.28 0.4551376
5.3 0.4537626
5.32 0.4467941
5.34 0.4595925
5.36 0.4629796
5.38 0.4633842
5.4 0.4636268
5.42 0.4530446
5.44 0.4612485
5.46 0.4551375
5.48 0.463735
5.5 0.4441845
5.52 0.4596464
5.54 0.4527974
5.56 0.4631688
5.58 0.4559057
5.6 0.4652691
5.62 0.4508049
5.64 0.4554111
5.66 0.4543674
5.68 0.4551375
5.7 0.451718
5.72 0.4507224
5.74 0.4522444
5.76 0.460923
5.78 0.4639505
5.8 0.4592116
5.82 0.4605978
5.84 0.4511375
5.86 0.4574112
5.88 0.4669048
5.9 0.4668509
5.92 0.4635739
5.94 0.4645697
5.96 0.4508329
5.98 0.443001
6 0.4594015
6.02 0.4448034
6.04 0.4676801
6.06 0.4458133
6.08 0.4648919
6.1 0.4485816
6.12 0.4555765
6.14 0.4546975
6.16 0.4399149
6.18 0.4523548
6.2 0.4627369
6.22 0.4534593
6.24 0.4558507
6.26 0.4566178
6.28 0.4518844
6.3 0.4454498
6.32 0.4644887
6.34 0.4703457
6.36 0.45147
6.38 0.445898
6.4 0.441475
6.42 0.4554668
6.44 0.4650002
6.46 0.452797
6.48 0.4308424
6.5 0.4549173
6.52 0.4683479
6.54 0.4486092
6.56 0.4346836
6.58 0.4634658
6.6 0.4574388
6.62 0.4458139
6.64 0.4760511
6.66 0.455357
6.68 0.4563993
6.7 0.4496947
6.72 0.4401422
6.74 0.4547801
6.76 0.448721
6.78 0.454671
6.8 0.432464
6.82 0.459919
6.84 0.4676803
6.86 0.4587488
6.88 0.466824
6.9 0.4636002
6.92 0.4592659
6.94 0.4544778
6.96 0.4627086
6.98 0.4543126
7 0.4588301
7.02 0.4622504
7.04 0.4522165
7.06 0.4541205
7.08 0.4479121
7.1 0.455248
7.12 0.4477169
7.14 0.4606791
7.16 0.4616547
7.18 0.4564263
7.2 0.4459539
7.22 0.4649192
7.24 0.4532934
7.26 0.4545332
7.28 0.4483857
7.3 0.4507217
7.32 0.4554947
7.34 0.4640307
7.36 0.4455054
7.38 0.4471295
7.4 0.4481625
7.42 0.4506107
7.44 0.456426
7.46 0.436635
7.48 0.4582848
7.5 0.4767078
7.52 0.4579569
7.54 0.4452248
7.56 0.4519957
7.58 0.4590755
7.6 0.4459541
7.62 0.4357745
7.64 0.4482186
7.66 0.4365206
7.68 0.4485815
7.7 0.4511368
7.72 0.4508881
7.74 0.433878
7.76 0.4609233
7.78 0.4368924
7.8 0.434281
7.82 0.4574113
7.84 0.4530447
7.86 0.4477165
7.88 0.4530726
7.9 0.438121
7.92 0.4578751
7.94 0.4492217
7.96 0.4596465
7.98 0.4635195
8 0.4741574
8.02 0.4698941
8.04 0.4623041
8.06 0.4388625
8.08 0.4610038
8.1 0.4324638
8.12 0.4483861
8.14 0.4588298
8.16 0.4497501
8.18 0.4780426
8.2 0.4633839
8.22 0.4637619
8.24 0.4516917
8.26 0.4634926
8.28 0.4557684
8.3 0.463196
8.32 0.4826232
8.34 0.4804947
8.36 0.4542302
8.38 0.4638426
8.4 0.4666104
8.42 0.4631683
8.44 0.4585579
8.46 0.4713279
8.48 0.4504161
8.5 0.4523544
8.52 0.4319145
8.54 0.4456456
8.56 0.453707
8.58 0.4488315
8.6 0.4568645
8.62 0.4691216
8.64 0.4542306
8.66 0.4550281
8.68 0.4659129
8.7 0.4512206
8.72 0.4590477
8.74 0.4399146
8.76 0.4611672
8.78 0.4561518
8.8 0.4523548
8.82 0.4500555
8.84 0.4600269
8.86 0.4499997
8.88 0.4558509
8.9 0.4667445
8.92 0.4719372
8.94 0.4577664
8.96 0.4408519
8.98 0.4498889
9 0.4718847
9.02 0.4511654
9.04 0.449555
9.06 0.4441285
9.08 0.4580941
9.1 0.4592928
9.12 0.4649196
9.14 0.4571107
9.16 0.4743417
9.18 0.4446062
9.2 0.4752104
9.22 0.4469343
9.24 0.4520234
9.26 0.4514696
9.28 0.4693883
9.3 0.4646236
9.32 0.4636269
9.34 0.4607055
9.36 0.4686945
9.38 0.4586391
9.4 0.4545322
9.42 0.4832446
9.44 0.4532386
9.46 0.4564267
9.48 0.4468782
9.5 0.4596193
9.52 0.4624388
9.54 0.4500558
9.56 0.4567548
9.58 0.4411349
9.6 0.4520513
9.62 0.4653228
9.64 0.4514977
9.66 0.4563439
9.68 0.4628445
9.7 0.456892
9.72 0.4682146
9.74 0.4540099
9.76 0.4593468
9.78 0.4523273
9.8 0.474342
9.82 0.4762618
9.84 0.4637078
9.86 0.4669845
9.88 0.4539547
9.9 0.4654562
9.92 0.4739728
9.94 0.4472416
9.96 0.4610862
9.98 0.4699199
10 0.4514696
10.02 0.4539828
10.04 0.4688544
10.06 0.4611394
10.08 0.480052
10.1 0.4879547
10.12 0.4885177
10.14 0.4670383
10.16 0.4670384
10.18 0.4754469
10.2 0.4406248
10.22 0.4630604
10.24 0.4618176
10.26 0.4452808
10.28 0.4612483
10.3 0.4633031
10.32 0.4616542
10.34 0.4600548
10.36 0.4669585
10.38 0.48078
10.4 0.45511
10.42 0.4309869
10.44 0.4585027
10.46 0.449972
10.48 0.453955
10.5 0.4696278
10.52 0.4675734
10.54 0.4602983
10.56 0.4600541
10.58 0.4718575
10.6 0.4777819
10.62 0.4618442
10.64 0.4609224
10.66 0.4607329
10.68 0.4577663
10.7 0.4602722
10.72 0.4544506
10.74 0.4457293
10.76 0.4739197
10.78 0.4418988
10.8 0.4720437
10.82 0.4474646
10.84 0.4570014
10.86 0.4562893
10.88 0.4771271
10.9 0.4618178
10.92 0.4459259
10.94 0.4726784
10.96 0.4766818
10.98 0.4724937
11 0.4343098
11.02 0.4574384
11.04 0.4712223
11.06 0.4598093
11.08 0.4530448
11.1 0.462304
11.12 0.4548897
11.14 0.4772316
11.16 0.4459265
11.18 0.4364063
11.2 0.4609231
11.22 0.4566724
11.24 0.4489436
11.26 0.4620062
11.28 0.4499173
11.3 0.4648927
11.32 0.4668242
11.34 0.4696277
11.36 0.4541197
11.38 0.4738673
11.4 0.4861332
11.42 0.4680011
11.44 0.4665297
11.46 0.4593748
11.48 0.4455054
11.5 0.464166
11.52 0.4341371
11.54 0.4639233
11.56 0.4657793
11.58 0.4561245
11.6 0.455
11.62 0.4577386
11.64 0.4648927
11.66 0.4570553
11.68 0.4682415
11.7 0.4618979
11.72 0.4610856
11.74 0.4538998
11.76 0.4528247
11.78 0.4499443
11.8 0.4481634
11.82 0.4730218
11.84 0.4557961
11.86 0.4657255
11.88 0.4513034
11.9 0.4585575
11.92 0.4788009
11.94 0.4680006
11.96 0.4514971
11.98 0.4558781
12 0.4633847
12.02 0.4422102
12.04 0.4522442
12.06 0.4479117
12.08 0.4397725
12.1 0.4645966
12.12 0.4614649
12.14 0.45412
12.16 0.4418995
12.18 0.4393459
12.2 0.4630874
12.22 0.4697339
12.24 0.476366
12.26 0.4728104
12.28 0.4709823
12.3 0.4680012
12.32 0.4590207
12.34 0.457165
12.36 0.4619794
12.38 0.4596195
12.4 0.4657789
12.42 0.4580664
12.44 0.4563443
12.46 0.453679
12.48 0.4671995
12.5 0.4536515
12.52 0.4532379
12.54 0.4630334
12.56 0.4632761
12.58 0.4819231
12.6 0.483735
12.62 0.4579028
12.64 0.4657252
12.66 0.4782518
12.68 0.4593744
12.7 0.4684282
12.72 0.4542303
12.74 0.4670655
12.76 0.8577146
12.78 0.4830633
12.8 0.4633031
12.82 0.5049259
12.84 0.5003497
12.86 0.4631146
12.88 0.4451118
12.9 0.4533487
12.92 0.4635197
12.94 0.4418991
12.96 0.4693083
12.98 0.4642467
13 0.4591839
13.02 0.467841
13.04 0.463978
13.06 0.4525758
13.08 0.4585026
13.1 0.4543678
13.12 0.4451402
13.14 0.4743413
13.16 0.4616005
13.18 0.4516917
13.2 0.4492495
13.22 0.4570012
13.24 0.4763141
13.26 0.4431139
13.28 0.4548902
13.3 0.4752368
13.32 0.4563717
13.34 0.4572198
13.36 0.4593742
13.38 0.4521334
13.4 0.4551376
13.42 0.4552473
13.44 0.4548071
13.46 0.4553022
13.48 0.4560975
13.5 0.4438466
13.52 0.4533492
13.54 0.4668244
13.56 0.4601631
13.58 0.456207
13.6 0.4628446
13.62 0.4518296
13.64 0.4750258
13.66 0.4506941
13.68 0.4631951
13.7 0.4547804
13.72 0.4571922
13.74 0.4665295
13.76 0.4552199
13.78 0.4736296
13.8 0.4626283
13.82 0.479844
13.84 0.4635198
13.86 0.4489149
13.88 0.4631955
13.9 0.4530456
13.92 0.4711157
13.94 0.4771007
13.96 0.4560979
13.98 0.4491656
14 0.4590754
14.02 0.4720428
14.04 0.4932804
14.06 0.4491381
14.08 0.4849993
14.1 0.4539274
14.12 0.4637079
14.14 0.4535966
14.16 0.467493
14.18 0.4690683
14.2 0.4576569
14.22 0.4699202
14.24 0.4621146
14.26 0.4638424
14.28 0.4765244
14.3 0.4534863
14.32 0.4370928
14.34 0.4868259
14.36 0.4735504
14.38 0.4542303
14.4 0.4580936
14.42 0.4667442
14.44 0.4682682
14.46 0.4633027
14.48 0.4615731
14.5 0.46
14.52 0.4609496
14.54 0.4580391
14.56 0.4567551
14.58 0.4661275
14.6 0.4749998
14.62 0.4783825
14.64 0.4574386
14.66 0.4703717
14.68 0.4564535
14.7 0.44975
14.72 0.4398577
14.74 0.4630874
14.76 0.4401136
14.78 0.468241
14.8 0.4544498
14.82 0.4602714
14.84 0.4516082
14.86 0.4595923
14.88 0.4636271
14.9 0.4639502
14.92 0.4458704
14.94 0.4428884
14.96 0.4596462
14.98 0.4324929
15 0.471699
15.02 0.445814
15.04 0.4551103
15.06 0.465537
15.08 0.4579574
15.1 0.4500553
15.12 0.4635997
15.14 0.445702
15.16 0.4545326
15.18 0.4662073
15.2 0.4577392
15.22 0.4721757
15.24 0.470824
15.26 0.4724941
15.28 0.4592931
15.3 0.4769694
15.32 0.4532657
15.34 0.4572474
15.36 0.4471297
15.38 0.4573289
15.4 0.4592119
15.42 0.4542578
15.44 0.4629524
15.46 0.4448313
15.48 0.4510821
15.5 0.448915
15.52 0.4524654
15.54 0.4518294
15.56 0.4693079
15.58 0.4393741
15.6 0.4578484
15.62 0.4576569
15.64 0.4469343
15.66 0.4554386
15.68 0.4499162
15.7 0.4633573
15.72 0.4589393
15.74 0.470239
15.76 0.4562897
15.78 0.4649737
15.8 0.4574113
15.82 0.4503613
15.84 0.4627361
15.86 0.4553569
15.88 0.465215
15.9 0.4576029
15.92 0.4665029
15.94 0.4644622
15.96 0.4574113
15.98 0.4645969
16 0.4737093
16.02 0.4446625
16.04 0.4701591
16.06 0.4644888
16.08 0.4541199
16.1 0.4462342
16.12 0.4470462
16.14 0.446934
16.16 0.4615731
16.18 0.4538724
16.2 0.4563167
16.22 0.4700002
16.24 0.4513867
16.26 0.471302
16.28 0.4394876
16.3 0.4732069
16.32 0.4790872
16.34 0.4518026
16.36 0.4639779
16.38 0.462034
16.4 0.4492496
16.42 0.4541198
16.44 0.4458142
16.46 0.4592928
16.48 0.4539
16.5 0.4528246
16.52 0.4718575
16.54 0.4576843
16.56 0.4577392
16.58 0.4522445
16.6 0.4611667
16.62 0.4494717
16.64 0.4622233
16.66 0.4488321
16.68 0.4608959
16.7 0.4731013
16.72 0.460923
16.74 0.4564537
16.76 0.4579574
16.78 0.4631682
16.8 0.4394601
16.82 0.4724669
16.84 0.4693339
16.86 0.4504716
16.8782 0.4649194
16.8982 0.446794
16.9182 0.4599182
16.9382 0.4713809
16.9582 0.4625471
16.9782 0.4590204
16.9982 0.4597285
17.0182 0.4638429
17.0382 0.4386634
17.0582 0.4549727
17.0782 0.4635193
17.0982 0.4419844
17.1182 0.4601363
17.1382 0.4494997
17.1582 0.4562069
17.1782 0.4434529
17.1982 0.4554393
17.2182 0.4562343
17.2382 0.4616548
17.2582 0.4587212
17.2782 0.4483861
17.2982 0.462304
17.3182 0.4661278
17.3382 0.4634114
17.3582 0.4711952
17.3782 0.4542574
17.3982 0.4560978
17.4182 0.4574115
17.4382 0.4695207
17.4582 0.4505834
17.4782 0.4585029
17.4982 0.4391468
17.5182 0.456782
17.5382 0.4586387
17.5582 0.4567543
17.5782 0.459484
17.5982 0.4540928
17.6182 0.4627635
17.6382 0.4658861
17.6582 0.4553294
17.6782 0.4720702
17.6982 0.4540378
17.7182 0.4593743
17.7382 0.4513036
17.7582 0.4687743
17.7782 0.4494722
17.7982 0.4517192
17.8182 0.4744473
17.8382 0.4495284
17.8582 0.4493324
17.8782 0.4451403
17.8982 0.4410781
17.9182 0.4607604
17.9382 0.4579028
17.9582 0.4531287
17.9782 0.4588303
17.9982 0.4708243
18.0182 0.4446343
18.0382 0.4634115
18.0582 0.4576839
18.0782 0.4556858
18.0982 0.4675998
18.1182 0.4657791
18.1382 0.4534594
18.1582 0.4648664
18.1782 0.4528249
18.1982 0.4573021
18.2182 0.4646772
18.2382 0.4624391
18.2582 0.4514695
18.2782 0.4589939
18.2982 0.4516084
18.3182 0.4602718
18.3382 0.4658593
18.3582 0.4618978
18.3782 0.4613565
18.3982 0.4563173
18.4182 0.4402841
18.4382 0.4478
18.4582 0.4502498
18.4782 0.4484974
18.4982 0.4553568
18.5182 0.4665305
18.5382 0.4687752
18.5582 0.4535409
18.5782 0.4570014
18.5982 0.4520505
18.6182 0.4645969
18.6382 0.4512205
18.6582 0.4475767
18.6782 0.4491379
18.6982 0.4596193
18.7182 0.4659126
18.7382 0.4639501
18.7582 0.4520514
18.7782 0.4520508
18.7982 0.4479676
18.8182 0.4573296
18.8382 0.4532939
18.8582 0.4457573
18.8782 0.4659666
18.8982 0.45467
18.9182 0.4659671
18.9382 0.456317
18.9582 0.4627095
18.9782 0.4611666
18.9982 0.4680272
19.0182 0.4631957
19.0382 0.4444656
19.0582 0.463168
19.0782 0.4522438
19.0982 0.4560971
19.1182 0.4500553
19.1382 0.4498331
19.1582 0.4568636
19.1782 0.4595103
19.1982 0.4549178
19.2182 0.4478835
19.2382 0.445084
19.2582 0.4468786
19.2782 0.4492772
19.2982 0.4514973
19.3182 0.4713284
19.3382 0.4696807
19.3582 0.4522173
19.3782 0.4638421
19.3982 0.4568641
19.4182 0.4508882
19.4382 0.4577389
19.4582 0.4532651
19.4782 0.4474652
19.4982 0.4628984
19.5182 0.4473251
19.5382 0.4443818
19.5582 0.451885
19.5782 0.4579572
19.5982 0.4535969
19.6182 0.448581
19.6382 0.45288
19.6582 0.4600547
19.6782 0.4508322
19.6982 0.4509987
19.7182 0.4502499
19.7382 0.4602713
19.7582 0.4495832
19.7782 0.4623309
19.7982 0.4645965
19.8182 0.441305
19.8382 0.4573014
19.8582 0.4445502
19.8782 0.4342805
19.8982 0.4544504
19.9182 0.4578484
19.9382 0.4677873
19.9582 0.4641657
19.9782 0.4597282
19.9982 0.451387
&
@target G0.S2
@type xy
0 3.575314
0.02 3.421801
0.04 2.601158
0.06 3.168331
0.08 1.88105
0.1 2.56204
0.12 3.305243
0.14 1.992667
0.16 1.454949
0.18 4.051323
0.2 1.957384
0.22 1.889954
0.24 1.811525
0.26 2.114114
0.28 3.093857
0.3 2.313066
0.32 3.339555
0.34 4.218726
0.36 4.064176
0.38 1.294778
0.4 3.361034
0.42 4.008775
0.44 3.42926
0.46 3.345706
0.48 2.095537
0.5 3.472715
0.52 2.570165
0.54 1.990138
0.56 1.482236
0.58 3.666435
0.6 3.743835
0.62 2.617447
0.64 2.718171
0.66 1.304616
0.68 0.4530457
0.7 0.5165756
0.72 0.4611129
0.74 0.9347991
0.76 0.4647042
0.78 0.5110778
0.8 0.6258791
0.82 0.4629799
0.84 0.476918
0.86 0.4634926
0.88 0.4172828
0.9 0.4669584
0.92 0.4194642
0.94 0.7720266
0.96 0.5451831
0.98 0.4511648
1 0.71451
1.02 0.4702662
1.04 0.4351155
1.06 0.8114802
1.08 0.4852063
1.1 0.7974017
1.12 0.5109066
1.14 0.9431598
1.16 0.5393981
1.18 0.6263386
1.2 0.4979453
1.22 0.7298461
1.24 0.4440156
1.26 0.4811188
1.28 0.4742629
1.3 0.5777758
1.32 0.458748
1.34 0.4210701
1.36 0.488774
1.38 0.4670651
1.4 0.5364236
1.42 0.6928563
1.44 0.4953282
1.46 0.5076908
1.48 0.4529901
1.5 0.4809367
1.52 0.4756055
1.54 0.7387487
1.56 0.4394318
1.58 0.464785
1.6 0.9115647
1.62 0.5570012
1.64 0.5199277
1.66 0.543737
1.68 0.7330073
1.7 0.8191158
1.72 0.4560151
1.74 0.4804688
1.76 0.4953784
1.78 0.4877754
1.8 0.466503
1.82 0.482027
1.84 0.4576847
1.86 0.4813786
1.88 0.4527691
1.9 0.4348274
1.92 0.5089449
1.94 0.4773359
1.96 0.4177918
1.98 0.4704517
2 0.478853
2.02 0.4411351
2.04 0.4809365
2.06 0.4422106
2.08 0.474895
2.1 0.5793962
2.12 0.4583665
2.14 0.4593473
2.16 0.535374
2.18 0.8803554
2.2 0.4797397
2.22 0.4882111
2.24 0.4830368
2.26 0.4470458
2.28 0.4816897
2.3 0.4484978
2.32 0.4467936
2.34 0.4511651
2.36 0.5045049
2.38 0.4388909
2.4 0.4751838
2.42 0.4399431
2.44 0.4915538
2.46 0.4927977
2.48 0.4710097
2.5 0.7429842
2.52 0.7250861
2.54 0.474474
2.56 0.4735506
2.58 0.8074337
2.6 0.4943934
2.62 0.4788004
2.64 0.4820271
2.66 0.4623039
2.68 0.512957
2.7 0.4748156
2.72 0.4337624
2.74 0.4359184
2.76 0.4706644
2.78 0.4494719
2.8 0.4531561
2.82 0.472255
2.84 0.5101712
2.86 0.4985978
2.88 0.4737617
2.9 0.4686684
2.92 0.4922903
2.94 0.4922653
2.96 0.5170592
2.98 0.792165
3 0.4836835
3.02 0.494217
3.04 0.5379122
3.06 0.7051947
3.08 0.4895151
3.1 0.4675745
3.12 0.4706648
3.14 0.4772315
3.16 0.4516909
3.18 0.4673869
3.2 0.5056186
3.22 0.4742627
3.24 0.453238
3.26 0.4488598
3.28 0.4444662
3.3 0.4220185
3.32 0.4473536
3.34 0.486338
3.36 0.4888249
3.38 0.4611671
3.4 0.4769688
3.42 0.5060632
3.44 0.496437
3.46 0.4867235
3.48 0.4709827
3.5 0.4502504
3.52 0.4681075
3.54 0.4667441
3.56 0.4434242
3.58 0.4617635
3.6 0.4381209
3.62 0.4762877
3.64 0.4217526
3.66 0.9236336
3.68 0.5600892
3.7 0.5532856
3.72 0.4803385
3.74 0.5086499
3.76 0.4385777
3.78 0.4430858
3.8 0.4811184
3.82 0.4956807
3.84 0.5028169
3.86 0.5016472
3.88 0.4426623
3.9 0.4584211
3.92 0.4736556
3.94 0.506211
3.96 0.4747104
3.98 0.4763663
4 0.4644893
4.02 0.8722667
4.04 0.4998499
4.06 0.4388903
4.08 0.4568916
4.1 0.4696276
4.12 0.479948
4.14 0.5805609
4.16 0.81188
4.18 0.6718631
4.2 0.8694534
4.22 0.5069768
4.24 0.5032392
4.26 0.526427
4.28 0.4995499
4.3 1.014815
4.32 0.5554501
4.34 0.4922139
4.36 0.9523789
4.38 0.8471425
4.4 0.8287493
4.42 0.4917822
4.44 0.4624126
4.46 0.4891832
4.48 0.5485886
4.5 0.5050988
4.52 0.4519399
4.54 0.490739
4.56 0.4420691
4.58 0.7747417
4.6 0.6406247
4.62 0.4482742
4.64 0.7371737
4.66 0.8752283
4.68 0.4505553
4.7 0.4571928
4.72 0.5110282
4.74 0.488006
4.76 0.4834774
4.78 0.4886203
4.8 0.8563439
4.82 0.4508325
4.84 0.4693081
4.86 0.4867231
4.88 0.4561247
4.9 0.5607364
4.92 0.4897199
4.94 0.4767078
4.96 0.4811441
4.98 0.5234025
5 0.7250176
5.02 0.4797397
5.04 0.4248231
5.06 0.4862868
5.08 0.5633383
5.1 0.4921891
5.12 0.4830635
5.14 0.8751001
5.16 0.4201489
5.18 0.450694
5.2 0.4330417
5.22 0.5028172
5.24 0.4831661
5.26 0.4666907
5.28 0.7205553
5.3 0.4563167
5.32 0.474658
5.34 0.4852576
5.36 0.4697341
5.38 0.5137604
5.4 0.6486529
5.42 0.4458138
5.44 0.4999254
5.46 0.5119076
5.48 0.5052475
5.5 0.4875966
5.52 0.450694
5.54 0.45423
5.56 0.4735506
5.58 0.4233791
5.6 0.430871
5.62 0.4995498
5.64 0.4716725
5.66 0.4642461
5.68 0.4884159
5.7 0.4767074
5.72 0.5104411
5.74 0.4723081
5.76 0.4630598
5.78 0.4567552
5.8 0.4888248
5.82 0.4528249
5.84 0.4926209
5.86 0.4809624
5.88 0.4836837
5.9 0.4631142
5.92 0.4815344
5.94 0.4823119
5.96 0.4540372
5.98 0.9586056
6 0.7846334
6.02 0.7447481
6.04 0.8603628
6.06 0.8602475
6.08 0.6824586
6.1 0.4497503
6.12 0.4840973
6.14 0.4524659
6.16 0.4757363
6.18 0.4680277
6.2 0.4664229
6.22 0.4897195
6.24 0.4270246
6.26 0.4909435
6.28 0.4583124
6.3 0.5012978
6.32 1.147758
6.34 0.8231796
6.36 0.8269371
6.38 0.5288909
6.4 0.4616545
6.42 0.4871862
6.44 0.5257612
6.46 0.4843038
6.48 0.5136877
6.5 0.4918076
6.52 0.5035869
6.54 0.4875706
6.56 0.4813262
6.58 0.4733126
6.6 0.4520515
6.62 0.4555764
6.64 0.4577394
6.66 0.4528245
6.68 0.4325798
6.7 0.4788793
6.72 0.4680012
6.74 0.4577387
6.76 0.4631953
6.78 0.5312727
6.8 0.4743941
6.82 0.4491377
6.84 0.477546
6.86 0.6248398
6.88 0.4764717
6.9 0.4451122
6.92 0.4735508
6.94 0.4966388
6.96 0.4845619
6.98 0.4656981
7 0.4950511
7.02 0.4699731
7.04 0.4761041
7.06 0.4540377
7.08 0.4686415
7.1 0.8354344
7.12 0.7281657
7.14 0.4774154
7.16 0.4891065
7.18 0.7966336
7.2 0.4858751
7.22 0.4844064
7.24 0.4751312
7.26 0.4706907
7.28 0.4516915
7.3 0.8954747
7.32 0.7634304
7.34 0.4680545
7.36 0.763315
7.38 0.4892079
7.4 0.949684
7.42 0.4992492
7.44 0.9139618
7.46 0.4970411
7.48 0.4601359
7.5 0.4669582
7.52 0.4879296
7.54 0.8897615
7.56 0.4616544
7.58 0.4584211
7.6 0.8270581
7.62 0.9173055
7.64 0.4972425
7.66 0.7723662
7.68 0.9092167
7.7 0.91262
7.72 0.9416605
7.74 0.4728112
7.76 1.208532
7.78 0.4637078
7.8 0.5795906
7.82 0.4657786
7.84 0.4150301
7.86 0.4383495
7.88 0.4777286
7.9 0.4814045
7.92 0.4973425
7.94 0.485824
7.96 0.5106121
7.98 0.5741301
8 0.4348853
8.02 0.5015476
8.04 0.4886971
8.06 0.4634923
8.08 0.4614377
8.1 0.8746424
8.12 0.5396984
8.14 0.4612213
8.16 0.4697076
8.18 0.4661812
8.2 0.4794792
8.22 0.4681347
8.24 0.4659667
8.26 0.4964881
8.28 0.4751056
8.3 0.4934313
8.32 0.4636804
8.34 0.4546154
8.36 0.4663959
8.38 0.4877754
8.4 0.4541199
8.42 0.4860295
8.44 0.4790878
8.46 0.4680012
8.48 0.489515
8.5 0.4407091
8.52 0.4716997
8.54 0.5331744
8.56 0.4739726
8.58 0.4534588
8.6 0.4596193
8.62 0.4593743
8.64 0.4802347
8.66 0.4524935
8.68 0.4992492
8.7 0.4852318
8.72 0.5729306
8.74 0.5713574
8.76 0.8504552
8.78 0.726309
8.8 0.4528244
8.82 0.8854942
8.84 0.535794
8.86 0.4840199
8.88 0.5163575
8.9 0.4619794
8.92 0.5175657
8.94 0.4456737
8.96 0.4772314
8.98 0.5271147
9 0.4513867
9.02 0.4400286
9.04 0.4548077
9.06 0.833621
9.08 0.4759727
9.1 1.062649
9.12 0.4792965
9.14 0.4631958
9.16 0.5062858
9.18 1.185718
9.2 0.4565902
9.22 0.5335265
9.24 0.503662
9.26 0.4661543
9.28 0.4954036
9.3 0.4493052
9.32 0.4602987
9.34 0.4958073
9.36 0.4476888
9.38 0.483658
9.4 0.4544504
9.42 0.4345691
9.44 0.4349999
9.46 0.4908405
9.48 0.4868776
9.5 0.5716645
9.52 0.4785912
9.54 0.4701337
9.56 0.4734975
9.58 0.4768117
9.6 0.8021377
9.62 0.4725725
9.64 0.4870573
9.66 0.4708504
9.68 0.5383773
9.7 0.8876231
9.72 0.4875964
9.74 0.8427039
9.76 0.4752899
9.78 0.4711953
9.8 0.5041074
9.82 0.4715134
9.84 0.5210806
9.86 0.5196633
9.88 0.4709564
9.9 0.452604
9.92 0.4580665
9.94 0.4775721
9.96 0.4740784
9.98 0.4616543
10 0.4649189
10.02 0.4607328
10.04 0.4370636
10.06 0.4522439
10.08 0.4779387
10.1 0.4738669
10.12 0.4527138
10.14 0.4210695
10.16 0.5142226
10.18 0.4771526
10.2 0.4865697
10.22 0.4807025
10.24 0.490204
10.26 0.4781732
10.28 0.5212726
10.3 0.5442656
10.32 0.4870828
10.34 0.4725199
10.36 0.4497503
10.38 0.4746847
10.4 0.4699469
10.42 0.4411349
10.44 0.4814816
10.46 0.7816328
10.48 0.4577391
10.5 0.5014229
10.52 0.4394591
10.54 0.4251463
10.56 0.4541201
10.58 0.4895152
10.6 0.4644891
10.62 0.4214565
10.64 0.4836582
10.66 0.4280777
10.68 0.4769173
10.7 0.4912478
10.72 0.5277551
10.74 0.4716196
10.76 0.5169381
10.78 0.4621688
10.8 0.490357
10.82 0.4818712
10.84 0.4590755
10.86 0.4600275
10.88 0.483477
10.9 0.4252353
10.92 0.4884159
10.94 0.4443814
10.96 0.432724
10.98 0.4462626
11 0.4875705
11.02 0.4972425
11.04 0.4930005
11.06 0.5089452
11.08 0.4101827
11.1 0.4992743
11.12 0.4744994
11.14 0.442437
11.16 0.4875703
11.18 0.4504995
11.2 0.4447754
11.22 0.4780427
11.24 0.4281056
11.26 0.7554135
11.28 0.52314
11.3 0.4657253
11.32 0.4693081
11.34 0.4804424
11.36 0.4394882
11.38 0.4823122
11.4 0.4626549
11.42 0.4507213
11.44 0.4359186
11.46 0.4552471
11.48 0.450139
11.5 0.4750257
11.52 0.4661006
11.54 0.4325796
11.56 0.4986738
11.58 0.439033
11.6 0.4496943
11.62 0.4969404
11.64 0.54178
11.66 0.4821564
11.68 0.46057
11.7 0.4809103
11.72 0.4739462
11.74 0.4648652
11.76 0.4784091
11.78 0.4792441
11.8 0.484097
11.82 0.4610856
11.84 0.4766816
11.86 0.4644617
11.88 0.4724937
11.9 0.4891827
11.92 0.4560156
11.94 0.7296228
11.96 0.4321165
11.98 0.4427192
12 0.7878128
12.02 0.5802799
12.04 0.594327
12.06 0.4584213
12.08 0.7328363
12.1 0.8269525
12.12 0.4789836
12.14 0.4589113
12.16 0.5004247
12.18 0.462763
12.2 0.4537343
12.22 0.4642197
12.24 0.8287038
12.26 0.6911227
12.28 0.7856367
12.3 0.5195189
12.32 0.4568097
12.34 0.4669315
12.36 0.5350241
12.38 0.4097869
12.4 0.8336367
12.42 0.4609231
12.44 0.4625468
12.46 0.4633033
12.48 0.4560975
12.5 0.4686684
12.52 0.4901273
12.54 0.4637078
12.56 0.4570286
12.58 0.4332435
12.6 0.4651344
12.62 0.4438753
12.64 0.4628182
12.66 0.4492493
12.68 0.4894383
12.7 0.4688816
12.72 0.4260873
12.74 0.482312
12.76 0.4567551
12.78 0.4454772
12.8 0.496261
12.82 0.4859526
12.84 0.4742887
12.86 0.4826484
12.88 0.4797136
12.9 0.4945957
12.92 0.4254701
12.94 0.4881342
12.96 0.540324
12.98 0.4511371
13 0.4356029
13.02 0.4563438
13.04 0.4641394
13.06 0.4797405
13.08 0.4161732
13.1 0.4268489
13.12 0.5148785
13.14 0.4670118
13.16 0.4482185
13.18 0.8796301
13.2 0.5061861
13.22 0.4855148
13.24 0.4502504
13.26 0.4429732
13.28 0.4807549
13.3 0.4637084
13.32 0.9386292
13.34 0.9600654
13.36 0.5165755
13.38 0.4466541
13.4 0.8713347
13.42 0.4674399
13.44 0.5024937
13.46 0.5823021
13.48 0.9414081
13.5 0.439773
13.52 0.7542711
13.54 0.498297
13.56 0.9571569
13.58 0.686222
13.6 0.4759726
13.62 0.4792179
13.64 0.5576292
13.66 0.4927978
13.68 0.472361
13.7 0.4609227
13.72 0.4506944
13.74 0.5747615
13.76 0.5006498
13.78 0.4594024
13.8 0.7531766
13.82 0.5174218
13.84 0.4693343
13.86 0.48026
13.88 0.4736558
13.9 0.5206965
13.92 0.5163332
13.94 0.4604617
13.96 0.4544501
13.98 0.5928109
14 0.8553508
14.02 0.4769962
14.04 0.6178593
14.06 0.4593474
14.08 0.4393745
14.1 0.4602718
14.12 0.4810664
14.14 0.4804431
14.16 0.4742362
14.18 0.4530452
14.2 0.5419639
14.22 0.4942923
14.24 0.4420684
14.26 0.495858
14.28 0.4885183
14.3 0.4853349
14.32 0.4695206
14.34 0.4567821
14.36 0.4623307
14.38 0.4931783
14.4 0.4616814
14.42 0.4167729
14.44 0.4261748
14.46 0.5639592
14.48 0.5213446
14.5 0.470771
14.52 0.5778837
14.54 0.8756708
14.56 0.523641
14.58 0.5400467
14.6 0.4859012
14.62 0.4290108
14.64 0.4563438
14.66 0.4667443
14.68 0.4949243
14.7 0.4836833
14.72 0.4788267
14.74 0.4390333
14.76 0.6187487
14.78 0.484846
14.8 0.4715136
14.82 0.4870825
14.84 0.9182866
14.86 0.4637076
14.88 0.4501394
14.9 0.51597
14.92 0.4552193
14.94 0.5627388
14.96 0.5571805
14.98 0.4779374
15 0.4316824
15.02 0.5030162
15.04 0.5063103
15.06 0.4845105
15.08 0.4700526
15.1 0.4712489
15.12 0.7355435
15.14 0.4929756
15.16 0.8760142
15.18 0.7694312
15.2 0.4433396
15.22 0.4424082
15.24 0.4681343
15.26 0.4914009
15.28 0.4737614
15.3 0.4569737
15.32 0.4635191
15.34 0.4286609
15.36 0.4685081
15.38 0.4978453
15.4 0.8889597
15.42 0.5123965
15.44 0.4806248
15.46 0.4382357
15.48 0.6303374
15.5 0.4520508
15.52 0.5386559
15.54 0.4619798
15.56 0.5561925
15.58 0.4649197
15.6 0.4836058
15.62 0.507198
15.64 0.7989061
15.66 0.4176722
15.68 1.039002
15.7 0.6199602
15.72 0.4838652
15.74 0.4941156
15.76 0.8852966
15.78 0.4740784
15.8 0.4982967
15.82 0.4772837
15.84 0.842927
15.86 0.8763128
15.88 0.844704
15.9 0.8972175
15.92 0.4868779
15.94 0.4772317
15.96 0.9936165
15.98 0.7438747
16 0.8000784
16.02 0.4269075
16.04 0.909189
16.06 0.6065267
16.08 0.4743682
16.1 0.5115175
16.12 0.6478039
16.14 0.8373471
16.16 0.4976946
16.18 0.4488038
16.2 0.4786696
16.22 0.4652156
16.24 0.4941151
16.26 0.485952
16.28 0.4767866
16.3 0.4817162
16.32 0.450472
16.34 0.4357468
16.36 0.4760516
16.38 0.5238318
16.4 0.4614381
16.42 0.5521768
16.44 0.4300286
16.46 0.502668
16.48 0.4945956
16.5 0.8303314
16.52 0.4758418
16.54 0.4490546
16.56 0.7545367
16.58 0.4344534
16.6 0.9753975
16.62 0.7916604
16.64 0.5868984
16.66 0.8845478
16.68 0.6226759
16.7 0.472969
16.72 0.4905607
16.74 0.456673
16.76 0.4364339
16.78 0.4505828
16.8 0.5198323
16.82 0.5378427
16.84 0.476051
16.86 0.4831148
16.8782 0.4721488
16.8982 0.4561797
16.9182 0.4889527
16.9382 0.4612485
16.9582 0.812604
16.9782 0.5815929
16.9982 0.4179117
17.0182 0.7979971
17.0382 0.4884925
17.0582 0.458176
17.0782 0.521752
17.0982 0.4524655
17.1182 0.5672081
17.1382 0.4809103
17.1582 0.4437064
17.1782 0.4933058
17.1982 0.4529348
17.2182 0.7955186
17.2382 0.9743847
17.2582 0.4628987
17.2782 0.4321166
17.2982 0.4824157
17.3182 0.4321172
17.3382 0.4703985
17.3582 0.4552197
17.3782 0.4847163
17.3982 0.4960597
17.4182 0.9971212
17.4382 0.8262261
17.4582 0.4536518
17.4782 0.4630604
17.4982 0.4754467
17.5182 0.7985292
17.5382 0.526213
17.5582 0.5941384
17.5782 0.6643986
17.5982 0.7183838
17.6182 0.4834504
17.6382 0.4915795
17.6582 0.4687484
17.6782 0.7926222
17.6982 0.4240579
17.7182 0.438035
17.7382 0.4284267
17.7582 0.4770738
17.7782 0.4624393
17.7982 0.5193266
17.8182 0.4796878
17.8382 0.4165625
17.8582 0.473735
17.8782 0.4900505
17.8982 0.4867492
17.9182 0.4899234
17.9382 0.4585028
17.9582 0.5678253
17.9782 0.464705
17.9982 0.4361194
18.0182 0.5805821
18.0382 0.6380242
18.0582 0.4725727
18.0782 0.4904078
18.0982 0.4577667
18.1182 0.4593745
18.1382 0.5061867
18.1582 0.4761834
18.1782 0.4329839
18.1982 0.4485816
18.2182 0.7209194
18.2382 0.4565358
18.2582 0.531719
18.2782 0.4517744
18.2982 0.5627165
18.3182 0.4798178
18.3382 0.465537
18.3582 0.4692811
18.3782 0.5125673
18.3982 0.4433114
18.4182 0.4324642
18.4382 0.8765983
18.4582 0.5273514
18.4782 0.8298343
18.4982 0.5219674
18.5182 0.4551091
18.5382 0.4727847
18.5582 0.4270246
18.5782 0.5617165
18.5982 0.5150244
18.6182 0.4743683
18.6382 0.4883646
18.6582 0.4713017
18.6782 0.7325809
18.6982 0.4802862
18.7182 0.8864113
18.7382 0.5071737
18.7582 0.8174496
18.7782 0.4780428
18.7982 0.4468781
18.8182 0.4499446
18.8382 0.4710089
18.8582 0.4985983
18.8782 0.6419699
18.8982 0.4412482
18.9182 0.4218405
18.9382 0.4747106
18.9582 0.8071403
18.9782 0.4310741
18.9982 0.4561248
19.0182 0.4624668
19.0382 0.4798437
19.0582 0.6680005
19.0782 0.4761041
19.0982 0.4717521
19.1182 0.4847934
19.1382 0.5097796
19.1582 0.4854637
19.1782 0.4589661
19.1982 0.4438747
19.2182 0.4817942
19.2382 0.4477164
19.2582 0.765816
19.2782 0.4870576
19.2982 0.5068033
19.3182 1.005958
19.3382 0.7820972
19.3582 0.6035931
19.3782 0.4153614
19.3982 0.5696495
19.4182 0.517132
19.4382 0.8996247
19.4582 0.6792826
19.4782 0.4311028
19.4982 0.5277553
19.5182 0.9522211
19.5382 0.4815082
19.5582 0.4711953
19.5782 0.9898865
19.5982 0.8329014
19.6182 0.5574038
19.6382 0.4286314
19.6582 0.4633037
19.6782 0.4890293
19.6982 0.4586122
19.7182 0.5097553
19.7382 0.7746125
19.7582 1.015345
19.7782 0.4704787
19.7982 0.4376355
19.8182 0.6908147
19.8382 0.5325649
19.8582 0.6602656
19.8782 0.6576084
19.8982 0.4347411
19.9182 0.4943936
19.9382 0.5212001
19.9582 0.9017895
19.9782 0.4436775
19.9982 0.5018466
&
@target G1.S0
@type xy
0 0
0.02 0
0.04 162
0.06 1
0.08 720
0.1 28
0.12 12
0.14 181
0.16 1955
0.18 0
0.2 165
0.22 161
0.24 83
0.26 348
0.28 12
0.3 188
0.32 12
0.34 0
0.36 0
0.38 1551
0.4 1
0.42 0
0.44 0
0.46 2
0.48 668
0.5 0
0.52 48
0.54 196
0.56 1045
0.58 0
0.6 0
0.62 21
0.64 34
0.66 1016
0.68 1377
0.7 4541
0.72 5916
0.74 5377
0.76 4700
0.78 7848
0.8 7564
0.82 7097
0.84 6582
0.86 6806
0.88 6986
0.9 5607
0.92 5019
0.94 4346
0.96 5154
0.98 6282
1 4665
1.02 4408
1.04 2907
1.06 4057
1.08 4823
1.1 3981
1.12 6015
1.14 4979
1.16 5221
1.18 4390
1.2 3679
1.22 2929
1.24 4144
1.26 4966
1.28 5239
1.3 6443
1.32 6647
1.34 5035
1.36 6141
1.38 5611
1.4 3767
1.42 3360
1.44 3242
1.46 2960
1.48 5774
1.5 6756
1.52 7131
1.54 5671
1.56 6570
1.58 5084
1.6 4813
1.62 7012
1.64 7129
1.66 6169
1.68 6171
1.7 6891
1.72 5519
1.74 6316
1.76 5076
1.78 6061
1.8 6111
1.82 6071
1.84 5929
1.86 6592
1.88 5686
1.9 8116
1.92 7773
1.94 7909
1.96 9983
1.98 9137
2 8586
2.02 7532
2.04 7012
2.06 7099
2.08 8548
2.1 8902
2.12 7647
2.14 6921
2.16 8802
2.18 7763
2.2 8218
2.22 7712
2.24 8768
2.26 10684
2.28 6935
2.3 9462
2.32 7409
2.34 7036
2.36 8894
2.38 6881
2.4 10098
2.42 8434
2.44 7631
2.46 7488
2.48 7355
2.5 8239
2.52 9233
2.54 8725
2.56 8974
2.58 8100
2.6 6690
2.62 8468
2.64 8962
2.66 8517
2.68 7774
2.7 7450
2.72 7271
2.74 8463
2.76 9056
2.78 9378
2.8 9779
2.82 10238
2.84 7718
2.86 6741
2.88 7000
2.9 7973
2.92 8902
2.94 9479
2.96 8781
2.98 8529
3 8000
3.02 8532
3.04 8375
3.06 7982
3.08 6750
3.1 5322
3.12 5371
3.14 8082
3.16 5736
3.18 6555
3.2 7724
3.22 8263
3.24 8342
3.26 10069
3.28 8694
3.3 9620
3.32 10212
3.34 10170
3.36 8165
3.38 8294
3.4 9440
3.42 8551
3.44 8703
3.46 9232
3.48 9634
3.5 9230
3.52 8438
3.54 7727
3.56 7770
3.58 6563
3.6 7404
3.62 8143
3.64 5037
3.66 4828
3.68 6307
3.7 6277
3.72 5418
3.74 6391
3.76 6270
3.78 7642
3.8 5053
3.82 3956
3.84 4205
3.86 5052
3.88 6509
3.9 4923
3.92 4439
3.94 6923
3.96 4458
3.98 4194
4 2276
4.02 2137
4.04 2002
4.06 3503
4.08 2107
4.1 3416
4.12 4064
4.14 3678
4.16 4237
4.18 1992
4.2 2929
4.22 3295
4.24 3567
4.26 4715
4.28 3673
4.3 3833
4.32 4687
4.34 4771
4.36 4159
4.38 4527
4.4 4748
4.42 4554
4.44 5423
4.46 5240
4.48 4590
4.5 4036
4.52 3656
4.54 6165
4.56 7207
4.58 6471
4.6 5835
4.62 6423
4.64 5625
4.66 5844
4.68 6326
4.7 6879
4.72 6218
4.74 5874
4.76 7352
4.78 4856
4.8 4042
4.82 4418
4.84 3897
4.86 4931
4.88 4117
4.9 6171
4.92 6051
4.94 6370
4.96 5489
4.98 5459
5 4752
5.02 6024
5.04 7040
5.06 8120
5.08 8396
5.1 7734
5.12 7200
5.14 6768
5.16 6717
5.18 6181
5.2 5311
5.22 6825
5.24 5611
5.26 5959
5.28 6309
5.3 5841
5.32 6295
5.34 6731
5.36 6199
5.38 6022
5.4 5054
5.42 7313
5.44 7178
5.46 6688
5.48 7272
5.5 6058
5.52 5455
5.54 4478
5.56 5514
5.58 4913
5.6 4146
5.62 5331
5.64 3908
5.66 4116
5.68 4227
5.7 4211
5.72 2027
5.74 4459
5.76 4492
5.78 6145
5.8 6131
5.82 5450
5.84 5835
5.86 5698
5.88 5758
5.9 5229
5.92 5774
5.94 5135
5.96 5997
5.98 5569
6 4986
6.02 3829
6.04 5558
6.06 5084
6.08 3498
6.1 4833
6.12 4405
6.14 5195
6.16 5317
6.18 3263
6.2 4257
6.22 3434
6.24 4497
6.26 4554
6.28 5553
6.3 5288
6.32 3755
6.34 5197
6.36 5530
6.38 5094
6.4 6492
6.42 5057
6.44 4845
6.46 5884
6.48 4252
6.5 4295
6.52 4425
6.54 3850
6.56 4285
6.58 6383
6.6 7402
6.62 7553
6.64 7717
6.66 8301
6.68 8079
6.7 8624
6.72 6004
6.74 4026
6.76 4428
6.78 4265
6.8 5486
6.82 4266
6.84 4402
6.86 3923
6.88 3774
6.9 4009
6.92 4064
6.94 4636
6.96 4988
6.98 5205
7 5498
7.02 6388
7.04 6047
7.06 5741
7.08 5406
7.1 3836
7.12 4421
7.14 3606
7.16 3629
7.18 2896
7.2 3395
7.22 4646
7.24 4898
7.26 6160
7.28 4062
7.3 3731
7.32 3509
7.34 3266
7.36 4664
7.38 2259
7.4 909
7.42 2438
7.44 2628
7.46 2779
7.48 5142
7.5 3652
7.52 2137
7.54 2573
7.56 3673
7.58 3588
7.6 3852
7.62 2425
7.64 3007
7.66 3329
7.68 2196
7.7 1829
7.72 2068
7.74 3192
7.76 2035
7.78 3946
7.8 4843
7.82 4825
7.84 3486
7.86 4794
7.88 5675
7.9 4944
7.92 3954
7.94 3766
7.96 3982
7.98 6455
8 5748
8.02 5207
8.04 5419
8.06 7739
8.08 7593
8.1 7851
8.12 7082
8.14 6616
8.16 6610
8.18 7480
8.2 8126
8.22 7103
8.24 8143
8.26 9273
8.28 6870
8.3 6850
8.32 7203
8.34 8270
8.36 7635
8.38 8105
8.4 9189
8.42 7358
8.44 8102
8.46 9124
8.48 6274
8.5 6863
8.52 7558
8.54 6741
8.56 5911
8.58 7247
8.6 6248
8.62 5840
8.64 7199
8.66 6996
8.68 8597
8.7 5147
8.72 5579
8.74 4063
8.76 5093
8.78 7125
8.8 6676
8.82 6962
8.84 6125
8.86 6084
8.88 5849
8.9 8312
8.92 8531
8.94 6269
8.96 5783
8.98 5550
9 6778
9.02 5873
9.04 3908
9.06 3489
9.08 7318
9.1 6632
9.12 6754
9.14 7598
9.16 7729
9.18 6432
9.2 6800
9.22 6249
9.24 6721
9.26 8089
9.28 6124
9.3 6171
9.32 8259
9.34 7607
9.36 7128
9.38 8023
9.4 5371
9.42 6419
9.44 6516
9.46 6761
9.48 4055
9.5 4486
9.52 4059
9.54 4569
9.56 5408
9.58 5120
9.6 5014
9.62 5230
9.64 5522
9.66 6170
9.68 7873
9.7 6015
9.72 6504
9.74 6430
9.76 6239
9.78 7378
9.8 7845
9.82 7918
9.84 8274
9.86 7460
9.88 9050
9.9 9092
9.92 8924
9.94 9134
9.96 8345
9.98 6373
10 6990
10.02 6637
10.04 7918
10.06 8599
10.08 8248
10.1 8821
10.12 12111
10.14 9814
10.16 10508
10.18 9228
10.2 7331
10.22 7669
10.24 7232
10.26 6687
10.28 6244
10.3 6774
10.32 7144
10.34 7362
10.36 7313
10.38 8402
10.4 7756
10.42 7822
10.44 8835
10.46 8575
10.48 7511
10.5 8257
10.52 8036
10.54 7486
10.56 6330
10.58 6992
10.6 7121
10.62 6824
10.64 6759
10.66 6492
10.68 6807
10.7 7355
10.72 6047
10.74 7678
10.76 7567
10.78 8493
10.8 8568
10.82 9977
10.84 9653
10.86 8720
10.88 8467
10.9 8117
10.92 6284
10.94 8986
10.96 6937
10.98 7677
11 8376
11.02 8412
11.04 8506
11.06 8014
11.08 6318
11.1 6573
11.12 8648
11.14 9273
11.16 8425
11.18 6663
11.2 5726
11.22 5971
11.24 5100
11.26 5876
11.28 7412
11.3 8601
11.32 9289
11.34 7814
11.36 7579
11.38 6249
11.4 7529
11.42 10069
11.44 8276
11.46 8974
11.48 7005
11.5 8257
11.52 7944
11.54 8017
11.56 8130
11.58 8455
11.6 7147
11.62 7538
11.64 6975
11.66 8046
11.68 7944
11.7 7692
11.72 6430
11.74 6532
11.76 7565
11.78 7094
11.8 9102
11.82 9420
11.84 8280
11.86 8015
11.88 6709
11.9 6935
11.92 6139
11.94 6117
11.96 6755
11.98 7299
12 5135
12.02 6400
12.04 5299
12.06 6674
12.08 6219
12.1 5013
12.12 6517
12.14 6766
12.16 7736
12.18 5178
12.2 8092
12.22 7219
12.24 6916
12.26 7305
12.28 6986
12.3 7311
12.32 6178
12.34 7667
12.36 6622
12.38 5180
12.4 5654
12.42 6536
12.44 7434
12.46 8830
12.48 9495
12.5 8946
12.52 10069
12.54 9562
12.56 10134
12.58 8259
12.6 7844
12.62 8985
12.64 9264
12.66 7377
12.68 7132
12.7 8444
12.72 8278
12.74 10025
12.76 11371
12.78 9459
12.8 10045
12.82 9788
12.84 8484
12.86 8215
12.88 5866
12.9 7866
12.92 6836
12.94 7437
12.96 6234
12.98 8035
13 8401
13.02 7367
13.04 7215
13.06 8346
13.08 7390
13.1 6617
13.12 6987
13.14 5586
13.16 6763
13.18 6412
13.2 6741
13.22 8075
13.24 7517
13.26 6604
13.28 7040
13.3 6686
13.32 4418
13.34 3886
13.36 3905
13.38 4158
13.4 3794
13.42 4359
13.44 3488
13.46 4254
13.48 4796
13.5 4738
13.52 5237
13.54 7057
13.56 7925
13.58 7536
13.6 7409
13.62 8021
13.64 7369
13.66 7264
13.68 5818
13.7 6636
13.72 5281
13.74 4801
13.76 5572
13.78 4109
13.8 6857
13.82 7937
13.84 6201
13.86 5710
13.88 8376
13.9 8593
13.92 8156
13.94 8305
13.96 9517
13.98 11093
14 8655
14.02 10051
14.04 8749
14.06 8754
14.08 9975
14.1 10441
14.12 9456
14.14 9941
14.16 9618
14.18 10001
14.2 10072
14.22 8596
14.24 8752
14.26 7248
14.28 9925
14.3 9507
14.32 10068
14.34 11324
14.36 9917
14.38 10811
14.4 11304
14.42 9424
14.44 11420
14.46 10295
14.48 9685
14.5 8594
14.52 8139
14.54 9906
14.56 7417
14.58 8957
14.6 8606
14.62 8249
14.64 7040
14.66 6546
14.68 6918
14.7 7453
14.72 4976
14.74 4857
14.76 5641
14.78 5976
14.8 4799
14.82 6036
14.84 5572
14.86 6131
14.88 6480
14.9 6491
14.92 5306
14.94 5406
14.96 5374
14.98 7551
15 6351
15.02 5813
15.04 5011
15.06 5398
15.08 5774
15.1 5706
15.12 4848
15.14 6043
15.16 6956
15.18 7585
15.2 7148
15.22 8480
15.24 6914
15.26 7698
15.28 8351
15.3 9122
15.32 8135
15.34 7151
15.36 5485
15.38 5825
15.4 3116
15.42 4967
15.44 4936
15.46 5797
15.48 4217
15.5 3148
15.52 5324
15.54 3348
15.56 3507
15.58 4189
15.6 4608
15.62 4035
15.64 3627
15.66 5573
15.68 1506
15.7 4413
15.72 4925
15.74 5661
15.76 7654
15.78 4923
15.8 5350
15.82 3655
15.84 3944
15.86 2985
15.88 2448
15.9 3225
15.92 5572
15.94 3982
15.96 2519
15.98 2160
16 1843
16.02 3930
16.04 3667
16.06 4606
16.08 5455
16.1 5817
16.12 4454
16.14 7895
16.16 6518
16.18 5957
16.2 6474
16.22 5830
16.24 6728
16.26 8213
16.28 6826
16.3 5822
16.32 6169
16.34 7101
16.36 7482
16.38 6044
16.4 6101
16.42 6872
16.44 7673
16.46 6020
16.48 5065
16.5 6189
16.52 5859
16.54 5519
16.56 6030
16.58 4583
16.6 4337
16.62 4727
16.64 5216
16.66 5224
16.68 6706
16.7 7184
16.72 6333
16.74 8832
16.76 8521
16.78 6731
16.8 8530
16.82 7500
16.84 6688
16.86 6790
16.8782 5585
16.8982 5729
16.9182 6584
16.9382 7767
16.9582 7627
16.9782 7532
16.9982 7190
17.0182 4715
17.0382 6558
17.0582 7194
17.0782 6780
17.0982 7901
17.1182 6639
17.1382 7046
17.1582 3537
17.1782 5496
17.1982 4345
17.2182 3920
17.2382 3135
17.2582 5003
17.2782 6455
17.2982 5625
17.3182 6542
17.3382 4658
17.3582 5023
17.3782 1954
17.3982 2920
17.4182 3308
17.4382 4427
17.4582 4211
17.4782 3606
17.4982 4852
17.5182 4430
17.5382 6502
17.5582 4593
17.5782 6123
17.5982 5598
17.6182 5721
17.6382 5474
17.6582 6490
17.6782 6303
17.6982 6146
17.7182 5561
17.7382 5786
17.7582 7182
17.7782 6463
17.7982 5917
17.8182 7053
17.8382 5748
17.8582 5373
17.8782 6452
17.8982 6311
17.9182 5665
17.9382 7047
17.9582 7434
17.9782 7600
17.9982 5633
18.0182 6218
18.0382 5919
18.0582 7519
18.0782 7509
18.0982 8256
18.1182 7570
18.1382 8501
18.1582 9065
18.1782 6868
18.1982 6993
18.2182 6060
18.2382 4735
18.2582 6722
18.2782 5510
18.2982 2863
18.3182 6609
18.3382 5404
18.3582 5262
18.3782 6881
18.3982 6042
18.4182 5300
18.4382 4918
18.4582 5966
18.4782 5960
18.4982 5472
18.5182 6134
18.5382 4811
18.5582 4283
18.5782 5732
18.5982 5268
18.6182 7540
18.6382 5581
18.6582 5727
18.6782 6411
18.6982 6565
18.7182 5748
18.7382 6766
18.7582 6360
18.7782 7735
18.7982 7388
18.8182 6139
18.8382 7452
18.8582 7072
18.8782 5620
18.8982 7172
18.9182 7344
18.9382 5631
18.9582 6543
18.9782 5733
18.9982 5335
19.0182 3620
19.0382 4899
19.0582 5382
19.0782 5070
19.0982 4801
19.1182 5520
19.1382 4237
19.1582 5143
19.1782 5032
19.1982 5736
19.2182 3963
19.2382 3547
19.2582 4017
19.2782 4201
19.2982 3965
19.3182 3836
19.3382 3581
19.3582 3856
19.3782 4164
19.3982 4864
19.4182 3891
19.4382 3308
19.4582 4575
19.4782 4551
19.4982 4591
19.5182 5644
19.5382 2708
19.5582 2525
19.5782 2513
19.5982 2643
19.6182 3623
19.6382 3512
19.6582 2703
19.6782 2005
19.6982 3090
19.7182 3764
19.7382 3033
19.7582 2404
19.7782 3297
19.7982 2420
19.8182 2303
19.8382 3746
19.8582 1245
19.8782 1551
19.8982 2218
19.9182 3574
19.9382 3209
19.9582 3288
19.9782 3828
19.9982 7011
&
@target G1.S1
@type xy
0 0
0.02 0
0.04 45
0.06 1
0.08 849
0.1 33
0.12 2
0.14 1335
0.16 1719
0.18 0
0.2 645
0.22 1442
0.24 297
0.26 380
0.28 10
0.3 424
0.32 4
0.34 0
0.36 0
0.38 414
0.4 0
0.42 0
0.44 0
0.46 0
0.48 76
0.5 27
0.52 12
0.54 28
0.56 840
0.58 0
0.6 0
0.62 13
0.64 120
0.66 2255
0.68 5168
0.7 6682
0.72 5124
0.74 6578
0.76 6963
0.78 6313
0.8 5226
0.82 5611
0.84 5812
0.86 4632
0.88 4985
0.9 6226
0.92 6103
0.94 7522
0.96 6046
0.98 6716
1 6822
1.02 8221
1.04 9542
1.06 7587
1.08 7995
1.1 7507
1.12 6262
1.14 7266
1.16 6111
1.18 7018
1.2 8306
1.22 8148
1.24 7092
1.26 7432
1.28 6115
1.3 7353
1.32 5896
1.34 6584
1.36 7018
1.38 7899
1.4 8514
1.42 8160
1.44 9380
1.46 8842
1.48 6803
1.5 5647
1.52 5365
1.54 5906
1.56 5957
1.58 4960
1.6 6549
1.62 4141
1.64 5497
1.66 5101
1.68 5437
1.7 4945
1.72 5562
1.74 6025
1.76 6404
1.78 5074
1.8 5857
1.82 5052
1.84 7222
1.86 6133
1.88 6631
1.9 5181
1.92 4264
1.94 3351
1.96 2807
1.98 2889
2 3731
2.02 4084
2.04 5966
2.06 4087
2.08 2771
2.1 2860
2.12 4980
2.14 4617
2.16 3819
2.18 3298
2.2 3550
2.22 3526
2.24 3523
2.26 2796
2.28 4143
2.3 2640
2.32 4391
2.34 3694
2.36 3772
2.38 4543
2.4 3396
2.42 3394
2.44 4458
2.46 4397
2.48 4296
2.5 4524
2.52 3185
2.54 2958
2.56 4435
2.58 4195
2.6 4731
2.62 4110
2.64 3117
2.66 3373
2.68 4253
2.7 4128
2.72 3352
2.74 3072
2.76 3989
2.78 2657
2.8 2857
2.82 2632
2.84 4942
2.86 3597
2.88 4480
2.9 3521
2.92 4267
2.94 3564
2.96 3890
2.98 3685
3 4170
3.02 3514
3.04 2917
3.06 5205
3.08 5236
3.1 5987
3.12 4761
3.14 4042
3.16 5386
3.18 5495
3.2 5130
3.22 4309
3.24 3277
3.26 2661
3.28 4105
3.3 2425
3.32 2816
3.34 2006
3.36 2812
3.38 3422
3.4 3098
3.42 3253
3.44 3743
3.46 3169
3.48 3630
3.5 3772
3.52 4764
3.54 4433
3.56 4544
3.58 4673
3.6 4608
3.62 4351
3.64 7653
3.66 7027
3.68 5307
3.7 4703
3.72 5055
3.74 6126
3.76 5242
3.78 5211
3.8 6402
3.82 7435
3.84 7249
3.86 8085
3.88 6160
3.9 5923
3.92 6554
3.94 5960
3.96 7414
3.98 7131
4 8468
4.02 9407
4.04 10616
4.06 9012
4.08 7484
4.1 8722
4.12 8109
4.14 8079
4.16 9719
4.18 9429
4.2 8526
4.22 7832
4.24 6459
4.26 6802
4.28 7748
4.3 7728
4.32 6040
4.34 7123
4.36 6969
4.38 7446
4.4 7071
4.42 6940
4.44 6798
4.46 6387
4.48 6758
4.5 8191
4.52 8543
4.54 5968
4.56 4596
4.58 4811
4.6 5079
4.62 4847
4.64 5717
4.66 6537
4.68 4868
4.7 4383
4.72 6390
4.74 5147
4.76 5210
4.78 5795
4.8 6239
4.82 5094
4.84 5814
4.86 7315
4.88 6762
4.9 6087
4.92 6747
4.94 6221
4.96 6251
4.98 5910
5 6907
5.02 5477
5.04 4150
5.06 2949
5.08 3355
5.1 3725
5.12 4412
5.14 6384
5.16 5710
5.18 5970
5.2 6117
5.22 6269
5.24 5524
5.26 6413
5.28 6338
5.3 5793
5.32 5575
5.34 6497
5.36 6141
5.38 6174
5.4 6955
5.42 5508
5.44 4545
5.46 4796
5.48 5295
5.5 5429
5.52 5800
5.54 7104
5.56 7273
5.58 6284
5.6 7219
5.62 6527
5.64 7149
5.66 7429
5.68 7778
5.7 9963
5.72 10124
5.74 6034
5.76 7450
5.78 7482
5.8 5620
5.82 6235
5.84 5930
5.86 5920
5.88 6073
5.9 6216
5.92 6554
5.94 6460
5.96 6477
5.98 7712
6 6122
6.02 7527
6.04 7137
6.06 7548
6.08 7614
6.1 7364
6.12 6527
6.14 6800
6.16 7546
6.18 7941
6.2 8425
6.22 8441
6.24 7588
6.26 7297
6.28 7109
6.3 7064
6.32 7526
6.34 6380
6.36 6640
6.38 6509
6.4 6277
6.42 7178
6.44 7295
6.46 8396
6.48 6839
6.5 7637
6.52 7005
6.54 7042
6.56 6357
6.58 4832
6.6 4014
6.62 4973
6.64 4491
6.66 4652
6.68 3868
6.7 3907
6.72 6513
6.74 6607
6.76 7232
6.78 6779
6.8 6748
6.82 8112
6.84 7125
6.86 8742
6.88 7551
6.9 8056
6.92 8383
6.94 6752
6.96 6157
6.98 5606
7 6398
7.02 5645
7.04 5682
7.06 7094
7.08 6876
7.1 7848
7.12 7832
7.14 7806
7.16 8704
7.18 8530
7.2 8270
7.22 7429
7.24 7389
7.26 8224
7.28 7452
7.3 8642
7.32 7651
7.34 8558
7.36 8203
7.38 8532
7.4 9492
7.42 9977
7.44 7774
7.46 9836
7.48 6788
7.5 6938
7.52 8672
7.54 8023
7.56 8381
7.58 9894
7.6 8003
7.62 9838
7.64 8101
7.66 9404
7.68 9922
7.7 9790
7.72 9297
7.74 9220
7.76 9518
7.78 7758
7.8 7065
7.82 8010
7.84 8578
7.86 7481
7.88 5932
7.9 7736
7.92 7426
7.94 8741
7.96 6251
7.98 5826
8 6336
8.02 6598
8.04 6933
8.06 5267
8.08 4113
8.1 4967
8.12 3769
8.14 3593
8.16 4852
8.18 4144
8.2 4403
8.22 3795
8.24 3648
8.26 5035
8.28 5843
8.3 4748
8.32 2833
8.34 3713
8.36 3889
8.38 2603
8.4 2849
8.42 3096
8.44 4094
8.46 3773
8.48 5483
8.5 5859
8.52 2668
8.54 4622
8.56 5711
8.58 5761
8.6 6801
8.62 5712
8.64 3636
8.66 4789
8.68 3802
8.7 6531
8.72 6422
8.74 8022
8.76 6019
8.78 5169
8.8 4558
8.82 5829
8.84 5509
8.86 6357
8.88 5484
8.9 4971
8.92 4076
8.94 4155
8.96 6459
8.98 7801
9 6257
9.02 8057
9.04 7568
9.06 8047
9.08 5923
9.1 5537
9.12 4778
9.14 5445
9.16 4338
9.18 6998
9.2 6385
9.22 5734
9.24 5030
9.26 4228
9.28 5618
9.3 5758
9.32 4239
9.34 4167
9.36 5213
9.38 4525
9.4 5695
9.42 5143
9.44 5414
9.46 5720
9.48 7313
9.5 6472
9.52 8364
9.54 8848
9.56 6760
9.58 6244
9.6 8261
9.62 7059
9.64 5416
9.66 4478
9.68 4543
9.7 5024
9.72 6061
9.74 5890
9.76 5554
9.78 4398
9.8 3681
9.82 3764
9.84 3971
9.86 4115
9.88 3424
9.9 3140
9.92 3944
9.94 3084
9.96 4476
9.98 5548
10 4837
10.02 3980
10.04 3152
10.06 3438
10.08 3499
10.1 2101
10.12 1790
10.14 2217
10.16 2298
10.18 2438
10.2 4885
10.22 4688
10.24 4851
10.26 5629
10.28 4770
10.3 4985
10.32 5065
10.34 4332
10.36 3916
10.38 3312
10.4 4468
10.42 4446
10.44 4494
10.46 3733
10.48 4741
10.5 4227
10.52 3361
10.54 3927
10.56 4667
10.58 3783
10.6 4638
10.62 5627
10.64 4699
10.66 6522
10.68 5215
10.7 5493
10.72 5301
10.74 5202
10.76 4993
10.78 2825
10.8 3971
10.82 3529
10.84 3335
10.86 3120
10.88 3070
10.9 4456
10.92 3124
10.94 4280
10.96 3701
10.98 5353
11 4475
11.02 4024
11.04 4063
11.06 3729
11.08 4563
11.1 4226
11.12 3364
11.14 3420
11.16 2974
11.18 7214
11.2 6655
11.22 5828
11.24 7077
11.26 5321
11.28 5850
11.3 4520
11.32 3245
11.34 3415
11.36 4750
11.38 5491
11.4 3602
11.42 2951
11.44 2905
11.46 3370
11.48 4343
11.5 3072
11.52 3901
11.54 3921
11.56 3036
11.58 3908
11.6 4917
11.62 5341
11.64 4688
11.66 4821
11.68 4342
11.7 4548
11.72 4830
11.74 4701
11.76 4757
11.78 4669
11.8 3371
11.82 3575
11.84 4081
11.86 4195
11.88 4442
11.9 4468
11.92 4908
11.94 4593
11.96 4590
11.98 5053
12 4756
12.02 5277
12.04 5874
12.06 5095
12.08 6073
12.1 7085
12.12 4650
12.14 5070
12.16 4308
12.18 6776
12.2 5788
12.22 4544
12.24 4282
12.26 4165
12.28 4314
12.3 4398
12.32 4966
12.34 4455
12.36 6241
12.38 6098
12.4 5795
12.42 4974
12.44 5266
12.46 3676
12.48 3073
12.5 3869
12.52 3488
12.54 3042
12.56 3116
12.58 3541
12.6 3259
12.62 3276
12.64 2281
12.66 3410
12.68 4008
12.7 4602
12.72 2715
12.74 3495
12.76 848
12.78 1408
12.8 1970
12.82 2219
12.84 2259
12.86 3245
12.88 4575
12.9 5231
12.92 4828
12.94 4619
12.96 4700
12.98 4572
13 3860
13.02 4316
13.04 3480
13.06 2919
13.08 4972
13.1 4979
13.12 4252
13.14 5414
13.16 5650
13.18 6114
13.2 5442
13.22 4473
13.24 4237
13.26 5138
13.28 4822
13.3 5706
13.32 6851
13.34 8395
13.36 7630
13.38 8174
13.4 8636
13.42 8779
13.44 8059
13.46 5857
13.48 6767
13.5 7650
13.52 8646
13.54 5856
13.56 3091
13.58 4341
13.6 3139
13.62 4417
13.64 3783
13.66 5147
13.68 6709
13.7 5305
13.72 6104
13.74 6057
13.76 6797
13.78 6377
13.8 5585
13.82 3638
13.84 4025
13.86 4506
13.88 4442
13.9 3485
13.92 3352
13.94 2561
13.96 2173
13.98 2964
14 3342
14.02 2774
14.04 1568
14.06 3165
14.08 1558
14.1 2011
14.12 2256
14.14 3312
14.16 2503
14.18 2259
14.2 2274
14.22 1568
14.24 2782
14.26 4582
14.28 3242
14.3 3606
14.32 1406
14.34 1506
14.36 2089
14.38 2621
14.4 2119
14.42 1939
14.44 2513
14.46 3082
14.48 4278
14.5 3213
14.52 2913
14.54 3005
14.56 2144
14.58 3425
14.6 4479
14.62 3766
14.64 4505
14.66 4395
14.68 5271
14.7 5541
14.72 6095
14.74 5874
14.76 6749
14.78 5584
14.8 5115
14.82 6999
14.84 7136
14.86 5383
14.88 5179
14.9 5693
14.92 7311
14.94 6115
14.96 4861
14.98 7184
15 6447
15.02 6434
15.04 6155
15.06 7397
15.08 6253
15.1 5713
15.12 5980
15.14 6780
15.16 6093
15.18 3944
15.2 5517
15.22 4389
15.24 5767
15.26 5147
15.28 4267
15.3 4704
15.32 6652
15.34 5737
15.36 6154
15.38 7402
15.4 6795
15.42 7546
15.44 7515
15.46 6390
15.48 9021
15.5 7782
15.52 6879
15.54 8773
15.56 7005
15.58 8466
15.6 5946
15.62 8222
15.64 7982
15.66 7557
15.68 8227
15.7 7883
15.72 7541
15.74 7541
15.76 6826
15.78 7137
15.8 7361
15.82 8674
15.84 9111
15.86 8622
15.88 9529
15.9 7894
15.92 6650
15.94 7976
15.96 9165
15.98 10274
16 8155
16.02 7032
16.04 8498
16.06 8634
16.08 6796
16.1 6066
16.12 5875
16.14 5376
16.16 5002
16.18 6021
16.2 5330
16.22 5357
16.24 5413
16.26 4078
16.28 5822
16.3 5571
16.32 4700
16.34 5796
16.36 4710
16.38 4183
16.4 4497
16.42 3600
16.44 4533
16.46 6166
16.48 6274
16.5 5881
16.52 5001
16.54 6296
16.56 5452
16.58 7605
16.6 6734
16.62 6891
16.64 7017
16.66 7302
16.68 4933
16.7 4911
16.72 6162
16.74 3162
16.76 3707
16.78 4875
16.8 4124
16.82 3407
16.84 4952
16.86 5161
16.8782 5167
16.8982 5000
16.9182 4875
16.9382 4810
16.9582 4846
16.9782 4737
16.9982 5590
17.0182 6712
17.0382 6692
17.0582 5208
17.0782 5195
17.0982 5507
17.1182 5204
17.1382 5532
17.1582 6596
17.1782 6379
17.1982 7523
17.2182 7879
17.2382 8809
17.2582 6830
17.2782 7451
17.2982 6063
17.3182 6339
17.3382 7466
17.3582 6587
17.3782 10390
17.3982 10412
17.4182 8226
17.4382 6555
17.4582 8618
17.4782 8836
17.4982 7186
17.5182 6082
17.5382 7119
17.5582 6343
17.5782 6450
17.5982 6907
17.6182 6820
17.6382 5171
17.6582 4958
17.6782 3955
17.6982 5630
17.7182 6406
17.7382 5112
17.7582 5460
17.7782 4973
17.7982 5870
17.8182 5846
17.8382 5185
17.8582 4453
17.8782 4227
17.8982 5793
17.9182 5779
17.9382 5570
17.9582 3843
17.9782 4886
17.9982 4715
18.0182 4810
18.0382 5197
18.0582 5497
18.0782 4596
18.0982 4082
18.1182 3007
18.1382 2855
18.1582 4136
18.1782 4914
18.1982 4455
18.2182 5385
18.2382 5431
18.2582 5316
18.2782 6638
18.2982 7054
18.3182 6645
18.3382 5199
18.3582 5390
18.3782 5566
18.3982 6224
18.4182 6048
18.4382 7008
18.4582 4999
18.4782 7400
18.4982 7133
18.5182 4879
18.5382 5444
18.5582 7265
18.5782 6406
18.5982 6161
18.6182 5625
18.6382 7146
18.6582 6014
18.6782 5962
18.6982 5756
18.7182 5401
18.7382 6145
18.7582 5508
18.7782 4901
18.7982 4698
18.8182 6103
18.8382 4334
18.8582 4058
18.8782 4812
18.8982 5033
18.9182 4925
18.9382 6687
18.9582 6981
18.9782 5496
18.9982 7212
19.0182 7764
19.0382 7190
19.0582 5985
19.0782 7972
19.0982 6618
19.1182 7880
19.1382 6788
19.1582 6758
19.1782 6833
19.1982 6461
19.2182 8594
19.2382 8465
19.2582 8407
19.2782 7072
19.2982 8142
19.3182 7863
19.3382 6606
19.3582 8232
19.3782 7865
19.3982 5454
19.4182 9313
19.4382 9034
19.4582 7704
19.4782 7199
19.4982 7431
19.5182 7972
19.5382 9958
19.5582 9918
19.5782 7179
19.5982 9535
19.6182 7193
19.6382 8168
19.6582 11191
19.6782 8026
19.6982 8436
19.7182 8879
19.7382 9953
19.7582 9414
19.7782 7649
19.7982 7760
19.8182 9300
19.8382 8991
19.8582 11436
19.8782 10242
19.8982 9291
19.9182 6541
19.9382 8212
19.9582 8064
19.9782 7833
19.9982 5886
&
@target G1.S2
@type xy
0 0
0.02 0
0.04 0
0.06 0
0.08 2
0.1 0
0.12 0
0.14 1
0.16 37
0.18 0
0.2 2
0.22 2
0.24 3
0.26 0
0.28 0
0.3 0
0.32 0
0.34 0
0.36 0
0.38 57
0.4 0
0.42 0
0.44 0
0.46 0
0.48 0
0.5 0
0.52 0
0.54 1
0.56 20
0.58 0
0.6 0
0.62 0
0.64 0
0.66 45
0.68 819
0.7 1976
0.72 2020
0.74 719
0.76 1328
0.78 1761
0.8 2164
0.82 2180
0.84 2420
0.86 2145
0.88 2686
0.9 1774
0.92 2406
0.94 1426
0.96 1556
0.98 3793
1 1443
1.02 1817
1.04 1685
1.06 819
1.08 2050
1.1 1129
1.12 1143
1.14 818
1.16 1675
1.18 1111
1.2 1375
1.22 1766
1.24 2822
1.26 1942
1.28 2006
1.3 1608
1.32 3225
1.34 2596
1.36 2414
1.38 1827
1.4 2112
1.42 1443
1.44 1951
1.46 2146
1.48 2234
1.5 2125
1.52 2576
1.54 1974
1.56 3305
1.58 1971
1.6 626
1.62 1305
1.64 1143
1.66 1480
1.68 1389
1.7 1459
1.72 1552
1.74 1259
1.76 2032
1.78 1389
1.8 2360
1.82 2216
1.84 1860
1.86 2453
1.88 1579
1.9 2594
1.92 2103
1.94 1944
1.96 3081
1.98 2517
2 1989
2.02 2438
2.04 2226
2.06 1891
2.08 2961
2.1 2322
2.12 3187
2.14 2323
2.16 1940
2.18 1770
2.2 1413
2.22 2779
2.24 2547
2.26 2319
2.28 2197
2.3 1781
2.32 2178
2.34 1696
2.36 1822
2.38 2144
2.4 2677
2.42 2006
2.44 1722
2.46 1865
2.48 2697
2.5 891
2.52 1219
2.54 2289
2.56 1551
2.58 1169
2.6 1988
2.62 2063
2.64 2317
2.66 2285
2.68 2092
2.7 2409
2.72 2900
2.74 2548
2.76 2674
2.78 3290
2.8 2272
2.82 2659
2.84 1715
2.86 1607
2.88 2424
2.9 3349
2.92 2389
2.94 3051
2.96 1309
2.98 1667
3 1899
3.02 2251
3.04 2116
3.06 1214
3.08 1736
3.1 2019
3.12 1743
3.14 2231
3.16 1867
3.18 1397
3.2 1901
3.22 1659
3.24 1467
3.26 1977
3.28 2351
3.3 2638
3.32 2629
3.34 2216
3.36 1581
3.38 2290
3.4 2706
3.42 1860
3.44 2086
3.46 1702
3.48 1944
3.5 2344
3.52 2577
3.54 2710
3.56 2701
3.58 2937
3.6 2818
3.62 2291
3.64 2247
3.66 1087
3.68 2080
3.7 1633
3.72 2803
3.74 1478
3.76 2159
3.78 2710
3.8 1551
3.82 2215
3.84 1605
3.86 1619
3.88 1954
3.9 1870
3.92 1909
3.94 1588
3.96 1554
3.98 2550
4 1789
4.02 948
4.04 1649
4.06 2598
4.08 1445
4.1 1254
4.12 2050
4.14 1459
4.16 1950
4.18 859
4.2 1486
4.22 1318
4.24 1038
4.26 1543
4.28 1884
4.3 1102
4.32 1711
4.34 1469
4.36 862
4.38 1119
4.4 1807
4.42 1908
4.44 2377
4.46 1543
4.48 1049
4.5 1408
4.52 2072
4.54 1702
4.56 1383
4.58 1313
4.6 1418
4.62 1996
4.64 1429
4.66 1093
4.68 2198
4.7 2246
4.72 2523
4.74 2456
4.76 1837
4.78 904
4.8 531
4.82 1495
4.84 1386
4.86 1891
4.88 1147
4.9 1820
4.92 1973
4.94 2654
4.96 1945
4.98 1588
5 1611
5.02 1541
5.04 2009
5.06 2032
5.08 1441
5.1 1504
5.12 2163
5.14 1239
5.16 2365
5.18 2251
5.2 2439
5.22 1929
5.24 3442
5.26 1878
5.28 2002
5.3 1669
5.32 1925
5.34 2162
5.36 2241
5.38 1687
5.4 1953
5.42 2284
5.44 1951
5.46 2203
5.48 1564
5.5 1864
5.52 1533
5.54 1721
5.56 2117
5.58 1774
5.6 1586
5.62 2709
5.64 1680
5.66 1095
5.68 1488
5.7 1778
5.72 1739
5.74 1661
5.76 1986
5.78 2594
5.8 1415
5.82 2332
5.84 2915
5.86 1587
5.88 1693
5.9 2324
5.92 1861
5.94 2177
5.96 1962
5.98 1048
6 990
6.02 1579
6.04 1453
6.06 866
6.08 1369
6.1 2113
6.12 1556
6.14 1357
6.16 2168
6.18 1444
6.2 2862
6.22 1504
6.24 2600
6.26 1521
6.28 1898
6.3 1150
6.32 853
6.34 2149
6.36 998
6.38 1996
6.4 1964
6.42 1709
6.44 2038
6.46 2066
6.48 1673
6.5 1735
6.52 2189
6.54 1367
6.56 1624
6.58 2345
6.6 2609
6.62 3424
6.64 2200
6.66 2872
6.68 3075
6.7 2516
6.72 1917
6.74 1533
6.76 1861
6.78 1290
6.8 2637
6.82 2024
6.84 1759
6.86 2153
6.88 1802
6.9 2351
6.92 2055
6.94 1239
6.96 2583
6.98 2570
7 2280
7.02 2546
7.04 2410
7.06 2821
7.08 2124
7.1 1610
7.12 1491
7.14 1593
7.16 2138
7.18 983
7.2 1534
7.22 2199
7.24 1753
7.26 2505
7.28 2521
7.3 975
7.32 1122
7.34 1781
7.36 1517
7.38 1254
7.4 651
7.42 1613
7.44 920
7.46 1812
7.48 1827
7.5 2035
7.52 2108
7.54 982
7.56 1608
7.58 3256
7.6 1487
7.62 699
7.64 2030
7.66 1218
7.68 1080
7.7 810
7.72 1182
7.74 2254
7.76 620
7.78 1452
7.8 1021
7.82 1859
7.84 3046
7.86 2126
7.88 1187
7.9 2132
7.92 1819
7.94 1460
7.96 1689
7.98 1803
8 2535
8.02 1883
8.04 2664
8.06 2246
8.08 1887
8.1 1659
8.12 1560
8.14 1828
8.16 1619
8.18 2575
8.2 2106
8.22 2004
8.24 2595
8.26 1657
8.28 2128
8.3 2017
8.32 2107
8.34 2339
8.36 2463
8.38 1607
8.4 1955
8.42 2223
8.44 1263
8.46 2172
8.48 977
8.5 2463
8.52 1988
8.54 1657
8.56 2137
8.58 2742
8.6 1962
8.62 2060
8.64 2222
8.66 2877
8.68 1422
8.7 1844
8.72 1422
8.74 1385
8.76 1349
8.78 871
8.8 2322
8.82 733
8.84 1218
8.86 1736
8.88 1759
8.9 1894
8.92 1482
8.94 1813
8.96 2382
8.98 2367
9 1999
9.02 1721
9.04 1777
9.06 1150
9.08 2763
9.1 1184
9.12 2136
9.14 2083
9.16 2569
9.18 1021
9.2 1795
9.22 2160
9.24 2814
9.26 1968
9.28 1792
9.3 2139
9.32 1991
9.34 2143
9.36 2790
9.38 2402
9.4 1904
9.42 3054
9.44 2506
9.46 2122
9.48 2074
9.5 698
9.52 1942
9.54 2685
9.56 1825
9.58 1597
9.6 1220
9.62 1357
9.64 1973
9.66 1756
9.68 3000
9.7 1414
9.72 1294
9.74 1364
9.76 2599
9.78 2371
9.8 2168
9.82 2184
9.84 1370
9.86 1474
9.88 2215
9.9 2563
9.92 1508
9.94 2511
9.96 1869
9.98 2290
10 2673
10.02 2611
10.04 1912
10.06 3202
10.08 2098
10.1 1757
10.12 2551
10.14 3134
10.16 1811
10.18 1387
10.2 1836
10.22 2048
10.24 1997
10.26 1871
10.28 1874
10.3 2321
10.32 2275
10.34 1970
10.36 2478
10.38 2799
10.4 3201
10.42 3804
10.44 1491
10.46 1479
10.48 2601
10.5 2170
10.52 3108
10.54 2351
10.56 3097
10.58 3245
10.6 3013
10.62 3382
10.64 1816
10.66 1818
10.68 2583
10.7 2136
10.72 1890
10.74 1628
10.76 1809
10.78 3144
10.8 2216
10.82 2229
10.84 2249
10.86 2051
10.88 1465
10.9 2842
10.92 2078
10.94 2665
10.96 2223
10.98 3084
11 2168
11.02 1437
11.04 3351
11.06 2403
11.08 2535
11.1 2494
11.12 1481
11.14 1836
11.16 1646
11.18 2961
11.2 3195
11.22 2130
11.24 1719
11.26 1426
11.28 1531
11.3 1571
11.32 2038
11.34 1932
11.36 2264
11.38 2249
11.4 2340
11.42 3024
11.44 2145
11.46 2259
11.48 2420
11.5 2425
11.52 1962
11.54 3232
11.56 1273
11.58 1838
11.6 1653
11.62 1787
11.64 1768
11.66 2390
11.68 2719
11.7 1966
11.72 2043
11.74 2045
11.76 1926
11.78 1637
11.8 2231
11.82 2143
11.84 2570
11.86 2319
11.88 1654
11.9 2207
11.92 2238
11.94 1405
11.96 2211
11.98 2312
12 898
12.02 1995
12.04 1672
12.06 2267
12.08 1572
12.1 1969
12.12 2490
12.14 1324
12.16 1902
12.18 1685
12.2 1592
12.22 2016
12.24 1595
12.26 1458
12.28 1726
12.3 1617
12.32 1580
12.34 2123
12.36 1796
12.38 1393
12.4 1505
12.42 2154
12.44 2219
12.46 2040
12.48 2232
12.5 2619
12.52 2247
12.54 2836
12.56 2763
12.58 2655
12.6 2078
12.62 2179
12.64 2170
12.66 2294
12.68 1741
12.7 2458
12.72 3680
12.74 2735
12.76 2111
12.78 2630
12.8 1904
12.82 2511
12.84 2646
12.86 1747
12.88 1250
12.9 1473
12.92 1864
12.94 2128
12.96 1029
12.98 2378
13 2417
13.02 2471
13.04 2584
13.06 1781
13.08 3056
13.1 2525
13.12 2187
13.14 2161
13.16 1939
13.18 1161
13.2 1770
13.22 2103
13.24 1506
13.26 1516
13.28 1667
13.3 2077
13.32 701
13.34 695
13.36 1687
13.38 1944
13.4 1137
13.42 2533
13.44 1983
13.46 959
13.48 768
13.5 1271
13.52 1858
13.54 1411
13.56 1127
13.58 1817
13.6 2061
13.62 2318
13.64 1365
13.66 2135
13.68 1850
13.7 2279
13.72 1804
13.74 1232
13.76 1878
13.78 1212
13.8 1224
13.82 1634
13.84 1961
13.86 2389
13.88 2640
13.9 1215
13.92 1567
13.94 2704
13.96 2236
13.98 2352
14 1232
14.02 3011
14.04 1890
14.06 3102
14.08 3017
14.1 3032
14.12 1966
14.14 3119
14.16 2055
14.18 1479
14.2 1181
14.22 1503
14.24 2387
14.26 1672
14.28 2896
14.3 2555
14.32 1544
14.34 2204
14.36 1865
14.38 2166
14.4 2668
14.42 2167
14.44 2451
14.46 2158
14.48 2158
14.5 2681
14.52 1901
14.54 1220
14.56 1619
14.58 1969
14.6 1467
14.62 2521
14.64 2447
14.66 3045
14.68 1840
14.7 2344
14.72 2504
14.74 1670
14.76 2048
14.78 1903
14.8 1288
14.82 2315
14.84 869
14.86 1441
14.88 1171
14.9 1385
14.92 1269
14.94 1279
14.96 903
14.98 2388
15 1783
15.02 2084
15.04 1262
15.06 2036
15.08 1104
15.1 2267
15.12 1003
15.14 1465
15.16 2104
15.18 1955
15.2 2032
15.22 2729
15.24 2666
15.26 3473
15.28 2457
15.3 2188
15.32 2694
15.34 3184
15.36 2293
15.38 2406
15.4 1298
15.42 2206
15.44 2005
15.46 1720
15.48 1605
15.5 1455
15.52 1213
15.54 1544
15.56 1178
15.58 2048
15.6 1784
15.62 1263
15.64 1551
15.66 1805
15.68 572
15.7 1950
15.72 2136
15.74 1641
15.76 1541
15.78 1794
15.8 1718
15.82 1511
15.84 1318
15.86 963
15.88 1627
15.9 1367
15.92 2583
15.94 1703
15.96 1251
15.98 1297
16 1555
16.02 2126
16.04 938
16.06 1592
16.08 1626
16.1 1425
16.12 858
16.14 996
16.16 1126
16.18 2063
16.2 1746
16.22 2012
16.24 1656
16.26 2195
16.28 1896
16.3 2468
16.32 2172
16.34 3698
16.36 2109
16.38 1515
16.4 2386
16.42 1945
16.44 2402
16.46 1745
16.48 2133
16.5 1229
16.52 1545
16.54 2487
16.56 1349
16.58 2128
16.6 692
16.62 666
16.64 930
16.66 972
16.68 1547
16.7 1446
16.72 2300
16.74 2257
16.76 2714
16.78 2297
16.8 1939
16.82 1565
16.84 1748
16.86 2142
16.8782 2654
16.8982 2073
16.9182 2200
16.9382 2987
16.9582 2017
16.9782 2530
16.9982 2547
17.0182 1161
17.0382 1708
17.0582 3130
17.0782 1844
17.0982 1963
17.1182 1569
17.1382 2111
17.1582 1793
17.1782 1530
17.1982 1293
17.2182 1200
17.2382 589
17.2582 1712
17.2782 2718
17.2982 1809
17.3182 1190
17.3382 2561
17.3582 1361
17.3782 2571
17.3982 2402
17.4182 654
17.4382 1546
17.4582 1644
17.4782 1505
17.4982 2133
17.5182 1356
17.5382 1458
17.5582 1120
17.5782 956
17.5982 1858
17.6182 2089
17.6382 1759
17.6582 2503
17.6782 1309
17.6982 1824
17.7182 1458
17.7382 1859
17.7582 2029
17.7782 2760
17.7982 1549
17.8182 1504
17.8382 2022
17.8582 1436
17.8782 2459
17.8982 1576
17.9182 2341
17.9382 2777
17.9582 2136
17.9782 2555
17.9982 2092
18.0182 1311
18.0382 1381
18.0582 2312
18.0782 3213
18.0982 2189
18.1182 2042
18.1382 1950
18.1582 3124
18.1782 2407
18.1982 1704
18.2182 1245
18.2382 2247
18.2582 2326
18.2782 1613
18.2982 1241
18.3182 2265
18.3382 3572
18.3582 2950
18.3782 2732
18.3982 1540
18.4182 2518
18.4382 1128
18.4582 1603
18.4782 1218
18.4982 2042
18.5182 1446
18.5382 2119
18.5582 1366
18.5782 1233
18.5982 1444
18.6182 2385
18.6382 1929
18.6582 2980
18.6782 1986
18.6982 1591
18.7182 1194
18.7382 2011
18.7582 1646
18.7782 2413
18.7982 1614
18.8182 1727
18.8382 1839
18.8582 2031
18.8782 1687
18.8982 1964
18.9182 3085
18.9382 1326
18.9582 2039
18.9782 2612
18.9982 2225
19.0182 1760
19.0382 1745
19.0582 1310
19.0782 2098
19.0982 2019
19.1182 1644
19.1382 1678
19.1582 2127
19.1782 1727
19.1982 2148
19.2182 1420
19.2382 1810
19.2582 1251
19.2782 1342
19.2982 1517
19.3182 975
19.3382 997
19.3582 1535
19.3782 2022
19.3982 1123
19.4182 1931
19.4382 838
19.4582 1601
19.4782 1606
19.4982 1878
19.5182 881
19.5382 1306
19.5582 1948
19.5782 890
19.5982 1208
19.6182 1736
19.6382 1743
19.6582 2657
19.6782 1610
19.6982 2471
19.7182 2397
19.7382 2136
19.7582 575
19.7782 1279
19.7982 1665
19.8182 1381
19.8382 1007
19.8582 1418
19.8782 1801
19.8982 2269
19.9182 1888
19.9382 1559
19.9582 938
19.9782 2149
19.9982 1981
&
@target G2.S0
@type xy
1 0.456453
2 0.429826
3 0.440256
4 0.440994
5 0.460732
6 0.455137
7 0.453597
8 0.436864
9 0.458502
10 0.454038
11 0.443339
12 0.471328
13 0.57232
14 0.817648
15 1.01571
16 0.805947
17 0.549682
18 0.638299
19 0.521967
20 0.520697
21 0.488288
22 0.458476
23 0.449916
24 0.483943
25 0.491121
26 0.481768
27 0.450167
28 0.439687
29 0.498472
30 0.447745
31 0.579504
32 0.46114
33 0.478879
34 0.45025
35 0.483064
36 0.448387
37 0.460245
38 0.475684
39 0.851865
40 0.675685
41 0.929556
42 0.946177
43 1.08072
44 0.819954
45 0.929449
46 0.822846
47 0.93867
48 0.765261
49 0.900625
50 0.6032
51 0.638788
52 0.465215
53 0.451747
54 0.437493
55 0.446823
56 0.441729
57 0.448832
58 0.461546
59 0.451719
60 0.444297
61 0.460706
62 0.442549
63 0.458148
64 0.451304
65 0.633897
66 0.626279
67 0.816104
68 0.594223
69 0.873126
70 0.660947
71 0.498623
72 0.542863
73 0.491401
74 0.630258
75 0.712284
76 0.449388
77 0.520601
78 0.459918
&
@target G2.S1
@type xy
1 0.453266
2 0.446934
3 0.43946
4 0.444382
5 0.491401
6 0.447046
7 0.459375
8 0.439147
9 0.458558
10 0.45299
11 0.464597
12 0.452465
13 0.497544
14 0.502718
15 0.802294
16 0.880696
17 0.679301
18 0.523474
19 0.492798
20 0.476865
21 0.478487
22 0.456892
23 0.472229
24 0.503041
25 0.473524
26 0.470771
27 0.448497
28 0.445757
29 0.47974
30 0.450999
31 0.528819
32 0.434281
33 0.452631
34 0.444466
35 0.491858
36 0.44455
37 0.462979
38 0.483865
39 0.632179
40 0.674945
41 0.9245
42 0.95327
43 1.08155
44 0.76611
45 0.927591
46 0.826272
47 0.909134
48 0.69383
49 0.802169
50 0.486647
51 0.712338
52 0.467574
53 0.447577
54 0.450888
55 0.439374
56 0.444831
57 0.439488
58 0.446178
59 0.45489
60 0.441984
61 0.453487
62 0.438663
63 0.455357
64 0.445814
65 0.481949
66 0.506187
67 0.827179
68 0.597411
69 0.720173
70 0.524547
71 0.505198
72 0.516067
73 0.459238
74 0.607639
75 0.489642
76 0.548931
77 0.505371
78 0.470106
&
@target G2.S2
@type xy
1 0.476183
2 0.432984
3 0.497543
4 0.428281
5 0.865462
6 0.990593
7 0.876942
8 0.462439
9 0.494191
10 0.471328
11 0.852174
12 0.933515
13 1.22712
14 1.54387
15 1.85654
16 1.73183
17 1.4506
18 1.58173
19 1.2188
20 1.49044
21 1.33204
22 1.24685
23 0.845577
24 1.24002
25 0.90493
26 1.24171
27 0.458503
28 0.443677
29 0.629404
30 0.415361
31 0.749584
32 0.520961
33 0.600958
34 0.459375
35 0.48283
36 0.457767
37 0.77269
38 0.921602
39 1.29471
40 1.61178
41 1.8791
42 1.47534
43 1.81128
44 1.43163
45 1.61924
46 1.154
47 1.45878
48 1.20955
49 1.44957
50 1.10219
51 1.51967
52 1.2747
53 0.48451
54 0.456673
55 0.421841
56 0.416563
57 0.508207
58 0.600937
59 0.57092
60 0.458176
61 0.4539
62 0.449055
63 0.780945
64 0.717234
65 1.28396
66 1.61033
67 1.78556
68 1.34731
69 1.76878
70 1.66918
71 1.08158
72 1.3372
73 1.02657
74 1.21782
75 1.32784
76 1.07111
77 1.19086
78 1.12692
&
