# Supplementary material for: Data showing the lipid conformations and membrane binding behaviors of beta-amyloid fibrils in phase-separated cholesterol-enriched lipid domains with and without glycolipid and oxidized cholesterol from coarse-grained molecular dynamics simulations
Source: Data Brief. 2020 Apr 19;30:105496. doi: 10.1016/j.dib.2020.105496 (PMC7186522; doi:10.1016/j.dib.2020.105496)
Supplement: Supplementary file 1 [file mmc1.zip › Supplementary-Data/S17-21/Figure-S18/Figure-S18B-C1-ABC-1.agr]

# Grace project file
#
@version 50125
@page size 792, 612
@page scroll 5%
@page inout 5%
@link page off
@map font 0 to "Times-Roman", "Times-Roman"
@map font 1 to "Times-Italic", "Times-Italic"
@map font 2 to "Times-Bold", "Times-Bold"
@map font 3 to "Times-BoldItalic", "Times-BoldItalic"
@map font 4 to "Helvetica", "Helvetica"
@map font 5 to "Helvetica-Oblique", "Helvetica-Oblique"
@map font 6 to "Helvetica-Bold", "Helvetica-Bold"
@map font 7 to "Helvetica-BoldOblique", "Helvetica-BoldOblique"
@map font 8 to "Courier", "Courier"
@map font 9 to "Courier-Oblique", "Courier-Oblique"
@map font 10 to "Courier-Bold", "Courier-Bold"
@map font 11 to "Courier-BoldOblique", "Courier-BoldOblique"
@map font 12 to "Symbol", "Symbol"
@map font 13 to "ZapfDingbats", "ZapfDingbats"
@map color 0 to (255, 255, 255), "white"
@map color 1 to (0, 0, 0), "black"
@map color 2 to (255, 0, 0), "red"
@map color 3 to (0, 255, 0), "green"
@map color 4 to (0, 0, 255), "blue"
@map color 5 to (255, 255, 0), "yellow"
@map color 6 to (188, 143, 143), "brown"
@map color 7 to (220, 220, 220), "grey"
@map color 8 to (148, 0, 211), "violet"
@map color 9 to (0, 255, 255), "cyan"
@map color 10 to (255, 0, 255), "magenta"
@map color 11 to (255, 165, 0), "orange"
@map color 12 to (114, 33, 188), "indigo"
@map color 13 to (103, 7, 72), "maroon"
@map color 14 to (64, 224, 208), "turquoise"
@map color 15 to (0, 139, 0), "green4"
@reference date 0
@date wrap off
@date wrap year 1950
@default linewidth 1.0
@default linestyle 1
@default color 1
@default pattern 1
@default font 0
@default char size 1.000000
@default symbol size 1.000000
@default sformat "%.8g"
@background color 0
@page background fill on
@timestamp off
@timestamp 0.03, 0.03
@timestamp color 1
@timestamp rot 0
@timestamp font 0
@timestamp char size 1.000000
@timestamp def "Tue Dec 12 14:20:39 2017"
@r0 off
@link r0 to g0
@r0 type above
@r0 linestyle 1
@r0 linewidth 1.0
@r0 color 1
@r0 line 0, 0, 0, 0
@r1 off
@link r1 to g0
@r1 type above
@r1 linestyle 1
@r1 linewidth 1.0
@r1 color 1
@r1 line 0, 0, 0, 0
@r2 off
@link r2 to g0
@r2 type above
@r2 linestyle 1
@r2 linewidth 1.0
@r2 color 1
@r2 line 0, 0, 0, 0
@r3 off
@link r3 to g0
@r3 type above
@r3 linestyle 1
@r3 linewidth 1.0
@r3 color 1
@r3 line 0, 0, 0, 0
@r4 off
@link r4 to g0
@r4 type above
@r4 linestyle 1
@r4 linewidth 1.0
@r4 color 1
@r4 line 0, 0, 0, 0
@g0 on
@g0 hidden false
@g0 type XY
@g0 stacked false
@g0 bar hgap 0.000000
@g0 fixedpoint off
@g0 fixedpoint type 0
@g0 fixedpoint xy 0.000000, 0.000000
@g0 fixedpoint format general general
@g0 fixedpoint prec 6, 6
@with g0
@    world 0, 0, 20, 6
@    stack world 0, 0, 0, 0
@    znorm 1
@    view 0.100000, 0.720000, 0.800000, 0.950000
@    title ""
@    title font 0
@    title size 1.500000
@    title color 1
@    subtitle ""
@    subtitle font 0
@    subtitle size 1.000000
@    subtitle color 1
@    xaxes scale Normal
@    yaxes scale Normal
@    xaxes invert off
@    yaxes invert off
@    xaxis  on
@    xaxis  type zero false
@    xaxis  offset 0.000000 , 0.000000
@    xaxis  bar on
@    xaxis  bar color 1
@    xaxis  bar linestyle 1
@    xaxis  bar linewidth 1.0
@    xaxis  label "Time (\xm\0s)"
@    xaxis  label layout para
@    xaxis  label place auto
@    xaxis  label char size 0.900000
@    xaxis  label font 0
@    xaxis  label color 1
@    xaxis  label place normal
@    xaxis  tick on
@    xaxis  tick major 5
@    xaxis  tick minor ticks 4
@    xaxis  tick default 6
@    xaxis  tick place rounded true
@    xaxis  tick in
@    xaxis  tick major size 1.000000
@    xaxis  tick major color 1
@    xaxis  tick major linewidth 1.0
@    xaxis  tick major linestyle 1
@    xaxis  tick major grid off
@    xaxis  tick minor color 1
@    xaxis  tick minor linewidth 1.0
@    xaxis  tick minor linestyle 1
@    xaxis  tick minor grid off
@    xaxis  tick minor size 0.500000
@    xaxis  ticklabel on
@    xaxis  ticklabel format general
@    xaxis  ticklabel prec 5
@    xaxis  ticklabel formula ""
@    xaxis  ticklabel append ""
@    xaxis  ticklabel prepend ""
@    xaxis  ticklabel angle 0
@    xaxis  ticklabel skip 0
@    xaxis  ticklabel stagger 0
@    xaxis  ticklabel place normal
@    xaxis  ticklabel offset auto
@    xaxis  ticklabel offset 0.000000 , 0.010000
@    xaxis  ticklabel start type auto
@    xaxis  ticklabel start 0.000000
@    xaxis  ticklabel stop type auto
@    xaxis  ticklabel stop 0.000000
@    xaxis  ticklabel char size 0.800000
@    xaxis  ticklabel font 0
@    xaxis  ticklabel color 1
@    xaxis  tick place both
@    xaxis  tick spec type none
@    yaxis  on
@    yaxis  type zero false
@    yaxis  offset 0.000000 , 0.000000
@    yaxis  bar on
@    yaxis  bar color 1
@    yaxis  bar linestyle 1
@    yaxis  bar linewidth 1.0
@    yaxis  label "Minimum  Distance (nm)"
@    yaxis  label layout para
@    yaxis  label place auto
@    yaxis  label char size 0.900000
@    yaxis  label font 0
@    yaxis  label color 1
@    yaxis  label place normal
@    yaxis  tick on
@    yaxis  tick major 1
@    yaxis  tick minor ticks 1
@    yaxis  tick default 6
@    yaxis  tick place rounded true
@    yaxis  tick in
@    yaxis  tick major size 1.000000
@    yaxis  tick major color 1
@    yaxis  tick major linewidth 1.0
@    yaxis  tick major linestyle 1
@    yaxis  tick major grid off
@    yaxis  tick minor color 1
@    yaxis  tick minor linewidth 1.0
@    yaxis  tick minor linestyle 1
@    yaxis  tick minor grid off
@    yaxis  tick minor size 0.500000
@    yaxis  ticklabel on
@    yaxis  ticklabel format general
@    yaxis  ticklabel prec 5
@    yaxis  ticklabel formula ""
@    yaxis  ticklabel append ""
@    yaxis  ticklabel prepend ""
@    yaxis  ticklabel angle 0
@    yaxis  ticklabel skip 0
@    yaxis  ticklabel stagger 0
@    yaxis  ticklabel place normal
@    yaxis  ticklabel offset auto
@    yaxis  ticklabel offset 0.000000 , 0.010000
@    yaxis  ticklabel start type auto
@    yaxis  ticklabel start 0.000000
@    yaxis  ticklabel stop type auto
@    yaxis  ticklabel stop 0.000000
@    yaxis  ticklabel char size 0.800000
@    yaxis  ticklabel font 0
@    yaxis  ticklabel color 1
@    yaxis  tick place both
@    yaxis  tick spec type none
@    altxaxis  off
@    altyaxis  off
@    legend on
@    legend loctype view
@    legend 0.82, 0.93
@    legend box color 1
@    legend box pattern 0
@    legend box linewidth 1.0
@    legend box linestyle 0
@    legend box fill color 0
@    legend box fill pattern 0
@    legend font 0
@    legend char size 1.000000
@    legend color 1
@    legend length 2
@    legend vgap 1
@    legend hgap 1
@    legend invert false
@    frame type 0
@    frame linestyle 1
@    frame linewidth 1.0
@    frame color 1
@    frame pattern 1
@    frame background color 0
@    frame background pattern 0
@    s0 hidden false
@    s0 type xy
@    s0 symbol 0
@    s0 symbol size 1.000000
@    s0 symbol color 3
@    s0 symbol pattern 1
@    s0 symbol fill color 3
@    s0 symbol fill pattern 0
@    s0 symbol linewidth 1.0
@    s0 symbol linestyle 1
@    s0 symbol char 65
@    s0 symbol char font 0
@    s0 symbol skip 0
@    s0 line type 1
@    s0 line linestyle 1
@    s0 line linewidth 1.0
@    s0 line color 3
@    s0 line pattern 1
@    s0 baseline type 0
@    s0 baseline off
@    s0 dropline off
@    s0 fill type 0
@    s0 fill rule 0
@    s0 fill color 3
@    s0 fill pattern 1
@    s0 avalue off
@    s0 avalue type 2
@    s0 avalue char size 1.000000
@    s0 avalue font 0
@    s0 avalue color 1
@    s0 avalue rot 0
@    s0 avalue format general
@    s0 avalue prec 3
@    s0 avalue prepend ""
@    s0 avalue append ""
@    s0 avalue offset 0.000000 , 0.000000
@    s0 errorbar on
@    s0 errorbar place both
@    s0 errorbar color 3
@    s0 errorbar pattern 1
@    s0 errorbar size 1.000000
@    s0 errorbar linewidth 1.0
@    s0 errorbar linestyle 1
@    s0 errorbar riser linewidth 1.0
@    s0 errorbar riser linestyle 1
@    s0 errorbar riser clip off
@    s0 errorbar riser clip length 0.100000
@    s0 comment "/Users/KCheng/Desktop/cg_small_water_run/md-run-lonestar/namchi-04-26-2014/g-mind/1md-1.0nm-results/DPP-mind-.xvg"
@    s0 legend  "Protein-DPPC"
@    s1 hidden false
@    s1 type xy
@    s1 symbol 0
@    s1 symbol size 1.000000
@    s1 symbol color 11
@    s1 symbol pattern 1
@    s1 symbol fill color 11
@    s1 symbol fill pattern 0
@    s1 symbol linewidth 1.0
@    s1 symbol linestyle 1
@    s1 symbol char 65
@    s1 symbol char font 0
@    s1 symbol skip 0
@    s1 line type 1
@    s1 line linestyle 1
@    s1 line linewidth 1.0
@    s1 line color 11
@    s1 line pattern 1
@    s1 baseline type 0
@    s1 baseline off
@    s1 dropline off
@    s1 fill type 0
@    s1 fill rule 0
@    s1 fill color 11
@    s1 fill pattern 1
@    s1 avalue off
@    s1 avalue type 2
@    s1 avalue char size 1.000000
@    s1 avalue font 0
@    s1 avalue color 1
@    s1 avalue rot 0
@    s1 avalue format general
@    s1 avalue prec 3
@    s1 avalue prepend ""
@    s1 avalue append ""
@    s1 avalue offset 0.000000 , 0.000000
@    s1 errorbar on
@    s1 errorbar place both
@    s1 errorbar color 11
@    s1 errorbar pattern 1
@    s1 errorbar size 1.000000
@    s1 errorbar linewidth 1.0
@    s1 errorbar linestyle 1
@    s1 errorbar riser linewidth 1.0
@    s1 errorbar riser linestyle 1
@    s1 errorbar riser clip off
@    s1 errorbar riser clip length 0.100000
@    s1 comment "/Users/KCheng/Desktop/cg_small_water_run/md-run-lonestar/namchi-04-26-2014/g-mind/1md-1.0nm-results/DUP-mind-.xvg"
@    s1 legend  "Protein-DUPC"
@    s2 hidden false
@    s2 type xy
@    s2 symbol 0
@    s2 symbol size 1.000000
@    s2 symbol color 1
@    s2 symbol pattern 1
@    s2 symbol fill color 1
@    s2 symbol fill pattern 0
@    s2 symbol linewidth 1.0
@    s2 symbol linestyle 1
@    s2 symbol char 65
@    s2 symbol char font 0
@    s2 symbol skip 0
@    s2 line type 1
@    s2 line linestyle 1
@    s2 line linewidth 1.0
@    s2 line color 1
@    s2 line pattern 1
@    s2 baseline type 0
@    s2 baseline off
@    s2 dropline off
@    s2 fill type 0
@    s2 fill rule 0
@    s2 fill color 1
@    s2 fill pattern 1
@    s2 avalue off
@    s2 avalue type 2
@    s2 avalue char size 1.000000
@    s2 avalue font 0
@    s2 avalue color 1
@    s2 avalue rot 0
@    s2 avalue format general
@    s2 avalue prec 3
@    s2 avalue prepend ""
@    s2 avalue append ""
@    s2 avalue offset 0.000000 , 0.000000
@    s2 errorbar on
@    s2 errorbar place both
@    s2 errorbar color 1
@    s2 errorbar pattern 1
@    s2 errorbar size 1.000000
@    s2 errorbar linewidth 1.0
@    s2 errorbar linestyle 1
@    s2 errorbar riser linewidth 1.0
@    s2 errorbar riser linestyle 1
@    s2 errorbar riser clip off
@    s2 errorbar riser clip length 0.100000
@    s2 comment "/Users/KCheng/Desktop/cg_small_water_run/md-run-lonestar/namchi-04-26-2014/g-mind/1md-1.0nm-results/CHO-mind-.xvg"
@    s2 legend  "Protein-CHOL"
@g1 on
@g1 hidden false
@g1 type XY
@g1 stacked false
@g1 bar hgap 0.000000
@g1 fixedpoint off
@g1 fixedpoint type 0
@g1 fixedpoint xy 0.000000, 0.000000
@g1 fixedpoint format general general
@g1 fixedpoint prec 6, 6
@with g1
@    world 0, 0, 20, 15000
@    stack world 0, 0, 0, 0
@    znorm 1
@    view 0.100000, 0.410000, 0.800000, 0.640000
@    title ""
@    title font 0
@    title size 1.500000
@    title color 1
@    subtitle ""
@    subtitle font 0
@    subtitle size 1.000000
@    subtitle color 1
@    xaxes scale Normal
@    yaxes scale Normal
@    xaxes invert off
@    yaxes invert off
@    xaxis  on
@    xaxis  type zero false
@    xaxis  offset 0.000000 , 0.000000
@    xaxis  bar on
@    xaxis  bar color 1
@    xaxis  bar linestyle 1
@    xaxis  bar linewidth 1.0
@    xaxis  label "Time (\xm\0s)"
@    xaxis  label layout para
@    xaxis  label place auto
@    xaxis  label char size 0.900000
@    xaxis  label font 0
@    xaxis  label color 1
@    xaxis  label place normal
@    xaxis  tick on
@    xaxis  tick major 5
@    xaxis  tick minor ticks 4
@    xaxis  tick default 6
@    xaxis  tick place rounded true
@    xaxis  tick in
@    xaxis  tick major size 1.000000
@    xaxis  tick major color 1
@    xaxis  tick major linewidth 1.0
@    xaxis  tick major linestyle 1
@    xaxis  tick major grid off
@    xaxis  tick minor color 1
@    xaxis  tick minor linewidth 1.0
@    xaxis  tick minor linestyle 1
@    xaxis  tick minor grid off
@    xaxis  tick minor size 0.500000
@    xaxis  ticklabel on
@    xaxis  ticklabel format general
@    xaxis  ticklabel prec 5
@    xaxis  ticklabel formula ""
@    xaxis  ticklabel append ""
@    xaxis  ticklabel prepend ""
@    xaxis  ticklabel angle 0
@    xaxis  ticklabel skip 0
@    xaxis  ticklabel stagger 0
@    xaxis  ticklabel place normal
@    xaxis  ticklabel offset auto
@    xaxis  ticklabel offset 0.000000 , 0.010000
@    xaxis  ticklabel start type auto
@    xaxis  ticklabel start 0.000000
@    xaxis  ticklabel stop type auto
@    xaxis  ticklabel stop 0.000000
@    xaxis  ticklabel char size 0.800000
@    xaxis  ticklabel font 0
@    xaxis  ticklabel color 1
@    xaxis  tick place both
@    xaxis  tick spec type none
@    yaxis  on
@    yaxis  type zero false
@    yaxis  offset 0.000000 , 0.000000
@    yaxis  bar on
@    yaxis  bar color 1
@    yaxis  bar linestyle 1
@    yaxis  bar linewidth 1.0
@    yaxis  label "Number of Contacts (< 2 nm)"
@    yaxis  label layout para
@    yaxis  label place auto
@    yaxis  label char size 0.900000
@    yaxis  label font 0
@    yaxis  label color 1
@    yaxis  label place normal
@    yaxis  tick on
@    yaxis  tick major 5000
@    yaxis  tick minor ticks 1
@    yaxis  tick default 6
@    yaxis  tick place rounded true
@    yaxis  tick in
@    yaxis  tick major size 1.000000
@    yaxis  tick major color 1
@    yaxis  tick major linewidth 1.0
@    yaxis  tick major linestyle 1
@    yaxis  tick major grid off
@    yaxis  tick minor color 1
@    yaxis  tick minor linewidth 1.0
@    yaxis  tick minor linestyle 1
@    yaxis  tick minor grid off
@    yaxis  tick minor size 0.500000
@    yaxis  ticklabel on
@    yaxis  ticklabel format general
@    yaxis  ticklabel prec 5
@    yaxis  ticklabel formula ""
@    yaxis  ticklabel append ""
@    yaxis  ticklabel prepend ""
@    yaxis  ticklabel angle 0
@    yaxis  ticklabel skip 0
@    yaxis  ticklabel stagger 0
@    yaxis  ticklabel place normal
@    yaxis  ticklabel offset auto
@    yaxis  ticklabel offset 0.000000 , 0.010000
@    yaxis  ticklabel start type auto
@    yaxis  ticklabel start 0.000000
@    yaxis  ticklabel stop type auto
@    yaxis  ticklabel stop 0.000000
@    yaxis  ticklabel char size 0.800000
@    yaxis  ticklabel font 0
@    yaxis  ticklabel color 1
@    yaxis  tick place both
@    yaxis  tick spec type none
@    altxaxis  off
@    altyaxis  off
@    legend on
@    legend loctype view
@    legend 0.78, 0.8
@    legend box color 1
@    legend box pattern 1
@    legend box linewidth 1.0
@    legend box linestyle 1
@    legend box fill color 0
@    legend box fill pattern 1
@    legend font 0
@    legend char size 1.000000
@    legend color 1
@    legend length 2
@    legend vgap 1
@    legend hgap 1
@    legend invert false
@    frame type 0
@    frame linestyle 1
@    frame linewidth 1.0
@    frame color 1
@    frame pattern 1
@    frame background color 0
@    frame background pattern 0
@    s0 hidden false
@    s0 type xy
@    s0 symbol 0
@    s0 symbol size 1.000000
@    s0 symbol color 3
@    s0 symbol pattern 1
@    s0 symbol fill color 3
@    s0 symbol fill pattern 0
@    s0 symbol linewidth 1.0
@    s0 symbol linestyle 1
@    s0 symbol char 65
@    s0 symbol char font 0
@    s0 symbol skip 0
@    s0 line type 1
@    s0 line linestyle 1
@    s0 line linewidth 1.0
@    s0 line color 3
@    s0 line pattern 1
@    s0 baseline type 0
@    s0 baseline off
@    s0 dropline off
@    s0 fill type 0
@    s0 fill rule 0
@    s0 fill color 1
@    s0 fill pattern 1
@    s0 avalue off
@    s0 avalue type 2
@    s0 avalue char size 1.000000
@    s0 avalue font 0
@    s0 avalue color 1
@    s0 avalue rot 0
@    s0 avalue format general
@    s0 avalue prec 3
@    s0 avalue prepend ""
@    s0 avalue append ""
@    s0 avalue offset 0.000000 , 0.000000
@    s0 errorbar on
@    s0 errorbar place both
@    s0 errorbar color 3
@    s0 errorbar pattern 1
@    s0 errorbar size 1.000000
@    s0 errorbar linewidth 1.0
@    s0 errorbar linestyle 1
@    s0 errorbar riser linewidth 1.0
@    s0 errorbar riser linestyle 1
@    s0 errorbar riser clip off
@    s0 errorbar riser clip length 0.100000
@    s0 comment "/Users/KCheng/Desktop/cg_small_water_run/md-run-lonestar/namchi-04-26-2014/g-mind/1md-1.0nm-results/DPP-numcont-.xvg"
@    s0 legend  ""
@    s1 hidden false
@    s1 type xy
@    s1 symbol 0
@    s1 symbol size 1.000000
@    s1 symbol color 11
@    s1 symbol pattern 1
@    s1 symbol fill color 11
@    s1 symbol fill pattern 0
@    s1 symbol linewidth 1.0
@    s1 symbol linestyle 1
@    s1 symbol char 65
@    s1 symbol char font 0
@    s1 symbol skip 0
@    s1 line type 1
@    s1 line linestyle 1
@    s1 line linewidth 1.0
@    s1 line color 11
@    s1 line pattern 1
@    s1 baseline type 0
@    s1 baseline off
@    s1 dropline off
@    s1 fill type 0
@    s1 fill rule 0
@    s1 fill color 1
@    s1 fill pattern 1
@    s1 avalue off
@    s1 avalue type 2
@    s1 avalue char size 1.000000
@    s1 avalue font 0
@    s1 avalue color 1
@    s1 avalue rot 0
@    s1 avalue format general
@    s1 avalue prec 3
@    s1 avalue prepend ""
@    s1 avalue append ""
@    s1 avalue offset 0.000000 , 0.000000
@    s1 errorbar on
@    s1 errorbar place both
@    s1 errorbar color 11
@    s1 errorbar pattern 1
@    s1 errorbar size 1.000000
@    s1 errorbar linewidth 1.0
@    s1 errorbar linestyle 1
@    s1 errorbar riser linewidth 1.0
@    s1 errorbar riser linestyle 1
@    s1 errorbar riser clip off
@    s1 errorbar riser clip length 0.100000
@    s1 comment "/Users/KCheng/Desktop/cg_small_water_run/md-run-lonestar/namchi-04-26-2014/g-mind/1md-1.0nm-results/DUP-numcont-.xvg"
@    s1 legend  ""
@    s2 hidden false
@    s2 type xy
@    s2 symbol 0
@    s2 symbol size 1.000000
@    s2 symbol color 1
@    s2 symbol pattern 1
@    s2 symbol fill color 1
@    s2 symbol fill pattern 0
@    s2 symbol linewidth 1.0
@    s2 symbol linestyle 1
@    s2 symbol char 65
@    s2 symbol char font 0
@    s2 symbol skip 0
@    s2 line type 1
@    s2 line linestyle 1
@    s2 line linewidth 1.0
@    s2 line color 1
@    s2 line pattern 1
@    s2 baseline type 0
@    s2 baseline off
@    s2 dropline off
@    s2 fill type 0
@    s2 fill rule 0
@    s2 fill color 1
@    s2 fill pattern 1
@    s2 avalue off
@    s2 avalue type 2
@    s2 avalue char size 1.000000
@    s2 avalue font 0
@    s2 avalue color 1
@    s2 avalue rot 0
@    s2 avalue format general
@    s2 avalue prec 3
@    s2 avalue prepend ""
@    s2 avalue append ""
@    s2 avalue offset 0.000000 , 0.000000
@    s2 errorbar on
@    s2 errorbar place both
@    s2 errorbar color 1
@    s2 errorbar pattern 1
@    s2 errorbar size 1.000000
@    s2 errorbar linewidth 1.0
@    s2 errorbar linestyle 1
@    s2 errorbar riser linewidth 1.0
@    s2 errorbar riser linestyle 1
@    s2 errorbar riser clip off
@    s2 errorbar riser clip length 0.100000
@    s2 comment "/Users/KCheng/Desktop/cg_small_water_run/md-run-lonestar/namchi-04-26-2014/g-mind/1md-1.0nm-results/CHO-numcont-.xvg"
@    s2 legend  ""
@g2 on
@g2 hidden false
@g2 type XY
@g2 stacked false
@g2 bar hgap 0.000000
@g2 fixedpoint off
@g2 fixedpoint type 0
@g2 fixedpoint xy 0.000000, 0.000000
@g2 fixedpoint format general general
@g2 fixedpoint prec 6, 6
@with g2
@    world 0, 0, 130, 1
@    stack world 0, 0, 0, 0
@    znorm 1
@    view 0.100000, 0.100000, 0.800000, 0.330000
@    title ""
@    title font 0
@    title size 1.500000
@    title color 1
@    subtitle ""
@    subtitle font 0
@    subtitle size 1.000000
@    subtitle color 1
@    xaxes scale Normal
@    yaxes scale Normal
@    xaxes invert off
@    yaxes invert off
@    xaxis  on
@    xaxis  type zero false
@    xaxis  offset 0.000000 , 0.000000
@    xaxis  bar on
@    xaxis  bar color 1
@    xaxis  bar linestyle 1
@    xaxis  bar linewidth 1.0
@    xaxis  label "Residue (#)"
@    xaxis  label layout para
@    xaxis  label place auto
@    xaxis  label char size 0.900000
@    xaxis  label font 0
@    xaxis  label color 1
@    xaxis  label place normal
@    xaxis  tick on
@    xaxis  tick major 26
@    xaxis  tick minor ticks 1
@    xaxis  tick default 6
@    xaxis  tick place rounded true
@    xaxis  tick in
@    xaxis  tick major size 1.000000
@    xaxis  tick major color 1
@    xaxis  tick major linewidth 1.0
@    xaxis  tick major linestyle 1
@    xaxis  tick major grid off
@    xaxis  tick minor color 1
@    xaxis  tick minor linewidth 1.0
@    xaxis  tick minor linestyle 1
@    xaxis  tick minor grid off
@    xaxis  tick minor size 0.500000
@    xaxis  ticklabel on
@    xaxis  ticklabel format general
@    xaxis  ticklabel prec 5
@    xaxis  ticklabel formula ""
@    xaxis  ticklabel append ""
@    xaxis  ticklabel prepend ""
@    xaxis  ticklabel angle 0
@    xaxis  ticklabel skip 0
@    xaxis  ticklabel stagger 0
@    xaxis  ticklabel place normal
@    xaxis  ticklabel offset auto
@    xaxis  ticklabel offset 0.000000 , 0.010000
@    xaxis  ticklabel start type auto
@    xaxis  ticklabel start 0.000000
@    xaxis  ticklabel stop type auto
@    xaxis  ticklabel stop 0.000000
@    xaxis  ticklabel char size 0.800000
@    xaxis  ticklabel font 0
@    xaxis  ticklabel color 1
@    xaxis  tick place both
@    xaxis  tick spec type none
@    yaxis  on
@    yaxis  type zero false
@    yaxis  offset 0.000000 , 0.000000
@    yaxis  bar on
@    yaxis  bar color 1
@    yaxis  bar linestyle 1
@    yaxis  bar linewidth 1.0
@    yaxis  label "Minimum Distance (nm)"
@    yaxis  label layout para
@    yaxis  label place auto
@    yaxis  label char size 0.900000
@    yaxis  label font 0
@    yaxis  label color 1
@    yaxis  label place normal
@    yaxis  tick on
@    yaxis  tick major 0.2
@    yaxis  tick minor ticks 1
@    yaxis  tick default 6
@    yaxis  tick place rounded true
@    yaxis  tick in
@    yaxis  tick major size 1.000000
@    yaxis  tick major color 1
@    yaxis  tick major linewidth 1.0
@    yaxis  tick major linestyle 1
@    yaxis  tick major grid off
@    yaxis  tick minor color 1
@    yaxis  tick minor linewidth 1.0
@    yaxis  tick minor linestyle 1
@    yaxis  tick minor grid off
@    yaxis  tick minor size 0.500000
@    yaxis  ticklabel on
@    yaxis  ticklabel format general
@    yaxis  ticklabel prec 5
@    yaxis  ticklabel formula ""
@    yaxis  ticklabel append ""
@    yaxis  ticklabel prepend ""
@    yaxis  ticklabel angle 0
@    yaxis  ticklabel skip 0
@    yaxis  ticklabel stagger 0
@    yaxis  ticklabel place normal
@    yaxis  ticklabel offset auto
@    yaxis  ticklabel offset 0.000000 , 0.010000
@    yaxis  ticklabel start type auto
@    yaxis  ticklabel start 0.000000
@    yaxis  ticklabel stop type auto
@    yaxis  ticklabel stop 0.000000
@    yaxis  ticklabel char size 0.800000
@    yaxis  ticklabel font 0
@    yaxis  ticklabel color 1
@    yaxis  tick place both
@    yaxis  tick spec type none
@    altxaxis  off
@    altyaxis  off
@    legend on
@    legend loctype view
@    legend 0.78, 0.8
@    legend box color 1
@    legend box pattern 1
@    legend box linewidth 1.0
@    legend box linestyle 1
@    legend box fill color 0
@    legend box fill pattern 1
@    legend font 0
@    legend char size 1.000000
@    legend color 1
@    legend length 2
@    legend vgap 1
@    legend hgap 1
@    legend invert false
@    frame type 0
@    frame linestyle 1
@    frame linewidth 1.0
@    frame color 1
@    frame pattern 1
@    frame background color 0
@    frame background pattern 0
@    s0 hidden false
@    s0 type xy
@    s0 symbol 0
@    s0 symbol size 1.000000
@    s0 symbol color 3
@    s0 symbol pattern 1
@    s0 symbol fill color 3
@    s0 symbol fill pattern 0
@    s0 symbol linewidth 1.0
@    s0 symbol linestyle 1
@    s0 symbol char 65
@    s0 symbol char font 0
@    s0 symbol skip 0
@    s0 line type 1
@    s0 line linestyle 1
@    s0 line linewidth 1.0
@    s0 line color 3
@    s0 line pattern 1
@    s0 baseline type 0
@    s0 baseline off
@    s0 dropline off
@    s0 fill type 0
@    s0 fill rule 0
@    s0 fill color 1
@    s0 fill pattern 1
@    s0 avalue off
@    s0 avalue type 2
@    s0 avalue char size 1.000000
@    s0 avalue font 0
@    s0 avalue color 1
@    s0 avalue rot 0
@    s0 avalue format general
@    s0 avalue prec 3
@    s0 avalue prepend ""
@    s0 avalue append ""
@    s0 avalue offset 0.000000 , 0.000000
@    s0 errorbar on
@    s0 errorbar place both
@    s0 errorbar color 3
@    s0 errorbar pattern 1
@    s0 errorbar size 1.000000
@    s0 errorbar linewidth 1.0
@    s0 errorbar linestyle 1
@    s0 errorbar riser linewidth 1.0
@    s0 errorbar riser linestyle 1
@    s0 errorbar riser clip off
@    s0 errorbar riser clip length 0.100000
@    s0 comment "/Users/KCheng/Desktop/cg_small_water_run/md-run-lonestar/namchi-04-26-2014/g-mind/1md-1.0nm-results/DPP-res-.xvg"
@    s0 legend  ""
@    s1 hidden false
@    s1 type xy
@    s1 symbol 0
@    s1 symbol size 1.000000
@    s1 symbol color 11
@    s1 symbol pattern 1
@    s1 symbol fill color 11
@    s1 symbol fill pattern 0
@    s1 symbol linewidth 1.0
@    s1 symbol linestyle 1
@    s1 symbol char 65
@    s1 symbol char font 0
@    s1 symbol skip 0
@    s1 line type 1
@    s1 line linestyle 1
@    s1 line linewidth 1.0
@    s1 line color 11
@    s1 line pattern 1
@    s1 baseline type 0
@    s1 baseline off
@    s1 dropline off
@    s1 fill type 0
@    s1 fill rule 0
@    s1 fill color 1
@    s1 fill pattern 1
@    s1 avalue off
@    s1 avalue type 2
@    s1 avalue char size 1.000000
@    s1 avalue font 0
@    s1 avalue color 1
@    s1 avalue rot 0
@    s1 avalue format general
@    s1 avalue prec 3
@    s1 avalue prepend ""
@    s1 avalue append ""
@    s1 avalue offset 0.000000 , 0.000000
@    s1 errorbar on
@    s1 errorbar place both
@    s1 errorbar color 11
@    s1 errorbar pattern 1
@    s1 errorbar size 1.000000
@    s1 errorbar linewidth 1.0
@    s1 errorbar linestyle 1
@    s1 errorbar riser linewidth 1.0
@    s1 errorbar riser linestyle 1
@    s1 errorbar riser clip off
@    s1 errorbar riser clip length 0.100000
@    s1 comment "/Users/KCheng/Desktop/cg_small_water_run/md-run-lonestar/namchi-04-26-2014/g-mind/1md-1.0nm-results/DUP-res-.xvg"
@    s1 legend  ""
@    s2 hidden false
@    s2 type xy
@    s2 symbol 0
@    s2 symbol size 1.000000
@    s2 symbol color 1
@    s2 symbol pattern 1
@    s2 symbol fill color 1
@    s2 symbol fill pattern 0
@    s2 symbol linewidth 1.0
@    s2 symbol linestyle 1
@    s2 symbol char 65
@    s2 symbol char font 0
@    s2 symbol skip 0
@    s2 line type 1
@    s2 line linestyle 1
@    s2 line linewidth 1.0
@    s2 line color 1
@    s2 line pattern 1
@    s2 baseline type 0
@    s2 baseline off
@    s2 dropline off
@    s2 fill type 0
@    s2 fill rule 0
@    s2 fill color 1
@    s2 fill pattern 1
@    s2 avalue off
@    s2 avalue type 2
@    s2 avalue char size 1.000000
@    s2 avalue font 0
@    s2 avalue color 1
@    s2 avalue rot 0
@    s2 avalue format general
@    s2 avalue prec 3
@    s2 avalue prepend ""
@    s2 avalue append ""
@    s2 avalue offset 0.000000 , 0.000000
@    s2 errorbar on
@    s2 errorbar place both
@    s2 errorbar color 1
@    s2 errorbar pattern 1
@    s2 errorbar size 1.000000
@    s2 errorbar linewidth 1.0
@    s2 errorbar linestyle 1
@    s2 errorbar riser linewidth 1.0
@    s2 errorbar riser linestyle 1
@    s2 errorbar riser clip off
@    s2 errorbar riser clip length 0.100000
@    s2 comment "/Users/KCheng/Desktop/cg_small_water_run/md-run-lonestar/namchi-04-26-2014/g-mind/1md-1.0nm-results/CHO-res-.xvg"
@    s2 legend  ""
@target G0.S0
@type xy
0 2.416955
0.02 1.332009
0.04 1.422419
0.06 1.794087
0.08 1.268749
0.1 1.230803
0.12 0.9457402
0.14 0.4904331
0.16 0.4445508
0.18 0.4444378
0.2 0.4544223
0.22 0.4642204
0.24 0.4618169
0.26 0.4736293
0.28 0.4508327
0.3 0.4592656
0.32 0.4588302
0.34 0.482623
0.36 0.4554943
0.38 0.4736562
0.4 0.4481348
0.42 0.4504717
0.44 0.4555215
0.46 0.4686688
0.48 0.4502781
0.5 0.4667178
0.52 0.4556862
0.54 0.468775
0.56 0.4652148
0.58 0.4528243
0.6 0.4491377
0.62 0.4657249
0.64 0.457329
0.66 0.4620337
0.68 0.4658328
0.7 0.4720701
0.72 0.457958
0.74 0.4556867
0.76 0.4711156
0.78 0.4567273
0.8 0.4731543
0.82 0.4496949
0.84 0.456179
0.86 0.4575202
0.88 0.4866726
0.9 0.4527139
0.92 0.4691746
0.94 0.453707
0.96 0.4601352
0.98 0.4616822
1 0.4504442
1.02 0.4606515
1.04 0.4429724
1.06 0.4610314
1.08 0.452659
1.1 0.453156
1.12 0.4484972
1.14 0.4685617
1.16 0.4488599
1.18 0.4345117
1.2 0.4456736
1.22 0.4637077
1.24 0.4686941
1.26 0.4487204
1.28 0.4630602
1.3 0.4710362
1.32 0.4718047
1.34 0.4561794
1.36 0.4691744
1.38 0.4633573
1.4 0.4621959
1.42 0.4620337
1.44 0.4725992
1.46 0.4601088
1.48 0.4628713
1.5 0.4473538
1.52 0.456782
1.54 0.4736291
1.56 0.4524932
1.58 0.457329
1.6 0.4582028
1.62 0.4568092
1.64 0.4630606
1.66 0.464489
1.68 0.4623033
1.7 0.4561797
1.72 0.4375508
1.74 0.4580667
1.76 0.4623041
1.78 0.4634921
1.8 0.4684813
1.82 0.4536518
1.84 0.4659939
1.86 0.4549728
1.88 0.4711952
1.9 0.460923
1.92 0.473128
1.94 0.4624933
1.96 0.4522443
1.98 0.468028
2 0.4680549
2.02 0.4649733
2.04 0.4522445
2.06 0.4552192
2.08 0.4749996
2.1 0.4531281
2.12 0.4548903
2.14 0.4356033
2.16 0.4519406
2.18 0.4487752
2.2 0.451498
2.22 0.4573294
2.24 0.4514981
2.26 0.4650269
2.28 0.4511376
2.3 0.4668509
2.32 0.4628713
2.34 0.4459825
2.36 0.4486086
2.38 0.4690947
2.4 0.4616548
2.42 0.4654568
2.44 0.456317
2.46 0.4537902
2.48 0.4571928
2.5 0.4582849
2.52 0.4613567
2.54 0.4585028
2.56 0.4627635
2.58 0.4623308
2.6 0.4656711
2.62 0.4697073
2.64 0.4487762
2.66 0.4630605
2.68 0.4710622
2.7 0.4520507
2.72 0.4511374
2.74 0.445112
2.76 0.4631681
2.78 0.451608
2.8 0.4626284
2.82 0.4534865
2.84 0.4494714
2.86 0.4324933
2.88 0.4514702
2.9 0.4490549
2.92 0.4574658
2.94 0.4563717
2.96 0.4380353
2.98 0.4605977
3 0.4691482
3.02 0.4656712
3.04 0.455933
3.06 0.4682673
3.08 0.4672525
3.1 0.4603802
3.12 0.4579021
3.14 0.4587213
3.16 0.4712487
3.18 0.4608143
3.2 0.4558785
3.22 0.4599185
3.24 0.4437061
3.26 0.4667175
3.28 0.4477445
3.3 0.455357
3.32 0.4638155
3.34 0.4607876
3.36 0.4616818
3.38 0.4476052
3.4 0.4522444
3.42 0.4536802
3.44 0.4484974
3.46 0.4681076
3.48 0.4553571
3.5 0.4747099
3.52 0.4589665
3.54 0.4685348
3.56 0.4502501
3.58 0.4657525
3.6 0.4415316
3.62 0.4467936
3.64 0.4626553
3.66 0.4583945
3.68 0.4610037
3.7 0.4506939
3.72 0.4745787
3.74 0.4524098
3.76 0.4590479
3.78 0.4578479
3.8 0.4411633
3.82 0.460163
3.84 0.4552196
3.86 0.4671462
3.88 0.4559332
3.9 0.4706649
3.92 0.4524651
3.94 0.4417298
3.96 0.4610313
3.98 0.4659931
4 0.4712214
4.02 0.4391187
4.04 0.4494994
4.06 0.4627632
4.08 0.4611126
4.1 0.4667438
4.12 0.4606789
4.14 0.4543672
4.16 0.4592931
4.18 0.4657252
4.2 0.4709033
4.22 0.4725989
4.24 0.4433396
4.26 0.4643276
4.28 0.457001
4.3 0.4434521
4.32 0.4559329
4.34 0.5095587
4.36 0.4613295
4.38 0.4471571
4.4 0.463411
4.42 0.4484417
4.44 0.4663958
4.46 0.4515809
4.48 0.4515246
4.5 0.4560969
4.52 0.4615461
4.54 0.4537073
4.56 0.4557136
4.58 0.4418429
4.6 0.4439031
4.62 0.464247
4.64 0.4425499
4.66 0.4421817
4.68 0.4540377
4.7 0.4551382
4.72 0.4530449
4.74 0.4715137
4.76 0.4667436
4.78 0.4646771
4.8 0.4597821
4.82 0.4706643
4.84 0.4570279
4.86 0.4495835
4.88 0.4554398
4.9 0.4617902
4.92 0.4465418
4.94 0.464247
4.96 0.4420972
4.98 0.4645962
5 0.4601082
5.02 0.45086
5.04 0.4486089
5.06 0.4620876
5.08 0.4579842
5.1 0.4581485
5.12 0.4444663
5.14 0.4553569
5.16 0.4500554
5.18 0.4519398
5.2 0.4396873
5.22 0.4548079
5.24 0.4436778
5.26 0.4593473
5.28 0.4522448
5.3 0.4492216
5.32 0.4518018
5.34 0.4630603
5.36 0.4589387
5.38 0.4624122
5.4 0.4707704
5.42 0.4407096
5.44 0.4554391
5.46 0.4635999
5.48 0.447325
5.5 0.4586392
5.52 0.4570009
5.54 0.4600821
5.56 0.4639235
5.58 0.4572199
5.6 0.4671458
5.62 0.4648923
5.64 0.4548074
5.66 0.4608147
5.68 0.4538998
5.7 0.4467662
5.72 0.4638431
5.74 0.4396298
5.76 0.4477999
5.78 0.4518024
5.8 0.4455329
5.82 0.4592936
5.84 0.4455057
5.86 0.441418
5.88 0.4647845
5.9 0.4658326
5.92 0.4519683
5.94 0.4587754
5.96 0.4504718
5.98 0.4733126
6 0.4719381
6.02 0.4594841
6.04 0.4620066
6.06 0.4684818
6.08 0.4598643
6.1 0.4594831
6.12 0.4718319
6.14 0.4644893
6.16 0.4789566
6.18 0.4576848
6.2 0.45533
6.22 0.4553574
6.24 0.4633572
6.26 0.4550274
6.28 0.4609231
6.3 0.4623313
6.32 0.4601355
6.34 0.453128
6.36 0.4537898
6.38 0.467707
6.4 0.4711953
6.42 0.4645697
6.44 0.4681348
6.46 0.4624118
6.48 0.45864
6.5 0.4727842
6.52 0.4576029
6.54 0.4627635
6.56 0.4500275
6.58 0.4528243
6.6 0.4739728
6.62 0.448023
6.64 0.4574112
6.66 0.4541202
6.68 0.4639238
6.7 0.4516087
6.72 0.468028
6.74 0.4466258
6.76 0.4751838
6.78 0.4500557
6.8 0.4459538
6.82 0.4598641
6.84 0.4574663
6.86 0.4538999
6.88 0.4558783
6.9 0.4719639
6.92 0.4486095
6.94 0.459374
6.96 0.4583125
6.98 0.4498335
7 0.4575478
7.02 0.4579031
7.04 0.4778596
7.06 0.4553571
7.08 0.4656716
7.1 0.4610314
7.12 0.4301161
7.14 0.4709033
7.16 0.4733925
7.18 0.4534867
7.2 0.4771007
7.22 0.4628713
7.24 0.4616813
7.26 0.4408516
7.28 0.4471579
7.3 0.461438
7.32 0.4589668
7.34 0.463276
7.36 0.4458137
7.38 0.4379498
7.4 0.4493322
7.42 0.4478
7.44 0.4596469
7.46 0.4640313
7.48 0.4636814
7.5 0.4582847
7.52 0.4494998
7.54 0.4592109
7.56 0.4562901
7.58 0.4560983
7.6 0.4544775
7.62 0.4540098
7.64 0.4573289
7.66 0.4563166
7.68 0.464247
7.7 0.4592932
7.72 0.4546975
7.74 0.4616546
7.76 0.4632765
7.78 0.4637083
7.8 0.4510274
7.82 0.4600272
7.84 0.4524653
7.86 0.4651349
7.88 0.4641922
7.9 0.4530456
7.92 0.4540095
7.94 0.4751056
7.96 0.4632769
7.98 0.4545601
8 0.4580669
8.02 0.4651347
8.04 0.4484695
8.06 0.4510538
8.08 0.4365208
8.1 0.4539825
8.12 0.4473814
8.14 0.4655373
8.16 0.4448879
8.18 0.4629524
8.2 0.4571646
8.22 0.4364339
8.24 0.4519128
8.26 0.4671452
8.28 0.4598916
8.3 0.4638423
8.32 0.4558503
8.34 0.454478
8.36 0.469282
8.38 0.4428885
8.4 0.4422952
8.42 0.4608689
8.44 0.4740774
8.46 0.4617901
8.48 0.470983
8.5 0.4724927
8.52 0.4555764
8.54 0.4487208
8.56 0.4534586
8.58 0.446402
8.6 0.4582845
8.62 0.4574108
8.64 0.4638431
8.66 0.4651345
8.68 0.4532382
8.7 0.4514973
8.72 0.4584219
8.74 0.4631958
8.76 0.4410497
8.78 0.4541195
8.8 0.4495558
8.82 0.4522446
8.84 0.4734181
8.86 0.4616545
8.88 0.4659671
8.9 0.4454499
8.92 0.4569466
8.94 0.4572471
8.96 0.4575477
8.98 0.4584207
9 0.4496106
9.02 0.4465988
9.04 0.451248
9.06 0.4522444
9.08 0.4458139
9.1 0.449138
9.12 0.465242
9.14 0.4597008
9.16 0.4519953
9.18 0.478826
9.2 0.4644892
9.22 0.4641383
9.24 0.466931
9.26 0.4733126
9.28 0.4650272
9.3 0.4633031
9.32 0.4560147
9.34 0.4391187
9.36 0.4447471
9.38 0.4638157
9.4 0.4355458
9.42 0.461438
9.44 0.4533493
9.46 0.4586122
9.48 0.457739
9.5 0.4827259
9.52 0.4599451
9.54 0.4301453
9.56 0.4552744
9.58 0.440397
9.6 0.4528242
9.62 0.4635996
9.64 0.4620059
9.66 0.4617627
9.68 0.4573295
9.7 0.4512769
9.72 0.4431139
9.74 0.4401141
9.76 0.4602441
9.78 0.4509435
9.8 0.450139
9.82 0.4600273
9.84 0.4601367
9.86 0.4568641
9.88 0.4623044
9.9 0.4465981
9.92 0.4361479
9.94 0.4594018
9.96 0.4507221
9.98 0.4523823
10 0.4664223
10.02 0.4626825
10.04 0.4529352
10.06 0.4455614
10.08 0.4527693
10.1 0.4539274
10.12 0.4605977
10.14 0.4583936
10.16 0.4616817
10.18 0.4661815
10.2 0.459157
10.22 0.4286607
10.24 0.4624932
10.26 0.4506388
10.28 0.4400281
10.3 0.4495276
10.32 0.4669315
10.34 0.4450006
10.36 0.466744
10.38 0.4500001
10.4 0.464865
10.42 0.4303775
10.44 0.4450841
10.46 0.443678
10.48 0.4602723
10.5 0.4513035
10.52 0.4548081
10.54 0.4627097
10.56 0.4490267
10.58 0.466208
10.6 0.4455339
10.62 0.4590476
10.64 0.4592388
10.66 0.4513869
10.68 0.4747104
10.7 0.4504723
10.72 0.4771528
10.74 0.4667437
10.76 0.4541202
10.78 0.4578753
10.8 0.460353
10.82 0.4610042
10.84 0.4592111
10.86 0.4717259
10.88 0.4704787
10.9 0.4717259
10.92 0.4465702
10.94 0.4599456
10.96 0.44794
10.98 0.4698403
11 0.448498
11.02 0.4676274
11.04 0.4545326
11.06 0.4638426
11.08 0.4568643
11.1 0.4864928
11.12 0.4648657
11.14 0.4638967
11.16 0.4615194
11.18 0.4729699
11.2 0.4589121
11.22 0.4505551
11.24 0.4641391
11.26 0.4604346
11.28 0.4537346
11.3 0.4511382
11.32 0.4429724
11.34 0.4568921
11.36 0.46095
11.38 0.4592654
11.4 0.4471573
11.42 0.4620338
11.44 0.4717261
11.46 0.462304
11.48 0.4531005
11.5 0.4715129
11.52 0.465484
11.54 0.4573292
11.56 0.4651881
11.58 0.4624125
11.6 0.4615193
11.62 0.4567544
11.64 0.4560153
11.66 0.4639227
11.68 0.4567281
11.7 0.4532938
11.72 0.4491656
11.74 0.4623041
11.76 0.4559056
11.78 0.477205
11.8 0.4534862
11.82 0.4774146
11.84 0.4605428
11.86 0.461438
11.88 0.4453647
11.9 0.4455339
11.92 0.4598636
11.94 0.4646778
11.96 0.4603808
11.98 0.4626278
12 0.4491661
12.02 0.4642465
12.04 0.4583121
12.06 0.477781
12.08 0.4537904
12.1 0.4562891
12.12 0.469947
12.14 0.4520511
12.16 0.4594021
12.18 0.4539822
12.2 0.4431144
12.22 0.4527975
12.24 0.4523824
12.26 0.4502504
12.28 0.4406241
12.3 0.4502498
12.32 0.4571649
12.34 0.4430006
12.36 0.4360624
12.38 0.4659398
12.4 0.4607866
12.42 0.4700003
12.44 0.4597014
12.46 0.4585578
12.48 0.4863637
12.5 0.4693871
12.52 0.4685082
12.54 0.4697079
12.56 0.4760257
12.58 0.4577663
12.6 0.4634926
12.62 0.4553569
12.64 0.4529347
12.66 0.4614103
12.68 0.4564542
12.7 0.4530725
12.72 0.459157
12.74 0.4385771
12.76 0.4620876
12.78 0.4686681
12.8 0.4553567
12.82 0.4578476
12.84 0.4636809
12.86 0.4677875
12.88 0.4568648
12.9 0.4534867
12.92 0.4702134
12.94 0.4483298
12.96 0.4621958
12.98 0.4661815
13 0.4574114
13.02 0.4611124
13.04 0.4656178
13.06 0.4573011
13.08 0.4512483
13.1 0.4504997
13.12 0.4577663
13.14 0.4622778
13.16 0.4623312
13.18 0.4405673
13.2 0.4631681
13.22 0.4414749
13.24 0.4358323
13.26 0.4483588
13.28 0.4497215
13.3 0.4463461
13.32 0.446626
13.34 0.4421255
13.36 0.4575476
13.38 0.4628988
13.4 0.4454773
13.42 0.4630604
13.44 0.461004
13.46 0.4683475
13.48 0.4482185
13.5 0.4599189
13.52 0.4736299
13.54 0.4744734
13.56 0.4574933
13.58 0.4469343
13.6 0.4591844
13.62 0.4514973
13.64 0.4718584
13.66 0.4532937
13.68 0.4613561
13.7 0.464408
13.72 0.4693882
13.74 0.4654831
13.76 0.4541199
13.78 0.4598639
13.8 0.4418992
13.82 0.4416159
13.84 0.4470178
13.86 0.4503892
13.88 0.4574111
13.9 0.4584211
13.92 0.4610855
13.94 0.458421
13.96 0.4543682
13.98 0.4583935
14 0.4634915
14.02 0.469175
14.04 0.4552196
14.06 0.4697074
14.08 0.476287
14.1 0.4475768
14.12 0.4671456
14.14 0.4649201
14.16 0.4635461
14.18 0.4683484
14.2 0.4521615
14.22 0.4579032
14.24 0.4596466
14.26 0.44886
14.28 0.4554944
14.3 0.4518848
14.32 0.4469344
14.34 0.4563442
14.36 0.4614375
14.38 0.4637616
14.4 0.4664757
14.42 0.4496664
14.44 0.4575203
14.46 0.4654565
14.48 0.4693081
14.5 0.4584759
14.52 0.4693621
14.54 0.4443814
14.56 0.4585306
14.58 0.4433388
14.6 0.4629526
14.62 0.4601364
14.64 0.4546706
14.66 0.4419846
14.68 0.4495825
14.7 0.4630331
14.72 0.4679744
14.74 0.4560976
14.76 0.4575199
14.78 0.4668511
14.8 0.4657787
14.82 0.4565079
14.84 0.4671992
14.86 0.4635462
14.88 0.456235
14.9 0.4531555
14.92 0.4647848
14.94 0.451497
14.96 0.4451407
14.98 0.4510538
15 0.4516075
15.02 0.4489147
15.04 0.4686424
15.06 0.4759202
15.08 0.4654838
15.1 0.4502507
15.12 0.4752633
15.14 0.4640037
15.16 0.457684
15.18 0.4606786
15.2 0.4657788
15.22 0.4572471
15.24 0.459484
15.26 0.4556858
15.28 0.4600542
15.3 0.4499442
15.32 0.4729166
15.34 0.466744
15.36 0.4796096
15.38 0.4602175
15.4 1.163926
15.42 0.5146358
15.44 0.4619794
15.46 0.4680278
15.48 0.4516084
15.5 0.4643811
15.52 0.4674667
15.54 0.4688813
15.56 0.5130542
15.58 0.4753948
15.6 0.4698134
15.62 0.4730744
15.64 0.4652952
15.66 0.4605432
15.68 0.4744733
15.7 0.472995
15.72 0.4785922
15.74 0.4665029
15.76 0.4700535
15.78 0.4611126
15.8 0.4454772
15.82 0.4553569
15.84 0.4557136
15.86 0.469095
15.88 0.4478836
15.9 0.4514699
15.92 0.4531285
15.94 0.4525757
15.96 0.4639233
15.98 0.4437065
16 0.4414176
16.02 0.4732067
16.04 0.459864
16.06 0.4523272
16.08 0.4442123
16.1 0.4664225
16.12 0.4390899
16.14 0.4486369
16.16 0.4599193
16.18 0.4401706
16.2 0.4575203
16.22 0.4610316
16.24 0.4559879
16.26 0.4597281
16.28 0.4508043
16.3 0.456974
16.32 0.4521341
16.34 0.464839
16.36 0.4437903
16.38 0.4415035
16.4 0.4524935
16.42 0.4561247
16.44 0.4678673
16.46 0.4603806
16.48 0.4583121
16.5 0.4508039
16.52 0.4622496
16.54 0.4623317
16.56 0.4584761
16.58 0.4676272
16.6 0.4667445
16.62 0.462196
16.64 0.4613832
16.66 0.460353
16.68 0.4472972
16.7 0.4421261
16.72 0.4546976
16.74 0.4425491
16.76 0.4619792
16.78 0.4383211
16.8 0.4623858
16.82 0.4522446
16.84 0.4593752
16.8582 0.4659669
16.8782 0.4645694
16.8982 0.4677071
16.9182 0.468027
16.9382 0.4688811
16.9582 0.4606789
16.9782 0.455
16.9982 0.4458975
17.0182 0.4663959
17.0382 0.4576841
17.0582 0.4635193
17.0782 0.4680273
17.0982 0.4444373
17.1182 0.4546976
17.1382 0.437292
17.1582 0.4410499
17.1782 0.4539
17.1982 0.4562073
17.2182 0.4511652
17.2382 0.4445217
17.2582 0.4514419
17.2782 0.4672796
17.2982 0.4633838
17.3182 0.4762613
17.3382 0.4563442
17.3582 0.4580669
17.3782 0.4654039
17.3982 0.461248
17.4182 0.4594014
17.4382 0.4580394
17.4582 0.4710098
17.4782 0.4570013
17.4982 0.4448034
17.5182 0.4463179
17.5382 0.4720434
17.5582 0.4659939
17.5782 0.4524657
17.5982 0.4698136
17.6182 0.4618985
17.6382 0.4607059
17.6582 0.4535687
17.6782 0.4460102
17.6982 0.468321
17.7182 0.4584211
17.7382 0.460815
17.7582 0.464784
17.7782 0.4469053
17.7982 0.471116
17.8182 0.457739
17.8382 0.4598643
17.8582 0.4401419
17.8782 0.4639236
17.8982 0.4599184
17.9182 0.4574389
17.9382 0.4623033
17.9582 0.4544497
17.9782 0.4507216
17.9982 0.4576303
18.0182 0.4453655
18.0382 0.4545608
18.0582 0.447465
18.0782 0.4616549
18.0982 0.4375786
18.1182 0.4502503
18.1382 0.4679208
18.1582 0.463627
18.1782 0.4618979
18.1982 0.4508047
18.2182 0.4523544
18.2382 0.4483303
18.2582 0.4427468
18.2782 0.4559331
18.2982 0.4531554
18.3182 0.4399431
18.3382 0.4645969
18.3582 0.4760517
18.3782 0.4611395
18.3982 0.4504997
18.4182 0.4935836
18.4382 0.9682207
18.4582 0.4754479
18.4782 0.465967
18.4982 0.4677876
18.5182 0.4655375
18.5382 0.4658593
18.5582 0.4430857
18.5782 0.4741571
18.5982 0.4674936
18.6182 0.4658594
18.6382 0.4653225
18.6582 0.4631951
18.6782 0.4616008
18.6982 0.4521614
18.7182 0.4518843
18.7382 0.4478835
18.7582 0.444775
18.7782 0.4568646
18.7982 0.4711156
18.8182 0.4599454
18.8382 0.4530172
18.8582 0.4448313
18.8782 0.4669318
18.8982 0.4585026
18.9182 0.4667442
18.9382 0.4623313
18.9582 0.4622225
18.9782 0.4488325
18.9982 0.4616283
19.0182 0.4497226
19.0382 0.4389192
19.0582 0.4730749
19.0782 0.4534588
19.0982 0.4684283
19.1182 0.4814818
19.1382 0.4566457
19.1582 0.4691748
19.1782 0.4607874
19.1982 0.4536521
19.2182 0.4661015
19.2382 0.4648117
19.2582 0.4804426
19.2782 0.4605699
19.2982 0.457193
19.3182 0.4825454
19.3382 0.4590479
19.3582 0.4610037
19.3782 0.4592661
19.3982 0.4689883
19.4182 0.4699469
19.4382 0.4628984
19.4582 0.4810662
19.4782 0.4584208
19.4982 0.453459
19.5182 0.4718578
19.5382 0.4430853
19.5582 0.470585
19.5782 0.4661277
19.5982 0.4508053
19.6182 0.4555214
19.6382 0.4532377
19.6582 0.4443533
19.6782 0.4673594
19.6982 0.4414187
19.7182 0.4610311
19.7382 0.4589669
19.7582 0.4669851
19.7782 0.4645694
19.7982 0.4600278
19.8182 0.4661275
19.8382 0.4637078
19.8582 0.4473813
19.8782 0.4627632
19.8982 0.4532106
19.9182 0.4725463
19.9382 0.4576567
19.9582 0.4580671
19.9782 0.4739986
19.9982 0.4513314
&
@target G0.S1
@type xy
0 2.652522
0.02 1.267132
0.04 1.052201
0.06 1.994749
0.08 1.743567
0.1 1.405676
0.12 0.8993051
0.14 0.4683479
0.16 0.4558782
0.18 0.4404822
0.2 0.4535972
0.22 0.4658586
0.24 0.4622226
0.26 0.4495558
0.28 0.4436774
0.3 0.464004
0.32 0.4551096
0.34 0.4608694
0.36 0.4507217
0.38 0.4546153
0.4 0.4383211
0.42 0.4537349
0.44 0.4669846
0.46 0.4506108
0.48 0.4719375
0.5 0.4533489
0.52 0.4516917
0.54 0.449527
0.56 0.4590752
0.58 0.4452805
0.6 0.4453649
0.62 0.4472409
0.64 0.4681348
0.66 0.4618978
0.68 0.464812
0.7 0.442069
0.72 0.4605437
0.74 0.4895406
0.76 0.4490262
0.78 0.4420688
0.8 0.4546703
0.82 0.4530729
0.84 0.4564263
0.86 0.4427471
0.88 0.4452243
0.9 0.4479113
0.92 0.4633036
0.94 0.4542302
0.96 0.4659666
0.98 0.4558782
1 0.4423232
1.02 0.4602713
1.04 0.4380922
1.06 0.4525762
1.08 0.4578751
1.1 0.4579845
1.12 0.4619797
1.14 0.4568097
1.16 0.4756311
1.18 0.4755254
1.2 0.4836834
1.22 0.4662082
1.24 0.4562347
1.26 0.4760252
1.28 0.4419849
1.3 0.4535413
1.32 0.4497222
1.34 0.4542576
1.36 0.4390327
1.38 0.4582845
1.4 0.4567551
1.42 0.4678938
1.44 0.4541201
1.46 0.4531558
1.48 0.4197019
1.5 0.4484146
1.52 0.445281
1.54 0.4491376
1.56 0.4551374
1.58 0.4562354
1.6 0.4587206
1.62 0.448135
1.64 0.4612485
1.66 0.4405111
1.68 0.4635468
1.7 0.457684
1.72 0.4492772
1.74 0.467921
1.76 0.4683216
1.78 0.4577659
1.8 0.467467
1.82 0.4608962
1.84 0.4498337
1.86 0.4563165
1.88 0.4629792
1.9 0.4436496
1.92 0.4574107
1.94 0.456864
1.96 0.4560151
1.98 0.4638426
2 0.4611668
2.02 0.4550274
2.04 0.4564533
2.06 0.4809631
2.08 0.4577385
2.1 0.4731544
2.12 0.4532386
2.14 0.4408232
2.16 0.4625471
2.18 0.4637346
2.2 0.4697068
2.22 0.4656985
2.24 0.4624123
2.26 0.4553292
2.28 0.4495825
2.3 0.4652149
2.32 0.4608147
2.34 0.4715393
2.36 0.4421823
2.38 0.4664771
2.4 0.4891063
2.42 0.4584756
2.44 0.4639509
2.46 0.4586389
2.48 0.4807808
2.5 0.4650538
2.52 0.4723872
2.54 0.4465415
2.56 0.4621146
2.58 0.4636802
2.6 0.4524656
2.62 0.4635195
2.64 0.4636005
2.66 0.450804
2.68 0.4595921
2.7 0.4615727
2.72 0.4667445
2.74 0.4738676
2.76 0.4580668
2.78 0.4617626
2.8 0.4574925
2.82 0.4684285
2.84 0.469495
2.86 0.4840198
2.88 0.4578205
2.9 0.4785658
2.92 0.4613566
2.94 0.4574385
2.96 0.4479117
2.98 0.482572
3 0.458803
3.02 0.4739722
3.04 0.4591568
3.06 0.453817
3.08 0.4642197
3.1 0.4455618
3.12 0.4519125
3.14 0.4593748
3.16 0.4641386
3.18 0.4599456
3.2 0.458639
3.22 0.4350295
3.24 0.4574383
3.26 0.466503
3.28 0.4639235
3.3 0.4817676
3.32 0.4534588
3.34 0.4809364
3.36 0.4750003
3.38 0.4771009
3.4 0.450722
3.42 0.4729958
3.44 0.4721758
3.46 0.4500555
3.48 0.4624391
3.5 0.4574663
3.52 0.4527698
3.54 0.4633845
3.56 0.476707
3.58 0.4725986
3.6 0.463735
3.62 0.4583122
3.64 0.4653497
3.66 0.4467103
3.68 0.4863126
3.7 0.5069521
3.72 0.4484977
3.74 0.4518853
3.76 0.4571922
3.78 0.4552744
3.8 0.4638424
3.82 0.4472415
3.84 0.4518014
3.86 0.4465428
3.88 0.4617628
3.9 0.4713013
3.92 0.4630878
3.94 0.4568644
3.96 0.4699198
3.98 0.4706645
4 0.4573289
4.02 0.4534861
4.04 0.4571922
4.06 0.4554398
4.08 0.4605971
4.1 0.4186291
4.12 0.4635188
4.14 0.4545605
4.16 0.4688817
4.18 0.4455609
4.2 0.4718844
4.22 0.4710093
4.24 0.4570563
4.26 0.4665297
4.28 0.450722
4.3 0.4562076
4.32 0.4764977
4.34 0.4631947
4.36 0.4386629
4.38 0.4678939
4.4 0.4605438
4.42 0.4586397
4.44 0.4565628
4.46 0.4537342
4.48 0.4870827
4.5 0.4634106
4.52 0.4682682
4.54 0.4531277
4.56 0.4852065
4.58 0.4872883
4.6 0.4618447
4.62 0.4565084
4.64 0.4626281
4.66 0.4472417
4.68 0.4616
4.7 0.4473256
4.72 0.4628988
4.74 0.4371785
4.76 0.4698403
4.78 0.4523544
4.8 0.4695213
4.82 0.4466268
4.84 0.8009684
4.86 0.5289612
4.88 0.4680275
4.9 0.4737352
4.92 0.4928236
4.94 0.4879801
4.96 0.4703721
4.98 0.4927727
5 0.4602444
5.02 0.4423231
5.04 0.4819492
5.06 0.4924689
5.08 0.4663425
5.1 0.4963365
5.12 0.5013241
5.14 0.4798174
5.16 0.4767069
5.18 0.4776241
5.2 0.471858
5.22 0.4774151
5.24 0.4441283
5.26 0.4553571
5.28 0.4554664
5.3 0.4627369
5.32 0.4570828
5.34 0.457439
5.36 0.4659404
5.38 0.4684018
5.4 0.4648652
5.42 0.4604622
5.44 0.4554667
5.46 0.8657509
5.48 0.4592929
5.5 0.4654833
5.52 0.4550277
5.54 0.4774155
5.56 0.4505
5.58 0.4618718
5.6 0.4532112
5.62 0.456317
5.64 0.4679207
5.66 0.4567823
5.68 0.4650545
5.7 0.4698143
5.72 0.4482738
5.74 0.4650535
5.76 0.4467105
5.78 0.4675735
5.8 0.4792188
5.82 0.4862358
5.84 0.492291
5.86 0.448804
5.88 0.4564535
5.9 0.4654028
5.92 0.4771268
5.94 0.4760517
5.96 0.4484698
5.98 0.4602164
6 0.466315
6.02 0.4610859
6.04 0.4665294
6.06 0.453514
6.08 0.4618719
6.1 0.4667441
6.12 0.4406806
6.14 0.4393737
6.16 0.4441012
6.18 0.4498889
6.2 0.4719635
6.22 0.4535418
6.24 0.4468789
6.26 0.4605434
6.28 0.4591567
6.3 0.4695213
6.32 0.4616548
6.34 0.464274
6.36 0.4563167
6.38 0.4672531
6.4 0.4530448
6.42 0.4538998
6.44 0.4552752
6.46 0.4612482
6.48 0.4649732
6.5 0.4706914
6.52 0.4563448
6.54 0.4635726
6.56 0.4553569
6.58 0.4448875
6.6 0.4634114
6.62 0.4691487
6.64 0.4693081
6.66 0.4623308
6.68 0.4508048
6.7 0.4448873
6.72 0.4280475
6.74 0.4691754
6.76 0.4622225
6.78 0.4601367
6.8 0.469415
6.82 0.4671722
6.84 0.4610038
6.86 0.4616543
6.88 0.4577388
6.9 0.4493328
6.92 0.470957
6.94 0.465134
6.96 0.4677879
6.98 0.4416447
7 0.4602438
7.02 0.4598638
7.04 0.4522165
7.06 0.4684814
7.08 0.4593744
7.1 0.4497225
7.12 0.4642465
7.14 0.4495828
7.16 0.4644881
7.18 0.4630331
7.2 0.4576027
7.22 0.4735237
7.24 0.4555485
7.26 0.4754735
7.28 0.4501388
7.3 0.4767074
7.32 0.4677874
7.34 0.4678674
7.36 0.4540374
7.38 0.4678408
7.4 0.4491385
7.42 0.4711944
7.44 0.4459532
7.46 0.4689616
7.48 0.457384
7.5 0.4470741
7.52 0.4558511
7.54 0.4482471
7.56 0.4447758
7.58 0.4643806
7.6 0.4650006
7.62 0.4467941
7.64 0.4762873
7.66 0.4854122
7.68 0.4723873
7.7 0.4631415
7.72 0.4610041
7.74 0.4365208
7.76 0.4690412
7.78 0.4602721
7.8 0.4687482
7.82 0.4764982
7.84 0.4732342
7.86 0.4592933
7.88 0.4568918
7.9 0.4604617
7.92 0.4618978
7.94 0.4643818
7.96 0.4616544
7.98 0.4689085
8 0.4577661
8.02 0.4486363
8.04 0.4738142
8.06 0.4608963
8.08 0.4392032
8.1 0.4735771
8.12 0.4455622
8.14 0.4524937
8.16 0.4642737
8.18 0.4459254
8.2 0.4614379
8.22 0.4496106
8.24 0.4657785
8.26 0.4684011
8.28 0.4615189
8.3 0.4610318
8.32 0.464597
8.34 0.4616821
8.36 0.4475216
8.38 0.4675736
8.4 0.4506378
8.42 0.464489
8.44 0.458121
8.46 0.4576842
8.48 0.4554402
8.5 0.4784608
8.52 0.4654573
8.54 0.4586385
8.56 0.4406243
8.58 0.4409088
8.6 0.46457
8.62 0.4618976
8.64 0.4520509
8.66 0.4494993
8.68 0.4622223
8.7 0.4681345
8.72 0.4900256
8.74 0.4528802
8.76 0.4780422
8.78 0.446458
8.8 0.4668508
8.82 0.4552196
8.84 0.4568645
8.86 0.4552744
8.88 0.4551374
8.9 0.4636812
8.92 0.4463467
8.94 0.4562348
8.96 0.467921
8.98 0.4654568
9 0.4650535
9.02 0.4712219
9.04 0.4511646
9.06 0.4677873
9.08 0.4554395
9.1 0.4611665
9.12 0.4571653
9.14 0.4678141
9.16 0.4447753
9.18 0.4548351
9.2 0.4615737
9.22 0.4574107
9.24 0.4508598
9.26 0.4589663
9.28 0.4530174
9.3 0.4627638
9.32 0.4446907
9.34 0.4612486
9.36 0.4523827
9.38 0.4420683
9.4 0.4635731
9.42 0.4652148
9.44 0.451885
9.46 0.4615461
9.48 0.4544227
9.5 0.4496109
9.52 0.4547798
9.54 0.4609503
9.56 0.459238
9.58 0.4604347
9.6 0.4504718
9.62 0.4560971
9.64 0.4606516
9.66 0.4438474
9.68 0.4605699
9.7 0.4685089
9.72 0.4613835
9.74 0.4922912
9.76 0.4957317
9.78 0.4450006
9.8 0.4536796
9.82 0.4746051
9.84 0.4343098
9.86 0.5060881
9.88 0.4564537
9.9 0.4598097
9.92 0.4727312
9.94 0.4610042
9.96 0.4613844
9.98 0.4554398
10 0.4744732
10.02 0.4776239
10.04 0.4488593
10.06 0.4559055
10.08 0.451608
10.1 0.4478002
10.12 0.4375212
10.14 0.4601354
10.16 0.4592927
10.18 0.4580389
10.2 0.4789576
10.22 0.4505825
10.24 0.4770742
10.26 0.4510823
10.28 0.5103432
10.3 0.4680278
10.32 0.456097
10.34 0.4769955
10.36 0.4748163
10.38 0.4525765
10.4 0.4802351
10.42 0.4577666
10.44 0.464355
10.46 0.4420974
10.48 0.4328975
10.5 0.4623301
10.52 0.4643808
10.54 0.4494998
10.56 0.4545326
10.58 0.460706
10.6 0.4673598
10.62 0.4544229
10.64 0.4634654
10.66 0.4478282
10.68 0.4650267
10.7 0.4617639
10.72 0.4547806
10.74 0.456892
10.76 0.4609229
10.78 0.4650537
10.8 0.4581757
10.82 0.4582851
10.84 0.4544505
10.86 0.4631144
10.88 0.4474932
10.9 0.4644889
10.92 0.4455618
10.94 0.4592924
10.96 0.4521343
10.98 0.4625202
11 0.4605971
11.02 0.4530457
11.04 0.4546704
11.06 0.4589118
11.08 0.4546704
11.1 0.4598638
11.12 0.4644623
11.14 0.4617623
11.16 0.4563438
11.18 0.4367207
11.2 0.4612204
11.22 0.4634914
11.24 0.464597
11.26 0.4548074
11.28 0.4737354
11.3 0.4659665
11.32 0.4604612
11.34 0.474474
11.36 0.509755
11.38 0.4646773
11.4 0.4577394
11.42 0.4612489
11.44 0.4635185
11.46 0.4592928
11.48 0.4722551
11.5 0.5125429
11.52 0.4739461
11.54 0.4788011
11.56 0.4646771
11.58 0.4532109
11.6 0.4474652
11.62 0.4723081
11.64 0.45025
11.66 0.4707971
11.68 0.4663157
11.7 0.4494719
11.72 0.4633843
11.74 0.4574654
11.76 0.4512484
11.78 0.4497226
11.8 0.4635186
11.82 0.4607332
11.84 0.4438753
11.86 0.4584214
11.88 0.4509157
11.9 0.4637075
11.92 0.4667443
11.94 0.4570284
11.96 0.4608955
11.98 0.453927
12 0.4577664
12.02 0.457411
12.04 0.4712223
12.06 0.4593748
12.08 0.4772319
12.1 0.4574112
12.12 0.4669314
12.14 0.4883907
12.16 0.4678135
12.18 0.4734442
12.2 0.4573286
12.22 0.4812743
12.24 0.4635191
12.26 0.4759469
12.28 0.4716994
12.3 0.4521615
12.32 0.457985
12.34 0.463977
12.36 0.4518015
12.38 0.446262
12.4 0.4467099
12.42 0.4403125
12.44 0.4543952
12.46 0.4532107
12.48 0.4584756
12.5 0.447325
12.52 0.4478846
12.54 0.4609226
12.56 0.4504997
12.58 0.4484699
12.6 0.4704787
12.62 0.4611124
12.64 0.4514973
12.66 0.4609233
12.68 0.4680274
12.7 0.4608954
12.72 0.4627094
12.74 0.4707706
12.76 0.4472414
12.78 0.4680007
12.8 0.4951015
12.82 0.4592385
12.84 0.516769
12.86 0.4624122
12.88 0.4775984
12.9 0.4424078
12.92 0.442832
12.94 0.4693086
12.96 0.5133471
12.98 0.440114
13 0.4721228
13.02 0.4597015
13.04 0.4524933
13.06 0.4419557
13.08 0.4547797
13.1 0.4470175
13.12 0.4596195
13.14 0.4639511
13.16 0.4772051
13.18 0.4655371
13.2 0.4507215
13.22 0.4611667
13.24 0.4709032
13.26 0.4761823
13.28 0.4680274
13.3 0.4420972
13.32 0.4794269
13.34 0.4446907
13.36 0.4704523
13.38 0.4627096
13.4 0.4624388
13.42 0.464623
13.44 0.4548627
13.46 0.4709572
13.48 0.4537902
13.5 0.4559333
13.52 0.4501389
13.54 0.4678935
13.56 0.461085
13.58 0.4546972
13.6 0.4685082
13.62 0.4713809
13.64 0.4631147
13.66 0.4775979
13.68 0.4496115
13.7 0.4557144
13.72 0.4634116
13.74 0.4704515
13.76 0.4550544
13.78 0.4833485
13.8 0.4598641
13.82 0.4649192
13.84 0.4743942
13.86 0.4417289
13.88 0.4657786
13.9 0.4586115
13.92 0.4746043
13.94 0.4524929
13.96 0.4460102
13.98 0.4599188
14 0.4678943
14.02 0.4304358
14.04 0.4527133
14.06 0.4631686
14.08 0.4601633
14.1 0.4459259
14.12 0.4440726
14.14 0.457083
14.16 0.4604887
14.18 0.447381
14.2 0.4556861
14.22 0.4659402
14.24 0.4557684
14.26 0.468455
14.28 0.4633027
14.3 0.4424087
14.32 0.4648387
14.34 0.455357
14.36 0.454395
14.38 0.4579033
14.4 0.4587207
14.42 0.4557138
14.44 0.4631957
14.46 0.4555764
14.48 0.4616549
14.5 0.4551104
14.52 0.4537064
14.54 0.4682413
14.56 0.4552469
14.58 0.4681348
14.6 0.4719375
14.62 0.4738403
14.64 0.4532939
14.66 0.4549999
14.68 0.4568635
14.7 0.4459823
14.72 0.4453371
14.74 0.4507215
14.76 0.4487203
14.78 0.4466545
14.8 0.4495546
14.82 0.4563169
14.84 0.4635732
14.86 0.4663955
14.88 0.4448878
14.9 0.471248
14.92 0.4615462
14.94 0.4601354
14.96 0.466825
14.98 0.4681074
15 0.4690953
15.02 0.4545883
15.04 0.4345694
15.06 0.4544234
15.08 0.4407663
15.1 0.4623308
15.12 0.4655368
15.14 0.4397157
15.16 0.45412
15.18 0.4505554
15.2 0.4670653
15.22 0.4513033
15.24 0.4540379
15.26 0.4435651
15.28 0.456454
15.3 0.4563712
15.32 0.4519402
15.34 0.4553297
15.36 0.4509435
15.38 0.4605162
15.4 0.4389473
15.42 0.4566454
15.44 0.4627642
15.46 0.4631416
15.48 0.4439035
15.5 0.4497497
15.52 0.4601631
15.54 0.4654562
15.56 0.4531549
15.58 0.4492773
15.6 0.4513309
15.62 0.4527974
15.64 0.4674668
15.66 0.4713812
15.68 0.4511373
15.7 0.4605429
15.72 0.4647846
15.74 0.4590748
15.76 0.451663
15.78 0.4443818
15.8 0.4599181
15.82 0.4678136
15.84 0.4737878
15.86 0.4676008
15.88 0.4712485
15.9 0.4706647
15.92 0.4657793
15.94 0.4694941
15.96 0.4538992
15.98 0.4756577
16 0.47154
16.02 0.4774147
16.04 0.4701861
16.06 0.4676273
16.08 0.4517184
16.1 0.4650542
16.12 0.4584212
16.14 0.4658588
16.16 0.4465424
16.18 0.4744206
16.2 0.4458143
16.22 0.4574654
16.24 0.460706
16.26 0.4853089
16.28 0.4803646
16.3 0.4611398
16.32 0.4457853
16.34 0.457247
16.36 0.4500002
16.38 0.4561251
16.4 0.464624
16.42 0.4396878
16.44 0.4563165
16.46 0.4690681
16.48 0.4518016
16.5 0.4527143
16.52 0.458257
16.54 0.4526588
16.56 0.4527139
16.58 0.4384624
16.6 0.4586391
16.62 0.4662617
16.64 0.4623038
16.66 0.455768
16.68 0.4819234
16.7 0.4719377
16.72 0.45467
16.74 0.4834255
16.76 0.4570011
16.78 0.4592119
16.8 0.4479398
16.82 0.4533766
16.84 0.4756569
16.8582 0.4623037
16.8782 0.4656174
16.8982 0.4571925
16.9182 0.4592929
16.9382 0.4633302
16.9582 0.4806764
16.9782 0.4648119
16.9982 0.4526317
17.0182 0.4623851
17.0382 0.4452804
17.0582 0.4592108
17.0782 0.4411345
17.0982 0.4803644
17.1182 0.4514699
17.1382 0.4537897
17.1582 0.4706112
17.1782 0.4729171
17.1982 0.4682412
17.2182 0.4719636
17.2382 0.4746316
17.2582 0.4472416
17.2782 0.4479402
17.2982 0.456317
17.3182 0.4566733
17.3382 0.4587756
17.3582 0.4475769
17.3782 0.4488599
17.3982 0.4505826
17.4182 0.48013
17.4382 0.4813003
17.4582 0.4552473
17.4782 0.4917824
17.4982 0.4796089
17.5182 0.452051
17.5382 0.4587213
17.5582 0.4641126
17.5782 0.4556862
17.5982 0.4665296
17.6182 0.473392
17.6382 0.4523823
17.6582 0.4851292
17.6782 0.4932802
17.6982 0.4685079
17.7182 0.4672787
17.7382 0.4508045
17.7582 0.4704781
17.7782 0.4575479
17.7982 0.452576
17.8182 0.4468218
17.8382 0.456207
17.8582 0.4430859
17.8782 0.4646774
17.8982 0.4646767
17.9182 0.4788266
17.9382 0.4848969
17.9582 0.5045792
17.9782 0.4605974
17.9982 0.471513
18.0182 0.472361
18.0382 0.4767339
18.0582 0.4712478
18.0782 0.4979453
18.0982 0.4504169
18.1182 0.460271
18.1382 0.467146
18.1582 0.4684282
18.1782 0.464489
18.1982 0.4750258
18.2182 0.4637084
18.2382 0.4683487
18.2582 0.4577667
18.2782 0.4540099
18.2982 0.4542578
18.3182 0.4607327
18.3382 0.4511375
18.3582 0.4600269
18.3782 0.4658596
18.3982 0.451387
18.4182 0.4471297
18.4382 0.4560154
18.4582 0.4519127
18.4782 0.4597006
18.4982 0.4551095
18.5182 0.4574389
18.5382 0.4595109
18.5582 0.4644888
18.5782 0.4613836
18.5982 0.4624118
18.6182 0.4596194
18.6382 0.4414745
18.6582 0.4648112
18.6782 0.4611394
18.6982 0.4474649
18.7182 0.481378
18.7382 0.475736
18.7582 0.460815
18.7782 0.4567551
18.7982 0.4504999
18.8182 0.4560981
18.8382 0.4391753
18.8582 0.4922148
18.8782 0.4585302
18.8982 0.4566722
18.9182 0.4810923
18.9382 0.443001
18.9582 0.464596
18.9782 0.4497221
18.9982 0.4589397
19.0182 0.4552745
19.0382 0.4339933
19.0582 0.4474931
19.0782 0.4473253
19.0982 0.4620338
19.1182 0.4464867
19.1382 0.4660743
19.1582 0.4572193
19.1782 0.460353
19.1982 0.4745001
19.2182 0.4632767
19.2382 0.4597828
19.2582 0.4609232
19.2782 0.4669849
19.2982 0.4486088
19.3182 0.4574658
19.3382 0.4552191
19.3582 0.4519676
19.3782 0.4568093
19.3982 0.4491664
19.4182 0.4473533
19.4382 0.4731017
19.4582 0.4606525
19.4782 0.4566724
19.4982 0.4584759
19.5182 0.459646
19.5382 0.4469059
19.5582 0.4779643
19.5782 0.4364348
19.5982 0.4565634
19.6182 0.4504993
19.6382 0.4557133
19.6582 0.4671989
19.6782 0.4666367
19.6982 0.4520509
19.7182 0.4656712
19.7382 0.4645694
19.7582 0.4550547
19.7782 0.4677877
19.7982 0.4691487
19.8182 0.468348
19.8382 0.4587207
19.8582 0.4458141
19.8782 0.4394028
19.8982 0.4589387
19.9182 0.4698137
19.9382 0.4580389
19.9582 0.468348
19.9782 0.4514976
19.9982 0.4734971
&
@target G0.S2
@type xy
0 3.934854
0.02 2.333929
0.04 2.396712
0.06 2.979673
0.08 2.72831
0.1 2.448045
0.12 2.119109
0.14 0.9295828
0.16 0.5098538
0.18 0.4702656
0.2 0.5017469
0.22 0.4982974
0.24 0.4788006
0.26 0.4718581
0.28 0.457848
0.3 0.5036122
0.32 0.4815084
0.34 0.4769432
0.36 0.4557683
0.38 0.4785915
0.4 0.4678406
0.42 0.4568646
0.44 0.4497502
0.46 0.4616008
0.48 0.4631145
0.5 0.47289
0.52 0.4732336
0.54 0.4689877
0.56 0.4830629
0.58 0.4575198
0.6 0.4687482
0.62 0.521273
0.64 0.4603796
0.66 0.4588304
0.68 0.4443541
0.7 0.5117124
0.72 0.4710096
0.74 0.482416
0.76 0.4830633
0.78 0.4560162
0.8 0.4589388
0.82 0.467707
0.84 0.4496111
0.86 0.4765243
0.88 0.4869557
0.9 0.4595109
0.92 0.4667439
0.94 0.4651341
0.96 0.4823378
0.98 0.5102207
1 0.4882618
1.02 0.4854379
1.04 0.4864925
1.06 0.4578205
1.08 0.4378637
1.1 0.4933054
1.12 0.4805202
1.14 0.4970159
1.16 0.5237609
1.18 0.4888255
1.2 0.4670109
1.22 0.4801561
1.24 0.4477167
1.26 0.4211298
1.28 0.4766812
1.3 0.4773371
1.32 0.4720699
1.34 0.4773361
1.36 0.485
1.38 0.4613296
1.4 0.4696004
1.42 0.4511371
1.44 0.4724666
1.46 0.4769954
1.48 0.4610037
1.5 0.4896424
1.52 0.4547806
1.54 0.4615469
1.56 0.4734444
1.58 0.478801
1.6 0.4545603
1.62 0.4623037
1.64 0.435976
1.66 0.4402846
1.68 0.4800518
1.7 0.4304931
1.72 0.4607599
1.74 0.4685086
1.76 0.4874424
1.78 0.4459822
1.8 0.4565081
1.82 0.4695742
1.84 0.4449158
1.86 0.4876469
1.88 0.4797391
1.9 0.4750791
1.92 0.4718318
1.94 0.4920876
1.96 0.4532934
1.98 0.4623304
2 0.4677874
2.02 0.4524657
2.04 0.4591573
2.06 0.4648927
2.08 0.4337628
2.1 0.4544771
2.12 0.4302616
2.14 0.475657
2.16 0.4687479
2.18 0.4737881
2.2 0.4729172
2.22 0.4684282
2.24 0.4586395
2.26 0.4205047
2.28 0.4523819
2.3 0.4623307
2.32 0.4576299
2.34 0.4262044
2.36 0.4552749
2.38 0.4559053
2.4 0.4455615
2.42 0.4500552
2.44 0.4581484
2.46 0.4500001
2.48 0.4313355
2.5 0.457985
2.52 0.4470456
2.54 0.4626551
2.56 0.4573291
2.58 0.461004
2.6 0.4576296
2.62 0.4622235
2.64 0.4648661
2.66 0.4589393
2.68 0.467707
2.7 0.4428596
2.72 0.4498061
2.74 0.4511376
2.76 0.4623855
2.78 0.47731
2.8 0.4441279
2.82 0.4858241
2.84 0.4622226
2.86 0.4483856
2.88 0.4969913
2.9 0.4985221
2.92 0.4329841
2.94 0.4647847
2.96 0.4744999
2.98 0.4757624
3 0.4216039
3.02 0.4758943
3.04 0.4489153
3.06 0.4597825
3.08 0.4396021
3.1 0.438549
3.12 0.4554402
3.14 0.4728898
3.16 0.4168031
3.18 0.4747105
3.2 0.4702656
3.22 0.4667166
3.24 0.4738402
3.26 0.4313346
3.28 0.4796615
3.3 0.408105
3.32 0.4564268
3.34 0.4662618
3.36 0.4634114
3.38 0.4612482
3.4 0.4866723
3.42 0.45456
3.44 0.4479114
3.46 0.4780175
3.48 0.4410785
3.5 0.458803
3.52 0.4752892
3.54 0.4468503
3.56 0.4980708
3.58 0.4325792
3.6 0.4436783
3.62 0.4885949
3.64 0.4746573
3.66 0.4614106
3.68 0.4794274
3.7 0.4587476
3.72 0.4588307
3.74 0.4738139
3.76 0.4644889
3.78 0.4472973
3.8 0.4628175
3.82 0.4627632
3.84 0.4680278
3.86 0.481534
3.88 0.4659935
3.9 0.4562065
3.92 0.4620876
3.94 0.460353
3.96 0.4753423
3.98 0.4572474
4 0.4462625
4.02 0.4328976
4.04 0.4145778
4.06 0.4551093
4.08 0.4623313
4.1 0.4502776
4.12 0.4509438
4.14 0.4690955
4.16 0.4463742
4.18 0.4475212
4.2 0.4490542
4.22 0.4544228
4.24 0.4662618
4.26 0.4630604
4.28 0.4483861
4.3 0.4498331
4.32 0.46984
4.34 0.476472
4.36 0.4768126
4.38 0.4939883
4.4 0.4677072
4.42 0.4650271
4.44 0.4545876
4.46 0.4596463
4.48 0.4700267
4.5 0.4718847
4.52 0.4464862
4.54 0.4643542
4.56 0.4578485
4.58 0.445197
4.6 0.4647038
4.62 0.4534589
4.64 0.4414749
4.66 0.4165629
4.68 0.4729432
4.7 0.4507216
4.72 0.4635194
4.74 0.483968
4.76 0.4682676
4.78 0.4628446
4.8 0.4768125
4.82 0.4792963
4.84 0.4733657
4.86 0.4497225
4.88 0.4594017
4.9 0.4530173
4.92 0.4468226
4.94 0.4802863
4.96 0.4795048
4.98 0.4674133
5 0.4518021
5.02 0.4649196
5.04 0.4466259
5.06 0.4604617
5.08 0.4685344
5.1 0.4307264
5.12 0.4292145
5.14 0.4785655
5.16 0.4753414
5.18 0.4612482
5.2 0.4601359
5.22 0.4560705
5.24 0.4769435
5.26 0.4725466
5.28 0.4601358
5.3 0.4799479
5.32 0.4685617
5.34 0.4508878
5.36 0.4505552
5.38 0.4580937
5.4 0.4602713
5.42 0.458721
5.44 0.4626286
5.46 0.4553563
5.48 0.4594836
5.5 0.4761832
5.52 0.4654301
5.54 0.4585029
5.56 0.4708238
5.58 0.4692553
5.6 0.4632762
5.62 0.4681339
5.64 0.4419838
5.66 0.4737876
5.68 0.43523
5.7 0.4512756
5.72 0.4686689
5.74 0.4786959
5.76 0.4702661
5.78 0.4571925
5.8 0.4538997
5.82 0.466985
5.84 0.4611398
5.86 0.450639
5.88 0.4642466
5.9 0.4470461
5.92 0.4616545
5.94 0.4945705
5.96 0.4689091
5.98 0.4390046
6 0.4828558
6.02 0.4746578
6.04 0.465564
6.06 0.4520508
6.08 0.4393459
6.1 0.4680283
6.12 0.459919
6.14 0.4694146
6.16 0.4719375
6.18 0.4537897
6.2 0.4441278
6.22 0.4990234
6.24 0.4581761
6.26 0.4701329
6.28 0.4541202
6.3 0.4585302
6.32 0.4561794
6.34 0.4313347
6.36 0.4413904
6.38 0.4654834
6.4 0.4519964
6.42 0.4706912
6.44 0.4618167
6.46 0.466557
6.48 0.4032987
6.5 0.4834768
6.52 0.4979204
6.54 0.4651341
6.56 0.4727585
6.58 0.4706646
6.6 0.4625474
6.62 0.5355606
6.64 0.482312
6.66 0.4659667
6.68 0.4785662
6.7 0.4537346
6.72 0.4886979
6.74 0.4697339
6.76 0.474078
6.78 0.4755525
6.8 0.4631684
6.82 0.467386
6.84 0.4916551
6.86 0.4667167
6.88 0.436606
6.9 0.4829853
6.92 0.4591567
6.94 0.4486367
6.96 0.4778598
6.98 0.4627085
7 0.4696006
7.02 0.4750268
7.04 0.4436778
7.06 0.4664226
7.08 0.4524654
7.1 0.4480511
7.12 0.4642471
7.14 0.4518022
7.16 0.4641388
7.18 0.4479113
7.2 0.4642466
7.22 0.4735768
7.24 0.4652419
7.26 0.4497501
7.28 0.4722817
7.3 0.4592933
7.32 0.4527966
7.34 0.4706647
7.36 0.4771534
7.38 0.4652418
7.4 0.4384629
7.42 0.4601357
7.44 0.4436493
7.46 0.4652419
7.48 0.4607331
7.5 0.462304
7.52 0.4632765
7.54 0.4688551
7.56 0.4454494
7.58 0.4865439
7.6 0.4747104
7.62 0.4606791
7.64 0.4592928
7.66 0.4614106
7.68 0.4540376
7.7 0.4722549
7.72 0.4278144
7.74 0.4733133
7.76 0.4713011
7.78 0.4415307
7.8 0.4718579
7.82 0.4603803
7.84 0.4695216
7.86 0.4637075
7.88 0.4512488
7.9 0.4582854
7.92 0.460434
7.94 0.4839675
7.96 0.4596471
7.98 0.468402
8 0.4103656
8.02 0.4502501
8.04 0.4398577
8.06 0.4404828
8.08 0.478252
8.1 0.456317
8.12 0.4341083
8.14 0.4561245
8.16 0.4701864
8.18 0.4866461
8.2 0.4512757
8.22 0.4734181
8.24 0.4617629
8.26 0.4772317
8.28 0.4462335
8.3 0.4628449
8.32 0.4618168
8.34 0.4455892
8.36 0.474816
8.38 0.4633032
8.4 0.4606794
8.42 0.4612483
8.44 0.4721494
8.46 0.4678401
8.48 0.4177918
8.5 0.4737612
8.52 0.471938
8.54 0.4621957
8.56 0.4846134
8.58 0.4720169
8.6 0.4293308
8.62 0.4765758
8.64 0.4605983
8.66 0.4642739
8.68 0.4662622
8.7 0.4864924
8.72 0.4579846
8.74 0.4682139
8.76 0.4332432
8.78 0.4583131
8.8 0.4745003
8.82 0.4574113
8.84 0.460163
8.86 0.4798694
8.88 0.4814041
8.9 0.4495829
8.92 0.4577386
8.94 0.4734971
8.96 0.4495831
8.98 0.4740779
9 0.44975
9.02 0.4868521
9.04 0.4246178
9.06 0.4386626
9.08 0.4735242
9.1 0.4598096
9.12 0.4724933
9.14 0.4430013
9.16 0.4689611
9.18 0.4053397
9.2 0.4458143
9.22 0.4583397
9.24 0.4611667
9.26 0.4408226
9.28 0.4354886
9.3 0.4683217
9.32 0.4811452
9.34 0.4285443
9.36 0.4396017
9.38 0.4635468
9.4 0.4499996
9.42 0.4490818
9.44 0.4524658
9.46 0.43203
9.48 0.4685614
9.5 0.4662086
9.52 0.4723616
9.54 0.4908157
9.56 0.466422
9.58 0.4709034
9.6 0.4507217
9.62 0.4662618
9.64 0.4638155
9.66 0.4416167
9.68 0.475526
9.7 0.4574383
9.72 0.452466
9.74 0.4824159
9.76 0.4951266
9.78 0.471752
9.8 0.458912
9.82 0.4656179
9.84 0.463573
9.86 0.4845101
9.88 0.4331853
9.9 0.440483
9.92 0.4545875
9.94 0.4705855
9.96 0.4615734
9.98 0.4180015
10 0.4616554
10.02 0.4562892
10.04 0.4461225
10.06 0.4647847
10.08 0.4757626
10.1 0.4204163
10.12 0.4782522
10.14 0.4713017
10.16 0.4745786
10.18 0.4678408
10.2 0.4628441
10.22 0.428748
10.24 0.4218999
10.26 0.4648933
10.28 0.4782779
10.3 0.4612483
10.32 0.4674128
10.34 0.4631416
10.36 0.4669316
10.38 0.4769173
10.4 0.449305
10.42 0.4408233
10.44 0.412402
10.46 0.4665025
10.48 0.456672
10.5 0.4577658
10.52 0.4786958
10.54 0.4751312
10.56 0.4533488
10.58 0.4453649
10.6 0.441616
10.62 0.4930775
10.64 0.4860293
10.66 0.4515807
10.68 0.4538991
10.7 0.4587211
10.72 0.4680275
10.74 0.4378646
10.76 0.4833477
10.78 0.476996
10.8 0.4634916
10.82 0.4731544
10.84 0.4741835
10.86 0.468615
10.88 0.471407
10.9 0.4568646
10.92 0.4720434
10.94 0.4611674
10.96 0.4680278
10.98 0.4733921
11 0.4926965
11.02 0.4499722
11.04 0.4639235
11.06 0.4714068
11.08 0.465457
11.1 0.486852
11.12 0.4676543
11.14 0.4481632
11.16 0.4459259
11.18 0.4753157
11.2 0.4716989
11.22 0.4648382
11.24 0.4554389
11.26 0.4535963
11.28 0.4986481
11.3 0.4645699
11.32 0.4504444
11.34 0.463384
11.36 0.4311031
11.38 0.4615195
11.4 0.4721754
11.42 0.45086
11.44 0.4804173
11.46 0.4912481
11.48 0.5022702
11.5 0.4665298
11.52 0.466771
11.54 0.4744736
11.56 0.4757625
11.58 0.4478006
11.6 0.4844075
11.62 0.4442132
11.64 0.4685348
11.66 0.4518852
11.68 0.4494998
11.7 0.500675
11.72 0.4652417
11.74 0.4862869
11.76 0.4131891
11.78 0.4504998
11.8 0.419344
11.82 0.4682679
11.84 0.4609222
11.86 0.470106
11.88 0.4674663
11.9 0.4615465
11.92 0.4395732
11.94 0.4562071
11.96 0.4639231
11.98 0.4610039
12 0.4500557
12.02 0.4666101
12.04 0.4566182
12.06 0.4693343
12.08 0.4756572
12.1 0.4693882
12.12 0.4499165
12.14 0.4254403
12.16 0.4389194
12.18 0.4671457
12.2 0.459782
12.22 0.460027
12.24 0.432926
12.26 0.4752104
12.28 0.4774413
12.3 0.4467945
12.32 0.4775458
12.34 0.4758681
12.36 0.4554669
12.38 0.4280476
12.4 0.4796619
12.42 0.4767334
12.44 0.4623846
12.46 0.4636814
12.48 0.4646773
12.5 0.4425776
12.52 0.4840965
12.54 0.4616544
12.56 0.4675731
12.58 0.464005
12.6 0.4521621
12.62 0.4682684
12.64 0.4723617
12.66 0.4646773
12.68 0.462331
12.7 0.4648924
12.72 0.4626281
12.74 0.4560156
12.76 0.478173
12.78 0.4784871
12.8 0.461248
12.82 0.4707972
12.84 0.4495557
12.86 0.4277262
12.88 0.4428884
12.9 0.4642192
12.92 0.4825196
12.94 0.4704517
12.96 0.459293
12.98 0.4685351
13 0.4674132
13.02 0.460271
13.04 0.4348853
13.06 0.4540104
13.08 0.4663424
13.1 0.4706112
13.12 0.4493886
13.14 0.4451411
13.16 0.4731277
13.18 0.4626554
13.2 0.4795047
13.22 0.4427472
13.24 0.4823384
13.26 0.4840968
13.28 0.4541753
13.3 0.4735513
13.32 0.4464862
13.34 0.4794266
13.36 0.4581757
13.38 0.4566734
13.4 0.4739728
13.42 0.4698137
13.44 0.457739
13.46 0.4738671
13.48 0.4537894
13.5 0.4602447
13.52 0.4597004
13.54 0.4737888
13.56 0.4703992
13.58 0.4813776
13.6 0.4886197
13.62 0.4818709
13.64 0.4568097
13.66 0.457739
13.68 0.4382918
13.7 0.4494998
13.72 0.4731278
13.74 0.4599185
13.76 0.4694145
13.78 0.4548621
13.8 0.4339644
13.82 0.4745789
13.84 0.4421535
13.86 0.4313931
13.88 0.4669852
13.9 0.4556588
13.92 0.4839425
13.94 0.4758942
13.96 0.4670653
13.98 0.4506385
14 0.4655642
14.02 0.4552202
14.04 0.4644622
14.06 0.4853094
14.08 0.4887225
14.1 0.4606511
14.12 0.4308718
14.14 0.4522447
14.16 0.4557133
14.18 0.468241
14.2 0.4689617
14.22 0.469521
14.24 0.4771008
14.26 0.461898
14.28 0.4535422
14.3 0.4618444
14.32 0.4837876
14.34 0.4907904
14.36 0.4176427
14.38 0.4646235
14.4 0.4588306
14.42 0.4655636
14.44 0.4720698
14.46 0.476603
14.48 0.4696272
14.5 0.4813007
14.52 0.4631954
14.54 0.4923665
14.56 0.4633037
14.58 0.4603806
14.6 0.4373211
14.62 0.4629796
14.64 0.4782522
14.66 0.4546975
14.68 0.4695477
14.7 0.4777551
14.72 0.4605969
14.74 0.4670386
14.76 0.4579297
14.78 0.4917822
14.8 0.4600274
14.82 0.4678942
14.84 0.4645965
14.86 0.4703721
14.88 0.4717251
14.9 0.4348846
14.92 0.4571923
14.94 0.4849743
14.96 0.4792961
14.98 0.48603
15 0.4810672
15.02 0.4636002
15.04 0.4479677
15.06 0.499625
15.08 0.497921
15.1 0.4655373
15.12 0.4400283
15.14 0.4681342
15.16 0.4911209
15.18 0.4444378
15.2 0.4809623
15.22 0.4548905
15.24 0.472917
15.26 0.4920116
15.28 0.4659668
15.3 0.4757369
15.32 0.467467
15.34 0.4665299
15.36 0.4743419
15.38 0.4491378
15.4 0.4583942
15.42 0.466289
15.44 0.4869539
15.46 0.4787743
15.48 0.4633571
15.5 0.4758936
15.52 0.4354886
15.54 0.4532104
15.56 0.4549998
15.58 0.4668241
15.6 0.4933054
15.62 0.4687747
15.64 0.4624659
15.66 0.4705584
15.68 0.4814822
15.7 0.4581757
15.72 0.4773367
15.74 0.465215
15.76 0.4716993
15.78 0.4813783
15.8 0.4782521
15.82 0.4618172
15.84 0.4695743
15.86 0.4850511
15.88 0.4583943
15.9 0.4750258
15.92 0.4470455
15.94 0.4793749
15.96 0.4545875
15.98 0.4714076
16 0.4799486
16.02 0.4610318
16.04 0.4318853
16.06 0.4843033
16.08 0.4677872
16.1 0.4693882
16.12 0.4718314
16.14 0.471726
16.16 0.4719374
16.18 0.4743682
16.2 0.4829863
16.22 0.4565355
16.24 0.4387199
16.26 0.441927
16.28 0.436606
16.3 0.4162928
16.32 0.4482469
16.34 0.4639236
16.36 0.4499446
16.38 0.5012239
16.4 0.4570827
16.42 0.4720696
16.44 0.4859528
16.46 0.4404828
16.48 0.4539272
16.5 0.4661013
16.52 0.4732071
16.54 0.4628446
16.56 0.4642468
16.58 0.4780428
16.6 0.4566183
16.62 0.4745784
16.64 0.4627637
16.66 0.4609498
16.68 0.4481632
16.7 0.4678145
16.72 0.4865701
16.74 0.4692003
16.76 0.4516085
16.78 0.4498332
16.8 0.4389187
16.82 0.444775
16.84 0.4633034
16.8582 0.4600273
16.8782 0.4613833
16.8982 0.4416448
16.9182 0.4473808
16.9382 0.5077893
16.9582 0.4530449
16.9782 0.4656722
16.9982 0.4657791
17.0182 0.463303
17.0382 0.806551
17.0582 0.475105
17.0782 0.4584212
17.0982 0.4503896
17.1182 0.469521
17.1382 0.4741573
17.1582 0.4679203
17.1782 0.4785657
17.1982 0.4985228
17.2182 0.4729952
17.2382 0.4844322
17.2582 0.5044554
17.2782 0.4618167
17.2982 0.4926715
17.3182 0.4662616
17.3382 0.4693342
17.3582 0.4834774
17.3782 0.4757629
17.3982 0.4444657
17.4182 0.4515256
17.4382 0.446094
17.4582 0.4368359
17.4782 0.4507216
17.4982 0.4201484
17.5182 0.4574112
17.5382 0.4768917
17.5582 0.4663959
17.5782 0.476734
17.5982 0.5022448
17.6182 0.4548351
17.6382 0.4719375
17.6582 0.475763
17.6782 0.4880824
17.6982 0.4655373
17.7182 0.4779384
17.7382 0.4693345
17.7582 0.4631684
17.7782 0.4809891
17.7982 0.4455057
17.8182 0.4500559
17.8382 0.4930265
17.8582 0.475184
17.8782 0.4562066
17.8982 0.4719637
17.9182 0.4775718
17.9382 0.4669311
17.9582 0.4577665
17.9782 0.4648112
17.9982 0.4728101
18.0182 0.455137
18.0382 0.421604
18.0582 0.4719378
18.0782 0.4757624
18.0982 0.7849528
18.1182 0.4693075
18.1382 0.4587486
18.1582 0.4688815
18.1782 0.4723078
18.1982 0.4726521
18.2182 0.4609231
18.2382 0.4727312
18.2582 0.452825
18.2782 0.4802864
18.2982 0.4605157
18.3182 0.4572192
18.3382 0.4785659
18.3582 0.5223263
18.3782 0.4761569
18.3982 0.4639775
18.4182 0.7237747
18.4382 0.5772565
18.4582 0.4875709
18.4782 0.4466259
18.4982 0.5367958
18.5182 0.4667712
18.5382 0.4627637
18.5582 0.4710359
18.5782 0.4611131
18.5982 0.4646772
18.6182 0.4855154
18.6382 0.4674665
18.6582 0.4505548
18.6782 0.4628989
18.6982 0.4623307
18.7182 0.4565913
18.7382 0.4728895
18.7582 0.5089949
18.7782 0.4570017
18.7982 0.4650272
18.8182 0.4646773
18.8382 0.4278142
18.8582 0.460353
18.8782 0.4565358
18.8982 0.4835541
18.9182 0.4776511
18.9382 0.4745785
18.9582 0.4632764
18.9782 0.4753419
18.9982 0.4686691
19.0182 0.4566726
19.0382 0.4691488
19.0582 0.4400569
19.0782 0.4677067
19.0982 0.4669043
19.1182 0.4475765
19.1382 0.4799477
19.1582 0.4497222
19.1782 0.4752104
19.1982 0.4742099
19.2182 0.4413052
19.2382 0.4560147
19.2582 0.4656721
19.2782 0.4741835
19.2982 0.4835804
19.3182 0.4694945
19.3382 0.4166826
19.3582 0.4668514
19.3782 0.4475776
19.3982 0.4566171
19.4182 0.4642465
19.4382 0.4667441
19.4582 0.4719372
19.4782 0.47676
19.4982 0.4803376
19.5182 0.4216043
19.5382 0.4589118
19.5582 0.4645966
19.5782 0.4654566
19.5982 0.4908412
19.6182 0.4612477
19.6382 0.4530179
19.6582 0.4828559
19.6782 0.4517744
19.6982 0.445926
19.7182 0.4718843
19.7382 0.4800259
19.7582 0.4583395
19.7782 0.482623
19.7982 0.4654296
19.8182 0.4423236
19.8382 0.4733389
19.8582 0.4530455
19.8782 0.4466268
19.8982 0.4618438
19.9182 0.4704253
19.9382 0.4699464
19.9582 0.4548905
19.9782 0.4186586
19.9982 0.4789048
&
@target G1.S0
@type xy
0 0
0.02 95
0.04 90
0.06 4
0.08 45
0.1 100
0.12 298
0.14 1578
0.16 3293
0.18 3803
0.2 2690
0.22 2891
0.24 4127
0.26 4500
0.28 3835
0.3 4441
0.32 4069
0.34 3448
0.36 4234
0.38 3226
0.4 4191
0.42 2833
0.44 3299
0.46 3601
0.48 4284
0.5 5866
0.52 6053
0.54 4903
0.56 5102
0.58 4321
0.6 3778
0.62 5443
0.64 4482
0.66 4789
0.68 4144
0.7 4004
0.72 3566
0.74 5176
0.76 4331
0.78 3647
0.8 4328
0.82 4714
0.84 4286
0.86 3881
0.88 3351
0.9 4473
0.92 3211
0.94 4975
0.96 4573
0.98 4313
1 4078
1.02 5281
1.04 5745
1.06 6889
1.08 7257
1.1 6505
1.12 7163
1.14 6735
1.16 8147
1.18 9086
1.2 9587
1.22 9031
1.24 6748
1.26 7824
1.28 7618
1.3 5443
1.32 4745
1.34 5174
1.36 5030
1.38 6237
1.4 5772
1.42 5800
1.44 4903
1.46 5062
1.48 4600
1.5 3359
1.52 4094
1.54 4366
1.56 3202
1.58 6386
1.6 5789
1.62 5934
1.64 5923
1.66 5586
1.68 7369
1.7 7571
1.72 6864
1.74 7168
1.76 7481
1.78 8234
1.8 6529
1.82 7052
1.84 6975
1.86 6456
1.88 7816
1.9 5916
1.92 5093
1.94 5917
1.96 6714
1.98 8268
2 7353
2.02 5916
2.04 6350
2.06 8547
2.08 7161
2.1 6580
2.12 7482
2.14 7985
2.16 6191
2.18 8120
2.2 7322
2.22 6024
2.24 7520
2.26 8914
2.28 8014
2.3 8266
2.32 8344
2.34 7323
2.36 9323
2.38 8550
2.4 7843
2.42 7661
2.44 6995
2.46 8319
2.48 9360
2.5 8247
2.52 7730
2.54 7529
2.56 5706
2.58 7416
2.6 7789
2.62 6924
2.64 6217
2.66 7782
2.68 7112
2.7 8675
2.72 8123
2.74 8349
2.76 9029
2.78 9286
2.8 9038
2.82 9554
2.84 9285
2.86 8870
2.88 9751
2.9 9410
2.92 7478
2.94 7787
2.96 9518
2.98 10350
3 9481
3.02 9095
3.04 8016
3.06 8279
3.08 7333
3.1 7153
3.12 6503
3.14 6827
3.16 7603
3.18 9113
3.2 8229
3.22 8724
3.24 7336
3.26 6358
3.28 7373
3.3 8384
3.32 7836
3.34 8952
3.36 8525
3.38 8727
3.4 7679
3.42 7966
3.44 8334
3.46 7434
3.48 7810
3.5 6917
3.52 8594
3.54 6006
3.56 8271
3.58 8670
3.6 8447
3.62 7950
3.64 10083
3.66 8372
3.68 7667
3.7 8331
3.72 8181
3.74 8746
3.76 6504
3.78 6324
3.8 7419
3.82 7881
3.84 6132
3.86 6213
3.88 7879
3.9 8081
3.92 7627
3.94 7924
3.96 8534
3.98 8164
4 7485
4.02 6398
4.04 6207
4.06 6864
4.08 7791
4.1 7531
4.12 7866
4.14 8535
4.16 8256
4.18 7544
4.2 8350
4.22 6705
4.24 8189
4.26 5479
4.28 6229
4.3 8607
4.32 7819
4.34 3525
4.36 5859
4.38 5552
4.4 5481
4.42 6354
4.44 7539
4.46 9085
4.48 8510
4.5 8031
4.52 8986
4.54 8227
4.56 8398
4.58 10169
4.6 7365
4.62 8273
4.64 7795
4.66 6126
4.68 6530
4.7 7911
4.72 9057
4.74 5857
4.76 7604
4.78 7237
4.8 7913
4.82 9186
4.84 9820
4.86 10794
4.88 9314
4.9 9085
4.92 9592
4.94 10012
4.96 10783
4.98 9643
5 9089
5.02 9615
5.04 10647
5.06 9972
5.08 9208
5.1 9563
5.12 10398
5.14 9801
5.16 9954
5.18 9420
5.2 10810
5.22 9795
5.24 7740
5.26 8306
5.28 8330
5.3 8926
5.32 7745
5.34 6679
5.36 7396
5.38 6850
5.4 6364
5.42 6508
5.44 9828
5.46 9816
5.48 9053
5.5 8245
5.52 7949
5.54 7308
5.56 8461
5.58 9154
5.6 6482
5.62 5252
5.64 5438
5.66 6238
5.68 6818
5.7 6793
5.72 7489
5.74 6028
5.76 6848
5.78 7118
5.8 9670
5.82 9886
5.84 9826
5.86 9046
5.88 7413
5.9 7801
5.92 8385
5.94 8135
5.96 7835
5.98 7251
6 7503
6.02 8112
6.04 8272
6.06 7366
6.08 7209
6.1 7351
6.12 5778
6.14 5202
6.16 5457
6.18 6133
6.2 7270
6.22 7263
6.24 6037
6.26 5254
6.28 5652
6.3 6957
6.32 6581
6.34 6581
6.36 5904
6.38 6587
6.4 7154
6.42 7184
6.44 8651
6.46 7009
6.48 8303
6.5 6630
6.52 6624
6.54 7046
6.56 6279
6.58 5986
6.6 6756
6.62 6509
6.64 7037
6.66 5649
6.68 6055
6.7 8236
6.72 8271
6.74 7446
6.76 7478
6.78 8783
6.8 8385
6.82 7643
6.84 8033
6.86 10228
6.88 7975
6.9 8532
6.92 9108
6.94 7702
6.96 8538
6.98 9155
7 8476
7.02 8595
7.04 6734
7.06 7411
7.08 6185
7.1 8037
7.12 6668
7.14 5836
7.16 7534
7.18 6937
7.2 6502
7.22 6931
7.24 6060
7.26 7638
7.28 6953
7.3 6245
7.32 6746
7.34 6269
7.36 7837
7.38 6973
7.4 7840
7.42 6490
7.44 6340
7.46 7129
7.48 6825
7.5 6657
7.52 6763
7.54 6277
7.56 7584
7.58 7691
7.6 7111
7.62 6365
7.64 6643
7.66 6083
7.68 6270
7.7 7824
7.72 6715
7.74 5680
7.76 5370
7.78 6263
7.8 6299
7.82 5725
7.84 7995
7.86 7782
7.88 7739
7.9 4421
7.92 6522
7.94 4999
7.96 5839
7.98 5597
8 5685
8.02 5933
8.04 6240
8.06 6708
8.08 7336
8.1 9733
8.12 6943
8.14 6152
8.16 8985
8.18 7863
8.2 7624
8.22 9462
8.24 7308
8.26 7993
8.28 7864
8.3 8143
8.32 7519
8.34 8415
8.36 6564
8.38 7286
8.4 4561
8.42 5810
8.44 4951
8.46 6985
8.48 6210
8.5 7463
8.52 8092
8.54 6504
8.56 7153
8.58 5603
8.6 7320
8.62 7210
8.64 7063
8.66 6926
8.68 8681
8.7 8637
8.72 7410
8.74 8639
8.76 7515
8.78 7072
8.8 6414
8.82 6693
8.84 4786
8.86 5226
8.88 5007
8.9 6629
8.92 6599
8.94 6875
8.96 7978
8.98 7031
9 8157
9.02 7961
9.04 8465
9.06 7769
9.08 7883
9.1 6013
9.12 5185
9.14 6434
9.16 5855
9.18 6614
9.2 6140
9.22 5290
9.24 4711
9.26 5111
9.28 6179
9.3 6807
9.32 7605
9.34 7213
9.36 6649
9.38 5524
9.4 6780
9.42 8532
9.44 9381
9.46 7761
9.48 6762
9.5 5358
9.52 6944
9.54 6689
9.56 4759
9.58 4020
9.6 6717
9.62 5936
9.64 5499
9.66 5899
9.68 8241
9.7 7667
9.72 8377
9.74 9236
9.76 9174
9.78 8539
9.8 7903
9.82 8186
9.84 7367
9.86 8036
9.88 6363
9.9 8455
9.92 7076
9.94 8610
9.96 8925
9.98 7498
10 6562
10.02 8819
10.04 7990
10.06 7119
10.08 5413
10.1 5194
10.12 6042
10.14 5957
10.16 6546
10.18 8844
10.2 8366
10.22 9747
10.24 8676
10.26 8788
10.28 9686
10.3 9546
10.32 9794
10.34 9255
10.36 8604
10.38 8597
10.4 8765
10.42 8382
10.44 8980
10.46 8441
10.48 7501
10.5 6689
10.52 7314
10.54 7340
10.56 5840
10.58 6269
10.6 9465
10.62 7812
10.64 8002
10.66 7326
10.68 5256
10.7 5459
10.72 5660
10.74 6531
10.76 7206
10.78 8106
10.8 8567
10.82 6936
10.84 6868
10.86 6940
10.88 7886
10.9 7047
10.92 6346
10.94 7470
10.96 5844
10.98 5127
11 6384
11.02 6188
11.04 6449
11.06 5666
11.08 6886
11.1 5236
11.12 5935
11.14 6377
11.16 7005
11.18 5153
11.2 6761
11.22 6492
11.24 6983
11.26 8029
11.28 8454
11.3 9310
11.32 9064
11.34 9363
11.36 10464
11.38 9811
11.4 8472
11.42 6379
11.44 6321
11.46 7848
11.48 7873
11.5 8091
11.52 8889
11.54 7872
11.56 7164
11.58 7123
11.6 7338
11.62 6053
11.64 6162
11.66 8162
11.68 6785
11.7 7375
11.72 7968
11.74 6407
11.76 5740
11.78 6514
11.8 7513
11.82 3361
11.84 4361
11.86 3289
11.88 6363
11.9 5677
11.92 5429
11.94 6651
11.96 6594
11.98 7029
12 5805
12.02 6525
12.04 6522
12.06 6090
12.08 7434
12.1 8342
12.12 7890
12.14 7299
12.16 8426
12.18 7876
12.2 8636
12.22 8187
12.24 8039
12.26 8450
12.28 7739
12.3 8441
12.32 8280
12.34 5847
12.36 6327
12.38 6719
12.4 5990
12.42 6438
12.44 5699
12.46 5767
12.48 4506
12.5 3854
12.52 3687
12.54 5499
12.56 3781
12.58 4862
12.6 4523
12.62 5873
12.64 7530
12.66 5997
12.68 7609
12.7 6517
12.72 6334
12.74 5532
12.76 6007
12.78 6279
12.8 7320
12.82 7132
12.84 9168
12.86 9137
12.88 9979
12.9 6593
12.92 8659
12.94 9336
12.96 9154
12.98 8965
13 9169
13.02 8969
13.04 9437
13.06 9512
13.08 10907
13.1 8013
13.12 7201
13.14 9021
13.16 7194
13.18 6361
13.2 7847
13.22 7697
13.24 9732
13.26 9049
13.28 9662
13.3 8085
13.32 6872
13.34 6835
13.36 6827
13.38 7845
13.4 7466
13.42 7126
13.44 7109
13.46 6476
13.48 5076
13.5 6384
13.52 5741
13.54 7766
13.56 7395
13.58 7980
13.6 7941
13.62 8051
13.64 6921
13.66 8407
13.68 7192
13.7 6718
13.72 7777
13.74 6666
13.76 7864
13.78 6348
13.8 6397
13.82 6064
13.84 6640
13.86 5941
13.88 5533
13.9 5745
13.92 6865
13.94 6634
13.96 6769
13.98 5696
14 5826
14.02 4614
14.04 5945
14.06 5729
14.08 4487
14.1 5166
14.12 6059
14.14 5338
14.16 5274
14.18 5832
14.2 4895
14.22 4686
14.24 5143
14.26 4014
14.28 6107
14.3 7851
14.32 5069
14.34 5749
14.36 4783
14.38 4276
14.4 4121
14.42 5049
14.44 6314
14.46 6132
14.48 4495
14.5 4446
14.52 3567
14.54 2437
14.56 3771
14.58 4453
14.6 7253
14.62 6067
14.64 6066
14.66 4567
14.68 6532
14.7 5642
14.72 4946
14.74 5456
14.76 4087
14.78 5893
14.8 5991
14.82 6308
14.84 6873
14.86 7160
14.88 7522
14.9 7637
14.92 7598
14.94 8686
14.96 7939
14.98 5227
15 5164
15.02 3371
15.04 4676
15.06 5254
15.08 6470
15.1 5381
15.12 3752
15.14 4451
15.16 4127
15.18 4920
15.2 4885
15.22 6925
15.24 5255
15.26 4359
15.28 3826
15.3 1924
15.32 2279
15.34 2780
15.36 2572
15.38 2427
15.4 1028
15.42 2811
15.44 1844
15.46 2013
15.48 1788
15.5 1372
15.52 1708
15.54 2328
15.56 2011
15.58 3925
15.6 4825
15.62 4288
15.64 4455
15.66 6724
15.68 4633
15.7 4063
15.72 3544
15.74 3605
15.76 3310
15.78 4082
15.8 5427
15.82 5024
15.84 7018
15.86 6066
15.88 9287
15.9 9075
15.92 7880
15.94 7744
15.96 9286
15.98 10044
16 7042
16.02 8315
16.04 9766
16.06 9018
16.08 7599
16.1 9387
16.12 8452
16.14 8224
16.16 8477
16.18 8326
16.2 7729
16.22 6108
16.24 7810
16.26 8110
16.28 8077
16.3 7668
16.32 5309
16.34 6351
16.36 5622
16.38 6103
16.4 4668
16.42 6303
16.44 5165
16.46 6958
16.48 7639
16.5 8023
16.52 7185
16.54 7795
16.56 9366
16.58 6988
16.6 4316
16.62 6196
16.64 6547
16.66 7464
16.68 8021
16.7 7182
16.72 8073
16.74 7125
16.76 8159
16.78 8144
16.8 5145
16.82 7535
16.84 5527
16.8582 5466
16.8782 7241
16.8982 4399
16.9182 5094
16.9382 6158
16.9582 6886
16.9782 6015
16.9982 5100
17.0182 4883
17.0382 4276
17.0582 5974
17.0782 6576
17.0982 5070
17.1182 6012
17.1382 6056
17.1582 6711
17.1782 5940
17.1982 5691
17.2182 7508
17.2382 5982
17.2582 5290
17.2782 5238
17.2982 6096
17.3182 6867
17.3382 6369
17.3582 4864
17.3782 5086
17.3982 6376
17.4182 6544
17.4382 6713
17.4582 7437
17.4782 8901
17.4982 8216
17.5182 8291
17.5382 7681
17.5582 6187
17.5782 6690
17.5982 9098
17.6182 7750
17.6382 9940
17.6582 10689
17.6782 9663
17.6982 9804
17.7182 8156
17.7382 7518
17.7582 7731
17.7782 8240
17.7982 8271
17.8182 9495
17.8382 9435
17.8582 9230
17.8782 8838
17.8982 8161
17.9182 8103
17.9382 9116
17.9582 8918
17.9782 10516
17.9982 10744
18.0182 9504
18.0382 10672
18.0582 9972
18.0782 8793
18.0982 7106
18.1182 7540
18.1382 6587
18.1582 8064
18.1782 6206
18.1982 6627
18.2182 5813
18.2382 7278
18.2582 7090
18.2782 6730
18.2982 7376
18.3182 6245
18.3382 6081
18.3582 4072
18.3782 3436
18.3982 3577
18.4182 2038
18.4382 1304
18.4582 2812
18.4782 4694
18.4982 3728
18.5182 3287
18.5382 4865
18.5582 4616
18.5782 5749
18.5982 3845
18.6182 3252
18.6382 5359
18.6582 5059
18.6782 7053
18.6982 5863
18.7182 8330
18.7382 6395
18.7582 7068
18.7782 7501
18.7982 8748
18.8182 6945
18.8382 7148
18.8582 7877
18.8782 7210
18.8982 6480
18.9182 7207
18.9382 4798
18.9582 5213
18.9782 7639
18.9982 6242
19.0182 4656
19.0382 4622
19.0582 4623
19.0782 4919
19.0982 5149
19.1182 4181
19.1382 5974
19.1582 4695
19.1782 5128
19.1982 4644
19.2182 6814
19.2382 4140
19.2582 5134
19.2782 6085
19.2982 4804
19.3182 4225
19.3382 6818
19.3582 6396
19.3782 4591
19.3982 3443
19.4182 4787
19.4382 4108
19.4582 4629
19.4782 3930
19.4982 4941
19.5182 5262
19.5382 7348
19.5582 7328
19.5782 6803
19.5982 7269
19.6182 7282
19.6382 7146
19.6582 8428
19.6782 7002
19.6982 7628
19.7182 7646
19.7382 7839
19.7582 8188
19.7782 6762
19.7982 6016
19.8182 6514
19.8382 7604
19.8582 6167
19.8782 5989
19.8982 5681
19.9182 5224
19.9382 5064
19.9582 6293
19.9782 5670
19.9982 4454
&
@target G1.S1
@type xy
0 0
0.02 55
0.04 204
0.06 1
0.08 13
0.1 50
0.12 415
0.14 2725
0.16 7696
0.18 6885
0.2 7683
0.22 7142
0.24 6508
0.26 6184
0.28 6287
0.3 6567
0.32 6995
0.34 7598
0.36 6069
0.38 6403
0.4 5921
0.42 7510
0.44 6937
0.46 7974
0.48 5434
0.5 4257
0.52 5237
0.54 4683
0.56 4750
0.58 6193
0.6 6977
0.62 5190
0.64 5778
0.66 4880
0.68 4963
0.7 5914
0.72 7257
0.74 4451
0.76 5909
0.78 6367
0.8 7962
0.82 6683
0.84 5690
0.86 6523
0.88 6148
0.9 7283
0.92 6235
0.94 5611
0.96 6253
0.98 5684
1 6837
1.02 5228
1.04 4893
1.06 4919
1.08 4099
1.1 4586
1.12 3560
1.14 4871
1.16 4004
1.18 2901
1.2 1777
1.22 2170
1.24 3157
1.26 3553
1.28 3977
1.3 6334
1.32 6129
1.34 6867
1.36 6670
1.38 4960
1.4 5808
1.42 6159
1.44 6756
1.46 6388
1.48 7306
1.5 8476
1.52 8300
1.54 5737
1.56 7733
1.58 5257
1.6 5058
1.62 6545
1.64 5047
1.66 6896
1.68 4516
1.7 4085
1.72 3863
1.74 4278
1.76 3618
1.78 4681
1.8 5245
1.82 5240
1.84 4787
1.86 5389
1.88 3437
1.9 5478
1.92 6606
1.94 5421
1.96 4427
1.98 4886
2 3198
2.02 5971
2.04 5775
2.06 3149
2.08 4129
2.1 5460
2.12 4893
2.14 4437
2.16 4907
2.18 3607
2.2 3022
2.22 4091
2.24 3344
2.26 2965
2.28 3260
2.3 3470
2.32 2853
2.34 2373
2.36 2666
2.38 2550
2.4 3025
2.42 4635
2.44 4652
2.46 3271
2.48 2404
2.5 2416
2.52 4131
2.54 4448
2.56 4825
2.58 5019
2.6 4644
2.62 5363
2.64 5371
2.66 5052
2.68 3878
2.7 3101
2.72 3814
2.74 2588
2.76 2894
2.78 2007
2.8 2862
2.82 2248
2.84 3079
2.86 1753
2.88 2319
2.9 2644
2.92 4130
2.94 3188
2.96 2531
2.98 1713
3 1992
3.02 1589
3.04 3308
3.06 4028
3.08 4049
3.1 4123
3.12 3825
3.14 2464
3.16 3842
3.18 2760
3.2 3798
3.22 3847
3.24 3397
3.26 3471
3.28 4064
3.3 3792
3.32 3823
3.34 2624
3.36 2378
3.38 1492
3.4 3259
3.42 3013
3.44 3783
3.46 3388
3.48 2670
3.5 3898
3.52 4236
3.54 6629
3.56 2977
3.58 2367
3.6 2487
3.62 2387
3.64 3114
3.66 3642
3.68 2771
3.7 2492
3.72 4476
3.74 2938
3.76 5288
3.78 4710
3.8 5052
3.82 3867
3.84 5043
3.86 5332
3.88 3178
3.9 4685
3.92 3494
3.94 3758
3.96 4454
3.98 3839
4 4250
4.02 4702
4.04 4594
4.06 3954
4.08 5297
4.1 4310
4.12 3589
4.14 3658
4.16 2847
4.18 4283
4.2 3717
4.22 4678
4.24 4358
4.26 4696
4.28 3936
4.3 3190
4.32 4497
4.34 5517
4.36 5208
4.38 6137
4.4 5464
4.42 4254
4.44 4766
4.46 2326
4.48 2877
4.5 2723
4.52 4305
4.54 2979
4.56 2030
4.58 1930
4.6 4381
4.62 4045
4.64 4522
4.66 5124
4.68 5269
4.7 4679
4.72 5033
4.74 5323
4.76 5038
4.78 4988
4.8 3238
4.82 2861
4.84 1193
4.86 967
4.88 1873
4.9 1612
4.92 2628
4.94 3307
4.96 1614
4.98 2005
5 1527
5.02 2323
5.04 1620
5.06 1049
5.08 1223
5.1 1556
5.12 2260
5.14 975
5.16 887
5.18 1422
5.2 1232
5.22 895
5.24 2933
5.26 2730
5.28 3253
5.3 2156
5.32 4503
5.34 5008
5.36 4739
5.38 4213
5.4 4617
5.42 3195
5.44 3647
5.46 1439
5.48 2648
5.5 3583
5.52 4893
5.54 4132
5.56 4015
5.58 3428
5.6 4876
5.62 5514
5.64 6356
5.66 3913
5.68 4317
5.7 4640
5.72 4623
5.74 4849
5.76 4692
5.78 4155
5.8 3100
5.82 1237
5.84 1828
5.86 3013
5.88 3834
5.9 3181
5.92 3299
5.94 2999
5.96 3215
5.98 3248
6 2565
6.02 3805
6.04 3408
6.06 3575
6.08 3762
6.1 5005
6.12 5475
6.14 6492
6.16 5159
6.18 5172
6.2 3530
6.22 4350
6.24 5306
6.26 5297
6.28 4804
6.3 3858
6.32 4279
6.34 4906
6.36 4964
6.38 4813
6.4 4311
6.42 3384
6.44 3633
6.46 4081
6.48 2706
6.5 3844
6.52 4623
6.54 4087
6.56 6145
6.58 5679
6.6 5628
6.62 5372
6.64 4267
6.66 5830
6.68 5663
6.7 2707
6.72 2413
6.74 3534
6.76 4425
6.78 3927
6.8 3547
6.82 3221
6.84 3485
6.86 2119
6.88 2443
6.9 2997
6.92 3432
6.94 3626
6.96 2631
6.98 2718
7 3137
7.02 3790
7.04 4538
7.06 4282
7.08 6200
7.1 4610
7.12 4664
7.14 5182
7.16 4167
7.18 5973
7.2 5842
7.22 3651
7.24 5027
7.26 3850
7.28 3862
7.3 5483
7.32 4274
7.34 4873
7.36 3192
7.38 3979
7.4 3296
7.42 4502
7.44 5308
7.46 4915
7.48 3354
7.5 4471
7.52 4085
7.54 4413
7.56 3539
7.58 3629
7.6 4518
7.62 6445
7.64 5408
7.66 4570
7.68 5273
7.7 4044
7.72 4031
7.74 6084
7.76 5706
7.78 4578
7.8 4837
7.82 6004
7.84 4633
7.86 4486
7.88 4462
7.9 7618
7.92 5670
7.94 5260
7.96 6114
7.98 5682
8 5221
8.02 5533
8.04 4711
8.06 4658
8.08 4502
8.1 2529
8.12 4047
8.14 4872
8.16 1988
8.18 3478
8.2 3461
8.22 2774
8.24 3780
8.26 3798
8.28 3684
8.3 4070
8.32 4448
8.34 5017
8.36 5154
8.38 5046
8.4 5572
8.42 5917
8.44 5080
8.46 4647
8.48 5187
8.5 4735
8.52 4182
8.54 4955
8.56 4547
8.58 4770
8.6 3358
8.62 3559
8.64 4454
8.66 4040
8.68 4518
8.7 2804
8.72 3194
8.74 3226
8.76 4121
8.78 4482
8.8 5489
8.82 6076
8.84 6551
8.86 6056
8.88 5429
8.9 5450
8.92 3230
8.94 4502
8.96 2832
8.98 4276
9 2902
9.02 3271
9.04 3845
9.06 4385
9.08 4572
9.1 6151
9.12 5666
9.14 6998
9.16 6219
9.18 5572
9.2 5312
9.22 6413
9.24 6797
9.26 5470
9.28 6190
9.3 5539
9.32 4576
9.34 3605
9.36 4456
9.38 5183
9.4 4415
9.42 3466
9.44 2242
9.46 3827
9.48 5597
9.5 6505
9.52 5210
9.54 4338
9.56 5934
9.58 5531
9.6 5979
9.62 6166
9.64 5678
9.66 5009
9.68 4258
9.7 3737
9.72 2880
9.74 3096
9.76 2129
9.78 3526
9.8 3728
9.82 3679
9.84 4231
9.86 2892
9.88 4449
9.9 4444
9.92 4543
9.94 3264
9.96 3182
9.98 3480
10 4278
10.02 3743
10.04 4413
10.06 5785
10.08 5967
10.1 6332
10.12 5635
10.14 4780
10.16 5020
10.18 3174
10.2 2695
10.22 2318
10.24 2989
10.26 2308
10.28 1871
10.3 2679
10.32 2119
10.34 1928
10.36 2998
10.38 3283
10.4 2820
10.42 3285
10.44 2263
10.46 2454
10.48 2357
10.5 4173
10.52 3048
10.54 3567
10.56 4868
10.58 4063
10.6 3255
10.62 4928
10.64 3754
10.66 5735
10.68 5936
10.7 6553
10.72 6000
10.74 5021
10.76 4266
10.78 4615
10.8 3408
10.82 4579
10.84 5488
10.86 4637
10.88 3050
10.9 4315
10.92 5332
10.94 4969
10.96 5240
10.98 5602
11 5397
11.02 5682
11.04 4520
11.06 6636
11.08 4997
11.1 6511
11.12 6467
11.14 6488
11.16 4184
11.18 6596
11.2 5216
11.22 3952
11.24 3932
11.26 3725
11.28 3652
11.3 3585
11.32 2779
11.34 1505
11.36 1468
11.38 2368
11.4 3586
11.42 4527
11.44 4699
11.46 3117
11.48 3396
11.5 3480
11.52 2959
11.54 3664
11.56 2994
11.58 4194
11.6 4433
11.62 4674
11.64 4712
11.66 4105
11.68 4236
11.7 4023
11.72 3865
11.74 3818
11.76 5306
11.78 4489
11.8 5580
11.82 8349
11.84 7834
11.86 7791
11.88 4923
11.9 6171
11.92 6519
11.94 4633
11.96 4779
11.98 4131
12 4881
12.02 4871
12.04 4908
12.06 5265
12.08 4448
12.1 3133
12.12 3269
12.14 3753
12.16 3036
12.18 3500
12.2 3192
12.22 2647
12.24 4212
12.26 2909
12.28 3029
12.3 3146
12.32 4240
12.34 5582
12.36 5341
12.38 5512
12.4 4693
12.42 6818
12.44 7219
12.46 6119
12.48 7339
12.5 7601
12.52 7359
12.54 7101
12.56 7305
12.58 6879
12.6 7087
12.62 5759
12.64 4805
12.66 5419
12.68 3952
12.7 5041
12.72 5526
12.74 5310
12.76 5540
12.78 4017
12.8 4421
12.82 4178
12.84 2359
12.86 3275
12.88 2864
12.9 4052
12.92 2646
12.94 2423
12.96 2970
12.98 2698
13 2250
13.02 3533
13.04 1763
13.06 2483
13.08 1318
13.1 3334
13.12 4874
13.14 4287
13.16 3270
13.18 5688
13.2 5225
13.22 4589
13.24 2706
13.26 1665
13.28 2961
13.3 3291
13.32 3221
13.34 4613
13.36 3076
13.38 3122
13.4 3476
13.42 3912
13.44 4608
13.46 6077
13.48 5716
13.5 4912
13.52 4651
13.54 4580
13.56 4797
13.58 3909
13.6 3064
13.62 3691
13.64 5286
13.66 3127
13.68 4628
13.7 4873
13.72 4735
13.74 4869
13.76 4242
13.78 4298
13.8 4983
13.82 5730
13.84 4523
13.86 6084
13.88 4886
13.9 6325
13.92 5278
13.94 4233
13.96 4013
13.98 5107
14 6044
14.02 7077
14.04 6199
14.06 7038
14.08 6653
14.1 6026
14.12 6497
14.14 5731
14.16 6746
14.18 5469
14.2 6738
14.22 5689
14.24 7355
14.26 7422
14.28 5116
14.3 4699
14.32 6236
14.34 6454
14.36 6784
14.38 7597
14.4 7626
14.42 6998
14.44 5688
14.46 5739
14.48 6567
14.5 6333
14.52 8343
14.54 7494
14.56 7038
14.58 6627
14.6 4998
14.62 3802
14.64 5997
14.66 6468
14.68 4097
14.7 5853
14.72 6253
14.74 5368
14.76 4578
14.78 3363
14.8 3085
14.82 4587
14.84 3781
14.86 2769
14.88 3476
14.9 3106
14.92 2692
14.94 2553
14.96 3671
14.98 4705
15 5363
15.02 6842
15.04 6580
15.06 6315
15.08 4062
15.1 5732
15.12 7271
15.14 7513
15.16 7103
15.18 5566
15.2 6389
15.22 4354
15.24 5480
15.26 7477
15.28 8022
15.3 8068
15.32 9199
15.34 9190
15.36 9308
15.38 9679
15.4 10872
15.42 9286
15.44 9109
15.46 9613
15.48 9748
15.5 10835
15.52 9357
15.54 8893
15.56 9605
15.58 7373
15.6 6617
15.62 7255
15.64 5726
15.66 4738
15.68 5279
15.7 7390
15.72 8010
15.74 8107
15.76 9371
15.78 6128
15.8 6689
15.82 5248
15.84 4846
15.86 4112
15.88 3842
15.9 3194
15.92 2667
15.94 1981
15.96 1660
15.98 2615
16 3666
16.02 3600
16.04 2158
16.06 3441
16.08 3088
16.1 1559
16.12 2935
16.14 1969
16.16 2659
16.18 3354
16.2 3807
16.22 4600
16.24 4725
16.26 3996
16.28 4627
16.3 4866
16.32 5682
16.34 5494
16.36 5844
16.38 5755
16.4 6072
16.42 6439
16.44 7410
16.46 3767
16.48 4622
16.5 4096
16.52 3908
16.54 4515
16.56 5879
16.58 5455
16.6 7274
16.62 6034
16.64 4281
16.66 5526
16.68 4540
16.7 3910
16.72 4259
16.74 4429
16.76 3244
16.78 3126
16.8 5796
16.82 3770
16.84 4886
16.8582 5908
16.8782 4820
16.8982 6907
16.9182 5695
16.9382 4325
16.9582 4393
16.9782 5566
16.9982 6763
17.0182 5200
17.0382 5510
17.0582 5017
17.0782 4680
17.0982 4622
17.1182 5035
17.1382 3727
17.1582 4303
17.1782 5166
17.1982 4319
17.2182 3427
17.2382 4438
17.2582 4782
17.2782 6020
17.2982 5420
17.3182 3828
17.3382 4883
17.3582 4724
17.3782 5266
17.3982 3982
17.4182 2811
17.4382 2114
17.4582 3087
17.4782 1767
17.4982 2522
17.5182 2216
17.5382 2239
17.5582 3940
17.5782 3891
17.5982 2026
17.6182 1318
17.6382 1287
17.6582 1244
17.6782 1593
17.6982 2519
17.7182 2147
17.7382 2552
17.7582 2031
17.7782 1954
17.7982 2041
17.8182 1278
17.8382 1618
17.8582 1226
17.8782 2322
17.8982 2117
17.9182 2213
17.9382 1647
17.9582 1387
17.9782 1082
17.9982 1491
18.0182 1007
18.0382 1124
18.0582 1166
18.0782 2171
18.0982 2501
18.1182 3607
18.1382 4340
18.1582 3391
18.1782 4246
18.1982 3042
18.2182 3924
18.2382 4264
18.2582 3263
18.2782 2929
18.2982 2911
18.3182 4086
18.3382 4699
18.3582 6225
18.3782 6606
18.3982 7998
18.4182 10327
18.4382 9130
18.4582 7567
18.4782 7881
18.4982 6878
18.5182 8294
18.5382 6403
18.5582 5727
18.5782 6387
18.5982 6317
18.6182 8187
18.6382 6121
18.6582 6115
18.6782 5146
18.6982 5710
18.7182 4125
18.7382 4425
18.7582 3706
18.7782 3973
18.7982 3421
18.8182 4441
18.8382 2621
18.8582 3918
18.8782 4473
18.8982 4208
18.9182 4640
18.9382 5575
18.9582 6005
18.9782 5662
18.9982 5626
19.0182 7138
19.0382 6070
19.0582 6826
19.0782 6435
19.0982 6397
19.1182 6989
19.1382 5772
19.1582 7888
19.1782 5982
19.1982 6381
19.2182 7121
19.2382 8184
19.2582 7412
19.2782 6391
19.2982 6079
19.3182 7130
19.3382 5242
19.3582 5177
19.3782 6883
19.3982 8775
19.4182 7901
19.4382 7170
19.4582 6339
19.4782 5777
19.4982 6265
19.5182 6136
19.5382 4938
19.5582 4200
19.5782 5148
19.5982 5133
19.6182 4659
19.6382 5445
19.6582 3994
19.6782 3179
19.6982 3152
19.7182 4343
19.7382 3925
19.7582 4764
19.7782 4111
19.7982 5176
19.8182 7061
19.8382 5619
19.8582 4770
19.8782 4845
19.8982 5743
19.9182 6661
19.9382 4577
19.9582 4127
19.9782 6238
19.9982 5919
&
@target G1.S2
@type xy
0 0
0.02 0
0.04 0
0.06 0
0.08 0
0.1 0
0.12 0
0.14 76
0.16 1265
0.18 2306
0.2 956
0.22 2504
0.24 2643
0.26 2780
0.28 2645
0.3 2256
0.32 2317
0.34 2812
0.36 3006
0.38 2243
0.4 1385
0.42 2356
0.44 2336
0.46 2929
0.48 1598
0.5 2800
0.52 2505
0.54 2612
0.56 1257
0.58 2253
0.6 2995
0.62 1670
0.64 2204
0.66 2250
0.68 2363
0.7 2202
0.72 2667
0.74 2837
0.76 2121
0.78 2138
0.8 2604
0.82 1902
0.84 1639
0.86 2574
0.88 1495
0.9 2508
0.92 2828
0.94 2830
0.96 3342
0.98 1674
1 2340
1.02 2748
1.04 2993
1.06 3602
1.08 3092
1.1 2859
1.12 2219
1.14 2831
1.16 2368
1.18 3018
1.2 3900
1.22 3010
1.24 3965
1.26 3379
1.28 3385
1.3 3685
1.32 3947
1.34 3223
1.36 2546
1.38 3157
1.4 2890
1.42 2827
1.44 2887
1.46 1997
1.48 3659
1.5 3139
1.52 1910
1.54 1306
1.56 2227
1.58 3455
1.6 3147
1.62 4320
1.64 3952
1.66 3803
1.68 3448
1.7 3676
1.72 2634
1.74 4119
1.76 2988
1.78 3965
1.8 3357
1.82 2877
1.84 2759
1.86 2397
1.88 2279
1.9 2510
1.92 3260
1.94 2079
1.96 2399
1.98 3857
2 2988
2.02 3040
2.04 3262
2.06 3767
2.08 3548
2.1 3863
2.12 3488
2.14 3361
2.16 2885
2.18 3785
2.2 3911
2.22 3146
2.24 2705
2.26 3226
2.28 3562
2.3 4721
2.32 4439
2.34 3427
2.36 3652
2.38 3177
2.4 4016
2.42 3166
2.44 3932
2.46 4084
2.48 3971
2.5 3749
2.52 3723
2.54 3576
2.56 2933
2.58 3233
2.6 4253
2.62 3243
2.64 3556
2.66 4107
2.68 2707
2.7 3348
2.72 2940
2.74 3427
2.76 3393
2.78 3211
2.8 3216
2.82 2997
2.84 3489
2.86 2760
2.88 1772
2.9 1914
2.92 2779
2.94 2301
2.96 2636
2.98 2891
3 3857
3.02 3158
3.04 3004
3.06 2348
3.08 2603
3.1 4340
3.12 3087
3.14 1853
3.16 3289
3.18 2528
3.2 3882
3.22 4092
3.24 3330
3.26 3893
3.28 3352
3.3 3850
3.32 2191
3.34 4050
3.36 3844
3.38 4013
3.4 2700
3.42 2656
3.44 2658
3.46 3483
3.48 4540
3.5 3804
3.52 3775
3.54 3068
3.56 2707
3.58 3536
3.6 3055
3.62 2664
3.64 3738
3.66 3784
3.68 3618
3.7 3255
3.72 3827
3.74 2909
3.76 2284
3.78 2292
3.8 3381
3.82 2117
3.84 2373
3.86 2114
3.88 3631
3.9 3784
3.92 3634
3.94 3852
3.96 2693
3.98 2783
4 3470
4.02 3590
4.04 4025
4.06 3317
4.08 4540
4.1 3680
4.12 3914
4.14 3563
4.16 4315
4.18 4877
4.2 4138
4.22 3555
4.24 3551
4.26 3478
4.28 4117
4.3 4265
4.32 3044
4.34 1484
4.36 2810
4.38 2255
4.4 3272
4.42 4191
4.44 4130
4.46 3873
4.48 3863
4.5 2930
4.52 2703
4.54 3901
4.56 3596
4.58 4299
4.6 5343
4.62 5112
4.64 3936
4.66 4295
4.68 1854
4.7 3940
4.72 4287
4.74 3026
4.76 3179
4.78 3565
4.8 3926
4.82 2962
4.84 3031
4.86 3800
4.88 3940
4.9 3418
4.92 3117
4.94 3723
4.96 2533
4.98 4247
5 3167
5.02 3216
5.04 4115
5.06 4226
5.08 3511
5.1 4956
5.12 3680
5.14 2911
5.16 4453
5.18 4125
5.2 2961
5.22 3412
5.24 3011
5.26 2471
5.28 2043
5.3 3800
5.32 2886
5.34 3039
5.36 3474
5.38 3660
5.4 4342
5.42 3476
5.44 3764
5.46 2996
5.48 3299
5.5 3799
5.52 5187
5.54 4307
5.56 3845
5.58 2881
5.6 3656
5.62 3215
5.64 3585
5.66 2279
5.68 2639
5.7 2962
5.72 4162
5.74 3225
5.76 2302
5.78 2867
5.8 3462
5.82 3272
5.84 3983
5.86 2516
5.88 4093
5.9 3075
5.92 3444
5.94 3009
5.96 3649
5.98 3223
6 2619
6.02 2779
6.04 2829
6.06 3119
6.08 4165
6.1 4012
6.12 3170
6.14 3555
6.16 4416
6.18 3527
6.2 2930
6.22 2316
6.24 3001
6.26 2932
6.28 3343
6.3 3637
6.32 5150
6.34 3933
6.36 3256
6.38 2661
6.4 3853
6.42 4779
6.44 3665
6.46 2268
6.48 3441
6.5 3644
6.52 2812
6.54 2934
6.56 2361
6.58 2823
6.6 2935
6.62 1506
6.64 2429
6.66 2668
6.68 3027
6.7 3245
6.72 2757
6.74 3059
6.76 2059
6.78 2681
6.8 2729
6.82 2941
6.84 3327
6.86 2335
6.88 2560
6.9 3810
6.92 3613
6.94 3154
6.96 3183
6.98 2819
7 2469
7.02 2608
7.04 2368
7.06 2718
7.08 2323
7.1 3513
7.12 3889
7.14 3589
7.16 3964
7.18 3438
7.2 3476
7.22 3689
7.24 3020
7.26 3561
7.28 3392
7.3 3960
7.32 3763
7.34 3218
7.36 2634
7.38 4353
7.4 4113
7.42 1883
7.44 2846
7.46 3305
7.48 3668
7.5 3843
7.52 2947
7.54 4203
7.56 3292
7.58 2978
7.6 3604
7.62 3336
7.64 2811
7.66 2387
7.68 3303
7.7 3358
7.72 3985
7.74 2027
7.76 2896
7.78 2529
7.8 2755
7.82 3556
7.84 3496
7.86 3003
7.88 3924
7.9 3484
7.92 3016
7.94 2585
7.96 3117
7.98 3229
8 3196
8.02 4235
8.04 4035
8.06 2732
8.08 2576
8.1 3715
8.12 3862
8.14 3779
8.16 3724
8.18 2946
8.2 2843
8.22 3543
8.24 3170
8.26 2657
8.28 3315
8.3 3449
8.32 3502
8.34 3598
8.36 3726
8.38 3992
8.4 2917
8.42 2092
8.44 2958
8.46 3603
8.48 4201
8.5 3262
8.52 3457
8.54 3421
8.56 2146
8.58 3619
8.6 2938
8.62 2330
8.64 3288
8.66 3162
8.68 1814
8.7 2112
8.72 2841
8.74 3782
8.76 3432
8.78 3130
8.8 3195
8.82 4215
8.84 3856
8.86 3667
8.88 2922
8.9 2822
8.92 3255
8.94 3753
8.96 4145
8.98 4629
9 2286
9.02 2896
9.04 3263
9.06 3582
9.08 3212
9.1 2303
9.12 2991
9.14 4086
9.16 3951
9.18 4553
9.2 4046
9.22 3367
9.24 4723
9.26 4423
9.28 4724
9.3 3175
9.32 2925
9.34 2675
9.36 2914
9.38 3428
9.4 4075
9.42 3720
9.44 4419
9.46 3826
9.48 2085
9.5 3215
9.52 3441
9.54 2837
9.56 2981
9.58 2227
9.6 3629
9.62 3728
9.64 2271
9.66 3503
9.68 4530
9.7 3724
9.72 3645
9.74 2744
9.76 2177
9.78 2952
9.8 3064
9.82 3062
9.84 3924
9.86 2652
9.88 2871
9.9 3189
9.92 3160
9.94 2585
9.96 2946
9.98 3401
10 3643
10.02 4424
10.04 3994
10.06 2996
10.08 1928
10.1 2133
10.12 2759
10.14 2673
10.16 3250
10.18 2876
10.2 2955
10.22 4655
10.24 3936
10.26 3965
10.28 4054
10.3 4245
10.32 3149
10.34 4067
10.36 3705
10.38 2110
10.4 3349
10.42 3914
10.44 2774
10.46 2296
10.48 3466
10.5 4726
10.52 3156
10.54 3804
10.56 3555
10.58 2880
10.6 4370
10.62 3066
10.64 2778
10.66 3052
10.68 2958
10.7 2836
10.72 2860
10.74 3213
10.76 3650
10.78 3574
10.8 3251
10.82 3369
10.84 3082
10.86 3534
10.88 2824
10.9 3181
10.92 3269
10.94 3918
10.96 4511
10.98 2305
11 3359
11.02 4062
11.04 4491
11.06 4291
11.08 4035
11.1 2366
11.12 2650
11.14 3674
11.16 3397
11.18 4084
11.2 3483
11.22 2852
11.24 2786
11.26 3198
11.28 3052
11.3 3327
11.32 3503
11.34 3517
11.36 2801
11.38 2883
11.4 3168
11.42 3023
11.44 2123
11.46 2966
11.48 2749
11.5 2022
11.52 2970
11.54 3583
11.56 2234
11.58 2975
11.6 3382
11.62 4356
11.64 2718
11.66 3140
11.68 3238
11.7 2584
11.72 3253
11.74 2272
11.76 2200
11.78 2938
11.8 2317
11.82 3220
11.84 2347
11.86 3319
11.88 4550
11.9 3483
11.92 3754
11.94 4460
11.96 3205
11.98 3651
12 2889
12.02 1996
12.04 3630
12.06 3946
12.08 3186
12.1 3877
12.12 3665
12.14 4091
12.16 3968
12.18 3107
12.2 3207
12.22 3394
12.24 4458
12.26 2467
12.28 3892
12.3 3723
12.32 3549
12.34 2912
12.36 3380
12.38 4069
12.4 4248
12.42 2684
12.44 4317
12.46 3833
12.48 3328
12.5 3392
12.52 2942
12.54 4204
12.56 3827
12.58 3410
12.6 2545
12.62 3409
12.64 3716
12.66 3413
12.68 4265
12.7 3881
12.72 3648
12.74 2756
12.76 2723
12.78 3170
12.8 3860
12.82 2967
12.84 4140
12.86 3394
12.88 3938
12.9 3056
12.92 3843
12.94 4118
12.96 4259
12.98 4344
13 4467
13.02 4446
13.04 3931
13.06 4052
13.08 4327
13.1 4166
13.12 4136
13.14 4223
13.16 2662
13.18 3678
13.2 4176
13.22 2795
13.24 2920
13.26 3152
13.28 4928
13.3 3510
13.32 4299
13.34 3676
13.36 4119
13.38 3877
13.4 2778
13.42 3444
13.44 3032
13.46 3125
13.48 3644
13.5 2475
13.52 2638
13.54 4159
13.56 2071
13.58 2498
13.6 2795
13.62 2935
13.64 2659
13.66 2620
13.68 4005
13.7 3831
13.72 4167
13.74 4029
13.76 3479
13.78 2332
13.8 2738
13.82 2614
13.84 3251
13.86 2407
13.88 2546
13.9 4197
13.92 3973
13.94 4197
13.96 3884
13.98 4649
14 3560
14.02 2842
14.04 2903
14.06 3357
14.08 2747
14.1 5354
14.12 2987
14.14 3324
14.16 2848
14.18 2701
14.2 2813
14.22 1808
14.24 3255
14.26 3156
14.28 3918
14.3 3953
14.32 2749
14.34 2293
14.36 3801
14.38 2587
14.4 2246
14.42 3122
14.44 3211
14.46 2359
14.48 2791
14.5 2411
14.52 3809
14.54 1540
14.56 3544
14.58 2874
14.6 3220
14.62 3021
14.64 2759
14.66 2963
14.68 2394
14.7 2688
14.72 3387
14.74 3809
14.76 2392
14.78 2445
14.8 3156
14.82 2950
14.84 2994
14.86 2251
14.88 2034
14.9 2497
14.92 2356
14.94 2314
14.96 1906
14.98 847
15 1447
15.02 2389
15.04 2402
15.06 2199
15.08 1956
15.1 1403
15.12 3853
15.14 3290
15.16 2837
15.18 2474
15.2 2488
15.22 2293
15.24 2068
15.26 2595
15.28 2941
15.3 1891
15.32 2060
15.34 2222
15.36 3310
15.38 2634
15.4 1750
15.42 4432
15.44 2714
15.46 1885
15.48 2433
15.5 2991
15.52 3798
15.54 3183
15.56 3404
15.58 3506
15.6 2896
15.62 2983
15.64 3416
15.66 2360
15.68 2119
15.7 2670
15.72 3061
15.74 3334
15.76 2590
15.78 1680
15.8 2977
15.82 4182
15.84 3637
15.86 3148
15.88 3368
15.9 3550
15.92 3064
15.94 2373
15.96 2941
15.98 3016
16 3389
16.02 3180
16.04 3154
16.06 3107
16.08 3688
16.1 2406
16.12 1697
16.14 2653
16.16 3531
16.18 2315
16.2 2611
16.22 2909
16.24 2855
16.26 3242
16.28 3448
16.3 4093
16.32 4351
16.34 3451
16.36 3541
16.38 1330
16.4 3851
16.42 3329
16.44 2221
16.46 3978
16.48 3505
16.5 3186
16.52 2915
16.54 3925
16.56 4327
16.58 4587
16.6 3020
16.62 3570
16.64 2700
16.66 3681
16.68 4143
16.7 2937
16.72 2851
16.74 3352
16.76 4783
16.78 4429
16.8 2715
16.82 2844
16.84 2775
16.8582 3363
16.8782 3283
16.8982 3888
16.9182 2626
16.9382 2622
16.9582 2652
16.9782 3079
16.9982 3482
17.0182 1914
17.0382 1621
17.0582 2748
17.0782 3255
17.0982 2673
17.1182 2469
17.1382 2489
17.1582 2091
17.1782 2350
17.1982 2620
17.2182 2824
17.2382 2357
17.2582 2451
17.2782 1907
17.2982 2174
17.3182 2574
17.3382 2415
17.3582 2085
17.3782 1766
17.3982 2713
17.4182 3520
17.4382 3464
17.4582 4040
17.4782 3464
17.4982 2657
17.5182 3156
17.5382 2392
17.5582 2306
17.5782 1532
17.5982 2784
17.6182 2393
17.6382 1955
17.6582 2006
17.6782 2855
17.6982 2288
17.7182 2561
17.7382 2981
17.7582 2443
17.7782 3477
17.7982 3892
17.8182 3496
17.8382 2427
17.8582 1888
17.8782 2768
17.8982 2737
17.9182 1987
17.9382 2417
17.9582 2510
17.9782 2575
17.9982 2651
18.0182 2814
18.0382 3715
18.0582 3592
18.0782 3254
18.0982 1252
18.1182 2764
18.1382 1992
18.1582 2778
18.1782 2368
18.1982 3371
18.2182 2514
18.2382 2384
18.2582 2507
18.2782 3153
18.2982 1671
18.3182 1987
18.3382 2439
18.3582 1221
18.3782 1820
18.3982 1937
18.4182 2272
18.4382 1903
18.4582 2813
18.4782 2803
18.4982 1858
18.5182 3838
18.5382 3898
18.5582 2941
18.5782 4075
18.5982 3120
18.6182 3135
18.6382 3336
18.6582 2880
18.6782 4183
18.6982 3666
18.7182 3733
18.7382 3505
18.7582 1931
18.7782 3592
18.7982 3555
18.8182 3760
18.8382 4138
18.8582 3394
18.8782 2851
18.8982 2561
18.9182 2458
18.9382 2181
18.9582 2237
18.9782 2443
18.9982 2811
19.0182 2568
19.0382 3049
19.0582 3088
19.0782 2749
19.0982 3107
19.1182 3893
19.1382 3202
19.1582 5496
19.1782 3378
19.1982 2723
19.2182 3475
19.2382 3654
19.2582 3071
19.2782 3139
19.2982 2601
19.3182 1983
19.3382 3725
19.3582 2921
19.3782 3413
19.3982 1787
19.4182 2547
19.4382 2785
19.4582 3417
19.4782 3191
19.4982 3418
19.5182 4237
19.5382 4534
19.5582 3214
19.5782 2697
19.5982 3533
19.6182 3320
19.6382 3760
19.6582 3396
19.6782 2637
19.6982 3377
19.7182 3016
19.7382 3475
19.7582 3395
19.7782 2915
19.7982 3655
19.8182 4137
19.8382 3167
19.8582 3471
19.8782 3328
19.8982 3570
19.9182 3077
19.9382 2220
19.9582 2813
19.9782 3978
19.9982 2375
&
@target G2.S0
@type xy
1 0.448637
2 0.444437
3 0.441419
4 0.438919
5 0.462223
6 0.458639
7 0.476314
8 0.568617
9 0.522757
10 0.82198
11 0.506384
12 0.681799
13 0.48757
14 0.676776
15 0.503463
16 0.489106
17 0.476996
18 0.47207
19 0.449723
20 0.453652
21 0.454561
22 0.447884
23 0.455686
24 0.456427
25 0.44379
26 0.446318
27 0.452161
28 0.462303
29 0.44105
30 0.442747
31 0.482934
32 0.442126
33 0.549317
34 0.572473
35 0.916761
36 1.06525
37 1.04806
38 0.498649
39 0.836929
40 1.07957
41 0.918586
42 0.888299
43 0.795786
44 0.642028
45 0.521465
46 0.664737
47 0.500674
48 0.472996
49 0.609221
50 0.451912
51 0.530613
52 0.443707
53 0.437292
54 0.43909
55 0.438321
56 0.447883
57 0.445898
58 0.45194
59 0.454698
60 0.606342
61 0.8347
62 0.963029
63 1.20895
64 0.759094
65 1.23188
66 1.29245
67 0.787749
68 0.890912
69 0.547403
70 0.518604
71 0.46057
72 0.49915
73 0.452134
74 0.445365
75 0.437579
76 0.448833
77 0.441418
78 0.443086
&
@target G2.S1
@type xy
1 0.435
2 0.438947
3 0.443086
4 0.445814
5 0.455275
6 0.45401
7 0.469521
8 0.60129
9 0.744463
10 1.00415
11 0.741637
12 0.935414
13 0.612066
14 0.855833
15 0.493229
16 0.491376
17 0.495227
18 0.45722
19 0.454368
20 0.464624
21 0.459701
22 0.434569
23 0.439716
24 0.460923
25 0.441474
26 0.455906
27 0.451137
28 0.433993
29 0.443903
30 0.443565
31 0.653566
32 0.447493
33 0.533057
34 0.581915
35 0.917687
36 1.06481
37 1.22891
38 0.482235
39 1.00475
40 0.924879
41 0.523474
42 0.555653
43 0.489413
44 0.662797
45 0.466208
46 0.559888
47 0.528157
48 0.452051
49 0.579828
50 0.440766
51 0.531671
52 0.438462
53 0.451718
54 0.452382
55 0.448609
56 0.439403
57 0.45467
58 0.451802
59 0.463842
60 0.546008
61 0.83651
62 0.945199
63 1.26831
64 0.776853
65 1.10817
66 0.860668
67 0.511029
68 0.520216
69 0.478121
70 0.452714
71 0.436435
72 0.467065
73 0.459864
74 0.475553
75 0.446542
76 0.439688
77 0.443001
78 0.452576
&
@target G2.S2
@type xy
1 0.447046
2 0.446627
3 0.418659
4 0.421604
5 0.842778
6 0.830091
7 1.27763
8 1.45436
9 1.80807
10 1.94449
11 1.41479
12 1.76194
13 1.45399
14 1.43351
15 1.07477
16 0.620664
17 0.862685
18 0.491808
19 0.859447
20 0.474368
21 0.53362
22 0.446626
23 0.445926
24 0.485334
25 0.447577
26 0.507395
27 0.450056
28 0.444438
29 0.657116
30 0.420148
31 1.06285
32 0.866732
33 1.26188
34 1.20259
35 1.65141
36 1.90571
37 1.93904
38 1.35857
39 1.53131
40 1.47818
41 1.06097
42 0.964326
43 0.638651
44 0.680533
45 0.529646
46 0.960326
47 0.743102
48 0.458339
49 0.586899
50 0.449138
51 0.608071
52 0.48013
53 0.452825
54 0.441927
55 0.416293
56 0.440028
57 0.945264
58 0.865708
59 1.26401
60 1.15232
61 1.66098
62 1.82126
63 1.97463
64 1.60941
65 1.58427
66 1.55136
67 1.19027
68 1.10495
69 0.784124
70 0.528347
71 0.816547
72 1.13492
73 0.794654
74 0.563493
75 0.440057
76 0.542333
77 0.45321
78 0.604421
&
