# Supplementary material for: Data showing the lipid conformations and membrane binding behaviors of beta-amyloid fibrils in phase-separated cholesterol-enriched lipid domains with and without glycolipid and oxidized cholesterol from coarse-grained molecular dynamics simulations
Source: Data Brief. 2020 Apr 19;30:105496. doi: 10.1016/j.dib.2020.105496 (PMC7186522; doi:10.1016/j.dib.2020.105496)
Supplement: Supplementary file 1 [file mmc1.zip › Supplementary-Data/S17-21/Figure-S18/Figure-S18B-C1-ABC-2.agr]

# Grace project file
#
@version 50125
@page size 792, 612
@page scroll 5%
@page inout 5%
@link page off
@map font 0 to "Times-Roman", "Times-Roman"
@map font 1 to "Times-Italic", "Times-Italic"
@map font 2 to "Times-Bold", "Times-Bold"
@map font 3 to "Times-BoldItalic", "Times-BoldItalic"
@map font 4 to "Helvetica", "Helvetica"
@map font 5 to "Helvetica-Oblique", "Helvetica-Oblique"
@map font 6 to "Helvetica-Bold", "Helvetica-Bold"
@map font 7 to "Helvetica-BoldOblique", "Helvetica-BoldOblique"
@map font 8 to "Courier", "Courier"
@map font 9 to "Courier-Oblique", "Courier-Oblique"
@map font 10 to "Courier-Bold", "Courier-Bold"
@map font 11 to "Courier-BoldOblique", "Courier-BoldOblique"
@map font 12 to "Symbol", "Symbol"
@map font 13 to "ZapfDingbats", "ZapfDingbats"
@map color 0 to (255, 255, 255), "white"
@map color 1 to (0, 0, 0), "black"
@map color 2 to (255, 0, 0), "red"
@map color 3 to (0, 255, 0), "green"
@map color 4 to (0, 0, 255), "blue"
@map color 5 to (255, 255, 0), "yellow"
@map color 6 to (188, 143, 143), "brown"
@map color 7 to (220, 220, 220), "grey"
@map color 8 to (148, 0, 211), "violet"
@map color 9 to (0, 255, 255), "cyan"
@map color 10 to (255, 0, 255), "magenta"
@map color 11 to (255, 165, 0), "orange"
@map color 12 to (114, 33, 188), "indigo"
@map color 13 to (103, 7, 72), "maroon"
@map color 14 to (64, 224, 208), "turquoise"
@map color 15 to (0, 139, 0), "green4"
@reference date 0
@date wrap off
@date wrap year 1950
@default linewidth 1.0
@default linestyle 1
@default color 1
@default pattern 1
@default font 0
@default char size 1.000000
@default symbol size 1.000000
@default sformat "%.8g"
@background color 0
@page background fill on
@timestamp off
@timestamp 0.03, 0.03
@timestamp color 1
@timestamp rot 0
@timestamp font 0
@timestamp char size 1.000000
@timestamp def "Tue Dec 12 14:20:34 2017"
@r0 off
@link r0 to g0
@r0 type above
@r0 linestyle 1
@r0 linewidth 1.0
@r0 color 1
@r0 line 0, 0, 0, 0
@r1 off
@link r1 to g0
@r1 type above
@r1 linestyle 1
@r1 linewidth 1.0
@r1 color 1
@r1 line 0, 0, 0, 0
@r2 off
@link r2 to g0
@r2 type above
@r2 linestyle 1
@r2 linewidth 1.0
@r2 color 1
@r2 line 0, 0, 0, 0
@r3 off
@link r3 to g0
@r3 type above
@r3 linestyle 1
@r3 linewidth 1.0
@r3 color 1
@r3 line 0, 0, 0, 0
@r4 off
@link r4 to g0
@r4 type above
@r4 linestyle 1
@r4 linewidth 1.0
@r4 color 1
@r4 line 0, 0, 0, 0
@g0 on
@g0 hidden false
@g0 type XY
@g0 stacked false
@g0 bar hgap 0.000000
@g0 fixedpoint off
@g0 fixedpoint type 0
@g0 fixedpoint xy 0.000000, 0.000000
@g0 fixedpoint format general general
@g0 fixedpoint prec 6, 6
@with g0
@    world 0, 0, 20, 6
@    stack world 0, 0, 0, 0
@    znorm 1
@    view 0.100000, 0.720000, 0.800000, 0.950000
@    title ""
@    title font 0
@    title size 1.500000
@    title color 1
@    subtitle ""
@    subtitle font 0
@    subtitle size 1.000000
@    subtitle color 1
@    xaxes scale Normal
@    yaxes scale Normal
@    xaxes invert off
@    yaxes invert off
@    xaxis  on
@    xaxis  type zero false
@    xaxis  offset 0.000000 , 0.000000
@    xaxis  bar on
@    xaxis  bar color 1
@    xaxis  bar linestyle 1
@    xaxis  bar linewidth 1.0
@    xaxis  label "Time (\xm\0s)"
@    xaxis  label layout para
@    xaxis  label place auto
@    xaxis  label char size 0.900000
@    xaxis  label font 0
@    xaxis  label color 1
@    xaxis  label place normal
@    xaxis  tick on
@    xaxis  tick major 5
@    xaxis  tick minor ticks 4
@    xaxis  tick default 6
@    xaxis  tick place rounded true
@    xaxis  tick in
@    xaxis  tick major size 1.000000
@    xaxis  tick major color 1
@    xaxis  tick major linewidth 1.0
@    xaxis  tick major linestyle 1
@    xaxis  tick major grid off
@    xaxis  tick minor color 1
@    xaxis  tick minor linewidth 1.0
@    xaxis  tick minor linestyle 1
@    xaxis  tick minor grid off
@    xaxis  tick minor size 0.500000
@    xaxis  ticklabel on
@    xaxis  ticklabel format general
@    xaxis  ticklabel prec 5
@    xaxis  ticklabel formula ""
@    xaxis  ticklabel append ""
@    xaxis  ticklabel prepend ""
@    xaxis  ticklabel angle 0
@    xaxis  ticklabel skip 0
@    xaxis  ticklabel stagger 0
@    xaxis  ticklabel place normal
@    xaxis  ticklabel offset auto
@    xaxis  ticklabel offset 0.000000 , 0.010000
@    xaxis  ticklabel start type auto
@    xaxis  ticklabel start 0.000000
@    xaxis  ticklabel stop type auto
@    xaxis  ticklabel stop 0.000000
@    xaxis  ticklabel char size 0.800000
@    xaxis  ticklabel font 0
@    xaxis  ticklabel color 1
@    xaxis  tick place both
@    xaxis  tick spec type none
@    yaxis  on
@    yaxis  type zero false
@    yaxis  offset 0.000000 , 0.000000
@    yaxis  bar on
@    yaxis  bar color 1
@    yaxis  bar linestyle 1
@    yaxis  bar linewidth 1.0
@    yaxis  label "Minimum  Distance (nm)"
@    yaxis  label layout para
@    yaxis  label place auto
@    yaxis  label char size 0.900000
@    yaxis  label font 0
@    yaxis  label color 1
@    yaxis  label place normal
@    yaxis  tick on
@    yaxis  tick major 1
@    yaxis  tick minor ticks 1
@    yaxis  tick default 6
@    yaxis  tick place rounded true
@    yaxis  tick in
@    yaxis  tick major size 1.000000
@    yaxis  tick major color 1
@    yaxis  tick major linewidth 1.0
@    yaxis  tick major linestyle 1
@    yaxis  tick major grid off
@    yaxis  tick minor color 1
@    yaxis  tick minor linewidth 1.0
@    yaxis  tick minor linestyle 1
@    yaxis  tick minor grid off
@    yaxis  tick minor size 0.500000
@    yaxis  ticklabel on
@    yaxis  ticklabel format general
@    yaxis  ticklabel prec 5
@    yaxis  ticklabel formula ""
@    yaxis  ticklabel append ""
@    yaxis  ticklabel prepend ""
@    yaxis  ticklabel angle 0
@    yaxis  ticklabel skip 0
@    yaxis  ticklabel stagger 0
@    yaxis  ticklabel place normal
@    yaxis  ticklabel offset auto
@    yaxis  ticklabel offset 0.000000 , 0.010000
@    yaxis  ticklabel start type auto
@    yaxis  ticklabel start 0.000000
@    yaxis  ticklabel stop type auto
@    yaxis  ticklabel stop 0.000000
@    yaxis  ticklabel char size 0.800000
@    yaxis  ticklabel font 0
@    yaxis  ticklabel color 1
@    yaxis  tick place both
@    yaxis  tick spec type none
@    altxaxis  off
@    altyaxis  off
@    legend on
@    legend loctype view
@    legend 0.82, 0.93
@    legend box color 1
@    legend box pattern 0
@    legend box linewidth 1.0
@    legend box linestyle 0
@    legend box fill color 0
@    legend box fill pattern 0
@    legend font 0
@    legend char size 1.000000
@    legend color 1
@    legend length 2
@    legend vgap 1
@    legend hgap 1
@    legend invert false
@    frame type 0
@    frame linestyle 1
@    frame linewidth 1.0
@    frame color 1
@    frame pattern 1
@    frame background color 0
@    frame background pattern 0
@    s0 hidden false
@    s0 type xy
@    s0 symbol 0
@    s0 symbol size 1.000000
@    s0 symbol color 3
@    s0 symbol pattern 1
@    s0 symbol fill color 3
@    s0 symbol fill pattern 0
@    s0 symbol linewidth 1.0
@    s0 symbol linestyle 1
@    s0 symbol char 65
@    s0 symbol char font 0
@    s0 symbol skip 0
@    s0 line type 1
@    s0 line linestyle 1
@    s0 line linewidth 1.0
@    s0 line color 3
@    s0 line pattern 1
@    s0 baseline type 0
@    s0 baseline off
@    s0 dropline off
@    s0 fill type 0
@    s0 fill rule 0
@    s0 fill color 3
@    s0 fill pattern 1
@    s0 avalue off
@    s0 avalue type 2
@    s0 avalue char size 1.000000
@    s0 avalue font 0
@    s0 avalue color 1
@    s0 avalue rot 0
@    s0 avalue format general
@    s0 avalue prec 3
@    s0 avalue prepend ""
@    s0 avalue append ""
@    s0 avalue offset 0.000000 , 0.000000
@    s0 errorbar on
@    s0 errorbar place both
@    s0 errorbar color 3
@    s0 errorbar pattern 1
@    s0 errorbar size 1.000000
@    s0 errorbar linewidth 1.0
@    s0 errorbar linestyle 1
@    s0 errorbar riser linewidth 1.0
@    s0 errorbar riser linestyle 1
@    s0 errorbar riser clip off
@    s0 errorbar riser clip length 0.100000
@    s0 comment "/Users/KCheng/Desktop/cg_small_water_run/md-run-lonestar/namchi-04-26-2014/g-mind/1md-1.0nm-results/DPP-mind-.xvg"
@    s0 legend  "Protein-DPPC"
@    s1 hidden false
@    s1 type xy
@    s1 symbol 0
@    s1 symbol size 1.000000
@    s1 symbol color 11
@    s1 symbol pattern 1
@    s1 symbol fill color 11
@    s1 symbol fill pattern 0
@    s1 symbol linewidth 1.0
@    s1 symbol linestyle 1
@    s1 symbol char 65
@    s1 symbol char font 0
@    s1 symbol skip 0
@    s1 line type 1
@    s1 line linestyle 1
@    s1 line linewidth 1.0
@    s1 line color 11
@    s1 line pattern 1
@    s1 baseline type 0
@    s1 baseline off
@    s1 dropline off
@    s1 fill type 0
@    s1 fill rule 0
@    s1 fill color 11
@    s1 fill pattern 1
@    s1 avalue off
@    s1 avalue type 2
@    s1 avalue char size 1.000000
@    s1 avalue font 0
@    s1 avalue color 1
@    s1 avalue rot 0
@    s1 avalue format general
@    s1 avalue prec 3
@    s1 avalue prepend ""
@    s1 avalue append ""
@    s1 avalue offset 0.000000 , 0.000000
@    s1 errorbar on
@    s1 errorbar place both
@    s1 errorbar color 11
@    s1 errorbar pattern 1
@    s1 errorbar size 1.000000
@    s1 errorbar linewidth 1.0
@    s1 errorbar linestyle 1
@    s1 errorbar riser linewidth 1.0
@    s1 errorbar riser linestyle 1
@    s1 errorbar riser clip off
@    s1 errorbar riser clip length 0.100000
@    s1 comment "/Users/KCheng/Desktop/cg_small_water_run/md-run-lonestar/namchi-04-26-2014/g-mind/1md-1.0nm-results/DUP-mind-.xvg"
@    s1 legend  "Protein-DUPC"
@    s2 hidden false
@    s2 type xy
@    s2 symbol 0
@    s2 symbol size 1.000000
@    s2 symbol color 1
@    s2 symbol pattern 1
@    s2 symbol fill color 1
@    s2 symbol fill pattern 0
@    s2 symbol linewidth 1.0
@    s2 symbol linestyle 1
@    s2 symbol char 65
@    s2 symbol char font 0
@    s2 symbol skip 0
@    s2 line type 1
@    s2 line linestyle 1
@    s2 line linewidth 1.0
@    s2 line color 1
@    s2 line pattern 1
@    s2 baseline type 0
@    s2 baseline off
@    s2 dropline off
@    s2 fill type 0
@    s2 fill rule 0
@    s2 fill color 1
@    s2 fill pattern 1
@    s2 avalue off
@    s2 avalue type 2
@    s2 avalue char size 1.000000
@    s2 avalue font 0
@    s2 avalue color 1
@    s2 avalue rot 0
@    s2 avalue format general
@    s2 avalue prec 3
@    s2 avalue prepend ""
@    s2 avalue append ""
@    s2 avalue offset 0.000000 , 0.000000
@    s2 errorbar on
@    s2 errorbar place both
@    s2 errorbar color 1
@    s2 errorbar pattern 1
@    s2 errorbar size 1.000000
@    s2 errorbar linewidth 1.0
@    s2 errorbar linestyle 1
@    s2 errorbar riser linewidth 1.0
@    s2 errorbar riser linestyle 1
@    s2 errorbar riser clip off
@    s2 errorbar riser clip length 0.100000
@    s2 comment "/Users/KCheng/Desktop/cg_small_water_run/md-run-lonestar/namchi-04-26-2014/g-mind/1md-1.0nm-results/CHO-mind-.xvg"
@    s2 legend  "Protein-CHOL"
@g1 on
@g1 hidden false
@g1 type XY
@g1 stacked false
@g1 bar hgap 0.000000
@g1 fixedpoint off
@g1 fixedpoint type 0
@g1 fixedpoint xy 0.000000, 0.000000
@g1 fixedpoint format general general
@g1 fixedpoint prec 6, 6
@with g1
@    world 0, 0, 20, 15000
@    stack world 0, 0, 0, 0
@    znorm 1
@    view 0.100000, 0.410000, 0.800000, 0.640000
@    title ""
@    title font 0
@    title size 1.500000
@    title color 1
@    subtitle ""
@    subtitle font 0
@    subtitle size 1.000000
@    subtitle color 1
@    xaxes scale Normal
@    yaxes scale Normal
@    xaxes invert off
@    yaxes invert off
@    xaxis  on
@    xaxis  type zero false
@    xaxis  offset 0.000000 , 0.000000
@    xaxis  bar on
@    xaxis  bar color 1
@    xaxis  bar linestyle 1
@    xaxis  bar linewidth 1.0
@    xaxis  label "Time (\xm\0s)"
@    xaxis  label layout para
@    xaxis  label place auto
@    xaxis  label char size 0.900000
@    xaxis  label font 0
@    xaxis  label color 1
@    xaxis  label place normal
@    xaxis  tick on
@    xaxis  tick major 5
@    xaxis  tick minor ticks 4
@    xaxis  tick default 6
@    xaxis  tick place rounded true
@    xaxis  tick in
@    xaxis  tick major size 1.000000
@    xaxis  tick major color 1
@    xaxis  tick major linewidth 1.0
@    xaxis  tick major linestyle 1
@    xaxis  tick major grid off
@    xaxis  tick minor color 1
@    xaxis  tick minor linewidth 1.0
@    xaxis  tick minor linestyle 1
@    xaxis  tick minor grid off
@    xaxis  tick minor size 0.500000
@    xaxis  ticklabel on
@    xaxis  ticklabel format general
@    xaxis  ticklabel prec 5
@    xaxis  ticklabel formula ""
@    xaxis  ticklabel append ""
@    xaxis  ticklabel prepend ""
@    xaxis  ticklabel angle 0
@    xaxis  ticklabel skip 0
@    xaxis  ticklabel stagger 0
@    xaxis  ticklabel place normal
@    xaxis  ticklabel offset auto
@    xaxis  ticklabel offset 0.000000 , 0.010000
@    xaxis  ticklabel start type auto
@    xaxis  ticklabel start 0.000000
@    xaxis  ticklabel stop type auto
@    xaxis  ticklabel stop 0.000000
@    xaxis  ticklabel char size 0.800000
@    xaxis  ticklabel font 0
@    xaxis  ticklabel color 1
@    xaxis  tick place both
@    xaxis  tick spec type none
@    yaxis  on
@    yaxis  type zero false
@    yaxis  offset 0.000000 , 0.000000
@    yaxis  bar on
@    yaxis  bar color 1
@    yaxis  bar linestyle 1
@    yaxis  bar linewidth 1.0
@    yaxis  label "Number of Contacts (< 2 nm)"
@    yaxis  label layout para
@    yaxis  label place auto
@    yaxis  label char size 0.900000
@    yaxis  label font 0
@    yaxis  label color 1
@    yaxis  label place normal
@    yaxis  tick on
@    yaxis  tick major 5000
@    yaxis  tick minor ticks 1
@    yaxis  tick default 6
@    yaxis  tick place rounded true
@    yaxis  tick in
@    yaxis  tick major size 1.000000
@    yaxis  tick major color 1
@    yaxis  tick major linewidth 1.0
@    yaxis  tick major linestyle 1
@    yaxis  tick major grid off
@    yaxis  tick minor color 1
@    yaxis  tick minor linewidth 1.0
@    yaxis  tick minor linestyle 1
@    yaxis  tick minor grid off
@    yaxis  tick minor size 0.500000
@    yaxis  ticklabel on
@    yaxis  ticklabel format general
@    yaxis  ticklabel prec 5
@    yaxis  ticklabel formula ""
@    yaxis  ticklabel append ""
@    yaxis  ticklabel prepend ""
@    yaxis  ticklabel angle 0
@    yaxis  ticklabel skip 0
@    yaxis  ticklabel stagger 0
@    yaxis  ticklabel place normal
@    yaxis  ticklabel offset auto
@    yaxis  ticklabel offset 0.000000 , 0.010000
@    yaxis  ticklabel start type auto
@    yaxis  ticklabel start 0.000000
@    yaxis  ticklabel stop type auto
@    yaxis  ticklabel stop 0.000000
@    yaxis  ticklabel char size 0.800000
@    yaxis  ticklabel font 0
@    yaxis  ticklabel color 1
@    yaxis  tick place both
@    yaxis  tick spec type none
@    altxaxis  off
@    altyaxis  off
@    legend on
@    legend loctype view
@    legend 0.78, 0.8
@    legend box color 1
@    legend box pattern 1
@    legend box linewidth 1.0
@    legend box linestyle 1
@    legend box fill color 0
@    legend box fill pattern 1
@    legend font 0
@    legend char size 1.000000
@    legend color 1
@    legend length 2
@    legend vgap 1
@    legend hgap 1
@    legend invert false
@    frame type 0
@    frame linestyle 1
@    frame linewidth 1.0
@    frame color 1
@    frame pattern 1
@    frame background color 0
@    frame background pattern 0
@    s0 hidden false
@    s0 type xy
@    s0 symbol 0
@    s0 symbol size 1.000000
@    s0 symbol color 3
@    s0 symbol pattern 1
@    s0 symbol fill color 3
@    s0 symbol fill pattern 0
@    s0 symbol linewidth 1.0
@    s0 symbol linestyle 1
@    s0 symbol char 65
@    s0 symbol char font 0
@    s0 symbol skip 0
@    s0 line type 1
@    s0 line linestyle 1
@    s0 line linewidth 1.0
@    s0 line color 3
@    s0 line pattern 1
@    s0 baseline type 0
@    s0 baseline off
@    s0 dropline off
@    s0 fill type 0
@    s0 fill rule 0
@    s0 fill color 1
@    s0 fill pattern 1
@    s0 avalue off
@    s0 avalue type 2
@    s0 avalue char size 1.000000
@    s0 avalue font 0
@    s0 avalue color 1
@    s0 avalue rot 0
@    s0 avalue format general
@    s0 avalue prec 3
@    s0 avalue prepend ""
@    s0 avalue append ""
@    s0 avalue offset 0.000000 , 0.000000
@    s0 errorbar on
@    s0 errorbar place both
@    s0 errorbar color 3
@    s0 errorbar pattern 1
@    s0 errorbar size 1.000000
@    s0 errorbar linewidth 1.0
@    s0 errorbar linestyle 1
@    s0 errorbar riser linewidth 1.0
@    s0 errorbar riser linestyle 1
@    s0 errorbar riser clip off
@    s0 errorbar riser clip length 0.100000
@    s0 comment "/Users/KCheng/Desktop/cg_small_water_run/md-run-lonestar/namchi-04-26-2014/g-mind/1md-1.0nm-results/DPP-numcont-.xvg"
@    s0 legend  ""
@    s1 hidden false
@    s1 type xy
@    s1 symbol 0
@    s1 symbol size 1.000000
@    s1 symbol color 11
@    s1 symbol pattern 1
@    s1 symbol fill color 11
@    s1 symbol fill pattern 0
@    s1 symbol linewidth 1.0
@    s1 symbol linestyle 1
@    s1 symbol char 65
@    s1 symbol char font 0
@    s1 symbol skip 0
@    s1 line type 1
@    s1 line linestyle 1
@    s1 line linewidth 1.0
@    s1 line color 11
@    s1 line pattern 1
@    s1 baseline type 0
@    s1 baseline off
@    s1 dropline off
@    s1 fill type 0
@    s1 fill rule 0
@    s1 fill color 1
@    s1 fill pattern 1
@    s1 avalue off
@    s1 avalue type 2
@    s1 avalue char size 1.000000
@    s1 avalue font 0
@    s1 avalue color 1
@    s1 avalue rot 0
@    s1 avalue format general
@    s1 avalue prec 3
@    s1 avalue prepend ""
@    s1 avalue append ""
@    s1 avalue offset 0.000000 , 0.000000
@    s1 errorbar on
@    s1 errorbar place both
@    s1 errorbar color 11
@    s1 errorbar pattern 1
@    s1 errorbar size 1.000000
@    s1 errorbar linewidth 1.0
@    s1 errorbar linestyle 1
@    s1 errorbar riser linewidth 1.0
@    s1 errorbar riser linestyle 1
@    s1 errorbar riser clip off
@    s1 errorbar riser clip length 0.100000
@    s1 comment "/Users/KCheng/Desktop/cg_small_water_run/md-run-lonestar/namchi-04-26-2014/g-mind/1md-1.0nm-results/DUP-numcont-.xvg"
@    s1 legend  ""
@    s2 hidden false
@    s2 type xy
@    s2 symbol 0
@    s2 symbol size 1.000000
@    s2 symbol color 1
@    s2 symbol pattern 1
@    s2 symbol fill color 1
@    s2 symbol fill pattern 0
@    s2 symbol linewidth 1.0
@    s2 symbol linestyle 1
@    s2 symbol char 65
@    s2 symbol char font 0
@    s2 symbol skip 0
@    s2 line type 1
@    s2 line linestyle 1
@    s2 line linewidth 1.0
@    s2 line color 1
@    s2 line pattern 1
@    s2 baseline type 0
@    s2 baseline off
@    s2 dropline off
@    s2 fill type 0
@    s2 fill rule 0
@    s2 fill color 1
@    s2 fill pattern 1
@    s2 avalue off
@    s2 avalue type 2
@    s2 avalue char size 1.000000
@    s2 avalue font 0
@    s2 avalue color 1
@    s2 avalue rot 0
@    s2 avalue format general
@    s2 avalue prec 3
@    s2 avalue prepend ""
@    s2 avalue append ""
@    s2 avalue offset 0.000000 , 0.000000
@    s2 errorbar on
@    s2 errorbar place both
@    s2 errorbar color 1
@    s2 errorbar pattern 1
@    s2 errorbar size 1.000000
@    s2 errorbar linewidth 1.0
@    s2 errorbar linestyle 1
@    s2 errorbar riser linewidth 1.0
@    s2 errorbar riser linestyle 1
@    s2 errorbar riser clip off
@    s2 errorbar riser clip length 0.100000
@    s2 comment "/Users/KCheng/Desktop/cg_small_water_run/md-run-lonestar/namchi-04-26-2014/g-mind/1md-1.0nm-results/CHO-numcont-.xvg"
@    s2 legend  ""
@g2 on
@g2 hidden false
@g2 type XY
@g2 stacked false
@g2 bar hgap 0.000000
@g2 fixedpoint off
@g2 fixedpoint type 0
@g2 fixedpoint xy 0.000000, 0.000000
@g2 fixedpoint format general general
@g2 fixedpoint prec 6, 6
@with g2
@    world 0, 0, 130, 1
@    stack world 0, 0, 0, 0
@    znorm 1
@    view 0.100000, 0.100000, 0.800000, 0.330000
@    title ""
@    title font 0
@    title size 1.500000
@    title color 1
@    subtitle ""
@    subtitle font 0
@    subtitle size 1.000000
@    subtitle color 1
@    xaxes scale Normal
@    yaxes scale Normal
@    xaxes invert off
@    yaxes invert off
@    xaxis  on
@    xaxis  type zero false
@    xaxis  offset 0.000000 , 0.000000
@    xaxis  bar on
@    xaxis  bar color 1
@    xaxis  bar linestyle 1
@    xaxis  bar linewidth 1.0
@    xaxis  label "Residue (#)"
@    xaxis  label layout para
@    xaxis  label place auto
@    xaxis  label char size 0.900000
@    xaxis  label font 0
@    xaxis  label color 1
@    xaxis  label place normal
@    xaxis  tick on
@    xaxis  tick major 26
@    xaxis  tick minor ticks 1
@    xaxis  tick default 6
@    xaxis  tick place rounded true
@    xaxis  tick in
@    xaxis  tick major size 1.000000
@    xaxis  tick major color 1
@    xaxis  tick major linewidth 1.0
@    xaxis  tick major linestyle 1
@    xaxis  tick major grid off
@    xaxis  tick minor color 1
@    xaxis  tick minor linewidth 1.0
@    xaxis  tick minor linestyle 1
@    xaxis  tick minor grid off
@    xaxis  tick minor size 0.500000
@    xaxis  ticklabel on
@    xaxis  ticklabel format general
@    xaxis  ticklabel prec 5
@    xaxis  ticklabel formula ""
@    xaxis  ticklabel append ""
@    xaxis  ticklabel prepend ""
@    xaxis  ticklabel angle 0
@    xaxis  ticklabel skip 0
@    xaxis  ticklabel stagger 0
@    xaxis  ticklabel place normal
@    xaxis  ticklabel offset auto
@    xaxis  ticklabel offset 0.000000 , 0.010000
@    xaxis  ticklabel start type auto
@    xaxis  ticklabel start 0.000000
@    xaxis  ticklabel stop type auto
@    xaxis  ticklabel stop 0.000000
@    xaxis  ticklabel char size 0.800000
@    xaxis  ticklabel font 0
@    xaxis  ticklabel color 1
@    xaxis  tick place both
@    xaxis  tick spec type none
@    yaxis  on
@    yaxis  type zero false
@    yaxis  offset 0.000000 , 0.000000
@    yaxis  bar on
@    yaxis  bar color 1
@    yaxis  bar linestyle 1
@    yaxis  bar linewidth 1.0
@    yaxis  label "Minimum Distance (nm)"
@    yaxis  label layout para
@    yaxis  label place auto
@    yaxis  label char size 0.900000
@    yaxis  label font 0
@    yaxis  label color 1
@    yaxis  label place normal
@    yaxis  tick on
@    yaxis  tick major 0.2
@    yaxis  tick minor ticks 1
@    yaxis  tick default 6
@    yaxis  tick place rounded true
@    yaxis  tick in
@    yaxis  tick major size 1.000000
@    yaxis  tick major color 1
@    yaxis  tick major linewidth 1.0
@    yaxis  tick major linestyle 1
@    yaxis  tick major grid off
@    yaxis  tick minor color 1
@    yaxis  tick minor linewidth 1.0
@    yaxis  tick minor linestyle 1
@    yaxis  tick minor grid off
@    yaxis  tick minor size 0.500000
@    yaxis  ticklabel on
@    yaxis  ticklabel format general
@    yaxis  ticklabel prec 5
@    yaxis  ticklabel formula ""
@    yaxis  ticklabel append ""
@    yaxis  ticklabel prepend ""
@    yaxis  ticklabel angle 0
@    yaxis  ticklabel skip 0
@    yaxis  ticklabel stagger 0
@    yaxis  ticklabel place normal
@    yaxis  ticklabel offset auto
@    yaxis  ticklabel offset 0.000000 , 0.010000
@    yaxis  ticklabel start type auto
@    yaxis  ticklabel start 0.000000
@    yaxis  ticklabel stop type auto
@    yaxis  ticklabel stop 0.000000
@    yaxis  ticklabel char size 0.800000
@    yaxis  ticklabel font 0
@    yaxis  ticklabel color 1
@    yaxis  tick place both
@    yaxis  tick spec type none
@    altxaxis  off
@    altyaxis  off
@    legend on
@    legend loctype view
@    legend 0.78, 0.8
@    legend box color 1
@    legend box pattern 1
@    legend box linewidth 1.0
@    legend box linestyle 1
@    legend box fill color 0
@    legend box fill pattern 1
@    legend font 0
@    legend char size 1.000000
@    legend color 1
@    legend length 2
@    legend vgap 1
@    legend hgap 1
@    legend invert false
@    frame type 0
@    frame linestyle 1
@    frame linewidth 1.0
@    frame color 1
@    frame pattern 1
@    frame background color 0
@    frame background pattern 0
@    s0 hidden false
@    s0 type xy
@    s0 symbol 0
@    s0 symbol size 1.000000
@    s0 symbol color 3
@    s0 symbol pattern 1
@    s0 symbol fill color 3
@    s0 symbol fill pattern 0
@    s0 symbol linewidth 1.0
@    s0 symbol linestyle 1
@    s0 symbol char 65
@    s0 symbol char font 0
@    s0 symbol skip 0
@    s0 line type 1
@    s0 line linestyle 1
@    s0 line linewidth 1.0
@    s0 line color 3
@    s0 line pattern 1
@    s0 baseline type 0
@    s0 baseline off
@    s0 dropline off
@    s0 fill type 0
@    s0 fill rule 0
@    s0 fill color 1
@    s0 fill pattern 1
@    s0 avalue off
@    s0 avalue type 2
@    s0 avalue char size 1.000000
@    s0 avalue font 0
@    s0 avalue color 1
@    s0 avalue rot 0
@    s0 avalue format general
@    s0 avalue prec 3
@    s0 avalue prepend ""
@    s0 avalue append ""
@    s0 avalue offset 0.000000 , 0.000000
@    s0 errorbar on
@    s0 errorbar place both
@    s0 errorbar color 3
@    s0 errorbar pattern 1
@    s0 errorbar size 1.000000
@    s0 errorbar linewidth 1.0
@    s0 errorbar linestyle 1
@    s0 errorbar riser linewidth 1.0
@    s0 errorbar riser linestyle 1
@    s0 errorbar riser clip off
@    s0 errorbar riser clip length 0.100000
@    s0 comment "/Users/KCheng/Desktop/cg_small_water_run/md-run-lonestar/namchi-04-26-2014/g-mind/1md-1.0nm-results/DPP-res-.xvg"
@    s0 legend  ""
@    s1 hidden false
@    s1 type xy
@    s1 symbol 0
@    s1 symbol size 1.000000
@    s1 symbol color 11
@    s1 symbol pattern 1
@    s1 symbol fill color 11
@    s1 symbol fill pattern 0
@    s1 symbol linewidth 1.0
@    s1 symbol linestyle 1
@    s1 symbol char 65
@    s1 symbol char font 0
@    s1 symbol skip 0
@    s1 line type 1
@    s1 line linestyle 1
@    s1 line linewidth 1.0
@    s1 line color 11
@    s1 line pattern 1
@    s1 baseline type 0
@    s1 baseline off
@    s1 dropline off
@    s1 fill type 0
@    s1 fill rule 0
@    s1 fill color 1
@    s1 fill pattern 1
@    s1 avalue off
@    s1 avalue type 2
@    s1 avalue char size 1.000000
@    s1 avalue font 0
@    s1 avalue color 1
@    s1 avalue rot 0
@    s1 avalue format general
@    s1 avalue prec 3
@    s1 avalue prepend ""
@    s1 avalue append ""
@    s1 avalue offset 0.000000 , 0.000000
@    s1 errorbar on
@    s1 errorbar place both
@    s1 errorbar color 11
@    s1 errorbar pattern 1
@    s1 errorbar size 1.000000
@    s1 errorbar linewidth 1.0
@    s1 errorbar linestyle 1
@    s1 errorbar riser linewidth 1.0
@    s1 errorbar riser linestyle 1
@    s1 errorbar riser clip off
@    s1 errorbar riser clip length 0.100000
@    s1 comment "/Users/KCheng/Desktop/cg_small_water_run/md-run-lonestar/namchi-04-26-2014/g-mind/1md-1.0nm-results/DUP-res-.xvg"
@    s1 legend  ""
@    s2 hidden false
@    s2 type xy
@    s2 symbol 0
@    s2 symbol size 1.000000
@    s2 symbol color 1
@    s2 symbol pattern 1
@    s2 symbol fill color 1
@    s2 symbol fill pattern 0
@    s2 symbol linewidth 1.0
@    s2 symbol linestyle 1
@    s2 symbol char 65
@    s2 symbol char font 0
@    s2 symbol skip 0
@    s2 line type 1
@    s2 line linestyle 1
@    s2 line linewidth 1.0
@    s2 line color 1
@    s2 line pattern 1
@    s2 baseline type 0
@    s2 baseline off
@    s2 dropline off
@    s2 fill type 0
@    s2 fill rule 0
@    s2 fill color 1
@    s2 fill pattern 1
@    s2 avalue off
@    s2 avalue type 2
@    s2 avalue char size 1.000000
@    s2 avalue font 0
@    s2 avalue color 1
@    s2 avalue rot 0
@    s2 avalue format general
@    s2 avalue prec 3
@    s2 avalue prepend ""
@    s2 avalue append ""
@    s2 avalue offset 0.000000 , 0.000000
@    s2 errorbar on
@    s2 errorbar place both
@    s2 errorbar color 1
@    s2 errorbar pattern 1
@    s2 errorbar size 1.000000
@    s2 errorbar linewidth 1.0
@    s2 errorbar linestyle 1
@    s2 errorbar riser linewidth 1.0
@    s2 errorbar riser linestyle 1
@    s2 errorbar riser clip off
@    s2 errorbar riser clip length 0.100000
@    s2 comment "/Users/KCheng/Desktop/cg_small_water_run/md-run-lonestar/namchi-04-26-2014/g-mind/1md-1.0nm-results/CHO-res-.xvg"
@    s2 legend  ""
@target G0.S0
@type xy
0 2.483183
0.02 1.802373
0.04 0.8316253
0.06 0.7271516
0.08 1.617884
0.1 2.12801
0.12 1.972055
0.14 1.84693
0.16 1.244548
0.18 1.938305
0.2 1.265721
0.22 2.536223
0.24 0.5939278
0.26 1.4995
0.28 0.6136364
0.3 0.8561685
0.32 0.4792443
0.34 0.4674135
0.36 0.4697073
0.38 0.4564538
0.4 0.4437347
0.42 0.4360334
0.44 0.4516907
0.46 0.45522
0.48 0.4460383
0.5 0.4442969
0.52 0.4484693
0.54 0.4563441
0.56 0.4575203
0.58 0.4583121
0.6 0.4573841
0.62 0.4454494
0.64 0.4486648
0.66 0.4623044
0.68 0.4534865
0.7 0.4531278
0.72 0.4533492
0.74 0.4464859
0.76 0.4523824
0.78 0.4470174
0.8 0.4577389
0.82 0.4578478
0.84 0.4608147
0.86 0.4584211
0.88 0.4552469
0.9 0.4627091
0.92 0.4455612
0.94 0.4500276
0.96 0.4544785
0.98 0.4543953
1 0.4443528
1.02 0.4589384
1.04 0.4578479
1.06 0.4544503
1.08 0.4559872
1.1 0.473841
1.12 0.453569
1.14 0.456016
1.16 0.4469064
1.18 0.4667432
1.2 0.4608149
1.22 0.4591568
1.24 0.4580938
1.26 0.452217
1.28 0.4556868
1.3 0.4467943
1.32 0.4562081
1.34 0.4613576
1.36 0.4599187
1.38 0.4539827
1.4 0.4542307
1.42 0.4488316
1.44 0.4499722
1.46 0.4459822
1.48 0.4609498
1.5 0.4607876
1.52 0.4634648
1.54 0.4583948
1.56 0.4554949
1.58 0.4478006
1.6 0.4488037
1.62 0.461763
1.64 0.4441004
1.66 0.4497497
1.68 0.456207
1.7 0.4487201
1.72 0.4448873
1.74 0.452161
1.76 0.457193
1.78 0.4336762
1.8 0.4635192
1.82 0.4470461
1.84 0.4613566
1.86 0.4725198
1.88 0.4596464
1.9 0.4508048
1.92 0.4490267
1.94 0.4576299
1.96 0.4693879
1.98 0.4537896
2 0.45511
2.02 0.445701
2.04 0.4552198
2.06 0.4508323
2.08 0.4628718
2.1 0.4623308
2.12 0.4427186
2.14 0.4576291
2.16 0.4490824
2.18 0.4572468
2.2 0.4378072
2.22 0.458175
2.24 0.4652155
2.26 0.4603532
2.28 0.4499728
2.3 0.4560977
2.32 0.4537343
2.34 0.4613295
2.36 0.4575481
2.38 0.456344
2.4 0.4661274
2.42 0.4605973
2.44 0.4616547
2.46 0.4537066
2.48 0.4479393
2.5 0.457056
2.52 0.4500282
2.54 0.4556865
2.56 0.4447751
2.58 0.4436782
2.6 0.4689614
2.62 0.457411
2.64 0.4482185
2.66 0.4442404
2.68 0.4440156
2.7 0.4603806
2.72 0.4646233
2.74 0.4606783
2.76 0.4644076
2.78 0.4491653
2.8 0.4402841
2.82 0.4535421
2.84 0.4652152
2.86 0.4527967
2.88 0.4572198
2.9 0.4527142
2.92 0.4417297
2.94 0.4661005
2.96 0.4686415
2.98 0.4554395
3 0.4564535
3.02 0.4633037
3.04 0.4545323
3.06 0.4673864
3.08 0.460706
3.1 0.4572474
3.12 0.4574116
3.14 0.4568649
3.16 0.4497224
3.18 0.460163
3.2 0.4422953
3.22 0.4518021
3.24 0.4414459
3.26 0.4641394
3.28 0.4541196
3.3 0.4590751
3.32 0.4691479
3.34 0.4546152
3.36 0.4458143
3.38 0.4739457
3.4 0.4591841
3.42 0.4497498
3.44 0.4714605
3.46 0.4594015
3.48 0.4648926
3.5 0.4509153
3.52 0.4584213
3.54 0.4493886
3.56 0.4638424
3.58 0.4587206
3.6 0.4546703
3.62 0.4310451
3.64 0.4616547
3.66 0.4509436
3.68 0.4537902
3.7 0.4596191
3.72 0.4478002
3.74 0.4504718
3.76 0.4587756
3.78 0.4493883
3.8 0.4571927
3.82 0.4535142
3.84 0.4460383
3.86 0.4548901
3.88 0.4693347
3.9 0.4535967
3.92 0.4529347
3.94 0.4544497
3.96 0.4584758
3.98 0.4455614
4 0.466342
4.02 0.44975
4.04 0.4630612
4.06 0.4608143
4.08 0.4460385
4.1 0.443988
4.12 0.4644622
4.14 0.4352866
4.16 0.4508877
4.18 0.4530452
4.2 0.4402837
4.22 0.4543403
4.24 0.4507223
4.26 0.4553565
4.28 0.4392323
4.3 0.4499163
4.32 0.4443257
4.34 0.4523832
4.36 0.4508048
4.38 0.4638425
4.4 0.4584754
4.42 0.4573289
4.44 0.4509996
4.46 0.4627091
4.48 0.4585574
4.5 0.4440162
4.52 0.4398573
4.54 0.4681875
4.56 0.4609224
4.58 0.4396311
4.6 0.4529075
4.62 0.452465
4.64 0.4470468
4.66 0.4299416
4.68 0.4549184
4.7 0.4656442
4.72 0.4480513
4.74 0.4515802
4.76 0.455741
4.78 0.4500001
4.8 0.4501672
4.82 0.4629794
4.84 0.450388
4.86 0.460923
4.88 0.4534871
4.9 0.4497222
4.92 0.4586393
4.94 0.4432545
4.96 0.4615191
4.98 0.4495277
5 0.4479398
5.02 0.439573
5.04 0.4541204
5.06 0.4443818
5.08 0.4635196
5.1 0.4586396
5.12 0.4534593
5.14 0.4519402
5.16 0.4576574
5.18 0.4509155
5.2 0.4540103
5.22 0.4628982
5.24 0.4491388
5.26 0.4496666
5.28 0.4600545
5.3 0.4594836
5.32 0.4599454
5.34 0.4491102
5.36 0.4532112
5.38 0.436864
5.4 0.4302614
5.42 0.4528241
5.44 0.4502496
5.46 0.4552201
5.48 0.4549723
5.5 0.456207
5.52 0.4460382
5.54 0.445562
5.56 0.4432837
5.58 0.4514701
5.6 0.4609502
5.62 0.4648654
5.64 0.4651337
5.66 0.4371788
5.68 0.4550003
5.7 0.4702126
5.72 0.4587749
5.74 0.4557687
5.76 0.4650002
5.78 0.4522441
5.8 0.4592383
5.82 0.4758939
5.84 0.453238
5.86 0.4535963
5.88 0.4703718
5.9 0.4335897
5.92 0.4480509
5.94 0.4597281
5.96 0.4492495
5.98 0.4611126
6 0.4578213
6.02 0.4448591
6.04 0.45467
6.06 0.4582026
6.08 0.4524935
6.1 0.452023
6.12 0.4434805
6.14 0.4446065
6.16 0.4516915
6.18 0.4488597
6.2 0.4545332
6.22 0.4417295
6.24 0.4539551
6.26 0.4590473
6.28 0.4514697
6.3 0.4534586
6.32 0.4404825
6.34 0.4524652
6.36 0.4423237
6.38 0.4537889
6.4 0.4606789
6.42 0.4690676
6.44 0.4562069
6.46 0.4636
6.48 0.4634108
6.5 0.472043
6.52 0.4627635
6.54 0.4576845
6.56 0.4518022
6.58 0.4578755
6.6 0.4429733
6.62 0.460109
6.64 0.4612486
6.66 0.4637615
6.68 0.4502223
6.7 0.4652951
6.72 0.4693879
6.74 0.4649729
6.76 0.4602716
6.78 0.4614383
6.8 0.4603798
6.82 0.4518853
6.84 0.4550002
6.86 0.4593747
6.88 0.470479
6.9 0.4605429
6.92 0.4589118
6.94 0.4543678
6.96 0.4558507
6.98 0.4467102
7 0.4410213
7.02 0.4642469
7.04 0.4533491
7.06 0.4635189
7.08 0.4446352
7.1 0.4558782
7.12 0.4537623
7.14 0.4601365
7.16 0.4596197
7.18 0.4510815
7.2 0.4601084
7.22 0.4530455
7.24 0.4537888
7.26 0.4344538
7.28 0.4497505
7.3 0.45618
7.32 0.4663417
7.34 0.4559335
7.36 0.4418986
7.38 0.4714342
7.4 0.4603534
7.42 0.4397155
7.44 0.4472407
7.46 0.457985
7.48 0.4554395
7.5 0.4462338
7.52 0.4471303
7.54 0.4490544
7.56 0.4613563
7.58 0.4665303
7.6 0.4549727
7.62 0.4558778
7.64 0.4506375
7.66 0.4573022
7.68 0.4532937
7.7 0.460028
7.72 0.4469059
7.74 0.4554936
7.76 0.4616278
7.78 0.4458698
7.8 0.4644622
7.82 0.4492495
7.84 0.4572198
7.86 0.4559336
7.88 0.4531555
7.9 0.4672786
7.92 0.4658588
7.94 0.4619795
7.96 0.4482463
7.98 0.4656178
8 0.4644888
8.02 0.4510539
8.04 0.4546975
8.06 0.4573288
8.08 0.4620874
8.1 0.4590751
8.12 0.4539551
8.14 0.4601352
8.16 0.4549726
8.18 0.454368
8.2 0.4584205
8.22 0.4546979
8.24 0.4627365
8.26 0.4602985
8.28 0.4570017
8.3 0.4461216
8.32 0.4541198
8.34 0.4431989
8.36 0.4608142
8.38 0.4440156
8.4 0.4510545
8.42 0.4552742
8.44 0.4477441
8.46 0.4348271
8.48 0.4612478
8.5 0.4561797
8.52 0.4592929
8.54 0.4464307
8.56 0.4475209
8.58 0.4533483
8.6 0.442182
8.62 0.4549723
8.64 0.4601633
8.66 0.4523823
8.68 0.4635191
8.7 0.4599183
8.72 0.465429
8.74 0.4504444
8.76 0.4562066
8.78 0.4439599
8.8 0.4524934
8.82 0.4616815
8.84 0.4576851
8.86 0.4441002
8.88 0.4567823
8.9 0.4510257
8.92 0.4650534
8.94 0.4396022
8.96 0.4479118
8.98 0.4510266
9 0.4631953
9.02 0.4611397
9.04 0.459646
9.06 0.4600812
9.08 0.4518017
9.1 0.4268782
9.12 0.4641656
9.14 0.4437622
9.16 0.4424077
9.18 0.4430007
9.2 0.4588027
9.22 0.4577392
9.24 0.4384633
9.26 0.463277
9.28 0.4549727
9.3 0.4553567
9.32 0.4495275
9.34 0.4459816
9.36 0.4482744
9.38 0.4563445
9.4 0.4505552
9.42 0.4464583
9.44 0.4561257
9.46 0.4450281
9.48 0.4678942
9.5 0.452245
9.52 0.4630878
9.54 0.4473808
9.56 0.4596193
9.58 0.4542583
9.6 0.467573
9.62 0.4565902
9.64 0.4389195
9.66 0.4373215
9.68 0.455137
9.7 0.4597831
9.72 0.4617359
9.74 0.4493606
9.76 0.4463739
9.78 0.4561247
9.8 0.454615
9.82 0.4500557
9.84 0.46095
9.86 0.4418429
9.88 0.4575205
9.9 0.4673595
9.92 0.4655365
9.94 0.4653216
9.96 0.4568642
9.98 0.4330704
10 0.4620069
10.02 0.4652963
10.04 0.4484975
10.06 0.4558513
10.08 0.4407095
10.1 0.4602987
10.12 0.464354
10.14 0.4532663
10.16 0.4623038
10.18 0.4601633
10.2 0.4581488
10.22 0.455851
10.24 0.4615736
10.26 0.4479397
10.28 0.4616812
10.3 0.4571925
10.32 0.425382
10.34 0.4613567
10.36 0.4419843
10.38 0.460353
10.4 0.4507217
10.42 0.4532931
10.44 0.4641658
10.46 0.4639241
10.48 0.4631687
10.5 0.4480239
10.52 0.4690951
10.54 0.4557136
10.56 0.4392322
10.58 0.4557684
10.6 0.4662617
10.62 0.4487755
10.64 0.462736
10.66 0.452769
10.68 0.4531558
10.7 0.4504714
10.72 0.4580396
10.74 0.4585302
10.76 0.4584754
10.78 0.4410504
10.8 0.4571927
10.82 0.469548
10.84 0.4336184
10.86 0.4581758
10.88 0.4496938
10.9 0.4504995
10.92 0.4507219
10.94 0.4470183
10.96 0.4329259
10.98 0.4544502
11 0.4486094
11.02 0.4466262
11.04 0.4580667
11.06 0.4411628
11.08 0.4648928
11.1 0.4635189
11.12 0.4521885
11.14 0.4637077
11.16 0.4361769
11.18 0.461817
11.2 0.4654566
11.22 0.4443256
11.24 0.4506939
11.26 0.4494996
11.28 0.4540925
11.3 0.4478007
11.32 0.4690952
11.34 0.4555216
11.36 0.4427469
11.38 0.4611403
11.4 0.4464861
11.42 0.4418427
11.44 0.4599455
11.46 0.448107
11.48 0.4490546
11.5 0.4607876
11.52 0.4601634
11.54 0.4528246
11.56 0.4519958
11.58 0.4468218
11.6 0.4594832
11.62 0.4406244
11.64 0.4622229
11.66 0.4695476
11.68 0.4627628
11.7 0.4329259
11.72 0.4596469
11.74 0.4570004
11.76 0.4612213
11.78 0.4353443
11.8 0.4446903
11.82 0.4474654
11.84 0.4526592
11.86 0.463843
11.88 0.4472968
11.9 0.4488039
11.92 0.4615727
11.94 0.4527969
11.96 0.4520507
11.98 0.4598641
12 0.4577393
12.02 0.4544223
12.04 0.4527969
12.06 0.456015
12.08 0.4437063
12.1 0.4505831
12.12 0.4559329
12.14 0.4627367
12.16 0.4466262
12.18 0.4631682
12.2 0.4539002
12.22 0.447046
12.24 0.458966
12.26 0.4545871
12.28 0.4553292
12.3 0.4544508
12.32 0.471858
12.34 0.451609
12.36 0.4618172
12.38 0.4518293
12.4 0.4632767
12.42 0.4454777
12.44 0.4610049
12.46 0.466718
12.48 0.4635464
12.5 0.451248
12.52 0.4513037
12.54 0.4619797
12.56 0.4513869
12.58 0.4497225
12.6 0.4520504
12.62 0.4610046
12.64 0.4475766
12.66 0.4682146
12.68 0.4519406
12.7 0.461817
12.72 0.4539274
12.74 0.4457852
12.76 0.4560973
12.78 0.4588027
12.8 0.4634927
12.82 0.4591836
12.84 0.4412205
12.86 0.4543955
12.88 0.4511375
12.9 0.4593748
12.92 0.4468787
12.94 0.4527138
12.96 0.4427187
12.98 0.4484136
13 0.4576024
13.02 0.4518021
13.04 0.4583392
13.06 0.4521344
13.08 0.4488036
13.1 0.4582854
13.12 0.4539
13.14 0.4383495
13.16 0.4532106
13.18 0.4590477
13.2 0.447018
13.22 0.4746053
13.24 0.4559327
13.26 0.4705318
13.28 0.4378928
13.3 0.446542
13.32 0.4543675
13.34 0.442578
13.36 0.4559327
13.38 0.4540925
13.4 0.4608142
13.42 0.4550547
13.44 0.4583942
13.46 0.4611403
13.48 0.433763
13.5 0.4551101
13.52 0.4604888
13.54 0.4549178
13.56 0.4544501
13.58 0.4566181
13.6 0.435919
13.62 0.444241
13.64 0.4557135
13.66 0.4599454
13.68 0.4609774
13.7 0.4489155
13.72 0.4606788
13.74 0.4700004
13.76 0.4605978
13.78 0.4549724
13.8 0.4521613
13.82 0.4534869
13.84 0.4623313
13.86 0.4427188
13.88 0.4627637
13.9 0.4581482
13.92 0.4565083
13.94 0.45511
13.96 0.4628175
13.98 0.4638425
14 0.4543676
14.02 0.4601359
14.04 0.4671726
14.06 0.4528528
14.08 0.4400279
14.1 0.4435373
14.12 0.4541193
14.14 0.4609226
14.16 0.4588575
14.18 0.4500559
14.2 0.4657784
14.22 0.4553577
14.24 0.4648121
14.26 0.4594014
14.28 0.4548351
14.3 0.4618982
14.32 0.45147
14.34 0.4686418
14.36 0.457247
14.38 0.4419004
14.4 0.4464024
14.42 0.4564536
14.44 0.4620338
14.46 0.4461218
14.48 0.4556865
14.5 0.4410786
14.52 0.4446635
14.54 0.4488597
14.56 0.4366347
14.58 0.4508053
14.6 0.4571924
14.62 0.4524937
14.64 0.4550274
14.66 0.4501389
14.68 0.4485808
14.7 0.4581756
14.72 0.4434523
14.74 0.4511099
14.76 0.457548
14.78 0.4550274
14.8 0.457165
14.82 0.4628447
14.84 0.4547526
14.86 0.4601634
14.88 0.4526304
14.9 0.4541201
14.92 0.4591563
14.94 0.4535413
14.96 0.4567824
14.98 0.45722
15 0.4540099
15.02 0.4520514
15.04 0.4564536
15.06 0.4555764
15.08 0.443763
15.1 0.4483864
15.12 0.4520509
15.14 0.4563171
15.16 0.4539822
15.18 0.4426631
15.2 0.439858
15.22 0.4555493
15.24 0.4390899
15.26 0.4531004
15.28 0.4586397
15.3 0.448609
15.32 0.4574113
15.34 0.4454777
15.36 0.4611122
15.38 0.451082
15.4 0.4687219
15.42 0.4599449
15.44 0.462195
15.46 0.4499992
15.48 0.4576299
15.5 0.4678939
15.52 0.4583936
15.54 0.4637351
15.56 0.4512754
15.58 0.4461219
15.6 0.4528246
15.62 0.4553573
15.64 0.4546428
15.66 0.4611126
15.68 0.4424077
15.7 0.4400569
15.72 0.4534314
15.74 0.4634112
15.76 0.4602987
15.78 0.4686415
15.8 0.4448033
15.82 0.4543398
15.84 0.4661278
15.86 0.458421
15.88 0.4624655
15.9 0.4500276
15.92 0.4637078
15.94 0.4470458
15.96 0.4585578
15.98 0.4484136
16 0.4495828
16.02 0.4421258
16.04 0.4323773
16.06 0.4586393
16.08 0.4567556
16.1 0.453238
16.12 0.4675475
16.14 0.466289
16.16 0.4546979
16.18 0.4463456
16.2 0.4542574
16.22 0.4633037
16.24 0.4622227
16.26 0.453018
16.28 0.4430855
16.3 0.457439
16.32 0.4602982
16.34 0.4605434
16.36 0.4643269
16.38 0.4561253
16.4 0.4526033
16.42 0.4588567
16.44 0.4639234
16.46 0.4488318
16.48 0.4693878
16.5 0.4650266
16.52 0.4641926
16.54 0.4606789
16.56 0.452797
16.58 0.4644086
16.6 0.4464306
16.62 0.4544501
16.64 0.4610864
16.66 0.4522718
16.68 0.4568642
16.7 0.4535966
16.72 0.4569736
16.74 0.4614109
16.76 0.4544775
16.78 0.4482463
16.8 0.4707975
16.82 0.4309578
16.8414 0.4635998
16.8614 0.4566729
16.8814 0.4569734
16.9014 0.4563716
16.9214 0.4448594
16.9414 0.4546979
16.9614 0.450583
16.9814 0.4618715
17.0014 0.4641928
17.0214 0.4585305
17.0414 0.4605161
17.0614 0.4634649
17.0814 0.4456458
17.1014 0.451082
17.1214 0.4470457
17.1414 0.457001
17.1614 0.4503892
17.1814 0.4351439
17.2014 0.452493
17.2214 0.4519958
17.2414 0.4473254
17.2614 0.4484974
17.2814 0.4477447
17.3014 0.4600544
17.3214 0.4610319
17.3414 0.4474921
17.3614 0.4451969
17.3814 0.4394885
17.4014 0.450555
17.4214 0.4588304
17.4414 0.4407386
17.4614 0.4355734
17.4814 0.4496666
17.5014 0.451055
17.5214 0.4472132
17.5414 0.4397731
17.5614 0.4642465
17.5814 0.4623308
17.6014 0.4528521
17.6214 0.4574657
17.6414 0.4540375
17.6614 0.4623313
17.6814 0.4563447
17.7014 0.4521892
17.7214 0.459837
17.7414 0.4616549
17.7614 0.457165
17.7814 0.4571657
17.8014 0.4539002
17.8214 0.4560151
17.8414 0.4321457
17.8614 0.4565909
17.8814 0.4559057
17.9014 0.4623848
17.9214 0.4638429
17.9414 0.4618169
17.9614 0.4413051
17.9814 0.4514695
18.0014 0.4663957
18.0214 0.4607602
18.0414 0.461763
18.0614 0.4473813
18.0814 0.4633037
18.1014 0.4652414
18.1214 0.4585301
18.1414 0.4493608
18.1614 0.4603532
18.1814 0.4575205
18.2014 0.4495832
18.2214 0.4510543
18.2414 0.4408515
18.2614 0.4618175
18.2814 0.4611407
18.3014 0.4701329
18.3214 0.4570009
18.3414 0.4697076
18.3614 0.4533485
18.3814 0.4682144
18.4014 0.4436778
18.4214 0.4659131
18.4414 0.4551925
18.4614 0.4557691
18.4814 0.4702657
18.5014 0.4597014
18.5214 0.4512206
18.5414 0.4530454
18.5614 0.4591564
18.5814 0.4591836
18.6014 0.4565904
18.6214 0.4513868
18.6414 0.4623035
18.6614 0.4584203
18.6814 0.46271
18.7014 0.434338
18.7214 0.4652149
18.7414 0.4628447
18.7614 0.4419273
18.7814 0.4574662
18.8014 0.4562896
18.8214 0.4598099
18.8414 0.4533489
18.8614 0.4637347
18.8814 0.4495282
18.9014 0.4667978
18.9214 0.4644887
18.9414 0.4554667
18.9614 0.4588303
18.9814 0.4461503
19.0014 0.4472977
19.0214 0.4560154
19.0414 0.4628714
19.0614 0.4626283
19.0814 0.4552749
19.1014 0.4655645
19.1214 0.4548351
19.1414 0.4526308
19.1614 0.4587213
19.1814 0.451498
19.2014 0.4359187
19.2214 0.4583945
19.2414 0.466691
19.2614 0.4545329
19.2814 0.4417293
19.3014 0.4508876
19.3214 0.4507215
19.3414 0.4486925
19.3614 0.4560975
19.3814 0.4522446
19.4014 0.4478002
19.4214 0.4445783
19.4414 0.4401418
19.4614 0.4545594
19.4814 0.4457855
19.5014 0.4602175
19.5214 0.4481629
19.5414 0.4602447
19.5614 0.4513042
19.5814 0.4501672
19.6014 0.4493883
19.6214 0.45883
19.6414 0.4575474
19.6614 0.4535689
19.6814 0.4619788
19.7014 0.4535415
19.7214 0.4455051
19.7414 0.4497496
19.7614 0.4570012
19.7814 0.466208
19.8014 0.4639772
19.8214 0.4465708
19.8414 0.4638431
19.8614 0.4515254
19.8814 0.4450283
19.9014 0.4531563
19.9214 0.4592111
19.9414 0.4592928
19.9614 0.4587204
19.9814 0.455906
&
@target G0.S1
@type xy
0 2.363916
0.02 1.734748
0.04 0.4750004
0.06 0.5808829
0.08 1.111823
0.1 2.058276
0.12 1.71019
0.14 1.386308
0.16 1.08775
0.18 1.789867
0.2 1.152096
0.22 1.531968
0.24 0.481404
0.26 0.8891711
0.28 0.5553826
0.3 0.4910198
0.32 0.4457861
0.34 0.4511378
0.36 0.4560982
0.38 0.4498054
0.4 0.4581483
0.42 0.4466258
0.44 0.4676004
0.46 0.4644885
0.48 0.4468774
0.5 0.4439032
0.52 0.4740779
0.54 0.4537623
0.56 0.4638423
0.58 0.4574932
0.6 0.4642466
0.62 0.4801038
0.64 0.504207
0.66 0.4628173
0.68 0.4649996
0.7 0.4651337
0.72 0.4667438
0.74 0.4614105
0.76 0.4594834
0.78 0.4483863
0.8 0.4692017
0.82 0.4728112
0.84 0.4624398
0.86 0.4553017
0.88 0.4778593
0.9 0.454616
0.92 0.4753419
0.94 0.4509987
0.96 0.4498332
0.98 0.4486924
1 0.4548901
1.02 0.4567544
1.04 0.4553572
1.06 0.4618179
1.08 0.4596194
1.1 0.4625472
1.12 0.4592378
1.14 0.438862
1.16 0.4477164
1.18 0.4461224
1.2 0.4459546
1.22 0.4590485
1.24 0.461655
1.26 0.4466823
1.28 0.4740774
1.3 0.4637343
1.32 0.470824
1.34 0.4609504
1.36 0.4639501
1.38 0.462548
1.4 0.4696806
1.42 0.4584759
1.44 0.4993492
1.46 0.4656714
1.48 0.4590751
1.5 0.4540101
1.52 0.4394315
1.54 0.4841738
1.56 0.4440163
1.58 0.4703717
1.6 0.4513591
1.62 0.4659935
1.64 0.45241
1.66 0.4587483
1.68 0.4797394
1.7 0.4648114
1.72 0.4651074
1.74 0.474078
1.76 0.5951052
1.78 0.4688275
1.8 0.4802342
1.82 0.4725199
1.84 0.4654573
1.86 0.4490549
1.88 0.4579847
1.9 0.4662079
1.92 0.4548074
1.94 0.4727316
1.96 0.4708239
1.98 0.4709825
2 0.4802347
2.02 0.474579
2.04 0.4709034
2.06 0.4655367
2.08 0.4537068
2.1 0.4676802
2.12 0.4663952
2.14 0.4497503
2.16 0.4704519
2.18 0.4738404
2.2 0.4440996
2.22 0.4628174
2.24 0.4776508
2.26 0.4541196
2.28 0.4781736
2.3 0.4759721
2.32 0.4508322
2.34 0.4710097
2.36 0.4440998
2.38 0.4321457
2.4 0.4541749
2.42 0.4639231
2.44 0.4276389
2.46 0.4421541
2.48 0.4493327
2.5 0.4848968
2.52 0.4820015
2.54 0.4728107
2.56 0.5220636
2.58 0.4763924
2.6 0.4681081
2.62 0.4686677
2.64 0.4600547
2.66 0.4857216
2.68 0.4669582
2.7 0.4657255
2.72 0.4592928
2.74 0.4644886
2.76 0.4557691
2.78 0.4572473
2.8 0.4615728
2.82 0.4554662
2.84 0.4744732
2.86 0.4705845
2.88 0.4780427
2.9 0.4768645
2.92 0.4424085
2.94 0.4455613
2.96 0.4523546
2.98 0.4564539
3 0.4693881
3.02 0.4706908
3.04 0.4598639
3.06 0.4631412
3.08 0.4691482
3.1 0.4725198
3.12 0.4618175
3.14 0.4587208
3.16 0.4658592
3.18 0.4651347
3.2 0.4536517
3.22 0.4521618
3.24 0.4493884
3.26 0.4493048
3.28 0.4508047
3.3 0.4477719
3.32 0.4456736
3.34 0.4641933
3.36 0.432608
3.38 0.4523552
3.4 0.4353449
3.42 0.4482183
3.44 0.4589662
3.46 0.4597281
3.48 0.4620064
3.5 0.469308
3.52 0.4612478
3.54 0.4477166
3.56 0.4491103
3.58 0.4591566
3.6 0.4662891
3.62 0.4582854
3.64 0.4485811
3.66 0.4514696
3.68 0.4614378
3.7 0.4554117
3.72 0.4678939
3.74 0.4257939
3.76 0.470532
3.78 0.4578752
3.8 0.4573287
3.82 0.4673597
3.84 0.4623034
3.86 0.4771537
3.88 0.4670117
3.9 0.4706112
3.92 0.4874679
3.94 0.4567819
3.96 0.4699736
3.98 0.459619
4 0.4717256
4.02 0.4644615
4.04 0.4706914
4.06 0.4635729
4.08 0.4528245
4.1 0.4736027
4.12 0.4816895
4.14 0.4497219
4.16 0.4739991
4.18 0.467841
4.2 0.4512763
4.22 0.4767079
4.24 0.4573288
4.26 0.4539822
4.28 0.4767862
4.3 0.4894134
4.32 0.4623041
4.34 0.4788793
4.36 0.5056189
4.38 0.4758413
4.4 0.4743944
4.42 0.4672528
4.44 0.4783567
4.46 0.5168416
4.48 0.4814044
4.5 0.4806767
4.52 0.4605436
4.54 0.5011483
4.56 0.4344253
4.58 0.4464867
4.6 0.4921373
4.62 0.5269243
4.64 0.457384
4.66 0.4784089
4.68 0.4721758
4.7 0.4469057
4.72 0.4458144
4.74 0.4802085
4.76 0.4738403
4.78 0.5118104
4.8 0.4540374
4.82 0.4682145
4.84 0.4933057
4.86 0.4921891
4.88 0.4731271
4.9 0.4887231
4.92 0.470558
4.94 0.4844587
4.96 0.4589392
4.98 0.481274
5 0.4671991
5.02 0.4827003
5.04 0.4690951
5.06 0.4727054
5.08 0.4688284
5.1 0.4710096
5.12 0.4509163
5.14 0.4792962
5.16 0.4651881
5.18 0.4686685
5.2 0.4519131
5.22 0.4568916
5.24 0.4429728
5.26 0.4790356
5.28 0.465242
5.3 0.4567824
5.32 0.4654569
5.34 0.4387492
5.36 0.4585029
5.38 0.4769953
5.4 0.4643808
5.42 0.4737087
5.44 0.4811705
5.46 0.4765767
5.48 0.4674396
5.5 0.4804951
5.52 0.4524927
5.54 0.4710897
5.56 0.4714603
5.58 0.4735503
5.6 0.4594827
5.62 0.4587209
5.64 0.5046281
5.66 0.4657795
5.68 0.4784352
5.7 0.4639776
5.72 0.4584212
5.74 0.4701328
5.76 0.4538995
5.78 0.4708245
5.8 0.4813272
5.82 0.4523823
5.84 0.4667443
5.86 0.4639234
5.88 0.4722555
5.9 0.4616814
5.92 0.4574113
5.94 0.4455618
5.96 0.507346
5.98 0.5142469
6 0.8015144
6.02 0.4618174
6.04 0.4543672
6.06 0.4609233
6.08 0.5540988
6.1 0.8778098
6.12 0.8771967
6.14 0.4943173
6.16 0.850529
6.18 0.5803666
6.2 0.4770218
6.22 0.4682144
6.24 0.4451967
6.26 0.7257073
6.28 0.5528336
6.3 0.4745789
6.32 0.4626284
6.34 0.464785
6.36 0.4609504
6.38 0.439687
6.4 0.4574931
6.42 0.4588298
6.44 0.4467098
6.46 0.4698139
6.48 0.45456
6.5 0.4689617
6.52 0.4616818
6.54 0.4480514
6.56 0.4594834
6.58 0.4635727
6.6 0.4647857
6.62 0.466583
6.64 0.4781475
6.66 0.4750264
6.68 0.4487202
6.7 0.4546149
6.72 0.4388623
6.74 0.4568643
6.76 0.4723879
6.78 0.456892
6.8 0.4408517
6.82 0.4564259
6.84 0.448609
6.86 0.439119
6.88 0.4651349
6.9 0.4659663
6.92 0.4648929
6.94 0.4545328
6.96 0.4617634
6.98 0.4678143
7 0.4715407
7.02 0.4665033
7.04 0.4763665
7.06 0.482234
7.08 0.470319
7.1 0.4554394
7.12 0.4718315
7.14 0.474474
7.16 0.4557956
7.18 0.4647849
7.2 0.4438748
7.22 0.449138
7.24 0.4650273
7.26 0.4611402
7.28 0.4544508
7.3 0.4716993
7.32 0.45445
7.34 0.4563445
7.36 0.4431137
7.38 0.4575475
7.4 0.4601355
7.42 0.4468505
7.44 0.4702122
7.46 0.4526589
7.48 0.4417298
7.5 0.4573295
7.52 0.4592111
7.54 0.4574108
7.56 0.4593476
7.58 0.4579572
7.6 0.4454778
7.62 0.4584212
7.64 0.4656445
7.66 0.4515256
7.68 0.4402836
7.7 0.4341367
7.72 0.4622232
7.74 0.4390332
7.76 0.4718312
7.78 0.4661013
7.8 0.4424362
7.82 0.4657252
7.84 0.4540096
7.86 0.4613569
7.88 0.4522442
7.9 0.4512763
7.92 0.4548073
7.94 0.4625472
7.96 0.4467106
7.98 0.4467949
8 0.4524927
8.02 0.4702656
8.04 0.4575197
8.06 0.450444
8.08 0.4589667
8.1 0.4610313
8.12 0.4587215
8.14 0.45434
8.16 0.4375502
8.18 0.4607056
8.2 0.4522165
8.22 0.447716
8.24 0.4506943
8.26 0.4536518
8.28 0.4462342
8.3 0.4674668
8.32 0.4715403
8.34 0.4444661
8.36 0.4727572
8.38 0.4477167
8.4 0.4492492
8.42 0.455741
8.44 0.4589126
8.46 0.4639234
8.48 0.4639235
8.5 0.4478007
8.52 0.4511373
8.54 0.4530457
8.56 0.4609238
8.58 0.4513597
8.6 0.4670657
8.62 0.4696808
8.64 0.4764715
8.66 0.4746053
8.68 0.4747106
8.7 0.4600543
8.72 0.459701
8.74 0.4555491
8.76 0.4713284
8.78 0.4593753
8.8 0.5029911
8.82 0.478748
8.84 0.4831665
8.86 0.4605703
8.88 0.4576299
8.9 0.469813
8.92 0.4810671
8.94 0.4690684
8.96 0.4609232
8.98 0.4649997
9 0.470531
9.02 0.4699466
9.04 0.459783
9.06 0.4555489
9.08 0.4717259
9.1 0.4605967
9.12 0.4486365
9.14 0.4654838
9.16 0.4714074
9.18 0.458912
9.2 0.4610041
9.22 0.4563718
9.24 0.4684808
9.26 0.4604885
9.28 0.4895149
9.3 0.4608145
9.32 0.4794532
9.34 0.4551097
9.36 0.4457017
9.38 0.4658322
9.4 0.4745787
9.42 0.48603
9.44 0.4683211
9.46 0.4815076
9.48 0.4656982
9.5 0.4574934
9.52 0.4567544
9.54 0.4467937
9.56 0.4654568
9.58 0.4774144
9.6 0.4686418
9.62 0.4611125
9.64 0.4583122
9.66 0.4619802
9.68 0.4728115
9.7 0.4680275
9.72 0.4476886
9.74 0.477231
9.76 0.9716614
9.78 0.4590481
9.8 0.4793753
9.82 0.4516084
9.84 0.449833
9.86 0.4602719
9.88 0.4729162
9.9 0.4613293
9.92 0.4599181
9.94 0.4543678
9.96 0.4481908
9.98 0.4622229
10 0.4649728
10.02 0.4495558
10.04 0.4655368
10.06 0.4754215
10.08 0.4631682
10.1 0.464274
10.12 0.462736
10.14 0.4676802
10.16 0.4477445
10.18 0.4803645
10.2 0.4658596
10.22 0.4542307
10.24 0.4382919
10.26 0.4491379
10.28 0.4832442
10.3 0.4482192
10.32 0.4431989
10.34 0.4607598
10.36 0.4590485
10.38 0.4592106
10.4 0.4470465
10.42 0.461465
10.44 0.4420969
10.46 0.4499443
10.48 0.4552743
10.5 0.4563444
10.52 0.4323769
10.54 0.4487206
10.56 0.4557688
10.58 0.4608688
10.6 0.456207
10.62 0.434281
10.64 0.4359188
10.66 0.4532109
10.68 0.4398011
10.7 0.4660742
10.72 0.4594834
10.74 0.4499163
10.76 0.4407378
10.78 0.4548075
10.8 0.4600279
10.82 0.4641932
10.84 0.4554936
10.86 0.4503336
10.88 0.469255
10.9 0.4758679
10.92 0.4718317
10.94 0.4767078
10.96 0.445702
10.98 0.4626288
11 0.5080103
11.02 0.466637
11.04 0.4771001
11.06 0.4583119
11.08 0.4553569
11.1 0.4367208
11.12 0.4593749
11.14 0.4605972
11.16 0.4666372
11.18 0.4434514
11.2 0.4752631
11.22 0.463412
11.24 0.4754997
11.26 0.4635195
11.28 0.4667444
11.3 0.4645966
11.32 0.4727052
11.34 0.4564263
11.36 0.4613292
11.38 0.463519
11.4 0.4383492
11.42 0.4734186
11.44 0.4526311
11.46 0.4593747
11.48 0.4610315
11.5 0.4513862
11.52 0.4507219
11.54 0.4665029
11.56 0.4631948
11.58 0.4481072
11.6 0.4611398
11.62 0.4827522
11.64 0.4580944
11.66 0.4601355
11.68 0.4650533
11.7 0.4844845
11.72 0.4601359
11.74 0.4622228
11.76 0.4563169
11.78 0.4764977
11.8 0.46095
11.82 0.4592651
11.84 0.4702661
11.86 0.4595098
11.88 0.4580663
11.9 0.4640041
11.92 0.474578
11.94 0.476524
11.96 0.4514697
11.98 0.4633572
12 0.4631414
12.02 0.4669852
12.04 0.4530452
12.06 0.4499443
12.08 0.4726523
12.1 0.4619525
12.12 0.457411
12.14 0.462628
12.16 0.4749732
12.18 0.4699996
12.2 0.4682144
12.22 0.4795312
12.24 0.4617629
12.26 0.4628442
12.28 0.4666101
12.3 0.4772058
12.32 0.4592929
12.34 0.4784875
12.36 0.4495277
12.38 0.4661278
12.4 0.45158
12.42 0.438292
12.44 0.4430294
12.46 0.4756572
12.48 0.4722551
12.5 0.4848199
12.52 0.4694945
12.54 0.7162575
12.56 0.5398378
12.58 0.58758
12.6 0.7616093
12.62 0.5068534
12.64 0.5077406
12.66 0.4994504
12.68 0.4498889
12.7 0.4631146
12.72 0.491045
12.74 0.4680012
12.76 0.4592654
12.78 0.4532383
12.8 0.4711156
12.82 0.4576574
12.84 0.4539825
12.86 0.4628714
12.88 0.4670651
12.9 0.4602991
12.92 0.4720701
12.94 0.8413234
12.96 0.9051104
12.98 0.5211766
13 0.5023446
13.02 0.4695209
13.04 0.4670653
13.06 1.10973
13.08 0.4924426
13.1 0.4622498
13.12 0.4484412
13.14 0.4627637
13.16 0.452493
13.18 0.4470457
13.2 0.4467102
13.22 0.4422953
13.24 0.4535695
13.26 0.4574383
13.28 0.4564537
13.3 0.4579577
13.32 0.4506388
13.34 0.458421
13.36 0.4618163
13.38 0.4594837
13.4 0.4616272
13.42 0.466262
13.44 0.4497223
13.46 0.4469056
13.48 0.4706112
13.5 0.4432274
13.52 0.4777553
13.54 0.4745525
13.56 0.4479114
13.58 0.4602713
13.6 0.4547798
13.62 0.4600267
13.64 0.4675998
13.66 0.5016223
13.68 0.4848202
13.7 0.4568643
13.72 0.4620877
13.74 0.4728899
13.76 0.4685349
13.78 0.4579032
13.8 0.4723081
13.82 0.4380069
13.84 0.4401418
13.86 0.4622233
13.88 0.4548073
13.9 0.4523265
13.92 0.4518852
13.94 0.436176
13.96 0.4538168
13.98 0.4639511
14 0.463519
14.02 0.4451399
14.04 0.4463744
14.06 0.4527689
14.08 0.464058
14.1 0.458721
14.12 0.4486087
14.14 0.4453375
14.16 0.464166
14.18 0.4452245
14.2 0.456864
14.22 0.4509158
14.24 0.4535969
14.26 0.4586393
14.28 0.4545601
14.3 0.4530456
14.32 0.4747102
14.34 0.474631
14.36 0.4470457
14.38 0.4820008
14.4 0.491579
14.42 0.4899234
14.44 0.454038
14.46 0.4725725
14.48 0.4934821
14.5 0.4829336
14.52 0.4570006
14.54 0.4713811
14.56 0.454697
14.58 0.4560969
14.6 0.4741837
14.62 0.4538997
14.64 0.4528523
14.66 0.461004
14.68 0.45147
14.7 0.4478844
14.72 0.4544769
14.74 0.456098
14.76 0.4532381
14.78 0.4460382
14.8 0.4630602
14.82 0.460353
14.84 0.4565627
14.86 0.458394
14.88 0.4360046
14.9 0.4597015
14.92 0.445982
14.94 0.4562343
14.96 0.4658595
14.98 0.4791917
15 0.4563166
15.02 0.47634
15.04 0.4651347
15.06 0.4493335
15.08 0.479453
15.1 0.4711953
15.12 0.4719642
15.14 0.4641657
15.16 0.4677071
15.18 0.4551373
15.2 0.4644619
15.22 0.4613298
15.24 0.4659667
15.26 0.4564263
15.28 0.4656176
15.3 0.4557685
15.32 0.4623851
15.34 0.4687477
15.36 0.4467947
15.38 0.4684011
15.4 0.4472413
15.42 0.4477997
15.44 0.467894
15.46 0.4717523
15.48 0.4398013
15.5 0.470877
15.52 0.4494995
15.54 0.4680277
15.56 0.4891064
15.58 0.4725991
15.6 0.4873661
15.62 0.4678138
15.64 0.4521895
15.66 0.4614382
15.68 0.4919852
15.7 0.4333879
15.72 0.458312
15.74 0.4650272
15.76 0.4678141
15.78 0.4725995
15.8 0.4651344
15.82 0.4623038
15.84 0.4410217
15.86 0.4506941
15.88 0.4610045
15.9 0.4661004
15.92 0.4553299
15.94 0.4692812
15.96 0.4543949
15.98 0.4701329
16 0.4726785
16.02 0.4563445
16.04 0.4521335
16.06 0.4634117
16.08 0.4483579
16.1 0.4448034
16.12 0.4573016
16.14 0.4376644
16.16 0.4601359
16.18 0.4517743
16.2 0.4657248
16.22 0.4480233
16.24 0.441418
16.26 0.4546149
16.28 0.4527138
16.3 0.4590743
16.32 0.4300286
16.34 0.4589662
16.36 0.4371211
16.38 0.469628
16.4 0.4706651
16.42 0.440029
16.44 0.4726788
16.46 0.4657249
16.48 0.4590478
16.5 0.4538179
16.52 0.4619797
16.54 0.4702658
16.56 0.4667172
16.58 0.4683478
16.6 0.458394
16.62 0.4495837
16.64 0.4573294
16.66 0.4505826
16.68 0.4613567
16.7 0.4567272
16.72 0.4684816
16.74 0.4495837
16.76 0.4453645
16.78 0.4788006
16.8 0.4661545
16.82 0.4611125
16.8414 0.4626823
16.8614 0.4682145
16.8814 0.4682673
16.9014 0.4581751
16.9214 0.4602719
16.9414 0.4703455
16.9614 0.4438756
16.9814 0.4782523
17.0014 0.428544
17.0214 0.4724937
17.0414 0.4540375
17.0614 0.4618174
17.0814 0.4601084
17.1014 0.450861
17.1214 0.4715399
17.1414 0.4733123
17.1614 0.4593474
17.1814 0.4578482
17.2014 0.4864665
17.2214 0.4760777
17.2414 0.5040336
17.2614 0.4500559
17.2814 0.473946
17.3014 0.4488046
17.3214 0.4524926
17.3414 0.4635187
17.3614 0.4704247
17.3814 0.4631684
17.4014 0.4578478
17.4214 0.4667441
17.4414 0.4648116
17.4614 0.4459544
17.4814 0.4477451
17.5014 0.449722
17.5214 0.4596191
17.5414 0.4461228
17.5614 0.4708769
17.5814 0.4560974
17.6014 0.4557138
17.6214 0.4605431
17.6414 0.4730218
17.6614 0.4361774
17.6814 0.4535418
17.7014 0.4468222
17.7214 0.4485807
17.7414 0.4490545
17.7614 0.4567818
17.7814 0.4488318
17.8014 0.4541477
17.8214 0.4570014
17.8414 0.4406247
17.8614 0.4674661
17.8814 0.4478005
17.9014 0.4686144
17.9214 0.4322904
17.9414 0.4467933
17.9614 0.4543395
17.9814 0.4731278
18.0014 0.4735239
18.0214 0.4606791
18.0414 0.4622224
18.0614 0.4484978
18.0814 0.4655642
18.1014 0.4635999
18.1214 0.4732068
18.1414 0.460923
18.1614 0.4519681
18.1814 0.4552744
18.2014 0.4313351
18.2214 0.4532939
18.2414 0.4627091
18.2614 0.4548073
18.2814 0.4543397
18.3014 0.4720959
18.3214 0.4656441
18.3414 0.4702656
18.3614 0.4560976
18.3814 0.4535965
18.4014 0.4484977
18.4214 0.4517184
18.4414 0.44713
18.4614 0.4337629
18.4814 0.4548898
18.5014 0.4574112
18.5214 0.4492217
18.5414 0.4556593
18.5614 0.4523827
18.5814 0.4637082
18.6014 0.4463463
18.6214 0.461655
18.6414 0.4548625
18.6614 0.4573287
18.6814 0.461763
18.7014 0.4585577
18.7214 0.4462342
18.7414 0.4504165
18.7614 0.4546701
18.7814 0.4663959
18.8014 0.4662883
18.8214 0.454175
18.8414 0.455357
18.8614 0.4522173
18.8814 0.4680277
18.9014 0.4631147
18.9214 0.4494997
18.9414 0.4509986
18.9614 0.4572196
18.9814 0.4826225
19.0014 0.4570828
19.0214 0.4526313
19.0414 0.4582852
19.0614 0.458912
19.0814 0.4618982
19.1014 0.4703461
19.1214 0.472705
19.1414 0.4628707
19.1614 0.4799216
19.1814 0.4527138
19.2014 0.449277
19.2214 0.4514976
19.2414 0.4671459
19.2614 0.4620332
19.2814 0.458366
19.3014 0.4568914
19.3214 0.4616542
19.3414 0.4424929
19.3614 0.4482746
19.3814 0.4715398
19.4014 0.4806247
19.4214 0.4600538
19.4414 0.4760512
19.4614 0.4458976
19.4814 0.4615733
19.5014 0.4854124
19.5214 0.4618708
19.5414 0.461004
19.5614 0.4665029
19.5814 0.4705314
19.6014 0.481353
19.6214 0.4658866
19.6414 0.4551106
19.6614 0.4514982
19.6814 0.4665292
19.7014 0.4572201
19.7214 0.457684
19.7414 0.4686681
19.7614 0.4387769
19.7814 0.4721761
19.8014 0.4721757
19.8214 0.4585027
19.8414 0.4653225
19.8614 0.472255
19.8814 0.4739201
19.9014 0.4511368
19.9214 0.4701333
19.9414 0.4910454
19.9614 0.4755516
19.9814 0.4657795
&
@target G0.S2
@type xy
0 4.093836
0.02 2.815732
0.04 1.817148
0.06 1.634273
0.08 2.770753
0.1 3.724308
0.12 3.107624
0.14 3.083006
0.16 2.715185
0.18 3.099117
0.2 2.627038
0.22 3.467524
0.24 1.623369
0.26 2.732389
0.28 2.38188
0.3 2.437468
0.32 0.5187243
0.34 0.4707971
0.36 0.4623038
0.38 0.4629794
0.4 0.4756572
0.42 0.455659
0.44 0.4412772
0.46 0.4564533
0.48 0.4733132
0.5 0.4680009
0.52 0.4510824
0.54 0.4652415
0.56 0.448331
0.58 0.4662082
0.6 0.4426625
0.62 0.4425775
0.64 0.4579577
0.66 0.4598643
0.68 0.4531005
0.7 0.4631148
0.72 0.4457019
0.74 0.464139
0.76 0.455467
0.78 0.4639507
0.8 0.4348851
0.82 0.4541475
0.84 0.4596466
0.86 0.4506381
0.88 0.4600543
0.9 0.4606785
0.92 0.4744737
0.94 0.4650539
0.96 0.4704247
0.98 0.4674664
1 0.4472691
1.02 0.4527136
1.04 0.4522719
1.06 0.4534591
1.08 0.4462345
1.1 0.4309871
1.12 0.4557958
1.14 0.4630604
1.16 0.4728109
1.18 0.4477444
1.2 0.4541756
1.22 0.460516
1.24 0.4245882
1.26 0.4352583
1.28 0.4502496
1.3 0.4686418
1.32 0.4389187
1.34 0.449666
1.36 0.4600545
1.38 0.442069
1.4 0.4548076
1.42 0.4747894
1.44 0.4945698
1.46 0.4640044
1.48 0.4565354
1.5 0.4543678
1.52 0.4391181
1.54 0.4436773
1.56 0.4520505
1.58 0.4605973
1.6 0.4459819
1.62 0.4624658
1.64 0.4729693
1.66 0.4553021
1.68 0.4349998
1.7 0.4783564
1.72 0.4652416
1.74 0.452355
1.76 0.4613294
1.78 0.466128
1.8 0.4713275
1.82 0.4584211
1.84 0.4695213
1.86 0.472995
1.88 0.5036364
1.9 0.4484972
1.92 0.4670384
1.94 0.4649735
1.96 0.4484139
1.98 0.46736
2 0.4407665
2.02 0.4615731
2.04 0.4413047
2.06 0.4464864
2.08 0.4477725
2.1 0.4641657
2.12 0.4777294
2.14 0.4568918
2.16 0.4772313
2.18 0.4414463
2.2 0.4600543
2.22 0.4396306
2.24 0.4638426
2.26 0.4672792
2.28 0.4787745
2.3 0.4682684
2.32 0.4733126
2.34 0.4394321
2.36 0.4914777
2.38 0.4482181
2.4 0.4613844
2.42 0.4641389
2.44 0.4507215
2.46 0.4618169
2.48 0.4410503
2.5 0.4622235
2.52 0.4643547
2.54 0.4523824
2.56 0.4576851
2.58 0.4674931
2.6 0.4522443
2.62 0.4470176
2.64 0.4544228
2.66 0.4750794
2.68 0.4527695
2.7 0.4503885
2.72 0.4512476
2.74 0.4650538
2.76 0.4561256
2.78 0.4641392
2.8 0.457028
2.82 0.4521891
2.84 0.460922
2.86 0.4804687
2.88 0.4509992
2.9 0.4683211
2.92 0.4509164
2.94 0.4806765
2.96 0.4611405
2.98 0.4577663
3 0.4482191
3.02 0.4662082
3.04 0.4457853
3.06 0.4592114
3.08 0.462034
3.1 0.455988
3.12 0.4805466
3.14 0.4642741
3.16 0.452244
3.18 0.4531553
3.2 0.4519403
3.22 0.4527696
3.24 0.4819487
3.26 0.4744995
3.28 0.4593742
3.3 0.4519408
3.32 0.4548078
3.34 0.4817674
3.36 0.4576571
3.38 0.4499994
3.4 0.4731011
3.42 0.4622769
3.44 0.4827782
3.46 0.4686149
3.48 0.4574117
3.5 0.4685615
3.52 0.4552748
3.54 0.4737355
3.56 0.452907
3.58 0.4542578
3.6 0.4577387
3.62 0.4667439
3.64 0.4722552
3.66 0.4515806
3.68 0.4739723
3.7 0.461113
3.72 0.4470732
3.74 0.4605159
3.76 0.4478005
3.78 0.4563167
3.8 0.4607063
3.82 0.4406812
3.84 0.4540371
3.86 0.4282818
3.88 0.4750265
3.9 0.4580659
3.92 0.463519
3.94 0.4447751
3.96 0.4649197
3.98 0.4624395
4 0.4573295
4.02 0.4498052
4.04 0.4559055
4.06 0.4588301
4.08 0.4657254
4.1 0.4523824
4.12 0.4650537
4.14 0.4513866
4.16 0.4606518
4.18 0.4622231
4.2 0.4541194
4.22 0.4557962
4.24 0.4618169
4.26 0.4527135
4.28 0.4574116
4.3 0.4281937
4.32 0.4661815
4.34 0.4680011
4.36 0.4457852
4.38 0.460706
4.4 0.4555492
4.42 0.473128
4.44 0.4638967
4.46 0.4654032
4.48 0.4554667
4.5 0.4662616
4.52 0.4630338
4.54 0.4791917
4.56 0.4552741
4.58 0.4712215
4.6 0.4484975
4.62 0.4686682
4.64 0.4523823
4.66 0.4458979
4.68 0.4661008
4.7 0.4528522
4.72 0.483245
4.74 0.4532932
4.76 0.4722282
4.78 0.4662079
4.8 0.4752103
4.82 0.4437622
4.84 0.4568641
4.86 0.4449152
4.88 0.4562344
4.9 0.466074
4.92 0.4524655
4.94 0.4754207
4.96 0.4495832
4.98 0.4623311
5 0.4693081
5.02 0.4367211
5.04 0.4651341
5.06 0.4613299
5.08 0.4553568
5.1 0.4623311
5.12 0.4608138
5.14 0.46095
5.16 0.4595103
5.18 0.451498
5.2 0.4503893
5.22 0.4652951
5.24 0.4660742
5.26 0.4644886
5.28 0.4517186
5.3 0.4661809
5.32 0.4583662
5.34 0.4581753
5.36 0.4694141
5.38 0.4579304
5.4 0.4658592
5.42 0.4528522
5.44 0.4527965
5.46 0.4550004
5.48 0.4618438
5.5 0.4516639
5.52 0.4638429
5.54 0.4518016
5.56 0.4700264
5.58 0.4824417
5.6 0.4612486
5.62 0.4685614
5.64 0.4593747
5.66 0.4614649
5.68 0.4486926
5.7 0.4763924
5.72 0.457739
5.74 0.4464586
5.76 0.4580941
5.78 0.4452813
5.8 0.4498327
5.82 0.4520231
5.84 0.4710098
5.86 0.4483579
5.88 0.4574386
5.9 0.4668514
5.92 0.4635994
5.94 0.4699736
5.96 0.4598102
5.98 0.4691748
6 0.4580658
6.02 0.4714074
6.04 0.4764974
6.06 0.4467941
6.08 0.4635997
6.1 0.467065
6.12 0.4675737
6.14 0.4737881
6.16 0.4659927
6.18 0.4557688
6.2 0.4530458
6.22 0.4401706
6.24 0.4628714
6.26 0.4508048
6.28 0.4603803
6.3 0.4707442
6.32 0.4554123
6.34 0.4677868
6.36 0.4335899
6.38 0.4597281
6.4 0.4657791
6.42 0.4819493
6.44 0.4641658
6.46 0.4513873
6.48 0.45412
6.5 0.458803
6.52 0.4434244
6.54 0.4560151
6.56 0.4470183
6.58 0.4424929
6.6 0.4693611
6.62 0.4675735
6.64 0.4490548
6.66 0.4545331
6.68 0.4574115
6.7 0.448358
6.72 0.4793745
6.74 0.4689884
6.76 0.438919
6.78 0.4417298
6.8 0.4460379
6.82 0.4409929
6.84 0.4465985
6.86 0.4559059
6.88 0.4438749
6.9 0.4110358
6.92 0.4788272
6.94 0.4673591
6.96 0.4532937
6.98 0.4538172
7 0.4595113
7.02 0.4554396
7.04 0.4585304
7.06 0.466744
7.08 0.4488598
7.1 0.5020455
7.12 0.4719378
7.14 0.4644082
7.16 0.4640316
7.18 0.457302
7.2 0.4804423
7.22 0.4495553
7.24 0.4684548
7.26 0.4644889
7.28 0.4588576
7.3 0.4742887
7.32 0.4654298
7.34 0.4581759
7.36 0.4537345
7.38 0.4687481
7.4 0.4596195
7.42 0.4659132
7.44 0.4563444
7.46 0.4601628
7.48 0.4504438
7.5 0.8542981
7.52 0.4584757
7.54 0.4817672
7.56 0.4714078
7.58 0.4627635
7.6 0.4574662
7.62 0.486981
7.64 0.4529075
7.66 0.469308
7.68 0.4554393
7.7 0.455247
7.72 0.4699733
7.74 0.4779645
7.76 0.4389195
7.78 0.4741571
7.8 0.4785916
7.82 0.4405109
7.84 0.4518297
7.86 0.4615466
7.88 0.449472
7.9 0.4692546
7.92 0.4459544
7.94 0.4559056
7.96 0.458966
7.98 0.4633573
8 0.4677075
8.02 0.4367209
8.04 0.4518018
8.06 0.4760255
8.08 0.4615465
8.1 0.4769952
8.12 0.4601627
8.14 0.4671723
8.16 0.4616819
8.18 0.4624392
8.2 0.4427752
8.22 0.4751839
8.24 0.4763925
8.26 0.463843
8.28 0.4608144
8.3 0.4520238
8.32 0.4610039
8.34 0.4401419
8.36 0.4463743
8.38 0.4683477
8.4 0.4344538
8.42 0.4761824
8.44 0.4602716
8.46 0.4494995
8.48 0.4591566
8.5 0.4678943
8.52 0.4736559
8.54 0.444775
8.56 0.4579577
8.58 0.4649189
8.6 0.4616547
8.62 0.4625474
8.64 0.4583389
8.66 0.4519404
8.68 0.4717262
8.7 0.4637623
8.72 0.4506937
8.74 0.4523826
8.76 0.4769439
8.78 0.4403977
8.8 0.4437059
8.82 0.416113
8.84 0.4759462
8.86 0.4522722
8.88 0.4592928
8.9 0.4598647
8.92 0.4691482
8.94 0.4747899
8.96 0.4722555
8.98 0.4443254
9 0.4614651
9.02 0.464031
9.04 0.4633033
9.06 0.4794267
9.08 0.5119079
9.1 0.4404826
9.12 0.4648382
9.14 0.4595922
9.16 0.4384347
9.18 0.4439598
9.2 0.4499723
9.22 0.4519949
9.24 0.4633305
9.26 0.4623308
9.28 0.4504995
9.3 0.4658603
9.32 0.4477167
9.34 0.4654026
9.36 0.4590207
9.38 0.4426626
9.4 0.463842
9.42 0.4210106
9.44 0.467333
9.46 0.473313
9.48 0.4761828
9.5 0.4494724
9.52 0.4500554
9.54 0.4721493
9.56 0.4507214
9.58 0.4599456
9.6 0.4623849
9.62 0.4517191
9.64 0.4544229
9.66 0.4545327
9.68 0.4623313
9.7 0.4557683
9.72 0.4686686
9.74 0.4484696
9.76 0.4656708
9.78 0.4463744
9.8 0.4615461
9.82 0.4700533
9.84 0.4600268
9.86 0.4698406
9.88 0.4721494
9.9 0.4448874
9.92 0.4411634
9.94 0.4573292
9.96 0.470957
9.98 0.4599457
10 0.4613566
10.02 0.4634112
10.04 0.4532667
10.06 0.4412486
10.08 0.4537346
10.1 0.4545337
10.12 0.4558785
10.14 0.4633838
10.16 0.4559331
10.18 0.4590484
10.2 0.452824
10.22 0.4719639
10.24 0.4789574
10.26 0.4559873
10.28 0.4698139
10.3 0.4537892
10.32 0.4472419
10.34 0.4731285
10.36 0.445561
10.38 0.4662078
10.4 0.4712747
10.42 0.4610045
10.44 0.4523826
10.46 0.4698403
10.48 0.439574
10.5 0.4559884
10.52 0.4546977
10.54 0.4597285
10.56 0.4570013
10.58 0.4708236
10.6 0.4719376
10.62 0.4669315
10.64 0.4565907
10.66 0.4483583
10.68 0.4668503
10.7 0.4579849
10.72 0.4710097
10.74 0.4631138
10.76 0.4719376
10.78 0.4680281
10.8 0.4623037
10.82 0.4563984
10.84 0.4766018
10.86 0.4549995
10.88 0.4445784
10.9 0.4434518
10.92 0.4650269
10.94 0.463492
10.96 0.4405109
10.98 0.4888249
11 0.4541203
11.02 0.4612217
11.04 0.4624661
11.06 0.4450558
11.08 0.4760256
11.1 0.4570012
11.12 0.4641654
11.14 0.4630605
11.16 0.4597278
11.18 0.4653225
11.2 0.4522161
11.22 0.457002
11.24 0.4527144
11.26 0.4448876
11.28 0.4599459
11.3 0.4598647
11.32 0.4508049
11.34 0.4629526
11.36 0.4614651
11.38 0.4625471
11.4 0.4606789
11.42 0.4524652
11.44 0.4306106
11.46 0.4793749
11.48 0.4581751
11.5 0.4389181
11.52 0.4548075
11.54 0.4703448
11.56 0.4667442
11.58 0.4526308
11.6 0.4411913
11.62 0.4709559
11.64 0.4787746
11.66 0.4619524
11.68 0.4680544
11.7 0.4481352
11.72 0.4686415
11.74 0.4849995
11.76 0.4616002
11.78 0.4579298
11.8 0.4489431
11.82 0.4463743
11.84 0.462331
11.86 0.4469057
11.88 0.4727586
11.9 0.4504998
11.92 0.4462624
11.94 0.4743944
11.96 0.4500553
11.98 0.4587754
12 0.4467102
12.02 0.4514693
12.04 0.4811704
12.06 0.4639231
12.08 0.4457299
12.1 0.4511373
12.12 0.4739987
12.14 0.4687482
12.16 0.4620069
12.18 0.463843
12.2 0.4790356
12.22 0.4424366
12.24 0.4638157
12.26 0.4605973
12.28 0.4441845
12.3 0.4229363
12.32 0.4589939
12.34 0.4741835
12.36 0.4668514
12.38 0.4642468
12.4 0.4541198
12.42 0.4466262
12.44 0.4602989
12.46 0.4733129
12.48 0.4680544
12.5 0.464892
12.52 0.4229068
12.54 0.4620334
12.56 0.4441851
12.58 0.4409936
12.6 0.4563172
12.62 0.4678136
12.64 0.4484138
12.66 0.4462622
12.68 0.4583122
12.7 0.4747104
12.72 0.4519126
12.74 0.4599458
12.76 0.4406811
12.78 0.4527971
12.8 0.4494722
12.82 0.4772318
12.84 0.4074934
12.86 0.4559059
12.88 0.4495554
12.9 0.4682144
12.92 0.4595101
12.94 0.4481348
12.96 0.4758413
12.98 0.4567822
13 0.4133704
13.02 0.4733656
13.04 0.4683486
13.06 0.4183897
13.08 0.4420695
13.1 0.4107001
13.12 0.4442408
13.14 0.4661814
13.16 0.4721759
13.18 0.4574113
13.2 0.4887737
13.22 0.485412
13.24 0.4652418
13.26 0.4684547
13.28 0.4839678
13.3 0.4527969
13.32 0.4800262
13.34 0.4634654
13.36 0.4476886
13.38 0.4740777
13.4 0.4509436
13.42 0.4531555
13.44 0.4695747
13.46 0.4591573
13.48 0.4596197
13.5 0.4633027
13.52 0.4607058
13.54 0.4516077
13.56 0.4292142
13.58 0.4406244
13.6 0.4561246
13.62 0.4741838
13.64 0.4790359
13.66 0.4615189
13.68 0.4864925
13.7 0.4651345
13.72 0.464031
13.74 0.4554943
13.76 0.448609
13.78 0.4408518
13.8 0.4741831
13.82 0.4851799
13.84 0.4482185
13.86 0.4474929
13.88 0.4560978
13.9 0.4725732
13.92 0.4685619
13.94 0.4663146
13.96 0.4685085
13.98 0.4681075
14 0.441616
14.02 0.4699736
14.04 0.4431982
14.06 0.4421252
14.08 0.4465422
14.1 0.4597822
14.12 0.4564537
14.14 0.4714341
14.16 0.4413897
14.18 0.4396305
14.2 0.4924684
14.22 0.4396586
14.24 0.4671184
14.26 0.4868778
14.28 0.4519123
14.3 0.4637077
14.32 0.4610039
14.34 0.4620067
14.36 0.4733126
14.38 0.4441001
14.4 0.4610044
14.42 0.4693885
14.44 0.4452809
14.46 0.4514699
14.48 0.4077683
14.5 0.4671721
14.52 0.4598912
14.54 0.4602717
14.56 0.4486087
14.58 0.4579023
14.6 0.4157827
14.62 0.4375215
14.64 0.4591565
14.66 0.4362918
14.68 0.4076148
14.7 0.4754733
14.72 0.4677071
14.74 0.4653495
14.76 0.4348853
14.78 0.4503891
14.8 0.4621682
14.82 0.4648388
14.84 0.4550555
14.86 0.4658591
14.88 0.5016472
14.9 0.448442
14.92 0.4564534
14.94 0.4834511
14.96 0.469628
14.98 0.4593746
15 0.4647853
15.02 0.4602717
15.04 0.4571927
15.06 0.4730752
15.08 0.4627095
15.1 0.465859
15.12 0.4643276
15.14 0.4678402
15.16 0.4672794
15.18 0.4703457
15.2 0.4517195
15.22 0.466503
15.24 0.4572474
15.26 0.4593747
15.28 0.4665298
15.3 0.4737353
15.32 0.4704248
15.34 0.4650007
15.36 0.4729961
15.38 0.4673596
15.4 0.4639234
15.42 0.4620882
15.44 0.4706642
15.46 0.466181
15.48 0.4603532
15.5 0.4774145
15.52 0.4693073
15.54 0.4542578
15.56 0.4551372
15.58 0.4622229
15.6 0.472123
15.62 0.4470735
15.64 0.4758673
15.66 0.4690685
15.68 0.4556588
15.7 0.4560155
15.72 0.4628716
15.74 0.435
15.76 0.4435365
15.78 0.4676532
15.8 0.4545326
15.82 0.4574114
15.84 0.4535147
15.86 0.4473814
15.88 0.4760776
15.9 0.4703457
15.92 0.474474
15.94 0.4623308
15.96 0.4547804
15.98 0.4518298
16 0.4705585
16.02 0.4496109
16.04 0.4699201
16.06 0.4583122
16.08 0.4642465
16.1 0.4808846
16.12 0.447493
16.14 0.4543397
16.16 0.4591573
16.18 0.4465422
16.2 0.4655373
16.22 0.4670384
16.24 0.4616279
16.26 0.4671453
16.28 0.4708242
16.3 0.4392318
16.32 0.4623308
16.34 0.4591837
16.36 0.4570561
16.38 0.4455331
16.4 0.4564549
16.42 0.4709833
16.44 0.4600817
16.46 0.4666103
16.48 0.4622228
16.5 0.4813002
16.52 0.4650272
16.54 0.4453372
16.56 0.4432271
16.58 0.4459542
16.6 0.4624125
16.62 0.462466
16.64 0.4770217
16.66 0.4398012
16.68 0.4723081
16.7 0.4530176
16.72 0.4616826
16.74 0.4521335
16.76 0.4601359
16.78 0.4545875
16.8 0.4756573
16.82 0.451359
16.8414 0.4545883
16.8614 0.4708238
16.8814 0.4481073
16.9014 0.4597824
16.9214 0.4887224
16.9414 0.4721759
16.9614 0.4440162
16.9814 0.4648922
17.0014 0.473709
17.0214 0.4581484
17.0414 0.4555487
17.0614 0.466583
17.0814 0.464677
17.1014 0.4748153
17.1214 0.4489156
17.1414 0.4681354
17.1614 0.4621961
17.1814 0.4668244
17.2014 0.4522169
17.2214 0.4821043
17.2414 0.4389472
17.2614 0.4598916
17.2814 0.4443538
17.3014 0.4221964
17.3214 0.4626283
17.3414 0.4738404
17.3614 0.4442127
17.3814 0.4705577
17.4014 0.468562
17.4214 0.4653495
17.4414 0.4417298
17.4614 0.4603532
17.4814 0.4786704
17.5014 0.4039181
17.5214 0.4725723
17.5414 0.5124695
17.5614 0.4523828
17.5814 0.4623039
17.6014 0.4573285
17.6214 0.44365
17.6414 0.4610044
17.6614 0.4556867
17.6814 0.4531272
17.7014 0.4653222
17.7214 0.4648119
17.7414 0.4667441
17.7614 0.4658595
17.7814 0.480442
17.8014 0.4903322
17.8214 0.4648933
17.8414 0.4513868
17.8614 0.4580941
17.8814 0.4656719
17.9014 0.4689084
17.9214 0.4562076
17.9414 0.4410785
17.9614 0.4570833
17.9814 0.4854889
18.0014 0.4864927
18.0214 0.4660742
18.0414 0.4575207
18.0614 0.4394603
18.0814 0.4603803
18.1014 0.4612483
18.1214 0.4565081
18.1414 0.4432836
18.1614 0.4817937
18.1814 0.4605973
18.2014 0.4075539
18.2214 0.4714078
18.2414 0.4556866
18.2614 0.471858
18.2814 0.4706651
18.3014 0.4513872
18.3214 0.463627
18.3414 0.4625199
18.3614 0.4786439
18.3814 0.4723868
18.4014 0.5099258
18.4214 0.4776241
18.4414 0.4693345
18.4614 0.4699468
18.4814 0.4699999
18.5014 0.4599459
18.5214 0.4829598
18.5414 0.4491377
18.5614 0.4696808
18.5814 0.4563167
18.6014 0.4657254
18.6214 0.4693879
18.6414 0.4705313
18.6614 0.4740776
18.6814 0.4579845
18.7014 0.4648117
18.7214 0.4576844
18.7414 0.464031
18.7614 0.4568641
18.7814 0.4682147
18.8014 0.45522
18.8214 0.4678941
18.8414 0.4634919
18.8614 0.463519
18.8814 0.4593747
18.9014 0.4514966
18.9214 0.4760513
18.9414 0.4546697
18.9614 0.4572744
18.9814 0.4576301
19.0014 0.458394
19.0214 0.460271
19.0414 0.4657244
19.0614 0.457056
19.0814 0.4506103
19.1014 0.4771268
19.1214 0.4821561
19.1414 0.4520508
19.1614 0.4649192
19.1814 0.4617632
19.2014 0.4569737
19.2214 0.4714076
19.2414 0.4580388
19.2614 0.4482469
19.2814 0.4768122
19.3014 0.4785923
19.3214 0.4695743
19.3414 0.4651347
19.3614 0.4491378
19.3814 0.4862613
19.4014 0.4491384
19.4214 0.4674661
19.4414 0.4587209
19.4614 0.454478
19.4814 0.4605982
19.5014 0.4579574
19.5214 0.4724665
19.5414 0.4600546
19.5614 0.4512758
19.5814 0.4628447
19.6014 0.4467941
19.6214 0.4284269
19.6414 0.4579841
19.6614 0.4528252
19.6814 0.4301165
19.7014 0.4513591
19.7214 0.4537343
19.7414 0.4632767
19.7614 0.4514973
19.7814 0.448386
19.8014 0.470452
19.8214 0.4516087
19.8414 0.4481627
19.8614 0.4669315
19.8814 0.4513868
19.9014 0.4585027
19.9214 0.4725998
19.9414 0.4548074
19.9614 0.4522442
19.9814 0.4677074
&
@target G1.S0
@type xy
0 0
0.02 6
0.04 694
0.06 1695
0.08 43
0.1 0
0.12 1
0.14 3
0.16 73
0.18 2
0.2 146
0.22 0
0.24 551
0.26 10
0.28 508
0.3 318
0.32 4279
0.34 7459
0.36 5739
0.38 5364
0.4 6842
0.42 6309
0.44 5606
0.46 8316
0.48 9305
0.5 10508
0.52 10764
0.54 8892
0.56 10622
0.58 12625
0.6 13296
0.62 12524
0.64 13912
0.66 13497
0.68 10529
0.7 11581
0.72 10263
0.74 11291
0.76 9401
0.78 9490
0.8 9434
0.82 10303
0.84 10386
0.86 9566
0.88 8012
0.9 7504
0.92 8838
0.94 9787
0.96 10332
0.98 10051
1 9634
1.02 10304
1.04 9899
1.06 9838
1.08 9418
1.1 9339
1.12 10181
1.14 9744
1.16 9910
1.18 8881
1.2 11430
1.22 9435
1.24 10777
1.26 10921
1.28 10380
1.3 8356
1.32 10139
1.34 11532
1.36 10258
1.38 13174
1.4 11696
1.42 10078
1.44 11304
1.46 12005
1.48 11714
1.5 9795
1.52 10927
1.54 11115
1.56 12034
1.58 12355
1.6 10227
1.62 8798
1.64 9254
1.66 10218
1.68 11978
1.7 11081
1.72 12669
1.74 14052
1.76 13125
1.78 13025
1.8 12411
1.82 12034
1.84 11091
1.86 9478
1.88 11137
1.9 11366
1.92 12451
1.94 9379
1.96 12257
1.98 11293
2 11501
2.02 11073
2.04 12049
2.06 12609
2.08 10255
2.1 11058
2.12 10242
2.14 9810
2.16 11092
2.18 10257
2.2 9922
2.22 9094
2.24 9891
2.26 9934
2.28 11221
2.3 11862
2.32 11867
2.34 10111
2.36 10264
2.38 9190
2.4 9318
2.42 9529
2.44 9618
2.46 12000
2.48 11581
2.5 11178
2.52 11856
2.54 11599
2.56 12851
2.58 12463
2.6 11993
2.62 10523
2.64 12205
2.66 10368
2.68 10225
2.7 8298
2.72 9410
2.74 9153
2.76 9376
2.78 9508
2.8 9640
2.82 12007
2.84 12235
2.86 12616
2.88 12710
2.9 11649
2.92 10517
2.94 10217
2.96 11621
2.98 11679
3 9885
3.02 9801
3.04 11025
3.06 9787
3.08 10211
3.1 10552
3.12 8584
3.14 9308
3.16 10311
3.18 10583
3.2 9165
3.22 8409
3.24 6725
3.26 7607
3.28 5730
3.3 6649
3.32 8002
3.34 6915
3.36 6738
3.38 3929
3.4 5814
3.42 6084
3.44 5960
3.46 5603
3.48 6755
3.5 6940
3.52 6806
3.54 8164
3.56 9488
3.58 7947
3.6 9119
3.62 9902
3.64 8254
3.66 8562
3.68 7888
3.7 9500
3.72 8832
3.74 8825
3.76 10136
3.78 9749
3.8 10017
3.82 11560
3.84 11495
3.86 10544
3.88 11102
3.9 12369
3.92 12066
3.94 11047
3.96 11161
3.98 12344
4 12133
4.02 12096
4.04 12575
4.06 11008
4.08 10089
4.1 10293
4.12 10124
4.14 12734
4.16 11059
4.18 10768
4.2 11629
4.22 11774
4.24 11883
4.26 12343
4.28 13068
4.3 12174
4.32 11088
4.34 11679
4.36 12924
4.38 12292
4.4 12451
4.42 12101
4.44 12468
4.46 13009
4.48 11579
4.5 12036
4.52 12222
4.54 11776
4.56 11000
4.58 12073
4.6 11712
4.62 14463
4.64 13688
4.66 12861
4.68 12460
4.7 11615
4.72 11466
4.74 11055
4.76 12174
4.78 11047
4.8 12283
4.82 11751
4.84 11802
4.86 12615
4.88 10689
4.9 11250
4.92 11241
4.94 10843
4.96 11516
4.98 12792
5 11860
5.02 11733
5.04 11699
5.06 11080
5.08 9509
5.1 10084
5.12 11669
5.14 11570
5.16 10479
5.18 11089
5.2 9749
5.22 10587
5.24 9575
5.26 11904
5.28 11217
5.3 13197
5.32 11201
5.34 12969
5.36 12182
5.38 13211
5.4 11621
5.42 11449
5.44 12515
5.46 11696
5.48 11175
5.5 12378
5.52 12597
5.54 12999
5.56 13506
5.58 13112
5.6 14475
5.62 13027
5.64 13517
5.66 11285
5.68 10867
5.7 10536
5.72 9403
5.74 10721
5.76 10318
5.78 10776
5.8 9973
5.82 9489
5.84 9051
5.86 9633
5.88 9895
5.9 9790
5.92 10748
5.94 11028
5.96 10916
5.98 13703
6 11249
6.02 10813
6.04 10451
6.06 10776
6.08 12050
6.1 13926
6.12 12883
6.14 12182
6.16 12318
6.18 13668
6.2 11371
6.22 12407
6.24 12643
6.26 13281
6.28 12767
6.3 11962
6.32 11290
6.34 10601
6.36 10013
6.38 9083
6.4 7453
6.42 9114
6.44 7955
6.46 8648
6.48 7916
6.5 9019
6.52 10300
6.54 8884
6.56 8110
6.58 9891
6.6 9597
6.62 10436
6.64 11401
6.66 9163
6.68 9793
6.7 6872
6.72 7403
6.74 8788
6.76 9521
6.78 8071
6.8 9558
6.82 10875
6.84 9155
6.86 9392
6.88 9739
6.9 9130
6.92 9445
6.94 10826
6.96 11180
6.98 10005
7 9279
7.02 9298
7.04 9605
7.06 10208
7.08 11306
7.1 11461
7.12 11304
7.14 9718
7.16 8531
7.18 7979
7.2 7608
7.22 6825
7.24 8330
7.26 6745
7.28 6754
7.3 7933
7.32 8366
7.34 7313
7.36 8077
7.38 6449
7.4 6746
7.42 6576
7.44 6384
7.46 6600
7.48 7138
7.5 6177
7.52 7329
7.54 6867
7.56 5925
7.58 6901
7.6 6539
7.62 6722
7.64 7941
7.66 7668
7.68 8149
7.7 6285
7.72 8205
7.74 8915
7.76 9048
7.78 9545
7.8 8500
7.82 8059
7.84 6585
7.86 6460
7.88 5881
7.9 7844
7.92 6760
7.94 6792
7.96 8117
7.98 7056
8 7846
8.02 7279
8.04 8627
8.06 7696
8.08 6786
8.1 6592
8.12 8411
8.14 7829
8.16 9836
8.18 8333
8.2 6650
8.22 7914
8.24 8227
8.26 8688
8.28 8051
8.3 9648
8.32 11070
8.34 11176
8.36 8760
8.38 7859
8.4 6812
8.42 7156
8.44 6994
8.46 9111
8.48 9175
8.5 9162
8.52 9598
8.54 11080
8.56 10997
8.58 9989
8.6 11311
8.62 11115
8.64 11383
8.66 10864
8.68 12432
8.7 10911
8.72 10943
8.74 11212
8.76 11420
8.78 12336
8.8 10341
8.82 12376
8.84 8978
8.86 11735
8.88 9071
8.9 8537
8.92 10004
8.94 11931
8.96 10704
8.98 11566
9 11927
9.02 10777
9.04 10650
9.06 11581
9.08 11721
9.1 9876
9.12 9982
9.14 11019
9.16 11953
9.18 11942
9.2 9396
9.22 10231
9.24 9910
9.26 11132
9.28 11031
9.3 10904
9.32 11488
9.34 10816
9.36 8569
9.38 11709
9.4 12304
9.42 11981
9.44 10427
9.46 9313
9.48 7783
9.5 8802
9.52 8818
9.54 11121
9.56 9757
9.58 8740
9.6 8213
9.62 9289
9.64 11848
9.66 10115
9.68 10996
9.7 9947
9.72 10818
9.74 12163
9.76 13922
9.78 11419
9.8 10879
9.82 12718
9.84 10958
9.86 8700
9.88 8558
9.9 7841
9.92 7598
9.94 8439
9.96 7059
9.98 9662
10 11520
10.02 9359
10.04 10042
10.06 9940
10.08 10580
10.1 8587
10.12 7427
10.14 7464
10.16 7799
10.18 9153
10.2 9152
10.22 9261
10.24 8896
10.26 8729
10.28 10581
10.3 9198
10.32 9116
10.34 6714
10.36 9412
10.38 7519
10.4 10283
10.42 10348
10.44 9799
10.46 9276
10.48 7448
10.5 7852
10.52 6920
10.54 7434
10.56 8516
10.58 7849
10.6 8437
10.62 8184
10.64 9511
10.66 9462
10.68 8586
10.7 8748
10.72 9033
10.74 6855
10.76 8493
10.78 9223
10.8 10087
10.82 10298
10.84 11829
10.86 10129
10.88 9743
10.9 11588
10.92 10794
10.94 12850
10.96 11364
10.98 12520
11 11885
11.02 11306
11.04 11680
11.06 11845
11.08 11204
11.1 12246
11.12 10841
11.14 11327
11.16 12581
11.18 8931
11.2 10918
11.22 12990
11.24 11099
11.26 10301
11.28 11174
11.3 11657
11.32 10920
11.34 10225
11.36 11253
11.38 11024
11.4 11419
11.42 10843
11.44 11711
11.46 9205
11.48 8731
11.5 8376
11.52 8188
11.54 7035
11.56 7448
11.58 8561
11.6 9266
11.62 9895
11.64 10886
11.66 8692
11.68 10615
11.7 9620
11.72 9694
11.74 9860
11.76 10045
11.78 10160
11.8 9271
11.82 8739
11.84 8112
11.86 10184
11.88 10755
11.9 10075
11.92 10251
11.94 10752
11.96 12288
11.98 11238
12 10876
12.02 10589
12.04 10911
12.06 9585
12.08 10585
12.1 10456
12.12 11181
12.14 10736
12.16 10466
12.18 11563
12.2 11318
12.22 11209
12.24 9891
12.26 10799
12.28 11962
12.3 11270
12.32 12164
12.34 10952
12.36 10912
12.38 12418
12.4 11985
12.42 11877
12.44 11673
12.46 11571
12.48 12171
12.5 12098
12.52 12217
12.54 14232
12.56 12188
12.58 12618
12.6 11865
12.62 13499
12.64 12268
12.66 11124
12.68 11661
12.7 12986
12.72 12445
12.74 11846
12.76 8254
12.78 10155
12.8 11198
12.82 10906
12.84 10890
12.86 10938
12.88 11819
12.9 10679
12.92 10670
12.94 12750
12.96 12074
12.98 13161
13 12574
13.02 12457
13.04 13095
13.06 13123
13.08 13004
13.1 11174
13.12 10860
13.14 10029
13.16 9850
13.18 10021
13.2 11120
13.22 7808
13.24 7817
13.26 6869
13.28 8195
13.3 8728
13.32 9164
13.34 8456
13.36 8606
13.38 7169
13.4 8589
13.42 9566
13.44 8120
13.46 9007
13.48 9174
13.5 10798
13.52 10248
13.54 11391
13.56 11317
13.58 11679
13.6 13498
13.62 13082
13.64 11242
13.66 11599
13.68 10474
13.7 11639
13.72 8948
13.74 9059
13.76 9898
13.78 12193
13.8 10222
13.82 12118
13.84 9685
13.86 10114
13.88 9180
13.9 9525
13.92 10516
13.94 11028
13.96 11919
13.98 12286
14 10313
14.02 11431
14.04 10762
14.06 11783
14.08 10182
14.1 10925
14.12 8504
14.14 8302
14.16 8104
14.18 9693
14.2 8227
14.22 7876
14.24 7958
14.26 10909
14.28 9808
14.3 9195
14.32 9440
14.34 10435
14.36 10925
14.38 10381
14.4 10865
14.42 11311
14.44 10450
14.46 11128
14.48 11591
14.5 12242
14.52 13194
14.54 11448
14.56 12445
14.58 10249
14.6 10384
14.62 9869
14.64 9100
14.66 9227
14.68 9280
14.7 10096
14.72 10744
14.74 11323
14.76 9894
14.78 12276
14.8 10528
14.82 10793
14.84 10347
14.86 9659
14.88 9299
14.9 9505
14.92 9932
14.94 10280
14.96 12258
14.98 12329
15 10166
15.02 11418
15.04 11393
15.06 10709
15.08 11274
15.1 8902
15.12 10910
15.14 9637
15.16 9821
15.18 11339
15.2 9639
15.22 10154
15.24 11610
15.26 10854
15.28 10233
15.3 9403
15.32 8158
15.34 7318
15.36 8982
15.38 9033
15.4 9357
15.42 8449
15.44 10239
15.46 8049
15.48 8133
15.5 6918
15.52 9203
15.54 11659
15.56 11762
15.58 11427
15.6 11459
15.62 11706
15.64 11639
15.66 9875
15.68 9910
15.7 10332
15.72 10467
15.74 10580
15.76 10131
15.78 10466
15.8 10784
15.82 10355
15.84 9661
15.86 10538
15.88 9555
15.9 9003
15.92 8705
15.94 9845
15.96 9608
15.98 10964
16 9197
16.02 9449
16.04 9709
16.06 10668
16.08 10374
16.1 9394
16.12 10084
16.14 10547
16.16 9656
16.18 10641
16.2 10784
16.22 10093
16.24 8841
16.26 7672
16.28 9788
16.3 7007
16.32 7998
16.34 7491
16.36 8306
16.38 7428
16.4 9343
16.42 8972
16.44 8267
16.46 10092
16.48 9997
16.5 11068
16.52 11184
16.54 10790
16.56 10481
16.58 10034
16.6 11290
16.62 11467
16.64 10349
16.66 10348
16.68 10105
16.7 11252
16.72 12152
16.74 9117
16.76 9106
16.78 9971
16.8 9505
16.82 7785
16.8414 8572
16.8614 10219
16.8814 9226
16.9014 11287
16.9214 9067
16.9414 9181
16.9614 10883
16.9814 11854
17.0014 9146
17.0214 9312
17.0414 9215
17.0614 11238
17.0814 10829
17.1014 11010
17.1214 9013
17.1414 9657
17.1614 10514
17.1814 11482
17.2014 10749
17.2214 11529
17.2414 11702
17.2614 12699
17.2814 11114
17.3014 10657
17.3214 10715
17.3414 11024
17.3614 10299
17.3814 9983
17.4014 8741
17.4214 8044
17.4414 9887
17.4614 10475
17.4814 9590
17.5014 10456
17.5214 8562
17.5414 8572
17.5614 6506
17.5814 6833
17.6014 6656
17.6214 5147
17.6414 5761
17.6614 6214
17.6814 6623
17.7014 6173
17.7214 8394
17.7414 7244
17.7614 4951
17.7814 5772
17.8014 7917
17.8214 7550
17.8414 8378
17.8614 7773
17.8814 9615
17.9014 9089
17.9214 9764
17.9414 9034
17.9614 9009
17.9814 6963
18.0014 9168
18.0214 7744
18.0414 8644
18.0614 8157
18.0814 8737
18.1014 7721
18.1214 5869
18.1414 7295
18.1614 7495
18.1814 7012
18.2014 7611
18.2214 7770
18.2414 8078
18.2614 8668
18.2814 7659
18.3014 8412
18.3214 8098
18.3414 7091
18.3614 5864
18.3814 5544
18.4014 5929
18.4214 7030
18.4414 5637
18.4614 6633
18.4814 7133
18.5014 7970
18.5214 8228
18.5414 7929
18.5614 7618
18.5814 7205
18.6014 7595
18.6214 6464
18.6414 6995
18.6614 7292
18.6814 8317
18.7014 8614
18.7214 8104
18.7414 10233
18.7614 10211
18.7814 11723
18.8014 11188
18.8214 10285
18.8414 11559
18.8614 10995
18.8814 9253
18.9014 10194
18.9214 10789
18.9414 12588
18.9614 10805
18.9814 9762
19.0014 9206
19.0214 10323
19.0414 10420
19.0614 11153
19.0814 9248
19.1014 9476
19.1214 8583
19.1414 8274
19.1614 7822
19.1814 8770
19.2014 8733
19.2214 8086
19.2414 6806
19.2614 7170
19.2814 7748
19.3014 6466
19.3214 8598
19.3414 8718
19.3614 9042
19.3814 10911
19.4014 10595
19.4214 9354
19.4414 8606
19.4614 9904
19.4814 11562
19.5014 10715
19.5214 11270
19.5414 9004
19.5614 9323
19.5814 10414
19.6014 11232
19.6214 12004
19.6414 10454
19.6614 11584
19.6814 10371
19.7014 11728
19.7214 10558
19.7414 10263
19.7614 11302
19.7814 10137
19.8014 10960
19.8214 13298
19.8414 10825
19.8614 11316
19.8814 9928
19.9014 9251
19.9214 10876
19.9414 13805
19.9614 12597
19.9814 11733
&
@target G1.S1
@type xy
0 0
0.02 15
0.04 542
0.06 869
0.08 338
0.1 0
0.12 14
0.14 46
0.16 53
0.18 8
0.2 111
0.22 8
0.24 2139
0.26 367
0.28 716
0.3 1532
0.32 9156
0.34 8064
0.36 8679
0.38 7051
0.4 7660
0.42 8034
0.44 7558
0.46 5931
0.48 5521
0.5 4376
0.52 3889
0.54 4198
0.56 3589
0.58 2370
0.6 1455
0.62 1515
0.64 2272
0.66 2140
0.68 3870
0.7 2255
0.72 3528
0.74 3513
0.76 4890
0.78 3882
0.8 5450
0.82 4240
0.84 4431
0.86 4384
0.88 5036
0.9 5956
0.92 5560
0.94 4801
0.96 3905
0.98 4407
1 4422
1.02 3731
1.04 4696
1.06 4230
1.08 4056
1.1 3135
1.12 2814
1.14 3980
1.16 3727
1.18 3992
1.2 4130
1.22 4503
1.24 3333
1.26 3483
1.28 3714
1.3 4055
1.32 3490
1.34 3075
1.36 3399
1.38 1989
1.4 2508
1.42 2823
1.44 1585
1.46 2415
1.48 3504
1.5 3941
1.52 3606
1.54 3195
1.56 3946
1.58 2523
1.6 4488
1.62 4631
1.64 3945
1.66 2879
1.68 2349
1.7 2391
1.72 1639
1.74 1279
1.76 777
1.78 1840
1.8 1940
1.82 2473
1.84 2810
1.86 4348
1.88 3819
1.9 2983
1.92 2026
1.94 3221
1.96 3274
1.98 2725
2 2128
2.02 3309
2.04 2585
2.06 3355
2.08 4138
2.1 3585
2.12 5100
2.14 4316
2.16 3917
2.18 3311
2.2 5129
2.22 5430
2.24 4543
2.26 4556
2.28 3438
2.3 2876
2.32 2785
2.34 5188
2.36 4062
2.38 4630
2.4 5361
2.42 4667
2.44 4339
2.46 3550
2.48 3104
2.5 2799
2.52 1892
2.54 2218
2.56 1719
2.58 2134
2.6 2445
2.62 3708
2.64 3360
2.66 2401
2.68 3647
2.7 5973
2.72 4459
2.74 4130
2.76 3794
2.78 4240
2.8 4187
2.82 3016
2.84 2851
2.86 1620
2.88 2827
2.9 2327
2.92 4458
2.94 4937
2.96 4222
2.98 3281
3 4527
3.02 4289
3.04 3550
3.06 4879
3.08 4207
3.1 4219
3.12 4898
3.14 4776
3.16 3316
3.18 3725
3.2 4364
3.22 6400
3.24 6849
3.26 6607
3.28 7676
3.3 7087
3.32 5944
3.34 6617
3.36 7042
3.38 7879
3.4 9247
3.42 8444
3.44 8148
3.46 8281
3.48 7763
3.5 6727
3.52 6940
3.54 5838
3.56 5132
3.58 6068
3.6 4872
3.62 4784
3.64 5744
3.66 6501
3.68 5585
3.7 4870
3.72 4051
3.74 5191
3.76 5893
3.78 3735
3.8 3949
3.82 3578
3.84 2557
3.86 1801
3.88 3745
3.9 1720
3.92 2478
3.94 3193
3.96 2136
3.98 2387
4 2091
4.02 2318
4.04 1928
4.06 3615
4.08 2525
4.1 4317
4.12 3650
4.14 1929
4.16 1653
4.18 2507
4.2 1904
4.22 2643
4.24 2567
4.26 1620
4.28 974
4.3 1751
4.32 2406
4.34 3313
4.36 2084
4.38 1720
4.4 3009
4.42 2495
4.44 2277
4.46 1593
4.48 2305
4.5 2481
4.52 2095
4.54 2210
4.56 2650
4.58 3270
4.6 2476
4.62 1627
4.64 1961
4.66 1988
4.68 1580
4.7 1720
4.72 2662
4.74 1651
4.76 2212
4.78 639
4.8 1472
4.82 2422
4.84 2091
4.86 1657
4.88 2032
4.9 1610
4.92 1522
4.94 2052
4.96 1956
4.98 1644
5 2456
5.02 1964
5.04 2767
5.06 2689
5.08 3755
5.1 4410
5.12 2902
5.14 3236
5.16 3141
5.18 3996
5.2 3836
5.22 4041
5.24 4279
5.26 2324
5.28 2311
5.3 2585
5.32 2371
5.34 1769
5.36 2089
5.38 1427
5.4 2580
5.42 2758
5.44 2475
5.46 3377
5.48 2749
5.5 2197
5.52 1603
5.54 1905
5.56 1356
5.58 1212
5.6 1232
5.62 2397
5.64 1165
5.66 2294
5.68 3482
5.7 3790
5.72 3945
5.74 3992
5.76 4384
5.78 4078
5.8 3063
5.82 5633
5.84 5913
5.86 6002
5.88 3957
5.9 4233
5.92 3335
5.94 2791
5.96 971
5.98 529
6 295
6.02 1943
6.04 2740
6.06 1770
6.08 1144
6.1 720
6.12 1132
6.14 1055
6.16 600
6.18 1312
6.2 2292
6.22 2057
6.24 2503
6.26 907
6.28 1186
6.3 2369
6.32 1777
6.34 3555
6.36 4306
6.38 5570
6.4 6579
6.42 6325
6.44 5129
6.46 6134
6.48 6991
6.5 5305
6.52 3871
6.54 4685
6.56 5888
6.58 5441
6.6 4489
6.62 2921
6.64 2831
6.66 3779
6.68 4944
6.7 5001
6.72 5735
6.74 5149
6.76 4623
6.78 4842
6.8 4005
6.82 4366
6.84 5106
6.86 5419
6.88 5344
6.9 4677
6.92 5282
6.94 3542
6.96 4850
6.98 3256
7 3766
7.02 4658
7.04 4025
7.06 3486
7.08 2507
7.1 3419
7.12 3551
7.14 4409
7.16 5023
7.18 4649
7.2 5877
7.22 4927
7.24 5428
7.26 6593
7.28 7065
7.3 6366
7.32 6643
7.34 6732
7.36 6157
7.38 8180
7.4 6625
7.42 8792
7.44 7289
7.46 6513
7.48 7180
7.5 7388
7.52 5791
7.54 5834
7.56 5984
7.58 7021
7.6 7437
7.62 6375
7.64 7716
7.66 7203
7.68 6804
7.7 8324
7.72 6834
7.74 6060
7.76 5109
7.78 4322
7.8 5043
7.82 6738
7.84 7661
7.86 7540
7.88 7420
7.9 5742
7.92 7326
7.94 7606
7.96 7049
7.98 6698
8 7059
8.02 5210
8.04 5516
8.06 6778
8.08 6522
8.1 6687
8.12 5630
8.14 4638
8.16 5219
8.18 5194
8.2 6160
8.22 6298
8.24 5376
8.26 5499
8.28 5541
8.3 3650
8.32 2619
8.34 3420
8.36 3371
8.38 5666
8.4 5920
8.42 5372
8.44 6137
8.46 5506
8.48 5288
8.5 4401
8.52 3786
8.54 2929
8.56 3373
8.58 4146
8.6 3192
8.62 2108
8.64 2482
8.66 2781
8.68 2117
8.7 2594
8.72 3812
8.74 4404
8.76 3469
8.78 2570
8.8 1837
8.82 1821
8.84 3563
8.86 3016
8.88 4541
8.9 4672
8.92 3263
8.94 3106
8.96 3926
8.98 2393
9 2192
9.02 2382
9.04 2004
9.06 2957
9.08 3397
9.1 3509
9.12 3025
9.14 2758
9.16 2691
9.18 2276
9.2 3674
9.22 4463
9.24 3953
9.26 2584
9.28 2416
9.3 2847
9.32 2369
9.34 3703
9.36 4357
9.38 2217
9.4 1939
9.42 2437
9.44 3890
9.46 4797
9.48 4558
9.5 6112
9.52 4919
9.54 3628
9.56 4260
9.58 4031
9.6 5101
9.62 4045
9.64 2967
9.66 4793
9.68 4759
9.7 5007
9.72 3080
9.74 2015
9.76 996
9.78 3212
9.8 2823
9.82 3131
9.84 2558
9.86 3510
9.88 5177
9.9 6028
9.92 4615
9.94 4775
9.96 4696
9.98 3302
10 1806
10.02 3829
10.04 3694
10.06 3346
10.08 3806
10.1 5132
10.12 4616
10.14 6039
10.16 5485
10.18 5281
10.2 4954
10.22 5199
10.24 4785
10.26 4790
10.28 3799
10.3 5167
10.32 5070
10.34 5539
10.36 5376
10.38 7310
10.4 4387
10.42 4315
10.44 5065
10.46 4391
10.48 6029
10.5 6211
10.52 6633
10.54 6457
10.56 5746
10.58 5072
10.6 5778
10.62 4439
10.64 3502
10.66 5028
10.68 4693
10.7 5279
10.72 6093
10.74 6183
10.76 6109
10.78 4924
10.8 3659
10.82 3222
10.84 2826
10.86 3376
10.88 2773
10.9 2460
10.92 1901
10.94 1452
10.96 1293
10.98 2059
11 2476
11.02 2225
11.04 1830
11.06 1665
11.08 1694
11.1 1963
11.12 3296
11.14 2676
11.16 2594
11.18 2905
11.2 2978
11.22 1999
11.24 3082
11.26 4284
11.28 3469
11.3 2682
11.32 2967
11.34 3444
11.36 3062
11.38 3547
11.4 3042
11.42 3642
11.44 3029
11.46 3521
11.48 5173
11.5 5803
11.52 6140
11.54 5944
11.56 5618
11.58 6252
11.6 5307
11.62 4168
11.64 3835
11.66 4002
11.68 4312
11.7 3333
11.72 4178
11.74 3685
11.76 4466
11.78 3681
11.8 3778
11.82 4426
11.84 4775
11.86 4365
11.88 3651
11.9 3478
11.92 3395
11.94 3194
11.96 2514
11.98 2587
12 1779
12.02 2312
12.04 3239
12.06 4547
12.08 2955
12.1 3649
12.12 3059
12.14 2661
12.16 2964
12.18 2603
12.2 3590
12.22 2433
12.24 2630
12.26 3123
12.28 2491
12.3 2824
12.32 2590
12.34 2169
12.36 2254
12.38 2792
12.4 3144
12.42 2606
12.44 2484
12.46 2176
12.48 1720
12.5 2556
12.52 2324
12.54 862
12.56 1520
12.58 1166
12.6 744
12.62 1123
12.64 480
12.66 2707
12.68 3286
12.7 2266
12.72 1752
12.74 2338
12.76 4367
12.78 3706
12.8 3541
12.82 4282
12.84 4654
12.86 3075
12.88 2691
12.9 3426
12.92 2284
12.94 1087
12.96 1138
12.98 1210
13 1856
13.02 1947
13.04 1068
13.06 1012
13.08 2000
13.1 2983
13.12 2703
13.14 3872
13.16 4095
13.18 4906
13.2 4076
13.22 5877
13.24 7246
13.26 6808
13.28 4130
13.3 5700
13.32 5143
13.34 6709
13.36 5554
13.38 5563
13.4 4734
13.42 5677
13.44 5982
13.46 5875
13.48 4241
13.5 2716
13.52 3053
13.54 2903
13.56 3069
13.58 2873
13.6 2279
13.62 2298
13.64 1974
13.66 2080
13.68 2041
13.7 2640
13.72 4204
13.74 4054
13.76 3596
13.78 2852
13.8 3407
13.82 4030
13.84 4099
13.86 5392
13.88 5129
13.9 4899
13.92 3597
13.94 2651
13.96 2192
13.98 3262
14 3096
14.02 2695
14.04 3749
14.06 3815
14.08 3800
14.1 3181
14.12 5120
14.14 6225
14.16 5294
14.18 4775
14.2 6328
14.22 5713
14.24 5939
14.26 4403
14.28 3684
14.3 4527
14.32 4202
14.34 3837
14.36 3951
14.38 3563
14.4 3575
14.42 4066
14.44 5056
14.46 3670
14.48 1802
14.5 1637
14.52 3274
14.54 2495
14.56 2930
14.58 4104
14.6 4110
14.62 4365
14.64 4758
14.66 5463
14.68 4543
14.7 4256
14.72 4270
14.74 4259
14.76 4725
14.78 3097
14.8 4479
14.82 4444
14.84 5104
14.86 6452
14.88 5171
14.9 4863
14.92 5622
14.94 5047
14.96 3333
14.98 2442
15 3070
15.02 2813
15.04 2313
15.06 3920
15.08 4107
15.1 5179
15.12 3185
15.14 5140
15.16 4382
15.18 3501
15.2 4370
15.22 3778
15.24 3020
15.26 3412
15.28 3914
15.3 4843
15.32 5222
15.34 6223
15.36 5813
15.38 5339
15.4 5430
15.42 6870
15.44 4875
15.46 4934
15.48 6296
15.5 4567
15.52 4940
15.54 3711
15.56 2069
15.58 3007
15.6 2837
15.62 3297
15.64 3087
15.66 3954
15.68 4224
15.7 3363
15.72 3589
15.74 3884
15.76 4393
15.78 3817
15.8 2765
15.82 4404
15.84 4913
15.86 4487
15.88 4185
15.9 5999
15.92 6411
15.94 4383
15.96 3995
15.98 4109
16 4164
16.02 3932
16.04 4505
16.06 3710
16.08 3711
16.1 3786
16.12 3718
16.14 3439
16.16 3991
16.18 3102
16.2 4226
16.22 5411
16.24 4566
16.26 6013
16.28 4994
16.3 6828
16.32 6319
16.34 6103
16.36 6269
16.38 5707
16.4 4448
16.42 4683
16.44 5018
16.46 3423
16.48 4253
16.5 3782
16.52 2434
16.54 2218
16.56 2528
16.58 2218
16.6 3907
16.62 4294
16.64 3921
16.66 3516
16.68 3654
16.7 2994
16.72 3875
16.74 4786
16.76 5775
16.78 4824
16.8 4574
16.82 5683
16.8414 6315
16.8614 5044
16.8814 5655
16.9014 4184
16.9214 4802
16.9414 5418
16.9614 3443
16.9814 2971
17.0014 4665
17.0214 4678
17.0414 4626
17.0614 3578
17.0814 3647
17.1014 4267
17.1214 5571
17.1414 4883
17.1614 5236
17.1814 4010
17.2014 2965
17.2214 1973
17.2414 1866
17.2614 2031
17.2814 2301
17.3014 4605
17.3214 3303
17.3414 3812
17.3614 3750
17.3814 4628
17.4014 5980
17.4214 5749
17.4414 3991
17.4614 4277
17.4814 4655
17.5014 4708
17.5214 5977
17.5414 5189
17.5614 7089
17.5814 7875
17.6014 7331
17.6214 7930
17.6414 8813
17.6614 7087
17.6814 7561
17.7014 6970
17.7214 6153
17.7414 6922
17.7614 8236
17.7814 8605
17.8014 6970
17.8214 6813
17.8414 6053
17.8614 5501
17.8814 4451
17.9014 2596
17.9214 4166
17.9414 5266
17.9614 5090
17.9814 6354
18.0014 4672
18.0214 5200
18.0414 5432
18.0614 5992
18.0814 6295
18.1014 5324
18.1214 6270
18.1414 7236
18.1614 7817
18.1814 7547
18.2014 5614
18.2214 6160
18.2414 6301
18.2614 6296
18.2814 7219
18.3014 6463
18.3214 6211
18.3414 7703
18.3614 7477
18.3814 8725
18.4014 8329
18.4214 8003
18.4414 8260
18.4614 7507
18.4814 6266
18.5014 5918
18.5214 7289
18.5414 6285
18.5614 6780
18.5814 6908
18.6014 7241
18.6214 7641
18.6414 7397
18.6614 6115
18.6814 4932
18.7014 6353
18.7214 5462
18.7414 4594
18.7614 5349
18.7814 4301
18.8014 3810
18.8214 4167
18.8414 4081
18.8614 3849
18.8814 4109
18.9014 3440
18.9214 3909
18.9414 3234
18.9614 4370
18.9814 3803
19.0014 3795
19.0214 3166
19.0414 2599
19.0614 2260
19.0814 3110
19.1014 4233
19.1214 5426
19.1414 6165
19.1614 5277
19.1814 5097
19.2014 6240
19.2214 6607
19.2414 6531
19.2614 6931
19.2814 7011
19.3014 7286
19.3214 5764
19.3414 6365
19.3614 5997
19.3814 3417
19.4014 3689
19.4214 4986
19.4414 6115
19.4614 4245
19.4814 3629
19.5014 2457
19.5214 2685
19.5414 4144
19.5614 5884
19.5814 4538
19.6014 3780
19.6214 2761
19.6414 2730
19.6614 2324
19.6814 3030
19.7014 2987
19.7214 4214
19.7414 3439
19.7614 3204
19.7814 3147
19.8014 3231
19.8214 2134
19.8414 3024
19.8614 2396
19.8814 3719
19.9014 3313
19.9214 3024
19.9414 838
19.9614 1821
19.9814 1580
&
@target G1.S2
@type xy
0 0
0.02 0
0.04 5
0.06 19
0.08 0
0.1 0
0.12 0
0.14 0
0.16 0
0.18 0
0.2 0
0.22 0
0.24 7
0.26 0
0.28 0
0.3 0
0.32 2011
0.34 3932
0.36 4286
0.38 1904
0.4 4123
0.42 3102
0.44 3895
0.46 5308
0.48 4664
0.5 4250
0.52 4446
0.54 3689
0.56 3736
0.58 4586
0.6 4861
0.62 4399
0.64 4888
0.66 4800
0.68 5071
0.7 5567
0.72 3804
0.74 5597
0.76 4386
0.78 4930
0.8 5285
0.82 5462
0.84 7024
0.86 5826
0.88 5572
0.9 4729
0.92 4990
0.94 4196
0.96 4988
0.98 4972
1 4733
1.02 3987
1.04 4920
1.06 4550
1.08 4231
1.1 4220
1.12 4090
1.14 5498
1.16 4158
1.18 4068
1.2 4663
1.22 4463
1.24 6022
1.26 5959
1.28 4300
1.3 5201
1.32 5951
1.34 4649
1.36 5378
1.38 5234
1.4 3092
1.42 3205
1.44 3714
1.46 5332
1.48 4500
1.5 4138
1.52 4780
1.54 5890
1.56 5003
1.58 5624
1.6 4397
1.62 4892
1.64 3839
1.66 4653
1.68 4811
1.7 4642
1.72 4570
1.74 5229
1.76 4911
1.78 4389
1.8 3857
1.82 4820
1.84 4023
1.86 3685
1.88 3137
1.9 6093
1.92 4400
1.94 4450
1.96 5281
1.98 5629
2 5056
2.02 4354
2.04 5717
2.06 3995
2.08 4182
2.1 3813
2.12 2618
2.14 3316
2.16 3292
2.18 4351
2.2 4758
2.22 5183
2.24 4002
2.26 5077
2.28 4504
2.3 4115
2.32 3879
2.34 4163
2.36 2518
2.38 3530
2.4 4139
2.42 5461
2.44 4527
2.46 3753
2.48 5089
2.5 4181
2.52 4386
2.54 4820
2.56 4442
2.58 4426
2.6 5670
2.62 5566
2.64 5536
2.66 4203
2.68 4814
2.7 5123
2.72 4714
2.74 4095
2.76 5056
2.78 5378
2.8 3986
2.82 6123
2.84 4108
2.86 5058
2.88 6635
2.9 4916
2.92 5592
2.94 2870
2.96 4990
2.98 3862
3 5109
3.02 4446
3.04 4807
3.06 3742
3.08 5037
3.1 5196
3.12 2890
3.14 4446
3.16 4580
3.18 5453
3.2 4328
3.22 5244
3.24 5016
3.26 4370
3.28 4346
3.3 4965
3.32 4850
3.34 2905
3.36 4326
3.38 3615
3.4 4426
3.42 3065
3.44 4117
3.46 2917
3.48 3034
3.5 5570
3.52 3084
3.54 4951
3.56 5140
3.58 3610
3.6 4472
3.62 4576
3.64 3963
3.66 3484
3.68 3728
3.7 4182
3.72 4076
3.74 4089
3.76 5430
3.78 7120
3.8 7146
3.82 5901
3.84 6214
3.86 6069
3.88 4529
3.9 5045
3.92 5492
3.94 6474
3.96 4774
3.98 4310
4 4266
4.02 5222
4.04 4367
4.06 4500
4.08 4786
4.1 6207
4.12 6258
4.14 4315
4.16 5125
4.18 5172
4.2 4788
4.22 4917
4.24 5318
4.26 4394
4.28 4865
4.3 5434
4.32 5161
4.34 4771
4.36 5826
4.38 5409
4.4 3535
4.42 3053
4.44 4014
4.46 4438
4.48 3468
4.5 4339
4.52 2886
4.54 3605
4.56 4407
4.58 5483
4.6 4957
4.62 4621
4.64 3652
4.66 3826
4.68 2708
4.7 3719
4.72 4515
4.74 4347
4.76 4319
4.78 3641
4.8 4348
4.82 3416
4.84 3679
4.86 4409
4.88 3961
4.9 3096
4.92 4022
4.94 3164
4.96 4219
4.98 5071
5 4744
5.02 5141
5.04 3910
5.06 4588
5.08 5953
5.1 5453
5.12 5412
5.14 4402
5.16 4074
5.18 3677
5.2 5205
5.22 4092
5.24 4817
5.26 4738
5.28 5665
5.3 5041
5.32 4781
5.34 4883
5.36 5516
5.38 5408
5.4 5476
5.42 5556
5.44 4481
5.46 4538
5.48 4672
5.5 5528
5.52 4392
5.54 4546
5.56 5055
5.58 4279
5.6 4782
5.62 5444
5.64 4005
5.66 4238
5.68 5056
5.7 3993
5.72 4926
5.74 6214
5.76 6705
5.78 5642
5.8 5153
5.82 4524
5.84 4463
5.86 4610
5.88 5244
5.9 4572
5.92 3839
5.94 4253
5.96 3321
5.98 3428
6 3008
6.02 3640
6.04 2345
6.06 3730
6.08 4469
6.1 4276
6.12 3668
6.14 2765
6.16 3520
6.18 4110
6.2 5045
6.22 3910
6.24 4759
6.26 4902
6.28 5355
6.3 4489
6.32 5315
6.34 4307
6.36 5393
6.38 3279
6.4 3742
6.42 3402
6.44 4486
6.46 5111
6.48 5399
6.5 4522
6.52 4942
6.54 5606
6.56 4745
6.58 5661
6.6 3655
6.62 3615
6.64 3925
6.66 4260
6.68 4429
6.7 4485
6.72 3055
6.74 4022
6.76 5309
6.78 6081
6.8 4926
6.82 5283
6.84 3844
6.86 4891
6.88 3605
6.9 6073
6.92 4562
6.94 4357
6.96 4880
6.98 4399
7 3371
7.02 3364
7.04 4020
7.06 5604
7.08 3749
7.1 3829
7.12 3672
7.14 5532
7.16 5648
7.18 5262
7.2 3018
7.22 3755
7.24 3648
7.26 3149
7.28 4335
7.3 4474
7.32 4392
7.34 4001
7.36 4561
7.38 4054
7.4 4777
7.42 4148
7.44 4846
7.46 4310
7.48 6261
7.5 1500
7.52 2036
7.54 2962
7.56 2599
7.58 5371
7.6 4357
7.62 2997
7.64 3177
7.66 4082
7.68 3579
7.7 3297
7.72 3672
7.74 4384
7.76 4124
7.78 5374
7.8 2696
7.82 3801
7.84 4533
7.86 3083
7.88 3894
7.9 4244
7.92 3612
7.94 3359
7.96 4302
7.98 3065
8 2835
8.02 4498
8.04 4642
8.06 4487
8.08 3498
8.1 3757
8.12 5251
8.14 3932
8.16 3321
8.18 5499
8.2 5528
8.22 4769
8.24 4637
8.26 4696
8.28 5457
8.3 5397
8.32 5200
8.34 4235
8.36 4002
8.38 3906
8.4 3066
8.42 3145
8.44 5670
8.46 5804
8.48 4273
8.5 4012
8.52 4615
8.54 4471
8.56 4296
8.58 5671
8.6 5286
8.62 4031
8.64 4816
8.66 3418
8.68 4087
8.7 5625
8.72 4376
8.74 5116
8.76 3857
8.78 4970
8.8 4178
8.82 4561
8.84 4278
8.86 4672
8.88 5362
8.9 4990
8.92 2186
8.94 3765
8.96 2909
8.98 5207
9 4477
9.02 5245
9.04 4811
9.06 4035
9.08 2950
9.1 5469
9.12 5235
9.14 6107
9.16 5594
9.18 6150
9.2 6386
9.22 5407
9.24 6348
9.26 7494
9.28 4607
9.3 6264
9.32 5199
9.34 5463
9.36 4751
9.38 5338
9.4 5249
9.42 5190
9.44 4901
9.46 4416
9.48 2984
9.5 3500
9.52 5500
9.54 5640
9.56 5641
9.58 4391
9.6 3015
9.62 4334
9.64 5525
9.66 3223
9.68 3577
9.7 5661
9.72 3428
9.74 4156
9.76 3531
9.78 5515
9.8 6109
9.82 5197
9.84 4808
9.86 4221
9.88 3744
9.9 3703
9.92 5545
9.94 4834
9.96 3107
9.98 4497
10 3888
10.02 3874
10.04 4019
10.06 5487
10.08 3645
10.1 4135
10.12 3654
10.14 5743
10.16 4518
10.18 3798
10.2 5021
10.22 3845
10.24 3786
10.26 4798
10.28 3512
10.3 4108
10.32 3810
10.34 2015
10.36 2948
10.38 4840
10.4 3238
10.42 4059
10.44 5068
10.46 4523
10.48 3813
10.5 4906
10.52 4570
10.54 3746
10.56 4279
10.58 3615
10.6 4630
10.62 2369
10.64 4338
10.66 3460
10.68 2171
10.7 5360
10.72 4339
10.74 2589
10.76 3293
10.78 4273
10.8 5029
10.82 4057
10.84 4738
10.86 4353
10.88 4171
10.9 5399
10.92 5012
10.94 4885
10.96 4483
10.98 4106
11 4519
11.02 5304
11.04 5269
11.06 5949
11.08 5596
11.1 3489
11.12 4074
11.14 5319
11.16 5854
11.18 6152
11.2 5301
11.22 4995
11.24 5055
11.26 6035
11.28 5484
11.3 5077
11.32 5636
11.34 5575
11.36 4509
11.38 4534
11.4 3723
11.42 5065
11.44 5186
11.46 3394
11.48 4562
11.5 3956
11.52 4636
11.54 3228
11.56 3969
11.58 3168
11.6 4569
11.62 3801
11.64 3149
11.66 4492
11.68 3966
11.7 4411
11.72 5059
11.74 4029
11.76 4964
11.78 5065
11.8 4176
11.82 5686
11.84 4804
11.86 4816
11.88 4492
11.9 3782
11.92 4899
11.94 4401
11.96 5980
11.98 5023
12 3560
12.02 4558
12.04 4333
12.06 3398
12.08 5222
12.1 5890
12.12 4710
12.14 4702
12.16 6124
12.18 4343
12.2 4462
12.22 5938
12.24 5075
12.26 5415
12.28 4747
12.3 5047
12.32 5982
12.34 5254
12.36 5335
12.38 5191
12.4 5047
12.42 4950
12.44 4507
12.46 4002
12.48 4928
12.5 3468
12.52 3175
12.54 3791
12.56 5861
12.58 4975
12.6 4275
12.62 4657
12.64 5209
12.66 5825
12.68 5684
12.7 4788
12.72 4205
12.74 4420
12.76 4285
12.78 5433
12.8 5033
12.82 4891
12.84 5171
12.86 4946
12.88 6047
12.9 5318
12.92 5426
12.94 5875
12.96 4703
12.98 4372
13 5622
13.02 4224
13.04 3200
13.06 4400
13.08 3937
13.1 6097
13.12 4130
13.14 4578
13.16 3662
13.18 3287
13.2 3509
13.22 3916
13.24 5095
13.26 5314
13.28 4692
13.3 4995
13.32 4295
13.34 4117
13.36 4412
13.38 4232
13.4 4603
13.42 4684
13.44 3884
13.46 5596
13.48 5222
13.5 4360
13.52 4302
13.54 4648
13.56 4153
13.58 4565
13.6 3538
13.62 4755
13.64 4053
13.66 5206
13.68 4304
13.7 4225
13.72 5990
13.74 4407
13.76 4024
13.78 4159
13.8 2933
13.82 4599
13.84 6078
13.86 5568
13.88 7337
13.9 5187
13.92 5381
13.94 4658
13.96 4620
13.98 4762
14 4978
14.02 5340
14.04 6173
14.06 4505
14.08 4167
14.1 5703
14.12 4529
14.14 5089
14.16 5099
14.18 4484
14.2 2244
14.22 3167
14.24 3728
14.26 4009
14.28 4418
14.3 5903
14.32 5891
14.34 4605
14.36 4650
14.38 6111
14.4 5908
14.42 5744
14.44 5048
14.46 4605
14.48 3823
14.5 3989
14.52 4723
14.54 3538
14.56 4542
14.58 4743
14.6 4871
14.62 6116
14.64 3917
14.66 4276
14.68 5578
14.7 4353
14.72 5632
14.74 4699
14.76 5348
14.78 3507
14.8 4617
14.82 5697
14.84 6198
14.86 5680
14.88 4078
14.9 4687
14.92 3752
14.94 2746
14.96 4362
14.98 4718
15 5495
15.02 4765
15.04 4002
15.06 3536
15.08 4239
15.1 3796
15.12 4692
15.14 3954
15.16 4840
15.18 4246
15.2 4917
15.22 5466
15.24 3868
15.26 3968
15.28 3547
15.3 4070
15.32 3724
15.34 2472
15.36 3801
15.38 4038
15.4 4828
15.42 4659
15.44 4872
15.46 3901
15.48 3002
15.5 3419
15.52 4693
15.54 4840
15.56 4796
15.58 3815
15.6 4319
15.62 3845
15.64 3912
15.66 4158
15.68 4874
15.7 4857
15.72 4786
15.74 6362
15.76 6895
15.78 5650
15.8 5983
15.82 4271
15.84 4101
15.86 3075
15.88 3809
15.9 3016
15.92 2646
15.94 4704
15.96 4150
15.98 4528
16 4592
16.02 4505
16.04 5046
16.06 5688
16.08 4692
16.1 4193
16.12 5106
16.14 5475
16.16 4392
16.18 5830
16.2 3872
16.22 3089
16.24 4258
16.26 3710
16.28 4601
16.3 5615
16.32 5061
16.34 6317
16.36 6186
16.38 6265
16.4 4716
16.42 4688
16.44 5179
16.46 5128
16.48 3961
16.5 4478
16.52 5345
16.54 5669
16.56 5713
16.58 4549
16.6 4676
16.62 4514
16.64 4364
16.66 5703
16.68 5719
16.7 5000
16.72 4208
16.74 4372
16.76 3926
16.78 5766
16.8 5702
16.82 4124
16.8414 4783
16.8614 4765
16.8814 4630
16.9014 5995
16.9214 3366
16.9414 3755
16.9614 5016
16.9814 5698
17.0014 3682
17.0214 5127
17.0414 4237
17.0614 4969
17.0814 4518
17.1014 4340
17.1214 4899
17.1414 3695
17.1614 4105
17.1814 4285
17.2014 4948
17.2214 3946
17.2414 4035
17.2614 4644
17.2814 3834
17.3014 5652
17.3214 4598
17.3414 4395
17.3614 3268
17.3814 3417
17.4014 4769
17.4214 4812
17.4414 4759
17.4614 5224
17.4814 4561
17.5014 4481
17.5214 4067
17.5414 2858
17.5614 4703
17.5814 5035
17.6014 3703
17.6214 5171
17.6414 4316
17.6614 5008
17.6814 4299
17.7014 4968
17.7214 4186
17.7414 4938
17.7614 5995
17.7814 3887
17.8014 4034
17.8214 5086
17.8414 3679
17.8614 5582
17.8814 5075
17.9014 5360
17.9214 5215
17.9414 5125
17.9614 4291
17.9814 3550
18.0014 4109
18.0214 4060
18.0414 4305
18.0614 4080
18.0814 3688
18.1014 4721
18.1214 2475
18.1414 3978
18.1614 2984
18.1814 3649
18.2014 6149
18.2214 4426
18.2414 3689
18.2614 3386
18.2814 4763
18.3014 4942
18.3214 5230
18.3414 3824
18.3614 2228
18.3814 3477
18.4014 3174
18.4214 3712
18.4414 3272
18.4614 3340
18.4814 5402
18.5014 3593
18.5214 2799
18.5414 4333
18.5614 4211
18.5814 4477
18.6014 4499
18.6214 3977
18.6414 4052
18.6614 4254
18.6814 4505
18.7014 4129
18.7214 4275
18.7414 4460
18.7614 4975
18.7814 4802
18.8014 4875
18.8214 3917
18.8414 4585
18.8614 4293
18.8814 4638
18.9014 4875
18.9214 4714
18.9414 5138
18.9614 4675
18.9814 3553
19.0014 3842
19.0214 4470
19.0414 2630
19.0614 1980
19.0814 3503
19.1014 3972
19.1214 4225
19.1414 5688
19.1614 4085
19.1814 4378
19.2014 4475
19.2214 4996
19.2414 4774
19.2614 4288
19.2814 4223
19.3014 3120
19.3214 3425
19.3414 3157
19.3614 3802
19.3814 2989
19.4014 4502
19.4214 3900
19.4414 5177
19.4614 4839
19.4814 4196
19.5014 5500
19.5214 4343
19.5414 5373
19.5614 5259
19.5814 4981
19.6014 3351
19.6214 5928
19.6414 5470
19.6614 6574
19.6814 5786
19.7014 5103
19.7214 5617
19.7414 4593
19.7614 4255
19.7814 4070
19.8014 5002
19.8214 5279
19.8414 5605
19.8614 4924
19.8814 3935
19.9014 3788
19.9214 3113
19.9414 6244
19.9614 6527
19.9814 6493
&
@target G2.S0
@type xy
1 0.455906
2 0.615346
3 0.468775
4 0.469388
5 0.45478
6 0.460679
7 0.450888
8 0.543737
9 0.489413
10 0.615913
11 0.469068
12 0.446431
13 0.445197
14 0.441927
15 0.440852
16 0.446794
17 0.451912
18 0.443678
19 0.441305
20 0.444803
21 0.45883
22 0.448497
23 0.430958
24 0.460814
25 0.439489
26 0.450167
27 0.440142
28 0.542909
29 0.484097
30 0.458394
31 0.50636
32 0.48657
33 0.471938
34 0.819466
35 0.810232
36 0.832316
37 0.48757
38 0.464489
39 0.466262
40 0.45722
41 0.439858
42 0.476288
43 0.449361
44 0.480131
45 0.447968
46 0.477782
47 0.451525
48 0.472705
49 0.447493
50 0.63775
51 0.450028
52 0.446346
53 0.435919
54 0.463087
55 0.441135
56 0.447046
57 0.448246
58 0.45763
59 0.447298
60 0.522255
61 0.468028
62 0.480937
63 0.468961
64 0.445646
65 0.463412
66 0.434338
67 0.432146
68 0.440057
69 0.445674
70 0.445505
71 0.447213
72 0.443763
73 0.443424
74 0.450277
75 0.45086
76 0.435144
77 0.443085
78 0.444578
&
@target G2.S1
@type xy
1 0.475736
2 0.706117
3 0.499149
4 0.471937
5 0.474341
6 0.451498
7 0.448581
8 0.628291
9 0.492189
10 0.550136
11 0.474473
12 0.450694
13 0.476707
14 0.465564
15 0.4478
16 0.439801
17 0.452493
18 0.449055
19 0.456891
20 0.452217
21 0.451248
22 0.458912
23 0.428544
24 0.472811
25 0.451303
26 0.452383
27 0.448498
28 0.532541
29 0.465242
30 0.449584
31 0.533901
32 0.486621
33 0.483761
34 0.857278
35 0.867266
36 0.83936
37 0.5004
38 0.483891
39 0.457083
40 0.433388
41 0.437121
42 0.440625
43 0.464166
44 0.45533
45 0.448776
46 0.50542
47 0.455137
48 0.481041
49 0.446346
50 0.613209
51 0.453818
52 0.449722
53 0.441022
54 0.430029
55 0.440029
56 0.431335
57 0.446234
58 0.457848
59 0.449055
60 0.565929
61 0.492494
62 0.465322
63 0.487904
64 0.449222
65 0.478983
66 0.45722
67 0.446822
68 0.44713
69 0.453542
70 0.444381
71 0.441078
72 0.445898
73 0.438777
74 0.456728
75 0.436177
76 0.433763
77 0.450056
78 0.463087
&
@target G2.S2
@type xy
1 0.670746
2 1.12689
3 0.540301
4 0.915178
5 1.00973
6 1.06321
7 0.980344
8 1.41794
9 1.41239
10 1.51008
11 1.12247
12 0.672179
13 0.652035
14 0.460055
15 0.441078
16 0.439232
17 0.473207
18 0.462332
19 0.604587
20 0.454258
21 0.444016
22 0.456645
23 0.454588
24 0.558278
25 0.457984
26 0.60768
27 0.48169
28 0.919361
29 0.446794
30 0.911166
31 0.80089
32 1.03473
33 0.966928
34 1.42524
35 1.3024
36 1.5855
37 1.32051
38 0.942948
39 0.770552
40 0.51225
41 0.43946
42 0.460977
43 0.447073
44 0.457411
45 0.430116
46 0.422196
47 0.445337
48 0.495656
49 0.451359
50 0.701089
51 0.451497
52 0.60409
53 0.446542
54 0.502519
55 0.403918
56 0.459375
57 0.494722
58 0.755794
59 0.767724
60 1.27726
61 1.20984
62 1.34893
63 1.13724
64 0.76748
65 0.790506
66 0.470213
67 0.451609
68 0.444213
69 0.44365
70 0.44173
71 0.453127
72 0.442493
73 0.45478
74 0.451387
75 0.449138
76 0.449138
77 0.452383
78 0.476891
&
