# Supplementary material for: Data showing the lipid conformations and membrane binding behaviors of beta-amyloid fibrils in phase-separated cholesterol-enriched lipid domains with and without glycolipid and oxidized cholesterol from coarse-grained molecular dynamics simulations
Source: Data Brief. 2020 Apr 19;30:105496. doi: 10.1016/j.dib.2020.105496 (PMC7186522; doi:10.1016/j.dib.2020.105496)
Supplement: Supplementary file 1 [file mmc1.zip › Supplementary-Data/S17-21/Figure-S18/Figure-S18A-C1-AB-3.agr]

# Grace project file
#
@version 50125
@page size 792, 612
@page scroll 5%
@page inout 5%
@link page off
@map font 0 to "Times-Roman", "Times-Roman"
@map font 1 to "Times-Italic", "Times-Italic"
@map font 2 to "Times-Bold", "Times-Bold"
@map font 3 to "Times-BoldItalic", "Times-BoldItalic"
@map font 4 to "Helvetica", "Helvetica"
@map font 5 to "Helvetica-Oblique", "Helvetica-Oblique"
@map font 6 to "Helvetica-Bold", "Helvetica-Bold"
@map font 7 to "Helvetica-BoldOblique", "Helvetica-BoldOblique"
@map font 8 to "Courier", "Courier"
@map font 9 to "Courier-Oblique", "Courier-Oblique"
@map font 10 to "Courier-Bold", "Courier-Bold"
@map font 11 to "Courier-BoldOblique", "Courier-BoldOblique"
@map font 12 to "Symbol", "Symbol"
@map font 13 to "ZapfDingbats", "ZapfDingbats"
@map color 0 to (255, 255, 255), "white"
@map color 1 to (0, 0, 0), "black"
@map color 2 to (255, 0, 0), "red"
@map color 3 to (0, 255, 0), "green"
@map color 4 to (0, 0, 255), "blue"
@map color 5 to (255, 255, 0), "yellow"
@map color 6 to (188, 143, 143), "brown"
@map color 7 to (220, 220, 220), "grey"
@map color 8 to (148, 0, 211), "violet"
@map color 9 to (0, 255, 255), "cyan"
@map color 10 to (255, 0, 255), "magenta"
@map color 11 to (255, 165, 0), "orange"
@map color 12 to (114, 33, 188), "indigo"
@map color 13 to (103, 7, 72), "maroon"
@map color 14 to (64, 224, 208), "turquoise"
@map color 15 to (0, 139, 0), "green4"
@reference date 0
@date wrap off
@date wrap year 1950
@default linewidth 1.0
@default linestyle 1
@default color 1
@default pattern 1
@default font 0
@default char size 1.000000
@default symbol size 1.000000
@default sformat "%.8g"
@background color 0
@page background fill on
@timestamp off
@timestamp 0.03, 0.03
@timestamp color 1
@timestamp rot 0
@timestamp font 0
@timestamp char size 1.000000
@timestamp def "Tue Dec 12 14:20:09 2017"
@r0 off
@link r0 to g0
@r0 type above
@r0 linestyle 1
@r0 linewidth 1.0
@r0 color 1
@r0 line 0, 0, 0, 0
@r1 off
@link r1 to g0
@r1 type above
@r1 linestyle 1
@r1 linewidth 1.0
@r1 color 1
@r1 line 0, 0, 0, 0
@r2 off
@link r2 to g0
@r2 type above
@r2 linestyle 1
@r2 linewidth 1.0
@r2 color 1
@r2 line 0, 0, 0, 0
@r3 off
@link r3 to g0
@r3 type above
@r3 linestyle 1
@r3 linewidth 1.0
@r3 color 1
@r3 line 0, 0, 0, 0
@r4 off
@link r4 to g0
@r4 type above
@r4 linestyle 1
@r4 linewidth 1.0
@r4 color 1
@r4 line 0, 0, 0, 0
@g0 on
@g0 hidden false
@g0 type XY
@g0 stacked false
@g0 bar hgap 0.000000
@g0 fixedpoint off
@g0 fixedpoint type 0
@g0 fixedpoint xy 0.000000, 0.000000
@g0 fixedpoint format general general
@g0 fixedpoint prec 6, 6
@with g0
@    world 0, 0, 20, 6
@    stack world 0, 0, 0, 0
@    znorm 1
@    view 0.100000, 0.720000, 0.800000, 0.950000
@    title ""
@    title font 0
@    title size 1.500000
@    title color 1
@    subtitle ""
@    subtitle font 0
@    subtitle size 1.000000
@    subtitle color 1
@    xaxes scale Normal
@    yaxes scale Normal
@    xaxes invert off
@    yaxes invert off
@    xaxis  on
@    xaxis  type zero false
@    xaxis  offset 0.000000 , 0.000000
@    xaxis  bar on
@    xaxis  bar color 1
@    xaxis  bar linestyle 1
@    xaxis  bar linewidth 1.0
@    xaxis  label "Time (\xm\0s)"
@    xaxis  label layout para
@    xaxis  label place auto
@    xaxis  label char size 0.900000
@    xaxis  label font 0
@    xaxis  label color 1
@    xaxis  label place normal
@    xaxis  tick on
@    xaxis  tick major 5
@    xaxis  tick minor ticks 4
@    xaxis  tick default 6
@    xaxis  tick place rounded true
@    xaxis  tick in
@    xaxis  tick major size 1.000000
@    xaxis  tick major color 1
@    xaxis  tick major linewidth 1.0
@    xaxis  tick major linestyle 1
@    xaxis  tick major grid off
@    xaxis  tick minor color 1
@    xaxis  tick minor linewidth 1.0
@    xaxis  tick minor linestyle 1
@    xaxis  tick minor grid off
@    xaxis  tick minor size 0.500000
@    xaxis  ticklabel on
@    xaxis  ticklabel format general
@    xaxis  ticklabel prec 5
@    xaxis  ticklabel formula ""
@    xaxis  ticklabel append ""
@    xaxis  ticklabel prepend ""
@    xaxis  ticklabel angle 0
@    xaxis  ticklabel skip 0
@    xaxis  ticklabel stagger 0
@    xaxis  ticklabel place normal
@    xaxis  ticklabel offset auto
@    xaxis  ticklabel offset 0.000000 , 0.010000
@    xaxis  ticklabel start type auto
@    xaxis  ticklabel start 0.000000
@    xaxis  ticklabel stop type auto
@    xaxis  ticklabel stop 0.000000
@    xaxis  ticklabel char size 0.800000
@    xaxis  ticklabel font 0
@    xaxis  ticklabel color 1
@    xaxis  tick place both
@    xaxis  tick spec type none
@    yaxis  on
@    yaxis  type zero false
@    yaxis  offset 0.000000 , 0.000000
@    yaxis  bar on
@    yaxis  bar color 1
@    yaxis  bar linestyle 1
@    yaxis  bar linewidth 1.0
@    yaxis  label "Minimum  Distance (nm)"
@    yaxis  label layout para
@    yaxis  label place auto
@    yaxis  label char size 0.900000
@    yaxis  label font 0
@    yaxis  label color 1
@    yaxis  label place normal
@    yaxis  tick on
@    yaxis  tick major 1
@    yaxis  tick minor ticks 1
@    yaxis  tick default 6
@    yaxis  tick place rounded true
@    yaxis  tick in
@    yaxis  tick major size 1.000000
@    yaxis  tick major color 1
@    yaxis  tick major linewidth 1.0
@    yaxis  tick major linestyle 1
@    yaxis  tick major grid off
@    yaxis  tick minor color 1
@    yaxis  tick minor linewidth 1.0
@    yaxis  tick minor linestyle 1
@    yaxis  tick minor grid off
@    yaxis  tick minor size 0.500000
@    yaxis  ticklabel on
@    yaxis  ticklabel format general
@    yaxis  ticklabel prec 5
@    yaxis  ticklabel formula ""
@    yaxis  ticklabel append ""
@    yaxis  ticklabel prepend ""
@    yaxis  ticklabel angle 0
@    yaxis  ticklabel skip 0
@    yaxis  ticklabel stagger 0
@    yaxis  ticklabel place normal
@    yaxis  ticklabel offset auto
@    yaxis  ticklabel offset 0.000000 , 0.010000
@    yaxis  ticklabel start type auto
@    yaxis  ticklabel start 0.000000
@    yaxis  ticklabel stop type auto
@    yaxis  ticklabel stop 0.000000
@    yaxis  ticklabel char size 0.800000
@    yaxis  ticklabel font 0
@    yaxis  ticklabel color 1
@    yaxis  tick place both
@    yaxis  tick spec type none
@    altxaxis  off
@    altyaxis  off
@    legend on
@    legend loctype view
@    legend 0.82, 0.93
@    legend box color 1
@    legend box pattern 0
@    legend box linewidth 1.0
@    legend box linestyle 0
@    legend box fill color 0
@    legend box fill pattern 0
@    legend font 0
@    legend char size 1.000000
@    legend color 1
@    legend length 2
@    legend vgap 1
@    legend hgap 1
@    legend invert false
@    frame type 0
@    frame linestyle 1
@    frame linewidth 1.0
@    frame color 1
@    frame pattern 1
@    frame background color 0
@    frame background pattern 0
@    s0 hidden false
@    s0 type xy
@    s0 symbol 0
@    s0 symbol size 1.000000
@    s0 symbol color 3
@    s0 symbol pattern 1
@    s0 symbol fill color 3
@    s0 symbol fill pattern 0
@    s0 symbol linewidth 1.0
@    s0 symbol linestyle 1
@    s0 symbol char 65
@    s0 symbol char font 0
@    s0 symbol skip 0
@    s0 line type 1
@    s0 line linestyle 1
@    s0 line linewidth 1.0
@    s0 line color 3
@    s0 line pattern 1
@    s0 baseline type 0
@    s0 baseline off
@    s0 dropline off
@    s0 fill type 0
@    s0 fill rule 0
@    s0 fill color 3
@    s0 fill pattern 1
@    s0 avalue off
@    s0 avalue type 2
@    s0 avalue char size 1.000000
@    s0 avalue font 0
@    s0 avalue color 1
@    s0 avalue rot 0
@    s0 avalue format general
@    s0 avalue prec 3
@    s0 avalue prepend ""
@    s0 avalue append ""
@    s0 avalue offset 0.000000 , 0.000000
@    s0 errorbar on
@    s0 errorbar place both
@    s0 errorbar color 3
@    s0 errorbar pattern 1
@    s0 errorbar size 1.000000
@    s0 errorbar linewidth 1.0
@    s0 errorbar linestyle 1
@    s0 errorbar riser linewidth 1.0
@    s0 errorbar riser linestyle 1
@    s0 errorbar riser clip off
@    s0 errorbar riser clip length 0.100000
@    s0 comment "/Users/KCheng/Desktop/cg_small_water_run/md-run-lonestar/namchi-04-26-2014/g-mind/1md-1.0nm-results/DPP-mind-.xvg"
@    s0 legend  "Protein-DPPC"
@    s1 hidden false
@    s1 type xy
@    s1 symbol 0
@    s1 symbol size 1.000000
@    s1 symbol color 11
@    s1 symbol pattern 1
@    s1 symbol fill color 11
@    s1 symbol fill pattern 0
@    s1 symbol linewidth 1.0
@    s1 symbol linestyle 1
@    s1 symbol char 65
@    s1 symbol char font 0
@    s1 symbol skip 0
@    s1 line type 1
@    s1 line linestyle 1
@    s1 line linewidth 1.0
@    s1 line color 11
@    s1 line pattern 1
@    s1 baseline type 0
@    s1 baseline off
@    s1 dropline off
@    s1 fill type 0
@    s1 fill rule 0
@    s1 fill color 11
@    s1 fill pattern 1
@    s1 avalue off
@    s1 avalue type 2
@    s1 avalue char size 1.000000
@    s1 avalue font 0
@    s1 avalue color 1
@    s1 avalue rot 0
@    s1 avalue format general
@    s1 avalue prec 3
@    s1 avalue prepend ""
@    s1 avalue append ""
@    s1 avalue offset 0.000000 , 0.000000
@    s1 errorbar on
@    s1 errorbar place both
@    s1 errorbar color 11
@    s1 errorbar pattern 1
@    s1 errorbar size 1.000000
@    s1 errorbar linewidth 1.0
@    s1 errorbar linestyle 1
@    s1 errorbar riser linewidth 1.0
@    s1 errorbar riser linestyle 1
@    s1 errorbar riser clip off
@    s1 errorbar riser clip length 0.100000
@    s1 comment "/Users/KCheng/Desktop/cg_small_water_run/md-run-lonestar/namchi-04-26-2014/g-mind/1md-1.0nm-results/DUP-mind-.xvg"
@    s1 legend  "Protein-DUPC"
@    s2 hidden false
@    s2 type xy
@    s2 symbol 0
@    s2 symbol size 1.000000
@    s2 symbol color 1
@    s2 symbol pattern 1
@    s2 symbol fill color 1
@    s2 symbol fill pattern 0
@    s2 symbol linewidth 1.0
@    s2 symbol linestyle 1
@    s2 symbol char 65
@    s2 symbol char font 0
@    s2 symbol skip 0
@    s2 line type 1
@    s2 line linestyle 1
@    s2 line linewidth 1.0
@    s2 line color 1
@    s2 line pattern 1
@    s2 baseline type 0
@    s2 baseline off
@    s2 dropline off
@    s2 fill type 0
@    s2 fill rule 0
@    s2 fill color 1
@    s2 fill pattern 1
@    s2 avalue off
@    s2 avalue type 2
@    s2 avalue char size 1.000000
@    s2 avalue font 0
@    s2 avalue color 1
@    s2 avalue rot 0
@    s2 avalue format general
@    s2 avalue prec 3
@    s2 avalue prepend ""
@    s2 avalue append ""
@    s2 avalue offset 0.000000 , 0.000000
@    s2 errorbar on
@    s2 errorbar place both
@    s2 errorbar color 1
@    s2 errorbar pattern 1
@    s2 errorbar size 1.000000
@    s2 errorbar linewidth 1.0
@    s2 errorbar linestyle 1
@    s2 errorbar riser linewidth 1.0
@    s2 errorbar riser linestyle 1
@    s2 errorbar riser clip off
@    s2 errorbar riser clip length 0.100000
@    s2 comment "/Users/KCheng/Desktop/cg_small_water_run/md-run-lonestar/namchi-04-26-2014/g-mind/1md-1.0nm-results/CHO-mind-.xvg"
@    s2 legend  "Protein-CHOL"
@g1 on
@g1 hidden false
@g1 type XY
@g1 stacked false
@g1 bar hgap 0.000000
@g1 fixedpoint off
@g1 fixedpoint type 0
@g1 fixedpoint xy 0.000000, 0.000000
@g1 fixedpoint format general general
@g1 fixedpoint prec 6, 6
@with g1
@    world 0, 0, 20, 15000
@    stack world 0, 0, 0, 0
@    znorm 1
@    view 0.100000, 0.410000, 0.800000, 0.640000
@    title ""
@    title font 0
@    title size 1.500000
@    title color 1
@    subtitle ""
@    subtitle font 0
@    subtitle size 1.000000
@    subtitle color 1
@    xaxes scale Normal
@    yaxes scale Normal
@    xaxes invert off
@    yaxes invert off
@    xaxis  on
@    xaxis  type zero false
@    xaxis  offset 0.000000 , 0.000000
@    xaxis  bar on
@    xaxis  bar color 1
@    xaxis  bar linestyle 1
@    xaxis  bar linewidth 1.0
@    xaxis  label "Time (\xm\0s)"
@    xaxis  label layout para
@    xaxis  label place auto
@    xaxis  label char size 0.900000
@    xaxis  label font 0
@    xaxis  label color 1
@    xaxis  label place normal
@    xaxis  tick on
@    xaxis  tick major 5
@    xaxis  tick minor ticks 4
@    xaxis  tick default 6
@    xaxis  tick place rounded true
@    xaxis  tick in
@    xaxis  tick major size 1.000000
@    xaxis  tick major color 1
@    xaxis  tick major linewidth 1.0
@    xaxis  tick major linestyle 1
@    xaxis  tick major grid off
@    xaxis  tick minor color 1
@    xaxis  tick minor linewidth 1.0
@    xaxis  tick minor linestyle 1
@    xaxis  tick minor grid off
@    xaxis  tick minor size 0.500000
@    xaxis  ticklabel on
@    xaxis  ticklabel format general
@    xaxis  ticklabel prec 5
@    xaxis  ticklabel formula ""
@    xaxis  ticklabel append ""
@    xaxis  ticklabel prepend ""
@    xaxis  ticklabel angle 0
@    xaxis  ticklabel skip 0
@    xaxis  ticklabel stagger 0
@    xaxis  ticklabel place normal
@    xaxis  ticklabel offset auto
@    xaxis  ticklabel offset 0.000000 , 0.010000
@    xaxis  ticklabel start type auto
@    xaxis  ticklabel start 0.000000
@    xaxis  ticklabel stop type auto
@    xaxis  ticklabel stop 0.000000
@    xaxis  ticklabel char size 0.800000
@    xaxis  ticklabel font 0
@    xaxis  ticklabel color 1
@    xaxis  tick place both
@    xaxis  tick spec type none
@    yaxis  on
@    yaxis  type zero false
@    yaxis  offset 0.000000 , 0.000000
@    yaxis  bar on
@    yaxis  bar color 1
@    yaxis  bar linestyle 1
@    yaxis  bar linewidth 1.0
@    yaxis  label "Number of Contacts (< 2 nm)"
@    yaxis  label layout para
@    yaxis  label place auto
@    yaxis  label char size 0.900000
@    yaxis  label font 0
@    yaxis  label color 1
@    yaxis  label place normal
@    yaxis  tick on
@    yaxis  tick major 5000
@    yaxis  tick minor ticks 1
@    yaxis  tick default 6
@    yaxis  tick place rounded true
@    yaxis  tick in
@    yaxis  tick major size 1.000000
@    yaxis  tick major color 1
@    yaxis  tick major linewidth 1.0
@    yaxis  tick major linestyle 1
@    yaxis  tick major grid off
@    yaxis  tick minor color 1
@    yaxis  tick minor linewidth 1.0
@    yaxis  tick minor linestyle 1
@    yaxis  tick minor grid off
@    yaxis  tick minor size 0.500000
@    yaxis  ticklabel on
@    yaxis  ticklabel format general
@    yaxis  ticklabel prec 5
@    yaxis  ticklabel formula ""
@    yaxis  ticklabel append ""
@    yaxis  ticklabel prepend ""
@    yaxis  ticklabel angle 0
@    yaxis  ticklabel skip 0
@    yaxis  ticklabel stagger 0
@    yaxis  ticklabel place normal
@    yaxis  ticklabel offset auto
@    yaxis  ticklabel offset 0.000000 , 0.010000
@    yaxis  ticklabel start type auto
@    yaxis  ticklabel start 0.000000
@    yaxis  ticklabel stop type auto
@    yaxis  ticklabel stop 0.000000
@    yaxis  ticklabel char size 0.800000
@    yaxis  ticklabel font 0
@    yaxis  ticklabel color 1
@    yaxis  tick place both
@    yaxis  tick spec type none
@    altxaxis  off
@    altyaxis  off
@    legend on
@    legend loctype view
@    legend 0.78, 0.8
@    legend box color 1
@    legend box pattern 1
@    legend box linewidth 1.0
@    legend box linestyle 1
@    legend box fill color 0
@    legend box fill pattern 1
@    legend font 0
@    legend char size 1.000000
@    legend color 1
@    legend length 2
@    legend vgap 1
@    legend hgap 1
@    legend invert false
@    frame type 0
@    frame linestyle 1
@    frame linewidth 1.0
@    frame color 1
@    frame pattern 1
@    frame background color 0
@    frame background pattern 0
@    s0 hidden false
@    s0 type xy
@    s0 symbol 0
@    s0 symbol size 1.000000
@    s0 symbol color 3
@    s0 symbol pattern 1
@    s0 symbol fill color 3
@    s0 symbol fill pattern 0
@    s0 symbol linewidth 1.0
@    s0 symbol linestyle 1
@    s0 symbol char 65
@    s0 symbol char font 0
@    s0 symbol skip 0
@    s0 line type 1
@    s0 line linestyle 1
@    s0 line linewidth 1.0
@    s0 line color 3
@    s0 line pattern 1
@    s0 baseline type 0
@    s0 baseline off
@    s0 dropline off
@    s0 fill type 0
@    s0 fill rule 0
@    s0 fill color 1
@    s0 fill pattern 1
@    s0 avalue off
@    s0 avalue type 2
@    s0 avalue char size 1.000000
@    s0 avalue font 0
@    s0 avalue color 1
@    s0 avalue rot 0
@    s0 avalue format general
@    s0 avalue prec 3
@    s0 avalue prepend ""
@    s0 avalue append ""
@    s0 avalue offset 0.000000 , 0.000000
@    s0 errorbar on
@    s0 errorbar place both
@    s0 errorbar color 3
@    s0 errorbar pattern 1
@    s0 errorbar size 1.000000
@    s0 errorbar linewidth 1.0
@    s0 errorbar linestyle 1
@    s0 errorbar riser linewidth 1.0
@    s0 errorbar riser linestyle 1
@    s0 errorbar riser clip off
@    s0 errorbar riser clip length 0.100000
@    s0 comment "/Users/KCheng/Desktop/cg_small_water_run/md-run-lonestar/namchi-04-26-2014/g-mind/1md-1.0nm-results/DPP-numcont-.xvg"
@    s0 legend  ""
@    s1 hidden false
@    s1 type xy
@    s1 symbol 0
@    s1 symbol size 1.000000
@    s1 symbol color 11
@    s1 symbol pattern 1
@    s1 symbol fill color 11
@    s1 symbol fill pattern 0
@    s1 symbol linewidth 1.0
@    s1 symbol linestyle 1
@    s1 symbol char 65
@    s1 symbol char font 0
@    s1 symbol skip 0
@    s1 line type 1
@    s1 line linestyle 1
@    s1 line linewidth 1.0
@    s1 line color 11
@    s1 line pattern 1
@    s1 baseline type 0
@    s1 baseline off
@    s1 dropline off
@    s1 fill type 0
@    s1 fill rule 0
@    s1 fill color 1
@    s1 fill pattern 1
@    s1 avalue off
@    s1 avalue type 2
@    s1 avalue char size 1.000000
@    s1 avalue font 0
@    s1 avalue color 1
@    s1 avalue rot 0
@    s1 avalue format general
@    s1 avalue prec 3
@    s1 avalue prepend ""
@    s1 avalue append ""
@    s1 avalue offset 0.000000 , 0.000000
@    s1 errorbar on
@    s1 errorbar place both
@    s1 errorbar color 11
@    s1 errorbar pattern 1
@    s1 errorbar size 1.000000
@    s1 errorbar linewidth 1.0
@    s1 errorbar linestyle 1
@    s1 errorbar riser linewidth 1.0
@    s1 errorbar riser linestyle 1
@    s1 errorbar riser clip off
@    s1 errorbar riser clip length 0.100000
@    s1 comment "/Users/KCheng/Desktop/cg_small_water_run/md-run-lonestar/namchi-04-26-2014/g-mind/1md-1.0nm-results/DUP-numcont-.xvg"
@    s1 legend  ""
@    s2 hidden false
@    s2 type xy
@    s2 symbol 0
@    s2 symbol size 1.000000
@    s2 symbol color 1
@    s2 symbol pattern 1
@    s2 symbol fill color 1
@    s2 symbol fill pattern 0
@    s2 symbol linewidth 1.0
@    s2 symbol linestyle 1
@    s2 symbol char 65
@    s2 symbol char font 0
@    s2 symbol skip 0
@    s2 line type 1
@    s2 line linestyle 1
@    s2 line linewidth 1.0
@    s2 line color 1
@    s2 line pattern 1
@    s2 baseline type 0
@    s2 baseline off
@    s2 dropline off
@    s2 fill type 0
@    s2 fill rule 0
@    s2 fill color 1
@    s2 fill pattern 1
@    s2 avalue off
@    s2 avalue type 2
@    s2 avalue char size 1.000000
@    s2 avalue font 0
@    s2 avalue color 1
@    s2 avalue rot 0
@    s2 avalue format general
@    s2 avalue prec 3
@    s2 avalue prepend ""
@    s2 avalue append ""
@    s2 avalue offset 0.000000 , 0.000000
@    s2 errorbar on
@    s2 errorbar place both
@    s2 errorbar color 1
@    s2 errorbar pattern 1
@    s2 errorbar size 1.000000
@    s2 errorbar linewidth 1.0
@    s2 errorbar linestyle 1
@    s2 errorbar riser linewidth 1.0
@    s2 errorbar riser linestyle 1
@    s2 errorbar riser clip off
@    s2 errorbar riser clip length 0.100000
@    s2 comment "/Users/KCheng/Desktop/cg_small_water_run/md-run-lonestar/namchi-04-26-2014/g-mind/1md-1.0nm-results/CHO-numcont-.xvg"
@    s2 legend  ""
@g2 on
@g2 hidden false
@g2 type XY
@g2 stacked false
@g2 bar hgap 0.000000
@g2 fixedpoint off
@g2 fixedpoint type 0
@g2 fixedpoint xy 0.000000, 0.000000
@g2 fixedpoint format general general
@g2 fixedpoint prec 6, 6
@with g2
@    world 0, 0, 130, 1
@    stack world 0, 0, 0, 0
@    znorm 1
@    view 0.100000, 0.100000, 0.800000, 0.330000
@    title ""
@    title font 0
@    title size 1.500000
@    title color 1
@    subtitle ""
@    subtitle font 0
@    subtitle size 1.000000
@    subtitle color 1
@    xaxes scale Normal
@    yaxes scale Normal
@    xaxes invert off
@    yaxes invert off
@    xaxis  on
@    xaxis  type zero false
@    xaxis  offset 0.000000 , 0.000000
@    xaxis  bar on
@    xaxis  bar color 1
@    xaxis  bar linestyle 1
@    xaxis  bar linewidth 1.0
@    xaxis  label "Residue (#)"
@    xaxis  label layout para
@    xaxis  label place auto
@    xaxis  label char size 0.900000
@    xaxis  label font 0
@    xaxis  label color 1
@    xaxis  label place normal
@    xaxis  tick on
@    xaxis  tick major 26
@    xaxis  tick minor ticks 1
@    xaxis  tick default 6
@    xaxis  tick place rounded true
@    xaxis  tick in
@    xaxis  tick major size 1.000000
@    xaxis  tick major color 1
@    xaxis  tick major linewidth 1.0
@    xaxis  tick major linestyle 1
@    xaxis  tick major grid off
@    xaxis  tick minor color 1
@    xaxis  tick minor linewidth 1.0
@    xaxis  tick minor linestyle 1
@    xaxis  tick minor grid off
@    xaxis  tick minor size 0.500000
@    xaxis  ticklabel on
@    xaxis  ticklabel format general
@    xaxis  ticklabel prec 5
@    xaxis  ticklabel formula ""
@    xaxis  ticklabel append ""
@    xaxis  ticklabel prepend ""
@    xaxis  ticklabel angle 0
@    xaxis  ticklabel skip 0
@    xaxis  ticklabel stagger 0
@    xaxis  ticklabel place normal
@    xaxis  ticklabel offset auto
@    xaxis  ticklabel offset 0.000000 , 0.010000
@    xaxis  ticklabel start type auto
@    xaxis  ticklabel start 0.000000
@    xaxis  ticklabel stop type auto
@    xaxis  ticklabel stop 0.000000
@    xaxis  ticklabel char size 0.800000
@    xaxis  ticklabel font 0
@    xaxis  ticklabel color 1
@    xaxis  tick place both
@    xaxis  tick spec type none
@    yaxis  on
@    yaxis  type zero false
@    yaxis  offset 0.000000 , 0.000000
@    yaxis  bar on
@    yaxis  bar color 1
@    yaxis  bar linestyle 1
@    yaxis  bar linewidth 1.0
@    yaxis  label "Minimum Distance (nm)"
@    yaxis  label layout para
@    yaxis  label place auto
@    yaxis  label char size 0.900000
@    yaxis  label font 0
@    yaxis  label color 1
@    yaxis  label place normal
@    yaxis  tick on
@    yaxis  tick major 0.2
@    yaxis  tick minor ticks 1
@    yaxis  tick default 6
@    yaxis  tick place rounded true
@    yaxis  tick in
@    yaxis  tick major size 1.000000
@    yaxis  tick major color 1
@    yaxis  tick major linewidth 1.0
@    yaxis  tick major linestyle 1
@    yaxis  tick major grid off
@    yaxis  tick minor color 1
@    yaxis  tick minor linewidth 1.0
@    yaxis  tick minor linestyle 1
@    yaxis  tick minor grid off
@    yaxis  tick minor size 0.500000
@    yaxis  ticklabel on
@    yaxis  ticklabel format general
@    yaxis  ticklabel prec 5
@    yaxis  ticklabel formula ""
@    yaxis  ticklabel append ""
@    yaxis  ticklabel prepend ""
@    yaxis  ticklabel angle 0
@    yaxis  ticklabel skip 0
@    yaxis  ticklabel stagger 0
@    yaxis  ticklabel place normal
@    yaxis  ticklabel offset auto
@    yaxis  ticklabel offset 0.000000 , 0.010000
@    yaxis  ticklabel start type auto
@    yaxis  ticklabel start 0.000000
@    yaxis  ticklabel stop type auto
@    yaxis  ticklabel stop 0.000000
@    yaxis  ticklabel char size 0.800000
@    yaxis  ticklabel font 0
@    yaxis  ticklabel color 1
@    yaxis  tick place both
@    yaxis  tick spec type none
@    altxaxis  off
@    altyaxis  off
@    legend on
@    legend loctype view
@    legend 0.78, 0.8
@    legend box color 1
@    legend box pattern 1
@    legend box linewidth 1.0
@    legend box linestyle 1
@    legend box fill color 0
@    legend box fill pattern 1
@    legend font 0
@    legend char size 1.000000
@    legend color 1
@    legend length 2
@    legend vgap 1
@    legend hgap 1
@    legend invert false
@    frame type 0
@    frame linestyle 1
@    frame linewidth 1.0
@    frame color 1
@    frame pattern 1
@    frame background color 0
@    frame background pattern 0
@    s0 hidden false
@    s0 type xy
@    s0 symbol 0
@    s0 symbol size 1.000000
@    s0 symbol color 3
@    s0 symbol pattern 1
@    s0 symbol fill color 3
@    s0 symbol fill pattern 0
@    s0 symbol linewidth 1.0
@    s0 symbol linestyle 1
@    s0 symbol char 65
@    s0 symbol char font 0
@    s0 symbol skip 0
@    s0 line type 1
@    s0 line linestyle 1
@    s0 line linewidth 1.0
@    s0 line color 3
@    s0 line pattern 1
@    s0 baseline type 0
@    s0 baseline off
@    s0 dropline off
@    s0 fill type 0
@    s0 fill rule 0
@    s0 fill color 1
@    s0 fill pattern 1
@    s0 avalue off
@    s0 avalue type 2
@    s0 avalue char size 1.000000
@    s0 avalue font 0
@    s0 avalue color 1
@    s0 avalue rot 0
@    s0 avalue format general
@    s0 avalue prec 3
@    s0 avalue prepend ""
@    s0 avalue append ""
@    s0 avalue offset 0.000000 , 0.000000
@    s0 errorbar on
@    s0 errorbar place both
@    s0 errorbar color 3
@    s0 errorbar pattern 1
@    s0 errorbar size 1.000000
@    s0 errorbar linewidth 1.0
@    s0 errorbar linestyle 1
@    s0 errorbar riser linewidth 1.0
@    s0 errorbar riser linestyle 1
@    s0 errorbar riser clip off
@    s0 errorbar riser clip length 0.100000
@    s0 comment "/Users/KCheng/Desktop/cg_small_water_run/md-run-lonestar/namchi-04-26-2014/g-mind/1md-1.0nm-results/DPP-res-.xvg"
@    s0 legend  ""
@    s1 hidden false
@    s1 type xy
@    s1 symbol 0
@    s1 symbol size 1.000000
@    s1 symbol color 11
@    s1 symbol pattern 1
@    s1 symbol fill color 11
@    s1 symbol fill pattern 0
@    s1 symbol linewidth 1.0
@    s1 symbol linestyle 1
@    s1 symbol char 65
@    s1 symbol char font 0
@    s1 symbol skip 0
@    s1 line type 1
@    s1 line linestyle 1
@    s1 line linewidth 1.0
@    s1 line color 11
@    s1 line pattern 1
@    s1 baseline type 0
@    s1 baseline off
@    s1 dropline off
@    s1 fill type 0
@    s1 fill rule 0
@    s1 fill color 1
@    s1 fill pattern 1
@    s1 avalue off
@    s1 avalue type 2
@    s1 avalue char size 1.000000
@    s1 avalue font 0
@    s1 avalue color 1
@    s1 avalue rot 0
@    s1 avalue format general
@    s1 avalue prec 3
@    s1 avalue prepend ""
@    s1 avalue append ""
@    s1 avalue offset 0.000000 , 0.000000
@    s1 errorbar on
@    s1 errorbar place both
@    s1 errorbar color 11
@    s1 errorbar pattern 1
@    s1 errorbar size 1.000000
@    s1 errorbar linewidth 1.0
@    s1 errorbar linestyle 1
@    s1 errorbar riser linewidth 1.0
@    s1 errorbar riser linestyle 1
@    s1 errorbar riser clip off
@    s1 errorbar riser clip length 0.100000
@    s1 comment "/Users/KCheng/Desktop/cg_small_water_run/md-run-lonestar/namchi-04-26-2014/g-mind/1md-1.0nm-results/DUP-res-.xvg"
@    s1 legend  ""
@    s2 hidden false
@    s2 type xy
@    s2 symbol 0
@    s2 symbol size 1.000000
@    s2 symbol color 1
@    s2 symbol pattern 1
@    s2 symbol fill color 1
@    s2 symbol fill pattern 0
@    s2 symbol linewidth 1.0
@    s2 symbol linestyle 1
@    s2 symbol char 65
@    s2 symbol char font 0
@    s2 symbol skip 0
@    s2 line type 1
@    s2 line linestyle 1
@    s2 line linewidth 1.0
@    s2 line color 1
@    s2 line pattern 1
@    s2 baseline type 0
@    s2 baseline off
@    s2 dropline off
@    s2 fill type 0
@    s2 fill rule 0
@    s2 fill color 1
@    s2 fill pattern 1
@    s2 avalue off
@    s2 avalue type 2
@    s2 avalue char size 1.000000
@    s2 avalue font 0
@    s2 avalue color 1
@    s2 avalue rot 0
@    s2 avalue format general
@    s2 avalue prec 3
@    s2 avalue prepend ""
@    s2 avalue append ""
@    s2 avalue offset 0.000000 , 0.000000
@    s2 errorbar on
@    s2 errorbar place both
@    s2 errorbar color 1
@    s2 errorbar pattern 1
@    s2 errorbar size 1.000000
@    s2 errorbar linewidth 1.0
@    s2 errorbar linestyle 1
@    s2 errorbar riser linewidth 1.0
@    s2 errorbar riser linestyle 1
@    s2 errorbar riser clip off
@    s2 errorbar riser clip length 0.100000
@    s2 comment "/Users/KCheng/Desktop/cg_small_water_run/md-run-lonestar/namchi-04-26-2014/g-mind/1md-1.0nm-results/CHO-res-.xvg"
@    s2 legend  ""
@target G0.S0
@type xy
0 3.225221
0.02 0.9325769
0.04 1.750457
0.06 1.797338
0.08 1.602724
0.1 0.7709897
0.12 0.5204077
0.14 0.453211
0.16 0.4683486
0.18 0.4549726
0.2 0.4631146
0.22 0.4511375
0.24 0.4477996
0.26 0.4585033
0.28 0.4559057
0.3 0.4532932
0.32 0.4585305
0.34 0.4597826
0.36 0.471752
0.38 0.4378352
0.4 0.460381
0.42 0.4423519
0.44 0.4482187
0.46 0.4450559
0.48 0.4613568
0.5 0.4482744
0.52 0.4485815
0.54 0.437607
0.56 0.4484978
0.58 0.445506
0.6 0.4491378
0.62 0.456097
0.64 0.4560983
0.66 0.4414183
0.68 0.4477448
0.7 0.4499722
0.72 0.4561797
0.74 0.4512763
0.76 0.4364348
0.78 0.4638426
0.8 0.4595112
0.82 0.4638424
0.84 0.4548349
0.86 0.4631685
0.88 0.4589934
0.9 0.4747104
0.92 0.4648115
0.94 0.4560978
0.96 0.4645966
0.98 0.4689087
1 0.4706907
1.02 0.4568651
1.04 0.4688547
1.06 0.4529349
1.08 0.452769
1.1 0.4638151
1.12 0.4683484
1.14 0.4578481
1.16 0.4631142
1.18 0.4538999
1.2 0.4421821
1.22 0.4563165
1.24 0.4618167
1.26 0.4589116
1.28 0.4640308
1.3 0.460706
1.32 0.4553569
1.34 0.4536796
1.36 0.4650266
1.38 0.4457017
1.4 0.4550005
1.42 0.4524933
1.44 0.4344533
1.46 0.4650272
1.48 0.4459811
1.5 0.4552749
1.52 0.4470457
1.54 0.4645969
1.56 0.4601085
1.58 0.4701328
1.6 0.4645691
1.62 0.4579303
1.64 0.4632763
1.66 0.4603532
1.68 0.4594836
1.7 0.4627361
1.72 0.4520228
1.74 0.4528521
1.76 0.4396016
1.78 0.4530448
1.8 0.4457856
1.82 0.4625475
1.84 0.4455328
1.86 0.4599185
1.88 0.459293
1.9 0.4451121
1.92 0.4564539
1.94 0.4606794
1.96 0.4628442
1.98 0.4431138
2 0.4552746
2.02 0.4422668
2.04 0.4430859
2.06 0.4461501
2.08 0.4624655
2.1 0.4463749
2.12 0.457739
2.14 0.4597289
2.16 0.4574931
2.18 0.4512483
2.2 0.4527978
2.22 0.452576
2.24 0.4545604
2.26 0.459483
2.28 0.433273
2.3 0.4420974
2.32 0.4636805
2.34 0.4492217
2.36 0.4586396
2.38 0.4521619
2.4 0.4620879
2.42 0.4350868
2.44 0.4571105
2.46 0.4415309
2.48 0.4482463
2.5 0.4508048
2.52 0.44657
2.54 0.4651339
2.56 0.4442413
2.58 0.4609501
2.6 0.4471304
2.62 0.4495553
2.64 0.4567819
2.66 0.4408234
2.68 0.4818197
2.7 0.460055
2.72 0.4620881
2.74 0.4475489
2.76 0.4703456
2.78 0.461004
2.8 0.459157
2.82 0.4464861
2.84 0.4429444
2.86 0.4723086
2.88 0.4523821
2.9 0.449138
2.92 0.4653496
2.94 0.4628179
2.96 0.4759726
2.98 0.4589123
3 0.45147
3.02 0.4451409
3.04 0.4536517
3.06 0.4653226
3.08 0.4554667
3.1 0.4443541
3.12 0.4586941
3.14 0.4501664
3.16 0.4561526
3.18 0.4538172
3.2 0.4581209
3.22 0.4720961
3.24 0.4473814
3.26 0.4624663
3.28 0.4508326
3.3 0.4552746
3.32 0.4576291
3.34 0.4601631
3.36 0.4626279
3.38 0.4643548
3.4 0.4565634
3.42 0.4433394
3.44 0.4602175
3.46 0.4571923
3.48 0.434195
3.5 0.4674663
3.52 0.4577391
3.54 0.4540098
3.56 0.4555487
3.58 0.453128
3.6 0.4626822
3.62 0.4605158
3.64 0.4567546
3.66 0.4593742
3.68 0.453487
3.7 0.4694953
3.72 0.467707
3.74 0.461871
3.76 0.4522171
3.78 0.4559062
3.8 0.4542306
3.82 0.4455053
3.84 0.4576569
3.86 0.461844
3.88 0.4540374
3.9 0.4556588
3.92 0.4521335
3.94 0.4627635
3.96 0.4531553
3.98 0.4490269
4 0.4616816
4.02 0.4560158
4.04 0.4404823
4.06 0.4689886
4.08 0.4563164
4.1 0.4637075
4.12 0.4680274
4.14 0.4600545
4.16 0.4513587
4.18 0.4570828
4.2 0.4476047
4.22 0.4545601
4.24 0.4496667
4.26 0.443396
4.28 0.4487198
4.3 0.4467107
4.32 0.4525765
4.34 0.4638425
4.36 0.4287481
4.38 0.4717529
4.4 0.4600539
4.42 0.4671718
4.44 0.4654565
4.46 0.4616819
4.48 0.4490552
4.5 0.4289813
4.52 0.4612211
4.54 0.4606788
4.56 0.4639234
4.58 0.4592654
4.6 0.4461221
4.62 0.4471291
4.64 0.4565908
4.66 0.4362904
4.68 0.4609236
4.7 0.4468221
4.72 0.4574388
4.74 0.4414178
4.76 0.4620333
4.78 0.4633843
4.8 0.4706638
4.82 0.4497494
4.84 0.423379
4.86 0.4569734
4.88 0.4611673
4.9 0.4729165
4.92 0.4547802
4.94 0.4677876
4.96 0.4554385
4.98 0.4564262
5 0.4558789
5.02 0.4662886
5.04 0.4584217
5.06 0.4550274
5.08 0.4582855
5.1 0.4659666
5.12 0.4502499
5.14 0.4560975
5.16 0.4474655
5.18 0.4527139
5.2 0.4569731
5.22 0.4655369
5.24 0.4513591
5.26 0.4584759
5.28 0.4559058
5.3 0.4526036
5.32 0.4632758
5.34 0.4563721
5.36 0.4503612
5.38 0.4542582
5.4 0.4403692
5.42 0.4456455
5.44 0.4527969
5.46 0.4707973
5.48 0.4639772
5.5 0.45711
5.52 0.4626279
5.54 0.4529344
5.56 0.4562348
5.58 0.4734448
5.6 0.4615742
5.62 0.4500552
5.64 0.4508052
5.66 0.4500554
5.68 0.4568647
5.7 0.4509985
5.72 0.4479397
5.74 0.4512483
5.76 0.455055
5.78 0.4451121
5.8 0.4643547
5.82 0.4543401
5.84 0.4608955
5.86 0.4690677
5.88 0.4457858
5.9 0.4731281
5.92 0.4467103
5.94 0.4615459
5.96 0.4521891
5.98 0.4565908
6 0.4395446
6.02 0.4475771
6.04 0.4506938
6.06 0.4843813
6.08 0.4589664
6.1 0.4504718
6.12 0.4469895
6.14 0.4601354
6.16 0.4513031
6.18 0.4502505
6.2 0.4559333
6.22 0.4489149
6.24 0.4667172
6.26 0.4586393
6.28 0.4502772
6.3 0.4616545
6.32 0.4537902
6.34 0.4643275
6.36 0.4498058
6.38 0.4542582
6.4 0.455933
6.42 0.4560982
6.44 0.4392608
6.46 0.446039
6.48 0.4587758
6.5 0.4635464
6.52 0.4416163
6.54 0.4503608
6.56 0.4574378
6.58 0.4600273
6.6 0.4422097
6.62 0.4658861
6.64 0.4406248
6.66 0.4720433
6.68 0.4536795
6.7 0.4497494
6.72 0.4659937
6.74 0.4554664
6.76 0.4519129
6.78 0.4412202
6.8 0.4419274
6.82 0.449249
6.84 0.4725987
6.86 0.4721494
6.88 0.4477167
6.9 0.4430014
6.92 0.4671724
6.94 0.4483574
6.96 0.4471295
6.98 0.4710096
7 0.4502501
7.02 0.4464025
7.04 0.4518851
7.06 0.4545327
7.08 0.4685351
7.1 0.4583942
7.12 0.4526874
7.14 0.4548624
7.16 0.4560974
7.18 0.4584216
7.2 0.4532112
7.22 0.4336761
7.24 0.4573295
7.26 0.4518023
7.28 0.4486368
7.3 0.4500556
7.32 0.4597825
7.34 0.4667172
7.36 0.4720428
7.38 0.4501387
7.4 0.4543957
7.42 0.4501383
7.44 0.444747
7.46 0.4610049
7.48 0.464031
7.5 0.4450841
7.52 0.4555491
7.54 0.4473533
7.56 0.4540094
7.58 0.469095
7.6 0.4506941
7.62 0.4619794
7.64 0.4609496
7.66 0.4627368
7.68 0.455
7.7 0.4482184
7.72 0.4578482
7.74 0.4589665
7.76 0.4513315
7.78 0.4643542
7.8 0.4648117
7.82 0.4633298
7.84 0.4571652
7.86 0.4633027
7.88 0.4448873
7.9 0.4434516
7.92 0.4441285
7.94 0.4527971
7.96 0.4530451
7.98 0.4653496
8 0.4657522
8.02 0.4560975
8.04 0.4554389
8.06 0.4273466
8.08 0.4670651
8.1 0.457767
8.12 0.4399145
8.14 0.4421253
8.16 0.453734
8.18 0.4526313
8.2 0.4493607
8.22 0.4427749
8.24 0.4539272
8.26 0.4490547
8.28 0.438492
8.3 0.4540095
8.32 0.4441279
8.34 0.4526041
8.36 0.4543672
8.38 0.4446066
8.4 0.459946
8.42 0.4475768
8.44 0.453018
8.46 0.4392322
8.48 0.4673862
8.5 0.4568917
8.52 0.458066
8.54 0.46038
8.56 0.4481351
8.58 0.4502494
8.6 0.4530174
8.62 0.4502772
8.64 0.4563988
8.66 0.4580937
8.68 0.4265556
8.7 0.4392606
8.72 0.4474649
8.74 0.4564268
8.76 0.4597281
8.78 0.4600545
8.8 0.4473537
8.82 0.448804
8.84 0.4527143
8.86 0.4596739
8.88 0.4582571
8.9 0.4478002
8.92 0.4390327
8.94 0.4437062
8.96 0.4527138
8.98 0.4484139
9 0.4528239
9.02 0.4522447
9.04 0.4411635
9.06 0.4563985
9.08 0.4602708
9.1 0.4578482
9.12 0.4324351
9.14 0.4476041
9.16 0.4578485
9.18 0.4502499
9.2 0.4321456
9.22 0.4578758
9.24 0.4670122
9.26 0.4617359
9.28 0.458394
9.3 0.4529907
9.32 0.4647044
9.34 0.4776508
9.36 0.4520509
9.38 0.4535414
9.4 0.4586391
9.42 0.4513586
9.44 0.4461497
9.46 0.4576569
9.48 0.4604617
9.5 0.4594022
9.52 0.4350289
9.54 0.4483579
9.56 0.4540374
9.58 0.4502771
9.6 0.4416165
9.62 0.4493605
9.64 0.4577389
9.66 0.4482741
9.68 0.4601357
9.7 0.4327524
9.72 0.4633037
9.74 0.4472976
9.76 0.4574929
9.78 0.445112
9.8 0.4521884
9.82 0.4364349
9.84 0.4337053
9.86 0.4498894
9.88 0.458422
9.9 0.4680542
9.92 0.4602717
9.94 0.4402841
9.96 0.4645696
9.98 0.4352297
10 0.4543122
10.02 0.4474376
10.04 0.4639235
10.06 0.4539551
10.08 0.4553293
10.1 0.4639499
10.12 0.4650003
10.14 0.4550271
10.16 0.4662617
10.18 0.4563439
10.2 0.45511
10.22 0.4448603
10.24 0.4577387
10.26 0.4358038
10.28 0.4449998
10.3 0.4570558
10.32 0.4476046
10.34 0.4484971
10.36 0.4583121
10.38 0.4623311
10.4 0.4490266
10.42 0.4449156
10.44 0.4498889
10.46 0.4418429
10.48 0.4626288
10.5 0.45722
10.52 0.4453646
10.54 0.4518297
10.56 0.4586399
10.58 0.4587757
10.6 0.4528243
10.62 0.4583934
10.64 0.4663959
10.66 0.4613293
10.68 0.4563438
10.7 0.457411
10.72 0.4588578
10.74 0.4557133
10.76 0.4614646
10.78 0.4473811
10.8 0.4346265
10.82 0.4454486
10.84 0.4566725
10.86 0.4639235
10.88 0.4571103
10.9 0.4403973
10.92 0.4477172
10.94 0.4513034
10.96 0.4489429
10.98 0.4590749
11 0.4303775
11.02 0.442747
11.04 0.4599455
11.06 0.4506382
11.08 0.4591573
11.1 0.4579296
11.12 0.4437626
11.14 0.4716201
11.16 0.4672789
11.18 0.453597
11.2 0.4430017
11.22 0.4402843
11.24 0.4579579
11.26 0.4500272
11.28 0.4510815
11.3 0.4610313
11.32 0.4320583
11.34 0.4510815
11.36 0.4540102
11.38 0.4388899
11.4 0.450472
11.42 0.441927
11.44 0.4597281
11.46 0.4470461
11.48 0.4484699
11.5 0.4534587
11.52 0.4396024
11.54 0.4471581
11.56 0.4544219
11.58 0.456755
11.6 0.4612482
11.62 0.452383
11.64 0.4544775
11.66 0.4563991
11.68 0.4455608
11.7 0.4566731
11.72 0.4497222
11.74 0.4537895
11.76 0.4579571
11.78 0.4539551
11.8 0.4582852
11.82 0.4534866
11.84 0.4526038
11.86 0.4463744
11.88 0.4536521
11.9 0.4473809
11.92 0.4524657
11.94 0.4629796
11.96 0.4577393
11.98 0.4510264
12 0.4510541
12.02 0.4493043
12.04 0.4599459
12.06 0.4592113
12.08 0.4477436
12.1 0.44105
12.12 0.4588574
12.14 0.4551097
12.16 0.4719373
12.18 0.455988
12.2 0.4554662
12.22 0.4531553
12.24 0.4446343
12.26 0.4494722
12.28 0.4476051
12.3 0.4579846
12.32 0.4594832
12.34 0.4529354
12.36 0.4461222
12.38 0.4659398
12.4 0.4413049
12.42 0.4537076
12.44 0.4511375
12.46 0.4479396
12.48 0.4506941
12.5 0.447772
12.52 0.4583938
12.54 0.4598371
12.56 0.4663419
12.58 0.4552746
12.6 0.464031
12.62 0.4555488
12.64 0.4570831
12.66 0.452465
12.68 0.4669311
12.7 0.4548074
12.72 0.4447751
12.74 0.4615458
12.76 0.4620064
12.78 0.4517186
12.8 0.4586395
12.82 0.4392033
12.84 0.4590747
12.86 0.4668514
12.88 0.4588304
12.9 0.4592665
12.92 0.4590213
12.94 0.4520513
12.96 0.4681348
12.98 0.4425494
13 0.4547523
13.02 0.4437903
13.04 0.4603797
13.06 0.4560974
13.08 0.4524935
13.1 0.4589658
13.12 0.4281935
13.14 0.4506938
13.16 0.4563445
13.18 0.4542586
13.2 0.4618977
13.22 0.4673858
13.24 0.4633037
13.26 0.4537896
13.28 0.4511105
13.3 0.4607329
13.32 0.4592122
13.34 0.4471294
13.36 0.4458141
13.38 0.4665298
13.4 0.4511367
13.42 0.4596458
13.44 0.4614106
13.46 0.46492
13.48 0.4633033
13.5 0.4624665
13.52 0.4513866
13.54 0.4484696
13.56 0.4579301
13.58 0.4495277
13.6 0.4554937
13.62 0.4591567
13.64 0.4674133
13.66 0.4562073
13.68 0.4439032
13.7 0.457657
13.72 0.4494998
13.74 0.4668245
13.76 0.4744731
13.78 0.4493886
13.8 0.4596193
13.82 0.4437903
13.84 0.4473816
13.86 0.4537069
13.88 0.4434237
13.9 0.4540372
13.92 0.4498055
13.94 0.4477999
13.96 0.4561527
13.98 0.4723877
14 0.4659401
14.02 0.4448032
14.04 0.4495831
14.06 0.4654033
14.08 0.4628981
14.1 0.4606788
14.12 0.4694944
14.14 0.4537902
14.16 0.460054
14.18 0.4454772
14.2 0.4638157
14.22 0.4383207
14.24 0.4616549
14.26 0.451497
14.28 0.4524926
14.3 0.4661814
14.32 0.4464865
14.34 0.4608148
14.36 0.4642743
14.38 0.4586937
14.4 0.4548351
14.42 0.4545324
14.44 0.4479112
14.46 0.4698139
14.48 0.4584759
14.5 0.448358
14.52 0.439687
14.54 0.4450006
14.56 0.4459539
14.58 0.4571923
14.6 0.4566725
14.62 0.4592929
14.64 0.4611398
14.66 0.4612488
14.68 0.4646775
14.7 0.4526585
14.72 0.4681349
14.74 0.4550274
14.76 0.4654572
14.78 0.4514695
14.8 0.4728897
14.82 0.4695212
14.84 0.443424
14.86 0.4612213
14.88 0.464031
14.9 0.4493612
14.92 0.4564545
14.94 0.4452248
14.96 0.4597277
14.98 0.4553014
15 0.4503892
15.02 0.4462342
15.04 0.4513035
15.06 0.44975
15.08 0.4521338
15.1 0.4464586
15.12 0.4424931
15.14 0.4523548
15.16 0.4652146
15.18 0.4548347
15.2 0.4474925
15.22 0.4435651
15.24 0.4675995
15.26 0.4589385
15.28 0.4532378
15.3 0.4580934
15.32 0.454533
15.34 0.4503883
15.36 0.4521892
15.38 0.44699
15.4 0.4597283
15.42 0.4504716
15.44 0.436434
15.46 0.4509157
15.48 0.4544779
15.5 0.4513312
15.52 0.4546975
15.54 0.458939
15.56 0.4624399
15.58 0.4514697
15.6 0.4482464
15.62 0.4469056
15.64 0.4452524
15.66 0.4571656
15.68 0.4585578
15.7 0.4408517
15.72 0.455466
15.74 0.4581479
15.76 0.449917
15.78 0.4544777
15.8 0.4605429
15.82 0.4499722
15.84 0.4628983
15.86 0.4495554
15.88 0.4684812
15.9 0.4574935
15.92 0.446038
15.94 0.4424086
15.96 0.4633033
15.98 0.4639229
16 0.446822
16.02 0.4492773
16.04 0.4601632
16.06 0.4474651
16.08 0.4442409
16.1 0.4517191
16.12 0.4530732
16.14 0.4707702
16.16 0.4561252
16.18 0.4505834
16.2 0.4599464
16.22 0.4656714
16.24 0.4495555
16.26 0.4555214
16.28 0.4488311
16.3 0.4605435
16.32 0.4448311
16.34 0.4545873
16.36 0.4464583
16.38 0.463493
16.4 0.4593476
16.42 0.4568643
16.44 0.4599458
16.46 0.4494719
16.48 0.4513869
16.5 0.4497218
16.52 0.448052
16.54 0.4498057
16.56 0.449583
16.58 0.4546975
16.6 0.4502218
16.62 0.4446067
16.64 0.4584222
16.66 0.4522169
16.68 0.4616541
16.7 0.4633308
16.72 0.4529081
16.74 0.4452249
16.76 0.4593748
16.78 0.4507213
16.8 0.4360043
16.82 0.4540381
16.84 0.4623039
16.86 0.459075
16.8794 0.4558505
16.8994 0.4591574
16.9194 0.4345975
16.9394 0.4646235
16.9594 0.467172
16.9794 0.4459541
16.9994 0.4504437
17.0194 0.4444383
17.0394 0.4459542
17.0594 0.4665033
17.0794 0.4543678
17.0994 0.4540378
17.1194 0.4589666
17.1394 0.4537072
17.1594 0.4644886
17.1794 0.4467937
17.1994 0.4723611
17.2194 0.4401136
17.2394 0.4516921
17.2594 0.4649187
17.2794 0.4486088
17.2994 0.4431986
17.3194 0.4350293
17.3394 0.4548908
17.3594 0.4472413
17.3794 0.4570827
17.3994 0.4576846
17.4194 0.4454776
17.4394 0.4557958
17.4594 0.4430851
17.4794 0.4570282
17.4994 0.4488594
17.5194 0.4368643
17.5394 0.4539828
17.5594 0.4574385
17.5794 0.4468498
17.5994 0.4659934
17.6194 0.4553294
17.6394 0.4600546
17.6594 0.455055
17.6794 0.4514972
17.6994 0.4579843
17.7194 0.455357
17.7394 0.4537062
17.7594 0.463681
17.7794 0.4607605
17.7994 0.4352012
17.8194 0.4574112
17.8394 0.4559339
17.8594 0.4592658
17.8794 0.4587759
17.8994 0.4532661
17.9194 0.4579571
17.9394 0.451082
17.9594 0.453707
17.9794 0.447716
17.9994 0.4597821
18.0194 0.4455892
18.0394 0.4502214
18.0594 0.4448598
18.0794 0.4458141
18.0994 0.4449151
18.1194 0.4473529
18.1394 0.4652691
18.1594 0.4498057
18.1794 0.4473255
18.1994 0.4551103
18.2194 0.4610043
18.2394 0.4598103
18.2594 0.4455899
18.2794 0.4409925
18.2994 0.4570826
18.3194 0.4591839
18.3394 0.4242934
18.3594 0.4640047
18.3794 0.4471292
18.3994 0.4526868
18.4194 0.4534865
18.4394 0.4548628
18.4594 0.4595919
18.4794 0.4526034
18.4994 0.4553561
18.5194 0.4702126
18.5394 0.449555
18.5594 0.4481624
18.5794 0.459619
18.5994 0.4564535
18.6194 0.4637344
18.6394 0.4561525
18.6594 0.4499449
18.6794 0.4424357
18.6994 0.4549175
18.7194 0.4553566
18.7394 0.4637616
18.7594 0.4493327
18.7794 0.4488314
18.7994 0.4606515
18.8194 0.4559879
18.8394 0.4592665
18.8594 0.449305
18.8794 0.4566454
18.8994 0.4585029
18.9194 0.4631143
18.9394 0.4527135
18.9594 0.4540103
18.9794 0.459048
18.9994 0.4507222
19.0194 0.4528523
19.0394 0.4732333
19.0594 0.4533763
19.0794 0.4524658
19.0994 0.4404836
19.1194 0.4685618
19.1394 0.4433953
19.1594 0.4599457
19.1794 0.4487208
19.1994 0.4440998
19.2194 0.4455051
19.2394 0.4571657
19.2594 0.4587762
19.2794 0.4516634
19.2994 0.4331571
19.3194 0.4681083
19.3394 0.4648386
19.3594 0.4593742
19.3794 0.4353447
19.3994 0.4540099
19.4194 0.4532937
19.4394 0.449027
19.4594 0.4610049
19.4794 0.4532656
19.4994 0.4522168
19.5194 0.4627365
19.5394 0.4389197
19.5594 0.4533491
19.5794 0.4576842
19.5994 0.4587218
19.6194 0.4522444
19.6394 0.4572475
19.6594 0.4617623
19.6794 0.4458138
19.6994 0.444775
19.7194 0.4631139
19.7394 0.4513036
19.7594 0.4587759
19.7794 0.4593467
19.7994 0.457056
19.8194 0.4532109
19.8394 0.4546975
19.8594 0.4537894
19.8794 0.4408232
19.8994 0.4495547
19.9194 0.4382918
19.9394 0.4429445
19.9594 0.4563167
19.9794 0.4558513
19.9994 0.4398577
&
@target G0.S1
@type xy
0 2.735841
0.02 0.4982219
0.04 1.335703
0.06 1.709401
0.08 1.817148
0.1 0.5457103
0.12 0.4789045
0.14 0.439119
0.16 0.4514982
0.18 0.4437628
0.2 0.4575481
0.22 0.4678674
0.24 0.4589386
0.26 0.4572473
0.28 0.4532109
0.3 0.4572197
0.32 0.4560977
0.34 0.4683486
0.36 0.4610044
0.38 0.5274706
0.4 0.4551925
0.42 0.455769
0.44 0.4704786
0.46 0.4722811
0.48 0.4593745
0.5 0.4581761
0.52 0.4613569
0.54 0.4698139
0.56 0.4618169
0.58 0.474078
0.6 0.6685245
0.62 0.4666107
0.64 0.4788009
0.66 0.4653225
0.68 0.4720963
0.7 0.4947983
0.72 0.4837875
0.74 0.4519676
0.76 0.466691
0.78 0.4689878
0.8 0.4455892
0.82 0.4697069
0.84 0.4566185
0.86 0.453045
0.88 0.4445499
0.9 0.47281
0.92 0.4719377
0.94 0.452383
0.96 0.4815079
0.98 0.4591567
1 0.447772
1.02 0.459347
1.04 0.4654031
1.06 0.4602996
1.08 0.4860297
1.1 0.4702663
1.12 0.4885436
1.14 0.4657256
1.16 0.4649729
1.18 0.4792441
1.2 0.4719636
1.22 0.4884931
1.24 0.4402559
1.26 0.4661811
1.28 0.4690947
1.3 0.4636816
1.32 0.4534869
1.34 0.4631689
1.36 0.4654032
1.38 0.4635999
1.4 0.4541746
1.42 0.4598643
1.44 0.4605973
1.46 0.4628981
1.48 0.4702667
1.5 0.4731021
1.52 0.4393746
1.54 0.4570016
1.56 0.4751842
1.58 0.4532935
1.6 0.4674396
1.62 0.4540926
1.64 0.4585577
1.66 0.467707
1.68 0.4570011
1.7 0.4588302
1.72 0.4760517
1.74 0.4732336
1.76 0.4757621
1.78 0.4639234
1.8 0.4874676
1.82 0.4674129
1.84 0.4564534
1.86 0.4554386
1.88 0.4686142
1.9 0.471115
1.92 0.463923
1.94 0.457056
1.96 0.452603
1.98 0.4858756
2 0.4718579
2.02 0.4619528
2.04 0.4548629
2.06 0.4828303
2.08 0.5120794
2.1 0.5123474
2.12 0.4612481
2.14 0.4682954
2.16 0.4867494
2.18 0.4569739
2.2 0.4928996
2.22 0.4699467
2.24 0.4509987
2.26 0.4716193
2.28 0.473127
2.3 0.4853349
2.32 0.472732
2.34 0.4824159
2.36 0.4643813
2.38 0.4596188
2.4 0.4510266
2.42 0.4707701
2.44 0.4705586
2.46 0.4775722
2.48 0.4498889
2.5 0.4719372
2.52 0.4636274
2.54 0.4511375
2.56 0.4709042
2.58 0.4731542
2.6 0.443678
2.62 0.4675995
2.64 0.4576578
2.66 0.4507211
2.68 0.462709
2.7 0.4623042
2.72 0.4467937
2.74 0.4617626
2.76 0.4646769
2.78 0.448218
2.8 0.458639
2.82 0.463708
2.84 0.456892
2.86 0.4609226
2.88 0.4685351
2.9 0.4684013
2.92 0.4619792
2.94 0.4609498
2.96 0.4474649
2.98 0.4533482
3 0.4628711
3.02 0.5180014
3.04 0.4789575
3.06 0.4570825
3.08 0.4590751
3.1 0.4924677
3.12 0.4572477
3.14 0.4656451
3.16 0.4737878
3.18 0.4737881
3.2 0.4714079
3.22 0.4552198
3.24 0.4729165
3.26 0.4451123
3.28 0.4612487
3.3 0.4536795
3.32 0.4738143
3.34 0.4735246
3.36 0.4902554
3.38 0.540023
3.4 0.6214094
3.42 0.4639233
3.44 0.4645429
3.46 0.4458979
3.48 0.471434
3.5 0.4568643
3.52 0.4499444
3.54 0.4459256
3.56 0.4598641
3.58 0.4628984
3.6 0.482156
3.62 0.4681077
3.64 0.4554669
3.66 0.456152
3.68 0.4574113
3.7 0.4661816
3.72 0.4641391
3.74 0.4746845
3.76 0.4654029
3.78 0.4823381
3.8 0.4789834
3.82 0.4642468
3.84 0.4823382
3.86 0.4599185
3.88 0.4626283
3.9 0.4562345
3.92 0.4591569
3.94 0.4408514
3.96 0.4430008
3.98 0.4373209
4 0.4611399
4.02 0.4697346
4.04 0.448469
4.06 0.4462343
4.08 0.4552197
4.1 0.4553571
4.12 0.4639232
4.14 0.4698139
4.16 0.4553569
4.18 0.4616542
4.2 0.4554665
4.22 0.4889021
4.24 0.4881086
4.26 0.4960088
4.28 0.4706643
4.3 0.4654564
4.32 0.453294
4.34 0.4537341
4.36 0.4757365
4.38 0.4623304
4.4 0.4746837
4.42 0.4444382
4.44 0.4735244
4.46 0.4502508
4.48 0.4628985
4.5 0.4415316
4.52 0.4924683
4.54 0.4731011
4.56 0.4434803
4.58 0.4541202
4.6 0.4749997
4.62 0.4653228
4.64 0.4575478
4.66 0.4709042
4.68 0.4944435
4.7 0.46422
4.72 0.454478
4.74 0.4528245
4.76 0.4574392
4.78 0.4593473
4.8 0.4574654
4.82 0.466958
4.84 0.4507216
4.86 0.4627637
4.88 0.4537901
4.9 0.4523277
4.92 0.4534589
4.94 0.4569463
4.96 0.456782
4.98 0.4510823
5 0.459511
5.02 0.4452809
5.04 0.4570834
5.06 0.454533
5.08 0.4615738
5.1 0.4507214
5.12 0.4648649
5.14 0.4769174
5.16 0.4683218
5.18 0.4829339
5.2 0.4977198
5.22 0.5129815
5.24 0.5978925
5.26 0.4688549
5.28 0.4624393
5.3 0.4875189
5.32 0.4893622
5.34 0.4540101
5.36 0.4839422
5.38 0.4638431
5.4 0.5131764
5.42 0.4756308
5.44 0.4645698
5.46 0.474579
5.48 0.4846394
5.5 0.4771265
5.52 0.4384344
5.54 0.4740519
5.56 0.4641925
5.58 0.4540095
5.6 0.458721
5.62 0.439317
5.64 0.4590482
5.66 0.4549174
5.68 0.4719375
5.7 0.4714071
5.72 0.4665032
5.74 0.4665294
5.76 0.5049753
5.78 0.4557969
5.8 0.4490541
5.82 0.4523828
5.84 0.4641934
5.86 0.4495554
5.88 0.4651077
5.9 0.4583392
5.92 0.4703459
5.94 0.4607598
5.96 0.4613834
5.98 0.4773362
6 0.4398586
6.02 0.4548349
6.04 0.4459819
6.06 0.4554396
6.08 0.462223
6.1 0.4645965
6.12 0.4527969
6.14 0.4514974
6.16 0.4447751
6.18 0.4513591
6.2 0.457739
6.22 0.4741835
6.24 0.4796876
6.26 0.4903062
6.28 0.4526588
6.3 0.4685085
6.32 0.457001
6.34 0.4751052
6.36 0.4554395
6.38 0.448386
6.4 0.4709033
6.42 0.4436498
6.44 0.4681081
6.46 0.4422107
6.48 0.4657252
6.5 0.4573295
6.52 0.4554117
6.54 0.4863131
6.56 0.455878
6.58 0.4393466
6.6 0.4791142
6.62 0.4870571
6.64 0.4645971
6.66 0.4479115
6.68 0.4622496
6.7 0.4681347
6.72 0.4575479
6.74 0.4554666
6.76 0.4732068
6.78 0.4697077
6.8 0.4739726
6.82 0.4561796
6.84 0.4616818
6.86 0.4614379
6.88 0.4697339
6.9 0.4524658
6.92 0.4719377
6.94 0.4829859
6.96 0.458394
6.98 0.4332725
7 0.4698406
7.02 0.4656982
7.04 0.4657519
7.06 0.4635192
7.08 0.4797913
7.1 0.4548071
7.12 0.4430014
7.14 0.4695742
7.16 0.4625472
7.18 0.4667442
7.2 0.4701328
7.22 0.4821572
7.24 0.4593743
7.26 0.4704788
7.28 0.4777291
7.3 0.46306
7.32 0.4662085
7.34 0.4569736
7.36 0.4576566
7.38 0.4574114
7.4 0.4557687
7.42 0.4455622
7.44 0.4572474
7.46 0.4596463
7.48 0.4792438
7.5 0.4715137
7.52 0.4654836
7.54 0.4687482
7.56 0.4639233
7.58 0.470691
7.6 0.4603528
7.62 0.4620065
7.64 0.4697338
7.66 0.4666369
7.68 0.4718581
7.7 0.4226704
7.72 0.4815347
7.74 0.4728112
7.76 0.5194704
7.78 0.4579028
7.8 0.4671722
7.82 0.4758938
7.84 0.4596192
7.86 0.4756575
7.88 0.4864407
7.9 0.4745788
7.92 0.4786968
7.94 0.4558785
7.96 0.4499165
7.98 0.481768
8 0.4682155
8.02 0.4871604
8.04 0.4825718
8.06 0.5685292
8.08 0.4566178
8.1 0.4619786
8.12 0.4567821
8.14 0.4645961
8.16 0.4642745
8.18 0.4913757
8.2 0.4675735
8.22 0.4592388
8.24 0.4578482
8.26 0.5030162
8.28 0.4792181
8.3 0.4927728
8.32 0.5117371
8.34 0.799077
8.36 0.4619803
8.38 0.4552193
8.4 0.4980707
8.42 0.4631684
8.44 0.6124742
8.46 0.742597
8.48 0.4574117
8.5 0.4806761
8.52 0.4785911
8.54 0.4547801
8.56 0.4633842
8.58 0.4920362
8.6 0.4792443
8.62 0.4788789
8.64 0.6189914
8.66 0.5559902
8.68 0.4582854
8.7 0.4807806
8.72 0.4788792
8.74 0.4730226
8.76 0.4644889
8.78 0.4721234
8.8 0.4554667
8.82 0.4854378
8.84 0.4548898
8.86 0.4768911
8.88 0.490204
8.9 0.4656986
8.92 0.4619797
8.94 0.4390332
8.96 0.4556593
8.98 0.4864925
9 0.4839425
9.02 0.4659403
9.04 0.4625204
9.06 0.4530453
9.08 0.4774411
9.1 0.4644894
9.12 0.4554395
9.14 0.4445505
9.16 0.4693348
9.18 0.4575489
9.2 0.4466546
9.22 0.4617358
9.24 0.4637075
9.26 0.4769168
9.28 0.458176
9.3 0.4628451
9.32 0.4580662
9.34 0.4653498
9.36 0.4473814
9.38 0.4495831
9.4 0.4592657
9.42 0.4603533
9.44 0.47289
9.46 0.4706644
9.48 0.4567544
9.5 0.4430008
9.52 0.4789838
9.54 0.4652151
9.56 0.4650535
9.58 0.4820009
9.6 0.464112
9.62 0.4714341
9.64 0.4796613
9.66 0.4675465
9.68 0.468748
9.7 0.4716725
9.72 0.4728903
9.74 0.4772315
9.76 0.4784089
9.78 0.4671188
9.8 0.4671458
9.82 0.4776508
9.84 0.4852572
9.86 0.4838901
9.88 0.464435
9.9 0.4596195
9.92 0.4563987
9.94 0.4575475
9.96 0.4991486
9.98 0.4964377
10 0.8615252
10.02 0.4806501
10.04 0.452383
10.06 0.4619526
10.08 0.4753419
10.1 0.4680276
10.12 0.5151221
10.14 0.7301708
10.16 0.4585037
10.18 0.4737085
10.2 0.4667166
10.22 0.4648919
10.24 0.4642465
10.26 0.468668
10.28 0.4514973
10.3 0.4788006
10.32 0.5188687
10.34 0.4783567
10.36 0.496865
10.38 0.4846391
10.4 0.4719373
10.42 0.4318855
10.44 0.4623857
10.46 0.449805
10.48 0.4811188
10.5 0.4507215
10.52 0.460814
10.54 0.4394879
10.56 0.4715402
10.58 0.462979
10.6 0.4598371
10.62 0.4857215
10.64 0.4747101
10.66 0.4674664
10.68 0.4727843
10.7 0.4551099
10.72 0.5077646
10.74 0.5518605
10.76 0.5942011
10.78 0.5242848
10.8 0.4710093
10.82 0.5686383
10.84 0.4473259
10.86 0.4712481
10.88 0.465295
10.9 0.5220387
10.92 0.5688151
10.94 0.4453647
10.96 0.4665029
10.98 0.5115912
11 0.4769435
11.02 0.4821562
11.04 0.4780693
11.06 0.4738404
11.08 0.4618442
11.1 0.4380926
11.12 0.4491375
11.14 0.4623044
11.16 0.4436777
11.18 0.4562068
11.2 0.4648387
11.22 0.4622498
11.24 0.4601084
11.26 0.4667436
11.28 0.4511096
11.3 0.471328
11.32 0.4796614
11.34 0.4642464
11.36 0.4428035
11.38 0.4922912
11.4 0.4583121
11.42 0.5509532
11.44 0.44911
11.46 0.474684
11.48 0.4546427
11.5 0.4542575
11.52 0.4507217
11.54 0.4504998
11.56 0.4672522
11.58 0.4678676
11.6 0.4629796
11.62 0.4707971
11.64 0.4462344
11.66 0.455796
11.68 0.4725721
11.7 0.4553571
11.72 0.4522167
11.74 0.4584211
11.76 0.4789836
11.78 0.4463747
11.8 0.4669315
11.82 0.465215
11.84 0.4688552
11.86 0.4372928
11.88 0.4802611
11.9 0.6355705
11.92 0.4735768
11.94 0.4718308
11.96 0.4577386
11.98 0.4756319
12 0.5316716
12.02 0.827738
12.04 0.4856431
12.06 0.4710353
12.08 0.486055
12.1 0.4763672
12.12 0.5915659
12.14 0.5078878
12.16 0.4649731
12.18 0.5191094
12.2 0.6601895
12.22 0.468775
12.24 0.4776505
12.26 0.4437621
12.28 0.4559055
12.3 0.4799474
12.32 0.4912732
12.34 0.4654836
12.36 0.4714071
12.38 0.4656981
12.4 0.4748156
12.42 0.502817
12.44 0.4948995
12.46 0.6219721
12.48 0.4719378
12.5 0.4644618
12.52 0.4757629
12.54 0.4557689
12.56 0.4738147
12.58 0.45277
12.6 0.4618169
12.62 0.4602718
12.64 0.461817
12.66 0.4533488
12.68 0.4627632
12.7 0.4703719
12.72 0.4570285
12.74 0.4665837
12.76 0.4829856
12.78 0.4620875
12.8 0.4661278
12.82 0.4440999
12.84 0.4769961
12.86 0.4563715
12.88 0.4553574
12.9 0.4544225
12.92 0.4613302
12.94 0.4627361
12.96 0.4754201
12.98 0.4454491
13 0.4718578
13.02 0.4720702
13.04 0.4568643
13.06 0.4434517
13.08 0.4702124
13.1 0.4927979
13.12 0.4719374
13.14 0.4513594
13.16 0.4339065
13.18 0.4574386
13.2 0.4412193
13.22 0.4597012
13.24 0.4570832
13.26 0.4555494
13.28 0.4652146
13.3 0.4628715
13.32 0.4650537
13.34 0.4610857
13.36 0.4467941
13.38 0.4605437
13.4 0.4623307
13.42 0.462169
13.44 0.4733129
13.46 0.4715137
13.48 0.4680009
13.5 0.4629522
13.52 0.442832
13.54 0.4621144
13.56 0.4640318
13.58 0.4691753
13.6 0.481612
13.62 0.4403409
13.64 0.4706645
13.66 0.4362626
13.68 0.4903827
13.7 0.4615462
13.72 0.4576299
13.74 0.4800516
13.76 0.4580663
13.78 0.4452532
13.8 0.4532101
13.82 0.4584214
13.84 0.4743423
13.86 0.4526309
13.88 0.4513031
13.9 0.4464587
13.92 0.4620068
13.94 0.4667444
13.96 0.4428882
13.98 0.4522451
14 0.4603532
14.02 0.4645967
14.04 0.4607056
14.06 0.4600546
14.08 0.4520511
14.1 0.4511378
14.12 0.4580662
14.14 0.4670656
14.16 0.4522447
14.18 0.469947
14.2 0.4515249
14.22 0.4653491
14.24 0.4734188
14.26 0.4962106
14.28 0.4767073
14.3 0.4576297
14.32 0.5013231
14.34 0.4595116
14.36 0.4704517
14.38 0.4988235
14.4 0.4323773
14.42 0.4920872
14.44 0.4503891
14.46 0.4763931
14.48 0.4594014
14.5 0.4586399
14.52 0.6989458
14.54 0.7561243
14.56 0.4739987
14.58 0.4662087
14.6 0.4497224
14.62 0.4571101
14.64 0.45511
14.66 0.4373494
14.68 0.4595922
14.7 0.4577666
14.72 0.4539551
14.74 0.460434
14.76 0.4638426
14.78 0.4487205
14.8 0.4554675
14.82 0.459891
14.84 0.4711157
14.86 0.4839681
14.88 0.437121
14.9 0.4543406
14.92 0.4608144
14.94 0.4571925
14.96 0.4766023
14.98 0.4613288
15 0.4538997
15.02 0.5178085
15.04 0.4825449
15.06 0.4580391
15.08 0.4560972
15.1 0.4944696
15.12 0.473735
15.14 0.5219681
15.16 0.4671453
15.18 0.4601359
15.2 0.4826234
15.22 0.457739
15.24 0.4839679
15.26 0.4706913
15.28 0.4414463
15.3 0.4738409
15.32 0.4493048
15.34 0.4686682
15.36 0.4645965
15.38 0.4555219
15.4 0.4587756
15.42 0.465537
15.44 0.4914005
15.46 0.4576564
15.48 0.4752889
15.5 0.4644888
15.52 0.4606514
15.54 0.4315962
15.56 0.4724665
15.58 0.4764715
15.6 0.4575202
15.62 0.4431138
15.64 0.4599459
15.66 0.4511373
15.68 0.4537071
15.7 0.4618171
15.72 0.4643807
15.74 0.4941147
15.76 0.4504167
15.78 0.9163653
15.8 0.4487198
15.82 0.4794531
15.84 0.4716993
15.86 0.4551106
15.88 0.4586398
15.9 0.4570282
15.92 0.475185
15.94 0.4680279
15.96 0.4554674
15.98 0.456618
16 0.4556862
16.02 0.4633305
16.04 0.5185314
16.06 0.4754469
16.08 0.4622222
16.1 0.4593475
16.12 0.4734184
16.14 0.5151942
16.16 0.4753414
16.18 0.4679747
16.2 0.5339951
16.22 0.4820013
16.24 0.4634112
16.26 0.4987488
16.28 0.4761564
16.3 0.4898215
16.32 0.4497499
16.34 0.4710092
16.36 0.4308715
16.38 0.4627643
16.4 0.4884665
16.42 0.4610854
16.44 0.4472416
16.46 0.5016221
16.48 0.4985234
16.5 0.504232
16.52 0.5992909
16.54 0.4671988
16.56 0.4992242
16.58 0.4982465
16.6 0.4836844
16.62 0.456782
16.64 0.4836842
16.66 0.8705455
16.68 0.6531844
16.7 0.9729601
16.72 0.4885179
16.74 0.4665029
16.76 0.466851
16.78 0.5630273
16.8 0.4574116
16.82 0.4774151
16.84 0.4632487
16.86 0.4581213
16.8794 0.4567557
16.8994 0.4641663
16.9194 0.458421
16.9394 0.4586391
16.9594 0.4526031
16.9794 0.4541753
16.9994 0.4669043
17.0194 0.466342
17.0394 0.4667712
17.0594 0.4475211
17.0794 0.4735499
17.0994 0.455686
17.1194 0.471009
17.1394 0.4603804
17.1594 0.4649193
17.1794 0.461438
17.1994 0.4742891
17.2194 0.4516911
17.2394 0.4680277
17.2594 0.4983468
17.2794 0.4566454
17.2994 0.4769176
17.3194 0.4602174
17.3394 0.5166239
17.3594 0.4638426
17.3794 0.4607876
17.3994 0.4718056
17.4194 0.4744474
17.4394 0.458966
17.4594 0.5996664
17.4794 0.4853091
17.4994 0.4671454
17.5194 0.4692817
17.5394 0.4594289
17.5594 0.5540979
17.5794 0.7724797
17.5994 0.4825714
17.6194 0.4723877
17.6394 0.4724926
17.6594 0.4631956
17.6794 0.4706643
17.6994 0.4504999
17.7194 0.4650803
17.7394 0.4636808
17.7594 0.4628715
17.7794 0.4700531
17.7994 0.4565358
17.8194 0.4441003
17.8394 0.5154127
17.8594 0.4633038
17.8794 0.4710366
17.8994 0.4821042
17.9194 0.4533487
17.9394 0.4760515
17.9594 0.4439028
17.9794 0.4694144
17.9994 0.4529349
18.0194 0.4742888
18.0394 0.4594837
18.0594 0.4734448
18.0794 0.4497499
18.0994 0.4821303
18.1194 0.4874936
18.1394 0.4457853
18.1594 0.4821566
18.1794 0.4797388
18.1994 0.4664226
18.2194 0.4720437
18.2394 0.4516912
18.2594 0.4700525
18.2794 0.4635187
18.2994 0.4633307
18.3194 0.4536519
18.3394 0.4669309
18.3594 0.4806511
18.3794 0.4740516
18.3994 0.4776236
18.4194 0.4431707
18.4394 0.4690417
18.4594 0.4750262
18.4794 0.4513586
18.4994 0.4513872
18.5194 0.4535138
18.5394 0.4601361
18.5594 0.4742885
18.5794 0.4786706
18.5994 0.4523824
18.6194 0.4642741
18.6394 0.4502226
18.6594 0.4512766
18.6794 0.46095
18.6994 0.4723873
18.7194 0.4623312
18.7394 0.4594834
18.7594 0.4639501
18.7794 0.4595109
18.7994 0.4691748
18.8194 0.4676805
18.8394 0.4609503
18.8594 0.4617901
18.8794 0.4422955
18.8994 0.4744739
18.9194 0.4624124
18.9394 0.4750263
18.9594 0.4615462
18.9794 0.4771006
18.9994 0.4603532
19.0194 0.4453376
19.0394 0.4602447
19.0594 0.4544502
19.0794 0.4665295
19.0994 0.4573016
19.1194 0.4703721
19.1394 0.4826234
19.1594 0.4757623
19.1794 0.4582851
19.1994 0.4760246
19.2194 0.4499165
19.2394 0.4731008
19.2594 0.438435
19.2794 0.4786963
19.2994 0.4631142
19.3194 0.4787743
19.3394 0.4672531
19.3594 0.4618169
19.3794 0.4833994
19.3994 0.4585584
19.4194 0.4836582
19.4394 0.4686685
19.4594 0.4431133
19.4794 0.4607064
19.4994 0.4666902
19.5194 0.466101
19.5394 0.4799218
19.5594 0.4661812
19.5794 0.4640586
19.5994 0.465779
19.6194 0.4874936
19.6394 0.4589119
19.6594 0.4636812
19.6794 0.4554391
19.6994 0.4641398
19.7194 0.4729162
19.7394 0.4620332
19.7594 0.5066803
19.7794 0.444775
19.7994 0.4537897
19.8194 0.4817678
19.8394 0.486672
19.8594 0.5012232
19.8794 0.5053718
19.8994 0.489515
19.9194 0.4605971
19.9394 0.4744199
19.9594 0.4693076
19.9794 0.4773102
19.9994 0.4830368
&
@target G0.S2
@type xy
0 4.226647
0.02 1.763052
0.04 2.580436
0.06 3.326391
0.08 2.791868
0.1 2.176448
0.12 1.334972
0.14 0.4775459
0.16 0.4588032
0.18 0.4870315
0.2 0.4618167
0.22 0.4658592
0.24 0.4705576
0.26 0.4121588
0.28 0.4223734
0.3 0.4804684
0.32 0.466744
0.34 0.4643544
0.36 0.4610856
0.38 0.4664226
0.4 0.4496109
0.42 0.438349
0.44 0.4972678
0.46 0.4548624
0.48 0.4592928
0.5 0.4510817
0.52 0.4788002
0.54 0.4750259
0.56 0.443677
0.58 0.4176422
0.6 0.4644079
0.62 0.459728
0.64 0.4652151
0.66 0.4790356
0.68 0.4509432
0.7 0.4238808
0.72 0.4105178
0.74 0.450472
0.76 0.4297961
0.78 0.4683487
0.8 0.4642735
0.82 0.4722818
0.84 0.4586395
0.86 0.4473529
0.88 0.4772055
0.9 0.4796618
0.92 0.4508046
0.94 0.4704254
0.96 0.4710098
0.98 0.4405677
1 0.4673863
1.02 0.4565906
1.04 0.4437056
1.06 0.453211
1.08 0.4614116
1.1 0.4304649
1.12 0.461248
1.14 0.4683217
1.16 0.4425771
1.18 0.4697072
1.2 0.4196127
1.22 0.4711951
1.24 0.460027
1.26 0.4449157
1.28 0.4771533
1.3 0.4694939
1.32 0.4720173
1.34 0.475841
1.36 0.4554943
1.38 0.4007808
1.4 0.4638431
1.42 0.4724403
1.44 0.4313928
1.46 0.4640584
1.48 0.4644894
1.5 0.4652417
1.52 0.4696272
1.54 0.4224629
1.56 0.4648929
1.58 0.4639501
1.6 0.4509158
1.62 0.4774409
1.64 0.4516084
1.66 0.4814825
1.68 0.454367
1.7 0.4371207
1.72 0.500325
1.74 0.4511373
1.76 0.4705848
1.78 0.434195
1.8 0.4292436
1.82 0.4141258
1.84 0.4566725
1.86 0.4341083
1.88 0.456536
1.9 0.4708506
1.92 0.4022746
1.94 0.4638434
1.96 0.4498331
1.98 0.4735244
2 0.4719371
2.02 0.4945959
2.04 0.4468219
2.06 0.4520511
2.08 0.4502225
2.1 0.4487205
2.12 0.4502498
2.14 0.4512759
2.16 0.444663
2.18 0.4478839
2.2 0.4635462
2.22 0.4573292
2.24 0.4386345
2.26 0.4406247
2.28 0.4437909
2.3 0.4613566
2.32 0.4349998
2.34 0.4641658
2.36 0.4571103
2.38 0.4488038
2.4 0.4821565
2.42 0.4846904
2.44 0.4404539
2.46 0.4650539
2.48 0.4677072
2.5 0.4481632
2.52 0.4354886
2.54 0.4575202
2.56 0.4840195
2.58 0.4731276
2.6 0.4827006
2.62 0.4347414
2.64 0.4456736
2.66 0.4744995
2.68 0.4327818
2.7 0.452493
2.72 0.4659127
2.74 0.4884163
2.76 0.4288068
2.78 0.4708235
2.8 0.4780168
2.82 0.4747901
2.84 0.4518294
2.86 0.4275805
2.88 0.4513594
2.9 0.4335039
2.92 0.4714603
2.94 0.4431705
2.96 0.4384629
2.98 0.482209
3 0.4616547
3.02 0.4618175
3.04 0.4579845
3.06 0.4208924
3.08 0.4667439
3.1 0.4587208
3.12 0.4732331
3.14 0.4519409
3.16 0.475026
3.18 0.4685349
3.2 0.4633036
3.22 0.4652419
3.24 0.4606791
3.26 0.47974
3.28 0.4421822
3.3 0.5099267
3.32 0.4455614
3.34 0.4747106
3.36 0.4565907
3.38 0.4597282
3.4 0.4566452
3.42 0.446234
3.44 0.4601628
3.46 0.4765766
3.48 0.4562353
3.5 0.459918
3.52 0.4512762
3.54 0.4620882
3.56 0.4139445
3.58 0.4526033
3.6 0.4663153
3.62 0.474579
3.64 0.4006872
3.66 0.497644
3.68 0.4518297
3.7 0.4010612
3.72 0.4593742
3.74 0.4236448
3.76 0.4151509
3.78 0.4561252
3.8 0.4261748
3.82 0.4743415
3.84 0.4564265
3.86 0.4743679
3.88 0.4686953
3.9 0.4739459
3.92 0.461546
3.94 0.4602715
3.96 0.4690945
3.98 0.48775
4 0.4334166
4.02 0.4748946
4.04 0.466208
4.06 0.4702127
4.08 0.4380929
4.1 0.457083
4.12 0.4375787
4.14 0.4757624
4.16 0.4674129
4.18 0.429476
4.2 0.4399144
4.22 0.4159923
4.24 0.4348845
4.26 0.4394604
4.28 0.4665838
4.3 0.4226408
4.32 0.4777028
4.34 0.4293595
4.36 0.4512762
4.38 0.4612482
4.4 0.4828303
4.42 0.4591571
4.44 0.4663949
4.46 0.4575205
4.48 0.4033921
4.5 0.4205354
4.52 0.4735242
4.54 0.4577381
4.56 0.4625469
4.58 0.4596194
4.6 0.4396022
4.62 0.4729693
4.64 0.4272295
4.66 0.4670387
4.68 0.4466266
4.7 0.4606786
4.72 0.4802082
4.74 0.4321166
4.76 0.4354877
4.78 0.4146682
4.8 0.4320304
4.82 0.4691747
4.84 0.4542572
4.86 0.4137929
4.88 0.4292729
4.9 0.4455614
4.92 0.4509158
4.94 0.4626286
4.96 0.4809624
4.98 0.4123106
5 0.5859606
5.02 0.4198216
5.04 0.4505833
5.06 0.4576568
5.08 0.4521615
5.1 0.4663423
5.12 0.4159631
5.14 0.4756575
5.16 0.4790354
5.18 0.4649994
5.2 0.4657787
5.22 0.468668
5.24 0.473551
5.26 0.462763
5.28 0.4167138
5.3 0.4399432
5.32 0.4359469
5.34 0.461357
5.36 0.4725198
5.38 0.4661006
5.4 0.4810664
5.42 0.418689
5.44 0.4317985
5.46 0.4409084
5.48 0.4662085
5.5 0.4517463
5.52 0.4359185
5.54 0.4627088
5.56 0.4611398
5.58 0.4769958
5.6 0.4574384
5.62 0.4628983
5.64 0.4586391
5.66 0.4618709
5.68 0.4851032
5.7 0.4728902
5.72 0.4500276
5.74 0.4599181
5.76 0.4831927
5.78 0.4647858
5.8 0.4665569
5.82 0.4504996
5.84 0.4619799
5.86 0.4491664
5.88 0.464166
5.9 0.4606791
5.92 0.4718584
5.94 0.453597
5.96 0.4722556
5.98 0.4212483
6 0.4455614
6.02 0.4525763
6.04 0.4678141
6.06 0.4645969
6.08 0.4855155
6.1 0.4539552
6.12 0.4731277
6.14 0.4599459
6.16 0.4573295
6.18 0.4380923
6.2 0.4420972
6.22 0.4796618
6.24 0.4362913
6.26 0.4804425
6.28 0.4627364
6.3 0.441191
6.32 0.4760775
6.34 0.4486368
6.36 0.4565367
6.38 0.4619523
6.4 0.4537896
6.42 0.4442409
6.44 0.4563168
6.46 0.4390048
6.48 0.4587211
6.5 0.4706642
6.52 0.4359188
6.54 0.4688551
6.56 0.4520507
6.58 0.4434243
6.6 0.4534859
6.62 0.4234682
6.64 0.4275514
6.66 0.4721493
6.68 0.4327236
6.7 0.4577391
6.72 0.4772314
6.74 0.4561797
6.76 0.4391468
6.78 0.4220487
6.8 0.4640046
6.82 0.4871345
6.84 0.4654304
6.86 0.4620061
6.88 0.4330702
6.9 0.4565628
6.92 0.430871
6.94 0.4610042
6.96 0.4691744
6.98 0.4633844
7 0.4322905
7.02 0.4647851
7.04 0.4673865
7.06 0.4697069
7.08 0.4684283
7.1 0.4583665
7.12 0.4609232
7.14 0.4405112
7.16 0.4137938
7.18 0.4604348
7.2 0.4510269
7.22 0.4601361
7.24 0.4697073
7.26 0.4583947
7.28 0.4667439
7.3 0.4573291
7.32 0.4193149
7.34 0.4557686
7.36 0.4249119
7.38 0.459157
7.4 0.4589388
7.42 0.4697068
7.44 0.4586391
7.46 0.4715394
7.48 0.4262626
7.5 0.4352877
7.52 0.4750264
7.54 0.4245879
7.56 0.4626555
7.58 0.4608958
7.6 0.4591845
7.62 0.40694
7.64 0.442634
7.66 0.4452528
7.68 0.4528246
7.7 0.4420406
7.72 0.4373783
7.74 0.4522726
7.76 0.4470459
7.78 0.4511649
7.8 0.4623311
7.82 0.4554939
7.84 0.4624396
7.86 0.4457017
7.88 0.4402841
7.9 0.4283105
7.92 0.4437626
7.94 0.4558509
7.96 0.464812
7.98 0.4801562
8 0.4692547
8.02 0.4654838
8.04 0.4707712
8.06 0.3976808
8.08 0.4578481
8.1 0.4628986
8.12 0.452659
8.14 0.4566724
8.16 0.4431139
8.18 0.4676539
8.2 0.4554393
8.22 0.4646229
8.24 0.4790354
8.26 0.4380923
8.28 0.4386915
8.3 0.460353
8.32 0.4491659
8.34 0.4441561
8.36 0.4648652
8.38 0.4537075
8.4 0.4652686
8.42 0.4742887
8.44 0.4691744
8.46 0.4464578
8.48 0.4331576
8.5 0.4703723
8.52 0.4487207
8.54 0.4159627
8.56 0.4777296
8.58 0.4497223
8.6 0.4667709
8.62 0.4431136
8.64 0.4431982
8.66 0.451082
8.68 0.4734446
8.7 0.4658593
8.72 0.444382
8.74 0.4721761
8.76 0.4154513
8.78 0.4335894
8.8 0.4481346
8.82 0.4718055
8.84 0.4752894
8.86 0.4613564
8.88 0.46114
8.9 0.4527139
8.92 0.4753156
8.94 0.4745794
8.96 0.441871
8.98 0.4452249
9 0.4572473
9.02 0.4709035
9.04 0.4637084
9.06 0.4558776
9.08 0.4625472
9.1 0.4601359
9.12 0.4511648
9.14 0.4538999
9.16 0.4387765
9.18 0.4718579
9.2 0.4350286
9.22 0.4250587
9.24 0.4290106
9.26 0.4493884
9.28 0.4493051
9.3 0.4669315
9.32 0.4359184
9.34 0.4486091
9.36 0.4638427
9.38 0.4710097
9.4 0.4473531
9.42 0.4508049
9.44 0.4754995
9.46 0.4561239
9.48 0.414548
9.5 0.4675734
9.52 0.4469063
9.54 0.4527141
9.56 0.4257642
9.58 0.4259402
9.6 0.4809105
9.62 0.4652146
9.64 0.4674397
9.66 0.4635189
9.68 0.4597282
9.7 0.4602986
9.72 0.4612485
9.74 0.4671453
9.76 0.4688813
9.78 0.4492769
9.8 0.4541752
9.82 0.4728906
9.84 0.446626
9.86 0.4759728
9.88 0.4571924
9.9 0.4535963
9.92 0.4550275
9.94 0.4553297
9.96 0.4692813
9.98 0.4589663
10 0.4510263
10.02 0.4492771
10.04 0.4483859
10.06 0.4617629
10.08 0.4518293
10.1 0.4504718
10.12 0.4541474
10.14 0.4667441
10.16 0.4609775
10.18 0.4592114
10.2 0.4521624
10.22 0.4614109
10.24 0.4705844
10.26 0.4629524
10.28 0.4659935
10.3 0.4589119
10.32 0.4494721
10.34 0.4537347
10.36 0.4733656
10.38 0.4568098
10.4 0.475026
10.42 0.4522443
10.44 0.47752
10.46 0.4558777
10.48 0.4737615
10.5 0.4620065
10.52 0.4642737
10.54 0.466744
10.56 0.4700266
10.58 0.4674133
10.6 0.4494998
10.62 0.4493327
10.64 0.4838645
10.66 0.4600274
10.68 0.4584212
10.7 0.4401705
10.72 0.439943
10.74 0.4394886
10.76 0.4476047
10.78 0.4573016
10.8 0.4446061
10.82 0.4235561
10.84 0.4538993
10.86 0.4202378
10.88 0.4205647
10.9 0.4129768
10.92 0.4596467
10.94 0.4587759
10.96 0.4331856
10.98 0.4586391
11 0.4629527
11.02 0.4596467
11.04 0.4618987
11.06 0.4429447
11.08 0.4623039
11.1 0.4688819
11.12 0.4452251
11.14 0.4376352
11.16 0.4430858
11.18 0.4693084
11.2 0.467467
11.22 0.4595918
11.24 0.4560981
11.26 0.4644891
11.28 0.458285
11.3 0.4103047
11.32 0.4645967
11.34 0.4574658
11.36 0.4510545
11.38 0.4561526
11.4 0.4483863
11.42 0.4706638
11.44 0.4452249
11.46 0.4607601
11.48 0.4560978
11.5 0.4694141
11.52 0.4446625
11.54 0.4343387
11.56 0.4475204
11.58 0.4733131
11.6 0.4396876
11.62 0.4416445
11.64 0.4541205
11.66 0.4644889
11.68 0.4592657
11.7 0.4570832
11.72 0.4563437
11.74 0.4700528
11.76 0.4159629
11.78 0.4458699
11.8 0.4212184
11.82 0.4741837
11.84 0.4545332
11.86 0.4469346
11.88 0.4650544
11.9 0.4676533
11.92 0.4588301
11.94 0.4370634
11.96 0.4487205
11.98 0.4531281
12 0.4674135
12.02 0.4600544
12.04 0.4605969
12.06 0.4618442
12.08 0.4473256
12.1 0.4522438
12.12 0.4689889
12.14 0.4559331
12.16 0.4407382
12.18 0.4506936
12.2 0.4719375
12.22 0.4533485
12.24 0.462385
12.26 0.4593472
12.28 0.4590481
12.3 0.4290103
12.32 0.4714611
12.34 0.4398577
12.36 0.4502778
12.38 0.4588031
12.4 0.4429446
12.42 0.4615191
12.44 0.4610043
12.46 0.4562892
12.48 0.4209808
12.5 0.4557685
12.52 0.4237041
12.54 0.4610047
12.56 0.4259397
12.58 0.4780431
12.6 0.4497224
12.62 0.4637352
12.64 0.4560975
12.66 0.4544775
12.68 0.4459539
12.7 0.4274043
12.72 0.457165
12.74 0.4410498
12.76 0.4546425
12.78 0.4491664
12.8 0.4487205
12.82 0.4620878
12.84 0.4544505
12.86 0.4511094
12.88 0.4374073
12.9 0.4689883
12.92 0.4516912
12.94 0.45618
12.96 0.4626284
12.98 0.4586394
13 0.4306682
13.02 0.4674665
13.04 0.463762
13.06 0.4443535
13.08 0.4581759
13.1 0.4210699
13.12 0.4615731
13.14 0.4652414
13.16 0.4659128
13.18 0.4548627
13.2 0.441418
13.22 0.4639509
13.24 0.4789048
13.26 0.4793221
13.28 0.4752627
13.3 0.459239
13.32 0.4438758
13.34 0.4684553
13.36 0.4682686
13.38 0.447465
13.4 0.4553565
13.42 0.4630608
13.44 0.4621154
13.46 0.4659665
13.48 0.4747106
13.5 0.454615
13.52 0.4204163
13.54 0.4436781
13.56 0.432724
13.58 0.4436778
13.6 0.4492772
13.62 0.430755
13.64 0.4641118
13.66 0.4464583
13.68 0.4557688
13.7 0.4612481
13.72 0.4700531
13.74 0.4593753
13.76 0.4259107
13.78 0.4628169
13.8 0.458612
13.82 0.4555219
13.84 0.4631141
13.86 0.4645967
13.88 0.445814
13.9 0.4519126
13.92 0.4714604
13.94 0.4377781
13.96 0.4575479
13.98 0.4073694
14 0.4542305
14.02 0.4624662
14.04 0.4562075
14.06 0.4455895
14.08 0.4572468
14.1 0.4571922
14.12 0.4574658
14.14 0.4443541
14.16 0.4550272
14.18 0.4464864
14.2 0.4481907
14.22 0.4576022
14.24 0.4725722
14.26 0.469255
14.28 0.4445499
14.3 0.4548898
14.32 0.4586396
14.34 0.4574112
14.36 0.454533
14.38 0.4586393
14.4 0.4596191
14.42 0.4417294
14.44 0.4686416
14.46 0.4473809
14.48 0.4663957
14.5 0.4446911
14.52 0.4687747
14.54 0.4665029
14.56 0.4229949
14.58 0.434367
14.6 0.452161
14.62 0.4728109
14.64 0.4601356
14.66 0.455714
14.68 0.4750265
14.7 0.4554395
14.72 0.4551373
14.74 0.4384345
14.76 0.4719638
14.78 0.4633568
14.8 0.4628444
14.82 0.4717261
14.84 0.4661005
14.86 0.4726517
14.88 0.4657787
14.9 0.4938874
14.92 0.4589665
14.94 0.4743414
14.96 0.4662616
14.98 0.4208622
15 0.4304071
15.02 0.4269072
15.04 0.4281062
15.06 0.4584217
15.08 0.4227589
15.1 0.4612485
15.12 0.4546704
15.14 0.4374357
15.16 0.4508048
15.18 0.45025
15.2 0.4524933
15.22 0.4630606
15.24 0.4649191
15.26 0.4253237
15.28 0.4659401
15.3 0.4523828
15.32 0.4486365
15.34 0.454175
15.36 0.4633301
15.38 0.4224333
15.4 0.4654298
15.42 0.4537897
15.44 0.427814
15.46 0.4508046
15.48 0.463546
15.5 0.4245291
15.52 0.4614381
15.54 0.4624389
15.56 0.4696279
15.58 0.44017
15.6 0.4555213
15.62 0.470452
15.64 0.4194643
15.66 0.4501668
15.68 0.4390332
15.7 0.4675739
15.72 0.4149093
15.74 0.4533484
15.76 0.4439598
15.78 0.4366346
15.8 0.4508049
15.82 0.462114
15.84 0.4566729
15.86 0.4433398
15.88 0.4592927
15.9 0.4291273
15.92 0.4362626
15.94 0.4289814
15.96 0.4671458
15.98 0.4344246
16 0.4610856
16.02 0.4579845
16.04 0.4598642
16.06 0.4605427
16.08 0.4757624
16.1 0.4693341
16.12 0.4636007
16.14 0.4537069
16.16 0.4522172
16.18 0.4618981
16.2 0.4599461
16.22 0.4500274
16.24 0.4023055
16.26 0.462331
16.28 0.455357
16.3 0.4642464
16.32 0.4566454
16.34 0.4644625
16.36 0.452327
16.38 0.4567274
16.4 0.4434242
16.42 0.466181
16.44 0.4570008
16.46 0.4516913
16.48 0.4464863
16.5 0.4430854
16.52 0.4719372
16.54 0.4451403
16.56 0.4274928
16.58 0.433878
16.6 0.4591843
16.62 0.4648386
16.64 0.4626287
16.66 0.4686419
16.68 0.4497222
16.7 0.4538996
16.72 0.4430302
16.74 0.4430015
16.76 0.4644621
16.78 0.457329
16.8 0.4689884
16.82 0.464892
16.84 0.4533761
16.86 0.4552751
16.8794 0.4604886
16.8994 0.4613568
16.9194 0.4589665
16.9394 0.4711156
16.9594 0.4237044
16.9794 0.4630603
16.9994 0.4652418
17.0194 0.4119771
17.0394 0.4568645
17.0594 0.4538169
17.0794 0.4555487
17.0994 0.4602717
17.1194 0.4440165
17.1394 0.4518024
17.1594 0.4317985
17.1794 0.4327234
17.1994 0.461004
17.2194 0.4516913
17.2394 0.4621146
17.2594 0.4688548
17.2794 0.4594832
17.2994 0.4653223
17.3194 0.4464865
17.3394 0.4661811
17.3594 0.4314511
17.3794 0.4674936
17.3994 0.4600813
17.4194 0.4637084
17.4394 0.4607599
17.4594 0.4208626
17.4794 0.4684821
17.4994 0.4430857
17.5194 0.4598101
17.5394 0.4603803
17.5594 0.455275
17.5794 0.4640045
17.5994 0.4427469
17.6194 0.4516081
17.6394 0.4414187
17.6594 0.4513315
17.6794 0.4501668
17.6994 0.4610048
17.7194 0.4574936
17.7394 0.4608143
17.7594 0.4460938
17.7794 0.4687484
17.7994 0.4767601
17.8194 0.4650004
17.8394 0.4639238
17.8594 0.4761039
17.8794 0.4756577
17.8994 0.451248
17.9194 0.4628982
17.9394 0.4570556
17.9594 0.4574932
17.9794 0.4610045
17.9994 0.4576569
18.0194 0.4394885
18.0394 0.4612213
18.0594 0.4543679
18.0794 0.477206
18.0994 0.4550275
18.1194 0.4682146
18.1394 0.4560983
18.1594 0.4585302
18.1794 0.4611398
18.1994 0.4276388
18.2194 0.4734445
18.2394 0.4618166
18.2594 0.4355744
18.2794 0.4539272
18.2994 0.4572202
18.3194 0.4455054
18.3394 0.4530173
18.3594 0.4750268
18.3794 0.4438746
18.3994 0.4614111
18.4194 0.456098
18.4394 0.4610857
18.4594 0.4513036
18.4794 0.4611399
18.4994 0.4526035
18.5194 0.4571107
18.5394 0.4629525
18.5594 0.4606783
18.5794 0.4743415
18.5994 0.4657786
18.6194 0.460272
18.6394 0.4507213
18.6594 0.4613837
18.6794 0.4154813
18.6994 0.4357462
18.7194 0.4655647
18.7394 0.4434527
18.7594 0.418718
18.7794 0.4434524
18.7994 0.4583939
18.8194 0.4351439
18.8394 0.4432827
18.8594 0.4511649
18.8794 0.4466265
18.8994 0.4382347
18.9194 0.4631142
18.9394 0.4751051
18.9594 0.4663955
18.9794 0.4680274
18.9994 0.4330126
19.0194 0.452852
19.0394 0.4091455
19.0594 0.4642472
19.0794 0.4532941
19.0994 0.4724936
19.1194 0.4602987
19.1394 0.456508
19.1594 0.4552749
19.1794 0.4539002
19.1994 0.4587213
19.2194 0.4690949
19.2394 0.4585581
19.2594 0.4653222
19.2794 0.466342
19.2994 0.45025
19.3194 0.4619794
19.3394 0.4713806
19.3594 0.4334457
19.3794 0.4300582
19.3994 0.4452248
19.4194 0.4579845
19.4394 0.4612485
19.4594 0.4441004
19.4794 0.4583942
19.4994 0.4376356
19.5194 0.4602987
19.5394 0.4553293
19.5594 0.4641391
19.5794 0.4557138
19.5994 0.4545877
19.6194 0.4514701
19.6394 0.4475488
19.6594 0.4538997
19.6794 0.4409079
19.6994 0.4548079
19.7194 0.4346265
19.7394 0.4797392
19.7594 0.4453653
19.7794 0.4612482
19.7994 0.4559337
19.8194 0.4639507
19.8394 0.4530447
19.8594 0.4405395
19.8794 0.4231723
19.8994 0.4580394
19.9194 0.4448594
19.9394 0.4803384
19.9594 0.437293
19.9794 0.458966
19.9994 0.4668245
&
@target G1.S0
@type xy
0 0
0.02 227
0.04 5
0.06 14
0.08 14
0.1 330
0.12 754
0.14 4298
0.16 4863
0.18 4644
0.2 6557
0.22 6548
0.24 7516
0.26 6117
0.28 6756
0.3 7506
0.32 9765
0.34 9059
0.36 8578
0.38 8003
0.4 10229
0.42 8141
0.44 9062
0.46 9515
0.48 6978
0.5 7935
0.52 9649
0.54 10220
0.56 8440
0.58 9503
0.6 9619
0.62 9469
0.64 9990
0.66 8728
0.68 8260
0.7 8749
0.72 8902
0.74 7811
0.76 8354
0.78 8752
0.8 8764
0.82 8772
0.84 8908
0.86 6561
0.88 8046
0.9 7519
0.92 6871
0.94 8439
0.96 9525
0.98 9000
1 8032
1.02 9086
1.04 7323
1.06 7231
1.08 7155
1.1 6384
1.12 8057
1.14 10406
1.16 8362
1.18 9409
1.2 9255
1.22 9420
1.24 8341
1.26 9045
1.28 8867
1.3 8329
1.32 8382
1.34 8573
1.36 8445
1.38 8285
1.4 6866
1.42 9217
1.44 9037
1.46 8207
1.48 8515
1.5 10952
1.52 9618
1.54 9109
1.56 10618
1.58 8884
1.6 8228
1.62 9829
1.64 8713
1.66 7521
1.68 7758
1.7 8388
1.72 9527
1.74 9800
1.76 8918
1.78 8061
1.8 8233
1.82 9301
1.84 8574
1.86 9761
1.88 8564
1.9 8258
1.92 8360
1.94 7368
1.96 6672
1.98 8217
2 8547
2.02 9428
2.04 10706
2.06 10556
2.08 9879
2.1 9822
2.12 9653
2.14 9338
2.16 9138
2.18 9792
2.2 9575
2.22 8534
2.24 9213
2.26 9175
2.28 8915
2.3 8312
2.32 9534
2.34 8523
2.36 6825
2.38 7512
2.4 7597
2.42 6391
2.44 5918
2.46 7440
2.48 7100
2.5 7570
2.52 7762
2.54 6610
2.56 6081
2.58 5964
2.6 8020
2.62 7139
2.64 6406
2.66 6382
2.68 5196
2.7 6827
2.72 6504
2.74 5642
2.76 5543
2.78 6367
2.8 6303
2.82 7609
2.84 6576
2.86 7388
2.88 6146
2.9 6788
2.92 6402
2.94 5597
2.96 5657
2.98 8039
3 7906
3.02 9162
3.04 7989
3.06 7187
3.08 7454
3.1 7642
3.12 7236
3.14 7241
3.16 7448
3.18 6879
3.2 8878
3.22 6236
3.24 6156
3.26 7580
3.28 5871
3.3 9453
3.32 8009
3.34 8004
3.36 9578
3.38 10187
3.4 9853
3.42 8377
3.44 8537
3.46 8745
3.48 9402
3.5 8464
3.52 8183
3.54 8012
3.56 8240
3.58 8205
3.6 8661
3.62 7157
3.64 7473
3.66 8099
3.68 8191
3.7 8927
3.72 7565
3.74 8309
3.76 8659
3.78 7814
3.8 9698
3.82 8516
3.84 8112
3.86 6888
3.88 6664
3.9 7764
3.92 6845
3.94 7143
3.96 6201
3.98 7039
4 6789
4.02 6133
4.04 7101
4.06 6315
4.08 6421
4.1 7758
4.12 8891
4.14 7853
4.16 8456
4.18 9245
4.2 8813
4.22 8498
4.24 8413
4.26 8806
4.28 10333
4.3 10168
4.32 9272
4.34 8611
4.36 7611
4.38 8316
4.4 8291
4.42 6575
4.44 8244
4.46 8147
4.48 7618
4.5 8042
4.52 9378
4.54 8094
4.56 7609
4.58 7609
4.6 8454
4.62 8334
4.64 8974
4.66 8337
4.68 10955
4.7 9552
4.72 8110
4.74 8642
4.76 7960
4.78 7826
4.8 6478
4.82 6523
4.84 7663
4.86 7475
4.88 8251
4.9 5949
4.92 6296
4.94 7781
4.96 7158
4.98 7429
5 6556
5.02 7159
5.04 6946
5.06 7864
5.08 7247
5.1 9106
5.12 9449
5.14 8620
5.16 9465
5.18 10404
5.2 9162
5.22 11297
5.24 9084
5.26 9836
5.28 9820
5.3 9337
5.32 9213
5.34 8029
5.36 9462
5.38 9394
5.4 10109
5.42 8904
5.44 8307
5.46 9037
5.48 9123
5.5 9318
5.52 8467
5.54 8223
5.56 9918
5.58 8042
5.6 7530
5.62 8374
5.64 7796
5.66 6399
5.68 7677
5.7 8809
5.72 8434
5.74 7582
5.76 9156
5.78 8865
5.8 6759
5.82 6745
5.84 4980
5.86 4865
5.88 6144
5.9 5906
5.92 6774
5.94 7175
5.96 7812
5.98 7210
6 7231
6.02 6935
6.04 7598
6.06 5496
6.08 7218
6.1 6941
6.12 6784
6.14 7824
6.16 8253
6.18 9520
6.2 7541
6.22 8841
6.24 9421
6.26 8638
6.28 8758
6.3 7170
6.32 8271
6.34 7120
6.36 7929
6.38 6321
6.4 6905
6.42 6526
6.44 7180
6.46 7649
6.48 7651
6.5 9383
6.52 9070
6.54 7877
6.56 8491
6.58 6337
6.6 8266
6.62 9015
6.64 7543
6.66 7101
6.68 6597
6.7 6430
6.72 5288
6.74 6217
6.76 7348
6.78 6861
6.8 7350
6.82 7188
6.84 6504
6.86 7885
6.88 7685
6.9 7218
6.92 7236
6.94 7445
6.96 6993
6.98 8233
7 7631
7.02 7915
7.04 10114
7.06 8501
7.08 7735
7.1 7778
7.12 7886
7.14 9497
7.16 8726
7.18 9133
7.2 8534
7.22 9506
7.24 6954
7.26 9224
7.28 9210
7.3 9455
7.32 8453
7.34 8047
7.36 7465
7.38 7906
7.4 7477
7.42 7797
7.44 7730
7.46 7734
7.48 8813
7.5 8156
7.52 7005
7.54 8211
7.56 9203
7.58 9613
7.6 8432
7.62 8395
7.64 9799
7.66 9425
7.68 9139
7.7 9388
7.72 11815
7.74 10722
7.76 10023
7.78 9461
7.8 11231
7.82 10783
7.84 9740
7.86 9581
7.88 9330
7.9 8580
7.92 8736
7.94 8432
7.96 8053
7.98 9203
8 8439
8.02 11263
8.04 10239
8.06 9929
8.08 9031
8.1 8090
8.12 8785
8.14 9408
8.16 10521
8.18 9758
8.2 9239
8.22 9928
8.24 10025
8.26 10781
8.28 10247
8.3 9279
8.32 9834
8.34 10227
8.36 10328
8.38 11099
8.4 11274
8.42 10854
8.44 11903
8.46 11274
8.48 11077
8.5 9882
8.52 10101
8.54 9133
8.56 10488
8.58 9950
8.6 11205
8.62 11133
8.64 11407
8.66 10688
8.68 8982
8.7 10333
8.72 9979
8.74 11217
8.76 11396
8.78 10633
8.8 9146
8.82 10680
8.84 10849
8.86 10048
8.88 10086
8.9 9389
8.92 7788
8.94 7830
8.96 6621
8.98 9721
9 10351
9.02 8622
9.04 10246
9.06 7532
9.08 9312
9.1 9298
9.12 9119
9.14 10614
9.16 9311
9.18 8538
9.2 9678
9.22 8725
9.24 9105
9.26 9338
9.28 8662
9.3 8463
9.32 7541
9.34 6101
9.36 6700
9.38 8845
9.4 8589
9.42 7360
9.44 7201
9.46 6982
9.48 7333
9.5 9157
9.52 9980
9.54 9350
9.56 9328
9.58 9681
9.6 9610
9.62 8860
9.64 8780
9.66 8467
9.68 10653
9.7 9776
9.72 8276
9.74 8901
9.76 11206
9.78 9909
9.8 9218
9.82 10358
9.84 10872
9.86 10621
9.88 10874
9.9 10029
9.92 9491
9.94 10611
9.96 10822
9.98 11347
10 10779
10.02 11537
10.04 9261
10.06 10556
10.08 10338
10.1 10887
10.12 10028
10.14 10400
10.16 9404
10.18 8888
10.2 9508
10.22 8690
10.24 9599
10.26 9536
10.28 9831
10.3 9826
10.32 12018
10.34 10970
10.36 11642
10.38 9593
10.4 9523
10.42 9144
10.44 9174
10.46 10081
10.48 9905
10.5 10295
10.52 9019
10.54 9245
10.56 8314
10.58 10847
10.6 10479
10.62 9479
10.64 9240
10.66 8495
10.68 9048
10.7 10537
10.72 9018
10.74 10565
10.76 10857
10.78 10863
10.8 9762
10.82 11113
10.84 10998
10.86 11823
10.88 10563
10.9 9828
10.92 10433
10.94 9953
10.96 10025
10.98 9669
11 10137
11.02 9862
11.04 10333
11.06 10289
11.08 10534
11.1 10002
11.12 10490
11.14 10061
11.16 9993
11.18 9326
11.2 9788
11.22 10217
11.24 10983
11.26 10286
11.28 10190
11.3 9725
11.32 9538
11.34 9267
11.36 10834
11.38 9504
11.4 9918
11.42 10333
11.44 9467
11.46 9226
11.48 9742
11.5 9686
11.52 9930
11.54 8905
11.56 8098
11.58 8590
11.6 10066
11.62 9833
11.64 8522
11.66 8229
11.68 7919
11.7 7330
11.72 6636
11.74 6117
11.76 8126
11.78 8139
11.8 8787
11.82 8193
11.84 8625
11.86 9276
11.88 10788
11.9 11023
11.92 10654
11.94 9516
11.96 9255
11.98 10288
12 10907
12.02 11120
12.04 11774
12.06 10016
12.08 8609
12.1 9391
12.12 10660
12.14 11032
12.16 9652
12.18 11260
12.2 10002
12.22 10110
12.24 9466
12.26 8938
12.28 8213
12.3 8721
12.32 10698
12.34 9592
12.36 9734
12.38 10726
12.4 11198
12.42 10577
12.44 10423
12.46 11376
12.48 10146
12.5 10306
12.52 9725
12.54 8985
12.56 9399
12.58 8506
12.6 8039
12.62 9020
12.64 8024
12.66 7720
12.68 8385
12.7 7198
12.72 8976
12.74 8662
12.76 8129
12.78 9753
12.8 9373
12.82 9150
12.84 9214
12.86 8688
12.88 8088
12.9 7988
12.92 8546
12.94 9606
12.96 8581
12.98 7544
13 6812
13.02 7682
13.04 6439
13.06 6850
13.08 8420
13.1 9308
13.12 7982
13.14 8219
13.16 9099
13.18 9528
13.2 8027
13.22 6615
13.24 6984
13.26 7577
13.28 7179
13.3 7483
13.32 8033
13.34 8477
13.36 6888
13.38 8351
13.4 8511
13.42 8535
13.44 8513
13.46 9129
13.48 8391
13.5 8247
13.52 8099
13.54 9502
13.56 9160
13.58 9335
13.6 8605
13.62 7206
13.64 7734
13.66 8832
13.68 10005
13.7 7877
13.72 6979
13.74 7219
13.76 6042
13.78 5026
13.8 6750
13.82 6157
13.84 6258
13.86 7808
13.88 7373
13.9 6328
13.92 7117
13.94 7102
13.96 7808
13.98 6981
14 7200
14.02 6007
14.04 6676
14.06 4595
14.08 6146
14.1 6689
14.12 6216
14.14 7631
14.16 8711
14.18 9272
14.2 8111
14.22 9331
14.24 9031
14.26 9834
14.28 9333
14.3 9717
14.32 11346
14.34 9007
14.36 9162
14.38 10411
14.4 8872
14.42 9705
14.44 9652
14.46 8803
14.48 9579
14.5 9280
14.52 9125
14.54 9731
14.56 9181
14.58 9283
14.6 9251
14.62 8245
14.64 7937
14.66 8096
14.68 5980
14.7 6767
14.72 5274
14.74 6564
14.76 6605
14.78 6528
14.8 8496
14.82 8545
14.84 8931
14.86 9112
14.88 8369
14.9 9387
14.92 8669
14.94 7367
14.96 8376
14.98 8639
15 8142
15.02 7626
15.04 9219
15.06 9524
15.08 9408
15.1 9054
15.12 9589
15.14 9378
15.16 9666
15.18 10069
15.2 9989
15.22 10117
15.24 8984
15.26 9295
15.28 7786
15.3 7351
15.32 6900
15.34 6537
15.36 7504
15.38 7352
15.4 7272
15.42 7904
15.44 8935
15.46 8419
15.48 8123
15.5 8004
15.52 8287
15.54 8044
15.56 7790
15.58 8706
15.6 9428
15.62 9708
15.64 9265
15.66 7547
15.68 8166
15.7 10104
15.72 10348
15.74 9804
15.76 9560
15.78 10442
15.8 10501
15.82 10076
15.84 10242
15.86 8854
15.88 8109
15.9 7579
15.92 7426
15.94 8054
15.96 7272
15.98 8740
16 9303
16.02 10449
16.04 10029
16.06 8357
16.08 8578
16.1 10026
16.12 10271
16.14 10851
16.16 10983
16.18 10727
16.2 12167
16.22 10432
16.24 9989
16.26 11305
16.28 10382
16.3 10624
16.32 9441
16.34 9925
16.36 8522
16.38 8226
16.4 9442
16.42 8274
16.44 8810
16.46 11026
16.48 11054
16.5 10412
16.52 10627
16.54 10525
16.56 10680
16.58 9870
16.6 10628
16.62 9947
16.64 10876
16.66 11248
16.68 10592
16.7 10606
16.72 11635
16.74 10391
16.76 9934
16.78 10016
16.8 10124
16.82 9193
16.84 7777
16.86 8686
16.8794 7024
16.8994 8218
16.9194 8189
16.9394 6993
16.9594 9303
16.9794 10473
16.9994 9253
17.0194 9653
17.0394 9863
17.0594 9083
17.0794 9256
17.0994 9540
17.1194 9670
17.1394 9786
17.1594 9320
17.1794 9787
17.1994 9613
17.2194 10673
17.2394 10100
17.2594 10571
17.2794 9901
17.2994 11378
17.3194 12478
17.3394 11217
17.3594 11000
17.3794 10092
17.3994 10954
17.4194 10075
17.4394 11108
17.4594 11194
17.4794 11076
17.4994 10859
17.5194 10736
17.5394 11032
17.5594 10931
17.5794 11412
17.5994 10535
17.6194 10241
17.6394 10398
17.6594 8673
17.6794 8191
17.6994 6159
17.7194 9067
17.7394 10014
17.7594 9069
17.7794 9868
17.7994 8410
17.8194 9354
17.8394 8492
17.8594 7604
17.8794 7819
17.8994 7012
17.9194 8737
17.9394 7160
17.9594 7737
17.9794 10543
17.9994 9599
18.0194 10188
18.0394 9847
18.0594 9729
18.0794 9913
18.0994 8409
18.1194 9152
18.1394 9671
18.1594 9096
18.1794 9734
18.1994 9982
18.2194 9009
18.2394 8930
18.2594 7949
18.2794 8856
18.2994 8871
18.3194 9186
18.3394 11522
18.3594 9390
18.3794 9131
18.3994 8805
18.4194 10527
18.4394 10074
18.4594 10183
18.4794 9040
18.4994 8357
18.5194 7876
18.5394 8557
18.5594 9014
18.5794 8253
18.5994 8636
18.6194 8072
18.6394 7136
18.6594 7417
18.6794 6964
18.6994 7896
18.7194 7615
18.7394 7028
18.7594 6406
18.7794 7784
18.7994 8146
18.8194 7754
18.8394 6987
18.8594 7191
18.8794 8575
18.8994 9313
18.9194 7623
18.9394 9760
18.9594 9330
18.9794 9178
18.9994 9363
19.0194 8085
19.0394 9124
19.0594 9488
19.0794 8804
19.0994 9450
19.1194 8350
19.1394 10937
19.1594 9754
19.1794 10236
19.1994 10139
19.2194 9990
19.2394 8281
19.2594 8894
19.2794 8911
19.2994 8285
19.3194 9391
19.3394 7410
19.3594 9419
19.3794 10885
19.3994 9857
19.4194 11018
19.4394 9974
19.4594 9502
19.4794 8864
19.4994 10695
19.5194 10207
19.5394 10701
19.5594 8664
19.5794 8550
19.5994 8036
19.6194 8374
19.6394 8928
19.6594 8196
19.6794 8480
19.6994 8807
19.7194 9424
19.7394 9810
19.7594 10306
19.7794 11802
19.7994 10633
19.8194 10414
19.8394 10398
19.8594 10130
19.8794 10615
19.8994 11055
19.9194 10667
19.9394 10913
19.9594 11384
19.9794 8770
19.9994 9807
&
@target G1.S1
@type xy
0 0
0.02 1394
0.04 75
0.06 7
0.08 5
0.1 414
0.12 1074
0.14 5671
0.16 6506
0.18 6207
0.2 4498
0.22 4777
0.24 4848
0.26 4295
0.28 4485
0.3 3669
0.32 2852
0.34 3298
0.36 3169
0.38 2446
0.4 2072
0.42 2225
0.44 3021
0.46 2685
0.48 3026
0.5 3109
0.52 3077
0.54 1835
0.56 2763
0.58 1705
0.6 1583
0.62 1309
0.64 1700
0.66 2653
0.68 3074
0.7 2157
0.72 2293
0.74 2679
0.76 2190
0.78 2705
0.8 3078
0.82 1371
0.84 3273
0.86 3691
0.88 2353
0.9 3721
0.92 3290
0.94 3353
0.96 2191
0.98 2758
1 3179
1.02 2980
1.04 2978
1.06 3060
1.08 4087
1.1 3773
1.12 2876
1.14 1604
1.16 1901
1.18 1694
1.2 2337
1.22 1975
1.24 2402
1.26 2711
1.28 2131
1.3 2066
1.32 2544
1.34 3310
1.36 3195
1.38 3387
1.4 4421
1.42 2958
1.44 2867
1.46 3181
1.48 1675
1.5 1249
1.52 1785
1.54 1703
1.56 1269
1.58 3077
1.6 2440
1.62 2677
1.64 2934
1.66 3894
1.68 3355
1.7 2653
1.72 2135
1.74 3095
1.76 2902
1.78 2893
1.8 2416
1.82 2928
1.84 2099
1.86 2316
1.88 3234
1.9 3883
1.92 3420
1.94 5005
1.96 4469
1.98 3163
2 2639
2.02 2322
2.04 1819
2.06 1598
2.08 1264
2.1 1905
2.12 1170
2.14 2379
2.16 1306
2.18 1710
2.2 2441
2.22 2153
2.24 1651
2.26 2547
2.28 2761
2.3 2104
2.32 2323
2.34 2538
2.36 3909
2.38 3460
2.4 3211
2.42 3927
2.44 3702
2.46 2593
2.48 4649
2.5 4490
2.52 4185
2.54 4336
2.56 4670
2.58 3490
2.6 3714
2.62 3410
2.64 4690
2.66 6007
2.68 5740
2.7 3903
2.72 4472
2.74 5132
2.76 5139
2.78 4344
2.8 4238
2.82 3874
2.84 3698
2.86 3360
2.88 4904
2.9 4275
2.92 4147
2.94 6095
2.96 4803
2.98 3170
3 3461
3.02 2565
3.04 2783
3.06 4680
3.08 4029
3.1 3203
3.12 3880
3.14 3313
3.16 3196
3.18 3782
3.2 2760
3.22 4422
3.24 3625
3.26 4085
3.28 5007
3.3 3336
3.32 2997
3.34 2554
3.36 1491
3.38 1208
3.4 1234
3.42 2373
3.44 2606
3.46 2538
3.48 2243
3.5 2677
3.52 3947
3.54 3142
3.56 3079
3.58 3014
3.6 4193
3.62 3895
3.64 4691
3.66 4199
3.68 2958
3.7 3486
3.72 3350
3.74 2199
3.76 3386
3.78 2477
3.8 3249
3.82 3206
3.84 3467
3.86 4506
3.88 4382
3.9 4262
3.92 5313
3.94 4266
3.96 5074
3.98 4263
4 4766
4.02 4081
4.04 3492
4.06 4104
4.08 4389
4.1 3033
4.12 3367
4.14 3062
4.16 3193
4.18 1876
4.2 3020
4.22 2125
4.24 2902
4.26 2663
4.28 1265
4.3 2384
4.32 2249
4.34 3377
4.36 3496
4.38 3189
4.4 3563
4.42 4807
4.44 3058
4.46 2899
4.48 3430
4.5 3041
4.52 2230
4.54 2482
4.56 3860
4.58 4168
4.6 3652
4.62 2707
4.64 2228
4.66 1857
4.68 966
4.7 2192
4.72 2909
4.74 2961
4.76 3585
4.78 4381
4.8 4473
4.82 5035
4.84 5379
4.86 2934
4.88 3860
4.9 5899
4.92 5102
4.94 4664
4.96 4104
4.98 4085
5 3844
5.02 4049
5.04 4165
5.06 3027
5.08 2276
5.1 2726
5.12 2011
5.14 2823
5.16 2690
5.18 1471
5.2 1372
5.22 896
5.24 1000
5.26 1211
5.28 2759
5.3 1496
5.32 1872
5.34 1998
5.36 2561
5.38 2989
5.4 1382
5.42 2982
5.44 2896
5.46 2671
5.48 1890
5.5 1965
5.52 2623
5.54 2672
5.56 1824
5.58 2500
5.6 4145
5.62 4986
5.64 3817
5.66 4116
5.68 3164
5.7 2625
5.72 2740
5.74 3839
5.76 2417
5.78 3848
5.8 4679
5.82 4853
5.84 5847
5.86 6826
5.88 5959
5.9 5768
5.92 4170
5.94 3427
5.96 5312
5.98 4816
6 4580
6.02 3599
6.04 5067
6.06 5931
6.08 4375
6.1 3848
6.12 3817
6.14 3987
6.16 3992
6.18 3789
6.2 3067
6.22 3163
6.24 2927
6.26 2362
6.28 3457
6.3 3961
6.32 3568
6.34 3441
6.36 3756
6.38 4863
6.4 4305
6.42 5475
6.44 4021
6.46 3249
6.48 2970
6.5 3339
6.52 2832
6.54 2493
6.56 3010
6.58 3682
6.6 3552
6.62 3032
6.64 4158
6.66 4742
6.68 5576
6.7 4438
6.72 5022
6.74 3498
6.76 3383
6.78 3505
6.8 3697
6.82 4544
6.84 4144
6.86 2970
6.88 2686
6.9 3722
6.92 4394
6.94 4103
6.96 4685
6.98 3903
7 4367
7.02 4175
7.04 3340
7.06 2681
7.08 3840
7.1 4953
7.12 3774
7.14 3421
7.16 3198
7.18 3160
7.2 3138
7.22 2934
7.24 4395
7.26 3049
7.28 2694
7.3 2536
7.32 3439
7.34 4501
7.36 5165
7.38 4894
7.4 5866
7.42 4761
7.44 4549
7.46 3542
7.48 3297
7.5 3729
7.52 5267
7.54 3391
7.56 3849
7.58 2808
7.6 3244
7.62 4130
7.64 2066
7.66 2129
7.68 2461
7.7 1711
7.72 1355
7.74 1209
7.76 1669
7.78 2766
7.8 1358
7.82 1673
7.84 1701
7.86 1324
7.88 1869
7.9 2054
7.92 2785
7.94 3571
7.96 4181
7.98 2349
8 2853
8.02 2081
8.04 1976
8.06 1682
8.08 2439
8.1 3446
8.12 3709
8.14 2806
8.16 1709
8.18 2458
8.2 2831
8.22 2192
8.24 2448
8.26 1840
8.28 2701
8.3 1967
8.32 1413
8.34 1101
8.36 1062
8.38 998
8.4 648
8.42 1301
8.44 774
8.46 630
8.48 1000
8.5 1864
8.52 2045
8.54 2178
8.56 1721
8.58 1600
8.6 1570
8.62 1934
8.64 1461
8.66 889
8.68 1710
8.7 1542
8.72 2214
8.74 1889
8.76 1639
8.78 1649
8.8 1819
8.82 1836
8.84 1381
8.86 2156
8.88 2567
8.9 2740
8.92 4310
8.94 4503
8.96 4922
8.98 3191
9 3340
9.02 2456
9.04 2784
9.06 4840
9.08 3308
9.1 3092
9.12 2499
9.14 1354
9.16 3043
9.18 2973
9.2 2821
9.22 3022
9.24 3329
9.26 2509
9.28 3860
9.3 4551
9.32 4634
9.34 5068
9.36 4186
9.38 3375
9.4 2993
9.42 3870
9.44 4869
9.46 4689
9.48 5138
9.5 2956
9.52 3009
9.54 3579
9.56 2026
9.58 2934
9.6 2637
9.62 3221
9.64 4149
9.66 2668
9.68 2444
9.7 3622
9.72 3949
9.74 2982
9.76 2914
9.78 2198
9.8 3584
9.82 2356
9.84 1206
9.86 1640
9.88 2673
9.9 1920
9.92 2236
9.94 1689
9.96 1721
9.98 1139
10 888
10.02 1335
10.04 2192
10.06 1856
10.08 1775
10.1 2133
10.12 2266
10.14 1737
10.16 2971
10.18 2973
10.2 2849
10.22 3671
10.24 2278
10.26 3455
10.28 2273
10.3 2144
10.32 1344
10.34 1488
10.36 1532
10.38 2415
10.4 2798
10.42 3124
10.44 2672
10.46 2725
10.48 2403
10.5 3007
10.52 3238
10.54 2484
10.56 3315
10.58 944
10.6 2304
10.62 2509
10.64 2291
10.66 2993
10.68 3471
10.7 2201
10.72 2238
10.74 968
10.76 1286
10.78 1344
10.8 2897
10.82 1526
10.84 1300
10.86 721
10.88 1354
10.9 1136
10.92 911
10.94 1856
10.96 2208
10.98 1129
11 1594
11.02 1444
11.04 2032
11.06 1358
11.08 1920
11.1 2106
11.12 2805
11.14 2815
11.16 2919
11.18 2508
11.2 2473
11.22 2141
11.24 2312
11.26 2054
11.28 2821
11.3 2993
11.32 2804
11.34 2234
11.36 1268
11.38 1459
11.4 1700
11.42 1807
11.44 2893
11.46 2879
11.48 2703
11.5 3036
11.52 2505
11.54 3080
11.56 3984
11.58 3687
11.6 3048
11.62 3221
11.64 3726
11.66 4137
11.68 3483
11.7 4608
11.72 4610
11.74 5355
11.76 3948
11.78 4113
11.8 3024
11.82 3717
11.84 3193
11.86 2846
11.88 1665
11.9 947
11.92 1820
11.94 2376
11.96 2537
11.98 1823
12 1721
12.02 722
12.04 1541
12.06 1289
12.08 2706
12.1 2708
12.12 1661
12.14 1613
12.16 2229
12.18 1679
12.2 1142
12.22 2488
12.24 3160
12.26 3977
12.28 3813
12.3 2606
12.32 1631
12.34 1788
12.36 2524
12.38 1587
12.4 1984
12.42 1063
12.44 1836
12.46 1300
12.48 2390
12.5 2030
12.52 2078
12.54 2621
12.56 2830
12.58 3088
12.6 4383
12.62 4034
12.64 3890
12.66 4442
12.68 3918
12.7 3678
12.72 4048
12.74 4036
12.76 4406
12.78 3119
12.8 2381
12.82 2662
12.84 2086
12.86 3582
12.88 3171
12.9 2927
12.92 4037
12.94 2848
12.96 3007
12.98 4435
13 5196
13.02 4724
13.04 5502
13.06 4749
13.08 3791
13.1 2777
13.12 4269
13.14 2611
13.16 4172
13.18 2999
13.2 4206
13.22 5258
13.24 4803
13.26 4713
13.28 4803
13.3 4680
13.32 4033
13.34 5130
13.36 5504
13.38 5338
13.4 3358
13.42 4210
13.44 3411
13.46 2686
13.48 2525
13.5 4528
13.52 4923
13.54 3773
13.56 3319
13.58 2928
13.6 3017
13.62 3242
13.64 4003
13.66 2979
13.68 2884
13.7 3817
13.72 3992
13.74 4103
13.76 5694
13.78 6714
13.8 4247
13.82 5596
13.84 5687
13.86 5265
13.88 5394
13.9 6345
13.92 4012
13.94 4582
13.96 3715
13.98 4815
14 4585
14.02 6049
14.04 5871
14.06 6583
14.08 5158
14.1 5859
14.12 5775
14.14 4031
14.16 4196
14.18 2015
14.2 3655
14.22 2967
14.24 3088
14.26 2157
14.28 2363
14.3 2614
14.32 1362
14.34 2313
14.36 2110
14.38 1436
14.4 3420
14.42 2263
14.44 3046
14.46 2691
14.48 2523
14.5 2706
14.52 2399
14.54 2012
14.56 2413
14.58 2274
14.6 2943
14.62 4589
14.64 4405
14.66 3919
14.68 5769
14.7 5540
14.72 7215
14.74 6263
14.76 6013
14.78 5238
14.8 4321
14.82 3685
14.84 4072
14.86 2900
14.88 3516
14.9 3900
14.92 3722
14.94 3235
14.96 3357
14.98 3574
15 4028
15.02 3284
15.04 2264
15.06 2825
15.08 2302
15.1 2253
15.12 2334
15.14 1838
15.16 2210
15.18 2070
15.2 2048
15.22 2262
15.24 2063
15.26 2807
15.28 3125
15.3 4911
15.32 5488
15.34 4695
15.36 4713
15.38 5019
15.4 5074
15.42 5484
15.44 3699
15.46 4294
15.48 4280
15.5 4178
15.52 4963
15.54 4058
15.56 4125
15.58 3255
15.6 3510
15.62 2284
15.64 3096
15.66 3327
15.68 2529
15.7 2485
15.72 1782
15.74 1993
15.76 1875
15.78 1055
15.8 2039
15.82 1814
15.84 2181
15.86 2536
15.88 4032
15.9 3566
15.92 3972
15.94 4856
15.96 4050
15.98 4175
16 3219
16.02 2718
16.04 1964
16.06 3191
16.08 3210
16.1 2652
16.12 1511
16.14 1046
16.16 1879
16.18 1697
16.2 1406
16.22 1071
16.24 1448
16.26 1629
16.28 1492
16.3 1707
16.32 2768
16.34 2316
16.36 3353
16.38 3824
16.4 2395
16.42 3012
16.44 3199
16.46 1866
16.48 927
16.5 1234
16.52 1775
16.54 1320
16.56 1888
16.58 1567
16.6 1143
16.62 1565
16.64 1551
16.66 776
16.68 918
16.7 767
16.72 1772
16.74 1434
16.76 2581
16.78 1590
16.8 2284
16.82 3262
16.84 3771
16.86 4428
16.8794 6688
16.8994 5271
16.9194 3658
16.9394 4294
16.9594 2450
16.9794 2245
16.9994 2352
17.0194 2236
17.0394 2156
17.0594 2569
17.0794 2956
17.0994 2792
17.1194 2699
17.1394 2757
17.1594 3524
17.1794 1833
17.1994 2381
17.2194 2405
17.2394 2098
17.2594 1242
17.2794 1547
17.2994 1370
17.3194 1122
17.3394 1165
17.3594 1609
17.3794 1392
17.3994 1262
17.4194 1413
17.4394 1433
17.4594 1109
17.4794 2192
17.4994 1200
17.5194 1643
17.5394 815
17.5594 1078
17.5794 1045
17.5994 1635
17.6194 1408
17.6394 2050
17.6594 2672
17.6794 4033
17.6994 4803
17.7194 3717
17.7394 2791
17.7594 2974
17.7794 2824
17.7994 3657
17.8194 2765
17.8394 2934
17.8594 3058
17.8794 4075
17.8994 4382
17.9194 4392
17.9394 3316
17.9594 4686
17.9794 1825
17.9994 1133
18.0194 526
18.0394 1382
18.0594 1451
18.0794 2081
18.0994 2479
18.1194 2702
18.1394 2672
18.1594 2626
18.1794 2622
18.1994 2548
18.2194 3562
18.2394 2790
18.2594 3669
18.2794 3320
18.2994 3948
18.3194 2460
18.3394 1302
18.3594 2352
18.3794 3049
18.3994 2662
18.4194 2461
18.4394 2954
18.4594 1952
18.4794 3431
18.4994 2786
18.5194 3699
18.5394 3272
18.5594 3379
18.5794 2967
18.5994 3466
18.6194 4008
18.6394 4570
18.6594 4658
18.6794 4669
18.6994 3450
18.7194 3550
18.7394 4956
18.7594 4908
18.7794 3329
18.7994 3235
18.8194 3927
18.8394 4168
18.8594 5217
18.8794 3794
18.8994 2598
18.9194 4031
18.9394 3607
18.9594 2823
18.9794 3048
18.9994 2659
19.0194 3990
19.0394 2596
19.0594 2217
19.0794 2170
19.0994 2034
19.1194 2125
19.1394 1352
19.1594 1584
19.1794 2169
19.1994 1678
19.2194 3035
19.2394 3209
19.2594 3150
19.2794 2521
19.2994 3795
19.3194 3620
19.3394 3473
19.3594 2946
19.3794 1895
19.3994 1986
19.4194 2886
19.4394 2541
19.4594 2892
19.4794 2374
19.4994 1566
19.5194 1646
19.5394 2473
19.5594 3990
19.5794 2639
19.5994 3704
19.6194 3105
19.6394 3385
19.6594 4952
19.6794 3801
19.6994 3832
19.7194 3075
19.7394 3127
19.7594 2233
19.7794 1847
19.7994 1034
19.8194 1226
19.8394 2116
19.8594 1488
19.8794 1282
19.8994 1179
19.9194 1664
19.9394 2130
19.9594 1995
19.9794 2587
19.9994 2461
&
@target G1.S2
@type xy
0 0
0.02 3
0.04 0
0.06 0
0.08 0
0.1 0
0.12 22
0.14 2807
0.16 2724
0.18 3753
0.2 3104
0.22 3938
0.24 3021
0.26 3079
0.28 4132
0.3 1935
0.32 3210
0.34 3721
0.36 3826
0.38 3380
0.4 3284
0.42 3166
0.44 2928
0.46 3756
0.48 3655
0.5 3798
0.52 3180
0.54 2543
0.56 3370
0.58 4151
0.6 3832
0.62 3193
0.64 3984
0.66 2588
0.68 3037
0.7 3840
0.72 3639
0.74 2970
0.76 3323
0.78 4130
0.8 2733
0.82 3376
0.84 3537
0.86 3104
0.88 3239
0.9 3860
0.92 4738
0.94 3241
0.96 3874
0.98 4482
1 2481
1.02 3853
1.04 3271
1.06 3883
1.08 3918
1.1 3399
1.12 3796
1.14 3953
1.16 3438
1.18 3886
1.2 3479
1.22 3380
1.24 2521
1.26 3648
1.28 3257
1.3 3411
1.32 2593
1.34 3164
1.36 3806
1.38 2745
1.4 3219
1.42 3815
1.44 5126
1.46 2801
1.48 2907
1.5 2796
1.52 4125
1.54 3230
1.56 3499
1.58 3138
1.6 3207
1.62 3386
1.64 2236
1.66 3065
1.68 3253
1.7 4678
1.72 3239
1.74 2871
1.76 5173
1.78 4680
1.8 3898
1.82 3757
1.84 2600
1.86 3150
1.88 3610
1.9 2698
1.92 3265
1.94 4236
1.96 3657
1.98 2554
2 2222
2.02 3218
2.04 3170
2.06 2987
2.08 4046
2.1 3965
2.12 2686
2.14 4207
2.16 4543
2.18 3598
2.2 3499
2.22 2945
2.24 3011
2.26 4204
2.28 3982
2.3 3753
2.32 3037
2.34 2815
2.36 2840
2.38 2781
2.4 2805
2.42 4792
2.44 4115
2.46 3343
2.48 3661
2.5 3684
2.52 3467
2.54 2823
2.56 1547
2.58 3579
2.6 3737
2.62 3917
2.64 3900
2.66 4709
2.68 4699
2.7 4789
2.72 4124
2.74 2272
2.76 4123
2.78 4243
2.8 2759
2.82 4095
2.84 3046
2.86 4874
2.88 4431
2.9 3759
2.92 3375
2.94 3899
2.96 3627
2.98 2272
3 4088
3.02 3355
3.04 4070
3.06 2791
3.08 4305
3.1 3233
3.12 3392
3.14 2609
3.16 2343
3.18 3124
3.2 3336
3.22 3226
3.24 2404
3.26 2905
3.28 3037
3.3 2450
3.32 3813
3.34 2653
3.36 4677
3.38 3964
3.4 3553
3.42 4296
3.44 3518
3.46 2868
3.48 2632
3.5 2754
3.52 3419
3.54 4395
3.56 3918
3.58 3845
3.6 3790
3.62 2643
3.64 3980
3.66 3015
3.68 3352
3.7 4870
3.72 3784
3.74 4275
3.76 3710
3.78 4506
3.8 3580
3.82 3536
3.84 2408
3.86 3300
3.88 4399
3.9 3213
3.92 2261
3.94 3261
3.96 2465
3.98 2635
4 3753
4.02 3552
4.04 3580
4.06 3666
4.08 3087
4.1 3909
4.12 3691
4.14 4088
4.16 4117
4.18 3816
4.2 4509
4.22 4155
4.24 4894
4.26 4881
4.28 3431
4.3 3793
4.32 3459
4.34 3561
4.36 3736
4.38 3597
4.4 4168
4.42 3656
4.44 2663
4.46 3564
4.48 4104
4.5 4121
4.52 3883
4.54 3311
4.56 4153
4.58 4005
4.6 3990
4.62 3322
4.64 4099
4.66 3529
4.68 3345
4.7 3491
4.72 3165
4.74 3107
4.76 4506
4.78 4869
4.8 3756
4.82 3527
4.84 3074
4.86 3644
4.88 2793
4.9 3800
4.92 2984
4.94 4756
4.96 3880
4.98 3336
5 1900
5.02 4657
5.04 4289
5.06 4725
5.08 4803
5.1 4002
5.12 3802
5.14 3709
5.16 2946
5.18 3321
5.2 3233
5.22 2888
5.24 3227
5.26 3682
5.28 4643
5.3 2686
5.32 4535
5.34 3610
5.36 3931
5.38 3050
5.4 2754
5.42 3956
5.44 4042
5.46 4343
5.48 3014
5.5 3147
5.52 3747
5.54 3871
5.56 4617
5.58 3528
5.6 3545
5.62 3567
5.64 4117
5.66 4204
5.68 4004
5.7 3477
5.72 4219
5.74 2846
5.76 3114
5.78 3573
5.8 3269
5.82 3600
5.84 3427
5.86 3556
5.88 3255
5.9 3382
5.92 3735
5.94 4974
5.96 3906
5.98 4698
6 3530
6.02 3418
6.04 2874
6.06 3383
6.08 2896
6.1 4180
6.12 3226
6.14 3606
6.16 3318
6.18 3757
6.2 4117
6.22 3957
6.24 3980
6.26 4684
6.28 3437
6.3 3824
6.32 2930
6.34 3164
6.36 3918
6.38 3397
6.4 3833
6.42 4450
6.44 4141
6.46 4921
6.48 3457
6.5 4976
6.52 3553
6.54 4445
6.56 3771
6.58 3667
6.6 4175
6.62 3370
6.64 3470
6.66 3762
6.68 2759
6.7 5136
6.72 4272
6.74 3674
6.76 4100
6.78 4581
6.8 2631
6.82 2907
6.84 2436
6.86 3694
6.88 3354
6.9 4031
6.92 4192
6.94 4570
6.96 4107
6.98 4430
7 4720
7.02 4923
7.04 4383
7.06 4176
7.08 3204
7.1 3072
7.12 3097
7.14 3852
7.16 4572
7.18 3686
7.2 5544
7.22 4784
7.24 4396
7.26 3970
7.28 4751
7.3 5499
7.32 5096
7.34 3859
7.36 3842
7.38 3937
7.4 4927
7.42 4440
7.44 4875
7.46 3942
7.48 3643
7.5 4967
7.52 5015
7.54 4882
7.56 4917
7.58 4890
7.6 4427
7.62 4405
7.64 4627
7.66 5120
7.68 4645
7.7 4535
7.72 4383
7.74 5766
7.76 4863
7.78 4368
7.8 4607
7.82 4072
7.84 4330
7.86 4487
7.88 4495
7.9 5498
7.92 4160
7.94 4069
7.96 4641
7.98 4554
8 4232
8.02 5701
8.04 3947
8.06 4888
8.08 5679
8.1 4964
8.12 4292
8.14 4314
8.16 4277
8.18 5149
8.2 4057
8.22 4947
8.24 3849
8.26 4440
8.28 5355
8.3 6546
8.32 5400
8.34 4616
8.36 4077
8.38 4869
8.4 4290
8.42 4229
8.44 4570
8.46 4836
8.48 5614
8.5 5672
8.52 5830
8.54 4135
8.56 3543
8.58 3484
8.6 5164
8.62 5677
8.64 4012
8.66 4597
8.68 3505
8.7 4438
8.72 5034
8.74 4719
8.76 5498
8.78 5733
8.8 4253
8.82 3694
8.84 4843
8.86 5442
8.88 5346
8.9 5005
8.92 4695
8.94 3697
8.96 3533
8.98 3244
9 4561
9.02 3989
9.04 4099
9.06 3586
9.08 4081
9.1 4885
9.12 3947
9.14 4819
9.16 4936
9.18 4350
9.2 4771
9.22 4290
9.24 5784
9.26 3906
9.28 4718
9.3 3551
9.32 4820
9.34 4399
9.36 5458
9.38 4941
9.4 5335
9.42 5481
9.44 5026
9.46 4317
9.48 5502
9.5 4550
9.52 5438
9.54 4214
9.56 5106
9.58 4220
9.6 3592
9.62 3975
9.64 3995
9.66 4236
9.68 4168
9.7 4304
9.72 4136
9.74 2943
9.76 5229
9.78 4054
9.8 3937
9.82 3788
9.84 3512
9.86 4095
9.88 4976
9.9 5572
9.92 5794
9.94 4255
9.96 4405
9.98 5384
10 4623
10.02 3907
10.04 3303
10.06 4591
10.08 4075
10.1 5908
10.12 4349
10.14 4110
10.16 5094
10.18 4573
10.2 5533
10.22 5217
10.24 3432
10.26 4326
10.28 3452
10.3 4427
10.32 5235
10.34 4623
10.36 3870
10.38 4281
10.4 4740
10.42 6369
10.44 4392
10.46 4820
10.48 4936
10.5 4402
10.52 4927
10.54 5119
10.56 3970
10.58 4780
10.6 4848
10.62 4777
10.64 4221
10.66 3299
10.68 4900
10.7 3862
10.72 4708
10.74 5347
10.76 5178
10.78 4239
10.8 4994
10.82 4516
10.84 4982
10.86 4584
10.88 5331
10.9 6265
10.92 4822
10.94 4437
10.96 5102
10.98 5251
11 5795
11.02 4354
11.04 3965
11.06 4488
11.08 3887
11.1 4930
11.12 4959
11.14 4797
11.16 3969
11.18 4026
11.2 4453
11.22 4436
11.24 3891
11.26 4867
11.28 5093
11.3 4444
11.32 4404
11.34 5372
11.36 5028
11.38 4625
11.4 4360
11.42 4163
11.44 4168
11.46 4821
11.48 5489
11.5 4341
11.52 4535
11.54 5492
11.56 5525
11.58 4819
11.6 4923
11.62 5058
11.64 4348
11.66 4962
11.68 4772
11.7 4456
11.72 4731
11.74 4300
11.76 5502
11.78 4997
11.8 4668
11.82 3356
11.84 4845
11.86 4042
11.88 4477
11.9 4122
11.92 3831
11.94 4266
11.96 4800
11.98 3877
12 4587
12.02 4251
12.04 5044
12.06 5643
12.08 5135
12.1 3720
12.12 3641
12.14 4624
12.16 3756
12.18 3670
12.2 3706
12.22 4781
12.24 3908
12.26 4397
12.28 4727
12.3 4267
12.32 3479
12.34 3959
12.36 4633
12.38 5102
12.4 5850
12.42 4591
12.44 3788
12.46 4650
12.48 4241
12.5 4268
12.52 4782
12.54 5137
12.56 5413
12.58 5589
12.6 4235
12.62 4877
12.64 5175
12.66 5682
12.68 4990
12.7 5911
12.72 4752
12.74 3830
12.76 4217
12.78 4482
12.8 4649
12.82 4590
12.84 4560
12.86 4221
12.88 5070
12.9 5746
12.92 5085
12.94 5431
12.96 5369
12.98 5272
13 5290
13.02 4421
13.04 5183
13.06 6280
13.08 4674
13.1 4162
13.12 5248
13.14 4333
13.16 4884
13.18 3993
13.2 4702
13.22 4151
13.24 3358
13.26 3122
13.28 4142
13.3 5505
13.32 4126
13.34 4174
13.36 3765
13.38 4688
13.4 4503
13.42 4153
13.44 4216
13.46 4283
13.48 3058
13.5 5125
13.52 4699
13.54 5537
13.56 6131
13.58 4079
13.6 4567
13.62 4595
13.64 5287
13.66 5055
13.68 4230
13.7 4972
13.72 4551
13.74 4566
13.76 6691
13.78 5823
13.8 4477
13.82 3809
13.84 2925
13.86 3805
13.88 5439
13.9 3582
13.92 3385
13.94 4863
13.96 3470
13.98 4573
14 3341
14.02 3982
14.04 3726
14.06 4118
14.08 4385
14.1 4109
14.12 3711
14.14 4457
14.16 5131
14.18 5025
14.2 4369
14.22 5590
14.24 4730
14.26 4965
14.28 5900
14.3 4419
14.32 5060
14.34 5056
14.36 4851
14.38 4003
14.4 4438
14.42 4159
14.44 4274
14.46 4557
14.48 3834
14.5 4299
14.52 4440
14.54 3601
14.56 3914
14.58 4600
14.6 3809
14.62 3581
14.64 3998
14.66 4534
14.68 4148
14.7 3611
14.72 4099
14.74 5060
14.76 2921
14.78 4433
14.8 4076
14.82 4929
14.84 3551
14.86 3801
14.88 4018
14.9 3675
14.92 4669
14.94 4880
14.96 5009
14.98 5322
15 5587
15.02 4761
15.04 4772
15.06 4927
15.08 5043
15.1 3812
15.12 4744
15.14 4512
15.16 3634
15.18 5014
15.2 5844
15.22 5077
15.24 4992
15.26 6181
15.28 4575
15.3 5136
15.32 3517
15.34 4716
15.36 3783
15.38 4650
15.4 4212
15.42 4837
15.44 4113
15.46 4846
15.48 4583
15.5 5543
15.52 3979
15.54 4067
15.56 4167
15.58 3717
15.6 3796
15.62 4749
15.64 5149
15.66 5154
15.68 4912
15.7 4504
15.72 4283
15.74 4357
15.76 5854
15.78 5118
15.8 5343
15.82 4824
15.84 4377
15.86 4356
15.88 4749
15.9 5602
15.92 3516
15.94 3719
15.96 4470
15.98 4788
16 3871
16.02 4675
16.04 4384
16.06 4983
16.08 3795
16.1 4756
16.12 4044
16.14 5165
16.16 4909
16.18 5001
16.2 5023
16.22 4813
16.24 4847
16.26 4710
16.28 3992
16.3 4720
16.32 4756
16.34 4561
16.36 4360
16.38 5031
16.4 5248
16.42 4535
16.44 5433
16.46 4551
16.48 6033
16.5 5209
16.52 4436
16.54 4616
16.56 4747
16.58 6384
16.6 5605
16.62 4416
16.64 4777
16.66 6529
16.68 5824
16.7 2907
16.72 3876
16.74 4025
16.76 5280
16.78 5666
16.8 4220
16.82 4294
16.84 6594
16.86 5001
16.8794 4132
16.8994 4427
16.9194 4200
16.9394 3944
16.9594 4991
16.9794 4465
16.9994 4536
17.0194 5187
17.0394 3829
17.0594 5031
17.0794 4192
17.0994 5140
17.1194 4883
17.1394 5113
17.1594 4983
17.1794 5051
17.1994 3594
17.2194 4457
17.2394 4434
17.2594 5182
17.2794 5202
17.2994 4133
17.3194 5658
17.3394 3901
17.3594 4624
17.3794 3462
17.3994 4254
17.4194 5293
17.4394 3757
17.4594 5048
17.4794 4629
17.4994 5435
17.5194 4423
17.5394 4227
17.5594 4192
17.5794 4778
17.5994 4540
17.6194 5388
17.6394 3919
17.6594 4608
17.6794 4569
17.6994 5410
17.7194 4856
17.7394 4678
17.7594 3855
17.7794 4989
17.7994 5391
17.8194 4896
17.8394 4287
17.8594 4330
17.8794 4411
17.8994 3161
17.9194 4502
17.9394 3759
17.9594 5353
17.9794 4109
17.9994 4805
18.0194 4008
18.0394 5364
18.0594 4685
18.0794 2984
18.0994 3476
18.1194 3600
18.1394 4666
18.1594 4585
18.1794 4957
18.1994 6170
18.2194 4249
18.2394 4723
18.2594 4492
18.2794 4865
18.2994 4966
18.3194 4646
18.3394 4437
18.3594 2951
18.3794 4169
18.3994 4118
18.4194 4855
18.4394 3816
18.4594 3994
18.4794 4479
18.4994 5281
18.5194 5207
18.5394 3934
18.5594 4157
18.5794 4000
18.5994 3658
18.6194 4137
18.6394 3879
18.6594 6102
18.6794 4394
18.6994 3754
18.7194 4106
18.7394 4604
18.7594 5425
18.7794 4808
18.7994 4784
18.8194 3849
18.8394 4493
18.8594 5053
18.8794 5804
18.8994 3955
18.9194 4859
18.9394 4611
18.9594 4881
18.9794 4033
18.9994 4998
19.0194 4491
19.0394 4403
19.0594 5989
19.0794 4541
19.0994 5426
19.1194 4434
19.1394 4550
19.1594 4560
19.1794 4454
19.1994 3922
19.2194 5009
19.2394 3916
19.2594 4841
19.2794 4128
19.2994 3830
19.3194 4129
19.3394 3836
19.3594 5332
19.3794 5025
19.3994 3466
19.4194 4140
19.4394 4331
19.4594 4940
19.4794 4983
19.4994 5115
19.5194 5405
19.5394 5431
19.5594 5822
19.5794 4583
19.5994 4954
19.6194 5117
19.6394 6043
19.6594 4064
19.6794 4919
19.6994 4728
19.7194 4785
19.7394 4311
19.7594 4578
19.7794 5417
19.7994 4643
19.8194 5196
19.8394 5319
19.8594 4884
19.8794 6596
19.8994 5260
19.9194 5443
19.9394 4343
19.9594 4557
19.9794 3051
19.9994 5117
&
@target G2.S0
@type xy
1 0.442945
2 0.435345
3 0.443085
4 0.438292
5 0.496639
6 0.451913
7 0.445814
8 0.493406
9 0.457685
10 0.476707
11 0.459211
12 0.448052
13 0.457494
14 0.454478
15 0.442436
16 0.43672
17 0.444438
18 0.434598
19 0.449972
20 0.445252
21 0.436004
22 0.454038
23 0.433157
24 0.440114
25 0.436864
26 0.448915
27 0.454973
28 0.440823
29 0.445505
30 0.435201
31 0.440993
32 0.435029
33 0.444241
34 0.485438
35 0.461249
36 0.457739
37 0.485283
38 0.449806
39 0.476576
40 0.463924
41 0.424293
42 0.4441
43 0.455521
44 0.448162
45 0.436434
46 0.44486
47 0.471381
48 0.491935
49 0.457411
50 0.446794
51 0.444775
52 0.453377
&
@target G2.S1
@type xy
1 0.454697
2 0.430871
3 0.44975
4 0.443171
5 0.503736
6 0.464919
7 0.474894
8 0.523497
9 0.501847
10 0.493457
11 0.475289
12 0.462331
13 0.4782
14 0.464569
15 0.438435
16 0.461817
17 0.467145
18 0.464274
19 0.455302
20 0.441446
21 0.466315
22 0.468428
23 0.46179
24 0.458258
25 0.442295
26 0.453349
27 0.453707
28 0.443113
29 0.445785
30 0.451137
31 0.454037
32 0.457984
33 0.458285
34 0.549568
35 0.488826
36 0.511762
37 0.495379
38 0.461817
39 0.466932
40 0.456892
41 0.457302
42 0.431596
43 0.471301
44 0.4505
45 0.451359
46 0.47207
47 0.508749
48 0.566613
49 0.449917
50 0.444775
51 0.4441
52 0.470664
&
@target G2.S2
@type xy
1 0.456672
2 0.439033
3 0.770325
4 0.55518
5 0.96465
6 0.900403
7 0.833757
8 1.2836
9 1.11078
10 1.41951
11 1.00674
12 0.989318
13 0.65683
14 0.72144
15 0.44017
16 0.439489
17 0.458721
18 0.434425
19 0.44054
20 0.445505
21 0.468214
22 0.648556
23 0.444859
24 0.44334
25 0.445028
26 0.615914
27 0.439715
28 0.445225
29 0.411977
30 0.402306
31 0.623979
32 0.611473
33 0.862757
34 1.31835
35 1.2864
36 1.37373
37 1.35979
38 0.84386
39 0.945873
40 0.739003
41 0.446626
42 0.424529
43 0.499424
44 0.443453
45 0.458966
46 0.44514
47 0.501523
48 0.595336
49 0.431451
50 0.440908
51 0.432723
52 0.673015
&
