# Supplementary material for: Data showing the lipid conformations and membrane binding behaviors of beta-amyloid fibrils in phase-separated cholesterol-enriched lipid domains with and without glycolipid and oxidized cholesterol from coarse-grained molecular dynamics simulations
Source: Data Brief. 2020 Apr 19;30:105496. doi: 10.1016/j.dib.2020.105496 (PMC7186522; doi:10.1016/j.dib.2020.105496)
Supplement: Supplementary file 1 [file mmc1.zip › Supplementary-Data/S17-21/Figure-S18/Figure-S18A-C1-AB-1.agr]

# Grace project file
#
@version 50125
@page size 792, 612
@page scroll 5%
@page inout 5%
@link page off
@map font 0 to "Times-Roman", "Times-Roman"
@map font 1 to "Times-Italic", "Times-Italic"
@map font 2 to "Times-Bold", "Times-Bold"
@map font 3 to "Times-BoldItalic", "Times-BoldItalic"
@map font 4 to "Helvetica", "Helvetica"
@map font 5 to "Helvetica-Oblique", "Helvetica-Oblique"
@map font 6 to "Helvetica-Bold", "Helvetica-Bold"
@map font 7 to "Helvetica-BoldOblique", "Helvetica-BoldOblique"
@map font 8 to "Courier", "Courier"
@map font 9 to "Courier-Oblique", "Courier-Oblique"
@map font 10 to "Courier-Bold", "Courier-Bold"
@map font 11 to "Courier-BoldOblique", "Courier-BoldOblique"
@map font 12 to "Symbol", "Symbol"
@map font 13 to "ZapfDingbats", "ZapfDingbats"
@map color 0 to (255, 255, 255), "white"
@map color 1 to (0, 0, 0), "black"
@map color 2 to (255, 0, 0), "red"
@map color 3 to (0, 255, 0), "green"
@map color 4 to (0, 0, 255), "blue"
@map color 5 to (255, 255, 0), "yellow"
@map color 6 to (188, 143, 143), "brown"
@map color 7 to (220, 220, 220), "grey"
@map color 8 to (148, 0, 211), "violet"
@map color 9 to (0, 255, 255), "cyan"
@map color 10 to (255, 0, 255), "magenta"
@map color 11 to (255, 165, 0), "orange"
@map color 12 to (114, 33, 188), "indigo"
@map color 13 to (103, 7, 72), "maroon"
@map color 14 to (64, 224, 208), "turquoise"
@map color 15 to (0, 139, 0), "green4"
@reference date 0
@date wrap off
@date wrap year 1950
@default linewidth 1.0
@default linestyle 1
@default color 1
@default pattern 1
@default font 0
@default char size 1.000000
@default symbol size 1.000000
@default sformat "%.8g"
@background color 0
@page background fill on
@timestamp off
@timestamp 0.03, 0.03
@timestamp color 1
@timestamp rot 0
@timestamp font 0
@timestamp char size 1.000000
@timestamp def "Tue Dec 12 14:20:03 2017"
@r0 off
@link r0 to g0
@r0 type above
@r0 linestyle 1
@r0 linewidth 1.0
@r0 color 1
@r0 line 0, 0, 0, 0
@r1 off
@link r1 to g0
@r1 type above
@r1 linestyle 1
@r1 linewidth 1.0
@r1 color 1
@r1 line 0, 0, 0, 0
@r2 off
@link r2 to g0
@r2 type above
@r2 linestyle 1
@r2 linewidth 1.0
@r2 color 1
@r2 line 0, 0, 0, 0
@r3 off
@link r3 to g0
@r3 type above
@r3 linestyle 1
@r3 linewidth 1.0
@r3 color 1
@r3 line 0, 0, 0, 0
@r4 off
@link r4 to g0
@r4 type above
@r4 linestyle 1
@r4 linewidth 1.0
@r4 color 1
@r4 line 0, 0, 0, 0
@g0 on
@g0 hidden false
@g0 type XY
@g0 stacked false
@g0 bar hgap 0.000000
@g0 fixedpoint off
@g0 fixedpoint type 0
@g0 fixedpoint xy 0.000000, 0.000000
@g0 fixedpoint format general general
@g0 fixedpoint prec 6, 6
@with g0
@    world 0, 0, 20, 6
@    stack world 0, 0, 0, 0
@    znorm 1
@    view 0.100000, 0.720000, 0.800000, 0.950000
@    title ""
@    title font 0
@    title size 1.500000
@    title color 1
@    subtitle ""
@    subtitle font 0
@    subtitle size 1.000000
@    subtitle color 1
@    xaxes scale Normal
@    yaxes scale Normal
@    xaxes invert off
@    yaxes invert off
@    xaxis  on
@    xaxis  type zero false
@    xaxis  offset 0.000000 , 0.000000
@    xaxis  bar on
@    xaxis  bar color 1
@    xaxis  bar linestyle 1
@    xaxis  bar linewidth 1.0
@    xaxis  label "Time (\xm\0s)"
@    xaxis  label layout para
@    xaxis  label place auto
@    xaxis  label char size 0.900000
@    xaxis  label font 0
@    xaxis  label color 1
@    xaxis  label place normal
@    xaxis  tick on
@    xaxis  tick major 5
@    xaxis  tick minor ticks 4
@    xaxis  tick default 6
@    xaxis  tick place rounded true
@    xaxis  tick in
@    xaxis  tick major size 1.000000
@    xaxis  tick major color 1
@    xaxis  tick major linewidth 1.0
@    xaxis  tick major linestyle 1
@    xaxis  tick major grid off
@    xaxis  tick minor color 1
@    xaxis  tick minor linewidth 1.0
@    xaxis  tick minor linestyle 1
@    xaxis  tick minor grid off
@    xaxis  tick minor size 0.500000
@    xaxis  ticklabel on
@    xaxis  ticklabel format general
@    xaxis  ticklabel prec 5
@    xaxis  ticklabel formula ""
@    xaxis  ticklabel append ""
@    xaxis  ticklabel prepend ""
@    xaxis  ticklabel angle 0
@    xaxis  ticklabel skip 0
@    xaxis  ticklabel stagger 0
@    xaxis  ticklabel place normal
@    xaxis  ticklabel offset auto
@    xaxis  ticklabel offset 0.000000 , 0.010000
@    xaxis  ticklabel start type auto
@    xaxis  ticklabel start 0.000000
@    xaxis  ticklabel stop type auto
@    xaxis  ticklabel stop 0.000000
@    xaxis  ticklabel char size 0.800000
@    xaxis  ticklabel font 0
@    xaxis  ticklabel color 1
@    xaxis  tick place both
@    xaxis  tick spec type none
@    yaxis  on
@    yaxis  type zero false
@    yaxis  offset 0.000000 , 0.000000
@    yaxis  bar on
@    yaxis  bar color 1
@    yaxis  bar linestyle 1
@    yaxis  bar linewidth 1.0
@    yaxis  label "Minimum  Distance (nm)"
@    yaxis  label layout para
@    yaxis  label place auto
@    yaxis  label char size 0.900000
@    yaxis  label font 0
@    yaxis  label color 1
@    yaxis  label place normal
@    yaxis  tick on
@    yaxis  tick major 1
@    yaxis  tick minor ticks 1
@    yaxis  tick default 6
@    yaxis  tick place rounded true
@    yaxis  tick in
@    yaxis  tick major size 1.000000
@    yaxis  tick major color 1
@    yaxis  tick major linewidth 1.0
@    yaxis  tick major linestyle 1
@    yaxis  tick major grid off
@    yaxis  tick minor color 1
@    yaxis  tick minor linewidth 1.0
@    yaxis  tick minor linestyle 1
@    yaxis  tick minor grid off
@    yaxis  tick minor size 0.500000
@    yaxis  ticklabel on
@    yaxis  ticklabel format general
@    yaxis  ticklabel prec 5
@    yaxis  ticklabel formula ""
@    yaxis  ticklabel append ""
@    yaxis  ticklabel prepend ""
@    yaxis  ticklabel angle 0
@    yaxis  ticklabel skip 0
@    yaxis  ticklabel stagger 0
@    yaxis  ticklabel place normal
@    yaxis  ticklabel offset auto
@    yaxis  ticklabel offset 0.000000 , 0.010000
@    yaxis  ticklabel start type auto
@    yaxis  ticklabel start 0.000000
@    yaxis  ticklabel stop type auto
@    yaxis  ticklabel stop 0.000000
@    yaxis  ticklabel char size 0.800000
@    yaxis  ticklabel font 0
@    yaxis  ticklabel color 1
@    yaxis  tick place both
@    yaxis  tick spec type none
@    altxaxis  off
@    altyaxis  off
@    legend on
@    legend loctype view
@    legend 0.82, 0.93
@    legend box color 1
@    legend box pattern 0
@    legend box linewidth 1.0
@    legend box linestyle 0
@    legend box fill color 0
@    legend box fill pattern 0
@    legend font 0
@    legend char size 1.000000
@    legend color 1
@    legend length 2
@    legend vgap 1
@    legend hgap 1
@    legend invert false
@    frame type 0
@    frame linestyle 1
@    frame linewidth 1.0
@    frame color 1
@    frame pattern 1
@    frame background color 0
@    frame background pattern 0
@    s0 hidden false
@    s0 type xy
@    s0 symbol 0
@    s0 symbol size 1.000000
@    s0 symbol color 3
@    s0 symbol pattern 1
@    s0 symbol fill color 3
@    s0 symbol fill pattern 0
@    s0 symbol linewidth 1.0
@    s0 symbol linestyle 1
@    s0 symbol char 65
@    s0 symbol char font 0
@    s0 symbol skip 0
@    s0 line type 1
@    s0 line linestyle 1
@    s0 line linewidth 1.0
@    s0 line color 3
@    s0 line pattern 1
@    s0 baseline type 0
@    s0 baseline off
@    s0 dropline off
@    s0 fill type 0
@    s0 fill rule 0
@    s0 fill color 3
@    s0 fill pattern 1
@    s0 avalue off
@    s0 avalue type 2
@    s0 avalue char size 1.000000
@    s0 avalue font 0
@    s0 avalue color 1
@    s0 avalue rot 0
@    s0 avalue format general
@    s0 avalue prec 3
@    s0 avalue prepend ""
@    s0 avalue append ""
@    s0 avalue offset 0.000000 , 0.000000
@    s0 errorbar on
@    s0 errorbar place both
@    s0 errorbar color 3
@    s0 errorbar pattern 1
@    s0 errorbar size 1.000000
@    s0 errorbar linewidth 1.0
@    s0 errorbar linestyle 1
@    s0 errorbar riser linewidth 1.0
@    s0 errorbar riser linestyle 1
@    s0 errorbar riser clip off
@    s0 errorbar riser clip length 0.100000
@    s0 comment "/Users/KCheng/Desktop/cg_small_water_run/md-run-lonestar/namchi-04-26-2014/g-mind/1md-1.0nm-results/DPP-mind-.xvg"
@    s0 legend  "Protein-DPPC"
@    s1 hidden false
@    s1 type xy
@    s1 symbol 0
@    s1 symbol size 1.000000
@    s1 symbol color 11
@    s1 symbol pattern 1
@    s1 symbol fill color 11
@    s1 symbol fill pattern 0
@    s1 symbol linewidth 1.0
@    s1 symbol linestyle 1
@    s1 symbol char 65
@    s1 symbol char font 0
@    s1 symbol skip 0
@    s1 line type 1
@    s1 line linestyle 1
@    s1 line linewidth 1.0
@    s1 line color 11
@    s1 line pattern 1
@    s1 baseline type 0
@    s1 baseline off
@    s1 dropline off
@    s1 fill type 0
@    s1 fill rule 0
@    s1 fill color 11
@    s1 fill pattern 1
@    s1 avalue off
@    s1 avalue type 2
@    s1 avalue char size 1.000000
@    s1 avalue font 0
@    s1 avalue color 1
@    s1 avalue rot 0
@    s1 avalue format general
@    s1 avalue prec 3
@    s1 avalue prepend ""
@    s1 avalue append ""
@    s1 avalue offset 0.000000 , 0.000000
@    s1 errorbar on
@    s1 errorbar place both
@    s1 errorbar color 11
@    s1 errorbar pattern 1
@    s1 errorbar size 1.000000
@    s1 errorbar linewidth 1.0
@    s1 errorbar linestyle 1
@    s1 errorbar riser linewidth 1.0
@    s1 errorbar riser linestyle 1
@    s1 errorbar riser clip off
@    s1 errorbar riser clip length 0.100000
@    s1 comment "/Users/KCheng/Desktop/cg_small_water_run/md-run-lonestar/namchi-04-26-2014/g-mind/1md-1.0nm-results/DUP-mind-.xvg"
@    s1 legend  "Protein-DUPC"
@    s2 hidden false
@    s2 type xy
@    s2 symbol 0
@    s2 symbol size 1.000000
@    s2 symbol color 1
@    s2 symbol pattern 1
@    s2 symbol fill color 1
@    s2 symbol fill pattern 0
@    s2 symbol linewidth 1.0
@    s2 symbol linestyle 1
@    s2 symbol char 65
@    s2 symbol char font 0
@    s2 symbol skip 0
@    s2 line type 1
@    s2 line linestyle 1
@    s2 line linewidth 1.0
@    s2 line color 1
@    s2 line pattern 1
@    s2 baseline type 0
@    s2 baseline off
@    s2 dropline off
@    s2 fill type 0
@    s2 fill rule 0
@    s2 fill color 1
@    s2 fill pattern 1
@    s2 avalue off
@    s2 avalue type 2
@    s2 avalue char size 1.000000
@    s2 avalue font 0
@    s2 avalue color 1
@    s2 avalue rot 0
@    s2 avalue format general
@    s2 avalue prec 3
@    s2 avalue prepend ""
@    s2 avalue append ""
@    s2 avalue offset 0.000000 , 0.000000
@    s2 errorbar on
@    s2 errorbar place both
@    s2 errorbar color 1
@    s2 errorbar pattern 1
@    s2 errorbar size 1.000000
@    s2 errorbar linewidth 1.0
@    s2 errorbar linestyle 1
@    s2 errorbar riser linewidth 1.0
@    s2 errorbar riser linestyle 1
@    s2 errorbar riser clip off
@    s2 errorbar riser clip length 0.100000
@    s2 comment "/Users/KCheng/Desktop/cg_small_water_run/md-run-lonestar/namchi-04-26-2014/g-mind/1md-1.0nm-results/CHO-mind-.xvg"
@    s2 legend  "Protein-CHOL"
@g1 on
@g1 hidden false
@g1 type XY
@g1 stacked false
@g1 bar hgap 0.000000
@g1 fixedpoint off
@g1 fixedpoint type 0
@g1 fixedpoint xy 0.000000, 0.000000
@g1 fixedpoint format general general
@g1 fixedpoint prec 6, 6
@with g1
@    world 0, 0, 20, 15000
@    stack world 0, 0, 0, 0
@    znorm 1
@    view 0.100000, 0.410000, 0.800000, 0.640000
@    title ""
@    title font 0
@    title size 1.500000
@    title color 1
@    subtitle ""
@    subtitle font 0
@    subtitle size 1.000000
@    subtitle color 1
@    xaxes scale Normal
@    yaxes scale Normal
@    xaxes invert off
@    yaxes invert off
@    xaxis  on
@    xaxis  type zero false
@    xaxis  offset 0.000000 , 0.000000
@    xaxis  bar on
@    xaxis  bar color 1
@    xaxis  bar linestyle 1
@    xaxis  bar linewidth 1.0
@    xaxis  label "Time (\xm\0s)"
@    xaxis  label layout para
@    xaxis  label place auto
@    xaxis  label char size 0.900000
@    xaxis  label font 0
@    xaxis  label color 1
@    xaxis  label place normal
@    xaxis  tick on
@    xaxis  tick major 5
@    xaxis  tick minor ticks 4
@    xaxis  tick default 6
@    xaxis  tick place rounded true
@    xaxis  tick in
@    xaxis  tick major size 1.000000
@    xaxis  tick major color 1
@    xaxis  tick major linewidth 1.0
@    xaxis  tick major linestyle 1
@    xaxis  tick major grid off
@    xaxis  tick minor color 1
@    xaxis  tick minor linewidth 1.0
@    xaxis  tick minor linestyle 1
@    xaxis  tick minor grid off
@    xaxis  tick minor size 0.500000
@    xaxis  ticklabel on
@    xaxis  ticklabel format general
@    xaxis  ticklabel prec 5
@    xaxis  ticklabel formula ""
@    xaxis  ticklabel append ""
@    xaxis  ticklabel prepend ""
@    xaxis  ticklabel angle 0
@    xaxis  ticklabel skip 0
@    xaxis  ticklabel stagger 0
@    xaxis  ticklabel place normal
@    xaxis  ticklabel offset auto
@    xaxis  ticklabel offset 0.000000 , 0.010000
@    xaxis  ticklabel start type auto
@    xaxis  ticklabel start 0.000000
@    xaxis  ticklabel stop type auto
@    xaxis  ticklabel stop 0.000000
@    xaxis  ticklabel char size 0.800000
@    xaxis  ticklabel font 0
@    xaxis  ticklabel color 1
@    xaxis  tick place both
@    xaxis  tick spec type none
@    yaxis  on
@    yaxis  type zero false
@    yaxis  offset 0.000000 , 0.000000
@    yaxis  bar on
@    yaxis  bar color 1
@    yaxis  bar linestyle 1
@    yaxis  bar linewidth 1.0
@    yaxis  label "Number of Contacts (< 2 nm)"
@    yaxis  label layout para
@    yaxis  label place auto
@    yaxis  label char size 0.900000
@    yaxis  label font 0
@    yaxis  label color 1
@    yaxis  label place normal
@    yaxis  tick on
@    yaxis  tick major 5000
@    yaxis  tick minor ticks 1
@    yaxis  tick default 6
@    yaxis  tick place rounded true
@    yaxis  tick in
@    yaxis  tick major size 1.000000
@    yaxis  tick major color 1
@    yaxis  tick major linewidth 1.0
@    yaxis  tick major linestyle 1
@    yaxis  tick major grid off
@    yaxis  tick minor color 1
@    yaxis  tick minor linewidth 1.0
@    yaxis  tick minor linestyle 1
@    yaxis  tick minor grid off
@    yaxis  tick minor size 0.500000
@    yaxis  ticklabel on
@    yaxis  ticklabel format general
@    yaxis  ticklabel prec 5
@    yaxis  ticklabel formula ""
@    yaxis  ticklabel append ""
@    yaxis  ticklabel prepend ""
@    yaxis  ticklabel angle 0
@    yaxis  ticklabel skip 0
@    yaxis  ticklabel stagger 0
@    yaxis  ticklabel place normal
@    yaxis  ticklabel offset auto
@    yaxis  ticklabel offset 0.000000 , 0.010000
@    yaxis  ticklabel start type auto
@    yaxis  ticklabel start 0.000000
@    yaxis  ticklabel stop type auto
@    yaxis  ticklabel stop 0.000000
@    yaxis  ticklabel char size 0.800000
@    yaxis  ticklabel font 0
@    yaxis  ticklabel color 1
@    yaxis  tick place both
@    yaxis  tick spec type none
@    altxaxis  off
@    altyaxis  off
@    legend on
@    legend loctype view
@    legend 0.78, 0.8
@    legend box color 1
@    legend box pattern 1
@    legend box linewidth 1.0
@    legend box linestyle 1
@    legend box fill color 0
@    legend box fill pattern 1
@    legend font 0
@    legend char size 1.000000
@    legend color 1
@    legend length 2
@    legend vgap 1
@    legend hgap 1
@    legend invert false
@    frame type 0
@    frame linestyle 1
@    frame linewidth 1.0
@    frame color 1
@    frame pattern 1
@    frame background color 0
@    frame background pattern 0
@    s0 hidden false
@    s0 type xy
@    s0 symbol 0
@    s0 symbol size 1.000000
@    s0 symbol color 3
@    s0 symbol pattern 1
@    s0 symbol fill color 3
@    s0 symbol fill pattern 0
@    s0 symbol linewidth 1.0
@    s0 symbol linestyle 1
@    s0 symbol char 65
@    s0 symbol char font 0
@    s0 symbol skip 0
@    s0 line type 1
@    s0 line linestyle 1
@    s0 line linewidth 1.0
@    s0 line color 3
@    s0 line pattern 1
@    s0 baseline type 0
@    s0 baseline off
@    s0 dropline off
@    s0 fill type 0
@    s0 fill rule 0
@    s0 fill color 1
@    s0 fill pattern 1
@    s0 avalue off
@    s0 avalue type 2
@    s0 avalue char size 1.000000
@    s0 avalue font 0
@    s0 avalue color 1
@    s0 avalue rot 0
@    s0 avalue format general
@    s0 avalue prec 3
@    s0 avalue prepend ""
@    s0 avalue append ""
@    s0 avalue offset 0.000000 , 0.000000
@    s0 errorbar on
@    s0 errorbar place both
@    s0 errorbar color 3
@    s0 errorbar pattern 1
@    s0 errorbar size 1.000000
@    s0 errorbar linewidth 1.0
@    s0 errorbar linestyle 1
@    s0 errorbar riser linewidth 1.0
@    s0 errorbar riser linestyle 1
@    s0 errorbar riser clip off
@    s0 errorbar riser clip length 0.100000
@    s0 comment "/Users/KCheng/Desktop/cg_small_water_run/md-run-lonestar/namchi-04-26-2014/g-mind/1md-1.0nm-results/DPP-numcont-.xvg"
@    s0 legend  ""
@    s1 hidden false
@    s1 type xy
@    s1 symbol 0
@    s1 symbol size 1.000000
@    s1 symbol color 11
@    s1 symbol pattern 1
@    s1 symbol fill color 11
@    s1 symbol fill pattern 0
@    s1 symbol linewidth 1.0
@    s1 symbol linestyle 1
@    s1 symbol char 65
@    s1 symbol char font 0
@    s1 symbol skip 0
@    s1 line type 1
@    s1 line linestyle 1
@    s1 line linewidth 1.0
@    s1 line color 11
@    s1 line pattern 1
@    s1 baseline type 0
@    s1 baseline off
@    s1 dropline off
@    s1 fill type 0
@    s1 fill rule 0
@    s1 fill color 1
@    s1 fill pattern 1
@    s1 avalue off
@    s1 avalue type 2
@    s1 avalue char size 1.000000
@    s1 avalue font 0
@    s1 avalue color 1
@    s1 avalue rot 0
@    s1 avalue format general
@    s1 avalue prec 3
@    s1 avalue prepend ""
@    s1 avalue append ""
@    s1 avalue offset 0.000000 , 0.000000
@    s1 errorbar on
@    s1 errorbar place both
@    s1 errorbar color 11
@    s1 errorbar pattern 1
@    s1 errorbar size 1.000000
@    s1 errorbar linewidth 1.0
@    s1 errorbar linestyle 1
@    s1 errorbar riser linewidth 1.0
@    s1 errorbar riser linestyle 1
@    s1 errorbar riser clip off
@    s1 errorbar riser clip length 0.100000
@    s1 comment "/Users/KCheng/Desktop/cg_small_water_run/md-run-lonestar/namchi-04-26-2014/g-mind/1md-1.0nm-results/DUP-numcont-.xvg"
@    s1 legend  ""
@    s2 hidden false
@    s2 type xy
@    s2 symbol 0
@    s2 symbol size 1.000000
@    s2 symbol color 1
@    s2 symbol pattern 1
@    s2 symbol fill color 1
@    s2 symbol fill pattern 0
@    s2 symbol linewidth 1.0
@    s2 symbol linestyle 1
@    s2 symbol char 65
@    s2 symbol char font 0
@    s2 symbol skip 0
@    s2 line type 1
@    s2 line linestyle 1
@    s2 line linewidth 1.0
@    s2 line color 1
@    s2 line pattern 1
@    s2 baseline type 0
@    s2 baseline off
@    s2 dropline off
@    s2 fill type 0
@    s2 fill rule 0
@    s2 fill color 1
@    s2 fill pattern 1
@    s2 avalue off
@    s2 avalue type 2
@    s2 avalue char size 1.000000
@    s2 avalue font 0
@    s2 avalue color 1
@    s2 avalue rot 0
@    s2 avalue format general
@    s2 avalue prec 3
@    s2 avalue prepend ""
@    s2 avalue append ""
@    s2 avalue offset 0.000000 , 0.000000
@    s2 errorbar on
@    s2 errorbar place both
@    s2 errorbar color 1
@    s2 errorbar pattern 1
@    s2 errorbar size 1.000000
@    s2 errorbar linewidth 1.0
@    s2 errorbar linestyle 1
@    s2 errorbar riser linewidth 1.0
@    s2 errorbar riser linestyle 1
@    s2 errorbar riser clip off
@    s2 errorbar riser clip length 0.100000
@    s2 comment "/Users/KCheng/Desktop/cg_small_water_run/md-run-lonestar/namchi-04-26-2014/g-mind/1md-1.0nm-results/CHO-numcont-.xvg"
@    s2 legend  ""
@g2 on
@g2 hidden false
@g2 type XY
@g2 stacked false
@g2 bar hgap 0.000000
@g2 fixedpoint off
@g2 fixedpoint type 0
@g2 fixedpoint xy 0.000000, 0.000000
@g2 fixedpoint format general general
@g2 fixedpoint prec 6, 6
@with g2
@    world 0, 0, 130, 1
@    stack world 0, 0, 0, 0
@    znorm 1
@    view 0.100000, 0.100000, 0.800000, 0.330000
@    title ""
@    title font 0
@    title size 1.500000
@    title color 1
@    subtitle ""
@    subtitle font 0
@    subtitle size 1.000000
@    subtitle color 1
@    xaxes scale Normal
@    yaxes scale Normal
@    xaxes invert off
@    yaxes invert off
@    xaxis  on
@    xaxis  type zero false
@    xaxis  offset 0.000000 , 0.000000
@    xaxis  bar on
@    xaxis  bar color 1
@    xaxis  bar linestyle 1
@    xaxis  bar linewidth 1.0
@    xaxis  label "Residue (#)"
@    xaxis  label layout para
@    xaxis  label place auto
@    xaxis  label char size 0.900000
@    xaxis  label font 0
@    xaxis  label color 1
@    xaxis  label place normal
@    xaxis  tick on
@    xaxis  tick major 26
@    xaxis  tick minor ticks 1
@    xaxis  tick default 6
@    xaxis  tick place rounded true
@    xaxis  tick in
@    xaxis  tick major size 1.000000
@    xaxis  tick major color 1
@    xaxis  tick major linewidth 1.0
@    xaxis  tick major linestyle 1
@    xaxis  tick major grid off
@    xaxis  tick minor color 1
@    xaxis  tick minor linewidth 1.0
@    xaxis  tick minor linestyle 1
@    xaxis  tick minor grid off
@    xaxis  tick minor size 0.500000
@    xaxis  ticklabel on
@    xaxis  ticklabel format general
@    xaxis  ticklabel prec 5
@    xaxis  ticklabel formula ""
@    xaxis  ticklabel append ""
@    xaxis  ticklabel prepend ""
@    xaxis  ticklabel angle 0
@    xaxis  ticklabel skip 0
@    xaxis  ticklabel stagger 0
@    xaxis  ticklabel place normal
@    xaxis  ticklabel offset auto
@    xaxis  ticklabel offset 0.000000 , 0.010000
@    xaxis  ticklabel start type auto
@    xaxis  ticklabel start 0.000000
@    xaxis  ticklabel stop type auto
@    xaxis  ticklabel stop 0.000000
@    xaxis  ticklabel char size 0.800000
@    xaxis  ticklabel font 0
@    xaxis  ticklabel color 1
@    xaxis  tick place both
@    xaxis  tick spec type none
@    yaxis  on
@    yaxis  type zero false
@    yaxis  offset 0.000000 , 0.000000
@    yaxis  bar on
@    yaxis  bar color 1
@    yaxis  bar linestyle 1
@    yaxis  bar linewidth 1.0
@    yaxis  label "Minimum Distance (nm)"
@    yaxis  label layout para
@    yaxis  label place auto
@    yaxis  label char size 0.900000
@    yaxis  label font 0
@    yaxis  label color 1
@    yaxis  label place normal
@    yaxis  tick on
@    yaxis  tick major 0.2
@    yaxis  tick minor ticks 1
@    yaxis  tick default 6
@    yaxis  tick place rounded true
@    yaxis  tick in
@    yaxis  tick major size 1.000000
@    yaxis  tick major color 1
@    yaxis  tick major linewidth 1.0
@    yaxis  tick major linestyle 1
@    yaxis  tick major grid off
@    yaxis  tick minor color 1
@    yaxis  tick minor linewidth 1.0
@    yaxis  tick minor linestyle 1
@    yaxis  tick minor grid off
@    yaxis  tick minor size 0.500000
@    yaxis  ticklabel on
@    yaxis  ticklabel format general
@    yaxis  ticklabel prec 5
@    yaxis  ticklabel formula ""
@    yaxis  ticklabel append ""
@    yaxis  ticklabel prepend ""
@    yaxis  ticklabel angle 0
@    yaxis  ticklabel skip 0
@    yaxis  ticklabel stagger 0
@    yaxis  ticklabel place normal
@    yaxis  ticklabel offset auto
@    yaxis  ticklabel offset 0.000000 , 0.010000
@    yaxis  ticklabel start type auto
@    yaxis  ticklabel start 0.000000
@    yaxis  ticklabel stop type auto
@    yaxis  ticklabel stop 0.000000
@    yaxis  ticklabel char size 0.800000
@    yaxis  ticklabel font 0
@    yaxis  ticklabel color 1
@    yaxis  tick place both
@    yaxis  tick spec type none
@    altxaxis  off
@    altyaxis  off
@    legend on
@    legend loctype view
@    legend 0.78, 0.8
@    legend box color 1
@    legend box pattern 1
@    legend box linewidth 1.0
@    legend box linestyle 1
@    legend box fill color 0
@    legend box fill pattern 1
@    legend font 0
@    legend char size 1.000000
@    legend color 1
@    legend length 2
@    legend vgap 1
@    legend hgap 1
@    legend invert false
@    frame type 0
@    frame linestyle 1
@    frame linewidth 1.0
@    frame color 1
@    frame pattern 1
@    frame background color 0
@    frame background pattern 0
@    s0 hidden false
@    s0 type xy
@    s0 symbol 0
@    s0 symbol size 1.000000
@    s0 symbol color 3
@    s0 symbol pattern 1
@    s0 symbol fill color 3
@    s0 symbol fill pattern 0
@    s0 symbol linewidth 1.0
@    s0 symbol linestyle 1
@    s0 symbol char 65
@    s0 symbol char font 0
@    s0 symbol skip 0
@    s0 line type 1
@    s0 line linestyle 1
@    s0 line linewidth 1.0
@    s0 line color 3
@    s0 line pattern 1
@    s0 baseline type 0
@    s0 baseline off
@    s0 dropline off
@    s0 fill type 0
@    s0 fill rule 0
@    s0 fill color 1
@    s0 fill pattern 1
@    s0 avalue off
@    s0 avalue type 2
@    s0 avalue char size 1.000000
@    s0 avalue font 0
@    s0 avalue color 1
@    s0 avalue rot 0
@    s0 avalue format general
@    s0 avalue prec 3
@    s0 avalue prepend ""
@    s0 avalue append ""
@    s0 avalue offset 0.000000 , 0.000000
@    s0 errorbar on
@    s0 errorbar place both
@    s0 errorbar color 3
@    s0 errorbar pattern 1
@    s0 errorbar size 1.000000
@    s0 errorbar linewidth 1.0
@    s0 errorbar linestyle 1
@    s0 errorbar riser linewidth 1.0
@    s0 errorbar riser linestyle 1
@    s0 errorbar riser clip off
@    s0 errorbar riser clip length 0.100000
@    s0 comment "/Users/KCheng/Desktop/cg_small_water_run/md-run-lonestar/namchi-04-26-2014/g-mind/1md-1.0nm-results/DPP-res-.xvg"
@    s0 legend  ""
@    s1 hidden false
@    s1 type xy
@    s1 symbol 0
@    s1 symbol size 1.000000
@    s1 symbol color 11
@    s1 symbol pattern 1
@    s1 symbol fill color 11
@    s1 symbol fill pattern 0
@    s1 symbol linewidth 1.0
@    s1 symbol linestyle 1
@    s1 symbol char 65
@    s1 symbol char font 0
@    s1 symbol skip 0
@    s1 line type 1
@    s1 line linestyle 1
@    s1 line linewidth 1.0
@    s1 line color 11
@    s1 line pattern 1
@    s1 baseline type 0
@    s1 baseline off
@    s1 dropline off
@    s1 fill type 0
@    s1 fill rule 0
@    s1 fill color 1
@    s1 fill pattern 1
@    s1 avalue off
@    s1 avalue type 2
@    s1 avalue char size 1.000000
@    s1 avalue font 0
@    s1 avalue color 1
@    s1 avalue rot 0
@    s1 avalue format general
@    s1 avalue prec 3
@    s1 avalue prepend ""
@    s1 avalue append ""
@    s1 avalue offset 0.000000 , 0.000000
@    s1 errorbar on
@    s1 errorbar place both
@    s1 errorbar color 11
@    s1 errorbar pattern 1
@    s1 errorbar size 1.000000
@    s1 errorbar linewidth 1.0
@    s1 errorbar linestyle 1
@    s1 errorbar riser linewidth 1.0
@    s1 errorbar riser linestyle 1
@    s1 errorbar riser clip off
@    s1 errorbar riser clip length 0.100000
@    s1 comment "/Users/KCheng/Desktop/cg_small_water_run/md-run-lonestar/namchi-04-26-2014/g-mind/1md-1.0nm-results/DUP-res-.xvg"
@    s1 legend  ""
@    s2 hidden false
@    s2 type xy
@    s2 symbol 0
@    s2 symbol size 1.000000
@    s2 symbol color 1
@    s2 symbol pattern 1
@    s2 symbol fill color 1
@    s2 symbol fill pattern 0
@    s2 symbol linewidth 1.0
@    s2 symbol linestyle 1
@    s2 symbol char 65
@    s2 symbol char font 0
@    s2 symbol skip 0
@    s2 line type 1
@    s2 line linestyle 1
@    s2 line linewidth 1.0
@    s2 line color 1
@    s2 line pattern 1
@    s2 baseline type 0
@    s2 baseline off
@    s2 dropline off
@    s2 fill type 0
@    s2 fill rule 0
@    s2 fill color 1
@    s2 fill pattern 1
@    s2 avalue off
@    s2 avalue type 2
@    s2 avalue char size 1.000000
@    s2 avalue font 0
@    s2 avalue color 1
@    s2 avalue rot 0
@    s2 avalue format general
@    s2 avalue prec 3
@    s2 avalue prepend ""
@    s2 avalue append ""
@    s2 avalue offset 0.000000 , 0.000000
@    s2 errorbar on
@    s2 errorbar place both
@    s2 errorbar color 1
@    s2 errorbar pattern 1
@    s2 errorbar size 1.000000
@    s2 errorbar linewidth 1.0
@    s2 errorbar linestyle 1
@    s2 errorbar riser linewidth 1.0
@    s2 errorbar riser linestyle 1
@    s2 errorbar riser clip off
@    s2 errorbar riser clip length 0.100000
@    s2 comment "/Users/KCheng/Desktop/cg_small_water_run/md-run-lonestar/namchi-04-26-2014/g-mind/1md-1.0nm-results/CHO-res-.xvg"
@    s2 legend  ""
@target G0.S0
@type xy
0 2.793479
0.02 0.4966384
0.04 1.346496
0.06 1.780955
0.08 2.594701
0.1 2.354082
0.12 2.309172
0.14 2.995743
0.16 2.7706
0.18 1.761143
0.2 1.956393
0.22 1.917981
0.24 2.326446
0.26 0.5954202
0.28 0.6570766
0.3 0.8799574
0.32 0.7504831
0.34 1.462395
0.36 1.50204
0.38 0.6532995
0.4 0.6471667
0.42 0.9114552
0.44 0.4831412
0.46 0.8886641
0.48 0.9762434
0.5 2.159294
0.52 2.402655
0.54 0.7706002
0.56 2.312147
0.58 1.061473
0.6 0.4421818
0.62 0.455878
0.64 0.450555
0.66 0.454835
0.68 0.4597012
0.7 0.4511652
0.72 0.4376349
0.74 0.4596467
0.76 0.4518018
0.78 0.4592655
0.8 0.4430007
0.82 0.4576573
0.84 0.4438754
0.86 0.448414
0.88 0.4547795
0.9 0.4624936
0.92 0.4430291
0.94 0.4496112
0.96 0.4616554
0.98 0.4601359
1 0.4631145
1.02 0.4669052
1.04 0.4514971
1.06 0.4537347
1.08 0.4610047
1.1 0.4553569
1.12 0.4549177
1.14 0.4521893
1.16 0.4678142
1.18 0.4591841
1.2 0.4493051
1.22 0.4623039
1.24 0.4518848
1.26 0.4531561
1.28 0.459864
1.3 0.4465422
1.32 0.4498329
1.34 0.4518304
1.36 0.4586123
1.38 0.4655376
1.4 0.4635197
1.42 0.4574389
1.44 0.4612218
1.46 0.465215
1.48 0.4337337
1.5 0.4620875
1.52 0.4625207
1.54 0.4570831
1.56 0.4597285
1.58 0.448581
1.6 0.4539548
1.62 0.4546431
1.64 0.448163
1.66 0.4568636
1.68 0.4543674
1.7 0.4610039
1.72 0.4534861
1.74 0.449277
1.76 0.4561527
1.78 0.4430012
1.8 0.4679212
1.82 0.456207
1.84 0.4610041
1.86 0.4648656
1.88 0.430262
1.9 0.4333003
1.92 0.466208
1.94 0.4470456
1.96 0.4515251
1.98 0.4493051
2 0.463384
2.02 0.4554663
2.04 0.4703463
2.06 0.4541207
2.08 0.4630604
2.1 0.4674663
2.12 0.4651881
2.14 0.4543677
2.16 0.4504991
2.18 0.4668241
2.2 0.4521893
2.22 0.4488037
2.24 0.4293596
2.26 0.4516905
2.28 0.4548898
2.3 0.4551098
2.32 0.4593751
2.34 0.4589668
2.36 0.4592929
2.38 0.4509426
2.4 0.4639773
2.42 0.4442405
2.44 0.4514706
2.46 0.4579578
2.48 0.4526317
2.5 0.4602449
2.52 0.4570016
2.54 0.4392326
2.56 0.462466
2.58 0.4408229
2.6 0.4470456
2.62 0.4407099
2.64 0.4375498
2.66 0.4552744
2.68 0.4586399
2.7 0.4457863
2.72 0.4546972
2.74 0.4410498
2.76 0.4464577
2.78 0.4685355
2.8 0.4584208
2.82 0.451912
2.84 0.4579029
2.86 0.4723875
2.88 0.4606792
2.9 0.444354
2.92 0.458966
2.94 0.4518014
2.96 0.4470458
2.98 0.4396019
3 0.4459534
3.02 0.4594833
3.04 0.4438466
3.06 0.4537897
3.08 0.4565366
3.1 0.4581758
3.12 0.457275
3.14 0.4576571
3.16 0.4416447
3.18 0.4437616
3.2 0.4644082
3.22 0.4485812
3.24 0.4375508
3.26 0.4577391
3.28 0.4477447
3.3 0.4623039
3.32 0.4501947
3.34 0.4526036
3.36 0.441305
3.38 0.4406818
3.4 0.4537345
3.42 0.4452812
3.44 0.4553298
3.46 0.4626282
3.48 0.4691746
3.5 0.442747
3.52 0.4455333
3.54 0.453238
3.56 0.4582029
3.58 0.4628713
3.6 0.443903
3.62 0.462439
3.64 0.4518853
3.66 0.4532937
3.68 0.4627099
3.7 0.45423
3.72 0.450389
3.74 0.4643813
3.76 0.4428034
3.78 0.4476598
3.8 0.4640051
3.82 0.4628176
3.84 0.4518853
3.86 0.4529074
3.88 0.4531557
3.9 0.4526867
3.92 0.4529352
3.94 0.4544497
3.96 0.4328392
3.98 0.4489155
4 0.4596473
4.02 0.4530455
4.04 0.4547802
4.06 0.4499165
4.08 0.4638166
4.1 0.4572198
4.12 0.4757626
4.14 0.4579025
4.16 0.4607873
4.18 0.4510272
4.2 0.4588303
4.22 0.4560979
4.24 0.4522167
4.26 0.4603532
4.28 0.459238
4.3 0.4529061
4.32 0.4510823
4.34 0.4513317
4.36 0.4595102
4.38 0.4473258
4.4 0.4464581
4.42 0.4592391
4.44 0.4534592
4.46 0.4433399
4.48 0.4491387
4.5 0.4497501
4.52 0.4583942
4.54 0.4551091
4.56 0.4561801
4.58 0.431103
4.6 0.4523831
4.62 0.4337631
4.64 0.4602989
4.66 0.459864
4.68 0.4485807
4.7 0.4553294
4.72 0.4501668
4.74 0.4468228
4.76 0.4538171
4.78 0.4486094
4.8 0.4690681
4.82 0.4517742
4.84 0.4523827
4.86 0.4495555
4.88 0.4605975
4.9 0.4582582
4.92 0.4534869
4.94 0.4562355
4.96 0.4579851
4.98 0.4418989
5 0.4488039
5.02 0.4503612
5.04 0.4474649
5.06 0.4411628
5.08 0.4659936
5.1 0.4655645
5.12 0.4582854
5.14 0.4609501
5.16 0.4508055
5.18 0.4398005
5.2 0.4513316
5.22 0.4515803
5.24 0.4633034
5.26 0.4427476
5.28 0.4572749
5.3 0.4557146
5.32 0.4638155
5.34 0.4510821
5.36 0.4504724
5.38 0.4659399
5.4 0.446486
5.42 0.4384913
5.44 0.4695481
5.46 0.4532937
5.48 0.4657784
5.5 0.4564269
5.52 0.4467102
5.54 0.4400854
5.56 0.4462623
5.58 0.4570007
5.6 0.4580939
5.62 0.4472136
5.64 0.4472411
5.66 0.4550555
5.68 0.463249
5.7 0.4618982
5.72 0.46984
5.74 0.4411626
5.76 0.4546981
5.78 0.4611126
5.8 0.4596463
5.82 0.4560983
5.84 0.4453371
5.86 0.4577667
5.88 0.4611407
5.9 0.4576573
5.92 0.4378359
5.94 0.4506933
5.96 0.4579027
5.98 0.4472421
6 0.4419279
6.02 0.445365
6.04 0.4683478
6.06 0.4538994
6.08 0.4482466
6.1 0.4617899
6.12 0.4432836
6.14 0.4601085
6.16 0.4477437
6.18 0.4501103
6.2 0.4500272
6.22 0.4650269
6.24 0.4414178
6.26 0.4601359
6.28 0.454478
6.3 0.4438462
6.32 0.4548078
6.34 0.4454496
6.36 0.4553297
6.38 0.4644351
6.4 0.4455336
6.42 0.4352295
6.44 0.4573287
6.46 0.4560974
6.48 0.4613567
6.5 0.45445
6.52 0.447604
6.54 0.4599456
6.56 0.4453655
6.58 0.4668253
6.6 0.4378645
6.62 0.4662079
6.64 0.4476889
6.66 0.4554667
6.68 0.4504716
6.7 0.4522442
6.72 0.4545325
6.74 0.4344242
6.76 0.4373215
6.78 0.4570284
6.8 0.4470457
6.82 0.4479389
6.84 0.4715395
6.86 0.4608143
6.88 0.4649734
6.9 0.4507211
6.92 0.438777
6.94 0.457684
6.96 0.4563167
6.98 0.4434245
7 0.4504718
7.02 0.4618167
7.04 0.4435371
7.06 0.4479119
7.08 0.4528244
7.1 0.4527967
7.12 0.4513032
7.14 0.4635192
7.16 0.4491659
7.18 0.4617628
7.2 0.4564535
7.22 0.4616001
7.24 0.434137
7.26 0.4648922
7.28 0.4585577
7.3 0.4637082
7.32 0.4612485
7.34 0.4245293
7.36 0.4628981
7.38 0.4370641
7.4 0.4519124
7.42 0.4439308
7.44 0.4645966
7.46 0.4722552
7.48 0.4474655
7.5 0.4446633
7.52 0.4473812
7.54 0.4752631
7.56 0.4665297
7.58 0.4642732
7.6 0.4573284
7.62 0.4387487
7.64 0.4624392
7.66 0.4523826
7.68 0.4575211
7.7 0.4640044
7.72 0.4571927
7.74 0.4590482
7.76 0.4356029
7.78 0.4374077
7.8 0.466851
7.82 0.4654834
7.84 0.4534584
7.86 0.4372067
7.88 0.44975
7.9 0.4530726
7.92 0.4437631
7.94 0.4509158
7.96 0.4491382
7.98 0.4366069
8 0.4592116
8.02 0.4518293
8.04 0.4390048
8.06 0.4593741
8.08 0.4634112
8.1 0.453432
8.12 0.4621151
8.14 0.4477999
8.16 0.4691477
8.18 0.4539546
8.2 0.4621962
8.22 0.46271
8.24 0.455275
8.26 0.470133
8.28 0.4710626
8.3 0.449055
8.32 0.4383495
8.34 0.4526316
8.36 0.4543674
8.38 0.4452243
8.4 0.4575479
8.42 0.458094
8.44 0.4541198
8.46 0.463384
8.48 0.4572195
8.5 0.4648387
8.52 0.4598912
8.54 0.4639231
8.56 0.4533481
8.58 0.4522162
8.6 0.4524657
8.62 0.4568644
8.64 0.4502498
8.66 0.439858
8.68 0.4638425
8.7 0.4506933
8.72 0.4626279
8.74 0.4697346
8.76 0.4534588
8.78 0.4555765
8.8 0.4616542
8.82 0.4542299
8.84 0.4437623
8.86 0.4636801
8.88 0.4472699
8.9 0.450805
8.92 0.4574388
8.94 0.4549725
8.96 0.4539831
8.98 0.4533485
9 0.4397153
9.02 0.4490547
9.04 0.4452812
9.06 0.4639777
9.08 0.4527137
9.1 0.4537066
9.12 0.4389188
9.14 0.4511095
9.16 0.4521889
9.18 0.4579572
9.2 0.4552195
9.22 0.4619524
9.24 0.4615737
9.26 0.452051
9.28 0.453376
9.3 0.444438
9.32 0.4362908
9.34 0.4604342
9.36 0.4595105
9.38 0.4593739
9.4 0.4470459
9.42 0.4635189
9.44 0.4499994
9.46 0.4451966
9.48 0.4524102
9.5 0.4507212
9.52 0.4557961
9.54 0.4620875
9.56 0.4380927
9.58 0.4574932
9.6 0.446486
9.62 0.4549727
9.64 0.4542302
9.66 0.4535413
9.68 0.4409647
9.7 0.4435371
9.72 0.461547
9.74 0.4441004
9.76 0.4520508
9.78 0.4590751
9.8 0.4624664
9.82 0.4584215
9.84 0.4519396
9.86 0.4462335
9.88 0.4516913
9.9 0.4365195
9.92 0.4436773
9.94 0.4407097
9.96 0.4616547
9.98 0.4440997
10 0.4524654
10.02 0.4560981
10.04 0.4531553
10.06 0.448497
10.08 0.4452814
10.1 0.4546706
10.12 0.4560975
10.14 0.4678682
10.16 0.4583936
10.18 0.4444376
10.2 0.4469896
10.22 0.4523554
10.24 0.463762
10.26 0.4413049
10.28 0.4459536
10.3 0.4502501
10.32 0.4413052
10.34 0.4668238
10.36 0.4581759
10.38 0.4519401
10.4 0.453955
10.42 0.452797
10.44 0.4410495
10.46 0.4401425
10.48 0.459701
10.5 0.4478277
10.52 0.4389196
10.54 0.4559329
10.56 0.4707971
10.58 0.4465424
10.6 0.4542303
10.62 0.4459541
10.64 0.4464027
10.66 0.435516
10.68 0.4541199
10.7 0.450167
10.72 0.464354
10.74 0.4594834
10.76 0.4478005
10.78 0.4376079
10.8 0.4623304
10.82 0.4431145
10.84 0.449305
10.86 0.4605163
10.88 0.4576291
10.9 0.4475769
10.92 0.4422102
10.94 0.4607061
10.96 0.4555492
10.98 0.4502501
11 0.4435649
11.02 0.4518018
11.04 0.4359186
11.06 0.4609239
11.08 0.4602175
11.1 0.4435368
11.12 0.4424931
11.14 0.4560982
11.16 0.4464027
11.18 0.4524097
11.2 0.4539824
11.22 0.466208
11.24 0.4368637
11.26 0.462115
11.28 0.4452245
11.3 0.4539002
11.32 0.4586119
11.34 0.4570558
11.36 0.4614111
11.38 0.4518298
11.4 0.4714069
11.42 0.454807
11.44 0.4611399
11.46 0.448246
11.48 0.462385
11.5 0.4526038
11.52 0.4612215
11.54 0.4567551
11.56 0.4644084
11.58 0.4467941
11.6 0.4478832
11.62 0.4562892
11.64 0.4598104
11.66 0.446235
11.68 0.4477437
11.7 0.453349
11.72 0.4489158
11.74 0.4618166
11.76 0.4626283
11.78 0.4421825
11.8 0.4604349
11.82 0.457302
11.84 0.4524935
11.86 0.4460383
11.88 0.4461503
11.9 0.4391751
11.92 0.4635195
11.94 0.4553571
11.96 0.4438752
11.98 0.4348558
12 0.4586938
12.02 0.4631954
12.04 0.4528525
12.06 0.4512761
12.08 0.4518025
12.1 0.4439033
12.12 0.4430017
12.14 0.4576845
12.16 0.4548904
12.18 0.4528795
12.2 0.46984
12.22 0.4464028
12.24 0.4632767
12.26 0.4571929
12.28 0.4423236
12.3 0.4510269
12.32 0.4426618
12.34 0.4459261
12.36 0.4546981
12.38 0.4589663
12.4 0.4397731
12.42 0.4537342
12.44 0.4530447
12.46 0.4486371
12.48 0.431972
12.5 0.4386913
12.52 0.4495551
12.54 0.4551375
12.56 0.4635995
12.58 0.457111
12.6 0.4390048
12.62 0.4408509
12.64 0.4649196
12.66 0.4518027
12.68 0.4517193
12.7 0.4480512
12.72 0.4287191
12.74 0.4552202
12.76 0.4443535
12.78 0.4441002
12.8 0.4574931
12.82 0.4502771
12.84 0.4588023
12.86 0.4585578
12.88 0.4483582
12.9 0.454258
12.92 0.4590476
12.94 0.4491385
12.96 0.4600542
12.98 0.4581758
13 0.4535696
13.02 0.4571105
13.04 0.4631957
13.06 0.4524654
13.08 0.4527977
13.1 0.447688
13.12 0.4548622
13.14 0.4568642
13.16 0.4546974
13.18 0.4477442
13.2 0.4392609
13.22 0.45981
13.24 0.4597826
13.26 0.453238
13.28 0.4493881
13.3 0.4613567
13.32 0.4703451
13.34 0.4566725
13.36 0.4488041
13.38 0.4576564
13.4 0.4518291
13.42 0.4490821
13.44 0.4414748
13.46 0.4437337
13.48 0.4465424
13.5 0.4577664
13.52 0.446234
13.54 0.4422107
13.56 0.4592928
13.58 0.4564534
13.6 0.462763
13.62 0.4562343
13.64 0.4491382
13.66 0.4497221
13.68 0.4552194
13.7 0.4481627
13.72 0.4459547
13.74 0.4651886
13.76 0.4707709
13.78 0.4666101
13.8 0.4647849
13.82 0.4420412
13.84 0.4644351
13.86 0.4588296
13.88 0.450138
13.9 0.4611127
13.92 0.4623036
13.94 0.44105
13.96 0.4627099
13.98 0.4567819
14 0.4578487
14.02 0.4674934
14.04 0.4607067
14.06 0.4439025
14.08 0.4513869
14.1 0.4511372
14.12 0.4588302
14.14 0.4450285
14.16 0.456098
14.18 0.4464016
14.2 0.4512766
14.22 0.4650539
14.24 0.4618442
14.26 0.4420406
14.28 0.4659666
14.3 0.4749741
14.32 0.4504723
14.34 0.4651344
14.36 0.4553573
14.38 0.4661814
14.4 0.4675735
14.42 0.4566452
14.44 0.4652154
14.46 0.4520514
14.48 0.4580668
14.5 0.4468228
14.52 0.4446907
14.54 0.4624937
14.56 0.4531284
14.58 0.4362907
14.6 0.4610039
14.62 0.4537346
14.64 0.4508052
14.66 0.4429735
14.68 0.4630877
14.7 0.4549178
14.72 0.4565907
14.74 0.4303774
14.76 0.4574927
14.78 0.4639773
14.8 0.4645694
14.82 0.4656183
14.84 0.4587211
14.86 0.4670656
14.88 0.4657786
14.9 0.4760778
14.92 0.4645698
14.94 0.4527136
14.96 0.4676803
14.98 0.4479113
15 0.449082
15.02 0.4543685
15.04 0.4499172
15.06 0.4622233
15.08 0.4518023
15.1 0.4462345
15.12 0.4556862
15.14 0.4576572
15.16 0.4597282
15.18 0.459646
15.2 0.4574931
15.22 0.4527141
15.24 0.4538721
15.26 0.4491381
15.28 0.449472
15.3 0.4480513
15.32 0.4644617
15.34 0.4564262
15.36 0.4399431
15.38 0.4620877
15.4 0.4497495
15.42 0.4433964
15.44 0.4717518
15.46 0.4458136
15.48 0.4590204
15.5 0.4638425
15.52 0.4623313
15.54 0.4553293
15.56 0.4547801
15.58 0.4610044
15.6 0.4479676
15.62 0.4486651
15.64 0.4659936
15.66 0.476183
15.68 0.4682147
15.7 0.4525761
15.72 0.4543681
15.74 0.4475767
15.76 0.4513041
15.78 0.4693345
15.8 0.4648925
15.82 0.4631682
15.84 0.468669
15.86 0.4318569
15.88 0.4402846
15.9 0.4540096
15.92 0.4584211
15.94 0.448776
15.96 0.452327
15.98 0.4657791
16 0.4556862
16.02 0.4448599
16.04 0.4527969
16.06 0.4416731
16.08 0.4581482
16.1 0.4662892
16.12 0.4618442
16.14 0.4613566
16.16 0.4392606
16.18 0.4706119
16.2 0.4579845
16.22 0.4556862
16.24 0.460923
16.26 0.4542298
16.28 0.46198
16.3 0.4318857
16.32 0.454863
16.34 0.4415032
16.36 0.4445791
16.38 0.4546703
16.4 0.4602719
16.42 0.446262
16.44 0.4654835
16.46 0.4604896
16.48 0.4672795
16.5 0.4577393
16.52 0.4475214
16.54 0.4670655
16.56 0.449166
16.58 0.4463746
16.6 0.4557684
16.62 0.4596193
16.64 0.4579026
16.66 0.4585308
16.68 0.4527969
16.7 0.4515248
16.72 0.4576026
16.74 0.466101
16.76 0.4433392
16.78 0.4566722
16.8 0.4563442
16.82 0.4682683
16.84 0.4483301
16.8604 0.4608149
16.8804 0.4612482
16.9004 0.4508049
16.9204 0.4413053
16.9404 0.4545604
16.9604 0.4718582
16.9804 0.4477161
17.0004 0.4575481
17.0204 0.4416731
17.0404 0.4540094
17.0604 0.4680275
17.0804 0.4508872
17.1004 0.4424361
17.1204 0.4504165
17.1404 0.4393459
17.1604 0.4548074
17.1804 0.4617625
17.2004 0.4399435
17.2204 0.443339
17.2404 0.4538178
17.2604 0.4540372
17.2804 0.4604614
17.3004 0.4574106
17.3204 0.4605979
17.3404 0.4617901
17.3604 0.4530173
17.3804 0.4688551
17.4004 0.4501388
17.4204 0.4606785
17.4404 0.4602715
17.4604 0.4613574
17.4804 0.4507222
17.5004 0.4617632
17.5204 0.457685
17.5404 0.4592934
17.5604 0.4604346
17.5804 0.4577385
17.6004 0.4570282
17.6204 0.4663963
17.6404 0.4473813
17.6604 0.4695745
17.6804 0.4541208
17.7004 0.4618168
17.7204 0.4595104
17.7404 0.4578484
17.7604 0.4504443
17.7804 0.4656446
17.8004 0.4666101
17.8204 0.4623846
17.8404 0.4574659
17.8604 0.4620063
17.8804 0.4532931
17.9004 0.4643814
17.9204 0.4496944
17.9404 0.4709834
17.9604 0.4527142
17.9804 0.4527968
18.0004 0.4486933
18.0204 0.4572745
18.0404 0.4480513
18.0604 0.4531558
18.0804 0.4628443
18.1004 0.4520511
18.1204 0.4553568
18.1404 0.4466824
18.1604 0.4522443
18.1804 0.4362626
18.2004 0.4521339
18.2204 0.4570825
18.2404 0.4533758
18.2604 0.4350573
18.2804 0.4497221
18.3004 0.445365
18.3204 0.4498328
18.3404 0.4607058
18.3604 0.4392048
18.3804 0.4576567
18.4004 0.4578482
18.4204 0.4669852
18.4404 0.4642471
18.4604 0.4608139
18.4804 0.4503888
18.5004 0.4581757
18.5204 0.4687479
18.5404 0.4680545
18.5604 0.4629523
18.5804 0.4613571
18.6004 0.4604618
18.6204 0.4534868
18.6404 0.4504165
18.6604 0.4489158
18.6804 0.4563171
18.7004 0.4581482
18.7204 0.4539548
18.7404 0.4571109
18.7604 0.4626286
18.7804 0.4330415
18.8004 0.4727056
18.8204 0.4545879
18.8404 0.4401705
18.8604 0.4558502
18.8804 0.4420695
18.9004 0.4544504
18.9204 0.4441006
18.9404 0.4514973
18.9604 0.449666
18.9804 0.4535966
19.0004 0.4613568
19.0204 0.4572742
19.0404 0.4448878
19.0604 0.4531005
19.0804 0.4633574
19.1004 0.4565909
19.1204 0.4342232
19.1404 0.4543404
19.1604 0.4559328
19.1804 0.4563445
19.2004 0.4576026
19.2204 0.4513866
19.2404 0.4531281
19.2604 0.4466825
19.2804 0.4466256
19.3004 0.4562343
19.3204 0.4554395
19.3404 0.4430011
19.3604 0.468988
19.3804 0.455137
19.4004 0.463627
19.4204 0.4637346
19.4404 0.4540372
19.4604 0.4530732
19.4804 0.4616823
19.5004 0.4427469
19.5204 0.4573289
19.5404 0.4457851
19.5604 0.4538997
19.5804 0.4513865
19.6004 0.4716989
19.6204 0.4583936
19.6404 0.4537896
19.6604 0.4674932
19.6804 0.4460378
19.7004 0.4488315
19.7204 0.4585577
19.7404 0.4408519
19.7604 0.458503
19.7804 0.4572472
19.8004 0.4537071
19.8204 0.4525756
19.8404 0.462412
19.8604 0.4535137
19.8804 0.4571925
19.9004 0.4557133
19.9204 0.4201484
19.9404 0.4627095
19.9604 0.4553568
19.9804 0.4553571
&
@target G0.S1
@type xy
0 2.505538
0.02 0.5513168
0.04 1.240373
0.06 2.255471
0.08 2.377468
0.1 2.28206
0.12 2.007044
0.14 2.67
0.16 2.559336
0.18 1.691168
0.2 2.110504
0.22 2.313385
0.24 2.569251
0.26 0.4879294
0.28 0.8981923
0.3 1.287643
0.32 1.355102
0.34 2.134233
0.36 1.577926
0.38 0.5067047
0.4 0.8481151
0.42 0.8161805
0.44 0.4682146
0.46 0.7617085
0.48 0.6360419
0.5 2.206887
0.52 2.33007
0.54 1.243553
0.56 2.303676
0.58 1.092714
0.6 0.4591567
0.62 0.452687
0.64 0.4670388
0.66 0.4604613
0.68 0.4585025
0.7 0.4812748
0.72 0.4665296
0.74 0.4450288
0.76 0.4666098
0.78 0.4766019
0.8 0.4707709
0.82 0.479114
0.84 0.4906375
0.86 0.4580668
0.88 0.4523825
0.9 0.4692013
0.92 0.4693077
0.94 0.4846646
0.96 0.4368638
0.98 0.4508044
1 0.4622228
1.02 0.4906374
1.04 0.475657
1.06 0.5053219
1.08 0.4967142
1.1 0.5143444
1.12 0.4815081
1.14 0.4482463
1.16 0.4744996
1.18 0.4426623
1.2 0.4690678
1.22 0.4655373
1.24 0.490357
1.26 0.4637615
1.28 0.4659135
1.3 0.4704789
1.32 0.4458145
1.34 0.4602987
1.36 0.4576576
1.38 0.4580674
1.4 0.4713813
1.42 0.4603529
1.44 0.4499719
1.46 0.456454
1.48 0.4583121
1.5 0.4677874
1.52 0.4483585
1.54 0.4591571
1.56 0.4470459
1.58 0.4641658
1.6 0.4424931
1.62 0.4683215
1.64 0.4687216
1.66 0.464893
1.68 0.4949996
1.7 0.4560157
1.72 0.4637351
1.74 0.4482464
1.76 0.4616542
1.78 0.4440156
1.8 0.4375214
1.82 0.4807029
1.84 0.4445785
1.86 0.468215
1.88 0.4756316
1.9 0.4925439
1.92 0.4628989
1.94 0.488211
1.96 0.46728
1.98 0.4652422
2 0.4609778
2.02 0.4699469
2.04 0.4555761
2.06 0.4504721
2.08 0.4657789
2.1 0.4941911
2.12 0.4597284
2.14 0.4635192
2.16 0.4622224
2.18 0.4393462
2.2 0.4639238
2.22 0.4553576
2.24 0.4476605
2.26 0.4735496
2.28 0.4708502
2.3 0.463276
2.32 0.469308
2.34 0.4407665
2.36 0.4720963
2.38 0.4800265
2.4 0.4684285
2.42 0.5464889
2.44 0.4602717
2.46 0.4696277
2.48 0.4885948
2.5 0.494697
2.52 0.5216792
2.54 0.4704778
2.56 0.4585576
2.58 0.4920874
2.6 0.4767074
2.62 0.5330568
2.64 1.229563
2.66 0.4704518
2.68 0.4802346
2.7 0.4600542
2.72 0.4616553
2.74 0.4598639
2.76 0.4540369
2.78 0.4354885
2.8 0.4746048
2.82 0.4610043
2.84 0.4883394
2.86 0.4547802
2.88 0.5233311
2.9 0.81667
2.92 0.4711155
2.94 0.4442971
2.96 0.486261
2.98 0.4586396
3 0.8170376
3.02 0.9195242
3.04 0.4820012
3.06 0.5116638
3.08 0.4832442
3.1 0.4883395
3.12 0.4688808
3.14 0.4690682
3.16 0.5166233
3.18 0.4655638
3.2 0.466744
3.22 0.496916
3.24 0.4571933
3.26 0.4552737
3.28 0.4526582
3.3 0.4869547
3.32 0.8172664
3.34 0.962938
3.36 0.4661281
3.38 0.4781214
3.4 0.4609232
3.42 0.4641121
3.44 0.4458699
3.46 0.4564542
3.48 0.450361
3.5 0.4633846
3.52 0.4409084
3.54 0.452217
3.56 0.4570556
3.58 0.4543951
3.6 0.455467
3.62 0.4718586
3.64 0.4520502
3.66 0.4917824
3.68 0.4653495
3.7 0.4507216
3.72 0.4562074
3.74 0.4673319
3.76 0.4583392
3.78 0.4539824
3.8 0.456453
3.82 0.4657793
3.84 0.4615731
3.86 0.4846391
3.88 0.4903571
3.9 0.4440722
3.92 0.4479677
3.94 0.4639231
3.96 0.4696808
3.98 0.4601357
4 0.4479114
4.02 0.4768126
4.04 0.4467095
4.06 0.4668245
4.08 0.4604618
4.1 0.448581
4.12 0.4457018
4.14 0.4538997
4.16 0.4589942
4.18 0.4677074
4.2 0.4594838
4.22 0.4593745
4.24 0.4729961
4.26 0.4653493
4.28 0.4795313
4.3 0.4904332
4.32 0.4741569
4.34 0.4880068
4.36 0.4934581
4.38 0.4538175
4.4 0.5040337
4.42 0.4535972
4.44 0.5325643
4.46 0.4539551
4.48 0.5120794
4.5 0.8299704
4.52 0.6352354
4.54 0.5159938
4.56 0.5616052
4.58 0.4735241
4.6 0.4618177
4.62 0.4737613
4.64 0.9025106
4.66 0.8536248
4.68 0.4667439
4.7 0.4757623
4.72 0.4622232
4.74 0.5183147
4.76 0.4568644
4.78 0.4536796
4.8 0.4694945
4.82 0.4752627
4.84 0.4716196
4.86 0.4750005
4.88 0.4729693
4.9 0.4622235
4.92 0.4593749
4.94 0.4668242
4.96 0.4722551
4.98 0.4890299
5 0.4639505
5.02 0.4513871
5.04 0.476471
5.06 0.4548347
5.08 0.4602987
5.1 0.4582844
5.12 0.4495554
5.14 0.4611126
5.16 0.4602447
5.18 0.4633843
5.2 0.4620069
5.22 0.4697076
5.24 0.452493
5.26 0.4915788
5.28 0.4982216
5.3 0.4758936
5.32 0.4683487
5.34 0.4773106
5.36 0.4696009
5.38 0.4524104
5.4 0.4553573
5.42 0.4681346
5.44 0.4507218
5.46 0.4620064
5.48 0.4659942
5.5 0.448107
5.52 0.4555493
5.54 0.4615457
5.56 0.4540104
5.58 0.4544232
5.6 0.45412
5.62 0.4744995
5.64 0.4710885
5.66 0.4618709
5.68 0.466557
5.7 0.4539543
5.72 0.4710091
5.74 0.4514976
5.76 0.4786172
5.78 0.4783567
5.8 0.4760513
5.82 0.4844064
5.84 0.4611126
5.86 0.4623313
5.88 0.4909945
5.9 0.4439875
5.92 0.4908667
5.94 0.4611126
5.96 0.478383
5.98 0.4698406
6 0.4681081
6.02 0.4659942
6.04 0.4503617
6.06 0.4459257
6.08 0.4497505
6.1 0.4580667
6.12 0.4639235
6.14 0.4554126
6.16 0.4393464
6.18 0.4576302
6.2 0.4580663
6.22 0.4601627
6.24 0.4541473
6.26 0.4615462
6.28 0.4752111
6.3 0.4748421
6.32 0.4719374
6.34 0.486647
6.36 0.4951265
6.38 0.4909433
6.4 0.475105
6.42 0.5140035
6.44 0.47289
6.46 0.4726781
6.48 0.4905097
6.5 0.4924677
6.52 0.470027
6.54 0.4636269
6.56 0.4468226
6.58 0.4705848
6.6 0.5471063
6.62 0.4601086
6.64 0.5059152
6.66 0.4911715
6.68 0.843208
6.7 0.9121817
6.72 0.4781733
6.74 0.5211047
6.76 0.4796092
6.78 0.4666106
6.8 0.4981467
6.82 0.4592928
6.84 0.4671451
6.86 0.4383487
6.88 0.4418994
6.9 0.454781
6.92 0.4772317
6.94 0.4479676
6.96 0.4438466
6.98 0.4519124
7 0.4618435
7.02 0.4579847
7.04 0.4627101
7.06 0.4686148
7.08 0.4730753
7.1 0.469387
7.12 0.4491379
7.14 0.4650537
7.16 0.4582843
7.18 0.4661007
7.2 0.4691482
7.22 0.4562344
7.24 0.476812
7.26 0.4694144
7.28 0.4730751
7.3 0.4588302
7.32 0.4497501
7.34 0.4588303
7.36 0.4642736
7.38 0.4514976
7.4 0.4401414
7.42 0.4783829
7.44 0.4661278
7.46 0.4601088
7.48 0.4752633
7.5 0.4665302
7.52 0.483658
7.54 0.4472411
7.56 0.4695479
7.58 0.4606791
7.6 0.4567825
7.62 0.4412202
7.64 0.465107
7.66 0.4614382
7.68 0.4565906
7.7 0.4533479
7.72 0.4804421
7.74 0.4538164
7.76 0.4525761
7.78 0.4524656
7.8 0.4573293
7.82 0.4552195
7.84 0.4513864
7.86 0.4570831
7.88 0.4716727
7.9 0.4623311
7.92 0.4595926
7.94 0.4782522
7.96 0.4774151
7.98 0.4815857
8 0.4720433
8.02 0.477782
8.04 0.4689084
8.06 0.4777816
8.08 0.4692812
8.1 0.4680547
8.12 0.4585304
8.14 0.4341944
8.16 0.4412197
8.18 0.4709828
8.2 0.4740512
8.22 0.4662074
8.24 0.4756574
8.26 0.4802599
8.28 0.4761564
8.3 0.4650806
8.32 0.4611132
8.34 0.4524935
8.36 0.4580664
8.38 0.440823
8.4 0.4650268
8.42 0.4549726
8.44 0.4616549
8.46 0.4668515
8.48 0.4600274
8.5 0.4738144
8.52 0.4497224
8.54 0.4420974
8.56 0.463977
8.58 0.4851289
8.6 0.4896424
8.62 0.8249092
8.64 0.4744465
8.66 0.4950247
8.68 0.4807033
8.7 0.6177788
8.72 0.4611125
8.74 0.4719641
8.76 0.4646767
8.78 0.4661818
8.8 0.4708761
8.82 0.4796094
8.84 0.4597272
8.86 0.4546148
8.88 0.4648919
8.9 0.5043319
8.92 0.7653269
8.94 0.8774104
8.96 0.4978458
8.98 0.4650542
9 0.4810667
9.02 0.4477444
9.04 0.4869804
9.06 0.8363611
9.08 0.4616551
9.1 0.4840976
9.12 0.4648118
9.14 0.4871089
9.16 0.4579299
9.18 0.4563718
9.2 0.489413
9.22 0.4589938
9.24 0.4803384
9.26 0.4608957
9.28 0.4874675
9.3 0.4690944
9.32 0.4497503
9.34 0.4666371
9.36 0.4640043
9.38 0.474684
9.4 0.4716987
9.42 0.4564263
9.44 0.4777556
9.46 0.4564267
9.48 0.4613837
9.5 0.4427755
9.52 0.4656451
9.54 0.4452531
9.56 0.4597278
9.58 0.4754998
9.6 0.4541757
9.62 0.4661818
9.64 0.4638426
9.66 0.5157036
9.68 0.4968148
9.7 0.4842261
9.72 0.4497213
9.74 0.4706649
9.76 0.4751314
9.78 0.4741835
9.8 0.4778596
9.82 0.4930266
9.84 0.4692015
9.86 0.457438
9.88 0.4606788
9.9 0.4531558
9.92 0.4707441
9.94 0.4707977
9.96 0.4624386
9.98 0.4597278
10 0.497318
10.02 0.476182
10.04 0.4720436
10.06 0.4895151
10.08 0.4658601
10.1 0.4954542
10.12 0.4650263
10.14 0.4900513
10.16 0.4541198
10.18 0.4832447
10.2 0.4676275
10.22 0.4711945
10.24 0.4604617
10.26 0.4729963
10.28 0.453073
10.3 0.4641661
10.32 0.4791923
10.34 0.4522442
10.36 0.4875701
10.38 0.4652148
10.4 0.5188693
10.42 0.485438
10.44 0.4859522
10.46 0.4330121
10.48 0.4711957
10.5 0.467867
10.52 0.4702662
10.54 0.4964629
10.56 0.4670384
10.58 0.4600814
10.6 0.4624395
10.62 0.4546977
10.64 0.4768124
10.66 0.8584437
10.68 0.485232
10.7 0.4690415
10.72 0.4822336
10.74 0.4570834
10.76 0.5158972
10.78 0.8577441
10.8 0.4757357
10.82 0.4462621
10.84 0.4642467
10.86 0.4706646
10.88 0.4512483
10.9 0.451498
10.92 0.480988
10.94 0.441758
10.96 0.4714074
10.98 0.4473248
11 0.4740783
11.02 0.4753422
11.04 0.4738408
11.06 0.472229
11.08 0.4764983
11.1 0.4948238
11.12 0.4901788
11.14 0.4616819
11.16 0.4655637
11.18 0.4466263
11.2 0.4729165
11.22 0.454037
11.24 0.475026
11.26 0.4627365
11.28 0.4729165
11.3 0.457438
11.32 0.4707972
11.34 0.4728113
11.36 0.4678409
11.38 0.4438752
11.4 0.4674135
11.42 0.463924
11.44 0.4601623
11.46 0.456317
11.48 0.4538993
11.5 0.4517188
11.52 0.4747638
11.54 0.4682416
11.56 0.465564
11.58 0.4334455
11.6 0.462979
11.62 0.4655368
11.64 0.4777291
11.66 0.46457
11.68 0.4587483
11.7 0.4470176
11.72 0.4747104
11.74 0.4636007
11.76 0.4843558
11.78 0.4842515
11.8 0.4779648
11.82 0.4628717
11.84 0.4593744
11.86 0.4699205
11.88 0.4550277
11.9 0.4520501
11.92 0.477651
11.94 0.4508043
11.96 0.4521342
11.98 0.4543672
12 0.4674129
12.02 0.4634112
12.04 0.4539821
12.06 0.4650005
12.08 0.4624658
12.1 0.4623314
12.12 0.4641928
12.14 0.46653
12.16 0.4549726
12.18 0.4602444
12.2 0.4615999
12.22 0.4678672
12.24 0.4603801
12.26 0.4762879
12.28 0.4757629
12.3 0.4717258
12.32 0.4699468
12.34 0.4636002
12.36 0.4542297
12.38 0.4541203
12.4 0.4669583
12.42 0.4710099
12.44 0.4588025
12.46 0.4519134
12.48 0.4538994
12.5 0.4473251
12.52 0.4434519
12.54 0.465456
12.56 0.4667168
12.58 0.455851
12.6 0.4512482
12.62 0.4589393
12.64 0.4538996
12.66 0.461898
12.68 0.462196
12.7 0.4631145
12.72 0.4543677
12.74 0.4490549
12.76 0.4546147
12.78 0.4452246
12.8 0.449305
12.82 0.4661278
12.84 0.4523829
12.86 0.4554663
12.88 0.464812
12.9 0.4855924
12.92 0.473946
12.94 0.455659
12.96 0.468108
12.98 0.4663953
13 0.4927987
13.02 0.4689884
13.04 0.4678673
13.06 0.4482463
13.08 0.4933814
13.1 0.4611127
13.12 0.4520236
13.14 0.4580666
13.16 0.4600546
13.18 0.4880827
13.2 0.4748949
13.22 0.4552749
13.24 0.4540108
13.26 0.4545884
13.28 0.4481351
13.3 0.4647845
13.32 0.4643275
13.34 0.4656448
13.36 0.4350004
13.38 0.4418713
13.4 0.4599459
13.42 0.4860809
13.44 0.4800258
13.46 0.4684812
13.48 0.4768649
13.5 0.4784878
13.52 0.4776503
13.54 0.4736557
13.56 0.480235
13.58 0.4541199
13.6 0.451055
13.62 0.4635189
13.64 0.4756569
13.66 0.4613566
13.68 0.4698139
13.7 0.4552197
13.72 0.4600272
13.74 0.4527966
13.76 0.4667171
13.78 0.4624121
13.8 0.478801
13.82 0.4873657
13.84 0.4378351
13.86 0.4680283
13.88 0.4639238
13.9 0.4524935
13.92 0.4560975
13.94 0.4635732
13.96 0.4613833
13.98 0.4642465
14 0.4645427
14.02 0.4338778
14.04 0.4631682
14.06 0.473629
14.08 0.451276
14.1 0.4627635
14.12 0.4600538
14.14 0.4677072
14.16 0.4529075
14.18 0.4817941
14.2 0.4934066
14.22 0.5435303
14.24 0.4598372
14.26 0.4809883
14.28 0.4777289
14.3 0.4541197
14.32 0.4584208
14.34 0.4875194
14.36 0.4739722
14.38 0.4583944
14.4 0.4737881
14.42 0.4619796
14.44 0.4600809
14.46 0.4630605
14.48 0.453238
14.5 0.4596736
14.52 0.4491379
14.54 0.4684554
14.56 0.4744995
14.58 0.4655377
14.6 0.4557963
14.62 0.4390902
14.64 0.4594022
14.66 0.4674133
14.68 0.469947
14.7 0.475868
14.72 0.4417582
14.74 0.4451402
14.76 0.4541201
14.78 0.4490825
14.8 0.4511374
14.82 0.4386626
14.84 0.4609229
14.86 0.4563715
14.88 0.45793
14.9 0.45412
14.92 0.4674934
14.94 0.4446628
14.96 0.4574118
14.98 0.4645968
15 0.4479398
15.02 0.4655375
15.04 0.457739
15.06 0.4654834
15.08 0.4846646
15.1 0.4764968
15.12 0.462844
15.14 0.4607061
15.16 0.494393
15.18 0.454532
15.2 0.4506387
15.22 0.476891
15.24 0.4557682
15.26 0.4872884
15.28 0.4854126
15.3 0.4614382
15.32 0.4593469
15.34 0.4697073
15.36 0.4769959
15.38 0.4657789
15.4 0.4576845
15.42 0.475026
15.44 0.4532111
15.46 0.4661544
15.48 0.4650541
15.5 0.4716462
15.52 0.4614114
15.54 0.4509993
15.56 0.4663961
15.58 0.4352576
15.6 0.4721231
15.62 0.4697346
15.64 0.4639236
15.66 0.4735504
15.68 0.4648113
15.7 0.473762
15.72 0.470585
15.74 0.4701059
15.76 0.4652145
15.78 0.7252068
15.8 0.4982719
15.82 0.5121773
15.84 0.4580944
15.86 0.4598098
15.88 0.486056
15.9 0.4854127
15.92 0.4506941
15.94 0.4763402
15.96 0.4787742
15.98 0.4701599
16 0.4670382
16.02 0.4502781
16.04 0.470532
16.06 0.456809
16.08 0.4548078
16.1 0.4579574
16.12 0.452189
16.14 0.4705313
16.16 0.4540381
16.18 0.4583943
16.2 0.470425
16.22 0.4585028
16.24 0.4573296
16.26 0.4572204
16.28 0.4537618
16.3 0.4599455
16.32 0.4605973
16.34 0.4674663
16.36 0.4821568
16.38 0.5307547
16.4 0.4801304
16.42 0.464489
16.44 0.4606787
16.46 0.4544507
16.48 0.4674667
16.5 0.4592929
16.52 0.4573021
16.54 0.4789573
16.56 0.4957313
16.58 0.4543676
16.6 0.4450281
16.62 0.4606792
16.64 0.4631142
16.66 0.4561248
16.68 0.4594013
16.7 0.4642472
16.72 0.4857206
16.74 0.4575474
16.76 0.4460378
16.78 0.4677876
16.8 0.4680538
16.82 0.4615189
16.84 0.4774149
16.8604 0.4738408
16.8804 0.4575205
16.9004 0.4377784
16.9204 0.4769436
16.9404 0.4622768
16.9604 0.4586395
16.9804 0.4652154
17.0004 0.4622228
17.0204 0.4568645
17.0404 0.4894131
17.0604 0.4540374
17.0804 0.4910193
17.1004 0.5219442
17.1204 0.4748157
17.1404 0.4849226
17.1604 0.4620877
17.1804 0.4599455
17.2004 0.498999
17.2204 0.4643811
17.2404 0.4615731
17.2604 0.4537071
17.2804 0.4714073
17.3004 0.4690945
17.3204 0.465967
17.3404 0.4618171
17.3604 0.4601363
17.3804 0.4420689
17.4004 0.4543683
17.4204 0.4452525
17.4404 0.4635189
17.4604 0.4733129
17.4804 0.5005994
17.5004 0.470478
17.5204 0.4808332
17.5404 0.4511378
17.5604 0.4678144
17.5804 0.4540376
17.6004 0.4443536
17.6204 0.4511655
17.6404 0.4579847
17.6604 0.4446349
17.6804 0.4542578
17.7004 0.4645971
17.7204 0.4639507
17.7404 0.4514981
17.7604 0.4498888
17.7804 0.4583935
17.8004 0.4556585
17.8204 0.4502783
17.8404 0.4632767
17.8604 0.4609228
17.8804 0.4648921
17.9004 0.4609773
17.9204 0.4381214
17.9404 0.445814
17.9604 0.4631413
17.9804 0.4650537
18.0004 0.4646775
18.0204 0.4661
18.0404 0.4758942
18.0604 0.4668506
18.0804 0.44872
18.1004 0.4764717
18.1204 0.4693345
18.1404 0.4789572
18.1604 0.4611125
18.1804 0.7575945
18.2004 0.4936846
18.2204 0.4703456
18.2404 0.4825452
18.2604 0.4705848
18.2804 0.4684284
18.3004 0.4553298
18.3204 0.4588572
18.3404 0.4594826
18.3604 0.4479124
18.3804 0.4491381
18.4004 0.457767
18.4204 0.4854382
18.4404 0.4540374
18.4604 0.4844842
18.4804 0.4618983
18.5004 0.4784611
18.5204 0.4552199
18.5404 0.4542579
18.5604 0.4586391
18.5804 0.4721493
18.6004 0.4513865
18.6204 0.4628987
18.6404 0.4784618
18.6604 0.4597822
18.6804 0.4513866
18.7004 0.4790353
18.7204 0.4478842
18.7404 0.4750268
18.7604 0.4452807
18.7804 0.4587209
18.8004 0.4576291
18.8204 0.4305231
18.8404 0.4484977
18.8604 0.4684556
18.8804 0.4621151
18.9004 0.7886858
18.9204 0.4444379
18.9404 0.4659399
18.9604 0.4642466
18.9804 0.4677069
19.0004 0.4543406
19.0204 0.4440998
19.0404 0.4570009
19.0604 0.4669579
19.0804 0.4508604
19.1004 0.460054
19.1204 0.4624118
19.1404 0.4530724
19.1604 0.4400284
19.1804 0.4530173
19.2004 0.4842261
19.2204 0.4534313
19.2404 0.476917
19.2604 0.4878783
19.2804 0.4581758
19.3004 0.4854122
19.3204 0.4589664
19.3404 0.4782521
19.3604 0.4656985
19.3804 0.4661013
19.4004 0.4642466
19.4204 0.4490272
19.4404 0.4662889
19.4604 0.4608151
19.4804 0.453955
19.5004 0.4493886
19.5204 0.4633029
19.5404 0.4600272
19.5604 0.4578751
19.5804 0.4689078
19.6004 0.4435657
19.6204 0.4761041
19.6404 0.4603805
19.6604 0.4697071
19.6804 0.4578473
19.7004 0.4741829
19.7204 0.4662618
19.7404 0.4674936
19.7604 0.4524107
19.7804 0.4571919
19.8004 0.459864
19.8204 0.4678674
19.8404 0.4567546
19.8604 0.4659934
19.8804 0.4579026
19.9004 0.4561519
19.9204 0.4605706
19.9404 0.4619797
19.9604 0.4564267
19.9804 0.4722545
&
@target G0.S2
@type xy
0 3.934873
0.02 1.508617
0.04 2.687401
0.06 3.519602
0.08 4.161402
0.1 3.694719
0.12 3.278243
0.14 4.091595
0.16 3.591942
0.18 2.955312
0.2 3.629507
0.22 3.83605
0.24 3.960773
0.26 1.896931
0.28 1.504934
0.3 2.300152
0.32 2.26973
0.34 2.709271
0.36 2.450739
0.38 1.93704
0.4 1.758984
0.42 1.957773
0.44 1.826315
0.46 2.249506
0.48 1.563825
0.5 3.543275
0.52 3.587528
0.54 2.172493
0.56 3.738519
0.58 2.296922
0.6 1.162691
0.62 0.4815335
0.64 0.4538173
0.66 0.4437898
0.68 0.4360047
0.7 0.4735508
0.72 0.4400851
0.74 0.4560151
0.76 0.4567822
0.78 0.4725196
0.8 0.4578475
0.82 0.4267317
0.84 0.4704777
0.86 0.4862355
0.88 0.4506942
0.9 0.4623306
0.92 0.4510542
0.94 0.4076152
0.96 0.4543682
0.98 0.4237925
1 0.4706907
1.02 0.4670385
1.04 0.4318852
1.06 0.4396019
1.08 0.4563715
1.1 0.4540927
1.12 0.4147592
1.14 0.4641928
1.16 0.4652691
1.18 0.4512483
1.2 0.4868264
1.22 0.4622772
1.24 0.4245883
1.26 0.469814
1.28 0.4726785
1.3 0.4544504
1.32 0.4674128
1.34 0.4722818
1.36 0.4565358
1.38 0.4570553
1.4 0.4604345
1.42 0.4764711
1.44 0.4779649
1.46 0.4712478
1.48 0.4738674
1.5 0.4652952
1.52 0.4680009
1.54 0.4680281
1.56 0.4908412
1.58 0.4507218
1.6 0.4477164
1.62 0.4537342
1.64 0.4346555
1.66 0.4523552
1.68 0.420565
1.7 0.454533
1.72 0.4669315
1.74 0.5190859
1.76 0.4659669
1.78 0.4752629
1.8 0.418121
1.82 0.4690686
1.84 0.4605974
1.86 0.4543676
1.88 0.429709
1.9 0.4531281
1.92 0.4792442
1.94 0.456125
1.96 0.4840201
1.98 0.4423236
2 0.4385774
2.02 0.4253233
2.04 0.4565903
2.06 0.4538718
2.08 0.4724668
2.1 0.48169
2.12 0.4458135
2.14 0.4370646
2.16 0.4669851
2.18 0.4497222
2.2 0.4677874
2.22 0.4668245
2.24 0.4854123
2.26 0.457302
2.28 0.4707442
2.3 0.4710887
2.32 0.4351436
2.34 0.4516083
2.36 0.4642736
2.38 0.4366349
2.4 0.4443817
2.42 0.4577655
2.44 0.4695211
2.46 0.4520508
2.48 0.4579847
2.5 0.4690684
2.52 0.4574117
2.54 0.4836575
2.56 0.4489985
2.58 0.4454492
2.6 0.4734451
2.62 0.4748158
2.64 0.45
2.66 0.4507211
2.68 0.4661277
2.7 0.4731544
2.72 0.4281354
2.74 0.4977194
2.76 0.4542581
2.78 0.4331277
2.8 0.4599455
2.82 0.4421814
2.84 0.4524653
2.86 0.4611399
2.88 0.475946
2.9 0.4281356
2.92 0.4652691
2.94 0.4599188
2.96 0.4309587
2.98 0.4679218
3 0.4857987
3.02 0.4528801
3.04 0.4792443
3.06 0.4110352
3.08 0.4229948
3.1 0.466958
3.12 0.4789827
3.14 0.4551104
3.16 0.4392324
3.18 0.4786968
3.2 0.4500282
3.22 0.4674667
3.24 0.3970512
3.26 0.4193453
3.28 0.4706906
3.3 0.4283978
3.32 0.4596192
3.34 0.4642468
3.36 0.4559332
3.38 0.4847686
3.4 0.4418712
3.42 0.4624662
3.44 0.4891057
3.46 0.4186583
3.48 0.4505826
3.5 0.4433961
3.52 0.4361767
3.54 0.4777819
3.56 0.4733393
3.58 0.4791927
3.6 0.4414186
3.62 0.4486927
3.64 0.466101
3.66 0.4602717
3.68 0.4598101
3.7 0.4508883
3.72 0.4566182
3.74 0.4482463
3.76 0.4347987
3.78 0.4413049
3.8 0.4734445
3.82 0.4511376
3.84 0.4601359
3.86 0.4659934
3.88 0.4570559
3.9 0.4586117
3.92 0.4580935
3.94 0.4678944
3.96 0.4568916
3.98 0.4561803
4 0.4596734
4.02 0.4536521
4.04 0.4573842
4.06 0.4608962
4.08 0.4594018
4.1 0.4585304
4.12 0.4585572
4.14 0.4483858
4.16 0.4796876
4.18 0.4591839
4.2 0.4385773
4.22 0.4201483
4.24 0.4467944
4.26 0.4632758
4.28 0.4626826
4.3 0.461465
4.32 0.4633032
4.34 0.464489
4.36 0.4330708
4.38 0.4623034
4.4 0.4516909
4.42 0.4737093
4.44 0.4472973
4.46 0.4680009
4.48 0.4604886
4.5 0.4605978
4.52 0.4658324
4.54 0.4600271
4.56 0.4663423
4.58 0.456426
4.6 0.4811709
4.62 0.444128
4.64 0.4450285
4.66 0.4653497
4.68 0.4669315
4.7 0.4364342
4.72 0.4474925
4.74 0.4516915
4.76 0.4504166
4.78 0.4574113
4.8 0.4734185
4.82 0.442719
4.84 0.457848
4.86 0.4606791
4.88 0.4573287
4.9 0.4541195
4.92 0.4526035
4.94 0.4347986
4.96 0.4489155
4.98 0.4400285
5 0.4811188
5.02 0.4592658
5.04 0.4672525
5.06 0.466315
5.08 0.4478838
5.1 0.4503604
5.12 0.47529
5.14 0.4352584
5.16 0.4617627
5.18 0.4728109
5.2 0.461465
5.22 0.4583941
5.24 0.4675465
5.26 0.4589658
5.28 0.4522443
5.3 0.4674131
5.32 0.4511381
5.34 0.444466
5.36 0.4498058
5.38 0.4337052
5.4 0.4686691
5.42 0.3998433
5.44 0.4560972
5.46 0.4573018
5.48 0.4554398
5.5 0.4557959
5.52 0.4602446
5.54 0.4689084
5.56 0.4647041
5.58 0.4662883
5.6 0.4798435
5.62 0.4729162
5.64 0.4484699
5.66 0.4736037
5.68 0.4582027
5.7 0.438919
5.72 0.4558506
5.74 0.4567547
5.76 0.45401
5.78 0.4652147
5.8 0.4678948
5.82 0.4398009
5.84 0.4669051
5.86 0.4764706
5.88 0.4100613
5.9 0.410396
5.92 0.4597007
5.94 0.4589665
5.96 0.4646776
5.98 0.4637082
6 0.4505002
6.02 0.4227583
6.04 0.4440728
6.06 0.4660745
6.08 0.4387195
6.1 0.4375501
6.12 0.4483581
6.14 0.4514973
6.16 0.4442126
6.18 0.4543679
6.2 0.4402557
6.22 0.455851
6.24 0.438349
6.26 0.4610856
6.28 0.4431142
6.3 0.4481906
6.32 0.4413897
6.34 0.4601087
6.36 0.4459539
6.38 0.4625202
6.4 0.4623308
6.42 0.4432828
6.44 0.4639229
6.46 0.4663952
6.48 0.4637625
6.5 0.4413895
6.52 0.4865694
6.54 0.4553574
6.56 0.4565626
6.58 0.443678
6.6 0.4626285
6.62 0.4527144
6.64 0.4380351
6.66 0.4405963
6.68 0.4660744
6.7 0.4630605
6.72 0.4195534
6.74 0.4537342
6.76 0.4533482
6.78 0.4581484
6.8 0.4639232
6.82 0.4462617
6.84 0.4457858
6.86 0.448581
6.88 0.4537342
6.9 0.4718318
6.92 0.4561796
6.94 0.455302
6.96 0.4281941
6.98 0.4714613
7 0.4392035
7.02 0.4617627
7.04 0.4413047
7.06 0.4506939
7.08 0.4464864
7.1 0.4574116
7.12 0.460299
7.14 0.4523824
7.16 0.4672791
7.18 0.4655645
7.2 0.4245288
7.22 0.4832701
7.24 0.4501943
7.26 0.4192255
7.28 0.4503617
7.3 0.4577661
7.32 0.4522441
7.34 0.4451403
7.36 0.4682147
7.38 0.4594286
7.4 0.4697338
7.42 0.4561803
7.44 0.4621957
7.46 0.4282815
7.48 0.4628442
7.5 0.4401139
7.52 0.4458141
7.54 0.473313
7.56 0.4708233
7.58 0.4725727
7.6 0.4520513
7.62 0.4579571
7.64 0.4474652
7.66 0.4520504
7.68 0.4482187
7.7 0.4475768
7.72 0.4601628
7.74 0.4572202
7.76 0.4655375
7.78 0.4274634
7.8 0.4466268
7.82 0.4573293
7.84 0.4643814
7.86 0.4560153
7.88 0.4394314
7.9 0.4505555
7.92 0.4507209
7.94 0.4673864
7.96 0.4648116
7.98 0.4698405
8 0.4702657
8.02 0.4644888
8.04 0.4654296
8.06 0.453817
8.08 0.4560155
8.1 0.4290103
8.12 0.4515806
8.14 0.4546701
8.16 0.4502501
8.18 0.4638426
8.2 0.4593748
8.22 0.4037632
8.24 0.4653223
8.26 0.4389189
8.28 0.4653498
8.3 0.4587761
8.32 0.438007
8.34 0.4050927
8.36 0.4661276
8.38 0.445365
8.4 0.4629797
8.42 0.4356032
8.44 0.4524654
8.46 0.4564258
8.48 0.4205352
8.5 0.4370634
8.52 0.4403407
8.54 0.4469895
8.56 0.4493054
8.58 0.4157221
8.6 0.4529077
8.62 0.4288648
8.64 0.4529347
8.66 0.4616275
8.68 0.4563715
8.7 0.4415884
8.72 0.4685082
8.74 0.4662615
8.76 0.4874423
8.78 0.4594835
8.8 0.4649732
8.82 0.4377787
8.84 0.4624666
8.86 0.4476886
8.88 0.4372932
8.9 0.4682945
8.92 0.4534867
8.94 0.4382344
8.96 0.4615195
8.98 0.4155418
9 0.4644358
9.02 0.4603533
9.04 0.4467105
9.06 0.4446907
9.08 0.4623314
9.1 0.4642469
9.12 0.4527145
9.14 0.4628447
9.16 0.4714602
9.18 0.4542304
9.2 0.443085
9.22 0.4541202
9.24 0.4604617
9.26 0.4335034
9.28 0.4601088
9.3 0.4710895
9.32 0.4682681
9.34 0.4586115
9.36 0.4643544
9.38 0.4548625
9.4 0.4599453
9.42 0.4650001
9.44 0.4224631
9.46 0.482027
9.48 0.4546704
9.5 0.4507218
9.52 0.4706907
9.54 0.4517741
9.56 0.4605975
9.58 0.4667438
9.6 0.4245296
9.62 0.4652418
9.64 0.4684554
9.66 0.4598914
9.68 0.4638426
9.7 0.4475205
9.72 0.4648115
9.74 0.4537618
9.76 0.4454488
9.78 0.4680275
9.8 0.4508607
9.82 0.4553569
9.84 0.4579571
9.86 0.4600275
9.88 0.4753154
9.9 0.4583943
9.92 0.4684552
9.94 0.4475766
9.96 0.4763138
9.98 0.4557686
10 0.4345402
10.02 0.4302324
10.04 0.4493883
10.06 0.4411635
10.08 0.4607868
10.1 0.4566726
10.12 0.469255
10.14 0.4703985
10.16 0.4525762
10.18 0.4570014
10.2 0.4600539
10.22 0.4615462
10.24 0.453679
10.26 0.4573296
10.28 0.4420691
10.3 0.4348852
10.32 0.4627633
10.34 0.4612483
10.36 0.4557683
10.38 0.4307545
10.4 0.4713015
10.42 0.4572749
10.44 0.4713017
10.46 0.4594829
10.48 0.4634921
10.5 0.4461219
10.52 0.4639235
10.54 0.4513033
10.56 0.4202976
10.58 0.4339071
10.6 0.4603533
10.62 0.4442126
10.64 0.4567548
10.66 0.4690683
10.68 0.4428315
10.7 0.4605704
10.72 0.4597285
10.74 0.4365203
10.76 0.4115826
10.78 0.4576292
10.8 0.4367492
10.82 0.4794266
10.84 0.4554944
10.86 0.4599183
10.88 0.4571105
10.9 0.4389196
10.92 0.4754997
10.94 0.4455616
10.96 0.4308419
10.98 0.4205352
11 0.4683482
11.02 0.4327527
11.04 0.4595106
11.06 0.4655644
11.08 0.4676534
11.1 0.4522721
11.12 0.4504994
11.14 0.4482745
11.16 0.4586402
11.18 0.4570561
11.2 0.472176
11.22 0.4661804
11.24 0.4673868
11.26 0.4212183
11.28 0.4652418
11.3 0.4435369
11.32 0.4492772
11.34 0.4754207
11.36 0.4626282
11.38 0.4301159
11.4 0.4442409
11.42 0.4652422
11.44 0.4559056
11.46 0.459945
11.48 0.4415877
11.5 0.4468221
11.52 0.4349142
11.54 0.4588025
11.56 0.447381
11.58 0.4522443
11.6 0.4488041
11.62 0.4159626
11.64 0.4601364
11.66 0.4511373
11.68 0.4236454
11.7 0.4510269
11.72 0.4350575
11.74 0.4375504
11.76 0.4515808
11.78 0.4535972
11.8 0.4807547
11.82 0.4717256
11.84 0.4224336
11.86 0.4656714
11.88 0.4742629
11.9 0.457083
11.92 0.4540376
11.94 0.4413897
11.96 0.4493882
11.98 0.4548902
12 0.4174024
12.02 0.4560972
12.04 0.4655642
12.06 0.4290102
12.08 0.4611132
12.1 0.4464585
12.12 0.4505827
12.14 0.4639234
12.16 0.4656987
12.18 0.4390042
12.2 0.4616549
12.22 0.4588023
12.24 0.4517191
12.26 0.4527968
12.28 0.4260578
12.3 0.4614105
12.32 0.4600544
12.34 0.4523831
12.36 0.4696812
12.38 0.4631414
12.4 0.4483865
12.42 0.4497497
12.44 0.4574112
12.46 0.4712483
12.48 0.4606789
12.5 0.4659934
12.52 0.4648117
12.54 0.4635192
12.56 0.4524646
12.58 0.4411351
12.6 0.4640583
12.62 0.4597285
12.64 0.4436777
12.66 0.4707705
12.68 0.4530727
12.7 0.4638424
12.72 0.453707
12.74 0.4488312
12.76 0.4416727
12.78 0.4460384
12.8 0.4702657
12.82 0.4766028
12.84 0.4548622
12.86 0.445365
12.88 0.4582851
12.9 0.4304357
12.92 0.4594834
12.94 0.455329
12.96 0.4655373
12.98 0.4658861
13 0.463735
13.02 0.4616814
13.04 0.4463745
13.06 0.4507217
13.08 0.4331571
13.1 0.441305
13.12 0.4648923
13.14 0.4499997
13.16 0.4690947
13.18 0.4559057
13.2 0.4464861
13.22 0.4512769
13.24 0.4538999
13.26 0.4671457
13.28 0.466583
13.3 0.4397156
13.32 0.4509435
13.34 0.4531561
13.36 0.4490549
13.38 0.4526037
13.4 0.4428599
13.42 0.4607061
13.44 0.436835
13.46 0.4463463
13.48 0.4557688
13.5 0.4686682
13.52 0.4706645
13.54 0.473814
13.56 0.4623308
13.58 0.4474932
13.6 0.4568913
13.62 0.4701859
13.64 0.4485815
13.66 0.4601633
13.68 0.4681351
13.7 0.4600812
13.72 0.4421825
13.74 0.4605155
13.76 0.4671717
13.78 0.4513595
13.8 0.4564537
13.82 0.4477163
13.84 0.4653225
13.86 0.4552748
13.88 0.4619791
13.9 0.4285437
13.92 0.4441845
13.94 0.4653223
13.96 0.4589668
13.98 0.4718579
14 0.4733129
14.02 0.4648115
14.04 0.4390042
14.06 0.455412
14.08 0.4661004
14.1 0.4704784
14.12 0.4607876
14.14 0.4752107
14.16 0.4754212
14.18 0.3966422
14.2 0.4623308
14.22 0.4674931
14.24 0.4308423
14.26 0.4560976
14.28 0.4023056
14.3 0.4618171
14.32 0.4611122
14.34 0.4764458
14.36 0.4607334
14.38 0.4534867
14.4 0.4780428
14.42 0.4691484
14.44 0.458503
14.46 0.4347989
14.48 0.4723875
14.5 0.4426624
14.52 0.4615735
14.54 0.4615191
14.56 0.4571923
14.58 0.4605699
14.6 0.4513874
14.62 0.4496945
14.64 0.4624396
14.66 0.4546976
14.68 0.4670657
14.7 0.4618711
14.72 0.4465424
14.74 0.4688816
14.76 0.4698139
14.78 0.4622497
14.8 0.4652691
14.82 0.4322911
14.84 0.4563167
14.86 0.4351437
14.88 0.452659
14.9 0.4428034
14.92 0.4652955
14.94 0.4437903
14.96 0.4623312
14.98 0.4174619
15 0.4267021
15.02 0.4146688
15.04 0.4613294
15.06 0.4622225
15.08 0.4576294
15.1 0.4467106
15.12 0.4554391
15.14 0.4531277
15.16 0.4592928
15.18 0.4537901
15.2 0.4777814
15.22 0.4339069
15.24 0.4217227
15.26 0.4550275
15.28 0.4522446
15.3 0.4488036
15.32 0.4601367
15.34 0.4478285
15.36 0.4665304
15.38 0.4148495
15.4 0.4129167
15.42 0.468428
15.44 0.4665298
15.46 0.4104878
15.48 0.4179715
15.5 0.4617902
15.52 0.4320884
15.54 0.4466816
15.56 0.4241167
15.58 0.4693076
15.6 0.464489
15.62 0.4702666
15.64 0.4794268
15.66 0.4545603
15.68 0.4570829
15.7 0.4436499
15.72 0.4602177
15.74 0.4366639
15.76 0.4569739
15.78 0.4611129
15.8 0.450389
15.82 0.4440158
15.84 0.4338199
15.86 0.4720436
15.88 0.457739
15.9 0.4581211
15.92 0.4530729
15.94 0.4360327
15.96 0.4440155
15.98 0.4451124
16 0.4604617
16.02 0.4608148
16.04 0.4635462
16.06 0.4348277
16.08 0.4648922
16.1 0.4334174
16.12 0.4410495
16.14 0.463573
16.16 0.4707705
16.18 0.459945
16.2 0.4693349
16.22 0.4506938
16.24 0.4463742
16.26 0.4556587
16.28 0.4835802
16.3 0.4342812
16.32 0.4355741
16.34 0.4646774
16.36 0.4702657
16.38 0.4518854
16.4 0.4631416
16.42 0.4936337
16.44 0.460462
16.46 0.4548078
16.48 0.4659667
16.5 0.4908159
16.52 0.4258226
16.54 0.4189873
16.56 0.4443535
16.58 0.4465703
16.6 0.4741567
16.62 0.460054
16.64 0.4118858
16.66 0.4205053
16.68 0.478356
16.7 0.4404832
16.72 0.4757363
16.74 0.4443253
16.76 0.47421
16.78 0.4661538
16.8 0.4862872
16.82 0.4553568
16.84 0.4623856
16.8604 0.4310448
16.8804 0.463762
16.9004 0.459375
16.9204 0.4517466
16.9404 0.4387199
16.9604 0.4589389
16.9804 0.4492773
17.0004 0.4609232
17.0204 0.4681081
17.0404 0.4539823
17.0604 0.463924
17.0804 0.4566449
17.1004 0.4891321
17.1204 0.4500281
17.1404 0.4526588
17.1604 0.4278437
17.1804 0.4501664
17.2004 0.466074
17.2204 0.4585574
17.2404 0.4161129
17.2604 0.442267
17.2804 0.4429443
17.3004 0.4564539
17.3204 0.4651075
17.3404 0.4191361
17.3604 0.4542582
17.3804 0.4437623
17.4004 0.4380351
17.4204 0.4631684
17.4404 0.4396308
17.4604 0.4421822
17.4804 0.4089925
17.5004 0.4674131
17.5204 0.4601361
17.5404 0.4779383
17.5604 0.4553567
17.5804 0.4785653
17.6004 0.447717
17.6204 0.4642467
17.6404 0.4549999
17.6604 0.4403974
17.6804 0.4538722
17.7004 0.4734449
17.7204 0.458939
17.7404 0.4415317
17.7604 0.4734451
17.7804 0.4018392
17.8004 0.4219303
17.8204 0.4506944
17.8404 0.496034
17.8604 0.4754211
17.8804 0.4547794
17.9004 0.4276682
17.9204 0.4534867
17.9404 0.4618713
17.9604 0.436435
17.9804 0.4633572
18.0004 0.4690944
18.0204 0.4268779
18.0404 0.4383497
18.0604 0.4380067
18.0804 0.4511378
18.1004 0.4431137
18.1204 0.4408231
18.1404 0.4238517
18.1604 0.443903
18.1804 0.4214851
18.2004 0.4464591
18.2204 0.4360047
18.2404 0.3937957
18.2604 0.4424085
18.2804 0.4449155
18.3004 0.4653498
18.3204 0.4655642
18.3404 0.4308714
18.3604 0.4493882
18.3804 0.4295931
18.4004 0.4739196
18.4204 0.4785656
18.4404 0.4559882
18.4604 0.455686
18.4804 0.4482464
18.5004 0.4461226
18.5204 0.4701335
18.5404 0.4504995
18.5604 0.4652691
18.5804 0.484587
18.6004 0.4272289
18.6204 0.4644892
18.6404 0.4402279
18.6604 0.436291
18.6804 0.4588297
18.7004 0.4577394
18.7204 0.4761566
18.7404 0.4406244
18.7604 0.4075229
18.7804 0.419076
18.8004 0.4715397
18.8204 0.445954
18.8404 0.4579299
18.8604 0.4599458
18.8804 0.4766026
18.9004 0.4250284
18.9204 0.4236451
18.9404 0.4502501
18.9604 0.4382061
18.9804 0.4550275
19.0004 0.4596464
19.0204 0.4452808
19.0404 0.4483299
19.0604 0.4600272
19.0804 0.4545879
19.1004 0.457001
19.1204 0.4663419
19.1404 0.4838133
19.1604 0.4470454
19.1804 0.4715398
19.2004 0.4573291
19.2204 0.4683482
19.2404 0.4772839
19.2604 0.456645
19.2804 0.4457857
19.3004 0.4510818
19.3204 0.4591569
19.3404 0.4453649
19.3604 0.4528793
19.3804 0.4523823
19.4004 0.4042896
19.4204 0.4708769
19.4404 0.4534593
19.4604 0.4722816
19.4804 0.4722553
19.5004 0.4037639
19.5204 0.4426621
19.5404 0.4534585
19.5604 0.4600539
19.5804 0.4724938
19.6004 0.4682683
19.6204 0.450583
19.6404 0.4361199
19.6604 0.4771534
19.6804 0.4308423
19.7004 0.4601354
19.7204 0.4671455
19.7404 0.45299
19.7604 0.4782529
19.7804 0.4366061
19.8004 0.4585032
19.8204 0.4577657
19.8404 0.4759202
19.8604 0.4274927
19.8804 0.4724934
19.9004 0.4245294
19.9204 0.4549176
19.9404 0.4630605
19.9604 0.4534591
19.9804 0.4442129
&
@target G1.S0
@type xy
0 0
0.02 1760
0.04 74
0.06 1
0.08 0
0.1 0
0.12 0
0.14 0
0.16 0
0.18 3
0.2 2
0.22 2
0.24 0
0.26 785
0.28 684
0.3 220
0.32 310
0.34 18
0.36 47
0.38 578
0.4 998
0.42 892
0.44 671
0.46 255
0.48 288
0.5 0
0.52 0
0.54 409
0.56 0
0.58 240
0.6 2718
0.62 8084
0.64 9331
0.66 9778
0.68 9556
0.7 9903
0.72 10734
0.74 8721
0.76 9111
0.78 8883
0.8 9154
0.82 7962
0.84 10006
0.86 8035
0.88 9602
0.9 8823
0.92 9179
0.94 9321
0.96 7522
0.98 6952
1 6986
1.02 7761
1.04 10333
1.06 9481
1.08 10636
1.1 9563
1.12 7803
1.14 8243
1.16 8141
1.18 8014
1.2 6798
1.22 6615
1.24 5790
1.26 5881
1.28 6874
1.3 5595
1.32 4568
1.34 6042
1.36 8389
1.38 8013
1.4 8358
1.42 8196
1.44 8549
1.46 7913
1.48 7928
1.5 8040
1.52 7789
1.54 8168
1.56 7927
1.58 8885
1.6 9250
1.62 8225
1.64 9204
1.66 7847
1.68 9247
1.7 7525
1.72 8188
1.74 8448
1.76 6473
1.78 7531
1.8 7969
1.82 8489
1.84 8558
1.86 8542
1.88 9146
1.9 8726
1.92 9502
1.94 10374
1.96 9864
1.98 9373
2 9756
2.02 9370
2.04 9135
2.06 7888
2.08 9111
2.1 9268
2.12 8288
2.14 8352
2.16 8446
2.18 7820
2.2 7401
2.22 7495
2.24 7333
2.26 9759
2.28 8943
2.3 9030
2.32 7805
2.34 7792
2.36 8448
2.38 8860
2.4 8792
2.42 9794
2.44 9524
2.46 9750
2.48 10720
2.5 10784
2.52 10090
2.54 9445
2.56 10066
2.58 9693
2.6 10093
2.62 11122
2.64 9966
2.66 11369
2.68 9191
2.7 8083
2.72 10395
2.74 7843
2.76 9389
2.78 9368
2.8 9120
2.82 9559
2.84 10567
2.86 10546
2.88 9918
2.9 9724
2.92 9493
2.94 9015
2.96 10441
2.98 11449
3 11714
3.02 10889
3.04 9749
3.06 10522
3.08 9784
3.1 9026
3.12 10037
3.14 8996
3.16 9157
3.18 10157
3.2 9663
3.22 10288
3.24 9076
3.26 10132
3.28 10446
3.3 10715
3.32 10764
3.34 9846
3.36 9071
3.38 10741
3.4 8357
3.42 7654
3.44 6969
3.46 7716
3.48 7266
3.5 7548
3.52 7685
3.54 6698
3.56 7648
3.58 6159
3.6 6644
3.62 7354
3.64 7453
3.66 8098
3.68 7316
3.7 7338
3.72 6756
3.74 8084
3.76 10260
3.78 9695
3.8 9569
3.82 9372
3.84 10124
3.86 8607
3.88 9035
3.9 8719
3.92 9107
3.94 8910
3.96 7494
3.98 7298
4 5771
4.02 6484
4.04 6219
4.06 6856
4.08 8409
4.1 8641
4.12 8370
4.14 8181
4.16 8178
4.18 7270
4.2 7840
4.22 8320
4.24 7326
4.26 8151
4.28 8836
4.3 9195
4.32 9299
4.34 9481
4.36 9232
4.38 10843
4.4 10589
4.42 10039
4.44 9657
4.46 10797
4.48 10746
4.5 11498
4.52 10701
4.54 9699
4.56 10426
4.58 9246
4.6 9446
4.62 9833
4.64 10262
4.66 10456
4.68 10425
4.7 10549
4.72 10182
4.74 10917
4.76 10026
4.78 8136
4.8 8619
4.82 9439
4.84 9705
4.86 9608
4.88 9779
4.9 10130
4.92 9474
4.94 9858
4.96 9998
4.98 10283
5 8830
5.02 9197
5.04 7456
5.06 9052
5.08 8124
5.1 9290
5.12 9842
5.14 8949
5.16 8398
5.18 7462
5.2 8809
5.22 9158
5.24 9638
5.26 10154
5.28 10184
5.3 9652
5.32 9136
5.34 9299
5.36 7895
5.38 8485
5.4 7761
5.42 9480
5.44 10011
5.46 10534
5.48 10185
5.5 9649
5.52 8673
5.54 6376
5.56 7809
5.58 7695
5.6 9380
5.62 7777
5.64 7709
5.66 8385
5.68 9275
5.7 7435
5.72 6599
5.74 8625
5.76 9122
5.78 9616
5.8 9378
5.82 10174
5.84 9816
5.86 9342
5.88 9233
5.9 8804
5.92 9112
5.94 8869
5.96 10430
5.98 9773
6 9680
6.02 8294
6.04 8284
6.06 8465
6.08 6919
6.1 6868
6.12 6447
6.14 6576
6.16 7306
6.18 7062
6.2 7751
6.22 9088
6.24 9424
6.26 10278
6.28 10147
6.3 9790
6.32 10898
6.34 10626
6.36 10036
6.38 10081
6.4 9333
6.42 9918
6.44 9568
6.46 9684
6.48 9969
6.5 10503
6.52 9257
6.54 10303
6.56 9488
6.58 10795
6.6 10319
6.62 9956
6.64 9133
6.66 10666
6.68 11709
6.7 11273
6.72 11353
6.74 10173
6.76 8590
6.78 9461
6.8 10564
6.82 9783
6.84 9212
6.86 9478
6.88 8136
6.9 9137
6.92 9976
6.94 9259
6.96 8684
6.98 8452
7 7706
7.02 7670
7.04 7297
7.06 9455
7.08 10633
7.1 9158
7.12 9573
7.14 9451
7.16 9348
7.18 8926
7.2 8249
7.22 9713
7.24 8132
7.26 10155
7.28 8802
7.3 8824
7.32 6599
7.34 8595
7.36 8052
7.38 7760
7.4 7761
7.42 9124
7.44 8003
7.46 8167
7.48 7379
7.5 6633
7.52 7712
7.54 7147
7.56 7271
7.58 6181
7.6 6109
7.62 7607
7.64 7721
7.66 8015
7.68 7134
7.7 7391
7.72 6858
7.74 8171
7.76 8083
7.78 8550
7.8 7152
7.82 6758
7.84 9259
7.86 9283
7.88 10109
7.9 9106
7.92 9430
7.94 9733
7.96 10182
7.98 9545
8 9787
8.02 9619
8.04 10677
8.06 9524
8.08 9070
8.1 9610
8.12 8585
8.14 8430
8.16 8609
8.18 9467
8.2 8048
8.22 8744
8.24 9421
8.26 9539
8.28 9553
8.3 9804
8.32 10001
8.34 9807
8.36 8619
8.38 9089
8.4 7795
8.42 8713
8.44 9392
8.46 8577
8.48 8213
8.5 8006
8.52 9132
8.54 7434
8.56 9016
8.58 10531
8.6 10529
8.62 11462
8.64 11246
8.66 10871
8.68 10415
8.7 10279
8.72 9979
8.74 9736
8.76 10109
8.78 11237
8.8 9743
8.82 10155
8.84 10019
8.86 9046
8.88 9465
8.9 9953
8.92 10888
8.94 10617
8.96 11746
8.98 10609
9 11006
9.02 11065
9.04 10950
9.06 10815
9.08 9905
9.1 8974
9.12 9859
9.14 9716
9.16 9951
9.18 10418
9.2 9505
9.22 10269
9.24 10214
9.26 9496
9.28 9323
9.3 9847
9.32 8376
9.34 10402
9.36 11558
9.38 9752
9.4 9245
9.42 9205
9.44 8606
9.46 8545
9.48 7069
9.5 8129
9.52 7021
9.54 8004
9.56 8516
9.58 8396
9.6 7927
9.62 11465
9.64 8616
9.66 8859
9.68 10796
9.7 9936
9.72 7786
9.74 8257
9.76 8154
9.78 9242
9.8 9643
9.82 9326
9.84 9974
9.86 10976
9.88 10420
9.9 10319
9.92 9854
9.94 10749
9.96 11303
9.98 9143
10 9301
10.02 10567
10.04 10160
10.06 9261
10.08 9155
10.1 10099
10.12 10086
10.14 10062
10.16 11309
10.18 11373
10.2 10229
10.22 11051
10.24 9822
10.26 10450
10.28 10599
10.3 9592
10.32 9463
10.34 8754
10.36 10847
10.38 10772
10.4 11014
10.42 10838
10.44 9221
10.46 9644
10.48 10499
10.5 9420
10.52 9089
10.54 9491
10.56 8398
10.58 8595
10.6 8932
10.62 10205
10.64 10631
10.66 10562
10.68 11366
10.7 10716
10.72 10142
10.74 8947
10.76 10103
10.78 9933
10.8 10768
10.82 9495
10.84 9326
10.86 9237
10.88 8912
10.9 10556
10.92 10168
10.94 11187
10.96 9428
10.98 9929
11 9778
11.02 10271
11.04 10710
11.06 9429
11.08 8861
11.1 9584
11.12 8793
11.14 9667
11.16 8299
11.18 8384
11.2 7966
11.22 8094
11.24 7753
11.26 8190
11.28 8212
11.3 8231
11.32 8717
11.34 9080
11.36 7558
11.38 7412
11.4 7291
11.42 7093
11.44 6782
11.46 5811
11.48 6836
11.5 7533
11.52 9335
11.54 9820
11.56 8959
11.58 7911
11.6 9413
11.62 9746
11.64 9090
11.66 8921
11.68 9028
11.7 8338
11.72 9609
11.74 8991
11.76 9872
11.78 9783
11.8 9001
11.82 9121
11.84 8988
11.86 9180
11.88 8884
11.9 9722
11.92 10065
11.94 8166
11.96 8191
11.98 7592
12 8856
12.02 8084
12.04 8438
12.06 9277
12.08 8664
12.1 7381
12.12 6822
12.14 8303
12.16 9419
12.18 9102
12.2 8421
12.22 9710
12.24 8092
12.26 10083
12.28 10250
12.3 9694
12.32 10676
12.34 8801
12.36 9426
12.38 8382
12.4 10126
12.42 9539
12.44 9446
12.46 8809
12.48 8185
12.5 7840
12.52 8129
12.54 8947
12.56 9035
12.58 8872
12.6 8014
12.62 7031
12.64 7620
12.66 7451
12.68 5743
12.7 7346
12.72 6745
12.74 8591
12.76 8372
12.78 7699
12.8 9061
12.82 7954
12.84 8149
12.86 10290
12.88 10709
12.9 10415
12.92 9330
12.94 9297
12.96 8939
12.98 9761
13 10851
13.02 8728
13.04 10488
13.06 10476
13.08 10893
13.1 10098
13.12 10268
13.14 9808
13.16 10402
13.18 11734
13.2 9467
13.22 9604
13.24 8728
13.26 7113
13.28 5728
13.3 7593
13.32 7470
13.34 7169
13.36 7261
13.38 8640
13.4 7992
13.42 8297
13.44 8824
13.46 9131
13.48 8984
13.5 10262
13.52 8982
13.54 9291
13.56 9645
13.58 8561
13.6 7979
13.62 9114
13.64 9543
13.66 9566
13.68 7350
13.7 8305
13.72 7684
13.74 8624
13.76 9750
13.78 7864
13.8 8772
13.82 7985
13.84 9862
13.86 10213
13.88 7528
13.9 7814
13.92 8346
13.94 8355
13.96 9879
13.98 8942
14 7689
14.02 7430
14.04 7937
14.06 7766
14.08 9044
14.1 8058
14.12 8034
14.14 7172
14.16 8191
14.18 9709
14.2 9548
14.22 8902
14.24 9294
14.26 8624
14.28 6906
14.3 7220
14.32 7730
14.34 8963
14.36 7878
14.38 7511
14.4 6434
14.42 6419
14.44 5778
14.46 6590
14.48 6589
14.5 7529
14.52 6893
14.54 6876
14.56 7267
14.58 7939
14.6 9496
14.62 9525
14.64 7082
14.66 7694
14.68 7086
14.7 8518
14.72 5725
14.74 6491
14.76 7465
14.78 6224
14.8 4871
14.82 5295
14.84 6285
14.86 6519
14.88 6191
14.9 4716
14.92 5703
14.94 5125
14.96 5478
14.98 5772
15 5472
15.02 6019
15.04 7931
15.06 7365
15.08 9103
15.1 9167
15.12 8736
15.14 8279
15.16 8385
15.18 7182
15.2 8368
15.22 8698
15.24 8133
15.26 8069
15.28 7135
15.3 9073
15.32 8534
15.34 8243
15.36 7405
15.38 7732
15.4 8961
15.42 7638
15.44 6867
15.46 7130
15.48 8003
15.5 7374
15.52 8203
15.54 6425
15.56 7173
15.58 8968
15.6 7587
15.62 6362
15.64 4489
15.66 5103
15.68 6508
15.7 6987
15.72 8269
15.74 9177
15.76 9581
15.78 10675
15.8 9722
15.82 9695
15.84 8317
15.86 8201
15.88 10066
15.9 9151
15.92 8592
15.94 8907
15.96 7963
15.98 8155
16 6823
16.02 8201
16.04 6977
16.06 5099
16.08 4732
16.1 4931
16.12 5738
16.14 7208
16.16 5508
16.18 7461
16.2 7109
16.22 6520
16.24 6186
16.26 6186
16.28 6751
16.3 7664
16.32 8035
16.34 6538
16.36 8090
16.38 8415
16.4 7223
16.42 8319
16.44 7286
16.46 7050
16.48 6777
16.5 8628
16.52 8572
16.54 8737
16.56 10062
16.58 7686
16.6 7815
16.62 7280
16.64 7761
16.66 7332
16.68 7889
16.7 8495
16.72 8118
16.74 6829
16.76 7381
16.78 8190
16.8 6610
16.82 7533
16.84 7623
16.8604 7238
16.8804 8733
16.9004 7123
16.9204 7020
16.9404 5933
16.9604 6332
16.9804 7943
17.0004 7625
17.0204 8354
17.0404 7935
17.0604 7455
17.0804 8795
17.1004 8539
17.1204 8016
17.1404 9776
17.1604 8729
17.1804 8576
17.2004 8687
17.2204 9558
17.2404 8857
17.2604 10018
17.2804 8487
17.3004 8584
17.3204 8757
17.3404 7482
17.3604 6616
17.3804 6726
17.4004 6913
17.4204 6695
17.4404 7445
17.4604 9143
17.4804 7492
17.5004 8395
17.5204 8407
17.5404 6170
17.5604 7408
17.5804 6391
17.6004 6672
17.6204 6817
17.6404 7607
17.6604 8100
17.6804 7284
17.7004 7310
17.7204 6005
17.7404 5801
17.7604 5503
17.7804 5759
17.8004 4476
17.8204 5319
17.8404 5000
17.8604 5681
17.8804 7508
17.9004 6877
17.9204 6196
17.9404 7690
17.9604 6526
17.9804 7003
18.0004 7957
18.0204 9171
18.0404 7510
18.0604 8145
18.0804 7012
18.1004 8820
18.1204 7789
18.1404 8695
18.1604 7928
18.1804 9922
18.2004 8092
18.2204 9730
18.2404 7118
18.2604 7833
18.2804 9071
18.3004 8368
18.3204 7716
18.3404 8461
18.3604 7848
18.3804 8797
18.4004 8304
18.4204 8576
18.4404 8603
18.4604 8681
18.4804 8936
18.5004 9178
18.5204 7674
18.5404 7217
18.5604 7167
18.5804 7830
18.6004 8073
18.6204 8229
18.6404 9810
18.6604 8919
18.6804 7077
18.7004 8136
18.7204 9240
18.7404 8238
18.7604 7190
18.7804 8712
18.8004 8505
18.8204 8364
18.8404 8910
18.8604 7551
18.8804 10072
18.9004 9031
18.9204 9798
18.9404 8874
18.9604 8586
18.9804 7916
19.0004 7216
19.0204 6736
19.0404 6609
19.0604 8108
19.0804 6583
19.1004 7854
19.1204 8590
19.1404 6357
19.1604 8389
19.1804 8221
19.2004 7812
19.2204 7854
19.2404 8085
19.2604 8734
19.2804 7849
19.3004 8308
19.3204 7802
19.3404 8038
19.3604 7063
19.3804 7038
19.4004 6836
19.4204 7702
19.4404 7699
19.4604 8186
19.4804 7445
19.5004 9606
19.5204 8279
19.5404 10153
19.5604 8160
19.5804 10209
19.6004 10417
19.6204 9469
19.6404 8301
19.6604 8117
19.6804 8791
19.7004 7542
19.7204 7323
19.7404 7745
19.7604 7972
19.7804 6652
19.8004 7069
19.8204 6916
19.8404 8021
19.8604 7710
19.8804 7797
19.9004 6956
19.9204 7314
19.9404 7815
19.9604 6256
19.9804 8648
&
@target G1.S1
@type xy
0 0
0.02 974
0.04 62
0.06 0
0.08 0
0.1 0
0.12 0
0.14 0
0.16 0
0.18 13
0.2 0
0.22 0
0.24 0
0.26 1394
0.28 323
0.3 85
0.32 68
0.34 0
0.36 28
0.38 884
0.4 546
0.42 325
0.44 1139
0.46 311
0.48 1056
0.5 0
0.52 0
0.54 173
0.56 0
0.58 113
0.6 1540
0.62 2743
0.64 2301
0.66 1790
0.68 2819
0.7 1608
0.72 2237
0.74 2261
0.76 1868
0.78 1783
0.8 1551
0.82 1963
0.84 1369
0.86 2893
0.88 1967
0.9 1548
0.92 2352
0.94 1397
0.96 3737
0.98 4505
1 4791
1.02 3075
1.04 1768
1.06 1312
1.08 1916
1.1 2095
1.12 2689
1.14 2886
1.16 2518
1.18 2693
1.2 4481
1.22 3942
1.24 4288
1.26 5218
1.28 4589
1.3 5355
1.32 5635
1.34 5151
1.36 4130
1.38 2625
1.4 3804
1.42 3390
1.44 3593
1.46 3940
1.48 2705
1.5 4591
1.52 3489
1.54 3427
1.56 4084
1.58 3059
1.6 2605
1.62 2287
1.64 1778
1.66 3234
1.68 2222
1.7 3178
1.72 3258
1.74 3250
1.76 4642
1.78 3265
1.8 3670
1.82 2141
1.84 2573
1.86 2974
1.88 2406
1.9 1724
1.92 2238
1.94 2952
1.96 2365
1.98 2016
2 1633
2.02 2313
2.04 2812
2.06 2346
2.08 2114
2.1 2356
2.12 3273
2.14 2353
2.16 2977
2.18 3297
2.2 4040
2.22 3863
2.24 3306
2.26 1858
2.28 2008
2.3 2421
2.32 3132
2.34 2136
2.36 1884
2.38 1614
2.4 1380
2.42 1459
2.44 1128
2.46 1277
2.48 1355
2.5 1105
2.52 1670
2.54 1904
2.56 1339
2.58 1631
2.6 1412
2.62 923
2.64 282
2.66 1380
2.68 1934
2.7 2258
2.72 2178
2.74 3144
2.76 2539
2.78 1643
2.8 1550
2.82 1629
2.84 1215
2.86 1188
2.88 1306
2.9 1393
2.92 1469
2.94 2239
2.96 909
2.98 946
3 534
3.02 720
3.04 1230
3.06 1234
3.08 1652
3.1 1654
3.12 1456
3.14 2067
3.16 2000
3.18 1086
3.2 1825
3.22 779
3.24 1265
3.26 958
3.28 1966
3.3 1407
3.32 771
3.34 533
3.36 1313
3.38 1295
3.4 3488
3.42 3920
3.44 4779
3.46 3874
3.48 3252
3.5 3684
3.52 3136
3.54 4312
3.56 3199
3.58 4845
3.6 4331
3.62 4089
3.64 3349
3.66 2426
3.68 3040
3.7 5016
3.72 3903
3.74 3104
3.76 2975
3.78 2124
3.8 1244
3.82 2410
3.84 3111
3.86 2275
3.88 2082
3.9 2197
3.92 2787
3.94 2166
3.96 3395
3.98 3346
4 4996
4.02 5489
4.04 5296
4.06 4674
4.08 2924
4.1 3619
4.12 3419
4.14 4090
4.16 3548
4.18 2988
4.2 3809
4.22 2879
4.24 4197
4.26 3106
4.28 2732
4.3 2396
4.32 1922
4.34 1759
4.36 1790
4.38 1488
4.4 1204
4.42 2464
4.44 1472
4.46 1476
4.48 1441
4.5 560
4.52 1281
4.54 1273
4.56 947
4.58 1710
4.6 3338
4.62 1758
4.64 617
4.66 578
4.68 1393
4.7 1600
4.72 1375
4.74 744
4.76 1976
4.78 3596
4.8 2438
4.82 3366
4.84 1438
4.86 1416
4.88 1913
4.9 2398
4.92 2799
4.94 2131
4.96 1686
4.98 1869
5 2705
5.02 3789
5.04 4732
5.06 3093
5.08 3959
5.1 2672
5.12 2377
5.14 3835
5.16 4188
5.18 4455
5.2 4535
5.22 3896
5.24 2636
5.26 2322
5.28 1728
5.3 1985
5.32 2366
5.34 1879
5.36 3274
5.38 4523
5.4 4596
5.42 3820
5.44 3969
5.46 2503
5.48 2214
5.5 3384
5.52 3609
5.54 4456
5.56 4470
5.58 4657
5.6 4595
5.62 4193
5.64 4530
5.66 4313
5.68 3599
5.7 3877
5.72 5051
5.74 3405
5.76 3351
5.78 2812
5.8 2746
5.82 1755
5.84 1747
5.86 2452
5.88 2526
5.9 2619
5.92 2312
5.94 2722
5.96 1689
5.98 2573
6 2210
6.02 3628
6.04 4830
6.06 4904
6.08 4848
6.1 5142
6.12 4958
6.14 5196
6.16 6141
6.18 5606
6.2 3984
6.22 2123
6.24 1862
6.26 2063
6.28 1744
6.3 1655
6.32 1949
6.34 970
6.36 1286
6.38 1749
6.4 2683
6.42 1455
6.44 2588
6.46 2440
6.48 2053
6.5 1711
6.52 1911
6.54 1930
6.56 2804
6.58 2116
6.6 1233
6.62 2037
6.64 1290
6.66 1164
6.68 967
6.7 599
6.72 851
6.74 1227
6.76 2138
6.78 2049
6.8 1704
6.82 2282
6.84 2212
6.86 2724
6.88 2786
6.9 2195
6.92 2056
6.94 4304
6.96 3580
6.98 3286
7 4145
7.02 4067
7.04 3746
7.06 3356
7.08 2311
7.1 2121
7.12 2963
7.14 3174
7.16 2754
7.18 2216
7.2 3034
7.22 2989
7.24 1972
7.26 2196
7.28 2972
7.3 3229
7.32 4409
7.34 3863
7.36 3998
7.38 4286
7.4 4424
7.42 3778
7.44 3997
7.46 4497
7.48 5759
7.5 5254
7.52 4103
7.54 4600
7.56 5098
7.58 5034
7.6 5380
7.62 4867
7.64 5216
7.66 5160
7.68 5986
7.7 5173
7.72 5923
7.74 3857
7.76 5086
7.78 3769
7.8 4205
7.82 3513
7.84 3570
7.86 3878
7.88 2842
7.9 2533
7.92 2644
7.94 2068
7.96 2477
7.98 1535
8 3001
8.02 2282
8.04 1938
8.06 2259
8.08 2986
8.1 2982
8.12 3070
8.14 3219
8.16 3804
8.18 3426
8.2 3955
8.22 3596
8.24 2834
8.26 3421
8.28 2681
8.3 2513
8.32 2209
8.34 4009
8.36 4166
8.38 3572
8.4 3336
8.42 4292
8.44 4018
8.46 3672
8.48 3788
8.5 4240
8.52 3468
8.54 4512
8.56 3865
8.58 1690
8.6 1701
8.62 1365
8.64 1218
8.66 2550
8.68 2542
8.7 1407
8.72 1665
8.74 2731
8.76 2095
8.78 1859
8.8 1853
8.82 1777
8.84 2032
8.86 3422
8.88 2394
8.9 1401
8.92 1469
8.94 1205
8.96 1865
8.98 2478
9 1383
9.02 1673
9.04 1239
9.06 1074
9.08 1714
9.1 2809
9.12 2150
9.14 2664
9.16 2669
9.18 3111
9.2 1501
9.22 1350
9.24 1863
9.26 2990
9.28 2623
9.3 2693
9.32 3338
9.34 2263
9.36 2104
9.38 2077
9.4 2592
9.42 3598
9.44 3375
9.46 4156
9.48 4381
9.5 4097
9.52 5306
9.54 3679
9.56 3643
9.58 3827
9.6 2784
9.62 2605
9.64 4051
9.66 3377
9.68 1968
9.7 2878
9.72 3875
9.74 3899
9.76 3746
9.78 1891
9.8 2263
9.82 2322
9.84 2087
9.86 1111
9.88 1846
9.9 1888
9.92 1276
9.94 2126
9.96 1113
9.98 2137
10 2520
10.02 2379
10.04 1880
10.06 2472
10.08 2076
10.1 1738
10.12 2168
10.14 1915
10.16 1438
10.18 848
10.2 2060
10.22 2331
10.24 2396
10.26 2161
10.28 3317
10.3 3487
10.32 2814
10.34 2716
10.36 2098
10.38 2079
10.4 1188
10.42 1433
10.44 2201
10.46 2065
10.48 1567
10.5 3301
10.52 2350
10.54 1920
10.56 2608
10.58 3029
10.6 3347
10.62 2661
10.64 1720
10.66 584
10.68 1293
10.7 917
10.72 1361
10.74 2234
10.76 1411
10.78 1238
10.8 1111
10.82 2078
10.84 2308
10.86 3012
10.88 2625
10.9 2238
10.92 1635
10.94 2039
10.96 1980
10.98 3035
11 2011
11.02 1661
11.04 2355
11.06 2483
11.08 2640
11.1 2389
11.12 3205
11.14 2951
11.16 2930
11.18 3593
11.2 2972
11.22 3265
11.24 4668
11.26 4976
11.28 4618
11.3 4740
11.32 3086
11.34 3895
11.36 4463
11.38 4337
11.4 4811
11.42 4735
11.44 5592
11.46 5831
11.48 5639
11.5 3803
11.52 2988
11.54 2972
11.56 4024
11.58 2875
11.6 2011
11.62 1473
11.64 2717
11.66 2934
11.68 3470
11.7 3285
11.72 3427
11.74 3283
11.76 1653
11.78 1773
11.8 2403
11.82 3156
11.84 3337
11.86 2387
11.88 3210
11.9 3236
11.92 2909
11.94 4525
11.96 4830
11.98 3433
12 3217
12.02 4344
12.04 3217
12.06 2564
12.08 3490
12.1 4236
12.12 3903
12.14 4057
12.16 3456
12.18 4209
12.2 4113
12.22 4350
12.24 3487
12.26 2458
12.28 2678
12.3 2853
12.32 2549
12.34 3912
12.36 2885
12.38 2697
12.4 1921
12.42 2424
12.44 3090
12.46 3471
12.48 4080
12.5 3971
12.52 4717
12.54 3596
12.56 3767
12.58 4109
12.6 4858
12.62 5505
12.64 6158
12.66 5879
12.68 6714
12.7 5106
12.72 4196
12.74 4589
12.76 3710
12.78 4888
12.8 5584
12.82 4395
12.84 4263
12.86 2897
12.88 2742
12.9 1835
12.92 2857
12.94 3601
12.96 2857
12.98 1553
13 1938
13.02 3094
13.04 1885
13.06 2011
13.08 1341
13.1 2674
13.12 2753
13.14 2628
13.16 1992
13.18 2187
13.2 2438
13.22 2658
13.24 2949
13.26 4117
13.28 5820
13.3 4851
13.32 4562
13.34 4330
13.36 4201
13.38 3075
13.4 3752
13.42 2680
13.44 2857
13.46 3630
13.48 2253
13.5 2665
13.52 3440
13.54 2057
13.56 3273
13.58 4595
13.6 3476
13.62 2643
13.64 2698
13.66 3500
13.68 4829
13.7 3938
13.72 4764
13.74 4129
13.76 2875
13.78 3647
13.8 2945
13.82 3003
13.84 2908
13.86 2380
13.88 3843
13.9 4412
13.92 3296
13.94 3316
13.96 3158
13.98 3198
14 3260
14.02 4088
14.04 3368
14.06 3449
14.08 3408
14.1 3448
14.12 3536
14.14 4004
14.16 2154
14.18 1397
14.2 1921
14.22 2327
14.24 2612
14.26 3353
14.28 4173
14.3 2366
14.32 2488
14.34 2937
14.36 2046
14.38 4229
14.4 3984
14.42 4297
14.44 5232
14.46 5001
14.48 3893
14.5 3544
14.52 4821
14.54 4544
14.56 3991
14.58 3467
14.6 2413
14.62 2905
14.64 3632
14.66 2803
14.68 3931
14.7 3498
14.72 4493
14.74 5553
14.76 5123
14.78 5651
14.8 6605
14.82 6468
14.84 6422
14.86 5719
14.88 4973
14.9 5406
14.92 5530
14.94 6853
14.96 7069
14.98 5519
15 4968
15.02 4359
15.04 3247
15.06 3128
15.08 2976
15.1 2050
15.12 2126
15.14 2492
15.16 2457
15.18 2777
15.2 3369
15.22 2357
15.24 2640
15.26 2287
15.28 3363
15.3 2707
15.32 3230
15.34 2916
15.36 2972
15.38 3461
15.4 3539
15.42 4154
15.44 3891
15.46 6079
15.48 3629
15.5 3680
15.52 3772
15.54 4124
15.56 4100
15.58 3821
15.6 3650
15.62 4413
15.64 6600
15.66 5706
15.68 4504
15.7 2724
15.72 2934
15.74 2428
15.76 1709
15.78 678
15.8 737
15.82 1500
15.84 1840
15.86 2889
15.88 1893
15.9 1449
15.92 1857
15.94 2469
15.96 2251
15.98 2595
16 4276
16.02 3840
16.04 4069
16.06 5921
16.08 4211
16.1 5657
16.12 4559
16.14 3870
16.16 4258
16.18 2968
16.2 3210
16.22 4074
16.24 4261
16.26 4419
16.28 3583
16.3 3593
16.32 2321
16.34 3245
16.36 2841
16.38 2493
16.4 3385
16.42 3022
16.44 3922
16.46 4058
16.48 4007
16.5 3568
16.52 3526
16.54 2510
16.56 1581
16.58 3260
16.6 2598
16.62 4225
16.64 3847
16.66 3239
16.68 2883
16.7 2443
16.72 1733
16.74 3409
16.76 3282
16.78 3272
16.8 3910
16.82 4294
16.84 3036
16.8604 3007
16.8804 2903
16.9004 4305
16.9204 4035
16.9404 5006
16.9604 4407
16.9804 2403
17.0004 2688
17.0204 2749
17.0404 3194
17.0604 3804
17.0804 2857
17.1004 2740
17.1204 2074
17.1404 2503
17.1604 2365
17.1804 2104
17.2004 3398
17.2204 2445
17.2404 2854
17.2604 2424
17.2804 2833
17.3004 3037
17.3204 2570
17.3404 3001
17.3604 4129
17.3804 5291
17.4004 5045
17.4204 3033
17.4404 3135
17.4604 2553
17.4804 3026
17.5004 3749
17.5204 2997
17.5404 4555
17.5604 3915
17.5804 3985
17.6004 3748
17.6204 4587
17.6404 3454
17.6604 2223
17.6804 2872
17.7004 4480
17.7204 6472
17.7404 4995
17.7604 5722
17.7804 5367
17.8004 7242
17.8204 6143
17.8404 5889
17.8604 6078
17.8804 4318
17.9004 4961
17.9204 6140
17.9404 4616
17.9604 5067
17.9804 4882
18.0004 2484
18.0204 3252
18.0404 3754
18.0604 3053
18.0804 4061
18.1004 3669
18.1204 3594
18.1404 2271
18.1604 1956
18.1804 1035
18.2004 1744
18.2204 1389
18.2404 2503
18.2604 2807
18.2804 2429
18.3004 2529
18.3204 3380
18.3404 3167
18.3604 3449
18.3804 2901
18.4004 3300
18.4204 2598
18.4404 954
18.4604 1889
18.4804 2778
18.5004 2362
18.5204 3485
18.5404 3924
18.5604 3355
18.5804 2938
18.6004 3672
18.6204 3597
18.6404 1834
18.6604 1921
18.6804 3803
18.7004 4044
18.7204 1948
18.7404 2413
18.7604 3397
18.7804 2816
18.8004 2213
18.8204 2520
18.8404 2545
18.8604 2482
18.8804 1948
18.9004 1636
18.9204 1992
18.9404 2770
18.9604 3687
18.9804 3558
19.0004 3512
19.0204 3635
19.0404 3446
19.0604 3344
19.0804 4503
19.1004 3605
19.1204 2924
19.1404 3490
19.1604 2774
19.1804 2569
19.2004 2401
19.2204 3179
19.2404 2914
19.2604 1973
19.2804 3267
19.3004 3236
19.3204 3212
19.3404 4028
19.3604 3846
19.3804 3007
19.4004 3414
19.4204 3855
19.4404 3900
19.4604 2960
19.4804 4288
19.5004 2167
19.5204 3494
19.5404 2344
19.5604 2315
19.5804 1811
19.6004 998
19.6204 1352
19.6404 2665
19.6604 3843
19.6804 2935
19.7004 3422
19.7204 3893
19.7404 3038
19.7604 3227
19.7804 3903
19.8004 3315
19.8204 3006
19.8404 2430
19.8604 3444
19.8804 2818
19.9004 4197
19.9204 3666
19.9404 3054
19.9604 3744
19.9804 2178
&
@target G1.S2
@type xy
0 0
0.02 59
0.04 0
0.06 0
0.08 0
0.1 0
0.12 0
0.14 0
0.16 0
0.18 0
0.2 0
0.22 0
0.24 0
0.26 1
0.28 30
0.3 0
0.32 0
0.34 0
0.36 0
0.38 1
0.4 13
0.42 2
0.44 13
0.46 0
0.48 10
0.5 0
0.52 0
0.54 0
0.56 0
0.58 0
0.6 122
0.62 2107
0.64 4230
0.66 4633
0.68 3391
0.7 2893
0.72 4628
0.74 3836
0.76 4459
0.78 3688
0.8 3641
0.82 3665
0.84 3728
0.86 3060
0.88 3079
0.9 3567
0.92 4257
0.94 2907
0.96 3496
0.98 4433
1 3895
1.02 4346
1.04 5272
1.06 3686
1.08 3453
1.1 4920
1.12 4417
1.14 3477
1.16 2851
1.18 3685
1.2 1679
1.22 2244
1.24 3884
1.26 3187
1.28 3522
1.3 2994
1.32 3848
1.34 2047
1.36 2928
1.38 3815
1.4 4205
1.42 3013
1.44 3341
1.46 3106
1.48 3067
1.5 4083
1.52 2485
1.54 4454
1.56 3353
1.58 4348
1.6 3337
1.62 4015
1.64 3718
1.66 4502
1.68 3983
1.7 3337
1.72 3246
1.74 1937
1.76 2915
1.78 2812
1.8 3340
1.82 3382
1.84 2911
1.86 4912
1.88 3685
1.9 4018
1.92 3637
1.94 4334
1.96 3621
1.98 4716
2 4761
2.02 3863
2.04 3099
2.06 4048
2.08 3488
2.1 3627
2.12 2834
2.14 3757
2.16 2663
2.18 3688
2.2 2828
2.22 3336
2.24 2112
2.26 3000
2.28 3601
2.3 5021
2.32 3795
2.34 4173
2.36 2781
2.38 3994
2.4 3723
2.42 3661
2.44 2982
2.46 3214
2.48 4736
2.5 4733
2.52 4445
2.54 2761
2.56 2484
2.58 3424
2.6 2561
2.62 3353
2.64 4885
2.66 4087
2.68 3232
2.7 2126
2.72 5347
2.74 3118
2.76 3488
2.78 2912
2.8 3160
2.82 3805
2.84 4330
2.86 3281
2.88 2772
2.9 3134
2.92 2398
2.94 3375
2.96 3297
2.98 3411
3 2731
3.02 3797
3.04 3542
3.06 3886
3.08 3155
3.1 3994
3.12 2708
3.14 3499
3.16 3622
3.18 2512
3.2 3873
3.22 4511
3.24 5397
3.26 4723
3.28 3458
3.3 4350
3.32 3219
3.34 3846
3.36 3498
3.38 4389
3.4 4954
3.42 3621
3.44 3777
3.46 4115
3.48 2729
3.5 3432
3.52 3022
3.54 2779
3.56 2909
3.58 3542
3.6 3184
3.62 3805
3.64 3163
3.66 3568
3.68 4358
3.7 4464
3.72 2782
3.74 3657
3.76 4288
3.78 4369
3.8 3292
3.82 3387
3.84 4280
3.86 3152
3.88 3935
3.9 3479
3.92 2650
3.94 3302
3.96 3923
3.98 3390
4 4184
4.02 4025
4.04 2895
4.06 3142
4.08 2893
4.1 4295
4.12 3473
4.14 3946
4.16 3934
4.18 3953
4.2 3890
4.22 5015
4.24 4252
4.26 4343
4.28 4229
4.3 4702
4.32 5360
4.34 4078
4.36 3919
4.38 3716
4.4 4106
4.42 3729
4.44 4664
4.46 4719
4.48 4944
4.5 5048
4.52 4862
4.54 5282
4.56 5059
4.58 3889
4.6 3468
4.62 4828
4.64 4481
4.66 4364
4.68 4392
4.7 5305
4.72 4729
4.74 4490
4.76 4277
4.78 4783
4.8 5343
4.82 5548
4.84 4721
4.86 4847
4.88 5307
4.9 3880
4.92 3934
4.94 5260
4.96 4032
4.98 4153
5 4215
5.02 4288
5.04 4771
5.06 4782
5.08 4659
5.1 4835
5.12 4704
5.14 4899
5.16 4862
5.18 4800
5.2 4344
5.22 4765
5.24 4835
5.26 5230
5.28 6609
5.3 5342
5.32 5204
5.34 5343
5.36 4900
5.38 4902
5.4 4516
5.42 4195
5.44 3806
5.46 4981
5.48 4487
5.5 5529
5.52 4211
5.54 3962
5.56 4310
5.58 4060
5.6 3651
5.62 5234
5.64 3430
5.66 4390
5.68 6061
5.7 5759
5.72 4594
5.74 4170
5.76 3644
5.78 3880
5.8 3936
5.82 3843
5.84 5091
5.86 4826
5.88 4760
5.9 4062
5.92 5058
5.94 4822
5.96 5042
5.98 4981
6 3777
6.02 4765
6.04 5649
6.06 5110
6.08 5127
6.1 5573
6.12 6047
6.14 5290
6.16 4504
6.18 4156
6.2 5010
6.22 5786
6.24 5314
6.26 4660
6.28 5509
6.3 5003
6.32 4688
6.34 4328
6.36 4888
6.38 4542
6.4 4980
6.42 4494
6.44 4435
6.46 3718
6.48 3902
6.5 4372
6.52 2856
6.54 4312
6.56 4778
6.58 4227
6.6 4385
6.62 4227
6.64 4667
6.66 5955
6.68 5020
6.7 5776
6.72 4751
6.74 3716
6.76 5287
6.78 5014
6.8 5103
6.82 4557
6.84 4213
6.86 4290
6.88 4357
6.9 3874
6.92 4295
6.94 4261
6.96 5022
6.98 4139
7 4344
7.02 5430
7.04 5527
7.06 5031
7.08 5039
7.1 4451
7.12 4035
7.14 4473
7.16 5127
7.18 4920
7.2 5263
7.22 5731
7.24 5350
7.26 4283
7.28 5556
7.3 5803
7.32 5369
7.34 5168
7.36 3637
7.38 4502
7.4 4893
7.42 4879
7.44 4732
7.46 4285
7.48 5508
7.5 5056
7.52 4568
7.54 3899
7.56 4854
7.58 2986
7.6 4457
7.62 4592
7.64 4784
7.66 4525
7.68 4167
7.7 4824
7.72 3954
7.74 4761
7.76 4454
7.78 4283
7.8 4891
7.82 4314
7.84 4757
7.86 3125
7.88 4391
7.9 5096
7.92 5455
7.94 5437
7.96 4690
7.98 4235
8 4159
8.02 5225
8.04 5184
8.06 4884
8.08 5358
8.1 5233
8.12 4475
8.14 5188
8.16 4834
8.18 4359
8.2 3413
8.22 5168
8.24 4158
8.26 4934
8.28 4700
8.3 5383
8.32 5161
8.34 4387
8.36 4405
8.38 3605
8.4 3841
8.42 4900
8.44 5269
8.46 5122
8.48 5640
8.5 5016
8.52 4934
8.54 3521
8.56 4636
8.58 5622
8.6 5321
8.62 6154
8.64 5704
8.66 4838
8.68 4871
8.7 5380
8.72 5344
8.74 6171
8.76 5661
8.78 5374
8.8 4254
8.82 5401
8.84 5031
8.86 5496
8.88 4538
8.9 5050
8.92 5805
8.94 5226
8.96 5604
8.98 4744
9 3584
9.02 4468
9.04 4042
9.06 4950
9.08 4748
9.1 6479
9.12 4708
9.14 5812
9.16 4131
9.18 4214
9.2 5448
9.22 5137
9.24 4198
9.26 4936
9.28 4333
9.3 5269
9.32 3591
9.34 4309
9.36 4635
9.38 4770
9.4 2872
9.42 3594
9.44 4231
9.46 3464
9.48 4799
9.5 5191
9.52 4274
9.54 4018
9.56 3540
9.58 3705
9.6 4327
9.62 3569
9.64 4942
9.66 4440
9.68 4784
9.7 4742
9.72 5276
9.74 4316
9.76 3872
9.78 5375
9.8 5356
9.82 5384
9.84 5399
9.86 4432
9.88 4894
9.9 4366
9.92 4107
9.94 5470
9.96 4839
9.98 4106
10 4882
10.02 4376
10.04 5103
10.06 5971
10.08 5508
10.1 4942
10.12 4467
10.14 4461
10.16 4714
10.18 4796
10.2 4970
10.22 3873
10.24 4601
10.26 4447
10.28 2908
10.3 3990
10.32 4283
10.34 5112
10.36 4695
10.38 5067
10.4 4721
10.42 5841
10.44 4869
10.46 4546
10.48 4681
10.5 4164
10.52 4802
10.54 4075
10.56 5353
10.58 5693
10.6 4081
10.62 4056
10.64 5206
10.66 3773
10.68 3581
10.7 3994
10.72 4636
10.74 4979
10.76 5256
10.78 6264
10.8 5937
10.82 5617
10.84 5332
10.86 4641
10.88 4825
10.9 4940
10.92 4855
10.94 4665
10.96 4829
10.98 5082
11 4682
11.02 5092
11.04 5086
11.06 5058
11.08 4727
11.1 4143
11.12 5655
11.14 6753
11.16 5040
11.18 6105
11.2 5262
11.22 4410
11.24 5442
11.26 5457
11.28 5044
11.3 4552
11.32 5175
11.34 4278
11.36 4097
11.38 3808
11.4 5013
11.42 3235
11.44 5195
11.46 4923
11.48 5596
11.5 5315
11.52 5766
11.54 5792
11.56 5015
11.58 4930
11.6 5467
11.62 4655
11.64 5304
11.66 5030
11.68 5367
11.7 5303
11.72 5730
11.74 5766
11.76 5308
11.78 5322
11.8 3830
11.82 4733
11.84 5648
11.86 6177
11.88 4638
11.9 6274
11.92 4439
11.94 4669
11.96 4906
11.98 4364
12 5632
12.02 4207
12.04 4870
12.06 4542
12.08 4875
12.1 4675
12.12 5083
12.14 3901
12.16 4771
12.18 4427
12.2 4649
12.22 3808
12.24 4422
12.26 3964
12.28 4430
12.3 4873
12.32 4669
12.34 4748
12.36 4783
12.38 4694
12.4 5302
12.42 4814
12.44 4106
12.46 4721
12.48 3862
12.5 3979
12.52 3967
12.54 4278
12.56 4436
12.58 4222
12.6 4184
12.62 4535
12.64 4580
12.66 4143
12.68 5067
12.7 4334
12.72 4956
12.74 4293
12.76 4954
12.78 4485
12.8 4710
12.82 4508
12.84 4616
12.86 4796
12.88 6173
12.9 4860
12.92 4093
12.94 4541
12.96 5168
12.98 5187
13 4847
13.02 5084
13.04 4333
13.06 4751
13.08 4147
13.1 3498
13.12 4180
13.14 4498
13.16 4050
13.18 4656
13.2 5119
13.22 4713
13.24 4457
13.26 4322
13.28 4079
13.3 5819
13.32 6119
13.34 5003
13.36 5327
13.38 4878
13.4 4338
13.42 4320
13.44 5180
13.46 4343
13.48 4479
13.5 5005
13.52 4243
13.54 5107
13.56 4513
13.58 4270
13.6 5434
13.62 4591
13.64 6073
13.66 4240
13.68 4412
13.7 3848
13.72 5344
13.74 4445
13.76 3908
13.78 4788
13.8 3666
13.82 3707
13.84 5173
13.86 4358
13.88 3691
13.9 5903
13.92 4413
13.94 3596
13.96 4799
13.98 5183
14 3542
14.02 3972
14.04 4349
14.06 3713
14.08 4272
14.1 3087
14.12 3101
14.14 3111
14.16 2908
14.18 3936
14.2 3341
14.22 3762
14.24 4042
14.26 4145
14.28 4051
14.3 4054
14.32 3128
14.34 3660
14.36 3620
14.38 2470
14.4 2813
14.42 2988
14.44 2826
14.46 3806
14.48 4306
14.5 3468
14.52 2938
14.54 4349
14.56 3425
14.58 4713
14.6 3719
14.62 4658
14.64 2886
14.66 2072
14.68 2042
14.7 3709
14.72 3348
14.74 4223
14.76 3242
14.78 2769
14.8 4047
14.82 3730
14.84 3078
14.86 3397
14.88 4002
14.9 4649
14.92 3359
14.94 4161
14.96 3484
14.98 4281
15 4180
15.02 3562
15.04 2885
15.06 3487
15.08 4296
15.1 4219
15.12 3589
15.14 3884
15.16 3712
15.18 3206
15.2 3367
15.22 4078
15.24 5095
15.26 3701
15.28 3076
15.3 3222
15.32 4553
15.34 4925
15.36 4225
15.38 4605
15.4 4557
15.42 3991
15.44 3464
15.46 4172
15.48 4309
15.5 3792
15.52 4422
15.54 3700
15.56 3484
15.58 2231
15.6 2961
15.62 3016
15.64 3692
15.66 4858
15.68 4427
15.7 2647
15.72 4025
15.74 4537
15.76 3340
15.78 3560
15.8 3610
15.82 4016
15.84 4206
15.86 3445
15.88 3759
15.9 3935
15.92 3094
15.94 3319
15.96 3285
15.98 3684
16 2898
16.02 2924
16.04 3480
16.06 4697
16.08 2946
16.1 4713
16.12 3828
16.14 4178
16.16 2744
16.18 2677
16.2 3466
16.22 3455
16.24 3730
16.26 2388
16.28 2512
16.3 3918
16.32 2956
16.34 3046
16.36 2765
16.38 3294
16.4 3427
16.42 3419
16.44 4565
16.46 3663
16.48 3053
16.5 2306
16.52 3640
16.54 4788
16.56 4406
16.58 3317
16.6 4147
16.62 3536
16.64 3577
16.66 3237
16.68 3687
16.7 2922
16.72 2270
16.74 2985
16.76 3182
16.78 4304
16.8 3264
16.82 4005
16.84 2983
16.8604 3544
16.8804 3892
16.9004 3958
16.9204 3657
16.9404 3874
16.9604 4405
16.9804 3642
17.0004 3593
17.0204 4730
17.0404 3673
17.0604 2957
17.0804 3031
17.1004 3041
17.1204 3267
17.1404 3905
17.1604 4696
17.1804 2852
17.2004 3380
17.2204 3528
17.2404 3603
17.2604 3708
17.2804 2950
17.3004 4412
17.3204 3435
17.3404 3938
17.3604 3161
17.3804 2836
17.4004 3189
17.4204 3955
17.4404 3585
17.4604 3869
17.4804 4455
17.5004 4137
17.5204 3837
17.5404 2355
17.5604 2802
17.5804 3710
17.6004 4459
17.6204 3417
17.6404 3569
17.6604 3419
17.6804 3125
17.7004 2902
17.7204 3456
17.7404 2898
17.7604 3624
17.7804 4248
17.8004 3062
17.8204 3940
17.8404 3612
17.8604 4097
17.8804 3153
17.9004 4257
17.9204 3625
17.9404 3124
17.9604 4292
17.9804 3607
18.0004 3857
18.0204 4261
18.0404 5456
18.0604 4598
18.0804 2936
18.1004 5051
18.1204 4122
18.1404 3766
18.1604 3599
18.1804 3667
18.2004 4394
18.2204 4536
18.2404 4325
18.2604 3509
18.2804 4435
18.3004 3120
18.3204 3201
18.3404 3646
18.3604 4114
18.3804 4244
18.4004 3726
18.4204 2600
18.4404 3489
18.4604 3659
18.4804 3567
18.5004 4305
18.5204 2924
18.5404 4203
18.5604 3266
18.5804 3251
18.6004 3413
18.6204 3081
18.6404 3689
18.6604 3655
18.6804 3363
18.7004 3576
18.7204 2749
18.7404 4455
18.7604 3234
18.7804 5071
18.8004 4619
18.8204 5356
18.8404 3556
18.8604 3596
18.8804 4047
18.9004 3659
18.9204 3875
18.9404 4057
18.9604 6263
18.9804 4606
19.0004 3833
19.0204 3672
19.0404 2946
19.0604 3937
19.0804 3509
19.1004 4443
19.1204 3018
19.1404 3215
19.1604 3573
19.1804 3985
19.2004 3926
19.2204 4150
19.2404 3030
19.2604 4211
19.2804 4681
19.3004 3858
19.3204 3344
19.3404 4350
19.3604 4320
19.3804 4426
19.4004 3064
19.4204 3167
19.4404 4184
19.4604 3201
19.4804 3507
19.5004 3067
19.5204 2536
19.5404 3135
19.5604 3154
19.5804 3375
19.6004 4891
19.6204 4015
19.6404 3654
19.6604 3241
19.6804 3632
19.7004 4154
19.7204 3670
19.7404 3973
19.7604 3109
19.7804 3827
19.8004 4043
19.8204 3430
19.8404 4639
19.8604 3156
19.8804 3370
19.9004 2891
19.9204 3627
19.9404 3916
19.9604 3379
19.9804 4505
&
@target G2.S0
@type xy
1 0.449833
2 0.433041
3 0.420148
4 0.445365
5 0.446262
6 0.475473
7 0.475027
8 0.560848
9 0.473312
10 0.56648
11 0.467119
12 0.441305
13 0.44207
14 0.453266
15 0.436263
16 0.441503
17 0.455357
18 0.435057
19 0.439261
20 0.431857
21 0.453982
22 0.443339
23 0.442747
24 0.439346
25 0.449472
26 0.444579
27 0.44886
28 0.446375
29 0.441673
30 0.439943
31 0.452714
32 0.439205
33 0.443339
34 0.485257
35 0.452576
36 0.467547
37 0.465993
38 0.431886
39 0.474895
40 0.44833
41 0.447521
42 0.445141
43 0.457055
44 0.448135
45 0.459347
46 0.453101
47 0.600041
48 0.601124
49 0.444551
50 0.449082
51 0.446038
52 0.44486
&
@target G2.S1
@type xy
1 0.478043
2 0.449889
3 0.444354
4 0.442069
5 0.460815
6 0.464892
7 0.468454
8 0.742664
9 0.487494
10 0.485824
11 0.457629
12 0.465349
13 0.472256
14 0.458639
15 0.438121
16 0.446038
17 0.46653
18 0.445281
19 0.447912
20 0.46457
21 0.475552
22 0.458857
23 0.44794
24 0.435258
25 0.440028
26 0.46095
27 0.451138
28 0.442182
29 0.445253
30 0.437778
31 0.450639
32 0.458176
33 0.463303
34 0.506187
35 0.477964
36 0.495656
37 0.483166
38 0.454451
39 0.471937
40 0.452907
41 0.44872
42 0.439033
43 0.471858
44 0.444635
45 0.459646
46 0.457985
47 0.710405
48 0.693343
49 0.453762
50 0.458367
51 0.430523
52 0.458094
&
@target G2.S2
@type xy
1 0.797151
2 0.518411
3 0.480417
4 0.844897
5 1.03582
6 1.13303
7 1.09445
8 1.49496
9 1.46406
10 1.51905
11 1.11118
12 0.709472
13 0.703793
14 0.494596
15 0.436435
16 0.445365
17 0.603863
18 0.457302
19 0.659034
20 0.448246
21 0.663796
22 0.671658
23 0.440624
24 0.444916
25 0.445786
26 0.623879
27 0.44105
28 0.463923
29 0.393796
30 0.408992
31 0.875286
32 0.948195
33 0.745938
34 1.17951
35 1.21184
36 1.36416
37 1.18881
38 0.741266
39 0.77429
40 0.505024
41 0.442267
42 0.439631
43 0.55572
44 0.426878
45 0.599166
46 0.444466
47 0.704734
48 0.717321
49 0.445954
50 0.439943
51 0.453128
52 0.746324
&
