# Supplementary material for: Data showing the lipid conformations and membrane binding behaviors of beta-amyloid fibrils in phase-separated cholesterol-enriched lipid domains with and without glycolipid and oxidized cholesterol from coarse-grained molecular dynamics simulations
Source: Data Brief. 2020 Apr 19;30:105496. doi: 10.1016/j.dib.2020.105496 (PMC7186522; doi:10.1016/j.dib.2020.105496)
Supplement: Supplementary file 1 [file mmc1.zip › Supplementary-Data/S17-21/Figure-S18/Figure-S18A-C1-AB-2.agr]

# Grace project file
#
@version 50125
@page size 792, 612
@page scroll 5%
@page inout 5%
@link page off
@map font 0 to "Times-Roman", "Times-Roman"
@map font 1 to "Times-Italic", "Times-Italic"
@map font 2 to "Times-Bold", "Times-Bold"
@map font 3 to "Times-BoldItalic", "Times-BoldItalic"
@map font 4 to "Helvetica", "Helvetica"
@map font 5 to "Helvetica-Oblique", "Helvetica-Oblique"
@map font 6 to "Helvetica-Bold", "Helvetica-Bold"
@map font 7 to "Helvetica-BoldOblique", "Helvetica-BoldOblique"
@map font 8 to "Courier", "Courier"
@map font 9 to "Courier-Oblique", "Courier-Oblique"
@map font 10 to "Courier-Bold", "Courier-Bold"
@map font 11 to "Courier-BoldOblique", "Courier-BoldOblique"
@map font 12 to "Symbol", "Symbol"
@map font 13 to "ZapfDingbats", "ZapfDingbats"
@map color 0 to (255, 255, 255), "white"
@map color 1 to (0, 0, 0), "black"
@map color 2 to (255, 0, 0), "red"
@map color 3 to (0, 255, 0), "green"
@map color 4 to (0, 0, 255), "blue"
@map color 5 to (255, 255, 0), "yellow"
@map color 6 to (188, 143, 143), "brown"
@map color 7 to (220, 220, 220), "grey"
@map color 8 to (148, 0, 211), "violet"
@map color 9 to (0, 255, 255), "cyan"
@map color 10 to (255, 0, 255), "magenta"
@map color 11 to (255, 165, 0), "orange"
@map color 12 to (114, 33, 188), "indigo"
@map color 13 to (103, 7, 72), "maroon"
@map color 14 to (64, 224, 208), "turquoise"
@map color 15 to (0, 139, 0), "green4"
@reference date 0
@date wrap off
@date wrap year 1950
@default linewidth 1.0
@default linestyle 1
@default color 1
@default pattern 1
@default font 0
@default char size 1.000000
@default symbol size 1.000000
@default sformat "%.8g"
@background color 0
@page background fill on
@timestamp off
@timestamp 0.03, 0.03
@timestamp color 1
@timestamp rot 0
@timestamp font 0
@timestamp char size 1.000000
@timestamp def "Tue Dec 12 14:19:59 2017"
@r0 off
@link r0 to g0
@r0 type above
@r0 linestyle 1
@r0 linewidth 1.0
@r0 color 1
@r0 line 0, 0, 0, 0
@r1 off
@link r1 to g0
@r1 type above
@r1 linestyle 1
@r1 linewidth 1.0
@r1 color 1
@r1 line 0, 0, 0, 0
@r2 off
@link r2 to g0
@r2 type above
@r2 linestyle 1
@r2 linewidth 1.0
@r2 color 1
@r2 line 0, 0, 0, 0
@r3 off
@link r3 to g0
@r3 type above
@r3 linestyle 1
@r3 linewidth 1.0
@r3 color 1
@r3 line 0, 0, 0, 0
@r4 off
@link r4 to g0
@r4 type above
@r4 linestyle 1
@r4 linewidth 1.0
@r4 color 1
@r4 line 0, 0, 0, 0
@g0 on
@g0 hidden false
@g0 type XY
@g0 stacked false
@g0 bar hgap 0.000000
@g0 fixedpoint off
@g0 fixedpoint type 0
@g0 fixedpoint xy 0.000000, 0.000000
@g0 fixedpoint format general general
@g0 fixedpoint prec 6, 6
@with g0
@    world 0, 0, 20, 6
@    stack world 0, 0, 0, 0
@    znorm 1
@    view 0.100000, 0.720000, 0.800000, 0.950000
@    title ""
@    title font 0
@    title size 1.500000
@    title color 1
@    subtitle ""
@    subtitle font 0
@    subtitle size 1.000000
@    subtitle color 1
@    xaxes scale Normal
@    yaxes scale Normal
@    xaxes invert off
@    yaxes invert off
@    xaxis  on
@    xaxis  type zero false
@    xaxis  offset 0.000000 , 0.000000
@    xaxis  bar on
@    xaxis  bar color 1
@    xaxis  bar linestyle 1
@    xaxis  bar linewidth 1.0
@    xaxis  label "Time (\xm\0s)"
@    xaxis  label layout para
@    xaxis  label place auto
@    xaxis  label char size 0.900000
@    xaxis  label font 0
@    xaxis  label color 1
@    xaxis  label place normal
@    xaxis  tick on
@    xaxis  tick major 5
@    xaxis  tick minor ticks 4
@    xaxis  tick default 6
@    xaxis  tick place rounded true
@    xaxis  tick in
@    xaxis  tick major size 1.000000
@    xaxis  tick major color 1
@    xaxis  tick major linewidth 1.0
@    xaxis  tick major linestyle 1
@    xaxis  tick major grid off
@    xaxis  tick minor color 1
@    xaxis  tick minor linewidth 1.0
@    xaxis  tick minor linestyle 1
@    xaxis  tick minor grid off
@    xaxis  tick minor size 0.500000
@    xaxis  ticklabel on
@    xaxis  ticklabel format general
@    xaxis  ticklabel prec 5
@    xaxis  ticklabel formula ""
@    xaxis  ticklabel append ""
@    xaxis  ticklabel prepend ""
@    xaxis  ticklabel angle 0
@    xaxis  ticklabel skip 0
@    xaxis  ticklabel stagger 0
@    xaxis  ticklabel place normal
@    xaxis  ticklabel offset auto
@    xaxis  ticklabel offset 0.000000 , 0.010000
@    xaxis  ticklabel start type auto
@    xaxis  ticklabel start 0.000000
@    xaxis  ticklabel stop type auto
@    xaxis  ticklabel stop 0.000000
@    xaxis  ticklabel char size 0.800000
@    xaxis  ticklabel font 0
@    xaxis  ticklabel color 1
@    xaxis  tick place both
@    xaxis  tick spec type none
@    yaxis  on
@    yaxis  type zero false
@    yaxis  offset 0.000000 , 0.000000
@    yaxis  bar on
@    yaxis  bar color 1
@    yaxis  bar linestyle 1
@    yaxis  bar linewidth 1.0
@    yaxis  label "Minimum  Distance (nm)"
@    yaxis  label layout para
@    yaxis  label place auto
@    yaxis  label char size 0.900000
@    yaxis  label font 0
@    yaxis  label color 1
@    yaxis  label place normal
@    yaxis  tick on
@    yaxis  tick major 1
@    yaxis  tick minor ticks 1
@    yaxis  tick default 6
@    yaxis  tick place rounded true
@    yaxis  tick in
@    yaxis  tick major size 1.000000
@    yaxis  tick major color 1
@    yaxis  tick major linewidth 1.0
@    yaxis  tick major linestyle 1
@    yaxis  tick major grid off
@    yaxis  tick minor color 1
@    yaxis  tick minor linewidth 1.0
@    yaxis  tick minor linestyle 1
@    yaxis  tick minor grid off
@    yaxis  tick minor size 0.500000
@    yaxis  ticklabel on
@    yaxis  ticklabel format general
@    yaxis  ticklabel prec 5
@    yaxis  ticklabel formula ""
@    yaxis  ticklabel append ""
@    yaxis  ticklabel prepend ""
@    yaxis  ticklabel angle 0
@    yaxis  ticklabel skip 0
@    yaxis  ticklabel stagger 0
@    yaxis  ticklabel place normal
@    yaxis  ticklabel offset auto
@    yaxis  ticklabel offset 0.000000 , 0.010000
@    yaxis  ticklabel start type auto
@    yaxis  ticklabel start 0.000000
@    yaxis  ticklabel stop type auto
@    yaxis  ticklabel stop 0.000000
@    yaxis  ticklabel char size 0.800000
@    yaxis  ticklabel font 0
@    yaxis  ticklabel color 1
@    yaxis  tick place both
@    yaxis  tick spec type none
@    altxaxis  off
@    altyaxis  off
@    legend on
@    legend loctype view
@    legend 0.82, 0.93
@    legend box color 1
@    legend box pattern 0
@    legend box linewidth 1.0
@    legend box linestyle 0
@    legend box fill color 0
@    legend box fill pattern 0
@    legend font 0
@    legend char size 1.000000
@    legend color 1
@    legend length 2
@    legend vgap 1
@    legend hgap 1
@    legend invert false
@    frame type 0
@    frame linestyle 1
@    frame linewidth 1.0
@    frame color 1
@    frame pattern 1
@    frame background color 0
@    frame background pattern 0
@    s0 hidden false
@    s0 type xy
@    s0 symbol 0
@    s0 symbol size 1.000000
@    s0 symbol color 3
@    s0 symbol pattern 1
@    s0 symbol fill color 3
@    s0 symbol fill pattern 0
@    s0 symbol linewidth 1.0
@    s0 symbol linestyle 1
@    s0 symbol char 65
@    s0 symbol char font 0
@    s0 symbol skip 0
@    s0 line type 1
@    s0 line linestyle 1
@    s0 line linewidth 1.0
@    s0 line color 3
@    s0 line pattern 1
@    s0 baseline type 0
@    s0 baseline off
@    s0 dropline off
@    s0 fill type 0
@    s0 fill rule 0
@    s0 fill color 3
@    s0 fill pattern 1
@    s0 avalue off
@    s0 avalue type 2
@    s0 avalue char size 1.000000
@    s0 avalue font 0
@    s0 avalue color 1
@    s0 avalue rot 0
@    s0 avalue format general
@    s0 avalue prec 3
@    s0 avalue prepend ""
@    s0 avalue append ""
@    s0 avalue offset 0.000000 , 0.000000
@    s0 errorbar on
@    s0 errorbar place both
@    s0 errorbar color 3
@    s0 errorbar pattern 1
@    s0 errorbar size 1.000000
@    s0 errorbar linewidth 1.0
@    s0 errorbar linestyle 1
@    s0 errorbar riser linewidth 1.0
@    s0 errorbar riser linestyle 1
@    s0 errorbar riser clip off
@    s0 errorbar riser clip length 0.100000
@    s0 comment "/Users/KCheng/Desktop/cg_small_water_run/md-run-lonestar/namchi-04-26-2014/g-mind/1md-1.0nm-results/DPP-mind-.xvg"
@    s0 legend  "Protein-DPPC"
@    s1 hidden false
@    s1 type xy
@    s1 symbol 0
@    s1 symbol size 1.000000
@    s1 symbol color 11
@    s1 symbol pattern 1
@    s1 symbol fill color 11
@    s1 symbol fill pattern 0
@    s1 symbol linewidth 1.0
@    s1 symbol linestyle 1
@    s1 symbol char 65
@    s1 symbol char font 0
@    s1 symbol skip 0
@    s1 line type 1
@    s1 line linestyle 1
@    s1 line linewidth 1.0
@    s1 line color 11
@    s1 line pattern 1
@    s1 baseline type 0
@    s1 baseline off
@    s1 dropline off
@    s1 fill type 0
@    s1 fill rule 0
@    s1 fill color 11
@    s1 fill pattern 1
@    s1 avalue off
@    s1 avalue type 2
@    s1 avalue char size 1.000000
@    s1 avalue font 0
@    s1 avalue color 1
@    s1 avalue rot 0
@    s1 avalue format general
@    s1 avalue prec 3
@    s1 avalue prepend ""
@    s1 avalue append ""
@    s1 avalue offset 0.000000 , 0.000000
@    s1 errorbar on
@    s1 errorbar place both
@    s1 errorbar color 11
@    s1 errorbar pattern 1
@    s1 errorbar size 1.000000
@    s1 errorbar linewidth 1.0
@    s1 errorbar linestyle 1
@    s1 errorbar riser linewidth 1.0
@    s1 errorbar riser linestyle 1
@    s1 errorbar riser clip off
@    s1 errorbar riser clip length 0.100000
@    s1 comment "/Users/KCheng/Desktop/cg_small_water_run/md-run-lonestar/namchi-04-26-2014/g-mind/1md-1.0nm-results/DUP-mind-.xvg"
@    s1 legend  "Protein-DUPC"
@    s2 hidden false
@    s2 type xy
@    s2 symbol 0
@    s2 symbol size 1.000000
@    s2 symbol color 1
@    s2 symbol pattern 1
@    s2 symbol fill color 1
@    s2 symbol fill pattern 0
@    s2 symbol linewidth 1.0
@    s2 symbol linestyle 1
@    s2 symbol char 65
@    s2 symbol char font 0
@    s2 symbol skip 0
@    s2 line type 1
@    s2 line linestyle 1
@    s2 line linewidth 1.0
@    s2 line color 1
@    s2 line pattern 1
@    s2 baseline type 0
@    s2 baseline off
@    s2 dropline off
@    s2 fill type 0
@    s2 fill rule 0
@    s2 fill color 1
@    s2 fill pattern 1
@    s2 avalue off
@    s2 avalue type 2
@    s2 avalue char size 1.000000
@    s2 avalue font 0
@    s2 avalue color 1
@    s2 avalue rot 0
@    s2 avalue format general
@    s2 avalue prec 3
@    s2 avalue prepend ""
@    s2 avalue append ""
@    s2 avalue offset 0.000000 , 0.000000
@    s2 errorbar on
@    s2 errorbar place both
@    s2 errorbar color 1
@    s2 errorbar pattern 1
@    s2 errorbar size 1.000000
@    s2 errorbar linewidth 1.0
@    s2 errorbar linestyle 1
@    s2 errorbar riser linewidth 1.0
@    s2 errorbar riser linestyle 1
@    s2 errorbar riser clip off
@    s2 errorbar riser clip length 0.100000
@    s2 comment "/Users/KCheng/Desktop/cg_small_water_run/md-run-lonestar/namchi-04-26-2014/g-mind/1md-1.0nm-results/CHO-mind-.xvg"
@    s2 legend  "Protein-CHOL"
@g1 on
@g1 hidden false
@g1 type XY
@g1 stacked false
@g1 bar hgap 0.000000
@g1 fixedpoint off
@g1 fixedpoint type 0
@g1 fixedpoint xy 0.000000, 0.000000
@g1 fixedpoint format general general
@g1 fixedpoint prec 6, 6
@with g1
@    world 0, 0, 20, 15000
@    stack world 0, 0, 0, 0
@    znorm 1
@    view 0.100000, 0.410000, 0.800000, 0.640000
@    title ""
@    title font 0
@    title size 1.500000
@    title color 1
@    subtitle ""
@    subtitle font 0
@    subtitle size 1.000000
@    subtitle color 1
@    xaxes scale Normal
@    yaxes scale Normal
@    xaxes invert off
@    yaxes invert off
@    xaxis  on
@    xaxis  type zero false
@    xaxis  offset 0.000000 , 0.000000
@    xaxis  bar on
@    xaxis  bar color 1
@    xaxis  bar linestyle 1
@    xaxis  bar linewidth 1.0
@    xaxis  label "Time (\xm\0s)"
@    xaxis  label layout para
@    xaxis  label place auto
@    xaxis  label char size 0.900000
@    xaxis  label font 0
@    xaxis  label color 1
@    xaxis  label place normal
@    xaxis  tick on
@    xaxis  tick major 5
@    xaxis  tick minor ticks 4
@    xaxis  tick default 6
@    xaxis  tick place rounded true
@    xaxis  tick in
@    xaxis  tick major size 1.000000
@    xaxis  tick major color 1
@    xaxis  tick major linewidth 1.0
@    xaxis  tick major linestyle 1
@    xaxis  tick major grid off
@    xaxis  tick minor color 1
@    xaxis  tick minor linewidth 1.0
@    xaxis  tick minor linestyle 1
@    xaxis  tick minor grid off
@    xaxis  tick minor size 0.500000
@    xaxis  ticklabel on
@    xaxis  ticklabel format general
@    xaxis  ticklabel prec 5
@    xaxis  ticklabel formula ""
@    xaxis  ticklabel append ""
@    xaxis  ticklabel prepend ""
@    xaxis  ticklabel angle 0
@    xaxis  ticklabel skip 0
@    xaxis  ticklabel stagger 0
@    xaxis  ticklabel place normal
@    xaxis  ticklabel offset auto
@    xaxis  ticklabel offset 0.000000 , 0.010000
@    xaxis  ticklabel start type auto
@    xaxis  ticklabel start 0.000000
@    xaxis  ticklabel stop type auto
@    xaxis  ticklabel stop 0.000000
@    xaxis  ticklabel char size 0.800000
@    xaxis  ticklabel font 0
@    xaxis  ticklabel color 1
@    xaxis  tick place both
@    xaxis  tick spec type none
@    yaxis  on
@    yaxis  type zero false
@    yaxis  offset 0.000000 , 0.000000
@    yaxis  bar on
@    yaxis  bar color 1
@    yaxis  bar linestyle 1
@    yaxis  bar linewidth 1.0
@    yaxis  label "Number of Contacts (< 2 nm)"
@    yaxis  label layout para
@    yaxis  label place auto
@    yaxis  label char size 0.900000
@    yaxis  label font 0
@    yaxis  label color 1
@    yaxis  label place normal
@    yaxis  tick on
@    yaxis  tick major 5000
@    yaxis  tick minor ticks 1
@    yaxis  tick default 6
@    yaxis  tick place rounded true
@    yaxis  tick in
@    yaxis  tick major size 1.000000
@    yaxis  tick major color 1
@    yaxis  tick major linewidth 1.0
@    yaxis  tick major linestyle 1
@    yaxis  tick major grid off
@    yaxis  tick minor color 1
@    yaxis  tick minor linewidth 1.0
@    yaxis  tick minor linestyle 1
@    yaxis  tick minor grid off
@    yaxis  tick minor size 0.500000
@    yaxis  ticklabel on
@    yaxis  ticklabel format general
@    yaxis  ticklabel prec 5
@    yaxis  ticklabel formula ""
@    yaxis  ticklabel append ""
@    yaxis  ticklabel prepend ""
@    yaxis  ticklabel angle 0
@    yaxis  ticklabel skip 0
@    yaxis  ticklabel stagger 0
@    yaxis  ticklabel place normal
@    yaxis  ticklabel offset auto
@    yaxis  ticklabel offset 0.000000 , 0.010000
@    yaxis  ticklabel start type auto
@    yaxis  ticklabel start 0.000000
@    yaxis  ticklabel stop type auto
@    yaxis  ticklabel stop 0.000000
@    yaxis  ticklabel char size 0.800000
@    yaxis  ticklabel font 0
@    yaxis  ticklabel color 1
@    yaxis  tick place both
@    yaxis  tick spec type none
@    altxaxis  off
@    altyaxis  off
@    legend on
@    legend loctype view
@    legend 0.78, 0.8
@    legend box color 1
@    legend box pattern 1
@    legend box linewidth 1.0
@    legend box linestyle 1
@    legend box fill color 0
@    legend box fill pattern 1
@    legend font 0
@    legend char size 1.000000
@    legend color 1
@    legend length 2
@    legend vgap 1
@    legend hgap 1
@    legend invert false
@    frame type 0
@    frame linestyle 1
@    frame linewidth 1.0
@    frame color 1
@    frame pattern 1
@    frame background color 0
@    frame background pattern 0
@    s0 hidden false
@    s0 type xy
@    s0 symbol 0
@    s0 symbol size 1.000000
@    s0 symbol color 3
@    s0 symbol pattern 1
@    s0 symbol fill color 3
@    s0 symbol fill pattern 0
@    s0 symbol linewidth 1.0
@    s0 symbol linestyle 1
@    s0 symbol char 65
@    s0 symbol char font 0
@    s0 symbol skip 0
@    s0 line type 1
@    s0 line linestyle 1
@    s0 line linewidth 1.0
@    s0 line color 3
@    s0 line pattern 1
@    s0 baseline type 0
@    s0 baseline off
@    s0 dropline off
@    s0 fill type 0
@    s0 fill rule 0
@    s0 fill color 1
@    s0 fill pattern 1
@    s0 avalue off
@    s0 avalue type 2
@    s0 avalue char size 1.000000
@    s0 avalue font 0
@    s0 avalue color 1
@    s0 avalue rot 0
@    s0 avalue format general
@    s0 avalue prec 3
@    s0 avalue prepend ""
@    s0 avalue append ""
@    s0 avalue offset 0.000000 , 0.000000
@    s0 errorbar on
@    s0 errorbar place both
@    s0 errorbar color 3
@    s0 errorbar pattern 1
@    s0 errorbar size 1.000000
@    s0 errorbar linewidth 1.0
@    s0 errorbar linestyle 1
@    s0 errorbar riser linewidth 1.0
@    s0 errorbar riser linestyle 1
@    s0 errorbar riser clip off
@    s0 errorbar riser clip length 0.100000
@    s0 comment "/Users/KCheng/Desktop/cg_small_water_run/md-run-lonestar/namchi-04-26-2014/g-mind/1md-1.0nm-results/DPP-numcont-.xvg"
@    s0 legend  ""
@    s1 hidden false
@    s1 type xy
@    s1 symbol 0
@    s1 symbol size 1.000000
@    s1 symbol color 11
@    s1 symbol pattern 1
@    s1 symbol fill color 11
@    s1 symbol fill pattern 0
@    s1 symbol linewidth 1.0
@    s1 symbol linestyle 1
@    s1 symbol char 65
@    s1 symbol char font 0
@    s1 symbol skip 0
@    s1 line type 1
@    s1 line linestyle 1
@    s1 line linewidth 1.0
@    s1 line color 11
@    s1 line pattern 1
@    s1 baseline type 0
@    s1 baseline off
@    s1 dropline off
@    s1 fill type 0
@    s1 fill rule 0
@    s1 fill color 1
@    s1 fill pattern 1
@    s1 avalue off
@    s1 avalue type 2
@    s1 avalue char size 1.000000
@    s1 avalue font 0
@    s1 avalue color 1
@    s1 avalue rot 0
@    s1 avalue format general
@    s1 avalue prec 3
@    s1 avalue prepend ""
@    s1 avalue append ""
@    s1 avalue offset 0.000000 , 0.000000
@    s1 errorbar on
@    s1 errorbar place both
@    s1 errorbar color 11
@    s1 errorbar pattern 1
@    s1 errorbar size 1.000000
@    s1 errorbar linewidth 1.0
@    s1 errorbar linestyle 1
@    s1 errorbar riser linewidth 1.0
@    s1 errorbar riser linestyle 1
@    s1 errorbar riser clip off
@    s1 errorbar riser clip length 0.100000
@    s1 comment "/Users/KCheng/Desktop/cg_small_water_run/md-run-lonestar/namchi-04-26-2014/g-mind/1md-1.0nm-results/DUP-numcont-.xvg"
@    s1 legend  ""
@    s2 hidden false
@    s2 type xy
@    s2 symbol 0
@    s2 symbol size 1.000000
@    s2 symbol color 1
@    s2 symbol pattern 1
@    s2 symbol fill color 1
@    s2 symbol fill pattern 0
@    s2 symbol linewidth 1.0
@    s2 symbol linestyle 1
@    s2 symbol char 65
@    s2 symbol char font 0
@    s2 symbol skip 0
@    s2 line type 1
@    s2 line linestyle 1
@    s2 line linewidth 1.0
@    s2 line color 1
@    s2 line pattern 1
@    s2 baseline type 0
@    s2 baseline off
@    s2 dropline off
@    s2 fill type 0
@    s2 fill rule 0
@    s2 fill color 1
@    s2 fill pattern 1
@    s2 avalue off
@    s2 avalue type 2
@    s2 avalue char size 1.000000
@    s2 avalue font 0
@    s2 avalue color 1
@    s2 avalue rot 0
@    s2 avalue format general
@    s2 avalue prec 3
@    s2 avalue prepend ""
@    s2 avalue append ""
@    s2 avalue offset 0.000000 , 0.000000
@    s2 errorbar on
@    s2 errorbar place both
@    s2 errorbar color 1
@    s2 errorbar pattern 1
@    s2 errorbar size 1.000000
@    s2 errorbar linewidth 1.0
@    s2 errorbar linestyle 1
@    s2 errorbar riser linewidth 1.0
@    s2 errorbar riser linestyle 1
@    s2 errorbar riser clip off
@    s2 errorbar riser clip length 0.100000
@    s2 comment "/Users/KCheng/Desktop/cg_small_water_run/md-run-lonestar/namchi-04-26-2014/g-mind/1md-1.0nm-results/CHO-numcont-.xvg"
@    s2 legend  ""
@g2 on
@g2 hidden false
@g2 type XY
@g2 stacked false
@g2 bar hgap 0.000000
@g2 fixedpoint off
@g2 fixedpoint type 0
@g2 fixedpoint xy 0.000000, 0.000000
@g2 fixedpoint format general general
@g2 fixedpoint prec 6, 6
@with g2
@    world 0, 0, 130, 1
@    stack world 0, 0, 0, 0
@    znorm 1
@    view 0.100000, 0.100000, 0.800000, 0.330000
@    title ""
@    title font 0
@    title size 1.500000
@    title color 1
@    subtitle ""
@    subtitle font 0
@    subtitle size 1.000000
@    subtitle color 1
@    xaxes scale Normal
@    yaxes scale Normal
@    xaxes invert off
@    yaxes invert off
@    xaxis  on
@    xaxis  type zero false
@    xaxis  offset 0.000000 , 0.000000
@    xaxis  bar on
@    xaxis  bar color 1
@    xaxis  bar linestyle 1
@    xaxis  bar linewidth 1.0
@    xaxis  label "Residue (#)"
@    xaxis  label layout para
@    xaxis  label place auto
@    xaxis  label char size 0.900000
@    xaxis  label font 0
@    xaxis  label color 1
@    xaxis  label place normal
@    xaxis  tick on
@    xaxis  tick major 26
@    xaxis  tick minor ticks 1
@    xaxis  tick default 6
@    xaxis  tick place rounded true
@    xaxis  tick in
@    xaxis  tick major size 1.000000
@    xaxis  tick major color 1
@    xaxis  tick major linewidth 1.0
@    xaxis  tick major linestyle 1
@    xaxis  tick major grid off
@    xaxis  tick minor color 1
@    xaxis  tick minor linewidth 1.0
@    xaxis  tick minor linestyle 1
@    xaxis  tick minor grid off
@    xaxis  tick minor size 0.500000
@    xaxis  ticklabel on
@    xaxis  ticklabel format general
@    xaxis  ticklabel prec 5
@    xaxis  ticklabel formula ""
@    xaxis  ticklabel append ""
@    xaxis  ticklabel prepend ""
@    xaxis  ticklabel angle 0
@    xaxis  ticklabel skip 0
@    xaxis  ticklabel stagger 0
@    xaxis  ticklabel place normal
@    xaxis  ticklabel offset auto
@    xaxis  ticklabel offset 0.000000 , 0.010000
@    xaxis  ticklabel start type auto
@    xaxis  ticklabel start 0.000000
@    xaxis  ticklabel stop type auto
@    xaxis  ticklabel stop 0.000000
@    xaxis  ticklabel char size 0.800000
@    xaxis  ticklabel font 0
@    xaxis  ticklabel color 1
@    xaxis  tick place both
@    xaxis  tick spec type none
@    yaxis  on
@    yaxis  type zero false
@    yaxis  offset 0.000000 , 0.000000
@    yaxis  bar on
@    yaxis  bar color 1
@    yaxis  bar linestyle 1
@    yaxis  bar linewidth 1.0
@    yaxis  label "Minimum Distance (nm)"
@    yaxis  label layout para
@    yaxis  label place auto
@    yaxis  label char size 0.900000
@    yaxis  label font 0
@    yaxis  label color 1
@    yaxis  label place normal
@    yaxis  tick on
@    yaxis  tick major 0.2
@    yaxis  tick minor ticks 1
@    yaxis  tick default 6
@    yaxis  tick place rounded true
@    yaxis  tick in
@    yaxis  tick major size 1.000000
@    yaxis  tick major color 1
@    yaxis  tick major linewidth 1.0
@    yaxis  tick major linestyle 1
@    yaxis  tick major grid off
@    yaxis  tick minor color 1
@    yaxis  tick minor linewidth 1.0
@    yaxis  tick minor linestyle 1
@    yaxis  tick minor grid off
@    yaxis  tick minor size 0.500000
@    yaxis  ticklabel on
@    yaxis  ticklabel format general
@    yaxis  ticklabel prec 5
@    yaxis  ticklabel formula ""
@    yaxis  ticklabel append ""
@    yaxis  ticklabel prepend ""
@    yaxis  ticklabel angle 0
@    yaxis  ticklabel skip 0
@    yaxis  ticklabel stagger 0
@    yaxis  ticklabel place normal
@    yaxis  ticklabel offset auto
@    yaxis  ticklabel offset 0.000000 , 0.010000
@    yaxis  ticklabel start type auto
@    yaxis  ticklabel start 0.000000
@    yaxis  ticklabel stop type auto
@    yaxis  ticklabel stop 0.000000
@    yaxis  ticklabel char size 0.800000
@    yaxis  ticklabel font 0
@    yaxis  ticklabel color 1
@    yaxis  tick place both
@    yaxis  tick spec type none
@    altxaxis  off
@    altyaxis  off
@    legend on
@    legend loctype view
@    legend 0.78, 0.8
@    legend box color 1
@    legend box pattern 1
@    legend box linewidth 1.0
@    legend box linestyle 1
@    legend box fill color 0
@    legend box fill pattern 1
@    legend font 0
@    legend char size 1.000000
@    legend color 1
@    legend length 2
@    legend vgap 1
@    legend hgap 1
@    legend invert false
@    frame type 0
@    frame linestyle 1
@    frame linewidth 1.0
@    frame color 1
@    frame pattern 1
@    frame background color 0
@    frame background pattern 0
@    s0 hidden false
@    s0 type xy
@    s0 symbol 0
@    s0 symbol size 1.000000
@    s0 symbol color 3
@    s0 symbol pattern 1
@    s0 symbol fill color 3
@    s0 symbol fill pattern 0
@    s0 symbol linewidth 1.0
@    s0 symbol linestyle 1
@    s0 symbol char 65
@    s0 symbol char font 0
@    s0 symbol skip 0
@    s0 line type 1
@    s0 line linestyle 1
@    s0 line linewidth 1.0
@    s0 line color 3
@    s0 line pattern 1
@    s0 baseline type 0
@    s0 baseline off
@    s0 dropline off
@    s0 fill type 0
@    s0 fill rule 0
@    s0 fill color 1
@    s0 fill pattern 1
@    s0 avalue off
@    s0 avalue type 2
@    s0 avalue char size 1.000000
@    s0 avalue font 0
@    s0 avalue color 1
@    s0 avalue rot 0
@    s0 avalue format general
@    s0 avalue prec 3
@    s0 avalue prepend ""
@    s0 avalue append ""
@    s0 avalue offset 0.000000 , 0.000000
@    s0 errorbar on
@    s0 errorbar place both
@    s0 errorbar color 3
@    s0 errorbar pattern 1
@    s0 errorbar size 1.000000
@    s0 errorbar linewidth 1.0
@    s0 errorbar linestyle 1
@    s0 errorbar riser linewidth 1.0
@    s0 errorbar riser linestyle 1
@    s0 errorbar riser clip off
@    s0 errorbar riser clip length 0.100000
@    s0 comment "/Users/KCheng/Desktop/cg_small_water_run/md-run-lonestar/namchi-04-26-2014/g-mind/1md-1.0nm-results/DPP-res-.xvg"
@    s0 legend  ""
@    s1 hidden false
@    s1 type xy
@    s1 symbol 0
@    s1 symbol size 1.000000
@    s1 symbol color 11
@    s1 symbol pattern 1
@    s1 symbol fill color 11
@    s1 symbol fill pattern 0
@    s1 symbol linewidth 1.0
@    s1 symbol linestyle 1
@    s1 symbol char 65
@    s1 symbol char font 0
@    s1 symbol skip 0
@    s1 line type 1
@    s1 line linestyle 1
@    s1 line linewidth 1.0
@    s1 line color 11
@    s1 line pattern 1
@    s1 baseline type 0
@    s1 baseline off
@    s1 dropline off
@    s1 fill type 0
@    s1 fill rule 0
@    s1 fill color 1
@    s1 fill pattern 1
@    s1 avalue off
@    s1 avalue type 2
@    s1 avalue char size 1.000000
@    s1 avalue font 0
@    s1 avalue color 1
@    s1 avalue rot 0
@    s1 avalue format general
@    s1 avalue prec 3
@    s1 avalue prepend ""
@    s1 avalue append ""
@    s1 avalue offset 0.000000 , 0.000000
@    s1 errorbar on
@    s1 errorbar place both
@    s1 errorbar color 11
@    s1 errorbar pattern 1
@    s1 errorbar size 1.000000
@    s1 errorbar linewidth 1.0
@    s1 errorbar linestyle 1
@    s1 errorbar riser linewidth 1.0
@    s1 errorbar riser linestyle 1
@    s1 errorbar riser clip off
@    s1 errorbar riser clip length 0.100000
@    s1 comment "/Users/KCheng/Desktop/cg_small_water_run/md-run-lonestar/namchi-04-26-2014/g-mind/1md-1.0nm-results/DUP-res-.xvg"
@    s1 legend  ""
@    s2 hidden false
@    s2 type xy
@    s2 symbol 0
@    s2 symbol size 1.000000
@    s2 symbol color 1
@    s2 symbol pattern 1
@    s2 symbol fill color 1
@    s2 symbol fill pattern 0
@    s2 symbol linewidth 1.0
@    s2 symbol linestyle 1
@    s2 symbol char 65
@    s2 symbol char font 0
@    s2 symbol skip 0
@    s2 line type 1
@    s2 line linestyle 1
@    s2 line linewidth 1.0
@    s2 line color 1
@    s2 line pattern 1
@    s2 baseline type 0
@    s2 baseline off
@    s2 dropline off
@    s2 fill type 0
@    s2 fill rule 0
@    s2 fill color 1
@    s2 fill pattern 1
@    s2 avalue off
@    s2 avalue type 2
@    s2 avalue char size 1.000000
@    s2 avalue font 0
@    s2 avalue color 1
@    s2 avalue rot 0
@    s2 avalue format general
@    s2 avalue prec 3
@    s2 avalue prepend ""
@    s2 avalue append ""
@    s2 avalue offset 0.000000 , 0.000000
@    s2 errorbar on
@    s2 errorbar place both
@    s2 errorbar color 1
@    s2 errorbar pattern 1
@    s2 errorbar size 1.000000
@    s2 errorbar linewidth 1.0
@    s2 errorbar linestyle 1
@    s2 errorbar riser linewidth 1.0
@    s2 errorbar riser linestyle 1
@    s2 errorbar riser clip off
@    s2 errorbar riser clip length 0.100000
@    s2 comment "/Users/KCheng/Desktop/cg_small_water_run/md-run-lonestar/namchi-04-26-2014/g-mind/1md-1.0nm-results/CHO-res-.xvg"
@    s2 legend  ""
@target G0.S0
@type xy
0 2.587649
0.02 2.42482
0.04 1.696018
0.06 2.076957
0.08 1.687669
0.1 2.018595
0.12 1.619305
0.14 0.5552025
0.16 0.4584205
0.18 1.92814
0.2 1.329445
0.22 0.9235533
0.24 0.4961097
0.26 0.8348351
0.28 1.876033
0.3 1.729603
0.32 2.323709
0.34 1.991852
0.36 0.7943711
0.38 0.5672302
0.4 0.4674135
0.42 0.4818711
0.44 0.4627362
0.46 0.4563715
0.48 0.4420687
0.5 0.4418712
0.52 0.4473813
0.54 0.4656443
0.56 0.465027
0.58 0.4434242
0.6 0.4633296
0.62 0.4501397
0.64 0.4484695
0.66 0.4624117
0.68 0.4484977
0.7 0.4548346
0.72 0.4496107
0.74 0.4494723
0.76 0.4374355
0.78 0.4604619
0.8 0.4637616
0.82 0.4491659
0.84 0.4543403
0.86 0.4658861
0.88 0.4474931
0.9 0.4628983
0.92 0.4585571
0.94 0.4633304
0.96 0.4607869
0.98 0.4622227
1 0.4439315
1.02 0.4548075
1.04 0.4629794
1.06 0.4649999
1.08 0.4594285
1.1 0.4562073
1.12 0.4522163
1.14 0.4446913
1.16 0.4591835
1.18 0.4546974
1.2 0.4564259
1.22 0.453707
1.24 0.4573291
1.26 0.4324924
1.28 0.450278
1.3 0.4630602
1.32 0.4447755
1.34 0.4625472
1.36 0.458285
1.38 0.4497496
1.4 0.458476
1.42 0.4426622
1.44 0.4594837
1.46 0.4396021
1.48 0.4449157
1.5 0.4523827
1.52 0.4620883
1.54 0.4519131
1.56 0.4723612
1.58 0.4593746
1.6 0.4595108
1.62 0.4531555
1.64 0.4634923
1.66 0.4472971
1.68 0.460109
1.7 0.4574938
1.72 0.4552473
1.74 0.4541201
1.76 0.4611125
1.78 0.4652146
1.8 0.4635195
1.82 0.4355748
1.84 0.4490552
1.86 0.4585575
1.88 0.4417573
1.9 0.4538998
1.92 0.4825453
1.94 0.4688812
1.96 0.4505554
1.98 0.4607063
2 0.4683481
2.02 0.4486092
2.04 0.4454772
2.06 0.4386628
2.08 0.4488321
2.1 0.4710897
2.12 0.4477168
2.14 0.4592113
2.16 0.4680015
2.18 0.4552193
2.2 0.4499166
2.22 0.4472421
2.24 0.4713811
2.26 0.4616815
2.28 0.452631
2.3 0.4464311
2.32 0.4376359
2.34 0.4610044
2.36 0.430116
2.38 0.4459257
2.4 0.4686415
2.42 0.4612478
2.44 0.4619795
2.46 0.4557687
2.48 0.444888
2.5 0.4589662
2.52 0.4484975
2.54 0.459674
2.56 0.467253
2.58 0.4495269
2.6 0.4683481
2.62 0.4269068
2.64 0.4534867
2.66 0.4453649
2.68 0.4523823
2.7 0.4289815
2.72 0.4468218
2.74 0.4552196
2.76 0.463924
2.78 0.4598644
2.8 0.4555217
2.82 0.4440158
2.84 0.4608955
2.86 0.4565357
2.88 0.4611671
2.9 0.4458139
2.92 0.4630331
2.94 0.4419836
2.96 0.4530454
2.98 0.4501397
3 0.4541756
3.02 0.4622234
3.04 0.4616547
3.06 0.4564535
3.08 0.4615189
3.1 0.43872
3.12 0.4676001
3.14 0.4607874
3.16 0.4681347
3.18 0.4572468
3.2 0.4470172
3.22 0.4522166
3.24 0.452465
3.26 0.4595924
3.28 0.4519958
3.3 0.4421822
3.32 0.4701332
3.34 0.4712475
3.36 0.4628716
3.38 0.4551378
3.4 0.4387487
3.42 0.4476888
3.44 0.4560975
3.46 0.4655641
3.48 0.4749998
3.5 0.4465425
3.52 0.4696006
3.54 0.4605975
3.56 0.4665562
3.58 0.4610042
3.6 0.4476886
3.62 0.4618168
3.64 0.4457025
3.66 0.4579573
3.68 0.4592114
3.7 0.4597278
3.72 0.4528239
3.74 0.4428595
3.76 0.4644625
3.78 0.4524657
3.8 0.442662
3.82 0.454697
3.84 0.4618171
3.86 0.4461781
3.88 0.4545323
3.9 0.4566727
3.92 0.4476047
3.94 0.4393464
3.96 0.451276
3.98 0.4532104
4 0.46333
4.02 0.4641123
4.04 0.4526312
4.06 0.4445786
4.08 0.4650803
4.1 0.4597017
4.12 0.4623313
4.14 0.4678674
4.16 0.4701864
4.18 0.4669586
4.2 0.4696808
4.22 0.4397162
4.24 0.4396304
4.26 0.459592
4.28 0.4450558
4.3 0.4546704
4.32 0.4557137
4.34 0.4592111
4.36 0.4421821
4.38 0.4545605
4.4 0.4589659
4.42 0.4546703
4.44 0.4641654
4.46 0.4503884
4.48 0.4497501
4.5 0.4544773
4.52 0.4585028
4.54 0.4565634
4.56 0.4474652
4.58 0.4503612
4.6 0.4560159
4.62 0.4654574
4.64 0.4446906
4.66 0.4474924
4.68 0.460352
4.7 0.4569469
4.72 0.4603535
4.74 0.462223
4.76 0.4559329
4.78 0.4629526
4.8 0.4461226
4.82 0.4418994
4.84 0.4527691
4.86 0.4527964
4.88 0.4564542
4.9 0.4600546
4.92 0.4477444
4.94 0.4407387
4.96 0.4609779
4.98 0.448191
5 0.450805
5.02 0.4537066
5.04 0.455686
5.06 0.4574108
5.08 0.4535418
5.1 0.4574388
5.12 0.464892
5.14 0.4521888
5.16 0.4682149
5.18 0.44713
5.2 0.4636268
5.22 0.4657789
5.24 0.44559
5.26 0.4605977
5.28 0.4468221
5.3 0.4458982
5.32 0.464247
5.34 0.4527977
5.36 0.4401134
5.38 0.4469056
5.4 0.4597284
5.42 0.4448036
5.44 0.4509152
5.46 0.4637347
5.48 0.4491379
5.5 0.4511651
5.52 0.4473815
5.54 0.4419279
5.56 0.4551925
5.58 0.4527974
5.6 0.462331
5.62 0.4611397
5.64 0.4513591
5.66 0.452051
5.68 0.4627639
5.7 0.4562066
5.72 0.4586393
5.74 0.4620878
5.76 0.4547797
5.78 0.4464861
5.8 0.4644349
5.82 0.4420406
5.84 0.4582854
5.86 0.4420685
5.88 0.446906
5.9 0.452714
5.92 0.4605158
5.94 0.4493604
5.96 0.4495003
5.98 0.4586392
6 0.4725722
6.02 0.4490266
6.04 0.4612482
6.06 0.4570558
6.08 0.4777285
6.1 0.4531277
6.12 0.4677876
6.14 0.468268
6.16 0.4513866
6.18 0.4610046
6.2 0.4417303
6.22 0.4610861
6.24 0.4612486
6.26 0.4651345
6.28 0.4557414
6.3 0.4493878
6.32 0.4445791
6.34 0.4648116
6.36 0.4635191
6.38 0.451497
6.4 0.4537067
6.42 0.4397725
6.44 0.4606514
6.46 0.4589123
6.48 0.4568096
6.5 0.4405674
6.52 0.4675998
6.54 0.4534872
6.56 0.4517194
6.58 0.4409643
6.6 0.4657795
6.62 0.4651068
6.64 0.4635464
6.66 0.4539002
6.68 0.4571103
6.7 0.4493328
6.72 0.462439
6.74 0.45412
6.76 0.4626284
6.78 0.4656976
6.8 0.4405676
6.82 0.4395732
6.84 0.450555
6.86 0.4513875
6.88 0.4574387
6.9 0.4532661
6.92 0.4442409
6.94 0.4553569
6.96 0.4431134
6.98 0.4409929
7 0.4628451
7.02 0.4535965
7.04 0.4618711
7.06 0.4554394
7.08 0.4535421
7.1 0.4459828
7.12 0.451608
7.14 0.4516089
7.16 0.4562076
7.18 0.4437058
7.2 0.4661542
7.22 0.4562342
7.24 0.442973
7.26 0.4405114
7.28 0.4480514
7.3 0.4434241
7.32 0.4652423
7.34 0.4453649
7.36 0.4403977
7.38 0.4439602
7.4 0.4623308
7.42 0.4614651
7.44 0.4641651
7.46 0.4728899
7.48 0.4440156
7.5 0.4459817
7.52 0.4671186
7.54 0.4546701
7.56 0.4430294
7.58 0.448442
7.6 0.4659669
7.62 0.4605155
7.64 0.4635193
7.66 0.4531005
7.68 0.4646773
7.7 0.4501666
7.72 0.4488034
7.74 0.451442
7.76 0.4559055
7.78 0.4511096
7.8 0.45478
7.82 0.4653495
7.84 0.4622226
7.86 0.4635185
7.88 0.4548903
7.9 0.4636813
7.92 0.4578753
7.94 0.4556586
7.96 0.4416443
7.98 0.459729
8 0.4470458
8.02 0.4542571
8.04 0.4645692
8.06 0.4441003
8.08 0.4432268
8.1 0.4373216
8.12 0.452769
8.14 0.450361
8.16 0.4409928
8.18 0.4648657
8.2 0.4385766
8.22 0.457985
8.24 0.4648116
8.26 0.4548354
8.28 0.4579572
8.3 0.4562346
8.32 0.4633033
8.34 0.445702
8.36 0.4608147
8.38 0.4648923
8.4 0.4535421
8.42 0.4492498
8.44 0.4635994
8.46 0.4574108
8.48 0.4505828
8.5 0.4685086
8.52 0.4362912
8.54 0.4482467
8.56 0.4671454
8.58 0.4535147
8.6 0.4674129
8.62 0.4504995
8.64 0.4659668
8.66 0.4587759
8.68 0.4466824
8.7 0.4626552
8.72 0.4641666
8.74 0.4626552
8.76 0.4560973
8.78 0.4656707
8.8 0.4527966
8.82 0.4665029
8.84 0.4444375
8.86 0.4514414
8.88 0.4385201
8.9 0.445365
8.92 0.4632758
8.94 0.453045
8.96 0.4362915
8.98 0.4453374
9 0.4562349
9.02 0.4358323
9.04 0.4604616
9.06 0.4587212
9.08 0.4581751
9.1 0.4491379
9.12 0.4645967
9.14 0.4623039
9.16 0.4482187
9.18 0.4564261
9.2 0.4581481
9.22 0.4609234
9.24 0.4553574
9.26 0.453817
9.28 0.4675475
9.3 0.4481347
9.32 0.450388
9.34 0.4733129
9.36 0.4639242
9.38 0.4606524
9.4 0.4548072
9.42 0.4735242
9.44 0.4494713
9.46 0.4570009
9.48 0.4683486
9.5 0.4747629
9.52 0.4669313
9.54 0.4543409
9.56 0.4627092
9.58 0.4583944
9.6 0.4615733
9.62 0.4439317
9.64 0.4309582
9.66 0.4464589
9.68 0.4626278
9.7 0.4627361
9.72 0.4512209
9.74 0.4733125
9.76 0.4385483
9.78 0.456673
9.8 0.4624662
9.82 0.4530456
9.84 0.4492767
9.86 0.4623038
9.88 0.458639
9.9 0.441418
9.92 0.4541477
9.94 0.466396
9.96 0.4523547
9.98 0.4457021
10 0.4530457
10.02 0.4486375
10.04 0.4638428
10.06 0.4622223
10.08 0.4489433
10.1 0.4488038
10.12 0.4605429
10.14 0.4489156
10.16 0.4480235
10.18 0.4631685
10.2 0.4614654
10.22 0.4540372
10.24 0.4532381
10.26 0.4526311
10.28 0.4523827
10.3 0.4683482
10.32 0.4478833
10.34 0.4599181
10.36 0.457767
10.38 0.4543946
10.4 0.4549998
10.42 0.4624666
10.44 0.4551369
10.46 0.4602719
10.48 0.4623046
10.5 0.4620337
10.52 0.4648925
10.54 0.4690948
10.56 0.4512483
10.58 0.4622222
10.6 0.4443249
10.62 0.4648923
10.64 0.439403
10.66 0.4611397
10.68 0.4471301
10.7 0.4731281
10.72 0.4552196
10.74 0.4556866
10.76 0.4486373
10.78 0.4421534
10.8 0.4418997
10.82 0.4502497
10.84 0.4434237
10.86 0.4561803
10.88 0.4586391
10.9 0.4550271
10.92 0.4640312
10.94 0.4651346
10.96 0.4524097
10.98 0.4424081
11 0.457521
11.02 0.4522445
11.04 0.4535968
11.06 0.4531011
11.08 0.4488315
11.1 0.4570005
11.12 0.4659669
11.14 0.4635735
11.16 0.4646764
11.18 0.4618165
11.2 0.4624932
11.22 0.4683482
11.24 0.4639243
11.26 0.4687481
11.28 0.4719109
11.3 0.4563723
11.32 0.4591562
11.34 0.4584218
11.36 0.4578479
11.38 0.4584211
11.4 0.4578484
11.42 0.4568641
11.44 0.4430856
11.46 0.4557686
11.48 0.4390044
11.5 0.455028
11.52 0.4526592
11.54 0.4502772
11.56 0.4489149
11.58 0.4502496
11.6 0.4579849
11.62 0.4493608
11.64 0.4338496
11.66 0.4567548
11.68 0.4617626
11.7 0.4593747
11.72 0.4401138
11.74 0.4537066
11.76 0.4414467
11.78 0.4581762
11.8 0.4644615
11.82 0.4605977
11.84 0.4601363
11.86 0.449249
11.88 0.4562343
11.9 0.4391183
11.92 0.4419837
11.94 0.4458141
11.96 0.4570291
11.98 0.4565361
12 0.4509163
12.02 0.4616551
12.04 0.4681346
12.06 0.4582024
12.08 0.464543
12.1 0.4376643
12.12 0.4629526
12.14 0.4454489
12.16 0.457165
12.18 0.4472969
12.2 0.432695
12.22 0.4600812
12.24 0.4577662
12.26 0.4553295
12.28 0.4553567
12.3 0.4730751
12.32 0.4665025
12.34 0.4481078
12.36 0.4588296
12.38 0.4436777
12.4 0.4483577
12.42 0.4600545
12.44 0.4430297
12.46 0.4521612
12.48 0.4472976
12.5 0.4572746
12.52 0.4655373
12.54 0.461438
12.56 0.4532379
12.58 0.4470741
12.6 0.4600272
12.62 0.4563168
12.64 0.4571926
12.66 0.450278
12.68 0.4382346
12.7 0.4486365
12.72 0.4545599
12.74 0.4559056
12.76 0.4629526
12.78 0.4658586
12.8 0.4541202
12.82 0.4562345
12.84 0.447716
12.86 0.4521895
12.88 0.4479676
12.9 0.433589
12.92 0.4638425
12.94 0.464408
12.96 0.4570828
12.98 0.4450285
13 0.4453651
13.02 0.4775201
13.04 0.4479394
13.06 0.4460381
13.08 0.4593747
13.1 0.4588029
13.12 0.4572466
13.14 0.4445785
13.16 0.4512754
13.18 0.4618985
13.2 0.4455617
13.22 0.4555493
13.24 0.4358032
13.26 0.4646239
13.28 0.4518848
13.3 0.4576849
13.32 0.4519676
13.34 0.4570834
13.36 0.4598102
13.38 0.4638435
13.4 0.4605703
13.42 0.4686415
13.44 0.4517466
13.46 0.4568636
13.48 0.4540378
13.5 0.453954
13.52 0.4541198
13.54 0.4548071
13.56 0.4625201
13.58 0.4671458
13.6 0.4392323
13.62 0.4509435
13.64 0.4463463
13.66 0.4424081
13.68 0.4459823
13.7 0.4494719
13.72 0.4526028
13.74 0.4689885
13.76 0.4443541
13.78 0.4558508
13.8 0.4633844
13.82 0.4513029
13.84 0.4478006
13.86 0.4554943
13.88 0.4552749
13.9 0.4518014
13.92 0.46179
13.94 0.4601357
13.96 0.4548617
13.98 0.4636268
14 0.4792706
14.02 0.4676268
14.04 0.4522174
14.06 0.4570006
14.08 0.4682147
14.1 0.4567822
14.12 0.4620874
14.14 0.470026
14.16 0.4555492
14.18 0.4569744
14.2 0.4513868
14.22 0.4451406
14.24 0.465323
14.26 0.4553571
14.28 0.4538999
14.3 0.4708773
14.32 0.4570011
14.34 0.4537891
14.36 0.4590751
14.38 0.452797
14.4 0.4427465
14.42 0.4716991
14.44 0.4766024
14.46 0.4607059
14.48 0.4430008
14.5 0.4501944
14.52 0.4689077
14.54 0.4602715
14.56 0.459484
14.58 0.4590476
14.6 0.4423238
14.62 0.4359476
14.64 0.4382351
14.66 0.4623848
14.68 0.4598097
14.7 0.4672526
14.72 0.4510544
14.74 0.45423
14.76 0.4521341
14.78 0.4616554
14.8 0.4674671
14.82 0.469814
14.84 0.4541467
14.86 0.4625479
14.88 0.4512759
14.9 0.4606791
14.92 0.4546149
14.94 0.4530452
14.96 0.4647847
14.98 0.4530735
15 0.463492
15.02 0.464139
15.04 0.4457298
15.06 0.4524657
15.08 0.4486364
15.1 0.4400286
15.12 0.4573292
15.14 0.4663956
15.16 0.4687481
15.18 0.450055
15.2 0.4580938
15.22 0.4507218
15.24 0.4667439
15.26 0.4479676
15.28 0.4611402
15.3 0.4567553
15.32 0.4526865
15.34 0.4492218
15.36 0.4474647
15.38 0.4540097
15.4 0.4578757
15.42 0.4545326
15.44 0.4441848
15.46 0.4492767
15.48 0.4523823
15.5 0.4607055
15.52 0.457193
15.54 0.4401422
15.56 0.4523822
15.58 0.4532937
15.6 0.4558782
15.62 0.4554666
15.64 0.4506941
15.66 0.4709826
15.68 0.4600547
15.7 0.4535969
15.72 0.4546696
15.74 0.4502498
15.76 0.4370356
15.78 0.4501665
15.8 0.461655
15.82 0.465081
15.84 0.4543952
15.86 0.4617898
15.88 0.4566451
15.9 0.4547801
15.92 0.4651344
15.94 0.4522441
15.96 0.452466
15.98 0.4315087
16 0.4539276
16.02 0.4504165
16.04 0.4457015
16.06 0.4453647
16.08 0.4624124
16.1 0.4579301
16.12 0.4491383
16.14 0.4560156
16.16 0.4555765
16.18 0.452134
16.2 0.453128
16.22 0.4602717
16.24 0.4606796
16.26 0.4622228
16.28 0.4507213
16.3 0.4482463
16.32 0.4491381
16.34 0.4499171
16.36 0.4530454
16.38 0.4527698
16.4 0.443678
16.42 0.4600542
16.44 0.4474652
16.46 0.4654571
16.48 0.4504996
16.5 0.4518024
16.52 0.458503
16.54 0.4563443
16.56 0.4506104
16.58 0.443086
16.6 0.4562896
16.62 0.4506108
16.64 0.4449161
16.66 0.4540372
16.68 0.4547797
16.7 0.4603524
16.72 0.4691482
16.74 0.4523277
16.76 0.4574934
16.78 0.4523821
16.8 0.4631955
16.82 0.4461224
16.84 0.4521334
16.86 0.4461499
16.88 0.4613565
16.8992 0.4615735
16.9192 0.4605707
16.9392 0.4568919
16.9592 0.4538995
16.9792 0.4544502
16.9992 0.4644888
17.0192 0.4516087
17.0392 0.4591565
17.0592 0.446542
17.0792 0.4488315
17.0992 0.4557956
17.1192 0.4437063
17.1392 0.4382918
17.1592 0.4548357
17.1792 0.4512758
17.1992 0.4539
17.2192 0.4272291
17.2392 0.4539548
17.2592 0.4628173
17.2792 0.4474654
17.2992 0.4576572
17.3192 0.4534592
17.3392 0.4543678
17.3592 0.448246
17.3792 0.4385487
17.3992 0.4522448
17.4192 0.4642196
17.4392 0.4670381
17.4592 0.4623038
17.4792 0.4541195
17.4992 0.443198
17.5192 0.4421827
17.5392 0.4424928
17.5592 0.4654828
17.5792 0.4469903
17.5992 0.4588026
17.6192 0.4736565
17.6392 0.4611126
17.6592 0.4671993
17.6792 0.4631684
17.6992 0.4548905
17.7192 0.4537623
17.7392 0.4591844
17.7592 0.456755
17.7792 0.4509158
17.7992 0.4607325
17.8192 0.4573288
17.8392 0.4590754
17.8592 0.4594836
17.8792 0.4543673
17.8992 0.4538995
17.9192 0.4471584
17.9392 0.4542579
17.9592 0.4563167
17.9792 0.4570828
17.9992 0.4604892
18.0192 0.448804
18.0392 0.4559057
18.0592 0.4596474
18.0792 0.4481629
18.0992 0.4559056
18.1192 0.4560969
18.1392 0.4474931
18.1592 0.4623309
18.1792 0.4414467
18.1992 0.4448032
18.2192 0.4537342
18.2392 0.4431139
18.2592 0.4523548
18.2792 0.4596196
18.2992 0.4585581
18.3192 0.4329264
18.3392 0.4494716
18.3592 0.4596465
18.3792 0.450805
18.3992 0.4715401
18.4192 0.4428596
18.4392 0.4540377
18.4592 0.4583664
18.4792 0.4499726
18.4992 0.4605434
18.5192 0.4622497
18.5392 0.4618442
18.5592 0.4508052
18.5792 0.4563166
18.5992 0.4570008
18.6192 0.4522448
18.6392 0.4491375
18.6592 0.4559329
18.6792 0.4579849
18.6992 0.4575203
18.7192 0.4533485
18.7392 0.4491381
18.7592 0.4715133
18.7792 0.4628447
18.7992 0.4435371
18.8192 0.4615735
18.8392 0.4555491
18.8592 0.4398296
18.8792 0.4601628
18.8992 0.4549998
18.9192 0.4533484
18.9392 0.4419271
18.9592 0.4564535
18.9792 0.4516083
18.9992 0.4529077
19.0192 0.4460385
19.0392 0.4497223
19.0592 0.4747106
19.0792 0.4537618
19.0992 0.4407379
19.1192 0.4609226
19.1392 0.4549173
19.1592 0.4589387
19.1792 0.4580938
19.1992 0.4643275
19.2192 0.4491383
19.2392 0.4538996
19.2592 0.4510543
19.2792 0.4458137
19.2992 0.4594836
19.3192 0.4557683
19.3392 0.4573292
19.3592 0.4572465
19.3792 0.47016
19.3992 0.458503
19.4192 0.4436496
19.4392 0.4302325
19.4592 0.4541202
19.4792 0.4632762
19.4992 0.4546702
19.5192 0.4617899
19.5392 0.4578753
19.5592 0.4507219
19.5792 0.4491377
19.5992 0.4324641
19.6192 0.4430013
19.6392 0.4433399
19.6592 0.4604619
19.6792 0.4577392
19.6992 0.452935
19.7192 0.4540373
19.7392 0.4498056
19.7592 0.4446631
19.7792 0.4402831
19.7992 0.4555487
19.8192 0.4543676
19.8392 0.4325792
19.8592 0.4557959
19.8792 0.4685355
19.8992 0.4748423
19.9192 0.4509433
19.9392 0.4587752
19.9592 0.4597017
19.9792 0.4577394
19.9992 0.441021
&
@target G0.S1
@type xy
0 2.200136
0.02 2.175506
0.04 1.321193
0.06 1.81398
0.08 1.083755
0.1 2.067964
0.12 1.974291
0.14 0.9282909
0.16 0.560781
0.18 1.496713
0.2 1.624138
0.22 0.8554678
0.24 0.8352693
0.26 1.000363
0.28 2.176292
0.3 1.722962
0.32 2.280488
0.34 2.059454
0.36 0.4539825
0.38 0.4528804
0.4 0.4542581
0.42 0.4508881
0.44 0.4457581
0.46 0.4610317
0.48 0.4309586
0.5 0.4604888
0.52 0.4446065
0.54 0.4441004
0.56 0.4566452
0.58 0.4492775
0.6 0.4486092
0.62 0.4755259
0.64 0.4627634
0.66 0.4469342
0.68 0.4743944
0.7 0.4610043
0.72 0.4516084
0.74 0.461167
0.76 0.4400566
0.78 0.4560973
0.8 0.4673864
0.82 0.4745783
0.84 0.4733917
0.86 0.4571109
0.88 0.4401418
0.9 0.4244407
0.92 0.4615728
0.94 0.4486087
0.96 0.4787486
0.98 0.6000208
1 0.489004
1.02 0.4650266
1.04 0.4741838
1.06 0.4699203
1.08 0.4546151
1.1 0.4583937
1.12 0.4622229
1.14 0.4477164
1.16 0.4733131
1.18 0.4550281
1.2 0.458066
1.22 0.6794298
1.24 0.5875795
1.26 0.5056682
1.28 0.4817933
1.3 0.4751846
1.32 0.4464015
1.34 0.4706907
1.36 0.4858241
1.38 0.4779647
1.4 0.4834509
1.42 0.4743677
1.44 0.4743941
1.46 0.5005491
1.48 0.4505833
1.5 0.449389
1.52 0.4511096
1.54 0.4539821
1.56 0.4640041
1.58 0.4510534
1.6 0.4684018
1.62 0.4772057
1.64 0.4631142
1.66 0.4784868
1.68 0.4674931
1.7 0.4364913
1.72 0.4524927
1.74 0.4658592
1.76 0.4422949
1.78 0.4603534
1.8 0.4665028
1.82 0.44017
1.84 0.4487201
1.86 0.4671454
1.88 0.4470463
1.9 0.4515261
1.92 0.4628714
1.94 0.4628435
1.96 0.4511376
1.98 0.4493892
2 0.463681
2.02 0.4535133
2.04 0.459619
2.06 0.471328
2.08 0.4616538
2.1 0.4482473
2.12 0.4610044
2.14 0.45467
2.16 0.4611667
2.18 0.4639236
2.2 0.4617633
2.22 0.4741577
2.24 0.46653
2.26 0.486313
2.28 0.469122
2.3 0.5559002
2.32 0.4510264
2.34 0.4519407
2.36 0.4670651
2.38 0.4610859
2.4 0.4630872
2.42 0.4528242
2.44 0.4756312
2.46 0.466262
2.48 0.4493888
2.5 0.4656982
2.52 0.4705844
2.54 0.4502502
2.56 0.4613298
2.58 0.47786
2.6 0.4664229
2.62 0.4477718
2.64 0.4802339
2.66 0.4586391
2.68 0.4530449
2.7 0.4544779
2.72 0.4962362
2.74 0.4680535
2.76 0.4622769
2.78 0.4618983
2.8 0.4592931
2.82 0.4538171
2.84 0.460353
2.86 0.4769163
2.88 0.4546697
2.9 0.4463743
2.92 0.4599456
2.94 0.460136
2.96 0.4507211
2.98 0.4733392
3 0.4624658
3.02 0.4703719
3.04 0.4768909
3.06 0.4631148
3.08 0.4565632
3.1 0.452852
3.12 0.4520234
3.14 0.48013
3.16 0.4527689
3.18 0.4534591
3.2 0.4629529
3.22 0.4530455
3.24 0.4529351
3.26 0.44514
3.28 0.4728104
3.3 0.4466257
3.32 0.4756308
3.34 0.4614649
3.36 0.4722289
3.38 0.4641656
3.4 0.4561803
3.42 0.4639236
3.44 0.4470176
3.46 0.4560974
3.48 0.457056
3.5 0.4719638
3.52 0.4655641
3.54 0.4536514
3.56 0.45025
3.58 0.4567547
3.6 0.4530455
3.62 0.5005499
3.64 0.439602
3.66 0.450139
3.68 0.4602714
3.7 0.4716464
3.72 0.4811706
3.74 0.5295756
3.76 0.4838902
3.78 0.4475211
3.8 0.4776509
3.82 0.4574108
3.84 0.5196387
3.86 0.8540788
3.88 0.4916808
3.9 0.4678672
3.92 0.4505
3.94 0.4390332
3.96 0.4596462
3.98 0.4583118
4 0.450056
4.02 0.4666098
4.04 0.4396873
4.06 0.4704252
4.08 0.4456453
4.1 0.4588297
4.12 0.4579855
4.14 0.4745788
4.16 0.4506385
4.18 0.4692021
4.2 0.4729163
4.22 0.4745521
4.24 0.4668242
4.26 0.4451962
4.28 0.4799223
4.3 0.4700531
4.32 0.4849999
4.34 0.4492493
4.36 0.4884928
4.38 0.4592381
4.4 0.4667442
4.42 0.4781471
4.44 0.7667627
4.46 0.8298187
4.48 0.4992744
4.5 0.4781214
4.52 0.524785
4.54 0.5032147
4.56 0.4876729
4.58 0.4895667
4.6 0.4774153
4.62 0.6084819
4.64 0.4673865
4.66 0.4684014
4.68 0.4691748
4.7 0.4857208
4.72 0.4599183
4.74 0.448582
4.76 0.4494995
4.78 0.4628984
4.8 0.4678409
4.82 0.4650271
4.84 0.4555493
4.86 0.4688281
4.88 0.4563167
4.9 0.4596471
4.92 0.4589663
4.94 0.4597011
4.96 0.4467942
4.98 0.4630332
5 0.4568644
5.02 0.4405676
5.04 0.4527976
5.06 0.4585576
5.08 0.4574109
5.1 0.4926964
5.12 0.4605968
5.14 0.4630881
5.16 0.4453369
5.18 0.4562078
5.2 0.4592107
5.22 0.4807546
5.24 0.4710357
5.26 0.4540107
5.28 0.4368356
5.3 0.4729956
5.32 0.4602721
5.34 0.4652141
5.36 0.4725198
5.38 0.4777811
5.4 0.4545606
5.42 0.4514977
5.44 0.4681345
5.46 0.4514976
5.48 0.4777292
5.5 0.4815342
5.52 0.4840975
5.54 0.490102
5.56 0.5311776
5.58 0.4804689
5.6 0.7150874
5.62 0.4931022
5.64 0.466262
5.66 0.4707707
5.68 0.4688284
5.7 0.4779641
5.72 0.4622233
5.74 0.4753943
5.76 0.4697337
5.78 0.5042317
5.8 0.484845
5.82 0.4744735
5.84 0.4403979
5.86 0.4641928
5.88 0.4688547
5.9 0.4739197
5.92 0.4682156
5.94 0.4737087
5.96 0.4688553
5.98 0.4680012
6 0.4792961
6.02 0.4563447
6.04 0.4628989
6.06 0.4698135
6.08 0.4587208
6.1 0.4645703
6.12 0.4732332
6.14 0.4682419
6.16 0.4567544
6.18 0.478252
6.2 0.4794526
6.22 0.4684545
6.24 0.4658593
6.26 0.4593743
6.28 0.4533479
6.3 0.4507219
6.32 0.4591568
6.34 0.4840196
6.36 0.4700529
6.38 0.4587209
6.4 0.4600546
6.42 0.493584
6.44 0.4687484
6.46 0.44122
6.48 0.4587751
6.5 0.4715132
6.52 0.4736302
6.54 0.4692011
6.56 0.4597279
6.58 0.4554942
6.6 0.4608148
6.62 0.4552744
6.64 0.4560972
6.66 0.4610043
6.68 0.4616821
6.7 0.4541752
6.72 0.4703994
6.74 0.4702395
6.76 0.4524929
6.78 0.4833996
6.8 0.4656447
6.82 0.4566182
6.84 0.4586392
6.86 0.4713019
6.88 0.4980966
6.9 0.4807811
6.92 0.4721228
6.94 0.4605157
6.96 0.8579193
6.98 0.6361994
7 0.4678944
7.02 0.46976
7.04 0.4678943
7.06 0.45423
7.08 0.476786
7.1 0.4676271
7.12 0.4623037
7.14 0.4600812
7.16 0.4390331
7.18 0.4537898
7.2 0.4709828
7.22 0.4763924
7.24 0.4561528
7.26 0.4365208
7.28 0.4668243
7.3 0.4564539
7.32 0.467145
7.34 0.4645698
7.36 0.4746847
7.38 0.4708769
7.4 0.4724666
7.42 0.4564267
7.44 0.4666099
7.46 0.4654571
7.48 0.4727583
7.5 0.4598639
7.52 0.4645971
7.54 0.4729955
7.56 0.4611126
7.58 0.4920616
7.6 0.4766817
7.62 0.4785661
7.64 0.472732
7.66 0.4620065
7.68 0.4461503
7.7 0.473551
7.72 0.4710096
7.74 0.4540103
7.76 0.4406814
7.78 0.5112971
7.8 0.4742625
7.82 0.4615729
7.84 0.4615191
7.86 0.4724933
7.88 0.4574926
7.9 0.4608142
7.92 0.4676531
7.94 0.4746838
7.96 0.4623312
7.98 0.4782784
8 0.4720695
8.02 0.4613287
8.04 0.4821053
8.06 0.4571106
8.08 0.4607874
8.1 0.4669318
8.12 0.463277
8.14 0.4743422
8.16 0.4902551
8.18 0.4574662
8.2 0.4576574
8.22 0.4716727
8.24 0.4681348
8.26 0.449305
8.28 0.4704783
8.3 0.455522
8.32 0.4684278
8.34 0.4585304
8.36 0.4418426
8.38 0.4716457
8.4 0.4886197
8.42 0.4708234
8.44 0.4673868
8.46 0.4678671
8.48 0.4862617
8.5 0.4542303
8.52 0.473999
8.54 0.4645697
8.56 0.4840974
8.58 0.4648924
8.6 0.4523828
8.62 0.4671721
8.64 0.4565906
8.66 0.4614383
8.68 0.4637353
8.7 0.4498889
8.72 0.4773626
8.74 0.4495553
8.76 0.4559054
8.78 0.4601363
8.8 0.4911465
8.82 0.4605975
8.84 0.4562343
8.86 0.4752108
8.88 0.4656178
8.9 0.451912
8.92 0.4690682
8.94 0.4813001
8.96 0.4970163
8.98 0.4855927
9 0.4678141
9.02 0.4637355
9.04 0.4621685
9.06 0.4620062
9.08 0.4619524
9.1 0.4338198
9.12 0.49051
9.14 0.4754995
9.16 0.468134
9.18 0.4565627
9.2 0.475026
9.22 0.4553571
9.24 0.4601626
9.26 0.465484
9.28 0.4781485
9.3 0.4540372
9.32 0.4676808
9.34 0.4600548
9.36 0.4673589
9.38 0.4699732
9.4 0.4633028
9.42 0.4589661
9.44 0.4631147
9.46 0.466985
9.48 0.4494996
9.5 0.4631147
9.52 0.481793
9.54 0.4772315
9.56 0.4664224
9.58 0.4658593
9.6 0.4425209
9.62 0.4634649
9.64 0.4624123
9.66 0.4628985
9.68 0.4663963
9.7 0.464193
9.72 0.467787
9.74 0.4585576
9.76 0.4677073
9.78 0.4534868
9.8 0.4715403
9.82 0.4657519
9.84 0.4727845
9.86 0.4804952
9.88 0.4631151
9.9 0.4634116
9.92 0.4476891
9.94 0.4820793
9.96 0.4595112
9.98 0.4272587
10 0.5193744
10.02 0.4603525
10.04 0.49023
10.06 0.5040085
10.08 0.4748937
10.1 0.4891067
10.12 0.4638159
10.14 0.4479115
10.16 0.4863389
10.18 0.8091663
10.2 0.4573289
10.22 0.4616545
10.24 0.8595779
10.26 0.4796356
10.28 0.5016223
10.3 0.488825
10.32 0.4748426
10.34 0.4737357
10.36 0.4648652
10.38 0.4680282
10.4 0.4554393
10.42 0.4486367
10.44 0.4627365
10.46 0.4452531
10.48 0.4706113
10.5 0.4467945
10.52 0.4575478
10.54 0.4625471
10.56 0.4775712
10.58 0.459647
10.6 0.4680013
10.62 0.4816893
10.64 0.7250165
10.66 0.8140485
10.68 0.4802342
10.7 0.4785654
10.72 0.4739728
10.74 0.5040336
10.76 0.5065821
10.78 0.4618715
10.8 0.4561249
10.82 0.5301179
10.84 0.4677874
10.86 0.4796873
10.88 0.4676271
10.9 0.452355
10.92 0.4547805
10.94 0.4635186
10.96 0.4571923
10.98 0.5112243
11 0.4704257
11.02 0.4817146
11.04 0.5079613
11.06 0.4767074
11.08 0.4825448
11.1 0.4844845
11.12 0.4650804
11.14 0.4612485
11.16 0.4688552
11.18 0.4384057
11.2 0.4681341
11.22 0.4647851
11.24 0.4570832
11.26 0.4559328
11.28 0.459701
11.3 0.4748157
11.32 0.466958
11.34 0.4760511
11.36 0.4809883
11.38 0.4781736
11.4 0.4618168
11.42 0.4598641
11.44 0.4835551
11.46 0.4575478
11.48 0.4464579
11.5 0.4710095
11.52 0.4636264
11.54 0.4571928
11.56 0.4420406
11.58 0.4780437
11.6 0.4383201
11.62 0.5158972
11.64 0.4540107
11.66 0.4530725
11.68 0.4610859
11.7 0.5039843
11.72 0.4676267
11.74 0.4698127
11.76 0.4494724
11.78 0.4780694
11.8 0.4624662
11.82 0.466744
11.84 0.4709036
11.86 0.4751312
11.88 0.4506385
11.9 0.4863127
11.92 0.4666364
11.94 0.4851286
11.96 0.4665293
11.98 0.4599456
12 0.4767069
12.02 0.479088
12.04 0.4667171
12.06 0.4760513
12.08 0.4677067
12.1 0.4699736
12.12 0.4696009
12.14 0.4557679
12.16 0.4417576
12.18 0.472784
12.2 0.4562071
12.22 0.4576298
12.24 0.4699201
12.26 0.459048
12.28 0.4852833
12.3 0.4791136
12.32 0.4691748
12.34 0.478592
12.36 0.4299423
12.38 0.5158243
12.4 0.4633027
12.42 0.4583122
12.44 0.4517468
12.46 0.4879554
12.48 0.4581757
12.5 0.4979457
12.52 0.4844843
12.54 0.5017474
12.56 0.4321168
12.58 0.4674672
12.6 0.4668514
12.62 0.456974
12.64 0.464974
12.66 0.4399429
12.68 0.4593751
12.7 0.462763
12.72 0.6716024
12.74 0.4677072
12.76 0.4876982
12.78 0.9458597
12.8 0.4621688
12.82 0.4996496
12.84 0.5095586
12.86 0.4533484
12.88 0.4641657
12.9 0.5359341
12.92 0.4854897
12.94 0.4791134
12.96 0.4658594
12.98 0.4442413
13 0.4477444
13.02 0.4613567
13.04 0.4687751
13.06 0.4773622
13.08 0.458503
13.1 0.4574935
13.12 0.4563168
13.14 0.4564262
13.16 0.4444659
13.18 0.4736294
13.2 0.518604
13.22 0.4916811
13.24 0.4906625
13.26 0.4985979
13.28 0.4586391
13.3 0.4570832
13.32 0.4740517
13.34 0.4756308
13.36 0.4384914
13.38 0.4684818
13.4 0.4685617
13.42 0.4384915
13.44 0.4622231
13.46 0.4537075
13.48 0.4624396
13.5 0.4539553
13.52 0.4639236
13.54 0.4823123
13.56 0.4780161
13.58 0.4879543
13.6 0.9221311
13.62 0.747613
13.64 0.4750002
13.66 0.4664226
13.68 0.4705844
13.7 0.5618944
13.72 1.06172
13.74 0.4756052
13.76 0.4794264
13.78 0.7496004
13.8 0.5470152
13.82 0.4701865
13.84 0.4623308
13.86 0.4745788
13.88 0.4717522
13.9 0.4696004
13.92 0.493913
13.94 0.4667441
13.96 0.4609231
13.98 0.4501106
14 0.4562344
14.02 0.4568642
14.04 0.4521889
14.06 0.4588297
14.08 0.4607874
14.1 0.4587207
14.12 0.4522444
14.14 0.4534869
14.16 0.4571922
14.18 0.4586123
14.2 0.44559
14.22 0.4621688
14.24 0.4215448
14.26 0.4692813
14.28 0.4760517
14.3 0.4857974
14.32 0.468428
14.34 0.4584217
14.36 0.4503886
14.38 0.4842524
14.4 0.4430007
14.42 0.4406811
14.44 0.4478005
14.46 0.4598643
14.48 0.4501945
14.5 0.4631953
14.52 0.4938374
14.54 0.4589937
14.56 0.4526313
14.58 0.4678946
14.6 0.4508045
14.62 0.4475768
14.64 0.4710891
14.66 0.4393468
14.68 0.4603526
14.7 0.4616277
14.72 0.4696272
14.74 0.4561806
14.76 0.446346
14.78 0.440056
14.8 0.4518295
14.82 0.4598642
14.84 0.4618984
14.86 0.437978
14.88 0.4656712
14.9 0.4508332
14.92 0.4588307
14.94 0.4621689
14.96 0.4516913
14.98 0.465672
15 0.4703455
15.02 0.4613572
15.04 0.4833737
15.06 0.4544772
15.08 0.4698403
15.1 0.468348
15.12 0.4785661
15.14 0.4648919
15.16 0.4507213
15.18 0.480702
15.2 0.4369204
15.22 0.4720695
15.24 0.4683489
15.26 0.4502773
15.28 0.4712223
15.3 0.459157
15.32 0.4673865
15.34 0.4728903
15.36 0.4739202
15.38 0.4431986
15.4 0.4564531
15.42 0.4671454
15.44 0.453459
15.46 0.4842269
15.48 0.4644887
15.5 0.4518296
15.52 0.4906629
15.54 0.464704
15.56 0.4707701
15.58 0.4936097
15.6 0.4760247
15.62 0.4691753
15.64 0.4837612
15.66 0.4658869
15.68 0.4667441
15.7 0.4575202
15.72 0.4747888
15.74 0.4424366
15.76 0.4659668
15.78 0.4678405
15.8 0.4750006
15.82 0.4740516
15.84 0.4615466
15.86 0.4807548
15.88 0.4844067
15.9 0.4592383
15.92 0.4739986
15.94 0.4697073
15.96 0.4788793
15.98 0.4563165
16 0.570307
16.02 0.4910704
16.04 0.4498329
16.06 0.478565
16.08 0.4637077
16.1 0.4676003
16.12 0.4684556
16.14 0.4519132
16.16 0.4545329
16.18 0.4667447
16.2 0.4714075
16.22 0.4612479
16.24 0.4424927
16.26 0.4549733
16.28 0.462223
16.3 0.4696804
16.32 0.4867496
16.34 0.5080349
16.36 0.8450739
16.38 0.461574
16.4 0.4580663
16.42 0.4938118
16.44 0.4729957
16.46 0.932658
16.48 0.7783474
16.5 0.4824164
16.52 0.5271855
16.54 0.4522443
16.56 0.4580942
16.58 0.4799219
16.6 0.5220636
16.62 0.8752425
16.64 0.4714077
16.66 0.4806505
16.68 0.4722815
16.7 0.4777285
16.72 0.5150242
16.74 0.5977878
16.76 0.948407
16.78 0.4748949
16.8 0.796775
16.82 0.5308722
16.84 0.495429
16.86 0.4942164
16.88 0.4717252
16.8992 0.4583667
16.9192 0.4744731
16.9392 0.5085274
16.9592 0.5438294
16.9792 0.4639775
16.9992 0.5482247
17.0192 0.47867
17.0392 0.4594831
17.0592 0.5360268
17.0792 0.607063
17.0992 0.4856184
17.1192 0.4662083
17.1392 0.4854122
17.1592 0.4658593
17.1792 0.4544499
17.1992 0.4518844
17.2192 0.4523548
17.2392 0.450805
17.2592 0.4549995
17.2792 0.476393
17.2992 0.4686684
17.3192 0.4533488
17.3392 0.466583
17.3592 0.4719373
17.3792 0.4788788
17.3992 0.4784354
17.4192 0.4474929
17.4392 0.4830635
17.4592 0.463519
17.4792 0.4689887
17.4992 0.4598638
17.5192 0.4617363
17.5392 0.4606789
17.5592 0.4693348
17.5792 0.4776245
17.5992 0.4648925
17.6192 0.4667441
17.6392 0.4657787
17.6592 0.4692816
17.6792 0.4644622
17.6992 0.4718583
17.7192 0.4784084
17.7392 0.4631413
17.7592 0.4487205
17.7792 0.4534591
17.7992 0.4464302
17.8192 0.4527969
17.8392 0.4682148
17.8592 0.4544784
17.8792 0.4629794
17.8992 0.4854375
17.9192 0.4676264
17.9392 0.4733923
17.9592 0.4785658
17.9792 0.496866
17.9992 0.4607877
18.0192 0.4534591
18.0392 0.4507216
18.0592 0.4719378
18.0792 0.4579571
18.0992 0.4689615
18.1192 0.4696007
18.1392 0.47867
18.1592 0.4570836
18.1792 0.4570014
18.1992 0.4542298
18.2192 0.459864
18.2392 0.4701062
18.2592 0.4398576
18.2792 0.4669849
18.2992 0.4575198
18.3192 0.4503613
18.3392 0.4505826
18.3592 0.4726788
18.3792 0.459674
18.3992 0.4500552
18.4192 0.456673
18.4392 0.4540379
18.4592 0.438007
18.4792 0.4759203
18.4992 0.4592928
18.5192 0.4600547
18.5392 0.4553293
18.5592 0.4718845
18.5792 0.4629801
18.5992 0.4519125
18.6192 0.4505826
18.6392 0.4554396
18.6592 0.4645965
18.6792 0.4648922
18.6992 0.4342812
18.7192 0.4561244
18.7392 0.4546979
18.7592 0.4616816
18.7792 0.4613296
18.7992 0.4543956
18.8192 0.471301
18.8392 0.4852576
18.8592 0.4698135
18.8792 0.4580936
18.8992 0.4504164
18.9192 0.4638426
18.9392 0.4544505
18.9592 0.4320013
18.9792 0.4701061
18.9992 0.4695482
19.0192 0.4777561
19.0392 0.4878777
19.0592 0.4587214
19.0792 0.476288
19.0992 0.4702654
19.1192 0.4767077
19.1392 0.4743417
19.1592 0.4565353
19.1792 0.4639508
19.1992 0.455686
19.2192 0.4519125
19.2392 0.4326953
19.2592 0.466342
19.2792 0.4567819
19.2992 0.490433
19.3192 0.4737878
19.3392 0.4692019
19.3592 0.4639776
19.3792 0.4781737
19.3992 0.4638156
19.4192 0.4737353
19.4392 0.4582027
19.4592 0.4762876
19.4792 0.4605436
19.4992 0.4568922
19.5192 0.4750004
19.5392 0.4538993
19.5592 0.4483581
19.5792 0.4760773
19.5992 0.4481628
19.6192 0.4819227
19.6392 0.4643818
19.6592 0.4491385
19.6792 0.4503612
19.6992 0.4746052
19.7192 0.4718322
19.7392 0.4621145
19.7592 0.477284
19.7792 0.4855156
19.7992 0.465564
19.8192 0.466931
19.8392 0.4654301
19.8592 0.4561258
19.8792 0.4489985
19.8992 0.4442409
19.9192 0.4589393
19.9392 0.4553573
19.9592 0.475
19.9792 0.5000002
19.9992 0.4905355
&
@target G0.S2
@type xy
0 3.961656
0.02 3.863528
0.04 3.16191
0.06 3.529153
0.08 2.715023
0.1 3.289806
0.12 3.027598
0.14 1.55757
0.16 1.660196
0.18 3.320392
0.2 2.663222
0.22 1.675276
0.24 1.717913
0.26 2.133008
0.28 3.11135
0.3 3.016044
0.32 3.553628
0.34 3.19029
0.36 0.6960425
0.38 0.4430857
0.4 0.467787
0.42 0.458966
0.44 0.4748153
0.46 0.4611397
0.48 0.4809104
0.5 0.4633576
0.52 0.4682416
0.54 0.464704
0.56 0.4595105
0.58 0.4564539
0.6 0.4455054
0.62 0.4829336
0.64 0.4489436
0.66 0.4590473
0.68 0.4668511
0.7 0.4750002
0.72 0.4735768
0.74 0.4743419
0.76 0.4719378
0.78 0.4501944
0.8 0.4642465
0.82 0.4089319
0.84 0.4492487
0.86 0.4535696
0.88 0.4438467
0.9 0.4629524
0.92 0.4438752
0.94 0.4597005
0.96 0.4693079
0.98 0.4216045
1 0.4153919
1.02 0.4271708
1.04 0.4493886
1.06 0.4724406
1.08 0.4905094
1.1 0.4677872
1.12 0.4410495
1.14 0.4231133
1.16 0.4674664
1.18 0.4264094
1.2 0.4600543
1.22 0.4472136
1.24 0.4639234
1.26 0.470983
1.28 0.4648925
1.3 0.4544779
1.32 0.4508882
1.34 0.4779122
1.36 0.4540371
1.38 0.435488
1.4 0.4397157
1.42 0.4441555
1.44 0.4766024
1.46 0.4774152
1.48 0.4678142
1.5 0.4530448
1.52 0.4405964
1.54 0.4682149
1.56 0.482027
1.58 0.4527141
1.6 0.4674129
1.62 0.4772316
1.64 0.4661545
1.66 0.4562344
1.68 0.4328969
1.7 0.4777813
1.72 0.4552198
1.74 0.4360335
1.76 0.4722551
1.78 0.48117
1.8 0.452189
1.82 0.4728901
1.84 0.4876729
1.86 0.9138106
1.88 0.4254704
1.9 0.4040416
1.92 0.4264382
1.94 0.4948236
1.96 0.5021206
1.98 0.4807543
2 0.4701867
2.02 0.4554118
2.04 0.4613564
2.06 0.4610318
2.08 0.4116734
2.1 0.4787484
2.12 0.4739465
2.14 0.4709837
2.16 0.4671731
2.18 0.4590481
2.2 0.4546704
2.22 0.4770218
2.24 0.4495277
2.26 0.4611131
2.28 0.450333
2.3 0.4129466
2.32 0.4508329
2.34 0.4367496
2.36 0.455988
2.38 0.4847937
2.4 0.4698133
2.42 0.4526034
2.44 0.452879
2.46 0.42196
2.48 0.4268781
2.5 0.4665034
2.52 0.4461223
2.54 0.4783829
2.56 0.4421822
2.58 0.4573289
2.6 0.4707976
2.62 0.4732339
2.64 0.4368639
2.66 0.4545875
2.68 0.4888759
2.7 0.4547528
2.72 0.4738406
2.74 0.4455334
2.76 0.4645694
2.78 0.467707
2.8 0.4911209
2.82 0.4227585
2.84 0.4673859
2.86 0.4511654
2.88 0.4601359
2.9 0.4446065
2.92 0.4575203
2.94 0.4461503
2.96 0.4237337
2.98 0.4554942
3 0.4233503
3.02 0.4701335
3.04 0.4611125
3.06 0.4613299
3.08 0.4630339
3.1 0.4710627
3.12 0.4949242
3.14 0.4765761
3.16 0.4231132
3.18 0.4722552
3.2 0.4265559
3.22 0.4863379
3.24 0.4568638
3.26 0.4564543
3.28 0.4400286
3.3 0.4337623
3.32 0.4481627
3.34 0.448581
3.36 0.4635193
3.38 0.4589663
3.4 0.4748947
3.42 0.4668245
3.44 0.4679739
3.46 0.4549725
3.48 0.4224924
3.5 0.4513588
3.52 0.4509159
3.54 0.4720701
3.56 0.4620065
3.58 0.447046
3.6 0.4668512
3.62 0.4763928
3.64 0.484381
3.66 0.4321168
3.68 0.4694147
3.7 0.4638426
3.72 0.4636806
3.74 0.4414463
3.76 0.4547806
3.78 0.4541197
3.8 0.473339
3.82 0.4464863
3.84 0.4764713
3.86 0.4514703
3.88 0.4541748
3.9 0.4631682
3.92 0.4665563
3.94 0.4507219
3.96 0.4700531
3.98 0.4637615
4 0.4421819
4.02 0.4591569
4.04 0.4609229
4.06 0.4681083
4.08 0.4605432
4.1 0.4635192
4.12 0.4582578
4.14 0.4674934
4.16 0.4547799
4.18 0.4628714
4.2 0.4540372
4.22 0.4302326
4.24 0.4669307
4.26 0.4702124
4.28 0.4422946
4.3 0.442634
4.32 0.4702662
4.34 0.4680279
4.36 0.4474644
4.38 0.4642464
4.4 0.4827783
4.42 0.4557142
4.44 0.4193443
4.46 0.4606786
4.48 0.4227882
4.5 0.4616545
4.52 0.4553571
4.54 0.4585027
4.56 0.4611398
4.58 0.4301458
4.6 0.4417295
4.62 0.4610316
4.64 0.4694147
4.66 0.4752892
4.68 0.4361198
4.7 0.4737612
4.72 0.4579581
4.74 0.4845874
4.76 0.4742364
4.78 0.4724407
4.8 0.4729958
4.82 0.4445506
4.84 0.4810407
4.86 0.4354884
4.88 0.4493332
4.9 0.4286316
4.92 0.4360621
4.94 0.4530452
4.96 0.4645698
4.98 0.4592386
5 0.4721497
5.02 0.4750266
5.04 0.4665294
5.06 0.4624126
5.08 0.4452244
5.1 0.4194339
5.12 0.460516
5.14 0.4600544
5.16 0.4647852
5.18 0.4752364
5.2 0.4491659
5.22 0.4212483
5.24 0.4652694
5.26 0.4643813
5.28 0.4639782
5.3 0.4514416
5.32 0.4508325
5.34 0.4413047
5.36 0.4233497
5.38 0.4437627
5.4 0.4368635
5.42 0.4675737
5.44 0.4534591
5.46 0.4600538
5.48 0.4953034
5.5 0.4532661
5.52 0.4661008
5.54 0.4245881
5.56 0.472705
5.58 0.4437905
5.6 0.45321
5.62 0.4294184
5.64 0.4382918
5.66 0.4823635
5.68 0.4508882
5.7 0.4616818
5.72 0.4794269
5.74 0.4521892
5.76 0.4383494
5.78 0.4534588
5.8 0.439773
5.82 0.4598639
5.84 0.4552742
5.86 0.4621957
5.88 0.4597286
5.9 0.4620874
5.92 0.4622238
5.94 0.4608954
5.96 0.4709039
5.98 0.4576297
6 0.4362909
6.02 0.4567548
6.04 0.4483579
6.06 0.4473813
6.08 0.4667443
6.1 0.4608956
6.12 0.4726784
6.14 0.4189573
6.16 0.4626281
6.18 0.473524
6.2 0.4620332
6.22 0.4662886
6.24 0.4457298
6.26 0.4480515
6.28 0.4443814
6.3 0.4886208
6.32 0.4499722
6.34 0.4543679
6.36 0.4663418
6.38 0.4512756
6.4 0.4487762
6.42 0.4318564
6.44 0.4506937
6.46 0.4466823
6.48 0.4493881
6.5 0.4738407
6.52 0.4605976
6.54 0.4418428
6.56 0.4717256
6.58 0.4941912
6.6 0.4301161
6.62 0.4639497
6.64 0.4833737
6.66 0.4427468
6.68 0.4824416
6.7 0.4481355
6.72 0.4721493
6.74 0.4578482
6.76 0.4202977
6.78 0.4768122
6.8 0.4461506
6.82 0.4695746
6.84 0.4736038
6.86 0.4568642
6.88 0.4629794
6.9 0.4820265
6.92 0.4452247
6.94 0.4696278
6.96 0.456892
6.98 0.4635454
7 0.4635191
7.02 0.468695
7.04 0.4561791
7.06 0.4633839
7.08 0.41328
7.1 0.4669314
7.12 0.4613573
7.14 0.4725729
7.16 0.4516081
7.18 0.466931
7.2 0.4211295
7.22 0.4674666
7.24 0.4463466
7.26 0.4478281
7.28 0.457056
7.3 0.46095
7.32 0.4578763
7.34 0.4188971
7.36 0.4629798
7.38 0.4290983
7.4 0.4297089
7.42 0.4407092
7.44 0.44872
7.46 0.4781739
7.48 0.4512762
7.5 0.4844072
7.52 0.4538995
7.54 0.4556865
7.56 0.4656717
7.58 0.4546149
7.6 0.4452814
7.62 0.4559877
7.64 0.442747
7.66 0.4692012
7.68 0.4507216
7.7 0.4718581
7.72 0.4602166
7.74 0.4753157
7.76 0.4721759
7.78 0.4433962
7.8 0.4720699
7.82 0.4588297
7.84 0.4740517
7.86 0.4259696
7.88 0.4713011
7.9 0.4581763
7.92 0.4517194
7.94 0.4652687
7.96 0.466074
7.98 0.458775
8 0.4354304
8.02 0.4478006
8.04 0.4562344
8.06 0.4295343
8.08 0.472599
8.1 0.4668244
8.12 0.4570828
8.14 0.4630876
8.16 0.4627371
8.18 0.4564538
8.2 0.4583938
8.22 0.4600545
8.24 0.4518023
8.26 0.4338779
8.28 0.4501388
8.3 0.4624121
8.32 0.4539826
8.34 0.4601357
8.36 0.449138
8.38 0.46492
8.4 0.4529075
8.42 0.4707972
8.44 0.4808842
8.46 0.440738
8.48 0.4230251
8.5 0.4666108
8.52 0.3968945
8.54 0.4430011
8.56 0.4528246
8.58 0.4382638
8.6 0.4464583
8.62 0.4237331
8.64 0.4231429
8.66 0.428807
8.68 0.4243228
8.7 0.4291269
8.72 0.4240872
8.74 0.4648119
8.76 0.4651341
8.78 0.4463739
8.8 0.4683216
8.82 0.4520507
8.84 0.4493608
8.86 0.4576847
8.88 0.4539547
8.9 0.4682143
8.92 0.406233
8.94 0.4524652
8.96 0.4272304
8.98 0.4307553
9 0.4308422
9.02 0.4329258
9.04 0.4598372
9.06 0.4610856
9.08 0.4529071
9.1 0.4295052
9.12 0.4482741
9.14 0.4426627
9.16 0.4545598
9.18 0.427259
9.2 0.4859529
9.22 0.4387484
9.24 0.4657246
9.26 0.4683478
9.28 0.4483858
9.3 0.44615
9.32 0.4699205
9.34 0.491655
9.36 0.4648921
9.38 0.4669047
9.4 0.4465978
9.42 0.4729959
9.44 0.4622231
9.46 0.4090842
9.48 0.4367205
9.5 0.4460099
9.52 0.4302616
9.54 0.4549179
9.56 0.4574113
9.58 0.4420688
9.6 0.4417581
9.62 0.4274929
9.64 0.4047531
9.66 0.4470457
9.68 0.4571654
9.7 0.4662081
9.72 0.4429732
9.74 0.4362912
9.76 0.4327237
9.78 0.4714077
9.8 0.4193444
9.82 0.4304361
9.84 0.4167429
9.86 0.4600544
9.88 0.4613838
9.9 0.4747892
9.92 0.4474373
9.94 0.4247944
9.96 0.4766813
9.98 0.4438469
10 0.4326083
10.02 0.4080136
10.04 0.4423234
10.06 0.4316826
10.08 0.4370642
10.1 0.4650272
10.12 0.4436778
10.14 0.4144884
10.16 0.4462343
10.18 0.4659403
10.2 0.4490547
10.22 0.4854118
10.24 0.4267613
10.26 0.4410497
10.28 0.4609225
10.3 0.4514976
10.32 0.4498337
10.34 0.4518298
10.36 0.4399147
10.38 0.4481074
10.4 0.4501942
10.42 0.4042588
10.44 0.4484977
10.46 0.4196719
10.48 0.4595105
10.5 0.4587483
10.52 0.4494995
10.54 0.4597827
10.56 0.4561801
10.58 0.443255
10.6 0.4090542
10.62 0.4348851
10.64 0.4405397
10.66 0.4253529
10.68 0.4533491
10.7 0.4193448
10.72 0.4226406
10.74 0.4657786
10.76 0.4697068
10.78 0.4424929
10.8 0.448358
10.82 0.4416171
10.84 0.4382354
10.86 0.4523824
10.88 0.4598911
10.9 0.4426624
10.92 0.4598639
10.94 0.4629794
10.96 0.4573019
10.98 0.4593746
11 0.427112
11.02 0.4627635
11.04 0.4079517
11.06 0.4400567
11.08 0.442521
11.1 0.4295049
11.12 0.4589113
11.14 0.448163
11.16 0.4035468
11.18 0.4612211
11.2 0.4574113
11.22 0.4328975
11.24 0.4620334
11.26 0.455769
11.28 0.4718576
11.3 0.4244112
11.32 0.4657518
11.34 0.4510265
11.36 0.4692813
11.38 0.462331
11.4 0.4617903
11.42 0.4663962
11.44 0.4596192
11.46 0.4578759
11.48 0.4840966
11.5 0.4659668
11.52 0.4400288
11.54 0.4542578
11.56 0.4658596
11.58 0.4715132
11.6 0.4454492
11.62 0.4457862
11.64 0.4558782
11.66 0.4605161
11.68 0.4817673
11.7 0.4952019
11.72 0.4572469
11.74 0.4670653
11.76 0.4319144
11.78 0.4456453
11.8 0.4546706
11.82 0.4541202
11.84 0.4775986
11.86 0.4704253
11.88 0.4628984
11.9 0.4585576
11.92 0.4271418
11.94 0.4397156
11.96 0.4498053
11.98 0.4573291
12 0.4616546
12.02 0.4647852
12.04 0.4191955
12.06 0.4571648
12.08 0.459701
12.1 0.4422951
12.12 0.4414179
12.14 0.4689089
12.16 0.4499443
12.18 0.4555764
12.2 0.5078872
12.22 0.4494724
12.24 0.4448034
12.26 0.4635193
12.28 0.4580942
12.3 0.4620066
12.32 0.4644888
12.34 0.4658593
12.36 0.4695212
12.38 0.4179115
12.4 0.4405961
12.42 0.471328
12.44 0.4299419
12.46 0.4548352
12.48 0.4579301
12.5 0.4671455
12.52 0.4645967
12.54 0.4633299
12.56 0.446682
12.58 0.4381205
12.6 0.4491661
12.62 0.4629526
12.64 0.4318855
12.66 0.4748951
12.68 0.4257638
12.7 0.4411917
12.72 0.4150001
12.74 0.4493608
12.76 0.4715403
12.78 0.4181807
12.8 0.4463744
12.82 0.4433115
12.84 0.4404826
12.86 0.4416732
12.88 0.4428881
12.9 0.4517744
12.92 0.4706112
12.94 0.4643542
12.96 0.4649729
12.98 0.4568918
13 0.43408
13.02 0.4290975
13.04 0.4589934
13.06 0.4712483
13.08 0.4612481
13.1 0.48104
13.12 0.4546157
13.14 0.4638426
13.16 0.4604346
13.18 0.4602715
13.2 0.4568923
13.22 0.4482466
13.24 0.4661277
13.26 0.4362911
13.28 0.4324636
13.3 0.4603803
13.32 0.4309873
13.34 0.4636804
13.36 0.4631684
13.38 0.4538995
13.4 0.4150605
13.42 0.4507217
13.44 0.4468221
13.46 0.457002
13.48 0.4618713
13.5 0.4390328
13.52 0.4618439
13.54 0.4505001
13.56 0.4754997
13.58 0.4333016
13.6 0.4604609
13.62 0.4424083
13.64 0.4637077
13.66 0.4466818
13.68 0.4693882
13.7 0.4499171
13.72 0.4637347
13.74 0.4532386
13.76 0.4482741
13.78 0.4560978
13.8 0.4219305
13.82 0.4691747
13.84 0.4640583
13.86 0.4765761
13.88 0.478487
13.9 0.4547801
13.92 0.4689085
13.94 0.4782782
13.96 0.4511648
13.98 0.4453647
14 0.4610039
14.02 0.4597005
14.04 0.4618168
14.06 0.4680005
14.08 0.4587207
14.1 0.4368922
14.12 0.4672525
14.14 0.4725991
14.16 0.4674135
14.18 0.4357752
14.2 0.4398011
14.22 0.4485815
14.24 0.471858
14.26 0.4562348
14.28 0.4405112
14.3 0.4518295
14.32 0.4659664
14.34 0.4507217
14.36 0.4645967
14.38 0.4574385
14.4 0.4503887
14.42 0.4610858
14.44 0.4622772
14.46 0.4635462
14.48 0.459484
14.5 0.4448591
14.52 0.465107
14.54 0.4601357
14.56 0.471407
14.58 0.4684013
14.6 0.4535964
14.62 0.4691742
14.64 0.4648114
14.66 0.4542303
14.68 0.4758151
14.7 0.4324354
14.72 0.4185095
14.74 0.4635997
14.76 0.4412197
14.78 0.470239
14.8 0.4695481
14.82 0.4527969
14.84 0.4505001
14.86 0.4502503
14.88 0.4600546
14.9 0.4577393
14.92 0.434914
14.94 0.4420693
14.96 0.4411629
14.98 0.4353446
15 0.4278727
15.02 0.4490831
15.04 0.4536793
15.06 0.4518846
15.08 0.4683478
15.1 0.4547802
15.12 0.4389479
15.14 0.4598642
15.16 0.4491379
15.18 0.4196133
15.2 0.4661006
15.22 0.4756575
15.24 0.4559875
15.26 0.4669318
15.28 0.4574387
15.3 0.4459262
15.32 0.4716989
15.34 0.4339069
15.36 0.4511376
15.38 0.4529072
15.4 0.4390049
15.42 0.4495831
15.44 0.4473812
15.46 0.46984
15.48 0.4434525
15.5 0.4518018
15.52 0.4669847
15.54 0.4563438
15.56 0.4543953
15.58 0.4610861
15.6 0.4386626
15.62 0.4507221
15.64 0.4555497
15.66 0.451719
15.68 0.4579845
15.7 0.4725733
15.72 0.451304
15.74 0.4512491
15.76 0.4632761
15.78 0.4654568
15.8 0.453652
15.82 0.4581213
15.84 0.4626283
15.86 0.4514979
15.88 0.4553573
15.9 0.4822865
15.92 0.4644888
15.94 0.4605971
15.96 0.4521335
15.98 0.4690948
16 0.4671723
16.02 0.4308715
16.04 0.4539275
16.06 0.458121
16.08 0.432059
16.1 0.4208915
16.12 0.4302033
16.14 0.4538997
16.16 0.455467
16.18 0.467467
16.2 0.4597285
16.22 0.4536518
16.24 0.4627358
16.26 0.4607873
16.28 0.4314513
16.3 0.4491382
16.32 0.4546979
16.34 0.444803
16.36 0.4576294
16.38 0.4626553
16.4 0.4335326
16.42 0.4520511
16.44 0.4573296
16.46 0.4572469
16.48 0.4434243
16.5 0.4804686
16.52 0.4708233
16.54 0.4470735
16.56 0.45511
16.58 0.4472411
16.6 0.4638424
16.62 0.459075
16.64 0.4583936
16.66 0.4633304
16.68 0.4637612
16.7 0.4545878
16.72 0.4504165
16.74 0.4601628
16.76 0.4608958
16.78 0.4329835
16.8 0.4667444
16.82 0.4561249
16.84 0.467386
16.86 0.4644075
16.88 0.4617633
16.8992 0.4585574
16.9192 0.4565087
16.9392 0.4757366
16.9592 0.4671465
16.9792 0.4682684
16.9992 0.4680545
17.0192 0.4565902
17.0392 0.4442126
17.0592 0.4330708
17.0792 0.4513876
17.0992 0.4540103
17.1192 0.4613566
17.1392 0.4398579
17.1592 0.4197019
17.1792 0.4447753
17.1992 0.4568096
17.2192 0.4669051
17.2392 0.4603533
17.2592 0.4523821
17.2792 0.4501667
17.2992 0.4583938
17.3192 0.4289809
17.3392 0.4541198
17.3592 0.4373212
17.3792 0.4503888
17.3992 0.4713812
17.4192 0.4518294
17.4392 0.4559056
17.4592 0.4315953
17.4792 0.4507214
17.4992 0.4563165
17.5192 0.4599183
17.5392 0.4304942
17.5592 0.4612485
17.5792 0.4502494
17.5992 0.437978
17.6192 0.4239397
17.6392 0.4601362
17.6592 0.4661005
17.6792 0.4669584
17.6992 0.4267901
17.7192 0.4396873
17.7392 0.4637347
17.7592 0.4575205
17.7792 0.4224929
17.7992 0.45445
17.8192 0.4641391
17.8392 0.4102438
17.8592 0.4538167
17.8792 0.4658322
17.8992 0.4585303
17.9192 0.4529073
17.9392 0.4577659
17.9592 0.4610041
17.9792 0.4452246
17.9992 0.4457862
18.0192 0.4368637
18.0392 0.4576846
18.0592 0.4635193
18.0792 0.4601359
18.0992 0.4289813
18.1192 0.4235857
18.1392 0.4629523
18.1592 0.4654034
18.1792 0.4839679
18.1992 0.4720695
18.2192 0.4627631
18.2392 0.4473813
18.2592 0.448358
18.2792 0.4601356
18.2992 0.4594836
18.3192 0.4431138
18.3392 0.4537893
18.3592 0.4213373
18.3792 0.4107004
18.3992 0.4478282
18.4192 0.4661277
18.4392 0.4689084
18.4592 0.4719375
18.4792 0.4635191
18.4992 0.4627095
18.5192 0.4455334
18.5392 0.4316827
18.5592 0.4694947
18.5792 0.4637619
18.5992 0.4414178
18.6192 0.4484979
18.6392 0.4413904
18.6592 0.4502501
18.6792 0.4762879
18.6992 0.4535418
18.7192 0.4573289
18.7392 0.4485811
18.7592 0.4516083
18.7792 0.4613838
18.7992 0.4585577
18.8192 0.4446912
18.8392 0.4710095
18.8592 0.4794269
18.8792 0.4755263
18.8992 0.450361
18.9192 0.4457852
18.9392 0.4482466
18.9592 0.4490544
18.9792 0.4606791
18.9992 0.4615733
19.0192 0.4291269
19.0392 0.4599452
19.0592 0.4580939
19.0792 0.441984
19.0992 0.4638427
19.1192 0.4677874
19.1392 0.4469897
19.1592 0.4573289
19.1792 0.4519119
19.1992 0.4498336
19.2192 0.4605711
19.2392 0.4579845
19.2592 0.4539822
19.2792 0.4648924
19.2992 0.4653228
19.3192 0.4565629
19.3392 0.44975
19.3592 0.4253231
19.3792 0.4287477
19.3992 0.4534585
19.4192 0.4380927
19.4392 0.4368642
19.4592 0.4526314
19.4792 0.4570556
19.4992 0.4632493
19.5192 0.4427465
19.5392 0.4508325
19.5592 0.4119768
19.5792 0.440369
19.5992 0.4624396
19.6192 0.4422946
19.6392 0.4785651
19.6592 0.4633573
19.6792 0.4384059
19.6992 0.4240869
19.7192 0.4570558
19.7392 0.4467105
19.7592 0.4584209
19.7792 0.4383207
19.7992 0.448247
19.8192 0.4740519
19.8392 0.3998124
19.8592 0.4639502
19.8792 0.4337623
19.8992 0.464893
19.9192 0.4486646
19.9392 0.4542301
19.9592 0.4537067
19.9792 0.4513043
19.9992 0.4574384
&
@target G1.S0
@type xy
0 0
0.02 0
0.04 13
0.06 0
0.08 7
0.1 0
0.12 35
0.14 1283
0.16 1928
0.18 2
0.2 77
0.22 403
0.24 1130
0.26 259
0.28 2
0.3 3
0.32 0
0.34 1
0.36 1851
0.38 1749
0.4 3503
0.42 3550
0.44 4606
0.46 5020
0.48 4380
0.5 5144
0.52 5853
0.54 5710
0.56 4656
0.58 7525
0.6 8847
0.62 8496
0.64 7564
0.66 8126
0.68 9141
0.7 7707
0.72 7316
0.74 6649
0.76 6858
0.78 7446
0.8 7476
0.82 8540
0.84 7532
0.86 6913
0.88 7407
0.9 7169
0.92 8342
0.94 7705
0.96 8436
0.98 9873
1 9129
1.02 8488
1.04 8252
1.06 6971
1.08 7708
1.1 7205
1.12 8148
1.14 8064
1.16 8787
1.18 8711
1.2 9321
1.22 9270
1.24 9895
1.26 9472
1.28 8723
1.3 10179
1.32 7484
1.34 9706
1.36 9170
1.38 9996
1.4 10300
1.42 9580
1.44 9505
1.46 9073
1.48 8169
1.5 7136
1.52 8511
1.54 8389
1.56 6664
1.58 5034
1.6 6731
1.62 5574
1.64 7068
1.66 7974
1.68 7833
1.7 6866
1.72 6378
1.74 7146
1.76 7249
1.78 4985
1.8 5405
1.82 6207
1.84 5517
1.86 4400
1.88 4476
1.9 5180
1.92 5543
1.94 3988
1.96 5874
1.98 5503
2 6511
2.02 8137
2.04 7527
2.06 7316
2.08 6321
2.1 4724
2.12 6220
2.14 4281
2.16 4824
2.18 4487
2.2 5725
2.22 7779
2.24 7378
2.26 8354
2.28 9052
2.3 9476
2.32 8049
2.34 7994
2.36 7245
2.38 8204
2.4 7099
2.42 6075
2.44 6134
2.46 8755
2.48 7380
2.5 8489
2.52 9016
2.54 8818
2.56 7510
2.58 7731
2.6 7581
2.62 9484
2.64 8920
2.66 8592
2.68 7769
2.7 7843
2.72 9832
2.74 9479
2.76 7578
2.78 7438
2.8 8204
2.82 7451
2.84 8427
2.86 8123
2.88 8081
2.9 9463
2.92 7301
2.94 7478
2.96 7501
2.98 8050
3 9237
3.02 8645
3.04 9151
3.06 7906
3.08 8809
3.1 9818
3.12 9244
3.14 8731
3.16 8652
3.18 8416
3.2 7717
3.22 8307
3.24 7036
3.26 8184
3.28 8170
3.3 9405
3.32 7172
3.34 7046
3.36 6503
3.38 7083
3.4 7746
3.42 7835
3.44 7185
3.46 7186
3.48 6998
3.5 8822
3.52 8280
3.54 8259
3.56 7145
3.58 6859
3.6 8574
3.62 9634
3.64 9875
3.66 8111
3.68 9826
3.7 9316
3.72 8489
3.74 10378
3.76 9486
3.78 8969
3.8 9969
3.82 9672
3.84 9561
3.86 9926
3.88 9548
3.9 9867
3.92 7705
3.94 6794
3.96 6819
3.98 7529
4 6865
4.02 6875
4.04 6958
4.06 7133
4.08 6260
4.1 7547
4.12 7456
4.14 7953
4.16 8587
4.18 7635
4.2 8536
4.22 7593
4.24 8578
4.26 7712
4.28 9676
4.3 10705
4.32 9451
4.34 8968
4.36 8507
4.38 9041
4.4 8394
4.42 9354
4.44 10426
4.46 10636
4.48 9417
4.5 10497
4.52 10421
4.54 9614
4.56 9852
4.58 9338
4.6 9616
4.62 9944
4.64 9250
4.66 8389
4.68 9149
4.7 8441
4.72 6574
4.74 5995
4.76 6388
4.78 6156
4.8 6078
4.82 8680
4.84 7599
4.86 8502
4.88 7214
4.9 9207
4.92 7612
4.94 7021
4.96 6219
4.98 6471
5 8501
5.02 8273
5.04 7496
5.06 7449
5.08 8415
5.1 8566
5.12 8115
5.14 6419
5.16 5658
5.18 6496
5.2 7398
5.22 7192
5.24 8060
5.26 6997
5.28 7441
5.3 8950
5.32 9659
5.34 8809
5.36 9130
5.38 8439
5.4 8335
5.42 9390
5.44 9513
5.46 8730
5.48 9221
5.5 8976
5.52 9967
5.54 9269
5.56 9508
5.58 10840
5.6 8586
5.62 8986
5.64 9006
5.66 8143
5.68 6917
5.7 9178
5.72 8146
5.74 8679
5.76 8708
5.78 10460
5.8 10985
5.82 10345
5.84 10095
5.86 9446
5.88 9106
5.9 9395
5.92 8183
5.94 9043
5.96 7720
5.98 7497
6 7800
6.02 9159
6.04 5628
6.06 7667
6.08 8522
6.1 8276
6.12 8257
6.14 8666
6.16 9739
6.18 9063
6.2 9471
6.22 8768
6.24 8446
6.26 7030
6.28 5640
6.3 7196
6.32 6381
6.34 7916
6.36 7461
6.38 6530
6.4 8882
6.42 9847
6.44 7459
6.46 7890
6.48 7456
6.5 7347
6.52 7022
6.54 6348
6.56 6106
6.58 5812
6.6 5800
6.62 6725
6.64 5033
6.66 4474
6.68 6445
6.7 6810
6.72 7986
6.74 7412
6.76 7966
6.78 8289
6.8 8415
6.82 8628
6.84 8789
6.86 10049
6.88 10574
6.9 10087
6.92 9519
6.94 10248
6.96 9485
6.98 9202
7 8526
7.02 7476
7.04 8149
7.06 8549
7.08 7593
7.1 8813
7.12 8229
7.14 8741
7.16 8517
7.18 8994
7.2 8947
7.22 9904
7.24 7876
7.26 9147
7.28 9059
7.3 9545
7.32 7902
7.34 8873
7.36 9526
7.38 9021
7.4 9113
7.42 8883
7.44 7693
7.46 7477
7.48 7124
7.5 6956
7.52 6335
7.54 8687
7.56 9929
7.58 10965
7.6 8936
7.62 9249
7.64 9720
7.66 7262
7.68 7643
7.7 7167
7.72 8701
7.74 8672
7.76 9072
7.78 8744
7.8 8608
7.82 8073
7.84 8954
7.86 8671
7.88 7350
7.9 8708
7.92 8585
7.94 6872
7.96 7796
7.98 10140
8 7759
8.02 7248
8.04 6137
8.06 7142
8.08 6889
8.1 7905
8.12 7378
8.14 9330
8.16 8953
8.18 6906
8.2 7596
8.22 7913
8.24 8144
8.26 8036
8.28 6584
8.3 8306
8.32 7414
8.34 7372
8.36 7733
8.38 8035
8.4 6922
8.42 10010
8.44 7774
8.46 8215
8.48 8197
8.5 8857
8.52 8464
8.54 7680
8.56 8233
8.58 8472
8.6 7522
8.62 8163
8.64 7065
8.66 7473
8.68 6875
8.7 7759
8.72 8269
8.74 8303
8.76 6664
8.78 7134
8.8 7033
8.82 7914
8.84 8978
8.86 10164
8.88 8200
8.9 7638
8.92 9275
8.94 9603
8.96 7604
8.98 8791
9 8546
9.02 8382
9.04 8671
9.06 9140
9.08 9052
9.1 9356
9.12 8379
9.14 7243
9.16 6820
9.18 6125
9.2 6198
9.22 5987
9.24 6376
9.26 7417
9.28 7725
9.3 6907
9.32 6253
9.34 7092
9.36 7742
9.38 5682
9.4 5214
9.42 6832
9.44 7473
9.46 7323
9.48 7731
9.5 6348
9.52 6757
9.54 6000
9.56 7300
9.58 5536
9.6 6281
9.62 6771
9.64 6957
9.66 5671
9.68 9003
9.7 9955
9.72 8283
9.74 7522
9.76 9473
9.78 9058
9.8 9228
9.82 7883
9.84 9176
9.86 9619
9.88 8222
9.9 8095
9.92 7631
9.94 6976
9.96 7079
9.98 8010
10 9691
10.02 8679
10.04 10714
10.06 10307
10.08 9295
10.1 9708
10.12 7512
10.14 8592
10.16 9232
10.18 9844
10.2 8718
10.22 10338
10.24 9614
10.26 10885
10.28 9866
10.3 9740
10.32 9358
10.34 8467
10.36 9097
10.38 7306
10.4 8199
10.42 8635
10.44 8170
10.46 6875
10.48 5936
10.5 6467
10.52 7007
10.54 6566
10.56 8192
10.58 8971
10.6 9710
10.62 9944
10.64 9119
10.66 10521
10.68 9798
10.7 10345
10.72 9460
10.74 9384
10.76 10223
10.78 9345
10.8 10811
10.82 11076
10.84 9298
10.86 9593
10.88 9111
10.9 9189
10.92 8542
10.94 8199
10.96 8970
10.98 8554
11 9428
11.02 8729
11.04 9873
11.06 10105
11.08 11857
11.1 10136
11.12 8662
11.14 8866
11.16 7959
11.18 5899
11.2 4628
11.22 6000
11.24 5515
11.26 4424
11.28 5203
11.3 6597
11.32 7181
11.34 7358
11.36 7916
11.38 8533
11.4 8023
11.42 8665
11.44 8831
11.46 10017
11.48 8575
11.5 8633
11.52 7302
11.54 9047
11.56 10547
11.58 9190
11.6 9153
11.62 7979
11.64 8920
11.66 8736
11.68 8861
11.7 9802
11.72 10052
11.74 8615
11.76 8919
11.78 9277
11.8 8392
11.82 8331
11.84 10163
11.86 8764
11.88 8797
11.9 8867
11.92 9318
11.94 9010
11.96 9545
11.98 8512
12 7745
12.02 9193
12.04 8588
12.06 8177
12.08 8529
12.1 7278
12.12 6837
12.14 6894
12.16 6131
12.18 6827
12.2 6433
12.22 6483
12.24 8400
12.26 7988
12.28 9230
12.3 8655
12.32 8616
12.34 9213
12.36 8871
12.38 9931
12.4 9480
12.42 7854
12.44 9607
12.46 9272
12.48 9328
12.5 10598
12.52 8943
12.54 9187
12.56 8056
12.58 8997
12.6 7305
12.62 8613
12.64 7381
12.66 8495
12.68 8730
12.7 8446
12.72 9743
12.74 9227
12.76 8274
12.78 10953
12.8 11649
12.82 10945
12.84 9448
12.86 9154
12.88 10371
12.9 8357
12.92 8022
12.94 8150
12.96 8373
12.98 7861
13 9161
13.02 8209
13.04 8576
13.06 8891
13.08 8883
13.1 7807
13.12 8662
13.14 8547
13.16 8886
13.18 9248
13.2 9799
13.22 10606
13.24 9561
13.26 9057
13.28 9970
13.3 8046
13.32 8941
13.34 9193
13.36 7896
13.38 7952
13.4 7319
13.42 7781
13.44 10210
13.46 9635
13.48 10228
13.5 9368
13.52 10436
13.54 9228
13.56 9998
13.58 10071
13.6 10484
13.62 10712
13.64 11046
13.66 10717
13.68 9353
13.7 10329
13.72 10515
13.74 9704
13.76 10023
13.78 10028
13.8 9625
13.82 9418
13.84 8691
13.86 10097
13.88 10055
13.9 9743
13.92 9539
13.94 7580
13.96 7760
13.98 8488
14 6171
14.02 5663
14.04 5116
14.06 5962
14.08 4536
14.1 7851
14.12 7685
14.14 6769
14.16 6802
14.18 6819
14.2 7512
14.22 8105
14.24 10487
14.26 9011
14.28 9819
14.3 8183
14.32 7949
14.34 8042
14.36 8167
14.38 8192
14.4 8426
14.42 7476
14.44 7942
14.46 7185
14.48 8554
14.5 7277
14.52 7853
14.54 7380
14.56 7139
14.58 6352
14.6 5422
14.62 5915
14.64 5231
14.66 5642
14.68 7427
14.7 5536
14.72 7153
14.74 7651
14.76 6924
14.78 7521
14.8 6552
14.82 7343
14.84 6161
14.86 6352
14.88 5189
14.9 8201
14.92 8148
14.94 8993
14.96 8158
14.98 8926
15 8608
15.02 8736
15.04 10035
15.06 9135
15.08 8430
15.1 7987
15.12 9102
15.14 9539
15.16 9629
15.18 8160
15.2 9783
15.22 7955
15.24 9081
15.26 10434
15.28 8157
15.3 9107
15.32 9860
15.34 8930
15.36 9000
15.38 8598
15.4 8406
15.42 9229
15.44 10406
15.46 10360
15.48 10902
15.5 10774
15.52 10582
15.54 9331
15.56 9432
15.58 8474
15.6 10509
15.62 9464
15.64 9869
15.66 8463
15.68 8552
15.7 9409
15.72 10210
15.74 9777
15.76 9024
15.78 9006
15.8 10067
15.82 9733
15.84 9014
15.86 10389
15.88 10096
15.9 11048
15.92 9977
15.94 11257
15.96 11119
15.98 10051
16 11295
16.02 9899
16.04 9958
16.06 10267
16.08 9009
16.1 8488
16.12 8393
16.14 8030
16.16 7940
16.18 8144
16.2 8135
16.22 9259
16.24 9499
16.26 9285
16.28 9527
16.3 9371
16.32 9996
16.34 10365
16.36 9502
16.38 11062
16.4 9853
16.42 10211
16.44 12751
16.46 10729
16.48 11487
16.5 10260
16.52 10605
16.54 11097
16.56 11298
16.58 12061
16.6 11742
16.62 9601
16.64 10078
16.66 9860
16.68 9867
16.7 10172
16.72 10751
16.74 11093
16.76 11159
16.78 10634
16.8 10063
16.82 11825
16.84 10034
16.86 10093
16.88 10003
16.8992 9547
16.9192 11532
16.9392 10541
16.9592 10281
16.9792 10616
16.9992 10979
17.0192 10481
17.0392 11329
17.0592 10937
17.0792 10923
17.0992 10472
17.1192 9992
17.1392 10955
17.1592 8666
17.1792 8217
17.1992 9017
17.2192 10279
17.2392 9885
17.2592 8871
17.2792 8780
17.2992 8611
17.3192 9354
17.3392 10990
17.3592 11019
17.3792 9570
17.3992 9230
17.4192 9963
17.4392 10950
17.4592 9139
17.4792 9870
17.4992 8856
17.5192 9666
17.5392 10412
17.5592 9316
17.5792 8224
17.5992 8818
17.6192 9342
17.6392 8549
17.6592 8760
17.6792 8791
17.6992 9268
17.7192 8662
17.7392 9540
17.7592 10278
17.7792 10169
17.7992 9800
17.8192 9432
17.8392 7909
17.8592 8636
17.8792 8987
17.8992 9111
17.9192 9099
17.9392 10288
17.9592 10386
17.9792 8952
17.9992 9021
18.0192 9604
18.0392 9549
18.0592 9746
18.0792 8313
18.0992 9124
18.1192 8925
18.1392 7733
18.1592 8697
18.1792 7918
18.1992 8891
18.2192 8551
18.2392 8313
18.2592 7750
18.2792 8650
18.2992 9732
18.3192 9731
18.3392 9703
18.3592 9002
18.3792 7981
18.3992 7736
18.4192 8527
18.4392 8998
18.4592 7737
18.4792 7957
18.4992 6928
18.5192 8025
18.5392 10060
18.5592 8460
18.5792 8070
18.5992 7878
18.6192 7738
18.6392 7807
18.6592 6978
18.6792 7015
18.6992 5530
18.7192 6102
18.7392 7631
18.7592 7104
18.7792 6503
18.7992 8375
18.8192 9190
18.8392 9066
18.8592 8371
18.8792 7504
18.8992 7326
18.9192 8063
18.9392 8053
18.9592 9191
18.9792 9726
18.9992 8533
19.0192 9179
19.0392 9766
19.0592 9510
19.0792 8295
19.0992 8771
19.1192 10153
19.1392 9165
19.1592 8106
19.1792 8806
19.1992 9361
19.2192 9109
19.2392 8958
19.2592 9278
19.2792 9249
19.2992 9343
19.3192 9246
19.3392 10556
19.3592 9092
19.3792 9716
19.3992 8637
19.4192 9642
19.4392 8769
19.4592 10604
19.4792 9906
19.4992 9092
19.5192 9622
19.5392 8772
19.5592 9580
19.5792 9361
19.5992 9987
19.6192 9371
19.6392 8956
19.6592 9082
19.6792 8313
19.6992 7236
19.7192 9328
19.7392 9808
19.7592 9209
19.7792 10389
19.7992 9223
19.8192 8231
19.8392 9913
19.8592 7889
19.8792 7971
19.8992 8421
19.9192 7027
19.9392 7132
19.9592 8316
19.9792 8318
19.9992 9704
&
@target G1.S1
@type xy
0 0
0.02 0
0.04 39
0.06 10
0.08 46
0.1 0
0.12 1
0.14 530
0.16 579
0.18 33
0.2 31
0.22 580
0.24 534
0.26 230
0.28 0
0.3 13
0.32 0
0.34 0
0.36 6707
0.38 7841
0.4 7409
0.42 7174
0.44 6694
0.46 6040
0.48 7258
0.5 5879
0.52 5417
0.54 5618
0.56 6685
0.58 5036
0.6 2720
0.62 2753
0.64 3488
0.66 2527
0.68 2726
0.7 2879
0.72 4176
0.74 4528
0.76 4418
0.78 3449
0.8 3142
0.82 2907
0.84 2645
0.86 5532
0.88 4159
0.9 4706
0.92 4671
0.94 3263
0.96 2919
0.98 1407
1 1442
1.02 2950
1.04 3505
1.06 4286
1.08 3580
1.1 3263
1.12 2962
1.14 3127
1.16 2390
1.18 3044
1.2 2650
1.22 2081
1.24 1374
1.26 2227
1.28 2380
1.3 2298
1.32 3104
1.34 1966
1.36 1900
1.38 1188
1.4 1602
1.42 1843
1.44 2367
1.46 1821
1.48 2589
1.5 3911
1.52 3653
1.54 3908
1.56 4870
1.58 6127
1.6 4571
1.62 3839
1.64 4108
1.66 3798
1.68 3884
1.7 4310
1.72 5147
1.74 4157
1.76 3816
1.78 5810
1.8 5200
1.82 6353
1.84 5185
1.86 6579
1.88 6208
1.9 5758
1.92 5747
1.94 6349
1.96 4812
1.98 5692
2 4909
2.02 3436
2.04 3592
2.06 4365
2.08 5259
2.1 6637
2.12 4990
2.14 6433
2.16 7026
2.18 6564
2.2 5047
2.22 3568
2.24 3765
2.26 2837
2.28 2516
2.3 1528
2.32 3071
2.34 2263
2.36 2048
2.38 3093
2.4 4453
2.42 3778
2.44 3431
2.46 2558
2.48 3205
2.5 2778
2.52 2089
2.54 3012
2.56 3384
2.58 4591
2.6 4504
2.62 3283
2.64 2347
2.66 2649
2.68 3411
2.7 2580
2.72 1751
2.74 2251
2.76 3110
2.78 4210
2.8 3591
2.82 3929
2.84 3897
2.86 3301
2.88 2693
2.9 3049
2.92 3810
2.94 3696
2.96 3292
2.98 2756
3 1882
3.02 2511
3.04 3061
3.06 3285
3.08 3166
3.1 2217
3.12 2949
3.14 2551
3.16 3484
3.18 3623
3.2 3082
3.22 2663
3.24 4279
3.26 3323
3.28 2499
3.3 3735
3.32 2968
3.34 3236
3.36 4829
3.38 4131
3.4 2611
3.42 3482
3.44 2785
3.46 3946
3.48 4032
3.5 2951
3.52 2540
3.54 3068
3.56 3105
3.58 4107
3.6 3322
3.62 1422
3.64 1567
3.66 2882
3.68 1610
3.7 3559
3.72 2191
3.74 1054
3.76 1393
3.78 2736
3.8 1877
3.82 1881
3.84 1810
3.86 1416
3.88 2017
3.9 1687
3.92 3535
3.94 4284
3.96 4767
3.98 3942
4 4575
4.02 2957
4.04 4794
4.06 4222
4.08 4379
4.1 3612
4.12 3168
4.14 3145
4.16 3416
4.18 2999
4.2 2434
4.22 2957
4.24 2387
4.26 2298
4.28 1636
4.3 1620
4.32 1510
4.34 2385
4.36 2229
4.38 2111
4.4 2558
4.42 1397
4.44 456
4.46 673
4.48 802
4.5 1356
4.52 1048
4.54 2325
4.56 2382
4.58 1460
4.6 1466
4.62 1926
4.64 2420
4.66 2394
4.68 3154
4.7 2450
4.72 3769
4.74 5301
4.76 5881
4.78 4498
4.8 3847
4.82 3304
4.84 2668
4.86 3676
4.88 3160
4.9 2471
4.92 3495
4.94 3901
4.96 4976
4.98 4305
5 3146
5.02 3030
5.04 3168
5.06 4222
5.08 2999
5.1 2377
5.12 3043
5.14 4949
5.16 4957
5.18 4336
5.2 3223
5.22 3130
5.24 2936
5.26 3907
5.28 2798
5.3 2182
5.32 2210
5.34 1955
5.36 2135
5.38 2042
5.4 2027
5.42 1741
5.44 1398
5.46 2047
5.48 2250
5.5 2218
5.52 1711
5.54 1654
5.56 1013
5.58 1402
5.6 1944
5.62 1558
5.64 2694
5.66 3635
5.68 3795
5.7 2465
5.72 2836
5.74 1834
5.76 1763
5.78 1838
5.8 1398
5.82 1904
5.84 1917
5.86 2302
5.88 2853
5.9 1859
5.92 2248
5.94 2729
5.96 2855
5.98 3375
6 3317
6.02 3657
6.04 4980
6.06 3422
6.08 2829
6.1 3396
6.12 2615
6.14 2687
6.16 2499
6.18 1592
6.2 1477
6.22 2327
6.24 2611
6.26 3997
6.28 5036
6.3 3851
6.32 3716
6.34 3793
6.36 4319
6.38 5147
6.4 3684
6.42 2185
6.44 3134
6.46 3829
6.48 4415
6.5 3308
6.52 4690
6.54 3714
6.56 5261
6.58 4575
6.6 5529
6.62 3886
6.64 5727
6.66 5107
6.68 5380
6.7 4480
6.72 3903
6.74 3906
6.76 3765
6.78 2406
6.8 2553
6.82 2135
6.84 1811
6.86 955
6.88 1323
6.9 2081
6.92 1409
6.94 1582
6.96 1253
6.98 1940
7 1592
7.02 3195
7.04 2578
7.06 2705
7.08 2818
7.1 2969
7.12 2741
7.14 2013
7.16 2039
7.18 1456
7.2 1447
7.22 2087
7.24 2397
7.26 2412
7.28 2359
7.3 2337
7.32 2518
7.34 2420
7.36 1918
7.38 2541
7.4 2148
7.42 2548
7.44 3073
7.46 3309
7.48 4365
7.5 4478
7.52 3394
7.54 2887
7.56 1939
7.58 1684
7.6 2599
7.62 1714
7.64 1935
7.66 3185
7.68 3559
7.7 2913
7.72 1893
7.74 2552
7.76 1954
7.78 2248
7.8 3062
7.82 3903
7.84 3333
7.86 2870
7.88 3773
7.9 2862
7.92 2127
7.94 3487
7.96 3436
7.98 2066
8 2816
8.02 3381
8.04 4375
8.06 4075
8.08 3361
8.1 3415
8.12 3348
8.14 1853
8.16 2521
8.18 3539
8.2 3122
8.22 4003
8.24 2585
8.26 2732
8.28 3597
8.3 2930
8.32 4599
8.34 2950
8.36 4021
8.38 3725
8.4 3070
8.42 2361
8.44 2789
8.46 2673
8.48 2506
8.5 2291
8.52 2932
8.54 4054
8.56 2418
8.58 2987
8.6 3713
8.62 3527
8.64 4280
8.66 4229
8.68 4042
8.7 2803
8.72 2475
8.74 3473
8.76 4230
8.78 3448
8.8 3697
8.82 2576
8.84 2483
8.86 2128
8.88 3274
8.9 3076
8.92 2067
8.94 2160
8.96 2431
8.98 2659
9 2489
9.02 2838
9.04 2735
9.06 2953
9.08 2451
9.1 2175
9.12 2066
9.14 4156
9.16 4604
9.18 5583
9.2 4899
9.22 6049
9.24 4156
9.26 3795
9.28 3169
9.3 4435
9.32 4618
9.34 2813
9.36 3489
9.38 4392
9.4 4847
9.42 4359
9.44 3445
9.46 3888
9.48 3666
9.5 4592
9.52 3708
9.54 4074
9.56 4825
9.58 5924
9.6 3775
9.62 4047
9.64 4803
9.66 4723
9.68 3457
9.7 1947
9.72 2854
9.74 3930
9.76 2275
9.78 1560
9.8 2311
9.82 3124
9.84 2340
9.86 2796
9.88 3069
9.9 2396
9.92 3173
9.94 4446
9.96 4116
9.98 2813
10 1335
10.02 1764
10.04 1181
10.06 1286
10.08 2191
10.1 1138
10.12 3574
10.14 3366
10.16 2342
10.18 1480
10.2 2399
10.22 1923
10.24 894
10.26 1146
10.28 1363
10.3 1601
10.32 1196
10.34 2528
10.36 2484
10.38 2643
10.4 2602
10.42 3224
10.44 3566
10.46 4601
10.48 4647
10.5 5217
10.52 4832
10.54 4659
10.56 3215
10.58 3625
10.6 1871
10.62 1723
10.64 2242
10.66 599
10.68 913
10.7 1234
10.72 1846
10.74 1111
10.76 842
10.78 2024
10.8 1212
10.82 1838
10.84 1729
10.86 2793
10.88 2586
10.9 3013
10.92 3132
10.94 3338
10.96 2726
10.98 1942
11 1893
11.02 2621
11.04 1827
11.06 1272
11.08 1119
11.1 1366
11.12 2038
11.14 2516
11.16 3782
11.18 5626
11.2 6983
11.22 6253
11.24 6110
11.26 5869
11.28 6073
11.3 5069
11.32 4824
11.34 3757
11.36 2789
11.38 3290
11.4 2281
11.42 2548
11.44 2796
11.46 1744
11.48 3366
11.5 3029
11.52 3838
11.54 3265
11.56 2373
11.58 2075
11.6 3094
11.62 1676
11.64 2158
11.66 2191
11.68 3073
11.7 1343
11.72 2764
11.74 2985
11.76 2544
11.78 2314
11.8 2796
11.82 2673
11.84 1943
11.86 3550
11.88 3488
11.9 2255
11.92 2326
11.94 3393
11.96 2500
11.98 3258
12 3773
12.02 2875
12.04 3041
12.06 3014
12.08 2451
12.1 3962
12.12 4231
12.14 4959
12.16 5727
12.18 4691
12.2 3918
12.22 4450
12.24 3260
12.26 3422
12.28 2590
12.3 1579
12.32 1380
12.34 1415
12.36 2505
12.38 1428
12.4 2332
12.42 2708
12.44 1005
12.46 2941
12.48 2542
12.5 2286
12.52 2566
12.54 2745
12.56 4035
12.58 2274
12.6 4338
12.62 3560
12.64 3989
12.66 2862
12.68 3439
12.7 2837
12.72 1644
12.74 1522
12.76 1809
12.78 848
12.8 1093
12.82 1294
12.84 1270
12.86 2204
12.88 1927
12.9 2613
12.92 2753
12.94 3527
12.96 3111
12.98 3668
13 2620
13.02 3248
13.04 2334
13.06 2105
13.08 3622
13.1 2917
13.12 2428
13.14 3043
13.16 3855
13.18 1535
13.2 1572
13.22 928
13.24 1121
13.26 1307
13.28 1942
13.3 2926
13.32 2021
13.34 2110
13.36 3530
13.38 4155
13.4 4812
13.42 4323
13.44 3122
13.46 2339
13.48 1491
13.5 2077
13.52 1823
13.54 1833
13.56 1354
13.58 1207
13.6 908
13.62 791
13.64 1136
13.66 1588
13.68 2014
13.7 1951
13.72 763
13.74 1900
13.76 1342
13.78 941
13.8 1035
13.82 2453
13.84 3194
13.86 2160
13.88 2465
13.9 2063
13.92 1657
13.94 2974
13.96 2978
13.98 3146
14 4235
14.02 6205
14.04 5769
14.06 5452
14.08 5185
14.1 4246
14.12 3414
14.14 4199
14.16 3819
14.18 4984
14.2 3978
14.22 3623
14.24 2531
14.26 2751
14.28 2971
14.3 3311
14.32 4203
14.34 4068
14.36 4727
14.38 4492
14.4 3221
14.42 3706
14.44 3651
14.46 3847
14.48 3572
14.5 4252
14.52 3958
14.54 4341
14.56 4474
14.58 4792
14.6 7938
14.62 6207
14.64 6664
14.66 6116
14.68 4411
14.7 5398
14.72 4740
14.74 5006
14.76 5422
14.78 4750
14.8 4918
14.82 5333
14.84 5591
14.86 6091
14.88 6896
14.9 5291
14.92 5069
14.94 4139
14.96 4560
14.98 3395
15 4021
15.02 3968
15.04 2871
15.06 3641
15.08 3095
15.1 2961
15.12 2641
15.14 3067
15.16 2692
15.18 4000
15.2 2418
15.22 2775
15.24 3210
15.26 2864
15.28 3185
15.3 2838
15.32 2351
15.34 2844
15.36 3473
15.38 3253
15.4 3001
15.42 2644
15.44 1543
15.46 2336
15.48 1930
15.5 1935
15.52 1388
15.54 2694
15.56 2624
15.58 2759
15.6 2678
15.62 2155
15.64 1726
15.66 2569
15.68 2745
15.7 2622
15.72 2157
15.74 2168
15.76 2359
15.78 2826
15.8 3682
15.82 2653
15.84 3309
15.86 1703
15.88 1728
15.9 1977
15.92 1795
15.94 1785
15.96 1822
15.98 2113
16 1020
16.02 1556
16.04 2457
16.06 2037
16.08 3073
16.1 3366
16.12 3633
16.14 3422
16.16 4072
16.18 3829
16.2 4230
16.22 3542
16.24 3533
16.26 2998
16.28 2823
16.3 3023
16.32 3275
16.34 1541
16.36 1212
16.38 1994
16.4 2057
16.42 1976
16.44 1303
16.46 568
16.48 700
16.5 1220
16.52 1224
16.54 1129
16.56 1225
16.58 1074
16.6 1553
16.62 599
16.64 1353
16.66 2153
16.68 1959
16.7 2148
16.72 987
16.74 1167
16.76 569
16.78 1205
16.8 911
16.82 1317
16.84 1772
16.86 1469
16.88 2384
16.8992 2624
16.9192 1673
16.9392 934
16.9592 1418
16.9792 1621
16.9992 1030
17.0192 1437
17.0392 1484
17.0592 1313
17.0792 970
17.0992 2812
17.1192 1329
17.1392 2508
17.1592 2438
17.1792 3273
17.1992 2868
17.2192 2434
17.2392 1495
17.2592 2229
17.2792 3579
17.2992 3436
17.3192 2805
17.3392 1522
17.3592 2050
17.3792 2504
17.3992 2252
17.4192 3057
17.4392 1914
17.4592 2782
17.4792 2533
17.4992 2482
17.5192 2284
17.5392 2903
17.5592 2410
17.5792 2962
17.5992 2762
17.6192 2831
17.6392 3301
17.6592 2687
17.6792 3057
17.6992 2588
17.7192 3015
17.7392 2833
17.7592 2696
17.7792 2914
17.7992 2804
17.8192 2813
17.8392 3314
17.8592 3038
17.8792 2514
17.8992 3387
17.9192 2885
17.9392 1455
17.9592 1939
17.9792 2102
17.9992 2495
18.0192 3047
18.0392 3609
18.0592 2672
18.0792 2435
18.0992 3089
18.1192 3175
18.1392 3187
18.1592 3214
18.1792 3339
18.1992 3886
18.2192 3784
18.2392 3865
18.2592 4892
18.2792 3804
18.2992 2474
18.3192 2482
18.3392 2071
18.3592 2277
18.3792 3055
18.3992 4073
18.4192 4219
18.4392 2954
18.4592 4218
18.4792 4977
18.4992 5124
18.5192 3901
18.5392 4242
18.5592 4354
18.5792 3745
18.5992 4270
18.6192 5250
18.6392 4718
18.6592 4860
18.6792 5738
18.6992 7106
18.7192 6388
18.7392 4234
18.7592 4149
18.7792 5968
18.7992 4775
18.8192 4161
18.8392 3223
18.8592 3694
18.8792 4143
18.8992 4457
18.9192 3714
18.9392 3243
18.9592 2651
18.9792 3095
18.9992 2268
19.0192 3050
19.0392 1499
19.0592 2768
19.0792 4287
19.0992 3406
19.1192 2528
19.1392 3126
19.1592 4837
19.1792 3001
19.1992 3507
19.2192 2241
19.2392 3786
19.2592 2801
19.2792 3227
19.2992 2266
19.3192 3440
19.3392 1971
19.3592 3465
19.3792 2282
19.3992 2384
19.4192 2977
19.4392 3441
19.4592 2607
19.4792 2890
19.4992 2692
19.5192 2040
19.5392 1801
19.5592 2295
19.5792 2617
19.5992 2661
19.6192 2838
19.6392 3576
19.6592 2558
19.6792 4132
19.6992 4334
19.7192 3069
19.7392 2498
19.7592 3272
19.7792 1800
19.7992 2883
19.8192 3889
19.8392 3695
19.8592 3284
19.8792 3177
19.8992 3476
19.9192 4554
19.9392 4262
19.9592 4645
19.9792 2437
19.9992 2425
&
@target G1.S2
@type xy
0 0
0.02 0
0.04 0
0.06 0
0.08 0
0.1 0
0.12 0
0.14 7
0.16 25
0.18 0
0.2 0
0.22 5
0.24 19
0.26 0
0.28 0
0.3 0
0.32 0
0.34 0
0.36 1449
0.38 1401
0.4 2532
0.42 2093
0.44 2967
0.46 3252
0.48 2613
0.5 3028
0.52 3739
0.54 2297
0.56 3338
0.58 2774
0.6 3347
0.62 3069
0.64 2688
0.66 3162
0.68 4419
0.7 4037
0.72 4377
0.74 3379
0.76 3902
0.78 3461
0.8 2942
0.82 2993
0.84 3343
0.86 3355
0.88 4308
0.9 3328
0.92 3462
0.94 4732
0.96 4193
0.98 3930
1 4189
1.02 3791
1.04 3572
1.06 3719
1.08 3653
1.1 2705
1.12 3856
1.14 4927
1.16 3348
1.18 5070
1.2 3373
1.22 3485
1.24 3076
1.26 4435
1.28 3433
1.3 3785
1.32 3125
1.34 3850
1.36 3215
1.38 3937
1.4 4036
1.42 3830
1.44 3277
1.46 3470
1.48 3490
1.5 2992
1.52 3074
1.54 4672
1.56 2428
1.58 3497
1.6 2584
1.62 2778
1.64 2655
1.66 3857
1.68 3876
1.7 3988
1.72 2896
1.74 4300
1.76 3606
1.78 2850
1.8 3507
1.82 3285
1.84 3304
1.86 1614
1.88 3672
1.9 3812
1.92 4489
1.94 2281
1.96 2036
1.98 3710
2 3153
2.02 3477
2.04 4343
2.06 4511
2.08 3719
2.1 2393
2.12 2329
2.14 3346
2.16 3603
2.18 2777
2.2 3335
2.22 3026
2.24 2672
2.26 2972
2.28 3372
2.3 3422
2.32 3767
2.34 3746
2.36 3073
2.38 2837
2.4 1890
2.42 3304
2.44 4014
2.46 3864
2.48 3576
2.5 3352
2.52 3161
2.54 2702
2.56 2806
2.58 3339
2.6 3134
2.62 3533
2.64 4225
2.66 4134
2.68 2259
2.7 3318
2.72 2882
2.74 5003
2.76 3564
2.78 3781
2.8 3752
2.82 2548
2.84 3061
2.86 3569
2.88 2863
2.9 3203
2.92 4372
2.94 4160
2.96 2757
2.98 4044
3 3160
3.02 3099
3.04 2994
3.06 3963
3.08 4337
3.1 3071
3.12 3035
3.14 2236
3.16 3617
3.18 4506
3.2 3777
3.22 2121
3.24 3851
3.26 3256
3.28 4141
3.3 3247
3.32 4178
3.34 4394
3.36 3071
3.38 3601
3.4 3346
3.42 2864
3.44 4398
3.46 3751
3.48 2921
3.5 2729
3.52 2534
3.54 3356
3.56 3231
3.58 3019
3.6 2741
3.62 2826
3.64 3245
3.66 3572
3.68 3447
3.7 3730
3.72 3206
3.74 4521
3.76 2696
3.78 3932
3.8 3578
3.82 3990
3.84 3164
3.86 4549
3.88 3331
3.9 3995
3.92 2971
3.94 2589
3.96 3717
3.98 3875
4 4095
4.02 3924
4.04 2647
4.06 3073
4.08 2890
4.1 4046
4.12 2823
4.14 2405
4.16 3383
4.18 4455
4.2 4313
4.22 4081
4.24 3971
4.26 3713
4.28 3845
4.3 3938
4.32 3827
4.34 3962
4.36 4921
4.38 3146
4.4 2849
4.42 3656
4.44 3970
4.46 3583
4.48 3936
4.5 3234
4.52 2128
4.54 3555
4.56 2500
4.58 3735
4.6 3729
4.62 4313
4.64 4166
4.66 4412
4.68 3134
4.7 4847
4.72 3657
4.74 2921
4.76 3730
4.78 3206
4.8 2534
4.82 2601
4.84 3317
4.86 3836
4.88 3067
4.9 3990
4.92 3697
4.94 4405
4.96 4459
4.98 3727
5 4901
5.02 3741
5.04 3651
5.06 3060
5.08 3833
5.1 3128
5.12 4217
5.14 3714
5.16 4409
5.18 4135
5.2 3934
5.22 4555
5.24 3362
5.26 3780
5.28 3488
5.3 4131
5.32 3200
5.34 3841
5.36 5459
5.38 4493
5.4 4432
5.42 2484
5.44 3378
5.46 3979
5.48 2382
5.5 4775
5.52 4945
5.54 3416
5.56 3535
5.58 4319
5.6 3529
5.62 3952
5.64 3451
5.66 3104
5.68 2635
5.7 3975
5.72 3316
5.74 3616
5.76 3771
5.78 3735
5.8 3664
5.82 3192
5.84 2750
5.86 3236
5.88 3838
5.9 4570
5.92 3477
5.94 2942
5.96 3230
5.98 2008
6 3666
6.02 4447
6.04 3435
6.06 3591
6.08 2793
6.1 2828
6.12 3110
6.14 3089
6.16 3745
6.18 4070
6.2 4306
6.22 4106
6.24 2628
6.26 3369
6.28 3007
6.3 1983
6.32 3861
6.34 3569
6.36 3154
6.38 3387
6.4 4641
6.42 4221
6.44 3703
6.46 4068
6.48 2761
6.5 2507
6.52 4206
6.54 4179
6.56 2879
6.58 2823
6.6 3124
6.62 4292
6.64 3920
6.66 2711
6.68 3431
6.7 3706
6.72 3574
6.74 3492
6.76 3121
6.78 2328
6.8 3596
6.82 3057
6.84 3055
6.86 3213
6.88 3504
6.9 3493
6.92 3018
6.94 3424
6.96 4078
6.98 2634
7 3701
7.02 4227
7.04 4825
7.06 2978
7.08 4371
7.1 3055
7.12 3777
7.14 2982
7.16 3938
7.18 3629
7.2 3817
7.22 4033
7.24 3034
7.26 3968
7.28 5278
7.3 4063
7.32 4248
7.34 4441
7.36 4236
7.38 4444
7.4 3956
7.42 3523
7.44 3129
7.46 3222
7.48 3378
7.5 3841
7.52 3114
7.54 4559
7.56 4095
7.58 4736
7.6 4138
7.62 2412
7.64 3580
7.66 3717
7.68 3583
7.7 3647
7.72 4159
7.74 2900
7.76 2617
7.78 3946
7.8 2974
7.82 3416
7.84 3570
7.86 4511
7.88 2999
7.9 2228
7.92 3654
7.94 2202
7.96 3607
7.98 3604
8 4840
8.02 4462
8.04 2556
8.06 4481
8.08 3733
8.1 3360
8.12 3754
8.14 3590
8.16 3248
8.18 3997
8.2 3735
8.22 3480
8.24 5021
8.26 5193
8.28 3769
8.3 4008
8.32 4052
8.34 3690
8.36 3942
8.38 3270
8.4 3274
8.42 2762
8.44 3919
8.46 3309
8.48 4075
8.5 5251
8.52 4595
8.54 3267
8.56 4841
8.58 4213
8.6 4178
8.62 4216
8.64 5420
8.66 4075
8.68 3038
8.7 4395
8.72 4092
8.74 4351
8.76 4150
8.78 4198
8.8 4070
8.82 2709
8.84 4152
8.86 4978
8.88 3957
8.9 4713
8.92 5523
8.94 4364
8.96 4151
8.98 4046
9 4800
9.02 3403
9.04 3519
9.06 5074
9.08 3412
9.1 4593
9.12 4150
9.14 3821
9.16 3949
9.18 4484
9.2 3721
9.22 4429
9.24 3508
9.26 3954
9.28 3827
9.3 3479
9.32 3956
9.34 3485
9.36 2965
9.38 3487
9.4 3252
9.42 3449
9.44 3582
9.46 3912
9.48 5882
9.5 4060
9.52 3887
9.54 3556
9.56 4312
9.58 3603
9.6 4634
9.62 4022
9.64 3276
9.66 3427
9.68 3793
9.7 4664
9.72 4718
9.74 4252
9.76 3545
9.78 3739
9.8 5371
9.82 4583
9.84 5796
9.86 4447
9.88 3850
9.9 2971
9.92 3927
9.94 4378
9.96 2862
9.98 5050
10 3554
10.02 5175
10.04 4349
10.06 5001
10.08 4069
10.1 4225
10.12 3960
10.14 3918
10.16 3397
10.18 4200
10.2 3973
10.22 3560
10.24 3506
10.26 4526
10.28 4022
10.3 4761
10.32 5443
10.34 4526
10.36 5519
10.38 4908
10.4 4449
10.42 3812
10.44 3592
10.46 4302
10.48 4648
10.5 3709
10.52 4560
10.54 4419
10.56 4283
10.58 4947
10.6 5640
10.62 5727
10.64 5235
10.66 4280
10.68 3915
10.7 4321
10.72 4716
10.74 5503
10.76 4694
10.78 4622
10.8 3750
10.82 3115
10.84 3245
10.86 4596
10.88 4984
10.9 4240
10.92 4441
10.94 3484
10.96 4008
10.98 3445
11 4782
11.02 4170
11.04 3933
11.06 3352
11.08 4288
11.1 5114
11.12 3995
11.14 3974
11.16 5448
11.18 3673
11.2 3050
11.22 3484
11.24 4265
11.26 2837
11.28 4199
11.3 5148
11.32 4383
11.34 4127
11.36 3330
11.38 3703
11.4 3919
11.42 3743
11.44 3948
11.46 4566
11.48 4316
11.5 3304
11.52 3007
11.54 4196
11.56 3252
11.58 3726
11.6 3696
11.62 4157
11.64 3188
11.66 3453
11.68 3111
11.7 3071
11.72 4388
11.74 3702
11.76 4132
11.78 2991
11.8 3756
11.82 4249
11.84 4281
11.86 3223
11.88 4249
11.9 4692
11.92 4662
11.94 4592
11.96 4201
11.98 4805
12 5000
12.02 4608
12.04 4278
12.06 4555
12.08 3956
12.1 4382
12.12 4259
12.14 4314
12.16 4035
12.18 4320
12.2 2783
12.22 2861
12.24 3507
12.26 4486
12.28 3930
12.3 3913
12.32 3897
12.34 3961
12.36 5174
12.38 4710
12.4 4477
12.42 4731
12.44 4359
12.46 4796
12.48 3277
12.5 3155
12.52 4682
12.54 4593
12.56 4132
12.58 4636
12.6 3238
12.62 3660
12.64 3382
12.66 4749
12.68 4591
12.7 3903
12.72 4132
12.74 3079
12.76 2944
12.78 3548
12.8 4561
12.82 4616
12.84 4608
12.86 5407
12.88 3629
12.9 4180
12.92 2125
12.94 4023
12.96 3776
12.98 3881
13 3299
13.02 2229
13.04 2778
13.06 3892
13.08 3837
13.1 3527
13.12 4844
13.14 3069
13.16 2687
13.18 3618
13.2 4014
13.22 5025
13.24 3655
13.26 3794
13.28 3912
13.3 3027
13.32 4099
13.34 3574
13.36 3582
13.38 3445
13.4 5079
13.42 4917
13.44 3771
13.46 3570
13.48 4763
13.5 4422
13.52 4290
13.54 3551
13.56 3276
13.58 4361
13.6 4597
13.62 5088
13.64 4602
13.66 4823
13.68 3190
13.7 3960
13.72 3849
13.74 4455
13.76 3174
13.78 3750
13.8 3740
13.82 3357
13.84 3125
13.86 2937
13.88 3243
13.9 4007
13.92 4085
13.94 3602
13.96 4426
13.98 4531
14 4452
14.02 3023
14.04 3198
14.06 3664
14.08 3684
14.1 3472
14.12 3867
14.14 4259
14.16 4284
14.18 3655
14.2 4374
14.22 5169
14.24 5497
14.26 4757
14.28 4608
14.3 5095
14.32 5775
14.34 5251
14.36 4942
14.38 4284
14.4 4754
14.42 4960
14.44 4351
14.46 5602
14.48 5207
14.5 6395
14.52 5513
14.54 5444
14.56 5560
14.58 6238
14.6 5651
14.62 4366
14.64 4463
14.66 5234
14.68 4975
14.7 4480
14.72 4265
14.74 4039
14.76 3732
14.78 3418
14.8 4106
14.82 3549
14.84 4197
14.86 5195
14.88 3784
14.9 4023
14.92 5235
14.94 5173
14.96 4971
14.98 5188
15 5968
15.02 5393
15.04 4431
15.06 4609
15.08 4042
15.1 5045
15.12 4649
15.14 3746
15.16 4005
15.18 4856
15.2 4828
15.22 3711
15.24 5025
15.26 3575
15.28 4776
15.3 5052
15.32 5390
15.34 5705
15.36 4332
15.38 4712
15.4 3882
15.42 5117
15.44 5533
15.46 5152
15.48 5407
15.5 6172
15.52 4048
15.54 4413
15.56 4863
15.58 4869
15.6 4960
15.62 5996
15.64 4697
15.66 3491
15.68 4772
15.7 5384
15.72 5080
15.74 4562
15.76 4042
15.78 4790
15.8 5075
15.82 4963
15.84 3892
15.86 5343
15.88 4476
15.9 4186
15.92 5308
15.94 4372
15.96 5093
15.98 5902
16 4693
16.02 4448
16.04 4035
16.06 5016
16.08 5126
16.1 4937
16.12 4908
16.14 4057
16.16 4978
16.18 4854
16.2 3730
16.22 4326
16.24 4091
16.26 4295
16.28 5392
16.3 5318
16.32 4991
16.34 5604
16.36 5789
16.38 5657
16.4 4310
16.42 4958
16.44 3214
16.46 4691
16.48 4729
16.5 4289
16.52 3759
16.54 3237
16.56 4976
16.58 5257
16.6 4150
16.62 4450
16.64 2897
16.66 3841
16.68 4330
16.7 4537
16.72 4464
16.74 3971
16.76 3669
16.78 4810
16.8 6225
16.82 5107
16.84 4452
16.86 5380
16.88 5489
16.8992 5858
16.9192 4411
16.9392 3486
16.9592 4423
16.9792 4292
16.9992 4508
17.0192 5353
17.0392 4181
17.0592 3595
17.0792 4610
17.0992 4523
17.1192 3858
17.1392 4279
17.1592 5015
17.1792 3572
17.1992 5128
17.2192 3417
17.2392 4031
17.2592 4108
17.2792 5330
17.2992 4859
17.3192 4758
17.3392 3598
17.3592 4376
17.3792 4542
17.3992 5254
17.4192 4093
17.4392 4653
17.4592 3912
17.4792 5118
17.4992 5528
17.5192 5563
17.5392 4867
17.5592 5775
17.5792 4807
17.5992 5326
17.6192 5205
17.6392 3995
17.6592 4827
17.6792 5277
17.6992 4432
17.7192 5587
17.7392 6067
17.7592 4274
17.7792 5307
17.7992 4305
17.8192 5087
17.8392 5349
17.8592 4084
17.8792 4196
17.8992 4178
17.9192 4758
17.9392 4654
17.9592 4098
17.9792 3764
17.9992 5043
18.0192 4739
18.0392 4387
18.0592 4472
18.0792 3866
18.0992 4686
18.1192 5599
18.1392 3759
18.1592 4699
18.1792 3858
18.1992 4415
18.2192 5012
18.2392 4463
18.2592 3645
18.2792 5502
18.2992 5318
18.3192 5179
18.3392 5297
18.3592 4820
18.3792 5659
18.3992 5424
18.4192 4852
18.4392 5087
18.4592 4136
18.4792 5218
18.4992 3961
18.5192 3883
18.5392 5009
18.5592 3675
18.5792 4269
18.5992 4527
18.6192 5630
18.6392 5458
18.6592 3843
18.6792 3172
18.6992 4863
18.7192 4640
18.7392 4162
18.7592 4827
18.7792 3794
18.7992 4265
18.8192 3820
18.8392 4331
18.8592 3909
18.8792 4251
18.8992 5216
18.9192 5191
18.9392 4488
18.9592 4759
18.9792 4006
18.9992 5208
19.0192 4727
19.0392 4469
19.0592 5524
19.0792 4332
19.0992 4755
19.1192 5252
19.1392 5156
19.1592 4265
19.1792 4821
19.1992 4198
19.2192 3278
19.2392 4465
19.2592 5296
19.2792 3603
19.2992 3988
19.3192 4170
19.3392 4006
19.3592 4748
19.3792 4973
19.3992 4724
19.4192 4692
19.4392 5126
19.4592 4985
19.4792 3949
19.4992 5234
19.5192 4095
19.5392 5129
19.5592 5380
19.5792 6484
19.5992 4793
19.6192 4259
19.6392 5217
19.6592 3505
19.6792 4534
19.6992 5371
19.7192 5224
19.7392 4987
19.7592 4705
19.7792 5695
19.7992 4512
19.8192 3737
19.8392 4283
19.8592 3935
19.8792 3694
19.8992 4400
19.9192 5366
19.9392 5777
19.9592 4838
19.9792 4262
19.9992 4146
&
@target G2.S0
@type xy
1 0.43983
2 0.443198
3 0.430233
4 0.438292
5 0.458312
6 0.431509
7 0.460489
8 0.506434
9 0.452023
10 0.458803
11 0.455275
12 0.450694
13 0.450916
14 0.442183
15 0.437036
16 0.454257
17 0.452245
18 0.449222
19 0.448943
20 0.447158
21 0.445898
22 0.453045
23 0.444916
24 0.441447
25 0.44365
26 0.45368
27 0.440738
28 0.432579
29 0.441927
30 0.443001
31 0.438549
32 0.448636
33 0.451498
34 0.471407
35 0.453045
36 0.471222
37 0.465537
38 0.449472
39 0.460732
40 0.4539
41 0.432926
42 0.427229
43 0.455521
44 0.432464
45 0.442493
46 0.45445
47 0.45951
48 0.497845
49 0.455549
50 0.45061
51 0.444663
52 0.465215
&
@target G2.S1
@type xy
1 0.458394
2 0.434281
3 0.43692
4 0.442493
5 0.453459
6 0.456124
7 0.482649
8 0.528086
9 0.461465
10 0.456316
11 0.461898
12 0.459864
13 0.445056
14 0.473366
15 0.450805
16 0.448163
17 0.454533
18 0.451912
19 0.450583
20 0.45183
21 0.457957
22 0.45445
23 0.448721
24 0.448998
25 0.442437
26 0.444241
27 0.450583
28 0.432001
29 0.450055
30 0.443199
31 0.432695
32 0.468535
33 0.451913
34 0.527067
35 0.459864
36 0.46306
37 0.484252
38 0.439858
39 0.49995
40 0.46543
41 0.449833
42 0.453349
43 0.465967
44 0.453899
45 0.450361
46 0.450361
47 0.47024
48 0.4813
49 0.457165
50 0.448358
51 0.455329
52 0.462222
&
@target G2.S2
@type xy
1 0.442295
2 0.466958
3 0.464247
4 0.812865
5 0.819543
6 0.923918
7 0.833801
8 1.12128
9 1.02725
10 1.19681
11 1.05908
12 0.822708
13 0.76161
14 0.517446
15 0.439687
16 0.436864
17 0.473524
18 0.453652
19 0.451885
20 0.440709
21 0.483813
22 0.493002
23 0.439005
24 0.439858
25 0.447074
26 0.635
27 0.451829
28 0.445982
29 0.419613
30 0.399812
31 0.511688
32 0.736834
33 0.645233
34 1.09061
35 0.996431
36 1.35057
37 1.16709
38 0.867093
39 0.829835
40 0.488467
41 0.430494
42 0.448358
43 0.500425
44 0.445786
45 0.44671
46 0.443114
47 0.551748
48 0.704717
49 0.431451
50 0.436864
51 0.438948
52 0.709119
&
