# Supplementary material for: Data showing the lipid conformations and membrane binding behaviors of beta-amyloid fibrils in phase-separated cholesterol-enriched lipid domains with and without glycolipid and oxidized cholesterol from coarse-grained molecular dynamics simulations
Source: Data Brief. 2020 Apr 19;30:105496. doi: 10.1016/j.dib.2020.105496 (PMC7186522; doi:10.1016/j.dib.2020.105496)
Supplement: Supplementary file 1 [file mmc1.zip › Supplementary-Data/S17-21/Figure-S19/Figure-S19D-P1-ABCDE-3.agr]

# Grace project file
#
@version 50125
@page size 792, 612
@page scroll 5%
@page inout 5%
@link page off
@map font 0 to "Times-Roman", "Times-Roman"
@map font 1 to "Times-Italic", "Times-Italic"
@map font 2 to "Times-Bold", "Times-Bold"
@map font 3 to "Times-BoldItalic", "Times-BoldItalic"
@map font 4 to "Helvetica", "Helvetica"
@map font 5 to "Helvetica-Oblique", "Helvetica-Oblique"
@map font 6 to "Helvetica-Bold", "Helvetica-Bold"
@map font 7 to "Helvetica-BoldOblique", "Helvetica-BoldOblique"
@map font 8 to "Courier", "Courier"
@map font 9 to "Courier-Oblique", "Courier-Oblique"
@map font 10 to "Courier-Bold", "Courier-Bold"
@map font 11 to "Courier-BoldOblique", "Courier-BoldOblique"
@map font 12 to "Symbol", "Symbol"
@map font 13 to "ZapfDingbats", "ZapfDingbats"
@map color 0 to (255, 255, 255), "white"
@map color 1 to (0, 0, 0), "black"
@map color 2 to (255, 0, 0), "red"
@map color 3 to (0, 255, 0), "green"
@map color 4 to (0, 0, 255), "blue"
@map color 5 to (255, 255, 0), "yellow"
@map color 6 to (188, 143, 143), "brown"
@map color 7 to (220, 220, 220), "grey"
@map color 8 to (148, 0, 211), "violet"
@map color 9 to (0, 255, 255), "cyan"
@map color 10 to (255, 0, 255), "magenta"
@map color 11 to (255, 165, 0), "orange"
@map color 12 to (114, 33, 188), "indigo"
@map color 13 to (103, 7, 72), "maroon"
@map color 14 to (64, 224, 208), "turquoise"
@map color 15 to (0, 139, 0), "green4"
@reference date 0
@date wrap off
@date wrap year 1950
@default linewidth 1.0
@default linestyle 1
@default color 1
@default pattern 1
@default font 0
@default char size 1.000000
@default symbol size 1.000000
@default sformat "%.8g"
@background color 0
@page background fill on
@timestamp off
@timestamp 0.03, 0.03
@timestamp color 1
@timestamp rot 0
@timestamp font 0
@timestamp char size 1.000000
@timestamp def "Tue Dec 12 15:35:02 2017"
@r0 off
@link r0 to g0
@r0 type above
@r0 linestyle 1
@r0 linewidth 1.0
@r0 color 1
@r0 line 0, 0, 0, 0
@r1 off
@link r1 to g0
@r1 type above
@r1 linestyle 1
@r1 linewidth 1.0
@r1 color 1
@r1 line 0, 0, 0, 0
@r2 off
@link r2 to g0
@r2 type above
@r2 linestyle 1
@r2 linewidth 1.0
@r2 color 1
@r2 line 0, 0, 0, 0
@r3 off
@link r3 to g0
@r3 type above
@r3 linestyle 1
@r3 linewidth 1.0
@r3 color 1
@r3 line 0, 0, 0, 0
@r4 off
@link r4 to g0
@r4 type above
@r4 linestyle 1
@r4 linewidth 1.0
@r4 color 1
@r4 line 0, 0, 0, 0
@g0 on
@g0 hidden false
@g0 type XY
@g0 stacked false
@g0 bar hgap 0.000000
@g0 fixedpoint off
@g0 fixedpoint type 0
@g0 fixedpoint xy 0.000000, 0.000000
@g0 fixedpoint format general general
@g0 fixedpoint prec 6, 6
@with g0
@    world 0, 0, 20, 6
@    stack world 0, 0, 0, 0
@    znorm 1
@    view 0.100000, 0.720000, 0.800000, 0.950000
@    title ""
@    title font 0
@    title size 1.500000
@    title color 1
@    subtitle ""
@    subtitle font 0
@    subtitle size 1.000000
@    subtitle color 1
@    xaxes scale Normal
@    yaxes scale Normal
@    xaxes invert off
@    yaxes invert off
@    xaxis  on
@    xaxis  type zero false
@    xaxis  offset 0.000000 , 0.000000
@    xaxis  bar on
@    xaxis  bar color 1
@    xaxis  bar linestyle 1
@    xaxis  bar linewidth 1.0
@    xaxis  label "Time (\xm\0s)"
@    xaxis  label layout para
@    xaxis  label place auto
@    xaxis  label char size 0.900000
@    xaxis  label font 0
@    xaxis  label color 1
@    xaxis  label place normal
@    xaxis  tick on
@    xaxis  tick major 5
@    xaxis  tick minor ticks 4
@    xaxis  tick default 6
@    xaxis  tick place rounded true
@    xaxis  tick in
@    xaxis  tick major size 1.000000
@    xaxis  tick major color 1
@    xaxis  tick major linewidth 1.0
@    xaxis  tick major linestyle 1
@    xaxis  tick major grid off
@    xaxis  tick minor color 1
@    xaxis  tick minor linewidth 1.0
@    xaxis  tick minor linestyle 1
@    xaxis  tick minor grid off
@    xaxis  tick minor size 0.500000
@    xaxis  ticklabel on
@    xaxis  ticklabel format general
@    xaxis  ticklabel prec 5
@    xaxis  ticklabel formula ""
@    xaxis  ticklabel append ""
@    xaxis  ticklabel prepend ""
@    xaxis  ticklabel angle 0
@    xaxis  ticklabel skip 0
@    xaxis  ticklabel stagger 0
@    xaxis  ticklabel place normal
@    xaxis  ticklabel offset auto
@    xaxis  ticklabel offset 0.000000 , 0.010000
@    xaxis  ticklabel start type auto
@    xaxis  ticklabel start 0.000000
@    xaxis  ticklabel stop type auto
@    xaxis  ticklabel stop 0.000000
@    xaxis  ticklabel char size 0.800000
@    xaxis  ticklabel font 0
@    xaxis  ticklabel color 1
@    xaxis  tick place both
@    xaxis  tick spec type none
@    yaxis  on
@    yaxis  type zero false
@    yaxis  offset 0.000000 , 0.000000
@    yaxis  bar on
@    yaxis  bar color 1
@    yaxis  bar linestyle 1
@    yaxis  bar linewidth 1.0
@    yaxis  label "Minimum  Distance (nm)"
@    yaxis  label layout para
@    yaxis  label place auto
@    yaxis  label char size 0.900000
@    yaxis  label font 0
@    yaxis  label color 1
@    yaxis  label place normal
@    yaxis  tick on
@    yaxis  tick major 1
@    yaxis  tick minor ticks 1
@    yaxis  tick default 6
@    yaxis  tick place rounded true
@    yaxis  tick in
@    yaxis  tick major size 1.000000
@    yaxis  tick major color 1
@    yaxis  tick major linewidth 1.0
@    yaxis  tick major linestyle 1
@    yaxis  tick major grid off
@    yaxis  tick minor color 1
@    yaxis  tick minor linewidth 1.0
@    yaxis  tick minor linestyle 1
@    yaxis  tick minor grid off
@    yaxis  tick minor size 0.500000
@    yaxis  ticklabel on
@    yaxis  ticklabel format general
@    yaxis  ticklabel prec 5
@    yaxis  ticklabel formula ""
@    yaxis  ticklabel append ""
@    yaxis  ticklabel prepend ""
@    yaxis  ticklabel angle 0
@    yaxis  ticklabel skip 0
@    yaxis  ticklabel stagger 0
@    yaxis  ticklabel place normal
@    yaxis  ticklabel offset auto
@    yaxis  ticklabel offset 0.000000 , 0.010000
@    yaxis  ticklabel start type auto
@    yaxis  ticklabel start 0.000000
@    yaxis  ticklabel stop type auto
@    yaxis  ticklabel stop 0.000000
@    yaxis  ticklabel char size 0.800000
@    yaxis  ticklabel font 0
@    yaxis  ticklabel color 1
@    yaxis  tick place both
@    yaxis  tick spec type none
@    altxaxis  off
@    altyaxis  off
@    legend on
@    legend loctype view
@    legend 0.82, 0.93
@    legend box color 1
@    legend box pattern 0
@    legend box linewidth 1.0
@    legend box linestyle 0
@    legend box fill color 0
@    legend box fill pattern 0
@    legend font 0
@    legend char size 1.000000
@    legend color 1
@    legend length 2
@    legend vgap 1
@    legend hgap 1
@    legend invert false
@    frame type 0
@    frame linestyle 1
@    frame linewidth 1.0
@    frame color 1
@    frame pattern 1
@    frame background color 0
@    frame background pattern 0
@    s0 hidden false
@    s0 type xy
@    s0 symbol 0
@    s0 symbol size 1.000000
@    s0 symbol color 3
@    s0 symbol pattern 1
@    s0 symbol fill color 3
@    s0 symbol fill pattern 0
@    s0 symbol linewidth 1.0
@    s0 symbol linestyle 1
@    s0 symbol char 65
@    s0 symbol char font 0
@    s0 symbol skip 0
@    s0 line type 1
@    s0 line linestyle 1
@    s0 line linewidth 1.0
@    s0 line color 3
@    s0 line pattern 1
@    s0 baseline type 0
@    s0 baseline off
@    s0 dropline off
@    s0 fill type 0
@    s0 fill rule 0
@    s0 fill color 3
@    s0 fill pattern 1
@    s0 avalue off
@    s0 avalue type 2
@    s0 avalue char size 1.000000
@    s0 avalue font 0
@    s0 avalue color 1
@    s0 avalue rot 0
@    s0 avalue format general
@    s0 avalue prec 3
@    s0 avalue prepend ""
@    s0 avalue append ""
@    s0 avalue offset 0.000000 , 0.000000
@    s0 errorbar on
@    s0 errorbar place both
@    s0 errorbar color 3
@    s0 errorbar pattern 1
@    s0 errorbar size 1.000000
@    s0 errorbar linewidth 1.0
@    s0 errorbar linestyle 1
@    s0 errorbar riser linewidth 1.0
@    s0 errorbar riser linestyle 1
@    s0 errorbar riser clip off
@    s0 errorbar riser clip length 0.100000
@    s0 comment "/Users/KCheng/Desktop/cg_small_water_run/md-run-lonestar/namchi-04-26-2014/g-mind/1md-1.0nm-results/DPP-mind-.xvg"
@    s0 legend  "Protein-DPPC"
@    s1 hidden false
@    s1 type xy
@    s1 symbol 0
@    s1 symbol size 1.000000
@    s1 symbol color 11
@    s1 symbol pattern 1
@    s1 symbol fill color 11
@    s1 symbol fill pattern 0
@    s1 symbol linewidth 1.0
@    s1 symbol linestyle 1
@    s1 symbol char 65
@    s1 symbol char font 0
@    s1 symbol skip 0
@    s1 line type 1
@    s1 line linestyle 1
@    s1 line linewidth 1.0
@    s1 line color 11
@    s1 line pattern 1
@    s1 baseline type 0
@    s1 baseline off
@    s1 dropline off
@    s1 fill type 0
@    s1 fill rule 0
@    s1 fill color 11
@    s1 fill pattern 1
@    s1 avalue off
@    s1 avalue type 2
@    s1 avalue char size 1.000000
@    s1 avalue font 0
@    s1 avalue color 1
@    s1 avalue rot 0
@    s1 avalue format general
@    s1 avalue prec 3
@    s1 avalue prepend ""
@    s1 avalue append ""
@    s1 avalue offset 0.000000 , 0.000000
@    s1 errorbar on
@    s1 errorbar place both
@    s1 errorbar color 11
@    s1 errorbar pattern 1
@    s1 errorbar size 1.000000
@    s1 errorbar linewidth 1.0
@    s1 errorbar linestyle 1
@    s1 errorbar riser linewidth 1.0
@    s1 errorbar riser linestyle 1
@    s1 errorbar riser clip off
@    s1 errorbar riser clip length 0.100000
@    s1 comment "/Users/KCheng/Desktop/cg_small_water_run/md-run-lonestar/namchi-04-26-2014/g-mind/1md-1.0nm-results/DUP-mind-.xvg"
@    s1 legend  "Protein-DUPC"
@    s2 hidden false
@    s2 type xy
@    s2 symbol 0
@    s2 symbol size 1.000000
@    s2 symbol color 1
@    s2 symbol pattern 1
@    s2 symbol fill color 1
@    s2 symbol fill pattern 0
@    s2 symbol linewidth 1.0
@    s2 symbol linestyle 1
@    s2 symbol char 65
@    s2 symbol char font 0
@    s2 symbol skip 0
@    s2 line type 1
@    s2 line linestyle 1
@    s2 line linewidth 1.0
@    s2 line color 1
@    s2 line pattern 1
@    s2 baseline type 0
@    s2 baseline off
@    s2 dropline off
@    s2 fill type 0
@    s2 fill rule 0
@    s2 fill color 1
@    s2 fill pattern 1
@    s2 avalue off
@    s2 avalue type 2
@    s2 avalue char size 1.000000
@    s2 avalue font 0
@    s2 avalue color 1
@    s2 avalue rot 0
@    s2 avalue format general
@    s2 avalue prec 3
@    s2 avalue prepend ""
@    s2 avalue append ""
@    s2 avalue offset 0.000000 , 0.000000
@    s2 errorbar on
@    s2 errorbar place both
@    s2 errorbar color 1
@    s2 errorbar pattern 1
@    s2 errorbar size 1.000000
@    s2 errorbar linewidth 1.0
@    s2 errorbar linestyle 1
@    s2 errorbar riser linewidth 1.0
@    s2 errorbar riser linestyle 1
@    s2 errorbar riser clip off
@    s2 errorbar riser clip length 0.100000
@    s2 comment "/Users/KCheng/Desktop/cg_small_water_run/md-run-lonestar/namchi-04-26-2014/g-mind/1md-1.0nm-results/CHO-mind-.xvg"
@    s2 legend  "Protein-CHOL"
@g1 on
@g1 hidden false
@g1 type XY
@g1 stacked false
@g1 bar hgap 0.000000
@g1 fixedpoint off
@g1 fixedpoint type 0
@g1 fixedpoint xy 0.000000, 0.000000
@g1 fixedpoint format general general
@g1 fixedpoint prec 6, 6
@with g1
@    world 0, 0, 20, 15000
@    stack world 0, 0, 0, 0
@    znorm 1
@    view 0.100000, 0.410000, 0.800000, 0.640000
@    title ""
@    title font 0
@    title size 1.500000
@    title color 1
@    subtitle ""
@    subtitle font 0
@    subtitle size 1.000000
@    subtitle color 1
@    xaxes scale Normal
@    yaxes scale Normal
@    xaxes invert off
@    yaxes invert off
@    xaxis  on
@    xaxis  type zero false
@    xaxis  offset 0.000000 , 0.000000
@    xaxis  bar on
@    xaxis  bar color 1
@    xaxis  bar linestyle 1
@    xaxis  bar linewidth 1.0
@    xaxis  label "Time (\xm\0s)"
@    xaxis  label layout para
@    xaxis  label place auto
@    xaxis  label char size 0.900000
@    xaxis  label font 0
@    xaxis  label color 1
@    xaxis  label place normal
@    xaxis  tick on
@    xaxis  tick major 5
@    xaxis  tick minor ticks 4
@    xaxis  tick default 6
@    xaxis  tick place rounded true
@    xaxis  tick in
@    xaxis  tick major size 1.000000
@    xaxis  tick major color 1
@    xaxis  tick major linewidth 1.0
@    xaxis  tick major linestyle 1
@    xaxis  tick major grid off
@    xaxis  tick minor color 1
@    xaxis  tick minor linewidth 1.0
@    xaxis  tick minor linestyle 1
@    xaxis  tick minor grid off
@    xaxis  tick minor size 0.500000
@    xaxis  ticklabel on
@    xaxis  ticklabel format general
@    xaxis  ticklabel prec 5
@    xaxis  ticklabel formula ""
@    xaxis  ticklabel append ""
@    xaxis  ticklabel prepend ""
@    xaxis  ticklabel angle 0
@    xaxis  ticklabel skip 0
@    xaxis  ticklabel stagger 0
@    xaxis  ticklabel place normal
@    xaxis  ticklabel offset auto
@    xaxis  ticklabel offset 0.000000 , 0.010000
@    xaxis  ticklabel start type auto
@    xaxis  ticklabel start 0.000000
@    xaxis  ticklabel stop type auto
@    xaxis  ticklabel stop 0.000000
@    xaxis  ticklabel char size 0.800000
@    xaxis  ticklabel font 0
@    xaxis  ticklabel color 1
@    xaxis  tick place both
@    xaxis  tick spec type none
@    yaxis  on
@    yaxis  type zero false
@    yaxis  offset 0.000000 , 0.000000
@    yaxis  bar on
@    yaxis  bar color 1
@    yaxis  bar linestyle 1
@    yaxis  bar linewidth 1.0
@    yaxis  label "Number of Contacts (< 2 nm)"
@    yaxis  label layout para
@    yaxis  label place auto
@    yaxis  label char size 0.900000
@    yaxis  label font 0
@    yaxis  label color 1
@    yaxis  label place normal
@    yaxis  tick on
@    yaxis  tick major 5000
@    yaxis  tick minor ticks 1
@    yaxis  tick default 6
@    yaxis  tick place rounded true
@    yaxis  tick in
@    yaxis  tick major size 1.000000
@    yaxis  tick major color 1
@    yaxis  tick major linewidth 1.0
@    yaxis  tick major linestyle 1
@    yaxis  tick major grid off
@    yaxis  tick minor color 1
@    yaxis  tick minor linewidth 1.0
@    yaxis  tick minor linestyle 1
@    yaxis  tick minor grid off
@    yaxis  tick minor size 0.500000
@    yaxis  ticklabel on
@    yaxis  ticklabel format general
@    yaxis  ticklabel prec 5
@    yaxis  ticklabel formula ""
@    yaxis  ticklabel append ""
@    yaxis  ticklabel prepend ""
@    yaxis  ticklabel angle 0
@    yaxis  ticklabel skip 0
@    yaxis  ticklabel stagger 0
@    yaxis  ticklabel place normal
@    yaxis  ticklabel offset auto
@    yaxis  ticklabel offset 0.000000 , 0.010000
@    yaxis  ticklabel start type auto
@    yaxis  ticklabel start 0.000000
@    yaxis  ticklabel stop type auto
@    yaxis  ticklabel stop 0.000000
@    yaxis  ticklabel char size 0.800000
@    yaxis  ticklabel font 0
@    yaxis  ticklabel color 1
@    yaxis  tick place both
@    yaxis  tick spec type none
@    altxaxis  off
@    altyaxis  off
@    legend on
@    legend loctype view
@    legend 0.78, 0.8
@    legend box color 1
@    legend box pattern 1
@    legend box linewidth 1.0
@    legend box linestyle 1
@    legend box fill color 0
@    legend box fill pattern 1
@    legend font 0
@    legend char size 1.000000
@    legend color 1
@    legend length 2
@    legend vgap 1
@    legend hgap 1
@    legend invert false
@    frame type 0
@    frame linestyle 1
@    frame linewidth 1.0
@    frame color 1
@    frame pattern 1
@    frame background color 0
@    frame background pattern 0
@    s0 hidden false
@    s0 type xy
@    s0 symbol 0
@    s0 symbol size 1.000000
@    s0 symbol color 3
@    s0 symbol pattern 1
@    s0 symbol fill color 3
@    s0 symbol fill pattern 0
@    s0 symbol linewidth 1.0
@    s0 symbol linestyle 1
@    s0 symbol char 65
@    s0 symbol char font 0
@    s0 symbol skip 0
@    s0 line type 1
@    s0 line linestyle 1
@    s0 line linewidth 1.0
@    s0 line color 3
@    s0 line pattern 1
@    s0 baseline type 0
@    s0 baseline off
@    s0 dropline off
@    s0 fill type 0
@    s0 fill rule 0
@    s0 fill color 1
@    s0 fill pattern 1
@    s0 avalue off
@    s0 avalue type 2
@    s0 avalue char size 1.000000
@    s0 avalue font 0
@    s0 avalue color 1
@    s0 avalue rot 0
@    s0 avalue format general
@    s0 avalue prec 3
@    s0 avalue prepend ""
@    s0 avalue append ""
@    s0 avalue offset 0.000000 , 0.000000
@    s0 errorbar on
@    s0 errorbar place both
@    s0 errorbar color 3
@    s0 errorbar pattern 1
@    s0 errorbar size 1.000000
@    s0 errorbar linewidth 1.0
@    s0 errorbar linestyle 1
@    s0 errorbar riser linewidth 1.0
@    s0 errorbar riser linestyle 1
@    s0 errorbar riser clip off
@    s0 errorbar riser clip length 0.100000
@    s0 comment "/Users/KCheng/Desktop/cg_small_water_run/md-run-lonestar/namchi-04-26-2014/g-mind/1md-1.0nm-results/DPP-numcont-.xvg"
@    s0 legend  ""
@    s1 hidden false
@    s1 type xy
@    s1 symbol 0
@    s1 symbol size 1.000000
@    s1 symbol color 11
@    s1 symbol pattern 1
@    s1 symbol fill color 11
@    s1 symbol fill pattern 0
@    s1 symbol linewidth 1.0
@    s1 symbol linestyle 1
@    s1 symbol char 65
@    s1 symbol char font 0
@    s1 symbol skip 0
@    s1 line type 1
@    s1 line linestyle 1
@    s1 line linewidth 1.0
@    s1 line color 11
@    s1 line pattern 1
@    s1 baseline type 0
@    s1 baseline off
@    s1 dropline off
@    s1 fill type 0
@    s1 fill rule 0
@    s1 fill color 1
@    s1 fill pattern 1
@    s1 avalue off
@    s1 avalue type 2
@    s1 avalue char size 1.000000
@    s1 avalue font 0
@    s1 avalue color 1
@    s1 avalue rot 0
@    s1 avalue format general
@    s1 avalue prec 3
@    s1 avalue prepend ""
@    s1 avalue append ""
@    s1 avalue offset 0.000000 , 0.000000
@    s1 errorbar on
@    s1 errorbar place both
@    s1 errorbar color 11
@    s1 errorbar pattern 1
@    s1 errorbar size 1.000000
@    s1 errorbar linewidth 1.0
@    s1 errorbar linestyle 1
@    s1 errorbar riser linewidth 1.0
@    s1 errorbar riser linestyle 1
@    s1 errorbar riser clip off
@    s1 errorbar riser clip length 0.100000
@    s1 comment "/Users/KCheng/Desktop/cg_small_water_run/md-run-lonestar/namchi-04-26-2014/g-mind/1md-1.0nm-results/DUP-numcont-.xvg"
@    s1 legend  ""
@    s2 hidden false
@    s2 type xy
@    s2 symbol 0
@    s2 symbol size 1.000000
@    s2 symbol color 1
@    s2 symbol pattern 1
@    s2 symbol fill color 1
@    s2 symbol fill pattern 0
@    s2 symbol linewidth 1.0
@    s2 symbol linestyle 1
@    s2 symbol char 65
@    s2 symbol char font 0
@    s2 symbol skip 0
@    s2 line type 1
@    s2 line linestyle 1
@    s2 line linewidth 1.0
@    s2 line color 1
@    s2 line pattern 1
@    s2 baseline type 0
@    s2 baseline off
@    s2 dropline off
@    s2 fill type 0
@    s2 fill rule 0
@    s2 fill color 1
@    s2 fill pattern 1
@    s2 avalue off
@    s2 avalue type 2
@    s2 avalue char size 1.000000
@    s2 avalue font 0
@    s2 avalue color 1
@    s2 avalue rot 0
@    s2 avalue format general
@    s2 avalue prec 3
@    s2 avalue prepend ""
@    s2 avalue append ""
@    s2 avalue offset 0.000000 , 0.000000
@    s2 errorbar on
@    s2 errorbar place both
@    s2 errorbar color 1
@    s2 errorbar pattern 1
@    s2 errorbar size 1.000000
@    s2 errorbar linewidth 1.0
@    s2 errorbar linestyle 1
@    s2 errorbar riser linewidth 1.0
@    s2 errorbar riser linestyle 1
@    s2 errorbar riser clip off
@    s2 errorbar riser clip length 0.100000
@    s2 comment "/Users/KCheng/Desktop/cg_small_water_run/md-run-lonestar/namchi-04-26-2014/g-mind/1md-1.0nm-results/CHO-numcont-.xvg"
@    s2 legend  ""
@g2 on
@g2 hidden false
@g2 type XY
@g2 stacked false
@g2 bar hgap 0.000000
@g2 fixedpoint off
@g2 fixedpoint type 0
@g2 fixedpoint xy 0.000000, 0.000000
@g2 fixedpoint format general general
@g2 fixedpoint prec 6, 6
@with g2
@    world 0, 0, 130, 1
@    stack world 0, 0, 0, 0
@    znorm 1
@    view 0.100000, 0.100000, 0.800000, 0.330000
@    title ""
@    title font 0
@    title size 1.500000
@    title color 1
@    subtitle ""
@    subtitle font 0
@    subtitle size 1.000000
@    subtitle color 1
@    xaxes scale Normal
@    yaxes scale Normal
@    xaxes invert off
@    yaxes invert off
@    xaxis  on
@    xaxis  type zero false
@    xaxis  offset 0.000000 , 0.000000
@    xaxis  bar on
@    xaxis  bar color 1
@    xaxis  bar linestyle 1
@    xaxis  bar linewidth 1.0
@    xaxis  label "Residue (#)"
@    xaxis  label layout para
@    xaxis  label place auto
@    xaxis  label char size 0.900000
@    xaxis  label font 0
@    xaxis  label color 1
@    xaxis  label place normal
@    xaxis  tick on
@    xaxis  tick major 26
@    xaxis  tick minor ticks 1
@    xaxis  tick default 6
@    xaxis  tick place rounded true
@    xaxis  tick in
@    xaxis  tick major size 1.000000
@    xaxis  tick major color 1
@    xaxis  tick major linewidth 1.0
@    xaxis  tick major linestyle 1
@    xaxis  tick major grid off
@    xaxis  tick minor color 1
@    xaxis  tick minor linewidth 1.0
@    xaxis  tick minor linestyle 1
@    xaxis  tick minor grid off
@    xaxis  tick minor size 0.500000
@    xaxis  ticklabel on
@    xaxis  ticklabel format general
@    xaxis  ticklabel prec 5
@    xaxis  ticklabel formula ""
@    xaxis  ticklabel append ""
@    xaxis  ticklabel prepend ""
@    xaxis  ticklabel angle 0
@    xaxis  ticklabel skip 0
@    xaxis  ticklabel stagger 0
@    xaxis  ticklabel place normal
@    xaxis  ticklabel offset auto
@    xaxis  ticklabel offset 0.000000 , 0.010000
@    xaxis  ticklabel start type auto
@    xaxis  ticklabel start 0.000000
@    xaxis  ticklabel stop type auto
@    xaxis  ticklabel stop 0.000000
@    xaxis  ticklabel char size 0.800000
@    xaxis  ticklabel font 0
@    xaxis  ticklabel color 1
@    xaxis  tick place both
@    xaxis  tick spec type none
@    yaxis  on
@    yaxis  type zero false
@    yaxis  offset 0.000000 , 0.000000
@    yaxis  bar on
@    yaxis  bar color 1
@    yaxis  bar linestyle 1
@    yaxis  bar linewidth 1.0
@    yaxis  label "Minimum Distance (nm)"
@    yaxis  label layout para
@    yaxis  label place auto
@    yaxis  label char size 0.900000
@    yaxis  label font 0
@    yaxis  label color 1
@    yaxis  label place normal
@    yaxis  tick on
@    yaxis  tick major 0.2
@    yaxis  tick minor ticks 1
@    yaxis  tick default 6
@    yaxis  tick place rounded true
@    yaxis  tick in
@    yaxis  tick major size 1.000000
@    yaxis  tick major color 1
@    yaxis  tick major linewidth 1.0
@    yaxis  tick major linestyle 1
@    yaxis  tick major grid off
@    yaxis  tick minor color 1
@    yaxis  tick minor linewidth 1.0
@    yaxis  tick minor linestyle 1
@    yaxis  tick minor grid off
@    yaxis  tick minor size 0.500000
@    yaxis  ticklabel on
@    yaxis  ticklabel format general
@    yaxis  ticklabel prec 5
@    yaxis  ticklabel formula ""
@    yaxis  ticklabel append ""
@    yaxis  ticklabel prepend ""
@    yaxis  ticklabel angle 0
@    yaxis  ticklabel skip 0
@    yaxis  ticklabel stagger 0
@    yaxis  ticklabel place normal
@    yaxis  ticklabel offset auto
@    yaxis  ticklabel offset 0.000000 , 0.010000
@    yaxis  ticklabel start type auto
@    yaxis  ticklabel start 0.000000
@    yaxis  ticklabel stop type auto
@    yaxis  ticklabel stop 0.000000
@    yaxis  ticklabel char size 0.800000
@    yaxis  ticklabel font 0
@    yaxis  ticklabel color 1
@    yaxis  tick place both
@    yaxis  tick spec type none
@    altxaxis  off
@    altyaxis  off
@    legend on
@    legend loctype view
@    legend 0.78, 0.8
@    legend box color 1
@    legend box pattern 1
@    legend box linewidth 1.0
@    legend box linestyle 1
@    legend box fill color 0
@    legend box fill pattern 1
@    legend font 0
@    legend char size 1.000000
@    legend color 1
@    legend length 2
@    legend vgap 1
@    legend hgap 1
@    legend invert false
@    frame type 0
@    frame linestyle 1
@    frame linewidth 1.0
@    frame color 1
@    frame pattern 1
@    frame background color 0
@    frame background pattern 0
@    s0 hidden false
@    s0 type xy
@    s0 symbol 0
@    s0 symbol size 1.000000
@    s0 symbol color 3
@    s0 symbol pattern 1
@    s0 symbol fill color 3
@    s0 symbol fill pattern 0
@    s0 symbol linewidth 1.0
@    s0 symbol linestyle 1
@    s0 symbol char 65
@    s0 symbol char font 0
@    s0 symbol skip 0
@    s0 line type 1
@    s0 line linestyle 1
@    s0 line linewidth 1.0
@    s0 line color 3
@    s0 line pattern 1
@    s0 baseline type 0
@    s0 baseline off
@    s0 dropline off
@    s0 fill type 0
@    s0 fill rule 0
@    s0 fill color 1
@    s0 fill pattern 1
@    s0 avalue off
@    s0 avalue type 2
@    s0 avalue char size 1.000000
@    s0 avalue font 0
@    s0 avalue color 1
@    s0 avalue rot 0
@    s0 avalue format general
@    s0 avalue prec 3
@    s0 avalue prepend ""
@    s0 avalue append ""
@    s0 avalue offset 0.000000 , 0.000000
@    s0 errorbar on
@    s0 errorbar place both
@    s0 errorbar color 3
@    s0 errorbar pattern 1
@    s0 errorbar size 1.000000
@    s0 errorbar linewidth 1.0
@    s0 errorbar linestyle 1
@    s0 errorbar riser linewidth 1.0
@    s0 errorbar riser linestyle 1
@    s0 errorbar riser clip off
@    s0 errorbar riser clip length 0.100000
@    s0 comment "/Users/KCheng/Desktop/cg_small_water_run/md-run-lonestar/namchi-04-26-2014/g-mind/1md-1.0nm-results/DPP-res-.xvg"
@    s0 legend  ""
@    s1 hidden false
@    s1 type xy
@    s1 symbol 0
@    s1 symbol size 1.000000
@    s1 symbol color 11
@    s1 symbol pattern 1
@    s1 symbol fill color 11
@    s1 symbol fill pattern 0
@    s1 symbol linewidth 1.0
@    s1 symbol linestyle 1
@    s1 symbol char 65
@    s1 symbol char font 0
@    s1 symbol skip 0
@    s1 line type 1
@    s1 line linestyle 1
@    s1 line linewidth 1.0
@    s1 line color 11
@    s1 line pattern 1
@    s1 baseline type 0
@    s1 baseline off
@    s1 dropline off
@    s1 fill type 0
@    s1 fill rule 0
@    s1 fill color 1
@    s1 fill pattern 1
@    s1 avalue off
@    s1 avalue type 2
@    s1 avalue char size 1.000000
@    s1 avalue font 0
@    s1 avalue color 1
@    s1 avalue rot 0
@    s1 avalue format general
@    s1 avalue prec 3
@    s1 avalue prepend ""
@    s1 avalue append ""
@    s1 avalue offset 0.000000 , 0.000000
@    s1 errorbar on
@    s1 errorbar place both
@    s1 errorbar color 11
@    s1 errorbar pattern 1
@    s1 errorbar size 1.000000
@    s1 errorbar linewidth 1.0
@    s1 errorbar linestyle 1
@    s1 errorbar riser linewidth 1.0
@    s1 errorbar riser linestyle 1
@    s1 errorbar riser clip off
@    s1 errorbar riser clip length 0.100000
@    s1 comment "/Users/KCheng/Desktop/cg_small_water_run/md-run-lonestar/namchi-04-26-2014/g-mind/1md-1.0nm-results/DUP-res-.xvg"
@    s1 legend  ""
@    s2 hidden false
@    s2 type xy
@    s2 symbol 0
@    s2 symbol size 1.000000
@    s2 symbol color 1
@    s2 symbol pattern 1
@    s2 symbol fill color 1
@    s2 symbol fill pattern 0
@    s2 symbol linewidth 1.0
@    s2 symbol linestyle 1
@    s2 symbol char 65
@    s2 symbol char font 0
@    s2 symbol skip 0
@    s2 line type 1
@    s2 line linestyle 1
@    s2 line linewidth 1.0
@    s2 line color 1
@    s2 line pattern 1
@    s2 baseline type 0
@    s2 baseline off
@    s2 dropline off
@    s2 fill type 0
@    s2 fill rule 0
@    s2 fill color 1
@    s2 fill pattern 1
@    s2 avalue off
@    s2 avalue type 2
@    s2 avalue char size 1.000000
@    s2 avalue font 0
@    s2 avalue color 1
@    s2 avalue rot 0
@    s2 avalue format general
@    s2 avalue prec 3
@    s2 avalue prepend ""
@    s2 avalue append ""
@    s2 avalue offset 0.000000 , 0.000000
@    s2 errorbar on
@    s2 errorbar place both
@    s2 errorbar color 1
@    s2 errorbar pattern 1
@    s2 errorbar size 1.000000
@    s2 errorbar linewidth 1.0
@    s2 errorbar linestyle 1
@    s2 errorbar riser linewidth 1.0
@    s2 errorbar riser linestyle 1
@    s2 errorbar riser clip off
@    s2 errorbar riser clip length 0.100000
@    s2 comment "/Users/KCheng/Desktop/cg_small_water_run/md-run-lonestar/namchi-04-26-2014/g-mind/1md-1.0nm-results/CHO-res-.xvg"
@    s2 legend  ""
@target G0.S0
@type xy
0 1.698647
0.02 0.498147
0.04 0.5095333
0.06 0.4652964
0.08 0.5528787
0.1 1.521587
0.12 1.606463
0.14 0.4635726
0.16 0.9771767
0.18 0.7065937
0.2 1.405596
0.22 1.37187
0.24 2.504486
0.26 1.573412
0.28 2.280405
0.3 1.987385
0.32 1.267645
0.34 0.4876469
0.36 1.561169
0.38 0.5149031
0.4 0.7882569
0.42 0.4970158
0.44 0.7190441
0.46 0.8045179
0.48 0.5124938
0.5 0.5235461
0.52 0.5317188
0.54 0.9831201
0.56 1.612459
0.58 1.014569
0.6 0.5229478
0.62 1.889286
0.64 0.5222551
0.66 0.4884152
0.68 0.4608676
0.7 0.4663952
0.72 0.4545607
0.74 0.458748
0.76 0.4585578
0.78 0.4600268
0.8 0.45412
0.82 0.4452808
0.84 0.4651343
0.86 0.4526863
0.88 0.4543679
0.9 0.4606788
0.92 0.4532656
0.94 0.4674664
0.96 0.4658864
0.98 0.4387769
1 0.466182
1.02 0.4561796
1.04 0.4541197
1.06 0.4454493
1.08 0.4689619
1.1 0.4616816
1.12 0.4559334
1.14 0.4293301
1.16 0.4693083
1.18 0.4431142
1.2 0.4495271
1.22 0.4589662
1.24 0.4455613
1.26 0.4554399
1.28 0.4573292
1.3 0.4508324
1.32 0.4616811
1.34 0.4539824
1.36 0.4426616
1.38 0.4500554
1.4 0.4565084
1.42 0.4490822
1.44 0.4554936
1.46 0.4709831
1.48 0.4807024
1.5 0.4583935
1.52 0.4644886
1.54 0.4404834
1.56 0.4568923
1.58 0.4640045
1.6 0.4602723
1.62 0.4631951
1.64 0.471222
1.66 0.4577665
1.68 0.4503888
1.7 0.4644625
1.72 0.45205
1.74 0.478357
1.76 0.4516916
1.78 0.4599452
1.8 0.4534867
1.82 0.4703989
1.84 0.4741837
1.86 0.4642738
1.88 0.453652
1.9 0.4577384
1.92 0.4735244
1.94 0.4568641
1.96 0.4588303
1.98 0.4610858
2 0.4405108
2.02 0.462979
2.04 0.4514419
2.06 0.4464586
2.08 0.4457297
2.1 0.4630608
2.12 0.4553297
2.14 0.4516914
2.16 0.4618987
2.18 0.4518018
2.2 0.45883
2.22 0.4578755
2.24 0.4557406
2.26 0.4642464
2.28 0.4341083
2.3 0.4821568
2.32 0.4615464
2.34 0.4528239
2.36 0.4589937
2.38 0.4695472
2.4 0.4719379
2.42 0.4775463
2.44 0.4759725
2.46 0.4705844
2.48 0.461952
2.5 0.4695475
2.52 0.4557683
2.54 0.4544496
2.56 0.4562079
2.58 0.4482751
2.6 0.4546984
2.62 0.4534873
2.64 0.4617629
2.66 0.4601364
2.68 0.4707713
2.7 0.4670115
2.72 0.4646237
2.74 0.4585298
2.76 0.4732071
2.78 0.48117
2.8 0.4552744
2.82 0.4669313
2.84 0.445702
2.86 0.4633033
2.88 0.4585571
2.9 0.4560158
2.92 0.472784
2.94 0.4453372
2.96 0.4511095
2.98 0.4591844
3 0.464839
3.02 0.4448876
3.04 0.4486371
3.06 0.4775456
3.08 0.4657247
3.1 0.4524652
3.12 0.4495559
3.14 0.4602717
3.16 0.4552745
3.18 0.4684011
3.2 0.4760514
3.22 0.4600545
3.24 0.475868
3.26 0.4512768
3.28 0.4669314
3.3 0.449834
3.32 0.448386
3.34 0.4463744
3.36 0.4620878
3.38 0.4581481
3.4 0.4661277
3.42 0.4639239
3.44 0.4593467
3.46 0.4474931
3.48 0.4578205
3.5 0.4557686
3.52 0.4663154
3.54 0.4588306
3.56 0.4508049
3.58 0.4628984
3.6 0.4454779
3.62 0.4549726
3.64 0.4649996
3.66 0.4581759
3.68 0.4516914
3.7 0.4535138
3.72 0.4663154
3.74 0.4397153
3.76 0.4380927
3.78 0.4628714
3.8 0.4590479
3.82 0.4465703
3.84 0.4682154
3.86 0.4622231
3.88 0.4633844
3.9 0.4629794
3.92 0.4637078
3.94 0.458367
3.96 0.4656439
3.98 0.4682679
4 0.4629529
4.02 0.4550276
4.04 0.4525757
4.06 0.4589123
4.08 0.4648921
4.1 0.4435369
4.12 0.4459539
4.14 0.4703462
4.16 0.4825451
4.18 0.4736558
4.2 0.4605977
4.22 0.4754997
4.24 0.4240283
4.26 0.4665563
4.28 0.4773629
4.3 0.4687488
4.32 0.4503887
4.34 0.4527138
4.36 0.460923
4.38 0.4719648
4.4 0.4464022
4.42 0.4751053
4.44 0.4773102
4.46 0.4554387
4.48 0.444663
4.5 0.4560972
4.52 0.4525757
4.54 0.4579031
4.56 0.439346
4.58 0.4514977
4.6 0.4666371
4.62 0.4587482
4.64 0.4624659
4.66 0.4495831
4.68 0.4746051
4.7 0.4742363
4.72 0.4633035
4.74 0.4543675
4.76 0.4667171
4.78 0.4675469
4.8 0.4645427
4.82 0.4495828
4.84 0.4658324
4.86 0.4642461
4.88 0.4561257
4.9 0.4519126
4.92 0.4807547
4.94 0.4440158
4.96 0.4887228
4.98 0.4564265
5 0.458612
5.02 0.4460381
5.04 0.4502501
5.06 0.4710626
5.08 0.4979459
5.1 0.4683486
5.12 0.4401703
5.14 0.4437058
5.16 0.4478002
5.18 0.4592389
5.2 0.4665569
5.22 0.4552743
5.24 0.4751049
5.26 0.4592935
5.28 0.456097
5.3 0.4522718
5.32 0.4690951
5.34 0.4606793
5.36 0.4619521
5.38 0.4560153
5.4 0.4601361
5.42 0.4765239
5.44 0.4743686
5.46 0.4624658
5.48 0.4624127
5.5 0.4555216
5.52 0.4589664
5.54 0.4648924
5.56 0.4758152
5.58 0.4669583
5.6 0.4497495
5.62 0.4605701
5.64 0.4574378
5.66 0.4767598
5.68 0.4776236
5.7 0.4645692
5.72 0.4767859
5.74 0.4656984
5.76 0.4680284
5.78 0.461844
5.8 0.4479118
5.82 0.4946217
5.84 0.4669312
5.86 0.4746314
5.88 0.4518302
5.9 0.4781996
5.92 0.4754209
5.94 0.4699469
5.96 0.4897448
5.98 0.460272
6 0.4677073
6.02 0.4643807
6.04 0.460353
6.06 0.4658593
6.08 0.4565904
6.1 0.4498334
6.12 0.4599457
6.14 0.4567551
6.16 0.4775459
6.18 0.4534588
6.2 0.478487
6.22 0.4710886
6.24 0.4621146
6.26 0.4739459
6.28 0.4478841
6.3 0.4693343
6.32 0.4509435
6.34 0.4621686
6.36 0.4459822
6.38 0.4456461
6.4 0.451691
6.42 0.4551097
6.44 0.4503604
6.46 0.4739466
6.48 0.4543679
6.5 0.4514694
6.52 0.4469059
6.54 0.4434529
6.56 0.452576
6.58 0.4605706
6.6 0.4734446
6.62 0.4644893
6.64 0.4580667
6.66 0.4429735
6.68 0.4654569
6.7 0.4794522
6.72 0.4479397
6.74 0.4617627
6.76 0.4458698
6.78 0.4750265
6.8 0.4599456
6.82 0.4747106
6.84 0.4553571
6.86 0.4511369
6.88 0.4474377
6.9 0.4566183
6.92 0.4492493
6.94 0.4689883
6.96 0.4628173
6.98 0.4707972
7 0.4673331
7.02 0.4680009
7.04 0.46653
7.06 0.4753162
7.08 0.4746055
7.1 0.4629792
7.12 0.4644888
7.14 0.447884
7.16 0.4516087
7.18 0.4646234
7.2 0.4616817
7.22 0.4568916
7.24 0.468028
7.26 0.4674666
7.28 0.4635996
7.3 0.4534866
7.32 0.4492766
7.34 0.4674394
7.36 0.4589938
7.38 0.4580941
7.4 0.4544497
7.42 0.4489156
7.44 0.4457294
7.46 0.4722545
7.48 0.466101
7.5 0.4587754
7.52 0.4758406
7.54 0.4635187
7.56 0.4795312
7.58 0.4630873
7.6 0.4622228
7.62 0.4583941
7.64 0.4490269
7.66 0.4416163
7.68 0.4324639
7.7 0.4574114
7.72 0.4651344
7.74 0.4607068
7.76 0.4495826
7.78 0.4613576
7.8 0.4762876
7.82 0.4597278
7.84 0.4610046
7.86 0.4467105
7.88 0.4595106
7.9 0.472255
7.92 0.4590746
7.94 0.4471576
7.96 0.4533488
7.98 0.443255
8 0.4497226
8.02 0.4496661
8.04 0.4638429
8.06 0.4690682
8.08 0.4537073
8.1 0.4430578
8.12 0.4506942
8.14 0.4729961
8.16 0.4619528
8.18 0.4554389
8.2 0.4530458
8.22 0.467894
8.24 0.440965
8.26 0.4611126
8.28 0.4656708
8.3 0.4630606
8.32 0.4629524
8.34 0.4581759
8.36 0.4615197
8.38 0.4649732
8.4 0.4528788
8.42 0.4490549
8.44 0.4527144
8.46 0.4605161
8.48 0.4732336
8.5 0.4586933
8.52 0.4631146
8.54 0.4523825
8.56 0.4563988
8.58 0.4544503
8.6 0.4372075
8.62 0.4481624
8.64 0.4467939
8.66 0.4560973
8.68 0.4380075
8.7 0.4257646
8.72 0.45722
8.74 0.459157
8.76 0.4737094
8.78 0.4503884
8.8 0.4506942
8.82 0.4731543
8.84 0.4590216
8.86 0.4613563
8.88 0.4495555
8.9 0.4437341
8.92 0.4754476
8.94 0.4546149
8.96 0.4548079
8.98 0.4682685
9 0.4531281
9.02 0.4499447
9.04 0.455796
9.06 0.4523273
9.08 0.4596465
9.1 0.4620878
9.12 0.4568918
9.14 0.4682145
9.16 0.4396867
9.18 0.4608145
9.2 0.4690953
9.22 0.4659665
9.24 0.4553569
9.26 0.4501384
9.28 0.4562344
9.3 0.462899
9.32 0.4667436
9.34 0.4464581
9.36 0.4768123
9.38 0.4651342
9.4 0.4541198
9.42 0.452244
9.44 0.4672792
9.46 0.4601364
9.48 0.4556862
9.5 0.462088
9.52 0.4592109
9.54 0.457821
9.56 0.4543954
9.58 0.4303774
9.6 0.4484978
9.62 0.4590754
9.64 0.458203
9.66 0.4419561
9.68 0.4638425
9.7 0.4637082
9.72 0.4649728
9.74 0.4600542
9.76 0.4541202
9.78 0.4522162
9.8 0.4536791
9.82 0.4588299
9.84 0.4601361
9.86 0.4556871
9.88 0.4511378
9.9 0.4654562
9.92 0.4612212
9.94 0.4615458
9.96 0.4473818
9.98 0.4605972
10 0.4567551
10.02 0.4557686
10.04 0.4577666
10.06 0.446822
10.08 0.4416449
10.1 0.459483
10.12 0.4597827
10.14 0.4624397
10.16 0.4537346
10.18 0.4581756
10.2 0.4695216
10.22 0.4488594
10.24 0.4595111
10.26 0.4642731
10.28 0.4544501
10.3 0.4377506
10.32 0.4626822
10.34 0.4569466
10.36 0.441418
10.38 0.4612478
10.4 0.4593747
10.42 0.457521
10.44 0.4555492
10.46 0.4612486
10.48 0.4546979
10.5 0.4465984
10.52 0.4683476
10.54 0.4555494
10.56 0.4674933
10.58 0.4580941
10.6 0.4623309
10.62 0.4378646
10.64 0.4827006
10.66 0.4611396
10.68 0.4373783
10.7 0.4528522
10.72 0.462412
10.74 0.4424368
10.76 0.4623038
10.78 0.4633032
10.8 0.4554387
10.82 0.4654564
10.84 0.4518021
10.86 0.4593749
10.88 0.4663956
10.9 0.4653498
10.92 0.4748952
10.94 0.4655372
10.96 0.475342
10.98 0.4656446
11 0.472176
11.02 0.4706112
11.04 0.4361764
11.06 0.4665031
11.08 0.4470453
11.1 0.4380074
11.12 0.4539
11.14 0.4479121
11.16 0.4485807
11.18 0.4618981
11.2 0.4522448
11.22 0.4378639
11.24 0.4334169
11.26 0.4442405
11.28 0.4479677
11.3 0.4645697
11.32 0.4530456
11.34 0.4658593
11.36 0.4488314
11.38 0.4531553
11.4 0.4601626
11.42 0.4615462
11.44 0.4627632
11.46 0.4633033
11.48 0.4467944
11.5 0.4696277
11.52 0.4642744
11.54 0.4694945
11.56 0.4448037
11.58 0.4566187
11.6 0.4623042
11.62 0.4629526
11.64 0.4557684
11.66 0.4514978
11.68 0.4489155
11.7 0.4514695
11.72 0.443114
11.74 0.4589389
11.76 0.4742364
11.78 0.4637076
11.8 0.4817155
11.82 0.459184
11.84 0.4559332
11.86 0.4728899
11.88 0.4528241
11.9 0.495656
11.92 0.4469903
11.94 0.4556588
11.96 0.4416167
11.98 0.4840198
12 0.4559331
12.02 0.452604
12.04 0.4722818
12.06 0.4491659
12.08 0.4648112
12.1 0.4577664
12.12 0.4484417
12.14 0.4723616
12.16 0.4700262
12.18 0.4845877
12.2 0.4511378
12.22 0.4479114
12.24 0.4674403
12.26 0.4727316
12.28 0.4703451
12.3 0.466209
12.32 0.4607064
12.34 0.4640043
12.36 0.4623037
12.38 0.4763931
12.4 0.4523824
12.42 0.4690945
12.44 0.4532103
12.46 0.4611398
12.48 0.4620064
12.5 0.4585028
12.52 0.4556586
12.54 0.4678134
12.56 0.4474644
12.58 0.4589662
12.6 0.4819231
12.62 0.4646778
12.64 0.4818199
12.66 0.4881085
12.68 0.4684281
12.7 0.4613566
12.72 0.4507216
12.74 0.4400282
12.76 0.4708236
12.78 0.4570014
12.8 0.4578482
12.82 0.4764715
12.84 0.4633846
12.86 0.4709831
12.88 0.4617632
12.9 0.458067
12.92 0.4624662
12.94 0.4884158
12.96 0.4624389
12.98 0.4657252
13 0.4564261
13.02 0.4602987
13.04 0.4643274
13.06 0.4770223
13.08 0.4761305
13.1 0.4591841
13.12 0.4710883
13.14 0.4901535
13.16 0.442803
13.18 0.4527969
13.2 0.45894
13.22 0.4862617
13.24 0.4715393
13.26 0.4681346
13.28 0.4528241
13.3 0.4567546
13.32 0.4665302
13.34 0.448498
13.36 0.4534862
13.38 0.4601355
13.4 0.4654834
13.42 0.4785915
13.44 0.4788002
13.46 0.4824158
13.48 0.4889526
13.5 0.463708
13.52 0.4785657
13.54 0.4418419
13.56 0.4511378
13.58 0.479844
13.6 0.4584212
13.62 0.4574108
13.64 0.4583389
13.66 0.4610858
13.68 0.4678681
13.7 0.4655642
13.72 0.4539274
13.74 0.472467
13.76 0.4555765
13.78 0.4457024
13.8 0.4684551
13.82 0.4671451
13.84 0.4530726
13.86 0.4698134
13.88 0.4364344
13.9 0.4502501
13.92 0.4522719
13.94 0.4454772
13.96 0.4555488
13.98 0.4568644
14 0.4489985
14.02 0.4574389
14.04 0.4430011
14.06 0.4661811
14.08 0.4958073
14.1 0.4582026
14.12 0.4595106
14.14 0.4692814
14.16 0.4599456
14.18 0.456536
14.2 0.4520505
14.22 0.4628988
14.24 0.4654032
14.26 0.4596191
14.28 0.4740784
14.3 0.4511372
14.32 0.4611123
14.34 0.4773098
14.36 0.4586391
14.38 0.4562068
14.4 0.4679209
14.42 0.4672526
14.44 0.4691483
14.46 0.4733659
14.48 0.4684283
14.5 0.4472976
14.52 0.4660739
14.54 0.4642741
14.56 0.4435365
14.58 0.4499444
14.6 0.4642196
14.62 0.46306
14.64 0.4523827
14.66 0.4751316
14.68 0.4624389
14.7 0.4644888
14.72 0.4573288
14.74 0.4674933
14.76 0.458176
14.78 0.4587208
14.8 0.4560979
14.82 0.4601356
14.84 0.4484971
14.86 0.4580662
14.88 0.4519408
14.9 0.4531005
14.92 0.4576296
14.94 0.4618711
14.96 0.4518017
14.98 0.4502504
15 0.4608145
15.02 0.466744
15.04 0.4663154
15.06 0.4622229
15.08 0.4739727
15.1 0.4536793
15.12 0.4478
15.14 0.4326951
15.16 0.4638425
15.18 0.4570008
15.2 0.4560975
15.22 0.4690947
15.24 0.4503604
15.26 0.4503889
15.28 0.4726521
15.3 0.4604348
15.32 0.4623848
15.34 0.4697345
15.36 0.4693881
15.38 0.4481356
15.4 0.4490543
15.42 0.4594835
15.44 0.4473811
15.46 0.442437
15.48 0.4662085
15.5 0.4503883
15.52 0.4493608
15.54 0.45478
15.56 0.4648119
15.58 0.4728105
15.6 0.4767864
15.62 0.4524106
15.64 0.4872623
15.66 0.4592386
15.68 0.4576571
15.7 0.4622228
15.72 0.4593746
15.74 0.4584216
15.76 0.4591836
15.78 0.460054
15.8 0.4741572
15.82 0.4651344
15.84 0.4815341
15.86 0.4522165
15.88 0.4496115
15.9 0.4672522
15.92 0.4463464
15.94 0.4639231
15.96 0.4684281
15.98 0.4626553
16 0.4533485
16.02 0.4618445
16.04 0.4537074
16.06 0.4514974
16.08 0.4540103
16.1 0.4691744
16.12 0.4492488
16.14 0.4456452
16.16 0.4548078
16.18 0.4470465
16.2 0.4690949
16.22 0.4682147
16.24 0.4663149
16.26 0.4470461
16.28 0.4605708
16.3 0.4500557
16.32 0.4691479
16.34 0.4619789
16.36 0.4552744
16.38 0.4543678
16.4 0.4474931
16.42 0.4606787
16.44 0.4465982
16.46 0.4627633
16.48 0.4501666
16.5 0.4642735
16.52 0.4469897
16.54 0.4457018
16.56 0.4557133
16.58 0.456454
16.6 0.4484696
16.62 0.4734187
16.64 0.4617631
16.66 0.4585296
16.68 0.4717256
16.7 0.4480232
16.72 0.468215
16.74 0.4574117
16.76 0.4611401
16.78 0.4706636
16.8 0.459157
16.82 0.4384345
16.84 0.4398009
16.86 0.4597007
16.88 0.4451127
16.9 0.442182
16.92 0.4706647
16.94 0.4580657
16.96 0.4567551
16.98 0.4508877
17 0.458803
17.02 0.4247646
17.04 0.4645966
17.06 0.4697338
17.08 0.4580396
17.1 0.45555
17.12 0.460951
17.14 0.4380071
17.16 0.4430292
17.18 0.4611126
17.2 0.4446632
17.22 0.4585304
17.24 0.4384631
17.26 0.4418429
17.28 0.4450278
17.3 0.4586393
17.32 0.4468224
17.34 0.4544781
17.36 0.4638429
17.38 0.4718582
17.4 0.449166
17.42 0.4649995
17.44 0.4628441
17.46 0.4504163
17.48 0.459075
17.5 0.4717521
17.52 0.4511657
17.54 0.458176
17.56 0.4360047
17.58 0.4680276
17.6 0.4540373
17.62 0.4591565
17.64 0.4446068
17.66 0.4513868
17.68 0.4485811
17.7 0.4752103
17.72 0.4525756
17.74 0.4574381
17.76 0.4670123
17.78 0.4574111
17.8 0.4449159
17.82 0.4761829
17.84 0.4596195
17.86 0.4444658
17.88 0.442578
17.9 0.4457017
17.92 0.450944
17.94 0.4815079
17.96 0.4568913
17.98 0.458421
18 0.4534867
18.02 0.4538999
18.04 0.4448313
18.06 0.4585306
18.08 0.4625464
18.1 0.4643542
18.12 0.4628175
18.14 0.450138
18.16 0.4537066
18.18 0.4431138
18.2 0.461248
18.22 0.4641123
18.24 0.4454493
18.26 0.467466
18.28 0.4577387
18.3 0.459728
18.32 0.4580939
18.34 0.4484704
18.36 0.4560977
18.38 0.4513867
18.4 0.4657792
18.42 0.4430857
18.44 0.448386
18.46 0.4460378
18.48 0.442888
18.5 0.4628981
18.52 0.451802
18.54 0.457001
18.56 0.4622229
18.58 0.4414182
18.6 0.4673859
18.62 0.4450285
18.64 0.4652416
18.66 0.4694143
18.68 0.4576847
18.7 0.4496656
18.72 0.4288062
18.74 0.4507218
18.76 0.4539
18.78 0.4526036
18.8 0.4456737
18.82 0.4579571
18.84 0.4420689
18.86 0.4751845
18.88 0.4605161
18.9 0.4579572
18.92 0.4504996
18.94 0.4557682
18.96 0.4470182
18.98 0.4624394
19 0.4570289
19.02 0.4766807
19.04 0.4439037
19.06 0.4631411
19.08 0.4693879
19.1 0.4700264
19.12 0.4532102
19.14 0.4463469
19.16 0.4586393
19.18 0.4460097
19.2 0.463546
19.22 0.4574115
19.24 0.4480235
19.26 0.4562892
19.28 0.4605968
19.3 0.449055
19.32 0.4642738
19.34 0.4587751
19.36 0.4537893
19.38 0.4686688
19.4 0.4554664
19.42 0.4662084
19.44 0.4501667
19.46 0.4492771
19.48 0.4559337
19.5 0.4683208
19.52 0.4549727
19.54 0.4628988
19.56 0.4553026
19.58 0.449305
19.6 0.452465
19.62 0.4517746
19.64 0.4509438
19.66 0.4570833
19.68 0.4648923
19.7 0.4525761
19.72 0.4613571
19.74 0.4579027
19.76 0.4465702
19.78 0.4590482
19.8 0.4663418
19.82 0.4638433
19.84 0.4611126
19.86 0.4623314
19.88 0.4678412
19.9 0.4513034
19.92 0.458993
19.94 0.4608147
19.96 0.4518296
19.98 0.4778336
20 0.4528242
&
@target G0.S1
@type xy
0 2.373816
0.02 1.715167
0.04 0.4998747
0.06 0.4733922
0.08 0.45607
0.1 0.7686678
0.12 1.297902
0.14 0.8221006
0.16 0.7091367
0.18 0.4786967
0.2 0.5963223
0.22 1.343699
0.24 1.731249
0.26 1.269508
0.28 1.855209
0.3 1.632835
0.32 0.4982468
0.34 0.471858
0.36 0.9639888
0.38 0.5316954
0.4 0.5079859
0.42 0.471461
0.44 0.5052475
0.46 0.6931271
0.48 0.5304712
0.5 0.5316247
0.52 0.480052
0.54 1.13809
0.56 1.809275
0.58 0.4802862
0.6 0.4763662
0.62 1.506851
0.64 0.9552093
0.66 0.4595922
0.68 0.4516084
0.7 0.443875
0.72 0.4622228
0.74 0.4492775
0.76 0.4393746
0.78 0.4601359
0.8 0.4481624
0.82 0.4628178
0.84 0.440738
0.86 0.4609236
0.88 0.4376352
0.9 0.4555491
0.92 0.4559335
0.94 0.4692814
0.96 0.4654563
0.98 0.474078
1 0.4568645
1.02 0.4579571
1.04 0.4869032
1.06 0.4623037
1.08 0.4460381
1.1 0.4510822
1.12 0.4648919
1.14 0.4725991
1.16 0.4718585
1.18 0.451774
1.2 0.4437903
1.22 0.4665835
1.24 0.4577392
1.26 0.4623039
1.28 0.4671455
1.3 0.4786695
1.32 0.4761566
1.34 0.4583939
1.36 0.4337628
1.38 0.4669583
1.4 0.4513033
1.42 0.453817
1.44 0.4564263
1.46 0.463708
1.48 0.4641383
1.5 0.4583937
1.52 0.4538995
1.54 0.442832
1.56 0.4560974
1.58 0.4639503
1.6 0.4500559
1.62 0.457083
1.64 0.4631684
1.66 0.4370357
1.68 0.4548896
1.7 0.4575478
1.72 0.4656714
1.74 0.4592392
1.76 0.4456457
1.78 0.4714339
1.8 0.4738405
1.82 0.4441004
1.84 0.4601356
1.86 0.4462343
1.88 0.4608684
1.9 0.4611132
1.92 0.4541198
1.94 0.4546701
1.96 0.4562075
1.98 0.4680017
2 0.4317693
2.02 0.4589663
2.04 0.4692808
2.06 0.4553022
2.08 0.4783823
2.1 0.4705852
2.12 0.4710627
2.14 0.4604338
2.16 0.4513869
2.18 0.4580939
2.2 0.4589399
2.22 0.4464589
2.24 0.4630601
2.26 0.4492489
2.28 0.4518021
2.3 0.4568915
2.32 0.4508044
2.34 0.467868
2.36 0.4619798
2.38 0.4618162
2.4 0.4588034
2.42 0.4458139
2.44 0.4446907
2.46 0.4591572
2.48 0.4513866
2.5 0.4407091
2.52 0.4573287
2.54 0.4693345
2.56 0.4489157
2.58 0.4628719
2.6 0.4669318
2.62 0.4701328
2.64 0.4524658
2.66 0.4566456
2.68 0.4583396
2.7 0.4583122
2.72 0.4600272
2.74 0.4570017
2.76 0.4575205
2.78 0.4615462
2.8 0.4540093
2.82 0.4541202
2.84 0.4484139
2.86 0.4624661
2.88 0.4424083
2.9 0.454918
2.92 0.4623042
2.94 0.4464855
2.96 0.435259
2.98 0.4557681
3 0.4578753
3.02 0.4521894
3.04 0.4556864
3.06 0.4595107
3.08 0.4424085
3.1 0.4578757
3.12 0.4589659
3.14 0.4696006
3.16 0.4514422
3.18 0.4803384
3.2 0.4490548
3.22 0.445084
3.24 0.4657785
3.26 0.4456463
3.28 0.4465418
3.3 0.4758417
3.32 0.4567543
3.34 0.4573019
3.36 0.4598639
3.38 0.4568914
3.4 0.4540377
3.42 0.4540099
3.44 0.4420686
3.46 0.4516078
3.48 0.4515811
3.5 0.451248
3.52 0.4581754
3.54 0.4570836
3.56 0.4566732
3.58 0.4493044
3.6 0.4677869
3.62 0.4760253
3.64 0.4621955
3.66 0.4788007
3.68 0.4792965
3.7 0.4586398
3.72 0.460054
3.74 0.4587748
3.76 0.4539001
3.78 0.4420976
3.8 0.4602445
3.82 0.4556859
3.84 0.4597828
3.86 0.451829
3.88 0.4752107
3.9 0.4571923
3.92 0.4507213
3.94 0.4557686
3.96 0.460353
3.98 0.456454
4 0.4408515
4.02 0.4491659
4.04 0.4556862
4.06 0.4553573
4.08 0.445224
4.1 0.4639232
4.12 0.4347692
4.14 0.4538168
4.16 0.4569743
4.18 0.4476886
4.2 0.4531278
4.22 0.4521339
4.24 0.4594833
4.26 0.44455
4.28 0.4494715
4.3 0.4709033
4.32 0.45511
4.34 0.4592112
4.36 0.4508042
4.38 0.4508324
4.4 0.4433109
4.42 0.4611396
4.44 0.4720699
4.46 0.4580935
4.48 0.4591566
4.5 0.4666366
4.52 0.4623043
4.54 0.4628721
4.56 0.4687741
4.58 0.4564258
4.6 0.4587212
4.62 0.4611398
4.64 0.4533488
4.66 0.4622496
4.68 0.4523821
4.7 0.4576845
4.72 0.4737352
4.74 0.4620066
4.76 0.4493883
4.78 0.4561794
4.8 0.4534315
4.82 0.4315959
4.84 0.4615739
4.86 0.4479109
4.88 0.4499162
4.9 0.4565908
4.92 0.4598639
4.94 0.4348848
4.96 0.4565358
4.98 0.4638965
5 0.4674668
5.02 0.4623042
5.04 0.442324
5.06 0.4493601
5.08 0.4690953
5.1 0.4644618
5.12 0.4690682
5.14 0.4620071
5.16 0.464004
5.18 0.4464582
5.2 0.4595924
5.22 0.4352298
5.24 0.4610853
5.26 0.4470739
5.28 0.435574
5.3 0.4478003
5.32 0.4520507
5.34 0.4451117
5.36 0.4624122
5.38 0.4469904
5.4 0.4442413
5.42 0.4633837
5.44 0.4480233
5.46 0.4581481
5.48 0.4566178
5.5 0.4622771
5.52 0.4611402
5.54 0.4473529
5.56 0.45489
5.58 0.4413045
5.6 0.4625472
5.62 0.4780168
5.64 0.46333
5.66 0.4489434
5.68 0.4567549
5.7 0.4535417
5.72 0.4504993
5.74 0.4477727
5.76 0.4497215
5.78 0.4563715
5.8 0.4504716
5.82 0.4486091
5.84 0.4528244
5.86 0.4464586
5.88 0.4589116
5.9 0.4540377
5.92 0.4566728
5.94 0.4419842
5.96 0.4548348
5.98 0.4544505
6 0.4457021
6.02 0.4479398
6.04 0.4481633
6.06 0.447046
6.08 0.4460101
6.1 0.461574
6.12 0.4483857
6.14 0.4573297
6.16 0.4716198
6.18 0.4448035
6.2 0.4493325
6.22 0.4581486
6.24 0.4571924
6.26 0.4518298
6.28 0.435258
6.3 0.4537075
6.32 0.4508874
6.34 0.466182
6.36 0.452935
6.38 0.4475208
6.4 0.4353452
6.42 0.4497226
6.44 0.4581482
6.46 0.4480519
6.48 0.454368
6.5 0.434109
6.52 0.4544499
6.54 0.4487764
6.56 0.4614389
6.58 0.4514698
6.6 0.4562889
6.62 0.4487201
6.64 0.4680284
6.66 0.4464862
6.68 0.4601356
6.7 0.4411352
6.72 0.4546974
6.74 0.4399426
6.76 0.4615735
6.78 0.4506103
6.8 0.4524657
6.82 0.4502494
6.84 0.4532657
6.86 0.470584
6.88 0.4444658
6.9 0.4614651
6.92 0.4706648
6.94 0.4367209
6.96 0.4575205
6.98 0.4629794
7 0.4598635
7.02 0.4487207
7.04 0.457957
7.06 0.4636812
7.08 0.4509154
7.1 0.4463457
7.12 0.4383488
7.14 0.4555494
7.16 0.4576025
7.18 0.4562344
7.2 0.458721
7.22 0.4579572
7.24 0.4557135
7.26 0.4538996
7.28 0.4629795
7.3 0.4466819
7.32 0.4490827
7.34 0.4579301
7.36 0.4375789
7.38 0.4632762
7.4 0.4601363
7.42 0.458748
7.44 0.4514967
7.46 0.457903
7.48 0.4748947
7.5 0.4341372
7.52 0.4544505
7.54 0.4424367
7.56 0.449166
7.58 0.4454496
7.6 0.4446069
7.62 0.4560155
7.64 0.4495559
7.66 0.4631952
7.68 0.4584211
7.7 0.4418708
7.72 0.4548902
7.74 0.4501396
7.76 0.4553569
7.78 0.4407096
7.8 0.4386622
7.82 0.4495002
7.84 0.4511099
7.86 0.4598639
7.88 0.4699728
7.9 0.4491654
7.92 0.4411638
7.94 0.4557135
7.96 0.4422098
7.98 0.4502503
8 0.4785656
8.02 0.4610039
8.04 0.4508327
8.06 0.4610857
8.08 0.4565082
8.1 0.4572474
8.12 0.4517749
8.14 0.4702656
8.16 0.4610049
8.18 0.4479116
8.2 0.4485811
8.22 0.4580659
8.24 0.451608
8.26 0.4374356
8.28 0.449917
8.3 0.4537066
8.32 0.4652157
8.34 0.4563712
8.36 0.4610047
8.38 0.4650002
8.4 0.4448875
8.42 0.4552192
8.44 0.4537892
8.46 0.4583947
8.48 0.4460379
8.5 0.4605155
8.52 0.4641393
8.54 0.4605971
8.56 0.4666368
8.58 0.4807029
8.6 0.4554394
8.62 0.4362909
8.64 0.4674935
8.66 0.4336476
8.68 0.4654301
8.7 0.4703459
8.72 0.4659669
8.74 0.4597005
8.76 0.4735238
8.78 0.468455
8.8 0.4550279
8.82 0.4660738
8.84 0.4645965
8.86 0.4680278
8.88 0.4586941
8.9 0.463627
8.92 0.4617899
8.94 0.4562345
8.96 0.4626821
8.98 0.4714607
9 0.470824
9.02 0.4547528
9.04 0.4601086
9.06 0.4570014
9.08 0.4636274
9.1 0.4627367
9.12 0.4807806
9.14 0.4760508
9.16 0.4460946
9.18 0.4538722
9.2 0.4544779
9.22 0.454037
9.24 0.463519
9.26 0.4626279
9.28 0.4691747
9.3 0.4555215
9.32 0.4594837
9.34 0.4743686
9.36 0.4450851
9.38 0.4560149
9.4 0.4526041
9.42 0.46422
9.44 0.4524932
9.46 0.4572747
9.48 0.461682
9.5 0.4563709
9.52 0.4601361
9.54 0.4526036
9.56 0.4628178
9.58 0.4705584
9.6 0.4642466
9.62 0.4623314
9.64 0.4532943
9.66 0.4669052
9.68 0.4680276
9.7 0.453349
9.72 0.4621961
9.74 0.4550276
9.76 0.4699466
9.78 0.4650005
9.8 0.4649196
9.82 0.4663423
9.84 0.4672528
9.86 0.4653223
9.88 0.45445
9.9 0.4683487
9.92 0.4568643
9.94 0.4602985
9.96 0.4738401
9.98 0.4491656
10 0.4623309
10.02 0.4574386
10.04 0.4731545
10.06 0.4401419
10.08 0.4531285
10.1 0.4555212
10.12 0.4713277
10.14 0.4519685
10.16 0.4718842
10.18 0.4693084
10.2 0.4631683
10.22 0.4697344
10.24 0.4716724
10.26 0.4655641
10.28 0.466932
10.3 0.4597279
10.32 0.4639239
10.34 0.4601081
10.36 0.446794
10.38 0.4633042
10.4 0.4652154
10.42 0.4506937
10.44 0.4607064
10.46 0.4687479
10.48 0.4601359
10.5 0.4751049
10.52 0.4762876
10.54 0.4695481
10.56 0.4449998
10.58 0.463627
10.6 0.4497226
10.62 0.4495829
10.64 0.45423
10.66 0.4696013
10.68 0.457439
10.7 0.4505829
10.72 0.4638428
10.74 0.462223
10.76 0.4756571
10.78 0.4518019
10.8 0.4601091
10.82 0.4608147
10.84 0.4456736
10.86 0.4764712
10.88 0.4407097
10.9 0.4505548
10.92 0.456454
10.94 0.4494992
10.96 0.447269
10.98 0.4487204
11 0.4743677
11.02 0.4565362
11.04 0.472599
11.06 0.4570009
11.08 0.4508325
11.1 0.4697072
11.12 0.4614376
11.14 0.4519955
11.16 0.4595102
11.18 0.4663423
11.2 0.4636261
11.22 0.4684013
11.24 0.4739725
11.26 0.4652424
11.28 0.468962
11.3 0.4544772
11.32 0.4576566
11.34 0.4883395
11.36 0.505693
11.38 0.4608149
11.4 0.460869
11.42 0.4778599
11.44 0.4596465
11.46 0.4509986
11.48 0.4583938
11.5 0.4654566
11.52 0.448581
11.54 0.4459544
11.56 0.4623308
11.58 0.4746048
11.6 0.4486649
11.62 0.457657
11.64 0.4478005
11.66 0.459728
11.68 0.4457856
11.7 0.4530179
11.72 0.4539826
11.74 0.4486368
11.76 0.463627
11.78 0.463411
11.8 0.4481626
11.82 0.4678133
11.84 0.4612481
11.86 0.4738403
11.88 0.4454773
11.9 0.4439878
11.92 0.4654565
11.94 0.4654565
11.96 0.4514697
11.98 0.4662615
12 0.4640314
12.02 0.4583941
12.04 0.4618711
12.06 0.4462625
12.08 0.4560151
12.1 0.4682677
12.12 0.4581757
12.14 0.4755518
12.16 0.4594838
12.18 0.4537896
12.2 0.4608958
12.22 0.4754471
12.24 0.4513877
12.26 0.4621148
12.28 0.4478835
12.3 0.4437627
12.32 0.4628992
12.34 0.4566725
12.36 0.4640312
12.38 0.452797
12.4 0.4622229
12.42 0.4664759
12.44 0.4583944
12.46 0.4695476
12.48 0.4512482
12.5 0.4510822
12.52 0.4510821
12.54 0.4514697
12.56 0.4578755
12.58 0.4385775
12.6 0.4414468
12.62 0.4465423
12.64 0.4584215
12.66 0.4564534
12.68 0.4553568
12.7 0.4547798
12.72 0.463277
12.74 0.4491384
12.76 0.4496659
12.78 0.457411
12.8 0.4688552
12.82 0.4354885
12.84 0.4573841
12.86 0.4613299
12.88 0.4483579
12.9 0.4573295
12.92 0.4665031
12.94 0.4669589
12.96 0.4570558
12.98 0.4596195
13 0.4602445
13.02 0.4390326
13.04 0.4511371
13.06 0.4591567
13.08 0.448246
13.1 0.4500283
13.12 0.4510263
13.14 0.4459822
13.16 0.441532
13.18 0.4546974
13.2 0.4673863
13.22 0.4616539
13.24 0.4556862
13.26 0.4368927
13.28 0.4465981
13.3 0.4475203
13.32 0.4527975
13.34 0.4539822
13.36 0.4689879
13.38 0.4438463
13.4 0.4658597
13.42 0.457056
13.44 0.4473255
13.46 0.4596191
13.48 0.4737879
13.5 0.4648921
13.52 0.4552206
13.54 0.4489993
13.56 0.4727839
13.58 0.4464861
13.6 0.4623043
13.62 0.4610046
13.64 0.4611677
13.66 0.46661
13.68 0.4500556
13.7 0.4521617
13.72 0.4607329
13.74 0.4497225
13.76 0.459265
13.78 0.4498334
13.8 0.4707442
13.82 0.4601362
13.84 0.4564256
13.86 0.45412
13.88 0.455769
13.9 0.4630608
13.92 0.4472981
13.94 0.467413
13.96 0.4756573
13.98 0.4514701
14 0.4586394
14.02 0.44872
14.04 0.4619797
14.06 0.4391188
14.08 0.4561796
14.1 0.4706645
14.12 0.4383204
14.14 0.4638428
14.16 0.4687485
14.18 0.4574108
14.2 0.4479398
14.22 0.4698135
14.24 0.4434528
14.26 0.4563711
14.28 0.4519953
14.3 0.4551097
14.32 0.4671725
14.34 0.4665295
14.36 0.4527136
14.38 0.4528522
14.4 0.4462625
14.42 0.451996
14.44 0.4695743
14.46 0.441305
14.48 0.4632767
14.5 0.4782783
14.52 0.4518296
14.54 0.4499163
14.56 0.4486644
14.58 0.4779382
14.6 0.4577663
14.62 0.458912
14.64 0.4493881
14.66 0.4619792
14.68 0.4540369
14.7 0.4641932
14.72 0.4595924
14.74 0.4468222
14.76 0.4516088
14.78 0.4601627
14.8 0.4826236
14.82 0.4771532
14.84 0.4462619
14.86 0.4745787
14.88 0.4667169
14.9 0.4617901
14.92 0.4753419
14.94 0.4663158
14.96 0.4752105
14.98 0.455714
15 0.4485809
15.02 0.4571928
15.04 0.4617359
15.06 0.4678409
15.08 0.4470459
15.1 0.4464583
15.12 0.4600537
15.14 0.4517462
15.16 0.4639234
15.18 0.4610317
15.2 0.477336
15.22 0.4505831
15.24 0.4547798
15.26 0.4407379
15.28 0.4539
15.3 0.4631684
15.32 0.4524103
15.34 0.4633844
15.36 0.4632762
15.38 0.4560969
15.4 0.4470745
15.42 0.4577667
15.44 0.4663423
15.46 0.4553575
15.48 0.4562348
15.5 0.4702131
15.52 0.4717516
15.54 0.4628984
15.56 0.4672531
15.58 0.4738404
15.6 0.4633847
15.62 0.4771006
15.64 0.4556862
15.66 0.4496659
15.68 0.4572198
15.7 0.4430574
15.72 0.4717256
15.74 0.4424081
15.76 0.459864
15.78 0.4309871
15.8 0.4518018
15.82 0.462115
15.84 0.4389187
15.86 0.4610854
15.88 0.4508328
15.9 0.4563437
15.92 0.4524656
15.94 0.4479398
15.96 0.4555222
15.98 0.450888
16 0.4540375
16.02 0.4538166
16.04 0.4546153
16.06 0.4449997
16.08 0.4589114
16.1 0.4701328
16.12 0.4677075
16.14 0.4649195
16.16 0.4788001
16.18 0.4788786
16.2 0.4746582
16.22 0.4433963
16.24 0.4620877
16.26 0.4736028
16.28 0.4818197
16.3 0.4817154
16.32 0.4616273
16.34 0.4511373
16.36 0.4587208
16.38 0.5165756
16.4 0.4895916
16.42 0.4622229
16.44 0.445477
16.46 0.489183
16.48 0.4960341
16.5 0.4808332
16.52 0.4678147
16.54 0.4603533
16.56 0.4910701
16.58 0.4593754
16.6 0.457439
16.62 0.4699194
16.64 0.4612211
16.66 0.4554117
16.68 0.4670385
16.7 0.4618168
16.72 0.4649196
16.74 0.45522
16.76 0.4739463
16.78 0.4678676
16.8 0.4666107
16.82 0.472176
16.84 0.4809626
16.86 0.4611673
16.88 0.4821569
16.9 0.4740776
16.92 0.4760253
16.94 0.4618169
16.96 0.4741836
16.98 0.4698406
17 0.8395681
17.02 0.60208
17.04 0.7057974
17.06 0.6464324
17.08 1.034625
17.1 0.4748157
17.12 0.5023196
17.14 0.4898469
17.16 0.4750266
17.18 0.4617899
17.2 0.5062851
17.22 0.8265889
17.24 0.5708108
17.26 0.4731007
17.28 0.4718315
17.3 0.5038108
17.32 0.4802088
17.34 0.4720967
17.36 0.4700267
17.38 0.4546705
17.4 0.4661815
17.42 0.4624121
17.44 0.4574112
17.46 0.4592659
17.48 0.4733134
17.5 0.46984
17.52 0.4601358
17.54 0.4753421
17.56 0.4846908
17.58 0.4843548
17.6 0.4707442
17.62 0.4609222
17.64 0.4546981
17.66 0.4601631
17.68 0.4673329
17.7 0.4769957
17.72 0.47016
17.74 0.4464302
17.76 0.4644086
17.78 0.466101
17.8 0.4633843
17.82 0.4362625
17.84 0.4580671
17.86 0.4434519
17.88 0.4634914
17.9 0.4566453
17.92 0.4616543
17.94 0.4667445
17.96 0.4719376
17.98 0.4338776
18 0.4720696
18.02 0.4629522
18.04 0.4665036
18.06 0.4648121
18.08 0.4541203
18.1 0.4567277
18.12 0.4624659
18.14 0.4592928
18.16 0.4587208
18.18 0.4712487
18.2 0.4530456
18.22 0.4891319
18.24 0.440596
18.26 0.4704784
18.28 0.474658
18.3 0.4616279
18.32 0.4695474
18.34 0.4719376
18.36 0.459511
18.38 0.4762613
18.4 0.4627361
18.42 0.443762
18.44 0.4746837
18.46 0.4603527
18.48 0.4544226
18.5 0.49135
18.52 0.459864
18.54 0.4915791
18.56 0.4733387
18.58 0.4564529
18.6 0.4623854
18.62 0.4677069
18.64 0.4639238
18.66 0.4624936
18.68 0.4708237
18.7 0.4834772
18.72 0.444803
18.74 0.4674129
18.76 0.4321457
18.78 0.4723869
18.8 0.4724404
18.82 0.4689082
18.84 0.4619795
18.86 0.4686951
18.88 0.442408
18.9 0.4532103
18.92 0.4607598
18.94 0.4632493
18.96 0.4547805
18.98 0.4631152
19 0.4592932
19.02 0.4649191
19.04 0.4631422
19.06 0.4631144
19.08 0.4537349
19.1 0.4782516
19.12 0.4659931
19.14 0.4484687
19.16 0.4623037
19.18 0.4441006
19.2 0.4691751
19.22 0.4711159
19.24 0.4628984
19.26 0.4646233
19.28 0.4648117
19.3 0.449527
19.32 0.4572474
19.34 0.4439598
19.36 0.4611124
19.38 0.4760517
19.4 0.4592658
19.42 0.4681347
19.44 0.4527971
19.46 0.4496109
19.48 0.4681077
19.5 0.485026
19.52 0.4728111
19.54 0.4557145
19.56 0.4407098
19.58 0.4564543
19.6 0.458939
19.62 0.4541469
19.64 0.4719641
19.66 0.4658595
19.68 0.4533759
19.7 0.4554941
19.72 0.4460384
19.74 0.4674934
19.76 0.4602708
19.78 0.4560151
19.8 0.4567822
19.82 0.4699997
19.84 0.4591839
19.86 0.4627634
19.88 0.4640307
19.9 0.4705322
19.92 0.4467937
19.94 0.452714
19.96 0.4553296
19.98 0.4448876
20 0.4673331
&
@target G0.S2
@type xy
0 2.620806
0.02 1.12301
0.04 0.9755124
0.06 0.9259861
0.08 0.9093125
0.1 1.872832
0.12 1.849168
0.14 1.63477
0.16 1.25082
0.18 1.274255
0.2 1.646618
0.22 1.917408
0.24 2.507718
0.26 2.422736
0.28 2.905469
0.3 2.392044
0.32 1.340131
0.34 1.428172
0.36 2.06185
0.38 0.8709906
0.4 1.218954
0.42 1.279316
0.44 1.032823
0.46 1.489538
0.48 1.247007
0.5 1.334934
0.52 1.1468
0.54 1.766302
0.56 2.253653
0.58 1.235162
0.6 1.446686
0.62 2.799951
0.64 1.300875
0.66 0.4615734
0.68 0.4555219
0.7 0.4445785
0.72 0.4523548
0.74 0.475421
0.76 0.4459265
0.78 0.4610856
0.8 0.4714077
0.82 0.4565904
0.84 0.4658589
0.86 0.4544229
0.88 0.4565628
0.9 0.4574384
0.92 0.4586124
0.94 0.4624393
0.96 0.4605971
0.98 0.4470182
1 0.4396304
1.02 0.4633575
1.04 0.4630335
1.06 0.4557681
1.08 0.4637614
1.1 0.4649193
1.12 0.454533
1.14 0.4504166
1.16 0.4460102
1.18 0.4518845
1.2 0.4507216
1.22 0.4500282
1.24 0.45147
1.26 0.4567548
1.28 0.4589386
1.3 0.4378931
1.32 0.443199
1.34 0.4537903
1.36 0.461871
1.38 0.4548901
1.4 0.4471301
1.42 0.4579294
1.44 0.4636001
1.46 0.4597282
1.48 0.4682683
1.5 0.4573294
1.52 0.4540094
1.54 0.4611131
1.56 0.4665838
1.58 0.4418709
1.6 0.4419838
1.62 0.4526592
1.64 0.4543682
1.66 0.4534862
1.68 0.4641125
1.7 0.4463468
1.72 0.461004
1.74 0.4650537
1.76 0.4479118
1.78 0.4523273
1.8 0.4462622
1.82 0.4517742
1.84 0.4493053
1.86 0.4437622
1.88 0.4589937
1.9 0.4654293
1.92 0.4484977
1.94 0.4644086
1.96 0.4574925
1.98 0.4442973
2 0.4603537
2.02 0.4518016
2.04 0.4548348
2.06 0.4511655
2.08 0.4479676
2.1 0.4627095
2.12 0.4490268
2.14 0.4576297
2.16 0.4617628
2.18 0.4511096
2.2 0.4458986
2.22 0.4481911
2.24 0.4470739
2.26 0.4511373
2.28 0.4561253
2.3 0.4576842
2.32 0.469734
2.34 0.4564541
2.36 0.4662892
2.38 0.457958
2.4 0.4494435
2.42 0.4697343
2.44 0.4523824
2.46 0.4481626
2.48 0.4514974
2.5 0.4491379
2.52 0.4600272
2.54 0.4532656
2.56 0.4457019
2.58 0.4492494
2.6 0.4428321
2.62 0.4503887
2.64 0.4585027
2.66 0.4623311
2.68 0.4615729
2.7 0.4636003
2.72 0.4555771
2.74 0.436434
2.76 0.4498058
2.78 0.4550002
2.8 0.4543681
2.82 0.457411
2.84 0.4420692
2.86 0.4338492
2.88 0.4605164
2.9 0.4395455
2.92 0.45412
2.94 0.4484695
2.96 0.4499721
2.98 0.4543949
3 0.4715139
3.02 0.4465981
3.04 0.4412767
3.06 0.4549727
3.08 0.4304647
3.1 0.4448588
3.12 0.4533764
3.14 0.4464304
3.16 0.4352586
3.18 0.435804
3.2 0.4443532
3.22 0.4550547
3.24 0.4254709
3.26 0.4623308
3.28 0.4243235
3.3 0.4448595
3.32 0.4282519
3.34 0.4585026
3.36 0.4674664
3.38 0.4488045
3.4 0.4523267
3.42 0.4572192
3.44 0.4440156
3.46 0.4571922
3.48 0.4576847
3.5 0.4512483
3.52 0.4601363
3.54 0.4718049
3.56 0.4606518
3.58 0.4540369
3.6 0.4480234
3.62 0.4534864
3.64 0.4334167
3.66 0.4224336
3.68 0.4385489
3.7 0.4349138
3.72 0.4347702
3.74 0.4461225
3.76 0.4623308
3.78 0.4562344
3.8 0.4501393
3.82 0.4690947
3.84 0.4694144
3.86 0.4685345
3.88 0.4463741
3.9 0.4246472
3.92 0.4508325
3.94 0.4600547
3.96 0.4474652
3.98 0.4498055
4 0.4444375
4.02 0.4528249
4.04 0.4276682
4.06 0.4280479
4.08 0.4474654
4.1 0.4471581
4.12 0.3981831
4.14 0.4541205
4.16 0.4641933
4.18 0.4571924
4.2 0.4535973
4.22 0.4566179
4.24 0.4499723
4.26 0.4442413
4.28 0.4290686
4.3 0.4559328
4.32 0.4354873
4.34 0.4544505
4.36 0.4583936
4.38 0.4439597
4.4 0.4516913
4.42 0.4586118
4.44 0.4445793
4.46 0.4503892
4.48 0.4624936
4.5 0.4470175
4.52 0.4482184
4.54 0.4522445
4.56 0.4446628
4.58 0.4489157
4.6 0.4638426
4.62 0.4588296
4.64 0.4684019
4.66 0.4542296
4.68 0.4602177
4.7 0.4475768
4.72 0.4580937
4.74 0.4532934
4.76 0.4656446
4.78 0.4451124
4.8 0.4461778
4.82 0.4548069
4.84 0.461898
4.86 0.4193151
4.88 0.4548076
4.9 0.4534862
4.92 0.4383202
4.94 0.4299417
4.96 0.4560975
4.98 0.4545326
5 0.4442126
5.02 0.4718577
5.04 0.4552746
5.06 0.454368
5.08 0.4477725
5.1 0.4441853
5.12 0.4607331
5.14 0.4573017
5.16 0.4471297
5.18 0.4616013
5.2 0.4486367
5.22 0.4361474
5.24 0.4506383
5.26 0.4309293
5.28 0.4396022
5.3 0.438891
5.32 0.4428036
5.34 0.4477995
5.36 0.4495829
5.38 0.4544772
5.4 0.4482467
5.42 0.4605432
5.44 0.4229954
5.46 0.4213369
5.48 0.4352296
5.5 0.4317982
5.52 0.452355
5.54 0.4610047
5.56 0.4466825
5.58 0.4067246
5.6 0.4335319
5.62 0.4620328
5.64 0.4359186
5.66 0.4469898
5.68 0.4338494
5.7 0.4444385
5.72 0.4514422
5.74 0.4512755
5.76 0.4570288
5.78 0.4541754
5.8 0.4577392
5.82 0.4479122
5.84 0.4360335
5.86 0.4525763
5.88 0.4384636
5.9 0.4386343
5.92 0.4432267
5.94 0.4578483
5.96 0.4384349
5.98 0.4451404
6 0.4339922
6.02 0.4376355
6.04 0.4495557
6.06 0.4321174
6.08 0.4507219
6.1 0.4345687
6.12 0.4544779
6.14 0.4432545
6.16 0.454368
6.18 0.4289814
6.2 0.4628716
6.22 0.4457012
6.24 0.4601627
6.26 0.4619522
6.28 0.434223
6.3 0.4508607
6.32 0.4606795
6.34 0.45467
6.36 0.4506937
6.38 0.4058011
6.4 0.4639234
6.42 0.4556593
6.44 0.4526035
6.46 0.4140957
6.48 0.4512209
6.5 0.4687756
6.52 0.4545875
6.54 0.4624389
6.56 0.4562344
6.58 0.4627637
6.6 0.4445783
6.62 0.4564261
6.64 0.4497219
6.66 0.4503886
6.68 0.4485812
6.7 0.4502775
6.72 0.456016
6.74 0.4508322
6.76 0.4479112
6.78 0.4400859
6.8 0.4359186
6.82 0.4432831
6.84 0.4550545
6.86 0.4461501
6.88 0.4350285
6.9 0.446486
6.92 0.4548347
6.94 0.4671721
6.96 0.4453657
6.98 0.4372928
7 0.4654566
7.02 0.4547802
7.04 0.4424087
7.06 0.4501663
7.08 0.454147
7.1 0.4522171
7.12 0.4443258
7.14 0.4486367
7.16 0.4518848
7.18 0.4502498
7.2 0.4424365
7.22 0.4568917
7.24 0.4548899
7.26 0.442747
7.28 0.4419843
7.3 0.4580663
7.32 0.4404823
7.34 0.4553566
7.36 0.4535418
7.38 0.4740785
7.4 0.4651078
7.42 0.4473256
7.44 0.4630611
7.46 0.4492773
7.48 0.4491377
7.5 0.4493327
7.52 0.4462622
7.54 0.4257052
7.56 0.4519676
7.58 0.450444
7.6 0.4635453
7.62 0.4556865
7.64 0.4532108
7.66 0.4581485
7.68 0.4482184
7.7 0.4352011
7.72 0.430639
7.74 0.45379
7.76 0.4574935
7.78 0.4326947
7.8 0.4559332
7.82 0.4552747
7.84 0.4107916
7.86 0.4359187
7.88 0.4345689
7.9 0.4482183
7.92 0.4462618
7.94 0.45467
7.96 0.4540099
7.98 0.4470461
8 0.4483861
8.02 0.4317694
8.04 0.456673
8.06 0.4304648
8.08 0.4133405
8.1 0.4477999
8.12 0.4199101
8.14 0.4215742
8.16 0.4461226
8.18 0.4501668
8.2 0.4508049
8.22 0.4074616
8.24 0.4436496
8.26 0.425029
8.28 0.4112782
8.3 0.4304358
8.32 0.4545323
8.34 0.43477
8.36 0.4714074
8.38 0.4207434
8.4 0.4441008
8.42 0.4317985
8.44 0.4503886
8.46 0.4582854
8.48 0.4313358
8.5 0.4613292
8.52 0.4648118
8.54 0.4300002
8.56 0.4512485
8.58 0.4658597
8.6 0.4567819
8.62 0.4450283
8.64 0.4596187
8.66 0.4512477
8.68 0.4644891
8.7 0.4581759
8.72 0.4340791
8.74 0.4433962
8.76 0.4618436
8.78 0.458421
8.8 0.4574387
8.82 0.4314505
8.84 0.4561256
8.86 0.458284
8.88 0.4514703
8.9 0.4618981
8.92 0.4583121
8.94 0.4505828
8.96 0.4614107
8.98 0.4596465
9 0.4688818
9.02 0.4384064
9.04 0.4464307
9.06 0.4511377
9.08 0.4663958
9.1 0.4385489
9.12 0.4472412
9.14 0.4541202
9.16 0.4527965
9.18 0.4590204
9.2 0.4432547
9.22 0.446822
9.24 0.4560977
9.26 0.424794
9.28 0.4508321
9.3 0.4426338
9.32 0.4546975
9.34 0.461465
9.36 0.4577661
9.38 0.4370356
9.4 0.458203
9.42 0.4490547
9.44 0.4482181
9.46 0.4491658
9.48 0.4535137
9.5 0.4394883
9.52 0.4491376
9.54 0.4689887
9.56 0.4493888
9.58 0.4433115
9.6 0.4418989
9.62 0.4568641
9.64 0.4510272
9.66 0.4468224
9.68 0.4540103
9.7 0.4574932
9.72 0.4650266
9.74 0.4501665
9.76 0.4510821
9.78 0.4606789
9.8 0.445954
9.82 0.4596475
9.84 0.4709031
9.86 0.4615462
9.88 0.451248
9.9 0.4543954
9.92 0.4599456
9.94 0.4545323
9.96 0.4397159
9.98 0.45618
10 0.4603532
10.02 0.4593742
10.04 0.4434238
10.06 0.4624663
10.08 0.4506111
10.1 0.4473529
10.12 0.4606782
10.14 0.4695739
10.16 0.4593741
10.18 0.4591569
10.2 0.4508883
10.22 0.4516912
10.24 0.4681348
10.26 0.4593746
10.28 0.4623308
10.3 0.4526316
10.32 0.4591563
10.34 0.4592926
10.36 0.4530452
10.38 0.4522447
10.4 0.4531005
10.42 0.4573295
10.44 0.4414179
10.46 0.4552196
10.48 0.4592932
10.5 0.4494437
10.52 0.4535689
10.54 0.4487205
10.56 0.4562071
10.58 0.4554943
10.6 0.4566448
10.62 0.4513869
10.64 0.4509991
10.66 0.4512483
10.68 0.4541753
10.7 0.4555493
10.72 0.467654
10.74 0.4517185
10.76 0.4519125
10.78 0.4482463
10.8 0.4526313
10.82 0.4437905
10.84 0.4654296
10.86 0.4603804
10.88 0.4494722
10.9 0.4597289
10.92 0.4415882
10.94 0.4310741
10.96 0.4622233
10.98 0.4586396
11 0.4474928
11.02 0.4614373
11.04 0.4242935
11.06 0.4626823
11.08 0.4364915
11.1 0.4612483
11.12 0.443678
11.14 0.4560979
11.16 0.4501393
11.18 0.4508882
11.2 0.4554397
11.22 0.4480511
11.24 0.4597823
11.26 0.4282813
11.28 0.4525479
11.3 0.4492495
11.32 0.4537901
11.34 0.4439597
11.36 0.4488046
11.38 0.4479674
11.4 0.4595919
11.42 0.4415035
11.44 0.445926
11.46 0.4527139
11.48 0.4460095
11.5 0.4418428
11.52 0.4635729
11.54 0.4494998
11.56 0.4475207
11.58 0.4504715
11.6 0.4593745
11.62 0.4637078
11.64 0.4541206
11.66 0.4368637
11.68 0.4692544
11.7 0.4567829
11.72 0.4665029
11.74 0.4578749
11.76 0.4671457
11.78 0.4549175
11.8 0.4622773
11.82 0.460516
11.84 0.4519959
11.86 0.4478
11.88 0.4616814
11.9 0.4658859
11.92 0.4543406
11.94 0.4676004
11.96 0.4297968
11.98 0.4460385
12 0.4499444
12.02 0.4630606
12.04 0.4573017
12.06 0.4648121
12.08 0.4472412
12.1 0.4428314
12.12 0.45467
12.14 0.4555772
12.16 0.4676003
12.18 0.452907
12.2 0.4379787
12.22 0.452825
12.24 0.4474649
12.26 0.4424362
12.28 0.4547798
12.3 0.4437622
12.32 0.4666103
12.34 0.456782
12.36 0.4415882
12.38 0.4480515
12.4 0.4520509
12.42 0.4597281
12.44 0.4497497
12.46 0.4503608
12.48 0.4557135
12.5 0.45883
12.52 0.4264098
12.54 0.4541201
12.56 0.4500557
12.58 0.4489151
12.6 0.4534588
12.62 0.4479114
12.64 0.4504173
12.66 0.4440159
12.68 0.4495826
12.7 0.4516635
12.72 0.4407374
12.74 0.4674938
12.76 0.4542298
12.78 0.4549173
12.8 0.4479403
12.82 0.4389189
12.84 0.4462345
12.86 0.4642733
12.88 0.457302
12.9 0.4570557
12.92 0.4446629
12.94 0.4564536
12.96 0.4275804
12.98 0.4227884
13 0.4323774
13.02 0.4358325
13.04 0.4358324
13.06 0.4528526
13.08 0.4544231
13.1 0.455522
13.12 0.4302903
13.14 0.451719
13.16 0.4592116
13.18 0.4612484
13.2 0.4457854
13.22 0.4564263
13.24 0.4588027
13.26 0.4412767
13.28 0.4481348
13.3 0.4436787
13.32 0.4679205
13.34 0.4466259
13.36 0.464381
13.38 0.4477445
13.4 0.4695482
13.42 0.4513307
13.44 0.4382916
13.46 0.4464579
13.48 0.4538169
13.5 0.4588029
13.52 0.4436775
13.54 0.444888
13.56 0.4518854
13.58 0.4577387
13.6 0.4564261
13.62 0.4516912
13.64 0.4452805
13.66 0.4554398
13.68 0.4335318
13.7 0.4482467
13.72 0.4492495
13.74 0.4538999
13.76 0.4520511
13.78 0.4426625
13.8 0.4581758
13.82 0.4424085
13.84 0.4554947
13.86 0.4527969
13.88 0.4588302
13.9 0.4644082
13.92 0.448637
13.94 0.4665031
13.96 0.4587211
13.98 0.4445783
14 0.4438747
14.02 0.4437623
14.04 0.4481632
14.06 0.457193
14.08 0.4477442
14.1 0.4466259
14.12 0.4359187
14.14 0.4562345
14.16 0.4592928
14.18 0.4518294
14.2 0.4518298
14.22 0.4294469
14.24 0.445028
14.26 0.4569745
14.28 0.4548902
14.3 0.4479121
14.32 0.4546152
14.34 0.4438751
14.36 0.4457021
14.38 0.4578486
14.4 0.4451959
14.42 0.4591569
14.44 0.4545598
14.46 0.4534862
14.48 0.4499172
14.5 0.4577661
14.52 0.4434522
14.54 0.438748
14.56 0.4412193
14.58 0.4656176
14.6 0.4647043
14.62 0.4597007
14.64 0.4260868
14.66 0.4565357
14.68 0.4498053
14.7 0.4485811
14.72 0.4648118
14.74 0.4452808
14.76 0.4640314
14.78 0.4562892
14.8 0.4656712
14.82 0.4546978
14.84 0.4557683
14.86 0.4413053
14.88 0.4397156
14.9 0.4500557
14.92 0.4502491
14.94 0.4524929
14.96 0.4555491
14.98 0.4439315
15 0.4655641
15.02 0.4738674
15.04 0.4519122
15.06 0.4520233
15.08 0.4440998
15.1 0.4477162
15.12 0.4396867
15.14 0.4504718
15.16 0.4604617
15.18 0.4557137
15.2 0.4667974
15.22 0.4482463
15.24 0.4515808
15.26 0.4602994
15.28 0.4558509
15.3 0.4539002
15.32 0.4510824
15.34 0.4478001
15.36 0.4427755
15.38 0.4485815
15.4 0.4458699
15.42 0.4676271
15.44 0.4390042
15.46 0.4210114
15.48 0.4601631
15.5 0.4485814
15.52 0.4473809
15.54 0.4458704
15.56 0.4426624
15.58 0.445506
15.6 0.4343098
15.62 0.4456448
15.64 0.4669319
15.66 0.4644625
15.68 0.4523822
15.7 0.4517467
15.72 0.4615464
15.74 0.4659672
15.76 0.441984
15.78 0.4441561
15.8 0.442945
15.82 0.4516632
15.84 0.4450281
15.86 0.4458698
15.88 0.4530173
15.9 0.4481906
15.92 0.4510815
15.94 0.4394882
15.96 0.456207
15.98 0.4574931
16 0.4628716
16.02 0.4627093
16.04 0.4562347
16.06 0.4565358
16.08 0.4528243
16.1 0.4254998
16.12 0.4555762
16.14 0.4478002
16.16 0.4311616
16.18 0.4595917
16.2 0.457903
16.22 0.4633303
16.24 0.4492497
16.26 0.457903
16.28 0.4498334
16.3 0.45412
16.32 0.4518023
16.34 0.4589937
16.36 0.4441845
16.38 0.4648117
16.4 0.4427183
16.42 0.4509156
16.44 0.4563165
16.46 0.4482741
16.48 0.4388903
16.5 0.464031
16.52 0.4600814
16.54 0.447046
16.56 0.4609227
16.58 0.4457018
16.6 0.4524656
16.62 0.4406244
16.64 0.4630608
16.66 0.4459264
16.68 0.464489
16.7 0.4527968
16.72 0.4580668
16.74 0.4512481
16.76 0.4406242
16.78 0.4580671
16.8 0.456453
16.82 0.4510544
16.84 0.4597008
16.86 0.4571927
16.88 0.4519676
16.9 0.4434243
16.92 0.4482743
16.94 0.4742365
16.96 0.4527972
16.98 0.4534585
17 0.4568641
17.02 0.461004
17.04 0.4496944
17.06 0.4465423
17.08 0.4597282
17.1 0.4531285
17.12 0.4423516
17.14 0.4623305
17.16 0.4488039
17.18 0.4478836
17.2 0.4526863
17.22 0.4581754
17.24 0.4472415
17.26 0.44911
17.28 0.4461222
17.3 0.4407662
17.32 0.448051
17.34 0.4326952
17.36 0.4674131
17.38 0.4633034
17.4 0.4610043
17.42 0.4559052
17.44 0.4556865
17.46 0.4562075
17.48 0.433273
17.5 0.4482474
17.52 0.4476879
17.54 0.4442409
17.56 0.4599455
17.58 0.4568915
17.6 0.4484694
17.62 0.4417571
17.64 0.4505556
17.66 0.4353735
17.68 0.4646233
17.7 0.4522439
17.72 0.4475766
17.74 0.4561249
17.76 0.4585029
17.78 0.4625202
17.8 0.4610044
17.82 0.4567821
17.84 0.4590476
17.86 0.4539274
17.88 0.4687744
17.9 0.4440163
17.92 0.4662615
17.94 0.4534586
17.96 0.4635462
17.98 0.4508321
18 0.4358323
18.02 0.4428878
18.04 0.4580396
18.06 0.4567544
18.08 0.4613563
18.1 0.4463454
18.12 0.4626291
18.14 0.459157
18.16 0.4398581
18.18 0.4647845
18.2 0.4627632
18.22 0.4299995
18.24 0.4622231
18.26 0.4472975
18.28 0.4541206
18.3 0.4518015
18.32 0.447437
18.34 0.4547803
18.36 0.4627095
18.38 0.4536789
18.4 0.4508888
18.42 0.4386632
18.44 0.436491
18.46 0.4559327
18.48 0.4490543
18.5 0.4647849
18.52 0.4663149
18.54 0.463492
18.56 0.454175
18.58 0.441503
18.6 0.4561798
18.62 0.4623037
18.64 0.4614106
18.66 0.4662614
18.68 0.4607063
18.7 0.4639238
18.72 0.4709829
18.74 0.4551377
18.76 0.431509
18.78 0.4499168
18.8 0.4561524
18.82 0.4682943
18.84 0.4518017
18.86 0.4499721
18.88 0.466208
18.9 0.4473538
18.92 0.4689879
18.94 0.4427474
18.96 0.4555764
18.98 0.464489
19 0.4440998
19.02 0.4573015
19.04 0.4545602
19.06 0.4484696
19.08 0.4549176
19.1 0.4477999
19.12 0.4615198
19.14 0.453128
19.16 0.4528799
19.18 0.464381
19.2 0.457985
19.22 0.4666367
19.24 0.4563438
19.26 0.4329263
19.28 0.4597282
19.3 0.4710096
19.32 0.4514701
19.34 0.4532935
19.36 0.4467939
19.38 0.4539003
19.4 0.4515255
19.42 0.4478835
19.44 0.4475492
19.46 0.4573837
19.48 0.4661812
19.5 0.4465702
19.52 0.454917
19.54 0.4580938
19.56 0.4644888
19.58 0.4610859
19.6 0.4623044
19.62 0.4493324
19.64 0.460896
19.66 0.4664226
19.68 0.4545879
19.7 0.4513588
19.72 0.4492497
19.74 0.4402833
19.76 0.4634112
19.78 0.4466263
19.8 0.4636272
19.82 0.4551105
19.84 0.4742098
19.86 0.4448875
19.88 0.4616817
19.9 0.4585022
19.92 0.4587207
19.94 0.4400285
19.96 0.4390048
19.98 0.4594018
20 0.4628982
&
@target G1.S0
@type xy
0 9
0.02 1857
0.04 1688
0.06 1915
0.08 1101
0.1 30
0.12 28
0.14 197
0.16 441
0.18 515
0.2 80
0.22 54
0.24 0
0.26 29
0.28 0
0.3 1
0.32 168
0.34 295
0.36 61
0.38 591
0.4 484
0.42 1469
0.44 769
0.46 712
0.48 1506
0.5 1090
0.52 585
0.54 168
0.56 20
0.58 192
0.6 361
0.62 2
0.64 963
0.66 3873
0.68 7480
0.7 5794
0.72 6090
0.74 5314
0.76 6940
0.78 7799
0.8 6671
0.82 7533
0.84 5101
0.86 7218
0.88 8689
0.9 7997
0.92 9655
0.94 8783
0.96 9017
0.98 8694
1 8815
1.02 9241
1.04 9134
1.06 9493
1.08 8514
1.1 7785
1.12 8858
1.14 7900
1.16 9405
1.18 10049
1.2 9560
1.22 9633
1.24 10692
1.26 9316
1.28 8281
1.3 10086
1.32 10156
1.34 8445
1.36 7394
1.38 8144
1.4 7133
1.42 6640
1.44 6209
1.46 6949
1.48 5430
1.5 5689
1.52 5521
1.54 5849
1.56 6731
1.58 6683
1.6 7109
1.62 6117
1.64 5391
1.66 6631
1.68 7284
1.7 5947
1.72 6326
1.74 6373
1.76 6909
1.78 8107
1.8 9137
1.82 8255
1.84 7105
1.86 8048
1.88 6469
1.9 7323
1.92 7634
1.94 6706
1.96 6212
1.98 7065
2 7666
2.02 7436
2.04 8357
2.06 8376
2.08 8293
2.1 9073
2.12 10321
2.14 10528
2.16 8838
2.18 7779
2.2 6715
2.22 6488
2.24 7481
2.26 6926
2.28 7880
2.3 6821
2.32 6063
2.34 7432
2.36 5413
2.38 5822
2.4 4008
2.42 5942
2.44 5162
2.46 5588
2.48 7196
2.5 8055
2.52 6786
2.54 7931
2.56 8855
2.58 8875
2.6 9671
2.62 8195
2.64 9183
2.66 9533
2.68 6704
2.7 9095
2.72 5839
2.74 3959
2.76 4765
2.78 4409
2.8 5684
2.82 4599
2.84 5966
2.86 7242
2.88 6290
2.9 7690
2.92 5956
2.94 6635
2.96 6400
2.98 8167
3 8848
3.02 8111
3.04 8380
3.06 7314
3.08 8552
3.1 9654
3.12 9403
3.14 9576
3.16 10330
3.18 7609
3.2 9090
3.22 9063
3.24 7315
3.26 7970
3.28 8596
3.3 10457
3.32 9076
3.34 9652
3.36 8697
3.38 9310
3.4 9756
3.42 9752
3.44 9820
3.46 9247
3.48 12175
3.5 11136
3.52 11446
3.54 10618
3.56 10708
3.58 10670
3.6 9838
3.62 12097
3.64 9684
3.66 12663
3.68 11369
3.7 10268
3.72 10202
3.74 9660
3.76 11546
3.78 6888
3.8 6994
3.82 7806
3.84 7122
3.86 8210
3.88 9116
3.9 7088
3.92 6429
3.94 8100
3.96 7883
3.98 6158
4 6918
4.02 8155
4.04 9720
4.06 8095
4.08 6171
4.1 7278
4.12 7417
4.14 6224
4.16 4825
4.18 3865
4.2 4520
4.22 4959
4.24 4187
4.26 5106
4.28 6309
4.3 5812
4.32 6888
4.34 8316
4.36 8945
4.38 7015
4.4 8454
4.42 5728
4.44 6305
4.46 6467
4.48 7173
4.5 8029
4.52 7262
4.54 7517
4.56 8008
4.58 8281
4.6 8003
4.62 5109
4.64 5901
4.66 6944
4.68 5757
4.7 4937
4.72 5889
4.74 5577
4.76 4522
4.78 5313
4.8 6137
4.82 5038
4.84 4254
4.86 5401
4.88 4541
4.9 4250
4.92 3329
4.94 4444
4.96 4071
4.98 6007
5 6576
5.02 6577
5.04 6870
5.06 5063
5.08 4446
5.1 4344
5.12 6251
5.14 8339
5.16 7727
5.18 8679
5.2 6036
5.22 7141
5.24 3906
5.26 5080
5.28 6724
5.3 5738
5.32 4091
5.34 4392
5.36 4207
5.38 4322
5.4 5131
5.42 4214
5.44 4188
5.46 4155
5.48 3963
5.5 4353
5.52 4965
5.54 3716
5.56 3218
5.58 4528
5.6 5900
5.62 4701
5.64 3886
5.66 4075
5.68 2863
5.7 3991
5.72 6428
5.74 6281
5.76 4418
5.78 4263
5.8 4190
5.82 3064
5.84 4369
5.86 3151
5.88 4747
5.9 4130
5.92 3828
5.94 4484
5.96 3951
5.98 4830
6 5540
6.02 6458
6.04 5182
6.06 6149
6.08 5309
6.1 6020
6.12 5855
6.14 5826
6.16 5621
6.18 5170
6.2 6984
6.22 5728
6.24 5801
6.26 5186
6.28 5511
6.3 6258
6.32 7041
6.34 6527
6.36 8328
6.38 10039
6.4 9228
6.42 10794
6.44 8481
6.46 10268
6.48 7703
6.5 9435
6.52 8382
6.54 9524
6.56 9211
6.58 7205
6.6 9272
6.62 6421
6.64 7229
6.66 6768
6.68 5201
6.7 6817
6.72 6314
6.74 6628
6.76 6590
6.78 8274
6.8 7492
6.82 8029
6.84 9404
6.86 10704
6.88 11970
6.9 10860
6.92 9773
6.94 10507
6.96 9615
6.98 8301
7 9584
7.02 9526
7.04 9061
7.06 9167
7.08 8359
7.1 9518
7.12 9221
7.14 10874
7.16 9774
7.18 10660
7.2 10336
7.22 9700
7.24 9730
7.26 11265
7.28 9204
7.3 8998
7.32 9741
7.34 9651
7.36 11091
7.38 8662
7.4 8132
7.42 9885
7.44 9137
7.46 9651
7.48 8355
7.5 8335
7.52 8322
7.54 7717
7.56 7017
7.58 7736
7.6 8179
7.62 10198
7.64 10452
7.66 11288
7.68 9538
7.7 7759
7.72 10876
7.74 10336
7.76 8969
7.78 9053
7.8 7919
7.82 9797
7.84 8625
7.86 8608
7.88 8972
7.9 5097
7.92 7735
7.94 7232
7.96 6130
7.98 6781
8 7183
8.02 8097
8.04 8846
8.06 8156
8.08 7121
8.1 9281
8.12 7542
8.14 9323
8.16 9591
8.18 8311
8.2 7823
8.22 7026
8.24 7861
8.26 7147
8.28 8482
8.3 9519
8.32 9420
8.34 10411
8.36 10177
8.38 10629
8.4 9388
8.42 10427
8.44 8939
8.46 8394
8.48 9090
8.5 7424
8.52 6704
8.54 7620
8.56 7374
8.58 8518
8.6 8297
8.62 9027
8.64 9936
8.66 10477
8.68 11321
8.7 9380
8.72 8626
8.74 9077
8.76 9063
8.78 8991
8.8 9383
8.82 8999
8.84 9927
8.86 9792
8.88 8981
8.9 8074
8.92 8085
8.94 8406
8.96 9241
8.98 10209
9 10053
9.02 10646
9.04 9772
9.06 9299
9.08 8542
9.1 9174
9.12 9527
9.14 7828
9.16 7697
9.18 8557
9.2 9267
9.22 9921
9.24 7783
9.26 6566
9.28 6753
9.3 7157
9.32 7138
9.34 6520
9.36 6621
9.38 4205
9.4 7205
9.42 8107
9.44 6026
9.46 5422
9.48 6126
9.5 6937
9.52 8198
9.54 8505
9.56 8371
9.58 7017
9.6 8352
9.62 8819
9.64 7047
9.66 7771
9.68 7466
9.7 6094
9.72 8051
9.74 6691
9.76 7911
9.78 8496
9.8 7339
9.82 9124
9.84 9033
9.86 10655
9.88 9280
9.9 9722
9.92 9083
9.94 9406
9.96 8438
9.98 10133
10 9138
10.02 8819
10.04 8838
10.06 9393
10.08 9242
10.1 8895
10.12 8753
10.14 10823
10.16 11150
10.18 9948
10.2 10446
10.22 10513
10.24 9839
10.26 9377
10.28 9497
10.3 9356
10.32 8263
10.34 8244
10.36 7967
10.38 7070
10.4 7597
10.42 7242
10.44 7319
10.46 7490
10.48 9458
10.5 8211
10.52 8903
10.54 7348
10.56 7738
10.58 8020
10.6 9017
10.62 7973
10.64 8901
10.66 8409
10.68 6698
10.7 8252
10.72 8119
10.74 6921
10.76 7284
10.78 8028
10.8 7139
10.82 6260
10.84 5637
10.86 5455
10.88 3947
10.9 4852
10.92 4013
10.94 5603
10.96 3911
10.98 7805
11 4732
11.02 5066
11.04 6501
11.06 5981
11.08 4704
11.1 6494
11.12 9683
11.14 9462
11.16 7515
11.18 8419
11.2 7966
11.22 9341
11.24 8957
11.26 8365
11.28 10299
11.3 9580
11.32 11501
11.34 10719
11.36 9938
11.38 8875
11.4 6524
11.42 7363
11.44 8524
11.46 8538
11.48 7853
11.5 8428
11.52 8384
11.54 6456
11.56 7573
11.58 6910
11.6 6937
11.62 8066
11.64 5750
11.66 6164
11.68 5821
11.7 5419
11.72 4367
11.74 5288
11.76 4242
11.78 3940
11.8 2743
11.82 3997
11.84 4854
11.86 4467
11.88 3334
11.9 4061
11.92 3155
11.94 4068
11.96 5149
11.98 4812
12 4315
12.02 4969
12.04 4974
12.06 5157
12.08 6355
12.1 5812
12.12 5772
12.14 4571
12.16 6396
12.18 6818
12.2 4973
12.22 4348
12.24 6615
12.26 7369
12.28 6288
12.3 7834
12.32 7073
12.34 7236
12.36 5361
12.38 4925
12.4 4402
12.42 5331
12.44 5640
12.46 5315
12.48 5009
12.5 5243
12.52 5464
12.54 6461
12.56 6268
12.58 5247
12.6 4118
12.62 5297
12.64 5134
12.66 5485
12.68 4704
12.7 6068
12.72 5546
12.74 4761
12.76 4471
12.78 5202
12.8 5318
12.82 3893
12.84 5457
12.86 5280
12.88 5721
12.9 6521
12.92 6977
12.94 6139
12.96 7237
12.98 7448
13 7046
13.02 5452
13.04 6980
13.06 4357
13.08 4955
13.1 5668
13.12 5249
13.14 4825
13.16 4125
13.18 3596
13.2 4027
13.22 3642
13.24 4926
13.26 4347
13.28 6237
13.3 7746
13.32 6774
13.34 6253
13.36 6352
13.38 4890
13.4 5676
13.42 4564
13.44 4219
13.46 4588
13.48 4890
13.5 5247
13.52 4699
13.54 4934
13.56 5072
13.58 6257
13.6 6835
13.62 5890
13.64 7324
13.66 6580
13.68 7710
13.7 8503
13.72 8799
13.74 8475
13.76 7176
13.78 9975
13.8 7871
13.82 7248
13.84 8828
13.86 7569
13.88 7284
13.9 7925
13.92 7503
13.94 8670
13.96 8442
13.98 8295
14 8378
14.02 7480
14.04 7390
14.06 6826
14.08 6064
14.1 6734
14.12 7253
14.14 7429
14.16 7299
14.18 8092
14.2 8267
14.22 6678
14.24 6204
14.26 4603
14.28 4917
14.3 3975
14.32 3947
14.34 3444
14.36 4727
14.38 5217
14.4 6097
14.42 6890
14.44 5207
14.46 5022
14.48 3708
14.5 6889
14.52 7269
14.54 7659
14.56 7522
14.58 7476
14.6 7084
14.62 6588
14.64 5915
14.66 7520
14.68 8990
14.7 9084
14.72 10455
14.74 11387
14.76 10837
14.78 12267
14.8 12160
14.82 9455
14.84 8763
14.86 8672
14.88 10959
14.9 10094
14.92 9171
14.94 9736
14.96 10352
14.98 8614
15 9846
15.02 8974
15.04 10257
15.06 9170
15.08 10838
15.1 10027
15.12 10619
15.14 11034
15.16 10364
15.18 8986
15.2 8347
15.22 7905
15.24 8063
15.26 7799
15.28 4489
15.3 5210
15.32 6252
15.34 5333
15.36 7362
15.38 8497
15.4 10718
15.42 9442
15.44 7695
15.46 7825
15.48 6122
15.5 7212
15.52 6646
15.54 7300
15.56 7072
15.58 8313
15.6 6091
15.62 6451
15.64 7805
15.66 7157
15.68 7025
15.7 6221
15.72 7043
15.74 6476
15.76 6316
15.78 7331
15.8 6585
15.82 4901
15.84 4660
15.86 5092
15.88 5353
15.9 6067
15.92 7813
15.94 5611
15.96 7037
15.98 7678
16 9049
16.02 10675
16.04 11348
16.06 10281
16.08 12049
16.1 10824
16.12 10892
16.14 11515
16.16 11948
16.18 11047
16.2 10957
16.22 9187
16.24 10502
16.26 10524
16.28 11913
16.3 12196
16.32 11146
16.34 11220
16.36 11686
16.38 12856
16.4 12638
16.42 12111
16.44 11108
16.46 13584
16.48 11735
16.5 11450
16.52 11611
16.54 9660
16.56 8878
16.58 9697
16.6 10805
16.62 10919
16.64 10012
16.66 9990
16.68 9085
16.7 9462
16.72 9201
16.74 10470
16.76 9275
16.78 8993
16.8 12137
16.82 9418
16.84 9403
16.86 11004
16.88 10616
16.9 11278
16.92 11758
16.94 11807
16.96 12066
16.98 11132
17 13971
17.02 11955
17.04 13292
17.06 12926
17.08 14042
17.1 13879
17.12 13338
17.14 11995
17.16 12561
17.18 12542
17.2 11412
17.22 11477
17.24 13333
17.26 12603
17.28 12296
17.3 10309
17.32 10909
17.34 11162
17.36 9424
17.38 8331
17.4 7052
17.42 7856
17.44 8274
17.46 8690
17.48 9550
17.5 10134
17.52 9057
17.54 10865
17.56 10678
17.58 11730
17.6 11694
17.62 9047
17.64 10722
17.66 9553
17.68 10996
17.7 9840
17.72 10857
17.74 9683
17.76 9021
17.78 10656
17.8 9425
17.82 8462
17.84 9228
17.86 8986
17.88 10680
17.9 9727
17.92 10084
17.94 9546
17.96 10167
17.98 10559
18 11406
18.02 9623
18.04 9205
18.06 9592
18.08 10506
18.1 10890
18.12 10830
18.14 11299
18.16 10526
18.18 11760
18.2 9299
18.22 9852
18.24 10051
18.26 10855
18.28 11106
18.3 10810
18.32 9772
18.34 10766
18.36 13576
18.38 11830
18.4 11054
18.42 10225
18.44 10373
18.46 9587
18.48 12263
18.5 9760
18.52 11470
18.54 10701
18.56 11417
18.58 10314
18.6 10921
18.62 10663
18.64 10271
18.66 9464
18.68 11618
18.7 10308
18.72 9863
18.74 8021
18.76 9646
18.78 9282
18.8 9755
18.82 9403
18.84 8723
18.86 8971
18.88 8869
18.9 10079
18.92 10292
18.94 9014
18.96 8644
18.98 8627
19 10520
19.02 8804
19.04 7468
19.06 6661
19.08 6393
19.1 7320
19.12 9013
19.14 8455
19.16 8126
19.18 7508
19.2 8735
19.22 8923
19.24 7335
19.26 7669
19.28 8514
19.3 8347
19.32 7662
19.34 8552
19.36 10248
19.38 8974
19.4 9315
19.42 9827
19.44 7914
19.46 8951
19.48 9871
19.5 8050
19.52 8078
19.54 7663
19.56 9817
19.58 9022
19.6 8106
19.62 9160
19.64 8975
19.66 9443
19.68 9153
19.7 9319
19.72 8218
19.74 9499
19.76 9793
19.78 10281
19.8 9444
19.82 9581
19.84 9392
19.86 7894
19.88 8508
19.9 6147
19.92 6042
19.94 6571
19.96 5462
19.98 5477
20 6111
&
@target G1.S1
@type xy
0 0
0.02 13
0.04 390
0.06 553
0.08 2112
0.1 399
0.12 115
0.14 934
0.16 1673
0.18 2289
0.2 556
0.22 86
0.24 12
0.26 104
0.28 9
0.3 15
0.32 821
0.34 1394
0.36 77
0.38 1418
0.4 1042
0.42 1546
0.44 1011
0.46 1489
0.48 794
0.5 689
0.52 962
0.54 167
0.56 5
0.58 1138
0.6 515
0.62 16
0.64 739
0.66 5912
0.68 8270
0.7 9293
0.72 9368
0.74 7365
0.76 8439
0.78 7119
0.8 8820
0.82 7797
0.84 8799
0.86 7933
0.88 7313
0.9 6914
0.92 5508
0.94 5068
0.96 5878
0.98 6134
1 6296
1.02 7357
1.04 6007
1.06 5699
1.08 7278
1.1 6551
1.12 5963
1.14 5569
1.16 5839
1.18 5270
1.2 5949
1.22 5982
1.24 5916
1.26 5753
1.28 7092
1.3 4324
1.32 6231
1.34 7072
1.36 7716
1.38 6992
1.4 6932
1.42 7580
1.44 8007
1.46 8290
1.48 8392
1.5 8020
1.52 10178
1.54 8203
1.56 7816
1.58 8063
1.6 8246
1.62 8864
1.64 8806
1.66 8206
1.68 7590
1.7 8727
1.72 7585
1.74 7976
1.76 6581
1.78 5818
1.8 4478
1.82 5481
1.84 4837
1.86 5963
1.88 6001
1.9 6839
1.92 7384
1.94 7448
1.96 8342
1.98 7712
2 6107
2.02 5551
2.04 5705
2.06 5475
2.08 5072
2.1 5248
2.12 3819
2.14 3903
2.16 5146
2.18 5706
2.2 7190
2.22 8512
2.24 7740
2.26 8541
2.28 8566
2.3 7782
2.32 9065
2.34 6429
2.36 8811
2.38 7438
2.4 8466
2.42 8922
2.44 9185
2.46 10455
2.48 9188
2.5 9357
2.52 7296
2.54 7060
2.56 7878
2.58 7738
2.6 7930
2.62 9506
2.64 9049
2.66 7886
2.68 7800
2.7 8425
2.72 9211
2.74 8204
2.76 9092
2.78 10860
2.8 9078
2.82 10255
2.84 10461
2.86 9880
2.88 11746
2.9 10905
2.92 11145
2.94 8626
2.96 8409
2.98 8807
3 6882
3.02 6555
3.04 7236
3.06 7868
3.08 6819
3.1 8449
3.12 8468
3.14 6162
3.16 7605
3.18 8411
3.2 8636
3.22 8207
3.24 7440
3.26 7176
3.28 7681
3.3 5240
3.32 9297
3.34 9223
3.36 8476
3.38 6444
3.4 6252
3.42 4606
3.44 4623
3.46 6480
3.48 5285
3.5 6546
3.52 4775
3.54 6361
3.56 4929
3.58 6605
3.6 5672
3.62 5113
3.64 6083
3.66 4013
3.68 4709
3.7 4916
3.72 4196
3.74 6063
3.76 6478
3.78 8597
3.8 8555
3.82 9176
3.84 9201
3.86 9774
3.88 8613
3.9 9304
3.92 9181
3.94 9508
3.96 10074
3.98 9958
4 8397
4.02 10605
4.04 7341
4.06 8446
4.08 7641
4.1 7331
4.12 7919
4.14 8659
4.16 10406
4.18 10960
4.2 11189
4.22 10061
4.24 9788
4.26 10092
4.28 7118
4.3 7472
4.32 7038
4.34 6281
4.36 5976
4.38 7764
4.4 6288
4.42 7643
4.44 8738
4.46 9395
4.48 8369
4.5 7871
4.52 6589
4.54 5973
4.56 7077
4.58 8354
4.6 7592
4.62 9132
4.64 11356
4.66 8492
4.68 7697
4.7 7930
4.72 8492
4.74 8173
4.76 9721
4.78 10388
4.8 9287
4.82 9234
4.84 9616
4.86 9718
4.88 13615
4.9 12729
4.92 13621
4.94 10611
4.96 9766
4.98 7756
5 7698
5.02 7508
5.04 8430
5.06 9863
5.08 10029
5.1 10598
5.12 10293
5.14 9771
5.16 7370
5.18 6979
5.2 8104
5.22 8002
5.24 10305
5.26 10461
5.28 9638
5.3 9786
5.32 11604
5.34 11533
5.36 11436
5.38 12861
5.4 13758
5.42 12806
5.44 12086
5.46 13271
5.48 13989
5.5 13679
5.52 13474
5.54 11608
5.56 12917
5.58 14117
5.6 11656
5.62 13293
5.64 13984
5.66 15683
5.68 15514
5.7 12577
5.72 10835
5.74 13226
5.76 13079
5.78 13167
5.8 13473
5.82 15883
5.84 13649
5.86 13463
5.88 12477
5.9 12917
5.92 14483
5.94 12625
5.96 11684
5.98 12672
6 12546
6.02 12685
6.04 11385
6.06 10360
6.08 11627
6.1 11635
6.12 12739
6.14 12199
6.16 10830
6.18 11453
6.2 11735
6.22 11067
6.24 10627
6.26 12276
6.28 11331
6.3 10484
6.32 9469
6.34 11268
6.36 9061
6.38 8610
6.4 9713
6.42 9711
6.44 7522
6.46 8493
6.48 9660
6.5 8807
6.52 7277
6.54 7088
6.56 7377
6.58 7747
6.6 8302
6.62 8989
6.64 8331
6.66 7953
6.68 9039
6.7 8198
6.72 9314
6.74 9980
6.76 11627
6.78 9316
6.8 9701
6.82 7914
6.84 6983
6.86 5993
6.88 7370
6.9 5634
6.92 5503
6.94 5373
6.96 6332
6.98 7120
7 7776
7.02 7002
7.04 6657
7.06 6090
7.08 6474
7.1 7640
7.12 6272
7.14 5791
7.16 6162
7.18 6677
7.2 6872
7.22 5917
7.24 7289
7.26 6022
7.28 5465
7.3 7094
7.32 6277
7.34 5436
7.36 6683
7.38 6845
7.4 7303
7.42 6884
7.44 6777
7.46 6450
7.48 8507
7.5 7822
7.52 7735
7.54 8423
7.56 7951
7.58 9424
7.6 7311
7.62 7846
7.64 6241
7.66 7442
7.68 7430
7.7 7768
7.72 7174
7.74 6389
7.76 7627
7.78 7725
7.8 7930
7.82 6519
7.84 9405
7.86 7594
7.88 8939
7.9 11726
7.92 9291
7.94 8545
7.96 9156
7.98 10356
8 8386
8.02 7583
8.04 6088
8.06 8213
8.08 9048
8.1 8390
8.12 9264
8.14 8792
8.16 7936
8.18 8776
8.2 9274
8.22 9171
8.24 8167
8.26 8658
8.28 8085
8.3 7257
8.32 5977
8.34 6162
8.36 6027
8.38 6270
8.4 8069
8.42 7668
8.44 8587
8.46 9330
8.48 8745
8.5 7739
8.52 9718
8.54 7104
8.56 7040
8.58 7231
8.6 7039
8.62 5764
8.64 4713
8.66 4728
8.68 5157
8.7 5656
8.72 6678
8.74 6407
8.76 5295
8.78 5022
8.8 4659
8.82 4722
8.84 4867
8.86 4857
8.88 5889
8.9 4986
8.92 6411
8.94 5728
8.96 5048
8.98 4564
9 4872
9.02 5531
9.04 3981
9.06 5105
9.08 6619
9.1 5140
9.12 4630
9.14 6207
9.16 6602
9.18 6544
9.2 5575
9.22 5910
9.24 6187
9.26 6512
9.28 6557
9.3 8070
9.32 7412
9.34 7508
9.36 9171
9.38 9089
9.4 7873
9.42 7112
9.44 8082
9.46 8977
9.48 7686
9.5 6451
9.52 5954
9.54 6422
9.56 5911
9.58 5743
9.6 5920
9.62 5150
9.64 6772
9.66 7267
9.68 7601
9.7 8039
9.72 6174
9.74 7804
9.76 6527
9.78 5916
9.8 6114
9.82 5567
9.84 3537
9.86 3519
9.88 4066
9.9 4731
9.92 4772
9.94 5547
9.96 5755
9.98 4977
10 4324
10.02 5369
10.04 5129
10.06 6239
10.08 5171
10.1 6059
10.12 5709
10.14 4766
10.16 3797
10.18 3688
10.2 3717
10.22 3634
10.24 4773
10.26 4416
10.28 5869
10.3 4810
10.32 6859
10.34 7085
10.36 6703
10.38 7112
10.4 7591
10.42 6690
10.44 7291
10.46 7069
10.48 5348
10.5 5573
10.52 5733
10.54 5508
10.56 6778
10.58 5600
10.6 7681
10.62 8075
10.64 6192
10.66 5724
10.68 6821
10.7 6087
10.72 6036
10.74 6798
10.76 7279
10.78 7090
10.8 6110
10.82 7753
10.84 9822
10.86 9584
10.88 10393
10.9 8939
10.92 9872
10.94 8323
10.96 9452
10.98 8080
11 8159
11.02 9594
11.04 7838
11.06 10119
11.08 9520
11.1 6410
11.12 7660
11.14 7519
11.16 5965
11.18 6444
11.2 5816
11.22 4489
11.24 3687
11.26 4367
11.28 3658
11.3 4538
11.32 2936
11.34 2823
11.36 4215
11.38 4449
11.4 5267
11.42 5444
11.44 5694
11.46 5547
11.48 5468
11.5 6476
11.52 6030
11.54 7212
11.56 6720
11.58 6808
11.6 8537
11.62 7795
11.64 6724
11.66 8619
11.68 9991
11.7 9923
11.72 10912
11.74 9306
11.76 9726
11.78 9799
11.8 9545
11.82 9342
11.84 10331
11.86 9388
11.88 10575
11.9 9952
11.92 10386
11.94 9656
11.96 9065
11.98 9099
12 9583
12.02 9114
12.04 9980
12.06 9958
12.08 7360
12.1 7595
12.12 7794
12.14 8961
12.16 7099
12.18 7623
12.2 10713
12.22 8767
12.24 5903
12.26 6109
12.28 6403
12.3 6897
12.32 7163
12.34 7215
12.36 7608
12.38 10194
12.4 9685
12.42 8723
12.44 9061
12.46 9235
12.48 8558
12.5 9386
12.52 9711
12.54 9744
12.56 9573
12.58 12229
12.6 12686
12.62 10619
12.64 10782
12.66 12452
12.68 13142
12.7 10858
12.72 11036
12.74 11748
12.76 10640
12.78 9292
12.8 8218
12.82 10402
12.84 9409
12.86 10172
12.88 9455
12.9 9085
12.92 9688
12.94 10205
12.96 9205
12.98 9414
13 9588
13.02 11932
13.04 10868
13.06 13697
13.08 12261
13.1 13499
13.12 11864
13.14 10104
13.16 10803
13.18 12690
13.2 12417
13.22 12136
13.24 12561
13.26 12400
13.28 9940
13.3 7297
13.32 9025
13.34 10797
13.36 10415
13.38 9694
13.4 8498
13.42 8874
13.44 9587
13.46 10393
13.48 8940
13.5 8147
13.52 8205
13.54 9646
13.56 8828
13.58 8442
13.6 8371
13.62 8144
13.64 7684
13.66 7969
13.68 6038
13.7 5869
13.72 5531
13.74 4856
13.76 6800
13.78 4900
13.8 6089
13.82 6602
13.84 5908
13.86 6245
13.88 6757
13.9 6507
13.92 6797
13.94 5274
13.96 6227
13.98 6431
14 5905
14.02 6225
14.04 6538
14.06 7178
14.08 8641
14.1 8433
14.12 8766
14.14 7448
14.16 7461
14.18 6314
14.2 5760
14.22 6674
14.24 7852
14.26 8675
14.28 8264
14.3 9451
14.32 9818
14.34 10136
14.36 8536
14.38 8416
14.4 8467
14.42 7532
14.44 8164
14.46 8842
14.48 10332
14.5 8615
14.52 7358
14.54 8112
14.56 7286
14.58 8191
14.6 7320
14.62 7400
14.64 7950
14.66 7138
14.68 5901
14.7 6222
14.72 4349
14.74 3927
14.76 2651
14.78 3774
14.8 2905
14.82 3044
14.84 5342
14.86 5592
14.88 4363
14.9 4318
14.92 3924
14.94 4166
14.96 5191
14.98 5015
15 5399
15.02 5345
15.04 4368
15.06 4036
15.08 3576
15.1 4176
15.12 3788
15.14 3179
15.16 3027
15.18 5055
15.2 5367
15.22 6077
15.24 5886
15.26 6268
15.28 9107
15.3 7800
15.32 7881
15.34 8346
15.36 7201
15.38 6676
15.4 7008
15.42 5729
15.44 6351
15.46 6958
15.48 7966
15.5 6521
15.52 6546
15.54 6845
15.56 7497
15.58 7289
15.6 7044
15.62 6387
15.64 7091
15.66 7759
15.68 8122
15.7 7610
15.72 8223
15.74 9027
15.76 8680
15.78 8563
15.8 7903
15.82 10773
15.84 9693
15.86 9149
15.88 8584
15.9 7066
15.92 6612
15.94 6900
15.96 7909
15.98 6625
16 6475
16.02 3696
16.04 3977
16.06 3619
16.08 3293
16.1 3031
16.12 3135
16.14 2090
16.16 2317
16.18 3310
16.2 3763
16.22 3831
16.24 4050
16.26 2511
16.28 1757
16.3 1842
16.32 2155
16.34 3039
16.36 2181
16.38 880
16.4 1948
16.42 3180
16.44 2981
16.46 2428
16.48 1806
16.5 3071
16.52 3873
16.54 3869
16.56 3503
16.58 3567
16.6 3348
16.62 3378
16.64 3680
16.66 4791
16.68 5021
16.7 4782
16.72 4030
16.74 4969
16.76 3976
16.78 3944
16.8 3561
16.82 4452
16.84 3773
16.86 3375
16.88 4103
16.9 2958
16.92 2256
16.94 2539
16.96 3115
16.98 2685
17 1350
17.02 1528
17.04 936
17.06 861
17.08 384
17.1 1776
17.12 1033
17.14 904
17.16 1178
17.18 1429
17.2 1404
17.22 737
17.24 698
17.26 1935
17.28 2480
17.3 3159
17.32 3246
17.34 4152
17.36 5007
17.38 5536
17.4 5699
17.42 5609
17.44 5161
17.46 4475
17.48 4255
17.5 3406
17.52 4124
17.54 3424
17.56 1734
17.58 2798
17.6 2770
17.62 3796
17.64 3825
17.66 3753
17.68 2447
17.7 4280
17.72 4371
17.74 4673
17.76 5759
17.78 3999
17.8 5070
17.82 5029
17.84 6528
17.86 5123
17.88 4634
17.9 4393
17.92 3960
17.94 4705
17.96 5070
17.98 5004
18 4259
18.02 3962
18.04 5488
18.06 4506
18.08 4344
18.1 4629
18.12 4704
18.14 5381
18.16 4075
18.18 4201
18.2 4678
18.22 3818
18.24 3933
18.26 4384
18.28 3128
18.3 4127
18.32 4046
18.34 3660
18.36 2672
18.38 2555
18.4 3635
18.42 4075
18.44 3503
18.46 4038
18.48 2990
18.5 3170
18.52 3565
18.54 3733
18.56 2924
18.58 3354
18.6 3929
18.62 4694
18.64 5375
18.66 6230
18.68 3786
18.7 4478
18.72 4931
18.74 6495
18.76 3139
18.78 4654
18.8 4581
18.82 5312
18.84 5166
18.86 6919
18.88 6001
18.9 5189
18.92 5217
18.94 4611
18.96 5250
18.98 5396
19 4484
19.02 5390
19.04 6295
19.06 7030
19.08 8423
19.1 7037
19.12 7091
19.14 6433
19.16 6838
19.18 6913
19.2 5535
19.22 6219
19.24 5640
19.26 6529
19.28 5699
19.3 6006
19.32 6122
19.34 6128
19.36 4873
19.38 4453
19.4 3857
19.42 3935
19.44 5319
19.46 6045
19.48 5328
19.5 5644
19.52 6526
19.54 5626
19.56 5459
19.58 5012
19.6 5799
19.62 5164
19.64 4817
19.66 6310
19.68 5266
19.7 5241
19.72 4982
19.74 5900
19.76 4984
19.78 6400
19.8 5636
19.82 6571
19.84 5740
19.86 6152
19.88 6338
19.9 6993
19.92 8784
19.94 7444
19.96 8464
19.98 9027
20 8069
&
@target G1.S2
@type xy
0 0
0.02 210
0.04 197
0.06 323
0.08 292
0.1 1
0.12 1
0.14 12
0.16 129
0.18 123
0.2 17
0.22 1
0.24 0
0.26 0
0.28 0
0.3 0
0.32 34
0.34 49
0.36 0
0.38 272
0.4 105
0.42 132
0.44 118
0.46 96
0.48 232
0.5 49
0.52 179
0.54 12
0.56 0
0.58 60
0.6 20
0.62 0
0.64 178
0.66 861
0.68 4533
0.7 6918
0.72 5859
0.74 5280
0.76 5926
0.78 5957
0.8 5269
0.82 5161
0.84 4515
0.86 5613
0.88 5152
0.9 4939
0.92 5823
0.94 5768
0.96 6242
0.98 6271
1 5561
1.02 5392
1.04 4751
1.06 5663
1.08 6163
1.1 6461
1.12 6177
1.14 7369
1.16 7707
1.18 5900
1.2 6043
1.22 5804
1.24 5244
1.26 5048
1.28 5170
1.3 5147
1.32 5977
1.34 5064
1.36 4986
1.38 5279
1.4 5642
1.42 6295
1.44 6876
1.46 5421
1.48 5023
1.5 5672
1.52 6485
1.54 5838
1.56 6217
1.58 5126
1.6 6597
1.62 6106
1.64 5679
1.66 5646
1.68 5140
1.7 6669
1.72 8056
1.74 8116
1.76 6556
1.78 7584
1.8 9281
1.82 7938
1.84 7916
1.86 8111
1.88 7939
1.9 7339
1.92 8410
1.94 8147
1.96 7551
1.98 6732
2 7471
2.02 8290
2.04 8428
2.06 8042
2.08 7157
2.1 7811
2.12 9277
2.14 7972
2.16 7915
2.18 7480
2.2 5749
2.22 6343
2.24 6440
2.26 7116
2.28 7725
2.3 5424
2.32 5904
2.34 7270
2.36 6513
2.38 6462
2.4 7938
2.42 6611
2.44 5029
2.46 6254
2.48 5109
2.5 5400
2.52 4893
2.54 5033
2.56 6356
2.58 7005
2.6 6603
2.62 5850
2.64 7674
2.66 8989
2.68 10455
2.7 9444
2.72 8050
2.74 7738
2.76 6691
2.78 7081
2.8 7522
2.82 8796
2.84 8323
2.86 7059
2.88 6857
2.9 8555
2.92 6988
2.94 6328
2.96 6724
2.98 7204
3 7816
3.02 7981
3.04 7089
3.06 6815
3.08 7365
3.1 8827
3.12 8955
3.14 10219
3.16 9916
3.18 8772
3.2 9045
3.22 10138
3.24 8899
3.26 10674
3.28 9366
3.3 9341
3.32 7936
3.34 7083
3.36 8721
3.38 6972
3.4 8205
3.42 8429
3.44 8721
3.46 8850
3.48 9495
3.5 8406
3.52 7847
3.54 6753
3.56 5532
3.58 6931
3.6 7758
3.62 7794
3.64 9437
3.66 9304
3.68 9714
3.7 8829
3.72 8336
3.74 8433
3.76 8122
3.78 7761
3.8 8157
3.82 7991
3.84 7683
3.86 7985
3.88 9429
3.9 7604
3.92 6466
3.94 6893
3.96 8926
3.98 10841
4 9496
4.02 9583
4.04 7489
4.06 8498
4.08 9552
4.1 8717
4.12 8497
4.14 8254
4.16 6261
4.18 6712
4.2 6510
4.22 6492
4.24 6369
4.26 7037
4.28 8697
4.3 7429
4.32 7191
4.34 6940
4.36 4853
4.38 6067
4.4 6041
4.42 5959
4.44 6699
4.46 4906
4.48 5554
4.5 6847
4.52 6491
4.54 7360
4.56 6987
4.58 6578
4.6 6979
4.62 6811
4.64 7845
4.66 8972
4.68 6710
4.7 6719
4.72 6414
4.74 6622
4.76 5798
4.78 7991
4.8 6838
4.82 6488
4.84 7637
4.86 6317
4.88 8963
4.9 6517
4.92 6307
4.94 6179
4.96 5510
4.98 7625
5 7936
5.02 7950
5.04 8598
5.06 7965
5.08 8049
5.1 8445
5.12 5481
5.14 7395
5.16 7048
5.18 6712
5.2 7079
5.22 10110
5.24 8264
5.26 8925
5.28 8946
5.3 7633
5.32 7579
5.34 7538
5.36 9371
5.38 8336
5.4 8319
5.42 8908
5.44 8255
5.46 9549
5.48 10299
5.5 10065
5.52 8568
5.54 5403
5.56 5514
5.58 7875
5.6 8165
5.62 9505
5.64 9005
5.66 7328
5.68 8827
5.7 8199
5.72 6968
5.74 7242
5.76 7350
5.78 7462
5.8 7439
5.82 8185
5.84 8650
5.86 10776
5.88 8210
5.9 9259
5.92 8952
5.94 8415
5.96 9291
5.98 10234
6 10139
6.02 9552
6.04 7701
6.06 9308
6.08 7954
6.1 8917
6.12 8293
6.14 8841
6.16 10040
6.18 9281
6.2 9946
6.22 7830
6.24 8510
6.26 7858
6.28 8041
6.3 7772
6.32 9506
6.34 7805
6.36 8562
6.38 9981
6.4 9728
6.42 8746
6.44 8074
6.46 10044
6.48 9235
6.5 8237
6.52 7275
6.54 7989
6.56 5603
6.58 5942
6.6 6440
6.62 5662
6.64 7308
6.66 6175
6.68 6552
6.7 6809
6.72 7201
6.74 8633
6.76 6286
6.78 6771
6.8 6441
6.82 6512
6.84 7845
6.86 7771
6.88 6795
6.9 7108
6.92 7137
6.94 9317
6.96 7682
6.98 9034
7 8212
7.02 8584
7.04 8029
7.06 9141
7.08 8669
7.1 7408
7.12 7164
7.14 7772
7.16 8151
7.18 8062
7.2 7383
7.22 8138
7.24 7230
7.26 7701
7.28 7333
7.3 6444
7.32 7394
7.34 7096
7.36 7862
7.38 7302
7.4 7425
7.42 9305
7.44 9486
7.46 8620
7.48 7173
7.5 7210
7.52 8170
7.54 7646
7.56 7756
7.58 5835
7.6 6529
7.62 7288
7.64 7964
7.66 6912
7.68 8336
7.7 9435
7.72 8486
7.74 7216
7.76 7784
7.78 8585
7.8 9302
7.82 10061
7.84 10807
7.86 11103
7.88 9033
7.9 9144
7.92 9868
7.94 6751
7.96 7951
7.98 8554
8 8952
8.02 8513
8.04 8755
8.06 7858
8.08 9034
8.1 7540
8.12 8394
8.14 9688
8.16 9510
8.18 10006
8.2 9588
8.22 10454
8.24 9802
8.26 9589
8.28 10122
8.3 9261
8.32 7428
8.34 8639
8.36 6560
8.38 7611
8.4 6788
8.42 6565
8.44 7736
8.46 7321
8.48 7258
8.5 6488
8.52 6528
8.54 8307
8.56 6650
8.58 6571
8.6 6975
8.62 5887
8.64 6186
8.66 6806
8.68 6270
8.7 6750
8.72 6540
8.74 6225
8.76 6796
8.78 6224
8.8 7964
8.82 8213
8.84 8615
8.86 7595
8.88 7402
8.9 7138
8.92 8527
8.94 8348
8.96 7643
8.98 7376
9 7707
9.02 6149
9.04 8523
9.06 7128
9.08 7347
9.1 6906
9.12 6793
9.14 6531
9.16 7032
9.18 7011
9.2 8085
9.22 7731
9.24 7522
9.26 7534
9.28 6198
9.3 6862
9.32 7371
9.34 6589
9.36 7209
9.38 6726
9.4 5829
9.42 7629
9.44 6831
9.46 6554
9.48 8737
9.5 7642
9.52 7657
9.54 7558
9.56 7537
9.58 7775
9.6 7968
9.62 7915
9.64 7509
9.66 7710
9.68 8053
9.7 5993
9.72 6212
9.74 6206
9.76 5061
9.78 6748
9.8 6430
9.82 8658
9.84 8487
9.86 8928
9.88 8481
9.9 7477
9.92 7313
9.94 7237
9.96 7203
9.98 5861
10 7467
10.02 6692
10.04 5781
10.06 7345
10.08 6105
10.1 5063
10.12 5312
10.14 5819
10.16 5965
10.18 6741
10.2 6717
10.22 7399
10.24 5927
10.26 5742
10.28 6461
10.3 5780
10.32 4307
10.34 5414
10.36 6634
10.38 5989
10.4 5616
10.42 6057
10.44 6709
10.46 6377
10.48 7297
10.5 6316
10.52 6317
10.54 6700
10.56 5737
10.58 5548
10.6 5651
10.62 5527
10.64 6179
10.66 5986
10.68 5817
10.7 5180
10.72 6371
10.74 6529
10.76 6356
10.78 6218
10.8 7574
10.82 7014
10.84 6396
10.86 5626
10.88 6030
10.9 5793
10.92 6708
10.94 5804
10.96 5153
10.98 5348
11 6520
11.02 5948
11.04 7319
11.06 7176
11.08 8187
11.1 7992
11.12 10140
11.14 9719
11.16 8535
11.18 7988
11.2 7090
11.22 8196
11.24 8120
11.26 7238
11.28 7481
11.3 7971
11.32 7672
11.34 7543
11.36 7335
11.38 7443
11.4 6808
11.42 7979
11.44 8038
11.46 7384
11.48 7322
11.5 7947
11.52 8312
11.54 5945
11.56 6213
11.58 5067
11.6 5081
11.62 7018
11.64 6437
11.66 6638
11.68 5806
11.7 5680
11.72 5152
11.74 6062
11.76 5911
11.78 7873
11.8 6694
11.82 7696
11.84 8120
11.86 7607
11.88 8123
11.9 5429
11.92 7213
11.94 6912
11.96 5901
11.98 7206
12 7767
12.02 7341
12.04 6625
12.06 7447
12.08 6380
12.1 6914
12.12 6989
12.14 7094
12.16 7623
12.18 6628
12.2 7173
12.22 8414
12.24 7388
12.26 7329
12.28 6991
12.3 7153
12.32 7128
12.34 6741
12.36 6911
12.38 6882
12.4 5223
12.42 6106
12.44 6974
12.46 6120
12.48 7044
12.5 5175
12.52 5122
12.54 6313
12.56 6434
12.58 6939
12.6 6776
12.62 8305
12.64 7811
12.66 7716
12.68 7924
12.7 7792
12.72 8352
12.74 8203
12.76 7893
12.78 8054
12.8 7528
12.82 8204
12.84 8757
12.86 6003
12.88 7000
12.9 7090
12.92 8555
12.94 7601
12.96 5648
12.98 8916
13 8965
13.02 6580
13.04 7645
13.06 6921
13.08 7105
13.1 9864
13.12 8417
13.14 8162
13.16 8294
13.18 9692
13.2 8930
13.22 8778
13.24 9162
13.26 8055
13.28 6443
13.3 7377
13.32 8160
13.34 8368
13.36 7934
13.38 8554
13.4 6797
13.42 5877
13.44 5838
13.46 5536
13.48 6297
13.5 6549
13.52 7403
13.54 7193
13.56 6174
13.58 6325
13.6 5537
13.62 5851
13.64 6886
13.66 6171
13.68 6895
13.7 6732
13.72 7104
13.74 6978
13.76 6540
13.78 6260
13.8 8280
13.82 7936
13.84 8161
13.86 7419
13.88 6319
13.9 6666
13.92 6775
13.94 7406
13.96 7873
13.98 7540
14 5808
14.02 7028
14.04 7420
14.06 5687
14.08 6908
14.1 7113
14.12 6296
14.14 6517
14.16 4976
14.18 6899
14.2 7808
14.22 7224
14.24 6925
14.26 7833
14.28 7552
14.3 6355
14.32 6721
14.34 7951
14.36 6807
14.38 7027
14.4 6527
14.42 7192
14.44 7531
14.46 7643
14.48 6827
14.5 6107
14.52 5357
14.54 4728
14.56 5568
14.58 5841
14.6 7948
14.62 7041
14.64 5485
14.66 7166
14.68 6885
14.7 7646
14.72 7159
14.74 6735
14.76 7272
14.78 7333
14.8 7184
14.82 7292
14.84 7048
14.86 6519
14.88 7533
14.9 6231
14.92 6772
14.94 7405
14.96 6760
14.98 6455
15 6925
15.02 7001
15.04 6728
15.06 7163
15.08 6976
15.1 7329
15.12 8229
15.14 8176
15.16 7785
15.18 7659
15.2 8094
15.22 7170
15.24 7451
15.26 7221
15.28 6832
15.3 7636
15.32 6775
15.34 6992
15.36 6139
15.38 5459
15.4 6275
15.42 4880
15.44 5085
15.46 6869
15.48 6816
15.5 7000
15.52 6421
15.54 6319
15.56 6194
15.58 5893
15.6 6971
15.62 7201
15.64 6360
15.66 7328
15.68 5544
15.7 6603
15.72 6265
15.74 6286
15.76 5645
15.78 6317
15.8 7501
15.82 7699
15.84 7515
15.86 8600
15.88 8516
15.9 9136
15.92 10394
15.94 7848
15.96 8213
15.98 8289
16 8512
16.02 7219
16.04 6841
16.06 6527
16.08 6873
16.1 7681
16.12 7197
16.14 7398
16.16 6787
16.18 7211
16.2 7504
16.22 7716
16.24 6591
16.26 7205
16.28 7288
16.3 7701
16.32 7292
16.34 5789
16.36 7226
16.38 6848
16.4 7359
16.42 6824
16.44 7180
16.46 6645
16.48 7074
16.5 7894
16.52 7944
16.54 8833
16.56 8102
16.58 9460
16.6 7853
16.62 8043
16.64 7627
16.66 8132
16.68 6864
16.7 7076
16.72 7990
16.74 7846
16.76 8727
16.78 7898
16.8 7335
16.82 7726
16.84 7023
16.86 7396
16.88 6796
16.9 7753
16.92 8560
16.94 7936
16.96 6018
16.98 7290
17 8082
17.02 8083
17.04 7272
17.06 7399
17.08 6923
17.1 7078
17.12 7779
17.14 7808
17.16 8373
17.18 8146
17.2 7412
17.22 8319
17.24 7393
17.26 7958
17.28 7647
17.3 6742
17.32 7368
17.34 8521
17.36 8721
17.38 8492
17.4 8226
17.42 9055
17.44 7853
17.46 7599
17.48 7549
17.5 8399
17.52 8389
17.54 8511
17.56 6761
17.58 7123
17.6 7838
17.62 5673
17.64 6175
17.66 6780
17.68 7318
17.7 7375
17.72 6615
17.74 5815
17.76 6437
17.78 5548
17.8 6516
17.82 6639
17.84 6026
17.86 6996
17.88 5496
17.9 5862
17.92 5969
17.94 7092
17.96 6758
17.98 6525
18 8071
18.02 6978
18.04 7502
18.06 8108
18.08 6741
18.1 5578
18.12 5886
18.14 5703
18.16 6921
18.18 7115
18.2 6239
18.22 6842
18.24 6307
18.26 6387
18.28 6454
18.3 6167
18.32 6131
18.34 7560
18.36 7684
18.38 6906
18.4 6882
18.42 7712
18.44 9214
18.46 8106
18.48 6678
18.5 7780
18.52 6387
18.54 6910
18.56 7648
18.58 8355
18.6 6190
18.62 5285
18.64 5372
18.66 5919
18.68 5630
18.7 6062
18.72 5278
18.74 6069
18.76 7688
18.78 8121
18.8 6468
18.82 5945
18.84 6046
18.86 6556
18.88 5583
18.9 5239
18.92 5734
18.94 6390
18.96 6359
18.98 7044
19 7110
19.02 7752
19.04 8129
19.06 7589
19.08 6427
19.1 7543
19.12 6793
19.14 5595
19.16 6836
19.18 6692
19.2 6836
19.22 5624
19.24 7053
19.26 7517
19.28 7885
19.3 6802
19.32 6772
19.34 6522
19.36 7107
19.38 7605
19.4 7301
19.42 7130
19.44 6754
19.46 8094
19.48 7294
19.5 7068
19.52 8304
19.54 8810
19.56 7630
19.58 8213
19.6 8202
19.62 8677
19.64 9044
19.66 8312
19.68 7600
19.7 6677
19.72 7954
19.74 7437
19.76 6795
19.78 7942
19.8 7253
19.82 6556
19.84 6170
19.86 6156
19.88 6781
19.9 6943
19.92 6238
19.94 6964
19.96 6237
19.98 6169
20 6386
&
@target G2.S0
@type xy
1 0.64562
2 0.72777
3 0.438007
4 0.573869
5 0.468428
6 0.462332
7 0.456125
8 0.633976
9 0.499425
10 0.504231
11 0.459239
12 0.442578
13 0.465779
14 0.457465
15 0.447046
16 0.445702
17 0.457985
18 0.438434
19 0.424765
20 0.436005
21 0.451303
22 0.450722
23 0.447381
24 0.457411
25 0.443706
26 0.450139
27 0.809027
28 1.16432
29 0.840015
30 0.88507
31 0.794811
32 0.92339
33 0.704788
34 1.07251
35 0.859447
36 0.834476
37 0.505693
38 0.486749
39 0.469707
40 0.451387
41 0.448386
42 0.603594
43 0.462223
44 0.508576
45 0.443114
46 0.622415
47 0.474895
48 0.614553
49 0.455713
50 0.695593
51 0.45183
52 0.452051
53 0.965272
54 1.32068
55 0.924621
56 1.27321
57 1.04992
58 1.16895
59 1.08784
60 1.37249
61 1.02041
62 0.841427
63 0.475342
64 0.527162
65 0.468135
66 0.455439
67 0.445702
68 0.796774
69 0.465538
70 0.441418
71 0.455494
72 0.824106
73 0.614186
74 0.721266
75 0.446711
76 0.672793
77 0.444607
78 0.455303
79 0.85301
80 0.96782
81 0.842675
82 0.871378
83 0.802901
84 0.81942
85 0.570899
86 0.956111
87 0.976076
88 0.809706
89 0.470532
90 0.478669
91 0.47521
92 0.454368
93 0.438463
94 0.538005
95 0.457329
96 0.476393
97 0.443904
98 0.745822
99 0.463842
100 0.556597
101 0.446346
102 0.68755
103 0.443029
104 0.447494
105 0.552019
106 0.586089
107 0.449277
108 0.448023
109 0.500999
110 0.467467
111 0.515242
112 0.917823
113 0.868648
114 0.744463
115 0.456098
116 0.515655
117 0.463276
118 0.460597
119 0.428806
120 0.462007
121 0.452465
122 0.456454
123 0.445674
124 0.537541
125 0.469148
126 0.47154
127 0.449054
128 0.45804
129 0.442069
130 0.442437
&
@target G2.S1
@type xy
1 0.541156
2 0.665545
3 0.440596
4 0.514879
5 0.466745
6 0.462115
7 0.457439
8 0.61276
9 0.469495
10 0.652572
11 0.459401
12 0.444803
13 0.467814
14 0.461085
15 0.440738
16 0.450833
17 0.463923
18 0.447074
19 0.454698
20 0.430987
21 0.456015
22 0.460108
23 0.45412
24 0.466503
25 0.443396
26 0.44071
27 0.744245
28 0.998362
29 0.849853
30 0.960547
31 0.85295
32 0.893126
33 0.894357
34 1.02055
35 0.821584
36 0.847113
37 0.478696
38 0.476681
39 0.467386
40 0.448581
41 0.444101
42 0.496135
43 0.472467
44 0.470612
45 0.433878
46 0.654619
47 0.485232
48 0.558435
49 0.438919
50 0.695072
51 0.449527
52 0.45321
53 1.00106
54 1.34437
55 0.861829
56 1.35715
57 1.15493
58 1.20272
59 1.05087
60 1.32948
61 1.08547
62 0.92577
63 0.481534
64 0.592663
65 0.486493
66 0.453817
67 0.436263
68 0.481586
69 0.449138
70 0.485953
71 0.442408
72 0.79964
73 0.483115
74 0.704806
75 0.475736
76 0.772156
77 0.464031
78 0.459293
79 0.951906
80 1.27782
81 0.82403
82 1.06137
83 0.894217
84 0.873127
85 0.510931
86 0.982751
87 1.09693
88 0.90835
89 0.463923
90 0.567032
91 0.489924
92 0.466824
93 0.432146
94 0.517518
95 0.455358
96 0.483865
97 0.443057
98 0.736172
99 0.475973
100 0.581571
101 0.448386
102 0.757198
103 0.481768
104 0.446794
105 0.583888
106 0.68755
107 0.471328
108 0.471116
109 0.599062
110 0.545298
111 0.564292
112 0.898013
113 0.890519
114 0.847023
115 0.491172
116 0.471938
117 0.471805
118 0.461086
119 0.442408
120 0.463196
121 0.461816
122 0.464892
123 0.444888
124 0.52626
125 0.47786
126 0.536004
127 0.448218
128 0.486055
129 0.465215
130 0.474579
&
@target G2.S2
@type xy
1 0.522901
2 0.686039
3 0.421011
4 0.950421
5 0.971017
6 0.729966
7 0.596343
8 1.1172
9 0.856884
10 1.00236
11 0.494014
12 0.463627
13 0.488723
14 0.463492
15 0.447688
16 0.432926
17 0.489745
18 0.440283
19 0.465242
20 0.444353
21 0.445702
22 0.468268
23 0.4441
24 0.454698
25 0.440624
26 0.471858
27 1.08454
28 1.13653
29 0.791676
30 1.29539
31 1.30807
32 1.33726
33 1.12948
34 1.47596
35 1.28376
36 1.26638
37 0.821858
38 0.83
39 0.526308
40 0.455686
41 0.431162
42 0.448246
43 0.43431
44 0.456207
45 0.441163
46 0.480988
47 0.447046
48 0.524857
49 0.44587
50 0.676776
51 0.446122
52 0.465457
53 0.96056
54 1.46521
55 0.831415
56 1.46901
57 1.36341
58 1.56612
59 1.19446
60 1.71091
61 1.49521
62 1.32416
63 0.841962
64 0.92186
65 0.602453
66 0.462223
67 0.435374
68 0.46457
69 0.440624
70 0.463708
71 0.441984
72 0.595525
73 0.447297
74 0.531154
75 0.439943
76 0.702317
77 0.435832
78 0.452659
79 0.934733
80 1.4217
81 0.802293
82 1.41097
83 1.31193
84 1.53523
85 1.13686
86 1.5516
87 1.47535
88 1.39085
89 0.885621
90 0.978711
91 0.67648
92 0.450028
93 0.445506
94 0.4441
95 0.429999
96 0.465993
97 0.433273
98 0.62554
99 0.44587
100 0.487648
101 0.446345
102 0.754934
103 0.451082
104 0.451248
105 0.706063
106 0.876656
107 0.649654
108 0.770032
109 1.2011
110 1.34972
111 1.09851
112 1.45133
113 1.356
114 1.41945
115 0.938656
116 0.909794
117 0.682606
118 0.487263
119 0.4255
120 0.445449
121 0.448135
122 0.459864
123 0.447354
124 0.522542
125 0.442662
126 0.440766
127 0.441757
128 0.477624
129 0.460706
130 0.470585
&
