# Supplementary material for: Data showing the lipid conformations and membrane binding behaviors of beta-amyloid fibrils in phase-separated cholesterol-enriched lipid domains with and without glycolipid and oxidized cholesterol from coarse-grained molecular dynamics simulations
Source: Data Brief. 2020 Apr 19;30:105496. doi: 10.1016/j.dib.2020.105496 (PMC7186522; doi:10.1016/j.dib.2020.105496)
Supplement: Supplementary file 1 [file mmc1.zip › Supplementary-Data/S17-21/Figure-S19/Figure-S19D-P1-ABCDE-1.agr]

# Grace project file
#
@version 50125
@page size 792, 612
@page scroll 5%
@page inout 5%
@link page off
@map font 0 to "Times-Roman", "Times-Roman"
@map font 1 to "Times-Italic", "Times-Italic"
@map font 2 to "Times-Bold", "Times-Bold"
@map font 3 to "Times-BoldItalic", "Times-BoldItalic"
@map font 4 to "Helvetica", "Helvetica"
@map font 5 to "Helvetica-Oblique", "Helvetica-Oblique"
@map font 6 to "Helvetica-Bold", "Helvetica-Bold"
@map font 7 to "Helvetica-BoldOblique", "Helvetica-BoldOblique"
@map font 8 to "Courier", "Courier"
@map font 9 to "Courier-Oblique", "Courier-Oblique"
@map font 10 to "Courier-Bold", "Courier-Bold"
@map font 11 to "Courier-BoldOblique", "Courier-BoldOblique"
@map font 12 to "Symbol", "Symbol"
@map font 13 to "ZapfDingbats", "ZapfDingbats"
@map color 0 to (255, 255, 255), "white"
@map color 1 to (0, 0, 0), "black"
@map color 2 to (255, 0, 0), "red"
@map color 3 to (0, 255, 0), "green"
@map color 4 to (0, 0, 255), "blue"
@map color 5 to (255, 255, 0), "yellow"
@map color 6 to (188, 143, 143), "brown"
@map color 7 to (220, 220, 220), "grey"
@map color 8 to (148, 0, 211), "violet"
@map color 9 to (0, 255, 255), "cyan"
@map color 10 to (255, 0, 255), "magenta"
@map color 11 to (255, 165, 0), "orange"
@map color 12 to (114, 33, 188), "indigo"
@map color 13 to (103, 7, 72), "maroon"
@map color 14 to (64, 224, 208), "turquoise"
@map color 15 to (0, 139, 0), "green4"
@reference date 0
@date wrap off
@date wrap year 1950
@default linewidth 1.0
@default linestyle 1
@default color 1
@default pattern 1
@default font 0
@default char size 1.000000
@default symbol size 1.000000
@default sformat "%.8g"
@background color 0
@page background fill on
@timestamp off
@timestamp 0.03, 0.03
@timestamp color 1
@timestamp rot 0
@timestamp font 0
@timestamp char size 1.000000
@timestamp def "Tue Dec 12 15:34:57 2017"
@r0 off
@link r0 to g0
@r0 type above
@r0 linestyle 1
@r0 linewidth 1.0
@r0 color 1
@r0 line 0, 0, 0, 0
@r1 off
@link r1 to g0
@r1 type above
@r1 linestyle 1
@r1 linewidth 1.0
@r1 color 1
@r1 line 0, 0, 0, 0
@r2 off
@link r2 to g0
@r2 type above
@r2 linestyle 1
@r2 linewidth 1.0
@r2 color 1
@r2 line 0, 0, 0, 0
@r3 off
@link r3 to g0
@r3 type above
@r3 linestyle 1
@r3 linewidth 1.0
@r3 color 1
@r3 line 0, 0, 0, 0
@r4 off
@link r4 to g0
@r4 type above
@r4 linestyle 1
@r4 linewidth 1.0
@r4 color 1
@r4 line 0, 0, 0, 0
@g0 on
@g0 hidden false
@g0 type XY
@g0 stacked false
@g0 bar hgap 0.000000
@g0 fixedpoint off
@g0 fixedpoint type 0
@g0 fixedpoint xy 0.000000, 0.000000
@g0 fixedpoint format general general
@g0 fixedpoint prec 6, 6
@with g0
@    world 0, 0, 20, 6
@    stack world 0, 0, 0, 0
@    znorm 1
@    view 0.100000, 0.720000, 0.800000, 0.950000
@    title ""
@    title font 0
@    title size 1.500000
@    title color 1
@    subtitle ""
@    subtitle font 0
@    subtitle size 1.000000
@    subtitle color 1
@    xaxes scale Normal
@    yaxes scale Normal
@    xaxes invert off
@    yaxes invert off
@    xaxis  on
@    xaxis  type zero false
@    xaxis  offset 0.000000 , 0.000000
@    xaxis  bar on
@    xaxis  bar color 1
@    xaxis  bar linestyle 1
@    xaxis  bar linewidth 1.0
@    xaxis  label "Time (\xm\0s)"
@    xaxis  label layout para
@    xaxis  label place auto
@    xaxis  label char size 0.900000
@    xaxis  label font 0
@    xaxis  label color 1
@    xaxis  label place normal
@    xaxis  tick on
@    xaxis  tick major 5
@    xaxis  tick minor ticks 4
@    xaxis  tick default 6
@    xaxis  tick place rounded true
@    xaxis  tick in
@    xaxis  tick major size 1.000000
@    xaxis  tick major color 1
@    xaxis  tick major linewidth 1.0
@    xaxis  tick major linestyle 1
@    xaxis  tick major grid off
@    xaxis  tick minor color 1
@    xaxis  tick minor linewidth 1.0
@    xaxis  tick minor linestyle 1
@    xaxis  tick minor grid off
@    xaxis  tick minor size 0.500000
@    xaxis  ticklabel on
@    xaxis  ticklabel format general
@    xaxis  ticklabel prec 5
@    xaxis  ticklabel formula ""
@    xaxis  ticklabel append ""
@    xaxis  ticklabel prepend ""
@    xaxis  ticklabel angle 0
@    xaxis  ticklabel skip 0
@    xaxis  ticklabel stagger 0
@    xaxis  ticklabel place normal
@    xaxis  ticklabel offset auto
@    xaxis  ticklabel offset 0.000000 , 0.010000
@    xaxis  ticklabel start type auto
@    xaxis  ticklabel start 0.000000
@    xaxis  ticklabel stop type auto
@    xaxis  ticklabel stop 0.000000
@    xaxis  ticklabel char size 0.800000
@    xaxis  ticklabel font 0
@    xaxis  ticklabel color 1
@    xaxis  tick place both
@    xaxis  tick spec type none
@    yaxis  on
@    yaxis  type zero false
@    yaxis  offset 0.000000 , 0.000000
@    yaxis  bar on
@    yaxis  bar color 1
@    yaxis  bar linestyle 1
@    yaxis  bar linewidth 1.0
@    yaxis  label "Minimum  Distance (nm)"
@    yaxis  label layout para
@    yaxis  label place auto
@    yaxis  label char size 0.900000
@    yaxis  label font 0
@    yaxis  label color 1
@    yaxis  label place normal
@    yaxis  tick on
@    yaxis  tick major 1
@    yaxis  tick minor ticks 1
@    yaxis  tick default 6
@    yaxis  tick place rounded true
@    yaxis  tick in
@    yaxis  tick major size 1.000000
@    yaxis  tick major color 1
@    yaxis  tick major linewidth 1.0
@    yaxis  tick major linestyle 1
@    yaxis  tick major grid off
@    yaxis  tick minor color 1
@    yaxis  tick minor linewidth 1.0
@    yaxis  tick minor linestyle 1
@    yaxis  tick minor grid off
@    yaxis  tick minor size 0.500000
@    yaxis  ticklabel on
@    yaxis  ticklabel format general
@    yaxis  ticklabel prec 5
@    yaxis  ticklabel formula ""
@    yaxis  ticklabel append ""
@    yaxis  ticklabel prepend ""
@    yaxis  ticklabel angle 0
@    yaxis  ticklabel skip 0
@    yaxis  ticklabel stagger 0
@    yaxis  ticklabel place normal
@    yaxis  ticklabel offset auto
@    yaxis  ticklabel offset 0.000000 , 0.010000
@    yaxis  ticklabel start type auto
@    yaxis  ticklabel start 0.000000
@    yaxis  ticklabel stop type auto
@    yaxis  ticklabel stop 0.000000
@    yaxis  ticklabel char size 0.800000
@    yaxis  ticklabel font 0
@    yaxis  ticklabel color 1
@    yaxis  tick place both
@    yaxis  tick spec type none
@    altxaxis  off
@    altyaxis  off
@    legend on
@    legend loctype view
@    legend 0.82, 0.93
@    legend box color 1
@    legend box pattern 0
@    legend box linewidth 1.0
@    legend box linestyle 0
@    legend box fill color 0
@    legend box fill pattern 0
@    legend font 0
@    legend char size 1.000000
@    legend color 1
@    legend length 2
@    legend vgap 1
@    legend hgap 1
@    legend invert false
@    frame type 0
@    frame linestyle 1
@    frame linewidth 1.0
@    frame color 1
@    frame pattern 1
@    frame background color 0
@    frame background pattern 0
@    s0 hidden false
@    s0 type xy
@    s0 symbol 0
@    s0 symbol size 1.000000
@    s0 symbol color 3
@    s0 symbol pattern 1
@    s0 symbol fill color 3
@    s0 symbol fill pattern 0
@    s0 symbol linewidth 1.0
@    s0 symbol linestyle 1
@    s0 symbol char 65
@    s0 symbol char font 0
@    s0 symbol skip 0
@    s0 line type 1
@    s0 line linestyle 1
@    s0 line linewidth 1.0
@    s0 line color 3
@    s0 line pattern 1
@    s0 baseline type 0
@    s0 baseline off
@    s0 dropline off
@    s0 fill type 0
@    s0 fill rule 0
@    s0 fill color 3
@    s0 fill pattern 1
@    s0 avalue off
@    s0 avalue type 2
@    s0 avalue char size 1.000000
@    s0 avalue font 0
@    s0 avalue color 1
@    s0 avalue rot 0
@    s0 avalue format general
@    s0 avalue prec 3
@    s0 avalue prepend ""
@    s0 avalue append ""
@    s0 avalue offset 0.000000 , 0.000000
@    s0 errorbar on
@    s0 errorbar place both
@    s0 errorbar color 3
@    s0 errorbar pattern 1
@    s0 errorbar size 1.000000
@    s0 errorbar linewidth 1.0
@    s0 errorbar linestyle 1
@    s0 errorbar riser linewidth 1.0
@    s0 errorbar riser linestyle 1
@    s0 errorbar riser clip off
@    s0 errorbar riser clip length 0.100000
@    s0 comment "/Users/KCheng/Desktop/cg_small_water_run/md-run-lonestar/namchi-04-26-2014/g-mind/1md-1.0nm-results/DPP-mind-.xvg"
@    s0 legend  "Protein-DPPC"
@    s1 hidden false
@    s1 type xy
@    s1 symbol 0
@    s1 symbol size 1.000000
@    s1 symbol color 11
@    s1 symbol pattern 1
@    s1 symbol fill color 11
@    s1 symbol fill pattern 0
@    s1 symbol linewidth 1.0
@    s1 symbol linestyle 1
@    s1 symbol char 65
@    s1 symbol char font 0
@    s1 symbol skip 0
@    s1 line type 1
@    s1 line linestyle 1
@    s1 line linewidth 1.0
@    s1 line color 11
@    s1 line pattern 1
@    s1 baseline type 0
@    s1 baseline off
@    s1 dropline off
@    s1 fill type 0
@    s1 fill rule 0
@    s1 fill color 11
@    s1 fill pattern 1
@    s1 avalue off
@    s1 avalue type 2
@    s1 avalue char size 1.000000
@    s1 avalue font 0
@    s1 avalue color 1
@    s1 avalue rot 0
@    s1 avalue format general
@    s1 avalue prec 3
@    s1 avalue prepend ""
@    s1 avalue append ""
@    s1 avalue offset 0.000000 , 0.000000
@    s1 errorbar on
@    s1 errorbar place both
@    s1 errorbar color 11
@    s1 errorbar pattern 1
@    s1 errorbar size 1.000000
@    s1 errorbar linewidth 1.0
@    s1 errorbar linestyle 1
@    s1 errorbar riser linewidth 1.0
@    s1 errorbar riser linestyle 1
@    s1 errorbar riser clip off
@    s1 errorbar riser clip length 0.100000
@    s1 comment "/Users/KCheng/Desktop/cg_small_water_run/md-run-lonestar/namchi-04-26-2014/g-mind/1md-1.0nm-results/DUP-mind-.xvg"
@    s1 legend  "Protein-DUPC"
@    s2 hidden false
@    s2 type xy
@    s2 symbol 0
@    s2 symbol size 1.000000
@    s2 symbol color 1
@    s2 symbol pattern 1
@    s2 symbol fill color 1
@    s2 symbol fill pattern 0
@    s2 symbol linewidth 1.0
@    s2 symbol linestyle 1
@    s2 symbol char 65
@    s2 symbol char font 0
@    s2 symbol skip 0
@    s2 line type 1
@    s2 line linestyle 1
@    s2 line linewidth 1.0
@    s2 line color 1
@    s2 line pattern 1
@    s2 baseline type 0
@    s2 baseline off
@    s2 dropline off
@    s2 fill type 0
@    s2 fill rule 0
@    s2 fill color 1
@    s2 fill pattern 1
@    s2 avalue off
@    s2 avalue type 2
@    s2 avalue char size 1.000000
@    s2 avalue font 0
@    s2 avalue color 1
@    s2 avalue rot 0
@    s2 avalue format general
@    s2 avalue prec 3
@    s2 avalue prepend ""
@    s2 avalue append ""
@    s2 avalue offset 0.000000 , 0.000000
@    s2 errorbar on
@    s2 errorbar place both
@    s2 errorbar color 1
@    s2 errorbar pattern 1
@    s2 errorbar size 1.000000
@    s2 errorbar linewidth 1.0
@    s2 errorbar linestyle 1
@    s2 errorbar riser linewidth 1.0
@    s2 errorbar riser linestyle 1
@    s2 errorbar riser clip off
@    s2 errorbar riser clip length 0.100000
@    s2 comment "/Users/KCheng/Desktop/cg_small_water_run/md-run-lonestar/namchi-04-26-2014/g-mind/1md-1.0nm-results/CHO-mind-.xvg"
@    s2 legend  "Protein-CHOL"
@g1 on
@g1 hidden false
@g1 type XY
@g1 stacked false
@g1 bar hgap 0.000000
@g1 fixedpoint off
@g1 fixedpoint type 0
@g1 fixedpoint xy 0.000000, 0.000000
@g1 fixedpoint format general general
@g1 fixedpoint prec 6, 6
@with g1
@    world 0, 0, 20, 15000
@    stack world 0, 0, 0, 0
@    znorm 1
@    view 0.100000, 0.410000, 0.800000, 0.640000
@    title ""
@    title font 0
@    title size 1.500000
@    title color 1
@    subtitle ""
@    subtitle font 0
@    subtitle size 1.000000
@    subtitle color 1
@    xaxes scale Normal
@    yaxes scale Normal
@    xaxes invert off
@    yaxes invert off
@    xaxis  on
@    xaxis  type zero false
@    xaxis  offset 0.000000 , 0.000000
@    xaxis  bar on
@    xaxis  bar color 1
@    xaxis  bar linestyle 1
@    xaxis  bar linewidth 1.0
@    xaxis  label "Time (\xm\0s)"
@    xaxis  label layout para
@    xaxis  label place auto
@    xaxis  label char size 0.900000
@    xaxis  label font 0
@    xaxis  label color 1
@    xaxis  label place normal
@    xaxis  tick on
@    xaxis  tick major 5
@    xaxis  tick minor ticks 4
@    xaxis  tick default 6
@    xaxis  tick place rounded true
@    xaxis  tick in
@    xaxis  tick major size 1.000000
@    xaxis  tick major color 1
@    xaxis  tick major linewidth 1.0
@    xaxis  tick major linestyle 1
@    xaxis  tick major grid off
@    xaxis  tick minor color 1
@    xaxis  tick minor linewidth 1.0
@    xaxis  tick minor linestyle 1
@    xaxis  tick minor grid off
@    xaxis  tick minor size 0.500000
@    xaxis  ticklabel on
@    xaxis  ticklabel format general
@    xaxis  ticklabel prec 5
@    xaxis  ticklabel formula ""
@    xaxis  ticklabel append ""
@    xaxis  ticklabel prepend ""
@    xaxis  ticklabel angle 0
@    xaxis  ticklabel skip 0
@    xaxis  ticklabel stagger 0
@    xaxis  ticklabel place normal
@    xaxis  ticklabel offset auto
@    xaxis  ticklabel offset 0.000000 , 0.010000
@    xaxis  ticklabel start type auto
@    xaxis  ticklabel start 0.000000
@    xaxis  ticklabel stop type auto
@    xaxis  ticklabel stop 0.000000
@    xaxis  ticklabel char size 0.800000
@    xaxis  ticklabel font 0
@    xaxis  ticklabel color 1
@    xaxis  tick place both
@    xaxis  tick spec type none
@    yaxis  on
@    yaxis  type zero false
@    yaxis  offset 0.000000 , 0.000000
@    yaxis  bar on
@    yaxis  bar color 1
@    yaxis  bar linestyle 1
@    yaxis  bar linewidth 1.0
@    yaxis  label "Number of Contacts (< 2 nm)"
@    yaxis  label layout para
@    yaxis  label place auto
@    yaxis  label char size 0.900000
@    yaxis  label font 0
@    yaxis  label color 1
@    yaxis  label place normal
@    yaxis  tick on
@    yaxis  tick major 5000
@    yaxis  tick minor ticks 1
@    yaxis  tick default 6
@    yaxis  tick place rounded true
@    yaxis  tick in
@    yaxis  tick major size 1.000000
@    yaxis  tick major color 1
@    yaxis  tick major linewidth 1.0
@    yaxis  tick major linestyle 1
@    yaxis  tick major grid off
@    yaxis  tick minor color 1
@    yaxis  tick minor linewidth 1.0
@    yaxis  tick minor linestyle 1
@    yaxis  tick minor grid off
@    yaxis  tick minor size 0.500000
@    yaxis  ticklabel on
@    yaxis  ticklabel format general
@    yaxis  ticklabel prec 5
@    yaxis  ticklabel formula ""
@    yaxis  ticklabel append ""
@    yaxis  ticklabel prepend ""
@    yaxis  ticklabel angle 0
@    yaxis  ticklabel skip 0
@    yaxis  ticklabel stagger 0
@    yaxis  ticklabel place normal
@    yaxis  ticklabel offset auto
@    yaxis  ticklabel offset 0.000000 , 0.010000
@    yaxis  ticklabel start type auto
@    yaxis  ticklabel start 0.000000
@    yaxis  ticklabel stop type auto
@    yaxis  ticklabel stop 0.000000
@    yaxis  ticklabel char size 0.800000
@    yaxis  ticklabel font 0
@    yaxis  ticklabel color 1
@    yaxis  tick place both
@    yaxis  tick spec type none
@    altxaxis  off
@    altyaxis  off
@    legend on
@    legend loctype view
@    legend 0.78, 0.8
@    legend box color 1
@    legend box pattern 1
@    legend box linewidth 1.0
@    legend box linestyle 1
@    legend box fill color 0
@    legend box fill pattern 1
@    legend font 0
@    legend char size 1.000000
@    legend color 1
@    legend length 2
@    legend vgap 1
@    legend hgap 1
@    legend invert false
@    frame type 0
@    frame linestyle 1
@    frame linewidth 1.0
@    frame color 1
@    frame pattern 1
@    frame background color 0
@    frame background pattern 0
@    s0 hidden false
@    s0 type xy
@    s0 symbol 0
@    s0 symbol size 1.000000
@    s0 symbol color 3
@    s0 symbol pattern 1
@    s0 symbol fill color 3
@    s0 symbol fill pattern 0
@    s0 symbol linewidth 1.0
@    s0 symbol linestyle 1
@    s0 symbol char 65
@    s0 symbol char font 0
@    s0 symbol skip 0
@    s0 line type 1
@    s0 line linestyle 1
@    s0 line linewidth 1.0
@    s0 line color 3
@    s0 line pattern 1
@    s0 baseline type 0
@    s0 baseline off
@    s0 dropline off
@    s0 fill type 0
@    s0 fill rule 0
@    s0 fill color 1
@    s0 fill pattern 1
@    s0 avalue off
@    s0 avalue type 2
@    s0 avalue char size 1.000000
@    s0 avalue font 0
@    s0 avalue color 1
@    s0 avalue rot 0
@    s0 avalue format general
@    s0 avalue prec 3
@    s0 avalue prepend ""
@    s0 avalue append ""
@    s0 avalue offset 0.000000 , 0.000000
@    s0 errorbar on
@    s0 errorbar place both
@    s0 errorbar color 3
@    s0 errorbar pattern 1
@    s0 errorbar size 1.000000
@    s0 errorbar linewidth 1.0
@    s0 errorbar linestyle 1
@    s0 errorbar riser linewidth 1.0
@    s0 errorbar riser linestyle 1
@    s0 errorbar riser clip off
@    s0 errorbar riser clip length 0.100000
@    s0 comment "/Users/KCheng/Desktop/cg_small_water_run/md-run-lonestar/namchi-04-26-2014/g-mind/1md-1.0nm-results/DPP-numcont-.xvg"
@    s0 legend  ""
@    s1 hidden false
@    s1 type xy
@    s1 symbol 0
@    s1 symbol size 1.000000
@    s1 symbol color 11
@    s1 symbol pattern 1
@    s1 symbol fill color 11
@    s1 symbol fill pattern 0
@    s1 symbol linewidth 1.0
@    s1 symbol linestyle 1
@    s1 symbol char 65
@    s1 symbol char font 0
@    s1 symbol skip 0
@    s1 line type 1
@    s1 line linestyle 1
@    s1 line linewidth 1.0
@    s1 line color 11
@    s1 line pattern 1
@    s1 baseline type 0
@    s1 baseline off
@    s1 dropline off
@    s1 fill type 0
@    s1 fill rule 0
@    s1 fill color 1
@    s1 fill pattern 1
@    s1 avalue off
@    s1 avalue type 2
@    s1 avalue char size 1.000000
@    s1 avalue font 0
@    s1 avalue color 1
@    s1 avalue rot 0
@    s1 avalue format general
@    s1 avalue prec 3
@    s1 avalue prepend ""
@    s1 avalue append ""
@    s1 avalue offset 0.000000 , 0.000000
@    s1 errorbar on
@    s1 errorbar place both
@    s1 errorbar color 11
@    s1 errorbar pattern 1
@    s1 errorbar size 1.000000
@    s1 errorbar linewidth 1.0
@    s1 errorbar linestyle 1
@    s1 errorbar riser linewidth 1.0
@    s1 errorbar riser linestyle 1
@    s1 errorbar riser clip off
@    s1 errorbar riser clip length 0.100000
@    s1 comment "/Users/KCheng/Desktop/cg_small_water_run/md-run-lonestar/namchi-04-26-2014/g-mind/1md-1.0nm-results/DUP-numcont-.xvg"
@    s1 legend  ""
@    s2 hidden false
@    s2 type xy
@    s2 symbol 0
@    s2 symbol size 1.000000
@    s2 symbol color 1
@    s2 symbol pattern 1
@    s2 symbol fill color 1
@    s2 symbol fill pattern 0
@    s2 symbol linewidth 1.0
@    s2 symbol linestyle 1
@    s2 symbol char 65
@    s2 symbol char font 0
@    s2 symbol skip 0
@    s2 line type 1
@    s2 line linestyle 1
@    s2 line linewidth 1.0
@    s2 line color 1
@    s2 line pattern 1
@    s2 baseline type 0
@    s2 baseline off
@    s2 dropline off
@    s2 fill type 0
@    s2 fill rule 0
@    s2 fill color 1
@    s2 fill pattern 1
@    s2 avalue off
@    s2 avalue type 2
@    s2 avalue char size 1.000000
@    s2 avalue font 0
@    s2 avalue color 1
@    s2 avalue rot 0
@    s2 avalue format general
@    s2 avalue prec 3
@    s2 avalue prepend ""
@    s2 avalue append ""
@    s2 avalue offset 0.000000 , 0.000000
@    s2 errorbar on
@    s2 errorbar place both
@    s2 errorbar color 1
@    s2 errorbar pattern 1
@    s2 errorbar size 1.000000
@    s2 errorbar linewidth 1.0
@    s2 errorbar linestyle 1
@    s2 errorbar riser linewidth 1.0
@    s2 errorbar riser linestyle 1
@    s2 errorbar riser clip off
@    s2 errorbar riser clip length 0.100000
@    s2 comment "/Users/KCheng/Desktop/cg_small_water_run/md-run-lonestar/namchi-04-26-2014/g-mind/1md-1.0nm-results/CHO-numcont-.xvg"
@    s2 legend  ""
@g2 on
@g2 hidden false
@g2 type XY
@g2 stacked false
@g2 bar hgap 0.000000
@g2 fixedpoint off
@g2 fixedpoint type 0
@g2 fixedpoint xy 0.000000, 0.000000
@g2 fixedpoint format general general
@g2 fixedpoint prec 6, 6
@with g2
@    world 0, 0, 130, 1
@    stack world 0, 0, 0, 0
@    znorm 1
@    view 0.100000, 0.100000, 0.800000, 0.330000
@    title ""
@    title font 0
@    title size 1.500000
@    title color 1
@    subtitle ""
@    subtitle font 0
@    subtitle size 1.000000
@    subtitle color 1
@    xaxes scale Normal
@    yaxes scale Normal
@    xaxes invert off
@    yaxes invert off
@    xaxis  on
@    xaxis  type zero false
@    xaxis  offset 0.000000 , 0.000000
@    xaxis  bar on
@    xaxis  bar color 1
@    xaxis  bar linestyle 1
@    xaxis  bar linewidth 1.0
@    xaxis  label "Residue (#)"
@    xaxis  label layout para
@    xaxis  label place auto
@    xaxis  label char size 0.900000
@    xaxis  label font 0
@    xaxis  label color 1
@    xaxis  label place normal
@    xaxis  tick on
@    xaxis  tick major 26
@    xaxis  tick minor ticks 1
@    xaxis  tick default 6
@    xaxis  tick place rounded true
@    xaxis  tick in
@    xaxis  tick major size 1.000000
@    xaxis  tick major color 1
@    xaxis  tick major linewidth 1.0
@    xaxis  tick major linestyle 1
@    xaxis  tick major grid off
@    xaxis  tick minor color 1
@    xaxis  tick minor linewidth 1.0
@    xaxis  tick minor linestyle 1
@    xaxis  tick minor grid off
@    xaxis  tick minor size 0.500000
@    xaxis  ticklabel on
@    xaxis  ticklabel format general
@    xaxis  ticklabel prec 5
@    xaxis  ticklabel formula ""
@    xaxis  ticklabel append ""
@    xaxis  ticklabel prepend ""
@    xaxis  ticklabel angle 0
@    xaxis  ticklabel skip 0
@    xaxis  ticklabel stagger 0
@    xaxis  ticklabel place normal
@    xaxis  ticklabel offset auto
@    xaxis  ticklabel offset 0.000000 , 0.010000
@    xaxis  ticklabel start type auto
@    xaxis  ticklabel start 0.000000
@    xaxis  ticklabel stop type auto
@    xaxis  ticklabel stop 0.000000
@    xaxis  ticklabel char size 0.800000
@    xaxis  ticklabel font 0
@    xaxis  ticklabel color 1
@    xaxis  tick place both
@    xaxis  tick spec type none
@    yaxis  on
@    yaxis  type zero false
@    yaxis  offset 0.000000 , 0.000000
@    yaxis  bar on
@    yaxis  bar color 1
@    yaxis  bar linestyle 1
@    yaxis  bar linewidth 1.0
@    yaxis  label "Minimum Distance (nm)"
@    yaxis  label layout para
@    yaxis  label place auto
@    yaxis  label char size 0.900000
@    yaxis  label font 0
@    yaxis  label color 1
@    yaxis  label place normal
@    yaxis  tick on
@    yaxis  tick major 0.2
@    yaxis  tick minor ticks 1
@    yaxis  tick default 6
@    yaxis  tick place rounded true
@    yaxis  tick in
@    yaxis  tick major size 1.000000
@    yaxis  tick major color 1
@    yaxis  tick major linewidth 1.0
@    yaxis  tick major linestyle 1
@    yaxis  tick major grid off
@    yaxis  tick minor color 1
@    yaxis  tick minor linewidth 1.0
@    yaxis  tick minor linestyle 1
@    yaxis  tick minor grid off
@    yaxis  tick minor size 0.500000
@    yaxis  ticklabel on
@    yaxis  ticklabel format general
@    yaxis  ticklabel prec 5
@    yaxis  ticklabel formula ""
@    yaxis  ticklabel append ""
@    yaxis  ticklabel prepend ""
@    yaxis  ticklabel angle 0
@    yaxis  ticklabel skip 0
@    yaxis  ticklabel stagger 0
@    yaxis  ticklabel place normal
@    yaxis  ticklabel offset auto
@    yaxis  ticklabel offset 0.000000 , 0.010000
@    yaxis  ticklabel start type auto
@    yaxis  ticklabel start 0.000000
@    yaxis  ticklabel stop type auto
@    yaxis  ticklabel stop 0.000000
@    yaxis  ticklabel char size 0.800000
@    yaxis  ticklabel font 0
@    yaxis  ticklabel color 1
@    yaxis  tick place both
@    yaxis  tick spec type none
@    altxaxis  off
@    altyaxis  off
@    legend on
@    legend loctype view
@    legend 0.78, 0.8
@    legend box color 1
@    legend box pattern 1
@    legend box linewidth 1.0
@    legend box linestyle 1
@    legend box fill color 0
@    legend box fill pattern 1
@    legend font 0
@    legend char size 1.000000
@    legend color 1
@    legend length 2
@    legend vgap 1
@    legend hgap 1
@    legend invert false
@    frame type 0
@    frame linestyle 1
@    frame linewidth 1.0
@    frame color 1
@    frame pattern 1
@    frame background color 0
@    frame background pattern 0
@    s0 hidden false
@    s0 type xy
@    s0 symbol 0
@    s0 symbol size 1.000000
@    s0 symbol color 3
@    s0 symbol pattern 1
@    s0 symbol fill color 3
@    s0 symbol fill pattern 0
@    s0 symbol linewidth 1.0
@    s0 symbol linestyle 1
@    s0 symbol char 65
@    s0 symbol char font 0
@    s0 symbol skip 0
@    s0 line type 1
@    s0 line linestyle 1
@    s0 line linewidth 1.0
@    s0 line color 3
@    s0 line pattern 1
@    s0 baseline type 0
@    s0 baseline off
@    s0 dropline off
@    s0 fill type 0
@    s0 fill rule 0
@    s0 fill color 1
@    s0 fill pattern 1
@    s0 avalue off
@    s0 avalue type 2
@    s0 avalue char size 1.000000
@    s0 avalue font 0
@    s0 avalue color 1
@    s0 avalue rot 0
@    s0 avalue format general
@    s0 avalue prec 3
@    s0 avalue prepend ""
@    s0 avalue append ""
@    s0 avalue offset 0.000000 , 0.000000
@    s0 errorbar on
@    s0 errorbar place both
@    s0 errorbar color 3
@    s0 errorbar pattern 1
@    s0 errorbar size 1.000000
@    s0 errorbar linewidth 1.0
@    s0 errorbar linestyle 1
@    s0 errorbar riser linewidth 1.0
@    s0 errorbar riser linestyle 1
@    s0 errorbar riser clip off
@    s0 errorbar riser clip length 0.100000
@    s0 comment "/Users/KCheng/Desktop/cg_small_water_run/md-run-lonestar/namchi-04-26-2014/g-mind/1md-1.0nm-results/DPP-res-.xvg"
@    s0 legend  ""
@    s1 hidden false
@    s1 type xy
@    s1 symbol 0
@    s1 symbol size 1.000000
@    s1 symbol color 11
@    s1 symbol pattern 1
@    s1 symbol fill color 11
@    s1 symbol fill pattern 0
@    s1 symbol linewidth 1.0
@    s1 symbol linestyle 1
@    s1 symbol char 65
@    s1 symbol char font 0
@    s1 symbol skip 0
@    s1 line type 1
@    s1 line linestyle 1
@    s1 line linewidth 1.0
@    s1 line color 11
@    s1 line pattern 1
@    s1 baseline type 0
@    s1 baseline off
@    s1 dropline off
@    s1 fill type 0
@    s1 fill rule 0
@    s1 fill color 1
@    s1 fill pattern 1
@    s1 avalue off
@    s1 avalue type 2
@    s1 avalue char size 1.000000
@    s1 avalue font 0
@    s1 avalue color 1
@    s1 avalue rot 0
@    s1 avalue format general
@    s1 avalue prec 3
@    s1 avalue prepend ""
@    s1 avalue append ""
@    s1 avalue offset 0.000000 , 0.000000
@    s1 errorbar on
@    s1 errorbar place both
@    s1 errorbar color 11
@    s1 errorbar pattern 1
@    s1 errorbar size 1.000000
@    s1 errorbar linewidth 1.0
@    s1 errorbar linestyle 1
@    s1 errorbar riser linewidth 1.0
@    s1 errorbar riser linestyle 1
@    s1 errorbar riser clip off
@    s1 errorbar riser clip length 0.100000
@    s1 comment "/Users/KCheng/Desktop/cg_small_water_run/md-run-lonestar/namchi-04-26-2014/g-mind/1md-1.0nm-results/DUP-res-.xvg"
@    s1 legend  ""
@    s2 hidden false
@    s2 type xy
@    s2 symbol 0
@    s2 symbol size 1.000000
@    s2 symbol color 1
@    s2 symbol pattern 1
@    s2 symbol fill color 1
@    s2 symbol fill pattern 0
@    s2 symbol linewidth 1.0
@    s2 symbol linestyle 1
@    s2 symbol char 65
@    s2 symbol char font 0
@    s2 symbol skip 0
@    s2 line type 1
@    s2 line linestyle 1
@    s2 line linewidth 1.0
@    s2 line color 1
@    s2 line pattern 1
@    s2 baseline type 0
@    s2 baseline off
@    s2 dropline off
@    s2 fill type 0
@    s2 fill rule 0
@    s2 fill color 1
@    s2 fill pattern 1
@    s2 avalue off
@    s2 avalue type 2
@    s2 avalue char size 1.000000
@    s2 avalue font 0
@    s2 avalue color 1
@    s2 avalue rot 0
@    s2 avalue format general
@    s2 avalue prec 3
@    s2 avalue prepend ""
@    s2 avalue append ""
@    s2 avalue offset 0.000000 , 0.000000
@    s2 errorbar on
@    s2 errorbar place both
@    s2 errorbar color 1
@    s2 errorbar pattern 1
@    s2 errorbar size 1.000000
@    s2 errorbar linewidth 1.0
@    s2 errorbar linestyle 1
@    s2 errorbar riser linewidth 1.0
@    s2 errorbar riser linestyle 1
@    s2 errorbar riser clip off
@    s2 errorbar riser clip length 0.100000
@    s2 comment "/Users/KCheng/Desktop/cg_small_water_run/md-run-lonestar/namchi-04-26-2014/g-mind/1md-1.0nm-results/CHO-res-.xvg"
@    s2 legend  ""
@target G0.S0
@type xy
0 2.148959
0.02 1.417656
0.04 0.4799486
0.06 0.489362
0.08 0.54461
0.1 0.4864154
0.12 1.067953
0.14 1.391384
0.16 0.8574675
0.18 0.4759203
0.2 1.08447
0.22 1.722404
0.24 1.92838
0.26 1.648067
0.28 1.55956
0.3 0.4638156
0.32 0.4852578
0.34 1.025158
0.36 0.8840386
0.38 1.289458
0.4 1.571154
0.42 0.4696007
0.44 0.6035109
0.46 0.7006785
0.48 0.4757361
0.5 0.7585835
0.52 1.797095
0.54 0.9428416
0.56 0.8067681
0.58 2.495937
0.6 1.639436
0.62 1.177943
0.64 0.4611127
0.66 0.451968
0.68 0.4652418
0.7 0.4574384
0.72 0.4668236
0.74 0.4556864
0.76 0.4682151
0.78 0.4703721
0.8 0.4553573
0.82 0.4434524
0.84 0.4568643
0.86 0.459075
0.88 0.4571918
0.9 0.4477999
0.92 0.475105
0.94 0.451802
0.96 0.4663424
0.98 0.4700003
1 0.4475216
1.02 0.454533
1.04 0.4614111
1.06 0.4645966
1.08 0.4656989
1.1 0.4570832
1.12 0.4547799
1.14 0.4716458
1.16 0.4585028
1.18 0.4787748
1.2 0.462439
1.22 0.458939
1.24 0.4592116
1.26 0.4498335
1.28 0.4499174
1.3 0.4600542
1.32 0.4522166
1.34 0.4528243
1.36 0.4506941
1.38 0.4800781
1.4 0.4611126
1.42 0.4612481
1.44 0.464812
1.46 0.4405685
1.48 0.460543
1.5 0.4522445
1.52 0.4551365
1.54 0.4579852
1.56 0.4738673
1.58 0.4502501
1.6 0.4706912
1.62 0.4383213
1.64 0.4560978
1.66 0.4583124
1.68 0.4496942
1.7 0.438891
1.72 0.4631142
1.74 0.4614111
1.76 0.4514702
1.78 0.4633572
1.8 0.4473256
1.82 0.4564261
1.84 0.4495271
1.86 0.468908
1.88 0.4631138
1.9 0.4905864
1.92 0.4584207
1.94 0.4480511
1.96 0.4616818
1.98 0.4612212
2 0.4512203
2.02 0.4616818
2.04 0.4613293
2.06 0.4563986
2.08 0.4648121
2.1 0.4708504
2.12 0.4631953
2.14 0.4777816
2.16 0.4754992
2.18 0.4532105
2.2 0.4658866
2.22 0.4611135
2.24 0.4511374
2.26 0.4463185
2.28 0.4590481
2.3 0.4816896
2.32 0.46252
2.34 0.4555492
2.36 0.4583941
2.38 0.4772319
2.4 0.4811706
2.42 0.4847679
2.44 0.4661805
2.46 0.4488038
2.48 0.4565085
2.5 0.4803127
2.52 0.4706647
2.54 0.463762
2.56 0.4492488
2.58 0.4978196
2.6 0.471938
2.62 0.4941153
2.64 0.4597282
2.66 0.5026433
2.68 0.4537897
2.7 0.4602717
2.72 0.4537071
2.74 0.52096
2.76 0.4666907
2.78 0.4546151
2.8 0.4620069
2.82 0.4608143
2.84 0.4523827
2.86 0.4507221
2.88 0.4602711
2.9 0.4682678
2.92 0.4617634
2.94 0.4585302
2.96 0.4390337
2.98 0.4659937
3 0.4827009
3.02 0.4570008
3.04 0.4707977
3.06 0.4673595
3.08 0.4522726
3.1 0.4649192
3.12 0.4479398
3.14 0.4452531
3.16 0.4656177
3.18 0.4665031
3.2 0.4728904
3.22 0.4763929
3.24 0.4713811
3.26 0.4603803
3.28 0.4596191
3.3 0.4652685
3.32 0.4592937
3.34 0.4847934
3.36 0.4678672
3.38 0.4398295
3.4 0.4538172
3.42 0.4552749
3.44 0.4726517
3.46 0.4557689
3.48 0.4567829
3.5 0.4601355
3.52 0.4469894
3.54 0.4584761
3.56 0.47162
3.58 0.4667439
3.6 0.451082
3.62 0.4729167
3.64 0.4674661
3.66 0.4504716
3.68 0.4652685
3.7 0.4619795
3.72 0.4477163
3.74 0.4737882
3.76 0.4539823
3.78 0.4562345
3.8 0.4466262
3.82 0.4500554
3.84 0.4490548
3.86 0.4600817
3.88 0.4529354
3.9 0.4715396
3.92 0.4739722
3.94 0.4579849
3.96 0.4389191
3.98 0.4405956
4 0.4635192
4.02 0.4527139
4.04 0.465
4.06 0.4413047
4.08 0.452382
4.1 0.4690683
4.12 0.4564537
4.14 0.4682682
4.16 0.4811706
4.18 0.4632758
4.2 0.4728105
4.22 0.4722552
4.24 0.484407
4.26 0.4639237
4.28 0.4605977
4.3 0.467921
4.32 0.4522163
4.34 0.4767069
4.36 0.4570017
4.38 0.4585028
4.4 0.4567825
4.42 0.4588301
4.44 0.4532938
4.46 0.4310451
4.48 0.4568641
4.5 0.4642471
4.52 0.4548627
4.54 0.4450283
4.56 0.4519957
4.58 0.4531555
4.6 0.4605157
4.62 0.466583
4.64 0.4446906
4.66 0.448247
4.68 0.4518296
4.7 0.4466257
4.72 0.457985
4.74 0.4510269
4.76 0.4452248
4.78 0.4522439
4.8 0.4531549
4.82 0.4451401
4.84 0.4531564
4.86 0.463196
4.88 0.4505552
4.9 0.4482744
4.92 0.4630601
4.94 0.4560972
4.96 0.4481352
4.98 0.4541201
5 0.4595922
5.02 0.4512482
5.04 0.4532657
5.06 0.4633033
5.08 0.4430861
5.1 0.4461217
5.12 0.4589389
5.14 0.4570006
5.16 0.4579571
5.18 0.4549996
5.2 0.4509992
5.22 0.4452812
5.24 0.450278
5.26 0.4619795
5.28 0.4473531
5.3 0.4650264
5.32 0.4530734
5.34 0.4672792
5.36 0.4416167
5.38 0.459211
5.4 0.4384916
5.42 0.455714
5.44 0.4459258
5.46 0.4571114
5.48 0.4564537
5.5 0.4655375
5.52 0.4545326
5.54 0.446794
5.56 0.4694146
5.58 0.4587484
5.6 0.4570017
5.62 0.461655
5.64 0.4618984
5.66 0.4494714
5.68 0.4588306
5.7 0.4568916
5.72 0.45183
5.74 0.4628175
5.76 0.4497497
5.78 0.47731
5.8 0.4502218
5.82 0.4565629
5.84 0.435144
5.86 0.4706914
5.88 0.4707709
5.9 0.4521893
5.92 0.4553021
5.94 0.4591837
5.96 0.4523548
5.98 0.4366631
6 0.4544229
6.02 0.4622229
6.04 0.4546423
6.06 0.4484978
6.08 0.4360045
6.1 0.455467
6.12 0.4707972
6.14 0.4587212
6.16 0.4495552
6.18 0.4565901
6.2 0.4734448
6.22 0.4642737
6.24 0.4642468
6.26 0.4547524
6.28 0.4612212
6.3 0.464408
6.32 0.4516634
6.34 0.4645694
6.36 0.45183
6.38 0.470186
6.4 0.4532938
6.42 0.4482473
6.44 0.445646
6.46 0.4477445
6.48 0.4654569
6.5 0.4739464
6.52 0.447046
6.54 0.4545603
6.56 0.4522164
6.58 0.4563444
6.6 0.4624662
6.62 0.4338781
6.64 0.4390047
6.66 0.4563441
6.68 0.444915
6.7 0.457684
6.72 0.4340799
6.74 0.464031
6.76 0.4585584
6.78 0.4438746
6.8 0.4649197
6.82 0.4659669
6.84 0.4602993
6.86 0.4644088
6.88 0.4613831
6.9 0.4584211
6.92 0.465537
6.94 0.4468773
6.96 0.4775459
6.98 0.4601363
7 0.4642466
7.02 0.4367498
7.04 0.4585034
7.06 0.4437621
7.08 0.4439315
7.1 0.4718323
7.12 0.4703454
7.14 0.4686683
7.16 0.4488318
7.18 0.4540374
7.2 0.4656989
7.22 0.4580666
7.24 0.4584207
7.26 0.4628441
7.28 0.4584209
7.3 0.4639234
7.32 0.4565909
7.34 0.4659934
7.36 0.4721755
7.38 0.4719643
7.4 0.4454493
7.42 0.4474649
7.44 0.4758936
7.46 0.4467099
7.48 0.4635729
7.5 0.4719375
7.52 0.4849223
7.54 0.4653227
7.56 0.4805469
7.58 0.4721228
7.6 0.4530178
7.62 0.4557688
7.64 0.4647851
7.66 0.4491659
7.68 0.4638426
7.7 0.4689617
7.72 0.4657786
7.74 0.4511374
7.76 0.4633031
7.78 0.4658599
7.8 0.4594838
7.82 0.4817677
7.84 0.4529351
7.86 0.4551378
7.88 0.4628714
7.9 0.4512484
7.92 0.4419279
7.94 0.4619794
7.96 0.463519
7.98 0.4355454
8 0.4462622
8.02 0.46095
8.04 0.4693078
8.06 0.451692
8.08 0.4611131
8.1 0.4611667
8.12 0.4555492
8.14 0.4836068
8.16 0.4583666
8.18 0.4476884
8.2 0.4710096
8.22 0.4744735
8.24 0.4599458
8.26 0.4769171
8.28 0.4615465
8.3 0.4578485
8.32 0.4475208
8.34 0.4592927
8.36 0.4502771
8.38 0.4618983
8.4 0.4667705
8.42 0.4573292
8.44 0.4541201
8.46 0.4607056
8.48 0.4727044
8.5 0.4757625
8.52 0.4623047
8.54 0.4593746
8.56 0.4452249
8.58 0.4721757
8.6 0.4671456
8.62 0.4448314
8.64 0.4568641
8.66 0.4711957
8.68 0.4697341
8.7 0.4554394
8.72 0.4638427
8.74 0.4549178
8.76 0.4406249
8.78 0.4557685
8.8 0.4637618
8.82 0.4580937
8.84 0.4441841
8.86 0.4548631
8.88 0.4564265
8.9 0.4533485
8.92 0.4620062
8.94 0.4561253
8.96 0.4631686
8.98 0.4635193
9 0.4540097
9.02 0.4725193
9.04 0.4568917
9.06 0.4669849
9.08 0.4482746
9.1 0.4522449
9.12 0.4527139
9.14 0.4530448
9.16 0.4587211
9.18 0.4613841
9.2 0.4549733
9.22 0.4616545
9.24 0.4421822
9.26 0.4516918
9.28 0.453238
9.3 0.4487204
9.32 0.4587757
9.34 0.4473254
9.36 0.4574384
9.38 0.4550544
9.4 0.4625472
9.42 0.4431132
9.44 0.4571101
9.46 0.4518847
9.48 0.4703723
9.5 0.4473534
9.52 0.4693345
9.54 0.4472696
9.56 0.4633577
9.58 0.4567822
9.6 0.4685352
9.62 0.4729165
9.64 0.4724936
9.66 0.4689887
9.68 0.4527969
9.7 0.4832439
9.72 0.4556587
9.74 0.4811191
9.76 0.4254698
9.78 0.4601368
9.8 0.4603803
9.82 0.4571646
9.84 0.4612484
9.86 0.4713012
9.88 0.4532106
9.9 0.4574385
9.92 0.45445
9.94 0.4731016
9.96 0.4498338
9.98 0.4415875
10 0.4575214
10.02 0.4464862
10.04 0.4576296
10.06 0.4617629
10.08 0.4564538
10.1 0.4339355
10.12 0.469282
10.14 0.4735232
10.16 0.4531552
10.18 0.4521338
10.2 0.4572465
10.22 0.4464865
10.24 0.464489
10.26 0.4541199
10.28 0.4633029
10.3 0.4637076
10.32 0.4620071
10.34 0.4642733
10.36 0.4807033
10.38 0.4473808
10.4 0.4962103
10.42 0.4527967
10.44 0.4659932
10.46 0.4583123
10.48 0.4682412
10.5 0.4522719
10.52 0.4508047
10.54 0.4564265
10.56 0.4735503
10.58 0.459619
10.6 0.4558784
10.62 0.4564272
10.64 0.4630601
10.66 0.457302
10.68 0.4619789
10.7 0.45401
10.72 0.4636269
10.74 0.4652959
10.76 0.4570009
10.78 0.4621957
10.8 0.4548083
10.82 0.4644358
10.84 0.4644077
10.86 0.4631957
10.88 0.4637083
10.9 0.4627092
10.92 0.4583394
10.94 0.4507216
10.96 0.4578489
10.98 0.4423517
11 0.4597284
11.02 0.4566458
11.04 0.4479114
11.06 0.4464862
11.08 0.4559883
11.1 0.4543676
11.12 0.4532654
11.14 0.4523821
11.16 0.4425209
11.18 0.4572473
11.2 0.465886
11.22 0.4315383
11.24 0.4606783
11.26 0.4470184
11.28 0.4677876
11.3 0.4571653
11.32 0.4546981
11.34 0.4553294
11.36 0.4581488
11.38 0.4535693
11.4 0.4530725
11.42 0.450166
11.44 0.4345694
11.46 0.4431991
11.48 0.4498056
11.5 0.4639229
11.52 0.4540372
11.54 0.4497497
11.56 0.4565631
11.58 0.447381
11.6 0.4474924
11.62 0.4514972
11.64 0.4541202
11.66 0.4398008
11.68 0.4622233
11.7 0.4653491
11.72 0.464489
11.74 0.4668244
11.76 0.4505826
11.78 0.4554939
11.8 0.4593747
11.82 0.4486367
11.84 0.4669314
11.86 0.4460098
11.88 0.4557138
11.9 0.4602719
11.92 0.4691484
11.94 0.455137
11.96 0.4545604
11.98 0.4566725
12 0.4585301
12.02 0.4485814
12.04 0.4602718
12.06 0.4607331
12.08 0.4562888
12.1 0.4585292
12.12 0.4577394
12.14 0.4573292
12.16 0.4538173
12.18 0.4382353
12.2 0.4597279
12.22 0.4624661
12.24 0.4425777
12.26 0.4639505
12.28 0.4765235
12.3 0.4574386
12.32 0.4667174
12.34 0.4644896
12.36 0.4432272
12.38 0.4630335
12.4 0.4560152
12.42 0.4642737
12.44 0.439773
12.46 0.4545881
12.48 0.4534593
12.5 0.4608955
12.52 0.4514971
12.54 0.4642196
12.56 0.4739199
12.58 0.4494998
12.6 0.4706646
12.62 0.4631952
12.64 0.4601628
12.66 0.4711956
12.68 0.4648114
12.7 0.4408514
12.72 0.4599182
12.74 0.4616819
12.76 0.4599455
12.78 0.4710093
12.8 0.4703455
12.82 0.4307261
12.84 0.4539
12.86 0.4473818
12.88 0.4531278
12.9 0.4630601
12.92 0.4601084
12.94 0.4644082
12.96 0.4609231
12.98 0.4543679
13 0.470027
13.02 0.4618987
13.04 0.4676005
13.06 0.4722554
13.08 0.4491659
13.1 0.4679746
13.12 0.4534592
13.14 0.4623849
13.16 0.4663962
13.18 0.4487207
13.2 0.4722554
13.22 0.4800518
13.24 0.4700263
13.26 0.4661008
13.28 0.4654565
13.3 0.4864918
13.32 0.4851039
13.34 0.4560974
13.36 0.4519684
13.38 0.4592928
13.4 0.4461503
13.42 0.4509433
13.44 0.4675735
13.46 0.4704256
13.48 0.4695213
13.5 0.4446633
13.52 0.4561525
13.54 0.4670128
13.56 0.4815085
13.58 0.4741571
13.6 0.4622228
13.62 0.4630604
13.64 0.4599996
13.66 0.4662614
13.68 0.4642465
13.7 0.465242
13.72 0.4523822
13.74 0.4784611
13.76 0.4458694
13.78 0.4631949
13.8 0.4692544
13.82 0.4631412
13.84 0.4659669
13.86 0.4537067
13.88 0.483658
13.9 0.4749212
13.92 0.4630608
13.94 0.4901278
13.96 0.4754471
13.98 0.4748424
14 0.4839419
14.02 0.4434525
14.04 0.4462342
14.06 0.4886199
14.08 0.4554663
14.1 0.481301
14.12 0.4832436
14.14 0.467065
14.16 0.465403
14.18 0.4807551
14.2 0.4659398
14.22 0.4791923
14.24 0.4419558
14.26 0.4768645
14.28 0.4534588
14.3 0.4748163
14.32 0.4571927
14.34 0.465671
14.36 0.4521887
14.38 0.453266
14.4 0.4584214
14.42 0.4611128
14.44 0.4612482
14.46 0.4645966
14.48 0.4788789
14.5 0.4417583
14.52 0.4630604
14.54 0.4676535
14.56 0.4566733
14.58 0.453734
14.6 0.4577388
14.62 0.4647044
14.64 0.4378925
14.66 0.4608148
14.68 0.4616823
14.7 0.4577663
14.72 0.4714074
14.74 0.4576846
14.76 0.471196
14.78 0.4574114
14.8 0.4512759
14.82 0.4833992
14.84 0.4725197
14.86 0.4758417
14.88 0.4705852
14.9 0.457193
14.92 0.4560972
14.94 0.4763929
14.96 0.4725727
14.98 0.4701064
15 0.4556862
15.02 0.4640583
15.04 0.4603537
15.06 0.4532935
15.08 0.4589661
15.1 0.4695211
15.12 0.4368641
15.14 0.4607868
15.16 0.4626553
15.18 0.4622225
15.2 0.4675735
15.22 0.459483
15.24 0.4546975
15.26 0.4492767
15.28 0.4581759
15.3 0.461248
15.32 0.4637348
15.34 0.4483855
15.36 0.4587207
15.38 0.445028
15.4 0.4746843
15.42 0.4570552
15.44 0.4592933
15.46 0.455988
15.48 0.4596737
15.5 0.4566177
15.52 0.4593745
15.54 0.4648112
15.56 0.4616811
15.58 0.4524656
15.6 0.4490546
15.62 0.4645693
15.64 0.4630606
15.66 0.4507213
15.68 0.4492767
15.7 0.4706644
15.72 0.4586118
15.74 0.478147
15.76 0.4598916
15.78 0.4432834
15.8 0.4643543
15.82 0.473128
15.84 0.4706647
15.86 0.4811706
15.88 0.4553566
15.9 0.456673
15.92 0.4463463
15.94 0.4680547
15.96 0.4654572
15.98 0.4627634
16 0.4469059
16.02 0.4703457
16.04 0.4659401
16.06 0.4580667
16.08 0.4644894
16.1 0.450139
16.12 0.4527974
16.14 0.4596198
16.16 0.4530171
16.18 0.4492492
16.2 0.4591844
16.22 0.4570284
16.24 0.4570284
16.26 0.4656714
16.28 0.4553014
16.3 0.4519677
16.32 0.4639236
16.34 0.4466267
16.36 0.4498894
16.38 0.461817
16.4 0.461574
16.42 0.4716988
16.44 0.4701065
16.46 0.4438752
16.48 0.459211
16.5 0.455275
16.52 0.4761041
16.54 0.4566182
16.56 0.4723611
16.58 0.4616545
16.6 0.4477999
16.62 0.4506938
16.64 0.447605
16.66 0.4763929
16.68 0.4620065
16.7 0.4521888
16.72 0.4677878
16.74 0.4447472
16.76 0.4505551
16.78 0.4702657
16.8 0.4816894
16.82 0.4587211
16.84 0.4450276
16.86 0.4537896
16.88 0.4638425
16.9 0.4546979
16.92 0.4594837
16.94 0.4644886
16.96 0.4538997
16.98 0.4586393
17 0.4687215
17.02 0.4468776
17.04 0.4604617
17.06 0.4583121
17.08 0.4481629
17.1 0.4581758
17.12 0.4384913
17.14 0.4430858
17.16 0.4578205
17.18 0.4560155
17.2 0.4485809
17.22 0.4359186
17.24 0.4751319
17.26 0.4532106
17.28 0.4579851
17.3 0.4636812
17.32 0.44486
17.34 0.4622228
17.36 0.4518293
17.38 0.4576566
17.4 0.456207
17.42 0.4484979
17.44 0.4535972
17.46 0.4579571
17.48 0.4557134
17.5 0.4546975
17.52 0.4539004
17.54 0.4567546
17.56 0.4602991
17.58 0.4641931
17.6 0.4508323
17.62 0.45522
17.64 0.450138
17.66 0.4500561
17.68 0.4491655
17.7 0.4466265
17.72 0.4414183
17.74 0.4610861
17.76 0.4425211
17.78 0.4469895
17.8 0.4692013
17.82 0.4538994
17.84 0.4441002
17.86 0.4554394
17.88 0.4470745
17.9 0.4631143
17.92 0.4494724
17.94 0.4519963
17.96 0.4633037
17.98 0.4605971
18 0.4522168
18.02 0.4595107
18.04 0.4455613
18.06 0.4526582
18.08 0.4627365
18.1 0.459864
18.12 0.4602722
18.14 0.4474651
18.16 0.4518018
18.18 0.4602177
18.2 0.4567825
18.22 0.4482183
18.24 0.4477436
18.26 0.4537067
18.28 0.4603802
18.3 0.4499165
18.32 0.4585573
18.34 0.4691481
18.36 0.4592111
18.38 0.4607063
18.4 0.4509996
18.42 0.4679203
18.44 0.4581761
18.46 0.4562896
18.48 0.46225
18.5 0.4682412
18.52 0.4662882
18.54 0.4567551
18.56 0.4584756
18.58 0.4611666
18.6 0.4589113
18.62 0.4652149
18.64 0.4525757
18.66 0.4662617
18.68 0.4605429
18.7 0.4577662
18.72 0.4445507
18.74 0.4509438
18.76 0.4638155
18.78 0.4578755
18.8 0.4439597
18.82 0.4581212
18.84 0.4399146
18.86 0.4524933
18.88 0.4583126
18.9 0.4606789
18.92 0.4561526
18.94 0.4545328
18.96 0.4528794
18.98 0.4394597
19 0.4537347
19.02 0.4615735
19.04 0.4530174
19.06 0.4583123
19.08 0.4433961
19.1 0.4574112
19.12 0.4579567
19.14 0.4416444
19.16 0.4654835
19.18 0.4557412
19.2 0.4530452
19.22 0.4587484
19.24 0.4543127
19.26 0.4676803
19.28 0.4578758
19.3 0.4656712
19.32 0.4545875
19.34 0.4672788
19.36 0.4565361
19.38 0.4594837
19.4 0.4517466
19.42 0.4438751
19.44 0.4478005
19.46 0.45522
19.48 0.4655642
19.5 0.4460377
19.52 0.4747895
19.54 0.4606786
19.56 0.4537066
19.58 0.4695469
19.6 0.4794265
19.62 0.4648383
19.64 0.4692015
19.66 0.4626825
19.68 0.4498055
19.7 0.4559872
19.72 0.4528243
19.74 0.459483
19.76 0.4633033
19.78 0.4344542
19.8 0.4629529
19.82 0.4545881
19.84 0.4666912
19.86 0.4807546
19.88 0.4544509
19.9 0.4579838
19.92 0.4666098
19.94 0.4765242
19.96 0.4593745
19.98 0.4599185
20 0.4537346
&
@target G0.S1
@type xy
0 2.508645
0.02 1.853989
0.04 0.4698139
0.06 0.7472277
0.08 0.4853091
0.1 0.492163
0.12 1.044533
0.14 1.351351
0.16 0.540139
0.18 1.154361
0.2 0.5372384
0.22 1.690251
0.24 2.097511
0.26 1.536034
0.28 1.737736
0.3 0.9772158
0.32 0.4756052
0.34 0.8629307
0.36 0.4614387
0.38 1.510372
0.4 1.131647
0.42 0.8583268
0.44 0.9824204
0.46 0.7922595
0.48 0.8710626
0.5 0.4596469
0.52 2.116637
0.54 1.282907
0.56 0.8914877
0.58 1.41771
0.6 1.523425
0.62 1.043395
0.64 0.4621146
0.66 0.4542583
0.68 0.4478841
0.7 0.4543949
0.72 0.4627638
0.74 0.4603802
0.76 0.4604617
0.78 0.4521896
0.8 0.4631142
0.82 0.449278
0.84 0.4567551
0.86 0.4371211
0.88 0.4454492
0.9 0.4634109
0.92 0.4525768
0.94 0.4618169
0.96 0.4444658
0.98 0.4463737
1 0.4550274
1.02 0.4575211
1.04 0.4576024
1.06 0.4550007
1.08 0.4570284
1.1 0.4501941
1.12 0.438663
1.14 0.4630603
1.16 0.4539
1.18 0.4641662
1.2 0.4683481
1.22 0.4452808
1.24 0.4574109
1.26 0.4589661
1.28 0.4642466
1.3 0.4654564
1.32 0.4674127
1.34 0.4606794
1.36 0.4532379
1.38 0.4630874
1.4 0.4529896
1.42 0.4637347
1.44 0.4478278
1.46 0.4555767
1.48 0.4608142
1.5 0.4464585
1.52 0.4509436
1.54 0.4537072
1.56 0.4545881
1.58 0.4549173
1.6 0.4580391
1.62 0.4650806
1.64 0.4587213
1.66 0.4587215
1.68 0.458775
1.7 0.4557681
1.72 0.4497221
1.74 0.4669584
1.76 0.4553018
1.78 0.446822
1.8 0.4655372
1.82 0.452051
1.84 0.4493328
1.86 0.4499727
1.88 0.4579577
1.9 0.4535145
1.92 0.4560969
1.94 0.4493048
1.96 0.4472977
1.98 0.4693881
2 0.4637076
2.02 0.4703725
2.04 0.4523822
2.06 0.4438756
2.08 0.4596742
2.1 0.4560978
2.12 0.4479676
2.14 0.4387205
2.16 0.4713811
2.18 0.4522452
2.2 0.4649999
2.22 0.4402837
2.24 0.4721228
2.26 0.4584209
2.28 0.4448875
2.3 0.4539824
2.32 0.4467937
2.34 0.449277
2.36 0.4501389
2.38 0.4535969
2.4 0.4301449
2.42 0.46653
2.44 0.4583939
2.46 0.4537343
2.48 0.4558782
2.5 0.4576566
2.52 0.4541473
2.54 0.4468218
2.56 0.4473814
2.58 0.443791
2.6 0.4414747
2.62 0.4510551
2.64 0.4537897
2.66 0.4663419
2.68 0.4585569
2.7 0.4453652
2.72 0.4605432
2.74 0.4656716
2.76 0.4436496
2.78 0.4586389
2.8 0.4391753
2.82 0.4700255
2.84 0.4600812
2.86 0.4504997
2.88 0.4589927
2.9 0.4559333
2.92 0.4616545
2.94 0.4591565
2.96 0.4572466
2.98 0.4460104
3 0.4439873
3.02 0.4529352
3.04 0.4362916
3.06 0.4578482
3.08 0.4596192
3.1 0.46653
3.12 0.4511368
3.14 0.4682677
3.16 0.4560153
3.18 0.4608147
3.2 0.4405106
3.22 0.4604619
3.24 0.4611401
3.26 0.4547797
3.28 0.461167
3.3 0.4634919
3.32 0.4484971
3.34 0.4699202
3.36 0.4449992
3.38 0.4669316
3.4 0.4631146
3.42 0.4677872
3.44 0.4642735
3.46 0.469122
3.48 0.451276
3.5 0.4698142
3.52 0.4718578
3.54 0.4652689
3.56 0.4313055
3.58 0.469947
3.6 0.4660745
3.62 0.4380932
3.64 0.4499718
3.66 0.4365197
3.68 0.4523828
3.7 0.4555489
3.72 0.4299129
3.74 0.4650536
3.76 0.4592658
3.78 0.4493051
3.8 0.4512481
3.82 0.4565911
3.84 0.4534862
3.86 0.4491384
3.88 0.4602438
3.9 0.4420974
3.92 0.4585575
3.94 0.4561794
3.96 0.4649195
3.98 0.4493881
4 0.4539
4.02 0.4388908
4.04 0.4496105
4.06 0.4665031
4.08 0.4584218
4.1 0.4613569
4.12 0.4670656
4.14 0.4546423
4.16 0.4369202
4.18 0.4446059
4.2 0.4518297
4.22 0.4514976
4.24 0.456098
4.26 0.4682413
4.28 0.4643815
4.3 0.4532384
4.32 0.4682141
4.34 0.4587213
4.36 0.4644886
4.38 0.4674404
4.4 0.4519679
4.42 0.4522441
4.44 0.4522443
4.46 0.4567545
4.48 0.4630608
4.5 0.4754471
4.52 0.4665291
4.54 0.4349142
4.56 0.719896
4.58 0.5279434
4.6 0.5814421
4.62 0.8454292
4.64 0.5763895
4.66 0.4477442
4.68 0.4503615
4.7 0.967096
4.72 0.4600544
4.74 0.4860817
4.76 0.5254521
4.78 0.8306773
4.8 0.5806458
4.82 0.8362416
4.84 0.5214887
4.86 0.4682151
4.88 0.4858501
4.9 0.4717259
4.92 0.4661272
4.94 0.486441
4.96 0.4433394
4.98 0.4559331
5 0.471699
5.02 0.465
5.04 0.4488035
5.06 0.4674936
5.08 0.4485816
5.1 0.4454498
5.12 0.4571107
5.14 0.4652155
5.16 0.4779122
5.18 0.4883133
5.2 1.179025
5.22 0.6055987
5.24 0.4791918
5.26 0.5145388
5.28 0.4832448
5.3 0.5080598
5.32 0.4661813
5.34 0.4710092
5.36 0.5001499
5.38 0.4701059
5.4 0.4975187
5.42 0.4836842
5.44 0.4625477
5.46 0.4747896
5.48 0.4565637
5.5 0.4477161
5.52 0.461655
5.54 0.4541477
5.56 0.458421
5.58 0.4710623
5.6 0.4672792
5.62 0.4453655
5.64 0.4297093
5.66 0.4525759
5.68 0.459837
5.7 0.4573017
5.72 0.4471295
5.74 0.461574
5.76 0.4666902
5.78 0.4780168
5.8 0.4844841
5.82 0.4615191
5.84 0.4570831
5.86 0.4785657
5.88 0.4807801
5.9 0.4611126
5.92 0.4657789
5.94 0.4690949
5.96 0.4739464
5.98 0.4593471
6 0.4386341
6.02 0.433417
6.04 0.4570017
6.06 0.4504718
6.08 0.4503887
6.1 0.4738148
6.12 0.4777549
6.14 0.4776245
6.16 0.4769173
6.18 0.4576301
6.2 0.469548
6.22 0.4477167
6.24 0.4633837
6.26 0.4479121
6.28 0.4639502
6.3 0.4601633
6.32 0.4458143
6.34 0.4769955
6.36 0.4738409
6.38 0.4618711
6.4 0.4658324
6.42 0.476734
6.44 0.4644622
6.46 0.4869035
6.48 0.4456736
6.5 0.4548891
6.52 0.46038
6.54 0.4719371
6.56 0.4541473
6.58 0.4584756
6.6 0.4629792
6.62 0.4656986
6.64 0.4469342
6.66 0.4814043
6.68 0.4921637
6.7 0.4836058
6.72 0.6302382
6.74 0.5373319
6.76 0.465698
6.78 0.4573291
6.8 0.4965376
6.82 0.4759724
6.84 0.481508
6.86 0.4600542
6.88 0.4456736
6.9 0.465994
6.92 0.4556864
6.94 0.4565634
6.96 0.4649194
6.98 0.4725202
7 0.4407091
7.02 0.4767599
7.04 0.481404
7.06 0.4642465
7.08 0.4695478
7.1 0.4642197
7.12 0.4661277
7.14 0.4492492
7.16 0.4717256
7.18 0.4628988
7.2 0.4643545
7.22 0.4720431
7.24 0.4656175
7.26 0.4630607
7.28 0.450167
7.3 0.4719646
7.32 0.4711953
7.34 0.4513868
7.36 0.448609
7.38 0.4621144
7.4 0.4647853
7.42 0.4774154
7.44 0.4383488
7.46 0.463276
7.48 0.460054
7.5 0.4484698
7.52 0.4372922
7.54 0.4781475
7.56 0.4572469
7.58 0.4648923
7.6 0.4591568
7.62 0.4633568
7.64 0.4568641
7.66 0.4480509
7.68 0.458639
7.7 0.4633846
7.72 0.4605977
7.74 0.4622231
7.76 0.4691475
7.78 0.4528795
7.8 0.4562353
7.82 0.4605705
7.84 0.4517192
7.86 0.4598362
7.88 0.463573
7.9 0.4504437
7.92 0.455549
7.94 0.4438758
7.96 0.4635195
7.98 0.4541471
8 0.4579845
8.02 0.4553019
8.04 0.4606792
8.06 0.4424082
8.08 0.4670385
8.1 0.4579847
8.12 0.4639503
8.14 0.4666103
8.16 0.4703458
8.18 0.4715133
8.2 0.4367494
8.22 0.4531277
8.24 0.4622223
8.26 0.4497505
8.28 0.4778602
8.3 0.4413049
8.32 0.459728
8.34 0.4389187
8.36 0.4537898
8.38 0.4736292
8.4 0.4561248
8.42 0.4706648
8.44 0.4773627
8.46 0.4641658
8.48 0.4303777
8.5 0.4637075
8.52 0.4671719
8.54 0.4720175
8.56 0.4622228
8.58 0.4584213
8.6 0.455933
8.62 0.4737353
8.64 0.476891
8.66 0.4618713
8.68 0.4877239
8.7 0.483813
8.72 0.4840975
8.74 0.458149
8.76 0.4654028
8.78 0.45752
8.8 0.4682147
8.82 0.4690947
8.84 0.4418427
8.86 0.4407099
8.88 0.4905607
8.9 0.4561246
8.92 0.468188
8.94 0.465053
8.96 0.482416
8.98 0.4560972
9 0.4439315
9.02 0.4650807
9.04 0.4534594
9.06 0.4681348
9.08 0.4680274
9.1 0.4614376
9.12 0.4702657
9.14 0.4376359
9.16 0.4584219
9.18 0.4564548
9.2 0.451497
9.22 0.4883902
9.24 0.4580936
9.26 0.4533491
9.28 0.468668
9.3 0.4557135
9.32 0.4703454
9.34 0.4543673
9.36 0.4410495
9.38 0.4708768
9.4 0.4543683
9.42 0.4821562
9.44 0.440852
9.46 0.4595103
9.48 0.5001249
9.5 0.4627632
9.52 0.4576566
9.54 0.4441002
9.56 0.4623312
9.58 0.4677073
9.6 0.4694146
9.62 0.470106
9.64 0.4475482
9.66 0.4651347
9.68 0.4688284
9.7 0.459075
9.72 0.4670388
9.74 0.4671457
9.76 0.4557957
9.78 0.4671456
9.8 0.4716988
9.82 0.4557135
9.84 0.4816895
9.86 0.4741835
9.88 0.4602718
9.9 0.4520232
9.92 0.4691747
9.94 0.4503891
9.96 0.4515256
9.98 0.4548903
10 0.4659662
10.02 0.4518023
10.04 0.4814037
10.06 0.4537898
10.08 0.4570835
10.1 0.4682682
10.12 0.4283401
10.14 0.4760519
10.16 0.5293867
10.18 0.4558782
10.2 0.487903
10.22 0.4320592
10.24 0.4522445
10.26 0.473815
10.28 0.4839682
10.3 0.4652154
10.32 0.4735501
10.34 0.4631954
10.36 0.4709826
10.38 0.4513588
10.4 0.4532381
10.42 0.4396019
10.44 0.461248
10.46 0.4414183
10.48 0.4530455
10.5 0.4483865
10.52 0.46736
10.54 0.4764458
10.56 0.4593747
10.58 0.4631143
10.6 0.4575485
10.62 0.4452811
10.64 0.466101
10.66 0.4605977
10.68 0.4439036
10.7 0.4415038
10.72 0.4567271
10.74 0.442888
10.76 0.4607873
10.78 0.4452811
10.8 0.4400287
10.82 0.4659942
10.84 0.4401426
10.86 0.4629529
10.88 0.4482736
10.9 0.4759203
10.92 0.4416729
10.94 0.4641116
10.96 0.4766022
10.98 0.4668245
11 0.4612491
11.02 0.4589116
11.04 0.8496175
11.06 0.899736
11.08 0.482934
11.1 0.4725728
11.12 0.4616813
11.14 0.4913506
11.16 0.5627167
11.18 0.5296693
11.2 0.4972177
11.22 0.4769434
11.24 0.5332206
11.26 1.194163
11.28 0.9415283
11.3 0.9249461
11.32 0.964326
11.34 0.4830374
11.36 0.911002
11.38 0.4950001
11.4 0.4727318
11.42 0.4676271
11.44 0.4879037
11.46 0.4942922
11.48 0.4981966
11.5 0.4610043
11.52 0.4696016
11.54 0.4874934
11.56 0.478435
11.58 0.4586122
11.6 0.4693874
11.62 0.4616539
11.64 0.456754
11.66 0.4763138
11.68 0.4712751
11.7 0.4616272
11.72 0.478853
11.74 0.4635189
11.76 0.4871857
11.78 0.4468223
11.8 0.4513872
11.82 0.468188
11.84 0.4596463
11.86 0.4492773
11.88 0.4651344
11.9 0.4535691
11.92 0.4610314
11.94 0.4487202
11.96 0.4531553
11.98 0.4654303
12 0.468428
12.02 0.4758413
12.04 0.4716191
12.06 0.4705315
12.08 0.4600549
12.1 0.4644084
12.12 0.4682682
12.14 0.4727309
12.16 0.4676267
12.18 0.4829594
12.2 0.4631144
12.22 0.4667439
12.24 0.4488041
12.26 0.4505835
12.28 0.4710365
12.3 0.4761826
12.32 0.4469064
12.34 0.4667436
12.36 0.4746845
12.38 0.4571112
12.4 0.4560155
12.42 0.4551096
12.44 0.4534588
12.46 0.4631684
12.48 0.4382912
12.5 0.4537346
12.52 0.4613563
12.54 0.4791137
12.56 0.4754997
12.58 0.4513588
12.6 0.4568653
12.62 0.4666101
12.64 0.4537343
12.66 0.4575205
12.68 0.4595107
12.7 0.44671
12.72 0.4492496
12.74 0.4735239
12.76 0.4619789
12.78 0.4459545
12.8 0.4606791
12.82 0.4655378
12.84 0.4557688
12.86 0.4829332
12.88 0.4724675
12.9 0.4649195
12.92 0.45025
12.94 0.453073
12.96 0.45478
12.98 0.45183
13 0.4673594
13.02 0.4755001
13.04 0.4709833
13.06 0.4627097
13.08 0.4630874
13.1 0.4864925
13.12 0.4540927
13.14 0.4664225
13.16 0.4444378
13.18 0.4526031
13.2 0.4538998
13.22 0.4511652
13.24 0.4706638
13.26 0.4679212
13.28 0.4527147
13.3 0.4526311
13.32 0.4709035
13.34 0.4690945
13.36 0.4746578
13.38 0.4553018
13.4 0.4542583
13.42 0.4707705
13.44 0.4621148
13.46 0.4640045
13.48 0.4554665
13.5 0.445561
13.52 0.4658595
13.54 0.4740781
13.56 0.44975
13.58 0.463627
13.6 0.4520511
13.62 0.4541196
13.64 0.4549997
13.66 0.4580668
13.68 0.4713016
13.7 0.4526593
13.72 0.4654569
13.74 0.464866
13.76 0.4465426
13.78 0.4697344
13.8 0.4758153
13.82 0.4765243
13.84 0.4600272
13.86 0.4758416
13.88 0.4634651
13.9 0.4585302
13.92 0.4543954
13.94 0.4509435
13.96 0.4701065
13.98 0.4557958
14 0.456098
14.02 0.4471581
14.04 0.4576302
14.06 0.466074
14.08 0.4576295
14.1 0.4472415
14.12 0.4698403
14.14 0.4571927
14.16 0.4477167
14.18 0.4499722
14.2 0.4478003
14.22 0.4671988
14.24 0.4626285
14.26 0.4689621
14.28 0.4735501
14.3 0.4646235
14.32 0.4550271
14.34 0.4405673
14.36 0.4699733
14.38 0.4776246
14.4 0.4618173
14.42 0.457165
14.44 0.4748951
14.46 0.459075
14.48 0.4486924
14.5 0.4594289
14.52 0.459157
14.54 0.446486
14.56 0.4441003
14.58 0.4495837
14.6 0.4459824
14.62 0.4654838
14.64 0.4528244
14.66 0.4439038
14.68 0.4631686
14.7 0.4667444
14.72 0.444129
14.74 0.4640585
14.76 0.4623314
14.78 0.4555764
14.8 0.458721
14.82 0.4675734
14.84 0.4543953
14.86 0.4542299
14.88 0.4501384
14.9 0.4444665
14.92 0.4640586
14.94 0.4463745
14.96 0.4519406
14.98 0.4638424
15 0.4500555
15.02 0.4661013
15.04 0.46038
15.06 0.4411631
15.08 0.4497501
15.1 0.4586394
15.12 0.4499171
15.14 0.4480509
15.16 0.4641658
15.18 0.4624116
15.2 0.4628988
15.22 0.4600273
15.24 0.4628981
15.26 0.4573287
15.28 0.4577661
15.3 0.4512201
15.32 0.4554941
15.34 0.4493885
15.36 0.4513594
15.38 0.4539273
15.4 0.4579856
15.42 0.4494717
15.44 0.4607327
15.46 0.4533484
15.48 0.4684285
15.5 0.4609236
15.52 0.4652958
15.54 0.4671726
15.56 0.454478
15.58 0.4572467
15.6 0.4561798
15.62 0.4918592
15.64 0.4555487
15.66 0.4633032
15.68 0.4546423
15.7 0.4631951
15.72 0.4486929
15.74 0.4508326
15.76 0.4557689
15.78 0.4610857
15.8 0.4518851
15.82 0.4481342
15.84 0.4534588
15.86 0.4624659
15.88 0.4552197
15.9 0.4641928
15.92 0.4498056
15.94 0.4548352
15.96 0.4417296
15.98 0.4670387
16 0.4552198
16.02 0.4524106
16.04 0.4601088
16.06 0.4602718
16.08 0.4700534
16.1 0.4626282
16.12 0.4472421
16.14 0.4693882
16.16 0.4634116
16.18 0.4807804
16.2 0.4561519
16.22 0.4730229
16.24 0.4797133
16.26 0.4786961
16.28 0.4481631
16.3 0.4599453
16.32 0.456864
16.34 0.453927
16.36 0.4559327
16.38 0.4543954
16.4 0.4708235
16.42 0.4553569
16.44 0.4695207
16.46 0.4718312
16.48 0.459429
16.5 0.4574656
16.52 0.4560975
16.54 0.447605
16.56 0.4659665
16.58 0.4491382
16.6 0.4650537
16.62 0.4635192
16.64 0.4555489
16.66 0.4641928
16.68 0.4735768
16.7 0.4668517
16.72 0.4411635
16.74 0.4662614
16.76 0.4640307
16.78 0.4605433
16.8 0.4680278
16.82 0.4704785
16.84 0.4676809
16.86 0.4623037
16.88 0.4784874
16.9 0.4791138
16.92 0.4719374
16.94 0.4687747
16.96 0.4839676
16.98 0.4601088
17 0.4475771
17.02 0.4460376
17.04 0.4685617
17.06 0.4560151
17.08 0.4577388
17.1 0.4667442
17.12 0.4636
17.14 0.4350288
17.16 0.4548626
17.18 0.4602715
17.2 0.4745787
17.22 0.4591841
17.24 0.4725202
17.26 0.4697335
17.28 0.4982218
17.3 0.4707706
17.32 0.4655375
17.34 0.4624402
17.36 0.4704783
17.38 0.4724673
17.4 0.4716727
17.42 0.4507211
17.44 0.4523823
17.46 0.473022
17.48 0.4654571
17.5 0.4537891
17.52 0.4665301
17.54 0.4602167
17.56 0.4628709
17.58 0.4662073
17.6 0.4795048
17.62 0.919198
17.64 0.5124689
17.66 0.4948989
17.68 0.4789572
17.7 0.5253102
17.72 0.4873655
17.74 0.468295
17.76 0.4526585
17.78 0.4778599
17.8 0.4486648
17.82 0.4666096
17.84 0.4656983
17.86 0.4333014
17.88 0.446542
17.9 0.4792702
17.92 0.4708504
17.94 0.4612211
17.96 0.4958825
17.98 0.4784083
18 0.4975185
18.02 0.4760507
18.04 0.4778596
18.06 0.4826228
18.08 0.453073
18.1 0.4513037
18.12 0.4506941
18.14 0.4842001
18.16 0.4811706
18.18 0.4617631
18.2 0.4622772
18.22 0.459293
18.24 0.4740779
18.26 0.4752631
18.28 0.5002247
18.3 0.4520512
18.32 0.4755261
18.34 0.4734982
18.36 0.4746312
18.38 0.4707712
18.4 0.4760512
18.42 0.476734
18.44 0.4852579
18.46 0.484794
18.48 0.4829333
18.5 0.4753411
18.52 0.4513035
18.54 0.50025
18.56 0.448637
18.58 0.4857213
18.6 0.5372381
18.62 0.4557135
18.64 0.4639235
18.66 0.4726788
18.68 0.4720175
18.7 0.490459
18.72 0.4637617
18.74 0.499024
18.76 0.4598101
18.78 0.9009994
18.8 0.5387253
18.82 0.4695213
18.84 0.4739197
18.86 0.4549173
18.88 0.4685344
18.9 0.4507217
18.92 0.4607604
18.94 0.4545604
18.96 0.4714076
18.98 0.4763668
19 0.4547805
19.02 0.4746047
19.04 0.472441
19.06 0.4641127
19.08 0.4547528
19.1 0.4402277
19.12 0.4510818
19.14 0.4716192
19.16 0.4566724
19.18 0.4648925
19.2 0.4718577
19.22 0.4949242
19.24 0.464489
19.26 0.4733127
19.28 0.4829334
19.3 0.466744
19.32 0.4681345
19.34 0.4626551
19.36 0.476524
19.38 0.4719647
19.4 0.4668513
19.42 0.4899742
19.44 0.4764707
19.46 0.4664229
19.48 0.4641665
19.5 0.4789053
19.52 0.469947
19.54 0.4698135
19.56 0.4681076
19.58 0.4565906
19.6 0.4693076
19.62 0.469814
19.64 0.4699202
19.66 0.457411
19.68 0.472705
19.7 0.4624125
19.72 0.4494998
19.74 0.4602988
19.76 0.4642197
19.78 0.4551375
19.8 0.4436775
19.82 0.4524929
19.84 0.4683213
19.86 0.4577666
19.88 0.4455617
19.9 0.4498053
19.92 0.4505824
19.94 0.4759201
19.96 0.4671454
19.98 0.4452806
20 0.4703452
&
@target G0.S2
@type xy
0 3.036832
0.02 2.460793
0.04 1.302776
0.06 1.395018
0.08 1.012842
0.1 1.182857
0.12 1.603535
0.14 2.179684
0.16 1.901223
0.18 1.353163
0.2 1.44545
0.22 2.388436
0.24 2.531965
0.26 2.250011
0.28 2.425985
0.3 1.27343
0.32 1.3755
0.34 1.539383
0.36 1.72355
0.38 2.053247
0.4 2.222824
0.42 0.864884
0.44 1.570183
0.46 1.125999
0.48 1.212332
0.5 0.9004166
0.52 2.78306
0.54 1.834843
0.56 1.676932
0.58 2.632418
0.6 2.139077
0.62 1.690983
0.64 0.4601361
0.66 0.4475764
0.68 0.3981201
0.7 0.4557684
0.72 0.4359478
0.74 0.4479114
0.76 0.4445221
0.78 0.434454
0.8 0.4605968
0.82 0.4628981
0.84 0.4488039
0.86 0.4433399
0.88 0.4576569
0.9 0.4451126
0.92 0.4552193
0.94 0.4421822
0.96 0.4445502
0.98 0.4259693
1 0.459375
1.02 0.4646236
1.04 0.458421
1.06 0.4365203
1.08 0.4523552
1.1 0.4464586
1.12 0.448023
1.14 0.4437059
1.16 0.4215742
1.18 0.4430858
1.2 0.4518013
1.22 0.4508327
1.24 0.4609777
1.26 0.4539002
1.28 0.452852
1.3 0.441814
1.32 0.4588576
1.34 0.4526311
1.36 0.4494719
1.38 0.4583119
1.4 0.4579572
1.42 0.4460942
1.44 0.4506382
1.46 0.4347411
1.48 0.4534594
1.5 0.4446623
1.52 0.4557963
1.54 0.443424
1.56 0.4647854
1.58 0.4581486
1.6 0.4531553
1.62 0.4428881
1.64 0.4536517
1.66 0.4445786
1.68 0.4537898
1.7 0.4477167
1.72 0.4626287
1.74 0.4577666
1.76 0.4523824
1.78 0.45025
1.8 0.4654031
1.82 0.4470739
1.84 0.4641125
1.86 0.4582577
1.88 0.4602445
1.9 0.4625477
1.92 0.4514422
1.94 0.4497225
1.96 0.4308717
1.98 0.4522447
2 0.4632761
2.02 0.4513035
2.04 0.4621148
2.06 0.4426623
2.08 0.4615738
2.1 0.436663
2.12 0.4586391
2.14 0.4350002
2.16 0.4477445
2.18 0.458285
2.2 0.4488316
2.22 0.4602722
2.24 0.4512755
2.26 0.4452805
2.28 0.4460378
2.3 0.4278729
2.32 0.4573295
2.34 0.4470175
2.36 0.4501668
2.38 0.461004
2.4 0.4557961
2.42 0.454037
2.44 0.4212484
2.46 0.4517466
2.48 0.4259988
2.5 0.4519673
2.52 0.4567547
2.54 0.4658592
2.56 0.448804
2.58 0.4570832
2.6 0.4601357
2.62 0.4129464
2.64 0.4207431
2.66 0.4407376
2.68 0.442747
2.7 0.4536517
2.72 0.4574112
2.74 0.4401135
2.76 0.4493043
2.78 0.4624118
2.8 0.4626825
2.82 0.4608953
2.84 0.4539269
2.86 0.448498
2.88 0.4488038
2.9 0.4639237
2.92 0.4435367
2.94 0.4383494
2.96 0.4612488
2.98 0.4491377
3 0.460054
3.02 0.4390047
3.04 0.4467945
3.06 0.4531558
3.08 0.432117
3.1 0.4652151
3.12 0.4430013
3.14 0.4409081
3.16 0.443678
3.18 0.4593475
3.2 0.4447472
3.22 0.4565632
3.24 0.448637
3.26 0.4504168
3.28 0.4357181
3.3 0.4471579
3.32 0.4405676
3.34 0.4502496
3.36 0.4441287
3.38 0.4545873
3.4 0.4355744
3.42 0.4579029
3.44 0.4373215
3.46 0.4396872
3.48 0.4512483
3.5 0.4431705
3.52 0.435258
3.54 0.4361196
3.56 0.4542574
3.58 0.4669849
3.6 0.4460378
3.62 0.4608954
3.64 0.449138
3.66 0.4327239
3.68 0.472996
3.7 0.457985
3.72 0.4622225
3.74 0.455357
3.76 0.4464021
3.78 0.4364627
3.8 0.4733391
3.82 0.4494995
3.84 0.4644082
3.86 0.458639
3.88 0.4498332
3.9 0.4497495
3.92 0.4670659
3.94 0.4524654
3.96 0.4548901
3.98 0.4535692
4 0.4443254
4.02 0.4549721
4.04 0.4548903
4.06 0.4405394
4.08 0.4502499
4.1 0.450805
4.12 0.4478
4.14 0.453072
4.16 0.4498056
4.18 0.4703721
4.2 0.4642744
4.22 0.4583118
4.24 0.4546978
4.26 0.4358328
4.28 0.4685349
4.3 0.4490269
4.32 0.4550002
4.34 0.4479121
4.36 0.4555494
4.38 0.4611398
4.4 0.4394885
4.42 0.4653221
4.44 0.4489433
4.46 0.4533488
4.48 0.4618985
4.5 0.4498336
4.52 0.4543677
4.54 0.4510543
4.56 0.454477
4.58 0.4449997
4.6 0.4540926
4.62 0.4528518
4.64 0.4380358
4.66 0.4497496
4.68 0.4667443
4.7 0.4394031
4.72 0.4616009
4.74 0.4448033
4.76 0.4589665
4.78 0.4573293
4.8 0.4564263
4.82 0.4674399
4.84 0.4557686
4.86 0.4426343
4.88 0.4293602
4.9 0.4582849
4.92 0.4607874
4.94 0.4461501
4.96 0.4535964
4.98 0.4599187
5 0.4411912
5.02 0.4531281
5.04 0.4546699
5.06 0.4539544
5.08 0.4587214
5.1 0.4441007
5.12 0.4648109
5.14 0.4612212
5.16 0.4554382
5.18 0.4469056
5.2 0.4591841
5.22 0.452825
5.24 0.4525758
5.26 0.4428595
5.28 0.4532935
5.3 0.4580941
5.32 0.4344533
5.34 0.4448878
5.36 0.4627362
5.38 0.4521338
5.4 0.4592381
5.42 0.4654562
5.44 0.4601363
5.46 0.4629524
5.48 0.4501662
5.5 0.4436502
5.52 0.4601088
5.54 0.4572474
5.56 0.4647853
5.58 0.4569459
5.6 0.45445
5.62 0.448247
5.64 0.4531285
5.66 0.4633036
5.68 0.45864
5.7 0.4420685
5.72 0.4676271
5.74 0.4526311
5.76 0.4549178
5.78 0.45722
5.8 0.4384347
5.82 0.4488034
5.84 0.4590475
5.86 0.4515806
5.88 0.4553566
5.9 0.4519408
5.92 0.4634112
5.94 0.4422668
5.96 0.4582021
5.98 0.4465425
6 0.4507217
6.02 0.4326944
6.04 0.4524929
6.06 0.4560978
6.08 0.447744
6.1 0.4528522
6.12 0.4531284
6.14 0.4482184
6.16 0.4533489
6.18 0.4402271
6.2 0.4692808
6.22 0.4537071
6.24 0.4641393
6.26 0.4415878
6.28 0.4535418
6.3 0.4541199
6.32 0.467413
6.34 0.4553574
6.36 0.4430857
6.38 0.4428039
6.4 0.4650002
6.42 0.4541199
6.44 0.4445786
6.46 0.4628173
6.48 0.4543676
6.5 0.450832
6.52 0.4610041
6.54 0.4637344
6.56 0.4540377
6.58 0.4488038
6.6 0.4469058
6.62 0.4419274
6.64 0.4407383
6.66 0.4392606
6.68 0.4517191
6.7 0.4661276
6.72 0.4556862
6.74 0.4604889
6.76 0.4508052
6.78 0.4518848
6.8 0.4511374
6.82 0.4563445
6.84 0.4620067
6.86 0.4583401
6.88 0.4408229
6.9 0.4531284
6.92 0.4578485
6.94 0.4459261
6.96 0.4527136
6.98 0.4475765
7 0.4444665
7.02 0.4568638
7.04 0.4344536
7.06 0.4520511
7.08 0.4455331
7.1 0.4500557
7.12 0.4598097
7.14 0.4604615
7.16 0.4601088
7.18 0.4513591
7.2 0.4576844
7.22 0.4562344
7.24 0.4396016
7.26 0.4358896
7.28 0.4526035
7.3 0.4571106
7.32 0.4518021
7.34 0.4445788
7.36 0.4556865
7.38 0.4517743
7.4 0.4498331
7.42 0.4477726
7.44 0.4476888
7.46 0.4409369
7.48 0.4557686
7.5 0.4477448
7.52 0.4514701
7.54 0.4572473
7.56 0.458966
7.58 0.4576572
7.6 0.4550549
7.62 0.4584212
7.64 0.4441007
7.66 0.459619
7.68 0.4521893
7.7 0.4532383
7.72 0.4546153
7.74 0.4544502
7.76 0.4433964
7.78 0.4485809
7.8 0.4495834
7.82 0.4488041
7.84 0.4607868
7.86 0.455247
7.88 0.4605977
7.9 0.4555224
7.92 0.45147
7.94 0.4490547
7.96 0.4613295
7.98 0.4528515
8 0.4491384
8.02 0.4309289
8.04 0.4550558
8.06 0.4565358
8.08 0.4441001
8.1 0.4443535
8.12 0.4447755
8.14 0.4477169
8.16 0.4496948
8.18 0.4580939
8.2 0.4348842
8.22 0.4408519
8.24 0.4488038
8.26 0.4462618
8.28 0.444016
8.3 0.4498889
8.32 0.4493886
8.34 0.4575207
8.36 0.4475768
8.38 0.4565903
8.4 0.4344251
8.42 0.4507215
8.44 0.4467942
8.46 0.4587756
8.48 0.4393467
8.5 0.4466263
8.52 0.4527138
8.54 0.4503891
8.56 0.4702659
8.58 0.4589386
8.6 0.4549173
8.62 0.4464022
8.64 0.4572469
8.66 0.4479121
8.68 0.4440159
8.7 0.450583
8.72 0.4500278
8.74 0.4406807
8.76 0.4583123
8.78 0.4568089
8.8 0.4556862
8.82 0.4480236
8.84 0.448218
8.86 0.4599183
8.88 0.449361
8.9 0.4405393
8.92 0.4644081
8.94 0.4430299
8.96 0.4517186
8.98 0.4446069
9 0.453073
9.02 0.4487207
9.04 0.4639501
9.06 0.4481628
9.08 0.4591567
9.1 0.4637353
9.12 0.4716199
9.14 0.4605971
9.16 0.4623309
9.18 0.4626289
9.2 0.4530177
9.22 0.4552744
9.24 0.460353
9.26 0.4688277
9.28 0.4376363
9.3 0.4465426
9.32 0.4503883
9.34 0.4480511
9.36 0.4501663
9.38 0.4540377
9.4 0.4605432
9.42 0.4241754
9.44 0.4659933
9.46 0.4554398
9.48 0.4439311
9.5 0.4498329
9.52 0.4669047
9.54 0.4550006
9.56 0.445982
9.58 0.4444663
9.6 0.4333879
9.62 0.4516913
9.64 0.444775
9.66 0.4478002
9.68 0.445898
9.7 0.4518015
9.72 0.4562344
9.74 0.4454778
9.76 0.4654027
9.78 0.4661811
9.8 0.4596465
9.82 0.4620063
9.84 0.4447754
9.86 0.4588303
9.88 0.4502503
9.9 0.4329835
9.92 0.4689083
9.94 0.4471299
9.96 0.4565906
9.98 0.4504163
10 0.4576842
10.02 0.4630876
10.04 0.4539818
10.06 0.4523825
10.08 0.4424362
10.1 0.440852
10.12 0.4440157
10.14 0.4532109
10.16 0.4689884
10.18 0.4577663
10.2 0.4713012
10.22 0.4479112
10.24 0.4526034
10.26 0.4524653
10.28 0.4555485
10.3 0.4619521
10.32 0.4455616
10.34 0.4515803
10.36 0.4640047
10.38 0.4535692
10.4 0.4629804
10.42 0.4522443
10.44 0.4551091
10.46 0.458039
10.48 0.4528522
10.5 0.4643812
10.52 0.4654836
10.54 0.4576842
10.56 0.4528242
10.58 0.4409366
10.6 0.4614108
10.62 0.4509983
10.64 0.4555215
10.66 0.4570831
10.68 0.4570007
10.7 0.4637078
10.72 0.4641391
10.74 0.4654032
10.76 0.4509431
10.78 0.4511375
10.8 0.4504435
10.82 0.4667714
10.84 0.4390045
10.86 0.4452249
10.88 0.4589387
10.9 0.4493888
10.92 0.45981
10.94 0.4494992
10.96 0.4548905
10.98 0.4620878
11 0.4631146
11.02 0.4452808
11.04 0.4529349
11.06 0.4441001
11.08 0.4667437
11.1 0.4533756
11.12 0.4608142
11.14 0.4545879
11.16 0.4543952
11.18 0.4582035
11.2 0.4467944
11.22 0.4654296
11.24 0.4609496
11.26 0.4324639
11.28 0.4594832
11.3 0.4511372
11.32 0.456015
11.34 0.4394602
11.36 0.4476047
11.38 0.4564263
11.4 0.4565362
11.42 0.4617359
11.44 0.4642737
11.46 0.4531006
11.48 0.4527966
11.5 0.4684283
11.52 0.4703989
11.54 0.4455611
11.56 0.4616818
11.58 0.4524099
11.6 0.4557956
11.62 0.4343387
11.64 0.4574103
11.66 0.4576842
11.68 0.460299
11.7 0.4698139
11.72 0.4463738
11.74 0.4667441
11.76 0.4572199
11.78 0.4526312
11.8 0.4596469
11.82 0.456125
11.84 0.4618173
11.86 0.4584211
11.88 0.4543677
11.9 0.4525757
11.92 0.4570009
11.94 0.47101
11.96 0.4616545
11.98 0.4472414
12 0.4596197
12.02 0.4511369
12.04 0.4593751
12.06 0.4499441
12.08 0.4540376
12.1 0.4482466
12.12 0.4620875
12.14 0.4504159
12.16 0.4662616
12.18 0.4427753
12.2 0.4543951
12.22 0.4565081
12.24 0.4707711
12.26 0.4467943
12.28 0.4600812
12.3 0.449138
12.32 0.4586397
12.34 0.4630604
12.36 0.4570829
12.38 0.4661808
12.4 0.4467946
12.42 0.4593748
12.44 0.4514974
12.46 0.4580939
12.48 0.4507217
12.5 0.4485807
12.52 0.467814
12.54 0.4367496
12.56 0.4565899
12.58 0.4628713
12.6 0.4611129
12.62 0.4560152
12.64 0.4603799
12.66 0.4460102
12.68 0.4551095
12.7 0.4572473
12.72 0.4617633
12.74 0.458803
12.76 0.4452808
12.78 0.4509438
12.8 0.4443814
12.82 0.4572473
12.84 0.4618714
12.86 0.4563438
12.88 0.4527138
12.9 0.446038
12.92 0.4495826
12.94 0.456755
12.96 0.4556858
12.98 0.446262
13 0.4479117
13.02 0.4479121
13.04 0.4466266
13.06 0.4534866
13.08 0.4601625
13.1 0.45618
13.12 0.4509433
13.14 0.4491376
13.16 0.448804
13.18 0.4608151
13.2 0.4689614
13.22 0.4470736
13.24 0.4483585
13.26 0.4568915
13.28 0.4641385
13.3 0.4645964
13.32 0.4550276
13.34 0.4594017
13.36 0.4594021
13.38 0.4533489
13.4 0.4563715
13.42 0.443565
13.44 0.4426622
13.46 0.4407095
13.48 0.4620064
13.5 0.4541199
13.52 0.4502498
13.54 0.420059
13.56 0.4340792
13.58 0.4590752
13.6 0.4566177
13.62 0.4581759
13.64 0.4442409
13.66 0.4567547
13.68 0.445477
13.7 0.4567284
13.72 0.4494997
13.74 0.4531283
13.76 0.4532106
13.78 0.4577667
13.8 0.4568912
13.82 0.4523825
13.84 0.4671458
13.86 0.4638155
13.88 0.4544499
13.9 0.4462627
13.92 0.4560979
13.94 0.4520509
13.96 0.4481631
13.98 0.4651342
14 0.4607868
14.02 0.4546701
14.04 0.4428596
14.06 0.4509985
14.08 0.4609499
14.1 0.4543676
14.12 0.4588028
14.14 0.4530731
14.16 0.4603802
14.18 0.443424
14.2 0.4481344
14.22 0.4459259
14.24 0.444466
14.26 0.4524653
14.28 0.4499722
14.3 0.4591566
14.32 0.4537892
14.34 0.4553569
14.36 0.4565085
14.38 0.4483579
14.4 0.4542575
14.42 0.4578758
14.44 0.4533491
14.46 0.4570831
14.48 0.4513032
14.5 0.4388619
14.52 0.4623038
14.54 0.4578758
14.56 0.4642468
14.58 0.4519129
14.6 0.4599455
14.62 0.4527968
14.64 0.4631414
14.66 0.4540373
14.68 0.4418422
14.7 0.4572475
14.72 0.4454773
14.74 0.4713809
14.76 0.4570563
14.78 0.4632764
14.8 0.4532932
14.82 0.4544499
14.84 0.449944
14.86 0.4549719
14.88 0.462953
14.9 0.4507215
14.92 0.4191363
14.94 0.44455
14.96 0.4632767
14.98 0.4633031
15 0.4519679
15.02 0.448386
15.04 0.4543672
15.06 0.4436778
15.08 0.4488593
15.1 0.4618171
15.12 0.4552746
15.14 0.4562344
15.16 0.4582033
15.18 0.4584212
15.2 0.4522718
15.22 0.4369211
15.24 0.4530455
15.26 0.4548074
15.28 0.4549997
15.3 0.4520511
15.32 0.449277
15.34 0.4486364
15.36 0.4478284
15.38 0.4543674
15.4 0.4571656
15.42 0.4488591
15.44 0.4528247
15.46 0.4523825
15.48 0.4531282
15.5 0.4252648
15.52 0.4578211
15.54 0.4467945
15.56 0.4551371
15.58 0.463708
15.6 0.4587754
15.62 0.4535971
15.64 0.452134
15.66 0.4341947
15.68 0.471168
15.7 0.4602989
15.72 0.4583939
15.74 0.4448873
15.76 0.4526314
15.78 0.4520507
15.8 0.4519395
15.82 0.4401417
15.84 0.4552476
15.86 0.4637075
15.88 0.4583936
15.9 0.4635457
15.92 0.4667439
15.94 0.4506388
15.96 0.4544497
15.98 0.4668245
16 0.4547527
16.02 0.4622228
16.04 0.4530728
16.06 0.4516083
16.08 0.4543678
16.1 0.4608149
16.12 0.4563715
16.14 0.45883
16.16 0.4523825
16.18 0.4572199
16.2 0.4598644
16.22 0.4494721
16.24 0.4553569
16.26 0.4377775
16.28 0.4589116
16.3 0.4420691
16.32 0.4488045
16.34 0.4378929
16.36 0.4533766
16.38 0.4735237
16.4 0.4506384
16.42 0.4528523
16.44 0.4530728
16.46 0.4570284
16.48 0.4364338
16.5 0.4537074
16.52 0.4535138
16.54 0.4506113
16.56 0.4493045
16.58 0.4487202
16.6 0.4554391
16.62 0.4508042
16.64 0.4454776
16.66 0.4506942
16.68 0.4498057
16.7 0.4432836
16.72 0.453128
16.74 0.4366634
16.76 0.4441279
16.78 0.4409644
16.8 0.4598096
16.82 0.4412767
16.84 0.4429727
16.86 0.4201492
16.88 0.4550277
16.9 0.4456455
16.92 0.4411348
16.94 0.4557136
16.96 0.4610041
16.98 0.437636
17 0.4575201
17.02 0.4659932
17.04 0.4440156
17.06 0.4583934
17.08 0.4585032
17.1 0.4626561
17.12 0.4567824
17.14 0.4554117
17.16 0.4365211
17.18 0.4605705
17.2 0.4560978
17.22 0.4616821
17.24 0.4570829
17.26 0.4580398
17.28 0.4551376
17.3 0.4501668
17.32 0.4512491
17.34 0.4674397
17.36 0.45522
17.38 0.4558782
17.4 0.4568094
17.42 0.4487205
17.44 0.4491667
17.46 0.4490544
17.48 0.4475216
17.5 0.4618173
17.52 0.4592931
17.54 0.4553571
17.56 0.4527148
17.58 0.4609225
17.6 0.4572473
17.62 0.459864
17.64 0.4513866
17.66 0.439858
17.68 0.449972
17.7 0.4437909
17.72 0.4497498
17.74 0.4560973
17.76 0.4570009
17.78 0.4530999
17.8 0.461004
17.82 0.4537069
17.84 0.4623046
17.86 0.4552742
17.88 0.4531004
17.9 0.4607056
17.92 0.4501668
17.94 0.4518294
17.96 0.4538995
17.98 0.4410504
18 0.4465985
18.02 0.433821
18.04 0.456207
18.06 0.4508326
18.08 0.4519677
18.1 0.4408229
18.12 0.45511
18.14 0.4482465
18.16 0.4583393
18.18 0.4417581
18.2 0.44833
18.22 0.455878
18.24 0.447465
18.26 0.4340796
18.28 0.459864
18.3 0.4620064
18.32 0.4517196
18.34 0.4537345
18.36 0.4511096
18.38 0.4672792
18.4 0.4501673
18.42 0.452493
18.44 0.4432831
18.46 0.4521616
18.48 0.4653497
18.5 0.4532943
18.52 0.4571923
18.54 0.444382
18.56 0.458285
18.58 0.4534591
18.6 0.4555492
18.62 0.4372069
18.64 0.4523822
18.66 0.4513586
18.68 0.4495828
18.7 0.4469904
18.72 0.4496112
18.74 0.4603537
18.76 0.4341656
18.78 0.4544498
18.8 0.458694
18.82 0.4598641
18.84 0.4481632
18.86 0.4437904
18.88 0.4590211
18.9 0.4521612
18.92 0.4419272
18.94 0.4544508
18.96 0.4563168
18.98 0.4683487
19 0.4625469
19.02 0.4679211
19.04 0.4337633
19.06 0.4596467
19.08 0.4412766
19.1 0.4473813
19.12 0.4594013
19.14 0.4527967
19.16 0.4631144
19.18 0.4506103
19.2 0.4534592
19.22 0.4584757
19.24 0.4453644
19.26 0.4410219
19.28 0.4575479
19.3 0.4502496
19.32 0.4551098
19.34 0.4556868
19.36 0.4466265
19.38 0.4472132
19.4 0.4650537
19.42 0.4633846
19.44 0.4526034
19.46 0.4398583
19.48 0.4486363
19.5 0.4501387
19.52 0.4473532
19.54 0.444325
19.56 0.4511094
19.58 0.4483299
19.6 0.4542304
19.62 0.4512481
19.64 0.4537065
19.66 0.45401
19.68 0.4579847
19.7 0.4385771
19.72 0.4453653
19.74 0.4466255
19.76 0.4606792
19.78 0.4655645
19.8 0.4341657
19.82 0.4578478
19.84 0.4570011
19.86 0.4527139
19.88 0.4560978
19.9 0.4602718
19.92 0.4424087
19.94 0.4681341
19.96 0.4364912
19.98 0.4511375
20 0.4448032
&
@target G1.S0
@type xy
0 0
0.02 90
0.04 691
0.06 981
0.08 801
0.1 543
0.12 231
0.14 48
0.16 129
0.18 892
0.2 79
0.22 14
0.24 2
0.26 28
0.28 7
0.3 880
0.32 649
0.34 756
0.36 433
0.38 20
0.4 55
0.42 1261
0.44 210
0.46 970
0.48 946
0.5 1100
0.52 4
0.54 135
0.56 382
0.58 0
0.6 26
0.62 34
0.64 7966
0.66 5042
0.68 7086
0.7 5865
0.72 4721
0.74 6491
0.76 6712
0.78 3900
0.8 3866
0.82 3604
0.84 5536
0.86 3028
0.88 4330
0.9 3969
0.92 5763
0.94 5583
0.96 6954
0.98 7385
1 8692
1.02 9302
1.04 9561
1.06 8385
1.08 8435
1.1 7827
1.12 8870
1.14 8736
1.16 9161
1.18 7593
1.2 7181
1.22 8724
1.24 7094
1.26 6411
1.28 7618
1.3 7122
1.32 5552
1.34 6771
1.36 8041
1.38 7148
1.4 6492
1.42 6556
1.44 8059
1.46 7682
1.48 6222
1.5 6861
1.52 7907
1.54 6763
1.56 6888
1.58 6827
1.6 7891
1.62 7710
1.64 7745
1.66 7436
1.68 8417
1.7 7582
1.72 5243
1.74 6323
1.76 7050
1.78 6268
1.8 6055
1.82 9029
1.84 7656
1.86 7456
1.88 7328
1.9 6219
1.92 7912
1.94 6026
1.96 7891
1.98 7440
2 6548
2.02 6946
2.04 7562
2.06 6575
2.08 5204
2.1 3034
2.12 5146
2.14 5038
2.16 6389
2.18 5416
2.2 5022
2.22 3105
2.24 4754
2.26 4133
2.28 3444
2.3 3547
2.32 4419
2.34 3203
2.36 4597
2.38 3992
2.4 3540
2.42 4239
2.44 5026
2.46 5092
2.48 4113
2.5 3470
2.52 3310
2.54 2961
2.56 2508
2.58 2197
2.6 1755
2.62 2215
2.64 2902
2.66 3953
2.68 3601
2.7 3365
2.72 4252
2.74 3155
2.76 4617
2.78 5392
2.8 4725
2.82 6770
2.84 7750
2.86 6592
2.88 5776
2.9 6633
2.92 5562
2.94 6510
2.96 5960
2.98 4599
3 5058
3.02 6062
3.04 3857
3.06 4493
3.08 5858
3.1 5249
3.12 5840
3.14 5476
3.16 5142
3.18 7393
3.2 6419
3.22 5982
3.24 6105
3.26 5743
3.28 6087
3.3 5783
3.32 6035
3.34 5352
3.36 6225
3.38 5076
3.4 5968
3.42 7134
3.44 8312
3.46 7699
3.48 6689
3.5 7170
3.52 7911
3.54 4880
3.56 4934
3.58 4779
3.6 4409
3.62 5381
3.64 5550
3.66 7215
3.68 5993
3.7 6066
3.72 4686
3.74 8164
3.76 7359
3.78 7508
3.8 5922
3.82 5786
3.84 5195
3.86 5394
3.88 6685
3.9 5284
3.92 6432
3.94 5888
3.96 6700
3.98 8587
4 9153
4.02 7916
4.04 6192
4.06 7614
4.08 5722
4.1 5250
4.12 5368
4.14 4949
4.16 5072
4.18 5441
4.2 5776
4.22 6239
4.24 6099
4.26 6643
4.28 4937
4.3 6554
4.32 5357
4.34 4226
4.36 5631
4.38 5992
4.4 6042
4.42 6747
4.44 8756
4.46 8758
4.48 8959
4.5 9827
4.52 10517
4.54 12268
4.56 11315
4.58 13132
4.6 12046
4.62 13281
4.64 11526
4.66 12874
4.68 13168
4.7 13860
4.72 12439
4.74 13312
4.76 13317
4.78 12187
4.8 13615
4.82 13216
4.84 12881
4.86 13218
4.88 13854
4.9 14726
4.92 12868
4.94 13758
4.96 12702
4.98 12471
5 12604
5.02 12278
5.04 13375
5.06 12248
5.08 12566
5.1 12919
5.12 11786
5.14 12674
5.16 11796
5.18 12630
5.2 13871
5.22 13349
5.24 10997
5.26 11971
5.28 13270
5.3 11492
5.32 14378
5.34 12414
5.36 12060
5.38 11575
5.4 11544
5.42 11194
5.44 12300
5.46 12411
5.48 10268
5.5 9478
5.52 10245
5.54 8086
5.56 9589
5.58 9096
5.6 9485
5.62 8109
5.64 8536
5.66 8722
5.68 7474
5.7 7249
5.72 8007
5.74 8795
5.76 9473
5.78 10195
5.8 10986
5.82 10364
5.84 10397
5.86 11023
5.88 9147
5.9 9149
5.92 9360
5.94 9730
5.96 9791
5.98 9358
6 9693
6.02 8799
6.04 8782
6.06 8865
6.08 10131
6.1 9715
6.12 9499
6.14 8983
6.16 8255
6.18 10249
6.2 8751
6.22 9157
6.24 9168
6.26 9716
6.28 9982
6.3 9736
6.32 9480
6.34 9862
6.36 10849
6.38 10248
6.4 8803
6.42 10075
6.44 11378
6.46 11645
6.48 9321
6.5 9749
6.52 8486
6.54 10079
6.56 10335
6.58 9692
6.6 10011
6.62 10417
6.64 10890
6.66 10794
6.68 12078
6.7 11082
6.72 10727
6.74 12039
6.76 10986
6.78 10259
6.8 10459
6.82 8990
6.84 8908
6.86 8568
6.88 8185
6.9 8682
6.92 9293
6.94 9714
6.96 9232
6.98 9519
7 8752
7.02 10500
7.04 11383
7.06 10132
7.08 11012
7.1 11288
7.12 10710
7.14 10728
7.16 9150
7.18 8844
7.2 8580
7.22 8112
7.24 10433
7.26 9672
7.28 7754
7.3 6838
7.32 6313
7.34 6733
7.36 6872
7.38 6687
7.4 5859
7.42 6281
7.44 5446
7.46 7062
7.48 8256
7.5 5745
7.52 5445
7.54 5865
7.56 5242
7.58 6374
7.6 5892
7.62 6354
7.64 7664
7.66 8321
7.68 7840
7.7 9771
7.72 9055
7.74 7299
7.76 6817
7.78 6198
7.8 6982
7.82 5644
7.84 7034
7.86 6622
7.88 7311
7.9 8405
7.92 8007
7.94 8247
7.96 7752
7.98 9160
8 9272
8.02 8839
8.04 8880
8.06 7156
8.08 7234
8.1 8637
8.12 8460
8.14 7395
8.16 8065
8.18 8692
8.2 7085
8.22 7297
8.24 7079
8.26 7646
8.28 9917
8.3 9608
8.32 9573
8.34 9069
8.36 8641
8.38 7630
8.4 8096
8.42 7975
8.44 6726
8.46 7793
8.48 7029
8.5 7468
8.52 9864
8.54 9208
8.56 7763
8.58 7181
8.6 6804
8.62 9038
8.64 11881
8.66 10684
8.68 9871
8.7 10970
8.72 10912
8.74 10938
8.76 9602
8.78 9036
8.8 10583
8.82 9416
8.84 10256
8.86 10437
8.88 10863
8.9 10576
8.92 9457
8.94 10445
8.96 10148
8.98 10910
9 9712
9.02 9340
9.04 10465
9.06 9077
9.08 9006
9.1 10455
9.12 10086
9.14 11166
9.16 10469
9.18 10205
9.2 7550
9.22 9753
9.24 11623
9.26 11449
9.28 10167
9.3 7678
9.32 10175
9.34 9714
9.36 9899
9.38 10170
9.4 9689
9.42 9630
9.44 8254
9.46 9027
9.48 9330
9.5 9047
9.52 10399
9.54 9731
9.56 10381
9.58 8724
9.6 8307
9.62 8043
9.64 9142
9.66 9165
9.68 8481
9.7 7699
9.72 6967
9.74 9346
9.76 8685
9.78 9434
9.8 11752
9.82 11604
9.84 12322
9.86 11375
9.88 12095
9.9 11154
9.92 10357
9.94 10229
9.96 10519
9.98 11474
10 10724
10.02 10898
10.04 10637
10.06 9984
10.08 10391
10.1 9652
10.12 8278
10.14 11017
10.16 9736
10.18 9720
10.2 11143
10.22 9371
10.24 9297
10.26 9233
10.28 8070
10.3 7550
10.32 7093
10.34 6384
10.36 6110
10.38 4053
10.4 4180
10.42 4536
10.44 3062
10.46 4471
10.48 5347
10.5 5662
10.52 6481
10.54 7960
10.56 8040
10.58 10474
10.6 9521
10.62 9530
10.64 10755
10.66 9580
10.68 9054
10.7 8703
10.72 9758
10.74 9872
10.76 8522
10.78 10306
10.8 7915
10.82 8312
10.84 9322
10.86 10647
10.88 9782
10.9 10877
10.92 11271
10.94 11140
10.96 12391
10.98 13334
11 12828
11.02 12622
11.04 13550
11.06 13460
11.08 13568
11.1 14312
11.12 13711
11.14 12763
11.16 13100
11.18 12717
11.2 13875
11.22 15024
11.24 13613
11.26 14055
11.28 15510
11.3 13512
11.32 12821
11.34 14319
11.36 13459
11.38 14326
11.4 13357
11.42 15019
11.44 15307
11.46 13631
11.48 13262
11.5 10998
11.52 12791
11.54 11298
11.56 12027
11.58 12004
11.6 11786
11.62 13515
11.64 12552
11.66 12374
11.68 11610
11.7 12429
11.72 12363
11.74 10534
11.76 11381
11.78 10853
11.8 9499
11.82 11016
11.84 10573
11.86 9768
11.88 10539
11.9 8462
11.92 9245
11.94 8377
11.96 10243
11.98 10304
12 9438
12.02 9006
12.04 9528
12.06 10655
12.08 9952
12.1 11674
12.12 10824
12.14 10741
12.16 10980
12.18 9202
12.2 10645
12.22 9501
12.24 10037
12.26 8665
12.28 9852
12.3 10676
12.32 10310
12.34 10462
12.36 10338
12.38 10057
12.4 10877
12.42 11261
12.44 10408
12.46 9028
12.48 9740
12.5 9135
12.52 9331
12.54 9845
12.56 9427
12.58 9245
12.6 11249
12.62 9618
12.64 8854
12.66 8803
12.68 9472
12.7 9252
12.72 8572
12.74 9837
12.76 9906
12.78 8581
12.8 8916
12.82 9981
12.84 10020
12.86 10733
12.88 11206
12.9 11089
12.92 9287
12.94 10984
12.96 10659
12.98 9151
13 8945
13.02 9791
13.04 10860
13.06 10735
13.08 9040
13.1 8319
13.12 10724
13.14 9947
13.16 8750
13.18 7534
13.2 8030
13.22 7242
13.24 6213
13.26 7069
13.28 6992
13.3 6724
13.32 6459
13.34 6652
13.36 6769
13.38 6703
13.4 7438
13.42 7031
13.44 7459
13.46 5100
13.48 4756
13.5 6478
13.52 6441
13.54 7034
13.56 7170
13.58 6812
13.6 6654
13.62 6975
13.64 5765
13.66 5882
13.68 5025
13.7 5389
13.72 4792
13.74 6338
13.76 6609
13.78 6676
13.8 6340
13.82 6988
13.84 6416
13.86 7069
13.88 6849
13.9 6744
13.92 5425
13.94 4384
13.96 5374
13.98 3819
14 5196
14.02 4546
14.04 4180
14.06 3413
14.08 4922
14.1 5359
14.12 3806
14.14 4785
14.16 5813
14.18 5942
14.2 6797
14.22 5814
14.24 4141
14.26 3857
14.28 3682
14.3 3611
14.32 5391
14.34 5493
14.36 6864
14.38 7735
14.4 7955
14.42 7535
14.44 6542
14.46 5616
14.48 4343
14.5 5453
14.52 4809
14.54 4847
14.56 5415
14.58 5998
14.6 6640
14.62 6842
14.64 6075
14.66 4836
14.68 5823
14.7 5038
14.72 5103
14.74 5142
14.76 5968
14.78 4017
14.8 2962
14.82 5572
14.84 4750
14.86 3674
14.88 5161
14.9 6299
14.92 3862
14.94 5289
14.96 4783
14.98 6334
15 5970
15.02 6484
15.04 6236
15.06 6778
15.08 6759
15.1 9844
15.12 8639
15.14 8585
15.16 6715
15.18 7821
15.2 6891
15.22 7821
15.24 8805
15.26 7262
15.28 6217
15.3 5124
15.32 4914
15.34 5704
15.36 6739
15.38 6765
15.4 7495
15.42 7493
15.44 7616
15.46 8630
15.48 7682
15.5 7127
15.52 6230
15.54 8970
15.56 9708
15.58 9353
15.6 10664
15.62 11497
15.64 11084
15.66 12192
15.68 9605
15.7 9818
15.72 9910
15.74 10066
15.76 8309
15.78 8006
15.8 6598
15.82 6487
15.84 4713
15.86 4643
15.88 5552
15.9 5295
15.92 5587
15.94 4635
15.96 5933
15.98 6266
16 5343
16.02 5517
16.04 5271
16.06 6927
16.08 7906
16.1 8733
16.12 8956
16.14 11111
16.16 8875
16.18 9111
16.2 9234
16.22 10129
16.24 9383
16.26 8920
16.28 7983
16.3 7187
16.32 8504
16.34 9840
16.36 10373
16.38 9723
16.4 8959
16.42 10033
16.44 10012
16.46 11018
16.48 9471
16.5 10195
16.52 9995
16.54 9607
16.56 9655
16.58 10260
16.6 9925
16.62 9717
16.64 9644
16.66 9296
16.68 8029
16.7 9612
16.72 6929
16.74 6889
16.76 6844
16.78 7060
16.8 7361
16.82 9830
16.84 8683
16.86 7720
16.88 8549
16.9 10839
16.92 11277
16.94 10598
16.96 10889
16.98 9668
17 8407
17.02 10124
17.04 8638
17.06 8246
17.08 8505
17.1 8435
17.12 8764
17.14 9000
17.16 8982
17.18 7345
17.2 9684
17.22 7071
17.24 8682
17.26 7879
17.28 10725
17.3 10132
17.32 9858
17.34 9401
17.36 9593
17.38 9618
17.4 10630
17.42 8867
17.44 6833
17.46 8061
17.48 8188
17.5 9846
17.52 9372
17.54 9518
17.56 10432
17.58 12226
17.6 13408
17.62 12593
17.64 13492
17.66 13487
17.68 12949
17.7 13418
17.72 13341
17.74 13002
17.76 10724
17.78 11965
17.8 11064
17.82 12077
17.84 11376
17.86 12043
17.88 11714
17.9 11293
17.92 10235
17.94 8799
17.96 12133
17.98 12058
18 11495
18.02 9511
18.04 10459
18.06 10839
18.08 10370
18.1 10325
18.12 10535
18.14 12656
18.16 12006
18.18 11577
18.2 11294
18.22 11299
18.24 11911
18.26 11529
18.28 9776
18.3 8769
18.32 11313
18.34 8940
18.36 10674
18.38 10179
18.4 11785
18.42 11730
18.44 11927
18.46 12026
18.48 13539
18.5 11789
18.52 11681
18.54 9982
18.56 10878
18.58 11100
18.6 10953
18.62 10874
18.64 10476
18.66 10969
18.68 11275
18.7 10866
18.72 10459
18.74 10380
18.76 12480
18.78 11912
18.8 12578
18.82 12086
18.84 11032
18.86 12064
18.88 11054
18.9 12079
18.92 11715
18.94 11239
18.96 11801
18.98 10904
19 9015
19.02 10551
19.04 8933
19.06 9708
19.08 8598
19.1 8199
19.12 9398
19.14 9722
19.16 10703
19.18 11711
19.2 11213
19.22 10069
19.24 10353
19.26 10243
19.28 10256
19.3 11495
19.32 12181
19.34 12100
19.36 10035
19.38 10455
19.4 8556
19.42 11297
19.44 11168
19.46 10469
19.48 10127
19.5 11007
19.52 10977
19.54 9650
19.56 7984
19.58 8965
19.6 7129
19.62 7663
19.64 9473
19.66 9177
19.68 9160
19.7 9313
19.72 7622
19.74 9108
19.76 9237
19.78 8708
19.8 9593
19.82 9764
19.84 7325
19.86 9858
19.88 9122
19.9 10823
19.92 9894
19.94 11247
19.96 10773
19.98 9755
20 10123
&
@target G1.S1
@type xy
0 0
0.02 9
0.04 981
0.06 1737
0.08 1020
0.1 1363
0.12 230
0.14 36
0.16 292
0.18 102
0.2 773
0.22 8
0.24 0
0.26 53
0.28 8
0.3 187
0.32 1242
0.34 347
0.36 656
0.38 6
0.4 132
0.42 373
0.44 412
0.46 823
0.48 360
0.5 2152
0.52 0
0.54 120
0.56 546
0.58 17
0.6 19
0.62 191
0.64 7700
0.66 9642
0.68 8719
0.7 11130
0.72 9072
0.74 8589
0.76 10052
0.78 13484
0.8 12429
0.82 12458
0.84 11465
0.86 13219
0.88 13797
0.9 12972
0.92 13547
0.94 10967
0.96 8284
0.98 9939
1 7389
1.02 6828
1.04 7590
1.06 7053
1.08 8832
1.1 6927
1.12 7710
1.14 7296
1.16 7670
1.18 8645
1.2 9600
1.22 8684
1.24 7170
1.26 8374
1.28 7236
1.3 8062
1.32 7111
1.34 6312
1.36 7267
1.38 7785
1.4 8410
1.42 8079
1.44 9054
1.46 8586
1.48 8969
1.5 7807
1.52 8810
1.54 8328
1.56 8729
1.58 7170
1.6 6532
1.62 8042
1.64 7255
1.66 6401
1.68 6403
1.7 7345
1.72 5560
1.74 8368
1.76 8629
1.78 8150
1.8 8629
1.82 8163
1.84 7657
1.86 7815
1.88 8113
1.9 8022
1.92 8696
1.94 10010
1.96 9802
1.98 7120
2 8499
2.02 9479
2.04 8367
2.06 9957
2.08 10124
2.1 13676
2.12 12239
2.14 10827
2.16 9700
2.18 11827
2.2 11064
2.22 12015
2.24 10235
2.26 10327
2.28 12079
2.3 13294
2.32 11907
2.34 10220
2.36 11952
2.38 11729
2.4 13287
2.42 11648
2.44 11947
2.46 11150
2.48 11087
2.5 13186
2.52 12730
2.54 12502
2.56 13293
2.58 12287
2.6 12615
2.62 14340
2.64 13766
2.66 11880
2.68 12460
2.7 12016
2.72 11983
2.74 13394
2.76 9597
2.78 8198
2.8 9250
2.82 7963
2.84 7379
2.86 9153
2.88 10104
2.9 10353
2.92 9396
2.94 10078
2.96 9439
2.98 9299
3 9371
3.02 8808
3.04 10173
3.06 9709
3.08 10310
3.1 10750
3.12 11775
3.14 9751
3.16 9028
3.18 8690
3.2 7580
3.22 8798
3.24 7443
3.26 8930
3.28 7861
3.3 8719
3.32 9244
3.34 8311
3.36 8905
3.38 9178
3.4 9028
3.42 8535
3.44 10334
3.46 8448
3.48 7207
3.5 7056
3.52 8353
3.54 10744
3.56 9886
3.58 11016
3.6 9291
3.62 8295
3.64 7790
3.66 8082
3.68 7982
3.7 10143
3.72 9843
3.74 6769
3.76 9024
3.78 8353
3.8 8164
3.82 8522
3.84 9928
3.86 9407
3.88 7603
3.9 8511
3.92 7417
3.94 8079
3.96 7386
3.98 6269
4 6552
4.02 7392
4.04 8802
4.06 7342
4.08 8157
4.1 8281
4.12 9537
4.14 7708
4.16 9388
4.18 9595
4.2 9973
4.22 8413
4.24 8323
4.26 9054
4.28 8548
4.3 7952
4.32 9589
4.34 11234
4.36 9111
4.38 8247
4.4 8724
4.42 7338
4.44 6497
4.46 5653
4.48 5400
4.5 4600
4.52 4556
4.54 3098
4.56 1863
4.58 2092
4.6 2154
4.62 1209
4.64 1493
4.66 1857
4.68 2032
4.7 1017
4.72 1589
4.74 1911
4.76 1102
4.78 385
4.8 724
4.82 874
4.84 1433
4.86 1211
4.88 2141
4.9 779
4.92 2076
4.94 1585
4.96 1931
4.98 1427
5 1454
5.02 1519
5.04 1049
5.06 955
5.08 1032
5.1 1037
5.12 1393
5.14 1167
5.16 1203
5.18 1180
5.2 68
5.22 563
5.24 886
5.26 837
5.28 780
5.3 794
5.32 831
5.34 880
5.36 1488
5.38 1781
5.4 1877
5.42 1753
5.44 2073
5.46 1789
5.48 3102
5.5 4406
5.52 3832
5.54 3783
5.56 3266
5.58 3425
5.6 4384
5.62 4506
5.64 4939
5.66 5529
5.68 4715
5.7 6138
5.72 5047
5.74 3456
5.76 3750
5.78 3907
5.8 3116
5.82 3510
5.84 3510
5.86 2589
5.88 4385
5.9 4535
5.92 4372
5.94 6135
5.96 3900
5.98 4423
6 4940
6.02 4636
6.04 4778
6.06 6009
6.08 4620
6.1 5262
6.12 4849
6.14 5174
6.16 5279
6.18 3903
6.2 4657
6.22 5092
6.24 4031
6.26 4748
6.28 3737
6.3 3993
6.32 5469
6.34 3429
6.36 3888
6.38 4046
6.4 5189
6.42 3749
6.44 3169
6.46 3619
6.48 4163
6.5 4737
6.52 4017
6.54 3121
6.56 3716
6.58 5261
6.6 4198
6.62 4075
6.64 4281
6.66 2314
6.68 2592
6.7 1944
6.72 1688
6.74 1655
6.76 1820
6.78 2259
6.8 3437
6.82 3267
6.84 3928
6.86 4662
6.88 5436
6.9 4456
6.92 3256
6.94 2861
6.96 3936
6.98 2495
7 5342
7.02 3432
7.04 2827
7.06 3760
7.08 2310
7.1 2719
7.12 2847
7.14 3269
7.16 4735
7.18 4273
7.2 5213
7.22 5773
7.24 3490
7.26 4291
7.28 4859
7.3 6200
7.32 5353
7.34 5797
7.36 5709
7.38 5196
7.4 5987
7.42 6907
7.44 6636
7.46 5929
7.48 5473
7.5 7313
7.52 7919
7.54 7778
7.56 7530
7.58 6668
7.6 7004
7.62 5902
7.64 6153
7.66 5220
7.68 4882
7.7 4448
7.72 5789
7.74 5659
7.76 5086
7.78 6210
7.8 6741
7.82 6282
7.84 7247
7.86 5725
7.88 4675
7.9 5454
7.92 4422
7.94 5631
7.96 5723
7.98 4504
8 5109
8.02 5964
8.04 5498
8.06 5711
8.08 5833
8.1 4926
8.12 4746
8.14 4930
8.16 4386
8.18 4865
8.2 5347
8.22 5986
8.24 6053
8.26 4791
8.28 5069
8.3 3753
8.32 4089
8.34 3955
8.36 4558
8.38 5466
8.4 6970
8.42 5980
8.44 6157
8.46 6922
8.48 6807
8.5 5857
8.52 3422
8.54 5815
8.56 5444
8.58 6123
8.6 6336
8.62 3339
8.64 2958
8.66 3628
8.68 2997
8.7 2550
8.72 2204
8.74 2668
8.76 3179
8.78 4195
8.8 3996
8.82 4200
8.84 3839
8.86 3668
8.88 3540
8.9 3358
8.92 4840
8.94 4136
8.96 3145
8.98 3425
9 3840
9.02 4729
9.04 4554
9.06 4865
9.08 4462
9.1 3945
9.12 4982
9.14 4081
9.16 4877
9.18 4579
9.2 4620
9.22 3813
9.24 4108
9.26 3635
9.28 4276
9.3 5815
9.32 4488
9.34 4677
9.36 4807
9.38 3323
9.4 4164
9.42 4783
9.44 3462
9.46 3602
9.48 2632
9.5 5271
9.52 3517
9.54 3640
9.56 3190
9.58 4857
9.6 4383
9.62 4922
9.64 3282
9.66 4247
9.68 5211
9.7 6046
9.72 6895
9.74 5954
9.76 5768
9.78 4038
9.8 2331
9.82 2682
9.84 1804
9.86 2110
9.88 2811
9.9 2805
9.92 3180
9.94 2401
9.96 2736
9.98 2249
10 3072
10.02 3121
10.04 2705
10.06 3511
10.08 3602
10.1 5161
10.12 4438
10.14 4094
10.16 2962
10.18 4513
10.2 3629
10.22 4908
10.24 5366
10.26 4304
10.28 5114
10.3 7707
10.32 7491
10.34 7793
10.36 8717
10.38 9690
10.4 10688
10.42 9700
10.44 10137
10.46 9637
10.48 8658
10.5 8981
10.52 8001
10.54 7848
10.56 6628
10.58 5936
10.6 4656
10.62 5366
10.64 5645
10.66 5979
10.68 6377
10.7 5836
10.72 6714
10.74 4223
10.76 3772
10.78 4592
10.8 5753
10.82 4061
10.84 3475
10.86 4031
10.88 5686
10.9 4115
10.92 3957
10.94 3506
10.96 3254
10.98 2948
11 2307
11.02 2173
11.04 921
11.06 913
11.08 1194
11.1 1386
11.12 1325
11.14 1273
11.16 1532
11.18 1778
11.2 976
11.22 941
11.24 1007
11.26 200
11.28 597
11.3 569
11.32 242
11.34 517
11.36 655
11.38 838
11.4 756
11.42 923
11.44 981
11.46 1389
11.48 960
11.5 2259
11.52 2418
11.54 2427
11.56 2476
11.58 2558
11.6 2423
11.62 926
11.64 1793
11.66 2310
11.68 3103
11.7 3196
11.72 2379
11.74 2772
11.76 1773
11.78 3261
11.8 4873
11.82 4337
11.84 3536
11.86 5109
11.88 3890
11.9 5545
11.92 5006
11.94 6146
11.96 4876
11.98 5016
12 4366
12.02 4003
12.04 3721
12.06 3965
12.08 4666
12.1 4044
12.12 3836
12.14 4341
12.16 3750
12.18 4366
12.2 4091
12.22 3823
12.24 5346
12.26 4574
12.28 3761
12.3 3278
12.32 3615
12.34 3614
12.36 3943
12.38 4457
12.4 3452
12.42 3792
12.44 4117
12.46 4584
12.48 5038
12.5 4659
12.52 4313
12.54 4995
12.56 5183
12.58 5251
12.6 4326
12.62 4147
12.64 4451
12.66 4057
12.68 4919
12.7 5110
12.72 4831
12.74 4670
12.76 3798
12.78 3711
12.8 3705
12.82 4064
12.84 4113
12.86 3449
12.88 3281
12.9 3717
12.92 3823
12.94 3044
12.96 3710
12.98 3498
13 4250
13.02 3596
13.04 2071
13.06 2801
13.08 3885
13.1 3429
13.12 3383
13.14 3709
13.16 4227
13.18 5798
13.2 6551
13.22 5881
13.24 7974
13.26 8067
13.28 7453
13.3 7281
13.32 6521
13.34 6818
13.36 7104
13.38 7970
13.4 7195
13.42 7530
13.44 7916
13.46 7942
13.48 8370
13.5 7938
13.52 7669
13.54 7575
13.56 7641
13.58 7459
13.6 8168
13.62 8403
13.64 8539
13.66 8419
13.68 8762
13.7 9759
13.72 7009
13.74 7640
13.76 7147
13.78 7904
13.8 6511
13.82 6848
13.84 7757
13.86 5555
13.88 6050
13.9 7016
13.92 8031
13.94 9385
13.96 8164
13.98 9589
14 9789
14.02 8964
14.04 9651
14.06 9620
14.08 9275
14.1 9228
14.12 8657
14.14 9493
14.16 8468
14.18 8393
14.2 7848
14.22 8538
14.24 9438
14.26 8439
14.28 8600
14.3 9803
14.32 8000
14.34 8129
14.36 7132
14.38 6504
14.4 6684
14.42 7052
14.44 8686
14.46 9248
14.48 11064
14.5 8731
14.52 8039
14.54 8714
14.56 9446
14.58 7651
14.6 6897
14.62 7926
14.64 6960
14.66 9281
14.68 8292
14.7 8494
14.72 8701
14.74 9684
14.76 9823
14.78 7586
14.8 10287
14.82 8877
14.84 9240
14.86 11053
14.88 9431
14.9 9084
14.92 9285
14.94 10395
14.96 8426
14.98 9136
15 8702
15.02 7664
15.04 8031
15.06 7382
15.08 7546
15.1 7410
15.12 5917
15.14 7975
15.16 6597
15.18 6255
15.2 6258
15.22 7516
15.24 7345
15.26 7191
15.28 9899
15.3 9427
15.32 10589
15.34 10100
15.36 8527
15.38 8322
15.4 7002
15.42 6407
15.44 7201
15.46 6978
15.48 6148
15.5 6299
15.52 7124
15.54 5466
15.56 4030
15.58 3872
15.6 4185
15.62 2479
15.64 2669
15.66 2469
15.68 3158
15.7 3665
15.72 3731
15.74 4464
15.76 5934
15.78 6595
15.8 7822
15.82 7912
15.84 9313
15.86 8433
15.88 7509
15.9 9189
15.92 9502
15.94 8911
15.96 8660
15.98 8532
16 7812
16.02 8389
16.04 8236
16.06 7356
16.08 5299
16.1 5365
16.12 5143
16.14 3736
16.16 6017
16.18 5538
16.2 4171
16.22 3742
16.24 3715
16.26 3524
16.28 4605
16.3 6034
16.32 4660
16.34 4518
16.36 3266
16.38 3234
16.4 3956
16.42 3858
16.44 2670
16.46 3917
16.48 4751
16.5 4762
16.52 3462
16.54 4191
16.56 3599
16.58 4167
16.6 3938
16.62 3625
16.64 3760
16.66 3739
16.68 5082
16.7 2813
16.72 5067
16.74 5633
16.76 6247
16.78 6064
16.8 4997
16.82 4255
16.84 4582
16.86 4154
16.88 3847
16.9 3400
16.92 2716
16.94 3404
16.96 2735
16.98 4918
17 4249
17.02 5017
17.04 5858
17.06 6899
17.08 5729
17.1 5043
17.12 4789
17.14 5146
17.16 4970
17.18 4954
17.2 4864
17.22 6178
17.24 4817
17.26 4068
17.28 2471
17.3 4023
17.32 3636
17.34 3671
17.36 4422
17.38 2570
17.4 4295
17.42 4466
17.44 5882
17.46 6159
17.48 5944
17.5 4625
17.52 4997
17.54 5177
17.56 4048
17.58 2910
17.6 1044
17.62 471
17.64 1504
17.66 1674
17.68 706
17.7 1224
17.72 1043
17.74 2270
17.76 3308
17.78 1820
17.8 2381
17.82 2332
17.84 2058
17.86 1989
17.88 1728
17.9 2014
17.92 2284
17.94 3662
17.96 1854
17.98 2268
18 2311
18.02 2475
18.04 3368
18.06 2950
18.08 2547
18.1 2674
18.12 2123
18.14 2297
18.16 2327
18.18 3370
18.2 2963
18.22 1837
18.24 1958
18.26 1607
18.28 2410
18.3 3777
18.32 2718
18.34 3943
18.36 3251
18.38 3458
18.4 2404
18.42 2337
18.44 1963
18.46 1885
18.48 1165
18.5 1356
18.52 1099
18.54 1194
18.56 2344
18.58 2113
18.6 1399
18.62 1703
18.64 2577
18.66 2152
18.68 1955
18.7 2582
18.72 2677
18.74 2308
18.76 1808
18.78 1047
18.8 1089
18.82 1997
18.84 1990
18.86 2642
18.88 2718
18.9 2907
18.92 2407
18.94 2402
18.96 2995
18.98 2510
19 4141
19.02 3572
19.04 5605
19.06 5196
19.08 5817
19.1 5652
19.12 6293
19.14 5646
19.16 4434
19.18 3247
19.2 3252
19.22 3590
19.24 4255
19.26 4204
19.28 3606
19.3 3216
19.32 2619
19.34 3221
19.36 3625
19.38 4010
19.4 4228
19.42 3055
19.44 3367
19.46 3131
19.48 2756
19.5 2971
19.52 3044
19.54 3531
19.56 4282
19.58 5301
19.6 6611
19.62 6943
19.64 4985
19.66 4674
19.68 4161
19.7 4605
19.72 6107
19.74 5607
19.76 6280
19.78 6195
19.8 5448
19.82 5414
19.84 5592
19.86 4757
19.88 5108
19.9 4487
19.92 4972
19.94 4911
19.96 4315
19.98 4315
20 5367
&
@target G1.S2
@type xy
0 0
0.02 0
0.04 95
0.06 79
0.08 227
0.1 83
0.12 32
0.14 0
0.16 3
0.18 84
0.2 16
0.22 0
0.24 0
0.26 0
0.28 0
0.3 109
0.32 169
0.34 25
0.36 18
0.38 0
0.4 0
0.42 270
0.44 34
0.46 113
0.48 58
0.5 226
0.52 0
0.54 6
0.56 19
0.58 0
0.6 0
0.62 9
0.64 4744
0.66 5206
0.68 7255
0.7 6173
0.72 6486
0.74 5621
0.76 7364
0.78 8714
0.8 8940
0.82 7961
0.84 7842
0.86 9616
0.88 8771
0.9 8836
0.92 8461
0.94 8184
0.96 9760
0.98 7620
1 7364
1.02 7377
1.04 5998
1.06 8014
1.08 8676
1.1 9523
1.12 8461
1.14 9687
1.16 8154
1.18 6735
1.2 7003
1.22 7563
1.24 5846
1.26 5809
1.28 6714
1.3 5629
1.32 6038
1.34 7592
1.36 7283
1.38 7508
1.4 6611
1.42 7179
1.44 7936
1.46 5608
1.48 6530
1.5 5131
1.52 4485
1.54 5691
1.56 5792
1.58 6674
1.6 6210
1.62 7077
1.64 5691
1.66 7269
1.68 7791
1.7 8350
1.72 8961
1.74 8718
1.76 9645
1.78 8143
1.8 8487
1.82 8954
1.84 7252
1.86 8345
1.88 7824
1.9 7488
1.92 7589
1.94 6929
1.96 7203
1.98 6384
2 6717
2.02 7311
2.04 6635
2.06 8868
2.08 10025
2.1 8876
2.12 6023
2.14 8953
2.16 8137
2.18 9002
2.2 8713
2.22 7080
2.24 8327
2.26 7859
2.28 6052
2.3 8764
2.32 7396
2.34 6986
2.36 6230
2.38 8099
2.4 8464
2.42 7954
2.44 8889
2.46 7498
2.48 6916
2.5 7437
2.52 6209
2.54 6685
2.56 6316
2.58 5852
2.6 7185
2.62 8280
2.64 8538
2.66 6585
2.68 7253
2.7 5686
2.72 7790
2.74 7525
2.76 8306
2.78 6998
2.8 6307
2.82 8230
2.84 7840
2.86 7734
2.88 8963
2.9 8799
2.92 9048
2.94 7475
2.96 6856
2.98 7148
3 6956
3.02 5844
3.04 6533
3.06 7431
3.08 6813
3.1 6386
3.12 7856
3.14 7569
3.16 8154
3.18 7349
3.2 6713
3.22 7707
3.24 7628
3.26 7403
3.28 8301
3.3 8072
3.32 8679
3.34 7729
3.36 7926
3.38 8570
3.4 8095
3.42 8478
3.44 7411
3.46 7693
3.48 7629
3.5 6725
3.52 6474
3.54 5736
3.56 5608
3.58 5700
3.6 6267
3.62 7653
3.64 6636
3.66 7087
3.68 7339
3.7 6228
3.72 5465
3.74 5353
3.76 5828
3.78 5607
3.8 6271
3.82 6400
3.84 4747
3.86 5679
3.88 4934
3.9 5457
3.92 6014
3.94 6442
3.96 5677
3.98 5413
4 6130
4.02 5284
4.04 4579
4.06 7458
4.08 7002
4.1 7241
4.12 6813
4.14 6476
4.16 5438
4.18 4881
4.2 4516
4.22 5228
4.24 5910
4.26 6566
4.28 6044
4.3 5779
4.32 6020
4.34 5568
4.36 5233
4.38 6122
4.4 6836
4.42 6039
4.44 5653
4.46 6995
4.48 6613
4.5 6361
4.52 6767
4.54 6550
4.56 6057
4.58 7099
4.6 6289
4.62 6152
4.64 7627
4.66 8209
4.68 7352
4.7 8149
4.72 7093
4.74 6814
4.76 7452
4.78 8269
4.8 8074
4.82 6503
4.84 6844
4.86 7207
4.88 7248
4.9 6471
4.92 7570
4.94 7477
4.96 6451
4.98 7357
5 8889
5.02 9270
5.04 8405
5.06 9811
5.08 9770
5.1 9781
5.12 9121
5.14 8656
5.16 7760
5.18 8805
5.2 9227
5.22 8388
5.24 8559
5.26 8383
5.28 8702
5.3 9119
5.32 9689
5.34 9270
5.36 9541
5.38 9432
5.4 9136
5.42 7635
5.44 7758
5.46 7810
5.48 7939
5.5 8372
5.52 6790
5.54 7244
5.56 9135
5.58 8721
5.6 8252
5.62 8977
5.64 8656
5.66 8522
5.68 8607
5.7 9054
5.72 9004
5.74 8856
5.76 8867
5.78 9426
5.8 9427
5.82 8723
5.84 8969
5.86 8641
5.88 7974
5.9 8479
5.92 8036
5.94 8646
5.96 8168
5.98 9649
6 8760
6.02 7909
6.04 7877
6.06 7347
6.08 7020
6.1 7239
6.12 6829
6.14 8090
6.16 7998
6.18 8382
6.2 8221
6.22 8594
6.24 9005
6.26 7982
6.28 6747
6.3 7541
6.32 7125
6.34 7396
6.36 7207
6.38 7316
6.4 6416
6.42 6952
6.44 6618
6.46 6822
6.48 7132
6.5 6629
6.52 7096
6.54 7725
6.56 7511
6.58 7095
6.6 7796
6.62 6963
6.64 7070
6.66 6812
6.68 7211
6.7 7075
6.72 7459
6.74 7663
6.76 8005
6.78 7799
6.8 7825
6.82 8368
6.84 9343
6.86 8126
6.88 8127
6.9 8516
6.92 8440
6.94 8357
6.96 8023
6.98 7836
7 7738
7.02 6935
7.04 7570
7.06 7185
7.08 7550
7.1 7490
7.12 6885
7.14 7072
7.16 7401
7.18 7621
7.2 6908
7.22 6755
7.24 8029
7.26 7918
7.28 7720
7.3 8398
7.32 8447
7.34 6576
7.36 9121
7.38 8706
7.4 8386
7.42 8304
7.44 8169
7.46 8094
7.48 7582
7.5 7447
7.52 7201
7.54 7765
7.56 7454
7.58 7012
7.6 6979
7.62 7798
7.64 7122
7.66 8343
7.68 7677
7.7 7683
7.72 8596
7.74 8249
7.76 8357
7.78 7755
7.8 7599
7.82 7195
7.84 7877
7.86 7198
7.88 7653
7.9 7593
7.92 7716
7.94 8222
7.96 7953
7.98 7255
8 7888
8.02 7655
8.04 7959
8.06 8093
8.08 7748
8.1 8263
8.12 8931
8.14 7823
8.16 8776
8.18 8797
8.2 7380
8.22 8292
8.24 8434
8.26 8176
8.28 7996
8.3 7415
8.32 6918
8.34 7440
8.36 7457
8.38 7256
8.4 7353
8.42 7288
8.44 5679
8.46 6845
8.48 7016
8.5 6712
8.52 6082
8.54 6508
8.56 5321
8.58 4974
8.6 7061
8.62 5857
8.64 8353
8.66 8063
8.68 9090
8.7 7800
8.72 8437
8.74 6977
8.76 7378
8.78 6613
8.8 6770
8.82 6356
8.84 6656
8.86 5161
8.88 6916
8.9 7031
8.92 7463
8.94 7413
8.96 5577
8.98 6734
9 6323
9.02 7160
9.04 6624
9.06 7514
9.08 5951
9.1 7077
9.12 6819
9.14 6841
9.16 6756
9.18 7788
9.2 8078
9.22 7592
9.24 6466
9.26 6772
9.28 6866
9.3 7762
9.32 7801
9.34 7582
9.36 7113
9.38 6561
9.4 7685
9.42 7323
9.44 7280
9.46 7251
9.48 8321
9.5 7470
9.52 7843
9.54 7477
9.56 7671
9.58 7187
9.6 7577
9.62 7193
9.64 8829
9.66 8506
9.68 8894
9.7 8782
9.72 6845
9.74 7218
9.76 6674
9.78 7467
9.8 7303
9.82 6846
9.84 6770
9.86 7710
9.88 6799
9.9 7000
9.92 5667
9.94 7070
9.96 6935
9.98 6930
10 8571
10.02 7260
10.04 7880
10.06 7067
10.08 6700
10.1 6604
10.12 5628
10.14 5815
10.16 5899
10.18 6404
10.2 6665
10.22 6389
10.24 4496
10.26 5102
10.28 6152
10.3 5877
10.32 6113
10.34 6437
10.36 5943
10.38 6819
10.4 6744
10.42 7557
10.44 6043
10.46 5902
10.48 6436
10.5 5285
10.52 5986
10.54 6713
10.56 6664
10.58 6122
10.6 6424
10.62 7189
10.64 7452
10.66 7847
10.68 6539
10.7 6933
10.72 7910
10.74 7885
10.76 7575
10.78 8045
10.8 7137
10.82 8279
10.84 7605
10.86 7758
10.88 7274
10.9 6807
10.92 6893
10.94 7323
10.96 6981
10.98 6418
11 6779
11.02 5962
11.04 6127
11.06 8002
11.08 7070
11.1 7654
11.12 7080
11.14 6741
11.16 6658
11.18 7181
11.2 7095
11.22 6983
11.24 7193
11.26 7083
11.28 7171
11.3 6936
11.32 7031
11.34 7062
11.36 7375
11.38 7013
11.4 7712
11.42 7045
11.44 6787
11.46 5945
11.48 6356
11.5 7269
11.52 7564
11.54 7227
11.56 7509
11.58 7152
11.6 5949
11.62 7171
11.64 7128
11.66 6715
11.68 5927
11.7 6713
11.72 5912
11.74 8686
11.76 8456
11.78 6880
11.8 6971
11.82 7585
11.84 7493
11.86 7724
11.88 7168
11.9 5265
11.92 7299
11.94 5260
11.96 7195
11.98 7777
12 8564
12.02 7771
12.04 7075
12.06 6489
12.08 7453
12.1 5843
12.12 6144
12.14 7026
12.16 6994
12.18 6571
12.2 6835
12.22 6777
12.24 7022
12.26 5921
12.28 6578
12.3 7143
12.32 6843
12.34 6698
12.36 6372
12.38 6311
12.4 6428
12.42 6450
12.44 6201
12.46 6205
12.48 5333
12.5 6144
12.52 6658
12.54 7022
12.56 7047
12.58 7048
12.6 6908
12.62 7416
12.64 7300
12.66 7300
12.68 7724
12.7 8369
12.72 7925
12.74 8453
12.76 7892
12.78 8162
12.8 7303
12.82 6923
12.84 6993
12.86 7089
12.88 5637
12.9 7653
12.92 6481
12.94 6396
12.96 5914
12.98 6625
13 7009
13.02 6822
13.04 7581
13.06 7150
13.08 8053
13.1 8191
13.12 7468
13.14 7398
13.16 7198
13.18 7982
13.2 6998
13.22 7300
13.24 7229
13.26 6125
13.28 6640
13.3 6867
13.32 7455
13.34 7474
13.36 7499
13.38 7733
13.4 7964
13.42 8521
13.44 8443
13.46 7959
13.48 7451
13.5 7303
13.52 5865
13.54 6398
13.56 5596
13.58 6601
13.6 7222
13.62 6618
13.64 6491
13.66 6943
13.68 6768
13.7 7382
13.72 7264
13.74 6435
13.76 5988
13.78 6927
13.8 6296
13.82 7513
13.84 7550
13.86 8011
13.88 8750
13.9 8138
13.92 8543
13.94 6915
13.96 6637
13.98 6348
14 6609
14.02 6416
14.04 7265
14.06 6309
14.08 7611
14.1 7681
14.12 7108
14.14 5627
14.16 6874
14.18 7158
14.2 7328
14.22 7809
14.24 7282
14.26 7500
14.28 5758
14.3 6714
14.32 7328
14.34 5743
14.36 6390
14.38 7283
14.4 7433
14.42 7365
14.44 7209
14.46 5827
14.48 6899
14.5 8236
14.52 8174
14.54 8257
14.56 8636
14.58 6416
14.6 7308
14.62 6548
14.64 6929
14.66 7853
14.68 7185
14.7 6481
14.72 5922
14.74 5805
14.76 6205
14.78 7139
14.8 7584
14.82 8214
14.84 6550
14.86 5940
14.88 7548
14.9 6452
14.92 6616
14.94 6868
14.96 6752
14.98 5590
15 6258
15.02 5726
15.04 5142
15.06 6221
15.08 6035
15.1 5695
15.12 6038
15.14 6097
15.16 6156
15.18 8040
15.2 5611
15.22 6119
15.24 5936
15.26 5172
15.28 6628
15.3 6691
15.32 5366
15.34 6768
15.36 5901
15.38 6065
15.4 7289
15.42 6289
15.44 6622
15.46 7375
15.48 7364
15.5 6689
15.52 7565
15.54 7130
15.56 7480
15.58 8557
15.6 8840
15.62 8399
15.64 7968
15.66 8506
15.68 7533
15.7 7869
15.72 7470
15.74 8055
15.76 7308
15.78 8932
15.8 6316
15.82 6613
15.84 5034
15.86 6512
15.88 6119
15.9 6540
15.92 6784
15.94 6694
15.96 6371
15.98 7126
16 6545
16.02 6691
16.04 7423
16.06 6672
16.08 7661
16.1 7629
16.12 7694
16.14 7426
16.16 7597
16.18 6623
16.2 7269
16.22 7816
16.24 7361
16.26 6875
16.28 7870
16.3 7262
16.32 7498
16.34 7112
16.36 8043
16.38 6826
16.4 7784
16.42 8190
16.44 8268
16.46 9696
16.48 8628
16.5 7485
16.52 8158
16.54 6943
16.56 7471
16.58 7711
16.6 7122
16.62 7555
16.64 8642
16.66 7394
16.68 7557
16.7 8159
16.72 7569
16.74 7276
16.76 8076
16.78 7981
16.8 8448
16.82 7812
16.84 6968
16.86 7606
16.88 7849
16.9 7714
16.92 8225
16.94 7150
16.96 8244
16.98 8966
17 7935
17.02 6514
17.04 7068
17.06 8001
17.08 6835
17.1 7294
17.12 7935
17.14 7181
17.16 7731
17.18 7082
17.2 7914
17.22 7649
17.24 6686
17.26 7170
17.28 7241
17.3 7507
17.32 8023
17.34 6781
17.36 7166
17.38 7126
17.4 6839
17.42 7344
17.44 6365
17.46 6936
17.48 5736
17.5 6894
17.52 7754
17.54 6724
17.56 6928
17.58 7241
17.6 7160
17.62 7672
17.64 7420
17.66 7625
17.68 6660
17.7 6302
17.72 7059
17.74 6295
17.76 5746
17.78 6708
17.8 6636
17.82 6602
17.84 7932
17.86 8369
17.88 8905
17.9 9182
17.92 8962
17.94 8299
17.96 7954
17.98 8532
18 9190
18.02 8515
18.04 8810
18.06 9310
18.08 8550
18.1 9764
18.12 8956
18.14 8891
18.16 7856
18.18 7861
18.2 7082
18.22 8644
18.24 8277
18.26 9021
18.28 8426
18.3 7380
18.32 7194
18.34 6827
18.36 7226
18.38 6252
18.4 7269
18.42 7541
18.44 7061
18.46 6940
18.48 7377
18.5 8034
18.52 8242
18.54 7766
18.56 7605
18.58 7942
18.6 8946
18.62 7735
18.64 9076
18.66 8979
18.68 9314
18.7 8047
18.72 9253
18.74 7934
18.76 8134
18.78 7393
18.8 8290
18.82 7073
18.84 7173
18.86 6534
18.88 7033
18.9 7697
18.92 5875
18.94 7091
18.96 6657
18.98 6229
19 6528
19.02 7426
19.04 6588
19.06 5876
19.08 5114
19.1 5656
19.12 5576
19.14 6584
19.16 5714
19.18 6547
19.2 6917
19.22 5983
19.24 5996
19.26 6575
19.28 6461
19.3 6650
19.32 6643
19.34 6845
19.36 6497
19.38 5450
19.4 5479
19.42 7622
19.44 8260
19.46 7664
19.48 6988
19.5 6595
19.52 7477
19.54 7396
19.56 8259
19.58 9098
19.6 6887
19.62 7983
19.64 6704
19.66 6051
19.68 6539
19.7 7442
19.72 7010
19.74 6452
19.76 6529
19.78 6023
19.8 7728
19.82 8793
19.84 6573
19.86 8130
19.88 8940
19.9 8370
19.92 7217
19.94 7252
19.96 6983
19.98 8280
20 7690
&
@target G2.S0
@type xy
1 0.632475
2 0.557786
3 0.443875
4 0.546946
5 0.481612
6 0.454313
7 0.449917
8 0.614023
9 0.572603
10 0.502842
11 0.478827
12 0.444551
13 0.457439
14 0.4539
15 0.44486
16 0.446906
17 0.44396
18 0.449277
19 0.452466
20 0.434454
21 0.441418
22 0.458176
23 0.444747
24 0.448163
25 0.443283
26 0.450138
27 1.15421
28 1.04825
29 0.784395
30 0.946758
31 0.8353
32 0.875614
33 0.908694
34 1.01649
35 0.878037
36 0.846714
37 0.499149
38 0.470664
39 0.479818
40 0.454038
41 0.442521
42 0.498874
43 0.456536
44 0.589025
45 0.455275
46 0.649268
47 0.740102
48 0.744714
49 0.757843
50 0.813526
51 0.494772
52 0.449277
53 1.12699
54 1.46022
55 0.972548
56 1.38018
57 1.33519
58 1.34374
59 1.27863
60 1.37231
61 1.00862
62 0.876941
63 0.476524
64 0.572255
65 0.483968
66 0.445561
67 0.439915
68 0.492468
69 0.465671
70 0.492824
71 0.448581
72 0.861467
73 0.687913
74 0.82207
75 0.808239
76 0.774678
77 0.562406
78 0.446346
79 0.843401
80 1.15525
81 0.737665
82 1.13107
83 1.08616
84 1.24732
85 0.874257
86 1.29667
87 1.00433
88 0.780273
89 0.480547
90 0.567649
91 0.471672
92 0.443875
93 0.446878
94 0.492493
95 0.451747
96 0.524857
97 0.445028
98 0.693073
99 0.484846
100 0.586728
101 0.453017
102 0.73819
103 0.458503
104 0.457165
105 0.632317
106 0.925068
107 0.469707
108 0.482856
109 0.82813
110 0.592579
111 0.782336
112 1.02744
113 0.815276
114 0.48451
115 0.479427
116 0.457984
117 0.478409
118 0.451968
119 0.438491
120 0.461735
121 0.450694
122 0.4661
123 0.435919
124 0.548748
125 0.451802
126 0.458421
127 0.462953
128 0.4441
129 0.455741
130 0.452658
&
@target G2.S1
@type xy
1 0.681396
2 0.680019
3 0.457767
4 0.497116
5 0.535607
6 0.471832
7 0.465054
8 0.721475
9 0.533408
10 0.696581
11 0.460733
12 0.433301
13 0.440228
14 0.464489
15 0.441164
16 0.452382
17 0.450721
18 0.447577
19 0.435029
20 0.447605
21 0.445562
22 0.460598
23 0.449806
24 0.477912
25 0.453954
26 0.458803
27 1.18871
28 1.04458
29 0.840758
30 0.899152
31 0.844837
32 0.827889
33 0.885677
34 1.13857
35 0.93141
36 0.825257
37 0.480235
38 0.479948
39 0.478827
40 0.451304
41 0.445281
42 0.498924
43 0.4495
44 0.46984
45 0.443677
46 0.678417
47 0.67744
48 0.740624
49 0.793662
50 0.621027
51 0.541803
52 0.456564
53 1.12081
54 1.42991
55 0.933662
56 1.34002
57 1.29941
58 1.34548
59 1.17692
60 1.36724
61 0.984289
62 0.738817
63 0.47867
64 0.538726
65 0.46736
66 0.46038
67 0.450722
68 0.53535
69 0.448134
70 0.461627
71 0.455494
72 0.822633
73 0.746023
74 0.945027
75 0.758287
76 0.856096
77 0.512128
78 0.448051
79 0.835912
80 1.20426
81 0.75015
82 1.08078
83 1.05572
84 1.1701
85 0.857409
86 1.25958
87 1.02376
88 0.815015
89 0.459021
90 0.516575
91 0.473418
92 0.464327
93 0.44173
94 0.47252
95 0.469148
96 0.452493
97 0.449917
98 0.643603
99 0.468668
100 0.6247
101 0.451082
102 0.714195
103 0.468908
104 0.456864
105 0.633423
106 0.889804
107 0.466289
108 0.492696
109 0.785446
110 0.490332
111 0.616137
112 0.978532
113 0.889874
114 0.812819
115 0.463303
116 0.490459
117 0.463061
118 0.448637
119 0.446542
120 0.470373
121 0.460271
122 0.468321
123 0.441163
124 0.481456
125 0.454753
126 0.476183
127 0.449805
128 0.452658
129 0.464113
130 0.468108
&
@target G2.S2
@type xy
1 0.487083
2 0.867208
3 0.564003
4 1.28103
5 1.12193
6 0.919701
7 0.784873
8 1.22014
9 1.02363
10 0.930511
11 0.485515
12 0.473339
13 0.466182
14 0.449167
15 0.440142
16 0.433763
17 0.499725
18 0.420149
19 0.462899
20 0.446626
21 0.452466
22 0.471037
23 0.440964
24 0.469841
25 0.437777
26 0.46333
27 1.16659
28 1.26709
29 0.849353
30 1.52466
31 1.36038
32 1.3909
33 1.19921
34 1.57669
35 1.30936
36 1.20477
37 0.915287
38 0.817083
39 0.532776
40 0.445281
41 0.440709
42 0.448163
43 0.440625
44 0.457739
45 0.444128
46 0.543461
47 0.45379
48 0.554301
49 0.434166
50 0.712145
51 0.445645
52 0.46395
53 0.917646
54 1.44386
55 0.793474
56 1.50663
57 1.38313
58 1.57068
59 1.20252
60 1.75009
61 1.57083
62 1.44177
63 1.0049
64 1.04655
65 0.696671
66 0.462953
67 0.437893
68 0.449972
69 0.425265
70 0.455439
71 0.436491
72 0.673387
73 0.45445
74 0.579676
75 0.437207
76 0.705035
77 0.441927
78 0.45883
79 0.993315
80 1.46114
81 0.824212
82 1.42631
83 1.24444
84 1.5103
85 1.06491
86 1.51336
87 1.46643
88 1.39987
89 1.09285
90 0.991842
91 0.724896
92 0.476471
93 0.450167
94 0.468615
95 0.43408
96 0.473313
97 0.441135
98 0.614695
99 0.448805
100 0.467787
101 0.441277
102 0.597516
103 0.44105
104 0.464193
105 0.971635
106 1.39076
107 0.667776
108 0.793756
109 1.11908
110 1.32998
111 0.878094
112 1.35249
113 1.32133
114 1.20467
115 0.923594
116 0.539861
117 0.593927
118 0.465403
119 0.439858
120 0.457329
121 0.434195
122 0.459293
123 0.452603
124 0.602349
125 0.465538
126 0.449833
127 0.450694
128 0.434166
129 0.447967
130 0.453293
&
