# Supplementary material for: Data showing the lipid conformations and membrane binding behaviors of beta-amyloid fibrils in phase-separated cholesterol-enriched lipid domains with and without glycolipid and oxidized cholesterol from coarse-grained molecular dynamics simulations
Source: Data Brief. 2020 Apr 19;30:105496. doi: 10.1016/j.dib.2020.105496 (PMC7186522; doi:10.1016/j.dib.2020.105496)
Supplement: Supplementary file 1 [file mmc1.zip › Supplementary-Data/S17-21/Figure-S19/Figure-S19D-P1-ABCDE-2.agr]

# Grace project file
#
@version 50125
@page size 792, 612
@page scroll 5%
@page inout 5%
@link page off
@map font 0 to "Times-Roman", "Times-Roman"
@map font 1 to "Times-Italic", "Times-Italic"
@map font 2 to "Times-Bold", "Times-Bold"
@map font 3 to "Times-BoldItalic", "Times-BoldItalic"
@map font 4 to "Helvetica", "Helvetica"
@map font 5 to "Helvetica-Oblique", "Helvetica-Oblique"
@map font 6 to "Helvetica-Bold", "Helvetica-Bold"
@map font 7 to "Helvetica-BoldOblique", "Helvetica-BoldOblique"
@map font 8 to "Courier", "Courier"
@map font 9 to "Courier-Oblique", "Courier-Oblique"
@map font 10 to "Courier-Bold", "Courier-Bold"
@map font 11 to "Courier-BoldOblique", "Courier-BoldOblique"
@map font 12 to "Symbol", "Symbol"
@map font 13 to "ZapfDingbats", "ZapfDingbats"
@map color 0 to (255, 255, 255), "white"
@map color 1 to (0, 0, 0), "black"
@map color 2 to (255, 0, 0), "red"
@map color 3 to (0, 255, 0), "green"
@map color 4 to (0, 0, 255), "blue"
@map color 5 to (255, 255, 0), "yellow"
@map color 6 to (188, 143, 143), "brown"
@map color 7 to (220, 220, 220), "grey"
@map color 8 to (148, 0, 211), "violet"
@map color 9 to (0, 255, 255), "cyan"
@map color 10 to (255, 0, 255), "magenta"
@map color 11 to (255, 165, 0), "orange"
@map color 12 to (114, 33, 188), "indigo"
@map color 13 to (103, 7, 72), "maroon"
@map color 14 to (64, 224, 208), "turquoise"
@map color 15 to (0, 139, 0), "green4"
@reference date 0
@date wrap off
@date wrap year 1950
@default linewidth 1.0
@default linestyle 1
@default color 1
@default pattern 1
@default font 0
@default char size 1.000000
@default symbol size 1.000000
@default sformat "%.8g"
@background color 0
@page background fill on
@timestamp off
@timestamp 0.03, 0.03
@timestamp color 1
@timestamp rot 0
@timestamp font 0
@timestamp char size 1.000000
@timestamp def "Tue Dec 12 15:34:52 2017"
@r0 off
@link r0 to g0
@r0 type above
@r0 linestyle 1
@r0 linewidth 1.0
@r0 color 1
@r0 line 0, 0, 0, 0
@r1 off
@link r1 to g0
@r1 type above
@r1 linestyle 1
@r1 linewidth 1.0
@r1 color 1
@r1 line 0, 0, 0, 0
@r2 off
@link r2 to g0
@r2 type above
@r2 linestyle 1
@r2 linewidth 1.0
@r2 color 1
@r2 line 0, 0, 0, 0
@r3 off
@link r3 to g0
@r3 type above
@r3 linestyle 1
@r3 linewidth 1.0
@r3 color 1
@r3 line 0, 0, 0, 0
@r4 off
@link r4 to g0
@r4 type above
@r4 linestyle 1
@r4 linewidth 1.0
@r4 color 1
@r4 line 0, 0, 0, 0
@g0 on
@g0 hidden false
@g0 type XY
@g0 stacked false
@g0 bar hgap 0.000000
@g0 fixedpoint off
@g0 fixedpoint type 0
@g0 fixedpoint xy 0.000000, 0.000000
@g0 fixedpoint format general general
@g0 fixedpoint prec 6, 6
@with g0
@    world 0, 0, 20, 6
@    stack world 0, 0, 0, 0
@    znorm 1
@    view 0.100000, 0.720000, 0.800000, 0.950000
@    title ""
@    title font 0
@    title size 1.500000
@    title color 1
@    subtitle ""
@    subtitle font 0
@    subtitle size 1.000000
@    subtitle color 1
@    xaxes scale Normal
@    yaxes scale Normal
@    xaxes invert off
@    yaxes invert off
@    xaxis  on
@    xaxis  type zero false
@    xaxis  offset 0.000000 , 0.000000
@    xaxis  bar on
@    xaxis  bar color 1
@    xaxis  bar linestyle 1
@    xaxis  bar linewidth 1.0
@    xaxis  label "Time (\xm\0s)"
@    xaxis  label layout para
@    xaxis  label place auto
@    xaxis  label char size 0.900000
@    xaxis  label font 0
@    xaxis  label color 1
@    xaxis  label place normal
@    xaxis  tick on
@    xaxis  tick major 5
@    xaxis  tick minor ticks 4
@    xaxis  tick default 6
@    xaxis  tick place rounded true
@    xaxis  tick in
@    xaxis  tick major size 1.000000
@    xaxis  tick major color 1
@    xaxis  tick major linewidth 1.0
@    xaxis  tick major linestyle 1
@    xaxis  tick major grid off
@    xaxis  tick minor color 1
@    xaxis  tick minor linewidth 1.0
@    xaxis  tick minor linestyle 1
@    xaxis  tick minor grid off
@    xaxis  tick minor size 0.500000
@    xaxis  ticklabel on
@    xaxis  ticklabel format general
@    xaxis  ticklabel prec 5
@    xaxis  ticklabel formula ""
@    xaxis  ticklabel append ""
@    xaxis  ticklabel prepend ""
@    xaxis  ticklabel angle 0
@    xaxis  ticklabel skip 0
@    xaxis  ticklabel stagger 0
@    xaxis  ticklabel place normal
@    xaxis  ticklabel offset auto
@    xaxis  ticklabel offset 0.000000 , 0.010000
@    xaxis  ticklabel start type auto
@    xaxis  ticklabel start 0.000000
@    xaxis  ticklabel stop type auto
@    xaxis  ticklabel stop 0.000000
@    xaxis  ticklabel char size 0.800000
@    xaxis  ticklabel font 0
@    xaxis  ticklabel color 1
@    xaxis  tick place both
@    xaxis  tick spec type none
@    yaxis  on
@    yaxis  type zero false
@    yaxis  offset 0.000000 , 0.000000
@    yaxis  bar on
@    yaxis  bar color 1
@    yaxis  bar linestyle 1
@    yaxis  bar linewidth 1.0
@    yaxis  label "Minimum  Distance (nm)"
@    yaxis  label layout para
@    yaxis  label place auto
@    yaxis  label char size 0.900000
@    yaxis  label font 0
@    yaxis  label color 1
@    yaxis  label place normal
@    yaxis  tick on
@    yaxis  tick major 1
@    yaxis  tick minor ticks 1
@    yaxis  tick default 6
@    yaxis  tick place rounded true
@    yaxis  tick in
@    yaxis  tick major size 1.000000
@    yaxis  tick major color 1
@    yaxis  tick major linewidth 1.0
@    yaxis  tick major linestyle 1
@    yaxis  tick major grid off
@    yaxis  tick minor color 1
@    yaxis  tick minor linewidth 1.0
@    yaxis  tick minor linestyle 1
@    yaxis  tick minor grid off
@    yaxis  tick minor size 0.500000
@    yaxis  ticklabel on
@    yaxis  ticklabel format general
@    yaxis  ticklabel prec 5
@    yaxis  ticklabel formula ""
@    yaxis  ticklabel append ""
@    yaxis  ticklabel prepend ""
@    yaxis  ticklabel angle 0
@    yaxis  ticklabel skip 0
@    yaxis  ticklabel stagger 0
@    yaxis  ticklabel place normal
@    yaxis  ticklabel offset auto
@    yaxis  ticklabel offset 0.000000 , 0.010000
@    yaxis  ticklabel start type auto
@    yaxis  ticklabel start 0.000000
@    yaxis  ticklabel stop type auto
@    yaxis  ticklabel stop 0.000000
@    yaxis  ticklabel char size 0.800000
@    yaxis  ticklabel font 0
@    yaxis  ticklabel color 1
@    yaxis  tick place both
@    yaxis  tick spec type none
@    altxaxis  off
@    altyaxis  off
@    legend on
@    legend loctype view
@    legend 0.82, 0.93
@    legend box color 1
@    legend box pattern 0
@    legend box linewidth 1.0
@    legend box linestyle 0
@    legend box fill color 0
@    legend box fill pattern 0
@    legend font 0
@    legend char size 1.000000
@    legend color 1
@    legend length 2
@    legend vgap 1
@    legend hgap 1
@    legend invert false
@    frame type 0
@    frame linestyle 1
@    frame linewidth 1.0
@    frame color 1
@    frame pattern 1
@    frame background color 0
@    frame background pattern 0
@    s0 hidden false
@    s0 type xy
@    s0 symbol 0
@    s0 symbol size 1.000000
@    s0 symbol color 3
@    s0 symbol pattern 1
@    s0 symbol fill color 3
@    s0 symbol fill pattern 0
@    s0 symbol linewidth 1.0
@    s0 symbol linestyle 1
@    s0 symbol char 65
@    s0 symbol char font 0
@    s0 symbol skip 0
@    s0 line type 1
@    s0 line linestyle 1
@    s0 line linewidth 1.0
@    s0 line color 3
@    s0 line pattern 1
@    s0 baseline type 0
@    s0 baseline off
@    s0 dropline off
@    s0 fill type 0
@    s0 fill rule 0
@    s0 fill color 3
@    s0 fill pattern 1
@    s0 avalue off
@    s0 avalue type 2
@    s0 avalue char size 1.000000
@    s0 avalue font 0
@    s0 avalue color 1
@    s0 avalue rot 0
@    s0 avalue format general
@    s0 avalue prec 3
@    s0 avalue prepend ""
@    s0 avalue append ""
@    s0 avalue offset 0.000000 , 0.000000
@    s0 errorbar on
@    s0 errorbar place both
@    s0 errorbar color 3
@    s0 errorbar pattern 1
@    s0 errorbar size 1.000000
@    s0 errorbar linewidth 1.0
@    s0 errorbar linestyle 1
@    s0 errorbar riser linewidth 1.0
@    s0 errorbar riser linestyle 1
@    s0 errorbar riser clip off
@    s0 errorbar riser clip length 0.100000
@    s0 comment "/Users/KCheng/Desktop/cg_small_water_run/md-run-lonestar/namchi-04-26-2014/g-mind/1md-1.0nm-results/DPP-mind-.xvg"
@    s0 legend  "Protein-DPPC"
@    s1 hidden false
@    s1 type xy
@    s1 symbol 0
@    s1 symbol size 1.000000
@    s1 symbol color 11
@    s1 symbol pattern 1
@    s1 symbol fill color 11
@    s1 symbol fill pattern 0
@    s1 symbol linewidth 1.0
@    s1 symbol linestyle 1
@    s1 symbol char 65
@    s1 symbol char font 0
@    s1 symbol skip 0
@    s1 line type 1
@    s1 line linestyle 1
@    s1 line linewidth 1.0
@    s1 line color 11
@    s1 line pattern 1
@    s1 baseline type 0
@    s1 baseline off
@    s1 dropline off
@    s1 fill type 0
@    s1 fill rule 0
@    s1 fill color 11
@    s1 fill pattern 1
@    s1 avalue off
@    s1 avalue type 2
@    s1 avalue char size 1.000000
@    s1 avalue font 0
@    s1 avalue color 1
@    s1 avalue rot 0
@    s1 avalue format general
@    s1 avalue prec 3
@    s1 avalue prepend ""
@    s1 avalue append ""
@    s1 avalue offset 0.000000 , 0.000000
@    s1 errorbar on
@    s1 errorbar place both
@    s1 errorbar color 11
@    s1 errorbar pattern 1
@    s1 errorbar size 1.000000
@    s1 errorbar linewidth 1.0
@    s1 errorbar linestyle 1
@    s1 errorbar riser linewidth 1.0
@    s1 errorbar riser linestyle 1
@    s1 errorbar riser clip off
@    s1 errorbar riser clip length 0.100000
@    s1 comment "/Users/KCheng/Desktop/cg_small_water_run/md-run-lonestar/namchi-04-26-2014/g-mind/1md-1.0nm-results/DUP-mind-.xvg"
@    s1 legend  "Protein-DUPC"
@    s2 hidden false
@    s2 type xy
@    s2 symbol 0
@    s2 symbol size 1.000000
@    s2 symbol color 1
@    s2 symbol pattern 1
@    s2 symbol fill color 1
@    s2 symbol fill pattern 0
@    s2 symbol linewidth 1.0
@    s2 symbol linestyle 1
@    s2 symbol char 65
@    s2 symbol char font 0
@    s2 symbol skip 0
@    s2 line type 1
@    s2 line linestyle 1
@    s2 line linewidth 1.0
@    s2 line color 1
@    s2 line pattern 1
@    s2 baseline type 0
@    s2 baseline off
@    s2 dropline off
@    s2 fill type 0
@    s2 fill rule 0
@    s2 fill color 1
@    s2 fill pattern 1
@    s2 avalue off
@    s2 avalue type 2
@    s2 avalue char size 1.000000
@    s2 avalue font 0
@    s2 avalue color 1
@    s2 avalue rot 0
@    s2 avalue format general
@    s2 avalue prec 3
@    s2 avalue prepend ""
@    s2 avalue append ""
@    s2 avalue offset 0.000000 , 0.000000
@    s2 errorbar on
@    s2 errorbar place both
@    s2 errorbar color 1
@    s2 errorbar pattern 1
@    s2 errorbar size 1.000000
@    s2 errorbar linewidth 1.0
@    s2 errorbar linestyle 1
@    s2 errorbar riser linewidth 1.0
@    s2 errorbar riser linestyle 1
@    s2 errorbar riser clip off
@    s2 errorbar riser clip length 0.100000
@    s2 comment "/Users/KCheng/Desktop/cg_small_water_run/md-run-lonestar/namchi-04-26-2014/g-mind/1md-1.0nm-results/CHO-mind-.xvg"
@    s2 legend  "Protein-CHOL"
@g1 on
@g1 hidden false
@g1 type XY
@g1 stacked false
@g1 bar hgap 0.000000
@g1 fixedpoint off
@g1 fixedpoint type 0
@g1 fixedpoint xy 0.000000, 0.000000
@g1 fixedpoint format general general
@g1 fixedpoint prec 6, 6
@with g1
@    world 0, 0, 20, 15000
@    stack world 0, 0, 0, 0
@    znorm 1
@    view 0.100000, 0.410000, 0.800000, 0.640000
@    title ""
@    title font 0
@    title size 1.500000
@    title color 1
@    subtitle ""
@    subtitle font 0
@    subtitle size 1.000000
@    subtitle color 1
@    xaxes scale Normal
@    yaxes scale Normal
@    xaxes invert off
@    yaxes invert off
@    xaxis  on
@    xaxis  type zero false
@    xaxis  offset 0.000000 , 0.000000
@    xaxis  bar on
@    xaxis  bar color 1
@    xaxis  bar linestyle 1
@    xaxis  bar linewidth 1.0
@    xaxis  label "Time (\xm\0s)"
@    xaxis  label layout para
@    xaxis  label place auto
@    xaxis  label char size 0.900000
@    xaxis  label font 0
@    xaxis  label color 1
@    xaxis  label place normal
@    xaxis  tick on
@    xaxis  tick major 5
@    xaxis  tick minor ticks 4
@    xaxis  tick default 6
@    xaxis  tick place rounded true
@    xaxis  tick in
@    xaxis  tick major size 1.000000
@    xaxis  tick major color 1
@    xaxis  tick major linewidth 1.0
@    xaxis  tick major linestyle 1
@    xaxis  tick major grid off
@    xaxis  tick minor color 1
@    xaxis  tick minor linewidth 1.0
@    xaxis  tick minor linestyle 1
@    xaxis  tick minor grid off
@    xaxis  tick minor size 0.500000
@    xaxis  ticklabel on
@    xaxis  ticklabel format general
@    xaxis  ticklabel prec 5
@    xaxis  ticklabel formula ""
@    xaxis  ticklabel append ""
@    xaxis  ticklabel prepend ""
@    xaxis  ticklabel angle 0
@    xaxis  ticklabel skip 0
@    xaxis  ticklabel stagger 0
@    xaxis  ticklabel place normal
@    xaxis  ticklabel offset auto
@    xaxis  ticklabel offset 0.000000 , 0.010000
@    xaxis  ticklabel start type auto
@    xaxis  ticklabel start 0.000000
@    xaxis  ticklabel stop type auto
@    xaxis  ticklabel stop 0.000000
@    xaxis  ticklabel char size 0.800000
@    xaxis  ticklabel font 0
@    xaxis  ticklabel color 1
@    xaxis  tick place both
@    xaxis  tick spec type none
@    yaxis  on
@    yaxis  type zero false
@    yaxis  offset 0.000000 , 0.000000
@    yaxis  bar on
@    yaxis  bar color 1
@    yaxis  bar linestyle 1
@    yaxis  bar linewidth 1.0
@    yaxis  label "Number of Contacts (< 2 nm)"
@    yaxis  label layout para
@    yaxis  label place auto
@    yaxis  label char size 0.900000
@    yaxis  label font 0
@    yaxis  label color 1
@    yaxis  label place normal
@    yaxis  tick on
@    yaxis  tick major 5000
@    yaxis  tick minor ticks 1
@    yaxis  tick default 6
@    yaxis  tick place rounded true
@    yaxis  tick in
@    yaxis  tick major size 1.000000
@    yaxis  tick major color 1
@    yaxis  tick major linewidth 1.0
@    yaxis  tick major linestyle 1
@    yaxis  tick major grid off
@    yaxis  tick minor color 1
@    yaxis  tick minor linewidth 1.0
@    yaxis  tick minor linestyle 1
@    yaxis  tick minor grid off
@    yaxis  tick minor size 0.500000
@    yaxis  ticklabel on
@    yaxis  ticklabel format general
@    yaxis  ticklabel prec 5
@    yaxis  ticklabel formula ""
@    yaxis  ticklabel append ""
@    yaxis  ticklabel prepend ""
@    yaxis  ticklabel angle 0
@    yaxis  ticklabel skip 0
@    yaxis  ticklabel stagger 0
@    yaxis  ticklabel place normal
@    yaxis  ticklabel offset auto
@    yaxis  ticklabel offset 0.000000 , 0.010000
@    yaxis  ticklabel start type auto
@    yaxis  ticklabel start 0.000000
@    yaxis  ticklabel stop type auto
@    yaxis  ticklabel stop 0.000000
@    yaxis  ticklabel char size 0.800000
@    yaxis  ticklabel font 0
@    yaxis  ticklabel color 1
@    yaxis  tick place both
@    yaxis  tick spec type none
@    altxaxis  off
@    altyaxis  off
@    legend on
@    legend loctype view
@    legend 0.78, 0.8
@    legend box color 1
@    legend box pattern 1
@    legend box linewidth 1.0
@    legend box linestyle 1
@    legend box fill color 0
@    legend box fill pattern 1
@    legend font 0
@    legend char size 1.000000
@    legend color 1
@    legend length 2
@    legend vgap 1
@    legend hgap 1
@    legend invert false
@    frame type 0
@    frame linestyle 1
@    frame linewidth 1.0
@    frame color 1
@    frame pattern 1
@    frame background color 0
@    frame background pattern 0
@    s0 hidden false
@    s0 type xy
@    s0 symbol 0
@    s0 symbol size 1.000000
@    s0 symbol color 3
@    s0 symbol pattern 1
@    s0 symbol fill color 3
@    s0 symbol fill pattern 0
@    s0 symbol linewidth 1.0
@    s0 symbol linestyle 1
@    s0 symbol char 65
@    s0 symbol char font 0
@    s0 symbol skip 0
@    s0 line type 1
@    s0 line linestyle 1
@    s0 line linewidth 1.0
@    s0 line color 3
@    s0 line pattern 1
@    s0 baseline type 0
@    s0 baseline off
@    s0 dropline off
@    s0 fill type 0
@    s0 fill rule 0
@    s0 fill color 1
@    s0 fill pattern 1
@    s0 avalue off
@    s0 avalue type 2
@    s0 avalue char size 1.000000
@    s0 avalue font 0
@    s0 avalue color 1
@    s0 avalue rot 0
@    s0 avalue format general
@    s0 avalue prec 3
@    s0 avalue prepend ""
@    s0 avalue append ""
@    s0 avalue offset 0.000000 , 0.000000
@    s0 errorbar on
@    s0 errorbar place both
@    s0 errorbar color 3
@    s0 errorbar pattern 1
@    s0 errorbar size 1.000000
@    s0 errorbar linewidth 1.0
@    s0 errorbar linestyle 1
@    s0 errorbar riser linewidth 1.0
@    s0 errorbar riser linestyle 1
@    s0 errorbar riser clip off
@    s0 errorbar riser clip length 0.100000
@    s0 comment "/Users/KCheng/Desktop/cg_small_water_run/md-run-lonestar/namchi-04-26-2014/g-mind/1md-1.0nm-results/DPP-numcont-.xvg"
@    s0 legend  ""
@    s1 hidden false
@    s1 type xy
@    s1 symbol 0
@    s1 symbol size 1.000000
@    s1 symbol color 11
@    s1 symbol pattern 1
@    s1 symbol fill color 11
@    s1 symbol fill pattern 0
@    s1 symbol linewidth 1.0
@    s1 symbol linestyle 1
@    s1 symbol char 65
@    s1 symbol char font 0
@    s1 symbol skip 0
@    s1 line type 1
@    s1 line linestyle 1
@    s1 line linewidth 1.0
@    s1 line color 11
@    s1 line pattern 1
@    s1 baseline type 0
@    s1 baseline off
@    s1 dropline off
@    s1 fill type 0
@    s1 fill rule 0
@    s1 fill color 1
@    s1 fill pattern 1
@    s1 avalue off
@    s1 avalue type 2
@    s1 avalue char size 1.000000
@    s1 avalue font 0
@    s1 avalue color 1
@    s1 avalue rot 0
@    s1 avalue format general
@    s1 avalue prec 3
@    s1 avalue prepend ""
@    s1 avalue append ""
@    s1 avalue offset 0.000000 , 0.000000
@    s1 errorbar on
@    s1 errorbar place both
@    s1 errorbar color 11
@    s1 errorbar pattern 1
@    s1 errorbar size 1.000000
@    s1 errorbar linewidth 1.0
@    s1 errorbar linestyle 1
@    s1 errorbar riser linewidth 1.0
@    s1 errorbar riser linestyle 1
@    s1 errorbar riser clip off
@    s1 errorbar riser clip length 0.100000
@    s1 comment "/Users/KCheng/Desktop/cg_small_water_run/md-run-lonestar/namchi-04-26-2014/g-mind/1md-1.0nm-results/DUP-numcont-.xvg"
@    s1 legend  ""
@    s2 hidden false
@    s2 type xy
@    s2 symbol 0
@    s2 symbol size 1.000000
@    s2 symbol color 1
@    s2 symbol pattern 1
@    s2 symbol fill color 1
@    s2 symbol fill pattern 0
@    s2 symbol linewidth 1.0
@    s2 symbol linestyle 1
@    s2 symbol char 65
@    s2 symbol char font 0
@    s2 symbol skip 0
@    s2 line type 1
@    s2 line linestyle 1
@    s2 line linewidth 1.0
@    s2 line color 1
@    s2 line pattern 1
@    s2 baseline type 0
@    s2 baseline off
@    s2 dropline off
@    s2 fill type 0
@    s2 fill rule 0
@    s2 fill color 1
@    s2 fill pattern 1
@    s2 avalue off
@    s2 avalue type 2
@    s2 avalue char size 1.000000
@    s2 avalue font 0
@    s2 avalue color 1
@    s2 avalue rot 0
@    s2 avalue format general
@    s2 avalue prec 3
@    s2 avalue prepend ""
@    s2 avalue append ""
@    s2 avalue offset 0.000000 , 0.000000
@    s2 errorbar on
@    s2 errorbar place both
@    s2 errorbar color 1
@    s2 errorbar pattern 1
@    s2 errorbar size 1.000000
@    s2 errorbar linewidth 1.0
@    s2 errorbar linestyle 1
@    s2 errorbar riser linewidth 1.0
@    s2 errorbar riser linestyle 1
@    s2 errorbar riser clip off
@    s2 errorbar riser clip length 0.100000
@    s2 comment "/Users/KCheng/Desktop/cg_small_water_run/md-run-lonestar/namchi-04-26-2014/g-mind/1md-1.0nm-results/CHO-numcont-.xvg"
@    s2 legend  ""
@g2 on
@g2 hidden false
@g2 type XY
@g2 stacked false
@g2 bar hgap 0.000000
@g2 fixedpoint off
@g2 fixedpoint type 0
@g2 fixedpoint xy 0.000000, 0.000000
@g2 fixedpoint format general general
@g2 fixedpoint prec 6, 6
@with g2
@    world 0, 0, 130, 1
@    stack world 0, 0, 0, 0
@    znorm 1
@    view 0.100000, 0.100000, 0.800000, 0.330000
@    title ""
@    title font 0
@    title size 1.500000
@    title color 1
@    subtitle ""
@    subtitle font 0
@    subtitle size 1.000000
@    subtitle color 1
@    xaxes scale Normal
@    yaxes scale Normal
@    xaxes invert off
@    yaxes invert off
@    xaxis  on
@    xaxis  type zero false
@    xaxis  offset 0.000000 , 0.000000
@    xaxis  bar on
@    xaxis  bar color 1
@    xaxis  bar linestyle 1
@    xaxis  bar linewidth 1.0
@    xaxis  label "Residue (#)"
@    xaxis  label layout para
@    xaxis  label place auto
@    xaxis  label char size 0.900000
@    xaxis  label font 0
@    xaxis  label color 1
@    xaxis  label place normal
@    xaxis  tick on
@    xaxis  tick major 26
@    xaxis  tick minor ticks 1
@    xaxis  tick default 6
@    xaxis  tick place rounded true
@    xaxis  tick in
@    xaxis  tick major size 1.000000
@    xaxis  tick major color 1
@    xaxis  tick major linewidth 1.0
@    xaxis  tick major linestyle 1
@    xaxis  tick major grid off
@    xaxis  tick minor color 1
@    xaxis  tick minor linewidth 1.0
@    xaxis  tick minor linestyle 1
@    xaxis  tick minor grid off
@    xaxis  tick minor size 0.500000
@    xaxis  ticklabel on
@    xaxis  ticklabel format general
@    xaxis  ticklabel prec 5
@    xaxis  ticklabel formula ""
@    xaxis  ticklabel append ""
@    xaxis  ticklabel prepend ""
@    xaxis  ticklabel angle 0
@    xaxis  ticklabel skip 0
@    xaxis  ticklabel stagger 0
@    xaxis  ticklabel place normal
@    xaxis  ticklabel offset auto
@    xaxis  ticklabel offset 0.000000 , 0.010000
@    xaxis  ticklabel start type auto
@    xaxis  ticklabel start 0.000000
@    xaxis  ticklabel stop type auto
@    xaxis  ticklabel stop 0.000000
@    xaxis  ticklabel char size 0.800000
@    xaxis  ticklabel font 0
@    xaxis  ticklabel color 1
@    xaxis  tick place both
@    xaxis  tick spec type none
@    yaxis  on
@    yaxis  type zero false
@    yaxis  offset 0.000000 , 0.000000
@    yaxis  bar on
@    yaxis  bar color 1
@    yaxis  bar linestyle 1
@    yaxis  bar linewidth 1.0
@    yaxis  label "Minimum Distance (nm)"
@    yaxis  label layout para
@    yaxis  label place auto
@    yaxis  label char size 0.900000
@    yaxis  label font 0
@    yaxis  label color 1
@    yaxis  label place normal
@    yaxis  tick on
@    yaxis  tick major 0.2
@    yaxis  tick minor ticks 1
@    yaxis  tick default 6
@    yaxis  tick place rounded true
@    yaxis  tick in
@    yaxis  tick major size 1.000000
@    yaxis  tick major color 1
@    yaxis  tick major linewidth 1.0
@    yaxis  tick major linestyle 1
@    yaxis  tick major grid off
@    yaxis  tick minor color 1
@    yaxis  tick minor linewidth 1.0
@    yaxis  tick minor linestyle 1
@    yaxis  tick minor grid off
@    yaxis  tick minor size 0.500000
@    yaxis  ticklabel on
@    yaxis  ticklabel format general
@    yaxis  ticklabel prec 5
@    yaxis  ticklabel formula ""
@    yaxis  ticklabel append ""
@    yaxis  ticklabel prepend ""
@    yaxis  ticklabel angle 0
@    yaxis  ticklabel skip 0
@    yaxis  ticklabel stagger 0
@    yaxis  ticklabel place normal
@    yaxis  ticklabel offset auto
@    yaxis  ticklabel offset 0.000000 , 0.010000
@    yaxis  ticklabel start type auto
@    yaxis  ticklabel start 0.000000
@    yaxis  ticklabel stop type auto
@    yaxis  ticklabel stop 0.000000
@    yaxis  ticklabel char size 0.800000
@    yaxis  ticklabel font 0
@    yaxis  ticklabel color 1
@    yaxis  tick place both
@    yaxis  tick spec type none
@    altxaxis  off
@    altyaxis  off
@    legend on
@    legend loctype view
@    legend 0.78, 0.8
@    legend box color 1
@    legend box pattern 1
@    legend box linewidth 1.0
@    legend box linestyle 1
@    legend box fill color 0
@    legend box fill pattern 1
@    legend font 0
@    legend char size 1.000000
@    legend color 1
@    legend length 2
@    legend vgap 1
@    legend hgap 1
@    legend invert false
@    frame type 0
@    frame linestyle 1
@    frame linewidth 1.0
@    frame color 1
@    frame pattern 1
@    frame background color 0
@    frame background pattern 0
@    s0 hidden false
@    s0 type xy
@    s0 symbol 0
@    s0 symbol size 1.000000
@    s0 symbol color 3
@    s0 symbol pattern 1
@    s0 symbol fill color 3
@    s0 symbol fill pattern 0
@    s0 symbol linewidth 1.0
@    s0 symbol linestyle 1
@    s0 symbol char 65
@    s0 symbol char font 0
@    s0 symbol skip 0
@    s0 line type 1
@    s0 line linestyle 1
@    s0 line linewidth 1.0
@    s0 line color 3
@    s0 line pattern 1
@    s0 baseline type 0
@    s0 baseline off
@    s0 dropline off
@    s0 fill type 0
@    s0 fill rule 0
@    s0 fill color 1
@    s0 fill pattern 1
@    s0 avalue off
@    s0 avalue type 2
@    s0 avalue char size 1.000000
@    s0 avalue font 0
@    s0 avalue color 1
@    s0 avalue rot 0
@    s0 avalue format general
@    s0 avalue prec 3
@    s0 avalue prepend ""
@    s0 avalue append ""
@    s0 avalue offset 0.000000 , 0.000000
@    s0 errorbar on
@    s0 errorbar place both
@    s0 errorbar color 3
@    s0 errorbar pattern 1
@    s0 errorbar size 1.000000
@    s0 errorbar linewidth 1.0
@    s0 errorbar linestyle 1
@    s0 errorbar riser linewidth 1.0
@    s0 errorbar riser linestyle 1
@    s0 errorbar riser clip off
@    s0 errorbar riser clip length 0.100000
@    s0 comment "/Users/KCheng/Desktop/cg_small_water_run/md-run-lonestar/namchi-04-26-2014/g-mind/1md-1.0nm-results/DPP-res-.xvg"
@    s0 legend  ""
@    s1 hidden false
@    s1 type xy
@    s1 symbol 0
@    s1 symbol size 1.000000
@    s1 symbol color 11
@    s1 symbol pattern 1
@    s1 symbol fill color 11
@    s1 symbol fill pattern 0
@    s1 symbol linewidth 1.0
@    s1 symbol linestyle 1
@    s1 symbol char 65
@    s1 symbol char font 0
@    s1 symbol skip 0
@    s1 line type 1
@    s1 line linestyle 1
@    s1 line linewidth 1.0
@    s1 line color 11
@    s1 line pattern 1
@    s1 baseline type 0
@    s1 baseline off
@    s1 dropline off
@    s1 fill type 0
@    s1 fill rule 0
@    s1 fill color 1
@    s1 fill pattern 1
@    s1 avalue off
@    s1 avalue type 2
@    s1 avalue char size 1.000000
@    s1 avalue font 0
@    s1 avalue color 1
@    s1 avalue rot 0
@    s1 avalue format general
@    s1 avalue prec 3
@    s1 avalue prepend ""
@    s1 avalue append ""
@    s1 avalue offset 0.000000 , 0.000000
@    s1 errorbar on
@    s1 errorbar place both
@    s1 errorbar color 11
@    s1 errorbar pattern 1
@    s1 errorbar size 1.000000
@    s1 errorbar linewidth 1.0
@    s1 errorbar linestyle 1
@    s1 errorbar riser linewidth 1.0
@    s1 errorbar riser linestyle 1
@    s1 errorbar riser clip off
@    s1 errorbar riser clip length 0.100000
@    s1 comment "/Users/KCheng/Desktop/cg_small_water_run/md-run-lonestar/namchi-04-26-2014/g-mind/1md-1.0nm-results/DUP-res-.xvg"
@    s1 legend  ""
@    s2 hidden false
@    s2 type xy
@    s2 symbol 0
@    s2 symbol size 1.000000
@    s2 symbol color 1
@    s2 symbol pattern 1
@    s2 symbol fill color 1
@    s2 symbol fill pattern 0
@    s2 symbol linewidth 1.0
@    s2 symbol linestyle 1
@    s2 symbol char 65
@    s2 symbol char font 0
@    s2 symbol skip 0
@    s2 line type 1
@    s2 line linestyle 1
@    s2 line linewidth 1.0
@    s2 line color 1
@    s2 line pattern 1
@    s2 baseline type 0
@    s2 baseline off
@    s2 dropline off
@    s2 fill type 0
@    s2 fill rule 0
@    s2 fill color 1
@    s2 fill pattern 1
@    s2 avalue off
@    s2 avalue type 2
@    s2 avalue char size 1.000000
@    s2 avalue font 0
@    s2 avalue color 1
@    s2 avalue rot 0
@    s2 avalue format general
@    s2 avalue prec 3
@    s2 avalue prepend ""
@    s2 avalue append ""
@    s2 avalue offset 0.000000 , 0.000000
@    s2 errorbar on
@    s2 errorbar place both
@    s2 errorbar color 1
@    s2 errorbar pattern 1
@    s2 errorbar size 1.000000
@    s2 errorbar linewidth 1.0
@    s2 errorbar linestyle 1
@    s2 errorbar riser linewidth 1.0
@    s2 errorbar riser linestyle 1
@    s2 errorbar riser clip off
@    s2 errorbar riser clip length 0.100000
@    s2 comment "/Users/KCheng/Desktop/cg_small_water_run/md-run-lonestar/namchi-04-26-2014/g-mind/1md-1.0nm-results/CHO-res-.xvg"
@    s2 legend  ""
@target G0.S0
@type xy
0 1.875806
0.02 1.078436
0.04 0.7449837
0.06 0.5421484
0.08 1.840678
0.1 1.961345
0.12 1.589324
0.14 1.231615
0.16 1.999406
0.18 0.7700647
0.2 0.4824158
0.22 0.4890301
0.24 1.103053
0.26 0.4777548
0.28 1.168193
0.3 1.226152
0.32 0.4570831
0.34 0.64736
0.36 0.5014728
0.38 0.5123965
0.4 0.4571925
0.42 1.022754
0.44 1.836226
0.46 2.204138
0.48 1.781025
0.5 1.836886
0.52 2.231508
0.54 2.157337
0.56 2.945833
0.58 2.065024
0.6 2.587948
0.62 0.7859704
0.64 0.4654564
0.66 0.5096073
0.68 0.8491906
0.7 0.4742627
0.72 0.4875701
0.74 0.7451679
0.76 1.561522
0.78 1.790258
0.8 1.420968
0.82 1.586072
0.84 1.074837
0.86 0.6437004
0.88 1.237447
0.9 2.106194
0.92 0.562361
0.94 0.5167933
0.96 0.4686685
0.98 0.529764
1 1.382688
1.02 0.952379
1.04 2.122934
1.06 0.8503823
1.08 1.216933
1.1 1.619768
1.12 1.09292
1.14 0.9069729
1.16 0.4707972
1.18 0.7976373
1.2 0.4641664
1.22 0.5151702
1.24 1.432035
1.26 1.504792
1.28 1.144618
1.3 1.431895
1.32 2.095221
1.34 1.598507
1.36 1.280722
1.38 0.4595924
1.4 0.8418577
1.42 0.4682145
1.44 0.475815
1.46 0.4631685
1.48 0.4513033
1.5 0.4613565
1.52 0.4579028
1.54 0.4518026
1.56 0.4645698
1.58 0.4487201
1.6 0.4572472
1.62 0.4584212
1.64 0.4667438
1.66 0.4687747
1.68 0.4559877
1.7 0.4801298
1.72 0.4718314
1.74 0.4432547
1.76 0.4527144
1.78 0.4863646
1.8 0.4746312
1.82 0.4594019
1.84 0.4741833
1.86 0.4718579
1.88 0.6694772
1.9 0.4895406
1.92 0.4685616
1.94 0.4847168
1.96 0.4757363
1.98 0.4577659
2 0.4600816
2.02 0.4600272
2.04 0.4664765
2.06 0.4724932
2.08 0.4531284
2.1 0.4508604
2.12 0.4504716
2.14 0.4671183
2.16 0.4596461
2.18 0.4402563
2.2 0.4589658
2.22 0.4430863
2.24 0.4375786
2.26 0.4687215
2.28 0.4651346
2.3 0.4505002
2.32 0.4609506
2.34 0.4546972
2.36 0.4584213
2.38 0.4527698
2.4 0.458558
2.42 0.4511377
2.44 0.4659403
2.46 0.4512488
2.48 0.4531553
2.5 0.4552749
2.52 0.4723608
2.54 0.4687479
2.56 0.4508881
2.58 0.4777297
2.6 0.4670386
2.62 0.457766
2.64 0.4549178
2.66 0.4853343
2.68 0.4554943
2.7 0.4633307
2.72 0.4678943
2.74 0.485
2.76 0.4915781
2.78 0.4700531
2.8 0.4759465
2.82 0.4643547
2.84 0.4743419
2.86 0.466342
2.88 0.4848188
2.9 0.4676532
2.92 0.4843816
2.94 0.4920362
2.96 0.5530376
2.98 0.8325564
3 0.4790875
3.02 0.4765238
3.04 0.5167443
3.06 0.4460943
3.08 0.4915789
3.1 0.4600273
3.12 0.4697069
3.14 0.4548353
3.16 0.4741574
3.18 0.4596197
3.2 0.4723881
3.22 0.4633034
3.24 0.4540377
3.26 0.4502496
3.28 0.4697604
3.3 0.4630606
3.32 0.4615735
3.34 0.4603803
3.36 0.4596468
3.38 0.4861327
3.4 0.4842261
3.42 0.475026
3.44 0.4718842
3.46 0.4733396
3.48 0.4675737
3.5 0.4596195
3.52 0.4611401
3.54 0.4532658
3.56 0.4428037
3.58 0.4723081
3.6 0.4655367
3.62 0.4614644
3.64 0.4597004
3.66 0.4564262
3.68 0.4585571
3.7 0.4594014
3.72 0.4608141
3.74 0.4535965
3.76 0.4464025
3.78 0.4607335
3.8 0.4625471
3.82 0.4567548
3.84 0.4308417
3.86 0.4653221
3.88 0.4638426
3.9 0.4637346
3.92 0.4789831
3.94 0.4773106
3.96 0.4570004
3.98 0.4803384
4 0.4918841
4.02 0.4697343
4.04 0.4603538
4.06 0.465242
4.08 0.4663422
4.1 0.461817
4.12 0.4452526
4.14 0.4566727
4.16 0.4729955
4.18 0.4458137
4.2 0.4648387
4.22 0.458421
4.24 0.4533484
4.26 0.4543679
4.28 0.4511375
4.3 0.4457857
4.32 0.4394318
4.34 0.4453648
4.36 0.4627091
4.38 0.4728901
4.4 0.4689616
4.42 0.4694943
4.44 0.462385
4.46 0.4612215
4.48 0.4689882
4.5 0.433186
4.52 0.4546151
4.54 0.4724933
4.56 0.4563441
4.58 0.4452243
4.6 0.4614377
4.62 0.4574381
4.64 0.4481633
4.66 0.4707705
4.68 0.4563442
4.7 0.4748944
4.72 0.4812999
4.74 0.4640044
4.76 0.4586398
4.78 0.4624127
4.8 0.4525756
4.82 0.4417576
4.84 0.4530177
4.86 0.4668242
4.88 0.4648382
4.9 0.4589656
4.92 0.451581
4.94 0.4622769
4.96 0.4567819
4.98 0.4637621
5 0.4667435
5.02 0.4620874
5.04 0.4564258
5.06 0.4564536
5.08 0.4522173
5.1 0.4508058
5.12 0.4590203
5.14 0.4557682
5.16 0.4675467
5.18 0.4457014
5.2 0.4522441
5.22 0.4583125
5.24 0.4863386
5.26 0.4483579
5.28 0.4473814
5.3 0.4598911
5.32 0.4537343
5.34 0.4642471
5.36 0.4638154
5.38 0.4595922
5.4 0.45618
5.42 0.4515249
5.44 0.449722
5.46 0.4562073
5.48 0.4645422
5.5 0.4614654
5.52 0.4609227
5.54 0.4559051
5.56 0.4734178
5.58 0.4538993
5.6 0.4403692
5.62 0.4492214
5.64 0.4608962
5.66 0.4522441
5.68 0.459946
5.7 0.4693879
5.72 0.4562071
5.74 0.4652423
5.76 0.468108
5.78 0.452825
5.8 0.4491659
5.82 0.4616823
5.84 0.4517469
5.86 0.464839
5.88 0.4471298
5.9 0.4356028
5.92 0.4734448
5.94 0.462007
5.96 0.4619794
5.98 0.4651343
6 0.4827526
6.02 0.4428881
6.04 0.4606791
6.06 0.4623039
6.08 0.4387774
6.1 0.4747897
6.12 0.4567547
6.14 0.4592928
6.16 0.471964
6.18 0.4581757
6.2 0.4671456
6.22 0.4587205
6.24 0.4596465
6.26 0.4590212
6.28 0.4639232
6.3 0.4532942
6.32 0.4461228
6.34 0.4445785
6.36 0.4567546
6.38 0.4699473
6.4 0.466503
6.42 0.4557963
6.44 0.4735503
6.46 0.4576295
6.48 0.4830371
6.5 0.4622231
6.52 0.4547801
6.54 0.4712213
6.56 0.4660733
6.58 0.4622228
6.6 0.4654833
6.62 0.4674133
6.64 0.4792443
6.66 0.4740781
6.68 0.4800779
6.7 0.474579
6.72 0.4572473
6.74 0.4614106
6.76 0.4621959
6.78 0.4595924
6.8 0.444747
6.82 0.4709826
6.84 0.460869
6.86 0.4823378
6.88 0.4425495
6.9 0.4567825
6.92 0.4633029
6.94 0.4620063
6.96 0.4773359
6.98 0.4518847
7 0.4632762
7.02 0.4530728
7.04 0.4661812
7.06 0.4469059
7.08 0.4485811
7.1 0.4680278
7.12 0.4648918
7.14 0.4764972
7.16 0.4639235
7.18 0.4521612
7.2 0.4551099
7.22 0.4677871
7.24 0.4615732
7.26 0.4605435
7.28 0.4589667
7.3 0.4649193
7.32 0.4593751
7.34 0.4642733
7.36 0.4534588
7.38 0.4582574
7.4 0.4554948
7.42 0.447521
7.44 0.4620879
7.46 0.4405393
7.48 0.4472416
7.5 0.4495552
7.52 0.4602987
7.54 0.45379
7.56 0.4651345
7.58 0.4630871
7.6 0.4454775
7.62 0.4677072
7.64 0.4589932
7.66 0.4539275
7.68 0.4402846
7.7 0.4592111
7.72 0.456098
7.74 0.4483301
7.76 0.4729691
7.78 0.4527141
7.8 0.4349994
7.82 0.4714608
7.84 0.4611405
7.86 0.4577661
7.88 0.4579303
7.9 0.4567552
7.92 0.4491382
7.94 0.4462342
7.96 0.4498332
7.98 0.4396304
8 0.468348
8.02 0.4542302
8.04 0.4538169
8.06 0.4502492
8.08 0.4513037
8.1 0.4588573
8.12 0.4624664
8.14 0.4600273
8.16 0.4535966
8.18 0.454478
8.2 0.4588573
8.22 0.4647847
8.24 0.4583667
8.26 0.4614116
8.28 0.4483582
8.3 0.455851
8.32 0.4546696
8.34 0.4611399
8.36 0.4675736
8.38 0.4519406
8.4 0.4409083
8.42 0.4359471
8.44 0.4606787
8.46 0.447381
8.48 0.4652414
8.5 0.4601631
8.52 0.4519958
8.54 0.4556866
8.56 0.4331573
8.58 0.4523821
8.6 0.4456455
8.62 0.4458131
8.64 0.4665831
8.66 0.4589389
8.68 0.4537627
8.7 0.4502505
8.72 0.4586389
8.74 0.4752369
8.76 0.4635195
8.78 0.4463461
8.8 0.4716195
8.82 0.4530455
8.84 0.464166
8.86 0.4590478
8.88 0.4588035
8.9 0.4767865
8.92 0.4577388
8.94 0.463627
8.96 0.453211
8.98 0.4628712
9 0.4635456
9.02 0.452769
9.04 0.4654299
9.06 0.4549725
9.08 0.4744734
9.1 0.4548902
9.12 0.4557404
9.14 0.4626287
9.16 0.4705847
9.18 0.4663961
9.2 0.4709041
9.22 0.4543677
9.24 0.4583935
9.26 0.4359473
9.28 0.4407382
9.3 0.4628173
9.32 0.4723874
9.34 0.4413047
9.36 0.4622225
9.38 0.4591834
9.4 0.4630337
9.42 0.457739
9.44 0.4541198
9.46 0.4649195
9.48 0.455851
9.5 0.4591567
9.52 0.4670655
9.54 0.4392042
9.56 0.453872
9.58 0.4509989
9.6 0.4508324
9.62 0.4616548
9.64 0.45241
9.66 0.464381
9.68 0.4509151
9.7 0.4601352
9.72 0.4620874
9.74 0.46457
9.76 0.4563993
9.78 0.4585575
9.8 0.4592111
9.82 0.4583401
9.84 0.4626277
9.86 0.4533761
9.88 0.4555764
9.9 0.4616548
9.92 0.4400286
9.94 0.460923
9.96 0.4457862
9.98 0.4637356
10 0.4552199
10.02 0.4648382
10.04 0.4318857
10.06 0.4457024
10.08 0.466637
10.1 0.4616826
10.12 0.465242
10.14 0.4588572
10.16 0.4320593
10.18 0.4540369
10.2 0.4635192
10.22 0.4591845
10.24 0.4511376
10.26 0.4622501
10.28 0.4563446
10.3 0.4461781
10.32 0.456755
10.34 0.456317
10.36 0.4686689
10.38 0.461357
10.4 0.4470182
10.42 0.4592928
10.44 0.4714342
10.46 0.4554394
10.48 0.4583386
10.5 0.4477999
10.52 0.4526309
10.54 0.449833
10.56 0.4544502
10.58 0.4429727
10.6 0.4508048
10.62 0.4606787
10.64 0.4481353
10.66 0.4495277
10.68 0.4592108
10.7 0.4505833
10.72 0.4491657
10.74 0.4639229
10.76 0.4648927
10.78 0.4534863
10.8 0.4662614
10.82 0.4595109
10.84 0.4384916
10.86 0.4607876
10.88 0.4527695
10.9 0.47077
10.92 0.4639242
10.94 0.4455608
10.96 0.4628981
10.98 0.453707
11 0.4496938
11.02 0.4546149
11.04 0.4579841
11.06 0.457657
11.08 0.4574112
11.1 0.4445224
11.12 0.4496109
11.14 0.4570011
11.16 0.4598635
11.18 0.4667445
11.2 0.4591844
11.22 0.4643552
11.24 0.4620335
11.26 0.4583122
11.28 0.464408
11.3 0.4621691
11.32 0.4557135
11.34 0.4682412
11.36 0.4498052
11.38 0.4580663
11.4 0.453707
11.42 0.466101
11.44 0.4562344
11.46 0.4661809
11.48 0.4654569
11.5 0.4432267
11.52 0.4576567
11.54 0.4543674
11.56 0.4556859
11.58 0.4663962
11.6 0.4463461
11.62 0.4491384
11.64 0.4437062
11.66 0.452244
11.68 0.4601359
11.7 0.4611395
11.72 0.4577663
11.74 0.461248
11.76 0.4550546
11.78 0.4559335
11.8 0.4538994
11.82 0.4514693
11.84 0.4511645
11.86 0.4653224
11.88 0.4544776
11.9 0.4624119
11.92 0.4597824
11.94 0.4518844
11.96 0.468642
11.98 0.4651348
12 0.466556
12.02 0.4623305
12.04 0.4560972
12.06 0.4683218
12.08 0.4600269
12.1 0.4533768
12.12 0.4555215
12.14 0.4522442
12.16 0.4478275
12.18 0.4409933
12.2 0.4672526
12.22 0.4650537
12.24 0.4472418
12.26 0.4637083
12.28 0.456098
12.3 0.4624397
12.32 0.4408225
12.34 0.4606783
12.36 0.4622223
12.38 0.4522442
12.4 0.4659938
12.42 0.4657522
12.44 0.4285444
12.46 0.4596464
12.48 0.4585575
12.5 0.4674137
12.52 0.4609234
12.54 0.4687747
12.56 0.445113
12.58 0.4510819
12.6 0.4607871
12.62 0.4573016
12.64 0.4718582
12.66 0.4620879
12.68 0.4686684
12.7 0.4708772
12.72 0.4524933
12.74 0.4533483
12.76 0.4632758
12.78 0.4575478
12.8 0.4529068
12.82 0.4489434
12.84 0.4568646
12.86 0.4452803
12.88 0.4507219
12.9 0.4616544
12.92 0.4430009
12.94 0.4716195
12.96 0.4774151
12.98 0.4680541
13 0.4659668
13.02 0.4532939
13.04 0.4593478
13.06 0.4706112
13.08 0.4759205
13.1 0.4580944
13.12 0.4772318
13.14 0.4599455
13.16 0.4735509
13.18 0.4635187
13.2 0.4644888
13.22 0.4692016
13.24 0.4769435
13.26 0.477729
13.28 0.4625211
13.3 0.4777031
13.32 0.4622233
13.34 0.4524934
13.36 0.4667443
13.38 0.4596196
13.4 0.4531279
13.42 0.4874941
13.44 0.4797395
13.46 0.4347981
13.48 0.4536521
13.5 0.4638426
13.52 0.4733124
13.54 0.4818192
13.56 0.4621144
13.58 0.452382
13.6 0.4603527
13.62 0.469841
13.64 0.4541746
13.66 0.4836838
13.68 0.4932801
13.7 0.4710092
13.72 0.447661
13.74 0.4616813
13.76 0.4634913
13.78 0.4784873
13.8 0.4722551
13.82 0.4633845
13.84 0.4713278
13.86 0.466503
13.88 0.4623041
13.9 0.4639772
13.92 0.4603529
13.94 0.455357
13.96 0.4690681
13.98 0.454973
14 0.4417581
14.02 0.4563443
14.04 0.4634921
14.06 0.4616813
14.08 0.458776
14.1 0.4614648
14.12 0.4505827
14.14 0.4324931
14.16 0.4519681
14.18 0.4615733
14.2 0.4455052
14.22 0.4758936
14.24 0.4656454
14.26 0.463735
14.28 0.4881851
14.3 0.4491384
14.32 0.4587756
14.34 0.4360333
14.36 0.462412
14.38 0.4650263
14.4 0.4551925
14.42 0.4480512
14.44 0.4598638
14.46 0.4520515
14.48 0.4641658
14.5 0.4597274
14.52 0.4628983
14.54 0.4502781
14.56 0.4533483
14.58 0.4659931
14.6 0.4654571
14.62 0.4463748
14.64 0.459211
14.66 0.4630606
14.68 0.4613836
14.7 0.4448873
14.72 0.4539821
14.74 0.4568917
14.76 0.4555489
14.78 0.456782
14.8 0.457029
14.82 0.4741575
14.84 0.4534588
14.86 0.4476047
14.88 0.4628982
14.9 0.4693081
14.92 0.4592658
14.94 0.4607061
14.96 0.4429446
14.98 0.4559879
15 0.47676
15.02 0.4635195
15.04 0.4591569
15.06 0.471248
15.08 0.4590476
15.1 0.4496104
15.12 0.4574386
15.14 0.452051
15.16 0.4652955
15.18 0.477232
15.2 0.4705308
15.22 0.4474929
15.24 0.4729965
15.26 0.464354
15.28 0.4427476
15.3 0.4378931
15.32 0.4651349
15.34 0.4630601
15.36 0.4520507
15.38 0.4395736
15.4 0.4594289
15.42 0.4590484
15.44 0.4553574
15.46 0.4480242
15.48 0.4620068
15.5 0.4648118
15.52 0.4559328
15.54 0.4527137
15.56 0.4483298
15.58 0.4401416
15.6 0.4572472
15.62 0.4661808
15.64 0.450722
15.66 0.4714075
15.68 0.4592932
15.7 0.463196
15.72 0.4709034
15.74 0.4484972
15.76 0.4746574
15.78 0.4876983
15.8 0.463357
15.82 0.4639773
15.84 0.4436776
15.86 0.4723085
15.88 0.4660742
15.9 0.4718314
15.92 0.4655364
15.94 0.4607066
15.96 0.4804423
15.98 0.4701068
16 0.4648922
16.02 0.4580941
16.04 0.4664223
16.06 0.461004
16.08 0.4623047
16.1 0.4601355
16.12 0.4633311
16.14 0.4512207
16.16 0.4431979
16.18 0.4601359
16.2 0.4428317
16.22 0.4781998
16.24 0.4566731
16.26 0.4566728
16.28 0.4518015
16.3 0.451498
16.32 0.4692019
16.34 0.4430015
16.36 0.4583936
16.38 0.4565362
16.4 0.4594016
16.42 0.4460109
16.44 0.4686951
16.46 0.4725204
16.48 0.4784616
16.5 0.4750258
16.52 0.4632767
16.54 0.465296
16.56 0.4541193
16.58 0.4511369
16.6 0.4671993
16.62 0.4311034
16.64 0.4630334
16.66 0.4759463
16.68 0.4506938
16.7 0.4531277
16.72 0.4639508
16.74 0.4567547
16.76 0.4570825
16.78 0.4468222
16.8 0.4649997
16.82 0.4462628
16.84 0.4589119
16.86 0.4712484
16.88 0.4706909
16.9 0.4617365
16.92 0.4646229
16.94 0.4648652
16.96 0.4600819
16.98 0.4671723
17 0.463276
17.02 0.4842004
17.04 0.4384922
17.06 0.4567555
17.08 0.4477438
17.1 0.4667704
17.12 0.4731281
17.14 0.4713807
17.16 0.4508882
17.18 0.4615737
17.2 0.4672795
17.22 0.4571648
17.24 0.4672527
17.26 0.4669848
17.28 0.4609503
17.3 0.4601085
17.32 0.4670651
17.34 0.4368631
17.36 0.4506103
17.38 0.4541473
17.4 0.4511376
17.42 0.4696273
17.44 0.4741567
17.46 0.4653228
17.48 0.4901267
17.5 0.4631681
17.52 0.4757364
17.54 0.4394314
17.56 0.4554391
17.58 0.4635996
17.6 0.4731542
17.62 0.4677868
17.64 0.4577394
17.66 0.4737353
17.68 0.4575481
17.7 0.4654575
17.72 0.4455054
17.74 0.4563716
17.76 0.4649996
17.78 0.4451405
17.8 0.4623037
17.82 0.4370926
17.84 0.4683217
17.86 0.4539275
17.88 0.464031
17.9 0.4721494
17.92 0.4720969
17.94 0.4652681
17.96 0.4746571
17.98 0.4671185
18 0.4645967
18.02 0.450832
18.04 0.484019
18.06 0.4612213
18.08 0.4729693
18.1 0.4623041
18.12 0.484665
18.14 0.4590208
18.16 0.4524653
18.18 0.4662883
18.2 0.4624121
18.22 0.4703456
18.24 0.4407383
18.26 0.4720699
18.28 0.4554667
18.3 0.4629522
18.32 0.4710092
18.34 0.4424076
18.36 0.4457021
18.38 0.4634923
18.4 0.4811964
18.42 0.464408
18.44 0.4606791
18.46 0.4683484
18.48 0.4457293
18.5 0.4487198
18.52 0.4522443
18.54 0.4532378
18.56 0.4672529
18.58 0.4654565
18.6 0.4665562
18.62 0.4628446
18.64 0.4677072
18.66 0.4590758
18.68 0.4631688
18.7 0.4432267
18.72 0.4401142
18.74 0.4577663
18.76 0.450278
18.78 0.4579847
18.8 0.4491382
18.82 0.4524932
18.84 0.4608148
18.86 0.4636002
18.88 0.4611667
18.9 0.4487204
18.92 0.4584209
18.94 0.4499165
18.96 0.4685346
18.98 0.4534589
19 0.4339929
19.02 0.4587485
19.04 0.4529902
19.06 0.4604345
19.08 0.4567553
19.1 0.4733128
19.12 0.4441842
19.14 0.4442413
19.16 0.4544775
19.18 0.4416445
19.2 0.4634923
19.22 0.4534866
19.24 0.4652691
19.26 0.4648921
19.28 0.4656179
19.3 0.4624661
19.32 0.4544778
19.34 0.4656717
19.36 0.4655377
19.38 0.4540102
19.4 0.4566452
19.42 0.452493
19.44 0.4623308
19.46 0.4790354
19.48 0.451304
19.5 0.4521888
19.52 0.4448034
19.54 0.4633301
19.56 0.4666912
19.58 0.4491659
19.6 0.4592656
19.62 0.4717518
19.64 0.4614113
19.66 0.4436778
19.68 0.4652154
19.7 0.4902043
19.72 0.4599458
19.74 0.4610048
19.76 0.4583943
19.78 0.4573295
19.8 0.4656443
19.82 0.4368348
19.84 0.4742104
19.86 0.4437057
19.88 0.4587761
19.9 0.4581484
19.92 0.4700267
19.94 0.4577392
19.96 0.4412763
19.98 0.4715134
20 0.4574381
&
@target G0.S1
@type xy
0 1.886598
0.02 1.954642
0.04 1.38048
0.06 0.5895125
0.08 1.98641
0.1 2.050378
0.12 1.791514
0.14 1.350907
0.16 2.754079
0.18 2.117457
0.2 1.474339
0.22 1.446686
0.24 1.637277
0.26 1.311811
0.28 1.130874
0.3 1.693952
0.32 1.118
0.34 0.9213304
0.36 1.053019
0.38 0.7904905
0.4 1.28741
0.42 1.134416
0.44 2.080054
0.46 1.626038
0.48 1.678556
0.5 0.4951262
0.52 2.274632
0.54 1.702182
0.56 2.006359
0.58 2.078617
0.6 2.077071
0.62 0.4856441
0.64 0.5171314
0.66 0.484665
0.68 0.5368658
0.7 0.5303065
0.72 1.195293
0.74 0.5156067
0.76 1.647946
0.78 1.779045
0.8 1.600945
0.82 1.964134
0.84 1.181302
0.86 0.5229479
0.88 1.373654
0.9 2.564166
0.92 0.7609534
0.94 0.8560668
0.96 0.4794268
0.98 0.8058227
1 0.9585665
1.02 0.5174455
1.04 2.052925
1.06 0.8519828
1.08 2.286237
1.1 1.282936
1.12 1.499967
1.14 1.055213
1.16 0.4920107
1.18 0.5064831
1.2 0.5071735
1.22 0.4722556
1.24 1.392309
1.26 1.992518
1.28 1.264772
1.3 2.095459
1.32 1.63079
1.34 1.762009
1.36 0.9445634
1.38 0.5160921
1.4 0.4773099
1.42 0.4481628
1.44 0.4459539
1.46 0.4638429
1.48 0.4563164
1.5 0.4591572
1.52 0.4392323
1.54 0.4450562
1.56 0.4503893
1.58 0.4677077
1.6 0.4606787
1.62 0.4617901
1.64 0.4589387
1.66 0.4584209
1.68 0.4529344
1.7 0.4441569
1.72 0.4623041
1.74 0.4540093
1.76 0.4611129
1.78 0.4530733
1.8 0.4489152
1.82 0.4693881
1.84 0.4590481
1.86 0.4508604
1.88 0.4538993
1.9 0.4591567
1.92 0.4635999
1.94 0.4461503
1.96 0.4442417
1.98 0.4565366
2 0.4358323
2.02 0.4607878
2.04 0.4502501
2.06 0.4511375
2.08 0.4605436
2.1 0.4514699
2.12 0.4537346
2.14 0.4624657
2.16 0.4574664
2.18 0.4531553
2.2 0.4519127
2.22 0.4508882
2.24 0.4480511
2.26 0.4521892
2.28 0.4513032
2.3 0.4443532
2.32 0.445281
2.34 0.4519132
2.36 0.4596473
2.38 0.4457297
2.4 0.4727316
2.42 0.4318276
2.44 0.4602451
2.46 0.4573292
2.48 0.4416728
2.5 0.450722
2.52 0.4500554
2.54 0.4500273
2.56 0.458994
2.58 0.4565631
2.6 0.4497222
2.62 0.4447758
2.64 0.4428878
2.66 0.4412203
2.68 0.4436773
2.7 0.4531553
2.72 0.4445783
2.74 0.4534862
2.76 0.4409934
2.78 0.4574384
2.8 0.4633033
2.82 0.4510545
2.84 0.4636003
2.86 0.4642733
2.88 0.4511376
2.9 0.4587483
2.92 0.4514701
2.94 0.4602441
2.96 0.456152
2.98 0.4434799
3 0.4570838
3.02 0.4362048
3.04 0.4643813
3.06 0.4428881
3.08 0.4581757
3.1 0.4416165
3.12 0.432897
3.14 0.4546156
3.16 0.4523824
3.18 0.4702392
3.2 0.4413052
3.22 0.4434523
3.24 0.4579032
3.26 0.4635997
3.28 0.4547801
3.3 0.4695209
3.32 0.4577667
3.34 0.4606787
3.36 0.4616547
3.38 0.4425775
3.4 0.4605979
3.42 0.43431
3.44 0.4602446
3.46 0.4644083
3.48 0.4537895
3.5 0.4452527
3.52 0.4576017
3.54 0.4670651
3.56 0.4337333
3.58 0.4661809
3.6 0.4507219
3.62 0.4601631
3.64 0.445646
3.66 0.4528243
3.68 0.460027
3.7 0.4539828
3.72 0.4577391
3.74 0.464193
3.76 0.4381209
3.78 0.4407099
3.8 0.4593741
3.82 0.4645969
3.84 0.4553574
3.86 0.444606
3.88 0.4670648
3.9 0.4636271
3.92 0.4410498
3.94 0.4610047
3.96 0.4560154
3.98 0.4600819
4 0.439261
4.02 0.4557681
4.04 0.4445505
4.06 0.4621957
4.08 0.4633302
4.1 0.4502507
4.12 0.4560971
4.14 0.461113
4.16 0.4494722
4.18 0.4634649
4.2 0.4684283
4.22 0.4403125
4.24 0.4703196
4.26 0.4711952
4.28 0.4557691
4.3 0.4537072
4.32 0.4639235
4.34 0.4354881
4.36 0.46736
4.38 0.4670118
4.4 0.4816118
4.42 0.4393741
4.44 0.4692812
4.46 0.4771531
4.48 0.4631687
4.5 0.456782
4.52 0.4498332
4.54 0.4592114
4.56 0.4547805
4.58 0.4609506
4.6 0.4487207
4.62 0.4545325
4.64 0.4648922
4.66 0.4675737
4.68 0.4678679
4.7 0.4446909
4.72 0.4471579
4.74 0.4563717
4.76 0.4655371
4.78 0.4495002
4.8 0.4560972
4.82 0.451304
4.84 0.4666097
4.86 0.4459259
4.88 0.4673862
4.9 0.4656177
4.92 0.4584214
4.94 0.4641664
4.96 0.4564263
4.98 0.4428034
5 0.4581757
5.02 0.4634111
5.04 0.4598642
5.06 0.4697075
5.08 0.4755001
5.1 0.4693345
5.12 0.45522
5.14 0.4633037
5.16 0.4543674
5.18 0.4345404
5.2 0.452659
5.22 0.4578205
5.24 0.4667169
5.26 0.4550275
5.28 0.4601359
5.3 0.4649191
5.32 0.4569737
5.34 0.4514705
5.36 0.46333
5.38 0.4561245
5.4 0.4659663
5.42 0.4375502
5.44 0.45445
5.46 0.4385773
5.48 0.4470178
5.5 0.4769961
5.52 0.4550002
5.54 0.4730222
5.56 0.4647853
5.58 0.4564263
5.6 0.4430015
5.62 0.4623848
5.64 0.4580937
5.66 0.4496664
5.68 0.4566731
5.7 0.4556589
5.72 0.4448877
5.74 0.4410497
5.76 0.464058
5.78 0.432608
5.8 0.4727843
5.82 0.4711689
5.84 0.4546703
5.86 0.4733917
5.88 0.4406249
5.9 0.4750002
5.92 0.44886
5.94 0.4411638
5.96 0.4779642
5.98 0.450056
6 0.4465699
6.02 0.4571927
6.04 0.4384059
6.06 0.478043
6.08 0.4554668
6.1 0.4504716
6.12 0.4656983
6.14 0.4486093
6.16 0.4454488
6.18 0.457684
6.2 0.4601628
6.22 0.4574656
6.24 0.4601356
6.26 0.4453653
6.28 0.4559334
6.3 0.4582575
6.32 0.4618711
6.34 0.4521335
6.36 0.4597826
6.38 0.4487757
6.4 0.4616816
6.42 0.4470464
6.44 0.4547807
6.46 0.45412
6.48 0.4484136
6.5 0.4772315
6.52 0.4477161
6.54 0.4544502
6.56 0.4610042
6.58 0.4500275
6.6 0.457657
6.62 0.4530727
6.64 0.4701862
6.66 0.4487202
6.68 0.4602443
6.7 0.446822
6.72 0.4511374
6.74 0.4422102
6.76 0.4552742
6.78 0.4752105
6.8 0.4276976
6.82 0.4554391
6.84 0.452383
6.86 0.4570009
6.88 0.4434523
6.9 0.4486088
6.92 0.4666096
6.94 0.446038
6.96 0.4545327
6.98 0.4472416
7 0.4656985
7.02 0.4406243
7.04 0.4559331
7.06 0.4601362
7.08 0.4545323
7.1 0.4592656
7.12 0.4446061
7.14 0.4607875
7.16 0.45511
7.18 0.4455896
7.2 0.462331
7.22 0.4416445
7.24 0.4683487
7.26 0.4565631
7.28 0.4391758
7.3 0.4670651
7.32 0.4477169
7.34 0.4628983
7.36 0.4619794
7.38 0.4623852
7.4 0.4659667
7.42 0.4610044
7.44 0.4455336
7.46 0.4494993
7.48 0.4470177
7.5 0.4563448
7.52 0.4682411
7.54 0.4541748
7.56 0.4582581
7.58 0.4652423
7.6 0.4674933
7.62 0.459864
7.64 0.4511651
7.66 0.4576575
7.68 0.4475209
7.7 0.4564264
7.72 0.4455331
7.74 0.4400282
7.76 0.4500274
7.78 0.4462343
7.8 0.4552467
7.82 0.4503883
7.84 0.4511377
7.86 0.4514697
7.88 0.4589666
7.9 0.4517184
7.92 0.4692813
7.94 0.4716197
7.96 0.4443528
7.98 0.4881857
8 0.4674935
8.02 0.479505
8.04 0.4649732
8.06 0.4649996
8.08 0.4557135
8.1 0.4642196
8.12 0.4681076
8.14 0.4756308
8.16 0.4712222
8.18 0.4668509
8.2 0.45711
8.22 0.4652422
8.24 0.4553295
8.26 0.4515808
8.28 0.4811701
8.3 0.4777813
8.32 0.4746048
8.34 0.4524653
8.36 0.4518018
8.38 0.4633027
8.4 0.4627635
8.42 0.4594834
8.44 0.4652151
8.46 0.4648119
8.48 0.4646773
8.5 0.4487201
8.52 0.4590754
8.54 0.4627357
8.56 0.45445
8.58 0.4654828
8.6 0.4627642
8.62 0.4602719
8.64 0.4624392
8.66 0.4433962
8.68 0.4573291
8.7 0.4913751
8.72 0.4527969
8.74 0.452383
8.76 0.4628984
8.78 0.4627639
8.8 0.4464299
8.82 0.4616815
8.84 0.4689885
8.86 0.4555492
8.88 0.4446912
8.9 0.4626281
8.92 0.4503607
8.94 0.4502225
8.96 0.4629526
8.98 0.4552199
9 0.4388903
9.02 0.4498055
9.04 0.4600543
9.06 0.4602174
9.08 0.4710096
9.1 0.4496112
9.12 0.4600275
9.14 0.4683211
9.16 0.4752629
9.18 0.4600272
9.2 0.4638972
9.22 0.4647044
9.24 0.4530454
9.26 0.4408512
9.28 0.4371213
9.3 0.4751053
9.32 0.4491383
9.34 0.4733127
9.36 0.4431985
9.38 0.447046
9.4 0.4600277
9.42 0.4603528
9.44 0.4820269
9.46 0.4465985
9.48 0.4542575
9.5 0.477336
9.52 0.4702655
9.54 0.4589396
9.56 0.4623046
9.58 0.4565359
9.6 0.4531555
9.62 0.4530735
9.64 0.4584759
9.66 0.4915539
9.68 0.4562892
9.7 0.455357
9.72 0.4731548
9.74 0.4411633
9.76 0.4425776
9.78 0.4477168
9.8 0.4674126
9.82 0.4477727
9.84 0.4571103
9.86 0.4580937
9.88 0.4641389
9.9 0.485412
9.92 0.4548898
9.94 0.4522444
9.96 0.4545605
9.98 0.4912737
10 0.4539823
10.02 0.462547
10.04 0.45511
10.06 0.4805467
10.08 0.4623309
10.1 0.4418716
10.12 0.4694939
10.14 0.4576301
10.16 0.455549
10.18 0.473392
10.2 0.4762611
10.22 0.4672525
10.24 0.4796876
10.26 0.4578753
10.28 0.4589661
10.3 0.4548899
10.32 0.4707707
10.34 0.4652688
10.36 0.4588303
10.38 0.4635999
10.4 0.4782525
10.42 0.4663959
10.44 0.4618986
10.46 0.4558785
10.48 0.4518856
10.5 0.4570831
10.52 0.4440158
10.54 0.4910447
10.56 0.4555494
10.58 0.4685349
10.6 0.4695477
10.62 0.4772833
10.64 0.461031
10.66 0.4374068
10.68 0.4553572
10.7 0.4775718
10.72 0.4617903
10.74 0.4636811
10.76 0.4538176
10.78 0.4467102
10.8 0.4709836
10.82 0.4401707
10.84 0.4398011
10.86 0.4622227
10.88 0.4609231
10.9 0.4613838
10.92 0.449694
10.94 0.4656714
10.96 0.4631147
10.98 0.4362047
11 0.4678675
11.02 0.4706915
11.04 0.4724931
11.06 0.4574654
11.08 0.4732337
11.1 0.4617628
11.12 0.4616823
11.14 0.454175
11.16 0.4527144
11.18 0.4657257
11.2 0.4659665
11.22 0.4546706
11.24 0.4587213
11.26 0.4692016
11.28 0.4551098
11.3 0.4539002
11.32 0.4565361
11.34 0.4550274
11.36 0.4519957
11.38 0.4699464
11.4 0.4602987
11.42 0.4663419
11.44 0.4820265
11.46 0.4656712
11.48 0.4681343
11.5 0.4675463
11.52 0.4595922
11.54 0.4680009
11.56 0.4538177
11.58 0.486081
11.6 0.4552196
11.62 0.4741571
11.64 0.4538993
11.66 0.4866723
11.68 0.4621144
11.7 0.4816897
11.72 0.4725724
11.74 0.472123
11.76 0.4559327
11.78 0.4540099
11.8 0.4722551
11.82 0.4508044
11.84 0.4713285
11.86 0.4717517
11.88 0.4627631
11.9 0.4710099
11.92 0.4528522
11.94 0.4571925
11.96 0.4672789
11.98 0.4401705
12 0.4724929
12.02 0.4551375
12.04 0.4673867
12.06 0.4728896
12.08 0.4647846
12.1 0.4517187
12.12 0.4700266
12.14 0.4779643
12.16 0.4671456
12.18 0.482623
12.2 0.4982221
12.22 0.4627097
12.24 0.4512763
12.26 0.4653224
12.28 0.4600821
12.3 0.4585575
12.32 0.4500564
12.34 0.4595107
12.36 0.461682
12.38 0.4650268
12.4 0.4761567
12.42 0.4463463
12.44 0.4749208
12.46 0.4631412
12.48 0.4677073
12.5 0.4581486
12.52 0.4648929
12.54 0.4597825
12.56 0.4702663
12.58 0.4598368
12.6 0.4575202
12.62 0.4623309
12.64 0.4591834
12.66 0.4598095
12.68 0.4568907
12.7 0.4674934
12.72 0.4557144
12.74 0.4524929
12.76 0.4721497
12.78 0.4497222
12.8 0.4562892
12.82 0.4602714
12.84 0.4606784
12.86 0.4642467
12.88 0.4697074
12.9 0.4572471
12.92 0.4573296
12.94 0.4612211
12.96 0.4613026
12.98 0.4715136
13 0.4486368
13.02 0.4737085
13.04 0.4638429
13.06 0.4592119
13.08 0.4674934
13.1 0.4586121
13.12 0.465215
13.14 0.4501665
13.16 0.4632768
13.18 0.4602441
13.2 0.4599182
13.22 0.4769172
13.24 0.4652147
13.26 0.4565632
13.28 0.4517187
13.3 0.4535967
13.32 0.4570009
13.34 0.4455613
13.36 0.4521892
13.38 0.4704789
13.4 0.4706646
13.42 0.4597003
13.44 0.4491375
13.46 0.4629526
13.48 0.4414187
13.5 0.4499165
13.52 0.4480511
13.54 0.462628
13.56 0.4453375
13.58 0.4574111
13.6 0.4549727
13.62 0.45086
13.64 0.4486646
13.66 0.4548628
13.68 0.4565358
13.7 0.4656986
13.72 0.4614648
13.74 0.4534588
13.76 0.4575477
13.78 0.4364339
13.8 0.4623849
13.82 0.4489152
13.84 0.4585578
13.86 0.457957
13.88 0.4590478
13.9 0.458939
13.92 0.4538172
13.94 0.466985
13.96 0.4750265
13.98 0.4548354
14 0.469335
14.02 0.4592931
14.04 0.4501667
14.06 0.4712487
14.08 0.4624658
14.1 0.4535965
14.12 0.4403688
14.14 0.4513036
14.16 0.4595109
14.18 0.4638426
14.2 0.4667708
14.22 0.4716992
14.24 0.4565358
14.26 0.4700264
14.28 0.4585575
14.3 0.4462344
14.32 0.469175
14.34 0.4481353
14.36 0.4557134
14.38 0.5013238
14.4 0.4605703
14.42 0.483581
14.44 0.4624665
14.46 0.4617631
14.48 0.4872372
14.5 0.4743678
14.52 0.4560972
14.54 0.4607053
14.56 0.4857467
14.58 0.4688551
14.6 0.468482
14.62 0.4682146
14.64 0.4518022
14.66 0.4659662
14.68 0.4773095
14.7 0.4822344
14.72 0.4704776
14.74 0.4540373
14.76 0.4618171
14.78 0.4482746
14.8 0.4572748
14.82 0.4434244
14.84 0.4602714
14.86 0.4428609
14.88 0.4671722
14.9 0.4709036
14.92 0.4601625
14.94 0.4631144
14.96 0.4805202
14.98 0.4544777
15 0.4505828
15.02 0.4703721
15.04 0.4535699
15.06 0.4543131
15.08 0.4484972
15.1 0.4752633
15.12 0.4656712
15.14 0.4554124
15.16 0.4518017
15.18 0.4736562
15.2 0.466396
15.22 0.4702662
15.24 0.4446072
15.26 0.4613296
15.28 0.4618165
15.3 0.4563438
15.32 0.4737093
15.34 0.4457019
15.36 0.4897449
15.38 0.437864
15.4 0.4775983
15.42 0.4662884
15.44 0.4879799
15.46 0.4565909
15.48 0.4629796
15.5 0.4669044
15.52 0.441984
15.54 0.4627367
15.56 0.4627095
15.58 0.4346265
15.6 0.4509992
15.62 0.4669849
15.64 0.4493331
15.66 0.4686151
15.68 0.4510817
15.7 0.4617899
15.72 0.4461782
15.74 0.4606515
15.76 0.4378926
15.78 0.4644894
15.8 0.4508322
15.82 0.4663149
15.84 0.4498326
15.86 0.4502221
15.88 0.4383489
15.9 0.4455333
15.92 0.451692
15.94 0.4685081
15.96 0.4616548
15.98 0.4568644
16 0.4571925
16.02 0.4495552
16.04 0.4470744
16.06 0.4607065
16.08 0.4719636
16.1 0.4667439
16.12 0.4516078
16.14 0.4500281
16.16 0.4424077
16.18 0.4530176
16.2 0.4521893
16.22 0.4549727
16.24 0.450583
16.26 0.4742095
16.28 0.4680279
16.3 0.4666103
16.32 0.4697073
16.34 0.4556867
16.36 0.4590476
16.38 0.4565633
16.4 0.4697343
16.42 0.4652414
16.44 0.4629796
16.46 0.4476047
16.48 0.4629796
16.5 0.4625479
16.52 0.4579305
16.54 0.4437622
16.56 0.4408518
16.58 0.4797399
16.6 0.4665032
16.62 0.4644623
16.64 0.4609503
16.66 0.4645422
16.68 0.4531278
16.7 0.452244
16.72 0.4623041
16.74 0.4794531
16.76 0.4763658
16.78 0.4486086
16.8 0.4223745
16.82 0.4545875
16.84 0.4574383
16.86 0.4487204
16.88 0.4475764
16.9 0.4560156
16.92 0.4697342
16.94 0.464032
16.96 0.4612478
16.98 0.4570012
17 0.4682686
17.02 0.4702659
17.04 0.4544238
17.06 0.460054
17.08 0.4562348
17.1 0.4527964
17.12 0.4522441
17.14 0.435574
17.16 0.4644892
17.18 0.4637612
17.2 0.434799
17.22 0.4632768
17.24 0.4637348
17.26 0.4671719
17.28 0.4649998
17.3 0.4684285
17.32 0.4610045
17.34 0.4518294
17.36 0.4656984
17.38 0.4457858
17.4 0.4668245
17.42 0.449722
17.44 0.4555765
17.46 0.4636261
17.48 0.4648923
17.5 0.4666097
17.52 0.4505551
17.54 0.4522444
17.56 0.4390899
17.58 0.4430008
17.6 0.4477163
17.62 0.4707705
17.64 0.4627635
17.66 0.4585313
17.68 0.4478006
17.7 0.4622233
17.72 0.4618175
17.74 0.4557959
17.76 0.4636007
17.78 0.4437334
17.8 0.4393463
17.82 0.4492772
17.84 0.4655374
17.86 0.4445779
17.88 0.4560974
17.9 0.4665295
17.92 0.4645429
17.94 0.4401427
17.96 0.4680278
17.98 0.4582847
18 0.4673329
18.02 0.4578486
18.04 0.462331
18.06 0.4596194
18.08 0.4618178
18.1 0.4591839
18.12 0.4493884
18.14 0.4583935
18.16 0.4561255
18.18 0.4680283
18.2 0.452824
18.22 0.4654031
18.24 0.446151
18.26 0.4677874
18.28 0.4489151
18.3 0.4644614
18.32 0.4584213
18.34 0.4566727
18.36 0.4500274
18.38 0.4651084
18.4 0.472811
18.42 0.4713013
18.44 0.4666366
18.46 0.4602174
18.48 0.46653
18.5 0.4478839
18.52 0.4596467
18.54 0.4663951
18.56 0.4967141
18.58 0.4646777
18.6 0.4693342
18.62 0.4548357
18.64 0.4517193
18.66 0.4690411
18.68 0.4545601
18.7 0.4875189
18.72 0.4860553
18.74 0.472599
18.76 0.4832447
18.78 0.474078
18.8 0.4674664
18.82 0.4896428
18.84 0.4524106
18.86 0.4792966
18.88 0.4997497
18.9 0.4832444
18.92 0.4769951
18.94 0.4608142
18.96 0.4552742
18.98 0.476891
19 0.47252
19.02 0.4576842
19.04 0.4581482
19.06 0.4695479
19.08 0.4709035
19.1 0.4695477
19.12 0.4487207
19.14 0.4657785
19.16 0.4534586
19.18 0.490179
19.2 0.4448035
19.22 0.4640584
19.24 0.4658595
19.26 0.4697344
19.28 0.45752
19.3 0.4653228
19.32 0.4416444
19.34 0.4373213
19.36 0.4693075
19.38 0.4519127
19.4 0.447381
19.42 0.4733921
19.44 0.4871085
19.46 0.4703722
19.48 0.4546981
19.5 0.4551093
19.52 0.4572478
19.54 0.4478
19.56 0.4574384
19.58 0.4535975
19.6 0.4537894
19.62 0.4672526
19.64 0.4560975
19.66 0.4608152
19.68 0.4565358
19.7 0.4601627
19.72 0.4623846
19.74 0.443057
19.76 0.4334173
19.78 0.4578491
19.8 0.4503612
19.82 0.4249707
19.84 0.4639239
19.86 0.4610045
19.88 0.4487202
19.9 0.4648118
19.92 0.4666371
19.94 0.452852
19.96 0.4560153
19.98 0.4756838
20 0.4541194
&
@target G0.S2
@type xy
0 2.777841
0.02 1.719309
0.04 1.55385
0.06 1.807601
0.08 2.492639
0.1 2.638801
0.12 2.293077
0.14 1.930472
0.16 2.87733
0.18 1.282907
0.2 0.9137146
0.22 1.28741
0.24 2.003247
0.26 1.053281
0.28 1.841052
0.3 2.19983
0.32 0.5034136
0.34 1.213425
0.36 1.541501
0.38 0.9582012
0.4 0.9695874
0.42 1.564777
0.44 2.566486
0.46 2.403039
0.48 2.117811
0.5 1.388425
0.52 3.082467
0.54 3.083873
0.56 2.959396
0.58 2.770456
0.6 2.889498
0.62 1.352137
0.64 1.106571
0.66 1.020098
0.68 1.498841
0.7 0.9637169
0.72 1.052235
0.74 1.330197
0.76 2.411524
0.78 2.574543
0.8 2.258717
0.82 2.587981
0.84 1.853517
0.86 0.9549475
0.88 2.150006
0.9 3.088442
0.92 1.263665
0.94 1.247778
0.96 1.232457
0.98 1.298123
1 1.769985
1.02 2.054975
1.04 2.951529
1.06 1.560024
1.08 2.211493
1.1 2.378051
1.12 1.853922
1.14 1.505108
1.16 0.8667904
1.18 1.654577
1.2 0.8752852
1.22 1.162207
1.24 2.179036
1.26 2.36435
1.28 1.821154
1.3 2.597013
1.32 2.32564
1.34 2.249544
1.36 1.97827
1.38 1.292256
1.4 1.352072
1.42 0.4743941
1.44 0.4535141
1.46 0.477232
1.48 0.4662081
1.5 0.4601361
1.52 0.4616547
1.54 0.4336181
1.56 0.4579032
1.58 0.4489988
1.6 0.4546978
1.62 0.4421258
1.64 0.4527693
1.66 0.4656717
1.68 0.4638428
1.7 0.4586393
1.72 0.4486368
1.74 0.4436496
1.76 0.4523828
1.78 0.4565906
1.8 0.4610856
1.82 0.4463466
1.84 0.4476049
1.86 0.45478
1.88 0.4393459
1.9 0.44054
1.92 0.4357749
1.94 0.4399148
1.96 0.4490552
1.98 0.4547526
2 0.4557687
2.02 0.4468218
2.04 0.4202387
2.06 0.4274339
2.08 0.447018
2.1 0.4557685
2.12 0.4570018
2.14 0.4543676
2.16 0.4464582
2.18 0.4598913
2.2 0.4558784
2.22 0.4523828
2.24 0.4427471
2.26 0.4506386
2.28 0.4300003
2.3 0.4317407
2.32 0.4224335
2.34 0.4537623
2.36 0.4205655
2.38 0.4644891
2.4 0.4609231
2.42 0.458285
2.44 0.4585575
2.46 0.4629793
2.48 0.4417295
2.5 0.4473255
2.52 0.4437904
2.54 0.4459538
2.56 0.4540372
2.58 0.4629526
2.6 0.4233792
2.62 0.4463739
2.64 0.4656976
2.66 0.4448035
2.68 0.4595918
2.7 0.4453648
2.72 0.4543675
2.74 0.4373211
2.76 0.445225
2.78 0.4400565
2.8 0.3935103
2.82 0.4377494
2.84 0.4477163
2.86 0.4457858
2.88 0.4251179
2.9 0.4473534
2.92 0.4610044
2.94 0.44615
2.96 0.4572474
2.98 0.4593741
3 0.4472974
3.02 0.447549
3.04 0.4548627
3.06 0.4602445
3.08 0.4412198
3.1 0.4628984
3.12 0.4455329
3.14 0.4245296
3.16 0.4401141
3.18 0.4337624
3.2 0.4484698
3.22 0.4604344
3.24 0.438805
3.26 0.4448875
3.28 0.4496106
3.3 0.4434523
3.32 0.4505836
3.34 0.4223747
3.36 0.447493
3.38 0.4491103
3.4 0.4526033
3.42 0.4318855
3.44 0.4633033
3.46 0.4346256
3.48 0.4477441
3.5 0.450278
3.52 0.4598638
3.54 0.4258524
3.56 0.4487207
3.58 0.4491376
3.6 0.4572743
3.62 0.4465983
3.64 0.4554667
3.66 0.4560972
3.68 0.4626279
3.7 0.4523548
3.72 0.4368923
3.74 0.4481356
3.76 0.4442411
3.78 0.4452805
3.8 0.4553294
3.82 0.4527142
3.84 0.4635194
3.86 0.4633845
3.88 0.4524655
3.9 0.4348273
3.92 0.4470457
3.94 0.456317
3.96 0.4238508
3.98 0.4478838
4 0.4449157
4.02 0.431451
4.04 0.446038
4.06 0.4670379
4.08 0.4407662
4.1 0.4191961
4.12 0.4549727
4.14 0.4320302
4.16 0.4341944
4.18 0.4415313
4.2 0.454175
4.22 0.4563171
4.24 0.4503608
4.26 0.4563168
4.28 0.4684014
4.3 0.4652688
4.32 0.4559058
4.34 0.4457859
4.36 0.4463462
4.38 0.4483306
4.4 0.4474931
4.42 0.4508876
4.44 0.4616547
4.46 0.4538169
4.48 0.4483861
4.5 0.4540374
4.52 0.4595107
4.54 0.4414181
4.56 0.4519404
4.58 0.4624659
4.6 0.4527969
4.62 0.4366631
4.64 0.4487208
4.66 0.4249115
4.68 0.4411351
4.7 0.4281365
4.72 0.4452526
4.74 0.4370928
4.76 0.4504718
4.78 0.4478003
4.8 0.4562071
4.82 0.4077374
4.84 0.4371785
4.86 0.4253525
4.88 0.4510812
4.9 0.4535691
4.92 0.4490827
4.94 0.457247
4.96 0.4659671
4.98 0.4594832
5 0.4526587
5.02 0.466101
5.04 0.4528249
5.06 0.4422956
5.08 0.4415313
5.1 0.435603
5.12 0.4438751
5.14 0.4335896
5.16 0.4514423
5.18 0.4544502
5.2 0.4639511
5.22 0.4630604
5.24 0.457411
5.26 0.4588576
5.28 0.4251175
5.3 0.4454489
5.32 0.4424081
5.34 0.4447753
5.36 0.4504995
5.38 0.4486091
5.4 0.4020886
5.42 0.4585301
5.44 0.4593743
5.46 0.4621146
5.48 0.4608147
5.5 0.4481352
5.52 0.4483857
5.54 0.4686408
5.56 0.4432549
5.58 0.4445781
5.6 0.465403
5.62 0.4630603
5.64 0.4350007
5.66 0.4386632
5.68 0.4458136
5.7 0.4541196
5.72 0.4599185
5.74 0.4551922
5.76 0.4530452
5.78 0.4559054
5.8 0.4582028
5.82 0.4633845
5.84 0.4551092
5.86 0.4400851
5.88 0.4605709
5.9 0.4616544
5.92 0.4553573
5.94 0.4607874
5.96 0.4280185
5.98 0.4361478
6 0.4433394
6.02 0.4644082
6.04 0.4586393
6.06 0.4472417
6.08 0.45445
6.1 0.453487
6.12 0.44601
6.14 0.4589665
6.16 0.4706642
6.18 0.4530728
6.2 0.4692546
6.22 0.470372
6.24 0.4557964
6.26 0.4588573
6.28 0.4531558
6.3 0.4579298
6.32 0.4474654
6.34 0.4540366
6.36 0.4502774
6.38 0.4460385
6.4 0.4498055
6.42 0.4316828
6.44 0.4433393
6.46 0.443678
6.48 0.4436492
6.5 0.4383487
6.52 0.4598637
6.54 0.4484973
6.56 0.4455611
6.58 0.4441003
6.6 0.4446906
6.62 0.4482739
6.64 0.4559326
6.66 0.4610324
6.68 0.4424086
6.7 0.4482463
6.72 0.3926191
6.74 0.4467101
6.76 0.4528796
6.78 0.4534863
6.8 0.4484975
6.82 0.4355738
6.84 0.4633032
6.86 0.4387484
6.88 0.4418996
6.9 0.4451126
6.92 0.4469904
6.94 0.4249998
6.96 0.4438465
6.98 0.4541202
7 0.4528525
7.02 0.4390045
7.04 0.4259403
7.06 0.4338778
7.08 0.454615
7.1 0.4537891
7.12 0.4457857
7.14 0.4521341
7.16 0.4337049
7.18 0.3919502
7.2 0.4519124
7.22 0.4494995
7.24 0.4612481
7.26 0.4484693
7.28 0.4439315
7.3 0.4568638
7.32 0.3985599
7.34 0.4594292
7.36 0.4616005
7.38 0.4409649
7.4 0.4134309
7.42 0.4634917
7.44 0.4378929
7.46 0.438947
7.48 0.4018079
7.5 0.4457017
7.52 0.4311615
7.54 0.4557692
7.56 0.463061
7.58 0.4427761
7.6 0.4623312
7.62 0.4578482
7.64 0.4534591
7.66 0.465027
7.68 0.44105
7.7 0.4600544
7.72 0.4689616
7.74 0.4604621
7.76 0.4518021
7.78 0.4577392
7.8 0.4430014
7.82 0.432377
7.84 0.4552747
7.86 0.4188972
7.88 0.4465979
7.9 0.4610042
7.92 0.4579574
7.94 0.4205051
7.96 0.4593743
7.98 0.4535967
8 0.4665564
8.02 0.439004
8.04 0.4590209
8.06 0.4485812
8.08 0.4563441
8.1 0.4514976
8.12 0.4516911
8.14 0.4460096
8.16 0.4438466
8.18 0.4368926
8.2 0.4396872
8.22 0.4590475
8.24 0.432117
8.26 0.4571103
8.28 0.467467
8.3 0.4474653
8.32 0.4537068
8.34 0.4467941
8.36 0.4540379
8.38 0.4554398
8.4 0.4612486
8.42 0.4608958
8.44 0.4479398
8.46 0.4600816
8.48 0.4352007
8.5 0.4379782
8.52 0.4452254
8.54 0.4546153
8.56 0.4496944
8.58 0.4382921
8.6 0.4450565
8.62 0.4403974
8.64 0.4499163
8.66 0.4586395
8.68 0.4576846
8.7 0.4489155
8.72 0.4572471
8.74 0.4259108
8.76 0.4509432
8.78 0.4428884
8.8 0.434454
8.82 0.4319143
8.84 0.3985598
8.86 0.4129471
8.88 0.4458982
8.9 0.4454776
8.92 0.45423
8.94 0.4542574
8.96 0.4451118
8.98 0.45478
9 0.4442417
9.02 0.4546981
9.04 0.4635195
9.06 0.4571659
9.08 0.4610046
9.1 0.4495545
9.12 0.4635192
9.14 0.444635
9.16 0.4555493
9.18 0.4590757
9.2 0.4562069
9.22 0.4668249
9.24 0.4647851
9.26 0.4437332
9.28 0.4557683
9.3 0.4384341
9.32 0.4642472
9.34 0.4635188
9.36 0.4481907
9.38 0.4522442
9.4 0.4482466
9.42 0.4654567
9.44 0.458421
9.46 0.4633576
9.48 0.4570014
9.5 0.4627093
9.52 0.4604342
9.54 0.4428599
9.56 0.4535693
9.58 0.4624122
9.6 0.4704785
9.62 0.4576029
9.64 0.4410496
9.66 0.4507215
9.68 0.4612481
9.7 0.4466262
9.72 0.4655367
9.74 0.4655373
9.76 0.4524931
9.78 0.4537891
9.8 0.4552748
9.82 0.4540376
9.84 0.4639501
9.86 0.4616006
9.88 0.447716
9.9 0.4586396
9.92 0.4562072
9.94 0.4522446
9.96 0.4491661
9.98 0.4564262
10 0.4497494
10.02 0.4539822
10.04 0.4565907
10.06 0.4591568
10.08 0.4555769
10.1 0.4477164
10.12 0.4519126
10.14 0.4420973
10.16 0.4486647
10.18 0.449472
10.2 0.4344254
10.22 0.4533488
10.24 0.4560979
10.26 0.4416163
10.28 0.4593742
10.3 0.4344253
10.32 0.4451408
10.34 0.449333
10.36 0.4560976
10.38 0.4671458
10.4 0.446458
10.42 0.4602438
10.44 0.4544502
10.46 0.4522719
10.48 0.4613566
10.5 0.445898
10.52 0.4430009
10.54 0.4506938
10.56 0.436291
10.58 0.4444382
10.6 0.4478006
10.62 0.44017
10.64 0.4450004
10.66 0.4372923
10.68 0.4255581
10.7 0.4526311
10.72 0.4543399
10.74 0.4450561
10.76 0.4708507
10.78 0.4671457
10.8 0.4564543
10.82 0.4527964
10.84 0.4508877
10.86 0.4250593
10.88 0.4408235
10.9 0.4468778
10.92 0.4445784
10.94 0.4589116
10.96 0.4048764
10.98 0.4645963
11 0.4290103
11.02 0.4470738
11.04 0.4530735
11.06 0.4552193
11.08 0.4259406
11.1 0.4654036
11.12 0.4414178
11.14 0.4549728
11.16 0.4631951
11.18 0.4508045
11.2 0.4623315
11.22 0.4482466
11.24 0.4461219
11.26 0.449277
11.28 0.4357467
11.3 0.4487757
11.32 0.4442135
11.34 0.4339646
11.36 0.4633843
11.38 0.4542303
11.4 0.4556865
11.42 0.4521338
11.44 0.4486086
11.46 0.4235564
11.48 0.4301162
11.5 0.4268778
11.52 0.459864
11.54 0.4634919
11.56 0.4477445
11.58 0.4587483
11.6 0.4584756
11.62 0.4602987
11.64 0.454533
11.66 0.4624388
11.68 0.4605432
11.7 0.4567545
11.72 0.4522449
11.74 0.4565909
11.76 0.4414176
11.78 0.4584213
11.8 0.4533761
11.82 0.4445505
11.84 0.4457017
11.86 0.4647841
11.88 0.4309578
11.9 0.4533487
11.92 0.4430581
11.94 0.4510539
11.96 0.456289
11.98 0.4527971
12 0.4411917
12.02 0.4586929
12.04 0.4405679
12.06 0.4600547
12.08 0.4604889
12.1 0.4397725
12.12 0.4639233
12.14 0.4510267
12.16 0.4581759
12.18 0.4705846
12.2 0.444101
12.22 0.4548896
12.24 0.459157
12.26 0.4615195
12.28 0.4552749
12.3 0.4482464
12.32 0.4382349
12.34 0.4562896
12.36 0.4415024
12.38 0.4620869
12.4 0.4593743
12.42 0.4577383
12.44 0.433849
12.46 0.4407096
12.48 0.4520506
12.5 0.4403697
12.52 0.4599456
12.54 0.4461221
12.56 0.4516916
12.58 0.4562896
12.6 0.4463745
12.62 0.4623306
12.64 0.4372078
12.66 0.4507217
12.68 0.4514982
12.7 0.4472696
12.72 0.4553576
12.74 0.4460385
12.76 0.4543674
12.78 0.4584215
12.8 0.4619524
12.82 0.4571654
12.84 0.4437058
12.86 0.4573292
12.88 0.4564267
12.9 0.4511373
12.92 0.4493046
12.94 0.4259112
12.96 0.4579023
12.98 0.4533488
13 0.4563172
13.02 0.4523824
13.04 0.44975
13.06 0.4564539
13.08 0.4456457
13.1 0.4478003
13.12 0.4512763
13.14 0.4369789
13.16 0.4658596
13.18 0.451498
13.2 0.4599456
13.22 0.4646771
13.24 0.4649192
13.26 0.4397723
13.28 0.4358327
13.3 0.4282815
13.32 0.4623036
13.34 0.4722545
13.36 0.4518021
13.38 0.4467941
13.4 0.4654574
13.42 0.4430012
13.44 0.4616545
13.46 0.4583117
13.48 0.4693883
13.5 0.4624118
13.52 0.4481351
13.54 0.4610853
13.56 0.4642733
13.58 0.4519683
13.6 0.4441001
13.62 0.4563444
13.64 0.4627363
13.66 0.433243
13.68 0.4617904
13.7 0.4572194
13.72 0.4550005
13.74 0.4548081
13.76 0.4519402
13.78 0.4589381
13.8 0.4575481
13.82 0.4527973
13.84 0.4490822
13.86 0.46225
13.88 0.4554395
13.9 0.452687
13.92 0.4557687
13.94 0.4547529
13.96 0.4632766
13.98 0.4571648
14 0.4482466
14.02 0.4594832
14.04 0.4593744
14.06 0.4524653
14.08 0.4648925
14.1 0.4453646
14.12 0.4607058
14.14 0.4467101
14.16 0.4626281
14.18 0.4741835
14.2 0.46095
14.22 0.4553576
14.24 0.4505554
14.26 0.4543959
14.28 0.4462342
14.3 0.4567556
14.32 0.4459541
14.34 0.436606
14.36 0.4544772
14.38 0.4565911
14.4 0.4528245
14.42 0.4339068
14.44 0.4347981
14.46 0.4615464
14.48 0.4559328
14.5 0.4616549
14.52 0.4385489
14.54 0.453459
14.56 0.4582849
14.58 0.4516914
14.6 0.4515254
14.62 0.4585303
14.64 0.4369499
14.66 0.4630606
14.68 0.4560155
14.7 0.4459532
14.72 0.4552746
14.74 0.4532932
14.76 0.4532666
14.78 0.4566728
14.8 0.4586393
14.82 0.4506934
14.84 0.4486922
14.86 0.4366066
14.88 0.4543675
14.9 0.4442973
14.92 0.4456453
14.94 0.4560977
14.96 0.4451123
14.98 0.4344249
15 0.439914
15.02 0.44379
15.04 0.4413898
15.06 0.4618977
15.08 0.4634112
15.1 0.4467942
15.12 0.4520513
15.14 0.4493328
15.16 0.4572198
15.18 0.4394885
15.2 0.4480512
15.22 0.4562078
15.24 0.4583947
15.26 0.4556592
15.28 0.4568645
15.3 0.4574389
15.32 0.4523278
15.34 0.4487198
15.36 0.4563715
15.38 0.4693877
15.4 0.448247
15.42 0.4593749
15.44 0.4553567
15.46 0.4384633
15.48 0.4377498
15.5 0.4592658
15.52 0.450222
15.54 0.432117
15.56 0.4584756
15.58 0.4683479
15.6 0.4553292
15.62 0.4514419
15.64 0.4511375
15.66 0.4421819
15.68 0.4511376
15.7 0.4509432
15.72 0.4552751
15.74 0.4531553
15.76 0.4472418
15.78 0.4455893
15.8 0.442832
15.82 0.4630606
15.84 0.4475203
15.86 0.4466262
15.88 0.4535969
15.9 0.4494438
15.92 0.4556865
15.94 0.4557135
15.96 0.4470458
15.98 0.4655376
16 0.4384636
16.02 0.4427467
16.04 0.4624397
16.06 0.4508048
16.08 0.4454772
16.1 0.4640585
16.12 0.4659933
16.14 0.4584212
16.16 0.4519403
16.18 0.4414745
16.2 0.4636272
16.22 0.4513591
16.24 0.4546974
16.26 0.4605971
16.28 0.4494721
16.3 0.4679743
16.32 0.4652146
16.34 0.4577661
16.36 0.4623047
16.38 0.4557959
16.4 0.4544227
16.42 0.4612486
16.44 0.4643548
16.46 0.4571107
16.48 0.4490546
16.5 0.4504718
16.52 0.460923
16.54 0.466181
16.56 0.4667439
16.58 0.4573291
16.6 0.44139
16.62 0.4603807
16.64 0.4474368
16.66 0.4549726
16.68 0.4537339
16.7 0.446543
16.72 0.4505826
16.74 0.4530447
16.76 0.4482466
16.78 0.4513036
16.8 0.4602987
16.82 0.4478844
16.84 0.4411637
16.86 0.459919
16.88 0.4503613
16.9 0.4585029
16.92 0.4635195
16.94 0.4653226
16.96 0.4505824
16.98 0.4603802
17 0.4539827
17.02 0.4564542
17.04 0.4560156
17.06 0.4508607
17.08 0.452907
17.1 0.4568641
17.12 0.4662082
17.14 0.4599189
17.16 0.4421534
17.18 0.4394882
17.2 0.4576841
17.22 0.4384067
17.24 0.4537345
17.26 0.4596469
17.28 0.4477158
17.3 0.4589119
17.32 0.4545326
17.34 0.4539268
17.36 0.45445
17.38 0.4678141
17.4 0.4627359
17.42 0.4552475
17.44 0.4456734
17.46 0.4521333
17.48 0.4649196
17.5 0.4611396
17.52 0.4448876
17.54 0.4593742
17.56 0.4477158
17.58 0.4559328
17.6 0.4526592
17.62 0.4564539
17.64 0.4475491
17.66 0.4501107
17.68 0.4576845
17.7 0.4464025
17.72 0.4606783
17.74 0.4614107
17.76 0.452825
17.78 0.447493
17.8 0.4589939
17.82 0.4372069
17.84 0.4707435
17.86 0.4638421
17.88 0.4575479
17.9 0.4554667
17.92 0.4576843
17.94 0.445674
17.96 0.4580668
17.98 0.4454776
18 0.4474645
18.02 0.4641117
18.04 0.4583395
18.06 0.4523276
18.08 0.4607879
18.1 0.4517467
18.12 0.4593751
18.14 0.4355172
18.16 0.4582848
18.18 0.4584207
18.2 0.4518296
18.22 0.4394315
18.24 0.459619
18.26 0.4557137
18.28 0.4523827
18.3 0.4645959
18.32 0.439858
18.34 0.4482463
18.36 0.4530179
18.38 0.4452524
18.4 0.4539548
18.42 0.4561794
18.44 0.4434525
18.46 0.4398012
18.48 0.4514976
18.5 0.4554941
18.52 0.4544229
18.54 0.434568
18.56 0.4565907
18.58 0.4294472
18.6 0.4372068
18.62 0.4603532
18.64 0.4532109
18.66 0.4396872
18.68 0.4538997
18.7 0.4610043
18.72 0.4308423
18.74 0.4564535
18.76 0.4452528
18.78 0.4461223
18.8 0.4526314
18.82 0.457657
18.84 0.4512756
18.86 0.4693082
18.88 0.4534863
18.9 0.4422109
18.92 0.4649189
18.94 0.4528244
18.96 0.4641389
18.98 0.4417295
19 0.4564537
19.02 0.4493051
19.04 0.4554392
19.06 0.4560972
19.08 0.4700537
19.1 0.4579843
19.12 0.4527971
19.14 0.4577664
19.16 0.4367498
19.18 0.4548625
19.2 0.4464864
19.22 0.4765762
19.24 0.4527964
19.26 0.4514981
19.28 0.4595918
19.3 0.451165
19.32 0.4613294
19.34 0.4406247
19.36 0.4559328
19.38 0.4624657
19.4 0.4454766
19.42 0.4667974
19.44 0.4367493
19.46 0.4532934
19.48 0.4514701
19.5 0.4540101
19.52 0.4556864
19.54 0.458421
19.56 0.457657
19.58 0.4472412
19.6 0.4600542
19.62 0.4409366
19.64 0.4484978
19.66 0.4552736
19.68 0.4511375
19.7 0.4441567
19.72 0.4380352
19.74 0.4549173
19.76 0.4498054
19.78 0.4620062
19.8 0.4463467
19.82 0.4591564
19.84 0.452383
19.86 0.464973
19.88 0.443875
19.9 0.4480519
19.92 0.4564541
19.94 0.4673331
19.96 0.4582035
19.98 0.4448872
20 0.4518292
&
@target G1.S0
@type xy
0 2
0.02 253
0.04 1517
0.06 1103
0.08 5
0.1 2
0.12 26
0.14 151
0.16 1
0.18 903
0.2 4383
0.22 3285
0.24 532
0.26 1796
0.28 397
0.3 101
0.32 3060
0.34 1195
0.36 1325
0.38 1800
0.4 1900
0.42 247
0.44 7
0.46 0
0.48 8
0.5 3
0.52 0
0.54 0
0.56 0
0.58 0
0.6 0
0.62 822
0.64 989
0.66 2376
0.68 315
0.7 668
0.72 1002
0.74 473
0.76 13
0.78 9
0.8 36
0.82 17
0.84 445
0.86 1290
0.88 118
0.9 0
0.92 786
0.94 1294
0.96 2795
0.98 798
1 113
1.02 325
1.04 0
1.06 634
1.08 75
1.1 35
1.12 123
1.14 411
1.16 867
1.18 234
1.2 1804
1.22 490
1.24 83
1.26 28
1.28 344
1.3 9
1.32 0
1.34 8
1.36 99
1.38 196
1.4 678
1.42 4172
1.44 2677
1.46 4625
1.48 6725
1.5 5623
1.52 6013
1.54 5816
1.56 5720
1.58 5566
1.6 5402
1.62 6934
1.64 7635
1.66 6684
1.68 6118
1.7 4600
1.72 6001
1.74 6649
1.76 5548
1.78 5324
1.8 4279
1.82 4340
1.84 4645
1.86 4264
1.88 3995
1.9 3002
1.92 4921
1.94 5234
1.96 6165
1.98 7314
2 7729
2.02 8050
2.04 7455
2.06 6595
2.08 7265
2.1 7385
2.12 7051
2.14 7182
2.16 6288
2.18 7678
2.2 8326
2.22 6758
2.24 7195
2.26 7885
2.28 8227
2.3 7904
2.32 9907
2.34 9234
2.36 9002
2.38 7981
2.4 7949
2.42 6767
2.44 8155
2.46 8253
2.48 7425
2.5 6772
2.52 6611
2.54 6915
2.56 7446
2.58 7061
2.6 5264
2.62 3195
2.64 3999
2.66 3504
2.68 3415
2.7 3194
2.72 2439
2.74 2008
2.76 2455
2.78 2642
2.8 2770
2.82 3570
2.84 2721
2.86 1611
2.88 3370
2.9 2254
2.92 1699
2.94 2552
2.96 1760
2.98 1615
3 2019
3.02 2426
3.04 873
3.06 2454
3.08 1678
3.1 1430
3.12 3103
3.14 2914
3.16 2802
3.18 5462
3.2 4371
3.22 4671
3.24 4702
3.26 5932
3.28 5899
3.3 5323
3.32 4988
3.34 4839
3.36 4735
3.38 5125
3.4 4134
3.42 5124
3.44 6216
3.46 4522
3.48 4920
3.5 6772
3.52 7102
3.54 7131
3.56 6963
3.58 4926
3.6 4727
3.62 5940
3.64 7631
3.66 8586
3.68 7902
3.7 8276
3.72 7997
3.74 7907
3.76 5181
3.78 5615
3.8 6053
3.82 7056
3.84 8210
3.86 8681
3.88 9272
3.9 6467
3.92 7003
3.94 4433
3.96 4676
3.98 3307
4 4023
4.02 5991
4.04 7206
4.06 5765
4.08 6240
4.1 6062
4.12 9129
4.14 7398
4.16 6385
4.18 6745
4.2 7964
4.22 7536
4.24 7327
4.26 7805
4.28 7519
4.3 5825
4.32 5681
4.34 5800
4.36 7013
4.38 7435
4.4 6881
4.42 5687
4.44 7437
4.46 7738
4.48 7773
4.5 8971
4.52 8173
4.54 8536
4.56 9734
4.58 5527
4.6 7498
4.62 6266
4.64 8583
4.66 8675
4.68 10272
4.7 6665
4.72 6401
4.74 7294
4.76 6217
4.78 7300
4.8 6946
4.82 6619
4.84 7458
4.86 8597
4.88 9724
4.9 6533
4.92 6708
4.94 5879
4.96 7670
4.98 7930
5 8360
5.02 8328
5.04 8748
5.06 8593
5.08 8193
5.1 8603
5.12 8450
5.14 7052
5.16 7448
5.18 6963
5.2 7321
5.22 6789
5.24 4581
5.26 6366
5.28 4861
5.3 5534
5.32 6006
5.34 4910
5.36 6595
5.38 5178
5.4 6081
5.42 4453
5.44 5645
5.46 8375
5.48 7210
5.5 7415
5.52 7815
5.54 6241
5.56 5956
5.58 6634
5.6 7343
5.62 8965
5.64 10598
5.66 8955
5.68 10409
5.7 10008
5.72 9104
5.74 9480
5.76 8587
5.78 8933
5.8 8976
5.82 8767
5.84 10009
5.86 9179
5.88 9422
5.9 11304
5.92 11802
5.94 11246
5.96 10161
5.98 10586
6 7665
6.02 9432
6.04 9602
6.06 7868
6.08 6963
6.1 7632
6.12 8160
6.14 8995
6.16 7011
6.18 7456
6.2 5933
6.22 7365
6.24 6161
6.26 6738
6.28 7420
6.3 4842
6.32 8243
6.34 8805
6.36 8736
6.38 6628
6.4 5165
6.42 5401
6.44 4640
6.46 5139
6.48 4093
6.5 3746
6.52 3325
6.54 5508
6.56 5649
6.58 5744
6.6 6541
6.62 6044
6.64 6204
6.66 6401
6.68 6545
6.7 5300
6.72 6431
6.74 6427
6.76 5437
6.78 6061
6.8 6878
6.82 6253
6.84 7872
6.86 7188
6.88 7061
6.9 5237
6.92 8374
6.94 7629
6.96 7852
6.98 6271
7 7947
7.02 8047
7.04 9539
7.06 7778
7.08 7264
7.1 8777
7.12 8121
7.14 8256
7.16 9450
7.18 8709
7.2 9288
7.22 8358
7.24 8413
7.26 7754
7.28 6413
7.3 6445
7.32 8264
7.34 7578
7.36 6660
7.38 8692
7.4 7520
7.42 6620
7.44 7570
7.46 7694
7.48 7398
7.5 7348
7.52 9514
7.54 8954
7.56 7784
7.58 7088
7.6 8528
7.62 8820
7.64 8574
7.66 8240
7.68 8558
7.7 7579
7.72 10162
7.74 9774
7.76 9636
7.78 10107
7.8 10857
7.82 10043
7.84 10166
7.86 10878
7.88 10593
7.9 9161
7.92 11508
7.94 11892
7.96 10810
7.98 8986
8 9450
8.02 9530
8.04 9612
8.06 10041
8.08 9621
8.1 9414
8.12 10103
8.14 9888
8.16 11703
8.18 10489
8.2 10624
8.22 11249
8.24 11437
8.26 10261
8.28 10219
8.3 8966
8.32 8925
8.34 9042
8.36 9278
8.38 8209
8.4 10091
8.42 10228
8.44 8661
8.46 7582
8.48 8438
8.5 9728
8.52 9688
8.54 9230
8.56 9789
8.58 7549
8.6 10030
8.62 9803
8.64 7509
8.66 8063
8.68 7587
8.7 8002
8.72 7813
8.74 8163
8.76 7096
8.78 8870
8.8 8428
8.82 9926
8.84 9207
8.86 9309
8.88 8004
8.9 6465
8.92 6870
8.94 7599
8.96 7143
8.98 5694
9 8546
9.02 6590
9.04 8575
9.06 8564
9.08 8526
9.1 9287
9.12 8206
9.14 9386
9.16 9215
9.18 7891
9.2 7297
9.22 7013
9.24 6782
9.26 8081
9.28 6890
9.3 8164
9.32 8319
9.34 9090
9.36 8237
9.38 9185
9.4 9260
9.42 9016
9.44 8721
9.46 8497
9.48 9107
9.5 7160
9.52 8681
9.54 8723
9.56 9344
9.58 11338
9.6 10620
9.62 11984
9.64 9967
9.66 11508
9.68 11465
9.7 12487
9.72 11524
9.74 9128
9.76 9503
9.78 8102
9.8 9753
9.82 9431
9.84 8706
9.86 11138
9.88 10902
9.9 11483
9.92 10272
9.94 10035
9.96 10984
9.98 10967
10 11092
10.02 10138
10.04 11190
10.06 10563
10.08 11101
10.1 9949
10.12 9526
10.14 10325
10.16 10748
10.18 11808
10.2 11037
10.22 9713
10.24 10682
10.26 9476
10.28 8783
10.3 9970
10.32 9873
10.34 10588
10.36 8996
10.38 8456
10.4 8890
10.42 9449
10.44 8312
10.46 9766
10.48 8563
10.5 8589
10.52 12236
10.54 12402
10.56 14681
10.58 12970
10.6 13753
10.62 12585
10.64 13750
10.66 11224
10.68 10864
10.7 12526
10.72 13323
10.74 11877
10.76 13598
10.78 12575
10.8 11769
10.82 10329
10.84 13690
10.86 11379
10.88 12606
10.9 12290
10.92 12198
10.94 11929
10.96 11018
10.98 12400
11 11631
11.02 12578
11.04 13401
11.06 11271
11.08 11757
11.1 10593
11.12 11125
11.14 10131
11.16 9569
11.18 10910
11.2 9426
11.22 9563
11.24 10274
11.26 12048
11.28 8402
11.3 10181
11.32 10286
11.34 10215
11.36 8613
11.38 12591
11.4 11563
11.42 11188
11.44 11855
11.46 11713
11.48 11147
11.5 11053
11.52 9711
11.54 8402
11.56 9610
11.58 8994
11.6 10458
11.62 10108
11.64 10505
11.66 10801
11.68 12131
11.7 10952
11.72 10061
11.74 10088
11.76 13483
11.78 9420
11.8 10845
11.82 11020
11.84 10153
11.86 10065
11.88 10136
11.9 9655
11.92 12770
11.94 10755
11.96 9042
11.98 8784
12 6943
12.02 8955
12.04 10797
12.06 10066
12.08 10984
12.1 11004
12.12 11463
12.14 10341
12.16 9969
12.18 11178
12.2 12393
12.22 11279
12.24 11729
12.26 10443
12.28 9920
12.3 10392
12.32 11535
12.34 9982
12.36 9511
12.38 8502
12.4 9895
12.42 8556
12.44 10837
12.46 9471
12.48 9796
12.5 10587
12.52 8727
12.54 8179
12.56 7372
12.58 7275
12.6 5657
12.62 5390
12.64 5904
12.66 6965
12.68 7483
12.7 10142
12.72 8606
12.74 6675
12.76 6744
12.78 5294
12.8 6302
12.82 6561
12.84 6060
12.86 7622
12.88 9245
12.9 6583
12.92 7547
12.94 8697
12.96 6772
12.98 6541
13 5697
13.02 6052
13.04 6588
13.06 6077
13.08 4908
13.1 3743
13.12 3661
13.14 4614
13.16 4168
13.18 5289
13.2 6872
13.22 6123
13.24 5486
13.26 5864
13.28 5814
13.3 5460
13.32 5984
13.34 7213
13.36 6110
13.38 6187
13.4 4570
13.42 5675
13.44 5856
13.46 5200
13.48 5667
13.5 5579
13.52 5435
13.54 5060
13.56 5385
13.58 7062
13.6 6695
13.62 6173
13.64 5699
13.66 4860
13.68 4976
13.7 5255
13.72 5050
13.74 4736
13.76 4214
13.78 4294
13.8 4439
13.82 4859
13.84 5285
13.86 5313
13.88 5727
13.9 6912
13.92 7234
13.94 7926
13.96 8205
13.98 8500
14 9876
14.02 9113
14.04 8430
14.06 8978
14.08 9193
14.1 10379
14.12 9005
14.14 9265
14.16 10127
14.18 9399
14.2 8679
14.22 8593
14.24 8054
14.26 8380
14.28 7857
14.3 7907
14.32 9491
14.34 10102
14.36 8645
14.38 9175
14.4 10676
14.42 9071
14.44 9702
14.46 10335
14.48 10970
14.5 10982
14.52 8960
14.54 8227
14.56 10432
14.58 8484
14.6 8595
14.62 8234
14.64 9882
14.66 8619
14.68 10028
14.7 10664
14.72 10825
14.74 11127
14.76 10688
14.78 11296
14.8 10125
14.82 10975
14.84 8847
14.86 8444
14.88 9626
14.9 9472
14.92 8458
14.94 8619
14.96 8620
14.98 7642
15 6143
15.02 7077
15.04 5418
15.06 6033
15.08 6135
15.1 6910
15.12 7132
15.14 7561
15.16 8167
15.18 6570
15.2 7545
15.22 6640
15.24 7726
15.26 7349
15.28 8872
15.3 8892
15.32 7945
15.34 6858
15.36 8222
15.38 8571
15.4 9877
15.42 10583
15.44 10105
15.46 10651
15.48 11493
15.5 10878
15.52 9748
15.54 8949
15.56 8781
15.58 6612
15.6 6486
15.62 6128
15.64 7720
15.66 6743
15.68 5985
15.7 5835
15.72 5469
15.74 6949
15.76 5085
15.78 5537
15.8 5643
15.82 6083
15.84 6295
15.86 4317
15.88 4502
15.9 4662
15.92 5918
15.94 5861
15.96 6692
15.98 7042
16 5852
16.02 8084
16.04 7995
16.06 6811
16.08 8223
16.1 7822
16.12 8356
16.14 8270
16.16 8412
16.18 7523
16.2 6206
16.22 6790
16.24 8593
16.26 8015
16.28 9523
16.3 10285
16.32 7751
16.34 7389
16.36 7295
16.38 6358
16.4 5793
16.42 5461
16.44 4901
16.46 6404
16.48 6383
16.5 5887
16.52 6393
16.54 5629
16.56 7790
16.58 8058
16.6 6638
16.62 7444
16.64 9088
16.66 7219
16.68 8011
16.7 7743
16.72 6474
16.74 7802
16.76 8383
16.78 6625
16.8 7142
16.82 6946
16.84 6403
16.86 5664
16.88 8086
16.9 6837
16.92 7070
16.94 6315
16.96 7104
16.98 6761
17 5456
17.02 5349
17.04 5864
17.06 6079
17.08 6359
17.1 6478
17.12 6586
17.14 7377
17.16 7543
17.18 7630
17.2 5980
17.22 7597
17.24 6808
17.26 6611
17.28 6142
17.3 6174
17.32 6134
17.34 6287
17.36 6547
17.38 7213
17.4 6739
17.42 5614
17.44 4769
17.46 5400
17.48 3726
17.5 3776
17.52 3821
17.54 4433
17.56 5504
17.58 5680
17.6 5825
17.62 6937
17.64 4523
17.66 5077
17.68 3649
17.7 5167
17.72 5506
17.74 6106
17.76 4396
17.78 4379
17.8 6290
17.82 5225
17.84 5646
17.86 5653
17.88 6568
17.9 5778
17.92 7192
17.94 7060
17.96 4685
17.98 5115
18 7273
18.02 7885
18.04 5756
18.06 5976
18.08 6437
18.1 6142
18.12 4608
18.14 5254
18.16 6497
18.18 6813
18.2 6558
18.22 7153
18.24 7236
18.26 4533
18.28 6172
18.3 5034
18.32 5403
18.34 5723
18.36 8535
18.38 6303
18.4 6131
18.42 7398
18.44 8965
18.46 10070
18.48 8534
18.5 8485
18.52 9496
18.54 9681
18.56 12107
18.58 12246
18.6 10440
18.62 11017
18.64 12699
18.66 11162
18.68 11269
18.7 11751
18.72 10192
18.74 12010
18.76 12780
18.78 13374
18.8 13095
18.82 11728
18.84 13242
18.86 13700
18.88 12683
18.9 12024
18.92 11530
18.94 10967
18.96 9904
18.98 11376
19 10830
19.02 11223
19.04 10346
19.06 11028
19.08 10387
19.1 7588
19.12 8920
19.14 8295
19.16 7842
19.18 10593
19.2 9199
19.22 9465
19.24 9773
19.26 8513
19.28 6249
19.3 4760
19.32 6857
19.34 5076
19.36 6029
19.38 5990
19.4 7967
19.42 9417
19.44 8290
19.46 9005
19.48 6833
19.5 7562
19.52 5676
19.54 5840
19.56 6682
19.58 5541
19.6 5877
19.62 5923
19.64 5332
19.66 6722
19.68 5083
19.7 5854
19.72 6406
19.74 7352
19.76 4994
19.78 5548
19.8 5457
19.82 4456
19.84 3868
19.86 4846
19.88 5640
19.9 6986
19.92 6202
19.94 7407
19.96 6104
19.98 6087
20 4755
&
@target G1.S1
@type xy
0 1
0.02 1
0.04 49
0.06 228
0.08 1
0.1 0
0.12 7
0.14 49
0.16 0
0.18 0
0.2 37
0.22 12
0.24 22
0.26 60
0.28 91
0.3 10
0.32 216
0.34 132
0.36 142
0.38 181
0.4 234
0.42 92
0.44 0
0.46 15
0.48 18
0.5 1331
0.52 0
0.54 2
0.56 0
0.58 0
0.6 0
0.62 2974
0.64 373
0.66 742
0.68 294
0.7 1064
0.72 245
0.74 807
0.76 7
0.78 5
0.8 20
0.82 2
0.84 98
0.86 549
0.88 28
0.9 0
0.92 166
0.94 356
0.96 827
0.98 479
1 238
1.02 766
1.04 0
1.06 180
1.08 0
1.1 18
1.12 32
1.14 306
1.16 1079
1.18 830
1.2 384
1.22 1451
1.24 37
1.26 2
1.28 88
1.3 0
1.32 21
1.34 18
1.36 303
1.38 589
1.4 1382
1.42 4853
1.44 7357
1.46 9170
1.48 10214
1.5 7831
1.52 8236
1.54 8184
1.56 7194
1.58 8859
1.6 8532
1.62 7172
1.64 6385
1.66 7668
1.68 9525
1.7 11591
1.72 9441
1.74 10145
1.76 9418
1.78 10076
1.8 10712
1.82 11389
1.84 10668
1.86 12262
1.88 13618
1.9 12215
1.92 10657
1.94 12221
1.96 9740
1.98 9864
2 9966
2.02 9403
2.04 8871
2.06 10114
2.08 8251
2.1 9638
2.12 8710
2.14 8286
2.16 8255
2.18 7668
2.2 7433
2.22 9678
2.24 11744
2.26 8195
2.28 8699
2.3 8688
2.32 7476
2.34 6533
2.36 7528
2.38 8633
2.4 7388
2.42 7478
2.44 9612
2.46 7742
2.48 7729
2.5 8495
2.52 7872
2.54 9400
2.56 9430
2.58 10409
2.6 11313
2.62 13264
2.64 11475
2.66 11312
2.68 11408
2.7 12879
2.72 14614
2.74 13689
2.76 13008
2.78 14946
2.8 12699
2.82 12354
2.84 15349
2.86 15213
2.88 14109
2.9 14930
2.92 15607
2.94 15711
2.96 15444
2.98 16062
3 13597
3.02 14830
3.04 15955
3.06 13843
3.08 15614
3.1 16457
3.12 14059
3.14 15012
3.16 13120
3.18 12430
3.2 11660
3.22 13132
3.24 10209
3.26 10865
3.28 8788
3.3 10774
3.32 10886
3.34 11601
3.36 12074
3.38 11692
3.4 9665
3.42 10396
3.44 9911
3.46 10386
3.48 10412
3.5 10732
3.52 9627
3.54 9046
3.56 8495
3.58 11791
3.6 11153
3.62 8609
3.64 6458
3.66 8777
3.68 8922
3.7 9369
3.72 8965
3.74 7379
3.76 8702
3.78 10575
3.8 9920
3.82 9781
3.84 8020
3.86 7318
3.88 8790
3.9 9326
3.92 9917
3.94 10877
3.96 13555
3.98 12343
4 12958
4.02 9165
4.04 8108
4.06 10466
4.08 9146
4.1 10284
4.12 8113
4.14 9550
4.16 10813
4.18 8977
4.2 8397
4.22 7166
4.24 6711
4.26 7253
4.28 6475
4.3 7577
4.32 7867
4.34 7501
4.36 7455
4.38 6897
4.4 6795
4.42 7165
4.44 6601
4.46 6996
4.48 7436
4.5 7691
4.52 8817
4.54 8437
4.56 7409
4.58 8305
4.6 8752
4.62 7902
4.64 8597
4.66 8158
4.68 7299
4.7 8917
4.72 9552
4.74 8426
4.76 10818
4.78 11119
4.8 10202
4.82 11325
4.84 8889
4.86 7204
4.88 6417
4.9 8599
4.92 9038
4.94 7443
4.96 6145
4.98 7017
5 7232
5.02 7567
5.04 7719
5.06 7386
5.08 7433
5.1 6788
5.12 9044
5.14 9563
5.16 8708
5.18 8283
5.2 9160
5.22 8657
5.24 8498
5.26 7868
5.28 10498
5.3 11508
5.32 9542
5.34 9785
5.36 9626
5.38 9342
5.4 9421
5.42 9054
5.44 9186
5.46 7116
5.48 7608
5.5 5913
5.52 9818
5.54 8734
5.56 7718
5.58 9672
5.6 9700
5.62 7044
5.64 6637
5.66 5237
5.68 3833
5.7 5144
5.72 3849
5.74 6542
5.76 5999
5.78 7783
5.8 6519
5.82 5093
5.84 3975
5.86 5659
5.88 6381
5.9 4009
5.92 4454
5.94 5099
5.96 5549
5.98 6803
6 7242
6.02 5467
6.04 6834
6.06 7556
6.08 9400
6.1 7157
6.12 6859
6.14 7322
6.16 10472
6.18 11344
6.2 11632
6.22 10357
6.24 8777
6.26 11710
6.28 8877
6.3 9381
6.32 8041
6.34 8823
6.36 7978
6.38 10001
6.4 11506
6.42 10245
6.44 11528
6.46 10245
6.48 10436
6.5 8857
6.52 10820
6.54 10865
6.56 9164
6.58 9531
6.6 10620
6.62 11918
6.64 9848
6.66 10373
6.68 10937
6.7 9746
6.72 11359
6.74 11007
6.76 10782
6.78 9803
6.8 8916
6.82 10602
6.84 9736
6.86 9855
6.88 9819
6.9 9348
6.92 8486
6.94 9633
6.96 9222
6.98 8920
7 8074
7.02 7475
7.04 6815
7.06 6744
7.08 8088
7.1 6215
7.12 6858
7.14 7354
7.16 8512
7.18 7824
7.2 8216
7.22 7984
7.24 8171
7.26 6417
7.28 6613
7.3 9191
7.32 8739
7.34 8898
7.36 8263
7.38 8244
7.4 9862
7.42 9780
7.44 8385
7.46 7240
7.48 8971
7.5 9447
7.52 6470
7.54 9000
7.56 8759
7.58 8595
7.6 8588
7.62 7065
7.64 6487
7.66 7924
7.68 8046
7.7 9014
7.72 7215
7.74 8791
7.76 6634
7.78 6085
7.8 5884
7.82 7354
7.84 6714
7.86 6166
7.88 5617
7.9 6369
7.92 3202
7.94 3753
7.96 3253
7.98 4448
8 6284
8.02 6413
8.04 6448
8.06 5127
8.08 4014
8.1 4141
8.12 3678
8.14 3582
8.16 4224
8.18 2816
8.2 3932
8.22 3657
8.24 4572
8.26 3970
8.28 3854
8.3 4668
8.32 4974
8.34 7010
8.36 7714
8.38 6764
8.4 6500
8.42 6233
8.44 5134
8.46 6341
8.48 7671
8.5 6723
8.52 6556
8.54 6394
8.56 6976
8.58 6783
8.6 6847
8.62 6748
8.64 8018
8.66 6551
8.68 7678
8.7 7581
8.72 7953
8.74 8603
8.76 8455
8.78 6874
8.8 7086
8.82 6888
8.84 6570
8.86 7231
8.88 8347
8.9 9003
8.92 10122
8.94 9324
8.96 7241
8.98 8755
9 8809
9.02 6167
9.04 5428
9.06 6142
9.08 5434
9.1 6084
9.12 5692
9.14 4844
9.16 6258
9.18 5524
9.2 5923
9.22 8296
9.24 6852
9.26 7722
9.28 5772
9.3 5479
9.32 5840
9.34 5297
9.36 5691
9.38 5339
9.4 6108
9.42 5549
9.44 4536
9.46 6748
9.48 6172
9.5 7252
9.52 5934
9.54 4853
9.56 4618
9.58 5942
9.6 5015
9.62 3992
9.64 3892
9.66 3217
9.68 1910
9.7 2634
9.72 3321
9.74 6172
9.76 5736
9.78 5688
9.8 6174
9.82 6374
9.84 7708
9.86 5461
9.88 4250
9.9 3185
9.92 3156
9.94 4433
9.96 3389
9.98 3370
10 4170
10.02 4084
10.04 4411
10.06 4685
10.08 3600
10.1 4090
10.12 5494
10.14 3397
10.16 4866
10.18 3917
10.2 4066
10.22 4674
10.24 5572
10.26 4621
10.28 5643
10.3 4640
10.32 5025
10.34 4806
10.36 4430
10.38 4842
10.4 4629
10.42 4547
10.44 5862
10.46 6002
10.48 6007
10.5 5488
10.52 4221
10.54 2819
10.56 3435
10.58 3631
10.6 3485
10.62 2959
10.64 3541
10.66 5447
10.68 3940
10.7 3384
10.72 2794
10.74 2620
10.76 2732
10.78 3152
10.8 3209
10.82 4037
10.84 4590
10.86 4977
10.88 4970
10.9 4192
10.92 4559
10.94 3698
10.96 4601
10.98 4457
11 4703
11.02 4804
11.04 4473
11.06 3411
11.08 4133
11.1 5084
11.12 6755
11.14 6271
11.16 6754
11.18 6620
11.2 6502
11.22 7727
11.24 5989
11.26 6686
11.28 7033
11.3 7376
11.32 6930
11.34 5627
11.36 5815
11.38 5237
11.4 5210
11.42 5830
11.44 5977
11.46 5041
11.48 5065
11.5 5373
11.52 5798
11.54 6328
11.56 5779
11.58 5395
11.6 5071
11.62 4820
11.64 5580
11.66 3031
11.68 3943
11.7 3072
11.72 4224
11.74 4811
11.76 4883
11.78 3734
11.8 3890
11.82 4219
11.84 4557
11.86 3855
11.88 5636
11.9 5783
11.92 5337
11.94 7533
11.96 6522
11.98 7337
12 6358
12.02 6192
12.04 4622
12.06 4696
12.08 5667
12.1 4605
12.12 4478
12.14 3804
12.16 3736
12.18 3407
12.2 3081
12.22 1728
12.24 4145
12.26 5617
12.28 5089
12.3 4748
12.32 5388
12.34 7410
12.36 6180
12.38 4503
12.4 3991
12.42 6047
12.44 6383
12.46 7434
12.48 7656
12.5 7077
12.52 6521
12.54 7553
12.56 5744
12.58 7861
12.6 8555
12.62 8728
12.64 9027
12.66 8006
12.68 8023
12.7 6536
12.72 6909
12.74 7682
12.76 8211
12.78 10219
12.8 9013
12.82 6771
12.84 7394
12.86 7654
12.88 6369
12.9 7938
12.92 6742
12.94 6703
12.96 7674
12.98 7613
13 6955
13.02 6689
13.04 7748
13.06 7691
13.08 8353
13.1 11848
13.12 10013
13.14 9602
13.16 9058
13.18 8099
13.2 7517
13.22 8694
13.24 8230
13.26 10095
13.28 9206
13.3 10449
13.32 9444
13.34 8063
13.36 8923
13.38 9674
13.4 8245
13.42 9157
13.44 9133
13.46 8616
13.48 9219
13.5 9223
13.52 8825
13.54 8229
13.56 8551
13.58 6236
13.6 7494
13.62 7601
13.64 7629
13.66 9881
13.68 9466
13.7 9139
13.72 9869
13.74 9803
13.76 10753
13.78 8528
13.8 8592
13.82 10024
13.84 7321
13.86 8327
13.88 8263
13.9 6771
13.92 7044
13.94 5431
13.96 5962
13.98 5040
14 4855
14.02 3804
14.04 5629
14.06 5476
14.08 5237
14.1 3569
14.12 5136
14.14 4885
14.16 3640
14.18 4234
14.2 4759
14.22 4461
14.24 5561
14.26 5758
14.28 4727
14.3 6318
14.32 4952
14.34 3756
14.36 3626
14.38 3879
14.4 3680
14.42 4429
14.44 3672
14.46 3538
14.48 2725
14.5 3925
14.52 4358
14.54 4149
14.56 4029
14.58 6827
14.6 5555
14.62 4206
14.64 5516
14.66 4712
14.68 3902
14.7 3267
14.72 2003
14.74 2129
14.76 2582
14.78 3739
14.8 4445
14.82 4485
14.84 4737
14.86 4833
14.88 4626
14.9 4000
14.92 6066
14.94 5294
14.96 4760
14.98 6219
15 7019
15.02 6841
15.04 7778
15.06 8747
15.08 7190
15.1 6852
15.12 6893
15.14 6541
15.16 5126
15.18 6428
15.2 5824
15.22 6145
15.24 6413
15.26 6480
15.28 5432
15.3 4496
15.32 5359
15.34 7020
15.36 6154
15.38 4930
15.4 4580
15.42 4643
15.44 3808
15.46 2605
15.48 2523
15.5 3306
15.52 3911
15.54 4511
15.56 5861
15.58 5770
15.6 7352
15.62 5710
15.64 6532
15.66 7001
15.68 7439
15.7 7555
15.72 9711
15.74 9255
15.76 8191
15.78 9287
15.8 8905
15.82 8604
15.84 8404
15.86 11315
15.88 10013
15.9 10339
15.92 8242
15.94 8012
15.96 7427
15.98 8781
16 8322
16.02 7598
16.04 7629
16.06 7171
16.08 5824
16.1 5958
16.12 6454
16.14 6091
16.16 6085
16.18 6555
16.2 7062
16.22 6222
16.24 4898
16.26 7057
16.28 4930
16.3 4176
16.32 5750
16.34 7678
16.36 7549
16.38 7939
16.4 7677
16.42 7210
16.44 8261
16.46 8396
16.48 7356
16.5 8434
16.52 7493
16.54 7538
16.56 8043
16.58 6312
16.6 7106
16.62 6067
16.64 6608
16.66 5257
16.68 5702
16.7 7068
16.72 8026
16.74 5239
16.76 7307
16.78 6935
16.8 7565
16.82 7313
16.84 6802
16.86 7862
16.88 6642
16.9 7448
16.92 7889
16.94 7326
16.96 6842
16.98 7727
17 7860
17.02 7016
17.04 7144
17.06 7466
17.08 8579
17.1 7741
17.12 8919
17.14 5523
17.16 5807
17.18 6688
17.2 7568
17.22 5190
17.24 5454
17.26 7150
17.28 6209
17.3 7630
17.32 7108
17.34 7656
17.36 7178
17.38 6672
17.4 6688
17.42 7480
17.44 8678
17.46 7890
17.48 8298
17.5 10739
17.52 9609
17.54 10529
17.56 9965
17.58 8695
17.6 10314
17.62 8397
17.64 10499
17.66 10574
17.68 9323
17.7 11235
17.72 10926
17.74 9119
17.76 10140
17.78 9900
17.8 8066
17.82 9237
17.84 8052
17.86 9003
17.88 7952
17.9 8649
17.92 9193
17.94 7742
17.96 8305
17.98 8808
18 7785
18.02 6154
18.04 7240
18.06 7557
18.08 7629
18.1 6824
18.12 9127
18.14 8337
18.16 7836
18.18 7239
18.2 6761
18.22 7856
18.24 7405
18.26 9107
18.28 8650
18.3 10329
18.32 9311
18.34 9653
18.36 6840
18.38 7658
18.4 8360
18.42 6621
18.44 4221
18.46 4845
18.48 5690
18.5 5956
18.52 4969
18.54 3487
18.56 2900
18.58 2223
18.6 2838
18.62 2460
18.64 1740
18.66 1401
18.68 1165
18.7 1264
18.72 1452
18.74 1909
18.76 1685
18.78 1601
18.8 1941
18.82 1144
18.84 1148
18.86 1287
18.88 2227
18.9 3350
18.92 3124
18.94 4027
18.96 3561
18.98 4211
19 4168
19.02 3880
19.04 4420
19.06 4644
19.08 4721
19.1 7138
19.12 7253
19.14 6931
19.16 5198
19.18 3046
19.2 5794
19.22 4441
19.24 5555
19.26 5976
19.28 7159
19.3 10246
19.32 7682
19.34 9740
19.36 8944
19.38 7446
19.4 5507
19.42 5113
19.44 5200
19.46 6577
19.48 5650
19.5 5948
19.52 9830
19.54 7700
19.56 8892
19.58 8364
19.6 8993
19.62 7817
19.64 8196
19.66 7462
19.68 9924
19.7 6717
19.72 7490
19.74 7388
19.76 9004
19.78 8989
19.8 8205
19.82 9538
19.84 11040
19.86 7701
19.88 7951
19.9 6937
19.92 6646
19.94 8240
19.96 8742
19.98 8442
20 9281
&
@target G1.S2
@type xy
0 0
0.02 8
0.04 57
0.06 12
0.08 0
0.1 0
0.12 0
0.14 1
0.16 0
0.18 56
0.2 587
0.22 246
0.24 0
0.26 170
0.28 6
0.3 0
0.32 553
0.34 110
0.36 49
0.38 229
0.4 248
0.42 10
0.44 0
0.46 0
0.48 0
0.5 59
0.52 0
0.54 0
0.56 0
0.58 0
0.6 0
0.62 153
0.64 145
0.66 395
0.68 35
0.7 131
0.72 114
0.74 65
0.76 0
0.78 0
0.8 0
0.82 0
0.84 6
0.86 196
0.88 0
0.9 0
0.92 84
0.94 81
0.96 191
0.98 211
1 6
1.02 0
1.04 0
1.06 34
1.08 0
1.1 0
1.12 3
1.14 32
1.16 147
1.18 44
1.2 236
1.22 263
1.24 0
1.26 0
1.28 8
1.3 0
1.32 0
1.34 0
1.36 2
1.38 89
1.4 97
1.42 1350
1.44 2162
1.46 3960
1.48 5722
1.5 5128
1.52 5663
1.54 6256
1.56 5744
1.58 5451
1.6 5812
1.62 6168
1.64 7106
1.66 5543
1.68 6158
1.7 5550
1.72 6184
1.74 5414
1.76 6725
1.78 5892
1.8 5594
1.82 6259
1.84 7029
1.86 8646
1.88 8052
1.9 8951
1.92 7410
1.94 7566
1.96 7710
1.98 7813
2 7001
2.02 8932
2.04 8242
2.06 9862
2.08 8481
2.1 8553
2.12 8804
2.14 7869
2.16 7620
2.18 5434
2.2 6739
2.22 7296
2.24 6751
2.26 7982
2.28 8675
2.3 8718
2.32 9166
2.34 8977
2.36 7963
2.38 5866
2.4 7071
2.42 7493
2.44 9079
2.46 8861
2.48 8215
2.5 8890
2.52 7860
2.54 7429
2.56 7656
2.58 6500
2.6 7283
2.62 5775
2.64 5684
2.66 5204
2.68 5882
2.7 5648
2.72 7755
2.74 7237
2.76 7226
2.78 7668
2.8 8414
2.82 7998
2.84 8272
2.86 5760
2.88 9171
2.9 8410
2.92 7372
2.94 8214
2.96 7197
2.98 6311
3 6521
3.02 7371
3.04 8045
3.06 6127
3.08 5621
3.1 6082
3.12 8204
3.14 6788
3.16 5649
3.18 6718
3.2 6481
3.22 7264
3.24 6912
3.26 8016
3.28 8517
3.3 7175
3.32 7006
3.34 8270
3.36 6788
3.38 8493
3.4 7708
3.42 8535
3.44 8306
3.46 7012
3.48 7418
3.5 7465
3.52 6694
3.54 7826
3.56 6135
3.58 8063
3.6 7095
3.62 8316
3.64 7363
3.66 8671
3.68 6420
3.7 6628
3.72 6433
3.74 6902
3.76 7533
3.78 8725
3.8 8957
3.82 8104
3.84 6556
3.86 7715
3.88 8569
3.9 7659
3.92 8425
3.94 7695
3.96 7309
3.98 6738
4 7825
4.02 9116
4.04 9718
4.06 7486
4.08 7987
4.1 8147
4.12 8208
4.14 7443
4.16 7278
4.18 8629
4.2 7312
4.22 7616
4.24 7231
4.26 7395
4.28 7601
4.3 6794
4.32 7391
4.34 6785
4.36 7423
4.38 7551
4.4 6672
4.42 7597
4.44 7571
4.46 6770
4.48 7782
4.5 7916
4.52 10013
4.54 8520
4.56 8077
4.58 7553
4.6 7731
4.62 8387
4.64 8639
4.66 9571
4.68 9344
4.7 9442
4.72 7997
4.74 9374
4.76 8008
4.78 8288
4.8 7043
4.82 7638
4.84 9150
4.86 9188
4.88 9444
4.9 8046
4.92 7075
4.94 8442
4.96 8162
4.98 7259
5 8519
5.02 7324
5.04 8375
5.06 8199
5.08 7736
5.1 7733
5.12 6558
5.14 8388
5.16 7761
5.18 7275
5.2 7639
5.22 7762
5.24 6816
5.26 6391
5.28 8227
5.3 7813
5.32 6607
5.34 7293
5.36 8836
5.38 8994
5.4 8040
5.42 7827
5.44 7713
5.46 6502
5.48 4860
5.5 7562
5.52 6712
5.54 6457
5.56 6485
5.58 7743
5.6 7422
5.62 7544
5.64 7850
5.66 7909
5.68 7752
5.7 7977
5.72 7045
5.74 7741
5.76 7773
5.78 7524
5.8 6272
5.82 6720
5.84 7527
5.86 7379
5.88 7551
5.9 7466
5.92 8708
5.94 9027
5.96 10167
5.98 9160
6 8121
6.02 8909
6.04 8587
6.06 7460
6.08 5645
6.1 7265
6.12 7282
6.14 7686
6.16 6176
6.18 6647
6.2 5357
6.22 6171
6.24 5688
6.26 7064
6.28 6324
6.3 6418
6.32 9658
6.34 9461
6.36 8469
6.38 7124
6.4 7933
6.42 7543
6.44 8820
6.46 6166
6.48 6713
6.5 7339
6.52 6842
6.54 6757
6.56 7527
6.58 7620
6.6 8311
6.62 8612
6.64 8301
6.66 8368
6.68 8388
6.7 5336
6.72 6885
6.74 7504
6.76 6938
6.78 7688
6.8 7439
6.82 7086
6.84 7550
6.86 8728
6.88 9134
6.9 9691
6.92 7136
6.94 8593
6.96 8229
6.98 9061
7 8352
7.02 9213
7.04 8365
7.06 7595
7.08 7726
7.1 7839
7.12 8243
7.14 7798
7.16 8221
7.18 6505
7.2 9001
7.22 7675
7.24 6868
7.26 7078
7.28 7650
7.3 9019
7.32 8123
7.34 7346
7.36 7241
7.38 10058
7.4 9706
7.42 7282
7.44 6989
7.46 6530
7.48 7925
7.5 9380
7.52 10190
7.54 9710
7.56 8101
7.58 8843
7.6 9598
7.62 9527
7.64 6236
7.66 9552
7.68 9642
7.7 9250
7.72 7958
7.74 5884
7.76 7164
7.78 6401
7.8 7137
7.82 7710
7.84 6747
7.86 8219
7.88 8809
7.9 7551
7.92 6858
7.94 7420
7.96 8003
7.98 6469
8 7246
8.02 8624
8.04 7947
8.06 7254
8.08 6722
8.1 6870
8.12 8038
8.14 7609
8.16 8428
8.18 5919
8.2 6586
8.22 7512
8.24 7670
8.26 5903
8.28 6624
8.3 5944
8.32 5674
8.34 6233
8.36 7714
8.38 8719
8.4 8400
8.42 8015
8.44 7223
8.46 9365
8.48 7877
8.5 9389
8.52 9545
8.54 9151
8.56 8294
8.58 8933
8.6 10630
8.62 8827
8.64 8383
8.66 8112
8.68 6852
8.7 7754
8.72 9222
8.74 8546
8.76 8314
8.78 8945
8.8 9653
8.82 10020
8.84 7366
8.86 7937
8.88 8017
8.9 6630
8.92 7108
8.94 6763
8.96 7499
8.98 7272
9 7197
9.02 6582
9.04 6010
9.06 5946
9.08 6936
9.1 7146
9.12 6635
9.14 8272
9.16 7142
9.18 8246
9.2 7091
9.22 7996
9.24 7656
9.26 8534
9.28 6902
9.3 6996
9.32 8094
9.34 5506
9.36 6638
9.38 6848
9.4 5680
9.42 7106
9.44 6364
9.46 6969
9.48 7054
9.5 5197
9.52 6481
9.54 5987
9.56 6733
9.58 5505
9.6 6600
9.62 6311
9.64 6573
9.66 6068
9.68 7096
9.7 7502
9.72 6359
9.74 8063
9.76 7979
9.78 7432
9.8 7799
9.82 7610
9.84 6740
9.86 6484
9.88 7319
9.9 7181
9.92 7172
9.94 7447
9.96 7183
9.98 7040
10 7637
10.02 8196
10.04 7764
10.06 6037
10.08 5983
10.1 5968
10.12 5876
10.14 5612
10.16 5633
10.18 5995
10.2 5978
10.22 5879
10.24 5360
10.26 6221
10.28 6243
10.3 6830
10.32 5911
10.34 7082
10.36 7345
10.38 8047
10.4 8316
10.42 9233
10.44 9158
10.46 6998
10.48 6940
10.5 8254
10.52 9057
10.54 7757
10.56 8181
10.58 7045
10.6 8540
10.62 8132
10.64 8876
10.66 8153
10.68 8453
10.7 8682
10.72 8802
10.74 7135
10.76 7619
10.78 7539
10.8 7196
10.82 6585
10.84 8519
10.86 9403
10.88 7272
10.9 8424
10.92 8045
10.94 8623
10.96 8442
10.98 8824
11 8940
11.02 7791
11.04 7430
11.06 8300
11.08 9078
11.1 7979
11.12 8485
11.14 9344
11.16 7556
11.18 7609
11.2 5741
11.22 7424
11.24 7946
11.26 7525
11.28 8253
11.3 10596
11.32 9280
11.34 7912
11.36 7275
11.38 7950
11.4 8122
11.42 8237
11.44 10374
11.46 7601
11.48 8505
11.5 8958
11.52 7979
11.54 6909
11.56 7140
11.58 6546
11.6 6837
11.62 7076
11.64 8255
11.66 6545
11.68 7380
11.7 6195
11.72 6595
11.74 7348
11.76 8404
11.78 8000
11.8 8613
11.82 8123
11.84 7770
11.86 7315
11.88 7436
11.9 6650
11.92 8301
11.94 9585
11.96 8047
11.98 9311
12 7857
12.02 7332
12.04 7703
12.06 7082
12.08 6434
12.1 4766
12.12 5766
12.14 7392
12.16 6852
12.18 7706
12.2 7854
12.22 6170
12.24 6247
12.26 6511
12.28 6591
12.3 6422
12.32 7076
12.34 5460
12.36 5766
12.38 6341
12.4 7013
12.42 7673
12.44 8411
12.46 9110
12.48 7186
12.5 7256
12.52 5782
12.54 6618
12.56 7021
12.58 6470
12.6 6452
12.62 5994
12.64 6576
12.66 7151
12.68 8419
12.7 8443
12.72 8697
12.74 6432
12.76 6743
12.78 6284
12.8 7204
12.82 8317
12.84 7671
12.86 7962
12.88 7500
12.9 6680
12.92 7859
12.94 8037
12.96 7197
12.98 6596
13 8208
13.02 7368
13.04 7298
13.06 7274
13.08 6065
13.1 4659
13.12 5502
13.14 5245
13.16 7044
13.18 6733
13.2 6186
13.22 6314
13.24 4637
13.26 5159
13.28 4923
13.3 4489
13.32 4715
13.34 5998
13.36 5861
13.38 6094
13.4 7025
13.42 7155
13.44 6572
13.46 6321
13.48 6057
13.5 6722
13.52 6874
13.54 7017
13.56 7767
13.58 8163
13.6 7863
13.62 7204
13.64 6978
13.66 6403
13.68 6174
13.7 5531
13.72 6336
13.74 6372
13.76 5370
13.78 5740
13.8 5834
13.82 5847
13.84 5661
13.86 5844
13.88 7767
13.9 6759
13.92 7170
13.94 7408
13.96 6800
13.98 7293
14 7684
14.02 7293
14.04 6854
14.06 7550
14.08 6393
14.1 7684
14.12 7158
14.14 7373
14.16 7756
14.18 7147
14.2 7505
14.22 7013
14.24 7810
14.26 7987
14.28 8021
14.3 8203
14.32 7441
14.34 7495
14.36 8211
14.38 7572
14.4 7374
14.42 6850
14.44 7792
14.46 6779
14.48 7479
14.5 7027
14.52 8603
14.54 8445
14.56 8081
14.58 7574
14.6 7866
14.62 7989
14.64 8333
14.66 8337
14.68 9262
14.7 9400
14.72 9473
14.74 8239
14.76 8319
14.78 7337
14.8 6077
14.82 6479
14.84 7530
14.86 7279
14.88 7439
14.9 7436
14.92 8847
14.94 6857
14.96 6929
14.98 6269
15 7200
15.02 8879
15.04 8222
15.06 7025
15.08 6917
15.1 6808
15.12 6821
15.14 6946
15.16 6890
15.18 7400
15.2 8372
15.22 8177
15.24 7491
15.26 8326
15.28 7440
15.3 7704
15.32 7964
15.34 7247
15.36 7504
15.38 6194
15.4 6039
15.42 6415
15.44 6475
15.46 7216
15.48 8057
15.5 6334
15.52 6183
15.54 7247
15.56 7501
15.58 7636
15.6 8167
15.62 7431
15.64 6793
15.66 6879
15.68 6755
15.7 7263
15.72 7481
15.74 7106
15.76 6359
15.78 6289
15.8 7041
15.82 5002
15.84 6036
15.86 5590
15.88 6716
15.9 6661
15.92 7038
15.94 6805
15.96 5660
15.98 6478
16 8036
16.02 6773
16.04 7262
16.06 6923
16.08 6974
16.1 7035
16.12 8471
16.14 7035
16.16 6554
16.18 7183
16.2 6322
16.22 6183
16.24 6858
16.26 5931
16.28 5564
16.3 5067
16.32 6082
16.34 7069
16.36 7127
16.38 7336
16.4 6770
16.42 8414
16.44 6239
16.46 7312
16.48 8603
16.5 6816
16.52 8159
16.54 7645
16.56 7756
16.58 7842
16.6 6852
16.62 7266
16.64 6686
16.66 6480
16.68 7073
16.7 7356
16.72 7244
16.74 6307
16.76 6416
16.78 7453
16.8 7663
16.82 7974
16.84 7397
16.86 6860
16.88 7019
16.9 7461
16.92 7299
16.94 6705
16.96 6846
16.98 7214
17 6704
17.02 7141
17.04 6439
17.06 7298
17.08 6739
17.1 7352
17.12 7276
17.14 9053
17.16 6746
17.18 7626
17.2 6898
17.22 7023
17.24 7337
17.26 6893
17.28 6999
17.3 6945
17.32 6645
17.34 6975
17.36 7599
17.38 7251
17.4 7055
17.42 8604
17.44 8153
17.46 7296
17.48 7194
17.5 7551
17.52 6787
17.54 6470
17.56 6017
17.58 6678
17.6 5783
17.62 6957
17.64 6870
17.66 6119
17.68 6491
17.7 7382
17.72 6011
17.74 6740
17.76 6829
17.78 7420
17.8 7293
17.82 7228
17.84 5897
17.86 6691
17.88 5212
17.9 6468
17.92 6161
17.94 6715
17.96 7700
17.98 6848
18 6637
18.02 7707
18.04 8075
18.06 7728
18.08 7283
18.1 6086
18.12 7874
18.14 7511
18.16 7280
18.18 7044
18.2 7558
18.22 7263
18.24 6331
18.26 6677
18.28 5761
18.3 6712
18.32 5947
18.34 6360
18.36 6376
18.38 7454
18.4 7242
18.42 6448
18.44 6502
18.46 8007
18.48 7219
18.5 7867
18.52 6891
18.54 7413
18.56 7971
18.58 8472
18.6 8777
18.62 8196
18.64 8478
18.66 9321
18.68 8982
18.7 8687
18.72 8176
18.74 8109
18.76 6838
18.78 6305
18.8 7351
18.82 7651
18.84 7429
18.86 8231
18.88 7142
18.9 6347
18.92 5676
18.94 7135
18.96 7044
18.98 6511
19 6354
19.02 6486
19.04 6893
19.06 6681
19.08 7635
19.1 5901
19.12 6900
19.14 6310
19.16 5590
19.18 6361
19.2 5798
19.22 6154
19.24 6841
19.26 7880
19.28 7634
19.3 5754
19.32 5455
19.34 5728
19.36 6209
19.38 6938
19.4 6244
19.42 6963
19.44 8560
19.46 8609
19.48 7418
19.5 7470
19.52 8621
19.54 7657
19.56 7632
19.58 7174
19.6 8310
19.62 7505
19.64 8094
19.66 7326
19.68 8386
19.7 7498
19.72 8601
19.74 7759
19.76 8053
19.78 8238
19.8 7349
19.82 6610
19.84 7725
19.86 7566
19.88 8697
19.9 8022
19.92 7133
19.94 7240
19.96 9155
19.98 7819
20 7619
&
@target G2.S0
@type xy
1 0.62558
2 0.65582
3 0.436835
4 0.528228
5 0.488672
6 0.446374
7 0.450999
8 0.618425
9 0.495328
10 0.610697
11 0.460136
12 0.443227
13 0.47077
14 0.45061
15 0.442832
16 0.441645
17 0.4676
18 0.444241
19 0.44872
20 0.431103
21 0.442748
22 0.461167
23 0.449166
24 0.460733
25 0.438492
26 0.451027
27 1.09483
28 0.990265
29 0.820625
30 0.882057
31 0.832196
32 0.849029
33 0.767805
34 1.03167
35 0.863292
36 0.809568
37 0.478279
38 0.491071
39 0.47392
40 0.445505
41 0.450694
42 0.526166
43 0.478435
44 0.514441
45 0.452051
46 0.62508
47 0.439574
48 0.614654
49 0.45793
50 0.796179
51 0.469175
52 0.455467
53 1.08235
54 1.37381
55 0.867713
56 1.24769
57 1.07183
58 1.16136
59 0.975885
60 1.24945
61 1.02785
62 0.835134
63 0.484407
64 0.535023
65 0.484485
66 0.46198
67 0.452493
68 0.531248
69 0.444607
70 0.475263
71 0.44872
72 0.775323
73 0.519952
74 0.690163
75 0.461004
76 0.811095
77 0.481534
78 0.462223
79 0.849397
80 1.14902
81 0.705638
82 0.961015
83 0.724483
84 0.828206
85 0.486827
86 0.964444
87 0.969665
88 0.807744
89 0.480287
90 0.534112
91 0.457684
92 0.439431
93 0.444184
94 0.498397
95 0.457957
96 0.490943
97 0.440738
98 0.650385
99 0.468855
100 0.545092
101 0.442408
102 0.778379
103 0.470664
104 0.440142
105 0.653146
106 0.895224
107 0.459946
108 0.486544
109 0.486005
110 0.555518
111 0.495732
112 0.910659
113 0.844319
114 0.78821
115 0.463519
116 0.469201
117 0.47901
118 0.45299
119 0.440114
120 0.460082
121 0.451221
122 0.467493
123 0.433993
124 0.523856
125 0.461249
126 0.451304
127 0.47676
128 0.437893
129 0.46395
130 0.445702
&
@target G2.S1
@type xy
1 0.636201
2 0.685018
3 0.442408
4 0.539468
5 0.52747
6 0.461357
7 0.459375
8 0.602433
9 0.476471
10 0.470372
11 0.457685
12 0.43909
13 0.443762
14 0.449166
15 0.445702
16 0.434799
17 0.452879
18 0.440143
19 0.437864
20 0.45456
21 0.457248
22 0.456673
23 0.450999
24 0.473287
25 0.445533
26 0.443001
27 0.762497
28 1.06974
29 0.887313
30 1.03057
31 0.93667
32 0.864364
33 0.866141
34 1.0323
35 0.825318
36 0.797072
37 0.496739
38 0.450583
39 0.458721
40 0.459184
41 0.424971
42 0.474157
43 0.456125
44 0.503835
45 0.451082
46 0.54975
47 0.474895
48 0.582688
49 0.454313
50 0.746157
51 0.470903
52 0.450805
53 1.01553
54 1.46245
55 0.809645
56 1.4139
57 1.28175
58 1.3417
59 1.22417
60 1.43059
61 1.07225
62 0.884096
63 0.47289
64 0.590487
65 0.45357
66 0.461546
67 0.444607
68 0.483968
69 0.462304
70 0.452355
71 0.447716
72 0.711302
73 0.479844
74 0.620041
75 0.464974
76 0.789952
77 0.475631
78 0.447576
79 0.810648
80 1.11975
81 0.762398
82 0.997309
83 0.934853
84 1.00366
85 0.818917
86 1.01888
87 0.879503
88 0.848646
89 0.477415
90 0.553354
91 0.495429
92 0.454808
93 0.443057
94 0.477624
95 0.437321
96 0.469068
97 0.444578
98 0.562072
99 0.47101
100 0.505989
101 0.453459
102 0.7499
103 0.435574
104 0.452576
105 0.564557
106 0.877582
107 0.464892
108 0.46457
109 0.602059
110 0.492163
111 0.50668
112 0.669066
113 0.502544
114 0.474421
115 0.466985
116 0.494621
117 0.476996
118 0.464032
119 0.446151
120 0.422374
121 0.441644
122 0.46653
123 0.450222
124 0.5006
125 0.448915
126 0.461004
127 0.465537
128 0.438349
129 0.491351
130 0.455577
&
@target G2.S2
@type xy
1 0.456865
2 0.678049
3 0.450943
4 1.01715
5 0.968633
6 0.701623
7 0.455714
8 0.873899
9 0.887581
10 1.01865
11 0.487981
12 0.473234
13 0.476708
14 0.442577
15 0.45025
16 0.429447
17 0.466342
18 0.433907
19 0.466503
20 0.442211
21 0.454533
22 0.471858
23 0.43675
24 0.445674
25 0.442153
26 0.458967
27 1.02804
28 1.03953
29 0.836959
30 1.36194
31 1.29295
32 1.22198
33 0.962926
34 1.27633
35 1.07102
36 1.24953
37 0.866415
38 0.545413
39 0.518484
40 0.456015
41 0.437207
42 0.45183
43 0.445253
44 0.471301
45 0.436749
46 0.522733
47 0.444888
48 0.533315
49 0.442408
50 0.719514
51 0.439687
52 0.460679
53 0.957301
54 1.45978
55 0.79489
56 1.48867
57 1.37932
58 1.59346
59 1.20006
60 1.62272
61 1.47801
62 1.32341
63 0.845813
64 0.882283
65 0.579029
66 0.439432
67 0.435517
68 0.432117
69 0.438407
70 0.457766
71 0.430842
72 0.614614
73 0.452245
74 0.562716
75 0.43775
76 0.683173
77 0.440625
78 0.463843
79 1.01289
80 1.46538
81 0.839137
82 1.41513
83 1.29864
84 1.50772
85 1.1359
86 1.50424
87 1.34865
88 1.3341
89 0.952378
90 0.974282
91 0.623939
92 0.466315
93 0.442747
94 0.465778
95 0.434568
96 0.46457
97 0.438035
98 0.533619
99 0.467868
100 0.482235
101 0.439914
102 0.608625
103 0.444804
104 0.464166
105 0.996857
106 1.38111
107 0.770113
108 0.946903
109 1.1062
110 1.40386
111 0.983616
112 1.35765
113 1.21255
114 1.24099
115 0.841858
116 0.714388
117 0.620907
118 0.45618
119 0.44139
120 0.443453
121 0.439801
122 0.454587
123 0.446682
124 0.63289
125 0.466744
126 0.460788
127 0.469307
128 0.455714
129 0.47613
130 0.468322
&
