# Supplementary material for: Data showing the lipid conformations and membrane binding behaviors of beta-amyloid fibrils in phase-separated cholesterol-enriched lipid domains with and without glycolipid and oxidized cholesterol from coarse-grained molecular dynamics simulations
Source: Data Brief. 2020 Apr 19;30:105496. doi: 10.1016/j.dib.2020.105496 (PMC7186522; doi:10.1016/j.dib.2020.105496)
Supplement: Supplementary file 1 [file mmc1.zip › Supplementary-Data/S17-21/Figure-S19/Figure-S19C-P1-ABCD-3.agr]

# Grace project file
#
@version 50125
@page size 792, 612
@page scroll 5%
@page inout 5%
@link page off
@map font 0 to "Times-Roman", "Times-Roman"
@map font 1 to "Times-Italic", "Times-Italic"
@map font 2 to "Times-Bold", "Times-Bold"
@map font 3 to "Times-BoldItalic", "Times-BoldItalic"
@map font 4 to "Helvetica", "Helvetica"
@map font 5 to "Helvetica-Oblique", "Helvetica-Oblique"
@map font 6 to "Helvetica-Bold", "Helvetica-Bold"
@map font 7 to "Helvetica-BoldOblique", "Helvetica-BoldOblique"
@map font 8 to "Courier", "Courier"
@map font 9 to "Courier-Oblique", "Courier-Oblique"
@map font 10 to "Courier-Bold", "Courier-Bold"
@map font 11 to "Courier-BoldOblique", "Courier-BoldOblique"
@map font 12 to "Symbol", "Symbol"
@map font 13 to "ZapfDingbats", "ZapfDingbats"
@map color 0 to (255, 255, 255), "white"
@map color 1 to (0, 0, 0), "black"
@map color 2 to (255, 0, 0), "red"
@map color 3 to (0, 255, 0), "green"
@map color 4 to (0, 0, 255), "blue"
@map color 5 to (255, 255, 0), "yellow"
@map color 6 to (188, 143, 143), "brown"
@map color 7 to (220, 220, 220), "grey"
@map color 8 to (148, 0, 211), "violet"
@map color 9 to (0, 255, 255), "cyan"
@map color 10 to (255, 0, 255), "magenta"
@map color 11 to (255, 165, 0), "orange"
@map color 12 to (114, 33, 188), "indigo"
@map color 13 to (103, 7, 72), "maroon"
@map color 14 to (64, 224, 208), "turquoise"
@map color 15 to (0, 139, 0), "green4"
@reference date 0
@date wrap off
@date wrap year 1950
@default linewidth 1.0
@default linestyle 1
@default color 1
@default pattern 1
@default font 0
@default char size 1.000000
@default symbol size 1.000000
@default sformat "%.8g"
@background color 0
@page background fill on
@timestamp off
@timestamp 0.03, 0.03
@timestamp color 1
@timestamp rot 0
@timestamp font 0
@timestamp char size 1.000000
@timestamp def "Tue Dec 12 15:32:16 2017"
@r0 off
@link r0 to g0
@r0 type above
@r0 linestyle 1
@r0 linewidth 1.0
@r0 color 1
@r0 line 0, 0, 0, 0
@r1 off
@link r1 to g0
@r1 type above
@r1 linestyle 1
@r1 linewidth 1.0
@r1 color 1
@r1 line 0, 0, 0, 0
@r2 off
@link r2 to g0
@r2 type above
@r2 linestyle 1
@r2 linewidth 1.0
@r2 color 1
@r2 line 0, 0, 0, 0
@r3 off
@link r3 to g0
@r3 type above
@r3 linestyle 1
@r3 linewidth 1.0
@r3 color 1
@r3 line 0, 0, 0, 0
@r4 off
@link r4 to g0
@r4 type above
@r4 linestyle 1
@r4 linewidth 1.0
@r4 color 1
@r4 line 0, 0, 0, 0
@g0 on
@g0 hidden false
@g0 type XY
@g0 stacked false
@g0 bar hgap 0.000000
@g0 fixedpoint off
@g0 fixedpoint type 0
@g0 fixedpoint xy 0.000000, 0.000000
@g0 fixedpoint format general general
@g0 fixedpoint prec 6, 6
@with g0
@    world 0, 0, 20, 6
@    stack world 0, 0, 0, 0
@    znorm 1
@    view 0.100000, 0.720000, 0.800000, 0.950000
@    title ""
@    title font 0
@    title size 1.500000
@    title color 1
@    subtitle ""
@    subtitle font 0
@    subtitle size 1.000000
@    subtitle color 1
@    xaxes scale Normal
@    yaxes scale Normal
@    xaxes invert off
@    yaxes invert off
@    xaxis  on
@    xaxis  type zero false
@    xaxis  offset 0.000000 , 0.000000
@    xaxis  bar on
@    xaxis  bar color 1
@    xaxis  bar linestyle 1
@    xaxis  bar linewidth 1.0
@    xaxis  label "Time (\xm\0s)"
@    xaxis  label layout para
@    xaxis  label place auto
@    xaxis  label char size 0.900000
@    xaxis  label font 0
@    xaxis  label color 1
@    xaxis  label place normal
@    xaxis  tick on
@    xaxis  tick major 5
@    xaxis  tick minor ticks 4
@    xaxis  tick default 6
@    xaxis  tick place rounded true
@    xaxis  tick in
@    xaxis  tick major size 1.000000
@    xaxis  tick major color 1
@    xaxis  tick major linewidth 1.0
@    xaxis  tick major linestyle 1
@    xaxis  tick major grid off
@    xaxis  tick minor color 1
@    xaxis  tick minor linewidth 1.0
@    xaxis  tick minor linestyle 1
@    xaxis  tick minor grid off
@    xaxis  tick minor size 0.500000
@    xaxis  ticklabel on
@    xaxis  ticklabel format general
@    xaxis  ticklabel prec 5
@    xaxis  ticklabel formula ""
@    xaxis  ticklabel append ""
@    xaxis  ticklabel prepend ""
@    xaxis  ticklabel angle 0
@    xaxis  ticklabel skip 0
@    xaxis  ticklabel stagger 0
@    xaxis  ticklabel place normal
@    xaxis  ticklabel offset auto
@    xaxis  ticklabel offset 0.000000 , 0.010000
@    xaxis  ticklabel start type auto
@    xaxis  ticklabel start 0.000000
@    xaxis  ticklabel stop type auto
@    xaxis  ticklabel stop 0.000000
@    xaxis  ticklabel char size 0.800000
@    xaxis  ticklabel font 0
@    xaxis  ticklabel color 1
@    xaxis  tick place both
@    xaxis  tick spec type none
@    yaxis  on
@    yaxis  type zero false
@    yaxis  offset 0.000000 , 0.000000
@    yaxis  bar on
@    yaxis  bar color 1
@    yaxis  bar linestyle 1
@    yaxis  bar linewidth 1.0
@    yaxis  label "Minimum  Distance (nm)"
@    yaxis  label layout para
@    yaxis  label place auto
@    yaxis  label char size 0.900000
@    yaxis  label font 0
@    yaxis  label color 1
@    yaxis  label place normal
@    yaxis  tick on
@    yaxis  tick major 1
@    yaxis  tick minor ticks 1
@    yaxis  tick default 6
@    yaxis  tick place rounded true
@    yaxis  tick in
@    yaxis  tick major size 1.000000
@    yaxis  tick major color 1
@    yaxis  tick major linewidth 1.0
@    yaxis  tick major linestyle 1
@    yaxis  tick major grid off
@    yaxis  tick minor color 1
@    yaxis  tick minor linewidth 1.0
@    yaxis  tick minor linestyle 1
@    yaxis  tick minor grid off
@    yaxis  tick minor size 0.500000
@    yaxis  ticklabel on
@    yaxis  ticklabel format general
@    yaxis  ticklabel prec 5
@    yaxis  ticklabel formula ""
@    yaxis  ticklabel append ""
@    yaxis  ticklabel prepend ""
@    yaxis  ticklabel angle 0
@    yaxis  ticklabel skip 0
@    yaxis  ticklabel stagger 0
@    yaxis  ticklabel place normal
@    yaxis  ticklabel offset auto
@    yaxis  ticklabel offset 0.000000 , 0.010000
@    yaxis  ticklabel start type auto
@    yaxis  ticklabel start 0.000000
@    yaxis  ticklabel stop type auto
@    yaxis  ticklabel stop 0.000000
@    yaxis  ticklabel char size 0.800000
@    yaxis  ticklabel font 0
@    yaxis  ticklabel color 1
@    yaxis  tick place both
@    yaxis  tick spec type none
@    altxaxis  off
@    altyaxis  off
@    legend on
@    legend loctype view
@    legend 0.82, 0.93
@    legend box color 1
@    legend box pattern 0
@    legend box linewidth 1.0
@    legend box linestyle 0
@    legend box fill color 0
@    legend box fill pattern 0
@    legend font 0
@    legend char size 1.000000
@    legend color 1
@    legend length 2
@    legend vgap 1
@    legend hgap 1
@    legend invert false
@    frame type 0
@    frame linestyle 1
@    frame linewidth 1.0
@    frame color 1
@    frame pattern 1
@    frame background color 0
@    frame background pattern 0
@    s0 hidden false
@    s0 type xy
@    s0 symbol 0
@    s0 symbol size 1.000000
@    s0 symbol color 3
@    s0 symbol pattern 1
@    s0 symbol fill color 3
@    s0 symbol fill pattern 0
@    s0 symbol linewidth 1.0
@    s0 symbol linestyle 1
@    s0 symbol char 65
@    s0 symbol char font 0
@    s0 symbol skip 0
@    s0 line type 1
@    s0 line linestyle 1
@    s0 line linewidth 1.0
@    s0 line color 3
@    s0 line pattern 1
@    s0 baseline type 0
@    s0 baseline off
@    s0 dropline off
@    s0 fill type 0
@    s0 fill rule 0
@    s0 fill color 3
@    s0 fill pattern 1
@    s0 avalue off
@    s0 avalue type 2
@    s0 avalue char size 1.000000
@    s0 avalue font 0
@    s0 avalue color 1
@    s0 avalue rot 0
@    s0 avalue format general
@    s0 avalue prec 3
@    s0 avalue prepend ""
@    s0 avalue append ""
@    s0 avalue offset 0.000000 , 0.000000
@    s0 errorbar on
@    s0 errorbar place both
@    s0 errorbar color 3
@    s0 errorbar pattern 1
@    s0 errorbar size 1.000000
@    s0 errorbar linewidth 1.0
@    s0 errorbar linestyle 1
@    s0 errorbar riser linewidth 1.0
@    s0 errorbar riser linestyle 1
@    s0 errorbar riser clip off
@    s0 errorbar riser clip length 0.100000
@    s0 comment "/Users/KCheng/Desktop/cg_small_water_run/md-run-lonestar/namchi-04-26-2014/g-mind/1md-1.0nm-results/DPP-mind-.xvg"
@    s0 legend  "Protein-DPPC"
@    s1 hidden false
@    s1 type xy
@    s1 symbol 0
@    s1 symbol size 1.000000
@    s1 symbol color 11
@    s1 symbol pattern 1
@    s1 symbol fill color 11
@    s1 symbol fill pattern 0
@    s1 symbol linewidth 1.0
@    s1 symbol linestyle 1
@    s1 symbol char 65
@    s1 symbol char font 0
@    s1 symbol skip 0
@    s1 line type 1
@    s1 line linestyle 1
@    s1 line linewidth 1.0
@    s1 line color 11
@    s1 line pattern 1
@    s1 baseline type 0
@    s1 baseline off
@    s1 dropline off
@    s1 fill type 0
@    s1 fill rule 0
@    s1 fill color 11
@    s1 fill pattern 1
@    s1 avalue off
@    s1 avalue type 2
@    s1 avalue char size 1.000000
@    s1 avalue font 0
@    s1 avalue color 1
@    s1 avalue rot 0
@    s1 avalue format general
@    s1 avalue prec 3
@    s1 avalue prepend ""
@    s1 avalue append ""
@    s1 avalue offset 0.000000 , 0.000000
@    s1 errorbar on
@    s1 errorbar place both
@    s1 errorbar color 11
@    s1 errorbar pattern 1
@    s1 errorbar size 1.000000
@    s1 errorbar linewidth 1.0
@    s1 errorbar linestyle 1
@    s1 errorbar riser linewidth 1.0
@    s1 errorbar riser linestyle 1
@    s1 errorbar riser clip off
@    s1 errorbar riser clip length 0.100000
@    s1 comment "/Users/KCheng/Desktop/cg_small_water_run/md-run-lonestar/namchi-04-26-2014/g-mind/1md-1.0nm-results/DUP-mind-.xvg"
@    s1 legend  "Protein-DUPC"
@    s2 hidden false
@    s2 type xy
@    s2 symbol 0
@    s2 symbol size 1.000000
@    s2 symbol color 1
@    s2 symbol pattern 1
@    s2 symbol fill color 1
@    s2 symbol fill pattern 0
@    s2 symbol linewidth 1.0
@    s2 symbol linestyle 1
@    s2 symbol char 65
@    s2 symbol char font 0
@    s2 symbol skip 0
@    s2 line type 1
@    s2 line linestyle 1
@    s2 line linewidth 1.0
@    s2 line color 1
@    s2 line pattern 1
@    s2 baseline type 0
@    s2 baseline off
@    s2 dropline off
@    s2 fill type 0
@    s2 fill rule 0
@    s2 fill color 1
@    s2 fill pattern 1
@    s2 avalue off
@    s2 avalue type 2
@    s2 avalue char size 1.000000
@    s2 avalue font 0
@    s2 avalue color 1
@    s2 avalue rot 0
@    s2 avalue format general
@    s2 avalue prec 3
@    s2 avalue prepend ""
@    s2 avalue append ""
@    s2 avalue offset 0.000000 , 0.000000
@    s2 errorbar on
@    s2 errorbar place both
@    s2 errorbar color 1
@    s2 errorbar pattern 1
@    s2 errorbar size 1.000000
@    s2 errorbar linewidth 1.0
@    s2 errorbar linestyle 1
@    s2 errorbar riser linewidth 1.0
@    s2 errorbar riser linestyle 1
@    s2 errorbar riser clip off
@    s2 errorbar riser clip length 0.100000
@    s2 comment "/Users/KCheng/Desktop/cg_small_water_run/md-run-lonestar/namchi-04-26-2014/g-mind/1md-1.0nm-results/CHO-mind-.xvg"
@    s2 legend  "Protein-CHOL"
@g1 on
@g1 hidden false
@g1 type XY
@g1 stacked false
@g1 bar hgap 0.000000
@g1 fixedpoint off
@g1 fixedpoint type 0
@g1 fixedpoint xy 0.000000, 0.000000
@g1 fixedpoint format general general
@g1 fixedpoint prec 6, 6
@with g1
@    world 0, 0, 20, 15000
@    stack world 0, 0, 0, 0
@    znorm 1
@    view 0.100000, 0.410000, 0.800000, 0.640000
@    title ""
@    title font 0
@    title size 1.500000
@    title color 1
@    subtitle ""
@    subtitle font 0
@    subtitle size 1.000000
@    subtitle color 1
@    xaxes scale Normal
@    yaxes scale Normal
@    xaxes invert off
@    yaxes invert off
@    xaxis  on
@    xaxis  type zero false
@    xaxis  offset 0.000000 , 0.000000
@    xaxis  bar on
@    xaxis  bar color 1
@    xaxis  bar linestyle 1
@    xaxis  bar linewidth 1.0
@    xaxis  label "Time (\xm\0s)"
@    xaxis  label layout para
@    xaxis  label place auto
@    xaxis  label char size 0.900000
@    xaxis  label font 0
@    xaxis  label color 1
@    xaxis  label place normal
@    xaxis  tick on
@    xaxis  tick major 5
@    xaxis  tick minor ticks 4
@    xaxis  tick default 6
@    xaxis  tick place rounded true
@    xaxis  tick in
@    xaxis  tick major size 1.000000
@    xaxis  tick major color 1
@    xaxis  tick major linewidth 1.0
@    xaxis  tick major linestyle 1
@    xaxis  tick major grid off
@    xaxis  tick minor color 1
@    xaxis  tick minor linewidth 1.0
@    xaxis  tick minor linestyle 1
@    xaxis  tick minor grid off
@    xaxis  tick minor size 0.500000
@    xaxis  ticklabel on
@    xaxis  ticklabel format general
@    xaxis  ticklabel prec 5
@    xaxis  ticklabel formula ""
@    xaxis  ticklabel append ""
@    xaxis  ticklabel prepend ""
@    xaxis  ticklabel angle 0
@    xaxis  ticklabel skip 0
@    xaxis  ticklabel stagger 0
@    xaxis  ticklabel place normal
@    xaxis  ticklabel offset auto
@    xaxis  ticklabel offset 0.000000 , 0.010000
@    xaxis  ticklabel start type auto
@    xaxis  ticklabel start 0.000000
@    xaxis  ticklabel stop type auto
@    xaxis  ticklabel stop 0.000000
@    xaxis  ticklabel char size 0.800000
@    xaxis  ticklabel font 0
@    xaxis  ticklabel color 1
@    xaxis  tick place both
@    xaxis  tick spec type none
@    yaxis  on
@    yaxis  type zero false
@    yaxis  offset 0.000000 , 0.000000
@    yaxis  bar on
@    yaxis  bar color 1
@    yaxis  bar linestyle 1
@    yaxis  bar linewidth 1.0
@    yaxis  label "Number of Contacts (< 2 nm)"
@    yaxis  label layout para
@    yaxis  label place auto
@    yaxis  label char size 0.900000
@    yaxis  label font 0
@    yaxis  label color 1
@    yaxis  label place normal
@    yaxis  tick on
@    yaxis  tick major 5000
@    yaxis  tick minor ticks 1
@    yaxis  tick default 6
@    yaxis  tick place rounded true
@    yaxis  tick in
@    yaxis  tick major size 1.000000
@    yaxis  tick major color 1
@    yaxis  tick major linewidth 1.0
@    yaxis  tick major linestyle 1
@    yaxis  tick major grid off
@    yaxis  tick minor color 1
@    yaxis  tick minor linewidth 1.0
@    yaxis  tick minor linestyle 1
@    yaxis  tick minor grid off
@    yaxis  tick minor size 0.500000
@    yaxis  ticklabel on
@    yaxis  ticklabel format general
@    yaxis  ticklabel prec 5
@    yaxis  ticklabel formula ""
@    yaxis  ticklabel append ""
@    yaxis  ticklabel prepend ""
@    yaxis  ticklabel angle 0
@    yaxis  ticklabel skip 0
@    yaxis  ticklabel stagger 0
@    yaxis  ticklabel place normal
@    yaxis  ticklabel offset auto
@    yaxis  ticklabel offset 0.000000 , 0.010000
@    yaxis  ticklabel start type auto
@    yaxis  ticklabel start 0.000000
@    yaxis  ticklabel stop type auto
@    yaxis  ticklabel stop 0.000000
@    yaxis  ticklabel char size 0.800000
@    yaxis  ticklabel font 0
@    yaxis  ticklabel color 1
@    yaxis  tick place both
@    yaxis  tick spec type none
@    altxaxis  off
@    altyaxis  off
@    legend on
@    legend loctype view
@    legend 0.78, 0.8
@    legend box color 1
@    legend box pattern 1
@    legend box linewidth 1.0
@    legend box linestyle 1
@    legend box fill color 0
@    legend box fill pattern 1
@    legend font 0
@    legend char size 1.000000
@    legend color 1
@    legend length 2
@    legend vgap 1
@    legend hgap 1
@    legend invert false
@    frame type 0
@    frame linestyle 1
@    frame linewidth 1.0
@    frame color 1
@    frame pattern 1
@    frame background color 0
@    frame background pattern 0
@    s0 hidden false
@    s0 type xy
@    s0 symbol 0
@    s0 symbol size 1.000000
@    s0 symbol color 3
@    s0 symbol pattern 1
@    s0 symbol fill color 3
@    s0 symbol fill pattern 0
@    s0 symbol linewidth 1.0
@    s0 symbol linestyle 1
@    s0 symbol char 65
@    s0 symbol char font 0
@    s0 symbol skip 0
@    s0 line type 1
@    s0 line linestyle 1
@    s0 line linewidth 1.0
@    s0 line color 3
@    s0 line pattern 1
@    s0 baseline type 0
@    s0 baseline off
@    s0 dropline off
@    s0 fill type 0
@    s0 fill rule 0
@    s0 fill color 1
@    s0 fill pattern 1
@    s0 avalue off
@    s0 avalue type 2
@    s0 avalue char size 1.000000
@    s0 avalue font 0
@    s0 avalue color 1
@    s0 avalue rot 0
@    s0 avalue format general
@    s0 avalue prec 3
@    s0 avalue prepend ""
@    s0 avalue append ""
@    s0 avalue offset 0.000000 , 0.000000
@    s0 errorbar on
@    s0 errorbar place both
@    s0 errorbar color 3
@    s0 errorbar pattern 1
@    s0 errorbar size 1.000000
@    s0 errorbar linewidth 1.0
@    s0 errorbar linestyle 1
@    s0 errorbar riser linewidth 1.0
@    s0 errorbar riser linestyle 1
@    s0 errorbar riser clip off
@    s0 errorbar riser clip length 0.100000
@    s0 comment "/Users/KCheng/Desktop/cg_small_water_run/md-run-lonestar/namchi-04-26-2014/g-mind/1md-1.0nm-results/DPP-numcont-.xvg"
@    s0 legend  ""
@    s1 hidden false
@    s1 type xy
@    s1 symbol 0
@    s1 symbol size 1.000000
@    s1 symbol color 11
@    s1 symbol pattern 1
@    s1 symbol fill color 11
@    s1 symbol fill pattern 0
@    s1 symbol linewidth 1.0
@    s1 symbol linestyle 1
@    s1 symbol char 65
@    s1 symbol char font 0
@    s1 symbol skip 0
@    s1 line type 1
@    s1 line linestyle 1
@    s1 line linewidth 1.0
@    s1 line color 11
@    s1 line pattern 1
@    s1 baseline type 0
@    s1 baseline off
@    s1 dropline off
@    s1 fill type 0
@    s1 fill rule 0
@    s1 fill color 1
@    s1 fill pattern 1
@    s1 avalue off
@    s1 avalue type 2
@    s1 avalue char size 1.000000
@    s1 avalue font 0
@    s1 avalue color 1
@    s1 avalue rot 0
@    s1 avalue format general
@    s1 avalue prec 3
@    s1 avalue prepend ""
@    s1 avalue append ""
@    s1 avalue offset 0.000000 , 0.000000
@    s1 errorbar on
@    s1 errorbar place both
@    s1 errorbar color 11
@    s1 errorbar pattern 1
@    s1 errorbar size 1.000000
@    s1 errorbar linewidth 1.0
@    s1 errorbar linestyle 1
@    s1 errorbar riser linewidth 1.0
@    s1 errorbar riser linestyle 1
@    s1 errorbar riser clip off
@    s1 errorbar riser clip length 0.100000
@    s1 comment "/Users/KCheng/Desktop/cg_small_water_run/md-run-lonestar/namchi-04-26-2014/g-mind/1md-1.0nm-results/DUP-numcont-.xvg"
@    s1 legend  ""
@    s2 hidden false
@    s2 type xy
@    s2 symbol 0
@    s2 symbol size 1.000000
@    s2 symbol color 1
@    s2 symbol pattern 1
@    s2 symbol fill color 1
@    s2 symbol fill pattern 0
@    s2 symbol linewidth 1.0
@    s2 symbol linestyle 1
@    s2 symbol char 65
@    s2 symbol char font 0
@    s2 symbol skip 0
@    s2 line type 1
@    s2 line linestyle 1
@    s2 line linewidth 1.0
@    s2 line color 1
@    s2 line pattern 1
@    s2 baseline type 0
@    s2 baseline off
@    s2 dropline off
@    s2 fill type 0
@    s2 fill rule 0
@    s2 fill color 1
@    s2 fill pattern 1
@    s2 avalue off
@    s2 avalue type 2
@    s2 avalue char size 1.000000
@    s2 avalue font 0
@    s2 avalue color 1
@    s2 avalue rot 0
@    s2 avalue format general
@    s2 avalue prec 3
@    s2 avalue prepend ""
@    s2 avalue append ""
@    s2 avalue offset 0.000000 , 0.000000
@    s2 errorbar on
@    s2 errorbar place both
@    s2 errorbar color 1
@    s2 errorbar pattern 1
@    s2 errorbar size 1.000000
@    s2 errorbar linewidth 1.0
@    s2 errorbar linestyle 1
@    s2 errorbar riser linewidth 1.0
@    s2 errorbar riser linestyle 1
@    s2 errorbar riser clip off
@    s2 errorbar riser clip length 0.100000
@    s2 comment "/Users/KCheng/Desktop/cg_small_water_run/md-run-lonestar/namchi-04-26-2014/g-mind/1md-1.0nm-results/CHO-numcont-.xvg"
@    s2 legend  ""
@g2 on
@g2 hidden false
@g2 type XY
@g2 stacked false
@g2 bar hgap 0.000000
@g2 fixedpoint off
@g2 fixedpoint type 0
@g2 fixedpoint xy 0.000000, 0.000000
@g2 fixedpoint format general general
@g2 fixedpoint prec 6, 6
@with g2
@    world 0, 0, 130, 1
@    stack world 0, 0, 0, 0
@    znorm 1
@    view 0.100000, 0.100000, 0.800000, 0.330000
@    title ""
@    title font 0
@    title size 1.500000
@    title color 1
@    subtitle ""
@    subtitle font 0
@    subtitle size 1.000000
@    subtitle color 1
@    xaxes scale Normal
@    yaxes scale Normal
@    xaxes invert off
@    yaxes invert off
@    xaxis  on
@    xaxis  type zero false
@    xaxis  offset 0.000000 , 0.000000
@    xaxis  bar on
@    xaxis  bar color 1
@    xaxis  bar linestyle 1
@    xaxis  bar linewidth 1.0
@    xaxis  label "Residue (#)"
@    xaxis  label layout para
@    xaxis  label place auto
@    xaxis  label char size 0.900000
@    xaxis  label font 0
@    xaxis  label color 1
@    xaxis  label place normal
@    xaxis  tick on
@    xaxis  tick major 26
@    xaxis  tick minor ticks 1
@    xaxis  tick default 6
@    xaxis  tick place rounded true
@    xaxis  tick in
@    xaxis  tick major size 1.000000
@    xaxis  tick major color 1
@    xaxis  tick major linewidth 1.0
@    xaxis  tick major linestyle 1
@    xaxis  tick major grid off
@    xaxis  tick minor color 1
@    xaxis  tick minor linewidth 1.0
@    xaxis  tick minor linestyle 1
@    xaxis  tick minor grid off
@    xaxis  tick minor size 0.500000
@    xaxis  ticklabel on
@    xaxis  ticklabel format general
@    xaxis  ticklabel prec 5
@    xaxis  ticklabel formula ""
@    xaxis  ticklabel append ""
@    xaxis  ticklabel prepend ""
@    xaxis  ticklabel angle 0
@    xaxis  ticklabel skip 0
@    xaxis  ticklabel stagger 0
@    xaxis  ticklabel place normal
@    xaxis  ticklabel offset auto
@    xaxis  ticklabel offset 0.000000 , 0.010000
@    xaxis  ticklabel start type auto
@    xaxis  ticklabel start 0.000000
@    xaxis  ticklabel stop type auto
@    xaxis  ticklabel stop 0.000000
@    xaxis  ticklabel char size 0.800000
@    xaxis  ticklabel font 0
@    xaxis  ticklabel color 1
@    xaxis  tick place both
@    xaxis  tick spec type none
@    yaxis  on
@    yaxis  type zero false
@    yaxis  offset 0.000000 , 0.000000
@    yaxis  bar on
@    yaxis  bar color 1
@    yaxis  bar linestyle 1
@    yaxis  bar linewidth 1.0
@    yaxis  label "Minimum Distance (nm)"
@    yaxis  label layout para
@    yaxis  label place auto
@    yaxis  label char size 0.900000
@    yaxis  label font 0
@    yaxis  label color 1
@    yaxis  label place normal
@    yaxis  tick on
@    yaxis  tick major 0.2
@    yaxis  tick minor ticks 1
@    yaxis  tick default 6
@    yaxis  tick place rounded true
@    yaxis  tick in
@    yaxis  tick major size 1.000000
@    yaxis  tick major color 1
@    yaxis  tick major linewidth 1.0
@    yaxis  tick major linestyle 1
@    yaxis  tick major grid off
@    yaxis  tick minor color 1
@    yaxis  tick minor linewidth 1.0
@    yaxis  tick minor linestyle 1
@    yaxis  tick minor grid off
@    yaxis  tick minor size 0.500000
@    yaxis  ticklabel on
@    yaxis  ticklabel format general
@    yaxis  ticklabel prec 5
@    yaxis  ticklabel formula ""
@    yaxis  ticklabel append ""
@    yaxis  ticklabel prepend ""
@    yaxis  ticklabel angle 0
@    yaxis  ticklabel skip 0
@    yaxis  ticklabel stagger 0
@    yaxis  ticklabel place normal
@    yaxis  ticklabel offset auto
@    yaxis  ticklabel offset 0.000000 , 0.010000
@    yaxis  ticklabel start type auto
@    yaxis  ticklabel start 0.000000
@    yaxis  ticklabel stop type auto
@    yaxis  ticklabel stop 0.000000
@    yaxis  ticklabel char size 0.800000
@    yaxis  ticklabel font 0
@    yaxis  ticklabel color 1
@    yaxis  tick place both
@    yaxis  tick spec type none
@    altxaxis  off
@    altyaxis  off
@    legend on
@    legend loctype view
@    legend 0.78, 0.8
@    legend box color 1
@    legend box pattern 1
@    legend box linewidth 1.0
@    legend box linestyle 1
@    legend box fill color 0
@    legend box fill pattern 1
@    legend font 0
@    legend char size 1.000000
@    legend color 1
@    legend length 2
@    legend vgap 1
@    legend hgap 1
@    legend invert false
@    frame type 0
@    frame linestyle 1
@    frame linewidth 1.0
@    frame color 1
@    frame pattern 1
@    frame background color 0
@    frame background pattern 0
@    s0 hidden false
@    s0 type xy
@    s0 symbol 0
@    s0 symbol size 1.000000
@    s0 symbol color 3
@    s0 symbol pattern 1
@    s0 symbol fill color 3
@    s0 symbol fill pattern 0
@    s0 symbol linewidth 1.0
@    s0 symbol linestyle 1
@    s0 symbol char 65
@    s0 symbol char font 0
@    s0 symbol skip 0
@    s0 line type 1
@    s0 line linestyle 1
@    s0 line linewidth 1.0
@    s0 line color 3
@    s0 line pattern 1
@    s0 baseline type 0
@    s0 baseline off
@    s0 dropline off
@    s0 fill type 0
@    s0 fill rule 0
@    s0 fill color 1
@    s0 fill pattern 1
@    s0 avalue off
@    s0 avalue type 2
@    s0 avalue char size 1.000000
@    s0 avalue font 0
@    s0 avalue color 1
@    s0 avalue rot 0
@    s0 avalue format general
@    s0 avalue prec 3
@    s0 avalue prepend ""
@    s0 avalue append ""
@    s0 avalue offset 0.000000 , 0.000000
@    s0 errorbar on
@    s0 errorbar place both
@    s0 errorbar color 3
@    s0 errorbar pattern 1
@    s0 errorbar size 1.000000
@    s0 errorbar linewidth 1.0
@    s0 errorbar linestyle 1
@    s0 errorbar riser linewidth 1.0
@    s0 errorbar riser linestyle 1
@    s0 errorbar riser clip off
@    s0 errorbar riser clip length 0.100000
@    s0 comment "/Users/KCheng/Desktop/cg_small_water_run/md-run-lonestar/namchi-04-26-2014/g-mind/1md-1.0nm-results/DPP-res-.xvg"
@    s0 legend  ""
@    s1 hidden false
@    s1 type xy
@    s1 symbol 0
@    s1 symbol size 1.000000
@    s1 symbol color 11
@    s1 symbol pattern 1
@    s1 symbol fill color 11
@    s1 symbol fill pattern 0
@    s1 symbol linewidth 1.0
@    s1 symbol linestyle 1
@    s1 symbol char 65
@    s1 symbol char font 0
@    s1 symbol skip 0
@    s1 line type 1
@    s1 line linestyle 1
@    s1 line linewidth 1.0
@    s1 line color 11
@    s1 line pattern 1
@    s1 baseline type 0
@    s1 baseline off
@    s1 dropline off
@    s1 fill type 0
@    s1 fill rule 0
@    s1 fill color 1
@    s1 fill pattern 1
@    s1 avalue off
@    s1 avalue type 2
@    s1 avalue char size 1.000000
@    s1 avalue font 0
@    s1 avalue color 1
@    s1 avalue rot 0
@    s1 avalue format general
@    s1 avalue prec 3
@    s1 avalue prepend ""
@    s1 avalue append ""
@    s1 avalue offset 0.000000 , 0.000000
@    s1 errorbar on
@    s1 errorbar place both
@    s1 errorbar color 11
@    s1 errorbar pattern 1
@    s1 errorbar size 1.000000
@    s1 errorbar linewidth 1.0
@    s1 errorbar linestyle 1
@    s1 errorbar riser linewidth 1.0
@    s1 errorbar riser linestyle 1
@    s1 errorbar riser clip off
@    s1 errorbar riser clip length 0.100000
@    s1 comment "/Users/KCheng/Desktop/cg_small_water_run/md-run-lonestar/namchi-04-26-2014/g-mind/1md-1.0nm-results/DUP-res-.xvg"
@    s1 legend  ""
@    s2 hidden false
@    s2 type xy
@    s2 symbol 0
@    s2 symbol size 1.000000
@    s2 symbol color 1
@    s2 symbol pattern 1
@    s2 symbol fill color 1
@    s2 symbol fill pattern 0
@    s2 symbol linewidth 1.0
@    s2 symbol linestyle 1
@    s2 symbol char 65
@    s2 symbol char font 0
@    s2 symbol skip 0
@    s2 line type 1
@    s2 line linestyle 1
@    s2 line linewidth 1.0
@    s2 line color 1
@    s2 line pattern 1
@    s2 baseline type 0
@    s2 baseline off
@    s2 dropline off
@    s2 fill type 0
@    s2 fill rule 0
@    s2 fill color 1
@    s2 fill pattern 1
@    s2 avalue off
@    s2 avalue type 2
@    s2 avalue char size 1.000000
@    s2 avalue font 0
@    s2 avalue color 1
@    s2 avalue rot 0
@    s2 avalue format general
@    s2 avalue prec 3
@    s2 avalue prepend ""
@    s2 avalue append ""
@    s2 avalue offset 0.000000 , 0.000000
@    s2 errorbar on
@    s2 errorbar place both
@    s2 errorbar color 1
@    s2 errorbar pattern 1
@    s2 errorbar size 1.000000
@    s2 errorbar linewidth 1.0
@    s2 errorbar linestyle 1
@    s2 errorbar riser linewidth 1.0
@    s2 errorbar riser linestyle 1
@    s2 errorbar riser clip off
@    s2 errorbar riser clip length 0.100000
@    s2 comment "/Users/KCheng/Desktop/cg_small_water_run/md-run-lonestar/namchi-04-26-2014/g-mind/1md-1.0nm-results/CHO-res-.xvg"
@    s2 legend  ""
@target G0.S0
@type xy
0 1.822807
0.02 0.4803384
0.04 1.978301
0.06 1.929955
0.08 0.5080846
0.1 0.771913
0.12 2.323849
0.14 0.4970156
0.16 0.8764274
0.18 0.4811706
0.2 0.4643275
0.22 0.4620066
0.24 0.5177601
0.26 0.5219913
0.28 0.5119085
0.3 0.4427471
0.32 1.64
0.34 2.033334
0.36 1.360624
0.38 0.8162879
0.4 1.023963
0.42 0.8125572
0.44 0.5882394
0.46 1.876173
0.48 0.8306173
0.5 0.485953
0.52 0.9763973
0.54 1.55574
0.56 1.3281
0.58 0.4947975
0.6 0.9140704
0.62 1.256344
0.64 2.15
0.66 0.9756406
0.68 1.727874
0.7 1.907885
0.72 0.8494856
0.74 1.284649
0.76 1.466808
0.78 1.87839
0.8 0.8048136
0.82 1.185053
0.84 2.185709
0.86 1.363827
0.88 1.47517
0.9 0.8863126
0.92 2.303719
0.94 2.525673
0.96 0.917319
0.98 2.128433
1 0.5263795
1.02 1.390432
1.04 0.9950119
1.06 0.5153885
1.08 0.4860549
1.1 0.4711953
1.12 0.468188
1.14 2.396466
1.16 2.099631
1.18 1.374463
1.2 0.5161875
1.22 2.342776
1.24 1.178622
1.26 0.5028914
1.28 1.304865
1.3 0.4853094
1.32 0.4810664
1.34 0.4636
1.36 0.4648931
1.38 0.4656977
1.4 0.4490544
1.42 0.4563168
1.44 0.4513873
1.46 0.4798429
1.48 0.4580663
1.5 0.4761563
1.52 0.4586395
1.54 0.4703454
1.56 0.469814
1.58 0.4722822
1.6 0.470053
1.62 0.4689879
1.64 0.5069764
1.66 0.4719641
1.68 0.4918585
1.7 0.4863387
1.72 0.5288193
1.74 0.475631
1.76 0.4897452
1.78 0.5011237
1.8 0.4636804
1.82 0.4803648
1.84 0.4701322
1.86 0.4555498
1.88 0.4721229
1.9 0.4595922
1.92 0.6208664
1.94 0.4686675
1.96 0.5092401
1.98 0.4823124
2 0.4533488
2.02 0.4806766
2.04 0.4598912
2.06 0.4579303
2.08 0.4574929
2.1 0.464462
2.12 0.4551371
2.14 0.4716728
2.16 0.4537895
2.18 0.4683481
2.2 0.48327
2.22 0.4578758
2.24 0.4741841
2.26 0.4398577
2.28 0.4546974
2.3 0.452769
2.32 0.4557681
2.34 0.4548349
2.36 0.448386
2.38 0.4557963
2.4 0.448219
2.42 0.4686682
2.44 0.4623854
2.46 0.4508607
2.48 0.4368644
2.5 0.4451123
2.52 0.4610044
2.54 0.4597828
2.56 0.4580673
2.58 0.455054
2.6 0.4611124
2.62 0.4534589
2.64 0.4653225
2.66 0.4477163
2.68 0.4492497
2.7 0.4549998
2.72 0.4573293
2.74 0.4472692
2.76 0.4650815
2.78 0.4524103
2.8 0.4583398
2.82 0.4709039
2.84 0.4513033
2.86 0.4614113
2.88 0.445337
2.9 0.4379492
2.92 0.4813781
2.94 0.4616549
2.96 0.4635195
2.98 0.45864
3 0.4490546
3.02 0.4578482
3.04 0.4457019
3.06 0.4785658
3.08 0.4601366
3.1 0.4616546
3.12 0.4645701
3.14 0.4572193
3.16 0.4732074
3.18 0.4465416
3.2 0.4555492
3.22 0.4670651
3.24 0.464247
3.26 0.461005
3.28 0.4625468
3.3 0.4554671
3.32 0.4570284
3.34 0.4661014
3.36 0.4498332
3.38 0.4554663
3.4 0.4488043
3.42 0.4278431
3.44 0.4506103
3.46 0.442295
3.48 0.4589933
3.5 0.4703454
3.52 0.4625468
3.54 0.4606514
3.56 0.4623037
3.58 0.4545871
3.6 0.4591839
3.62 0.4611126
3.64 0.4611397
3.66 0.450722
3.68 0.452134
3.7 0.4563715
3.72 0.4745003
3.74 0.4344246
3.76 0.4500557
3.78 0.4545877
3.8 0.4589928
3.82 0.4576296
3.84 0.4417299
3.86 0.460299
3.88 0.4492776
3.9 0.4624399
3.92 0.4761305
3.94 0.4635999
3.96 0.4734448
3.98 0.445954
4 0.4543951
4.02 0.4557134
4.04 0.472255
4.06 0.4620867
4.08 0.4568641
4.1 0.4556593
4.12 0.4527968
4.14 0.4436773
4.16 0.4571103
4.18 0.4707704
4.2 0.4621687
4.22 0.4686414
4.24 0.462466
4.26 0.4503888
4.28 0.4486371
4.3 0.468348
4.32 0.4662614
4.34 0.465242
4.36 0.4669585
4.38 0.4576297
4.4 0.4591839
4.42 0.4735508
4.44 0.4506938
4.46 0.4760777
4.48 0.4503884
4.5 0.4760251
4.52 0.4616817
4.54 0.4536512
4.56 0.4616274
4.58 0.4377781
4.6 0.4645969
4.62 0.4490262
4.64 0.4540097
4.66 0.4616823
4.68 0.44699
4.7 0.4759728
4.72 0.4372923
4.74 0.4610044
4.76 0.4557685
4.78 0.4795048
4.8 0.4652418
4.82 0.4661545
4.84 0.4825461
4.86 0.4665292
4.88 0.4551367
4.9 0.459864
4.92 0.4599183
4.94 0.4628713
4.96 0.4484973
4.98 0.4331571
5 0.4657249
5.02 0.4600543
5.04 0.4470458
5.06 0.4691215
5.08 0.4631417
5.1 0.4669044
5.12 0.4700262
5.14 0.4500557
5.16 0.4571654
5.18 0.4524929
5.2 0.476524
5.22 0.4516907
5.24 0.4607059
5.26 0.4550549
5.28 0.4652685
5.3 0.4563163
5.32 0.4602164
5.34 0.4581487
5.36 0.4441279
5.38 0.4551096
5.4 0.4640313
5.42 0.4568917
5.44 0.4587488
5.46 0.4598365
5.48 0.4507205
5.5 0.459157
5.52 0.4419843
5.54 0.4685614
5.56 0.4642466
5.58 0.4667442
5.6 0.464004
5.62 0.4791923
5.64 0.4738412
5.66 0.4586396
5.68 0.4539822
5.7 0.4452244
5.72 0.4424078
5.74 0.449305
5.76 0.4661818
5.78 0.4608962
5.8 0.4647847
5.82 0.457684
5.84 0.4671457
5.86 0.444438
5.88 0.494495
5.9 0.4679744
5.92 0.4755521
5.94 0.4562072
5.96 0.4698138
5.98 0.469201
6 0.4594837
6.02 0.4607874
6.04 0.4568914
6.06 0.4762876
6.08 0.4615732
6.1 0.4659664
6.12 0.4531555
6.14 0.4608151
6.16 0.4682943
6.18 0.4513874
6.2 0.4632767
6.22 0.4473811
6.24 0.4681082
6.26 0.4496106
6.28 0.4610861
6.3 0.4254699
6.32 0.4590745
6.34 0.4451961
6.36 0.4608142
6.38 0.4517742
6.4 0.4650538
6.42 0.4638958
6.44 0.4629523
6.46 0.4656984
6.48 0.4444371
6.5 0.4591569
6.52 0.4540094
6.54 0.4673596
6.56 0.4518854
6.58 0.4543402
6.6 0.4702385
6.62 0.4539822
6.64 0.4652424
6.66 0.4610042
6.68 0.4695481
6.7 0.4518025
6.72 0.458967
6.74 0.4524932
6.76 0.4646771
6.78 0.4628446
6.8 0.4529348
6.82 0.4696808
6.84 0.4659667
6.86 0.471858
6.88 0.4505826
6.9 0.4577658
6.92 0.4505003
6.94 0.4742625
6.96 0.4444382
6.98 0.4663959
7 0.4452806
7.02 0.4549181
7.04 0.460272
7.06 0.4627367
7.08 0.4523818
7.1 0.4603529
7.12 0.4543683
7.14 0.4499171
7.16 0.4579847
7.18 0.4524102
7.2 0.4486367
7.22 0.4656719
7.24 0.4607056
7.26 0.4659663
7.28 0.4596468
7.3 0.4720431
7.32 0.4612482
7.34 0.4625473
7.36 0.4657784
7.38 0.4673863
7.4 0.4803383
7.42 0.4573021
7.44 0.4426617
7.46 0.4508056
7.48 0.4424934
7.5 0.4534864
7.52 0.4528243
7.54 0.4546981
7.56 0.452383
7.58 0.4571112
7.6 0.4530178
7.62 0.4478277
7.64 0.4460381
7.66 0.4521613
7.68 0.4561792
7.7 0.44872
7.72 0.4425492
7.74 0.4553574
7.76 0.4495548
7.78 0.4524654
7.8 0.4349997
7.82 0.447466
7.84 0.4507217
7.86 0.4455051
7.88 0.4607334
7.9 0.4638428
7.92 0.4296797
7.94 0.4488597
7.96 0.4622225
7.98 0.4582843
8 0.4769959
8.02 0.462169
8.04 0.4474374
8.06 0.4675473
8.08 0.4581482
8.1 0.452852
8.12 0.4475485
8.14 0.4625481
8.16 0.4616002
8.18 0.4736032
8.2 0.4448593
8.22 0.4635189
8.24 0.4583937
8.26 0.4530181
8.28 0.4662076
8.3 0.4767072
8.32 0.4639772
8.34 0.4489149
8.36 0.4835284
8.38 0.4710886
8.4 0.4447751
8.42 0.4814818
8.44 0.4572202
8.46 0.4597006
8.48 0.4575481
8.5 0.4605165
8.52 0.4631142
8.54 0.4690941
8.56 0.4794786
8.58 0.4706644
8.6 0.4597824
8.62 0.4497219
8.64 0.4432548
8.66 0.4467105
8.68 0.4484701
8.7 0.4658594
8.72 0.4696808
8.74 0.467038
8.76 0.4644617
8.78 0.4631142
8.8 0.447828
8.82 0.4764983
8.84 0.4450003
8.86 0.4691744
8.88 0.4456733
8.9 0.4667442
8.92 0.4622502
8.94 0.4682676
8.96 0.4572189
8.98 0.4598638
9 0.4411348
9.02 0.4582845
9.04 0.4719372
9.06 0.4545329
9.08 0.4664225
9.1 0.4568644
9.12 0.4368352
9.14 0.4594831
9.16 0.4591571
9.18 0.4732335
9.2 0.463843
9.22 0.459484
9.24 0.4958578
9.26 0.4728891
9.28 0.455275
9.3 0.4689878
9.32 0.4567548
9.34 0.4711947
9.36 0.4675995
9.38 0.4653494
9.4 0.449472
9.42 0.4628709
9.44 0.4606788
9.46 0.4759729
9.48 0.4650805
9.5 0.4674935
9.52 0.4463748
9.54 0.4694145
9.56 0.4725727
9.58 0.434195
9.6 0.4354308
9.62 0.4785398
9.64 0.445758
9.66 0.4526865
9.68 0.4675463
9.7 0.4451412
9.72 0.4782517
9.74 0.4710619
9.76 0.4552195
9.78 0.4602717
9.8 0.4591837
9.82 0.4327243
9.84 0.4641387
9.86 0.4614387
9.88 0.4530451
9.9 0.4531004
9.92 0.4762879
9.94 0.4497497
9.96 0.4781474
9.98 0.4899487
10 0.4491655
10.02 0.4704786
10.04 0.4440158
10.06 0.4800521
10.08 0.5071
10.1 0.473551
10.12 0.4629794
10.14 0.4568645
10.16 0.4595107
10.18 0.4476049
10.2 0.4596189
10.22 0.4437058
10.24 0.4522449
10.26 0.4571921
10.28 0.4441845
10.3 0.4561518
10.32 0.4362914
10.34 0.4561798
10.36 0.4422947
10.38 0.4573016
10.4 0.4636004
10.42 0.4572195
10.44 0.457247
10.46 0.4669043
10.48 0.4639777
10.5 0.4694144
10.52 0.4660742
10.54 0.4710094
10.56 0.4716187
10.58 0.4680537
10.6 0.4571657
10.62 0.4464017
10.64 0.4652149
10.66 0.4553567
10.68 0.4553572
10.7 0.4644894
10.72 0.4519401
10.74 0.4672528
10.76 0.4545333
10.78 0.464354
10.8 0.4592932
10.82 0.4850257
10.84 0.4432543
10.86 0.4645965
10.88 0.4555488
10.9 0.4493602
10.92 0.4616823
10.94 0.4686686
10.96 0.4373216
10.98 0.4573288
11 0.4490545
11.02 0.4680545
11.04 0.4602717
11.06 0.4486084
11.08 0.4748423
11.1 0.4424366
11.12 0.4690951
11.14 0.4681342
11.16 0.4786175
11.18 0.4703454
11.2 0.44833
11.22 0.4620062
11.24 0.4645694
11.26 0.4631951
11.28 0.4489153
11.3 0.4387195
11.32 0.4574932
11.34 0.4552201
11.36 0.4554389
11.38 0.4621146
11.4 0.4682942
11.42 0.4652687
11.44 0.4523823
11.46 0.4701061
11.48 0.45423
11.5 0.4499719
11.52 0.4623308
11.54 0.4517187
11.56 0.4574389
11.58 0.4773105
11.6 0.4596201
11.62 0.4676003
11.64 0.461736
11.66 0.4711952
11.68 0.4686684
11.7 0.4678946
11.72 0.4491381
11.74 0.4690686
11.76 0.4509153
11.78 0.4691215
11.8 0.466396
11.82 0.470053
11.84 0.4715403
11.86 0.4887228
11.88 0.4534858
11.9 0.4497499
11.92 0.459837
11.94 0.4467104
11.96 0.4644081
11.98 0.4921882
12 0.4757625
12.02 0.4629794
12.04 0.4450008
12.06 0.4550005
12.08 0.4596196
12.1 0.4645698
12.12 0.474078
12.14 0.8159808
12.16 0.4927728
12.18 0.5105144
12.2 0.5612489
12.22 0.5006243
12.24 0.537145
12.26 0.4826483
12.28 0.4625202
12.3 0.4635191
12.32 0.4656991
12.34 0.4768907
12.36 0.465484
12.38 0.4686415
12.4 0.449917
12.42 0.4309002
12.44 0.4481908
12.46 0.4674937
12.48 0.4968901
12.5 0.4599999
12.52 0.4724935
12.54 0.462169
12.56 0.4540369
12.58 0.456755
12.6 0.4727041
12.62 0.4683483
12.64 0.4867234
12.66 0.4627088
12.68 0.4566726
12.7 0.4747631
12.72 0.4560977
12.74 0.4568911
12.76 0.4628714
12.78 0.4697338
12.8 0.4738144
12.82 0.4840719
12.84 0.4674929
12.86 0.4692554
12.88 0.4733124
12.9 0.5002251
12.92 0.4674935
12.94 0.4602713
12.96 0.4693871
12.98 0.4615735
13 0.4781739
13.02 0.4786959
13.04 0.4962611
13.06 0.4945954
13.08 0.5007252
13.1 0.4548624
13.12 0.4620875
13.14 0.456618
13.16 0.4739995
13.18 0.4532938
13.2 0.4466263
13.22 0.4552751
13.24 0.4661805
13.26 0.4680273
13.28 0.47752
13.3 0.490408
13.32 0.45962
13.34 0.4705576
13.36 0.4942164
13.38 0.462818
13.4 0.4843033
13.42 0.4818196
13.44 0.4856694
13.46 0.4719373
13.48 0.4706909
13.5 0.455713
13.52 0.4463459
13.54 0.4522723
13.56 0.4543959
13.58 0.4642469
13.6 0.4662081
13.62 0.4571921
13.64 0.4564538
13.66 0.5385166
13.68 0.4951273
13.7 0.4693348
13.72 0.4681343
13.74 0.4867752
13.76 0.4618438
13.78 0.4682673
13.8 0.4572199
13.82 0.4720165
13.84 0.4665833
13.86 0.4487209
13.88 0.4743416
13.9 0.4891064
13.92 0.4496669
13.94 0.4580667
13.96 0.4573295
13.98 0.4706644
14 0.4540373
14.02 0.4613566
14.04 0.4700533
14.06 0.478173
14.08 0.4523821
14.1 0.4572194
14.12 0.4625201
14.14 0.4628176
14.16 0.4568646
14.18 0.4444659
14.2 0.4351145
14.22 0.4634925
14.24 0.4669849
14.26 0.4727841
14.28 0.4691479
14.3 0.4757627
14.32 0.4663419
14.34 0.458803
14.36 0.4816901
14.38 0.4598633
14.4 0.4733921
14.42 0.4796614
14.44 0.4501109
14.46 0.4653496
14.48 0.4729696
14.5 0.483735
14.52 0.4900514
14.54 0.4980208
14.56 0.4901274
14.58 0.6096926
14.6 0.488211
14.62 0.4498057
14.64 0.473206
14.66 0.4631681
14.68 0.4670389
14.7 0.4613838
14.72 0.4745786
14.74 0.4406241
14.76 0.4527971
14.78 0.45511
14.8 0.4512483
14.82 0.4502499
14.84 0.4524652
14.86 0.4727316
14.88 0.4672526
14.9 0.4704786
14.92 0.4661811
14.94 0.4763668
14.96 0.4671719
14.98 0.4359191
15 0.4604617
15.02 0.4570013
15.04 0.485206
15.06 0.4695478
15.08 0.4655637
15.1 0.4668511
15.12 0.472916
15.14 0.4857468
15.16 0.4426622
15.18 0.4873137
15.2 0.4813262
15.22 0.4675471
15.24 0.4683484
15.26 0.4775456
15.28 0.4559056
15.3 0.4470459
15.32 0.4455615
15.34 0.4835802
15.36 0.4690947
15.38 0.467467
15.4 0.4884922
15.42 0.4667978
15.44 0.4590486
15.46 0.4408232
15.48 0.4752899
15.5 0.4714603
15.52 0.4577664
15.54 0.4703988
15.56 0.4673327
15.58 0.4668508
15.6 0.4692814
15.62 0.439943
15.64 0.4548628
15.66 0.4621954
15.68 0.4526313
15.7 0.458285
15.72 0.472916
15.74 0.4685351
15.76 0.4508047
15.78 0.4594834
15.8 0.4535137
15.82 0.4577391
15.84 0.4472973
15.86 0.460054
15.88 0.4527975
15.9 0.4567549
15.92 0.4490543
15.94 0.4659666
15.96 0.4512758
15.98 0.458421
16 0.4623846
16.02 0.4723612
16.04 0.4703457
16.06 0.4577665
16.08 0.4617628
16.1 0.4721231
16.12 0.4739726
16.14 0.4726788
16.16 0.5069764
16.18 0.4800258
16.2 0.4749997
16.22 0.4408228
16.24 0.4700004
16.26 0.4396306
16.28 0.4656988
16.3 0.483813
16.32 0.4608139
16.34 0.4765761
16.36 0.4666899
16.38 0.4549179
16.4 0.463923
16.42 0.4718575
16.44 0.4551097
16.46 0.4420966
16.48 0.4532934
16.5 0.4453656
16.52 0.4786704
16.54 0.4739722
16.56 0.462899
16.58 0.463923
16.6 0.4782522
16.62 0.4478002
16.64 0.444663
16.66 0.4574937
16.68 0.455549
16.7 0.4399428
16.72 0.4398579
16.74 0.4620341
16.76 0.4622228
16.78 0.4731275
16.8 0.4667173
16.82 0.4524105
16.84 0.4574395
16.86 0.46653
16.88 0.4495275
16.9 0.459483
16.92 0.4652689
16.94 0.4492767
16.96 0.4527698
16.98 0.450444
17 0.4777292
17.02 0.4596467
17.04 0.4532932
17.06 0.4538997
17.08 0.4666376
17.1 0.4630333
17.12 0.4644351
17.14 0.4751059
17.16 0.4841742
17.18 0.4740781
17.2 0.4618978
17.22 0.461004
17.24 0.473656
17.26 0.4362625
17.28 0.4661814
17.3 0.4628714
17.32 0.47
17.34 0.4762878
17.36 0.4621146
17.38 0.4717527
17.4 0.4470459
17.42 0.4585026
17.44 0.4697075
17.46 0.4664225
17.48 0.4777289
17.5 0.483658
17.52 0.4586389
17.54 0.4767596
17.56 0.4611669
17.58 0.4736032
17.6 0.4635186
17.62 0.4477441
17.64 0.4492492
17.66 0.4513589
17.68 0.4725989
17.7 0.4707972
17.72 0.5086504
17.74 0.4794272
17.76 0.4819234
17.78 0.5010236
17.8 0.4714605
17.82 0.4752627
17.84 0.4658592
17.86 0.474078
17.88 0.4580942
17.9 0.4825711
17.92 0.4650808
17.94 0.4773102
17.96 0.4896166
17.98 0.459184
18 0.4479679
18.02 0.4736553
18.04 0.4575479
18.06 0.4530725
18.08 0.4628442
18.1 0.4583947
18.12 0.4737885
18.14 0.4468782
18.16 0.4497219
18.18 0.4688815
18.2 0.4646243
18.22 0.461004
18.24 0.4515249
18.26 0.4510539
18.28 0.4623311
18.3 0.4609221
18.32 0.4620069
18.34 0.4611398
18.36 0.45288
18.38 0.465
18.4 0.4470453
18.42 0.4422951
18.44 0.4539554
18.46 0.4644889
18.48 0.4669051
18.5 0.4675733
18.52 0.4610044
18.54 0.4567822
18.56 0.4519959
18.58 0.4707973
18.6 0.4642467
18.62 0.4612485
18.64 0.4483581
18.66 0.4624386
18.68 0.4689089
18.7 0.4688555
18.72 0.4604344
18.74 0.4587211
18.76 0.4624663
18.78 0.4648927
18.8 0.4759464
18.82 0.4526862
18.84 0.4619786
18.86 0.4642471
18.88 0.4527141
18.9 0.45555
18.92 0.455357
18.94 0.4465984
18.96 0.4583398
18.98 0.4672524
19 0.44975
19.02 0.4596194
19.04 0.4366063
19.06 0.4609229
19.08 0.4631143
19.1 0.4763142
19.12 0.4728898
19.14 0.4844838
19.16 0.4557688
19.18 0.426673
19.2 0.4667446
19.22 0.458394
19.24 0.4546978
19.26 0.4731546
19.28 0.4595104
19.3 0.438748
19.32 0.4570824
19.34 0.4662884
19.36 0.4605434
19.38 0.4498341
19.4 0.4829855
19.42 0.4415035
19.44 0.462304
19.46 0.4752368
19.48 0.451719
19.5 0.4626556
19.52 0.4706647
19.54 0.4522445
19.56 0.4622494
19.58 0.4706907
19.6 0.4635193
19.62 0.4784093
19.64 0.4589654
19.66 0.4615999
19.68 0.4655375
19.7 0.4659128
19.72 0.4853092
19.74 0.4644888
19.76 0.4625204
19.78 0.4687213
19.8 0.4577663
19.82 0.4572468
19.84 0.4557962
19.86 0.4606786
19.88 0.4624123
19.9 0.4680545
19.92 0.470478
19.94 0.4605976
19.96 0.4697604
19.98 0.4691743
20 0.4521611
&
@target G0.S1
@type xy
0 2.769368
0.02 0.9082534
0.04 2.354533
0.06 2.016649
0.08 0.9933781
0.1 1.115952
0.12 2.300222
0.14 0.9210046
0.16 0.9855957
0.18 0.799265
0.2 2.186144
0.22 2.606664
0.24 1.523139
0.26 1.418617
0.28 1.277478
0.3 0.9555757
0.32 1.782989
0.34 2.138609
0.36 1.839945
0.38 1.045622
0.4 1.749814
0.42 0.9491834
0.44 0.7922278
0.46 2.183414
0.48 1.786379
0.5 1.298162
0.52 1.836356
0.54 2.930652
0.56 2.52239
0.58 1.774387
0.6 1.164785
0.62 0.4673871
0.64 1.790097
0.66 0.4721761
0.68 1.502572
0.7 1.500558
0.72 0.8269977
0.74 0.8855785
0.76 1.971617
0.78 1.810062
0.8 0.520889
0.82 1.313563
0.84 2.30088
0.86 0.9857614
0.88 1.866406
0.9 0.655324
0.92 1.843529
0.94 2.620549
0.96 0.6743517
0.98 2.427267
1 1.817787
1.02 3.021679
1.04 0.4910193
1.06 0.9078273
1.08 0.7268766
1.1 0.755215
1.12 1.263537
1.14 2.375321
1.16 2.599356
1.18 1.580918
1.2 0.5353963
1.22 1.8738
1.24 1.29153
1.26 0.4546151
1.28 0.5702849
1.3 0.91762
1.32 0.4724664
1.34 0.4483864
1.36 0.4556862
1.38 0.4605435
1.4 0.4648655
1.42 0.4503613
1.44 0.4402836
1.46 0.4727048
1.48 0.4447758
1.5 0.4590475
1.52 0.4637617
1.54 0.4576846
1.56 0.4478835
1.58 0.4416731
1.6 0.4657519
1.62 0.4451123
1.64 0.4596191
1.66 0.4279303
1.68 0.4519404
1.7 0.45379
1.72 0.4564537
1.74 0.4561243
1.76 0.4610855
1.78 0.4470177
1.8 0.4589117
1.82 0.4575203
1.84 0.435718
1.86 0.4298257
1.88 0.4478283
1.9 0.4419277
1.92 0.4519676
1.94 0.4410497
1.96 0.4589935
1.98 0.4627637
2 0.4671993
2.02 0.4563437
2.04 0.4563445
2.06 0.4458978
2.08 0.460923
2.1 0.4406245
2.12 0.4530449
2.14 0.4633036
2.16 0.444916
2.18 0.4618986
2.2 0.4484692
2.22 0.4455057
2.24 0.4448314
2.26 0.465859
2.28 0.4556589
2.3 0.4587483
2.32 0.4442404
2.34 0.4488039
2.36 0.4643816
2.38 0.4481907
2.4 0.468855
2.42 0.4742623
2.44 0.4683479
2.46 0.4693079
2.48 0.4357182
2.5 0.4743678
2.52 0.4741576
2.54 0.4654573
2.56 0.4511374
2.58 0.4683479
2.6 0.4738403
2.62 0.4641658
2.64 0.4697606
2.66 0.4588303
2.68 0.4484976
2.7 0.4713279
2.72 0.4623308
2.74 0.4532102
2.76 0.4365208
2.78 0.468348
2.8 0.445365
2.82 0.4441279
2.84 0.4691477
2.86 0.4502501
2.88 0.4692811
2.9 0.4462342
2.92 0.4620064
2.94 0.4605968
2.96 0.4587485
2.98 0.4562347
3 0.4596464
3.02 0.447772
3.04 0.4667435
3.06 0.4585574
3.08 0.4443822
3.1 0.4526313
3.12 0.443396
3.14 0.4570009
3.16 0.471672
3.18 0.4701331
3.2 0.4674132
3.22 0.4508047
3.24 0.465
3.26 0.4510265
3.28 0.4473254
3.3 0.4532382
3.32 0.4512201
3.34 0.4543676
3.36 0.4581757
3.38 0.4478002
3.4 0.4450843
3.42 0.4495276
3.44 0.4589937
3.46 0.4691744
3.48 0.4693352
3.5 0.4705577
3.52 0.4717252
3.54 0.449499
3.56 0.4564267
3.58 0.4718582
3.6 0.4560978
3.62 0.4750527
3.64 0.4602715
3.66 0.446374
3.68 0.4641388
3.7 0.4492214
3.72 0.4529901
3.74 0.4592931
3.76 0.4719371
3.78 0.4641655
3.8 0.452051
3.82 0.4604618
3.84 0.4670655
3.86 0.4434243
3.88 0.4556862
3.9 0.4624124
3.92 0.4646781
3.94 0.4399149
3.96 0.4663425
3.98 0.4587207
4 0.4724406
4.02 0.4474655
4.04 0.4423516
4.06 0.4642467
4.08 0.442352
4.1 0.4568914
4.12 0.4567548
4.14 0.4578756
4.16 0.4678144
4.18 0.4578759
4.2 0.4597282
4.22 0.4362909
4.24 0.4628715
4.26 0.4499725
4.28 0.4597829
4.3 0.4592116
4.32 0.4631955
4.34 0.4635199
4.36 0.445084
4.38 0.4669314
4.4 0.4720174
4.42 0.4465418
4.44 0.4644619
4.46 0.4453653
4.48 0.4473259
4.5 0.4523821
4.52 0.4472417
4.54 0.458639
4.56 0.4509991
4.58 0.4401701
4.6 0.4405398
4.62 0.4590748
4.64 0.4922912
4.66 0.4576572
4.68 0.4601358
4.7 0.4565635
4.72 0.4637076
4.74 0.445786
4.76 0.4583664
4.78 0.4535421
4.8 0.4674402
4.82 0.4461219
4.84 0.4531553
4.86 0.4637347
4.88 0.4479397
4.9 0.4571923
4.92 0.447688
4.94 0.4677868
4.96 0.4693075
4.98 0.4750259
5 0.4600544
5.02 0.4526867
5.04 0.4625473
5.06 0.4559059
5.08 0.4610857
5.1 0.4716985
5.12 0.4603802
5.14 0.4618167
5.16 0.4565632
5.18 0.4505825
5.2 0.4493055
5.22 0.4440721
5.24 0.4697073
5.26 0.4650272
5.28 0.4667448
5.3 0.444128
5.32 0.460868
5.34 0.463573
5.36 0.4681345
5.38 0.4732341
5.4 0.4736035
5.42 0.4618987
5.44 0.4769433
5.46 0.4659934
5.48 0.430145
5.5 0.4418992
5.52 0.4640321
5.54 0.4471582
5.56 0.454973
5.58 0.4637614
5.6 0.4583937
5.62 0.453487
5.64 0.4494724
5.66 0.4590479
5.68 0.4551104
5.7 0.4601355
5.72 0.4413902
5.74 0.4574661
5.76 0.4599181
5.78 0.4408233
5.8 0.4524929
5.82 0.4438752
5.84 0.4561799
5.86 0.4715407
5.88 0.4555216
5.9 0.45711
5.92 0.4335323
5.94 0.4561523
5.96 0.4616816
5.98 0.4630603
6 0.4514976
6.02 0.4486369
6.04 0.4416162
6.06 0.4451403
6.08 0.455796
6.1 0.4665841
6.12 0.4317984
6.14 0.4627634
6.16 0.4493054
6.18 0.4576302
6.2 0.4430859
6.22 0.4562341
6.24 0.452244
6.26 0.4571927
6.28 0.4495277
6.3 0.4673326
6.32 0.4758671
6.34 0.4390897
6.36 0.4522448
6.38 0.4395733
6.4 0.4492777
6.42 0.4573017
6.44 0.4542575
6.46 0.4373222
6.48 0.4620874
6.5 0.4338779
6.52 0.4618166
6.54 0.4501667
6.56 0.432984
6.58 0.4479397
6.6 0.4443818
6.62 0.4452244
6.64 0.448386
6.66 0.4573298
6.68 0.4516084
6.7 0.4536516
6.72 0.4610052
6.74 0.4591841
6.76 0.4663423
6.78 0.4572748
6.8 0.4546699
6.82 0.4544506
6.84 0.4380353
6.86 0.4501384
6.88 0.4596194
6.9 0.4597824
6.92 0.4575207
6.94 0.4663423
6.96 0.4488311
6.98 0.4639778
7 0.4508323
7.02 0.4721494
7.04 0.4519125
7.06 0.4519954
7.08 0.4492494
7.1 0.4555764
7.12 0.4557958
7.14 0.4575476
7.16 0.4752627
7.18 0.4566725
7.2 0.4578484
7.22 0.4508606
7.24 0.4614654
7.26 0.4538172
7.28 0.4633301
7.3 0.4677072
7.32 0.4592923
7.34 0.4577666
7.36 0.4633033
7.38 0.4671461
7.4 0.4575208
7.42 0.4452251
7.44 0.4639237
7.46 0.4582032
7.48 0.4543679
7.5 0.4506111
7.52 0.4720965
7.54 0.4680009
7.56 0.4763669
7.58 0.4624392
7.6 0.4544508
7.62 0.4514699
7.64 0.4634109
7.66 0.4798444
7.68 0.436692
7.7 0.4655374
7.72 0.4742363
7.74 0.4723877
7.76 0.4562072
7.78 0.4582851
7.8 0.4455048
7.82 0.4645959
7.84 0.4685086
7.86 0.4694945
7.88 0.4817681
7.9 0.4563163
7.92 0.4564537
7.94 0.4583935
7.96 0.4388621
7.98 0.473867
8 0.4575207
8.02 0.4513587
8.04 0.4467937
8.06 0.4644888
8.08 0.4581483
8.1 0.4598371
8.12 0.4552193
8.14 0.4706645
8.16 0.4690684
8.18 0.461167
8.2 0.466985
8.22 0.4523829
8.24 0.4530457
8.26 0.4651344
8.28 0.4406811
8.3 0.4628718
8.32 0.4580663
8.34 0.4576028
8.36 0.4493049
8.38 0.4483588
8.4 0.4532386
8.42 0.4518013
8.44 0.4629794
8.46 0.4471298
8.48 0.4571926
8.5 0.4498331
8.52 0.4590476
8.54 0.4461501
8.56 0.4616818
8.58 0.4581215
8.6 0.4750259
8.62 0.4696275
8.64 0.4461499
8.66 0.4600268
8.68 0.4671459
8.7 0.460923
8.72 0.4428602
8.74 0.455467
8.76 0.4722555
8.78 0.4483309
8.8 0.4674671
8.82 0.4460101
8.84 0.4563994
8.86 0.4662617
8.88 0.4519957
8.9 0.4666907
8.92 0.4606789
8.94 0.4571651
8.96 0.4611124
8.98 0.4677866
9 0.4682685
9.02 0.4554391
9.04 0.4300584
9.06 0.4562892
9.08 0.4508042
9.1 0.443678
9.12 0.4551918
9.14 0.4554936
9.16 0.4513866
9.18 0.4503606
9.2 0.4545328
9.22 0.4474652
9.24 0.4570014
9.26 0.4465418
9.28 0.4514699
9.3 0.443734
9.32 0.4498334
9.34 0.4593475
9.36 0.4476886
9.38 0.4557685
9.4 0.4634925
9.42 0.4582582
9.44 0.4540377
9.46 0.4578755
9.48 0.4455614
9.5 0.4489432
9.52 0.4492219
9.54 0.4514974
9.56 0.4631145
9.58 0.4607332
9.6 0.4603805
9.62 0.4584216
9.64 0.4575479
9.66 0.4599457
9.68 0.4658324
9.7 0.4552739
9.72 0.4504995
9.74 0.4697337
9.76 0.4459539
9.78 0.4627361
9.8 0.4670655
9.82 0.4567281
9.84 0.4641928
9.86 0.4539543
9.88 0.4403129
9.9 0.4506929
9.92 0.4620064
9.94 0.4401419
9.96 0.4602985
9.98 0.4429728
10 0.4586388
10.02 0.4454773
10.04 0.4514983
10.06 0.4557679
10.08 0.459783
10.1 0.4605702
10.12 0.4562347
10.14 0.4666368
10.16 0.4718846
10.18 0.4567548
10.2 0.4479395
10.22 0.4657247
10.24 0.4335322
10.26 0.4750524
10.28 0.4657525
10.3 0.4701597
10.32 0.4883899
10.34 0.4642462
10.36 0.5051736
10.38 0.4729953
10.4 0.4720968
10.42 0.4638426
10.44 0.4624391
10.46 0.4647856
10.48 0.4591565
10.5 0.4560977
10.52 0.4566182
10.54 0.4550268
10.56 0.4711956
10.58 0.4494722
10.6 0.4582567
10.62 0.4599454
10.64 0.45412
10.66 0.463924
10.68 0.4729956
10.7 0.4515255
10.72 0.4464017
10.74 0.4718582
10.76 0.4759723
10.78 0.4598641
10.8 0.4599181
10.82 0.4940645
10.84 0.4597825
10.86 0.4543673
10.88 0.4758407
10.9 0.4637083
10.92 0.473312
10.94 0.4680009
10.96 0.458421
10.98 0.4633031
11 0.4493886
11.02 0.4744997
11.04 0.4684545
11.06 0.4460377
11.08 0.4774155
11.1 0.4452249
11.12 0.4702128
11.14 0.4530456
11.16 0.4500285
11.18 0.4651341
11.2 0.4514971
11.22 0.4652148
11.24 0.4764973
11.26 0.4534314
11.28 0.4815335
11.3 0.453955
11.32 0.4907647
11.34 0.469734
11.36 0.4707709
11.38 0.4854382
11.4 0.4559328
11.42 0.4724933
11.44 0.4788266
11.46 0.463519
11.48 0.4519957
11.5 0.4601355
11.52 0.4707974
11.54 0.4689077
11.56 0.4537346
11.58 0.4559055
11.6 0.4623854
11.62 0.4677875
11.64 0.4522442
11.66 0.4604617
11.68 0.4556589
11.7 0.4666101
11.72 0.452162
11.74 0.4489432
11.76 0.4490266
11.78 0.4585574
11.8 0.4539552
11.82 0.4582854
11.84 0.4438747
11.86 0.4365203
11.88 0.4603528
11.9 0.4568648
11.92 0.453818
11.94 0.4514979
11.96 0.4557683
11.98 0.4656982
12 0.4543127
12.02 0.4639508
12.04 0.4509159
12.06 0.4707707
12.08 0.4524927
12.1 0.4488033
12.12 0.4534866
12.14 0.4541474
12.16 0.4484698
12.18 0.4618165
12.2 0.4691745
12.22 0.4441845
12.24 0.4648921
12.26 0.4589938
12.28 0.4647045
12.3 0.4541194
12.32 0.4698141
12.34 0.4644081
12.36 0.458176
12.38 0.4518014
12.4 0.4495831
12.42 0.4519132
12.44 0.4694945
12.46 0.4603803
12.48 0.4659669
12.5 0.4679211
12.52 0.4658595
12.54 0.4571931
12.56 0.4521335
12.58 0.459619
12.6 0.4400285
12.62 0.4648926
12.64 0.4703459
12.66 0.4478002
12.68 0.4818196
12.7 0.4604896
12.72 0.4618165
12.74 0.4352584
12.76 0.4551101
12.78 0.4697071
12.8 0.4590473
12.82 0.4494721
12.84 0.4424076
12.86 0.4451403
12.88 0.4470452
12.9 0.4527144
12.92 0.466932
12.94 0.4601632
12.96 0.4563445
12.98 0.4527695
13 0.4426618
13.02 0.4537344
13.04 0.4574382
13.06 0.4343098
13.08 0.4453654
13.1 0.456125
13.12 0.4552473
13.14 0.4513868
13.16 0.459701
13.18 0.4623038
13.2 0.4526589
13.22 0.4574936
13.24 0.4579031
13.26 0.4417298
13.28 0.4617625
13.3 0.4629522
13.32 0.4551925
13.34 0.455357
13.36 0.4710356
13.38 0.4465983
13.4 0.4587481
13.42 0.4489437
13.44 0.4477171
13.46 0.4329253
13.48 0.4576844
13.5 0.4506941
13.52 0.43652
13.54 0.4715132
13.56 0.4534863
13.58 0.456207
13.6 0.4538168
13.62 0.445365
13.64 0.4563441
13.66 0.4628984
13.68 0.4604888
13.7 0.4619521
13.72 0.4554666
13.74 0.4635195
13.76 0.4517739
13.78 0.4596196
13.8 0.4570831
13.82 0.4653228
13.84 0.46492
13.86 0.4502493
13.88 0.4528239
13.9 0.4413896
13.92 0.4601361
13.94 0.4517184
13.96 0.463681
13.98 0.437207
14 0.4393175
14.02 0.4482748
14.04 0.4396022
14.06 0.4522444
14.08 0.4679213
14.1 0.4614113
14.12 0.4524653
14.14 0.4682414
14.16 0.4486364
14.18 0.4571922
14.2 0.4627094
14.22 0.4458137
14.24 0.4650537
14.26 0.4326951
14.28 0.4573024
14.3 0.4586389
14.32 0.452659
14.34 0.4606786
14.36 0.460788
14.38 0.4359195
14.4 0.4531281
14.42 0.452245
14.44 0.4610043
14.46 0.4547799
14.48 0.4497501
14.5 0.4452251
14.52 0.4620059
14.54 0.4626286
14.56 0.4482471
14.58 0.4442976
14.6 0.4563715
14.62 0.4583944
14.64 0.4649187
14.66 0.4385775
14.68 0.4621958
14.7 0.4719377
14.72 0.4557682
14.74 0.4569466
14.76 0.4626551
14.78 0.461465
14.8 0.4508888
14.82 0.4539546
14.84 0.4587483
14.86 0.4397158
14.88 0.4527972
14.9 0.4579574
14.92 0.4517739
14.94 0.4503889
14.96 0.4570558
14.98 0.4393463
15 0.4509166
15.02 0.4340795
15.04 0.4616543
15.06 0.4552737
15.08 0.4355741
15.1 0.4616269
15.12 0.4322899
15.14 0.455192
15.16 0.4436774
15.18 0.4524931
15.2 0.4605434
15.22 0.4460379
15.24 0.458258
15.26 0.4543132
15.28 0.4562343
15.3 0.4668236
15.32 0.4335899
15.34 0.4581205
15.36 0.456645
15.38 0.4570838
15.4 0.4560697
15.42 0.4530449
15.44 0.4479112
15.46 0.4578482
15.48 0.4520237
15.5 0.4494994
15.52 0.4574936
15.54 0.4593749
15.56 0.4511372
15.58 0.4567552
15.6 0.4494721
15.62 0.4446628
15.64 0.4453368
15.66 0.4608686
15.68 0.4538998
15.7 0.4585298
15.72 0.4491385
15.74 0.4483579
15.76 0.4336761
15.78 0.4626822
15.8 0.4628988
15.82 0.4346266
15.84 0.4416732
15.86 0.4586393
15.88 0.4663416
15.9 0.4673598
15.92 0.4426627
15.94 0.4612205
15.96 0.4767072
15.98 0.4416736
16 0.449499
16.02 0.4574383
16.04 0.4500562
16.06 0.4519673
16.08 0.43775
16.1 0.4606788
16.12 0.42394
16.14 0.446122
16.16 0.4444384
16.18 0.4471302
16.2 0.4548624
16.22 0.4659934
16.24 0.4624128
16.26 0.4491376
16.28 0.4487762
16.3 0.4584214
16.32 0.4656987
16.34 0.4383488
16.36 0.4470455
16.38 0.4351437
16.4 0.4592929
16.42 0.4539002
16.44 0.4718319
16.46 0.4574935
16.48 0.4605975
16.5 0.4455618
16.52 0.4494719
16.54 0.4682945
16.56 0.4718842
16.58 0.439688
16.6 0.4497504
16.62 0.4549723
16.64 0.4482467
16.66 0.4575476
16.68 0.4574654
16.7 0.4539279
16.72 0.4573017
16.74 0.4484132
16.76 0.456755
16.78 0.4431143
16.8 0.4359183
16.82 0.4615735
16.84 0.4617899
16.86 0.4554391
16.88 0.4455335
16.9 0.4543401
16.92 0.4462621
16.94 0.468242
16.96 0.4469057
16.98 0.4686684
17 0.4586122
17.02 0.4516077
17.04 0.4425779
17.06 0.4584212
17.08 0.4497221
17.1 0.4439877
17.12 0.4648113
17.14 0.4522723
17.16 0.4366062
17.18 0.4645968
17.2 0.45752
17.22 0.4437062
17.24 0.4634657
17.26 0.4501668
17.28 0.461654
17.3 0.4438753
17.32 0.4596197
17.34 0.4594835
17.36 0.4524659
17.38 0.4518021
17.4 0.4588025
17.42 0.4452244
17.44 0.4618989
17.46 0.4639234
17.48 0.4607061
17.5 0.4606785
17.52 0.4668245
17.54 0.4428034
17.56 0.4484696
17.58 0.4683484
17.6 0.4608953
17.62 0.439346
17.64 0.4587208
17.66 0.4317697
17.68 0.442408
17.7 0.4531557
17.72 0.4484978
17.74 0.4605973
17.76 0.4558508
17.78 0.4442413
17.8 0.4466263
17.82 0.4605167
17.84 0.4580391
17.86 0.4495558
17.88 0.4470173
17.9 0.4430857
17.92 0.4618713
17.94 0.4610038
17.96 0.4527974
17.98 0.4590757
18 0.4524928
18.02 0.4631146
18.04 0.4605971
18.06 0.4508048
18.08 0.4565083
18.1 0.4455615
18.12 0.4630604
18.14 0.4472416
18.16 0.472731
18.18 0.4656446
18.2 0.4524932
18.22 0.453459
18.24 0.4574112
18.26 0.4532109
18.28 0.4439032
18.3 0.4655642
18.32 0.4498332
18.34 0.4565901
18.36 0.448414
18.38 0.4669051
18.4 0.4655636
18.42 0.4680548
18.44 0.4573285
18.46 0.4509155
18.48 0.4473809
18.5 0.4524108
18.52 0.4431982
18.54 0.4532377
18.56 0.4616545
18.58 0.4444376
18.6 0.4623308
18.62 0.4661008
18.64 0.457056
18.66 0.453927
18.68 0.4566178
18.7 0.4519127
18.72 0.461817
18.74 0.4574381
18.76 0.4695479
18.78 0.4715405
18.8 0.4596463
18.82 0.4752896
18.84 0.448386
18.86 0.4545602
18.88 0.4546699
18.9 0.460163
18.92 0.450583
18.94 0.4702657
18.96 0.4601366
18.98 0.4810667
19 0.4551097
19.02 0.4754734
19.04 0.4575208
19.06 0.4516083
19.08 0.4687481
19.1 0.4552469
19.12 0.4523828
19.14 0.4426618
19.16 0.4450006
19.18 0.4482748
19.2 0.4703724
19.22 0.4537346
19.24 0.4478277
19.26 0.4553571
19.28 0.4600812
19.3 0.4476043
19.32 0.4577665
19.34 0.4437906
19.36 0.4727582
19.38 0.4570005
19.4 0.4608681
19.42 0.4727316
19.44 0.4571649
19.46 0.4529349
19.48 0.4676536
19.5 0.4666364
19.52 0.4568641
19.54 0.4552468
19.56 0.4477999
19.58 0.4614384
19.6 0.4707705
19.62 0.4676804
19.64 0.4703994
19.66 0.4329259
19.68 0.4612215
19.7 0.4541196
19.72 0.4552198
19.74 0.4438749
19.76 0.4532656
19.78 0.4483579
19.8 0.4382919
19.82 0.445365
19.84 0.4502784
19.86 0.4492491
19.88 0.4559334
19.9 0.4304068
19.92 0.4532109
19.94 0.4610047
19.96 0.471964
19.98 0.4475203
20 0.4428606
&
@target G0.S2
@type xy
0 2.708791
0.02 1.109752
0.04 2.865633
0.06 2.808046
0.08 0.9217786
0.1 1.449983
0.12 3.071534
0.14 1.229167
0.16 1.799514
0.18 1.469966
0.2 1.258461
0.22 0.9197421
0.24 1.406538
0.26 0.9963309
0.28 1.423543
0.3 0.8847882
0.32 2.212464
0.34 2.805414
0.36 2.364689
0.38 1.394032
0.4 1.843672
0.42 1.271407
0.44 1.168268
0.46 2.559829
0.48 1.602561
0.5 0.9677036
0.52 1.784643
0.54 2.292412
0.56 1.987725
0.58 1.031734
0.6 1.708105
0.62 1.499532
0.64 2.797807
0.66 0.9954142
0.68 2.259082
0.7 2.268353
0.72 1.930336
0.74 1.876252
0.76 1.958788
0.78 2.343662
0.8 1.850817
0.82 1.674589
0.84 2.90979
0.86 1.814008
0.88 2.652763
0.9 1.638933
0.92 2.560669
0.94 3.265612
0.96 1.567881
0.98 2.778443
1 1.11743
1.02 2.239453
1.04 1.431484
1.06 1.085368
1.08 1.347794
1.1 1.170406
1.12 1.182381
1.14 3.112097
1.16 3.064331
1.18 2.232325
1.2 0.9663716
1.22 2.701879
1.24 2.191273
1.26 1.301105
1.28 1.05
1.3 1.43083
1.32 0.4890045
1.34 0.4530452
1.36 0.4606788
1.38 0.465027
1.4 0.4311903
1.42 0.4495273
1.44 0.4553566
1.46 0.4604614
1.48 0.4540099
1.5 0.4376642
1.52 0.441758
1.54 0.4534586
1.56 0.453982
1.58 0.4623856
1.6 0.4538993
1.62 0.4580937
1.64 0.4495
1.66 0.4537067
1.68 0.4674666
1.7 0.4587211
1.72 0.4701326
1.74 0.4580938
1.76 0.4693883
1.78 0.4418991
1.8 0.4445502
1.82 0.4243819
1.84 0.45412
1.86 0.4597276
1.88 0.4461226
1.9 0.4490822
1.92 0.4541201
1.94 0.4362914
1.96 0.4486924
1.98 0.4681082
2 0.4383491
2.02 0.4457858
2.04 0.4528245
2.06 0.4551369
2.08 0.4550545
2.1 0.4455616
2.12 0.4490546
2.14 0.4502494
2.16 0.4331564
2.18 0.45434
2.2 0.4499165
2.22 0.4660736
2.24 0.4506383
2.26 0.4552472
2.28 0.4396589
2.3 0.4518021
2.32 0.4570284
2.34 0.4598092
2.36 0.4543678
2.38 0.441984
2.4 0.458394
2.42 0.4367487
2.44 0.4534591
2.46 0.4395739
2.48 0.4532937
2.5 0.4538722
2.52 0.4552745
2.54 0.4596463
2.56 0.4610044
2.58 0.4521896
2.6 0.4155423
2.62 0.4460385
2.64 0.4516082
2.66 0.4510265
2.68 0.459075
2.7 0.4538173
2.72 0.4468221
2.74 0.4601364
2.76 0.4602717
2.78 0.4116734
2.8 0.4603535
2.82 0.4531285
2.84 0.4408511
2.86 0.4436778
2.88 0.4504715
2.9 0.4530453
2.92 0.4545328
2.94 0.4620337
2.96 0.4583943
2.98 0.4505549
3 0.4339352
3.02 0.467467
3.04 0.4703455
3.06 0.4602984
3.08 0.4624663
3.1 0.4545327
3.12 0.4469903
3.14 0.4464578
3.16 0.4473532
3.18 0.4463463
3.2 0.4167433
3.22 0.4361481
3.24 0.4627631
3.26 0.4343096
3.28 0.4400565
3.3 0.4400287
3.32 0.4491655
3.34 0.415632
3.36 0.4557963
3.38 0.4461505
3.4 0.4524657
3.42 0.4633843
3.44 0.4433953
3.46 0.4593744
3.48 0.4425779
3.5 0.4433396
3.52 0.4544225
3.54 0.4497225
3.56 0.4378351
3.58 0.4665838
3.6 0.4546148
3.62 0.4640583
3.64 0.4488039
3.66 0.4662883
3.68 0.4581487
3.7 0.4425501
3.72 0.4606786
3.74 0.4522438
3.76 0.4542578
3.78 0.4637615
3.8 0.440823
3.82 0.4239686
3.84 0.4597283
3.86 0.4225516
3.88 0.4284278
3.9 0.4402553
3.92 0.4045369
3.94 0.457411
3.96 0.4708232
3.98 0.4592664
4 0.4160835
4.02 0.4433964
4.04 0.4090847
4.06 0.4138838
4.08 0.4705851
4.1 0.4554677
4.12 0.4465701
4.14 0.4562897
4.16 0.4538992
4.18 0.4514973
4.2 0.4506108
4.22 0.4428604
4.24 0.4545328
4.26 0.4544502
4.28 0.439688
4.3 0.4731538
4.32 0.4497227
4.34 0.4652419
4.36 0.4541473
4.38 0.4605975
4.4 0.4378359
4.42 0.4454777
4.44 0.4407662
4.46 0.4637074
4.48 0.4598641
4.5 0.4507218
4.52 0.4563439
4.54 0.4544502
4.56 0.4470452
4.58 0.4544507
4.6 0.4506381
4.62 0.4655649
4.64 0.4413053
4.66 0.4672528
4.68 0.4487762
4.7 0.4177616
4.72 0.4652148
4.74 0.4437906
4.76 0.4564261
4.78 0.4420974
4.8 0.4162332
4.82 0.4510821
4.84 0.4567548
4.86 0.4654296
4.88 0.4523544
4.9 0.4426623
4.92 0.4659662
4.94 0.4463739
4.96 0.4453368
4.98 0.4604346
5 0.4354879
5.02 0.441984
5.04 0.4587205
5.06 0.4020568
5.08 0.4466822
5.1 0.458639
5.12 0.4486929
5.14 0.4627091
5.16 0.4534866
5.18 0.442832
5.2 0.4202969
5.22 0.4455052
5.24 0.4513591
5.26 0.4631417
5.28 0.4637082
5.3 0.4479679
5.32 0.4373214
5.34 0.4465421
5.36 0.4450838
5.38 0.4373495
5.4 0.4521897
5.42 0.4503606
5.44 0.4618983
5.46 0.4587754
5.48 0.4512481
5.5 0.460109
5.52 0.4534867
5.54 0.4563987
5.56 0.4686415
5.58 0.4564262
5.6 0.4392604
5.62 0.4477161
5.64 0.4070012
5.66 0.4273759
5.68 0.4208322
5.7 0.4528518
5.72 0.451802
5.74 0.449278
5.76 0.4599455
5.78 0.4488601
5.8 0.4286312
5.82 0.4652146
5.84 0.4375783
5.86 0.4633024
5.88 0.4488041
5.9 0.4587209
5.92 0.4454776
5.94 0.4498327
5.96 0.4609498
5.98 0.4078295
6 0.4577392
6.02 0.4290688
6.04 0.4709036
6.06 0.4609503
6.08 0.44699
6.1 0.4396872
6.12 0.4522438
6.14 0.4359755
6.16 0.4238515
6.18 0.4292136
6.2 0.4501938
6.22 0.4567549
6.24 0.460027
6.26 0.4420975
6.28 0.4372928
6.3 0.4701597
6.32 0.447772
6.34 0.4518297
6.36 0.4615461
6.38 0.4441849
6.4 0.4180013
6.42 0.4382064
6.44 0.4212178
6.46 0.4091455
6.48 0.45434
6.5 0.456207
6.52 0.4414184
6.54 0.4410498
6.56 0.4491378
6.58 0.4753423
6.6 0.4488043
6.62 0.449166
6.64 0.4410211
6.66 0.4639506
6.68 0.444128
6.7 0.4470453
6.72 0.4571924
6.74 0.459048
6.76 0.4642462
6.78 0.4574394
6.8 0.4642466
6.82 0.4511655
6.84 0.455878
6.86 0.4581755
6.88 0.4550275
6.9 0.4420406
6.92 0.4552198
6.94 0.4540097
6.96 0.4469339
6.98 0.4492492
7 0.4601633
7.02 0.4541205
7.04 0.4637075
7.06 0.4444377
7.08 0.4591569
7.1 0.4527144
7.12 0.4584213
7.14 0.4454492
7.16 0.4566723
7.18 0.4662887
7.2 0.4548072
7.22 0.4491377
7.24 0.4450283
7.26 0.4474931
7.28 0.4576298
7.3 0.4535692
7.32 0.465725
7.34 0.4530458
7.36 0.4461782
7.38 0.4525757
7.4 0.4557681
7.42 0.4655373
7.44 0.4465974
7.46 0.449277
7.48 0.4684018
7.5 0.4530177
7.52 0.4491661
7.54 0.4574107
7.56 0.4430857
7.58 0.456974
7.6 0.4476047
7.62 0.470877
7.64 0.435488
7.66 0.4450839
7.68 0.4473536
7.7 0.4411351
7.72 0.442154
7.74 0.4209814
7.76 0.4437904
7.78 0.4658599
7.8 0.4408512
7.82 0.434195
7.84 0.446038
7.86 0.4540377
7.88 0.4571649
7.9 0.443537
7.92 0.4618171
7.94 0.4512758
7.96 0.461546
7.98 0.4452535
8 0.4578212
8.02 0.4430856
8.04 0.4562074
8.06 0.4709829
8.08 0.4452526
8.1 0.4492773
8.12 0.452604
8.14 0.4609234
8.16 0.4468222
8.18 0.4381208
8.2 0.4533489
8.22 0.4477998
8.24 0.4438466
8.26 0.4476044
8.28 0.437636
8.3 0.4550276
8.32 0.4523831
8.34 0.4601088
8.36 0.4541202
8.38 0.4489433
8.4 0.4453647
8.42 0.4462622
8.44 0.4437908
8.46 0.4670117
8.48 0.4411635
8.5 0.4563434
8.52 0.4592937
8.54 0.4483867
8.56 0.4538171
8.58 0.4481632
8.6 0.4484979
8.62 0.454367
8.64 0.4394879
8.66 0.4613566
8.68 0.4579304
8.7 0.4365199
8.72 0.4303774
8.74 0.4573286
8.76 0.4207137
8.78 0.4675469
8.8 0.4455614
8.82 0.4535696
8.84 0.4522445
8.86 0.4560975
8.88 0.4533486
8.9 0.4646235
8.92 0.4423235
8.94 0.4215441
8.96 0.4364343
8.98 0.4389193
9 0.4494718
9.02 0.4518296
9.04 0.4326946
9.06 0.445702
9.08 0.4367492
9.1 0.4504996
9.12 0.4410498
9.14 0.4557957
9.16 0.4530728
9.18 0.4565904
9.2 0.4499716
9.22 0.4568648
9.24 0.4656449
9.26 0.4618984
9.28 0.4541202
9.3 0.4618708
9.32 0.4692017
9.34 0.4380354
9.36 0.450472
9.38 0.4516086
9.4 0.4400289
9.42 0.4589388
9.44 0.4664225
9.46 0.4564263
9.48 0.4447751
9.5 0.4625206
9.52 0.4600269
9.54 0.4608688
9.56 0.4615465
9.58 0.4475489
9.6 0.4684556
9.62 0.455714
9.64 0.4451408
9.66 0.4609502
9.68 0.4464028
9.7 0.4527141
9.72 0.4611125
9.74 0.4618165
9.76 0.4551098
9.78 0.4213378
9.8 0.4303774
9.82 0.463735
9.84 0.4321168
9.86 0.4196725
9.88 0.4513867
9.9 0.4484979
9.92 0.4665295
9.94 0.4436771
9.96 0.4443256
9.98 0.4526305
10 0.454037
10.02 0.4667434
10.04 0.435488
10.06 0.4607056
10.08 0.4411626
10.1 0.4613302
10.12 0.4598644
10.14 0.4524652
10.16 0.4448874
10.18 0.4599455
10.2 0.4531556
10.22 0.4547798
10.24 0.4561794
10.26 0.4607059
10.28 0.4605161
10.3 0.4325219
10.32 0.4706646
10.34 0.4541477
10.36 0.4572197
10.38 0.4531553
10.4 0.462439
10.42 0.4542299
10.44 0.4598643
10.46 0.4487201
10.48 0.4637347
10.5 0.4519407
10.52 0.4459262
10.54 0.4556862
10.56 0.4648925
10.58 0.4495558
10.6 0.4455051
10.62 0.4425489
10.64 0.4633308
10.66 0.4614651
10.68 0.4391185
10.7 0.4394317
10.72 0.4561522
10.74 0.4583938
10.76 0.4509441
10.78 0.4511652
10.8 0.4470179
10.82 0.4624659
10.84 0.4293602
10.86 0.4598637
10.88 0.4532107
10.9 0.4576291
10.92 0.4479398
10.94 0.4488594
10.96 0.4654572
10.98 0.4613566
11 0.4396019
11.02 0.4535963
11.04 0.4655642
11.06 0.4647848
11.08 0.4400574
11.1 0.4585572
11.12 0.461005
11.14 0.4545608
11.16 0.4568919
11.18 0.4627638
11.2 0.4576026
11.22 0.447465
11.24 0.4654831
11.26 0.4514419
11.28 0.4417297
11.3 0.4508882
11.32 0.4542303
11.34 0.4431139
11.36 0.4572196
11.38 0.4636001
11.4 0.4464581
11.42 0.4599181
11.44 0.4549176
11.46 0.446122
11.48 0.4496111
11.5 0.4644892
11.52 0.4484417
11.54 0.4529902
11.56 0.4550281
11.58 0.460706
11.6 0.4505555
11.62 0.4378648
11.64 0.4520508
11.66 0.446038
11.68 0.4537617
11.7 0.470266
11.72 0.4630606
11.74 0.4538168
11.76 0.4497222
11.78 0.4418996
11.8 0.4519676
11.82 0.4532112
11.84 0.4621145
11.86 0.4426624
11.88 0.455357
11.9 0.4553574
11.92 0.4583118
11.94 0.434627
11.96 0.412977
11.98 0.4581217
12 0.4544499
12.02 0.4563441
12.04 0.4589119
12.06 0.44975
12.08 0.4450003
12.1 0.4599185
12.12 0.4469053
12.14 0.4371212
12.16 0.44872
12.18 0.4456733
12.2 0.4508048
12.22 0.4561257
12.24 0.4666098
12.26 0.4650263
12.28 0.4594015
12.3 0.4565904
12.32 0.4545601
12.34 0.457957
12.36 0.4686682
12.38 0.4544771
12.4 0.4620878
12.42 0.4542574
12.44 0.4403407
12.46 0.451608
12.48 0.4465702
12.5 0.4537076
12.52 0.443903
12.54 0.4624666
12.56 0.4478001
12.58 0.4560973
12.6 0.4566731
12.62 0.4554668
12.64 0.4589393
12.66 0.4669049
12.68 0.4599183
12.7 0.4581753
12.72 0.4368638
12.74 0.4522718
12.76 0.4596193
12.78 0.4546151
12.8 0.4580937
12.82 0.4385774
12.84 0.4174029
12.86 0.458966
12.88 0.4500283
12.9 0.4491377
12.92 0.4486364
12.94 0.4112482
12.96 0.4518295
12.98 0.4259403
13 0.435603
13.02 0.4432272
13.04 0.4383494
13.06 0.4521335
13.08 0.441645
13.1 0.4031437
13.12 0.4247642
13.14 0.449277
13.16 0.4359182
13.18 0.4474651
13.2 0.430871
13.22 0.4566725
13.24 0.4556585
13.26 0.4491662
13.28 0.4568645
13.3 0.4468229
13.32 0.4646232
13.34 0.469601
13.36 0.4194345
13.38 0.4400569
13.4 0.456618
13.42 0.4039184
13.44 0.4095425
13.46 0.4360337
13.48 0.4249116
13.5 0.4193147
13.52 0.4665834
13.54 0.4626285
13.56 0.4715135
13.58 0.4570556
13.6 0.4547796
13.62 0.4494722
13.64 0.4438752
13.66 0.4220194
13.68 0.4563438
13.7 0.4353735
13.72 0.421337
13.74 0.4523831
13.76 0.4488044
13.78 0.4652148
13.8 0.4527977
13.82 0.4590481
13.84 0.438321
13.86 0.4207438
13.88 0.44105
13.9 0.4609226
13.92 0.4514978
13.94 0.4420964
13.96 0.436177
13.98 0.4526032
14 0.418748
14.02 0.4182405
14.04 0.4422946
14.06 0.4255588
14.08 0.4423233
14.1 0.4362912
14.12 0.4274922
14.14 0.4424925
14.16 0.414156
14.18 0.4085338
14.2 0.422788
14.22 0.4207436
14.24 0.4197914
14.26 0.4401421
14.28 0.4234673
14.3 0.4222854
14.32 0.4155126
14.34 0.4112177
14.36 0.4516914
14.38 0.4194345
14.4 0.4513037
14.42 0.4367499
14.44 0.4450283
14.46 0.439602
14.48 0.4196724
14.5 0.4177624
14.52 0.443734
14.54 0.4477162
14.56 0.4336473
14.58 0.45722
14.6 0.4410493
14.62 0.4618169
14.64 0.4583944
14.66 0.450028
14.68 0.4517195
14.7 0.4674394
14.72 0.4526313
14.74 0.4771264
14.76 0.4540094
14.78 0.4584214
14.8 0.4563165
14.82 0.4605973
14.84 0.4483862
14.86 0.4735503
14.88 0.4374072
14.9 0.4586119
14.92 0.4301447
14.94 0.4444377
14.96 0.4314227
14.98 0.4255584
15 0.4311907
15.02 0.4197021
15.04 0.4368639
15.06 0.4476049
15.08 0.4546976
15.1 0.4591839
15.12 0.4444382
15.14 0.4082277
15.16 0.4337048
15.18 0.4228775
15.2 0.43454
15.22 0.4278144
15.24 0.4198216
15.26 0.4080749
15.28 0.4418992
15.3 0.4413047
15.32 0.4308426
15.34 0.4499996
15.36 0.4364057
15.38 0.4573294
15.4 0.467333
15.42 0.4532658
15.44 0.4589657
15.46 0.4477998
15.48 0.4437343
15.5 0.4655373
15.52 0.4384916
15.54 0.4322038
15.56 0.4333591
15.58 0.4713277
15.6 0.4440156
15.62 0.4530456
15.64 0.4474659
15.66 0.4437061
15.68 0.4124321
15.7 0.4276096
15.72 0.4509437
15.74 0.4657786
15.76 0.4499718
15.78 0.4568643
15.8 0.4448874
15.82 0.4641658
15.84 0.453817
15.86 0.4253825
15.88 0.4521613
15.9 0.4452807
15.92 0.4494725
15.94 0.4541199
15.96 0.4395738
15.98 0.4346554
16 0.4430579
16.02 0.4209808
16.04 0.45183
16.06 0.4411634
16.08 0.4502501
16.1 0.4478285
16.12 0.4307258
16.14 0.4526041
16.16 0.4503886
16.18 0.4552743
16.2 0.4452246
16.22 0.448832
16.24 0.4223155
16.26 0.4482465
16.28 0.415813
16.3 0.4208918
16.32 0.4163536
16.34 0.4351437
16.36 0.4268783
16.38 0.4099089
16.4 0.4450285
16.42 0.431451
16.44 0.4399431
16.46 0.4147589
16.48 0.4369493
16.5 0.4157521
16.52 0.4540376
16.54 0.4427757
16.56 0.4286315
16.58 0.4369504
16.6 0.4322328
16.62 0.423704
16.64 0.4231728
16.66 0.438862
16.68 0.4503886
16.7 0.4458978
16.72 0.4579571
16.74 0.4665031
16.76 0.4558789
16.78 0.4529907
16.8 0.439261
16.82 0.4466263
16.84 0.4552196
16.86 0.455769
16.88 0.4397162
16.9 0.468748
16.92 0.4614111
16.94 0.4566726
16.96 0.450167
16.98 0.4490546
17 0.4714072
17.02 0.4079523
17.04 0.4488324
17.06 0.44601
17.08 0.4478839
17.1 0.4440157
17.12 0.4399144
17.14 0.4507211
17.16 0.4269077
17.18 0.4612203
17.2 0.4465423
17.22 0.453211
17.24 0.4530448
17.26 0.4335032
17.28 0.4483577
17.3 0.4669315
17.32 0.4418999
17.34 0.4519407
17.36 0.4539276
17.38 0.4481907
17.4 0.4600003
17.42 0.4491659
17.44 0.4492492
17.46 0.442578
17.48 0.453376
17.5 0.4626552
17.52 0.457384
17.54 0.4468781
17.56 0.4505836
17.58 0.4510822
17.6 0.4535693
17.62 0.4542299
17.64 0.468668
17.66 0.4390903
17.68 0.4226407
17.7 0.4443814
17.72 0.4344245
17.74 0.4211299
17.76 0.4313932
17.78 0.4508049
17.8 0.4496669
17.82 0.4272582
17.84 0.4276679
17.86 0.4341944
17.88 0.4535692
17.9 0.4255878
17.92 0.4354884
17.94 0.4400569
17.96 0.4598643
17.98 0.4607062
18 0.4205057
18.02 0.4084723
18.04 0.4488597
18.06 0.4294468
18.08 0.4229959
18.1 0.4309874
18.12 0.4513033
18.14 0.4509438
18.16 0.4594834
18.18 0.4407384
18.2 0.4254998
18.22 0.4196123
18.24 0.4505824
18.26 0.4244999
18.28 0.4361474
18.3 0.4464304
18.32 0.4712486
18.34 0.4622224
18.36 0.4309001
18.38 0.4447755
18.4 0.4259405
18.42 0.42936
18.44 0.4178515
18.46 0.4497224
18.48 0.4296804
18.5 0.4227584
18.52 0.4520233
18.54 0.4473813
18.56 0.4186885
18.58 0.4535969
18.6 0.4533482
18.62 0.4469338
18.64 0.4602716
18.66 0.4602715
18.68 0.4514976
18.7 0.4579298
18.72 0.4554117
18.74 0.458176
18.76 0.4681342
18.78 0.4506107
18.8 0.4435368
18.82 0.4494721
18.84 0.4529074
18.86 0.4718846
18.88 0.450805
18.9 0.4652954
18.92 0.4500001
18.94 0.4465427
18.96 0.4631144
18.98 0.4527145
19 0.4530174
19.02 0.458121
19.04 0.4324932
19.06 0.4497222
19.08 0.444466
19.1 0.445926
19.12 0.4545328
19.14 0.4489157
19.16 0.4618174
19.18 0.447605
19.2 0.4237339
19.22 0.4478284
19.24 0.4431141
19.26 0.4118863
19.28 0.4521614
19.3 0.4493604
19.32 0.4578482
19.34 0.4608954
19.36 0.4607598
19.38 0.4665299
19.4 0.4557404
19.42 0.4471298
19.44 0.4400287
19.46 0.4562892
19.48 0.4422106
19.5 0.4541193
19.52 0.4528794
19.54 0.4568918
19.56 0.453018
19.58 0.4448308
19.6 0.4565356
19.62 0.4492213
19.64 0.4210108
19.66 0.3979321
19.68 0.436979
19.7 0.4171934
19.72 0.4544498
19.74 0.4535141
19.76 0.4568647
19.78 0.4557964
19.8 0.4517467
19.82 0.4643815
19.84 0.4422953
19.86 0.46114
19.88 0.4590755
19.9 0.4144875
19.92 0.440965
19.94 0.4512765
19.96 0.4495552
19.98 0.4443257
20 0.4573292
&
@target G1.S0
@type xy
0 4
0.02 1172
0.04 1
0.06 2
0.08 1376
0.1 1229
0.12 0
0.14 727
0.16 643
0.18 728
0.2 789
0.22 2513
0.24 1424
0.26 2457
0.28 1284
0.3 882
0.32 18
0.34 0
0.36 15
0.38 795
0.4 221
0.42 1093
0.44 861
0.46 3
0.48 916
0.5 3027
0.52 485
0.54 26
0.56 154
0.58 2101
0.6 267
0.62 59
0.64 0
0.66 209
0.68 3
0.7 1
0.72 226
0.74 112
0.76 72
0.78 1
0.8 161
0.82 151
0.84 0
0.86 96
0.88 15
0.9 139
0.92 0
0.94 0
0.96 370
0.98 0
1 1877
1.02 41
1.04 493
1.06 1457
1.08 1100
1.1 1147
1.12 1391
1.14 0
1.16 0
1.18 106
1.2 1695
1.22 0
1.24 105
1.26 245
1.28 95
1.3 734
1.32 1959
1.34 1378
1.36 2517
1.38 3707
1.4 3624
1.42 3989
1.44 3888
1.46 3257
1.48 2832
1.5 2611
1.52 2353
1.54 2261
1.56 3497
1.58 3838
1.6 3078
1.62 1753
1.64 1832
1.66 2397
1.68 2545
1.7 2176
1.72 2410
1.74 1517
1.76 2561
1.78 2965
1.8 3592
1.82 4306
1.84 4147
1.86 3911
1.88 3824
1.9 4371
1.92 2477
1.94 4219
1.96 3527
1.98 3150
2 3372
2.02 3975
2.04 3966
2.06 3885
2.08 4519
2.1 5054
2.12 5677
2.14 5480
2.16 4561
2.18 4747
2.2 3928
2.22 4688
2.24 6021
2.26 7701
2.28 9439
2.3 9194
2.32 7750
2.34 7834
2.36 9160
2.38 8776
2.4 8259
2.42 8864
2.44 8135
2.46 8316
2.48 10261
2.5 10837
2.52 9655
2.54 10604
2.56 11292
2.58 8920
2.6 9827
2.62 10352
2.64 8963
2.66 11608
2.68 10225
2.7 12950
2.72 11170
2.74 10876
2.76 9919
2.78 10307
2.8 10504
2.82 9659
2.84 11099
2.86 10776
2.88 8605
2.9 8478
2.92 9447
2.94 8727
2.96 7942
2.98 8488
3 8740
3.02 9420
3.04 9699
3.06 7512
3.08 10050
3.1 9768
3.12 9568
3.14 8538
3.16 8896
3.18 9269
3.2 11909
3.22 10335
3.24 11042
3.26 8112
3.28 8932
3.3 10894
3.32 9254
3.34 7048
3.36 7232
3.38 8243
3.4 8426
3.42 8318
3.44 8474
3.46 7210
3.48 9182
3.5 9313
3.52 9428
3.54 9986
3.56 9305
3.58 10300
3.6 9359
3.62 8641
3.64 9561
3.66 8781
3.68 8575
3.7 9741
3.72 10390
3.74 9349
3.76 9584
3.78 10234
3.8 11952
3.82 9898
3.84 9248
3.86 6891
3.88 9036
3.9 8326
3.92 5554
3.94 5971
3.96 5147
3.98 7051
4 6080
4.02 5738
4.04 6483
4.06 7416
4.08 7217
4.1 7391
4.12 5867
4.14 6503
4.16 6108
4.18 4366
4.2 4915
4.22 4437
4.24 5215
4.26 6176
4.28 4380
4.3 5060
4.32 4156
4.34 5448
4.36 5817
4.38 6670
4.4 6420
4.42 6982
4.44 7727
4.46 6048
4.48 4845
4.5 5310
4.52 6284
4.54 6209
4.56 7683
4.58 8334
4.6 8985
4.62 8623
4.64 7878
4.66 7496
4.68 6295
4.7 6543
4.72 5977
4.74 5297
4.76 4565
4.78 4603
4.8 5388
4.82 5611
4.84 4820
4.86 7698
4.88 8597
4.9 8078
4.92 6308
4.94 5984
4.96 7783
4.98 7650
5 7713
5.02 7288
5.04 7407
5.06 6968
5.08 7026
5.1 6613
5.12 6939
5.14 7037
5.16 6568
5.18 4534
5.2 6389
5.22 6172
5.24 7589
5.26 7179
5.28 8037
5.3 5651
5.32 6776
5.34 7720
5.36 7664
5.38 8451
5.4 10319
5.42 10318
5.44 10503
5.46 9476
5.48 9403
5.5 10102
5.52 8479
5.54 7654
5.56 7277
5.58 6631
5.6 6776
5.62 7278
5.64 6700
5.66 7685
5.68 8522
5.7 8628
5.72 7065
5.74 6076
5.76 6698
5.78 7414
5.8 6761
5.82 7436
5.84 7326
5.86 6498
5.88 4808
5.9 6272
5.92 4833
5.94 5677
5.96 6889
5.98 5684
6 5183
6.02 6159
6.04 6264
6.06 5598
6.08 4941
6.1 6247
6.12 5860
6.14 7116
6.16 6613
6.18 7216
6.2 8039
6.22 6418
6.24 7897
6.26 7242
6.28 7029
6.3 6844
6.32 8355
6.34 6379
6.36 6790
6.38 6029
6.4 5404
6.42 6266
6.44 6044
6.46 6412
6.48 6998
6.5 6417
6.52 5623
6.54 4469
6.56 5419
6.58 5264
6.6 4034
6.62 5158
6.64 6412
6.66 5405
6.68 5396
6.7 6247
6.72 4454
6.74 4976
6.76 5158
6.78 5111
6.8 4844
6.82 5223
6.84 4488
6.86 4669
6.88 5410
6.9 5653
6.92 5043
6.94 5300
6.96 5584
6.98 5874
7 5951
7.02 5441
7.04 5635
7.06 7933
7.08 7317
7.1 8624
7.12 10584
7.14 8609
7.16 8456
7.18 9065
7.2 10287
7.22 9215
7.24 10384
7.26 8210
7.28 8429
7.3 8462
7.32 7621
7.34 6317
7.36 7025
7.38 7986
7.4 7780
7.42 9952
7.44 10028
7.46 10066
7.48 9418
7.5 9814
7.52 9557
7.54 10452
7.56 13206
7.58 9864
7.6 9574
7.62 9549
7.64 12017
7.66 11629
7.68 10423
7.7 11493
7.72 12453
7.74 12703
7.76 12329
7.78 13660
7.8 10938
7.82 10280
7.84 9365
7.86 9077
7.88 8895
7.9 12009
7.92 11076
7.94 10033
7.96 7953
7.98 8906
8 9001
8.02 8718
8.04 7907
8.06 8267
8.08 8859
8.1 8359
8.12 8236
8.14 6736
8.16 8677
8.18 7384
8.2 6301
8.22 7142
8.24 3837
8.26 3769
8.28 4240
8.3 3452
8.32 2589
8.34 4603
8.36 4530
8.38 5533
8.4 4101
8.42 2983
8.44 3903
8.46 4913
8.48 6323
8.5 7924
8.52 6335
8.54 7214
8.56 6628
8.58 6898
8.6 7285
8.62 8086
8.64 10246
8.66 10965
8.68 7940
8.7 7558
8.72 6254
8.74 4635
8.76 6835
8.78 6798
8.8 7106
8.82 6935
8.84 6940
8.86 6016
8.88 6006
8.9 3960
8.92 6653
8.94 5452
8.96 5616
8.98 6112
9 5823
9.02 3546
9.04 5246
9.06 6876
9.08 4877
9.1 4587
9.12 5013
9.14 5619
9.16 4727
9.18 4546
9.2 5604
9.22 6136
9.24 4762
9.26 4770
9.28 4990
9.3 4018
9.32 4010
9.34 4448
9.36 6293
9.38 5669
9.4 8864
9.42 5736
9.44 7576
9.46 6160
9.48 5617
9.5 6359
9.52 5654
9.54 6704
9.56 6978
9.58 8896
9.6 8231
9.62 8000
9.64 8492
9.66 7349
9.68 7569
9.7 8435
9.72 4473
9.74 5864
9.76 5824
9.78 6832
9.8 8505
9.82 4009
9.84 4417
9.86 5373
9.88 4739
9.9 4878
9.92 4698
9.94 3941
9.96 2750
9.98 1812
10 2869
10.02 2406
10.04 3530
10.06 5114
10.08 2912
10.1 5813
10.12 7549
10.14 6117
10.16 7005
10.18 6720
10.2 6393
10.22 6644
10.24 7302
10.26 8473
10.28 8641
10.3 9410
10.32 10291
10.34 10599
10.36 11602
10.38 9530
10.4 7770
10.42 6545
10.44 7423
10.46 6965
10.48 7565
10.5 5912
10.52 5422
10.54 6810
10.56 6199
10.58 6479
10.6 5202
10.62 7406
10.64 6777
10.66 9196
10.68 7143
10.7 6623
10.72 7312
10.74 6241
10.76 5829
10.78 8824
10.8 7938
10.82 6721
10.84 7084
10.86 6777
10.88 5859
10.9 5503
10.92 6066
10.94 6793
10.96 7820
10.98 8960
11 7305
11.02 7545
11.04 8303
11.06 7655
11.08 8447
11.1 8753
11.12 6689
11.14 6355
11.16 6253
11.18 8184
11.2 5462
11.22 5587
11.24 6561
11.26 6848
11.28 5840
11.3 7113
11.32 7381
11.34 7877
11.36 8740
11.38 7432
11.4 7714
11.42 6276
11.44 5827
11.46 6971
11.48 6704
11.5 6249
11.52 5806
11.54 5954
11.56 7326
11.58 4787
11.6 4498
11.62 4152
11.64 5696
11.66 5188
11.68 5259
11.7 4905
11.72 5094
11.74 5682
11.76 6275
11.78 6202
11.8 6301
11.82 5448
11.84 5290
11.86 5689
11.88 4581
11.9 6426
11.92 4813
11.94 5366
11.96 6737
11.98 3232
12 4493
12.02 4788
12.04 4810
12.06 7547
12.08 8126
12.1 4598
12.12 5752
12.14 2496
12.16 3726
12.18 3666
12.2 2439
12.22 2388
12.24 2326
12.26 4152
12.28 5301
12.3 5375
12.32 5977
12.34 6272
12.36 5027
12.38 5726
12.4 6454
12.42 6225
12.44 5233
12.46 6678
12.48 2950
12.5 3535
12.52 5916
12.54 6611
12.56 5512
12.58 7103
12.6 5276
12.62 4884
12.64 5108
12.66 7151
12.68 6543
12.7 6235
12.72 6371
12.74 7181
12.76 4430
12.78 3910
12.8 2968
12.82 3128
12.84 4287
12.86 3497
12.88 2950
12.9 2541
12.92 5459
12.94 6276
12.96 5037
12.98 5734
13 4635
13.02 5308
13.04 3545
13.06 4092
13.08 3842
13.1 5681
13.12 4854
13.14 4137
13.16 6001
13.18 5899
13.2 5908
13.22 6013
13.24 5107
13.26 5300
13.28 5979
13.3 4203
13.32 4968
13.34 3008
13.36 2206
13.38 2431
13.4 2323
13.42 2844
13.44 3168
13.46 2511
13.48 3093
13.5 5419
13.52 5318
13.54 5780
13.56 6272
13.58 4690
13.6 4967
13.62 4492
13.64 4045
13.66 3012
13.68 3165
13.7 4409
13.72 3883
13.74 2944
13.76 4657
13.78 5747
13.8 4374
13.82 4561
13.84 4515
13.86 4034
13.88 3366
13.9 2561
13.92 3205
13.94 5191
13.96 5011
13.98 4873
14 6046
14.02 5886
14.04 4420
14.06 5512
14.08 5479
14.1 5739
14.12 4907
14.14 5172
14.16 5840
14.18 5701
14.2 6807
14.22 6287
14.24 5802
14.26 6657
14.28 7644
14.3 6857
14.32 4409
14.34 4841
14.36 4932
14.38 4639
14.4 3662
14.42 4438
14.44 3621
14.46 4097
14.48 3683
14.5 6110
14.52 5102
14.54 3284
14.56 4364
14.58 3309
14.6 2748
14.62 3651
14.64 3560
14.66 3937
14.68 3151
14.7 2298
14.72 2687
14.74 2713
14.76 4231
14.78 3086
14.8 3914
14.82 4731
14.84 2962
14.86 2489
14.88 4546
14.9 4450
14.92 4279
14.94 4587
14.96 5262
14.98 5283
15 6544
15.02 8294
15.04 6059
15.06 6087
15.08 7317
15.1 7167
15.12 7019
15.14 4509
15.16 4885
15.18 5511
15.2 4924
15.22 6198
15.24 5497
15.26 4682
15.28 5743
15.3 6010
15.32 5943
15.34 5700
15.36 3932
15.38 3503
15.4 2427
15.42 3088
15.44 2608
15.46 2572
15.48 2736
15.5 2295
15.52 5363
15.54 5832
15.56 7318
15.58 6464
15.6 6477
15.62 6993
15.64 7402
15.66 8510
15.68 6234
15.7 8129
15.72 7376
15.74 4837
15.76 6264
15.78 7764
15.8 7571
15.82 6848
15.84 6678
15.86 7398
15.88 4247
15.9 6410
15.92 5770
15.94 4417
15.96 6476
15.98 7369
16 5128
16.02 4882
16.04 4954
16.06 5212
16.08 3698
16.1 1785
16.12 2805
16.14 4355
16.16 4413
16.18 4632
16.2 3802
16.22 4234
16.24 4385
16.26 4793
16.28 4219
16.3 3418
16.32 3518
16.34 5359
16.36 4325
16.38 4537
16.4 3162
16.42 3983
16.44 4850
16.46 4292
16.48 5252
16.5 4257
16.52 4850
16.54 5524
16.56 5649
16.58 5344
16.6 4982
16.62 5403
16.64 6465
16.66 5848
16.68 6779
16.7 7342
16.72 8033
16.74 6877
16.76 6725
16.78 4719
16.8 5030
16.82 4221
16.84 4228
16.86 6894
16.88 8217
16.9 6635
16.92 8118
16.94 6334
16.96 6170
16.98 7561
17 5197
17.02 5808
17.04 5951
17.06 5319
17.08 4966
17.1 4338
17.12 6079
17.14 5429
17.16 4758
17.18 4023
17.2 4685
17.22 4721
17.24 5205
17.26 6120
17.28 6242
17.3 6339
17.32 5524
17.34 5552
17.36 5774
17.38 4234
17.4 6353
17.42 5357
17.44 6660
17.46 5491
17.48 4467
17.5 2811
17.52 3353
17.54 4132
17.56 3814
17.58 4450
17.6 5248
17.62 4743
17.64 4836
17.66 5063
17.68 5987
17.7 4391
17.72 4036
17.74 2625
17.76 2434
17.78 3135
17.8 3340
17.82 3414
17.84 4332
17.86 3745
17.88 4327
17.9 3525
17.92 3439
17.94 4441
17.96 3122
17.98 4596
18 5567
18.02 7154
18.04 6964
18.06 7120
18.08 7892
18.1 8520
18.12 9430
18.14 7800
18.16 7602
18.18 7606
18.2 9643
18.22 9211
18.24 9920
18.26 9403
18.28 8493
18.3 7219
18.32 7638
18.34 5142
18.36 7207
18.38 6002
18.4 5303
18.42 6341
18.44 6116
18.46 6427
18.48 7407
18.5 6516
18.52 7370
18.54 6999
18.56 8131
18.58 7475
18.6 7475
18.62 6112
18.64 5672
18.66 5563
18.68 5087
18.7 5472
18.72 5808
18.74 5141
18.76 4951
18.78 6023
18.8 6677
18.82 5002
18.84 4964
18.86 5690
18.88 5189
18.9 6742
18.92 6528
18.94 7800
18.96 7026
18.98 7607
19 8699
19.02 8129
19.04 6866
19.06 5553
19.08 6512
19.1 4877
19.12 5132
19.14 4183
19.16 4478
19.18 5005
19.2 6462
19.22 6571
19.24 6822
19.26 6562
19.28 7475
19.3 6191
19.32 6000
19.34 5579
19.36 6619
19.38 6221
19.4 5486
19.42 7192
19.44 5172
19.46 6065
19.48 5417
19.5 6462
19.52 6178
19.54 4958
19.56 4745
19.58 5083
19.6 5139
19.62 4789
19.64 4927
19.66 5210
19.68 5617
19.7 6166
19.72 5090
19.74 4722
19.76 5046
19.78 5672
19.8 6036
19.82 4918
19.84 4952
19.86 5985
19.88 8927
19.9 8265
19.92 6918
19.94 5825
19.96 6747
19.98 5792
20 7169
&
@target G1.S1
@type xy
0 0
0.02 101
0.04 0
0.06 0
0.08 213
0.1 69
0.12 0
0.14 294
0.16 166
0.18 204
0.2 0
0.22 0
0.24 7
0.26 38
0.28 65
0.3 249
0.32 13
0.34 0
0.36 1
0.38 110
0.4 23
0.42 184
0.44 134
0.46 0
0.48 7
0.5 87
0.52 5
0.54 0
0.56 0
0.58 6
0.6 73
0.62 965
0.64 3
0.66 1124
0.68 18
0.7 30
0.72 350
0.74 75
0.76 1
0.78 6
0.8 501
0.82 281
0.84 0
0.86 319
0.88 8
0.9 1283
0.92 9
0.94 0
0.96 827
0.98 0
1 4
1.02 0
1.04 807
1.06 333
1.08 162
1.1 775
1.12 204
1.14 0
1.16 0
1.18 28
1.2 728
1.22 2
1.24 128
1.26 1410
1.28 688
1.3 504
1.32 6938
1.34 10159
1.36 10498
1.38 8289
1.4 9366
1.42 10225
1.44 8632
1.46 8906
1.48 9705
1.5 10441
1.52 9517
1.54 9635
1.56 8276
1.58 9174
1.6 9612
1.62 11305
1.64 10873
1.66 15652
1.68 12685
1.7 13642
1.72 15600
1.74 13880
1.76 12559
1.78 11849
1.8 12314
1.82 11931
1.84 11408
1.86 12876
1.88 12483
1.9 11634
1.92 12206
1.94 12769
1.96 12549
1.98 11136
2 9806
2.02 8669
2.04 9378
2.06 7507
2.08 8353
2.1 7481
2.12 6946
2.14 6984
2.16 8161
2.18 8400
2.2 11455
2.22 11026
2.24 10379
2.26 7205
2.28 6131
2.3 7067
2.32 7777
2.34 5467
2.36 5976
2.38 4814
2.4 2946
2.42 4272
2.44 4974
2.46 4944
2.48 3006
2.5 2934
2.52 2544
2.54 4431
2.56 3785
2.58 4388
2.6 4629
2.62 4707
2.64 5026
2.66 2416
2.68 4525
2.7 3829
2.72 4617
2.74 3446
2.76 3571
2.78 4292
2.8 4497
2.82 4334
2.84 4142
2.86 3562
2.88 3665
2.9 4145
2.92 4931
2.94 5421
2.96 4423
2.98 5031
3 4579
3.02 4256
3.04 4196
3.06 5051
3.08 4402
3.1 4941
3.12 4174
3.14 4500
3.16 4474
3.18 4259
3.2 5359
3.22 5096
3.24 6190
3.26 7279
3.28 6211
3.3 7036
3.32 6822
3.34 8530
3.36 9364
3.38 7440
3.4 6236
3.42 5285
3.44 6899
3.46 4408
3.48 4601
3.5 3903
3.52 4080
3.54 3917
3.56 5024
3.58 4335
3.6 4700
3.62 5604
3.64 5142
3.66 6417
3.68 5026
3.7 5453
3.72 3813
3.74 3555
3.76 3490
3.78 3656
3.8 3493
3.82 4093
3.84 4438
3.86 5443
3.88 5039
3.9 7505
3.92 9816
3.94 11911
3.96 9055
3.98 6956
4 8764
4.02 8529
4.04 8045
4.06 6994
4.08 7433
4.1 6498
4.12 7599
4.14 6101
4.16 5773
4.18 7450
4.2 6764
4.22 8276
4.24 8575
4.26 7147
4.28 9281
4.3 7511
4.32 7355
4.34 7903
4.36 6793
4.38 7012
4.4 7593
4.42 8162
4.44 7553
4.46 7643
4.48 7948
4.5 7183
4.52 8260
4.54 7934
4.56 6770
4.58 5414
4.6 4892
4.62 4856
4.64 4619
4.66 4855
4.68 6399
4.7 7589
4.72 9570
4.74 9854
4.76 8341
4.78 9773
4.8 8856
4.82 9909
4.84 11808
4.86 8048
4.88 7449
4.9 6942
4.92 7352
4.94 7638
4.96 6652
4.98 7090
5 7482
5.02 7718
5.04 8877
5.06 7027
5.08 7235
5.1 8428
5.12 9512
5.14 9038
5.16 9038
5.18 10604
5.2 9084
5.22 8856
5.24 8679
5.26 8510
5.28 8434
5.3 7485
5.32 8388
5.34 8336
5.36 5522
5.38 4723
5.4 4071
5.42 3302
5.44 3778
5.46 4120
5.48 4640
5.5 5249
5.52 4630
5.54 6344
5.56 6645
5.58 7496
5.6 6385
5.62 8059
5.64 7682
5.66 6485
5.68 6219
5.7 8216
5.72 7191
5.74 8721
5.76 8227
5.78 8294
5.8 8345
5.82 6929
5.84 6340
5.86 5998
5.88 8721
5.9 9430
5.92 10319
5.94 11315
5.96 10274
5.98 9923
6 10261
6.02 9574
6.04 9328
6.06 11019
6.08 11315
6.1 10145
6.12 8799
6.14 8720
6.16 8950
6.18 8000
6.2 8797
6.22 7262
6.24 7316
6.26 9347
6.28 7271
6.3 6034
6.32 5810
6.34 7608
6.36 7202
6.38 6992
6.4 10113
6.42 8322
6.44 8245
6.46 8474
6.48 8417
6.5 8594
6.52 7605
6.54 10198
6.56 10021
6.58 10430
6.6 10124
6.62 9879
6.64 10237
6.66 8540
6.68 8235
6.7 7709
6.72 7984
6.74 8851
6.76 8159
6.78 8755
6.8 8009
6.82 9785
6.84 9764
6.86 8748
6.88 8561
6.9 8551
6.92 8577
6.94 8088
6.96 7032
6.98 7088
7 8374
7.02 7684
7.04 7112
7.06 7206
7.08 7451
7.1 6730
7.12 5345
7.14 3953
7.16 3978
7.18 3381
7.2 4588
7.22 4275
7.24 3514
7.26 4948
7.28 5653
7.3 4986
7.32 5763
7.34 5510
7.36 6183
7.38 4807
7.4 5037
7.42 4228
7.44 5188
7.46 3657
7.48 4421
7.5 4709
7.52 2755
7.54 3244
7.56 2848
7.58 3661
7.6 3818
7.62 3435
7.64 4765
7.66 4203
7.68 4849
7.7 4579
7.72 5154
7.74 5181
7.76 3495
7.78 4476
7.8 6127
7.82 7041
7.84 5666
7.86 6050
7.88 4712
7.9 4109
7.92 4042
7.94 5374
7.96 6520
7.98 6428
8 6900
8.02 5286
8.04 5931
8.06 5903
8.08 5687
8.1 4740
8.12 7432
8.14 6883
8.16 7119
8.18 6022
8.2 7269
8.22 6653
8.24 7924
8.26 9224
8.28 8477
8.3 8298
8.32 10244
8.34 9525
8.36 7003
8.38 10224
8.4 11891
8.42 12076
8.44 13492
8.46 10466
8.48 8666
8.5 6567
8.52 7495
8.54 7072
8.56 9009
8.58 7515
8.6 8346
8.62 6767
8.64 5931
8.66 6062
8.68 4571
8.7 6804
8.72 8457
8.74 9549
8.76 8546
8.78 8126
8.8 5420
8.82 7602
8.84 7586
8.86 7492
8.88 7944
8.9 9686
8.92 8350
8.94 9685
8.96 9698
8.98 9134
9 10166
9.02 11700
9.04 9896
9.06 9595
9.08 10023
9.1 10329
9.12 10564
9.14 10575
9.16 10695
9.18 9467
9.2 9029
9.22 8906
9.24 9031
9.26 8723
9.28 11291
9.3 11044
9.32 12213
9.34 10365
9.36 9282
9.38 8736
9.4 9400
9.42 8567
9.44 7895
9.46 9689
9.48 8620
9.5 10401
9.52 10774
9.54 9849
9.56 8290
9.58 6450
9.6 6140
9.62 5871
9.64 6424
9.66 6843
9.68 5062
9.7 6409
9.72 8423
9.74 7197
9.76 5792
9.78 8802
9.8 7033
9.82 9172
9.84 8575
9.86 11409
9.88 11709
9.9 12056
9.92 11600
9.94 12917
9.96 12988
9.98 11820
10 10347
10.02 10678
10.04 8125
10.06 8823
10.08 10294
10.1 8324
10.12 7747
10.14 6739
10.16 7264
10.18 8857
10.2 7997
10.22 7695
10.24 6320
10.26 5545
10.28 5608
10.3 5572
10.32 5371
10.34 2792
10.36 2229
10.38 3974
10.4 4937
10.42 6175
10.44 4858
10.46 5581
10.48 6159
10.5 5637
10.52 7441
10.54 6525
10.56 5027
10.58 5814
10.6 6064
10.62 4909
10.64 3732
10.66 4248
10.68 5175
10.7 4423
10.72 4931
10.74 4886
10.76 5995
10.78 3710
10.8 3685
10.82 4634
10.84 3346
10.86 5407
10.88 4901
10.9 6833
10.92 4304
10.94 4699
10.96 4495
10.98 3881
11 4289
11.02 4673
11.04 3571
11.06 4916
11.08 5075
11.1 4572
11.12 5146
11.14 6845
11.16 6268
11.18 4686
11.2 7263
11.22 6538
11.24 6068
11.26 4933
11.28 6354
11.3 5146
11.32 5074
11.34 4175
11.36 2862
11.38 4409
11.4 4672
11.42 5714
11.44 5634
11.46 5848
11.48 6318
11.5 6358
11.52 6364
11.54 5189
11.56 6193
11.58 8194
11.6 7592
11.62 8427
11.64 7853
11.66 9401
11.68 9865
11.7 9729
11.72 9654
11.74 9691
11.76 9643
11.78 10467
11.8 9796
11.82 10426
11.84 10546
11.86 10176
11.88 10367
11.9 11324
11.92 11701
11.94 10863
11.96 10609
11.98 10478
12 13008
12.02 13056
12.04 10615
12.06 8523
12.08 8843
12.1 6515
12.12 7801
12.14 9950
12.16 9355
12.18 9435
12.2 10017
12.22 11856
12.24 10726
12.26 9138
12.28 7585
12.3 6458
12.32 6594
12.34 7023
12.36 7912
12.38 6400
12.4 7421
12.42 6923
12.44 7081
12.46 7239
12.48 8004
12.5 10022
12.52 7822
12.54 7493
12.56 8729
12.58 8747
12.6 7216
12.62 6694
12.64 7530
12.66 6689
12.68 7113
12.7 7538
12.72 6776
12.74 6146
12.76 9552
12.78 9262
12.8 12279
12.82 13483
12.84 10980
12.86 12122
12.88 12497
12.9 13123
12.92 11683
12.94 8703
12.96 10280
12.98 8521
13 10863
13.02 9426
13.04 12950
13.06 13184
13.08 13671
13.1 11659
13.12 10875
13.14 10031
13.16 10713
13.18 10192
13.2 10960
13.22 11305
13.24 9126
13.26 9449
13.28 11669
13.3 11636
13.32 13112
13.34 12729
13.36 13191
13.38 12975
13.4 13736
13.42 13874
13.44 13728
13.46 11581
13.48 12458
13.5 11323
13.52 9151
13.54 9322
13.56 9202
13.58 9638
13.6 9371
13.62 11247
13.64 12357
13.66 12143
13.68 10644
13.7 11207
13.72 11840
13.74 12887
13.76 12327
13.78 10945
13.8 11343
13.82 8207
13.84 9024
13.86 10484
13.88 12444
13.9 11503
13.92 11592
13.94 10550
13.96 10715
13.98 8188
14 6750
14.02 7595
14.04 10141
14.06 10725
14.08 10636
14.1 7401
14.12 9457
14.14 10617
14.16 10757
14.18 8721
14.2 8290
14.22 8936
14.24 11022
14.26 9541
14.28 8949
14.3 10650
14.32 11658
14.34 10643
14.36 10903
14.38 12529
14.4 13391
14.42 12265
14.44 13869
14.46 13594
14.48 12475
14.5 10538
14.52 13254
14.54 12429
14.56 11766
14.58 11946
14.6 11729
14.62 10919
14.64 9704
14.66 9009
14.68 9444
14.7 11065
14.72 12061
14.74 11593
14.76 9170
14.78 9226
14.8 8801
14.82 8529
14.84 8789
14.86 11246
14.88 11216
14.9 12081
14.92 11210
14.94 9132
14.96 9923
14.98 10790
15 7668
15.02 7642
15.04 7821
15.06 9057
15.08 8060
15.1 9379
15.12 8579
15.14 9817
15.16 11649
15.18 10381
15.2 10827
15.22 11110
15.24 11024
15.26 10905
15.28 10836
15.3 9365
15.32 10125
15.34 9472
15.36 11997
15.38 13791
15.4 13895
15.42 14804
15.44 14075
15.46 11348
15.48 13206
15.5 13764
15.52 12286
15.54 10110
15.56 8154
15.58 9810
15.6 9290
15.62 9071
15.64 8091
15.66 7600
15.68 7871
15.7 9953
15.72 9546
15.74 10822
15.76 10387
15.78 10453
15.8 8359
15.82 9249
15.84 9739
15.86 8492
15.88 10362
15.9 9655
15.92 7631
15.94 7796
15.96 8852
15.98 8168
16 12015
16.02 10036
16.04 12728
16.06 12742
16.08 13034
16.1 13413
16.12 12911
16.14 12736
16.16 9552
16.18 11830
16.2 11709
16.22 10377
16.24 11714
16.26 9207
16.28 12605
16.3 9111
16.32 12933
16.34 10197
16.36 11875
16.38 10441
16.4 9895
16.42 12522
16.44 9924
16.46 10027
16.48 12227
16.5 11700
16.52 10699
16.54 11785
16.56 10395
16.58 10634
16.6 12701
16.62 10253
16.64 9411
16.66 9418
16.68 8295
16.7 8731
16.72 7945
16.74 8674
16.76 11198
16.78 10904
16.8 8860
16.82 8409
16.84 7418
16.86 8249
16.88 7200
16.9 8482
16.92 7400
16.94 7579
16.96 8038
16.98 9061
17 10481
17.02 11821
17.04 10439
17.06 11567
17.08 9909
17.1 11940
17.12 9053
17.14 10648
17.16 11263
17.18 11147
17.2 10011
17.22 10922
17.24 9348
17.26 9421
17.28 7900
17.3 7410
17.32 8351
17.34 7091
17.36 7104
17.38 7197
17.4 6108
17.42 6926
17.44 6404
17.46 6550
17.48 9381
17.5 10153
17.52 9614
17.54 8489
17.56 7687
17.58 8693
17.6 9693
17.62 8684
17.64 12291
17.66 11537
17.68 10879
17.7 11662
17.72 12241
17.74 13183
17.76 14460
17.78 12722
17.8 14383
17.82 11897
17.84 11838
17.86 12900
17.88 11508
17.9 12628
17.92 10602
17.94 11311
17.96 14053
17.98 11656
18 9346
18.02 7988
18.04 7762
18.06 8421
18.08 7354
18.1 7157
18.12 7312
18.14 7867
18.16 8454
18.18 6508
18.2 6672
18.22 6607
18.24 6311
18.26 6532
18.28 7447
18.3 7954
18.32 8116
18.34 11008
18.36 9283
18.38 10553
18.4 8895
18.42 9519
18.44 9074
18.46 10507
18.48 9504
18.5 10063
18.52 8869
18.54 8483
18.56 7408
18.58 5897
18.6 5913
18.62 6497
18.64 8749
18.66 8501
18.68 7741
18.7 8219
18.72 6710
18.74 8025
18.76 7847
18.78 6297
18.8 7194
18.82 6935
18.84 6533
18.86 7883
18.88 6211
18.9 6419
18.92 6350
18.94 5500
18.96 4630
18.98 5997
19 6653
19.02 7969
19.04 8764
19.06 10638
19.08 9580
19.1 11150
19.12 11280
19.14 11180
19.16 8273
19.18 10532
19.2 9441
19.22 9475
19.24 9195
19.26 8626
19.28 6572
19.3 6997
19.32 6742
19.34 6483
19.36 7249
19.38 10044
19.4 9410
19.42 6956
19.44 9955
19.46 8147
19.48 8340
19.5 6762
19.52 7302
19.54 11255
19.56 9685
19.58 11655
19.6 8922
19.62 9308
19.64 9618
19.66 9750
19.68 7700
19.7 8850
19.72 11004
19.74 9780
19.76 10494
19.78 11448
19.8 10255
19.82 9921
19.84 10812
19.86 9940
19.88 7439
19.9 7612
19.92 7780
19.94 7986
19.96 6982
19.98 7646
20 6930
&
@target G1.S2
@type xy
0 0
0.02 109
0.04 0
0.06 0
0.08 243
0.1 53
0.12 0
0.14 85
0.16 11
0.18 55
0.2 61
0.22 213
0.24 52
0.26 215
0.28 77
0.3 133
0.32 0
0.34 0
0.36 0
0.38 46
0.4 4
0.42 86
0.44 75
0.46 0
0.48 24
0.5 383
0.52 8
0.54 0
0.56 1
0.58 178
0.6 4
0.62 19
0.64 0
0.66 87
0.68 0
0.7 0
0.72 2
0.74 3
0.76 2
0.78 0
0.8 4
0.82 13
0.84 0
0.86 8
0.88 0
0.9 26
0.92 0
0.94 0
0.96 28
0.98 0
1 240
1.02 0
1.04 37
1.06 209
1.08 50
1.1 139
1.12 163
1.14 0
1.16 0
1.18 0
1.2 293
1.22 0
1.24 0
1.26 26
1.28 115
1.3 72
1.32 1700
1.34 3351
1.36 3334
1.38 4869
1.4 5484
1.42 4334
1.44 5020
1.46 4720
1.48 4193
1.5 4989
1.52 4573
1.54 3196
1.56 5178
1.58 4127
1.6 4313
1.62 5241
1.64 5662
1.66 5187
1.68 4223
1.7 6191
1.72 5699
1.74 4801
1.76 4521
1.78 6104
1.8 7217
1.82 6825
1.84 5381
1.86 5830
1.88 4695
1.9 6634
1.92 6079
1.94 7056
1.96 6298
1.98 4516
2 5377
2.02 6171
2.04 6358
2.06 6516
2.08 5262
2.1 5683
2.12 6130
2.14 5337
2.16 5381
2.18 4515
2.2 5176
2.22 4746
2.24 5697
2.26 5086
2.28 5699
2.3 4901
2.32 5943
2.34 5220
2.36 6228
2.38 5818
2.4 5605
2.42 5477
2.44 4273
2.46 5853
2.48 6400
2.5 5001
2.52 4715
2.54 5311
2.56 5823
2.58 5950
2.6 6074
2.62 6412
2.64 7094
2.66 7219
2.68 7763
2.7 7174
2.72 6335
2.74 6664
2.76 8324
2.78 7975
2.8 7266
2.82 6963
2.84 6451
2.86 6306
2.88 6461
2.9 6352
2.92 6713
2.94 7729
2.96 6401
2.98 7395
3 5941
3.02 5448
3.04 5213
3.06 5925
3.08 5745
3.1 5938
3.12 8494
3.14 7456
3.16 7574
3.18 8321
3.2 8068
3.22 7777
3.24 7274
3.26 7426
3.28 7046
3.3 6238
3.32 6561
3.34 6948
3.36 7448
3.38 6725
3.4 6278
3.42 6054
3.44 5951
3.46 6065
3.48 7777
3.5 7455
3.52 6648
3.54 6748
3.56 5965
3.58 4951
3.6 5229
3.62 5674
3.64 5333
3.66 4592
3.68 5918
3.7 7663
3.72 5798
3.74 7504
3.76 7326
3.78 8021
3.8 8851
3.82 7664
3.84 7865
3.86 7997
3.88 7492
3.9 7516
3.92 7412
3.94 5900
3.96 5609
3.98 4787
4 6175
4.02 5033
4.04 5195
4.06 5260
4.08 4327
4.1 4329
4.12 4622
4.14 5786
4.16 6221
4.18 5891
4.2 6612
4.22 6171
4.24 6702
4.26 5631
4.28 5567
4.3 6002
4.32 5667
4.34 5464
4.36 4191
4.38 4804
4.4 4897
4.42 6000
4.44 5872
4.46 6064
4.48 5852
4.5 6223
4.52 6371
4.54 5149
4.56 5830
4.58 5461
4.6 5320
4.62 5206
4.64 4743
4.66 6477
4.68 7372
4.7 6985
4.72 6138
4.74 7752
4.76 7493
4.78 7279
4.8 7396
4.82 6498
4.84 5469
4.86 6669
4.88 4897
4.9 6030
4.92 5466
4.94 5723
4.96 6011
4.98 5549
5 6122
5.02 5669
5.04 5980
5.06 6650
5.08 7017
5.1 5878
5.12 6796
5.14 8084
5.16 7473
5.18 7176
5.2 6872
5.22 6356
5.24 5217
5.26 5498
5.28 5628
5.3 5630
5.32 6856
5.34 8062
5.36 8714
5.38 7334
5.4 5898
5.42 5480
5.44 5363
5.46 4377
5.48 5508
5.5 6616
5.52 7401
5.54 6907
5.56 5084
5.58 5115
5.6 5324
5.62 5851
5.64 6403
5.66 6781
5.68 7411
5.7 5606
5.72 4688
5.74 4324
5.76 6463
5.78 5645
5.8 4490
5.82 5397
5.84 5604
5.86 4622
5.88 4062
5.9 5567
5.92 5298
5.94 5490
5.96 5737
5.98 6550
6 5394
6.02 6629
6.04 5912
6.06 5202
6.08 5506
6.1 6791
6.12 5887
6.14 5684
6.16 6560
6.18 5771
6.2 6695
6.22 4668
6.24 5596
6.26 6311
6.28 6077
6.3 4612
6.32 4688
6.34 3596
6.36 4861
6.38 5165
6.4 8339
6.42 6592
6.44 7183
6.46 8670
6.48 7982
6.5 6945
6.52 7301
6.54 7739
6.56 6247
6.58 5192
6.6 5188
6.62 5537
6.64 5596
6.66 6310
6.68 6408
6.7 7205
6.72 5218
6.74 5154
6.76 5016
6.78 5888
6.8 5583
6.82 6103
6.84 7224
6.86 5708
6.88 4744
6.9 5536
6.92 5281
6.94 7737
6.96 5842
6.98 6632
7 5879
7.02 6626
7.04 5367
7.06 7258
7.08 6695
7.1 5350
7.12 5866
7.14 6041
7.16 5959
7.18 5961
7.2 7846
7.22 6706
7.24 6020
7.26 5365
7.28 4989
7.3 4711
7.32 4565
7.34 5441
7.36 5464
7.38 5455
7.4 5742
7.42 5887
7.44 5008
7.46 5302
7.48 6255
7.5 8061
7.52 5766
7.54 7266
7.56 6523
7.58 6364
7.6 7362
7.62 5279
7.64 6515
7.66 6544
7.68 6422
7.7 6455
7.72 8330
7.74 8973
7.76 7849
7.78 8705
7.8 7406
7.82 7618
7.84 6815
7.86 5891
7.88 6680
7.9 8351
7.92 7763
7.94 6894
7.96 6765
7.98 4974
8 6026
8.02 5285
8.04 6260
8.06 6507
8.08 7192
8.1 7794
8.12 6900
8.14 6412
8.16 7180
8.18 6482
8.2 5849
8.22 5778
8.24 4704
8.26 5856
8.28 5022
8.3 5289
8.32 5569
8.34 6165
8.36 5171
8.38 5741
8.4 5865
8.42 5252
8.44 6146
8.46 7038
8.48 6232
8.5 7348
8.52 6671
8.54 6398
8.56 5260
8.58 6285
8.6 7054
8.62 6453
8.64 6248
8.66 6940
8.68 7158
8.7 7898
8.72 7293
8.74 6294
8.76 8746
8.78 6331
8.8 6010
8.82 5558
8.84 5537
8.86 5378
8.88 6691
8.9 5756
8.92 7828
8.94 6068
8.96 6618
8.98 6070
9 6290
9.02 6231
9.04 5734
9.06 5461
9.08 5775
9.1 6250
9.12 6838
9.14 6387
9.16 4542
9.18 5588
9.2 4835
9.22 5031
9.24 5566
9.26 4893
9.28 5139
9.3 5929
9.32 6753
9.34 6729
9.36 5737
9.38 5411
9.4 7223
9.42 5821
9.44 6152
9.46 6121
9.48 5193
9.5 4839
9.52 4559
9.54 5131
9.56 5466
9.58 4339
9.6 3437
9.62 4535
9.64 5689
9.66 4770
9.68 6254
9.7 6780
9.72 7093
9.74 6215
9.76 5847
9.78 7808
9.8 6845
9.82 6531
9.84 6254
9.86 7250
9.88 6315
9.9 6903
9.92 6466
9.94 4843
9.96 5926
9.98 5069
10 5125
10.02 4800
10.04 4187
10.06 4078
10.08 5490
10.1 5304
10.12 6117
10.14 4722
10.16 5561
10.18 4768
10.2 4862
10.22 4740
10.24 5399
10.26 6053
10.28 6759
10.3 5859
10.32 5552
10.34 6055
10.36 4803
10.38 5114
10.4 4850
10.42 4316
10.44 5432
10.46 5464
10.48 5965
10.5 5429
10.52 5079
10.54 4719
10.56 6188
10.58 6401
10.6 5434
10.62 5989
10.64 5172
10.66 6145
10.68 6626
10.7 6170
10.72 7057
10.74 5327
10.76 5448
10.78 5189
10.8 5089
10.82 5776
10.84 6670
10.86 6147
10.88 6557
10.9 6178
10.92 6226
10.94 6393
10.96 5516
10.98 5316
11 5451
11.02 5395
11.04 4955
11.06 5036
11.08 5415
11.1 6541
11.12 6536
11.14 5710
11.16 5923
11.18 5632
11.2 5274
11.22 5624
11.24 6130
11.26 5576
11.28 6007
11.3 6401
11.32 5763
11.34 5753
11.36 5702
11.38 5739
11.4 5637
11.42 5151
11.44 5143
11.46 5110
11.48 5595
11.5 5388
11.52 4715
11.54 4352
11.56 4666
11.58 5095
11.6 4957
11.62 4956
11.64 4527
11.66 4333
11.68 4276
11.7 4613
11.72 5485
11.74 4724
11.76 6309
11.78 4796
11.8 4744
11.82 5717
11.84 6129
11.86 8452
11.88 7358
11.9 6268
11.92 6423
11.94 5828
11.96 6096
11.98 7490
12 6375
12.02 6866
12.04 7533
12.06 7226
12.08 6484
12.1 5714
12.12 6083
12.14 5536
12.16 6324
12.18 5138
12.2 4966
12.22 4286
12.24 3865
12.26 3711
12.28 4358
12.3 4695
12.32 5340
12.34 4831
12.36 4944
12.38 6425
12.4 5489
12.42 5649
12.44 5566
12.46 5025
12.48 4946
12.5 3816
12.52 5057
12.54 5674
12.56 5201
12.58 4895
12.6 4820
12.62 4279
12.64 4787
12.66 4980
12.68 6044
12.7 5487
12.72 4685
12.74 5845
12.76 4310
12.78 5182
12.8 5431
12.82 6417
12.84 6470
12.86 4862
12.88 5531
12.9 6119
12.92 8533
12.94 7494
12.96 6387
12.98 6356
13 9299
13.02 5854
13.04 7673
13.06 7247
13.08 8316
13.1 6788
13.12 7487
13.14 8421
13.16 7089
13.18 8396
13.2 6972
13.22 7523
13.24 5937
13.26 5581
13.28 6015
13.3 7705
13.32 5774
13.34 4125
13.36 8194
13.38 6954
13.4 7325
13.42 7887
13.44 7725
13.46 7117
13.48 6418
13.5 6821
13.52 7849
13.54 7305
13.56 8301
13.58 6546
13.6 7016
13.62 7872
13.64 6886
13.66 6685
13.68 6087
13.7 7229
13.72 5909
13.74 6122
13.76 6278
13.78 5519
13.8 4439
13.82 4973
13.84 6638
13.86 7416
13.88 5700
13.9 6233
13.92 7176
13.94 7031
13.96 7318
13.98 7717
14 8841
14.02 6432
14.04 6208
14.06 7309
14.08 7913
14.1 7870
14.12 9106
14.14 8358
14.16 7792
14.18 7374
14.2 6657
14.22 6684
14.24 6397
14.26 8009
14.28 7706
14.3 7597
14.32 6846
14.34 8754
14.36 7767
14.38 6310
14.4 6976
14.42 8084
14.44 7491
14.46 6510
14.48 7831
14.5 8248
14.52 7109
14.54 5958
14.56 7811
14.58 5938
14.6 4494
14.62 4549
14.64 6979
14.66 5966
14.68 5410
14.7 4581
14.72 4029
14.74 3803
14.76 4542
14.78 4252
14.8 4472
14.82 5062
14.84 4357
14.86 5410
14.88 6580
14.9 6313
14.92 7599
14.94 8928
14.96 8029
14.98 7620
15 8320
15.02 7705
15.04 9114
15.06 7817
15.08 8335
15.1 7379
15.12 8085
15.14 6597
15.16 6857
15.18 7865
15.2 7747
15.22 7947
15.24 7583
15.26 8794
15.28 8115
15.3 8029
15.32 8999
15.34 8716
15.36 7121
15.38 6280
15.4 6549
15.42 5090
15.44 6565
15.46 7873
15.48 5810
15.5 4957
15.52 6582
15.54 6352
15.56 5782
15.58 6874
15.6 7912
15.62 7220
15.64 6009
15.66 6944
15.68 6892
15.7 7775
15.72 8098
15.74 6601
15.76 7800
15.78 6920
15.8 5907
15.82 5641
15.84 5995
15.86 6870
15.88 7233
15.9 8039
15.92 7037
15.94 5793
15.96 7549
15.98 7326
16 6288
16.02 6607
16.04 7083
16.06 6077
16.08 7148
16.1 6130
16.12 7067
16.14 6184
16.16 8162
16.18 8670
16.2 9052
16.22 9361
16.24 9900
16.26 9684
16.28 9219
16.3 9129
16.32 7760
16.34 7723
16.36 7433
16.38 7937
16.4 8259
16.42 6303
16.44 7381
16.46 7760
16.48 7724
16.5 8329
16.52 8322
16.54 9072
16.56 8911
16.58 7132
16.6 8350
16.62 8290
16.64 9048
16.66 8097
16.68 7386
16.7 5916
16.72 7038
16.74 8067
16.76 6713
16.78 5840
16.8 5178
16.82 5687
16.84 5612
16.86 6366
16.88 7045
16.9 5291
16.92 6015
16.94 6112
16.96 6207
16.98 6841
17 5208
17.02 6744
17.04 7932
17.06 6277
17.08 6681
17.1 5560
17.12 5326
17.14 6974
17.16 6809
17.18 5649
17.2 5841
17.22 6197
17.24 4520
17.26 5035
17.28 4008
17.3 3391
17.32 4332
17.34 5225
17.36 5984
17.38 6116
17.4 6534
17.42 5098
17.44 6212
17.46 5860
17.48 6771
17.5 5634
17.52 4887
17.54 5496
17.56 5693
17.58 5092
17.6 5602
17.62 6106
17.64 6399
17.66 7426
17.68 7753
17.7 7195
17.72 6703
17.74 5791
17.76 6030
17.78 5177
17.8 6143
17.82 7797
17.84 8288
17.86 6953
17.88 7691
17.9 8147
17.92 7903
17.94 8311
17.96 7858
17.98 7513
18 9363
18.02 10694
18.04 9196
18.06 8101
18.08 8831
18.1 7046
18.12 7396
18.14 7433
18.16 8371
18.18 8588
18.2 8016
18.22 8165
18.24 7309
18.26 8794
18.28 9177
18.3 7490
18.32 6576
18.34 7285
18.36 7848
18.38 8521
18.4 6322
18.42 6700
18.44 6215
18.46 6155
18.48 6542
18.5 6429
18.52 7856
18.54 6049
18.56 5574
18.58 6016
18.6 4566
18.62 4547
18.64 4674
18.66 4669
18.68 5247
18.7 4227
18.72 5321
18.74 6403
18.76 5854
18.78 5716
18.8 5546
18.82 6395
18.84 6964
18.86 5280
18.88 4478
18.9 5419
18.92 5720
18.94 6078
18.96 5624
18.98 6099
19 6113
19.02 6926
19.04 7465
19.06 6245
19.08 6530
19.1 5566
19.12 6287
19.14 6898
19.16 7006
19.18 8391
19.2 8141
19.22 7934
19.24 8672
19.26 8346
19.28 8496
19.3 7677
19.32 6869
19.34 5025
19.36 6107
19.38 4227
19.4 5778
19.42 5431
19.44 7607
19.46 5772
19.48 7684
19.5 6336
19.52 6287
19.54 6105
19.56 6023
19.58 8209
19.6 7862
19.62 8281
19.64 8501
19.66 8578
19.68 8246
19.7 7272
19.72 6383
19.74 5556
19.76 6442
19.78 4728
19.8 5947
19.82 6865
19.84 5496
19.86 6645
19.88 6860
19.9 7355
19.92 7522
19.94 7087
19.96 6942
19.98 6828
20 7587
&
@target G2.S0
@type xy
1 0.677514
2 0.845148
3 0.465645
4 0.469174
5 0.465564
6 0.448135
7 0.468748
8 0.660038
9 0.538841
10 0.720781
11 0.473128
12 0.454698
13 0.464165
14 0.447045
15 0.457082
16 0.450805
17 0.469814
18 0.452798
19 0.458503
20 0.443001
21 0.464893
22 0.466289
23 0.439943
24 0.462195
25 0.438748
26 0.439631
27 0.548749
28 0.823286
29 0.856927
30 0.923837
31 0.877511
32 0.87357
33 0.890758
34 1.1332
35 0.92381
36 0.959414
37 0.633028
38 0.492265
39 0.492164
40 0.461763
41 0.436606
42 0.513955
43 0.457739
44 0.583331
45 0.440823
46 0.567847
47 0.447297
48 0.489745
49 0.445366
50 0.784188
51 0.451276
52 0.454891
53 0.451802
54 0.579893
55 0.612291
56 0.48839
57 0.80731
58 0.843845
59 0.506976
60 0.909025
61 0.856592
62 0.813465
63 0.460462
64 0.504975
65 0.472361
66 0.467333
67 0.449834
68 0.568441
69 0.468615
70 0.524904
71 0.449054
72 0.608153
73 0.472679
74 0.547791
75 0.447046
76 0.578922
77 0.442295
78 0.443537
79 0.444663
80 0.447968
81 0.4478
82 0.436263
83 0.475026
84 0.45277
85 0.453293
86 0.532236
87 0.483814
88 0.475763
89 0.465913
90 0.426673
91 0.439943
92 0.451359
93 0.452355
94 0.458285
95 0.453293
96 0.450444
97 0.441504
98 0.488006
99 0.439858
100 0.461004
101 0.448358
102 0.445562
103 0.449722
104 0.457766
&
@target G2.S1
@type xy
1 0.760493
2 0.755033
3 0.467199
4 0.503463
5 0.524262
6 0.452714
7 0.443115
8 0.569319
9 0.468855
10 0.47101
11 0.478565
12 0.435918
13 0.457001
14 0.461004
15 0.43229
16 0.435574
17 0.460218
18 0.444241
19 0.44752
20 0.44348
21 0.446262
22 0.463168
23 0.447242
24 0.452879
25 0.453569
26 0.452466
27 0.52948
28 0.861946
29 0.693938
30 0.858531
31 0.90251
32 0.932791
33 0.895852
34 1.00669
35 0.844526
36 0.802169
37 0.468775
38 0.473656
39 0.472811
40 0.443875
41 0.439346
42 0.480339
43 0.475342
44 0.483373
45 0.442803
46 0.520889
47 0.450167
48 0.481379
49 0.442408
50 0.729966
51 0.436606
52 0.44975
53 0.43177
54 0.560044
55 0.472732
56 0.51911
57 0.733672
58 0.572275
59 0.473445
60 0.84061
61 0.849779
62 0.840833
63 0.458421
64 0.543001
65 0.463762
66 0.449138
67 0.441674
68 0.494292
69 0.453349
70 0.467387
71 0.446122
72 0.565288
73 0.456755
74 0.484484
75 0.449722
76 0.532565
77 0.449499
78 0.443791
79 0.433676
80 0.461249
81 0.438349
82 0.434627
83 0.453376
84 0.451137
85 0.459809
86 0.506434
87 0.479792
88 0.443903
89 0.457848
90 0.448776
91 0.465431
92 0.435144
93 0.42394
94 0.430407
95 0.447967
96 0.444438
97 0.445365
98 0.448358
99 0.432926
100 0.449556
101 0.442663
102 0.442861
103 0.445224
104 0.449472
&
@target G2.S2
@type xy
1 0.967587
2 1.20363
3 0.596447
4 0.549045
5 1.08666
6 0.868864
7 0.533503
8 1.00267
9 0.992874
10 1.13913
11 0.788797
12 0.469282
13 0.494116
14 0.465966
15 0.447381
16 0.42968
17 0.482649
18 0.426761
19 0.477703
20 0.450805
21 0.459076
22 0.46076
23 0.449166
24 0.459864
25 0.442437
26 0.47146
27 0.87357
28 1.09272
29 0.803865
30 1.1688
31 0.91796
32 1.02061
33 0.922618
34 1.18061
35 1.21305
36 1.26484
37 0.88261
38 0.678712
39 0.521848
40 0.461085
41 0.4419
42 0.450055
43 0.432926
44 0.448916
45 0.441163
46 0.494292
47 0.438862
48 0.475815
49 0.432204
50 0.721544
51 0.445225
52 0.465135
53 0.466396
54 0.800204
55 0.526356
56 0.837183
57 0.62462
58 0.774823
59 0.470346
60 0.951434
61 0.996607
62 1.10115
63 0.890815
64 0.71416
65 0.523116
66 0.459728
67 0.446543
68 0.455713
69 0.43454
70 0.457329
71 0.440029
72 0.611106
73 0.443706
74 0.470983
75 0.442295
76 0.529339
77 0.441305
78 0.45194
79 0.439716
80 0.473999
81 0.408075
82 0.397932
83 0.443199
84 0.466637
85 0.447521
86 0.695036
87 0.776032
88 0.847614
89 0.499249
90 0.450999
91 0.503612
92 0.45183
93 0.436147
94 0.445898
95 0.442973
96 0.448943
97 0.439033
98 0.453707
99 0.457384
100 0.455796
101 0.434655
102 0.452272
103 0.441956
104 0.454038
&
