# Supplementary material for: Data showing the lipid conformations and membrane binding behaviors of beta-amyloid fibrils in phase-separated cholesterol-enriched lipid domains with and without glycolipid and oxidized cholesterol from coarse-grained molecular dynamics simulations
Source: Data Brief. 2020 Apr 19;30:105496. doi: 10.1016/j.dib.2020.105496 (PMC7186522; doi:10.1016/j.dib.2020.105496)
Supplement: Supplementary file 1 [file mmc1.zip › Supplementary-Data/S17-21/Figure-S19/Figure-S19C-P1-ABCD-1.agr]

# Grace project file
#
@version 50125
@page size 792, 612
@page scroll 5%
@page inout 5%
@link page off
@map font 0 to "Times-Roman", "Times-Roman"
@map font 1 to "Times-Italic", "Times-Italic"
@map font 2 to "Times-Bold", "Times-Bold"
@map font 3 to "Times-BoldItalic", "Times-BoldItalic"
@map font 4 to "Helvetica", "Helvetica"
@map font 5 to "Helvetica-Oblique", "Helvetica-Oblique"
@map font 6 to "Helvetica-Bold", "Helvetica-Bold"
@map font 7 to "Helvetica-BoldOblique", "Helvetica-BoldOblique"
@map font 8 to "Courier", "Courier"
@map font 9 to "Courier-Oblique", "Courier-Oblique"
@map font 10 to "Courier-Bold", "Courier-Bold"
@map font 11 to "Courier-BoldOblique", "Courier-BoldOblique"
@map font 12 to "Symbol", "Symbol"
@map font 13 to "ZapfDingbats", "ZapfDingbats"
@map color 0 to (255, 255, 255), "white"
@map color 1 to (0, 0, 0), "black"
@map color 2 to (255, 0, 0), "red"
@map color 3 to (0, 255, 0), "green"
@map color 4 to (0, 0, 255), "blue"
@map color 5 to (255, 255, 0), "yellow"
@map color 6 to (188, 143, 143), "brown"
@map color 7 to (220, 220, 220), "grey"
@map color 8 to (148, 0, 211), "violet"
@map color 9 to (0, 255, 255), "cyan"
@map color 10 to (255, 0, 255), "magenta"
@map color 11 to (255, 165, 0), "orange"
@map color 12 to (114, 33, 188), "indigo"
@map color 13 to (103, 7, 72), "maroon"
@map color 14 to (64, 224, 208), "turquoise"
@map color 15 to (0, 139, 0), "green4"
@reference date 0
@date wrap off
@date wrap year 1950
@default linewidth 1.0
@default linestyle 1
@default color 1
@default pattern 1
@default font 0
@default char size 1.000000
@default symbol size 1.000000
@default sformat "%.8g"
@background color 0
@page background fill on
@timestamp off
@timestamp 0.03, 0.03
@timestamp color 1
@timestamp rot 0
@timestamp font 0
@timestamp char size 1.000000
@timestamp def "Tue Dec 12 15:32:14 2017"
@r0 off
@link r0 to g0
@r0 type above
@r0 linestyle 1
@r0 linewidth 1.0
@r0 color 1
@r0 line 0, 0, 0, 0
@r1 off
@link r1 to g0
@r1 type above
@r1 linestyle 1
@r1 linewidth 1.0
@r1 color 1
@r1 line 0, 0, 0, 0
@r2 off
@link r2 to g0
@r2 type above
@r2 linestyle 1
@r2 linewidth 1.0
@r2 color 1
@r2 line 0, 0, 0, 0
@r3 off
@link r3 to g0
@r3 type above
@r3 linestyle 1
@r3 linewidth 1.0
@r3 color 1
@r3 line 0, 0, 0, 0
@r4 off
@link r4 to g0
@r4 type above
@r4 linestyle 1
@r4 linewidth 1.0
@r4 color 1
@r4 line 0, 0, 0, 0
@g0 on
@g0 hidden false
@g0 type XY
@g0 stacked false
@g0 bar hgap 0.000000
@g0 fixedpoint off
@g0 fixedpoint type 0
@g0 fixedpoint xy 0.000000, 0.000000
@g0 fixedpoint format general general
@g0 fixedpoint prec 6, 6
@with g0
@    world 0, 0, 20, 6
@    stack world 0, 0, 0, 0
@    znorm 1
@    view 0.100000, 0.720000, 0.800000, 0.950000
@    title ""
@    title font 0
@    title size 1.500000
@    title color 1
@    subtitle ""
@    subtitle font 0
@    subtitle size 1.000000
@    subtitle color 1
@    xaxes scale Normal
@    yaxes scale Normal
@    xaxes invert off
@    yaxes invert off
@    xaxis  on
@    xaxis  type zero false
@    xaxis  offset 0.000000 , 0.000000
@    xaxis  bar on
@    xaxis  bar color 1
@    xaxis  bar linestyle 1
@    xaxis  bar linewidth 1.0
@    xaxis  label "Time (\xm\0s)"
@    xaxis  label layout para
@    xaxis  label place auto
@    xaxis  label char size 0.900000
@    xaxis  label font 0
@    xaxis  label color 1
@    xaxis  label place normal
@    xaxis  tick on
@    xaxis  tick major 5
@    xaxis  tick minor ticks 4
@    xaxis  tick default 6
@    xaxis  tick place rounded true
@    xaxis  tick in
@    xaxis  tick major size 1.000000
@    xaxis  tick major color 1
@    xaxis  tick major linewidth 1.0
@    xaxis  tick major linestyle 1
@    xaxis  tick major grid off
@    xaxis  tick minor color 1
@    xaxis  tick minor linewidth 1.0
@    xaxis  tick minor linestyle 1
@    xaxis  tick minor grid off
@    xaxis  tick minor size 0.500000
@    xaxis  ticklabel on
@    xaxis  ticklabel format general
@    xaxis  ticklabel prec 5
@    xaxis  ticklabel formula ""
@    xaxis  ticklabel append ""
@    xaxis  ticklabel prepend ""
@    xaxis  ticklabel angle 0
@    xaxis  ticklabel skip 0
@    xaxis  ticklabel stagger 0
@    xaxis  ticklabel place normal
@    xaxis  ticklabel offset auto
@    xaxis  ticklabel offset 0.000000 , 0.010000
@    xaxis  ticklabel start type auto
@    xaxis  ticklabel start 0.000000
@    xaxis  ticklabel stop type auto
@    xaxis  ticklabel stop 0.000000
@    xaxis  ticklabel char size 0.800000
@    xaxis  ticklabel font 0
@    xaxis  ticklabel color 1
@    xaxis  tick place both
@    xaxis  tick spec type none
@    yaxis  on
@    yaxis  type zero false
@    yaxis  offset 0.000000 , 0.000000
@    yaxis  bar on
@    yaxis  bar color 1
@    yaxis  bar linestyle 1
@    yaxis  bar linewidth 1.0
@    yaxis  label "Minimum  Distance (nm)"
@    yaxis  label layout para
@    yaxis  label place auto
@    yaxis  label char size 0.900000
@    yaxis  label font 0
@    yaxis  label color 1
@    yaxis  label place normal
@    yaxis  tick on
@    yaxis  tick major 1
@    yaxis  tick minor ticks 1
@    yaxis  tick default 6
@    yaxis  tick place rounded true
@    yaxis  tick in
@    yaxis  tick major size 1.000000
@    yaxis  tick major color 1
@    yaxis  tick major linewidth 1.0
@    yaxis  tick major linestyle 1
@    yaxis  tick major grid off
@    yaxis  tick minor color 1
@    yaxis  tick minor linewidth 1.0
@    yaxis  tick minor linestyle 1
@    yaxis  tick minor grid off
@    yaxis  tick minor size 0.500000
@    yaxis  ticklabel on
@    yaxis  ticklabel format general
@    yaxis  ticklabel prec 5
@    yaxis  ticklabel formula ""
@    yaxis  ticklabel append ""
@    yaxis  ticklabel prepend ""
@    yaxis  ticklabel angle 0
@    yaxis  ticklabel skip 0
@    yaxis  ticklabel stagger 0
@    yaxis  ticklabel place normal
@    yaxis  ticklabel offset auto
@    yaxis  ticklabel offset 0.000000 , 0.010000
@    yaxis  ticklabel start type auto
@    yaxis  ticklabel start 0.000000
@    yaxis  ticklabel stop type auto
@    yaxis  ticklabel stop 0.000000
@    yaxis  ticklabel char size 0.800000
@    yaxis  ticklabel font 0
@    yaxis  ticklabel color 1
@    yaxis  tick place both
@    yaxis  tick spec type none
@    altxaxis  off
@    altyaxis  off
@    legend on
@    legend loctype view
@    legend 0.82, 0.93
@    legend box color 1
@    legend box pattern 0
@    legend box linewidth 1.0
@    legend box linestyle 0
@    legend box fill color 0
@    legend box fill pattern 0
@    legend font 0
@    legend char size 1.000000
@    legend color 1
@    legend length 2
@    legend vgap 1
@    legend hgap 1
@    legend invert false
@    frame type 0
@    frame linestyle 1
@    frame linewidth 1.0
@    frame color 1
@    frame pattern 1
@    frame background color 0
@    frame background pattern 0
@    s0 hidden false
@    s0 type xy
@    s0 symbol 0
@    s0 symbol size 1.000000
@    s0 symbol color 3
@    s0 symbol pattern 1
@    s0 symbol fill color 3
@    s0 symbol fill pattern 0
@    s0 symbol linewidth 1.0
@    s0 symbol linestyle 1
@    s0 symbol char 65
@    s0 symbol char font 0
@    s0 symbol skip 0
@    s0 line type 1
@    s0 line linestyle 1
@    s0 line linewidth 1.0
@    s0 line color 3
@    s0 line pattern 1
@    s0 baseline type 0
@    s0 baseline off
@    s0 dropline off
@    s0 fill type 0
@    s0 fill rule 0
@    s0 fill color 3
@    s0 fill pattern 1
@    s0 avalue off
@    s0 avalue type 2
@    s0 avalue char size 1.000000
@    s0 avalue font 0
@    s0 avalue color 1
@    s0 avalue rot 0
@    s0 avalue format general
@    s0 avalue prec 3
@    s0 avalue prepend ""
@    s0 avalue append ""
@    s0 avalue offset 0.000000 , 0.000000
@    s0 errorbar on
@    s0 errorbar place both
@    s0 errorbar color 3
@    s0 errorbar pattern 1
@    s0 errorbar size 1.000000
@    s0 errorbar linewidth 1.0
@    s0 errorbar linestyle 1
@    s0 errorbar riser linewidth 1.0
@    s0 errorbar riser linestyle 1
@    s0 errorbar riser clip off
@    s0 errorbar riser clip length 0.100000
@    s0 comment "/Users/KCheng/Desktop/cg_small_water_run/md-run-lonestar/namchi-04-26-2014/g-mind/1md-1.0nm-results/DPP-mind-.xvg"
@    s0 legend  "Protein-DPPC"
@    s1 hidden false
@    s1 type xy
@    s1 symbol 0
@    s1 symbol size 1.000000
@    s1 symbol color 11
@    s1 symbol pattern 1
@    s1 symbol fill color 11
@    s1 symbol fill pattern 0
@    s1 symbol linewidth 1.0
@    s1 symbol linestyle 1
@    s1 symbol char 65
@    s1 symbol char font 0
@    s1 symbol skip 0
@    s1 line type 1
@    s1 line linestyle 1
@    s1 line linewidth 1.0
@    s1 line color 11
@    s1 line pattern 1
@    s1 baseline type 0
@    s1 baseline off
@    s1 dropline off
@    s1 fill type 0
@    s1 fill rule 0
@    s1 fill color 11
@    s1 fill pattern 1
@    s1 avalue off
@    s1 avalue type 2
@    s1 avalue char size 1.000000
@    s1 avalue font 0
@    s1 avalue color 1
@    s1 avalue rot 0
@    s1 avalue format general
@    s1 avalue prec 3
@    s1 avalue prepend ""
@    s1 avalue append ""
@    s1 avalue offset 0.000000 , 0.000000
@    s1 errorbar on
@    s1 errorbar place both
@    s1 errorbar color 11
@    s1 errorbar pattern 1
@    s1 errorbar size 1.000000
@    s1 errorbar linewidth 1.0
@    s1 errorbar linestyle 1
@    s1 errorbar riser linewidth 1.0
@    s1 errorbar riser linestyle 1
@    s1 errorbar riser clip off
@    s1 errorbar riser clip length 0.100000
@    s1 comment "/Users/KCheng/Desktop/cg_small_water_run/md-run-lonestar/namchi-04-26-2014/g-mind/1md-1.0nm-results/DUP-mind-.xvg"
@    s1 legend  "Protein-DUPC"
@    s2 hidden false
@    s2 type xy
@    s2 symbol 0
@    s2 symbol size 1.000000
@    s2 symbol color 1
@    s2 symbol pattern 1
@    s2 symbol fill color 1
@    s2 symbol fill pattern 0
@    s2 symbol linewidth 1.0
@    s2 symbol linestyle 1
@    s2 symbol char 65
@    s2 symbol char font 0
@    s2 symbol skip 0
@    s2 line type 1
@    s2 line linestyle 1
@    s2 line linewidth 1.0
@    s2 line color 1
@    s2 line pattern 1
@    s2 baseline type 0
@    s2 baseline off
@    s2 dropline off
@    s2 fill type 0
@    s2 fill rule 0
@    s2 fill color 1
@    s2 fill pattern 1
@    s2 avalue off
@    s2 avalue type 2
@    s2 avalue char size 1.000000
@    s2 avalue font 0
@    s2 avalue color 1
@    s2 avalue rot 0
@    s2 avalue format general
@    s2 avalue prec 3
@    s2 avalue prepend ""
@    s2 avalue append ""
@    s2 avalue offset 0.000000 , 0.000000
@    s2 errorbar on
@    s2 errorbar place both
@    s2 errorbar color 1
@    s2 errorbar pattern 1
@    s2 errorbar size 1.000000
@    s2 errorbar linewidth 1.0
@    s2 errorbar linestyle 1
@    s2 errorbar riser linewidth 1.0
@    s2 errorbar riser linestyle 1
@    s2 errorbar riser clip off
@    s2 errorbar riser clip length 0.100000
@    s2 comment "/Users/KCheng/Desktop/cg_small_water_run/md-run-lonestar/namchi-04-26-2014/g-mind/1md-1.0nm-results/CHO-mind-.xvg"
@    s2 legend  "Protein-CHOL"
@g1 on
@g1 hidden false
@g1 type XY
@g1 stacked false
@g1 bar hgap 0.000000
@g1 fixedpoint off
@g1 fixedpoint type 0
@g1 fixedpoint xy 0.000000, 0.000000
@g1 fixedpoint format general general
@g1 fixedpoint prec 6, 6
@with g1
@    world 0, 0, 20, 15000
@    stack world 0, 0, 0, 0
@    znorm 1
@    view 0.100000, 0.410000, 0.800000, 0.640000
@    title ""
@    title font 0
@    title size 1.500000
@    title color 1
@    subtitle ""
@    subtitle font 0
@    subtitle size 1.000000
@    subtitle color 1
@    xaxes scale Normal
@    yaxes scale Normal
@    xaxes invert off
@    yaxes invert off
@    xaxis  on
@    xaxis  type zero false
@    xaxis  offset 0.000000 , 0.000000
@    xaxis  bar on
@    xaxis  bar color 1
@    xaxis  bar linestyle 1
@    xaxis  bar linewidth 1.0
@    xaxis  label "Time (\xm\0s)"
@    xaxis  label layout para
@    xaxis  label place auto
@    xaxis  label char size 0.900000
@    xaxis  label font 0
@    xaxis  label color 1
@    xaxis  label place normal
@    xaxis  tick on
@    xaxis  tick major 5
@    xaxis  tick minor ticks 4
@    xaxis  tick default 6
@    xaxis  tick place rounded true
@    xaxis  tick in
@    xaxis  tick major size 1.000000
@    xaxis  tick major color 1
@    xaxis  tick major linewidth 1.0
@    xaxis  tick major linestyle 1
@    xaxis  tick major grid off
@    xaxis  tick minor color 1
@    xaxis  tick minor linewidth 1.0
@    xaxis  tick minor linestyle 1
@    xaxis  tick minor grid off
@    xaxis  tick minor size 0.500000
@    xaxis  ticklabel on
@    xaxis  ticklabel format general
@    xaxis  ticklabel prec 5
@    xaxis  ticklabel formula ""
@    xaxis  ticklabel append ""
@    xaxis  ticklabel prepend ""
@    xaxis  ticklabel angle 0
@    xaxis  ticklabel skip 0
@    xaxis  ticklabel stagger 0
@    xaxis  ticklabel place normal
@    xaxis  ticklabel offset auto
@    xaxis  ticklabel offset 0.000000 , 0.010000
@    xaxis  ticklabel start type auto
@    xaxis  ticklabel start 0.000000
@    xaxis  ticklabel stop type auto
@    xaxis  ticklabel stop 0.000000
@    xaxis  ticklabel char size 0.800000
@    xaxis  ticklabel font 0
@    xaxis  ticklabel color 1
@    xaxis  tick place both
@    xaxis  tick spec type none
@    yaxis  on
@    yaxis  type zero false
@    yaxis  offset 0.000000 , 0.000000
@    yaxis  bar on
@    yaxis  bar color 1
@    yaxis  bar linestyle 1
@    yaxis  bar linewidth 1.0
@    yaxis  label "Number of Contacts (< 2 nm)"
@    yaxis  label layout para
@    yaxis  label place auto
@    yaxis  label char size 0.900000
@    yaxis  label font 0
@    yaxis  label color 1
@    yaxis  label place normal
@    yaxis  tick on
@    yaxis  tick major 5000
@    yaxis  tick minor ticks 1
@    yaxis  tick default 6
@    yaxis  tick place rounded true
@    yaxis  tick in
@    yaxis  tick major size 1.000000
@    yaxis  tick major color 1
@    yaxis  tick major linewidth 1.0
@    yaxis  tick major linestyle 1
@    yaxis  tick major grid off
@    yaxis  tick minor color 1
@    yaxis  tick minor linewidth 1.0
@    yaxis  tick minor linestyle 1
@    yaxis  tick minor grid off
@    yaxis  tick minor size 0.500000
@    yaxis  ticklabel on
@    yaxis  ticklabel format general
@    yaxis  ticklabel prec 5
@    yaxis  ticklabel formula ""
@    yaxis  ticklabel append ""
@    yaxis  ticklabel prepend ""
@    yaxis  ticklabel angle 0
@    yaxis  ticklabel skip 0
@    yaxis  ticklabel stagger 0
@    yaxis  ticklabel place normal
@    yaxis  ticklabel offset auto
@    yaxis  ticklabel offset 0.000000 , 0.010000
@    yaxis  ticklabel start type auto
@    yaxis  ticklabel start 0.000000
@    yaxis  ticklabel stop type auto
@    yaxis  ticklabel stop 0.000000
@    yaxis  ticklabel char size 0.800000
@    yaxis  ticklabel font 0
@    yaxis  ticklabel color 1
@    yaxis  tick place both
@    yaxis  tick spec type none
@    altxaxis  off
@    altyaxis  off
@    legend on
@    legend loctype view
@    legend 0.78, 0.8
@    legend box color 1
@    legend box pattern 1
@    legend box linewidth 1.0
@    legend box linestyle 1
@    legend box fill color 0
@    legend box fill pattern 1
@    legend font 0
@    legend char size 1.000000
@    legend color 1
@    legend length 2
@    legend vgap 1
@    legend hgap 1
@    legend invert false
@    frame type 0
@    frame linestyle 1
@    frame linewidth 1.0
@    frame color 1
@    frame pattern 1
@    frame background color 0
@    frame background pattern 0
@    s0 hidden false
@    s0 type xy
@    s0 symbol 0
@    s0 symbol size 1.000000
@    s0 symbol color 3
@    s0 symbol pattern 1
@    s0 symbol fill color 3
@    s0 symbol fill pattern 0
@    s0 symbol linewidth 1.0
@    s0 symbol linestyle 1
@    s0 symbol char 65
@    s0 symbol char font 0
@    s0 symbol skip 0
@    s0 line type 1
@    s0 line linestyle 1
@    s0 line linewidth 1.0
@    s0 line color 3
@    s0 line pattern 1
@    s0 baseline type 0
@    s0 baseline off
@    s0 dropline off
@    s0 fill type 0
@    s0 fill rule 0
@    s0 fill color 1
@    s0 fill pattern 1
@    s0 avalue off
@    s0 avalue type 2
@    s0 avalue char size 1.000000
@    s0 avalue font 0
@    s0 avalue color 1
@    s0 avalue rot 0
@    s0 avalue format general
@    s0 avalue prec 3
@    s0 avalue prepend ""
@    s0 avalue append ""
@    s0 avalue offset 0.000000 , 0.000000
@    s0 errorbar on
@    s0 errorbar place both
@    s0 errorbar color 3
@    s0 errorbar pattern 1
@    s0 errorbar size 1.000000
@    s0 errorbar linewidth 1.0
@    s0 errorbar linestyle 1
@    s0 errorbar riser linewidth 1.0
@    s0 errorbar riser linestyle 1
@    s0 errorbar riser clip off
@    s0 errorbar riser clip length 0.100000
@    s0 comment "/Users/KCheng/Desktop/cg_small_water_run/md-run-lonestar/namchi-04-26-2014/g-mind/1md-1.0nm-results/DPP-numcont-.xvg"
@    s0 legend  ""
@    s1 hidden false
@    s1 type xy
@    s1 symbol 0
@    s1 symbol size 1.000000
@    s1 symbol color 11
@    s1 symbol pattern 1
@    s1 symbol fill color 11
@    s1 symbol fill pattern 0
@    s1 symbol linewidth 1.0
@    s1 symbol linestyle 1
@    s1 symbol char 65
@    s1 symbol char font 0
@    s1 symbol skip 0
@    s1 line type 1
@    s1 line linestyle 1
@    s1 line linewidth 1.0
@    s1 line color 11
@    s1 line pattern 1
@    s1 baseline type 0
@    s1 baseline off
@    s1 dropline off
@    s1 fill type 0
@    s1 fill rule 0
@    s1 fill color 1
@    s1 fill pattern 1
@    s1 avalue off
@    s1 avalue type 2
@    s1 avalue char size 1.000000
@    s1 avalue font 0
@    s1 avalue color 1
@    s1 avalue rot 0
@    s1 avalue format general
@    s1 avalue prec 3
@    s1 avalue prepend ""
@    s1 avalue append ""
@    s1 avalue offset 0.000000 , 0.000000
@    s1 errorbar on
@    s1 errorbar place both
@    s1 errorbar color 11
@    s1 errorbar pattern 1
@    s1 errorbar size 1.000000
@    s1 errorbar linewidth 1.0
@    s1 errorbar linestyle 1
@    s1 errorbar riser linewidth 1.0
@    s1 errorbar riser linestyle 1
@    s1 errorbar riser clip off
@    s1 errorbar riser clip length 0.100000
@    s1 comment "/Users/KCheng/Desktop/cg_small_water_run/md-run-lonestar/namchi-04-26-2014/g-mind/1md-1.0nm-results/DUP-numcont-.xvg"
@    s1 legend  ""
@    s2 hidden false
@    s2 type xy
@    s2 symbol 0
@    s2 symbol size 1.000000
@    s2 symbol color 1
@    s2 symbol pattern 1
@    s2 symbol fill color 1
@    s2 symbol fill pattern 0
@    s2 symbol linewidth 1.0
@    s2 symbol linestyle 1
@    s2 symbol char 65
@    s2 symbol char font 0
@    s2 symbol skip 0
@    s2 line type 1
@    s2 line linestyle 1
@    s2 line linewidth 1.0
@    s2 line color 1
@    s2 line pattern 1
@    s2 baseline type 0
@    s2 baseline off
@    s2 dropline off
@    s2 fill type 0
@    s2 fill rule 0
@    s2 fill color 1
@    s2 fill pattern 1
@    s2 avalue off
@    s2 avalue type 2
@    s2 avalue char size 1.000000
@    s2 avalue font 0
@    s2 avalue color 1
@    s2 avalue rot 0
@    s2 avalue format general
@    s2 avalue prec 3
@    s2 avalue prepend ""
@    s2 avalue append ""
@    s2 avalue offset 0.000000 , 0.000000
@    s2 errorbar on
@    s2 errorbar place both
@    s2 errorbar color 1
@    s2 errorbar pattern 1
@    s2 errorbar size 1.000000
@    s2 errorbar linewidth 1.0
@    s2 errorbar linestyle 1
@    s2 errorbar riser linewidth 1.0
@    s2 errorbar riser linestyle 1
@    s2 errorbar riser clip off
@    s2 errorbar riser clip length 0.100000
@    s2 comment "/Users/KCheng/Desktop/cg_small_water_run/md-run-lonestar/namchi-04-26-2014/g-mind/1md-1.0nm-results/CHO-numcont-.xvg"
@    s2 legend  ""
@g2 on
@g2 hidden false
@g2 type XY
@g2 stacked false
@g2 bar hgap 0.000000
@g2 fixedpoint off
@g2 fixedpoint type 0
@g2 fixedpoint xy 0.000000, 0.000000
@g2 fixedpoint format general general
@g2 fixedpoint prec 6, 6
@with g2
@    world 0, 0, 130, 1
@    stack world 0, 0, 0, 0
@    znorm 1
@    view 0.100000, 0.100000, 0.800000, 0.330000
@    title ""
@    title font 0
@    title size 1.500000
@    title color 1
@    subtitle ""
@    subtitle font 0
@    subtitle size 1.000000
@    subtitle color 1
@    xaxes scale Normal
@    yaxes scale Normal
@    xaxes invert off
@    yaxes invert off
@    xaxis  on
@    xaxis  type zero false
@    xaxis  offset 0.000000 , 0.000000
@    xaxis  bar on
@    xaxis  bar color 1
@    xaxis  bar linestyle 1
@    xaxis  bar linewidth 1.0
@    xaxis  label "Residue (#)"
@    xaxis  label layout para
@    xaxis  label place auto
@    xaxis  label char size 0.900000
@    xaxis  label font 0
@    xaxis  label color 1
@    xaxis  label place normal
@    xaxis  tick on
@    xaxis  tick major 26
@    xaxis  tick minor ticks 1
@    xaxis  tick default 6
@    xaxis  tick place rounded true
@    xaxis  tick in
@    xaxis  tick major size 1.000000
@    xaxis  tick major color 1
@    xaxis  tick major linewidth 1.0
@    xaxis  tick major linestyle 1
@    xaxis  tick major grid off
@    xaxis  tick minor color 1
@    xaxis  tick minor linewidth 1.0
@    xaxis  tick minor linestyle 1
@    xaxis  tick minor grid off
@    xaxis  tick minor size 0.500000
@    xaxis  ticklabel on
@    xaxis  ticklabel format general
@    xaxis  ticklabel prec 5
@    xaxis  ticklabel formula ""
@    xaxis  ticklabel append ""
@    xaxis  ticklabel prepend ""
@    xaxis  ticklabel angle 0
@    xaxis  ticklabel skip 0
@    xaxis  ticklabel stagger 0
@    xaxis  ticklabel place normal
@    xaxis  ticklabel offset auto
@    xaxis  ticklabel offset 0.000000 , 0.010000
@    xaxis  ticklabel start type auto
@    xaxis  ticklabel start 0.000000
@    xaxis  ticklabel stop type auto
@    xaxis  ticklabel stop 0.000000
@    xaxis  ticklabel char size 0.800000
@    xaxis  ticklabel font 0
@    xaxis  ticklabel color 1
@    xaxis  tick place both
@    xaxis  tick spec type none
@    yaxis  on
@    yaxis  type zero false
@    yaxis  offset 0.000000 , 0.000000
@    yaxis  bar on
@    yaxis  bar color 1
@    yaxis  bar linestyle 1
@    yaxis  bar linewidth 1.0
@    yaxis  label "Minimum Distance (nm)"
@    yaxis  label layout para
@    yaxis  label place auto
@    yaxis  label char size 0.900000
@    yaxis  label font 0
@    yaxis  label color 1
@    yaxis  label place normal
@    yaxis  tick on
@    yaxis  tick major 0.2
@    yaxis  tick minor ticks 1
@    yaxis  tick default 6
@    yaxis  tick place rounded true
@    yaxis  tick in
@    yaxis  tick major size 1.000000
@    yaxis  tick major color 1
@    yaxis  tick major linewidth 1.0
@    yaxis  tick major linestyle 1
@    yaxis  tick major grid off
@    yaxis  tick minor color 1
@    yaxis  tick minor linewidth 1.0
@    yaxis  tick minor linestyle 1
@    yaxis  tick minor grid off
@    yaxis  tick minor size 0.500000
@    yaxis  ticklabel on
@    yaxis  ticklabel format general
@    yaxis  ticklabel prec 5
@    yaxis  ticklabel formula ""
@    yaxis  ticklabel append ""
@    yaxis  ticklabel prepend ""
@    yaxis  ticklabel angle 0
@    yaxis  ticklabel skip 0
@    yaxis  ticklabel stagger 0
@    yaxis  ticklabel place normal
@    yaxis  ticklabel offset auto
@    yaxis  ticklabel offset 0.000000 , 0.010000
@    yaxis  ticklabel start type auto
@    yaxis  ticklabel start 0.000000
@    yaxis  ticklabel stop type auto
@    yaxis  ticklabel stop 0.000000
@    yaxis  ticklabel char size 0.800000
@    yaxis  ticklabel font 0
@    yaxis  ticklabel color 1
@    yaxis  tick place both
@    yaxis  tick spec type none
@    altxaxis  off
@    altyaxis  off
@    legend on
@    legend loctype view
@    legend 0.78, 0.8
@    legend box color 1
@    legend box pattern 1
@    legend box linewidth 1.0
@    legend box linestyle 1
@    legend box fill color 0
@    legend box fill pattern 1
@    legend font 0
@    legend char size 1.000000
@    legend color 1
@    legend length 2
@    legend vgap 1
@    legend hgap 1
@    legend invert false
@    frame type 0
@    frame linestyle 1
@    frame linewidth 1.0
@    frame color 1
@    frame pattern 1
@    frame background color 0
@    frame background pattern 0
@    s0 hidden false
@    s0 type xy
@    s0 symbol 0
@    s0 symbol size 1.000000
@    s0 symbol color 3
@    s0 symbol pattern 1
@    s0 symbol fill color 3
@    s0 symbol fill pattern 0
@    s0 symbol linewidth 1.0
@    s0 symbol linestyle 1
@    s0 symbol char 65
@    s0 symbol char font 0
@    s0 symbol skip 0
@    s0 line type 1
@    s0 line linestyle 1
@    s0 line linewidth 1.0
@    s0 line color 3
@    s0 line pattern 1
@    s0 baseline type 0
@    s0 baseline off
@    s0 dropline off
@    s0 fill type 0
@    s0 fill rule 0
@    s0 fill color 1
@    s0 fill pattern 1
@    s0 avalue off
@    s0 avalue type 2
@    s0 avalue char size 1.000000
@    s0 avalue font 0
@    s0 avalue color 1
@    s0 avalue rot 0
@    s0 avalue format general
@    s0 avalue prec 3
@    s0 avalue prepend ""
@    s0 avalue append ""
@    s0 avalue offset 0.000000 , 0.000000
@    s0 errorbar on
@    s0 errorbar place both
@    s0 errorbar color 3
@    s0 errorbar pattern 1
@    s0 errorbar size 1.000000
@    s0 errorbar linewidth 1.0
@    s0 errorbar linestyle 1
@    s0 errorbar riser linewidth 1.0
@    s0 errorbar riser linestyle 1
@    s0 errorbar riser clip off
@    s0 errorbar riser clip length 0.100000
@    s0 comment "/Users/KCheng/Desktop/cg_small_water_run/md-run-lonestar/namchi-04-26-2014/g-mind/1md-1.0nm-results/DPP-res-.xvg"
@    s0 legend  ""
@    s1 hidden false
@    s1 type xy
@    s1 symbol 0
@    s1 symbol size 1.000000
@    s1 symbol color 11
@    s1 symbol pattern 1
@    s1 symbol fill color 11
@    s1 symbol fill pattern 0
@    s1 symbol linewidth 1.0
@    s1 symbol linestyle 1
@    s1 symbol char 65
@    s1 symbol char font 0
@    s1 symbol skip 0
@    s1 line type 1
@    s1 line linestyle 1
@    s1 line linewidth 1.0
@    s1 line color 11
@    s1 line pattern 1
@    s1 baseline type 0
@    s1 baseline off
@    s1 dropline off
@    s1 fill type 0
@    s1 fill rule 0
@    s1 fill color 1
@    s1 fill pattern 1
@    s1 avalue off
@    s1 avalue type 2
@    s1 avalue char size 1.000000
@    s1 avalue font 0
@    s1 avalue color 1
@    s1 avalue rot 0
@    s1 avalue format general
@    s1 avalue prec 3
@    s1 avalue prepend ""
@    s1 avalue append ""
@    s1 avalue offset 0.000000 , 0.000000
@    s1 errorbar on
@    s1 errorbar place both
@    s1 errorbar color 11
@    s1 errorbar pattern 1
@    s1 errorbar size 1.000000
@    s1 errorbar linewidth 1.0
@    s1 errorbar linestyle 1
@    s1 errorbar riser linewidth 1.0
@    s1 errorbar riser linestyle 1
@    s1 errorbar riser clip off
@    s1 errorbar riser clip length 0.100000
@    s1 comment "/Users/KCheng/Desktop/cg_small_water_run/md-run-lonestar/namchi-04-26-2014/g-mind/1md-1.0nm-results/DUP-res-.xvg"
@    s1 legend  ""
@    s2 hidden false
@    s2 type xy
@    s2 symbol 0
@    s2 symbol size 1.000000
@    s2 symbol color 1
@    s2 symbol pattern 1
@    s2 symbol fill color 1
@    s2 symbol fill pattern 0
@    s2 symbol linewidth 1.0
@    s2 symbol linestyle 1
@    s2 symbol char 65
@    s2 symbol char font 0
@    s2 symbol skip 0
@    s2 line type 1
@    s2 line linestyle 1
@    s2 line linewidth 1.0
@    s2 line color 1
@    s2 line pattern 1
@    s2 baseline type 0
@    s2 baseline off
@    s2 dropline off
@    s2 fill type 0
@    s2 fill rule 0
@    s2 fill color 1
@    s2 fill pattern 1
@    s2 avalue off
@    s2 avalue type 2
@    s2 avalue char size 1.000000
@    s2 avalue font 0
@    s2 avalue color 1
@    s2 avalue rot 0
@    s2 avalue format general
@    s2 avalue prec 3
@    s2 avalue prepend ""
@    s2 avalue append ""
@    s2 avalue offset 0.000000 , 0.000000
@    s2 errorbar on
@    s2 errorbar place both
@    s2 errorbar color 1
@    s2 errorbar pattern 1
@    s2 errorbar size 1.000000
@    s2 errorbar linewidth 1.0
@    s2 errorbar linestyle 1
@    s2 errorbar riser linewidth 1.0
@    s2 errorbar riser linestyle 1
@    s2 errorbar riser clip off
@    s2 errorbar riser clip length 0.100000
@    s2 comment "/Users/KCheng/Desktop/cg_small_water_run/md-run-lonestar/namchi-04-26-2014/g-mind/1md-1.0nm-results/CHO-res-.xvg"
@    s2 legend  ""
@target G0.S0
@type xy
0 2.070556
0.02 2.113699
0.04 1.327808
0.06 0.4600538
0.08 0.4781736
0.1 0.4557962
0.12 1.908036
0.14 1.659299
0.16 0.8862565
0.18 0.7904902
0.2 0.7550165
0.22 2.164365
0.24 0.477074
0.26 0.4706645
0.28 0.4764717
0.3 0.4752631
0.32 0.5751085
0.34 0.6683751
0.36 1.101544
0.38 0.5051232
0.4 2.174212
0.42 2.05131
0.44 1.498966
0.46 0.9519186
0.48 1.520904
0.5 1.259375
0.52 1.783795
0.54 0.7094181
0.56 0.9715196
0.58 1.308673
0.6 2.149535
0.62 1.573547
0.64 0.5215601
0.66 1.243312
0.68 1.941353
0.7 1.875773
0.72 2.130898
0.74 2.25378
0.76 2.169061
0.78 1.702315
0.8 1.517078
0.82 0.7048586
0.84 1.285389
0.86 2.347552
0.88 0.6537587
0.9 2.167539
0.92 1.724971
0.94 1.270639
0.96 1.670905
0.98 1.445986
1 1.055557
1.02 1.49849
1.04 0.4896425
1.06 0.9266872
1.08 0.9194296
1.1 1.59004
1.12 0.9054281
1.14 0.6686924
1.16 0.5291739
1.18 0.517953
1.2 0.9261347
1.22 0.6973699
1.24 2.316792
1.26 1.562666
1.28 1.230528
1.3 0.5664802
1.32 1.945585
1.34 2.385429
1.36 1.713629
1.38 0.5857689
1.4 0.5056428
1.42 1.510902
1.44 0.9650391
1.46 1.902294
1.48 1.801576
1.5 0.8398512
1.52 0.5026426
1.54 0.468348
1.56 0.5415952
1.58 0.5269253
1.6 2.278728
1.62 1.89896
1.64 1.214589
1.66 1.16427
1.68 1.77695
1.7 1.65274
1.72 2.590878
1.74 2.14458
1.76 0.7207464
1.78 1.471683
1.8 0.6624569
1.82 0.4963365
1.84 1.680201
1.86 2.041354
1.88 2.015049
1.9 2.079772
1.92 1.059587
1.94 0.4786438
1.96 0.500725
1.98 0.9216965
2 0.8932243
2.02 0.4881341
2.04 0.6064034
2.06 0.980421
2.08 1.155573
2.1 0.5715325
2.12 0.882185
2.14 0.5926633
2.16 0.9836925
2.18 0.9229576
2.2 0.4936849
2.22 1.061226
2.24 1.221781
2.26 1.39867
2.28 0.8971899
2.3 2.034509
2.32 0.5005499
2.34 0.5004494
2.36 0.4764714
2.38 0.4934064
2.4 0.4823383
2.42 0.4720703
2.44 0.4856437
2.46 0.5191583
2.48 1.891567
2.5 0.7341321
2.52 0.9561652
2.54 0.5069769
2.56 1.483964
2.58 0.4756573
2.6 0.8863692
2.62 0.8405654
2.64 1.344647
2.66 0.5301185
2.68 1.56341
2.7 1.229686
2.72 2.066016
2.74 1.82293
2.76 0.8163033
2.78 0.4430861
2.8 0.4696271
2.82 0.4532653
2.84 0.4616547
2.86 0.4631687
2.88 0.4624119
2.9 0.4728902
2.92 0.4667438
2.94 0.474895
2.96 0.4622504
2.98 0.4579574
3 0.466423
3.02 0.4961096
3.04 0.466851
3.06 0.4829334
3.08 0.4945958
3.1 0.469388
3.12 0.4574657
3.14 0.4654833
3.16 0.4633839
3.18 0.4714334
3.2 0.4585028
3.22 0.462629
3.24 0.4565361
3.26 0.4576838
3.28 0.4725731
3.3 0.4645964
3.32 0.439687
3.34 0.4852579
3.36 0.4916555
3.38 0.4715133
3.4 0.4504723
3.42 0.4958073
3.44 0.5121768
3.46 0.5025187
3.48 0.4813007
3.5 0.4918588
3.52 0.4719373
3.54 0.4649193
3.56 0.4796879
3.58 0.4718055
3.6 0.4876472
3.62 0.4737352
3.64 0.5008239
3.66 0.5004494
3.68 0.4641122
3.7 0.4776247
3.72 0.4634112
3.74 0.4524653
3.76 0.459619
3.78 0.4744999
3.8 0.4725198
3.82 0.4643808
3.84 0.459511
3.86 0.4588296
3.88 0.4537351
3.9 0.4781215
3.92 0.4773356
3.94 0.4701331
3.96 0.4545875
3.98 0.4587208
4 0.4625472
4.02 0.4737613
4.04 0.4574117
4.06 0.4583123
4.08 0.4707707
4.1 0.4615741
4.12 0.4680005
4.14 0.4618173
4.16 0.4630871
4.18 0.4700533
4.2 0.4661274
4.22 0.4506939
4.24 0.4696278
4.26 0.4662082
4.28 0.4497497
4.3 0.4933554
4.32 0.5000253
4.34 0.4644889
4.36 0.8079913
4.38 0.4600273
4.4 0.4583943
4.42 0.473312
4.44 0.4724934
4.46 0.4795054
4.48 0.4704787
4.5 0.449138
4.52 0.4669845
4.54 0.4479125
4.56 0.4584215
4.58 0.4791139
4.6 0.4624396
4.62 0.4721757
4.64 0.470585
4.66 0.465564
4.68 0.4654294
4.7 0.4684816
4.72 0.4475492
4.74 0.4777552
4.76 0.4729963
4.78 0.4752635
4.8 0.4735246
4.82 0.475421
4.84 0.4938118
4.86 0.4748943
4.88 0.4385774
4.9 0.4816898
4.92 0.4857981
4.94 0.5798704
4.96 0.5505906
4.98 0.4804951
5 0.4866984
5.02 0.4854124
5.04 0.4507223
5.06 0.4532662
5.08 0.4665034
5.1 0.4881853
5.12 0.4981968
5.14 0.4497219
5.16 0.4546148
5.18 0.4656986
5.2 0.4741572
5.22 0.4821567
5.24 0.4722549
5.26 0.4636007
5.28 0.4663955
5.3 0.4991238
5.32 0.4687751
5.34 0.5022694
5.36 0.4797395
5.38 0.4949999
5.4 0.4505002
5.42 0.4719633
5.44 0.4887221
5.46 0.456782
5.48 0.502594
5.5 0.4724931
5.52 0.4702663
5.54 0.4528525
5.56 0.4496109
5.58 0.4656446
5.6 0.4693339
5.62 0.4374075
5.64 0.4612481
5.66 0.4595919
5.68 0.465618
5.7 0.4575202
5.72 0.4719374
5.74 0.4552197
5.76 0.4529351
5.78 0.4580935
5.8 0.4567548
5.82 0.4596463
5.84 0.4620066
5.86 0.4526035
5.88 0.4644887
5.9 0.4866722
5.92 0.4824157
5.94 0.4709036
5.96 0.4580941
5.98 0.4673865
6 0.4524659
6.02 0.4405959
6.04 0.460299
6.06 0.4607874
6.08 0.4439874
6.1 0.4537348
6.12 0.4789056
6.14 0.4704783
6.16 0.4712217
6.18 0.4616545
6.2 0.4703455
6.22 0.4807809
6.24 0.4460939
6.26 0.445112
6.28 0.4907906
6.3 0.4674132
6.32 0.4860297
6.34 0.4605974
6.36 0.4560975
6.38 0.4476877
6.4 0.4416449
6.42 0.4656449
6.44 0.4727041
6.46 0.4982463
6.48 0.4662619
6.5 0.463708
6.52 0.4573293
6.54 0.4596742
6.56 0.4585574
6.58 0.4573294
6.6 0.4628987
6.62 0.4571924
6.64 0.4722549
6.66 0.490714
6.68 0.4528525
6.7 0.4735239
6.72 0.4555764
6.74 0.4665029
6.76 0.4447753
6.78 0.4943179
6.8 0.4470454
6.82 0.4608145
6.84 0.4697069
6.86 0.460244
6.88 0.4879806
6.9 0.45752
6.92 0.4721491
6.94 0.4597279
6.96 0.4729953
6.98 0.4736035
7 0.466771
7.02 0.4802351
7.04 0.4587207
7.06 0.466101
7.08 0.4795315
7.1 0.469601
7.12 0.4580674
7.14 0.4799221
7.16 0.4720965
7.18 0.4783566
7.2 0.4637076
7.22 0.482856
7.24 0.4667177
7.26 0.4612484
7.28 0.4723608
7.3 0.4856181
7.32 0.4534585
7.34 0.4748944
7.36 0.4575205
7.38 0.4630874
7.4 0.457493
7.42 0.4866473
7.44 0.4587204
7.46 0.4716463
7.48 0.4580938
7.5 0.4703984
7.52 0.4519401
7.54 0.4592927
7.56 0.4702388
7.58 0.4614377
7.6 0.4514976
7.62 0.4508052
7.64 0.4540099
7.66 0.4779382
7.68 0.4501387
7.7 0.4781475
7.72 0.4637619
7.74 0.4767078
7.76 0.4665833
7.78 0.4524934
7.8 0.4655642
7.82 0.4618168
7.84 0.4594018
7.86 0.453294
7.88 0.4322615
7.9 0.4492485
7.92 0.4791918
7.94 0.4633843
7.96 0.4649739
7.98 0.4496938
8 0.4553571
8.02 0.486673
8.04 0.4541203
8.06 0.4614654
8.08 0.461574
8.1 0.4761826
8.12 0.4532383
8.14 0.4750263
8.16 0.4590754
8.18 0.4580664
8.2 0.4878779
8.22 0.4610043
8.24 0.4463745
8.26 0.4805204
8.28 0.4533484
8.3 0.4589668
8.32 0.4624122
8.34 0.4666108
8.36 0.490331
8.38 0.4865694
8.4 0.4554397
8.42 0.4655633
8.44 0.4705589
8.46 0.4585299
8.48 0.4662888
8.5 0.4583121
8.52 0.4564267
8.54 0.45025
8.56 0.470133
8.58 0.4797137
8.6 0.4590476
8.62 0.478487
8.64 0.4691216
8.66 0.4567543
8.68 0.4457295
8.7 0.4735242
8.72 0.45158
8.74 0.4518023
8.76 0.4432267
8.78 0.4675734
8.8 0.4673859
8.82 0.4533483
8.84 0.4759725
8.86 0.4631958
8.88 0.4454774
8.9 0.4677875
8.92 0.4535417
8.94 0.4473254
8.96 0.4481356
8.98 0.4577389
9 0.4627366
9.02 0.4628173
9.04 0.4516638
9.06 0.4515245
9.08 0.4612491
9.1 0.4575481
9.12 0.4544775
9.14 0.4659934
9.16 0.4514702
9.18 0.470479
9.2 0.4524648
9.22 0.4510548
9.24 0.4606786
9.26 0.4795044
9.28 0.4424081
9.3 0.4583936
9.32 0.4657254
9.34 0.4484696
9.36 0.4668242
9.38 0.455686
9.4 0.4528244
9.42 0.4824153
9.44 0.4602717
9.46 0.4554669
9.48 0.4514972
9.5 0.4507216
9.52 0.4782522
9.54 0.4633848
9.56 0.4734446
9.58 0.4705844
9.6 0.4428593
9.62 0.4615462
9.64 0.4506388
9.66 0.4596465
9.68 0.4642738
9.7 0.4716989
9.72 0.4515259
9.74 0.4881079
9.76 0.458802
9.78 0.4787746
9.8 0.4700001
9.82 0.4792444
9.84 0.4650535
9.86 0.482649
9.88 0.4722292
9.9 0.4570833
9.92 0.4351147
9.94 0.4611667
9.96 0.4659671
9.98 0.4396023
10 0.4757628
10.02 0.4516917
10.04 0.492468
10.06 0.464112
10.08 0.4764709
10.1 0.4631142
10.12 0.4576032
10.14 0.4532105
10.16 0.46271
10.18 0.4639503
10.2 0.462628
10.22 0.4654301
10.24 0.4656713
10.26 0.4640042
10.28 0.4824418
10.3 0.4525757
10.32 0.457165
10.34 0.4552196
10.36 0.4674934
10.38 0.4518021
10.4 0.4715397
10.42 0.4654838
10.44 0.4756045
10.46 0.469761
10.48 0.4601358
10.5 0.4504995
10.52 0.462006
10.54 0.4675466
10.56 0.4501668
10.58 0.4662074
10.6 0.456892
10.62 0.4652145
10.64 0.4534868
10.66 0.4481072
10.68 0.4661812
10.7 0.4513317
10.72 0.455713
10.74 0.4662887
10.76 0.449972
10.78 0.4678409
10.8 0.4661007
10.82 0.4612479
10.84 0.4546151
10.86 0.435287
10.88 0.4785655
10.9 0.4469903
10.92 0.4688287
10.94 0.4907899
10.96 0.4695481
10.98 0.4619531
11 0.468455
11.02 0.4614383
11.04 0.4633026
11.06 0.4747105
11.08 0.4627368
11.1 0.4542574
11.12 0.4904335
11.14 0.4746055
11.16 0.5069022
11.18 0.4687215
11.2 0.4587204
11.22 0.4774415
11.24 0.4537075
11.26 0.473392
11.28 0.4516913
11.3 0.4681084
11.32 0.4820007
11.34 0.4701597
11.36 0.4760775
11.38 0.4703454
11.4 0.4669318
11.42 0.4803384
11.44 0.4662079
11.46 0.4859523
11.48 0.4756575
11.5 0.4667169
11.52 0.4622235
11.54 0.4678678
11.56 0.4600272
11.58 0.4442414
11.6 0.4645694
11.62 0.4763144
11.64 0.4753949
11.66 0.4605707
11.68 0.4702652
11.7 0.4526307
11.72 0.4567818
11.74 0.4736564
11.76 0.4520511
11.78 0.4600544
11.8 0.485103
11.82 0.4885943
11.84 0.4779641
11.86 0.4719374
11.88 0.4539822
11.9 0.4621953
11.92 0.468215
11.94 0.4887223
11.96 0.460353
11.98 0.4645974
12 0.4782783
12.02 0.4669049
12.04 0.4763405
12.06 0.4590754
12.08 0.4517463
12.1 0.4762616
12.12 0.4773364
12.14 0.4664225
12.16 0.4578482
12.18 0.4717256
12.2 0.4513869
12.22 0.4709032
12.24 0.4656985
12.26 0.4620335
12.28 0.4706644
12.3 0.4695479
12.32 0.4669584
12.34 0.4930772
12.36 0.4689881
12.38 0.4543672
12.4 0.468348
12.42 0.4821562
12.44 0.4722555
12.46 0.4838902
12.48 0.4630601
12.5 0.4504723
12.52 0.4573292
12.54 0.4637075
12.56 0.4535421
12.58 0.4605971
12.6 0.467467
12.62 0.4541759
12.64 0.4619524
12.66 0.4766803
12.68 0.4599185
12.7 0.4706644
12.72 0.4502774
12.74 0.4571649
12.76 0.4761827
12.78 0.4625474
12.8 0.4518016
12.82 0.4655374
12.84 0.4748949
12.86 0.48451
12.88 0.490306
12.9 0.4666108
12.92 0.4760257
12.94 0.4338779
12.96 0.4832444
12.98 0.4757625
13 0.4623308
13.02 0.4543675
13.04 0.5107349
13.06 0.4524929
13.08 0.4700001
13.1 0.4514692
13.12 0.4736562
13.14 0.4755523
13.16 0.4511648
13.18 0.4628712
13.2 0.4615462
13.22 0.4663959
13.24 0.4779387
13.26 0.4824414
13.28 0.4578485
13.3 0.4328107
13.32 0.4613566
13.34 0.4479676
13.36 0.4463742
13.38 0.4571651
13.4 0.4596465
13.42 0.4524927
13.44 0.4511648
13.46 0.4635185
13.48 0.4641128
13.5 0.4420689
13.52 0.4592113
13.54 0.4671459
13.56 0.4561247
13.58 0.4551372
13.6 0.4489435
13.62 0.4473816
13.64 0.4607606
13.66 0.4562346
13.68 0.4543677
13.7 0.4545599
13.72 0.4723616
13.74 0.4875962
13.76 0.4639236
13.78 0.4396872
13.8 0.4583127
13.82 0.4791137
13.84 0.4658328
13.86 0.4853087
13.88 0.474842
13.9 0.44713
13.92 0.4373209
13.94 0.4653225
13.96 0.473551
13.98 0.4513035
14 0.458094
14.02 0.4643544
14.04 0.461248
14.06 0.4534586
14.08 0.4441003
14.1 0.4662616
14.12 0.465913
14.14 0.4571928
14.16 0.4775456
14.18 0.4436779
14.2 0.471328
14.22 0.4541199
14.24 0.4635995
14.26 0.4682153
14.28 0.4622229
14.3 0.4573285
14.32 0.4614106
14.34 0.4512202
14.36 0.4561248
14.38 0.4635192
14.4 0.4636268
14.42 0.4652152
14.44 0.4714608
14.46 0.4769959
14.48 0.4611131
14.5 0.4779899
14.52 0.478252
14.54 0.4788525
14.56 0.456673
14.58 0.4615192
14.6 0.4622228
14.62 0.457001
14.64 0.4458982
14.66 0.454175
14.68 0.4634111
14.7 0.4568642
14.72 0.4497219
14.74 0.4707976
14.76 0.4592656
14.78 0.4755529
14.8 0.441984
14.82 0.4607325
14.84 0.436978
14.86 0.4642462
14.88 0.463519
14.9 0.4534866
14.92 0.4554121
14.94 0.4518018
14.96 0.4537892
14.98 0.4542305
15 0.474368
15.02 0.4709029
15.04 0.4650811
15.06 0.4406248
15.08 0.4738409
15.1 0.4588304
15.12 0.4589113
15.14 0.4572202
15.16 0.4559872
15.18 0.4607063
15.2 0.4513588
15.22 0.4611405
15.24 0.4469341
15.26 0.4623848
15.28 0.4542306
15.3 0.4638159
15.32 0.4596193
15.34 0.4537349
15.36 0.4728906
15.38 0.4554395
15.4 0.4721228
15.42 0.4601355
15.44 0.4682141
15.46 0.4635735
15.48 0.4822863
15.5 0.4628988
15.52 0.465725
15.54 0.4721228
15.56 0.4950763
15.58 0.4699736
15.6 0.4900511
15.62 0.4609502
15.64 0.4688815
15.66 0.4607602
15.68 0.4524926
15.7 0.4749213
15.72 0.4505825
15.74 0.4578748
15.76 0.4735506
15.78 0.4793223
15.8 0.481534
15.82 0.472123
15.84 0.5056186
15.86 0.4513861
15.88 0.4699202
15.9 0.4681343
15.92 0.4616545
15.94 0.4579027
15.96 0.451774
15.98 0.4706644
16 0.4800524
16.02 0.4895664
16.04 0.4548074
16.06 0.4709035
16.08 0.4581756
16.1 0.5057172
16.12 0.4847939
16.14 0.4571106
16.16 0.4709829
16.18 0.5046042
16.2 0.4773364
16.22 0.4968648
16.24 0.4920876
16.26 0.4681875
16.28 0.4789576
16.3 0.4663957
16.32 0.4867488
16.34 0.4875962
16.36 0.4834509
16.38 0.4694144
16.4 0.4692815
16.42 0.4742363
16.44 0.4669849
16.46 0.4609229
16.48 0.4662615
16.5 0.4888763
16.52 0.5015223
16.54 0.458831
16.56 0.4662074
16.58 0.463033
16.6 0.4482464
16.62 0.4616275
16.64 0.4701328
16.66 0.4854129
16.68 0.457275
16.7 0.4558507
16.72 0.4568914
16.74 0.4591836
16.76 0.4509164
16.78 0.454973
16.8 0.4461217
16.82 0.4617626
16.84 0.4380068
16.86 0.4615462
16.88 0.4723082
16.9 0.4731542
16.92 0.4691479
16.94 0.4579303
16.96 0.4614103
16.98 0.4463464
17 0.4745784
17.02 0.4661812
17.04 0.4678137
17.06 0.4603803
17.08 0.4526037
17.1 0.4615731
17.12 0.4901789
17.14 0.4608152
17.16 0.4810411
17.18 0.4623856
17.2 0.4615735
17.22 0.4598635
17.24 0.464192
17.26 0.4652951
17.28 0.4591573
17.3 0.4628714
17.32 0.4662883
17.34 0.4491661
17.36 0.4966386
17.38 0.4788272
17.4 0.4687477
17.42 0.4491376
17.44 0.4586388
17.46 0.4636816
17.48 0.4624932
17.5 0.4553565
17.52 0.4616818
17.54 0.4690682
17.56 0.4685079
17.58 0.4591567
17.6 0.4570831
17.62 0.4662887
17.64 0.466744
17.66 0.4652158
17.68 0.4442133
17.7 0.4845618
17.72 0.4653497
17.74 0.4699729
17.76 0.4536796
17.78 0.4586397
17.8 0.4511375
17.82 0.4689614
17.84 0.4639229
17.86 0.4712223
17.88 0.472176
17.9 0.4676274
17.92 0.4723612
17.94 0.456235
17.96 0.4565906
17.98 0.4600271
18 0.4526585
18.02 0.4758407
18.04 0.4674673
18.06 0.4462343
18.08 0.4629792
18.1 0.4707704
18.12 0.4769436
18.14 0.4518018
18.16 0.458966
18.18 0.4591843
18.2 0.4662083
18.22 0.4699203
18.24 0.4734445
18.26 0.4727316
18.28 0.4519128
18.3 0.4616816
18.32 0.4652154
18.34 0.4655644
18.36 0.4645698
18.38 0.4629794
18.4 0.478278
18.42 0.490561
18.44 0.4836058
18.46 0.4672528
18.48 0.4627364
18.5 0.4583941
18.52 0.4610043
18.54 0.4682682
18.56 0.4632763
18.58 0.4705582
18.6 0.4579299
18.62 0.4479397
18.64 0.4659668
18.66 0.4619523
18.68 0.4526868
18.7 0.4592935
18.72 0.4613567
18.74 0.4712482
18.76 0.4998497
18.78 0.4814041
18.8 0.4675469
18.82 0.4745526
18.84 0.4760511
18.86 0.4487204
18.88 0.4565908
18.9 0.4670386
18.92 0.4773095
18.94 0.4633841
18.96 0.4657789
18.98 0.5132984
19 0.4532388
19.02 0.4722551
19.04 0.4666103
19.06 0.4763657
19.08 0.4807544
19.1 0.4972175
19.12 0.4654031
19.14 0.4767865
19.16 0.4541202
19.18 0.4812742
19.2 0.4659933
19.22 0.4631417
19.24 0.4846133
19.26 0.4654568
19.28 0.482338
19.3 0.4649997
19.32 0.4560153
19.34 0.4706912
19.36 0.4772314
19.38 0.4796094
19.4 0.4585307
19.42 0.4847943
19.44 0.4731538
19.46 0.4639501
19.48 0.4960335
19.5 0.5145141
19.52 0.4677072
19.54 0.473867
19.56 0.4883899
19.58 0.4332145
19.6 0.4771529
19.62 0.4807544
19.64 0.4531281
19.66 0.4693348
19.68 0.4786969
19.7 0.4828297
19.72 0.4415309
19.74 0.4644888
19.76 0.4666368
19.78 0.4710099
19.8 0.4597017
19.82 0.4742891
19.84 0.460733
19.86 0.4781736
19.88 0.5078878
19.9 0.4697339
19.92 0.4530456
19.94 0.469947
19.96 0.4683481
19.98 0.4429446
20 0.4772317
&
@target G0.S1
@type xy
0 2.068556
0.02 2.679314
0.04 2.032418
0.06 1.23342
0.08 1.047545
0.1 0.5049011
0.12 1.822485
0.14 2.150587
0.16 0.9078268
0.18 1.095856
0.2 0.8271939
0.22 1.872252
0.24 0.4871858
0.26 1.224306
0.28 0.5049747
0.3 0.6250203
0.32 0.6679444
0.34 0.8719378
0.36 1.618873
0.38 0.9988117
0.4 2.787441
0.42 1.992272
0.44 1.33125
0.46 0.7955655
0.48 1.076453
0.5 0.9231063
0.52 0.756224
0.54 0.5396526
0.56 0.7320685
0.58 1.584322
0.6 2.576189
0.62 2.040637
0.64 0.7594236
0.66 1.364972
0.68 2.785682
0.7 3.035209
0.72 2.077944
0.74 2.204456
0.76 2.464878
0.78 2.04853
0.8 1.422375
0.82 1.663919
0.84 1.288459
0.86 3.097329
0.88 0.8755859
0.9 2.307905
0.92 1.750529
0.94 1.269813
0.96 1.540933
0.98 1.400196
1 0.9864208
1.02 1.734071
1.04 1.218032
1.06 0.6877863
1.08 1.107565
1.1 2.157666
1.12 0.8584583
1.14 0.5191101
1.16 0.5150247
1.18 0.5166726
1.2 0.5397456
1.22 0.556709
1.24 2.031767
1.26 1.796969
1.28 1.550307
1.3 0.4824159
1.32 1.233552
1.34 1.906312
1.36 1.840557
1.38 1.014803
1.4 1.801922
1.42 1.243925
1.44 1.205073
1.46 1.932744
1.48 1.830137
1.5 1.165858
1.52 0.8868065
1.54 0.532001
1.56 1.390288
1.58 0.4600549
1.6 2.309816
1.62 2.191466
1.64 1.593125
1.66 1.168482
1.68 2.027344
1.7 1.061391
1.72 2.602744
1.74 2.233859
1.76 0.7649509
1.78 2.154722
1.8 2.000831
1.82 1.084632
1.84 2.395673
1.86 1.904173
1.88 2.223269
1.9 2.089797
1.92 1.324896
1.94 0.9266471
1.96 0.4714072
1.98 1.206679
2 0.9474969
2.02 1.27063
2.04 0.4995245
2.06 1.482177
2.08 1.263615
2.1 0.7061695
2.12 0.7797754
2.14 1.29032
2.16 1.037232
2.18 0.8826946
2.2 0.520312
2.22 1.900349
2.24 1.754287
2.26 1.869786
2.28 1.278622
2.3 2.355658
2.32 1.356033
2.34 1.800964
2.36 1.31364
2.38 2.162342
2.4 1.654796
2.42 0.5191585
2.44 0.9850632
2.46 1.7413
2.48 2.067589
2.5 0.7487489
2.52 1.944896
2.54 0.8407731
2.56 0.4742094
2.58 0.9250546
2.6 0.7255863
2.62 0.4924174
2.64 1.139978
2.66 0.4967139
2.68 1.963906
2.7 1.682595
2.72 2.03409
2.74 1.009456
2.76 0.4764715
2.78 0.8793321
2.8 0.4628986
2.82 0.4464862
2.84 0.4600274
2.86 0.4600274
2.88 0.4830632
2.9 0.5116637
2.92 0.4892336
2.94 0.467172
2.96 0.4430011
2.98 0.4565627
3 0.4580664
3.02 0.4366065
3.04 0.4444384
3.06 0.4418991
3.08 0.4461501
3.1 0.4580671
3.12 0.4615462
3.14 0.4569738
3.16 0.4574931
3.18 0.4643548
3.2 0.4513591
3.22 0.4504716
3.24 0.4461224
3.26 0.4572472
3.28 0.4652154
3.3 0.4413047
3.32 0.4570831
3.34 0.4633302
3.36 0.4669582
3.38 0.4507219
3.4 0.4338778
3.42 0.429564
3.44 0.4607066
3.46 0.4531281
3.48 0.4589113
3.5 0.4498057
3.52 0.4538996
3.54 0.4524653
3.56 0.4691752
3.58 0.4537898
3.6 0.450278
3.62 0.4508878
3.64 0.4651346
3.66 0.4522443
3.68 0.4441846
3.7 0.4556862
3.72 0.4491382
3.74 0.4652151
3.76 0.4392321
3.78 0.4592116
3.8 0.4571925
3.82 0.4631146
3.84 0.4513868
3.86 0.4560977
3.88 0.4572743
3.9 0.4612486
3.92 0.4488599
3.94 0.4564542
3.96 0.4462625
3.98 0.4560155
4 0.4597278
4.02 0.4538997
4.04 0.4482742
4.06 0.4607871
4.08 0.4587214
4.1 0.4575478
4.12 0.4606786
4.14 0.4474654
4.16 0.4557963
4.18 0.4680007
4.2 0.4623309
4.22 0.471937
4.24 0.4440158
4.26 0.4655635
4.28 0.4728905
4.3 0.4554671
4.32 0.4553572
4.34 0.4332722
4.36 0.4456456
4.38 0.4488597
4.4 0.4301158
4.42 0.4600542
4.44 0.4479397
4.46 0.4705853
4.48 0.456454
4.5 0.4745
4.52 0.4633846
4.54 0.4580935
4.56 0.4514697
4.58 0.4484696
4.6 0.455769
4.62 0.4494994
4.64 0.4561794
4.66 0.4641119
4.68 0.4539828
4.7 0.4593746
4.72 0.4393466
4.74 0.4535962
4.76 0.4574654
4.78 0.4543678
4.8 0.4414747
4.82 0.4514699
4.84 0.4554664
4.86 0.4613568
4.88 0.4477999
4.9 0.4663424
4.92 0.461113
4.94 0.4516087
4.96 0.4673329
4.98 0.4720967
5 0.4475771
5.02 0.4579841
5.04 0.4615733
5.06 0.4644079
5.08 0.4526865
5.1 0.4730748
5.12 0.4384346
5.14 0.4681082
5.16 0.4501112
5.18 0.4496665
5.2 0.4557135
5.22 0.4402841
5.24 0.4531282
5.26 0.4518852
5.28 0.453982
5.3 0.4599458
5.32 0.4503887
5.34 0.4394598
5.36 0.4396874
5.38 0.4647854
5.4 0.4574655
5.42 0.4471579
5.44 0.4370356
5.46 0.4585024
5.48 0.4524101
5.5 0.459075
5.52 0.4561249
5.54 0.4572473
5.56 0.4593742
5.58 0.4602717
5.6 0.445533
5.62 0.4620067
5.64 0.4538167
5.66 0.4492494
5.68 0.4589659
5.7 0.4540099
5.72 0.4551369
5.74 0.4338494
5.76 0.4595925
5.78 0.4639235
5.8 0.457684
5.82 0.4507216
5.84 0.4566454
5.86 0.4551374
5.88 0.4608966
5.9 0.4444664
5.92 0.4566451
5.94 0.4419844
5.96 0.4495833
5.98 0.4562342
6 0.4717519
6.02 0.4563445
6.04 0.4586393
6.06 0.4640316
6.08 0.4479676
6.1 0.4528516
6.12 0.4600269
6.14 0.4515814
6.16 0.451774
6.18 0.467654
6.2 0.4542295
6.22 0.4443534
6.24 0.4630605
6.26 0.466316
6.28 0.4604619
6.3 0.4552472
6.32 0.457957
6.34 0.4452805
6.36 0.4469899
6.38 0.4661276
6.4 0.4609507
6.42 0.4484416
6.44 0.4527143
6.46 0.4307263
6.48 0.4541202
6.5 0.4617625
6.52 0.4544498
6.54 0.4527968
6.56 0.4554395
6.58 0.4473524
6.6 0.453238
6.62 0.4594834
6.64 0.4596468
6.66 0.4702663
6.68 0.4579854
6.7 0.4482191
6.72 0.4579025
6.74 0.4460388
6.76 0.4601359
6.78 0.4390895
6.8 0.4491381
6.82 0.4559334
6.84 0.4421821
6.86 0.432724
6.88 0.4659672
6.9 0.4620338
6.92 0.4550279
6.94 0.4553022
6.96 0.4658866
6.98 0.4535141
7 0.4414747
7.02 0.4515808
7.04 0.4478841
7.06 0.4624395
7.08 0.4387488
7.1 0.465053
7.12 0.4609503
7.14 0.4761567
7.16 0.4542301
7.18 0.4529072
7.2 0.4574105
7.22 0.4633031
7.24 0.4532379
7.26 0.4648928
7.28 0.4623312
7.3 0.4694944
7.32 0.4452816
7.34 0.4479121
7.36 0.4543949
7.38 0.4423234
7.4 0.444016
7.42 0.4606785
7.44 0.4548902
7.46 0.4476047
7.48 0.4557681
7.5 0.4622227
7.52 0.4533485
7.54 0.453955
7.56 0.4602984
7.58 0.4409083
7.6 0.4540104
7.62 0.4642196
7.64 0.4445503
7.66 0.4580671
7.68 0.4441
7.7 0.4648934
7.72 0.4509436
7.74 0.4585029
7.76 0.4526031
7.78 0.4733923
7.8 0.4481631
7.82 0.4669586
7.84 0.4606787
7.86 0.4464864
7.88 0.4604616
7.9 0.4537069
7.92 0.4550543
7.94 0.4331857
7.96 0.464004
7.98 0.4550001
8 0.4563443
8.02 0.4597282
8.04 0.4618446
8.06 0.4548899
8.08 0.4545599
8.1 0.4537341
8.12 0.4460098
8.14 0.452824
8.16 0.4678143
8.18 0.4616544
8.2 0.4600817
8.22 0.4544508
8.24 0.4498056
8.26 0.4487205
8.28 0.4566725
8.3 0.4627629
8.32 0.4486918
8.34 0.4476885
8.36 0.4475769
8.38 0.4548066
8.4 0.4530456
8.42 0.4586393
8.44 0.4543672
8.46 0.4553297
8.48 0.4732328
8.5 0.4534588
8.52 0.4686416
8.54 0.4527973
8.56 0.4576569
8.58 0.4488323
8.6 0.4541204
8.62 0.458394
8.64 0.447354
8.66 0.4610044
8.68 0.4491387
8.7 0.4568635
8.72 0.4436776
8.74 0.4512487
8.76 0.4615186
8.78 0.4596461
8.8 0.4501666
8.82 0.4572472
8.84 0.442352
8.86 0.4592921
8.88 0.4518297
8.9 0.443114
8.92 0.4568643
8.94 0.4402833
8.96 0.4548903
8.98 0.4500554
9 0.4479116
9.02 0.4665567
9.04 0.4535965
9.06 0.4651344
9.08 0.440596
9.1 0.4481632
9.12 0.4606787
9.14 0.4594833
9.16 0.4641396
9.18 0.4691213
9.2 0.463708
9.22 0.4575205
9.24 0.4556862
9.26 0.4613295
9.28 0.4555222
9.3 0.4672793
9.32 0.4688818
9.34 0.4380349
9.36 0.46038
9.38 0.4478006
9.4 0.4652418
9.42 0.4476048
9.44 0.4644083
9.46 0.4535141
9.48 0.4480235
9.5 0.4619793
9.52 0.4657257
9.54 0.4478276
9.56 0.4563719
9.58 0.4466265
9.6 0.4555493
9.62 0.4536525
9.64 0.4565904
9.66 0.4490266
9.68 0.4496106
9.7 0.4491381
9.72 0.4556861
9.74 0.4703458
9.76 0.4716993
9.78 0.4583946
9.8 0.4445781
9.82 0.4279306
9.84 0.4569736
9.86 0.451829
9.88 0.4576846
9.9 0.4592111
9.92 0.45681
9.94 0.4610048
9.96 0.4541204
9.98 0.4616545
10 0.4701065
10.02 0.4669322
10.04 0.4516082
10.06 0.4597283
10.08 0.4651342
10.1 0.443565
10.12 0.4574393
10.14 0.4470741
10.16 0.4435365
10.18 0.4496666
10.2 0.4353734
10.22 0.4361767
10.24 0.4403975
10.26 0.4507217
10.28 0.4566728
10.3 0.4532107
10.32 0.4592659
10.34 0.4544772
10.36 0.457411
10.38 0.458721
10.4 0.4602717
10.42 0.4599185
10.44 0.463276
10.46 0.4483857
10.48 0.4611131
10.5 0.4610042
10.52 0.4605977
10.54 0.4452246
10.56 0.4583121
10.58 0.4639502
10.6 0.4675462
10.62 0.4517195
10.64 0.4528797
10.66 0.4548902
10.68 0.4560979
10.7 0.4520504
10.72 0.4708235
10.74 0.4518301
10.76 0.4580664
10.78 0.456728
10.8 0.4462627
10.82 0.4485809
10.84 0.4391465
10.86 0.4511657
10.88 0.4541202
10.9 0.4491665
10.92 0.4427469
10.94 0.4697338
10.96 0.4443535
10.98 0.4385206
11 0.4576026
11.02 0.4482743
11.04 0.4455893
11.06 0.4493046
11.08 0.4565355
11.1 0.4463461
11.12 0.4601088
11.14 0.4484696
11.16 0.4507217
11.18 0.4527971
11.2 0.4499995
11.22 0.4581209
11.24 0.4510812
11.26 0.4610041
11.28 0.4609772
11.3 0.4377791
11.32 0.450139
11.34 0.4564265
11.36 0.4471573
11.38 0.4573299
11.4 0.4506388
11.42 0.4529352
11.44 0.4549724
11.46 0.4655375
11.48 0.4602723
11.5 0.4599462
11.52 0.457384
11.54 0.4497227
11.56 0.4580944
11.58 0.4322902
11.6 0.464408
11.62 0.4583943
11.64 0.4631141
11.66 0.4525766
11.68 0.4673864
11.7 0.4448876
11.72 0.4603534
11.74 0.4583121
11.76 0.4486928
11.78 0.4314218
11.8 0.4493606
11.82 0.4438748
11.84 0.4428602
11.86 0.4578482
11.88 0.4518842
11.9 0.4618167
11.92 0.4326953
11.94 0.4524936
11.96 0.4461217
11.98 0.4707982
12 0.4599459
12.02 0.4649192
12.04 0.4598913
12.06 0.4502777
12.08 0.4494995
12.1 0.4583939
12.12 0.4513871
12.14 0.4538174
12.16 0.4680009
12.18 0.4574377
12.2 0.4541467
12.22 0.4508607
12.24 0.4501388
12.26 0.4546975
12.28 0.4337051
12.3 0.4651345
12.32 0.4449158
12.34 0.456864
12.36 0.4387485
12.38 0.4613295
12.4 0.4671993
12.42 0.4447746
12.44 0.441446
12.46 0.4525764
12.48 0.4638426
12.5 0.4477998
12.52 0.4563168
12.54 0.4443822
12.56 0.4484143
12.58 0.4484977
12.6 0.4444662
12.62 0.4467101
12.64 0.4432831
12.66 0.4533483
12.68 0.4388908
12.7 0.454368
12.72 0.4502777
12.74 0.4537896
12.76 0.4375783
12.78 0.4602723
12.8 0.4622233
12.82 0.4438474
12.84 0.4501668
12.86 0.4535418
12.88 0.4638154
12.9 0.4580935
12.92 0.435546
12.94 0.4484696
12.96 0.4520236
12.98 0.4513871
13 0.4521337
13.02 0.448386
13.04 0.4526584
13.06 0.453652
13.08 0.4537073
13.1 0.4441007
13.12 0.4631149
13.14 0.4436496
13.16 0.4652415
13.18 0.4574108
13.2 0.4461787
13.22 0.4502502
13.24 0.4484691
13.26 0.435
13.28 0.4396875
13.3 0.4583116
13.32 0.4543402
13.34 0.4514697
13.36 0.4540377
13.38 0.4554943
13.4 0.4527972
13.42 0.452245
13.44 0.4477451
13.46 0.4591846
13.48 0.4454768
13.5 0.450611
13.52 0.4477169
13.54 0.4390902
13.56 0.4471576
13.58 0.4500557
13.6 0.4615737
13.62 0.4472413
13.64 0.4565633
13.66 0.4471298
13.68 0.4479676
13.7 0.4543679
13.72 0.4624932
13.74 0.4568643
13.76 0.4410784
13.78 0.4632762
13.8 0.4648655
13.82 0.4553572
13.84 0.4546701
13.86 0.4502499
13.88 0.4505831
13.9 0.4464025
13.92 0.4541751
13.94 0.4411354
13.96 0.4462618
13.98 0.4347408
14 0.4452242
14.02 0.4610856
14.04 0.4516086
14.06 0.4565636
14.08 0.4494993
14.1 0.4543679
14.12 0.4494717
14.14 0.4659133
14.16 0.4617629
14.18 0.4309871
14.2 0.4643544
14.22 0.4357463
14.24 0.458803
14.26 0.448247
14.28 0.4452249
14.3 0.4445217
14.32 0.4470456
14.34 0.4478002
14.36 0.4463465
14.38 0.4555495
14.4 0.4564255
14.42 0.455274
14.44 0.4566725
14.46 0.4507217
14.48 0.4589383
14.5 0.4473815
14.52 0.4462342
14.54 0.4443532
14.56 0.4508883
14.58 0.4662083
14.6 0.4389189
14.62 0.4468221
14.64 0.4573023
14.66 0.4518015
14.68 0.4588302
14.7 0.4497496
14.72 0.4543951
14.74 0.4444667
14.76 0.4607865
14.78 0.4394594
14.8 0.4604347
14.82 0.4527697
14.84 0.4637349
14.86 0.4471576
14.88 0.451885
14.9 0.4532385
14.92 0.4496943
14.94 0.4472974
14.96 0.4636812
14.98 0.4448598
15 0.4488037
15.02 0.4502508
15.04 0.465484
15.06 0.4474649
15.08 0.4657789
15.1 0.4639509
15.12 0.4524098
15.14 0.4530176
15.16 0.4531281
15.18 0.4594012
15.2 0.4531277
15.22 0.4451403
15.24 0.4597289
15.26 0.4604896
15.28 0.4585035
15.3 0.4477999
15.32 0.4511373
15.34 0.44699
15.36 0.4574119
15.38 0.4456455
15.4 0.4639235
15.42 0.4602168
15.44 0.4543953
15.46 0.4499441
15.48 0.4474929
15.5 0.4549726
15.52 0.4536793
15.54 0.4434522
15.56 0.465349
15.58 0.4560153
15.6 0.4384916
15.62 0.4673601
15.64 0.4479117
15.66 0.4541198
15.68 0.4381207
15.7 0.4498333
15.72 0.4550545
15.74 0.4459534
15.76 0.4503891
15.78 0.437892
15.8 0.4565898
15.82 0.4573294
15.84 0.4477154
15.86 0.456618
15.88 0.4568639
15.9 0.4709829
15.92 0.458284
15.94 0.4430579
15.96 0.4529066
15.98 0.4498336
16 0.4524651
16.02 0.4427752
16.04 0.4627633
16.06 0.4579845
16.08 0.445365
16.1 0.4530724
16.12 0.4464861
16.14 0.452631
16.16 0.4492771
16.18 0.4478276
16.2 0.4565902
16.22 0.4466541
16.24 0.4522169
16.26 0.4479677
16.28 0.4535413
16.3 0.4446348
16.32 0.4502218
16.34 0.4492494
16.36 0.4627095
16.38 0.4602989
16.4 0.468401
16.42 0.4610049
16.44 0.4434237
16.46 0.4557958
16.48 0.4603534
16.5 0.443903
16.52 0.4622225
16.54 0.4500554
16.56 0.4372928
16.58 0.4513038
16.6 0.4646772
16.62 0.4449157
16.64 0.4495553
16.66 0.4373497
16.68 0.4632495
16.7 0.4541477
16.72 0.4601359
16.74 0.4498058
16.76 0.4552192
16.78 0.4565905
16.8 0.4750796
16.82 0.4559329
16.84 0.4667981
16.86 0.4640312
16.88 0.4637081
16.9 0.4536793
16.92 0.4519399
16.94 0.4641117
16.96 0.4523825
16.98 0.4610037
17 0.4567273
17.02 0.4557693
17.04 0.4448035
17.06 0.4490545
17.08 0.4497217
17.1 0.4618715
17.12 0.4503605
17.14 0.473075
17.16 0.4605157
17.18 0.4446631
17.2 0.4494724
17.22 0.4501111
17.24 0.4591567
17.26 0.457766
17.28 0.4550278
17.3 0.4482742
17.32 0.4538171
17.34 0.4507215
17.36 0.4455057
17.38 0.4403692
17.4 0.4644618
17.42 0.4642196
17.44 0.4553298
17.46 0.4579574
17.48 0.4423515
17.5 0.4628982
17.52 0.4572189
17.54 0.4394879
17.56 0.4452805
17.58 0.4494717
17.6 0.4544506
17.62 0.4671453
17.64 0.4534868
17.66 0.4635192
17.68 0.4472417
17.7 0.4594014
17.72 0.4383495
17.74 0.4415032
17.76 0.4515248
17.78 0.4603529
17.8 0.4567821
17.82 0.4586391
17.84 0.4528241
17.86 0.4621144
17.88 0.4536518
17.9 0.4677072
17.92 0.456782
17.94 0.4653225
17.96 0.4530455
17.98 0.4383488
18 0.4682149
18.02 0.4398575
18.04 0.4342808
18.06 0.4517185
18.08 0.4720699
18.1 0.4502495
18.12 0.4559056
18.14 0.4484974
18.16 0.4472413
18.18 0.4573291
18.2 0.4452524
18.22 0.4440156
18.24 0.4577389
18.26 0.4641658
18.28 0.4454775
18.3 0.455714
18.32 0.462628
18.34 0.4651075
18.36 0.4669046
18.38 0.4551373
18.4 0.4453648
18.42 0.4543677
18.44 0.4493882
18.46 0.4498338
18.48 0.4507217
18.5 0.4458132
18.52 0.4492776
18.54 0.4378073
18.56 0.4518025
18.58 0.4384633
18.6 0.4498062
18.62 0.4526313
18.64 0.4532109
18.66 0.4477163
18.68 0.4659128
18.7 0.4461503
18.72 0.4634925
18.74 0.4549723
18.76 0.4541474
18.78 0.4618168
18.8 0.4570012
18.82 0.4570011
18.84 0.4500282
18.86 0.4557137
18.88 0.4531553
18.9 0.4495829
18.92 0.4396022
18.94 0.4466823
18.96 0.4619794
18.98 0.4517184
19 0.4515806
19.02 0.4614116
19.04 0.4546981
19.06 0.4570827
19.08 0.4452525
19.1 0.4534594
19.12 0.4477999
19.14 0.4441003
19.16 0.445562
19.18 0.4501382
19.2 0.4635193
19.22 0.4575482
19.24 0.4460379
19.26 0.4615733
19.28 0.4682151
19.3 0.4624119
19.32 0.4420405
19.34 0.4713277
19.36 0.4605966
19.38 0.4518013
19.4 0.4466262
19.42 0.4511369
19.44 0.4490543
19.46 0.461655
19.48 0.46114
19.5 0.4525761
19.52 0.4648921
19.54 0.448498
19.56 0.4421537
19.58 0.4508606
19.6 0.4690948
19.62 0.4426627
19.64 0.4529347
19.66 0.4408232
19.68 0.4613838
19.7 0.453238
19.72 0.4504994
19.74 0.435345
19.76 0.4484136
19.78 0.4412767
19.8 0.4507216
19.82 0.4473809
19.84 0.4478275
19.86 0.4520237
19.88 0.4592383
19.9 0.4508321
19.92 0.4564542
19.94 0.4707704
19.96 0.4511652
19.98 0.4468222
20 0.4548624
&
@target G0.S2
@type xy
0 2.571176
0.02 2.703451
0.04 2.112563
0.06 0.9520637
0.08 0.9942965
0.1 1.117195
0.12 2.696331
0.14 2.869778
0.16 1.998268
0.18 1.81864
0.2 1.2804
0.22 2.848535
0.24 0.794607
0.26 0.9167608
0.28 0.4760254
0.3 1.226682
0.32 1.251499
0.34 1.149587
0.36 2.133419
0.38 1.323651
0.4 2.945544
0.42 2.743479
0.44 2.115768
0.46 1.311392
0.48 1.75192
0.5 1.79909
0.52 1.852653
0.54 0.9638848
0.56 1.571257
0.58 2.494479
0.6 3.337492
0.62 2.801964
0.64 1.153104
0.66 1.860712
0.68 2.807387
0.7 2.785835
0.72 2.916355
0.74 2.77129
0.76 2.957233
0.78 2.53244
0.8 2.308522
0.82 1.896794
0.84 2.252643
0.86 3.316723
0.88 1.292372
0.9 2.853638
0.92 2.400104
0.94 1.679978
0.96 2.623485
0.98 1.880598
1 1.913485
1.02 2.417674
1.04 1.533664
1.06 1.256135
1.08 1.310391
1.1 2.400515
1.12 1.691944
1.14 1.31001
1.16 1.026389
1.18 1.575119
1.2 1.321826
1.22 1.280332
1.24 2.596386
1.26 2.190514
1.28 2.443343
1.3 1.762584
1.32 1.932621
1.34 2.585295
1.36 2.484255
1.38 1.821634
1.4 1.39195
1.42 2.315005
1.44 1.884835
1.46 2.442872
1.48 2.508231
1.5 1.626123
1.52 1.484773
1.54 1.411187
1.56 1.430533
1.58 0.8548973
1.6 2.825987
1.62 3.074483
1.64 2.002012
1.66 1.482902
1.68 2.569504
1.7 2.29696
1.72 3.595
1.74 2.624566
1.76 1.276489
1.78 2.442218
1.8 1.708231
1.82 1.189159
1.84 2.574883
1.86 2.496989
1.88 2.863529
1.9 2.747553
1.92 1.7498
1.94 0.7055139
1.96 0.9251077
1.98 1.74328
2 1.350333
2.02 1.225898
2.04 1.499842
2.06 1.831666
2.08 1.949391
2.1 1.311288
2.12 1.130111
2.14 1.178961
2.16 1.77595
2.18 1.398115
2.2 1.182466
2.22 1.565463
2.24 1.743803
2.26 2.474576
2.28 1.482093
2.3 2.617676
2.32 1.091948
2.34 1.043012
2.36 1.311726
2.38 1.390629
2.4 1.342441
2.42 1.336376
2.44 1.235051
2.46 1.666643
2.48 2.315642
2.5 1.442438
2.52 1.430297
2.54 1.450172
2.56 1.03108
2.58 1.114249
2.6 1.848607
2.62 1.34695
2.64 1.853267
2.66 1.202102
2.68 2.316576
2.7 2.14083
2.72 2.580082
2.74 1.691885
2.76 0.8535368
2.78 0.445028
2.8 0.4592932
2.82 0.4300582
2.84 0.4714077
2.86 0.4438751
2.88 0.4236158
2.9 0.4295927
2.92 0.4356601
2.94 0.4455618
2.96 0.4514976
2.98 0.4078598
3 0.4106091
3.02 0.4304649
3.04 0.4547526
3.06 0.4388909
3.08 0.4022749
3.1 0.4112176
3.12 0.4563442
3.14 0.4279313
3.16 0.4514699
3.18 0.4488044
3.2 0.4590482
3.22 0.4623309
3.24 0.4290979
3.26 0.4544771
3.28 0.4682145
3.3 0.4632493
3.32 0.4362912
3.34 0.4263796
3.36 0.4705312
3.38 0.45423
3.4 0.4730224
3.42 0.4479397
3.44 0.4509151
3.46 0.4400569
3.48 0.4615999
3.5 0.4530455
3.52 0.434741
3.54 0.4058012
3.56 0.4599183
3.58 0.4349999
3.6 0.4560159
3.62 0.4217521
3.64 0.4307554
3.66 0.4455052
3.68 0.4238811
3.7 0.4564537
3.72 0.4497215
3.74 0.4253825
3.76 0.3939865
3.78 0.4390049
3.8 0.4143068
3.82 0.401372
3.84 0.4543674
3.86 0.4370358
3.88 0.441843
3.9 0.4228767
3.92 0.4491101
3.94 0.4249707
3.96 0.4254698
3.98 0.4248821
4 0.4207733
4.02 0.4189573
4.04 0.4413049
4.06 0.4537071
4.08 0.4262034
4.1 0.4380354
4.12 0.4454778
4.14 0.4494992
4.16 0.4727307
4.18 0.4596193
4.2 0.4070935
4.22 0.4366342
4.24 0.4370639
4.26 0.464247
4.28 0.4320594
4.3 0.4047838
4.32 0.4570017
4.34 0.4422108
4.36 0.4420698
4.38 0.4137928
4.4 0.4269077
4.42 0.4491383
4.44 0.4474925
4.46 0.4272583
4.48 0.4600545
4.5 0.4574385
4.52 0.4474655
4.54 0.4226705
4.56 0.4120989
4.58 0.4197915
4.6 0.454972
4.62 0.4151503
4.64 0.4562353
4.66 0.4460941
4.68 0.4250585
4.7 0.4322901
4.72 0.4577662
4.74 0.4040108
4.76 0.4636808
4.78 0.450139
4.8 0.4216035
4.82 0.4513037
4.84 0.4134607
4.86 0.4281358
4.88 0.4503886
4.9 0.4212184
4.92 0.4523824
4.94 0.4574385
4.96 0.4538721
4.98 0.4239691
5 0.456344
5.02 0.4288939
5.04 0.4530722
5.06 0.4605161
5.08 0.425999
5.1 0.4606791
5.12 0.4077068
5.14 0.45618
5.16 0.4671729
5.18 0.4434241
5.2 0.4196731
5.22 0.4592932
5.24 0.414759
5.26 0.4504166
5.28 0.4411632
5.3 0.4100303
5.32 0.4517463
5.34 0.4558515
5.36 0.4324636
5.38 0.4351435
5.4 0.4200595
5.42 0.4448875
5.44 0.4326658
5.46 0.4340791
5.48 0.4646776
5.5 0.4522717
5.52 0.4340798
5.54 0.4545869
5.56 0.4442123
5.58 0.429971
5.6 0.4341084
5.62 0.4526314
5.64 0.4483301
5.66 0.4288071
5.68 0.4258235
5.7 0.4330415
5.72 0.4352585
5.74 0.4248533
5.76 0.4311908
5.78 0.4544781
5.8 0.4251174
5.82 0.4427465
5.84 0.4229066
5.86 0.4351438
5.88 0.4391474
5.9 0.423261
5.92 0.4301454
5.94 0.4389474
5.96 0.4227
5.98 0.4366061
6 0.4280776
6.02 0.4383492
6.04 0.460489
6.06 0.4418996
6.08 0.4211288
6.1 0.4346841
6.12 0.4400282
6.14 0.4438464
6.16 0.4319144
6.18 0.4171632
6.2 0.4460375
6.22 0.4524658
6.24 0.4665301
6.26 0.439119
6.28 0.4302904
6.3 0.4580391
6.32 0.4228773
6.34 0.4498338
6.36 0.4473255
6.38 0.445926
6.4 0.4384353
6.42 0.424058
6.44 0.4470178
6.46 0.4552196
6.48 0.4605156
6.5 0.44699
6.52 0.4609227
6.54 0.4087176
6.56 0.4246762
6.58 0.4563715
6.6 0.4477998
6.62 0.4114906
6.64 0.4545603
6.66 0.4299418
6.68 0.3935416
6.7 0.4669583
6.72 0.4682678
6.74 0.4238222
6.76 0.4172825
6.78 0.4135819
6.8 0.4444655
6.82 0.4803643
6.84 0.4430862
6.86 0.4498053
6.88 0.4646766
6.9 0.4213368
6.92 0.4573299
6.94 0.4536519
6.96 0.4237041
6.98 0.4321463
7 0.4297093
7.02 0.4624383
7.04 0.458993
7.06 0.4337626
7.08 0.452051
7.1 0.4459538
7.12 0.4503334
7.14 0.411765
7.16 0.4198208
7.18 0.4541203
7.2 0.4566456
7.22 0.4546706
7.24 0.464919
7.26 0.4570824
7.28 0.448386
7.3 0.4501395
7.32 0.4344541
7.34 0.4526305
7.36 0.4552469
7.38 0.4585305
7.4 0.4184794
7.42 0.4423236
7.44 0.4627092
7.46 0.4632494
7.48 0.4068482
7.5 0.4311028
7.52 0.4574937
7.54 0.4400571
7.56 0.4259404
7.58 0.4193147
7.6 0.4052774
7.62 0.4412194
7.64 0.4405958
7.66 0.4334451
7.68 0.4446911
7.7 0.4456461
7.72 0.4469343
7.74 0.4445223
7.76 0.4457016
7.78 0.4161726
7.8 0.4387193
7.82 0.4386627
7.84 0.4390898
7.86 0.4243229
7.88 0.4286314
7.9 0.4442127
7.92 0.4454493
7.94 0.4234383
7.96 0.4570278
7.98 0.4599999
8 0.430639
8.02 0.4321173
8.04 0.4615464
8.06 0.3957588
8.08 0.4367498
8.1 0.4400279
8.12 0.4577666
8.14 0.4393462
8.16 0.4497221
8.18 0.4292435
8.2 0.45489
8.22 0.4337047
8.24 0.4209805
8.26 0.4331277
8.28 0.4154816
8.3 0.4265266
8.32 0.4277854
8.34 0.4462342
8.36 0.4375213
8.38 0.4368638
8.4 0.4093899
8.42 0.4477167
8.44 0.4360616
8.46 0.437407
8.48 0.4226692
8.5 0.458967
8.52 0.4397159
8.54 0.4426627
8.56 0.4165632
8.58 0.4088399
8.6 0.4262041
8.62 0.4063865
8.64 0.4530731
8.66 0.4554389
8.68 0.4432546
8.7 0.4448032
8.72 0.4348845
8.74 0.4644345
8.76 0.4559057
8.78 0.4441283
8.8 0.4521613
8.82 0.4182701
8.84 0.4574383
8.86 0.4378926
8.88 0.435804
8.9 0.4469335
8.92 0.4134009
8.94 0.4122195
8.96 0.4341365
8.98 0.4419553
9 0.4317992
9.02 0.460679
9.04 0.4239691
9.06 0.4519121
9.08 0.4345395
9.1 0.4556586
9.12 0.4205646
9.14 0.4191061
9.16 0.4434241
9.18 0.4002812
9.2 0.4380924
9.22 0.4693878
9.24 0.4419841
9.26 0.4153309
9.28 0.4082275
9.3 0.439489
9.32 0.4193447
9.34 0.431074
9.36 0.4062023
9.38 0.4577662
9.4 0.4460946
9.42 0.452797
9.44 0.3990608
9.46 0.4535969
9.48 0.4188082
9.5 0.417013
9.52 0.423851
9.54 0.440369
9.56 0.4279311
9.58 0.4327526
9.6 0.4048764
9.62 0.4503614
9.64 0.447298
9.66 0.4593745
9.68 0.4366925
9.7 0.4232614
9.72 0.4193451
9.74 0.4187486
9.76 0.437292
9.78 0.4280481
9.8 0.4497223
9.82 0.4025227
9.84 0.4423516
9.86 0.4368643
9.88 0.4349995
9.9 0.4364626
9.92 0.4258524
9.94 0.4442402
9.96 0.422906
9.98 0.4168331
10 0.4480516
10.02 0.4219295
10.04 0.4070931
10.06 0.4402836
10.08 0.4317693
10.1 0.4123402
10.12 0.4587752
10.14 0.4318853
10.16 0.4128861
10.18 0.4477724
10.2 0.4653221
10.22 0.4642735
10.24 0.4455615
10.26 0.45763
10.28 0.4231724
10.3 0.4499164
10.32 0.4473527
10.34 0.4262041
10.36 0.4548904
10.38 0.4307266
10.4 0.398999
10.42 0.4399431
10.44 0.4231429
10.46 0.448609
10.48 0.4513869
10.5 0.4473253
10.52 0.4575476
10.54 0.4458141
10.56 0.4470178
10.58 0.4662619
10.6 0.4652418
10.62 0.4448037
10.64 0.4655372
10.66 0.4448033
10.68 0.436148
10.7 0.4267618
10.72 0.4378349
10.74 0.4147898
10.76 0.441305
10.78 0.4417579
10.8 0.440483
10.82 0.4207734
10.84 0.4346835
10.86 0.4279303
10.88 0.457985
10.9 0.4389188
10.92 0.4261743
10.94 0.4245291
10.96 0.4447465
10.98 0.4491374
11 0.4557688
11.02 0.3991555
11.04 0.4192253
11.06 0.4329548
11.08 0.4226702
11.1 0.4589933
11.12 0.46038
11.14 0.4541193
11.16 0.4749741
11.18 0.4608139
11.2 0.4426623
11.22 0.439602
11.24 0.4364917
11.26 0.4519127
11.28 0.4568642
11.3 0.4379781
11.32 0.4510821
11.34 0.4156021
11.36 0.42758
11.38 0.4304354
11.4 0.4364062
11.42 0.4418429
11.44 0.4028336
11.46 0.4465985
11.48 0.431567
11.5 0.4267027
11.52 0.4274051
11.54 0.4052476
11.56 0.4469341
11.58 0.4012797
11.6 0.4058006
11.62 0.4433118
11.64 0.4051547
11.66 0.4530729
11.68 0.4448593
11.7 0.4455051
11.72 0.4383207
11.74 0.4464861
11.76 0.4384634
11.78 0.4290104
11.8 0.4576301
11.82 0.4326085
11.84 0.4283398
11.86 0.4580667
11.88 0.4522445
11.9 0.4405391
11.92 0.4541473
11.94 0.4457021
11.96 0.4413057
11.98 0.4089928
12 0.4372924
12.02 0.4388621
12.04 0.4247648
12.06 0.4374352
12.08 0.4378071
12.1 0.4541477
12.12 0.4482473
12.14 0.4243239
12.16 0.4252355
12.18 0.4364626
12.2 0.4427755
12.22 0.441418
12.24 0.4476054
12.26 0.4254707
12.28 0.4374929
12.3 0.4392039
12.32 0.4295055
12.34 0.4345398
12.36 0.4100305
12.38 0.4416165
12.4 0.4378646
12.42 0.4603535
12.44 0.4559055
12.46 0.4553293
12.48 0.4303776
12.5 0.4321463
12.52 0.441927
12.54 0.4210702
12.56 0.4377787
12.58 0.4428876
12.6 0.4198208
12.62 0.4497225
12.64 0.4563713
12.66 0.45478
12.68 0.4375497
12.7 0.435574
12.72 0.4516913
12.74 0.4163536
12.76 0.409421
12.78 0.4301746
12.8 0.3991557
12.82 0.4438747
12.84 0.4150003
12.86 0.4545606
12.88 0.4628175
12.9 0.4158733
12.92 0.4581482
12.94 0.4168334
12.96 0.4331858
12.98 0.4216634
13 0.4217522
13.02 0.4519678
13.04 0.4553572
13.06 0.4180304
13.08 0.4628982
13.1 0.4586394
13.12 0.4616815
13.14 0.4441004
13.16 0.4511649
13.18 0.4053392
13.2 0.4210702
13.22 0.4209811
13.24 0.4302904
13.26 0.4381214
13.28 0.4319721
13.3 0.4531558
13.32 0.4559324
13.34 0.4516913
13.36 0.4565357
13.38 0.4235562
13.4 0.467466
13.42 0.4382343
13.44 0.44819
13.46 0.4472978
13.48 0.4345401
13.5 0.4448034
13.52 0.4196431
13.54 0.4302905
13.56 0.4392036
13.58 0.4455052
13.6 0.4598639
13.62 0.4507216
13.64 0.4207134
13.66 0.4446908
13.68 0.4092066
13.7 0.427229
13.72 0.4216043
13.74 0.4544502
13.76 0.4077377
13.78 0.4407662
13.8 0.4261455
13.82 0.4524932
13.84 0.4147582
13.86 0.4524657
13.88 0.4499438
13.9 0.4596194
13.92 0.4335032
13.94 0.4229366
13.96 0.4320012
13.98 0.4366633
14 0.451525
14.02 0.4236148
14.04 0.4430861
14.06 0.4282527
14.08 0.4358901
14.1 0.4524651
14.12 0.4491378
14.14 0.4451126
14.16 0.4145476
14.18 0.4486363
14.2 0.4135518
14.22 0.4153313
14.24 0.4112785
14.26 0.4580932
14.28 0.4271414
14.3 0.4202977
14.32 0.4110351
14.34 0.4383488
14.36 0.4534862
14.38 0.4572198
14.4 0.4381214
14.42 0.4191951
14.44 0.4376645
14.46 0.4424088
14.48 0.4620062
14.5 0.4430292
14.52 0.4574112
14.54 0.4454491
14.56 0.4433393
14.58 0.452355
14.6 0.4394314
14.62 0.4308417
14.64 0.4466823
14.66 0.460244
14.68 0.4497221
14.7 0.4613296
14.72 0.4221671
14.74 0.444438
14.76 0.434597
14.78 0.4373789
14.8 0.4514976
14.82 0.4586391
14.84 0.4136121
14.86 0.4328971
14.88 0.4252345
14.9 0.4576841
14.92 0.4256172
14.94 0.4496944
14.96 0.4584216
14.98 0.4356897
15 0.4187485
15.02 0.4325214
15.04 0.4200893
15.06 0.4585029
15.08 0.4336759
15.1 0.4384351
15.12 0.4373216
15.14 0.4504718
15.16 0.4273758
15.18 0.4327236
15.2 0.4469057
15.22 0.4238512
15.24 0.4462342
15.26 0.4290105
15.28 0.4168333
15.3 0.4470457
15.32 0.4409645
15.34 0.4298256
15.36 0.4120067
15.38 0.4171627
15.4 0.4222265
15.42 0.4448876
15.44 0.4464863
15.46 0.4102133
15.48 0.4612215
15.5 0.4518017
15.52 0.4220483
15.54 0.436635
15.56 0.4396588
15.58 0.4056166
15.6 0.439033
15.62 0.4456734
15.64 0.4442134
15.66 0.4265269
15.68 0.4092375
15.7 0.4430292
15.72 0.4292731
15.74 0.463519
15.76 0.4466541
15.78 0.4504443
15.8 0.4522439
15.82 0.4407096
15.84 0.4491376
15.86 0.4314508
15.88 0.4610045
15.9 0.4555219
15.92 0.4550547
15.94 0.438492
15.96 0.4644892
15.98 0.4466258
16 0.4470458
16.02 0.4454489
16.04 0.4317695
16.06 0.4331573
16.08 0.4146389
16.1 0.4155118
16.12 0.4000308
16.14 0.4524657
16.16 0.4334463
16.18 0.4550005
16.2 0.4298251
16.22 0.4585309
16.24 0.4523277
16.26 0.4466541
16.28 0.4484973
16.3 0.4327521
16.32 0.442436
16.34 0.4271418
16.36 0.4512205
16.38 0.4396013
16.4 0.4431992
16.42 0.4530448
16.44 0.4445502
16.46 0.4315091
16.48 0.4455896
16.5 0.4665298
16.52 0.4564259
16.54 0.4445501
16.56 0.4227886
16.58 0.4471297
16.6 0.4620876
16.62 0.4424365
16.64 0.445674
16.66 0.4085038
16.68 0.4347987
16.7 0.4382351
16.72 0.4288063
16.74 0.4234976
16.76 0.4619802
16.78 0.4628979
16.8 0.4355741
16.82 0.4068475
16.84 0.4379493
16.86 0.4226403
16.88 0.4252646
16.9 0.439118
16.92 0.4103043
16.94 0.4186289
16.96 0.4436778
16.98 0.3999384
17 0.4315663
17.02 0.4371217
17.04 0.4276973
17.06 0.4234677
17.08 0.4133093
17.1 0.4513865
17.12 0.4331283
17.14 0.4063551
17.16 0.4294472
17.18 0.4383487
17.2 0.429593
17.22 0.4236156
17.24 0.4548897
17.26 0.4539543
17.28 0.4228771
17.3 0.4479394
17.32 0.414306
17.34 0.415482
17.36 0.4387768
17.38 0.4315378
17.4 0.4407379
17.42 0.4307263
17.44 0.4246763
17.46 0.4186294
17.48 0.4394887
17.5 0.4592385
17.52 0.4323771
17.54 0.4251469
17.56 0.4272586
17.58 0.4495828
17.6 0.4486374
17.62 0.4600537
17.64 0.4125532
17.66 0.4007494
17.68 0.4514697
17.7 0.4263216
17.72 0.4280485
17.74 0.4361761
17.76 0.4269955
17.78 0.4345401
17.8 0.4492493
17.82 0.4355172
17.84 0.4138241
17.86 0.4335894
17.88 0.4437627
17.9 0.4213369
17.92 0.4506941
17.94 0.4231727
17.96 0.4468779
17.98 0.4507217
18 0.4272
18.02 0.4409654
18.04 0.4220486
18.06 0.4163239
18.08 0.4548906
18.1 0.4294767
18.12 0.4498334
18.14 0.4493611
18.16 0.4370928
18.18 0.4407379
18.2 0.4285444
18.22 0.4356034
18.24 0.4213371
18.26 0.4274637
18.28 0.4435657
18.3 0.4375501
18.32 0.4570833
18.34 0.4359193
18.36 0.4448875
18.38 0.4518018
18.4 0.4201789
18.42 0.4464308
18.44 0.4623044
18.46 0.4316536
18.48 0.4449995
18.5 0.4474924
18.52 0.4617626
18.54 0.4459262
18.56 0.4479396
18.58 0.4239697
18.6 0.432378
18.62 0.4288064
18.64 0.4553577
18.66 0.4407099
18.68 0.4418706
18.7 0.4462622
18.72 0.4480517
18.74 0.4409651
18.76 0.4427471
18.78 0.4465981
18.8 0.4443532
18.82 0.443988
18.84 0.4303773
18.86 0.4412197
18.88 0.4491662
18.9 0.4426622
18.92 0.4613569
18.94 0.4254711
18.96 0.4305228
18.98 0.4489155
19 0.4362909
19.02 0.4240872
19.04 0.4312197
19.06 0.45
19.08 0.4579028
19.1 0.4514703
19.12 0.4165633
19.14 0.443283
19.16 0.4162028
19.18 0.4549726
19.2 0.4667707
19.22 0.4549177
19.24 0.4518018
19.26 0.4358326
19.28 0.4517185
19.3 0.4486364
19.32 0.4337336
19.34 0.4346264
19.36 0.4508333
19.38 0.4460099
19.4 0.4305233
19.42 0.4615732
19.44 0.4634111
19.46 0.4560153
19.48 0.4588299
19.5 0.4576568
19.52 0.4148795
19.54 0.4329264
19.56 0.4435369
19.58 0.4523828
19.6 0.4597289
19.62 0.439346
19.64 0.4229952
19.66 0.4074613
19.68 0.4345394
19.7 0.4454488
19.72 0.4384346
19.74 0.4403695
19.76 0.4318565
19.78 0.4477162
19.8 0.446486
19.82 0.4147893
19.84 0.4151505
19.86 0.4418708
19.88 0.4162332
19.9 0.4400575
19.92 0.4561249
19.94 0.4333874
19.96 0.4443818
19.98 0.4353735
20 0.4579301
&
@target G1.S0
@type xy
0 0
0.02 0
0.04 61
0.06 1432
0.08 1343
0.1 1322
0.12 1
0.14 5
0.16 236
0.18 241
0.2 681
0.22 0
0.24 1619
0.26 1474
0.28 2071
0.3 905
0.32 2043
0.34 584
0.36 151
0.38 1074
0.4 0
0.42 0
0.44 10
0.46 213
0.48 33
0.5 99
0.52 9
0.54 387
0.56 326
0.58 34
0.6 0
0.62 6
0.64 1853
0.66 164
0.68 2
0.7 3
0.72 0
0.74 0
0.76 0
0.78 10
0.8 26
0.82 364
0.84 144
0.86 0
0.88 915
0.9 0
0.92 17
0.94 233
0.96 17
0.98 36
1 412
1.02 72
1.04 217
1.06 1253
1.08 242
1.1 23
1.12 497
1.14 751
1.16 816
1.18 138
1.2 78
1.22 312
1.24 0
1.26 58
1.28 76
1.3 691
1.32 3
1.34 0
1.36 14
1.38 175
1.4 654
1.42 44
1.44 183
1.46 1
1.48 9
1.5 391
1.52 977
1.54 743
1.56 471
1.58 968
1.6 0
1.62 1
1.64 140
1.66 152
1.68 1
1.7 24
1.72 0
1.74 0
1.76 2536
1.78 23
1.8 356
1.82 1446
1.84 20
1.86 0
1.88 0
1.9 0
1.92 395
1.94 1383
1.96 821
1.98 580
2 698
2.02 3392
2.04 1051
2.06 311
2.08 293
2.1 2533
2.12 1267
2.14 2603
2.16 812
2.18 703
2.2 649
2.22 311
2.24 365
2.26 34
2.28 583
2.3 0
2.32 1316
2.34 1558
2.36 1027
2.38 1306
2.4 838
2.42 732
2.44 1735
2.46 955
2.48 5
2.5 1449
2.52 727
2.54 166
2.56 73
2.58 486
2.6 139
2.62 402
2.64 52
2.66 724
2.68 23
2.7 64
2.72 0
2.74 2
2.76 1735
2.78 6076
2.8 5550
2.82 3560
2.84 4727
2.86 4775
2.88 3856
2.9 4351
2.92 4749
2.94 5328
2.96 4202
2.98 6082
3 5953
3.02 3560
3.04 5150
3.06 3584
3.08 2499
3.1 3625
3.12 2934
3.14 2562
3.16 2952
3.18 3337
3.2 4263
3.22 3116
3.24 4175
3.26 4206
3.28 3563
3.3 3573
3.32 2697
3.34 2425
3.36 2696
3.38 4582
3.4 4016
3.42 2736
3.44 1879
3.46 2431
3.48 2538
3.5 2092
3.52 2058
3.54 2700
3.56 2462
3.58 3789
3.6 3177
3.62 3247
3.64 1853
3.66 1112
3.68 3585
3.7 3903
3.72 4636
3.74 5287
3.76 4091
3.78 5383
3.8 5101
3.82 6259
3.84 5885
3.86 6117
3.88 4398
3.9 4554
3.92 4093
3.94 3770
3.96 4993
3.98 5486
4 3978
4.02 3297
4.04 3392
4.06 2394
4.08 2756
4.1 4529
4.12 3441
4.14 2785
4.16 3990
4.18 3960
4.2 4804
4.22 3906
4.24 5668
4.26 5130
4.28 4571
4.3 2772
4.32 1571
4.34 1185
4.36 1999
4.38 2807
4.4 3811
4.42 3478
4.44 3596
4.46 3694
4.48 4617
4.5 4999
4.52 4214
4.54 4618
4.56 3765
4.58 4140
4.6 4144
4.62 5492
4.64 3435
4.66 3400
4.68 4981
4.7 5403
4.72 6513
4.74 5347
4.76 5031
4.78 5972
4.8 4321
4.82 3883
4.84 3432
4.86 2845
4.88 3711
4.9 2779
4.92 2447
4.94 1924
4.96 2088
4.98 1725
5 3514
5.02 2473
5.04 5423
5.06 4183
5.08 4591
5.1 3204
5.12 2394
5.14 2842
5.16 2479
5.18 3744
5.2 3744
5.22 3557
5.24 3822
5.26 3607
5.28 3967
5.3 3067
5.32 2886
5.34 2565
5.36 1813
5.38 2287
5.4 3584
5.42 3301
5.44 4486
5.46 5134
5.48 4329
5.5 3970
5.52 6490
5.54 5624
5.56 6546
5.58 5143
5.6 4945
5.62 5538
5.64 4036
5.66 6793
5.68 6430
5.7 5772
5.72 6655
5.74 7054
5.76 6943
5.78 5507
5.8 5995
5.82 5750
5.84 5806
5.86 4079
5.88 3565
5.9 3854
5.92 3696
5.94 4893
5.96 5436
5.98 6089
6 6607
6.02 6113
6.04 3658
6.06 5026
6.08 3941
6.1 3773
6.12 4089
6.14 5886
6.16 4886
6.18 5397
6.2 5688
6.22 5397
6.24 6203
6.26 5307
6.28 3989
6.3 3789
6.32 5071
6.34 4074
6.36 4307
6.38 5784
6.4 4813
6.42 6035
6.44 4701
6.46 3851
6.48 6229
6.5 4803
6.52 5999
6.54 6696
6.56 4708
6.58 3671
6.6 5590
6.62 6395
6.64 7499
6.66 5783
6.68 4569
6.7 4713
6.72 4982
6.74 5213
6.76 5037
6.78 5221
6.8 7222
6.82 5755
6.84 4381
6.86 6596
6.88 5471
6.9 5377
6.92 4938
6.94 6020
6.96 3582
6.98 4700
7 4683
7.02 5281
7.04 5581
7.06 5523
7.08 6025
7.1 4850
7.12 5242
7.14 4459
7.16 3782
7.18 3166
7.2 4770
7.22 4339
7.24 2474
7.26 5117
7.28 2586
7.3 4306
7.32 5911
7.34 5337
7.36 3658
7.38 5009
7.4 5262
7.42 4997
7.44 3573
7.46 5052
7.48 5319
7.5 5829
7.52 7017
7.54 6547
7.56 5886
7.58 6381
7.6 7263
7.62 6248
7.64 7176
7.66 6962
7.68 5020
7.7 4527
7.72 5400
7.74 6103
7.76 5619
7.78 5543
7.8 4648
7.82 6184
7.84 4662
7.86 7090
7.88 4820
7.9 6836
7.92 5478
7.94 5944
7.96 6292
7.98 5734
8 5323
8.02 6576
8.04 7878
8.06 7152
8.08 5325
8.1 5334
8.12 6456
8.14 6925
8.16 6725
8.18 6881
8.2 4606
8.22 6499
8.24 6608
8.26 5650
8.28 9163
8.3 7530
8.32 6641
8.34 6410
8.36 5409
8.38 6380
8.4 7369
8.42 8015
8.44 9204
8.46 9805
8.48 6331
8.5 7685
8.52 8401
8.54 9365
8.56 8864
8.58 7805
8.6 7774
8.62 8928
8.64 8452
8.66 7713
8.68 6762
8.7 7483
8.72 8022
8.74 6929
8.76 7162
8.78 7866
8.8 10267
8.82 9883
8.84 9364
8.86 6980
8.88 9379
8.9 8890
8.92 8826
8.94 7543
8.96 6444
8.98 7393
9 8881
9.02 10260
9.04 8245
9.06 9163
9.08 8376
9.1 6721
9.12 4377
9.14 6748
9.16 9125
9.18 6942
9.2 7251
9.22 7087
9.24 8686
9.26 10327
9.28 8181
9.3 10072
9.32 10576
9.34 9619
9.36 10542
9.38 8938
9.4 8674
9.42 9045
9.44 8752
9.46 8063
9.48 6708
9.5 6457
9.52 5881
9.54 5621
9.56 5699
9.58 6153
9.6 5460
9.62 6103
9.64 4371
9.66 4537
9.68 3102
9.7 5263
9.72 5928
9.74 3883
9.76 3894
9.78 4457
9.8 4447
9.82 3290
9.84 4527
9.86 4792
9.88 4780
9.9 4851
9.92 4131
9.94 3340
9.96 4364
9.98 3750
10 3662
10.02 4769
10.04 2646
10.06 3491
10.08 2435
10.1 3135
10.12 3772
10.14 3930
10.16 3056
10.18 5974
10.2 5059
10.22 3634
10.24 4491
10.26 5678
10.28 6257
10.3 5142
10.32 5810
10.34 7652
10.36 5821
10.38 5895
10.4 4448
10.42 4545
10.44 5041
10.46 6097
10.48 6901
10.5 7989
10.52 7389
10.54 9031
10.56 8175
10.58 7670
10.6 6961
10.62 8539
10.64 6161
10.66 7079
10.68 8281
10.7 9456
10.72 8465
10.74 7764
10.76 8229
10.78 6476
10.8 7966
10.82 5917
10.84 7487
10.86 7057
10.88 6073
10.9 5458
10.92 6138
10.94 6273
10.96 7342
10.98 8062
11 7475
11.02 6109
11.04 7258
11.06 5898
11.08 5699
11.1 6951
11.12 5274
11.14 4411
11.16 1921
11.18 4694
11.2 4902
11.22 4676
11.24 3581
11.26 3315
11.28 4744
11.3 3827
11.32 4484
11.34 5625
11.36 7570
11.38 5612
11.4 5732
11.42 3308
11.44 3203
11.46 3815
11.48 4833
11.5 7636
11.52 8449
11.54 8874
11.56 7658
11.58 9108
11.6 9595
11.62 7103
11.64 6670
11.66 5135
11.68 4970
11.7 4172
11.72 5549
11.74 6280
11.76 4480
11.78 5777
11.8 5331
11.82 4788
11.84 6168
11.86 6171
11.88 6345
11.9 5528
11.92 6945
11.94 5677
11.96 6636
11.98 6738
12 4520
12.02 3837
12.04 6257
12.06 4735
12.08 3444
12.1 3830
12.12 4472
12.14 5628
12.16 3889
12.18 4090
12.2 4637
12.22 4747
12.24 6384
12.26 6762
12.28 7211
12.3 5521
12.32 5312
12.34 3284
12.36 3993
12.38 6113
12.4 6053
12.42 5627
12.44 5753
12.46 5243
12.48 7865
12.5 7875
12.52 9123
12.54 8856
12.56 8411
12.58 7521
12.6 6395
12.62 8722
12.64 8243
12.66 6567
12.68 7069
12.7 6235
12.72 6740
12.74 6374
12.76 8201
12.78 7230
12.8 7682
12.82 6179
12.84 7856
12.86 6665
12.88 5564
12.9 6617
12.92 6708
12.94 5610
12.96 5978
12.98 9719
13 7251
13.02 5871
13.04 3399
13.06 6619
13.08 6538
13.1 8151
13.12 8642
13.14 9503
13.16 8462
13.18 6426
13.2 7809
13.22 7316
13.24 6541
13.26 5796
13.28 9010
13.3 8115
13.32 7776
13.34 8653
13.36 10596
13.38 11186
13.4 8093
13.42 12890
13.44 10738
13.46 10594
13.48 10175
13.5 9169
13.52 6193
13.54 8002
13.56 7814
13.58 5557
13.6 8326
13.62 9217
13.64 9056
13.66 9641
13.68 7102
13.7 7495
13.72 8865
13.74 7684
13.76 7808
13.78 8569
13.8 7298
13.82 7955
13.84 6538
13.86 7805
13.88 6610
13.9 7557
13.92 7340
13.94 7621
13.96 8820
13.98 8468
14 7736
14.02 7510
14.04 8504
14.06 7096
14.08 7594
14.1 8408
14.12 8111
14.14 7234
14.16 7891
14.18 7087
14.2 9423
14.22 9469
14.24 8618
14.26 8657
14.28 7697
14.3 8617
14.32 6501
14.34 8467
14.36 8239
14.38 8579
14.4 8901
14.42 6830
14.44 5961
14.46 6279
14.48 4726
14.5 6923
14.52 6556
14.54 7240
14.56 7864
14.58 8077
14.6 8231
14.62 8252
14.64 5911
14.66 6303
14.68 8490
14.7 6984
14.72 7308
14.74 7960
14.76 7384
14.78 5423
14.8 5674
14.82 7201
14.84 5875
14.86 5813
14.88 5790
14.9 6849
14.92 7296
14.94 8175
14.96 8937
14.98 9246
15 8628
15.02 9257
15.04 9094
15.06 8645
15.08 7909
15.1 10580
15.12 9850
15.14 9384
15.16 8725
15.18 9515
15.2 9093
15.22 11292
15.24 11473
15.26 9979
15.28 8989
15.3 11135
15.32 10251
15.34 10680
15.36 9745
15.38 7618
15.4 5605
15.42 4864
15.44 6392
15.46 5769
15.48 4449
15.5 4984
15.52 3918
15.54 3416
15.56 3332
15.58 3834
15.6 4292
15.62 4761
15.64 4179
15.66 3934
15.68 5083
15.7 6382
15.72 5383
15.74 5634
15.76 4315
15.78 3184
15.8 3619
15.82 4897
15.84 4548
15.86 7510
15.88 6081
15.9 5807
15.92 5199
15.94 5839
15.96 3613
15.98 1869
16 3296
16.02 2682
16.04 3326
16.06 3844
16.08 4027
16.1 3215
16.12 2493
16.14 3860
16.16 2114
16.18 2543
16.2 2500
16.22 2123
16.24 3083
16.26 5034
16.28 4051
16.3 3611
16.32 2521
16.34 3009
16.36 3406
16.38 3706
16.4 4838
16.42 4380
16.44 4281
16.46 3318
16.48 2894
16.5 2938
16.52 2270
16.54 2890
16.56 3306
16.58 5547
16.6 5022
16.62 4716
16.64 5024
16.66 6259
16.68 7725
16.7 8334
16.72 8541
16.74 10298
16.76 10054
16.78 9906
16.8 9807
16.82 8338
16.84 7352
16.86 8612
16.88 6999
16.9 7327
16.92 7588
16.94 6503
16.96 6865
16.98 7470
17 6729
17.02 6690
17.04 7092
17.06 7534
17.08 7047
17.1 6641
17.12 5972
17.14 6195
17.16 5781
17.18 4128
17.2 5546
17.22 4820
17.24 6923
17.26 6427
17.28 8994
17.3 8723
17.32 7626
17.34 8158
17.36 6418
17.38 8364
17.4 9254
17.42 8178
17.44 9625
17.46 9155
17.48 7915
17.5 9154
17.52 8502
17.54 9791
17.56 9850
17.58 9285
17.6 10411
17.62 10204
17.64 9295
17.66 10576
17.68 8659
17.7 8364
17.72 8903
17.74 6962
17.76 10288
17.78 9907
17.8 8518
17.82 7443
17.84 8159
17.86 7708
17.88 7822
17.9 6860
17.92 7596
17.94 7483
17.96 7068
17.98 8585
18 7217
18.02 8970
18.04 7983
18.06 8400
18.08 7997
18.1 7581
18.12 7570
18.14 8775
18.16 7114
18.18 8740
18.2 7946
18.22 5669
18.24 6419
18.26 8086
18.28 6064
18.3 6918
18.32 8069
18.34 7999
18.36 7063
18.38 5524
18.4 4022
18.42 4517
18.44 4750
18.46 5921
18.48 5735
18.5 5804
18.52 7205
18.54 6469
18.56 6342
18.58 6734
18.6 6832
18.62 8237
18.64 8185
18.66 5561
18.68 7183
18.7 8237
18.72 9104
18.74 5311
18.76 3619
18.78 2355
18.8 3303
18.82 5621
18.84 4897
18.86 3829
18.88 3890
18.9 3699
18.92 1922
18.94 2400
18.96 2574
18.98 3969
19 7071
19.02 5290
19.04 5860
19.06 5765
19.08 4555
19.1 3629
19.12 4155
19.14 4870
19.16 5433
19.18 5905
19.2 6610
19.22 5411
19.24 7239
19.26 9344
19.28 7899
19.3 6988
19.32 7083
19.34 8603
19.36 6054
19.38 6370
19.4 5916
19.42 3713
19.44 4140
19.46 2512
19.48 2277
19.5 2922
19.52 3453
19.54 4042
19.56 2807
19.58 4755
19.6 3073
19.62 4870
19.64 5412
19.66 6691
19.68 5743
19.7 6806
19.72 4485
19.74 5911
19.76 6248
19.78 5777
19.8 4244
19.82 6190
19.84 3689
19.86 4142
19.88 4131
19.9 6392
19.92 8247
19.94 10144
19.96 7953
19.98 11385
20 8319
&
@target G1.S1
@type xy
0 0
0.02 0
0.04 0
0.06 153
0.08 103
0.1 302
0.12 6
0.14 0
0.16 110
0.18 94
0.2 550
0.22 5
0.24 527
0.26 216
0.28 418
0.3 819
0.32 1217
0.34 776
0.36 36
0.38 154
0.4 0
0.42 1
0.44 100
0.46 743
0.48 388
0.5 529
0.52 263
0.54 1152
0.56 694
0.58 36
0.6 0
0.62 0
0.64 570
0.66 35
0.68 0
0.7 0
0.72 0
0.74 0
0.76 0
0.78 0
0.8 23
0.82 15
0.84 48
0.86 0
0.88 861
0.9 0
0.92 3
0.94 99
0.96 31
0.98 51
1 257
1.02 12
1.04 103
1.06 1132
1.08 280
1.1 0
1.12 671
1.14 1218
1.16 858
1.18 569
1.2 803
1.22 729
1.24 0
1.26 7
1.28 50
1.3 943
1.32 174
1.34 1
1.36 6
1.38 171
1.4 5
1.42 79
1.44 266
1.46 1
1.48 4
1.5 207
1.52 523
1.54 377
1.56 101
1.58 760
1.6 0
1.62 0
1.64 43
1.66 254
1.68 0
1.7 245
1.72 0
1.74 0
1.76 1201
1.78 0
1.8 0
1.82 146
1.84 0
1.86 1
1.88 0
1.9 0
1.92 101
1.94 477
1.96 716
1.98 266
2 60
2.02 143
2.04 312
2.06 30
2.08 89
2.1 713
2.12 264
2.14 249
2.16 154
2.18 384
2.2 316
2.22 3
2.24 23
2.26 1
2.28 28
2.3 0
2.32 39
2.34 7
2.36 63
2.38 0
2.4 26
2.42 129
2.44 110
2.46 11
2.48 0
2.5 284
2.52 1
2.54 1255
2.56 1320
2.58 845
2.6 520
2.62 1522
2.64 126
2.66 747
2.68 2
2.7 8
2.72 0
2.74 322
2.76 3138
2.78 587
2.8 2477
2.82 2896
2.84 3369
2.86 3877
2.88 4158
2.9 3556
2.92 3446
2.94 6745
2.96 6582
2.98 7323
3 8844
3.02 9963
3.04 9245
3.06 10595
3.08 10456
3.1 9723
3.12 10237
3.14 8143
3.16 9932
3.18 9737
3.2 9810
3.22 10269
3.24 8522
3.26 8959
3.28 8621
3.3 9786
3.32 9951
3.34 9928
3.36 9107
3.38 10116
3.4 8356
3.42 10469
3.44 10827
3.46 10304
3.48 11144
3.5 11026
3.52 13873
3.54 11826
3.56 10390
3.58 13704
3.6 13968
3.62 14470
3.64 14309
3.66 14765
3.68 13055
3.7 14752
3.72 12288
3.74 11494
3.76 13634
3.78 10500
3.8 10849
3.82 10958
3.84 13095
3.86 12625
3.88 13106
3.9 14721
3.92 13423
3.94 13866
3.96 12692
3.98 14062
4 13246
4.02 14472
4.04 13747
4.06 13514
4.08 12236
4.1 10870
4.12 10650
4.14 11527
4.16 8582
4.18 9599
4.2 9513
4.22 8061
4.24 9446
4.26 7366
4.28 9162
4.3 10320
4.32 13246
4.34 12371
4.36 12576
4.38 10134
4.4 9163
4.42 8168
4.44 8926
4.46 9370
4.48 7860
4.5 7714
4.52 9291
4.54 8695
4.56 7374
4.58 9470
4.6 9512
4.62 7676
4.64 8548
4.66 10234
4.68 7716
4.7 7688
4.72 8728
4.74 8823
4.76 10597
4.78 8706
4.8 12204
4.82 11874
4.84 10464
4.86 11222
4.88 13017
4.9 10096
4.92 10269
4.94 12304
4.96 10809
4.98 12814
5 10330
5.02 10364
5.04 10106
5.06 10202
5.08 9867
5.1 13116
5.12 11969
5.14 11905
5.16 12790
5.18 11772
5.2 11501
5.22 11906
5.24 12151
5.26 13987
5.28 11793
5.3 14927
5.32 14872
5.34 14216
5.36 13812
5.38 12330
5.4 13224
5.42 14658
5.44 13812
5.46 11955
5.48 14101
5.5 13086
5.52 11654
5.54 11434
5.56 9247
5.58 12041
5.6 12184
5.62 10228
5.64 13286
5.66 12688
5.68 12971
5.7 11931
5.72 12137
5.74 13190
5.76 12272
5.78 12235
5.8 9982
5.82 13201
5.84 13161
5.86 15990
5.88 12568
5.9 13522
5.92 15220
5.94 13814
5.96 11488
5.98 12571
6 10240
6.02 11493
6.04 13986
6.06 11535
6.08 13372
6.1 15602
6.12 15192
6.14 11320
6.16 11092
6.18 11067
6.2 12626
6.22 13334
6.24 11178
6.26 11920
6.28 14510
6.3 13888
6.32 14148
6.34 13482
6.36 13335
6.38 11402
6.4 12080
6.42 11045
6.44 9058
6.46 13009
6.48 11781
6.5 10884
6.52 10630
6.54 11793
6.56 12790
6.58 13598
6.6 10167
6.62 9604
6.64 9053
6.66 10924
6.68 10336
6.7 10573
6.72 8464
6.74 10052
6.76 8994
6.78 8198
6.8 8583
6.82 7874
6.84 10085
6.86 9008
6.88 10254
6.9 9166
6.92 10020
6.94 8690
6.96 9868
6.98 10679
7 10620
7.02 10248
7.04 11099
7.06 9241
7.08 9985
7.1 7267
7.12 7790
7.14 10136
7.16 8878
7.18 8850
7.2 9811
7.22 9692
7.24 9371
7.26 11729
7.28 8430
7.3 10663
7.32 10488
7.34 9670
7.36 11330
7.38 10076
7.4 11078
7.42 11950
7.44 10715
7.46 14092
7.48 10577
7.5 10697
7.52 10905
7.54 8581
7.56 8917
7.58 8730
7.6 10183
7.62 9922
7.64 10723
7.66 9170
7.68 10792
7.7 12807
7.72 10733
7.74 9575
7.76 10175
7.78 10408
7.8 10299
7.82 8203
7.84 10755
7.86 8521
7.88 11372
7.9 9791
7.92 10906
7.94 9910
7.96 8657
7.98 11403
8 10505
8.02 9347
8.04 7776
8.06 7998
8.08 10104
8.1 9678
8.12 8449
8.14 8145
8.16 8821
8.18 10143
8.2 11888
8.22 11091
8.24 11760
8.26 10560
8.28 9791
8.3 9334
8.32 10165
8.34 9513
8.36 11711
8.38 9765
8.4 9356
8.42 7598
8.44 7587
8.46 6630
8.48 7810
8.5 8130
8.52 8018
8.54 7627
8.56 7273
8.58 8359
8.6 8783
8.62 7112
8.64 7510
8.66 8478
8.68 10755
8.7 10656
8.72 10308
8.74 10249
8.76 9830
8.78 7590
8.8 9190
8.82 8342
8.84 8696
8.86 9541
8.88 9035
8.9 7045
8.92 6071
8.94 6933
8.96 7558
8.98 9408
9 8359
9.02 8440
9.04 9198
9.06 8813
9.08 8785
9.1 8613
9.12 10147
9.14 10058
9.16 8140
9.18 8293
9.2 7229
9.22 8501
9.24 7649
9.26 5936
9.28 7405
9.3 6656
9.32 6551
9.34 6749
9.36 6894
9.38 8118
9.4 8567
9.42 8343
9.44 8274
9.46 8730
9.48 10161
9.5 9892
9.52 11679
9.54 10540
9.56 12609
9.58 12328
9.6 9283
9.62 10163
9.64 10783
9.66 13999
9.68 13325
9.7 11087
9.72 13634
9.74 12381
9.76 14071
9.78 13078
9.8 14213
9.82 14276
9.84 11693
9.86 12585
9.88 10806
9.9 11732
9.92 10544
9.94 11762
9.96 12083
9.98 12380
10 10201
10.02 8828
10.04 10784
10.06 9756
10.08 12224
10.1 11938
10.12 13645
10.14 13321
10.16 15047
10.18 12771
10.2 13211
10.22 12794
10.24 12350
10.26 13379
10.28 13163
10.3 14416
10.32 13832
10.34 11055
10.36 12325
10.38 13122
10.4 12296
10.42 12338
10.44 13216
10.46 11505
10.48 10988
10.5 9055
10.52 9506
10.54 8459
10.56 9567
10.58 9505
10.6 9298
10.62 9478
10.64 9435
10.66 10213
10.68 9492
10.7 10167
10.72 9759
10.74 9105
10.76 9123
10.78 12188
10.8 10015
10.82 11077
10.84 10697
10.86 11280
10.88 11809
10.9 13696
10.92 13019
10.94 12410
10.96 10232
10.98 9139
11 9892
11.02 8683
11.04 9332
11.06 11003
11.08 12196
11.1 11825
11.12 12850
11.14 14372
11.16 13831
11.18 12947
11.2 13127
11.22 13188
11.24 12646
11.26 12691
11.28 13286
11.3 15247
11.32 11604
11.34 10331
11.36 10978
11.38 11502
11.4 11328
11.42 14921
11.44 14503
11.46 13058
11.48 10073
11.5 11274
11.52 10618
11.54 10640
11.56 10708
11.58 10580
11.6 8307
11.62 10887
11.64 11810
11.66 12814
11.68 12735
11.7 14621
11.72 11280
11.74 10077
11.76 12579
11.78 13447
11.8 11775
11.82 13086
11.84 12174
11.86 11462
11.88 10118
11.9 11945
11.92 10849
11.94 11539
11.96 11862
11.98 10835
12 13161
12.02 13156
12.04 12383
12.06 11887
12.08 12187
12.1 12570
12.12 12759
12.14 12944
12.16 14501
12.18 11728
12.2 13593
12.22 12234
12.24 10458
12.26 11668
12.28 9830
12.3 10380
12.32 12669
12.34 14185
12.36 11972
12.38 12723
12.4 12166
12.42 12652
12.44 12340
12.46 11967
12.48 11133
12.5 10197
12.52 9191
12.54 9065
12.56 10117
12.58 10201
12.6 11434
12.62 9557
12.64 11203
12.66 11947
12.68 11118
12.7 10780
12.72 11965
12.74 13102
12.76 10724
12.78 10943
12.8 10453
12.82 10585
12.84 9637
12.86 10625
12.88 10985
12.9 10352
12.92 10069
12.94 10652
12.96 11980
12.98 7808
13 9121
13.02 12043
13.04 11239
13.06 10234
13.08 11037
13.1 10581
13.12 9915
13.14 9511
13.16 9203
13.18 9125
13.2 11014
13.22 11558
13.24 11085
13.26 11995
13.28 9641
13.3 10504
13.32 10456
13.34 9015
13.36 6947
13.38 7708
13.4 7931
13.42 6107
13.44 6261
13.46 7474
13.48 7913
13.5 9532
13.52 10644
13.54 10461
13.56 11588
13.58 13777
13.6 10020
13.62 10144
13.64 8486
13.66 10007
13.68 10901
13.7 10801
13.72 10125
13.74 12114
13.76 10618
13.78 7965
13.8 9574
13.82 9358
13.84 10789
13.86 11633
13.88 11054
13.9 9950
13.92 9916
13.94 9533
13.96 9406
13.98 10036
14 8785
14.02 10625
14.04 11154
14.06 11556
14.08 10256
14.1 10853
14.12 11136
14.14 11399
14.16 10653
14.18 10929
14.2 10024
14.22 11034
14.24 9639
14.26 9572
14.28 10727
14.3 9936
14.32 12774
14.34 10335
14.36 9695
14.38 9552
14.4 8014
14.42 8614
14.44 10952
14.46 11950
14.48 13037
14.5 10606
14.52 9127
14.54 10466
14.56 10647
14.58 9674
14.6 10158
14.62 11110
14.64 10961
14.66 12709
14.68 11321
14.7 11295
14.72 10386
14.74 11294
14.76 11557
14.78 12832
14.8 11348
14.82 10579
14.84 11692
14.86 10340
14.88 11420
14.9 12423
14.92 11398
14.94 10170
14.96 8302
14.98 9840
15 7418
15.02 8121
15.04 7438
15.06 8618
15.08 8465
15.1 7764
15.12 8426
15.14 9254
15.16 8068
15.18 8799
15.2 7921
15.22 7663
15.24 7240
15.26 8423
15.28 8727
15.3 8756
15.32 7075
15.34 6077
15.36 7237
15.38 11047
15.4 12200
15.42 12663
15.44 13605
15.46 11739
15.48 12132
15.5 10769
15.52 12291
15.54 14579
15.56 12214
15.58 13690
15.6 12607
15.62 12907
15.64 12711
15.66 13138
15.68 11952
15.7 10019
15.72 9176
15.74 9549
15.76 10970
15.78 12822
15.8 12962
15.82 11770
15.84 9821
15.86 9575
15.88 13141
15.9 12284
15.92 9614
15.94 12819
15.96 12815
15.98 14402
16 12746
16.02 13371
16.04 14296
16.06 12002
16.08 13200
16.1 14625
16.12 13960
16.14 15315
16.16 15462
16.18 14286
16.2 15430
16.22 14250
16.24 12644
16.26 12880
16.28 13290
16.3 15259
16.32 14059
16.34 13113
16.36 11355
16.38 12034
16.4 11530
16.42 13930
16.44 12645
16.46 14260
16.48 14109
16.5 14754
16.52 14346
16.54 16508
16.56 14868
16.58 13078
16.6 11580
16.62 14253
16.64 12538
16.66 14657
16.68 12406
16.7 10048
16.72 10475
16.74 7681
16.76 5959
16.78 8538
16.8 6975
16.82 8745
16.84 8414
16.86 9420
16.88 9752
16.9 10948
16.92 9093
16.94 10708
16.96 11204
16.98 12205
17 10624
17.02 10073
17.04 9073
17.06 10433
17.08 12200
17.1 10007
17.12 12803
17.14 12140
17.16 11185
17.18 12801
17.2 12854
17.22 12243
17.24 11718
17.26 12752
17.28 10455
17.3 10177
17.32 10379
17.34 9812
17.36 11082
17.38 8854
17.4 8927
17.42 8098
17.44 8246
17.46 8203
17.48 8896
17.5 9868
17.52 9863
17.54 8670
17.56 8377
17.58 8877
17.6 6867
17.62 7160
17.64 7815
17.66 6850
17.68 8119
17.7 9611
17.72 8342
17.74 9995
17.76 8418
17.78 7564
17.8 8577
17.82 8712
17.84 8240
17.86 8452
17.88 8955
17.9 7767
17.92 9118
17.94 8953
17.96 10202
17.98 8690
18 10022
18.02 9494
18.04 10594
18.06 9017
18.08 9570
18.1 8471
18.12 9515
18.14 8202
18.16 8695
18.18 7896
18.2 8666
18.22 10938
18.24 10914
18.26 8299
18.28 10453
18.3 11155
18.32 9215
18.34 9193
18.36 10300
18.38 11369
18.4 13112
18.42 11289
18.44 11232
18.46 11832
18.48 11557
18.5 10809
18.52 8787
18.54 10487
18.56 10236
18.58 8928
18.6 10125
18.62 7983
18.64 9273
18.66 11550
18.68 9901
18.7 8667
18.72 9300
18.74 12279
18.76 13632
18.78 14141
18.8 13887
18.82 12748
18.84 13299
18.86 14007
18.88 12178
18.9 11882
18.92 13900
18.94 13324
18.96 13956
18.98 11998
19 12015
19.02 11130
19.04 14638
19.06 12530
19.08 13006
19.1 14570
19.12 11663
19.14 13179
19.16 12485
19.18 11692
19.2 10958
19.22 10748
19.24 9849
19.26 8741
19.28 8691
19.3 10123
19.32 9653
19.34 8976
19.36 9599
19.38 11369
19.4 12466
19.42 12701
19.44 12624
19.46 14340
19.48 14449
19.5 13233
19.52 13830
19.54 12313
19.56 13086
19.58 13542
19.6 13057
19.62 11748
19.64 10163
19.66 10728
19.68 10889
19.7 11992
19.72 12250
19.74 10486
19.76 12018
19.78 12353
19.8 11246
19.82 11941
19.84 11574
19.86 12275
19.88 13723
19.9 9723
19.92 9182
19.94 7087
19.96 8187
19.98 7030
20 7064
&
@target G1.S2
@type xy
0 0
0.02 0
0.04 0
0.06 194
0.08 175
0.1 119
0.12 0
0.14 0
0.16 1
0.18 4
0.2 75
0.22 0
0.24 350
0.26 131
0.28 532
0.3 129
0.32 319
0.34 150
0.36 0
0.38 68
0.4 0
0.42 0
0.44 0
0.46 39
0.48 9
0.5 15
0.52 1
0.54 218
0.56 13
0.58 0
0.6 0
0.62 0
0.64 235
0.66 5
0.68 0
0.7 0
0.72 0
0.74 0
0.76 0
0.78 0
0.8 0
0.82 1
0.84 0
0.86 0
0.88 115
0.9 0
0.92 0
0.94 7
0.96 0
0.98 4
1 2
1.02 0
1.04 12
1.06 144
1.08 36
1.1 0
1.12 9
1.14 107
1.16 223
1.18 28
1.2 73
1.22 66
1.24 0
1.26 0
1.28 0
1.3 13
1.32 1
1.34 0
1.36 0
1.38 9
1.4 68
1.42 0
1.44 2
1.46 0
1.48 0
1.5 20
1.52 23
1.54 52
1.56 23
1.58 163
1.6 0
1.62 0
1.64 0
1.66 39
1.68 0
1.7 0
1.72 0
1.74 0
1.76 180
1.78 0
1.8 9
1.82 194
1.84 0
1.86 0
1.88 0
1.9 0
1.92 21
1.94 365
1.96 237
1.98 10
2 55
2.02 222
2.04 79
2.06 6
2.08 3
2.1 173
2.12 88
2.14 197
2.16 14
2.18 74
2.2 73
2.22 17
2.24 9
2.26 0
2.28 25
2.3 0
2.32 150
2.34 202
2.36 74
2.38 78
2.4 67
2.42 83
2.44 163
2.46 26
2.48 0
2.5 77
2.52 32
2.54 61
2.56 104
2.58 212
2.6 4
2.62 75
2.64 1
2.66 220
2.68 0
2.7 0
2.72 0
2.74 3
2.76 618
2.78 1181
2.8 2422
2.82 1775
2.84 2123
2.86 2845
2.88 3495
2.9 3485
2.92 3730
2.94 3987
2.96 5018
2.98 5288
3 3790
3.02 4711
3.04 5724
3.06 4990
3.08 4384
3.1 4709
3.12 4027
3.14 4430
3.16 4195
3.18 2927
3.2 3871
3.22 4193
3.24 4387
3.26 4847
3.28 2901
3.3 3653
3.32 3864
3.34 3574
3.36 3074
3.38 2007
3.4 2442
3.42 2984
3.44 4118
3.46 4080
3.48 3845
3.5 5440
3.52 5963
3.54 7571
3.56 5946
3.58 7262
3.6 5712
3.62 6703
3.64 5311
3.66 6371
3.68 7072
3.7 8110
3.72 7689
3.74 8838
3.76 7466
3.78 7654
3.8 8087
3.82 9830
3.84 8835
3.86 8212
3.88 6296
3.9 10221
3.92 8647
3.94 8707
3.96 9901
3.98 7097
4 8988
4.02 8443
4.04 6411
4.06 4807
4.08 4732
4.1 5373
4.12 4273
4.14 4032
4.16 3410
4.18 3338
4.2 3783
4.22 4406
4.24 5700
4.26 4349
4.28 5711
4.3 5416
4.32 4848
4.34 4001
4.36 4456
4.38 3955
4.4 3121
4.42 4699
4.44 5919
4.46 4504
4.48 3856
4.5 2870
4.52 2791
4.54 3902
4.56 3995
4.58 3835
4.6 3656
4.62 4358
4.64 4236
4.66 3760
4.68 3720
4.7 5193
4.72 5888
4.74 5463
4.76 4489
4.78 4232
4.8 5460
4.82 5018
4.84 5292
4.86 4691
4.88 5339
4.9 5000
4.92 4318
4.94 3119
4.96 4700
4.98 5558
5 6559
5.02 6138
5.04 6577
5.06 6404
5.08 6689
5.1 4685
5.12 5502
5.14 4863
5.16 5413
5.18 5378
5.2 8475
5.22 8005
5.24 7280
5.26 6852
5.28 6417
5.3 6622
5.32 7191
5.34 6791
5.36 6779
5.38 5486
5.4 6673
5.42 8303
5.44 7980
5.46 7403
5.48 7919
5.5 6753
5.52 8014
5.54 7496
5.56 7570
5.58 9666
5.6 8886
5.62 7732
5.64 9122
5.66 8852
5.68 7959
5.7 7484
5.72 7999
5.74 7840
5.76 9384
5.78 8164
5.8 9975
5.82 10066
5.84 7906
5.86 8680
5.88 9190
5.9 7146
5.92 7736
5.94 8149
5.96 7461
5.98 7747
6 8945
6.02 8674
6.04 7676
6.06 6234
6.08 7128
6.1 6009
6.12 6384
6.14 7328
6.16 6952
6.18 7758
6.2 8374
6.22 7963
6.24 7218
6.26 8221
6.28 8464
6.3 7488
6.32 7787
6.34 5810
6.36 6134
6.38 6733
6.4 7733
6.42 7858
6.44 7033
6.46 7358
6.48 7519
6.5 6998
6.52 6939
6.54 7952
6.56 7284
6.58 7004
6.6 8207
6.62 7678
6.64 8156
6.66 7161
6.68 6089
6.7 4494
6.72 5074
6.74 4732
6.76 5042
6.78 5796
6.8 4403
6.82 3181
6.84 4994
6.86 5365
6.88 7169
6.9 5720
6.92 5346
6.94 5786
6.96 6915
6.98 5404
7 6493
7.02 5292
7.04 3883
7.06 5228
7.08 4929
7.1 3488
7.12 4994
7.14 5498
7.16 4228
7.18 3692
7.2 3739
7.22 4153
7.24 3236
7.26 4674
7.28 4388
7.3 7127
7.32 6485
7.34 6027
7.36 5332
7.38 6812
7.4 7588
7.42 8328
7.44 5923
7.46 6427
7.48 7695
7.5 6910
7.52 7379
7.54 5767
7.56 6067
7.58 7367
7.6 8325
7.62 7540
7.64 8115
7.66 8334
7.68 6938
7.7 7339
7.72 8158
7.74 7117
7.76 7248
7.78 7363
7.8 7185
7.82 7969
7.84 8515
7.86 9285
7.88 6709
7.9 8294
7.92 8618
7.94 7805
7.96 7032
7.98 4964
8 5896
8.02 6827
8.04 7051
8.06 8799
8.08 7074
8.1 6368
8.12 8432
8.14 8652
8.16 7578
8.18 8131
8.2 6173
8.22 8377
8.24 9256
8.26 9522
8.28 10160
8.3 8518
8.32 6011
8.34 6849
8.36 7516
8.38 8641
8.4 8628
8.42 8640
8.44 9886
8.46 8525
8.48 8022
8.5 6066
8.52 7786
8.54 8717
8.56 8600
8.58 8736
8.6 8678
8.62 9216
8.64 8390
8.66 7893
8.68 9311
8.7 7471
8.72 7821
8.74 7451
8.76 6951
8.78 6809
8.8 8793
8.82 10152
8.84 9156
8.86 9232
8.88 9981
8.9 10144
8.92 8150
8.94 7714
8.96 8212
8.98 8559
9 7203
9.02 7198
9.04 7946
9.06 8483
9.08 7994
9.1 7521
9.12 7397
9.14 8165
9.16 7680
9.18 7921
9.2 7944
9.22 7284
9.24 7770
9.26 7606
9.28 8037
9.3 7330
9.32 7708
9.34 7671
9.36 7827
9.38 7152
9.4 8350
9.42 8613
9.44 8656
9.46 9137
9.48 8660
9.5 7495
9.52 7883
9.54 7418
9.56 6741
9.58 8325
9.6 7896
9.62 6936
9.64 6853
9.66 6428
9.68 6677
9.7 7544
9.72 7271
9.74 10349
9.76 9365
9.78 9834
9.8 9199
9.82 8425
9.84 7808
9.86 6517
9.88 6367
9.9 7760
9.92 8958
9.94 7685
9.96 7622
9.98 7472
10 7135
10.02 7941
10.04 7182
10.06 5733
10.08 6728
10.1 7722
10.12 9353
10.14 8519
10.16 6983
10.18 8775
10.2 9456
10.22 7927
10.24 8949
10.26 8524
10.28 8703
10.3 6145
10.32 8491
10.34 7901
10.36 6718
10.38 7675
10.4 7905
10.42 8837
10.44 7768
10.46 6475
10.48 7177
10.5 6604
10.52 5479
10.54 6289
10.56 6387
10.58 5831
10.6 6418
10.62 6151
10.64 5885
10.66 5824
10.68 6505
10.7 6582
10.72 7372
10.74 8217
10.76 6464
10.78 6770
10.8 8715
10.82 9249
10.84 8470
10.86 9483
10.88 8263
10.9 7961
10.92 7277
10.94 9875
10.96 7900
10.98 8145
11 7766
11.02 8522
11.04 9524
11.06 7560
11.08 8116
11.1 7199
11.12 6267
11.14 5562
11.16 4304
11.18 5940
11.2 6199
11.22 6373
11.24 6193
11.26 6166
11.28 6689
11.3 6417
11.32 7997
11.34 7966
11.36 6978
11.38 8062
11.4 7516
11.42 7520
11.44 6780
11.46 6636
11.48 7701
11.5 9203
11.52 8632
11.54 7732
11.56 7290
11.58 8458
11.6 9275
11.62 7750
11.64 8852
11.66 7177
11.68 7634
11.7 10706
11.72 10255
11.74 10075
11.76 9265
11.78 8412
11.8 7904
11.82 5529
11.84 8029
11.86 6591
11.88 8577
11.9 8043
11.92 6390
11.94 5995
11.96 5619
11.98 8065
12 7358
12.02 7698
12.04 6856
12.06 7508
12.08 6588
12.1 6965
12.12 6074
12.14 8154
12.16 8343
12.18 9502
12.2 8617
12.22 5476
12.24 6530
12.26 7818
12.28 10733
12.3 8822
12.32 9088
12.34 8826
12.36 9285
12.38 8340
12.4 8471
12.42 6900
12.44 6359
12.46 5547
12.48 6268
12.5 6455
12.52 9024
12.54 8662
12.56 7256
12.58 8925
12.6 7959
12.62 8397
12.64 9167
12.66 8727
12.68 7552
12.7 7803
12.72 8986
12.74 9199
12.76 8952
12.78 10814
12.8 10107
12.82 8242
12.84 7809
12.86 8194
12.88 8107
12.9 8601
12.92 8175
12.94 8473
12.96 7648
12.98 7618
13 8646
13.02 7481
13.04 5434
13.06 7562
13.08 7277
13.1 5956
13.12 6226
13.14 7059
13.16 7840
13.18 7615
13.2 9068
13.22 9631
13.24 9939
13.26 7513
13.28 8243
13.3 8229
13.32 8455
13.34 6442
13.36 7731
13.38 8341
13.4 6372
13.42 8627
13.44 8556
13.46 6862
13.48 8530
13.5 7011
13.52 7743
13.54 8500
13.56 6823
13.58 6964
13.6 8256
13.62 9269
13.64 7775
13.66 8049
13.68 9797
13.7 8352
13.72 8112
13.74 7305
13.76 8096
13.78 8441
13.8 7757
13.82 7326
13.84 7586
13.86 6057
13.88 7305
13.9 8021
13.92 8021
13.94 6075
13.96 6634
13.98 8232
14 7313
14.02 6380
14.04 6905
14.06 6674
14.08 7799
14.1 7702
14.12 7545
14.14 8694
14.16 7283
14.18 8282
14.2 7888
14.22 9964
14.24 9171
14.26 8414
14.28 10786
14.3 8277
14.32 7034
14.34 6664
14.36 8772
14.38 8626
14.4 10651
14.42 9602
14.44 7007
14.46 8113
14.48 7819
14.5 8583
14.52 8202
14.54 8368
14.56 6938
14.58 6675
14.6 7691
14.62 7315
14.64 6800
14.66 7271
14.68 8137
14.7 7539
14.72 7242
14.74 8284
14.76 9192
14.78 7480
14.8 7252
14.82 7747
14.84 7306
14.86 7127
14.88 8753
14.9 5842
14.92 7699
14.94 6002
14.96 7032
14.98 8162
15 9315
15.02 8185
15.04 7410
15.06 6808
15.08 7457
15.1 8559
15.12 8122
15.14 8636
15.16 9078
15.18 8778
15.2 8147
15.22 9268
15.24 7261
15.26 10034
15.28 9409
15.3 7868
15.32 8494
15.34 8154
15.36 9433
15.38 10970
15.4 9559
15.42 8008
15.44 8437
15.46 9387
15.48 9984
15.5 8397
15.52 8701
15.54 9138
15.56 9245
15.58 9019
15.6 9006
15.62 9066
15.64 5894
15.66 8772
15.68 8579
15.7 9006
15.72 7566
15.74 8415
15.76 6331
15.78 6080
15.8 6957
15.82 6674
15.84 6437
15.86 8155
15.88 7293
15.9 7436
15.92 6262
15.94 8367
15.96 7045
15.98 5856
16 6017
16.02 5891
16.04 6898
16.06 6140
16.08 7011
16.1 6742
16.12 6631
16.14 6448
16.16 6981
16.18 7703
16.2 8778
16.22 6807
16.24 6610
16.26 7431
16.28 6842
16.3 6711
16.32 5034
16.34 7053
16.36 4949
16.38 5473
16.4 6124
16.42 5412
16.44 6860
16.46 8142
16.48 7681
16.5 6330
16.52 7340
16.54 8441
16.56 6758
16.58 7712
16.6 7409
16.62 6185
16.64 8081
16.66 8239
16.68 9480
16.7 9219
16.72 7824
16.74 8444
16.76 7106
16.78 8802
16.8 9149
16.82 9982
16.84 8744
16.86 9427
16.88 8301
16.9 7158
16.92 8965
16.94 7772
16.96 7860
16.98 8095
17 7909
17.02 8725
17.04 10489
17.06 9615
17.08 8889
17.1 8668
17.12 8668
17.14 9372
17.16 8995
17.18 7921
17.2 8909
17.22 8325
17.24 6233
17.26 7531
17.28 8687
17.3 8730
17.32 7909
17.34 9227
17.36 7214
17.38 9272
17.4 8965
17.42 7933
17.44 8690
17.46 10150
17.48 9294
17.5 10247
17.52 8979
17.54 7619
17.56 7721
17.58 8227
17.6 8251
17.62 9339
17.64 9177
17.66 10053
17.68 8419
17.7 9294
17.72 9289
17.74 7797
17.76 8576
17.78 8627
17.8 8971
17.82 9147
17.84 9944
17.86 9823
17.88 10906
17.9 9115
17.92 9188
17.94 7725
17.96 7024
17.98 7927
18 7082
18.02 7061
18.04 6598
18.06 6643
18.08 6386
18.1 7778
18.12 8107
18.14 7575
18.16 7914
18.18 10082
18.2 9214
18.22 8682
18.24 8202
18.26 9668
18.28 7166
18.3 7652
18.32 5160
18.34 8396
18.36 6973
18.38 5469
18.4 7205
18.42 5910
18.44 5551
18.46 7059
18.48 7689
18.5 6340
18.52 7047
18.54 8498
18.56 7343
18.58 8167
18.6 8904
18.62 8452
18.64 7484
18.66 7861
18.68 8828
18.7 8781
18.72 8219
18.74 5485
18.76 5190
18.78 5749
18.8 7444
18.82 5975
18.84 5910
18.86 6639
18.88 6963
18.9 6621
18.92 5391
18.94 5866
18.96 7202
18.98 7273
19 6258
19.02 7553
19.04 7099
19.06 8378
19.08 7305
19.1 7012
19.12 9082
19.14 9027
19.16 8425
19.18 8090
19.2 8465
19.22 7259
19.24 7806
19.26 7182
19.28 6561
19.3 6934
19.32 8089
19.34 8736
19.36 8358
19.38 6924
19.4 7238
19.42 6856
19.44 6043
19.46 5932
19.48 6929
19.5 7095
19.52 6061
19.54 8149
19.56 7493
19.58 7340
19.6 6999
19.62 6735
19.64 8497
19.66 7448
19.68 6555
19.7 6698
19.72 4587
19.74 7246
19.76 7829
19.78 7532
19.8 6587
19.82 6233
19.84 6081
19.86 8242
19.88 9468
19.9 7471
19.92 7817
19.94 7713
19.96 8392
19.98 7771
20 7110
&
@target G2.S0
@type xy
1 0.461871
2 0.440625
3 0.446234
4 0.449166
5 0.506014
6 0.460135
7 0.459619
8 0.457903
9 0.474474
10 0.442945
11 0.453046
12 0.480338
13 0.51988
14 0.832016
15 0.891362
16 0.807605
17 0.761643
18 0.494242
19 0.470665
20 0.477205
21 0.481171
22 0.464785
23 0.4478
24 0.449138
25 0.438007
26 0.451913
27 0.441531
28 0.446346
29 0.620725
30 0.44794
31 0.907386
32 0.522541
33 0.858225
34 0.448246
35 0.520961
36 0.461004
37 0.462952
38 0.510931
39 0.829186
40 1.14534
41 0.985659
42 0.814923
43 0.535653
44 0.639433
45 0.487545
46 0.686167
47 0.79489
48 0.518531
49 0.635078
50 0.461872
51 0.549181
52 0.446122
53 0.476287
54 0.433214
55 0.675389
56 0.451802
57 0.816839
58 0.52204
59 0.752363
60 0.461952
61 0.471063
62 0.452687
63 0.47289
64 0.834176
65 0.907235
66 0.869641
67 0.918777
68 0.807294
69 0.48585
70 0.530613
71 0.476812
72 0.696886
73 0.531789
74 0.477153
75 0.52974
76 0.453239
77 0.565155
78 0.456235
79 0.450582
80 0.451137
81 0.464489
82 0.446934
83 0.473761
84 0.458721
85 0.472891
86 0.447382
87 0.493178
88 0.45981
89 0.462953
90 0.471248
91 0.507987
92 0.485413
93 0.62508
94 0.516333
95 0.461519
96 0.455851
97 0.464166
98 0.47363
99 0.452907
100 0.466583
101 0.457111
102 0.458911
103 0.453735
104 0.444213
&
@target G2.S1
@type xy
1 0.449054
2 0.437892
3 0.445252
4 0.43735
5 0.463923
6 0.439857
7 0.445813
8 0.438349
9 0.442352
10 0.447577
11 0.449555
12 0.479922
13 0.488263
14 0.666034
15 0.749016
16 0.611841
17 0.456454
18 0.45122
19 0.453817
20 0.444016
21 0.457739
22 0.440823
23 0.445562
24 0.468749
25 0.449388
26 0.453238
27 0.446682
28 0.447828
29 0.632574
30 0.447493
31 0.748683
32 0.439488
33 0.510025
34 0.434281
35 0.479609
36 0.451497
37 0.466342
38 0.491553
39 0.821021
40 0.97296
41 0.999525
42 0.968775
43 0.78527
44 0.614512
45 0.483399
46 0.529953
47 0.673814
48 0.480443
49 0.478383
50 0.456098
51 0.543806
52 0.458121
53 0.449806
54 0.450138
55 0.473497
56 0.441277
57 0.62484
58 0.439602
59 0.499901
60 0.445365
61 0.465322
62 0.452852
63 0.447716
64 0.799922
65 0.852437
66 0.778524
67 0.873012
68 0.814662
69 0.498096
70 0.492264
71 0.467146
72 0.694317
73 0.513079
74 0.476996
75 0.485103
76 0.447827
77 0.526166
78 0.451304
79 0.442154
80 0.437293
81 0.445449
82 0.437807
83 0.449472
84 0.438349
85 0.4441
86 0.438463
87 0.455028
88 0.451248
89 0.463304
90 0.4478
91 0.492036
92 0.483736
93 0.519038
94 0.468349
95 0.461086
96 0.456591
97 0.444663
98 0.450055
99 0.449944
100 0.450861
101 0.438121
102 0.442041
103 0.435345
104 0.453487
&
@target G2.S2
@type xy
1 0.439346
2 0.443678
3 0.400031
4 0.409238
5 0.476708
6 0.455247
7 0.48026
8 0.442747
9 0.451249
10 0.451802
11 0.479036
12 0.806784
13 0.893505
14 1.1547
15 1.23394
16 0.785971
17 0.795456
18 0.490943
19 0.527873
20 0.468642
21 0.464811
22 0.440738
23 0.443537
24 0.463573
25 0.44455
26 0.459048
27 0.43122
28 0.445196
29 0.469999
30 0.414639
31 0.7143
32 0.455
33 0.501323
34 0.444353
35 0.457083
36 0.441871
37 0.7632
38 0.491044
39 1.10321
40 1.39307
41 1.40138
42 0.962263
43 1.02828
44 0.822146
45 0.897483
46 0.544266
47 0.526925
48 0.460298
49 0.466985
50 0.443001
51 0.499049
52 0.462763
53 0.438435
54 0.441871
55 0.436176
56 0.405617
57 0.53179
58 0.430523
59 0.446374
60 0.439659
61 0.445477
62 0.433388
63 0.76
64 0.794292
65 1.26839
66 1.31467
67 1.15865
68 0.936883
69 0.865534
70 0.498673
71 0.447493
72 0.473128
73 0.483814
74 0.459946
75 0.45401
76 0.437093
77 0.517373
78 0.455467
79 0.440596
80 0.433907
81 0.399938
82 0.406355
83 0.443762
84 0.45962
85 0.46179
86 0.444438
87 0.433012
88 0.449888
89 0.721127
90 0.474631
91 0.961158
92 0.968014
93 0.765719
94 0.506828
95 0.463357
96 0.459865
97 0.446485
98 0.446458
99 0.456207
100 0.465134
101 0.443086
102 0.441871
103 0.440056
104 0.48026
&
