# Supplementary material for: Data showing the lipid conformations and membrane binding behaviors of beta-amyloid fibrils in phase-separated cholesterol-enriched lipid domains with and without glycolipid and oxidized cholesterol from coarse-grained molecular dynamics simulations
Source: Data Brief. 2020 Apr 19;30:105496. doi: 10.1016/j.dib.2020.105496 (PMC7186522; doi:10.1016/j.dib.2020.105496)
Supplement: Supplementary file 1 [file mmc1.zip › Supplementary-Data/S17-21/Figure-S19/Figure-S19C-P1-ABCD-2.agr]

# Grace project file
#
@version 50125
@page size 792, 612
@page scroll 5%
@page inout 5%
@link page off
@map font 0 to "Times-Roman", "Times-Roman"
@map font 1 to "Times-Italic", "Times-Italic"
@map font 2 to "Times-Bold", "Times-Bold"
@map font 3 to "Times-BoldItalic", "Times-BoldItalic"
@map font 4 to "Helvetica", "Helvetica"
@map font 5 to "Helvetica-Oblique", "Helvetica-Oblique"
@map font 6 to "Helvetica-Bold", "Helvetica-Bold"
@map font 7 to "Helvetica-BoldOblique", "Helvetica-BoldOblique"
@map font 8 to "Courier", "Courier"
@map font 9 to "Courier-Oblique", "Courier-Oblique"
@map font 10 to "Courier-Bold", "Courier-Bold"
@map font 11 to "Courier-BoldOblique", "Courier-BoldOblique"
@map font 12 to "Symbol", "Symbol"
@map font 13 to "ZapfDingbats", "ZapfDingbats"
@map color 0 to (255, 255, 255), "white"
@map color 1 to (0, 0, 0), "black"
@map color 2 to (255, 0, 0), "red"
@map color 3 to (0, 255, 0), "green"
@map color 4 to (0, 0, 255), "blue"
@map color 5 to (255, 255, 0), "yellow"
@map color 6 to (188, 143, 143), "brown"
@map color 7 to (220, 220, 220), "grey"
@map color 8 to (148, 0, 211), "violet"
@map color 9 to (0, 255, 255), "cyan"
@map color 10 to (255, 0, 255), "magenta"
@map color 11 to (255, 165, 0), "orange"
@map color 12 to (114, 33, 188), "indigo"
@map color 13 to (103, 7, 72), "maroon"
@map color 14 to (64, 224, 208), "turquoise"
@map color 15 to (0, 139, 0), "green4"
@reference date 0
@date wrap off
@date wrap year 1950
@default linewidth 1.0
@default linestyle 1
@default color 1
@default pattern 1
@default font 0
@default char size 1.000000
@default symbol size 1.000000
@default sformat "%.8g"
@background color 0
@page background fill on
@timestamp off
@timestamp 0.03, 0.03
@timestamp color 1
@timestamp rot 0
@timestamp font 0
@timestamp char size 1.000000
@timestamp def "Tue Dec 12 15:32:11 2017"
@r0 off
@link r0 to g0
@r0 type above
@r0 linestyle 1
@r0 linewidth 1.0
@r0 color 1
@r0 line 0, 0, 0, 0
@r1 off
@link r1 to g0
@r1 type above
@r1 linestyle 1
@r1 linewidth 1.0
@r1 color 1
@r1 line 0, 0, 0, 0
@r2 off
@link r2 to g0
@r2 type above
@r2 linestyle 1
@r2 linewidth 1.0
@r2 color 1
@r2 line 0, 0, 0, 0
@r3 off
@link r3 to g0
@r3 type above
@r3 linestyle 1
@r3 linewidth 1.0
@r3 color 1
@r3 line 0, 0, 0, 0
@r4 off
@link r4 to g0
@r4 type above
@r4 linestyle 1
@r4 linewidth 1.0
@r4 color 1
@r4 line 0, 0, 0, 0
@g0 on
@g0 hidden false
@g0 type XY
@g0 stacked false
@g0 bar hgap 0.000000
@g0 fixedpoint off
@g0 fixedpoint type 0
@g0 fixedpoint xy 0.000000, 0.000000
@g0 fixedpoint format general general
@g0 fixedpoint prec 6, 6
@with g0
@    world 0, 0, 20, 6
@    stack world 0, 0, 0, 0
@    znorm 1
@    view 0.100000, 0.720000, 0.800000, 0.950000
@    title ""
@    title font 0
@    title size 1.500000
@    title color 1
@    subtitle ""
@    subtitle font 0
@    subtitle size 1.000000
@    subtitle color 1
@    xaxes scale Normal
@    yaxes scale Normal
@    xaxes invert off
@    yaxes invert off
@    xaxis  on
@    xaxis  type zero false
@    xaxis  offset 0.000000 , 0.000000
@    xaxis  bar on
@    xaxis  bar color 1
@    xaxis  bar linestyle 1
@    xaxis  bar linewidth 1.0
@    xaxis  label "Time (\xm\0s)"
@    xaxis  label layout para
@    xaxis  label place auto
@    xaxis  label char size 0.900000
@    xaxis  label font 0
@    xaxis  label color 1
@    xaxis  label place normal
@    xaxis  tick on
@    xaxis  tick major 5
@    xaxis  tick minor ticks 4
@    xaxis  tick default 6
@    xaxis  tick place rounded true
@    xaxis  tick in
@    xaxis  tick major size 1.000000
@    xaxis  tick major color 1
@    xaxis  tick major linewidth 1.0
@    xaxis  tick major linestyle 1
@    xaxis  tick major grid off
@    xaxis  tick minor color 1
@    xaxis  tick minor linewidth 1.0
@    xaxis  tick minor linestyle 1
@    xaxis  tick minor grid off
@    xaxis  tick minor size 0.500000
@    xaxis  ticklabel on
@    xaxis  ticklabel format general
@    xaxis  ticklabel prec 5
@    xaxis  ticklabel formula ""
@    xaxis  ticklabel append ""
@    xaxis  ticklabel prepend ""
@    xaxis  ticklabel angle 0
@    xaxis  ticklabel skip 0
@    xaxis  ticklabel stagger 0
@    xaxis  ticklabel place normal
@    xaxis  ticklabel offset auto
@    xaxis  ticklabel offset 0.000000 , 0.010000
@    xaxis  ticklabel start type auto
@    xaxis  ticklabel start 0.000000
@    xaxis  ticklabel stop type auto
@    xaxis  ticklabel stop 0.000000
@    xaxis  ticklabel char size 0.800000
@    xaxis  ticklabel font 0
@    xaxis  ticklabel color 1
@    xaxis  tick place both
@    xaxis  tick spec type none
@    yaxis  on
@    yaxis  type zero false
@    yaxis  offset 0.000000 , 0.000000
@    yaxis  bar on
@    yaxis  bar color 1
@    yaxis  bar linestyle 1
@    yaxis  bar linewidth 1.0
@    yaxis  label "Minimum  Distance (nm)"
@    yaxis  label layout para
@    yaxis  label place auto
@    yaxis  label char size 0.900000
@    yaxis  label font 0
@    yaxis  label color 1
@    yaxis  label place normal
@    yaxis  tick on
@    yaxis  tick major 1
@    yaxis  tick minor ticks 1
@    yaxis  tick default 6
@    yaxis  tick place rounded true
@    yaxis  tick in
@    yaxis  tick major size 1.000000
@    yaxis  tick major color 1
@    yaxis  tick major linewidth 1.0
@    yaxis  tick major linestyle 1
@    yaxis  tick major grid off
@    yaxis  tick minor color 1
@    yaxis  tick minor linewidth 1.0
@    yaxis  tick minor linestyle 1
@    yaxis  tick minor grid off
@    yaxis  tick minor size 0.500000
@    yaxis  ticklabel on
@    yaxis  ticklabel format general
@    yaxis  ticklabel prec 5
@    yaxis  ticklabel formula ""
@    yaxis  ticklabel append ""
@    yaxis  ticklabel prepend ""
@    yaxis  ticklabel angle 0
@    yaxis  ticklabel skip 0
@    yaxis  ticklabel stagger 0
@    yaxis  ticklabel place normal
@    yaxis  ticklabel offset auto
@    yaxis  ticklabel offset 0.000000 , 0.010000
@    yaxis  ticklabel start type auto
@    yaxis  ticklabel start 0.000000
@    yaxis  ticklabel stop type auto
@    yaxis  ticklabel stop 0.000000
@    yaxis  ticklabel char size 0.800000
@    yaxis  ticklabel font 0
@    yaxis  ticklabel color 1
@    yaxis  tick place both
@    yaxis  tick spec type none
@    altxaxis  off
@    altyaxis  off
@    legend on
@    legend loctype view
@    legend 0.82, 0.93
@    legend box color 1
@    legend box pattern 0
@    legend box linewidth 1.0
@    legend box linestyle 0
@    legend box fill color 0
@    legend box fill pattern 0
@    legend font 0
@    legend char size 1.000000
@    legend color 1
@    legend length 2
@    legend vgap 1
@    legend hgap 1
@    legend invert false
@    frame type 0
@    frame linestyle 1
@    frame linewidth 1.0
@    frame color 1
@    frame pattern 1
@    frame background color 0
@    frame background pattern 0
@    s0 hidden false
@    s0 type xy
@    s0 symbol 0
@    s0 symbol size 1.000000
@    s0 symbol color 3
@    s0 symbol pattern 1
@    s0 symbol fill color 3
@    s0 symbol fill pattern 0
@    s0 symbol linewidth 1.0
@    s0 symbol linestyle 1
@    s0 symbol char 65
@    s0 symbol char font 0
@    s0 symbol skip 0
@    s0 line type 1
@    s0 line linestyle 1
@    s0 line linewidth 1.0
@    s0 line color 3
@    s0 line pattern 1
@    s0 baseline type 0
@    s0 baseline off
@    s0 dropline off
@    s0 fill type 0
@    s0 fill rule 0
@    s0 fill color 3
@    s0 fill pattern 1
@    s0 avalue off
@    s0 avalue type 2
@    s0 avalue char size 1.000000
@    s0 avalue font 0
@    s0 avalue color 1
@    s0 avalue rot 0
@    s0 avalue format general
@    s0 avalue prec 3
@    s0 avalue prepend ""
@    s0 avalue append ""
@    s0 avalue offset 0.000000 , 0.000000
@    s0 errorbar on
@    s0 errorbar place both
@    s0 errorbar color 3
@    s0 errorbar pattern 1
@    s0 errorbar size 1.000000
@    s0 errorbar linewidth 1.0
@    s0 errorbar linestyle 1
@    s0 errorbar riser linewidth 1.0
@    s0 errorbar riser linestyle 1
@    s0 errorbar riser clip off
@    s0 errorbar riser clip length 0.100000
@    s0 comment "/Users/KCheng/Desktop/cg_small_water_run/md-run-lonestar/namchi-04-26-2014/g-mind/1md-1.0nm-results/DPP-mind-.xvg"
@    s0 legend  "Protein-DPPC"
@    s1 hidden false
@    s1 type xy
@    s1 symbol 0
@    s1 symbol size 1.000000
@    s1 symbol color 11
@    s1 symbol pattern 1
@    s1 symbol fill color 11
@    s1 symbol fill pattern 0
@    s1 symbol linewidth 1.0
@    s1 symbol linestyle 1
@    s1 symbol char 65
@    s1 symbol char font 0
@    s1 symbol skip 0
@    s1 line type 1
@    s1 line linestyle 1
@    s1 line linewidth 1.0
@    s1 line color 11
@    s1 line pattern 1
@    s1 baseline type 0
@    s1 baseline off
@    s1 dropline off
@    s1 fill type 0
@    s1 fill rule 0
@    s1 fill color 11
@    s1 fill pattern 1
@    s1 avalue off
@    s1 avalue type 2
@    s1 avalue char size 1.000000
@    s1 avalue font 0
@    s1 avalue color 1
@    s1 avalue rot 0
@    s1 avalue format general
@    s1 avalue prec 3
@    s1 avalue prepend ""
@    s1 avalue append ""
@    s1 avalue offset 0.000000 , 0.000000
@    s1 errorbar on
@    s1 errorbar place both
@    s1 errorbar color 11
@    s1 errorbar pattern 1
@    s1 errorbar size 1.000000
@    s1 errorbar linewidth 1.0
@    s1 errorbar linestyle 1
@    s1 errorbar riser linewidth 1.0
@    s1 errorbar riser linestyle 1
@    s1 errorbar riser clip off
@    s1 errorbar riser clip length 0.100000
@    s1 comment "/Users/KCheng/Desktop/cg_small_water_run/md-run-lonestar/namchi-04-26-2014/g-mind/1md-1.0nm-results/DUP-mind-.xvg"
@    s1 legend  "Protein-DUPC"
@    s2 hidden false
@    s2 type xy
@    s2 symbol 0
@    s2 symbol size 1.000000
@    s2 symbol color 1
@    s2 symbol pattern 1
@    s2 symbol fill color 1
@    s2 symbol fill pattern 0
@    s2 symbol linewidth 1.0
@    s2 symbol linestyle 1
@    s2 symbol char 65
@    s2 symbol char font 0
@    s2 symbol skip 0
@    s2 line type 1
@    s2 line linestyle 1
@    s2 line linewidth 1.0
@    s2 line color 1
@    s2 line pattern 1
@    s2 baseline type 0
@    s2 baseline off
@    s2 dropline off
@    s2 fill type 0
@    s2 fill rule 0
@    s2 fill color 1
@    s2 fill pattern 1
@    s2 avalue off
@    s2 avalue type 2
@    s2 avalue char size 1.000000
@    s2 avalue font 0
@    s2 avalue color 1
@    s2 avalue rot 0
@    s2 avalue format general
@    s2 avalue prec 3
@    s2 avalue prepend ""
@    s2 avalue append ""
@    s2 avalue offset 0.000000 , 0.000000
@    s2 errorbar on
@    s2 errorbar place both
@    s2 errorbar color 1
@    s2 errorbar pattern 1
@    s2 errorbar size 1.000000
@    s2 errorbar linewidth 1.0
@    s2 errorbar linestyle 1
@    s2 errorbar riser linewidth 1.0
@    s2 errorbar riser linestyle 1
@    s2 errorbar riser clip off
@    s2 errorbar riser clip length 0.100000
@    s2 comment "/Users/KCheng/Desktop/cg_small_water_run/md-run-lonestar/namchi-04-26-2014/g-mind/1md-1.0nm-results/CHO-mind-.xvg"
@    s2 legend  "Protein-CHOL"
@g1 on
@g1 hidden false
@g1 type XY
@g1 stacked false
@g1 bar hgap 0.000000
@g1 fixedpoint off
@g1 fixedpoint type 0
@g1 fixedpoint xy 0.000000, 0.000000
@g1 fixedpoint format general general
@g1 fixedpoint prec 6, 6
@with g1
@    world 0, 0, 20, 15000
@    stack world 0, 0, 0, 0
@    znorm 1
@    view 0.100000, 0.410000, 0.800000, 0.640000
@    title ""
@    title font 0
@    title size 1.500000
@    title color 1
@    subtitle ""
@    subtitle font 0
@    subtitle size 1.000000
@    subtitle color 1
@    xaxes scale Normal
@    yaxes scale Normal
@    xaxes invert off
@    yaxes invert off
@    xaxis  on
@    xaxis  type zero false
@    xaxis  offset 0.000000 , 0.000000
@    xaxis  bar on
@    xaxis  bar color 1
@    xaxis  bar linestyle 1
@    xaxis  bar linewidth 1.0
@    xaxis  label "Time (\xm\0s)"
@    xaxis  label layout para
@    xaxis  label place auto
@    xaxis  label char size 0.900000
@    xaxis  label font 0
@    xaxis  label color 1
@    xaxis  label place normal
@    xaxis  tick on
@    xaxis  tick major 5
@    xaxis  tick minor ticks 4
@    xaxis  tick default 6
@    xaxis  tick place rounded true
@    xaxis  tick in
@    xaxis  tick major size 1.000000
@    xaxis  tick major color 1
@    xaxis  tick major linewidth 1.0
@    xaxis  tick major linestyle 1
@    xaxis  tick major grid off
@    xaxis  tick minor color 1
@    xaxis  tick minor linewidth 1.0
@    xaxis  tick minor linestyle 1
@    xaxis  tick minor grid off
@    xaxis  tick minor size 0.500000
@    xaxis  ticklabel on
@    xaxis  ticklabel format general
@    xaxis  ticklabel prec 5
@    xaxis  ticklabel formula ""
@    xaxis  ticklabel append ""
@    xaxis  ticklabel prepend ""
@    xaxis  ticklabel angle 0
@    xaxis  ticklabel skip 0
@    xaxis  ticklabel stagger 0
@    xaxis  ticklabel place normal
@    xaxis  ticklabel offset auto
@    xaxis  ticklabel offset 0.000000 , 0.010000
@    xaxis  ticklabel start type auto
@    xaxis  ticklabel start 0.000000
@    xaxis  ticklabel stop type auto
@    xaxis  ticklabel stop 0.000000
@    xaxis  ticklabel char size 0.800000
@    xaxis  ticklabel font 0
@    xaxis  ticklabel color 1
@    xaxis  tick place both
@    xaxis  tick spec type none
@    yaxis  on
@    yaxis  type zero false
@    yaxis  offset 0.000000 , 0.000000
@    yaxis  bar on
@    yaxis  bar color 1
@    yaxis  bar linestyle 1
@    yaxis  bar linewidth 1.0
@    yaxis  label "Number of Contacts (< 2 nm)"
@    yaxis  label layout para
@    yaxis  label place auto
@    yaxis  label char size 0.900000
@    yaxis  label font 0
@    yaxis  label color 1
@    yaxis  label place normal
@    yaxis  tick on
@    yaxis  tick major 5000
@    yaxis  tick minor ticks 1
@    yaxis  tick default 6
@    yaxis  tick place rounded true
@    yaxis  tick in
@    yaxis  tick major size 1.000000
@    yaxis  tick major color 1
@    yaxis  tick major linewidth 1.0
@    yaxis  tick major linestyle 1
@    yaxis  tick major grid off
@    yaxis  tick minor color 1
@    yaxis  tick minor linewidth 1.0
@    yaxis  tick minor linestyle 1
@    yaxis  tick minor grid off
@    yaxis  tick minor size 0.500000
@    yaxis  ticklabel on
@    yaxis  ticklabel format general
@    yaxis  ticklabel prec 5
@    yaxis  ticklabel formula ""
@    yaxis  ticklabel append ""
@    yaxis  ticklabel prepend ""
@    yaxis  ticklabel angle 0
@    yaxis  ticklabel skip 0
@    yaxis  ticklabel stagger 0
@    yaxis  ticklabel place normal
@    yaxis  ticklabel offset auto
@    yaxis  ticklabel offset 0.000000 , 0.010000
@    yaxis  ticklabel start type auto
@    yaxis  ticklabel start 0.000000
@    yaxis  ticklabel stop type auto
@    yaxis  ticklabel stop 0.000000
@    yaxis  ticklabel char size 0.800000
@    yaxis  ticklabel font 0
@    yaxis  ticklabel color 1
@    yaxis  tick place both
@    yaxis  tick spec type none
@    altxaxis  off
@    altyaxis  off
@    legend on
@    legend loctype view
@    legend 0.78, 0.8
@    legend box color 1
@    legend box pattern 1
@    legend box linewidth 1.0
@    legend box linestyle 1
@    legend box fill color 0
@    legend box fill pattern 1
@    legend font 0
@    legend char size 1.000000
@    legend color 1
@    legend length 2
@    legend vgap 1
@    legend hgap 1
@    legend invert false
@    frame type 0
@    frame linestyle 1
@    frame linewidth 1.0
@    frame color 1
@    frame pattern 1
@    frame background color 0
@    frame background pattern 0
@    s0 hidden false
@    s0 type xy
@    s0 symbol 0
@    s0 symbol size 1.000000
@    s0 symbol color 3
@    s0 symbol pattern 1
@    s0 symbol fill color 3
@    s0 symbol fill pattern 0
@    s0 symbol linewidth 1.0
@    s0 symbol linestyle 1
@    s0 symbol char 65
@    s0 symbol char font 0
@    s0 symbol skip 0
@    s0 line type 1
@    s0 line linestyle 1
@    s0 line linewidth 1.0
@    s0 line color 3
@    s0 line pattern 1
@    s0 baseline type 0
@    s0 baseline off
@    s0 dropline off
@    s0 fill type 0
@    s0 fill rule 0
@    s0 fill color 1
@    s0 fill pattern 1
@    s0 avalue off
@    s0 avalue type 2
@    s0 avalue char size 1.000000
@    s0 avalue font 0
@    s0 avalue color 1
@    s0 avalue rot 0
@    s0 avalue format general
@    s0 avalue prec 3
@    s0 avalue prepend ""
@    s0 avalue append ""
@    s0 avalue offset 0.000000 , 0.000000
@    s0 errorbar on
@    s0 errorbar place both
@    s0 errorbar color 3
@    s0 errorbar pattern 1
@    s0 errorbar size 1.000000
@    s0 errorbar linewidth 1.0
@    s0 errorbar linestyle 1
@    s0 errorbar riser linewidth 1.0
@    s0 errorbar riser linestyle 1
@    s0 errorbar riser clip off
@    s0 errorbar riser clip length 0.100000
@    s0 comment "/Users/KCheng/Desktop/cg_small_water_run/md-run-lonestar/namchi-04-26-2014/g-mind/1md-1.0nm-results/DPP-numcont-.xvg"
@    s0 legend  ""
@    s1 hidden false
@    s1 type xy
@    s1 symbol 0
@    s1 symbol size 1.000000
@    s1 symbol color 11
@    s1 symbol pattern 1
@    s1 symbol fill color 11
@    s1 symbol fill pattern 0
@    s1 symbol linewidth 1.0
@    s1 symbol linestyle 1
@    s1 symbol char 65
@    s1 symbol char font 0
@    s1 symbol skip 0
@    s1 line type 1
@    s1 line linestyle 1
@    s1 line linewidth 1.0
@    s1 line color 11
@    s1 line pattern 1
@    s1 baseline type 0
@    s1 baseline off
@    s1 dropline off
@    s1 fill type 0
@    s1 fill rule 0
@    s1 fill color 1
@    s1 fill pattern 1
@    s1 avalue off
@    s1 avalue type 2
@    s1 avalue char size 1.000000
@    s1 avalue font 0
@    s1 avalue color 1
@    s1 avalue rot 0
@    s1 avalue format general
@    s1 avalue prec 3
@    s1 avalue prepend ""
@    s1 avalue append ""
@    s1 avalue offset 0.000000 , 0.000000
@    s1 errorbar on
@    s1 errorbar place both
@    s1 errorbar color 11
@    s1 errorbar pattern 1
@    s1 errorbar size 1.000000
@    s1 errorbar linewidth 1.0
@    s1 errorbar linestyle 1
@    s1 errorbar riser linewidth 1.0
@    s1 errorbar riser linestyle 1
@    s1 errorbar riser clip off
@    s1 errorbar riser clip length 0.100000
@    s1 comment "/Users/KCheng/Desktop/cg_small_water_run/md-run-lonestar/namchi-04-26-2014/g-mind/1md-1.0nm-results/DUP-numcont-.xvg"
@    s1 legend  ""
@    s2 hidden false
@    s2 type xy
@    s2 symbol 0
@    s2 symbol size 1.000000
@    s2 symbol color 1
@    s2 symbol pattern 1
@    s2 symbol fill color 1
@    s2 symbol fill pattern 0
@    s2 symbol linewidth 1.0
@    s2 symbol linestyle 1
@    s2 symbol char 65
@    s2 symbol char font 0
@    s2 symbol skip 0
@    s2 line type 1
@    s2 line linestyle 1
@    s2 line linewidth 1.0
@    s2 line color 1
@    s2 line pattern 1
@    s2 baseline type 0
@    s2 baseline off
@    s2 dropline off
@    s2 fill type 0
@    s2 fill rule 0
@    s2 fill color 1
@    s2 fill pattern 1
@    s2 avalue off
@    s2 avalue type 2
@    s2 avalue char size 1.000000
@    s2 avalue font 0
@    s2 avalue color 1
@    s2 avalue rot 0
@    s2 avalue format general
@    s2 avalue prec 3
@    s2 avalue prepend ""
@    s2 avalue append ""
@    s2 avalue offset 0.000000 , 0.000000
@    s2 errorbar on
@    s2 errorbar place both
@    s2 errorbar color 1
@    s2 errorbar pattern 1
@    s2 errorbar size 1.000000
@    s2 errorbar linewidth 1.0
@    s2 errorbar linestyle 1
@    s2 errorbar riser linewidth 1.0
@    s2 errorbar riser linestyle 1
@    s2 errorbar riser clip off
@    s2 errorbar riser clip length 0.100000
@    s2 comment "/Users/KCheng/Desktop/cg_small_water_run/md-run-lonestar/namchi-04-26-2014/g-mind/1md-1.0nm-results/CHO-numcont-.xvg"
@    s2 legend  ""
@g2 on
@g2 hidden false
@g2 type XY
@g2 stacked false
@g2 bar hgap 0.000000
@g2 fixedpoint off
@g2 fixedpoint type 0
@g2 fixedpoint xy 0.000000, 0.000000
@g2 fixedpoint format general general
@g2 fixedpoint prec 6, 6
@with g2
@    world 0, 0, 130, 1
@    stack world 0, 0, 0, 0
@    znorm 1
@    view 0.100000, 0.100000, 0.800000, 0.330000
@    title ""
@    title font 0
@    title size 1.500000
@    title color 1
@    subtitle ""
@    subtitle font 0
@    subtitle size 1.000000
@    subtitle color 1
@    xaxes scale Normal
@    yaxes scale Normal
@    xaxes invert off
@    yaxes invert off
@    xaxis  on
@    xaxis  type zero false
@    xaxis  offset 0.000000 , 0.000000
@    xaxis  bar on
@    xaxis  bar color 1
@    xaxis  bar linestyle 1
@    xaxis  bar linewidth 1.0
@    xaxis  label "Residue (#)"
@    xaxis  label layout para
@    xaxis  label place auto
@    xaxis  label char size 0.900000
@    xaxis  label font 0
@    xaxis  label color 1
@    xaxis  label place normal
@    xaxis  tick on
@    xaxis  tick major 26
@    xaxis  tick minor ticks 1
@    xaxis  tick default 6
@    xaxis  tick place rounded true
@    xaxis  tick in
@    xaxis  tick major size 1.000000
@    xaxis  tick major color 1
@    xaxis  tick major linewidth 1.0
@    xaxis  tick major linestyle 1
@    xaxis  tick major grid off
@    xaxis  tick minor color 1
@    xaxis  tick minor linewidth 1.0
@    xaxis  tick minor linestyle 1
@    xaxis  tick minor grid off
@    xaxis  tick minor size 0.500000
@    xaxis  ticklabel on
@    xaxis  ticklabel format general
@    xaxis  ticklabel prec 5
@    xaxis  ticklabel formula ""
@    xaxis  ticklabel append ""
@    xaxis  ticklabel prepend ""
@    xaxis  ticklabel angle 0
@    xaxis  ticklabel skip 0
@    xaxis  ticklabel stagger 0
@    xaxis  ticklabel place normal
@    xaxis  ticklabel offset auto
@    xaxis  ticklabel offset 0.000000 , 0.010000
@    xaxis  ticklabel start type auto
@    xaxis  ticklabel start 0.000000
@    xaxis  ticklabel stop type auto
@    xaxis  ticklabel stop 0.000000
@    xaxis  ticklabel char size 0.800000
@    xaxis  ticklabel font 0
@    xaxis  ticklabel color 1
@    xaxis  tick place both
@    xaxis  tick spec type none
@    yaxis  on
@    yaxis  type zero false
@    yaxis  offset 0.000000 , 0.000000
@    yaxis  bar on
@    yaxis  bar color 1
@    yaxis  bar linestyle 1
@    yaxis  bar linewidth 1.0
@    yaxis  label "Minimum Distance (nm)"
@    yaxis  label layout para
@    yaxis  label place auto
@    yaxis  label char size 0.900000
@    yaxis  label font 0
@    yaxis  label color 1
@    yaxis  label place normal
@    yaxis  tick on
@    yaxis  tick major 0.2
@    yaxis  tick minor ticks 1
@    yaxis  tick default 6
@    yaxis  tick place rounded true
@    yaxis  tick in
@    yaxis  tick major size 1.000000
@    yaxis  tick major color 1
@    yaxis  tick major linewidth 1.0
@    yaxis  tick major linestyle 1
@    yaxis  tick major grid off
@    yaxis  tick minor color 1
@    yaxis  tick minor linewidth 1.0
@    yaxis  tick minor linestyle 1
@    yaxis  tick minor grid off
@    yaxis  tick minor size 0.500000
@    yaxis  ticklabel on
@    yaxis  ticklabel format general
@    yaxis  ticklabel prec 5
@    yaxis  ticklabel formula ""
@    yaxis  ticklabel append ""
@    yaxis  ticklabel prepend ""
@    yaxis  ticklabel angle 0
@    yaxis  ticklabel skip 0
@    yaxis  ticklabel stagger 0
@    yaxis  ticklabel place normal
@    yaxis  ticklabel offset auto
@    yaxis  ticklabel offset 0.000000 , 0.010000
@    yaxis  ticklabel start type auto
@    yaxis  ticklabel start 0.000000
@    yaxis  ticklabel stop type auto
@    yaxis  ticklabel stop 0.000000
@    yaxis  ticklabel char size 0.800000
@    yaxis  ticklabel font 0
@    yaxis  ticklabel color 1
@    yaxis  tick place both
@    yaxis  tick spec type none
@    altxaxis  off
@    altyaxis  off
@    legend on
@    legend loctype view
@    legend 0.78, 0.8
@    legend box color 1
@    legend box pattern 1
@    legend box linewidth 1.0
@    legend box linestyle 1
@    legend box fill color 0
@    legend box fill pattern 1
@    legend font 0
@    legend char size 1.000000
@    legend color 1
@    legend length 2
@    legend vgap 1
@    legend hgap 1
@    legend invert false
@    frame type 0
@    frame linestyle 1
@    frame linewidth 1.0
@    frame color 1
@    frame pattern 1
@    frame background color 0
@    frame background pattern 0
@    s0 hidden false
@    s0 type xy
@    s0 symbol 0
@    s0 symbol size 1.000000
@    s0 symbol color 3
@    s0 symbol pattern 1
@    s0 symbol fill color 3
@    s0 symbol fill pattern 0
@    s0 symbol linewidth 1.0
@    s0 symbol linestyle 1
@    s0 symbol char 65
@    s0 symbol char font 0
@    s0 symbol skip 0
@    s0 line type 1
@    s0 line linestyle 1
@    s0 line linewidth 1.0
@    s0 line color 3
@    s0 line pattern 1
@    s0 baseline type 0
@    s0 baseline off
@    s0 dropline off
@    s0 fill type 0
@    s0 fill rule 0
@    s0 fill color 1
@    s0 fill pattern 1
@    s0 avalue off
@    s0 avalue type 2
@    s0 avalue char size 1.000000
@    s0 avalue font 0
@    s0 avalue color 1
@    s0 avalue rot 0
@    s0 avalue format general
@    s0 avalue prec 3
@    s0 avalue prepend ""
@    s0 avalue append ""
@    s0 avalue offset 0.000000 , 0.000000
@    s0 errorbar on
@    s0 errorbar place both
@    s0 errorbar color 3
@    s0 errorbar pattern 1
@    s0 errorbar size 1.000000
@    s0 errorbar linewidth 1.0
@    s0 errorbar linestyle 1
@    s0 errorbar riser linewidth 1.0
@    s0 errorbar riser linestyle 1
@    s0 errorbar riser clip off
@    s0 errorbar riser clip length 0.100000
@    s0 comment "/Users/KCheng/Desktop/cg_small_water_run/md-run-lonestar/namchi-04-26-2014/g-mind/1md-1.0nm-results/DPP-res-.xvg"
@    s0 legend  ""
@    s1 hidden false
@    s1 type xy
@    s1 symbol 0
@    s1 symbol size 1.000000
@    s1 symbol color 11
@    s1 symbol pattern 1
@    s1 symbol fill color 11
@    s1 symbol fill pattern 0
@    s1 symbol linewidth 1.0
@    s1 symbol linestyle 1
@    s1 symbol char 65
@    s1 symbol char font 0
@    s1 symbol skip 0
@    s1 line type 1
@    s1 line linestyle 1
@    s1 line linewidth 1.0
@    s1 line color 11
@    s1 line pattern 1
@    s1 baseline type 0
@    s1 baseline off
@    s1 dropline off
@    s1 fill type 0
@    s1 fill rule 0
@    s1 fill color 1
@    s1 fill pattern 1
@    s1 avalue off
@    s1 avalue type 2
@    s1 avalue char size 1.000000
@    s1 avalue font 0
@    s1 avalue color 1
@    s1 avalue rot 0
@    s1 avalue format general
@    s1 avalue prec 3
@    s1 avalue prepend ""
@    s1 avalue append ""
@    s1 avalue offset 0.000000 , 0.000000
@    s1 errorbar on
@    s1 errorbar place both
@    s1 errorbar color 11
@    s1 errorbar pattern 1
@    s1 errorbar size 1.000000
@    s1 errorbar linewidth 1.0
@    s1 errorbar linestyle 1
@    s1 errorbar riser linewidth 1.0
@    s1 errorbar riser linestyle 1
@    s1 errorbar riser clip off
@    s1 errorbar riser clip length 0.100000
@    s1 comment "/Users/KCheng/Desktop/cg_small_water_run/md-run-lonestar/namchi-04-26-2014/g-mind/1md-1.0nm-results/DUP-res-.xvg"
@    s1 legend  ""
@    s2 hidden false
@    s2 type xy
@    s2 symbol 0
@    s2 symbol size 1.000000
@    s2 symbol color 1
@    s2 symbol pattern 1
@    s2 symbol fill color 1
@    s2 symbol fill pattern 0
@    s2 symbol linewidth 1.0
@    s2 symbol linestyle 1
@    s2 symbol char 65
@    s2 symbol char font 0
@    s2 symbol skip 0
@    s2 line type 1
@    s2 line linestyle 1
@    s2 line linewidth 1.0
@    s2 line color 1
@    s2 line pattern 1
@    s2 baseline type 0
@    s2 baseline off
@    s2 dropline off
@    s2 fill type 0
@    s2 fill rule 0
@    s2 fill color 1
@    s2 fill pattern 1
@    s2 avalue off
@    s2 avalue type 2
@    s2 avalue char size 1.000000
@    s2 avalue font 0
@    s2 avalue color 1
@    s2 avalue rot 0
@    s2 avalue format general
@    s2 avalue prec 3
@    s2 avalue prepend ""
@    s2 avalue append ""
@    s2 avalue offset 0.000000 , 0.000000
@    s2 errorbar on
@    s2 errorbar place both
@    s2 errorbar color 1
@    s2 errorbar pattern 1
@    s2 errorbar size 1.000000
@    s2 errorbar linewidth 1.0
@    s2 errorbar linestyle 1
@    s2 errorbar riser linewidth 1.0
@    s2 errorbar riser linestyle 1
@    s2 errorbar riser clip off
@    s2 errorbar riser clip length 0.100000
@    s2 comment "/Users/KCheng/Desktop/cg_small_water_run/md-run-lonestar/namchi-04-26-2014/g-mind/1md-1.0nm-results/CHO-res-.xvg"
@    s2 legend  ""
@target G0.S0
@type xy
0 1.657981
0.02 0.4639236
0.04 0.4623856
0.06 0.886129
0.08 0.4949999
0.1 0.6809368
0.12 0.6737022
0.14 0.4610317
0.16 0.4617627
0.18 0.4382923
0.2 0.4754997
0.22 0.4620062
0.24 0.4654566
0.26 0.495454
0.28 0.492875
0.3 0.4759721
0.32 0.4856697
0.34 0.4679741
0.36 0.4754206
0.38 0.4512758
0.4 0.4597832
0.42 0.4538999
0.44 0.4671718
0.46 0.443734
0.48 0.4517471
0.5 0.4680278
0.52 0.4832695
0.54 0.4548085
0.56 0.45864
0.58 0.4616814
0.6 0.4674933
0.62 0.4596732
0.64 0.4776246
0.66 0.4677874
0.68 0.4607331
0.7 0.4407096
0.72 0.4458701
0.74 0.4467099
0.76 0.4477998
0.78 0.4650005
0.8 0.4531285
0.82 0.4552744
0.84 0.4446907
0.86 0.4696274
0.88 0.4633036
0.9 0.4523826
0.92 0.4719374
0.94 0.4726785
0.96 0.4554938
0.98 0.4353444
1 0.4483863
1.02 0.4623042
1.04 0.4597282
1.06 0.4460098
1.08 0.4683475
1.1 0.4509991
1.12 0.4483585
1.14 0.4579572
1.16 0.4606789
1.18 0.4286027
1.2 0.4580672
1.22 0.4590479
1.24 0.464408
1.26 0.4553297
1.28 0.4548626
1.3 0.4552752
1.32 0.4488034
1.34 0.451221
1.36 0.4532116
1.38 0.4558507
1.4 0.4483852
1.42 0.4470178
1.44 0.4678409
1.46 0.4560979
1.48 0.4466826
1.5 0.4570287
1.52 0.4654031
1.54 0.4646772
1.56 0.4763138
1.58 0.4462625
1.6 0.4744997
1.62 0.4576572
1.64 0.4623312
1.66 0.4479121
1.68 0.459646
1.7 0.464274
1.72 0.437807
1.74 0.4484971
1.76 0.4562347
1.78 0.4605707
1.8 0.4585301
1.82 0.4598373
1.84 0.4707709
1.86 0.4507217
1.88 0.4603531
1.9 0.4675472
1.92 0.4478844
1.94 0.4455052
1.96 0.4517182
1.98 0.4636
2 0.4600541
2.02 0.4515254
2.04 0.472361
2.06 0.467333
2.08 0.4650002
2.1 0.4624658
2.12 0.4537065
2.14 0.4770217
2.16 0.4484414
2.18 0.4590749
2.2 0.455988
2.22 0.4608147
2.24 0.4681353
2.26 0.4570284
2.28 0.4538997
2.3 0.4560973
2.32 0.4795047
2.34 0.4579301
2.36 0.459375
2.38 0.4503885
2.4 0.473022
2.42 0.4600273
2.44 0.446262
2.46 0.4546146
2.48 0.4568096
2.5 0.4674135
2.52 0.4428885
2.54 0.45456
2.56 0.4479668
2.58 0.451913
2.6 0.4602725
2.62 0.4586398
2.64 0.4825454
2.66 0.464892
2.68 0.4635461
2.7 0.4472412
2.72 0.4612478
2.74 0.4483862
2.76 0.4531002
2.78 0.4500551
2.8 0.4498052
2.82 0.4866723
2.84 0.4533485
2.86 0.4535963
2.88 0.440539
2.9 0.4526042
2.92 0.4591846
2.94 0.4622496
2.96 0.471699
2.98 0.4516914
3 0.4698402
3.02 0.451138
3.04 0.4592923
3.06 0.4552746
3.08 0.4672788
3.1 0.457958
3.12 0.4504995
3.14 0.4580942
3.16 0.4456743
3.18 0.4603529
3.2 0.4585308
3.22 0.4553566
3.24 0.4533764
3.26 0.455494
3.28 0.4495275
3.3 0.4532102
3.32 0.4566725
3.34 0.4507217
3.36 0.4623043
3.38 0.4417296
3.4 0.4576569
3.42 0.4575203
3.44 0.4414746
3.46 0.4553293
3.48 0.4647046
3.5 0.4398296
3.52 0.4654302
3.54 0.460516
3.56 0.4574387
3.58 0.456125
3.6 0.466744
3.62 0.4313638
3.64 0.4694939
3.66 0.4748949
3.68 0.4662886
3.7 0.4379785
3.72 0.4494717
3.74 0.4468217
3.76 0.4602713
3.78 0.4685081
3.8 0.4606785
3.82 0.4684553
3.84 0.4553298
3.86 0.4531275
3.88 0.4600549
3.9 0.4530454
3.92 0.4448032
3.94 0.4607325
3.96 0.4554118
3.98 0.4603533
4 0.4462342
4.02 0.4588023
4.04 0.4526036
4.06 0.4543676
4.08 0.4687215
4.1 0.4461499
4.12 0.472361
4.14 0.4623041
4.16 0.4571104
4.18 0.4626554
4.2 0.466503
4.22 0.4625472
4.24 0.4682411
4.26 0.4742364
4.28 0.4519402
4.3 0.4577658
4.32 0.4799477
4.34 0.4633298
4.36 0.4520229
4.38 0.4746304
4.4 0.4632764
4.42 0.4628712
4.44 0.4682144
4.46 0.4626287
4.48 0.4667711
4.5 0.4414179
4.52 0.455302
4.54 0.4566725
4.56 0.4606791
4.58 0.4416165
4.6 0.4577392
4.62 0.4699202
4.64 0.4610037
4.66 0.4504443
4.68 0.4564263
4.7 0.4464864
4.72 0.4605971
4.74 0.470266
4.76 0.4627091
4.78 0.4468215
4.8 0.4474366
4.82 0.4518016
4.84 0.4818712
4.86 0.4655368
4.88 0.4635188
4.9 0.4667709
4.92 0.4611669
4.94 0.4586391
4.96 0.4633038
4.98 0.4579572
5 0.4468215
5.02 0.4439031
5.04 0.4684808
5.06 0.4544502
5.08 0.4561248
5.1 0.4576848
5.12 0.4731284
5.14 0.4623037
5.16 0.4639233
5.18 0.4783565
5.2 0.4972672
5.22 0.4513862
5.24 0.4565362
5.26 0.4600273
5.28 0.4567553
5.3 0.4763926
5.32 0.4852321
5.34 0.4695476
5.36 0.4723882
5.38 0.4816898
5.4 0.4651342
5.42 0.4869548
5.44 0.4672531
5.46 0.4396023
5.48 0.4761562
5.5 0.4895661
5.52 0.4511374
5.54 0.4748422
5.56 0.4541202
5.58 0.4870574
5.6 0.4718047
5.62 0.4734449
5.64 0.452023
5.66 0.4608687
5.68 0.4611393
5.7 0.4587482
5.72 0.4569467
5.74 0.4575478
5.76 0.4701599
5.78 0.4714341
5.8 0.4352296
5.82 0.4759722
5.84 0.4700535
5.86 0.4857211
5.88 0.4828306
5.9 0.4742895
5.92 0.4695475
5.94 0.4684821
5.96 0.479844
5.98 0.477336
6 0.4767068
6.02 0.4773363
6.04 0.4670647
6.06 0.4606791
6.08 0.4553566
6.1 0.4542574
6.12 0.45277
6.14 0.4341945
6.16 0.4691482
6.18 0.4426624
6.2 0.4776502
6.22 0.4733922
6.24 0.4589119
6.26 0.4613297
6.28 0.45434
6.3 0.470053
6.32 0.4533483
6.34 0.4603529
6.36 0.4707702
6.38 0.4622229
6.4 0.4609771
6.42 0.4514968
6.44 0.4520507
6.46 0.4559884
6.48 0.4503886
6.5 0.4607871
6.52 0.4434246
6.54 0.4703454
6.56 0.4555215
6.58 0.4610046
6.6 0.4736031
6.62 0.455137
6.64 0.4623313
6.66 0.4457015
6.68 0.4627365
6.7 0.4584213
6.72 0.4564261
6.74 0.4572465
6.76 0.4490823
6.78 0.4586397
6.8 0.4463742
6.82 0.4578482
6.84 0.4535968
6.86 0.4496109
6.88 0.4466823
6.9 0.4697073
6.92 0.445365
6.94 0.4623309
6.96 0.4582845
6.98 0.4508322
7 0.4490545
7.02 0.4659934
7.04 0.4680278
7.06 0.4378645
7.08 0.4574386
7.1 0.4586389
7.12 0.4446065
7.14 0.4669583
7.16 0.4579847
7.18 0.4455619
7.2 0.4647852
7.22 0.457412
7.24 0.4460388
7.26 0.4511648
7.28 0.4476885
7.3 0.4422956
7.32 0.4430579
7.34 0.4635997
7.36 0.4489159
7.38 0.4522445
7.4 0.4552748
7.42 0.4628175
7.44 0.4521615
7.46 0.45467
7.48 0.444579
7.5 0.4430007
7.52 0.4511377
7.54 0.4342813
7.56 0.4597006
7.58 0.4674664
7.6 0.4589664
7.62 0.4571925
7.64 0.4623852
7.66 0.4470453
7.68 0.4487199
7.7 0.4495829
7.72 0.4515804
7.74 0.4529349
7.76 0.4624122
7.78 0.4522439
7.8 0.4636
7.82 0.4631146
7.84 0.4586394
7.86 0.4370639
7.88 0.4539548
7.9 0.4661281
7.92 0.461465
7.94 0.4622222
7.96 0.4539271
7.98 0.4644086
8 0.4588303
8.02 0.4407105
8.04 0.4474649
8.06 0.453707
8.08 0.4663413
8.1 0.4602173
8.12 0.4761563
8.14 0.4755262
8.16 0.4434523
8.18 0.4631149
8.2 0.4639771
8.22 0.4710094
8.24 0.4783824
8.26 0.4684547
8.28 0.4551917
8.3 0.4401134
8.32 0.4700536
8.34 0.4618442
8.36 0.4683481
8.38 0.4563173
8.4 0.4651346
8.42 0.4450276
8.44 0.4480239
8.46 0.4753946
8.48 0.4542299
8.5 0.4658594
8.52 0.4650536
8.54 0.4701328
8.56 0.4535416
8.58 0.470372
8.6 0.4635996
8.62 0.4649194
8.64 0.4640583
8.66 0.4665834
8.68 0.4699464
8.7 0.4557959
8.72 0.4453647
8.74 0.4559337
8.76 0.4597284
8.78 0.4697071
8.8 0.445814
8.82 0.4557138
8.84 0.4516912
8.86 0.4500554
8.88 0.4737617
8.9 0.4443535
8.92 0.468749
8.94 0.4616277
8.96 0.4659664
8.98 0.45722
9 0.4652682
9.02 0.4267608
9.04 0.4534589
9.06 0.4554669
9.08 0.46653
9.1 0.4524654
9.12 0.4587213
9.14 0.4518018
9.16 0.4725991
9.18 0.4447756
9.2 0.4546151
9.22 0.4548902
9.24 0.4654837
9.26 0.4688556
9.28 0.4538994
9.3 0.4570829
9.32 0.4480241
9.34 0.455988
9.36 0.457985
9.38 0.4584215
9.4 0.4594016
9.42 0.4600545
9.44 0.4630602
9.46 0.4445509
9.48 0.4611127
9.5 0.4705315
9.52 0.457739
9.54 0.4671726
9.56 0.462304
9.58 0.4475204
9.6 0.4612209
9.62 0.4529902
9.64 0.4654296
9.66 0.4537341
9.68 0.4579573
9.7 0.4554945
9.72 0.4618448
9.74 0.4615736
9.76 0.4646767
9.78 0.4555491
9.8 0.4675729
9.82 0.4570019
9.84 0.4588025
9.86 0.466422
9.88 0.4609226
9.9 0.4677069
9.92 0.4766024
9.94 0.4527141
9.96 0.4595106
9.98 0.4665034
10 0.4495554
10.02 0.4802601
10.04 0.4399433
10.06 0.457657
10.08 0.4913503
10.1 0.4513033
10.12 0.4743949
10.14 0.4540373
10.16 0.4593471
10.18 0.4643814
10.2 0.4616545
10.22 0.4512477
10.24 0.4686682
10.26 0.4654843
10.28 0.4607602
10.3 0.4563167
10.32 0.4524933
10.34 0.4495553
10.36 0.4534865
10.38 0.4655373
10.4 0.444325
10.42 0.4563439
10.44 0.4648919
10.46 0.4659666
10.48 0.4568639
10.5 0.4652417
10.52 0.4380925
10.54 0.4661818
10.56 0.4589934
10.58 0.4563167
10.6 0.4597821
10.62 0.4541472
10.64 0.4613293
10.66 0.4395737
10.68 0.4686146
10.7 0.4600543
10.72 0.4604618
10.74 0.4584213
10.76 0.4651344
10.78 0.4666098
10.8 0.4698137
10.82 0.4639235
10.84 0.4618174
10.86 0.4453653
10.88 0.4589119
10.9 0.4482184
10.92 0.4543678
10.94 0.468481
10.96 0.4659939
10.98 0.4605699
11 0.4466263
11.02 0.4662078
11.04 0.4504716
11.06 0.4506103
11.08 0.4478003
11.1 0.4634106
11.12 0.4358328
11.14 0.4561788
11.16 0.4558509
11.18 0.4540372
11.2 0.4497221
11.22 0.4644887
11.24 0.4685617
11.26 0.4682955
11.28 0.4579844
11.3 0.4556588
11.32 0.444775
11.34 0.4292138
11.36 0.4600273
11.38 0.4410497
11.4 0.4553572
11.42 0.469201
11.44 0.4567821
11.46 0.4501664
11.48 0.4674133
11.5 0.4494722
11.52 0.4614379
11.54 0.4699468
11.56 0.44713
11.58 0.4598643
11.6 0.456809
11.62 0.4589935
11.64 0.4641394
11.66 0.4633575
11.68 0.4631952
11.7 0.4635997
11.72 0.4563171
11.74 0.4610036
11.76 0.4622231
11.78 0.4618982
11.8 0.4576292
11.82 0.4691747
11.84 0.4562068
11.86 0.4440999
11.88 0.4732072
11.9 0.4641656
11.92 0.4599456
11.94 0.4638427
11.96 0.4478276
11.98 0.4552744
12 0.4524656
12.02 0.4599183
12.04 0.4551375
12.06 0.4538997
12.08 0.4699734
12.1 0.4570834
12.12 0.4701063
12.14 0.4586389
12.16 0.4683481
12.18 0.460353
12.2 0.4590753
12.22 0.4493885
12.24 0.4647851
12.26 0.4649728
12.28 0.4687754
12.3 0.4528523
12.32 0.4613563
12.34 0.4683484
12.36 0.4501668
12.38 0.4686415
12.4 0.4572477
12.42 0.4696807
12.44 0.4614376
12.46 0.4663423
12.48 0.459592
12.5 0.4691486
12.52 0.44872
12.54 0.465564
12.56 0.468188
12.58 0.4797135
12.6 0.4684014
12.62 0.4648656
12.64 0.4524662
12.66 0.4678404
12.68 0.4632762
12.7 0.4732074
12.72 0.4746313
12.74 0.4548079
12.76 0.4821051
12.78 0.4697078
12.8 0.4663955
12.82 0.4535696
12.84 0.4602448
12.86 0.4454493
12.88 0.4308711
12.9 0.4537069
12.92 0.4628445
12.94 0.4664221
12.96 0.4668508
12.98 0.4699471
13 0.4806766
13.02 0.4534863
13.04 0.4623045
13.06 0.4750263
13.08 0.4736558
13.1 0.4657789
13.12 0.4389187
13.14 0.4578751
13.16 0.4723879
13.18 0.4889017
13.2 0.4531556
13.22 0.4840195
13.24 0.4667444
13.26 0.4591567
13.28 0.4552198
13.3 0.4819228
13.32 0.4606783
13.34 0.4844329
13.36 0.4618443
13.38 0.4704781
13.4 0.4530171
13.42 0.5326583
13.44 0.4763406
13.46 0.4741827
13.48 0.4583118
13.5 0.4517739
13.52 0.4484978
13.54 0.4647849
13.56 0.4507212
13.58 0.4503608
13.6 0.4633303
13.62 0.455357
13.64 0.4615191
13.66 0.4546975
13.68 0.45445
13.7 0.4571928
13.72 0.4683478
13.74 0.4594843
13.76 0.4568093
13.78 0.4489148
13.8 0.4673861
13.82 0.4637076
13.84 0.4665829
13.86 0.4669315
13.88 0.4710626
13.9 0.4549717
13.92 0.4646237
13.94 0.4607868
13.96 0.4656981
13.98 0.4454494
14 0.4510545
14.02 0.4707705
14.04 0.4578215
14.06 0.4626279
14.08 0.458639
14.1 0.4645963
14.12 0.4504723
14.14 0.4701865
14.16 0.4526585
14.18 0.4578757
14.2 0.4587481
14.22 0.464408
14.24 0.4587213
14.26 0.4761829
14.28 0.4703452
14.3 0.4520504
14.32 0.457739
14.34 0.4576024
14.36 0.4515248
14.38 0.4612479
14.4 0.4593749
14.42 0.4669316
14.44 0.4535413
14.46 0.4494996
14.48 0.4397163
14.5 0.4481904
14.52 0.4565635
14.54 0.4495271
14.56 0.4486925
14.58 0.4455331
14.6 0.4557137
14.62 0.4398577
14.64 0.4696271
14.66 0.4628984
14.68 0.4573293
14.7 0.4391754
14.72 0.4674661
14.74 0.4623311
14.76 0.4397731
14.78 0.4678141
14.8 0.4695215
14.82 0.4520515
14.84 0.4557957
14.86 0.4494711
14.88 0.4587482
14.9 0.4602985
14.92 0.4653495
14.94 0.4598638
14.96 0.4493887
14.98 0.4629522
15 0.4654565
15.02 0.4489154
15.04 0.4644081
15.06 0.4464306
15.08 0.4516081
15.1 0.455769
15.12 0.4681886
15.14 0.44872
15.16 0.4748421
15.18 0.4654024
15.2 0.4682411
15.22 0.4552746
15.24 0.4376066
15.26 0.4463744
15.28 0.4598373
15.3 0.4446629
15.32 0.4528794
15.34 0.447437
15.36 0.4516916
15.38 0.4484974
15.4 0.4633301
15.42 0.4594289
15.44 0.4396594
15.46 0.4585026
15.48 0.4501387
15.5 0.4448878
15.52 0.4586395
15.54 0.4526313
15.56 0.4602717
15.58 0.4488036
15.6 0.4488039
15.62 0.4589661
15.64 0.4632759
15.66 0.4584214
15.68 0.4469057
15.7 0.4628714
15.72 0.4594837
15.74 0.4580936
15.76 0.442408
15.78 0.4657246
15.8 0.463708
15.82 0.453486
15.84 0.4555762
15.86 0.4481902
15.88 0.4562344
15.9 0.4648116
15.92 0.4839422
15.94 0.4562888
15.96 0.460516
15.98 0.4564262
16 0.4721495
16.02 0.4655364
16.04 0.4583122
16.06 0.4588573
16.08 0.4579574
16.1 0.428894
16.12 0.4563717
16.14 0.4481352
16.16 0.4688284
16.18 0.4567823
16.2 0.4446909
16.22 0.4631678
16.24 0.4323775
16.26 0.4684546
16.28 0.4626556
16.3 0.4646226
16.32 0.4501663
16.34 0.4601364
16.36 0.4491384
16.38 0.447325
16.4 0.4649733
16.42 0.4667444
16.44 0.4585304
16.46 0.462304
16.48 0.4508052
16.5 0.475
16.52 0.4546697
16.54 0.4517745
16.56 0.4464307
16.58 0.4652151
16.6 0.4506939
16.62 0.4625475
16.64 0.4577391
16.66 0.4677072
16.68 0.4555486
16.7 0.4592116
16.72 0.449221
16.74 0.4658592
16.76 0.4643543
16.78 0.4648924
16.8 0.4710101
16.82 0.4540379
16.84 0.4421822
16.86 0.461682
16.88 0.4625204
16.9 0.4514695
16.92 0.4639503
16.94 0.4522166
16.96 0.4532107
16.98 0.4610045
17 0.4676805
17.02 0.4517187
17.04 0.4450278
17.06 0.4475205
17.08 0.4835803
17.1 0.4683483
17.12 0.4642735
17.14 0.4544503
17.16 0.4616548
17.18 0.4648922
17.2 0.4591841
17.22 0.473787
17.24 0.4631144
17.26 0.4703715
17.28 0.4633034
17.3 0.4535689
17.32 0.440284
17.34 0.4781734
17.36 0.4798175
17.38 0.450638
17.4 0.4639235
17.42 0.4639238
17.44 0.443903
17.46 0.4418423
17.48 0.4586393
17.5 0.4597281
17.52 0.4577661
17.54 0.4558784
17.56 0.4671728
17.58 0.4598644
17.6 0.4605969
17.62 0.4566449
17.64 0.4460102
17.66 0.4441849
17.68 0.4687752
17.7 0.4728906
17.72 0.4513034
17.74 0.4614377
17.76 0.4616275
17.78 0.4859528
17.8 0.4691484
17.82 0.4508046
17.84 0.4631684
17.86 0.4555213
17.88 0.4589387
17.9 0.4653227
17.92 0.4512488
17.94 0.4586118
17.96 0.4674935
17.98 0.4601624
18 0.4418707
18.02 0.4445498
18.04 0.469814
18.06 0.4606788
18.08 0.4544502
18.1 0.4420975
18.12 0.4562073
18.14 0.481612
18.16 0.4442406
18.18 0.4902551
18.2 0.4444662
18.22 0.4576301
18.24 0.4782524
18.26 0.4769955
18.28 0.457739
18.3 0.4564261
18.32 0.4836064
18.34 0.4682683
18.36 0.4974932
18.38 0.4752106
18.4 0.4789836
18.42 0.463842
18.44 0.467386
18.46 0.4644077
18.48 0.4652685
18.5 0.4564265
18.52 0.4819238
18.54 0.5354201
18.56 0.4876989
18.58 0.478801
18.6 0.4503888
18.62 0.4906375
18.64 0.4797137
18.66 0.4802606
18.68 0.4782523
18.7 0.4561525
18.72 0.4545323
18.74 0.460597
18.76 0.4542298
18.78 0.473603
18.8 0.4796097
18.82 0.4729963
18.84 0.4526308
18.86 0.4673864
18.88 0.4712217
18.9 0.4571648
18.92 0.4621688
18.94 0.459048
18.96 0.4662619
18.98 0.4418431
19 0.4844846
19.02 0.4486093
19.04 0.4448036
19.06 0.47479
19.08 0.4516916
19.1 0.4776241
19.12 0.4617632
19.14 0.4535693
19.16 0.4473819
19.18 0.468348
19.2 0.4663959
19.22 0.4624398
19.24 0.4522167
19.26 0.4486373
19.28 0.4514691
19.3 0.4642469
19.32 0.4604886
19.34 0.4535421
19.36 0.470824
19.38 0.4587213
19.4 0.4615466
19.42 0.4534865
19.44 0.4588298
19.46 0.465537
19.48 0.4625201
19.5 0.4639238
19.52 0.4374923
19.54 0.4610047
19.56 0.4654032
19.58 0.467707
19.6 0.4632767
19.62 0.4874933
19.64 0.4701859
19.66 0.4847938
19.68 0.4780693
19.7 0.4729957
19.72 0.4614109
19.74 0.4744462
19.76 0.4479403
19.78 0.4462344
19.8 0.4689618
19.82 0.4762879
19.84 0.4936848
19.86 0.4750002
19.88 0.5145383
19.9 0.4720967
19.92 0.4641391
19.94 0.4750268
19.96 0.4654568
19.98 0.4623038
20 0.4562344
&
@target G0.S1
@type xy
0 2.118614
0.02 0.9912871
0.04 1.576087
0.06 1.934852
0.08 1.601007
0.1 0.8132038
0.12 0.7211454
0.14 0.4720963
0.16 0.4466823
0.18 0.4717252
0.2 0.4383491
0.22 0.4552471
0.24 0.4568642
0.26 0.4491657
0.28 0.4506938
0.3 0.449972
0.32 0.4642467
0.34 0.4561799
0.36 0.4499723
0.38 0.4557683
0.4 0.456454
0.42 0.4637086
0.44 0.4627095
0.46 0.4576569
0.48 0.4590754
0.5 0.4514971
0.52 0.448135
0.54 0.448414
0.56 0.4344246
0.58 0.4563437
0.6 0.4605977
0.62 0.4635725
0.64 0.4643544
0.66 0.4636
0.68 0.4564537
0.7 0.4659659
0.72 0.4820015
0.74 0.4358035
0.76 0.4770738
0.78 0.5592405
0.8 0.4869291
0.82 0.4624122
0.84 0.4441842
0.86 0.4443249
0.88 0.4625471
0.9 0.4570828
0.92 0.4541194
0.94 0.4643816
0.96 0.5252138
0.98 0.4754998
1 0.4802346
1.02 0.4752896
1.04 0.4577667
1.06 0.4813002
1.08 0.4797397
1.1 0.4537618
1.12 0.4572198
1.14 0.4759467
1.16 0.4522442
1.18 0.4559055
1.2 0.4493886
1.22 0.4464587
1.24 0.4658866
1.26 0.4764455
1.28 0.4777288
1.3 0.490586
1.32 0.4866466
1.34 0.4532385
1.36 0.4642464
1.38 0.4560968
1.4 0.4694141
1.42 0.4603528
1.44 0.4518018
1.46 0.4562892
1.48 0.4576566
1.5 0.476681
1.52 0.474236
1.54 0.4574381
1.56 0.4717253
1.58 0.4593744
1.6 0.476393
1.62 0.4627635
1.64 0.4638424
1.66 0.4639238
1.68 0.485232
1.7 0.4628444
1.72 0.4856183
1.74 0.4691745
1.76 0.4769437
1.78 0.4598642
1.8 0.6686734
1.82 0.4542302
1.84 0.7065054
1.86 0.4807808
1.88 0.4622498
1.9 0.4839674
1.92 0.4568639
1.94 0.4677072
1.96 0.4597014
1.98 0.4720695
2 0.4695204
2.02 0.4712479
2.04 0.4663416
2.06 0.4626554
2.08 0.4492219
2.1 0.4656982
2.12 0.4520509
2.14 0.4649191
2.16 0.4641125
2.18 0.4455331
2.2 0.4710094
2.22 0.4739719
2.24 0.4389196
2.26 0.4666097
2.28 0.4366068
2.3 0.4573294
2.32 0.4729959
2.34 0.4542303
2.36 0.4407105
2.38 0.4579855
2.4 0.4507214
2.42 0.4775459
2.44 0.4680012
2.46 0.4481346
2.48 0.4544505
2.5 0.4583936
2.52 0.460598
2.54 0.4524653
2.56 0.4594837
2.58 0.4719374
2.6 0.4538999
2.62 0.4507221
2.64 0.451802
2.66 0.4633029
2.68 0.4631415
2.7 0.4571924
2.72 0.4577667
2.74 0.4706651
2.76 0.4452526
2.78 0.459619
2.8 0.4577396
2.82 0.4580396
2.84 0.4567547
2.86 0.4610046
2.88 0.4666368
2.9 0.4517468
2.92 0.4527974
2.94 0.4718584
2.96 0.4648655
2.98 0.4196125
3 0.4744731
3.02 0.4672525
3.04 0.4509983
3.06 0.4712489
3.08 0.4721763
3.1 0.4559332
3.12 0.4778598
3.14 0.4869807
3.16 0.4463457
3.18 0.462222
3.2 0.4645964
3.22 0.468882
3.24 0.4514697
3.26 0.4869544
3.28 0.4913504
3.3 0.4755257
3.32 0.4646773
3.34 0.482545
3.36 0.4793225
3.38 0.4742628
3.4 0.466904
3.42 0.4763668
3.44 0.5089691
3.46 0.8440672
3.48 0.5188453
3.5 0.4731273
3.52 0.458176
3.54 0.4626282
3.56 0.4503608
3.58 0.4674931
3.6 0.4563993
3.62 0.4623309
3.64 0.4597282
3.66 0.463519
3.68 0.4573014
3.7 0.4507215
3.72 0.4574112
3.74 0.4688285
3.76 0.4693086
3.78 0.4747896
3.8 0.4789831
3.82 0.4610312
3.84 0.4668242
3.86 0.4807025
3.88 0.4866725
3.9 0.4541202
3.92 0.4464303
3.94 0.4611399
3.96 0.4749214
3.98 0.468775
4 0.4685611
4.02 0.4486925
4.04 0.458721
4.06 0.4570007
4.08 0.4663958
4.1 0.4448027
4.12 0.4560151
4.14 0.4579578
4.16 0.4511373
4.18 0.4543675
4.2 0.4567819
4.22 0.4680277
4.24 0.446794
4.26 0.4555491
4.28 0.4491381
4.3 0.4409645
4.32 0.4555214
4.34 0.4574112
4.36 0.4478003
4.38 0.4585573
4.4 0.4490267
4.42 0.457985
4.44 0.4591843
4.46 0.4625205
4.48 0.4434241
4.5 0.4710363
4.52 0.4574659
4.54 0.4633029
4.56 0.4599455
4.58 0.4424082
4.6 0.4642733
4.62 0.4432833
4.64 0.456207
4.66 0.4654831
4.68 0.4490542
4.7 0.4589662
4.72 0.452051
4.74 0.4734459
4.76 0.4534866
4.78 0.4551367
4.8 0.4580664
4.82 0.4583937
4.84 0.4561252
4.86 0.475763
4.88 0.4593737
4.9 0.4626283
4.92 0.4530457
4.94 0.4617631
4.96 0.4802609
4.98 0.4717254
5 0.4775198
5.02 0.4579573
5.04 0.4603532
5.06 0.4652147
5.08 0.4834773
5.1 0.4512484
5.12 0.4633033
5.14 0.4570014
5.16 0.4762877
5.18 0.4508047
5.2 0.4505551
5.22 0.4626285
5.24 0.4680275
5.26 0.4512765
5.28 0.459946
5.3 0.4448594
5.32 0.4590482
5.34 0.4736297
5.36 0.4712218
5.38 0.4648387
5.4 0.4694144
5.42 0.459157
5.44 0.4573289
5.46 0.466932
5.48 0.4498338
5.5 0.4639775
5.52 0.4683482
5.54 0.4552473
5.56 0.4593741
5.58 0.4634922
5.6 0.4481346
5.62 0.4567547
5.64 0.462763
5.66 0.4519676
5.68 0.45489
5.7 0.4705322
5.72 0.4501665
5.74 0.4464863
5.76 0.4299421
5.78 0.4576851
5.8 0.45423
5.82 0.4504442
5.84 0.4523554
5.86 0.451276
5.88 0.4496948
5.9 0.4489154
5.92 0.4622229
5.94 0.4434244
5.96 0.4581754
5.98 0.4472132
6 0.4514695
6.02 0.4478839
6.04 0.4523828
6.06 0.461005
6.08 0.440625
6.1 0.4561794
6.12 0.4832439
6.14 0.4623313
6.16 0.4735771
6.18 0.4813786
6.2 0.4551926
6.22 0.4590478
6.24 0.4572745
6.26 0.4641932
6.28 0.4659669
6.3 0.4967146
6.32 0.4796088
6.34 0.4550008
6.36 0.4535965
6.38 0.4343675
6.4 0.4713284
6.42 0.4502496
6.44 0.4553571
6.46 0.4699202
6.48 0.4571106
6.5 0.4467102
6.52 0.4585306
6.54 0.4687485
6.56 0.4600277
6.58 0.4504995
6.6 0.4696808
6.62 0.4687484
6.64 0.4625474
6.66 0.4642735
6.68 0.4704788
6.7 0.4678137
6.72 0.4593752
6.74 0.4511368
6.76 0.452244
6.78 0.4509993
6.8 0.4648922
6.82 0.4771528
6.84 0.4689882
6.86 0.4715398
6.88 0.4728105
6.9 0.4669852
6.92 0.4572472
6.94 0.4718047
6.96 0.4678148
6.98 0.4829339
7 0.4714081
7.02 0.466503
7.04 0.495328
7.06 0.4796619
7.08 0.4467946
7.1 0.492494
7.12 0.963458
7.14 0.823089
7.16 0.5769963
7.18 0.7461395
7.2 0.5044063
7.22 0.4821311
7.24 0.4729168
7.26 0.4805467
7.28 0.4854128
7.3 0.486441
7.32 0.4648922
7.34 0.9811977
7.36 0.4806771
7.38 0.9075383
7.4 0.9971702
7.42 0.9288034
7.44 1.707828
7.46 1.021286
7.48 0.4747629
7.5 0.4837865
7.52 0.526545
7.54 0.4492495
7.56 0.7441105
7.58 0.7926227
7.6 0.4577394
7.62 0.4672801
7.64 0.4603534
7.66 0.4568639
7.68 0.4794266
7.7 0.4752107
7.72 0.4767862
7.74 0.4354598
7.76 0.4462343
7.78 0.4865697
7.8 0.4540373
7.82 0.4485807
7.84 0.4683481
7.86 0.4609495
7.88 0.4487204
7.9 0.4524658
7.92 0.4622771
7.94 0.4479681
7.96 0.4713017
7.98 0.4574385
8 0.4388055
8.02 0.4646236
8.04 0.4720699
8.06 0.4737619
8.08 0.4746845
8.1 0.4360338
8.12 0.4623846
8.14 0.4618165
8.16 0.4698412
8.18 0.4762874
8.2 0.457657
8.22 0.4787743
8.24 0.4542303
8.26 0.4615189
8.28 0.4544498
8.3 0.4563439
8.32 0.4616547
8.34 0.4372069
8.36 0.4492491
8.38 0.4679212
8.4 0.472943
8.42 0.4635191
8.44 0.4598371
8.46 0.4683479
8.48 0.4692014
8.5 0.4583937
8.52 0.4523824
8.54 0.4567547
8.56 0.4563988
8.58 0.4555222
8.6 0.4616004
8.62 0.4758938
8.64 0.4394314
8.66 0.4688819
8.68 0.454395
8.7 0.475105
8.72 0.4586393
8.74 0.4698137
8.76 0.4729699
8.78 0.468028
8.8 0.4699469
8.82 0.4524654
8.84 0.4767859
8.86 0.4720169
8.88 0.4833731
8.9 0.4626282
8.92 0.8485568
8.94 0.4961352
8.96 0.4810922
8.98 0.4587215
9 0.4690946
9.02 0.5036368
9.04 0.4867242
9.06 0.4775459
9.08 0.4596198
9.1 0.4656985
9.12 0.4718583
9.14 0.4726786
9.16 0.4513031
9.18 0.4690948
9.2 0.4414748
9.22 0.4721226
9.24 0.4790359
9.26 0.4816892
9.28 0.4514691
9.3 0.4639234
9.32 0.4788793
9.34 0.4518302
9.36 0.461763
9.38 0.4682151
9.4 0.4673594
9.42 0.4586397
9.44 0.4433964
9.46 0.479036
9.48 0.4642735
9.5 0.4754998
9.52 0.4699202
9.54 0.47765
9.56 0.475237
9.58 0.4728107
9.6 0.4674937
9.62 0.4744736
9.64 0.4665565
9.66 0.4561247
9.68 0.441758
9.7 0.4698137
9.72 0.4495833
9.74 0.4642735
9.76 0.468962
9.78 0.4551378
9.8 0.4499722
9.82 0.462952
9.84 0.4671725
9.86 0.4618977
9.88 0.4664224
9.9 0.446458
9.92 0.4569738
9.94 0.4656983
9.96 0.4661816
9.98 0.4530171
10 0.4743424
10.02 0.4686684
10.04 0.4538994
10.06 0.4593746
10.08 0.4501664
10.1 0.4523827
10.12 0.4455055
10.14 0.4579572
10.16 0.4584211
10.18 0.4658594
10.2 0.4557683
10.22 0.4477161
10.24 0.4766817
10.26 0.4784093
10.28 0.4401137
10.3 0.4740776
10.32 0.4745792
10.34 0.4586121
10.36 0.4777288
10.38 0.4611121
10.4 0.4540104
10.42 0.4566729
10.44 0.462656
10.46 0.4576299
10.48 0.4416163
10.5 0.4532659
10.52 0.4669314
10.54 0.4773096
10.56 0.4686677
10.58 0.4726788
10.6 0.4626286
10.62 0.4610314
10.64 0.4912231
10.66 0.4760514
10.68 0.4477158
10.7 0.8240301
10.72 0.4832447
10.74 0.4720702
10.76 0.4853343
10.78 0.4663958
10.8 0.4477999
10.82 0.4633304
10.84 0.47138
10.86 0.4561527
10.88 0.4792958
10.9 0.4607599
10.92 0.4800525
10.94 0.4519676
10.96 0.4462619
10.98 0.4722555
11 0.8658811
11.02 0.7904909
11.04 0.4568092
11.06 0.5071005
11.08 0.5212721
11.1 0.4875707
11.12 0.4758941
11.14 0.5257613
11.16 0.4776507
11.18 0.4636002
11.2 0.4716202
11.22 0.4555495
11.24 0.4602443
11.26 0.4946211
11.28 0.4699467
11.3 0.4628981
11.32 0.4698139
11.34 0.8351492
11.36 1.16604
11.38 0.5962801
11.4 0.4589927
11.42 0.4659129
11.44 0.4681081
11.46 0.4626282
11.48 0.459728
11.5 0.4648919
11.52 0.4636271
11.54 0.4680281
11.56 0.4856439
11.58 0.4751839
11.6 0.4464025
11.62 0.475894
11.64 0.4566452
11.66 0.4500278
11.68 0.4670118
11.7 0.4632758
11.72 0.4631148
11.74 0.4592936
11.76 0.4633034
11.78 0.458176
11.8 0.4843811
11.82 0.4777296
11.84 0.4644894
11.86 0.4597823
11.88 0.4582576
11.9 0.4460384
11.92 0.4545606
11.94 0.4595104
11.96 0.4869289
11.98 0.4755
12 0.4567548
12.02 0.453927
12.04 0.4600269
12.06 0.4675475
12.08 0.4565083
12.1 0.4785913
12.12 0.4628984
12.14 0.4379787
12.16 0.4769961
12.18 0.4674132
12.2 0.4721228
12.22 0.4675471
12.24 0.4760254
12.26 0.4534863
12.28 0.4714076
12.3 0.4709568
12.32 0.4579569
12.34 0.4669043
12.36 0.4702655
12.38 0.4397154
12.4 0.4567551
12.42 0.4684282
12.44 0.4701859
12.46 0.4562079
12.48 0.467894
12.5 0.4603808
12.52 0.4654564
12.54 0.4607062
12.56 0.4731281
12.58 0.4630604
12.6 0.4644887
12.62 0.4498052
12.64 0.4489153
12.66 0.458558
12.68 0.447521
12.7 0.4644085
12.72 0.4468222
12.74 0.4486368
12.76 0.4529351
12.78 0.4424363
12.8 0.4599459
12.82 0.4599456
12.84 0.4557687
12.86 0.4727314
12.88 0.4402841
12.9 0.4718848
12.92 0.4537346
12.94 0.4628984
12.96 0.4576024
12.98 0.470399
13 0.4434531
13.02 0.4667443
13.04 0.4584216
13.06 0.465349
13.08 0.4531282
13.1 0.4774934
13.12 0.4659669
13.14 0.4698136
13.16 0.4594014
13.18 0.4512757
13.2 0.4435371
13.22 0.4477997
13.24 0.437407
13.26 0.4531557
13.28 0.4680287
13.3 0.4567548
13.32 0.4459547
13.34 0.4565086
13.36 0.4597285
13.38 0.4514419
13.4 0.4571931
13.42 0.4499719
13.44 0.4516914
13.46 0.4602442
13.48 0.4482476
13.5 0.4483862
13.52 0.4519404
13.54 0.4631145
13.56 0.4604619
13.58 0.4576573
13.6 0.4557687
13.62 0.4844069
13.64 0.4546979
13.66 0.4492775
13.68 0.4691486
13.7 0.4693346
13.72 0.4709033
13.74 0.4639501
13.76 0.4414464
13.78 0.4602987
13.8 0.4663419
13.82 0.4493048
13.84 0.4577664
13.86 0.4450278
13.88 0.451912
13.9 0.4518022
13.92 0.4533485
13.94 0.4781473
13.96 0.4663423
13.98 0.4674661
14 0.4636
14.02 0.4530179
14.04 0.4479679
14.06 0.4505835
14.08 0.4751319
14.1 0.4457024
14.12 0.4359187
14.14 0.4615729
14.16 0.4573016
14.18 0.4490546
14.2 0.45618
14.22 0.4534866
14.24 0.4597823
14.26 0.4582849
14.28 0.4506388
14.3 0.4637347
14.32 0.4577391
14.34 0.4538994
14.36 0.4626285
14.38 0.4622221
14.4 0.4601358
14.42 0.443227
14.44 0.4656717
14.46 0.4445787
14.48 0.4512486
14.5 0.4587211
14.52 0.4657519
14.54 0.4744997
14.56 0.4481631
14.58 0.4334166
14.6 0.4564259
14.62 0.4736293
14.64 0.4748941
14.66 0.4647851
14.68 0.4738406
14.7 0.4624662
14.72 0.4523277
14.74 0.4616009
14.76 0.455878
14.78 0.456782
14.8 0.4509154
14.82 0.4562348
14.84 0.4648919
14.86 0.4511657
14.88 0.4520503
14.9 0.463573
14.92 0.4503883
14.94 0.4667445
14.96 0.4584214
14.98 0.4722807
15 0.4471297
15.02 0.4585575
15.04 0.4648928
15.06 0.4791923
15.08 0.4564265
15.1 0.4308425
15.12 0.4720956
15.14 0.4642473
15.16 0.4677071
15.18 0.4613568
15.2 0.4719635
15.22 0.4538175
15.24 0.4536796
15.26 0.4675996
15.28 0.4935083
15.3 0.4735502
15.32 0.4519954
15.34 0.4530452
15.36 0.4508046
15.38 0.4687478
15.4 0.4454776
15.42 0.4684019
15.44 0.4616008
15.46 0.45445
15.48 0.4702128
15.5 0.4731542
15.52 0.4547803
15.54 0.4513865
15.56 0.4520516
15.58 0.4336188
15.6 0.4648121
15.62 0.4610857
15.64 0.4620876
15.66 0.464408
15.68 0.4697332
15.7 0.4466262
15.72 0.4606791
15.74 0.4857207
15.76 0.4676273
15.78 0.4620336
15.8 0.4681349
15.82 0.4712223
15.84 0.4607332
15.86 0.4557686
15.88 0.4511373
15.9 0.4883388
15.92 0.4660736
15.94 0.4637083
15.96 0.4598103
15.98 0.4687482
16 0.4839416
16.02 0.45511
16.04 0.4806764
16.06 0.4729963
16.08 0.4604613
16.1 0.4605429
16.12 0.4526868
16.14 0.4422103
16.16 0.4629524
16.18 0.4474927
16.2 0.4438467
16.22 0.4665296
16.24 0.4364348
16.26 0.4583935
16.28 0.4644619
16.3 0.4560153
16.32 0.464031
16.34 0.4537896
16.36 0.4708503
16.38 0.4571105
16.4 0.4717257
16.42 0.4545876
16.44 0.4514981
16.46 0.4430017
16.48 0.4556865
16.5 0.4464865
16.52 0.4557133
16.54 0.4461222
16.56 0.452134
16.58 0.4544499
16.6 0.4547804
16.62 0.4648921
16.64 0.4546705
16.66 0.4513869
16.68 0.4702655
16.7 0.4698941
16.72 0.4618709
16.74 0.4578755
16.76 0.4631415
16.78 0.4521344
16.8 0.4684285
16.82 0.4679743
16.84 0.4616817
16.86 0.4414742
16.88 0.4626278
16.9 0.4293016
16.92 0.4502779
16.94 0.4483859
16.96 0.438777
16.98 0.46057
17 0.4666097
17.02 0.4590754
17.04 0.4670389
17.06 0.4526867
17.08 0.4524658
17.1 0.4568645
17.12 0.4553571
17.14 0.4628989
17.16 0.4596467
17.18 0.4380074
17.2 0.4495269
17.22 0.459946
17.24 0.4615466
17.26 0.4479391
17.28 0.4560975
17.3 0.4624665
17.32 0.4316826
17.34 0.4534587
17.36 0.4470739
17.38 0.4400283
17.4 0.4646771
17.42 0.4568919
17.44 0.4508326
17.46 0.4616818
17.48 0.452465
17.5 0.4530181
17.52 0.4647848
17.54 0.4499723
17.56 0.4552751
17.58 0.4467938
17.6 0.4587206
17.62 0.4403411
17.64 0.4526307
17.66 0.4604618
17.68 0.452465
17.7 0.4583937
17.72 0.4623852
17.74 0.4501384
17.76 0.4426336
17.78 0.4346263
17.8 0.4590208
17.82 0.4340794
17.84 0.4620873
17.86 0.4551103
17.88 0.4578486
17.9 0.4278437
17.92 0.4613563
17.94 0.4566178
17.96 0.4418991
17.98 0.4681346
18 0.4494718
18.02 0.4436781
18.04 0.4616283
18.06 0.4646771
18.08 0.4637619
18.1 0.4380353
18.12 0.4610312
18.14 0.4396872
18.16 0.4645963
18.18 0.4439313
18.2 0.4438748
18.22 0.4578754
18.24 0.463277
18.26 0.4551378
18.28 0.4623312
18.3 0.4450564
18.32 0.4477167
18.34 0.4497218
18.36 0.4478001
18.38 0.4629529
18.4 0.4589935
18.42 0.4412765
18.44 0.4534591
18.46 0.4578757
18.48 0.4528241
18.5 0.4598644
18.52 0.4591572
18.54 0.4532382
18.56 0.4533486
18.58 0.4554394
18.6 0.4682684
18.62 0.4540372
18.64 0.4637075
18.66 0.4596473
18.68 0.4592926
18.7 0.4690946
18.72 0.4500554
18.74 0.4553296
18.76 0.4614376
18.78 0.4497495
18.8 0.4532384
18.82 0.4430301
18.84 0.452217
18.86 0.4631955
18.88 0.4585027
18.9 0.4773363
18.92 0.4563715
18.94 0.4527968
18.96 0.4574112
18.98 0.4635729
19 0.4600274
19.02 0.4508881
19.04 0.4531278
19.06 0.4587756
19.08 0.4468775
19.1 0.4622231
19.12 0.4596199
19.14 0.4378922
19.16 0.4473256
19.18 0.4503888
19.2 0.4565354
19.22 0.4431981
19.24 0.4364342
19.26 0.4373783
19.28 0.4630869
19.3 0.4484973
19.32 0.4724934
19.34 0.4674665
19.36 0.4349138
19.38 0.4545322
19.4 0.4463464
19.42 0.4595924
19.44 0.4557686
19.46 0.4727579
19.48 0.4586118
19.5 0.4723079
19.52 0.4459539
19.54 0.4721228
19.56 0.466396
19.58 0.4672792
19.6 0.4651071
19.62 0.4523821
19.64 0.4641395
19.66 0.448135
19.68 0.447241
19.7 0.4608689
19.72 0.4563173
19.74 0.455357
19.76 0.4491385
19.78 0.4581757
19.8 0.464247
19.82 0.456426
19.84 0.4436775
19.86 0.4579025
19.88 0.4570839
19.9 0.4583936
19.92 0.4557139
19.94 0.4511095
19.96 0.4689617
19.98 0.4498884
20 0.4634926
&
@target G0.S2
@type xy
0 2.570735
0.02 0.9143582
0.04 0.8089194
0.06 1.788274
0.08 1.22876
0.1 1.366757
0.12 1.28317
0.14 0.4686151
0.16 0.4548083
0.18 0.4589126
0.2 0.4657796
0.22 0.4335035
0.24 0.4574106
0.26 0.4705847
0.28 0.435
0.3 0.4597824
0.32 0.4540368
0.34 0.4504994
0.36 0.4584217
0.38 0.4557965
0.4 0.4618709
0.42 0.4479118
0.44 0.4539819
0.46 0.4604892
0.48 0.4404829
0.5 0.4484698
0.52 0.4541752
0.54 0.4405397
0.56 0.413431
0.58 0.4552744
0.6 0.4337623
0.62 0.430929
0.64 0.4571647
0.66 0.4563717
0.68 0.464354
0.7 0.4434242
0.72 0.4302325
0.74 0.4563441
0.76 0.4467939
0.78 0.4603539
0.8 0.4628175
0.82 0.4491381
0.84 0.4546152
0.86 0.4488318
0.88 0.4549728
0.9 0.436836
0.92 0.4652419
0.94 0.4530451
0.96 0.4598637
0.98 0.4586391
1 0.453982
1.02 0.4435653
1.04 0.4605708
1.06 0.45158
1.08 0.4647847
1.1 0.4594831
1.12 0.4567546
1.14 0.4579025
1.16 0.4537068
1.18 0.4510822
1.2 0.454973
1.22 0.4690681
1.24 0.4643813
1.26 0.4438748
1.28 0.4592932
1.3 0.4627637
1.32 0.45241
1.34 0.4634921
1.36 0.4543401
1.38 0.4415881
1.4 0.4576853
1.42 0.4609497
1.44 0.4612212
1.46 0.4562904
1.48 0.4482748
1.5 0.4605163
1.52 0.4437904
1.54 0.4588307
1.56 0.4628986
1.58 0.4657794
1.6 0.4520501
1.62 0.4450562
1.64 0.4668512
1.66 0.4473818
1.68 0.456207
1.7 0.4479124
1.72 0.4559328
1.74 0.4589661
1.76 0.4473249
1.78 0.4493328
1.8 0.4489987
1.82 0.4632491
1.84 0.4552744
1.86 0.4483863
1.88 0.4571923
1.9 0.4283979
1.92 0.435201
1.94 0.4510821
1.96 0.4454771
1.98 0.4435368
2 0.4599462
2.02 0.4627635
2.04 0.4567821
2.06 0.4586391
2.08 0.4565634
2.1 0.4410501
2.12 0.4535142
2.14 0.4560972
2.16 0.467413
2.18 0.467413
2.2 0.4601084
2.22 0.4474934
2.24 0.4537339
2.26 0.4642737
2.28 0.4540379
2.3 0.4649998
2.32 0.443114
2.34 0.4475768
2.36 0.4665562
2.38 0.4637339
2.4 0.4419556
2.42 0.4532654
2.44 0.4523819
2.46 0.4483303
2.48 0.4414181
2.5 0.4580668
2.52 0.4518296
2.54 0.4520234
2.56 0.4444659
2.58 0.4479115
2.6 0.4350286
2.62 0.4494998
2.64 0.4584215
2.66 0.4516085
2.68 0.4459819
2.7 0.457848
2.72 0.4254999
2.74 0.4707697
2.76 0.4633842
2.78 0.4486928
2.8 0.4589392
2.82 0.440397
2.84 0.4304066
2.86 0.4602451
2.88 0.4460377
2.9 0.453597
2.92 0.4699742
2.94 0.4423238
2.96 0.4523824
2.98 0.4465422
3 0.4520504
3.02 0.4524932
3.04 0.4369494
3.06 0.4588303
3.08 0.4539822
3.1 0.4475491
3.12 0.4441281
3.14 0.4498892
3.16 0.4461221
3.18 0.4484981
3.2 0.441305
3.22 0.4472968
3.24 0.4499167
3.26 0.453266
3.28 0.4560149
3.3 0.4501109
3.32 0.4260864
3.34 0.4544771
3.36 0.4453643
3.38 0.4640047
3.4 0.4486375
3.42 0.4685351
3.44 0.4597827
3.46 0.4473813
3.48 0.4512204
3.5 0.4321456
3.52 0.4526594
3.54 0.4583664
3.56 0.4497506
3.58 0.4479683
3.6 0.4441845
3.62 0.45456
3.64 0.4475482
3.66 0.4446907
3.68 0.4517471
3.7 0.451359
3.72 0.4552197
3.74 0.4439026
3.76 0.4390329
3.78 0.4574392
3.8 0.4526313
3.82 0.4524927
3.84 0.4626285
3.86 0.4561802
3.88 0.4597823
3.9 0.4590476
3.92 0.4588301
3.94 0.4543949
3.96 0.4593743
3.98 0.4508606
4 0.4513868
4.02 0.4560978
4.04 0.4522721
4.06 0.4583943
4.08 0.4542572
4.1 0.4560977
4.12 0.4570009
4.14 0.4608143
4.16 0.4579574
4.18 0.4786963
4.2 0.4512481
4.22 0.4639508
4.24 0.4452251
4.26 0.4442405
4.28 0.4278436
4.3 0.4249704
4.32 0.4335028
4.34 0.4208322
4.36 0.4438466
4.38 0.4468218
4.4 0.4522444
4.42 0.461411
4.44 0.451359
4.46 0.4658864
4.48 0.4500282
4.5 0.4624398
4.52 0.472361
4.54 0.4505827
4.56 0.447214
4.58 0.4611668
4.6 0.4439313
4.62 0.4447751
4.64 0.4542578
4.66 0.4648391
4.68 0.4552199
4.7 0.4490266
4.72 0.458857
4.74 0.4513868
4.76 0.4572201
4.78 0.4356034
4.8 0.4432549
4.82 0.4695745
4.84 0.4428323
4.86 0.4420689
4.88 0.4372073
4.9 0.4601085
4.92 0.4618976
4.94 0.4581211
4.96 0.4666367
4.98 0.4418998
5 0.4662085
5.02 0.4564254
5.04 0.4622495
5.06 0.4670383
5.08 0.4538168
5.1 0.4860298
5.12 0.459864
5.14 0.4554399
5.16 0.4527693
5.18 0.440625
5.2 0.4519123
5.22 0.4586397
5.24 0.4586394
5.26 0.4552473
5.28 0.446682
5.3 0.4555494
5.32 0.4639234
5.34 0.4572748
5.36 0.4532375
5.38 0.460896
5.4 0.4430859
5.42 0.4441004
5.44 0.4616812
5.46 0.4414465
5.48 0.4455333
5.5 0.4513866
5.52 0.4458139
5.54 0.4633842
5.56 0.4532384
5.58 0.4383493
5.6 0.4487203
5.62 0.4463743
5.64 0.4389478
5.66 0.4534588
5.68 0.4557138
5.7 0.4496117
5.72 0.4736559
5.74 0.4563169
5.76 0.4721497
5.78 0.4646777
5.8 0.4523828
5.82 0.4656982
5.84 0.4552746
5.86 0.4522173
5.88 0.4642735
5.9 0.4398578
5.92 0.4477999
5.94 0.4538993
5.96 0.4484698
5.98 0.4457021
6 0.4472977
6.02 0.4583942
6.04 0.4551374
6.06 0.4583124
6.08 0.4595923
6.1 0.4436776
6.12 0.4396874
6.14 0.4455612
6.16 0.464139
6.18 0.4466819
6.2 0.4552474
6.22 0.4493888
6.24 0.4583119
6.26 0.4424079
6.28 0.4528517
6.3 0.4465983
6.32 0.4502506
6.34 0.4572475
6.36 0.4491384
6.38 0.4451405
6.4 0.449611
6.42 0.4528519
6.44 0.4572741
6.46 0.4484978
6.48 0.4459818
6.5 0.4746843
6.52 0.4464586
6.54 0.4552745
6.56 0.4690953
6.58 0.4617631
6.6 0.4610046
6.62 0.4701065
6.64 0.476366
6.66 0.4435368
6.68 0.4422951
6.7 0.4394882
6.72 0.4549724
6.74 0.4535417
6.76 0.4562072
6.78 0.4628443
6.8 0.4702654
6.82 0.4519134
6.84 0.4560151
6.86 0.445673
6.88 0.4611126
6.9 0.4545329
6.92 0.466182
6.94 0.4578478
6.96 0.4587479
6.98 0.4462345
7 0.4585574
7.02 0.457056
7.04 0.4624119
7.06 0.4490545
7.08 0.4520507
7.1 0.4534859
7.12 0.4560976
7.14 0.4568914
7.16 0.4595923
7.18 0.4600272
7.2 0.4560153
7.22 0.4426623
7.24 0.4491379
7.26 0.4529345
7.28 0.4565091
7.3 0.4229945
7.32 0.4479404
7.34 0.442662
7.36 0.4516917
7.38 0.4508045
7.4 0.453899
7.42 0.45659
7.44 0.4386913
7.46 0.4653225
7.48 0.4608688
7.5 0.4574386
7.52 0.455741
7.54 0.4661815
7.56 0.4552741
7.58 0.4571925
7.6 0.4408513
7.62 0.4500557
7.64 0.4457861
7.66 0.4492497
7.68 0.4413053
7.7 0.4593473
7.72 0.4537342
7.74 0.4567818
7.76 0.4498052
7.78 0.4601357
7.8 0.4564265
7.82 0.4602717
7.84 0.4542574
7.86 0.4527144
7.88 0.4472689
7.9 0.4362623
7.92 0.4433394
7.94 0.4455905
7.96 0.4520513
7.98 0.4554667
8 0.4592654
8.02 0.45445
8.04 0.4650544
8.06 0.43909
8.08 0.4430013
8.1 0.4502504
8.12 0.4483861
8.14 0.4689615
8.16 0.4565353
8.18 0.4576844
8.2 0.4461223
8.22 0.4673864
8.24 0.4577657
8.26 0.4596188
8.28 0.4670651
8.3 0.4524105
8.32 0.4549172
8.34 0.4511652
8.36 0.4692808
8.38 0.4443817
8.4 0.4361768
8.42 0.4368638
8.44 0.4638424
8.46 0.4567822
8.48 0.4568645
8.5 0.4600818
8.52 0.4571929
8.54 0.4506108
8.56 0.4545876
8.58 0.4472414
8.6 0.4469065
8.62 0.4555762
8.64 0.4549173
8.66 0.4598644
8.68 0.4580937
8.7 0.4464307
8.72 0.461438
8.74 0.4543953
8.76 0.4458139
8.78 0.4597282
8.8 0.4437624
8.82 0.4631415
8.84 0.4650269
8.86 0.4418989
8.88 0.450055
8.9 0.4561251
8.92 0.4561255
8.94 0.4508052
8.96 0.4581759
8.98 0.4623306
9 0.454395
9.02 0.4559886
9.04 0.4670393
9.06 0.4719638
9.08 0.4439033
9.1 0.4540098
9.12 0.4538998
9.14 0.4537071
9.16 0.4478006
9.18 0.4543672
9.2 0.4455614
9.22 0.4652421
9.24 0.4619794
9.26 0.4644619
9.28 0.4733922
9.3 0.4620065
9.32 0.4556588
9.34 0.4544503
9.36 0.4543676
9.38 0.453817
9.4 0.4658854
9.42 0.4658593
9.44 0.4642199
9.46 0.449972
9.48 0.4563166
9.5 0.453597
9.52 0.4616004
9.54 0.4615466
9.56 0.4541195
9.58 0.4477448
9.6 0.4567823
9.62 0.4487764
9.64 0.4722552
9.66 0.4430857
9.68 0.451387
9.7 0.4603532
9.72 0.4592927
9.74 0.4473813
9.76 0.4639769
9.78 0.460543
9.8 0.4372067
9.82 0.4470455
9.84 0.445365
9.86 0.4547525
9.88 0.4535967
9.9 0.4673333
9.92 0.4541202
9.94 0.4530727
9.96 0.4462346
9.98 0.453734
10 0.4546979
10.02 0.4504167
10.04 0.4630605
10.06 0.4596198
10.08 0.4406244
10.1 0.444185
10.12 0.4568644
10.14 0.4363771
10.16 0.4410781
10.18 0.4668251
10.2 0.4424081
10.22 0.4570009
10.24 0.4709829
10.26 0.4477169
10.28 0.4405105
10.3 0.4558506
10.32 0.4499995
10.34 0.4633843
10.36 0.4607598
10.38 0.4669306
10.4 0.4613295
10.42 0.4591563
10.44 0.4521339
10.46 0.4435372
10.48 0.4584213
10.5 0.4574654
10.52 0.4513871
10.54 0.4612486
10.56 0.4518021
10.58 0.4497225
10.6 0.4526585
10.62 0.4534868
10.64 0.4615733
10.66 0.4627631
10.68 0.4669579
10.7 0.4532655
10.72 0.4404826
10.74 0.458721
10.76 0.4373213
10.78 0.4414181
10.8 0.4484973
10.82 0.4631416
10.84 0.4498892
10.86 0.4452812
10.88 0.4535418
10.9 0.4576845
10.92 0.4618168
10.94 0.4480511
10.96 0.4602985
10.98 0.4670382
11 0.4650536
11.02 0.4605435
11.04 0.4524108
11.06 0.4531557
11.08 0.4574109
11.1 0.4611131
11.12 0.4645969
11.14 0.4537073
11.16 0.4600278
11.18 0.4536793
11.2 0.4659933
11.22 0.4441002
11.24 0.4627368
11.26 0.4601359
11.28 0.4547528
11.3 0.4592928
11.32 0.4467104
11.34 0.4494719
11.36 0.460923
11.38 0.4639503
11.4 0.4434519
11.42 0.4447751
11.44 0.4509433
11.46 0.4472978
11.48 0.4677868
11.5 0.4470739
11.52 0.4495553
11.54 0.457739
11.56 0.4619795
11.58 0.4606784
11.6 0.4478277
11.62 0.446458
11.64 0.4491385
11.66 0.4571927
11.68 0.445982
11.7 0.4490824
11.72 0.4524933
11.74 0.4510827
11.76 0.4491379
11.78 0.4513317
11.8 0.4377788
11.82 0.4557133
11.84 0.4560155
11.86 0.4535418
11.88 0.4455046
11.9 0.4451402
11.92 0.4623041
11.94 0.4429726
11.96 0.4553025
11.98 0.4490827
12 0.4497219
12.02 0.4517748
12.04 0.4521334
12.06 0.4500275
12.08 0.4323765
12.1 0.452245
12.12 0.4555213
12.14 0.4513872
12.16 0.4575201
12.18 0.4451126
12.2 0.4386629
12.22 0.4568914
12.24 0.4610042
12.26 0.461357
12.28 0.438121
12.3 0.4558787
12.32 0.4527968
12.34 0.4483865
12.36 0.4585578
12.38 0.4457012
12.4 0.4614102
12.42 0.4424084
12.44 0.4608145
12.46 0.4494719
12.48 0.4576848
12.5 0.4576571
12.52 0.4652419
12.54 0.4590478
12.56 0.4504998
12.58 0.4524099
12.6 0.4440153
12.62 0.4658588
12.64 0.4616815
12.66 0.4596193
12.68 0.4520514
12.7 0.4521615
12.72 0.4311906
12.74 0.4573016
12.76 0.4588301
12.78 0.4552197
12.8 0.4608148
12.82 0.4428315
12.84 0.4620061
12.86 0.4633037
12.88 0.4578759
12.9 0.4567548
12.92 0.455329
12.94 0.4521618
12.96 0.4577665
12.98 0.4598648
13 0.4534863
13.02 0.4518298
13.04 0.4548902
13.06 0.4503886
13.08 0.4475212
13.1 0.4684548
13.12 0.4509156
13.14 0.4589118
13.16 0.4553563
13.18 0.4539272
13.2 0.4596197
13.22 0.4479671
13.24 0.4478842
13.26 0.4451399
13.28 0.4508326
13.3 0.4630602
13.32 0.466557
13.34 0.4713014
13.36 0.4461224
13.38 0.4544507
13.4 0.4561799
13.42 0.4424088
13.44 0.4565908
13.46 0.4635195
13.48 0.4508321
13.5 0.4658596
13.52 0.4466264
13.54 0.4514972
13.56 0.4571923
13.58 0.4430008
13.6 0.4558784
13.62 0.4590474
13.64 0.4516908
13.66 0.4413044
13.68 0.4589933
13.7 0.4170132
13.72 0.4668509
13.74 0.424823
13.76 0.4259403
13.78 0.4400852
13.8 0.4528794
13.82 0.4356892
13.84 0.4520507
13.86 0.4198218
13.88 0.4600268
13.9 0.4585026
13.92 0.4251182
13.94 0.4412767
13.96 0.4535413
13.98 0.4611396
14 0.4347986
14.02 0.4680548
14.04 0.4472699
14.06 0.4622229
14.08 0.4532659
14.1 0.4540377
14.12 0.4518024
14.14 0.4543403
14.16 0.4146391
14.18 0.443678
14.2 0.4499161
14.22 0.4570011
14.24 0.4560975
14.26 0.4504716
14.28 0.4520513
14.3 0.4490547
14.32 0.4434526
14.34 0.4551095
14.36 0.4531277
14.38 0.4789577
14.4 0.4475769
14.42 0.4632762
14.44 0.4506387
14.46 0.442408
14.48 0.4519681
14.5 0.4580946
14.52 0.4631954
14.54 0.4514976
14.56 0.4486925
14.58 0.4396019
14.6 0.4524654
14.62 0.4441001
14.64 0.4532382
14.66 0.4390329
14.68 0.4459823
14.7 0.4517746
14.72 0.4490549
14.74 0.4336184
14.76 0.4224628
14.78 0.4415881
14.8 0.417702
14.82 0.4251167
14.84 0.4448594
14.86 0.4252648
14.88 0.4451405
14.9 0.4372926
14.92 0.4335319
14.94 0.445954
14.96 0.4370638
14.98 0.4212777
15 0.4361763
15.02 0.42267
15.04 0.4286607
15.06 0.4216048
15.08 0.3906406
15.1 0.4398574
15.12 0.455686
15.14 0.4249713
15.16 0.4242937
15.18 0.4193449
15.2 0.4236147
15.22 0.4368351
15.24 0.4457856
15.26 0.4157825
15.28 0.4320301
15.3 0.451497
15.32 0.4629798
15.34 0.4523552
15.36 0.4245292
15.38 0.4436776
15.4 0.4579849
15.42 0.4588028
15.44 0.4093288
15.46 0.4204761
15.48 0.4118557
15.5 0.4239695
15.52 0.4554938
15.54 0.4161124
15.56 0.457767
15.58 0.4042279
15.6 0.43177
15.62 0.4446342
15.64 0.4329839
15.66 0.4554667
15.68 0.4342234
15.7 0.4401422
15.72 0.4343386
15.74 0.4396305
15.76 0.4210404
15.78 0.4509986
15.8 0.4391185
15.82 0.4580671
15.84 0.4212188
15.86 0.4229068
15.88 0.45544
15.9 0.4341949
15.92 0.4402841
15.94 0.451082
15.96 0.4518017
15.98 0.4502501
16 0.4259401
16.02 0.4011859
16.04 0.452134
16.06 0.4479118
16.08 0.4329264
16.1 0.4444376
16.12 0.4663959
16.14 0.4261462
16.16 0.4523821
16.18 0.43454
16.2 0.4405116
16.22 0.462169
16.24 0.4368354
16.26 0.4394321
16.28 0.4172828
16.3 0.4257347
16.32 0.4499998
16.34 0.4259404
16.36 0.4224631
16.38 0.4320304
16.4 0.4434521
16.42 0.4418708
16.44 0.4218118
16.46 0.4369501
16.48 0.4212478
16.5 0.4068474
16.52 0.4093896
16.54 0.4225216
16.56 0.44794
16.58 0.394525
16.6 0.4490546
16.62 0.4345686
16.64 0.4226697
16.66 0.4247649
16.68 0.4391188
16.7 0.4474647
16.72 0.4000311
16.74 0.4529074
16.76 0.4183897
16.78 0.4297089
16.8 0.4488046
16.82 0.453376
16.84 0.4387773
16.86 0.4365199
16.88 0.4204159
16.9 0.4431142
16.92 0.3992802
16.94 0.4267901
16.96 0.4082588
16.98 0.4188375
17 0.4340798
17.02 0.4307256
17.04 0.4577663
17.06 0.4434241
17.08 0.4104875
17.1 0.440483
17.12 0.4385206
17.14 0.4264389
17.16 0.4527138
17.18 0.4538725
17.2 0.4428606
17.22 0.4465425
17.24 0.4513859
17.26 0.431161
17.28 0.4313645
17.3 0.4507218
17.32 0.4297098
17.34 0.4301158
17.36 0.4236451
17.38 0.4455614
17.4 0.4251177
17.42 0.4462345
17.44 0.4453647
17.46 0.4493053
17.48 0.465564
17.5 0.4474651
17.52 0.4607602
17.54 0.4499163
17.56 0.4661272
17.58 0.4482469
17.6 0.4467102
17.62 0.4521612
17.64 0.4510543
17.66 0.451387
17.68 0.4432548
17.7 0.4476888
17.72 0.4417577
17.74 0.4462342
17.76 0.4519681
17.78 0.4362049
17.8 0.416893
17.82 0.4493331
17.84 0.4274345
17.86 0.4434529
17.88 0.4374072
17.9 0.4252643
17.92 0.4457859
17.94 0.4375501
17.96 0.4636812
17.98 0.4057094
18 0.4587212
18.02 0.4382923
18.04 0.4552191
18.06 0.4433962
18.08 0.4386626
18.1 0.4378356
18.12 0.4418429
18.14 0.4603798
18.16 0.4460941
18.18 0.4402835
18.2 0.4232612
18.22 0.4610317
18.24 0.4400286
18.26 0.4571924
18.28 0.4377496
18.3 0.4527964
18.32 0.4509438
18.34 0.4441281
18.36 0.4545877
18.38 0.458966
18.4 0.4485811
18.42 0.4566725
18.44 0.4574929
18.46 0.4119768
18.48 0.428544
18.5 0.449972
18.52 0.4555487
18.54 0.4507216
18.56 0.4491382
18.58 0.4546701
18.6 0.4477443
18.62 0.4293021
18.64 0.4290983
18.66 0.4435365
18.68 0.4086874
18.7 0.4458138
18.72 0.4159629
18.74 0.4445502
18.76 0.4292725
18.78 0.4067254
18.8 0.425558
18.82 0.4251172
18.84 0.4412202
18.86 0.4576847
18.88 0.4657516
18.9 0.4559058
18.92 0.449917
18.94 0.4482187
18.96 0.4529348
18.98 0.4560977
19 0.4546155
19.02 0.4523824
19.04 0.456454
19.06 0.4479122
19.08 0.434569
19.1 0.4473251
19.12 0.45478
19.14 0.4545602
19.16 0.4567274
19.18 0.460679
19.2 0.4461218
19.22 0.463519
19.24 0.4115208
19.26 0.4314506
19.28 0.4282815
19.3 0.4157827
19.32 0.4384347
19.34 0.4099693
19.36 0.4415027
19.38 0.4196725
19.4 0.4383492
19.42 0.4525761
19.44 0.4680278
19.46 0.4185099
19.48 0.4288063
19.5 0.4374933
19.52 0.4477162
19.54 0.4593468
19.56 0.4523823
19.58 0.4478844
19.6 0.4364344
19.62 0.4574384
19.64 0.4654298
19.66 0.4720966
19.68 0.4555491
19.7 0.4599454
19.72 0.443001
19.74 0.4494719
19.76 0.4423238
19.78 0.4594017
19.8 0.4646238
19.82 0.4592116
19.84 0.4653493
19.86 0.4626549
19.88 0.4496111
19.9 0.4527691
19.92 0.4486368
19.94 0.458394
19.96 0.4485812
19.98 0.4572197
20 0.4477727
&
@target G1.S0
@type xy
0 12
0.02 1648
0.04 1538
0.06 521
0.08 2302
0.1 1220
0.12 1039
0.14 8415
0.16 8210
0.18 9385
0.2 6532
0.22 7163
0.24 6166
0.26 4036
0.28 4969
0.3 4501
0.32 3804
0.34 4919
0.36 5519
0.38 6988
0.4 8480
0.42 6860
0.44 7595
0.46 7581
0.48 5640
0.5 7625
0.52 5051
0.54 5303
0.56 6428
0.58 7245
0.6 8478
0.62 8785
0.64 6479
0.66 6711
0.68 8738
0.7 10599
0.72 10719
0.74 10490
0.76 12183
0.78 11965
0.8 14180
0.82 12204
0.84 11769
0.86 7540
0.88 7868
0.9 9001
0.92 8155
0.94 9231
0.96 9263
0.98 8582
1 10247
1.02 11361
1.04 10186
1.06 8095
1.08 7467
1.1 8566
1.12 9871
1.14 9934
1.16 9390
1.18 9662
1.2 10248
1.22 8461
1.24 8267
1.26 9703
1.28 11304
1.3 9807
1.32 10609
1.34 11241
1.36 11633
1.38 10245
1.4 11013
1.42 9024
1.44 8463
1.46 7980
1.48 7487
1.5 8374
1.52 8333
1.54 7659
1.56 8124
1.58 10814
1.6 9434
1.62 7649
1.64 8673
1.66 9551
1.68 10283
1.7 8863
1.72 10126
1.74 11992
1.76 10271
1.78 10182
1.8 11536
1.82 11730
1.84 12505
1.86 10541
1.88 11009
1.9 9346
1.92 8600
1.94 10276
1.96 9723
1.98 8084
2 8657
2.02 6790
2.04 6424
2.06 5087
2.08 4765
2.1 6523
2.12 7010
2.14 7149
2.16 6630
2.18 7313
2.2 7472
2.22 8294
2.24 7305
2.26 6155
2.28 6424
2.3 7067
2.32 8248
2.34 9409
2.36 6686
2.38 5936
2.4 6846
2.42 6807
2.44 7064
2.46 6983
2.48 6529
2.5 6215
2.52 6080
2.54 7254
2.56 8590
2.58 7835
2.6 7975
2.62 6834
2.64 6929
2.66 6413
2.68 7079
2.7 7243
2.72 6764
2.74 7485
2.76 6802
2.78 6894
2.8 7440
2.82 8102
2.84 7975
2.86 8155
2.88 6605
2.9 8236
2.92 8397
2.94 7981
2.96 7584
2.98 8162
3 10191
3.02 9285
3.04 9290
3.06 9150
3.08 9950
3.1 9758
3.12 9732
3.14 9854
3.16 9645
3.18 9858
3.2 9044
3.22 9671
3.24 11095
3.26 11403
3.28 12501
3.3 10046
3.32 8433
3.34 9398
3.36 10922
3.38 11856
3.4 11260
3.42 9392
3.44 12633
3.46 10655
3.48 9172
3.5 10103
3.52 10167
3.54 10302
3.56 8687
3.58 8455
3.6 8632
3.62 8635
3.64 7756
3.66 8992
3.68 9159
3.7 8779
3.72 8527
3.74 10150
3.76 10150
3.78 10168
3.8 9371
3.82 9190
3.84 10722
3.86 9881
3.88 10312
3.9 10659
3.92 10023
3.94 7374
3.96 7910
3.98 8817
4 9410
4.02 7948
4.04 7253
4.06 7433
4.08 5781
4.1 4466
4.12 5537
4.14 5319
4.16 5463
4.18 4983
4.2 4314
4.22 4680
4.24 5287
4.26 7488
4.28 8478
4.3 7726
4.32 4661
4.34 3509
4.36 4897
4.38 4834
4.4 3561
4.42 3680
4.44 5697
4.46 6225
4.48 5124
4.5 4759
4.52 5073
4.54 4364
4.56 4622
4.58 7052
4.6 7360
4.62 10348
4.64 9389
4.66 8160
4.68 7847
4.7 7161
4.72 6741
4.74 5714
4.76 8056
4.78 7848
4.8 6955
4.82 5186
4.84 4738
4.86 7128
4.88 6221
4.9 5252
4.92 4795
4.94 5684
4.96 7077
4.98 8129
5 6946
5.02 6302
5.04 5974
5.06 6714
5.08 7440
5.1 6526
5.12 4725
5.14 3966
5.16 5077
5.18 5013
5.2 3962
5.22 5517
5.24 6380
5.26 6644
5.28 5850
5.3 6590
5.32 6375
5.34 5438
5.36 6803
5.38 5632
5.4 5033
5.42 4365
5.44 5785
5.46 6689
5.48 5392
5.5 5485
5.52 4540
5.54 5510
5.56 6554
5.58 4608
5.6 4211
5.62 4793
5.64 6946
5.66 5439
5.68 5415
5.7 5841
5.72 6065
5.74 6782
5.76 6223
5.78 4972
5.8 4139
5.82 2513
5.84 3752
5.86 4943
5.88 5159
5.9 6690
5.92 6711
5.94 9329
5.96 6310
5.98 6072
6 5437
6.02 6931
6.04 7939
6.06 6238
6.08 8175
6.1 9732
6.12 8395
6.14 9728
6.16 10624
6.18 9541
6.2 9305
6.22 9813
6.24 8915
6.26 8292
6.28 10418
6.3 10795
6.32 11109
6.34 8659
6.36 7624
6.38 9455
6.4 9281
6.42 7921
6.44 8705
6.46 9409
6.48 10688
6.5 8999
6.52 7310
6.54 7832
6.56 9278
6.58 8648
6.6 7527
6.62 6799
6.64 7176
6.66 7216
6.68 7731
6.7 7007
6.72 8682
6.74 9108
6.76 8914
6.78 9089
6.8 9752
6.82 9149
6.84 9877
6.86 8893
6.88 10699
6.9 10875
6.92 10371
6.94 9560
6.96 9310
6.98 11511
7 11252
7.02 11612
7.04 11263
7.06 10947
7.08 9771
7.1 10364
7.12 12034
7.14 11916
7.16 13109
7.18 11238
7.2 10104
7.22 10019
7.24 9523
7.26 9918
7.28 10212
7.3 11172
7.32 11992
7.34 10788
7.36 12730
7.38 11025
7.4 12050
7.42 11737
7.44 11886
7.46 11767
7.48 13199
7.5 12398
7.52 11624
7.54 12676
7.56 10800
7.58 11338
7.6 10371
7.62 9732
7.64 10829
7.66 9125
7.68 10120
7.7 9467
7.72 9866
7.74 9042
7.76 9187
7.78 8954
7.8 7937
7.82 5629
7.84 6248
7.86 7040
7.88 9869
7.9 9206
7.92 7389
7.94 8742
7.96 8542
7.98 9226
8 9120
8.02 9867
8.04 10868
8.06 9218
8.08 7553
8.1 8902
8.12 6309
8.14 6077
8.16 7766
8.18 7173
8.2 8223
8.22 7419
8.24 7475
8.26 7985
8.28 9333
8.3 9743
8.32 8151
8.34 8969
8.36 7400
8.38 8469
8.4 6446
8.42 7113
8.44 7214
8.46 5590
8.48 6321
8.5 6601
8.52 4789
8.54 6254
8.56 8209
8.58 8403
8.6 7135
8.62 7640
8.64 7933
8.66 8130
8.68 8602
8.7 9376
8.72 8521
8.74 9615
8.76 10397
8.78 9788
8.8 11016
8.82 10045
8.84 11606
8.86 11661
8.88 11502
8.9 9622
8.92 11414
8.94 10769
8.96 11490
8.98 11565
9 10980
9.02 11379
9.04 11585
9.06 9789
9.08 10580
9.1 11225
9.12 10365
9.14 10898
9.16 9822
9.18 10242
9.2 10162
9.22 10374
9.24 9774
9.26 10147
9.28 9978
9.3 9927
9.32 9380
9.34 9267
9.36 9763
9.38 9626
9.4 9317
9.42 9338
9.44 8619
9.46 8858
9.48 9379
9.5 10431
9.52 8835
9.54 10535
9.56 11355
9.58 10012
9.6 9900
9.62 11801
9.64 10553
9.66 9530
9.68 9315
9.7 9697
9.72 10848
9.74 10537
9.76 9852
9.78 10235
9.8 9958
9.82 10047
9.84 9336
9.86 8460
9.88 9174
9.9 8963
9.92 9844
9.94 9771
9.96 9231
9.98 8127
10 8020
10.02 7882
10.04 8774
10.06 10001
10.08 8667
10.1 8801
10.12 6765
10.14 9519
10.16 8365
10.18 8402
10.2 8607
10.22 8938
10.24 7565
10.26 8341
10.28 9005
10.3 10932
10.32 10153
10.34 8397
10.36 8063
10.38 7340
10.4 7515
10.42 7507
10.44 9177
10.46 8681
10.48 9518
10.5 8850
10.52 9535
10.54 10486
10.56 10383
10.58 11020
10.6 10563
10.62 9855
10.64 9400
10.66 11977
10.68 8950
10.7 11432
10.72 9533
10.74 10845
10.76 10654
10.78 11386
10.8 10224
10.82 9603
10.84 8249
10.86 10802
10.88 11068
10.9 10871
10.92 10886
10.94 10838
10.96 11838
10.98 11452
11 11796
11.02 11966
11.04 10685
11.06 11935
11.08 10767
11.1 11956
11.12 11144
11.14 12077
11.16 12198
11.18 10974
11.2 8953
11.22 9518
11.24 8201
11.26 9666
11.28 9527
11.3 11073
11.32 11436
11.34 11669
11.36 11793
11.38 10931
11.4 9814
11.42 9670
11.44 10248
11.46 10700
11.48 9524
11.5 8615
11.52 8199
11.54 10278
11.56 8772
11.58 10989
11.6 10269
11.62 9132
11.64 9865
11.66 10168
11.68 9088
11.7 8475
11.72 8226
11.74 9846
11.76 8849
11.78 9057
11.8 10448
11.82 9048
11.84 8569
11.86 9694
11.88 9641
11.9 9668
11.92 10603
11.94 10610
11.96 10944
11.98 9626
12 10754
12.02 11211
12.04 10990
12.06 9814
12.08 9540
12.1 10877
12.12 9602
12.14 9450
12.16 8646
12.18 9900
12.2 8863
12.22 9798
12.24 9796
12.26 10080
12.28 8856
12.3 8855
12.32 9624
12.34 8956
12.36 7313
12.38 6901
12.4 6904
12.42 6802
12.44 5736
12.46 5617
12.48 4958
12.5 6168
12.52 6225
12.54 6834
12.56 5115
12.58 5851
12.6 6427
12.62 6443
12.64 5718
12.66 5664
12.68 5722
12.7 4592
12.72 4892
12.74 5702
12.76 5293
12.78 7394
12.8 7862
12.82 8402
12.84 8465
12.86 7443
12.88 6847
12.9 5814
12.92 5568
12.94 5565
12.96 5958
12.98 5081
13 4218
13.02 4871
13.04 4301
13.06 3880
13.08 3481
13.1 5809
13.12 4295
13.14 2744
13.16 4352
13.18 2597
13.2 4070
13.22 3675
13.24 2923
13.26 4603
13.28 3822
13.3 3040
13.32 2832
13.34 4127
13.36 3920
13.38 4228
13.4 3999
13.42 2921
13.44 3880
13.46 3613
13.48 4970
13.5 6157
13.52 5329
13.54 5726
13.56 6459
13.58 8001
13.6 8172
13.62 9448
13.64 9428
13.66 7944
13.68 9385
13.7 9552
13.72 10958
13.74 9753
13.76 10914
13.78 9698
13.8 9030
13.82 6154
13.84 6409
13.86 6337
13.88 7585
13.9 7189
13.92 8585
13.94 8083
13.96 7880
13.98 8689
14 6816
14.02 5819
14.04 6467
14.06 6254
14.08 6152
14.1 6747
14.12 7036
14.14 6057
14.16 5852
14.18 5678
14.2 7555
14.22 5598
14.24 7176
14.26 7930
14.28 7596
14.3 8866
14.32 8339
14.34 7252
14.36 8477
14.38 8332
14.4 7402
14.42 6784
14.44 8380
14.46 6755
14.48 7563
14.5 8300
14.52 7410
14.54 8757
14.56 9406
14.58 9781
14.6 10246
14.62 9495
14.64 11132
14.66 9646
14.68 9216
14.7 8884
14.72 10499
14.74 10635
14.76 10323
14.78 8932
14.8 7573
14.82 8711
14.84 9231
14.86 9393
14.88 11522
14.9 11436
14.92 13749
14.94 12186
14.96 9747
14.98 9524
15 9975
15.02 11144
15.04 10970
15.06 11956
15.08 11291
15.1 10970
15.12 8996
15.14 11596
15.16 8506
15.18 10931
15.2 8951
15.22 9700
15.24 8583
15.26 10056
15.28 7883
15.3 8399
15.32 8541
15.34 9030
15.36 7697
15.38 8574
15.4 8829
15.42 11357
15.44 10450
15.46 10511
15.48 10016
15.5 10481
15.52 7919
15.54 8523
15.56 8953
15.58 9504
15.6 8863
15.62 9884
15.64 10489
15.66 8725
15.68 9966
15.7 9243
15.72 11359
15.74 10194
15.76 11537
15.78 12168
15.8 11910
15.82 12573
15.84 11506
15.86 11233
15.88 11174
15.9 8439
15.92 7656
15.94 8202
15.96 8214
15.98 8954
16 10209
16.02 9014
16.04 9274
16.06 9800
16.08 8550
16.1 7990
16.12 7557
16.14 6181
16.16 5826
16.18 6655
16.2 7558
16.22 6356
16.24 6885
16.26 5974
16.28 7598
16.3 7367
16.32 7542
16.34 8064
16.36 9874
16.38 10524
16.4 9187
16.42 9882
16.44 7703
16.46 7816
16.48 10812
16.5 11219
16.52 8958
16.54 8648
16.56 7902
16.58 7944
16.6 7290
16.62 8567
16.64 7519
16.66 7880
16.68 7788
16.7 9816
16.72 10334
16.74 7011
16.76 9436
16.78 10122
16.8 8456
16.82 9256
16.84 8544
16.86 7825
16.88 8907
16.9 7903
16.92 7334
16.94 6454
16.96 6767
16.98 6500
17 5568
17.02 7019
17.04 6586
17.06 5120
17.08 3870
17.1 3614
17.12 5881
17.14 5805
17.16 6239
17.18 6291
17.2 7073
17.22 4459
17.24 6198
17.26 5594
17.28 6340
17.3 6713
17.32 7544
17.34 6985
17.36 6559
17.38 7165
17.4 8114
17.42 6686
17.44 6667
17.46 7685
17.48 5705
17.5 6586
17.52 6865
17.54 8405
17.56 8723
17.58 7221
17.6 7862
17.62 6565
17.64 5699
17.66 7678
17.68 7016
17.7 4241
17.72 5990
17.74 5965
17.76 7742
17.78 6272
17.8 4170
17.82 5028
17.84 5832
17.86 5800
17.88 8999
17.9 9139
17.92 8586
17.94 7559
17.96 6033
17.98 5792
18 6404
18.02 8416
18.04 5662
18.06 6566
18.08 8040
18.1 7019
18.12 6437
18.14 4297
18.16 2462
18.18 3205
18.2 5164
18.22 4144
18.24 4798
18.26 4839
18.28 5139
18.3 3697
18.32 3413
18.34 4124
18.36 4063
18.38 4891
18.4 5298
18.42 2778
18.44 5282
18.46 5800
18.48 6493
18.5 5721
18.52 4896
18.54 3876
18.56 5759
18.58 4977
18.6 5429
18.62 4893
18.64 4529
18.66 3424
18.68 3274
18.7 5228
18.72 3521
18.74 2841
18.76 5853
18.78 4525
18.8 4412
18.82 5069
18.84 5406
18.86 5073
18.88 6534
18.9 6186
18.92 6974
18.94 4198
18.96 3634
18.98 4406
19 4533
19.02 5379
19.04 6169
19.06 7450
19.08 7229
19.1 8148
19.12 6974
19.14 6848
19.16 6778
19.18 4993
19.2 6488
19.22 7263
19.24 8714
19.26 8968
19.28 8931
19.3 8496
19.32 9930
19.34 10693
19.36 11498
19.38 11777
19.4 10407
19.42 8797
19.44 9880
19.46 9302
19.48 8048
19.5 6596
19.52 6262
19.54 5062
19.56 4814
19.58 5482
19.6 4836
19.62 4500
19.64 4736
19.66 5411
19.68 4738
19.7 4558
19.72 4347
19.74 4701
19.76 4041
19.78 5325
19.8 4292
19.82 3521
19.84 3116
19.86 3413
19.88 3064
19.9 2743
19.92 3864
19.94 4538
19.96 5070
19.98 4478
20 5066
&
@target G1.S1
@type xy
0 0
0.02 271
0.04 40
0.06 1
0.08 23
0.1 191
0.12 1752
0.14 5961
0.16 7837
0.18 6122
0.2 7249
0.22 7692
0.24 8002
0.26 8723
0.28 9483
0.3 9441
0.32 7978
0.34 8846
0.36 7092
0.38 6797
0.4 6678
0.42 8179
0.44 7978
0.46 9182
0.48 10243
0.5 7550
0.52 8972
0.54 8066
0.56 9346
0.58 9977
0.6 7329
0.62 6661
0.64 8445
0.66 8111
0.68 7632
0.7 4790
0.72 3624
0.74 3613
0.76 3659
0.78 2711
0.8 2136
0.82 3159
0.84 4608
0.86 5489
0.88 4392
0.9 5351
0.92 3812
0.94 3907
0.96 2136
0.98 2271
1 2044
1.02 2369
1.04 2919
1.06 4814
1.08 3947
1.1 4134
1.12 3720
1.14 3967
1.16 3935
1.18 3708
1.2 4145
1.22 3390
1.24 2472
1.26 3077
1.28 1619
1.3 2135
1.32 2458
1.34 2398
1.36 2923
1.38 3513
1.4 3828
1.42 4521
1.44 5087
1.46 4371
1.48 4802
1.5 2924
1.52 3334
1.54 2442
1.56 2235
1.58 3134
1.6 2674
1.62 3907
1.64 3273
1.66 2149
1.68 2002
1.7 2202
1.72 2061
1.74 1852
1.76 1994
1.78 1484
1.8 924
1.82 1374
1.84 1314
1.86 1649
1.88 2170
1.9 2900
1.92 2549
1.94 2076
1.96 2254
1.98 3178
2 3800
2.02 4926
2.04 5172
2.06 7331
2.08 8132
2.1 7681
2.12 7556
2.14 5900
2.16 6887
2.18 5264
2.2 5801
2.22 4278
2.24 4548
2.26 5623
2.28 5981
2.3 4607
2.32 5792
2.34 4211
2.36 6469
2.38 7301
2.4 6042
2.42 4908
2.44 4700
2.46 4656
2.48 5985
2.5 7383
2.52 5341
2.54 6255
2.56 3497
2.58 5654
2.6 3965
2.62 5527
2.64 6087
2.66 6914
2.68 4758
2.7 5736
2.72 6393
2.74 4669
2.76 4834
2.78 6634
2.8 5688
2.82 4842
2.84 4794
2.86 6207
2.88 6653
2.9 6618
2.92 6292
2.94 6055
2.96 5501
2.98 5510
3 3877
3.02 3686
3.04 2118
3.06 2455
3.08 2754
3.1 2787
3.12 3096
3.14 3042
3.16 3852
3.18 2710
3.2 2796
3.22 2844
3.24 3041
3.26 1599
3.28 1041
3.3 2480
3.32 4247
3.34 2997
3.36 2352
3.38 2050
3.4 1863
3.42 2904
3.44 1044
3.46 1079
3.48 2817
3.5 1487
3.52 2446
3.54 4045
3.56 4375
3.58 5050
3.6 4482
3.62 4336
3.64 4263
3.66 4496
3.68 4323
3.7 4000
3.72 3005
3.74 2915
3.76 2236
3.78 2809
3.8 2815
3.82 2619
3.84 2692
3.86 3181
3.88 2642
3.9 2532
3.92 4000
3.94 4189
3.96 3392
3.98 3895
4 4671
4.02 5016
4.04 5084
4.06 5863
4.08 5511
4.1 8377
4.12 8629
4.14 7219
4.16 9750
4.18 9580
4.2 9088
4.22 7276
4.24 7957
4.26 8138
4.28 7637
4.3 8009
4.32 12943
4.34 12722
4.36 10067
4.38 11979
4.4 12963
4.42 13228
4.44 11633
4.46 10336
4.48 10271
4.5 10185
4.52 8493
4.54 8074
4.56 8492
4.58 7287
4.6 5807
4.62 4474
4.64 4899
4.66 4255
4.68 4304
4.7 5691
4.72 6323
4.74 7472
4.76 6233
4.78 5127
4.8 5927
4.82 6623
4.84 7717
4.86 7214
4.88 7671
4.9 8519
4.92 7568
4.94 7350
4.96 5126
4.98 4642
5 4917
5.02 6726
5.04 5906
5.06 5156
5.08 4906
5.1 5138
5.12 6982
5.14 7242
5.16 7504
5.18 8266
5.2 9634
5.22 6708
5.24 6016
5.26 6574
5.28 6081
5.3 6838
5.32 6450
5.34 7587
5.36 7870
5.38 8446
5.4 6691
5.42 9176
5.44 7579
5.46 6220
5.48 7141
5.5 9469
5.52 9515
5.54 8580
5.56 6114
5.58 6453
5.6 9852
5.62 7965
5.64 6910
5.66 7960
5.68 8349
5.7 6562
5.72 7281
5.74 6429
5.76 6800
5.78 7471
5.8 8787
5.82 9081
5.84 8327
5.86 7515
5.88 7213
5.9 5983
5.92 5098
5.94 4824
5.96 4868
5.98 5111
6 5516
6.02 5502
6.04 5407
6.06 4625
6.08 4295
6.1 3467
6.12 3207
6.14 2977
6.16 2827
6.18 3649
6.2 3769
6.22 3206
6.24 4248
6.26 4136
6.28 2764
6.3 2245
6.32 2109
6.34 3759
6.36 5891
6.38 2989
6.4 3341
6.42 4491
6.44 3999
6.46 4354
6.48 3115
6.5 3905
6.52 4969
6.54 5801
6.56 5026
6.58 5069
6.6 6393
6.62 7613
6.64 5798
6.66 5222
6.68 6099
6.7 5940
6.72 5738
6.74 4880
6.76 4705
6.78 3558
6.8 4022
6.82 3653
6.84 4273
6.86 3525
6.88 2919
6.9 3031
6.92 2592
6.94 2832
6.96 2864
6.98 2005
7 1873
7.02 1168
7.04 2195
7.06 2507
7.08 2449
7.1 1562
7.12 361
7.14 490
7.16 831
7.18 1030
7.2 1737
7.22 3549
7.24 3871
7.26 2814
7.28 2733
7.3 1681
7.32 1583
7.34 622
7.36 750
7.38 404
7.4 299
7.42 396
7.44 27
7.46 694
7.48 1092
7.5 1491
7.52 1098
7.54 1628
7.56 530
7.58 789
7.6 1620
7.62 2028
7.64 2298
7.66 2478
7.68 2164
7.7 2130
7.72 2405
7.74 2285
7.76 3163
7.78 2543
7.8 5081
7.82 5506
7.84 5515
7.86 4809
7.88 3660
7.9 4140
7.92 4042
7.94 4486
7.96 4514
7.98 3352
8 3959
8.02 3429
8.04 2071
8.06 2077
8.08 3819
8.1 4140
8.12 5958
8.14 6024
8.16 4623
8.18 5406
8.2 3926
8.22 5170
8.24 4450
8.26 4091
8.28 3346
8.3 3548
8.32 4829
8.34 3970
8.36 3879
8.38 3633
8.4 3970
8.42 5430
8.44 5981
8.46 6334
8.48 5554
8.5 5916
8.52 5577
8.54 4632
8.56 5379
8.58 4794
8.6 5623
8.62 4554
8.64 5224
8.66 4940
8.68 3967
8.7 3525
8.72 2773
8.74 3195
8.76 2480
8.78 2279
8.8 1709
8.82 1562
8.84 961
8.86 1355
8.88 1142
8.9 1855
8.92 1120
8.94 1929
8.96 1555
8.98 1079
9 1472
9.02 1856
9.04 1896
9.06 1863
9.08 2042
9.1 1921
9.12 2480
9.14 2193
9.16 2605
9.18 2077
9.2 3056
9.22 2910
9.24 3045
9.26 2566
9.28 3092
9.3 2714
9.32 3464
9.34 3697
9.36 3766
9.38 3837
9.4 3918
9.42 3447
9.44 4629
9.46 3816
9.48 3463
9.5 4127
9.52 2759
9.54 2556
9.56 3017
9.58 2855
9.6 3195
9.62 3106
9.64 3764
9.66 3303
9.68 3572
9.7 3185
9.72 3320
9.74 3593
9.76 3143
9.78 3267
9.8 3380
9.82 3241
9.84 3288
9.86 3280
9.88 3221
9.9 3458
9.92 3590
9.94 3717
9.96 3915
9.98 5705
10 4680
10.02 4438
10.04 4278
10.06 3110
10.08 3453
10.1 4826
10.12 4324
10.14 4044
10.16 4565
10.18 5359
10.2 4738
10.22 4032
10.24 4855
10.26 3798
10.28 3884
10.3 3429
10.32 3259
10.34 3534
10.36 4035
10.38 4251
10.4 4496
10.42 3660
10.44 3264
10.46 3252
10.48 2461
10.5 3222
10.52 2354
10.54 1947
10.56 2149
10.58 1546
10.6 2657
10.62 2889
10.64 2182
10.66 2057
10.68 3220
10.7 1714
10.72 2674
10.74 1930
10.76 1978
10.78 2473
10.8 2795
10.82 3433
10.84 2968
10.86 1910
10.88 1733
10.9 1884
10.92 935
10.94 1416
10.96 1916
10.98 2064
11 692
11.02 796
11.04 1203
11.06 1544
11.08 473
11.1 628
11.12 1088
11.14 529
11.16 1210
11.18 1731
11.2 1750
11.22 2304
11.24 2986
11.26 2742
11.28 1371
11.3 1441
11.32 1197
11.34 413
11.36 273
11.38 959
11.4 2248
11.42 2493
11.44 3458
11.46 2874
11.48 2961
11.5 3466
11.52 3976
11.54 2882
11.56 2409
11.58 2107
11.6 2564
11.62 2595
11.64 3020
11.66 2975
11.68 3911
11.7 3985
11.72 4026
11.74 3778
11.76 3665
11.78 3129
11.8 3283
11.82 3089
11.84 3573
11.86 2909
11.88 2813
11.9 2894
11.92 2347
11.94 2464
11.96 2253
11.98 1857
12 2388
12.02 2157
12.04 1503
12.06 1877
12.08 1897
12.1 3140
12.12 3095
12.14 3414
12.16 3433
12.18 3651
12.2 3229
12.22 3128
12.24 2585
12.26 2523
12.28 4283
12.3 4291
12.32 3405
12.34 4142
12.36 5022
12.38 5466
12.4 6968
12.42 6630
12.44 6536
12.46 8303
12.48 7148
12.5 7375
12.52 5563
12.54 6293
12.56 6021
12.58 6899
12.6 7384
12.62 6115
12.64 5964
12.66 6192
12.68 7760
12.7 8373
12.72 8711
12.74 8936
12.76 7362
12.78 6255
12.8 5545
12.82 5510
12.84 3288
12.86 5205
12.88 5626
12.9 5896
12.92 7302
12.94 7968
12.96 6623
12.98 7875
13 9357
13.02 8596
13.04 9996
13.06 7816
13.08 8845
13.1 7699
13.12 8811
13.14 11952
13.16 11344
13.18 11668
13.2 11388
13.22 11430
13.24 13007
13.26 12818
13.28 11509
13.3 11415
13.32 11933
13.34 11628
13.36 11232
13.38 11820
13.4 10355
13.42 13501
13.44 13792
13.46 10904
13.48 10213
13.5 10619
13.52 10222
13.54 9838
13.56 10398
13.58 8053
13.6 6154
13.62 6075
13.64 4844
13.66 5245
13.68 4252
13.7 5137
13.72 4642
13.74 4675
13.76 4637
13.78 6570
13.8 7635
13.82 7161
13.84 9804
13.86 8737
13.88 6290
13.9 6573
13.92 6836
13.94 7158
13.96 5454
13.98 6957
14 7912
14.02 9267
14.04 7563
14.06 8418
14.08 8399
14.1 6372
14.12 5231
14.14 7713
14.16 9555
14.18 8076
14.2 7572
14.22 9429
14.24 9902
14.26 8028
14.28 7009
14.3 6676
14.32 5685
14.34 6959
14.36 6756
14.38 7540
14.4 8590
14.42 10752
14.44 9777
14.46 9162
14.48 8193
14.5 7110
14.52 5920
14.54 7003
14.56 4909
14.58 5260
14.6 4736
14.62 4613
14.64 3611
14.66 4520
14.68 4175
14.7 5445
14.72 6217
14.74 7000
14.76 6913
14.78 7558
14.8 7475
14.82 6408
14.84 6096
14.86 5628
14.88 5370
14.9 4081
14.92 3477
14.94 3963
14.96 4892
14.98 3573
15 3573
15.02 3937
15.04 4572
15.06 4685
15.08 4134
15.1 5397
15.12 5773
15.14 4445
15.16 5839
15.18 4508
15.2 6607
15.22 5846
15.24 5239
15.26 4558
15.28 5680
15.3 7856
15.32 8192
15.34 7314
15.36 7172
15.38 6372
15.4 7587
15.42 4952
15.44 4005
15.46 4864
15.48 6209
15.5 6254
15.52 6157
15.54 6120
15.56 5236
15.58 5027
15.6 5841
15.62 5181
15.64 4010
15.66 5339
15.68 4214
15.7 5456
15.72 4762
15.74 3394
15.76 3260
15.78 3633
15.8 3378
15.82 3133
15.84 3165
15.86 4228
15.88 5489
15.9 4578
15.92 4988
15.94 5668
15.96 3830
15.98 5565
16 4198
16.02 4815
16.04 4507
16.06 3979
16.08 6682
16.1 7192
16.12 7933
16.14 7835
16.16 8640
16.18 8416
16.2 8634
16.22 9276
16.24 8943
16.26 9953
16.28 7868
16.3 8180
16.32 7774
16.34 6925
16.36 5722
16.38 5313
16.4 6342
16.42 6662
16.44 6072
16.46 5807
16.48 5860
16.5 4912
16.52 6525
16.54 6550
16.56 8501
16.58 7865
16.6 8417
16.62 6308
16.64 7504
16.66 7397
16.68 7697
16.7 5605
16.72 6372
16.74 7672
16.76 7434
16.78 5294
16.8 6538
16.82 6447
16.84 6508
16.86 7481
16.88 8037
16.9 6269
16.92 7619
16.94 8854
16.96 9408
16.98 8655
17 8145
17.02 8831
17.04 8372
17.06 10868
17.08 10886
17.1 11902
17.12 10083
17.14 10016
17.16 10758
17.18 8293
17.2 8420
17.22 9933
17.24 9436
17.26 7365
17.28 7980
17.3 7968
17.32 8337
17.34 8832
17.36 10420
17.38 8705
17.4 7590
17.42 9987
17.44 9923
17.46 9885
17.48 10299
17.5 9598
17.52 7506
17.54 6412
17.56 8676
17.58 9391
17.6 7719
17.62 7930
17.64 9530
17.66 10057
17.68 9322
17.7 11940
17.72 8184
17.74 7986
17.76 7869
17.78 10968
17.8 10856
17.82 11591
17.84 11053
17.86 8346
17.88 8257
17.9 6321
17.92 8519
17.94 9577
17.96 10885
17.98 10934
18 10478
18.02 8085
18.04 8084
18.06 7916
18.08 8642
18.1 8350
18.12 9463
18.14 13104
18.16 12793
18.18 13828
18.2 10073
18.22 11827
18.24 10819
18.26 10981
18.28 11312
18.3 12540
18.32 11558
18.34 12002
18.36 13901
18.38 10597
18.4 10691
18.42 13530
18.44 11915
18.46 11180
18.48 11738
18.5 11086
18.52 11376
18.54 10523
18.56 12634
18.58 11329
18.6 10844
18.62 10878
18.64 12345
18.66 11720
18.68 11423
18.7 10895
18.72 12676
18.74 13336
18.76 12133
18.78 10979
18.8 12312
18.82 11340
18.84 10028
18.86 10131
18.88 8198
18.9 7054
18.92 5830
18.94 8495
18.96 8094
18.98 8106
19 9438
19.02 10461
19.04 10245
19.06 9746
19.08 8808
19.1 9416
19.12 8543
19.14 9013
19.16 9786
19.18 11706
19.2 10495
19.22 9660
19.24 9224
19.26 6853
19.28 7270
19.3 7001
19.32 5152
19.34 6948
19.36 5796
19.38 6441
19.4 6794
19.42 6020
19.44 6658
19.46 6328
19.48 7914
19.5 7979
19.52 7472
19.54 7892
19.56 7942
19.58 7835
19.6 6711
19.62 8338
19.64 8277
19.66 7492
19.68 9114
19.7 8433
19.72 7651
19.74 7003
19.76 6583
19.78 7970
19.8 8381
19.82 10538
19.84 10786
19.86 8850
19.88 9667
19.9 10763
19.92 9266
19.94 7717
19.96 7265
19.98 8685
20 7651
&
@target G1.S2
@type xy
0 0
0.02 259
0.04 221
0.06 14
0.08 154
0.1 55
0.12 279
0.14 3382
0.16 4529
0.18 5335
0.2 5381
0.22 5267
0.24 5309
0.26 4409
0.28 4995
0.3 4890
0.32 7403
0.34 5032
0.36 5637
0.38 5241
0.4 7023
0.42 6003
0.44 6373
0.46 7068
0.48 5449
0.5 6443
0.52 6179
0.54 5534
0.56 7155
0.58 6071
0.6 4992
0.62 5417
0.64 4629
0.66 4619
0.68 4527
0.7 5307
0.72 5335
0.74 5464
0.76 5933
0.78 5121
0.8 5810
0.82 6074
0.84 5236
0.86 6412
0.88 5640
0.9 5237
0.92 5312
0.94 5586
0.96 6034
0.98 5401
1 5305
1.02 4687
1.04 5667
1.06 5706
1.08 5952
1.1 5535
1.12 5056
1.14 5705
1.16 5111
1.18 5695
1.2 5272
1.22 4692
1.24 6473
1.26 5506
1.28 6196
1.3 4883
1.32 5988
1.34 5870
1.36 5193
1.38 5532
1.4 5566
1.42 5597
1.44 6088
1.46 5897
1.48 7368
1.5 6653
1.52 6216
1.54 6160
1.56 5364
1.58 5119
1.6 4902
1.62 5598
1.64 5395
1.66 5544
1.68 5342
1.7 5653
1.72 5532
1.74 4509
1.76 6921
1.78 6808
1.8 7559
1.82 5946
1.84 5924
1.86 6388
1.88 7158
1.9 5705
1.92 5816
1.94 5650
1.96 6713
1.98 6532
2 5560
2.02 5787
2.04 5317
2.06 5645
2.08 5534
2.1 4889
2.12 4672
2.14 4208
2.16 4008
2.18 5966
2.2 5833
2.22 5287
2.24 4190
2.26 4856
2.28 5274
2.3 6212
2.32 5717
2.34 4882
2.36 5348
2.38 5254
2.4 6120
2.42 6477
2.44 5640
2.46 5863
2.48 4980
2.5 5503
2.52 4169
2.54 5016
2.56 5027
2.58 4761
2.6 4721
2.62 5088
2.64 4530
2.66 5106
2.68 7170
2.7 7028
2.72 7089
2.74 6830
2.76 5529
2.78 5774
2.8 5513
2.82 5624
2.84 4904
2.86 4574
2.88 5384
2.9 6624
2.92 5432
2.94 7509
2.96 7144
2.98 6644
3 6104
3.02 6185
3.04 5846
3.06 6587
3.08 6289
3.1 5117
3.12 5317
3.14 6450
3.16 6370
3.18 5126
3.2 4672
3.22 5462
3.24 5111
3.26 5929
3.28 6124
3.3 5790
3.32 4904
3.34 5371
3.36 5283
3.38 6335
3.4 7996
3.42 5431
3.44 5398
3.46 5507
3.48 5379
3.5 5514
3.52 5934
3.54 5285
3.56 5533
3.58 5317
3.6 5032
3.62 5019
3.64 4879
3.66 5498
3.68 5939
3.7 6109
3.72 5732
3.74 5512
3.76 6526
3.78 7241
3.8 6864
3.82 5218
3.84 5380
3.86 4980
3.88 5289
3.9 5264
3.92 4138
3.94 5248
3.96 4315
3.98 5153
4 5141
4.02 4628
4.04 5055
4.06 5063
4.08 5947
4.1 4744
4.12 7067
4.14 6780
4.16 6563
4.18 4463
4.2 4278
4.22 4668
4.24 5297
4.26 6928
4.28 7001
4.3 8631
4.32 7933
4.34 8498
4.36 7132
4.38 6393
4.4 6172
4.42 7677
4.44 6336
4.46 5257
4.48 5284
4.5 5271
4.52 4523
4.54 4949
4.56 5096
4.58 4539
4.6 5432
4.62 6453
4.64 7098
4.66 6257
4.68 5595
4.7 5044
4.72 5834
4.74 5367
4.76 4162
4.78 4991
4.8 4681
4.82 4274
4.84 5071
4.86 6580
4.88 4582
4.9 4213
4.92 3216
4.94 4738
4.96 5210
4.98 4666
5 5883
5.02 7042
5.04 6312
5.06 5774
5.08 5601
5.1 4371
5.12 5638
5.14 4798
5.16 4540
5.18 5327
5.2 4495
5.22 5692
5.24 6714
5.26 5130
5.28 5280
5.3 5787
5.32 4865
5.34 4480
5.36 5169
5.38 5687
5.4 5343
5.42 4828
5.44 5217
5.46 5492
5.48 4653
5.5 4445
5.52 3731
5.54 4628
5.56 5291
5.58 5534
5.6 5132
5.62 4421
5.64 5697
5.66 4303
5.68 3979
5.7 5172
5.72 4920
5.74 5390
5.76 6200
5.78 3694
5.8 4306
5.82 4346
5.84 6421
5.86 5946
5.88 4778
5.9 5618
5.92 6651
5.94 7532
5.96 6654
5.98 6219
6 6220
6.02 6791
6.04 6286
6.06 5425
6.08 6369
6.1 5767
6.12 5413
6.14 5060
6.16 5992
6.18 6072
6.2 5592
6.22 5311
6.24 5112
6.26 5232
6.28 5803
6.3 7204
6.32 6121
6.34 5474
6.36 4543
6.38 4018
6.4 4767
6.42 5098
6.44 4721
6.46 3466
6.48 3194
6.5 3131
6.52 3941
6.54 4395
6.56 5778
6.58 4878
6.6 5123
6.62 4359
6.64 4503
6.66 5235
6.68 4853
6.7 4968
6.72 4498
6.74 4641
6.76 5459
6.78 5832
6.8 4557
6.82 5195
6.84 5156
6.86 5991
6.88 6045
6.9 5719
6.92 5633
6.94 5119
6.96 5425
6.98 6083
7 5203
7.02 4931
7.04 5864
7.06 6297
7.08 6328
7.1 5752
7.12 5563
7.14 5517
7.16 5533
7.18 5768
7.2 5589
7.22 5096
7.24 5111
7.26 5011
7.28 5841
7.3 5350
7.32 6373
7.34 6390
7.36 6455
7.38 6261
7.4 6069
7.42 5859
7.44 5709
7.46 5432
7.48 5303
7.5 4245
7.52 5504
7.54 4818
7.56 5989
7.58 5929
7.6 7241
7.62 6345
7.64 6094
7.66 5563
7.68 6300
7.7 5982
7.72 6080
7.74 5360
7.76 5401
7.78 5331
7.8 4994
7.82 5865
7.84 5277
7.86 5846
7.88 6314
7.9 5964
7.92 6824
7.94 5730
7.96 5981
7.98 5935
8 5859
8.02 5434
8.04 6366
8.06 5706
8.08 5530
8.1 5374
8.12 5653
8.14 5851
8.16 5979
8.18 5728
8.2 5754
8.22 6166
8.24 5576
8.26 6749
8.28 6719
8.3 7013
8.32 6412
8.34 5956
8.36 6901
8.38 6523
8.4 6676
8.42 7057
8.44 6571
8.46 6343
8.48 7206
8.5 6303
8.52 6096
8.54 7278
8.56 6008
8.58 5796
8.6 5388
8.62 5816
8.64 6615
8.66 5615
8.68 5206
8.7 6391
8.72 5747
8.74 6390
8.76 5477
8.78 4852
8.8 5885
8.82 5251
8.84 5601
8.86 5586
8.88 5409
8.9 5253
8.92 6134
8.94 6328
8.96 6854
8.98 6118
9 5983
9.02 6278
9.04 6132
9.06 5854
9.08 5603
9.1 6107
9.12 6316
9.14 5248
9.16 5986
9.18 6728
9.2 5808
9.22 5605
9.24 5425
9.26 5042
9.28 4821
9.3 5363
9.32 5681
9.34 6343
9.36 6528
9.38 6800
9.4 4936
9.42 5025
9.44 4742
9.46 4934
9.48 6002
9.5 6530
9.52 5962
9.54 5378
9.56 6122
9.58 5140
9.6 4890
9.62 5734
9.64 4992
9.66 5516
9.68 5545
9.7 5582
9.72 5364
9.74 6336
9.76 6213
9.78 4973
9.8 5503
9.82 6725
9.84 7426
9.86 7731
9.88 7774
9.9 7791
9.92 6799
9.94 6448
9.96 5872
9.98 4913
10 5070
10.02 3959
10.04 5270
10.06 5807
10.08 5560
10.1 6200
10.12 6561
10.14 6006
10.16 5736
10.18 4864
10.2 6108
10.22 6167
10.24 6606
10.26 7342
10.28 5725
10.3 5516
10.32 6726
10.34 6309
10.36 5573
10.38 5530
10.4 7322
10.42 5832
10.44 5207
10.46 6648
10.48 5764
10.5 5851
10.52 5341
10.54 5680
10.56 5231
10.58 5206
10.6 4942
10.62 5339
10.64 5439
10.66 4626
10.68 5135
10.7 6071
10.72 6062
10.74 6087
10.76 5820
10.78 6116
10.8 5622
10.82 5807
10.84 5750
10.86 5095
10.88 5081
10.9 5681
10.92 5140
10.94 5729
10.96 5781
10.98 5954
11 5680
11.02 6305
11.04 6169
11.06 6533
11.08 6418
11.1 6445
11.12 6624
11.14 6955
11.16 6352
11.18 6987
11.2 6066
11.22 7049
11.24 6416
11.26 6562
11.28 5975
11.3 7087
11.32 6084
11.34 5797
11.36 5711
11.38 5890
11.4 6599
11.42 6678
11.44 5843
11.46 5272
11.48 6819
11.5 6699
11.52 6391
11.54 5852
11.56 6532
11.58 5202
11.6 5937
11.62 6666
11.64 5693
11.66 5856
11.68 5793
11.7 5601
11.72 5421
11.74 5061
11.76 5531
11.78 5003
11.8 5172
11.82 6515
11.84 7141
11.86 6945
11.88 6443
11.9 7620
11.92 5778
11.94 6743
11.96 5653
11.98 4693
12 6033
12.02 5273
12.04 5737
12.06 6853
12.08 6742
12.1 7368
12.12 6497
12.14 6646
12.16 7051
12.18 6619
12.2 6344
12.22 5579
12.24 5181
12.26 4734
12.28 5803
12.3 5469
12.32 6065
12.34 5728
12.36 7386
12.38 6350
12.4 4547
12.42 5720
12.44 5067
12.46 6716
12.48 5301
12.5 6118
12.52 5889
12.54 5475
12.56 6996
12.58 5978
12.6 6035
12.62 5539
12.64 4326
12.66 5737
12.68 4879
12.7 4649
12.72 5055
12.74 4763
12.76 5072
12.78 5070
12.8 5761
12.82 4932
12.84 4731
12.86 5492
12.88 6268
12.9 5634
12.92 5886
12.94 6206
12.96 6423
12.98 6285
13 5243
13.02 5282
13.04 6374
13.06 5143
13.08 5519
13.1 5902
13.12 5506
13.14 5808
13.16 6699
13.18 6357
13.2 7283
13.22 6042
13.24 5989
13.26 6049
13.28 6340
13.3 7263
13.32 5189
13.34 4992
13.36 6543
13.38 6537
13.4 5693
13.42 5813
13.44 7346
13.46 6443
13.48 5972
13.5 5512
13.52 6496
13.54 6207
13.56 6976
13.58 5190
13.6 7157
13.62 6333
13.64 6460
13.66 6350
13.68 6396
13.7 5811
13.72 6308
13.74 7309
13.76 6407
13.78 7573
13.8 6954
13.82 7988
13.84 6890
13.86 8670
13.88 7141
13.9 7703
13.92 6915
13.94 7062
13.96 6154
13.98 5764
14 6781
14.02 5260
14.04 6823
14.06 5439
14.08 6111
14.1 5930
14.12 5949
14.14 5752
14.16 7077
14.18 6029
14.2 6453
14.22 5987
14.24 5560
14.26 6427
14.28 6293
14.3 6412
14.32 6903
14.34 6895
14.36 6166
14.38 6515
14.4 7459
14.42 6323
14.44 7415
14.46 6207
14.48 6457
14.5 6780
14.52 6960
14.54 5871
14.56 6308
14.58 6217
14.6 7997
14.62 8135
14.64 8353
14.66 8892
14.68 7884
14.7 8687
14.72 7754
14.74 8621
14.76 8125
14.78 8426
14.8 7899
14.82 8757
14.84 9074
14.86 8746
14.88 9696
14.9 8257
14.92 9668
14.94 9453
14.96 8689
14.98 8812
15 8232
15.02 9306
15.04 9283
15.06 10248
15.08 10349
15.1 9229
15.12 8480
15.14 8323
15.16 8825
15.18 7609
15.2 5767
15.22 8410
15.24 8118
15.26 9754
15.28 7797
15.3 8176
15.32 7748
15.34 6117
15.36 6618
15.38 6383
15.4 6510
15.42 6493
15.44 7639
15.46 7415
15.48 7742
15.5 9768
15.52 7894
15.54 8280
15.56 7406
15.58 7564
15.6 6054
15.62 7511
15.64 7158
15.66 6513
15.68 7290
15.7 6282
15.72 6752
15.74 7681
15.76 6849
15.78 6677
15.8 7132
15.82 6831
15.84 6808
15.86 7604
15.88 7307
15.9 7092
15.92 8764
15.94 8526
15.96 7956
15.98 8163
16 8085
16.02 7703
16.04 8204
16.06 9030
16.08 8130
16.1 8164
16.12 7684
16.14 6993
16.16 8128
16.18 7351
16.2 7218
16.22 5542
16.24 7453
16.26 7531
16.28 7259
16.3 8072
16.32 8365
16.34 7884
16.36 8060
16.38 8435
16.4 8175
16.42 8318
16.44 9041
16.46 8637
16.48 9235
16.5 8725
16.52 7661
16.54 8013
16.56 7862
16.58 7684
16.6 8673
16.62 10594
16.64 8159
16.66 8015
16.68 9752
16.7 8387
16.72 9238
16.74 8139
16.76 8253
16.78 9124
16.8 8141
16.82 7656
16.84 7426
16.86 7036
16.88 7265
16.9 7033
16.92 8688
16.94 8171
16.96 7190
16.98 6999
17 6815
17.02 8498
17.04 7581
17.06 7122
17.08 7233
17.1 8830
17.12 7630
17.14 6549
17.16 7906
17.18 7247
17.2 7961
17.22 7722
17.24 6613
17.26 7765
17.28 7175
17.3 7355
17.32 8123
17.34 6798
17.36 6146
17.38 6088
17.4 7675
17.42 5877
17.44 6663
17.46 6234
17.48 6962
17.5 6935
17.52 6480
17.54 8685
17.56 6866
17.58 6501
17.6 8014
17.62 6391
17.64 5190
17.66 6820
17.68 6771
17.7 5575
17.72 8270
17.74 8004
17.76 7540
17.78 6958
17.8 6787
17.82 6593
17.84 6618
17.86 7679
17.88 6993
17.9 6737
17.92 6574
17.94 7587
17.96 7860
17.98 9276
18 6959
18.02 8290
18.04 8353
18.06 8066
18.08 7947
18.1 7680
18.12 9087
18.14 8659
18.16 8910
18.18 7794
18.2 8800
18.22 6427
18.24 7290
18.26 7469
18.28 8943
18.3 8881
18.32 8581
18.34 6988
18.36 6702
18.38 6951
18.4 7010
18.42 6618
18.44 7412
18.46 6470
18.48 7801
18.5 6714
18.52 8280
18.54 7722
18.56 8685
18.58 9040
18.6 9286
18.62 8453
18.64 7983
18.66 6739
18.68 7395
18.7 7178
18.72 8331
18.74 7195
18.76 8185
18.78 8743
18.8 9002
18.82 7527
18.84 5661
18.86 5651
18.88 6113
18.9 4947
18.92 4627
18.94 5200
18.96 6529
18.98 5993
19 5846
19.02 5364
19.04 6087
19.06 7492
19.08 7506
19.1 6973
19.12 6799
19.14 7153
19.16 6249
19.18 7221
19.2 8480
19.22 7753
19.24 7515
19.26 8520
19.28 8161
19.3 8150
19.32 7268
19.34 9623
19.36 7378
19.38 7051
19.4 7924
19.42 7929
19.44 6962
19.46 8392
19.48 9684
19.5 7165
19.52 6345
19.54 5525
19.56 5506
19.58 5360
19.6 5974
19.62 5650
19.64 4878
19.66 4830
19.68 5531
19.7 6446
19.72 6430
19.74 6366
19.76 6154
19.78 5531
19.8 5647
19.82 5109
19.84 4808
19.86 5335
19.88 6927
19.9 4097
19.92 5852
19.94 6644
19.96 6346
19.98 4954
20 5287
&
@target G2.S0
@type xy
1 0.739882
2 0.830753
3 0.468268
4 0.566149
5 0.554482
6 0.453211
7 0.44872
8 0.637535
9 0.600687
10 0.766583
11 0.464193
12 0.450805
13 0.470876
14 0.453542
15 0.447382
16 0.440284
17 0.472811
18 0.44601
19 0.45445
20 0.432377
21 0.461979
22 0.468348
23 0.437492
24 0.47961
25 0.444466
26 0.451968
27 0.522327
28 0.84494
29 0.76748
30 0.890646
31 0.974539
32 0.907
33 0.978646
34 1.1227
35 0.918069
36 0.879446
37 0.542863
38 0.483838
39 0.465457
40 0.461682
41 0.441843
42 0.478383
43 0.49229
44 0.50227
45 0.446431
46 0.664643
47 0.457329
48 0.494115
49 0.445225
50 0.756918
51 0.453597
52 0.452383
53 0.448804
54 0.579073
55 0.551725
56 0.507568
57 0.811234
58 0.852892
59 0.593085
60 0.881845
61 0.814294
62 0.593528
63 0.46543
64 0.514709
65 0.476261
66 0.459647
67 0.451469
68 0.522326
69 0.493279
70 0.483994
71 0.443903
72 0.701463
73 0.505495
74 0.566237
75 0.451331
76 0.593169
77 0.441871
78 0.444241
79 0.439659
80 0.449722
81 0.444888
82 0.44819
83 0.48026
84 0.460162
85 0.461221
86 0.508552
87 0.503736
88 0.47244
89 0.468348
90 0.448497
91 0.471169
92 0.442945
93 0.441842
94 0.447437
95 0.428894
96 0.458175
97 0.446234
98 0.470371
99 0.448804
100 0.452382
101 0.444663
102 0.442408
103 0.442182
104 0.456234
&
@target G2.S1
@type xy
1 0.692892
2 0.774952
3 0.466986
4 0.486056
5 0.481067
6 0.468855
7 0.45962
8 0.618183
9 0.502867
10 0.776434
11 0.468669
12 0.434914
13 0.452797
14 0.45412
15 0.431683
16 0.427844
17 0.465027
18 0.434079
19 0.449973
20 0.445478
21 0.45445
22 0.46395
23 0.440341
24 0.486673
25 0.450805
26 0.447326
27 0.49452
28 0.797904
29 0.708537
30 0.77387
31 0.825016
32 0.892972
33 0.849486
34 1.11062
35 0.89
36 0.799343
37 0.46395
38 0.477755
39 0.476576
40 0.441192
41 0.449749
42 0.449472
43 0.448497
44 0.470372
45 0.443678
46 0.597704
47 0.470213
48 0.474789
49 0.455494
50 0.757166
51 0.452052
52 0.459891
53 0.45544
54 0.514733
55 0.519278
56 0.478251
57 0.697298
58 0.514806
59 0.494419
60 0.736563
61 0.796822
62 0.535397
63 0.482934
64 0.535373
65 0.454532
66 0.456426
67 0.441899
68 0.496337
69 0.457275
70 0.457766
71 0.453818
72 0.589088
73 0.46333
74 0.468215
75 0.453045
76 0.665601
77 0.446794
78 0.456892
79 0.446486
80 0.453238
81 0.440909
82 0.437378
83 0.456125
84 0.456618
85 0.4495
86 0.493988
87 0.464839
88 0.46057
89 0.470266
90 0.438777
91 0.45511
92 0.449527
93 0.443002
94 0.430843
95 0.446626
96 0.434626
97 0.448246
98 0.46038
99 0.44221
100 0.453293
101 0.443931
102 0.429302
103 0.440028
104 0.443847
&
@target G2.S2
@type xy
1 0.988635
2 1.29469
3 0.718366
4 0.764738
5 1.09396
6 0.915492
7 0.806134
8 1.21533
9 1.03708
10 1.06887
11 0.649961
12 0.484485
13 0.51988
14 0.479035
15 0.431365
16 0.43775
17 0.485438
18 0.444832
19 0.451497
20 0.438321
21 0.464624
22 0.45467
23 0.44122
24 0.474395
25 0.432926
26 0.468669
27 0.750033
28 1.02344
29 0.49371
30 1.08266
31 1.00132
32 1.15335
33 0.956112
34 1.24304
35 1.20768
36 1.31423
37 0.980752
38 0.538099
39 0.705851
40 0.460679
41 0.443453
42 0.446375
43 0.440483
44 0.465457
45 0.436835
46 0.515194
47 0.436148
48 0.485335
49 0.443903
50 0.770276
51 0.44601
52 0.443452
53 0.43652
54 0.725155
55 0.425264
56 0.61504
57 0.682935
58 0.77915
59 0.483012
60 0.919089
61 0.939296
62 1.1659
63 0.845104
64 0.650596
65 0.530519
66 0.456727
67 0.44365
68 0.458531
69 0.434224
70 0.447297
71 0.440483
72 0.523784
73 0.443255
74 0.460734
75 0.449611
76 0.638925
77 0.436176
78 0.45478
79 0.445815
80 0.464273
81 0.394525
82 0.390641
83 0.446374
84 0.464624
85 0.447297
86 0.49135
87 0.765114
88 0.860668
89 0.700714
90 0.453486
91 0.504802
92 0.441503
93 0.440483
94 0.438292
95 0.434885
96 0.437836
97 0.442295
98 0.449833
99 0.43926
100 0.467654
101 0.436434
102 0.447911
103 0.439717
104 0.463519
&
