# Supplementary material for: Data showing the lipid conformations and membrane binding behaviors of beta-amyloid fibrils in phase-separated cholesterol-enriched lipid domains with and without glycolipid and oxidized cholesterol from coarse-grained molecular dynamics simulations
Source: Data Brief. 2020 Apr 19;30:105496. doi: 10.1016/j.dib.2020.105496 (PMC7186522; doi:10.1016/j.dib.2020.105496)
Supplement: Supplementary file 1 [file mmc1.zip › Supplementary-Data/S17-21/Figure-S19/Figure-S19B-P1-ABC-3.agr]

# Grace project file
#
@version 50125
@page size 792, 612
@page scroll 5%
@page inout 5%
@link page off
@map font 0 to "Times-Roman", "Times-Roman"
@map font 1 to "Times-Italic", "Times-Italic"
@map font 2 to "Times-Bold", "Times-Bold"
@map font 3 to "Times-BoldItalic", "Times-BoldItalic"
@map font 4 to "Helvetica", "Helvetica"
@map font 5 to "Helvetica-Oblique", "Helvetica-Oblique"
@map font 6 to "Helvetica-Bold", "Helvetica-Bold"
@map font 7 to "Helvetica-BoldOblique", "Helvetica-BoldOblique"
@map font 8 to "Courier", "Courier"
@map font 9 to "Courier-Oblique", "Courier-Oblique"
@map font 10 to "Courier-Bold", "Courier-Bold"
@map font 11 to "Courier-BoldOblique", "Courier-BoldOblique"
@map font 12 to "Symbol", "Symbol"
@map font 13 to "ZapfDingbats", "ZapfDingbats"
@map color 0 to (255, 255, 255), "white"
@map color 1 to (0, 0, 0), "black"
@map color 2 to (255, 0, 0), "red"
@map color 3 to (0, 255, 0), "green"
@map color 4 to (0, 0, 255), "blue"
@map color 5 to (255, 255, 0), "yellow"
@map color 6 to (188, 143, 143), "brown"
@map color 7 to (220, 220, 220), "grey"
@map color 8 to (148, 0, 211), "violet"
@map color 9 to (0, 255, 255), "cyan"
@map color 10 to (255, 0, 255), "magenta"
@map color 11 to (255, 165, 0), "orange"
@map color 12 to (114, 33, 188), "indigo"
@map color 13 to (103, 7, 72), "maroon"
@map color 14 to (64, 224, 208), "turquoise"
@map color 15 to (0, 139, 0), "green4"
@reference date 0
@date wrap off
@date wrap year 1950
@default linewidth 1.0
@default linestyle 1
@default color 1
@default pattern 1
@default font 0
@default char size 1.000000
@default symbol size 1.000000
@default sformat "%.8g"
@background color 0
@page background fill on
@timestamp off
@timestamp 0.03, 0.03
@timestamp color 1
@timestamp rot 0
@timestamp font 0
@timestamp char size 1.000000
@timestamp def "Tue Dec 12 15:31:45 2017"
@r0 off
@link r0 to g0
@r0 type above
@r0 linestyle 1
@r0 linewidth 1.0
@r0 color 1
@r0 line 0, 0, 0, 0
@r1 off
@link r1 to g0
@r1 type above
@r1 linestyle 1
@r1 linewidth 1.0
@r1 color 1
@r1 line 0, 0, 0, 0
@r2 off
@link r2 to g0
@r2 type above
@r2 linestyle 1
@r2 linewidth 1.0
@r2 color 1
@r2 line 0, 0, 0, 0
@r3 off
@link r3 to g0
@r3 type above
@r3 linestyle 1
@r3 linewidth 1.0
@r3 color 1
@r3 line 0, 0, 0, 0
@r4 off
@link r4 to g0
@r4 type above
@r4 linestyle 1
@r4 linewidth 1.0
@r4 color 1
@r4 line 0, 0, 0, 0
@g0 on
@g0 hidden false
@g0 type XY
@g0 stacked false
@g0 bar hgap 0.000000
@g0 fixedpoint off
@g0 fixedpoint type 0
@g0 fixedpoint xy 0.000000, 0.000000
@g0 fixedpoint format general general
@g0 fixedpoint prec 6, 6
@with g0
@    world 0, 0, 20, 6
@    stack world 0, 0, 0, 0
@    znorm 1
@    view 0.100000, 0.720000, 0.800000, 0.950000
@    title ""
@    title font 0
@    title size 1.500000
@    title color 1
@    subtitle ""
@    subtitle font 0
@    subtitle size 1.000000
@    subtitle color 1
@    xaxes scale Normal
@    yaxes scale Normal
@    xaxes invert off
@    yaxes invert off
@    xaxis  on
@    xaxis  type zero false
@    xaxis  offset 0.000000 , 0.000000
@    xaxis  bar on
@    xaxis  bar color 1
@    xaxis  bar linestyle 1
@    xaxis  bar linewidth 1.0
@    xaxis  label "Time (\xm\0s)"
@    xaxis  label layout para
@    xaxis  label place auto
@    xaxis  label char size 0.900000
@    xaxis  label font 0
@    xaxis  label color 1
@    xaxis  label place normal
@    xaxis  tick on
@    xaxis  tick major 5
@    xaxis  tick minor ticks 4
@    xaxis  tick default 6
@    xaxis  tick place rounded true
@    xaxis  tick in
@    xaxis  tick major size 1.000000
@    xaxis  tick major color 1
@    xaxis  tick major linewidth 1.0
@    xaxis  tick major linestyle 1
@    xaxis  tick major grid off
@    xaxis  tick minor color 1
@    xaxis  tick minor linewidth 1.0
@    xaxis  tick minor linestyle 1
@    xaxis  tick minor grid off
@    xaxis  tick minor size 0.500000
@    xaxis  ticklabel on
@    xaxis  ticklabel format general
@    xaxis  ticklabel prec 5
@    xaxis  ticklabel formula ""
@    xaxis  ticklabel append ""
@    xaxis  ticklabel prepend ""
@    xaxis  ticklabel angle 0
@    xaxis  ticklabel skip 0
@    xaxis  ticklabel stagger 0
@    xaxis  ticklabel place normal
@    xaxis  ticklabel offset auto
@    xaxis  ticklabel offset 0.000000 , 0.010000
@    xaxis  ticklabel start type auto
@    xaxis  ticklabel start 0.000000
@    xaxis  ticklabel stop type auto
@    xaxis  ticklabel stop 0.000000
@    xaxis  ticklabel char size 0.800000
@    xaxis  ticklabel font 0
@    xaxis  ticklabel color 1
@    xaxis  tick place both
@    xaxis  tick spec type none
@    yaxis  on
@    yaxis  type zero false
@    yaxis  offset 0.000000 , 0.000000
@    yaxis  bar on
@    yaxis  bar color 1
@    yaxis  bar linestyle 1
@    yaxis  bar linewidth 1.0
@    yaxis  label "Minimum  Distance (nm)"
@    yaxis  label layout para
@    yaxis  label place auto
@    yaxis  label char size 0.900000
@    yaxis  label font 0
@    yaxis  label color 1
@    yaxis  label place normal
@    yaxis  tick on
@    yaxis  tick major 1
@    yaxis  tick minor ticks 1
@    yaxis  tick default 6
@    yaxis  tick place rounded true
@    yaxis  tick in
@    yaxis  tick major size 1.000000
@    yaxis  tick major color 1
@    yaxis  tick major linewidth 1.0
@    yaxis  tick major linestyle 1
@    yaxis  tick major grid off
@    yaxis  tick minor color 1
@    yaxis  tick minor linewidth 1.0
@    yaxis  tick minor linestyle 1
@    yaxis  tick minor grid off
@    yaxis  tick minor size 0.500000
@    yaxis  ticklabel on
@    yaxis  ticklabel format general
@    yaxis  ticklabel prec 5
@    yaxis  ticklabel formula ""
@    yaxis  ticklabel append ""
@    yaxis  ticklabel prepend ""
@    yaxis  ticklabel angle 0
@    yaxis  ticklabel skip 0
@    yaxis  ticklabel stagger 0
@    yaxis  ticklabel place normal
@    yaxis  ticklabel offset auto
@    yaxis  ticklabel offset 0.000000 , 0.010000
@    yaxis  ticklabel start type auto
@    yaxis  ticklabel start 0.000000
@    yaxis  ticklabel stop type auto
@    yaxis  ticklabel stop 0.000000
@    yaxis  ticklabel char size 0.800000
@    yaxis  ticklabel font 0
@    yaxis  ticklabel color 1
@    yaxis  tick place both
@    yaxis  tick spec type none
@    altxaxis  off
@    altyaxis  off
@    legend on
@    legend loctype view
@    legend 0.82, 0.93
@    legend box color 1
@    legend box pattern 0
@    legend box linewidth 1.0
@    legend box linestyle 0
@    legend box fill color 0
@    legend box fill pattern 0
@    legend font 0
@    legend char size 1.000000
@    legend color 1
@    legend length 2
@    legend vgap 1
@    legend hgap 1
@    legend invert false
@    frame type 0
@    frame linestyle 1
@    frame linewidth 1.0
@    frame color 1
@    frame pattern 1
@    frame background color 0
@    frame background pattern 0
@    s0 hidden false
@    s0 type xy
@    s0 symbol 0
@    s0 symbol size 1.000000
@    s0 symbol color 3
@    s0 symbol pattern 1
@    s0 symbol fill color 3
@    s0 symbol fill pattern 0
@    s0 symbol linewidth 1.0
@    s0 symbol linestyle 1
@    s0 symbol char 65
@    s0 symbol char font 0
@    s0 symbol skip 0
@    s0 line type 1
@    s0 line linestyle 1
@    s0 line linewidth 1.0
@    s0 line color 3
@    s0 line pattern 1
@    s0 baseline type 0
@    s0 baseline off
@    s0 dropline off
@    s0 fill type 0
@    s0 fill rule 0
@    s0 fill color 3
@    s0 fill pattern 1
@    s0 avalue off
@    s0 avalue type 2
@    s0 avalue char size 1.000000
@    s0 avalue font 0
@    s0 avalue color 1
@    s0 avalue rot 0
@    s0 avalue format general
@    s0 avalue prec 3
@    s0 avalue prepend ""
@    s0 avalue append ""
@    s0 avalue offset 0.000000 , 0.000000
@    s0 errorbar on
@    s0 errorbar place both
@    s0 errorbar color 3
@    s0 errorbar pattern 1
@    s0 errorbar size 1.000000
@    s0 errorbar linewidth 1.0
@    s0 errorbar linestyle 1
@    s0 errorbar riser linewidth 1.0
@    s0 errorbar riser linestyle 1
@    s0 errorbar riser clip off
@    s0 errorbar riser clip length 0.100000
@    s0 comment "/Users/KCheng/Desktop/cg_small_water_run/md-run-lonestar/namchi-04-26-2014/g-mind/1md-1.0nm-results/DPP-mind-.xvg"
@    s0 legend  "Protein-DPPC"
@    s1 hidden false
@    s1 type xy
@    s1 symbol 0
@    s1 symbol size 1.000000
@    s1 symbol color 11
@    s1 symbol pattern 1
@    s1 symbol fill color 11
@    s1 symbol fill pattern 0
@    s1 symbol linewidth 1.0
@    s1 symbol linestyle 1
@    s1 symbol char 65
@    s1 symbol char font 0
@    s1 symbol skip 0
@    s1 line type 1
@    s1 line linestyle 1
@    s1 line linewidth 1.0
@    s1 line color 11
@    s1 line pattern 1
@    s1 baseline type 0
@    s1 baseline off
@    s1 dropline off
@    s1 fill type 0
@    s1 fill rule 0
@    s1 fill color 11
@    s1 fill pattern 1
@    s1 avalue off
@    s1 avalue type 2
@    s1 avalue char size 1.000000
@    s1 avalue font 0
@    s1 avalue color 1
@    s1 avalue rot 0
@    s1 avalue format general
@    s1 avalue prec 3
@    s1 avalue prepend ""
@    s1 avalue append ""
@    s1 avalue offset 0.000000 , 0.000000
@    s1 errorbar on
@    s1 errorbar place both
@    s1 errorbar color 11
@    s1 errorbar pattern 1
@    s1 errorbar size 1.000000
@    s1 errorbar linewidth 1.0
@    s1 errorbar linestyle 1
@    s1 errorbar riser linewidth 1.0
@    s1 errorbar riser linestyle 1
@    s1 errorbar riser clip off
@    s1 errorbar riser clip length 0.100000
@    s1 comment "/Users/KCheng/Desktop/cg_small_water_run/md-run-lonestar/namchi-04-26-2014/g-mind/1md-1.0nm-results/DUP-mind-.xvg"
@    s1 legend  "Protein-DUPC"
@    s2 hidden false
@    s2 type xy
@    s2 symbol 0
@    s2 symbol size 1.000000
@    s2 symbol color 1
@    s2 symbol pattern 1
@    s2 symbol fill color 1
@    s2 symbol fill pattern 0
@    s2 symbol linewidth 1.0
@    s2 symbol linestyle 1
@    s2 symbol char 65
@    s2 symbol char font 0
@    s2 symbol skip 0
@    s2 line type 1
@    s2 line linestyle 1
@    s2 line linewidth 1.0
@    s2 line color 1
@    s2 line pattern 1
@    s2 baseline type 0
@    s2 baseline off
@    s2 dropline off
@    s2 fill type 0
@    s2 fill rule 0
@    s2 fill color 1
@    s2 fill pattern 1
@    s2 avalue off
@    s2 avalue type 2
@    s2 avalue char size 1.000000
@    s2 avalue font 0
@    s2 avalue color 1
@    s2 avalue rot 0
@    s2 avalue format general
@    s2 avalue prec 3
@    s2 avalue prepend ""
@    s2 avalue append ""
@    s2 avalue offset 0.000000 , 0.000000
@    s2 errorbar on
@    s2 errorbar place both
@    s2 errorbar color 1
@    s2 errorbar pattern 1
@    s2 errorbar size 1.000000
@    s2 errorbar linewidth 1.0
@    s2 errorbar linestyle 1
@    s2 errorbar riser linewidth 1.0
@    s2 errorbar riser linestyle 1
@    s2 errorbar riser clip off
@    s2 errorbar riser clip length 0.100000
@    s2 comment "/Users/KCheng/Desktop/cg_small_water_run/md-run-lonestar/namchi-04-26-2014/g-mind/1md-1.0nm-results/CHO-mind-.xvg"
@    s2 legend  "Protein-CHOL"
@g1 on
@g1 hidden false
@g1 type XY
@g1 stacked false
@g1 bar hgap 0.000000
@g1 fixedpoint off
@g1 fixedpoint type 0
@g1 fixedpoint xy 0.000000, 0.000000
@g1 fixedpoint format general general
@g1 fixedpoint prec 6, 6
@with g1
@    world 0, 0, 20, 15000
@    stack world 0, 0, 0, 0
@    znorm 1
@    view 0.100000, 0.410000, 0.800000, 0.640000
@    title ""
@    title font 0
@    title size 1.500000
@    title color 1
@    subtitle ""
@    subtitle font 0
@    subtitle size 1.000000
@    subtitle color 1
@    xaxes scale Normal
@    yaxes scale Normal
@    xaxes invert off
@    yaxes invert off
@    xaxis  on
@    xaxis  type zero false
@    xaxis  offset 0.000000 , 0.000000
@    xaxis  bar on
@    xaxis  bar color 1
@    xaxis  bar linestyle 1
@    xaxis  bar linewidth 1.0
@    xaxis  label "Time (\xm\0s)"
@    xaxis  label layout para
@    xaxis  label place auto
@    xaxis  label char size 0.900000
@    xaxis  label font 0
@    xaxis  label color 1
@    xaxis  label place normal
@    xaxis  tick on
@    xaxis  tick major 5
@    xaxis  tick minor ticks 4
@    xaxis  tick default 6
@    xaxis  tick place rounded true
@    xaxis  tick in
@    xaxis  tick major size 1.000000
@    xaxis  tick major color 1
@    xaxis  tick major linewidth 1.0
@    xaxis  tick major linestyle 1
@    xaxis  tick major grid off
@    xaxis  tick minor color 1
@    xaxis  tick minor linewidth 1.0
@    xaxis  tick minor linestyle 1
@    xaxis  tick minor grid off
@    xaxis  tick minor size 0.500000
@    xaxis  ticklabel on
@    xaxis  ticklabel format general
@    xaxis  ticklabel prec 5
@    xaxis  ticklabel formula ""
@    xaxis  ticklabel append ""
@    xaxis  ticklabel prepend ""
@    xaxis  ticklabel angle 0
@    xaxis  ticklabel skip 0
@    xaxis  ticklabel stagger 0
@    xaxis  ticklabel place normal
@    xaxis  ticklabel offset auto
@    xaxis  ticklabel offset 0.000000 , 0.010000
@    xaxis  ticklabel start type auto
@    xaxis  ticklabel start 0.000000
@    xaxis  ticklabel stop type auto
@    xaxis  ticklabel stop 0.000000
@    xaxis  ticklabel char size 0.800000
@    xaxis  ticklabel font 0
@    xaxis  ticklabel color 1
@    xaxis  tick place both
@    xaxis  tick spec type none
@    yaxis  on
@    yaxis  type zero false
@    yaxis  offset 0.000000 , 0.000000
@    yaxis  bar on
@    yaxis  bar color 1
@    yaxis  bar linestyle 1
@    yaxis  bar linewidth 1.0
@    yaxis  label "Number of Contacts (< 2 nm)"
@    yaxis  label layout para
@    yaxis  label place auto
@    yaxis  label char size 0.900000
@    yaxis  label font 0
@    yaxis  label color 1
@    yaxis  label place normal
@    yaxis  tick on
@    yaxis  tick major 5000
@    yaxis  tick minor ticks 1
@    yaxis  tick default 6
@    yaxis  tick place rounded true
@    yaxis  tick in
@    yaxis  tick major size 1.000000
@    yaxis  tick major color 1
@    yaxis  tick major linewidth 1.0
@    yaxis  tick major linestyle 1
@    yaxis  tick major grid off
@    yaxis  tick minor color 1
@    yaxis  tick minor linewidth 1.0
@    yaxis  tick minor linestyle 1
@    yaxis  tick minor grid off
@    yaxis  tick minor size 0.500000
@    yaxis  ticklabel on
@    yaxis  ticklabel format general
@    yaxis  ticklabel prec 5
@    yaxis  ticklabel formula ""
@    yaxis  ticklabel append ""
@    yaxis  ticklabel prepend ""
@    yaxis  ticklabel angle 0
@    yaxis  ticklabel skip 0
@    yaxis  ticklabel stagger 0
@    yaxis  ticklabel place normal
@    yaxis  ticklabel offset auto
@    yaxis  ticklabel offset 0.000000 , 0.010000
@    yaxis  ticklabel start type auto
@    yaxis  ticklabel start 0.000000
@    yaxis  ticklabel stop type auto
@    yaxis  ticklabel stop 0.000000
@    yaxis  ticklabel char size 0.800000
@    yaxis  ticklabel font 0
@    yaxis  ticklabel color 1
@    yaxis  tick place both
@    yaxis  tick spec type none
@    altxaxis  off
@    altyaxis  off
@    legend on
@    legend loctype view
@    legend 0.78, 0.8
@    legend box color 1
@    legend box pattern 1
@    legend box linewidth 1.0
@    legend box linestyle 1
@    legend box fill color 0
@    legend box fill pattern 1
@    legend font 0
@    legend char size 1.000000
@    legend color 1
@    legend length 2
@    legend vgap 1
@    legend hgap 1
@    legend invert false
@    frame type 0
@    frame linestyle 1
@    frame linewidth 1.0
@    frame color 1
@    frame pattern 1
@    frame background color 0
@    frame background pattern 0
@    s0 hidden false
@    s0 type xy
@    s0 symbol 0
@    s0 symbol size 1.000000
@    s0 symbol color 3
@    s0 symbol pattern 1
@    s0 symbol fill color 3
@    s0 symbol fill pattern 0
@    s0 symbol linewidth 1.0
@    s0 symbol linestyle 1
@    s0 symbol char 65
@    s0 symbol char font 0
@    s0 symbol skip 0
@    s0 line type 1
@    s0 line linestyle 1
@    s0 line linewidth 1.0
@    s0 line color 3
@    s0 line pattern 1
@    s0 baseline type 0
@    s0 baseline off
@    s0 dropline off
@    s0 fill type 0
@    s0 fill rule 0
@    s0 fill color 1
@    s0 fill pattern 1
@    s0 avalue off
@    s0 avalue type 2
@    s0 avalue char size 1.000000
@    s0 avalue font 0
@    s0 avalue color 1
@    s0 avalue rot 0
@    s0 avalue format general
@    s0 avalue prec 3
@    s0 avalue prepend ""
@    s0 avalue append ""
@    s0 avalue offset 0.000000 , 0.000000
@    s0 errorbar on
@    s0 errorbar place both
@    s0 errorbar color 3
@    s0 errorbar pattern 1
@    s0 errorbar size 1.000000
@    s0 errorbar linewidth 1.0
@    s0 errorbar linestyle 1
@    s0 errorbar riser linewidth 1.0
@    s0 errorbar riser linestyle 1
@    s0 errorbar riser clip off
@    s0 errorbar riser clip length 0.100000
@    s0 comment "/Users/KCheng/Desktop/cg_small_water_run/md-run-lonestar/namchi-04-26-2014/g-mind/1md-1.0nm-results/DPP-numcont-.xvg"
@    s0 legend  ""
@    s1 hidden false
@    s1 type xy
@    s1 symbol 0
@    s1 symbol size 1.000000
@    s1 symbol color 11
@    s1 symbol pattern 1
@    s1 symbol fill color 11
@    s1 symbol fill pattern 0
@    s1 symbol linewidth 1.0
@    s1 symbol linestyle 1
@    s1 symbol char 65
@    s1 symbol char font 0
@    s1 symbol skip 0
@    s1 line type 1
@    s1 line linestyle 1
@    s1 line linewidth 1.0
@    s1 line color 11
@    s1 line pattern 1
@    s1 baseline type 0
@    s1 baseline off
@    s1 dropline off
@    s1 fill type 0
@    s1 fill rule 0
@    s1 fill color 1
@    s1 fill pattern 1
@    s1 avalue off
@    s1 avalue type 2
@    s1 avalue char size 1.000000
@    s1 avalue font 0
@    s1 avalue color 1
@    s1 avalue rot 0
@    s1 avalue format general
@    s1 avalue prec 3
@    s1 avalue prepend ""
@    s1 avalue append ""
@    s1 avalue offset 0.000000 , 0.000000
@    s1 errorbar on
@    s1 errorbar place both
@    s1 errorbar color 11
@    s1 errorbar pattern 1
@    s1 errorbar size 1.000000
@    s1 errorbar linewidth 1.0
@    s1 errorbar linestyle 1
@    s1 errorbar riser linewidth 1.0
@    s1 errorbar riser linestyle 1
@    s1 errorbar riser clip off
@    s1 errorbar riser clip length 0.100000
@    s1 comment "/Users/KCheng/Desktop/cg_small_water_run/md-run-lonestar/namchi-04-26-2014/g-mind/1md-1.0nm-results/DUP-numcont-.xvg"
@    s1 legend  ""
@    s2 hidden false
@    s2 type xy
@    s2 symbol 0
@    s2 symbol size 1.000000
@    s2 symbol color 1
@    s2 symbol pattern 1
@    s2 symbol fill color 1
@    s2 symbol fill pattern 0
@    s2 symbol linewidth 1.0
@    s2 symbol linestyle 1
@    s2 symbol char 65
@    s2 symbol char font 0
@    s2 symbol skip 0
@    s2 line type 1
@    s2 line linestyle 1
@    s2 line linewidth 1.0
@    s2 line color 1
@    s2 line pattern 1
@    s2 baseline type 0
@    s2 baseline off
@    s2 dropline off
@    s2 fill type 0
@    s2 fill rule 0
@    s2 fill color 1
@    s2 fill pattern 1
@    s2 avalue off
@    s2 avalue type 2
@    s2 avalue char size 1.000000
@    s2 avalue font 0
@    s2 avalue color 1
@    s2 avalue rot 0
@    s2 avalue format general
@    s2 avalue prec 3
@    s2 avalue prepend ""
@    s2 avalue append ""
@    s2 avalue offset 0.000000 , 0.000000
@    s2 errorbar on
@    s2 errorbar place both
@    s2 errorbar color 1
@    s2 errorbar pattern 1
@    s2 errorbar size 1.000000
@    s2 errorbar linewidth 1.0
@    s2 errorbar linestyle 1
@    s2 errorbar riser linewidth 1.0
@    s2 errorbar riser linestyle 1
@    s2 errorbar riser clip off
@    s2 errorbar riser clip length 0.100000
@    s2 comment "/Users/KCheng/Desktop/cg_small_water_run/md-run-lonestar/namchi-04-26-2014/g-mind/1md-1.0nm-results/CHO-numcont-.xvg"
@    s2 legend  ""
@g2 on
@g2 hidden false
@g2 type XY
@g2 stacked false
@g2 bar hgap 0.000000
@g2 fixedpoint off
@g2 fixedpoint type 0
@g2 fixedpoint xy 0.000000, 0.000000
@g2 fixedpoint format general general
@g2 fixedpoint prec 6, 6
@with g2
@    world 0, 0, 130, 1
@    stack world 0, 0, 0, 0
@    znorm 1
@    view 0.100000, 0.100000, 0.800000, 0.330000
@    title ""
@    title font 0
@    title size 1.500000
@    title color 1
@    subtitle ""
@    subtitle font 0
@    subtitle size 1.000000
@    subtitle color 1
@    xaxes scale Normal
@    yaxes scale Normal
@    xaxes invert off
@    yaxes invert off
@    xaxis  on
@    xaxis  type zero false
@    xaxis  offset 0.000000 , 0.000000
@    xaxis  bar on
@    xaxis  bar color 1
@    xaxis  bar linestyle 1
@    xaxis  bar linewidth 1.0
@    xaxis  label "Residue (#)"
@    xaxis  label layout para
@    xaxis  label place auto
@    xaxis  label char size 0.900000
@    xaxis  label font 0
@    xaxis  label color 1
@    xaxis  label place normal
@    xaxis  tick on
@    xaxis  tick major 26
@    xaxis  tick minor ticks 1
@    xaxis  tick default 6
@    xaxis  tick place rounded true
@    xaxis  tick in
@    xaxis  tick major size 1.000000
@    xaxis  tick major color 1
@    xaxis  tick major linewidth 1.0
@    xaxis  tick major linestyle 1
@    xaxis  tick major grid off
@    xaxis  tick minor color 1
@    xaxis  tick minor linewidth 1.0
@    xaxis  tick minor linestyle 1
@    xaxis  tick minor grid off
@    xaxis  tick minor size 0.500000
@    xaxis  ticklabel on
@    xaxis  ticklabel format general
@    xaxis  ticklabel prec 5
@    xaxis  ticklabel formula ""
@    xaxis  ticklabel append ""
@    xaxis  ticklabel prepend ""
@    xaxis  ticklabel angle 0
@    xaxis  ticklabel skip 0
@    xaxis  ticklabel stagger 0
@    xaxis  ticklabel place normal
@    xaxis  ticklabel offset auto
@    xaxis  ticklabel offset 0.000000 , 0.010000
@    xaxis  ticklabel start type auto
@    xaxis  ticklabel start 0.000000
@    xaxis  ticklabel stop type auto
@    xaxis  ticklabel stop 0.000000
@    xaxis  ticklabel char size 0.800000
@    xaxis  ticklabel font 0
@    xaxis  ticklabel color 1
@    xaxis  tick place both
@    xaxis  tick spec type none
@    yaxis  on
@    yaxis  type zero false
@    yaxis  offset 0.000000 , 0.000000
@    yaxis  bar on
@    yaxis  bar color 1
@    yaxis  bar linestyle 1
@    yaxis  bar linewidth 1.0
@    yaxis  label "Minimum Distance (nm)"
@    yaxis  label layout para
@    yaxis  label place auto
@    yaxis  label char size 0.900000
@    yaxis  label font 0
@    yaxis  label color 1
@    yaxis  label place normal
@    yaxis  tick on
@    yaxis  tick major 0.2
@    yaxis  tick minor ticks 1
@    yaxis  tick default 6
@    yaxis  tick place rounded true
@    yaxis  tick in
@    yaxis  tick major size 1.000000
@    yaxis  tick major color 1
@    yaxis  tick major linewidth 1.0
@    yaxis  tick major linestyle 1
@    yaxis  tick major grid off
@    yaxis  tick minor color 1
@    yaxis  tick minor linewidth 1.0
@    yaxis  tick minor linestyle 1
@    yaxis  tick minor grid off
@    yaxis  tick minor size 0.500000
@    yaxis  ticklabel on
@    yaxis  ticklabel format general
@    yaxis  ticklabel prec 5
@    yaxis  ticklabel formula ""
@    yaxis  ticklabel append ""
@    yaxis  ticklabel prepend ""
@    yaxis  ticklabel angle 0
@    yaxis  ticklabel skip 0
@    yaxis  ticklabel stagger 0
@    yaxis  ticklabel place normal
@    yaxis  ticklabel offset auto
@    yaxis  ticklabel offset 0.000000 , 0.010000
@    yaxis  ticklabel start type auto
@    yaxis  ticklabel start 0.000000
@    yaxis  ticklabel stop type auto
@    yaxis  ticklabel stop 0.000000
@    yaxis  ticklabel char size 0.800000
@    yaxis  ticklabel font 0
@    yaxis  ticklabel color 1
@    yaxis  tick place both
@    yaxis  tick spec type none
@    altxaxis  off
@    altyaxis  off
@    legend on
@    legend loctype view
@    legend 0.78, 0.8
@    legend box color 1
@    legend box pattern 1
@    legend box linewidth 1.0
@    legend box linestyle 1
@    legend box fill color 0
@    legend box fill pattern 1
@    legend font 0
@    legend char size 1.000000
@    legend color 1
@    legend length 2
@    legend vgap 1
@    legend hgap 1
@    legend invert false
@    frame type 0
@    frame linestyle 1
@    frame linewidth 1.0
@    frame color 1
@    frame pattern 1
@    frame background color 0
@    frame background pattern 0
@    s0 hidden false
@    s0 type xy
@    s0 symbol 0
@    s0 symbol size 1.000000
@    s0 symbol color 3
@    s0 symbol pattern 1
@    s0 symbol fill color 3
@    s0 symbol fill pattern 0
@    s0 symbol linewidth 1.0
@    s0 symbol linestyle 1
@    s0 symbol char 65
@    s0 symbol char font 0
@    s0 symbol skip 0
@    s0 line type 1
@    s0 line linestyle 1
@    s0 line linewidth 1.0
@    s0 line color 3
@    s0 line pattern 1
@    s0 baseline type 0
@    s0 baseline off
@    s0 dropline off
@    s0 fill type 0
@    s0 fill rule 0
@    s0 fill color 1
@    s0 fill pattern 1
@    s0 avalue off
@    s0 avalue type 2
@    s0 avalue char size 1.000000
@    s0 avalue font 0
@    s0 avalue color 1
@    s0 avalue rot 0
@    s0 avalue format general
@    s0 avalue prec 3
@    s0 avalue prepend ""
@    s0 avalue append ""
@    s0 avalue offset 0.000000 , 0.000000
@    s0 errorbar on
@    s0 errorbar place both
@    s0 errorbar color 3
@    s0 errorbar pattern 1
@    s0 errorbar size 1.000000
@    s0 errorbar linewidth 1.0
@    s0 errorbar linestyle 1
@    s0 errorbar riser linewidth 1.0
@    s0 errorbar riser linestyle 1
@    s0 errorbar riser clip off
@    s0 errorbar riser clip length 0.100000
@    s0 comment "/Users/KCheng/Desktop/cg_small_water_run/md-run-lonestar/namchi-04-26-2014/g-mind/1md-1.0nm-results/DPP-res-.xvg"
@    s0 legend  ""
@    s1 hidden false
@    s1 type xy
@    s1 symbol 0
@    s1 symbol size 1.000000
@    s1 symbol color 11
@    s1 symbol pattern 1
@    s1 symbol fill color 11
@    s1 symbol fill pattern 0
@    s1 symbol linewidth 1.0
@    s1 symbol linestyle 1
@    s1 symbol char 65
@    s1 symbol char font 0
@    s1 symbol skip 0
@    s1 line type 1
@    s1 line linestyle 1
@    s1 line linewidth 1.0
@    s1 line color 11
@    s1 line pattern 1
@    s1 baseline type 0
@    s1 baseline off
@    s1 dropline off
@    s1 fill type 0
@    s1 fill rule 0
@    s1 fill color 1
@    s1 fill pattern 1
@    s1 avalue off
@    s1 avalue type 2
@    s1 avalue char size 1.000000
@    s1 avalue font 0
@    s1 avalue color 1
@    s1 avalue rot 0
@    s1 avalue format general
@    s1 avalue prec 3
@    s1 avalue prepend ""
@    s1 avalue append ""
@    s1 avalue offset 0.000000 , 0.000000
@    s1 errorbar on
@    s1 errorbar place both
@    s1 errorbar color 11
@    s1 errorbar pattern 1
@    s1 errorbar size 1.000000
@    s1 errorbar linewidth 1.0
@    s1 errorbar linestyle 1
@    s1 errorbar riser linewidth 1.0
@    s1 errorbar riser linestyle 1
@    s1 errorbar riser clip off
@    s1 errorbar riser clip length 0.100000
@    s1 comment "/Users/KCheng/Desktop/cg_small_water_run/md-run-lonestar/namchi-04-26-2014/g-mind/1md-1.0nm-results/DUP-res-.xvg"
@    s1 legend  ""
@    s2 hidden false
@    s2 type xy
@    s2 symbol 0
@    s2 symbol size 1.000000
@    s2 symbol color 1
@    s2 symbol pattern 1
@    s2 symbol fill color 1
@    s2 symbol fill pattern 0
@    s2 symbol linewidth 1.0
@    s2 symbol linestyle 1
@    s2 symbol char 65
@    s2 symbol char font 0
@    s2 symbol skip 0
@    s2 line type 1
@    s2 line linestyle 1
@    s2 line linewidth 1.0
@    s2 line color 1
@    s2 line pattern 1
@    s2 baseline type 0
@    s2 baseline off
@    s2 dropline off
@    s2 fill type 0
@    s2 fill rule 0
@    s2 fill color 1
@    s2 fill pattern 1
@    s2 avalue off
@    s2 avalue type 2
@    s2 avalue char size 1.000000
@    s2 avalue font 0
@    s2 avalue color 1
@    s2 avalue rot 0
@    s2 avalue format general
@    s2 avalue prec 3
@    s2 avalue prepend ""
@    s2 avalue append ""
@    s2 avalue offset 0.000000 , 0.000000
@    s2 errorbar on
@    s2 errorbar place both
@    s2 errorbar color 1
@    s2 errorbar pattern 1
@    s2 errorbar size 1.000000
@    s2 errorbar linewidth 1.0
@    s2 errorbar linestyle 1
@    s2 errorbar riser linewidth 1.0
@    s2 errorbar riser linestyle 1
@    s2 errorbar riser clip off
@    s2 errorbar riser clip length 0.100000
@    s2 comment "/Users/KCheng/Desktop/cg_small_water_run/md-run-lonestar/namchi-04-26-2014/g-mind/1md-1.0nm-results/CHO-res-.xvg"
@    s2 legend  ""
@target G0.S0
@type xy
0 2.425552
0.02 1.660618
0.04 0.8087953
0.06 0.655248
0.08 0.4775459
0.1 0.4537346
0.12 0.4635194
0.14 0.443481
0.16 0.4650001
0.18 0.4405964
0.2 0.4672794
0.22 0.4569737
0.24 0.4541752
0.26 0.4490541
0.28 0.449722
0.3 0.4509436
0.32 0.4718322
0.34 0.4564537
0.36 0.4442974
0.38 0.4621141
0.4 0.4558508
0.42 0.472255
0.44 0.457302
0.46 0.473313
0.48 0.4669584
0.5 0.4579846
0.52 0.4586395
0.54 0.4693081
0.56 0.4596198
0.58 0.4605156
0.6 0.4603532
0.62 0.4479398
0.64 0.4540377
0.66 0.4464582
0.68 0.4737877
0.7 0.4712488
0.72 0.4766805
0.74 0.4586391
0.76 0.4689613
0.78 0.4560155
0.8 0.4667168
0.82 0.4800258
0.84 0.4563445
0.86 0.4606788
0.88 0.4592654
0.9 0.4806247
0.92 0.4615731
0.94 0.4682147
0.96 0.4644624
0.98 0.4612484
1 0.4677071
1.02 0.4579303
1.04 0.4642467
1.06 0.4806246
1.08 0.4756305
1.1 0.4513866
1.12 0.4578752
1.14 0.4469058
1.16 0.4610854
1.18 0.4667975
1.2 0.4559062
1.22 0.4546153
1.24 0.4592929
1.26 0.4570011
1.28 0.4733125
1.3 0.4615462
1.32 0.4339354
1.34 0.4593746
1.36 0.4769957
1.38 0.4728895
1.4 0.4641124
1.42 0.4686944
1.44 0.4546703
1.46 0.4490276
1.48 0.4689616
1.5 0.4438467
1.52 0.4653225
1.54 0.4560982
1.56 0.4631686
1.58 0.4576023
1.6 0.4585299
1.62 0.4534866
1.64 0.4601092
1.66 0.4582583
1.68 0.4712217
1.7 0.4600549
1.72 0.4519123
1.74 0.4493884
1.76 0.4729693
1.78 0.4557685
1.8 0.4559052
1.82 0.4514703
1.84 0.4695216
1.86 0.4532378
1.88 0.4683479
1.9 0.4739726
1.92 0.4579022
1.94 0.4597282
1.96 0.4513317
1.98 0.452245
2 0.4624127
2.02 0.4463738
2.04 0.4687754
2.06 0.4597014
2.08 0.4554673
2.1 0.4794266
2.12 0.4662082
2.14 0.4428312
2.16 0.4687215
2.18 0.448776
2.2 0.469308
2.22 0.463708
2.24 0.453293
2.26 0.4632488
2.28 0.4562345
2.3 0.4496941
2.32 0.4458139
2.34 0.4592929
2.36 0.4656982
2.38 0.4466262
2.4 0.4486364
2.42 0.4623311
2.44 0.4543404
2.46 0.4439874
2.48 0.4647848
2.5 0.4722544
2.52 0.463735
2.54 0.4593744
2.56 0.467466
2.58 0.485206
2.6 0.4608148
2.62 0.4563165
2.64 0.458803
2.66 0.437893
2.68 0.452852
2.7 0.4639233
2.72 0.4471569
2.74 0.4589666
2.76 0.4669052
2.78 0.4681074
2.8 0.4567816
2.82 0.4585308
2.84 0.4478002
2.86 0.4514972
2.88 0.4373211
2.9 0.4859269
2.92 0.4504996
2.94 0.4756307
2.96 0.4491377
2.98 0.4873136
3 0.4591572
3.02 0.4587209
3.04 0.4669583
3.06 0.4895653
3.08 0.4693343
3.1 0.4570284
3.12 0.4694942
3.14 0.4676004
3.16 0.4607337
3.18 0.4643548
3.2 0.4615461
3.22 0.4612484
3.24 0.4556864
3.26 0.4699198
3.28 0.4448315
3.3 0.453789
3.32 0.4246764
3.34 0.4557691
3.36 0.4642473
3.38 0.4559875
3.4 0.4479125
3.42 0.4686684
3.44 0.458421
3.46 0.4692544
3.48 0.4669054
3.5 0.4462627
3.52 0.4631684
3.54 0.4600549
3.56 0.4651881
3.58 0.470186
3.6 0.4620875
3.62 0.4562892
3.64 0.4674931
3.66 0.4600538
3.68 0.4366635
3.7 0.4534861
3.72 0.4442132
3.74 0.465215
3.76 0.4583672
3.78 0.4662078
3.8 0.4529347
3.82 0.4394882
3.84 0.4446344
3.86 0.4576295
3.88 0.4671723
3.9 0.4555491
3.92 0.465537
3.94 0.4662886
3.96 0.4643811
3.98 0.4680279
4 0.4701591
4.02 0.4622774
4.04 0.4612485
4.06 0.4563444
4.08 0.4592387
4.1 0.4693348
4.12 0.4789053
4.14 0.4540373
4.16 0.4722555
4.18 0.4558782
4.2 0.4613563
4.22 0.4648921
4.24 0.4475216
4.26 0.4532931
4.28 0.4729165
4.3 0.4553574
4.32 0.4434241
4.34 0.4376354
4.36 0.4648114
4.38 0.453156
4.4 0.4651346
4.42 0.4533491
4.44 0.4314511
4.46 0.45511
4.48 0.4622236
4.5 0.4585575
4.52 0.4563166
4.54 0.459674
4.56 0.4513862
4.58 0.4580936
4.6 0.4496105
4.62 0.4454494
4.64 0.4681349
4.66 0.4583392
4.68 0.4620875
4.7 0.4640313
4.72 0.4676532
4.74 0.449805
4.76 0.4629526
4.78 0.4567272
4.8 0.4665298
4.82 0.4587211
4.84 0.4488313
4.86 0.454037
4.88 0.4645695
4.9 0.4546972
4.92 0.4570834
4.94 0.466824
4.96 0.4472968
4.98 0.4580664
5 0.4504447
5.02 0.4776243
5.04 0.4371785
5.06 0.4656977
5.08 0.4596736
5.1 0.4558786
5.12 0.4627633
5.14 0.4634926
5.16 0.4600266
5.18 0.4587211
5.2 0.4640581
5.22 0.4395455
5.24 0.4707702
5.26 0.4450282
5.28 0.4686682
5.3 0.4736035
5.32 0.4610046
5.34 0.4755261
5.36 0.4442404
5.38 0.4611129
5.4 0.4402562
5.42 0.462304
5.44 0.4505825
5.46 0.4550274
5.48 0.4449153
5.5 0.4546151
5.52 0.4581757
5.54 0.4623311
5.56 0.4701596
5.58 0.4549999
5.6 0.4585567
5.62 0.4560152
5.64 0.4598377
5.66 0.4629793
5.68 0.4613295
5.7 0.4486924
5.72 0.4560155
5.74 0.4496665
5.76 0.4532939
5.78 0.4540377
5.8 0.4487204
5.82 0.4622771
5.84 0.4579574
5.86 0.4534862
5.88 0.4652688
5.9 0.4633031
5.92 0.4692542
5.94 0.4522167
5.96 0.4705845
5.98 0.4607335
6 0.4670649
6.02 0.4522442
6.04 0.4938373
6.06 0.4768652
6.08 0.4462345
6.1 0.4621956
6.12 0.4347699
6.14 0.4535968
6.16 0.45401
6.18 0.4615733
6.2 0.4656983
6.22 0.487648
6.24 0.460733
6.26 0.472573
6.28 0.4608958
6.3 0.4564539
6.32 0.4466537
6.34 0.4543679
6.36 0.4507213
6.38 0.4469338
6.4 0.4573017
6.42 0.4640583
6.44 0.4688555
6.46 0.4637083
6.48 0.4881345
6.5 0.4754997
6.52 0.4618167
6.54 0.4629794
6.56 0.4779382
6.58 0.4649191
6.6 0.4549733
6.62 0.4588027
6.64 0.4523267
6.66 0.4702394
6.68 0.4899745
6.7 0.4575484
6.72 0.4468496
6.74 0.4447751
6.76 0.4516914
6.78 0.4455048
6.8 0.4561517
6.82 0.4605159
6.84 0.4365205
6.86 0.4626289
6.88 0.4421817
6.9 0.4556586
6.92 0.4646236
6.94 0.4651352
6.96 0.4487204
6.98 0.4518848
7 0.4608688
7.02 0.460054
7.04 0.4537065
7.06 0.4615195
7.08 0.4568918
7.1 0.4664231
7.12 0.4568645
7.14 0.449722
7.16 0.4574386
7.18 0.4542577
7.2 0.4434248
7.22 0.4518015
7.24 0.4497222
7.26 0.4609237
7.28 0.4523832
7.3 0.4707705
7.32 0.46114
7.34 0.452659
7.36 0.4680009
7.38 0.4573017
7.4 0.4682146
7.42 0.4526867
7.44 0.4522439
7.46 0.485103
7.48 0.473867
7.5 0.478409
7.52 0.4463465
7.54 0.4976943
7.56 0.4673863
7.58 0.4706914
7.6 0.4699473
7.62 0.4694946
7.64 0.4686677
7.66 0.4491382
7.68 0.4871854
7.7 0.4685087
7.72 0.4881852
7.74 0.4634925
7.76 0.47799
7.78 0.4502501
7.8 0.487596
7.82 0.4577659
7.84 0.4388623
7.86 0.4782777
7.88 0.45478
7.9 0.4568916
7.92 0.4579299
7.94 0.460679
7.96 0.4586122
7.98 0.4745006
8 0.4603812
8.02 0.4552746
8.04 0.4701069
8.06 0.4657786
8.08 0.4810667
8.1 0.4527971
8.12 0.4688812
8.14 0.4734448
8.16 0.4604619
8.18 0.4384632
8.2 0.45511
8.22 0.4683487
8.24 0.471222
8.26 0.4537896
8.28 0.4652422
8.3 0.4617901
8.32 0.4674127
8.34 0.4465987
8.36 0.45511
8.38 0.458612
8.4 0.45618
8.42 0.4609232
8.44 0.4607872
8.46 0.4592927
8.48 0.4629524
8.5 0.4623312
8.52 0.4654301
8.54 0.4579851
8.56 0.469601
8.58 0.4438466
8.6 0.4575201
8.62 0.4548073
8.64 0.4546981
8.66 0.4701332
8.68 0.439715
8.7 0.4730754
8.72 0.4705581
8.74 0.4477164
8.76 0.4732335
8.78 0.468642
8.8 0.4639768
8.82 0.468855
8.84 0.4521335
8.86 0.4581211
8.88 0.4669315
8.9 0.4364344
8.92 0.467253
8.94 0.4745787
8.96 0.4529067
8.98 0.4693341
9 0.4570831
9.02 0.4510826
9.04 0.4586395
9.06 0.4752893
9.08 0.4621144
9.1 0.4702657
9.12 0.4480513
9.14 0.4444381
9.16 0.4658333
9.18 0.4603535
9.2 0.4511376
9.22 0.4616816
9.24 0.4670383
9.26 0.4601625
9.28 0.4603532
9.3 0.4576024
9.32 0.4533484
9.34 0.4396586
9.36 0.4600815
9.38 0.4473254
9.4 0.4682677
9.42 0.4656449
9.44 0.4615195
9.46 0.4588572
9.48 0.4584212
9.5 0.4574388
9.52 0.4526031
9.54 0.4627632
9.56 0.4613293
9.58 0.4600272
9.6 0.4629794
9.62 0.4532658
9.64 0.4542582
9.66 0.4498334
9.68 0.457056
9.7 0.4511378
9.72 0.4479681
9.74 0.4441286
9.76 0.4685617
9.78 0.4484138
9.8 0.4580666
9.82 0.4341079
9.84 0.4528798
9.86 0.4600269
9.88 0.4455615
9.9 0.4601352
9.92 0.4557682
9.94 0.4681086
9.96 0.4650003
9.98 0.4602715
10 0.4451963
10.02 0.4592113
10.04 0.4608964
10.06 0.457875
10.08 0.4648656
10.1 0.4471574
10.12 0.4631144
10.14 0.4610046
10.16 0.4467942
10.18 0.4439307
10.2 0.4502502
10.22 0.4523551
10.24 0.4516913
10.26 0.4546978
10.28 0.4538997
10.3 0.4582849
10.32 0.4543682
10.34 0.4452808
10.36 0.4579577
10.38 0.4669576
10.4 0.4534594
10.42 0.4586398
10.44 0.4498052
10.46 0.4549723
10.48 0.4537075
10.5 0.4389192
10.52 0.4638426
10.54 0.4416446
10.56 0.4508045
10.58 0.4597007
10.6 0.4460377
10.62 0.450805
10.64 0.4566726
10.66 0.4602177
10.68 0.4434524
10.7 0.4371782
10.72 0.4684546
10.74 0.4685349
10.76 0.4391183
10.78 0.470239
10.8 0.4659132
10.82 0.4560974
10.84 0.4434247
10.86 0.4462342
10.88 0.446822
10.9 0.4629524
10.92 0.4598639
10.94 0.4604614
10.96 0.446262
10.98 0.4639231
11 0.4746048
11.02 0.4510822
11.04 0.4563715
11.06 0.4598099
11.08 0.4664217
11.1 0.4404823
11.12 0.4427474
11.14 0.4480516
11.16 0.4566725
11.18 0.4756573
11.2 0.4598648
11.22 0.4583398
11.24 0.4485816
11.26 0.4560979
11.28 0.4744468
11.3 0.4556865
11.32 0.4566454
11.34 0.4482186
11.36 0.4563986
11.38 0.4710097
11.4 0.4587756
11.42 0.4676268
11.44 0.4505001
11.46 0.4610044
11.48 0.4616547
11.5 0.4534867
11.52 0.4671991
11.54 0.4722553
11.56 0.4511375
11.58 0.4596196
11.6 0.4524106
11.62 0.4517746
11.64 0.4755001
11.66 0.4344541
11.68 0.4524655
11.7 0.45763
11.72 0.4678145
11.74 0.4638426
11.76 0.4362912
11.78 0.4557685
11.8 0.4596189
11.82 0.4473535
11.84 0.445281
11.86 0.4621142
11.88 0.4482467
11.9 0.4578479
11.92 0.4641926
11.94 0.4531004
11.96 0.4709036
11.98 0.4446906
12 0.4603803
12.02 0.4574384
12.04 0.4601627
12.06 0.4747101
12.08 0.4568096
12.1 0.4492776
12.12 0.4716201
12.14 0.4474375
12.16 0.4595101
12.18 0.4633845
12.2 0.4578478
12.22 0.446542
12.24 0.4602708
12.26 0.4686953
12.28 0.4596739
12.3 0.4437902
12.32 0.4587207
12.34 0.4735509
12.36 0.4499996
12.38 0.4521345
12.4 0.4580392
12.42 0.4620333
12.44 0.4506097
12.46 0.4559327
12.48 0.4451401
12.5 0.456179
12.52 0.4593474
12.54 0.4600272
12.56 0.4416452
12.58 0.4642741
12.6 0.4644887
12.62 0.4621967
12.64 0.4523828
12.66 0.4663417
12.68 0.4451404
12.7 0.4810666
12.72 0.4470454
12.74 0.4713282
12.76 0.4700267
12.78 0.4451407
12.8 0.4444382
12.82 0.4693882
12.84 0.4622229
12.86 0.4532112
12.88 0.4607061
12.9 0.46368
12.92 0.4571105
12.94 0.4460388
12.96 0.4563439
12.98 0.4517743
13 0.4567274
13.02 0.4588026
13.04 0.4662625
13.06 0.4622227
13.08 0.4748943
13.1 0.4591577
13.12 0.4659933
13.14 0.4524648
13.16 0.4627089
13.18 0.4570558
13.2 0.4661271
13.22 0.4537897
13.24 0.4823379
13.26 0.46179
13.28 0.4780686
13.3 0.4556862
13.32 0.4628982
13.34 0.4639501
13.36 0.466931
13.38 0.4623312
13.4 0.4445781
13.42 0.4594287
13.44 0.4512201
13.46 0.4606788
13.48 0.4617629
13.5 0.4719648
13.52 0.4480516
13.54 0.4690947
13.56 0.4455615
13.58 0.462331
13.6 0.449138
13.62 0.4631688
13.64 0.4586398
13.66 0.4631957
13.68 0.4504163
13.7 0.4568641
13.72 0.4531271
13.74 0.4654566
13.76 0.4396022
13.78 0.434108
13.8 0.46395
13.82 0.4563435
13.84 0.4652963
13.86 0.4790871
13.88 0.4575476
13.9 0.4434521
13.92 0.4535415
13.94 0.4633033
13.96 0.4565904
13.98 0.4488042
14 0.4414183
14.02 0.4782786
14.04 0.4610861
14.06 0.4879805
14.08 0.471062
14.1 0.4831664
14.12 0.4599456
14.14 0.471328
14.16 0.4766812
14.18 0.4433399
14.2 0.4642733
14.22 0.4595104
14.24 0.453459
14.26 0.4668506
14.28 0.4512759
14.3 0.4589666
14.32 0.4543955
14.34 0.4308718
14.36 0.4666108
14.38 0.4543679
14.4 0.4383495
14.42 0.4548622
14.44 0.4610313
14.46 0.481274
14.48 0.4548621
14.5 0.4498054
14.52 0.4709031
14.54 0.462656
14.56 0.453652
14.58 0.4469065
14.6 0.4547802
14.62 0.4692807
14.64 0.4693345
14.66 0.4731277
14.68 0.4484702
14.7 0.4797393
14.72 0.4580662
14.74 0.4766812
14.76 0.4669048
14.78 0.4769692
14.8 0.4364915
14.82 0.475395
14.84 0.4716727
14.86 0.446374
14.88 0.4677868
14.9 0.4594833
14.92 0.4648128
14.94 0.4541753
14.96 0.4555767
14.98 0.4496113
15 0.4634119
15.02 0.450167
15.04 0.4597828
15.06 0.4504718
15.08 0.4574929
15.1 0.4479123
15.12 0.4654836
15.14 0.4348853
15.16 0.4441851
15.18 0.4570009
15.2 0.4673862
15.22 0.4657249
15.24 0.4640313
15.26 0.4635191
15.28 0.4588306
15.3 0.4484139
15.32 0.4566727
15.34 0.4718579
15.36 0.4457856
15.38 0.4559329
15.4 0.4516633
15.42 0.437864
15.44 0.4537072
15.46 0.4589666
15.48 0.4444374
15.5 0.4579577
15.52 0.4451966
15.54 0.4644081
15.56 0.4461499
15.58 0.4611125
15.6 0.4648113
15.62 0.4451129
15.64 0.4712223
15.66 0.4954037
15.68 0.4596471
15.7 0.4553294
15.72 0.4850517
15.74 0.4623037
15.76 0.4501663
15.78 0.4625474
15.8 0.4668511
15.82 0.4553302
15.84 0.4505555
15.86 0.4654031
15.88 0.4654569
15.9 0.4504725
15.92 0.4436779
15.94 0.4616545
15.96 0.4539829
15.98 0.4574929
16 0.4538998
16.02 0.4483861
16.04 0.4576026
16.06 0.4693083
16.08 0.4615191
16.1 0.4546151
16.12 0.461573
16.14 0.4620328
16.16 0.455027
16.18 0.4737612
16.2 0.4714603
16.22 0.4676274
16.24 0.4673862
16.26 0.4421819
16.28 0.4607874
16.3 0.4716199
16.32 0.458203
16.34 0.4407667
16.36 0.4587489
16.38 0.4643813
16.4 0.4559334
16.42 0.4299709
16.44 0.455686
16.46 0.4557681
16.48 0.4470464
16.5 0.4650541
16.52 0.475
16.54 0.4623307
16.56 0.45401
16.58 0.4534863
16.6 0.4721763
16.62 0.4482191
16.64 0.4649189
16.66 0.4555496
16.68 0.4703455
16.7 0.4613571
16.72 0.4763658
16.74 0.4674129
16.76 0.4591843
16.78 0.4453372
16.8 0.4665036
16.82 0.4498055
16.84 0.450805
16.86 0.4609226
16.88 0.4622227
16.9 0.4629798
16.92 0.4536522
16.94 0.4582854
16.96 0.4556859
16.98 0.4563447
17 0.447716
17.02 0.4577658
17.04 0.4473251
17.06 0.448581
17.08 0.453294
17.1 0.462628
17.12 0.4508043
17.14 0.4628984
17.16 0.4607059
17.18 0.4798439
17.2 0.4474647
17.22 0.4545602
17.24 0.479218
17.26 0.4618719
17.28 0.4681081
17.3 0.4612484
17.32 0.4544497
17.34 0.4461503
17.36 0.4661811
17.38 0.4559877
17.4 0.4441004
17.42 0.4858233
17.44 0.4576846
17.46 0.4630874
17.48 0.4738671
17.5 0.4468214
17.52 0.4635189
17.54 0.4390047
17.56 0.4585306
17.58 0.4400567
17.6 0.4695471
17.62 0.4652418
17.64 0.4606792
17.66 0.4539
17.68 0.4687479
17.7 0.473234
17.72 0.4651341
17.74 0.4634921
17.76 0.4376647
17.78 0.459075
17.8 0.4549182
17.82 0.449277
17.84 0.475421
17.86 0.4531279
17.88 0.4640321
17.9 0.4474931
17.92 0.4598372
17.94 0.4495549
17.96 0.4519132
17.98 0.4581211
18 0.4624659
18.02 0.4483298
18.04 0.4578751
18.06 0.4527692
18.08 0.4645962
18.1 0.4585296
18.12 0.4374067
18.14 0.4504725
18.16 0.4598641
18.18 0.4549998
18.2 0.4596195
18.22 0.4649196
18.24 0.4641118
18.26 0.4437622
18.28 0.4544775
18.3 0.4676
18.32 0.4508598
18.34 0.4591841
18.36 0.4563712
18.38 0.4680276
18.4 0.4474652
18.42 0.4494998
18.44 0.4384348
18.46 0.4456737
18.48 0.4687485
18.5 0.4489433
18.52 0.4523549
18.54 0.4476052
18.56 0.4526311
18.58 0.4485811
18.6 0.45412
18.62 0.4496669
18.64 0.4672529
18.66 0.456864
18.68 0.4592932
18.7 0.4543672
18.72 0.4507216
18.74 0.4532937
18.76 0.4607871
18.78 0.4623041
18.8 0.4574929
18.82 0.4532107
18.84 0.4487204
18.86 0.4680278
18.88 0.4417297
18.9 0.4586391
18.92 0.4509428
18.94 0.4407379
18.96 0.456098
18.98 0.4618441
19 0.4372927
19.02 0.45883
19.04 0.4464308
19.06 0.4454778
19.08 0.4530447
19.1 0.4577664
19.12 0.4480239
19.14 0.4514981
19.16 0.4707438
19.18 0.4616548
19.2 0.4606789
19.22 0.4689877
19.24 0.4546982
19.26 0.4675996
19.28 0.4638159
19.3 0.4590754
19.32 0.4621959
19.34 0.4855152
19.36 0.4430004
19.38 0.4691479
19.4 0.4614383
19.42 0.4517469
19.44 0.4640584
19.46 0.4618435
19.48 0.448386
19.5 0.4803646
19.52 0.4587202
19.54 0.470478
19.56 0.4697341
19.58 0.4685081
19.6 0.4537077
19.62 0.4544505
19.64 0.4540105
19.66 0.4518019
19.68 0.4641388
19.7 0.4801039
19.72 0.4543394
19.74 0.4615999
19.76 0.4540376
19.78 0.4671446
19.8 0.4508039
19.82 0.4595103
19.84 0.4670383
19.86 0.4568091
19.88 0.4656979
19.9 0.4648652
19.92 0.4555492
19.94 0.4651883
19.96 0.4684274
19.98 0.458203
20 0.4632761
&
@target G0.S1
@type xy
0 2.358188
0.02 1.245833
0.04 1.845406
0.06 1.991438
0.08 0.4891832
0.1 0.4643811
0.12 0.4717255
0.14 0.4563445
0.16 0.4411628
0.18 0.44699
0.2 0.4548074
0.22 0.455494
0.24 0.4501117
0.26 0.4522442
0.28 0.4610041
0.3 0.4740779
0.32 0.4603803
0.34 0.4467944
0.36 0.4538992
0.38 0.4600551
0.4 0.4457014
0.42 0.4654294
0.44 0.4388046
0.46 0.4447745
0.48 0.4613567
0.5 0.4480515
0.52 0.4383489
0.54 0.4602716
0.56 0.4655642
0.58 0.4610046
0.6 0.4528517
0.62 0.4521895
0.64 0.4564267
0.66 0.4565085
0.68 0.45445
0.7 0.4559335
0.72 0.4602718
0.74 0.4563711
0.76 0.4627637
0.78 0.4700269
0.8 0.4560978
0.82 0.4567541
0.84 0.4639776
0.86 0.450139
0.88 0.4617628
0.9 0.457001
0.92 0.4612482
0.94 0.4504447
0.96 0.4576026
0.98 0.4471291
1 0.4549179
1.02 0.4535963
1.04 0.4510821
1.06 0.4498048
1.08 0.461682
1.1 0.4472422
1.12 0.4618173
1.14 0.4403126
1.16 0.4504445
1.18 0.4625204
1.2 0.4610859
1.22 0.4460385
1.24 0.4650538
1.26 0.4778604
1.28 0.4521895
1.3 0.449556
1.32 0.4433114
1.34 0.4558506
1.36 0.4496106
1.38 0.4716989
1.4 0.4819237
1.42 0.4681077
1.44 0.4438753
1.46 0.4623315
1.48 0.4776503
1.5 0.4512486
1.52 0.4378071
1.54 0.4445784
1.56 0.4513041
1.58 0.457739
1.6 0.4833996
1.62 0.4610854
1.64 0.4777031
1.66 0.4708235
1.68 0.4546696
1.7 0.4464587
1.72 0.4405109
1.74 0.4630878
1.76 0.4601084
1.78 0.462629
1.8 0.4615741
1.82 0.4646768
1.84 0.4419841
1.86 0.4590759
1.88 0.4723613
1.9 0.4741577
1.92 0.4662079
1.94 0.4597833
1.96 0.4707707
1.98 0.4695478
2 0.4803382
2.02 0.4734183
2.04 0.4512762
2.06 0.4605161
2.08 0.4397154
2.1 0.4678142
2.12 0.4739725
2.14 0.4618981
2.16 0.4504716
2.18 0.4724931
2.2 0.4578753
2.22 0.4482471
2.24 0.4596196
2.26 0.4459541
2.28 0.4542304
2.3 0.4671453
2.32 0.4615192
2.34 0.4541202
2.36 0.4571928
2.38 0.4670651
2.4 0.4710894
2.42 0.4594834
2.44 0.4661008
2.46 0.458993
2.48 0.4509432
2.5 0.4734451
2.52 0.4605163
2.54 0.484794
2.56 0.4707697
2.58 0.446318
2.6 0.4500557
2.62 0.4451409
2.64 0.4724674
2.66 0.4639508
2.68 0.4640313
2.7 0.466503
2.72 0.4798174
2.74 0.4703993
2.76 0.4649194
2.78 0.4601363
2.8 0.4588301
2.82 0.4526583
2.84 0.4763661
2.86 0.4478846
2.88 0.465349
2.9 0.4599459
2.92 0.4589396
2.94 0.4635997
2.96 0.447241
2.98 0.4570834
3 0.4542306
3.02 0.444128
3.04 0.4674668
3.06 0.4613295
3.08 0.461465
3.1 0.4620065
3.12 0.4578485
3.14 0.4555763
3.16 0.4491385
3.18 0.4546154
3.2 0.4588028
3.22 0.4518023
3.24 0.446458
3.26 0.4611127
3.28 0.4323484
3.3 0.461411
3.32 0.4589671
3.34 0.4479678
3.36 0.45981
3.38 0.4496938
3.4 0.4687485
3.42 0.4772317
3.44 0.4630609
3.46 0.4675735
3.48 0.4706913
3.5 0.4844072
3.52 0.457411
3.54 0.4511098
3.56 0.4382346
3.58 0.4605977
3.6 0.4397728
3.62 0.4762882
3.64 0.4809365
3.66 0.4879799
3.68 0.4610859
3.7 0.4843549
3.72 0.5689681
3.74 0.4974686
3.76 0.4610044
3.78 0.4949245
3.8 0.4772052
3.82 0.4905101
3.84 0.4650535
3.86 0.4755262
3.88 0.4855922
3.9 0.441984
3.92 0.465564
3.94 0.478278
3.96 0.4518845
3.98 0.4467944
4 0.4504718
4.02 0.4611125
4.04 0.4821303
4.06 0.4680012
4.08 0.4784876
4.1 0.4524657
4.12 0.4498892
4.14 0.4638427
4.16 0.4700266
4.18 0.4537072
4.2 0.4530449
4.22 0.4642465
4.24 0.4833217
4.26 0.4559331
4.28 0.4540374
4.3 0.4744994
4.32 0.4595649
4.34 0.4631147
4.36 0.4439597
4.38 0.4789574
4.4 0.457329
4.42 0.4545594
4.44 0.4511372
4.46 0.4825451
4.48 0.4516913
4.5 0.465779
4.52 0.4687482
4.54 0.4604886
4.56 0.5395141
4.58 0.8501905
4.6 0.5848289
4.62 0.4652154
4.64 0.4560154
4.66 0.46225
4.68 0.4706649
4.7 0.4907649
4.72 0.4992245
4.74 0.4744466
4.76 0.454533
4.78 0.4543951
4.8 0.4683482
4.82 0.4513868
4.84 0.4691219
4.86 0.464893
4.88 0.4557679
4.9 0.444775
4.92 0.4583123
4.94 0.4757624
4.96 0.4742098
4.98 0.4689083
5 0.4710886
5.02 0.4674128
5.04 0.471858
5.06 0.4511657
5.08 0.4566177
5.1 0.4632769
5.12 0.4710092
5.14 0.479948
5.16 0.4603528
5.18 0.4576302
5.2 0.4577399
5.22 0.4743413
5.24 0.4627637
5.26 0.4542303
5.28 0.4644885
5.3 0.4445221
5.32 0.4731285
5.34 0.4657257
5.36 0.4663153
5.38 0.4649732
5.4 0.4690944
5.42 0.4769439
5.44 0.462629
5.46 0.4591567
5.48 0.4773103
5.5 0.4364913
5.52 0.4501663
5.54 0.4726519
5.56 0.4872372
5.58 0.4669043
5.6 0.4621688
5.62 0.455686
5.64 0.466208
5.66 0.4747111
5.68 0.4582843
5.7 0.4495828
5.72 0.458722
5.74 0.4610856
5.76 0.478958
5.78 0.4612482
5.8 0.4806764
5.82 0.4611403
5.84 0.4477165
5.86 0.4568915
5.88 0.4492489
5.9 0.4488318
5.92 0.4615735
5.94 0.4613566
5.96 0.4507208
5.98 0.4521888
6 0.4341948
6.02 0.4535697
6.04 0.4491105
6.06 0.443114
6.08 0.4574657
6.1 0.4531005
6.12 0.451608
6.14 0.4344536
6.16 0.451802
6.18 0.4422102
6.2 0.4460381
6.22 0.4461223
6.24 0.4586121
6.26 0.4686148
6.28 0.4539272
6.3 0.4594289
6.32 0.4574108
6.34 0.4570284
6.36 0.4463736
6.38 0.4548075
6.4 0.4443532
6.42 0.4442409
6.44 0.4510269
6.46 0.4539547
6.48 0.4648118
6.5 0.4554396
6.52 0.4450285
6.54 0.4365205
6.56 0.4484137
6.58 0.4541198
6.6 0.4524654
6.62 0.4628442
6.64 0.4597284
6.66 0.4590745
6.68 0.4535963
6.7 0.4555216
6.72 0.4584759
6.74 0.4627631
6.76 0.4405397
6.78 0.4585573
6.8 0.4638427
6.82 0.4564534
6.84 0.4821831
6.86 0.4727842
6.88 0.4873137
6.9 0.4579574
6.92 0.4462341
6.94 0.4701062
6.96 0.4514971
6.98 0.4657791
7 0.4560155
7.02 0.4616547
7.04 0.4627368
7.06 0.462168
7.08 0.4632499
7.1 0.4767071
7.12 0.4629522
7.14 0.4495271
7.16 0.4600549
7.18 0.4646241
7.2 0.4558782
7.22 0.4560974
7.24 0.4769695
7.26 0.4521335
7.28 0.4494715
7.3 0.4653231
7.32 0.4566453
7.34 0.4576569
7.36 0.44872
7.38 0.4498333
7.4 0.4662076
7.42 0.4552745
7.44 0.4439588
7.46 0.436291
7.48 0.4504162
7.5 0.4530175
7.52 0.4623307
7.54 0.4686417
7.56 0.4721231
7.58 0.4645969
7.6 0.4517187
7.62 0.4542578
7.64 0.4543679
7.66 0.4604619
7.68 0.4490822
7.7 0.4474929
7.72 0.4590485
7.74 0.4503888
7.76 0.4556589
7.78 0.4553297
7.8 0.4510545
7.82 0.4408516
7.84 0.453569
7.86 0.4540374
7.88 0.4597276
7.9 0.4577389
7.92 0.4587213
7.94 0.4573292
7.96 0.4502222
7.98 0.4627095
8 0.4617906
8.02 0.4634928
8.04 0.4565628
8.06 0.4453653
8.08 0.4541477
8.1 0.4568641
8.12 0.4623311
8.14 0.4287192
8.16 0.4538169
8.18 0.4548627
8.2 0.4657519
8.22 0.4642731
8.24 0.4741571
8.26 0.4566457
8.28 0.4451127
8.3 0.460678
8.32 0.4585304
8.34 0.4639771
8.36 0.4518296
8.38 0.4532112
8.4 0.4454495
8.42 0.4632765
8.44 0.4681085
8.46 0.4565635
8.48 0.4834771
8.5 0.4407387
8.52 0.4527971
8.54 0.4771532
8.56 0.4655372
8.58 0.4457855
8.6 0.470133
8.62 0.4630599
8.64 0.462385
8.66 0.4644886
8.68 0.4561793
8.7 0.4380072
8.72 0.4637085
8.74 0.4595104
8.76 0.4445507
8.78 0.450805
8.8 0.4547805
8.82 0.4553566
8.84 0.4561249
8.86 0.4347699
8.88 0.4539
8.9 0.4271415
8.92 0.4452521
8.94 0.4363768
8.96 0.45277
8.98 0.4527971
9 0.4648921
9.02 0.4652147
9.04 0.4518847
9.06 0.4616543
9.08 0.4597829
9.1 0.4701858
9.12 0.4570827
9.14 0.4509985
9.16 0.4540105
9.18 0.4685355
9.2 0.4579851
9.22 0.4651343
9.24 0.4488043
9.26 0.4561525
9.28 0.4615738
9.3 0.466342
9.32 0.4654832
9.34 0.4626556
9.36 0.4639229
9.38 0.4548074
9.4 0.472732
9.42 0.4579304
9.44 0.473445
9.46 0.4600543
9.48 0.4774149
9.5 0.4581482
9.52 0.4592655
9.54 0.4860297
9.56 0.4604346
9.58 0.455987
9.6 0.4628979
9.62 0.4712214
9.64 0.4674664
9.66 0.457657
9.68 0.46653
9.7 0.4696806
9.72 0.5060386
9.74 0.4680277
9.76 0.4695742
9.78 0.4770747
9.8 0.4606789
9.82 0.4637343
9.84 0.4892854
9.86 0.443621
9.88 0.4653492
9.9 0.4519122
9.92 0.4807027
9.94 0.4756574
9.96 0.4818193
9.98 0.4813261
10 0.4788011
10.02 0.4616821
10.04 0.4582022
10.06 0.4549178
10.08 0.4622229
10.1 0.4763402
10.12 0.452907
10.14 0.4482189
10.16 0.454533
10.18 0.4475206
10.2 0.475552
10.22 0.4504994
10.24 1.017422
10.26 0.5797847
10.28 0.4470739
10.3 0.4906365
10.32 0.4623308
10.34 0.4869812
10.36 0.4866983
10.38 0.4763662
10.4 0.461655
10.42 0.4540367
10.44 0.4448593
10.46 0.4556858
10.48 0.4739986
10.5 0.4678138
10.52 0.4735499
10.54 0.45434
10.56 0.4554669
10.58 0.445954
10.6 0.437892
10.62 0.4601355
10.64 0.4853351
10.66 0.4632766
10.68 0.4606788
10.7 0.5203118
10.72 0.4698133
10.74 0.4560978
10.76 0.4573016
10.78 0.4748419
10.8 0.4709034
10.82 0.4457014
10.84 0.4864923
10.86 0.4610037
10.88 0.4372069
10.9 0.477022
10.92 0.4646768
10.94 0.4616013
10.96 0.4737886
10.98 0.4767069
11 0.4703723
11.02 0.4678938
11.04 0.4694146
11.06 0.4986725
11.08 0.4773368
11.1 0.4860553
11.12 0.4583944
11.14 0.4560974
11.16 0.4661538
11.18 0.4588297
11.2 0.4628451
11.22 0.4746838
11.24 0.4517742
11.26 0.4616825
11.28 0.4262041
11.3 0.4849996
11.32 0.4757622
11.34 0.4625475
11.36 0.4485807
11.38 0.4675465
11.4 0.4514963
11.42 0.4525761
11.44 0.4462349
11.46 0.4776237
11.48 0.4570009
11.5 0.4625471
11.52 0.4439317
11.54 0.450167
11.56 0.4663415
11.58 0.4444376
11.6 0.4716987
11.62 0.460353
11.64 0.4479399
11.66 0.4689883
11.68 0.4586397
11.7 0.4672525
11.72 0.4649193
11.74 0.451885
11.76 0.4514693
11.78 0.4628994
11.8 0.4735505
11.82 0.4624663
11.84 0.4584211
11.86 0.4565629
11.88 0.4557412
11.9 0.4707441
11.92 0.468882
11.94 0.4537347
11.96 0.4735501
11.98 0.4491384
12 0.4650004
12.02 0.4509155
12.04 0.4559331
12.06 0.4678943
12.08 0.4609771
12.1 0.4816896
12.12 0.4613295
12.14 0.4537347
12.16 0.4752891
12.18 0.4502216
12.2 0.4620065
12.22 0.4601082
12.24 0.4615464
12.26 0.4292722
12.28 0.4671461
12.3 0.464489
12.32 0.472573
12.34 0.4627637
12.36 0.449499
12.38 0.4451123
12.4 0.4571107
12.42 0.4734978
12.44 0.443762
12.46 0.460353
12.48 0.4596731
12.5 0.4681081
12.52 0.447214
12.54 0.4634112
12.56 0.4568918
12.58 0.4560972
12.6 0.4420688
12.62 0.4614113
12.64 0.4604616
12.66 0.4887992
12.68 0.4447749
12.7 0.4692816
12.72 0.473867
12.74 0.458857
12.76 0.4479393
12.78 0.4668245
12.8 0.4615462
12.82 0.4667433
12.84 0.4545601
12.86 0.4591836
12.88 0.4807547
12.9 0.4645969
12.92 0.4526038
12.94 0.4744738
12.96 0.4674668
12.98 0.4639503
13 0.449722
13.02 0.4623041
13.04 0.4747892
13.06 0.4616272
13.08 0.4562343
13.1 0.4572477
13.12 0.4491382
13.14 0.4561257
13.16 0.4586122
13.18 0.4439594
13.2 0.4648921
13.22 0.4590204
13.24 0.4531276
13.26 0.4479389
13.28 0.4581483
13.3 0.4524651
13.32 0.4523821
13.34 0.4610854
13.36 0.4609503
13.38 0.4593744
13.4 0.4476886
13.42 0.447353
13.44 0.4501668
13.46 0.4420687
13.48 0.448609
13.5 0.449694
13.52 0.4613294
13.54 0.4587754
13.56 0.455027
13.58 0.457521
13.6 0.4571925
13.62 0.4654565
13.64 0.4550548
13.66 0.4646766
13.68 0.4712479
13.7 0.4644886
13.72 0.4648118
13.74 0.4598371
13.76 0.4702125
13.78 0.4616547
13.8 0.4513873
13.82 0.4364917
13.84 0.4639505
13.86 0.4610849
13.88 0.4574658
13.9 0.4626553
13.92 0.462439
13.94 0.4482188
13.96 0.4557686
13.98 0.4515806
14 0.4488034
14.02 0.4680275
14.04 0.4631415
14.06 0.43431
14.08 0.4610042
14.1 0.4597279
14.12 0.4547522
14.14 0.4581205
14.16 0.447605
14.18 0.4705317
14.2 0.4740517
14.22 0.4472419
14.24 0.4735242
14.26 0.4729966
14.28 0.4414747
14.3 0.4629527
14.32 0.4858752
14.34 0.480911
14.36 0.4582849
14.38 0.4675734
14.4 0.4550551
14.42 0.4639505
14.44 0.4652689
14.46 0.4560157
14.48 0.4759464
14.5 0.4709825
14.52 0.4823382
14.54 0.4540379
14.56 0.4611134
14.58 0.4619524
14.6 0.4413898
14.62 0.4584211
14.64 0.4653224
14.66 0.4661013
14.68 0.4553573
14.7 0.440993
14.72 0.4538168
14.74 0.460679
14.76 0.4477444
14.78 0.4513033
14.8 0.4724933
14.82 0.465457
14.84 0.4406243
14.86 0.465
14.88 0.4571924
14.9 0.4580942
14.92 0.4491375
14.94 0.4702653
14.96 0.481482
14.98 0.4604348
15 0.475105
15.02 0.4695746
15.04 0.453541
15.06 0.4748161
15.08 0.4697338
15.1 0.4602711
15.12 0.4863123
15.14 0.5360269
15.16 0.5141253
15.18 0.4902552
15.2 0.46457
15.22 0.4541202
15.24 0.4493048
15.26 0.4577394
15.28 0.4665295
15.3 0.4581759
15.32 0.4596194
15.34 0.4583673
15.36 0.4604617
15.38 0.4618986
15.4 0.4799222
15.42 0.4655641
15.44 0.4599459
15.46 0.4511645
15.48 0.4907905
15.5 0.4659401
15.52 0.4868779
15.54 0.4666099
15.56 0.4871084
15.58 0.4735503
15.6 0.45722
15.62 0.4691749
15.64 0.4245584
15.66 0.4534871
15.68 0.464327
15.7 0.4715926
15.72 0.4635191
15.74 0.4602717
15.76 0.4781735
15.78 0.4632766
15.8 0.4566456
15.82 0.4691746
15.84 0.4589664
15.86 0.4491379
15.88 0.4640044
15.9 0.45445
15.92 0.4571654
15.94 0.4590756
15.96 0.4599454
15.98 0.4594021
16 0.4467102
16.02 0.4539548
16.04 0.4552477
16.06 0.4525761
16.08 0.4509151
16.1 0.4440996
16.12 0.4610038
16.14 0.4481355
16.16 0.456864
16.18 0.4552201
16.2 0.4587753
16.22 0.4423234
16.24 0.4794273
16.26 0.4485811
16.28 0.4662077
16.3 0.46252
16.32 0.4498889
16.34 0.4532384
16.36 0.4505547
16.38 0.4680277
16.4 0.4718579
16.42 0.4665831
16.44 0.4564534
16.46 0.4416161
16.48 0.4531284
16.5 0.4661006
16.52 0.4504999
16.54 0.4406245
16.56 0.4622228
16.58 0.4499997
16.6 0.4508048
16.62 0.4384918
16.64 0.4565091
16.66 0.4591841
16.68 0.4343387
16.7 0.453817
16.72 0.4507216
16.74 0.4530725
16.76 0.4416169
16.78 0.4444381
16.8 0.4589391
16.82 0.4545325
16.84 0.4387481
16.86 0.4662079
16.88 0.4742099
16.9 0.453983
16.92 0.4479397
16.94 0.4807803
16.96 0.4703987
16.98 0.4566724
17 0.4513869
17.02 0.4666903
17.04 0.4761826
17.06 0.4649194
17.08 0.4655641
17.1 0.4730744
17.12 0.4703724
17.14 0.4643543
17.16 0.4577664
17.18 0.4514697
17.2 0.4536798
17.22 0.4682682
17.24 0.43203
17.26 0.4575475
17.28 0.4487762
17.3 0.4603805
17.32 0.4434519
17.34 0.4683479
17.36 0.461113
17.38 0.4695212
17.4 0.455659
17.42 0.4535415
17.44 0.4629793
17.46 0.4619794
17.48 0.4585573
17.5 0.4502496
17.52 0.4456454
17.54 0.457766
17.56 0.4415878
17.58 0.4434526
17.6 0.4681346
17.62 0.4707973
17.64 0.4687751
17.66 0.4501389
17.68 0.4397162
17.7 0.4651348
17.72 0.4445783
17.74 0.4699204
17.76 0.4563719
17.78 0.4574107
17.8 0.4654031
17.82 0.4406254
17.84 0.4450278
17.86 0.4780169
17.88 0.4499449
17.9 0.4721757
17.92 0.4499167
17.94 0.4611126
17.96 0.4648118
17.98 0.4470454
18 0.4623305
18.02 0.462412
18.04 0.4620871
18.06 0.4871091
18.08 0.6230169
18.1 0.4940149
18.12 0.4636809
18.14 0.4578209
18.16 0.469095
18.18 0.4448033
18.2 0.4495556
18.22 0.4639236
18.24 0.4578482
18.26 0.4645431
18.28 0.4403687
18.3 0.458639
18.32 0.4642732
18.34 0.4557138
18.36 0.4850003
18.38 0.4676801
18.4 0.470265
18.42 0.4815076
18.44 0.4670384
18.46 0.4735507
18.48 0.4407097
18.5 0.4606515
18.52 0.8835869
18.54 0.7423102
18.56 0.9302019
18.58 0.5122006
18.6 0.4856443
18.62 0.5073459
18.64 0.7863041
18.66 1.107644
18.68 0.4845874
18.7 0.4977197
18.72 0.4760778
18.74 0.4477171
18.76 0.4698133
18.78 0.4685079
18.8 0.4670115
18.82 0.4618708
18.84 0.455467
18.86 0.4489149
18.88 0.4587205
18.9 0.4714075
18.92 0.4523827
18.94 0.4749208
18.96 0.4654574
18.98 0.4678141
19 0.5043066
19.02 0.4795051
19.04 0.4635192
19.06 0.4551089
19.08 0.4832695
19.1 0.4693083
19.12 0.4455892
19.14 0.4503608
19.16 0.4493883
19.18 0.4665829
19.2 0.476025
19.22 0.4568643
19.24 0.4637614
19.26 0.4611129
19.28 0.4530731
19.3 0.4372932
19.32 0.4657786
19.34 0.4443246
19.36 0.4473251
19.38 0.4574381
19.4 0.4739464
19.42 0.4585572
19.44 0.4550007
19.46 0.4501109
19.48 0.4657257
19.5 0.4635193
19.52 0.4685349
19.54 0.4656444
19.56 0.4477444
19.58 0.4723875
19.6 0.4655642
19.62 0.456864
19.64 0.4663427
19.66 0.4740786
19.68 0.4427471
19.7 0.4616546
19.72 0.4635458
19.74 0.4568914
19.76 0.4608142
19.78 0.4674666
19.8 0.4602174
19.82 0.4601356
19.84 0.4594826
19.86 0.4532377
19.88 0.4637084
19.9 0.4504438
19.92 0.4484702
19.94 0.4407097
19.96 0.4591564
19.98 0.4544502
20 0.4759205
&
@target G0.S2
@type xy
0 3.187903
0.02 2.227072
0.04 1.622197
0.06 1.265356
0.08 0.4779381
0.1 0.4718845
0.12 0.4625472
0.14 0.4519128
0.16 0.4524658
0.18 0.444663
0.2 0.4405676
0.22 0.4559327
0.24 0.4500278
0.26 0.432349
0.28 0.4446913
0.3 0.4434528
0.32 0.4239397
0.34 0.4106399
0.36 0.4226698
0.38 0.4324925
0.4 0.4114004
0.42 0.4358902
0.44 0.4647852
0.46 0.4080442
0.48 0.4508048
0.5 0.4378927
0.52 0.4466265
0.54 0.4473529
0.56 0.4292142
0.58 0.4576566
0.6 0.4362912
0.62 0.4259698
0.64 0.4642468
0.66 0.461004
0.68 0.4465701
0.7 0.4497228
0.72 0.4385773
0.74 0.4300294
0.76 0.4563168
0.78 0.4655645
0.8 0.4354886
0.82 0.4505549
0.84 0.4635199
0.86 0.4601355
0.88 0.4317982
0.9 0.4509988
0.92 0.4251168
0.94 0.4615733
0.96 0.4863382
0.98 0.4585303
1 0.4705845
1.02 0.4576572
1.04 0.4610315
1.06 0.4638429
1.08 0.4533479
1.1 0.4409365
1.12 0.4692012
1.14 0.4516087
1.16 0.4511375
1.18 0.4515799
1.2 0.4685088
1.22 0.4507216
1.24 0.4531281
1.26 0.4401138
1.28 0.4557691
1.3 0.4601358
1.32 0.4577388
1.34 0.4553568
1.36 0.4465421
1.38 0.4318566
1.4 0.4539818
1.42 0.4582034
1.44 0.4542583
1.46 0.4134001
1.48 0.426673
1.5 0.4129154
1.52 0.4341365
1.54 0.4642472
1.56 0.4383211
1.58 0.464435
1.6 0.4399144
1.62 0.4631417
1.64 0.4516909
1.66 0.4548074
1.68 0.4572205
1.7 0.4574662
1.72 0.461438
1.74 0.4573835
1.76 0.4662618
1.78 0.4573297
1.8 0.4550273
1.82 0.4689087
1.84 0.4661278
1.86 0.4634925
1.88 0.4629526
1.9 0.4367209
1.92 0.4438748
1.94 0.4479399
1.96 0.4419848
1.98 0.4564542
2 0.4495832
2.02 0.468535
2.04 0.4508049
2.06 0.4425495
2.08 0.4804688
2.1 0.4563434
2.12 0.4384345
2.14 0.4343387
2.16 0.4172828
2.18 0.4640579
2.2 0.4603536
2.22 0.461004
2.24 0.4616814
2.26 0.4512485
2.28 0.4631144
2.3 0.460706
2.32 0.4505824
2.34 0.4404835
2.36 0.4480227
2.38 0.4124925
2.4 0.4405959
2.42 0.4486368
2.44 0.4356023
2.46 0.4342234
2.48 0.4433395
2.5 0.4539004
2.52 0.4538998
2.54 0.4588026
2.56 0.4407097
2.58 0.4623035
2.6 0.4323775
2.62 0.4027409
2.64 0.4314519
2.66 0.458203
2.68 0.4670382
2.7 0.4459543
2.72 0.4537071
2.74 0.4407091
2.76 0.4143973
2.78 0.4539269
2.8 0.4284274
2.82 0.4510539
2.84 0.4492774
2.86 0.4614648
2.88 0.4739198
2.9 0.4137932
2.92 0.4105186
2.94 0.4576837
2.96 0.4696272
2.98 0.4512205
3 0.4541203
3.02 0.4553297
3.04 0.438435
3.06 0.4563442
3.08 0.4593744
3.1 0.4519404
3.12 0.4405676
3.14 0.4554117
3.16 0.453045
3.18 0.4575205
3.2 0.4472416
3.22 0.4205952
3.24 0.4571652
3.26 0.4460098
3.28 0.4476047
3.3 0.4471578
3.32 0.4662879
3.34 0.4602441
3.36 0.4661812
3.38 0.4576574
3.4 0.4499164
3.42 0.4537623
3.44 0.4535963
3.46 0.4641389
3.48 0.4396871
3.5 0.4597284
3.52 0.4520511
3.54 0.4593478
3.56 0.4571106
3.58 0.4664223
3.6 0.4466822
3.62 0.4662086
3.64 0.4475767
3.66 0.4674664
3.68 0.4636003
3.7 0.4780425
3.72 0.4567822
3.74 0.4639238
3.76 0.45277
3.78 0.4492773
3.8 0.4501393
3.82 0.4559052
3.84 0.45478
3.86 0.4554673
3.88 0.4606789
3.9 0.4544506
3.92 0.4721755
3.94 0.4576022
3.96 0.4539002
3.98 0.4441285
4 0.4414752
4.02 0.4628989
4.04 0.4479397
4.06 0.457001
4.08 0.4452249
4.1 0.4534863
4.12 0.4597286
4.14 0.4635727
4.16 0.4613567
4.18 0.4706639
4.2 0.4523827
4.22 0.4483859
4.24 0.4627362
4.26 0.4491661
4.28 0.4554667
4.3 0.440312
4.32 0.4479116
4.34 0.4531565
4.36 0.4522441
4.38 0.4615733
4.4 0.4570282
4.42 0.4582849
4.44 0.4229063
4.46 0.4502496
4.48 0.450722
4.5 0.4208024
4.52 0.4276097
4.54 0.4526307
4.56 0.4145175
4.58 0.4477165
4.6 0.4644617
4.62 0.4257047
4.64 0.4510822
4.66 0.4587207
4.68 0.4600542
4.7 0.449528
4.72 0.4248237
4.74 0.4299419
4.76 0.434367
4.78 0.4625472
4.8 0.4719639
4.82 0.4504165
4.84 0.4534313
4.86 0.4703455
4.88 0.4441
4.9 0.4601356
4.92 0.4563445
4.94 0.4617628
4.96 0.4546974
4.98 0.4752105
5 0.4490541
5.02 0.4370926
5.04 0.4478003
5.06 0.4561794
5.08 0.4582572
5.1 0.4443537
5.12 0.4652148
5.14 0.4520508
5.16 0.4616544
5.18 0.4603535
5.2 0.4571108
5.22 0.453239
5.24 0.4319141
5.26 0.4433118
5.28 0.4375779
5.3 0.4486085
5.32 0.4512483
5.34 0.4438467
5.36 0.4476046
5.38 0.4574939
5.4 0.4437345
5.42 0.4176415
5.44 0.444663
5.46 0.4203272
5.48 0.4372069
5.5 0.4499728
5.52 0.4586119
5.54 0.4107917
5.56 0.4491386
5.58 0.4099695
5.6 0.4477156
5.62 0.4111264
5.64 0.4485808
5.66 0.4007808
5.68 0.4659669
5.7 0.4472968
5.72 0.4287774
5.74 0.4568643
5.76 0.4349138
5.78 0.4893362
5.8 0.4300584
5.82 0.4453643
5.84 0.4365202
5.86 0.4459544
5.88 0.4661009
5.9 0.4497497
5.92 0.4553016
5.94 0.4499165
5.96 0.45241
5.98 0.447018
6 0.4470465
6.02 0.4501667
6.04 0.4520504
6.06 0.4690945
6.08 0.4552751
6.1 0.4560973
6.12 0.444213
6.14 0.4454761
6.16 0.4586391
6.18 0.4671993
6.2 0.4420406
6.22 0.460733
6.24 0.4419838
6.26 0.4600816
6.28 0.4452246
6.3 0.4490546
6.32 0.4387767
6.34 0.451498
6.36 0.4729167
6.38 0.456317
6.4 0.4453653
6.42 0.4513869
6.44 0.4600269
6.46 0.4697609
6.48 0.4576848
6.5 0.4388624
6.52 0.4638426
6.54 0.4072467
6.56 0.4157816
6.58 0.4417574
6.6 0.4473813
6.62 0.4544781
6.64 0.4612484
6.66 0.4649998
6.68 0.4523548
6.7 0.4485815
6.72 0.4527968
6.74 0.4339643
6.76 0.4450005
6.78 0.4265272
6.8 0.458939
6.82 0.4460381
6.84 0.4082585
6.86 0.4150005
6.88 0.4299424
6.9 0.4225226
6.92 0.4328394
6.94 0.4511656
6.96 0.4671458
6.98 0.4404824
7 0.4633577
7.02 0.4491381
7.04 0.4474927
7.06 0.4532666
7.08 0.4133702
7.1 0.4479119
7.12 0.4523826
7.14 0.4510548
7.16 0.4440717
7.18 0.46179
7.2 0.4286606
7.22 0.4517193
7.24 0.4585575
7.26 0.4524099
7.28 0.4494719
7.3 0.4650268
7.32 0.4323188
7.34 0.4586394
7.36 0.4466823
7.38 0.4578758
7.4 0.448692
7.42 0.4292434
7.44 0.4585568
7.46 0.420089
7.48 0.4519673
7.5 0.4400565
7.52 0.4387766
7.54 0.4614111
7.56 0.4488322
7.58 0.4599179
7.6 0.4475209
7.62 0.4344537
7.64 0.4276097
7.66 0.4534588
7.68 0.4559879
7.7 0.4573287
7.72 0.4622229
7.74 0.4662078
7.76 0.4450281
7.78 0.4579304
7.8 0.4318855
7.82 0.4135826
7.84 0.4494435
7.86 0.4529354
7.88 0.4591563
7.9 0.4616817
7.92 0.46306
7.94 0.4625205
7.96 0.4030511
7.98 0.4351154
8 0.4561798
8.02 0.4262917
8.04 0.4457018
8.06 0.4125831
8.08 0.4723882
8.1 0.443424
8.12 0.4233798
8.14 0.4448879
8.16 0.4117649
8.18 0.4407097
8.2 0.4292728
8.22 0.4420687
8.24 0.4362909
8.26 0.4618445
8.28 0.4562071
8.3 0.4648654
8.32 0.4152408
8.34 0.4470459
8.36 0.459402
8.38 0.4476881
8.4 0.4314218
8.42 0.4629528
8.44 0.4205651
8.46 0.4508324
8.48 0.4383491
8.5 0.4544502
8.52 0.4420688
8.54 0.4273172
8.56 0.4356882
8.58 0.4377503
8.6 0.4185099
8.62 0.4633568
8.64 0.4519401
8.66 0.4198209
8.68 0.4631685
8.7 0.4435365
8.72 0.4530723
8.74 0.4650271
8.76 0.455467
8.78 0.4552749
8.8 0.4613567
8.82 0.4518299
8.84 0.442267
8.86 0.4181507
8.88 0.4170431
8.9 0.4256173
8.92 0.462331
8.94 0.4560974
8.96 0.4348848
8.98 0.4418998
9 0.4357747
9.02 0.4579026
9.04 0.4462343
9.06 0.4418715
9.08 0.4495556
9.1 0.4388619
9.12 0.4654569
9.14 0.4421819
9.16 0.4483583
9.18 0.4698403
9.2 0.4649734
9.22 0.4581757
9.24 0.4501663
9.26 0.4671455
9.28 0.413038
9.3 0.4478281
9.32 0.4191954
9.34 0.4503887
9.36 0.4473534
9.38 0.4331858
9.4 0.4121591
9.42 0.4477165
9.44 0.4672798
9.46 0.4475762
9.48 0.4080441
9.5 0.4311908
9.52 0.4523828
9.54 0.4551925
9.56 0.4434245
9.58 0.4544502
9.6 0.4378642
9.62 0.4589122
9.64 0.4545606
9.66 0.4644888
9.68 0.4229063
9.7 0.4495829
9.72 0.4424084
9.74 0.4512474
9.76 0.4662081
9.78 0.4219303
9.8 0.4326947
9.82 0.4322905
9.84 0.438805
9.86 0.4578754
9.88 0.4559055
9.9 0.4643812
9.92 0.4594836
9.94 0.4701599
9.96 0.4582845
9.98 0.4651341
10 0.4213372
10.02 0.4259104
10.04 0.4586397
10.06 0.4428596
10.08 0.4272588
10.1 0.4532939
10.12 0.4549997
10.14 0.4509431
10.16 0.4618166
10.18 0.4365208
10.2 0.4547803
10.22 0.4626283
10.24 0.4562074
10.26 0.4522445
10.28 0.4106395
10.3 0.4543951
10.32 0.461004
10.34 0.4596197
10.36 0.452769
10.38 0.4624661
10.4 0.4675463
10.42 0.449166
10.44 0.4570563
10.46 0.4421822
10.48 0.4236158
10.5 0.4202676
10.52 0.4193449
10.54 0.4076152
10.56 0.4429449
10.58 0.4601079
10.6 0.4060175
10.62 0.4585302
10.64 0.4412767
10.66 0.4462628
10.68 0.4193448
10.7 0.4498329
10.72 0.4424362
10.74 0.4187181
10.76 0.4534864
10.78 0.4641116
10.8 0.4600542
10.82 0.4404822
10.84 0.4636003
10.86 0.460923
10.88 0.4655373
10.9 0.4348853
10.92 0.4470455
10.94 0.4722552
10.96 0.4667707
10.98 0.4702125
11 0.4626281
11.02 0.4615738
11.04 0.470053
11.06 0.452907
11.08 0.4549998
11.1 0.449333
11.12 0.4628714
11.14 0.4425774
11.16 0.4431982
11.18 0.4393745
11.2 0.4309584
11.22 0.4468221
11.24 0.4505833
11.26 0.4585302
11.28 0.4631685
11.3 0.4600809
11.32 0.4690681
11.34 0.4592933
11.36 0.4574381
11.38 0.4203279
11.4 0.423025
11.42 0.4328394
11.44 0.4316536
11.46 0.4698401
11.48 0.4552473
11.5 0.4570007
11.52 0.466208
11.54 0.4542301
11.56 0.4482187
11.58 0.4440151
11.6 0.4497216
11.62 0.446374
11.64 0.4674668
11.66 0.4560153
11.68 0.4548903
11.7 0.4242938
11.72 0.4703723
11.74 0.4501385
11.76 0.4390332
11.78 0.4682682
11.8 0.4480514
11.82 0.445281
11.84 0.4553571
11.86 0.4566725
11.88 0.4451129
11.9 0.4315091
11.92 0.4338487
11.94 0.4300582
11.96 0.4501396
11.98 0.4383493
12 0.4448036
12.02 0.461817
12.04 0.4607601
12.06 0.4506941
12.08 0.4458139
12.1 0.4407385
12.12 0.4508877
12.14 0.4600536
12.16 0.4313062
12.18 0.4341944
12.2 0.4499997
12.22 0.4378919
12.24 0.4378071
12.26 0.4624663
12.28 0.4401137
12.3 0.4524659
12.32 0.4535411
12.34 0.4674933
12.36 0.4405959
12.38 0.4362909
12.4 0.4753944
12.42 0.4328969
12.44 0.4600552
12.46 0.456098
12.48 0.4547797
12.5 0.453927
12.52 0.4615191
12.54 0.4803389
12.56 0.4146382
12.58 0.4745522
12.6 0.467707
12.62 0.4600279
12.64 0.4596191
12.66 0.4583668
12.68 0.4456454
12.7 0.4199409
12.72 0.4452246
12.74 0.4604889
12.76 0.4591566
12.78 0.4669051
12.8 0.4526031
12.82 0.4455342
12.84 0.4371212
12.86 0.4290685
12.88 0.4454494
12.9 0.4522168
12.92 0.4574936
12.94 0.4609768
12.96 0.4575482
12.98 0.4501112
13 0.4524658
13.02 0.4401421
13.04 0.4554389
13.06 0.4251178
13.08 0.4452245
13.1 0.4349998
13.12 0.4578754
13.14 0.4337336
13.16 0.4517188
13.18 0.460353
13.2 0.4560972
13.22 0.4188376
13.24 0.4693873
13.26 0.4459544
13.28 0.4276385
13.3 0.4262919
13.32 0.4330702
13.34 0.4412198
13.36 0.4475489
13.38 0.4680547
13.4 0.4513591
13.42 0.4418994
13.44 0.4384355
13.46 0.4593746
13.48 0.4587206
13.5 0.4553566
13.52 0.4398011
13.54 0.4267903
13.56 0.4406246
13.58 0.4479398
13.6 0.4160224
13.62 0.4518014
13.64 0.4510541
13.66 0.4375505
13.68 0.414186
13.7 0.4599453
13.72 0.4457856
13.74 0.4635187
13.76 0.4589659
13.78 0.4418713
13.8 0.4547801
13.82 0.4651341
13.84 0.4628171
13.86 0.456098
13.88 0.4232607
13.9 0.4274634
13.92 0.4318565
13.94 0.4523823
13.96 0.433849
13.98 0.4500552
14 0.4541198
14.02 0.4648921
14.04 0.4599455
14.06 0.4178518
14.08 0.4535141
14.1 0.4396305
14.12 0.457739
14.14 0.415482
14.16 0.4298257
14.18 0.4319139
14.2 0.4530177
14.22 0.4563446
14.24 0.4324929
14.26 0.4386628
14.28 0.4321172
14.3 0.434454
14.32 0.4274341
14.34 0.4378922
14.36 0.4590204
14.38 0.4594834
14.4 0.452051
14.42 0.4552746
14.44 0.4573015
14.46 0.4592926
14.48 0.4630611
14.5 0.4690419
14.52 0.4530171
14.54 0.4722552
14.56 0.4651076
14.58 0.4623041
14.6 0.4547797
14.62 0.4666101
14.64 0.4511091
14.66 0.4541197
14.68 0.4585575
14.7 0.4624663
14.72 0.4571919
14.74 0.4631148
14.76 0.4555487
14.78 0.4596467
14.8 0.4502492
14.82 0.4413898
14.84 0.4502492
14.86 0.4656183
14.88 0.4546982
14.9 0.4579841
14.92 0.458558
14.94 0.4498328
14.96 0.4640577
14.98 0.468428
15 0.4615733
15.02 0.4452528
15.04 0.4437623
15.06 0.4522441
15.08 0.4596472
15.1 0.4234675
15.12 0.4574931
15.14 0.462953
15.16 0.4554392
15.18 0.4521335
15.2 0.4432553
15.22 0.4596467
15.24 0.452797
15.26 0.4600543
15.28 0.4548902
15.3 0.4266439
15.32 0.4538999
15.34 0.4546974
15.36 0.4146686
15.38 0.4577393
15.4 0.463977
15.42 0.4250287
15.44 0.4258223
15.46 0.439773
15.48 0.4264678
15.5 0.4374355
15.52 0.408993
15.54 0.4096641
15.56 0.4586399
15.58 0.4508604
15.6 0.466208
15.62 0.458312
15.64 0.4462618
15.66 0.470372
15.68 0.4352295
15.7 0.4620066
15.72 0.4491376
15.74 0.4548349
15.76 0.4516912
15.78 0.4491664
15.8 0.4557136
15.82 0.4607063
15.84 0.4502785
15.86 0.4651077
15.88 0.4411921
15.9 0.4648927
15.92 0.4583394
15.94 0.449972
15.96 0.4561796
15.98 0.4733923
16 0.4299415
16.02 0.4720964
16.04 0.4364339
16.06 0.458176
16.08 0.4481629
16.1 0.469734
16.12 0.4619797
16.14 0.4673324
16.16 0.4526867
16.18 0.4570009
16.2 0.4251176
16.22 0.4587754
16.24 0.4467944
16.26 0.4683211
16.28 0.4638157
16.3 0.4794008
16.32 0.4590477
16.34 0.4495272
16.36 0.4540381
16.38 0.4650541
16.4 0.4692012
16.42 0.436119
16.44 0.4452241
16.46 0.4507217
16.48 0.4536522
16.5 0.4550276
16.52 0.4553572
16.54 0.4330705
16.56 0.4441569
16.58 0.4387769
16.6 0.4577383
16.62 0.473841
16.64 0.4690951
16.66 0.432262
16.68 0.452686
16.7 0.4484975
16.72 0.4180013
16.74 0.4432827
16.76 0.4408512
16.78 0.443846
16.8 0.4582025
16.82 0.438349
16.84 0.4657788
16.86 0.4453655
16.88 0.4681345
16.9 0.4491379
16.92 0.4540095
16.94 0.4650809
16.96 0.4610855
16.98 0.4573293
17 0.4720437
17.02 0.4624389
17.04 0.4537896
17.06 0.4375788
17.08 0.4655372
17.1 0.4316544
17.12 0.4484973
17.14 0.4543674
17.16 0.4641927
17.18 0.4204168
17.2 0.4323772
17.22 0.4546144
17.24 0.4554118
17.26 0.4534586
17.28 0.4638425
17.3 0.4117645
17.32 0.4695472
17.34 0.4350002
17.36 0.448469
17.38 0.4624662
17.4 0.4197615
17.42 0.4648386
17.44 0.4650537
17.46 0.4659934
17.48 0.4521334
17.5 0.4480509
17.52 0.4493048
17.54 0.4405114
17.56 0.4309578
17.58 0.4516639
17.6 0.4446625
17.62 0.4532664
17.64 0.4261749
17.66 0.461465
17.68 0.4567818
17.7 0.4597005
17.72 0.4357469
17.74 0.4530451
17.76 0.4372926
17.78 0.4372928
17.8 0.4369791
17.82 0.4214855
17.84 0.4091455
17.86 0.4517184
17.88 0.4148796
17.9 0.4482467
17.92 0.4005933
17.94 0.4487203
17.96 0.4512762
17.98 0.4532932
18 0.4419846
18.02 0.4338783
18.04 0.4595923
18.06 0.4484696
18.08 0.4589392
18.1 0.4557683
18.12 0.4439317
18.14 0.4328109
18.16 0.4523827
18.18 0.4245293
18.2 0.4603535
18.22 0.4722818
18.24 0.4561799
18.26 0.4675468
18.28 0.4611126
18.3 0.4493054
18.32 0.4639236
18.34 0.4507212
18.36 0.4464865
18.38 0.4489987
18.4 0.4227292
18.42 0.4583938
18.44 0.4511646
18.46 0.4626285
18.48 0.4725996
18.5 0.473313
18.52 0.4644079
18.54 0.4574381
18.56 0.4609229
18.58 0.4598095
18.6 0.4494724
18.62 0.4675996
18.64 0.449528
18.66 0.4441002
18.68 0.434655
18.7 0.442578
18.72 0.4618167
18.74 0.4504992
18.76 0.4532381
18.78 0.4511649
18.8 0.4471298
18.82 0.4667715
18.84 0.4667174
18.86 0.4272591
18.88 0.4437056
18.9 0.4705848
18.92 0.4703453
18.94 0.464785
18.96 0.4586394
18.98 0.4813268
19 0.4560978
19.02 0.4537069
19.04 0.4327245
19.06 0.4456741
19.08 0.452051
19.1 0.443396
19.12 0.4512206
19.14 0.4687745
19.16 0.4428034
19.18 0.4226405
19.2 0.4333014
19.22 0.4532933
19.24 0.4368066
19.26 0.4071854
19.28 0.4542575
19.3 0.4378928
19.32 0.4160526
19.34 0.4357749
19.36 0.4288936
19.38 0.4503331
19.4 0.4611125
19.42 0.4585576
19.44 0.4564263
19.46 0.445028
19.48 0.4255877
19.5 0.4670385
19.52 0.4382356
19.54 0.4512483
19.56 0.4574382
19.58 0.455357
19.6 0.4518295
19.62 0.4500552
19.64 0.4539551
19.66 0.467841
19.68 0.432695
19.7 0.4317694
19.72 0.452797
19.74 0.4632764
19.76 0.4501383
19.78 0.4642732
19.8 0.4188373
19.82 0.4461227
19.84 0.4248528
19.86 0.4531273
19.88 0.4467102
19.9 0.4286315
19.92 0.4302905
19.94 0.4353452
19.96 0.4455335
19.98 0.4632762
20 0.4648923
&
@target G1.S0
@type xy
0 0
0.02 35
0.04 417
0.06 1481
0.08 6677
0.1 9231
0.12 8218
0.14 8685
0.16 10191
0.18 7441
0.2 8010
0.22 7136
0.24 6158
0.26 6751
0.28 6139
0.3 7810
0.32 7233
0.34 6667
0.36 6801
0.38 5761
0.4 5430
0.42 6226
0.44 5434
0.46 5378
0.48 5558
0.5 6634
0.52 5000
0.54 5005
0.56 6181
0.58 8639
0.6 6549
0.62 6963
0.64 6046
0.66 6669
0.68 4815
0.7 6155
0.72 6311
0.74 5376
0.76 4424
0.78 4729
0.8 4846
0.82 4196
0.84 4551
0.86 7000
0.88 6796
0.9 6979
0.92 7064
0.94 6052
0.96 4049
0.98 5374
1 6267
1.02 6249
1.04 6985
1.06 7145
1.08 5225
1.1 5708
1.12 7378
1.14 7928
1.16 9532
1.18 6710
1.2 7227
1.22 5990
1.24 5215
1.26 6518
1.28 6189
1.3 6037
1.32 4937
1.34 5702
1.36 7777
1.38 6740
1.4 7345
1.42 5035
1.44 5102
1.46 4748
1.48 6627
1.5 7833
1.52 7503
1.54 7953
1.56 9059
1.58 9774
1.6 10317
1.62 10105
1.64 9189
1.66 9731
1.68 8264
1.7 8756
1.72 6829
1.74 6883
1.76 9032
1.78 9603
1.8 7193
1.82 8369
1.84 7103
1.86 8618
1.88 5434
1.9 7558
1.92 7401
1.94 8422
1.96 8416
1.98 9448
2 9682
2.02 7261
2.04 6703
2.06 8799
2.08 7888
2.1 7530
2.12 6737
2.14 8028
2.16 8560
2.18 6833
2.2 6138
2.22 6358
2.24 7044
2.26 8450
2.28 7388
2.3 8496
2.32 7891
2.34 9068
2.36 8740
2.38 7011
2.4 8462
2.42 10219
2.44 10533
2.46 8921
2.48 6873
2.5 8812
2.52 8216
2.54 6354
2.56 7138
2.58 5919
2.6 6379
2.62 7236
2.64 6987
2.66 7338
2.68 7347
2.7 9169
2.72 8946
2.74 8189
2.76 7164
2.78 7132
2.8 7219
2.82 7720
2.84 8136
2.86 6870
2.88 8314
2.9 6301
2.92 6420
2.94 7249
2.96 5157
2.98 5022
3 3633
3.02 5010
3.04 4290
3.06 4192
3.08 4559
3.1 5296
3.12 5087
3.14 4416
3.16 5018
3.18 4429
3.2 4459
3.22 4178
3.24 4415
3.26 5578
3.28 6857
3.3 5631
3.32 5802
3.34 7188
3.36 6374
3.38 6933
3.4 8122
3.42 6553
3.44 6287
3.46 6082
3.48 7476
3.5 7484
3.52 8451
3.54 8579
3.56 8034
3.58 7258
3.6 8414
3.62 9301
3.64 9771
3.66 8027
3.68 8987
3.7 10182
3.72 12102
3.74 10125
3.76 10124
3.78 9530
3.8 9189
3.82 10227
3.84 8990
3.86 8581
3.88 9487
3.9 9535
3.92 8696
3.94 8449
3.96 7930
3.98 7401
4 6796
4.02 7481
4.04 7290
4.06 6264
4.08 6873
4.1 7096
4.12 5974
4.14 8202
4.16 7694
4.18 7853
4.2 7054
4.22 10073
4.24 7229
4.26 9278
4.28 8092
4.3 9121
4.32 8975
4.34 9170
4.36 10194
4.38 8543
4.4 10286
4.42 10094
4.44 11057
4.46 9589
4.48 9228
4.5 10207
4.52 10861
4.54 11775
4.56 11727
4.58 11538
4.6 10881
4.62 10805
4.64 9982
4.66 9801
4.68 11272
4.7 11549
4.72 10075
4.74 9988
4.76 10491
4.78 10246
4.8 8809
4.82 7972
4.84 7298
4.86 6939
4.88 7920
4.9 8558
4.92 9005
4.94 10062
4.96 8053
4.98 7536
5 7216
5.02 7048
5.04 7116
5.06 6395
5.08 7187
5.1 9626
5.12 7545
5.14 9973
5.16 9324
5.18 9478
5.2 7998
5.22 6970
5.24 7268
5.26 6546
5.28 5677
5.3 7468
5.32 9594
5.34 6929
5.36 7776
5.38 8717
5.4 8405
5.42 9819
5.44 8890
5.46 8694
5.48 9075
5.5 8329
5.52 8933
5.54 8986
5.56 8183
5.58 8232
5.6 7892
5.62 9255
5.64 7974
5.66 7598
5.68 7563
5.7 9203
5.72 8891
5.74 9251
5.76 10435
5.78 9704
5.8 11091
5.82 9491
5.84 9495
5.86 9342
5.88 6694
5.9 6843
5.92 6235
5.94 6736
5.96 7876
5.98 6341
6 5876
6.02 7667
6.04 5324
6.06 6389
6.08 6730
6.1 6285
6.12 6487
6.14 4486
6.16 4173
6.18 3607
6.2 2889
6.22 2532
6.24 3673
6.26 3260
6.28 2733
6.3 4941
6.32 5925
6.34 5706
6.36 5379
6.38 6687
6.4 5958
6.42 7113
6.44 6130
6.46 5620
6.48 3932
6.5 3618
6.52 4925
6.54 5403
6.56 4542
6.58 4760
6.6 5923
6.62 3725
6.64 4074
6.66 2587
6.68 3031
6.7 4523
6.72 5845
6.74 8510
6.76 7709
6.78 7425
6.8 7535
6.82 7751
6.84 9019
6.86 7546
6.88 8302
6.9 7395
6.92 7612
6.94 6863
6.96 6651
6.98 7569
7 7825
7.02 8125
7.04 9278
7.06 8625
7.08 7403
7.1 8676
7.12 7130
7.14 8451
7.16 8385
7.18 8609
7.2 7735
7.22 8669
7.24 7137
7.26 7989
7.28 7063
7.3 5968
7.32 4609
7.34 5799
7.36 5656
7.38 5743
7.4 5823
7.42 5280
7.44 4975
7.46 4404
7.48 4445
7.5 5043
7.52 5327
7.54 3733
7.56 3621
7.58 2729
7.6 5195
7.62 4791
7.64 3599
7.66 4284
7.68 4392
7.7 5138
7.72 4093
7.74 4701
7.76 5752
7.78 5570
7.8 4230
7.82 6191
7.84 6721
7.86 5274
7.88 6098
7.9 4758
7.92 5706
7.94 6539
7.96 4980
7.98 5351
8 6413
8.02 5158
8.04 4289
8.06 3956
8.08 6082
8.1 4645
8.12 6114
8.14 6235
8.16 6397
8.18 6777
8.2 6391
8.22 5085
8.24 3427
8.26 5861
8.28 5561
8.3 5131
8.32 5283
8.34 7073
8.36 7247
8.38 7114
8.4 6943
8.42 7546
8.44 8166
8.46 7724
8.48 7605
8.5 7474
8.52 7130
8.54 6767
8.56 7156
8.58 7103
8.6 7033
8.62 6733
8.64 7889
8.66 7085
8.68 6492
8.7 5618
8.72 5638
8.74 6807
8.76 5614
8.78 5807
8.8 5446
8.82 4934
8.84 6289
8.86 7278
8.88 6336
8.9 5781
8.92 5885
8.94 6465
8.96 5849
8.98 6343
9 7694
9.02 6050
9.04 7244
9.06 6016
9.08 7210
9.1 7351
9.12 5378
9.14 6845
9.16 6354
9.18 6824
9.2 6422
9.22 8010
9.24 6071
9.26 6728
9.28 9068
9.3 10788
9.32 11475
9.34 10119
9.36 9005
9.38 9563
9.4 9541
9.42 10306
9.44 9732
9.46 8549
9.48 10428
9.5 9416
9.52 9799
9.54 9716
9.56 8761
9.58 8578
9.6 8608
9.62 9519
9.64 8838
9.66 8354
9.68 8218
9.7 9920
9.72 10852
9.74 8686
9.76 9321
9.78 9404
9.8 8932
9.82 8977
9.84 9731
9.86 9891
9.88 9678
9.9 9506
9.92 7707
9.94 7384
9.96 6116
9.98 9502
10 9038
10.02 7959
10.04 7845
10.06 8366
10.08 8872
10.1 8328
10.12 8487
10.14 10544
10.16 9331
10.18 10304
10.2 9436
10.22 8956
10.24 10583
10.26 9677
10.28 9619
10.3 11973
10.32 11771
10.34 11688
10.36 11713
10.38 11889
10.4 11807
10.42 11039
10.44 9567
10.46 11153
10.48 11005
10.5 10955
10.52 8670
10.54 8839
10.56 10196
10.58 10835
10.6 11083
10.62 11109
10.64 12043
10.66 10850
10.68 10778
10.7 11250
10.72 10469
10.74 9922
10.76 10699
10.78 9948
10.8 10310
10.82 11960
10.84 12541
10.86 11415
10.88 10249
10.9 10739
10.92 10613
10.94 9683
10.96 9247
10.98 9735
11 8743
11.02 9706
11.04 10329
11.06 10443
11.08 9680
11.1 8909
11.12 9126
11.14 8186
11.16 8552
11.18 7600
11.2 9105
11.22 9749
11.24 9949
11.26 9508
11.28 10836
11.3 10186
11.32 8027
11.34 8083
11.36 7541
11.38 8104
11.4 9791
11.42 8505
11.44 8324
11.46 7917
11.48 9613
11.5 6952
11.52 7446
11.54 8312
11.56 8630
11.58 8658
11.6 8378
11.62 8756
11.64 7781
11.66 7580
11.68 8549
11.7 7606
11.72 7794
11.74 8609
11.76 8729
11.78 8860
11.8 9048
11.82 10082
11.84 7103
11.86 6255
11.88 7830
11.9 8148
11.92 8222
11.94 7014
11.96 7799
11.98 8084
12 9213
12.02 8552
12.04 8178
12.06 7712
12.08 9343
12.1 9466
12.12 9178
12.14 7867
12.16 7738
12.18 6230
12.2 6028
12.22 7330
12.24 8357
12.26 7915
12.28 8445
12.3 8851
12.32 8878
12.34 7986
12.36 7123
12.38 6975
12.4 7131
12.42 8839
12.44 7607
12.46 7918
12.48 7898
12.5 8198
12.52 7368
12.54 6962
12.56 7639
12.58 6902
12.6 7927
12.62 7862
12.64 8680
12.66 7599
12.68 7824
12.7 6447
12.72 8284
12.74 7374
12.76 6041
12.78 7229
12.8 7060
12.82 7812
12.84 8249
12.86 8125
12.88 9362
12.9 8548
12.92 7464
12.94 7633
12.96 8389
12.98 10154
13 9273
13.02 8839
13.04 7524
13.06 8509
13.08 7006
13.1 7355
13.12 6827
13.14 7122
13.16 7499
13.18 7682
13.2 5438
13.22 6136
13.24 4565
13.26 4123
13.28 4326
13.3 4944
13.32 5294
13.34 6470
13.36 5029
13.38 5465
13.4 6009
13.42 5131
13.44 4600
13.46 5021
13.48 4847
13.5 5413
13.52 4006
13.54 4697
13.56 4279
13.58 4495
13.6 5880
13.62 5507
13.64 4782
13.66 3626
13.68 6296
13.7 6788
13.72 5755
13.74 7212
13.76 7793
13.78 6365
13.8 7946
13.82 6961
13.84 7559
13.86 5246
13.88 7429
13.9 7877
13.92 6832
13.94 4820
13.96 5279
13.98 5312
14 6892
14.02 4387
14.04 3994
14.06 3024
14.08 3361
14.1 3403
14.12 3916
14.14 5090
14.16 4050
14.18 5519
14.2 4743
14.22 4980
14.24 6757
14.26 7862
14.28 8660
14.3 8893
14.32 9602
14.34 8252
14.36 9668
14.38 8391
14.4 8240
14.42 7938
14.44 7060
14.46 7328
14.48 7977
14.5 8321
14.52 8552
14.54 8706
14.56 6012
14.58 5748
14.6 4851
14.62 5927
14.64 6587
14.66 6718
14.68 6700
14.7 7183
14.72 5809
14.74 4925
14.76 5580
14.78 5953
14.8 7237
14.82 7874
14.84 8334
14.86 8955
14.88 7057
14.9 6488
14.92 7331
14.94 6851
14.96 9205
14.98 8198
15 6431
15.02 8938
15.04 10015
15.06 8156
15.08 9378
15.1 9425
15.12 11026
15.14 10510
15.16 10258
15.18 9884
15.2 9159
15.22 10447
15.24 12150
15.26 11387
15.28 11465
15.3 10872
15.32 10411
15.34 10050
15.36 9079
15.38 8524
15.4 9560
15.42 8875
15.44 10114
15.46 10338
15.48 10094
15.5 10548
15.52 10199
15.54 9660
15.56 9988
15.58 8333
15.6 8249
15.62 7607
15.64 5333
15.66 5038
15.68 7054
15.7 6913
15.72 6828
15.74 8558
15.76 8039
15.78 7146
15.8 8086
15.82 7316
15.84 7760
15.86 6789
15.88 7732
15.9 7098
15.92 7812
15.94 6296
15.96 6011
15.98 6352
16 5403
16.02 6210
16.04 7202
16.06 7009
16.08 6839
16.1 6293
16.12 6556
16.14 5599
16.16 5856
16.18 6315
16.2 5304
16.22 5430
16.24 5535
16.26 5691
16.28 5231
16.3 5338
16.32 6387
16.34 6736
16.36 5298
16.38 6411
16.4 5757
16.42 8102
16.44 7759
16.46 7300
16.48 5966
16.5 7047
16.52 5092
16.54 7254
16.56 6366
16.58 6185
16.6 4651
16.62 6640
16.64 4024
16.66 7131
16.68 5449
16.7 5908
16.72 5102
16.74 5926
16.76 6451
16.78 8772
16.8 7782
16.82 9912
16.84 9733
16.86 10727
16.88 8833
16.9 9637
16.92 10137
16.94 10232
16.96 9649
16.98 8871
17 8252
17.02 8798
17.04 8144
17.06 6911
17.08 7683
17.1 6984
17.12 6469
17.14 4973
17.16 3804
17.18 5111
17.2 4033
17.22 4346
17.24 2540
17.26 3913
17.28 3281
17.3 4806
17.32 4415
17.34 6719
17.36 5306
17.38 4766
17.4 3362
17.42 2964
17.44 2759
17.46 4559
17.48 4627
17.5 4762
17.52 5912
17.54 6493
17.56 6112
17.58 6540
17.6 4738
17.62 5271
17.64 6783
17.66 7940
17.68 6412
17.7 5892
17.72 7221
17.74 6972
17.76 6716
17.78 8435
17.8 10149
17.82 9184
17.84 8544
17.86 7948
17.88 8880
17.9 8395
17.92 9933
17.94 8595
17.96 8888
17.98 10475
18 8518
18.02 8089
18.04 7962
18.06 10042
18.08 9097
18.1 11028
18.12 10306
18.14 11284
18.16 10575
18.18 10204
18.2 9980
18.22 10564
18.24 8582
18.26 7400
18.28 7006
18.3 8355
18.32 9001
18.34 8989
18.36 11882
18.38 10693
18.4 10020
18.42 11271
18.44 10032
18.46 9798
18.48 11619
18.5 12284
18.52 11355
18.54 10882
18.56 10989
18.58 12689
18.6 12618
18.62 11486
18.64 11872
18.66 13199
18.68 11319
18.7 10321
18.72 11175
18.74 10325
18.76 9449
18.78 10262
18.8 10903
18.82 9935
18.84 9904
18.86 11204
18.88 11452
18.9 10600
18.92 8988
18.94 9838
18.96 10861
18.98 9909
19 10111
19.02 8337
19.04 8311
19.06 7847
19.08 8280
19.1 8443
19.12 9843
19.14 9319
19.16 8706
19.18 8513
19.2 8377
19.22 6735
19.24 7860
19.26 8351
19.28 7339
19.3 7072
19.32 6206
19.34 6545
19.36 5564
19.38 7502
19.4 6269
19.42 7707
19.44 5880
19.46 6473
19.48 5306
19.5 5781
19.52 5834
19.54 7069
19.56 6386
19.58 6868
19.6 6467
19.62 7501
19.64 7073
19.66 5690
19.68 5047
19.7 3430
19.72 6043
19.74 3989
19.76 5217
19.78 4693
19.8 6405
19.82 7070
19.84 8416
19.86 6870
19.88 8318
19.9 8199
19.92 7480
19.94 8854
19.96 7791
19.98 8621
20 7361
&
@target G1.S1
@type xy
0 0
0.02 31
0.04 1
0.06 1
0.08 1613
0.1 2837
0.12 3419
0.14 2534
0.16 2583
0.18 3806
0.2 5416
0.22 7242
0.24 5762
0.26 5360
0.28 4151
0.3 5014
0.32 5733
0.34 5784
0.36 4853
0.38 5557
0.4 7046
0.42 6619
0.44 8535
0.46 8360
0.48 7999
0.5 7855
0.52 8992
0.54 6703
0.56 5731
0.58 5598
0.6 6306
0.62 5730
0.64 6596
0.66 7696
0.68 8789
0.7 7361
0.72 8659
0.74 8768
0.76 8457
0.78 7701
0.8 8305
0.82 7801
0.84 8449
0.86 6735
0.88 6247
0.9 6359
0.92 7275
0.94 8694
0.96 9097
0.98 9865
1 8907
1.02 7163
1.04 5851
1.06 8814
1.08 7275
1.1 6828
1.12 5134
1.14 4364
1.16 4511
1.18 5609
1.2 6774
1.22 7210
1.24 7979
1.26 6616
1.28 7537
1.3 5565
1.32 7514
1.34 6658
1.36 5798
1.38 5532
1.4 6559
1.42 5804
1.44 6166
1.46 6899
1.48 6314
1.5 5001
1.52 4521
1.54 4930
1.56 3629
1.58 2745
1.6 2202
1.62 2155
1.64 2182
1.66 2481
1.68 3708
1.7 5295
1.72 5290
1.74 4242
1.76 3738
1.78 3496
1.8 3677
1.82 4005
1.84 5075
1.86 6051
1.88 4241
1.9 5181
1.92 5356
1.94 3926
1.96 4458
1.98 4170
2 3919
2.02 3788
2.04 5282
2.06 4170
2.08 3964
2.1 5802
2.12 5263
2.14 5099
2.16 5140
2.18 5628
2.2 6075
2.22 5716
2.24 5729
2.26 6288
2.28 6159
2.3 4461
2.32 5214
2.34 5236
2.36 4662
2.38 4446
2.4 3993
2.42 3287
2.44 3258
2.46 3666
2.48 3945
2.5 4581
2.52 5311
2.54 4327
2.56 6837
2.58 6830
2.6 6800
2.62 6626
2.64 5737
2.66 6525
2.68 5602
2.7 4261
2.72 2722
2.74 3349
2.76 5428
2.78 5680
2.8 5365
2.82 4631
2.84 3143
2.86 5344
2.88 4632
2.9 6071
2.92 6634
2.94 4536
2.96 6506
2.98 9274
3 9741
3.02 9353
3.04 8767
3.06 7989
3.08 8874
3.1 6874
3.12 8543
3.14 7445
3.16 7958
3.18 6304
3.2 8727
3.22 8950
3.24 9247
3.26 8129
3.28 7581
3.3 7929
3.32 7797
3.34 6787
3.36 5184
3.38 4559
3.4 4111
3.42 4593
3.44 5207
3.46 5107
3.48 3910
3.5 2201
3.52 2850
3.54 2221
3.56 2340
3.58 2674
3.6 2835
3.62 2168
3.64 1507
3.66 2972
3.68 2152
3.7 889
3.72 435
3.74 1120
3.76 1051
3.78 1347
3.8 899
3.82 1155
3.84 1532
3.86 1861
3.88 1770
3.9 1788
3.92 1780
3.94 2567
3.96 2705
3.98 3111
4 3093
4.02 5297
4.04 3073
4.06 4160
4.08 4973
4.1 5757
4.12 7123
4.14 5102
4.16 6429
4.18 3841
4.2 5254
4.22 3243
4.24 3155
4.26 3195
4.28 4668
4.3 4885
4.32 4519
4.34 4326
4.36 4432
4.38 3633
4.4 4811
4.42 4689
4.44 3457
4.46 2406
4.48 2164
4.5 2635
4.52 2496
4.54 2081
4.56 770
4.58 953
4.6 1233
4.62 2254
4.64 2255
4.66 2318
4.68 2301
4.7 2096
4.72 1341
4.74 1810
4.76 2003
4.78 2411
4.8 3632
4.82 4438
4.84 5059
4.86 5184
4.88 5880
4.9 4565
4.92 3465
4.94 2939
4.96 5311
4.98 4171
5 5427
5.02 6453
5.04 4970
5.06 6720
5.08 4274
5.1 4833
5.12 4718
5.14 3836
5.16 3890
5.18 3658
5.2 5946
5.22 5605
5.24 5569
5.26 7137
5.28 6564
5.3 5222
5.32 4974
5.34 5970
5.36 4947
5.38 4120
5.4 4506
5.42 3813
5.44 3928
5.46 5026
5.48 3993
5.5 5215
5.52 5500
5.54 4044
5.56 4174
5.58 4739
5.6 3862
5.62 4518
5.64 3724
5.66 4872
5.68 5506
5.7 4584
5.72 2961
5.74 3415
5.76 2200
5.78 4488
5.8 3344
5.82 3818
5.84 4522
5.86 4857
5.88 7292
5.9 7089
5.92 7773
5.94 7185
5.96 8091
5.98 6797
6 7934
6.02 5599
6.04 6942
6.06 7230
6.08 7296
6.1 8077
6.12 8124
6.14 10226
6.16 10805
6.18 9924
6.2 11410
6.22 10695
6.24 11604
6.26 10323
6.28 11750
6.3 9204
6.32 7190
6.34 9239
6.36 6651
6.38 7951
6.4 7543
6.42 6378
6.44 8169
6.46 9147
6.48 10175
6.5 8232
6.52 8181
6.54 7795
6.56 9724
6.58 8619
6.6 9394
6.62 10009
6.64 10029
6.66 12408
6.68 10222
6.7 9151
6.72 9147
6.74 6233
6.76 5429
6.78 5976
6.8 5680
6.82 3847
6.84 3943
6.86 4309
6.88 3783
6.9 5740
6.92 5904
6.94 7960
6.96 8069
6.98 7095
7 3901
7.02 4568
7.04 4673
7.06 3592
7.08 4354
7.1 3855
7.12 6070
7.14 5427
7.16 4782
7.18 5344
7.2 4916
7.22 5431
7.24 5601
7.26 6838
7.28 7424
7.3 7899
7.32 9635
7.34 8001
7.36 6970
7.38 8887
7.4 8975
7.42 8669
7.44 10213
7.46 10577
7.48 10143
7.5 9616
7.52 9342
7.54 8823
7.56 8954
7.58 9961
7.6 8150
7.62 9674
7.64 9649
7.66 9504
7.68 9793
7.7 8426
7.72 8287
7.74 9952
7.76 7697
7.78 8086
7.8 8662
7.82 8388
7.84 7525
7.86 9674
7.88 8576
7.9 8332
7.92 8401
7.94 7190
7.96 8654
7.98 8625
8 6394
8.02 8238
8.04 8360
8.06 9552
8.08 9493
8.1 6895
8.12 7634
8.14 8838
8.16 6680
8.18 7583
8.2 7519
8.22 8499
8.24 8519
8.26 8893
8.28 7433
8.3 8118
8.32 8305
8.34 6492
8.36 6056
8.38 5380
8.4 6395
8.42 6060
8.44 5069
8.46 4403
8.48 3933
8.5 5058
8.52 6528
8.54 5640
8.56 6367
8.58 6429
8.6 6683
8.62 7499
8.64 5115
8.66 8145
8.68 6423
8.7 7205
8.72 6259
8.74 6393
8.76 7339
8.78 7981
8.8 7037
8.82 6699
8.84 7083
8.86 6373
8.88 6281
8.9 8667
8.92 6901
8.94 6259
8.96 6243
8.98 7573
9 6074
9.02 7124
9.04 5479
9.06 5691
9.08 4885
9.1 3218
9.12 4780
9.14 3668
9.16 4208
9.18 4586
9.2 4944
9.22 4950
9.24 6932
9.26 5817
9.28 4343
9.3 4630
9.32 3120
9.34 2435
9.36 2946
9.38 2865
9.4 3148
9.42 2784
9.44 4065
9.46 3704
9.48 2835
9.5 2368
9.52 2282
9.54 2570
9.56 3087
9.58 3408
9.6 2456
9.62 3040
9.64 2769
9.66 4439
9.68 4757
9.7 3149
9.72 2255
9.74 3736
9.76 3686
9.78 2851
9.8 4364
9.82 2363
9.84 3369
9.86 2355
9.88 1833
9.9 2760
9.92 2628
9.94 4484
9.96 3271
9.98 3496
10 3525
10.02 5142
10.04 4459
10.06 3429
10.08 3477
10.1 3917
10.12 3244
10.14 2537
10.16 3864
10.18 3105
10.2 2687
10.22 3642
10.24 851
10.26 1672
10.28 3527
10.3 1599
10.32 1303
10.34 1019
10.36 857
10.38 1070
10.4 2056
10.42 1478
10.44 2550
10.46 1919
10.48 1980
10.5 2775
10.52 3434
10.54 4094
10.56 3885
10.58 2877
10.6 1700
10.62 1521
10.64 1729
10.66 1268
10.68 1768
10.7 1150
10.72 2513
10.74 2069
10.76 1496
10.78 2899
10.8 1895
10.82 1111
10.84 681
10.86 1396
10.88 2439
10.9 2160
10.92 2989
10.94 2067
10.96 2291
10.98 2572
11 2796
11.02 3308
11.04 2733
11.06 1627
11.08 1966
11.1 3732
11.12 4672
11.14 5398
11.16 4383
11.18 4159
11.2 4864
11.22 3090
11.24 2265
11.26 2880
11.28 2518
11.3 2986
11.32 3099
11.34 4465
11.36 4065
11.38 3716
11.4 4667
11.42 3861
11.44 3910
11.46 3926
11.48 3923
11.5 4750
11.52 5606
11.54 5526
11.56 5148
11.58 5064
11.6 4693
11.62 4270
11.64 5582
11.66 4775
11.68 5118
11.7 4237
11.72 3998
11.74 4997
11.76 5080
11.78 4790
11.8 3317
11.82 3634
11.84 5521
11.86 6074
11.88 5494
11.9 4423
11.92 5375
11.94 5534
11.96 2993
11.98 2925
12 3699
12.02 2285
12.04 3864
12.06 3373
12.08 2860
12.1 3818
12.12 4113
12.14 4778
12.16 5539
12.18 6457
12.2 5823
12.22 6359
12.24 4382
12.26 5552
12.28 4924
12.3 5096
12.32 5197
12.34 4762
12.36 5102
12.38 5705
12.4 4257
12.42 3427
12.44 3635
12.46 4407
12.48 4275
12.5 3510
12.52 5024
12.54 5378
12.56 5750
12.58 6255
12.6 4400
12.62 4459
12.64 3832
12.66 3311
12.68 3501
12.7 4655
12.72 4292
12.74 5016
12.76 5920
12.78 5221
12.8 6129
12.82 5514
12.84 4486
12.86 5173
12.88 3932
12.9 4841
12.92 3893
12.94 3384
12.96 5151
12.98 3496
13 5987
13.02 4623
13.04 4946
13.06 5164
13.08 6778
13.1 7214
13.12 7070
13.14 5935
13.16 4044
13.18 7080
13.2 6750
13.22 8789
13.24 9054
13.26 7307
13.28 9030
13.3 7405
13.32 7483
13.34 6914
13.36 6407
13.38 5233
13.4 6221
13.42 7903
13.44 7190
13.46 8483
13.48 8523
13.5 9213
13.52 8249
13.54 8038
13.56 8440
13.58 8949
13.6 7376
13.62 7191
13.64 11141
13.66 9418
13.68 8952
13.7 6119
13.72 5540
13.74 5635
13.76 5090
13.78 5518
13.8 4998
13.82 6126
13.84 5695
13.86 7983
13.88 5925
13.9 6130
13.92 7432
13.94 8820
13.96 7910
13.98 6511
14 6272
14.02 9183
14.04 7425
14.06 10765
14.08 9538
14.1 10304
14.12 9000
14.14 7712
14.16 8236
14.18 6503
14.2 5801
14.22 6715
14.24 5747
14.26 3916
14.28 3363
14.3 3030
14.32 3790
14.34 3911
14.36 4105
14.38 4651
14.4 3160
14.42 4785
14.44 4405
14.46 3679
14.48 2807
14.5 3476
14.52 3503
14.54 4060
14.56 4595
14.58 5547
14.6 4890
14.62 5461
14.64 5882
14.66 4931
14.68 5123
14.7 4385
14.72 4545
14.74 5907
14.76 5770
14.78 6307
14.8 4369
14.82 4131
14.84 3185
14.86 2313
14.88 4177
14.9 4372
14.92 4381
14.94 4450
14.96 2602
14.98 2772
15 3309
15.02 2237
15.04 2534
15.06 1829
15.08 2190
15.1 1817
15.12 2375
15.14 1250
15.16 1633
15.18 1620
15.2 2744
15.22 2758
15.24 1543
15.26 1605
15.28 1821
15.3 2606
15.32 3013
15.34 3416
15.36 2645
15.38 3804
15.4 4682
15.42 4094
15.44 3534
15.46 3068
15.48 1694
15.5 2325
15.52 3098
15.54 2487
15.56 2252
15.58 3737
15.6 3117
15.62 5222
15.64 5881
15.66 7134
15.68 6523
15.7 4677
15.72 5409
15.74 4732
15.76 3968
15.78 4489
15.8 4291
15.82 4350
15.84 5023
15.86 4916
15.88 4355
15.9 5432
15.92 5060
15.94 5640
15.96 5812
15.98 5755
16 6619
16.02 7605
16.04 7016
16.06 6631
16.08 5784
16.1 6561
16.12 6289
16.14 6781
16.16 6064
16.18 6498
16.2 6488
16.22 6915
16.24 5526
16.26 5892
16.28 7099
16.3 5961
16.32 6319
16.34 5542
16.36 5906
16.38 6270
16.4 6640
16.42 4627
16.44 5267
16.46 6008
16.48 7999
16.5 6742
16.52 7826
16.54 7607
16.56 7716
16.58 5532
16.6 6008
16.62 6821
16.64 6606
16.66 5587
16.68 6865
16.7 6038
16.72 8114
16.74 6937
16.76 6398
16.78 5401
16.8 3637
16.82 3576
16.84 2940
16.86 2955
16.88 2916
16.9 4054
16.92 3902
16.94 3816
16.96 4174
16.98 4570
17 4491
17.02 4378
17.04 4187
17.06 5157
17.08 5079
17.1 5361
17.12 6114
17.14 9124
17.16 8309
17.18 6062
17.2 8316
17.22 9618
17.24 10890
17.26 10870
17.28 10599
17.3 7977
17.32 8368
17.34 7214
17.36 8068
17.38 7919
17.4 8908
17.42 10147
17.44 9826
17.46 9231
17.48 10202
17.5 7592
17.52 7737
17.54 8094
17.56 6676
17.58 9192
17.6 9151
17.62 7666
17.64 6708
17.66 5914
17.68 6829
17.7 6841
17.72 5319
17.74 4298
17.76 6406
17.78 5854
17.8 5282
17.82 4959
17.84 5236
17.86 3838
17.88 2593
17.9 3133
17.92 3616
17.94 4164
17.96 4132
17.98 3675
18 3977
18.02 3888
18.04 4123
18.06 2230
18.08 2182
18.1 1261
18.12 1791
18.14 3186
18.16 2741
18.18 2710
18.2 2360
18.22 3272
18.24 3754
18.26 4336
18.28 3259
18.3 3279
18.32 2748
18.34 2368
18.36 2361
18.38 2625
18.4 2355
18.42 2342
18.44 2714
18.46 3296
18.48 2851
18.5 1358
18.52 620
18.54 1162
18.56 1059
18.58 1334
18.6 1872
18.62 968
18.64 824
18.66 304
18.68 1176
18.7 1438
18.72 2063
18.74 2711
18.76 1769
18.78 1836
18.8 2402
18.82 3110
18.84 1738
18.86 2892
18.88 3330
18.9 2324
18.92 2527
18.94 2146
18.96 2702
18.98 2699
19 1946
19.02 3090
19.04 2271
19.06 4404
19.08 4778
19.1 3966
19.12 2917
19.14 3128
19.16 4760
19.18 4010
19.2 2995
19.22 3712
19.24 3772
19.26 2896
19.28 5560
19.3 5288
19.32 6037
19.34 5698
19.36 7338
19.38 6201
19.4 5979
19.42 6349
19.44 6115
19.46 6781
19.48 6267
19.5 7724
19.52 7559
19.54 7106
19.56 6049
19.58 6289
19.6 5118
19.62 5259
19.64 6859
19.66 7302
19.68 8292
19.7 8406
19.72 7879
19.74 8008
19.76 7666
19.78 8011
19.8 6638
19.82 4726
19.84 3477
19.86 4361
19.88 3141
19.9 3380
19.92 4324
19.94 4553
19.96 4702
19.98 4527
20 4274
&
@target G1.S2
@type xy
0 0
0.02 0
0.04 8
0.06 190
0.08 2350
0.1 4661
0.12 3712
0.14 4253
0.16 4166
0.18 4127
0.2 3884
0.22 4009
0.24 3992
0.26 4353
0.28 4798
0.3 4468
0.32 3839
0.34 5048
0.36 4401
0.38 4168
0.4 4716
0.42 4910
0.44 4754
0.46 4970
0.48 5027
0.5 5902
0.52 5686
0.54 5917
0.56 5316
0.58 4884
0.6 5159
0.62 5271
0.64 4300
0.66 3466
0.68 3291
0.7 3020
0.72 3804
0.74 4299
0.76 4353
0.78 4767
0.8 3912
0.82 3540
0.84 5204
0.86 4325
0.88 3541
0.9 4192
0.92 4343
0.94 2929
0.96 2639
0.98 3634
1 4752
1.02 3511
1.04 4549
1.06 4599
1.08 5133
1.1 5524
1.12 3650
1.14 4601
1.16 4884
1.18 4217
1.2 4552
1.22 5182
1.24 4542
1.26 5258
1.28 5239
1.3 4969
1.32 4521
1.34 4259
1.36 6141
1.38 5407
1.4 5189
1.42 4178
1.44 4478
1.46 4477
1.48 5829
1.5 5766
1.52 5486
1.54 3666
1.56 4250
1.58 4830
1.6 4981
1.62 5193
1.64 5124
1.66 4658
1.68 4699
1.7 4430
1.72 4724
1.74 4276
1.76 4343
1.78 4906
1.8 4877
1.82 4806
1.84 3808
1.86 3992
1.88 3439
1.9 4617
1.92 4317
1.94 3866
1.96 3747
1.98 3874
2 3821
2.02 5263
2.04 4929
2.06 5285
2.08 4437
2.1 5343
2.12 5307
2.14 5278
2.16 5134
2.18 6434
2.2 4198
2.22 4830
2.24 4253
2.26 3622
2.28 4412
2.3 4656
2.32 4449
2.34 5249
2.36 6192
2.38 5036
2.4 5462
2.42 6199
2.44 6028
2.46 6264
2.48 5783
2.5 5386
2.52 4406
2.54 3987
2.56 4527
2.58 4907
2.6 5063
2.62 4258
2.64 4862
2.66 5447
2.68 3469
2.7 4410
2.72 5347
2.74 5638
2.76 5460
2.78 5116
2.8 5606
2.82 5396
2.84 5465
2.86 5778
2.88 4977
2.9 5845
2.92 5258
2.94 4532
2.96 4601
2.98 4466
3 4722
3.02 4798
3.04 4401
3.06 4301
3.08 4762
3.1 5519
3.12 4896
3.14 4140
3.16 3360
3.18 5063
3.2 4740
3.22 4348
3.24 4697
3.26 3595
3.28 4663
3.3 4145
3.32 4288
3.34 5975
3.36 4301
3.38 4557
3.4 4896
3.42 4604
3.44 3515
3.46 4623
3.48 4895
3.5 4994
3.52 3465
3.54 3137
3.56 3627
3.58 3637
3.6 3968
3.62 3586
3.64 4604
3.66 4681
3.68 4492
3.7 3764
3.72 5432
3.74 4381
3.76 4429
3.78 4269
3.8 4216
3.82 4540
3.84 4154
3.86 5003
3.88 3540
3.9 4068
3.92 3129
3.94 4011
3.96 5107
3.98 3336
4 2938
4.02 3933
4.04 4453
4.06 4482
4.08 3375
4.1 5029
4.12 5154
4.14 3284
4.16 3697
4.18 3391
4.2 3888
4.22 4864
4.24 4208
4.26 3971
4.28 3718
4.3 4734
4.32 4770
4.34 4572
4.36 4720
4.38 4206
4.4 5395
4.42 5199
4.44 4880
4.46 5165
4.48 4678
4.5 5372
4.52 5350
4.54 5767
4.56 5461
4.58 5276
4.6 5324
4.62 4860
4.64 5257
4.66 4891
4.68 4543
4.7 4240
4.72 4521
4.74 4722
4.76 4667
4.78 5033
4.8 5137
4.82 4597
4.84 3960
4.86 5169
4.88 5503
4.9 6427
4.92 5137
4.94 4186
4.96 3457
4.98 3886
5 4430
5.02 4341
5.04 5269
5.06 5024
5.08 4641
5.1 4393
5.12 3931
5.14 4555
5.16 4553
5.18 5369
5.2 6043
5.22 5093
5.24 5534
5.26 5056
5.28 5465
5.3 4537
5.32 4852
5.34 4562
5.36 6609
5.38 5860
5.4 5065
5.42 4598
5.44 5285
5.46 5667
5.48 6258
5.5 6312
5.52 5892
5.54 4190
5.56 4436
5.58 4891
5.6 5962
5.62 5150
5.64 5412
5.66 6226
5.68 4764
5.7 6790
5.72 6606
5.74 6340
5.76 4977
5.78 4482
5.8 5637
5.82 4848
5.84 6121
5.86 5349
5.88 4818
5.9 6054
5.92 4431
5.94 4678
5.96 4268
5.98 4641
6 5202
6.02 5564
6.04 5517
6.06 5586
6.08 5044
6.1 5930
6.12 4412
6.14 4149
6.16 4068
6.18 4455
6.2 5322
6.22 4181
6.24 4218
6.26 5275
6.28 4535
6.3 3715
6.32 4356
6.34 5222
6.36 4081
6.38 4823
6.4 4255
6.42 4509
6.44 3969
6.46 3503
6.48 4562
6.5 3905
6.52 3591
6.54 4373
6.56 4253
6.58 5389
6.6 3254
6.62 2917
6.64 4175
6.66 3153
6.68 4513
6.7 4922
6.72 4775
6.74 6703
6.76 6249
6.78 5733
6.8 6506
6.82 5647
6.84 6107
6.86 6108
6.88 6152
6.9 5867
6.92 6534
6.94 5134
6.96 4505
6.98 4256
7 4427
7.02 4554
7.04 5181
7.06 5035
7.08 5344
7.1 5521
7.12 5549
7.14 4873
7.16 5378
7.18 5421
7.2 5241
7.22 4172
7.24 5230
7.26 5522
7.28 5055
7.3 4712
7.32 5377
7.34 6077
7.36 7033
7.38 6067
7.4 6470
7.42 5094
7.44 6254
7.46 5643
7.48 5759
7.5 5679
7.52 4196
7.54 4497
7.56 5545
7.58 4398
7.6 4813
7.62 5681
7.64 4974
7.66 4007
7.68 4808
7.7 5631
7.72 4373
7.74 4504
7.76 5802
7.78 4846
7.8 5673
7.82 5170
7.84 4297
7.86 4084
7.88 4792
7.9 2912
7.92 5896
7.94 6044
7.96 6280
7.98 5500
8 6209
8.02 5473
8.04 5657
8.06 4247
8.08 5438
8.1 5853
8.12 7048
8.14 6412
8.16 6298
8.18 5999
8.2 4622
8.22 5823
8.24 5303
8.26 6406
8.28 6527
8.3 4410
8.32 5746
8.34 6240
8.36 5819
8.38 4979
8.4 4603
8.42 4406
8.44 5172
8.46 6109
8.48 4631
8.5 5733
8.52 6206
8.54 5711
8.56 5646
8.58 5166
8.6 5218
8.62 4616
8.64 5385
8.66 6096
8.68 6301
8.7 6835
8.72 6376
8.74 6299
8.76 5436
8.78 5380
8.8 3943
8.82 4413
8.84 4529
8.86 5610
8.88 6091
8.9 5640
8.92 5534
8.94 5018
8.96 4563
8.98 5302
9 5459
9.02 5403
9.04 5814
9.06 3989
9.08 4109
9.1 3823
9.12 3809
9.14 3662
9.16 3802
9.18 4241
9.2 4130
9.22 4317
9.24 3970
9.26 4336
9.28 4974
9.3 4534
9.32 3701
9.34 4189
9.36 5179
9.38 6236
9.4 5298
9.42 6128
9.44 5278
9.46 5513
9.48 6279
9.5 5853
9.52 4572
9.54 6089
9.56 4441
9.58 5492
9.6 4144
9.62 3429
9.64 3324
9.66 3489
9.68 5485
9.7 5980
9.72 5712
9.74 5898
9.76 4979
9.78 6287
9.8 5203
9.82 3896
9.84 4583
9.86 3338
9.88 4438
9.9 4102
9.92 4290
9.94 4638
9.96 3486
9.98 2952
10 4268
10.02 4696
10.04 4734
10.06 4436
10.08 5412
10.1 4683
10.12 4053
10.14 5339
10.16 4060
10.18 5857
10.2 4962
10.22 5059
10.24 5288
10.26 4955
10.28 6177
10.3 6055
10.32 4623
10.34 4704
10.36 4459
10.38 4736
10.4 4081
10.42 4644
10.44 5203
10.46 6093
10.48 6309
10.5 7035
10.52 5250
10.54 5024
10.56 5378
10.58 5210
10.6 6422
10.62 5204
10.64 5829
10.66 6046
10.68 5318
10.7 5305
10.72 5350
10.74 6112
10.76 6244
10.78 4761
10.8 5485
10.82 6328
10.84 6092
10.86 4585
10.88 5082
10.9 5041
10.92 4930
10.94 3988
10.96 4632
10.98 4409
11 5878
11.02 6346
11.04 5889
11.06 5491
11.08 5756
11.1 5634
11.12 4331
11.14 4541
11.16 3615
11.18 5540
11.2 6044
11.22 5335
11.24 5559
11.26 4323
11.28 4467
11.3 4568
11.32 4812
11.34 5366
11.36 4767
11.38 6079
11.4 7256
11.42 6328
11.44 5387
11.46 5168
11.48 5768
11.5 5298
11.52 3993
11.54 4847
11.56 6177
11.58 6886
11.6 4710
11.62 5655
11.64 5475
11.66 4801
11.68 5508
11.7 4818
11.72 4482
11.74 4819
11.76 5186
11.78 7709
11.8 4734
11.82 5098
11.84 3863
11.86 5920
11.88 6431
11.9 5887
11.92 5887
11.94 6203
11.96 7231
11.98 7177
12 6289
12.02 4998
12.04 4872
12.06 5033
12.08 4449
12.1 5539
12.12 4423
12.14 4082
12.16 4832
12.18 4869
12.2 5920
12.22 4996
12.24 4542
12.26 4923
12.28 5300
12.3 5021
12.32 5403
12.34 4397
12.36 5754
12.38 4516
12.4 4253
12.42 5070
12.44 5300
12.46 4857
12.48 4035
12.5 3848
12.52 4032
12.54 3460
12.56 4476
12.58 3738
12.6 4186
12.62 4314
12.64 3654
12.66 4922
12.68 6264
12.7 5064
12.72 4844
12.74 5068
12.76 5600
12.78 5628
12.8 5792
12.82 4996
12.84 4703
12.86 4335
12.88 4383
12.9 5451
12.92 4558
12.94 4757
12.96 5341
12.98 5470
13 3778
13.02 4402
13.04 4880
13.06 5232
13.08 5056
13.1 5241
13.12 4589
13.14 4700
13.16 3818
13.18 4964
13.2 5918
13.22 5008
13.24 4848
13.26 4970
13.28 4585
13.3 5685
13.32 5929
13.34 5372
13.36 5255
13.38 4123
13.4 6567
13.42 5049
13.44 4981
13.46 4867
13.48 4145
13.5 3999
13.52 4537
13.54 4500
13.56 3386
13.58 4136
13.6 5410
13.62 5201
13.64 4899
13.66 5706
13.68 6459
13.7 5483
13.72 4465
13.74 4335
13.76 4819
13.78 5045
13.8 4914
13.82 3813
13.84 3957
13.86 4621
13.88 4972
13.9 4874
13.92 5286
13.94 4043
13.96 4565
13.98 4323
14 4819
14.02 4244
14.04 3203
14.06 4498
14.08 4721
14.1 3785
14.12 4122
14.14 5347
14.16 4207
14.18 5016
14.2 4191
14.22 3731
14.24 4160
14.26 4290
14.28 4612
14.3 4517
14.32 4899
14.34 5078
14.36 5441
14.38 4529
14.4 3732
14.42 4538
14.44 4453
14.46 3281
14.48 3867
14.5 3805
14.52 4537
14.54 4588
14.56 5082
14.58 3839
14.6 4030
14.62 4512
14.64 4085
14.66 3835
14.68 4867
14.7 4044
14.72 3912
14.74 3928
14.76 2912
14.78 3278
14.8 3698
14.82 3370
14.84 3072
14.86 3881
14.88 3490
14.9 3526
14.92 4282
14.94 3469
14.96 4623
14.98 4743
15 4336
15.02 5061
15.04 5294
15.06 4292
15.08 4922
15.1 5414
15.12 5524
15.14 5274
15.16 5257
15.18 5429
15.2 5783
15.22 5810
15.24 5697
15.26 5428
15.28 6191
15.3 4552
15.32 5594
15.34 4853
15.36 6716
15.38 5483
15.4 4709
15.42 4476
15.44 4938
15.46 4929
15.48 5234
15.5 4779
15.52 5274
15.54 5446
15.56 4707
15.58 4472
15.6 5092
15.62 4487
15.64 4034
15.66 5074
15.68 3764
15.7 4487
15.72 5600
15.74 5941
15.76 4782
15.78 4993
15.8 5194
15.82 5126
15.84 4925
15.86 4359
15.88 4191
15.9 5041
15.92 4081
15.94 4089
15.96 3899
15.98 3760
16 3936
16.02 3829
16.04 3957
16.06 4100
16.08 3620
16.1 3281
16.12 4325
16.14 3998
16.16 4321
16.18 4211
16.2 4387
16.22 3892
16.24 4708
16.26 5075
16.28 3900
16.3 3280
16.32 3890
16.34 3487
16.36 2858
16.38 3935
16.4 4547
16.42 4201
16.44 4706
16.46 5356
16.48 5275
16.5 4381
16.52 4469
16.54 4715
16.56 5433
16.58 6223
16.6 4477
16.62 3898
16.64 4472
16.66 4401
16.68 4095
16.7 5569
16.72 4985
16.74 4752
16.76 3954
16.78 4411
16.8 3641
16.82 3796
16.84 4283
16.86 4708
16.88 3574
16.9 3054
16.92 3034
16.94 3535
16.96 3297
16.98 4376
17 4833
17.02 3457
17.04 4187
17.06 4057
17.08 5722
17.1 5456
17.12 5091
17.14 5132
17.16 4324
17.18 4550
17.2 5586
17.22 4672
17.24 5066
17.26 5421
17.28 4079
17.3 3923
17.32 4790
17.34 6176
17.36 5871
17.38 5074
17.4 5114
17.42 4127
17.44 3421
17.46 4240
17.48 4822
17.5 5557
17.52 7368
17.54 6589
17.56 6185
17.58 5489
17.6 5095
17.62 6121
17.64 5709
17.66 5309
17.68 4869
17.7 5591
17.72 6855
17.74 7117
17.76 6538
17.78 6701
17.8 7289
17.82 7470
17.84 8134
17.86 8234
17.88 7089
17.9 7348
17.92 5841
17.94 4591
17.96 5100
17.98 4633
18 5481
18.02 4589
18.04 4645
18.06 4625
18.08 4551
18.1 4992
18.12 4305
18.14 4447
18.16 4805
18.18 4829
18.2 4769
18.22 3566
18.24 3952
18.26 3909
18.28 3450
18.3 3311
18.32 4096
18.34 3423
18.36 4877
18.38 4869
18.4 5552
18.42 4464
18.44 5027
18.46 4227
18.48 4468
18.5 4122
18.52 5177
18.54 4852
18.56 4343
18.58 4824
18.6 4016
18.62 4374
18.64 5523
18.66 6210
18.68 6455
18.7 5994
18.72 4983
18.74 4635
18.76 5219
18.78 5370
18.8 4659
18.82 3770
18.84 5003
18.86 5854
18.88 5864
18.9 5262
18.92 5021
18.94 4847
18.96 5285
18.98 4333
19 4350
19.02 4736
19.04 3755
19.06 4028
19.08 4195
19.1 4467
19.12 4926
19.14 4714
19.16 5685
19.18 5421
19.2 5160
19.22 4744
19.24 5475
19.26 5740
19.28 5612
19.3 5660
19.32 4967
19.34 5388
19.36 4971
19.38 5691
19.4 4926
19.42 4967
19.44 5141
19.46 4092
19.48 4531
19.5 3059
19.52 4030
19.54 4681
19.56 4235
19.58 4289
19.6 3695
19.62 5213
19.64 4644
19.66 5440
19.68 5762
19.7 5491
19.72 5730
19.74 6075
19.76 4630
19.78 6636
19.8 5239
19.82 5112
19.84 5585
19.86 5163
19.88 5204
19.9 5214
19.92 4887
19.94 4983
19.96 5187
19.98 4898
20 5127
&
@target G2.S0
@type xy
1 0.477702
2 0.561694
3 0.459157
4 0.462439
5 0.457603
6 0.460706
7 0.449667
8 0.567824
9 0.480208
10 0.728937
11 0.469148
12 0.434885
13 0.459184
14 0.447716
15 0.447465
16 0.443
17 0.448024
18 0.443762
19 0.442182
20 0.446431
21 0.449806
22 0.454367
23 0.450556
24 0.461843
25 0.44173
26 0.440767
27 0.459075
28 0.531718
29 0.512689
30 0.524881
31 0.524619
32 0.491477
33 0.467387
34 0.806443
35 0.823787
36 0.758254
37 0.50924
38 0.473207
39 0.464031
40 0.446346
41 0.444185
42 0.468241
43 0.4771
44 0.549022
45 0.445197
46 0.521991
47 0.462466
48 0.501024
49 0.445337
50 0.730941
51 0.454038
52 0.439005
53 0.437665
54 0.45401
55 0.438435
56 0.445028
57 0.451663
58 0.440738
59 0.451747
60 0.553376
61 0.498623
62 0.465484
63 0.45456
64 0.45555
65 0.453762
66 0.454615
67 0.448219
68 0.437407
69 0.450472
70 0.437293
71 0.453487
72 0.429971
73 0.455
74 0.46152
75 0.445113
76 0.453707
77 0.444437
78 0.450805
&
@target G2.S1
@type xy
1 0.443453
2 0.633463
3 0.461871
4 0.465564
5 0.465967
6 0.465215
7 0.457766
8 0.572953
9 0.470797
10 0.610758
11 0.469308
12 0.449528
13 0.463277
14 0.46141
15 0.447045
16 0.441617
17 0.462952
18 0.447717
19 0.449388
20 0.424558
21 0.442747
22 0.440625
23 0.441588
24 0.466502
25 0.453238
26 0.448136
27 0.464005
28 0.511102
29 0.461004
30 0.471726
31 0.524286
32 0.510881
33 0.483839
34 0.798952
35 0.705461
36 0.820686
37 0.527376
38 0.472044
39 0.474579
40 0.456891
41 0.440369
42 0.490025
43 0.457466
44 0.482442
45 0.45205
46 0.457165
47 0.442323
48 0.460381
49 0.43203
50 0.700357
51 0.448219
52 0.458639
53 0.445589
54 0.439716
55 0.437293
56 0.445562
57 0.447493
58 0.45025
59 0.455686
60 0.515194
61 0.49935
62 0.485412
63 0.449917
64 0.447325
65 0.471539
66 0.45722
67 0.445028
68 0.455248
69 0.47154
70 0.444578
71 0.451387
72 0.443452
73 0.455001
74 0.45467
75 0.4441
76 0.441616
77 0.434339
78 0.438748
&
@target G2.S2
@type xy
1 0.444662
2 0.843119
3 0.430958
4 0.499149
5 0.834881
6 0.481819
7 0.492037
8 0.862931
9 0.962821
10 0.957183
11 0.474658
12 0.453459
13 0.505594
14 0.462737
15 0.445674
16 0.44122
17 0.511884
18 0.440851
19 0.448581
20 0.442578
21 0.432377
22 0.45478
23 0.441192
24 0.449138
25 0.438236
26 0.468348
27 0.478278
28 0.829247
29 0.455796
30 0.689511
31 0.774758
32 0.917237
33 0.58331
34 1.06686
35 0.98775
36 1.13347
37 0.99198
38 0.833396
39 0.597118
40 0.460136
41 0.435
42 0.448051
43 0.449305
44 0.451691
45 0.432811
46 0.482131
47 0.443763
48 0.470426
49 0.438577
50 0.702727
51 0.437579
52 0.467332
53 0.438349
54 0.469947
55 0.400593
56 0.407185
57 0.477232
58 0.445982
59 0.474395
60 0.815797
61 0.812912
62 0.920951
63 0.801343
64 0.466208
65 0.550318
66 0.432262
67 0.446794
68 0.445224
69 0.449305
70 0.433301
71 0.441985
72 0.443846
73 0.435229
74 0.453266
75 0.442182
76 0.451664
77 0.428894
78 0.456097
&
