# Supplementary material for: Data showing the lipid conformations and membrane binding behaviors of beta-amyloid fibrils in phase-separated cholesterol-enriched lipid domains with and without glycolipid and oxidized cholesterol from coarse-grained molecular dynamics simulations
Source: Data Brief. 2020 Apr 19;30:105496. doi: 10.1016/j.dib.2020.105496 (PMC7186522; doi:10.1016/j.dib.2020.105496)
Supplement: Supplementary file 1 [file mmc1.zip › Supplementary-Data/S17-21/Figure-S19/Figure-S19B-P1-ABC-1.agr]

# Grace project file
#
@version 50125
@page size 792, 612
@page scroll 5%
@page inout 5%
@link page off
@map font 0 to "Times-Roman", "Times-Roman"
@map font 1 to "Times-Italic", "Times-Italic"
@map font 2 to "Times-Bold", "Times-Bold"
@map font 3 to "Times-BoldItalic", "Times-BoldItalic"
@map font 4 to "Helvetica", "Helvetica"
@map font 5 to "Helvetica-Oblique", "Helvetica-Oblique"
@map font 6 to "Helvetica-Bold", "Helvetica-Bold"
@map font 7 to "Helvetica-BoldOblique", "Helvetica-BoldOblique"
@map font 8 to "Courier", "Courier"
@map font 9 to "Courier-Oblique", "Courier-Oblique"
@map font 10 to "Courier-Bold", "Courier-Bold"
@map font 11 to "Courier-BoldOblique", "Courier-BoldOblique"
@map font 12 to "Symbol", "Symbol"
@map font 13 to "ZapfDingbats", "ZapfDingbats"
@map color 0 to (255, 255, 255), "white"
@map color 1 to (0, 0, 0), "black"
@map color 2 to (255, 0, 0), "red"
@map color 3 to (0, 255, 0), "green"
@map color 4 to (0, 0, 255), "blue"
@map color 5 to (255, 255, 0), "yellow"
@map color 6 to (188, 143, 143), "brown"
@map color 7 to (220, 220, 220), "grey"
@map color 8 to (148, 0, 211), "violet"
@map color 9 to (0, 255, 255), "cyan"
@map color 10 to (255, 0, 255), "magenta"
@map color 11 to (255, 165, 0), "orange"
@map color 12 to (114, 33, 188), "indigo"
@map color 13 to (103, 7, 72), "maroon"
@map color 14 to (64, 224, 208), "turquoise"
@map color 15 to (0, 139, 0), "green4"
@reference date 0
@date wrap off
@date wrap year 1950
@default linewidth 1.0
@default linestyle 1
@default color 1
@default pattern 1
@default font 0
@default char size 1.000000
@default symbol size 1.000000
@default sformat "%.8g"
@background color 0
@page background fill on
@timestamp off
@timestamp 0.03, 0.03
@timestamp color 1
@timestamp rot 0
@timestamp font 0
@timestamp char size 1.000000
@timestamp def "Tue Dec 12 15:31:42 2017"
@r0 off
@link r0 to g0
@r0 type above
@r0 linestyle 1
@r0 linewidth 1.0
@r0 color 1
@r0 line 0, 0, 0, 0
@r1 off
@link r1 to g0
@r1 type above
@r1 linestyle 1
@r1 linewidth 1.0
@r1 color 1
@r1 line 0, 0, 0, 0
@r2 off
@link r2 to g0
@r2 type above
@r2 linestyle 1
@r2 linewidth 1.0
@r2 color 1
@r2 line 0, 0, 0, 0
@r3 off
@link r3 to g0
@r3 type above
@r3 linestyle 1
@r3 linewidth 1.0
@r3 color 1
@r3 line 0, 0, 0, 0
@r4 off
@link r4 to g0
@r4 type above
@r4 linestyle 1
@r4 linewidth 1.0
@r4 color 1
@r4 line 0, 0, 0, 0
@g0 on
@g0 hidden false
@g0 type XY
@g0 stacked false
@g0 bar hgap 0.000000
@g0 fixedpoint off
@g0 fixedpoint type 0
@g0 fixedpoint xy 0.000000, 0.000000
@g0 fixedpoint format general general
@g0 fixedpoint prec 6, 6
@with g0
@    world 0, 0, 20, 6
@    stack world 0, 0, 0, 0
@    znorm 1
@    view 0.100000, 0.720000, 0.800000, 0.950000
@    title ""
@    title font 0
@    title size 1.500000
@    title color 1
@    subtitle ""
@    subtitle font 0
@    subtitle size 1.000000
@    subtitle color 1
@    xaxes scale Normal
@    yaxes scale Normal
@    xaxes invert off
@    yaxes invert off
@    xaxis  on
@    xaxis  type zero false
@    xaxis  offset 0.000000 , 0.000000
@    xaxis  bar on
@    xaxis  bar color 1
@    xaxis  bar linestyle 1
@    xaxis  bar linewidth 1.0
@    xaxis  label "Time (\xm\0s)"
@    xaxis  label layout para
@    xaxis  label place auto
@    xaxis  label char size 0.900000
@    xaxis  label font 0
@    xaxis  label color 1
@    xaxis  label place normal
@    xaxis  tick on
@    xaxis  tick major 5
@    xaxis  tick minor ticks 4
@    xaxis  tick default 6
@    xaxis  tick place rounded true
@    xaxis  tick in
@    xaxis  tick major size 1.000000
@    xaxis  tick major color 1
@    xaxis  tick major linewidth 1.0
@    xaxis  tick major linestyle 1
@    xaxis  tick major grid off
@    xaxis  tick minor color 1
@    xaxis  tick minor linewidth 1.0
@    xaxis  tick minor linestyle 1
@    xaxis  tick minor grid off
@    xaxis  tick minor size 0.500000
@    xaxis  ticklabel on
@    xaxis  ticklabel format general
@    xaxis  ticklabel prec 5
@    xaxis  ticklabel formula ""
@    xaxis  ticklabel append ""
@    xaxis  ticklabel prepend ""
@    xaxis  ticklabel angle 0
@    xaxis  ticklabel skip 0
@    xaxis  ticklabel stagger 0
@    xaxis  ticklabel place normal
@    xaxis  ticklabel offset auto
@    xaxis  ticklabel offset 0.000000 , 0.010000
@    xaxis  ticklabel start type auto
@    xaxis  ticklabel start 0.000000
@    xaxis  ticklabel stop type auto
@    xaxis  ticklabel stop 0.000000
@    xaxis  ticklabel char size 0.800000
@    xaxis  ticklabel font 0
@    xaxis  ticklabel color 1
@    xaxis  tick place both
@    xaxis  tick spec type none
@    yaxis  on
@    yaxis  type zero false
@    yaxis  offset 0.000000 , 0.000000
@    yaxis  bar on
@    yaxis  bar color 1
@    yaxis  bar linestyle 1
@    yaxis  bar linewidth 1.0
@    yaxis  label "Minimum  Distance (nm)"
@    yaxis  label layout para
@    yaxis  label place auto
@    yaxis  label char size 0.900000
@    yaxis  label font 0
@    yaxis  label color 1
@    yaxis  label place normal
@    yaxis  tick on
@    yaxis  tick major 1
@    yaxis  tick minor ticks 1
@    yaxis  tick default 6
@    yaxis  tick place rounded true
@    yaxis  tick in
@    yaxis  tick major size 1.000000
@    yaxis  tick major color 1
@    yaxis  tick major linewidth 1.0
@    yaxis  tick major linestyle 1
@    yaxis  tick major grid off
@    yaxis  tick minor color 1
@    yaxis  tick minor linewidth 1.0
@    yaxis  tick minor linestyle 1
@    yaxis  tick minor grid off
@    yaxis  tick minor size 0.500000
@    yaxis  ticklabel on
@    yaxis  ticklabel format general
@    yaxis  ticklabel prec 5
@    yaxis  ticklabel formula ""
@    yaxis  ticklabel append ""
@    yaxis  ticklabel prepend ""
@    yaxis  ticklabel angle 0
@    yaxis  ticklabel skip 0
@    yaxis  ticklabel stagger 0
@    yaxis  ticklabel place normal
@    yaxis  ticklabel offset auto
@    yaxis  ticklabel offset 0.000000 , 0.010000
@    yaxis  ticklabel start type auto
@    yaxis  ticklabel start 0.000000
@    yaxis  ticklabel stop type auto
@    yaxis  ticklabel stop 0.000000
@    yaxis  ticklabel char size 0.800000
@    yaxis  ticklabel font 0
@    yaxis  ticklabel color 1
@    yaxis  tick place both
@    yaxis  tick spec type none
@    altxaxis  off
@    altyaxis  off
@    legend on
@    legend loctype view
@    legend 0.82, 0.93
@    legend box color 1
@    legend box pattern 0
@    legend box linewidth 1.0
@    legend box linestyle 0
@    legend box fill color 0
@    legend box fill pattern 0
@    legend font 0
@    legend char size 1.000000
@    legend color 1
@    legend length 2
@    legend vgap 1
@    legend hgap 1
@    legend invert false
@    frame type 0
@    frame linestyle 1
@    frame linewidth 1.0
@    frame color 1
@    frame pattern 1
@    frame background color 0
@    frame background pattern 0
@    s0 hidden false
@    s0 type xy
@    s0 symbol 0
@    s0 symbol size 1.000000
@    s0 symbol color 3
@    s0 symbol pattern 1
@    s0 symbol fill color 3
@    s0 symbol fill pattern 0
@    s0 symbol linewidth 1.0
@    s0 symbol linestyle 1
@    s0 symbol char 65
@    s0 symbol char font 0
@    s0 symbol skip 0
@    s0 line type 1
@    s0 line linestyle 1
@    s0 line linewidth 1.0
@    s0 line color 3
@    s0 line pattern 1
@    s0 baseline type 0
@    s0 baseline off
@    s0 dropline off
@    s0 fill type 0
@    s0 fill rule 0
@    s0 fill color 3
@    s0 fill pattern 1
@    s0 avalue off
@    s0 avalue type 2
@    s0 avalue char size 1.000000
@    s0 avalue font 0
@    s0 avalue color 1
@    s0 avalue rot 0
@    s0 avalue format general
@    s0 avalue prec 3
@    s0 avalue prepend ""
@    s0 avalue append ""
@    s0 avalue offset 0.000000 , 0.000000
@    s0 errorbar on
@    s0 errorbar place both
@    s0 errorbar color 3
@    s0 errorbar pattern 1
@    s0 errorbar size 1.000000
@    s0 errorbar linewidth 1.0
@    s0 errorbar linestyle 1
@    s0 errorbar riser linewidth 1.0
@    s0 errorbar riser linestyle 1
@    s0 errorbar riser clip off
@    s0 errorbar riser clip length 0.100000
@    s0 comment "/Users/KCheng/Desktop/cg_small_water_run/md-run-lonestar/namchi-04-26-2014/g-mind/1md-1.0nm-results/DPP-mind-.xvg"
@    s0 legend  "Protein-DPPC"
@    s1 hidden false
@    s1 type xy
@    s1 symbol 0
@    s1 symbol size 1.000000
@    s1 symbol color 11
@    s1 symbol pattern 1
@    s1 symbol fill color 11
@    s1 symbol fill pattern 0
@    s1 symbol linewidth 1.0
@    s1 symbol linestyle 1
@    s1 symbol char 65
@    s1 symbol char font 0
@    s1 symbol skip 0
@    s1 line type 1
@    s1 line linestyle 1
@    s1 line linewidth 1.0
@    s1 line color 11
@    s1 line pattern 1
@    s1 baseline type 0
@    s1 baseline off
@    s1 dropline off
@    s1 fill type 0
@    s1 fill rule 0
@    s1 fill color 11
@    s1 fill pattern 1
@    s1 avalue off
@    s1 avalue type 2
@    s1 avalue char size 1.000000
@    s1 avalue font 0
@    s1 avalue color 1
@    s1 avalue rot 0
@    s1 avalue format general
@    s1 avalue prec 3
@    s1 avalue prepend ""
@    s1 avalue append ""
@    s1 avalue offset 0.000000 , 0.000000
@    s1 errorbar on
@    s1 errorbar place both
@    s1 errorbar color 11
@    s1 errorbar pattern 1
@    s1 errorbar size 1.000000
@    s1 errorbar linewidth 1.0
@    s1 errorbar linestyle 1
@    s1 errorbar riser linewidth 1.0
@    s1 errorbar riser linestyle 1
@    s1 errorbar riser clip off
@    s1 errorbar riser clip length 0.100000
@    s1 comment "/Users/KCheng/Desktop/cg_small_water_run/md-run-lonestar/namchi-04-26-2014/g-mind/1md-1.0nm-results/DUP-mind-.xvg"
@    s1 legend  "Protein-DUPC"
@    s2 hidden false
@    s2 type xy
@    s2 symbol 0
@    s2 symbol size 1.000000
@    s2 symbol color 1
@    s2 symbol pattern 1
@    s2 symbol fill color 1
@    s2 symbol fill pattern 0
@    s2 symbol linewidth 1.0
@    s2 symbol linestyle 1
@    s2 symbol char 65
@    s2 symbol char font 0
@    s2 symbol skip 0
@    s2 line type 1
@    s2 line linestyle 1
@    s2 line linewidth 1.0
@    s2 line color 1
@    s2 line pattern 1
@    s2 baseline type 0
@    s2 baseline off
@    s2 dropline off
@    s2 fill type 0
@    s2 fill rule 0
@    s2 fill color 1
@    s2 fill pattern 1
@    s2 avalue off
@    s2 avalue type 2
@    s2 avalue char size 1.000000
@    s2 avalue font 0
@    s2 avalue color 1
@    s2 avalue rot 0
@    s2 avalue format general
@    s2 avalue prec 3
@    s2 avalue prepend ""
@    s2 avalue append ""
@    s2 avalue offset 0.000000 , 0.000000
@    s2 errorbar on
@    s2 errorbar place both
@    s2 errorbar color 1
@    s2 errorbar pattern 1
@    s2 errorbar size 1.000000
@    s2 errorbar linewidth 1.0
@    s2 errorbar linestyle 1
@    s2 errorbar riser linewidth 1.0
@    s2 errorbar riser linestyle 1
@    s2 errorbar riser clip off
@    s2 errorbar riser clip length 0.100000
@    s2 comment "/Users/KCheng/Desktop/cg_small_water_run/md-run-lonestar/namchi-04-26-2014/g-mind/1md-1.0nm-results/CHO-mind-.xvg"
@    s2 legend  "Protein-CHOL"
@g1 on
@g1 hidden false
@g1 type XY
@g1 stacked false
@g1 bar hgap 0.000000
@g1 fixedpoint off
@g1 fixedpoint type 0
@g1 fixedpoint xy 0.000000, 0.000000
@g1 fixedpoint format general general
@g1 fixedpoint prec 6, 6
@with g1
@    world 0, 0, 20, 15000
@    stack world 0, 0, 0, 0
@    znorm 1
@    view 0.100000, 0.410000, 0.800000, 0.640000
@    title ""
@    title font 0
@    title size 1.500000
@    title color 1
@    subtitle ""
@    subtitle font 0
@    subtitle size 1.000000
@    subtitle color 1
@    xaxes scale Normal
@    yaxes scale Normal
@    xaxes invert off
@    yaxes invert off
@    xaxis  on
@    xaxis  type zero false
@    xaxis  offset 0.000000 , 0.000000
@    xaxis  bar on
@    xaxis  bar color 1
@    xaxis  bar linestyle 1
@    xaxis  bar linewidth 1.0
@    xaxis  label "Time (\xm\0s)"
@    xaxis  label layout para
@    xaxis  label place auto
@    xaxis  label char size 0.900000
@    xaxis  label font 0
@    xaxis  label color 1
@    xaxis  label place normal
@    xaxis  tick on
@    xaxis  tick major 5
@    xaxis  tick minor ticks 4
@    xaxis  tick default 6
@    xaxis  tick place rounded true
@    xaxis  tick in
@    xaxis  tick major size 1.000000
@    xaxis  tick major color 1
@    xaxis  tick major linewidth 1.0
@    xaxis  tick major linestyle 1
@    xaxis  tick major grid off
@    xaxis  tick minor color 1
@    xaxis  tick minor linewidth 1.0
@    xaxis  tick minor linestyle 1
@    xaxis  tick minor grid off
@    xaxis  tick minor size 0.500000
@    xaxis  ticklabel on
@    xaxis  ticklabel format general
@    xaxis  ticklabel prec 5
@    xaxis  ticklabel formula ""
@    xaxis  ticklabel append ""
@    xaxis  ticklabel prepend ""
@    xaxis  ticklabel angle 0
@    xaxis  ticklabel skip 0
@    xaxis  ticklabel stagger 0
@    xaxis  ticklabel place normal
@    xaxis  ticklabel offset auto
@    xaxis  ticklabel offset 0.000000 , 0.010000
@    xaxis  ticklabel start type auto
@    xaxis  ticklabel start 0.000000
@    xaxis  ticklabel stop type auto
@    xaxis  ticklabel stop 0.000000
@    xaxis  ticklabel char size 0.800000
@    xaxis  ticklabel font 0
@    xaxis  ticklabel color 1
@    xaxis  tick place both
@    xaxis  tick spec type none
@    yaxis  on
@    yaxis  type zero false
@    yaxis  offset 0.000000 , 0.000000
@    yaxis  bar on
@    yaxis  bar color 1
@    yaxis  bar linestyle 1
@    yaxis  bar linewidth 1.0
@    yaxis  label "Number of Contacts (< 2 nm)"
@    yaxis  label layout para
@    yaxis  label place auto
@    yaxis  label char size 0.900000
@    yaxis  label font 0
@    yaxis  label color 1
@    yaxis  label place normal
@    yaxis  tick on
@    yaxis  tick major 5000
@    yaxis  tick minor ticks 1
@    yaxis  tick default 6
@    yaxis  tick place rounded true
@    yaxis  tick in
@    yaxis  tick major size 1.000000
@    yaxis  tick major color 1
@    yaxis  tick major linewidth 1.0
@    yaxis  tick major linestyle 1
@    yaxis  tick major grid off
@    yaxis  tick minor color 1
@    yaxis  tick minor linewidth 1.0
@    yaxis  tick minor linestyle 1
@    yaxis  tick minor grid off
@    yaxis  tick minor size 0.500000
@    yaxis  ticklabel on
@    yaxis  ticklabel format general
@    yaxis  ticklabel prec 5
@    yaxis  ticklabel formula ""
@    yaxis  ticklabel append ""
@    yaxis  ticklabel prepend ""
@    yaxis  ticklabel angle 0
@    yaxis  ticklabel skip 0
@    yaxis  ticklabel stagger 0
@    yaxis  ticklabel place normal
@    yaxis  ticklabel offset auto
@    yaxis  ticklabel offset 0.000000 , 0.010000
@    yaxis  ticklabel start type auto
@    yaxis  ticklabel start 0.000000
@    yaxis  ticklabel stop type auto
@    yaxis  ticklabel stop 0.000000
@    yaxis  ticklabel char size 0.800000
@    yaxis  ticklabel font 0
@    yaxis  ticklabel color 1
@    yaxis  tick place both
@    yaxis  tick spec type none
@    altxaxis  off
@    altyaxis  off
@    legend on
@    legend loctype view
@    legend 0.78, 0.8
@    legend box color 1
@    legend box pattern 1
@    legend box linewidth 1.0
@    legend box linestyle 1
@    legend box fill color 0
@    legend box fill pattern 1
@    legend font 0
@    legend char size 1.000000
@    legend color 1
@    legend length 2
@    legend vgap 1
@    legend hgap 1
@    legend invert false
@    frame type 0
@    frame linestyle 1
@    frame linewidth 1.0
@    frame color 1
@    frame pattern 1
@    frame background color 0
@    frame background pattern 0
@    s0 hidden false
@    s0 type xy
@    s0 symbol 0
@    s0 symbol size 1.000000
@    s0 symbol color 3
@    s0 symbol pattern 1
@    s0 symbol fill color 3
@    s0 symbol fill pattern 0
@    s0 symbol linewidth 1.0
@    s0 symbol linestyle 1
@    s0 symbol char 65
@    s0 symbol char font 0
@    s0 symbol skip 0
@    s0 line type 1
@    s0 line linestyle 1
@    s0 line linewidth 1.0
@    s0 line color 3
@    s0 line pattern 1
@    s0 baseline type 0
@    s0 baseline off
@    s0 dropline off
@    s0 fill type 0
@    s0 fill rule 0
@    s0 fill color 1
@    s0 fill pattern 1
@    s0 avalue off
@    s0 avalue type 2
@    s0 avalue char size 1.000000
@    s0 avalue font 0
@    s0 avalue color 1
@    s0 avalue rot 0
@    s0 avalue format general
@    s0 avalue prec 3
@    s0 avalue prepend ""
@    s0 avalue append ""
@    s0 avalue offset 0.000000 , 0.000000
@    s0 errorbar on
@    s0 errorbar place both
@    s0 errorbar color 3
@    s0 errorbar pattern 1
@    s0 errorbar size 1.000000
@    s0 errorbar linewidth 1.0
@    s0 errorbar linestyle 1
@    s0 errorbar riser linewidth 1.0
@    s0 errorbar riser linestyle 1
@    s0 errorbar riser clip off
@    s0 errorbar riser clip length 0.100000
@    s0 comment "/Users/KCheng/Desktop/cg_small_water_run/md-run-lonestar/namchi-04-26-2014/g-mind/1md-1.0nm-results/DPP-numcont-.xvg"
@    s0 legend  ""
@    s1 hidden false
@    s1 type xy
@    s1 symbol 0
@    s1 symbol size 1.000000
@    s1 symbol color 11
@    s1 symbol pattern 1
@    s1 symbol fill color 11
@    s1 symbol fill pattern 0
@    s1 symbol linewidth 1.0
@    s1 symbol linestyle 1
@    s1 symbol char 65
@    s1 symbol char font 0
@    s1 symbol skip 0
@    s1 line type 1
@    s1 line linestyle 1
@    s1 line linewidth 1.0
@    s1 line color 11
@    s1 line pattern 1
@    s1 baseline type 0
@    s1 baseline off
@    s1 dropline off
@    s1 fill type 0
@    s1 fill rule 0
@    s1 fill color 1
@    s1 fill pattern 1
@    s1 avalue off
@    s1 avalue type 2
@    s1 avalue char size 1.000000
@    s1 avalue font 0
@    s1 avalue color 1
@    s1 avalue rot 0
@    s1 avalue format general
@    s1 avalue prec 3
@    s1 avalue prepend ""
@    s1 avalue append ""
@    s1 avalue offset 0.000000 , 0.000000
@    s1 errorbar on
@    s1 errorbar place both
@    s1 errorbar color 11
@    s1 errorbar pattern 1
@    s1 errorbar size 1.000000
@    s1 errorbar linewidth 1.0
@    s1 errorbar linestyle 1
@    s1 errorbar riser linewidth 1.0
@    s1 errorbar riser linestyle 1
@    s1 errorbar riser clip off
@    s1 errorbar riser clip length 0.100000
@    s1 comment "/Users/KCheng/Desktop/cg_small_water_run/md-run-lonestar/namchi-04-26-2014/g-mind/1md-1.0nm-results/DUP-numcont-.xvg"
@    s1 legend  ""
@    s2 hidden false
@    s2 type xy
@    s2 symbol 0
@    s2 symbol size 1.000000
@    s2 symbol color 1
@    s2 symbol pattern 1
@    s2 symbol fill color 1
@    s2 symbol fill pattern 0
@    s2 symbol linewidth 1.0
@    s2 symbol linestyle 1
@    s2 symbol char 65
@    s2 symbol char font 0
@    s2 symbol skip 0
@    s2 line type 1
@    s2 line linestyle 1
@    s2 line linewidth 1.0
@    s2 line color 1
@    s2 line pattern 1
@    s2 baseline type 0
@    s2 baseline off
@    s2 dropline off
@    s2 fill type 0
@    s2 fill rule 0
@    s2 fill color 1
@    s2 fill pattern 1
@    s2 avalue off
@    s2 avalue type 2
@    s2 avalue char size 1.000000
@    s2 avalue font 0
@    s2 avalue color 1
@    s2 avalue rot 0
@    s2 avalue format general
@    s2 avalue prec 3
@    s2 avalue prepend ""
@    s2 avalue append ""
@    s2 avalue offset 0.000000 , 0.000000
@    s2 errorbar on
@    s2 errorbar place both
@    s2 errorbar color 1
@    s2 errorbar pattern 1
@    s2 errorbar size 1.000000
@    s2 errorbar linewidth 1.0
@    s2 errorbar linestyle 1
@    s2 errorbar riser linewidth 1.0
@    s2 errorbar riser linestyle 1
@    s2 errorbar riser clip off
@    s2 errorbar riser clip length 0.100000
@    s2 comment "/Users/KCheng/Desktop/cg_small_water_run/md-run-lonestar/namchi-04-26-2014/g-mind/1md-1.0nm-results/CHO-numcont-.xvg"
@    s2 legend  ""
@g2 on
@g2 hidden false
@g2 type XY
@g2 stacked false
@g2 bar hgap 0.000000
@g2 fixedpoint off
@g2 fixedpoint type 0
@g2 fixedpoint xy 0.000000, 0.000000
@g2 fixedpoint format general general
@g2 fixedpoint prec 6, 6
@with g2
@    world 0, 0, 130, 1
@    stack world 0, 0, 0, 0
@    znorm 1
@    view 0.100000, 0.100000, 0.800000, 0.330000
@    title ""
@    title font 0
@    title size 1.500000
@    title color 1
@    subtitle ""
@    subtitle font 0
@    subtitle size 1.000000
@    subtitle color 1
@    xaxes scale Normal
@    yaxes scale Normal
@    xaxes invert off
@    yaxes invert off
@    xaxis  on
@    xaxis  type zero false
@    xaxis  offset 0.000000 , 0.000000
@    xaxis  bar on
@    xaxis  bar color 1
@    xaxis  bar linestyle 1
@    xaxis  bar linewidth 1.0
@    xaxis  label "Residue (#)"
@    xaxis  label layout para
@    xaxis  label place auto
@    xaxis  label char size 0.900000
@    xaxis  label font 0
@    xaxis  label color 1
@    xaxis  label place normal
@    xaxis  tick on
@    xaxis  tick major 26
@    xaxis  tick minor ticks 1
@    xaxis  tick default 6
@    xaxis  tick place rounded true
@    xaxis  tick in
@    xaxis  tick major size 1.000000
@    xaxis  tick major color 1
@    xaxis  tick major linewidth 1.0
@    xaxis  tick major linestyle 1
@    xaxis  tick major grid off
@    xaxis  tick minor color 1
@    xaxis  tick minor linewidth 1.0
@    xaxis  tick minor linestyle 1
@    xaxis  tick minor grid off
@    xaxis  tick minor size 0.500000
@    xaxis  ticklabel on
@    xaxis  ticklabel format general
@    xaxis  ticklabel prec 5
@    xaxis  ticklabel formula ""
@    xaxis  ticklabel append ""
@    xaxis  ticklabel prepend ""
@    xaxis  ticklabel angle 0
@    xaxis  ticklabel skip 0
@    xaxis  ticklabel stagger 0
@    xaxis  ticklabel place normal
@    xaxis  ticklabel offset auto
@    xaxis  ticklabel offset 0.000000 , 0.010000
@    xaxis  ticklabel start type auto
@    xaxis  ticklabel start 0.000000
@    xaxis  ticklabel stop type auto
@    xaxis  ticklabel stop 0.000000
@    xaxis  ticklabel char size 0.800000
@    xaxis  ticklabel font 0
@    xaxis  ticklabel color 1
@    xaxis  tick place both
@    xaxis  tick spec type none
@    yaxis  on
@    yaxis  type zero false
@    yaxis  offset 0.000000 , 0.000000
@    yaxis  bar on
@    yaxis  bar color 1
@    yaxis  bar linestyle 1
@    yaxis  bar linewidth 1.0
@    yaxis  label "Minimum Distance (nm)"
@    yaxis  label layout para
@    yaxis  label place auto
@    yaxis  label char size 0.900000
@    yaxis  label font 0
@    yaxis  label color 1
@    yaxis  label place normal
@    yaxis  tick on
@    yaxis  tick major 0.2
@    yaxis  tick minor ticks 1
@    yaxis  tick default 6
@    yaxis  tick place rounded true
@    yaxis  tick in
@    yaxis  tick major size 1.000000
@    yaxis  tick major color 1
@    yaxis  tick major linewidth 1.0
@    yaxis  tick major linestyle 1
@    yaxis  tick major grid off
@    yaxis  tick minor color 1
@    yaxis  tick minor linewidth 1.0
@    yaxis  tick minor linestyle 1
@    yaxis  tick minor grid off
@    yaxis  tick minor size 0.500000
@    yaxis  ticklabel on
@    yaxis  ticklabel format general
@    yaxis  ticklabel prec 5
@    yaxis  ticklabel formula ""
@    yaxis  ticklabel append ""
@    yaxis  ticklabel prepend ""
@    yaxis  ticklabel angle 0
@    yaxis  ticklabel skip 0
@    yaxis  ticklabel stagger 0
@    yaxis  ticklabel place normal
@    yaxis  ticklabel offset auto
@    yaxis  ticklabel offset 0.000000 , 0.010000
@    yaxis  ticklabel start type auto
@    yaxis  ticklabel start 0.000000
@    yaxis  ticklabel stop type auto
@    yaxis  ticklabel stop 0.000000
@    yaxis  ticklabel char size 0.800000
@    yaxis  ticklabel font 0
@    yaxis  ticklabel color 1
@    yaxis  tick place both
@    yaxis  tick spec type none
@    altxaxis  off
@    altyaxis  off
@    legend on
@    legend loctype view
@    legend 0.78, 0.8
@    legend box color 1
@    legend box pattern 1
@    legend box linewidth 1.0
@    legend box linestyle 1
@    legend box fill color 0
@    legend box fill pattern 1
@    legend font 0
@    legend char size 1.000000
@    legend color 1
@    legend length 2
@    legend vgap 1
@    legend hgap 1
@    legend invert false
@    frame type 0
@    frame linestyle 1
@    frame linewidth 1.0
@    frame color 1
@    frame pattern 1
@    frame background color 0
@    frame background pattern 0
@    s0 hidden false
@    s0 type xy
@    s0 symbol 0
@    s0 symbol size 1.000000
@    s0 symbol color 3
@    s0 symbol pattern 1
@    s0 symbol fill color 3
@    s0 symbol fill pattern 0
@    s0 symbol linewidth 1.0
@    s0 symbol linestyle 1
@    s0 symbol char 65
@    s0 symbol char font 0
@    s0 symbol skip 0
@    s0 line type 1
@    s0 line linestyle 1
@    s0 line linewidth 1.0
@    s0 line color 3
@    s0 line pattern 1
@    s0 baseline type 0
@    s0 baseline off
@    s0 dropline off
@    s0 fill type 0
@    s0 fill rule 0
@    s0 fill color 1
@    s0 fill pattern 1
@    s0 avalue off
@    s0 avalue type 2
@    s0 avalue char size 1.000000
@    s0 avalue font 0
@    s0 avalue color 1
@    s0 avalue rot 0
@    s0 avalue format general
@    s0 avalue prec 3
@    s0 avalue prepend ""
@    s0 avalue append ""
@    s0 avalue offset 0.000000 , 0.000000
@    s0 errorbar on
@    s0 errorbar place both
@    s0 errorbar color 3
@    s0 errorbar pattern 1
@    s0 errorbar size 1.000000
@    s0 errorbar linewidth 1.0
@    s0 errorbar linestyle 1
@    s0 errorbar riser linewidth 1.0
@    s0 errorbar riser linestyle 1
@    s0 errorbar riser clip off
@    s0 errorbar riser clip length 0.100000
@    s0 comment "/Users/KCheng/Desktop/cg_small_water_run/md-run-lonestar/namchi-04-26-2014/g-mind/1md-1.0nm-results/DPP-res-.xvg"
@    s0 legend  ""
@    s1 hidden false
@    s1 type xy
@    s1 symbol 0
@    s1 symbol size 1.000000
@    s1 symbol color 11
@    s1 symbol pattern 1
@    s1 symbol fill color 11
@    s1 symbol fill pattern 0
@    s1 symbol linewidth 1.0
@    s1 symbol linestyle 1
@    s1 symbol char 65
@    s1 symbol char font 0
@    s1 symbol skip 0
@    s1 line type 1
@    s1 line linestyle 1
@    s1 line linewidth 1.0
@    s1 line color 11
@    s1 line pattern 1
@    s1 baseline type 0
@    s1 baseline off
@    s1 dropline off
@    s1 fill type 0
@    s1 fill rule 0
@    s1 fill color 1
@    s1 fill pattern 1
@    s1 avalue off
@    s1 avalue type 2
@    s1 avalue char size 1.000000
@    s1 avalue font 0
@    s1 avalue color 1
@    s1 avalue rot 0
@    s1 avalue format general
@    s1 avalue prec 3
@    s1 avalue prepend ""
@    s1 avalue append ""
@    s1 avalue offset 0.000000 , 0.000000
@    s1 errorbar on
@    s1 errorbar place both
@    s1 errorbar color 11
@    s1 errorbar pattern 1
@    s1 errorbar size 1.000000
@    s1 errorbar linewidth 1.0
@    s1 errorbar linestyle 1
@    s1 errorbar riser linewidth 1.0
@    s1 errorbar riser linestyle 1
@    s1 errorbar riser clip off
@    s1 errorbar riser clip length 0.100000
@    s1 comment "/Users/KCheng/Desktop/cg_small_water_run/md-run-lonestar/namchi-04-26-2014/g-mind/1md-1.0nm-results/DUP-res-.xvg"
@    s1 legend  ""
@    s2 hidden false
@    s2 type xy
@    s2 symbol 0
@    s2 symbol size 1.000000
@    s2 symbol color 1
@    s2 symbol pattern 1
@    s2 symbol fill color 1
@    s2 symbol fill pattern 0
@    s2 symbol linewidth 1.0
@    s2 symbol linestyle 1
@    s2 symbol char 65
@    s2 symbol char font 0
@    s2 symbol skip 0
@    s2 line type 1
@    s2 line linestyle 1
@    s2 line linewidth 1.0
@    s2 line color 1
@    s2 line pattern 1
@    s2 baseline type 0
@    s2 baseline off
@    s2 dropline off
@    s2 fill type 0
@    s2 fill rule 0
@    s2 fill color 1
@    s2 fill pattern 1
@    s2 avalue off
@    s2 avalue type 2
@    s2 avalue char size 1.000000
@    s2 avalue font 0
@    s2 avalue color 1
@    s2 avalue rot 0
@    s2 avalue format general
@    s2 avalue prec 3
@    s2 avalue prepend ""
@    s2 avalue append ""
@    s2 avalue offset 0.000000 , 0.000000
@    s2 errorbar on
@    s2 errorbar place both
@    s2 errorbar color 1
@    s2 errorbar pattern 1
@    s2 errorbar size 1.000000
@    s2 errorbar linewidth 1.0
@    s2 errorbar linestyle 1
@    s2 errorbar riser linewidth 1.0
@    s2 errorbar riser linestyle 1
@    s2 errorbar riser clip off
@    s2 errorbar riser clip length 0.100000
@    s2 comment "/Users/KCheng/Desktop/cg_small_water_run/md-run-lonestar/namchi-04-26-2014/g-mind/1md-1.0nm-results/CHO-res-.xvg"
@    s2 legend  ""
@target G0.S0
@type xy
0 1.969575
0.02 0.8511308
0.04 1.188708
0.06 1.006106
0.08 0.9027047
0.1 0.70445
0.12 0.4773364
0.14 0.6933433
0.16 0.6166238
0.18 1.116076
0.2 2.307
0.22 1.488968
0.24 1.818282
0.26 1.742857
0.28 1.787666
0.3 1.187824
0.32 1.91974
0.34 1.304243
0.36 0.5099264
0.38 0.4666107
0.4 0.4659671
0.42 0.4545882
0.44 0.4522165
0.46 0.4751052
0.48 0.4647853
0.5 0.468348
0.52 0.4521892
0.54 0.4637351
0.56 0.4637619
0.58 0.4535972
0.6 0.4665565
0.62 0.4472976
0.64 0.4645964
0.66 0.4427471
0.68 0.4593744
0.7 0.4503612
0.72 0.4605699
0.74 0.44334
0.76 0.4493328
0.78 0.4552743
0.8 0.44017
0.82 0.4592928
0.84 0.4589944
0.86 0.4322906
0.88 0.4657255
0.9 0.4620879
0.92 0.4633572
0.94 0.440114
0.96 0.4656714
0.98 0.4507222
1 0.4738144
1.02 0.4537068
1.04 0.4422102
1.06 0.4555491
1.08 0.4642456
1.1 0.4557676
1.12 0.4734448
1.14 0.4539278
1.16 0.4697073
1.18 0.4689876
1.2 0.4335034
1.22 0.4635193
1.24 0.4624932
1.26 0.458612
1.28 0.4661276
1.3 0.4693079
1.32 0.4387204
1.34 0.4662621
1.36 0.4643545
1.38 0.4622227
1.4 0.467814
1.42 0.4685342
1.44 0.4828045
1.46 0.4519128
1.48 0.4701329
1.5 0.4722818
1.52 0.4546429
1.54 0.4541202
1.56 0.473841
1.58 0.470903
1.6 0.4839675
1.62 0.4540095
1.64 0.4458139
1.66 0.4620065
1.68 0.4613567
1.7 0.462088
1.72 0.4475208
1.74 0.4606789
1.76 0.4606782
1.78 0.4595104
1.8 0.4590479
1.82 0.4504716
1.84 0.4614377
1.86 0.4636802
1.88 0.4672526
1.9 0.4484975
1.92 0.4470455
1.94 0.4475768
1.96 0.4539825
1.98 0.4747897
2 0.4735236
2.02 0.4601359
2.04 0.4620066
2.06 0.4576301
2.08 0.439346
2.1 0.4641117
2.12 0.481949
2.14 0.4838643
2.16 0.4540369
2.18 0.4689617
2.2 0.462628
2.22 0.4816893
2.24 0.4715929
2.26 0.4788003
2.28 0.465403
2.3 0.4756308
2.32 0.482856
2.34 0.4479125
2.36 0.5325879
2.38 0.4742628
2.4 0.4700265
2.42 0.4701069
2.44 0.4697338
2.46 0.477232
2.48 0.4623036
2.5 0.4751838
2.52 0.4665033
2.54 0.4716193
2.56 0.5113957
2.58 0.4534593
2.6 0.4718046
2.62 0.5142227
2.64 0.461438
2.66 0.4772319
2.68 0.4617903
2.7 0.4541198
2.72 0.4728112
2.74 0.4719648
2.76 0.4840969
2.78 0.4681075
2.8 0.4700262
2.82 0.4627362
2.84 0.4612489
2.86 0.470824
2.88 0.4754211
2.9 0.4622498
2.92 0.4777292
2.94 0.4557959
2.96 0.4521615
2.98 0.4688818
3 0.4518016
3.02 0.4484975
3.04 0.4595108
3.06 0.4407662
3.08 0.4570006
3.1 0.4518021
3.12 0.4847157
3.14 0.471036
3.16 0.450499
3.18 0.4622223
3.2 0.4894127
3.22 0.4815344
3.24 0.4651344
3.26 0.4499444
3.28 0.4533761
3.3 0.4751049
3.32 0.455549
3.34 0.4832444
3.36 0.4519955
3.38 0.4729958
3.4 0.4628452
3.42 0.5261889
3.44 0.4934823
3.46 0.4579851
3.48 0.5508628
3.5 0.4748157
3.52 0.4677875
3.54 0.4624658
3.56 0.4650004
3.58 0.4668512
3.6 0.4684815
3.62 0.5048021
3.64 0.446682
3.66 0.5051978
3.68 0.4734974
3.7 0.4791137
3.72 0.4681351
3.74 0.4748954
3.76 0.4614376
3.78 0.4564265
3.8 0.4497227
3.82 0.4443541
3.84 0.4719372
3.86 0.4784352
3.88 0.4855157
3.9 0.4844064
3.92 0.5945377
3.94 0.4860295
3.96 0.4791144
3.98 0.4883387
4 0.4766028
4.02 0.4444372
4.04 0.4535689
4.06 0.4640312
4.08 0.4714606
4.1 0.4547524
4.12 0.4767078
4.14 0.4873908
4.16 0.4761569
4.18 0.462331
4.2 0.4715399
4.22 0.4521622
4.24 0.4661008
4.26 0.461682
4.28 0.4681344
4.3 0.4586393
4.32 0.4555222
4.34 0.4667441
4.36 0.4474647
4.38 0.465967
4.4 0.448915
4.42 0.4598913
4.44 0.4492778
4.46 0.4566728
4.48 0.4583121
4.5 0.4537898
4.52 0.4616549
4.54 0.4611125
4.56 0.4617899
4.58 0.4639236
4.6 0.4511377
4.62 0.4640045
4.64 0.4602721
4.66 0.4659667
4.68 0.4680273
4.7 0.4514701
4.72 0.4618984
4.74 0.4690955
4.76 0.4382915
4.78 0.4605702
4.8 0.4480514
4.82 0.4589391
4.84 0.4763929
4.86 0.4652414
4.88 0.4622502
4.9 0.4552198
4.92 0.4829342
4.94 0.4956562
4.96 0.4437059
4.98 0.4599185
5 0.4752891
5.02 0.4701858
5.04 0.4694144
5.06 0.4583119
5.08 0.4563173
5.1 0.4490826
5.12 0.4574107
5.14 0.4552194
5.16 0.4628442
5.18 0.4733392
5.2 0.4918077
5.22 0.4726781
5.24 0.4590755
5.26 0.4674129
5.28 0.4482748
5.3 0.4603801
5.32 0.4744731
5.34 0.4552198
5.36 0.4489153
5.38 0.4645966
5.4 0.4460385
5.42 0.4785919
5.44 0.4913246
5.46 0.4642466
5.48 0.4697607
5.5 0.4817674
5.52 0.4645699
5.54 0.4654297
5.56 0.4554672
5.58 0.4622768
5.6 0.4499721
5.62 0.4762879
5.64 0.463816
5.66 0.4528238
5.68 0.4536515
5.7 0.4503889
5.72 0.4550267
5.74 0.4543953
5.76 0.4643539
5.78 0.4598645
5.8 0.4574665
5.82 0.458421
5.84 0.4392324
5.86 0.4690951
5.88 0.4600266
5.9 0.4601364
5.92 0.4614109
5.94 0.441418
5.96 0.4527138
5.98 0.4467098
6 0.468989
6.02 0.47207
6.04 0.4678949
6.06 0.472255
6.08 0.4622229
6.1 0.4583938
6.12 0.4568097
6.14 0.4596466
6.16 0.4460378
6.18 0.4560155
6.2 0.4681074
6.22 0.4677073
6.24 0.4597822
6.26 0.4579576
6.28 0.453707
6.3 0.462088
6.32 0.4616546
6.34 0.4523274
6.36 0.4607063
6.38 0.469335
6.4 0.4647033
6.42 0.4624132
6.44 0.4684283
6.46 0.4740779
6.48 0.4739202
6.5 0.4772061
6.52 0.4666902
6.54 0.4595102
6.56 0.4465984
6.58 0.4643537
6.6 0.4497218
6.62 0.464058
6.64 0.4542575
6.66 0.447772
6.68 0.4513587
6.7 0.4441001
6.72 0.4631145
6.74 0.4654562
6.76 0.4468223
6.78 0.4645704
6.8 0.4513597
6.82 0.4438466
6.84 0.4620335
6.86 0.4618168
6.88 0.4552194
6.9 0.4460381
6.92 0.4574114
6.94 0.4469899
6.96 0.4854634
6.98 0.4599453
7 0.4560155
7.02 0.4500276
7.04 0.4459819
7.06 0.45618
7.08 0.4713812
7.1 0.4631684
7.12 0.4435651
7.14 0.4596195
7.16 0.4507212
7.18 0.4526313
7.2 0.4540379
7.22 0.4655643
7.24 0.4791916
7.26 0.465967
7.28 0.4556593
7.3 0.4702657
7.32 0.4534591
7.34 0.454917
7.36 0.4485802
7.38 0.4623308
7.4 0.4431992
7.42 0.4656706
7.44 0.4430011
7.46 0.4637349
7.48 0.4550267
7.5 0.4527143
7.52 0.4464023
7.54 0.4667439
7.56 0.4662889
7.58 0.4440153
7.6 0.4501107
7.62 0.4714071
7.64 0.446038
7.66 0.4450283
7.68 0.447493
7.7 0.4501119
7.72 0.4511369
7.74 0.4477718
7.76 0.4739197
7.78 0.4454774
7.8 0.4651349
7.82 0.4652154
7.84 0.4559879
7.86 0.446234
7.88 0.4528247
7.9 0.4655641
7.92 0.4461224
7.94 0.4645427
7.96 0.4484981
7.98 0.4461783
8 0.4463738
8.02 0.4824163
8.04 0.4459259
8.06 0.4612482
8.08 0.4605975
8.1 0.4693342
8.12 0.4709564
8.14 0.4812742
8.16 0.4716198
8.18 0.439574
8.2 0.4905353
8.22 0.4604344
8.24 0.4631413
8.26 0.460706
8.28 0.4649192
8.3 0.4612483
8.32 0.4374069
8.34 0.4627364
8.36 0.4541194
8.38 0.4692007
8.4 0.4563167
8.42 0.4469334
8.44 0.4758936
8.46 0.4754734
8.48 0.4703459
8.5 0.4586938
8.52 0.4719377
8.54 0.4543678
8.56 0.4683484
8.58 0.457028
8.6 0.4673588
8.62 0.4756568
8.64 0.4454486
8.66 0.4711953
8.68 0.4633846
8.7 0.4593744
8.72 0.4502773
8.74 0.4587214
8.76 0.4598641
8.78 0.4542575
8.8 0.4583935
8.82 0.4470459
8.84 0.4706644
8.86 0.4613295
8.88 0.4502219
8.9 0.4735774
8.92 0.4587754
8.94 0.4636005
8.96 0.4491659
8.98 0.4458987
9 0.462898
9.02 0.4614112
9.04 0.4651335
9.06 0.4848972
9.08 0.4410785
9.1 0.476314
9.12 0.4627091
9.14 0.4562343
9.16 0.4518293
9.18 0.4650807
9.2 0.4452532
9.22 0.4544499
9.24 0.4480517
9.26 0.4553576
9.28 0.4709562
9.3 0.4578479
9.32 0.4594021
9.34 0.4443818
9.36 0.4572472
9.38 0.454147
9.4 0.4763139
9.42 0.4512757
9.44 0.4567548
9.46 0.4600542
9.48 0.4430013
9.5 0.45883
9.52 0.453514
9.54 0.4598639
9.56 0.4596465
9.58 0.4557686
9.6 0.4483585
9.62 0.4583393
9.64 0.4693077
9.66 0.4729693
9.68 0.4582028
9.7 0.4662883
9.72 0.4376644
9.74 0.4600272
9.76 0.4669052
9.78 0.481092
9.8 0.4574661
9.82 0.4794268
9.84 0.452907
9.86 0.4644618
9.88 0.4686416
9.9 0.4548069
9.92 0.4589932
9.94 0.4594014
9.96 0.4620067
9.98 0.4851285
10 0.4519127
10.02 0.4560972
10.04 0.4835804
10.06 0.4884163
10.08 0.441956
10.1 0.4482742
10.12 0.4504995
10.14 0.4527139
10.16 0.4706639
10.18 0.473551
10.2 0.4622229
10.22 0.4498056
10.24 0.461574
10.26 0.4623041
10.28 0.4485804
10.3 0.4607872
10.32 0.4537893
10.34 0.4737613
10.36 0.4692012
10.38 0.4659133
10.4 0.4628173
10.42 0.4640041
10.44 0.477074
10.46 0.4608142
10.48 0.4589658
10.5 0.4782002
10.52 0.4672523
10.54 0.4292723
10.56 0.4649998
10.58 0.4571648
10.6 0.4552476
10.62 0.4471574
10.64 0.4567551
10.66 0.4708239
10.68 0.4457014
10.7 0.4675464
10.72 0.4624927
10.74 0.4530453
10.76 0.4582849
10.78 0.4616549
10.8 0.4695207
10.82 0.4572476
10.84 0.4568097
10.86 0.4513865
10.88 0.4576291
10.9 0.4391188
10.92 0.4537068
10.94 0.454478
10.96 0.4589932
10.98 0.4470452
11 0.4533485
11.02 0.4548896
11.04 0.4552749
11.06 0.4463743
11.08 0.4620061
11.1 0.4614653
11.12 0.4583937
11.14 0.4497501
11.16 0.4570008
11.18 0.4415889
11.2 0.4560148
11.22 0.4705581
11.24 0.4631144
11.26 0.4682682
11.28 0.4609232
11.3 0.4564531
11.32 0.4637347
11.34 0.4587215
11.36 0.477834
11.38 0.484304
11.4 0.4718316
11.42 0.4656979
11.44 0.4634654
11.46 0.4598915
11.48 0.4597008
11.5 0.4584207
11.52 0.4514697
11.54 0.4442404
11.56 0.451387
11.58 0.4499165
11.6 0.4332438
11.62 0.4613566
11.64 0.4785649
11.66 0.4560151
11.68 0.4640586
11.7 0.5443577
11.72 0.4964121
11.74 0.5102206
11.76 0.512567
11.78 0.5142955
11.8 0.4615465
11.82 0.4601084
11.84 0.493102
11.86 0.4623037
11.88 0.4685354
11.9 0.4462622
11.92 0.4478279
11.94 0.4608143
11.96 0.48013
11.98 0.4810926
12 0.5040334
12.02 0.4462622
12.04 0.470558
12.06 0.4808587
12.08 0.4866983
12.1 0.4832697
12.12 0.459293
12.14 0.4865437
12.16 0.4548627
12.18 0.4629519
12.2 0.445365
12.22 0.4539825
12.24 0.4598366
12.26 0.4564263
12.28 0.4392607
12.3 0.4603531
12.32 0.4514697
12.34 0.4473255
12.36 0.4551925
12.38 0.456453
12.4 0.4683217
12.42 0.4671457
12.44 0.4633576
12.46 0.435574
12.48 0.4635458
12.5 0.464785
12.52 0.4581763
12.54 0.4588034
12.56 0.4655379
12.58 0.4600819
12.6 0.4752105
12.62 0.4587217
12.64 0.4669848
12.66 0.46076
12.68 0.4592113
12.7 0.4641658
12.72 0.4599461
12.74 0.4622765
12.76 0.4519678
12.78 0.4580941
12.8 0.4540377
12.82 0.4563443
12.84 0.4544501
12.86 0.4555767
12.88 0.4596198
12.9 0.4647044
12.92 0.455549
12.94 0.4785392
12.96 0.4477999
12.98 0.4441007
13 0.441475
13.02 0.4457863
13.04 0.4406251
13.06 0.4724936
13.08 0.4678939
13.1 0.4727317
13.12 0.4592111
13.14 0.4542298
13.16 0.4743675
13.18 0.4572471
13.2 0.4587207
13.22 0.4624396
13.24 0.4457858
13.26 0.461113
13.28 0.4591574
13.3 0.4606788
13.32 0.4477725
13.34 0.4631144
13.36 0.4555216
13.38 0.4446631
13.4 0.459048
13.42 0.4648924
13.44 0.4508882
13.46 0.4515808
13.48 0.4650275
13.5 0.4572206
13.52 0.4557964
13.54 0.458421
13.56 0.4622504
13.58 0.4687217
13.6 0.467413
13.62 0.4669314
13.64 0.4709036
13.66 0.4659664
13.68 0.4622227
13.7 0.4506937
13.72 0.4743677
13.74 0.443424
13.76 0.4578482
13.78 0.4627363
13.8 0.4628714
13.82 0.4532109
13.84 0.450943
13.86 0.4459822
13.88 0.4403123
13.9 0.4623312
13.92 0.4508048
13.94 0.4621148
13.96 0.4661007
13.98 0.468535
14 0.4684281
14.02 0.4599449
14.04 0.4441283
14.06 0.4543406
14.08 0.4525762
14.1 0.4500553
14.12 0.4689082
14.14 0.4806512
14.16 0.4504167
14.18 0.4594287
14.2 0.4493326
14.22 0.467494
14.24 0.4580936
14.26 0.4546978
14.28 0.463843
14.3 0.461871
14.32 0.4513868
14.34 0.4667177
14.36 0.4567551
14.38 0.4677069
14.4 0.463358
14.42 0.4549718
14.44 0.4556862
14.46 0.4689887
14.48 0.4734178
14.5 0.4491381
14.52 0.4675997
14.54 0.4590751
14.56 0.4589116
14.58 0.4400282
14.6 0.4659667
14.62 0.4507218
14.64 0.4542299
14.66 0.4567277
14.68 0.4526037
14.7 0.4300296
14.72 0.4462337
14.74 0.466503
14.76 0.4613296
14.78 0.4513868
14.8 0.4463185
14.82 0.4609777
14.84 0.4491375
14.86 0.4701065
14.88 0.4642468
14.9 0.4494441
14.92 0.4441843
14.94 0.4590479
14.96 0.4541477
14.98 0.4586397
15 0.4548898
15.02 0.4550271
15.04 0.4644621
15.06 0.4596462
15.08 0.468748
15.1 0.4595103
15.12 0.4465976
15.14 0.4589396
15.16 0.4412202
15.18 0.4683484
15.2 0.4732329
15.22 0.4619791
15.24 0.4584211
15.26 0.4637351
15.28 0.4674929
15.3 0.4676807
15.32 0.4791133
15.34 0.4544775
15.36 0.4441006
15.38 0.4491661
15.4 0.4580664
15.42 0.4501389
15.44 0.4570833
15.46 0.4669315
15.48 0.4644885
15.5 0.45183
15.52 0.4522169
15.54 0.449694
15.56 0.452465
15.58 0.4598096
15.6 0.4672525
15.62 0.4425776
15.64 0.4535969
15.66 0.4669315
15.68 0.4455897
15.7 0.4580402
15.72 0.4532109
15.74 0.4374072
15.76 0.4599456
15.78 0.4463468
15.8 0.4482463
15.82 0.4585305
15.84 0.4674397
15.86 0.4572746
15.88 0.4573294
15.9 0.4513862
15.92 0.4667171
15.94 0.4636268
15.96 0.4546703
15.98 0.4508322
16 0.4392612
16.02 0.451829
16.04 0.4807806
16.06 0.46653
16.08 0.4596469
16.1 0.4537341
16.12 0.4536796
16.14 0.4706642
16.16 0.4690683
16.18 0.4583937
16.2 0.4392322
16.22 0.4672531
16.24 0.4598372
16.26 0.4589391
16.28 0.4616276
16.3 0.4686682
16.32 0.4418711
16.34 0.4573017
16.36 0.4606785
16.38 0.4674404
16.4 0.4626275
16.42 0.4510821
16.44 0.4459541
16.46 0.4687217
16.48 0.4507216
16.5 0.4531558
16.52 0.465215
16.54 0.4545875
16.56 0.4710626
16.58 0.4428881
16.6 0.4544502
16.62 0.4595925
16.64 0.4391189
16.66 0.4618442
16.68 0.4563993
16.7 0.4631147
16.72 0.4472978
16.74 0.4600005
16.76 0.4322904
16.78 0.4644886
16.8 0.4740781
16.82 0.4599184
16.84 0.4526311
16.86 0.4544504
16.88 0.4497498
16.9 0.4540368
16.92 0.449166
16.94 0.4717249
16.96 0.4520233
16.98 0.450166
17 0.4606796
17.02 0.4584212
17.04 0.4541755
17.06 0.4590751
17.08 0.456235
17.1 0.4648652
17.12 0.4526311
17.14 0.4716465
17.16 0.4490268
17.18 0.4642201
17.2 0.4735774
17.22 0.4776512
17.24 0.4579573
17.26 0.4551094
17.28 0.4611396
17.3 0.4606789
17.32 0.4638425
17.34 0.4665298
17.36 0.4644082
17.38 0.4589663
17.4 0.4747104
17.42 0.4555762
17.44 0.4862347
17.46 0.4656717
17.48 0.4585027
17.5 0.4562345
17.52 0.4637078
17.54 0.4619522
17.56 0.4605972
17.58 0.461465
17.6 0.4600539
17.62 0.471302
17.64 0.4464296
17.66 0.4654837
17.68 0.4727848
17.7 0.4651347
17.72 0.4945956
17.74 0.4842002
17.76 0.4686951
17.78 0.4714606
17.8 0.4627364
17.82 0.435832
17.84 0.4738144
17.86 0.4600271
17.88 0.4921884
17.9 0.4678673
17.92 0.4578753
17.94 0.4755255
17.96 0.4544499
17.98 0.4834776
18 0.4736565
18.02 0.4862614
18.04 0.4795304
18.06 0.4786702
18.08 0.4593469
18.1 0.4497497
18.12 0.4783826
18.14 0.4776239
18.16 0.4548902
18.18 0.4511097
18.2 0.4802077
18.22 0.4668243
18.24 0.4584203
18.26 0.4570009
18.28 0.4604346
18.3 0.4462628
18.32 0.4541475
18.34 0.4741573
18.36 0.4586123
18.38 0.4756577
18.4 0.4580668
18.42 0.4671455
18.44 0.4444378
18.46 0.4534591
18.48 0.477859
18.5 0.4544232
18.52 0.4616007
18.54 0.4577392
18.56 0.4560975
18.58 0.4697075
18.6 0.4486092
18.62 0.4738673
18.64 0.4665028
18.66 0.4505
18.68 0.446934
18.7 0.4771268
18.72 0.4683482
18.74 0.5148061
18.76 0.5242609
18.78 0.4388624
18.8 0.4392043
18.82 0.4639242
18.84 0.501324
18.86 0.4956563
18.88 0.4812486
18.9 0.4836839
18.92 0.774258
18.94 0.4564255
18.96 0.4856693
18.98 0.4719646
19 0.4659129
19.02 0.4750001
19.04 0.4635195
19.06 0.4682415
19.08 0.4448875
19.1 0.464999
19.12 0.4739204
19.14 0.4738666
19.16 0.456453
19.18 0.4468781
19.2 0.451387
19.22 0.4645963
19.24 0.4589661
19.26 0.4632758
19.28 0.4444382
19.3 0.45194
19.32 0.460027
19.34 0.4513034
19.36 0.4802078
19.38 0.4777556
19.4 0.4563449
19.42 0.4605162
19.44 0.4917817
19.46 0.4612212
19.48 0.4651873
19.5 0.475026
19.52 0.4681346
19.54 0.4717257
19.56 0.455851
19.58 0.4748948
19.6 0.4549996
19.62 0.452825
19.64 0.4592385
19.66 0.4470454
19.68 0.440766
19.7 0.4522441
19.72 0.4613301
19.74 0.4718846
19.76 0.4624657
19.78 0.4584761
19.8 0.4624119
19.82 0.4551373
19.84 0.4696008
19.86 0.4842518
19.88 0.4774417
19.9 0.4506381
19.92 0.4673863
19.94 0.4920367
19.96 0.4674936
19.98 0.4713809
20 0.4546155
&
@target G0.S1
@type xy
0 2.553375
0.02 0.8025891
0.04 1.373481
0.06 1.059021
0.08 1.299317
0.1 0.8563
0.12 0.6166442
0.14 0.6954492
0.16 1.340466
0.18 1.056799
0.2 1.866635
0.22 1.539894
0.24 1.825986
0.26 1.546569
0.28 2.187173
0.3 1.584913
0.32 1.669738
0.34 1.661392
0.36 0.9613143
0.38 0.4745789
0.4 0.4462622
0.42 0.4528241
0.44 0.4567828
0.46 0.4467103
0.48 0.4680548
0.5 0.4738144
0.52 0.450722
0.54 0.4659939
0.56 0.4589663
0.58 0.452852
0.6 0.4602166
0.62 0.4407382
0.64 0.4590477
0.66 0.4380926
0.68 0.4568645
0.7 0.4515811
0.72 0.4869814
0.74 0.4687212
0.76 0.4624394
0.78 0.4880832
0.8 0.4327532
0.82 0.4712745
0.84 0.4535969
0.86 0.4642462
0.88 0.4830367
0.9 0.4867234
0.92 0.5248331
0.94 0.7803204
0.96 0.4313349
0.98 0.4491101
1 0.4443535
1.02 0.45401
1.04 0.4606519
1.06 0.4750264
1.08 0.4522726
1.1 0.447716
1.12 0.4513865
1.14 0.4549721
1.16 0.478696
1.18 0.4549719
1.2 0.4324635
1.22 0.4548074
1.24 0.4647844
1.26 0.4658596
1.28 0.4351435
1.3 0.4492212
1.32 0.4509986
1.34 0.4614647
1.36 0.44396
1.38 0.4458978
1.4 0.4628715
1.42 0.457439
1.44 0.4509436
1.46 0.4480232
1.48 0.4504718
1.5 0.4545326
1.52 0.4470458
1.54 0.4495549
1.56 0.4712481
1.58 0.4554949
1.6 0.4480512
1.62 0.4548902
1.64 0.4543678
1.66 0.4558505
1.68 0.4689884
1.7 0.4589386
1.72 0.4359186
1.74 0.4463459
1.76 0.4524657
1.78 0.4357176
1.8 0.4429728
1.82 0.4554943
1.84 0.4729951
1.86 0.4644349
1.88 0.4728906
1.9 0.4613568
1.92 0.4534595
1.94 0.4486368
1.96 0.4563437
1.98 0.4451124
2 0.4610047
2.02 0.4654562
2.04 0.4585301
2.06 0.4661008
2.08 0.4690683
2.1 0.4787487
2.12 0.4458699
2.14 0.4440158
2.16 0.4579301
2.18 0.454477
2.2 0.4654295
2.22 0.4650535
2.24 0.4533484
2.26 0.4479678
2.28 0.4564261
2.3 0.4520231
2.32 0.4508047
2.34 0.461438
2.36 0.4367211
2.38 0.4460376
2.4 0.4581478
2.42 0.4436782
2.44 0.4458974
2.46 0.4675467
2.48 0.45478
2.5 0.4512754
2.52 0.4459548
2.54 0.466744
2.56 0.4576845
2.58 0.456782
2.6 0.4524932
2.62 0.4482467
2.64 0.4674664
2.66 0.4545875
2.68 0.4531554
2.7 0.4695213
2.72 0.4440721
2.74 0.451497
2.76 0.4552743
2.78 0.4645699
2.8 0.4553571
2.82 0.4643276
2.84 0.4433396
2.86 0.4430858
2.88 0.4524656
2.9 0.4703453
2.92 0.4573293
2.94 0.4554938
2.96 0.4451399
2.98 0.4514417
3 0.4591573
3.02 0.4488596
3.04 0.4666908
3.06 0.4734978
3.08 0.4693086
3.1 0.4659666
3.12 0.44071
3.14 0.4431978
3.16 0.458966
3.18 0.453293
3.2 0.4665031
3.22 0.4638428
3.24 0.4661008
3.26 0.4540372
3.28 0.4605159
3.3 0.4627097
3.32 0.4534862
3.34 0.4507213
3.36 0.4565356
3.38 0.4478005
3.4 0.4482749
3.42 0.4489154
3.44 0.4485815
3.46 0.4552744
3.48 0.4680277
3.5 0.4590471
3.52 0.4484134
3.54 0.4650266
3.56 0.4428602
3.58 0.4618718
3.6 0.4681071
3.62 0.4441004
3.64 0.4614383
3.66 0.4475214
3.68 0.4593746
3.7 0.4406249
3.72 0.4501393
3.74 0.4537342
3.76 0.4564542
3.78 0.4391185
3.8 0.4622225
3.82 0.4346263
3.84 0.4477159
3.86 0.4434236
3.88 0.4652418
3.9 0.4624393
3.92 0.458775
3.94 0.4411348
3.96 0.4523271
3.98 0.4573017
4 0.4503601
4.02 0.4560979
4.04 0.4659937
4.06 0.4543404
4.08 0.4469895
4.1 0.4368637
4.12 0.4523272
4.14 0.4507217
4.16 0.4513037
4.18 0.4560151
4.2 0.4549998
4.22 0.4744731
4.24 0.4593748
4.26 0.4523277
4.28 0.4563989
4.3 0.4522445
4.32 0.4668513
4.34 0.4554663
4.36 0.4686149
4.38 0.461357
4.4 0.450583
4.42 0.4526866
4.44 0.4541198
4.46 0.4649997
4.48 0.4582849
4.5 0.4552749
4.52 0.4701864
4.54 0.4500275
4.56 0.4373215
4.58 0.4523823
4.6 0.4655376
4.62 0.4530452
4.64 0.4658323
4.66 0.4566185
4.68 0.445589
4.7 0.4631957
4.72 0.4519675
4.74 0.449916
4.76 0.4624663
4.78 0.4535687
4.8 0.4662077
4.82 0.4604894
4.84 0.4639232
4.86 0.4497225
4.88 0.4704787
4.9 0.4603533
4.92 0.4252652
4.94 0.4404537
4.96 0.4570563
4.98 0.4576842
5 0.4447758
5.02 0.464893
5.04 0.4705577
5.06 0.448609
5.08 0.473445
5.1 0.4627097
5.12 0.4541199
5.14 0.4526313
5.16 0.4516909
5.18 0.4630609
5.2 0.4437627
5.22 0.4545878
5.24 0.4601634
5.26 0.4503609
5.28 0.4561797
5.3 0.4410493
5.32 0.4565907
5.34 0.4621967
5.36 0.465054
5.38 0.4584757
5.4 0.4557686
5.42 0.4519678
5.44 0.4577384
5.46 0.4571108
5.48 0.448247
5.5 0.4550551
5.52 0.4490549
5.54 0.4554674
5.56 0.4348853
5.58 0.463114
5.6 0.4534591
5.62 0.4529069
5.64 0.446374
5.66 0.4616813
5.68 0.4597282
5.7 0.4490265
5.72 0.4494432
5.74 0.4493603
5.76 0.4647037
5.78 0.4583122
5.8 0.4649734
5.82 0.4589655
5.84 0.4596461
5.86 0.4725197
5.88 0.4587484
5.9 0.4549719
5.92 0.4407662
5.94 0.459619
5.96 0.4695747
5.98 0.4644889
6 0.4557688
6.02 0.4584211
6.04 0.4595918
6.06 0.461952
6.08 0.4669584
6.1 0.451276
6.12 0.4738146
6.14 0.4543408
6.16 0.4470461
6.18 0.4689088
6.2 0.4571927
6.22 0.4443537
6.24 0.4681077
6.26 0.4475763
6.28 0.4574111
6.3 0.4741567
6.32 0.4675731
6.34 0.4610047
6.36 0.4597285
6.38 0.4349132
6.4 0.4548078
6.42 0.4722813
6.44 0.4776509
6.46 0.4568638
6.48 0.4729688
6.5 0.4559331
6.52 0.4541199
6.54 0.4577665
6.56 0.4656715
6.58 0.4423516
6.6 0.4561797
6.62 0.4451124
6.64 0.4724941
6.66 0.474684
6.68 0.4734448
6.7 0.4680547
6.72 0.4684817
6.74 0.4534864
6.76 0.4526867
6.78 0.4687484
6.8 0.4513038
6.82 0.4610043
6.84 0.4580943
6.86 0.4617359
6.88 0.4598649
6.9 0.4604347
6.92 0.4688557
6.94 0.4505829
6.96 0.4618983
6.98 0.4540104
7 0.4530452
7.02 0.464677
7.04 0.4523823
7.06 0.4502216
7.08 0.438919
7.1 0.4438463
7.12 0.4606515
7.14 0.4550003
7.16 0.4439318
7.18 0.4566178
7.2 0.457056
7.22 0.4523827
7.24 0.4488037
7.26 0.4631956
7.28 0.4612489
7.3 0.4513587
7.32 0.4496943
7.34 0.4540372
7.36 0.4365774
7.38 0.4463188
7.4 0.4510821
7.42 0.4545879
7.44 0.4486087
7.46 0.4488322
7.48 0.4698139
7.5 0.4698139
7.52 0.4506931
7.54 0.4631421
7.56 0.4495559
7.58 0.4616005
7.6 0.4825454
7.62 0.453349
7.64 0.4690947
7.66 0.4738143
7.68 0.4673859
7.7 0.467413
7.72 0.43177
7.74 0.4661009
7.76 0.4617626
7.78 0.4555495
7.8 0.4497503
7.82 0.4620059
7.84 0.4594291
7.86 0.4591836
7.88 0.4779387
7.9 0.4543673
7.92 0.4640039
7.94 0.4800263
7.96 0.4519405
7.98 0.4788267
8 0.4506101
8.02 0.4645963
8.04 0.4604344
8.06 0.462412
8.08 0.4554392
8.1 0.4583944
8.12 0.4370356
8.14 0.4671722
8.16 0.4718053
8.18 0.4644082
8.2 0.456755
8.22 0.47392
8.24 0.469947
8.26 0.4623308
8.28 0.4539825
8.3 0.4703453
8.32 0.456098
8.34 0.4573293
8.36 0.4505826
8.38 0.4592115
8.4 0.4455616
8.42 0.4369505
8.44 0.4619791
8.46 0.457247
8.48 0.4411917
8.5 0.4614651
8.52 0.4631139
8.54 0.4656987
8.56 0.4565899
8.58 0.4661278
8.6 0.4451123
8.62 0.4416452
8.64 0.4674138
8.66 0.4579304
8.68 0.4467104
8.7 0.4418995
8.72 0.4637085
8.74 0.459619
8.76 0.4551376
8.78 0.4407378
8.8 0.4441009
8.82 0.4694943
8.84 0.4512482
8.86 0.4308426
8.88 0.4741838
8.9 0.4635189
8.92 0.4535688
8.94 0.4540377
8.96 0.4577664
8.98 0.4539826
9 0.4427181
9.02 0.4688815
9.04 0.4647851
9.06 0.448637
9.08 0.4674668
9.1 0.4563164
9.12 0.47289
9.14 0.465108
9.16 0.4604889
9.18 0.4673598
9.2 0.4724936
9.22 0.4610046
9.24 0.4468218
9.26 0.4484692
9.28 0.4507211
9.3 0.4640315
9.32 0.468668
9.34 0.4400283
9.36 0.4552743
9.38 0.4659666
9.4 0.4651342
9.42 0.4676007
9.44 0.4681348
9.46 0.4737612
9.48 0.4560153
9.5 0.4552749
9.52 0.4546975
9.54 0.4659134
9.56 0.4634654
9.58 0.4732337
9.6 0.4775453
9.62 0.4526592
9.64 0.4723083
9.66 0.4641656
9.68 0.4732332
9.7 0.4467937
9.72 0.468348
9.74 0.4564542
9.76 0.4737873
9.78 0.4520506
9.8 0.4467942
9.82 0.4600275
9.84 0.4541198
9.86 0.4579567
9.88 0.4492777
9.9 0.4544499
9.92 0.4605977
9.94 0.463195
9.96 0.4539551
9.98 0.4366066
10 0.4415873
10.02 0.4425495
10.04 0.4498062
10.06 0.4640037
10.08 0.4721757
10.1 0.4676809
10.12 0.4734448
10.14 0.4492495
10.16 0.4486923
10.18 0.4580668
10.2 0.4453653
10.22 0.470903
10.24 0.4467941
10.26 0.443931
10.28 0.4570018
10.3 0.4562071
10.32 0.4618175
10.34 0.4351438
10.36 0.4563445
10.38 0.4650533
10.4 0.4641117
10.42 0.4518853
10.44 0.4465978
10.46 0.4698137
10.48 0.4608142
10.5 0.4594831
10.52 0.4526862
10.54 0.4532658
10.56 0.4428599
10.58 0.4545878
10.6 0.4716199
10.62 0.4569735
10.64 0.4378645
10.66 0.4399433
10.68 0.462736
10.7 0.4635735
10.72 0.4447756
10.74 0.4518293
10.76 0.4593475
10.78 0.4773099
10.8 0.4522437
10.82 0.4653491
10.84 0.4719371
10.86 0.4681072
10.88 0.47146
10.9 0.4503889
10.92 0.4446343
10.94 0.4521615
10.96 0.4592658
10.98 0.4590752
11 0.4532106
11.02 0.4597284
11.04 0.4710626
11.06 0.4544498
11.08 0.4369779
11.1 0.4639238
11.12 0.4601358
11.14 0.4537897
11.16 0.4728104
11.18 0.4712227
11.2 0.457165
11.22 0.4554124
11.24 0.4617627
11.26 0.4695749
11.28 0.4669586
11.3 0.4529078
11.32 0.4618985
11.34 0.448414
11.36 0.4614657
11.38 0.4702664
11.4 0.4576026
11.42 0.4838904
11.44 0.4491657
11.46 0.4340794
11.48 0.4571929
11.5 0.4688818
11.52 0.4588296
11.54 0.4589388
11.56 0.455851
11.58 0.4565909
11.6 0.4610852
11.62 0.4467101
11.64 0.4716722
11.66 0.4643548
11.68 0.4540376
11.7 0.4367213
11.72 0.4617904
11.74 0.4453371
11.76 0.4460098
11.78 0.4564265
11.8 0.4604618
11.82 0.4422953
11.84 0.4515799
11.86 0.4534591
11.88 0.4637078
11.9 0.4522439
11.92 0.4645703
11.94 0.4592929
11.96 0.4613571
11.98 0.452383
12 0.4586117
12.02 0.4462343
12.04 0.4631147
12.06 0.4383201
12.08 0.467413
12.1 0.4546425
12.12 0.4507221
12.14 0.461898
12.16 0.4623312
12.18 0.4490552
12.2 0.4665297
12.22 0.4448875
12.24 0.4557682
12.26 0.462088
12.28 0.4683486
12.3 0.4720171
12.32 0.4639505
12.34 0.4547804
12.36 0.4589116
12.38 0.4599996
12.4 0.4582845
12.42 0.4570826
12.44 0.4570011
12.46 0.4382351
12.48 0.4494721
12.5 0.4543404
12.52 0.4546433
12.54 0.4560157
12.56 0.4472417
12.58 0.4687487
12.6 0.4698139
12.62 0.4697343
12.64 0.471725
12.66 0.4677077
12.68 0.4828299
12.7 0.694209
12.72 0.4808586
12.74 0.496462
12.76 0.4683485
12.78 0.4484139
12.8 0.4534865
12.82 0.4290104
12.84 0.4766029
12.86 0.475342
12.88 0.4843806
12.9 0.4684287
12.92 0.4591833
12.94 0.4571922
12.96 0.4842268
12.98 0.4697066
13 0.4699469
13.02 0.4693078
13.04 0.4693083
13.06 0.459211
13.08 0.4574926
13.1 0.4697081
13.12 0.4426622
13.14 0.4658333
13.16 0.4543683
13.18 0.4570012
13.2 0.4731278
13.22 0.4671454
13.24 0.4648927
13.26 0.4497223
13.28 0.4650002
13.3 0.458312
13.32 0.4577393
13.34 0.461357
13.36 0.4692808
13.38 0.4626285
13.4 0.4510261
13.42 0.4585299
13.44 0.4624396
13.46 0.4574384
13.48 0.4522169
13.5 0.4557135
13.52 0.4673326
13.54 0.4667438
13.56 0.4658594
13.58 0.4631692
13.6 0.4575474
13.62 0.458694
13.64 0.4505828
13.66 0.4729955
13.68 0.4467942
13.7 0.4563986
13.72 0.464489
13.74 0.4705846
13.76 0.4582578
13.78 0.4778327
13.8 0.4867494
13.82 0.4526027
13.84 0.4599456
13.86 0.4739724
13.88 0.489132
13.9 0.488697
13.92 0.4676001
13.94 0.4546979
13.96 0.4464863
13.98 0.4722548
14 0.4871091
14.02 0.4473813
14.04 0.4620333
14.06 0.4591573
14.08 0.4651344
14.1 0.4712749
14.12 0.4599458
14.14 0.4699205
14.16 0.4744738
14.18 0.4946213
14.2 0.5115169
14.22 0.6200198
14.24 0.4600547
14.26 0.4713814
14.28 0.4920616
14.3 0.4780431
14.32 0.4792182
14.34 0.4761041
14.36 0.4677872
14.38 0.4708239
14.4 0.439574
14.42 0.4489148
14.44 0.4597826
14.46 0.4450276
14.48 0.4532934
14.5 0.4672527
14.52 0.4739726
14.54 0.5033385
14.56 0.5096073
14.58 0.4739727
14.6 0.4736296
14.62 1.239445
14.64 0.4788004
14.66 0.466316
14.68 0.6941894
14.7 0.490561
14.72 0.8312787
14.74 0.8359571
14.76 0.4854892
14.78 0.4633035
14.8 0.4726777
14.82 0.4543677
14.84 0.475263
14.86 0.4488319
14.88 0.451442
14.9 0.451304
14.92 0.4811188
14.94 0.4670658
14.96 0.4930774
14.98 0.4745789
15 0.466851
15.02 0.4754997
15.04 0.5115416
15.06 0.5093135
15.08 0.4718572
15.1 0.4594016
15.12 0.4671461
15.14 0.4444382
15.16 0.4633576
15.18 0.453817
15.2 0.4679748
15.22 0.4813261
15.24 0.467146
15.26 0.4471576
15.28 0.4631414
15.3 0.4546974
15.32 0.4593749
15.34 0.4698409
15.36 0.4622229
15.38 0.4631149
15.4 0.4635465
15.42 0.4698132
15.44 0.4790347
15.46 0.4683476
15.48 0.4826488
15.5 0.46225
15.52 0.503612
15.54 0.4647041
15.56 0.4927728
15.58 0.4618437
15.6 0.4727843
15.62 0.4936852
15.64 0.9044055
15.66 1.339282
15.68 1.183321
15.7 0.9287352
15.72 1.326688
15.74 0.5131766
15.76 0.471461
15.78 0.4651341
15.8 0.4698132
15.82 0.4930768
15.84 0.4562066
15.86 0.462466
15.88 0.4707699
15.9 0.4713273
15.92 0.4747108
15.94 0.4621147
15.96 0.4640047
15.98 0.4394598
16 0.4742891
16.02 0.4642465
16.04 0.4590488
16.06 0.4633841
16.08 0.4525758
16.1 0.4474928
16.12 0.4607876
16.14 0.459348
16.16 0.4355172
16.18 0.4532109
16.2 0.4601358
16.22 0.4613567
16.24 0.4702659
16.26 0.4614649
16.28 0.4539002
16.3 0.4673869
16.32 0.4821564
16.34 0.4725198
16.36 0.4887992
16.38 0.4546159
16.4 0.4590754
16.42 0.4786956
16.44 0.4800512
16.46 0.4674129
16.48 0.4477444
16.5 0.4624661
16.52 0.4534861
16.54 0.4567551
16.56 0.473075
16.58 0.4696274
16.6 0.5831168
16.62 0.9622498
16.64 0.4935585
16.66 0.4680276
16.68 0.4743941
16.7 0.469415
16.72 0.4657784
16.74 0.497318
16.76 0.4795313
16.78 0.4615466
16.8 0.4725197
16.82 0.4550549
16.84 0.463627
16.86 0.4618169
16.88 0.4603532
16.9 0.4392035
16.92 0.4351144
16.94 0.4671729
16.96 0.4507214
16.98 0.4492495
17 0.4629525
17.02 0.4616279
17.04 0.4759467
17.06 0.4602174
17.08 0.4697611
17.1 0.4695468
17.12 0.459701
17.14 0.4602717
17.16 0.4362912
17.18 0.4652956
17.2 0.4410497
17.22 0.4698406
17.24 0.4390333
17.26 0.456782
17.28 0.4687755
17.3 0.460299
17.32 0.4741572
17.34 0.4650534
17.36 0.4645962
17.38 0.4544774
17.4 0.4648122
17.42 0.467627
17.44 0.4446068
17.46 0.4601085
17.48 0.4647851
17.5 0.450472
17.52 0.4647849
17.54 0.4669049
17.56 0.4488313
17.58 0.4655642
17.6 0.4477441
17.62 0.4532113
17.64 0.4682416
17.66 0.4563713
17.68 0.4644887
17.7 0.4524653
17.72 0.4601627
17.74 0.4605705
17.76 0.4504716
17.78 0.4657519
17.8 0.4427471
17.82 0.4553565
17.84 0.4530171
17.86 0.4560156
17.88 0.4505555
17.9 0.4557957
17.92 0.4420693
17.94 0.4477722
17.96 0.4601355
17.98 0.4600814
18 0.453487
18.02 0.4600269
18.04 0.4533485
18.06 0.4676802
18.08 0.4535969
18.1 0.4498333
18.12 0.4461499
18.14 0.467573
18.16 0.4649726
18.18 0.4559875
18.2 0.4651077
18.22 0.4463749
18.24 0.4641394
18.26 0.4576302
18.28 0.4763662
18.3 0.4345399
18.32 0.4708773
18.34 0.4487201
18.36 0.4548626
18.38 0.4631952
18.4 0.4542299
18.42 0.4697078
18.44 0.4629523
18.46 0.4621955
18.48 0.4515803
18.5 0.4572471
18.52 0.4551374
18.54 0.4698937
18.56 0.4693352
18.58 0.4500555
18.6 0.4587754
18.62 0.4598638
18.64 0.4566723
18.66 0.463114
18.68 0.4500005
18.7 0.4362909
18.72 0.4583119
18.74 0.445225
18.76 0.4583124
18.78 0.4640312
18.8 0.4400283
18.82 0.4632766
18.84 0.4582035
18.86 0.4670651
18.88 0.4393183
18.9 0.4418153
18.92 0.4495553
18.94 0.4550276
18.96 0.4560153
18.98 0.4560148
19 0.4451398
19.02 0.4344247
19.04 0.4641661
19.06 0.4418702
19.08 0.4424933
19.1 0.4563717
19.12 0.4404824
19.14 0.4605977
19.16 0.4716725
19.18 0.4535412
19.2 0.459048
19.22 0.4751312
19.24 0.4437912
19.26 0.4556859
19.28 0.4484973
19.3 0.4543678
19.32 0.464489
19.34 0.4584215
19.36 0.4583118
19.38 0.4578757
19.4 0.4552473
19.42 0.4524652
19.44 0.45445
19.46 0.4524929
19.48 0.451498
19.5 0.442408
19.52 0.4602718
19.54 0.4617627
19.56 0.4618167
19.58 0.4442409
19.6 0.4465982
19.62 0.4434245
19.64 0.4553568
19.66 0.4529073
19.68 0.4754209
19.7 0.475131
19.72 0.4576568
19.74 0.4705577
19.76 0.4639235
19.78 0.4516912
19.8 0.4464863
19.82 0.4563169
19.84 0.4574107
19.86 0.4461788
19.88 0.4264681
19.9 0.4625477
19.92 0.4547806
19.94 0.4462343
19.96 0.4643542
19.98 0.4583398
20 0.4644889
&
@target G0.S2
@type xy
0 2.752708
0.02 1.133072
0.04 1.727346
0.06 1.695037
0.08 1.502947
0.1 1.161314
0.12 0.9897222
0.14 1.306465
0.16 0.9906563
0.18 1.659954
0.2 2.731346
0.22 1.825623
0.24 2.556501
0.26 2.051554
0.28 2.459802
0.3 1.929274
0.32 2.387342
0.34 1.674709
0.36 1.415495
0.38 0.479296
0.4 0.4434245
0.42 0.455028
0.44 0.4617359
0.46 0.4678675
0.48 0.4603802
0.5 0.4572743
0.52 0.438093
0.54 0.4143373
0.56 0.4214557
0.58 0.4720692
0.6 0.4528522
0.62 0.4694942
0.64 0.4387487
0.66 0.4511649
0.68 0.4586116
0.7 0.4537896
0.72 0.4764714
0.74 0.4324929
0.76 0.4352878
0.78 0.4252645
0.8 0.4511376
0.82 0.4480511
0.84 0.4226992
0.86 0.4165933
0.88 0.4251175
0.9 0.43
0.92 0.4199403
0.94 0.4495832
0.96 0.4278729
0.98 0.4264679
1 0.4466263
1.02 0.4560971
1.04 0.4563439
1.06 0.4532112
1.08 0.4707977
1.1 0.448581
1.12 0.4462342
1.14 0.4517747
1.16 0.4274926
1.18 0.4529071
1.2 0.4597009
1.22 0.4574659
1.24 0.4580937
1.26 0.4188976
1.28 0.4546972
1.3 0.4391185
1.32 0.4691749
1.34 0.4554664
1.36 0.460923
1.38 0.4555496
1.4 0.4593742
1.42 0.451608
1.44 0.458503
1.46 0.4606787
1.48 0.4492496
1.5 0.4559058
1.52 0.4571924
1.54 0.4628713
1.56 0.4658588
1.58 0.4541201
1.6 0.4696808
1.62 0.4733394
1.64 0.442408
1.66 0.4709835
1.68 0.4728111
1.7 0.4631951
1.72 0.4598643
1.74 0.4522451
1.76 0.468988
1.78 0.4620065
1.8 0.4656723
1.82 0.4362912
1.84 0.4539548
1.86 0.4691753
1.88 0.4574112
1.9 0.4624662
1.92 0.4637076
1.94 0.459402
1.96 0.472176
1.98 0.4644888
2 0.4455612
2.02 0.4599453
2.04 0.4327239
2.06 0.4394889
2.08 0.4539548
2.1 0.4376639
2.12 0.4651348
2.14 0.4647852
2.16 0.4639236
2.18 0.4572199
2.2 0.4537069
2.22 0.4559329
2.24 0.4414184
2.26 0.4396305
2.28 0.4504998
2.3 0.4608691
2.32 0.468348
2.34 0.4507214
2.36 0.4642467
2.38 0.4324637
2.4 0.4662617
2.42 0.4441001
2.44 0.4519958
2.46 0.4146382
2.48 0.4497221
2.5 0.4558783
2.52 0.4705317
2.54 0.4441562
2.56 0.4575482
2.58 0.4032683
2.6 0.4285442
2.62 0.4131585
2.64 0.4565355
2.66 0.4482464
2.68 0.4452805
2.7 0.4480516
2.72 0.4417299
2.74 0.4622496
2.76 0.4281943
2.78 0.4339647
2.8 0.4542578
2.82 0.4393458
2.84 0.4609494
2.86 0.4443535
2.88 0.4345396
2.9 0.4699475
2.92 0.4252647
2.94 0.4706106
2.96 0.4677063
2.98 0.4574656
3 0.4573289
3.02 0.479531
3.04 0.4507217
3.06 0.4339928
3.08 0.4635195
3.1 0.4523827
3.12 0.4492777
3.14 0.4666903
3.16 0.439631
3.18 0.4478005
3.2 0.4542575
3.22 0.4321171
3.24 0.4441002
3.26 0.4531278
3.28 0.4633031
3.3 0.4615731
3.32 0.462709
3.34 0.4489988
3.36 0.462709
3.38 0.4522446
3.4 0.4329264
3.42 0.4550271
3.44 0.4281072
3.46 0.4434241
3.48 0.451304
3.5 0.4532111
3.52 0.4654835
3.54 0.4407091
3.56 0.4414179
3.58 0.4631947
3.6 0.4841743
3.62 0.4426627
3.64 0.4544506
3.66 0.4642738
3.68 0.4577385
3.7 0.4572474
3.72 0.4257344
3.74 0.4493048
3.76 0.4665834
3.78 0.4193443
3.8 0.4429444
3.82 0.4056167
3.84 0.4463465
3.86 0.4498055
3.88 0.4144277
3.9 0.4418428
3.92 0.4443537
3.94 0.4466263
3.96 0.4504723
3.98 0.4448876
4 0.4434806
4.02 0.4518846
4.04 0.4312768
4.06 0.4501387
4.08 0.472732
4.1 0.4583125
4.12 0.4357461
4.14 0.4242057
4.16 0.4531555
4.18 0.4297962
4.2 0.4070321
4.22 0.4623848
4.24 0.4622226
4.26 0.4649192
4.28 0.4666098
4.3 0.4488033
4.32 0.4356893
4.34 0.4151511
4.36 0.4149099
4.38 0.4176716
4.4 0.4579571
4.42 0.4428606
4.44 0.4304361
4.46 0.415301
4.48 0.4473539
4.5 0.4637079
4.52 0.4502496
4.54 0.4134009
4.56 0.445589
4.58 0.4157823
4.6 0.4486644
4.62 0.4499444
4.64 0.4216039
4.66 0.4583395
4.68 0.4445781
4.7 0.4357463
4.72 0.4470465
4.74 0.4374356
4.76 0.4328395
4.78 0.4559879
4.8 0.4650003
4.82 0.4191065
4.84 0.4721489
4.86 0.4570831
4.88 0.4074619
4.9 0.4593739
4.92 0.4287187
4.94 0.4633842
4.96 0.4652419
4.98 0.4597285
5 0.4368638
5.02 0.4339647
5.04 0.4694144
5.06 0.4406248
5.08 0.4642742
5.1 0.416833
5.12 0.4556586
5.14 0.4120982
5.16 0.4155121
5.18 0.4558509
5.2 0.4701069
5.22 0.4336761
5.24 0.4336762
5.26 0.4322907
5.28 0.4564533
5.3 0.4619524
5.32 0.4734451
5.34 0.4603533
5.36 0.4462617
5.38 0.443424
5.4 0.4444667
5.42 0.4615186
5.44 0.4380926
5.46 0.4448034
5.48 0.4650007
5.5 0.4671991
5.52 0.450555
5.54 0.4346558
5.56 0.4625475
5.58 0.4037946
5.6 0.4099084
5.62 0.4519684
5.64 0.4750002
5.66 0.4583122
5.68 0.4842522
5.7 0.4213374
5.72 0.4603528
5.74 0.4811188
5.76 0.4053698
5.78 0.4540381
5.8 0.4468219
5.82 0.4574386
5.84 0.4090534
5.86 0.4269075
5.88 0.4628714
5.9 0.436033
5.92 0.4388913
5.94 0.4521616
5.96 0.4583119
5.98 0.4412201
6 0.445701
6.02 0.4546979
6.04 0.4612486
6.06 0.4597824
6.08 0.4568643
6.1 0.4394601
6.12 0.4390331
6.14 0.4292443
6.16 0.4089312
6.18 0.407093
6.2 0.4452807
6.22 0.450278
6.24 0.4555493
6.26 0.4495554
6.28 0.4345404
6.3 0.4365201
6.32 0.4372925
6.34 0.4557135
6.36 0.4341944
6.38 0.4604616
6.4 0.4209811
6.42 0.4368357
6.44 0.4359474
6.46 0.4378066
6.48 0.4437899
6.5 0.4210996
6.52 0.454175
6.54 0.4596472
6.56 0.435488
6.58 0.4680004
6.6 0.426556
6.62 0.404321
6.64 0.4551102
6.66 0.4396016
6.68 0.4554675
6.7 0.454038
6.72 0.4211299
6.74 0.4251173
6.76 0.4293595
6.78 0.4624125
6.8 0.4537894
6.82 0.4642466
6.84 0.43523
6.86 0.4321168
6.88 0.4182703
6.9 0.4379782
6.92 0.4468497
6.94 0.4544777
6.96 0.4553016
6.98 0.4524931
7 0.4560975
7.02 0.429069
7.04 0.4474931
7.06 0.4313061
7.08 0.4389195
7.1 0.4374356
7.12 0.4762611
7.14 0.4517466
7.16 0.4656451
7.18 0.4409651
7.2 0.4452806
7.22 0.442182
7.24 0.4407094
7.26 0.4681348
7.28 0.4421825
7.3 0.4316836
7.32 0.428311
7.34 0.4350576
7.36 0.4423232
7.38 0.4709562
7.4 0.436434
7.42 0.4278726
7.44 0.458421
7.46 0.4143068
7.48 0.4259406
7.5 0.4357184
7.52 0.4545328
7.54 0.4495001
7.56 0.4523819
7.58 0.4693345
7.6 0.4722818
7.62 0.453652
7.64 0.4662082
7.66 0.4670385
7.68 0.4475212
7.7 0.4594834
7.72 0.4659132
7.74 0.4658864
7.76 0.4560981
7.78 0.4458983
7.8 0.4601355
7.82 0.459375
7.84 0.4610854
7.86 0.4499169
7.88 0.4630333
7.9 0.4613289
7.92 0.4352587
7.94 0.4631684
7.96 0.4529071
7.98 0.4638431
8 0.4564537
8.02 0.457001
8.04 0.4610046
8.06 0.4599456
8.08 0.4639234
8.1 0.4666098
8.12 0.4486371
8.14 0.4591568
8.16 0.4479122
8.18 0.4505561
8.2 0.4589664
8.22 0.4545606
8.24 0.4546704
8.26 0.4667172
8.28 0.4715401
8.3 0.47355
8.32 0.4274054
8.34 0.4544231
8.36 0.4484977
8.38 0.4628445
8.4 0.4615734
8.42 0.4574113
8.44 0.4556589
8.46 0.450166
8.48 0.4656711
8.5 0.4592923
8.52 0.4514421
8.54 0.4607866
8.56 0.4414745
8.58 0.4618988
8.6 0.4567821
8.62 0.4534864
8.64 0.4452246
8.66 0.4616543
8.68 0.4674935
8.7 0.4602987
8.72 0.4118858
8.74 0.4714604
8.76 0.4556861
8.78 0.4639234
8.8 0.456509
8.82 0.4690942
8.84 0.4631148
8.86 0.4487202
8.88 0.4513031
8.9 0.4633031
8.92 0.4477731
8.94 0.4421822
8.96 0.42968
8.98 0.4374356
9 0.4367488
9.02 0.4596463
9.04 0.4610043
9.06 0.464058
9.08 0.4684016
9.1 0.4593749
9.12 0.4611395
9.14 0.4522725
9.16 0.4666105
9.18 0.4506942
9.2 0.4542304
9.22 0.4457296
9.24 0.4583393
9.26 0.468215
9.28 0.4858239
9.3 0.430058
9.32 0.4714334
9.34 0.470372
9.36 0.437293
9.38 0.4642469
9.4 0.4563166
9.42 0.4431985
9.44 0.4503888
9.46 0.4530454
9.48 0.4192849
9.5 0.44365
9.52 0.4303774
9.54 0.4110957
9.56 0.4468219
9.58 0.4430013
9.6 0.4661274
9.62 0.4394883
9.64 0.4301454
9.66 0.4299708
9.68 0.4088393
9.7 0.4309002
9.72 0.4180012
9.74 0.4175526
9.76 0.4698134
9.78 0.4063869
9.8 0.4663962
9.82 0.4573294
9.84 0.4509985
9.86 0.4372926
9.88 0.4056475
9.9 0.4151204
9.92 0.4573294
9.94 0.4495834
9.96 0.4450276
9.98 0.4174028
10 0.4193453
10.02 0.4314508
10.04 0.4659134
10.06 0.4459258
10.08 0.4650537
10.1 0.4433398
10.12 0.4454773
10.14 0.4658599
10.16 0.4407094
10.18 0.4446906
10.2 0.463762
10.22 0.4444381
10.24 0.4523274
10.26 0.4418992
10.28 0.4517191
10.3 0.4441008
10.32 0.4367211
10.34 0.481612
10.36 0.4579577
10.38 0.4498326
10.4 0.4527968
10.42 0.4611129
10.44 0.4503605
10.46 0.4760515
10.48 0.456974
10.5 0.4711953
10.52 0.4562347
10.54 0.4397159
10.56 0.4718581
10.58 0.4667168
10.6 0.4458138
10.62 0.4370357
10.64 0.4580664
10.66 0.4585032
10.68 0.4467663
10.7 0.4430013
10.72 0.4488036
10.74 0.4439601
10.76 0.4494997
10.78 0.4421539
10.8 0.4470461
10.82 0.45379
10.84 0.4548898
10.86 0.45467
10.88 0.4496104
10.9 0.4557696
10.92 0.4359759
10.94 0.4635192
10.96 0.4441567
10.98 0.4457014
11 0.444635
11.02 0.4439312
11.04 0.4469336
11.06 0.4466538
11.08 0.4523272
11.1 0.4373782
11.12 0.4387193
11.14 0.4383492
11.16 0.435603
11.18 0.4436497
11.2 0.4398581
11.22 0.4491379
11.24 0.4326948
11.26 0.4352295
11.28 0.4494726
11.3 0.4368357
11.32 0.4736556
11.34 0.4491665
11.36 0.4629793
11.38 0.3979323
11.4 0.4411916
11.42 0.456453
11.44 0.4683483
11.46 0.4482464
11.48 0.4494714
11.5 0.4483303
11.52 0.4536798
11.54 0.45
11.56 0.4631689
11.58 0.4522723
11.6 0.4441286
11.62 0.4632763
11.64 0.4467096
11.66 0.4528242
11.68 0.4609501
11.7 0.4588573
11.72 0.4689888
11.74 0.4433391
11.76 0.46095
11.78 0.4593745
11.8 0.4440998
11.82 0.4667436
11.84 0.4659666
11.86 0.4585304
11.88 0.4390334
11.9 0.4659128
11.92 0.4675743
11.94 0.458721
11.96 0.4595922
11.98 0.4557685
12 0.4552742
12.02 0.4383491
12.04 0.4361768
12.06 0.4644893
12.08 0.4621959
12.1 0.4047526
12.12 0.4506385
12.14 0.4530453
12.16 0.4618175
12.18 0.4722552
12.2 0.4559878
12.22 0.4659131
12.24 0.4482464
12.26 0.4201484
12.28 0.4512478
12.3 0.4659131
12.32 0.4322038
12.34 0.4324935
12.36 0.439119
12.38 0.4461497
12.4 0.3989363
12.42 0.4424076
12.44 0.4527142
12.46 0.4095422
12.48 0.4545601
12.5 0.4692013
12.52 0.4464024
12.54 0.4305809
12.56 0.4577663
12.58 0.4143067
12.6 0.4588035
12.62 0.4503895
12.64 0.4585574
12.66 0.4593744
12.68 0.4509154
12.7 0.4574116
12.72 0.452824
12.74 0.4548906
12.76 0.4609236
12.78 0.4408509
12.8 0.4483859
12.82 0.4654569
12.84 0.4571103
12.86 0.4534871
12.88 0.4473818
12.9 0.467654
12.92 0.4604346
12.94 0.467707
12.96 0.4314512
12.98 0.4537896
13 0.4442412
13.02 0.4645701
13.04 0.4348849
13.06 0.4574384
13.08 0.4288063
13.1 0.4603809
13.12 0.4603532
13.14 0.4547808
13.16 0.4424075
13.18 0.4520228
13.2 0.4493612
13.22 0.4622223
13.24 0.4511368
13.26 0.450555
13.28 0.4521896
13.3 0.4593746
13.32 0.4448595
13.34 0.485953
13.36 0.4637347
13.38 0.4624658
13.4 0.4493883
13.42 0.4443535
13.44 0.4405116
13.46 0.4320304
13.48 0.4430016
13.5 0.4265264
13.52 0.3930651
13.54 0.451498
13.56 0.4113998
13.58 0.4518017
13.6 0.4252647
13.62 0.4622232
13.64 0.4450277
13.66 0.4328106
13.68 0.440511
13.7 0.4474651
13.72 0.4627635
13.74 0.4390895
13.76 0.4480518
13.78 0.4476886
13.8 0.460353
13.82 0.4560977
13.84 0.4614655
13.86 0.4612481
13.88 0.4623041
13.9 0.4251178
13.92 0.4594831
13.94 0.4235565
13.96 0.4363775
13.98 0.4561249
14 0.4685352
14.02 0.4684013
14.04 0.4615464
14.06 0.4590481
14.08 0.4572195
14.1 0.4572198
14.12 0.4534864
14.14 0.4483863
14.16 0.4488597
14.18 0.4487204
14.2 0.4439875
14.22 0.4605971
14.24 0.4423233
14.26 0.4348849
14.28 0.4314227
14.3 0.4571649
14.32 0.446598
14.34 0.4556866
14.36 0.4563446
14.38 0.4533484
14.4 0.4374076
14.42 0.4351155
14.44 0.4452812
14.46 0.4738405
14.48 0.4652422
14.5 0.447745
14.52 0.4285151
14.54 0.4519125
14.56 0.4625475
14.58 0.4706913
14.6 0.469387
14.62 0.4593472
14.64 0.4257055
14.66 0.4545882
14.68 0.406756
14.7 0.4599182
14.72 0.460706
14.74 0.4359181
14.76 0.3980885
14.78 0.4627632
14.8 0.4643808
14.82 0.4725195
14.84 0.4591564
14.86 0.4592921
14.88 0.4220183
14.9 0.4513038
14.92 0.4383489
14.94 0.4718048
14.96 0.4362912
14.98 0.431683
15 0.4380073
15.02 0.461574
15.04 0.4031127
15.06 0.4206244
15.08 0.4579572
15.1 0.4561518
15.12 0.4534584
15.14 0.4618985
15.16 0.4643811
15.18 0.4503888
15.2 0.4375499
15.22 0.4615464
15.24 0.4645964
15.26 0.4470454
15.28 0.468642
15.3 0.445533
15.32 0.4503887
15.34 0.4279311
15.36 0.455851
15.38 0.4617627
15.4 0.4469902
15.42 0.4451123
15.44 0.4511378
15.46 0.4571928
15.48 0.4579298
15.5 0.4459538
15.52 0.4099394
15.54 0.4527137
15.56 0.4603527
15.58 0.4675471
15.6 0.4579023
15.62 0.4645704
15.64 0.4087479
15.66 0.4293306
15.68 0.4534591
15.7 0.439005
15.72 0.4571652
15.74 0.4580395
15.76 0.4302908
15.78 0.4825193
15.8 0.450472
15.82 0.4648925
15.84 0.4610044
15.86 0.4234971
15.88 0.4566458
15.9 0.4579572
15.92 0.4262921
15.94 0.4497224
15.96 0.4566728
15.98 0.4457017
16 0.4652149
16.02 0.4287776
16.04 0.4629797
16.06 0.4371785
16.08 0.4529901
16.1 0.4863386
16.12 0.4655375
16.14 0.4710886
16.16 0.443763
16.18 0.4280771
16.2 0.4313347
16.22 0.456755
16.24 0.4283982
16.26 0.4463463
16.28 0.4463749
16.3 0.4496669
16.32 0.4438466
16.34 0.4368643
16.36 0.4518296
16.38 0.4572477
16.4 0.4534868
16.42 0.4587753
16.44 0.4382347
16.46 0.4459262
16.48 0.4300291
16.5 0.4479679
16.52 0.4431705
16.54 0.4287484
16.56 0.4265267
16.58 0.4195826
16.6 0.4137035
16.62 0.4214855
16.64 0.4055557
16.66 0.4597284
16.68 0.4451126
16.7 0.4436491
16.72 0.45299
16.74 0.4752101
16.76 0.4409082
16.78 0.4568909
16.8 0.4629523
16.82 0.458421
16.84 0.4461501
16.86 0.4811702
16.88 0.4578482
16.9 0.4586397
16.92 0.4545877
16.94 0.460081
16.96 0.4458142
16.98 0.4424086
17 0.467413
17.02 0.456864
17.04 0.457192
17.06 0.4493056
17.08 0.4335317
17.1 0.4607878
17.12 0.4531554
17.14 0.4708771
17.16 0.4631415
17.18 0.4607334
17.2 0.4582031
17.22 0.4642468
17.24 0.43543
17.26 0.450583
17.28 0.4434241
17.3 0.4297087
17.32 0.4239691
17.34 0.4509993
17.36 0.4503891
17.38 0.420149
17.4 0.4333014
17.42 0.4645966
17.44 0.4400569
17.46 0.4404824
17.48 0.4570011
17.5 0.4456739
17.52 0.452134
17.54 0.4306103
17.56 0.4387196
17.58 0.4464861
17.6 0.4485807
17.62 0.4493601
17.64 0.4564534
17.66 0.4741575
17.68 0.4483298
17.7 0.4453648
17.72 0.419076
17.74 0.4499724
17.76 0.4620067
17.78 0.4448596
17.8 0.4518013
17.82 0.4345403
17.84 0.4191951
17.86 0.4677874
17.88 0.4638419
17.9 0.4491669
17.92 0.4492772
17.94 0.4346262
17.96 0.4594832
17.98 0.4562345
18 0.4812485
18.02 0.4520503
18.04 0.4627633
18.06 0.4471576
18.08 0.4495837
18.1 0.4553022
18.12 0.4584217
18.14 0.4568643
18.16 0.4651349
18.18 0.4521342
18.2 0.455851
18.22 0.4469065
18.24 0.4592928
18.26 0.4308704
18.28 0.4210409
18.3 0.413038
18.32 0.4317983
18.34 0.434569
18.36 0.4516079
18.38 0.4566181
18.4 0.4559057
18.42 0.444578
18.44 0.4577663
18.46 0.4477169
18.48 0.4587207
18.5 0.4217221
18.52 0.4675736
18.54 0.4529075
18.56 0.4599999
18.58 0.4577393
18.6 0.4367492
18.62 0.4422671
18.64 0.447465
18.66 0.4518296
18.68 0.4323196
18.7 0.4348272
18.72 0.4418989
18.74 0.4412193
18.76 0.46114
18.78 0.4117639
18.8 0.4341085
18.82 0.4623313
18.84 0.4503886
18.86 0.4466267
18.88 0.4657787
18.9 0.4403123
18.92 0.4516909
18.94 0.4593749
18.96 0.470213
18.98 0.4674937
19 0.4629794
19.02 0.4273469
19.04 0.4185983
19.06 0.4274922
19.08 0.4368066
19.1 0.4262921
19.12 0.436377
19.14 0.4383491
19.16 0.450055
19.18 0.4311324
19.2 0.4501667
19.22 0.4419273
19.24 0.4339645
19.26 0.4445502
19.28 0.4639241
19.3 0.4543677
19.32 0.4382922
19.34 0.4538997
19.36 0.4574106
19.38 0.4631684
19.4 0.4352587
19.42 0.4639239
19.44 0.4538998
19.46 0.4552467
19.48 0.4250291
19.5 0.4333013
19.52 0.4524932
19.54 0.4630874
19.56 0.4583396
19.58 0.4409928
19.6 0.4347987
19.62 0.4065708
19.64 0.4469336
19.66 0.4269952
19.68 0.4602714
19.7 0.4450277
19.72 0.4372927
19.74 0.4530173
19.76 0.4611126
19.78 0.4661812
19.8 0.4600274
19.82 0.424352
19.84 0.4623314
19.86 0.4472415
19.88 0.446346
19.9 0.4620334
19.92 0.4595918
19.94 0.44334
19.96 0.4744993
19.98 0.433878
20 0.459592
&
@target G1.S0
@type xy
0 1
0.02 301
0.04 166
0.06 220
0.08 595
0.1 2810
0.12 946
0.14 2612
0.16 1865
0.18 261
0.2 0
0.22 23
0.24 10
0.26 49
0.28 12
0.3 140
0.32 3
0.34 58
0.36 504
0.38 4040
0.4 6754
0.42 6477
0.44 7066
0.46 6458
0.48 7274
0.5 7914
0.52 9420
0.54 9202
0.56 8148
0.58 9082
0.6 8065
0.62 10020
0.64 9986
0.66 9972
0.68 9662
0.7 9382
0.72 10511
0.74 11293
0.76 11608
0.78 10515
0.8 10763
0.82 11474
0.84 11151
0.86 11283
0.88 11840
0.9 12308
0.92 11535
0.94 9834
0.96 10185
0.98 10762
1 9983
1.02 10429
1.04 10067
1.06 8062
1.08 7956
1.1 7379
1.12 6366
1.14 8610
1.16 6895
1.18 7726
1.2 8019
1.22 7267
1.24 6513
1.26 8292
1.28 6886
1.3 7443
1.32 7502
1.34 6469
1.36 5590
1.38 6597
1.4 5516
1.42 5354
1.44 3604
1.46 5762
1.48 6106
1.5 5046
1.52 6298
1.54 5581
1.56 5002
1.58 5743
1.6 6216
1.62 6404
1.64 6331
1.66 6581
1.68 7373
1.7 5956
1.72 8253
1.74 7547
1.76 7410
1.78 8722
1.8 7309
1.82 7477
1.84 7781
1.86 8581
1.88 5731
1.9 6789
1.92 7741
1.94 7103
1.96 6978
1.98 6269
2 2833
2.02 4961
2.04 5346
2.06 5982
2.08 5972
2.1 5159
2.12 3682
2.14 3409
2.16 2592
2.18 2670
2.2 4195
2.22 3167
2.24 3284
2.26 5631
2.28 4041
2.3 2970
2.32 3340
2.34 3274
2.36 2350
2.38 3221
2.4 3052
2.42 4085
2.44 3610
2.46 3296
2.48 3057
2.5 3378
2.52 2131
2.54 3104
2.56 2621
2.58 3875
2.6 4043
2.62 3315
2.64 3622
2.66 5423
2.68 3617
2.7 6422
2.72 3935
2.74 4012
2.76 4015
2.78 3323
2.8 5223
2.82 4792
2.84 6249
2.86 5265
2.88 4171
2.9 7159
2.92 6037
2.94 4405
2.96 4267
2.98 4386
3 6578
3.02 6655
3.04 7198
3.06 8622
3.08 7556
3.1 8040
3.12 6745
3.14 5369
3.16 5119
3.18 5310
3.2 4491
3.22 4746
3.24 4217
3.26 4010
3.28 3831
3.3 4207
3.32 4618
3.34 4131
3.36 4055
3.38 2631
3.4 2457
3.42 2706
3.44 3172
3.46 2673
3.48 1487
3.5 2083
3.52 3033
3.54 3123
3.56 4350
3.58 4628
3.6 2698
3.62 1767
3.64 2535
3.66 2588
3.68 2898
3.7 1863
3.72 3050
3.74 5506
3.76 5792
3.78 5071
3.8 6212
3.82 5909
3.84 3185
3.86 3051
3.88 2500
3.9 2591
3.92 2529
3.94 3813
3.96 3934
3.98 3924
4 5123
4.02 4947
4.04 6091
4.06 4667
4.08 3927
4.1 4056
4.12 2877
4.14 3843
4.16 3072
4.18 3869
4.2 4154
4.22 5765
4.24 4787
4.26 5329
4.28 5643
4.3 5912
4.32 6380
4.34 7644
4.36 6041
4.38 7053
4.4 6875
4.42 8299
4.44 9305
4.46 8421
4.48 8229
4.5 5693
4.52 6768
4.54 6336
4.56 6048
4.58 6823
4.6 6120
4.62 6206
4.64 4563
4.66 6061
4.68 5309
4.7 6151
4.72 5119
4.74 4785
4.76 5259
4.78 5768
4.8 6384
4.82 6982
4.84 7223
4.86 6785
4.88 5522
4.9 4954
4.92 4897
4.94 5672
4.96 5127
4.98 4421
5 4405
5.02 6096
5.04 6078
5.06 6889
5.08 7372
5.1 7611
5.12 8535
5.14 6148
5.16 4812
5.18 5616
5.2 5402
5.22 5235
5.24 4786
5.26 5817
5.28 4913
5.3 6249
5.32 5248
5.34 7167
5.36 8191
5.38 6396
5.4 4843
5.42 5843
5.44 3439
5.46 6205
5.48 4373
5.5 6322
5.52 6649
5.54 4836
5.56 6390
5.58 6439
5.6 5640
5.62 7869
5.64 7320
5.66 6145
5.68 5642
5.7 7222
5.72 7491
5.74 8374
5.76 7106
5.78 6388
5.8 7830
5.82 8571
5.84 9566
5.86 11141
5.88 9895
5.9 11236
5.92 9888
5.94 8215
5.96 9999
5.98 9644
6 7731
6.02 8244
6.04 8385
6.06 6588
6.08 7857
6.1 8037
6.12 7215
6.14 6742
6.16 6969
6.18 7901
6.2 6353
6.22 6501
6.24 6392
6.26 7657
6.28 6622
6.3 7802
6.32 6703
6.34 7287
6.36 7801
6.38 5659
6.4 5327
6.42 6301
6.44 7470
6.46 8195
6.48 7975
6.5 7407
6.52 7978
6.54 7266
6.56 7277
6.58 7801
6.6 9011
6.62 10723
6.64 9029
6.66 9004
6.68 10131
6.7 9496
6.72 9140
6.74 8557
6.76 8647
6.78 7864
6.8 6571
6.82 6789
6.84 7726
6.86 6420
6.88 6195
6.9 7778
6.92 7895
6.94 7280
6.96 6427
6.98 5977
7 5322
7.02 6768
7.04 7292
7.06 6780
7.08 5911
7.1 6680
7.12 6393
7.14 5481
7.16 6573
7.18 4424
7.2 4041
7.22 4013
7.24 2437
7.26 2881
7.28 3458
7.3 4924
7.32 8102
7.34 8155
7.36 9125
7.38 9804
7.4 8068
7.42 7360
7.44 8553
7.46 9693
7.48 8820
7.5 7124
7.52 8003
7.54 9650
7.56 7088
7.58 8698
7.6 8809
7.62 7301
7.64 10058
7.66 9903
7.68 11865
7.7 11543
7.72 9462
7.74 8934
7.76 8685
7.78 7076
7.8 8559
7.82 7684
7.84 8008
7.86 7922
7.88 7877
7.9 7070
7.92 7382
7.94 7649
7.96 6616
7.98 7747
8 9211
8.02 7074
8.04 6203
8.06 6167
8.08 5726
8.1 5357
8.12 5344
8.14 5262
8.16 5921
8.18 5566
8.2 4841
8.22 6419
8.24 6057
8.26 4858
8.28 7130
8.3 5579
8.32 3972
8.34 4170
8.36 6446
8.38 5756
8.4 5854
8.42 3906
8.44 3898
8.46 5630
8.48 4452
8.5 5188
8.52 4115
8.54 6103
8.56 4201
8.58 4217
8.6 5071
8.62 5272
8.64 5804
8.66 3719
8.68 3569
8.7 4177
8.72 5712
8.74 4294
8.76 4960
8.78 4361
8.8 5340
8.82 6543
8.84 4959
8.86 5493
8.88 6264
8.9 5855
8.92 6082
8.94 4140
8.96 6686
8.98 7017
9 7784
9.02 6967
9.04 6855
9.06 5737
9.08 6368
9.1 6092
9.12 6246
9.14 5651
9.16 5013
9.18 6571
9.2 6292
9.22 6488
9.24 5640
9.26 6008
9.28 7654
9.3 7815
9.32 7356
9.34 7020
9.36 7963
9.38 6480
9.4 5586
9.42 4476
9.44 7246
9.46 8926
9.48 8949
9.5 9043
9.52 8477
9.54 9708
9.56 9978
9.58 10118
9.6 8454
9.62 6992
9.64 8288
9.66 5672
9.68 6815
9.7 6966
9.72 6435
9.74 6452
9.76 7010
9.78 7611
9.8 8079
9.82 4282
9.84 6375
9.86 6071
9.88 7234
9.9 6844
9.92 6744
9.94 5226
9.96 6396
9.98 6120
10 6184
10.02 5303
10.04 4312
10.06 5755
10.08 7962
10.1 7241
10.12 7784
10.14 6273
10.16 7236
10.18 7383
10.2 6656
10.22 8102
10.24 7261
10.26 5746
10.28 5403
10.3 5570
10.32 5763
10.34 5617
10.36 5356
10.38 5617
10.4 6807
10.42 6033
10.44 6477
10.46 7435
10.48 7769
10.5 7167
10.52 6887
10.54 6743
10.56 6923
10.58 4546
10.6 6525
10.62 5878
10.64 7266
10.66 8222
10.68 8765
10.7 6244
10.72 7349
10.74 8425
10.76 7530
10.78 7306
10.8 8034
10.82 7925
10.84 8631
10.86 8712
10.88 7971
10.9 6359
10.92 6420
10.94 6510
10.96 6687
10.98 6319
11 6230
11.02 6628
11.04 6769
11.06 6399
11.08 6561
11.1 7312
11.12 8491
11.14 6814
11.16 7553
11.18 5968
11.2 7780
11.22 8110
11.24 6149
11.26 7177
11.28 6535
11.3 7166
11.32 5080
11.34 7392
11.36 7356
11.38 5611
11.4 6891
11.42 8108
11.44 8035
11.46 5212
11.48 4038
11.5 5085
11.52 5724
11.54 6774
11.56 4849
11.58 4837
11.6 3504
11.62 3140
11.64 3004
11.66 3086
11.68 3062
11.7 1668
11.72 1010
11.74 1738
11.76 1978
11.78 1748
11.8 1519
11.82 2122
11.84 1060
11.86 2967
11.88 3744
11.9 3995
11.92 4212
11.94 4139
11.96 3835
11.98 3992
12 3144
12.02 4122
12.04 2819
12.06 3042
12.08 2956
12.1 2849
12.12 3652
12.14 3823
12.16 4114
12.18 5093
12.2 4670
12.22 2657
12.24 5254
12.26 6274
12.28 6800
12.3 8530
12.32 6727
12.34 7460
12.36 6970
12.38 6292
12.4 5252
12.42 6691
12.44 5529
12.46 6566
12.48 6256
12.5 7360
12.52 8781
12.54 9993
12.56 9067
12.58 10122
12.6 9832
12.62 9830
12.64 9463
12.66 10866
12.68 10271
12.7 11921
12.72 10403
12.74 9367
12.76 11257
12.78 10412
12.8 10050
12.82 10189
12.84 9620
12.86 10405
12.88 7970
12.9 6584
12.92 7252
12.94 7286
12.96 7256
12.98 7355
13 8504
13.02 6270
13.04 6212
13.06 4696
13.08 6056
13.1 4769
13.12 5535
13.14 6995
13.16 6985
13.18 8081
13.2 9166
13.22 10836
13.24 9837
13.26 9159
13.28 7648
13.3 7371
13.32 7238
13.34 7669
13.36 8674
13.38 8071
13.4 8278
13.42 8030
13.44 7164
13.46 6686
13.48 7305
13.5 8146
13.52 8896
13.54 8712
13.56 8258
13.58 7341
13.6 9667
13.62 7998
13.64 7698
13.66 8205
13.68 6858
13.7 7606
13.72 7436
13.74 8414
13.76 7476
13.78 7202
13.8 7995
13.82 9065
13.84 8276
13.86 8527
13.88 9067
13.9 10399
13.92 9558
13.94 8889
13.96 7871
13.98 8051
14 8195
14.02 9110
14.04 8205
14.06 8491
14.08 9736
14.1 7948
14.12 8084
14.14 7998
14.16 9511
14.18 10354
14.2 9893
14.22 10823
14.24 10603
14.26 10501
14.28 10360
14.3 10129
14.32 10051
14.34 10793
14.36 11140
14.38 9109
14.4 9192
14.42 9336
14.44 9752
14.46 9879
14.48 10239
14.5 9815
14.52 10524
14.54 11485
14.56 12257
14.58 12376
14.6 12037
14.62 11830
14.64 11511
14.66 11860
14.68 13017
14.7 11380
14.72 12301
14.74 11614
14.76 11637
14.78 10299
14.8 12464
14.82 10537
14.84 10280
14.86 10123
14.88 9806
14.9 10276
14.92 9706
14.94 9180
14.96 10417
14.98 10831
15 11167
15.02 11272
15.04 11704
15.06 10761
15.08 10743
15.1 9858
15.12 8800
15.14 9273
15.16 8911
15.18 10074
15.2 9207
15.22 8901
15.24 9050
15.26 8957
15.28 7843
15.3 9263
15.32 7230
15.34 7985
15.36 7770
15.38 7688
15.4 10584
15.42 8916
15.44 9474
15.46 7835
15.48 8335
15.5 9556
15.52 10697
15.54 9875
15.56 9612
15.58 10515
15.6 11127
15.62 11418
15.64 13056
15.66 12160
15.68 12430
15.7 12863
15.72 12419
15.74 11759
15.76 11345
15.78 11787
15.8 10768
15.82 10373
15.84 9296
15.86 8664
15.88 8866
15.9 8599
15.92 9546
15.94 8482
15.96 7878
15.98 7551
16 7453
16.02 7659
16.04 5998
16.06 5511
16.08 6990
16.1 9084
16.12 6620
16.14 6450
16.16 7493
16.18 7335
16.2 7709
16.22 8630
16.24 8432
16.26 8783
16.28 8079
16.3 9679
16.32 9146
16.34 9509
16.36 10243
16.38 7691
16.4 8208
16.42 9153
16.44 9335
16.46 6851
16.48 7790
16.5 9154
16.52 8676
16.54 8780
16.56 8608
16.58 10090
16.6 12271
16.62 11505
16.64 10702
16.66 10266
16.68 10866
16.7 11110
16.72 9053
16.74 11252
16.76 10429
16.78 9428
16.8 7311
16.82 8063
16.84 8734
16.86 8980
16.88 9452
16.9 6714
16.92 5932
16.94 5630
16.96 6591
16.98 6667
17 7852
17.02 7728
17.04 9172
17.06 9450
17.08 8846
17.1 5830
17.12 6348
17.14 5933
17.16 6056
17.18 6202
17.2 5860
17.22 5314
17.24 6181
17.26 8618
17.28 7550
17.3 4328
17.32 3694
17.34 5031
17.36 3587
17.38 4237
17.4 4229
17.42 3567
17.44 3649
17.46 4608
17.48 5134
17.5 5884
17.52 6172
17.54 5764
17.56 4276
17.58 4923
17.6 5868
17.62 6052
17.64 5403
17.66 4788
17.68 4365
17.7 3304
17.72 2658
17.74 2959
17.76 4086
17.78 5019
17.8 4594
17.82 3766
17.84 2362
17.86 2100
17.88 1958
17.9 3366
17.92 2706
17.94 3240
17.96 2933
17.98 2230
18 2018
18.02 2093
18.04 3764
18.06 2977
18.08 2718
18.1 2723
18.12 3317
18.14 3207
18.16 3389
18.18 4708
18.2 3922
18.22 5503
18.24 6963
18.26 7974
18.28 6631
18.3 5516
18.32 7378
18.34 8363
18.36 6531
18.38 7686
18.4 8735
18.42 9332
18.44 7994
18.46 8719
18.48 7188
18.5 7332
18.52 8538
18.54 7950
18.56 7747
18.58 8033
18.6 8092
18.62 6449
18.64 5055
18.66 4066
18.68 3598
18.7 4094
18.72 3051
18.74 3357
18.76 2830
18.78 5408
18.8 4141
18.82 2665
18.84 3149
18.86 2662
18.88 3800
18.9 2983
18.92 1667
18.94 3826
18.96 3394
18.98 4124
19 6770
19.02 6660
19.04 6769
19.06 6545
19.08 6595
19.1 6397
19.12 5468
19.14 5737
19.16 6475
19.18 7792
19.2 7525
19.22 7268
19.24 8734
19.26 7289
19.28 8785
19.3 7632
19.32 7748
19.34 6334
19.36 4233
19.38 4652
19.4 4178
19.42 4526
19.44 3861
19.46 5157
19.48 4674
19.5 4818
19.52 6693
19.54 7070
19.56 8271
19.58 8088
19.6 6519
19.62 6300
19.64 7498
19.66 9081
19.68 8801
19.7 7845
19.72 7986
19.74 6608
19.76 8133
19.78 7076
19.8 7029
19.82 7409
19.84 6059
19.86 5304
19.88 4634
19.9 6727
19.92 7442
19.94 4754
19.96 5516
19.98 6563
20 6618
&
@target G1.S1
@type xy
0 0
0.02 184
0.04 73
0.06 111
0.08 90
0.1 246
0.12 131
0.14 357
0.16 61
0.18 41
0.2 1
0.22 17
0.24 2
0.26 37
0.28 0
0.3 45
0.32 33
0.34 11
0.36 80
0.38 5793
0.4 8270
0.42 7805
0.44 5738
0.46 5647
0.48 5426
0.5 5668
0.52 4705
0.54 4826
0.56 4665
0.58 4912
0.6 4251
0.62 3839
0.64 3378
0.66 3147
0.68 3371
0.7 4130
0.72 3041
0.74 2800
0.76 2567
0.78 3154
0.8 2246
0.82 2021
0.84 1754
0.86 1227
0.88 970
0.9 1614
0.92 1880
0.94 1392
0.96 2375
0.98 2606
1 3560
1.02 3530
1.04 2818
1.06 2819
1.08 3323
1.1 4710
1.12 5413
1.14 3791
1.16 4928
1.18 4890
1.2 6144
1.22 5499
1.24 5398
1.26 4893
1.28 5910
1.3 5427
1.32 4736
1.34 7022
1.36 7804
1.38 7194
1.4 7871
1.42 8058
1.44 9596
1.46 7425
1.48 6802
1.5 7612
1.52 6715
1.54 5476
1.56 5496
1.58 6850
1.6 7012
1.62 6445
1.64 6843
1.66 7625
1.68 5807
1.7 5885
1.72 6117
1.74 5861
1.76 6137
1.78 5141
1.8 5224
1.82 4587
1.84 5338
1.86 5046
1.88 7034
1.9 6974
1.92 6811
1.94 6702
1.96 7525
1.98 7731
2 10518
2.02 7967
2.04 6788
2.06 7706
2.08 6999
2.1 6929
2.12 9562
2.14 8315
2.16 10670
2.18 11438
2.2 9203
2.22 7328
2.24 9585
2.26 8634
2.28 8386
2.3 10661
2.32 10004
2.34 11375
2.36 11800
2.38 9884
2.4 10572
2.42 10787
2.44 9672
2.46 9131
2.48 11386
2.5 9788
2.52 10595
2.54 10145
2.56 10394
2.58 8367
2.6 8642
2.62 8873
2.64 8841
2.66 9927
2.68 8895
2.7 6050
2.72 8842
2.74 10057
2.76 9169
2.78 10962
2.8 9917
2.82 8267
2.84 7316
2.86 8843
2.88 7705
2.9 7673
2.92 7798
2.94 7802
2.96 7088
2.98 7420
3 7141
3.02 6498
3.04 4796
3.06 5769
3.08 5362
3.1 4620
3.12 5846
3.14 6657
3.16 7631
3.18 9028
3.2 8038
3.22 8898
3.24 8707
3.26 9263
3.28 9782
3.3 9565
3.32 7338
3.34 9744
3.36 9817
3.38 10146
3.4 10585
3.42 9784
3.44 9872
3.46 10655
3.48 10108
3.5 10874
3.52 10926
3.54 11882
3.56 9482
3.58 10226
3.6 9832
3.62 11637
3.64 11868
3.66 10966
3.68 8483
3.7 10999
3.72 10314
3.74 8716
3.76 6880
3.78 7460
3.8 7808
3.82 8630
3.84 10264
3.86 11896
3.88 11093
3.9 12451
3.92 12362
3.94 10035
3.96 10035
3.98 9933
4 8831
4.02 8158
4.04 7718
4.06 9588
4.08 10073
4.1 11290
4.12 11374
4.14 11196
4.16 10156
4.18 9813
4.2 8285
4.22 8375
4.24 8943
4.26 10103
4.28 8565
4.3 9014
4.32 6707
4.34 7137
4.36 6963
4.38 6771
4.4 6698
4.42 6105
4.44 4910
4.46 4371
4.48 6051
4.5 8934
4.52 7266
4.54 8111
4.56 7651
4.58 8871
4.6 6591
4.62 8964
4.64 9287
4.66 9048
4.68 7616
4.7 7442
4.72 8032
4.74 9292
4.76 8803
4.78 7879
4.8 6962
4.82 6012
4.84 6928
4.86 8007
4.88 6568
4.9 5965
4.92 7979
4.94 8014
4.96 6933
4.98 7964
5 8049
5.02 7827
5.04 7141
5.06 6362
5.08 5235
5.1 5694
5.12 6367
5.14 6692
5.16 8004
5.18 7528
5.2 8538
5.22 7570
5.24 8057
5.26 6884
5.28 6393
5.3 7633
5.32 7937
5.34 7197
5.36 5124
5.38 5997
5.4 6951
5.42 8855
5.44 9471
5.46 8000
5.48 7578
5.5 8527
5.52 7185
5.54 6745
5.56 7303
5.58 7313
5.6 7341
5.62 7395
5.64 8263
5.66 7573
5.68 6093
5.7 5942
5.72 7565
5.74 7160
5.76 7400
5.78 7236
5.8 4619
5.82 3989
5.84 2447
5.86 2488
5.88 2791
5.9 3268
5.92 4223
5.94 4813
5.96 3612
5.98 4793
6 4043
6.02 5046
6.04 5462
6.06 5469
6.08 5392
6.1 6587
6.12 7822
6.14 5904
6.16 5795
6.18 6047
6.2 6138
6.22 6405
6.24 5762
6.26 5336
6.28 5631
6.3 4876
6.32 6191
6.34 4961
6.36 6974
6.38 7008
6.4 6188
6.42 5534
6.44 4803
6.46 4340
6.48 4254
6.5 3847
6.52 4404
6.54 5582
6.56 5373
6.58 5478
6.6 3128
6.62 3350
6.64 3534
6.66 4434
6.68 3043
6.7 4882
6.72 4672
6.74 4926
6.76 4363
6.78 5570
6.8 5348
6.82 5477
6.84 7203
6.86 7281
6.88 7474
6.9 5906
6.92 4257
6.94 4448
6.96 5802
6.98 6710
7 8620
7.02 7247
7.04 7224
7.06 6854
7.08 6484
7.1 8319
7.12 8082
7.14 7730
7.16 6874
7.18 9532
7.2 9567
7.22 10330
7.24 10587
7.26 10952
7.28 8921
7.3 7714
7.32 5548
7.34 5806
7.36 5433
7.38 4990
7.4 5302
7.42 6238
7.44 5732
7.46 4507
7.48 3766
7.5 6190
7.52 4430
7.54 5556
7.56 6002
7.58 4379
7.6 3653
7.62 3541
7.64 2492
7.66 2053
7.68 2296
7.7 2179
7.72 2622
7.74 3219
7.76 3036
7.78 4535
7.8 3975
7.82 4840
7.84 6164
7.86 6249
7.88 4820
7.9 6152
7.92 7253
7.94 5184
7.96 4956
7.98 3815
8 5704
8.02 4385
8.04 3765
8.06 4584
8.08 5788
8.1 5362
8.12 4893
8.14 6320
8.16 5690
8.18 7558
8.2 5164
8.22 5276
8.24 5372
8.26 5677
8.28 5535
8.3 6862
8.32 7305
8.34 6433
8.36 6660
8.38 6592
8.4 6242
8.42 10549
8.44 8760
8.46 7031
8.48 7207
8.5 8210
8.52 4932
8.54 5086
8.56 5622
8.58 7730
8.6 6154
8.62 6587
8.64 7601
8.66 7663
8.68 7528
8.7 8850
8.72 6176
8.74 8566
8.76 7851
8.78 8004
8.8 8157
8.82 7355
8.84 8548
8.86 8912
8.88 5849
8.9 7066
8.92 7785
8.94 8314
8.96 7564
8.98 6936
9 6272
9.02 6267
9.04 6481
9.06 7429
9.08 6818
9.1 6214
9.12 7387
9.14 3705
9.16 4696
9.18 6352
9.2 6425
9.22 7516
9.24 6448
9.26 7246
9.28 5642
9.3 5434
9.32 4983
9.34 5549
9.36 5531
9.38 6001
9.4 6294
9.42 6209
9.44 4927
9.46 3823
9.48 4624
9.5 4668
9.52 3294
9.54 3537
9.56 3549
9.58 3718
9.6 3575
9.62 5482
9.64 3616
9.66 7060
9.68 5995
9.7 6212
9.72 6146
9.74 6012
9.76 6991
9.78 5847
9.8 5646
9.82 7645
9.84 7992
9.86 6205
9.88 6152
9.9 6281
9.92 6283
9.94 5448
9.96 7292
9.98 7169
10 8440
10.02 7865
10.04 8533
10.06 6366
10.08 4550
10.1 5713
10.12 6026
10.14 6605
10.16 6961
10.18 6975
10.2 6903
10.22 5521
10.24 6529
10.26 7842
10.28 7540
10.3 8740
10.32 7834
10.34 8231
10.36 6958
10.38 7224
10.4 7152
10.42 7210
10.44 5095
10.46 6564
10.48 6105
10.5 6030
10.52 7071
10.54 6658
10.56 6168
10.58 8113
10.6 6810
10.62 7660
10.64 5121
10.66 4513
10.68 4583
10.7 5931
10.72 6237
10.74 4842
10.76 4581
10.78 5235
10.8 6355
10.82 3885
10.84 3651
10.86 4631
10.88 6581
10.9 6692
10.92 6181
10.94 8457
10.96 6390
10.98 5682
11 7354
11.02 7133
11.04 5752
11.06 6150
11.08 6470
11.1 5977
11.12 5097
11.14 5897
11.16 5663
11.18 5716
11.2 6040
11.22 6466
11.24 6869
11.26 5870
11.28 6596
11.3 5858
11.32 6473
11.34 4665
11.36 4267
11.38 6321
11.4 5857
11.42 4336
11.44 4955
11.46 6334
11.48 7064
11.5 7224
11.52 6187
11.54 6315
11.56 7836
11.58 8592
11.6 9134
11.62 9608
11.64 8238
11.66 9322
11.68 10867
11.7 12173
11.72 11042
11.74 12353
11.76 11635
11.78 12073
11.8 13086
11.82 10952
11.84 10879
11.86 10162
11.88 9238
11.9 8075
11.92 7620
11.94 9146
11.96 8682
11.98 10353
12 9587
12.02 9590
12.04 10911
12.06 9383
12.08 9652
12.1 10033
12.12 8174
12.14 9250
12.16 8913
12.18 8705
12.2 8075
12.22 9136
12.24 7292
12.26 6319
12.28 5640
12.3 4434
12.32 5405
12.34 4681
12.36 5574
12.38 6451
12.4 6716
12.42 6551
12.44 6451
12.46 6800
12.48 5503
12.5 5616
12.52 4534
12.54 2961
12.56 3600
12.58 2912
12.6 3173
12.62 2705
12.64 2368
12.66 1827
12.68 1966
12.7 1644
12.72 2440
12.74 1533
12.76 1359
12.78 1430
12.8 2947
12.82 2784
12.84 2183
12.86 1871
12.88 2339
12.9 5602
12.92 5271
12.94 5840
12.96 6088
12.98 5529
13 5493
13.02 6607
13.04 6323
13.06 7685
13.08 7352
13.1 6850
13.12 6725
13.14 6180
13.16 5886
13.18 5356
13.2 3907
13.22 1728
13.24 2154
13.26 3614
13.28 5045
13.3 5257
13.32 4635
13.34 5391
13.36 4910
13.38 5133
13.4 4718
13.42 4017
13.44 5856
13.46 6188
13.48 5605
13.5 4653
13.52 3961
13.54 4240
13.56 3292
13.58 3750
13.6 3252
13.62 5688
13.64 5315
13.66 5751
13.68 6593
13.7 5175
13.72 3758
13.74 3311
13.76 4557
13.78 4548
13.8 4228
13.82 4564
13.84 3902
13.86 2878
13.88 1812
13.9 2378
13.92 2895
13.94 3418
13.96 3803
13.98 3931
14 3238
14.02 4648
14.04 3557
14.06 2979
14.08 2499
14.1 2986
14.12 2873
14.14 3878
14.16 3020
14.18 1343
14.2 1635
14.22 2257
14.24 2694
14.26 2775
14.28 1991
14.3 2086
14.32 3079
14.34 2139
14.36 2649
14.38 3711
14.4 3405
14.42 3571
14.44 3198
14.46 2918
14.48 2507
14.5 2685
14.52 2466
14.54 1542
14.56 1441
14.58 2148
14.6 1265
14.62 771
14.64 1636
14.66 1358
14.68 788
14.7 1461
14.72 1050
14.74 1704
14.76 1461
14.78 1821
14.8 1833
14.82 2612
14.84 1928
14.86 1958
14.88 2978
14.9 2338
14.92 2519
14.94 3078
14.96 1925
14.98 1474
15 1342
15.02 1299
15.04 895
15.06 1324
15.08 1970
15.1 2032
15.12 4052
15.14 4761
15.16 3589
15.18 4695
15.2 3208
15.22 3400
15.24 4712
15.26 4374
15.28 4812
15.3 4370
15.32 4391
15.34 4371
15.36 4401
15.38 4439
15.4 3292
15.42 3564
15.44 4496
15.46 4459
15.48 2306
15.5 2832
15.52 1831
15.54 2082
15.56 1646
15.58 1700
15.6 668
15.62 853
15.64 364
15.66 125
15.68 150
15.7 227
15.72 288
15.74 353
15.76 1693
15.78 1027
15.8 2731
15.82 2457
15.84 3090
15.86 3694
15.88 2716
15.9 3415
15.92 3050
15.94 4720
15.96 3821
15.98 4806
16 5724
16.02 5627
16.04 6368
16.06 6458
16.08 6664
16.1 5703
16.12 6452
16.14 5196
16.16 5948
16.18 5777
16.2 5583
16.22 6134
16.24 4424
16.26 5288
16.28 4877
16.3 4622
16.32 4179
16.34 3321
16.36 3226
16.38 4801
16.4 3427
16.42 2632
16.44 3940
16.46 4844
16.48 4222
16.5 3830
16.52 3808
16.54 2836
16.56 2628
16.58 2344
16.6 995
16.62 732
16.64 1193
16.66 1641
16.68 1343
16.7 1527
16.72 1123
16.74 856
16.76 1761
16.78 2633
16.8 3055
16.82 4149
16.84 2780
16.86 3151
16.88 3424
16.9 5557
16.92 6617
16.94 6220
16.96 5197
16.98 5392
17 4519
17.02 3941
17.04 3261
17.06 2914
17.08 4138
17.1 6164
17.12 5671
17.14 4942
17.16 5904
17.18 5941
17.2 6468
17.22 7489
17.24 5780
17.26 3932
17.28 5698
17.3 7519
17.32 6960
17.34 8070
17.36 9257
17.38 8730
17.4 8068
17.42 7784
17.44 9551
17.46 8830
17.48 6840
17.5 5791
17.52 6397
17.54 6109
17.56 7196
17.58 7589
17.6 7529
17.62 5877
17.64 7361
17.66 9053
17.68 10188
17.7 9382
17.72 12172
17.74 10590
17.76 9645
17.78 7275
17.8 9869
17.82 9369
17.84 10321
17.86 9822
17.88 10183
17.9 9433
17.92 10265
17.94 9715
17.96 9599
17.98 11620
18 10870
18.02 10312
18.04 9141
18.06 11233
18.08 9302
18.1 9724
18.12 10112
18.14 9664
18.16 9807
18.18 9859
18.2 9287
18.22 7127
18.24 4679
18.26 5146
18.28 6310
18.3 7807
18.32 7069
18.34 5307
18.36 5476
18.38 4855
18.4 5100
18.42 5392
18.44 3538
18.46 3229
18.48 5170
18.5 4505
18.52 4993
18.54 4914
18.56 2960
18.58 5185
18.6 4290
18.62 6013
18.64 8241
18.66 9075
18.68 9042
18.7 8839
18.72 11155
18.74 9814
18.76 9816
18.78 7511
18.8 6943
18.82 9390
18.84 9494
18.86 9507
18.88 9958
18.9 9734
18.92 10778
18.94 10479
18.96 10919
18.98 7876
19 7222
19.02 7773
19.04 5412
19.06 7368
19.08 8240
19.1 7192
19.12 7027
19.14 6715
19.16 4905
19.18 5675
19.2 5533
19.22 5475
19.24 5248
19.26 5930
19.28 5866
19.3 6850
19.32 6684
19.34 7672
19.36 8482
19.38 9403
19.4 8721
19.42 9044
19.44 9419
19.46 8105
19.48 8506
19.5 6848
19.52 7683
19.54 5464
19.56 6941
19.58 6898
19.6 7638
19.62 7876
19.64 8398
19.66 4728
19.68 4395
19.7 4757
19.72 5922
19.74 6914
19.76 6668
19.78 7447
19.8 6504
19.82 6882
19.84 7740
19.86 8687
19.88 6640
19.9 7021
19.92 7237
19.94 8604
19.96 7570
19.98 6358
20 6844
&
@target G1.S2
@type xy
0 0
0.02 75
0.04 10
0.06 22
0.08 24
0.1 353
0.12 112
0.14 319
0.16 199
0.18 15
0.2 0
0.22 1
0.24 0
0.26 0
0.28 0
0.3 2
0.32 0
0.34 7
0.36 21
0.38 1269
0.4 3948
0.42 4113
0.44 3121
0.46 5723
0.48 4667
0.5 4448
0.52 5076
0.54 5443
0.56 4655
0.58 4578
0.6 4374
0.62 6472
0.64 4377
0.66 4878
0.68 3979
0.7 4228
0.72 3039
0.74 4745
0.76 5286
0.78 4925
0.8 4701
0.82 4871
0.84 4818
0.86 5458
0.88 5539
0.9 6933
0.92 4571
0.94 5000
0.96 5820
0.98 4641
1 5776
1.02 5951
1.04 4965
1.06 5635
1.08 4590
1.1 3627
1.12 4516
1.14 4310
1.16 5157
1.18 5490
1.2 5146
1.22 5867
1.24 5449
1.26 5420
1.28 5289
1.3 5267
1.32 4882
1.34 4447
1.36 4492
1.38 4125
1.4 4311
1.42 3783
1.44 4231
1.46 4469
1.48 4352
1.5 4294
1.52 3838
1.54 4108
1.56 3915
1.58 4637
1.6 4902
1.62 5565
1.64 5119
1.66 5058
1.68 5430
1.7 4759
1.72 4153
1.74 4409
1.76 4413
1.78 5864
1.8 5138
1.82 5961
1.84 4976
1.86 5779
1.88 4453
1.9 4212
1.92 2856
1.94 3533
1.96 3457
1.98 3456
2 3517
2.02 3354
2.04 4585
2.06 4776
2.08 5311
2.1 5276
2.12 4970
2.14 4630
2.16 4764
2.18 3390
2.2 4347
2.22 3644
2.24 3633
2.26 4797
2.28 4408
2.3 4960
2.32 4033
2.34 5483
2.36 4468
2.38 4122
2.4 4038
2.42 5186
2.44 5578
2.46 3818
2.48 3967
2.5 4101
2.52 3467
2.54 4467
2.56 4204
2.58 5874
2.6 5121
2.62 5400
2.64 4611
2.66 5084
2.68 4618
2.7 5730
2.72 4328
2.74 3978
2.76 5040
2.78 3842
2.8 5414
2.82 5504
2.84 5694
2.86 5454
2.88 4257
2.9 4565
2.92 5450
2.94 3610
2.96 3767
2.98 3767
3 5109
3.02 5392
3.04 5754
3.06 5718
3.08 4287
3.1 5245
3.12 5350
3.14 6416
3.16 6252
3.18 6140
3.2 6180
3.22 6705
3.24 4401
3.26 5482
3.28 5010
3.3 4759
3.32 2981
3.34 4387
3.36 4394
3.38 4624
3.4 5716
3.42 5436
3.44 7787
3.46 6744
3.48 6066
3.5 5510
3.52 4870
3.54 4814
3.56 4702
3.58 4292
3.6 3512
3.62 3861
3.64 5074
3.66 5014
3.68 3933
3.7 4292
3.72 4796
3.74 4734
3.76 3556
3.78 4502
3.8 4750
3.82 6001
3.84 6705
3.86 6423
3.88 5767
3.9 4856
3.92 6137
3.94 5446
3.96 6289
3.98 5231
4 7179
4.02 5320
4.04 6658
4.06 6719
4.08 5039
4.1 4634
4.12 6088
4.14 5098
4.16 5447
4.18 5367
4.2 4567
4.22 5942
4.24 4106
4.26 3851
4.28 3615
4.3 4024
4.32 4189
4.34 4610
4.36 5848
4.38 7044
4.4 5901
4.42 5258
4.44 6155
4.46 5924
4.48 5137
4.5 5613
4.52 5042
4.54 6263
4.56 5283
4.58 5633
4.6 6171
4.62 6190
4.64 4958
4.66 6173
4.68 5764
4.7 7083
4.72 4703
4.74 4948
4.76 4582
4.78 5235
4.8 4092
4.82 6411
4.84 4830
4.86 3647
4.88 5772
4.9 4232
4.92 4006
4.94 4016
4.96 4375
4.98 5160
5 5347
5.02 4683
5.04 3836
5.06 5492
5.08 5865
5.1 7238
5.12 5077
5.14 5016
5.16 4890
5.18 4968
5.2 3818
5.22 4296
5.24 3785
5.26 4606
5.28 5287
5.3 3979
5.32 4214
5.34 4674
5.36 4979
5.38 4383
5.4 5407
5.42 5002
5.44 4107
5.46 4360
5.48 4463
5.5 5047
5.52 4609
5.54 4747
5.56 5474
5.58 6070
5.6 6350
5.62 5090
5.64 4321
5.66 3650
5.68 4018
5.7 5475
5.72 3864
5.74 3271
5.76 4210
5.78 4629
5.8 5191
5.82 6137
5.84 6004
5.86 7116
5.88 6991
5.9 7750
5.92 7013
5.94 6366
5.96 5588
5.98 5370
6 4430
6.02 3742
6.04 5256
6.06 5301
6.08 4080
6.1 6197
6.12 5492
6.14 5774
6.16 5739
6.18 5036
6.2 4783
6.22 6305
6.24 6097
6.26 6710
6.28 7374
6.3 7739
6.32 6319
6.34 5499
6.36 7053
6.38 6559
6.4 7837
6.42 7268
6.44 7073
6.46 6542
6.48 6937
6.5 6252
6.52 5719
6.54 4853
6.56 6112
6.58 5016
6.6 5988
6.62 6473
6.64 5278
6.66 5206
6.68 4694
6.7 4881
6.72 6158
6.74 6908
6.76 6752
6.78 5095
6.8 4224
6.82 4908
6.84 4148
6.86 5079
6.88 4943
6.9 6437
6.92 5275
6.94 5921
6.96 6854
6.98 5374
7 3922
7.02 5448
7.04 6423
7.06 6332
7.08 5126
7.1 5163
7.12 4377
7.14 4918
7.16 5512
7.18 3829
7.2 6214
7.22 6236
7.24 5678
7.26 5542
7.28 5505
7.3 6843
7.32 6794
7.34 6385
7.36 5488
7.38 5400
7.4 7266
7.42 6197
7.44 5254
7.46 4694
7.48 5457
7.5 4388
7.52 5576
7.54 4250
7.56 3152
7.58 5058
7.6 4721
7.62 3895
7.64 4674
7.66 4537
7.68 5192
7.7 4585
7.72 5221
7.74 4082
7.76 5966
7.78 5620
7.8 4795
7.82 5298
7.84 4312
7.86 4351
7.88 3741
7.9 3875
7.92 4330
7.94 5252
7.96 4721
7.98 4163
8 5308
8.02 4421
8.04 3809
8.06 3382
8.08 4286
8.1 3630
8.12 3977
8.14 3790
8.16 3828
8.18 3238
8.2 4079
8.22 4331
8.24 4309
8.26 4803
8.28 3604
8.3 3853
8.32 4557
8.34 4193
8.36 4623
8.38 5390
8.4 4687
8.42 4582
8.44 3937
8.46 5402
8.48 3771
8.5 4026
8.52 4384
8.54 4343
8.56 4573
8.58 4262
8.6 3842
8.62 3853
8.64 3610
8.66 3123
8.68 3393
8.7 3914
8.72 4709
8.74 5413
8.76 5220
8.78 3891
8.8 2254
8.82 2891
8.84 3240
8.86 3920
8.88 4819
8.9 4201
8.92 5042
8.94 6267
8.96 5210
8.98 5937
9 5491
9.02 5353
9.04 3980
9.06 5307
9.08 6100
9.1 3853
9.12 4759
9.14 3168
9.16 4299
9.18 4235
9.2 5924
9.22 4781
9.24 4123
9.26 2987
9.28 2523
9.3 3666
9.32 2821
9.34 4621
9.36 4784
9.38 4382
9.4 3950
9.42 3798
9.44 4539
9.46 4329
9.48 4120
9.5 4940
9.52 4968
9.54 5163
9.56 4611
9.58 5261
9.6 3330
9.62 3916
9.64 6124
9.66 6290
9.68 6225
9.7 5323
9.72 6476
9.74 5026
9.76 5388
9.78 4919
9.8 3650
9.82 4179
9.84 3992
9.86 5713
9.88 6673
9.9 5788
9.92 5324
9.94 4437
9.96 4837
9.98 4250
10 4116
10.02 3776
10.04 3533
10.06 4388
10.08 3710
10.1 4836
10.12 4486
10.14 3996
10.16 3805
10.18 4150
10.2 4717
10.22 5707
10.24 5843
10.26 5335
10.28 4663
10.3 4104
10.32 3730
10.34 3010
10.36 3032
10.38 4572
10.4 4664
10.42 5470
10.44 3534
10.46 4209
10.48 3999
10.5 3814
10.52 5341
10.54 4575
10.56 5451
10.58 4850
10.6 5067
10.62 4202
10.64 5401
10.66 4958
10.68 4629
10.7 4890
10.72 5053
10.74 6012
10.76 5745
10.78 4664
10.8 4792
10.82 4485
10.84 3610
10.86 4018
10.88 4677
10.9 4789
10.92 4179
10.94 4491
10.96 5536
10.98 5341
11 6362
11.02 5945
11.04 5431
11.06 5486
11.08 4790
11.1 6175
11.12 6529
11.14 5890
11.16 6194
11.18 6273
11.2 5720
11.22 6226
11.24 4207
11.26 4990
11.28 4803
11.3 5249
11.32 3303
11.34 3369
11.36 3892
11.38 5100
11.4 5348
11.42 5840
11.44 6181
11.46 4933
11.48 4492
11.5 3231
11.52 3879
11.54 3194
11.56 3129
11.58 4318
11.6 4402
11.62 6253
11.64 4313
11.66 4440
11.68 3746
11.7 4438
11.72 4631
11.74 3786
11.76 4670
11.78 4075
11.8 4493
11.82 4859
11.84 4191
11.86 5167
11.88 4622
11.9 3229
11.92 3338
11.94 4628
11.96 3746
11.98 4282
12 4693
12.02 3603
12.04 4105
12.06 4634
12.08 3430
12.1 4576
12.12 5152
12.14 4228
12.16 3322
12.18 3244
12.2 4169
12.22 2350
12.24 4065
12.26 4438
12.28 3609
12.3 3709
12.32 5411
12.34 5460
12.36 3996
12.38 5256
12.4 6122
12.42 5544
12.44 5084
12.46 4849
12.48 5667
12.5 5107
12.52 4284
12.54 3274
12.56 3159
12.58 3993
12.6 3990
12.62 4016
12.64 3873
12.66 4849
12.68 4937
12.7 4956
12.72 4260
12.74 4470
12.76 5275
12.78 5680
12.8 5340
12.82 4615
12.84 4867
12.86 4758
12.88 5278
12.9 4551
12.92 3601
12.94 4721
12.96 5206
12.98 4704
13 4365
13.02 3869
13.04 5487
13.06 4840
13.08 4452
13.1 4475
13.12 4396
13.14 5868
13.16 5135
13.18 3881
13.2 3189
13.22 4722
13.24 4739
13.26 4944
13.28 3391
13.3 4289
13.32 4603
13.34 4548
13.36 3712
13.38 4262
13.4 5708
13.42 5543
13.44 5729
13.46 6547
13.48 6119
13.5 4926
13.52 5117
13.54 4296
13.56 4598
13.58 4784
13.6 4317
13.62 4701
13.64 3807
13.66 4253
13.68 4449
13.7 4444
13.72 4421
13.74 4954
13.76 4819
13.78 4500
13.8 4509
13.82 5832
13.84 5145
13.86 4828
13.88 4667
13.9 5952
13.92 6152
13.94 6486
13.96 5197
13.98 4564
14 4325
14.02 5213
14.04 4981
14.06 5342
14.08 6113
14.1 5197
14.12 5605
14.14 5928
14.16 5570
14.18 5302
14.2 5374
14.22 3852
14.24 5215
14.26 5599
14.28 5273
14.3 5190
14.32 4206
14.34 4302
14.36 4422
14.38 4809
14.4 5300
14.42 4492
14.44 3232
14.46 3627
14.48 4839
14.5 4892
14.52 4739
14.54 5399
14.56 4283
14.58 4027
14.6 4149
14.62 4010
14.64 4742
14.66 5541
14.68 5176
14.7 4413
14.72 4703
14.74 5426
14.76 5605
14.78 5377
14.8 5839
14.82 5345
14.84 6070
14.86 6085
14.88 5597
14.9 6567
14.92 6263
14.94 5853
14.96 5857
14.98 5903
15 5229
15.02 5586
15.04 6821
15.06 5919
15.08 7152
15.1 6141
15.12 4741
15.14 4406
15.16 3985
15.18 4186
15.2 4796
15.22 4306
15.24 4410
15.26 4753
15.28 5242
15.3 4931
15.32 3969
15.34 3841
15.36 3989
15.38 4887
15.4 5045
15.42 3918
15.44 3695
15.46 4949
15.48 5322
15.5 6454
15.52 4873
15.54 5660
15.56 5419
15.58 5756
15.6 5510
15.62 4456
15.64 5476
15.66 5765
15.68 5774
15.7 5266
15.72 4409
15.74 4134
15.76 4824
15.78 4841
15.8 5734
15.82 4913
15.84 3980
15.86 4382
15.88 5613
15.9 5949
15.92 4953
15.94 4775
15.96 4074
15.98 4078
16 3863
16.02 4878
16.04 5443
16.06 5014
16.08 4804
16.1 3951
16.12 4157
16.14 4110
16.16 4516
16.18 4191
16.2 4332
16.22 4891
16.24 4916
16.26 4234
16.28 5109
16.3 4755
16.32 5222
16.34 4432
16.36 5055
16.38 4712
16.4 4606
16.42 4723
16.44 4497
16.46 4716
16.48 5144
16.5 5809
16.52 5639
16.54 6131
16.56 6422
16.58 7049
16.6 6307
16.62 5710
16.64 6220
16.66 5639
16.68 5012
16.7 4537
16.72 3588
16.74 4044
16.76 4878
16.78 4499
16.8 4889
16.82 4500
16.84 4707
16.86 4606
16.88 5019
16.9 4371
16.92 4336
16.94 3851
16.96 3948
16.98 5268
17 4608
17.02 4023
17.04 5036
17.06 4904
17.08 5188
17.1 3954
17.12 4813
17.14 4036
17.16 4249
17.18 5040
17.2 3704
17.22 3504
17.24 4609
17.26 5674
17.28 6229
17.3 5591
17.32 6125
17.34 6108
17.36 5273
17.38 4766
17.4 5448
17.42 4997
17.44 2802
17.46 4115
17.48 4435
17.5 4673
17.52 4621
17.54 4600
17.56 4295
17.58 4821
17.6 4387
17.62 3132
17.64 3842
17.66 4441
17.68 4082
17.7 3656
17.72 3715
17.74 3418
17.76 3893
17.78 4956
17.8 3354
17.82 3233
17.84 3412
17.86 3106
17.88 3210
17.9 3559
17.92 4777
17.94 4853
17.96 3909
17.98 2298
18 3623
18.02 3695
18.04 4288
18.06 4965
18.08 4711
18.1 3431
18.12 4754
18.14 4922
18.16 4368
18.18 4671
18.2 4583
18.22 4692
18.24 4325
18.26 5184
18.28 6865
18.3 5698
18.32 6825
18.34 5791
18.36 5502
18.38 5211
18.4 4621
18.42 5482
18.44 5106
18.46 4538
18.48 5632
18.5 4806
18.52 4444
18.54 4702
18.56 5375
18.58 5647
18.6 5226
18.62 5388
18.64 4642
18.66 4418
18.68 5191
18.7 5166
18.72 5116
18.74 5472
18.76 5167
18.78 5706
18.8 3536
18.82 4752
18.84 5351
18.86 5191
18.88 4346
18.9 4022
18.92 4643
18.94 5111
18.96 4065
18.98 4823
19 5692
19.02 5278
19.04 5632
19.06 5278
19.08 6294
19.1 4428
19.12 5386
19.14 4913
19.16 5245
19.18 5124
19.2 5038
19.22 6333
19.24 6787
19.26 5343
19.28 4446
19.3 5441
19.32 5701
19.34 5909
19.36 4210
19.38 4427
19.4 5318
19.42 3931
19.44 5307
19.46 5875
19.48 4101
19.5 6887
19.52 4761
19.54 5065
19.56 5739
19.58 4900
19.6 4061
19.62 6486
19.64 6058
19.66 5132
19.68 5851
19.7 5809
19.72 5257
19.74 4341
19.76 4449
19.78 4221
19.8 4343
19.82 5674
19.84 4449
19.86 4821
19.88 4940
19.9 5300
19.92 4340
19.94 4844
19.96 5336
19.98 5452
20 5735
&
@target G2.S0
@type xy
1 0.489719
2 0.677753
3 0.43229
4 0.45894
5 0.563959
6 0.450139
7 0.449166
8 0.501473
9 0.479322
10 0.623579
11 0.471195
12 0.44975
13 0.469122
14 0.454423
15 0.442888
16 0.450166
17 0.450139
18 0.44122
19 0.456235
20 0.444101
21 0.451304
22 0.437407
23 0.467279
24 0.435832
25 0.44975
26 0.449027
27 0.458476
28 0.50631
29 0.538029
30 0.477651
31 0.529599
32 0.510417
33 0.4745
34 0.841858
35 0.811973
36 0.815813
37 0.483787
38 0.468028
39 0.473313
40 0.453487
41 0.444438
42 0.523187
43 0.485953
44 0.512128
45 0.451608
46 0.507026
47 0.453459
48 0.564911
49 0.456235
50 0.554842
51 0.453156
52 0.446598
53 0.451303
54 0.456426
55 0.439232
56 0.440766
57 0.438862
58 0.446263
59 0.444438
60 0.480988
61 0.480702
62 0.472731
63 0.465859
64 0.45368
65 0.469548
66 0.444888
67 0.4505
68 0.439261
69 0.446878
70 0.439204
71 0.448609
72 0.44643
73 0.452631
74 0.463276
75 0.453211
76 0.446794
77 0.445954
78 0.453734
&
@target G2.S1
@type xy
1 0.476078
2 0.498647
3 0.442747
4 0.459293
5 0.502544
6 0.463168
7 0.457411
8 0.551815
9 0.473735
10 0.572473
11 0.477205
12 0.455247
13 0.460244
14 0.459049
15 0.447158
16 0.444438
17 0.460027
18 0.439033
19 0.461031
20 0.455055
21 0.452051
22 0.46057
23 0.44187
24 0.450556
25 0.434425
26 0.443424
27 0.471009
28 0.529599
29 0.458775
30 0.456727
31 0.470452
32 0.491045
33 0.484923
34 0.833562
35 0.810339
36 0.855585
37 0.474078
38 0.473972
39 0.466529
40 0.456974
41 0.447744
42 0.496538
43 0.462952
44 0.458993
45 0.426468
46 0.497242
47 0.440028
48 0.446598
49 0.43454
50 0.609856
51 0.458312
52 0.445225
53 0.442069
54 0.440482
55 0.44105
56 0.436291
57 0.454368
58 0.44925
59 0.453817
60 0.561093
61 0.485335
62 0.485309
63 0.472758
64 0.435517
65 0.472281
66 0.446486
67 0.435114
68 0.450472
69 0.457193
70 0.450055
71 0.444241
72 0.43946
73 0.442324
74 0.442493
75 0.452603
76 0.442408
77 0.439204
78 0.461221
&
@target G2.S2
@type xy
1 0.493103
2 0.877155
3 0.419076
4 0.74231
5 1.0053
6 0.61502
7 0.547175
8 1.03895
9 0.950381
10 1.1653
11 0.829171
12 0.473445
13 0.497619
14 0.464462
15 0.43543
16 0.431335
17 0.496312
18 0.445365
19 0.471672
20 0.446486
21 0.445674
22 0.449584
23 0.434108
24 0.438235
25 0.454863
26 0.451912
27 0.470585
28 0.817404
29 0.40783
30 0.501124
31 0.689656
32 0.727014
33 0.502519
34 0.870689
35 0.845074
36 1.16717
37 0.785827
38 0.623418
39 0.506458
40 0.459701
41 0.444578
42 0.449249
43 0.440482
44 0.463924
45 0.430291
46 0.485412
47 0.438007
48 0.491859
49 0.442295
50 0.666971
51 0.442352
52 0.456453
53 0.442663
54 0.461574
55 0.403113
56 0.405556
57 0.470133
58 0.471301
59 0.463492
60 0.631684
61 0.738258
62 0.855862
63 0.774612
64 0.490128
65 0.538725
66 0.449722
67 0.439005
68 0.436807
69 0.462899
70 0.43061
71 0.450277
72 0.440057
73 0.450111
74 0.450472
75 0.442267
76 0.449055
77 0.433301
78 0.454615
&
