# Supplementary material for: Data showing the lipid conformations and membrane binding behaviors of beta-amyloid fibrils in phase-separated cholesterol-enriched lipid domains with and without glycolipid and oxidized cholesterol from coarse-grained molecular dynamics simulations
Source: Data Brief. 2020 Apr 19;30:105496. doi: 10.1016/j.dib.2020.105496 (PMC7186522; doi:10.1016/j.dib.2020.105496)
Supplement: Supplementary file 1 [file mmc1.zip › Supplementary-Data/S17-21/Figure-S19/Figure-S19B-P1-ABC-2.agr]

# Grace project file
#
@version 50125
@page size 792, 612
@page scroll 5%
@page inout 5%
@link page off
@map font 0 to "Times-Roman", "Times-Roman"
@map font 1 to "Times-Italic", "Times-Italic"
@map font 2 to "Times-Bold", "Times-Bold"
@map font 3 to "Times-BoldItalic", "Times-BoldItalic"
@map font 4 to "Helvetica", "Helvetica"
@map font 5 to "Helvetica-Oblique", "Helvetica-Oblique"
@map font 6 to "Helvetica-Bold", "Helvetica-Bold"
@map font 7 to "Helvetica-BoldOblique", "Helvetica-BoldOblique"
@map font 8 to "Courier", "Courier"
@map font 9 to "Courier-Oblique", "Courier-Oblique"
@map font 10 to "Courier-Bold", "Courier-Bold"
@map font 11 to "Courier-BoldOblique", "Courier-BoldOblique"
@map font 12 to "Symbol", "Symbol"
@map font 13 to "ZapfDingbats", "ZapfDingbats"
@map color 0 to (255, 255, 255), "white"
@map color 1 to (0, 0, 0), "black"
@map color 2 to (255, 0, 0), "red"
@map color 3 to (0, 255, 0), "green"
@map color 4 to (0, 0, 255), "blue"
@map color 5 to (255, 255, 0), "yellow"
@map color 6 to (188, 143, 143), "brown"
@map color 7 to (220, 220, 220), "grey"
@map color 8 to (148, 0, 211), "violet"
@map color 9 to (0, 255, 255), "cyan"
@map color 10 to (255, 0, 255), "magenta"
@map color 11 to (255, 165, 0), "orange"
@map color 12 to (114, 33, 188), "indigo"
@map color 13 to (103, 7, 72), "maroon"
@map color 14 to (64, 224, 208), "turquoise"
@map color 15 to (0, 139, 0), "green4"
@reference date 0
@date wrap off
@date wrap year 1950
@default linewidth 1.0
@default linestyle 1
@default color 1
@default pattern 1
@default font 0
@default char size 1.000000
@default symbol size 1.000000
@default sformat "%.8g"
@background color 0
@page background fill on
@timestamp off
@timestamp 0.03, 0.03
@timestamp color 1
@timestamp rot 0
@timestamp font 0
@timestamp char size 1.000000
@timestamp def "Tue Dec 12 15:31:37 2017"
@r0 off
@link r0 to g0
@r0 type above
@r0 linestyle 1
@r0 linewidth 1.0
@r0 color 1
@r0 line 0, 0, 0, 0
@r1 off
@link r1 to g0
@r1 type above
@r1 linestyle 1
@r1 linewidth 1.0
@r1 color 1
@r1 line 0, 0, 0, 0
@r2 off
@link r2 to g0
@r2 type above
@r2 linestyle 1
@r2 linewidth 1.0
@r2 color 1
@r2 line 0, 0, 0, 0
@r3 off
@link r3 to g0
@r3 type above
@r3 linestyle 1
@r3 linewidth 1.0
@r3 color 1
@r3 line 0, 0, 0, 0
@r4 off
@link r4 to g0
@r4 type above
@r4 linestyle 1
@r4 linewidth 1.0
@r4 color 1
@r4 line 0, 0, 0, 0
@g0 on
@g0 hidden false
@g0 type XY
@g0 stacked false
@g0 bar hgap 0.000000
@g0 fixedpoint off
@g0 fixedpoint type 0
@g0 fixedpoint xy 0.000000, 0.000000
@g0 fixedpoint format general general
@g0 fixedpoint prec 6, 6
@with g0
@    world 0, 0, 20, 6
@    stack world 0, 0, 0, 0
@    znorm 1
@    view 0.100000, 0.720000, 0.800000, 0.950000
@    title ""
@    title font 0
@    title size 1.500000
@    title color 1
@    subtitle ""
@    subtitle font 0
@    subtitle size 1.000000
@    subtitle color 1
@    xaxes scale Normal
@    yaxes scale Normal
@    xaxes invert off
@    yaxes invert off
@    xaxis  on
@    xaxis  type zero false
@    xaxis  offset 0.000000 , 0.000000
@    xaxis  bar on
@    xaxis  bar color 1
@    xaxis  bar linestyle 1
@    xaxis  bar linewidth 1.0
@    xaxis  label "Time (\xm\0s)"
@    xaxis  label layout para
@    xaxis  label place auto
@    xaxis  label char size 0.900000
@    xaxis  label font 0
@    xaxis  label color 1
@    xaxis  label place normal
@    xaxis  tick on
@    xaxis  tick major 5
@    xaxis  tick minor ticks 4
@    xaxis  tick default 6
@    xaxis  tick place rounded true
@    xaxis  tick in
@    xaxis  tick major size 1.000000
@    xaxis  tick major color 1
@    xaxis  tick major linewidth 1.0
@    xaxis  tick major linestyle 1
@    xaxis  tick major grid off
@    xaxis  tick minor color 1
@    xaxis  tick minor linewidth 1.0
@    xaxis  tick minor linestyle 1
@    xaxis  tick minor grid off
@    xaxis  tick minor size 0.500000
@    xaxis  ticklabel on
@    xaxis  ticklabel format general
@    xaxis  ticklabel prec 5
@    xaxis  ticklabel formula ""
@    xaxis  ticklabel append ""
@    xaxis  ticklabel prepend ""
@    xaxis  ticklabel angle 0
@    xaxis  ticklabel skip 0
@    xaxis  ticklabel stagger 0
@    xaxis  ticklabel place normal
@    xaxis  ticklabel offset auto
@    xaxis  ticklabel offset 0.000000 , 0.010000
@    xaxis  ticklabel start type auto
@    xaxis  ticklabel start 0.000000
@    xaxis  ticklabel stop type auto
@    xaxis  ticklabel stop 0.000000
@    xaxis  ticklabel char size 0.800000
@    xaxis  ticklabel font 0
@    xaxis  ticklabel color 1
@    xaxis  tick place both
@    xaxis  tick spec type none
@    yaxis  on
@    yaxis  type zero false
@    yaxis  offset 0.000000 , 0.000000
@    yaxis  bar on
@    yaxis  bar color 1
@    yaxis  bar linestyle 1
@    yaxis  bar linewidth 1.0
@    yaxis  label "Minimum  Distance (nm)"
@    yaxis  label layout para
@    yaxis  label place auto
@    yaxis  label char size 0.900000
@    yaxis  label font 0
@    yaxis  label color 1
@    yaxis  label place normal
@    yaxis  tick on
@    yaxis  tick major 1
@    yaxis  tick minor ticks 1
@    yaxis  tick default 6
@    yaxis  tick place rounded true
@    yaxis  tick in
@    yaxis  tick major size 1.000000
@    yaxis  tick major color 1
@    yaxis  tick major linewidth 1.0
@    yaxis  tick major linestyle 1
@    yaxis  tick major grid off
@    yaxis  tick minor color 1
@    yaxis  tick minor linewidth 1.0
@    yaxis  tick minor linestyle 1
@    yaxis  tick minor grid off
@    yaxis  tick minor size 0.500000
@    yaxis  ticklabel on
@    yaxis  ticklabel format general
@    yaxis  ticklabel prec 5
@    yaxis  ticklabel formula ""
@    yaxis  ticklabel append ""
@    yaxis  ticklabel prepend ""
@    yaxis  ticklabel angle 0
@    yaxis  ticklabel skip 0
@    yaxis  ticklabel stagger 0
@    yaxis  ticklabel place normal
@    yaxis  ticklabel offset auto
@    yaxis  ticklabel offset 0.000000 , 0.010000
@    yaxis  ticklabel start type auto
@    yaxis  ticklabel start 0.000000
@    yaxis  ticklabel stop type auto
@    yaxis  ticklabel stop 0.000000
@    yaxis  ticklabel char size 0.800000
@    yaxis  ticklabel font 0
@    yaxis  ticklabel color 1
@    yaxis  tick place both
@    yaxis  tick spec type none
@    altxaxis  off
@    altyaxis  off
@    legend on
@    legend loctype view
@    legend 0.82, 0.93
@    legend box color 1
@    legend box pattern 0
@    legend box linewidth 1.0
@    legend box linestyle 0
@    legend box fill color 0
@    legend box fill pattern 0
@    legend font 0
@    legend char size 1.000000
@    legend color 1
@    legend length 2
@    legend vgap 1
@    legend hgap 1
@    legend invert false
@    frame type 0
@    frame linestyle 1
@    frame linewidth 1.0
@    frame color 1
@    frame pattern 1
@    frame background color 0
@    frame background pattern 0
@    s0 hidden false
@    s0 type xy
@    s0 symbol 0
@    s0 symbol size 1.000000
@    s0 symbol color 3
@    s0 symbol pattern 1
@    s0 symbol fill color 3
@    s0 symbol fill pattern 0
@    s0 symbol linewidth 1.0
@    s0 symbol linestyle 1
@    s0 symbol char 65
@    s0 symbol char font 0
@    s0 symbol skip 0
@    s0 line type 1
@    s0 line linestyle 1
@    s0 line linewidth 1.0
@    s0 line color 3
@    s0 line pattern 1
@    s0 baseline type 0
@    s0 baseline off
@    s0 dropline off
@    s0 fill type 0
@    s0 fill rule 0
@    s0 fill color 3
@    s0 fill pattern 1
@    s0 avalue off
@    s0 avalue type 2
@    s0 avalue char size 1.000000
@    s0 avalue font 0
@    s0 avalue color 1
@    s0 avalue rot 0
@    s0 avalue format general
@    s0 avalue prec 3
@    s0 avalue prepend ""
@    s0 avalue append ""
@    s0 avalue offset 0.000000 , 0.000000
@    s0 errorbar on
@    s0 errorbar place both
@    s0 errorbar color 3
@    s0 errorbar pattern 1
@    s0 errorbar size 1.000000
@    s0 errorbar linewidth 1.0
@    s0 errorbar linestyle 1
@    s0 errorbar riser linewidth 1.0
@    s0 errorbar riser linestyle 1
@    s0 errorbar riser clip off
@    s0 errorbar riser clip length 0.100000
@    s0 comment "/Users/KCheng/Desktop/cg_small_water_run/md-run-lonestar/namchi-04-26-2014/g-mind/1md-1.0nm-results/DPP-mind-.xvg"
@    s0 legend  "Protein-DPPC"
@    s1 hidden false
@    s1 type xy
@    s1 symbol 0
@    s1 symbol size 1.000000
@    s1 symbol color 11
@    s1 symbol pattern 1
@    s1 symbol fill color 11
@    s1 symbol fill pattern 0
@    s1 symbol linewidth 1.0
@    s1 symbol linestyle 1
@    s1 symbol char 65
@    s1 symbol char font 0
@    s1 symbol skip 0
@    s1 line type 1
@    s1 line linestyle 1
@    s1 line linewidth 1.0
@    s1 line color 11
@    s1 line pattern 1
@    s1 baseline type 0
@    s1 baseline off
@    s1 dropline off
@    s1 fill type 0
@    s1 fill rule 0
@    s1 fill color 11
@    s1 fill pattern 1
@    s1 avalue off
@    s1 avalue type 2
@    s1 avalue char size 1.000000
@    s1 avalue font 0
@    s1 avalue color 1
@    s1 avalue rot 0
@    s1 avalue format general
@    s1 avalue prec 3
@    s1 avalue prepend ""
@    s1 avalue append ""
@    s1 avalue offset 0.000000 , 0.000000
@    s1 errorbar on
@    s1 errorbar place both
@    s1 errorbar color 11
@    s1 errorbar pattern 1
@    s1 errorbar size 1.000000
@    s1 errorbar linewidth 1.0
@    s1 errorbar linestyle 1
@    s1 errorbar riser linewidth 1.0
@    s1 errorbar riser linestyle 1
@    s1 errorbar riser clip off
@    s1 errorbar riser clip length 0.100000
@    s1 comment "/Users/KCheng/Desktop/cg_small_water_run/md-run-lonestar/namchi-04-26-2014/g-mind/1md-1.0nm-results/DUP-mind-.xvg"
@    s1 legend  "Protein-DUPC"
@    s2 hidden false
@    s2 type xy
@    s2 symbol 0
@    s2 symbol size 1.000000
@    s2 symbol color 1
@    s2 symbol pattern 1
@    s2 symbol fill color 1
@    s2 symbol fill pattern 0
@    s2 symbol linewidth 1.0
@    s2 symbol linestyle 1
@    s2 symbol char 65
@    s2 symbol char font 0
@    s2 symbol skip 0
@    s2 line type 1
@    s2 line linestyle 1
@    s2 line linewidth 1.0
@    s2 line color 1
@    s2 line pattern 1
@    s2 baseline type 0
@    s2 baseline off
@    s2 dropline off
@    s2 fill type 0
@    s2 fill rule 0
@    s2 fill color 1
@    s2 fill pattern 1
@    s2 avalue off
@    s2 avalue type 2
@    s2 avalue char size 1.000000
@    s2 avalue font 0
@    s2 avalue color 1
@    s2 avalue rot 0
@    s2 avalue format general
@    s2 avalue prec 3
@    s2 avalue prepend ""
@    s2 avalue append ""
@    s2 avalue offset 0.000000 , 0.000000
@    s2 errorbar on
@    s2 errorbar place both
@    s2 errorbar color 1
@    s2 errorbar pattern 1
@    s2 errorbar size 1.000000
@    s2 errorbar linewidth 1.0
@    s2 errorbar linestyle 1
@    s2 errorbar riser linewidth 1.0
@    s2 errorbar riser linestyle 1
@    s2 errorbar riser clip off
@    s2 errorbar riser clip length 0.100000
@    s2 comment "/Users/KCheng/Desktop/cg_small_water_run/md-run-lonestar/namchi-04-26-2014/g-mind/1md-1.0nm-results/CHO-mind-.xvg"
@    s2 legend  "Protein-CHOL"
@g1 on
@g1 hidden false
@g1 type XY
@g1 stacked false
@g1 bar hgap 0.000000
@g1 fixedpoint off
@g1 fixedpoint type 0
@g1 fixedpoint xy 0.000000, 0.000000
@g1 fixedpoint format general general
@g1 fixedpoint prec 6, 6
@with g1
@    world 0, 0, 20, 15000
@    stack world 0, 0, 0, 0
@    znorm 1
@    view 0.100000, 0.410000, 0.800000, 0.640000
@    title ""
@    title font 0
@    title size 1.500000
@    title color 1
@    subtitle ""
@    subtitle font 0
@    subtitle size 1.000000
@    subtitle color 1
@    xaxes scale Normal
@    yaxes scale Normal
@    xaxes invert off
@    yaxes invert off
@    xaxis  on
@    xaxis  type zero false
@    xaxis  offset 0.000000 , 0.000000
@    xaxis  bar on
@    xaxis  bar color 1
@    xaxis  bar linestyle 1
@    xaxis  bar linewidth 1.0
@    xaxis  label "Time (\xm\0s)"
@    xaxis  label layout para
@    xaxis  label place auto
@    xaxis  label char size 0.900000
@    xaxis  label font 0
@    xaxis  label color 1
@    xaxis  label place normal
@    xaxis  tick on
@    xaxis  tick major 5
@    xaxis  tick minor ticks 4
@    xaxis  tick default 6
@    xaxis  tick place rounded true
@    xaxis  tick in
@    xaxis  tick major size 1.000000
@    xaxis  tick major color 1
@    xaxis  tick major linewidth 1.0
@    xaxis  tick major linestyle 1
@    xaxis  tick major grid off
@    xaxis  tick minor color 1
@    xaxis  tick minor linewidth 1.0
@    xaxis  tick minor linestyle 1
@    xaxis  tick minor grid off
@    xaxis  tick minor size 0.500000
@    xaxis  ticklabel on
@    xaxis  ticklabel format general
@    xaxis  ticklabel prec 5
@    xaxis  ticklabel formula ""
@    xaxis  ticklabel append ""
@    xaxis  ticklabel prepend ""
@    xaxis  ticklabel angle 0
@    xaxis  ticklabel skip 0
@    xaxis  ticklabel stagger 0
@    xaxis  ticklabel place normal
@    xaxis  ticklabel offset auto
@    xaxis  ticklabel offset 0.000000 , 0.010000
@    xaxis  ticklabel start type auto
@    xaxis  ticklabel start 0.000000
@    xaxis  ticklabel stop type auto
@    xaxis  ticklabel stop 0.000000
@    xaxis  ticklabel char size 0.800000
@    xaxis  ticklabel font 0
@    xaxis  ticklabel color 1
@    xaxis  tick place both
@    xaxis  tick spec type none
@    yaxis  on
@    yaxis  type zero false
@    yaxis  offset 0.000000 , 0.000000
@    yaxis  bar on
@    yaxis  bar color 1
@    yaxis  bar linestyle 1
@    yaxis  bar linewidth 1.0
@    yaxis  label "Number of Contacts (< 2 nm)"
@    yaxis  label layout para
@    yaxis  label place auto
@    yaxis  label char size 0.900000
@    yaxis  label font 0
@    yaxis  label color 1
@    yaxis  label place normal
@    yaxis  tick on
@    yaxis  tick major 5000
@    yaxis  tick minor ticks 1
@    yaxis  tick default 6
@    yaxis  tick place rounded true
@    yaxis  tick in
@    yaxis  tick major size 1.000000
@    yaxis  tick major color 1
@    yaxis  tick major linewidth 1.0
@    yaxis  tick major linestyle 1
@    yaxis  tick major grid off
@    yaxis  tick minor color 1
@    yaxis  tick minor linewidth 1.0
@    yaxis  tick minor linestyle 1
@    yaxis  tick minor grid off
@    yaxis  tick minor size 0.500000
@    yaxis  ticklabel on
@    yaxis  ticklabel format general
@    yaxis  ticklabel prec 5
@    yaxis  ticklabel formula ""
@    yaxis  ticklabel append ""
@    yaxis  ticklabel prepend ""
@    yaxis  ticklabel angle 0
@    yaxis  ticklabel skip 0
@    yaxis  ticklabel stagger 0
@    yaxis  ticklabel place normal
@    yaxis  ticklabel offset auto
@    yaxis  ticklabel offset 0.000000 , 0.010000
@    yaxis  ticklabel start type auto
@    yaxis  ticklabel start 0.000000
@    yaxis  ticklabel stop type auto
@    yaxis  ticklabel stop 0.000000
@    yaxis  ticklabel char size 0.800000
@    yaxis  ticklabel font 0
@    yaxis  ticklabel color 1
@    yaxis  tick place both
@    yaxis  tick spec type none
@    altxaxis  off
@    altyaxis  off
@    legend on
@    legend loctype view
@    legend 0.78, 0.8
@    legend box color 1
@    legend box pattern 1
@    legend box linewidth 1.0
@    legend box linestyle 1
@    legend box fill color 0
@    legend box fill pattern 1
@    legend font 0
@    legend char size 1.000000
@    legend color 1
@    legend length 2
@    legend vgap 1
@    legend hgap 1
@    legend invert false
@    frame type 0
@    frame linestyle 1
@    frame linewidth 1.0
@    frame color 1
@    frame pattern 1
@    frame background color 0
@    frame background pattern 0
@    s0 hidden false
@    s0 type xy
@    s0 symbol 0
@    s0 symbol size 1.000000
@    s0 symbol color 3
@    s0 symbol pattern 1
@    s0 symbol fill color 3
@    s0 symbol fill pattern 0
@    s0 symbol linewidth 1.0
@    s0 symbol linestyle 1
@    s0 symbol char 65
@    s0 symbol char font 0
@    s0 symbol skip 0
@    s0 line type 1
@    s0 line linestyle 1
@    s0 line linewidth 1.0
@    s0 line color 3
@    s0 line pattern 1
@    s0 baseline type 0
@    s0 baseline off
@    s0 dropline off
@    s0 fill type 0
@    s0 fill rule 0
@    s0 fill color 1
@    s0 fill pattern 1
@    s0 avalue off
@    s0 avalue type 2
@    s0 avalue char size 1.000000
@    s0 avalue font 0
@    s0 avalue color 1
@    s0 avalue rot 0
@    s0 avalue format general
@    s0 avalue prec 3
@    s0 avalue prepend ""
@    s0 avalue append ""
@    s0 avalue offset 0.000000 , 0.000000
@    s0 errorbar on
@    s0 errorbar place both
@    s0 errorbar color 3
@    s0 errorbar pattern 1
@    s0 errorbar size 1.000000
@    s0 errorbar linewidth 1.0
@    s0 errorbar linestyle 1
@    s0 errorbar riser linewidth 1.0
@    s0 errorbar riser linestyle 1
@    s0 errorbar riser clip off
@    s0 errorbar riser clip length 0.100000
@    s0 comment "/Users/KCheng/Desktop/cg_small_water_run/md-run-lonestar/namchi-04-26-2014/g-mind/1md-1.0nm-results/DPP-numcont-.xvg"
@    s0 legend  ""
@    s1 hidden false
@    s1 type xy
@    s1 symbol 0
@    s1 symbol size 1.000000
@    s1 symbol color 11
@    s1 symbol pattern 1
@    s1 symbol fill color 11
@    s1 symbol fill pattern 0
@    s1 symbol linewidth 1.0
@    s1 symbol linestyle 1
@    s1 symbol char 65
@    s1 symbol char font 0
@    s1 symbol skip 0
@    s1 line type 1
@    s1 line linestyle 1
@    s1 line linewidth 1.0
@    s1 line color 11
@    s1 line pattern 1
@    s1 baseline type 0
@    s1 baseline off
@    s1 dropline off
@    s1 fill type 0
@    s1 fill rule 0
@    s1 fill color 1
@    s1 fill pattern 1
@    s1 avalue off
@    s1 avalue type 2
@    s1 avalue char size 1.000000
@    s1 avalue font 0
@    s1 avalue color 1
@    s1 avalue rot 0
@    s1 avalue format general
@    s1 avalue prec 3
@    s1 avalue prepend ""
@    s1 avalue append ""
@    s1 avalue offset 0.000000 , 0.000000
@    s1 errorbar on
@    s1 errorbar place both
@    s1 errorbar color 11
@    s1 errorbar pattern 1
@    s1 errorbar size 1.000000
@    s1 errorbar linewidth 1.0
@    s1 errorbar linestyle 1
@    s1 errorbar riser linewidth 1.0
@    s1 errorbar riser linestyle 1
@    s1 errorbar riser clip off
@    s1 errorbar riser clip length 0.100000
@    s1 comment "/Users/KCheng/Desktop/cg_small_water_run/md-run-lonestar/namchi-04-26-2014/g-mind/1md-1.0nm-results/DUP-numcont-.xvg"
@    s1 legend  ""
@    s2 hidden false
@    s2 type xy
@    s2 symbol 0
@    s2 symbol size 1.000000
@    s2 symbol color 1
@    s2 symbol pattern 1
@    s2 symbol fill color 1
@    s2 symbol fill pattern 0
@    s2 symbol linewidth 1.0
@    s2 symbol linestyle 1
@    s2 symbol char 65
@    s2 symbol char font 0
@    s2 symbol skip 0
@    s2 line type 1
@    s2 line linestyle 1
@    s2 line linewidth 1.0
@    s2 line color 1
@    s2 line pattern 1
@    s2 baseline type 0
@    s2 baseline off
@    s2 dropline off
@    s2 fill type 0
@    s2 fill rule 0
@    s2 fill color 1
@    s2 fill pattern 1
@    s2 avalue off
@    s2 avalue type 2
@    s2 avalue char size 1.000000
@    s2 avalue font 0
@    s2 avalue color 1
@    s2 avalue rot 0
@    s2 avalue format general
@    s2 avalue prec 3
@    s2 avalue prepend ""
@    s2 avalue append ""
@    s2 avalue offset 0.000000 , 0.000000
@    s2 errorbar on
@    s2 errorbar place both
@    s2 errorbar color 1
@    s2 errorbar pattern 1
@    s2 errorbar size 1.000000
@    s2 errorbar linewidth 1.0
@    s2 errorbar linestyle 1
@    s2 errorbar riser linewidth 1.0
@    s2 errorbar riser linestyle 1
@    s2 errorbar riser clip off
@    s2 errorbar riser clip length 0.100000
@    s2 comment "/Users/KCheng/Desktop/cg_small_water_run/md-run-lonestar/namchi-04-26-2014/g-mind/1md-1.0nm-results/CHO-numcont-.xvg"
@    s2 legend  ""
@g2 on
@g2 hidden false
@g2 type XY
@g2 stacked false
@g2 bar hgap 0.000000
@g2 fixedpoint off
@g2 fixedpoint type 0
@g2 fixedpoint xy 0.000000, 0.000000
@g2 fixedpoint format general general
@g2 fixedpoint prec 6, 6
@with g2
@    world 0, 0, 130, 1
@    stack world 0, 0, 0, 0
@    znorm 1
@    view 0.100000, 0.100000, 0.800000, 0.330000
@    title ""
@    title font 0
@    title size 1.500000
@    title color 1
@    subtitle ""
@    subtitle font 0
@    subtitle size 1.000000
@    subtitle color 1
@    xaxes scale Normal
@    yaxes scale Normal
@    xaxes invert off
@    yaxes invert off
@    xaxis  on
@    xaxis  type zero false
@    xaxis  offset 0.000000 , 0.000000
@    xaxis  bar on
@    xaxis  bar color 1
@    xaxis  bar linestyle 1
@    xaxis  bar linewidth 1.0
@    xaxis  label "Residue (#)"
@    xaxis  label layout para
@    xaxis  label place auto
@    xaxis  label char size 0.900000
@    xaxis  label font 0
@    xaxis  label color 1
@    xaxis  label place normal
@    xaxis  tick on
@    xaxis  tick major 26
@    xaxis  tick minor ticks 1
@    xaxis  tick default 6
@    xaxis  tick place rounded true
@    xaxis  tick in
@    xaxis  tick major size 1.000000
@    xaxis  tick major color 1
@    xaxis  tick major linewidth 1.0
@    xaxis  tick major linestyle 1
@    xaxis  tick major grid off
@    xaxis  tick minor color 1
@    xaxis  tick minor linewidth 1.0
@    xaxis  tick minor linestyle 1
@    xaxis  tick minor grid off
@    xaxis  tick minor size 0.500000
@    xaxis  ticklabel on
@    xaxis  ticklabel format general
@    xaxis  ticklabel prec 5
@    xaxis  ticklabel formula ""
@    xaxis  ticklabel append ""
@    xaxis  ticklabel prepend ""
@    xaxis  ticklabel angle 0
@    xaxis  ticklabel skip 0
@    xaxis  ticklabel stagger 0
@    xaxis  ticklabel place normal
@    xaxis  ticklabel offset auto
@    xaxis  ticklabel offset 0.000000 , 0.010000
@    xaxis  ticklabel start type auto
@    xaxis  ticklabel start 0.000000
@    xaxis  ticklabel stop type auto
@    xaxis  ticklabel stop 0.000000
@    xaxis  ticklabel char size 0.800000
@    xaxis  ticklabel font 0
@    xaxis  ticklabel color 1
@    xaxis  tick place both
@    xaxis  tick spec type none
@    yaxis  on
@    yaxis  type zero false
@    yaxis  offset 0.000000 , 0.000000
@    yaxis  bar on
@    yaxis  bar color 1
@    yaxis  bar linestyle 1
@    yaxis  bar linewidth 1.0
@    yaxis  label "Minimum Distance (nm)"
@    yaxis  label layout para
@    yaxis  label place auto
@    yaxis  label char size 0.900000
@    yaxis  label font 0
@    yaxis  label color 1
@    yaxis  label place normal
@    yaxis  tick on
@    yaxis  tick major 0.2
@    yaxis  tick minor ticks 1
@    yaxis  tick default 6
@    yaxis  tick place rounded true
@    yaxis  tick in
@    yaxis  tick major size 1.000000
@    yaxis  tick major color 1
@    yaxis  tick major linewidth 1.0
@    yaxis  tick major linestyle 1
@    yaxis  tick major grid off
@    yaxis  tick minor color 1
@    yaxis  tick minor linewidth 1.0
@    yaxis  tick minor linestyle 1
@    yaxis  tick minor grid off
@    yaxis  tick minor size 0.500000
@    yaxis  ticklabel on
@    yaxis  ticklabel format general
@    yaxis  ticklabel prec 5
@    yaxis  ticklabel formula ""
@    yaxis  ticklabel append ""
@    yaxis  ticklabel prepend ""
@    yaxis  ticklabel angle 0
@    yaxis  ticklabel skip 0
@    yaxis  ticklabel stagger 0
@    yaxis  ticklabel place normal
@    yaxis  ticklabel offset auto
@    yaxis  ticklabel offset 0.000000 , 0.010000
@    yaxis  ticklabel start type auto
@    yaxis  ticklabel start 0.000000
@    yaxis  ticklabel stop type auto
@    yaxis  ticklabel stop 0.000000
@    yaxis  ticklabel char size 0.800000
@    yaxis  ticklabel font 0
@    yaxis  ticklabel color 1
@    yaxis  tick place both
@    yaxis  tick spec type none
@    altxaxis  off
@    altyaxis  off
@    legend on
@    legend loctype view
@    legend 0.78, 0.8
@    legend box color 1
@    legend box pattern 1
@    legend box linewidth 1.0
@    legend box linestyle 1
@    legend box fill color 0
@    legend box fill pattern 1
@    legend font 0
@    legend char size 1.000000
@    legend color 1
@    legend length 2
@    legend vgap 1
@    legend hgap 1
@    legend invert false
@    frame type 0
@    frame linestyle 1
@    frame linewidth 1.0
@    frame color 1
@    frame pattern 1
@    frame background color 0
@    frame background pattern 0
@    s0 hidden false
@    s0 type xy
@    s0 symbol 0
@    s0 symbol size 1.000000
@    s0 symbol color 3
@    s0 symbol pattern 1
@    s0 symbol fill color 3
@    s0 symbol fill pattern 0
@    s0 symbol linewidth 1.0
@    s0 symbol linestyle 1
@    s0 symbol char 65
@    s0 symbol char font 0
@    s0 symbol skip 0
@    s0 line type 1
@    s0 line linestyle 1
@    s0 line linewidth 1.0
@    s0 line color 3
@    s0 line pattern 1
@    s0 baseline type 0
@    s0 baseline off
@    s0 dropline off
@    s0 fill type 0
@    s0 fill rule 0
@    s0 fill color 1
@    s0 fill pattern 1
@    s0 avalue off
@    s0 avalue type 2
@    s0 avalue char size 1.000000
@    s0 avalue font 0
@    s0 avalue color 1
@    s0 avalue rot 0
@    s0 avalue format general
@    s0 avalue prec 3
@    s0 avalue prepend ""
@    s0 avalue append ""
@    s0 avalue offset 0.000000 , 0.000000
@    s0 errorbar on
@    s0 errorbar place both
@    s0 errorbar color 3
@    s0 errorbar pattern 1
@    s0 errorbar size 1.000000
@    s0 errorbar linewidth 1.0
@    s0 errorbar linestyle 1
@    s0 errorbar riser linewidth 1.0
@    s0 errorbar riser linestyle 1
@    s0 errorbar riser clip off
@    s0 errorbar riser clip length 0.100000
@    s0 comment "/Users/KCheng/Desktop/cg_small_water_run/md-run-lonestar/namchi-04-26-2014/g-mind/1md-1.0nm-results/DPP-res-.xvg"
@    s0 legend  ""
@    s1 hidden false
@    s1 type xy
@    s1 symbol 0
@    s1 symbol size 1.000000
@    s1 symbol color 11
@    s1 symbol pattern 1
@    s1 symbol fill color 11
@    s1 symbol fill pattern 0
@    s1 symbol linewidth 1.0
@    s1 symbol linestyle 1
@    s1 symbol char 65
@    s1 symbol char font 0
@    s1 symbol skip 0
@    s1 line type 1
@    s1 line linestyle 1
@    s1 line linewidth 1.0
@    s1 line color 11
@    s1 line pattern 1
@    s1 baseline type 0
@    s1 baseline off
@    s1 dropline off
@    s1 fill type 0
@    s1 fill rule 0
@    s1 fill color 1
@    s1 fill pattern 1
@    s1 avalue off
@    s1 avalue type 2
@    s1 avalue char size 1.000000
@    s1 avalue font 0
@    s1 avalue color 1
@    s1 avalue rot 0
@    s1 avalue format general
@    s1 avalue prec 3
@    s1 avalue prepend ""
@    s1 avalue append ""
@    s1 avalue offset 0.000000 , 0.000000
@    s1 errorbar on
@    s1 errorbar place both
@    s1 errorbar color 11
@    s1 errorbar pattern 1
@    s1 errorbar size 1.000000
@    s1 errorbar linewidth 1.0
@    s1 errorbar linestyle 1
@    s1 errorbar riser linewidth 1.0
@    s1 errorbar riser linestyle 1
@    s1 errorbar riser clip off
@    s1 errorbar riser clip length 0.100000
@    s1 comment "/Users/KCheng/Desktop/cg_small_water_run/md-run-lonestar/namchi-04-26-2014/g-mind/1md-1.0nm-results/DUP-res-.xvg"
@    s1 legend  ""
@    s2 hidden false
@    s2 type xy
@    s2 symbol 0
@    s2 symbol size 1.000000
@    s2 symbol color 1
@    s2 symbol pattern 1
@    s2 symbol fill color 1
@    s2 symbol fill pattern 0
@    s2 symbol linewidth 1.0
@    s2 symbol linestyle 1
@    s2 symbol char 65
@    s2 symbol char font 0
@    s2 symbol skip 0
@    s2 line type 1
@    s2 line linestyle 1
@    s2 line linewidth 1.0
@    s2 line color 1
@    s2 line pattern 1
@    s2 baseline type 0
@    s2 baseline off
@    s2 dropline off
@    s2 fill type 0
@    s2 fill rule 0
@    s2 fill color 1
@    s2 fill pattern 1
@    s2 avalue off
@    s2 avalue type 2
@    s2 avalue char size 1.000000
@    s2 avalue font 0
@    s2 avalue color 1
@    s2 avalue rot 0
@    s2 avalue format general
@    s2 avalue prec 3
@    s2 avalue prepend ""
@    s2 avalue append ""
@    s2 avalue offset 0.000000 , 0.000000
@    s2 errorbar on
@    s2 errorbar place both
@    s2 errorbar color 1
@    s2 errorbar pattern 1
@    s2 errorbar size 1.000000
@    s2 errorbar linewidth 1.0
@    s2 errorbar linestyle 1
@    s2 errorbar riser linewidth 1.0
@    s2 errorbar riser linestyle 1
@    s2 errorbar riser clip off
@    s2 errorbar riser clip length 0.100000
@    s2 comment "/Users/KCheng/Desktop/cg_small_water_run/md-run-lonestar/namchi-04-26-2014/g-mind/1md-1.0nm-results/CHO-res-.xvg"
@    s2 legend  ""
@target G0.S0
@type xy
0 2.565351
0.02 0.5779709
0.04 0.5041081
0.06 1.162443
0.08 0.9403858
0.1 0.5581437
0.12 0.4831665
0.14 0.6842145
0.16 0.4928743
0.18 2.381024
0.2 0.8134339
0.22 0.8871018
0.24 0.8975106
0.26 1.670068
0.28 1.935264
0.3 0.495404
0.32 1.157702
0.34 0.4562343
0.36 0.4685353
0.38 0.4659673
0.4 0.4499166
0.42 0.4534588
0.44 0.4695207
0.46 0.4557137
0.48 0.4741572
0.5 0.4576296
0.52 0.4603528
0.54 0.4689882
0.56 0.4602985
0.58 0.4686683
0.6 0.457001
0.62 0.4585297
0.64 0.4627367
0.66 0.4661276
0.68 0.4567544
0.7 0.452383
0.72 0.4545327
0.74 0.4635192
0.76 0.4488597
0.78 0.4742627
0.8 0.4678407
0.82 0.4794266
0.84 0.458939
0.86 0.4695475
0.88 0.4776506
0.9 0.4617635
0.92 0.4477163
0.94 0.4561801
0.96 0.466208
0.98 0.4622225
1 0.457438
1.02 0.4792707
1.04 0.485129
1.06 0.4869803
1.08 0.4914004
1.1 0.4775456
1.12 0.4883649
1.14 0.4579303
1.16 0.4579571
1.18 0.4697067
1.2 0.4790093
1.22 0.4704254
1.24 0.4574659
1.26 0.5165514
1.28 0.4925701
1.3 0.4650266
1.32 0.4705579
1.34 0.4714071
1.36 0.4570559
1.38 0.4936096
1.4 0.4638162
1.42 0.4634118
1.44 0.4754212
1.46 0.4864156
1.48 0.4552473
1.5 0.4663959
1.52 0.4481621
1.54 0.4668244
1.56 0.458748
1.58 0.44396
1.6 0.4726784
1.62 0.4415312
1.64 0.4654838
1.66 0.475736
1.68 0.47421
1.7 0.4708498
1.72 0.4602715
1.74 0.4750003
1.76 0.4829333
1.78 0.4784086
1.8 0.4613568
1.82 0.4890043
1.84 0.5070251
1.86 0.4982221
1.88 0.4927729
1.9 0.474658
1.92 0.4638427
1.94 0.471222
1.96 0.4525764
1.98 0.4887223
2 0.4597278
2.02 0.4564539
2.04 0.4754213
2.06 0.4678939
2.08 0.4710096
2.1 0.4560157
2.12 0.4381204
2.14 0.4566734
2.16 0.4672523
2.18 0.4684551
2.2 0.4599195
2.22 0.4584757
2.24 0.4876473
2.26 0.4574108
2.28 0.4656984
2.3 0.4593471
2.32 0.4663961
2.34 0.4532931
2.36 0.4648385
2.38 0.4771261
2.4 0.471222
2.42 0.4908664
2.44 0.5232588
2.46 0.4533762
2.48 0.449138
2.5 0.4447759
2.52 0.4451125
2.54 0.5079866
2.56 0.482545
2.58 0.4784873
2.6 0.5086502
2.62 0.4785657
2.64 0.5089208
2.66 0.4591837
2.68 0.4915535
2.7 0.4700266
2.72 0.5134439
2.74 0.4891059
2.76 0.4918078
2.78 0.4390043
2.8 0.4785654
2.82 0.4872883
2.84 0.43983
2.86 0.456672
2.88 0.4740782
2.9 0.4606786
2.92 0.4643548
2.94 0.4622224
2.96 0.4703459
2.98 0.4617631
3 0.4627099
3.02 0.4567548
3.04 0.4622228
3.06 0.4519955
3.08 0.4602987
3.1 0.4644892
3.12 0.4583944
3.14 0.4728112
3.16 0.4639499
3.18 0.4616545
3.2 0.4585575
3.22 0.4901525
3.24 0.4654836
3.26 0.4683486
3.28 0.4725202
3.3 0.4697607
3.32 0.5158487
3.34 0.4621958
3.36 0.556552
3.38 0.5012496
3.4 0.5046533
3.42 0.4803649
3.44 0.4836577
3.46 0.4869807
3.48 0.4795046
3.5 0.5044304
3.52 0.4644889
3.54 0.4654292
3.56 0.4519126
3.58 0.4652154
3.6 0.4642197
3.62 0.4604625
3.64 0.4650545
3.66 0.4588573
3.68 0.5179771
3.7 0.4632496
3.72 0.4608683
3.74 0.4605707
3.76 0.4633568
3.78 0.4504999
3.8 0.4659668
3.82 0.4621148
3.84 0.4348853
3.86 0.4597282
3.88 0.4640314
3.9 0.4564535
3.92 0.4683216
3.94 0.4497493
3.96 0.4614378
3.98 0.4604344
4 0.4491656
4.02 0.4556861
4.04 0.5026181
4.06 0.4477441
4.08 0.4553571
4.1 0.4785656
4.12 0.4642193
4.14 0.4628982
4.16 0.4692808
4.18 0.4633035
4.2 0.4472418
4.22 0.445365
4.24 0.4840196
4.26 0.462871
4.28 0.4561247
4.3 0.4519126
4.32 0.4560976
4.34 0.4491376
4.36 0.4573021
4.38 0.4855925
4.4 0.4481628
4.42 0.4553018
4.44 0.4559056
4.46 0.4636004
4.48 0.4509436
4.5 0.4624124
4.52 0.4505554
4.54 0.4528796
4.56 0.465
4.58 0.472811
4.6 0.4378921
4.62 0.4553565
4.64 0.4598091
4.66 0.4766025
4.68 0.4683482
4.7 0.4563163
4.72 0.4672792
4.74 0.4599999
4.76 0.4542302
4.78 0.4638423
4.8 0.4488596
4.82 0.4611669
4.84 0.4472411
4.86 0.4616539
4.88 0.4537072
4.9 0.4641123
4.92 0.4618439
4.94 0.4560972
4.96 0.4520234
4.98 0.4531281
5 0.4584211
5.02 0.4446631
5.04 0.4648924
5.06 0.4567819
5.08 0.4610864
5.1 0.4615738
5.12 0.4543957
5.14 0.4522449
5.16 0.4670653
5.18 0.4464304
5.2 0.4573292
5.22 0.4676539
5.24 0.4523819
5.26 0.4671457
5.28 0.4608148
5.3 0.4456459
5.32 0.4563166
5.34 0.4598639
5.36 0.4629797
5.38 0.4414181
5.4 0.4372928
5.42 0.4477166
5.44 0.4616549
5.46 0.4747103
5.48 0.461655
5.5 0.4628979
5.52 0.4565634
5.54 0.4519123
5.56 0.4469902
5.58 0.4311323
5.6 0.4754475
5.62 0.4505833
5.64 0.4691477
5.66 0.4698398
5.68 0.4530455
5.7 0.459484
5.72 0.4316829
5.74 0.4692815
5.76 0.4416167
5.78 0.4614111
5.8 0.4560968
5.82 0.4633839
5.84 0.4459822
5.86 0.4504445
5.88 0.4431138
5.9 0.4563171
5.92 0.4530169
5.94 0.4663425
5.96 0.4491664
5.98 0.4652417
6 0.4729699
6.02 0.4491662
6.04 0.4649194
6.06 0.4543402
6.08 0.4438463
6.1 0.4521884
6.12 0.453707
6.14 0.4607872
6.16 0.4426618
6.18 0.4573287
6.2 0.4649194
6.22 0.4665298
6.24 0.4642733
6.26 0.4669319
6.28 0.4545607
6.3 0.4677874
6.32 0.4648121
6.34 0.4541204
6.36 0.4579582
6.38 0.4575478
6.4 0.4621153
6.42 0.4483587
6.44 0.4749732
6.46 0.4623307
6.48 0.4500275
6.5 0.4490267
6.52 0.4413899
6.54 0.4487204
6.56 0.4495834
6.58 0.4654566
6.6 0.4602444
6.62 0.4556865
6.64 0.4608143
6.66 0.4554395
6.68 0.4676006
6.7 0.4546973
6.72 0.4582854
6.74 0.455906
6.76 0.4408232
6.78 0.4427471
6.8 0.4522445
6.82 0.451331
6.84 0.4573295
6.86 0.4754211
6.88 0.4702656
6.9 0.4506388
6.92 0.4592933
6.94 0.4652151
6.96 0.4801305
6.98 0.4489155
7 0.5129817
7.02 0.495126
7.04 0.4706107
7.06 0.4735769
7.08 0.4609226
7.1 0.4504161
7.12 0.4652157
7.14 0.4843812
7.16 0.4690678
7.18 0.4716992
7.2 0.4731547
7.22 0.4677075
7.24 0.4527144
7.26 0.4617358
7.28 0.4397727
7.3 0.4654301
7.32 0.4626287
7.34 0.4598642
7.36 0.4595918
7.38 0.4534866
7.4 0.4500555
7.42 0.4611124
7.44 0.4707703
7.46 0.4813785
7.48 0.4676006
7.5 0.4734448
7.52 0.478148
7.54 0.4692019
7.56 0.4635456
7.58 0.4780428
7.6 0.4613835
7.62 0.4649992
7.64 0.4474651
7.66 0.4418427
7.68 0.4505551
7.7 0.4464585
7.72 0.4627094
7.74 0.473603
7.76 0.4457012
7.78 0.4611126
7.8 0.4563439
7.82 0.4622231
7.84 0.4481631
7.86 0.4792697
7.88 0.4481628
7.9 0.4408516
7.92 0.4491656
7.94 0.4663423
7.96 0.4446065
7.98 0.4686418
8 0.4510546
8.02 0.4527139
8.04 0.4591843
8.06 0.4571649
8.08 0.4395741
8.1 0.4437898
8.12 0.4438753
8.14 0.4563438
8.16 0.4685621
8.18 0.4733655
8.2 0.4896172
8.22 0.4617896
8.24 0.4422099
8.26 0.4623038
8.28 0.4677874
8.3 0.4668243
8.32 0.4542302
8.34 0.4594018
8.36 0.4588304
8.38 0.4705583
8.4 0.4760513
8.42 0.4650003
8.44 0.4700267
8.46 0.4622232
8.48 0.4722559
8.5 0.4554667
8.52 0.4706643
8.54 0.4595106
8.56 0.4579028
8.58 0.4563163
8.6 0.463708
8.62 0.4438754
8.64 0.4530727
8.66 0.4678675
8.68 0.4662085
8.7 0.4592929
8.72 0.472255
8.74 0.4687751
8.76 0.4682139
8.78 0.4627366
8.8 0.4473532
8.82 0.4692021
8.84 0.4665834
8.86 0.4677866
8.88 0.473022
8.9 0.4646235
8.92 0.4571649
8.94 0.4739725
8.96 0.4593752
8.98 0.4538164
9 0.4950001
9.02 0.4779902
9.04 0.4344248
9.06 0.4492495
9.08 0.4687485
9.1 0.4472417
9.12 0.4674662
9.14 0.4562342
9.16 0.4665296
9.18 0.4406247
9.2 0.4522442
9.22 0.4696008
9.24 0.4650273
9.26 0.442323
9.28 0.4633038
9.3 0.4684289
9.32 0.4703716
9.34 0.4600279
9.36 0.4701061
9.38 0.4532931
9.4 0.4669311
9.42 0.4589935
9.44 0.4605163
9.46 0.4455053
9.48 0.4652417
9.5 0.4603535
9.52 0.4439876
9.54 0.4702655
9.56 0.4668514
9.58 0.4744997
9.6 0.4777286
9.62 0.4553297
9.64 0.4574389
9.66 0.4589661
9.68 0.4693077
9.7 0.4586394
9.72 0.4637077
9.74 0.4478844
9.76 0.4493884
9.78 0.4568097
9.8 0.4653225
9.82 0.4639501
9.84 0.4662617
9.86 0.4599454
9.88 0.4528245
9.9 0.4618717
9.92 0.4534589
9.94 0.4681081
9.96 0.4431986
9.98 0.4670388
10 0.4698136
10.02 0.4648114
10.04 0.4737615
10.06 0.4709833
10.08 0.463276
10.1 0.4806767
10.12 0.4591837
10.14 0.4596466
10.16 0.465242
10.18 0.4691751
10.2 0.4707441
10.22 0.4609772
10.24 0.4706908
10.26 0.4690951
10.28 0.4504443
10.3 0.4592927
10.32 0.4639234
10.34 0.4645965
10.36 0.4664761
10.38 0.4637617
10.4 0.4536798
10.42 0.4829853
10.44 0.4734441
10.46 0.4654568
10.48 0.4606791
10.5 0.4543405
10.52 0.4836064
10.54 0.4703722
10.56 0.4308425
10.58 0.4819233
10.6 0.4860556
10.62 0.444635
10.64 0.4983976
10.66 0.4589657
10.68 0.4570288
10.7 0.4534867
10.72 0.4633839
10.74 0.4624124
10.76 0.4748163
10.78 0.4900252
10.8 0.4924678
10.82 0.4559062
10.84 0.4464586
10.86 0.4797393
10.88 0.4628716
10.9 0.4603534
10.92 0.4566731
10.94 0.4554939
10.96 0.4686684
10.98 0.4674664
11 0.4585308
11.02 0.4610041
11.04 0.4536516
11.06 0.4596195
11.08 0.4960847
11.1 0.4499718
11.12 0.4532109
11.14 0.4494722
11.16 0.4631418
11.18 0.4605162
11.2 0.4850258
11.22 0.4665297
11.24 0.4597281
11.26 0.4645966
11.28 0.4649734
11.3 0.4721758
11.32 0.4747893
11.34 0.4700533
11.36 0.4811441
11.38 0.4571098
11.4 0.4736558
11.42 0.4509987
11.44 0.4637084
11.46 0.4602717
11.48 0.4759457
11.5 0.4794524
11.52 0.4627641
11.54 0.4760515
11.56 0.4771004
11.58 0.5065818
11.6 0.4704787
11.62 0.4618173
11.64 0.4856439
11.66 0.4601359
11.68 0.438092
11.7 0.4565355
11.72 0.4521613
11.74 0.4574937
11.76 0.4788792
11.78 0.4726785
11.8 0.4543672
11.82 0.4676276
11.84 0.4717516
11.86 0.4578758
11.88 0.4601629
11.9 0.4759462
11.92 0.4633847
11.94 0.4639772
11.96 0.467573
11.98 0.4620064
12 0.4514973
12.02 0.4747107
12.04 0.4492774
12.06 0.4554395
12.08 0.4480231
12.1 0.4589666
12.12 0.467894
12.14 0.4593744
12.16 0.4567552
12.18 0.4766803
12.2 0.4739721
12.22 0.4578487
12.24 0.4670379
12.26 0.4700001
12.28 0.4705317
12.3 0.4628446
12.32 0.470957
12.34 0.4661814
12.36 0.4578486
12.38 0.4752626
12.4 0.455686
12.42 0.4676268
12.44 0.465215
12.46 0.4554675
12.48 0.4659671
12.5 0.463843
12.52 0.4596738
12.54 0.4676539
12.56 0.4800259
12.58 0.4817944
12.6 0.4855414
12.62 0.4641662
12.64 0.4570833
12.66 0.4839679
12.68 0.456426
12.7 0.4524103
12.72 0.4718577
12.74 0.4540371
12.76 0.4613296
12.78 0.4560978
12.8 0.4550006
12.82 0.4693881
12.84 0.4639773
12.86 0.4638429
12.88 0.4849232
12.9 0.4551097
12.92 0.463303
12.94 0.4533487
12.96 0.4623308
12.98 0.4652417
13 0.4565365
13.02 0.4689889
13.04 0.4646239
13.06 0.4570004
13.08 0.4609504
13.1 0.4580387
13.12 0.4692814
13.14 0.4495553
13.16 0.4623041
13.18 0.4562343
13.2 0.4688819
13.22 0.4469339
13.24 0.4687747
13.26 0.4565357
13.28 0.4530729
13.3 0.469974
13.32 0.4570011
13.34 0.4483865
13.36 0.4674931
13.38 0.4603799
13.4 0.485952
13.42 0.479166
13.44 0.4692011
13.46 0.4623035
13.48 0.4606524
13.5 0.4732072
13.52 0.4879546
13.54 0.4604347
13.56 0.4471578
13.58 0.468348
13.6 0.469281
13.62 0.4580391
13.64 0.4700266
13.66 0.459782
13.68 0.4697074
13.7 0.4586394
13.72 0.4636271
13.74 0.4541201
13.76 0.4377782
13.78 0.4738669
13.8 0.471619
13.82 0.4706648
13.84 0.4499721
13.86 0.4526307
13.88 0.4570009
13.9 0.4648922
13.92 0.4739733
13.94 0.4671457
13.96 0.4692813
13.98 0.4684283
14 0.4586395
14.02 0.4543953
14.04 0.4648659
14.06 0.467573
14.08 0.4552471
14.1 0.4727049
14.12 0.4661543
14.14 0.4752892
14.16 0.4754992
14.18 0.4680276
14.2 0.4490821
14.22 0.4671988
14.24 0.4738409
14.26 0.4518293
14.28 0.4615729
14.3 0.4792444
14.32 0.4615465
14.34 0.4771009
14.36 0.4583667
14.38 0.4526588
14.4 0.4762879
14.42 0.4521888
14.44 0.449806
14.46 0.4602177
14.48 0.4528527
14.5 0.4573016
14.52 0.4434525
14.54 0.4668514
14.56 0.4780168
14.58 0.459429
14.6 0.4576299
14.62 0.465242
14.64 0.4638155
14.66 0.4609502
14.68 0.4901017
14.7 0.4625472
14.72 0.4802345
14.74 0.4657522
14.76 0.4638967
14.78 0.4678682
14.8 0.4646235
14.82 0.4626285
14.84 0.4541472
14.86 0.4621154
14.88 0.4669852
14.9 0.4532109
14.92 0.4516074
14.94 0.4527138
14.96 0.4594829
14.98 0.4853352
15 0.4617895
15.02 0.4532382
15.04 0.4645967
15.06 0.4669317
15.08 0.457193
15.1 0.4574384
15.12 0.4539822
15.14 0.4629526
15.16 0.4605156
15.18 0.4564265
15.2 0.4552471
15.22 0.452493
15.24 0.4606791
15.26 0.4673328
15.28 0.4614384
15.3 0.4565636
15.32 0.4486923
15.34 0.435258
15.36 0.4519128
15.38 0.4642732
15.4 0.4572472
15.42 0.4570007
15.44 0.4394883
15.46 0.4669046
15.48 0.461004
15.5 0.4398015
15.52 0.4699998
15.54 0.4582855
15.56 0.4708762
15.58 0.4648123
15.6 0.4571656
15.62 0.4723078
15.64 0.4514695
15.66 0.458721
15.68 0.4540372
15.7 0.4510265
15.72 0.4505828
15.74 0.4560975
15.76 0.4519954
15.78 0.4518017
15.8 0.471328
15.82 0.4604888
15.84 0.4427469
15.86 0.4493045
15.88 0.4699208
15.9 0.4547521
15.92 0.4460936
15.94 0.4497223
15.96 0.4537346
15.98 0.4424074
16 0.4690682
16.02 0.4550277
16.04 0.44713
16.06 0.4522444
16.08 0.4396021
16.1 0.4713286
16.12 0.4546974
16.14 0.4588298
16.16 0.4623312
16.18 0.4532103
16.2 0.4693341
16.22 0.4505822
16.24 0.4478839
16.26 0.4538999
16.28 0.4684542
16.3 0.4622226
16.32 0.4807808
16.34 0.4718582
16.36 0.4464583
16.38 0.4504163
16.4 0.4702659
16.42 0.4586398
16.44 0.4507219
16.46 0.4479679
16.48 0.4524657
16.5 0.4390332
16.52 0.4612484
16.54 0.4507213
16.56 0.4606785
16.58 0.4413052
16.6 0.4708771
16.62 0.4597828
16.64 0.4706916
16.66 0.4628715
16.68 0.458939
16.7 0.4332722
16.72 0.4563444
16.74 0.4373221
16.76 0.4623034
16.78 0.4508323
16.8 0.4633038
16.82 0.4716987
16.84 0.4724933
16.86 0.4717261
16.88 0.4628992
16.9 0.4491659
16.92 0.4738415
16.94 0.4737886
16.96 0.4399145
16.98 0.4495271
17 0.458421
17.02 0.4559331
17.04 0.4608958
17.06 0.4641922
17.08 0.4351149
17.1 0.4475484
17.12 0.4571109
17.14 0.4641115
17.16 0.4662882
17.18 0.4705848
17.2 0.4682956
17.22 0.4777291
17.24 0.4581488
17.26 0.455549
17.28 0.4745526
17.3 0.4698147
17.32 0.4644618
17.34 0.4604619
17.36 0.4574383
17.38 0.4635186
17.4 0.4535964
17.42 0.4543127
17.44 0.4665034
17.46 0.4432831
17.48 0.4715138
17.5 0.4599176
17.52 0.4669589
17.54 0.4502776
17.56 0.4670387
17.58 0.4570009
17.6 0.4594288
17.62 0.4641654
17.64 0.4416724
17.66 0.4405393
17.68 0.4494995
17.7 0.4702656
17.72 0.4659671
17.74 0.4619524
17.76 0.4334452
17.78 0.4584209
17.8 0.4560977
17.82 0.4603532
17.84 0.4655635
17.86 0.4581487
17.88 0.4486373
17.9 0.4658596
17.92 0.4506106
17.94 0.4624658
17.96 0.4488592
17.98 0.4594837
18 0.4572476
18.02 0.4816904
18.04 0.4539002
18.06 0.4750262
18.08 0.4501385
18.1 0.465671
18.12 0.4679744
18.14 0.45478
18.16 0.4851288
18.18 0.4713013
18.2 0.4691481
18.22 0.4694945
18.24 0.4580667
18.26 0.4538995
18.28 0.4610044
18.3 0.464273
18.32 0.4361485
18.34 0.470558
18.36 0.4539554
18.38 0.4463455
18.4 0.4549728
18.42 0.4559055
18.44 0.4445788
18.46 0.4627635
18.48 0.4533756
18.5 0.4725195
18.52 0.4555488
18.54 0.4646764
18.56 0.47355
18.58 0.4637352
18.6 0.4492212
18.62 0.4729694
18.64 0.4611401
18.66 0.4476053
18.68 0.4762878
18.7 0.4628175
18.72 0.4505833
18.74 0.4654574
18.76 0.4551103
18.78 0.4616816
18.8 0.4719374
18.82 0.4698398
18.84 0.460299
18.86 0.4543678
18.88 0.4602717
18.9 0.4544509
18.92 0.4700266
18.94 0.4566727
18.96 0.4505001
18.98 0.4556594
19 0.4553568
19.02 0.4661009
19.04 0.4557957
19.06 0.4523827
19.08 0.4370641
19.1 0.4657784
19.12 0.462385
19.14 0.4743413
19.16 0.446094
19.18 0.4484142
19.2 0.4611131
19.22 0.477336
19.24 0.440511
19.26 0.4513862
19.28 0.4518847
19.3 0.4481344
19.32 0.4546977
19.34 0.4571925
19.36 0.4652414
19.38 0.4555491
19.4 0.4567822
19.42 0.4393748
19.44 0.4665825
19.46 0.4587213
19.48 0.510416
19.5 0.4537071
19.52 0.5273995
19.54 0.4631681
19.56 0.4892342
19.58 0.4477727
19.6 0.4738407
19.62 0.4587213
19.64 0.4418989
19.66 0.4472415
19.68 0.472255
19.7 0.4731544
19.72 0.4606791
19.74 0.4576569
19.76 0.4655645
19.78 0.4702395
19.8 0.4544498
19.82 0.4516914
19.84 0.4893363
19.86 0.4706645
19.88 0.4735511
19.9 0.4541205
19.92 0.4915535
19.94 0.4564542
19.96 0.482546
19.98 0.4787748
20 0.4608139
&
@target G0.S1
@type xy
0 2.427309
0.02 1.771327
0.04 1.25034
0.06 0.9908959
0.08 2.034263
0.1 2.391673
0.12 0.8407885
0.14 0.7609204
0.16 1.558565
0.18 2.6139
0.2 0.8169757
0.22 1.950917
0.24 1.62888
0.26 2.523386
0.28 2.484014
0.3 1.941965
0.32 2.508989
0.34 0.4888756
0.36 0.4618171
0.38 0.4437911
0.4 0.48026
0.42 0.5064588
0.44 1.046649
0.46 0.5220394
0.48 0.4753156
0.5 0.4856433
0.52 0.4533485
0.54 0.4437903
0.56 0.4600545
0.58 0.465
0.6 0.454643
0.62 0.4638426
0.64 0.4545877
0.66 0.4526031
0.68 0.4487204
0.7 0.4659399
0.72 0.4504161
0.74 0.4639499
0.76 0.44071
0.78 0.4661004
0.8 0.4294763
0.82 0.4519676
0.84 0.4370638
0.86 0.4564261
0.88 0.4434242
0.9 0.4619523
0.92 0.4508882
0.94 0.4565094
0.96 0.45618
0.98 0.4665831
1 0.4466825
1.02 0.450167
1.04 0.4470456
1.06 0.4500005
1.08 0.4485811
1.1 0.4642738
1.12 0.4492211
1.14 0.458857
1.16 0.4703723
1.18 0.4606784
1.2 0.4616545
1.22 0.4631957
1.24 0.4510821
1.26 0.4564265
1.28 0.4623041
1.3 0.4555491
1.32 0.4466263
1.34 0.441163
1.36 0.4548081
1.38 0.4480239
1.4 0.4526311
1.42 0.4389193
1.44 0.4553027
1.46 0.4546975
1.48 0.4424085
1.5 0.4662623
1.52 0.4623303
1.54 0.463115
1.56 0.4552748
1.58 0.4622221
1.6 0.4661814
1.62 0.4438471
1.64 0.4457863
1.66 0.4552197
1.68 0.4443534
1.7 0.452935
1.72 0.4549725
1.74 0.4413053
1.76 0.440568
1.78 0.4506938
1.8 0.4458139
1.82 0.4393749
1.84 0.4568642
1.86 0.4455896
1.88 0.4553566
1.9 0.4582034
1.92 0.4441004
1.94 0.446822
1.96 0.4652416
1.98 0.4512485
2 0.4458133
2.02 0.4574665
2.04 0.4505003
2.06 0.460598
2.08 0.4649729
2.1 0.4654836
2.12 0.4707699
2.14 0.469734
2.16 0.461438
2.18 0.4544772
2.2 0.4559052
2.22 0.4448036
2.24 0.4386347
2.26 0.4574106
2.28 0.4480231
2.3 0.4544772
2.32 0.4435364
2.34 0.4526314
2.36 0.4528516
2.38 0.4620069
2.4 0.4520231
2.42 0.4467106
2.44 0.4580661
2.46 0.4484979
2.48 0.4677874
2.5 0.4587209
2.52 0.44514
2.54 0.4502497
2.56 0.4506388
2.58 0.45445
2.6 0.4486374
2.62 0.4661001
2.64 0.4626286
2.66 0.4577391
2.68 0.4497501
2.7 0.4494994
2.72 0.4528249
2.74 0.4498058
2.76 0.4476052
2.78 0.4370359
2.8 0.45951
2.82 0.4424932
2.84 0.4573017
2.86 0.4609232
2.88 0.4504994
2.9 0.4618169
2.92 0.4655374
2.94 0.4646773
2.96 0.4434522
2.98 0.4500546
3 0.4593747
3.02 0.4500278
3.04 0.4416451
3.06 0.4574115
3.08 0.4601629
3.1 0.4559061
3.12 0.4587209
3.14 0.4541202
3.16 0.4587209
3.18 0.4529897
3.2 0.4480514
3.22 0.4594292
3.24 0.4560982
3.26 0.4520506
3.28 0.451719
3.3 0.4546146
3.32 0.4620065
3.34 0.4546154
3.36 0.4557955
3.38 0.4624119
3.4 0.4669844
3.42 0.4707703
3.44 0.4540376
3.46 0.4433961
3.48 0.44528
3.5 0.4465701
3.52 0.4543675
3.54 0.4479676
3.56 0.4576026
3.58 0.4541477
3.6 0.4501667
3.62 0.4606789
3.64 0.450055
3.66 0.4497227
3.68 0.4654563
3.7 0.4561251
3.72 0.4499167
3.74 0.4652415
3.76 0.4632763
3.78 0.4512479
3.8 0.4441846
3.82 0.459647
3.84 0.4639232
3.86 0.4590751
3.88 0.4654291
3.9 0.4596194
3.92 0.4546978
3.94 0.4466825
3.96 0.4613294
3.98 0.4534584
4 0.4469897
4.02 0.4576841
4.04 0.4589661
4.06 0.4513036
4.08 0.4554664
4.1 0.451082
4.12 0.4618986
4.14 0.4643542
4.16 0.4624929
4.18 0.4541474
4.2 0.4588298
4.22 0.4476051
4.24 0.4370352
4.26 0.4604615
4.28 0.4644614
4.3 0.4593741
4.32 0.4401412
4.34 0.4480519
4.36 0.4654569
4.38 0.4322615
4.4 0.4490274
4.42 0.4427752
4.44 0.4605978
4.46 0.4545327
4.48 0.4534588
4.5 0.4341373
4.52 0.4444381
4.54 0.4847167
4.56 0.4601363
4.58 0.4506941
4.6 0.4629794
4.62 0.4541201
4.64 0.456317
4.66 0.4563985
4.68 0.4717252
4.7 0.4523827
4.72 0.4637621
4.74 0.4452246
4.76 0.4441845
4.78 0.4708502
4.8 0.4657787
4.82 0.4409931
4.84 0.4719375
4.86 0.4543681
4.88 0.4653492
4.9 0.4419841
4.92 0.4629525
4.94 0.4525756
4.96 0.4591574
4.98 0.4606792
5 0.4463747
5.02 0.4710098
5.04 0.477363
5.06 0.4699733
5.08 0.4801042
5.1 0.4667172
5.12 0.4941911
5.14 0.47471
5.16 0.6358658
5.18 0.4863647
5.2 0.4901272
5.22 0.4704787
5.24 0.4586118
5.26 0.459919
5.28 0.4540379
5.3 0.4478279
5.32 0.4942414
5.34 0.4738414
5.36 0.4791917
5.38 0.4570011
5.4 0.4680544
5.42 0.475342
5.44 0.4788001
5.46 0.4727848
5.48 0.4576572
5.5 0.472176
5.52 0.4528241
5.54 0.4461224
5.56 0.4491386
5.58 0.4467102
5.6 0.4605706
5.62 0.4612218
5.64 0.4555487
5.66 0.445365
5.68 0.4512205
5.7 0.4630604
5.72 0.4702394
5.74 0.460516
5.76 0.476183
5.78 0.4720435
5.8 0.4452246
5.82 0.4595113
5.84 0.4725994
5.86 0.4559058
5.88 0.4502498
5.9 0.4571653
5.92 0.4514973
5.94 0.4743419
5.96 0.455412
5.98 0.4511101
6 0.4568091
6.02 0.4750265
6.04 0.4568923
6.06 0.468642
6.08 0.4562069
6.1 0.464892
6.12 0.4415312
6.14 0.4541197
6.16 0.4731281
6.18 0.465484
6.2 0.4703723
6.22 0.4671725
6.24 0.4537894
6.26 0.4659135
6.28 0.4458138
6.3 0.4525759
6.32 0.4798176
6.34 0.4501117
6.36 0.4574938
6.38 0.4637077
6.4 0.4656985
6.42 0.4598645
6.44 0.4440161
6.46 0.4478003
6.48 0.4598091
6.5 0.4591576
6.52 0.4578482
6.54 0.4651349
6.56 0.448943
6.58 0.4488317
6.6 0.4618978
6.62 0.4795313
6.64 0.4580935
6.66 0.444663
6.68 0.4677068
6.7 0.4527971
6.72 0.4576839
6.74 0.4750262
6.76 0.4451412
6.78 0.4753422
6.8 0.4639237
6.82 0.452189
6.84 0.4678676
6.86 0.4625203
6.88 0.4507214
6.9 0.4539545
6.92 0.4605973
6.94 0.4614377
6.96 0.4678138
6.98 0.4467936
7 0.4565909
7.02 0.4382351
7.04 0.4480511
7.06 0.4652145
7.08 0.4479678
7.1 0.4557681
7.12 0.4498329
7.14 0.4500003
7.16 0.4505
7.18 0.4463738
7.2 0.4534589
7.22 0.4606782
7.24 0.4589387
7.26 0.4719109
7.28 0.4508872
7.3 0.4255877
7.32 0.438691
7.34 0.4603537
7.36 0.4610855
7.38 0.4563164
7.4 0.4564538
7.42 0.4420686
7.44 0.457684
7.46 0.4514702
7.48 0.4331857
7.5 0.4522441
7.52 0.448135
7.54 0.455467
7.56 0.458694
7.58 0.4494719
7.6 0.4702128
7.62 0.4502492
7.64 0.4472411
7.66 0.4516906
7.68 0.446458
7.7 0.4532664
7.72 0.4626285
7.74 0.4400006
7.76 0.4491378
7.78 0.4647853
7.8 0.4616279
7.82 0.4525754
7.84 0.4596463
7.86 0.4486928
7.88 0.4623847
7.9 0.4487208
7.92 0.461031
7.94 0.4534861
7.96 0.4670652
7.98 0.4550552
8 0.4383498
8.02 0.4605708
8.04 0.4671456
8.06 0.4461503
8.08 0.4424078
8.1 0.4561799
8.12 0.4753421
8.14 0.4708234
8.16 0.4564542
8.18 0.4485816
8.2 0.4524926
8.22 0.4644625
8.24 0.4625477
8.26 0.4681077
8.28 0.4633031
8.3 0.45478
8.32 0.4716722
8.34 0.4348567
8.36 0.4480516
8.38 0.4671464
8.4 0.4436778
8.42 0.4507213
8.44 0.4529077
8.46 0.4492494
8.48 0.4478002
8.5 0.4439317
8.52 0.4522445
8.54 0.4461503
8.56 0.4521888
8.58 0.4747634
8.6 0.4669315
8.62 0.4517188
8.64 0.4408512
8.66 0.4504994
8.68 0.4661272
8.7 0.4434526
8.72 0.445365
8.74 0.4585037
8.76 0.4487206
8.78 0.450805
8.8 0.4463749
8.82 0.4467101
8.84 0.4514693
8.86 0.4652422
8.88 0.4694149
8.9 0.4520509
8.92 0.4719642
8.94 0.4501668
8.96 0.4648115
8.98 0.4610044
9 0.4586397
9.02 0.4642197
9.04 0.4631148
9.06 0.4493046
9.08 0.4440158
9.1 0.4564537
9.12 0.4567545
9.14 0.4750265
9.16 0.4776508
9.18 0.4414468
9.2 0.446402
9.22 0.4553569
9.24 0.4557417
9.26 0.4460942
9.28 0.4589664
9.3 0.4592933
9.32 0.4616821
9.34 0.4626278
9.36 0.4502498
9.38 0.4620882
9.4 0.4658593
9.42 0.4589116
9.44 0.4534591
9.46 0.45763
9.48 0.4556584
9.5 0.4576024
9.52 0.4720699
9.54 0.4538723
9.56 0.4571921
9.58 0.4659671
9.6 0.4546976
9.62 0.4543681
9.64 0.4534865
9.66 0.4537343
9.68 0.4690954
9.7 0.4672525
9.72 0.4608142
9.74 0.4578749
9.76 0.4675476
9.78 0.4473811
9.8 0.4510272
9.82 0.4644888
9.84 0.4423234
9.86 0.4941655
9.88 0.4698133
9.9 0.47146
9.92 0.4697598
9.94 0.4562075
9.96 0.4524649
9.98 0.4603534
10 0.461763
10.02 0.4530452
10.04 0.4546701
10.06 0.4530173
10.08 0.4359185
10.1 0.4373501
10.12 0.4695737
10.14 0.45434
10.16 0.4479677
10.18 0.4623044
10.2 0.4365207
10.22 0.4524658
10.24 0.4531557
10.26 0.4548072
10.28 0.4491379
10.3 0.4488593
10.32 0.4585577
10.34 0.4564537
10.36 0.4469897
10.38 0.4529075
10.4 0.4444661
10.42 0.4574386
10.44 0.4452811
10.46 0.4688811
10.48 0.4657255
10.5 0.4576841
10.52 0.4368924
10.54 0.4761298
10.56 0.4539001
10.58 0.4562341
10.6 0.4514697
10.62 0.4383488
10.64 0.4393471
10.66 0.4732859
10.68 0.4525753
10.7 0.4484696
10.72 0.4493888
10.74 0.4479393
10.76 0.4611129
10.78 0.4431141
10.8 0.4575207
10.82 0.4548622
10.84 0.4698409
10.86 0.4452807
10.88 0.4455619
10.9 0.4598916
10.92 0.4520226
10.94 0.443198
10.96 0.4658594
10.98 0.4615741
11 0.4520237
11.02 0.4432836
11.04 0.4453365
11.06 0.4638424
11.08 0.45478
11.1 0.4561246
11.12 0.4502781
11.14 0.4470458
11.16 0.4535686
11.18 0.4483859
11.2 0.4479396
11.22 0.4559326
11.24 0.4543679
11.26 0.4468226
11.28 0.4543678
11.3 0.4520508
11.32 0.4655376
11.34 0.4420687
11.36 0.4623848
11.38 0.4505826
11.4 0.4539007
11.42 0.4484143
11.44 0.4705317
11.46 0.4395736
11.48 0.4430014
11.5 0.461005
11.52 0.4525751
11.54 0.4416164
11.56 0.4446341
11.58 0.4563436
11.6 0.4518853
11.62 0.4567823
11.64 0.4444655
11.66 0.4563441
11.68 0.462385
11.7 0.4576842
11.72 0.4537346
11.74 0.4560156
11.76 0.4535417
11.78 0.4524932
11.8 0.4500003
11.82 0.4473813
11.84 0.4659931
11.86 0.4636812
11.88 0.4564539
11.9 0.4683483
11.92 0.4412476
11.94 0.4583117
11.96 0.4454767
11.98 0.461004
12 0.4462342
12.02 0.4530446
12.04 0.4592385
12.06 0.4602712
12.08 0.4614112
12.1 0.4642735
12.12 0.4705845
12.14 0.4499723
12.16 0.4523824
12.18 0.4420972
12.2 0.4559049
12.22 0.4542578
12.24 0.4482184
12.26 0.4470739
12.28 0.460922
12.3 0.4541196
12.32 0.4637351
12.34 0.4472415
12.36 0.4524929
12.38 0.4367203
12.4 0.4671993
12.42 0.4491654
12.44 0.4507222
12.46 0.4609226
12.48 0.4435371
12.5 0.4537894
12.52 0.4571105
12.54 0.4574114
12.56 0.4443815
12.58 0.4432554
12.6 0.4518021
12.62 0.4410493
12.64 0.4389196
12.66 0.4366347
12.68 0.4553571
12.7 0.4524923
12.72 0.4557135
12.74 0.4655372
12.76 0.4527143
12.78 0.4479404
12.8 0.4554396
12.82 0.4534865
12.84 0.4587213
12.86 0.4613028
12.88 0.4606793
12.9 0.4642738
12.92 0.4674928
12.94 0.460733
12.96 0.4637079
12.98 0.4667168
13 0.4554667
13.02 0.4517743
13.04 0.4566724
13.06 0.4583127
13.08 0.4441844
13.1 0.4493606
13.12 0.4430012
13.14 0.470771
13.16 0.4506387
13.18 0.4517466
13.2 0.4563445
13.22 0.4422951
13.24 0.4663144
13.26 0.447298
13.28 0.4516911
13.3 0.4650271
13.32 0.4490542
13.34 0.4437052
13.36 0.4573017
13.38 0.460597
13.4 0.44911
13.42 0.4560699
13.44 0.4399431
13.46 0.4368356
13.48 0.4663962
13.5 0.4567555
13.52 0.4565085
13.54 0.443537
13.56 0.460353
13.58 0.4462347
13.6 0.461248
13.62 0.4454778
13.64 0.4708761
13.66 0.4474929
13.68 0.4472692
13.7 0.4589123
13.72 0.4537071
13.74 0.4584214
13.76 0.4625207
13.78 0.455357
13.8 0.4443818
13.82 0.46298
13.84 0.4574113
13.86 0.4561794
13.88 0.4537071
13.9 0.4556592
13.92 0.46252
13.94 0.4511652
13.96 0.4501112
13.98 0.4534583
14 0.4545605
14.02 0.4515249
14.04 0.4356888
14.06 0.4390334
14.08 0.4559063
14.1 0.4626555
14.12 0.4570565
14.14 0.4550552
14.16 0.4602443
14.18 0.456207
14.2 0.4654031
14.22 0.4371787
14.24 0.4546704
14.26 0.4635193
14.28 0.4497222
14.3 0.4392322
14.32 0.455988
14.34 0.4644891
14.36 0.4683487
14.38 0.4551108
14.4 0.4496667
14.42 0.4571928
14.44 0.4528245
14.46 0.4372928
14.48 0.4543683
14.5 0.4593744
14.52 0.4436781
14.54 0.4475764
14.56 0.4594015
14.58 0.4659665
14.6 0.4637625
14.62 0.454891
14.64 0.4610853
14.66 0.4497501
14.68 0.4500557
14.7 0.4457862
14.72 0.448163
14.74 0.4591841
14.76 0.4611127
14.78 0.4551926
14.8 0.4482743
14.82 0.458503
14.84 0.4500551
14.86 0.4504724
14.88 0.4445217
14.9 0.4477445
14.92 0.461763
14.94 0.4538998
14.96 0.4592932
14.98 0.4520233
15 0.4553297
15.02 0.4657786
15.04 0.4586388
15.06 0.444859
15.08 0.4629522
15.1 0.446822
15.12 0.4440164
15.14 0.4618713
15.16 0.4590754
15.18 0.4600275
15.2 0.4603528
15.22 0.462979
15.24 0.4495834
15.26 0.4572203
15.28 0.4675471
15.3 0.445449
15.32 0.4516084
15.34 0.4900259
15.36 0.4404831
15.38 0.451691
15.4 0.4662887
15.42 0.4639236
15.44 0.4505826
15.46 0.4581491
15.48 0.4611126
15.5 0.4433392
15.52 0.4598639
15.54 0.4575478
15.56 0.4490545
15.58 0.4530735
15.6 0.4393455
15.62 0.4480509
15.64 0.4592658
15.66 0.4545879
15.68 0.4687484
15.7 0.4535975
15.72 0.4491102
15.74 0.4293312
15.76 0.4532937
15.78 0.4507219
15.8 0.4605429
15.82 0.4604619
15.84 0.4451397
15.86 0.4589118
15.88 0.4618173
15.9 0.4592932
15.92 0.452604
15.94 0.4549171
15.96 0.4556585
15.98 0.4467947
16 0.4597283
16.02 0.4498329
16.04 0.4647044
16.06 0.4606791
16.08 0.4513867
16.1 0.4481907
16.12 0.4573295
16.14 0.4559883
16.16 0.4532941
16.18 0.4602447
16.2 0.4577663
16.22 0.440511
16.24 0.4490552
16.26 0.4560975
16.28 0.4580664
16.3 0.4461224
16.32 0.4518016
16.34 0.4524653
16.36 0.45511
16.38 0.4567815
16.4 0.4485809
16.42 0.4580668
16.44 0.451747
16.46 0.4391184
16.48 0.4607063
16.5 0.466289
16.52 0.4520513
16.54 0.4484972
16.56 0.4573289
16.58 0.4446068
16.6 0.4559877
16.62 0.4326083
16.64 0.4530731
16.66 0.452382
16.68 0.4610861
16.7 0.4568917
16.72 0.4570554
16.74 0.4392324
16.76 0.4598371
16.78 0.4481353
16.8 0.452217
16.82 0.4401142
16.84 0.4618169
16.86 0.4552196
16.88 0.4446625
16.9 0.464139
16.92 0.4414469
16.94 0.4523551
16.96 0.4428322
16.98 0.4577664
17 0.4565083
17.02 0.4650535
17.04 0.4493885
17.06 0.4474654
17.08 0.4612477
17.1 0.4503611
17.12 0.4492777
17.14 0.4509993
17.16 0.4566458
17.18 0.4405394
17.2 0.4616542
17.22 0.4595926
17.24 0.4582845
17.26 0.4570009
17.28 0.4591838
17.3 0.4473531
17.32 0.4454497
17.34 0.45321
17.36 0.4534591
17.38 0.4659666
17.4 0.4527974
17.42 0.4548349
17.44 0.4598642
17.46 0.4674664
17.48 0.4565362
17.5 0.4632761
17.52 0.4570835
17.54 0.4378932
17.56 0.4525755
17.58 0.4635997
17.6 0.4517193
17.62 0.4514975
17.64 0.4516908
17.66 0.4718582
17.68 0.4489428
17.7 0.4614652
17.72 0.4523273
17.74 0.4666101
17.76 0.4502502
17.78 0.4532385
17.8 0.4540369
17.82 0.4537348
17.84 0.4655642
17.86 0.4511657
17.88 0.4611667
17.9 0.4480518
17.92 0.4546976
17.94 0.4596195
17.96 0.4549175
17.98 0.4659936
18 0.4627096
18.02 0.4529069
18.04 0.4540106
18.06 0.4452246
18.08 0.4524653
18.1 0.454615
18.12 0.4657252
18.14 0.4280189
18.16 0.4578763
18.18 0.4633572
18.2 0.4492773
18.22 0.4616277
18.24 0.4438463
18.26 0.4479676
18.28 0.4368062
18.3 0.4573291
18.32 0.4380351
18.34 0.4686682
18.36 0.4605163
18.38 0.4592928
18.4 0.459483
18.42 0.4510826
18.44 0.4637619
18.46 0.4503333
18.48 0.4522448
18.5 0.4444376
18.52 0.458176
18.54 0.4450283
18.56 0.4537898
18.58 0.4361767
18.6 0.4473258
18.62 0.4600274
18.64 0.4573292
18.66 0.4606787
18.68 0.4528521
18.7 0.4566178
18.72 0.455302
18.74 0.4452803
18.76 0.455769
18.78 0.4581751
18.8 0.4493609
18.82 0.46457
18.84 0.4474651
18.86 0.4601361
18.88 0.4452246
18.9 0.4470456
18.92 0.4557686
18.94 0.4612482
18.96 0.4488321
18.98 0.44766
19 0.4504167
19.02 0.4431986
19.04 0.4410498
19.06 0.4589116
19.08 0.4659667
19.1 0.4519123
19.12 0.4560975
19.14 0.4662883
19.16 0.4601355
19.18 0.4468222
19.2 0.4499443
19.22 0.4658591
19.24 0.4636274
19.26 0.4600546
19.28 0.4607601
19.3 0.4696009
19.32 0.4552468
19.34 0.4618711
19.36 0.4578478
19.38 0.4552192
19.4 0.4541198
19.42 0.4457014
19.44 0.4507218
19.46 0.4370635
19.48 0.4618175
19.5 0.4597006
19.52 0.4580664
19.54 0.4580395
19.56 0.4566454
19.58 0.4497223
19.6 0.4483586
19.62 0.4596198
19.64 0.4534864
19.66 0.4696269
19.68 0.4533755
19.7 0.4482186
19.72 0.4615733
19.74 0.4403977
19.76 0.4576024
19.78 0.4481626
19.8 0.4659668
19.82 0.4410782
19.84 0.4463742
19.86 0.4514972
19.88 0.466744
19.9 0.449054
19.92 0.4522719
19.94 0.4384057
19.96 0.4486375
19.98 0.4467941
20 0.4437906
&
@target G0.S2
@type xy
0 3.295455
0.02 1.341221
0.04 0.9174152
0.06 1.828374
0.08 1.915606
0.1 1.286128
0.12 1.042317
0.14 1.371587
0.16 1.310057
0.18 3.224988
0.2 1.399223
0.22 1.614784
0.24 2.030893
0.26 2.653172
0.28 2.827216
0.3 1.244849
0.32 1.897735
0.34 0.4429728
0.36 0.4618708
0.38 0.4337048
0.4 0.4195834
0.42 0.4246761
0.44 0.4300584
0.46 0.4366634
0.48 0.4400854
0.5 0.4329257
0.52 0.4687749
0.54 0.4260575
0.56 0.4460109
0.58 0.4621145
0.6 0.434885
0.62 0.4266439
0.64 0.4223734
0.66 0.4960344
0.68 0.4426622
0.7 0.4508327
0.72 0.4511377
0.74 0.4101823
0.76 0.4345403
0.78 0.460814
0.8 0.4318275
0.82 0.4292434
0.84 0.4642735
0.86 0.4108835
0.88 0.4328975
0.9 0.4557143
0.92 0.4624126
0.94 0.4313926
0.96 0.4276685
0.98 0.410549
1 0.4524926
1.02 0.4566461
1.04 0.4494995
1.06 0.4508601
1.08 0.4386629
1.1 0.4519123
1.12 0.4603802
1.14 0.4578477
1.16 0.446627
1.18 0.4324639
1.2 0.4451123
1.22 0.4636272
1.24 0.4557137
1.26 0.4572195
1.28 0.4459823
1.3 0.4589668
1.32 0.4411348
1.34 0.4624395
1.36 0.4276982
1.38 0.4528241
1.4 0.4360628
1.42 0.4625477
1.44 0.4525761
1.46 0.4445791
1.48 0.4756582
1.5 0.4468224
1.52 0.4610049
1.54 0.4273459
1.56 0.4563165
1.58 0.456973
1.6 0.4508331
1.62 0.422078
1.64 0.4421532
1.66 0.4320291
1.68 0.4592928
1.7 0.4438465
1.72 0.4608689
1.74 0.4397723
1.76 0.4628443
1.78 0.4514419
1.8 0.4400566
1.82 0.4355743
1.84 0.3955378
1.86 0.4689881
1.88 0.4298249
1.9 0.4511371
1.92 0.4609501
1.94 0.4333593
1.96 0.4455059
1.98 0.4682682
2 0.3898079
2.02 0.4292436
2.04 0.4513031
2.06 0.4623312
2.08 0.4151204
2.1 0.4307261
2.12 0.4173127
2.14 0.4522729
2.16 0.4401706
2.18 0.4411914
2.2 0.4600816
2.22 0.4717253
2.24 0.4360337
2.26 0.4331568
2.28 0.4523826
2.3 0.4474934
2.32 0.4068785
2.34 0.471195
2.36 0.4368062
2.38 0.4413049
2.4 0.4659406
2.42 0.4436493
2.44 0.4616821
2.46 0.4495835
2.48 0.4539551
2.5 0.4320297
2.52 0.4289812
2.54 0.4479397
2.56 0.4400285
2.58 0.4459531
2.6 0.448163
2.62 0.4763403
2.64 0.4084728
2.66 0.4348272
2.68 0.4191955
2.7 0.4629799
2.72 0.4440995
2.74 0.4362912
2.76 0.4258524
2.78 0.4355745
2.8 0.4574664
2.82 0.4266439
2.84 0.4370639
2.86 0.4563439
2.88 0.4177918
2.9 0.4698139
2.92 0.4344533
2.94 0.4531557
2.96 0.4616813
2.98 0.4276102
3 0.4908406
3.02 0.4233499
3.04 0.4673866
3.06 0.4322902
3.08 0.4557685
3.1 0.4513037
3.12 0.4341076
3.14 0.4204167
3.16 0.4487765
3.18 0.4165633
3.2 0.4287482
3.22 0.4418433
3.24 0.4518847
3.26 0.4539
3.28 0.4437901
3.3 0.4160832
3.32 0.4124021
3.34 0.4442125
3.36 0.4568093
3.38 0.4635462
3.4 0.4290394
3.42 0.4191957
3.44 0.4584216
3.46 0.4358327
3.48 0.4607059
3.5 0.4182105
3.52 0.4508047
3.54 0.4277265
3.56 0.4414178
3.58 0.4689084
3.6 0.4621148
3.62 0.4546696
3.64 0.4202974
3.66 0.4281943
3.68 0.4337049
3.7 0.4557142
3.72 0.4359182
3.74 0.4432831
3.76 0.4310451
3.78 0.4433392
3.8 0.4100311
3.82 0.4583125
3.84 0.451913
3.86 0.428311
3.88 0.4614111
3.9 0.4638422
3.92 0.4587754
3.94 0.4443818
3.96 0.4648653
3.98 0.4565087
4 0.4517186
4.02 0.4189576
4.04 0.4143969
4.06 0.4267019
4.08 0.4241165
4.1 0.4487209
4.12 0.452272
4.14 0.4335034
4.16 0.4075842
4.18 0.4633572
4.2 0.4316538
4.22 0.4506936
4.24 0.4470457
4.26 0.424117
4.28 0.450472
4.3 0.422315
4.32 0.4651077
4.34 0.4680544
4.36 0.4250295
4.38 0.4425495
4.4 0.4091767
4.42 0.4491382
4.44 0.4391465
4.46 0.4573291
4.48 0.4133093
4.5 0.4618171
4.52 0.4636811
4.54 0.4257352
4.56 0.4637344
4.58 0.4378638
4.6 0.4683486
4.62 0.4368633
4.64 0.4165935
4.66 0.4502493
4.68 0.4236449
4.7 0.4160833
4.72 0.4364919
4.74 0.4438749
4.76 0.4395454
4.78 0.425
4.8 0.4104563
4.82 0.4147595
4.84 0.4469898
4.86 0.4423798
4.88 0.4494998
4.9 0.440227
4.92 0.4472695
4.94 0.453018
4.96 0.4153314
4.98 0.4578482
5 0.4457861
5.02 0.4342812
5.04 0.4362623
5.06 0.4595102
5.08 0.4505552
5.1 0.423439
5.12 0.4488597
5.14 0.4584207
5.16 0.4556591
5.18 0.4281939
5.2 0.4330701
5.22 0.448135
5.24 0.435373
5.26 0.445786
5.28 0.448107
5.3 0.4519682
5.32 0.4309877
5.34 0.4177021
5.36 0.454697
5.38 0.4375504
5.4 0.4604615
5.42 0.4286314
5.44 0.4630604
5.46 0.4400282
5.48 0.450167
5.5 0.4359186
5.52 0.4151507
5.54 0.4424078
5.56 0.4335033
5.58 0.4349996
5.6 0.4331572
5.62 0.4579301
5.64 0.4513588
5.66 0.4401705
5.68 0.4563441
5.7 0.4136726
5.72 0.4683483
5.74 0.4271419
5.76 0.434137
5.78 0.4524935
5.8 0.4027412
5.82 0.4385775
5.84 0.4251183
5.86 0.4414747
5.88 0.4448878
5.9 0.426878
5.92 0.4387202
5.94 0.418599
5.96 0.4395731
5.98 0.4459537
6 0.4311895
6.02 0.4380067
6.04 0.434166
6.06 0.3910564
6.08 0.4439878
6.1 0.4402839
6.12 0.4523831
6.14 0.4549727
6.16 0.4097868
6.18 0.4549726
6.2 0.4070934
6.22 0.477782
6.24 0.4621961
6.26 0.4356895
6.28 0.4617628
6.3 0.455439
6.32 0.4112481
6.34 0.4084725
6.36 0.4123102
6.38 0.436635
6.4 0.4445785
6.42 0.4464024
6.44 0.4192256
6.46 0.4428039
6.48 0.4459817
6.5 0.4479117
6.52 0.4420692
6.54 0.4331567
6.56 0.4261754
6.58 0.4583121
6.6 0.4262045
6.62 0.4294474
6.64 0.4532099
6.66 0.4434808
6.68 0.4302039
6.7 0.4408232
6.72 0.4460096
6.74 0.4238514
6.76 0.449138
6.78 0.4466265
6.8 0.4446909
6.82 0.4626554
6.84 0.4427755
6.86 0.4382353
6.88 0.4700267
6.9 0.4134306
6.92 0.4234092
6.94 0.4250596
6.96 0.4398012
6.98 0.4129773
7 0.4561793
7.02 0.4575475
7.04 0.4300288
7.06 0.4440155
7.08 0.4524928
7.1 0.4459539
7.12 0.4573292
7.14 0.4085643
7.16 0.4612215
7.18 0.4345687
7.2 0.4290107
7.22 0.4260868
7.24 0.4349139
7.26 0.4628178
7.28 0.4123413
7.3 0.4498057
7.32 0.4157524
7.34 0.439773
7.36 0.4245289
7.38 0.4524935
7.4 0.4147893
7.42 0.4430017
7.44 0.4371782
7.46 0.428748
7.48 0.4457859
7.5 0.4555493
7.52 0.4424079
7.54 0.4365207
7.56 0.4341951
7.58 0.4212186
7.6 0.437207
7.62 0.4417298
7.64 0.4616545
7.66 0.4420407
7.68 0.4486924
7.7 0.4560975
7.72 0.4543953
7.74 0.4391749
7.76 0.4608141
7.78 0.4542299
7.8 0.4327244
7.82 0.4536515
7.84 0.4392609
7.86 0.4504998
7.88 0.4622229
7.9 0.470983
7.92 0.4442126
7.94 0.4319721
7.96 0.4178813
7.98 0.4747631
8 0.4453644
8.02 0.4673331
8.04 0.4484977
8.06 0.4116433
8.08 0.425911
8.1 0.4618978
8.12 0.4403121
8.14 0.4237041
8.16 0.4412477
8.18 0.4311903
8.2 0.4452532
8.22 0.4520238
8.24 0.4169534
8.26 0.4532109
8.28 0.4495008
8.3 0.4108828
8.32 0.4570828
8.34 0.4706909
8.36 0.4197022
8.38 0.4383495
8.4 0.4463739
8.42 0.4605428
8.44 0.4438748
8.46 0.4647853
8.48 0.4392041
8.5 0.4368646
8.52 0.4216038
8.54 0.4331859
8.56 0.4551366
8.58 0.4128866
8.6 0.4296798
8.62 0.4317694
8.64 0.4552199
8.66 0.4452244
8.68 0.4221971
8.7 0.4372925
8.72 0.4678945
8.74 0.4541198
8.76 0.4640306
8.78 0.4623307
8.8 0.4598645
8.82 0.4224043
8.84 0.4294473
8.86 0.4354882
8.88 0.4330421
8.9 0.4179113
8.92 0.4266449
8.94 0.4374359
8.96 0.4321461
8.98 0.418837
9 0.4294468
9.02 0.4350292
9.04 0.4212185
9.06 0.4560972
9.08 0.4616812
9.1 0.4239689
9.12 0.4448031
9.14 0.4404829
9.16 0.4240873
9.18 0.4208623
9.2 0.4610849
9.22 0.4402846
9.24 0.4468224
9.26 0.4656719
9.28 0.4428603
9.3 0.4534862
9.32 0.4583937
9.34 0.4186295
9.36 0.4605975
9.38 0.4155111
9.4 0.4543954
9.42 0.4693085
9.44 0.4643547
9.46 0.4507213
9.48 0.4589394
9.5 0.460679
9.52 0.4483301
9.54 0.4563715
9.56 0.4677875
9.58 0.4637079
9.6 0.4233502
9.62 0.4531556
9.64 0.4693879
9.66 0.4281936
9.68 0.4380351
9.7 0.4543678
9.72 0.4196424
9.74 0.4355746
9.76 0.4244403
9.78 0.4645696
9.8 0.4564532
9.82 0.4633845
9.84 0.4411635
9.86 0.426233
9.88 0.4128863
9.9 0.4469063
9.92 0.4481353
9.94 0.4671725
9.96 0.4681083
9.98 0.4615189
10 0.4484696
10.02 0.4649196
10.04 0.4651344
10.06 0.4652687
10.08 0.4186586
10.1 0.4644617
10.12 0.4423234
10.14 0.4608684
10.16 0.451912
10.18 0.432464
10.2 0.4216038
10.22 0.4279309
10.24 0.447018
10.26 0.4524105
10.28 0.4369782
10.3 0.452632
10.32 0.4589662
10.34 0.4508325
10.36 0.4432263
10.38 0.4117647
10.4 0.438805
10.42 0.4249704
10.44 0.4328975
10.46 0.4512479
10.48 0.4652421
10.5 0.4567552
10.52 0.4226406
10.54 0.4354882
10.56 0.4304648
10.58 0.3996563
10.6 0.4396021
10.62 0.4698404
10.64 0.4105182
10.66 0.4326954
10.68 0.4490543
10.7 0.4327533
10.72 0.4221963
10.74 0.4219305
10.76 0.4356891
10.78 0.4564533
10.8 0.4772314
10.82 0.4058635
10.84 0.457985
10.86 0.4192849
10.88 0.4268495
10.9 0.445814
10.92 0.4221669
10.94 0.4454485
10.96 0.3961381
10.98 0.4585573
11 0.44685
11.02 0.4194646
11.04 0.4187479
11.06 0.4238515
11.08 0.4125523
11.1 0.4532109
11.12 0.4176427
11.14 0.4293311
11.16 0.4262038
11.18 0.4234684
11.2 0.4160821
11.22 0.4368928
11.24 0.4159628
11.26 0.4232607
11.28 0.4516636
11.3 0.4408232
11.32 0.449166
11.34 0.4482462
11.36 0.428398
11.38 0.4315671
11.4 0.4363774
11.42 0.4385775
11.44 0.421337
11.46 0.4250296
11.48 0.4615466
11.5 0.4316835
11.52 0.4440162
11.54 0.4334166
11.56 0.4041352
11.58 0.4193744
11.6 0.4105182
11.62 0.4326948
11.64 0.4491376
11.66 0.4376646
11.68 0.4121587
11.7 0.4555491
11.72 0.4128863
11.74 0.4281941
11.76 0.4226705
11.78 0.4106397
11.8 0.4439311
11.82 0.4164132
11.84 0.4602715
11.86 0.4237039
11.88 0.430813
11.9 0.44587
11.92 0.4328394
11.94 0.4352586
11.96 0.4437618
11.98 0.4318569
12 0.4320298
12.02 0.4309001
12.04 0.4299415
12.06 0.4297966
12.08 0.4234972
12.1 0.4280771
12.12 0.4538998
12.14 0.4296511
12.16 0.4346839
12.18 0.4487205
12.2 0.4470468
12.22 0.413552
12.24 0.4177324
12.26 0.4426622
12.28 0.4328971
12.3 0.4475767
12.32 0.4146391
12.34 0.4400566
12.36 0.4354876
12.38 0.4470462
12.4 0.4257052
12.42 0.4499165
12.44 0.4223152
12.46 0.4526584
12.48 0.4574108
12.5 0.4478279
12.52 0.4468217
12.54 0.4661818
12.56 0.4201785
12.58 0.4578482
12.6 0.4302328
12.62 0.4324347
12.64 0.4565356
12.66 0.4379499
12.68 0.441729
12.7 0.4538997
12.72 0.4185093
12.74 0.4720703
12.76 0.4593746
12.78 0.4620334
12.8 0.414306
12.82 0.4558787
12.84 0.4448032
12.86 0.4267609
12.88 0.4544502
12.9 0.4337623
12.92 0.4276099
12.94 0.4125834
12.96 0.4229654
12.98 0.4477167
13 0.4517739
13.02 0.4259109
13.04 0.433503
13.06 0.4349996
13.08 0.4207135
13.1 0.3991866
13.12 0.3967682
13.14 0.4313349
13.16 0.4348849
13.18 0.4624669
13.2 0.4292437
13.22 0.4326085
13.24 0.4135515
13.26 0.4170137
13.28 0.4237331
13.3 0.4558782
13.32 0.4064478
13.34 0.4531281
13.36 0.4374352
13.38 0.4535414
13.4 0.4513594
13.42 0.4368352
13.44 0.4231133
13.46 0.4243232
13.48 0.435919
13.5 0.4399427
13.52 0.4396592
13.54 0.4153003
13.56 0.4397725
13.58 0.4625471
13.6 0.428544
13.62 0.4333012
13.64 0.4353447
13.66 0.434339
13.68 0.4394321
13.7 0.4272293
13.72 0.4240878
13.74 0.4577389
13.76 0.4088093
13.78 0.417432
13.8 0.4132193
13.82 0.4354882
13.84 0.4279305
13.86 0.4185992
13.88 0.4039184
13.9 0.4070318
13.92 0.4403403
13.94 0.4218414
13.96 0.44975
13.98 0.4360051
14 0.4348846
14.02 0.4133704
14.04 0.4015592
14.06 0.4236449
14.08 0.4428881
14.1 0.4320306
14.12 0.4259989
14.14 0.4491659
14.16 0.4559334
14.18 0.4303775
14.2 0.4573293
14.22 0.4272286
14.24 0.446374
14.26 0.4313344
14.28 0.4568648
14.3 0.4166834
14.32 0.4170139
14.34 0.4461229
14.36 0.425324
14.38 0.4246764
14.4 0.4449998
14.42 0.443114
14.44 0.4647848
14.46 0.4212781
14.48 0.449305
14.5 0.4477167
14.52 0.4467108
14.54 0.4269074
14.56 0.4507216
14.58 0.4481629
14.6 0.4400282
14.62 0.438919
14.64 0.4268784
14.66 0.4428039
14.68 0.4165633
14.7 0.4176424
14.72 0.4083194
14.74 0.431567
14.76 0.4448873
14.78 0.4198218
14.8 0.4531279
14.82 0.4231431
14.84 0.4499727
14.86 0.4349138
14.88 0.451747
14.9 0.4219303
14.92 0.4165939
14.94 0.4079831
14.96 0.4420977
14.98 0.4201488
15 0.4410777
15.02 0.4296797
15.04 0.412098
15.06 0.4499997
15.08 0.4517187
15.1 0.4461508
15.12 0.4313349
15.14 0.4300584
15.16 0.4292728
15.18 0.401684
15.2 0.4210402
15.22 0.4338488
15.24 0.4250587
15.26 0.4348851
15.28 0.4447749
15.3 0.4268782
15.32 0.42968
15.34 0.4188382
15.36 0.4488047
15.38 0.4334168
15.4 0.42638
15.42 0.4422107
15.44 0.4295054
15.46 0.4448875
15.48 0.418718
15.5 0.4296798
15.52 0.4511652
15.54 0.4160827
15.56 0.4481908
15.58 0.425382
15.6 0.4382352
15.62 0.4466541
15.64 0.4328401
15.66 0.4168333
15.68 0.4231131
15.7 0.4149706
15.72 0.4286316
15.74 0.4495549
15.76 0.4429731
15.78 0.3975239
15.8 0.4452245
15.82 0.4618706
15.84 0.4462348
15.86 0.439118
15.88 0.4458144
15.9 0.4520234
15.92 0.448386
15.94 0.4129471
15.96 0.4568637
15.98 0.4565087
16 0.4333878
16.02 0.4169831
16.04 0.4309872
16.06 0.4047839
16.08 0.4304076
16.1 0.4313929
16.12 0.4255882
16.14 0.4644623
16.16 0.4301452
16.18 0.4102744
16.2 0.4277262
16.22 0.4478836
16.24 0.4261755
16.26 0.4154819
16.28 0.4176722
16.3 0.3960749
16.32 0.4453645
16.34 0.4323483
16.36 0.438349
16.38 0.4396022
16.4 0.4226707
16.42 0.4217227
16.44 0.4216931
16.46 0.4208924
16.48 0.4251179
16.5 0.434684
16.52 0.4339358
16.54 0.4232613
16.56 0.4042582
16.58 0.4188076
16.6 0.4341948
16.62 0.4559879
16.64 0.4366337
16.66 0.4153914
16.68 0.4416164
16.7 0.409573
16.72 0.4357466
16.74 0.4292432
16.76 0.426263
16.78 0.4135825
16.8 0.4080745
16.82 0.4481355
16.84 0.4306392
16.86 0.4297964
16.88 0.4317408
16.9 0.4055241
16.92 0.4179109
16.94 0.4197019
16.96 0.4449158
16.98 0.4318852
17 0.4466258
17.02 0.4251175
17.04 0.4115214
17.06 0.4529906
17.08 0.4390329
17.1 0.4290395
17.12 0.4622496
17.14 0.454808
17.16 0.4307265
17.18 0.4132189
17.2 0.4272296
17.22 0.4220192
17.24 0.445645
17.26 0.4467941
17.28 0.4568641
17.3 0.4430865
17.32 0.443424
17.34 0.411886
17.36 0.4411636
17.38 0.4455894
17.4 0.4272296
17.42 0.4411636
17.44 0.4639236
17.46 0.4424086
17.48 0.4222857
17.5 0.4468782
17.52 0.4340799
17.54 0.4458703
17.56 0.4282818
17.58 0.4094502
17.6 0.421664
17.62 0.4233489
17.64 0.4370645
17.66 0.4092982
17.68 0.4313355
17.7 0.4276387
17.72 0.4103046
17.74 0.4317692
17.76 0.4257642
17.78 0.409817
17.8 0.4179414
17.82 0.4063864
17.84 0.4062022
17.86 0.4305223
17.88 0.4103043
17.9 0.4463466
17.92 0.4337048
17.94 0.4390329
17.96 0.4536795
17.98 0.4310744
18 0.4208031
18.02 0.4307553
18.04 0.4279307
18.06 0.4243228
18.08 0.3911841
18.1 0.447605
18.12 0.41824
18.14 0.4148796
18.16 0.4370356
18.18 0.411643
18.2 0.4454495
18.22 0.4335032
18.24 0.4348851
18.26 0.4517195
18.28 0.4330412
18.3 0.4322618
18.32 0.4130676
18.34 0.4112784
18.36 0.4551376
18.38 0.4413896
18.4 0.4518027
18.42 0.4164726
18.44 0.4342232
18.46 0.4415881
18.48 0.4469057
18.5 0.4426622
18.52 0.4539264
18.54 0.4525756
18.56 0.4143968
18.58 0.4473532
18.6 0.4487765
18.62 0.4368062
18.64 0.450472
18.66 0.4309006
18.68 0.42193
18.7 0.4067863
18.72 0.4071852
18.74 0.4153318
18.76 0.4360337
18.78 0.424823
18.8 0.4205053
18.82 0.4359187
18.84 0.4011855
18.86 0.4550283
18.88 0.4424073
18.9 0.4137933
18.92 0.4212474
18.94 0.4316534
18.96 0.4150298
18.98 0.4103957
19 0.4515809
19.02 0.4286604
19.04 0.4259983
19.06 0.4342807
19.08 0.4342236
19.1 0.4238217
19.12 0.4452805
19.14 0.4206539
19.16 0.4391189
19.18 0.4434531
19.2 0.4212187
19.22 0.451359
19.24 0.4391753
19.26 0.4263798
19.28 0.4183605
19.3 0.4437622
19.32 0.4511372
19.34 0.414849
19.36 0.4446631
19.38 0.4169838
19.4 0.4249119
19.42 0.4185095
19.44 0.4328976
19.46 0.4214559
19.48 0.4247943
19.5 0.4548621
19.52 0.4383485
19.54 0.4292144
19.56 0.4229955
19.58 0.4235858
19.6 0.4412194
19.62 0.406756
19.64 0.4279597
19.66 0.4327522
19.68 0.4138537
19.7 0.4492777
19.72 0.411613
19.74 0.4503889
19.76 0.4476052
19.78 0.4304942
19.8 0.4281058
19.82 0.4528245
19.84 0.4258228
19.86 0.4466262
19.88 0.4480519
19.9 0.4431987
19.92 0.428865
19.94 0.4271118
19.96 0.4258522
19.98 0.4405399
20 0.4341086
&
@target G1.S0
@type xy
0 0
0.02 1957
0.04 959
0.06 277
0.08 255
0.1 1264
0.12 2086
0.14 1419
0.16 866
0.18 0
0.2 1463
0.22 463
0.24 244
0.26 6
0.28 1
0.3 2357
0.32 256
0.34 8627
0.36 8310
0.38 8111
0.4 7989
0.42 8231
0.44 8434
0.46 9286
0.48 8595
0.5 7078
0.52 8621
0.54 5652
0.56 7459
0.58 6832
0.6 7884
0.62 7541
0.64 7693
0.66 7409
0.68 7749
0.7 5593
0.72 5385
0.74 4576
0.76 4719
0.78 5105
0.8 5053
0.82 3385
0.84 4122
0.86 3852
0.88 4133
0.9 5358
0.92 5614
0.94 5567
0.96 5293
0.98 4285
1 3285
1.02 3601
1.04 2883
1.06 3384
1.08 2829
1.1 4055
1.12 3898
1.14 4115
1.16 3932
1.18 3855
1.2 3141
1.22 4933
1.24 5957
1.26 3989
1.28 4455
1.3 4530
1.32 6079
1.34 6009
1.36 6498
1.38 5752
1.4 5627
1.42 3757
1.44 5952
1.46 4943
1.48 5483
1.5 6086
1.52 6490
1.54 6281
1.56 5934
1.58 8582
1.6 5323
1.62 7006
1.64 5550
1.66 5577
1.68 5717
1.7 3957
1.72 3475
1.74 4067
1.76 3137
1.78 4460
1.8 4085
1.82 3536
1.84 3381
1.86 3560
1.88 3297
1.9 4404
1.92 5325
1.94 6180
1.96 4879
1.98 3195
2 3574
2.02 6634
2.04 6840
2.06 5530
2.08 3916
2.1 5285
2.12 4372
2.14 3620
2.16 5607
2.18 4057
2.2 5312
2.22 3450
2.24 4037
2.26 4787
2.28 4061
2.3 5050
2.32 4521
2.34 3919
2.36 3840
2.38 2310
2.4 2963
2.42 2886
2.44 890
2.46 1811
2.48 1791
2.5 2346
2.52 2523
2.54 2679
2.56 2884
2.58 2533
2.6 1430
2.62 1331
2.64 2079
2.66 1194
2.68 1828
2.7 1675
2.72 2078
2.74 1432
2.76 3175
2.78 4857
2.8 3739
2.82 2506
2.84 2942
2.86 4359
2.88 4180
2.9 3025
2.92 4296
2.94 3445
2.96 5926
2.98 5015
3 5378
3.02 5181
3.04 4561
3.06 5107
3.08 4827
3.1 3952
3.12 3586
3.14 3997
3.16 4058
3.18 4724
3.2 4121
3.22 2743
3.24 4656
3.26 5268
3.28 3926
3.3 2847
3.32 2587
3.34 4621
3.36 2571
3.38 3162
3.4 2938
3.42 4378
3.44 4690
3.46 3277
3.48 4234
3.5 3903
3.52 5702
3.54 4630
3.56 5224
3.58 6559
3.6 6783
3.62 6182
3.64 4644
3.66 4506
3.68 3403
3.7 6731
3.72 5130
3.74 5087
3.76 3784
3.78 5688
3.8 5653
3.82 6262
3.84 4766
3.86 6871
3.88 6470
3.9 7070
3.92 5840
3.94 6471
3.96 7083
3.98 8176
4 7103
4.02 5402
4.04 5571
4.06 6470
4.08 6294
4.1 6845
4.12 6257
4.14 5253
4.16 5552
4.18 6262
4.2 6577
4.22 5993
4.24 6371
4.26 6880
4.28 6925
4.3 6683
4.32 5731
4.34 7127
4.36 7654
4.38 6939
4.4 5335
4.42 6377
4.44 5657
4.46 5423
4.48 6782
4.5 6373
4.52 7696
4.54 7520
4.56 7376
4.58 6577
4.6 8792
4.62 6657
4.64 7591
4.66 8751
4.68 9090
4.7 8974
4.72 8096
4.74 8465
4.76 10204
4.78 8153
4.8 8413
4.82 8182
4.84 9644
4.86 9907
4.88 8566
4.9 6917
4.92 8550
4.94 10358
4.96 8156
4.98 8632
5 8877
5.02 8561
5.04 7986
5.06 9467
5.08 9408
5.1 8259
5.12 10948
5.14 10955
5.16 11172
5.18 9802
5.2 8307
5.22 9395
5.24 8929
5.26 8269
5.28 9305
5.3 8103
5.32 9329
5.34 10613
5.36 9871
5.38 9911
5.4 9434
5.42 10573
5.44 9114
5.46 8899
5.48 9464
5.5 8980
5.52 8089
5.54 9980
5.56 9807
5.58 7891
5.6 7677
5.62 8007
5.64 10387
5.66 8802
5.68 9047
5.7 7925
5.72 11108
5.74 8998
5.76 10187
5.78 8678
5.8 7834
5.82 7025
5.84 7763
5.86 7547
5.88 7416
5.9 9792
5.92 8651
5.94 10570
5.96 10451
5.98 8304
6 8851
6.02 6932
6.04 6633
6.06 6115
6.08 5882
6.1 6984
6.12 7891
6.14 6409
6.16 8866
6.18 6675
6.2 8019
6.22 9631
6.24 9889
6.26 8605
6.28 7494
6.3 7681
6.32 9010
6.34 8521
6.36 7103
6.38 5050
6.4 5811
6.42 6072
6.44 6372
6.46 6070
6.48 8134
6.5 7542
6.52 7504
6.54 8866
6.56 10460
6.58 8960
6.6 7351
6.62 9267
6.64 8110
6.66 6919
6.68 7551
6.7 6613
6.72 7523
6.74 7684
6.76 7585
6.78 6145
6.8 5290
6.82 5042
6.84 6631
6.86 4794
6.88 4879
6.9 7049
6.92 4830
6.94 5047
6.96 3580
6.98 3106
7 2385
7.02 2955
7.04 4472
7.06 6666
7.08 5647
7.1 4625
7.12 3142
7.14 1968
7.16 3357
7.18 3533
7.2 3142
7.22 4753
7.24 5878
7.26 6422
7.28 6947
7.3 7388
7.32 6607
7.34 5896
7.36 7708
7.38 6894
7.4 6061
7.42 8030
7.44 6478
7.46 5485
7.48 5989
7.5 6417
7.52 5591
7.54 7078
7.56 6953
7.58 4712
7.6 5307
7.62 4675
7.64 5983
7.66 5700
7.68 6958
7.7 6996
7.72 6447
7.74 6666
7.76 7290
7.78 6624
7.8 6549
7.82 8074
7.84 9580
7.86 7235
7.88 7445
7.9 10122
7.92 9026
7.94 8464
7.96 8716
7.98 9181
8 8487
8.02 6336
8.04 8942
8.06 7852
8.08 9456
8.1 8269
8.12 6867
8.14 8771
8.16 5111
8.18 4729
8.2 3705
8.22 5908
8.24 5868
8.26 7777
8.28 6724
8.3 5205
8.32 5607
8.34 6127
8.36 5873
8.38 5637
8.4 5083
8.42 5470
8.44 3426
8.46 3181
8.48 3231
8.5 5023
8.52 3480
8.54 3730
8.56 6687
8.58 7081
8.6 5478
8.62 6936
8.64 6889
8.66 6967
8.68 5934
8.7 5011
8.72 4317
8.74 4917
8.76 3981
8.78 5041
8.8 6822
8.82 7141
8.84 6100
8.86 5035
8.88 6838
8.9 6580
8.92 7043
8.94 7267
8.96 8519
8.98 7865
9 4999
9.02 4440
9.04 4894
9.06 5936
9.08 6214
9.1 7147
9.12 6938
9.14 5791
9.16 7395
9.18 6828
9.2 6858
9.22 7260
9.24 5913
9.26 6935
9.28 8146
9.3 8775
9.32 7003
9.34 6406
9.36 6929
9.38 9509
9.4 9706
9.42 8830
9.44 10581
9.46 9186
9.48 10004
9.5 8671
9.52 9630
9.54 8187
9.56 6922
9.58 4051
9.6 5042
9.62 5790
9.64 6982
9.66 6962
9.68 5848
9.7 5176
9.72 3999
9.74 4425
9.76 5385
9.78 7017
9.8 6095
9.82 6457
9.84 8808
9.86 7119
9.88 5019
9.9 5898
9.92 7078
9.94 7649
9.96 6863
9.98 6349
10 5155
10.02 4423
10.04 7072
10.06 5633
10.08 4449
10.1 2104
10.12 6311
10.14 6223
10.16 5211
10.18 5472
10.2 3154
10.22 3699
10.24 4842
10.26 5715
10.28 3783
10.3 2768
10.32 5030
10.34 4326
10.36 5391
10.38 6225
10.4 4465
10.42 5221
10.44 4513
10.46 6066
10.48 6515
10.5 5215
10.52 4744
10.54 3798
10.56 3449
10.58 2519
10.6 3996
10.62 4269
10.64 5802
10.66 6740
10.68 4043
10.7 4870
10.72 4981
10.74 4764
10.76 2930
10.78 3068
10.8 4411
10.82 5214
10.84 6439
10.86 7332
10.88 6755
10.9 7057
10.92 8541
10.94 6123
10.96 6156
10.98 5032
11 5254
11.02 4829
11.04 6172
11.06 5081
11.08 4581
11.1 6946
11.12 8301
11.14 6858
11.16 7325
11.18 7355
11.2 5783
11.22 5563
11.24 6227
11.26 7794
11.28 6388
11.3 6789
11.32 4145
11.34 4983
11.36 5257
11.38 4932
11.4 4318
11.42 5140
11.44 4992
11.46 5095
11.48 2929
11.5 4013
11.52 4807
11.54 4218
11.56 2852
11.58 2430
11.6 5162
11.62 4763
11.64 2466
11.66 4628
11.68 5330
11.7 5342
11.72 4710
11.74 5881
11.76 3076
11.78 3903
11.8 4654
11.82 4352
11.84 5738
11.86 7312
11.88 8501
11.9 7855
11.92 7459
11.94 8632
11.96 6245
11.98 8139
12 7267
12.02 8079
12.04 10322
12.06 9751
12.08 10171
12.1 7916
12.12 6845
12.14 8839
12.16 9013
12.18 8064
12.2 8339
12.22 7929
12.24 9039
12.26 8816
12.28 6868
12.3 8664
12.32 7849
12.34 7625
12.36 7829
12.38 7582
12.4 8981
12.42 7827
12.44 8193
12.46 8825
12.48 8773
12.5 7842
12.52 6931
12.54 6649
12.56 5058
12.58 4475
12.6 5025
12.62 5262
12.64 5944
12.66 3712
12.68 3527
12.7 4866
12.72 5212
12.74 8527
12.76 6641
12.78 6773
12.8 7676
12.82 6384
12.84 5376
12.86 4129
12.88 5569
12.9 6240
12.92 5639
12.94 8223
12.96 7062
12.98 7435
13 8367
13.02 6766
13.04 8107
13.06 7156
13.08 7916
13.1 6136
13.12 7662
13.14 8875
13.16 7355
13.18 6309
13.2 6064
13.22 6368
13.24 7263
13.26 5265
13.28 6218
13.3 5642
13.32 5498
13.34 7001
13.36 7172
13.38 6498
13.4 6995
13.42 8035
13.44 6627
13.46 5456
13.48 5398
13.5 6631
13.52 4356
13.54 7322
13.56 7524
13.58 7584
13.6 6529
13.62 7811
13.64 8578
13.66 7375
13.68 9500
13.7 8949
13.72 10580
13.74 9034
13.76 7963
13.78 7106
13.8 9694
13.82 9631
13.84 8295
13.86 8440
13.88 7866
13.9 7914
13.92 8094
13.94 7184
13.96 5911
13.98 6988
14 8173
14.02 7335
14.04 7504
14.06 6205
14.08 7792
14.1 7290
14.12 8251
14.14 7437
14.16 6970
14.18 7548
14.2 9188
14.22 6677
14.24 6493
14.26 5352
14.28 7669
14.3 6118
14.32 5186
14.34 6991
14.36 8012
14.38 8848
14.4 6805
14.42 7559
14.44 6246
14.46 8885
14.48 7863
14.5 8132
14.52 8653
14.54 8138
14.56 8229
14.58 9738
14.6 11209
14.62 9676
14.64 8880
14.66 8119
14.68 7023
14.7 7337
14.72 4831
14.74 6765
14.76 7080
14.78 7888
14.8 9759
14.82 6750
14.84 4863
14.86 6705
14.88 4287
14.9 3430
14.92 3455
14.94 5594
14.96 4619
14.98 4257
15 5298
15.02 5101
15.04 5225
15.06 6395
15.08 5545
15.1 5381
15.12 6620
15.14 6112
15.16 7307
15.18 8523
15.2 8959
15.22 9234
15.24 9566
15.26 9732
15.28 9904
15.3 8913
15.32 8979
15.34 11216
15.36 9935
15.38 10204
15.4 10731
15.42 12370
15.44 10463
15.46 10341
15.48 9662
15.5 8227
15.52 8088
15.54 9455
15.56 8018
15.58 8867
15.6 9405
15.62 9514
15.64 9252
15.66 9700
15.68 10094
15.7 12216
15.72 10798
15.74 11566
15.76 10632
15.78 9747
15.8 11256
15.82 10583
15.84 11889
15.86 12207
15.88 12553
15.9 11497
15.92 10694
15.94 13483
15.96 12146
15.98 12653
16 13000
16.02 12763
16.04 12454
16.06 11973
16.08 10903
16.1 9105
16.12 10406
16.14 10146
16.16 9311
16.18 10729
16.2 8598
16.22 8533
16.24 9235
16.26 9145
16.28 10203
16.3 9448
16.32 9273
16.34 9646
16.36 7699
16.38 9035
16.4 10142
16.42 7764
16.44 8415
16.46 10908
16.48 10979
16.5 11704
16.52 10626
16.54 10863
16.56 9650
16.58 9385
16.6 8277
16.62 8565
16.64 8195
16.66 8947
16.68 7849
16.7 8745
16.72 9842
16.74 7477
16.76 8792
16.78 8987
16.8 6789
16.82 8965
16.84 9807
16.86 9266
16.88 10040
16.9 11002
16.92 9082
16.94 8457
16.96 10486
16.98 10350
17 8837
17.02 9176
17.04 10110
17.06 10239
17.08 10228
17.1 11566
17.12 9496
17.14 10136
17.16 9578
17.18 9404
17.2 9821
17.22 8051
17.24 8683
17.26 7608
17.28 7651
17.3 7926
17.32 7500
17.34 7963
17.36 7836
17.38 9599
17.4 8830
17.42 8382
17.44 9469
17.46 8104
17.48 7803
17.5 7748
17.52 6744
17.54 6771
17.56 6928
17.58 7018
17.6 6550
17.62 6527
17.64 6832
17.66 9671
17.68 6920
17.7 7624
17.72 7320
17.74 6296
17.76 8254
17.78 9577
17.8 10687
17.82 11829
17.84 11794
17.86 11906
17.88 9715
17.9 10681
17.92 10930
17.94 8129
17.96 9500
17.98 9652
18 10462
18.02 8068
18.04 8570
18.06 7693
18.08 9561
18.1 9197
18.12 9908
18.14 9340
18.16 7908
18.18 5764
18.2 8303
18.22 6836
18.24 7737
18.26 6224
18.28 7246
18.3 7928
18.32 8092
18.34 7364
18.36 7404
18.38 6570
18.4 8277
18.42 8342
18.44 8675
18.46 8984
18.48 9105
18.5 8061
18.52 9729
18.54 6254
18.56 5041
18.58 4623
18.6 5661
18.62 7193
18.64 5688
18.66 5704
18.68 5400
18.7 6832
18.72 8510
18.74 9026
18.76 8734
18.78 6854
18.8 5874
18.82 6549
18.84 6217
18.86 6345
18.88 5319
18.9 6434
18.92 7310
18.94 6926
18.96 7258
18.98 7108
19 8773
19.02 8009
19.04 7085
19.06 6202
19.08 6711
19.1 5216
19.12 5519
19.14 4213
19.16 3302
19.18 5674
19.2 6686
19.22 5698
19.24 7686
19.26 6822
19.28 5537
19.3 6157
19.32 5282
19.34 7220
19.36 8070
19.38 8494
19.4 9041
19.42 7818
19.44 7247
19.46 4577
19.48 3712
19.5 4361
19.52 1948
19.54 5449
19.56 5432
19.58 6355
19.6 5838
19.62 5993
19.64 7697
19.66 9016
19.68 6422
19.7 6782
19.72 7107
19.74 6924
19.76 7816
19.78 6100
19.8 5377
19.82 3182
19.84 3425
19.86 3184
19.88 4765
19.9 4444
19.92 3306
19.94 4793
19.96 3927
19.98 5547
20 3367
&
@target G1.S1
@type xy
0 0
0.02 13
0.04 71
0.06 43
0.08 0
0.1 0
0.12 531
0.14 507
0.16 21
0.18 0
0.2 443
0.22 1
0.24 16
0.26 0
0.28 0
0.3 2
0.32 0
0.34 1574
0.36 2161
0.38 1758
0.4 1335
0.42 1073
0.44 638
0.46 1105
0.48 3101
0.5 3619
0.52 4853
0.54 5245
0.56 4238
0.58 4950
0.6 5191
0.62 4655
0.64 6316
0.66 7908
0.68 5812
0.7 8109
0.72 8955
0.74 7368
0.76 10165
0.78 9054
0.8 9031
0.82 10814
0.84 11657
0.86 8901
0.88 9702
0.9 7929
0.92 8989
0.94 7650
0.96 8559
0.98 9831
1 10479
1.02 10453
1.04 13056
1.06 11587
1.08 11586
1.1 11281
1.12 10746
1.14 10310
1.16 10624
1.18 11094
1.2 11913
1.22 7948
1.24 9467
1.26 9446
1.28 8258
1.3 9660
1.32 7845
1.34 7792
1.36 6068
1.38 8252
1.4 7259
1.42 8641
1.44 6590
1.46 7913
1.48 7633
1.5 7217
1.52 6608
1.54 6759
1.56 7592
1.58 5080
1.6 6600
1.62 7896
1.64 7912
1.66 7580
1.68 8851
1.7 8302
1.72 8597
1.74 8890
1.76 9043
1.78 9342
1.8 10241
1.82 9577
1.84 9652
1.86 11346
1.88 10190
1.9 7995
1.92 8901
1.94 6873
1.96 5858
1.98 7866
2 6052
2.02 6906
2.04 6202
2.06 7535
2.08 7193
2.1 7830
2.12 7792
2.14 9036
2.16 7925
2.18 8730
2.2 8424
2.22 8266
2.24 7465
2.26 7421
2.28 8650
2.3 8334
2.32 8441
2.34 9052
2.36 10282
2.38 8719
2.4 10345
2.42 12176
2.44 11781
2.46 10492
2.48 11012
2.5 11747
2.52 10363
2.54 10217
2.56 10635
2.58 9466
2.6 11605
2.62 11165
2.64 9886
2.66 10519
2.68 9398
2.7 10591
2.72 12796
2.74 10547
2.76 8795
2.78 10133
2.8 8223
2.82 8828
2.84 8443
2.86 8927
2.88 8873
2.9 7818
2.92 8714
2.94 8834
2.96 9269
2.98 7332
3 8117
3.02 6568
3.04 6952
3.06 5830
3.08 7339
3.1 10238
3.12 11939
3.14 10469
3.16 9247
3.18 8787
3.2 8656
3.22 9452
3.24 9268
3.26 9083
3.28 8774
3.3 10078
3.32 10200
3.34 8396
3.36 9676
3.38 9724
3.4 10111
3.42 8508
3.44 9349
3.46 10605
3.48 10364
3.5 9609
3.52 8250
3.54 7151
3.56 8288
3.58 7354
3.6 7355
3.62 7843
3.64 10181
3.66 8485
3.68 9974
3.7 8812
3.72 9567
3.74 9766
3.76 10862
3.78 6985
3.8 8454
3.82 7581
3.84 6012
3.86 7275
3.88 7113
3.9 7062
3.92 7648
3.94 7794
3.96 7436
3.98 6590
4 7278
4.02 7827
4.04 5592
4.06 7091
4.08 6640
4.1 5864
4.12 7327
4.14 6925
4.16 8350
4.18 7881
4.2 8017
4.22 7869
4.24 7154
4.26 5873
4.28 5724
4.3 6421
4.32 6295
4.34 5696
4.36 5625
4.38 6640
4.4 7834
4.42 6849
4.44 7488
4.46 7440
4.48 8265
4.5 7052
4.52 6670
4.54 6157
4.56 6027
4.58 6413
4.6 4942
4.62 7453
4.64 7672
4.66 5420
4.68 4231
4.7 4175
4.72 5581
4.74 4707
4.76 4667
4.78 4949
4.8 3684
4.82 4688
4.84 3437
4.86 4027
4.88 6437
4.9 4948
4.92 4546
4.94 3710
4.96 4488
4.98 4720
5 5476
5.02 4724
5.04 3433
5.06 3912
5.08 3780
5.1 1961
5.12 2491
5.14 2988
5.16 1508
5.18 2303
5.2 3672
5.22 3335
5.24 4568
5.26 4832
5.28 4413
5.3 4316
5.32 3125
5.34 3274
5.36 2665
5.38 2241
5.4 3986
5.42 3284
5.44 4036
5.46 5068
5.48 4866
5.5 4386
5.52 4344
5.54 3675
5.56 4684
5.58 5167
5.6 4495
5.62 5025
5.64 4419
5.66 3750
5.68 3413
5.7 5120
5.72 2648
5.74 4289
5.76 3931
5.78 6014
5.8 5631
5.82 5864
5.84 6074
5.86 5591
5.88 5140
5.9 5158
5.92 5610
5.94 3295
5.96 3165
5.98 4542
6 4788
6.02 5106
6.04 6745
6.06 6500
6.08 6228
6.1 5880
6.12 6059
6.14 5669
6.16 5268
6.18 5041
6.2 5699
6.22 4257
6.24 4933
6.26 4648
6.28 4281
6.3 4667
6.32 4456
6.34 5041
6.36 6212
6.38 8717
6.4 7355
6.42 8220
6.44 8780
6.46 7373
6.48 6011
6.5 6531
6.52 6728
6.54 5704
6.56 5423
6.58 6369
6.6 5518
6.62 4438
6.64 6686
6.66 6994
6.68 6469
6.7 7057
6.72 6115
6.74 6536
6.76 5623
6.78 6805
6.8 8025
6.82 9267
6.84 7255
6.86 7645
6.88 7669
6.9 7237
6.92 8042
6.94 8730
6.96 8997
6.98 10778
7 10617
7.02 10570
7.04 10349
7.06 7760
7.08 9106
7.1 10253
7.12 9815
7.14 10879
7.16 11750
7.18 10324
7.2 9666
7.22 9031
7.24 7371
7.26 6956
7.28 6255
7.3 7334
7.32 8241
7.34 6279
7.36 6405
7.38 7912
7.4 6899
7.42 6575
7.44 6032
7.46 7579
7.48 6791
7.5 7451
7.52 6887
7.54 5505
7.56 7168
7.58 7863
7.6 6812
7.62 7611
7.64 8730
7.66 6934
7.68 8093
7.7 7340
7.72 7301
7.74 7209
7.76 6066
7.78 7295
7.8 7903
7.82 6067
7.84 5287
7.86 6261
7.88 6565
7.9 5306
7.92 4590
7.94 5400
7.96 4127
7.98 4782
8 5446
8.02 6803
8.04 4945
8.06 5914
8.08 4682
8.1 5325
8.12 5977
8.14 6103
8.16 8328
8.18 8519
8.2 9389
8.22 7241
8.24 6839
8.26 6222
8.28 8139
8.3 8202
8.32 7842
8.34 7467
8.36 8061
8.38 7199
8.4 8957
8.42 9110
8.44 9700
8.46 9143
8.48 10170
8.5 8943
8.52 9268
8.54 8949
8.56 7955
8.58 8026
8.6 7683
8.62 6396
8.64 5895
8.66 6927
8.68 9395
8.7 8677
8.72 8689
8.74 9781
8.76 10023
8.78 10095
8.8 8925
8.82 7159
8.84 8407
8.86 8338
8.88 6895
8.9 7414
8.92 6861
8.94 6145
8.96 4350
8.98 6457
9 7995
9.02 7611
9.04 7442
9.06 8612
9.08 8605
9.1 6503
9.12 6822
9.14 6427
9.16 5575
9.18 5837
9.2 7497
9.22 5533
9.24 5922
9.26 6704
9.28 5182
9.3 5242
9.32 7706
9.34 6241
9.36 7118
9.38 5859
9.4 5381
9.42 4304
9.44 5416
9.46 5401
9.48 5421
9.5 5826
9.52 5509
9.54 7574
9.56 8133
9.58 8868
9.6 9096
9.62 11068
9.64 8368
9.66 8392
9.68 9061
9.7 8696
9.72 9845
9.74 10347
9.76 8725
9.78 8145
9.8 8039
9.82 7397
9.84 6539
9.86 4781
9.88 7419
9.9 6958
9.92 7728
9.94 6520
9.96 6419
9.98 7026
10 7489
10.02 6629
10.04 8666
10.06 8882
10.08 11120
10.1 12303
10.12 8278
10.14 7829
10.16 8015
10.18 8178
10.2 10670
10.22 10897
10.24 8955
10.26 9435
10.28 9748
10.3 11497
10.32 8740
10.34 7487
10.36 9773
10.38 7919
10.4 8364
10.42 8795
10.44 9617
10.46 7624
10.48 9099
10.5 9311
10.52 9007
10.54 10173
10.56 11908
10.58 11395
10.6 12567
10.62 9768
10.64 7907
10.66 6418
10.68 9263
10.7 9803
10.72 9640
10.74 9322
10.76 9654
10.78 10560
10.8 8397
10.82 10322
10.84 8183
10.86 7826
10.88 6880
10.9 9276
10.92 7103
10.94 10524
10.96 10920
10.98 10649
11 9283
11.02 11214
11.04 8656
11.06 8861
11.08 7784
11.1 6790
11.12 7694
11.14 7440
11.16 7595
11.18 7101
11.2 9796
11.22 7320
11.24 7144
11.26 7321
11.28 9823
11.3 9634
11.32 8773
11.34 8771
11.36 9670
11.38 9525
11.4 8417
11.42 9221
11.44 10588
11.46 8588
11.48 9787
11.5 9135
11.52 9080
11.54 9991
11.56 11586
11.58 11534
11.6 11048
11.62 8747
11.64 10987
11.66 9268
11.68 10506
11.7 9347
11.72 9453
11.74 9692
11.76 9412
11.78 10748
11.8 8870
11.82 8506
11.84 8486
11.86 5915
11.88 6356
11.9 6835
11.92 5921
11.94 5606
11.96 6222
11.98 6890
12 7357
12.02 7311
12.04 4465
12.06 4902
12.08 4236
12.1 6010
12.12 6136
12.14 6998
12.16 6702
12.18 6483
12.2 6987
12.22 5534
12.24 5667
12.26 5915
12.28 6335
12.3 6426
12.32 6405
12.34 6837
12.36 7636
12.38 8580
12.4 7516
12.42 8897
12.44 7573
12.46 6414
12.48 6742
12.5 6235
12.52 7837
12.54 6763
12.56 7999
12.58 9532
12.6 9097
12.62 7815
12.64 7404
12.66 8649
12.68 8477
12.7 9072
12.72 7183
12.74 6393
12.76 8657
12.78 8728
12.8 8691
12.82 6747
12.84 9038
12.86 8128
12.88 5797
12.9 6324
12.92 6252
12.94 6040
12.96 5567
12.98 6681
13 5276
13.02 6053
13.04 5954
13.06 5502
13.08 6140
13.1 5931
13.12 4846
13.14 5069
13.16 6499
13.18 8426
13.2 8070
13.22 6771
13.24 7545
13.26 7852
13.28 6589
13.3 7308
13.32 8869
13.34 7434
13.36 8444
13.38 7367
13.4 6777
13.42 7325
13.44 8847
13.46 7826
13.48 7502
13.5 8094
13.52 8748
13.54 6327
13.56 6945
13.58 5981
13.6 6867
13.62 6475
13.64 5680
13.66 4535
13.68 5095
13.7 4388
13.72 4114
13.74 4702
13.76 5509
13.78 5763
13.8 5460
13.82 6140
13.84 5546
13.86 5543
13.88 6721
13.9 6265
13.92 4838
13.94 6829
13.96 7006
13.98 6799
14 7718
14.02 7385
14.04 6161
14.06 6033
14.08 6343
14.1 6328
14.12 6562
14.14 7074
14.16 8640
14.18 8263
14.2 7355
14.22 10885
14.24 9577
14.26 8469
14.28 9298
14.3 9813
14.32 7364
14.34 7982
14.36 8118
14.38 8496
14.4 11283
14.42 11839
14.44 11375
14.46 9529
14.48 10357
14.5 9352
14.52 9931
14.54 9911
14.56 9933
14.58 7754
14.6 6390
14.62 8398
14.64 8992
14.66 9078
14.68 11091
14.7 11105
14.72 12689
14.74 11913
14.76 11248
14.78 10532
14.8 7835
14.82 12137
14.84 12819
14.86 12248
14.88 13390
14.9 14482
14.92 14342
14.94 12780
14.96 12564
14.98 14089
15 11821
15.02 14377
15.04 12957
15.06 12064
15.08 11509
15.1 12881
15.12 12888
15.14 12883
15.16 11842
15.18 9524
15.2 9115
15.22 9361
15.24 9075
15.26 7749
15.28 9122
15.3 9158
15.32 9852
15.34 6578
15.36 7156
15.38 7379
15.4 6641
15.42 6445
15.44 8443
15.46 9125
15.48 9127
15.5 10720
15.52 10203
15.54 8781
15.56 10260
15.58 10127
15.6 9881
15.62 8728
15.64 9029
15.66 7691
15.68 8172
15.7 7086
15.72 8143
15.74 7781
15.76 8487
15.78 8338
15.8 7235
15.82 7720
15.84 6143
15.86 5582
15.88 5693
15.9 6885
15.92 6470
15.94 6385
15.96 6749
15.98 6081
16 5896
16.02 5899
16.04 6479
16.06 7157
16.08 7583
16.1 8541
16.12 8419
16.14 9475
16.16 8782
16.18 6826
16.2 8788
16.22 9507
16.24 8909
16.26 8405
16.28 7967
16.3 7964
16.32 7967
16.34 8284
16.36 8988
16.38 9382
16.4 7543
16.42 9392
16.44 9453
16.46 7374
16.48 6517
16.5 6389
16.52 7218
16.54 8123
16.56 9225
16.58 8741
16.6 8782
16.62 10885
16.64 10211
16.66 9205
16.68 10648
16.7 9566
16.72 9265
16.74 13269
16.76 9843
16.78 9376
16.8 11051
16.82 8538
16.84 7982
16.86 9144
16.88 8057
16.9 7358
16.92 8270
16.94 9286
16.96 8549
16.98 8427
17 8791
17.02 9169
17.04 7218
17.06 7327
17.08 8793
17.1 7216
17.12 8566
17.14 7537
17.16 7487
17.18 7605
17.2 7495
17.22 9332
17.24 9544
17.26 9156
17.28 10701
17.3 9646
17.32 8991
17.34 8332
17.36 9423
17.38 7854
17.4 8573
17.42 9721
17.44 9361
17.46 10175
17.48 8939
17.5 9303
17.52 10705
17.54 11221
17.56 12221
17.58 11189
17.6 11753
17.62 11356
17.64 11557
17.66 9035
17.68 12522
17.7 10674
17.72 10944
17.74 11363
17.76 11654
17.78 9690
17.8 8091
17.82 7304
17.84 7222
17.86 7439
17.88 8710
17.9 7803
17.92 7787
17.94 9715
17.96 7905
17.98 6447
18 5953
18.02 9160
18.04 8925
18.06 10363
18.08 8993
18.1 8651
18.12 8765
18.14 8274
18.16 8576
18.18 11269
18.2 10513
18.22 11056
18.24 10274
18.26 13034
18.28 11412
18.3 10330
18.32 9831
18.34 11316
18.36 11915
18.38 11512
18.4 10096
18.42 8484
18.44 9506
18.46 9424
18.48 9295
18.5 10784
18.52 7852
18.54 11827
18.56 13169
18.58 12530
18.6 12566
18.62 10001
18.64 11741
18.66 11025
18.68 11373
18.7 10887
18.72 10646
18.74 9798
18.76 8830
18.78 10867
18.8 11490
18.82 11973
18.84 11352
18.86 12591
18.88 13135
18.9 11734
18.92 11314
18.94 11207
18.96 10469
18.98 11112
19 9762
19.02 10895
19.04 10895
19.06 11803
19.08 12263
19.1 13308
19.12 12233
19.14 12997
19.16 14152
19.18 12748
19.2 11507
19.22 10757
19.24 9796
19.26 9825
19.28 11680
19.3 11159
19.32 11418
19.34 8735
19.36 9339
19.38 8281
19.4 8814
19.42 10279
19.44 10103
19.46 11994
19.48 13568
19.5 13476
19.52 15871
19.54 12820
19.56 13116
19.58 11953
19.6 12024
19.62 11589
19.64 12603
19.66 8581
19.68 11728
19.7 11203
19.72 9494
19.74 11396
19.76 10476
19.78 10916
19.8 11532
19.82 14450
19.84 14730
19.86 14135
19.88 13549
19.9 14311
19.92 14676
19.94 14252
19.96 14479
19.98 13639
20 13259
&
@target G1.S2
@type xy
0 0
0.02 84
0.04 98
0.06 5
0.08 5
0.1 80
0.12 254
0.14 171
0.16 44
0.18 0
0.2 74
0.22 22
0.24 0
0.26 0
0.28 0
0.3 152
0.32 4
0.34 3560
0.36 2855
0.38 3337
0.4 3677
0.42 3619
0.44 4052
0.46 3888
0.48 3684
0.5 4529
0.52 4587
0.54 3754
0.56 4995
0.58 4671
0.6 4508
0.62 3988
0.64 2988
0.66 2754
0.68 3838
0.7 4323
0.72 3948
0.74 4001
0.76 4729
0.78 3409
0.8 5211
0.82 4251
0.84 5195
0.86 5743
0.88 6264
0.9 6086
0.92 5663
0.94 5961
0.96 5012
0.98 6610
1 4672
1.02 4463
1.04 4631
1.06 5453
1.08 4613
1.1 3189
1.12 3655
1.14 3687
1.16 3643
1.18 5247
1.2 4807
1.22 4379
1.24 5196
1.26 4283
1.28 4656
1.3 5843
1.32 3654
1.34 3783
1.36 4813
1.38 3838
1.4 4063
1.42 3774
1.44 3764
1.46 3402
1.48 4135
1.5 4689
1.52 4702
1.54 5227
1.56 3556
1.58 4626
1.6 3931
1.62 6265
1.64 5658
1.66 4539
1.68 4314
1.7 5055
1.72 4636
1.74 5555
1.76 4949
1.78 3595
1.8 4393
1.82 4002
1.84 5731
1.86 4125
1.88 4524
1.9 4863
1.92 4627
1.94 3787
1.96 2809
1.98 3124
2 2716
2.02 4310
2.04 4892
2.06 4553
2.08 4177
2.1 4554
2.12 5343
2.14 3697
2.16 4344
2.18 3458
2.2 3611
2.22 5395
2.24 5869
2.26 5256
2.28 3241
2.3 3974
2.32 4196
2.34 4310
2.36 4721
2.38 3912
2.4 5476
2.42 6030
2.44 5055
2.46 4097
2.48 4959
2.5 5635
2.52 5270
2.54 5493
2.56 5100
2.58 5001
2.6 3351
2.62 3330
2.64 4306
2.66 2677
2.68 4485
2.7 3488
2.72 3604
2.74 2650
2.76 3456
2.78 4779
2.8 4014
2.82 4461
2.84 5193
2.86 4673
2.88 3354
2.9 4822
2.92 4802
2.94 4811
2.96 4471
2.98 4979
3 2564
3.02 3536
3.04 3563
3.06 3734
3.08 3364
3.1 3979
3.12 4482
3.14 5066
3.16 5737
3.18 6566
3.2 4885
3.22 5809
3.24 5529
3.26 6044
3.28 5025
3.3 4793
3.32 5308
3.34 5013
3.36 3497
3.38 5197
3.4 4657
3.42 5559
3.44 4340
3.46 4284
3.48 3682
3.5 4003
3.52 5177
3.54 5156
3.56 4940
3.58 4558
3.6 5665
3.62 4289
3.64 4257
3.66 4708
3.68 4278
3.7 4597
3.72 4988
3.74 5081
3.76 5408
3.78 4752
3.8 4829
3.82 5316
3.84 4172
3.86 5568
3.88 4731
3.9 5344
3.92 4620
3.94 5870
3.96 4572
3.98 5598
4 6671
4.02 5320
4.04 5423
4.06 4600
4.08 6638
4.1 6825
4.12 6174
4.14 5103
4.16 6505
4.18 6432
4.2 7115
4.22 5079
4.24 4856
4.26 5632
4.28 6126
4.3 6247
4.32 5117
4.34 5905
4.36 5797
4.38 5159
4.4 5849
4.42 6743
4.44 6285
4.46 5290
4.48 5369
4.5 5639
4.52 4309
4.54 5364
4.56 4989
4.58 5151
4.6 4709
4.62 5057
4.64 6676
4.66 5566
4.68 6506
4.7 7120
4.72 4759
4.74 5536
4.76 5207
4.78 4576
4.8 5584
4.82 5521
4.84 5252
4.86 4980
4.88 4909
4.9 4934
4.92 4865
4.94 6105
4.96 5133
4.98 4721
5 3896
5.02 4775
5.04 4727
5.06 5095
5.08 5640
5.1 5059
5.12 5705
5.14 4791
5.16 4821
5.18 4836
5.2 4996
5.22 4221
5.24 5547
5.26 6043
5.28 6383
5.3 5976
5.32 5242
5.34 4702
5.36 4837
5.38 4299
5.4 3762
5.42 4046
5.44 3427
5.46 5271
5.48 4737
5.5 5128
5.52 5064
5.54 5391
5.56 5269
5.58 4613
5.6 6235
5.62 5035
5.64 4805
5.66 5011
5.68 5228
5.7 4490
5.72 4920
5.74 5144
5.76 5622
5.78 5677
5.8 4862
5.82 6072
5.84 7077
5.86 6552
5.88 5702
5.9 5851
5.92 7011
5.94 6532
5.96 6491
5.98 5004
6 4308
6.02 4961
6.04 6004
6.06 5761
6.08 6401
6.1 5439
6.12 4626
6.14 4782
6.16 5781
6.18 4375
6.2 4408
6.22 5421
6.24 4987
6.26 5187
6.28 4705
6.3 7000
6.32 5866
6.34 5775
6.36 5775
6.38 4353
6.4 5532
6.42 5237
6.44 5321
6.46 5893
6.48 4844
6.5 4414
6.52 4786
6.54 4500
6.56 6216
6.58 6278
6.6 5650
6.62 4498
6.64 5305
6.66 5658
6.68 4435
6.7 5168
6.72 5042
6.74 5882
6.76 5338
6.78 5429
6.8 5844
6.82 5502
6.84 6094
6.86 5265
6.88 4421
6.9 6335
6.92 5279
6.94 5300
6.96 5779
6.98 4793
7 4820
7.02 4026
7.04 3903
7.06 4055
7.08 4810
7.1 3464
7.12 4062
7.14 3392
7.16 5247
7.18 4772
7.2 4543
7.22 5552
7.24 5844
7.26 5606
7.28 5560
7.3 5114
7.32 4751
7.34 5247
7.36 5714
7.38 4139
7.4 5330
7.42 6286
7.44 4568
7.46 3668
7.48 4164
7.5 4310
7.52 4995
7.54 6798
7.56 6020
7.58 4739
7.6 4562
7.62 3950
7.64 4817
7.66 4940
7.68 4636
7.7 5536
7.72 4483
7.74 4535
7.76 4423
7.78 5194
7.8 4702
7.82 4155
7.84 4765
7.86 4038
7.88 3572
7.9 4930
7.92 5166
7.94 6817
7.96 5238
7.98 4743
8 4592
8.02 4746
8.04 5080
8.06 4807
8.08 5899
8.1 5282
8.12 4796
8.14 4874
8.16 4695
8.18 5129
8.2 4934
8.22 4620
8.24 4470
8.26 4860
8.28 4112
8.3 4481
8.32 3603
8.34 4144
8.36 4877
8.38 4740
8.4 3966
8.42 4378
8.44 4191
8.46 4161
8.48 4358
8.5 5230
8.52 4608
8.54 4567
8.56 5023
8.58 5154
8.6 4247
8.62 4876
8.64 4874
8.66 4074
8.68 4266
8.7 4304
8.72 3091
8.74 4263
8.76 3883
8.78 3740
8.8 4780
8.82 4751
8.84 5574
8.86 5774
8.88 5577
8.9 4737
8.92 6242
8.94 4588
8.96 4238
8.98 6991
9 5481
9.02 4212
9.04 5144
9.06 4495
9.08 4742
9.1 6136
9.12 6499
9.14 4342
9.16 4309
9.18 3858
9.2 3974
9.22 5067
9.24 5112
9.26 5117
9.28 4222
9.3 4850
9.32 4466
9.34 5524
9.36 5974
9.38 6195
9.4 4841
9.42 4380
9.44 3193
9.46 4450
9.48 5472
9.5 5533
9.52 5251
9.54 4847
9.56 4692
9.58 4175
9.6 4275
9.62 5367
9.64 5630
9.66 5120
9.68 5643
9.7 6064
9.72 5797
9.74 5374
9.76 5246
9.78 4552
9.8 3774
9.82 3483
9.84 5042
9.86 5719
9.88 5989
9.9 5473
9.92 5706
9.94 5237
9.96 5371
9.98 4054
10 4039
10.02 4542
10.04 5092
10.06 5783
10.08 4404
10.1 5425
10.12 5608
10.14 5008
10.16 4423
10.18 5534
10.2 5485
10.22 5262
10.24 5062
10.26 5362
10.28 4959
10.3 3484
10.32 4655
10.34 5806
10.36 6733
10.38 7142
10.4 6404
10.42 5810
10.44 5341
10.46 5479
10.48 4865
10.5 4384
10.52 4926
10.54 4933
10.56 4184
10.58 5310
10.6 5712
10.62 3826
10.64 6205
10.66 6088
10.68 7006
10.7 6452
10.72 5054
10.74 5325
10.76 4939
10.78 5763
10.8 5096
10.82 5690
10.84 5800
10.86 6692
10.88 5704
10.9 5760
10.92 6235
10.94 6630
10.96 6736
10.98 6217
11 6269
11.02 7058
11.04 7805
11.06 6513
11.08 5700
11.1 5831
11.12 5625
11.14 5828
11.16 5656
11.18 4112
11.2 5009
11.22 4304
11.24 4364
11.26 5508
11.28 4261
11.3 5821
11.32 4200
11.34 4711
11.36 5504
11.38 4656
11.4 5284
11.42 5066
11.44 4236
11.46 3667
11.48 4326
11.5 5647
11.52 4838
11.54 5531
11.56 5468
11.58 5581
11.6 5799
11.62 5488
11.64 4311
11.66 4903
11.68 4855
11.7 4722
11.72 6528
11.74 5480
11.76 5565
11.78 5819
11.8 5858
11.82 7013
11.84 5322
11.86 5022
11.88 5318
11.9 5008
11.92 4992
11.94 5041
11.96 5036
11.98 5557
12 5119
12.02 6962
12.04 6310
12.06 5804
12.08 7781
12.1 5166
12.12 5598
12.14 4817
12.16 5502
12.18 4918
12.2 5166
12.22 6019
12.24 5735
12.26 6419
12.28 6162
12.3 5830
12.32 6871
12.34 6843
12.36 6944
12.38 7324
12.4 7087
12.42 5504
12.44 6729
12.46 5051
12.48 4901
12.5 5955
12.52 5935
12.54 6001
12.56 5684
12.58 4912
12.6 5538
12.62 5258
12.64 5856
12.66 4721
12.68 4598
12.7 5324
12.72 4663
12.74 5769
12.76 5038
12.78 7093
12.8 5909
12.82 5276
12.84 5411
12.86 4036
12.88 4660
12.9 4292
12.92 4645
12.94 6690
12.96 4880
12.98 5068
13 6960
13.02 6782
13.04 6029
13.06 5674
13.08 6027
13.1 6020
13.12 5652
13.14 5428
13.16 5557
13.18 5656
13.2 4387
13.22 5000
13.24 5839
13.26 5687
13.28 5481
13.3 5078
13.32 5825
13.34 6802
13.36 6488
13.38 5528
13.4 5286
13.42 5041
13.44 5838
13.46 4755
13.48 5352
13.5 5636
13.52 6017
13.54 6000
13.56 5584
13.58 5879
13.6 6077
13.62 5953
13.64 6102
13.66 5391
13.68 6160
13.7 5772
13.72 6234
13.74 4809
13.76 4754
13.78 4484
13.8 5501
13.82 5372
13.84 4742
13.86 3742
13.88 5147
13.9 5338
13.92 4825
13.94 5135
13.96 6609
13.98 5684
14 5419
14.02 4803
14.04 6204
14.06 6085
14.08 6584
14.1 6381
14.12 6236
14.14 5896
14.16 6268
14.18 5678
14.2 6891
14.22 6781
14.24 6614
14.26 5359
14.28 7268
14.3 9355
14.32 8150
14.34 7916
14.36 9312
14.38 9289
14.4 6908
14.42 7751
14.44 7266
14.46 7199
14.48 6530
14.5 7674
14.52 7952
14.54 7888
14.56 9263
14.58 9156
14.6 8762
14.62 9228
14.64 7870
14.66 8306
14.68 7124
14.7 8292
14.72 8072
14.74 7854
14.76 7173
14.78 8226
14.8 6666
14.82 7368
14.84 7139
14.86 6574
14.88 7749
14.9 6416
14.92 9133
14.94 9107
14.96 8173
14.98 8405
15 9456
15.02 8283
15.04 9459
15.06 8109
15.08 8088
15.1 7013
15.12 7469
15.14 6631
15.16 7095
15.18 9005
15.2 8303
15.22 8200
15.24 8275
15.26 8668
15.28 8509
15.3 9583
15.32 9532
15.34 10527
15.36 9307
15.38 8323
15.4 8126
15.42 7647
15.44 7397
15.46 8903
15.48 8489
15.5 7600
15.52 7599
15.54 8621
15.56 8223
15.58 8599
15.6 7596
15.62 7642
15.64 8336
15.66 9440
15.68 9228
15.7 9868
15.72 8293
15.74 8354
15.76 7396
15.78 7270
15.8 8195
15.82 8350
15.84 8829
15.86 8905
15.88 7669
15.9 6978
15.92 8485
15.94 7029
15.96 7958
15.98 8440
16 6200
16.02 8378
16.04 7644
16.06 7629
16.08 7255
16.1 9028
16.12 8727
16.14 6947
16.16 9602
16.18 8921
16.2 10139
16.22 8309
16.24 8667
16.26 10833
16.28 10716
16.3 11367
16.32 9916
16.34 9624
16.36 8175
16.38 9276
16.4 9089
16.42 9510
16.44 9568
16.46 9038
16.48 9288
16.5 9098
16.52 9621
16.54 9411
16.56 8410
16.58 8287
16.6 8343
16.62 7653
16.64 8025
16.66 7801
16.68 7956
16.7 8009
16.72 7565
16.74 7720
16.76 7206
16.78 7801
16.8 8279
16.82 7398
16.84 8497
16.86 9132
16.88 8068
16.9 8225
16.92 9466
16.94 8780
16.96 9027
16.98 9093
17 7847
17.02 8675
17.04 10493
17.06 9999
17.08 9066
17.1 9237
17.12 8784
17.14 10214
17.16 10663
17.18 10058
17.2 10045
17.22 9682
17.24 7656
17.26 8352
17.28 8087
17.3 8348
17.32 10602
17.34 10318
17.36 8890
17.38 9130
17.4 9052
17.42 8824
17.44 8388
17.46 7726
17.48 9265
17.5 7845
17.52 8535
17.54 9692
17.56 8504
17.58 8777
17.6 8330
17.62 8647
17.64 6692
17.66 7711
17.68 7640
17.7 7641
17.72 8463
17.74 8708
17.76 8325
17.78 9314
17.8 9037
17.82 9256
17.84 9609
17.86 8543
17.88 7923
17.9 7773
17.92 7759
17.94 8390
17.96 7497
17.98 9552
18 11109
18.02 8369
18.04 8519
18.06 7540
18.08 8555
18.1 8203
18.12 8986
18.14 9620
18.16 8963
18.18 9152
18.2 7487
18.22 7796
18.24 6274
18.26 6868
18.28 7308
18.3 6938
18.32 7715
18.34 7463
18.36 5565
18.38 6650
18.4 8232
18.42 8361
18.44 7737
18.46 9270
18.48 9554
18.5 9147
18.52 8289
18.54 7849
18.56 7994
18.58 8980
18.6 8639
18.62 7877
18.64 8892
18.66 8660
18.68 8292
18.7 8091
18.72 8433
18.74 9331
18.76 9947
18.78 9277
18.8 8833
18.82 7547
18.84 7276
18.86 7058
18.88 6228
18.9 7428
18.92 8743
18.94 9272
18.96 8326
18.98 8711
19 7965
19.02 9183
19.04 8925
19.06 9440
19.08 7239
19.1 7009
19.12 7658
19.14 8561
19.16 8234
19.18 8082
19.2 8733
19.22 9910
19.24 7610
19.26 8661
19.28 8649
19.3 9710
19.32 9161
19.34 9491
19.36 8991
19.38 9518
19.4 9645
19.42 8545
19.44 8645
19.46 8373
19.48 9183
19.5 7077
19.52 5704
19.54 7905
19.56 7244
19.58 6702
19.6 7030
19.62 8204
19.64 6335
19.66 7915
19.68 8025
19.7 8358
19.72 8517
19.74 8944
19.76 7883
19.78 8611
19.8 7544
19.82 7733
19.84 8678
19.86 7777
19.88 7567
19.9 7502
19.92 8350
19.94 7243
19.96 7000
19.98 7454
20 9431
&
@target G2.S0
@type xy
1 0.446346
2 0.439915
3 0.433272
4 0.436148
5 0.462899
6 0.444579
7 0.458558
8 0.492976
9 0.486313
10 0.505618
11 0.447241
12 0.437064
13 0.454038
14 0.446542
15 0.435258
16 0.454037
17 0.458503
18 0.439033
19 0.441305
20 0.441672
21 0.448414
22 0.454368
23 0.45147
24 0.446458
25 0.448692
26 0.451386
27 0.447605
28 0.449221
29 0.45445
30 0.43946
31 0.636023
32 0.459429
33 0.522996
34 0.741991
35 0.825758
36 0.910714
37 0.789383
38 0.45864
39 0.480338
40 0.459619
41 0.447773
42 0.521992
43 0.630139
44 0.540394
45 0.447884
46 0.564734
47 0.503711
48 0.565796
49 0.439375
50 0.446094
51 0.456427
52 0.451691
53 0.450582
54 0.453293
55 0.437322
56 0.433445
57 0.455988
58 0.465323
59 0.454478
60 0.509386
61 0.486672
62 0.464623
63 0.464165
64 0.451026
65 0.482208
66 0.456234
67 0.439602
68 0.45321
69 0.474078
70 0.443283
71 0.453238
72 0.448859
73 0.44514
74 0.442407
75 0.449082
76 0.439488
77 0.456754
78 0.441899
&
@target G2.S1
@type xy
1 0.448581
2 0.438035
3 0.439345
4 0.436177
5 0.439118
6 0.441447
7 0.452797
8 0.523545
9 0.476288
10 0.508994
11 0.449833
12 0.459592
13 0.466744
14 0.452576
15 0.437893
16 0.4495
17 0.452327
18 0.445701
19 0.451802
20 0.449054
21 0.456208
22 0.448359
23 0.445225
24 0.444859
25 0.444607
26 0.449055
27 0.448219
28 0.443791
29 0.46768
30 0.432608
31 0.478461
32 0.440114
33 0.485412
34 0.601934
35 0.807481
36 0.88675
37 0.779695
38 0.459728
39 0.486416
40 0.448135
41 0.446598
42 0.481793
43 0.448052
44 0.472811
45 0.461086
46 0.489336
47 0.457658
48 0.47987
49 0.444804
50 0.439232
51 0.454175
52 0.448497
53 0.436806
54 0.429331
55 0.440398
56 0.428019
57 0.451691
58 0.461113
59 0.44975
60 0.46992
61 0.475762
62 0.445562
63 0.476813
64 0.449305
65 0.476734
66 0.452465
67 0.438406
68 0.440285
69 0.445814
70 0.447968
71 0.437064
72 0.447046
73 0.452382
74 0.456289
75 0.440483
76 0.451497
77 0.450722
78 0.448943
&
@target G2.S2
@type xy
1 0.448218
2 0.441842
3 0.391184
4 0.396075
5 0.45401
6 0.470346
7 0.455933
8 0.6607
9 0.556911
10 0.874314
11 0.671974
12 0.611739
13 0.454176
14 0.454918
15 0.446234
16 0.432608
17 0.46508
18 0.439232
19 0.437321
20 0.434684
21 0.429505
22 0.441644
23 0.44671
24 0.437408
25 0.439772
26 0.459156
27 0.439375
28 0.4478
29 0.40945
30 0.416983
31 0.480364
32 0.474078
33 0.481923
34 0.852892
35 0.930511
36 1.13478
37 1.10509
38 0.479088
39 0.680166
40 0.465134
41 0.444016
42 0.44601
43 0.45883
44 0.469495
45 0.438349
46 0.453377
47 0.44054
48 0.473207
49 0.435919
50 0.445786
51 0.430726
52 0.46198
53 0.439119
54 0.441164
55 0.404784
56 0.397524
57 0.451663
58 0.457903
59 0.467626
60 0.496639
61 0.801093
62 0.916052
63 0.818994
64 0.464247
65 0.571599
66 0.455
67 0.430755
68 0.446822
69 0.459048
70 0.442407
71 0.433502
72 0.445141
73 0.441843
74 0.439033
75 0.440369
76 0.431394
77 0.439033
78 0.469628
&
