# Supplementary material for: Data showing the lipid conformations and membrane binding behaviors of beta-amyloid fibrils in phase-separated cholesterol-enriched lipid domains with and without glycolipid and oxidized cholesterol from coarse-grained molecular dynamics simulations
Source: Data Brief. 2020 Apr 19;30:105496. doi: 10.1016/j.dib.2020.105496 (PMC7186522; doi:10.1016/j.dib.2020.105496)
Supplement: Supplementary file 1 [file mmc1.zip › Supplementary-Data/S17-21/Figure-S19/Figure-S19A-P1-AB-3.agr]

# Grace project file
#
@version 50125
@page size 792, 612
@page scroll 5%
@page inout 5%
@link page off
@map font 0 to "Times-Roman", "Times-Roman"
@map font 1 to "Times-Italic", "Times-Italic"
@map font 2 to "Times-Bold", "Times-Bold"
@map font 3 to "Times-BoldItalic", "Times-BoldItalic"
@map font 4 to "Helvetica", "Helvetica"
@map font 5 to "Helvetica-Oblique", "Helvetica-Oblique"
@map font 6 to "Helvetica-Bold", "Helvetica-Bold"
@map font 7 to "Helvetica-BoldOblique", "Helvetica-BoldOblique"
@map font 8 to "Courier", "Courier"
@map font 9 to "Courier-Oblique", "Courier-Oblique"
@map font 10 to "Courier-Bold", "Courier-Bold"
@map font 11 to "Courier-BoldOblique", "Courier-BoldOblique"
@map font 12 to "Symbol", "Symbol"
@map font 13 to "ZapfDingbats", "ZapfDingbats"
@map color 0 to (255, 255, 255), "white"
@map color 1 to (0, 0, 0), "black"
@map color 2 to (255, 0, 0), "red"
@map color 3 to (0, 255, 0), "green"
@map color 4 to (0, 0, 255), "blue"
@map color 5 to (255, 255, 0), "yellow"
@map color 6 to (188, 143, 143), "brown"
@map color 7 to (220, 220, 220), "grey"
@map color 8 to (148, 0, 211), "violet"
@map color 9 to (0, 255, 255), "cyan"
@map color 10 to (255, 0, 255), "magenta"
@map color 11 to (255, 165, 0), "orange"
@map color 12 to (114, 33, 188), "indigo"
@map color 13 to (103, 7, 72), "maroon"
@map color 14 to (64, 224, 208), "turquoise"
@map color 15 to (0, 139, 0), "green4"
@reference date 0
@date wrap off
@date wrap year 1950
@default linewidth 1.0
@default linestyle 1
@default color 1
@default pattern 1
@default font 0
@default char size 1.000000
@default symbol size 1.000000
@default sformat "%.8g"
@background color 0
@page background fill on
@timestamp off
@timestamp 0.03, 0.03
@timestamp color 1
@timestamp rot 0
@timestamp font 0
@timestamp char size 1.000000
@timestamp def "Tue Dec 12 15:30:58 2017"
@r0 off
@link r0 to g0
@r0 type above
@r0 linestyle 1
@r0 linewidth 1.0
@r0 color 1
@r0 line 0, 0, 0, 0
@r1 off
@link r1 to g0
@r1 type above
@r1 linestyle 1
@r1 linewidth 1.0
@r1 color 1
@r1 line 0, 0, 0, 0
@r2 off
@link r2 to g0
@r2 type above
@r2 linestyle 1
@r2 linewidth 1.0
@r2 color 1
@r2 line 0, 0, 0, 0
@r3 off
@link r3 to g0
@r3 type above
@r3 linestyle 1
@r3 linewidth 1.0
@r3 color 1
@r3 line 0, 0, 0, 0
@r4 off
@link r4 to g0
@r4 type above
@r4 linestyle 1
@r4 linewidth 1.0
@r4 color 1
@r4 line 0, 0, 0, 0
@g0 on
@g0 hidden false
@g0 type XY
@g0 stacked false
@g0 bar hgap 0.000000
@g0 fixedpoint off
@g0 fixedpoint type 0
@g0 fixedpoint xy 0.000000, 0.000000
@g0 fixedpoint format general general
@g0 fixedpoint prec 6, 6
@with g0
@    world 0, 0, 20, 6
@    stack world 0, 0, 0, 0
@    znorm 1
@    view 0.100000, 0.720000, 0.800000, 0.950000
@    title ""
@    title font 0
@    title size 1.500000
@    title color 1
@    subtitle ""
@    subtitle font 0
@    subtitle size 1.000000
@    subtitle color 1
@    xaxes scale Normal
@    yaxes scale Normal
@    xaxes invert off
@    yaxes invert off
@    xaxis  on
@    xaxis  type zero false
@    xaxis  offset 0.000000 , 0.000000
@    xaxis  bar on
@    xaxis  bar color 1
@    xaxis  bar linestyle 1
@    xaxis  bar linewidth 1.0
@    xaxis  label "Time (\xm\0s)"
@    xaxis  label layout para
@    xaxis  label place auto
@    xaxis  label char size 0.900000
@    xaxis  label font 0
@    xaxis  label color 1
@    xaxis  label place normal
@    xaxis  tick on
@    xaxis  tick major 5
@    xaxis  tick minor ticks 4
@    xaxis  tick default 6
@    xaxis  tick place rounded true
@    xaxis  tick in
@    xaxis  tick major size 1.000000
@    xaxis  tick major color 1
@    xaxis  tick major linewidth 1.0
@    xaxis  tick major linestyle 1
@    xaxis  tick major grid off
@    xaxis  tick minor color 1
@    xaxis  tick minor linewidth 1.0
@    xaxis  tick minor linestyle 1
@    xaxis  tick minor grid off
@    xaxis  tick minor size 0.500000
@    xaxis  ticklabel on
@    xaxis  ticklabel format general
@    xaxis  ticklabel prec 5
@    xaxis  ticklabel formula ""
@    xaxis  ticklabel append ""
@    xaxis  ticklabel prepend ""
@    xaxis  ticklabel angle 0
@    xaxis  ticklabel skip 0
@    xaxis  ticklabel stagger 0
@    xaxis  ticklabel place normal
@    xaxis  ticklabel offset auto
@    xaxis  ticklabel offset 0.000000 , 0.010000
@    xaxis  ticklabel start type auto
@    xaxis  ticklabel start 0.000000
@    xaxis  ticklabel stop type auto
@    xaxis  ticklabel stop 0.000000
@    xaxis  ticklabel char size 0.800000
@    xaxis  ticklabel font 0
@    xaxis  ticklabel color 1
@    xaxis  tick place both
@    xaxis  tick spec type none
@    yaxis  on
@    yaxis  type zero false
@    yaxis  offset 0.000000 , 0.000000
@    yaxis  bar on
@    yaxis  bar color 1
@    yaxis  bar linestyle 1
@    yaxis  bar linewidth 1.0
@    yaxis  label "Minimum  Distance (nm)"
@    yaxis  label layout para
@    yaxis  label place auto
@    yaxis  label char size 0.900000
@    yaxis  label font 0
@    yaxis  label color 1
@    yaxis  label place normal
@    yaxis  tick on
@    yaxis  tick major 1
@    yaxis  tick minor ticks 1
@    yaxis  tick default 6
@    yaxis  tick place rounded true
@    yaxis  tick in
@    yaxis  tick major size 1.000000
@    yaxis  tick major color 1
@    yaxis  tick major linewidth 1.0
@    yaxis  tick major linestyle 1
@    yaxis  tick major grid off
@    yaxis  tick minor color 1
@    yaxis  tick minor linewidth 1.0
@    yaxis  tick minor linestyle 1
@    yaxis  tick minor grid off
@    yaxis  tick minor size 0.500000
@    yaxis  ticklabel on
@    yaxis  ticklabel format general
@    yaxis  ticklabel prec 5
@    yaxis  ticklabel formula ""
@    yaxis  ticklabel append ""
@    yaxis  ticklabel prepend ""
@    yaxis  ticklabel angle 0
@    yaxis  ticklabel skip 0
@    yaxis  ticklabel stagger 0
@    yaxis  ticklabel place normal
@    yaxis  ticklabel offset auto
@    yaxis  ticklabel offset 0.000000 , 0.010000
@    yaxis  ticklabel start type auto
@    yaxis  ticklabel start 0.000000
@    yaxis  ticklabel stop type auto
@    yaxis  ticklabel stop 0.000000
@    yaxis  ticklabel char size 0.800000
@    yaxis  ticklabel font 0
@    yaxis  ticklabel color 1
@    yaxis  tick place both
@    yaxis  tick spec type none
@    altxaxis  off
@    altyaxis  off
@    legend on
@    legend loctype view
@    legend 0.82, 0.93
@    legend box color 1
@    legend box pattern 0
@    legend box linewidth 1.0
@    legend box linestyle 0
@    legend box fill color 0
@    legend box fill pattern 0
@    legend font 0
@    legend char size 1.000000
@    legend color 1
@    legend length 2
@    legend vgap 1
@    legend hgap 1
@    legend invert false
@    frame type 0
@    frame linestyle 1
@    frame linewidth 1.0
@    frame color 1
@    frame pattern 1
@    frame background color 0
@    frame background pattern 0
@    s0 hidden false
@    s0 type xy
@    s0 symbol 0
@    s0 symbol size 1.000000
@    s0 symbol color 3
@    s0 symbol pattern 1
@    s0 symbol fill color 3
@    s0 symbol fill pattern 0
@    s0 symbol linewidth 1.0
@    s0 symbol linestyle 1
@    s0 symbol char 65
@    s0 symbol char font 0
@    s0 symbol skip 0
@    s0 line type 1
@    s0 line linestyle 1
@    s0 line linewidth 1.0
@    s0 line color 3
@    s0 line pattern 1
@    s0 baseline type 0
@    s0 baseline off
@    s0 dropline off
@    s0 fill type 0
@    s0 fill rule 0
@    s0 fill color 3
@    s0 fill pattern 1
@    s0 avalue off
@    s0 avalue type 2
@    s0 avalue char size 1.000000
@    s0 avalue font 0
@    s0 avalue color 1
@    s0 avalue rot 0
@    s0 avalue format general
@    s0 avalue prec 3
@    s0 avalue prepend ""
@    s0 avalue append ""
@    s0 avalue offset 0.000000 , 0.000000
@    s0 errorbar on
@    s0 errorbar place both
@    s0 errorbar color 3
@    s0 errorbar pattern 1
@    s0 errorbar size 1.000000
@    s0 errorbar linewidth 1.0
@    s0 errorbar linestyle 1
@    s0 errorbar riser linewidth 1.0
@    s0 errorbar riser linestyle 1
@    s0 errorbar riser clip off
@    s0 errorbar riser clip length 0.100000
@    s0 comment "/Users/KCheng/Desktop/cg_small_water_run/md-run-lonestar/namchi-04-26-2014/g-mind/1md-1.0nm-results/DPP-mind-.xvg"
@    s0 legend  "Protein-DPPC"
@    s1 hidden false
@    s1 type xy
@    s1 symbol 0
@    s1 symbol size 1.000000
@    s1 symbol color 11
@    s1 symbol pattern 1
@    s1 symbol fill color 11
@    s1 symbol fill pattern 0
@    s1 symbol linewidth 1.0
@    s1 symbol linestyle 1
@    s1 symbol char 65
@    s1 symbol char font 0
@    s1 symbol skip 0
@    s1 line type 1
@    s1 line linestyle 1
@    s1 line linewidth 1.0
@    s1 line color 11
@    s1 line pattern 1
@    s1 baseline type 0
@    s1 baseline off
@    s1 dropline off
@    s1 fill type 0
@    s1 fill rule 0
@    s1 fill color 11
@    s1 fill pattern 1
@    s1 avalue off
@    s1 avalue type 2
@    s1 avalue char size 1.000000
@    s1 avalue font 0
@    s1 avalue color 1
@    s1 avalue rot 0
@    s1 avalue format general
@    s1 avalue prec 3
@    s1 avalue prepend ""
@    s1 avalue append ""
@    s1 avalue offset 0.000000 , 0.000000
@    s1 errorbar on
@    s1 errorbar place both
@    s1 errorbar color 11
@    s1 errorbar pattern 1
@    s1 errorbar size 1.000000
@    s1 errorbar linewidth 1.0
@    s1 errorbar linestyle 1
@    s1 errorbar riser linewidth 1.0
@    s1 errorbar riser linestyle 1
@    s1 errorbar riser clip off
@    s1 errorbar riser clip length 0.100000
@    s1 comment "/Users/KCheng/Desktop/cg_small_water_run/md-run-lonestar/namchi-04-26-2014/g-mind/1md-1.0nm-results/DUP-mind-.xvg"
@    s1 legend  "Protein-DUPC"
@    s2 hidden false
@    s2 type xy
@    s2 symbol 0
@    s2 symbol size 1.000000
@    s2 symbol color 1
@    s2 symbol pattern 1
@    s2 symbol fill color 1
@    s2 symbol fill pattern 0
@    s2 symbol linewidth 1.0
@    s2 symbol linestyle 1
@    s2 symbol char 65
@    s2 symbol char font 0
@    s2 symbol skip 0
@    s2 line type 1
@    s2 line linestyle 1
@    s2 line linewidth 1.0
@    s2 line color 1
@    s2 line pattern 1
@    s2 baseline type 0
@    s2 baseline off
@    s2 dropline off
@    s2 fill type 0
@    s2 fill rule 0
@    s2 fill color 1
@    s2 fill pattern 1
@    s2 avalue off
@    s2 avalue type 2
@    s2 avalue char size 1.000000
@    s2 avalue font 0
@    s2 avalue color 1
@    s2 avalue rot 0
@    s2 avalue format general
@    s2 avalue prec 3
@    s2 avalue prepend ""
@    s2 avalue append ""
@    s2 avalue offset 0.000000 , 0.000000
@    s2 errorbar on
@    s2 errorbar place both
@    s2 errorbar color 1
@    s2 errorbar pattern 1
@    s2 errorbar size 1.000000
@    s2 errorbar linewidth 1.0
@    s2 errorbar linestyle 1
@    s2 errorbar riser linewidth 1.0
@    s2 errorbar riser linestyle 1
@    s2 errorbar riser clip off
@    s2 errorbar riser clip length 0.100000
@    s2 comment "/Users/KCheng/Desktop/cg_small_water_run/md-run-lonestar/namchi-04-26-2014/g-mind/1md-1.0nm-results/CHO-mind-.xvg"
@    s2 legend  "Protein-CHOL"
@g1 on
@g1 hidden false
@g1 type XY
@g1 stacked false
@g1 bar hgap 0.000000
@g1 fixedpoint off
@g1 fixedpoint type 0
@g1 fixedpoint xy 0.000000, 0.000000
@g1 fixedpoint format general general
@g1 fixedpoint prec 6, 6
@with g1
@    world 0, 0, 20, 15000
@    stack world 0, 0, 0, 0
@    znorm 1
@    view 0.100000, 0.410000, 0.800000, 0.640000
@    title ""
@    title font 0
@    title size 1.500000
@    title color 1
@    subtitle ""
@    subtitle font 0
@    subtitle size 1.000000
@    subtitle color 1
@    xaxes scale Normal
@    yaxes scale Normal
@    xaxes invert off
@    yaxes invert off
@    xaxis  on
@    xaxis  type zero false
@    xaxis  offset 0.000000 , 0.000000
@    xaxis  bar on
@    xaxis  bar color 1
@    xaxis  bar linestyle 1
@    xaxis  bar linewidth 1.0
@    xaxis  label "Time (\xm\0s)"
@    xaxis  label layout para
@    xaxis  label place auto
@    xaxis  label char size 0.900000
@    xaxis  label font 0
@    xaxis  label color 1
@    xaxis  label place normal
@    xaxis  tick on
@    xaxis  tick major 5
@    xaxis  tick minor ticks 4
@    xaxis  tick default 6
@    xaxis  tick place rounded true
@    xaxis  tick in
@    xaxis  tick major size 1.000000
@    xaxis  tick major color 1
@    xaxis  tick major linewidth 1.0
@    xaxis  tick major linestyle 1
@    xaxis  tick major grid off
@    xaxis  tick minor color 1
@    xaxis  tick minor linewidth 1.0
@    xaxis  tick minor linestyle 1
@    xaxis  tick minor grid off
@    xaxis  tick minor size 0.500000
@    xaxis  ticklabel on
@    xaxis  ticklabel format general
@    xaxis  ticklabel prec 5
@    xaxis  ticklabel formula ""
@    xaxis  ticklabel append ""
@    xaxis  ticklabel prepend ""
@    xaxis  ticklabel angle 0
@    xaxis  ticklabel skip 0
@    xaxis  ticklabel stagger 0
@    xaxis  ticklabel place normal
@    xaxis  ticklabel offset auto
@    xaxis  ticklabel offset 0.000000 , 0.010000
@    xaxis  ticklabel start type auto
@    xaxis  ticklabel start 0.000000
@    xaxis  ticklabel stop type auto
@    xaxis  ticklabel stop 0.000000
@    xaxis  ticklabel char size 0.800000
@    xaxis  ticklabel font 0
@    xaxis  ticklabel color 1
@    xaxis  tick place both
@    xaxis  tick spec type none
@    yaxis  on
@    yaxis  type zero false
@    yaxis  offset 0.000000 , 0.000000
@    yaxis  bar on
@    yaxis  bar color 1
@    yaxis  bar linestyle 1
@    yaxis  bar linewidth 1.0
@    yaxis  label "Number of Contacts (< 2 nm)"
@    yaxis  label layout para
@    yaxis  label place auto
@    yaxis  label char size 0.900000
@    yaxis  label font 0
@    yaxis  label color 1
@    yaxis  label place normal
@    yaxis  tick on
@    yaxis  tick major 5000
@    yaxis  tick minor ticks 1
@    yaxis  tick default 6
@    yaxis  tick place rounded true
@    yaxis  tick in
@    yaxis  tick major size 1.000000
@    yaxis  tick major color 1
@    yaxis  tick major linewidth 1.0
@    yaxis  tick major linestyle 1
@    yaxis  tick major grid off
@    yaxis  tick minor color 1
@    yaxis  tick minor linewidth 1.0
@    yaxis  tick minor linestyle 1
@    yaxis  tick minor grid off
@    yaxis  tick minor size 0.500000
@    yaxis  ticklabel on
@    yaxis  ticklabel format general
@    yaxis  ticklabel prec 5
@    yaxis  ticklabel formula ""
@    yaxis  ticklabel append ""
@    yaxis  ticklabel prepend ""
@    yaxis  ticklabel angle 0
@    yaxis  ticklabel skip 0
@    yaxis  ticklabel stagger 0
@    yaxis  ticklabel place normal
@    yaxis  ticklabel offset auto
@    yaxis  ticklabel offset 0.000000 , 0.010000
@    yaxis  ticklabel start type auto
@    yaxis  ticklabel start 0.000000
@    yaxis  ticklabel stop type auto
@    yaxis  ticklabel stop 0.000000
@    yaxis  ticklabel char size 0.800000
@    yaxis  ticklabel font 0
@    yaxis  ticklabel color 1
@    yaxis  tick place both
@    yaxis  tick spec type none
@    altxaxis  off
@    altyaxis  off
@    legend on
@    legend loctype view
@    legend 0.78, 0.8
@    legend box color 1
@    legend box pattern 1
@    legend box linewidth 1.0
@    legend box linestyle 1
@    legend box fill color 0
@    legend box fill pattern 1
@    legend font 0
@    legend char size 1.000000
@    legend color 1
@    legend length 2
@    legend vgap 1
@    legend hgap 1
@    legend invert false
@    frame type 0
@    frame linestyle 1
@    frame linewidth 1.0
@    frame color 1
@    frame pattern 1
@    frame background color 0
@    frame background pattern 0
@    s0 hidden false
@    s0 type xy
@    s0 symbol 0
@    s0 symbol size 1.000000
@    s0 symbol color 3
@    s0 symbol pattern 1
@    s0 symbol fill color 3
@    s0 symbol fill pattern 0
@    s0 symbol linewidth 1.0
@    s0 symbol linestyle 1
@    s0 symbol char 65
@    s0 symbol char font 0
@    s0 symbol skip 0
@    s0 line type 1
@    s0 line linestyle 1
@    s0 line linewidth 1.0
@    s0 line color 3
@    s0 line pattern 1
@    s0 baseline type 0
@    s0 baseline off
@    s0 dropline off
@    s0 fill type 0
@    s0 fill rule 0
@    s0 fill color 1
@    s0 fill pattern 1
@    s0 avalue off
@    s0 avalue type 2
@    s0 avalue char size 1.000000
@    s0 avalue font 0
@    s0 avalue color 1
@    s0 avalue rot 0
@    s0 avalue format general
@    s0 avalue prec 3
@    s0 avalue prepend ""
@    s0 avalue append ""
@    s0 avalue offset 0.000000 , 0.000000
@    s0 errorbar on
@    s0 errorbar place both
@    s0 errorbar color 3
@    s0 errorbar pattern 1
@    s0 errorbar size 1.000000
@    s0 errorbar linewidth 1.0
@    s0 errorbar linestyle 1
@    s0 errorbar riser linewidth 1.0
@    s0 errorbar riser linestyle 1
@    s0 errorbar riser clip off
@    s0 errorbar riser clip length 0.100000
@    s0 comment "/Users/KCheng/Desktop/cg_small_water_run/md-run-lonestar/namchi-04-26-2014/g-mind/1md-1.0nm-results/DPP-numcont-.xvg"
@    s0 legend  ""
@    s1 hidden false
@    s1 type xy
@    s1 symbol 0
@    s1 symbol size 1.000000
@    s1 symbol color 11
@    s1 symbol pattern 1
@    s1 symbol fill color 11
@    s1 symbol fill pattern 0
@    s1 symbol linewidth 1.0
@    s1 symbol linestyle 1
@    s1 symbol char 65
@    s1 symbol char font 0
@    s1 symbol skip 0
@    s1 line type 1
@    s1 line linestyle 1
@    s1 line linewidth 1.0
@    s1 line color 11
@    s1 line pattern 1
@    s1 baseline type 0
@    s1 baseline off
@    s1 dropline off
@    s1 fill type 0
@    s1 fill rule 0
@    s1 fill color 1
@    s1 fill pattern 1
@    s1 avalue off
@    s1 avalue type 2
@    s1 avalue char size 1.000000
@    s1 avalue font 0
@    s1 avalue color 1
@    s1 avalue rot 0
@    s1 avalue format general
@    s1 avalue prec 3
@    s1 avalue prepend ""
@    s1 avalue append ""
@    s1 avalue offset 0.000000 , 0.000000
@    s1 errorbar on
@    s1 errorbar place both
@    s1 errorbar color 11
@    s1 errorbar pattern 1
@    s1 errorbar size 1.000000
@    s1 errorbar linewidth 1.0
@    s1 errorbar linestyle 1
@    s1 errorbar riser linewidth 1.0
@    s1 errorbar riser linestyle 1
@    s1 errorbar riser clip off
@    s1 errorbar riser clip length 0.100000
@    s1 comment "/Users/KCheng/Desktop/cg_small_water_run/md-run-lonestar/namchi-04-26-2014/g-mind/1md-1.0nm-results/DUP-numcont-.xvg"
@    s1 legend  ""
@    s2 hidden false
@    s2 type xy
@    s2 symbol 0
@    s2 symbol size 1.000000
@    s2 symbol color 1
@    s2 symbol pattern 1
@    s2 symbol fill color 1
@    s2 symbol fill pattern 0
@    s2 symbol linewidth 1.0
@    s2 symbol linestyle 1
@    s2 symbol char 65
@    s2 symbol char font 0
@    s2 symbol skip 0
@    s2 line type 1
@    s2 line linestyle 1
@    s2 line linewidth 1.0
@    s2 line color 1
@    s2 line pattern 1
@    s2 baseline type 0
@    s2 baseline off
@    s2 dropline off
@    s2 fill type 0
@    s2 fill rule 0
@    s2 fill color 1
@    s2 fill pattern 1
@    s2 avalue off
@    s2 avalue type 2
@    s2 avalue char size 1.000000
@    s2 avalue font 0
@    s2 avalue color 1
@    s2 avalue rot 0
@    s2 avalue format general
@    s2 avalue prec 3
@    s2 avalue prepend ""
@    s2 avalue append ""
@    s2 avalue offset 0.000000 , 0.000000
@    s2 errorbar on
@    s2 errorbar place both
@    s2 errorbar color 1
@    s2 errorbar pattern 1
@    s2 errorbar size 1.000000
@    s2 errorbar linewidth 1.0
@    s2 errorbar linestyle 1
@    s2 errorbar riser linewidth 1.0
@    s2 errorbar riser linestyle 1
@    s2 errorbar riser clip off
@    s2 errorbar riser clip length 0.100000
@    s2 comment "/Users/KCheng/Desktop/cg_small_water_run/md-run-lonestar/namchi-04-26-2014/g-mind/1md-1.0nm-results/CHO-numcont-.xvg"
@    s2 legend  ""
@g2 on
@g2 hidden false
@g2 type XY
@g2 stacked false
@g2 bar hgap 0.000000
@g2 fixedpoint off
@g2 fixedpoint type 0
@g2 fixedpoint xy 0.000000, 0.000000
@g2 fixedpoint format general general
@g2 fixedpoint prec 6, 6
@with g2
@    world 0, 0, 130, 1
@    stack world 0, 0, 0, 0
@    znorm 1
@    view 0.100000, 0.100000, 0.800000, 0.330000
@    title ""
@    title font 0
@    title size 1.500000
@    title color 1
@    subtitle ""
@    subtitle font 0
@    subtitle size 1.000000
@    subtitle color 1
@    xaxes scale Normal
@    yaxes scale Normal
@    xaxes invert off
@    yaxes invert off
@    xaxis  on
@    xaxis  type zero false
@    xaxis  offset 0.000000 , 0.000000
@    xaxis  bar on
@    xaxis  bar color 1
@    xaxis  bar linestyle 1
@    xaxis  bar linewidth 1.0
@    xaxis  label "Residue (#)"
@    xaxis  label layout para
@    xaxis  label place auto
@    xaxis  label char size 0.900000
@    xaxis  label font 0
@    xaxis  label color 1
@    xaxis  label place normal
@    xaxis  tick on
@    xaxis  tick major 26
@    xaxis  tick minor ticks 1
@    xaxis  tick default 6
@    xaxis  tick place rounded true
@    xaxis  tick in
@    xaxis  tick major size 1.000000
@    xaxis  tick major color 1
@    xaxis  tick major linewidth 1.0
@    xaxis  tick major linestyle 1
@    xaxis  tick major grid off
@    xaxis  tick minor color 1
@    xaxis  tick minor linewidth 1.0
@    xaxis  tick minor linestyle 1
@    xaxis  tick minor grid off
@    xaxis  tick minor size 0.500000
@    xaxis  ticklabel on
@    xaxis  ticklabel format general
@    xaxis  ticklabel prec 5
@    xaxis  ticklabel formula ""
@    xaxis  ticklabel append ""
@    xaxis  ticklabel prepend ""
@    xaxis  ticklabel angle 0
@    xaxis  ticklabel skip 0
@    xaxis  ticklabel stagger 0
@    xaxis  ticklabel place normal
@    xaxis  ticklabel offset auto
@    xaxis  ticklabel offset 0.000000 , 0.010000
@    xaxis  ticklabel start type auto
@    xaxis  ticklabel start 0.000000
@    xaxis  ticklabel stop type auto
@    xaxis  ticklabel stop 0.000000
@    xaxis  ticklabel char size 0.800000
@    xaxis  ticklabel font 0
@    xaxis  ticklabel color 1
@    xaxis  tick place both
@    xaxis  tick spec type none
@    yaxis  on
@    yaxis  type zero false
@    yaxis  offset 0.000000 , 0.000000
@    yaxis  bar on
@    yaxis  bar color 1
@    yaxis  bar linestyle 1
@    yaxis  bar linewidth 1.0
@    yaxis  label "Minimum Distance (nm)"
@    yaxis  label layout para
@    yaxis  label place auto
@    yaxis  label char size 0.900000
@    yaxis  label font 0
@    yaxis  label color 1
@    yaxis  label place normal
@    yaxis  tick on
@    yaxis  tick major 0.2
@    yaxis  tick minor ticks 1
@    yaxis  tick default 6
@    yaxis  tick place rounded true
@    yaxis  tick in
@    yaxis  tick major size 1.000000
@    yaxis  tick major color 1
@    yaxis  tick major linewidth 1.0
@    yaxis  tick major linestyle 1
@    yaxis  tick major grid off
@    yaxis  tick minor color 1
@    yaxis  tick minor linewidth 1.0
@    yaxis  tick minor linestyle 1
@    yaxis  tick minor grid off
@    yaxis  tick minor size 0.500000
@    yaxis  ticklabel on
@    yaxis  ticklabel format general
@    yaxis  ticklabel prec 5
@    yaxis  ticklabel formula ""
@    yaxis  ticklabel append ""
@    yaxis  ticklabel prepend ""
@    yaxis  ticklabel angle 0
@    yaxis  ticklabel skip 0
@    yaxis  ticklabel stagger 0
@    yaxis  ticklabel place normal
@    yaxis  ticklabel offset auto
@    yaxis  ticklabel offset 0.000000 , 0.010000
@    yaxis  ticklabel start type auto
@    yaxis  ticklabel start 0.000000
@    yaxis  ticklabel stop type auto
@    yaxis  ticklabel stop 0.000000
@    yaxis  ticklabel char size 0.800000
@    yaxis  ticklabel font 0
@    yaxis  ticklabel color 1
@    yaxis  tick place both
@    yaxis  tick spec type none
@    altxaxis  off
@    altyaxis  off
@    legend on
@    legend loctype view
@    legend 0.78, 0.8
@    legend box color 1
@    legend box pattern 1
@    legend box linewidth 1.0
@    legend box linestyle 1
@    legend box fill color 0
@    legend box fill pattern 1
@    legend font 0
@    legend char size 1.000000
@    legend color 1
@    legend length 2
@    legend vgap 1
@    legend hgap 1
@    legend invert false
@    frame type 0
@    frame linestyle 1
@    frame linewidth 1.0
@    frame color 1
@    frame pattern 1
@    frame background color 0
@    frame background pattern 0
@    s0 hidden false
@    s0 type xy
@    s0 symbol 0
@    s0 symbol size 1.000000
@    s0 symbol color 3
@    s0 symbol pattern 1
@    s0 symbol fill color 3
@    s0 symbol fill pattern 0
@    s0 symbol linewidth 1.0
@    s0 symbol linestyle 1
@    s0 symbol char 65
@    s0 symbol char font 0
@    s0 symbol skip 0
@    s0 line type 1
@    s0 line linestyle 1
@    s0 line linewidth 1.0
@    s0 line color 3
@    s0 line pattern 1
@    s0 baseline type 0
@    s0 baseline off
@    s0 dropline off
@    s0 fill type 0
@    s0 fill rule 0
@    s0 fill color 1
@    s0 fill pattern 1
@    s0 avalue off
@    s0 avalue type 2
@    s0 avalue char size 1.000000
@    s0 avalue font 0
@    s0 avalue color 1
@    s0 avalue rot 0
@    s0 avalue format general
@    s0 avalue prec 3
@    s0 avalue prepend ""
@    s0 avalue append ""
@    s0 avalue offset 0.000000 , 0.000000
@    s0 errorbar on
@    s0 errorbar place both
@    s0 errorbar color 3
@    s0 errorbar pattern 1
@    s0 errorbar size 1.000000
@    s0 errorbar linewidth 1.0
@    s0 errorbar linestyle 1
@    s0 errorbar riser linewidth 1.0
@    s0 errorbar riser linestyle 1
@    s0 errorbar riser clip off
@    s0 errorbar riser clip length 0.100000
@    s0 comment "/Users/KCheng/Desktop/cg_small_water_run/md-run-lonestar/namchi-04-26-2014/g-mind/1md-1.0nm-results/DPP-res-.xvg"
@    s0 legend  ""
@    s1 hidden false
@    s1 type xy
@    s1 symbol 0
@    s1 symbol size 1.000000
@    s1 symbol color 11
@    s1 symbol pattern 1
@    s1 symbol fill color 11
@    s1 symbol fill pattern 0
@    s1 symbol linewidth 1.0
@    s1 symbol linestyle 1
@    s1 symbol char 65
@    s1 symbol char font 0
@    s1 symbol skip 0
@    s1 line type 1
@    s1 line linestyle 1
@    s1 line linewidth 1.0
@    s1 line color 11
@    s1 line pattern 1
@    s1 baseline type 0
@    s1 baseline off
@    s1 dropline off
@    s1 fill type 0
@    s1 fill rule 0
@    s1 fill color 1
@    s1 fill pattern 1
@    s1 avalue off
@    s1 avalue type 2
@    s1 avalue char size 1.000000
@    s1 avalue font 0
@    s1 avalue color 1
@    s1 avalue rot 0
@    s1 avalue format general
@    s1 avalue prec 3
@    s1 avalue prepend ""
@    s1 avalue append ""
@    s1 avalue offset 0.000000 , 0.000000
@    s1 errorbar on
@    s1 errorbar place both
@    s1 errorbar color 11
@    s1 errorbar pattern 1
@    s1 errorbar size 1.000000
@    s1 errorbar linewidth 1.0
@    s1 errorbar linestyle 1
@    s1 errorbar riser linewidth 1.0
@    s1 errorbar riser linestyle 1
@    s1 errorbar riser clip off
@    s1 errorbar riser clip length 0.100000
@    s1 comment "/Users/KCheng/Desktop/cg_small_water_run/md-run-lonestar/namchi-04-26-2014/g-mind/1md-1.0nm-results/DUP-res-.xvg"
@    s1 legend  ""
@    s2 hidden false
@    s2 type xy
@    s2 symbol 0
@    s2 symbol size 1.000000
@    s2 symbol color 1
@    s2 symbol pattern 1
@    s2 symbol fill color 1
@    s2 symbol fill pattern 0
@    s2 symbol linewidth 1.0
@    s2 symbol linestyle 1
@    s2 symbol char 65
@    s2 symbol char font 0
@    s2 symbol skip 0
@    s2 line type 1
@    s2 line linestyle 1
@    s2 line linewidth 1.0
@    s2 line color 1
@    s2 line pattern 1
@    s2 baseline type 0
@    s2 baseline off
@    s2 dropline off
@    s2 fill type 0
@    s2 fill rule 0
@    s2 fill color 1
@    s2 fill pattern 1
@    s2 avalue off
@    s2 avalue type 2
@    s2 avalue char size 1.000000
@    s2 avalue font 0
@    s2 avalue color 1
@    s2 avalue rot 0
@    s2 avalue format general
@    s2 avalue prec 3
@    s2 avalue prepend ""
@    s2 avalue append ""
@    s2 avalue offset 0.000000 , 0.000000
@    s2 errorbar on
@    s2 errorbar place both
@    s2 errorbar color 1
@    s2 errorbar pattern 1
@    s2 errorbar size 1.000000
@    s2 errorbar linewidth 1.0
@    s2 errorbar linestyle 1
@    s2 errorbar riser linewidth 1.0
@    s2 errorbar riser linestyle 1
@    s2 errorbar riser clip off
@    s2 errorbar riser clip length 0.100000
@    s2 comment "/Users/KCheng/Desktop/cg_small_water_run/md-run-lonestar/namchi-04-26-2014/g-mind/1md-1.0nm-results/CHO-res-.xvg"
@    s2 legend  ""
@target G0.S0
@type xy
0 2.582407
0.02 1.959139
0.04 1.176637
0.06 0.4541201
0.08 0.4274044
0.1 0.5973695
0.12 0.6374363
0.14 0.928399
0.16 1.298942
0.18 2.247421
0.2 0.8724394
0.22 2.729048
0.24 1.975766
0.26 0.5269015
0.28 1.834871
0.3 1.511365
0.32 0.4524653
0.34 0.4731275
0.36 0.4618711
0.38 0.4652159
0.4 0.4744997
0.42 0.4523827
0.44 1.03471
0.46 0.488288
0.48 0.5015228
0.5 0.4692019
0.52 0.5128837
0.54 0.7490995
0.56 1.083709
0.58 1.034275
0.6 0.5050991
0.62 0.4746318
0.64 0.4701861
0.66 0.469308
0.68 0.4614105
0.7 0.4794532
0.72 0.4880831
0.74 0.4840972
0.76 0.4391179
0.78 0.472599
0.8 0.491401
0.82 0.8976213
0.84 0.8930983
0.86 0.4482471
0.88 0.4482741
0.9 0.4738673
0.92 0.4682149
0.94 0.4722555
0.96 0.6180817
0.98 0.4808586
1 0.4655643
1.02 0.4744735
1.04 0.4582843
1.06 0.4746318
1.08 0.479114
1.1 0.4564264
1.12 0.4583127
1.14 0.4504989
1.16 0.4616821
1.18 0.465349
1.2 0.4516087
1.22 0.4560978
1.24 0.4535969
1.26 0.465672
1.28 0.4496109
1.3 0.4553571
1.32 0.4416452
1.34 0.4541203
1.36 0.4614377
1.38 0.4453655
1.4 0.4477444
1.42 0.4437056
1.44 0.4604617
1.46 0.4381203
1.48 0.4665561
1.5 0.4750271
1.52 0.4516909
1.54 0.448414
1.56 0.4303785
1.58 0.4622772
1.6 0.4497224
1.62 0.4595104
1.64 0.4556863
1.66 0.4624121
1.68 0.4512755
1.7 0.4775719
1.72 0.4557138
1.74 0.4693344
1.76 0.4615737
1.78 0.4591562
1.8 0.4528795
1.82 0.4732329
1.84 0.4445502
1.86 0.4702663
1.88 0.4577669
1.9 0.4610861
1.92 0.4490542
1.94 0.4565628
1.96 0.4617629
1.98 0.4555492
2 0.4493048
2.02 0.4587756
2.04 0.4411914
2.06 0.4641391
2.08 0.4470183
2.1 0.4554669
2.12 0.4484139
2.14 0.4700531
2.16 0.4473817
2.18 0.4495829
2.2 0.4610854
2.22 0.4737879
2.24 0.4510542
2.26 0.4702393
2.28 0.4774142
2.3 0.4841488
2.32 0.445561
2.34 0.4947975
2.36 0.4570012
2.38 0.459048
2.4 0.4728903
2.42 0.5143198
2.44 0.4845868
2.46 0.4684016
2.48 0.4719377
2.5 0.4564542
2.52 0.4570016
2.54 0.4633576
2.56 0.4628445
2.58 0.4796098
2.6 0.4603807
2.62 0.4669313
2.64 0.4669586
2.66 0.4687484
2.68 0.462034
2.7 0.439574
2.72 0.4803647
2.74 0.4665295
2.76 0.4925948
2.78 0.4634119
2.8 0.4543122
2.82 0.4677072
2.84 0.4521617
2.86 0.468535
2.88 0.460923
2.9 0.4597821
2.92 0.4703456
2.94 0.467894
2.96 0.4516916
2.98 0.4463747
3 0.4704522
3.02 0.4659405
3.04 0.4612212
3.06 0.4521339
3.08 0.4620064
3.1 0.4544506
3.12 0.443734
3.14 0.4583123
3.16 0.452935
3.18 0.4644888
3.2 0.4586127
3.22 0.4320304
3.24 0.4424088
3.26 0.4486371
3.28 0.4463744
3.3 0.4441846
3.32 0.4592929
3.34 0.4543674
3.36 0.463196
3.38 0.4649728
3.4 0.4674673
3.42 0.4705852
3.44 0.4507217
3.46 0.4574656
3.48 0.4667172
3.5 0.4664234
3.52 0.4670658
3.54 0.4596194
3.56 0.4633034
3.58 0.4632759
3.6 0.4586391
3.62 0.4352587
3.64 0.4506938
3.66 0.4600821
3.68 0.44071
3.7 0.4448318
3.72 0.463384
3.74 0.4657788
3.76 0.4573292
3.78 0.4522445
3.8 0.4490824
3.82 0.4481632
3.84 0.4640314
3.86 0.4574117
3.88 0.4528516
3.9 0.4498332
3.92 0.4562345
3.94 0.4715403
3.96 0.4776508
3.98 0.4623038
4 0.4747896
4.02 0.4566725
4.04 0.4697076
4.06 0.4589665
4.08 0.4725993
4.1 0.4530459
4.12 0.4654031
4.14 0.4618978
4.16 0.4625471
4.18 0.4458137
4.2 0.4670651
4.22 0.4513869
4.24 0.4596462
4.26 0.4580942
4.28 0.4635186
4.3 0.4552749
4.32 0.4469341
4.34 0.451885
4.36 0.4538998
4.38 0.4682677
4.4 0.4543126
4.42 0.4612482
4.44 0.4568918
4.46 0.4633839
4.48 0.4618169
4.5 0.486569
4.52 0.4662077
4.54 0.4666105
4.56 0.4537073
4.58 0.4747103
4.6 0.4442408
4.62 0.4597015
4.64 0.4506391
4.66 0.4705846
4.68 0.6086256
4.7 0.4680007
4.72 0.7268251
4.74 0.5087977
4.76 0.482933
4.78 0.4689614
4.8 0.4618442
4.82 0.4614655
4.84 0.4533763
4.86 0.482727
4.88 0.4644619
4.9 0.4631416
4.92 0.4736293
4.94 0.4584209
4.96 0.4617894
4.98 0.4640043
5 0.4729961
5.02 0.4785658
5.04 0.4838901
5.06 0.4505554
5.08 0.4547808
5.1 0.4721759
5.12 0.4426622
5.14 0.5002748
5.16 0.4731275
5.18 0.4462346
5.2 0.4661274
5.22 0.4417294
5.24 0.4862354
5.26 0.4515809
5.28 0.4350281
5.3 0.4614646
5.32 0.4987483
5.34 0.4718577
5.36 0.4352877
5.38 0.4658588
5.4 0.4534591
5.42 0.4703456
5.44 0.4549726
5.46 0.4751312
5.48 0.4561799
5.5 0.4583127
5.52 0.4725198
5.54 0.4719635
5.56 0.4460377
5.58 0.4502501
5.6 0.4646775
5.62 0.4535968
5.64 0.4532656
5.66 0.4535686
5.68 0.4624934
5.7 0.4441287
5.72 0.4717263
5.74 0.4532935
5.76 0.4553571
5.78 0.4719378
5.8 0.4493886
5.82 0.4622229
5.84 0.453486
5.86 0.4468784
5.88 0.4795048
5.9 0.4568643
5.92 0.4431703
5.94 0.4604895
5.96 0.4581758
5.98 0.4570557
6 0.4492215
6.02 0.4545326
6.04 0.4671453
6.06 0.459728
6.08 0.4619795
6.1 0.464704
6.12 0.4536791
6.14 0.4701062
6.16 0.4736556
6.18 0.4570286
6.2 0.4614109
6.22 0.4494999
6.24 0.472149
6.26 0.4640313
6.28 0.4689614
6.3 0.445365
6.32 0.4532384
6.34 0.4563169
6.36 0.4469334
6.38 0.4685618
6.4 0.4550005
6.42 0.453652
6.44 0.4644617
6.46 0.4635195
6.48 0.4590483
6.5 0.4748418
6.52 0.4657789
6.54 0.4717519
6.56 0.4775723
6.58 0.4797394
6.6 0.4508047
6.62 0.485026
6.64 0.4757623
6.66 0.476288
6.68 0.4522162
6.7 0.4596465
6.72 0.4781733
6.74 0.4740779
6.76 0.4758411
6.78 0.4804689
6.8 0.4703979
6.82 0.4955047
6.84 0.4809628
6.86 0.4636811
6.88 0.4701061
6.9 0.467894
6.92 0.4835546
6.94 0.6866947
6.96 0.4591846
6.98 0.4748948
7 0.4483863
7.02 0.4889019
7.04 0.4670389
7.06 0.480547
7.08 0.4722817
7.1 0.472255
7.12 0.4819233
7.14 0.4604617
7.16 0.8115572
7.18 0.455467
7.2 0.4617632
7.22 0.5267113
7.24 0.4439308
7.26 0.4639508
7.28 0.4421823
7.3 0.4771798
7.32 0.449111
7.34 0.4755257
7.36 0.4685348
7.38 0.4619786
7.4 0.4847164
7.42 0.471089
7.44 0.4817936
7.46 0.4624391
7.48 0.4711952
7.5 0.4571926
7.52 0.4504723
7.54 0.4671189
7.56 0.4545596
7.58 0.454643
7.6 0.4535968
7.62 0.473867
7.64 0.4653226
7.66 0.4624667
7.68 0.4516915
7.7 0.4508321
7.72 0.4529907
7.74 0.4565359
7.76 0.4516915
7.78 0.4522449
7.8 0.4602445
7.82 0.4648922
7.84 0.4689075
7.86 0.4637079
7.88 0.4579577
7.9 0.4614654
7.92 0.4706641
7.94 0.4430292
7.96 0.4495001
7.98 0.4669576
8 0.4624394
8.02 0.4593742
8.04 0.458721
8.06 0.4615733
8.08 0.4518016
8.1 0.4615192
8.12 0.4459823
8.14 0.4582028
8.16 0.4685352
8.18 0.4488039
8.2 0.4714072
8.22 0.466824
8.24 0.471009
8.26 0.4639239
8.28 0.44365
8.3 0.4480514
8.32 0.47154
8.34 0.4610043
8.36 0.4669315
8.38 0.4524656
8.4 0.4585033
8.42 0.4747106
8.44 0.4568912
8.46 0.4628986
8.48 0.4506937
8.5 0.4583389
8.52 0.4396303
8.54 0.4494998
8.56 0.4511375
8.58 0.4673863
8.6 0.4597006
8.62 0.4524932
8.64 0.4730228
8.66 0.4576297
8.68 0.4593749
8.7 0.445028
8.72 0.4590472
8.74 0.4618175
8.76 0.4467095
8.78 0.4725729
8.8 0.4652958
8.82 0.4534867
8.84 0.4587752
8.86 0.4655639
8.88 0.4527143
8.9 0.4733653
8.92 0.4540379
8.94 0.4579574
8.96 0.4531281
8.98 0.4493051
9 0.4624391
9.02 0.4713279
9.04 0.4721234
9.06 0.4628707
9.08 0.4739722
9.1 0.4674933
9.12 0.4618719
9.14 0.4630879
9.16 0.4669579
9.18 0.4577663
9.2 0.461248
9.22 0.4680009
9.24 0.4592105
9.26 0.457521
9.28 0.4555768
9.3 0.4479112
9.32 0.4627635
9.34 0.4652416
9.36 0.4502218
9.38 0.4767077
9.4 0.4756842
9.42 0.4661274
9.44 0.4503608
9.46 0.46653
9.48 0.4821049
9.5 0.4483301
9.52 0.4641117
9.54 0.4534588
9.56 0.48065
9.58 0.4659936
9.6 0.4769436
9.62 0.4474927
9.64 0.4543122
9.66 0.4511095
9.68 0.4633576
9.7 0.4701061
9.72 0.4374073
9.74 0.4364059
9.76 0.4489433
9.78 0.4576565
9.8 0.4561249
9.82 0.4476053
9.84 0.4671452
9.86 0.4658592
9.88 0.4392605
9.9 0.4681885
9.92 0.4847164
9.94 0.4953284
9.96 0.4540096
9.98 0.460353
10 0.4545328
10.02 0.464812
10.04 0.4540099
10.06 0.4605157
10.08 0.4438751
10.1 0.4543678
10.12 0.4512765
10.14 0.4579574
10.16 0.4579028
10.18 0.4514422
10.2 0.4372929
10.22 0.4594836
10.24 0.4511375
10.26 0.4680009
10.28 0.4662076
10.3 0.4787748
10.32 0.4509432
10.34 0.4382345
10.36 0.469575
10.38 0.4619794
10.4 0.437636
10.42 0.4609498
10.44 0.4592387
10.46 0.4638967
10.48 0.4464581
10.5 0.4858237
10.52 0.4705582
10.54 0.4539828
10.56 0.4587759
10.58 0.4623039
10.6 0.4419
10.62 0.4364915
10.64 0.4760518
10.66 0.4641387
10.68 0.4602713
10.7 0.450944
10.72 0.471699
10.74 0.4452251
10.76 0.452245
10.78 0.4498055
10.8 0.4579843
10.82 0.4641933
10.84 0.4574384
10.86 0.4629793
10.88 0.4654572
10.9 0.4622233
10.92 0.4657788
10.94 0.4589925
10.96 0.4613569
10.98 0.4614378
11 0.4508048
11.02 0.481093
11.04 0.4767079
11.06 0.4560151
11.08 0.4378646
11.1 0.47289
11.12 0.464058
11.14 0.4709036
11.16 0.4760517
11.18 0.4982966
11.2 0.494318
11.22 0.4607866
11.24 0.4644624
11.26 0.4684279
11.28 0.4808585
11.3 0.4737353
11.32 0.4678674
11.34 0.4563164
11.36 0.4574114
11.38 0.4683481
11.4 0.4622496
11.42 0.4611667
11.44 0.4504718
11.46 0.439005
11.48 0.4756573
11.5 0.4796614
11.52 0.4427471
11.54 0.4776508
11.56 0.4640578
11.58 0.4683483
11.6 0.4497504
11.62 0.4453649
11.64 0.4643815
11.66 0.4492486
11.68 0.4552746
11.7 0.4795315
11.72 0.4425775
11.74 0.4538173
11.76 0.465215
11.78 0.4537901
11.8 0.4639229
11.82 0.4665294
11.84 0.470664
11.86 0.470479
11.88 0.4654292
11.9 0.4609224
11.92 0.4757367
11.94 0.4576296
11.96 0.4704776
11.98 0.4724935
12 0.4682679
12.02 0.4581481
12.04 0.4583124
12.06 0.4695472
12.08 0.4596193
12.1 0.4483857
12.12 0.458639
12.14 0.4689885
12.16 0.4627364
12.18 0.4504721
12.2 0.4591568
12.22 0.4544229
12.24 0.4633034
12.26 0.4678939
12.28 0.4511369
12.3 0.4687216
12.32 0.4871857
12.34 0.4557681
12.36 0.4555487
12.38 0.458094
12.4 0.4599462
12.42 0.4462342
12.44 0.4514423
12.46 0.456864
12.48 0.4566452
12.5 0.4711953
12.52 0.4517738
12.54 0.4669589
12.56 0.4639241
12.58 0.4633845
12.6 0.4680545
12.62 0.4635729
12.64 0.4635735
12.66 0.4554391
12.68 0.4670649
12.7 0.4646773
12.72 0.4612477
12.74 0.4591838
12.76 0.4636271
12.78 0.4666367
12.8 0.4444661
12.82 0.445365
12.84 0.457739
12.86 0.4599461
12.88 0.4502774
12.9 0.4725462
12.92 0.4578751
12.94 0.4464585
12.96 0.4556863
12.98 0.4648386
13 0.4620873
13.02 0.4607056
13.04 0.463708
13.06 0.4550554
13.08 0.4652145
13.1 0.4437342
13.12 0.4661545
13.14 0.4526034
13.16 0.4627091
13.18 0.4804423
13.2 0.4604616
13.22 0.4384059
13.24 0.4592929
13.26 0.4751056
13.28 0.4784609
13.3 0.4567551
13.32 0.463303
13.34 0.463843
13.36 0.4718848
13.38 0.4760516
13.4 0.4515811
13.42 0.4662887
13.44 0.4766021
13.46 0.4653495
13.48 0.4459538
13.5 0.4994495
13.52 0.4537074
13.54 0.4678943
13.56 0.4537343
13.58 0.4893114
13.6 0.4844587
13.62 0.4714074
13.64 0.4624124
13.66 0.6512108
13.68 0.4691225
13.7 0.4651344
13.72 0.4784876
13.74 0.4709037
13.76 0.4906631
13.78 0.4739203
13.8 0.4616272
13.82 0.4356605
13.84 0.8184586
13.86 0.4792446
13.88 0.4813777
13.9 0.4616551
13.92 0.4714077
13.94 0.4690683
13.96 0.444916
13.98 0.4812738
14 0.4715405
14.02 0.498021
14.04 0.4661807
14.06 0.4538993
14.08 0.4651881
14.1 0.4670653
14.12 0.4737878
14.14 0.4618171
14.16 0.4812997
14.18 0.4820276
14.2 0.4838905
14.22 0.4753424
14.24 0.4488321
14.26 0.4767066
14.28 0.4642733
14.3 0.4729699
14.32 0.4769434
14.34 0.542632
14.36 0.475342
14.38 0.9982238
14.4 0.4631958
14.42 0.448386
14.44 0.4490543
14.46 0.4554941
14.48 0.4540091
14.5 0.4504164
14.52 0.488109
14.54 0.4710098
14.56 0.4686688
14.58 0.4688819
14.6 0.4761301
14.62 0.4695212
14.64 0.4640046
14.66 0.4553569
14.68 0.4603528
14.7 0.4609499
14.72 0.4676534
14.74 0.4579585
14.76 0.4605436
14.78 0.4695204
14.8 0.4722552
14.82 0.4650544
14.84 0.4372927
14.86 0.4518851
14.88 0.4865704
14.9 0.4615464
14.92 0.4560972
14.94 0.4558504
14.96 0.4678141
14.98 0.4632765
15 0.4654831
15.02 0.4644623
15.04 0.4636269
15.06 0.477912
15.08 0.4669855
15.1 0.4585572
15.12 0.4566724
15.14 0.4594836
15.16 0.4667438
15.18 0.4616275
15.2 0.4468221
15.22 0.473313
15.24 0.4900256
15.26 0.4607602
15.28 0.4779381
15.3 0.4635184
15.32 0.4694944
15.34 0.4700271
15.36 0.454478
15.38 0.4730219
15.4 0.4745792
15.42 0.4627095
15.44 0.4544777
15.46 0.4493881
15.48 0.4850517
15.5 0.4420975
15.52 0.4681077
15.54 0.4762875
15.56 0.4616816
15.58 0.4609229
15.6 0.4671726
15.62 0.466342
15.64 0.4633842
15.66 0.4546696
15.68 0.4520232
15.7 0.4623037
15.72 0.4625474
15.74 0.4384917
15.76 0.4564266
15.78 0.457739
15.8 0.4665295
15.82 0.4486366
15.84 0.4437062
15.86 0.4469343
15.88 0.4599463
15.9 0.4622498
15.92 0.4803643
15.94 0.4945954
15.96 0.4780692
15.98 0.4472136
16 0.4595104
16.02 0.4677067
16.04 0.4391468
16.06 0.4616824
16.08 0.4710623
16.1 0.4577663
16.12 0.4659669
16.14 0.4763402
16.16 0.4702657
16.18 0.4590751
16.2 0.4576299
16.22 0.4580939
16.24 0.4441008
16.26 0.4406243
16.28 0.4504723
16.3 0.4360051
16.32 0.4582579
16.34 0.4632767
16.36 0.4471575
16.38 0.4712218
16.4 0.4701588
16.42 0.454341
16.44 0.4368637
16.46 0.4418991
16.48 0.4673864
16.5 0.4501942
16.52 0.4441849
16.54 0.4554944
16.56 0.4534592
16.58 0.4601084
16.6 0.4756576
16.62 0.4448882
16.64 0.452383
16.66 0.4688283
16.68 0.4718314
16.7 0.4631685
16.72 0.4523827
16.74 0.4665302
16.76 0.4743943
16.78 0.4544779
16.8 0.4572194
16.82 0.4601357
16.84 0.4440161
16.86 0.4613569
16.88 0.4453651
16.9 0.4568639
16.92 0.4577388
16.94 0.475105
16.96 0.4563992
16.98 0.4758413
17 0.4521335
17.02 0.4362913
17.04 0.4605971
17.06 0.4535691
17.08 0.4490269
17.1 0.4819234
17.12 0.4567552
17.14 0.4509164
17.16 0.4836581
17.18 0.4597011
17.2 0.4534862
17.22 0.4783566
17.24 0.487058
17.26 0.4705581
17.28 0.4580668
17.3 0.4599455
17.32 0.4549169
17.34 0.454037
17.36 0.4904336
17.38 0.469175
17.4 0.4654573
17.42 0.4618977
17.44 0.463977
17.46 0.4522441
17.48 0.4554121
17.5 0.448247
17.52 0.4627359
17.54 0.4538167
17.56 0.4631951
17.58 0.4700267
17.6 0.4574384
17.62 0.470903
17.64 0.451359
17.66 0.4567819
17.68 0.4695212
17.7 0.456454
17.72 0.4655378
17.74 0.4655368
17.76 0.4657788
17.78 0.4671451
17.8 0.4598645
17.82 0.4685082
17.84 0.4534861
17.86 0.4437905
17.88 0.458285
17.9 0.4789569
17.92 0.4838913
17.94 0.4400283
17.96 0.4610037
17.98 0.4567272
18 0.4681344
18.02 0.460082
18.04 0.4710619
18.06 0.4477451
18.08 0.470824
18.1 0.4622232
18.12 0.4703716
18.14 0.4448867
18.16 0.473999
18.18 0.4687481
18.2 0.4853348
18.22 0.4506103
18.24 0.4540099
18.26 0.4628721
18.28 0.4755522
18.3 0.4728901
18.32 0.4525766
18.34 0.4756836
18.36 0.4667438
18.38 0.4806249
18.4 0.4577384
18.42 0.4709823
18.44 0.4588031
18.46 0.4697075
18.48 0.4670118
18.5 0.4751056
18.52 0.4728897
18.54 0.4550005
18.56 0.4578478
18.58 0.4593741
18.6 0.4513591
18.62 0.4435368
18.64 0.4421824
18.66 0.4577391
18.68 0.4737347
18.7 0.4649192
18.72 0.4622496
18.74 0.474789
18.76 0.460462
18.78 0.468268
18.8 0.457739
18.82 0.4523824
18.84 0.4513315
18.86 0.4686688
18.88 0.4537347
18.9 0.4771004
18.92 0.458421
18.94 0.4523832
18.96 0.4528241
18.98 0.4527691
19 0.4645426
19.02 0.4752631
19.04 0.4563715
19.06 0.4618442
19.08 0.4636268
19.1 0.4560154
19.12 0.457192
19.14 0.4540376
19.16 0.4503889
19.18 0.481898
19.2 0.459837
19.22 0.4672518
19.24 0.4673864
19.26 0.4400285
19.28 0.445786
19.3 0.457985
19.32 0.4722549
19.34 0.446402
19.36 0.4599452
19.38 0.4616819
19.4 0.4692546
19.42 0.4778593
19.44 0.4618168
19.46 0.4708235
19.48 0.4334169
19.5 0.4606789
19.52 0.4598639
19.54 0.4493881
19.56 0.452134
19.58 0.4733652
19.6 0.4421819
19.62 0.467466
19.64 0.470452
19.66 0.4582848
19.68 0.4445224
19.7 0.4462625
19.72 0.466181
19.74 0.4638428
19.76 0.42679
19.78 0.4597282
19.8 0.452604
19.82 0.4682682
19.84 0.44975
19.86 0.4568096
19.88 0.448609
19.9 0.4782782
19.92 0.4633301
19.94 0.4665827
19.96 0.4643819
19.98 0.4665835
20 0.4849223
&
@target G0.S1
@type xy
0 2.832353
0.02 2.164145
0.04 1.323961
0.06 0.8586758
0.08 0.7676263
0.1 0.9083777
0.12 1.176381
0.14 2.676743
0.16 2.386074
0.18 2.252582
0.2 0.8166395
0.22 2.177751
0.24 1.219282
0.26 1.066994
0.28 1.224827
0.3 1.453504
0.32 0.4638154
0.34 0.4772314
0.36 0.4572749
0.38 0.4504996
0.4 0.4709837
0.42 0.4330695
0.44 0.4509166
0.46 0.466208
0.48 0.4720436
0.5 0.4574383
0.52 0.4464299
0.54 0.4511366
0.56 0.4523825
0.58 0.4559331
0.6 0.4458138
0.62 0.4545323
0.64 0.4484696
0.66 0.4539543
0.68 0.4576292
0.7 0.469095
0.72 0.456207
0.74 0.4682145
0.76 0.461004
0.78 0.4644083
0.8 0.4554118
0.82 0.4563164
0.84 0.4670383
0.86 0.4584761
0.88 0.45522
0.9 0.4502497
0.92 0.47252
0.94 0.4522442
0.96 0.4561796
0.98 0.4572202
1 0.4467102
1.02 0.4516906
1.04 0.4471573
1.06 0.4420966
1.08 0.457684
1.1 0.4730218
1.12 0.4701328
1.14 0.4744997
1.16 0.4737353
1.18 0.4643276
1.2 0.4680276
1.22 0.4905609
1.24 0.4454498
1.26 0.4659669
1.28 0.4506382
1.3 0.4710098
1.32 0.4706112
1.34 0.4674929
1.36 0.4655641
1.38 0.45025
1.4 0.4642743
1.42 0.4623041
1.44 0.4642467
1.46 0.4557686
1.48 0.4765237
1.5 0.4707714
1.52 0.4667442
1.54 0.4459536
1.56 0.4492492
1.58 0.4537897
1.6 0.478252
1.62 0.4553296
1.64 0.4641122
1.66 0.450139
1.68 0.4513865
1.7 0.4803126
1.72 0.4576573
1.74 0.4576028
1.76 0.4728105
1.78 0.453652
1.8 0.4553565
1.82 0.4613834
1.84 0.4684287
1.86 0.4626825
1.88 0.4628445
1.9 0.4722288
1.92 0.4450285
1.94 0.4589387
1.96 0.4633037
1.98 0.4609226
2 0.4777547
2.02 0.4343382
2.04 0.4582577
2.06 0.4478001
2.08 0.4686422
2.1 0.4499439
2.12 0.4634652
2.14 0.4638155
2.16 0.4542581
2.18 0.4683473
2.2 0.4701329
2.22 0.4520505
2.24 0.4513033
2.26 0.4448589
2.28 0.4625202
2.3 0.4522166
2.32 0.4467664
2.34 0.4432834
2.36 0.4618175
2.38 0.4551367
2.4 0.4565912
2.42 0.4554947
2.44 0.4430008
2.46 0.4606516
2.48 0.4546703
2.5 0.4551103
2.52 0.4574929
2.54 0.461763
2.56 0.4419277
2.58 0.4532386
2.6 0.4446906
2.62 0.4717253
2.64 0.4534865
2.66 0.4580938
2.68 0.4628714
2.7 0.4386908
2.72 0.4524103
2.74 0.4485809
2.76 0.4390336
2.78 0.4818193
2.8 0.4475209
2.82 0.4634119
2.84 0.4499165
2.86 0.4671192
2.88 0.4454777
2.9 0.4587483
2.92 0.4440721
2.94 0.4614112
2.96 0.4504714
2.98 0.4583121
3 0.4703459
3.02 0.4564266
3.04 0.4602995
3.06 0.4417582
3.08 0.4479121
3.1 0.4652153
3.12 0.4519676
3.14 0.4639233
3.16 0.4636804
3.18 0.4727848
3.2 0.4633038
3.22 0.4522715
3.24 0.4531279
3.26 0.4552193
3.28 0.4734443
3.3 0.461655
3.32 0.5052231
3.34 0.4757631
3.36 0.4506944
3.38 0.4444374
3.4 0.4618169
3.42 0.4550273
3.44 0.4517471
3.46 0.4478
3.48 0.4594834
3.5 0.4649194
3.52 0.4671462
3.54 0.4534867
3.56 0.4519676
3.58 0.4556591
3.6 0.4745791
3.62 0.4619521
3.64 0.4687221
3.66 0.466101
3.68 0.4838646
3.7 0.4623858
3.72 0.4535969
3.74 0.4677872
3.76 0.4577392
3.78 0.455027
3.8 0.456673
3.82 0.4780429
3.84 0.4467102
3.86 0.45445
3.88 0.4751842
3.9 0.4588033
3.92 0.4436775
3.94 0.4674667
3.96 0.4414179
3.98 0.4556857
4 0.4690683
4.02 0.4765766
4.04 0.4666902
4.06 0.4661004
4.08 0.468295
4.1 0.4352298
4.12 0.45412
4.14 0.4688547
4.16 0.4552473
4.18 0.4561252
4.2 0.4631951
4.22 0.4495837
4.24 0.4359477
4.26 0.452465
4.28 0.4601357
4.3 0.4796097
4.32 0.4507216
4.34 0.4725989
4.36 0.4669317
4.38 0.4440157
4.4 0.460706
4.42 0.4716195
4.44 0.4555492
4.46 0.4531555
4.48 0.4723875
4.5 0.4545601
4.52 0.4511367
4.54 0.4592929
4.56 0.447884
4.58 0.4580668
4.6 0.4559328
4.62 0.4534865
4.64 0.451802
4.66 0.4544502
4.68 0.4657786
4.7 0.4583942
4.72 0.4529069
4.74 0.4562349
4.76 0.4580939
4.78 0.4438743
4.8 0.4598641
4.82 0.4424363
4.84 0.4678944
4.86 0.4570827
4.88 0.4437907
4.9 0.449528
4.92 0.4608954
4.94 0.4574382
4.96 0.4535972
4.98 0.4582847
5 0.4442967
5.02 0.4613295
5.04 0.4676536
5.06 0.4626284
5.08 0.4510548
5.1 0.4457298
5.12 0.449611
5.14 0.4453654
5.16 0.4652418
5.18 0.4540099
5.2 0.4479671
5.22 0.4501391
5.24 0.4604346
5.26 0.4650539
5.28 0.4523271
5.3 0.4516912
5.32 0.4559327
5.34 0.4578481
5.36 0.4397162
5.38 0.4746317
5.4 0.4609227
5.42 0.4564263
5.44 0.4713277
5.46 0.4655378
5.48 0.4574105
5.5 0.4398584
5.52 0.4332151
5.54 0.4622229
5.56 0.4697606
5.58 0.4402559
5.6 0.4821825
5.62 0.4776506
5.64 0.4652416
5.66 0.4635468
5.68 0.4503886
5.7 0.4931782
5.72 0.4563166
5.74 0.461222
5.76 0.456755
5.78 0.4545321
5.8 0.4549728
5.82 0.4548072
5.84 0.4804424
5.86 0.4610855
5.88 0.4638966
5.9 0.4630608
5.92 0.4622771
5.94 0.4514423
5.96 0.4676805
5.98 0.4497497
6 0.4537343
6.02 0.4653231
6.04 0.4726782
6.06 0.4581483
6.08 0.4615731
6.1 0.4528248
6.12 0.4419844
6.14 0.4565361
6.16 0.4682684
6.18 0.4564539
6.2 0.4457016
6.22 0.4667168
6.24 0.4405676
6.26 0.4689883
6.28 0.4482183
6.3 0.4493606
6.32 0.4619522
6.34 0.4595922
6.36 0.4624662
6.38 0.4570558
6.4 0.4454492
6.42 0.4718056
6.44 0.4684817
6.46 0.4530729
6.48 0.445028
6.5 0.4574925
6.52 0.4664224
6.54 0.4474645
6.56 0.4563164
6.58 0.4497225
6.6 0.4620338
6.62 0.4563443
6.64 0.434741
6.66 0.4531284
6.68 0.4613835
6.7 0.4445496
6.72 0.4570015
6.74 0.4489156
6.76 0.4610314
6.78 0.4704791
6.8 0.4648123
6.82 0.4417289
6.84 0.4499171
6.86 0.4532664
6.88 0.4623311
6.9 0.4597275
6.92 0.4553569
6.94 0.4509154
6.96 0.4536524
6.98 0.4750528
7 0.4707707
7.02 0.4519681
7.04 0.4523272
7.06 0.4531278
7.08 0.4648116
7.1 0.4701335
7.12 0.4446621
7.14 0.4526038
7.16 0.4602717
7.18 0.4512758
7.2 0.4463466
7.22 0.4565901
7.24 0.4473249
7.26 0.4420965
7.28 0.4491381
7.3 0.4500275
7.32 0.4346547
7.34 0.4317697
7.36 0.4470466
7.38 0.4516912
7.4 0.433302
7.42 0.4466545
7.44 0.456097
7.46 0.4645964
7.48 0.45401
7.5 0.4619801
7.52 0.4641117
7.54 0.4555493
7.56 0.4588299
7.58 0.4413048
7.6 0.4527141
7.62 0.4641661
7.64 0.4465422
7.66 0.4669306
7.68 0.4560152
7.7 0.4675473
7.72 0.4618174
7.74 0.4579025
7.76 0.4610857
7.78 0.4473812
7.8 0.4484133
7.82 0.4627635
7.84 0.4477161
7.86 0.4605973
7.88 0.465403
7.9 0.4460384
7.92 0.4457299
7.94 0.4561245
7.96 0.4715135
7.98 0.4709564
8 0.4766814
8.02 0.4651343
8.04 0.4592658
8.06 0.4560977
8.08 0.4564267
8.1 0.4573291
8.12 0.4788267
8.14 0.4687749
8.16 0.4421825
8.18 0.4514974
8.2 0.4514971
8.22 0.4502499
8.24 0.4511645
8.26 0.4475203
8.28 0.4401418
8.3 0.4592927
8.32 0.4712747
8.34 0.4571106
8.36 0.4579028
8.38 0.4714076
8.4 0.4539545
8.42 0.4478281
8.44 0.4664225
8.46 0.4501117
8.48 0.4622227
8.5 0.4426626
8.52 0.4447753
8.54 0.4488041
8.56 0.460381
8.58 0.4765764
8.6 0.4586396
8.62 0.457001
8.64 0.4556864
8.66 0.4624121
8.68 0.4595104
8.7 0.466503
8.72 0.47752
8.74 0.4475771
8.76 0.4671453
8.78 0.4523551
8.8 0.4494994
8.82 0.4739197
8.84 0.4448877
8.86 0.4473533
8.88 0.4478004
8.9 0.4602717
8.92 0.4554118
8.94 0.4707701
8.96 0.4548619
8.98 0.4629791
9 0.4633842
9.02 0.4610855
9.04 0.4420686
9.06 0.4585029
9.08 0.450139
9.1 0.4517191
9.12 0.4461219
9.14 0.4790876
9.16 0.4846129
9.18 0.4688555
9.2 0.442041
9.22 0.4602451
9.24 0.4667439
9.26 0.4562893
9.28 0.4600272
9.3 0.4797389
9.32 0.4617904
9.34 0.4617898
9.36 0.4490546
9.38 0.4631144
9.4 0.4567546
9.42 0.4568643
9.44 0.453514
9.46 0.4370356
9.48 0.4453646
9.5 0.4529067
9.52 0.4564531
9.54 0.448469
9.56 0.4590203
9.58 0.4464586
9.6 0.4501665
9.62 0.4468219
9.64 0.4594289
9.66 0.4447746
9.68 0.4474934
9.7 0.459701
9.72 0.45147
9.74 0.4699728
9.76 0.4476041
9.78 0.4754201
9.8 0.4635462
9.82 0.4662616
9.84 0.4522171
9.86 0.4573291
9.88 0.4413047
9.9 0.4475212
9.92 0.4508329
9.94 0.4587214
9.96 0.4584757
9.98 0.4574387
10 0.4542576
10.02 0.4579571
10.04 0.4639505
10.06 0.4556863
10.08 0.4782523
10.1 0.4655378
10.12 0.4802871
10.14 0.4591562
10.16 0.4538994
10.18 0.4776243
10.2 0.4545593
10.22 0.4401702
10.24 0.4784867
10.26 0.4308715
10.28 0.4405393
10.3 0.4320013
10.32 0.4709827
10.34 0.477834
10.36 0.4656443
10.38 0.4457293
10.4 0.4700532
10.42 0.4736294
10.44 0.4473533
10.46 0.4570561
10.48 0.4387483
10.5 0.4503889
10.52 0.455905
10.54 0.4481634
10.56 0.4590484
10.58 0.4688287
10.6 0.4640044
10.62 0.4417581
10.64 0.4558789
10.66 0.4771269
10.68 0.442069
10.7 0.4484975
10.72 0.4508322
10.74 0.4535691
10.76 0.4618979
10.78 0.4616823
10.8 0.4836836
10.82 0.4735238
10.84 0.472678
10.86 0.4791138
10.88 0.4802341
10.9 0.4541757
10.92 0.4628713
10.94 0.4571922
10.96 0.452465
10.98 0.4561794
11 0.4498054
11.02 0.4362906
11.04 0.4524105
11.06 0.4594838
11.08 0.4473811
11.1 0.4482463
11.12 0.4609226
11.14 0.4507217
11.16 0.4426621
11.18 0.4488043
11.2 0.459864
11.22 0.459157
11.24 0.4530729
11.26 0.455357
11.28 0.4540368
11.3 0.4486366
11.32 0.4512478
11.34 0.4532378
11.36 0.4620878
11.38 0.4595109
11.4 0.4522722
11.42 0.4534867
11.44 0.4495553
11.46 0.4691745
11.48 0.4495
11.5 0.4553566
11.52 0.4584754
11.54 0.4695482
11.56 0.4534592
11.58 0.463493
11.6 0.4430851
11.62 0.458803
11.64 0.452134
11.66 0.4441008
11.68 0.4543681
11.7 0.4644886
11.72 0.4615462
11.74 0.449472
11.76 0.4506939
11.78 0.4486369
11.8 0.4414747
11.82 0.4457018
11.84 0.453817
11.86 0.4597285
11.88 0.4581214
11.9 0.455549
11.92 0.4418998
11.94 0.4557138
11.96 0.4556862
11.98 0.4455337
12 0.4530449
12.02 0.4531556
12.04 0.4636272
12.06 0.4659669
12.08 0.4550549
12.1 0.4554391
12.12 0.4624122
12.14 0.4535972
12.16 0.4539551
12.18 0.4535969
12.2 0.4624659
12.22 0.4594015
12.24 0.4594024
12.26 0.461655
12.28 0.4702398
12.3 0.4502501
12.32 0.4583945
12.34 0.4702656
12.36 0.453294
12.38 0.4663419
12.4 0.4440721
12.42 0.4607055
12.44 0.4514976
12.46 0.4689079
12.48 0.4924688
12.5 0.4434243
12.52 0.4577391
12.54 0.4656983
12.56 0.4706642
12.58 0.4923925
12.6 0.4809888
12.62 0.4816902
12.64 0.4682147
12.66 0.440057
12.68 0.4341659
12.7 0.449555
12.72 0.4662891
12.74 0.4609227
12.76 0.4532935
12.78 0.4518015
12.8 0.4549726
12.82 0.4665563
12.84 0.4844325
12.86 0.476287
12.88 0.4390332
12.9 0.4657788
12.92 0.4610043
12.94 0.4775979
12.96 0.4563443
12.98 0.4572192
13 0.4601363
13.02 0.4703723
13.04 0.4618166
13.06 0.4591571
13.08 0.4718047
13.1 0.4514696
13.12 0.4500286
13.14 0.4488043
13.16 0.4528245
13.18 0.4490544
13.2 0.4568642
13.22 0.4506386
13.24 0.4608689
13.26 0.4581483
13.28 0.4664227
13.3 0.4747108
13.32 0.4594021
13.34 0.4586123
13.36 0.4496108
13.38 0.4554395
13.4 0.4293599
13.42 0.4517188
13.44 0.461465
13.46 0.4554663
13.48 0.4673854
13.5 0.4522718
13.52 0.4571925
13.54 0.4628982
13.56 0.4554396
13.58 0.4352302
13.6 0.4441004
13.62 0.4576846
13.64 0.4534866
13.66 0.445112
13.68 0.459402
13.7 0.4556865
13.72 0.4454494
13.74 0.4468501
13.76 0.4534859
13.78 0.4391185
13.8 0.4610856
13.82 0.4656717
13.84 0.4503608
13.86 0.4502501
13.88 0.4489151
13.9 0.4725198
13.92 0.4658321
13.94 0.4393749
13.96 0.4550001
13.98 0.4530458
14 0.4356886
14.02 0.4410781
14.04 0.4548627
14.06 0.4546147
14.08 0.4758939
14.1 0.4574383
14.12 0.4538998
14.14 0.4514979
14.16 0.4510815
14.18 0.4462333
14.2 0.4547522
14.22 0.4605974
14.24 0.4430859
14.26 0.4522444
14.28 0.456973
14.3 0.4498049
14.32 0.4522448
14.34 0.4585574
14.36 0.446906
14.38 0.4659135
14.4 0.460598
14.42 0.4557962
14.44 0.466503
14.46 0.4453653
14.48 0.4528793
14.5 0.4539552
14.52 0.4515807
14.54 0.4397152
14.56 0.4649733
14.58 0.4616547
14.6 0.4532932
14.62 0.4624656
14.64 0.4627633
14.66 0.4709026
14.68 0.4570007
14.7 0.4767336
14.72 0.4550554
14.74 0.461004
14.76 0.4743416
14.78 0.4648119
14.8 0.4465986
14.82 0.4440153
14.84 0.4631409
14.86 0.4537615
14.88 0.4445224
14.9 0.4589664
14.92 0.4684815
14.94 0.4710097
14.96 0.4699475
14.98 0.4467944
15 0.4631415
15.02 0.4645693
15.04 0.475263
15.06 0.4554941
15.08 0.4716988
15.1 0.4613296
15.12 0.4629794
15.14 0.4753422
15.16 0.4607874
15.18 0.4531003
15.2 0.4569733
15.22 0.4580932
15.24 0.4649735
15.26 0.4718579
15.28 0.4458976
15.3 0.4491374
15.32 0.4587754
15.34 0.4498049
15.36 0.4624128
15.38 0.4637076
15.4 0.4769955
15.42 0.4930772
15.44 0.4559053
15.46 0.4491382
15.48 0.4574103
15.5 0.4632762
15.52 0.4691747
15.54 0.43983
15.56 0.4503609
15.58 0.4570282
15.6 0.4630334
15.62 0.4524099
15.64 0.4674667
15.66 0.4587479
15.68 0.4557688
15.7 0.4682676
15.72 0.4716193
15.74 0.4436776
15.76 0.4584212
15.78 0.4408232
15.8 0.4601359
15.82 0.4575207
15.84 0.4286314
15.86 0.4477447
15.88 0.4614109
15.9 0.4574111
15.92 0.4588033
15.94 0.4524935
15.96 0.4757366
15.98 0.4569736
16 0.4567271
16.02 0.4470183
16.04 0.4497222
16.06 0.4557956
16.08 0.4735237
16.1 0.4481621
16.12 0.4559879
16.14 0.4437059
16.16 0.4644082
16.18 0.4736561
16.2 0.4718053
16.22 0.4614113
16.24 0.4669318
16.26 0.4791922
16.28 0.4540102
16.3 0.4488041
16.32 0.4638424
16.34 0.4701593
16.36 0.4576837
16.38 0.4585303
16.4 0.4662616
16.42 0.4691482
16.44 0.4469897
16.46 0.4653225
16.48 0.4648118
16.5 0.4703989
16.52 0.4563171
16.54 0.4683478
16.56 0.4638424
16.58 0.463843
16.6 0.4638155
16.62 0.4702663
16.64 0.4601365
16.66 0.459891
16.68 0.4634921
16.7 0.4491661
16.72 0.4453366
16.74 0.4733652
16.76 0.457739
16.78 0.4467102
16.8 0.4648921
16.82 0.4631685
16.84 0.4578476
16.86 0.4652152
16.88 0.4603532
16.9 0.4577661
16.92 0.4386631
16.94 0.4584216
16.96 0.465242
16.98 0.4656716
17 0.4378927
17.02 0.4474929
17.04 0.4628709
17.06 0.4472417
17.08 0.4530733
17.1 0.4772317
17.12 0.4512763
17.14 0.4552753
17.16 0.4607061
17.18 0.4682682
17.2 0.4588031
17.22 0.4653224
17.24 0.466396
17.26 0.4560978
17.28 0.4651345
17.3 0.4638427
17.32 0.4349142
17.34 0.4602171
17.36 0.4464583
17.38 0.4673854
17.4 0.446038
17.42 0.4651344
17.44 0.4699469
17.46 0.4552744
17.48 0.4649197
17.5 0.4506941
17.52 0.4526317
17.54 0.4728107
17.56 0.4639232
17.58 0.4579572
17.6 0.4376359
17.62 0.4483859
17.64 0.4534869
17.66 0.4533763
17.68 0.4440999
17.7 0.4476602
17.72 0.4514695
17.74 0.4574662
17.76 0.4768127
17.78 0.4692816
17.8 0.4479119
17.82 0.4370641
17.84 0.453045
17.86 0.4701332
17.88 0.4543675
17.9 0.450694
17.92 0.4496943
17.94 0.469281
17.96 0.4616274
17.98 0.4613295
18 0.4587214
18.02 0.4482192
18.04 0.4706638
18.06 0.4302332
18.08 0.4657788
18.1 0.462006
18.12 0.4624665
18.14 0.4417295
18.16 0.4489433
18.18 0.4574383
18.2 0.4630612
18.22 0.4602985
18.24 0.4510823
18.26 0.451608
18.28 0.4587209
18.3 0.4594021
18.32 0.4583118
18.34 0.4594831
18.36 0.4560969
18.38 0.463195
18.4 0.4596194
18.42 0.4642462
18.44 0.4477164
18.46 0.4523823
18.48 0.4519404
18.5 0.4565358
18.52 0.4626284
18.54 0.4480512
18.56 0.4552199
18.58 0.4603528
18.6 0.4382637
18.62 0.463951
18.64 0.4613295
18.66 0.4596193
18.68 0.4590753
18.7 0.4719636
18.72 0.4568643
18.74 0.4747102
18.76 0.4899998
18.78 0.4477997
18.8 0.4707699
18.82 0.478357
18.84 0.4574658
18.86 0.4523832
18.88 0.4541201
18.9 0.4673863
18.92 0.447381
18.94 0.4618172
18.96 0.4296802
18.98 0.4533482
19 0.4630603
19.02 0.445337
19.04 0.4688818
19.06 0.4528242
19.08 0.4538998
19.1 0.4467099
19.12 0.4721231
19.14 0.4554938
19.16 0.4609773
19.18 0.4630603
19.2 0.4414463
19.22 0.4477722
19.24 0.4478006
19.26 0.4611673
19.28 0.4669315
19.3 0.4591838
19.32 0.4525757
19.34 0.448497
19.36 0.463114
19.38 0.4695472
19.4 0.4444376
19.42 0.4520508
19.44 0.428865
19.46 0.4554113
19.48 0.4684817
19.5 0.4585573
19.52 0.4810671
19.54 0.4642201
19.56 0.4610859
19.58 0.4570558
19.6 0.4622501
19.62 0.4609227
19.64 0.4618171
19.66 0.4611121
19.68 0.4508331
19.7 0.4425491
19.72 0.4803386
19.74 0.4609504
19.76 0.4517742
19.78 0.4593743
19.8 0.4568641
19.82 0.4435652
19.84 0.4810669
19.86 0.4727054
19.88 0.471726
19.9 0.4405117
19.92 0.4624119
19.94 0.4537072
19.96 0.4556585
19.98 0.463384
20 0.4586397
&
@target G0.S2
@type xy
0 3.135718
0.02 2.887127
0.04 2.313126
0.06 0.9964185
0.08 0.8524523
0.1 1.26801
0.12 1.511068
0.14 2.026302
0.16 1.848574
0.18 2.754578
0.2 1.353542
0.22 3.217351
0.24 2.220276
0.26 0.9797192
0.28 2.001074
0.3 2.191723
0.32 0.4367209
0.34 0.4669317
0.36 0.4568641
0.38 0.4562344
0.4 0.4372924
0.42 0.4556862
0.44 0.4305812
0.46 0.4663959
0.48 0.4510822
0.5 0.4271712
0.52 0.4392606
0.54 0.4503611
0.56 0.4639241
0.58 0.4763932
0.6 0.4614377
0.62 0.4302611
0.64 0.4577653
0.66 0.4093286
0.68 0.414156
0.7 0.407461
0.72 0.4682416
0.74 0.4283398
0.76 0.4430571
0.78 0.4615999
0.8 0.4680007
0.82 0.4539821
0.84 0.4586393
0.86 0.4446341
0.88 0.4510821
0.9 0.4654034
0.92 0.4738145
0.94 0.4566731
0.96 0.4467937
0.98 0.430668
1 0.4508604
1.02 0.4618442
1.04 0.4413045
1.06 0.4592929
1.08 0.4689892
1.1 0.4306391
1.12 0.479948
1.14 0.4054932
1.16 0.420892
1.18 0.4543953
1.2 0.4523825
1.22 0.4185985
1.24 0.445926
1.26 0.4594022
1.28 0.4126438
1.3 0.4343096
1.32 0.4612485
1.34 0.4188971
1.36 0.4165633
1.38 0.4310745
1.4 0.4412198
1.42 0.4343683
1.44 0.3936051
1.46 0.4314511
1.48 0.4478005
1.5 0.4135818
1.52 0.4611131
1.54 0.4235559
1.56 0.472996
1.58 0.4574933
1.6 0.4601358
1.62 0.4662619
1.64 0.4473251
1.66 0.4143064
1.68 0.4648647
1.7 0.4129462
1.72 0.4716988
1.74 0.4640314
1.76 0.4674129
1.78 0.4491659
1.8 0.4262041
1.82 0.4192855
1.84 0.4524651
1.86 0.4606521
1.88 0.4120981
1.9 0.4259987
1.92 0.4644083
1.94 0.4629524
1.96 0.4387766
1.98 0.4142766
2 0.4463463
2.02 0.4240872
2.04 0.4406251
2.06 0.4454772
2.08 0.4369784
2.1 0.4696272
2.12 0.4245286
2.14 0.4354883
2.16 0.4545876
2.18 0.4644618
2.2 0.4627095
2.22 0.4719379
2.24 0.4616819
2.26 0.476445
2.28 0.4659668
2.3 0.4075225
2.32 0.4691748
2.34 0.4344536
2.36 0.4560977
2.38 0.4437625
2.4 0.4697076
2.42 0.4076146
2.44 0.4668242
2.46 0.4588572
2.48 0.4322906
2.5 0.4531553
2.52 0.4319147
2.54 0.4591566
2.56 0.455576
2.58 0.4235563
2.6 0.4292434
2.62 0.4246759
2.64 0.4534864
2.66 0.4687749
2.68 0.4279313
2.7 0.4366063
2.72 0.4671725
2.74 0.4489152
2.76 0.4537068
2.78 0.455302
2.8 0.4430859
2.82 0.4178519
2.84 0.4011235
2.86 0.4386628
2.88 0.4813787
2.9 0.4461501
2.92 0.4693079
2.94 0.4165033
2.96 0.4237041
2.98 0.4618709
3 0.443452
3.02 0.4315385
3.04 0.4585576
3.06 0.4158731
3.08 0.4417296
3.1 0.4218116
3.12 0.4353445
3.14 0.4331569
3.16 0.4674666
3.18 0.4366063
3.2 0.467654
3.22 0.4337336
3.24 0.4395743
3.26 0.4477161
3.28 0.4201488
3.3 0.4462342
3.32 0.4421825
3.34 0.4357176
3.36 0.4600546
3.38 0.4464024
3.4 0.4464867
3.42 0.4070012
3.44 0.431161
3.46 0.4504994
3.48 0.436434
3.5 0.4147888
3.52 0.4470454
3.54 0.4074921
3.56 0.4598638
3.58 0.4567544
3.6 0.4638425
3.62 0.4644622
3.64 0.4078299
3.66 0.4624671
3.68 0.4420407
3.7 0.4647041
3.72 0.4491381
3.74 0.4199408
3.76 0.4610043
3.78 0.4373213
3.8 0.4462628
3.82 0.4350004
3.84 0.4570834
3.86 0.4616817
3.88 0.4390323
3.9 0.4533763
3.92 0.4570836
3.94 0.4563164
3.96 0.4482467
3.98 0.4540371
4 0.4722816
4.02 0.463033
4.04 0.4419841
4.06 0.4421534
4.08 0.4505003
4.1 0.4618172
4.12 0.4350576
4.14 0.4411917
4.16 0.4402838
4.18 0.4266731
4.2 0.4685078
4.22 0.4126439
4.24 0.4647852
4.26 0.4348853
4.28 0.4282813
4.3 0.4425494
4.32 0.4541204
4.34 0.4085643
4.36 0.4602987
4.38 0.4233794
4.4 0.4207435
4.42 0.4114906
4.44 0.4296803
4.46 0.4218117
4.48 0.4326946
4.5 0.4565908
4.52 0.4601627
4.54 0.4042581
4.56 0.4741835
4.58 0.4540377
4.6 0.4321172
4.62 0.4005308
4.64 0.4582848
4.66 0.4169229
4.68 0.4555487
4.7 0.4332718
4.72 0.4549174
4.74 0.4092979
4.76 0.4608955
4.78 0.4463463
4.8 0.4425778
4.82 0.4659935
4.84 0.4699462
4.86 0.4838903
4.88 0.4509156
4.9 0.4622229
4.92 0.4566729
4.94 0.4577664
4.96 0.4669315
4.98 0.4195532
5 0.4285444
5.02 0.4512486
5.04 0.4707446
5.06 0.422019
5.08 0.4543676
5.1 0.4477167
5.12 0.4792185
5.14 0.4753422
5.16 0.451138
5.18 0.4161135
5.2 0.4508329
5.22 0.4326955
5.24 0.4051237
5.26 0.4540372
5.28 0.4477164
5.3 0.4181503
5.32 0.4351437
5.34 0.4637077
5.36 0.459048
5.38 0.4109134
5.4 0.4656982
5.42 0.4540376
5.44 0.4629799
5.46 0.4631149
5.48 0.4033916
5.5 0.4624389
5.52 0.4302903
5.54 0.4205061
5.56 0.4573288
5.58 0.4628717
5.6 0.4639235
5.62 0.4573292
5.64 0.4391473
5.66 0.4086861
5.68 0.4456454
5.7 0.4264682
5.72 0.4532112
5.74 0.423498
5.76 0.4402271
5.78 0.4315663
5.8 0.4416449
5.82 0.4394884
5.84 0.418748
5.86 0.4557687
5.88 0.4274633
5.9 0.4691212
5.92 0.4243522
5.94 0.4161727
5.96 0.4435651
5.98 0.4798172
6 0.4050924
6.02 0.4517466
6.04 0.4719113
6.06 0.438577
6.08 0.4616542
6.1 0.4453653
6.12 0.4286604
6.14 0.419792
6.16 0.4457858
6.18 0.4319721
6.2 0.4278142
6.22 0.451359
6.24 0.4700534
6.26 0.4450559
6.28 0.4253822
6.3 0.4394026
6.32 0.440284
6.34 0.4348845
6.36 0.4345396
6.38 0.4582025
6.4 0.4315086
6.42 0.4693076
6.44 0.4183605
6.46 0.441163
6.48 0.4017779
6.5 0.4624393
6.52 0.4307556
6.54 0.4516912
6.56 0.4279599
6.58 0.458394
6.6 0.479818
6.62 0.4690686
6.64 0.4348848
6.66 0.4609499
6.68 0.4308422
6.7 0.4337045
6.72 0.4358324
6.74 0.4611128
6.76 0.4541473
6.78 0.4475772
6.8 0.4576572
6.82 0.4446063
6.84 0.4282812
6.86 0.4262622
6.88 0.4680009
6.9 0.4065398
6.92 0.4489436
6.94 0.4635194
6.96 0.4595111
6.98 0.4623036
7 0.453707
7.02 0.4610042
7.04 0.4690684
7.06 0.4535418
7.08 0.465618
7.1 0.4648919
7.12 0.4471297
7.14 0.4512478
7.16 0.411583
7.18 0.4380928
7.2 0.453238
7.22 0.4414181
7.24 0.4615735
7.26 0.4424078
7.28 0.4538173
7.3 0.4466258
7.32 0.4337333
7.34 0.4481348
7.36 0.4202373
7.38 0.4513865
7.4 0.4507216
7.42 0.4138536
7.44 0.4485807
7.46 0.4500551
7.48 0.4575481
7.5 0.4764717
7.52 0.4587754
7.54 0.4499171
7.56 0.452134
7.58 0.4645697
7.6 0.4813777
7.62 0.435488
7.64 0.4628443
7.66 0.4259696
7.68 0.472758
7.7 0.4187187
7.72 0.4368637
7.74 0.4427473
7.76 0.4271716
7.78 0.4502778
7.8 0.4374075
7.82 0.4338777
7.84 0.4308712
7.86 0.4351436
7.88 0.4551367
7.9 0.4097861
7.92 0.4424363
7.94 0.4455892
7.96 0.4511648
7.98 0.4402268
8 0.4555493
8.02 0.4443535
8.04 0.4047225
8.06 0.4682418
8.08 0.4318857
8.1 0.4504998
8.12 0.4559323
8.14 0.4531281
8.16 0.4760514
8.18 0.4479682
8.2 0.450056
8.22 0.4499447
8.24 0.4860297
8.26 0.4678936
8.28 0.4802086
8.3 0.4219302
8.32 0.4458976
8.34 0.45412
8.36 0.4554389
8.38 0.464031
8.4 0.4387768
8.42 0.4556588
8.44 0.4200892
8.46 0.4471297
8.48 0.4352588
8.5 0.4364059
8.52 0.4396307
8.54 0.4479677
8.56 0.4447751
8.58 0.4613563
8.6 0.4503327
8.62 0.4640581
8.64 0.4611133
8.66 0.4574385
8.68 0.4109743
8.7 0.4524099
8.72 0.4221376
8.74 0.4090538
8.76 0.4172826
8.78 0.4721493
8.8 0.4552206
8.82 0.4570014
8.84 0.4599454
8.86 0.450722
8.88 0.4577659
8.9 0.4611664
8.92 0.4300584
8.94 0.4277265
8.96 0.4194345
8.98 0.4259992
9 0.4585573
9.02 0.4477445
9.04 0.449666
9.06 0.4745788
9.08 0.4582855
9.1 0.4335036
9.12 0.4299126
9.14 0.4451405
9.16 0.4241752
9.18 0.4650537
9.2 0.4363771
9.22 0.4741576
9.24 0.4396022
9.26 0.455274
9.28 0.3989049
9.3 0.4442402
9.32 0.3991556
9.34 0.44334
9.36 0.4286312
9.38 0.4611124
9.4 0.4651884
9.42 0.4669586
9.44 0.4428878
9.46 0.4169531
9.48 0.4182101
9.5 0.445365
9.52 0.4471295
9.54 0.4489154
9.56 0.4740519
9.58 0.4281062
9.6 0.4374077
9.62 0.4163532
9.64 0.4756834
9.66 0.4585576
9.68 0.4472418
9.7 0.4677872
9.72 0.4574108
9.74 0.4596193
9.76 0.455686
9.78 0.4493328
9.8 0.4587207
9.82 0.4041348
9.84 0.4406822
9.86 0.4600537
9.88 0.4631685
9.9 0.4414178
9.92 0.4583662
9.94 0.4440995
9.96 0.4534315
9.98 0.4628716
10 0.4275808
10.02 0.4360327
10.04 0.4356892
10.06 0.4338776
10.08 0.4613837
10.1 0.434655
10.12 0.4343095
10.14 0.4359186
10.16 0.4319728
10.18 0.4193154
10.2 0.4384344
10.22 0.465215
10.24 0.4402836
10.26 0.4695212
10.28 0.4428315
10.3 0.4349138
10.32 0.4717256
10.34 0.4417298
10.36 0.4355741
10.38 0.433849
10.4 0.4409086
10.42 0.4377784
10.44 0.4042279
10.46 0.4166529
10.48 0.4342805
10.5 0.4479679
10.52 0.4152413
10.54 0.4422103
10.56 0.446262
10.58 0.4173134
10.6 0.4364635
10.62 0.4498059
10.64 0.432724
10.66 0.4508877
10.68 0.4259986
10.7 0.4622772
10.72 0.4211293
10.74 0.433532
10.76 0.4167725
10.78 0.4472418
10.8 0.4254698
10.82 0.4416441
10.84 0.4135517
10.86 0.4338201
10.88 0.4205652
10.9 0.427464
10.92 0.4239112
10.94 0.4620874
10.96 0.4467096
10.98 0.450555
11 0.461113
11.02 0.4407668
11.04 0.4348851
11.06 0.4492769
11.08 0.461384
11.1 0.424529
11.12 0.3971461
11.14 0.4499444
11.16 0.4647847
11.18 0.4354883
11.2 0.4689884
11.22 0.4225226
11.24 0.4678406
11.26 0.4734449
11.28 0.4378075
11.3 0.4420975
11.32 0.4625469
11.34 0.4389193
11.36 0.4179116
11.38 0.4388913
11.4 0.4076152
11.42 0.4495001
11.44 0.435373
11.46 0.411157
11.48 0.4461508
11.5 0.4502504
11.52 0.4554395
11.54 0.4490541
11.56 0.4243222
11.58 0.4625473
11.6 0.4570832
11.62 0.4671988
11.64 0.4561797
11.66 0.4774149
11.68 0.4412202
11.7 0.4357465
11.72 0.4280479
11.74 0.4229063
11.76 0.4576294
11.78 0.4352584
11.8 0.4742364
11.82 0.4471576
11.84 0.4553567
11.86 0.4674671
11.88 0.4563442
11.9 0.4642465
11.92 0.438263
11.94 0.428515
11.96 0.4508604
11.98 0.4378929
12 0.4550278
12.02 0.4600004
12.04 0.4482463
12.06 0.451719
12.08 0.4368642
12.1 0.4563166
12.12 0.4489428
12.14 0.4568916
12.16 0.4245886
12.18 0.4439032
12.2 0.4562071
12.22 0.4673329
12.24 0.421989
12.26 0.4398578
12.28 0.4546694
12.3 0.4250591
12.32 0.4660737
12.34 0.4138535
12.36 0.438349
12.38 0.4020885
12.4 0.457056
12.42 0.4535408
12.44 0.4686684
12.46 0.4513868
12.48 0.4570014
12.5 0.4464302
12.52 0.4451121
12.54 0.4359182
12.56 0.4783566
12.58 0.4581206
12.6 0.4695209
12.62 0.45
12.64 0.4265558
12.66 0.4287475
12.68 0.4282819
12.7 0.4521613
12.72 0.4518848
12.74 0.4193446
12.76 0.407768
12.78 0.4593751
12.8 0.4550277
12.82 0.4516906
12.84 0.4537346
12.86 0.433964
12.88 0.4501662
12.9 0.4592933
12.92 0.4771536
12.94 0.4677607
12.96 0.4231434
12.98 0.4526863
13 0.4311613
13.02 0.414669
13.04 0.4669319
13.06 0.4560148
13.08 0.4145479
13.1 0.4139441
13.12 0.409786
13.14 0.4263212
13.16 0.4638425
13.18 0.4510267
13.2 0.401155
13.22 0.4273754
13.24 0.4507217
13.26 0.4304647
13.28 0.4576569
13.3 0.457548
13.32 0.4722555
13.34 0.4623043
13.36 0.4758676
13.38 0.4518021
13.4 0.4622229
13.42 0.4411916
13.44 0.4493051
13.46 0.4537343
13.48 0.4802341
13.5 0.4663953
13.52 0.4566725
13.54 0.4675735
13.56 0.4522446
13.58 0.4384632
13.6 0.4479671
13.62 0.4255584
13.64 0.4624656
13.66 0.4559331
13.68 0.4555219
13.7 0.445029
13.72 0.4573021
13.74 0.4408229
13.76 0.459701
13.78 0.462979
13.8 0.4566724
13.82 0.449472
13.84 0.445337
13.86 0.4226114
13.88 0.4617623
13.9 0.4314512
13.92 0.4403974
13.94 0.4722555
13.96 0.4500004
13.98 0.4651346
14 0.4395733
14.02 0.4436778
14.04 0.4747105
14.06 0.45434
14.08 0.4638425
14.1 0.4644887
14.12 0.4257343
14.14 0.4522445
14.16 0.4416729
14.18 0.4635461
14.2 0.4030508
14.22 0.4483855
14.24 0.4657793
14.26 0.4445789
14.28 0.4630606
14.3 0.4570012
14.32 0.4280478
14.34 0.4336763
14.36 0.4341372
14.38 0.4478003
14.4 0.4253525
14.42 0.4244115
14.44 0.4642199
14.46 0.4930775
14.48 0.4633031
14.5 0.4511655
14.52 0.4651345
14.54 0.4628448
14.56 0.451276
14.58 0.464408
14.6 0.4394032
14.62 0.4584216
14.64 0.4484974
14.66 0.426937
14.68 0.4247938
14.7 0.445786
14.72 0.4595106
14.74 0.4327817
14.76 0.4561797
14.78 0.415361
14.8 0.4476885
14.82 0.4503893
14.84 0.4508053
14.86 0.4212487
14.88 0.4354305
14.9 0.4704246
14.92 0.4487202
14.94 0.4140351
14.96 0.4379785
14.98 0.4434244
15 0.4652152
15.02 0.4808846
15.04 0.438463
15.06 0.4342808
15.08 0.4200893
15.1 0.4460378
15.12 0.4654568
15.14 0.4540376
15.16 0.44071
15.18 0.4403123
15.2 0.4050919
15.22 0.4292439
15.24 0.4606785
15.26 0.4618168
15.28 0.4612215
15.3 0.4219299
15.32 0.4331574
15.34 0.4540097
15.36 0.4305813
15.38 0.4480511
15.4 0.4598368
15.42 0.4354882
15.44 0.430755
15.46 0.4258226
15.48 0.4594018
15.5 0.4304066
15.52 0.4729431
15.54 0.4295055
15.56 0.4578479
15.58 0.4402835
15.6 0.4557962
15.62 0.4426341
15.64 0.4601625
15.66 0.4602441
15.68 0.467413
15.7 0.442267
15.72 0.4335028
15.74 0.4352016
15.76 0.4556862
15.78 0.4491656
15.8 0.4735503
15.82 0.4498052
15.84 0.4874937
15.86 0.4531281
15.88 0.4631957
15.9 0.4519406
15.92 0.4697337
15.94 0.4514975
15.96 0.464624
15.98 0.4559331
16 0.4718319
16.02 0.4677071
16.04 0.4236744
16.06 0.4436781
16.08 0.4563992
16.1 0.4151202
16.12 0.4519123
16.14 0.4385775
16.16 0.4506384
16.18 0.4641929
16.2 0.4066937
16.22 0.4467941
16.24 0.4292731
16.26 0.4301452
16.28 0.4188075
16.3 0.4590204
16.32 0.4352298
16.34 0.4200295
16.36 0.4514972
16.38 0.443876
16.4 0.4502216
16.42 0.4676541
16.44 0.4444379
16.46 0.4544227
16.48 0.453459
16.5 0.4592928
16.52 0.4546975
16.54 0.453348
16.56 0.4546975
16.58 0.4701593
16.6 0.4347988
16.62 0.4311322
16.64 0.4219303
16.66 0.4380077
16.68 0.4154818
16.7 0.4026783
16.72 0.4257933
16.74 0.450139
16.76 0.4583944
16.78 0.4574657
16.8 0.441276
16.82 0.420298
16.84 0.4294476
16.86 0.4205054
16.88 0.4290392
16.9 0.4596197
16.92 0.4586396
16.94 0.4195837
16.96 0.4728104
16.98 0.4618445
17 0.4654299
17.02 0.4484975
17.04 0.428486
17.06 0.4526317
17.08 0.4143972
17.1 0.4718847
17.12 0.4477447
17.14 0.4610046
17.16 0.4587213
17.18 0.4615458
17.2 0.4620878
17.22 0.4628982
17.24 0.4599454
17.26 0.4433958
17.28 0.4209808
17.3 0.4654832
17.32 0.4659931
17.34 0.4424078
17.36 0.4620062
17.38 0.4748946
17.4 0.4672529
17.42 0.4561249
17.44 0.4562343
17.46 0.4620068
17.48 0.452603
17.5 0.4669052
17.52 0.4706642
17.54 0.4628175
17.56 0.4559873
17.58 0.4404828
17.6 0.4595919
17.62 0.4754207
17.64 0.4721761
17.66 0.4511652
17.68 0.4626281
17.7 0.4574381
17.72 0.4448873
17.74 0.4608148
17.76 0.4508881
17.78 0.4576842
17.8 0.4498329
17.82 0.443734
17.84 0.464408
17.86 0.4479122
17.88 0.4584754
17.9 0.4761564
17.92 0.4430012
17.94 0.4428602
17.96 0.4072465
17.98 0.4659934
18 0.4520503
18.02 0.4500276
18.04 0.4651344
18.06 0.4481352
18.08 0.4622504
18.1 0.4507219
18.12 0.446346
18.14 0.4320299
18.16 0.4620879
18.18 0.4632766
18.2 0.453487
18.22 0.4484695
18.24 0.4580664
18.26 0.4798441
18.28 0.4671454
18.3 0.4179111
18.32 0.4370639
18.34 0.4836577
18.36 0.441305
18.38 0.4401422
18.4 0.4322897
18.42 0.4539268
18.44 0.4639241
18.46 0.4428041
18.48 0.4043515
18.5 0.4047833
18.52 0.4720699
18.54 0.465
18.56 0.4589931
18.58 0.4397156
18.6 0.4416443
18.62 0.4653497
18.64 0.3982459
18.66 0.4047836
18.68 0.45147
18.7 0.4406255
18.72 0.4170433
18.74 0.4307554
18.76 0.4373218
18.78 0.463546
18.8 0.4663415
18.82 0.4592119
18.84 0.4406239
18.86 0.4461221
18.88 0.4867242
18.9 0.457302
18.92 0.4609227
18.94 0.4703982
18.96 0.4547803
18.98 0.4723617
19 0.4549722
19.02 0.4735504
19.04 0.4412202
19.06 0.4738406
19.08 0.4719639
19.1 0.4918583
19.12 0.4280483
19.14 0.4196426
19.16 0.4396594
19.18 0.4439028
19.2 0.4513587
19.22 0.438235
19.24 0.4543949
19.26 0.464354
19.28 0.4407383
19.3 0.4265262
19.32 0.4199108
19.34 0.462872
19.36 0.459293
19.38 0.4434243
19.4 0.4138534
19.42 0.4453653
19.44 0.4491377
19.46 0.4553571
19.48 0.4390045
19.5 0.4651346
19.52 0.4648656
19.54 0.4418993
19.56 0.4431142
19.58 0.4314221
19.6 0.4226699
19.62 0.4732077
19.64 0.4254698
19.66 0.4237041
19.68 0.434626
19.7 0.4561798
19.72 0.4688548
19.74 0.4563163
19.76 0.4576572
19.78 0.4470458
19.8 0.414397
19.82 0.4219596
19.84 0.4220484
19.86 0.4453369
19.88 0.4341083
19.9 0.4615736
19.92 0.4281939
19.94 0.4450276
19.96 0.414759
19.98 0.4079521
20 0.4557686
&
@target G1.S0
@type xy
0 0
0.02 1
0.04 115
0.06 1533
0.08 1220
0.1 686
0.12 716
0.14 235
0.16 248
0.18 0
0.2 289
0.22 0
0.24 1
0.26 654
0.28 2
0.3 7
0.32 3580
0.34 3288
0.36 4631
0.38 4215
0.4 2509
0.42 1645
0.44 473
0.46 1881
0.48 1434
0.5 1766
0.52 505
0.54 231
0.56 191
0.58 275
0.6 753
0.62 2062
0.64 2702
0.66 1728
0.68 1763
0.7 2351
0.72 1861
0.74 1018
0.76 2538
0.78 3362
0.8 2305
0.82 623
0.84 862
0.86 1886
0.88 2742
0.9 4104
0.92 3075
0.94 2852
0.96 1084
0.98 4065
1 4127
1.02 5023
1.04 5103
1.06 4474
1.08 5205
1.1 6408
1.12 6538
1.14 7103
1.16 7526
1.18 7355
1.2 6846
1.22 6703
1.24 6063
1.26 7046
1.28 6195
1.3 7419
1.32 5770
1.34 5922
1.36 6059
1.38 5675
1.4 5929
1.42 5136
1.44 5488
1.46 6395
1.48 6800
1.5 7577
1.52 6883
1.54 6554
1.56 7672
1.58 6098
1.6 5941
1.62 4918
1.64 5268
1.66 3837
1.68 3924
1.7 5247
1.72 4155
1.74 4894
1.76 5289
1.78 7199
1.8 7175
1.82 6765
1.84 6465
1.86 6308
1.88 6551
1.9 6359
1.92 5916
1.94 6216
1.96 7901
1.98 6731
2 7180
2.02 6722
2.04 6231
2.06 4256
2.08 5103
2.1 4756
2.12 6258
2.14 6152
2.16 8723
2.18 7318
2.2 6930
2.22 6044
2.24 4010
2.26 3755
2.28 3605
2.3 4406
2.32 2517
2.34 3536
2.36 3520
2.38 2551
2.4 2758
2.42 2151
2.44 3773
2.46 4232
2.48 3808
2.5 4850
2.52 4886
2.54 4054
2.56 4434
2.58 3636
2.6 3632
2.62 5200
2.64 5117
2.66 3862
2.68 4670
2.7 4896
2.72 4598
2.74 5367
2.76 3512
2.78 4033
2.8 3421
2.82 4489
2.84 4483
2.86 6872
2.88 5216
2.9 4713
2.92 6095
2.94 5714
2.96 6711
2.98 7154
3 7526
3.02 8201
3.04 6639
3.06 9044
3.08 8708
3.1 8138
3.12 9662
3.14 8577
3.16 6568
3.18 6832
3.2 7493
3.22 8056
3.24 7313
3.26 7108
3.28 6786
3.3 8411
3.32 7920
3.34 9208
3.36 7760
3.38 6719
3.4 7876
3.42 6943
3.44 5921
3.46 7676
3.48 6961
3.5 6929
3.52 7332
3.54 6614
3.56 7267
3.58 6627
3.6 6795
3.62 7257
3.64 8250
3.66 7159
3.68 7162
3.7 8028
3.72 7656
3.74 5774
3.76 6333
3.78 8388
3.8 7828
3.82 6731
3.84 5551
3.86 8182
3.88 5831
3.9 6886
3.92 6238
3.94 5332
3.96 5661
3.98 6387
4 6402
4.02 8138
4.04 8448
4.06 6655
4.08 7943
4.1 7182
4.12 6778
4.14 6385
4.16 6098
4.18 6377
4.2 7325
4.22 7381
4.24 7506
4.26 6585
4.28 6604
4.3 6121
4.32 5667
4.34 6931
4.36 6404
4.38 6239
4.4 4448
4.42 5747
4.44 5036
4.46 5047
4.48 3165
4.5 2265
4.52 3643
4.54 3326
4.56 2356
4.58 2753
4.6 2944
4.62 3483
4.64 3478
4.66 2819
4.68 958
4.7 1984
4.72 926
4.74 1038
4.76 1709
4.78 1356
4.8 1269
4.82 3415
4.84 4744
4.86 3318
4.88 4061
4.9 3312
4.92 2619
4.94 2948
4.96 2774
4.98 3286
5 3858
5.02 3364
5.04 3450
5.06 4817
5.08 3569
5.1 2622
5.12 2583
5.14 3277
5.16 2756
5.18 3948
5.2 3146
5.22 3864
5.24 3853
5.26 4178
5.28 5151
5.3 3892
5.32 4126
5.34 3060
5.36 4838
5.38 5147
5.4 5578
5.42 5178
5.44 6304
5.46 5598
5.48 5747
5.5 7423
5.52 6294
5.54 7432
5.56 8817
5.58 7812
5.6 8333
5.62 7632
5.64 8553
5.66 9337
5.68 7917
5.7 7547
5.72 7890
5.74 8293
5.76 6869
5.78 7348
5.8 8219
5.82 7261
5.84 6432
5.86 6632
5.88 6286
5.9 6582
5.92 5565
5.94 6145
5.96 7648
5.98 5913
6 5723
6.02 6534
6.04 5453
6.06 4500
6.08 6107
6.1 5022
6.12 6505
6.14 3861
6.16 4454
6.18 4195
6.2 4885
6.22 5513
6.24 4852
6.26 4359
6.28 4111
6.3 4600
6.32 5705
6.34 6470
6.36 6095
6.38 6184
6.4 6271
6.42 5209
6.44 6048
6.46 3586
6.48 4206
6.5 4246
6.52 3869
6.54 4303
6.56 5693
6.58 3472
6.6 2775
6.62 2283
6.64 3686
6.66 3514
6.68 4142
6.7 2334
6.72 3934
6.74 3268
6.76 2392
6.78 3448
6.8 2297
6.82 2227
6.84 2791
6.86 3271
6.88 5568
6.9 3170
6.92 2383
6.94 2677
6.96 4413
6.98 4929
7 4109
7.02 3964
7.04 3567
7.06 3527
7.08 3919
7.1 2442
7.12 3596
7.14 3816
7.16 2258
7.18 3427
7.2 2200
7.22 1940
7.24 2460
7.26 3619
7.28 3275
7.3 3521
7.32 3526
7.34 2326
7.36 3461
7.38 3578
7.4 3376
7.42 3396
7.44 3864
7.46 4865
7.48 3147
7.5 5544
7.52 5018
7.54 4532
7.56 5165
7.58 5222
7.6 5040
7.62 4862
7.64 4474
7.66 4567
7.68 5928
7.7 7773
7.72 5775
7.74 7209
7.76 6176
7.78 5543
7.8 3495
7.82 5012
7.84 3247
7.86 4743
7.88 5953
7.9 4717
7.92 5340
7.94 5964
7.96 6475
7.98 7601
8 6166
8.02 8182
8.04 7573
8.06 5730
8.08 6591
8.1 7026
8.12 7807
8.14 5007
8.16 4415
8.18 4509
8.2 3789
8.22 2801
8.24 4757
8.26 5920
8.28 7789
8.3 6575
8.32 5836
8.34 6958
8.36 4979
8.38 4526
8.4 6775
8.42 7151
8.44 7966
8.46 7933
8.48 7126
8.5 7843
8.52 7285
8.54 7303
8.56 7131
8.58 7249
8.6 7471
8.62 6165
8.64 6205
8.66 5626
8.68 5394
8.7 4953
8.72 6412
8.74 6445
8.76 5217
8.78 4282
8.8 5387
8.82 5577
8.84 6547
8.86 5674
8.88 5606
8.9 7132
8.92 6678
8.94 4746
8.96 5960
8.98 5405
9 5471
9.02 5158
9.04 3870
9.06 4976
9.08 4274
9.1 5569
9.12 5214
9.14 6294
9.16 6936
9.18 8428
9.2 8460
9.22 6357
9.24 6524
9.26 5594
9.28 5290
9.3 6089
9.32 5441
9.34 5510
9.36 4250
9.38 4580
9.4 5747
9.42 4956
9.44 3832
9.46 4123
9.48 5199
9.5 4794
9.52 4712
9.54 6064
9.56 3885
9.58 4555
9.6 3993
9.62 4144
9.64 4999
9.66 4989
9.68 4230
9.7 5449
9.72 6662
9.74 6557
9.76 6101
9.78 6910
9.8 6637
9.82 6746
9.84 6690
9.86 6532
9.88 5607
9.9 4303
9.92 3525
9.94 4255
9.96 6034
9.98 5707
10 4913
10.02 3691
10.04 5081
10.06 5105
10.08 6629
10.1 5412
10.12 8083
10.14 7520
10.16 8391
10.18 8467
10.2 7218
10.22 7782
10.24 6940
10.26 5370
10.28 5169
10.3 4932
10.32 5707
10.34 6890
10.36 7440
10.38 6663
10.4 7078
10.42 7557
10.44 5805
10.46 7546
10.48 6303
10.5 4523
10.52 4745
10.54 5578
10.56 5580
10.58 7230
10.6 7329
10.62 8005
10.64 6165
10.66 8427
10.68 6750
10.7 6964
10.72 5053
10.74 7329
10.76 6801
10.78 6904
10.8 8045
10.82 8315
10.84 7591
10.86 8111
10.88 7445
10.9 7139
10.92 6639
10.94 4167
10.96 3783
10.98 5372
11 5423
11.02 4151
11.04 3821
11.06 3509
11.08 2381
11.1 2107
11.12 2085
11.14 2000
11.16 1860
11.18 1256
11.2 1861
11.22 2134
11.24 2583
11.26 3233
11.28 3470
11.3 4449
11.32 4132
11.34 4216
11.36 6080
11.38 5765
11.4 4395
11.42 6023
11.44 5399
11.46 5877
11.48 5517
11.5 6084
11.52 6245
11.54 5431
11.56 6018
11.58 6167
11.6 5609
11.62 5096
11.64 3552
11.66 3319
11.68 4795
11.7 4454
11.72 4538
11.74 6965
11.76 4992
11.78 5994
11.8 4775
11.82 4455
11.84 4286
11.86 4078
11.88 4952
11.9 5157
11.92 4230
11.94 2491
11.96 3307
11.98 3698
12 4668
12.02 3369
12.04 6062
12.06 5204
12.08 8012
12.1 7745
12.12 7790
12.14 6402
12.16 7627
12.18 6920
12.2 7782
12.22 7210
12.24 5909
12.26 6892
12.28 6358
12.3 8136
12.32 6959
12.34 6507
12.36 7125
12.38 7789
12.4 7228
12.42 7725
12.44 7681
12.46 8413
12.48 9266
12.5 8856
12.52 8055
12.54 9051
12.56 7513
12.58 8155
12.6 8332
12.62 8034
12.64 6756
12.66 8102
12.68 7858
12.7 8106
12.72 7310
12.74 8348
12.76 9327
12.78 8106
12.8 7988
12.82 8920
12.84 8364
12.86 7983
12.88 7830
12.9 7818
12.92 7110
12.94 5748
12.96 7148
12.98 7554
13 6994
13.02 7003
13.04 6360
13.06 7011
13.08 7862
13.1 6430
13.12 6890
13.14 5786
13.16 4088
13.18 4664
13.2 4312
13.22 5703
13.24 2797
13.26 3617
13.28 4407
13.3 5168
13.32 4629
13.34 5184
13.36 5798
13.38 4892
13.4 5250
13.42 6037
13.44 4486
13.46 5167
13.48 5881
13.5 2472
13.52 4307
13.54 4746
13.56 4571
13.58 3953
13.6 3704
13.62 2647
13.64 2631
13.66 1849
13.68 4769
13.7 4417
13.72 3745
13.74 3284
13.76 1375
13.78 1704
13.8 2688
13.82 2593
13.84 1149
13.86 1920
13.88 3361
13.9 2638
13.92 3593
13.94 3018
13.96 2907
13.98 3778
14 3125
14.02 3153
14.04 4836
14.06 4972
14.08 6191
14.1 4256
14.12 2819
14.14 2337
14.16 2978
14.18 2319
14.2 2969
14.22 3057
14.24 2072
14.26 3174
14.28 3717
14.3 2005
14.32 1781
14.34 2198
14.36 2483
14.38 969
14.4 3034
14.42 4865
14.44 5528
14.46 4977
14.48 3395
14.5 4067
14.52 3992
14.54 4072
14.56 4252
14.58 6918
14.6 5327
14.62 6712
14.64 6633
14.66 7673
14.68 6359
14.7 6082
14.72 5371
14.74 7003
14.76 4799
14.78 4533
14.8 4693
14.82 4345
14.84 5303
14.86 6666
14.88 3492
14.9 4791
14.92 4963
14.94 4854
14.96 5179
14.98 6444
15 6514
15.02 5601
15.04 5196
15.06 6982
15.08 4433
15.1 5051
15.12 5247
15.14 3921
15.16 5217
15.18 4415
15.2 5859
15.22 5640
15.24 4634
15.26 5969
15.28 6146
15.3 5747
15.32 5395
15.34 6444
15.36 6362
15.38 5266
15.4 5325
15.42 5392
15.44 6061
15.46 5839
15.48 4007
15.5 3388
15.52 2812
15.54 4728
15.56 4783
15.58 4991
15.6 4722
15.62 7219
15.64 6012
15.66 5933
15.68 5215
15.7 5370
15.72 4868
15.74 4926
15.76 4535
15.78 4301
15.8 4305
15.82 4875
15.84 4777
15.86 5366
15.88 6139
15.9 5130
15.92 5275
15.94 4569
15.96 5748
15.98 5023
16 3750
16.02 4765
16.04 3415
16.06 3906
16.08 4945
16.1 5025
16.12 5529
16.14 4827
16.16 5143
16.18 5889
16.2 7769
16.22 6522
16.24 7914
16.26 8007
16.28 8341
16.3 8608
16.32 7668
16.34 6864
16.36 8529
16.38 6516
16.4 7617
16.42 8092
16.44 9159
16.46 5360
16.48 6358
16.5 5618
16.52 5457
16.54 5417
16.56 5516
16.58 4049
16.6 5033
16.62 5777
16.64 5701
16.66 4411
16.68 3989
16.7 3434
16.72 3179
16.74 5184
16.76 5075
16.78 5828
16.8 7337
16.82 6119
16.84 6849
16.86 6417
16.88 5604
16.9 5804
16.92 6878
16.94 7285
16.96 7083
16.98 4310
17 6611
17.02 5131
17.04 6264
17.06 6186
17.08 8577
17.1 8402
17.12 7588
17.14 7242
17.16 5973
17.18 5506
17.2 4930
17.22 4309
17.24 5340
17.26 4773
17.28 6229
17.3 6429
17.32 5412
17.34 6761
17.36 5203
17.38 4439
17.4 7167
17.42 4942
17.44 6706
17.46 6350
17.48 6471
17.5 6263
17.52 7773
17.54 6814
17.56 5904
17.58 4003
17.6 4362
17.62 4555
17.64 5284
17.66 4604
17.68 3686
17.7 3592
17.72 4023
17.74 4666
17.76 5758
17.78 5130
17.8 4886
17.82 5616
17.84 4615
17.86 4752
17.88 5617
17.9 4608
17.92 4588
17.94 4175
17.96 4738
17.98 6039
18 4747
18.02 5323
18.04 6418
18.06 5576
18.08 5905
18.1 5901
18.12 7130
18.14 4694
18.16 4210
18.18 4960
18.2 4494
18.22 3570
18.24 3320
18.26 4378
18.28 2396
18.3 2820
18.32 4816
18.34 3649
18.36 4545
18.38 4091
18.4 5382
18.42 4196
18.44 4367
18.46 5054
18.48 4047
18.5 4107
18.52 5152
18.54 5435
18.56 6374
18.58 6042
18.6 8037
18.62 5802
18.64 6862
18.66 6285
18.68 4898
18.7 5343
18.72 6063
18.74 5149
18.76 6110
18.78 8003
18.8 7676
18.82 7075
18.84 5601
18.86 3611
18.88 3822
18.9 5580
18.92 5678
18.94 4565
18.96 4522
18.98 5628
19 5606
19.02 4912
19.04 4433
19.06 5969
19.08 5838
19.1 6327
19.12 7867
19.14 7032
19.16 6332
19.18 6310
19.2 5627
19.22 4041
19.24 5563
19.26 7276
19.28 7103
19.3 5983
19.32 7488
19.34 4731
19.36 5378
19.38 4395
19.4 4700
19.42 4475
19.44 4720
19.46 5362
19.48 5792
19.5 5629
19.52 5487
19.54 7219
19.56 8408
19.58 7231
19.6 6960
19.62 7311
19.64 6239
19.66 5156
19.68 7854
19.7 5907
19.72 6999
19.74 7407
19.76 5513
19.78 6111
19.8 6384
19.82 7159
19.84 5651
19.86 5592
19.88 5152
19.9 4778
19.92 4890
19.94 7178
19.96 8139
19.98 6502
20 6184
&
@target G1.S1
@type xy
0 0
0.02 0
0.04 50
0.06 328
0.08 275
0.1 130
0.12 39
0.14 0
0.16 0
0.18 0
0.2 183
0.22 0
0.24 74
0.26 306
0.28 39
0.3 20
0.32 4675
0.34 6122
0.36 6366
0.38 6125
0.4 7290
0.42 10323
0.44 9403
0.46 8465
0.48 8916
0.5 9311
0.52 10838
0.54 10979
0.56 11506
0.58 10967
0.6 11767
0.62 11236
0.64 8619
0.66 8809
0.68 9065
0.7 9185
0.72 8720
0.74 9649
0.76 9068
0.78 7155
0.8 9042
0.82 9444
0.84 10225
0.86 8516
0.88 7801
0.9 7971
0.92 7899
0.94 9350
0.96 8925
0.98 6765
1 6706
1.02 5299
1.04 6418
1.06 6388
1.08 5805
1.1 4036
1.12 3989
1.14 3550
1.16 2676
1.18 3147
1.2 3060
1.22 3528
1.24 4587
1.26 3881
1.28 3882
1.3 3671
1.32 3405
1.34 4348
1.36 4568
1.38 4034
1.4 3995
1.42 5127
1.44 4599
1.46 3818
1.48 3346
1.5 3600
1.52 3681
1.54 4069
1.56 4604
1.58 4897
1.6 4740
1.62 5247
1.64 6029
1.66 7507
1.68 6673
1.7 6119
1.72 7588
1.74 6847
1.76 5981
1.78 3644
1.8 5322
1.82 4614
1.84 3411
1.86 4325
1.88 4016
1.9 4190
1.92 4696
1.94 3865
1.96 3473
1.98 4100
2 4242
2.02 4694
2.04 5865
2.06 7403
2.08 5231
2.1 7021
2.12 3620
2.14 4123
2.16 3334
2.18 3760
2.2 5164
2.22 4890
2.24 6557
2.26 7975
2.28 7784
2.3 6285
2.32 8274
2.34 5945
2.36 6755
2.38 7918
2.4 8461
2.42 8912
2.44 9262
2.46 7562
2.48 7298
2.5 7714
2.52 6554
2.54 7202
2.56 6276
2.58 6509
2.6 7373
2.62 6463
2.64 6253
2.66 6046
2.68 6059
2.7 5410
2.72 6854
2.74 5814
2.76 6745
2.78 6411
2.8 7233
2.82 6777
2.84 5234
2.86 5726
2.88 6190
2.9 6182
2.92 4500
2.94 5311
2.96 5298
2.98 4441
3 4353
3.02 3190
3.04 4553
3.06 3891
3.08 3321
3.1 2655
3.12 2244
3.14 3244
3.16 2905
3.18 3908
3.2 3301
3.22 3612
3.24 4467
3.26 4121
3.28 2504
3.3 2432
3.32 1748
3.34 1934
3.36 2329
3.38 4215
3.4 3790
3.42 2853
3.44 3722
3.46 2691
3.48 3469
3.5 3576
3.52 3716
3.54 5016
3.56 3992
3.58 4519
3.6 3333
3.62 3973
3.64 3407
3.66 2970
3.68 3620
3.7 3300
3.72 3411
3.74 3929
3.76 3844
3.78 3856
3.8 3361
3.82 3836
3.84 4631
3.86 4030
3.88 3629
3.9 3937
3.92 5259
3.94 5864
3.96 5256
3.98 4158
4 4034
4.02 2950
4.04 4189
4.06 4268
4.08 3932
4.1 4334
4.12 4438
4.14 4189
4.16 5622
4.18 5163
4.2 4391
4.22 3965
4.24 4370
4.26 4460
4.28 3713
4.3 3915
4.32 5343
4.34 4828
4.36 4945
4.38 5731
4.4 6501
4.42 5506
4.44 6168
4.46 6497
4.48 7986
4.5 8891
4.52 8291
4.54 8048
4.56 8681
4.58 8798
4.6 9410
4.62 7796
4.64 6923
4.66 7353
4.68 10765
4.7 9069
4.72 10686
4.74 9934
4.76 10637
4.78 10254
4.8 10709
4.82 8883
4.84 6153
4.86 8019
4.88 8218
4.9 8192
4.92 9263
4.94 8620
4.96 8522
4.98 8266
5 8007
5.02 7657
5.04 7774
5.06 6497
5.08 7599
5.1 8251
5.12 8361
5.14 8043
5.16 7389
5.18 8405
5.2 7682
5.22 6863
5.24 6097
5.26 6445
5.28 5929
5.3 6730
5.32 6394
5.34 7338
5.36 5418
5.38 4898
5.4 5390
5.42 4246
5.44 3968
5.46 5388
5.48 4527
5.5 4170
5.52 4847
5.54 3583
5.56 2961
5.58 2853
5.6 2331
5.62 2180
5.64 2162
5.66 2271
5.68 3017
5.7 1933
5.72 2890
5.74 2521
5.76 3766
5.78 2933
5.8 2311
5.82 2359
5.84 3465
5.86 3933
5.88 4567
5.9 4335
5.92 3927
5.94 3389
5.96 3478
5.98 6064
6 6264
6.02 5366
6.04 5071
6.06 5450
6.08 4729
6.1 5340
6.12 5957
6.14 6093
6.16 6411
6.18 5561
6.2 5724
6.22 6311
6.24 6693
6.26 6815
6.28 6780
6.3 6169
6.32 4247
6.34 4267
6.36 4746
6.38 4976
6.4 4189
6.42 5416
6.44 6239
6.46 8014
6.48 4921
6.5 7254
6.52 7088
6.54 6831
6.56 4836
6.58 8131
6.6 8134
6.62 7952
6.64 8293
6.66 6979
6.68 6679
6.7 6759
6.72 6601
6.74 7377
6.76 9544
6.78 7126
6.8 8100
6.82 9213
6.84 8773
6.86 7851
6.88 6738
6.9 7739
6.92 9368
6.94 10484
6.96 7134
6.98 6024
7 5274
7.02 6233
7.04 6904
7.06 7871
7.08 7383
7.1 7543
7.12 6229
7.14 6665
7.16 8248
7.18 8546
7.2 8796
7.22 8282
7.24 7660
7.26 7256
7.28 7005
7.3 8151
7.32 7785
7.34 8706
7.36 7399
7.38 7292
7.4 7140
7.42 7415
7.44 5903
7.46 4765
7.48 8777
7.5 6540
7.52 5907
7.54 7549
7.56 6140
7.58 6195
7.6 5929
7.62 6610
7.64 6476
7.66 6995
7.68 5194
7.7 4569
7.72 4505
7.74 3759
7.76 4121
7.78 5968
7.8 6651
7.82 5879
7.84 7113
7.86 6189
7.88 5796
7.9 5595
7.92 5429
7.94 6116
7.96 5212
7.98 4525
8 3938
8.02 2630
8.04 2979
8.06 3574
8.08 5440
8.1 4044
8.12 3075
8.14 4972
8.16 7432
8.18 7962
8.2 8053
8.22 9055
8.24 6452
8.26 5709
8.28 4013
8.3 5171
8.32 5134
8.34 4454
8.36 5721
8.38 6101
8.4 4648
8.42 4469
8.44 3750
8.46 3847
8.48 4388
8.5 2618
8.52 3147
8.54 3384
8.56 4785
8.58 3262
8.6 3102
8.62 3597
8.64 4303
8.66 5816
8.68 5819
8.7 5463
8.72 3775
8.74 4766
8.76 5831
8.78 6510
8.8 5584
8.82 5322
8.84 4735
8.86 6070
8.88 4371
8.9 3881
8.92 5101
8.94 4464
8.96 4952
8.98 5825
9 6256
9.02 6819
9.04 7694
9.06 7585
9.08 7099
9.1 6008
9.12 7054
9.14 4003
9.16 2248
9.18 3397
9.2 3193
9.22 4514
9.24 4123
9.26 4202
9.28 5489
9.3 4684
9.32 4958
9.34 6516
9.36 7627
9.38 6656
9.4 5242
9.42 5826
9.44 6756
9.46 6530
9.48 7973
9.5 6893
9.52 6589
9.54 6128
9.56 5697
9.58 6293
9.6 6882
9.62 6474
9.64 6106
9.66 6820
9.68 7241
9.7 6719
9.72 4672
9.74 4028
9.76 4692
9.78 3931
9.8 4389
9.82 3937
9.84 5270
9.86 4901
9.88 4561
9.9 6481
9.92 6057
9.94 6090
9.96 4476
9.98 4449
10 5727
10.02 5398
10.04 6031
10.06 4605
10.08 3710
10.1 3437
10.12 2467
10.14 2326
10.16 2780
10.18 2893
10.2 3021
10.22 3507
10.24 3957
10.26 4751
10.28 5294
10.3 5258
10.32 4246
10.34 4408
10.36 4045
10.38 3906
10.4 4440
10.42 3830
10.44 5967
10.46 4786
10.48 6075
10.5 7502
10.52 7889
10.54 7358
10.56 5705
10.58 5067
10.6 3922
10.62 4280
10.64 4442
10.66 4188
10.68 4824
10.7 6651
10.72 5539
10.74 6256
10.76 4599
10.78 4476
10.8 3339
10.82 3027
10.84 4524
10.86 3784
10.88 3415
10.9 4482
10.92 4621
10.94 5929
10.96 7501
10.98 6029
11 7279
11.02 6996
11.04 7988
11.06 7530
11.08 9020
11.1 8219
11.12 7708
11.14 9048
11.16 10294
11.18 9564
11.2 9233
11.22 9191
11.24 8395
11.26 8573
11.28 9362
11.3 6999
11.32 7735
11.34 6225
11.36 4631
11.38 5851
11.4 6101
11.42 5017
11.44 3923
11.46 3962
11.48 5478
11.5 5162
11.52 4570
11.54 4073
11.56 4748
11.58 4677
11.6 4022
11.62 6241
11.64 7275
11.66 8581
11.68 7012
11.7 6863
11.72 5858
11.74 5089
11.76 6645
11.78 5790
11.8 6028
11.82 6440
11.84 6445
11.86 5879
11.88 5836
11.9 6559
11.92 6570
11.94 8236
11.96 8385
11.98 7501
12 6534
12.02 8761
12.04 5849
12.06 4888
12.08 3054
12.1 3809
12.12 3470
12.14 4041
12.16 2905
12.18 3829
12.2 4281
12.22 4484
12.24 3816
12.26 3192
12.28 3698
12.3 3041
12.32 3518
12.34 3190
12.36 3693
12.38 3915
12.4 2925
12.42 2714
12.44 3120
12.46 1875
12.48 1397
12.5 2554
12.52 1772
12.54 2022
12.56 2028
12.58 2011
12.6 2399
12.62 3243
12.64 4585
12.66 3970
12.68 3572
12.7 2540
12.72 3103
12.74 3050
12.76 3100
12.78 2820
12.8 3550
12.82 3460
12.84 2547
12.86 2521
12.88 2878
12.9 3375
12.92 3857
12.94 5174
12.96 4332
12.98 3364
13 4557
13.02 3788
13.04 5003
13.06 3219
13.08 3483
13.1 4606
13.12 4624
13.14 6024
13.16 6684
13.18 7125
13.2 5235
13.22 5801
13.24 8092
13.26 7383
13.28 6398
13.3 5824
13.32 6939
13.34 5755
13.36 5396
13.38 6470
13.4 5601
13.42 4244
13.44 6077
13.46 5586
13.48 6244
13.5 8288
13.52 6580
13.54 6000
13.56 6378
13.58 7611
13.6 8188
13.62 8793
13.64 8129
13.66 9042
13.68 7582
13.7 8602
13.72 6933
13.74 8316
13.76 9168
13.78 8441
13.8 8776
13.82 9812
13.84 9616
13.86 9038
13.88 7895
13.9 8184
13.92 8376
13.94 8248
13.96 7473
13.98 7869
14 8371
14.02 7401
14.04 5767
14.06 5412
14.08 5134
14.1 6545
14.12 7419
14.14 7801
14.16 7708
14.18 8879
14.2 8192
14.22 8041
14.24 8413
14.26 8184
14.28 9363
14.3 9133
14.32 9189
14.34 8445
14.36 8925
14.38 9306
14.4 7808
14.42 6293
14.44 6186
14.46 6588
14.48 7998
14.5 7198
14.52 7114
14.54 6665
14.56 5577
14.58 4983
14.6 5136
14.62 4232
14.64 4020
14.66 3403
14.68 6080
14.7 4734
14.72 5913
14.74 5017
14.76 5356
14.78 5953
14.8 5918
14.82 6170
14.84 5969
14.86 6691
14.88 7765
14.9 6708
14.92 5265
14.94 6610
14.96 5706
14.98 4123
15 4125
15.02 6778
15.04 5021
15.06 4966
15.08 7939
15.1 5580
15.12 5799
15.14 6621
15.16 6086
15.18 5302
15.2 6787
15.22 6445
15.24 6459
15.26 5716
15.28 4958
15.3 5704
15.32 5313
15.34 5052
15.36 4864
15.38 5887
15.4 5361
15.42 3393
15.44 5758
15.46 6201
15.48 5773
15.5 6339
15.52 7709
15.54 6674
15.56 5615
15.58 6071
15.6 5226
15.62 5322
15.64 5256
15.66 4481
15.68 6757
15.7 5522
15.72 5188
15.74 6345
15.76 4867
15.78 6267
15.8 7037
15.82 7532
15.84 7073
15.86 6389
15.88 6107
15.9 5608
15.92 5935
15.94 7688
15.96 5035
15.98 5881
16 6567
16.02 6219
16.04 7288
16.06 8096
16.08 6835
16.1 5944
16.12 4960
16.14 6633
16.16 5033
16.18 4160
16.2 3004
16.22 5011
16.24 3229
16.26 2622
16.28 2820
16.3 4315
16.32 3667
16.34 3347
16.36 2251
16.38 3720
16.4 3342
16.42 3951
16.44 2058
16.46 4696
16.48 4146
16.5 5797
16.52 6435
16.54 4401
16.56 5029
16.58 6351
16.6 7155
16.62 5380
16.64 5744
16.66 7830
16.68 7491
16.7 6670
16.72 6492
16.74 5872
16.76 5575
16.78 5575
16.8 3932
16.82 4722
16.84 3506
16.86 4953
16.88 4661
16.9 5451
16.92 3916
16.94 4004
16.96 4863
16.98 5449
17 4359
17.02 4592
17.04 3299
17.06 3475
17.08 3050
17.1 2937
17.12 3245
17.14 4054
17.16 4893
17.18 4894
17.2 5204
17.22 6194
17.24 6497
17.26 5897
17.28 6095
17.3 4861
17.32 5019
17.34 5511
17.36 6977
17.38 6303
17.4 5063
17.42 5466
17.44 4909
17.46 4534
17.48 3886
17.5 3847
17.52 3898
17.54 4434
17.56 5821
17.58 5612
17.6 5713
17.62 5256
17.64 5991
17.66 5830
17.68 6259
17.7 7014
17.72 7709
17.74 6820
17.76 5291
17.78 6406
17.8 5606
17.82 5410
17.84 6233
17.86 6032
17.88 5652
17.9 6606
17.92 7476
17.94 5358
17.96 6615
17.98 4944
18 5059
18.02 5206
18.04 5536
18.06 5981
18.08 4974
18.1 4819
18.12 3962
18.14 5175
18.16 7056
18.18 7520
18.2 6543
18.22 7476
18.24 7194
18.26 7494
18.28 7895
18.3 7400
18.32 5816
18.34 7827
18.36 7487
18.38 7523
18.4 5082
18.42 6757
18.44 6571
18.46 7775
18.48 7726
18.5 7473
18.52 5460
18.54 4394
18.56 3710
18.58 5080
18.6 4177
18.62 5526
18.64 4715
18.66 5453
18.68 6013
18.7 5240
18.72 4656
18.74 5293
18.76 3764
18.78 3321
18.8 3568
18.82 3855
18.84 5300
18.86 6254
18.88 7056
18.9 5118
18.92 5703
18.94 6061
18.96 6567
18.98 5565
19 5301
19.02 6077
19.04 5891
19.06 6497
19.08 4263
19.1 3354
19.12 2184
19.14 3927
19.16 3734
19.18 4729
19.2 5280
19.22 7175
19.24 5091
19.26 3499
19.28 3497
19.3 5051
19.32 4222
19.34 6632
19.36 6068
19.38 5864
19.4 5913
19.42 6651
19.44 7481
19.46 4493
19.48 4179
19.5 4955
19.52 4877
19.54 3797
19.56 3759
19.58 3697
19.6 4295
19.62 4504
19.64 3724
19.66 5716
19.68 3407
19.7 4431
19.72 3502
19.74 5461
19.76 4711
19.78 4482
19.8 4852
19.82 3798
19.84 3233
19.86 5006
19.88 5918
19.9 4935
19.92 5042
19.94 3903
19.96 3887
19.98 4109
20 4878
&
@target G1.S2
@type xy
0 0
0.02 0
0.04 0
0.06 101
0.08 277
0.1 81
0.12 21
0.14 0
0.16 8
0.18 0
0.2 22
0.22 0
0.24 0
0.26 179
0.28 0
0.3 0
0.32 1658
0.34 2554
0.36 3905
0.38 3262
0.4 3407
0.42 4295
0.44 1464
0.46 3285
0.48 2701
0.5 2974
0.52 4186
0.54 2543
0.56 2528
0.58 3009
0.6 3254
0.62 4011
0.64 3750
0.66 3799
0.68 3248
0.7 4818
0.72 3883
0.74 3291
0.76 3465
0.78 3532
0.8 1858
0.82 3553
0.84 3803
0.86 3721
0.88 3961
0.9 3786
0.92 3336
0.94 3944
0.96 3387
0.98 3495
1 4041
1.02 3580
1.04 3687
1.06 3875
1.08 3706
1.1 3940
1.12 3239
1.14 3237
1.16 3604
1.18 4065
1.2 4699
1.22 5287
1.24 4785
1.26 4748
1.28 4037
1.3 4082
1.32 4219
1.34 4722
1.36 5695
1.38 4745
1.4 4256
1.42 4526
1.44 4327
1.46 3803
1.48 3092
1.5 4165
1.52 3396
1.54 3429
1.56 3865
1.58 4191
1.6 3743
1.62 3487
1.64 3994
1.66 4602
1.68 3738
1.7 4369
1.72 3067
1.74 3695
1.76 3051
1.78 3803
1.8 3578
1.82 3880
1.84 4505
1.86 3214
1.88 4720
1.9 4673
1.92 4685
1.94 3427
1.96 4607
1.98 4535
2 5045
2.02 4081
2.04 3326
2.06 4103
2.08 5138
2.1 3309
2.12 4124
2.14 4085
2.16 3971
2.18 3557
2.2 2479
2.22 2708
2.24 3163
2.26 2344
2.28 3485
2.3 4285
2.32 3421
2.34 3541
2.36 2542
2.38 2913
2.4 2940
2.42 3013
2.44 3358
2.46 3592
2.48 2003
2.5 3196
2.52 4717
2.54 3062
2.56 2525
2.58 3993
2.6 2816
2.62 3682
2.64 3985
2.66 3069
2.68 3773
2.7 3503
2.72 3090
2.74 3604
2.76 3697
2.78 2872
2.8 3605
2.82 4494
2.84 3158
2.86 4093
2.88 3074
2.9 3485
2.92 3318
2.94 4090
2.96 3633
2.98 3316
3 3696
3.02 4175
3.04 3030
3.06 3715
3.08 2966
3.1 4026
3.12 3860
3.14 3976
3.16 3753
3.18 4751
3.2 3557
3.22 3737
3.24 3249
3.26 3262
3.28 3229
3.3 4249
3.32 4084
3.34 4317
3.36 3795
3.38 3711
3.4 3729
3.42 3418
3.44 3127
3.46 2893
3.48 3578
3.5 4335
3.52 4600
3.54 3884
3.56 4286
3.58 3171
3.6 4012
3.62 3111
3.64 5319
3.66 3930
3.68 3417
3.7 3702
3.72 3681
3.74 4266
3.76 3412
3.78 3542
3.8 3789
3.82 4171
3.84 3120
3.86 3504
3.88 3402
3.9 4426
3.92 3465
3.94 4315
3.96 4434
3.98 3985
4 3677
4.02 3334
4.04 4168
4.06 3982
4.08 4105
4.1 3639
4.12 3543
4.14 3518
4.16 2836
4.18 3482
4.2 3883
4.22 3918
4.24 3793
4.26 4243
4.28 3910
4.3 3162
4.32 4743
4.34 4157
4.36 4024
4.38 3969
4.4 4465
4.42 4272
4.44 4043
4.46 3834
4.48 3827
4.5 3497
4.52 2982
4.54 3271
4.56 3982
4.58 3932
4.6 4080
4.62 3131
4.64 3191
4.66 4012
4.68 3628
4.7 4079
4.72 3716
4.74 3204
4.76 4078
4.78 4248
4.8 4262
4.82 2679
4.84 2998
4.86 2094
4.88 3506
4.9 3926
4.92 3789
4.94 2609
4.96 3367
4.98 3675
5 3936
5.02 3377
5.04 3901
5.06 3296
5.08 3173
5.1 3032
5.12 2780
5.14 2999
5.16 2301
5.18 4227
5.2 4010
5.22 3920
5.24 3325
5.26 3171
5.28 4123
5.3 3519
5.32 4837
5.34 3481
5.36 4470
5.38 2686
5.4 2898
5.42 3392
5.44 4241
5.46 4537
5.48 4073
5.5 4062
5.52 4167
5.54 5415
5.56 3869
5.58 4510
5.6 3923
5.62 4013
5.64 3988
5.66 4608
5.68 3608
5.7 4777
5.72 3977
5.74 3602
5.76 4423
5.78 4707
5.8 5058
5.82 4743
5.84 3561
5.86 4400
5.88 3537
5.9 4123
5.92 4061
5.94 4503
5.96 4658
5.98 2857
6 2204
6.02 3605
6.04 2624
6.06 3654
6.08 3937
6.1 3988
6.12 4007
6.14 3224
6.16 3342
6.18 3535
6.2 3149
6.22 3472
6.24 2800
6.26 2882
6.28 3506
6.3 4360
6.32 4168
6.34 4643
6.36 3710
6.38 3413
6.4 3805
6.42 3130
6.44 5192
6.46 3158
6.48 3818
6.5 2994
6.52 3059
6.54 3717
6.56 3259
6.58 3149
6.6 3702
6.62 3269
6.64 3668
6.66 3933
6.68 3307
6.7 2678
6.72 4473
6.74 3960
6.76 2905
6.78 3301
6.8 3275
6.82 4066
6.84 3909
6.86 4062
6.88 3870
6.9 5115
6.92 3280
6.94 3786
6.96 4114
6.98 3545
7 3562
7.02 2673
7.04 2610
7.06 2675
7.08 4481
7.1 5091
7.12 2969
7.14 3218
7.16 3543
7.18 4556
7.2 3623
7.22 3970
7.24 4798
7.26 3594
7.28 3012
7.3 3633
7.32 4114
7.34 3855
7.36 3060
7.38 2993
7.4 4047
7.42 4323
7.44 5657
7.46 5180
7.48 3111
7.5 3952
7.52 3513
7.54 3785
7.56 3956
7.58 3861
7.6 4499
7.62 3831
7.64 4418
7.66 4260
7.68 4451
7.7 4043
7.72 4111
7.74 4288
7.76 5297
7.78 3647
7.8 4233
7.82 3768
7.84 3157
7.86 3649
7.88 3265
7.9 3088
7.92 3880
7.94 4295
7.96 3269
7.98 3686
8 3220
8.02 3981
8.04 2956
8.06 3420
8.08 4201
8.1 2959
8.12 4077
8.14 3622
8.16 3925
8.18 3118
8.2 3115
8.22 2701
8.24 1773
8.26 2826
8.28 2471
8.3 4033
8.32 4147
8.34 4403
8.36 3601
8.38 3734
8.4 4350
8.42 4496
8.44 3771
8.46 3890
8.48 4834
8.5 5018
8.52 4370
8.54 3559
8.56 3352
8.58 4150
8.6 3987
8.62 3796
8.64 4569
8.66 4067
8.68 3973
8.7 3700
8.72 4309
8.74 4107
8.76 3278
8.78 1956
8.8 3576
8.82 4637
8.84 4650
8.86 4399
8.88 4624
8.9 3889
8.92 3689
8.94 4017
8.96 3482
8.98 3480
9 3762
9.02 3377
9.04 2113
9.06 2782
9.08 3201
9.1 4248
9.12 4583
9.14 3413
9.16 3065
9.18 3717
9.2 3685
9.22 3457
9.24 4409
9.26 3442
9.28 3568
9.3 3728
9.32 3003
9.34 3761
9.36 3960
9.38 3165
9.4 2391
9.42 3060
9.44 3674
9.46 3573
9.48 3438
9.5 3070
9.52 2933
9.54 3755
9.56 3966
9.58 4433
9.6 2344
9.62 3472
9.64 3438
9.66 3499
9.68 3675
9.7 3493
9.72 4081
9.74 4483
9.76 4257
9.78 3622
9.8 3664
9.82 4139
9.84 3391
9.86 4273
9.88 4475
9.9 3706
9.92 3521
9.94 4282
9.96 3501
9.98 3409
10 3692
10.02 4316
10.04 5188
10.06 3990
10.08 3988
10.1 3187
10.12 4161
10.14 4230
10.16 3571
10.18 4449
10.2 3803
10.22 3748
10.24 3668
10.26 3511
10.28 3975
10.3 3272
10.32 2949
10.34 3907
10.36 5390
10.38 5425
10.4 4903
10.42 5603
10.44 5240
10.46 4866
10.48 4933
10.5 4721
10.52 4903
10.54 4628
10.56 6642
10.58 6014
10.6 6028
10.62 6887
10.64 5046
10.66 5684
10.68 5510
10.7 4911
10.72 4251
10.74 4972
10.76 5968
10.78 4989
10.8 5952
10.82 6321
10.84 5885
10.86 7079
10.88 6337
10.9 7206
10.92 5985
10.94 5224
10.96 3572
10.98 4421
11 5811
11.02 4929
11.04 3856
11.06 4249
11.08 2210
11.1 3644
11.12 2412
11.14 3074
11.16 3692
11.18 4699
11.2 4099
11.22 3299
11.24 3005
11.26 3345
11.28 4043
11.3 3400
11.32 3755
11.34 3296
11.36 5104
11.38 5259
11.4 5463
11.42 4855
11.44 4717
11.46 5279
11.48 5211
11.5 4677
11.52 5278
11.54 4707
11.56 4300
11.58 4105
11.6 4057
11.62 3708
11.64 2411
11.66 3831
11.68 3870
11.7 4092
11.72 3833
11.74 3673
11.76 3887
11.78 3790
11.8 3466
11.82 4483
11.84 3386
11.86 4261
11.88 2668
11.9 2576
11.92 4513
11.94 5280
11.96 5055
11.98 3776
12 4178
12.02 3554
12.04 4039
12.06 3783
12.08 3399
12.1 3591
12.12 3762
12.14 3700
12.16 4721
12.18 4978
12.2 4244
12.22 5023
12.24 4475
12.26 5289
12.28 4218
12.3 4635
12.32 3524
12.34 3998
12.36 4624
12.38 5059
12.4 4702
12.42 4559
12.44 3398
12.46 4211
12.48 4793
12.5 4118
12.52 4283
12.54 5238
12.56 3695
12.58 3862
12.6 4631
12.62 5035
12.64 5619
12.66 5111
12.68 5009
12.7 4341
12.72 3931
12.74 4600
12.76 4441
12.78 5349
12.8 4347
12.82 3151
12.84 3757
12.86 4147
12.88 3748
12.9 4958
12.92 3165
12.94 3118
12.96 3465
12.98 3882
13 4318
13.02 3214
13.04 3401
13.06 4462
13.08 5272
13.1 4231
13.12 3633
13.14 4904
13.16 3985
13.18 3934
13.2 3324
13.22 3101
13.24 3139
13.26 4225
13.28 3052
13.3 2410
13.32 3098
13.34 2730
13.36 2915
13.38 3439
13.4 1984
13.42 2923
13.44 2283
13.46 2383
13.48 2320
13.5 2399
13.52 3646
13.54 2927
13.56 3297
13.58 3281
13.6 2955
13.62 3204
13.64 3005
13.66 3127
13.68 3580
13.7 3005
13.72 3248
13.74 2819
13.76 2621
13.78 2113
13.8 2735
13.82 2503
13.84 2944
13.86 2561
13.88 2296
13.9 3186
13.92 3313
13.94 2586
13.96 3107
13.98 2081
14 3090
14.02 4047
14.04 3989
14.06 3892
14.08 3229
14.1 3865
14.12 4431
14.14 4073
14.16 3448
14.18 2762
14.2 4985
14.22 3239
14.24 3485
14.26 2782
14.28 2862
14.3 3368
14.32 2920
14.34 3266
14.36 3420
14.38 2996
14.4 3602
14.42 3574
14.44 3171
14.46 2184
14.48 2189
14.5 3769
14.52 3779
14.54 3237
14.56 3852
14.58 3455
14.6 3906
14.62 3101
14.64 4131
14.66 4568
14.68 5379
14.7 4715
14.72 3826
14.74 4439
14.76 3450
14.78 4788
14.8 3850
14.82 3249
14.84 3213
14.86 3930
14.88 3542
14.9 3367
14.92 3392
14.94 5917
14.96 3810
14.98 4349
15 3281
15.02 3258
15.04 2959
15.06 3774
15.08 4223
15.1 3073
15.12 3301
15.14 2849
15.16 3437
15.18 2597
15.2 2691
15.22 2250
15.24 3345
15.26 2940
15.28 3129
15.3 4360
15.32 4706
15.34 2969
15.36 3597
15.38 2868
15.4 4117
15.42 5034
15.44 3826
15.46 3809
15.48 3700
15.5 3727
15.52 3298
15.54 4899
15.56 4007
15.58 3614
15.6 3957
15.62 4094
15.64 4463
15.66 4088
15.68 3753
15.7 4328
15.72 3634
15.74 3656
15.76 4013
15.78 3566
15.8 3656
15.82 4116
15.84 3885
15.86 2664
15.88 3434
15.9 3075
15.92 3803
15.94 4177
15.96 4418
15.98 4045
16 3017
16.02 3216
16.04 4658
16.06 3209
16.08 3496
16.1 3506
16.12 4428
16.14 3716
16.16 4171
16.18 3372
16.2 4532
16.22 3987
16.24 2979
16.26 4061
16.28 4618
16.3 4426
16.32 3615
16.34 4338
16.36 4577
16.38 4366
16.4 5184
16.42 3984
16.44 4062
16.46 3772
16.48 4961
16.5 4789
16.52 3964
16.54 3515
16.56 3068
16.58 3035
16.6 3993
16.62 3464
16.64 4648
16.66 3578
16.68 4133
16.7 3244
16.72 3687
16.74 3604
16.76 3484
16.78 3293
16.8 3274
16.82 4112
16.84 4577
16.86 4407
16.88 4215
16.9 3831
16.92 4557
16.94 5319
16.96 4146
16.98 3570
17 4329
17.02 4609
17.04 3963
17.06 4887
17.08 4121
17.1 3500
17.12 3904
17.14 4051
17.16 4279
17.18 2838
17.2 2895
17.22 3336
17.24 3522
17.26 3590
17.28 4012
17.3 3560
17.32 3523
17.34 3253
17.36 3414
17.38 2721
17.4 3135
17.42 3687
17.44 3910
17.46 4135
17.48 4180
17.5 3977
17.52 4084
17.54 3281
17.56 3153
17.58 3459
17.6 2831
17.62 3246
17.64 2277
17.66 2895
17.68 2988
17.7 2454
17.72 3739
17.74 3721
17.76 3327
17.78 3482
17.8 3766
17.82 3537
17.84 2125
17.86 2701
17.88 3139
17.9 2101
17.92 3014
17.94 3222
17.96 3080
17.98 3827
18 4317
18.02 3508
18.04 2843
18.06 4230
18.08 3541
18.1 3590
18.12 3317
18.14 3165
18.16 3162
18.18 2693
18.2 4022
18.22 2906
18.24 3033
18.26 3423
18.28 3605
18.3 4428
18.32 3557
18.34 2156
18.36 3991
18.38 3485
18.4 3408
18.42 4724
18.44 4191
18.46 3769
18.48 4361
18.5 4803
18.52 3512
18.54 3851
18.56 3498
18.58 4479
18.6 4551
18.62 3240
18.64 3050
18.66 4210
18.68 3500
18.7 3990
18.72 5800
18.74 4498
18.76 3932
18.78 3875
18.8 4765
18.82 5223
18.84 4315
18.86 4559
18.88 2941
18.9 3394
18.92 4750
18.94 3176
18.96 3685
18.98 2589
19 3485
19.02 3284
19.04 3254
19.06 2869
19.08 3316
19.1 3021
19.12 4090
19.14 3792
19.16 3200
19.18 3519
19.2 2912
19.22 3900
19.24 3713
19.26 4733
19.28 4129
19.3 3444
19.32 4811
19.34 3013
19.36 3371
19.38 2888
19.4 3398
19.42 4276
19.44 4339
19.46 4552
19.48 5015
19.5 3320
19.52 4213
19.54 3060
19.56 4222
19.58 3439
19.6 3947
19.62 3376
19.64 3465
19.66 3479
19.68 3310
19.7 3111
19.72 3030
19.74 4417
19.76 3487
19.78 4607
19.8 4379
19.82 3892
19.84 4633
19.86 3988
19.88 4001
19.9 3799
19.92 4000
19.94 4375
19.96 3833
19.98 4441
20 3645
&
@target G2.S0
@type xy
1 0.447158
2 0.466583
3 0.440624
4 0.443537
5 0.706735
6 0.466181
7 0.436005
8 0.493306
9 0.456672
10 0.499525
11 0.4636
12 0.436291
13 0.460136
14 0.444466
15 0.442182
16 0.441899
17 0.439147
18 0.444101
19 0.454697
20 0.443706
21 0.457766
22 0.433417
23 0.446822
24 0.448609
25 0.42679
26 0.457412
27 0.444888
28 0.452134
29 0.440029
30 0.436864
31 0.457902
32 0.476523
33 0.450472
34 0.521967
35 0.481378
36 0.492468
37 0.47138
38 0.450194
39 0.461898
40 0.444016
41 0.446402
42 0.453486
43 0.456234
44 0.455027
45 0.466181
46 0.446262
47 0.494646
48 0.45681
49 0.444522
50 0.478252
51 0.440028
52 0.452383
&
@target G2.S1
@type xy
1 0.456453
2 0.496235
3 0.451276
4 0.448163
5 0.489336
6 0.472493
7 0.449722
8 0.512958
9 0.460136
10 0.532775
11 0.464596
12 0.457412
13 0.428865
14 0.428631
15 0.443678
16 0.438663
17 0.45864
18 0.440823
19 0.443537
20 0.42968
21 0.44173
22 0.437064
23 0.453376
24 0.440512
25 0.442549
26 0.448469
27 0.438264
28 0.46133
29 0.437636
30 0.434914
31 0.44671
32 0.461655
33 0.45241
34 0.544128
35 0.447242
36 0.481482
37 0.467894
38 0.447801
39 0.467707
40 0.445898
41 0.447493
42 0.447912
43 0.467627
44 0.440029
45 0.460137
46 0.436434
47 0.459076
48 0.437893
49 0.430233
50 0.45445
51 0.441446
52 0.455275
&
@target G2.S2
@type xy
1 0.440312
2 0.477755
3 0.402678
4 0.423674
5 0.744647
6 0.689547
7 0.536982
8 0.914385
9 0.689365
10 0.781921
11 0.508429
12 0.465833
13 0.467413
14 0.456234
15 0.440738
16 0.433157
17 0.465564
18 0.452603
19 0.454038
20 0.446599
21 0.451912
22 0.443396
23 0.444663
24 0.440624
25 0.436663
26 0.462222
27 0.437322
28 0.470877
29 0.398246
30 0.404352
31 0.488006
32 0.507371
33 0.508183
34 0.846832
35 0.81454
36 0.848558
37 0.80301
38 0.47024
39 0.520889
40 0.459918
41 0.440283
42 0.442634
43 0.490739
44 0.444607
45 0.446794
46 0.443001
47 0.448915
48 0.443734
49 0.441899
50 0.438008
51 0.447689
52 0.462763
&
