# Supplementary material for: Data showing the lipid conformations and membrane binding behaviors of beta-amyloid fibrils in phase-separated cholesterol-enriched lipid domains with and without glycolipid and oxidized cholesterol from coarse-grained molecular dynamics simulations
Source: Data Brief. 2020 Apr 19;30:105496. doi: 10.1016/j.dib.2020.105496 (PMC7186522; doi:10.1016/j.dib.2020.105496)
Supplement: Supplementary file 1 [file mmc1.zip › Supplementary-Data/S17-21/Figure-S19/Figure-S19A-P1-AB-1.agr]

# Grace project file
#
@version 50125
@page size 792, 612
@page scroll 5%
@page inout 5%
@link page off
@map font 0 to "Times-Roman", "Times-Roman"
@map font 1 to "Times-Italic", "Times-Italic"
@map font 2 to "Times-Bold", "Times-Bold"
@map font 3 to "Times-BoldItalic", "Times-BoldItalic"
@map font 4 to "Helvetica", "Helvetica"
@map font 5 to "Helvetica-Oblique", "Helvetica-Oblique"
@map font 6 to "Helvetica-Bold", "Helvetica-Bold"
@map font 7 to "Helvetica-BoldOblique", "Helvetica-BoldOblique"
@map font 8 to "Courier", "Courier"
@map font 9 to "Courier-Oblique", "Courier-Oblique"
@map font 10 to "Courier-Bold", "Courier-Bold"
@map font 11 to "Courier-BoldOblique", "Courier-BoldOblique"
@map font 12 to "Symbol", "Symbol"
@map font 13 to "ZapfDingbats", "ZapfDingbats"
@map color 0 to (255, 255, 255), "white"
@map color 1 to (0, 0, 0), "black"
@map color 2 to (255, 0, 0), "red"
@map color 3 to (0, 255, 0), "green"
@map color 4 to (0, 0, 255), "blue"
@map color 5 to (255, 255, 0), "yellow"
@map color 6 to (188, 143, 143), "brown"
@map color 7 to (220, 220, 220), "grey"
@map color 8 to (148, 0, 211), "violet"
@map color 9 to (0, 255, 255), "cyan"
@map color 10 to (255, 0, 255), "magenta"
@map color 11 to (255, 165, 0), "orange"
@map color 12 to (114, 33, 188), "indigo"
@map color 13 to (103, 7, 72), "maroon"
@map color 14 to (64, 224, 208), "turquoise"
@map color 15 to (0, 139, 0), "green4"
@reference date 0
@date wrap off
@date wrap year 1950
@default linewidth 1.0
@default linestyle 1
@default color 1
@default pattern 1
@default font 0
@default char size 1.000000
@default symbol size 1.000000
@default sformat "%.8g"
@background color 0
@page background fill on
@timestamp off
@timestamp 0.03, 0.03
@timestamp color 1
@timestamp rot 0
@timestamp font 0
@timestamp char size 1.000000
@timestamp def "Tue Dec 12 15:30:52 2017"
@r0 off
@link r0 to g0
@r0 type above
@r0 linestyle 1
@r0 linewidth 1.0
@r0 color 1
@r0 line 0, 0, 0, 0
@r1 off
@link r1 to g0
@r1 type above
@r1 linestyle 1
@r1 linewidth 1.0
@r1 color 1
@r1 line 0, 0, 0, 0
@r2 off
@link r2 to g0
@r2 type above
@r2 linestyle 1
@r2 linewidth 1.0
@r2 color 1
@r2 line 0, 0, 0, 0
@r3 off
@link r3 to g0
@r3 type above
@r3 linestyle 1
@r3 linewidth 1.0
@r3 color 1
@r3 line 0, 0, 0, 0
@r4 off
@link r4 to g0
@r4 type above
@r4 linestyle 1
@r4 linewidth 1.0
@r4 color 1
@r4 line 0, 0, 0, 0
@g0 on
@g0 hidden false
@g0 type XY
@g0 stacked false
@g0 bar hgap 0.000000
@g0 fixedpoint off
@g0 fixedpoint type 0
@g0 fixedpoint xy 0.000000, 0.000000
@g0 fixedpoint format general general
@g0 fixedpoint prec 6, 6
@with g0
@    world 0, 0, 20, 6
@    stack world 0, 0, 0, 0
@    znorm 1
@    view 0.100000, 0.720000, 0.800000, 0.950000
@    title ""
@    title font 0
@    title size 1.500000
@    title color 1
@    subtitle ""
@    subtitle font 0
@    subtitle size 1.000000
@    subtitle color 1
@    xaxes scale Normal
@    yaxes scale Normal
@    xaxes invert off
@    yaxes invert off
@    xaxis  on
@    xaxis  type zero false
@    xaxis  offset 0.000000 , 0.000000
@    xaxis  bar on
@    xaxis  bar color 1
@    xaxis  bar linestyle 1
@    xaxis  bar linewidth 1.0
@    xaxis  label "Time (\xm\0s)"
@    xaxis  label layout para
@    xaxis  label place auto
@    xaxis  label char size 0.900000
@    xaxis  label font 0
@    xaxis  label color 1
@    xaxis  label place normal
@    xaxis  tick on
@    xaxis  tick major 5
@    xaxis  tick minor ticks 4
@    xaxis  tick default 6
@    xaxis  tick place rounded true
@    xaxis  tick in
@    xaxis  tick major size 1.000000
@    xaxis  tick major color 1
@    xaxis  tick major linewidth 1.0
@    xaxis  tick major linestyle 1
@    xaxis  tick major grid off
@    xaxis  tick minor color 1
@    xaxis  tick minor linewidth 1.0
@    xaxis  tick minor linestyle 1
@    xaxis  tick minor grid off
@    xaxis  tick minor size 0.500000
@    xaxis  ticklabel on
@    xaxis  ticklabel format general
@    xaxis  ticklabel prec 5
@    xaxis  ticklabel formula ""
@    xaxis  ticklabel append ""
@    xaxis  ticklabel prepend ""
@    xaxis  ticklabel angle 0
@    xaxis  ticklabel skip 0
@    xaxis  ticklabel stagger 0
@    xaxis  ticklabel place normal
@    xaxis  ticklabel offset auto
@    xaxis  ticklabel offset 0.000000 , 0.010000
@    xaxis  ticklabel start type auto
@    xaxis  ticklabel start 0.000000
@    xaxis  ticklabel stop type auto
@    xaxis  ticklabel stop 0.000000
@    xaxis  ticklabel char size 0.800000
@    xaxis  ticklabel font 0
@    xaxis  ticklabel color 1
@    xaxis  tick place both
@    xaxis  tick spec type none
@    yaxis  on
@    yaxis  type zero false
@    yaxis  offset 0.000000 , 0.000000
@    yaxis  bar on
@    yaxis  bar color 1
@    yaxis  bar linestyle 1
@    yaxis  bar linewidth 1.0
@    yaxis  label "Minimum  Distance (nm)"
@    yaxis  label layout para
@    yaxis  label place auto
@    yaxis  label char size 0.900000
@    yaxis  label font 0
@    yaxis  label color 1
@    yaxis  label place normal
@    yaxis  tick on
@    yaxis  tick major 1
@    yaxis  tick minor ticks 1
@    yaxis  tick default 6
@    yaxis  tick place rounded true
@    yaxis  tick in
@    yaxis  tick major size 1.000000
@    yaxis  tick major color 1
@    yaxis  tick major linewidth 1.0
@    yaxis  tick major linestyle 1
@    yaxis  tick major grid off
@    yaxis  tick minor color 1
@    yaxis  tick minor linewidth 1.0
@    yaxis  tick minor linestyle 1
@    yaxis  tick minor grid off
@    yaxis  tick minor size 0.500000
@    yaxis  ticklabel on
@    yaxis  ticklabel format general
@    yaxis  ticklabel prec 5
@    yaxis  ticklabel formula ""
@    yaxis  ticklabel append ""
@    yaxis  ticklabel prepend ""
@    yaxis  ticklabel angle 0
@    yaxis  ticklabel skip 0
@    yaxis  ticklabel stagger 0
@    yaxis  ticklabel place normal
@    yaxis  ticklabel offset auto
@    yaxis  ticklabel offset 0.000000 , 0.010000
@    yaxis  ticklabel start type auto
@    yaxis  ticklabel start 0.000000
@    yaxis  ticklabel stop type auto
@    yaxis  ticklabel stop 0.000000
@    yaxis  ticklabel char size 0.800000
@    yaxis  ticklabel font 0
@    yaxis  ticklabel color 1
@    yaxis  tick place both
@    yaxis  tick spec type none
@    altxaxis  off
@    altyaxis  off
@    legend on
@    legend loctype view
@    legend 0.82, 0.93
@    legend box color 1
@    legend box pattern 0
@    legend box linewidth 1.0
@    legend box linestyle 0
@    legend box fill color 0
@    legend box fill pattern 0
@    legend font 0
@    legend char size 1.000000
@    legend color 1
@    legend length 2
@    legend vgap 1
@    legend hgap 1
@    legend invert false
@    frame type 0
@    frame linestyle 1
@    frame linewidth 1.0
@    frame color 1
@    frame pattern 1
@    frame background color 0
@    frame background pattern 0
@    s0 hidden false
@    s0 type xy
@    s0 symbol 0
@    s0 symbol size 1.000000
@    s0 symbol color 3
@    s0 symbol pattern 1
@    s0 symbol fill color 3
@    s0 symbol fill pattern 0
@    s0 symbol linewidth 1.0
@    s0 symbol linestyle 1
@    s0 symbol char 65
@    s0 symbol char font 0
@    s0 symbol skip 0
@    s0 line type 1
@    s0 line linestyle 1
@    s0 line linewidth 1.0
@    s0 line color 3
@    s0 line pattern 1
@    s0 baseline type 0
@    s0 baseline off
@    s0 dropline off
@    s0 fill type 0
@    s0 fill rule 0
@    s0 fill color 3
@    s0 fill pattern 1
@    s0 avalue off
@    s0 avalue type 2
@    s0 avalue char size 1.000000
@    s0 avalue font 0
@    s0 avalue color 1
@    s0 avalue rot 0
@    s0 avalue format general
@    s0 avalue prec 3
@    s0 avalue prepend ""
@    s0 avalue append ""
@    s0 avalue offset 0.000000 , 0.000000
@    s0 errorbar on
@    s0 errorbar place both
@    s0 errorbar color 3
@    s0 errorbar pattern 1
@    s0 errorbar size 1.000000
@    s0 errorbar linewidth 1.0
@    s0 errorbar linestyle 1
@    s0 errorbar riser linewidth 1.0
@    s0 errorbar riser linestyle 1
@    s0 errorbar riser clip off
@    s0 errorbar riser clip length 0.100000
@    s0 comment "/Users/KCheng/Desktop/cg_small_water_run/md-run-lonestar/namchi-04-26-2014/g-mind/1md-1.0nm-results/DPP-mind-.xvg"
@    s0 legend  "Protein-DPPC"
@    s1 hidden false
@    s1 type xy
@    s1 symbol 0
@    s1 symbol size 1.000000
@    s1 symbol color 11
@    s1 symbol pattern 1
@    s1 symbol fill color 11
@    s1 symbol fill pattern 0
@    s1 symbol linewidth 1.0
@    s1 symbol linestyle 1
@    s1 symbol char 65
@    s1 symbol char font 0
@    s1 symbol skip 0
@    s1 line type 1
@    s1 line linestyle 1
@    s1 line linewidth 1.0
@    s1 line color 11
@    s1 line pattern 1
@    s1 baseline type 0
@    s1 baseline off
@    s1 dropline off
@    s1 fill type 0
@    s1 fill rule 0
@    s1 fill color 11
@    s1 fill pattern 1
@    s1 avalue off
@    s1 avalue type 2
@    s1 avalue char size 1.000000
@    s1 avalue font 0
@    s1 avalue color 1
@    s1 avalue rot 0
@    s1 avalue format general
@    s1 avalue prec 3
@    s1 avalue prepend ""
@    s1 avalue append ""
@    s1 avalue offset 0.000000 , 0.000000
@    s1 errorbar on
@    s1 errorbar place both
@    s1 errorbar color 11
@    s1 errorbar pattern 1
@    s1 errorbar size 1.000000
@    s1 errorbar linewidth 1.0
@    s1 errorbar linestyle 1
@    s1 errorbar riser linewidth 1.0
@    s1 errorbar riser linestyle 1
@    s1 errorbar riser clip off
@    s1 errorbar riser clip length 0.100000
@    s1 comment "/Users/KCheng/Desktop/cg_small_water_run/md-run-lonestar/namchi-04-26-2014/g-mind/1md-1.0nm-results/DUP-mind-.xvg"
@    s1 legend  "Protein-DUPC"
@    s2 hidden false
@    s2 type xy
@    s2 symbol 0
@    s2 symbol size 1.000000
@    s2 symbol color 1
@    s2 symbol pattern 1
@    s2 symbol fill color 1
@    s2 symbol fill pattern 0
@    s2 symbol linewidth 1.0
@    s2 symbol linestyle 1
@    s2 symbol char 65
@    s2 symbol char font 0
@    s2 symbol skip 0
@    s2 line type 1
@    s2 line linestyle 1
@    s2 line linewidth 1.0
@    s2 line color 1
@    s2 line pattern 1
@    s2 baseline type 0
@    s2 baseline off
@    s2 dropline off
@    s2 fill type 0
@    s2 fill rule 0
@    s2 fill color 1
@    s2 fill pattern 1
@    s2 avalue off
@    s2 avalue type 2
@    s2 avalue char size 1.000000
@    s2 avalue font 0
@    s2 avalue color 1
@    s2 avalue rot 0
@    s2 avalue format general
@    s2 avalue prec 3
@    s2 avalue prepend ""
@    s2 avalue append ""
@    s2 avalue offset 0.000000 , 0.000000
@    s2 errorbar on
@    s2 errorbar place both
@    s2 errorbar color 1
@    s2 errorbar pattern 1
@    s2 errorbar size 1.000000
@    s2 errorbar linewidth 1.0
@    s2 errorbar linestyle 1
@    s2 errorbar riser linewidth 1.0
@    s2 errorbar riser linestyle 1
@    s2 errorbar riser clip off
@    s2 errorbar riser clip length 0.100000
@    s2 comment "/Users/KCheng/Desktop/cg_small_water_run/md-run-lonestar/namchi-04-26-2014/g-mind/1md-1.0nm-results/CHO-mind-.xvg"
@    s2 legend  "Protein-CHOL"
@g1 on
@g1 hidden false
@g1 type XY
@g1 stacked false
@g1 bar hgap 0.000000
@g1 fixedpoint off
@g1 fixedpoint type 0
@g1 fixedpoint xy 0.000000, 0.000000
@g1 fixedpoint format general general
@g1 fixedpoint prec 6, 6
@with g1
@    world 0, 0, 20, 15000
@    stack world 0, 0, 0, 0
@    znorm 1
@    view 0.100000, 0.410000, 0.800000, 0.640000
@    title ""
@    title font 0
@    title size 1.500000
@    title color 1
@    subtitle ""
@    subtitle font 0
@    subtitle size 1.000000
@    subtitle color 1
@    xaxes scale Normal
@    yaxes scale Normal
@    xaxes invert off
@    yaxes invert off
@    xaxis  on
@    xaxis  type zero false
@    xaxis  offset 0.000000 , 0.000000
@    xaxis  bar on
@    xaxis  bar color 1
@    xaxis  bar linestyle 1
@    xaxis  bar linewidth 1.0
@    xaxis  label "Time (\xm\0s)"
@    xaxis  label layout para
@    xaxis  label place auto
@    xaxis  label char size 0.900000
@    xaxis  label font 0
@    xaxis  label color 1
@    xaxis  label place normal
@    xaxis  tick on
@    xaxis  tick major 5
@    xaxis  tick minor ticks 4
@    xaxis  tick default 6
@    xaxis  tick place rounded true
@    xaxis  tick in
@    xaxis  tick major size 1.000000
@    xaxis  tick major color 1
@    xaxis  tick major linewidth 1.0
@    xaxis  tick major linestyle 1
@    xaxis  tick major grid off
@    xaxis  tick minor color 1
@    xaxis  tick minor linewidth 1.0
@    xaxis  tick minor linestyle 1
@    xaxis  tick minor grid off
@    xaxis  tick minor size 0.500000
@    xaxis  ticklabel on
@    xaxis  ticklabel format general
@    xaxis  ticklabel prec 5
@    xaxis  ticklabel formula ""
@    xaxis  ticklabel append ""
@    xaxis  ticklabel prepend ""
@    xaxis  ticklabel angle 0
@    xaxis  ticklabel skip 0
@    xaxis  ticklabel stagger 0
@    xaxis  ticklabel place normal
@    xaxis  ticklabel offset auto
@    xaxis  ticklabel offset 0.000000 , 0.010000
@    xaxis  ticklabel start type auto
@    xaxis  ticklabel start 0.000000
@    xaxis  ticklabel stop type auto
@    xaxis  ticklabel stop 0.000000
@    xaxis  ticklabel char size 0.800000
@    xaxis  ticklabel font 0
@    xaxis  ticklabel color 1
@    xaxis  tick place both
@    xaxis  tick spec type none
@    yaxis  on
@    yaxis  type zero false
@    yaxis  offset 0.000000 , 0.000000
@    yaxis  bar on
@    yaxis  bar color 1
@    yaxis  bar linestyle 1
@    yaxis  bar linewidth 1.0
@    yaxis  label "Number of Contacts (< 2 nm)"
@    yaxis  label layout para
@    yaxis  label place auto
@    yaxis  label char size 0.900000
@    yaxis  label font 0
@    yaxis  label color 1
@    yaxis  label place normal
@    yaxis  tick on
@    yaxis  tick major 5000
@    yaxis  tick minor ticks 1
@    yaxis  tick default 6
@    yaxis  tick place rounded true
@    yaxis  tick in
@    yaxis  tick major size 1.000000
@    yaxis  tick major color 1
@    yaxis  tick major linewidth 1.0
@    yaxis  tick major linestyle 1
@    yaxis  tick major grid off
@    yaxis  tick minor color 1
@    yaxis  tick minor linewidth 1.0
@    yaxis  tick minor linestyle 1
@    yaxis  tick minor grid off
@    yaxis  tick minor size 0.500000
@    yaxis  ticklabel on
@    yaxis  ticklabel format general
@    yaxis  ticklabel prec 5
@    yaxis  ticklabel formula ""
@    yaxis  ticklabel append ""
@    yaxis  ticklabel prepend ""
@    yaxis  ticklabel angle 0
@    yaxis  ticklabel skip 0
@    yaxis  ticklabel stagger 0
@    yaxis  ticklabel place normal
@    yaxis  ticklabel offset auto
@    yaxis  ticklabel offset 0.000000 , 0.010000
@    yaxis  ticklabel start type auto
@    yaxis  ticklabel start 0.000000
@    yaxis  ticklabel stop type auto
@    yaxis  ticklabel stop 0.000000
@    yaxis  ticklabel char size 0.800000
@    yaxis  ticklabel font 0
@    yaxis  ticklabel color 1
@    yaxis  tick place both
@    yaxis  tick spec type none
@    altxaxis  off
@    altyaxis  off
@    legend on
@    legend loctype view
@    legend 0.78, 0.8
@    legend box color 1
@    legend box pattern 1
@    legend box linewidth 1.0
@    legend box linestyle 1
@    legend box fill color 0
@    legend box fill pattern 1
@    legend font 0
@    legend char size 1.000000
@    legend color 1
@    legend length 2
@    legend vgap 1
@    legend hgap 1
@    legend invert false
@    frame type 0
@    frame linestyle 1
@    frame linewidth 1.0
@    frame color 1
@    frame pattern 1
@    frame background color 0
@    frame background pattern 0
@    s0 hidden false
@    s0 type xy
@    s0 symbol 0
@    s0 symbol size 1.000000
@    s0 symbol color 3
@    s0 symbol pattern 1
@    s0 symbol fill color 3
@    s0 symbol fill pattern 0
@    s0 symbol linewidth 1.0
@    s0 symbol linestyle 1
@    s0 symbol char 65
@    s0 symbol char font 0
@    s0 symbol skip 0
@    s0 line type 1
@    s0 line linestyle 1
@    s0 line linewidth 1.0
@    s0 line color 3
@    s0 line pattern 1
@    s0 baseline type 0
@    s0 baseline off
@    s0 dropline off
@    s0 fill type 0
@    s0 fill rule 0
@    s0 fill color 1
@    s0 fill pattern 1
@    s0 avalue off
@    s0 avalue type 2
@    s0 avalue char size 1.000000
@    s0 avalue font 0
@    s0 avalue color 1
@    s0 avalue rot 0
@    s0 avalue format general
@    s0 avalue prec 3
@    s0 avalue prepend ""
@    s0 avalue append ""
@    s0 avalue offset 0.000000 , 0.000000
@    s0 errorbar on
@    s0 errorbar place both
@    s0 errorbar color 3
@    s0 errorbar pattern 1
@    s0 errorbar size 1.000000
@    s0 errorbar linewidth 1.0
@    s0 errorbar linestyle 1
@    s0 errorbar riser linewidth 1.0
@    s0 errorbar riser linestyle 1
@    s0 errorbar riser clip off
@    s0 errorbar riser clip length 0.100000
@    s0 comment "/Users/KCheng/Desktop/cg_small_water_run/md-run-lonestar/namchi-04-26-2014/g-mind/1md-1.0nm-results/DPP-numcont-.xvg"
@    s0 legend  ""
@    s1 hidden false
@    s1 type xy
@    s1 symbol 0
@    s1 symbol size 1.000000
@    s1 symbol color 11
@    s1 symbol pattern 1
@    s1 symbol fill color 11
@    s1 symbol fill pattern 0
@    s1 symbol linewidth 1.0
@    s1 symbol linestyle 1
@    s1 symbol char 65
@    s1 symbol char font 0
@    s1 symbol skip 0
@    s1 line type 1
@    s1 line linestyle 1
@    s1 line linewidth 1.0
@    s1 line color 11
@    s1 line pattern 1
@    s1 baseline type 0
@    s1 baseline off
@    s1 dropline off
@    s1 fill type 0
@    s1 fill rule 0
@    s1 fill color 1
@    s1 fill pattern 1
@    s1 avalue off
@    s1 avalue type 2
@    s1 avalue char size 1.000000
@    s1 avalue font 0
@    s1 avalue color 1
@    s1 avalue rot 0
@    s1 avalue format general
@    s1 avalue prec 3
@    s1 avalue prepend ""
@    s1 avalue append ""
@    s1 avalue offset 0.000000 , 0.000000
@    s1 errorbar on
@    s1 errorbar place both
@    s1 errorbar color 11
@    s1 errorbar pattern 1
@    s1 errorbar size 1.000000
@    s1 errorbar linewidth 1.0
@    s1 errorbar linestyle 1
@    s1 errorbar riser linewidth 1.0
@    s1 errorbar riser linestyle 1
@    s1 errorbar riser clip off
@    s1 errorbar riser clip length 0.100000
@    s1 comment "/Users/KCheng/Desktop/cg_small_water_run/md-run-lonestar/namchi-04-26-2014/g-mind/1md-1.0nm-results/DUP-numcont-.xvg"
@    s1 legend  ""
@    s2 hidden false
@    s2 type xy
@    s2 symbol 0
@    s2 symbol size 1.000000
@    s2 symbol color 1
@    s2 symbol pattern 1
@    s2 symbol fill color 1
@    s2 symbol fill pattern 0
@    s2 symbol linewidth 1.0
@    s2 symbol linestyle 1
@    s2 symbol char 65
@    s2 symbol char font 0
@    s2 symbol skip 0
@    s2 line type 1
@    s2 line linestyle 1
@    s2 line linewidth 1.0
@    s2 line color 1
@    s2 line pattern 1
@    s2 baseline type 0
@    s2 baseline off
@    s2 dropline off
@    s2 fill type 0
@    s2 fill rule 0
@    s2 fill color 1
@    s2 fill pattern 1
@    s2 avalue off
@    s2 avalue type 2
@    s2 avalue char size 1.000000
@    s2 avalue font 0
@    s2 avalue color 1
@    s2 avalue rot 0
@    s2 avalue format general
@    s2 avalue prec 3
@    s2 avalue prepend ""
@    s2 avalue append ""
@    s2 avalue offset 0.000000 , 0.000000
@    s2 errorbar on
@    s2 errorbar place both
@    s2 errorbar color 1
@    s2 errorbar pattern 1
@    s2 errorbar size 1.000000
@    s2 errorbar linewidth 1.0
@    s2 errorbar linestyle 1
@    s2 errorbar riser linewidth 1.0
@    s2 errorbar riser linestyle 1
@    s2 errorbar riser clip off
@    s2 errorbar riser clip length 0.100000
@    s2 comment "/Users/KCheng/Desktop/cg_small_water_run/md-run-lonestar/namchi-04-26-2014/g-mind/1md-1.0nm-results/CHO-numcont-.xvg"
@    s2 legend  ""
@g2 on
@g2 hidden false
@g2 type XY
@g2 stacked false
@g2 bar hgap 0.000000
@g2 fixedpoint off
@g2 fixedpoint type 0
@g2 fixedpoint xy 0.000000, 0.000000
@g2 fixedpoint format general general
@g2 fixedpoint prec 6, 6
@with g2
@    world 0, 0, 130, 1
@    stack world 0, 0, 0, 0
@    znorm 1
@    view 0.100000, 0.100000, 0.800000, 0.330000
@    title ""
@    title font 0
@    title size 1.500000
@    title color 1
@    subtitle ""
@    subtitle font 0
@    subtitle size 1.000000
@    subtitle color 1
@    xaxes scale Normal
@    yaxes scale Normal
@    xaxes invert off
@    yaxes invert off
@    xaxis  on
@    xaxis  type zero false
@    xaxis  offset 0.000000 , 0.000000
@    xaxis  bar on
@    xaxis  bar color 1
@    xaxis  bar linestyle 1
@    xaxis  bar linewidth 1.0
@    xaxis  label "Residue (#)"
@    xaxis  label layout para
@    xaxis  label place auto
@    xaxis  label char size 0.900000
@    xaxis  label font 0
@    xaxis  label color 1
@    xaxis  label place normal
@    xaxis  tick on
@    xaxis  tick major 26
@    xaxis  tick minor ticks 1
@    xaxis  tick default 6
@    xaxis  tick place rounded true
@    xaxis  tick in
@    xaxis  tick major size 1.000000
@    xaxis  tick major color 1
@    xaxis  tick major linewidth 1.0
@    xaxis  tick major linestyle 1
@    xaxis  tick major grid off
@    xaxis  tick minor color 1
@    xaxis  tick minor linewidth 1.0
@    xaxis  tick minor linestyle 1
@    xaxis  tick minor grid off
@    xaxis  tick minor size 0.500000
@    xaxis  ticklabel on
@    xaxis  ticklabel format general
@    xaxis  ticklabel prec 5
@    xaxis  ticklabel formula ""
@    xaxis  ticklabel append ""
@    xaxis  ticklabel prepend ""
@    xaxis  ticklabel angle 0
@    xaxis  ticklabel skip 0
@    xaxis  ticklabel stagger 0
@    xaxis  ticklabel place normal
@    xaxis  ticklabel offset auto
@    xaxis  ticklabel offset 0.000000 , 0.010000
@    xaxis  ticklabel start type auto
@    xaxis  ticklabel start 0.000000
@    xaxis  ticklabel stop type auto
@    xaxis  ticklabel stop 0.000000
@    xaxis  ticklabel char size 0.800000
@    xaxis  ticklabel font 0
@    xaxis  ticklabel color 1
@    xaxis  tick place both
@    xaxis  tick spec type none
@    yaxis  on
@    yaxis  type zero false
@    yaxis  offset 0.000000 , 0.000000
@    yaxis  bar on
@    yaxis  bar color 1
@    yaxis  bar linestyle 1
@    yaxis  bar linewidth 1.0
@    yaxis  label "Minimum Distance (nm)"
@    yaxis  label layout para
@    yaxis  label place auto
@    yaxis  label char size 0.900000
@    yaxis  label font 0
@    yaxis  label color 1
@    yaxis  label place normal
@    yaxis  tick on
@    yaxis  tick major 0.2
@    yaxis  tick minor ticks 1
@    yaxis  tick default 6
@    yaxis  tick place rounded true
@    yaxis  tick in
@    yaxis  tick major size 1.000000
@    yaxis  tick major color 1
@    yaxis  tick major linewidth 1.0
@    yaxis  tick major linestyle 1
@    yaxis  tick major grid off
@    yaxis  tick minor color 1
@    yaxis  tick minor linewidth 1.0
@    yaxis  tick minor linestyle 1
@    yaxis  tick minor grid off
@    yaxis  tick minor size 0.500000
@    yaxis  ticklabel on
@    yaxis  ticklabel format general
@    yaxis  ticklabel prec 5
@    yaxis  ticklabel formula ""
@    yaxis  ticklabel append ""
@    yaxis  ticklabel prepend ""
@    yaxis  ticklabel angle 0
@    yaxis  ticklabel skip 0
@    yaxis  ticklabel stagger 0
@    yaxis  ticklabel place normal
@    yaxis  ticklabel offset auto
@    yaxis  ticklabel offset 0.000000 , 0.010000
@    yaxis  ticklabel start type auto
@    yaxis  ticklabel start 0.000000
@    yaxis  ticklabel stop type auto
@    yaxis  ticklabel stop 0.000000
@    yaxis  ticklabel char size 0.800000
@    yaxis  ticklabel font 0
@    yaxis  ticklabel color 1
@    yaxis  tick place both
@    yaxis  tick spec type none
@    altxaxis  off
@    altyaxis  off
@    legend on
@    legend loctype view
@    legend 0.78, 0.8
@    legend box color 1
@    legend box pattern 1
@    legend box linewidth 1.0
@    legend box linestyle 1
@    legend box fill color 0
@    legend box fill pattern 1
@    legend font 0
@    legend char size 1.000000
@    legend color 1
@    legend length 2
@    legend vgap 1
@    legend hgap 1
@    legend invert false
@    frame type 0
@    frame linestyle 1
@    frame linewidth 1.0
@    frame color 1
@    frame pattern 1
@    frame background color 0
@    frame background pattern 0
@    s0 hidden false
@    s0 type xy
@    s0 symbol 0
@    s0 symbol size 1.000000
@    s0 symbol color 3
@    s0 symbol pattern 1
@    s0 symbol fill color 3
@    s0 symbol fill pattern 0
@    s0 symbol linewidth 1.0
@    s0 symbol linestyle 1
@    s0 symbol char 65
@    s0 symbol char font 0
@    s0 symbol skip 0
@    s0 line type 1
@    s0 line linestyle 1
@    s0 line linewidth 1.0
@    s0 line color 3
@    s0 line pattern 1
@    s0 baseline type 0
@    s0 baseline off
@    s0 dropline off
@    s0 fill type 0
@    s0 fill rule 0
@    s0 fill color 1
@    s0 fill pattern 1
@    s0 avalue off
@    s0 avalue type 2
@    s0 avalue char size 1.000000
@    s0 avalue font 0
@    s0 avalue color 1
@    s0 avalue rot 0
@    s0 avalue format general
@    s0 avalue prec 3
@    s0 avalue prepend ""
@    s0 avalue append ""
@    s0 avalue offset 0.000000 , 0.000000
@    s0 errorbar on
@    s0 errorbar place both
@    s0 errorbar color 3
@    s0 errorbar pattern 1
@    s0 errorbar size 1.000000
@    s0 errorbar linewidth 1.0
@    s0 errorbar linestyle 1
@    s0 errorbar riser linewidth 1.0
@    s0 errorbar riser linestyle 1
@    s0 errorbar riser clip off
@    s0 errorbar riser clip length 0.100000
@    s0 comment "/Users/KCheng/Desktop/cg_small_water_run/md-run-lonestar/namchi-04-26-2014/g-mind/1md-1.0nm-results/DPP-res-.xvg"
@    s0 legend  ""
@    s1 hidden false
@    s1 type xy
@    s1 symbol 0
@    s1 symbol size 1.000000
@    s1 symbol color 11
@    s1 symbol pattern 1
@    s1 symbol fill color 11
@    s1 symbol fill pattern 0
@    s1 symbol linewidth 1.0
@    s1 symbol linestyle 1
@    s1 symbol char 65
@    s1 symbol char font 0
@    s1 symbol skip 0
@    s1 line type 1
@    s1 line linestyle 1
@    s1 line linewidth 1.0
@    s1 line color 11
@    s1 line pattern 1
@    s1 baseline type 0
@    s1 baseline off
@    s1 dropline off
@    s1 fill type 0
@    s1 fill rule 0
@    s1 fill color 1
@    s1 fill pattern 1
@    s1 avalue off
@    s1 avalue type 2
@    s1 avalue char size 1.000000
@    s1 avalue font 0
@    s1 avalue color 1
@    s1 avalue rot 0
@    s1 avalue format general
@    s1 avalue prec 3
@    s1 avalue prepend ""
@    s1 avalue append ""
@    s1 avalue offset 0.000000 , 0.000000
@    s1 errorbar on
@    s1 errorbar place both
@    s1 errorbar color 11
@    s1 errorbar pattern 1
@    s1 errorbar size 1.000000
@    s1 errorbar linewidth 1.0
@    s1 errorbar linestyle 1
@    s1 errorbar riser linewidth 1.0
@    s1 errorbar riser linestyle 1
@    s1 errorbar riser clip off
@    s1 errorbar riser clip length 0.100000
@    s1 comment "/Users/KCheng/Desktop/cg_small_water_run/md-run-lonestar/namchi-04-26-2014/g-mind/1md-1.0nm-results/DUP-res-.xvg"
@    s1 legend  ""
@    s2 hidden false
@    s2 type xy
@    s2 symbol 0
@    s2 symbol size 1.000000
@    s2 symbol color 1
@    s2 symbol pattern 1
@    s2 symbol fill color 1
@    s2 symbol fill pattern 0
@    s2 symbol linewidth 1.0
@    s2 symbol linestyle 1
@    s2 symbol char 65
@    s2 symbol char font 0
@    s2 symbol skip 0
@    s2 line type 1
@    s2 line linestyle 1
@    s2 line linewidth 1.0
@    s2 line color 1
@    s2 line pattern 1
@    s2 baseline type 0
@    s2 baseline off
@    s2 dropline off
@    s2 fill type 0
@    s2 fill rule 0
@    s2 fill color 1
@    s2 fill pattern 1
@    s2 avalue off
@    s2 avalue type 2
@    s2 avalue char size 1.000000
@    s2 avalue font 0
@    s2 avalue color 1
@    s2 avalue rot 0
@    s2 avalue format general
@    s2 avalue prec 3
@    s2 avalue prepend ""
@    s2 avalue append ""
@    s2 avalue offset 0.000000 , 0.000000
@    s2 errorbar on
@    s2 errorbar place both
@    s2 errorbar color 1
@    s2 errorbar pattern 1
@    s2 errorbar size 1.000000
@    s2 errorbar linewidth 1.0
@    s2 errorbar linestyle 1
@    s2 errorbar riser linewidth 1.0
@    s2 errorbar riser linestyle 1
@    s2 errorbar riser clip off
@    s2 errorbar riser clip length 0.100000
@    s2 comment "/Users/KCheng/Desktop/cg_small_water_run/md-run-lonestar/namchi-04-26-2014/g-mind/1md-1.0nm-results/CHO-res-.xvg"
@    s2 legend  ""
@target G0.S0
@type xy
0 2.464685
0.02 1.71891
0.04 1.90025
0.06 1.172412
0.08 1.771518
0.1 0.6580468
0.12 0.5052477
0.14 0.6514791
0.16 1.328617
0.18 0.6850001
0.2 1.714468
0.22 1.276039
0.24 0.4780432
0.26 0.4727843
0.28 0.4763669
0.3 0.5027176
0.32 0.4982468
0.34 0.4893372
0.36 0.4623311
0.38 0.4662885
0.4 0.4731278
0.42 0.4546981
0.44 0.4582571
0.46 0.4800521
0.48 0.4572471
0.5 0.4652954
0.52 0.4725988
0.54 0.4673864
0.56 0.4625202
0.58 0.4474647
0.6 0.4407668
0.62 0.4574386
0.64 0.4827522
0.66 0.4659666
0.68 0.4601354
0.7 0.4413904
0.72 0.4644074
0.74 0.4618175
0.76 0.4710367
0.78 0.4979208
0.8 0.4737353
0.82 0.473577
0.84 0.4692811
0.86 0.4592927
0.88 0.466744
0.9 0.4650268
0.92 0.5040092
0.94 0.4725736
0.96 0.4582853
0.98 0.4631957
1 0.467921
1.02 0.4618987
1.04 0.4633034
1.06 0.4764453
1.08 0.4345403
1.1 0.4553572
1.12 0.45
1.14 0.4791133
1.16 0.4658596
1.18 0.4605975
1.2 0.4560151
1.22 0.4645692
1.24 0.4809884
1.26 0.4532109
1.28 0.471646
1.3 0.4715402
1.32 0.4751053
1.34 0.4567551
1.36 0.4495
1.38 0.4750002
1.4 0.4606791
1.42 0.4455339
1.44 0.4638424
1.46 0.4472415
1.48 0.4731018
1.5 0.4573837
1.52 0.4577394
1.54 0.4549999
1.56 0.449944
1.58 0.4526594
1.6 0.4552746
1.62 0.448469
1.64 0.4611132
1.66 0.45511
1.68 0.4797395
1.7 0.4410499
1.72 0.4504724
1.74 0.4599184
1.76 0.4473533
1.78 0.4553297
1.8 0.4471298
1.82 0.4575205
1.84 0.4627091
1.86 0.4653493
1.88 0.478252
1.9 0.4573292
1.92 0.4528793
1.94 0.4523822
1.96 0.4684018
1.98 0.4731543
2 0.4633845
2.02 0.4637079
2.04 0.4383496
2.06 0.4631152
2.08 0.4491664
2.1 0.4471297
2.12 0.4667707
2.14 0.4585295
2.16 0.463708
2.18 0.4639501
2.2 0.4695474
2.22 0.4438747
2.24 0.4430015
2.26 0.4534592
2.28 0.4453648
2.3 0.4354879
2.32 0.4740514
2.34 0.4610037
2.36 0.4493332
2.38 0.4744997
2.4 0.4534862
2.42 0.4626286
2.44 0.4642739
2.46 0.4754738
2.48 0.4601359
2.5 0.4551376
2.52 0.4372925
2.54 0.4704514
2.56 0.4574388
2.58 0.456673
2.6 0.4708767
2.62 0.4610044
2.64 0.4770217
2.66 0.4483857
2.68 0.4710094
2.7 0.4719374
2.72 0.4559058
2.74 0.4570828
2.76 0.4631954
2.78 0.447744
2.8 0.4586397
2.82 0.4513031
2.84 0.447269
2.86 0.4619522
2.88 0.4577399
2.9 0.4641935
2.92 0.4487199
2.94 0.4468217
2.96 0.4697337
2.98 0.4677876
3 0.4495561
3.02 0.4565633
3.04 0.4383488
3.06 0.4540095
3.08 0.452714
3.1 0.4728107
3.12 0.4576294
3.14 0.4575481
3.16 0.469308
3.18 0.452797
3.2 0.4437632
3.22 0.4608148
3.24 0.457985
3.26 0.4670385
3.28 0.448386
3.3 0.4596191
3.32 0.4612207
3.34 0.4626555
3.36 0.4544506
3.38 0.4541196
3.4 0.4554675
3.42 0.4622232
3.44 0.4596198
3.46 0.4464305
3.48 0.4584214
3.5 0.452189
3.52 0.4518025
3.54 0.4610051
3.56 0.4682678
3.58 0.4534314
3.6 0.4436776
3.62 0.4485814
3.64 0.485026
3.66 0.4559331
3.68 0.4557409
3.7 0.4682418
3.72 0.4532384
3.74 0.4546694
3.76 0.4654297
3.78 0.4594834
3.8 0.4343674
3.82 0.4607604
3.84 0.4524652
3.86 0.4528797
3.88 0.437093
3.9 0.4709827
3.92 0.4570013
3.94 0.4668508
3.96 0.4594021
3.98 0.4532386
4 0.4372072
4.02 0.4530456
4.04 0.4573289
4.06 0.4593749
4.08 0.45467
4.1 0.4539551
4.12 0.4684011
4.14 0.4553301
4.16 0.4342815
4.18 0.4614652
4.2 0.4387195
4.22 0.46457
4.24 0.4579573
4.26 0.4537344
4.28 0.4671453
4.3 0.4632766
4.32 0.4536792
4.34 0.454973
4.36 0.4607325
4.38 0.4444382
4.4 0.4396307
4.42 0.4387195
4.44 0.4537347
4.46 0.4597282
4.48 0.4574115
4.5 0.4521333
4.52 0.45681
4.54 0.466503
4.56 0.4635195
4.58 0.4443248
4.6 0.464919
4.62 0.4780695
4.64 0.4543678
4.66 0.4618168
4.68 0.4574117
4.7 0.4450276
4.72 0.4540376
4.74 0.4354305
4.76 0.4461501
4.78 0.4615737
4.8 0.4493048
4.82 0.4682143
4.84 0.4495553
4.86 0.4666367
4.88 0.4537348
4.9 0.4443533
4.92 0.4669309
4.94 0.4404834
4.96 0.4782518
4.98 0.4652428
5 0.4669318
5.02 0.4574387
5.04 0.4736299
5.06 0.4661276
5.08 0.4538173
5.1 0.4656714
5.12 0.4643814
5.14 0.4574392
5.16 0.4441285
5.18 0.467707
5.2 0.4502497
5.22 0.4484694
5.24 0.4603534
5.26 0.4565906
5.28 0.451719
5.3 0.4507219
5.32 0.4440154
5.34 0.461329
5.36 0.4412202
5.38 0.4529071
5.4 0.4417293
5.42 0.4460378
5.44 0.4509993
5.46 0.443847
5.48 0.4547803
5.5 0.4631957
5.52 0.458421
5.54 0.4596461
5.56 0.452604
5.58 0.457056
5.6 0.453018
5.62 0.4602987
5.64 0.4519401
5.66 0.4352584
5.68 0.4373503
5.7 0.4535418
5.72 0.4551922
5.74 0.4464025
5.76 0.4542585
5.78 0.465993
5.8 0.4603528
5.82 0.4709833
5.84 0.4418993
5.86 0.4492503
5.88 0.4566724
5.9 0.4459544
5.92 0.460055
5.94 0.4532938
5.96 0.4740519
5.98 0.4521337
6 0.4400566
6.02 0.4560971
6.04 0.4581751
6.06 0.475973
6.08 0.4527139
6.1 0.452245
6.12 0.4491384
6.14 0.4633302
6.16 0.4443809
6.18 0.4478841
6.2 0.4366923
6.22 0.4471298
6.24 0.4482467
6.26 0.4698141
6.28 0.4612482
6.3 0.4448603
6.32 0.4496666
6.34 0.4649999
6.36 0.4512484
6.38 0.4424081
6.4 0.4566449
6.42 0.4566453
6.44 0.4479119
6.46 0.4354886
6.48 0.4432555
6.5 0.4655371
6.52 0.4624391
6.54 0.4721754
6.56 0.4605154
6.58 0.4631682
6.6 0.4537897
6.62 0.470585
6.64 0.4655372
6.66 0.4582849
6.68 0.4755519
6.7 0.466208
6.72 0.4579843
6.74 0.4635186
6.76 0.4750265
6.78 0.4540378
6.8 0.4656984
6.82 0.4617903
6.84 0.4619789
6.86 0.4539829
6.88 0.4739194
6.9 0.4802345
6.92 0.4858238
6.94 0.4641663
6.96 0.5068032
6.98 0.4803388
7 0.4715405
7.02 0.4819749
7.04 0.463546
7.06 0.4595922
7.08 0.4394887
7.1 0.481171
7.12 0.4966387
7.14 0.4597282
7.16 0.4479402
7.18 0.455275
7.2 0.4680009
7.22 0.4755522
7.24 0.4723077
7.26 0.4668243
7.28 0.4530173
7.3 0.4752368
7.32 0.4744738
7.34 0.4655375
7.36 0.4659125
7.38 0.4533485
7.4 0.4568652
7.42 0.4430008
7.44 0.4491379
7.46 0.4595104
7.48 0.4689879
7.5 0.4615186
7.52 0.4579298
7.54 0.4642472
7.56 0.4667438
7.58 0.4680544
7.6 0.4493046
7.62 0.462304
7.64 0.4545329
7.66 0.4495551
7.68 0.450194
7.7 0.4588307
7.72 0.4644355
7.74 0.4795313
7.76 0.4571103
7.78 0.4537072
7.8 0.4624127
7.82 0.4871605
7.84 0.4728895
7.86 0.4760252
7.88 0.4565355
7.9 0.4709034
7.92 0.5298347
7.94 0.4790353
7.96 0.4645698
7.98 0.4639504
8 0.4654034
8.02 0.4670118
8.04 0.4803648
8.06 0.4767335
8.08 0.6500956
8.1 0.4613841
8.12 0.4678944
8.14 0.4673328
8.16 0.4543674
8.18 0.4568921
8.2 0.4707708
8.22 0.4747893
8.24 0.443987
8.26 0.4652155
8.28 0.466208
8.3 0.4620878
8.32 0.4588303
8.34 0.4630871
8.36 0.4552473
8.38 0.4698401
8.4 0.4777548
8.42 0.4583391
8.44 0.4597284
8.46 0.4576845
8.48 0.4377498
8.5 0.4694146
8.52 0.441984
8.54 0.4549723
8.56 0.4699733
8.58 0.4623041
8.6 0.4620873
8.62 0.4745786
8.64 0.4425776
8.66 0.4604617
8.68 0.4731008
8.7 0.4625469
8.72 0.4630876
8.74 0.443706
8.76 0.4520231
8.78 0.4608958
8.8 0.4513315
8.82 0.4482185
8.84 0.4541201
8.86 0.4497495
8.88 0.4722555
8.9 0.4834772
8.92 0.4620062
8.94 0.4612211
8.96 0.4721756
8.98 0.4606788
9 0.4586391
9.02 0.4684008
9.04 0.4414751
9.06 0.447605
9.08 0.4559058
9.1 0.4571924
9.12 0.4693082
9.14 0.4659937
9.16 0.4543953
9.18 0.4555759
9.2 0.4504444
9.22 0.4684548
9.24 0.4508049
9.26 0.454395
9.28 0.4607064
9.3 0.4503887
9.32 0.4656451
9.34 0.4599459
9.36 0.459157
9.38 0.4560151
9.4 0.4754203
9.42 0.4468222
9.44 0.483762
9.46 0.479296
9.48 0.4783565
9.5 0.4700532
9.52 0.451497
9.54 0.4623031
9.56 0.4488039
9.58 0.4781478
9.6 0.4596197
9.62 0.5040082
9.64 0.4852315
9.66 0.4587756
9.68 0.459375
9.7 0.4641927
9.72 0.4772053
9.74 0.4821311
9.76 0.4934067
9.78 0.46333
9.8 0.4692543
9.82 0.4593472
9.84 0.4548355
9.86 0.487596
9.88 0.4709828
9.9 0.4669047
9.92 0.4693084
9.94 0.4543677
9.96 0.4464867
9.98 0.4518853
10 0.4567822
10.02 0.4497223
10.04 0.4550275
10.06 0.4743413
10.08 0.4539827
10.1 0.4528526
10.12 0.4701061
10.14 0.4717261
10.16 0.4438751
10.18 0.444213
10.2 0.4511375
10.22 0.4587488
10.24 0.4430297
10.26 0.4663962
10.28 0.4629527
10.3 0.4746838
10.32 0.4495278
10.34 0.4563438
10.36 0.4424926
10.38 0.4691743
10.4 0.458967
10.42 0.4672792
10.44 0.4370642
10.46 0.4835806
10.48 0.4654301
10.5 0.4650272
10.52 0.4489985
10.54 0.4600273
10.56 0.4577388
10.58 0.4533485
10.6 0.4594836
10.62 0.455796
10.64 0.4424373
10.66 0.4668511
10.68 0.4510551
10.7 0.4394881
10.72 0.4451411
10.74 0.4524646
10.76 0.4430852
10.78 0.4523821
10.8 0.4696808
10.82 0.4600542
10.84 0.4583938
10.86 0.4514974
10.88 0.4445791
10.9 0.4480514
10.92 0.4720957
10.94 0.4618711
10.96 0.468482
10.98 0.4523273
11 0.4579846
11.02 0.4577667
11.04 0.4597831
11.06 0.4694144
11.08 0.4597279
11.1 0.4312768
11.12 0.4447755
11.14 0.4576572
11.16 0.4428039
11.18 0.450722
11.2 0.4567827
11.22 0.4403694
11.24 0.4614111
11.26 0.468775
11.28 0.4591835
11.3 0.4616281
11.32 0.4585578
11.34 0.4373216
11.36 0.4504998
11.38 0.4591571
11.4 0.452134
11.42 0.4624663
11.44 0.46457
11.46 0.4610046
11.48 0.4409936
11.5 0.4550001
11.52 0.4608146
11.54 0.444326
11.56 0.4633034
11.58 0.4415877
11.6 0.4599458
11.62 0.4440157
11.64 0.4539273
11.66 0.4528525
11.68 0.4577666
11.7 0.460027
11.72 0.4519954
11.74 0.4449161
11.76 0.4597008
11.78 0.4455615
11.8 0.4602994
11.82 0.4438461
11.84 0.452383
11.86 0.4447751
11.88 0.4529347
11.9 0.4495549
11.92 0.4510821
11.94 0.4636265
11.96 0.4568645
11.98 0.4421541
12 0.4544502
12.02 0.45511
12.04 0.4457854
12.06 0.4648386
12.08 0.4493046
12.1 0.4686681
12.12 0.4513871
12.14 0.4627361
12.16 0.4495832
12.18 0.4588573
12.2 0.4653493
12.22 0.4532116
12.24 0.4430008
12.26 0.458694
12.28 0.4532387
12.3 0.4803636
12.32 0.4769957
12.34 0.455467
12.36 0.4662621
12.38 0.4674662
12.4 0.486749
12.42 0.447661
12.44 0.4507219
12.46 0.4633038
12.48 0.43872
12.5 0.4531561
12.52 0.4328111
12.54 0.4754996
12.56 0.4570831
12.58 0.4630874
12.6 0.4697345
12.62 0.4571923
12.64 0.4613289
12.66 0.4704782
12.68 0.4562344
12.7 0.4718578
12.72 0.4454492
12.74 0.4609775
12.76 0.4631951
12.78 0.4534865
12.8 0.4592118
12.82 0.4667708
12.84 0.4607059
12.86 0.4624394
12.88 0.4675998
12.9 0.4418425
12.92 0.4575205
12.94 0.460706
12.96 0.4502218
12.98 0.4750526
13 0.4939889
13.02 0.4730754
13.04 0.4491658
13.06 0.4597287
13.08 0.4646773
13.1 0.4659933
13.12 0.4552206
13.14 0.4630876
13.16 0.4579572
13.18 0.4509987
13.2 0.4552749
13.22 0.4704788
13.24 0.4575475
13.26 0.4522445
13.28 0.4475766
13.3 0.4664228
13.32 0.4580944
13.34 0.4721487
13.36 0.4591566
13.38 0.468882
13.4 0.4467941
13.42 0.4622499
13.44 0.4571107
13.46 0.4606525
13.48 0.4418996
13.5 0.4699467
13.52 0.4576566
13.54 0.460272
13.56 0.4500558
13.58 0.4454777
13.6 0.4655645
13.62 0.4534585
13.64 0.4658592
13.66 0.4684547
13.68 0.4658595
13.7 0.4309586
13.72 0.4451128
13.74 0.4570012
13.76 0.463519
13.78 0.464435
13.8 0.4783565
13.82 0.4580941
13.84 0.464704
13.86 0.4509163
13.88 0.4653222
13.9 0.4714076
13.92 0.4789574
13.94 0.4561798
13.96 0.4576297
13.98 0.4600547
14 0.4624661
14.02 0.4570825
14.04 0.4464587
14.06 0.4715128
14.08 0.4559331
14.1 0.4472416
14.12 0.4657789
14.14 0.4732338
14.16 0.4583937
14.18 0.4643539
14.2 0.4610856
14.22 0.4590746
14.24 0.4519125
14.26 0.4754211
14.28 0.4649996
14.3 0.4778598
14.32 0.4754211
14.34 0.4667438
14.36 0.4512759
14.38 0.4515254
14.4 0.457684
14.42 0.4776244
14.44 0.4452243
14.46 0.4586394
14.48 0.4600275
14.5 0.4644888
14.52 0.4553573
14.54 0.4820275
14.56 0.4760512
14.58 0.4688545
14.6 0.466556
14.62 0.4674132
14.64 0.4645968
14.66 0.4734448
14.68 0.4620329
14.7 0.4619531
14.72 0.4540364
14.74 0.4494719
14.76 0.4498064
14.78 0.4656986
14.8 0.4579846
14.82 0.4729962
14.84 0.4417578
14.86 0.457056
14.88 0.4585307
14.9 0.4622232
14.92 0.4614109
14.94 0.4499998
14.96 0.4552749
14.98 0.46298
15 0.4476882
15.02 0.4522443
15.04 0.4747885
15.06 0.4581488
15.08 0.4682682
15.1 0.4573009
15.12 0.4654837
15.14 0.4655635
15.16 0.4690681
15.18 0.4512762
15.2 0.4684544
15.22 0.4544509
15.24 0.4537894
15.26 0.4549723
15.28 0.5033385
15.3 0.4630872
15.32 0.489413
15.34 0.4947729
15.36 0.4807805
15.38 0.4601084
15.4 0.4590482
15.42 0.4840972
15.44 0.4851032
15.46 0.4577656
15.48 0.4670118
15.5 0.4633037
15.52 0.5090431
15.54 0.4558782
15.56 0.4637082
15.58 0.475105
15.6 0.4517744
15.62 0.4596469
15.64 0.465081
15.66 0.4728899
15.68 0.4699466
15.7 0.4738143
15.72 0.479192
15.74 0.4583935
15.76 0.4588304
15.78 0.458285
15.8 0.4748164
15.82 0.4605163
15.84 0.4811191
15.86 0.4675463
15.88 0.4442126
15.9 0.4512205
15.92 0.4597823
15.94 0.4752891
15.96 0.4565903
15.98 0.4522167
16 0.4806769
16.02 0.4695212
16.04 0.4667177
16.06 0.4552192
16.08 0.4631143
16.1 0.4611126
16.12 0.4565899
16.14 0.4567819
16.16 0.4537068
16.18 0.4758416
16.2 0.441163
16.22 0.4465984
16.24 0.4463466
16.26 0.4534313
16.28 0.4568917
16.3 0.479114
16.32 0.4823121
16.34 0.4642476
16.36 0.4587485
16.38 0.4527964
16.4 0.4503608
16.42 0.4594018
16.44 0.4633037
16.46 0.4684818
16.48 0.4715399
16.5 0.4817161
16.52 0.4599463
16.54 0.4780428
16.56 0.4552197
16.58 0.4602987
16.6 0.4732074
16.62 0.4719373
16.64 0.4759464
16.66 0.4727322
16.68 0.4570282
16.7 0.4637078
16.72 0.4460096
16.74 0.4602444
16.76 0.4708238
16.78 0.4780427
16.8 0.4644884
16.82 0.4612211
16.84 0.4489435
16.86 0.4493884
16.88 0.4652686
16.9 0.4243229
16.92 0.45544
16.94 0.4432835
16.96 0.450999
16.98 0.4640304
17 0.4386626
17.02 0.4625477
17.04 0.4560975
17.06 0.4788791
17.08 0.4563441
17.1 0.4619792
17.12 0.440312
17.14 0.4657787
17.16 0.4803645
17.18 0.4788
17.2 0.4645964
17.22 0.4657791
17.24 0.4457018
17.26 0.4605978
17.28 0.4601362
17.3 0.4479116
17.32 0.4812739
17.34 0.4464862
17.36 0.502345
17.38 0.4693881
17.4 0.4697334
17.42 0.4455622
17.44 0.4714342
17.46 0.4616548
17.48 0.4990991
17.5 0.4659937
17.52 0.4615463
17.54 0.4553576
17.56 0.4764713
17.58 0.4632764
17.6 0.4748418
17.62 0.4551373
17.64 0.4590478
17.66 0.4651346
17.68 0.4528245
17.7 0.4644887
17.72 0.4448039
17.74 0.4671457
17.76 0.4470185
17.78 0.4410784
17.8 0.4224631
17.82 0.4590752
17.84 0.4399427
17.86 0.4637617
17.88 0.4536518
17.9 0.4662883
17.92 0.4637342
17.94 0.4636268
17.96 0.4682678
17.98 0.4791136
18 0.4798174
18.02 0.4501949
18.04 0.459293
18.06 0.4806761
18.08 0.463411
18.1 0.4778601
18.12 0.4532934
18.14 0.4616275
18.16 0.4684815
18.18 0.4436779
18.2 0.4832444
18.22 0.4598638
18.24 0.4603805
18.26 0.4644353
18.28 0.4749995
18.3 0.4756574
18.32 0.4739195
18.34 0.4825197
18.36 0.4776508
18.38 0.4705581
18.4 0.4594834
18.42 0.4570011
18.44 0.4673594
18.46 0.4546154
18.48 0.465484
18.5 0.4652418
18.52 0.4638424
18.54 0.4511378
18.56 0.467467
18.58 0.4985223
18.6 0.4750263
18.62 0.455933
18.64 0.4703725
18.66 0.4829856
18.68 0.4473812
18.7 0.4737616
18.72 0.4667444
18.74 0.4624661
18.76 0.4710101
18.78 0.4607874
18.8 0.4844072
18.82 0.4932034
18.84 0.469814
18.86 0.4528516
18.88 0.4473813
18.9 0.479635
18.92 0.4772313
18.94 0.4622496
18.96 0.4522438
18.98 0.4546702
19 0.4737616
19.02 0.4677878
19.04 0.473815
19.06 0.4733656
19.08 0.4599459
19.1 0.446487
19.12 0.4639235
19.14 0.467467
19.16 0.4484698
19.18 0.44975
19.2 0.4355741
19.22 0.4565355
19.24 0.4681352
19.26 0.4654031
19.28 0.4573291
19.3 0.4750526
19.32 0.4397155
19.34 0.455988
19.36 0.472176
19.38 0.4528795
19.4 0.4515806
19.42 0.4538994
19.44 0.4543402
19.46 0.4877756
19.48 0.4729955
19.5 0.4600542
19.52 0.4522443
19.54 0.5020458
19.56 0.4616544
19.58 0.4575475
19.6 0.4576574
19.62 0.457985
19.64 0.4484142
19.66 0.4769954
19.68 0.4635459
19.7 0.4610311
19.72 0.456125
19.74 0.4869549
19.76 0.4632766
19.78 0.4499162
19.8 0.4616283
19.82 0.4546431
19.84 0.4742365
19.86 0.4740779
19.88 0.4632495
19.9 0.4775457
19.92 0.4591569
19.94 0.449917
19.96 0.4646228
19.98 0.4597015
20 0.4581757
&
@target G0.S1
@type xy
0 2.596464
0.02 1.311879
0.04 3.445069
0.06 1.223795
0.08 1.890397
0.1 0.7457209
0.12 0.9642748
0.14 1.032969
0.16 1.263655
0.18 0.7960682
0.2 2.537173
0.22 1.616563
0.24 0.4722545
0.26 0.4813005
0.28 0.4737877
0.3 0.4900512
0.32 0.4715397
0.34 0.4689884
0.36 0.4517461
0.38 0.438435
0.4 0.4657794
0.42 0.4667438
0.44 0.4467942
0.46 0.4856697
0.48 0.4480507
0.5 0.4600549
0.52 0.4615466
0.54 0.4647041
0.56 0.4553297
0.58 0.4714074
0.6 0.4599183
0.62 0.4706907
0.64 0.4500283
0.66 0.4652418
0.68 0.4532106
0.7 0.4576297
0.72 0.4545877
0.74 0.4670118
0.76 0.4597822
0.78 0.4535696
0.8 0.4291271
0.82 0.4403129
0.84 0.4572745
0.86 0.4601633
0.88 0.4457863
0.9 0.4575203
0.92 0.4609773
0.94 0.4620058
0.96 0.4557682
0.98 0.4453649
1 0.4658591
1.02 0.446458
1.04 0.45379
1.06 0.4545325
1.08 0.4678148
1.1 0.4570829
1.12 0.4528248
1.14 0.4539551
1.16 0.4501672
1.18 0.4524657
1.2 0.4646237
1.22 0.4668505
1.24 0.4528247
1.26 0.4463467
1.28 0.4615195
1.3 0.4494994
1.32 0.4585305
1.34 0.4654565
1.36 0.4633568
1.38 0.452051
1.4 0.4448593
1.42 0.4401425
1.44 0.4351144
1.46 0.4564262
1.48 0.4648925
1.5 0.4668511
1.52 0.491147
1.54 0.4789057
1.56 0.4350284
1.58 0.4525758
1.6 0.4687482
1.62 0.4712486
1.64 0.4619797
1.66 0.4464863
1.68 0.4693344
1.7 0.4778598
1.72 0.4930006
1.74 0.4952776
1.76 0.4545323
1.78 0.4459537
1.8 0.4659934
1.82 0.4610319
1.84 0.4493607
1.86 0.465323
1.88 0.4425777
1.9 0.4665565
1.92 0.4683478
1.94 0.4567825
1.96 0.4548071
1.98 0.4716196
2 0.4591571
2.02 0.4535145
2.04 0.4630601
2.06 0.4915537
2.08 0.4771003
2.1 0.4708233
2.12 0.4994244
2.14 0.4567273
2.16 0.4788783
2.18 0.4607867
2.2 0.4713277
2.22 0.4832445
2.24 0.4707437
2.26 0.4579304
2.28 0.4718047
2.3 0.4724404
2.32 0.471407
2.34 0.4589665
2.36 0.4521339
2.38 0.4670388
2.4 0.4969913
2.42 0.4772316
2.44 0.4810668
2.46 0.4658859
2.48 0.4621694
2.5 0.440028
2.52 0.4596194
2.54 0.4511378
2.56 0.4386629
2.58 0.4622769
2.6 0.4646773
2.62 0.4616549
2.64 0.4588298
2.66 0.4503888
2.68 0.4819233
2.7 0.4745786
2.72 0.4607057
2.74 0.4564534
2.76 0.4725202
2.78 0.4757361
2.8 0.4689615
2.82 0.4633568
2.84 0.4754209
2.86 0.4612211
2.88 0.4577665
2.9 0.4434527
2.92 0.4846127
2.94 0.4567815
2.96 0.4698403
2.98 0.4587218
3 0.4578755
3.02 0.457657
3.04 0.4493043
3.06 0.4580939
3.08 0.4495836
3.1 0.4588304
3.12 0.4480516
3.14 0.4792177
3.16 0.4409655
3.18 0.4495556
3.2 0.4553571
3.22 0.4563989
3.24 0.48567
3.26 0.4546972
3.28 0.4631685
3.3 0.4912738
3.32 1.484739
3.34 1.419701
3.36 1.427909
3.38 1.032315
3.4 0.4704522
3.42 0.4680009
3.44 0.4975187
3.46 0.4517749
3.48 0.4852579
3.5 0.4674129
3.52 0.4923922
3.54 0.4810668
3.56 0.471063
3.58 0.4490544
3.6 0.452825
3.62 0.4518017
3.64 0.4633033
3.66 0.4826232
3.68 0.4547799
3.7 0.460598
3.72 0.4583401
3.74 0.4694939
3.76 0.4576294
3.78 0.4633844
3.8 0.4567273
3.82 0.4512482
3.84 0.4701861
3.86 0.4920869
3.88 0.4831668
3.9 0.4794008
3.92 0.4649189
3.94 0.4558789
3.96 0.4630873
3.98 0.4711156
4 0.4721228
4.02 0.4472697
4.04 0.459674
4.06 0.4598639
4.08 0.4747106
4.1 0.4452248
4.12 0.4631145
4.14 0.4769955
4.16 0.4461219
4.18 0.4631684
4.2 0.457165
4.22 0.4736031
4.24 0.4360331
4.26 0.4432269
4.28 0.4641658
4.3 0.4693346
4.32 0.4392323
4.34 0.4685614
4.36 0.4627632
4.38 0.4770223
4.4 0.4722553
4.42 0.4451126
4.44 0.4598915
4.46 0.455988
4.48 0.465779
4.5 0.480547
4.52 0.4537898
4.54 0.4767079
4.56 0.4510264
4.58 0.4602718
4.6 0.4488594
4.62 0.4484141
4.64 0.4404829
4.66 0.4678678
4.68 0.4635187
4.7 0.4647854
4.72 0.4683489
4.74 0.4572468
4.76 0.4523267
4.78 0.4495553
4.8 0.4658595
4.82 0.4633843
4.84 0.4667183
4.86 0.4517187
4.88 0.4596469
4.9 0.4693353
4.92 0.4426616
4.94 0.4576844
4.96 0.4473819
4.98 0.4437622
5 0.4615469
5.02 0.4611126
5.04 0.4565355
5.06 0.4658593
5.08 0.4498333
5.1 0.4639231
5.12 0.4689078
5.14 0.4683215
5.16 0.4667168
5.18 0.4479116
5.2 0.4584208
5.22 0.4761565
5.24 0.4595653
5.26 0.4897448
5.28 0.4551099
5.3 0.4654842
5.32 0.4704784
5.34 0.4716456
5.36 0.4839685
5.38 0.453239
5.4 0.4737616
5.42 0.4803645
5.44 0.4879802
5.46 0.4675464
5.48 0.4566722
5.5 0.4719378
5.52 0.4920876
5.54 0.4523825
5.56 0.4572472
5.58 0.6894923
5.6 0.4688284
5.62 0.4736295
5.64 0.4676803
5.66 0.454038
5.68 0.4472699
5.7 0.4601084
5.72 0.4556863
5.74 0.4584759
5.76 0.4599455
5.78 0.4607065
5.8 0.4587754
5.82 0.4725726
5.84 0.4678407
5.86 0.4577391
5.88 0.4554399
5.9 0.4742358
5.92 0.4714343
5.94 0.4759468
5.96 0.4750271
5.98 0.4539828
6 0.4645696
6.02 0.4607325
6.04 0.4588028
6.06 0.4482744
6.08 0.4652962
6.1 0.4562346
6.12 0.4649999
6.14 0.4534866
6.16 0.8206855
6.18 0.4567277
6.2 0.4670389
6.22 0.4654834
6.24 0.4766026
6.26 0.4680279
6.28 0.4702659
6.3 0.7941352
6.32 0.5106121
6.34 0.4635195
6.36 0.4688553
6.38 0.5463971
6.4 0.8877778
6.42 0.8455473
6.44 0.4830371
6.46 0.4962609
6.48 0.452935
6.5 0.4645969
6.52 0.4406244
6.54 0.4501663
6.56 0.4405679
6.58 0.4573842
6.6 0.4504997
6.62 0.4484972
6.64 0.4467941
6.66 0.4591565
6.68 0.4537074
6.7 0.4611398
6.72 0.458421
6.74 0.4498056
6.76 0.457056
6.78 0.4480233
6.8 0.4497224
6.82 0.4627637
6.84 0.4418998
6.86 0.4588568
6.88 0.4632761
6.9 0.4450278
6.92 0.4504718
6.94 0.4546699
6.96 0.4446907
6.98 0.4590199
7 0.4617623
7.02 0.4315669
7.04 0.4522439
7.06 0.4526314
7.08 0.4636003
7.1 0.4414746
7.12 0.4636268
7.14 0.4488043
7.16 0.474052
7.18 0.4504445
7.2 0.4538993
7.22 0.4354884
7.24 0.4498338
7.26 0.4581491
7.28 0.4699473
7.3 0.4544508
7.32 0.4609506
7.34 0.453376
7.36 0.4560149
7.38 0.4682946
7.4 0.4721232
7.42 0.4725733
7.44 0.4649196
7.46 0.4534591
7.48 0.4661812
7.5 0.4544505
7.52 0.452023
7.54 0.465135
7.56 0.4589117
7.58 0.4558509
7.6 0.4657257
7.62 0.4583125
7.64 0.4689084
7.66 0.4503888
7.68 0.4631151
7.7 0.4522447
7.72 0.4612486
7.74 0.4426624
7.76 0.4356597
7.78 0.4440162
7.8 0.4635195
7.82 0.464247
7.84 0.4685088
7.86 0.4649188
7.88 0.4621687
7.9 0.4450281
7.92 0.4587484
7.94 0.4606789
7.96 0.4439028
7.98 0.4439029
8 0.4456729
8.02 0.4680278
8.04 0.4450286
8.06 0.4570014
8.08 0.4388907
8.1 0.4578755
8.12 0.4484416
8.14 0.4595104
8.16 0.4552746
8.18 0.4549728
8.2 0.4560974
8.22 0.4800528
8.24 0.4568917
8.26 0.4323772
8.28 0.4696806
8.3 0.4573288
8.32 0.4659668
8.34 0.4570006
8.36 0.4530456
8.38 0.4728893
8.4 0.4798431
8.42 0.4543948
8.44 0.4683484
8.46 0.4638426
8.48 0.4488036
8.5 0.4378928
8.52 0.4474931
8.54 0.4550276
8.56 0.4566734
8.58 0.4490826
8.6 0.4552749
8.62 0.4633842
8.64 0.4495829
8.66 0.4567548
8.68 0.4724929
8.7 0.4520234
8.72 0.4641125
8.74 0.4511658
8.76 0.4993243
8.78 0.4483857
8.8 0.4760776
8.82 0.4645967
8.84 0.4504994
8.86 0.4662614
8.88 0.4495829
8.9 0.4557956
8.92 0.4590479
8.94 0.4494718
8.96 0.4656714
8.98 0.4543675
9 0.4624668
9.02 0.4624661
9.04 0.4592658
9.06 0.4743943
9.08 0.4573293
9.1 0.4452247
9.12 0.4706115
9.14 0.451774
9.16 0.4635729
9.18 0.4611397
9.2 0.4504717
9.22 0.4652151
9.24 0.4589387
9.26 0.4605432
9.28 0.4631142
9.3 0.4606787
9.32 0.455741
9.34 0.4675468
9.36 0.4631682
9.38 0.4691744
9.4 0.4335034
9.42 0.4518021
9.44 0.470133
9.46 0.4590482
9.48 0.4506102
9.5 0.4615191
9.52 0.441758
9.54 0.454973
9.56 0.4444374
9.58 0.443875
9.6 0.4465702
9.62 0.4639235
9.64 0.4477997
9.66 0.4310458
9.68 0.4411626
9.7 0.4444371
9.72 0.4651078
9.74 0.4584209
9.76 0.4417288
9.78 0.4730219
9.8 0.4346263
9.82 0.4629529
9.84 0.450722
9.86 0.4526038
9.88 0.4498055
9.9 0.4459546
9.92 0.4703721
9.94 0.4523827
9.96 0.4645428
9.98 0.4735242
10 0.4589658
10.02 0.4513864
10.04 0.4715397
10.06 0.4531284
10.08 0.4495826
10.1 0.451525
10.12 0.4402271
10.14 0.5022204
10.16 0.4442981
10.18 0.4605975
10.2 0.465215
10.22 0.4532934
10.24 0.4644893
10.26 0.4668238
10.28 0.4530729
10.3 0.4539818
10.32 0.4771275
10.34 0.4714607
10.36 0.4552467
10.38 0.4609228
10.4 0.4678405
10.42 0.4440151
10.44 0.4470458
10.46 0.4596741
10.48 0.4626284
10.5 0.4630601
10.52 0.4633031
10.54 0.4677072
10.56 0.4527139
10.58 0.5062115
10.6 0.4575472
10.62 0.4404822
10.64 0.475
10.66 0.4952268
10.68 0.6963117
10.7 0.813311
10.72 0.4561794
10.74 0.4705847
10.76 0.4624123
10.78 0.4743945
10.8 0.4758148
10.82 0.4642739
10.84 0.4659666
10.86 0.466342
10.88 0.4390049
10.9 0.475842
10.92 0.4850255
10.94 0.4737347
10.96 0.4527148
10.98 0.4608148
11 0.4658593
11.02 0.4726776
11.04 0.4624397
11.06 0.4604618
11.08 0.4454492
11.1 0.4839418
11.12 0.4731282
11.14 0.4618436
11.16 0.4715132
11.18 0.4849229
11.2 0.7070709
11.22 0.7764019
11.24 0.8345205
11.26 0.4481623
11.28 0.4716196
11.3 0.4575213
11.32 0.4481899
11.34 0.4938878
11.36 0.4515803
11.38 0.4457862
11.4 0.4691748
11.42 0.4652145
11.44 0.4591565
11.46 0.4645967
11.48 0.4668245
11.5 0.4540372
11.52 0.4491662
11.54 0.4663956
11.56 0.4649737
11.58 0.448943
11.6 0.4576845
11.62 0.4698129
11.64 0.4786697
11.66 0.4645695
11.68 0.4733393
11.7 0.4975439
11.72 0.9738073
11.74 0.8005619
11.76 0.8352693
11.78 0.4530459
11.8 0.4829338
11.82 0.968272
11.84 0.4766816
11.86 0.4773364
11.88 0.4560148
11.9 0.4744737
11.92 0.4583122
11.94 0.4692813
11.96 0.4656446
11.98 0.4627093
12 0.4501673
12.02 0.4776508
12.04 0.4703713
12.06 0.4627095
12.08 0.4695742
12.1 0.4580667
12.12 0.4754209
12.14 0.4729959
12.16 0.519182
12.18 0.4857475
12.2 0.4703721
12.22 0.465966
12.24 0.4504435
12.26 0.4466265
12.28 0.4616814
12.3 0.4557687
12.32 0.4508053
12.34 0.455137
12.36 0.4586391
12.38 0.4652421
12.4 0.4414179
12.42 0.4384636
12.44 0.462385
12.46 0.4457008
12.48 0.4590749
12.5 0.4425775
12.52 0.4475488
12.54 0.4572468
12.56 0.4527137
12.58 0.4425778
12.6 0.4477157
12.62 0.4574384
12.64 0.4539828
12.66 0.4589655
12.68 0.4506934
12.7 0.4460943
12.72 0.4517193
12.74 0.4639232
12.76 0.446402
12.78 0.4669313
12.8 0.4655373
12.82 0.4588301
12.84 0.4437903
12.86 0.457548
12.88 0.4671994
12.9 0.4560701
12.92 0.4648119
12.94 0.4554669
12.96 0.4630605
12.98 0.4701864
13 0.4670118
13.02 0.4557685
13.04 0.4470456
13.06 0.4596465
13.08 0.4525754
13.1 0.4478835
13.12 0.4483301
13.14 0.4470743
13.16 0.4528245
13.18 0.447744
13.2 0.4464581
13.22 0.4428596
13.24 0.4586118
13.26 0.4579576
13.28 0.4605149
13.3 0.4617631
13.32 0.4707968
13.34 0.4602722
13.36 0.4577393
13.38 0.4560975
13.4 0.4497219
13.42 0.4491381
13.44 0.4706646
13.46 0.4450287
13.48 0.4629527
13.5 0.4670118
13.52 0.4685621
13.54 0.4512758
13.56 0.4620884
13.58 0.4493886
13.6 0.4499444
13.62 0.438349
13.64 0.4635189
13.66 0.4662085
13.68 0.4499716
13.7 0.4631143
13.72 0.4484974
13.74 0.4623038
13.76 0.4454777
13.78 0.440624
13.8 0.4540097
13.82 0.4597282
13.84 0.4473245
13.86 0.4559327
13.88 0.4465418
13.9 0.4455622
13.92 0.4607869
13.94 0.4659669
13.96 0.4429735
13.98 0.4567546
14 0.4542572
14.02 0.4416163
14.04 0.4531281
14.06 0.4431983
14.08 0.4543954
14.1 0.4635184
14.12 0.4481634
14.14 0.4478003
14.16 0.4486095
14.18 0.4648927
14.2 0.4413049
14.22 0.464354
14.24 0.4513868
14.26 0.4493881
14.28 0.4693882
14.3 0.4683483
14.32 0.4541198
14.34 0.458121
14.36 0.4586393
14.38 0.4454492
14.4 0.4674933
14.42 0.4436786
14.44 0.4321171
14.46 0.4549723
14.48 0.4690946
14.5 0.4446069
14.52 0.4495276
14.54 0.4613564
14.56 0.4508329
14.58 0.4532109
14.6 0.4511652
14.62 0.4535693
14.64 0.4408235
14.66 0.4687482
14.68 0.4581762
14.7 0.4474374
14.72 0.4652151
14.74 0.4623308
14.76 0.4633301
14.78 0.4597821
14.8 0.4502225
14.82 0.4658588
14.84 0.4448877
14.86 0.4582028
14.88 0.4504723
14.9 0.4426622
14.92 0.4385772
14.94 0.4774151
14.96 0.4698139
14.98 0.4608688
15 0.4588578
15.02 0.4548903
15.04 0.4605703
15.06 0.4495829
15.08 0.4539819
15.1 0.4580661
15.12 0.4327238
15.14 0.4478003
15.16 0.4609234
15.18 0.457439
15.2 0.4541473
15.22 0.4447746
15.24 0.4654567
15.26 0.4503881
15.28 0.4596463
15.3 0.4665838
15.32 0.4461218
15.34 0.4577391
15.36 0.4506941
15.38 0.4532389
15.4 0.4542572
15.42 0.4682414
15.44 0.4592111
15.46 0.4485809
15.48 0.4478281
15.5 0.4767338
15.52 0.4459541
15.54 0.4610313
15.56 0.4437056
15.58 0.4451962
15.6 0.4577663
15.62 0.4638424
15.64 0.449277
15.66 0.456673
15.68 0.4423511
15.7 0.4399434
15.72 0.4544509
15.74 0.4534867
15.76 0.4460099
15.78 0.4510273
15.8 0.45147
15.82 0.4617637
15.84 0.4616545
15.86 0.473392
15.88 0.445589
15.9 0.4628984
15.92 0.4488604
15.94 0.4691744
15.96 0.4510821
15.98 0.4559053
16 0.445814
16.02 0.449389
16.04 0.4499445
16.06 0.4554397
16.08 0.456234
16.1 0.4430285
16.12 0.4580668
16.14 0.4423238
16.16 0.4552478
16.18 0.4615462
16.2 0.4474935
16.22 0.4623315
16.24 0.4527968
16.26 0.4817676
16.28 0.4429735
16.3 0.463735
16.32 0.4518296
16.34 0.4601626
16.36 0.4621688
16.38 0.4526037
16.4 0.4480513
16.42 0.4559877
16.44 0.4509431
16.46 0.4599184
16.48 0.4528247
16.5 0.468775
16.52 0.4596461
16.54 0.4518021
16.56 0.4391186
16.58 0.4514972
16.6 0.4448309
16.62 0.4508043
16.64 0.4592654
16.66 0.4416173
16.68 0.4649188
16.7 0.4460936
16.72 0.4759459
16.74 0.4359183
16.76 0.470372
16.78 0.4622496
16.8 0.4542572
16.82 0.4561252
16.84 0.4678939
16.86 0.4541476
16.88 0.4594014
16.9 0.4665036
16.92 0.4628719
16.94 0.4554393
16.96 0.4448032
16.98 0.4535969
17 0.443227
17.02 0.4557134
17.04 0.4537901
17.06 0.4584213
17.08 0.4621146
17.1 0.4590209
17.12 0.4544224
17.14 0.4601359
17.16 0.4472417
17.18 0.4675736
17.2 0.4593748
17.22 0.4544508
17.24 0.4415317
17.26 0.4499442
17.28 0.4585575
17.3 0.4657789
17.32 0.4468224
17.34 0.465242
17.36 0.4502495
17.38 0.4587213
17.4 0.4556865
17.42 0.4557409
17.44 0.4563436
17.46 0.4601357
17.48 0.4603531
17.5 0.4506109
17.52 0.4589393
17.54 0.4460378
17.56 0.4564531
17.58 0.4437623
17.6 0.4434243
17.62 0.4567275
17.64 0.4584214
17.66 0.4655364
17.68 0.4530725
17.7 0.451498
17.72 0.4573011
17.74 0.4597015
17.76 0.466744
17.78 0.4531285
17.8 0.4531282
17.82 0.4630604
17.84 0.4642473
17.86 0.4550545
17.88 0.445786
17.9 0.4532653
17.92 0.4566452
17.94 0.4671731
17.96 0.4578212
17.98 0.4690683
18 0.4583667
18.02 0.4630606
18.04 0.4668516
18.06 0.4524657
18.08 0.4504998
18.1 0.4709029
18.12 0.4537076
18.14 0.455549
18.16 0.4533764
18.18 0.4553015
18.2 0.4574381
18.22 0.4557692
18.24 0.4478009
18.26 0.4617627
18.28 0.4543671
18.3 0.4373212
18.32 0.4674934
18.34 0.4626288
18.36 0.4393179
18.38 0.4635997
18.4 0.4760515
18.42 0.4545601
18.44 0.4264978
18.46 0.4571932
18.48 0.4577663
18.5 0.4562348
18.52 0.4473534
18.54 0.4496938
18.56 0.4616544
18.58 0.4580663
18.6 0.439346
18.62 0.4505826
18.64 0.4494719
18.66 0.4279311
18.68 0.4532102
18.7 0.4622224
18.72 0.4432829
18.74 0.4653225
18.76 0.4579571
18.78 0.4595102
18.8 0.4576567
18.82 0.4569466
18.84 0.4460936
18.86 0.4577391
18.88 0.4487761
18.9 0.4505002
18.92 0.4557688
18.94 0.4489985
18.96 0.4602716
18.98 0.4537342
19 0.4662617
19.02 0.4505833
19.04 0.442408
19.06 0.4482472
19.08 0.4472971
19.1 0.4586393
19.12 0.4553564
19.14 0.4590482
19.16 0.4540099
19.18 0.456864
19.2 0.4601354
19.22 0.4653225
19.24 0.45511
19.26 0.457903
19.28 0.4656719
19.3 0.4520505
19.32 0.4680009
19.34 0.4591562
19.36 0.4503888
19.38 0.4368348
19.4 0.4662621
19.42 0.4689085
19.44 0.4628711
19.46 0.4583123
19.48 0.4532932
19.5 0.4465701
19.52 0.4548897
19.54 0.4642736
19.56 0.4563167
19.58 0.4510263
19.6 0.4735501
19.62 0.4587209
19.64 0.4693344
19.66 0.4484972
19.68 0.445281
19.7 0.4545597
19.72 0.4464018
19.74 0.4514699
19.76 0.4609227
19.78 0.4574112
19.8 0.4472971
19.82 0.4446906
19.84 0.4361765
19.86 0.4577395
19.88 0.4600268
19.9 0.4534864
19.92 0.4479119
19.94 0.4372922
19.96 0.4592931
19.98 0.4568909
20 0.4582035
&
@target G0.S2
@type xy
0 3.347289
0.02 2.058968
0.04 2.674785
0.06 1.817897
0.08 2.51224
0.1 1.133104
0.12 1.23885
0.14 1.335768
0.16 1.840414
0.18 1.410009
0.2 2.775657
0.22 2.477569
0.24 0.466985
0.26 0.540602
0.28 0.4402839
0.3 0.4728903
0.32 0.4397726
0.34 0.4515248
0.36 0.4499718
0.38 0.4354881
0.4 0.4434522
0.42 0.4236445
0.44 0.4309001
0.46 0.4450562
0.48 0.4433112
0.5 0.4563443
0.52 0.4451406
0.54 0.4179416
0.56 0.4686415
0.58 0.4504721
0.6 0.4133103
0.62 0.4577388
0.64 0.4384636
0.66 0.4421819
0.68 0.4708766
0.7 0.434454
0.72 0.4480513
0.74 0.4633034
0.76 0.395126
0.78 0.4128863
0.8 0.428894
0.82 0.4616821
0.84 0.4570286
0.86 0.4552194
0.88 0.4681886
0.9 0.4393463
0.92 0.4551101
0.94 0.4472974
0.96 0.460054
0.98 0.4490546
1 0.469734
1.02 0.4195541
1.04 0.4326946
1.06 0.4611125
1.08 0.417253
1.1 0.4163228
1.12 0.45618
1.14 0.4597278
1.16 0.4396019
1.18 0.4644618
1.2 0.4752633
1.22 0.4554674
1.24 0.4516913
1.26 0.477101
1.28 0.4548904
1.3 0.4347995
1.32 0.4167135
1.34 0.4456736
1.36 0.4537068
1.38 0.4357461
1.4 0.4563448
1.42 0.4468498
1.44 0.4394598
1.46 0.4333872
1.48 0.4611666
1.5 0.4290977
1.52 0.4275807
1.54 0.4514699
1.56 0.4378925
1.58 0.4286315
1.6 0.4625203
1.62 0.4357749
1.64 0.399563
1.66 0.4637074
1.68 0.4323772
1.7 0.4304649
1.72 0.4230838
1.74 0.4654301
1.76 0.4448316
1.78 0.4348851
1.8 0.43203
1.82 0.433013
1.84 0.4637083
1.86 0.4709036
1.88 0.4307554
1.9 0.453349
1.92 0.481923
1.94 0.45445
1.96 0.3862963
1.98 0.4579028
2 0.4719373
2.02 0.41827
2.04 0.4427471
2.06 0.4333872
2.08 0.4577389
2.1 0.4205947
2.12 0.4415882
2.14 0.4546983
2.16 0.4469344
2.18 0.4547805
2.2 0.4380928
2.22 0.4438471
2.24 0.4246768
2.26 0.4247642
2.28 0.4593471
2.3 0.4411347
2.32 0.4465426
2.34 0.4239692
2.36 0.4487196
2.38 0.4058022
2.4 0.4360618
2.42 0.4465421
2.44 0.4362618
2.46 0.4452527
2.48 0.4231134
2.5 0.4229068
2.52 0.45
2.54 0.4498329
2.56 0.4603801
2.58 0.4388621
2.6 0.4371778
2.62 0.4451966
2.64 0.4641658
2.66 0.4622229
2.68 0.4274345
2.7 0.4301166
2.72 0.4227881
2.74 0.4815075
2.76 0.4442122
2.78 0.4318565
2.8 0.4714336
2.82 0.4268781
2.84 0.4579571
2.86 0.428106
2.88 0.4416724
2.9 0.453238
2.92 0.4431991
2.94 0.4090845
2.96 0.4480239
2.98 0.4474649
3 0.4481628
3.02 0.4618984
3.04 0.4584221
3.06 0.4244118
3.08 0.425764
3.1 0.462844
3.12 0.4624389
3.14 0.4368637
3.16 0.4407095
3.18 0.4579572
3.2 0.4118555
3.22 0.4560158
3.24 0.4500551
3.26 0.4099086
3.28 0.4386624
3.3 0.4585579
3.32 0.4491659
3.34 0.4574659
3.36 0.4622227
3.38 0.4117647
3.4 0.4108829
3.42 0.4313642
3.44 0.4519405
3.46 0.4564537
3.48 0.4103961
3.5 0.4424078
3.52 0.4585303
3.54 0.462979
3.56 0.4718318
3.58 0.4388054
3.6 0.4490539
3.62 0.4106401
3.64 0.4462627
3.66 0.4234087
3.68 0.4066324
3.7 0.4372067
3.72 0.4606518
3.74 0.4358324
3.76 0.4334167
3.78 0.4478
3.8 0.4553564
3.82 0.448581
3.84 0.4639232
3.86 0.4440152
3.88 0.4499998
3.9 0.4133703
3.92 0.4385486
3.94 0.4306102
3.96 0.4246769
3.98 0.4201487
4 0.4038872
4.02 0.4534867
4.04 0.4602448
4.06 0.4372071
4.08 0.4143068
4.1 0.4606789
4.12 0.4657522
4.14 0.4428881
4.16 0.4479116
4.18 0.4316829
4.2 0.4567551
4.22 0.4625202
4.24 0.4401418
4.26 0.4680276
4.28 0.4704253
4.3 0.4486924
4.32 0.4591567
4.34 0.4305806
4.36 0.4628714
4.38 0.4477165
4.4 0.4533485
4.42 0.4670654
4.44 0.4487762
4.46 0.4403124
4.48 0.4170428
4.5 0.4441004
4.52 0.447074
4.54 0.4389194
4.56 0.4401137
4.58 0.4239397
4.6 0.4250292
4.62 0.4295053
4.64 0.4543682
4.66 0.4254704
4.68 0.457056
4.7 0.4598373
4.72 0.4253238
4.74 0.4138843
4.76 0.4612487
4.78 0.4669585
4.8 0.4407379
4.82 0.458421
4.84 0.455
4.86 0.4574658
4.88 0.4649998
4.9 0.4711683
4.92 0.4444382
4.94 0.4360335
4.96 0.4367204
4.98 0.4293303
5 0.4209513
5.02 0.4562897
5.04 0.4607059
5.06 0.4589666
5.08 0.4398296
5.1 0.4429727
5.12 0.4133096
5.14 0.4631958
5.16 0.466583
5.18 0.4156019
5.2 0.4234681
5.22 0.4583663
5.24 0.4428885
5.26 0.4455059
5.28 0.4548902
5.3 0.451497
5.32 0.4596464
5.34 0.4503889
5.36 0.4371209
5.38 0.4362908
5.4 0.42
5.42 0.4253528
5.44 0.4721756
5.46 0.472017
5.48 0.4594016
5.5 0.4328106
5.52 0.4301741
5.54 0.4724934
5.56 0.4247943
5.58 0.4302616
5.6 0.4482745
5.62 0.4690683
5.64 0.4445781
5.66 0.4201786
5.68 0.4583938
5.7 0.4548352
5.72 0.4254703
5.74 0.4218417
5.76 0.4624385
5.78 0.4427474
5.8 0.4398577
5.82 0.4530448
5.84 0.4680006
5.86 0.4508325
5.88 0.4642471
5.9 0.4459822
5.92 0.4398577
5.94 0.4461217
5.96 0.4471297
5.98 0.4594015
6 0.4404542
6.02 0.4440726
6.04 0.4536519
6.06 0.4372922
6.08 0.4394596
6.1 0.4394885
6.12 0.4355168
6.14 0.4671454
6.16 0.4366348
6.18 0.4109143
6.2 0.4642732
6.22 0.4654565
6.24 0.4612485
6.26 0.4717253
6.28 0.4524929
6.3 0.4368924
6.32 0.4286603
6.34 0.4704519
6.36 0.4454772
6.38 0.468509
6.4 0.4486367
6.42 0.4440156
6.44 0.4348854
6.46 0.4418989
6.48 0.4282815
6.5 0.4409933
6.52 0.457165
6.54 0.4313927
6.56 0.4548627
6.58 0.4509159
6.6 0.4654572
6.62 0.4323772
6.64 0.4540099
6.66 0.4208031
6.68 0.475289
6.7 0.4245295
6.72 0.4446065
6.74 0.4661813
6.76 0.4616009
6.78 0.4164736
6.8 0.451304
6.82 0.4610039
6.84 0.4170437
6.86 0.4627098
6.88 0.4630875
6.9 0.4517194
6.92 0.446234
6.94 0.4503609
6.96 0.4430291
6.98 0.4301161
7 0.4429446
7.02 0.465645
7.04 0.4415879
7.06 0.4392603
7.08 0.4700528
7.1 0.4571927
7.12 0.447968
7.14 0.4553297
7.16 0.4459264
7.18 0.47077
7.2 0.4471304
7.22 0.4441003
7.24 0.4423518
7.26 0.4448031
7.28 0.4663157
7.3 0.4161125
7.32 0.4610041
7.34 0.4633034
7.36 0.4639233
7.38 0.4187487
7.4 0.409695
7.42 0.459375
7.44 0.4487204
7.46 0.4361193
7.48 0.4522446
7.5 0.4222267
7.52 0.4637353
7.54 0.4482743
7.56 0.4169534
7.58 0.4287484
7.6 0.4079523
7.62 0.4466259
7.64 0.430726
7.66 0.4485807
7.68 0.4558784
7.7 0.4677076
7.72 0.4118557
7.74 0.4263216
7.76 0.4299994
7.78 0.4250295
7.8 0.4663424
7.82 0.4560981
7.84 0.4577662
7.86 0.4514978
7.88 0.4624118
7.9 0.4541478
7.92 0.4301744
7.94 0.4706649
7.96 0.4441563
7.98 0.4610857
8 0.4266736
8.02 0.4437059
8.04 0.4639238
8.06 0.4421819
8.08 0.4875703
8.1 0.4648927
8.12 0.4270827
8.14 0.4538997
8.16 0.4100613
8.18 0.4591574
8.2 0.4674668
8.22 0.4418997
8.24 0.4210406
8.26 0.4495828
8.28 0.4292728
8.3 0.462547
8.32 0.4592109
8.34 0.4491379
8.36 0.4560975
8.38 0.4471291
8.4 0.4781734
8.42 0.4433389
8.44 0.4693078
8.46 0.4326953
8.48 0.4598637
8.5 0.4502781
8.52 0.4470454
8.54 0.4552748
8.56 0.4477444
8.58 0.470133
8.6 0.469627
8.62 0.4196129
8.64 0.4285444
8.66 0.4682682
8.68 0.4593747
8.7 0.4700267
8.72 0.452245
8.74 0.4472413
8.76 0.4321172
8.78 0.4223744
8.8 0.414035
8.82 0.4441279
8.84 0.4478284
8.86 0.4652422
8.88 0.447354
8.9 0.4656984
8.92 0.4120988
8.94 0.4113689
8.96 0.439261
8.98 0.4407659
9 0.4424075
9.02 0.4567824
9.04 0.4427466
9.06 0.428106
9.08 0.4413049
9.1 0.4685085
9.12 0.4403689
9.14 0.421456
9.16 0.4284272
9.18 0.4375495
9.2 0.4616814
9.22 0.4313351
9.24 0.4396306
9.26 0.4357175
9.28 0.4210401
9.3 0.4607065
9.32 0.4479116
9.34 0.4763402
9.36 0.4508877
9.38 0.4140949
9.4 0.4481355
9.42 0.4614652
9.44 0.4594834
9.46 0.3971149
9.48 0.4518026
9.5 0.430958
9.52 0.4147593
9.54 0.4581758
9.56 0.438349
9.58 0.4121283
9.6 0.4589385
9.62 0.4529077
9.64 0.4656714
9.66 0.4442414
9.68 0.4570558
9.7 0.4596199
9.72 0.4503615
9.74 0.425324
9.76 0.4306382
9.78 0.4162329
9.8 0.4213378
9.82 0.4454772
9.84 0.4669849
9.86 0.4683217
9.88 0.4607059
9.9 0.4432266
9.92 0.4611669
9.94 0.4523277
9.96 0.4610051
9.98 0.4252648
10 0.4531557
10.02 0.4329548
10.04 0.4628446
10.06 0.436033
10.08 0.4232617
10.1 0.4400566
10.12 0.4413047
10.14 0.4461499
10.16 0.4166533
10.18 0.4440151
10.2 0.4471582
10.22 0.4591573
10.24 0.443847
10.26 0.4484976
10.28 0.4597284
10.3 0.4508045
10.32 0.440369
10.34 0.4521608
10.36 0.4562072
10.38 0.462304
10.4 0.4452242
10.42 0.4508321
10.44 0.4588574
10.46 0.4370648
10.48 0.4335029
10.5 0.4329838
10.52 0.4188975
10.54 0.4328971
10.56 0.4342229
10.58 0.4339069
10.6 0.4280767
10.62 0.4577394
10.64 0.4045058
10.66 0.4264094
10.68 0.4439312
10.7 0.427376
10.72 0.4286316
10.74 0.4539822
10.76 0.4586118
10.78 0.4587203
10.8 0.4661809
10.82 0.4243519
10.84 0.4193147
10.86 0.4227587
10.88 0.4502503
10.9 0.4231728
10.92 0.4535697
10.94 0.4567547
10.96 0.4588304
10.98 0.4161128
11 0.4476882
11.02 0.4564267
11.04 0.4699732
11.06 0.4719375
11.08 0.4596469
11.1 0.4077383
11.12 0.415452
11.14 0.4427755
11.16 0.4594834
11.18 0.4540108
11.2 0.4718587
11.22 0.4336759
11.24 0.4585299
11.26 0.4139441
11.28 0.459239
11.3 0.4430014
11.32 0.4171931
11.34 0.450361
11.36 0.435804
11.38 0.4491656
11.4 0.4642467
11.42 0.4703721
11.44 0.4615466
11.46 0.4289813
11.48 0.4652152
11.5 0.4548624
11.52 0.4642472
11.54 0.4590482
11.56 0.4644891
11.58 0.4694144
11.6 0.4410786
11.62 0.4467947
11.64 0.4776244
11.66 0.4613295
11.68 0.465725
11.7 0.4304644
11.72 0.4355741
11.74 0.443706
11.76 0.4661814
11.78 0.4481629
11.8 0.4544506
11.82 0.4170131
11.84 0.4643275
11.86 0.4610041
11.88 0.4187193
11.9 0.4479393
11.92 0.4434811
11.94 0.4546981
11.96 0.4249117
11.98 0.4342814
12 0.4434241
12.02 0.4520234
12.04 0.44886
12.06 0.4515249
12.08 0.4457299
12.1 0.4318564
12.12 0.4534586
12.14 0.464327
12.16 0.4212181
12.18 0.4444657
12.2 0.447018
12.22 0.4628984
12.24 0.4486088
12.26 0.4211293
12.28 0.4396025
12.3 0.4385486
12.32 0.4419843
12.34 0.4649998
12.36 0.4424084
12.38 0.4394601
12.4 0.4454492
12.42 0.4179105
12.44 0.445
12.46 0.4374928
12.48 0.4403125
12.5 0.4464864
12.52 0.4435651
12.54 0.4495828
12.56 0.4330415
12.58 0.4451403
12.6 0.4510539
12.62 0.4271412
12.64 0.4145782
12.66 0.4524652
12.68 0.4055243
12.7 0.4315378
12.72 0.4498332
12.74 0.4313926
12.76 0.4638425
12.78 0.4382922
12.8 0.4385204
12.82 0.4388911
12.84 0.4400283
12.86 0.4330701
12.88 0.4330698
12.9 0.4321458
12.92 0.4579578
12.94 0.450166
12.96 0.439346
12.98 0.4504997
13 0.4246759
13.02 0.4514695
13.04 0.4575211
13.06 0.4399431
13.08 0.4549721
13.1 0.4088397
13.12 0.451442
13.14 0.4307264
13.16 0.4558779
13.18 0.4501387
13.2 0.4191353
13.22 0.4535413
13.24 0.4479111
13.26 0.4341084
13.28 0.4360333
13.3 0.4527973
13.32 0.4151506
13.34 0.4326081
13.36 0.4230242
13.38 0.4287767
13.4 0.4027403
13.42 0.4389193
13.44 0.4478844
13.46 0.4358037
13.48 0.4089619
13.5 0.4239402
13.52 0.4415878
13.54 0.441644
13.56 0.453927
13.58 0.4180308
13.6 0.4556867
13.62 0.449666
13.64 0.41497
13.66 0.4455332
13.68 0.44122
13.7 0.4327235
13.72 0.4409649
13.74 0.4006869
13.76 0.4409643
13.78 0.4470734
13.8 0.4474657
13.82 0.4566458
13.84 0.4293593
13.86 0.421219
13.88 0.421574
13.9 0.416833
13.92 0.4526035
13.94 0.4280475
13.96 0.4220483
13.98 0.407308
14 0.4370635
14.02 0.4180309
14.04 0.4186286
14.06 0.4383202
14.08 0.4518025
14.1 0.4364346
14.12 0.4396298
14.14 0.436291
14.16 0.4424081
14.18 0.4430296
14.2 0.4431982
14.22 0.4532107
14.24 0.434195
14.26 0.4551919
14.28 0.4315089
14.3 0.4355169
14.32 0.4397162
14.34 0.4362912
14.36 0.4641927
14.38 0.4346257
14.4 0.4500283
14.42 0.4325799
14.44 0.4217224
14.46 0.4099089
14.48 0.4202973
14.5 0.4177325
14.52 0.4178816
14.54 0.4331274
14.56 0.43203
14.58 0.4207435
14.6 0.4208921
14.62 0.4401417
14.64 0.4670117
14.66 0.4466266
14.68 0.4663428
14.7 0.443706
14.72 0.4493052
14.74 0.4406247
14.76 0.4402836
14.78 0.4583938
14.8 0.4343386
14.82 0.4359188
14.84 0.4133702
14.86 0.4429443
14.88 0.4193151
14.9 0.4374075
14.92 0.4416728
14.94 0.4139447
14.96 0.4364917
14.98 0.4050001
15 0.43755
15.02 0.4262041
15.04 0.4128861
15.06 0.4526308
15.08 0.4261747
15.1 0.4564265
15.12 0.4455893
15.14 0.460516
15.16 0.4458139
15.18 0.4389194
15.2 0.4428599
15.22 0.4563444
15.24 0.4387193
15.26 0.4355171
15.28 0.435919
15.3 0.4085644
15.32 0.4295935
15.34 0.4461499
15.36 0.4485811
15.38 0.4390332
15.4 0.4437056
15.42 0.4443532
15.44 0.4164432
15.46 0.4155117
15.48 0.4473812
15.5 0.4683484
15.52 0.4162929
15.54 0.4197024
15.56 0.4678945
15.58 0.4558787
15.6 0.4593747
15.62 0.4342812
15.64 0.4555219
15.66 0.4581764
15.68 0.4412765
15.7 0.4484975
15.72 0.4456452
15.74 0.4200295
15.76 0.4638965
15.78 0.4681349
15.8 0.4718572
15.82 0.4411921
15.84 0.4557692
15.86 0.4542581
15.88 0.4532108
15.9 0.4606787
15.92 0.4265556
15.94 0.4558785
15.96 0.4309873
15.98 0.4459538
16 0.442409
16.02 0.4559327
16.04 0.4403974
16.06 0.4409935
16.08 0.419583
16.1 0.4414183
16.12 0.4040731
16.14 0.4542578
16.16 0.4223149
16.18 0.4641652
16.2 0.4585303
16.22 0.4431144
16.24 0.4458143
16.26 0.4556592
16.28 0.4604618
16.3 0.4590486
16.32 0.4221964
16.34 0.4486089
16.36 0.4317982
16.38 0.434799
16.4 0.4592117
16.42 0.4642462
16.44 0.4689884
16.46 0.4702393
16.48 0.4190762
16.5 0.4576843
16.52 0.4344538
16.54 0.4289816
16.56 0.4040104
16.58 0.4710623
16.6 0.4535413
16.62 0.4633034
16.64 0.4450283
16.66 0.4508049
16.68 0.4345975
16.7 0.4512483
16.72 0.4306681
16.74 0.4673594
16.76 0.4454778
16.78 0.4516907
16.8 0.4411638
16.82 0.4341083
16.84 0.4769955
16.86 0.449221
16.88 0.461438
16.9 0.4447753
16.92 0.4513314
16.94 0.4504165
16.96 0.4343098
16.98 0.452852
17 0.4197922
17.02 0.4377781
17.04 0.4560974
17.06 0.4594287
17.08 0.4654571
17.1 0.4143967
17.12 0.4302903
17.14 0.4394604
17.16 0.4606794
17.18 0.4513031
17.2 0.435919
17.22 0.4520511
17.24 0.4530453
17.26 0.4356028
17.28 0.4232606
17.3 0.4551378
17.32 0.4670653
17.34 0.4560159
17.36 0.4712212
17.38 0.4589114
17.4 0.4677866
17.42 0.4462624
17.44 0.4408512
17.46 0.4543956
17.48 0.461655
17.5 0.4523831
17.52 0.4474652
17.54 0.4795048
17.56 0.4273761
17.58 0.4661007
17.6 0.4546702
17.62 0.4477164
17.64 0.4591838
17.66 0.4179116
17.68 0.4580393
17.7 0.4639238
17.72 0.4561526
17.74 0.4143977
17.76 0.4512761
17.78 0.4239694
17.8 0.4086873
17.82 0.4493052
17.84 0.4217818
17.86 0.4145781
17.88 0.4376354
17.9 0.460706
17.92 0.4623313
17.94 0.4678672
17.96 0.4248821
17.98 0.4067248
18 0.446794
18.02 0.4252642
18.04 0.42193
18.06 0.4402557
18.08 0.4507224
18.1 0.4492217
18.12 0.4317695
18.14 0.4435369
18.16 0.4463741
18.18 0.4203863
18.2 0.4271412
18.22 0.4337345
18.24 0.4159333
18.26 0.4451967
18.28 0.4347989
18.3 0.4531563
18.32 0.4474374
18.34 0.4416442
18.36 0.4128559
18.38 0.4246476
18.4 0.4518017
18.42 0.4354308
18.44 0.4164434
18.46 0.4287486
18.48 0.4564535
18.5 0.4149103
18.52 0.4463467
18.54 0.4057401
18.56 0.4455619
18.58 0.4578757
18.6 0.4184196
18.62 0.4519676
18.64 0.4541201
18.66 0.4532939
18.68 0.4072164
18.7 0.4757362
18.72 0.4423234
18.74 0.4192844
18.76 0.4338487
18.78 0.4535691
18.8 0.4118861
18.82 0.4610037
18.84 0.4452521
18.86 0.4479402
18.88 0.4491659
18.9 0.4228773
18.92 0.3995625
18.94 0.3821651
18.96 0.4559056
18.98 0.4413047
19 0.4218412
19.02 0.4030196
19.04 0.450056
19.06 0.4361195
19.08 0.4238214
19.1 0.4350286
19.12 0.438121
19.14 0.4400285
19.16 0.4469343
19.18 0.4322613
19.2 0.4229664
19.22 0.4356888
19.24 0.4289518
19.26 0.4457295
19.28 0.4317689
19.3 0.4510267
19.32 0.4352297
19.34 0.4521339
19.36 0.4705846
19.38 0.4148496
19.4 0.4396308
19.42 0.4400564
19.44 0.4616549
19.46 0.4467938
19.48 0.4261751
19.5 0.4406245
19.52 0.4217524
19.54 0.4259692
19.56 0.435
19.58 0.4279605
19.6 0.4418707
19.62 0.4411635
19.64 0.4206543
19.66 0.4750264
19.68 0.4276387
19.7 0.4635187
19.72 0.43963
19.74 0.4247938
19.76 0.4345686
19.78 0.4346549
19.8 0.4513598
19.82 0.4566449
19.84 0.4430012
19.86 0.4521892
19.88 0.4496108
19.9 0.4157528
19.92 0.3997501
19.94 0.4396302
19.96 0.4555759
19.98 0.4352587
20 0.4526859
&
@target G1.S0
@type xy
0 0
0.02 20
0.04 2
0.06 147
0.08 16
0.1 664
0.12 2209
0.14 762
0.16 221
0.18 1054
0.2 6
0.22 33
0.24 2135
0.26 2265
0.28 1532
0.3 1222
0.32 1441
0.34 1915
0.36 2325
0.38 3659
0.4 3693
0.42 4945
0.44 5591
0.46 5905
0.48 5579
0.5 5902
0.52 4498
0.54 6175
0.56 6970
0.58 5220
0.6 4811
0.62 4859
0.64 2765
0.66 3993
0.68 3379
0.7 3859
0.72 4222
0.74 3429
0.76 5098
0.78 4272
0.8 3456
0.82 3658
0.84 1907
0.86 1964
0.88 2667
0.9 2573
0.92 2059
0.94 1183
0.96 2429
0.98 1803
1 3483
1.02 3603
1.04 2921
1.06 3299
1.08 4302
1.1 3871
1.12 3573
1.14 2696
1.16 3521
1.18 4008
1.2 3783
1.22 5839
1.24 4786
1.26 4403
1.28 3169
1.3 3092
1.32 3250
1.34 3689
1.36 4535
1.38 4663
1.4 5467
1.42 7555
1.44 6558
1.46 7551
1.48 8373
1.5 8617
1.52 7757
1.54 8318
1.56 8370
1.58 7687
1.6 7646
1.62 7195
1.64 8149
1.66 7332
1.68 8453
1.7 9127
1.72 9385
1.74 9469
1.76 7901
1.78 6985
1.8 4711
1.82 4628
1.84 5032
1.86 5531
1.88 5427
1.9 4396
1.92 5529
1.94 4654
1.96 5711
1.98 6893
2 7673
2.02 9380
2.04 8662
2.06 8968
2.08 10178
2.1 11762
2.12 9912
2.14 9393
2.16 11459
2.18 9274
2.2 8440
2.22 8773
2.24 7784
2.26 8076
2.28 7248
2.3 6912
2.32 7168
2.34 8078
2.36 6226
2.38 8183
2.4 8472
2.42 7952
2.44 8983
2.46 8650
2.48 8351
2.5 9610
2.52 9614
2.54 8726
2.56 8123
2.58 6860
2.6 7201
2.62 7499
2.64 6064
2.66 6318
2.68 7466
2.7 7198
2.72 7201
2.74 7107
2.76 7046
2.78 8426
2.8 8297
2.82 8118
2.84 7878
2.86 7067
2.88 7069
2.9 6814
2.92 8396
2.94 7786
2.96 7085
2.98 7996
3 8698
3.02 7717
3.04 8970
3.06 7786
3.08 9075
3.1 6475
3.12 5958
3.14 5417
3.16 4401
3.18 4784
3.2 6496
3.22 6773
3.24 7299
3.26 7573
3.28 8529
3.3 9526
3.32 10298
3.34 10418
3.36 10503
3.38 9895
3.4 9844
3.42 9645
3.44 8868
3.46 8918
3.48 8855
3.5 8878
3.52 8763
3.54 9751
3.56 11202
3.58 7796
3.6 9240
3.62 8739
3.64 8480
3.66 9447
3.68 7409
3.7 8070
3.72 7655
3.74 7100
3.76 7909
3.78 7946
3.8 9909
3.82 9053
3.84 9691
3.86 9741
3.88 10177
3.9 9686
3.92 8797
3.94 9681
3.96 9228
3.98 8814
4 9042
4.02 8118
4.04 8988
4.06 8763
4.08 8826
4.1 7172
4.12 7605
4.14 7539
4.16 8071
4.18 8498
4.2 8668
4.22 8965
4.24 8398
4.26 7850
4.28 7719
4.3 8806
4.32 8428
4.34 8838
4.36 9736
4.38 7883
4.4 8194
4.42 8940
4.44 8897
4.46 9263
4.48 8745
4.5 9037
4.52 9370
4.54 9182
4.56 10371
4.58 9076
4.6 9464
4.62 8504
4.64 9850
4.66 9793
4.68 9370
4.7 9225
4.72 9914
4.74 8642
4.76 10006
4.78 7974
4.8 9183
4.82 8180
4.84 9823
4.86 7649
4.88 8415
4.9 9273
4.92 8237
4.94 8529
4.96 8365
4.98 7750
5 8375
5.02 7510
5.04 6586
5.06 6555
5.08 6094
5.1 6887
5.12 6981
5.14 6280
5.16 6862
5.18 7364
5.2 8333
5.22 7528
5.24 7717
5.26 7219
5.28 8030
5.3 8707
5.32 8119
5.34 8771
5.36 7534
5.38 8657
5.4 7846
5.42 9265
5.44 9758
5.46 8977
5.48 9773
5.5 8099
5.52 7531
5.54 7707
5.56 8549
5.58 7433
5.6 7901
5.62 7324
5.64 8061
5.66 6820
5.68 7728
5.7 6105
5.72 7253
5.74 7511
5.76 8003
5.78 7815
5.8 6563
5.82 7107
5.84 6377
5.86 7773
5.88 8379
5.9 10138
5.92 9364
5.94 9238
5.96 9016
5.98 8219
6 8656
6.02 8892
6.04 7399
6.06 7595
6.08 8959
6.1 9329
6.12 9766
6.14 10209
6.16 9342
6.18 8665
6.2 8789
6.22 8217
6.24 9990
6.26 8814
6.28 9664
6.3 10278
6.32 8944
6.34 8999
6.36 10034
6.38 9813
6.4 9687
6.42 9657
6.44 9343
6.46 8020
6.48 8057
6.5 6273
6.52 3841
6.54 3532
6.56 3315
6.58 3107
6.6 4474
6.62 3957
6.64 3889
6.66 3141
6.68 3796
6.7 4580
6.72 5577
6.74 5132
6.76 4506
6.78 4119
6.8 5366
6.82 3839
6.84 3258
6.86 3106
6.88 3540
6.9 2271
6.92 2579
6.94 2334
6.96 1917
6.98 2204
7 2626
7.02 2835
7.04 2263
7.06 3514
7.08 3705
7.1 2920
7.12 3908
7.14 4535
7.16 5257
7.18 2945
7.2 3824
7.22 4038
7.24 4133
7.26 4522
7.28 4508
7.3 3704
7.32 4655
7.34 2867
7.36 4988
7.38 6435
7.4 6801
7.42 7131
7.44 6935
7.46 5706
7.48 6139
7.5 6631
7.52 6299
7.54 6977
7.56 6910
7.58 6525
7.6 4333
7.62 3316
7.64 3341
7.66 3732
7.68 4596
7.7 4195
7.72 4615
7.74 3943
7.76 5679
7.78 5841
7.8 5499
7.82 3081
7.84 3514
7.86 4284
7.88 4788
7.9 4675
7.92 3281
7.94 3746
7.96 4303
7.98 4892
8 4582
8.02 3139
8.04 3216
8.06 2021
8.08 973
8.1 4404
8.12 3647
8.14 3553
8.16 5305
8.18 5809
8.2 6427
8.22 7295
8.24 6726
8.26 7609
8.28 7119
8.3 7539
8.32 6545
8.34 6188
8.36 7052
8.38 6858
8.4 6447
8.42 5867
8.44 5569
8.46 6641
8.48 5597
8.5 7278
8.52 5435
8.54 4729
8.56 6734
8.58 6416
8.6 6831
8.62 6880
8.64 7986
8.66 9193
8.68 8533
8.7 8095
8.72 7425
8.74 7984
8.76 6715
8.78 5963
8.8 6345
8.82 7196
8.84 6268
8.86 5045
8.88 5185
8.9 4018
8.92 4610
8.94 5469
8.96 4967
8.98 6041
9 4676
9.02 7662
9.04 5724
9.06 5555
9.08 4639
9.1 5429
9.12 5799
9.14 6620
9.16 8483
9.18 7066
9.2 6031
9.22 6419
9.24 6257
9.26 5405
9.28 7365
9.3 6734
9.32 6311
9.34 6234
9.36 5210
9.38 8044
9.4 6125
9.42 6110
9.44 5577
9.46 3516
9.48 4569
9.5 5515
9.52 5479
9.54 3777
9.56 4448
9.58 4544
9.6 3518
9.62 2932
9.64 2562
9.66 3112
9.68 3732
9.7 2972
9.72 4244
9.74 3825
9.76 3163
9.78 4753
9.8 5691
9.82 4530
9.84 4307
9.86 3771
9.88 4165
9.9 5233
9.92 5757
9.94 5854
9.96 6104
9.98 5584
10 6633
10.02 4703
10.04 4905
10.06 4520
10.08 7325
10.1 7898
10.12 6482
10.14 7249
10.16 7287
10.18 6776
10.2 6711
10.22 6443
10.24 6727
10.26 7238
10.28 7041
10.3 6768
10.32 7644
10.34 7492
10.36 6349
10.38 4951
10.4 6153
10.42 7147
10.44 5668
10.46 7059
10.48 7664
10.5 8304
10.52 8905
10.54 9118
10.56 10079
10.58 8738
10.6 8194
10.62 8295
10.64 10313
10.66 9222
10.68 8873
10.7 8350
10.72 7867
10.74 7935
10.76 7781
10.78 7130
10.8 8013
10.82 8853
10.84 9464
10.86 8116
10.88 6905
10.9 7601
10.92 7826
10.94 6718
10.96 7061
10.98 6158
11 5982
11.02 7505
11.04 6419
11.06 6915
11.08 8064
11.1 7934
11.12 8684
11.14 9889
11.16 8019
11.18 9127
11.2 9391
11.22 9872
11.24 10390
11.26 10807
11.28 10192
11.3 9889
11.32 9024
11.34 8715
11.36 7902
11.38 10039
11.4 8638
11.42 8693
11.44 8902
11.46 9026
11.48 8789
11.5 9304
11.52 8225
11.54 9057
11.56 8355
11.58 9190
11.6 10259
11.62 10083
11.64 10938
11.66 8531
11.68 8198
11.7 10010
11.72 11279
11.74 10031
11.76 10352
11.78 11237
11.8 10465
11.82 9504
11.84 9726
11.86 10060
11.88 9393
11.9 8431
11.92 7321
11.94 7383
11.96 9272
11.98 9227
12 8747
12.02 8463
12.04 8905
12.06 7753
12.08 6773
12.1 7220
12.12 7655
12.14 7856
12.16 7603
12.18 9484
12.2 7105
12.22 6617
12.24 6743
12.26 5699
12.28 6428
12.3 5484
12.32 4584
12.34 3639
12.36 4130
12.38 3486
12.4 3458
12.42 5886
12.44 5115
12.46 4511
12.48 4807
12.5 6191
12.52 7092
12.54 7121
12.56 6977
12.58 8584
12.6 6932
12.62 5943
12.64 7773
12.66 7630
12.68 7406
12.7 7106
12.72 9402
12.74 8521
12.76 7547
12.78 8222
12.8 8476
12.82 9625
12.84 8196
12.86 8349
12.88 8958
12.9 8478
12.92 7703
12.94 9359
12.96 8767
12.98 6072
13 5138
13.02 4219
13.04 4787
13.06 5735
13.08 5517
13.1 6494
13.12 4863
13.14 5383
13.16 4106
13.18 3588
13.2 4095
13.22 5629
13.24 4789
13.26 3718
13.28 3344
13.3 5504
13.32 5862
13.34 6673
13.36 6998
13.38 6336
13.4 7008
13.42 6936
13.44 8420
13.46 9236
13.48 9154
13.5 7889
13.52 9288
13.54 9024
13.56 8102
13.58 9079
13.6 7466
13.62 8834
13.64 7681
13.66 6592
13.68 6019
13.7 6335
13.72 5438
13.74 6152
13.76 6462
13.78 4253
13.8 3729
13.82 5460
13.84 5738
13.86 6775
13.88 5337
13.9 5696
13.92 6677
13.94 7209
13.96 7081
13.98 8252
14 7428
14.02 6591
14.04 6866
14.06 6413
14.08 6234
14.1 7453
14.12 6467
14.14 6232
14.16 5156
14.18 6084
14.2 4937
14.22 6437
14.24 6247
14.26 5842
14.28 6774
14.3 4377
14.32 3858
14.34 3956
14.36 4662
14.38 4970
14.4 6005
14.42 5128
14.44 6308
14.46 6571
14.48 5895
14.5 5072
14.52 4662
14.54 4552
14.56 4834
14.58 5121
14.6 6060
14.62 4964
14.64 4488
14.66 4083
14.68 4179
14.7 5756
14.72 4873
14.74 6390
14.76 7019
14.78 6884
14.8 6029
14.82 6456
14.84 5235
14.86 5361
14.88 6620
14.9 6199
14.92 7849
14.94 6418
14.96 5302
14.98 6387
15 7153
15.02 7089
15.04 4903
15.06 5487
15.08 4759
15.1 6428
15.12 6115
15.14 6494
15.16 6200
15.18 4570
15.2 3970
15.22 5797
15.24 6285
15.26 4914
15.28 2329
15.3 2985
15.32 2241
15.34 2364
15.36 3606
15.38 3393
15.4 2771
15.42 2945
15.44 2263
15.46 3175
15.48 4114
15.5 4139
15.52 1225
15.54 3967
15.56 4337
15.58 3651
15.6 4426
15.62 3205
15.64 2937
15.66 2440
15.68 3945
15.7 4504
15.72 3871
15.74 2679
15.76 2096
15.78 3041
15.8 3820
15.82 4807
15.84 3560
15.86 5326
15.88 5564
15.9 4633
15.92 4146
15.94 4404
15.96 3901
15.98 3615
16 3953
16.02 4338
16.04 5171
16.06 4992
16.08 5446
16.1 7214
16.12 6573
16.14 6474
16.16 8077
16.18 8207
16.2 6461
16.22 6881
16.24 7454
16.26 7674
16.28 6419
16.3 6737
16.32 4457
16.34 4560
16.36 5495
16.38 5059
16.4 4472
16.42 4681
16.44 2761
16.46 2911
16.48 1953
16.5 3298
16.52 3853
16.54 3823
16.56 4775
16.58 3319
16.6 3302
16.62 4003
16.64 3063
16.66 3392
16.68 5978
16.7 6144
16.72 5666
16.74 4678
16.76 3921
16.78 3010
16.8 4114
16.82 5564
16.84 5516
16.86 5007
16.88 4535
16.9 4738
16.92 5818
16.94 5624
16.96 5045
16.98 5782
17 6685
17.02 6729
17.04 6049
17.06 4928
17.08 4440
17.1 4717
17.12 4466
17.14 3623
17.16 1786
17.18 2550
17.2 4555
17.22 2823
17.24 2919
17.26 4296
17.28 6271
17.3 6272
17.32 4809
17.34 3486
17.36 3806
17.38 5668
17.4 4666
17.42 4207
17.44 3742
17.46 4847
17.48 4249
17.5 4044
17.52 4429
17.54 5229
17.56 5070
17.58 5544
17.6 6418
17.62 4939
17.64 6298
17.66 6388
17.68 6665
17.7 6610
17.72 5955
17.74 6406
17.76 5080
17.78 6755
17.8 6263
17.82 6800
17.84 7683
17.86 6411
17.88 7353
17.9 7771
17.92 6429
17.94 8266
17.96 6340
17.98 5417
18 4582
18.02 4769
18.04 5480
18.06 5105
18.08 5038
18.1 4981
18.12 5975
18.14 7138
18.16 5047
18.18 5810
18.2 4538
18.22 3931
18.24 4361
18.26 4277
18.28 3343
18.3 3854
18.32 3732
18.34 3957
18.36 3891
18.38 4336
18.4 4636
18.42 5332
18.44 4844
18.46 6147
18.48 6496
18.5 5119
18.52 5190
18.54 6729
18.56 5984
18.58 4734
18.6 3515
18.62 3363
18.64 3214
18.66 1991
18.68 2481
18.7 4595
18.72 6013
18.74 4491
18.76 4137
18.78 3967
18.8 3366
18.82 3735
18.84 4147
18.86 4142
18.88 3225
18.9 2933
18.92 3300
18.94 3535
18.96 4404
18.98 4433
19 2798
19.02 4152
19.04 4662
19.06 4200
19.08 5956
19.1 6043
19.12 5708
19.14 5626
19.16 5082
19.18 5563
19.2 6600
19.22 6850
19.24 7009
19.26 5624
19.28 6147
19.3 4446
19.32 5351
19.34 5612
19.36 6036
19.38 7314
19.4 6315
19.42 5016
19.44 4441
19.46 3517
19.48 3044
19.5 3903
19.52 3143
19.54 2591
19.56 2957
19.58 4142
19.6 4424
19.62 3120
19.64 5340
19.66 5233
19.68 5138
19.7 4329
19.72 4714
19.74 4373
19.76 4239
19.78 3547
19.8 4121
19.82 5146
19.84 5831
19.86 4622
19.88 4486
19.9 5499
19.92 5756
19.94 5352
19.96 3560
19.98 3391
20 4544
&
@target G1.S1
@type xy
0 0
0.02 25
0.04 0
0.06 127
0.08 4
0.1 336
0.12 305
0.14 221
0.16 66
0.18 328
0.2 0
0.22 8
0.24 2719
0.26 3365
0.28 3270
0.3 3415
0.32 4853
0.34 5472
0.36 6947
0.38 7760
0.4 7567
0.42 5402
0.44 6813
0.46 5576
0.48 6738
0.5 6178
0.52 6103
0.54 5960
0.56 5077
0.58 5292
0.6 6171
0.62 6591
0.64 7023
0.66 6855
0.68 9897
0.7 7962
0.72 6832
0.74 9124
0.76 7270
0.78 8290
0.8 8228
0.82 7338
0.84 8773
0.86 9827
0.88 8471
0.9 8409
0.92 9681
0.94 9751
0.96 8838
0.98 9081
1 8775
1.02 7637
1.04 8387
1.06 6621
1.08 7709
1.1 7917
1.12 9390
1.14 9801
1.16 9667
1.18 7337
1.2 8721
1.22 6439
1.24 7976
1.26 7939
1.28 8529
1.3 7524
1.32 8688
1.34 6387
1.36 5832
1.38 5492
1.4 5230
1.42 4154
1.44 2556
1.46 3165
1.48 3008
1.5 2770
1.52 3299
1.54 2563
1.56 1814
1.58 2741
1.6 3102
1.62 2705
1.64 2964
1.66 3410
1.68 2961
1.7 1694
1.72 2132
1.74 1386
1.76 3212
1.78 4347
1.8 5204
1.82 6177
1.84 6399
1.86 6889
1.88 7441
1.9 7846
1.92 5214
1.94 6915
1.96 4995
1.98 2917
2 2560
2.02 2071
2.04 1801
2.06 1736
2.08 1069
2.1 1188
2.12 653
2.14 645
2.16 1138
2.18 1123
2.2 1909
2.22 1350
2.24 2670
2.26 2439
2.28 2289
2.3 3630
2.32 3015
2.34 1983
2.36 3472
2.38 1923
2.4 1152
2.42 1112
2.44 1183
2.46 2103
2.48 2262
2.5 1330
2.52 2830
2.54 3061
2.56 3753
2.58 4392
2.6 3543
2.62 3464
2.64 5162
2.66 4454
2.68 3752
2.7 3222
2.72 3938
2.74 5262
2.76 4453
2.78 3830
2.8 2570
2.82 2955
2.84 3509
2.86 2991
2.88 4447
2.9 3287
2.92 2301
2.94 2068
2.96 3660
2.98 3179
3 2808
3.02 2731
3.04 3177
3.06 2413
3.08 2550
3.1 3811
3.12 4808
3.14 4348
3.16 6265
3.18 5635
3.2 4914
3.22 3634
3.24 2831
3.26 2868
3.28 1754
3.3 633
3.32 154
3.34 95
3.36 113
3.38 406
3.4 675
3.42 781
3.44 1251
3.46 1917
3.48 1628
3.5 1331
3.52 1165
3.54 1556
3.56 906
3.58 1759
3.6 1976
3.62 1998
3.64 2235
3.66 1912
3.68 2426
3.7 4715
3.72 4675
3.74 3552
3.76 3977
3.78 2463
3.8 2079
3.82 1929
3.84 1395
3.86 1337
3.88 1531
3.9 1574
3.92 2316
3.94 878
3.96 1250
3.98 1054
4 1366
4.02 2066
4.04 1812
4.06 1460
4.08 2206
4.1 2822
4.12 3319
4.14 3027
4.16 3173
4.18 3288
4.2 2623
4.22 3163
4.24 2519
4.26 3214
4.28 3248
4.3 2681
4.32 2387
4.34 1906
4.36 2284
4.38 2209
4.4 2250
4.42 1953
4.44 1710
4.46 1578
4.48 1855
4.5 935
4.52 1244
4.54 1663
4.56 1138
4.58 1404
4.6 1543
4.62 2040
4.64 1676
4.66 1559
4.68 1595
4.7 1752
4.72 2299
4.74 3048
4.76 3691
4.78 3309
4.8 2868
4.82 2802
4.84 1788
4.86 2659
4.88 2671
4.9 2742
4.92 2488
4.94 3133
4.96 2429
4.98 2852
5 3421
5.02 3799
5.04 4565
5.06 3498
5.08 4585
5.1 4415
5.12 3757
5.14 4133
5.16 2721
5.18 2669
5.2 2095
5.22 2331
5.24 3123
5.26 2964
5.28 2792
5.3 2491
5.32 2646
5.34 1839
5.36 3232
5.38 2925
5.4 3096
5.42 1647
5.44 1918
5.46 1673
5.48 2182
5.5 2961
5.52 2533
5.54 3916
5.56 2538
5.58 1531
5.6 3164
5.62 2980
5.64 3325
5.66 5338
5.68 4040
5.7 4808
5.72 3591
5.74 3641
5.76 3424
5.78 3398
5.8 4189
5.82 3329
5.84 3492
5.86 3172
5.88 2106
5.9 1783
5.92 2046
5.94 1745
5.96 2191
5.98 3363
6 3422
6.02 3253
6.04 3428
6.06 3362
6.08 3128
6.1 2026
6.12 1463
6.14 1205
6.16 1006
6.18 2283
6.2 2727
6.22 2261
6.24 1587
6.26 2104
6.28 2141
6.3 987
6.32 1700
6.34 3012
6.36 1550
6.38 989
6.4 704
6.42 1277
6.44 2131
6.46 2291
6.48 3410
6.5 4494
6.52 7075
6.54 7659
6.56 8001
6.58 7829
6.6 6780
6.62 8182
6.64 8404
6.66 9985
6.68 8330
6.7 7998
6.72 6133
6.74 6854
6.76 6201
6.78 6338
6.8 6230
6.82 6524
6.84 7942
6.86 7842
6.88 7491
6.9 9949
6.92 8295
6.94 9067
6.96 9141
6.98 8720
7 8282
7.02 8264
7.04 10033
7.06 8796
7.08 8341
7.1 8005
7.12 7267
7.14 7297
7.16 6933
7.18 8316
7.2 6076
7.22 7156
7.24 7288
7.26 7224
7.28 6230
7.3 6203
7.32 6201
7.34 6744
7.36 6131
7.38 5460
7.4 3932
7.42 3339
7.44 3304
7.46 4740
7.48 4646
7.5 4829
7.52 3649
7.54 4016
7.56 4561
7.58 4390
7.6 7211
7.62 7926
7.64 8037
7.66 6783
7.68 6756
7.7 5749
7.72 5451
7.74 7372
7.76 5108
7.78 6061
7.8 5585
7.82 7766
7.84 7433
7.86 6518
7.88 6671
7.9 6742
7.92 7607
7.94 7218
7.96 6275
7.98 6354
8 6617
8.02 7735
8.04 7697
8.06 9252
8.08 9539
8.1 8143
8.12 6732
8.14 7776
8.16 7468
8.18 4879
8.2 4288
8.22 2698
8.24 3776
8.26 3299
8.28 3162
8.3 3515
8.32 3936
8.34 4681
8.36 4219
8.38 3917
8.4 4073
8.42 5223
8.44 4926
8.46 4226
8.48 5204
8.5 4173
8.52 3876
8.54 4523
8.56 3797
8.58 4625
8.6 3954
8.62 3500
8.64 2946
8.66 2880
8.68 2990
8.7 2619
8.72 3671
8.74 3198
8.76 2424
8.78 5593
8.8 5386
8.82 4871
8.84 5681
8.86 5992
8.88 5949
8.9 6632
8.92 5685
8.94 5107
8.96 6517
8.98 4661
9 5698
9.02 3371
9.04 4573
9.06 5766
9.08 6210
9.1 6561
9.12 4848
9.14 4536
9.16 2955
9.18 3726
9.2 4357
9.22 3746
9.24 4826
9.26 5433
9.28 4915
9.3 3972
9.32 3301
9.34 5088
9.36 4612
9.38 3412
9.4 3907
9.42 4696
9.44 5343
9.46 7075
9.48 6347
9.5 5192
9.52 5916
9.54 7239
9.56 6821
9.58 7464
9.6 7788
9.62 8587
9.64 8434
9.66 8080
9.68 7565
9.7 7737
9.72 6765
9.74 6725
9.76 7985
9.78 5752
9.8 5315
9.82 5354
9.84 5742
9.86 5962
9.88 5730
9.9 4377
9.92 5096
9.94 5903
9.96 5197
9.98 4199
10 4424
10.02 4908
10.04 4778
10.06 5780
10.08 3856
10.1 4020
10.12 4445
10.14 2459
10.16 4062
10.18 3795
10.2 3706
10.22 5466
10.24 4397
10.26 3458
10.28 3876
10.3 4252
10.32 4499
10.34 4489
10.36 4540
10.38 5954
10.4 4480
10.42 4006
10.44 4622
10.46 3607
10.48 4150
10.5 2140
10.52 1397
10.54 1366
10.56 1233
10.58 709
10.6 2649
10.62 1717
10.64 2176
10.66 1007
10.68 859
10.7 818
10.72 1914
10.74 2497
10.76 2518
10.78 2537
10.8 2377
10.82 1542
10.84 2622
10.86 2072
10.88 3374
10.9 2992
10.92 1910
10.94 3376
10.96 4083
10.98 4208
11 4493
11.02 3810
11.04 4548
11.06 4564
11.08 3444
11.1 2645
11.12 2289
11.14 2168
11.16 1877
11.18 2293
11.2 1870
11.22 1330
11.24 1062
11.26 1613
11.28 1118
11.3 1409
11.32 1152
11.34 1678
11.36 2110
11.38 1723
11.4 2548
11.42 2030
11.44 2175
11.46 2799
11.48 3181
11.5 2469
11.52 2610
11.54 1649
11.56 2713
11.58 2135
11.6 1716
11.62 1613
11.64 1742
11.66 2192
11.68 2157
11.7 1062
11.72 573
11.74 463
11.76 527
11.78 624
11.8 986
11.82 589
11.84 1647
11.86 803
11.88 2033
11.9 2949
11.92 3461
11.94 4186
11.96 1959
11.98 1738
12 2554
12.02 3111
12.04 3014
12.06 3316
12.08 3164
12.1 3052
12.12 3986
12.14 3601
12.16 2241
12.18 2318
12.2 2890
12.22 4019
12.24 4635
12.26 4874
12.28 5156
12.3 5266
12.32 8323
12.34 8430
12.36 7388
12.38 7121
12.4 8678
12.42 8040
12.44 9555
12.46 9047
12.48 8567
12.5 6791
12.52 7054
12.54 6796
12.56 5931
12.58 6679
12.6 5198
12.62 7772
12.64 6152
12.66 5842
12.68 5575
12.7 6110
12.72 3804
12.74 4640
12.76 6148
12.78 4700
12.8 4619
12.82 3712
12.84 5684
12.86 5276
12.88 4448
12.9 4714
12.92 5035
12.94 4419
12.96 4306
12.98 5275
13 7023
13.02 7965
13.04 8265
13.06 7030
13.08 7735
13.1 6024
13.12 8184
13.14 7839
13.16 10225
13.18 9565
13.2 10082
13.22 8511
13.24 8697
13.26 9310
13.28 10401
13.3 8913
13.32 8525
13.34 7111
13.36 6418
13.38 7008
13.4 7363
13.42 6974
13.44 5383
13.46 4108
13.48 4605
13.5 5695
13.52 5255
13.54 4334
13.56 4399
13.58 4059
13.6 6092
13.62 5556
13.64 5233
13.66 6826
13.68 8133
13.7 7904
13.72 7806
13.74 7225
13.76 7756
13.78 9153
13.8 10386
13.82 7036
13.84 7300
13.86 7379
13.88 6676
13.9 7023
13.92 6141
13.94 5860
13.96 5953
13.98 5566
14 6251
14.02 6726
14.04 6288
14.06 6574
14.08 6313
14.1 5301
14.12 6283
14.14 8103
14.16 7088
14.18 7785
14.2 8844
14.22 6384
14.24 7449
14.26 6240
14.28 5888
14.3 9060
14.32 8903
14.34 8635
14.36 7719
14.38 6499
14.4 6288
14.42 6115
14.44 6355
14.46 6683
14.48 6255
14.5 8400
14.52 7336
14.54 8619
14.56 6834
14.58 6127
14.6 5511
14.62 7871
14.64 7562
14.66 7358
14.68 6655
14.7 7230
14.72 7700
14.74 6796
14.76 7108
14.78 6967
14.8 7335
14.82 7803
14.84 8109
14.86 8257
14.88 7250
14.9 7263
14.92 5149
14.94 5185
14.96 6459
14.98 6954
15 4771
15.02 5349
15.04 5847
15.06 8220
15.08 8430
15.1 6571
15.12 8026
15.14 7568
15.16 7157
15.18 7733
15.2 8066
15.22 7448
15.24 7742
15.26 9293
15.28 11126
15.3 10049
15.32 12454
15.34 11798
15.36 9951
15.38 10041
15.4 10268
15.42 8734
15.44 9720
15.46 7905
15.48 7997
15.5 7477
15.52 9761
15.54 9166
15.56 9350
15.58 7112
15.6 8827
15.62 7357
15.64 8109
15.66 8752
15.68 8312
15.7 6663
15.72 8311
15.74 9228
15.76 10238
15.78 9208
15.8 8425
15.82 8252
15.84 7363
15.86 6695
15.88 7135
15.9 8411
15.92 6932
15.94 7456
15.96 8227
15.98 8933
16 6519
16.02 6196
16.04 6594
16.06 6795
16.08 5302
16.1 4432
16.12 4654
16.14 4181
16.16 4700
16.18 4483
16.2 5494
16.22 4359
16.24 5232
16.26 4029
16.28 6060
16.3 6188
16.32 7351
16.34 7179
16.36 6596
16.38 6021
16.4 8441
16.42 8029
16.44 9767
16.46 9166
16.48 11830
16.5 10798
16.52 9338
16.54 8595
16.56 8466
16.58 6840
16.6 9715
16.62 9312
16.64 8737
16.66 8050
16.68 6720
16.7 5566
16.72 6563
16.74 9047
16.76 7818
16.78 8824
16.8 8980
16.82 7888
16.84 7365
16.86 7784
16.88 8521
16.9 7526
16.92 7016
16.94 8503
16.96 6957
16.98 6083
17 4999
17.02 6332
17.04 6831
17.06 7208
17.08 7806
17.1 7825
17.12 8003
17.14 8469
17.16 11188
17.18 8813
17.2 8255
17.22 8317
17.24 8664
17.26 6750
17.28 7663
17.3 6035
17.32 8078
17.34 8618
17.36 8170
17.38 6859
17.4 7652
17.42 6968
17.44 7503
17.46 6576
17.48 9229
17.5 9507
17.52 8754
17.54 9344
17.56 7475
17.58 7773
17.6 6782
17.62 7929
17.64 7086
17.66 6640
17.68 6100
17.7 7025
17.72 6424
17.74 7849
17.76 7116
17.78 7934
17.8 6429
17.82 5923
17.84 5030
17.86 6736
17.88 6785
17.9 6562
17.92 6833
17.94 5835
17.96 6876
17.98 7759
18 8292
18.02 8238
18.04 7759
18.06 7650
18.08 8463
18.1 6880
18.12 6640
18.14 6381
18.16 8164
18.18 8991
18.2 9060
18.22 9675
18.24 7910
18.26 9388
18.28 8948
18.3 9270
18.32 9440
18.34 9152
18.36 9503
18.38 8570
18.4 7713
18.42 8731
18.44 8054
18.46 7232
18.48 6583
18.5 7886
18.52 8855
18.54 5665
18.56 7726
18.58 9508
18.6 11003
18.62 10175
18.64 8731
18.66 11128
18.68 11347
18.7 10196
18.72 7204
18.74 8957
18.76 8955
18.78 8325
18.8 8283
18.82 10040
18.84 9325
18.86 7711
18.88 10398
18.9 10217
18.92 9973
18.94 8658
18.96 7242
18.98 9093
19 9697
19.02 9268
19.04 9997
19.06 9307
19.08 7174
19.1 7393
19.12 7611
19.14 7000
19.16 8439
19.18 6849
19.2 7240
19.22 5597
19.24 6224
19.26 8080
19.28 7913
19.3 9054
19.32 7864
19.34 5952
19.36 5898
19.38 6947
19.4 6178
19.42 8690
19.44 9384
19.46 9756
19.48 10216
19.5 10175
19.52 11191
19.54 10995
19.56 10545
19.58 7736
19.6 8768
19.62 9455
19.64 7732
19.66 8344
19.68 8747
19.7 9644
19.72 8362
19.74 8833
19.76 9329
19.78 9654
19.8 9217
19.82 8622
19.84 7945
19.86 8061
19.88 9455
19.9 7615
19.92 8171
19.94 8425
19.96 8802
19.98 7675
20 7162
&
@target G1.S2
@type xy
0 0
0.02 0
0.04 0
0.06 3
0.08 0
0.1 147
0.12 191
0.14 107
0.16 7
0.18 72
0.2 0
0.22 0
0.24 886
0.26 1210
0.28 1812
0.3 1375
0.32 2088
0.34 1804
0.36 3450
0.38 5609
0.4 5393
0.42 4539
0.44 6470
0.46 5894
0.48 5737
0.5 4033
0.52 3853
0.54 4059
0.56 2924
0.58 2894
0.6 3288
0.62 3802
0.64 3461
0.66 4191
0.68 3597
0.7 3896
0.72 3632
0.74 4376
0.76 3768
0.78 5855
0.8 4679
0.82 4698
0.84 3627
0.86 3518
0.88 2790
0.9 3963
0.92 3158
0.94 3913
0.96 3171
0.98 3773
1 3939
1.02 4240
1.04 4410
1.06 2532
1.08 4267
1.1 4177
1.12 3303
1.14 2801
1.16 3250
1.18 4022
1.2 3751
1.22 5136
1.24 3672
1.26 2480
1.28 3774
1.3 3116
1.32 3312
1.34 3948
1.36 3135
1.38 3815
1.4 3836
1.42 3858
1.44 3678
1.46 4306
1.48 3816
1.5 5082
1.52 4885
1.54 4018
1.56 4678
1.58 4042
1.6 3092
1.62 3811
1.64 4088
1.66 4808
1.68 4692
1.7 3954
1.72 2871
1.74 3305
1.76 3420
1.78 2865
1.8 2755
1.82 2452
1.84 2905
1.86 4074
1.88 2281
1.9 3771
1.92 3570
1.94 2970
1.96 3389
1.98 4015
2 4229
2.02 4492
2.04 3949
2.06 3886
2.08 4362
2.1 4916
2.12 4717
2.14 5202
2.16 4451
2.18 3759
2.2 3049
2.22 3682
2.24 4283
2.26 4667
2.28 4883
2.3 4456
2.32 4153
2.34 4559
2.36 4549
2.38 4574
2.4 4716
2.42 4234
2.44 4631
2.46 4950
2.48 4775
2.5 4702
2.52 4616
2.54 5108
2.56 4928
2.58 4574
2.6 3530
2.62 3797
2.64 3618
2.66 3895
2.68 4121
2.7 4869
2.72 4504
2.74 3347
2.76 2630
2.78 3970
2.8 4491
2.82 4115
2.84 3861
2.86 3924
2.88 4095
2.9 4608
2.92 4274
2.94 4880
2.96 4606
2.98 4562
3 5082
3.02 4610
3.04 4078
3.06 3753
3.08 4368
3.1 3452
3.12 4415
3.14 3524
3.16 2989
3.18 3394
3.2 3901
3.22 4989
3.24 5514
3.26 5668
3.28 5062
3.3 4400
3.32 4375
3.34 4686
3.36 4134
3.38 5784
3.4 4551
3.42 4064
3.44 4466
3.46 4104
3.48 4686
3.5 5227
3.52 4654
3.54 4393
3.56 4554
3.58 3730
3.6 4475
3.62 3844
3.64 4256
3.66 4273
3.68 4101
3.7 4148
3.72 4135
3.74 4182
3.76 4164
3.78 3767
3.8 4337
3.82 4534
3.84 4665
3.86 4406
3.88 3697
3.9 4572
3.92 4469
3.94 4111
3.96 5247
3.98 4449
4 3883
4.02 3998
4.04 3770
4.06 3361
4.08 3829
4.1 3209
4.12 4591
4.14 3966
4.16 2705
4.18 3465
4.2 3802
4.22 4299
4.24 3310
4.26 4015
4.28 2987
4.3 4145
4.32 3861
4.34 3861
4.36 4287
4.38 4672
4.4 4802
4.42 4060
4.44 4390
4.46 4045
4.48 4508
4.5 4865
4.52 5017
4.54 4714
4.56 4752
4.58 4773
4.6 3997
4.62 3176
4.64 4278
4.66 4759
4.68 4184
4.7 3506
4.72 4077
4.74 4134
4.76 4268
4.78 3927
4.8 4001
4.82 4304
4.84 4419
4.86 3641
4.88 3110
4.9 3885
4.92 4364
4.94 5127
4.96 5207
4.98 4734
5 4696
5.02 4410
5.04 3340
5.06 3585
5.08 3884
5.1 4331
5.12 4112
5.14 3777
5.16 3630
5.18 3583
5.2 3862
5.22 3004
5.24 3533
5.26 4232
5.28 3864
5.3 4328
5.32 4255
5.34 4422
5.36 3436
5.38 2916
5.4 2540
5.42 3422
5.44 3452
5.46 3703
5.48 3642
5.5 4398
5.52 4498
5.54 4635
5.56 4969
5.58 4813
5.6 4390
5.62 3740
5.64 3249
5.66 5236
5.68 3653
5.7 3338
5.72 3481
5.74 4296
5.76 3535
5.78 3583
5.8 4696
5.82 4321
5.84 4323
5.86 3509
5.88 3244
5.9 4357
5.92 3948
5.94 4876
5.96 2755
5.98 3508
6 3763
6.02 3441
6.04 3307
6.06 5123
6.08 5434
6.1 3337
6.12 4191
6.14 3946
6.16 3629
6.18 5287
6.2 4199
6.22 3313
6.24 3852
6.26 3462
6.28 3641
6.3 4359
6.32 4053
6.34 4108
6.36 4242
6.38 3733
6.4 4620
6.42 3902
6.44 5195
6.46 4011
6.48 3721
6.5 4860
6.52 3202
6.54 5245
6.56 3771
6.58 4870
6.6 3612
6.62 3805
6.64 3427
6.66 3806
6.68 3765
6.7 3845
6.72 3676
6.74 3818
6.76 3803
6.78 4985
6.8 3188
6.82 3474
6.84 3899
6.86 4301
6.88 3517
6.9 4779
6.92 3490
6.94 3518
6.96 3690
6.98 3977
7 4838
7.02 3357
7.04 3262
7.06 3791
7.08 3137
7.1 4073
7.12 4181
7.14 2592
7.16 3331
7.18 2178
7.2 3788
7.22 3247
7.24 4957
7.26 4364
7.28 4596
7.3 4559
7.32 4521
7.34 3560
7.36 3943
7.38 4256
7.4 3723
7.42 3850
7.44 3739
7.46 3543
7.48 4039
7.5 3985
7.52 4593
7.54 4748
7.56 3003
7.58 4026
7.6 2969
7.62 3488
7.64 3698
7.66 3299
7.68 3676
7.7 2742
7.72 3372
7.74 3757
7.76 4216
7.78 3529
7.8 3763
7.82 3706
7.84 3053
7.86 3819
7.88 3753
7.9 3689
7.92 3807
7.94 3602
7.96 4775
7.98 4139
8 4818
8.02 3984
8.04 3614
8.06 4382
8.08 2615
8.1 2506
8.12 3310
8.14 3088
8.16 3833
8.18 3598
8.2 4095
8.22 3759
8.24 4202
8.26 4031
8.28 4312
8.3 4910
8.32 3457
8.34 3428
8.36 4104
8.38 3603
8.4 3385
8.42 3631
8.44 2884
8.46 3086
8.48 3102
8.5 4258
8.52 3533
8.54 4021
8.56 4284
8.58 4572
8.6 4425
8.62 4115
8.64 4035
8.66 3205
8.68 3785
8.7 3555
8.72 3878
8.74 4282
8.76 4489
8.78 3364
8.8 4432
8.82 3367
8.84 2953
8.86 2840
8.88 2165
8.9 2530
8.92 3093
8.94 3438
8.96 3428
8.98 3699
9 3561
9.02 5263
9.04 3840
9.06 4183
9.08 3818
9.1 3814
9.12 3411
9.14 3422
9.16 5533
9.18 4961
9.2 3173
9.22 4315
9.24 3662
9.26 3086
9.28 4031
9.3 3269
9.32 3844
9.34 3343
9.36 2190
9.38 4131
9.4 5035
9.42 3542
9.44 4349
9.46 3864
9.48 4153
9.5 3146
9.52 3402
9.54 3831
9.56 3864
9.58 3226
9.6 4025
9.62 3709
9.64 2869
9.66 2641
9.68 3507
9.7 2472
9.72 3973
9.74 3628
9.76 3112
9.78 3711
9.8 3874
9.82 4288
9.84 3855
9.86 2076
9.88 2843
9.9 3585
9.92 3548
9.94 3737
9.96 3849
9.98 5230
10 4776
10.02 3905
10.04 3996
10.06 3605
10.08 4251
10.1 3704
10.12 3980
10.14 5728
10.16 3690
10.18 4352
10.2 4359
10.22 4305
10.24 4669
10.26 4999
10.28 4530
10.3 2826
10.32 3046
10.34 3682
10.36 3938
10.38 4736
10.4 4358
10.42 4182
10.44 5364
10.46 4584
10.48 4203
10.5 4790
10.52 5010
10.54 4480
10.56 4270
10.58 4861
10.6 4429
10.62 3933
10.64 4286
10.66 4179
10.68 4568
10.7 4093
10.72 4768
10.74 4511
10.76 5347
10.78 4641
10.8 3496
10.82 4138
10.84 4627
10.86 4259
10.88 4562
10.9 4489
10.92 4394
10.94 4576
10.96 4555
10.98 3555
11 3760
11.02 3905
11.04 4403
11.06 3799
11.08 3969
11.1 5054
11.12 4150
11.14 4361
11.16 4005
11.18 5198
11.2 4532
11.22 4043
11.24 3784
11.26 4584
11.28 3779
11.3 4114
11.32 4710
11.34 3880
11.36 3965
11.38 5015
11.4 4479
11.42 3874
11.44 3860
11.46 3894
11.48 3795
11.5 3291
11.52 3853
11.54 3333
11.56 3769
11.58 4720
11.6 4213
11.62 3272
11.64 3719
11.66 3547
11.68 3166
11.7 3536
11.72 4159
11.74 3547
11.76 3359
11.78 4141
11.8 4363
11.82 4709
11.84 3537
11.86 3640
11.88 4300
11.9 3730
11.92 4083
11.94 3580
11.96 4410
11.98 3458
12 3244
12.02 3024
12.04 3865
12.06 4394
12.08 3498
12.1 3563
12.12 4153
12.14 3975
12.16 3146
12.18 4027
12.2 4063
12.22 3478
12.24 4570
12.26 4282
12.28 4211
12.3 3503
12.32 4825
12.34 4090
12.36 4176
12.38 3688
12.4 4546
12.42 4206
12.44 4241
12.46 4837
12.48 5167
12.5 5147
12.52 4798
12.54 5951
12.56 6925
12.58 5248
12.6 6449
12.62 4895
12.64 5701
12.66 5293
12.68 4559
12.7 5902
12.72 7105
12.74 6263
12.76 5592
12.78 6067
12.8 6424
12.82 5469
12.84 6476
12.86 5614
12.88 5389
12.9 5437
12.92 4225
12.94 5205
12.96 5822
12.98 4517
13 4960
13.02 3559
13.04 4699
13.06 4124
13.08 4154
13.1 4917
13.12 3469
13.14 4140
13.16 4378
13.18 3994
13.2 5111
13.22 4786
13.24 5529
13.26 5353
13.28 5080
13.3 4641
13.32 5363
13.34 4977
13.36 5658
13.38 5083
13.4 6532
13.42 6177
13.44 4909
13.46 5831
13.48 5529
13.5 5909
13.52 5993
13.54 5919
13.56 6247
13.58 6023
13.6 3963
13.62 4058
13.64 5190
13.66 4915
13.68 3671
13.7 5294
13.72 5344
13.74 7153
13.76 5068
13.78 5115
13.8 5866
13.82 5532
13.84 6313
13.86 6830
13.88 5990
13.9 6578
13.92 6755
13.94 5678
13.96 6045
13.98 6365
14 5628
14.02 6720
14.04 7116
14.06 6067
14.08 5910
14.1 5840
14.12 5397
14.14 5732
14.16 5564
14.18 5426
14.2 5882
14.22 3939
14.24 4480
14.26 4137
14.28 5406
14.3 5207
14.32 4555
14.34 5523
14.36 5124
14.38 5662
14.4 5880
14.42 5557
14.44 6025
14.46 5827
14.48 5302
14.5 3967
14.52 4241
14.54 4493
14.56 4483
14.58 5316
14.6 4099
14.62 3823
14.64 4531
14.66 4462
14.68 4163
14.7 5448
14.72 5898
14.74 5262
14.76 5829
14.78 5991
14.8 5490
14.82 4953
14.84 5667
14.86 4762
14.88 5521
14.9 4111
14.92 4599
14.94 5355
14.96 4687
14.98 4285
15 4618
15.02 3932
15.04 3805
15.06 4215
15.08 6128
15.1 5187
15.12 5872
15.14 6020
15.16 5943
15.18 3639
15.2 3864
15.22 4596
15.24 5026
15.26 6202
15.28 4081
15.3 4308
15.32 5231
15.34 5511
15.36 3667
15.38 3849
15.4 3988
15.42 4690
15.44 3933
15.46 3993
15.48 3816
15.5 3951
15.52 3826
15.54 4798
15.56 4672
15.58 2906
15.6 3874
15.62 4213
15.64 3814
15.66 3852
15.68 3768
15.7 5119
15.72 4278
15.74 3447
15.76 3532
15.78 3805
15.8 4041
15.82 4606
15.84 4337
15.86 3898
15.88 5256
15.9 4821
15.92 4493
15.94 4012
15.96 3042
15.98 3768
16 4692
16.02 4049
16.04 4839
16.06 6084
16.08 4313
16.1 4470
16.12 3829
16.14 3610
16.16 4938
16.18 4271
16.2 3680
16.22 4056
16.24 4146
16.26 5405
16.28 5446
16.3 4388
16.32 3160
16.34 3319
16.36 3612
16.38 4977
16.4 4545
16.42 3725
16.44 4710
16.46 2530
16.48 5235
16.5 4025
16.52 5073
16.54 3646
16.56 5278
16.58 3819
16.6 4299
16.62 2965
16.64 4582
16.66 4496
16.68 4139
16.7 4689
16.72 4336
16.74 3331
16.76 4068
16.78 2763
16.8 4924
16.82 5208
16.84 3855
16.86 4788
16.88 3623
16.9 4536
16.92 4335
16.94 4731
16.96 3901
16.98 4927
17 5465
17.02 5436
17.04 5555
17.06 3541
17.08 3434
17.1 3457
17.12 3184
17.14 4253
17.16 5168
17.18 4737
17.2 5999
17.22 4928
17.24 4332
17.26 4143
17.28 4740
17.3 4627
17.32 3615
17.34 4115
17.36 3353
17.38 3444
17.4 3177
17.42 3431
17.44 3940
17.46 3099
17.48 3793
17.5 4187
17.52 3233
17.54 3787
17.56 3315
17.58 3650
17.6 4152
17.62 5646
17.64 4916
17.66 5622
17.68 5403
17.7 4910
17.72 4507
17.74 4707
17.76 3911
17.78 5562
17.8 6500
17.82 5935
17.84 5395
17.86 5186
17.88 5048
17.9 5339
17.92 5142
17.94 4416
17.96 4822
17.98 5888
18 6421
18.02 5222
18.04 5249
18.06 4449
18.08 4631
18.1 4784
18.12 5434
18.14 4824
18.16 4534
18.18 4816
18.2 5472
18.22 3799
18.24 5719
18.26 6119
18.28 5994
18.3 6348
18.32 6403
18.34 5010
18.36 6621
18.38 6139
18.4 5619
18.42 5483
18.44 5646
18.46 5219
18.48 4422
18.5 4589
18.52 4847
18.54 5041
18.56 5621
18.58 5299
18.6 4303
18.62 4394
18.64 4962
18.66 3810
18.68 4621
18.7 5008
18.72 5330
18.74 5139
18.76 6218
18.78 4603
18.8 5376
18.82 4929
18.84 4369
18.86 4755
18.88 5093
18.9 5641
18.92 7103
18.94 6969
18.96 5056
18.98 6103
19 5696
19.02 5282
19.04 4775
19.06 5015
19.08 5919
19.1 4567
19.12 6697
19.14 5269
19.16 4911
19.18 4689
19.2 5707
19.22 6235
19.24 5395
19.26 5049
19.28 4411
19.3 3194
19.32 3705
19.34 3231
19.36 4363
19.38 6844
19.4 5489
19.42 4498
19.44 3829
19.46 3722
19.48 5352
19.5 4386
19.52 4147
19.54 3452
19.56 5601
19.58 5199
19.6 4491
19.62 4390
19.64 4584
19.66 5087
19.68 4122
19.7 4551
19.72 4496
19.74 5448
19.76 5396
19.78 5060
19.8 4906
19.82 5159
19.84 4958
19.86 5299
19.88 5759
19.9 5397
19.92 5372
19.94 5227
19.96 5025
19.98 3757
20 3890
&
@target G2.S0
@type xy
1 0.465135
2 0.447381
3 0.448414
4 0.451221
5 0.443678
6 0.45659
7 0.462979
8 0.479166
9 0.48169
10 0.493685
11 0.465484
12 0.445702
13 0.471407
14 0.441078
15 0.424323
16 0.444213
17 0.435574
18 0.443283
19 0.444804
20 0.449917
21 0.45467
22 0.454972
23 0.446486
24 0.450194
25 0.447688
26 0.457439
27 0.452244
28 0.445562
29 0.440312
30 0.459048
31 0.469148
32 0.455275
33 0.463923
34 0.496638
35 0.457001
36 0.485232
37 0.492189
38 0.457848
39 0.468668
40 0.461655
41 0.439716
42 0.422463
43 0.438663
44 0.439943
45 0.446347
46 0.452244
47 0.487443
48 0.461031
49 0.454615
50 0.441163
51 0.448943
52 0.47207
&
@target G2.S1
@type xy
1 0.437321
2 0.446094
3 0.426498
4 0.442324
5 0.4539
6 0.453376
7 0.453486
8 0.466852
9 0.454148
10 0.47974
11 0.463519
12 0.459619
13 0.464893
14 0.452382
15 0.447494
16 0.447828
17 0.465027
18 0.441532
19 0.445506
20 0.44657
21 0.443424
22 0.447465
23 0.437292
24 0.439119
25 0.442974
26 0.447297
27 0.449389
28 0.427931
29 0.450583
30 0.439346
31 0.442351
32 0.454147
33 0.454367
34 0.487288
35 0.461221
36 0.477781
37 0.481041
38 0.439943
39 0.461871
40 0.460923
41 0.444775
42 0.448998
43 0.468508
44 0.445786
45 0.445196
46 0.435918
47 0.479479
48 0.45467
49 0.445028
50 0.436177
51 0.432724
52 0.455769
&
@target G2.S2
@type xy
1 0.434569
2 0.443678
3 0.406725
4 0.399563
5 0.486261
6 0.478592
7 0.462439
8 0.763855
9 0.559844
10 0.827587
11 0.46653
12 0.486724
13 0.483244
14 0.459728
15 0.445112
16 0.442097
17 0.464246
18 0.441164
19 0.440057
20 0.442408
21 0.443706
22 0.446682
23 0.446794
24 0.439631
25 0.435603
26 0.464785
27 0.440256
28 0.451303
29 0.382165
30 0.39975
31 0.458039
32 0.471009
33 0.465108
34 0.672049
35 0.775016
36 0.534252
37 0.875643
38 0.510906
39 0.638377
40 0.469548
41 0.441192
42 0.448581
43 0.492189
44 0.445562
45 0.445814
46 0.446123
47 0.452714
48 0.447493
49 0.445056
50 0.432001
51 0.43946
52 0.450583
&
