# Supplementary material for: Data showing the lipid conformations and membrane binding behaviors of beta-amyloid fibrils in phase-separated cholesterol-enriched lipid domains with and without glycolipid and oxidized cholesterol from coarse-grained molecular dynamics simulations
Source: Data Brief. 2020 Apr 19;30:105496. doi: 10.1016/j.dib.2020.105496 (PMC7186522; doi:10.1016/j.dib.2020.105496)
Supplement: Supplementary file 1 [file mmc1.zip › Supplementary-Data/S17-21/Figure-S19/Figure-S19A-P1-AB-2.agr]

# Grace project file
#
@version 50125
@page size 792, 612
@page scroll 5%
@page inout 5%
@link page off
@map font 0 to "Times-Roman", "Times-Roman"
@map font 1 to "Times-Italic", "Times-Italic"
@map font 2 to "Times-Bold", "Times-Bold"
@map font 3 to "Times-BoldItalic", "Times-BoldItalic"
@map font 4 to "Helvetica", "Helvetica"
@map font 5 to "Helvetica-Oblique", "Helvetica-Oblique"
@map font 6 to "Helvetica-Bold", "Helvetica-Bold"
@map font 7 to "Helvetica-BoldOblique", "Helvetica-BoldOblique"
@map font 8 to "Courier", "Courier"
@map font 9 to "Courier-Oblique", "Courier-Oblique"
@map font 10 to "Courier-Bold", "Courier-Bold"
@map font 11 to "Courier-BoldOblique", "Courier-BoldOblique"
@map font 12 to "Symbol", "Symbol"
@map font 13 to "ZapfDingbats", "ZapfDingbats"
@map color 0 to (255, 255, 255), "white"
@map color 1 to (0, 0, 0), "black"
@map color 2 to (255, 0, 0), "red"
@map color 3 to (0, 255, 0), "green"
@map color 4 to (0, 0, 255), "blue"
@map color 5 to (255, 255, 0), "yellow"
@map color 6 to (188, 143, 143), "brown"
@map color 7 to (220, 220, 220), "grey"
@map color 8 to (148, 0, 211), "violet"
@map color 9 to (0, 255, 255), "cyan"
@map color 10 to (255, 0, 255), "magenta"
@map color 11 to (255, 165, 0), "orange"
@map color 12 to (114, 33, 188), "indigo"
@map color 13 to (103, 7, 72), "maroon"
@map color 14 to (64, 224, 208), "turquoise"
@map color 15 to (0, 139, 0), "green4"
@reference date 0
@date wrap off
@date wrap year 1950
@default linewidth 1.0
@default linestyle 1
@default color 1
@default pattern 1
@default font 0
@default char size 1.000000
@default symbol size 1.000000
@default sformat "%.8g"
@background color 0
@page background fill on
@timestamp off
@timestamp 0.03, 0.03
@timestamp color 1
@timestamp rot 0
@timestamp font 0
@timestamp char size 1.000000
@timestamp def "Tue Dec 12 15:30:34 2017"
@r0 off
@link r0 to g0
@r0 type above
@r0 linestyle 1
@r0 linewidth 1.0
@r0 color 1
@r0 line 0, 0, 0, 0
@r1 off
@link r1 to g0
@r1 type above
@r1 linestyle 1
@r1 linewidth 1.0
@r1 color 1
@r1 line 0, 0, 0, 0
@r2 off
@link r2 to g0
@r2 type above
@r2 linestyle 1
@r2 linewidth 1.0
@r2 color 1
@r2 line 0, 0, 0, 0
@r3 off
@link r3 to g0
@r3 type above
@r3 linestyle 1
@r3 linewidth 1.0
@r3 color 1
@r3 line 0, 0, 0, 0
@r4 off
@link r4 to g0
@r4 type above
@r4 linestyle 1
@r4 linewidth 1.0
@r4 color 1
@r4 line 0, 0, 0, 0
@g0 on
@g0 hidden false
@g0 type XY
@g0 stacked false
@g0 bar hgap 0.000000
@g0 fixedpoint off
@g0 fixedpoint type 0
@g0 fixedpoint xy 0.000000, 0.000000
@g0 fixedpoint format general general
@g0 fixedpoint prec 6, 6
@with g0
@    world 0, 0, 20, 6
@    stack world 0, 0, 0, 0
@    znorm 1
@    view 0.100000, 0.720000, 0.800000, 0.950000
@    title ""
@    title font 0
@    title size 1.500000
@    title color 1
@    subtitle ""
@    subtitle font 0
@    subtitle size 1.000000
@    subtitle color 1
@    xaxes scale Normal
@    yaxes scale Normal
@    xaxes invert off
@    yaxes invert off
@    xaxis  on
@    xaxis  type zero false
@    xaxis  offset 0.000000 , 0.000000
@    xaxis  bar on
@    xaxis  bar color 1
@    xaxis  bar linestyle 1
@    xaxis  bar linewidth 1.0
@    xaxis  label "Time (\xm\0s)"
@    xaxis  label layout para
@    xaxis  label place auto
@    xaxis  label char size 0.900000
@    xaxis  label font 0
@    xaxis  label color 1
@    xaxis  label place normal
@    xaxis  tick on
@    xaxis  tick major 5
@    xaxis  tick minor ticks 4
@    xaxis  tick default 6
@    xaxis  tick place rounded true
@    xaxis  tick in
@    xaxis  tick major size 1.000000
@    xaxis  tick major color 1
@    xaxis  tick major linewidth 1.0
@    xaxis  tick major linestyle 1
@    xaxis  tick major grid off
@    xaxis  tick minor color 1
@    xaxis  tick minor linewidth 1.0
@    xaxis  tick minor linestyle 1
@    xaxis  tick minor grid off
@    xaxis  tick minor size 0.500000
@    xaxis  ticklabel on
@    xaxis  ticklabel format general
@    xaxis  ticklabel prec 5
@    xaxis  ticklabel formula ""
@    xaxis  ticklabel append ""
@    xaxis  ticklabel prepend ""
@    xaxis  ticklabel angle 0
@    xaxis  ticklabel skip 0
@    xaxis  ticklabel stagger 0
@    xaxis  ticklabel place normal
@    xaxis  ticklabel offset auto
@    xaxis  ticklabel offset 0.000000 , 0.010000
@    xaxis  ticklabel start type auto
@    xaxis  ticklabel start 0.000000
@    xaxis  ticklabel stop type auto
@    xaxis  ticklabel stop 0.000000
@    xaxis  ticklabel char size 0.800000
@    xaxis  ticklabel font 0
@    xaxis  ticklabel color 1
@    xaxis  tick place both
@    xaxis  tick spec type none
@    yaxis  on
@    yaxis  type zero false
@    yaxis  offset 0.000000 , 0.000000
@    yaxis  bar on
@    yaxis  bar color 1
@    yaxis  bar linestyle 1
@    yaxis  bar linewidth 1.0
@    yaxis  label "Minimum  Distance (nm)"
@    yaxis  label layout para
@    yaxis  label place auto
@    yaxis  label char size 0.900000
@    yaxis  label font 0
@    yaxis  label color 1
@    yaxis  label place normal
@    yaxis  tick on
@    yaxis  tick major 1
@    yaxis  tick minor ticks 1
@    yaxis  tick default 6
@    yaxis  tick place rounded true
@    yaxis  tick in
@    yaxis  tick major size 1.000000
@    yaxis  tick major color 1
@    yaxis  tick major linewidth 1.0
@    yaxis  tick major linestyle 1
@    yaxis  tick major grid off
@    yaxis  tick minor color 1
@    yaxis  tick minor linewidth 1.0
@    yaxis  tick minor linestyle 1
@    yaxis  tick minor grid off
@    yaxis  tick minor size 0.500000
@    yaxis  ticklabel on
@    yaxis  ticklabel format general
@    yaxis  ticklabel prec 5
@    yaxis  ticklabel formula ""
@    yaxis  ticklabel append ""
@    yaxis  ticklabel prepend ""
@    yaxis  ticklabel angle 0
@    yaxis  ticklabel skip 0
@    yaxis  ticklabel stagger 0
@    yaxis  ticklabel place normal
@    yaxis  ticklabel offset auto
@    yaxis  ticklabel offset 0.000000 , 0.010000
@    yaxis  ticklabel start type auto
@    yaxis  ticklabel start 0.000000
@    yaxis  ticklabel stop type auto
@    yaxis  ticklabel stop 0.000000
@    yaxis  ticklabel char size 0.800000
@    yaxis  ticklabel font 0
@    yaxis  ticklabel color 1
@    yaxis  tick place both
@    yaxis  tick spec type none
@    altxaxis  off
@    altyaxis  off
@    legend on
@    legend loctype view
@    legend 0.82, 0.93
@    legend box color 1
@    legend box pattern 0
@    legend box linewidth 1.0
@    legend box linestyle 0
@    legend box fill color 0
@    legend box fill pattern 0
@    legend font 0
@    legend char size 1.000000
@    legend color 1
@    legend length 2
@    legend vgap 1
@    legend hgap 1
@    legend invert false
@    frame type 0
@    frame linestyle 1
@    frame linewidth 1.0
@    frame color 1
@    frame pattern 1
@    frame background color 0
@    frame background pattern 0
@    s0 hidden false
@    s0 type xy
@    s0 symbol 0
@    s0 symbol size 1.000000
@    s0 symbol color 3
@    s0 symbol pattern 1
@    s0 symbol fill color 3
@    s0 symbol fill pattern 0
@    s0 symbol linewidth 1.0
@    s0 symbol linestyle 1
@    s0 symbol char 65
@    s0 symbol char font 0
@    s0 symbol skip 0
@    s0 line type 1
@    s0 line linestyle 1
@    s0 line linewidth 1.0
@    s0 line color 3
@    s0 line pattern 1
@    s0 baseline type 0
@    s0 baseline off
@    s0 dropline off
@    s0 fill type 0
@    s0 fill rule 0
@    s0 fill color 3
@    s0 fill pattern 1
@    s0 avalue off
@    s0 avalue type 2
@    s0 avalue char size 1.000000
@    s0 avalue font 0
@    s0 avalue color 1
@    s0 avalue rot 0
@    s0 avalue format general
@    s0 avalue prec 3
@    s0 avalue prepend ""
@    s0 avalue append ""
@    s0 avalue offset 0.000000 , 0.000000
@    s0 errorbar on
@    s0 errorbar place both
@    s0 errorbar color 3
@    s0 errorbar pattern 1
@    s0 errorbar size 1.000000
@    s0 errorbar linewidth 1.0
@    s0 errorbar linestyle 1
@    s0 errorbar riser linewidth 1.0
@    s0 errorbar riser linestyle 1
@    s0 errorbar riser clip off
@    s0 errorbar riser clip length 0.100000
@    s0 comment "/Users/KCheng/Desktop/cg_small_water_run/md-run-lonestar/namchi-04-26-2014/g-mind/1md-1.0nm-results/DPP-mind-.xvg"
@    s0 legend  "Protein-DPPC"
@    s1 hidden false
@    s1 type xy
@    s1 symbol 0
@    s1 symbol size 1.000000
@    s1 symbol color 11
@    s1 symbol pattern 1
@    s1 symbol fill color 11
@    s1 symbol fill pattern 0
@    s1 symbol linewidth 1.0
@    s1 symbol linestyle 1
@    s1 symbol char 65
@    s1 symbol char font 0
@    s1 symbol skip 0
@    s1 line type 1
@    s1 line linestyle 1
@    s1 line linewidth 1.0
@    s1 line color 11
@    s1 line pattern 1
@    s1 baseline type 0
@    s1 baseline off
@    s1 dropline off
@    s1 fill type 0
@    s1 fill rule 0
@    s1 fill color 11
@    s1 fill pattern 1
@    s1 avalue off
@    s1 avalue type 2
@    s1 avalue char size 1.000000
@    s1 avalue font 0
@    s1 avalue color 1
@    s1 avalue rot 0
@    s1 avalue format general
@    s1 avalue prec 3
@    s1 avalue prepend ""
@    s1 avalue append ""
@    s1 avalue offset 0.000000 , 0.000000
@    s1 errorbar on
@    s1 errorbar place both
@    s1 errorbar color 11
@    s1 errorbar pattern 1
@    s1 errorbar size 1.000000
@    s1 errorbar linewidth 1.0
@    s1 errorbar linestyle 1
@    s1 errorbar riser linewidth 1.0
@    s1 errorbar riser linestyle 1
@    s1 errorbar riser clip off
@    s1 errorbar riser clip length 0.100000
@    s1 comment "/Users/KCheng/Desktop/cg_small_water_run/md-run-lonestar/namchi-04-26-2014/g-mind/1md-1.0nm-results/DUP-mind-.xvg"
@    s1 legend  "Protein-DUPC"
@    s2 hidden false
@    s2 type xy
@    s2 symbol 0
@    s2 symbol size 1.000000
@    s2 symbol color 1
@    s2 symbol pattern 1
@    s2 symbol fill color 1
@    s2 symbol fill pattern 0
@    s2 symbol linewidth 1.0
@    s2 symbol linestyle 1
@    s2 symbol char 65
@    s2 symbol char font 0
@    s2 symbol skip 0
@    s2 line type 1
@    s2 line linestyle 1
@    s2 line linewidth 1.0
@    s2 line color 1
@    s2 line pattern 1
@    s2 baseline type 0
@    s2 baseline off
@    s2 dropline off
@    s2 fill type 0
@    s2 fill rule 0
@    s2 fill color 1
@    s2 fill pattern 1
@    s2 avalue off
@    s2 avalue type 2
@    s2 avalue char size 1.000000
@    s2 avalue font 0
@    s2 avalue color 1
@    s2 avalue rot 0
@    s2 avalue format general
@    s2 avalue prec 3
@    s2 avalue prepend ""
@    s2 avalue append ""
@    s2 avalue offset 0.000000 , 0.000000
@    s2 errorbar on
@    s2 errorbar place both
@    s2 errorbar color 1
@    s2 errorbar pattern 1
@    s2 errorbar size 1.000000
@    s2 errorbar linewidth 1.0
@    s2 errorbar linestyle 1
@    s2 errorbar riser linewidth 1.0
@    s2 errorbar riser linestyle 1
@    s2 errorbar riser clip off
@    s2 errorbar riser clip length 0.100000
@    s2 comment "/Users/KCheng/Desktop/cg_small_water_run/md-run-lonestar/namchi-04-26-2014/g-mind/1md-1.0nm-results/CHO-mind-.xvg"
@    s2 legend  "Protein-CHOL"
@g1 on
@g1 hidden false
@g1 type XY
@g1 stacked false
@g1 bar hgap 0.000000
@g1 fixedpoint off
@g1 fixedpoint type 0
@g1 fixedpoint xy 0.000000, 0.000000
@g1 fixedpoint format general general
@g1 fixedpoint prec 6, 6
@with g1
@    world 0, 0, 20, 15000
@    stack world 0, 0, 0, 0
@    znorm 1
@    view 0.100000, 0.410000, 0.800000, 0.640000
@    title ""
@    title font 0
@    title size 1.500000
@    title color 1
@    subtitle ""
@    subtitle font 0
@    subtitle size 1.000000
@    subtitle color 1
@    xaxes scale Normal
@    yaxes scale Normal
@    xaxes invert off
@    yaxes invert off
@    xaxis  on
@    xaxis  type zero false
@    xaxis  offset 0.000000 , 0.000000
@    xaxis  bar on
@    xaxis  bar color 1
@    xaxis  bar linestyle 1
@    xaxis  bar linewidth 1.0
@    xaxis  label "Time (\xm\0s)"
@    xaxis  label layout para
@    xaxis  label place auto
@    xaxis  label char size 0.900000
@    xaxis  label font 0
@    xaxis  label color 1
@    xaxis  label place normal
@    xaxis  tick on
@    xaxis  tick major 5
@    xaxis  tick minor ticks 4
@    xaxis  tick default 6
@    xaxis  tick place rounded true
@    xaxis  tick in
@    xaxis  tick major size 1.000000
@    xaxis  tick major color 1
@    xaxis  tick major linewidth 1.0
@    xaxis  tick major linestyle 1
@    xaxis  tick major grid off
@    xaxis  tick minor color 1
@    xaxis  tick minor linewidth 1.0
@    xaxis  tick minor linestyle 1
@    xaxis  tick minor grid off
@    xaxis  tick minor size 0.500000
@    xaxis  ticklabel on
@    xaxis  ticklabel format general
@    xaxis  ticklabel prec 5
@    xaxis  ticklabel formula ""
@    xaxis  ticklabel append ""
@    xaxis  ticklabel prepend ""
@    xaxis  ticklabel angle 0
@    xaxis  ticklabel skip 0
@    xaxis  ticklabel stagger 0
@    xaxis  ticklabel place normal
@    xaxis  ticklabel offset auto
@    xaxis  ticklabel offset 0.000000 , 0.010000
@    xaxis  ticklabel start type auto
@    xaxis  ticklabel start 0.000000
@    xaxis  ticklabel stop type auto
@    xaxis  ticklabel stop 0.000000
@    xaxis  ticklabel char size 0.800000
@    xaxis  ticklabel font 0
@    xaxis  ticklabel color 1
@    xaxis  tick place both
@    xaxis  tick spec type none
@    yaxis  on
@    yaxis  type zero false
@    yaxis  offset 0.000000 , 0.000000
@    yaxis  bar on
@    yaxis  bar color 1
@    yaxis  bar linestyle 1
@    yaxis  bar linewidth 1.0
@    yaxis  label "Number of Contacts (< 2 nm)"
@    yaxis  label layout para
@    yaxis  label place auto
@    yaxis  label char size 0.900000
@    yaxis  label font 0
@    yaxis  label color 1
@    yaxis  label place normal
@    yaxis  tick on
@    yaxis  tick major 5000
@    yaxis  tick minor ticks 1
@    yaxis  tick default 6
@    yaxis  tick place rounded true
@    yaxis  tick in
@    yaxis  tick major size 1.000000
@    yaxis  tick major color 1
@    yaxis  tick major linewidth 1.0
@    yaxis  tick major linestyle 1
@    yaxis  tick major grid off
@    yaxis  tick minor color 1
@    yaxis  tick minor linewidth 1.0
@    yaxis  tick minor linestyle 1
@    yaxis  tick minor grid off
@    yaxis  tick minor size 0.500000
@    yaxis  ticklabel on
@    yaxis  ticklabel format general
@    yaxis  ticklabel prec 5
@    yaxis  ticklabel formula ""
@    yaxis  ticklabel append ""
@    yaxis  ticklabel prepend ""
@    yaxis  ticklabel angle 0
@    yaxis  ticklabel skip 0
@    yaxis  ticklabel stagger 0
@    yaxis  ticklabel place normal
@    yaxis  ticklabel offset auto
@    yaxis  ticklabel offset 0.000000 , 0.010000
@    yaxis  ticklabel start type auto
@    yaxis  ticklabel start 0.000000
@    yaxis  ticklabel stop type auto
@    yaxis  ticklabel stop 0.000000
@    yaxis  ticklabel char size 0.800000
@    yaxis  ticklabel font 0
@    yaxis  ticklabel color 1
@    yaxis  tick place both
@    yaxis  tick spec type none
@    altxaxis  off
@    altyaxis  off
@    legend on
@    legend loctype view
@    legend 0.78, 0.8
@    legend box color 1
@    legend box pattern 1
@    legend box linewidth 1.0
@    legend box linestyle 1
@    legend box fill color 0
@    legend box fill pattern 1
@    legend font 0
@    legend char size 1.000000
@    legend color 1
@    legend length 2
@    legend vgap 1
@    legend hgap 1
@    legend invert false
@    frame type 0
@    frame linestyle 1
@    frame linewidth 1.0
@    frame color 1
@    frame pattern 1
@    frame background color 0
@    frame background pattern 0
@    s0 hidden false
@    s0 type xy
@    s0 symbol 0
@    s0 symbol size 1.000000
@    s0 symbol color 3
@    s0 symbol pattern 1
@    s0 symbol fill color 3
@    s0 symbol fill pattern 0
@    s0 symbol linewidth 1.0
@    s0 symbol linestyle 1
@    s0 symbol char 65
@    s0 symbol char font 0
@    s0 symbol skip 0
@    s0 line type 1
@    s0 line linestyle 1
@    s0 line linewidth 1.0
@    s0 line color 3
@    s0 line pattern 1
@    s0 baseline type 0
@    s0 baseline off
@    s0 dropline off
@    s0 fill type 0
@    s0 fill rule 0
@    s0 fill color 1
@    s0 fill pattern 1
@    s0 avalue off
@    s0 avalue type 2
@    s0 avalue char size 1.000000
@    s0 avalue font 0
@    s0 avalue color 1
@    s0 avalue rot 0
@    s0 avalue format general
@    s0 avalue prec 3
@    s0 avalue prepend ""
@    s0 avalue append ""
@    s0 avalue offset 0.000000 , 0.000000
@    s0 errorbar on
@    s0 errorbar place both
@    s0 errorbar color 3
@    s0 errorbar pattern 1
@    s0 errorbar size 1.000000
@    s0 errorbar linewidth 1.0
@    s0 errorbar linestyle 1
@    s0 errorbar riser linewidth 1.0
@    s0 errorbar riser linestyle 1
@    s0 errorbar riser clip off
@    s0 errorbar riser clip length 0.100000
@    s0 comment "/Users/KCheng/Desktop/cg_small_water_run/md-run-lonestar/namchi-04-26-2014/g-mind/1md-1.0nm-results/DPP-numcont-.xvg"
@    s0 legend  ""
@    s1 hidden false
@    s1 type xy
@    s1 symbol 0
@    s1 symbol size 1.000000
@    s1 symbol color 11
@    s1 symbol pattern 1
@    s1 symbol fill color 11
@    s1 symbol fill pattern 0
@    s1 symbol linewidth 1.0
@    s1 symbol linestyle 1
@    s1 symbol char 65
@    s1 symbol char font 0
@    s1 symbol skip 0
@    s1 line type 1
@    s1 line linestyle 1
@    s1 line linewidth 1.0
@    s1 line color 11
@    s1 line pattern 1
@    s1 baseline type 0
@    s1 baseline off
@    s1 dropline off
@    s1 fill type 0
@    s1 fill rule 0
@    s1 fill color 1
@    s1 fill pattern 1
@    s1 avalue off
@    s1 avalue type 2
@    s1 avalue char size 1.000000
@    s1 avalue font 0
@    s1 avalue color 1
@    s1 avalue rot 0
@    s1 avalue format general
@    s1 avalue prec 3
@    s1 avalue prepend ""
@    s1 avalue append ""
@    s1 avalue offset 0.000000 , 0.000000
@    s1 errorbar on
@    s1 errorbar place both
@    s1 errorbar color 11
@    s1 errorbar pattern 1
@    s1 errorbar size 1.000000
@    s1 errorbar linewidth 1.0
@    s1 errorbar linestyle 1
@    s1 errorbar riser linewidth 1.0
@    s1 errorbar riser linestyle 1
@    s1 errorbar riser clip off
@    s1 errorbar riser clip length 0.100000
@    s1 comment "/Users/KCheng/Desktop/cg_small_water_run/md-run-lonestar/namchi-04-26-2014/g-mind/1md-1.0nm-results/DUP-numcont-.xvg"
@    s1 legend  ""
@    s2 hidden false
@    s2 type xy
@    s2 symbol 0
@    s2 symbol size 1.000000
@    s2 symbol color 1
@    s2 symbol pattern 1
@    s2 symbol fill color 1
@    s2 symbol fill pattern 0
@    s2 symbol linewidth 1.0
@    s2 symbol linestyle 1
@    s2 symbol char 65
@    s2 symbol char font 0
@    s2 symbol skip 0
@    s2 line type 1
@    s2 line linestyle 1
@    s2 line linewidth 1.0
@    s2 line color 1
@    s2 line pattern 1
@    s2 baseline type 0
@    s2 baseline off
@    s2 dropline off
@    s2 fill type 0
@    s2 fill rule 0
@    s2 fill color 1
@    s2 fill pattern 1
@    s2 avalue off
@    s2 avalue type 2
@    s2 avalue char size 1.000000
@    s2 avalue font 0
@    s2 avalue color 1
@    s2 avalue rot 0
@    s2 avalue format general
@    s2 avalue prec 3
@    s2 avalue prepend ""
@    s2 avalue append ""
@    s2 avalue offset 0.000000 , 0.000000
@    s2 errorbar on
@    s2 errorbar place both
@    s2 errorbar color 1
@    s2 errorbar pattern 1
@    s2 errorbar size 1.000000
@    s2 errorbar linewidth 1.0
@    s2 errorbar linestyle 1
@    s2 errorbar riser linewidth 1.0
@    s2 errorbar riser linestyle 1
@    s2 errorbar riser clip off
@    s2 errorbar riser clip length 0.100000
@    s2 comment "/Users/KCheng/Desktop/cg_small_water_run/md-run-lonestar/namchi-04-26-2014/g-mind/1md-1.0nm-results/CHO-numcont-.xvg"
@    s2 legend  ""
@g2 on
@g2 hidden false
@g2 type XY
@g2 stacked false
@g2 bar hgap 0.000000
@g2 fixedpoint off
@g2 fixedpoint type 0
@g2 fixedpoint xy 0.000000, 0.000000
@g2 fixedpoint format general general
@g2 fixedpoint prec 6, 6
@with g2
@    world 0, 0, 130, 1
@    stack world 0, 0, 0, 0
@    znorm 1
@    view 0.100000, 0.100000, 0.800000, 0.330000
@    title ""
@    title font 0
@    title size 1.500000
@    title color 1
@    subtitle ""
@    subtitle font 0
@    subtitle size 1.000000
@    subtitle color 1
@    xaxes scale Normal
@    yaxes scale Normal
@    xaxes invert off
@    yaxes invert off
@    xaxis  on
@    xaxis  type zero false
@    xaxis  offset 0.000000 , 0.000000
@    xaxis  bar on
@    xaxis  bar color 1
@    xaxis  bar linestyle 1
@    xaxis  bar linewidth 1.0
@    xaxis  label "Residue (#)"
@    xaxis  label layout para
@    xaxis  label place auto
@    xaxis  label char size 0.900000
@    xaxis  label font 0
@    xaxis  label color 1
@    xaxis  label place normal
@    xaxis  tick on
@    xaxis  tick major 26
@    xaxis  tick minor ticks 1
@    xaxis  tick default 6
@    xaxis  tick place rounded true
@    xaxis  tick in
@    xaxis  tick major size 1.000000
@    xaxis  tick major color 1
@    xaxis  tick major linewidth 1.0
@    xaxis  tick major linestyle 1
@    xaxis  tick major grid off
@    xaxis  tick minor color 1
@    xaxis  tick minor linewidth 1.0
@    xaxis  tick minor linestyle 1
@    xaxis  tick minor grid off
@    xaxis  tick minor size 0.500000
@    xaxis  ticklabel on
@    xaxis  ticklabel format general
@    xaxis  ticklabel prec 5
@    xaxis  ticklabel formula ""
@    xaxis  ticklabel append ""
@    xaxis  ticklabel prepend ""
@    xaxis  ticklabel angle 0
@    xaxis  ticklabel skip 0
@    xaxis  ticklabel stagger 0
@    xaxis  ticklabel place normal
@    xaxis  ticklabel offset auto
@    xaxis  ticklabel offset 0.000000 , 0.010000
@    xaxis  ticklabel start type auto
@    xaxis  ticklabel start 0.000000
@    xaxis  ticklabel stop type auto
@    xaxis  ticklabel stop 0.000000
@    xaxis  ticklabel char size 0.800000
@    xaxis  ticklabel font 0
@    xaxis  ticklabel color 1
@    xaxis  tick place both
@    xaxis  tick spec type none
@    yaxis  on
@    yaxis  type zero false
@    yaxis  offset 0.000000 , 0.000000
@    yaxis  bar on
@    yaxis  bar color 1
@    yaxis  bar linestyle 1
@    yaxis  bar linewidth 1.0
@    yaxis  label "Minimum Distance (nm)"
@    yaxis  label layout para
@    yaxis  label place auto
@    yaxis  label char size 0.900000
@    yaxis  label font 0
@    yaxis  label color 1
@    yaxis  label place normal
@    yaxis  tick on
@    yaxis  tick major 0.2
@    yaxis  tick minor ticks 1
@    yaxis  tick default 6
@    yaxis  tick place rounded true
@    yaxis  tick in
@    yaxis  tick major size 1.000000
@    yaxis  tick major color 1
@    yaxis  tick major linewidth 1.0
@    yaxis  tick major linestyle 1
@    yaxis  tick major grid off
@    yaxis  tick minor color 1
@    yaxis  tick minor linewidth 1.0
@    yaxis  tick minor linestyle 1
@    yaxis  tick minor grid off
@    yaxis  tick minor size 0.500000
@    yaxis  ticklabel on
@    yaxis  ticklabel format general
@    yaxis  ticklabel prec 5
@    yaxis  ticklabel formula ""
@    yaxis  ticklabel append ""
@    yaxis  ticklabel prepend ""
@    yaxis  ticklabel angle 0
@    yaxis  ticklabel skip 0
@    yaxis  ticklabel stagger 0
@    yaxis  ticklabel place normal
@    yaxis  ticklabel offset auto
@    yaxis  ticklabel offset 0.000000 , 0.010000
@    yaxis  ticklabel start type auto
@    yaxis  ticklabel start 0.000000
@    yaxis  ticklabel stop type auto
@    yaxis  ticklabel stop 0.000000
@    yaxis  ticklabel char size 0.800000
@    yaxis  ticklabel font 0
@    yaxis  ticklabel color 1
@    yaxis  tick place both
@    yaxis  tick spec type none
@    altxaxis  off
@    altyaxis  off
@    legend on
@    legend loctype view
@    legend 0.78, 0.8
@    legend box color 1
@    legend box pattern 1
@    legend box linewidth 1.0
@    legend box linestyle 1
@    legend box fill color 0
@    legend box fill pattern 1
@    legend font 0
@    legend char size 1.000000
@    legend color 1
@    legend length 2
@    legend vgap 1
@    legend hgap 1
@    legend invert false
@    frame type 0
@    frame linestyle 1
@    frame linewidth 1.0
@    frame color 1
@    frame pattern 1
@    frame background color 0
@    frame background pattern 0
@    s0 hidden false
@    s0 type xy
@    s0 symbol 0
@    s0 symbol size 1.000000
@    s0 symbol color 3
@    s0 symbol pattern 1
@    s0 symbol fill color 3
@    s0 symbol fill pattern 0
@    s0 symbol linewidth 1.0
@    s0 symbol linestyle 1
@    s0 symbol char 65
@    s0 symbol char font 0
@    s0 symbol skip 0
@    s0 line type 1
@    s0 line linestyle 1
@    s0 line linewidth 1.0
@    s0 line color 3
@    s0 line pattern 1
@    s0 baseline type 0
@    s0 baseline off
@    s0 dropline off
@    s0 fill type 0
@    s0 fill rule 0
@    s0 fill color 1
@    s0 fill pattern 1
@    s0 avalue off
@    s0 avalue type 2
@    s0 avalue char size 1.000000
@    s0 avalue font 0
@    s0 avalue color 1
@    s0 avalue rot 0
@    s0 avalue format general
@    s0 avalue prec 3
@    s0 avalue prepend ""
@    s0 avalue append ""
@    s0 avalue offset 0.000000 , 0.000000
@    s0 errorbar on
@    s0 errorbar place both
@    s0 errorbar color 3
@    s0 errorbar pattern 1
@    s0 errorbar size 1.000000
@    s0 errorbar linewidth 1.0
@    s0 errorbar linestyle 1
@    s0 errorbar riser linewidth 1.0
@    s0 errorbar riser linestyle 1
@    s0 errorbar riser clip off
@    s0 errorbar riser clip length 0.100000
@    s0 comment "/Users/KCheng/Desktop/cg_small_water_run/md-run-lonestar/namchi-04-26-2014/g-mind/1md-1.0nm-results/DPP-res-.xvg"
@    s0 legend  ""
@    s1 hidden false
@    s1 type xy
@    s1 symbol 0
@    s1 symbol size 1.000000
@    s1 symbol color 11
@    s1 symbol pattern 1
@    s1 symbol fill color 11
@    s1 symbol fill pattern 0
@    s1 symbol linewidth 1.0
@    s1 symbol linestyle 1
@    s1 symbol char 65
@    s1 symbol char font 0
@    s1 symbol skip 0
@    s1 line type 1
@    s1 line linestyle 1
@    s1 line linewidth 1.0
@    s1 line color 11
@    s1 line pattern 1
@    s1 baseline type 0
@    s1 baseline off
@    s1 dropline off
@    s1 fill type 0
@    s1 fill rule 0
@    s1 fill color 1
@    s1 fill pattern 1
@    s1 avalue off
@    s1 avalue type 2
@    s1 avalue char size 1.000000
@    s1 avalue font 0
@    s1 avalue color 1
@    s1 avalue rot 0
@    s1 avalue format general
@    s1 avalue prec 3
@    s1 avalue prepend ""
@    s1 avalue append ""
@    s1 avalue offset 0.000000 , 0.000000
@    s1 errorbar on
@    s1 errorbar place both
@    s1 errorbar color 11
@    s1 errorbar pattern 1
@    s1 errorbar size 1.000000
@    s1 errorbar linewidth 1.0
@    s1 errorbar linestyle 1
@    s1 errorbar riser linewidth 1.0
@    s1 errorbar riser linestyle 1
@    s1 errorbar riser clip off
@    s1 errorbar riser clip length 0.100000
@    s1 comment "/Users/KCheng/Desktop/cg_small_water_run/md-run-lonestar/namchi-04-26-2014/g-mind/1md-1.0nm-results/DUP-res-.xvg"
@    s1 legend  ""
@    s2 hidden false
@    s2 type xy
@    s2 symbol 0
@    s2 symbol size 1.000000
@    s2 symbol color 1
@    s2 symbol pattern 1
@    s2 symbol fill color 1
@    s2 symbol fill pattern 0
@    s2 symbol linewidth 1.0
@    s2 symbol linestyle 1
@    s2 symbol char 65
@    s2 symbol char font 0
@    s2 symbol skip 0
@    s2 line type 1
@    s2 line linestyle 1
@    s2 line linewidth 1.0
@    s2 line color 1
@    s2 line pattern 1
@    s2 baseline type 0
@    s2 baseline off
@    s2 dropline off
@    s2 fill type 0
@    s2 fill rule 0
@    s2 fill color 1
@    s2 fill pattern 1
@    s2 avalue off
@    s2 avalue type 2
@    s2 avalue char size 1.000000
@    s2 avalue font 0
@    s2 avalue color 1
@    s2 avalue rot 0
@    s2 avalue format general
@    s2 avalue prec 3
@    s2 avalue prepend ""
@    s2 avalue append ""
@    s2 avalue offset 0.000000 , 0.000000
@    s2 errorbar on
@    s2 errorbar place both
@    s2 errorbar color 1
@    s2 errorbar pattern 1
@    s2 errorbar size 1.000000
@    s2 errorbar linewidth 1.0
@    s2 errorbar linestyle 1
@    s2 errorbar riser linewidth 1.0
@    s2 errorbar riser linestyle 1
@    s2 errorbar riser clip off
@    s2 errorbar riser clip length 0.100000
@    s2 comment "/Users/KCheng/Desktop/cg_small_water_run/md-run-lonestar/namchi-04-26-2014/g-mind/1md-1.0nm-results/CHO-res-.xvg"
@    s2 legend  ""
@target G0.S0
@type xy
0 2.118171
0.02 1.063978
0.04 0.992837
0.06 1.721663
0.08 0.9154782
0.1 2.555127
0.12 0.738546
0.14 2.443491
0.16 2.26794
0.18 0.8716939
0.2 0.511273
0.22 1.648188
0.24 1.815254
0.26 1.843387
0.28 1.731264
0.3 0.9388423
0.32 0.6181023
0.34 1.835361
0.36 2.133834
0.38 2.039277
0.4 1.86717
0.42 0.8090273
0.44 0.4587207
0.46 0.4739991
0.48 0.4371789
0.5 0.4522166
0.52 0.470399
0.54 0.4517465
0.56 0.4701864
0.58 0.4672527
0.6 0.453486
0.62 0.4722549
0.64 0.4585575
0.66 0.4712213
0.68 0.4589385
0.7 0.4704788
0.72 0.4582843
0.74 0.4561793
0.76 0.4625481
0.78 0.4763924
0.8 0.4463465
0.82 0.4744736
0.84 0.4586114
0.86 0.4515255
0.88 0.4522166
0.9 0.4719376
0.92 0.444803
0.94 0.4597826
0.96 0.462763
0.98 0.458148
1 0.4523827
1.02 0.459864
1.04 0.4445227
1.06 0.4559061
1.08 0.4502223
1.1 0.4373208
1.12 0.4594289
1.14 0.4615735
1.16 0.4585032
1.18 0.4655373
1.2 0.445281
1.22 0.4571922
1.24 0.4717518
1.26 0.4688818
1.28 0.4579307
1.3 0.4648658
1.32 0.4528241
1.34 0.4396867
1.36 0.4572466
1.38 0.4645961
1.4 0.4686413
1.42 0.4626553
1.44 0.4593474
1.46 0.4554676
1.48 0.4628444
1.5 0.4540103
1.52 0.4657517
1.54 0.4558778
1.56 0.4560153
1.58 0.4346549
1.6 0.4681345
1.62 0.4528246
1.64 0.4477725
1.66 0.4718055
1.68 0.4586394
1.7 0.4479124
1.72 0.4783566
1.74 0.4781734
1.76 0.4912481
1.78 0.4495001
1.8 0.4631145
1.82 0.4579579
1.84 0.4585037
1.86 0.4641383
1.88 0.4568098
1.9 0.4439869
1.92 0.4725726
1.94 0.4754215
1.96 0.4733132
1.98 0.4572469
2 0.4531284
2.02 0.4514974
2.04 0.4576572
2.06 0.4601358
2.08 0.4598103
2.1 0.4375499
2.12 0.4557683
2.14 0.4453371
2.16 0.4420971
2.18 0.4834769
2.2 0.4652154
2.22 0.4623045
2.24 0.4530173
2.26 0.4520513
2.28 0.4473814
2.3 0.4501666
2.32 0.4486926
2.34 0.4524931
2.36 0.4571652
2.38 0.4685348
2.4 0.4538178
2.42 0.4662884
2.44 0.4707712
2.46 0.4607874
2.48 0.4637352
2.5 0.4400569
2.52 0.4494991
2.54 0.4609498
2.56 0.4505552
2.58 0.4632767
2.6 0.4524653
2.62 0.4735241
2.64 0.4672525
2.66 0.4512482
2.68 0.4496104
2.7 0.4663415
2.72 0.4567548
2.74 0.4526316
2.76 0.4509434
2.78 0.4731538
2.8 0.464166
2.82 0.4683209
2.84 0.4526593
2.86 0.4645965
2.88 0.4623308
2.9 0.4420691
2.92 0.4658592
2.94 0.463708
2.96 0.4430292
2.98 0.4659936
3 0.462763
3.02 0.4691747
3.04 0.4707711
3.06 0.467654
3.08 0.4862865
3.1 0.4722819
3.12 0.45412
3.14 0.4519402
3.16 0.4611673
3.18 0.4705319
3.2 0.4422103
3.22 0.4714071
3.24 0.4884921
3.26 0.7976531
3.28 0.4585301
3.3 0.4632764
3.32 0.4768646
3.34 0.4752104
3.36 0.4884927
3.38 0.4671457
3.4 0.4631142
3.42 0.4693085
3.44 0.436004
3.46 0.4509436
3.48 0.4649194
3.5 0.4680007
3.52 0.4495273
3.54 0.4566724
3.56 0.4623311
3.58 0.4584211
3.6 0.4673863
3.62 0.4372923
3.64 0.4568919
3.66 0.4563713
3.68 0.472255
3.7 0.4703454
3.72 0.4619792
3.74 0.4607598
3.76 0.4677075
3.78 0.4541477
3.8 0.455714
3.82 0.4570286
3.84 0.4569733
3.86 0.4635995
3.88 0.4498054
3.9 0.4336188
3.92 0.4496665
3.94 0.4488046
3.96 0.4624663
3.98 0.4572202
4 0.4632764
4.02 0.4916297
4.04 0.4744732
4.06 0.4598645
4.08 0.4588031
4.1 0.4622232
4.12 0.4722556
4.14 0.4554937
4.16 0.4606792
4.18 0.4677074
4.2 0.4721755
4.22 0.4535693
4.24 0.4570833
4.26 0.4746313
4.28 0.4641398
4.3 0.4714071
4.32 0.4627631
4.34 0.4320882
4.36 0.4721764
4.38 0.4739192
4.4 0.4599454
4.42 0.4710104
4.44 0.4443814
4.46 0.4678146
4.48 0.4563166
4.5 0.4645419
4.52 0.4535963
4.54 0.4744997
4.56 0.4473528
4.58 0.4649996
4.6 0.44671
4.62 0.5065818
4.64 0.6229973
4.66 0.4748947
4.68 0.4701324
4.7 0.4803385
4.72 0.4725722
4.74 0.4669045
4.76 0.4895658
4.78 0.4720427
4.8 0.4940901
4.82 0.4777288
4.84 0.4731542
4.86 0.4484974
4.88 0.4765761
4.9 0.4720965
4.92 0.4700267
4.94 0.4464306
4.96 0.4477994
4.98 0.439602
5 0.4507216
5.02 0.4490827
5.04 0.4724944
5.06 0.4680552
5.08 0.4304063
5.1 0.4652154
5.12 0.4720175
5.14 0.4605434
5.16 0.4612491
5.18 0.4626828
5.2 0.4803382
5.22 0.4781475
5.24 0.5907832
5.26 0.4948232
5.28 0.4666907
5.3 0.4912485
5.32 0.4675467
5.34 0.5452294
5.36 0.66259
5.38 0.4819233
5.4 0.4628984
5.42 0.9081575
5.44 0.5184108
5.46 0.4500279
5.48 0.4720963
5.5 0.471222
5.52 0.4513035
5.54 0.4738669
5.56 0.4494717
5.58 0.4651343
5.6 0.4616815
5.62 0.4670658
5.64 0.472361
5.66 0.4539274
5.68 0.4745788
5.7 0.4554394
5.72 0.4506112
5.74 0.4648388
5.76 0.4722813
5.78 0.4512765
5.8 0.4681348
5.82 0.4633034
5.84 0.4519684
5.86 0.869496
5.88 0.4745003
5.9 0.6281924
5.92 0.569144
5.94 0.451802
5.96 0.4942418
5.98 0.4618439
6 0.4831153
6.02 0.4758417
6.04 0.4535691
6.06 0.4474925
6.08 0.4511366
6.1 0.4555493
6.12 0.4596197
6.14 0.473022
6.16 0.4373495
6.18 0.464166
6.2 0.4445505
6.22 0.4587204
6.24 0.4494997
6.26 0.4627102
6.28 0.4530447
6.3 0.4524104
6.32 0.4589661
6.34 0.473867
6.36 0.4571645
6.38 0.4876733
6.4 0.4511373
6.42 0.4697072
6.44 0.450832
6.46 0.4579574
6.48 0.4675467
6.5 0.454423
6.52 0.4469059
6.54 0.474236
6.56 0.4706647
6.58 0.4645966
6.6 0.4526584
6.62 0.4779379
6.64 0.4747104
6.66 0.4452808
6.68 0.4669845
6.7 0.4663151
6.72 0.4581758
6.74 0.463843
6.76 0.4694946
6.78 0.4640048
6.8 0.4727045
6.82 0.4479676
6.84 0.471195
6.86 0.4530454
6.88 0.4632758
6.9 0.4584211
6.92 0.4705317
6.94 0.4518023
6.96 0.456618
6.98 0.4414185
7 0.458203
7.02 0.4738137
7.04 0.4471577
7.06 0.4728107
7.08 0.4556863
7.1 0.4624392
7.12 0.4692811
7.14 0.4771005
7.16 0.4661278
7.18 0.4495828
7.2 0.4703458
7.22 0.4587207
7.24 0.4528246
7.26 0.4765238
7.28 0.452382
7.3 0.4620062
7.32 0.4834507
7.34 0.450832
7.36 0.4599185
7.38 0.4645701
7.4 0.4356025
7.42 0.4442409
7.44 0.4710356
7.46 0.4731278
7.48 0.463843
7.5 0.4540102
7.52 0.4524653
7.54 0.4566452
7.56 0.4742094
7.58 0.4618169
7.6 0.4657255
7.62 0.4536793
7.64 0.460706
7.66 0.4778595
7.68 0.4627641
7.7 0.4578765
7.72 0.4377782
7.74 0.4433391
7.76 0.4674929
7.78 0.4696274
7.8 0.4631139
7.82 0.4563164
7.84 0.4694146
7.86 0.4785916
7.88 0.4672793
7.9 0.4535419
7.92 0.4631144
7.94 0.4767075
7.96 0.4671989
7.98 0.4593745
8 0.4686688
8.02 0.468002
8.04 0.450832
8.06 0.4670653
8.08 0.4425208
8.1 0.4666099
8.12 0.4563171
8.14 0.4798695
8.16 0.4543682
8.18 0.4703989
8.2 0.4769958
8.22 0.4494726
8.24 0.4785661
8.26 0.4589661
8.28 0.4735501
8.3 0.4487765
8.32 0.4611129
8.34 0.4654031
8.36 0.4776506
8.38 0.4672789
8.4 0.4479116
8.42 0.4490542
8.44 0.4581484
8.46 0.4508326
8.48 0.4678409
8.5 0.4744732
8.52 0.4388909
8.54 0.4670649
8.56 0.4674661
8.58 0.4731542
8.6 0.4580933
8.62 0.4616552
8.64 0.4548072
8.66 0.4655641
8.68 0.4657791
8.7 0.4655373
8.72 0.4494997
8.74 0.4725198
8.76 0.4663423
8.78 0.4561796
8.8 0.4611128
8.82 0.4560973
8.84 0.4635191
8.86 0.4608958
8.88 0.4342234
8.9 0.4485809
8.92 0.4538999
8.94 0.472494
8.96 0.4615733
8.98 0.458175
9 0.4622224
9.02 0.4502496
9.04 0.4667176
9.06 0.4580391
9.08 0.4538166
9.1 0.4519959
9.12 0.4635461
9.14 0.4767343
9.16 0.4624393
9.18 0.450555
9.2 0.462764
9.22 0.4537347
9.24 0.458366
9.26 0.4505829
9.28 0.4579579
9.3 0.449027
9.32 0.4537898
9.34 0.4601355
9.36 0.4592657
9.38 0.4534588
9.4 0.4446341
9.42 0.4429733
9.44 0.461654
9.46 0.4651337
9.48 0.4530455
9.5 0.4736562
9.52 0.4564265
9.54 0.4665303
9.56 0.4687754
9.58 0.4494722
9.6 0.4681084
9.62 0.4583123
9.64 0.4765242
9.66 0.4457014
9.68 0.4560983
9.7 0.4418432
9.72 0.4605436
9.74 0.4500561
9.76 0.454973
9.78 0.466342
9.8 0.4488595
9.82 0.458966
9.84 0.4699471
9.86 0.4525752
9.88 0.4464577
9.9 0.44139
9.92 0.4503883
9.94 0.4778596
9.96 0.4565359
9.98 0.4519959
10 0.4571649
10.02 0.4616812
10.04 0.4470455
10.06 0.4439317
10.08 0.4587482
10.1 0.4523819
10.12 0.4601633
10.14 0.4455903
10.16 0.4519953
10.18 0.4762877
10.2 0.4410497
10.22 0.4580939
10.24 0.4417576
10.26 0.4514697
10.28 0.4466256
10.3 0.4647039
10.32 0.4450843
10.34 0.456973
10.36 0.4658863
10.38 0.4626554
10.4 0.4508597
10.42 0.4562343
10.44 0.4469894
10.46 0.4571107
10.48 0.4529068
10.5 0.4661815
10.52 0.4532111
10.54 0.4671455
10.56 0.4650268
10.58 0.4659667
10.6 0.4623041
10.62 0.4514702
10.64 0.4379781
10.66 0.4607063
10.68 0.4585295
10.7 0.4504725
10.72 0.4520508
10.74 0.463088
10.76 0.4608689
10.78 0.448916
10.8 0.4710889
10.82 0.4565357
10.84 0.4579583
10.86 0.4642734
10.88 0.4798175
10.9 0.4589116
10.92 0.4635192
10.94 0.4769172
10.96 0.464623
10.98 0.4610856
11 0.4772316
11.02 0.4646775
11.04 0.4667443
11.06 0.4493884
11.08 0.4559057
11.1 0.4589396
11.12 0.4632759
11.14 0.452051
11.16 0.4750259
11.18 0.469334
11.2 0.4616279
11.22 0.4728909
11.24 0.4535963
11.26 0.4484976
11.28 0.4560985
11.3 0.445028
11.32 0.4644623
11.34 0.4650535
11.36 0.4666108
11.38 0.4783825
11.4 0.4752361
11.42 0.4881346
11.44 0.4616819
11.46 0.4522441
11.48 0.4824411
11.5 0.4498052
11.52 0.4351438
11.54 0.4760254
11.56 0.4651344
11.58 0.4587216
11.6 0.4628181
11.62 0.4589389
11.64 0.4582574
11.66 0.46992
11.68 0.4489152
11.7 0.4618443
11.72 0.4636274
11.74 0.4467937
11.76 0.4450283
11.78 0.4573291
11.8 0.4624936
11.82 0.4442132
11.84 0.4587209
11.86 0.4460376
11.88 0.4560707
11.9 0.4501388
11.92 0.4540375
11.94 0.4531557
11.96 0.4738407
11.98 0.4548622
12 0.4566732
12.02 0.456015
12.04 0.4542572
12.06 0.4430011
12.08 0.4540099
12.1 0.4803646
12.12 0.4700543
12.14 0.4685356
12.16 0.4461224
12.18 0.4609235
12.2 0.4735241
12.22 0.4546976
12.24 0.4475489
12.26 0.4583668
12.28 0.4648116
12.3 0.4566725
12.32 0.4766029
12.34 0.4553568
12.36 0.4540102
12.38 0.4590476
12.4 0.4602166
12.42 0.4506104
12.44 0.4523826
12.46 0.4540374
12.48 0.4631143
12.5 0.4650003
12.52 0.4513037
12.54 0.4541195
12.56 0.4537346
12.58 0.4443536
12.6 0.4561245
12.62 0.4457858
12.64 0.4621959
12.66 0.458285
12.68 0.4618977
12.7 0.4576296
12.72 0.4336768
12.74 0.4661009
12.76 0.4638159
12.78 0.4554666
12.8 0.4559876
12.82 0.4520504
12.84 0.456454
12.86 0.4628991
12.88 0.449054
12.9 0.4433401
12.92 0.4772315
12.94 0.4532107
12.96 0.4530725
12.98 0.432926
13 0.4520237
13.02 0.4537892
13.04 0.4583944
13.06 0.4670118
13.08 0.4570289
13.1 0.4493328
13.12 0.461167
13.14 0.4477167
13.16 0.4590752
13.18 0.4645694
13.2 0.4701331
13.22 0.472255
13.24 0.4623304
13.26 0.4500552
13.28 0.4650537
13.3 0.4686414
13.32 0.4564539
13.34 0.4557142
13.36 0.4747102
13.38 0.4510545
13.4 0.4552199
13.42 0.4785393
13.44 0.4517193
13.46 0.4693085
13.48 0.4399432
13.5 0.4756831
13.52 0.4574383
13.54 0.4681349
13.56 0.4607057
13.58 0.4625475
13.6 0.464462
13.62 0.4586385
13.64 0.4710096
13.66 0.4519677
13.68 0.4562347
13.7 0.4469899
13.72 0.4482463
13.74 0.4599456
13.76 0.4546151
13.78 0.4563169
13.8 0.4531283
13.82 0.4838647
13.84 0.4564268
13.86 0.4811706
13.88 0.4720699
13.9 0.4733656
13.92 0.4726528
13.94 0.4991499
13.96 0.456152
13.98 0.4612477
14 0.4626284
14.02 0.4590747
14.04 0.4717257
14.06 0.4746843
14.08 0.4566727
14.1 0.4544778
14.12 0.4695479
14.14 0.4562343
14.16 0.4552741
14.18 0.4808841
14.2 0.459646
14.22 0.4719377
14.24 0.464489
14.26 0.4832703
14.28 0.4616549
14.3 0.4828041
14.32 0.4612477
14.34 0.4683218
14.36 0.4610041
14.38 0.4497493
14.4 0.4652156
14.42 0.4610046
14.44 0.4741834
14.46 0.443311
14.48 0.4667442
14.5 0.4671991
14.52 0.4716459
14.54 0.4675471
14.56 0.4714071
14.58 0.4652689
14.6 0.446794
14.62 0.4507218
14.64 0.4455619
14.66 0.4775459
14.68 0.4522719
14.7 0.456399
14.72 0.4575474
14.74 0.4647847
14.76 0.4684817
14.78 0.4557956
14.8 0.4613029
14.82 0.4600268
14.84 0.4506383
14.86 0.4659659
14.88 0.4649189
14.9 0.4539829
14.92 0.4628718
14.94 0.4688547
14.96 0.4628716
14.98 0.483451
15 0.4537618
15.02 0.478383
15.04 0.4750787
15.06 0.4983475
15.08 0.4670657
15.1 0.462628
15.12 0.4576841
15.14 0.4574114
15.16 0.4485811
15.18 0.4566447
15.2 0.453348
15.22 0.4742362
15.24 0.4527136
15.26 0.4573301
15.28 0.4695212
15.3 0.4667443
15.32 0.4523826
15.34 0.4727046
15.36 0.4495836
15.38 0.462304
15.4 0.4557677
15.42 0.457958
15.44 0.4561794
15.46 0.4741839
15.48 0.4603803
15.5 0.4563439
15.52 0.4672527
15.54 0.4616273
15.56 0.4693074
15.58 0.4760255
15.6 0.4631144
15.62 0.4546981
15.64 0.4504994
15.66 0.4499444
15.68 0.4628985
15.7 0.4615197
15.72 0.4693882
15.74 0.4604885
15.76 0.4573018
15.78 0.4615731
15.8 0.4540374
15.82 0.4296802
15.84 0.4612482
15.86 0.4712217
15.88 0.445449
15.9 0.462709
15.92 0.469201
15.94 0.4539274
15.96 0.4502771
15.98 0.4402844
16 0.4527142
16.02 0.466208
16.04 0.4580944
16.06 0.4506386
16.08 0.4586127
16.1 0.4667439
16.12 0.4714081
16.14 0.4554947
16.16 0.4616
16.18 0.4720703
16.2 0.4673865
16.22 0.4454489
16.24 0.4844844
16.26 0.4618717
16.28 0.4806511
16.3 0.4584212
16.32 0.4815855
16.34 0.4635997
16.36 0.4539271
16.38 0.4742098
16.4 0.479192
16.42 0.4705848
16.44 0.4601627
16.46 0.4423509
16.48 0.4662079
16.5 0.4613566
16.52 0.458611
16.54 0.4564263
16.56 0.4642742
16.58 0.4506379
16.6 0.4709033
16.62 0.4474933
16.64 0.4713275
16.66 0.4417295
16.68 0.4583936
16.7 0.4653225
16.72 0.4586123
16.74 0.4673329
16.76 0.4665295
16.78 0.4665824
16.8 0.4492497
16.82 0.4555492
16.84 0.4555765
16.86 0.4548081
16.88 0.4620069
16.9 0.4533485
16.92 0.4464861
16.94 0.4455613
16.96 0.4721234
16.98 0.459156
17 0.4866724
17.02 0.4394597
17.04 0.4631955
17.06 0.4477164
17.08 0.4598093
17.1 0.4537897
17.12 0.4564262
17.14 0.4532937
17.16 0.4791132
17.18 0.449916
17.2 0.4464583
17.22 0.4556858
17.24 0.4660741
17.26 0.445786
17.28 0.4620875
17.3 0.4731012
17.32 0.458857
17.34 0.4434522
17.36 0.4582033
17.38 0.4652145
17.4 0.4605437
17.42 0.4598643
17.44 0.4392614
17.46 0.4588296
17.48 0.4721494
17.5 0.4629534
17.52 0.4699467
17.54 0.4600537
17.56 0.4691482
17.58 0.473999
17.6 0.4532937
17.62 0.4350573
17.64 0.4551371
17.66 0.4574385
17.68 0.4607324
17.7 0.472916
17.72 0.4640318
17.74 0.4568642
17.76 0.4578481
17.78 0.4596459
17.8 0.4474927
17.82 0.4605977
17.84 0.4575481
17.86 0.4593746
17.88 0.4554394
17.9 0.4303776
17.92 0.4437625
17.94 0.4543957
17.96 0.4460939
17.98 0.4641927
18 0.446486
18.02 0.4508604
18.04 0.4380068
18.06 0.4437905
18.08 0.4481348
18.1 0.4496106
18.12 0.4661814
18.14 0.4571925
18.16 0.4580933
18.18 0.4505004
18.2 0.460136
18.22 0.4486373
18.24 0.4629794
18.26 0.4540372
18.28 0.4394881
18.3 0.4586388
18.32 0.448246
18.34 0.4599189
18.36 0.4535972
18.38 0.4527968
18.4 0.4567551
18.42 0.4556862
18.44 0.4669317
18.46 0.4500561
18.48 0.4487208
18.5 0.4448027
18.52 0.458912
18.54 0.4604885
18.56 0.4616277
18.58 0.4866726
18.6 0.4714607
18.62 0.4548356
18.64 0.4458699
18.66 0.4477999
18.68 0.466396
18.7 0.486081
18.72 0.4545322
18.74 0.4575212
18.76 0.45478
18.78 0.4416161
18.8 0.4537888
18.82 0.4654836
18.84 0.4561526
18.86 0.4607329
18.88 0.461439
18.9 0.451913
18.92 0.4531556
18.94 0.468989
18.96 0.449889
18.98 0.464919
19 0.4571924
19.02 0.4626552
19.04 0.4607064
19.06 0.4734192
19.08 0.4527963
19.1 0.4855152
19.12 0.44975
19.14 0.4659938
19.16 0.4564535
19.18 0.4652689
19.2 0.4491374
19.22 0.4513869
19.24 0.4498057
19.26 0.4529906
19.28 0.452465
19.3 0.4609226
19.32 0.4467096
19.34 0.4484696
19.36 0.4651343
19.38 0.4546976
19.4 0.4851038
19.42 0.4505833
19.44 0.4657784
19.46 0.4526865
19.48 0.4701331
19.5 0.4613298
19.52 0.4684554
19.54 0.4804422
19.56 0.4555497
19.58 0.4782781
19.6 0.4701862
19.62 0.4321167
19.64 0.4675734
19.66 0.4516081
19.68 0.4706649
19.7 0.4409648
19.72 0.453899
19.74 0.4670646
19.76 0.4460941
19.78 0.4565361
19.8 0.4631682
19.82 0.4477999
19.84 0.4592929
19.86 0.457438
19.88 0.456098
19.9 0.4399431
19.92 0.4535691
19.94 0.4444663
19.96 0.4582852
19.98 0.4491377
20 0.4553017
&
@target G0.S1
@type xy
0 2.246747
0.02 1.497364
0.04 1.056077
0.06 2.73516
0.08 0.7802244
0.1 2.657485
0.12 0.9778676
0.14 1.951877
0.16 2.240758
0.18 1.7378
0.2 0.699571
0.22 1.630038
0.24 2.637224
0.26 1.538262
0.28 2.201999
0.3 1.521011
0.32 0.5182902
0.34 2.059921
0.36 2.46196
0.38 2.241579
0.4 1.702013
0.42 0.4531281
0.44 0.4565906
0.46 0.4458976
0.48 0.4440154
0.5 0.4592118
0.52 0.4586399
0.54 0.4485808
0.56 0.4598636
0.58 0.4435368
0.6 0.4482739
0.62 0.4564256
0.64 0.4604617
0.66 0.4735247
0.68 0.45489
0.7 0.44794
0.72 0.4659135
0.74 0.4724932
0.76 0.4531561
0.78 0.4464865
0.8 0.4390329
0.82 0.4620064
0.84 0.4676005
0.86 0.4544778
0.88 0.4833223
0.9 0.4483305
0.92 0.4711684
0.94 0.4593742
0.96 0.4442129
0.98 0.4474652
1 0.4477721
1.02 0.4624116
1.04 0.4504719
1.06 0.4687479
1.08 0.4645426
1.1 0.4523548
1.12 0.4615735
1.14 0.4669052
1.16 0.4577661
1.18 0.4346257
1.2 0.4596197
1.22 0.4517189
1.24 0.4610045
1.26 0.4714614
1.28 0.4519684
1.3 0.459293
1.32 0.4662084
1.34 0.4518018
1.36 0.4293018
1.38 0.4475206
1.4 0.4635456
1.42 0.4601628
1.44 0.4485804
1.46 0.4670393
1.48 0.4466262
1.5 0.460923
1.52 0.4694148
1.54 0.4617895
1.56 0.4491381
1.58 0.4628711
1.6 0.4654299
1.62 0.4678938
1.64 0.4639236
1.66 0.456454
1.68 0.456755
1.7 0.4627096
1.72 0.4537618
1.74 0.4497506
1.76 0.460923
1.78 0.4596465
1.8 0.4393463
1.82 0.4413049
1.84 0.4462621
1.86 0.4553299
1.88 0.4725997
1.9 0.4461221
1.92 0.4705588
1.94 0.4605971
1.96 0.4639241
1.98 0.4438466
2 0.4497493
2.02 0.4570833
2.04 0.4574386
2.06 0.4813007
2.08 0.4419846
2.1 0.4631685
2.12 0.4773363
2.14 0.4656721
2.16 0.4591839
2.18 0.4405112
2.2 0.4522167
2.22 0.450361
2.24 0.4715933
2.26 0.4583397
2.28 0.4503613
2.3 0.452024
2.32 0.4363771
2.34 0.4325798
2.36 0.4636269
2.38 0.4581212
2.4 0.468401
2.42 0.4633307
2.44 0.4717521
2.46 0.4553297
2.48 0.4585301
2.5 0.4631147
2.52 0.460598
2.54 0.4654574
2.56 0.4781472
2.58 0.4589939
2.6 0.4418987
2.62 0.4722821
2.64 0.4490544
2.66 0.4657788
2.68 0.4624122
2.7 0.4661012
2.72 0.4598641
2.74 0.4616548
2.76 0.4454776
2.78 0.4535968
2.8 0.4617627
2.82 0.4604344
2.84 0.4436495
2.86 0.4576567
2.88 0.4517746
2.9 0.4667177
2.92 0.4602715
2.94 0.4591837
2.96 0.463492
2.98 0.4556584
3 0.4362905
3.02 0.4493053
3.04 0.4406243
3.06 0.4655638
3.08 0.4520508
3.1 0.4523552
3.12 0.4606794
3.14 0.445112
3.16 0.4602439
3.18 0.4509438
3.2 0.4451127
3.22 0.4583391
3.24 0.4524654
3.26 0.4526586
3.28 0.4482184
3.3 0.457521
3.32 0.4416733
3.34 0.4472979
3.36 0.4559877
3.38 0.462331
3.4 0.4543679
3.42 0.4544773
3.44 0.4514699
3.46 0.4578478
3.48 0.4547796
3.5 0.4676803
3.52 0.4508327
3.54 0.4648921
3.56 0.4438743
3.58 0.4659936
3.6 0.4628445
3.62 0.4697079
3.64 0.4595926
3.66 0.4659663
3.68 0.4458139
3.7 0.4641662
3.72 0.4514696
3.74 0.4570833
3.76 0.4549181
3.78 0.4452531
3.8 0.4712747
3.82 0.467467
3.84 0.4637348
3.86 0.4510821
3.88 0.4595924
3.9 0.4588295
3.92 0.4602716
3.94 0.467172
3.96 0.4671462
3.98 0.4557133
4 0.4611127
4.02 0.4557137
4.04 0.4530731
4.06 0.4583397
4.08 0.4609497
4.1 0.4439032
4.12 0.4736034
4.14 0.4477167
4.16 0.4553011
4.18 0.4480232
4.2 0.4618172
4.22 0.4730748
4.24 0.4557137
4.26 0.4503614
4.28 0.438777
4.3 0.4393743
4.32 0.45423
4.34 0.4512487
4.36 0.4457854
4.38 0.4514419
4.4 0.4780426
4.42 0.4575482
4.44 0.4777293
4.46 0.4756576
4.48 0.4747107
4.5 0.4597825
4.52 0.4406243
4.54 0.4573292
4.56 0.4570011
4.58 0.4547802
4.6 0.4535415
4.62 0.446655
4.64 0.4507215
4.66 0.4601628
4.68 0.4620881
4.7 0.457001
4.72 0.4509435
4.74 0.4423513
4.76 0.4597005
4.78 0.4573835
4.8 0.4486369
4.82 0.4448037
4.84 0.4563717
4.86 0.4487203
4.88 0.4711955
4.9 0.4483297
4.92 0.4646771
4.94 0.4520504
4.96 0.4766022
4.98 0.4332145
5 0.458912
5.02 0.4517184
5.04 0.4754209
5.06 0.453817
5.08 0.4641656
5.1 0.4499162
5.12 0.4512204
5.14 0.4468776
5.16 0.447577
5.18 0.455467
5.2 0.4665301
5.22 0.4443252
5.24 0.4464581
5.26 0.4551373
5.28 0.4456456
5.3 0.4612487
5.32 0.453817
5.34 0.4487762
5.36 0.4628981
5.38 0.4597826
5.4 0.4522437
5.42 0.4549725
5.44 0.4362912
5.46 0.4422665
5.48 0.4560977
5.5 0.4497499
5.52 0.4565906
5.54 0.4697335
5.56 0.4484981
5.58 0.4697078
5.6 0.4432837
5.62 0.4590751
5.64 0.4527145
5.66 0.4707703
5.68 0.4383492
5.7 0.4623856
5.72 0.4584216
5.74 0.4470183
5.76 0.4554394
5.78 0.4537346
5.8 0.4539278
5.82 0.4477165
5.84 0.4610044
5.86 0.4610042
5.88 0.4428599
5.9 0.4443814
5.92 0.4690944
5.94 0.4582854
5.96 0.45401
5.98 0.4703987
6 0.4406245
6.02 0.4646769
6.04 0.4583122
6.06 0.4549726
6.08 0.4680279
6.1 0.4416168
6.12 0.4772315
6.14 0.4665025
6.16 0.4529077
6.18 0.4611669
6.2 0.462709
6.22 0.4565081
6.24 0.4505
6.26 0.4494997
6.28 0.4697073
6.3 0.4528249
6.32 0.4693078
6.34 0.4639505
6.36 0.4650539
6.38 0.4570833
6.4 0.453294
6.42 0.4685084
6.44 0.461763
6.46 0.4683217
6.48 0.4630605
6.5 0.461031
6.52 0.4495558
6.54 0.4523832
6.56 0.4242055
6.58 0.4561247
6.6 0.4662619
6.62 0.4610853
6.64 0.4405389
6.66 0.4464304
6.68 0.4555496
6.7 0.4518854
6.72 0.468028
6.74 0.433676
6.76 0.4617892
6.78 0.4438747
6.8 0.4553571
6.82 0.4668515
6.84 0.4601362
6.86 0.468348
6.88 0.4637076
6.9 0.4622225
6.92 0.4570011
6.94 0.4658593
6.96 0.4539819
6.98 0.4583943
7 0.4538995
7.02 0.4385485
7.04 0.4606785
7.06 0.4659669
7.08 0.4571932
7.1 0.4580935
7.12 0.4516084
7.14 0.4649192
7.16 0.4483577
7.18 0.477101
7.2 0.4519681
7.22 0.4376354
7.24 0.4468214
7.26 0.4425489
7.28 0.447688
7.3 0.4516638
7.32 0.4442124
7.34 0.4532934
7.36 0.463249
7.38 0.4317985
7.4 0.4493885
7.42 0.4618978
7.44 0.4630869
7.46 0.4580934
7.48 0.4628983
7.5 0.4639506
7.52 0.4411634
7.54 0.4569462
7.56 0.4468219
7.58 0.4554941
7.6 0.4763927
7.62 0.4448034
7.64 0.4724668
7.66 0.4544221
7.68 0.4515809
7.7 0.4605973
7.72 0.4554124
7.74 0.4636272
7.76 0.4481345
7.78 0.4610049
7.8 0.4747894
7.82 0.4535417
7.84 0.4438753
7.86 0.4430856
7.88 0.4619524
7.9 0.4360336
7.92 0.4631958
7.94 0.4586124
7.96 0.4412204
7.98 0.4664221
8 0.4488319
8.02 0.4620875
8.04 0.4613566
8.06 0.4431987
8.08 0.4508045
8.1 0.4689083
8.12 0.4480512
8.14 0.4659135
8.16 0.4495273
8.18 0.4540095
8.2 0.4750791
8.22 0.4430856
8.24 0.4576845
8.26 0.4538993
8.28 0.453955
8.3 0.4628175
8.32 0.4543673
8.34 0.4324641
8.36 0.4564259
8.38 0.4602996
8.4 0.4487761
8.42 0.434655
8.44 0.4533764
8.46 0.4727843
8.48 0.4535968
8.5 0.4580928
8.52 0.4644888
8.54 0.4676001
8.56 0.4720965
8.58 0.4572745
8.6 0.4654025
8.62 0.4657253
8.64 0.461465
8.66 0.4474926
8.68 0.442408
8.7 0.4635737
8.72 0.4535418
8.74 0.4665831
8.76 0.4863379
8.78 0.4682678
8.8 0.4819237
8.82 0.4655371
8.84 0.4587211
8.86 0.4644084
8.88 0.4638159
8.9 0.4794791
8.92 0.4625469
8.94 0.4619524
8.96 0.4616007
8.98 0.4441008
9 0.4448878
9.02 0.4387768
9.04 0.4405398
9.06 0.4784093
9.08 0.4579843
9.1 0.4584209
9.12 0.4769961
9.14 0.4697341
9.16 0.4748422
9.18 0.4680279
9.2 0.4704247
9.22 0.4634654
9.24 0.4890037
9.26 0.4759202
9.28 0.4615731
9.3 0.4912224
9.32 0.4626549
9.34 0.4678935
9.36 0.4579842
9.38 0.473445
9.4 0.4743416
9.42 0.434799
9.44 0.5150242
9.46 0.4915536
9.48 0.4606514
9.5 0.4748158
9.52 0.4682948
9.54 0.4624392
9.56 0.4492491
9.58 0.4610037
9.6 0.4645967
9.62 0.4480514
9.64 0.4522442
9.66 0.8483374
9.68 0.8715079
9.7 1.048284
9.72 0.5729524
9.74 0.4784875
9.76 0.5069769
9.78 0.45467
9.8 0.4647851
9.82 0.470027
9.84 0.4896939
9.86 0.4591841
9.88 0.4732066
9.9 0.4814047
9.92 0.4846651
9.94 0.4734448
9.96 0.4667439
9.98 0.4689082
10 0.4560977
10.02 0.4906371
10.04 0.4638425
10.06 0.4798435
10.08 1.128827
10.1 0.4619796
10.12 0.4603802
10.14 0.4843037
10.16 0.4737617
10.18 0.4573289
10.2 0.4803123
10.22 0.4664223
10.24 0.4791922
10.26 0.4864927
10.28 0.4891061
10.3 0.4742363
10.32 0.4591563
10.34 0.4348854
10.36 0.4699469
10.38 0.4561802
10.4 0.4992496
10.42 0.4530168
10.44 0.4503329
10.46 0.4712222
10.48 0.4653492
10.5 0.467253
10.52 0.4625474
10.54 0.4445783
10.56 0.4405394
10.58 0.460299
10.6 0.4657519
10.62 0.4408512
10.64 0.4579578
10.66 0.4703716
10.68 0.4667438
10.7 0.4484696
10.72 0.4579844
10.74 0.4552194
10.76 0.4637077
10.78 0.4670654
10.8 0.4718051
10.82 0.4559059
10.84 0.4566727
10.86 0.4464025
10.88 0.4441563
10.9 0.4519127
10.92 0.4462627
10.94 0.4396311
10.96 0.4514973
10.98 0.4450281
11 0.4599181
11.02 0.4428886
11.04 0.4627368
11.06 0.4571925
11.08 0.4656986
11.1 0.457957
11.12 0.4458138
11.14 0.4429724
11.16 0.457165
11.18 0.4488316
11.2 0.4520505
11.22 0.4564533
11.24 0.4464863
11.26 0.4503883
11.28 0.4585029
11.3 0.4463466
11.32 0.4514968
11.34 0.4542302
11.36 0.4653222
11.38 0.4383209
11.4 0.4574109
11.42 0.4532939
11.44 0.4560156
11.46 0.461655
11.48 0.4701861
11.5 0.4383491
11.52 0.4653491
11.54 0.4670651
11.56 0.4479677
11.58 0.4710097
11.6 0.4639229
11.62 0.4521339
11.64 0.4683476
11.66 0.436262
11.68 0.4567822
11.7 0.4719112
11.72 0.4518025
11.74 0.4722555
11.76 0.4866724
11.78 0.4879552
11.8 0.4458132
11.82 0.4805205
11.84 0.4680003
11.86 0.4799478
11.88 0.4502216
11.9 0.4640581
11.92 0.4473531
11.94 0.4436777
11.96 0.454972
11.98 0.4504168
12 0.4545882
12.02 0.4592116
12.04 0.4645692
12.06 0.4644884
12.08 0.4545601
12.1 0.4580667
12.12 0.4522445
12.14 0.4584207
12.16 0.435488
12.18 0.4518018
12.2 0.4624665
12.22 0.4573297
12.24 0.4718318
12.26 0.4658594
12.28 0.45722
12.3 0.4594828
12.32 0.4653225
12.34 0.4567548
12.36 0.4574105
12.38 0.457985
12.4 0.4635726
12.42 0.4726784
12.44 0.4965383
12.46 0.4631146
12.48 0.4589661
12.5 0.4555491
12.52 0.4743947
12.54 0.4689613
12.56 0.4583942
12.58 0.4524103
12.6 0.4756571
12.62 0.4580659
12.64 0.4840199
12.66 0.4631951
12.68 0.4490538
12.7 0.4556863
12.72 0.4605975
12.74 0.4444664
12.76 0.4615737
12.78 0.4716461
12.8 0.4747105
12.82 0.4856691
12.84 0.4729955
12.86 0.4928237
12.88 0.4825452
12.9 0.478043
12.92 0.4785655
12.94 0.4619798
12.96 0.46984
12.98 0.5473117
13 0.4931779
13.02 0.5081832
13.04 0.4537067
13.06 0.4700267
13.08 0.4452532
13.1 0.4654842
13.12 0.4553565
13.14 0.4554672
13.16 0.4651344
13.18 0.453156
13.2 0.4627094
13.22 0.4677075
13.24 0.4407663
13.26 0.4564537
13.28 0.432724
13.3 0.4496945
13.32 0.4662884
13.34 0.4553568
13.36 0.4678416
13.38 0.4692012
13.4 0.4689618
13.42 0.4585302
13.44 0.4428887
13.46 0.4491382
13.48 0.4662076
13.5 0.4438753
13.52 0.4441004
13.54 0.4474931
13.56 0.4600271
13.58 0.4616273
13.6 0.452328
13.62 0.4587209
13.64 0.4642468
13.66 0.4723077
13.68 0.4540372
13.7 0.4481621
13.72 0.4616542
13.74 0.4656442
13.76 0.4601085
13.78 0.4574662
13.8 0.4334163
13.82 0.4699467
13.84 0.4630604
13.86 0.4603537
13.88 0.446626
13.9 0.4522449
13.92 0.4560151
13.94 0.4730221
13.96 0.4552746
13.98 0.464866
14 0.4556591
14.02 0.4336762
14.04 0.4661554
14.06 0.4508045
14.08 0.4576572
14.1 0.4525761
14.12 0.4520511
14.14 0.4649733
14.16 0.4565899
14.18 0.4507217
14.2 0.4627635
14.22 0.4589929
14.24 0.4609227
14.26 0.4552747
14.28 0.4525758
14.3 0.4468209
14.32 0.4393459
14.34 0.4544502
14.36 0.4698398
14.38 0.4560147
14.4 0.4666103
14.42 0.4567827
14.44 0.4520229
14.46 0.4387771
14.48 0.4490825
14.5 0.4519401
14.52 0.4415028
14.54 0.4703719
14.56 0.4562351
14.58 0.4527974
14.6 0.4713016
14.62 0.4629796
14.64 0.4489149
14.66 0.4702656
14.68 0.4532106
14.7 0.4523826
14.72 0.4400565
14.74 0.4619794
14.76 0.4573288
14.78 0.4532935
14.8 0.45288
14.82 0.4587481
14.84 0.4592385
14.86 0.4470732
14.88 0.4649196
14.9 0.4445225
14.92 0.4511373
14.94 0.4424081
14.96 0.4611391
14.98 0.4631145
15 0.4594834
15.02 0.4478003
15.04 0.4532935
15.06 0.4344538
15.08 0.4732077
15.1 0.4607334
15.12 0.4599182
15.14 0.4614111
15.16 0.463761
15.18 0.4669051
15.2 0.4696007
15.22 0.4569738
15.24 0.4579848
15.26 0.439602
15.28 0.4565902
15.3 0.4542297
15.32 0.4648919
15.34 0.4568923
15.36 0.457056
15.38 0.4667708
15.4 0.4553292
15.42 0.4606793
15.44 0.4554945
15.46 0.4476047
15.48 0.4643812
15.5 0.4461506
15.52 0.4607332
15.54 0.4616811
15.56 0.4683484
15.58 0.4735247
15.6 0.4612223
15.62 0.4523826
15.64 0.4481347
15.66 0.4635192
15.68 0.4477999
15.7 0.4560978
15.72 0.4636271
15.74 0.4493885
15.76 0.4656984
15.78 0.4574652
15.8 0.4584758
15.82 0.465698
15.84 0.4403975
15.86 0.4815346
15.88 0.4543673
15.9 0.4509152
15.92 0.4671457
15.94 0.4687481
15.96 0.4568644
15.98 0.4383204
16 0.4550004
16.02 0.4737884
16.04 0.4573298
16.06 0.4618436
16.08 0.4611127
16.1 0.4642734
16.12 0.4577383
16.14 0.4596472
16.16 0.45434
16.18 0.453542
16.2 0.4595924
16.22 0.4531559
16.24 0.4568646
16.26 0.4503335
16.28 0.4655648
16.3 0.4708243
16.32 0.4568645
16.34 0.4564263
16.36 0.4414183
16.38 0.4587476
16.4 0.4594827
16.42 0.4495549
16.44 0.4614109
16.46 0.4709828
16.48 0.4615466
16.5 0.4433392
16.52 0.4535966
16.54 0.45511
16.56 0.4608144
16.58 0.4779646
16.6 0.4654569
16.62 0.4494717
16.64 0.4557692
16.66 0.4701059
16.68 0.4568649
16.7 0.4489157
16.72 0.4513866
16.74 0.4552748
16.76 0.4679212
16.78 0.4648653
16.8 0.4584213
16.82 0.4629524
16.84 0.4656182
16.86 0.4667171
16.88 0.4441563
16.9 0.4225519
16.92 0.4567551
16.94 0.4533764
16.96 0.4253816
16.98 0.4541197
17 0.4689887
17.02 0.4791131
17.04 0.4554941
17.06 0.5083553
17.08 0.4602987
17.1 0.4779645
17.12 0.4405963
17.14 0.4636004
17.16 0.4334462
17.18 0.4548905
17.2 0.4548626
17.22 0.4707704
17.24 0.4570289
17.26 0.459946
17.28 0.4532106
17.3 0.4500556
17.32 0.4633037
17.34 0.4686145
17.36 0.4382347
17.38 0.4438747
17.4 0.4545324
17.42 0.4559057
17.44 0.4524931
17.46 0.453294
17.48 0.4552195
17.5 0.4597013
17.52 0.4709035
17.54 0.4593747
17.56 0.4904592
17.58 0.464812
17.6 0.4491377
17.62 0.4623305
17.64 0.4597008
17.66 0.4706644
17.68 0.466717
17.7 0.4729164
17.72 0.4649997
17.74 0.4738142
17.76 0.4692013
17.78 0.4607327
17.8 0.441984
17.82 0.4712481
17.84 0.442408
17.86 0.5752394
17.88 0.4710357
17.9 0.5139549
17.92 0.4864928
17.94 0.4577663
17.96 1.081688
17.98 0.8902808
18 0.5301182
18.02 0.4697338
18.04 0.4593744
18.06 0.4878016
18.08 0.4847937
18.1 0.4827264
18.12 0.4874935
18.14 0.5130548
18.16 0.4630603
18.18 0.4756579
18.2 0.478801
18.22 0.5006494
18.24 0.4567824
18.26 0.4705848
18.28 0.4592663
18.3 0.4605977
18.32 0.4781996
18.34 0.4594022
18.36 0.4483303
18.38 0.4389192
18.4 0.4811443
18.42 0.4604617
18.44 0.4724935
18.46 0.4816901
18.48 0.4452805
18.5 0.4764452
18.52 0.4500554
18.54 0.4645694
18.56 0.437207
18.58 0.4488038
18.6 0.4510815
18.62 0.4592113
18.64 0.4736565
18.66 0.4425208
18.68 0.4622232
18.7 0.4607878
18.72 0.4597277
18.74 0.4561799
18.76 0.4533492
18.78 0.4539816
18.8 0.4513585
18.82 0.4807543
18.84 0.454972
18.86 0.4750268
18.88 0.4421813
18.9 0.4682955
18.92 0.4487205
18.94 0.4744468
18.96 0.4616544
18.98 0.4681081
19 0.463924
19.02 0.4444658
19.04 0.4580664
19.06 0.4510266
19.08 0.4690686
19.1 0.4529349
19.12 0.4769433
19.14 0.4580667
19.16 0.4434236
19.18 0.461004
19.2 0.4518293
19.22 0.4542571
19.24 0.4584209
19.26 0.4705313
19.28 0.471301
19.3 0.4583663
19.32 0.4560972
19.34 0.4674923
19.36 0.4473809
19.38 0.4489154
19.4 0.4529074
19.42 0.4695478
19.44 0.4459546
19.46 0.4423234
19.48 0.4651346
19.5 0.4602444
19.52 0.4598644
19.54 0.4530176
19.56 0.4583119
19.58 0.4732072
19.6 0.4521898
19.62 0.429126
19.64 0.4518851
19.66 0.4472694
19.68 0.4693078
19.7 0.4658588
19.72 0.4691748
19.74 0.4559063
19.76 0.463924
19.78 0.4583938
19.8 0.4448029
19.82 0.4518298
19.84 0.4741832
19.86 0.4756316
19.88 0.453101
19.9 0.4473257
19.92 0.4522166
19.94 0.476288
19.96 0.5261884
19.98 0.504505
20 0.491655
&
@target G0.S2
@type xy
0 2.832547
0.02 1.908841
0.04 1.991363
0.06 2.465101
0.08 1.384142
0.1 3.195657
0.12 1.451663
0.14 2.651066
0.16 2.785574
0.18 1.828455
0.2 1.32365
0.22 2.372024
0.24 2.739224
0.26 2.247938
0.28 2.762363
0.3 1.692144
0.32 1.198896
0.34 3.211366
0.36 2.993665
0.38 2.46647
0.4 2.365778
0.42 0.5032392
0.44 0.4527142
0.46 0.4197914
0.48 0.4541196
0.5 0.4507214
0.52 0.4466823
0.54 0.4229067
0.56 0.4734446
0.58 0.4571102
0.6 0.4689881
0.62 0.4427474
0.64 0.4470183
0.66 0.4276679
0.68 0.4457013
0.7 0.4497493
0.72 0.4362625
0.74 0.4608142
0.76 0.4518022
0.78 0.4890806
0.8 0.4606787
0.82 0.4495001
0.84 0.4621957
0.86 0.456864
0.88 0.447046
0.9 0.4717255
0.92 0.4628719
0.94 0.4579572
0.96 0.4196425
0.98 0.4357748
1 0.4450561
1.02 0.4409929
1.04 0.4566462
1.06 0.4396875
1.08 0.4502497
1.1 0.4493052
1.12 0.4689082
1.14 0.4554941
1.16 0.467279
1.18 0.4186285
1.2 0.4506944
1.22 0.4016531
1.24 0.4256754
1.26 0.4583934
1.28 0.4479122
1.3 0.4778591
1.32 0.4215742
1.34 0.4464304
1.36 0.4166833
1.38 0.4289822
1.4 0.4591841
1.42 0.4455337
1.44 0.4328391
1.46 0.4529355
1.48 0.4378927
1.5 0.4382922
1.52 0.4400848
1.54 0.4600814
1.56 0.45434
1.58 0.4477722
1.6 0.4378354
1.62 0.472811
1.64 0.4265265
1.66 0.4338488
1.68 0.4594017
1.7 0.4489159
1.72 0.4113997
1.74 0.4557686
1.76 0.4635191
1.78 0.452051
1.8 0.4384917
1.82 0.4574934
1.84 0.4238219
1.86 0.4624122
1.88 0.4318852
1.9 0.438235
1.92 0.43775
1.94 0.4226404
1.96 0.4513033
1.98 0.4411348
2 0.4715396
2.02 0.4713811
2.04 0.4389193
2.06 0.4090843
2.08 0.4626282
2.1 0.4484139
2.12 0.4620338
2.14 0.4275803
2.16 0.4470458
2.18 0.4617359
2.2 0.4409361
2.22 0.4372924
2.24 0.4464583
2.26 0.4356034
2.28 0.4701595
2.3 0.4426622
2.32 0.419643
2.34 0.4424082
2.36 0.4534862
2.38 0.4622231
2.4 0.4681076
2.42 0.4001246
2.44 0.4409924
2.46 0.4642465
2.48 0.4620066
2.5 0.4563174
2.52 0.407093
2.54 0.4752103
2.56 0.4448032
2.58 0.4642476
2.6 0.4124919
2.62 0.4149698
2.64 0.4234085
2.66 0.4567547
2.68 0.4570835
2.7 0.445954
2.72 0.4781998
2.74 0.4279307
2.76 0.4541197
2.78 0.43652
2.8 0.416684
2.82 0.4350006
2.84 0.4187479
2.86 0.4572471
2.88 0.4499723
2.9 0.4455615
2.92 0.4253237
2.94 0.463519
2.96 0.4551377
2.98 0.4187184
3 0.4532386
3.02 0.4771529
3.04 0.4654838
3.06 0.4103047
3.08 0.4174024
3.1 0.4700263
3.12 0.4589665
3.14 0.4438752
3.16 0.4582848
3.18 0.4097867
3.2 0.4564535
3.22 0.4219303
3.24 0.4477166
3.26 0.4139442
3.28 0.43523
3.3 0.4550549
3.32 0.4557963
3.34 0.4570017
3.36 0.4555222
3.38 0.4617627
3.4 0.4706905
3.42 0.4680278
3.44 0.4656986
3.46 0.4684817
3.48 0.4557692
3.5 0.4641116
3.52 0.4607874
3.54 0.462439
3.56 0.450472
3.58 0.4510538
3.6 0.460951
3.62 0.4583939
3.64 0.4375205
3.66 0.448664
3.68 0.4435372
3.7 0.4538998
3.72 0.4199108
3.74 0.4514696
3.76 0.4599457
3.78 0.4606789
3.8 0.4005934
3.82 0.422877
3.84 0.4579305
3.86 0.443875
3.88 0.4523818
3.9 0.4384921
3.92 0.4684281
3.94 0.4320297
3.96 0.448023
3.98 0.4555765
4 0.4671453
4.02 0.4345684
4.04 0.4328392
4.06 0.4468224
4.08 0.4326085
4.1 0.4207722
4.12 0.4038257
4.14 0.4531558
4.16 0.4579845
4.18 0.4368059
4.2 0.4438746
4.22 0.4238802
4.24 0.4141555
4.26 0.4655373
4.28 0.4555216
4.3 0.480052
4.32 0.419166
4.34 0.4740779
4.36 0.4479678
4.38 0.4651071
4.4 0.4475772
4.42 0.4213378
4.44 0.4563713
4.46 0.4295928
4.48 0.4512483
4.5 0.4611395
4.52 0.4547808
4.54 0.4600542
4.56 0.4474929
4.58 0.4559877
4.6 0.458912
4.62 0.4662888
4.64 0.4599457
4.66 0.4597015
4.68 0.4384068
4.7 0.4508326
4.72 0.4360332
4.74 0.4474646
4.76 0.4483581
4.78 0.4500558
4.8 0.4464865
4.82 0.4446906
4.84 0.4599456
4.86 0.4289807
4.88 0.4548901
4.9 0.4473813
4.92 0.4470461
4.94 0.4309874
4.96 0.4552744
4.98 0.4718317
5 0.4646773
5.02 0.4271995
5.04 0.4676812
5.06 0.4081056
5.08 0.4287773
5.1 0.4550001
5.12 0.4453368
5.14 0.4601631
5.16 0.4313642
5.18 0.4463462
5.2 0.4292728
5.22 0.460923
5.24 0.4639233
5.26 0.4238808
5.28 0.4484976
5.3 0.4563712
5.32 0.4210401
5.34 0.4557142
5.36 0.4529073
5.38 0.4763402
5.4 0.4848976
5.42 0.418868
5.44 0.4173132
5.46 0.4046291
5.48 0.4239405
5.5 0.4621145
5.52 0.4531558
5.54 0.4484696
5.56 0.431973
5.58 0.4702661
5.6 0.4437623
5.62 0.4611131
5.64 0.4468221
5.66 0.4802345
5.68 0.4351437
5.7 0.4616549
5.72 0.4719369
5.74 0.470983
5.76 0.4401135
5.78 0.4452532
5.8 0.4652956
5.82 0.4422953
5.84 0.4230841
5.86 0.4501946
5.88 0.474368
5.9 0.4748427
5.92 0.434425
5.94 0.4094203
5.96 0.4570557
5.98 0.4225513
6 0.467627
6.02 0.4511648
6.04 0.4555764
6.06 0.467894
6.08 0.4546979
6.1 0.4452803
6.12 0.4584216
6.14 0.4502498
6.16 0.4573292
6.18 0.4373495
6.2 0.4248827
6.22 0.4289813
6.24 0.4741572
6.26 0.4534591
6.28 0.4383208
6.3 0.4640588
6.32 0.4608952
6.34 0.45401
6.36 0.4498053
6.38 0.4262917
6.4 0.4316822
6.42 0.4182701
6.44 0.4587205
6.46 0.4611134
6.48 0.4462343
6.5 0.4446622
6.52 0.4639232
6.54 0.4575479
6.56 0.451885
6.58 0.446458
6.6 0.4418993
6.62 0.422995
6.64 0.4351433
6.66 0.4602714
6.68 0.4262042
6.7 0.4607335
6.72 0.4299419
6.74 0.4718847
6.76 0.4122503
6.78 0.4482183
6.8 0.4500005
6.82 0.42104
6.84 0.4764715
6.86 0.4596197
6.88 0.455851
6.9 0.4482737
6.92 0.4713013
6.94 0.4370931
6.96 0.4534312
6.98 0.4465701
7 0.4442974
7.02 0.4524654
7.04 0.45086
7.06 0.4694144
7.08 0.4634108
7.1 0.4334455
7.12 0.4222261
7.14 0.4516914
7.16 0.4520505
7.18 0.4268785
7.2 0.4656978
7.22 0.4519403
7.24 0.4563173
7.26 0.470903
7.28 0.4251179
7.3 0.4733129
7.32 0.4550274
7.34 0.456317
7.36 0.4514705
7.38 0.4530455
7.4 0.442549
7.42 0.4501385
7.44 0.4398012
7.46 0.4334167
7.48 0.4298251
7.5 0.4541203
7.52 0.4729164
7.54 0.4444382
7.56 0.4239397
7.58 0.4587756
7.6 0.425764
7.62 0.445506
7.64 0.4278435
7.66 0.4540378
7.68 0.4498049
7.7 0.4554672
7.72 0.4229363
7.74 0.4729162
7.76 0.4532663
7.78 0.4544497
7.8 0.4344538
7.82 0.425558
7.84 0.4450278
7.86 0.4351431
7.88 0.4564543
7.9 0.4581757
7.92 0.4570829
7.94 0.4565908
7.96 0.4339354
7.98 0.484484
8 0.4371216
8.02 0.4598642
8.04 0.4250297
8.06 0.4275801
8.08 0.4320302
8.1 0.4107617
8.12 0.4593749
8.14 0.4392614
8.16 0.4546981
8.18 0.4344537
8.2 0.4433114
8.22 0.4456455
8.24 0.4479114
8.26 0.466342
8.28 0.433763
8.3 0.4066323
8.32 0.4683486
8.34 0.4562066
8.36 0.4541199
8.38 0.4140952
8.4 0.4590209
8.42 0.4200592
8.44 0.4103959
8.46 0.424588
8.48 0.4253527
8.5 0.4328392
8.52 0.4596472
8.54 0.468108
8.56 0.4263213
8.58 0.439915
8.6 0.4499995
8.62 0.4650271
8.64 0.4497499
8.66 0.444663
8.68 0.4112479
8.7 0.4506938
8.72 0.4497499
8.74 0.4274047
8.76 0.4286316
8.78 0.4445792
8.8 0.4612211
8.82 0.4538999
8.84 0.4694944
8.86 0.4545875
8.88 0.4519676
8.9 0.4488039
8.92 0.4476889
8.94 0.4480233
8.96 0.4659668
8.98 0.4452247
9 0.4436779
9.02 0.4331855
9.04 0.4139443
9.06 0.4177617
9.08 0.4422109
9.1 0.4269075
9.12 0.442832
9.14 0.448247
9.16 0.4277854
9.18 0.4612482
9.2 0.4105186
9.22 0.4481903
9.24 0.4246768
9.26 0.4431979
9.28 0.42717
9.3 0.4343683
9.32 0.427025
9.34 0.4364344
9.36 0.4334172
9.38 0.418957
9.4 0.4429732
9.42 0.4470181
9.44 0.428719
9.46 0.4242934
9.48 0.4251473
9.5 0.4332428
9.52 0.4407095
9.54 0.4331563
9.56 0.4040731
9.58 0.4507217
9.6 0.4724669
9.62 0.4286312
9.64 0.444915
9.66 0.4564537
9.68 0.4532934
9.7 0.4629796
9.72 0.4172832
9.74 0.4300583
9.76 0.4589666
9.78 0.4682414
9.8 0.4407095
9.82 0.4372069
9.84 0.4131884
9.86 0.4184794
9.88 0.4276092
9.9 0.4376639
9.92 0.4500559
9.94 0.4713011
9.96 0.4628985
9.98 0.4550549
10 0.4516081
10.02 0.448163
10.04 0.4541199
10.06 0.4455056
10.08 0.3950633
10.1 0.4250588
10.12 0.4154822
10.14 0.4342239
10.16 0.4639235
10.18 0.4531281
10.2 0.4570011
10.22 0.4496943
10.24 0.4608967
10.26 0.4678408
10.28 0.4458132
10.3 0.470133
10.32 0.4681081
10.34 0.4553574
10.36 0.4716193
10.38 0.4602177
10.4 0.4478002
10.42 0.4538174
10.44 0.4629527
10.46 0.4447745
10.48 0.4204163
10.5 0.4224039
10.52 0.4732072
10.54 0.4439311
10.56 0.4312771
10.58 0.4391185
10.6 0.4616278
10.62 0.4603805
10.64 0.4278146
10.66 0.4452245
10.68 0.47281
10.7 0.4751055
10.72 0.4752102
10.74 0.4441008
10.76 0.4501673
10.78 0.4637618
10.8 0.4512763
10.82 0.4856182
10.84 0.4466263
10.86 0.4562345
10.88 0.4664225
10.9 0.4518296
10.92 0.4654568
10.94 0.4397157
10.96 0.4293598
10.98 0.4541473
11 0.4505
11.02 0.4713008
11.04 0.4320306
11.06 0.4467101
11.08 0.4768126
11.1 0.4644882
11.12 0.4651344
11.14 0.4298257
11.16 0.4441
11.18 0.4280189
11.2 0.459402
11.22 0.4474652
11.24 0.4149998
11.26 0.4418148
11.28 0.4613563
11.3 0.4624127
11.32 0.447717
11.34 0.4509996
11.36 0.4389476
11.38 0.4555218
11.4 0.4871087
11.42 0.4502494
11.44 0.4648125
11.46 0.4168336
11.48 0.438035
11.5 0.4636809
11.52 0.4628984
11.54 0.4623306
11.56 0.4575475
11.58 0.4341079
11.6 0.4603528
11.62 0.4259981
11.64 0.4615738
11.66 0.4405395
11.68 0.4543676
11.7 0.4321172
11.72 0.4669849
11.74 0.4391752
11.76 0.4605977
11.78 0.4522727
11.8 0.4733918
11.82 0.4482466
11.84 0.4638427
11.86 0.4114003
11.88 0.4592928
11.9 0.4654842
11.92 0.415301
11.94 0.4530182
11.96 0.4380356
11.98 0.431306
12 0.4337342
12.02 0.4664227
12.04 0.4134002
12.06 0.4594832
12.08 0.4262629
12.1 0.4501384
12.12 0.4056473
12.14 0.4640311
12.16 0.4722288
12.18 0.4417294
12.2 0.4682415
12.22 0.4302908
12.24 0.448804
12.26 0.420981
12.28 0.4545332
12.3 0.4219297
12.32 0.4296795
12.34 0.4235562
12.36 0.4430009
12.38 0.4579577
12.4 0.4315966
12.42 0.4486371
12.44 0.4435369
12.46 0.399281
12.48 0.4443815
12.5 0.4183303
12.52 0.4484977
12.54 0.4398013
12.56 0.4700265
12.58 0.4520226
12.6 0.4387487
12.62 0.4114002
12.64 0.4339065
12.66 0.4261748
12.68 0.4545327
12.7 0.4434236
12.72 0.4475766
12.74 0.456673
12.76 0.4303777
12.78 0.4527968
12.8 0.4362911
12.82 0.4276676
12.84 0.4447753
12.86 0.4616272
12.88 0.4365771
12.9 0.4580942
12.92 0.4183303
12.94 0.446374
12.96 0.4380067
12.98 0.4583942
13 0.4240575
13.02 0.4088396
13.04 0.4081669
13.06 0.4300289
13.08 0.4549727
13.1 0.4676003
13.12 0.4211293
13.14 0.4417298
13.16 0.4457016
13.18 0.4216635
13.2 0.4438465
13.22 0.4521339
13.24 0.4074617
13.26 0.4430861
13.28 0.4337626
13.3 0.430668
13.32 0.439772
13.34 0.4314509
13.36 0.4516914
13.38 0.451054
13.4 0.4360039
13.42 0.4502775
13.44 0.4545323
13.46 0.4394885
13.48 0.4540926
13.5 0.4674928
13.52 0.4541202
13.54 0.4772316
13.56 0.4811706
13.58 0.4601633
13.6 0.4222261
13.62 0.4531558
13.64 0.4292435
13.66 0.438435
13.68 0.4257353
13.7 0.457438
13.72 0.4041346
13.74 0.4652152
13.76 0.4118859
13.78 0.4357173
13.8 0.4197025
13.82 0.4215153
13.84 0.442775
13.86 0.4602713
13.88 0.4412761
13.9 0.4383493
13.92 0.4451404
13.94 0.4665838
13.96 0.4268783
13.98 0.4641662
14 0.4530452
14.02 0.4810663
14.04 0.4220483
14.06 0.4735241
14.08 0.464785
14.1 0.4421822
14.12 0.4733134
14.14 0.4247938
14.16 0.4573296
14.18 0.4474649
14.2 0.4594018
14.22 0.4672531
14.24 0.4309871
14.26 0.418927
14.28 0.4531553
14.3 0.4505826
14.32 0.4504991
14.34 0.4624125
14.36 0.4513865
14.38 0.4736035
14.4 0.4433113
14.42 0.4383493
14.44 0.4624118
14.46 0.4690945
14.48 0.458803
14.5 0.4683479
14.52 0.4370639
14.54 0.4595921
14.56 0.4696276
14.58 0.424058
14.6 0.4486367
14.62 0.4658589
14.64 0.4490265
14.66 0.4424079
14.68 0.4677073
14.7 0.4318569
14.72 0.4258514
14.74 0.445505
14.76 0.4334158
14.78 0.4650264
14.8 0.4682152
14.82 0.4609771
14.84 0.4056166
14.86 0.4560703
14.88 0.4343099
14.9 0.4635195
14.92 0.4442409
14.94 0.4665028
14.96 0.455878
14.98 0.4684281
15 0.4677874
15.02 0.4549721
15.04 0.4427752
15.06 0.4272583
15.08 0.4670662
15.1 0.4718317
15.12 0.4202375
15.14 0.4359759
15.16 0.4390046
15.18 0.4534867
15.2 0.4583398
15.22 0.4557965
15.24 0.4530172
15.26 0.4510821
15.28 0.4076149
15.3 0.4740515
15.32 0.4350571
15.34 0.4618177
15.36 0.4532112
15.38 0.4459261
15.4 0.4657254
15.42 0.4145481
15.44 0.4438748
15.46 0.4387766
15.48 0.455878
15.5 0.4822341
15.52 0.4452811
15.54 0.4702123
15.56 0.4176718
15.58 0.410031
15.6 0.4689619
15.62 0.4221966
15.64 0.4811448
15.66 0.4410496
15.68 0.4586116
15.7 0.4437059
15.72 0.4723604
15.74 0.4620875
15.76 0.4610847
15.78 0.4833481
15.8 0.4341943
15.82 0.4807805
15.84 0.4028337
15.86 0.4667439
15.88 0.4563716
15.9 0.4454772
15.92 0.4613296
15.94 0.448247
15.96 0.4499444
15.98 0.4219596
16 0.4497497
16.02 0.4674671
16.04 0.4540382
16.06 0.4455616
16.08 0.4683491
16.1 0.4587479
16.12 0.4464585
16.14 0.4527134
16.16 0.4290982
16.18 0.4109136
16.2 0.471752
16.22 0.451359
16.24 0.4330415
16.26 0.4592928
16.28 0.445898
16.3 0.4474928
16.32 0.4555496
16.34 0.4699204
16.36 0.4609776
16.38 0.4435374
16.4 0.4628985
16.42 0.44886
16.44 0.455988
16.46 0.4641927
16.48 0.4591841
16.5 0.4509434
16.52 0.4477165
16.54 0.4693347
16.56 0.4453656
16.58 0.4364351
16.6 0.4356028
16.62 0.4349711
16.64 0.4437054
16.66 0.4470461
16.68 0.4227287
16.7 0.467627
16.72 0.4435364
16.74 0.4028025
16.76 0.4627359
16.78 0.441418
16.8 0.4597828
16.82 0.4607055
16.84 0.4515249
16.86 0.4365203
16.88 0.4639497
16.9 0.4378073
16.92 0.4796607
16.94 0.4292435
16.96 0.425294
16.98 0.4215152
17 0.4231141
17.02 0.4554662
17.04 0.4218114
17.06 0.450222
17.08 0.4473536
17.1 0.4048152
17.12 0.4297965
17.14 0.4436224
17.16 0.4103961
17.18 0.4710102
17.2 0.4354306
17.22 0.4690418
17.24 0.4258224
17.26 0.4490545
17.28 0.4366068
17.3 0.4506937
17.32 0.4535969
17.34 0.4442412
17.36 0.4618438
17.38 0.4557142
17.4 0.4100609
17.42 0.4402847
17.44 0.4725727
17.46 0.4642468
17.48 0.4200591
17.5 0.4239695
17.52 0.4326956
17.54 0.4212183
17.56 0.4497218
17.58 0.4193448
17.6 0.4279314
17.62 0.4334455
17.64 0.4442404
17.66 0.4543398
17.68 0.452217
17.7 0.4565088
17.72 0.4571648
17.74 0.4044128
17.76 0.4474654
17.78 0.4162034
17.8 0.4168932
17.82 0.4160528
17.84 0.4223745
17.86 0.4315664
17.88 0.4536795
17.9 0.4789053
17.92 0.4339355
17.94 0.4208623
17.96 0.4693879
17.98 0.4690683
18 0.4369205
18.02 0.4269952
18.04 0.4370928
18.06 0.4669313
18.08 0.4595104
18.1 0.4711691
18.12 0.4519125
18.14 0.4603799
18.16 0.4474654
18.18 0.4307266
18.2 0.4370355
18.22 0.4181808
18.24 0.4115822
18.26 0.4117643
18.28 0.4209812
18.3 0.4715133
18.32 0.4343099
18.34 0.4706909
18.36 0.4567551
18.38 0.465242
18.4 0.4492766
18.42 0.4815335
18.44 0.4479121
18.46 0.4404826
18.48 0.4549726
18.5 0.4457017
18.52 0.4563442
18.54 0.4649735
18.56 0.4657792
18.58 0.4343385
18.6 0.4348851
18.62 0.414336
18.64 0.4548357
18.66 0.443396
18.68 0.4260868
18.7 0.4366919
18.72 0.4563709
18.74 0.4070317
18.76 0.4286307
18.78 0.4795046
18.8 0.4342811
18.82 0.4187179
18.84 0.4372932
18.86 0.4522445
18.88 0.4271416
18.9 0.431596
18.92 0.4227585
18.94 0.4583394
18.96 0.4498056
18.98 0.4275808
19 0.4287488
19.02 0.4052465
19.04 0.4572472
19.06 0.4109446
19.08 0.4466821
19.1 0.4464583
19.12 0.4673862
19.14 0.407952
19.16 0.4278142
19.18 0.4537347
19.2 0.4177619
19.22 0.4391185
19.24 0.4590751
19.26 0.442521
19.28 0.4159625
19.3 0.483606
19.32 0.4594835
19.34 0.4681352
19.36 0.4100307
19.38 0.4551372
19.4 0.4412199
19.42 0.453707
19.44 0.4523828
19.46 0.450055
19.48 0.4385773
19.5 0.4155117
19.52 0.410518
19.54 0.3993124
19.56 0.4247939
19.58 0.4492773
19.6 0.420268
19.62 0.455851
19.64 0.4414181
19.66 0.4316832
19.68 0.420059
19.7 0.407185
19.72 0.4527971
19.74 0.4597824
19.76 0.4543402
19.78 0.4432553
19.8 0.4486923
19.82 0.4526862
19.84 0.4641661
19.86 0.4531002
19.88 0.4738409
19.9 0.4196723
19.92 0.443875
19.94 0.4606786
19.96 0.4245582
19.98 0.4370352
20 0.4501667
&
@target G1.S0
@type xy
0 0
0.02 245
0.04 395
0.06 12
0.08 557
0.1 0
0.12 209
0.14 0
0.16 0
0.18 213
0.2 2067
0.22 17
0.24 3
0.26 3
0.28 6
0.3 188
0.32 835
0.34 1
0.36 0
0.38 0
0.4 7
0.42 1347
0.44 4657
0.46 5867
0.48 6174
0.5 6701
0.52 7046
0.54 6431
0.56 5714
0.58 4971
0.6 5139
0.62 4724
0.64 4418
0.66 4284
0.68 3805
0.7 3966
0.72 4062
0.74 5812
0.76 3903
0.78 5493
0.8 6483
0.82 6366
0.84 6604
0.86 6431
0.88 5860
0.9 7584
0.92 6603
0.94 6874
0.96 8063
0.98 6689
1 8085
1.02 7487
1.04 7292
1.06 7492
1.08 6344
1.1 5888
1.12 7337
1.14 8427
1.16 6031
1.18 5953
1.2 5431
1.22 4821
1.24 3735
1.26 6716
1.28 7206
1.3 5432
1.32 4067
1.34 3350
1.36 6549
1.38 4264
1.4 4120
1.42 5869
1.44 5660
1.46 5037
1.48 5397
1.5 6160
1.52 5877
1.54 6140
1.56 6658
1.58 6344
1.6 7154
1.62 5956
1.64 6363
1.66 5924
1.68 5304
1.7 6528
1.72 4568
1.74 4158
1.76 5597
1.78 5741
1.8 4796
1.82 4652
1.84 7114
1.86 4875
1.88 5942
1.9 5023
1.92 4273
1.94 4221
1.96 3329
1.98 5959
2 4593
2.02 5899
2.04 5918
2.06 5501
2.08 5944
2.1 7012
2.12 7253
2.14 7213
2.16 7772
2.18 5187
2.2 5251
2.22 5534
2.24 5160
2.26 5167
2.28 4902
2.3 8235
2.32 6517
2.34 5144
2.36 4762
2.38 6225
2.4 6948
2.42 6184
2.44 6635
2.46 6733
2.48 6987
2.5 8293
2.52 7930
2.54 6789
2.56 7819
2.58 7154
2.6 7250
2.62 7906
2.64 7160
2.66 6338
2.68 7228
2.7 5389
2.72 6496
2.74 8122
2.76 8538
2.78 7902
2.8 5916
2.82 5596
2.84 4563
2.86 4092
2.88 2969
2.9 4590
2.92 6104
2.94 5350
2.96 5159
2.98 5099
3 3366
3.02 2900
3.04 3107
3.06 3459
3.08 3226
3.1 3799
3.12 3449
3.14 3131
3.16 3027
3.18 2222
3.2 3231
3.22 2732
3.24 2156
3.26 2297
3.28 3635
3.3 3317
3.32 2958
3.34 3392
3.36 3468
3.38 3404
3.4 1916
3.42 4412
3.44 5383
3.46 5359
3.48 4719
3.5 6174
3.52 6545
3.54 6715
3.56 6462
3.58 7215
3.6 7156
3.62 6198
3.64 5259
3.66 5458
3.68 3888
3.7 4554
3.72 3691
3.74 6242
3.76 5626
3.78 5966
3.8 5307
3.82 7264
3.84 6402
3.86 7311
3.88 7697
3.9 6689
3.92 7545
3.94 7569
3.96 7426
3.98 6909
4 5596
4.02 5380
4.04 7679
4.06 6287
4.08 7150
4.1 5725
4.12 6085
4.14 6705
4.16 5629
4.18 5767
4.2 5566
4.22 6446
4.24 5043
4.26 5452
4.28 5053
4.3 5327
4.32 6269
4.34 5899
4.36 5557
4.38 7474
4.4 8143
4.42 7717
4.44 8175
4.46 7547
4.48 8364
4.5 6911
4.52 6376
4.54 4953
4.56 6792
4.58 6096
4.6 4168
4.62 3493
4.64 1719
4.66 2983
4.68 3890
4.7 3320
4.72 4370
4.74 3951
4.76 3360
4.78 3786
4.8 4392
4.82 4149
4.84 5168
4.86 5754
4.88 3919
4.9 4196
4.92 4913
4.94 6689
4.96 6872
4.98 6583
5 5354
5.02 6176
5.04 4701
5.06 4523
5.08 4420
5.1 4317
5.12 2719
5.14 3828
5.16 3199
5.18 3431
5.2 2212
5.22 2455
5.24 2231
5.26 2503
5.28 1780
5.3 2613
5.32 2689
5.34 1744
5.36 1246
5.38 1924
5.4 1728
5.42 1161
5.44 1650
5.46 2141
5.48 3949
5.5 3403
5.52 2824
5.54 3248
5.56 4415
5.58 5106
5.6 4908
5.62 4818
5.64 4589
5.66 5949
5.68 6040
5.7 5827
5.72 4522
5.74 3876
5.76 3970
5.78 4380
5.8 2776
5.82 3110
5.84 1618
5.86 1116
5.88 1210
5.9 1019
5.92 881
5.94 1579
5.96 1538
5.98 3606
6 3966
6.02 3743
6.04 6089
6.06 5510
6.08 5292
6.1 5166
6.12 5937
6.14 4222
6.16 4727
6.18 5599
6.2 6675
6.22 7532
6.24 6143
6.26 5334
6.28 6507
6.3 7846
6.32 8041
6.34 6816
6.36 5944
6.38 5183
6.4 4541
6.42 5519
6.44 6877
6.46 6128
6.48 5336
6.5 5250
6.52 5360
6.54 3503
6.56 3344
6.58 3920
6.6 5074
6.62 5851
6.64 5980
6.66 5799
6.68 8081
6.7 7728
6.72 5977
6.74 6747
6.76 6268
6.78 6273
6.8 6534
6.82 8388
6.84 7339
6.86 8361
6.88 8507
6.9 8312
6.92 5830
6.94 6679
6.96 5904
6.98 7118
7 5960
7.02 5025
7.04 5380
7.06 5242
7.08 4703
7.1 4701
7.12 4619
7.14 4806
7.16 3607
7.18 4599
7.2 4040
7.22 5287
7.24 4405
7.26 3708
7.28 2983
7.3 3037
7.32 2457
7.34 2645
7.36 3504
7.38 3571
7.4 5202
7.42 3786
7.44 3778
7.46 4995
7.48 5481
7.5 4961
7.52 5717
7.54 4699
7.56 3512
7.58 4021
7.6 5488
7.62 7957
7.64 6028
7.66 5832
7.68 5425
7.7 4043
7.72 3140
7.74 2745
7.76 3425
7.78 3217
7.8 4219
7.82 5035
7.84 3361
7.86 3990
7.88 3909
7.9 4177
7.92 4284
7.94 4039
7.96 4330
7.98 4894
8 4334
8.02 4360
8.04 4064
8.06 5992
8.08 5075
8.1 4160
8.12 4494
8.14 4006
8.16 4417
8.18 4883
8.2 5342
8.22 5740
8.24 4418
8.26 3870
8.28 4875
8.3 3989
8.32 4776
8.34 5913
8.36 3990
8.38 5158
8.4 5632
8.42 7188
8.44 6159
8.46 8172
8.48 6175
8.5 5905
8.52 6270
8.54 4734
8.56 6746
8.58 7077
8.6 6753
8.62 5091
8.64 8313
8.66 7668
8.68 5573
8.7 6481
8.72 7385
8.74 6429
8.76 7684
8.78 8986
8.8 8903
8.82 7900
8.84 6758
8.86 6078
8.88 6968
8.9 8823
8.92 7284
8.94 5843
8.96 7114
8.98 7316
9 5264
9.02 6780
9.04 7505
9.06 8436
9.08 7915
9.1 6909
9.12 7712
9.14 6983
9.16 8131
9.18 7809
9.2 8969
9.22 9334
9.24 8341
9.26 8658
9.28 9179
9.3 8746
9.32 8369
9.34 7303
9.36 8015
9.38 8842
9.4 8486
9.42 9240
9.44 8093
9.46 7856
9.48 8828
9.5 8777
9.52 7539
9.54 8035
9.56 8061
9.58 9091
9.6 6844
9.62 6795
9.64 9349
9.66 10090
9.68 10198
9.7 9256
9.72 9579
9.74 9191
9.76 9153
9.78 9312
9.8 8320
9.82 7332
9.84 9019
9.86 8421
9.88 8155
9.9 7888
9.92 9031
9.94 8700
9.96 9776
9.98 9007
10 10096
10.02 9748
10.04 9097
10.06 10253
10.08 11581
10.1 8205
10.12 8335
10.14 10098
10.16 7849
10.18 7948
10.2 8152
10.22 9637
10.24 9351
10.26 9591
10.28 9451
10.3 10558
10.32 10476
10.34 8940
10.36 8142
10.38 7552
10.4 9208
10.42 8562
10.44 8004
10.46 8577
10.48 8774
10.5 7903
10.52 8536
10.54 7412
10.56 7127
10.58 6513
10.6 6102
10.62 6246
10.64 5102
10.66 5061
10.68 5598
10.7 3669
10.72 5180
10.74 6472
10.76 5604
10.78 6069
10.8 6362
10.82 6390
10.84 4608
10.86 4687
10.88 4948
10.9 4963
10.92 4566
10.94 3316
10.96 4118
10.98 3531
11 2972
11.02 3489
11.04 4749
11.06 3875
11.08 4736
11.1 3794
11.12 5071
11.14 3439
11.16 2583
11.18 2923
11.2 2798
11.22 2169
11.24 1978
11.26 1970
11.28 2136
11.3 1879
11.32 2887
11.34 2427
11.36 3504
11.38 3113
11.4 2212
11.42 1616
11.44 3221
11.46 3507
11.48 5143
11.5 4783
11.52 4261
11.54 5973
11.56 5396
11.58 6753
11.6 7186
11.62 7050
11.64 8091
11.66 6380
11.68 5627
11.7 7377
11.72 7350
11.74 9101
11.76 9465
11.78 7624
11.8 8284
11.82 8488
11.84 8268
11.86 9320
11.88 8808
11.9 6885
11.92 6909
11.94 5976
11.96 9499
11.98 7215
12 8256
12.02 7909
12.04 8381
12.06 5988
12.08 5933
12.1 5730
12.12 4918
12.14 5853
12.16 8353
12.18 5911
12.2 5734
12.22 5807
12.24 6221
12.26 6747
12.28 7673
12.3 7467
12.32 5425
12.34 7437
12.36 8114
12.38 7566
12.4 10685
12.42 10082
12.44 10014
12.46 8963
12.48 8556
12.5 10244
12.52 10200
12.54 9430
12.56 9266
12.58 9246
12.6 8885
12.62 9394
12.64 10116
12.66 8872
12.68 9162
12.7 9112
12.72 9385
12.74 8478
12.76 10879
12.78 8924
12.8 9851
12.82 9616
12.84 8796
12.86 8811
12.88 10067
12.9 9843
12.92 9812
12.94 8895
12.96 8791
12.98 8901
13 9067
13.02 9265
13.04 9645
13.06 9304
13.08 8975
13.1 8550
13.12 8966
13.14 8161
13.16 6850
13.18 6750
13.2 8189
13.22 7158
13.24 8389
13.26 7189
13.28 8156
13.3 6228
13.32 7535
13.34 7040
13.36 7404
13.38 6590
13.4 4318
13.42 5985
13.44 4548
13.46 5664
13.48 7014
13.5 5985
13.52 4880
13.54 4797
13.56 6047
13.58 7287
13.6 6647
13.62 5667
13.64 6241
13.66 6682
13.68 4835
13.7 7057
13.72 5367
13.74 6107
13.76 7869
13.78 6462
13.8 5934
13.82 5601
13.84 5894
13.86 5279
13.88 5831
13.9 5002
13.92 3014
13.94 2122
13.96 2589
13.98 3848
14 3926
14.02 3737
14.04 3453
14.06 2763
14.08 3867
14.1 4575
14.12 3918
14.14 3421
14.16 3854
14.18 2495
14.2 4140
14.22 2842
14.24 3299
14.26 1769
14.28 3748
14.3 3738
14.32 3101
14.34 4397
14.36 5078
14.38 5445
14.4 4167
14.42 4223
14.44 3418
14.46 3998
14.48 5556
14.5 4728
14.52 4530
14.54 4387
14.56 3929
14.58 4986
14.6 3757
14.62 4235
14.64 4322
14.66 3832
14.68 3828
14.7 4444
14.72 3866
14.74 3071
14.76 4122
14.78 4344
14.8 4124
14.82 4366
14.84 6747
14.86 6310
14.88 5454
14.9 5999
14.92 4761
14.94 4244
14.96 3810
14.98 2918
15 3438
15.02 3571
15.04 2664
15.06 5030
15.08 4466
15.1 5411
15.12 6840
15.14 7649
15.16 6316
15.18 6553
15.2 6453
15.22 5786
15.24 5160
15.26 6207
15.28 6281
15.3 6776
15.32 7141
15.34 5996
15.36 5445
15.38 4970
15.4 6878
15.42 6898
15.44 5858
15.46 7123
15.48 7423
15.5 7333
15.52 6540
15.54 6649
15.56 5030
15.58 5617
15.6 5885
15.62 6951
15.64 7620
15.66 6114
15.68 6654
15.7 7684
15.72 5724
15.74 6846
15.76 7674
15.78 6082
15.8 8024
15.82 8578
15.84 9271
15.86 8730
15.88 8393
15.9 9004
15.92 7537
15.94 7002
15.96 7284
15.98 8452
16 8384
16.02 7253
16.04 6203
16.06 4967
16.08 4593
16.1 5403
16.12 5869
16.14 5880
16.16 4641
16.18 5194
16.2 4598
16.22 4939
16.24 4423
16.26 4679
16.28 3899
16.3 3671
16.32 2522
16.34 2653
16.36 3726
16.38 2660
16.4 2871
16.42 3572
16.44 2939
16.46 3688
16.48 5014
16.5 5280
16.52 5350
16.54 5334
16.56 6444
16.58 7011
16.6 6181
16.62 6434
16.64 4991
16.66 5875
16.68 5219
16.7 5891
16.72 5848
16.74 6306
16.76 6468
16.78 5130
16.8 5661
16.82 6450
16.84 4796
16.86 6819
16.88 5860
16.9 5171
16.92 4689
16.94 4883
16.96 3252
16.98 4337
17 5402
17.02 6902
17.04 8046
17.06 8904
17.08 7655
17.1 6913
17.12 5783
17.14 6125
17.16 4074
17.18 4405
17.2 5540
17.22 5018
17.24 5552
17.26 6431
17.28 6460
17.3 5879
17.32 6158
17.34 4812
17.36 6042
17.38 6292
17.4 6289
17.42 6788
17.44 7158
17.46 8659
17.48 6726
17.5 7731
17.52 6586
17.54 8552
17.56 5239
17.58 6296
17.6 6785
17.62 8537
17.64 8391
17.66 7888
17.68 8260
17.7 8526
17.72 8484
17.74 8933
17.76 8832
17.78 7427
17.8 8708
17.82 8182
17.84 8724
17.86 10397
17.88 8906
17.9 9181
17.92 9002
17.94 10906
17.96 9602
17.98 10441
18 9813
18.02 11096
18.04 9466
18.06 9982
18.08 10836
18.1 10311
18.12 11134
18.14 10591
18.16 9804
18.18 9358
18.2 9551
18.22 10618
18.24 8567
18.26 9210
18.28 9134
18.3 8806
18.32 7983
18.34 8633
18.36 9052
18.38 8867
18.4 8155
18.42 9552
18.44 7832
18.46 9505
18.48 9064
18.5 9291
18.52 8419
18.54 6761
18.56 5306
18.58 5338
18.6 4537
18.62 4920
18.64 6571
18.66 4671
18.68 6413
18.7 6618
18.72 6953
18.74 6089
18.76 5879
18.78 6833
18.8 7403
18.82 7743
18.84 6342
18.86 6221
18.88 6148
18.9 6366
18.92 6216
18.94 7956
18.96 7596
18.98 6760
19 7913
19.02 6821
19.04 6927
19.06 6849
19.08 6368
19.1 5657
19.12 7403
19.14 7426
19.16 8536
19.18 7473
19.2 8606
19.22 7866
19.24 8029
19.26 8320
19.28 8921
19.3 6711
19.32 7133
19.34 6509
19.36 7091
19.38 4009
19.4 4627
19.42 7931
19.44 7315
19.46 5675
19.48 6083
19.5 6210
19.52 4417
19.54 5623
19.56 6147
19.58 6468
19.6 7677
19.62 6328
19.64 5549
19.66 5098
19.68 6752
19.7 7119
19.72 7062
19.74 6740
19.76 7491
19.78 7907
19.8 8536
19.82 7359
19.84 8648
19.86 6862
19.88 8340
19.9 7797
19.92 8795
19.94 8878
19.96 9709
19.98 10155
20 7864
&
@target G1.S1
@type xy
0 0
0.02 18
0.04 101
0.06 0
0.08 84
0.1 0
0.12 424
0.14 2
0.16 0
0.18 6
0.2 392
0.22 22
0.24 0
0.26 29
0.28 0
0.3 19
0.32 694
0.34 0
0.36 0
0.38 0
0.4 15
0.42 3894
0.44 4969
0.46 4935
0.48 5715
0.5 4438
0.52 4761
0.54 5169
0.56 5902
0.58 5882
0.6 6005
0.62 6551
0.64 6593
0.66 6898
0.68 7526
0.7 7123
0.72 7701
0.74 5246
0.76 5769
0.78 6161
0.8 5465
0.82 5026
0.84 4493
0.86 4681
0.88 3994
0.9 3928
0.92 4114
0.94 3879
0.96 4138
0.98 3596
1 3244
1.02 3893
1.04 3316
1.06 4204
1.08 5245
1.1 4720
1.12 3144
1.14 2931
1.16 4709
1.18 5750
1.2 5686
1.22 5860
1.24 6378
1.26 4760
1.28 4351
1.3 5904
1.32 7513
1.34 7448
1.36 7118
1.38 6635
1.4 6239
1.42 5709
1.44 4948
1.46 5047
1.48 5016
1.5 5132
1.52 4752
1.54 4897
1.56 4349
1.58 3057
1.6 4139
1.62 5038
1.64 4729
1.66 4979
1.68 5780
1.7 4765
1.72 5765
1.74 6139
1.76 5397
1.78 5663
1.8 7450
1.82 6643
1.84 3675
1.86 4968
1.88 4550
1.9 4810
1.92 5209
1.94 6248
1.96 6665
1.98 5286
2 6593
2.02 5576
2.04 5581
2.06 4375
2.08 4446
2.1 3883
2.12 3168
2.14 4224
2.16 2678
2.18 6189
2.2 6616
2.22 6065
2.24 5030
2.26 6777
2.28 5958
2.3 4911
2.32 5599
2.34 6490
2.36 6667
2.38 6600
2.4 4055
2.42 4763
2.44 5193
2.46 5932
2.48 4793
2.5 3046
2.52 3445
2.54 3275
2.56 2741
2.58 2839
2.6 3081
2.62 2940
2.64 4264
2.66 3406
2.68 2845
2.7 4423
2.72 4484
2.74 3635
2.76 2708
2.78 3049
2.8 5210
2.82 4672
2.84 5807
2.86 7317
2.88 7909
2.9 6354
2.92 4708
2.94 6363
2.96 5586
2.98 4634
3 8390
3.02 8354
3.04 7866
3.06 7591
3.08 9043
3.1 6570
3.12 7560
3.14 8109
3.16 8686
3.18 8727
3.2 8467
3.22 6243
3.24 8524
3.26 8786
3.28 8418
3.3 8163
3.32 7933
3.34 9263
3.36 8087
3.38 7108
3.4 8803
3.42 6745
3.44 5769
3.46 5274
3.48 6634
3.5 5765
3.52 5428
3.54 4281
3.56 4380
3.58 3784
3.6 4571
3.62 4902
3.64 6308
3.66 4653
3.68 5622
3.7 6381
3.72 5887
3.74 5323
3.76 5230
3.78 4401
3.8 5700
3.82 3908
3.84 5302
3.86 5063
3.88 4197
3.9 3387
3.92 3715
3.94 3339
3.96 4215
3.98 4500
4 5260
4.02 5528
4.04 4344
4.06 4442
4.08 3975
4.1 5547
4.12 5176
4.14 5315
4.16 5145
4.18 4833
4.2 4181
4.22 3910
4.24 5460
4.26 6402
4.28 6519
4.3 5912
4.32 5257
4.34 5293
4.36 4241
4.38 4272
4.4 2407
4.42 3594
4.44 2699
4.46 2902
4.48 2708
4.5 3576
4.52 5148
4.54 5334
4.56 5104
4.58 5717
4.6 6938
4.62 8777
4.64 9564
4.66 7991
4.68 7138
4.7 6425
4.72 7380
4.74 6000
4.76 7476
4.78 7343
4.8 7966
4.82 7357
4.84 6444
4.86 6873
4.88 7470
4.9 7733
4.92 6078
4.94 4920
4.96 3814
4.98 4099
5 5098
5.02 4901
5.04 5028
5.06 7450
5.08 7294
5.1 7601
5.12 6732
5.14 7376
5.16 9863
5.18 7111
5.2 9085
5.22 7466
5.24 9311
5.26 8633
5.28 10121
5.3 8481
5.32 8983
5.34 10251
5.36 8791
5.38 8992
5.4 10188
5.42 7217
5.44 8778
5.46 7639
5.48 8250
5.5 6834
5.52 7974
5.54 7201
5.56 7302
5.58 6201
5.6 6717
5.62 6091
5.64 4867
5.66 5223
5.68 5141
5.7 5147
5.72 6811
5.74 7985
5.76 6825
5.78 7493
5.8 8947
5.82 8395
5.84 9517
5.86 9848
5.88 9476
5.9 9738
5.92 9130
5.94 9357
5.96 9385
5.98 7787
6 7435
6.02 6813
6.04 5050
6.06 5122
6.08 6549
6.1 6633
6.12 5810
6.14 6567
6.16 5597
6.18 5542
6.2 4313
6.22 3516
6.24 5633
6.26 6086
6.28 4313
6.3 3127
6.32 3270
6.34 3542
6.36 5777
6.38 5614
6.4 5798
6.42 5134
6.44 3628
6.46 4099
6.48 5615
6.5 5683
6.52 6274
6.54 6170
6.56 8166
6.58 7276
6.6 5930
6.62 5859
6.64 5919
6.66 5512
6.68 3718
6.7 4531
6.72 5013
6.74 5266
6.76 5724
6.78 5611
6.8 3690
6.82 2101
6.84 2835
6.86 3741
6.88 2838
6.9 2262
6.92 2863
6.94 4742
6.96 4763
6.98 4724
7 5782
7.02 4965
7.04 5607
7.06 6600
7.08 7540
7.1 6318
7.12 6907
7.14 6574
7.16 6994
7.18 7491
7.2 6963
7.22 6789
7.24 8228
7.26 7787
7.28 6951
7.3 7968
7.32 9166
7.34 8973
7.36 7626
7.38 7158
7.4 5756
7.42 7428
7.44 8403
7.46 6981
7.48 7323
7.5 6229
7.52 5726
7.54 6807
7.56 8294
7.58 6824
7.6 4139
7.62 4151
7.64 5495
7.66 5231
7.68 6569
7.7 5882
7.72 9525
7.74 8525
7.76 7996
7.78 8261
7.8 6261
7.82 6556
7.84 6424
7.86 7503
7.88 6519
7.9 7011
7.92 6077
7.94 6644
7.96 6148
7.98 5993
8 5251
8.02 6742
8.04 6743
8.06 4883
8.08 5325
8.1 6721
8.12 6182
8.14 6412
8.16 5833
8.18 6267
8.2 5473
8.22 6274
8.24 6374
8.26 7278
8.28 6933
8.3 6629
8.32 6608
8.34 5243
8.36 6225
8.38 5958
8.4 6970
8.42 4463
8.44 3967
8.46 2987
8.48 4768
8.5 4528
8.52 4760
8.54 5588
8.56 4592
8.58 5917
8.6 5319
8.62 3803
8.64 4788
8.66 4847
8.68 5441
8.7 4271
8.72 3824
8.74 3901
8.76 3414
8.78 2625
8.8 2734
8.82 4683
8.84 4250
8.86 4481
8.88 4702
8.9 3572
8.92 3341
8.94 4793
8.96 4621
8.98 3894
9 5056
9.02 3952
9.04 3901
9.06 3537
9.08 4300
9.1 4765
9.12 3379
9.14 4075
9.16 3199
9.18 4067
9.2 2068
9.22 1091
9.24 1357
9.26 1853
9.28 1391
9.3 1198
9.32 2121
9.34 3030
9.36 2264
9.38 1208
9.4 2178
9.42 2667
9.44 1961
9.46 1706
9.48 2093
9.5 1603
9.52 2297
9.54 2612
9.56 2636
9.58 2631
9.6 3175
9.62 3753
9.64 2723
9.66 1386
9.68 836
9.7 452
9.72 829
9.74 1014
9.76 742
9.78 1685
9.8 2262
9.82 1311
9.84 1260
9.86 1682
9.88 2169
9.9 2136
9.92 1919
9.94 2368
9.96 2129
9.98 2099
10 1586
10.02 892
10.04 786
10.06 909
10.08 330
10.1 1888
10.12 2651
10.14 2299
10.16 2179
10.18 2104
10.2 2035
10.22 1276
10.24 918
10.26 1129
10.28 1003
10.3 1480
10.32 1918
10.34 2236
10.36 2578
10.38 2610
10.4 1930
10.42 2307
10.44 2797
10.46 2639
10.48 2774
10.5 2569
10.52 2767
10.54 3781
10.56 3531
10.58 4861
10.6 4636
10.62 6550
10.64 4684
10.66 4303
10.68 5894
10.7 7050
10.72 5731
10.74 5764
10.76 5669
10.78 5206
10.8 4840
10.82 5815
10.84 6728
10.86 6197
10.88 7079
10.9 6024
10.92 7820
10.94 9180
10.96 8647
10.98 10120
11 7379
11.02 8895
11.04 6766
11.06 7465
11.08 6414
11.1 6997
11.12 4867
11.14 6900
11.16 8493
11.18 8840
11.2 8720
11.22 10074
11.24 8642
11.26 9192
11.28 10492
11.3 8692
11.32 7934
11.34 9903
11.36 7572
11.38 7426
11.4 8590
11.42 8724
11.44 8122
11.46 7835
11.48 7141
11.5 6037
11.52 6484
11.54 5946
11.56 4926
11.58 3888
11.6 3158
11.62 3412
11.64 4163
11.66 5299
11.68 5106
11.7 3489
11.72 3449
11.74 3006
11.76 1563
11.78 1993
11.8 2442
11.82 2057
11.84 2264
11.86 2849
11.88 2406
11.9 4055
11.92 3964
11.94 3438
11.96 3559
11.98 4490
12 3674
12.02 4151
12.04 3188
12.06 3951
12.08 4262
12.1 5157
12.12 5414
12.14 4486
12.16 3618
12.18 5244
12.2 5025
12.22 5769
12.24 3895
12.26 5036
12.28 3350
12.3 3793
12.32 3908
12.34 3717
12.36 2612
12.38 2789
12.4 1502
12.42 690
12.44 786
12.46 1686
12.48 1840
12.5 1535
12.52 1285
12.54 1103
12.56 1641
12.58 1833
12.6 1561
12.62 1278
12.64 1240
12.66 1220
12.68 2307
12.7 1288
12.72 1192
12.74 1117
12.76 987
12.78 1465
12.8 1361
12.82 1655
12.84 1329
12.86 1229
12.88 1234
12.9 1321
12.92 1236
12.94 1365
12.96 1299
12.98 1290
13 1338
13.02 1245
13.04 1334
13.06 1530
13.08 1609
13.1 1661
13.12 2417
13.14 2490
13.16 2165
13.18 3329
13.2 4111
13.22 3384
13.24 2458
13.26 3181
13.28 3111
13.3 2881
13.32 3271
13.34 3303
13.36 3577
13.38 4388
13.4 5439
13.42 4785
13.44 5777
13.46 5147
13.48 4355
13.5 5272
13.52 5611
13.54 6146
13.56 5686
13.58 5159
13.6 4819
13.62 4214
13.64 4147
13.66 4407
13.68 5024
13.7 4836
13.72 5530
13.74 4590
13.76 3779
13.78 4090
13.8 4735
13.82 4542
13.84 4219
13.86 5691
13.88 5297
13.9 6070
13.92 8777
13.94 7665
13.96 7108
13.98 7815
14 7417
14.02 7362
14.04 7396
14.06 7213
14.08 8251
14.1 5777
14.12 6768
14.14 5940
14.16 7668
14.18 8665
14.2 7993
14.22 8400
14.24 6858
14.26 7485
14.28 7168
14.3 7482
14.32 7943
14.34 6711
14.36 5842
14.38 5750
14.4 6642
14.42 6905
14.44 6520
14.46 6912
14.48 5699
14.5 6501
14.52 6064
14.54 6196
14.56 5942
14.58 5532
14.6 6967
14.62 6427
14.64 5308
14.66 6860
14.68 5864
14.7 6608
14.72 6669
14.74 6506
14.76 6647
14.78 7149
14.8 6957
14.82 5308
14.84 4086
14.86 5432
14.88 5813
14.9 4914
14.92 6773
14.94 6850
14.96 7621
14.98 7752
15 7665
15.02 8249
15.04 7566
15.06 6447
15.08 7037
15.1 6649
15.12 4931
15.14 4510
15.16 3590
15.18 4138
15.2 3806
15.22 5026
15.24 6381
15.26 5481
15.28 5707
15.3 4268
15.32 4311
15.34 4697
15.36 5790
15.38 6235
15.4 5171
15.42 4163
15.44 5290
15.46 3352
15.48 4191
15.5 3431
15.52 4315
15.54 4817
15.56 6027
15.58 4952
15.6 4370
15.62 4664
15.64 3851
15.66 4379
15.68 4795
15.7 3855
15.72 4216
15.74 4123
15.76 2338
15.78 3819
15.8 2595
15.82 3430
15.84 1592
15.86 1755
15.88 2501
15.9 2891
15.92 4189
15.94 3986
15.96 4053
15.98 2509
16 2780
16.02 3791
16.04 4939
16.06 6473
16.08 6234
16.1 6111
16.12 5110
16.14 5325
16.16 5448
16.18 5857
16.2 6250
16.22 6570
16.24 6354
16.26 7521
16.28 6759
16.3 6924
16.32 9631
16.34 9055
16.36 8020
16.38 8919
16.4 8459
16.42 8636
16.44 7991
16.46 6057
16.48 6113
16.5 5867
16.52 5528
16.54 5024
16.56 4776
16.58 3826
16.6 5322
16.62 4404
16.64 6047
16.66 5049
16.68 5729
16.7 5500
16.72 4276
16.74 4526
16.76 4427
16.78 6264
16.8 6624
16.82 5721
16.84 6650
16.86 4928
16.88 7215
16.9 5872
16.92 7100
16.94 6019
16.96 7825
16.98 6715
17 5398
17.02 3567
17.04 4817
17.06 3038
17.08 4803
17.1 3989
17.12 4146
17.14 5742
17.16 7276
17.18 7258
17.2 5598
17.22 6082
17.24 5299
17.26 5080
17.28 5927
17.3 4844
17.32 5787
17.34 5685
17.36 4949
17.38 4873
17.4 4551
17.42 3695
17.44 3737
17.46 4369
17.48 4967
17.5 3577
17.52 3632
17.54 4238
17.56 4694
17.58 4339
17.6 1574
17.62 2084
17.64 1997
17.66 1824
17.68 2386
17.7 2601
17.72 2356
17.74 2731
17.76 1920
17.78 2631
17.8 3230
17.82 2411
17.84 2037
17.86 796
17.88 933
17.9 1711
17.92 1582
17.94 1295
17.96 337
17.98 721
18 721
18.02 1034
18.04 1216
18.06 823
18.08 935
18.1 699
18.12 517
18.14 1366
18.16 1201
18.18 1539
18.2 1643
18.22 736
18.24 1335
18.26 1585
18.28 1249
18.3 1301
18.32 1418
18.34 1603
18.36 2190
18.38 2738
18.4 1883
18.42 1737
18.44 2389
18.46 1460
18.48 3295
18.5 2468
18.52 3779
18.54 4086
18.56 4857
18.58 5649
18.6 5556
18.62 5357
18.64 4724
18.66 5820
18.68 4207
18.7 3434
18.72 3909
18.74 3837
18.76 4469
18.78 3939
18.8 3211
18.82 2802
18.84 5563
18.86 4718
18.88 4056
18.9 3475
18.92 4685
18.94 3926
18.96 2749
18.98 3103
19 1741
19.02 3578
19.04 3462
19.06 4350
19.08 3544
19.1 3763
19.12 2363
19.14 3496
19.16 2786
19.18 2925
19.2 3479
19.22 3199
19.24 3440
19.26 2938
19.28 2683
19.3 3457
19.32 3827
19.34 4714
19.36 4144
19.38 7214
19.4 5049
19.42 3559
19.44 4702
19.46 4722
19.48 4583
19.5 5243
19.52 5909
19.54 5508
19.56 2823
19.58 3410
19.6 3426
19.62 5273
19.64 4446
19.66 5548
19.68 4682
19.7 4447
19.72 4050
19.74 3992
19.76 3069
19.78 3070
19.8 3129
19.82 3400
19.84 2154
19.86 1893
19.88 3247
19.9 2793
19.92 2739
19.94 1814
19.96 1542
19.98 1831
20 2950
&
@target G1.S2
@type xy
0 0
0.02 3
0.04 1
0.06 0
0.08 87
0.1 0
0.12 52
0.14 0
0.16 0
0.18 5
0.2 126
0.22 0
0.24 0
0.26 0
0.28 0
0.3 6
0.32 272
0.34 0
0.36 0
0.38 0
0.4 0
0.42 964
0.44 1930
0.46 3283
0.48 2601
0.5 2713
0.52 3626
0.54 3163
0.56 2648
0.58 2813
0.6 3687
0.62 4384
0.64 4633
0.66 2498
0.68 2661
0.7 3350
0.72 3582
0.74 4610
0.76 4468
0.78 3448
0.8 2930
0.82 3657
0.84 4071
0.86 3213
0.88 4990
0.9 4219
0.92 3430
0.94 4212
0.96 4438
0.98 4539
1 2680
1.02 2849
1.04 3211
1.06 3597
1.08 3987
1.1 3233
1.12 2705
1.14 3447
1.16 3255
1.18 3104
1.2 2551
1.22 3057
1.24 3906
1.26 3364
1.28 3711
1.3 3720
1.32 4050
1.34 3576
1.36 4711
1.38 4425
1.4 4248
1.42 4145
1.44 4405
1.46 3229
1.48 2908
1.5 3613
1.52 4152
1.54 3130
1.56 3408
1.58 3750
1.6 3232
1.62 2941
1.64 2928
1.66 2660
1.68 3078
1.7 3655
1.72 3964
1.74 4200
1.76 3550
1.78 4473
1.8 3915
1.82 3232
1.84 3477
1.86 3766
1.88 4113
1.9 3988
1.92 5172
1.94 4078
1.96 2852
1.98 3796
2 3236
2.02 3069
2.04 3133
2.06 3308
2.08 3433
2.1 3266
2.12 2836
2.14 2815
2.16 3610
2.18 2413
2.2 3305
2.22 3089
2.24 2540
2.26 3515
2.28 2924
2.3 3676
2.32 3398
2.34 4099
2.36 2937
2.38 3263
2.4 3592
2.42 3580
2.44 3964
2.46 3001
2.48 2711
2.5 3086
2.52 3537
2.54 2281
2.56 4196
2.58 4173
2.6 5137
2.62 4709
2.64 3291
2.66 3143
2.68 4024
2.7 3546
2.72 3085
2.74 4206
2.76 4041
2.78 3698
2.8 2833
2.82 3407
2.84 3641
2.86 2741
2.88 2560
2.9 3473
2.92 4774
2.94 2650
2.96 2981
2.98 3008
3 2675
3.02 2574
3.04 4214
3.06 3766
3.08 3703
3.1 3983
3.12 3609
3.14 3837
3.16 3387
3.18 2917
3.2 3266
3.22 3562
3.24 3890
3.26 3671
3.28 3276
3.3 3750
3.32 3615
3.34 3115
3.36 3708
3.38 4031
3.4 4233
3.42 3875
3.44 2786
3.46 3331
3.48 3445
3.5 3440
3.52 3687
3.54 3804
3.56 4559
3.58 2292
3.6 3512
3.62 3564
3.64 4429
3.66 2933
3.68 2502
3.7 3054
3.72 3116
3.74 4046
3.76 2819
3.78 3711
3.8 4393
3.82 4549
3.84 4430
3.86 4801
3.88 4197
3.9 4258
3.92 3321
3.94 3683
3.96 4005
3.98 3314
4 2692
4.02 3349
4.04 3278
4.06 4186
4.08 4480
4.1 3511
4.12 3155
4.14 3917
4.16 3651
4.18 3908
4.2 4349
4.22 3443
4.24 3920
4.26 4480
4.28 3755
4.3 4082
4.32 3677
4.34 3170
4.36 3914
4.38 3313
4.4 2845
4.42 3063
4.44 3607
4.46 3638
4.48 4327
4.5 3241
4.52 3371
4.54 3236
4.56 4139
4.58 3495
4.6 2924
4.62 3189
4.64 4033
4.66 3116
4.68 4237
4.7 3092
4.72 2411
4.74 2817
4.76 3275
4.78 4084
4.8 3098
4.82 3687
4.84 2926
4.86 4011
4.88 2860
4.9 3735
4.92 3530
4.94 4010
4.96 2249
4.98 3377
5 2803
5.02 4409
5.04 3622
5.06 3923
5.08 3811
5.1 3631
5.12 3006
5.14 3093
5.16 4153
5.18 3012
5.2 3895
5.22 3042
5.24 3972
5.26 4046
5.28 3286
5.3 3244
5.32 4417
5.34 3564
5.36 3676
5.38 2792
5.4 1645
5.42 4101
5.44 4076
5.46 3187
5.48 4470
5.5 3846
5.52 2896
5.54 3893
5.56 4500
5.58 3549
5.6 4247
5.62 3113
5.64 4354
5.66 3354
5.68 3723
5.7 2872
5.72 3340
5.74 3139
5.76 4151
5.78 3692
5.8 1856
5.82 2623
5.84 3953
5.86 2576
5.88 2981
5.9 2896
5.92 3012
5.94 3381
5.96 3170
5.98 3709
6 3346
6.02 3676
6.04 3903
6.06 4299
6.08 4850
6.1 4044
6.12 4390
6.14 5138
6.16 5072
6.18 4510
6.2 3989
6.22 3187
6.24 3383
6.26 4360
6.28 5252
6.3 3624
6.32 5409
6.34 4265
6.36 4425
6.38 4611
6.4 4443
6.42 4775
6.44 4841
6.46 4975
6.48 4172
6.5 2507
6.52 3056
6.54 3315
6.56 3495
6.58 2981
6.6 4249
6.62 4466
6.64 3088
6.66 2978
6.68 3387
6.7 3838
6.72 4027
6.74 4135
6.76 4397
6.78 4839
6.8 3766
6.82 4056
6.84 3742
6.86 4177
6.88 3487
6.9 4420
6.92 3230
6.94 4630
6.96 3300
6.98 3919
7 3241
7.02 2496
7.04 4123
7.06 3065
7.08 2935
7.1 3062
7.12 3647
7.14 3474
7.16 3320
7.18 3698
7.2 3027
7.22 3260
7.24 2808
7.26 4418
7.28 3446
7.3 2675
7.32 3687
7.34 3340
7.36 4390
7.38 3866
7.4 3691
7.42 2972
7.44 2604
7.46 2386
7.48 2657
7.5 2509
7.52 2642
7.54 2299
7.56 3906
7.58 2848
7.6 3343
7.62 3297
7.64 4244
7.66 4329
7.68 4778
7.7 3678
7.72 4344
7.74 3418
7.76 3920
7.78 3009
7.8 2870
7.82 3311
7.84 3355
7.86 3672
7.88 3983
7.9 3907
7.92 3146
7.94 3938
7.96 4140
7.98 3020
8 4071
8.02 4291
8.04 5405
8.06 5692
8.08 4136
8.1 3870
8.12 4341
8.14 4197
8.16 3029
8.18 4192
8.2 3575
8.22 4687
8.24 4216
8.26 4658
8.28 4371
8.3 4393
8.32 2791
8.34 3570
8.36 3064
8.38 4929
8.4 3952
8.42 3782
8.44 3815
8.46 4457
8.48 4496
8.5 4727
8.52 3508
8.54 3730
8.56 4381
8.58 2730
8.6 3810
8.62 2836
8.64 4825
8.66 4606
8.68 4742
8.7 3367
8.72 3227
8.74 3560
8.76 3742
8.78 2571
8.8 2283
8.82 3376
8.84 3256
8.86 3689
8.88 3887
8.9 3727
8.92 2895
8.94 4108
8.96 3055
8.98 3470
9 4478
9.02 4149
9.04 4374
9.06 4361
9.08 3782
9.1 3965
9.12 4995
9.14 5973
9.16 5450
9.18 5136
9.2 3277
9.22 3962
9.24 3838
9.26 3807
9.28 5262
9.3 4018
9.32 3968
9.34 4312
9.36 4903
9.38 3924
9.4 4508
9.42 4543
9.44 4947
9.46 4598
9.48 4685
9.5 4215
9.52 4923
9.54 4967
9.56 3378
9.58 3393
9.6 3475
9.62 3849
9.64 3480
9.66 4429
9.68 4313
9.7 4768
9.72 4631
9.74 3972
9.76 3816
9.78 3799
9.8 4862
9.82 4569
9.84 5411
9.86 4489
9.88 4673
9.9 3807
9.92 3546
9.94 3402
9.96 3839
9.98 4006
10 3472
10.02 4022
10.04 3957
10.06 4329
10.08 4349
10.1 2880
10.12 4925
10.14 5227
10.16 5025
10.18 4761
10.2 3502
10.22 3192
10.24 2878
10.26 4005
10.28 2882
10.3 3084
10.32 3428
10.34 4404
10.36 4759
10.38 3888
10.4 4401
10.42 4101
10.44 4477
10.46 4815
10.48 4689
10.5 4495
10.52 3683
10.54 4240
10.56 4802
10.58 3946
10.6 3706
10.62 3768
10.64 4112
10.66 3551
10.68 3361
10.7 3112
10.72 2607
10.74 3189
10.76 2890
10.78 2731
10.8 3389
10.82 2451
10.84 2201
10.86 2863
10.88 3111
10.9 4057
10.92 2488
10.94 2507
10.96 3216
10.98 2578
11 3113
11.02 3320
11.04 4537
11.06 3549
11.08 3982
11.1 4715
11.12 3412
11.14 3297
11.16 3663
11.18 4687
11.2 4162
11.22 3954
11.24 4238
11.26 3771
11.28 4653
11.3 3290
11.32 4422
11.34 3325
11.36 4245
11.38 2870
11.4 2601
11.42 3904
11.44 3173
11.46 4126
11.48 3799
11.5 4300
11.52 4083
11.54 4100
11.56 3866
11.58 3232
11.6 3484
11.62 3940
11.64 2871
11.66 3199
11.68 3314
11.7 3717
11.72 3589
11.74 4235
11.76 3656
11.78 2876
11.8 4014
11.82 2940
11.84 3723
11.86 3487
11.88 3729
11.9 4217
11.92 3966
11.94 3311
11.96 3745
11.98 4063
12 3919
12.02 4374
12.04 4381
12.06 4579
12.08 3501
12.1 4332
12.12 3957
12.14 3481
12.16 3261
12.18 4278
12.2 4083
12.22 4190
12.24 3839
12.26 3976
12.28 4536
12.3 4782
12.32 5150
12.34 5160
12.36 4093
12.38 3994
12.4 4905
12.42 2680
12.44 3205
12.46 4061
12.48 3792
12.5 4016
12.52 4522
12.54 3800
12.56 3527
12.58 3307
12.6 3573
12.62 4546
12.64 4828
12.66 5234
12.68 5040
12.7 2959
12.72 3725
12.74 5072
12.76 4836
12.78 3808
12.8 4558
12.82 3041
12.84 4075
12.86 3632
12.88 4476
12.9 4482
12.92 4708
12.94 3834
12.96 4452
12.98 4045
13 4871
13.02 4150
13.04 4165
13.06 4389
13.08 4303
13.1 4179
13.12 4616
13.14 4301
13.16 4190
13.18 4364
13.2 5014
13.22 5126
13.24 4415
13.26 4623
13.28 5295
13.3 4685
13.32 5201
13.34 4822
13.36 4576
13.38 4180
13.4 4489
13.42 3402
13.44 3659
13.46 3673
13.48 3795
13.5 3506
13.52 3966
13.54 3037
13.56 3248
13.58 4450
13.6 4453
13.62 4156
13.64 3824
13.66 3421
13.68 3717
13.7 3806
13.72 3281
13.74 3984
13.76 4794
13.78 3702
13.8 4476
13.82 5864
13.84 5233
13.86 4140
13.88 4622
13.9 3930
13.92 3442
13.94 2349
13.96 3327
13.98 3311
14 3865
14.02 2533
14.04 2886
14.06 2403
14.08 3113
14.1 2438
14.12 2022
14.14 3398
14.16 3800
14.18 2468
14.2 3606
14.22 3076
14.24 3041
14.26 3366
14.28 3724
14.3 3129
14.32 2350
14.34 3043
14.36 3156
14.38 3049
14.4 3314
14.42 3844
14.44 2792
14.46 3951
14.48 3976
14.5 3512
14.52 2996
14.54 3260
14.56 2954
14.58 3395
14.6 3527
14.62 3379
14.64 3046
14.66 3538
14.68 3637
14.7 3025
14.72 2809
14.74 2973
14.76 3221
14.78 3511
14.8 3130
14.82 2884
14.84 2737
14.86 3545
14.88 3330
14.9 3387
14.92 3305
14.94 3662
14.96 3736
14.98 2838
15 2664
15.02 3498
15.04 3330
15.06 4794
15.08 3162
15.1 3362
15.12 5061
15.14 5284
15.16 5591
15.18 4489
15.2 4530
15.22 3775
15.24 3817
15.26 3455
15.28 3852
15.3 4352
15.32 4282
15.34 4226
15.36 4008
15.38 4716
15.4 2644
15.42 2589
15.44 2281
15.46 3680
15.48 3200
15.5 3536
15.52 2961
15.54 3554
15.56 3189
15.58 3852
15.6 3172
15.62 3205
15.64 3830
15.66 2958
15.68 4646
15.7 4448
15.72 3900
15.74 4184
15.76 3305
15.78 3545
15.8 3976
15.82 4308
15.84 4209
15.86 4253
15.88 4435
15.9 3846
15.92 2800
15.94 4273
15.96 4234
15.98 4880
16 3592
16.02 3855
16.04 3588
16.06 4179
16.08 2347
16.1 2841
16.12 3861
16.14 4409
16.16 3317
16.18 3941
16.2 3007
16.22 3587
16.24 3333
16.26 3514
16.28 4128
16.3 3846
16.32 2702
16.34 2819
16.36 3275
16.38 2840
16.4 2723
16.42 3317
16.44 3530
16.46 3666
16.48 3499
16.5 4270
16.52 3308
16.54 3003
16.56 4266
16.58 5430
16.6 5149
16.62 4854
16.64 4180
16.66 4616
16.68 3777
16.7 4454
16.72 4072
16.74 4983
16.76 4358
16.78 3539
16.8 3548
16.82 3977
16.84 4538
16.86 3941
16.88 3963
16.9 4816
16.92 3702
16.94 3663
16.96 3229
16.98 5617
17 4966
17.02 3910
17.04 4841
17.06 5154
17.08 4289
17.1 4462
17.12 3583
17.14 3808
17.16 3097
17.18 3296
17.2 3496
17.22 3282
17.24 3183
17.26 4462
17.28 3809
17.3 2528
17.32 3181
17.34 3029
17.36 3932
17.38 4581
17.4 3403
17.42 3379
17.44 2771
17.46 3481
17.48 4019
17.5 4685
17.52 4377
17.54 5165
17.56 4446
17.58 4875
17.6 4154
17.62 4437
17.64 4754
17.66 4344
17.68 4046
17.7 4635
17.72 4724
17.74 4524
17.76 4276
17.78 4437
17.8 4217
17.82 3248
17.84 3435
17.86 4318
17.88 3799
17.9 2424
17.92 3616
17.94 4356
17.96 4000
17.98 3311
18 4227
18.02 4264
18.04 4317
18.06 3510
18.08 3303
18.1 3730
18.12 4434
18.14 4291
18.16 4748
18.18 4858
18.2 4955
18.22 4733
18.24 5110
18.26 4468
18.28 5518
18.3 4585
18.32 4485
18.34 4466
18.36 3801
18.38 3948
18.4 4111
18.42 4136
18.44 3461
18.46 4742
18.48 3930
18.5 4743
18.52 4850
18.54 4579
18.56 4822
18.58 5689
18.6 4877
18.62 5416
18.64 5857
18.66 4168
18.68 4408
18.7 4164
18.72 3760
18.74 4648
18.76 4272
18.78 3608
18.8 3726
18.82 4829
18.84 4520
18.86 3952
18.88 5226
18.9 3845
18.92 3847
18.94 4780
18.96 4327
18.98 4009
19 3431
19.02 4166
19.04 3958
19.06 5598
19.08 4517
19.1 4626
19.12 3412
19.14 3624
19.16 3661
19.18 3683
19.2 4476
19.22 3885
19.24 3881
19.26 3179
19.28 3424
19.3 2091
19.32 2713
19.34 3404
19.36 3535
19.38 3715
19.4 3479
19.42 3047
19.44 4810
19.46 5077
19.48 4304
19.5 5305
19.52 4295
19.54 5072
19.56 5023
19.58 4973
19.6 5971
19.62 5065
19.64 4090
19.66 5333
19.68 5192
19.7 4440
19.72 3936
19.74 2912
19.76 2947
19.78 2676
19.8 2985
19.82 3680
19.84 3798
19.86 3294
19.88 2508
19.9 3874
19.92 3346
19.94 3022
19.96 3201
19.98 3841
20 3718
&
@target G2.S0
@type xy
1 0.446486
2 0.478487
3 0.447381
4 0.443706
5 0.55385
6 0.452797
7 0.46543
8 0.501298
9 0.469547
10 0.502146
11 0.457411
12 0.445449
13 0.453597
14 0.448135
15 0.447493
16 0.443763
17 0.461357
18 0.447493
19 0.432117
20 0.450639
21 0.439943
22 0.445449
23 0.42968
24 0.454037
25 0.44671
26 0.444859
27 0.440284
28 0.452991
29 0.44173
30 0.435057
31 0.447213
32 0.454698
33 0.449138
34 0.515897
35 0.473656
36 0.488211
37 0.463114
38 0.448247
39 0.476262
40 0.453348
41 0.439488
42 0.430378
43 0.453542
44 0.441616
45 0.456536
46 0.45467
47 0.461898
48 0.446094
49 0.442351
50 0.466556
51 0.444466
52 0.445561
&
@target G2.S1
@type xy
1 0.443424
2 0.525118
3 0.446151
4 0.461654
5 0.563427
6 0.466717
7 0.448636
8 0.511542
9 0.448804
10 0.506038
11 0.465537
12 0.438235
13 0.453349
14 0.443875
15 0.444156
16 0.422552
17 0.455906
18 0.441984
19 0.443339
20 0.456865
21 0.460733
22 0.452935
23 0.444803
24 0.448721
25 0.449805
26 0.463168
27 0.441418
28 0.44528
29 0.429126
30 0.439602
31 0.470585
32 0.472255
33 0.447605
34 0.493
35 0.475736
36 0.480885
37 0.475894
38 0.451829
39 0.46768
40 0.452493
41 0.440596
42 0.425382
43 0.451332
44 0.434454
45 0.472361
46 0.438919
47 0.472069
48 0.451054
49 0.440397
50 0.48169
51 0.442323
52 0.465778
&
@target G2.S2
@type xy
1 0.444298
2 0.49915
3 0.402834
4 0.428661
5 0.77616
6 0.498823
7 0.460543
8 0.887961
9 0.894483
10 0.971339
11 0.487776
12 0.480052
13 0.480547
14 0.443706
15 0.44713
16 0.437807
17 0.476864
18 0.448358
19 0.449138
20 0.434281
21 0.434885
22 0.445281
23 0.44105
24 0.442324
25 0.451498
26 0.460706
27 0.433446
28 0.454395
29 0.399312
30 0.402802
31 0.483011
32 0.508798
33 0.487597
34 0.882071
35 0.787671
36 1.06126
37 0.931477
38 0.47289
39 0.683026
40 0.464247
41 0.438692
42 0.44365
43 0.461249
44 0.442211
45 0.495631
46 0.445477
47 0.459864
48 0.426087
49 0.45401
50 0.463923
51 0.435144
52 0.473867
&
