# Supplementary material for: Data showing the lipid conformations and membrane binding behaviors of beta-amyloid fibrils in phase-separated cholesterol-enriched lipid domains with and without glycolipid and oxidized cholesterol from coarse-grained molecular dynamics simulations
Source: Data Brief. 2020 Apr 19;30:105496. doi: 10.1016/j.dib.2020.105496 (PMC7186522; doi:10.1016/j.dib.2020.105496)
Supplement: Supplementary file 1 [file mmc1.zip › Supplementary-Data/S29-31/Figure-S30.xlsx]

## Sheet: data
label	State	system-CO	CHOL	SE	DPPC	SE	DLPC	SE	GM1	SE
1		AB-p	-29.8901	0.622605	-31.7261	0.411458	-44.399	2.59615
2		AB	-34.6084	1.32576	-31.6085	0.872093	-32.0995	2.51572
3		AB-n	-33.2744	1.17799	-31.0443	1.29741	-33.1742	5.23611
1		ABC-p	-38.6646	1.24521	-36.1268	1.87927	-21.7242	6.14525
2		ABC	-35.5333	1.14437	-33.4592	1.74051	-34.7199	9.82143
3		ABC-n	-37.0181	0.787402	-33.7455	2.77778	-36.1939	9.61538
1		ABCD-p	-40.8055	1.15753	-33.8392	2.27354	-40.6761	6.032
2		ABCD	-38.9228	1.43312	-33.6438	1.54004	-35.7583	1.72662
3	T	ABCD-n	-36.5214	1.625	-23.0382	2.9193	-38.7709	2.82111
1		ABCDE-p	-40.4291	0.890208	-31.383	2.78373	-38.0704	7.15962
2		ABCDE	-42.7327	1.59091	-34.7014	1.7301	-28.3846	10.9375
3		ABCDE-n	-39.2159	2.47604	-33.0788	2.14592	-38.0218	5.09709
label	state	system-C1	C1-CHOL	SE	DPPC	SE	DLPC	SE	GM1	SE
AB-1		AB-p	-24.7795	0.793478	-37.953	0.866337	-30.3044	2.24868
AB-2		AB	-24.7105	0.264127	-36.4813	1.22411	-27.8708	4
AB-3		AB-n	-25.0857	0.420712	-35.8668	0.909761	-27.9158	2.77987
ABC-1 (T)	T	ABC-p	-22.1356	0.94269	-38.0072	4.58824	-33.5677	4.74452
ABC-2		ABC	-21.1344	0.833333	-38.4734	2.04545	-40.4327	4.57746
ABC-3 (N)	N	ABC-n	-12.0447	0.96495	-29.5663	2.76596	-49.9164	2.97143
ABCD-1		ABCD-p	-29.8285	0.678981	-40.9823	1.21043	-33.6837	3.37853
ABCD-2		ABCD	-29.7177	0.794643	-40.8614	0.883002	-32.7696	1.8
ABCD-3 (T)	T	ABCD-n	-23.5542	2.45665	-31.6678	2.20798	-43.9684	3.46535
ABCDE-1		ABCDE-p	-35.7042	1.54007	-40.1722	1.65154	-32.6502	4.90817
ABCDE-2		ABCDE	-34.7975	1.05263	-40.041	1.2474	-33.0273	3.57143
ABCDE-3		ABCDE-n	-34.4551	1.31548	-38.9275	1.26355	-31.9244	3.13793
label		system-P1	P1-CHOL	SE	DPPC	SE	DLPC	SE	GM1	SE
AB-1		AB-p	-35.7058	1.7116	-21.3816	1.76129	-29.6636	0.903886
AB-2		AB	-36.2034	0.949378	-28.0281	2.33933	-37.0753	4.875
AB-3		AB-n	-31.7221	0.491339	-25.1498	1.16201	-38.8173	1.61314
ABC-1		ABC-p	-40.9376	0.896552	-27.3609	4.60491	-39.4042	7.16226
ABC-2 (I)	I	ABC	-53.9416	0.907731	-21.4125	2.25542	-36.0077	1.8781
ABC-3		ABC-n	-40.2793	2.22305	-31.4426	3.67391	-36.4055	6.41841
ABCD-1 (N)	N	ABCD-p	-42.5719	1.52941	-15.1141	0.982368	-36.9451	1.07438
ABCD-2		ABCD	-49.8126	1.65797	-22.0155	3.78765	-35.4338	4.95238
ABCD-3		ABCD-n	-47.7351	1.7439	-23.8329	2.58219	-33.4651	2.26087
ABCDE-1		ABCDE-p	-56.4606	2.31847	-26.6887	2.4106	-34.6116	7.39087
ABCDE-2		ABCDE	-56.6276	0.351351	-28.0736	2.42566	-32.5572	2.40127
ABCDE-3		ABCDE-n	-48.8091	1.51534	-28.7016	2.03478	-32.6491	5.06195
label		system-P4	P4-CHOL	SE	DPPC	SE	DLPC	SE	GM1	SE
AB-1		AB-p	-29.3601	1.70094	-30.7857	2.50328	-49.0739	11.678
AB-2		AB	-26.7727	0.608257	-32.414	1.59811	-42.4202	5.26012
AB-3		AB-n	-28.8951	2.44132	-28.8208	2.06542	-42.8733	4.76057
ABC-1		ABC-p	-30.9059	1.59434	-28.2857	3.06667	-46.5655	5.84739
ABC-2		ABC	-28.1401	2.18182	-32.4215	1.68973	-50.4669	11.0741
ABC-3		ABC-n	-29.4589	1.44444	-31.8475	2.65909	-44.9351	8.95556
ABCD-1		ABCD-p	-33.7999	2.67194	-32.9119	3.5579	-42.1441	5.90071
ABCD-2 (T)	T	ABCD	-29.0949	1.78541	-25.9392	5.40673	-41.5271	6.54676
ABCD-3 (T)	T	ABCD-n	-31.4529	4.00995	-24.899	1.80408	-37.8113	2.43059
ABCDE-1		ABCDE-p	-34.3715	1.52047	-35.954	3.05028	-33.3058	14.4857
ABCDE-2 (T)	T	ABCDE	-25.2726	3.71429	-22.7442	3.21824	-45.6204	5.2
ABCDE-3 (N)	N	ABCDE-n	-21.378	2.69629	-23.4673	5.55645	-33.8164	5.36
label		system-3GM	CHOL	SE	DPPC	SE	DLPC	SE	GM1	SE
AB-1 (S)	CN	AB-p	-21.9232	0.955882	-27.886	1.27941	-5.3646	1.05072	-70.2488	0.141267
AB-2 (S)	CN	AB	-24.9516	1.77083	-13.7961	2.26378	-41.1496	4.82456	-91.6501	1.05544
AB-3	C	AB-n	-32.5994	1.27315	-33.7253	1.1828	-34.1589	5.61594	-2.14938	1.51099
ABC-1 (N)	N	ABC-p	-26.2084	1.40533	-47.203	1.30332	-36.9423	1.44841	-88.6629	3.56423
ABC-2 (N)	N	ABC	-28.3679	2.16763	-26.9651	3.83212	-44.5716	5.80357	-152.149	16.432
ABC-3	C	ABC-n	-39.0468	1.43678	-24.2784	1.81452	-29.671	5.27778	-141.103	6.22024
ABCD-1	C	ABCD-p	-39.9218	2.54237	-24.2921	2.41176	-37.4688	5.27523	-126.633	5.48683
ABCD-2 (L)	L	ABCD	0	0	0	0	0	0	-51.3131	0.683541
ABCD-3 (N)	N	ABCD-n	-27.3021	2.57576	-30.0742	3.71795	-32.2359	4.39815	-100.618	2.60226
ABCDE-1	C	ABCDE-p	-42.4284	1.51786	-36.9404	1.22616	-27.3694	5.63725	-68.9492	0.860842
ABCDE-2	C	ABCDE	-39.7573	1.98556	-34.2485	2.02465	-46.5573	14.4231	0	0
ABCDE-3 (N)	N	ABCDE-n	-29.3659	2.9661	-18.5874	0.704023	-49.1867	2.51046	-101.325	3.41615

## Sheet: N-data
																																CHOL					se						all lipid
label	State	system-CO	CHOL	SE	DPPC	SE	DLPC	SE	GM1	SE	CO-p5nm-0.5-1nm	CHO	se	DPP	se	DLP	se	GM	se	system-CO	CHOL	SE	DPPC	SE	DLPC	SE	GM1	SE				CO	C1	P1	P4	3GM	CO	C1	P1	P4	3GM		CO	C1	P1	P4	3GM
																															AB	-358	-275	-361	-234	-213	24	24	39	5	49	AB	-1117	-1171	-1130	-1033	-1966
1		AB-p	-312.053	6.5	-609.142	7.9	-138.525	8.1			AB-1	10.44	0.536032	19.2	0.589465	3.12	0.392428			AB-p	-29.8901	0.622605	-31.7261	0.411458	-44.399	2.59615					ABC	-394	-135	-553	-289	-260	9	50	139	19	74	ABC	-1204	-1020	-1394	-1130	-1774
2		AB	-365.465	14	-543.666	15	-204.153	16			AB-2	10.56	0.439849	17.2	0.642497	6.36	0.627905			AB	-34.6084	1.32576	-31.6085	0.872093	-32.0995	2.51572					ABCD	-421	-285	-644	-278	-218	54	62	21	26	136	ABCD	-1283	-1266	-1522	-1096	-1625
3		AB-n	-395.453	14	-598.2	25	-183.734	29			AB-3	11.8846	0.448332	19.2692	0.777688	5.53846	0.571099			AB-n	-33.2744	1.17799	-31.0443	1.29741	-33.1742	5.23611					ABCDE	-533	-412	-646	-247	-398	22	17	20	104	61	ABCDE	-1450	-1499	-1407	-1009	-2059
1		ABC-p	-403.658	13	-634.387	33	-155.545	44			ABC-1	10.44	0.539757	17.56	0.588901	7.16	0.437722			ABC-p	-38.6646	1.24521	-36.1268	1.87927	-21.7242	6.14525						DPPC					se
2		ABC	-403.658	13	-634.387	33	-155.545	44			ABC-2	11.36	0.471878	18.96	0.688182	4.48	0.563324			ABC	-35.5333	1.14437	-33.4592	1.74051	-34.7199	9.82143						CO	C1	P1	P4	3GM	CO	C1	P1	P4	3GM
3		ABC-n	-376.104	8	-607.419	50	-244.671	65			ABC-3	10.16	0.547118	18	0.725164	6.76	0.786641			ABC-n	-37.0181	0.787402	-33.7455	2.77778	-36.1939	9.61538					AB	-584	-702	-340	-514	-319	20	45	48	20	155
																															ABC	-625	-473	-391	-519	-352	9	106	30	50	30
1		ABCD-p	-458.277	13	-580.472	39	-391.116	58			ABCD-1	11.2308	0.477302	17.1538	0.686562	9.61538	0.674556			ABCD-p	-40.8055	1.15753	-33.8392	2.27354	-40.6761	6.032					ABCD	-496	-677	-280	-347	-246	124	120	33	72	93
2		ABCD	-488.87	18	-655.382	30	-198.816	9.6			ABCD-2	12.56	0.489896	19.48	0.551967	5.56	0.490166			ABCD	-38.9228	1.43312	-33.6438	1.54004	-35.7583	1.72662					ABCDE	-668	-808	-448	-412	-412	68	24	41	166	150
3	T	ABCD-n	-314.646	14	-252.534	32	-508.495	37			ABCD-3	8.61539	0.432142	10.9615	0.561326	13.1154	0.649124			ABCD-n	-36.5214	1.625	-23.0382	2.9193	-38.7709	2.82111
																																DIPC					se
1		ABCDE-p	-544.984	12	-586.234	52	-324.36	61			ABCDE-1	13.48	0.554137	18.68	0.779747	8.52	0.657775			ABCDE-p	-40.4291	0.890208	-31.383	2.78373	-38.0704	7.15962						CO	C1	P1	P4	3GM	CO	C1	P1	P4	3GM
2		ABCDE	-564.072	21	-802.296	40	-108.997	42			ABCDE-2	13.2	0.435888	23.12	0.611449	3.84	0.450482			ABCDE	-42.7327	1.59091	-34.7014	1.7301	-28.3846	10.9375					AB	-175	-194	-429	-285	-130	19	18	70	37	58
3		ABCDE-n	-490.983	31	-616.589	40	-313.3	42			ABCDE-3	12.52	0.570263	18.64	0.700001	8.24	0.653711			ABCDE-n	-39.2159	2.47604	-33.0788	2.14592	-38.0218	5.09709					ABC	-185	-412	-450	-322	-233	30	63	84	68	34
																															ABCD	-366	-304	-598	-471	-157	90	38	50	21	72
											C1-p5nm																				ABCDE	-249	-279	-313	-350	-275	70	17	41	86	105
label	state	system-C1	C1-CHOL	SE	DPPC	SE	DLPC	SE	GM1	SE										system-C1	C1-CHOL	SE	DPPC	SE	DLPC	SE	GM1	SE
																																3GM					se
AB-1		AB-p	-227.971	7.3	-613.321	14	-229.101	17			AB-1	9.2	0.487718	16.16	0.673299	7.56	0.532416			AB-p	-24.7795	0.793478	-37.953	0.866337	-30.3044	2.24868						CO	C1	P1	P4	3GM	CO	C1	P1	P4	3GM
AB-2		AB	-299.377	3.2	-745.06	25	-181.16	26			AB-2	12.1154	0.484861	20.4231	0.771266	6.5	0.545288			AB	-24.7105	0.264127	-36.4813	1.22411	-27.8708	4					AB					-1304					259
AB-3		AB-n	-298.134	5	-749.064	19	-170.716	17			AB-3	11.8846	0.57053	20.8846	0.664082	6.11538	0.474995			AB-n	-25.0857	0.420712	-35.8668	0.909761	-27.9158	2.77987					ABC					-929					97
																															ABCD					-1004					172
ABC-1 (T)	T	ABC-p	-145.584	6.2	-422.465	51	-353.752	50			ABC-1	6.57693	0.412023	11.1154	0.703037	10.5385	0.69979			ABC-p	-22.1356	0.94269	-38.0072	4.58824	-33.5677	4.74452					ABCDE					-974					93
ABC-2		ABC	-215.571	8.5	-677.131	36	-344.487	39			ABC-2	10.2	0.535405	17.6	0.637807	8.52	0.502396			ABC	-21.1344	0.833333	-38.4734	2.04545	-40.4327	4.57746
ABC-3 (N)	N	ABC-n	-44.9361	3.6	-320.681	30	-537.561	32			ABC-3	3.73076	0.303526	10.8462	0.615098	10.7692	0.534049			ABC-n	-12.0447	0.96495	-29.5663	2.76596	-49.9164	2.97143
ABCD-1		ABCD-p	-360.237	8.2	-846.442	25	-229.308	23			ABCD-1	12.0769	0.465244	20.6538	0.536536	6.80769	0.439539			ABCD-p	-29.8285	0.678981	-40.9823	1.21043	-33.6837	3.37853
ABCD-2		ABCD	-332.838	8.9	-740.408	16	-327.696	18			ABCD-2	11.2	0.446623	18.12	0.67122	10	0.494775			ABCD	-29.7177	0.794643	-40.8614	0.883002	-32.7696	1.8
ABCD-3 (T)	T	ABCD-n	-162.995	17	-444.616	31	-355.265	28			ABCD-3	6.92	0.484845	14.04	0.76525	8.08	0.509771			ABCD-n	-23.5542	2.45665	-31.6678	2.20798	-43.9684	3.46535
ABCDE-1		ABCDE-p	-394.119	17	-851.341	35	-246.132	37			ABCDE-1	11.0384	0.522906	21.1923	0.785406	7.53846	0.644684			ABCDE-p	-35.7042	1.54007	-40.1722	1.65154	-32.6502	4.90817
ABCDE-2		ABCDE	-396.692	12	-770.388	24	-305.172	33			ABCDE-2	11.4	0.489894	19.24	0.718797	9.24	0.648277			ABCDE	-34.7975	1.05263	-40.041	1.2474	-33.0273	3.57143
ABCDE-3		ABCDE-n	-445.266	17	-801.009	26	-284.864	28			ABCDE-3	12.9231	0.515326	20.5769	0.75263	8.92308	0.552241			ABCDE-n	-34.4551	1.31548	-38.9275	1.26355	-31.9244	3.13793
											P1-p5nm
label		system-P1	P1-CHOL	SE	DPPC	SE	DLPC	SE	GM1	SE										system-P1	P1-CHOL	SE	DPPC	SE	DLPC	SE	GM1	SE
AB-1		AB-p	-438.083	21	-254.935	21	-557.903	17			AB-1	12.2692	0.480443	11.9231	0.713604	18.8077	0.798113			AB-p	-35.7058	1.7116	-21.3816	1.76129	-29.6636	0.903886
AB-2		AB	-335.577	8.8	-419.343	35	-319.418	42			AB-2	9.26922	0.466952	14.9615	0.888757	8.61538	0.712271			AB	-36.2034	0.949378	-28.0281	2.33933	-37.0753	4.875
AB-3		AB-n	-309.9	4.8	-346.294	16	-409.075	17			AB-3	9.76922	0.379501	13.7692	0.646431	10.5385	0.574195			AB-n	-31.7221	0.491339	-25.1498	1.16201	-38.8173	1.61314
ABC-1		ABC-p	-410.951	9	-386.209	65	-401.62	73			ABC-1	10.0385	0.448332	14.1154	0.758424	10.1923	0.788866			ABC-p	-40.9376	0.896552	-27.3609	4.60491	-39.4042	7.16226
ABC-2 (I)	I	ABC	-831.945	14	-341.777	36	-613.516	32			ABC-2	15.4231	0.510083	15.9615	0.798707	17.0385	0.797515			ABC	-53.9416	0.907731	-21.4125	2.25542	-36.0077	1.8781
ABC-3		ABC-n	-416.736	23	-445.034	52	-334.651	59			ABC-3	10.3461	0.467719	14.1539	0.701393	9.19231	0.712566			ABC-n	-40.2793	2.22305	-31.4426	3.67391	-36.4055	6.41841
ABCD-1 (N)	N	ABCD-p	-668.052	24	-230.781	15	-687.748	20			ABCD-1	15.6923	0.558629	15.2692	0.949397	18.6154	0.928511			ABCD-p	-42.5719	1.52941	-15.1141	0.982368	-36.9451	1.07438
ABCD-2		ABCD	-660.974	22	-342.934	59	-515.153	72			ABCD-2	13.2692	0.496911	15.5769	0.843388	14.5385	0.84258			ABCD	-49.8126	1.65797	-22.0155	3.78765	-35.4338	4.95238
ABCD-3		ABCD-n	-602.197	22	-267.662	29	-592.074	40			ABCD-3	12.6154	0.571514	11.2308	0.622746	17.6923	0.88799			ABCD-n	-47.7351	1.7439	-23.8329	2.58219	-33.4651	2.26087
ABCDE-1		ABCDE-p	-681.871	28	-464.999	42	-262.249	56			ABCDE-1	12.0769	0.489653	17.4231	0.75184	7.57692	0.613318			ABCDE-p	-56.4606	2.31847	-26.6887	2.4106	-34.6116	7.39087
ABCDE-2		ABCDE	-644.684	4	-370.355	32	-393.191	29			ABCDE-2	11.3846	0.415096	13.1923	0.679761	12.0769	0.668922			ABCDE	-56.6276	0.351351	-28.0736	2.42566	-32.5572	2.40127
ABCDE-3		ABCDE-n	-611.991	19	-507.797	36	-283.796	44			ABCDE-3	12.5385	0.423288	17.6923	0.782346	8.69231	0.582385			ABCDE-n	-48.8091	1.51534	-28.7016	2.03478	-32.6491	5.06195
											P4-p5nm
label		system-P4	P4-CHOL	SE	DPPC	SE	DLPC	SE	GM1	SE										system-P4	P4-CHOL	SE	DPPC	SE	DLPC	SE	GM1	SE
AB-1		AB-p	-241.656	14	-541.118	44	-222.72	53			AB-1	8.23076	0.469168	17.5769	0.708737	4.53846	0.564221			AB-p	-29.3601	1.70094	-30.7857	2.50328	-49.0739	11.678
AB-2		AB	-224.479	5.1	-527.351	26	-282.257	35			AB-2	8.38461	0.536143	16.2692	0.694055	6.65384	0.775704			AB	-26.7727	0.608257	-32.414	1.59811	-42.4202	5.26012
AB-3		AB-n	-236.717	20	-474.435	34	-351.231	39			AB-3	8.1923	0.407984	16.4615	0.778713	8.1923	0.683061			AB-n	-28.8951	2.44132	-28.8208	2.06542	-42.8733	4.76057
ABC-1		ABC-p	-252.002	13	-424.286	46	-445.954	56			ABC-1	8.15385	0.425376	15	0.550848	9.57692	0.692523			ABC-p	-30.9059	1.59434	-28.2857	3.06667	-46.5655	5.84739
ABC-2		ABC	-309.541	24	-594.81	31	-209.632	46			ABC-2	11	0.474061	18.3462	0.680451	4.15385	0.463714			ABC	-28.1401	2.18182	-32.4215	1.68973	-50.4669	11.0741
ABC-3		ABC-n	-305.919	15	-538.957	45	-311.089	62			ABC-3	10.3846	0.561377	16.9231	0.780762	6.92307	0.805384			ABC-n	-29.4589	1.44444	-31.8475	2.65909	-44.9351	8.95556
ABCD-1		ABCD-p	-328.899	26	-481.02	52	-457.102	64			ABCD-1	9.73077	0.52742	14.6154	0.717654	10.8462	0.732345			ABCD-p	-33.7999	2.67194	-32.9119	3.5579	-42.1441	5.90071
ABCD-2 (T)	T	ABCD	-260.735	16	-326.235	68	-444.021	70			ABCD-2	8.96154	0.451755	12.5769	0.693376	10.6923	0.778026			ABCD	-29.0949	1.78541	-25.9392	5.40673	-41.5271	6.54676
ABCD-3 (T)	T	ABCD-n	-243.155	31	-234.625	17	-513.361	33			ABCD-3	7.73077	0.549825	9.42308	0.699156	13.5769	0.760765			ABCD-n	-31.4529	4.00995	-24.899	1.80408	-37.8113	2.43059
ABCDE-1		ABCDE-p	-452.117	20	-742.588	63	-179.339	78			ABCDE-1	13.1538	0.471933	20.6538	0.700502	5.38462	0.56579			ABCDE-p	-34.3715	1.52047	-35.954	3.05028	-33.3058	14.4857
ABCDE-2 (T)	T	ABCDE	-176.908	26	-268.557	38	-447.431	51			ABCDE-2	7	0.559795	11.8077	0.745837	9.8077	0.703036			ABCDE	-25.2726	3.71429	-22.7442	3.21824	-45.6204	5.2
ABCDE-3 (N)	N	ABCDE-n	-111.001	14	-223.842	53	-422.705	67			ABCDE-3	5.19231	0.403019	9.53847	0.706358	12.5	0.784651			ABCDE-n	-21.378	2.69629	-23.4673	5.55645	-33.8164	5.36
											GM-p5nm
label		system-3GM	CHOL	SE	DPPC	SE	DLPC	SE	GM1	SE										system-3GM	CHOL	SE	DPPC	SE	DLPC	SE	GM1	SE
AB-1 (S)	CN	AB-p	-119.262	5.2	-189.625	8.7	-14.8063	2.9	-1044.28	2.1	AB-1	5.44	0.254298	6.8	0.37399	2.76	0.295524	14.8655	0.252417	AB-p	-21.9232	0.955882	-27.886	1.27941	-5.3646	1.05072	-70.2488	0.141267
AB-2 (S)	CN	AB	-239.535	17	-140.168	23	-187.642	22	-1563.05	18	AB-2	9.6	0.483592	10.16	0.535412	4.56	0.448996	17.0545	0.313825	AB	-24.9516	1.77083	-13.7961	2.26378	-41.1496	4.82456	-91.6501	1.05544
AB-3	C	AB-n	-281.659	11	-627.291	22	-188.557	31	-1.4225	1	AB-3	8.64	0.393281	18.6	0.76149	5.52	0.519616	0.661818	0.236056	AB-n	-32.5994	1.27315	-33.7253	1.1828	-34.1589	5.61594	-2.14938	1.51099
ABC-1 (N)	N	ABC-p	-177.169	9.5	-398.393	11	-186.189	7.3	-1119.41	45	ABC-1	6.76	0.446014	8.44	0.488533	5.04	0.351572	12.6255	0.321978	ABC-p	-26.2084	1.40533	-47.203	1.30332	-36.9423	1.44841	-88.6629	3.56423
ABC-2 (N)	N	ABC	-196.306	15	-295.538	42	-299.521	39	-805.558	87	ABC-2	6.92	0.367516	10.96	0.552811	6.72	0.45607	5.29455	0.336734	ABC	-28.3679	2.16763	-26.9651	3.83212	-44.5716	5.80357	-152.149	16.432
ABC-3	C	ABC-n	-407.649	15	-361.263	27	-213.631	38	-862.008	38	ABC-3	10.44	0.522433	14.88	0.802411	7.2	0.56498	6.10909	0.275334	ABC-n	-39.0468	1.43678	-24.2784	1.81452	-29.671	5.27778	-141.103	6.22024
ABCD-1	C	ABCD-p	-471.077	30	-412.966	41	-163.364	23	-1153.97	50	ABCD-1	11.8	0.556052	17	0.685565	4.36	0.428173	9.11273	0.248102	ABCD-p	-39.9218	2.54237	-24.2921	2.41176	-37.4688	5.27523	-126.633	5.48683
ABCD-2 (L)	L	ABCD	-2.8231	0.59	-91.8813	9.4	-29.3748	4	-660.611	8.8	ABCD-2	2.07693	0.206118	6.69231	0.375271	2.34615	0.215518	12.8741	0.450881	ABCD	-1.35927	0.284074	-13.7294	1.4046	-12.5204	1.70492	-51.3131	0.683541
ABCD-3 (N)	N	ABCD-n	-180.194	17	-234.579	29	-278.518	38	-1198.64	31	ABCD-3	6.6	0.469041	7.8	0.469607	8.64	0.473288	11.9127	0.298301	ABCD-n	-27.3021	2.57576	-30.0742	3.71795	-32.2359	4.39815	-100.618	2.60226
ABCDE-1	C	ABCDE-p	-475.198	17	-542.285	18	-111.667	23	-881.046	11	ABCDE-1	11.2	0.534298	14.68	0.499999	4.08	0.403321	12.7782	0.363564	ABCDE-p	-42.4284	1.51786	-36.9404	1.22616	-27.3694	5.63725	-68.9492	0.860842
ABCDE-2	C	ABCDE	-440.511	22	-778.127	46	-242.098	75	-0.0017	0.001	ABCDE-2	11.08	0.521281	22.72	0.772008	5.2	0.549663	0	0	ABCDE	-39.7573	1.98556	-34.2485	2.02465	-46.5573	14.4231	0	0
ABCDE-3 (N)	N	ABCDE-n	-277.214	28	-258.737	9.8	-470.225	24	-1067.78	36	ABCDE-3	9.44	0.479721	13.92	0.687503	9.56	0.538639	10.5382	0.30967	ABCDE-n	-29.3659	2.9661	-18.5874	0.704023	-49.1867	2.51046	-101.325	3.41615

## Sheet: edit
																		CHOL					se
system-CO	CHOL	SE	DPPC	SE	DIPC	SE	DIBG	SE	CHOL		DPPC		DIPC		DIBG			CO-raft	C1-raft	P1-raft	P4-raft	GM-raft	CO	C1	P1	P4	GM
AB	-365.465	14	-543.666	15	-204.153	16			-358	24	-584	20	-175	19			AB	-358	-275	-361	-234	-213	24	24	39	5	49
AB-p	-312.053	6.5	-609.142	7.9	-138.525	8.1											ABC	-394	-135	-553	-289	-260	9	50	139	19	74
AB-n	-395.453	14	-598.2	25	-183.734	29											ABCD	-421	-285	-644	-278	-218	54	62	21	26	136
ABC	-403.658	13	-634.387	33	-155.545	44			-394	9	-625	9	-185	30			ABCDE	-533	-412	-646	-247	-398	22	17	20	104	61
ABC-p	-403.658	13	-634.387	33	-155.545	44
ABC-n	-376.104	8	-607.419	50	-244.671	65												DPPC						se
ABCD	-488.87	18	-655.382	30	-198.816	9.6			-421	54	-496	124	-366	90				CO-raft	C1-raft	P1-raft	P4-raft	GM-raft	GM-raft	CO	C1	P1	P4	GM	GM*
ABCD-p	-458.277	13	-580.472	39	-391.116	58											AB	-584	-702	-340	-514	-319	-1304	20	45	48	20	155	259
ABCD-n	-314.646	14	-252.534	32	-508.495	37											ABC	-625	-473	-391	-519	-352	-929	9	106	30	50	30	97
ABCDE	-564.072	21	-802.296	40	-108.997	42			-533	22	-668	68	-249	70			ABCD	-496	-677	-280	-347	-246	-1004	124	120	33	72	93	172
ABCDE-p	-544.984	12	-586.234	52	-324.36	61											ABCDE	-668	-808	-448	-412	-412	-974	68	24	41	166	150	93
ABCDE-n	-490.983	31	-616.589	40	-313.3	42
																		DIPC					se
																		CO-raft	C1-raft	P1-raft	P4-raft	GM-raft	CO	C1	P1	P4	GM
system-C1	CHOL	SE	DPPC	SE	DIPC	SE	DIBG	SE	CHOL		DPPC		DIPC		DIBG		AB	-175	-194	-429	-285	-130	19	18	70	37	58
AB	-299.377	3.2	-745.06	25	-181.16	26			-275	24	-702	45	-194	18			ABC	-185	-412	-450	-322	-233	30	63	84	68	34
AB-p	-227.971	7.3	-613.321	14	-229.101	17											ABCD	-366	-304	-598	-471	-157	90	38	50	21	72
AB-n	-298.134	5	-749.064	19	-170.716	17											ABCDE	-249	-279	-313	-350	-275	70	17	41	86	105
ABC	-215.571	8.5	-677.131	36	-344.487	39			-135	50	-473	106	-412	63
ABC-p	-145.584	6.2	-422.465	51	-353.752	50	T											3GM					se
ABC-n	-44.9361	3.6	-320.681	30	-537.561	32	N											CO	C1	P1	P4	Raft-GM	CO	C1	P1	P4	GM
ABCD	-332.838	8.9	-740.408	16	-327.696	18			-285	62	-677	120	-304	38			AB					-1304					259
ABCD-p	-360.237	8.2	-846.442	25	-229.308	23											ABC					-929					97
ABCD-n	-162.995	17	-444.616	31	-355.265	28	T										ABCD					-1004					172
ABCDE	-396.692	12	-770.388	24	-305.172	33			-412	17	-808	24	-279	17			ABCDE					-974					93
ABCDE-p	-394.119	17	-851.341	35	-246.132	37
ABCDE-n	-445.266	17	-801.009	26	-284.864	28
system-P1	CHOL	SE	DPPC	SE	DIPC	SE	DIBG	SE	CHOL		DPPC		DIPC		DIBG
AB	-335.577	8.8	-419.343	35	-319.418	42			-361	39	-340	48	-429	70
AB-p	-438.083	21	-254.935	21	-557.903	17
AB-n	-309.9	4.8	-346.294	16	-409.075	17
ABC	-831.945	14	-341.777	36	-613.516	32			-553	139	-391	30	-450	84
ABC-p	-410.951	9	-386.209	65	-401.62	73
ABC-n	-416.736	23	-445.034	52	-334.651	59
ABCD	-660.974	22	-342.934	59	-515.153	72			-644	21	-280	33	-598	50
ABCD-p	-668.052	24	-230.781	15	-687.748	20	N
ABCD-n	-602.197	22	-267.662	29	-592.074	40
ABCDE	-644.684	4	-370.355	32	-393.191	29			-646	20	-448	41	-313	41
ABCDE-p	-681.871	28	-464.999	42	-262.249	56
ABCDE-n	-611.991	19	-507.797	36	-283.796	44
system-P4	CHOL	SE	DPPC	SE	DIPC	SE	DIBG	SE	CHOL		DPPC		DIPC		DIBG
AB	-224.479	5.1	-527.351	26	-282.257	35			-234	5	-514	20	-285	37
AB-p	-241.656	14	-541.118	44	-222.72	53
AB-n	-236.717	20	-474.435	34	-351.231	39
ABC	-309.541	24	-594.81	31	-209.632	46			-289	19	-519	50	-322	68
ABC-p	-252.002	13	-424.286	46	-445.954	56
ABC-n	-305.919	15	-538.957	45	-311.089	62
ABCD	-260.735	16	-326.235	68	-444.021	70	T		-278	26	-347	72	-471	21
ABCD-p	-328.899	26	-481.02	52	-457.102	64
ABCD-n	-243.155	31	-234.625	17	-513.361	33	T
ABCDE	-176.908	26	-268.557	38	-447.431	51	T		-247	104	-412	166	-350	86
ABCDE-p	-452.117	20	-742.588	63	-179.339	78
ABCDE-n	-111.001	14	-223.842	53	-422.705	67	N
system-3GM	CHOL	SE	DPPC	SE	DIPC	SE	DIBG	SE
AB	-239.535	17	-140.168	23	-187.642	22	-1563.05	18	-213	49	-319	155	-130	58	-1304	259
AB-p	-119.262	5.2	-189.625	8.7	-14.8063	2.9	-1044.28	2.1
AB-n	-281.659	11	-627.291	22	-188.557	31	-1.4225	1
ABC	-196.306	15	-295.538	42	-299.521	39	-805.558	87	-260	74	-352	30	-233	34	-929	97
ABC-p	-177.169	9.5	-398.393	11	-186.189	7.3	-1119.41	45
ABC-n	-407.649	15	-361.263	27	-213.631	38	-862.008	38
ABCD	-2.8231	0.59	-91.8813	9.4	-29.3748	4	-660.611	8.8	-218	136	-246	93	-157	72	-1004	172
ABCD-p	-471.077	30	-412.966	41	-163.364	23	-1153.97	50
ABCD-n	-180.194	17	-234.579	29	-278.518	38	-1198.64	31
ABCDE	-440.511	22	-778.127	46	-242.098	75	-0.0017	0.001	-398	61	-526	150	-275	105	-974	93
ABCDE-p	-475.198	17	-542.285	18	-111.667	23	-881.046	11
ABCDE-n	-277.214	28	-258.737	9.8	-470.225	24	-1067.78	36

## Sheet: data-
																									CHOL					se						all lipid
label	State	system-CO	CHOL	SE	DPPC	SE	DLPC	SE	GM1	SE				CHOL		DPPC		DIPC		DIBG					CO	C1	P1	P4	3GM	CO	C1	P1	P4	3GM		CO	C1	P1	P4	3GM
																								AB	-358	-275	-361	-234	-213	24	24	39	5	49	AB	-1117	-1171	-1130	-1033	-1966
1		AB-p	-312.053	6.5	-609.142	7.9	-138.525	8.1						-357.657	24.39	-583.669	20.2495	-175.471	19.3905					ABC	-394	-135	-553	-289	-260	9	50	139	19	74	ABC	-1204	-1020	-1394	-1130	-1774
2		AB	-365.465	14	-543.666	15	-204.153	16																ABCD	-421	-285	-644	-278	-218	54	62	21	26	136	ABCD	-1283	-1266	-1522	-1096	-1625
3		AB-n	-395.453	14	-598.2	25	-183.734	29																ABCDE	-533	-412	-646	-247	-398	22	17	20	104	61	ABCDE	-1450	-1499	-1407	-1009	-2059
1		ABC-p	-403.658	13	-634.387	33	-155.545	44						-394.473	9.18467	-625.398	8.98933	-185.254	29.7087						DPPC					se
2		ABC	-403.658	13	-634.387	33	-155.545	44																	CO	C1	P1	P4	3GM	CO	C1	P1	P4	3GM
3		ABC-n	-376.104	8	-607.419	50	-244.671	65																AB	-584	-702	-340	-514	-319	20	45	48	20	155
																								ABC	-625	-473	-391	-519	-352	9	106	30	50	30
1		ABCD-p	-458.277	13	-580.472	39	-391.116	58						-420.598	53.7069	-496.129	123.702	-366.142	90.2645					ABCD	-496	-677	-280	-347	-246	124	120	33	72	93
2		ABCD	-488.87	18	-655.382	30	-198.816	9.6																ABCDE	-668	-808	-448	-412	-412	68	24	41	166	150
3	T	ABCD-n	-314.646	14	-252.534	32	-508.495	37
																									DIPC					se
1		ABCDE-p	-544.984	12	-586.234	52	-324.36	61						-533.346	21.8867	-668.373	67.5324	-248.886	70.0172						CO	C1	P1	P4	3GM	CO	C1	P1	P4	3GM
2		ABCDE	-564.072	21	-802.296	40	-108.997	42																AB	-175	-194	-429	-285	-130	19	18	70	37	58
3		ABCDE-n	-490.983	31	-616.589	40	-313.3	42																ABC	-185	-412	-450	-322	-233	30	63	84	68	34
																								ABCD	-366	-304	-598	-471	-157	90	38	50	21	72
																								ABCDE	-249	-279	-313	-350	-275	70	17	41	86	105
label	state	system-C1	C1-CHOL	SE	DPPC	SE	DLPC	SE	GM1	SE				CHOL		DPPC		DIPC		DIBG
																									3GM					se
AB-1		AB-p	-227.971	7.3	-613.321	14	-229.101	17						-275.161	23.5976	-702.482	44.5953	-193.659	17.9756						CO	C1	P1	P4	3GM	CO	C1	P1	P4	3GM
AB-2		AB	-299.377	3.2	-745.06	25	-181.16	26																AB					-1304					259
AB-3		AB-n	-298.134	5	-749.064	19	-170.716	17																ABC					-929					97
																								ABCD					-1004					172
ABC-1 (T)	T	ABC-p	-145.584	6.2	-422.465	51	-353.752	50						-135.364	49.5224	-473.426	106.006	-411.933	62.8707					ABCDE					-974					93
ABC-2		ABC	-215.571	8.5	-677.131	36	-344.487	39
ABC-3 (N)	N	ABC-n	-44.9361	3.6	-320.681	30	-537.561	32
ABCD-1		ABCD-p	-360.237	8.2	-846.442	25	-229.308	23						-285.357	61.69	-677.155	120.231	-304.09	38.2284
ABCD-2		ABCD	-332.838	8.9	-740.408	16	-327.696	18
ABCD-3 (T)	T	ABCD-n	-162.995	17	-444.616	31	-355.265	28
ABCDE-1		ABCDE-p	-394.119	17	-851.341	35	-246.132	37						-412.026	16.6368	-807.579	23.5989	-278.723	17.3178
ABCDE-2		ABCDE	-396.692	12	-770.388	24	-305.172	33
ABCDE-3		ABCDE-n	-445.266	17	-801.009	26	-284.864	28
label		system-P1	P1-CHOL	SE	DPPC	SE	DLPC	SE	GM1	SE				CHOL		DPPC		DIPC		DIBG
AB-1		AB-p	-438.083	21	-254.935	21	-557.903	17						-361.187	39.1561	-340.191	47.5585	-428.799	69.5474
AB-2		AB	-335.577	8.8	-419.343	35	-319.418	42
AB-3		AB-n	-309.9	4.8	-346.294	16	-409.075	17
ABC-1		ABC-p	-410.951	9	-386.209	65	-401.62	73						-553.211	139.377	-391.007	29.9041	-449.929	84.0471
ABC-2 (I)	I	ABC	-831.945	14	-341.777	36	-613.516	32
ABC-3		ABC-n	-416.736	23	-445.034	52	-334.651	59
ABCD-1 (N)	N	ABCD-p	-668.052	24	-230.781	15	-687.748	20						-643.741	20.8723	-280.459	33.002	-598.325	49.9218
ABCD-2		ABCD	-660.974	22	-342.934	59	-515.153	72
ABCD-3		ABCD-n	-602.197	22	-267.662	29	-592.074	40
ABCDE-1		ABCDE-p	-681.871	28	-464.999	42	-262.249	56						-646.182	20.1865	-447.717	40.6061	-313.079	40.5362
ABCDE-2		ABCDE	-644.684	4	-370.355	32	-393.191	29
ABCDE-3		ABCDE-n	-611.991	19	-507.797	36	-283.796	44
label		system-P4	P4-CHOL	SE	DPPC	SE	DLPC	SE	GM1	SE				CHOL		DPPC		DIPC		DIBG
AB-1		AB-p	-241.656	14	-541.118	44	-222.72	53						-234.284	5.10562	-514.301	20.3255	-285.403	37.1313
AB-2		AB	-224.479	5.1	-527.351	26	-282.257	35
AB-3		AB-n	-236.717	20	-474.435	34	-351.231	39
ABC-1		ABC-p	-252.002	13	-424.286	46	-445.954	56						-289.154	18.6054	-519.351	50.1926	-322.225	68.4471
ABC-2		ABC	-309.541	24	-594.81	31	-209.632	46
ABC-3		ABC-n	-305.919	15	-538.957	45	-311.089	62
ABCD-1		ABCD-p	-328.899	26	-481.02	52	-457.102	64						-277.596	26.1485	-347.293	71.9032	-471.495	21.271
ABCD-2 (T)	T	ABCD	-260.735	16	-326.235	68	-444.021	70
ABCD-3 (T)	T	ABCD-n	-243.155	31	-234.625	17	-513.361	33
ABCDE-1		ABCDE-p	-452.117	20	-742.588	63	-179.339	78						-246.675	104.468	-411.662	165.966	-349.825	85.5413
ABCDE-2 (T)	T	ABCDE	-176.908	26	-268.557	38	-447.431	51
ABCDE-3 (N)	N	ABCDE-n	-111.001	14	-223.842	53	-422.705	67
label		system-3GM	CHOL	SE	DPPC	SE	DLPC	SE	GM1	SE				CHOL		DPPC		DIPC		DIBG
AB-1 (S)	CN	AB-p	-119.262	5.2	-189.625	8.7	-14.8063	2.9	-1044.28	2.1				-213.485	48.6557	-319.028	154.791	-130.335	57.765	-1303.66	259.385
AB-2 (S)	CN	AB	-239.535	17	-140.168	23	-187.642	22	-1563.05	18
AB-3	C	AB-n	-281.659	11	-627.291	22	-188.557	31	-1.4225	1
ABC-1 (N)	N	ABC-p	-177.169	9.5	-398.393	11	-186.189	7.3	-1119.41	45				-260.375	73.8441	-351.731	30.0717	-233.114	34.1356	-928.992	96.5935
ABC-2 (N)	N	ABC	-196.306	15	-295.538	42	-299.521	39	-805.558	87
ABC-3	C	ABC-n	-407.649	15	-361.263	27	-213.631	38	-862.008	38
ABCD-1	C	ABCD-p	-471.077	30	-412.966	41	-163.364	23	-1153.97	50				-218.031	136.491	-246.475	92.8798	-157.086	71.9899	-1004.41	172.381
ABCD-2 (L)	L	ABCD	-2.8231	0.59	-91.8813	9.4	-29.3748	4	-660.611	8.8
ABCD-3 (N)	N	ABCD-n	-180.194	17	-234.579	29	-278.518	38	-1198.64	31
ABCDE-1	C	ABCDE-p	-475.198	17	-542.285	18	-111.667	23	-881.046	11				-397.641	61.0404	-526.383	150.146	-274.663	104.78	-533.891	533.889
ABCDE-2	C	ABCDE	-440.511	22	-778.127	46	-242.098	75	-0.0017	0.001
ABCDE-3 (N)	N	ABCDE-n	-277.214	28	-258.737	9.8	-470.225	24	-1067.78	36
																		DLPC
