# Supplementary material for: Data showing the lipid conformations and membrane binding behaviors of beta-amyloid fibrils in phase-separated cholesterol-enriched lipid domains with and without glycolipid and oxidized cholesterol from coarse-grained molecular dynamics simulations
Source: Data Brief. 2020 Apr 19;30:105496. doi: 10.1016/j.dib.2020.105496 (PMC7186522; doi:10.1016/j.dib.2020.105496)
Supplement: Supplementary file 1 [file mmc1.zip › Supplementary-Data/S29-31/Figure-S31.xlsx]

## Sheet: data
Coul/LJ	DPPC	+/-	DLPC	+/-	DPPC	+/-	DLPC	+/-	DPPC	+/-	DLPC	+/-	DPPC	+/-	DLPC	+/-	DPPC	+/-	DLPC	+/-	GM	+/-
1	0.0509734	0.00199522	0.0413246	0.00625127	0.0322385	0.000912114	0.0279491	0.00233082	0.0254885	0.00433684	0.0257691	0.00111583	0.0491382	0.00570863	0.0387646	0.0137951	0.0931124	0.0110726	0.14703	0.102554	-0.000947338	-4.88283e-05	AB-1
2	0.0358118	0.00211255	0.0328776	0.00703448	0.0307876	0.00156605	0.0263205	0.00536074	0.0540431	0.00646541	0.0452168	0.00868655	0.0435607	0.00399515	0.0322701	0.00516676	0.0610801	0.0179863	0.0618248	0.0157827	0.00185582	0.000525976	AB-2
3	0.0318162	0.00199665	0.028627	0.00670554	0.0306874	0.00120148	0.0264586	0.00403171	0.0488509	0.00356232	0.0461489	0.00257314	0.038721	0.00383784	0.0332833	0.00577212	0.0444926	0.0026657	0.0408589	0.00909149	0	0	AB-3
1	0.0463194	0.00319471	0.0386803	0.0154114	0.0718253	0.0127072	0.0534416	0.0115296	0.0531883	0.0117971	0.0447022	0.0118296	0.055182	0.00792956	0.0372169	0.00627501	0.0579094	0.00476898	0.0652419	0.011138	0.000437483	0.000144073	ABC-1
2	0.0463194	0.00319471	0.0386803	0.0154114	0.0518	0.00487796	0.0431899	0.009501	0.0477618	0.00630838	0.0395375	0.00279048	0.0476095	0.00359065	0.0367037	0.0113722	0.0765834	0.0173217	0.0464705	0.00844779	0.00344835	0.000673697	ABC-2
3	0.0499816	0.00562677	0.0429305	0.0170953	0.0673945	0.00891331	0.0364614	0.00409806	0.0500831	0.00765462	0.0458399	0.0121036	0.0559273	0.00600471	0.0336576	0.00921306	0.0670622	0.0100558	0.0722887	0.0218793	0.00203599	0.000542235	ABC-3
1	0.0542187	0.00514465	0.0433731	0.0104349	0.0483603	0.00283441	0.0544196	0.00831006	0.0526323	0.00751992	0.0278454	0.00223673	0.0499929	0.00698792	0.0319341	0.00609438	0.0713867	0.00953625	0.0510971	0.0105794	0.00190145	0.000691043	ABCD-1
2	0.0472978	0.00595365	0.0400112	0.00439836	0.0496704	0.00188351	0.047473	0.00436095	0.0594471	0.013242	0.0481226	0.00966919	0.0746502	0.018942	0.0488644	0.0108142	0.0567545	0.0142361	0.0310213	0.0183246	0.00434682	0.000176844	ABCD-2
3	0.0731328	0.0123334	0.0484238	0.00540513	0.07262	0.00600034	0.0469117	0.00578537	0.0532355	0.0106723	0.0475918	0.00661814	0.0861093	0.00951885	0.0525348	0.0047583	0.0810459	0.01652	0.062358	0.0163853	0.000457455	0.000367439	ABCD-3
1	0.0465128	0.00491713	0.0298934	0.00637465	0.0430908	0.00253243	0.0375511	0.00708828	0.0577535	0.00650072	0.0384534	0.0102672	0.0440037	0.00470611	0.0247092	0.0156756	0.0570502	0.0037059	0.0605919	0.0187619	0.00636048	0.000118837	ABCDE-1
2	0.0405086	0.00241017	0.0303493	0.0133581	0.0429077	0.00220952	0.0376403	0.00554636	0.0524029	0.00668167	0.0434296	0.00533312	0.115684	0.0215988	0.0594426	0.0108768	0.0386061	0.00302476	0.0329918	0.0130891	0	0	ABCDE-2
3	0.0449322	0.00369768	0.0266523	0.00457711	0.0422482	0.00217944	0.0393651	0.00558095	0.046765	0.00501515	0.0393712	0.00950416	0.126582	0.040579	0.0835453	0.0211725	0.0740565	0.0164731	0.0447661	0.00765164	0.000214487	0.00015005	ABCDE-3
