# Supplementary material for: Data showing the lipid conformations and membrane binding behaviors of beta-amyloid fibrils in phase-separated cholesterol-enriched lipid domains with and without glycolipid and oxidized cholesterol from coarse-grained molecular dynamics simulations
Source: Data Brief. 2020 Apr 19;30:105496. doi: 10.1016/j.dib.2020.105496 (PMC7186522; doi:10.1016/j.dib.2020.105496)
Supplement: Supplementary file 1 [file mmc1.zip › Supplementary-Data/S29-31/Figure-S29.xlsx]

## Sheet: data
label	State	system-CO	CHOL	SE	DPPC	SE	DLPC	SE	GM1	SE
1		AB-p	-312.053	6.5	-609.142	7.9	-138.525	8.1
2		AB	-365.465	14	-543.666	15	-204.153	16
3		AB-n	-395.453	14	-598.2	25	-183.734	29
1		ABC-p	-403.658	13	-634.387	33	-155.545	44
2		ABC	-403.658	13	-634.387	33	-155.545	44
3		ABC-n	-376.104	8	-607.419	50	-244.671	65
1		ABCD-p	-458.277	13	-580.472	39	-391.116	58
2		ABCD	-488.87	18	-655.382	30	-198.816	9.6
3	T	ABCD-n	-314.646	14	-252.534	32	-508.495	37
1		ABCDE-p	-544.984	12	-586.234	52	-324.36	61
2		ABCDE	-564.072	21	-802.296	40	-108.997	42
3		ABCDE-n	-490.983	31	-616.589	40	-313.3	42
label	state	system-C1	C1-CHOL	SE	DPPC	SE	DLPC	SE	GM1	SE
AB-1		AB-p	-227.971	7.3	-613.321	14	-229.101	17
AB-2		AB	-299.377	3.2	-745.06	25	-181.16	26
AB-3		AB-n	-298.134	5	-749.064	19	-170.716	17
ABC-1 (T)	T	ABC-p	-145.584	6.2	-422.465	51	-353.752	50
ABC-2		ABC	-215.571	8.5	-677.131	36	-344.487	39
ABC-3 (N)	N	ABC-n	-44.9361	3.6	-320.681	30	-537.561	32
ABCD-1		ABCD-p	-360.237	8.2	-846.442	25	-229.308	23
ABCD-2		ABCD	-332.838	8.9	-740.408	16	-327.696	18
ABCD-3 (T)	T	ABCD-n	-162.995	17	-444.616	31	-355.265	28
ABCDE-1		ABCDE-p	-394.119	17	-851.341	35	-246.132	37
ABCDE-2		ABCDE	-396.692	12	-770.388	24	-305.172	33
ABCDE-3		ABCDE-n	-445.266	17	-801.009	26	-284.864	28
label		system-P1	P1-CHOL	SE	DPPC	SE	DLPC	SE	GM1	SE
AB-1		AB-p	-438.083	21	-254.935	21	-557.903	17
AB-2		AB	-335.577	8.8	-419.343	35	-319.418	42
AB-3		AB-n	-309.9	4.8	-346.294	16	-409.075	17
ABC-1		ABC-p	-410.951	9	-386.209	65	-401.62	73
ABC-2 (I)	I	ABC	-831.945	14	-341.777	36	-613.516	32
ABC-3		ABC-n	-416.736	23	-445.034	52	-334.651	59
ABCD-1 (N)	N	ABCD-p	-668.052	24	-230.781	15	-687.748	20
ABCD-2		ABCD	-660.974	22	-342.934	59	-515.153	72
ABCD-3		ABCD-n	-602.197	22	-267.662	29	-592.074	40
ABCDE-1		ABCDE-p	-681.871	28	-464.999	42	-262.249	56
ABCDE-2		ABCDE	-644.684	4	-370.355	32	-393.191	29
ABCDE-3		ABCDE-n	-611.991	19	-507.797	36	-283.796	44
label		system-P4	P4-CHOL	SE	DPPC	SE	DLPC	SE	GM1	SE
AB-1		AB-p	-241.656	14	-541.118	44	-222.72	53
AB-2		AB	-224.479	5.1	-527.351	26	-282.257	35
AB-3		AB-n	-236.717	20	-474.435	34	-351.231	39
ABC-1		ABC-p	-252.002	13	-424.286	46	-445.954	56
ABC-2		ABC	-309.541	24	-594.81	31	-209.632	46
ABC-3		ABC-n	-305.919	15	-538.957	45	-311.089	62
ABCD-1		ABCD-p	-328.899	26	-481.02	52	-457.102	64
ABCD-2 (T)	T	ABCD	-260.735	16	-326.235	68	-444.021	70
ABCD-3 (T)	T	ABCD-n	-243.155	31	-234.625	17	-513.361	33
ABCDE-1		ABCDE-p	-452.117	20	-742.588	63	-179.339	78
ABCDE-2 (T)	T	ABCDE	-176.908	26	-268.557	38	-447.431	51
ABCDE-3 (N)	N	ABCDE-n	-111.001	14	-223.842	53	-422.705	67
label		system-3GM	CHOL	SE	DPPC	SE	DLPC	SE	GM1	SE
AB-1 (S)	CN	AB-p	-119.262	5.2	-189.625	8.7	-14.8063	2.9	-1044.28	2.1
AB-2 (S)	CN	AB	-239.535	17	-140.168	23	-187.642	22	-1563.05	18
AB-3	C	AB-n	-281.659	11	-627.291	22	-188.557	31	-1.4225	1
ABC-1 (N)	N	ABC-p	-177.169	9.5	-398.393	11	-186.189	7.3	-1119.41	45
ABC-2 (N)	N	ABC	-196.306	15	-295.538	42	-299.521	39	-805.558	87
ABC-3	C	ABC-n	-407.649	15	-361.263	27	-213.631	38	-862.008	38
ABCD-1	C	ABCD-p	-471.077	30	-412.966	41	-163.364	23	-1153.97	50
ABCD-2 (L)	L	ABCD	-2.8231	0.59	-91.8813	9.4	-29.3748	4	-660.611	8.8
ABCD-3 (N)	N	ABCD-n	-180.194	17	-234.579	29	-278.518	38	-1198.64	31
ABCDE-1	C	ABCDE-p	-475.198	17	-542.285	18	-111.667	23	-881.046	11
ABCDE-2	C	ABCDE	-440.511	22	-778.127	46	-242.098	75	-0.0017	0.001
ABCDE-3 (N)	N	ABCDE-n	-277.214	28	-258.737	9.8	-470.225	24	-1067.78	36
