# Supplementary material for: Data showing the lipid conformations and membrane binding behaviors of beta-amyloid fibrils in phase-separated cholesterol-enriched lipid domains with and without glycolipid and oxidized cholesterol from coarse-grained molecular dynamics simulations
Source: Data Brief. 2020 Apr 19;30:105496. doi: 10.1016/j.dib.2020.105496 (PMC7186522; doi:10.1016/j.dib.2020.105496)
Supplement: Supplementary file 1 [file mmc1.zip › Supplementary-Data/S03/Figure-S3.xlsx]

## Sheet: data
AREA	CO	C1	P1	P4	GM
Lo	30.3986	10.1601	16.5208	32.9596	25.067
Ld	14.483	2.63995	4.06001	11.1602	7.77197
Lod	55.1185	87.2	79.4192	55.8801	67.161
APL	CO	C1	P1	P4	GM
Lo	36.4806	26.3901	33.2009	37.1331	38.9884
Ld	58.3492	35.0168	33.821	54.7276	51.6909
Lod	65.2972	57.7549	62.385	67.2873	65.993
CHO	CO	C1	P1	P4	GM
Lo	48.6998	61.6188	52.1401	47.8357	45.2007
Ld	30.5556	58.6667	58.0645	28.0193	32.0896
Lod	11.4352	20.7723	18.6312	11.1507	12.7894
