# Supplementary material for: Data showing the lipid conformations and membrane binding behaviors of beta-amyloid fibrils in phase-separated cholesterol-enriched lipid domains with and without glycolipid and oxidized cholesterol from coarse-grained molecular dynamics simulations
Source: Data Brief. 2020 Apr 19;30:105496. doi: 10.1016/j.dib.2020.105496 (PMC7186522; doi:10.1016/j.dib.2020.105496)
Supplement: Supplementary file 1 [file mmc1.zip › Supplementary-Data/S37-40/Figure-S40-B-GM-ABCD-2.xlsx]

## Sheet: data
	DPPC	DLPC	CHOL		DPPC	DLPC	CHOL		DPPC	DLPC	CHOL		DPPC	DLPC	CHOL
Time	0-0.5 nm	0-0.5 nm	0-0.5 nm		p5-1nm	p5-1nm	p5-1nm		1-2 nm	1-2 nm	1-2 nm		2-3 nm	2-3 nm	2-3 nm
(microseconds)
15	0.518	0			0.63	-0.032	0.903		0.504	0.011	0.809		0.56	0.292	0.727	15
15.2	0.611	0			0.47	0.278	0.82		0.702	0.229	0.744		0.611	0.432	0.806	15.2
15.4	0.263	0			0.594	0.423	0.651		0.641	0.077	0.737		0.579	0.387	0.62	15.4
15.6	0.249	0.19			0.59	-0.106			0.587	0.254	0.526		0.574	0.202	0.529	15.6
15.8	0.292	0			0.427	0.182	-0.008		0.504	0.107	0.751		0.635	0.167	0.555	15.8
16	0.67	0			0.567	0.328	0.63		0.452	0.256	0.706		0.657	0.247	0.799	16
16.2	0.787	0.308			0.634	0.429	0.967		0.578	0.045	0.709		0.585	0.299	0.655	16.2
16.4	0.666	-0.332			0.408	-0.238	0.564		0.461	0.076	0.699		0.496	0.339	0.646	16.4
16.6	0.734	0.302			0.364	0.011	0.759		0.51	0.263	0.753		0.568	0.249	0.738	16.6
16.8	0.285	0.203			0.534	0.321	0.749		0.558	0.256	0.683		0.634	0.285	0.694	16.8
17	0.265	0.108			0.519	0.445	0.293		0.496	0.27	0.736		0.501	0.15	0.726	17
17.2	0.443	0			0.613	0.387	0.789		0.573	0.178	0.621		0.566	0.231	0.707	17.2
17.4	0.677	0			0.75	0.115	0.726		0.443	0.01	0.843		0.514	0.136	0.564	17.4
17.6	0.465	0.301	0.985		0.462	0.616			0.588	0.109	0.652		0.544	0.253	0.601	17.6
17.8	0.379	0.522			0.364	0.815	0.744		0.545	0.315	0.575		0.601	0.138	0.733	17.8
18	0.623	0.706			0.591	0.157	0.886		0.493	0.279	0.687		0.559	0.15	0.702	18
18.2	0.292	0			0.486	0	0.657		0.621	0.255	0.732		0.581	0.215	0.537	18.2
18.4	0.355	0			0.608	0.321	0.558		0.592	0.369	0.644		0.572	0.316	0.642	18.4
18.6	0.427	0			0.612	0.516	0.65		0.464	0.312	0.809		0.585	0.325	0.778	18.6
18.8	0.699	0	0.924		0.636	0.012	0.954		0.589	0.121	0.63		0.601	0.253	0.706	18.8
19	0	0			0.641	0.517	0.733		0.623	0.222	0.609		0.513	0.234	0.545	19
19.2	0.643	0			0.538	0.066	0.905		0.552	0.166	0.758		0.566	0.257	0.746	19.2
19.4	0.311	-0.406			0.107	-0.101	0.809		0	0.092	0.342		0.574	0.276	0.652	19.4
19.6	0.409	0.383	0.546		0.422	0.191	0.784		0.654	0.404	0.698		0.506	0.23	0.586	19.6
19.8	0.511	0			0.746	0.2	0.802		0.452	0.176	0.567		0.567	0.355	0.699	19.8
	0	0			0.548	0.176	0.935		0.468	0.11	0.672		0.58	0.395	0.468
