# Supplementary material for: Data showing the lipid conformations and membrane binding behaviors of beta-amyloid fibrils in phase-separated cholesterol-enriched lipid domains with and without glycolipid and oxidized cholesterol from coarse-grained molecular dynamics simulations
Source: Data Brief. 2020 Apr 19;30:105496. doi: 10.1016/j.dib.2020.105496 (PMC7186522; doi:10.1016/j.dib.2020.105496)
Supplement: Supplementary file 1 [file mmc1.zip › Supplementary-Data/S37-40/Figure-S38A-C1-ABC-3.xlsx]

## Sheet: data
	DPPC	DLPC	CHOL		DPPC	DLPC	CHOL		DPPC	DLPC	CHOL		DPPC	DLPC	CHOL
Time	0-0.5 nm	0-0.5 nm	0-0.5 nm		p5-1nm	p5-1nm	p5-1nm		1-2 nm	1-2 nm	1-2 nm		2-3 nm	2-3 nm	2-3 nm
(microseconds)
15	0.488	0.141	-0.378		0.297	0.103	-0.406		0.372	0.153	0.173		0.503	0.262	0.003
15.2	0.298	0.145	-0.359		0.441	-0.104	-0.093		0.534	0.136	0.044		0.467	0.098	0.121
15.4	-0.163	0.201			-0.111	0.227	-0.311		0.451	0.226	0.081		0.43	0.209	0.095
15.6	0.239	0.145	-0.483		0.275	0.207	-0.197		0.469	0.281	-0.043		0.397	0.138	-0.016
15.8	0.283	0.109	0.923		0.484	-0.065	0.137		0.448	0.204	0.13		0.417	0.198	0.09
16	0.787	0.207			0.413	0.207	-0.161		0.433	0.056	-0.105		0.41	0.141	0.026
16.2	0.516	0.195	-0.222		0.317	0.153	0.488		0.386	0.228	0.076		0.398	0.199	0.002
16.4	0.187	-0.112	-0.095		0.461	0.309	0.322		0.481	0.171	0.282		0.427	0.187	-0.065
16.6	0.257	0.314			0.566	0.239	0.366		0.46	0.028	0.139		0.497	0.163	0.062
16.8	0.412	-0.074			0.242	-0.218	0.601		0.403	0.238	0.069		0.492	0.134	0.037
17	0.435	0.025	0.323		0.56	-0.055	-0.108		0.505	0.196	-0.089		0.44	0.205	-0.085
17.2	0.615	0.343	0.56		0.532	0.105	0.572		0.562	0.192	-0.04		0.416	0.157	-0.117
17.4	0.276	0.122	-0.317		0.344	0.054	0.133		0.437	0.289	0.019		0.455	0.164	-0.063
17.6	0.362	0.21			0.383	0.246	0.163		0.417	0.307	0.045		0.431	0.282	0.049
17.8	0.454	0.074			0.277	0.026	-0.178		0.502	0.075	0.113		0.484	0.207	0.131
18	0.263	0.259	-0.02		0.353	-0.03	-0.122		0.486	0.179	-0.005		0.424	0.191	0.091
18.2	0.322	0.067	0.014		0.369	0.325	0.491		0.499	-0.027	-0.119		0.464	0.188	0.081
18.4	0.299	0.101	-0.494		0.428	0.248	-0.382		0.507	0.318	0.036		0.514	0.159	0.03
18.6	0.425	-0.048			0.462	0.055	0.141		0.459	0.237	0.096		0.428	0.17	0.008
18.8	0.574	0.114	0.205		0.593	0.477	-0.319		0.6	0.239	0.504		0.483	0.091	-0.054
19	0.116	0.232	-0.5		0.401	0.042	0.116		0.497	0.13	0.074		0.447	0.152	0.094
19.2	0.568	0.272	0.052		0.543	0.084	0.59		0.452	0.205	0.078		0.44	0.179	-0.085
19.4	0.351	-0.01			0.308	0.105	0.348		0.592	0.275	0.094		0.467	0.11	-0.116
19.6	0.302	0.263			0.501	0.207	0.219		0.434	0.229	-0.02		0.382	0.083	0.124
19.8	0.632	0.053	-0.491		0.418	0.176	0.279		0.543	0.138	0.136		0.37	0.201	-0.075
	0.373	0.061			0.491	-0.127	0.156		0.503	0.278	0.221		0.455	0.241	0.04
