# Supplementary material for: Data showing the lipid conformations and membrane binding behaviors of beta-amyloid fibrils in phase-separated cholesterol-enriched lipid domains with and without glycolipid and oxidized cholesterol from coarse-grained molecular dynamics simulations
Source: Data Brief. 2020 Apr 19;30:105496. doi: 10.1016/j.dib.2020.105496 (PMC7186522; doi:10.1016/j.dib.2020.105496)
Supplement: Supplementary file 1 [file mmc1.zip › Supplementary-Data/S37-40/Figure-S39-B-GM-AB-2.xlsx]

## Sheet: data
	DPPC	DLPC	CHOL		DPPC	DLPC	CHOL		DPPC	DLPC	CHOL		DPPC	DLPC	CHOL
Time	0-0.5 nm	0-0.5 nm	0-0.5 nm		p5-1nm	p5-1nm	p5-1nm		1-2 nm	1-2 nm	1-2 nm		2-3 nm	2-3 nm	2-3 nm
(microseconds)
15													0.64	0.319	0.787	15
15.2	0.494	-0.114	0.297		0.513	0.313	0.589		0.641	0.304	0.771		0.635	0.156	0.804	15.2
15.4	0.36	0.033	0.412		0.712	0.203	0.583		0.581	0.202	0.753		0.667	0.232	0.817	15.4
15.6	0.457	0.003	0.425		0.514	0	0.643		0.537	0.327	0.565		0.63	0.204	0.84	15.6
15.8	0.346	0.355	0.522		0.599	-0.173	0.637		0.618	0.205	0.655		0.59	0.23	0.746	15.8
16	0.592	-0.286	0.345		0.735	0.173	0.694		0.529	0.251	0.694		0.639	0.279	0.838	16
16.2	0.187	-0.133	0.689		0.534	0.399	0.7		0.621	0.35	0.668		0.513	0.388	0.708	16.2
16.4	0.631	-0.087	-0.433		0.452	0.402	0.631		0.581	0.303	0.821		0.676	0.199	0.745	16.4
16.6	0.491	-0.103	0.183		0.649	0.122	0.647		0.605	0.199	0.679		0.596	0.278	0.609	16.6
16.8	0.331	-0.013	0.241		0.578	-0.066	0.575		0.48	0.192	0.756		0.583	0.232	0.77	16.8
17	0.203	-0.362	0.3		0.686	0.249	0.484		0.608	0.342	0.737		0.637	0.237	0.752	17
17.2	0.151	-0.176	0.428		0.56	0.445	0.213		0.646	0.351	0.706		0.509	0.065	0.727	17.2
17.4	0.336	0.107	0.404		0.481	0.306	0.598		0.573	0.293	0.781		0.556	0.252	0.811	17.4
17.6	0.013	0	0.242		0.606	-0.033	0.494		0.509	0.425	0.696		0.603	0.244	0.726	17.6
17.8	0.395	-0.205	0.272		0.602	0.206	0.492		0.503	0.127	0.766		0.542	0.289	0.803	17.8
18	0.409	0.215	0.206		0.404	0.144	0.52		0.564	0.331	0.662		0.56	0.398	0.661	18
18.2	0.499	0.102	-0.116		0.452	0.292	0.314		0.411	0.173	0.563		0.633	0.31	0.766	18.2
18.4	0.88	0.038	-0.138		0.583	0.422	0.406		0.477	0.32	0.683		0.673	0.273	0.782	18.4
18.6	0.627	0.285	0.207		0.628	0.295	0.525		0.585	0.3	0.642		0.556	0.299	0.719	18.6
18.8	0.34	0.226	0.126		0.605	-0.103	0.678		0.581	0.291	0.752		0.621	0.135	0.589	18.8
19	0.565	-0.195	-0.361		0.513	0.372	0.38		0.576	0.36	0.586		0.647	0.37	0.703	19
19.2	0.372	0.285	0.1		0.446	-0.297	0.26		0.572	0.331	0.608		0.739	0.123	0.723	19.2
19.4	0.408	0.059	-0.28		0.577	0.167	0.583		0.592	0.148	0.613		0.584	0.225	0.758	19.4
19.6	0.403	0.089	-0.13		0.32	0.09	0.156		0.534	0.192	0.455		0.418	0.226	0.66	19.6
19.8	0.611	0.12	0.023		0.538	0.016	0.566		0.464	0.182	0.579		0.602	0.294	0.749	19.8
	0.58	0.098	0.501		0.426	0.161	0.702		0.549	0.19	0.491		0.532	0.165	0.533
