# Supplementary material for: Data showing the lipid conformations and membrane binding behaviors of beta-amyloid fibrils in phase-separated cholesterol-enriched lipid domains with and without glycolipid and oxidized cholesterol from coarse-grained molecular dynamics simulations
Source: Data Brief. 2020 Apr 19;30:105496. doi: 10.1016/j.dib.2020.105496 (PMC7186522; doi:10.1016/j.dib.2020.105496)
Supplement: Supplementary file 1 [file mmc1.zip › Supplementary-Data/S37-40/Figure-S40-A-GM-ABCD-1.xlsx]

## Sheet: data
	DPPC	DLPC	CHOL		DPPC	DLPC	CHOL		DPPC	DLPC	CHOL		DPPC	DLPC	CHOL
Time	0-0.5 nm	0-0.5 nm	0-0.5 nm		p5-1nm	p5-1nm	p5-1nm		1-2 nm	1-2 nm	1-2 nm		2-3 nm	2-3 nm	2-3 nm
(microseconds)
15	0.309	0.342	0.459		0.507	0.043	0.48		0.651	0.287	0.743		0.612	0.207	0.819
15.2	0.315	0.204	0.2		0.625	0.344	0.76		0.617	0.381	0.771		0.671	0.379	0.758
15.4	0.364	0.304	0.214		0.628	0.408	0.509		0.609	0.457	0.758		0.717	0.29	0.808
15.6	0.516	0	0.583		0.508	0.164	0.62		0.643	0.314	0.795		0.62	0.216	0.789
15.8	0.21	0.38	0.118		0.649	0.209	0.7		0.629	0.247	0.772		0.591	0.228	0.75
16	0.447	0.302	0.31		0.502	0	0.695		0.644	0.222	0.666		0.595	0.326	0.723
16.2	0.282	0.472	0.542		0.608	0.762	0.529		0.68	0.168	0.776		0.64	0.174	0.791
16.4	0.339	0.314	0.285		0.308	0.504	0.472		0.644	0.428	0.821		0.69	0.28	0.777
16.6	0.03	-0.215	0.159		0.389	0	0.977		0.608	0.244	0.768		0.658	0.231	0.789
16.8	0.152	0.293	0.12		0.718	0.213	0.751		0.671	0.189	0.777		0.625	0.229	0.762
17	0.303	0.525	0.209		0.49	0.092	0.479		0.493	0.24	0.618		0.561	0.334	0.772
17.2	0.25	0.195	0.347		0.523	0.089	0.518		0.575	0.281	0.714		0.607	0.139	0.767
17.4	0.365	0.19	0.164		0.483	0.348	0.273		0.626	0.192	0.73		0.563	0.274	0.749
17.6	0.124	0.262	0.256		0.446	0.013	0.484		0.597	0.118	0.726		0.538	0.263	0.699
17.8	0.542	0.452	0.253		0.482	-0.055	0.583		0.628	0.261	0.778		0.669	0.201	0.598
18	0.277	0.332	0.174		0.386	0.186	0.749		0.657	-0.028	0.737		0.6	0.191	0.797
18.2	0.315	-0.011	0.186		0.591	0.401	0.661		0.663	0.126	0.705		0.65	0.222	0.672
18.4	0.529	0.158	0.165		0.511	0.392	0.631		0.69	0.09	0.822		0.61	0.079	0.746
18.6	0.393	0.065	0.077		0.652	0.066	0.737		0.683	0.127	0.801		0.604	0.162	0.737
18.8	0.192	0.037	0.343		0.469	0			0.612	0.257	0.645		0.592	0.258	0.677
19	0.314	0.188	0.133		0.593	0.385	0.797		0.518	0.106	0.578		0.6	0.179	0.717
19.2	0.343	0.067	0.039		0.56	0.364	0.355		0.556	0.238	0.776		0.565	0.217	0.652
19.4	0.525	0.299	0.051		0.548	0.242	0.718		0.588	0.294	0.811		0.608	0.237	0.779
19.6	0.377	-0.171	0.358		0.519	0.499	0.8		0.609	0.377	0.754		0.592	0.185	0.741
19.8	0.511	0			0.746	0.2	0.802		0.452	0.176	0.567		0.567	0.355	0.699
	0	0			0.548	0.176	0.935		0.468	0.11	0.672		0.58	0.395	0.468
