# Supplementary material for: Data showing the lipid conformations and membrane binding behaviors of beta-amyloid fibrils in phase-separated cholesterol-enriched lipid domains with and without glycolipid and oxidized cholesterol from coarse-grained molecular dynamics simulations
Source: Data Brief. 2020 Apr 19;30:105496. doi: 10.1016/j.dib.2020.105496 (PMC7186522; doi:10.1016/j.dib.2020.105496)
Supplement: Supplementary file 1 [file mmc1.zip › Supplementary-Data/S37-40/Figure-S39-A-GM-AB-3.xlsx]

## Sheet: data
	DPPC	DLPC	CHOL		DPPC	DLPC	CHOL		DPPC	DLPC	CHOL		DPPC	DLPC	CHOL
Time	0-0.5 nm	0-0.5 nm	0-0.5 nm		p5-1nm	p5-1nm	p5-1nm		1-2 nm	1-2 nm	1-2 nm		2-3 nm	2-3 nm	2-3 nm
(microseconds)
15				15000				15000				15000				15
15.2	0.685	-0.041	0.149	15200	0.436	-0.014	0.861	15200	0.519	0.105	0.71	15200	0.518	0.206	0.59	15.2
15.4	0.534	0.112	0.486	15400	0.693	0.218	0.738	15400	0.619	0.227	0.644	15400	0.641	0.179	0.631	15.4
15.6	0.515	0.397	0.51	15600	0.559	0.282	0.798	15600	0.694	0.224	0.757	15600	0.585	0.247	0.728	15.6
15.8	0.453	0.338	0.032	15800	0.376	0.037	0.884	15800	0.588	0.169	0.647	15800	0.554	0.236	0.677	15.8
16	0.335	0.356	0.486	16000	0.542	0.593	0.809	16000	0.628	0.15	0.825	16000	0.601	0.27	0.739	16
16.2	0.538	0.46	0.577	16200	0.636	0.092	0.798	16200	0.656	0.179	0.824	16200	0.55	0.218	0.74	16.2
16.4	0.534	0.144	0.384	16400	0.547	0.055	0.76	16400	0.678	0.216	0.779	16400	0.627	0.194	0.762	16.4
16.6	0.462	-0.136	0.42	16600	0.589	0.257	0.709	16600	0.636	0.103	0.659	16600	0.627	0.342	0.688	16.6
16.8	0.29	0.107	0.376	16800	0.584	0	0.854	16800	0.723	0.475	0.824	16800	0.655	0.396	0.817	16.8
17	0.384	0	0.477	17000	0.654	0.08	0.81	17000	0.675	0.303	0.866	17000	0.657	0.098	0.791	17
17.2	0.331	0.14	0.613	17200	0.629	0	0.937	17200	0.588	0.145	0.722	17200	0.594	0.304	0.677	17.2
17.4	0.576	0.182	0.289	17400	0.411	0.282	0.775	17400	0.663	0.281	0.66	17400	0.612	0.346	0.729	17.4
17.6	0.31	0.409	0.492	17600	0.54	0.108	0.674	17600	0.493	0.256	0.738	17600	0.629	0.219	0.669	17.6
17.8	0.568	0.286	0.521	17800	0.446	0.156	0.819	17800	0.601	0.343	0.752	17800	0.605	0.341	0.588	17.8
18	0.404	0.088	0.349	18000	0.621	0.224	0.841	18000	0.61	0.225	0.604	18000	0.567	0.251	0.647	18
18.2	0.462	0	0.374	18200	0.546	0.066	0.682	18200	0.52	0.257	0.782	18200	0.57	0.286	0.868	18.2
18.4	0.412	0.518	0.393	18400	0.611	0.549	0.874	18400	0.647	0.184	0.709	18400	0.584	0.241	0.675	18.4
18.6	0.517	0.294	0.271	18600	0.506	0.298	0.761	18600	0.628	0.417	0.692	18600	0.643	0.316	0.816	18.6
18.8	0.224	0	0.879	18800	0.515	0.39	0.714	18800	0.627	0.192	0.669	18800	0.595	0.21	0.6	18.8
19	0.401	0.33	0.123	19000	0.534	0.4	0.746	19000	0.662	0.325	0.811	19000	0.675	0.189	0.824	19
19.2	0.553	0.229	0.275	19200	0.667	0.291	0.617	19200	0.696	0.35	0.865	19200	0.639	0.353	0.845	19.2
19.4	0.437	0.35	0.02	19400	0.314	0.131	0.625	19400	0.527	0.237	0.676	19400	0.548	0.272	0.683	19.4
19.6	0.426	0.295	0.28	19600	0.493	0.324	0.589	19600	0.579	0.392	0.736	19600	0.585	0.304	0.751	19.6
19.8	0.492	0.064	0.278	19800	0.64	0.021	0.624	19800	0.628	0.321	0.849	19800	0.612	0.192	0.751	19.8
	0.58	0.098	0.501	20000	0.426	0.161	0.702	20000	0.549	0.19	0.491	20000	0.532	0.165	0.533
