# Supplementary material for: Data showing the lipid conformations and membrane binding behaviors of beta-amyloid fibrils in phase-separated cholesterol-enriched lipid domains with and without glycolipid and oxidized cholesterol from coarse-grained molecular dynamics simulations
Source: Data Brief. 2020 Apr 19;30:105496. doi: 10.1016/j.dib.2020.105496 (PMC7186522; doi:10.1016/j.dib.2020.105496)
Supplement: Supplementary file 1 [file mmc1.zip › Supplementary-Data/S37-40/Figure-S38B-P1-ABC-2.xlsx]

## Sheet: data
	DPPC	DLPC	CHOL		DPPC	DLPC	CHOL		DPPC	DLPC	CHOL		DPPC	DLPC	CHOL
Time	0-0.5 nm	0-0.5 nm	0-0.5 nm		p5-1nm	p5-1nm	p5-1nm		1-2 nm	1-2 nm	1-2 nm		2-3 nm	2-3 nm	2-3 nm
(microseconds)
15	0.673	0.213	0.578	15000	0.659	0.198	0.68	15000	0.585	0.331	0.699	15000	0.613	0.275	0.655
15.2	0.579	0.136	0.56	15200	0.509	0.231	0.762	15200	0.634	0.246	0.515	15200	0.593	0.216	0.546
15.4	0.369	0.148	0.482	15400	0.474	0.178	0.72	15400	0.483	0.172	0.39	15400	0.467	0.17	0.467
15.6	0.555	0.162	0.709	15600	0.51	0.415	0.802	15600	0.449	0.229	0.591	15600	0.477	0.239	0.663
15.8	0.496	0.271	0.531	15800	0.486	0.271	0.806	15800	0.573	0.053	0.571	15800	0.536	0.166	0.592
16	0.43	0.02	0.398	16000	0.555	0.16	-0.203	16000	0.534	0.244	0.561	16000	0.526	0.175	0.463
16.2	0.579	0.199	0.737	16200	0.535	0.259	0.876	16200	0.546	0.239	0.725	16200	0.546	0.238	0.743
16.4	0.627	0.179	0.51	16400	0.446	0.215	0.582	16400	0.427	0.229	0.713	16400	0.454	0.213	0.613
16.6	0.44	0.408	0.584	16600	0.525	0.195	0.68	16600	0.501	0.093	0.515	16600	0.5	0.161	0.569
16.8	0.294	0.378	0.524	16800	0.491	0.162	0.182	16800	0.583	0.197	0.694	16800	0.541	0.226	0.555
17	0.47	0.093	0.461	17000	0.448	0.326	0.738	17000	0.508	0.14	0.609	17000	0.491	0.201	0.566
17.2	0.526	0.023	0.683	17200	0.625	0.406	0.809	17200	0.625	0.311	0.693	17200	0.616	0.266	0.7
17.4	0.328	0.133	0.64	17400	0.352	0.268	0.683	17400	0.587	0.192	0.544	17400	0.473	0.202	0.61
17.6	0.303	0.145	0.249	17600	0.465	0.278	0.074	17600	0.484	0.186	0.57	17600	0.462	0.213	0.375
17.8	0.383	0.197	0.499	17800	0.321	0.1	0.181	17800	0.492	0.169	0.511	17800	0.439	0.155	0.443
18	0.472	0.224	0.503	18000	0.552	0.361	0.538	18000	0.566	0.224	0.575	18000	0.545	0.245	0.537
18.2	0.548	0.179	0.628	18200	0.637	0.072	0.598	18200	0.579	0.19	0.682	18200	0.59	0.147	0.654
18.4	0.308	0.373	0.607	18400	0.461	0.18	0.357	18400	0.588	0.183	0.509	18400	0.518	0.212	0.505
18.6	0.392	0.218	0.544	18600	0.323	0.395	0.26	18600	0.504	0.224	0.403	18600	0.456	0.262	0.43
18.8	0.607	0.291	0.462	18800	0.407	0.297	0.468	18800	0.459	0.255	0.542	18800	0.457	0.273	0.504
19	0.62	0.193	0.572	19000	0.397	0.177	0.598	19000	0.551	0.245	0.612	19000	0.528	0.219	0.598
19.2	0.287	0.235	0.679	19200	0.493	0.301	0.51	19200	0.379	0.272	0.55	19200	0.408	0.268	0.581
19.4	0.605	0.183	0.612	19400	0.581	0.283	0.334	19400	0.657	0.253	0.78	19400	0.628	0.252	0.616
19.6	0.489	0.195	0.529	19600	0.437	0.17	0.536	19600	0.519	0.306	0.51	19600	0.504	0.244	0.52
19.8	0.417	0.247	0.717	19800	0.446	0.027	0.444	19800	0.4	0.295	0.337	19800	0.409	0.205	0.462
	0.58	0.098	0.501	20000	0.426	0.161	0.702	20000	0.549	0.19	0.491	20000	0.532	0.165	0.533
