# Supplementary material for: Data showing the lipid conformations and membrane binding behaviors of beta-amyloid fibrils in phase-separated cholesterol-enriched lipid domains with and without glycolipid and oxidized cholesterol from coarse-grained molecular dynamics simulations
Source: Data Brief. 2020 Apr 19;30:105496. doi: 10.1016/j.dib.2020.105496 (PMC7186522; doi:10.1016/j.dib.2020.105496)
Supplement: Supplementary file 1 [file mmc1.zip › Supplementary-Data/S37-40/Figure-S37B-CO-ABCD-3.xlsx]

## Sheet: data
	DPPC	DLPC	CHOL		DPPC	DLPC	CHOL		DPPC	DLPC	CHOL		DPPC	DLPC	CHOL
Time	0-0.5 nm	0-0.5 nm	0-0.5 nm		p5-1nm	p5-1nm	p5-1nm		1-2 nm	1-2 nm	1-2 nm		2-3 nm	2-3 nm	2-3 nm
(microseconds)
15	0.316	0.119	0.495		0.61	0.35	0.625		0.684	0.177	0.69	15000	0.624	0.312	0.747
15.2	0.482	0.475	0.749		0.566	0.404	0.536		0.587	0.251	0.676	15200	0.687	0.281	0.744
15.4	0.534	0.081	0.266		0.717	0.196	0.533		0.598	0.301	0.685	15400	0.598	0.134	0.692
15.6	0.351	0.143	0.346		0.525	0.304	0.594		0.657	0.267	0.725	15600	0.655	0.17	0.77
15.8	0.649	0.247	0.421		0.543	0.191	0.337		0.563	0.325	0.846	15800	0.539	0.325	0.677
16	0.468	0.24	0.675		0.602	0.106	0.854		0.651	0.343	0.742	16000	0.616	0.328	0.761
16.2	-0.057	-0.009	0.407		0.529	0.249	0.723		0.639	0.232	0.765	16200	0.628	0.242	0.752
16.4	0.214	0.306	0.367		0.538	0.298	0.363		0.416	0.215	0.54	16400	0.538	0.279	0.581
16.6	0.302	0.108	0.528		0.606	0.298	0.268		0.498	0.214	0.381	16600	0.605	0.239	0.688
16.8	0.658	0.124	0.311		0.528	0.358	0.405		0.527	0.339	0.544	16800	0.596	0.243	0.588
17	0.237	0.116	0.654		0.381	-0.028	0.465		0.579	0.243	0.59	17000	0.605	0.095	0.611
17.2	0.439	0.292	0.743		0.533	0.182	0.334		0.502	0.135	0.661	17200	0.598	0.146	0.632
17.4	0.889	0.19	0.48		0.641	0.26	0.789		0.561	0.267	0.596	17400	0.608	0.233	0.672
17.6	0.387	-0.102	0.314		0.613	0.227	0.608		0.633	0.299	0.831	17600	0.703	0.267	0.781
17.8	0.469	0.269	0.166		0.419	0.151	0.367		0.62	0.292	0.793	17800	0.626	0.244	0.713
18	0.467	0.147	0.657		0.602	0.226	0.461		0.622	0.236	0.899	18000	0.671	0.185	0.635
18.2	0.195	0.381	0.222		0.542	0.132	0.649		0.662	0.316	0.62	18200	0.654	0.241	0.702
18.4	0.597	0.272	0.323		0.508	0.023	0.883		0.72	0.125	0.901	18400	0.647	0.241	0.822
18.6	0.41	0.094	0.638		0.661	0.241	0.925		0.733	0.3	0.826	18600	0.666	0.206	0.813
18.8	0.368	0.416	0.467		0.32	0.366	0.721		0.615	0.184	0.783	18800	0.622	0.183	0.741
19	0.505	0.305	0.403		0.606	0.218	0.658		0.567	0.257	0.752	19000	0.576	0.232	0.702
19.2	0.129	0.093	0.557		0.559	0.021	0.609		0.668	0.222	0.805	19200	0.602	0.296	0.719
19.4	0.229	0.173	0.494		0.478	0.295	0.77		0.466	0.269	0.571	19400	0.442	0.223	0.811
19.6	0.68	0.241	0.529		0.501	0.322	0.779		0.576	0.236	0.484	19600	0.448	0.189	0.609
19.8	0.492	0.097	0.341		0.702	0.2	0.625		0.521	0.259	0.715	19800	0.655	0.228	0.675
20	0.459	0.253	0.612		0.32	0.121	0.625		0.701	0.223	0.786	20000	0.654	0.246	0.825
