# Supplementary material for: Data showing the lipid conformations and membrane binding behaviors of beta-amyloid fibrils in phase-separated cholesterol-enriched lipid domains with and without glycolipid and oxidized cholesterol from coarse-grained molecular dynamics simulations
Source: Data Brief. 2020 Apr 19;30:105496. doi: 10.1016/j.dib.2020.105496 (PMC7186522; doi:10.1016/j.dib.2020.105496)
Supplement: Supplementary file 1 [file mmc1.zip › Supplementary-Data/S37-40/Figure-S37A-CO-ABCD-2.xlsx]

## Sheet: data
	DPPC	DLPC	CHOL		DPPC	DLPC	CHOL		DPPC	DLPC	CHOL		DPPC	DLPC	CHOL
Time	0-0.5 nm	0-0.5 nm	0-0.5 nm		p5-1nm	p5-1nm	p5-1nm		1-2 nm	1-2 nm	1-2 nm		2-3 nm	2-3 nm	2-3 nm
(microseconds)
15	0.466	-0.001	0.399	15000	0.5	0.014	0.551	15000	0.646	0.215	0.619	15000	0.612	0.351	0.731	15
15.2	0.485	0.128	-0.142	15200	0.546	0.377	0.477	15200	0.622	0.255	0.631	15200	0.622	0.248	0.795	15.2
15.4	0.154	-0.078	0.185	15400	0.366	0.296	0.593	15400	0.584	0.32	0.731	15400	0.631	0.205	0.722	15.4
15.6	0.372	0.096	0.218	15600	0.564	0.167	0.883	15600	0.712	0.176	0.721	15600	0.616	0.297	0.78	15.6
15.8	0.517	0.085	0.328	15800	0.631	0.321	0.768	15800	0.643	0.257	0.809	15800	0.696	0.249	0.801	15.8
16	0.524	0.305	0.476	16000	0.564	0.158	0.845	16000	0.701	0.092	0.805	16000	0.683	0.246	0.747	16
16.2	0.476	0.134	0.083	16200	0.604	0.203	0.793	16200	0.705	0.138	0.644	16200	0.664	0.295	0.705	16.2
16.4	0.45	0.311	0.379	16400	0.536	0.136	0.322	16400	0.591	0.208	0.562	16400	0.592	0.239	0.726	16.4
16.6	0.342	0.12	0.18	16600	0.642	0.41	0.857	16600	0.603	0.237	0.743	16600	0.659	0.188	0.641	16.6
16.8	0.18	0.188	0.248	16800	0.424	0.266	0.389	16800	0.58	0.204	0.719	16800	0.577	0.24	0.687	16.8
17	0.569	0.627	0.531	17000	0.638		0.515	17000	0.733	0.452	0.828	17000	0.689	0.063	0.833	17
17.2	0.384	0.231	0.604	17200	0.698	0.11	0.731	17200	0.731	0.243	0.892	17200	0.706	0.41	0.825	17.2
17.4	0.398	0.213	0.334	17400	0.564	-0.059	0.687	17400	0.658	0.221	0.715	17400	0.664	0.289	0.857	17.4
17.6	0.507	0.027	0.717	17600	0.598	0.189	0.89	17600	0.608	0.326	0.717	17600	0.7	0.324	0.783	17.6
17.8	0.407	0.022	0.312	17800	0.746	0.391	0.609	17800	0.685	0.358	0.79	17800	0.688	0.205	0.696	17.8
18	0.384	0.345	0.499	18000	0.616	0.297	0.667	18000	0.67	0.194	0.745	18000	0.649	0.217	0.722	18
18.2	0.321	0.311	0.156	18200	0.443	0.442	0.499	18200	0.629	0.456	0.732	18200	0.699	0.404	0.78	18.2
18.4	0.264	0.371	0.67	18400	0.561	-0.028	0.715	18400	0.693	0.321	0.729	18400	0.624	0.268	0.747	18.4
18.6	0.267	0.077	0.402	18600	0.459		0.53	18600	0.602	0.276	0.606	18600	0.603	0.219	0.75	18.6
18.8	0.23	-0.113	0.416	18800	0.512	0.263	0.707	18800	0.634	0.156	0.697	18800	0.663	0.288	0.701	18.8
19	0.233	0.116	0.273	19000	0.458	-0.033	0.444	19000	0.731	0.292	0.786	19000	0.66	0.37	0.772	19
19.2	0.271	0.458	0.498	19200	0.56	0.409	0.688	19200	0.706	0.19	0.788	19200	0.732	0.435	0.824	19.2
19.4	0.423	0.438	0.286	19400	0.557	0.491	0.845	19400	0.625	0.348	0.843	19400	0.641	0.236	0.791	19.4
19.6	0.49	0.241	0.359	19600	0.564	0.539	0.765	19600	0.71	0.239	0.889	19600	0.679	0.311	0.801	19.6
19.8	0.507	0.229	0.328	19800	0.643	0.468	0.724	19800	0.648	0.241	0.844	19800	0.626	0.253	0.778	19.8
