# Supplementary material for: Data showing the lipid conformations and membrane binding behaviors of beta-amyloid fibrils in phase-separated cholesterol-enriched lipid domains with and without glycolipid and oxidized cholesterol from coarse-grained molecular dynamics simulations
Source: Data Brief. 2020 Apr 19;30:105496. doi: 10.1016/j.dib.2020.105496 (PMC7186522; doi:10.1016/j.dib.2020.105496)
Supplement: Supplementary file 1 [file mmc1.zip › Supplementary-Data/S02/2beg.pdb]

HEADER    PROTEIN FIBRIL                          24-OCT-05   2BEG              
TITLE     3D STRUCTURE OF ALZHEIMER'S ABETA(1-42) FIBRILS                       
COMPND    MOL_ID: 1;                                                            
COMPND   2 MOLECULE: AMYLOID BETA A4 PROTEIN;                                   
COMPND   3 CHAIN: A, B, C, D, E;                                                
COMPND   4 FRAGMENT: BETA-AMYLOID PROTEIN 42;                                   
COMPND   5 SYNONYM: APP, ABPP, ALZHEIMER'S DISEASE AMYLOID PROTEIN,             
COMPND   6 CEREBRAL VASCULAR AMYLOID PEPTIDE, CVAP, PROTEASE NEXIN-II,          
COMPND   7 PN-II, APPI;                                                         
COMPND   8 ENGINEERED: YES                                                      
SOURCE    MOL_ID: 1;                                                            
SOURCE   2 ORGANISM_SCIENTIFIC: HOMO SAPIENS;                                   
SOURCE   3 ORGANISM_COMMON: HUMAN;                                              
SOURCE   4 ORGANISM_TAXID: 9606;                                                
SOURCE   5 GENE: APP;                                                           
SOURCE   6 EXPRESSION_SYSTEM: ESCHERICHIA COLI BL21(DE3);                       
SOURCE   7 EXPRESSION_SYSTEM_TAXID: 469008;                                     
SOURCE   8 EXPRESSION_SYSTEM_STRAIN: BL21(DE3);                                 
SOURCE   9 EXPRESSION_SYSTEM_VECTOR_TYPE: PLASMID;                              
SOURCE  10 EXPRESSION_SYSTEM_PLASMID: PRSET                                     
KEYWDS    ALZHEIMER'S, FIBRIL, PROTOFILAMENT, BETA-SANDWICH, QUENCHED           
KEYWDS   2 HYDROGEN/DEUTERIUM EXCHANGE, PAIRWISE MUTAGENESIS, PROTEIN           
KEYWDS   3 FIBRIL                                                               
EXPDTA    SOLUTION NMR                                                          
NUMMDL    10                                                                    
AUTHOR    T.LUHRS,C.RITTER,M.ADRIAN,D.RIEK-LOHER,B.BOHRMANN,H.DOBELI,           
AUTHOR   2 D.SCHUBERT,R.RIEK                                                    
REVDAT   3   24-FEB-09 2BEG    1       VERSN                                    
REVDAT   2   20-DEC-05 2BEG    1       JRNL                                     
REVDAT   1   22-NOV-05 2BEG    0                                                
JRNL        AUTH   T.LUHRS,C.RITTER,M.ADRIAN,D.RIEK-LOHER,B.BOHRMANN,           
JRNL        AUTH 2 H.DOBELI,D.SCHUBERT,R.RIEK                                   
JRNL        TITL   3D STRUCTURE OF ALZHEIMER'S AMYLOID-{BETA}(1-42)             
JRNL        TITL 2 FIBRILS.                                                     
JRNL        REF    PROC.NATL.ACAD.SCI.USA        V. 102 17342 2005              
JRNL        REFN                   ISSN 0027-8424                               
JRNL        PMID   16293696                                                     
JRNL        DOI    10.1073/PNAS.0506723102                                      
REMARK   1                                                                      
REMARK   2                                                                      
REMARK   2 RESOLUTION. NOT APPLICABLE.                                          
REMARK   3                                                                      
REMARK   3 REFINEMENT.                                                          
REMARK   3   PROGRAM     : CYANA 1.0.6                                          
REMARK   3   AUTHORS     : GUNTERT, P., HERRMANN, T.                            
REMARK   3                                                                      
REMARK   3  OTHER REFINEMENT REMARKS: NULL                                      
REMARK   4                                                                      
REMARK   4 2BEG COMPLIES WITH FORMAT V. 3.15, 01-DEC-08                         
REMARK 100                                                                      
REMARK 100 THIS ENTRY HAS BEEN PROCESSED BY RCSB ON 26-OCT-05.                  
REMARK 100 THE RCSB ID CODE IS RCSB034997.                                      
REMARK 210                                                                      
REMARK 210 EXPERIMENTAL DETAILS                                                 
REMARK 210  EXPERIMENT TYPE                : NMR                                
REMARK 210  TEMPERATURE           (KELVIN) : NULL                               
REMARK 210  PH                             : NULL                               
REMARK 210  IONIC STRENGTH                 : NULL                               
REMARK 210  PRESSURE                       : NULL                               
REMARK 210  SAMPLE CONTENTS                : NULL                               
REMARK 210                                                                      
REMARK 210  NMR EXPERIMENTS CONDUCTED      : NULL                               
REMARK 210  SPECTROMETER FIELD STRENGTH    : NULL                               
REMARK 210  SPECTROMETER MODEL             : NULL                               
REMARK 210  SPECTROMETER MANUFACTURER      : NULL                               
REMARK 210                                                                      
REMARK 210  STRUCTURE DETERMINATION.                                            
REMARK 210   SOFTWARE USED                 : CYANA 1.0.6                        
REMARK 210   METHOD USED                   : NULL                               
REMARK 210                                                                      
REMARK 210 CONFORMERS, NUMBER CALCULATED   : 100                                
REMARK 210 CONFORMERS, NUMBER SUBMITTED    : 10                                 
REMARK 210 CONFORMERS, SELECTION CRITERIA  : STRUCTURES WITH THE LEAST          
REMARK 210                                   RESTRAINT VIOLATIONS               
REMARK 210                                                                      
REMARK 210 BEST REPRESENTATIVE CONFORMER IN THIS ENSEMBLE : 1                   
REMARK 210                                                                      
REMARK 210 REMARK: RESTRAINTS FOR THE CALCULATION OF THE STRUCTURE WERE         
REMARK 210  OBTAINED FORM QUENCHED HYDROGEN/DEUTERIUM EXCHANGE                  
REMARK 210  MEASUREMENTS, CRYOGENIC ELECTRON MICROSCOPY, AND PAIRWISE           
REMARK 210  MUTAGENESIS STUDIES IN COMBINATION WITH THIOFLAVIN T                
REMARK 210  FLUORESCENCE. FOR DETAILS ON THE PROCESS, PLEASE REFER TO THE       
REMARK 210  ORIGINAL PUBLICATION.                                               
REMARK 215                                                                      
REMARK 215 NMR STUDY                                                            
REMARK 215 THE COORDINATES IN THIS ENTRY WERE GENERATED FROM SOLUTION           
REMARK 215 NMR DATA.  PROTEIN DATA BANK CONVENTIONS REQUIRE THAT                
REMARK 215 CRYST1 AND SCALE RECORDS BE INCLUDED, BUT THE VALUES ON              
REMARK 215 THESE RECORDS ARE MEANINGLESS.                                       
REMARK 465                                                                      
REMARK 465 MISSING RESIDUES                                                     
REMARK 465 THE FOLLOWING RESIDUES WERE NOT LOCATED IN THE                       
REMARK 465 EXPERIMENT. (RES=RESIDUE NAME; C=CHAIN IDENTIFIER;                   
REMARK 465 SSSEQ=SEQUENCE NUMBER; I=INSERTION CODE.)                            
REMARK 465   MODELS 1-10                                                        
REMARK 465     RES C SSSEQI                                                     
REMARK 465     ASP A     1                                                      
REMARK 465     ALA A     2                                                      
REMARK 465     GLU A     3                                                      
REMARK 465     PHE A     4                                                      
REMARK 465     ARG A     5                                                      
REMARK 465     HIS A     6                                                      
REMARK 465     ASP A     7                                                      
REMARK 465     SER A     8                                                      
REMARK 465     GLY A     9                                                      
REMARK 465     TYR A    10                                                      
REMARK 465     GLU A    11                                                      
REMARK 465     VAL A    12                                                      
REMARK 465     HIS A    13                                                      
REMARK 465     HIS A    14                                                      
REMARK 465     GLN A    15                                                      
REMARK 465     LYS A    16                                                      
REMARK 465     ASP B     1                                                      
REMARK 465     ALA B     2                                                      
REMARK 465     GLU B     3                                                      
REMARK 465     PHE B     4                                                      
REMARK 465     ARG B     5                                                      
REMARK 465     HIS B     6                                                      
REMARK 465     ASP B     7                                                      
REMARK 465     SER B     8                                                      
REMARK 465     GLY B     9                                                      
REMARK 465     TYR B    10                                                      
REMARK 465     GLU B    11                                                      
REMARK 465     VAL B    12                                                      
REMARK 465     HIS B    13                                                      
REMARK 465     HIS B    14                                                      
REMARK 465     GLN B    15                                                      
REMARK 465     LYS B    16                                                      
REMARK 465     ASP C     1                                                      
REMARK 465     ALA C     2                                                      
REMARK 465     GLU C     3                                                      
REMARK 465     PHE C     4                                                      
REMARK 465     ARG C     5                                                      
REMARK 465     HIS C     6                                                      
REMARK 465     ASP C     7                                                      
REMARK 465     SER C     8                                                      
REMARK 465     GLY C     9                                                      
REMARK 465     TYR C    10                                                      
REMARK 465     GLU C    11                                                      
REMARK 465     VAL C    12                                                      
REMARK 465     HIS C    13                                                      
REMARK 465     HIS C    14                                                      
REMARK 465     GLN C    15                                                      
REMARK 465     LYS C    16                                                      
REMARK 465     ASP D     1                                                      
REMARK 465     ALA D     2                                                      
REMARK 465     GLU D     3                                                      
REMARK 465     PHE D     4                                                      
REMARK 465     ARG D     5                                                      
REMARK 465     HIS D     6                                                      
REMARK 465     ASP D     7                                                      
REMARK 465     SER D     8                                                      
REMARK 465     GLY D     9                                                      
REMARK 465     TYR D    10                                                      
REMARK 465     GLU D    11                                                      
REMARK 465     VAL D    12                                                      
REMARK 465     HIS D    13                                                      
REMARK 465     HIS D    14                                                      
REMARK 465     GLN D    15                                                      
REMARK 465     LYS D    16                                                      
REMARK 465     ASP E     1                                                      
REMARK 465     ALA E     2                                                      
REMARK 465     GLU E     3                                                      
REMARK 465     PHE E     4                                                      
REMARK 465     ARG E     5                                                      
REMARK 465     HIS E     6                                                      
REMARK 465     ASP E     7                                                      
REMARK 465     SER E     8                                                      
REMARK 465     GLY E     9                                                      
REMARK 465     TYR E    10                                                      
REMARK 465     GLU E    11                                                      
REMARK 465     VAL E    12                                                      
REMARK 465     HIS E    13                                                      
REMARK 465     HIS E    14                                                      
REMARK 465     GLN E    15                                                      
REMARK 465     LYS E    16                                                      
REMARK 500                                                                      
REMARK 500 GEOMETRY AND STEREOCHEMISTRY                                         
REMARK 500 SUBTOPIC: TORSION ANGLES                                             
REMARK 500                                                                      
REMARK 500 TORSION ANGLES OUTSIDE THE EXPECTED RAMACHANDRAN REGIONS:            
REMARK 500 (M=MODEL NUMBER; RES=RESIDUE NAME; C=CHAIN IDENTIFIER;               
REMARK 500 SSEQ=SEQUENCE NUMBER; I=INSERTION CODE).                             
REMARK 500                                                                      
REMARK 500 STANDARD TABLE:                                                      
REMARK 500 FORMAT:(10X,I3,1X,A3,1X,A1,I4,A1,4X,F7.2,3X,F7.2)                    
REMARK 500                                                                      
REMARK 500 EXPECTED VALUES: GJ KLEYWEGT AND TA JONES (1996). PHI/PSI-           
REMARK 500 CHOLOGY: RAMACHANDRAN REVISITED. STRUCTURE 4, 1395 - 1400            
REMARK 500                                                                      
REMARK 500  M RES CSSEQI        PSI       PHI                                   
REMARK 500  1 PHE A  20       77.20   -108.45                                   
REMARK 500  1 ASN A  27      163.87     63.24                                   
REMARK 500  1 LYS A  28      113.36     60.35                                   
REMARK 500  1 ALA A  30     -146.79     42.61                                   
REMARK 500  1 ASN B  27       69.32     62.91                                   
REMARK 500  1 LYS B  28      -95.92    -73.15                                   
REMARK 500  1 ALA B  30     -144.14     64.86                                   
REMARK 500  1 ASN C  27       67.98     80.03                                   
REMARK 500  1 LYS C  28     -101.00    -64.81                                   
REMARK 500  1 ALA C  30     -142.63     58.05                                   
REMARK 500  1 ASN D  27       76.62     78.39                                   
REMARK 500  1 LYS D  28      -92.64    -67.25                                   
REMARK 500  1 ALA D  30     -144.64     44.62                                   
REMARK 500  1 ASN E  27       78.08     72.23                                   
REMARK 500  1 LYS E  28      -81.19    -72.19                                   
REMARK 500  1 ALA E  30     -148.87     47.17                                   
REMARK 500  2 ASN A  27      102.79     81.13                                   
REMARK 500  2 ASN B  27       51.92     82.28                                   
REMARK 500  2 LYS B  28      171.76    -50.34                                   
REMARK 500  2 ASN C  27       90.54     84.20                                   
REMARK 500  2 ALA C  30     -109.30    165.22                                   
REMARK 500  2 ASN D  27       43.33     76.64                                   
REMARK 500  2 ALA D  30     -157.82   -158.49                                   
REMARK 500  2 ASN E  27      -52.95     80.80                                   
REMARK 500  2 LYS E  28       88.29     39.81                                   
REMARK 500  2 ALA E  30     -138.47   -130.87                                   
REMARK 500  3 ASN A  27       76.95     71.32                                   
REMARK 500  3 ALA A  30     -152.38     71.04                                   
REMARK 500  3 ASN B  27       92.63     80.20                                   
REMARK 500  3 ALA B  30     -122.01     63.11                                   
REMARK 500  3 ASN C  27       70.44     82.83                                   
REMARK 500  3 ALA C  30      -94.29     67.82                                   
REMARK 500  3 ASN D  27       63.35     82.68                                   
REMARK 500  3 ALA D  30     -158.58    171.25                                   
REMARK 500  3 ASN E  27       53.27     81.64                                   
REMARK 500  3 ALA E  30      -95.81     59.50                                   
REMARK 500  4 ASN A  27     -171.31     72.11                                   
REMARK 500  4 LYS A  28      165.64     58.38                                   
REMARK 500  4 ASN B  27       94.86     66.93                                   
REMARK 500  4 LYS B  28     -178.19    -50.23                                   
REMARK 500  4 ALA B  30      -84.89    -62.51                                   
REMARK 500  4 ASN C  27       89.49     53.59                                   
REMARK 500  4 LYS C  28      167.63    -43.69                                   
REMARK 500  4 ALA C  30      -75.24    -48.18                                   
REMARK 500  4 ASN D  27       84.77     77.78                                   
REMARK 500  4 ALA D  30     -143.07     36.44                                   
REMARK 500  4 ASN E  27       86.00     70.46                                   
REMARK 500  4 ALA E  30     -155.84     51.06                                   
REMARK 500  5 ASN A  27       45.96     78.82                                   
REMARK 500  5 ALA A  30     -158.42     83.54                                   
REMARK 500  5 ALA B  30     -179.12    177.72                                   
REMARK 500  5 ASN C  27       69.55     73.91                                   
REMARK 500  5 ALA C  30     -124.08     68.40                                   
REMARK 500  5 ASN D  27       89.79     76.61                                   
REMARK 500  5 ALA D  30     -122.75     56.97                                   
REMARK 500  5 ASN E  27       79.88     64.32                                   
REMARK 500  5 ALA E  30     -156.48     57.19                                   
REMARK 500  6 ASN A  27       76.10     69.51                                   
REMARK 500  6 ALA A  30     -168.07     69.24                                   
REMARK 500  6 ASN B  27      108.14     78.48                                   
REMARK 500  6 ALA B  30     -101.57     62.79                                   
REMARK 500  6 ASN C  27       62.05     73.50                                   
REMARK 500  6 ALA C  30     -139.48     61.36                                   
REMARK 500  6 ASN D  27       36.97     76.32                                   
REMARK 500  6 ALA D  30     -141.75     52.52                                   
REMARK 500  6 ASN E  27      -42.11     87.32                                   
REMARK 500  6 LYS E  28       60.39     26.57                                   
REMARK 500  6 ALA E  30     -140.95     54.38                                   
REMARK 500  7 ASN A  27       80.32     53.89                                   
REMARK 500  7 ALA A  30     -165.46     65.46                                   
REMARK 500  7 ALA B  30     -157.59     58.43                                   
REMARK 500  7 ASN C  27       70.90     59.89                                   
REMARK 500  7 ALA C  30     -129.72     63.23                                   
REMARK 500  7 ASN D  27       44.49     84.23                                   
REMARK 500  7 ALA D  30     -112.79     61.95                                   
REMARK 500  7 ASN E  27       45.65    153.26                                   
REMARK 500  7 ALA E  30     -147.35     62.29                                   
REMARK 500  7 ILE E  32       77.16   -110.55                                   
REMARK 500  7 VAL E  36       86.00   -162.87                                   
REMARK 500  8 ASN A  27       99.44     84.39                                   
REMARK 500  8 ALA A  30      -98.46     63.32                                   
REMARK 500  8 ASN B  27      105.34     75.98                                   
REMARK 500  8 LYS B  28     -164.84   -117.11                                   
REMARK 500  8 ALA B  30      -95.87     59.12                                   
REMARK 500  8 ALA C  30     -147.07     58.49                                   
REMARK 500  8 ASN D  27       71.33     65.24                                   
REMARK 500  8 ALA D  30     -101.22     54.37                                   
REMARK 500  8 ASN E  27       79.20     66.58                                   
REMARK 500  8 LYS E  28       52.93   -102.29                                   
REMARK 500  8 ALA E  30     -145.12   -147.01                                   
REMARK 500  9 ASN A  27      123.55     74.46                                   
REMARK 500  9 LYS A  28     -163.76   -168.39                                   
REMARK 500  9 ALA A  30     -149.70     53.65                                   
REMARK 500  9 ASN B  27       95.41     82.90                                   
REMARK 500  9 ALA B  30     -143.56     61.26                                   
REMARK 500  9 ASN C  27       51.73     73.47                                   
REMARK 500  9 ALA C  30     -127.05     63.69                                   
REMARK 500  9 ASN D  27       72.95     78.58                                   
REMARK 500  9 ALA D  30     -107.06     63.17                                   
REMARK 500  9 LEU D  34       79.51   -117.75                                   
REMARK 500  9 ASN E  27       87.03     53.60                                   
REMARK 500  9 ALA E  30     -149.52     53.83                                   
REMARK 500 10 ASN A  27      114.00     73.83                                   
REMARK 500 10 ALA A  30     -101.02     57.48                                   
REMARK 500 10 ASN B  27       55.49     76.99                                   
REMARK 500 10 ALA B  30     -101.46     63.95                                   
REMARK 500 10 ASN C  27       73.72     72.70                                   
REMARK 500 10 ALA C  30     -137.48     55.40                                   
REMARK 500 10 ASN D  27       86.57     71.46                                   
REMARK 500 10 ALA D  30     -100.04     58.09                                   
REMARK 500 10 ASN E  27       77.38     65.38                                   
REMARK 500 10 ALA E  30     -145.42     50.70                                   
REMARK 500                                                                      
REMARK 500 REMARK: NULL                                                         
DBREF  2BEG A    1    42  UNP    P05067   A4_HUMAN       672    713             
DBREF  2BEG B    1    42  UNP    P05067   A4_HUMAN       672    713             
DBREF  2BEG C    1    42  UNP    P05067   A4_HUMAN       672    713             
DBREF  2BEG D    1    42  UNP    P05067   A4_HUMAN       672    713             
DBREF  2BEG E    1    42  UNP    P05067   A4_HUMAN       672    713             
SEQRES   1 A   42  ASP ALA GLU PHE ARG HIS ASP SER GLY TYR GLU VAL HIS          
SEQRES   2 A   42  HIS GLN LYS LEU VAL PHE PHE ALA GLU ASP VAL GLY SER          
SEQRES   3 A   42  ASN LYS GLY ALA ILE ILE GLY LEU MET VAL GLY GLY VAL          
SEQRES   4 A   42  VAL ILE ALA                                                  
SEQRES   1 B   42  ASP ALA GLU PHE ARG HIS ASP SER GLY TYR GLU VAL HIS          
SEQRES   2 B   42  HIS GLN LYS LEU VAL PHE PHE ALA GLU ASP VAL GLY SER          
SEQRES   3 B   42  ASN LYS GLY ALA ILE ILE GLY LEU MET VAL GLY GLY VAL          
SEQRES   4 B   42  VAL ILE ALA                                                  
SEQRES   1 C   42  ASP ALA GLU PHE ARG HIS ASP SER GLY TYR GLU VAL HIS          
SEQRES   2 C   42  HIS GLN LYS LEU VAL PHE PHE ALA GLU ASP VAL GLY SER          
SEQRES   3 C   42  ASN LYS GLY ALA ILE ILE GLY LEU MET VAL GLY GLY VAL          
SEQRES   4 C   42  VAL ILE ALA                                                  
SEQRES   1 D   42  ASP ALA GLU PHE ARG HIS ASP SER GLY TYR GLU VAL HIS          
SEQRES   2 D   42  HIS GLN LYS LEU VAL PHE PHE ALA GLU ASP VAL GLY SER          
SEQRES   3 D   42  ASN LYS GLY ALA ILE ILE GLY LEU MET VAL GLY GLY VAL          
SEQRES   4 D   42  VAL ILE ALA                                                  
SEQRES   1 E   42  ASP ALA GLU PHE ARG HIS ASP SER GLY TYR GLU VAL HIS          
SEQRES   2 E   42  HIS GLN LYS LEU VAL PHE PHE ALA GLU ASP VAL GLY SER          
SEQRES   3 E   42  ASN LYS GLY ALA ILE ILE GLY LEU MET VAL GLY GLY VAL          
SEQRES   4 E   42  VAL ILE ALA                                                  
SHEET    1   A 5 VAL A  18  SER A  26  0                                        
SHEET    2   A 5 VAL B  18  SER B  26  1  O  PHE B  19   N  PHE A  20           
SHEET    3   A 5 VAL C  18  SER C  26  1  O  GLY C  25   N  SER B  26           
SHEET    4   A 5 VAL D  18  SER D  26  1  O  PHE D  19   N  PHE C  20           
SHEET    5   A 5 VAL E  18  SER E  26  1  O  ASP E  23   N  VAL D  24           
SHEET    1   B 5 ILE A  31  ILE A  41  0                                        
SHEET    2   B 5 ILE B  31  ILE B  41  1  O  GLY B  38   N  VAL A  39           
SHEET    3   B 5 ILE C  31  ILE C  41  1  O  GLY C  38   N  VAL B  39           
SHEET    4   B 5 ILE D  31  ILE D  41  1  O  VAL D  36   N  MET C  35           
SHEET    5   B 5 ILE E  31  ILE E  41  1  O  LEU E  34   N  GLY D  33           
CRYST1    1.000    1.000    1.000  90.00  90.00  90.00 P 1           1          
ORIGX1      1.000000  0.000000  0.000000        0.00000                         
ORIGX2      0.000000  1.000000  0.000000        0.00000                         
ORIGX3      0.000000  0.000000  1.000000        0.00000                         
SCALE1      1.000000  0.000000  0.000000        0.00000                         
SCALE2      0.000000  1.000000  0.000000        0.00000                         
SCALE3      0.000000  0.000000  1.000000        0.00000                         
MODEL        1                                                                  
ATOM      1  N   LEU A  17     -16.074  -6.064  -3.588  1.00  0.00           N  
ATOM      2  CA  LEU A  17     -15.394  -4.793  -3.408  1.00  0.00           C  
ATOM      3  C   LEU A  17     -14.229  -4.977  -2.434  1.00  0.00           C  
ATOM      4  O   LEU A  17     -14.238  -4.420  -1.337  1.00  0.00           O  
ATOM      5  CB  LEU A  17     -16.387  -3.710  -2.982  1.00  0.00           C  
ATOM      6  CG  LEU A  17     -17.448  -3.328  -4.016  1.00  0.00           C  
ATOM      7  CD1 LEU A  17     -18.857  -3.570  -3.471  1.00  0.00           C  
ATOM      8  CD2 LEU A  17     -17.257  -1.886  -4.490  1.00  0.00           C  
ATOM      9  H   LEU A  17     -16.261  -6.313  -4.539  1.00  0.00           H  
ATOM     10  HA  LEU A  17     -14.992  -4.498  -4.377  1.00  0.00           H  
ATOM     11  HB2 LEU A  17     -16.895  -4.046  -2.077  1.00  0.00           H  
ATOM     12  HB3 LEU A  17     -15.826  -2.814  -2.718  1.00  0.00           H  
ATOM     13  HG  LEU A  17     -17.324  -3.972  -4.886  1.00  0.00           H  
ATOM     14 HD11 LEU A  17     -19.509  -2.751  -3.775  1.00  0.00           H  
ATOM     15 HD12 LEU A  17     -19.244  -4.509  -3.868  1.00  0.00           H  
ATOM     16 HD13 LEU A  17     -18.822  -3.623  -2.383  1.00  0.00           H  
ATOM     17 HD21 LEU A  17     -18.008  -1.248  -4.025  1.00  0.00           H  
ATOM     18 HD22 LEU A  17     -16.262  -1.540  -4.209  1.00  0.00           H  
ATOM     19 HD23 LEU A  17     -17.364  -1.843  -5.574  1.00  0.00           H  
ATOM     20  N   VAL A  18     -13.253  -5.760  -2.870  1.00  0.00           N  
ATOM     21  CA  VAL A  18     -12.083  -6.024  -2.050  1.00  0.00           C  
ATOM     22  C   VAL A  18     -10.893  -5.231  -2.596  1.00  0.00           C  
ATOM     23  O   VAL A  18     -10.863  -4.885  -3.776  1.00  0.00           O  
ATOM     24  CB  VAL A  18     -11.818  -7.529  -1.985  1.00  0.00           C  
ATOM     25  CG1 VAL A  18     -13.115  -8.304  -1.739  1.00  0.00           C  
ATOM     26  CG2 VAL A  18     -11.119  -8.019  -3.255  1.00  0.00           C  
ATOM     27  H   VAL A  18     -13.253  -6.209  -3.763  1.00  0.00           H  
ATOM     28  HA  VAL A  18     -12.303  -5.676  -1.041  1.00  0.00           H  
ATOM     29  HB  VAL A  18     -11.152  -7.716  -1.143  1.00  0.00           H  
ATOM     30 HG11 VAL A  18     -12.943  -9.070  -0.983  1.00  0.00           H  
ATOM     31 HG12 VAL A  18     -13.888  -7.617  -1.393  1.00  0.00           H  
ATOM     32 HG13 VAL A  18     -13.438  -8.775  -2.667  1.00  0.00           H  
ATOM     33 HG21 VAL A  18     -10.040  -8.005  -3.103  1.00  0.00           H  
ATOM     34 HG22 VAL A  18     -11.442  -9.035  -3.478  1.00  0.00           H  
ATOM     35 HG23 VAL A  18     -11.378  -7.364  -4.087  1.00  0.00           H  
ATOM     36  N   PHE A  19      -9.943  -4.966  -1.711  1.00  0.00           N  
ATOM     37  CA  PHE A  19      -8.755  -4.221  -2.089  1.00  0.00           C  
ATOM     38  C   PHE A  19      -7.485  -4.971  -1.683  1.00  0.00           C  
ATOM     39  O   PHE A  19      -7.200  -5.119  -0.495  1.00  0.00           O  
ATOM     40  CB  PHE A  19      -8.807  -2.887  -1.342  1.00  0.00           C  
ATOM     41  CG  PHE A  19      -9.070  -1.679  -2.243  1.00  0.00           C  
ATOM     42  CD1 PHE A  19     -10.331  -1.421  -2.683  1.00  0.00           C  
ATOM     43  CD2 PHE A  19      -8.044  -0.862  -2.602  1.00  0.00           C  
ATOM     44  CE1 PHE A  19     -10.575  -0.299  -3.519  1.00  0.00           C  
ATOM     45  CE2 PHE A  19      -8.288   0.259  -3.438  1.00  0.00           C  
ATOM     46  CZ  PHE A  19      -9.549   0.517  -3.879  1.00  0.00           C  
ATOM     47  H   PHE A  19      -9.976  -5.252  -0.753  1.00  0.00           H  
ATOM     48  HA  PHE A  19      -8.776  -4.107  -3.173  1.00  0.00           H  
ATOM     49  HB2 PHE A  19      -9.587  -2.938  -0.582  1.00  0.00           H  
ATOM     50  HB3 PHE A  19      -7.862  -2.738  -0.819  1.00  0.00           H  
ATOM     51  HD1 PHE A  19     -11.153  -2.075  -2.395  1.00  0.00           H  
ATOM     52  HD2 PHE A  19      -7.033  -1.069  -2.249  1.00  0.00           H  
ATOM     53  HE1 PHE A  19     -11.585  -0.093  -3.872  1.00  0.00           H  
ATOM     54  HE2 PHE A  19      -7.466   0.914  -3.727  1.00  0.00           H  
ATOM     55  HZ  PHE A  19      -9.736   1.378  -4.521  1.00  0.00           H  
ATOM     56  N   PHE A  20      -6.755  -5.423  -2.692  1.00  0.00           N  
ATOM     57  CA  PHE A  20      -5.521  -6.154  -2.454  1.00  0.00           C  
ATOM     58  C   PHE A  20      -4.302  -5.309  -2.830  1.00  0.00           C  
ATOM     59  O   PHE A  20      -3.700  -5.516  -3.882  1.00  0.00           O  
ATOM     60  CB  PHE A  20      -5.560  -7.397  -3.345  1.00  0.00           C  
ATOM     61  CG  PHE A  20      -5.908  -8.687  -2.599  1.00  0.00           C  
ATOM     62  CD1 PHE A  20      -7.120  -8.818  -1.996  1.00  0.00           C  
ATOM     63  CD2 PHE A  20      -5.005  -9.703  -2.539  1.00  0.00           C  
ATOM     64  CE1 PHE A  20      -7.443 -10.015  -1.304  1.00  0.00           C  
ATOM     65  CE2 PHE A  20      -5.328 -10.899  -1.846  1.00  0.00           C  
ATOM     66  CZ  PHE A  20      -6.540 -11.030  -1.244  1.00  0.00           C  
ATOM     67  H   PHE A  20      -6.993  -5.298  -3.655  1.00  0.00           H  
ATOM     68  HA  PHE A  20      -5.484  -6.389  -1.391  1.00  0.00           H  
ATOM     69  HB2 PHE A  20      -6.290  -7.241  -4.139  1.00  0.00           H  
ATOM     70  HB3 PHE A  20      -4.588  -7.518  -3.825  1.00  0.00           H  
ATOM     71  HD1 PHE A  20      -7.843  -8.004  -2.045  1.00  0.00           H  
ATOM     72  HD2 PHE A  20      -4.033  -9.598  -3.022  1.00  0.00           H  
ATOM     73  HE1 PHE A  20      -8.414 -10.120  -0.821  1.00  0.00           H  
ATOM     74  HE2 PHE A  20      -4.604 -11.713  -1.798  1.00  0.00           H  
ATOM     75  HZ  PHE A  20      -6.788 -11.949  -0.712  1.00  0.00           H  
ATOM     76  N   ALA A  21      -3.975  -4.375  -1.949  1.00  0.00           N  
ATOM     77  CA  ALA A  21      -2.839  -3.498  -2.175  1.00  0.00           C  
ATOM     78  C   ALA A  21      -1.675  -3.940  -1.286  1.00  0.00           C  
ATOM     79  O   ALA A  21      -1.840  -4.108  -0.079  1.00  0.00           O  
ATOM     80  CB  ALA A  21      -3.254  -2.048  -1.916  1.00  0.00           C  
ATOM     81  H   ALA A  21      -4.471  -4.214  -1.096  1.00  0.00           H  
ATOM     82  HA  ALA A  21      -2.546  -3.598  -3.220  1.00  0.00           H  
ATOM     83  HB1 ALA A  21      -2.363  -1.428  -1.819  1.00  0.00           H  
ATOM     84  HB2 ALA A  21      -3.858  -1.689  -2.749  1.00  0.00           H  
ATOM     85  HB3 ALA A  21      -3.835  -1.996  -0.996  1.00  0.00           H  
ATOM     86  N   GLU A  22      -0.523  -4.115  -1.918  1.00  0.00           N  
ATOM     87  CA  GLU A  22       0.668  -4.534  -1.199  1.00  0.00           C  
ATOM     88  C   GLU A  22       1.924  -4.146  -1.982  1.00  0.00           C  
ATOM     89  O   GLU A  22       1.889  -4.046  -3.207  1.00  0.00           O  
ATOM     90  CB  GLU A  22       0.639  -6.037  -0.918  1.00  0.00           C  
ATOM     91  CG  GLU A  22       1.010  -6.836  -2.169  1.00  0.00           C  
ATOM     92  CD  GLU A  22      -0.054  -7.891  -2.481  1.00  0.00           C  
ATOM     93  OE1 GLU A  22      -1.110  -7.491  -3.017  1.00  0.00           O  
ATOM     94  OE2 GLU A  22       0.214  -9.074  -2.177  1.00  0.00           O  
ATOM     95  H   GLU A  22      -0.398  -3.976  -2.900  1.00  0.00           H  
ATOM     96  HA  GLU A  22       0.640  -3.993  -0.253  1.00  0.00           H  
ATOM     97  HB2 GLU A  22       1.334  -6.274  -0.112  1.00  0.00           H  
ATOM     98  HB3 GLU A  22      -0.355  -6.328  -0.578  1.00  0.00           H  
ATOM     99  HG2 GLU A  22       1.117  -6.160  -3.018  1.00  0.00           H  
ATOM    100  HG3 GLU A  22       1.975  -7.320  -2.023  1.00  0.00           H  
ATOM    101  N   ASP A  23       3.003  -3.939  -1.242  1.00  0.00           N  
ATOM    102  CA  ASP A  23       4.268  -3.565  -1.852  1.00  0.00           C  
ATOM    103  C   ASP A  23       5.384  -4.444  -1.283  1.00  0.00           C  
ATOM    104  O   ASP A  23       5.845  -4.221  -0.165  1.00  0.00           O  
ATOM    105  CB  ASP A  23       4.615  -2.106  -1.550  1.00  0.00           C  
ATOM    106  CG  ASP A  23       5.991  -1.653  -2.042  1.00  0.00           C  
ATOM    107  OD1 ASP A  23       6.158  -1.587  -3.279  1.00  0.00           O  
ATOM    108  OD2 ASP A  23       6.845  -1.384  -1.170  1.00  0.00           O  
ATOM    109  H   ASP A  23       3.023  -4.023  -0.246  1.00  0.00           H  
ATOM    110  HA  ASP A  23       4.125  -3.714  -2.923  1.00  0.00           H  
ATOM    111  HB2 ASP A  23       3.856  -1.467  -2.001  1.00  0.00           H  
ATOM    112  HB3 ASP A  23       4.562  -1.952  -0.472  1.00  0.00           H  
ATOM    113  N   VAL A  24       5.784  -5.425  -2.079  1.00  0.00           N  
ATOM    114  CA  VAL A  24       6.837  -6.339  -1.668  1.00  0.00           C  
ATOM    115  C   VAL A  24       8.197  -5.672  -1.883  1.00  0.00           C  
ATOM    116  O   VAL A  24       8.513  -5.240  -2.991  1.00  0.00           O  
ATOM    117  CB  VAL A  24       6.698  -7.667  -2.414  1.00  0.00           C  
ATOM    118  CG1 VAL A  24       7.835  -8.623  -2.049  1.00  0.00           C  
ATOM    119  CG2 VAL A  24       5.335  -8.307  -2.144  1.00  0.00           C  
ATOM    120  H   VAL A  24       5.404  -5.600  -2.987  1.00  0.00           H  
ATOM    121  HA  VAL A  24       6.706  -6.534  -0.604  1.00  0.00           H  
ATOM    122  HB  VAL A  24       6.765  -7.460  -3.482  1.00  0.00           H  
ATOM    123 HG11 VAL A  24       7.471  -9.365  -1.338  1.00  0.00           H  
ATOM    124 HG12 VAL A  24       8.190  -9.126  -2.948  1.00  0.00           H  
ATOM    125 HG13 VAL A  24       8.653  -8.060  -1.599  1.00  0.00           H  
ATOM    126 HG21 VAL A  24       5.469  -9.213  -1.553  1.00  0.00           H  
ATOM    127 HG22 VAL A  24       4.706  -7.605  -1.596  1.00  0.00           H  
ATOM    128 HG23 VAL A  24       4.857  -8.559  -3.091  1.00  0.00           H  
ATOM    129  N   GLY A  25       8.967  -5.609  -0.806  1.00  0.00           N  
ATOM    130  CA  GLY A  25      10.286  -5.003  -0.863  1.00  0.00           C  
ATOM    131  C   GLY A  25      11.363  -5.990  -0.411  1.00  0.00           C  
ATOM    132  O   GLY A  25      11.488  -6.278   0.779  1.00  0.00           O  
ATOM    133  H   GLY A  25       8.702  -5.963   0.091  1.00  0.00           H  
ATOM    134  HA2 GLY A  25      10.494  -4.672  -1.880  1.00  0.00           H  
ATOM    135  HA3 GLY A  25      10.310  -4.117  -0.229  1.00  0.00           H  
ATOM    136  N   SER A  26      12.115  -6.483  -1.384  1.00  0.00           N  
ATOM    137  CA  SER A  26      13.178  -7.432  -1.102  1.00  0.00           C  
ATOM    138  C   SER A  26      14.525  -6.708  -1.043  1.00  0.00           C  
ATOM    139  O   SER A  26      15.125  -6.422  -2.078  1.00  0.00           O  
ATOM    140  CB  SER A  26      13.218  -8.543  -2.152  1.00  0.00           C  
ATOM    141  OG  SER A  26      14.047  -8.201  -3.260  1.00  0.00           O  
ATOM    142  H   SER A  26      12.008  -6.244  -2.349  1.00  0.00           H  
ATOM    143  HA  SER A  26      12.932  -7.861  -0.130  1.00  0.00           H  
ATOM    144  HB2 SER A  26      13.586  -9.462  -1.695  1.00  0.00           H  
ATOM    145  HB3 SER A  26      12.207  -8.745  -2.505  1.00  0.00           H  
ATOM    146  HG  SER A  26      15.010  -8.301  -3.010  1.00  0.00           H  
ATOM    147  N   ASN A  27      14.960  -6.433   0.178  1.00  0.00           N  
ATOM    148  CA  ASN A  27      16.224  -5.747   0.385  1.00  0.00           C  
ATOM    149  C   ASN A  27      16.146  -4.346  -0.224  1.00  0.00           C  
ATOM    150  O   ASN A  27      15.256  -4.063  -1.025  1.00  0.00           O  
ATOM    151  CB  ASN A  27      17.373  -6.495  -0.295  1.00  0.00           C  
ATOM    152  CG  ASN A  27      18.698  -6.236   0.426  1.00  0.00           C  
ATOM    153  OD1 ASN A  27      18.741  -5.747   1.543  1.00  0.00           O  
ATOM    154  ND2 ASN A  27      19.772  -6.590  -0.273  1.00  0.00           N  
ATOM    155  H   ASN A  27      14.465  -6.669   1.014  1.00  0.00           H  
ATOM    156  HA  ASN A  27      16.364  -5.725   1.466  1.00  0.00           H  
ATOM    157  HB2 ASN A  27      17.162  -7.564  -0.303  1.00  0.00           H  
ATOM    158  HB3 ASN A  27      17.453  -6.178  -1.335  1.00  0.00           H  
ATOM    159 HD21 ASN A  27      19.667  -6.986  -1.185  1.00  0.00           H  
ATOM    160 HD22 ASN A  27      20.685  -6.460   0.114  1.00  0.00           H  
ATOM    161  N   LYS A  28      17.088  -3.507   0.178  1.00  0.00           N  
ATOM    162  CA  LYS A  28      17.137  -2.142  -0.318  1.00  0.00           C  
ATOM    163  C   LYS A  28      15.841  -1.421   0.057  1.00  0.00           C  
ATOM    164  O   LYS A  28      14.769  -1.766  -0.439  1.00  0.00           O  
ATOM    165  CB  LYS A  28      17.437  -2.128  -1.818  1.00  0.00           C  
ATOM    166  CG  LYS A  28      18.915  -1.830  -2.079  1.00  0.00           C  
ATOM    167  CD  LYS A  28      19.189  -1.689  -3.578  1.00  0.00           C  
ATOM    168  CE  LYS A  28      20.147  -0.528  -3.853  1.00  0.00           C  
ATOM    169  NZ  LYS A  28      21.260  -0.969  -4.723  1.00  0.00           N  
ATOM    170  H   LYS A  28      17.808  -3.745   0.830  1.00  0.00           H  
ATOM    171  HA  LYS A  28      17.967  -1.642   0.181  1.00  0.00           H  
ATOM    172  HB2 LYS A  28      17.174  -3.091  -2.255  1.00  0.00           H  
ATOM    173  HB3 LYS A  28      16.818  -1.377  -2.310  1.00  0.00           H  
ATOM    174  HG2 LYS A  28      19.200  -0.912  -1.566  1.00  0.00           H  
ATOM    175  HG3 LYS A  28      19.529  -2.630  -1.667  1.00  0.00           H  
ATOM    176  HD2 LYS A  28      19.616  -2.616  -3.962  1.00  0.00           H  
ATOM    177  HD3 LYS A  28      18.252  -1.525  -4.109  1.00  0.00           H  
ATOM    178  HE2 LYS A  28      19.608   0.291  -4.329  1.00  0.00           H  
ATOM    179  HE3 LYS A  28      20.543  -0.145  -2.912  1.00  0.00           H  
ATOM    180  HZ1 LYS A  28      20.959  -1.741  -5.283  1.00  0.00           H  
ATOM    181  HZ2 LYS A  28      21.538  -0.214  -5.317  1.00  0.00           H  
ATOM    182  HZ3 LYS A  28      22.035  -1.251  -4.156  1.00  0.00           H  
ATOM    183  N   GLY A  29      15.981  -0.434   0.929  1.00  0.00           N  
ATOM    184  CA  GLY A  29      14.834   0.339   1.376  1.00  0.00           C  
ATOM    185  C   GLY A  29      15.087   1.839   1.214  1.00  0.00           C  
ATOM    186  O   GLY A  29      14.263   2.553   0.646  1.00  0.00           O  
ATOM    187  H   GLY A  29      16.856  -0.160   1.327  1.00  0.00           H  
ATOM    188  HA2 GLY A  29      13.952   0.051   0.803  1.00  0.00           H  
ATOM    189  HA3 GLY A  29      14.624   0.112   2.421  1.00  0.00           H  
ATOM    190  N   ALA A  30      16.231   2.272   1.724  1.00  0.00           N  
ATOM    191  CA  ALA A  30      16.602   3.675   1.643  1.00  0.00           C  
ATOM    192  C   ALA A  30      15.381   4.541   1.957  1.00  0.00           C  
ATOM    193  O   ALA A  30      14.535   4.158   2.764  1.00  0.00           O  
ATOM    194  CB  ALA A  30      17.186   3.969   0.260  1.00  0.00           C  
ATOM    195  H   ALA A  30      16.896   1.685   2.184  1.00  0.00           H  
ATOM    196  HA  ALA A  30      17.371   3.858   2.394  1.00  0.00           H  
ATOM    197  HB1 ALA A  30      16.395   3.910  -0.488  1.00  0.00           H  
ATOM    198  HB2 ALA A  30      17.618   4.970   0.253  1.00  0.00           H  
ATOM    199  HB3 ALA A  30      17.960   3.238   0.028  1.00  0.00           H  
ATOM    200  N   ILE A  31      15.327   5.691   1.303  1.00  0.00           N  
ATOM    201  CA  ILE A  31      14.223   6.615   1.502  1.00  0.00           C  
ATOM    202  C   ILE A  31      12.992   6.100   0.754  1.00  0.00           C  
ATOM    203  O   ILE A  31      12.929   6.179  -0.472  1.00  0.00           O  
ATOM    204  CB  ILE A  31      14.634   8.035   1.107  1.00  0.00           C  
ATOM    205  CG1 ILE A  31      15.942   8.437   1.792  1.00  0.00           C  
ATOM    206  CG2 ILE A  31      13.508   9.031   1.392  1.00  0.00           C  
ATOM    207  CD1 ILE A  31      16.956   8.960   0.772  1.00  0.00           C  
ATOM    208  H   ILE A  31      16.019   5.995   0.648  1.00  0.00           H  
ATOM    209  HA  ILE A  31      13.998   6.629   2.569  1.00  0.00           H  
ATOM    210  HB  ILE A  31      14.815   8.051   0.033  1.00  0.00           H  
ATOM    211 HG12 ILE A  31      15.744   9.205   2.539  1.00  0.00           H  
ATOM    212 HG13 ILE A  31      16.360   7.580   2.319  1.00  0.00           H  
ATOM    213 HG21 ILE A  31      13.651   9.469   2.380  1.00  0.00           H  
ATOM    214 HG22 ILE A  31      13.521   9.819   0.639  1.00  0.00           H  
ATOM    215 HG23 ILE A  31      12.549   8.514   1.359  1.00  0.00           H  
ATOM    216 HD11 ILE A  31      17.243   8.152   0.099  1.00  0.00           H  
ATOM    217 HD12 ILE A  31      16.509   9.770   0.197  1.00  0.00           H  
ATOM    218 HD13 ILE A  31      17.839   9.329   1.294  1.00  0.00           H  
ATOM    219  N   ILE A  32      12.044   5.585   1.523  1.00  0.00           N  
ATOM    220  CA  ILE A  32      10.818   5.058   0.948  1.00  0.00           C  
ATOM    221  C   ILE A  32       9.617   5.658   1.680  1.00  0.00           C  
ATOM    222  O   ILE A  32       9.660   5.853   2.894  1.00  0.00           O  
ATOM    223  CB  ILE A  32      10.839   3.528   0.951  1.00  0.00           C  
ATOM    224  CG1 ILE A  32       9.617   2.961   0.227  1.00  0.00           C  
ATOM    225  CG2 ILE A  32      10.964   2.985   2.376  1.00  0.00           C  
ATOM    226  CD1 ILE A  32       8.406   2.901   1.159  1.00  0.00           C  
ATOM    227  H   ILE A  32      12.103   5.525   2.519  1.00  0.00           H  
ATOM    228  HA  ILE A  32      10.782   5.377  -0.094  1.00  0.00           H  
ATOM    229  HB  ILE A  32      11.721   3.197   0.402  1.00  0.00           H  
ATOM    230 HG12 ILE A  32       9.383   3.580  -0.639  1.00  0.00           H  
ATOM    231 HG13 ILE A  32       9.842   1.962  -0.147  1.00  0.00           H  
ATOM    232 HG21 ILE A  32      10.423   2.042   2.454  1.00  0.00           H  
ATOM    233 HG22 ILE A  32      12.016   2.821   2.611  1.00  0.00           H  
ATOM    234 HG23 ILE A  32      10.543   3.705   3.078  1.00  0.00           H  
ATOM    235 HD11 ILE A  32       8.184   1.861   1.400  1.00  0.00           H  
ATOM    236 HD12 ILE A  32       8.626   3.447   2.077  1.00  0.00           H  
ATOM    237 HD13 ILE A  32       7.545   3.352   0.666  1.00  0.00           H  
ATOM    238  N   GLY A  33       8.573   5.933   0.912  1.00  0.00           N  
ATOM    239  CA  GLY A  33       7.361   6.507   1.474  1.00  0.00           C  
ATOM    240  C   GLY A  33       6.133   5.683   1.083  1.00  0.00           C  
ATOM    241  O   GLY A  33       5.704   5.710  -0.069  1.00  0.00           O  
ATOM    242  H   GLY A  33       8.546   5.771  -0.074  1.00  0.00           H  
ATOM    243  HA2 GLY A  33       7.445   6.550   2.560  1.00  0.00           H  
ATOM    244  HA3 GLY A  33       7.244   7.532   1.122  1.00  0.00           H  
ATOM    245  N   LEU A  34       5.601   4.971   2.065  1.00  0.00           N  
ATOM    246  CA  LEU A  34       4.430   4.141   1.839  1.00  0.00           C  
ATOM    247  C   LEU A  34       3.192   4.853   2.388  1.00  0.00           C  
ATOM    248  O   LEU A  34       2.859   4.709   3.564  1.00  0.00           O  
ATOM    249  CB  LEU A  34       4.644   2.742   2.420  1.00  0.00           C  
ATOM    250  CG  LEU A  34       3.730   1.642   1.876  1.00  0.00           C  
ATOM    251  CD1 LEU A  34       2.392   2.221   1.411  1.00  0.00           C  
ATOM    252  CD2 LEU A  34       4.427   0.849   0.768  1.00  0.00           C  
ATOM    253  H   LEU A  34       5.956   4.955   3.000  1.00  0.00           H  
ATOM    254  HA  LEU A  34       4.313   4.028   0.761  1.00  0.00           H  
ATOM    255  HB2 LEU A  34       5.678   2.450   2.241  1.00  0.00           H  
ATOM    256  HB3 LEU A  34       4.511   2.795   3.501  1.00  0.00           H  
ATOM    257  HG  LEU A  34       3.515   0.945   2.685  1.00  0.00           H  
ATOM    258 HD11 LEU A  34       2.572   3.017   0.688  1.00  0.00           H  
ATOM    259 HD12 LEU A  34       1.799   1.435   0.945  1.00  0.00           H  
ATOM    260 HD13 LEU A  34       1.853   2.624   2.268  1.00  0.00           H  
ATOM    261 HD21 LEU A  34       3.678   0.396   0.119  1.00  0.00           H  
ATOM    262 HD22 LEU A  34       5.058   1.519   0.183  1.00  0.00           H  
ATOM    263 HD23 LEU A  34       5.043   0.068   1.214  1.00  0.00           H  
ATOM    264  N   MET A  35       2.543   5.605   1.512  1.00  0.00           N  
ATOM    265  CA  MET A  35       1.349   6.339   1.894  1.00  0.00           C  
ATOM    266  C   MET A  35       0.092   5.673   1.331  1.00  0.00           C  
ATOM    267  O   MET A  35      -0.066   5.564   0.116  1.00  0.00           O  
ATOM    268  CB  MET A  35       1.443   7.775   1.374  1.00  0.00           C  
ATOM    269  CG  MET A  35       2.468   8.581   2.174  1.00  0.00           C  
ATOM    270  SD  MET A  35       2.930  10.050   1.270  1.00  0.00           S  
ATOM    271  CE  MET A  35       4.707   9.893   1.310  1.00  0.00           C  
ATOM    272  H   MET A  35       2.820   5.716   0.557  1.00  0.00           H  
ATOM    273  HA  MET A  35       1.325   6.312   2.984  1.00  0.00           H  
ATOM    274  HB2 MET A  35       1.724   7.766   0.321  1.00  0.00           H  
ATOM    275  HB3 MET A  35       0.467   8.254   1.439  1.00  0.00           H  
ATOM    276  HG2 MET A  35       2.051   8.857   3.142  1.00  0.00           H  
ATOM    277  HG3 MET A  35       3.351   7.972   2.369  1.00  0.00           H  
ATOM    278  HE1 MET A  35       5.159  10.748   0.808  1.00  0.00           H  
ATOM    279  HE2 MET A  35       5.046   9.859   2.346  1.00  0.00           H  
ATOM    280  HE3 MET A  35       5.003   8.975   0.801  1.00  0.00           H  
ATOM    281  N   VAL A  36      -0.771   5.246   2.241  1.00  0.00           N  
ATOM    282  CA  VAL A  36      -2.010   4.594   1.850  1.00  0.00           C  
ATOM    283  C   VAL A  36      -3.190   5.319   2.499  1.00  0.00           C  
ATOM    284  O   VAL A  36      -3.107   5.738   3.653  1.00  0.00           O  
ATOM    285  CB  VAL A  36      -1.953   3.107   2.204  1.00  0.00           C  
ATOM    286  CG1 VAL A  36      -1.217   2.887   3.528  1.00  0.00           C  
ATOM    287  CG2 VAL A  36      -3.356   2.500   2.249  1.00  0.00           C  
ATOM    288  H   VAL A  36      -0.636   5.339   3.227  1.00  0.00           H  
ATOM    289  HA  VAL A  36      -2.099   4.679   0.767  1.00  0.00           H  
ATOM    290  HB  VAL A  36      -1.392   2.597   1.421  1.00  0.00           H  
ATOM    291 HG11 VAL A  36      -1.794   3.327   4.342  1.00  0.00           H  
ATOM    292 HG12 VAL A  36      -1.098   1.818   3.704  1.00  0.00           H  
ATOM    293 HG13 VAL A  36      -0.236   3.359   3.481  1.00  0.00           H  
ATOM    294 HG21 VAL A  36      -3.869   2.700   1.309  1.00  0.00           H  
ATOM    295 HG22 VAL A  36      -3.282   1.423   2.400  1.00  0.00           H  
ATOM    296 HG23 VAL A  36      -3.918   2.943   3.071  1.00  0.00           H  
ATOM    297  N   GLY A  37      -4.262   5.444   1.731  1.00  0.00           N  
ATOM    298  CA  GLY A  37      -5.458   6.112   2.217  1.00  0.00           C  
ATOM    299  C   GLY A  37      -6.697   5.242   2.000  1.00  0.00           C  
ATOM    300  O   GLY A  37      -7.077   4.969   0.863  1.00  0.00           O  
ATOM    301  H   GLY A  37      -4.321   5.101   0.794  1.00  0.00           H  
ATOM    302  HA2 GLY A  37      -5.347   6.335   3.278  1.00  0.00           H  
ATOM    303  HA3 GLY A  37      -5.582   7.064   1.702  1.00  0.00           H  
ATOM    304  N   GLY A  38      -7.294   4.830   3.109  1.00  0.00           N  
ATOM    305  CA  GLY A  38      -8.483   3.997   3.055  1.00  0.00           C  
ATOM    306  C   GLY A  38      -9.728   4.791   3.456  1.00  0.00           C  
ATOM    307  O   GLY A  38      -9.851   5.221   4.602  1.00  0.00           O  
ATOM    308  H   GLY A  38      -6.978   5.056   4.031  1.00  0.00           H  
ATOM    309  HA2 GLY A  38      -8.609   3.602   2.047  1.00  0.00           H  
ATOM    310  HA3 GLY A  38      -8.363   3.141   3.720  1.00  0.00           H  
ATOM    311  N   VAL A  39     -10.619   4.960   2.491  1.00  0.00           N  
ATOM    312  CA  VAL A  39     -11.850   5.695   2.729  1.00  0.00           C  
ATOM    313  C   VAL A  39     -13.043   4.830   2.315  1.00  0.00           C  
ATOM    314  O   VAL A  39     -13.459   4.854   1.158  1.00  0.00           O  
ATOM    315  CB  VAL A  39     -11.806   7.040   2.003  1.00  0.00           C  
ATOM    316  CG1 VAL A  39     -12.952   7.946   2.456  1.00  0.00           C  
ATOM    317  CG2 VAL A  39     -10.453   7.726   2.202  1.00  0.00           C  
ATOM    318  H   VAL A  39     -10.511   4.607   1.562  1.00  0.00           H  
ATOM    319  HA  VAL A  39     -11.914   5.891   3.800  1.00  0.00           H  
ATOM    320  HB  VAL A  39     -11.931   6.849   0.937  1.00  0.00           H  
ATOM    321 HG11 VAL A  39     -12.644   8.508   3.338  1.00  0.00           H  
ATOM    322 HG12 VAL A  39     -13.206   8.639   1.654  1.00  0.00           H  
ATOM    323 HG13 VAL A  39     -13.823   7.337   2.699  1.00  0.00           H  
ATOM    324 HG21 VAL A  39      -9.955   7.302   3.074  1.00  0.00           H  
ATOM    325 HG22 VAL A  39      -9.833   7.571   1.318  1.00  0.00           H  
ATOM    326 HG23 VAL A  39     -10.606   8.795   2.354  1.00  0.00           H  
ATOM    327  N   VAL A  40     -13.559   4.088   3.284  1.00  0.00           N  
ATOM    328  CA  VAL A  40     -14.696   3.218   3.034  1.00  0.00           C  
ATOM    329  C   VAL A  40     -15.971   3.892   3.544  1.00  0.00           C  
ATOM    330  O   VAL A  40     -16.228   3.912   4.746  1.00  0.00           O  
ATOM    331  CB  VAL A  40     -14.452   1.845   3.665  1.00  0.00           C  
ATOM    332  CG1 VAL A  40     -15.725   0.996   3.639  1.00  0.00           C  
ATOM    333  CG2 VAL A  40     -13.296   1.121   2.974  1.00  0.00           C  
ATOM    334  H   VAL A  40     -13.214   4.074   4.222  1.00  0.00           H  
ATOM    335  HA  VAL A  40     -14.777   3.083   1.956  1.00  0.00           H  
ATOM    336  HB  VAL A  40     -14.175   2.000   4.708  1.00  0.00           H  
ATOM    337 HG11 VAL A  40     -15.462  -0.056   3.741  1.00  0.00           H  
ATOM    338 HG12 VAL A  40     -16.375   1.290   4.464  1.00  0.00           H  
ATOM    339 HG13 VAL A  40     -16.245   1.151   2.694  1.00  0.00           H  
ATOM    340 HG21 VAL A  40     -12.404   1.181   3.598  1.00  0.00           H  
ATOM    341 HG22 VAL A  40     -13.562   0.075   2.820  1.00  0.00           H  
ATOM    342 HG23 VAL A  40     -13.097   1.590   2.010  1.00  0.00           H  
ATOM    343  N   ILE A  41     -16.734   4.429   2.604  1.00  0.00           N  
ATOM    344  CA  ILE A  41     -17.976   5.103   2.943  1.00  0.00           C  
ATOM    345  C   ILE A  41     -19.149   4.346   2.317  1.00  0.00           C  
ATOM    346  O   ILE A  41     -19.280   4.298   1.095  1.00  0.00           O  
ATOM    347  CB  ILE A  41     -17.912   6.578   2.542  1.00  0.00           C  
ATOM    348  CG1 ILE A  41     -16.779   7.297   3.277  1.00  0.00           C  
ATOM    349  CG2 ILE A  41     -19.262   7.265   2.758  1.00  0.00           C  
ATOM    350  CD1 ILE A  41     -16.518   8.676   2.668  1.00  0.00           C  
ATOM    351  H   ILE A  41     -16.517   4.408   1.628  1.00  0.00           H  
ATOM    352  HA  ILE A  41     -18.082   5.068   4.027  1.00  0.00           H  
ATOM    353  HB  ILE A  41     -17.690   6.633   1.476  1.00  0.00           H  
ATOM    354 HG12 ILE A  41     -17.034   7.404   4.331  1.00  0.00           H  
ATOM    355 HG13 ILE A  41     -15.870   6.697   3.228  1.00  0.00           H  
ATOM    356 HG21 ILE A  41     -20.058   6.632   2.366  1.00  0.00           H  
ATOM    357 HG22 ILE A  41     -19.420   7.428   3.824  1.00  0.00           H  
ATOM    358 HG23 ILE A  41     -19.270   8.223   2.239  1.00  0.00           H  
ATOM    359 HD11 ILE A  41     -15.687   9.152   3.188  1.00  0.00           H  
ATOM    360 HD12 ILE A  41     -16.271   8.566   1.612  1.00  0.00           H  
ATOM    361 HD13 ILE A  41     -17.411   9.293   2.769  1.00  0.00           H  
ATOM    362  N   ALA A  42     -19.973   3.775   3.183  1.00  0.00           N  
ATOM    363  CA  ALA A  42     -21.131   3.023   2.730  1.00  0.00           C  
ATOM    364  C   ALA A  42     -22.344   3.401   3.583  1.00  0.00           C  
ATOM    365  O   ALA A  42     -22.656   2.722   4.560  1.00  0.00           O  
ATOM    366  CB  ALA A  42     -20.822   1.525   2.787  1.00  0.00           C  
ATOM    367  H   ALA A  42     -19.859   3.819   4.175  1.00  0.00           H  
ATOM    368  HA  ALA A  42     -21.324   3.302   1.694  1.00  0.00           H  
ATOM    369  HB1 ALA A  42     -21.624   1.009   3.314  1.00  0.00           H  
ATOM    370  HB2 ALA A  42     -20.741   1.132   1.774  1.00  0.00           H  
ATOM    371  HB3 ALA A  42     -19.881   1.369   3.315  1.00  0.00           H  
TER     372      ALA A  42                                                      
ATOM    373  N   LEU B  17     -15.873  -7.040  -8.510  1.00  0.00           N  
ATOM    374  CA  LEU B  17     -15.576  -5.797  -7.820  1.00  0.00           C  
ATOM    375  C   LEU B  17     -14.395  -6.014  -6.872  1.00  0.00           C  
ATOM    376  O   LEU B  17     -14.586  -6.228  -5.676  1.00  0.00           O  
ATOM    377  CB  LEU B  17     -16.828  -5.255  -7.128  1.00  0.00           C  
ATOM    378  CG  LEU B  17     -18.077  -5.129  -8.004  1.00  0.00           C  
ATOM    379  CD1 LEU B  17     -19.180  -6.075  -7.526  1.00  0.00           C  
ATOM    380  CD2 LEU B  17     -18.555  -3.677  -8.070  1.00  0.00           C  
ATOM    381  H   LEU B  17     -15.739  -7.016  -9.501  1.00  0.00           H  
ATOM    382  HA  LEU B  17     -15.283  -5.066  -8.575  1.00  0.00           H  
ATOM    383  HB2 LEU B  17     -17.064  -5.906  -6.286  1.00  0.00           H  
ATOM    384  HB3 LEU B  17     -16.596  -4.273  -6.717  1.00  0.00           H  
ATOM    385  HG  LEU B  17     -17.814  -5.428  -9.019  1.00  0.00           H  
ATOM    386 HD11 LEU B  17     -19.548  -5.742  -6.555  1.00  0.00           H  
ATOM    387 HD12 LEU B  17     -19.999  -6.070  -8.246  1.00  0.00           H  
ATOM    388 HD13 LEU B  17     -18.780  -7.084  -7.437  1.00  0.00           H  
ATOM    389 HD21 LEU B  17     -17.954  -3.129  -8.796  1.00  0.00           H  
ATOM    390 HD22 LEU B  17     -19.602  -3.653  -8.374  1.00  0.00           H  
ATOM    391 HD23 LEU B  17     -18.450  -3.215  -7.089  1.00  0.00           H  
ATOM    392  N   VAL B  18     -13.200  -5.952  -7.442  1.00  0.00           N  
ATOM    393  CA  VAL B  18     -11.989  -6.139  -6.662  1.00  0.00           C  
ATOM    394  C   VAL B  18     -10.924  -5.148  -7.135  1.00  0.00           C  
ATOM    395  O   VAL B  18     -10.922  -4.741  -8.296  1.00  0.00           O  
ATOM    396  CB  VAL B  18     -11.530  -7.596  -6.750  1.00  0.00           C  
ATOM    397  CG1 VAL B  18     -12.702  -8.555  -6.533  1.00  0.00           C  
ATOM    398  CG2 VAL B  18     -10.836  -7.873  -8.085  1.00  0.00           C  
ATOM    399  H   VAL B  18     -13.054  -5.778  -8.415  1.00  0.00           H  
ATOM    400  HA  VAL B  18     -12.231  -5.924  -5.621  1.00  0.00           H  
ATOM    401  HB  VAL B  18     -10.805  -7.768  -5.954  1.00  0.00           H  
ATOM    402 HG11 VAL B  18     -12.331  -9.499  -6.136  1.00  0.00           H  
ATOM    403 HG12 VAL B  18     -13.405  -8.114  -5.825  1.00  0.00           H  
ATOM    404 HG13 VAL B  18     -13.207  -8.733  -7.483  1.00  0.00           H  
ATOM    405 HG21 VAL B  18     -11.485  -7.561  -8.904  1.00  0.00           H  
ATOM    406 HG22 VAL B  18      -9.900  -7.315  -8.131  1.00  0.00           H  
ATOM    407 HG23 VAL B  18     -10.628  -8.939  -8.173  1.00  0.00           H  
ATOM    408  N   PHE B  19     -10.045  -4.787  -6.212  1.00  0.00           N  
ATOM    409  CA  PHE B  19      -8.977  -3.851  -6.521  1.00  0.00           C  
ATOM    410  C   PHE B  19      -7.620  -4.402  -6.079  1.00  0.00           C  
ATOM    411  O   PHE B  19      -7.286  -4.364  -4.895  1.00  0.00           O  
ATOM    412  CB  PHE B  19      -9.271  -2.566  -5.744  1.00  0.00           C  
ATOM    413  CG  PHE B  19      -9.270  -1.303  -6.607  1.00  0.00           C  
ATOM    414  CD1 PHE B  19      -8.093  -0.763  -7.022  1.00  0.00           C  
ATOM    415  CD2 PHE B  19     -10.447  -0.720  -6.959  1.00  0.00           C  
ATOM    416  CE1 PHE B  19      -8.092   0.409  -7.823  1.00  0.00           C  
ATOM    417  CE2 PHE B  19     -10.447   0.453  -7.760  1.00  0.00           C  
ATOM    418  CZ  PHE B  19      -9.269   0.992  -8.175  1.00  0.00           C  
ATOM    419  H   PHE B  19     -10.053  -5.123  -5.270  1.00  0.00           H  
ATOM    420  HA  PHE B  19      -8.975  -3.708  -7.601  1.00  0.00           H  
ATOM    421  HB2 PHE B  19     -10.242  -2.661  -5.258  1.00  0.00           H  
ATOM    422  HB3 PHE B  19      -8.528  -2.454  -4.953  1.00  0.00           H  
ATOM    423  HD1 PHE B  19      -7.150  -1.231  -6.739  1.00  0.00           H  
ATOM    424  HD2 PHE B  19     -11.391  -1.152  -6.627  1.00  0.00           H  
ATOM    425  HE1 PHE B  19      -7.149   0.842  -8.155  1.00  0.00           H  
ATOM    426  HE2 PHE B  19     -11.390   0.920  -8.043  1.00  0.00           H  
ATOM    427  HZ  PHE B  19      -9.269   1.892  -8.790  1.00  0.00           H  
ATOM    428  N   PHE B  20      -6.874  -4.900  -7.053  1.00  0.00           N  
ATOM    429  CA  PHE B  20      -5.560  -5.458  -6.779  1.00  0.00           C  
ATOM    430  C   PHE B  20      -4.454  -4.489  -7.201  1.00  0.00           C  
ATOM    431  O   PHE B  20      -4.410  -4.054  -8.351  1.00  0.00           O  
ATOM    432  CB  PHE B  20      -5.439  -6.742  -7.603  1.00  0.00           C  
ATOM    433  CG  PHE B  20      -5.635  -8.023  -6.790  1.00  0.00           C  
ATOM    434  CD1 PHE B  20      -6.889  -8.498  -6.562  1.00  0.00           C  
ATOM    435  CD2 PHE B  20      -4.556  -8.688  -6.297  1.00  0.00           C  
ATOM    436  CE1 PHE B  20      -7.072  -9.687  -5.807  1.00  0.00           C  
ATOM    437  CE2 PHE B  20      -4.739  -9.877  -5.543  1.00  0.00           C  
ATOM    438  CZ  PHE B  20      -5.993 -10.352  -5.314  1.00  0.00           C  
ATOM    439  H   PHE B  20      -7.152  -4.927  -8.013  1.00  0.00           H  
ATOM    440  HA  PHE B  20      -5.499  -5.630  -5.705  1.00  0.00           H  
ATOM    441  HB2 PHE B  20      -6.174  -6.717  -8.406  1.00  0.00           H  
ATOM    442  HB3 PHE B  20      -4.455  -6.769  -8.072  1.00  0.00           H  
ATOM    443  HD1 PHE B  20      -7.754  -7.965  -6.957  1.00  0.00           H  
ATOM    444  HD2 PHE B  20      -3.551  -8.308  -6.480  1.00  0.00           H  
ATOM    445  HE1 PHE B  20      -8.077 -10.067  -5.624  1.00  0.00           H  
ATOM    446  HE2 PHE B  20      -3.874 -10.410  -5.147  1.00  0.00           H  
ATOM    447  HZ  PHE B  20      -6.133 -11.265  -4.735  1.00  0.00           H  
ATOM    448  N   ALA B  21      -3.587  -4.179  -6.248  1.00  0.00           N  
ATOM    449  CA  ALA B  21      -2.484  -3.269  -6.507  1.00  0.00           C  
ATOM    450  C   ALA B  21      -1.236  -3.766  -5.775  1.00  0.00           C  
ATOM    451  O   ALA B  21      -0.927  -3.299  -4.680  1.00  0.00           O  
ATOM    452  CB  ALA B  21      -2.881  -1.852  -6.086  1.00  0.00           C  
ATOM    453  H   ALA B  21      -3.630  -4.537  -5.316  1.00  0.00           H  
ATOM    454  HA  ALA B  21      -2.293  -3.276  -7.580  1.00  0.00           H  
ATOM    455  HB1 ALA B  21      -3.967  -1.781  -6.030  1.00  0.00           H  
ATOM    456  HB2 ALA B  21      -2.452  -1.630  -5.109  1.00  0.00           H  
ATOM    457  HB3 ALA B  21      -2.507  -1.137  -6.819  1.00  0.00           H  
ATOM    458  N   GLU B  22      -0.553  -4.708  -6.409  1.00  0.00           N  
ATOM    459  CA  GLU B  22       0.654  -5.274  -5.832  1.00  0.00           C  
ATOM    460  C   GLU B  22       1.890  -4.747  -6.564  1.00  0.00           C  
ATOM    461  O   GLU B  22       1.868  -4.577  -7.782  1.00  0.00           O  
ATOM    462  CB  GLU B  22       0.611  -6.803  -5.860  1.00  0.00           C  
ATOM    463  CG  GLU B  22       0.866  -7.333  -7.273  1.00  0.00           C  
ATOM    464  CD  GLU B  22       0.645  -8.846  -7.339  1.00  0.00           C  
ATOM    465  OE1 GLU B  22       1.372  -9.558  -6.613  1.00  0.00           O  
ATOM    466  OE2 GLU B  22      -0.246  -9.255  -8.114  1.00  0.00           O  
ATOM    467  H   GLU B  22      -0.812  -5.083  -7.299  1.00  0.00           H  
ATOM    468  HA  GLU B  22       0.666  -4.936  -4.796  1.00  0.00           H  
ATOM    469  HB2 GLU B  22       1.359  -7.204  -5.176  1.00  0.00           H  
ATOM    470  HB3 GLU B  22      -0.361  -7.149  -5.508  1.00  0.00           H  
ATOM    471  HG2 GLU B  22       0.202  -6.834  -7.978  1.00  0.00           H  
ATOM    472  HG3 GLU B  22       1.887  -7.097  -7.574  1.00  0.00           H  
ATOM    473  N   ASP B  23       2.938  -4.504  -5.791  1.00  0.00           N  
ATOM    474  CA  ASP B  23       4.180  -4.000  -6.351  1.00  0.00           C  
ATOM    475  C   ASP B  23       5.340  -4.881  -5.882  1.00  0.00           C  
ATOM    476  O   ASP B  23       5.814  -4.742  -4.755  1.00  0.00           O  
ATOM    477  CB  ASP B  23       4.454  -2.569  -5.883  1.00  0.00           C  
ATOM    478  CG  ASP B  23       5.859  -2.046  -6.190  1.00  0.00           C  
ATOM    479  OD1 ASP B  23       6.590  -2.768  -6.903  1.00  0.00           O  
ATOM    480  OD2 ASP B  23       6.171  -0.937  -5.705  1.00  0.00           O  
ATOM    481  H   ASP B  23       2.947  -4.645  -4.801  1.00  0.00           H  
ATOM    482  HA  ASP B  23       4.042  -4.033  -7.431  1.00  0.00           H  
ATOM    483  HB2 ASP B  23       3.726  -1.905  -6.349  1.00  0.00           H  
ATOM    484  HB3 ASP B  23       4.291  -2.516  -4.807  1.00  0.00           H  
ATOM    485  N   VAL B  24       5.764  -5.768  -6.770  1.00  0.00           N  
ATOM    486  CA  VAL B  24       6.859  -6.671  -6.462  1.00  0.00           C  
ATOM    487  C   VAL B  24       8.189  -5.939  -6.656  1.00  0.00           C  
ATOM    488  O   VAL B  24       8.827  -6.071  -7.699  1.00  0.00           O  
ATOM    489  CB  VAL B  24       6.746  -7.940  -7.309  1.00  0.00           C  
ATOM    490  CG1 VAL B  24       7.883  -8.913  -6.994  1.00  0.00           C  
ATOM    491  CG2 VAL B  24       5.383  -8.608  -7.116  1.00  0.00           C  
ATOM    492  H   VAL B  24       5.373  -5.874  -7.685  1.00  0.00           H  
ATOM    493  HA  VAL B  24       6.766  -6.955  -5.414  1.00  0.00           H  
ATOM    494  HB  VAL B  24       6.832  -7.652  -8.357  1.00  0.00           H  
ATOM    495 HG11 VAL B  24       8.820  -8.516  -7.384  1.00  0.00           H  
ATOM    496 HG12 VAL B  24       7.964  -9.040  -5.914  1.00  0.00           H  
ATOM    497 HG13 VAL B  24       7.676  -9.877  -7.459  1.00  0.00           H  
ATOM    498 HG21 VAL B  24       5.141  -9.201  -7.998  1.00  0.00           H  
ATOM    499 HG22 VAL B  24       5.417  -9.256  -6.241  1.00  0.00           H  
ATOM    500 HG23 VAL B  24       4.620  -7.843  -6.972  1.00  0.00           H  
ATOM    501  N   GLY B  25       8.566  -5.182  -5.636  1.00  0.00           N  
ATOM    502  CA  GLY B  25       9.808  -4.429  -5.682  1.00  0.00           C  
ATOM    503  C   GLY B  25      10.962  -5.239  -5.088  1.00  0.00           C  
ATOM    504  O   GLY B  25      11.039  -5.418  -3.874  1.00  0.00           O  
ATOM    505  H   GLY B  25       8.041  -5.080  -4.792  1.00  0.00           H  
ATOM    506  HA2 GLY B  25      10.038  -4.164  -6.714  1.00  0.00           H  
ATOM    507  HA3 GLY B  25       9.692  -3.496  -5.131  1.00  0.00           H  
ATOM    508  N   SER B  26      11.832  -5.705  -5.972  1.00  0.00           N  
ATOM    509  CA  SER B  26      12.979  -6.491  -5.550  1.00  0.00           C  
ATOM    510  C   SER B  26      14.231  -5.612  -5.513  1.00  0.00           C  
ATOM    511  O   SER B  26      14.725  -5.184  -6.555  1.00  0.00           O  
ATOM    512  CB  SER B  26      13.198  -7.688  -6.478  1.00  0.00           C  
ATOM    513  OG  SER B  26      14.417  -8.368  -6.193  1.00  0.00           O  
ATOM    514  H   SER B  26      11.763  -5.555  -6.958  1.00  0.00           H  
ATOM    515  HA  SER B  26      12.732  -6.848  -4.550  1.00  0.00           H  
ATOM    516  HB2 SER B  26      12.364  -8.382  -6.378  1.00  0.00           H  
ATOM    517  HB3 SER B  26      13.207  -7.347  -7.514  1.00  0.00           H  
ATOM    518  HG  SER B  26      14.228  -9.316  -5.937  1.00  0.00           H  
ATOM    519  N   ASN B  27      14.708  -5.369  -4.301  1.00  0.00           N  
ATOM    520  CA  ASN B  27      15.893  -4.548  -4.114  1.00  0.00           C  
ATOM    521  C   ASN B  27      15.611  -3.132  -4.619  1.00  0.00           C  
ATOM    522  O   ASN B  27      16.165  -2.708  -5.632  1.00  0.00           O  
ATOM    523  CB  ASN B  27      17.078  -5.105  -4.905  1.00  0.00           C  
ATOM    524  CG  ASN B  27      17.454  -6.506  -4.416  1.00  0.00           C  
ATOM    525  OD1 ASN B  27      16.852  -7.501  -4.784  1.00  0.00           O  
ATOM    526  ND2 ASN B  27      18.480  -6.526  -3.570  1.00  0.00           N  
ATOM    527  H   ASN B  27      14.300  -5.720  -3.458  1.00  0.00           H  
ATOM    528  HA  ASN B  27      16.095  -4.577  -3.044  1.00  0.00           H  
ATOM    529  HB2 ASN B  27      16.829  -5.140  -5.965  1.00  0.00           H  
ATOM    530  HB3 ASN B  27      17.934  -4.438  -4.801  1.00  0.00           H  
ATOM    531 HD21 ASN B  27      18.930  -5.673  -3.310  1.00  0.00           H  
ATOM    532 HD22 ASN B  27      18.801  -7.396  -3.195  1.00  0.00           H  
ATOM    533  N   LYS B  28      14.751  -2.438  -3.889  1.00  0.00           N  
ATOM    534  CA  LYS B  28      14.389  -1.077  -4.250  1.00  0.00           C  
ATOM    535  C   LYS B  28      15.560  -0.143  -3.937  1.00  0.00           C  
ATOM    536  O   LYS B  28      16.479  -0.003  -4.743  1.00  0.00           O  
ATOM    537  CB  LYS B  28      13.080  -0.672  -3.569  1.00  0.00           C  
ATOM    538  CG  LYS B  28      11.900  -1.463  -4.135  1.00  0.00           C  
ATOM    539  CD  LYS B  28      10.951  -1.907  -3.020  1.00  0.00           C  
ATOM    540  CE  LYS B  28       9.498  -1.586  -3.376  1.00  0.00           C  
ATOM    541  NZ  LYS B  28       8.579  -2.529  -2.700  1.00  0.00           N  
ATOM    542  H   LYS B  28      14.305  -2.789  -3.066  1.00  0.00           H  
ATOM    543  HA  LYS B  28      14.211  -1.061  -5.325  1.00  0.00           H  
ATOM    544  HB2 LYS B  28      13.156  -0.844  -2.495  1.00  0.00           H  
ATOM    545  HB3 LYS B  28      12.909   0.395  -3.709  1.00  0.00           H  
ATOM    546  HG2 LYS B  28      11.358  -0.850  -4.855  1.00  0.00           H  
ATOM    547  HG3 LYS B  28      12.267  -2.337  -4.674  1.00  0.00           H  
ATOM    548  HD2 LYS B  28      11.060  -2.978  -2.849  1.00  0.00           H  
ATOM    549  HD3 LYS B  28      11.220  -1.407  -2.089  1.00  0.00           H  
ATOM    550  HE2 LYS B  28       9.262  -0.564  -3.081  1.00  0.00           H  
ATOM    551  HE3 LYS B  28       9.361  -1.646  -4.456  1.00  0.00           H  
ATOM    552  HZ1 LYS B  28       8.340  -2.172  -1.797  1.00  0.00           H  
ATOM    553  HZ2 LYS B  28       7.748  -2.634  -3.247  1.00  0.00           H  
ATOM    554  HZ3 LYS B  28       9.027  -3.418  -2.600  1.00  0.00           H  
ATOM    555  N   GLY B  29      15.489   0.471  -2.766  1.00  0.00           N  
ATOM    556  CA  GLY B  29      16.531   1.388  -2.337  1.00  0.00           C  
ATOM    557  C   GLY B  29      16.362   2.758  -2.997  1.00  0.00           C  
ATOM    558  O   GLY B  29      15.476   2.945  -3.829  1.00  0.00           O  
ATOM    559  H   GLY B  29      14.738   0.351  -2.116  1.00  0.00           H  
ATOM    560  HA2 GLY B  29      16.501   1.497  -1.253  1.00  0.00           H  
ATOM    561  HA3 GLY B  29      17.508   0.977  -2.589  1.00  0.00           H  
ATOM    562  N   ALA B  30      17.226   3.681  -2.600  1.00  0.00           N  
ATOM    563  CA  ALA B  30      17.183   5.028  -3.143  1.00  0.00           C  
ATOM    564  C   ALA B  30      15.870   5.698  -2.731  1.00  0.00           C  
ATOM    565  O   ALA B  30      15.375   5.475  -1.628  1.00  0.00           O  
ATOM    566  CB  ALA B  30      17.358   4.973  -4.662  1.00  0.00           C  
ATOM    567  H   ALA B  30      17.943   3.521  -1.923  1.00  0.00           H  
ATOM    568  HA  ALA B  30      18.016   5.586  -2.713  1.00  0.00           H  
ATOM    569  HB1 ALA B  30      17.501   5.982  -5.048  1.00  0.00           H  
ATOM    570  HB2 ALA B  30      18.229   4.364  -4.905  1.00  0.00           H  
ATOM    571  HB3 ALA B  30      16.470   4.533  -5.114  1.00  0.00           H  
ATOM    572  N   ILE B  31      15.344   6.505  -3.641  1.00  0.00           N  
ATOM    573  CA  ILE B  31      14.099   7.209  -3.387  1.00  0.00           C  
ATOM    574  C   ILE B  31      12.949   6.465  -4.070  1.00  0.00           C  
ATOM    575  O   ILE B  31      12.921   6.349  -5.294  1.00  0.00           O  
ATOM    576  CB  ILE B  31      14.217   8.676  -3.805  1.00  0.00           C  
ATOM    577  CG1 ILE B  31      15.424   9.340  -3.139  1.00  0.00           C  
ATOM    578  CG2 ILE B  31      12.917   9.433  -3.522  1.00  0.00           C  
ATOM    579  CD1 ILE B  31      16.606   9.423  -4.106  1.00  0.00           C  
ATOM    580  H   ILE B  31      15.754   6.681  -4.536  1.00  0.00           H  
ATOM    581  HA  ILE B  31      13.929   7.193  -2.310  1.00  0.00           H  
ATOM    582  HB  ILE B  31      14.383   8.712  -4.881  1.00  0.00           H  
ATOM    583 HG12 ILE B  31      15.153  10.341  -2.803  1.00  0.00           H  
ATOM    584 HG13 ILE B  31      15.712   8.774  -2.253  1.00  0.00           H  
ATOM    585 HG21 ILE B  31      12.808  10.246  -4.240  1.00  0.00           H  
ATOM    586 HG22 ILE B  31      12.072   8.750  -3.614  1.00  0.00           H  
ATOM    587 HG23 ILE B  31      12.947   9.841  -2.512  1.00  0.00           H  
ATOM    588 HD11 ILE B  31      16.582   8.570  -4.783  1.00  0.00           H  
ATOM    589 HD12 ILE B  31      16.541  10.347  -4.682  1.00  0.00           H  
ATOM    590 HD13 ILE B  31      17.539   9.413  -3.541  1.00  0.00           H  
ATOM    591  N   ILE B  32      12.029   5.981  -3.249  1.00  0.00           N  
ATOM    592  CA  ILE B  32      10.880   5.252  -3.759  1.00  0.00           C  
ATOM    593  C   ILE B  32       9.624   5.700  -3.010  1.00  0.00           C  
ATOM    594  O   ILE B  32       9.464   5.406  -1.826  1.00  0.00           O  
ATOM    595  CB  ILE B  32      11.130   3.744  -3.692  1.00  0.00           C  
ATOM    596  CG1 ILE B  32      10.053   2.975  -4.460  1.00  0.00           C  
ATOM    597  CG2 ILE B  32      11.249   3.271  -2.242  1.00  0.00           C  
ATOM    598  CD1 ILE B  32       8.664   3.253  -3.881  1.00  0.00           C  
ATOM    599  H   ILE B  32      12.059   6.080  -2.254  1.00  0.00           H  
ATOM    600  HA  ILE B  32      10.768   5.514  -4.810  1.00  0.00           H  
ATOM    601  HB  ILE B  32      12.083   3.534  -4.178  1.00  0.00           H  
ATOM    602 HG12 ILE B  32      10.076   3.261  -5.511  1.00  0.00           H  
ATOM    603 HG13 ILE B  32      10.262   1.907  -4.415  1.00  0.00           H  
ATOM    604 HG21 ILE B  32      12.194   2.744  -2.108  1.00  0.00           H  
ATOM    605 HG22 ILE B  32      11.216   4.133  -1.575  1.00  0.00           H  
ATOM    606 HG23 ILE B  32      10.422   2.600  -2.010  1.00  0.00           H  
ATOM    607 HD11 ILE B  32       8.744   3.416  -2.806  1.00  0.00           H  
ATOM    608 HD12 ILE B  32       8.245   4.142  -4.352  1.00  0.00           H  
ATOM    609 HD13 ILE B  32       8.013   2.400  -4.072  1.00  0.00           H  
ATOM    610  N   GLY B  33       8.764   6.406  -3.730  1.00  0.00           N  
ATOM    611  CA  GLY B  33       7.527   6.898  -3.149  1.00  0.00           C  
ATOM    612  C   GLY B  33       6.348   5.997  -3.524  1.00  0.00           C  
ATOM    613  O   GLY B  33       6.304   5.455  -4.627  1.00  0.00           O  
ATOM    614  H   GLY B  33       8.902   6.641  -4.692  1.00  0.00           H  
ATOM    615  HA2 GLY B  33       7.623   6.943  -2.064  1.00  0.00           H  
ATOM    616  HA3 GLY B  33       7.337   7.914  -3.494  1.00  0.00           H  
ATOM    617  N   LEU B  34       5.422   5.866  -2.586  1.00  0.00           N  
ATOM    618  CA  LEU B  34       4.247   5.041  -2.805  1.00  0.00           C  
ATOM    619  C   LEU B  34       3.011   5.769  -2.271  1.00  0.00           C  
ATOM    620  O   LEU B  34       2.982   6.183  -1.113  1.00  0.00           O  
ATOM    621  CB  LEU B  34       4.449   3.650  -2.201  1.00  0.00           C  
ATOM    622  CG  LEU B  34       4.135   2.468  -3.121  1.00  0.00           C  
ATOM    623  CD1 LEU B  34       4.987   1.250  -2.758  1.00  0.00           C  
ATOM    624  CD2 LEU B  34       2.639   2.145  -3.108  1.00  0.00           C  
ATOM    625  H   LEU B  34       5.466   6.311  -1.691  1.00  0.00           H  
ATOM    626  HA  LEU B  34       4.134   4.912  -3.881  1.00  0.00           H  
ATOM    627  HB2 LEU B  34       5.485   3.564  -1.874  1.00  0.00           H  
ATOM    628  HB3 LEU B  34       3.826   3.567  -1.311  1.00  0.00           H  
ATOM    629  HG  LEU B  34       4.395   2.750  -4.141  1.00  0.00           H  
ATOM    630 HD11 LEU B  34       5.778   1.551  -2.072  1.00  0.00           H  
ATOM    631 HD12 LEU B  34       4.359   0.496  -2.281  1.00  0.00           H  
ATOM    632 HD13 LEU B  34       5.430   0.833  -3.663  1.00  0.00           H  
ATOM    633 HD21 LEU B  34       2.429   1.429  -2.314  1.00  0.00           H  
ATOM    634 HD22 LEU B  34       2.072   3.060  -2.932  1.00  0.00           H  
ATOM    635 HD23 LEU B  34       2.352   1.718  -4.069  1.00  0.00           H  
ATOM    636  N   MET B  35       2.021   5.903  -3.141  1.00  0.00           N  
ATOM    637  CA  MET B  35       0.786   6.574  -2.772  1.00  0.00           C  
ATOM    638  C   MET B  35      -0.427   5.857  -3.369  1.00  0.00           C  
ATOM    639  O   MET B  35      -0.674   5.944  -4.571  1.00  0.00           O  
ATOM    640  CB  MET B  35       0.822   8.020  -3.270  1.00  0.00           C  
ATOM    641  CG  MET B  35       0.479   8.997  -2.144  1.00  0.00           C  
ATOM    642  SD  MET B  35       0.285  10.644  -2.802  1.00  0.00           S  
ATOM    643  CE  MET B  35      -0.625  11.406  -1.469  1.00  0.00           C  
ATOM    644  H   MET B  35       2.053   5.563  -4.081  1.00  0.00           H  
ATOM    645  HA  MET B  35       0.743   6.530  -1.683  1.00  0.00           H  
ATOM    646  HB2 MET B  35       1.812   8.248  -3.665  1.00  0.00           H  
ATOM    647  HB3 MET B  35       0.115   8.143  -4.091  1.00  0.00           H  
ATOM    648  HG2 MET B  35      -0.439   8.684  -1.647  1.00  0.00           H  
ATOM    649  HG3 MET B  35       1.267   8.987  -1.391  1.00  0.00           H  
ATOM    650  HE1 MET B  35      -0.434  10.864  -0.543  1.00  0.00           H  
ATOM    651  HE2 MET B  35      -0.305  12.442  -1.356  1.00  0.00           H  
ATOM    652  HE3 MET B  35      -1.691  11.377  -1.694  1.00  0.00           H  
ATOM    653  N   VAL B  36      -1.151   5.166  -2.502  1.00  0.00           N  
ATOM    654  CA  VAL B  36      -2.333   4.435  -2.929  1.00  0.00           C  
ATOM    655  C   VAL B  36      -3.564   5.007  -2.223  1.00  0.00           C  
ATOM    656  O   VAL B  36      -3.600   5.085  -0.996  1.00  0.00           O  
ATOM    657  CB  VAL B  36      -2.141   2.938  -2.677  1.00  0.00           C  
ATOM    658  CG1 VAL B  36      -1.331   2.696  -1.402  1.00  0.00           C  
ATOM    659  CG2 VAL B  36      -3.488   2.215  -2.617  1.00  0.00           C  
ATOM    660  H   VAL B  36      -0.944   5.100  -1.526  1.00  0.00           H  
ATOM    661  HA  VAL B  36      -2.442   4.585  -4.003  1.00  0.00           H  
ATOM    662  HB  VAL B  36      -1.577   2.527  -3.515  1.00  0.00           H  
ATOM    663 HG11 VAL B  36      -1.858   3.126  -0.550  1.00  0.00           H  
ATOM    664 HG12 VAL B  36      -1.207   1.624  -1.248  1.00  0.00           H  
ATOM    665 HG13 VAL B  36      -0.352   3.165  -1.498  1.00  0.00           H  
ATOM    666 HG21 VAL B  36      -3.437   1.302  -3.210  1.00  0.00           H  
ATOM    667 HG22 VAL B  36      -3.720   1.964  -1.582  1.00  0.00           H  
ATOM    668 HG23 VAL B  36      -4.267   2.864  -3.016  1.00  0.00           H  
ATOM    669  N   GLY B  37      -4.542   5.392  -3.029  1.00  0.00           N  
ATOM    670  CA  GLY B  37      -5.772   5.955  -2.497  1.00  0.00           C  
ATOM    671  C   GLY B  37      -6.945   4.992  -2.692  1.00  0.00           C  
ATOM    672  O   GLY B  37      -7.371   4.748  -3.820  1.00  0.00           O  
ATOM    673  H   GLY B  37      -4.505   5.326  -4.026  1.00  0.00           H  
ATOM    674  HA2 GLY B  37      -5.647   6.172  -1.436  1.00  0.00           H  
ATOM    675  HA3 GLY B  37      -5.987   6.902  -2.993  1.00  0.00           H  
ATOM    676  N   GLY B  38      -7.433   4.471  -1.576  1.00  0.00           N  
ATOM    677  CA  GLY B  38      -8.548   3.541  -1.610  1.00  0.00           C  
ATOM    678  C   GLY B  38      -9.828   4.199  -1.091  1.00  0.00           C  
ATOM    679  O   GLY B  38     -10.087   4.198   0.112  1.00  0.00           O  
ATOM    680  H   GLY B  38      -7.081   4.675  -0.663  1.00  0.00           H  
ATOM    681  HA2 GLY B  38      -8.704   3.191  -2.631  1.00  0.00           H  
ATOM    682  HA3 GLY B  38      -8.314   2.665  -1.005  1.00  0.00           H  
ATOM    683  N   VAL B  39     -10.595   4.745  -2.023  1.00  0.00           N  
ATOM    684  CA  VAL B  39     -11.841   5.406  -1.675  1.00  0.00           C  
ATOM    685  C   VAL B  39     -13.017   4.563  -2.173  1.00  0.00           C  
ATOM    686  O   VAL B  39     -12.976   4.027  -3.279  1.00  0.00           O  
ATOM    687  CB  VAL B  39     -11.851   6.832  -2.229  1.00  0.00           C  
ATOM    688  CG1 VAL B  39     -12.654   7.767  -1.323  1.00  0.00           C  
ATOM    689  CG2 VAL B  39     -10.426   7.352  -2.428  1.00  0.00           C  
ATOM    690  H   VAL B  39     -10.377   4.742  -2.999  1.00  0.00           H  
ATOM    691  HA  VAL B  39     -11.889   5.466  -0.587  1.00  0.00           H  
ATOM    692  HB  VAL B  39     -12.338   6.810  -3.203  1.00  0.00           H  
ATOM    693 HG11 VAL B  39     -13.459   7.208  -0.846  1.00  0.00           H  
ATOM    694 HG12 VAL B  39     -11.998   8.184  -0.558  1.00  0.00           H  
ATOM    695 HG13 VAL B  39     -13.077   8.576  -1.919  1.00  0.00           H  
ATOM    696 HG21 VAL B  39      -9.896   7.334  -1.476  1.00  0.00           H  
ATOM    697 HG22 VAL B  39      -9.904   6.718  -3.145  1.00  0.00           H  
ATOM    698 HG23 VAL B  39     -10.461   8.374  -2.805  1.00  0.00           H  
ATOM    699  N   VAL B  40     -14.037   4.473  -1.333  1.00  0.00           N  
ATOM    700  CA  VAL B  40     -15.222   3.704  -1.674  1.00  0.00           C  
ATOM    701  C   VAL B  40     -16.461   4.416  -1.129  1.00  0.00           C  
ATOM    702  O   VAL B  40     -16.895   4.146  -0.010  1.00  0.00           O  
ATOM    703  CB  VAL B  40     -15.082   2.270  -1.160  1.00  0.00           C  
ATOM    704  CG1 VAL B  40     -16.411   1.519  -1.262  1.00  0.00           C  
ATOM    705  CG2 VAL B  40     -13.973   1.526  -1.906  1.00  0.00           C  
ATOM    706  H   VAL B  40     -14.063   4.912  -0.435  1.00  0.00           H  
ATOM    707  HA  VAL B  40     -15.288   3.668  -2.762  1.00  0.00           H  
ATOM    708  HB  VAL B  40     -14.804   2.317  -0.107  1.00  0.00           H  
ATOM    709 HG11 VAL B  40     -16.746   1.512  -2.299  1.00  0.00           H  
ATOM    710 HG12 VAL B  40     -16.276   0.493  -0.917  1.00  0.00           H  
ATOM    711 HG13 VAL B  40     -17.157   2.015  -0.642  1.00  0.00           H  
ATOM    712 HG21 VAL B  40     -13.047   2.098  -1.845  1.00  0.00           H  
ATOM    713 HG22 VAL B  40     -13.824   0.546  -1.453  1.00  0.00           H  
ATOM    714 HG23 VAL B  40     -14.256   1.404  -2.951  1.00  0.00           H  
ATOM    715  N   ILE B  41     -16.997   5.313  -1.945  1.00  0.00           N  
ATOM    716  CA  ILE B  41     -18.177   6.066  -1.558  1.00  0.00           C  
ATOM    717  C   ILE B  41     -19.419   5.401  -2.155  1.00  0.00           C  
ATOM    718  O   ILE B  41     -19.532   5.268  -3.373  1.00  0.00           O  
ATOM    719  CB  ILE B  41     -18.023   7.539  -1.943  1.00  0.00           C  
ATOM    720  CG1 ILE B  41     -17.172   8.288  -0.916  1.00  0.00           C  
ATOM    721  CG2 ILE B  41     -19.389   8.198  -2.145  1.00  0.00           C  
ATOM    722  CD1 ILE B  41     -16.664   9.614  -1.487  1.00  0.00           C  
ATOM    723  H   ILE B  41     -16.638   5.526  -2.853  1.00  0.00           H  
ATOM    724  HA  ILE B  41     -18.251   6.023  -0.472  1.00  0.00           H  
ATOM    725  HB  ILE B  41     -17.497   7.589  -2.896  1.00  0.00           H  
ATOM    726 HG12 ILE B  41     -17.760   8.475  -0.018  1.00  0.00           H  
ATOM    727 HG13 ILE B  41     -16.326   7.668  -0.619  1.00  0.00           H  
ATOM    728 HG21 ILE B  41     -20.061   7.895  -1.343  1.00  0.00           H  
ATOM    729 HG22 ILE B  41     -19.274   9.282  -2.133  1.00  0.00           H  
ATOM    730 HG23 ILE B  41     -19.804   7.887  -3.104  1.00  0.00           H  
ATOM    731 HD11 ILE B  41     -17.364   9.976  -2.240  1.00  0.00           H  
ATOM    732 HD12 ILE B  41     -16.583  10.347  -0.684  1.00  0.00           H  
ATOM    733 HD13 ILE B  41     -15.686   9.462  -1.942  1.00  0.00           H  
ATOM    734  N   ALA B  42     -20.321   5.001  -1.270  1.00  0.00           N  
ATOM    735  CA  ALA B  42     -21.550   4.353  -1.694  1.00  0.00           C  
ATOM    736  C   ALA B  42     -22.705   4.834  -0.813  1.00  0.00           C  
ATOM    737  O   ALA B  42     -22.556   4.951   0.402  1.00  0.00           O  
ATOM    738  CB  ALA B  42     -21.371   2.835  -1.644  1.00  0.00           C  
ATOM    739  H   ALA B  42     -20.222   5.113  -0.281  1.00  0.00           H  
ATOM    740  HA  ALA B  42     -21.743   4.650  -2.725  1.00  0.00           H  
ATOM    741  HB1 ALA B  42     -21.208   2.455  -2.653  1.00  0.00           H  
ATOM    742  HB2 ALA B  42     -20.511   2.591  -1.021  1.00  0.00           H  
ATOM    743  HB3 ALA B  42     -22.266   2.377  -1.223  1.00  0.00           H  
TER     744      ALA B  42                                                      
ATOM    745  N   LEU C  17     -15.443  -2.647 -11.141  1.00  0.00           N  
ATOM    746  CA  LEU C  17     -15.453  -4.086 -10.935  1.00  0.00           C  
ATOM    747  C   LEU C  17     -14.052  -4.548 -10.526  1.00  0.00           C  
ATOM    748  O   LEU C  17     -13.546  -4.152  -9.478  1.00  0.00           O  
ATOM    749  CB  LEU C  17     -15.999  -4.800 -12.172  1.00  0.00           C  
ATOM    750  CG  LEU C  17     -17.491  -4.609 -12.453  1.00  0.00           C  
ATOM    751  CD1 LEU C  17     -18.336  -5.554 -11.597  1.00  0.00           C  
ATOM    752  CD2 LEU C  17     -17.901  -3.146 -12.267  1.00  0.00           C  
ATOM    753  H   LEU C  17     -15.295  -2.357 -12.086  1.00  0.00           H  
ATOM    754  HA  LEU C  17     -16.138  -4.293 -10.113  1.00  0.00           H  
ATOM    755  HB2 LEU C  17     -15.439  -4.457 -13.042  1.00  0.00           H  
ATOM    756  HB3 LEU C  17     -15.804  -5.867 -12.067  1.00  0.00           H  
ATOM    757  HG  LEU C  17     -17.678  -4.865 -13.496  1.00  0.00           H  
ATOM    758 HD11 LEU C  17     -17.683  -6.260 -11.083  1.00  0.00           H  
ATOM    759 HD12 LEU C  17     -18.896  -4.976 -10.862  1.00  0.00           H  
ATOM    760 HD13 LEU C  17     -19.030  -6.100 -12.235  1.00  0.00           H  
ATOM    761 HD21 LEU C  17     -18.845  -2.965 -12.782  1.00  0.00           H  
ATOM    762 HD22 LEU C  17     -18.020  -2.935 -11.204  1.00  0.00           H  
ATOM    763 HD23 LEU C  17     -17.130  -2.497 -12.682  1.00  0.00           H  
ATOM    764  N   VAL C  18     -13.467  -5.379 -11.376  1.00  0.00           N  
ATOM    765  CA  VAL C  18     -12.135  -5.899 -11.117  1.00  0.00           C  
ATOM    766  C   VAL C  18     -11.094  -4.892 -11.610  1.00  0.00           C  
ATOM    767  O   VAL C  18     -11.265  -4.284 -12.665  1.00  0.00           O  
ATOM    768  CB  VAL C  18     -11.979  -7.280 -11.755  1.00  0.00           C  
ATOM    769  CG1 VAL C  18     -10.799  -8.037 -11.142  1.00  0.00           C  
ATOM    770  CG2 VAL C  18     -13.272  -8.089 -11.633  1.00  0.00           C  
ATOM    771  H   VAL C  18     -13.886  -5.696 -12.227  1.00  0.00           H  
ATOM    772  HA  VAL C  18     -12.031  -6.011 -10.037  1.00  0.00           H  
ATOM    773  HB  VAL C  18     -11.772  -7.138 -12.815  1.00  0.00           H  
ATOM    774 HG11 VAL C  18     -10.202  -8.484 -11.938  1.00  0.00           H  
ATOM    775 HG12 VAL C  18     -10.181  -7.345 -10.570  1.00  0.00           H  
ATOM    776 HG13 VAL C  18     -11.173  -8.821 -10.484  1.00  0.00           H  
ATOM    777 HG21 VAL C  18     -13.794  -7.805 -10.719  1.00  0.00           H  
ATOM    778 HG22 VAL C  18     -13.910  -7.887 -12.493  1.00  0.00           H  
ATOM    779 HG23 VAL C  18     -13.034  -9.153 -11.599  1.00  0.00           H  
ATOM    780  N   PHE C  19     -10.038  -4.747 -10.822  1.00  0.00           N  
ATOM    781  CA  PHE C  19      -8.970  -3.824 -11.166  1.00  0.00           C  
ATOM    782  C   PHE C  19      -7.618  -4.342 -10.671  1.00  0.00           C  
ATOM    783  O   PHE C  19      -7.207  -4.043  -9.550  1.00  0.00           O  
ATOM    784  CB  PHE C  19      -9.282  -2.499 -10.467  1.00  0.00           C  
ATOM    785  CG  PHE C  19      -8.371  -1.344 -10.889  1.00  0.00           C  
ATOM    786  CD1 PHE C  19      -7.153  -1.190 -10.303  1.00  0.00           C  
ATOM    787  CD2 PHE C  19      -8.779  -0.471 -11.849  1.00  0.00           C  
ATOM    788  CE1 PHE C  19      -6.308  -0.118 -10.694  1.00  0.00           C  
ATOM    789  CE2 PHE C  19      -7.933   0.600 -12.240  1.00  0.00           C  
ATOM    790  CZ  PHE C  19      -6.715   0.754 -11.654  1.00  0.00           C  
ATOM    791  H   PHE C  19      -9.907  -5.245  -9.965  1.00  0.00           H  
ATOM    792  HA  PHE C  19      -8.950  -3.742 -12.252  1.00  0.00           H  
ATOM    793  HB2 PHE C  19     -10.316  -2.225 -10.674  1.00  0.00           H  
ATOM    794  HB3 PHE C  19      -9.198  -2.639  -9.390  1.00  0.00           H  
ATOM    795  HD1 PHE C  19      -6.826  -1.889  -9.533  1.00  0.00           H  
ATOM    796  HD2 PHE C  19      -9.755  -0.595 -12.318  1.00  0.00           H  
ATOM    797  HE1 PHE C  19      -5.332   0.005 -10.224  1.00  0.00           H  
ATOM    798  HE2 PHE C  19      -8.260   1.300 -13.009  1.00  0.00           H  
ATOM    799  HZ  PHE C  19      -6.067   1.577 -11.954  1.00  0.00           H  
ATOM    800  N   PHE C  20      -6.964  -5.110 -11.530  1.00  0.00           N  
ATOM    801  CA  PHE C  20      -5.667  -5.672 -11.194  1.00  0.00           C  
ATOM    802  C   PHE C  20      -4.537  -4.724 -11.599  1.00  0.00           C  
ATOM    803  O   PHE C  20      -4.574  -4.133 -12.677  1.00  0.00           O  
ATOM    804  CB  PHE C  20      -5.528  -6.977 -11.980  1.00  0.00           C  
ATOM    805  CG  PHE C  20      -5.676  -8.237 -11.125  1.00  0.00           C  
ATOM    806  CD1 PHE C  20      -6.909  -8.640 -10.714  1.00  0.00           C  
ATOM    807  CD2 PHE C  20      -4.575  -8.955 -10.776  1.00  0.00           C  
ATOM    808  CE1 PHE C  20      -7.046  -9.809  -9.921  1.00  0.00           C  
ATOM    809  CE2 PHE C  20      -4.712 -10.125  -9.982  1.00  0.00           C  
ATOM    810  CZ  PHE C  20      -5.945 -10.527  -9.572  1.00  0.00           C  
ATOM    811  H   PHE C  20      -7.305  -5.348 -12.439  1.00  0.00           H  
ATOM    812  HA  PHE C  20      -5.647  -5.817 -10.114  1.00  0.00           H  
ATOM    813  HB2 PHE C  20      -6.280  -6.996 -12.769  1.00  0.00           H  
ATOM    814  HB3 PHE C  20      -4.554  -6.994 -12.468  1.00  0.00           H  
ATOM    815  HD1 PHE C  20      -7.791  -8.064 -10.994  1.00  0.00           H  
ATOM    816  HD2 PHE C  20      -3.587  -8.633 -11.105  1.00  0.00           H  
ATOM    817  HE1 PHE C  20      -8.033 -10.132  -9.592  1.00  0.00           H  
ATOM    818  HE2 PHE C  20      -3.830 -10.700  -9.703  1.00  0.00           H  
ATOM    819  HZ  PHE C  20      -6.050 -11.425  -8.962  1.00  0.00           H  
ATOM    820  N   ALA C  21      -3.559  -4.608 -10.713  1.00  0.00           N  
ATOM    821  CA  ALA C  21      -2.420  -3.741 -10.965  1.00  0.00           C  
ATOM    822  C   ALA C  21      -1.177  -4.333 -10.297  1.00  0.00           C  
ATOM    823  O   ALA C  21      -0.991  -4.194  -9.089  1.00  0.00           O  
ATOM    824  CB  ALA C  21      -2.732  -2.329 -10.467  1.00  0.00           C  
ATOM    825  H   ALA C  21      -3.536  -5.092  -9.838  1.00  0.00           H  
ATOM    826  HA  ALA C  21      -2.261  -3.707 -12.043  1.00  0.00           H  
ATOM    827  HB1 ALA C  21      -3.056  -1.712 -11.305  1.00  0.00           H  
ATOM    828  HB2 ALA C  21      -3.526  -2.374  -9.721  1.00  0.00           H  
ATOM    829  HB3 ALA C  21      -1.838  -1.895 -10.020  1.00  0.00           H  
ATOM    830  N   GLU C  22      -0.357  -4.981 -11.112  1.00  0.00           N  
ATOM    831  CA  GLU C  22       0.862  -5.594 -10.615  1.00  0.00           C  
ATOM    832  C   GLU C  22       2.086  -4.940 -11.260  1.00  0.00           C  
ATOM    833  O   GLU C  22       2.129  -4.757 -12.475  1.00  0.00           O  
ATOM    834  CB  GLU C  22       0.856  -7.104 -10.859  1.00  0.00           C  
ATOM    835  CG  GLU C  22       2.104  -7.761 -10.268  1.00  0.00           C  
ATOM    836  CD  GLU C  22       2.683  -8.803 -11.227  1.00  0.00           C  
ATOM    837  OE1 GLU C  22       2.817  -8.461 -12.422  1.00  0.00           O  
ATOM    838  OE2 GLU C  22       2.978  -9.917 -10.744  1.00  0.00           O  
ATOM    839  H   GLU C  22      -0.516  -5.089 -12.093  1.00  0.00           H  
ATOM    840  HA  GLU C  22       0.865  -5.406  -9.541  1.00  0.00           H  
ATOM    841  HB2 GLU C  22      -0.037  -7.544 -10.414  1.00  0.00           H  
ATOM    842  HB3 GLU C  22       0.809  -7.303 -11.930  1.00  0.00           H  
ATOM    843  HG2 GLU C  22       2.855  -6.999 -10.057  1.00  0.00           H  
ATOM    844  HG3 GLU C  22       1.855  -8.235  -9.318  1.00  0.00           H  
ATOM    845  N   ASP C  23       3.052  -4.605 -10.416  1.00  0.00           N  
ATOM    846  CA  ASP C  23       4.273  -3.975 -10.888  1.00  0.00           C  
ATOM    847  C   ASP C  23       5.476  -4.814 -10.453  1.00  0.00           C  
ATOM    848  O   ASP C  23       5.845  -4.815  -9.280  1.00  0.00           O  
ATOM    849  CB  ASP C  23       4.434  -2.574 -10.296  1.00  0.00           C  
ATOM    850  CG  ASP C  23       5.643  -1.789 -10.811  1.00  0.00           C  
ATOM    851  OD1 ASP C  23       6.064  -2.080 -11.951  1.00  0.00           O  
ATOM    852  OD2 ASP C  23       6.119  -0.917 -10.052  1.00  0.00           O  
ATOM    853  H   ASP C  23       3.009  -4.757  -9.429  1.00  0.00           H  
ATOM    854  HA  ASP C  23       4.169  -3.926 -11.972  1.00  0.00           H  
ATOM    855  HB2 ASP C  23       3.532  -2.000 -10.506  1.00  0.00           H  
ATOM    856  HB3 ASP C  23       4.512  -2.661  -9.212  1.00  0.00           H  
ATOM    857  N   VAL C  24       6.054  -5.509 -11.422  1.00  0.00           N  
ATOM    858  CA  VAL C  24       7.207  -6.350 -11.154  1.00  0.00           C  
ATOM    859  C   VAL C  24       8.486  -5.570 -11.464  1.00  0.00           C  
ATOM    860  O   VAL C  24       8.857  -5.414 -12.626  1.00  0.00           O  
ATOM    861  CB  VAL C  24       7.098  -7.656 -11.944  1.00  0.00           C  
ATOM    862  CG1 VAL C  24       8.231  -8.616 -11.576  1.00  0.00           C  
ATOM    863  CG2 VAL C  24       5.732  -8.312 -11.732  1.00  0.00           C  
ATOM    864  H   VAL C  24       5.747  -5.503 -12.374  1.00  0.00           H  
ATOM    865  HA  VAL C  24       7.195  -6.597 -10.092  1.00  0.00           H  
ATOM    866  HB  VAL C  24       7.193  -7.416 -13.003  1.00  0.00           H  
ATOM    867 HG11 VAL C  24       8.222  -9.467 -12.258  1.00  0.00           H  
ATOM    868 HG12 VAL C  24       9.186  -8.098 -11.655  1.00  0.00           H  
ATOM    869 HG13 VAL C  24       8.091  -8.969 -10.554  1.00  0.00           H  
ATOM    870 HG21 VAL C  24       4.973  -7.540 -11.608  1.00  0.00           H  
ATOM    871 HG22 VAL C  24       5.486  -8.927 -12.598  1.00  0.00           H  
ATOM    872 HG23 VAL C  24       5.764  -8.937 -10.840  1.00  0.00           H  
ATOM    873  N   GLY C  25       9.126  -5.099 -10.403  1.00  0.00           N  
ATOM    874  CA  GLY C  25      10.355  -4.338 -10.547  1.00  0.00           C  
ATOM    875  C   GLY C  25      11.543  -5.097  -9.951  1.00  0.00           C  
ATOM    876  O   GLY C  25      11.615  -5.290  -8.738  1.00  0.00           O  
ATOM    877  H   GLY C  25       8.818  -5.230  -9.461  1.00  0.00           H  
ATOM    878  HA2 GLY C  25      10.541  -4.136 -11.602  1.00  0.00           H  
ATOM    879  HA3 GLY C  25      10.250  -3.373 -10.052  1.00  0.00           H  
ATOM    880  N   SER C  26      12.444  -5.507 -10.831  1.00  0.00           N  
ATOM    881  CA  SER C  26      13.625  -6.240 -10.407  1.00  0.00           C  
ATOM    882  C   SER C  26      14.804  -5.280 -10.237  1.00  0.00           C  
ATOM    883  O   SER C  26      15.515  -4.988 -11.198  1.00  0.00           O  
ATOM    884  CB  SER C  26      13.977  -7.342 -11.408  1.00  0.00           C  
ATOM    885  OG  SER C  26      13.594  -8.632 -10.939  1.00  0.00           O  
ATOM    886  H   SER C  26      12.378  -5.346 -11.816  1.00  0.00           H  
ATOM    887  HA  SER C  26      13.357  -6.690  -9.452  1.00  0.00           H  
ATOM    888  HB2 SER C  26      13.483  -7.140 -12.359  1.00  0.00           H  
ATOM    889  HB3 SER C  26      15.051  -7.329 -11.598  1.00  0.00           H  
ATOM    890  HG  SER C  26      14.406  -9.161 -10.691  1.00  0.00           H  
ATOM    891  N   ASN C  27      14.975  -4.816  -9.008  1.00  0.00           N  
ATOM    892  CA  ASN C  27      16.056  -3.895  -8.700  1.00  0.00           C  
ATOM    893  C   ASN C  27      15.654  -2.482  -9.128  1.00  0.00           C  
ATOM    894  O   ASN C  27      16.228  -1.926 -10.062  1.00  0.00           O  
ATOM    895  CB  ASN C  27      17.333  -4.272  -9.454  1.00  0.00           C  
ATOM    896  CG  ASN C  27      18.575  -3.986  -8.608  1.00  0.00           C  
ATOM    897  OD1 ASN C  27      18.523  -3.316  -7.590  1.00  0.00           O  
ATOM    898  ND2 ASN C  27      19.691  -4.530  -9.084  1.00  0.00           N  
ATOM    899  H   ASN C  27      14.393  -5.059  -8.233  1.00  0.00           H  
ATOM    900  HA  ASN C  27      16.205  -3.979  -7.624  1.00  0.00           H  
ATOM    901  HB2 ASN C  27      17.305  -5.329  -9.719  1.00  0.00           H  
ATOM    902  HB3 ASN C  27      17.387  -3.712 -10.387  1.00  0.00           H  
ATOM    903 HD21 ASN C  27      19.665  -5.069  -9.926  1.00  0.00           H  
ATOM    904 HD22 ASN C  27      20.557  -4.399  -8.600  1.00  0.00           H  
ATOM    905  N   LYS C  28      14.671  -1.943  -8.423  1.00  0.00           N  
ATOM    906  CA  LYS C  28      14.185  -0.605  -8.718  1.00  0.00           C  
ATOM    907  C   LYS C  28      15.298   0.409  -8.443  1.00  0.00           C  
ATOM    908  O   LYS C  28      16.205   0.575  -9.257  1.00  0.00           O  
ATOM    909  CB  LYS C  28      12.893  -0.323  -7.949  1.00  0.00           C  
ATOM    910  CG  LYS C  28      11.686  -0.935  -8.663  1.00  0.00           C  
ATOM    911  CD  LYS C  28      10.383  -0.281  -8.197  1.00  0.00           C  
ATOM    912  CE  LYS C  28       9.549  -1.255  -7.363  1.00  0.00           C  
ATOM    913  NZ  LYS C  28       8.125  -0.851  -7.365  1.00  0.00           N  
ATOM    914  H   LYS C  28      14.209  -2.402  -7.664  1.00  0.00           H  
ATOM    915  HA  LYS C  28      13.942  -0.573  -9.780  1.00  0.00           H  
ATOM    916  HB2 LYS C  28      12.968  -0.729  -6.941  1.00  0.00           H  
ATOM    917  HB3 LYS C  28      12.753   0.753  -7.849  1.00  0.00           H  
ATOM    918  HG2 LYS C  28      11.794  -0.811  -9.740  1.00  0.00           H  
ATOM    919  HG3 LYS C  28      11.649  -2.007  -8.468  1.00  0.00           H  
ATOM    920  HD2 LYS C  28      10.609   0.607  -7.607  1.00  0.00           H  
ATOM    921  HD3 LYS C  28       9.808   0.048  -9.062  1.00  0.00           H  
ATOM    922  HE2 LYS C  28       9.647  -2.264  -7.764  1.00  0.00           H  
ATOM    923  HE3 LYS C  28       9.924  -1.282  -6.340  1.00  0.00           H  
ATOM    924  HZ1 LYS C  28       8.011  -0.034  -7.930  1.00  0.00           H  
ATOM    925  HZ2 LYS C  28       7.568  -1.593  -7.737  1.00  0.00           H  
ATOM    926  HZ3 LYS C  28       7.833  -0.652  -6.429  1.00  0.00           H  
ATOM    927  N   GLY C  29      15.191   1.059  -7.294  1.00  0.00           N  
ATOM    928  CA  GLY C  29      16.177   2.052  -6.902  1.00  0.00           C  
ATOM    929  C   GLY C  29      15.905   3.394  -7.584  1.00  0.00           C  
ATOM    930  O   GLY C  29      14.872   3.568  -8.230  1.00  0.00           O  
ATOM    931  H   GLY C  29      14.450   0.917  -6.638  1.00  0.00           H  
ATOM    932  HA2 GLY C  29      16.159   2.180  -5.820  1.00  0.00           H  
ATOM    933  HA3 GLY C  29      17.175   1.702  -7.165  1.00  0.00           H  
ATOM    934  N   ALA C  30      16.849   4.309  -7.418  1.00  0.00           N  
ATOM    935  CA  ALA C  30      16.724   5.630  -8.010  1.00  0.00           C  
ATOM    936  C   ALA C  30      15.441   6.291  -7.504  1.00  0.00           C  
ATOM    937  O   ALA C  30      15.072   6.130  -6.342  1.00  0.00           O  
ATOM    938  CB  ALA C  30      16.756   5.511  -9.535  1.00  0.00           C  
ATOM    939  H   ALA C  30      17.686   4.159  -6.892  1.00  0.00           H  
ATOM    940  HA  ALA C  30      17.580   6.221  -7.686  1.00  0.00           H  
ATOM    941  HB1 ALA C  30      17.599   4.888  -9.834  1.00  0.00           H  
ATOM    942  HB2 ALA C  30      15.828   5.059  -9.884  1.00  0.00           H  
ATOM    943  HB3 ALA C  30      16.865   6.503  -9.975  1.00  0.00           H  
ATOM    944  N   ILE C  31      14.796   7.022  -8.401  1.00  0.00           N  
ATOM    945  CA  ILE C  31      13.561   7.708  -8.060  1.00  0.00           C  
ATOM    946  C   ILE C  31      12.381   6.977  -8.704  1.00  0.00           C  
ATOM    947  O   ILE C  31      12.261   6.943  -9.927  1.00  0.00           O  
ATOM    948  CB  ILE C  31      13.649   9.188  -8.439  1.00  0.00           C  
ATOM    949  CG1 ILE C  31      14.715   9.905  -7.608  1.00  0.00           C  
ATOM    950  CG2 ILE C  31      12.282   9.865  -8.325  1.00  0.00           C  
ATOM    951  CD1 ILE C  31      15.613  10.769  -8.496  1.00  0.00           C  
ATOM    952  H   ILE C  31      15.102   7.148  -9.345  1.00  0.00           H  
ATOM    953  HA  ILE C  31      13.449   7.659  -6.977  1.00  0.00           H  
ATOM    954  HB  ILE C  31      13.955   9.256  -9.483  1.00  0.00           H  
ATOM    955 HG12 ILE C  31      14.235  10.529  -6.854  1.00  0.00           H  
ATOM    956 HG13 ILE C  31      15.320   9.171  -7.076  1.00  0.00           H  
ATOM    957 HG21 ILE C  31      12.401  10.944  -8.425  1.00  0.00           H  
ATOM    958 HG22 ILE C  31      11.627   9.497  -9.115  1.00  0.00           H  
ATOM    959 HG23 ILE C  31      11.843   9.636  -7.353  1.00  0.00           H  
ATOM    960 HD11 ILE C  31      15.227  11.788  -8.521  1.00  0.00           H  
ATOM    961 HD12 ILE C  31      16.626  10.773  -8.092  1.00  0.00           H  
ATOM    962 HD13 ILE C  31      15.627  10.360  -9.506  1.00  0.00           H  
ATOM    963  N   ILE C  32      11.541   6.411  -7.850  1.00  0.00           N  
ATOM    964  CA  ILE C  32      10.375   5.683  -8.321  1.00  0.00           C  
ATOM    965  C   ILE C  32       9.128   6.206  -7.603  1.00  0.00           C  
ATOM    966  O   ILE C  32       9.065   6.196  -6.375  1.00  0.00           O  
ATOM    967  CB  ILE C  32      10.586   4.176  -8.166  1.00  0.00           C  
ATOM    968  CG1 ILE C  32       9.283   3.477  -7.773  1.00  0.00           C  
ATOM    969  CG2 ILE C  32      11.716   3.879  -7.178  1.00  0.00           C  
ATOM    970  CD1 ILE C  32       8.272   3.515  -8.921  1.00  0.00           C  
ATOM    971  H   ILE C  32      11.646   6.444  -6.856  1.00  0.00           H  
ATOM    972  HA  ILE C  32      10.270   5.886  -9.386  1.00  0.00           H  
ATOM    973  HB  ILE C  32      10.889   3.772  -9.132  1.00  0.00           H  
ATOM    974 HG12 ILE C  32       9.489   2.442  -7.499  1.00  0.00           H  
ATOM    975 HG13 ILE C  32       8.858   3.960  -6.893  1.00  0.00           H  
ATOM    976 HG21 ILE C  32      12.676   4.091  -7.650  1.00  0.00           H  
ATOM    977 HG22 ILE C  32      11.599   4.505  -6.294  1.00  0.00           H  
ATOM    978 HG23 ILE C  32      11.678   2.829  -6.888  1.00  0.00           H  
ATOM    979 HD11 ILE C  32       8.473   2.693  -9.609  1.00  0.00           H  
ATOM    980 HD12 ILE C  32       7.263   3.415  -8.520  1.00  0.00           H  
ATOM    981 HD13 ILE C  32       8.360   4.463  -9.451  1.00  0.00           H  
ATOM    982  N   GLY C  33       8.168   6.651  -8.401  1.00  0.00           N  
ATOM    983  CA  GLY C  33       6.928   7.177  -7.857  1.00  0.00           C  
ATOM    984  C   GLY C  33       5.750   6.260  -8.192  1.00  0.00           C  
ATOM    985  O   GLY C  33       5.505   5.959  -9.360  1.00  0.00           O  
ATOM    986  H   GLY C  33       8.228   6.656  -9.399  1.00  0.00           H  
ATOM    987  HA2 GLY C  33       7.016   7.281  -6.776  1.00  0.00           H  
ATOM    988  HA3 GLY C  33       6.744   8.173  -8.260  1.00  0.00           H  
ATOM    989  N   LEU C  34       5.051   5.841  -7.147  1.00  0.00           N  
ATOM    990  CA  LEU C  34       3.905   4.964  -7.316  1.00  0.00           C  
ATOM    991  C   LEU C  34       2.642   5.686  -6.841  1.00  0.00           C  
ATOM    992  O   LEU C  34       2.495   5.971  -5.654  1.00  0.00           O  
ATOM    993  CB  LEU C  34       4.147   3.625  -6.618  1.00  0.00           C  
ATOM    994  CG  LEU C  34       3.982   2.376  -7.486  1.00  0.00           C  
ATOM    995  CD1 LEU C  34       5.307   1.624  -7.624  1.00  0.00           C  
ATOM    996  CD2 LEU C  34       2.866   1.478  -6.948  1.00  0.00           C  
ATOM    997  H   LEU C  34       5.257   6.090  -6.201  1.00  0.00           H  
ATOM    998  HA  LEU C  34       3.805   4.759  -8.382  1.00  0.00           H  
ATOM    999  HB2 LEU C  34       5.158   3.628  -6.210  1.00  0.00           H  
ATOM   1000  HB3 LEU C  34       3.463   3.549  -5.773  1.00  0.00           H  
ATOM   1001  HG  LEU C  34       3.686   2.692  -8.487  1.00  0.00           H  
ATOM   1002 HD11 LEU C  34       6.124   2.264  -7.290  1.00  0.00           H  
ATOM   1003 HD12 LEU C  34       5.279   0.723  -7.012  1.00  0.00           H  
ATOM   1004 HD13 LEU C  34       5.463   1.351  -8.667  1.00  0.00           H  
ATOM   1005 HD21 LEU C  34       2.312   1.048  -7.782  1.00  0.00           H  
ATOM   1006 HD22 LEU C  34       3.301   0.677  -6.350  1.00  0.00           H  
ATOM   1007 HD23 LEU C  34       2.191   2.068  -6.329  1.00  0.00           H  
ATOM   1008  N   MET C  35       1.763   5.961  -7.793  1.00  0.00           N  
ATOM   1009  CA  MET C  35       0.517   6.644  -7.487  1.00  0.00           C  
ATOM   1010  C   MET C  35      -0.688   5.782  -7.869  1.00  0.00           C  
ATOM   1011  O   MET C  35      -1.065   5.718  -9.038  1.00  0.00           O  
ATOM   1012  CB  MET C  35       0.460   7.969  -8.250  1.00  0.00           C  
ATOM   1013  CG  MET C  35      -0.066   9.094  -7.357  1.00  0.00           C  
ATOM   1014  SD  MET C  35       0.809  10.610  -7.705  1.00  0.00           S  
ATOM   1015  CE  MET C  35      -0.543  11.773  -7.630  1.00  0.00           C  
ATOM   1016  H   MET C  35       1.890   5.726  -8.757  1.00  0.00           H  
ATOM   1017  HA  MET C  35       0.530   6.806  -6.409  1.00  0.00           H  
ATOM   1018  HB2 MET C  35       1.455   8.225  -8.616  1.00  0.00           H  
ATOM   1019  HB3 MET C  35      -0.183   7.862  -9.124  1.00  0.00           H  
ATOM   1020  HG2 MET C  35      -1.134   9.234  -7.525  1.00  0.00           H  
ATOM   1021  HG3 MET C  35       0.059   8.825  -6.308  1.00  0.00           H  
ATOM   1022  HE1 MET C  35      -0.231  12.722  -8.066  1.00  0.00           H  
ATOM   1023  HE2 MET C  35      -1.392  11.378  -8.188  1.00  0.00           H  
ATOM   1024  HE3 MET C  35      -0.832  11.928  -6.591  1.00  0.00           H  
ATOM   1025  N   VAL C  36      -1.260   5.142  -6.860  1.00  0.00           N  
ATOM   1026  CA  VAL C  36      -2.416   4.287  -7.075  1.00  0.00           C  
ATOM   1027  C   VAL C  36      -3.686   5.047  -6.688  1.00  0.00           C  
ATOM   1028  O   VAL C  36      -3.952   5.258  -5.506  1.00  0.00           O  
ATOM   1029  CB  VAL C  36      -2.247   2.975  -6.305  1.00  0.00           C  
ATOM   1030  CG1 VAL C  36      -3.602   2.423  -5.858  1.00  0.00           C  
ATOM   1031  CG2 VAL C  36      -1.483   1.945  -7.140  1.00  0.00           C  
ATOM   1032  H   VAL C  36      -0.948   5.199  -5.911  1.00  0.00           H  
ATOM   1033  HA  VAL C  36      -2.457   4.052  -8.138  1.00  0.00           H  
ATOM   1034  HB  VAL C  36      -1.659   3.184  -5.412  1.00  0.00           H  
ATOM   1035 HG11 VAL C  36      -4.324   2.534  -6.667  1.00  0.00           H  
ATOM   1036 HG12 VAL C  36      -3.499   1.368  -5.605  1.00  0.00           H  
ATOM   1037 HG13 VAL C  36      -3.948   2.975  -4.984  1.00  0.00           H  
ATOM   1038 HG21 VAL C  36      -0.812   1.380  -6.493  1.00  0.00           H  
ATOM   1039 HG22 VAL C  36      -2.191   1.264  -7.613  1.00  0.00           H  
ATOM   1040 HG23 VAL C  36      -0.902   2.457  -7.907  1.00  0.00           H  
ATOM   1041  N   GLY C  37      -4.437   5.439  -7.708  1.00  0.00           N  
ATOM   1042  CA  GLY C  37      -5.672   6.171  -7.489  1.00  0.00           C  
ATOM   1043  C   GLY C  37      -6.886   5.249  -7.619  1.00  0.00           C  
ATOM   1044  O   GLY C  37      -7.300   4.913  -8.728  1.00  0.00           O  
ATOM   1045  H   GLY C  37      -4.213   5.263  -8.666  1.00  0.00           H  
ATOM   1046  HA2 GLY C  37      -5.660   6.625  -6.498  1.00  0.00           H  
ATOM   1047  HA3 GLY C  37      -5.750   6.984  -8.211  1.00  0.00           H  
ATOM   1048  N   GLY C  38      -7.423   4.865  -6.470  1.00  0.00           N  
ATOM   1049  CA  GLY C  38      -8.581   3.988  -6.442  1.00  0.00           C  
ATOM   1050  C   GLY C  38      -9.726   4.617  -5.644  1.00  0.00           C  
ATOM   1051  O   GLY C  38      -9.788   4.473  -4.423  1.00  0.00           O  
ATOM   1052  H   GLY C  38      -7.081   5.142  -5.573  1.00  0.00           H  
ATOM   1053  HA2 GLY C  38      -8.913   3.784  -7.460  1.00  0.00           H  
ATOM   1054  HA3 GLY C  38      -8.307   3.031  -5.998  1.00  0.00           H  
ATOM   1055  N   VAL C  39     -10.602   5.300  -6.365  1.00  0.00           N  
ATOM   1056  CA  VAL C  39     -11.740   5.952  -5.739  1.00  0.00           C  
ATOM   1057  C   VAL C  39     -13.024   5.519  -6.450  1.00  0.00           C  
ATOM   1058  O   VAL C  39     -13.125   5.620  -7.672  1.00  0.00           O  
ATOM   1059  CB  VAL C  39     -11.540   7.469  -5.738  1.00  0.00           C  
ATOM   1060  CG1 VAL C  39     -10.058   7.826  -5.598  1.00  0.00           C  
ATOM   1061  CG2 VAL C  39     -12.140   8.102  -6.995  1.00  0.00           C  
ATOM   1062  H   VAL C  39     -10.543   5.413  -7.357  1.00  0.00           H  
ATOM   1063  HA  VAL C  39     -11.783   5.616  -4.703  1.00  0.00           H  
ATOM   1064  HB  VAL C  39     -12.066   7.875  -4.874  1.00  0.00           H  
ATOM   1065 HG11 VAL C  39      -9.958   8.734  -5.003  1.00  0.00           H  
ATOM   1066 HG12 VAL C  39      -9.533   7.008  -5.104  1.00  0.00           H  
ATOM   1067 HG13 VAL C  39      -9.629   7.989  -6.586  1.00  0.00           H  
ATOM   1068 HG21 VAL C  39     -13.224   7.997  -6.972  1.00  0.00           H  
ATOM   1069 HG22 VAL C  39     -11.878   9.160  -7.029  1.00  0.00           H  
ATOM   1070 HG23 VAL C  39     -11.744   7.601  -7.878  1.00  0.00           H  
ATOM   1071  N   VAL C  40     -13.972   5.046  -5.655  1.00  0.00           N  
ATOM   1072  CA  VAL C  40     -15.245   4.597  -6.193  1.00  0.00           C  
ATOM   1073  C   VAL C  40     -16.371   5.453  -5.609  1.00  0.00           C  
ATOM   1074  O   VAL C  40     -16.744   5.286  -4.449  1.00  0.00           O  
ATOM   1075  CB  VAL C  40     -15.429   3.102  -5.925  1.00  0.00           C  
ATOM   1076  CG1 VAL C  40     -16.891   2.689  -6.104  1.00  0.00           C  
ATOM   1077  CG2 VAL C  40     -14.510   2.267  -6.818  1.00  0.00           C  
ATOM   1078  H   VAL C  40     -13.881   4.966  -4.662  1.00  0.00           H  
ATOM   1079  HA  VAL C  40     -15.216   4.745  -7.273  1.00  0.00           H  
ATOM   1080  HB  VAL C  40     -15.152   2.911  -4.888  1.00  0.00           H  
ATOM   1081 HG11 VAL C  40     -17.430   2.842  -5.169  1.00  0.00           H  
ATOM   1082 HG12 VAL C  40     -17.346   3.294  -6.888  1.00  0.00           H  
ATOM   1083 HG13 VAL C  40     -16.940   1.636  -6.382  1.00  0.00           H  
ATOM   1084 HG21 VAL C  40     -14.714   1.208  -6.660  1.00  0.00           H  
ATOM   1085 HG22 VAL C  40     -14.691   2.520  -7.863  1.00  0.00           H  
ATOM   1086 HG23 VAL C  40     -13.470   2.478  -6.568  1.00  0.00           H  
ATOM   1087  N   ILE C  41     -16.881   6.350  -6.439  1.00  0.00           N  
ATOM   1088  CA  ILE C  41     -17.956   7.232  -6.019  1.00  0.00           C  
ATOM   1089  C   ILE C  41     -19.267   6.772  -6.660  1.00  0.00           C  
ATOM   1090  O   ILE C  41     -19.451   6.903  -7.869  1.00  0.00           O  
ATOM   1091  CB  ILE C  41     -17.603   8.690  -6.322  1.00  0.00           C  
ATOM   1092  CG1 ILE C  41     -16.610   9.238  -5.295  1.00  0.00           C  
ATOM   1093  CG2 ILE C  41     -18.864   9.552  -6.416  1.00  0.00           C  
ATOM   1094  CD1 ILE C  41     -15.783  10.381  -5.887  1.00  0.00           C  
ATOM   1095  H   ILE C  41     -16.572   6.480  -7.381  1.00  0.00           H  
ATOM   1096  HA  ILE C  41     -18.050   7.141  -4.937  1.00  0.00           H  
ATOM   1097  HB  ILE C  41     -17.114   8.728  -7.295  1.00  0.00           H  
ATOM   1098 HG12 ILE C  41     -17.148   9.591  -4.415  1.00  0.00           H  
ATOM   1099 HG13 ILE C  41     -15.947   8.439  -4.963  1.00  0.00           H  
ATOM   1100 HG21 ILE C  41     -19.097   9.740  -7.464  1.00  0.00           H  
ATOM   1101 HG22 ILE C  41     -19.697   9.029  -5.946  1.00  0.00           H  
ATOM   1102 HG23 ILE C  41     -18.695  10.500  -5.905  1.00  0.00           H  
ATOM   1103 HD11 ILE C  41     -15.051   9.976  -6.586  1.00  0.00           H  
ATOM   1104 HD12 ILE C  41     -16.443  11.072  -6.411  1.00  0.00           H  
ATOM   1105 HD13 ILE C  41     -15.267  10.909  -5.085  1.00  0.00           H  
ATOM   1106  N   ALA C  42     -20.145   6.242  -5.821  1.00  0.00           N  
ATOM   1107  CA  ALA C  42     -21.433   5.761  -6.290  1.00  0.00           C  
ATOM   1108  C   ALA C  42     -22.537   6.298  -5.376  1.00  0.00           C  
ATOM   1109  O   ALA C  42     -22.858   5.686  -4.359  1.00  0.00           O  
ATOM   1110  CB  ALA C  42     -21.417   4.233  -6.349  1.00  0.00           C  
ATOM   1111  H   ALA C  42     -19.988   6.139  -4.839  1.00  0.00           H  
ATOM   1112  HA  ALA C  42     -21.586   6.150  -7.297  1.00  0.00           H  
ATOM   1113  HB1 ALA C  42     -20.418   3.870  -6.108  1.00  0.00           H  
ATOM   1114  HB2 ALA C  42     -22.132   3.834  -5.629  1.00  0.00           H  
ATOM   1115  HB3 ALA C  42     -21.691   3.905  -7.352  1.00  0.00           H  
TER    1116      ALA C  42                                                      
ATOM   1117  N   LEU D  17     -15.932  -4.783 -15.725  1.00  0.00           N  
ATOM   1118  CA  LEU D  17     -14.673  -4.082 -15.918  1.00  0.00           C  
ATOM   1119  C   LEU D  17     -13.545  -4.879 -15.259  1.00  0.00           C  
ATOM   1120  O   LEU D  17     -13.537  -5.060 -14.042  1.00  0.00           O  
ATOM   1121  CB  LEU D  17     -14.781  -2.640 -15.419  1.00  0.00           C  
ATOM   1122  CG  LEU D  17     -15.992  -1.848 -15.913  1.00  0.00           C  
ATOM   1123  CD1 LEU D  17     -17.298  -2.492 -15.443  1.00  0.00           C  
ATOM   1124  CD2 LEU D  17     -15.895  -0.379 -15.495  1.00  0.00           C  
ATOM   1125  H   LEU D  17     -16.239  -4.846 -14.775  1.00  0.00           H  
ATOM   1126  HA  LEU D  17     -14.485  -4.039 -16.990  1.00  0.00           H  
ATOM   1127  HB2 LEU D  17     -14.801  -2.654 -14.329  1.00  0.00           H  
ATOM   1128  HB3 LEU D  17     -13.877  -2.106 -15.714  1.00  0.00           H  
ATOM   1129  HG  LEU D  17     -15.995  -1.872 -17.003  1.00  0.00           H  
ATOM   1130 HD11 LEU D  17     -17.707  -3.109 -16.244  1.00  0.00           H  
ATOM   1131 HD12 LEU D  17     -17.102  -3.114 -14.570  1.00  0.00           H  
ATOM   1132 HD13 LEU D  17     -18.014  -1.713 -15.182  1.00  0.00           H  
ATOM   1133 HD21 LEU D  17     -15.799   0.246 -16.383  1.00  0.00           H  
ATOM   1134 HD22 LEU D  17     -16.794  -0.097 -14.948  1.00  0.00           H  
ATOM   1135 HD23 LEU D  17     -15.022  -0.240 -14.857  1.00  0.00           H  
ATOM   1136  N   VAL D  18     -12.620  -5.333 -16.091  1.00  0.00           N  
ATOM   1137  CA  VAL D  18     -11.490  -6.106 -15.605  1.00  0.00           C  
ATOM   1138  C   VAL D  18     -10.190  -5.401 -15.995  1.00  0.00           C  
ATOM   1139  O   VAL D  18      -9.680  -5.595 -17.097  1.00  0.00           O  
ATOM   1140  CB  VAL D  18     -11.572  -7.541 -16.130  1.00  0.00           C  
ATOM   1141  CG1 VAL D  18     -10.264  -8.293 -15.877  1.00  0.00           C  
ATOM   1142  CG2 VAL D  18     -12.760  -8.283 -15.513  1.00  0.00           C  
ATOM   1143  H   VAL D  18     -12.634  -5.182 -17.080  1.00  0.00           H  
ATOM   1144  HA  VAL D  18     -11.559  -6.140 -14.518  1.00  0.00           H  
ATOM   1145  HB  VAL D  18     -11.730  -7.495 -17.207  1.00  0.00           H  
ATOM   1146 HG11 VAL D  18      -9.817  -8.574 -16.831  1.00  0.00           H  
ATOM   1147 HG12 VAL D  18      -9.576  -7.650 -15.329  1.00  0.00           H  
ATOM   1148 HG13 VAL D  18     -10.468  -9.190 -15.293  1.00  0.00           H  
ATOM   1149 HG21 VAL D  18     -12.999  -9.155 -16.122  1.00  0.00           H  
ATOM   1150 HG22 VAL D  18     -12.502  -8.605 -14.504  1.00  0.00           H  
ATOM   1151 HG23 VAL D  18     -13.623  -7.619 -15.474  1.00  0.00           H  
ATOM   1152  N   PHE D  19      -9.690  -4.596 -15.068  1.00  0.00           N  
ATOM   1153  CA  PHE D  19      -8.459  -3.861 -15.301  1.00  0.00           C  
ATOM   1154  C   PHE D  19      -7.236  -4.731 -15.005  1.00  0.00           C  
ATOM   1155  O   PHE D  19      -7.193  -5.423 -13.989  1.00  0.00           O  
ATOM   1156  CB  PHE D  19      -8.463  -2.666 -14.345  1.00  0.00           C  
ATOM   1157  CG  PHE D  19      -8.200  -1.322 -15.027  1.00  0.00           C  
ATOM   1158  CD1 PHE D  19      -7.079  -1.148 -15.776  1.00  0.00           C  
ATOM   1159  CD2 PHE D  19      -9.088  -0.302 -14.883  1.00  0.00           C  
ATOM   1160  CE1 PHE D  19      -6.835   0.100 -16.409  1.00  0.00           C  
ATOM   1161  CE2 PHE D  19      -8.844   0.946 -15.516  1.00  0.00           C  
ATOM   1162  CZ  PHE D  19      -7.723   1.120 -16.266  1.00  0.00           C  
ATOM   1163  H   PHE D  19     -10.111  -4.443 -14.174  1.00  0.00           H  
ATOM   1164  HA  PHE D  19      -8.450  -3.569 -16.352  1.00  0.00           H  
ATOM   1165  HB2 PHE D  19      -9.428  -2.623 -13.838  1.00  0.00           H  
ATOM   1166  HB3 PHE D  19      -7.707  -2.826 -13.576  1.00  0.00           H  
ATOM   1167  HD1 PHE D  19      -6.368  -1.965 -15.892  1.00  0.00           H  
ATOM   1168  HD2 PHE D  19      -9.986  -0.441 -14.282  1.00  0.00           H  
ATOM   1169  HE1 PHE D  19      -5.937   0.240 -17.010  1.00  0.00           H  
ATOM   1170  HE2 PHE D  19      -9.555   1.764 -15.400  1.00  0.00           H  
ATOM   1171  HZ  PHE D  19      -7.536   2.078 -16.751  1.00  0.00           H  
ATOM   1172  N   PHE D  20      -6.271  -4.668 -15.912  1.00  0.00           N  
ATOM   1173  CA  PHE D  20      -5.051  -5.442 -15.761  1.00  0.00           C  
ATOM   1174  C   PHE D  20      -3.828  -4.627 -16.186  1.00  0.00           C  
ATOM   1175  O   PHE D  20      -3.572  -4.461 -17.377  1.00  0.00           O  
ATOM   1176  CB  PHE D  20      -5.179  -6.662 -16.675  1.00  0.00           C  
ATOM   1177  CG  PHE D  20      -5.377  -7.982 -15.928  1.00  0.00           C  
ATOM   1178  CD1 PHE D  20      -6.631  -8.403 -15.612  1.00  0.00           C  
ATOM   1179  CD2 PHE D  20      -4.299  -8.735 -15.580  1.00  0.00           C  
ATOM   1180  CE1 PHE D  20      -6.815  -9.628 -14.918  1.00  0.00           C  
ATOM   1181  CE2 PHE D  20      -4.483  -9.961 -14.886  1.00  0.00           C  
ATOM   1182  CZ  PHE D  20      -5.737 -10.381 -14.570  1.00  0.00           C  
ATOM   1183  H   PHE D  20      -6.314  -4.103 -16.736  1.00  0.00           H  
ATOM   1184  HA  PHE D  20      -4.962  -5.704 -14.706  1.00  0.00           H  
ATOM   1185  HB2 PHE D  20      -6.019  -6.510 -17.352  1.00  0.00           H  
ATOM   1186  HB3 PHE D  20      -4.283  -6.737 -17.292  1.00  0.00           H  
ATOM   1187  HD1 PHE D  20      -7.495  -7.800 -15.891  1.00  0.00           H  
ATOM   1188  HD2 PHE D  20      -3.294  -8.398 -15.833  1.00  0.00           H  
ATOM   1189  HE1 PHE D  20      -7.820  -9.966 -14.665  1.00  0.00           H  
ATOM   1190  HE2 PHE D  20      -3.619 -10.564 -14.607  1.00  0.00           H  
ATOM   1191  HZ  PHE D  20      -5.879 -11.322 -14.037  1.00  0.00           H  
ATOM   1192  N   ALA D  21      -3.106  -4.138 -15.188  1.00  0.00           N  
ATOM   1193  CA  ALA D  21      -1.917  -3.344 -15.443  1.00  0.00           C  
ATOM   1194  C   ALA D  21      -0.691  -4.079 -14.899  1.00  0.00           C  
ATOM   1195  O   ALA D  21      -0.369  -3.967 -13.717  1.00  0.00           O  
ATOM   1196  CB  ALA D  21      -2.087  -1.956 -14.823  1.00  0.00           C  
ATOM   1197  H   ALA D  21      -3.322  -4.277 -14.221  1.00  0.00           H  
ATOM   1198  HA  ALA D  21      -1.816  -3.236 -16.523  1.00  0.00           H  
ATOM   1199  HB1 ALA D  21      -2.745  -2.023 -13.957  1.00  0.00           H  
ATOM   1200  HB2 ALA D  21      -1.114  -1.575 -14.512  1.00  0.00           H  
ATOM   1201  HB3 ALA D  21      -2.523  -1.280 -15.559  1.00  0.00           H  
ATOM   1202  N   GLU D  22      -0.040  -4.817 -15.786  1.00  0.00           N  
ATOM   1203  CA  GLU D  22       1.144  -5.571 -15.409  1.00  0.00           C  
ATOM   1204  C   GLU D  22       2.396  -4.926 -16.006  1.00  0.00           C  
ATOM   1205  O   GLU D  22       2.520  -4.813 -17.225  1.00  0.00           O  
ATOM   1206  CB  GLU D  22       1.022  -7.034 -15.840  1.00  0.00           C  
ATOM   1207  CG  GLU D  22       1.679  -7.963 -14.817  1.00  0.00           C  
ATOM   1208  CD  GLU D  22       1.867  -9.367 -15.394  1.00  0.00           C  
ATOM   1209  OE1 GLU D  22       0.850 -10.089 -15.474  1.00  0.00           O  
ATOM   1210  OE2 GLU D  22       3.024  -9.688 -15.742  1.00  0.00           O  
ATOM   1211  H   GLU D  22      -0.308  -4.903 -16.746  1.00  0.00           H  
ATOM   1212  HA  GLU D  22       1.184  -5.521 -14.321  1.00  0.00           H  
ATOM   1213  HB2 GLU D  22      -0.030  -7.297 -15.953  1.00  0.00           H  
ATOM   1214  HB3 GLU D  22       1.491  -7.170 -16.815  1.00  0.00           H  
ATOM   1215  HG2 GLU D  22       2.645  -7.556 -14.519  1.00  0.00           H  
ATOM   1216  HG3 GLU D  22       1.064  -8.014 -13.919  1.00  0.00           H  
ATOM   1217  N   ASP D  23       3.293  -4.519 -15.120  1.00  0.00           N  
ATOM   1218  CA  ASP D  23       4.532  -3.888 -15.544  1.00  0.00           C  
ATOM   1219  C   ASP D  23       5.714  -4.764 -15.124  1.00  0.00           C  
ATOM   1220  O   ASP D  23       5.944  -4.974 -13.934  1.00  0.00           O  
ATOM   1221  CB  ASP D  23       4.703  -2.516 -14.889  1.00  0.00           C  
ATOM   1222  CG  ASP D  23       5.918  -1.719 -15.367  1.00  0.00           C  
ATOM   1223  OD1 ASP D  23       6.063  -1.591 -16.602  1.00  0.00           O  
ATOM   1224  OD2 ASP D  23       6.675  -1.255 -14.487  1.00  0.00           O  
ATOM   1225  H   ASP D  23       3.184  -4.614 -14.130  1.00  0.00           H  
ATOM   1226  HA  ASP D  23       4.448  -3.791 -16.626  1.00  0.00           H  
ATOM   1227  HB2 ASP D  23       3.805  -1.927 -15.075  1.00  0.00           H  
ATOM   1228  HB3 ASP D  23       4.778  -2.652 -13.810  1.00  0.00           H  
ATOM   1229  N   VAL D  24       6.434  -5.250 -16.125  1.00  0.00           N  
ATOM   1230  CA  VAL D  24       7.587  -6.097 -15.874  1.00  0.00           C  
ATOM   1231  C   VAL D  24       8.863  -5.337 -16.243  1.00  0.00           C  
ATOM   1232  O   VAL D  24       9.322  -5.403 -17.382  1.00  0.00           O  
ATOM   1233  CB  VAL D  24       7.439  -7.419 -16.631  1.00  0.00           C  
ATOM   1234  CG1 VAL D  24       8.573  -8.383 -16.276  1.00  0.00           C  
ATOM   1235  CG2 VAL D  24       6.074  -8.055 -16.362  1.00  0.00           C  
ATOM   1236  H   VAL D  24       6.241  -5.073 -17.090  1.00  0.00           H  
ATOM   1237  HA  VAL D  24       7.607  -6.319 -14.807  1.00  0.00           H  
ATOM   1238  HB  VAL D  24       7.504  -7.204 -17.697  1.00  0.00           H  
ATOM   1239 HG11 VAL D  24       9.384  -8.271 -16.996  1.00  0.00           H  
ATOM   1240 HG12 VAL D  24       8.942  -8.158 -15.275  1.00  0.00           H  
ATOM   1241 HG13 VAL D  24       8.201  -9.407 -16.305  1.00  0.00           H  
ATOM   1242 HG21 VAL D  24       5.445  -7.348 -15.820  1.00  0.00           H  
ATOM   1243 HG22 VAL D  24       5.600  -8.312 -17.309  1.00  0.00           H  
ATOM   1244 HG23 VAL D  24       6.205  -8.957 -15.764  1.00  0.00           H  
ATOM   1245  N   GLY D  25       9.399  -4.633 -15.257  1.00  0.00           N  
ATOM   1246  CA  GLY D  25      10.613  -3.861 -15.463  1.00  0.00           C  
ATOM   1247  C   GLY D  25      11.799  -4.500 -14.738  1.00  0.00           C  
ATOM   1248  O   GLY D  25      11.807  -4.587 -13.511  1.00  0.00           O  
ATOM   1249  H   GLY D  25       9.020  -4.584 -14.333  1.00  0.00           H  
ATOM   1250  HA2 GLY D  25      10.828  -3.793 -16.530  1.00  0.00           H  
ATOM   1251  HA3 GLY D  25      10.467  -2.843 -15.102  1.00  0.00           H  
ATOM   1252  N   SER D  26      12.773  -4.929 -15.527  1.00  0.00           N  
ATOM   1253  CA  SER D  26      13.961  -5.558 -14.975  1.00  0.00           C  
ATOM   1254  C   SER D  26      15.047  -4.506 -14.738  1.00  0.00           C  
ATOM   1255  O   SER D  26      15.794  -4.163 -15.653  1.00  0.00           O  
ATOM   1256  CB  SER D  26      14.482  -6.659 -15.901  1.00  0.00           C  
ATOM   1257  OG  SER D  26      14.697  -7.884 -15.205  1.00  0.00           O  
ATOM   1258  H   SER D  26      12.759  -4.854 -16.524  1.00  0.00           H  
ATOM   1259  HA  SER D  26      13.642  -5.998 -14.031  1.00  0.00           H  
ATOM   1260  HB2 SER D  26      13.768  -6.821 -16.709  1.00  0.00           H  
ATOM   1261  HB3 SER D  26      15.415  -6.335 -16.361  1.00  0.00           H  
ATOM   1262  HG  SER D  26      15.015  -8.587 -15.841  1.00  0.00           H  
ATOM   1263  N   ASN D  27      15.100  -4.024 -13.505  1.00  0.00           N  
ATOM   1264  CA  ASN D  27      16.081  -3.018 -13.137  1.00  0.00           C  
ATOM   1265  C   ASN D  27      15.617  -1.650 -13.639  1.00  0.00           C  
ATOM   1266  O   ASN D  27      16.125  -1.147 -14.640  1.00  0.00           O  
ATOM   1267  CB  ASN D  27      17.441  -3.318 -13.770  1.00  0.00           C  
ATOM   1268  CG  ASN D  27      18.572  -3.131 -12.756  1.00  0.00           C  
ATOM   1269  OD1 ASN D  27      19.124  -4.079 -12.222  1.00  0.00           O  
ATOM   1270  ND2 ASN D  27      18.884  -1.860 -12.522  1.00  0.00           N  
ATOM   1271  H   ASN D  27      14.488  -4.308 -12.767  1.00  0.00           H  
ATOM   1272  HA  ASN D  27      16.144  -3.064 -12.049  1.00  0.00           H  
ATOM   1273  HB2 ASN D  27      17.453  -4.340 -14.149  1.00  0.00           H  
ATOM   1274  HB3 ASN D  27      17.602  -2.659 -14.624  1.00  0.00           H  
ATOM   1275 HD21 ASN D  27      18.391  -1.129 -12.994  1.00  0.00           H  
ATOM   1276 HD22 ASN D  27      19.611  -1.635 -11.873  1.00  0.00           H  
ATOM   1277  N   LYS D  28      14.656  -1.086 -12.921  1.00  0.00           N  
ATOM   1278  CA  LYS D  28      14.118   0.214 -13.282  1.00  0.00           C  
ATOM   1279  C   LYS D  28      15.195   1.281 -13.081  1.00  0.00           C  
ATOM   1280  O   LYS D  28      15.993   1.541 -13.981  1.00  0.00           O  
ATOM   1281  CB  LYS D  28      12.826   0.492 -12.510  1.00  0.00           C  
ATOM   1282  CG  LYS D  28      11.669  -0.347 -13.058  1.00  0.00           C  
ATOM   1283  CD  LYS D  28      10.702  -0.742 -11.940  1.00  0.00           C  
ATOM   1284  CE  LYS D  28       9.307  -1.031 -12.499  1.00  0.00           C  
ATOM   1285  NZ  LYS D  28       8.333  -1.205 -11.398  1.00  0.00           N  
ATOM   1286  H   LYS D  28      14.248  -1.502 -12.109  1.00  0.00           H  
ATOM   1287  HA  LYS D  28      13.859   0.179 -14.340  1.00  0.00           H  
ATOM   1288  HB2 LYS D  28      12.974   0.268 -11.454  1.00  0.00           H  
ATOM   1289  HB3 LYS D  28      12.577   1.551 -12.579  1.00  0.00           H  
ATOM   1290  HG2 LYS D  28      11.136   0.219 -13.822  1.00  0.00           H  
ATOM   1291  HG3 LYS D  28      12.061  -1.243 -13.539  1.00  0.00           H  
ATOM   1292  HD2 LYS D  28      11.080  -1.624 -11.423  1.00  0.00           H  
ATOM   1293  HD3 LYS D  28      10.644   0.059 -11.204  1.00  0.00           H  
ATOM   1294  HE2 LYS D  28       8.991  -0.212 -13.146  1.00  0.00           H  
ATOM   1295  HE3 LYS D  28       9.334  -1.930 -13.114  1.00  0.00           H  
ATOM   1296  HZ1 LYS D  28       7.880  -2.091 -11.491  1.00  0.00           H  
ATOM   1297  HZ2 LYS D  28       8.812  -1.166 -10.521  1.00  0.00           H  
ATOM   1298  HZ3 LYS D  28       7.651  -0.475 -11.439  1.00  0.00           H  
ATOM   1299  N   GLY D  29      15.185   1.872 -11.895  1.00  0.00           N  
ATOM   1300  CA  GLY D  29      16.151   2.905 -11.564  1.00  0.00           C  
ATOM   1301  C   GLY D  29      15.779   4.235 -12.222  1.00  0.00           C  
ATOM   1302  O   GLY D  29      14.634   4.432 -12.627  1.00  0.00           O  
ATOM   1303  H   GLY D  29      14.533   1.655 -11.168  1.00  0.00           H  
ATOM   1304  HA2 GLY D  29      16.199   3.031 -10.483  1.00  0.00           H  
ATOM   1305  HA3 GLY D  29      17.144   2.598 -11.893  1.00  0.00           H  
ATOM   1306  N   ALA D  30      16.767   5.113 -12.308  1.00  0.00           N  
ATOM   1307  CA  ALA D  30      16.557   6.419 -12.910  1.00  0.00           C  
ATOM   1308  C   ALA D  30      15.245   7.010 -12.391  1.00  0.00           C  
ATOM   1309  O   ALA D  30      14.884   6.808 -11.233  1.00  0.00           O  
ATOM   1310  CB  ALA D  30      16.575   6.288 -14.434  1.00  0.00           C  
ATOM   1311  H   ALA D  30      17.695   4.945 -11.977  1.00  0.00           H  
ATOM   1312  HA  ALA D  30      17.382   7.062 -12.603  1.00  0.00           H  
ATOM   1313  HB1 ALA D  30      15.644   5.832 -14.771  1.00  0.00           H  
ATOM   1314  HB2 ALA D  30      16.679   7.276 -14.883  1.00  0.00           H  
ATOM   1315  HB3 ALA D  30      17.416   5.663 -14.735  1.00  0.00           H  
ATOM   1316  N   ILE D  31      14.566   7.729 -13.274  1.00  0.00           N  
ATOM   1317  CA  ILE D  31      13.302   8.350 -12.920  1.00  0.00           C  
ATOM   1318  C   ILE D  31      12.155   7.562 -13.556  1.00  0.00           C  
ATOM   1319  O   ILE D  31      11.996   7.566 -14.776  1.00  0.00           O  
ATOM   1320  CB  ILE D  31      13.311   9.834 -13.294  1.00  0.00           C  
ATOM   1321  CG1 ILE D  31      14.304  10.612 -12.429  1.00  0.00           C  
ATOM   1322  CG2 ILE D  31      11.902  10.426 -13.222  1.00  0.00           C  
ATOM   1323  CD1 ILE D  31      15.690  10.640 -13.076  1.00  0.00           C  
ATOM   1324  H   ILE D  31      14.867   7.888 -14.214  1.00  0.00           H  
ATOM   1325  HA  ILE D  31      13.202   8.292 -11.836  1.00  0.00           H  
ATOM   1326  HB  ILE D  31      13.645   9.923 -14.327  1.00  0.00           H  
ATOM   1327 HG12 ILE D  31      13.945  11.631 -12.284  1.00  0.00           H  
ATOM   1328 HG13 ILE D  31      14.369  10.153 -11.442  1.00  0.00           H  
ATOM   1329 HG21 ILE D  31      11.266   9.778 -12.617  1.00  0.00           H  
ATOM   1330 HG22 ILE D  31      11.946  11.416 -12.770  1.00  0.00           H  
ATOM   1331 HG23 ILE D  31      11.489  10.504 -14.228  1.00  0.00           H  
ATOM   1332 HD11 ILE D  31      15.929   9.651 -13.467  1.00  0.00           H  
ATOM   1333 HD12 ILE D  31      15.696  11.364 -13.891  1.00  0.00           H  
ATOM   1334 HD13 ILE D  31      16.433  10.926 -12.331  1.00  0.00           H  
ATOM   1335  N   ILE D  32      11.386   6.905 -12.701  1.00  0.00           N  
ATOM   1336  CA  ILE D  32      10.258   6.114 -13.165  1.00  0.00           C  
ATOM   1337  C   ILE D  32       9.004   6.516 -12.386  1.00  0.00           C  
ATOM   1338  O   ILE D  32       8.917   6.285 -11.181  1.00  0.00           O  
ATOM   1339  CB  ILE D  32      10.581   4.621 -13.082  1.00  0.00           C  
ATOM   1340  CG1 ILE D  32       9.314   3.776 -13.231  1.00  0.00           C  
ATOM   1341  CG2 ILE D  32      11.339   4.294 -11.793  1.00  0.00           C  
ATOM   1342  CD1 ILE D  32       9.660   2.304 -13.462  1.00  0.00           C  
ATOM   1343  H   ILE D  32      11.522   6.906 -11.710  1.00  0.00           H  
ATOM   1344  HA  ILE D  32      10.103   6.352 -14.217  1.00  0.00           H  
ATOM   1345  HB  ILE D  32      11.237   4.366 -13.914  1.00  0.00           H  
ATOM   1346 HG12 ILE D  32       8.700   3.873 -12.335  1.00  0.00           H  
ATOM   1347 HG13 ILE D  32       8.720   4.149 -14.066  1.00  0.00           H  
ATOM   1348 HG21 ILE D  32      12.301   4.805 -11.798  1.00  0.00           H  
ATOM   1349 HG22 ILE D  32      10.755   4.627 -10.934  1.00  0.00           H  
ATOM   1350 HG23 ILE D  32      11.498   3.218 -11.728  1.00  0.00           H  
ATOM   1351 HD11 ILE D  32       8.741   1.724 -13.547  1.00  0.00           H  
ATOM   1352 HD12 ILE D  32      10.238   2.206 -14.381  1.00  0.00           H  
ATOM   1353 HD13 ILE D  32      10.248   1.933 -12.623  1.00  0.00           H  
ATOM   1354  N   GLY D  33       8.064   7.110 -13.106  1.00  0.00           N  
ATOM   1355  CA  GLY D  33       6.819   7.546 -12.498  1.00  0.00           C  
ATOM   1356  C   GLY D  33       5.673   6.598 -12.855  1.00  0.00           C  
ATOM   1357  O   GLY D  33       5.214   6.574 -13.996  1.00  0.00           O  
ATOM   1358  H   GLY D  33       8.143   7.294 -14.086  1.00  0.00           H  
ATOM   1359  HA2 GLY D  33       6.935   7.591 -11.415  1.00  0.00           H  
ATOM   1360  HA3 GLY D  33       6.579   8.555 -12.835  1.00  0.00           H  
ATOM   1361  N   LEU D  34       5.242   5.840 -11.857  1.00  0.00           N  
ATOM   1362  CA  LEU D  34       4.158   4.892 -12.051  1.00  0.00           C  
ATOM   1363  C   LEU D  34       2.851   5.510 -11.553  1.00  0.00           C  
ATOM   1364  O   LEU D  34       2.682   5.735 -10.356  1.00  0.00           O  
ATOM   1365  CB  LEU D  34       4.494   3.552 -11.393  1.00  0.00           C  
ATOM   1366  CG  LEU D  34       3.932   2.307 -12.082  1.00  0.00           C  
ATOM   1367  CD1 LEU D  34       5.047   1.315 -12.419  1.00  0.00           C  
ATOM   1368  CD2 LEU D  34       2.830   1.664 -11.238  1.00  0.00           C  
ATOM   1369  H   LEU D  34       5.621   5.865 -10.932  1.00  0.00           H  
ATOM   1370  HA  LEU D  34       4.070   4.712 -13.122  1.00  0.00           H  
ATOM   1371  HB2 LEU D  34       5.579   3.456 -11.343  1.00  0.00           H  
ATOM   1372  HB3 LEU D  34       4.128   3.571 -10.367  1.00  0.00           H  
ATOM   1373  HG  LEU D  34       3.478   2.613 -13.025  1.00  0.00           H  
ATOM   1374 HD11 LEU D  34       5.098   0.548 -11.647  1.00  0.00           H  
ATOM   1375 HD12 LEU D  34       4.840   0.848 -13.382  1.00  0.00           H  
ATOM   1376 HD13 LEU D  34       6.000   1.843 -12.469  1.00  0.00           H  
ATOM   1377 HD21 LEU D  34       2.495   2.370 -10.479  1.00  0.00           H  
ATOM   1378 HD22 LEU D  34       1.990   1.396 -11.880  1.00  0.00           H  
ATOM   1379 HD23 LEU D  34       3.218   0.767 -10.755  1.00  0.00           H  
ATOM   1380  N   MET D  35       1.958   5.768 -12.498  1.00  0.00           N  
ATOM   1381  CA  MET D  35       0.670   6.356 -12.170  1.00  0.00           C  
ATOM   1382  C   MET D  35      -0.475   5.416 -12.552  1.00  0.00           C  
ATOM   1383  O   MET D  35      -0.588   5.007 -13.706  1.00  0.00           O  
ATOM   1384  CB  MET D  35       0.511   7.684 -12.915  1.00  0.00           C  
ATOM   1385  CG  MET D  35       1.045   8.849 -12.078  1.00  0.00           C  
ATOM   1386  SD  MET D  35      -0.206  10.113 -11.926  1.00  0.00           S  
ATOM   1387  CE  MET D  35       0.827  11.532 -11.597  1.00  0.00           C  
ATOM   1388  H   MET D  35       2.103   5.583 -13.470  1.00  0.00           H  
ATOM   1389  HA  MET D  35       0.683   6.506 -11.091  1.00  0.00           H  
ATOM   1390  HB2 MET D  35       1.045   7.639 -13.864  1.00  0.00           H  
ATOM   1391  HB3 MET D  35      -0.540   7.850 -13.147  1.00  0.00           H  
ATOM   1392  HG2 MET D  35       1.337   8.494 -11.090  1.00  0.00           H  
ATOM   1393  HG3 MET D  35       1.938   9.263 -12.545  1.00  0.00           H  
ATOM   1394  HE1 MET D  35       0.305  12.439 -11.900  1.00  0.00           H  
ATOM   1395  HE2 MET D  35       1.051  11.580 -10.532  1.00  0.00           H  
ATOM   1396  HE3 MET D  35       1.756  11.443 -12.160  1.00  0.00           H  
ATOM   1397  N   VAL D  36      -1.295   5.102 -11.560  1.00  0.00           N  
ATOM   1398  CA  VAL D  36      -2.427   4.218 -11.777  1.00  0.00           C  
ATOM   1399  C   VAL D  36      -3.725   4.983 -11.510  1.00  0.00           C  
ATOM   1400  O   VAL D  36      -4.055   5.271 -10.361  1.00  0.00           O  
ATOM   1401  CB  VAL D  36      -2.285   2.963 -10.913  1.00  0.00           C  
ATOM   1402  CG1 VAL D  36      -3.618   2.221 -10.800  1.00  0.00           C  
ATOM   1403  CG2 VAL D  36      -1.190   2.044 -11.457  1.00  0.00           C  
ATOM   1404  H   VAL D  36      -1.196   5.439 -10.624  1.00  0.00           H  
ATOM   1405  HA  VAL D  36      -2.409   3.911 -12.823  1.00  0.00           H  
ATOM   1406  HB  VAL D  36      -1.991   3.277  -9.912  1.00  0.00           H  
ATOM   1407 HG11 VAL D  36      -4.079   2.445  -9.838  1.00  0.00           H  
ATOM   1408 HG12 VAL D  36      -4.281   2.541 -11.604  1.00  0.00           H  
ATOM   1409 HG13 VAL D  36      -3.444   1.148 -10.879  1.00  0.00           H  
ATOM   1410 HG21 VAL D  36      -1.643   1.258 -12.062  1.00  0.00           H  
ATOM   1411 HG22 VAL D  36      -0.501   2.624 -12.072  1.00  0.00           H  
ATOM   1412 HG23 VAL D  36      -0.646   1.595 -10.627  1.00  0.00           H  
ATOM   1413  N   GLY D  37      -4.426   5.291 -12.592  1.00  0.00           N  
ATOM   1414  CA  GLY D  37      -5.680   6.018 -12.489  1.00  0.00           C  
ATOM   1415  C   GLY D  37      -6.866   5.055 -12.410  1.00  0.00           C  
ATOM   1416  O   GLY D  37      -7.172   4.360 -13.378  1.00  0.00           O  
ATOM   1417  H   GLY D  37      -4.150   5.054 -13.523  1.00  0.00           H  
ATOM   1418  HA2 GLY D  37      -5.664   6.655 -11.605  1.00  0.00           H  
ATOM   1419  HA3 GLY D  37      -5.796   6.674 -13.352  1.00  0.00           H  
ATOM   1420  N   GLY D  38      -7.503   5.045 -11.248  1.00  0.00           N  
ATOM   1421  CA  GLY D  38      -8.649   4.180 -11.030  1.00  0.00           C  
ATOM   1422  C   GLY D  38      -9.773   4.929 -10.312  1.00  0.00           C  
ATOM   1423  O   GLY D  38     -10.009   4.712  -9.124  1.00  0.00           O  
ATOM   1424  H   GLY D  38      -7.248   5.614 -10.466  1.00  0.00           H  
ATOM   1425  HA2 GLY D  38      -9.012   3.802 -11.986  1.00  0.00           H  
ATOM   1426  HA3 GLY D  38      -8.349   3.314 -10.439  1.00  0.00           H  
ATOM   1427  N   VAL D  39     -10.438   5.795 -11.063  1.00  0.00           N  
ATOM   1428  CA  VAL D  39     -11.531   6.578 -10.513  1.00  0.00           C  
ATOM   1429  C   VAL D  39     -12.847   6.127 -11.151  1.00  0.00           C  
ATOM   1430  O   VAL D  39     -12.884   5.794 -12.335  1.00  0.00           O  
ATOM   1431  CB  VAL D  39     -11.255   8.070 -10.704  1.00  0.00           C  
ATOM   1432  CG1 VAL D  39     -12.266   8.919  -9.929  1.00  0.00           C  
ATOM   1433  CG2 VAL D  39      -9.821   8.419 -10.298  1.00  0.00           C  
ATOM   1434  H   VAL D  39     -10.239   5.966 -12.028  1.00  0.00           H  
ATOM   1435  HA  VAL D  39     -11.574   6.377  -9.442  1.00  0.00           H  
ATOM   1436  HB  VAL D  39     -11.368   8.299 -11.763  1.00  0.00           H  
ATOM   1437 HG11 VAL D  39     -11.795   9.312  -9.028  1.00  0.00           H  
ATOM   1438 HG12 VAL D  39     -12.601   9.746 -10.555  1.00  0.00           H  
ATOM   1439 HG13 VAL D  39     -13.121   8.302  -9.653  1.00  0.00           H  
ATOM   1440 HG21 VAL D  39      -9.126   7.767 -10.827  1.00  0.00           H  
ATOM   1441 HG22 VAL D  39      -9.613   9.457 -10.555  1.00  0.00           H  
ATOM   1442 HG23 VAL D  39      -9.704   8.280  -9.223  1.00  0.00           H  
ATOM   1443  N   VAL D  40     -13.894   6.131 -10.339  1.00  0.00           N  
ATOM   1444  CA  VAL D  40     -15.207   5.726 -10.810  1.00  0.00           C  
ATOM   1445  C   VAL D  40     -16.264   6.672 -10.235  1.00  0.00           C  
ATOM   1446  O   VAL D  40     -16.240   6.986  -9.046  1.00  0.00           O  
ATOM   1447  CB  VAL D  40     -15.462   4.260 -10.456  1.00  0.00           C  
ATOM   1448  CG1 VAL D  40     -16.835   3.806 -10.954  1.00  0.00           C  
ATOM   1449  CG2 VAL D  40     -14.353   3.362 -11.010  1.00  0.00           C  
ATOM   1450  H   VAL D  40     -13.855   6.403  -9.378  1.00  0.00           H  
ATOM   1451  HA  VAL D  40     -15.210   5.817 -11.896  1.00  0.00           H  
ATOM   1452  HB  VAL D  40     -15.453   4.171  -9.370  1.00  0.00           H  
ATOM   1453 HG11 VAL D  40     -17.599   4.104 -10.235  1.00  0.00           H  
ATOM   1454 HG12 VAL D  40     -17.044   4.269 -11.918  1.00  0.00           H  
ATOM   1455 HG13 VAL D  40     -16.842   2.721 -11.063  1.00  0.00           H  
ATOM   1456 HG21 VAL D  40     -14.788   2.432 -11.377  1.00  0.00           H  
ATOM   1457 HG22 VAL D  40     -13.846   3.874 -11.828  1.00  0.00           H  
ATOM   1458 HG23 VAL D  40     -13.636   3.141 -10.220  1.00  0.00           H  
ATOM   1459  N   ILE D  41     -17.167   7.099 -11.106  1.00  0.00           N  
ATOM   1460  CA  ILE D  41     -18.230   8.002 -10.699  1.00  0.00           C  
ATOM   1461  C   ILE D  41     -19.555   7.525 -11.296  1.00  0.00           C  
ATOM   1462  O   ILE D  41     -19.769   7.626 -12.503  1.00  0.00           O  
ATOM   1463  CB  ILE D  41     -17.876   9.445 -11.064  1.00  0.00           C  
ATOM   1464  CG1 ILE D  41     -16.669   9.934 -10.260  1.00  0.00           C  
ATOM   1465  CG2 ILE D  41     -19.086  10.366 -10.898  1.00  0.00           C  
ATOM   1466  CD1 ILE D  41     -16.182  11.291 -10.773  1.00  0.00           C  
ATOM   1467  H   ILE D  41     -17.179   6.839 -12.071  1.00  0.00           H  
ATOM   1468  HA  ILE D  41     -18.302   7.953  -9.613  1.00  0.00           H  
ATOM   1469  HB  ILE D  41     -17.593   9.472 -12.117  1.00  0.00           H  
ATOM   1470 HG12 ILE D  41     -16.938  10.015  -9.207  1.00  0.00           H  
ATOM   1471 HG13 ILE D  41     -15.862   9.204 -10.328  1.00  0.00           H  
ATOM   1472 HG21 ILE D  41     -18.836  11.364 -11.258  1.00  0.00           H  
ATOM   1473 HG22 ILE D  41     -19.924   9.972 -11.473  1.00  0.00           H  
ATOM   1474 HG23 ILE D  41     -19.361  10.418  -9.845  1.00  0.00           H  
ATOM   1475 HD11 ILE D  41     -15.951  11.216 -11.835  1.00  0.00           H  
ATOM   1476 HD12 ILE D  41     -16.961  12.038 -10.621  1.00  0.00           H  
ATOM   1477 HD13 ILE D  41     -15.285  11.585 -10.226  1.00  0.00           H  
ATOM   1478  N   ALA D  42     -20.411   7.014 -10.423  1.00  0.00           N  
ATOM   1479  CA  ALA D  42     -21.709   6.520 -10.848  1.00  0.00           C  
ATOM   1480  C   ALA D  42     -22.792   7.087  -9.928  1.00  0.00           C  
ATOM   1481  O   ALA D  42     -23.399   6.352  -9.151  1.00  0.00           O  
ATOM   1482  CB  ALA D  42     -21.696   4.991 -10.859  1.00  0.00           C  
ATOM   1483  H   ALA D  42     -20.229   6.935  -9.442  1.00  0.00           H  
ATOM   1484  HA  ALA D  42     -21.884   6.877 -11.863  1.00  0.00           H  
ATOM   1485  HB1 ALA D  42     -22.583   4.616 -10.349  1.00  0.00           H  
ATOM   1486  HB2 ALA D  42     -21.691   4.634 -11.889  1.00  0.00           H  
ATOM   1487  HB3 ALA D  42     -20.803   4.632 -10.346  1.00  0.00           H  
TER    1488      ALA D  42                                                      
ATOM   1489  N   LEU E  17     -15.416  -4.638 -20.698  1.00  0.00           N  
ATOM   1490  CA  LEU E  17     -14.469  -3.598 -20.334  1.00  0.00           C  
ATOM   1491  C   LEU E  17     -13.190  -4.244 -19.798  1.00  0.00           C  
ATOM   1492  O   LEU E  17     -12.866  -4.105 -18.620  1.00  0.00           O  
ATOM   1493  CB  LEU E  17     -15.110  -2.606 -19.361  1.00  0.00           C  
ATOM   1494  CG  LEU E  17     -15.475  -1.238 -19.942  1.00  0.00           C  
ATOM   1495  CD1 LEU E  17     -16.989  -1.017 -19.915  1.00  0.00           C  
ATOM   1496  CD2 LEU E  17     -14.720  -0.118 -19.224  1.00  0.00           C  
ATOM   1497  H   LEU E  17     -15.674  -5.254 -19.955  1.00  0.00           H  
ATOM   1498  HA  LEU E  17     -14.224  -3.046 -21.241  1.00  0.00           H  
ATOM   1499  HB2 LEU E  17     -16.015  -3.059 -18.955  1.00  0.00           H  
ATOM   1500  HB3 LEU E  17     -14.427  -2.453 -18.526  1.00  0.00           H  
ATOM   1501  HG  LEU E  17     -15.166  -1.217 -20.987  1.00  0.00           H  
ATOM   1502 HD11 LEU E  17     -17.200   0.024 -19.671  1.00  0.00           H  
ATOM   1503 HD12 LEU E  17     -17.408  -1.253 -20.893  1.00  0.00           H  
ATOM   1504 HD13 LEU E  17     -17.437  -1.665 -19.161  1.00  0.00           H  
ATOM   1505 HD21 LEU E  17     -14.674   0.760 -19.867  1.00  0.00           H  
ATOM   1506 HD22 LEU E  17     -15.238   0.135 -18.299  1.00  0.00           H  
ATOM   1507 HD23 LEU E  17     -13.708  -0.452 -18.993  1.00  0.00           H  
ATOM   1508  N   VAL E  18     -12.497  -4.938 -20.690  1.00  0.00           N  
ATOM   1509  CA  VAL E  18     -11.261  -5.606 -20.321  1.00  0.00           C  
ATOM   1510  C   VAL E  18     -10.073  -4.724 -20.713  1.00  0.00           C  
ATOM   1511  O   VAL E  18      -9.972  -4.285 -21.857  1.00  0.00           O  
ATOM   1512  CB  VAL E  18     -11.208  -6.997 -20.957  1.00  0.00           C  
ATOM   1513  CG1 VAL E  18      -9.847  -7.655 -20.723  1.00  0.00           C  
ATOM   1514  CG2 VAL E  18     -12.342  -7.881 -20.436  1.00  0.00           C  
ATOM   1515  H   VAL E  18     -12.768  -5.046 -21.646  1.00  0.00           H  
ATOM   1516  HA  VAL E  18     -11.264  -5.730 -19.238  1.00  0.00           H  
ATOM   1517  HB  VAL E  18     -11.342  -6.879 -22.033  1.00  0.00           H  
ATOM   1518 HG11 VAL E  18      -9.994  -8.666 -20.342  1.00  0.00           H  
ATOM   1519 HG12 VAL E  18      -9.297  -7.698 -21.663  1.00  0.00           H  
ATOM   1520 HG13 VAL E  18      -9.281  -7.072 -19.997  1.00  0.00           H  
ATOM   1521 HG21 VAL E  18     -12.579  -8.643 -21.179  1.00  0.00           H  
ATOM   1522 HG22 VAL E  18     -12.032  -8.362 -19.509  1.00  0.00           H  
ATOM   1523 HG23 VAL E  18     -13.225  -7.269 -20.250  1.00  0.00           H  
ATOM   1524  N   PHE E  19      -9.204  -4.491 -19.740  1.00  0.00           N  
ATOM   1525  CA  PHE E  19      -8.028  -3.670 -19.969  1.00  0.00           C  
ATOM   1526  C   PHE E  19      -6.757  -4.397 -19.526  1.00  0.00           C  
ATOM   1527  O   PHE E  19      -6.279  -4.195 -18.410  1.00  0.00           O  
ATOM   1528  CB  PHE E  19      -8.196  -2.403 -19.127  1.00  0.00           C  
ATOM   1529  CG  PHE E  19      -7.603  -1.147 -19.768  1.00  0.00           C  
ATOM   1530  CD1 PHE E  19      -6.404  -1.210 -20.407  1.00  0.00           C  
ATOM   1531  CD2 PHE E  19      -8.275   0.034 -19.699  1.00  0.00           C  
ATOM   1532  CE1 PHE E  19      -5.854  -0.044 -21.002  1.00  0.00           C  
ATOM   1533  CE2 PHE E  19      -7.725   1.200 -20.294  1.00  0.00           C  
ATOM   1534  CZ  PHE E  19      -6.526   1.136 -20.933  1.00  0.00           C  
ATOM   1535  H   PHE E  19      -9.294  -4.852 -18.812  1.00  0.00           H  
ATOM   1536  HA  PHE E  19      -7.976  -3.470 -21.039  1.00  0.00           H  
ATOM   1537  HB2 PHE E  19      -9.258  -2.239 -18.945  1.00  0.00           H  
ATOM   1538  HB3 PHE E  19      -7.727  -2.559 -18.156  1.00  0.00           H  
ATOM   1539  HD1 PHE E  19      -5.866  -2.157 -20.463  1.00  0.00           H  
ATOM   1540  HD2 PHE E  19      -9.236   0.085 -19.187  1.00  0.00           H  
ATOM   1541  HE1 PHE E  19      -4.893  -0.095 -21.514  1.00  0.00           H  
ATOM   1542  HE2 PHE E  19      -8.263   2.146 -20.238  1.00  0.00           H  
ATOM   1543  HZ  PHE E  19      -6.103   2.031 -21.390  1.00  0.00           H  
ATOM   1544  N   PHE E  20      -6.245  -5.228 -20.422  1.00  0.00           N  
ATOM   1545  CA  PHE E  20      -5.039  -5.986 -20.138  1.00  0.00           C  
ATOM   1546  C   PHE E  20      -3.797  -5.253 -20.649  1.00  0.00           C  
ATOM   1547  O   PHE E  20      -3.730  -4.879 -21.819  1.00  0.00           O  
ATOM   1548  CB  PHE E  20      -5.166  -7.322 -20.873  1.00  0.00           C  
ATOM   1549  CG  PHE E  20      -5.062  -8.546 -19.961  1.00  0.00           C  
ATOM   1550  CD1 PHE E  20      -3.854  -8.918 -19.458  1.00  0.00           C  
ATOM   1551  CD2 PHE E  20      -6.176  -9.262 -19.653  1.00  0.00           C  
ATOM   1552  CE1 PHE E  20      -3.757 -10.054 -18.612  1.00  0.00           C  
ATOM   1553  CE2 PHE E  20      -6.079 -10.398 -18.807  1.00  0.00           C  
ATOM   1554  CZ  PHE E  20      -4.872 -10.770 -18.304  1.00  0.00           C  
ATOM   1555  H   PHE E  20      -6.640  -5.386 -21.327  1.00  0.00           H  
ATOM   1556  HA  PHE E  20      -4.974  -6.096 -19.055  1.00  0.00           H  
ATOM   1557  HB2 PHE E  20      -6.124  -7.349 -21.392  1.00  0.00           H  
ATOM   1558  HB3 PHE E  20      -4.389  -7.381 -21.634  1.00  0.00           H  
ATOM   1559  HD1 PHE E  20      -2.961  -8.344 -19.705  1.00  0.00           H  
ATOM   1560  HD2 PHE E  20      -7.144  -8.964 -20.056  1.00  0.00           H  
ATOM   1561  HE1 PHE E  20      -2.789 -10.353 -18.209  1.00  0.00           H  
ATOM   1562  HE2 PHE E  20      -6.972 -10.972 -18.560  1.00  0.00           H  
ATOM   1563  HZ  PHE E  20      -4.797 -11.642 -17.655  1.00  0.00           H  
ATOM   1564  N   ALA E  21      -2.844  -5.069 -19.746  1.00  0.00           N  
ATOM   1565  CA  ALA E  21      -1.609  -4.387 -20.091  1.00  0.00           C  
ATOM   1566  C   ALA E  21      -0.424  -5.165 -19.515  1.00  0.00           C  
ATOM   1567  O   ALA E  21      -0.297  -5.299 -18.299  1.00  0.00           O  
ATOM   1568  CB  ALA E  21      -1.662  -2.945 -19.583  1.00  0.00           C  
ATOM   1569  H   ALA E  21      -2.907  -5.376 -18.797  1.00  0.00           H  
ATOM   1570  HA  ALA E  21      -1.529  -4.373 -21.178  1.00  0.00           H  
ATOM   1571  HB1 ALA E  21      -0.912  -2.807 -18.803  1.00  0.00           H  
ATOM   1572  HB2 ALA E  21      -1.459  -2.261 -20.407  1.00  0.00           H  
ATOM   1573  HB3 ALA E  21      -2.652  -2.740 -19.175  1.00  0.00           H  
ATOM   1574  N   GLU E  22       0.413  -5.658 -20.416  1.00  0.00           N  
ATOM   1575  CA  GLU E  22       1.583  -6.420 -20.012  1.00  0.00           C  
ATOM   1576  C   GLU E  22       2.851  -5.797 -20.601  1.00  0.00           C  
ATOM   1577  O   GLU E  22       3.315  -6.212 -21.662  1.00  0.00           O  
ATOM   1578  CB  GLU E  22       1.451  -7.887 -20.423  1.00  0.00           C  
ATOM   1579  CG  GLU E  22       2.539  -8.741 -19.769  1.00  0.00           C  
ATOM   1580  CD  GLU E  22       2.112 -10.208 -19.689  1.00  0.00           C  
ATOM   1581  OE1 GLU E  22       1.214 -10.580 -20.474  1.00  0.00           O  
ATOM   1582  OE2 GLU E  22       2.694 -10.923 -18.846  1.00  0.00           O  
ATOM   1583  H   GLU E  22       0.303  -5.545 -21.403  1.00  0.00           H  
ATOM   1584  HA  GLU E  22       1.610  -6.355 -18.924  1.00  0.00           H  
ATOM   1585  HB2 GLU E  22       0.469  -8.262 -20.137  1.00  0.00           H  
ATOM   1586  HB3 GLU E  22       1.521  -7.973 -21.508  1.00  0.00           H  
ATOM   1587  HG2 GLU E  22       3.464  -8.658 -20.339  1.00  0.00           H  
ATOM   1588  HG3 GLU E  22       2.748  -8.364 -18.767  1.00  0.00           H  
ATOM   1589  N   ASP E  23       3.375  -4.812 -19.887  1.00  0.00           N  
ATOM   1590  CA  ASP E  23       4.579  -4.128 -20.325  1.00  0.00           C  
ATOM   1591  C   ASP E  23       5.806  -4.922 -19.869  1.00  0.00           C  
ATOM   1592  O   ASP E  23       5.981  -5.169 -18.677  1.00  0.00           O  
ATOM   1593  CB  ASP E  23       4.670  -2.727 -19.717  1.00  0.00           C  
ATOM   1594  CG  ASP E  23       5.984  -1.990 -19.984  1.00  0.00           C  
ATOM   1595  OD1 ASP E  23       6.944  -2.249 -19.227  1.00  0.00           O  
ATOM   1596  OD2 ASP E  23       5.998  -1.184 -20.940  1.00  0.00           O  
ATOM   1597  H   ASP E  23       2.991  -4.481 -19.025  1.00  0.00           H  
ATOM   1598  HA  ASP E  23       4.498  -4.073 -21.411  1.00  0.00           H  
ATOM   1599  HB2 ASP E  23       3.848  -2.125 -20.105  1.00  0.00           H  
ATOM   1600  HB3 ASP E  23       4.527  -2.805 -18.640  1.00  0.00           H  
ATOM   1601  N   VAL E  24       6.622  -5.298 -20.842  1.00  0.00           N  
ATOM   1602  CA  VAL E  24       7.827  -6.058 -20.556  1.00  0.00           C  
ATOM   1603  C   VAL E  24       9.048  -5.272 -21.038  1.00  0.00           C  
ATOM   1604  O   VAL E  24       9.266  -5.133 -22.240  1.00  0.00           O  
ATOM   1605  CB  VAL E  24       7.728  -7.451 -21.181  1.00  0.00           C  
ATOM   1606  CG1 VAL E  24       8.793  -8.387 -20.607  1.00  0.00           C  
ATOM   1607  CG2 VAL E  24       6.327  -8.037 -20.997  1.00  0.00           C  
ATOM   1608  H   VAL E  24       6.472  -5.093 -21.809  1.00  0.00           H  
ATOM   1609  HA  VAL E  24       7.891  -6.178 -19.474  1.00  0.00           H  
ATOM   1610  HB  VAL E  24       7.911  -7.352 -22.251  1.00  0.00           H  
ATOM   1611 HG11 VAL E  24       8.985  -9.196 -21.312  1.00  0.00           H  
ATOM   1612 HG12 VAL E  24       9.714  -7.829 -20.436  1.00  0.00           H  
ATOM   1613 HG13 VAL E  24       8.440  -8.804 -19.664  1.00  0.00           H  
ATOM   1614 HG21 VAL E  24       6.167  -8.272 -19.945  1.00  0.00           H  
ATOM   1615 HG22 VAL E  24       5.583  -7.309 -21.323  1.00  0.00           H  
ATOM   1616 HG23 VAL E  24       6.231  -8.945 -21.592  1.00  0.00           H  
ATOM   1617  N   GLY E  25       9.811  -4.778 -20.074  1.00  0.00           N  
ATOM   1618  CA  GLY E  25      11.005  -4.009 -20.385  1.00  0.00           C  
ATOM   1619  C   GLY E  25      12.187  -4.458 -19.524  1.00  0.00           C  
ATOM   1620  O   GLY E  25      12.039  -4.664 -18.320  1.00  0.00           O  
ATOM   1621  H   GLY E  25       9.627  -4.895 -19.099  1.00  0.00           H  
ATOM   1622  HA2 GLY E  25      11.253  -4.127 -21.440  1.00  0.00           H  
ATOM   1623  HA3 GLY E  25      10.812  -2.949 -20.220  1.00  0.00           H  
ATOM   1624  N   SER E  26      13.332  -4.598 -20.174  1.00  0.00           N  
ATOM   1625  CA  SER E  26      14.539  -5.019 -19.483  1.00  0.00           C  
ATOM   1626  C   SER E  26      15.504  -3.840 -19.349  1.00  0.00           C  
ATOM   1627  O   SER E  26      16.072  -3.382 -20.340  1.00  0.00           O  
ATOM   1628  CB  SER E  26      15.216  -6.179 -20.215  1.00  0.00           C  
ATOM   1629  OG  SER E  26      15.085  -7.408 -19.505  1.00  0.00           O  
ATOM   1630  H   SER E  26      13.444  -4.428 -21.153  1.00  0.00           H  
ATOM   1631  HA  SER E  26      14.206  -5.354 -18.501  1.00  0.00           H  
ATOM   1632  HB2 SER E  26      14.780  -6.286 -21.208  1.00  0.00           H  
ATOM   1633  HB3 SER E  26      16.273  -5.952 -20.354  1.00  0.00           H  
ATOM   1634  HG  SER E  26      14.128  -7.561 -19.260  1.00  0.00           H  
ATOM   1635  N   ASN E  27      15.661  -3.382 -18.116  1.00  0.00           N  
ATOM   1636  CA  ASN E  27      16.548  -2.264 -17.840  1.00  0.00           C  
ATOM   1637  C   ASN E  27      15.915  -0.974 -18.364  1.00  0.00           C  
ATOM   1638  O   ASN E  27      16.295  -0.477 -19.423  1.00  0.00           O  
ATOM   1639  CB  ASN E  27      17.897  -2.446 -18.539  1.00  0.00           C  
ATOM   1640  CG  ASN E  27      19.052  -2.326 -17.542  1.00  0.00           C  
ATOM   1641  OD1 ASN E  27      19.390  -3.257 -16.829  1.00  0.00           O  
ATOM   1642  ND2 ASN E  27      19.636  -1.131 -17.532  1.00  0.00           N  
ATOM   1643  H   ASN E  27      15.196  -3.759 -17.316  1.00  0.00           H  
ATOM   1644  HA  ASN E  27      16.673  -2.258 -16.757  1.00  0.00           H  
ATOM   1645  HB2 ASN E  27      17.931  -3.422 -19.024  1.00  0.00           H  
ATOM   1646  HB3 ASN E  27      18.009  -1.697 -19.322  1.00  0.00           H  
ATOM   1647 HD21 ASN E  27      19.309  -0.410 -18.143  1.00  0.00           H  
ATOM   1648 HD22 ASN E  27      20.401  -0.954 -16.914  1.00  0.00           H  
ATOM   1649  N   LYS E  28      14.959  -0.468 -17.598  1.00  0.00           N  
ATOM   1650  CA  LYS E  28      14.269   0.754 -17.972  1.00  0.00           C  
ATOM   1651  C   LYS E  28      15.212   1.945 -17.786  1.00  0.00           C  
ATOM   1652  O   LYS E  28      15.817   2.418 -18.747  1.00  0.00           O  
ATOM   1653  CB  LYS E  28      12.954   0.885 -17.201  1.00  0.00           C  
ATOM   1654  CG  LYS E  28      12.003  -0.265 -17.538  1.00  0.00           C  
ATOM   1655  CD  LYS E  28      10.871  -0.359 -16.513  1.00  0.00           C  
ATOM   1656  CE  LYS E  28       9.600  -0.922 -17.151  1.00  0.00           C  
ATOM   1657  NZ  LYS E  28       8.488  -0.928 -16.174  1.00  0.00           N  
ATOM   1658  H   LYS E  28      14.656  -0.879 -16.739  1.00  0.00           H  
ATOM   1659  HA  LYS E  28      14.016   0.676 -19.030  1.00  0.00           H  
ATOM   1660  HB2 LYS E  28      13.156   0.893 -16.129  1.00  0.00           H  
ATOM   1661  HB3 LYS E  28      12.480   1.837 -17.441  1.00  0.00           H  
ATOM   1662  HG2 LYS E  28      11.586  -0.115 -18.534  1.00  0.00           H  
ATOM   1663  HG3 LYS E  28      12.556  -1.204 -17.562  1.00  0.00           H  
ATOM   1664  HD2 LYS E  28      11.179  -0.995 -15.684  1.00  0.00           H  
ATOM   1665  HD3 LYS E  28      10.668   0.629 -16.099  1.00  0.00           H  
ATOM   1666  HE2 LYS E  28       9.325  -0.323 -18.020  1.00  0.00           H  
ATOM   1667  HE3 LYS E  28       9.783  -1.936 -17.508  1.00  0.00           H  
ATOM   1668  HZ1 LYS E  28       8.806  -0.547 -15.305  1.00  0.00           H  
ATOM   1669  HZ2 LYS E  28       7.734  -0.373 -16.524  1.00  0.00           H  
ATOM   1670  HZ3 LYS E  28       8.174  -1.867 -16.032  1.00  0.00           H  
ATOM   1671  N   GLY E  29      15.309   2.394 -16.544  1.00  0.00           N  
ATOM   1672  CA  GLY E  29      16.169   3.519 -16.219  1.00  0.00           C  
ATOM   1673  C   GLY E  29      15.727   4.780 -16.966  1.00  0.00           C  
ATOM   1674  O   GLY E  29      14.559   4.914 -17.328  1.00  0.00           O  
ATOM   1675  H   GLY E  29      14.814   2.003 -15.768  1.00  0.00           H  
ATOM   1676  HA2 GLY E  29      16.145   3.702 -15.145  1.00  0.00           H  
ATOM   1677  HA3 GLY E  29      17.200   3.281 -16.480  1.00  0.00           H  
ATOM   1678  N   ALA E  30      16.684   5.671 -17.175  1.00  0.00           N  
ATOM   1679  CA  ALA E  30      16.409   6.916 -17.872  1.00  0.00           C  
ATOM   1680  C   ALA E  30      15.142   7.549 -17.294  1.00  0.00           C  
ATOM   1681  O   ALA E  30      14.847   7.388 -16.111  1.00  0.00           O  
ATOM   1682  CB  ALA E  30      16.292   6.645 -19.374  1.00  0.00           C  
ATOM   1683  H   ALA E  30      17.632   5.554 -16.878  1.00  0.00           H  
ATOM   1684  HA  ALA E  30      17.251   7.586 -17.701  1.00  0.00           H  
ATOM   1685  HB1 ALA E  30      15.241   6.554 -19.646  1.00  0.00           H  
ATOM   1686  HB2 ALA E  30      16.741   7.470 -19.927  1.00  0.00           H  
ATOM   1687  HB3 ALA E  30      16.812   5.719 -19.617  1.00  0.00           H  
ATOM   1688  N   ILE E  31      14.426   8.257 -18.156  1.00  0.00           N  
ATOM   1689  CA  ILE E  31      13.198   8.916 -17.745  1.00  0.00           C  
ATOM   1690  C   ILE E  31      12.001   8.172 -18.342  1.00  0.00           C  
ATOM   1691  O   ILE E  31      11.800   8.187 -19.556  1.00  0.00           O  
ATOM   1692  CB  ILE E  31      13.240  10.402 -18.106  1.00  0.00           C  
ATOM   1693  CG1 ILE E  31      14.681  10.917 -18.141  1.00  0.00           C  
ATOM   1694  CG2 ILE E  31      12.362  11.222 -17.158  1.00  0.00           C  
ATOM   1695  CD1 ILE E  31      15.388  10.658 -16.809  1.00  0.00           C  
ATOM   1696  H   ILE E  31      14.673   8.384 -19.116  1.00  0.00           H  
ATOM   1697  HA  ILE E  31      13.139   8.849 -16.659  1.00  0.00           H  
ATOM   1698  HB  ILE E  31      12.831  10.522 -19.109  1.00  0.00           H  
ATOM   1699 HG12 ILE E  31      15.226  10.427 -18.948  1.00  0.00           H  
ATOM   1700 HG13 ILE E  31      14.684  11.985 -18.357  1.00  0.00           H  
ATOM   1701 HG21 ILE E  31      12.819  11.247 -16.169  1.00  0.00           H  
ATOM   1702 HG22 ILE E  31      12.265  12.238 -17.540  1.00  0.00           H  
ATOM   1703 HG23 ILE E  31      11.375  10.764 -17.091  1.00  0.00           H  
ATOM   1704 HD11 ILE E  31      16.126   9.866 -16.937  1.00  0.00           H  
ATOM   1705 HD12 ILE E  31      15.886  11.570 -16.479  1.00  0.00           H  
ATOM   1706 HD13 ILE E  31      14.655  10.354 -16.062  1.00  0.00           H  
ATOM   1707  N   ILE E  32      11.239   7.540 -17.462  1.00  0.00           N  
ATOM   1708  CA  ILE E  32      10.068   6.792 -17.887  1.00  0.00           C  
ATOM   1709  C   ILE E  32       8.885   7.148 -16.984  1.00  0.00           C  
ATOM   1710  O   ILE E  32       9.070   7.462 -15.809  1.00  0.00           O  
ATOM   1711  CB  ILE E  32      10.377   5.294 -17.935  1.00  0.00           C  
ATOM   1712  CG1 ILE E  32       9.287   4.533 -18.692  1.00  0.00           C  
ATOM   1713  CG2 ILE E  32      10.595   4.734 -16.528  1.00  0.00           C  
ATOM   1714  CD1 ILE E  32       8.179   4.073 -17.742  1.00  0.00           C  
ATOM   1715  H   ILE E  32      11.410   7.533 -16.477  1.00  0.00           H  
ATOM   1716  HA  ILE E  32       9.832   7.105 -18.904  1.00  0.00           H  
ATOM   1717  HB  ILE E  32      11.308   5.155 -18.485  1.00  0.00           H  
ATOM   1718 HG12 ILE E  32       8.864   5.172 -19.467  1.00  0.00           H  
ATOM   1719 HG13 ILE E  32       9.723   3.670 -19.194  1.00  0.00           H  
ATOM   1720 HG21 ILE E  32      11.609   4.961 -16.200  1.00  0.00           H  
ATOM   1721 HG22 ILE E  32       9.881   5.189 -15.841  1.00  0.00           H  
ATOM   1722 HG23 ILE E  32      10.449   3.654 -16.540  1.00  0.00           H  
ATOM   1723 HD11 ILE E  32       8.469   3.132 -17.276  1.00  0.00           H  
ATOM   1724 HD12 ILE E  32       8.024   4.828 -16.972  1.00  0.00           H  
ATOM   1725 HD13 ILE E  32       7.255   3.931 -18.303  1.00  0.00           H  
ATOM   1726  N   GLY E  33       7.697   7.085 -17.566  1.00  0.00           N  
ATOM   1727  CA  GLY E  33       6.485   7.397 -16.829  1.00  0.00           C  
ATOM   1728  C   GLY E  33       5.312   6.543 -17.315  1.00  0.00           C  
ATOM   1729  O   GLY E  33       4.981   6.554 -18.500  1.00  0.00           O  
ATOM   1730  H   GLY E  33       7.556   6.828 -18.522  1.00  0.00           H  
ATOM   1731  HA2 GLY E  33       6.648   7.224 -15.765  1.00  0.00           H  
ATOM   1732  HA3 GLY E  33       6.244   8.453 -16.947  1.00  0.00           H  
ATOM   1733  N   LEU E  34       4.715   5.823 -16.376  1.00  0.00           N  
ATOM   1734  CA  LEU E  34       3.587   4.966 -16.694  1.00  0.00           C  
ATOM   1735  C   LEU E  34       2.299   5.613 -16.181  1.00  0.00           C  
ATOM   1736  O   LEU E  34       2.243   6.075 -15.043  1.00  0.00           O  
ATOM   1737  CB  LEU E  34       3.820   3.552 -16.158  1.00  0.00           C  
ATOM   1738  CG  LEU E  34       3.093   2.426 -16.896  1.00  0.00           C  
ATOM   1739  CD1 LEU E  34       4.045   1.270 -17.208  1.00  0.00           C  
ATOM   1740  CD2 LEU E  34       1.864   1.961 -16.111  1.00  0.00           C  
ATOM   1741  H   LEU E  34       4.991   5.820 -15.415  1.00  0.00           H  
ATOM   1742  HA  LEU E  34       3.528   4.893 -17.780  1.00  0.00           H  
ATOM   1743  HB2 LEU E  34       4.890   3.346 -16.187  1.00  0.00           H  
ATOM   1744  HB3 LEU E  34       3.519   3.527 -15.111  1.00  0.00           H  
ATOM   1745  HG  LEU E  34       2.737   2.816 -17.849  1.00  0.00           H  
ATOM   1746 HD11 LEU E  34       4.641   1.041 -16.325  1.00  0.00           H  
ATOM   1747 HD12 LEU E  34       3.467   0.391 -17.494  1.00  0.00           H  
ATOM   1748 HD13 LEU E  34       4.704   1.554 -18.028  1.00  0.00           H  
ATOM   1749 HD21 LEU E  34       1.090   2.727 -16.160  1.00  0.00           H  
ATOM   1750 HD22 LEU E  34       1.487   1.034 -16.543  1.00  0.00           H  
ATOM   1751 HD23 LEU E  34       2.141   1.790 -15.071  1.00  0.00           H  
ATOM   1752  N   MET E  35       1.295   5.626 -17.046  1.00  0.00           N  
ATOM   1753  CA  MET E  35       0.012   6.209 -16.695  1.00  0.00           C  
ATOM   1754  C   MET E  35      -1.141   5.317 -17.160  1.00  0.00           C  
ATOM   1755  O   MET E  35      -1.263   5.024 -18.348  1.00  0.00           O  
ATOM   1756  CB  MET E  35      -0.117   7.589 -17.342  1.00  0.00           C  
ATOM   1757  CG  MET E  35      -0.096   8.695 -16.285  1.00  0.00           C  
ATOM   1758  SD  MET E  35      -1.320   9.935 -16.674  1.00  0.00           S  
ATOM   1759  CE  MET E  35      -0.565  10.674 -18.113  1.00  0.00           C  
ATOM   1760  H   MET E  35       1.349   5.248 -17.970  1.00  0.00           H  
ATOM   1761  HA  MET E  35       0.010   6.279 -15.607  1.00  0.00           H  
ATOM   1762  HB2 MET E  35       0.700   7.741 -18.048  1.00  0.00           H  
ATOM   1763  HB3 MET E  35      -1.044   7.643 -17.912  1.00  0.00           H  
ATOM   1764  HG2 MET E  35      -0.296   8.272 -15.300  1.00  0.00           H  
ATOM   1765  HG3 MET E  35       0.893   9.150 -16.241  1.00  0.00           H  
ATOM   1766  HE1 MET E  35       0.355  11.180 -17.821  1.00  0.00           H  
ATOM   1767  HE2 MET E  35      -0.337   9.897 -18.843  1.00  0.00           H  
ATOM   1768  HE3 MET E  35      -1.253  11.395 -18.554  1.00  0.00           H  
ATOM   1769  N   VAL E  36      -1.958   4.912 -16.199  1.00  0.00           N  
ATOM   1770  CA  VAL E  36      -3.097   4.059 -16.495  1.00  0.00           C  
ATOM   1771  C   VAL E  36      -4.389   4.857 -16.305  1.00  0.00           C  
ATOM   1772  O   VAL E  36      -4.844   5.049 -15.178  1.00  0.00           O  
ATOM   1773  CB  VAL E  36      -3.043   2.796 -15.634  1.00  0.00           C  
ATOM   1774  CG1 VAL E  36      -4.379   2.051 -15.669  1.00  0.00           C  
ATOM   1775  CG2 VAL E  36      -1.895   1.883 -16.071  1.00  0.00           C  
ATOM   1776  H   VAL E  36      -1.852   5.155 -15.235  1.00  0.00           H  
ATOM   1777  HA  VAL E  36      -3.020   3.759 -17.540  1.00  0.00           H  
ATOM   1778  HB  VAL E  36      -2.855   3.100 -14.604  1.00  0.00           H  
ATOM   1779 HG11 VAL E  36      -4.820   2.049 -14.672  1.00  0.00           H  
ATOM   1780 HG12 VAL E  36      -5.055   2.550 -16.363  1.00  0.00           H  
ATOM   1781 HG13 VAL E  36      -4.215   1.025 -15.995  1.00  0.00           H  
ATOM   1782 HG21 VAL E  36      -1.324   1.573 -15.196  1.00  0.00           H  
ATOM   1783 HG22 VAL E  36      -2.301   1.003 -16.571  1.00  0.00           H  
ATOM   1784 HG23 VAL E  36      -1.244   2.423 -16.758  1.00  0.00           H  
ATOM   1785  N   GLY E  37      -4.942   5.301 -17.424  1.00  0.00           N  
ATOM   1786  CA  GLY E  37      -6.173   6.074 -17.395  1.00  0.00           C  
ATOM   1787  C   GLY E  37      -7.383   5.169 -17.154  1.00  0.00           C  
ATOM   1788  O   GLY E  37      -7.997   4.682 -18.102  1.00  0.00           O  
ATOM   1789  H   GLY E  37      -4.566   5.141 -18.336  1.00  0.00           H  
ATOM   1790  HA2 GLY E  37      -6.115   6.827 -16.609  1.00  0.00           H  
ATOM   1791  HA3 GLY E  37      -6.294   6.606 -18.338  1.00  0.00           H  
ATOM   1792  N   GLY E  38      -7.690   4.972 -15.880  1.00  0.00           N  
ATOM   1793  CA  GLY E  38      -8.816   4.135 -15.503  1.00  0.00           C  
ATOM   1794  C   GLY E  38      -9.909   4.961 -14.821  1.00  0.00           C  
ATOM   1795  O   GLY E  38     -10.149   4.811 -13.624  1.00  0.00           O  
ATOM   1796  H   GLY E  38      -7.185   5.372 -15.115  1.00  0.00           H  
ATOM   1797  HA2 GLY E  38      -9.223   3.646 -16.388  1.00  0.00           H  
ATOM   1798  HA3 GLY E  38      -8.478   3.347 -14.830  1.00  0.00           H  
ATOM   1799  N   VAL E  39     -10.542   5.814 -15.613  1.00  0.00           N  
ATOM   1800  CA  VAL E  39     -11.604   6.663 -15.101  1.00  0.00           C  
ATOM   1801  C   VAL E  39     -12.932   6.252 -15.739  1.00  0.00           C  
ATOM   1802  O   VAL E  39     -13.029   6.134 -16.960  1.00  0.00           O  
ATOM   1803  CB  VAL E  39     -11.257   8.134 -15.338  1.00  0.00           C  
ATOM   1804  CG1 VAL E  39     -12.408   9.045 -14.906  1.00  0.00           C  
ATOM   1805  CG2 VAL E  39      -9.959   8.514 -14.622  1.00  0.00           C  
ATOM   1806  H   VAL E  39     -10.340   5.929 -16.586  1.00  0.00           H  
ATOM   1807  HA  VAL E  39     -11.666   6.500 -14.025  1.00  0.00           H  
ATOM   1808  HB  VAL E  39     -11.103   8.274 -16.408  1.00  0.00           H  
ATOM   1809 HG11 VAL E  39     -13.328   8.724 -15.394  1.00  0.00           H  
ATOM   1810 HG12 VAL E  39     -12.531   8.988 -13.825  1.00  0.00           H  
ATOM   1811 HG13 VAL E  39     -12.185  10.073 -15.192  1.00  0.00           H  
ATOM   1812 HG21 VAL E  39     -10.043   9.528 -14.230  1.00  0.00           H  
ATOM   1813 HG22 VAL E  39      -9.781   7.820 -13.800  1.00  0.00           H  
ATOM   1814 HG23 VAL E  39      -9.128   8.464 -15.326  1.00  0.00           H  
ATOM   1815  N   VAL E  40     -13.923   6.044 -14.884  1.00  0.00           N  
ATOM   1816  CA  VAL E  40     -15.242   5.648 -15.349  1.00  0.00           C  
ATOM   1817  C   VAL E  40     -16.277   6.661 -14.856  1.00  0.00           C  
ATOM   1818  O   VAL E  40     -16.504   6.787 -13.654  1.00  0.00           O  
ATOM   1819  CB  VAL E  40     -15.546   4.217 -14.903  1.00  0.00           C  
ATOM   1820  CG1 VAL E  40     -16.903   3.753 -15.437  1.00  0.00           C  
ATOM   1821  CG2 VAL E  40     -14.432   3.260 -15.331  1.00  0.00           C  
ATOM   1822  H   VAL E  40     -13.836   6.142 -13.893  1.00  0.00           H  
ATOM   1823  HA  VAL E  40     -15.225   5.666 -16.439  1.00  0.00           H  
ATOM   1824  HB  VAL E  40     -15.594   4.209 -13.814  1.00  0.00           H  
ATOM   1825 HG11 VAL E  40     -17.221   2.862 -14.896  1.00  0.00           H  
ATOM   1826 HG12 VAL E  40     -17.639   4.545 -15.297  1.00  0.00           H  
ATOM   1827 HG13 VAL E  40     -16.815   3.522 -16.499  1.00  0.00           H  
ATOM   1828 HG21 VAL E  40     -14.870   2.326 -15.681  1.00  0.00           H  
ATOM   1829 HG22 VAL E  40     -13.853   3.714 -16.136  1.00  0.00           H  
ATOM   1830 HG23 VAL E  40     -13.779   3.060 -14.482  1.00  0.00           H  
ATOM   1831  N   ILE E  41     -16.876   7.359 -15.810  1.00  0.00           N  
ATOM   1832  CA  ILE E  41     -17.882   8.357 -15.488  1.00  0.00           C  
ATOM   1833  C   ILE E  41     -19.241   7.896 -16.020  1.00  0.00           C  
ATOM   1834  O   ILE E  41     -19.548   8.087 -17.196  1.00  0.00           O  
ATOM   1835  CB  ILE E  41     -17.455   9.733 -16.002  1.00  0.00           C  
ATOM   1836  CG1 ILE E  41     -16.004  10.035 -15.619  1.00  0.00           C  
ATOM   1837  CG2 ILE E  41     -18.414  10.822 -15.516  1.00  0.00           C  
ATOM   1838  CD1 ILE E  41     -15.874  10.281 -14.115  1.00  0.00           C  
ATOM   1839  H   ILE E  41     -16.686   7.251 -16.786  1.00  0.00           H  
ATOM   1840  HA  ILE E  41     -17.941   8.422 -14.401  1.00  0.00           H  
ATOM   1841  HB  ILE E  41     -17.505   9.722 -17.090  1.00  0.00           H  
ATOM   1842 HG12 ILE E  41     -15.366   9.202 -15.912  1.00  0.00           H  
ATOM   1843 HG13 ILE E  41     -15.656  10.911 -16.166  1.00  0.00           H  
ATOM   1844 HG21 ILE E  41     -19.263  10.887 -16.197  1.00  0.00           H  
ATOM   1845 HG22 ILE E  41     -18.769  10.574 -14.516  1.00  0.00           H  
ATOM   1846 HG23 ILE E  41     -17.894  11.779 -15.491  1.00  0.00           H  
ATOM   1847 HD11 ILE E  41     -15.171  11.095 -13.939  1.00  0.00           H  
ATOM   1848 HD12 ILE E  41     -16.848  10.547 -13.704  1.00  0.00           H  
ATOM   1849 HD13 ILE E  41     -15.510   9.375 -13.629  1.00  0.00           H  
ATOM   1850  N   ALA E  42     -20.018   7.299 -15.128  1.00  0.00           N  
ATOM   1851  CA  ALA E  42     -21.336   6.809 -15.494  1.00  0.00           C  
ATOM   1852  C   ALA E  42     -22.398   7.588 -14.715  1.00  0.00           C  
ATOM   1853  O   ALA E  42     -22.992   7.064 -13.774  1.00  0.00           O  
ATOM   1854  CB  ALA E  42     -21.412   5.303 -15.235  1.00  0.00           C  
ATOM   1855  H   ALA E  42     -19.760   7.148 -14.174  1.00  0.00           H  
ATOM   1856  HA  ALA E  42     -21.474   6.990 -16.560  1.00  0.00           H  
ATOM   1857  HB1 ALA E  42     -20.442   4.850 -15.442  1.00  0.00           H  
ATOM   1858  HB2 ALA E  42     -21.681   5.126 -14.194  1.00  0.00           H  
ATOM   1859  HB3 ALA E  42     -22.165   4.860 -15.886  1.00  0.00           H  
TER    1860      ALA E  42                                                      
ENDMDL                                                                          
MODEL        2                                                                  
ATOM      1  N   LEU A  17     -15.458  -4.938  -1.728  1.00  0.00           N  
ATOM      2  CA  LEU A  17     -14.328  -4.433  -2.489  1.00  0.00           C  
ATOM      3  C   LEU A  17     -13.081  -5.250  -2.146  1.00  0.00           C  
ATOM      4  O   LEU A  17     -13.068  -5.985  -1.160  1.00  0.00           O  
ATOM      5  CB  LEU A  17     -14.159  -2.929  -2.263  1.00  0.00           C  
ATOM      6  CG  LEU A  17     -15.417  -2.078  -2.448  1.00  0.00           C  
ATOM      7  CD1 LEU A  17     -15.209  -0.665  -1.898  1.00  0.00           C  
ATOM      8  CD2 LEU A  17     -15.860  -2.064  -3.912  1.00  0.00           C  
ATOM      9  H   LEU A  17     -15.390  -4.814  -0.738  1.00  0.00           H  
ATOM     10  HA  LEU A  17     -14.555  -4.577  -3.545  1.00  0.00           H  
ATOM     11  HB2 LEU A  17     -13.785  -2.774  -1.251  1.00  0.00           H  
ATOM     12  HB3 LEU A  17     -13.393  -2.563  -2.946  1.00  0.00           H  
ATOM     13  HG  LEU A  17     -16.224  -2.531  -1.872  1.00  0.00           H  
ATOM     14 HD11 LEU A  17     -15.156  -0.703  -0.810  1.00  0.00           H  
ATOM     15 HD12 LEU A  17     -14.279  -0.255  -2.293  1.00  0.00           H  
ATOM     16 HD13 LEU A  17     -16.043  -0.031  -2.200  1.00  0.00           H  
ATOM     17 HD21 LEU A  17     -15.706  -3.051  -4.348  1.00  0.00           H  
ATOM     18 HD22 LEU A  17     -16.916  -1.801  -3.970  1.00  0.00           H  
ATOM     19 HD23 LEU A  17     -15.272  -1.329  -4.462  1.00  0.00           H  
ATOM     20  N   VAL A  18     -12.062  -5.094  -2.978  1.00  0.00           N  
ATOM     21  CA  VAL A  18     -10.813  -5.808  -2.775  1.00  0.00           C  
ATOM     22  C   VAL A  18      -9.655  -4.963  -3.309  1.00  0.00           C  
ATOM     23  O   VAL A  18      -9.625  -4.619  -4.490  1.00  0.00           O  
ATOM     24  CB  VAL A  18     -10.891  -7.193  -3.422  1.00  0.00           C  
ATOM     25  CG1 VAL A  18      -9.502  -7.826  -3.531  1.00  0.00           C  
ATOM     26  CG2 VAL A  18     -11.850  -8.103  -2.653  1.00  0.00           C  
ATOM     27  H   VAL A  18     -12.081  -4.494  -3.778  1.00  0.00           H  
ATOM     28  HA  VAL A  18     -10.683  -5.944  -1.702  1.00  0.00           H  
ATOM     29  HB  VAL A  18     -11.283  -7.069  -4.431  1.00  0.00           H  
ATOM     30 HG11 VAL A  18      -8.894  -7.515  -2.681  1.00  0.00           H  
ATOM     31 HG12 VAL A  18      -9.597  -8.911  -3.532  1.00  0.00           H  
ATOM     32 HG13 VAL A  18      -9.026  -7.501  -4.456  1.00  0.00           H  
ATOM     33 HG21 VAL A  18     -12.877  -7.780  -2.828  1.00  0.00           H  
ATOM     34 HG22 VAL A  18     -11.729  -9.131  -2.996  1.00  0.00           H  
ATOM     35 HG23 VAL A  18     -11.629  -8.048  -1.587  1.00  0.00           H  
ATOM     36  N   PHE A  19      -8.729  -4.653  -2.414  1.00  0.00           N  
ATOM     37  CA  PHE A  19      -7.571  -3.854  -2.781  1.00  0.00           C  
ATOM     38  C   PHE A  19      -6.277  -4.514  -2.301  1.00  0.00           C  
ATOM     39  O   PHE A  19      -6.000  -4.549  -1.103  1.00  0.00           O  
ATOM     40  CB  PHE A  19      -7.726  -2.498  -2.089  1.00  0.00           C  
ATOM     41  CG  PHE A  19      -7.588  -1.300  -3.030  1.00  0.00           C  
ATOM     42  CD1 PHE A  19      -6.408  -1.066  -3.665  1.00  0.00           C  
ATOM     43  CD2 PHE A  19      -8.645  -0.469  -3.232  1.00  0.00           C  
ATOM     44  CE1 PHE A  19      -6.280   0.046  -4.538  1.00  0.00           C  
ATOM     45  CE2 PHE A  19      -8.517   0.643  -4.106  1.00  0.00           C  
ATOM     46  CZ  PHE A  19      -7.337   0.877  -4.740  1.00  0.00           C  
ATOM     47  H   PHE A  19      -8.760  -4.936  -1.456  1.00  0.00           H  
ATOM     48  HA  PHE A  19      -7.559  -3.782  -3.868  1.00  0.00           H  
ATOM     49  HB2 PHE A  19      -8.702  -2.458  -1.606  1.00  0.00           H  
ATOM     50  HB3 PHE A  19      -6.977  -2.417  -1.301  1.00  0.00           H  
ATOM     51  HD1 PHE A  19      -5.561  -1.733  -3.503  1.00  0.00           H  
ATOM     52  HD2 PHE A  19      -9.591  -0.656  -2.724  1.00  0.00           H  
ATOM     53  HE1 PHE A  19      -5.334   0.233  -5.047  1.00  0.00           H  
ATOM     54  HE2 PHE A  19      -9.365   1.309  -4.268  1.00  0.00           H  
ATOM     55  HZ  PHE A  19      -7.239   1.731  -5.411  1.00  0.00           H  
ATOM     56  N   PHE A  20      -5.517  -5.020  -3.262  1.00  0.00           N  
ATOM     57  CA  PHE A  20      -4.258  -5.676  -2.953  1.00  0.00           C  
ATOM     58  C   PHE A  20      -3.070  -4.809  -3.373  1.00  0.00           C  
ATOM     59  O   PHE A  20      -2.937  -4.457  -4.544  1.00  0.00           O  
ATOM     60  CB  PHE A  20      -4.228  -6.983  -3.749  1.00  0.00           C  
ATOM     61  CG  PHE A  20      -4.725  -8.200  -2.966  1.00  0.00           C  
ATOM     62  CD1 PHE A  20      -6.055  -8.361  -2.734  1.00  0.00           C  
ATOM     63  CD2 PHE A  20      -3.837  -9.120  -2.503  1.00  0.00           C  
ATOM     64  CE1 PHE A  20      -6.518  -9.491  -2.009  1.00  0.00           C  
ATOM     65  CE2 PHE A  20      -4.299 -10.250  -1.777  1.00  0.00           C  
ATOM     66  CZ  PHE A  20      -5.630 -10.411  -1.545  1.00  0.00           C  
ATOM     67  H   PHE A  20      -5.749  -4.987  -4.234  1.00  0.00           H  
ATOM     68  HA  PHE A  20      -4.230  -5.830  -1.874  1.00  0.00           H  
ATOM     69  HB2 PHE A  20      -4.837  -6.865  -4.644  1.00  0.00           H  
ATOM     70  HB3 PHE A  20      -3.206  -7.170  -4.081  1.00  0.00           H  
ATOM     71  HD1 PHE A  20      -6.767  -7.624  -3.106  1.00  0.00           H  
ATOM     72  HD2 PHE A  20      -2.771  -8.990  -2.689  1.00  0.00           H  
ATOM     73  HE1 PHE A  20      -7.584  -9.621  -1.823  1.00  0.00           H  
ATOM     74  HE2 PHE A  20      -3.588 -10.987  -1.406  1.00  0.00           H  
ATOM     75  HZ  PHE A  20      -5.984 -11.278  -0.988  1.00  0.00           H  
ATOM     76  N   ALA A  21      -2.237  -4.488  -2.394  1.00  0.00           N  
ATOM     77  CA  ALA A  21      -1.064  -3.669  -2.647  1.00  0.00           C  
ATOM     78  C   ALA A  21       0.177  -4.380  -2.106  1.00  0.00           C  
ATOM     79  O   ALA A  21       0.689  -4.024  -1.046  1.00  0.00           O  
ATOM     80  CB  ALA A  21      -1.263  -2.286  -2.022  1.00  0.00           C  
ATOM     81  H   ALA A  21      -2.352  -4.778  -1.444  1.00  0.00           H  
ATOM     82  HA  ALA A  21      -0.966  -3.555  -3.727  1.00  0.00           H  
ATOM     83  HB1 ALA A  21      -2.221  -1.877  -2.341  1.00  0.00           H  
ATOM     84  HB2 ALA A  21      -1.248  -2.373  -0.936  1.00  0.00           H  
ATOM     85  HB3 ALA A  21      -0.460  -1.623  -2.344  1.00  0.00           H  
ATOM     86  N   GLU A  22       0.625  -5.374  -2.859  1.00  0.00           N  
ATOM     87  CA  GLU A  22       1.797  -6.140  -2.468  1.00  0.00           C  
ATOM     88  C   GLU A  22       3.066  -5.488  -3.023  1.00  0.00           C  
ATOM     89  O   GLU A  22       3.120  -5.127  -4.197  1.00  0.00           O  
ATOM     90  CB  GLU A  22       1.681  -7.594  -2.929  1.00  0.00           C  
ATOM     91  CG  GLU A  22       0.366  -8.216  -2.453  1.00  0.00           C  
ATOM     92  CD  GLU A  22      -0.341  -8.945  -3.598  1.00  0.00           C  
ATOM     93  OE1 GLU A  22      -0.918  -8.236  -4.451  1.00  0.00           O  
ATOM     94  OE2 GLU A  22      -0.288 -10.193  -3.595  1.00  0.00           O  
ATOM     95  H   GLU A  22       0.203  -5.658  -3.720  1.00  0.00           H  
ATOM     96  HA  GLU A  22       1.812  -6.110  -1.378  1.00  0.00           H  
ATOM     97  HB2 GLU A  22       1.737  -7.640  -4.016  1.00  0.00           H  
ATOM     98  HB3 GLU A  22       2.521  -8.170  -2.541  1.00  0.00           H  
ATOM     99  HG2 GLU A  22       0.564  -8.915  -1.640  1.00  0.00           H  
ATOM    100  HG3 GLU A  22      -0.285  -7.439  -2.055  1.00  0.00           H  
ATOM    101  N   ASP A  23       4.055  -5.358  -2.151  1.00  0.00           N  
ATOM    102  CA  ASP A  23       5.320  -4.757  -2.539  1.00  0.00           C  
ATOM    103  C   ASP A  23       6.468  -5.665  -2.096  1.00  0.00           C  
ATOM    104  O   ASP A  23       7.071  -5.443  -1.047  1.00  0.00           O  
ATOM    105  CB  ASP A  23       5.510  -3.394  -1.871  1.00  0.00           C  
ATOM    106  CG  ASP A  23       6.623  -2.531  -2.467  1.00  0.00           C  
ATOM    107  OD1 ASP A  23       6.792  -2.597  -3.704  1.00  0.00           O  
ATOM    108  OD2 ASP A  23       7.280  -1.823  -1.673  1.00  0.00           O  
ATOM    109  H   ASP A  23       4.003  -5.655  -1.198  1.00  0.00           H  
ATOM    110  HA  ASP A  23       5.266  -4.651  -3.623  1.00  0.00           H  
ATOM    111  HB2 ASP A  23       4.571  -2.843  -1.930  1.00  0.00           H  
ATOM    112  HB3 ASP A  23       5.720  -3.551  -0.813  1.00  0.00           H  
ATOM    113  N   VAL A  24       6.737  -6.669  -2.918  1.00  0.00           N  
ATOM    114  CA  VAL A  24       7.803  -7.612  -2.624  1.00  0.00           C  
ATOM    115  C   VAL A  24       9.154  -6.954  -2.913  1.00  0.00           C  
ATOM    116  O   VAL A  24       9.454  -6.623  -4.059  1.00  0.00           O  
ATOM    117  CB  VAL A  24       7.588  -8.907  -3.410  1.00  0.00           C  
ATOM    118  CG1 VAL A  24       8.874  -9.734  -3.465  1.00  0.00           C  
ATOM    119  CG2 VAL A  24       6.436  -9.722  -2.818  1.00  0.00           C  
ATOM    120  H   VAL A  24       6.242  -6.843  -3.769  1.00  0.00           H  
ATOM    121  HA  VAL A  24       7.749  -7.849  -1.561  1.00  0.00           H  
ATOM    122  HB  VAL A  24       7.318  -8.638  -4.431  1.00  0.00           H  
ATOM    123 HG11 VAL A  24       9.673  -9.135  -3.902  1.00  0.00           H  
ATOM    124 HG12 VAL A  24       9.156 -10.036  -2.457  1.00  0.00           H  
ATOM    125 HG13 VAL A  24       8.709 -10.621  -4.077  1.00  0.00           H  
ATOM    126 HG21 VAL A  24       6.280  -9.429  -1.780  1.00  0.00           H  
ATOM    127 HG22 VAL A  24       5.527  -9.534  -3.390  1.00  0.00           H  
ATOM    128 HG23 VAL A  24       6.681 -10.783  -2.864  1.00  0.00           H  
ATOM    129  N   GLY A  25       9.933  -6.785  -1.854  1.00  0.00           N  
ATOM    130  CA  GLY A  25      11.244  -6.173  -1.981  1.00  0.00           C  
ATOM    131  C   GLY A  25      12.318  -7.035  -1.312  1.00  0.00           C  
ATOM    132  O   GLY A  25      12.550  -6.921  -0.110  1.00  0.00           O  
ATOM    133  H   GLY A  25       9.681  -7.058  -0.926  1.00  0.00           H  
ATOM    134  HA2 GLY A  25      11.486  -6.037  -3.035  1.00  0.00           H  
ATOM    135  HA3 GLY A  25      11.233  -5.183  -1.526  1.00  0.00           H  
ATOM    136  N   SER A  26      12.944  -7.876  -2.121  1.00  0.00           N  
ATOM    137  CA  SER A  26      13.988  -8.756  -1.623  1.00  0.00           C  
ATOM    138  C   SER A  26      15.307  -7.991  -1.509  1.00  0.00           C  
ATOM    139  O   SER A  26      16.093  -7.956  -2.454  1.00  0.00           O  
ATOM    140  CB  SER A  26      14.159  -9.976  -2.531  1.00  0.00           C  
ATOM    141  OG  SER A  26      14.611 -11.119  -1.810  1.00  0.00           O  
ATOM    142  H   SER A  26      12.750  -7.962  -3.098  1.00  0.00           H  
ATOM    143  HA  SER A  26      13.647  -9.081  -0.640  1.00  0.00           H  
ATOM    144  HB2 SER A  26      13.209 -10.205  -3.014  1.00  0.00           H  
ATOM    145  HB3 SER A  26      14.871  -9.742  -3.323  1.00  0.00           H  
ATOM    146  HG  SER A  26      15.599 -11.062  -1.664  1.00  0.00           H  
ATOM    147  N   ASN A  27      15.510  -7.397  -0.342  1.00  0.00           N  
ATOM    148  CA  ASN A  27      16.721  -6.634  -0.091  1.00  0.00           C  
ATOM    149  C   ASN A  27      16.574  -5.237  -0.697  1.00  0.00           C  
ATOM    150  O   ASN A  27      16.698  -5.065  -1.908  1.00  0.00           O  
ATOM    151  CB  ASN A  27      17.937  -7.302  -0.736  1.00  0.00           C  
ATOM    152  CG  ASN A  27      19.208  -7.023   0.069  1.00  0.00           C  
ATOM    153  OD1 ASN A  27      19.254  -7.176   1.278  1.00  0.00           O  
ATOM    154  ND2 ASN A  27      20.234  -6.607  -0.668  1.00  0.00           N  
ATOM    155  H   ASN A  27      14.866  -7.430   0.422  1.00  0.00           H  
ATOM    156  HA  ASN A  27      16.825  -6.609   0.994  1.00  0.00           H  
ATOM    157  HB2 ASN A  27      17.773  -8.378  -0.802  1.00  0.00           H  
ATOM    158  HB3 ASN A  27      18.060  -6.936  -1.755  1.00  0.00           H  
ATOM    159 HD21 ASN A  27      20.130  -6.502  -1.657  1.00  0.00           H  
ATOM    160 HD22 ASN A  27      21.110  -6.398  -0.232  1.00  0.00           H  
ATOM    161  N   LYS A  28      16.310  -4.274   0.174  1.00  0.00           N  
ATOM    162  CA  LYS A  28      16.143  -2.897  -0.259  1.00  0.00           C  
ATOM    163  C   LYS A  28      17.248  -2.036   0.356  1.00  0.00           C  
ATOM    164  O   LYS A  28      18.039  -2.520   1.164  1.00  0.00           O  
ATOM    165  CB  LYS A  28      14.730  -2.403   0.056  1.00  0.00           C  
ATOM    166  CG  LYS A  28      14.622  -1.946   1.513  1.00  0.00           C  
ATOM    167  CD  LYS A  28      13.355  -2.499   2.168  1.00  0.00           C  
ATOM    168  CE  LYS A  28      13.677  -3.169   3.505  1.00  0.00           C  
ATOM    169  NZ  LYS A  28      12.679  -4.219   3.813  1.00  0.00           N  
ATOM    170  H   LYS A  28      16.209  -4.422   1.158  1.00  0.00           H  
ATOM    171  HA  LYS A  28      16.256  -2.880  -1.343  1.00  0.00           H  
ATOM    172  HB2 LYS A  28      14.472  -1.578  -0.607  1.00  0.00           H  
ATOM    173  HB3 LYS A  28      14.011  -3.200  -0.133  1.00  0.00           H  
ATOM    174  HG2 LYS A  28      15.498  -2.280   2.068  1.00  0.00           H  
ATOM    175  HG3 LYS A  28      14.612  -0.857   1.556  1.00  0.00           H  
ATOM    176  HD2 LYS A  28      12.639  -1.692   2.324  1.00  0.00           H  
ATOM    177  HD3 LYS A  28      12.881  -3.220   1.501  1.00  0.00           H  
ATOM    178  HE2 LYS A  28      14.674  -3.607   3.468  1.00  0.00           H  
ATOM    179  HE3 LYS A  28      13.685  -2.423   4.300  1.00  0.00           H  
ATOM    180  HZ1 LYS A  28      11.819  -4.007   3.349  1.00  0.00           H  
ATOM    181  HZ2 LYS A  28      13.019  -5.104   3.497  1.00  0.00           H  
ATOM    182  HZ3 LYS A  28      12.526  -4.253   4.800  1.00  0.00           H  
ATOM    183  N   GLY A  29      17.267  -0.775  -0.049  1.00  0.00           N  
ATOM    184  CA  GLY A  29      18.261   0.158   0.452  1.00  0.00           C  
ATOM    185  C   GLY A  29      18.051   1.554  -0.138  1.00  0.00           C  
ATOM    186  O   GLY A  29      18.989   2.164  -0.649  1.00  0.00           O  
ATOM    187  H   GLY A  29      16.619  -0.389  -0.707  1.00  0.00           H  
ATOM    188  HA2 GLY A  29      18.203   0.207   1.540  1.00  0.00           H  
ATOM    189  HA3 GLY A  29      19.260  -0.200   0.202  1.00  0.00           H  
ATOM    190  N   ALA A  30      16.813   2.019  -0.049  1.00  0.00           N  
ATOM    191  CA  ALA A  30      16.468   3.331  -0.567  1.00  0.00           C  
ATOM    192  C   ALA A  30      15.271   3.883   0.209  1.00  0.00           C  
ATOM    193  O   ALA A  30      14.851   3.300   1.208  1.00  0.00           O  
ATOM    194  CB  ALA A  30      16.192   3.231  -2.069  1.00  0.00           C  
ATOM    195  H   ALA A  30      16.056   1.517   0.368  1.00  0.00           H  
ATOM    196  HA  ALA A  30      17.325   3.986  -0.411  1.00  0.00           H  
ATOM    197  HB1 ALA A  30      17.137   3.220  -2.612  1.00  0.00           H  
ATOM    198  HB2 ALA A  30      15.643   2.312  -2.277  1.00  0.00           H  
ATOM    199  HB3 ALA A  30      15.599   4.088  -2.388  1.00  0.00           H  
ATOM    200  N   ILE A  31      14.754   5.002  -0.278  1.00  0.00           N  
ATOM    201  CA  ILE A  31      13.613   5.639   0.358  1.00  0.00           C  
ATOM    202  C   ILE A  31      12.349   4.835   0.050  1.00  0.00           C  
ATOM    203  O   ILE A  31      12.199   4.302  -1.048  1.00  0.00           O  
ATOM    204  CB  ILE A  31      13.523   7.109  -0.054  1.00  0.00           C  
ATOM    205  CG1 ILE A  31      14.682   7.916   0.535  1.00  0.00           C  
ATOM    206  CG2 ILE A  31      12.163   7.701   0.322  1.00  0.00           C  
ATOM    207  CD1 ILE A  31      15.222   8.922  -0.483  1.00  0.00           C  
ATOM    208  H   ILE A  31      15.101   5.470  -1.091  1.00  0.00           H  
ATOM    209  HA  ILE A  31      13.785   5.615   1.434  1.00  0.00           H  
ATOM    210  HB  ILE A  31      13.610   7.166  -1.139  1.00  0.00           H  
ATOM    211 HG12 ILE A  31      14.346   8.443   1.428  1.00  0.00           H  
ATOM    212 HG13 ILE A  31      15.480   7.241   0.844  1.00  0.00           H  
ATOM    213 HG21 ILE A  31      12.111   7.835   1.402  1.00  0.00           H  
ATOM    214 HG22 ILE A  31      12.038   8.666  -0.170  1.00  0.00           H  
ATOM    215 HG23 ILE A  31      11.371   7.024   0.001  1.00  0.00           H  
ATOM    216 HD11 ILE A  31      15.571   9.815   0.037  1.00  0.00           H  
ATOM    217 HD12 ILE A  31      16.052   8.475  -1.031  1.00  0.00           H  
ATOM    218 HD13 ILE A  31      14.430   9.195  -1.181  1.00  0.00           H  
ATOM    219  N   ILE A  32      11.470   4.773   1.040  1.00  0.00           N  
ATOM    220  CA  ILE A  32      10.223   4.043   0.889  1.00  0.00           C  
ATOM    221  C   ILE A  32       9.097   4.817   1.578  1.00  0.00           C  
ATOM    222  O   ILE A  32       9.071   4.922   2.803  1.00  0.00           O  
ATOM    223  CB  ILE A  32      10.379   2.606   1.392  1.00  0.00           C  
ATOM    224  CG1 ILE A  32       9.055   1.845   1.293  1.00  0.00           C  
ATOM    225  CG2 ILE A  32      10.951   2.581   2.810  1.00  0.00           C  
ATOM    226  CD1 ILE A  32       9.281   0.414   0.799  1.00  0.00           C  
ATOM    227  H   ILE A  32      11.599   5.209   1.931  1.00  0.00           H  
ATOM    228  HA  ILE A  32      10.003   3.989  -0.177  1.00  0.00           H  
ATOM    229  HB  ILE A  32      11.093   2.095   0.747  1.00  0.00           H  
ATOM    230 HG12 ILE A  32       8.571   1.823   2.270  1.00  0.00           H  
ATOM    231 HG13 ILE A  32       8.381   2.366   0.614  1.00  0.00           H  
ATOM    232 HG21 ILE A  32      11.196   3.596   3.121  1.00  0.00           H  
ATOM    233 HG22 ILE A  32      10.212   2.160   3.493  1.00  0.00           H  
ATOM    234 HG23 ILE A  32      11.852   1.968   2.827  1.00  0.00           H  
ATOM    235 HD11 ILE A  32      10.323   0.292   0.504  1.00  0.00           H  
ATOM    236 HD12 ILE A  32       9.044  -0.288   1.598  1.00  0.00           H  
ATOM    237 HD13 ILE A  32       8.636   0.220  -0.058  1.00  0.00           H  
ATOM    238  N   GLY A  33       8.195   5.339   0.761  1.00  0.00           N  
ATOM    239  CA  GLY A  33       7.070   6.100   1.276  1.00  0.00           C  
ATOM    240  C   GLY A  33       5.773   5.294   1.183  1.00  0.00           C  
ATOM    241  O   GLY A  33       5.282   5.025   0.088  1.00  0.00           O  
ATOM    242  H   GLY A  33       8.224   5.249  -0.235  1.00  0.00           H  
ATOM    243  HA2 GLY A  33       7.257   6.376   2.314  1.00  0.00           H  
ATOM    244  HA3 GLY A  33       6.966   7.029   0.714  1.00  0.00           H  
ATOM    245  N   LEU A  34       5.255   4.929   2.347  1.00  0.00           N  
ATOM    246  CA  LEU A  34       4.025   4.159   2.411  1.00  0.00           C  
ATOM    247  C   LEU A  34       2.862   5.091   2.754  1.00  0.00           C  
ATOM    248  O   LEU A  34       2.817   5.660   3.843  1.00  0.00           O  
ATOM    249  CB  LEU A  34       4.178   2.984   3.380  1.00  0.00           C  
ATOM    250  CG  LEU A  34       4.179   1.590   2.749  1.00  0.00           C  
ATOM    251  CD1 LEU A  34       2.795   1.235   2.203  1.00  0.00           C  
ATOM    252  CD2 LEU A  34       5.265   1.473   1.678  1.00  0.00           C  
ATOM    253  H   LEU A  34       5.661   5.152   3.234  1.00  0.00           H  
ATOM    254  HA  LEU A  34       3.851   3.738   1.420  1.00  0.00           H  
ATOM    255  HB2 LEU A  34       5.110   3.113   3.931  1.00  0.00           H  
ATOM    256  HB3 LEU A  34       3.369   3.032   4.108  1.00  0.00           H  
ATOM    257  HG  LEU A  34       4.414   0.864   3.527  1.00  0.00           H  
ATOM    258 HD11 LEU A  34       2.874   0.992   1.143  1.00  0.00           H  
ATOM    259 HD12 LEU A  34       2.399   0.376   2.745  1.00  0.00           H  
ATOM    260 HD13 LEU A  34       2.124   2.085   2.331  1.00  0.00           H  
ATOM    261 HD21 LEU A  34       5.278   2.380   1.073  1.00  0.00           H  
ATOM    262 HD22 LEU A  34       6.235   1.343   2.158  1.00  0.00           H  
ATOM    263 HD23 LEU A  34       5.056   0.614   1.041  1.00  0.00           H  
ATOM    264  N   MET A  35       1.948   5.218   1.803  1.00  0.00           N  
ATOM    265  CA  MET A  35       0.787   6.072   1.990  1.00  0.00           C  
ATOM    266  C   MET A  35      -0.481   5.396   1.465  1.00  0.00           C  
ATOM    267  O   MET A  35      -0.803   5.506   0.282  1.00  0.00           O  
ATOM    268  CB  MET A  35       1.002   7.396   1.255  1.00  0.00           C  
ATOM    269  CG  MET A  35       0.761   8.586   2.185  1.00  0.00           C  
ATOM    270  SD  MET A  35      -0.021   9.915   1.287  1.00  0.00           S  
ATOM    271  CE  MET A  35       0.646  11.318   2.166  1.00  0.00           C  
ATOM    272  H   MET A  35       1.991   4.752   0.919  1.00  0.00           H  
ATOM    273  HA  MET A  35       0.706   6.224   3.067  1.00  0.00           H  
ATOM    274  HB2 MET A  35       2.019   7.437   0.862  1.00  0.00           H  
ATOM    275  HB3 MET A  35       0.328   7.455   0.400  1.00  0.00           H  
ATOM    276  HG2 MET A  35       0.131   8.282   3.022  1.00  0.00           H  
ATOM    277  HG3 MET A  35       1.707   8.927   2.606  1.00  0.00           H  
ATOM    278  HE1 MET A  35       1.253  11.918   1.487  1.00  0.00           H  
ATOM    279  HE2 MET A  35      -0.171  11.926   2.555  1.00  0.00           H  
ATOM    280  HE3 MET A  35       1.264  10.969   2.993  1.00  0.00           H  
ATOM    281  N   VAL A  36      -1.167   4.712   2.369  1.00  0.00           N  
ATOM    282  CA  VAL A  36      -2.393   4.019   2.011  1.00  0.00           C  
ATOM    283  C   VAL A  36      -3.594   4.886   2.391  1.00  0.00           C  
ATOM    284  O   VAL A  36      -4.147   4.744   3.481  1.00  0.00           O  
ATOM    285  CB  VAL A  36      -2.422   2.636   2.666  1.00  0.00           C  
ATOM    286  CG1 VAL A  36      -3.574   1.793   2.115  1.00  0.00           C  
ATOM    287  CG2 VAL A  36      -1.083   1.918   2.491  1.00  0.00           C  
ATOM    288  H   VAL A  36      -0.898   4.628   3.328  1.00  0.00           H  
ATOM    289  HA  VAL A  36      -2.388   3.879   0.930  1.00  0.00           H  
ATOM    290  HB  VAL A  36      -2.590   2.776   3.734  1.00  0.00           H  
ATOM    291 HG11 VAL A  36      -4.188   2.405   1.455  1.00  0.00           H  
ATOM    292 HG12 VAL A  36      -3.170   0.948   1.557  1.00  0.00           H  
ATOM    293 HG13 VAL A  36      -4.183   1.426   2.942  1.00  0.00           H  
ATOM    294 HG21 VAL A  36      -0.661   2.168   1.518  1.00  0.00           H  
ATOM    295 HG22 VAL A  36      -0.396   2.232   3.277  1.00  0.00           H  
ATOM    296 HG23 VAL A  36      -1.238   0.840   2.553  1.00  0.00           H  
ATOM    297  N   GLY A  37      -3.963   5.766   1.471  1.00  0.00           N  
ATOM    298  CA  GLY A  37      -5.088   6.657   1.697  1.00  0.00           C  
ATOM    299  C   GLY A  37      -6.407   5.983   1.310  1.00  0.00           C  
ATOM    300  O   GLY A  37      -6.489   5.319   0.278  1.00  0.00           O  
ATOM    301  H   GLY A  37      -3.508   5.875   0.588  1.00  0.00           H  
ATOM    302  HA2 GLY A  37      -5.120   6.950   2.746  1.00  0.00           H  
ATOM    303  HA3 GLY A  37      -4.958   7.569   1.114  1.00  0.00           H  
ATOM    304  N   GLY A  38      -7.405   6.176   2.160  1.00  0.00           N  
ATOM    305  CA  GLY A  38      -8.715   5.596   1.920  1.00  0.00           C  
ATOM    306  C   GLY A  38      -9.794   6.329   2.719  1.00  0.00           C  
ATOM    307  O   GLY A  38      -9.578   6.692   3.874  1.00  0.00           O  
ATOM    308  H   GLY A  38      -7.329   6.718   2.997  1.00  0.00           H  
ATOM    309  HA2 GLY A  38      -8.949   5.644   0.856  1.00  0.00           H  
ATOM    310  HA3 GLY A  38      -8.706   4.542   2.197  1.00  0.00           H  
ATOM    311  N   VAL A  39     -10.933   6.526   2.071  1.00  0.00           N  
ATOM    312  CA  VAL A  39     -12.047   7.210   2.707  1.00  0.00           C  
ATOM    313  C   VAL A  39     -13.349   6.484   2.362  1.00  0.00           C  
ATOM    314  O   VAL A  39     -13.669   6.299   1.189  1.00  0.00           O  
ATOM    315  CB  VAL A  39     -12.058   8.684   2.298  1.00  0.00           C  
ATOM    316  CG1 VAL A  39     -10.668   9.305   2.450  1.00  0.00           C  
ATOM    317  CG2 VAL A  39     -12.581   8.853   0.870  1.00  0.00           C  
ATOM    318  H   VAL A  39     -11.101   6.228   1.132  1.00  0.00           H  
ATOM    319  HA  VAL A  39     -11.892   7.159   3.785  1.00  0.00           H  
ATOM    320  HB  VAL A  39     -12.736   9.212   2.968  1.00  0.00           H  
ATOM    321 HG11 VAL A  39     -10.079   8.712   3.150  1.00  0.00           H  
ATOM    322 HG12 VAL A  39     -10.170   9.323   1.481  1.00  0.00           H  
ATOM    323 HG13 VAL A  39     -10.764  10.323   2.828  1.00  0.00           H  
ATOM    324 HG21 VAL A  39     -13.669   8.795   0.873  1.00  0.00           H  
ATOM    325 HG22 VAL A  39     -12.270   9.823   0.482  1.00  0.00           H  
ATOM    326 HG23 VAL A  39     -12.177   8.062   0.239  1.00  0.00           H  
ATOM    327  N   VAL A  40     -14.065   6.092   3.406  1.00  0.00           N  
ATOM    328  CA  VAL A  40     -15.325   5.391   3.228  1.00  0.00           C  
ATOM    329  C   VAL A  40     -16.441   6.173   3.923  1.00  0.00           C  
ATOM    330  O   VAL A  40     -16.343   6.479   5.111  1.00  0.00           O  
ATOM    331  CB  VAL A  40     -15.199   3.952   3.733  1.00  0.00           C  
ATOM    332  CG1 VAL A  40     -16.513   3.190   3.550  1.00  0.00           C  
ATOM    333  CG2 VAL A  40     -14.044   3.228   3.040  1.00  0.00           C  
ATOM    334  H   VAL A  40     -13.798   6.247   4.357  1.00  0.00           H  
ATOM    335  HA  VAL A  40     -15.534   5.357   2.159  1.00  0.00           H  
ATOM    336  HB  VAL A  40     -14.979   3.990   4.800  1.00  0.00           H  
ATOM    337 HG11 VAL A  40     -16.303   2.191   3.169  1.00  0.00           H  
ATOM    338 HG12 VAL A  40     -17.025   3.113   4.509  1.00  0.00           H  
ATOM    339 HG13 VAL A  40     -17.147   3.723   2.842  1.00  0.00           H  
ATOM    340 HG21 VAL A  40     -14.425   2.348   2.522  1.00  0.00           H  
ATOM    341 HG22 VAL A  40     -13.574   3.898   2.320  1.00  0.00           H  
ATOM    342 HG23 VAL A  40     -13.309   2.921   3.784  1.00  0.00           H  
ATOM    343  N   ILE A  41     -17.477   6.474   3.154  1.00  0.00           N  
ATOM    344  CA  ILE A  41     -18.611   7.215   3.682  1.00  0.00           C  
ATOM    345  C   ILE A  41     -19.891   6.737   2.993  1.00  0.00           C  
ATOM    346  O   ILE A  41     -20.120   7.038   1.822  1.00  0.00           O  
ATOM    347  CB  ILE A  41     -18.371   8.721   3.558  1.00  0.00           C  
ATOM    348  CG1 ILE A  41     -19.191   9.493   4.594  1.00  0.00           C  
ATOM    349  CG2 ILE A  41     -18.646   9.205   2.133  1.00  0.00           C  
ATOM    350  CD1 ILE A  41     -20.638   9.669   4.128  1.00  0.00           C  
ATOM    351  H   ILE A  41     -17.549   6.222   2.189  1.00  0.00           H  
ATOM    352  HA  ILE A  41     -18.684   6.986   4.745  1.00  0.00           H  
ATOM    353  HB  ILE A  41     -17.320   8.918   3.768  1.00  0.00           H  
ATOM    354 HG12 ILE A  41     -19.174   8.962   5.546  1.00  0.00           H  
ATOM    355 HG13 ILE A  41     -18.739  10.470   4.766  1.00  0.00           H  
ATOM    356 HG21 ILE A  41     -18.150   8.543   1.423  1.00  0.00           H  
ATOM    357 HG22 ILE A  41     -19.720   9.198   1.947  1.00  0.00           H  
ATOM    358 HG23 ILE A  41     -18.263  10.219   2.014  1.00  0.00           H  
ATOM    359 HD11 ILE A  41     -21.026   8.712   3.779  1.00  0.00           H  
ATOM    360 HD12 ILE A  41     -21.246  10.027   4.958  1.00  0.00           H  
ATOM    361 HD13 ILE A  41     -20.672  10.393   3.313  1.00  0.00           H  
ATOM    362  N   ALA A  42     -20.692   6.001   3.749  1.00  0.00           N  
ATOM    363  CA  ALA A  42     -21.944   5.479   3.226  1.00  0.00           C  
ATOM    364  C   ALA A  42     -23.112   6.241   3.857  1.00  0.00           C  
ATOM    365  O   ALA A  42     -23.191   6.363   5.078  1.00  0.00           O  
ATOM    366  CB  ALA A  42     -22.019   3.974   3.490  1.00  0.00           C  
ATOM    367  H   ALA A  42     -20.499   5.761   4.700  1.00  0.00           H  
ATOM    368  HA  ALA A  42     -21.950   5.648   2.150  1.00  0.00           H  
ATOM    369  HB1 ALA A  42     -21.139   3.487   3.070  1.00  0.00           H  
ATOM    370  HB2 ALA A  42     -22.056   3.795   4.564  1.00  0.00           H  
ATOM    371  HB3 ALA A  42     -22.916   3.568   3.023  1.00  0.00           H  
TER     372      ALA A  42                                                      
ATOM    373  N   LEU B  17     -15.737  -4.969  -6.663  1.00  0.00           N  
ATOM    374  CA  LEU B  17     -14.599  -4.180  -7.100  1.00  0.00           C  
ATOM    375  C   LEU B  17     -13.306  -4.912  -6.736  1.00  0.00           C  
ATOM    376  O   LEU B  17     -13.006  -5.100  -5.558  1.00  0.00           O  
ATOM    377  CB  LEU B  17     -14.682  -2.761  -6.535  1.00  0.00           C  
ATOM    378  CG  LEU B  17     -14.131  -1.648  -7.430  1.00  0.00           C  
ATOM    379  CD1 LEU B  17     -14.371  -0.273  -6.805  1.00  0.00           C  
ATOM    380  CD2 LEU B  17     -12.653  -1.883  -7.748  1.00  0.00           C  
ATOM    381  H   LEU B  17     -15.710  -5.257  -5.706  1.00  0.00           H  
ATOM    382  HA  LEU B  17     -14.655  -4.098  -8.186  1.00  0.00           H  
ATOM    383  HB2 LEU B  17     -15.727  -2.539  -6.315  1.00  0.00           H  
ATOM    384  HB3 LEU B  17     -14.145  -2.736  -5.587  1.00  0.00           H  
ATOM    385  HG  LEU B  17     -14.672  -1.672  -8.376  1.00  0.00           H  
ATOM    386 HD11 LEU B  17     -13.534  -0.017  -6.156  1.00  0.00           H  
ATOM    387 HD12 LEU B  17     -14.461   0.474  -7.594  1.00  0.00           H  
ATOM    388 HD13 LEU B  17     -15.291  -0.295  -6.220  1.00  0.00           H  
ATOM    389 HD21 LEU B  17     -12.053  -1.673  -6.863  1.00  0.00           H  
ATOM    390 HD22 LEU B  17     -12.507  -2.921  -8.049  1.00  0.00           H  
ATOM    391 HD23 LEU B  17     -12.348  -1.223  -8.560  1.00  0.00           H  
ATOM    392  N   VAL B  18     -12.575  -5.305  -7.768  1.00  0.00           N  
ATOM    393  CA  VAL B  18     -11.321  -6.013  -7.571  1.00  0.00           C  
ATOM    394  C   VAL B  18     -10.163  -5.130  -8.043  1.00  0.00           C  
ATOM    395  O   VAL B  18     -10.186  -4.614  -9.159  1.00  0.00           O  
ATOM    396  CB  VAL B  18     -11.367  -7.367  -8.281  1.00  0.00           C  
ATOM    397  CG1 VAL B  18      -9.965  -7.966  -8.411  1.00  0.00           C  
ATOM    398  CG2 VAL B  18     -12.311  -8.332  -7.560  1.00  0.00           C  
ATOM    399  H   VAL B  18     -12.826  -5.148  -8.723  1.00  0.00           H  
ATOM    400  HA  VAL B  18     -11.211  -6.195  -6.502  1.00  0.00           H  
ATOM    401  HB  VAL B  18     -11.757  -7.206  -9.286  1.00  0.00           H  
ATOM    402 HG11 VAL B  18      -9.577  -8.201  -7.420  1.00  0.00           H  
ATOM    403 HG12 VAL B  18     -10.013  -8.878  -9.007  1.00  0.00           H  
ATOM    404 HG13 VAL B  18      -9.307  -7.247  -8.899  1.00  0.00           H  
ATOM    405 HG21 VAL B  18     -11.888  -9.336  -7.580  1.00  0.00           H  
ATOM    406 HG22 VAL B  18     -12.438  -8.011  -6.526  1.00  0.00           H  
ATOM    407 HG23 VAL B  18     -13.279  -8.335  -8.061  1.00  0.00           H  
ATOM    408  N   PHE B  19      -9.178  -4.984  -7.168  1.00  0.00           N  
ATOM    409  CA  PHE B  19      -8.014  -4.174  -7.481  1.00  0.00           C  
ATOM    410  C   PHE B  19      -6.728  -4.857  -7.012  1.00  0.00           C  
ATOM    411  O   PHE B  19      -6.377  -4.787  -5.835  1.00  0.00           O  
ATOM    412  CB  PHE B  19      -8.176  -2.850  -6.731  1.00  0.00           C  
ATOM    413  CG  PHE B  19      -7.500  -1.660  -7.415  1.00  0.00           C  
ATOM    414  CD1 PHE B  19      -6.144  -1.559  -7.420  1.00  0.00           C  
ATOM    415  CD2 PHE B  19      -8.255  -0.703  -8.018  1.00  0.00           C  
ATOM    416  CE1 PHE B  19      -5.516  -0.455  -8.054  1.00  0.00           C  
ATOM    417  CE2 PHE B  19      -7.627   0.401  -8.653  1.00  0.00           C  
ATOM    418  CZ  PHE B  19      -6.271   0.502  -8.658  1.00  0.00           C  
ATOM    419  H   PHE B  19      -9.168  -5.408  -6.262  1.00  0.00           H  
ATOM    420  HA  PHE B  19      -7.985  -4.053  -8.564  1.00  0.00           H  
ATOM    421  HB2 PHE B  19      -9.239  -2.635  -6.619  1.00  0.00           H  
ATOM    422  HB3 PHE B  19      -7.766  -2.960  -5.727  1.00  0.00           H  
ATOM    423  HD1 PHE B  19      -5.539  -2.326  -6.936  1.00  0.00           H  
ATOM    424  HD2 PHE B  19      -9.342  -0.784  -8.015  1.00  0.00           H  
ATOM    425  HE1 PHE B  19      -4.429  -0.375  -8.058  1.00  0.00           H  
ATOM    426  HE2 PHE B  19      -8.232   1.168  -9.137  1.00  0.00           H  
ATOM    427  HZ  PHE B  19      -5.789   1.349  -9.145  1.00  0.00           H  
ATOM    428  N   PHE B  20      -6.061  -5.503  -7.957  1.00  0.00           N  
ATOM    429  CA  PHE B  20      -4.821  -6.199  -7.655  1.00  0.00           C  
ATOM    430  C   PHE B  20      -3.608  -5.348  -8.036  1.00  0.00           C  
ATOM    431  O   PHE B  20      -3.487  -4.910  -9.179  1.00  0.00           O  
ATOM    432  CB  PHE B  20      -4.813  -7.480  -8.491  1.00  0.00           C  
ATOM    433  CG  PHE B  20      -4.980  -8.760  -7.670  1.00  0.00           C  
ATOM    434  CD1 PHE B  20      -3.905  -9.317  -7.051  1.00  0.00           C  
ATOM    435  CD2 PHE B  20      -6.205  -9.341  -7.559  1.00  0.00           C  
ATOM    436  CE1 PHE B  20      -4.061 -10.505  -6.289  1.00  0.00           C  
ATOM    437  CE2 PHE B  20      -6.361 -10.529  -6.797  1.00  0.00           C  
ATOM    438  CZ  PHE B  20      -5.285 -11.086  -6.178  1.00  0.00           C  
ATOM    439  H   PHE B  20      -6.353  -5.556  -8.912  1.00  0.00           H  
ATOM    440  HA  PHE B  20      -4.808  -6.387  -6.582  1.00  0.00           H  
ATOM    441  HB2 PHE B  20      -5.614  -7.426  -9.229  1.00  0.00           H  
ATOM    442  HB3 PHE B  20      -3.874  -7.535  -9.043  1.00  0.00           H  
ATOM    443  HD1 PHE B  20      -2.923  -8.851  -7.140  1.00  0.00           H  
ATOM    444  HD2 PHE B  20      -7.067  -8.895  -8.055  1.00  0.00           H  
ATOM    445  HE1 PHE B  20      -3.199 -10.951  -5.793  1.00  0.00           H  
ATOM    446  HE2 PHE B  20      -7.342 -10.995  -6.708  1.00  0.00           H  
ATOM    447  HZ  PHE B  20      -5.405 -11.998  -5.593  1.00  0.00           H  
ATOM    448  N   ALA B  21      -2.741  -5.139  -7.056  1.00  0.00           N  
ATOM    449  CA  ALA B  21      -1.542  -4.348  -7.274  1.00  0.00           C  
ATOM    450  C   ALA B  21      -0.368  -4.995  -6.536  1.00  0.00           C  
ATOM    451  O   ALA B  21      -0.305  -4.955  -5.308  1.00  0.00           O  
ATOM    452  CB  ALA B  21      -1.791  -2.907  -6.824  1.00  0.00           C  
ATOM    453  H   ALA B  21      -2.847  -5.499  -6.130  1.00  0.00           H  
ATOM    454  HA  ALA B  21      -1.332  -4.350  -8.344  1.00  0.00           H  
ATOM    455  HB1 ALA B  21      -1.491  -2.222  -7.617  1.00  0.00           H  
ATOM    456  HB2 ALA B  21      -2.851  -2.772  -6.610  1.00  0.00           H  
ATOM    457  HB3 ALA B  21      -1.210  -2.701  -5.926  1.00  0.00           H  
ATOM    458  N   GLU B  22       0.533  -5.575  -7.315  1.00  0.00           N  
ATOM    459  CA  GLU B  22       1.701  -6.229  -6.750  1.00  0.00           C  
ATOM    460  C   GLU B  22       2.969  -5.760  -7.465  1.00  0.00           C  
ATOM    461  O   GLU B  22       2.936  -5.446  -8.654  1.00  0.00           O  
ATOM    462  CB  GLU B  22       1.563  -7.752  -6.818  1.00  0.00           C  
ATOM    463  CG  GLU B  22       1.245  -8.210  -8.243  1.00  0.00           C  
ATOM    464  CD  GLU B  22      -0.045  -9.031  -8.280  1.00  0.00           C  
ATOM    465  OE1 GLU B  22      -0.263  -9.790  -7.311  1.00  0.00           O  
ATOM    466  OE2 GLU B  22      -0.785  -8.881  -9.276  1.00  0.00           O  
ATOM    467  H   GLU B  22       0.474  -5.603  -8.313  1.00  0.00           H  
ATOM    468  HA  GLU B  22       1.729  -5.920  -5.705  1.00  0.00           H  
ATOM    469  HB2 GLU B  22       2.488  -8.219  -6.480  1.00  0.00           H  
ATOM    470  HB3 GLU B  22       0.774  -8.080  -6.142  1.00  0.00           H  
ATOM    471  HG2 GLU B  22       1.146  -7.341  -8.895  1.00  0.00           H  
ATOM    472  HG3 GLU B  22       2.071  -8.806  -8.630  1.00  0.00           H  
ATOM    473  N   ASP B  23       4.058  -5.728  -6.710  1.00  0.00           N  
ATOM    474  CA  ASP B  23       5.335  -5.303  -7.257  1.00  0.00           C  
ATOM    475  C   ASP B  23       6.438  -6.233  -6.748  1.00  0.00           C  
ATOM    476  O   ASP B  23       6.765  -6.224  -5.562  1.00  0.00           O  
ATOM    477  CB  ASP B  23       5.677  -3.879  -6.814  1.00  0.00           C  
ATOM    478  CG  ASP B  23       7.078  -3.400  -7.200  1.00  0.00           C  
ATOM    479  OD1 ASP B  23       7.745  -4.144  -7.952  1.00  0.00           O  
ATOM    480  OD2 ASP B  23       7.451  -2.301  -6.736  1.00  0.00           O  
ATOM    481  H   ASP B  23       4.076  -5.985  -5.744  1.00  0.00           H  
ATOM    482  HA  ASP B  23       5.214  -5.352  -8.339  1.00  0.00           H  
ATOM    483  HB2 ASP B  23       4.945  -3.195  -7.244  1.00  0.00           H  
ATOM    484  HB3 ASP B  23       5.574  -3.816  -5.731  1.00  0.00           H  
ATOM    485  N   VAL B  24       6.981  -7.015  -7.670  1.00  0.00           N  
ATOM    486  CA  VAL B  24       8.040  -7.949  -7.330  1.00  0.00           C  
ATOM    487  C   VAL B  24       9.396  -7.309  -7.633  1.00  0.00           C  
ATOM    488  O   VAL B  24       9.842  -7.304  -8.779  1.00  0.00           O  
ATOM    489  CB  VAL B  24       7.826  -9.273  -8.066  1.00  0.00           C  
ATOM    490  CG1 VAL B  24       9.017 -10.212  -7.862  1.00  0.00           C  
ATOM    491  CG2 VAL B  24       6.521  -9.940  -7.627  1.00  0.00           C  
ATOM    492  H   VAL B  24       6.709  -7.016  -8.632  1.00  0.00           H  
ATOM    493  HA  VAL B  24       7.976  -8.144  -6.259  1.00  0.00           H  
ATOM    494  HB  VAL B  24       7.749  -9.056  -9.131  1.00  0.00           H  
ATOM    495 HG11 VAL B  24       8.984 -10.628  -6.855  1.00  0.00           H  
ATOM    496 HG12 VAL B  24       8.970 -11.022  -8.591  1.00  0.00           H  
ATOM    497 HG13 VAL B  24       9.945  -9.656  -7.996  1.00  0.00           H  
ATOM    498 HG21 VAL B  24       5.891 -10.116  -8.499  1.00  0.00           H  
ATOM    499 HG22 VAL B  24       6.743 -10.891  -7.142  1.00  0.00           H  
ATOM    500 HG23 VAL B  24       5.998  -9.289  -6.927  1.00  0.00           H  
ATOM    501  N   GLY B  25      10.014  -6.784  -6.585  1.00  0.00           N  
ATOM    502  CA  GLY B  25      11.311  -6.143  -6.725  1.00  0.00           C  
ATOM    503  C   GLY B  25      12.408  -6.972  -6.054  1.00  0.00           C  
ATOM    504  O   GLY B  25      12.445  -7.084  -4.830  1.00  0.00           O  
ATOM    505  H   GLY B  25       9.645  -6.792  -5.656  1.00  0.00           H  
ATOM    506  HA2 GLY B  25      11.544  -6.012  -7.782  1.00  0.00           H  
ATOM    507  HA3 GLY B  25      11.278  -5.148  -6.280  1.00  0.00           H  
ATOM    508  N   SER B  26      13.275  -7.530  -6.885  1.00  0.00           N  
ATOM    509  CA  SER B  26      14.370  -8.345  -6.388  1.00  0.00           C  
ATOM    510  C   SER B  26      15.630  -7.491  -6.234  1.00  0.00           C  
ATOM    511  O   SER B  26      16.278  -7.150  -7.222  1.00  0.00           O  
ATOM    512  CB  SER B  26      14.642  -9.530  -7.318  1.00  0.00           C  
ATOM    513  OG  SER B  26      14.947 -10.718  -6.593  1.00  0.00           O  
ATOM    514  H   SER B  26      13.238  -7.434  -7.880  1.00  0.00           H  
ATOM    515  HA  SER B  26      14.037  -8.715  -5.418  1.00  0.00           H  
ATOM    516  HB2 SER B  26      13.770  -9.703  -7.948  1.00  0.00           H  
ATOM    517  HB3 SER B  26      15.472  -9.286  -7.981  1.00  0.00           H  
ATOM    518  HG  SER B  26      14.104 -11.145  -6.267  1.00  0.00           H  
ATOM    519  N   ASN B  27      15.940  -7.171  -4.986  1.00  0.00           N  
ATOM    520  CA  ASN B  27      17.111  -6.363  -4.690  1.00  0.00           C  
ATOM    521  C   ASN B  27      16.768  -4.885  -4.884  1.00  0.00           C  
ATOM    522  O   ASN B  27      17.474  -4.167  -5.590  1.00  0.00           O  
ATOM    523  CB  ASN B  27      18.269  -6.707  -5.629  1.00  0.00           C  
ATOM    524  CG  ASN B  27      19.608  -6.651  -4.891  1.00  0.00           C  
ATOM    525  OD1 ASN B  27      20.312  -5.655  -4.904  1.00  0.00           O  
ATOM    526  ND2 ASN B  27      19.920  -7.774  -4.250  1.00  0.00           N  
ATOM    527  H   ASN B  27      15.408  -7.453  -4.188  1.00  0.00           H  
ATOM    528  HA  ASN B  27      17.368  -6.600  -3.658  1.00  0.00           H  
ATOM    529  HB2 ASN B  27      18.121  -7.703  -6.046  1.00  0.00           H  
ATOM    530  HB3 ASN B  27      18.282  -6.009  -6.467  1.00  0.00           H  
ATOM    531 HD21 ASN B  27      19.297  -8.556  -4.280  1.00  0.00           H  
ATOM    532 HD22 ASN B  27      20.776  -7.836  -3.738  1.00  0.00           H  
ATOM    533  N   LYS B  28      15.684  -4.473  -4.243  1.00  0.00           N  
ATOM    534  CA  LYS B  28      15.238  -3.093  -4.336  1.00  0.00           C  
ATOM    535  C   LYS B  28      16.415  -2.161  -4.040  1.00  0.00           C  
ATOM    536  O   LYS B  28      17.482  -2.614  -3.629  1.00  0.00           O  
ATOM    537  CB  LYS B  28      14.026  -2.859  -3.433  1.00  0.00           C  
ATOM    538  CG  LYS B  28      12.722  -3.146  -4.180  1.00  0.00           C  
ATOM    539  CD  LYS B  28      11.511  -2.683  -3.367  1.00  0.00           C  
ATOM    540  CE  LYS B  28      10.205  -3.136  -4.023  1.00  0.00           C  
ATOM    541  NZ  LYS B  28       9.193  -3.460  -2.994  1.00  0.00           N  
ATOM    542  H   LYS B  28      15.115  -5.063  -3.670  1.00  0.00           H  
ATOM    543  HA  LYS B  28      14.913  -2.923  -5.362  1.00  0.00           H  
ATOM    544  HB2 LYS B  28      14.093  -3.500  -2.554  1.00  0.00           H  
ATOM    545  HB3 LYS B  28      14.026  -1.829  -3.077  1.00  0.00           H  
ATOM    546  HG2 LYS B  28      12.732  -2.638  -5.145  1.00  0.00           H  
ATOM    547  HG3 LYS B  28      12.642  -4.214  -4.383  1.00  0.00           H  
ATOM    548  HD2 LYS B  28      11.572  -3.085  -2.356  1.00  0.00           H  
ATOM    549  HD3 LYS B  28      11.520  -1.597  -3.280  1.00  0.00           H  
ATOM    550  HE2 LYS B  28       9.828  -2.349  -4.677  1.00  0.00           H  
ATOM    551  HE3 LYS B  28      10.389  -4.009  -4.649  1.00  0.00           H  
ATOM    552  HZ1 LYS B  28       8.978  -2.638  -2.466  1.00  0.00           H  
ATOM    553  HZ2 LYS B  28       8.362  -3.798  -3.437  1.00  0.00           H  
ATOM    554  HZ3 LYS B  28       9.553  -4.164  -2.381  1.00  0.00           H  
ATOM    555  N   GLY B  29      16.180  -0.876  -4.260  1.00  0.00           N  
ATOM    556  CA  GLY B  29      17.207   0.124  -4.021  1.00  0.00           C  
ATOM    557  C   GLY B  29      16.885   1.427  -4.757  1.00  0.00           C  
ATOM    558  O   GLY B  29      17.772   2.053  -5.335  1.00  0.00           O  
ATOM    559  H   GLY B  29      15.309  -0.516  -4.594  1.00  0.00           H  
ATOM    560  HA2 GLY B  29      17.290   0.317  -2.952  1.00  0.00           H  
ATOM    561  HA3 GLY B  29      18.173  -0.256  -4.353  1.00  0.00           H  
ATOM    562  N   ALA B  30      15.614   1.797  -4.711  1.00  0.00           N  
ATOM    563  CA  ALA B  30      15.164   3.013  -5.365  1.00  0.00           C  
ATOM    564  C   ALA B  30      14.139   3.718  -4.474  1.00  0.00           C  
ATOM    565  O   ALA B  30      13.721   3.174  -3.453  1.00  0.00           O  
ATOM    566  CB  ALA B  30      14.599   2.672  -6.746  1.00  0.00           C  
ATOM    567  H   ALA B  30      14.898   1.282  -4.238  1.00  0.00           H  
ATOM    568  HA  ALA B  30      16.031   3.662  -5.491  1.00  0.00           H  
ATOM    569  HB1 ALA B  30      15.302   2.030  -7.277  1.00  0.00           H  
ATOM    570  HB2 ALA B  30      13.648   2.152  -6.630  1.00  0.00           H  
ATOM    571  HB3 ALA B  30      14.445   3.590  -7.312  1.00  0.00           H  
ATOM    572  N   ILE B  31      13.764   4.917  -4.893  1.00  0.00           N  
ATOM    573  CA  ILE B  31      12.796   5.702  -4.145  1.00  0.00           C  
ATOM    574  C   ILE B  31      11.389   5.168  -4.424  1.00  0.00           C  
ATOM    575  O   ILE B  31      10.712   5.640  -5.336  1.00  0.00           O  
ATOM    576  CB  ILE B  31      12.961   7.191  -4.454  1.00  0.00           C  
ATOM    577  CG1 ILE B  31      14.241   7.744  -3.824  1.00  0.00           C  
ATOM    578  CG2 ILE B  31      11.723   7.981  -4.023  1.00  0.00           C  
ATOM    579  CD1 ILE B  31      14.906   8.770  -4.743  1.00  0.00           C  
ATOM    580  H   ILE B  31      14.108   5.352  -5.725  1.00  0.00           H  
ATOM    581  HA  ILE B  31      13.013   5.566  -3.086  1.00  0.00           H  
ATOM    582  HB  ILE B  31      13.057   7.308  -5.533  1.00  0.00           H  
ATOM    583 HG12 ILE B  31      14.008   8.206  -2.864  1.00  0.00           H  
ATOM    584 HG13 ILE B  31      14.934   6.926  -3.624  1.00  0.00           H  
ATOM    585 HG21 ILE B  31      11.073   7.340  -3.427  1.00  0.00           H  
ATOM    586 HG22 ILE B  31      12.030   8.841  -3.428  1.00  0.00           H  
ATOM    587 HG23 ILE B  31      11.184   8.323  -4.906  1.00  0.00           H  
ATOM    588 HD11 ILE B  31      15.975   8.805  -4.535  1.00  0.00           H  
ATOM    589 HD12 ILE B  31      14.746   8.485  -5.783  1.00  0.00           H  
ATOM    590 HD13 ILE B  31      14.469   9.753  -4.565  1.00  0.00           H  
ATOM    591  N   ILE B  32      10.991   4.192  -3.621  1.00  0.00           N  
ATOM    592  CA  ILE B  32       9.678   3.590  -3.769  1.00  0.00           C  
ATOM    593  C   ILE B  32       8.639   4.458  -3.056  1.00  0.00           C  
ATOM    594  O   ILE B  32       8.729   4.673  -1.848  1.00  0.00           O  
ATOM    595  CB  ILE B  32       9.698   2.137  -3.290  1.00  0.00           C  
ATOM    596  CG1 ILE B  32       8.425   1.402  -3.715  1.00  0.00           C  
ATOM    597  CG2 ILE B  32       9.926   2.061  -1.779  1.00  0.00           C  
ATOM    598  CD1 ILE B  32       8.737  -0.034  -4.143  1.00  0.00           C  
ATOM    599  H   ILE B  32      11.548   3.815  -2.881  1.00  0.00           H  
ATOM    600  HA  ILE B  32       9.443   3.575  -4.833  1.00  0.00           H  
ATOM    601  HB  ILE B  32      10.536   1.631  -3.768  1.00  0.00           H  
ATOM    602 HG12 ILE B  32       7.713   1.392  -2.890  1.00  0.00           H  
ATOM    603 HG13 ILE B  32       7.951   1.935  -4.539  1.00  0.00           H  
ATOM    604 HG21 ILE B  32       9.066   2.483  -1.260  1.00  0.00           H  
ATOM    605 HG22 ILE B  32      10.054   1.019  -1.483  1.00  0.00           H  
ATOM    606 HG23 ILE B  32      10.821   2.625  -1.518  1.00  0.00           H  
ATOM    607 HD11 ILE B  32       9.614  -0.037  -4.791  1.00  0.00           H  
ATOM    608 HD12 ILE B  32       8.937  -0.641  -3.259  1.00  0.00           H  
ATOM    609 HD13 ILE B  32       7.885  -0.446  -4.682  1.00  0.00           H  
ATOM    610  N   GLY B  33       7.678   4.934  -3.833  1.00  0.00           N  
ATOM    611  CA  GLY B  33       6.624   5.774  -3.291  1.00  0.00           C  
ATOM    612  C   GLY B  33       5.269   5.068  -3.362  1.00  0.00           C  
ATOM    613  O   GLY B  33       4.517   5.253  -4.318  1.00  0.00           O  
ATOM    614  H   GLY B  33       7.612   4.754  -4.815  1.00  0.00           H  
ATOM    615  HA2 GLY B  33       6.852   6.027  -2.256  1.00  0.00           H  
ATOM    616  HA3 GLY B  33       6.579   6.711  -3.846  1.00  0.00           H  
ATOM    617  N   LEU B  34       4.997   4.273  -2.338  1.00  0.00           N  
ATOM    618  CA  LEU B  34       3.746   3.537  -2.272  1.00  0.00           C  
ATOM    619  C   LEU B  34       2.611   4.501  -1.916  1.00  0.00           C  
ATOM    620  O   LEU B  34       2.631   5.124  -0.856  1.00  0.00           O  
ATOM    621  CB  LEU B  34       3.870   2.353  -1.311  1.00  0.00           C  
ATOM    622  CG  LEU B  34       3.625   0.969  -1.917  1.00  0.00           C  
ATOM    623  CD1 LEU B  34       2.223   0.876  -2.522  1.00  0.00           C  
ATOM    624  CD2 LEU B  34       4.712   0.616  -2.934  1.00  0.00           C  
ATOM    625  H   LEU B  34       5.614   4.127  -1.564  1.00  0.00           H  
ATOM    626  HA  LEU B  34       3.554   3.129  -3.264  1.00  0.00           H  
ATOM    627  HB2 LEU B  34       4.870   2.366  -0.877  1.00  0.00           H  
ATOM    628  HB3 LEU B  34       3.165   2.499  -0.493  1.00  0.00           H  
ATOM    629  HG  LEU B  34       3.681   0.231  -1.117  1.00  0.00           H  
ATOM    630 HD11 LEU B  34       2.199   0.076  -3.262  1.00  0.00           H  
ATOM    631 HD12 LEU B  34       1.501   0.663  -1.733  1.00  0.00           H  
ATOM    632 HD13 LEU B  34       1.970   1.822  -3.000  1.00  0.00           H  
ATOM    633 HD21 LEU B  34       4.491   1.100  -3.886  1.00  0.00           H  
ATOM    634 HD22 LEU B  34       5.679   0.962  -2.568  1.00  0.00           H  
ATOM    635 HD23 LEU B  34       4.742  -0.465  -3.074  1.00  0.00           H  
ATOM    636  N   MET B  35       1.650   4.592  -2.823  1.00  0.00           N  
ATOM    637  CA  MET B  35       0.509   5.469  -2.618  1.00  0.00           C  
ATOM    638  C   MET B  35      -0.759   4.872  -3.232  1.00  0.00           C  
ATOM    639  O   MET B  35      -0.811   4.620  -4.435  1.00  0.00           O  
ATOM    640  CB  MET B  35       0.792   6.831  -3.255  1.00  0.00           C  
ATOM    641  CG  MET B  35       0.703   7.951  -2.216  1.00  0.00           C  
ATOM    642  SD  MET B  35       1.181   9.506  -2.951  1.00  0.00           S  
ATOM    643  CE  MET B  35      -0.109  10.560  -2.311  1.00  0.00           C  
ATOM    644  H   MET B  35       1.641   4.081  -3.683  1.00  0.00           H  
ATOM    645  HA  MET B  35       0.394   5.552  -1.538  1.00  0.00           H  
ATOM    646  HB2 MET B  35       1.784   6.827  -3.706  1.00  0.00           H  
ATOM    647  HB3 MET B  35       0.078   7.017  -4.057  1.00  0.00           H  
ATOM    648  HG2 MET B  35      -0.313   8.019  -1.829  1.00  0.00           H  
ATOM    649  HG3 MET B  35       1.352   7.725  -1.369  1.00  0.00           H  
ATOM    650  HE1 MET B  35       0.339  11.425  -1.821  1.00  0.00           H  
ATOM    651  HE2 MET B  35      -0.744  10.896  -3.130  1.00  0.00           H  
ATOM    652  HE3 MET B  35      -0.709  10.005  -1.590  1.00  0.00           H  
ATOM    653  N   VAL B  36      -1.750   4.663  -2.378  1.00  0.00           N  
ATOM    654  CA  VAL B  36      -3.014   4.100  -2.821  1.00  0.00           C  
ATOM    655  C   VAL B  36      -4.159   5.003  -2.359  1.00  0.00           C  
ATOM    656  O   VAL B  36      -4.047   5.680  -1.338  1.00  0.00           O  
ATOM    657  CB  VAL B  36      -3.149   2.660  -2.322  1.00  0.00           C  
ATOM    658  CG1 VAL B  36      -1.847   1.884  -2.530  1.00  0.00           C  
ATOM    659  CG2 VAL B  36      -3.580   2.626  -0.855  1.00  0.00           C  
ATOM    660  H   VAL B  36      -1.699   4.871  -1.401  1.00  0.00           H  
ATOM    661  HA  VAL B  36      -3.001   4.080  -3.911  1.00  0.00           H  
ATOM    662  HB  VAL B  36      -3.927   2.173  -2.911  1.00  0.00           H  
ATOM    663 HG11 VAL B  36      -0.998   2.534  -2.319  1.00  0.00           H  
ATOM    664 HG12 VAL B  36      -1.824   1.027  -1.857  1.00  0.00           H  
ATOM    665 HG13 VAL B  36      -1.791   1.537  -3.562  1.00  0.00           H  
ATOM    666 HG21 VAL B  36      -2.805   2.142  -0.260  1.00  0.00           H  
ATOM    667 HG22 VAL B  36      -3.730   3.645  -0.497  1.00  0.00           H  
ATOM    668 HG23 VAL B  36      -4.511   2.068  -0.762  1.00  0.00           H  
ATOM    669  N   GLY B  37      -5.235   4.983  -3.132  1.00  0.00           N  
ATOM    670  CA  GLY B  37      -6.400   5.792  -2.815  1.00  0.00           C  
ATOM    671  C   GLY B  37      -7.670   4.939  -2.794  1.00  0.00           C  
ATOM    672  O   GLY B  37      -8.225   4.622  -3.845  1.00  0.00           O  
ATOM    673  H   GLY B  37      -5.318   4.430  -3.961  1.00  0.00           H  
ATOM    674  HA2 GLY B  37      -6.262   6.269  -1.844  1.00  0.00           H  
ATOM    675  HA3 GLY B  37      -6.504   6.590  -3.550  1.00  0.00           H  
ATOM    676  N   GLY B  38      -8.093   4.593  -1.588  1.00  0.00           N  
ATOM    677  CA  GLY B  38      -9.287   3.783  -1.417  1.00  0.00           C  
ATOM    678  C   GLY B  38     -10.488   4.651  -1.037  1.00  0.00           C  
ATOM    679  O   GLY B  38     -10.841   4.751   0.137  1.00  0.00           O  
ATOM    680  H   GLY B  38      -7.635   4.855  -0.738  1.00  0.00           H  
ATOM    681  HA2 GLY B  38      -9.501   3.244  -2.340  1.00  0.00           H  
ATOM    682  HA3 GLY B  38      -9.116   3.035  -0.643  1.00  0.00           H  
ATOM    683  N   VAL B  39     -11.084   5.258  -2.054  1.00  0.00           N  
ATOM    684  CA  VAL B  39     -12.239   6.115  -1.841  1.00  0.00           C  
ATOM    685  C   VAL B  39     -13.515   5.330  -2.153  1.00  0.00           C  
ATOM    686  O   VAL B  39     -13.571   4.595  -3.137  1.00  0.00           O  
ATOM    687  CB  VAL B  39     -12.103   7.391  -2.674  1.00  0.00           C  
ATOM    688  CG1 VAL B  39     -12.794   8.570  -1.986  1.00  0.00           C  
ATOM    689  CG2 VAL B  39     -10.633   7.707  -2.959  1.00  0.00           C  
ATOM    690  H   VAL B  39     -10.791   5.172  -3.006  1.00  0.00           H  
ATOM    691  HA  VAL B  39     -12.249   6.398  -0.789  1.00  0.00           H  
ATOM    692  HB  VAL B  39     -12.601   7.222  -3.629  1.00  0.00           H  
ATOM    693 HG11 VAL B  39     -13.268   9.202  -2.737  1.00  0.00           H  
ATOM    694 HG12 VAL B  39     -13.550   8.196  -1.296  1.00  0.00           H  
ATOM    695 HG13 VAL B  39     -12.056   9.153  -1.435  1.00  0.00           H  
ATOM    696 HG21 VAL B  39     -10.559   8.678  -3.449  1.00  0.00           H  
ATOM    697 HG22 VAL B  39     -10.078   7.729  -2.021  1.00  0.00           H  
ATOM    698 HG23 VAL B  39     -10.216   6.938  -3.609  1.00  0.00           H  
ATOM    699  N   VAL B  40     -14.508   5.513  -1.295  1.00  0.00           N  
ATOM    700  CA  VAL B  40     -15.780   4.832  -1.467  1.00  0.00           C  
ATOM    701  C   VAL B  40     -16.881   5.634  -0.771  1.00  0.00           C  
ATOM    702  O   VAL B  40     -16.922   5.704   0.456  1.00  0.00           O  
ATOM    703  CB  VAL B  40     -15.675   3.393  -0.956  1.00  0.00           C  
ATOM    704  CG1 VAL B  40     -15.025   3.348   0.428  1.00  0.00           C  
ATOM    705  CG2 VAL B  40     -17.047   2.716  -0.940  1.00  0.00           C  
ATOM    706  H   VAL B  40     -14.454   6.113  -0.497  1.00  0.00           H  
ATOM    707  HA  VAL B  40     -15.992   4.796  -2.535  1.00  0.00           H  
ATOM    708  HB  VAL B  40     -15.036   2.839  -1.644  1.00  0.00           H  
ATOM    709 HG11 VAL B  40     -14.600   4.324   0.662  1.00  0.00           H  
ATOM    710 HG12 VAL B  40     -15.777   3.092   1.174  1.00  0.00           H  
ATOM    711 HG13 VAL B  40     -14.236   2.597   0.435  1.00  0.00           H  
ATOM    712 HG21 VAL B  40     -17.640   3.116  -0.118  1.00  0.00           H  
ATOM    713 HG22 VAL B  40     -17.558   2.908  -1.884  1.00  0.00           H  
ATOM    714 HG23 VAL B  40     -16.921   1.641  -0.808  1.00  0.00           H  
ATOM    715  N   ILE B  41     -17.747   6.219  -1.586  1.00  0.00           N  
ATOM    716  CA  ILE B  41     -18.846   7.014  -1.064  1.00  0.00           C  
ATOM    717  C   ILE B  41     -20.160   6.520  -1.671  1.00  0.00           C  
ATOM    718  O   ILE B  41     -20.235   6.263  -2.872  1.00  0.00           O  
ATOM    719  CB  ILE B  41     -18.585   8.504  -1.293  1.00  0.00           C  
ATOM    720  CG1 ILE B  41     -19.809   9.340  -0.913  1.00  0.00           C  
ATOM    721  CG2 ILE B  41     -18.134   8.768  -2.731  1.00  0.00           C  
ATOM    722  CD1 ILE B  41     -19.400  10.753  -0.493  1.00  0.00           C  
ATOM    723  H   ILE B  41     -17.706   6.157  -2.583  1.00  0.00           H  
ATOM    724  HA  ILE B  41     -18.881   6.855   0.013  1.00  0.00           H  
ATOM    725  HB  ILE B  41     -17.769   8.813  -0.638  1.00  0.00           H  
ATOM    726 HG12 ILE B  41     -20.494   9.393  -1.759  1.00  0.00           H  
ATOM    727 HG13 ILE B  41     -20.346   8.855  -0.098  1.00  0.00           H  
ATOM    728 HG21 ILE B  41     -18.143   9.841  -2.924  1.00  0.00           H  
ATOM    729 HG22 ILE B  41     -17.124   8.382  -2.872  1.00  0.00           H  
ATOM    730 HG23 ILE B  41     -18.813   8.269  -3.422  1.00  0.00           H  
ATOM    731 HD11 ILE B  41     -18.312  10.821  -0.457  1.00  0.00           H  
ATOM    732 HD12 ILE B  41     -19.785  11.473  -1.215  1.00  0.00           H  
ATOM    733 HD13 ILE B  41     -19.810  10.972   0.493  1.00  0.00           H  
ATOM    734  N   ALA B  42     -21.163   6.402  -0.814  1.00  0.00           N  
ATOM    735  CA  ALA B  42     -22.471   5.943  -1.251  1.00  0.00           C  
ATOM    736  C   ALA B  42     -23.541   6.915  -0.751  1.00  0.00           C  
ATOM    737  O   ALA B  42     -24.074   6.747   0.344  1.00  0.00           O  
ATOM    738  CB  ALA B  42     -22.703   4.514  -0.754  1.00  0.00           C  
ATOM    739  H   ALA B  42     -21.094   6.613   0.161  1.00  0.00           H  
ATOM    740  HA  ALA B  42     -22.474   5.940  -2.341  1.00  0.00           H  
ATOM    741  HB1 ALA B  42     -23.639   4.471  -0.198  1.00  0.00           H  
ATOM    742  HB2 ALA B  42     -22.755   3.837  -1.607  1.00  0.00           H  
ATOM    743  HB3 ALA B  42     -21.880   4.217  -0.104  1.00  0.00           H  
TER     744      ALA B  42                                                      
ATOM    745  N   LEU C  17     -15.596  -4.421 -11.653  1.00  0.00           N  
ATOM    746  CA  LEU C  17     -14.303  -3.763 -11.572  1.00  0.00           C  
ATOM    747  C   LEU C  17     -13.219  -4.810 -11.308  1.00  0.00           C  
ATOM    748  O   LEU C  17     -13.284  -5.541 -10.320  1.00  0.00           O  
ATOM    749  CB  LEU C  17     -14.337  -2.638 -10.536  1.00  0.00           C  
ATOM    750  CG  LEU C  17     -13.687  -1.319 -10.957  1.00  0.00           C  
ATOM    751  CD1 LEU C  17     -12.178  -1.487 -11.148  1.00  0.00           C  
ATOM    752  CD2 LEU C  17     -14.363  -0.748 -12.205  1.00  0.00           C  
ATOM    753  H   LEU C  17     -15.727  -5.176 -11.010  1.00  0.00           H  
ATOM    754  HA  LEU C  17     -14.110  -3.303 -12.541  1.00  0.00           H  
ATOM    755  HB2 LEU C  17     -15.377  -2.441 -10.277  1.00  0.00           H  
ATOM    756  HB3 LEU C  17     -13.844  -2.991  -9.630  1.00  0.00           H  
ATOM    757  HG  LEU C  17     -13.830  -0.596 -10.154  1.00  0.00           H  
ATOM    758 HD11 LEU C  17     -11.763  -2.031 -10.300  1.00  0.00           H  
ATOM    759 HD12 LEU C  17     -11.988  -2.045 -12.066  1.00  0.00           H  
ATOM    760 HD13 LEU C  17     -11.708  -0.506 -11.216  1.00  0.00           H  
ATOM    761 HD21 LEU C  17     -13.601  -0.419 -12.913  1.00  0.00           H  
ATOM    762 HD22 LEU C  17     -14.980  -1.518 -12.668  1.00  0.00           H  
ATOM    763 HD23 LEU C  17     -14.988   0.099 -11.924  1.00  0.00           H  
ATOM    764  N   VAL C  18     -12.247  -4.850 -12.208  1.00  0.00           N  
ATOM    765  CA  VAL C  18     -11.151  -5.795 -12.084  1.00  0.00           C  
ATOM    766  C   VAL C  18      -9.858  -5.136 -12.569  1.00  0.00           C  
ATOM    767  O   VAL C  18      -9.709  -4.852 -13.756  1.00  0.00           O  
ATOM    768  CB  VAL C  18     -11.484  -7.084 -12.838  1.00  0.00           C  
ATOM    769  CG1 VAL C  18     -10.296  -8.049 -12.826  1.00  0.00           C  
ATOM    770  CG2 VAL C  18     -12.736  -7.749 -12.262  1.00  0.00           C  
ATOM    771  H   VAL C  18     -12.202  -4.252 -13.008  1.00  0.00           H  
ATOM    772  HA  VAL C  18     -11.045  -6.040 -11.027  1.00  0.00           H  
ATOM    773  HB  VAL C  18     -11.691  -6.822 -13.876  1.00  0.00           H  
ATOM    774 HG11 VAL C  18     -10.540  -8.919 -12.217  1.00  0.00           H  
ATOM    775 HG12 VAL C  18     -10.078  -8.369 -13.845  1.00  0.00           H  
ATOM    776 HG13 VAL C  18      -9.424  -7.546 -12.409  1.00  0.00           H  
ATOM    777 HG21 VAL C  18     -12.974  -8.640 -12.843  1.00  0.00           H  
ATOM    778 HG22 VAL C  18     -12.553  -8.030 -11.225  1.00  0.00           H  
ATOM    779 HG23 VAL C  18     -13.571  -7.051 -12.307  1.00  0.00           H  
ATOM    780  N   PHE C  19      -8.955  -4.913 -11.625  1.00  0.00           N  
ATOM    781  CA  PHE C  19      -7.680  -4.293 -11.940  1.00  0.00           C  
ATOM    782  C   PHE C  19      -6.514  -5.166 -11.470  1.00  0.00           C  
ATOM    783  O   PHE C  19      -6.566  -5.746 -10.387  1.00  0.00           O  
ATOM    784  CB  PHE C  19      -7.635  -2.958 -11.194  1.00  0.00           C  
ATOM    785  CG  PHE C  19      -7.198  -1.775 -12.061  1.00  0.00           C  
ATOM    786  CD1 PHE C  19      -5.884  -1.609 -12.372  1.00  0.00           C  
ATOM    787  CD2 PHE C  19      -8.123  -0.890 -12.520  1.00  0.00           C  
ATOM    788  CE1 PHE C  19      -5.479  -0.511 -13.177  1.00  0.00           C  
ATOM    789  CE2 PHE C  19      -7.717   0.207 -13.325  1.00  0.00           C  
ATOM    790  CZ  PHE C  19      -6.404   0.374 -13.636  1.00  0.00           C  
ATOM    791  H   PHE C  19      -9.084  -5.148 -10.661  1.00  0.00           H  
ATOM    792  HA  PHE C  19      -7.634  -4.181 -13.024  1.00  0.00           H  
ATOM    793  HB2 PHE C  19      -8.623  -2.749 -10.784  1.00  0.00           H  
ATOM    794  HB3 PHE C  19      -6.951  -3.048 -10.350  1.00  0.00           H  
ATOM    795  HD1 PHE C  19      -5.143  -2.318 -12.004  1.00  0.00           H  
ATOM    796  HD2 PHE C  19      -9.175  -1.024 -12.271  1.00  0.00           H  
ATOM    797  HE1 PHE C  19      -4.426  -0.378 -13.426  1.00  0.00           H  
ATOM    798  HE2 PHE C  19      -8.459   0.917 -13.693  1.00  0.00           H  
ATOM    799  HZ  PHE C  19      -6.092   1.216 -14.254  1.00  0.00           H  
ATOM    800  N   PHE C  20      -5.491  -5.232 -12.309  1.00  0.00           N  
ATOM    801  CA  PHE C  20      -4.314  -6.024 -11.993  1.00  0.00           C  
ATOM    802  C   PHE C  20      -3.037  -5.315 -12.448  1.00  0.00           C  
ATOM    803  O   PHE C  20      -2.794  -5.174 -13.645  1.00  0.00           O  
ATOM    804  CB  PHE C  20      -4.448  -7.346 -12.752  1.00  0.00           C  
ATOM    805  CG  PHE C  20      -4.631  -8.567 -11.849  1.00  0.00           C  
ATOM    806  CD1 PHE C  20      -5.836  -8.806 -11.265  1.00  0.00           C  
ATOM    807  CD2 PHE C  20      -3.590  -9.413 -11.630  1.00  0.00           C  
ATOM    808  CE1 PHE C  20      -6.006  -9.939 -10.426  1.00  0.00           C  
ATOM    809  CE2 PHE C  20      -3.760 -10.547 -10.791  1.00  0.00           C  
ATOM    810  CZ  PHE C  20      -4.964 -10.786 -10.207  1.00  0.00           C  
ATOM    811  H   PHE C  20      -5.457  -4.757 -13.188  1.00  0.00           H  
ATOM    812  HA  PHE C  20      -4.291  -6.152 -10.910  1.00  0.00           H  
ATOM    813  HB2 PHE C  20      -5.298  -7.278 -13.432  1.00  0.00           H  
ATOM    814  HB3 PHE C  20      -3.559  -7.491 -13.367  1.00  0.00           H  
ATOM    815  HD1 PHE C  20      -6.671  -8.128 -11.440  1.00  0.00           H  
ATOM    816  HD2 PHE C  20      -2.624  -9.222 -12.098  1.00  0.00           H  
ATOM    817  HE1 PHE C  20      -6.972 -10.131  -9.958  1.00  0.00           H  
ATOM    818  HE2 PHE C  20      -2.925 -11.225 -10.616  1.00  0.00           H  
ATOM    819  HZ  PHE C  20      -5.095 -11.656  -9.564  1.00  0.00           H  
ATOM    820  N   ALA C  21      -2.255  -4.887 -11.467  1.00  0.00           N  
ATOM    821  CA  ALA C  21      -1.009  -4.196 -11.752  1.00  0.00           C  
ATOM    822  C   ALA C  21       0.152  -4.968 -11.122  1.00  0.00           C  
ATOM    823  O   ALA C  21       0.388  -4.870  -9.919  1.00  0.00           O  
ATOM    824  CB  ALA C  21      -1.096  -2.756 -11.243  1.00  0.00           C  
ATOM    825  H   ALA C  21      -2.460  -5.006 -10.496  1.00  0.00           H  
ATOM    826  HA  ALA C  21      -0.878  -4.179 -12.834  1.00  0.00           H  
ATOM    827  HB1 ALA C  21      -1.801  -2.706 -10.413  1.00  0.00           H  
ATOM    828  HB2 ALA C  21      -0.112  -2.430 -10.905  1.00  0.00           H  
ATOM    829  HB3 ALA C  21      -1.437  -2.106 -12.049  1.00  0.00           H  
ATOM    830  N   GLU C  22       0.848  -5.719 -11.964  1.00  0.00           N  
ATOM    831  CA  GLU C  22       1.979  -6.507 -11.504  1.00  0.00           C  
ATOM    832  C   GLU C  22       3.273  -6.003 -12.147  1.00  0.00           C  
ATOM    833  O   GLU C  22       3.414  -6.030 -13.369  1.00  0.00           O  
ATOM    834  CB  GLU C  22       1.765  -7.994 -11.794  1.00  0.00           C  
ATOM    835  CG  GLU C  22       3.072  -8.775 -11.643  1.00  0.00           C  
ATOM    836  CD  GLU C  22       2.846 -10.271 -11.876  1.00  0.00           C  
ATOM    837  OE1 GLU C  22       2.071 -10.857 -11.089  1.00  0.00           O  
ATOM    838  OE2 GLU C  22       3.454 -10.793 -12.834  1.00  0.00           O  
ATOM    839  H   GLU C  22       0.650  -5.793 -12.941  1.00  0.00           H  
ATOM    840  HA  GLU C  22       2.019  -6.355 -10.426  1.00  0.00           H  
ATOM    841  HB2 GLU C  22       1.015  -8.396 -11.114  1.00  0.00           H  
ATOM    842  HB3 GLU C  22       1.378  -8.119 -12.806  1.00  0.00           H  
ATOM    843  HG2 GLU C  22       3.809  -8.400 -12.352  1.00  0.00           H  
ATOM    844  HG3 GLU C  22       3.481  -8.617 -10.645  1.00  0.00           H  
ATOM    845  N   ASP C  23       4.184  -5.555 -11.296  1.00  0.00           N  
ATOM    846  CA  ASP C  23       5.461  -5.047 -11.766  1.00  0.00           C  
ATOM    847  C   ASP C  23       6.577  -5.996 -11.324  1.00  0.00           C  
ATOM    848  O   ASP C  23       6.902  -6.069 -10.140  1.00  0.00           O  
ATOM    849  CB  ASP C  23       5.754  -3.665 -11.177  1.00  0.00           C  
ATOM    850  CG  ASP C  23       7.018  -2.989 -11.711  1.00  0.00           C  
ATOM    851  OD1 ASP C  23       7.652  -3.595 -12.602  1.00  0.00           O  
ATOM    852  OD2 ASP C  23       7.322  -1.882 -11.217  1.00  0.00           O  
ATOM    853  H   ASP C  23       4.061  -5.537 -10.304  1.00  0.00           H  
ATOM    854  HA  ASP C  23       5.366  -4.991 -12.850  1.00  0.00           H  
ATOM    855  HB2 ASP C  23       4.902  -3.015 -11.372  1.00  0.00           H  
ATOM    856  HB3 ASP C  23       5.841  -3.760 -10.094  1.00  0.00           H  
ATOM    857  N   VAL C  24       7.133  -6.699 -12.300  1.00  0.00           N  
ATOM    858  CA  VAL C  24       8.206  -7.640 -12.026  1.00  0.00           C  
ATOM    859  C   VAL C  24       9.553  -6.933 -12.187  1.00  0.00           C  
ATOM    860  O   VAL C  24      10.148  -6.960 -13.263  1.00  0.00           O  
ATOM    861  CB  VAL C  24       8.065  -8.870 -12.926  1.00  0.00           C  
ATOM    862  CG1 VAL C  24       9.286  -9.783 -12.801  1.00  0.00           C  
ATOM    863  CG2 VAL C  24       6.775  -9.632 -12.615  1.00  0.00           C  
ATOM    864  H   VAL C  24       6.863  -6.633 -13.260  1.00  0.00           H  
ATOM    865  HA  VAL C  24       8.102  -7.966 -10.991  1.00  0.00           H  
ATOM    866  HB  VAL C  24       8.009  -8.525 -13.958  1.00  0.00           H  
ATOM    867 HG11 VAL C  24       9.667 -10.019 -13.795  1.00  0.00           H  
ATOM    868 HG12 VAL C  24      10.061  -9.277 -12.225  1.00  0.00           H  
ATOM    869 HG13 VAL C  24       9.000 -10.705 -12.294  1.00  0.00           H  
ATOM    870 HG21 VAL C  24       6.999 -10.468 -11.952  1.00  0.00           H  
ATOM    871 HG22 VAL C  24       6.066  -8.962 -12.129  1.00  0.00           H  
ATOM    872 HG23 VAL C  24       6.343 -10.009 -13.542  1.00  0.00           H  
ATOM    873  N   GLY C  25       9.994  -6.316 -11.101  1.00  0.00           N  
ATOM    874  CA  GLY C  25      11.260  -5.602 -11.108  1.00  0.00           C  
ATOM    875  C   GLY C  25      12.369  -6.447 -10.478  1.00  0.00           C  
ATOM    876  O   GLY C  25      12.125  -7.192  -9.531  1.00  0.00           O  
ATOM    877  H   GLY C  25       9.504  -6.298 -10.230  1.00  0.00           H  
ATOM    878  HA2 GLY C  25      11.531  -5.345 -12.132  1.00  0.00           H  
ATOM    879  HA3 GLY C  25      11.156  -4.665 -10.561  1.00  0.00           H  
ATOM    880  N   SER C  26      13.565  -6.302 -11.029  1.00  0.00           N  
ATOM    881  CA  SER C  26      14.713  -7.042 -10.533  1.00  0.00           C  
ATOM    882  C   SER C  26      15.914  -6.107 -10.383  1.00  0.00           C  
ATOM    883  O   SER C  26      16.644  -5.869 -11.344  1.00  0.00           O  
ATOM    884  CB  SER C  26      15.060  -8.207 -11.462  1.00  0.00           C  
ATOM    885  OG  SER C  26      15.090  -9.452 -10.769  1.00  0.00           O  
ATOM    886  H   SER C  26      13.756  -5.693 -11.800  1.00  0.00           H  
ATOM    887  HA  SER C  26      14.407  -7.431  -9.562  1.00  0.00           H  
ATOM    888  HB2 SER C  26      14.329  -8.259 -12.268  1.00  0.00           H  
ATOM    889  HB3 SER C  26      16.031  -8.026 -11.923  1.00  0.00           H  
ATOM    890  HG  SER C  26      14.234  -9.948 -10.920  1.00  0.00           H  
ATOM    891  N   ASN C  27      16.082  -5.601  -9.170  1.00  0.00           N  
ATOM    892  CA  ASN C  27      17.182  -4.696  -8.882  1.00  0.00           C  
ATOM    893  C   ASN C  27      16.782  -3.272  -9.272  1.00  0.00           C  
ATOM    894  O   ASN C  27      16.994  -2.854 -10.409  1.00  0.00           O  
ATOM    895  CB  ASN C  27      18.429  -5.074  -9.683  1.00  0.00           C  
ATOM    896  CG  ASN C  27      19.696  -4.539  -9.011  1.00  0.00           C  
ATOM    897  OD1 ASN C  27      19.651  -3.721  -8.107  1.00  0.00           O  
ATOM    898  ND2 ASN C  27      20.823  -5.044  -9.502  1.00  0.00           N  
ATOM    899  H   ASN C  27      15.483  -5.799  -8.394  1.00  0.00           H  
ATOM    900  HA  ASN C  27      17.365  -4.800  -7.812  1.00  0.00           H  
ATOM    901  HB2 ASN C  27      18.493  -6.158  -9.776  1.00  0.00           H  
ATOM    902  HB3 ASN C  27      18.352  -4.672 -10.694  1.00  0.00           H  
ATOM    903 HD21 ASN C  27      20.790  -5.713 -10.246  1.00  0.00           H  
ATOM    904 HD22 ASN C  27      21.705  -4.757  -9.128  1.00  0.00           H  
ATOM    905  N   LYS C  28      16.209  -2.567  -8.308  1.00  0.00           N  
ATOM    906  CA  LYS C  28      15.777  -1.199  -8.537  1.00  0.00           C  
ATOM    907  C   LYS C  28      16.852  -0.237  -8.026  1.00  0.00           C  
ATOM    908  O   LYS C  28      17.353  -0.395  -6.914  1.00  0.00           O  
ATOM    909  CB  LYS C  28      14.397  -0.962  -7.920  1.00  0.00           C  
ATOM    910  CG  LYS C  28      13.325  -1.779  -8.645  1.00  0.00           C  
ATOM    911  CD  LYS C  28      11.968  -1.639  -7.954  1.00  0.00           C  
ATOM    912  CE  LYS C  28      11.002  -2.732  -8.416  1.00  0.00           C  
ATOM    913  NZ  LYS C  28       9.753  -2.688  -7.623  1.00  0.00           N  
ATOM    914  H   LYS C  28      16.040  -2.915  -7.386  1.00  0.00           H  
ATOM    915  HA  LYS C  28      15.677  -1.064  -9.614  1.00  0.00           H  
ATOM    916  HB2 LYS C  28      14.414  -1.234  -6.865  1.00  0.00           H  
ATOM    917  HB3 LYS C  28      14.148   0.097  -7.972  1.00  0.00           H  
ATOM    918  HG2 LYS C  28      13.247  -1.446  -9.680  1.00  0.00           H  
ATOM    919  HG3 LYS C  28      13.618  -2.829  -8.670  1.00  0.00           H  
ATOM    920  HD2 LYS C  28      12.098  -1.696  -6.874  1.00  0.00           H  
ATOM    921  HD3 LYS C  28      11.544  -0.659  -8.173  1.00  0.00           H  
ATOM    922  HE2 LYS C  28      10.773  -2.601  -9.473  1.00  0.00           H  
ATOM    923  HE3 LYS C  28      11.472  -3.710  -8.310  1.00  0.00           H  
ATOM    924  HZ1 LYS C  28       9.401  -3.617  -7.503  1.00  0.00           H  
ATOM    925  HZ2 LYS C  28       9.940  -2.284  -6.728  1.00  0.00           H  
ATOM    926  HZ3 LYS C  28       9.073  -2.134  -8.103  1.00  0.00           H  
ATOM    927  N   GLY C  29      17.174   0.738  -8.862  1.00  0.00           N  
ATOM    928  CA  GLY C  29      18.180   1.726  -8.509  1.00  0.00           C  
ATOM    929  C   GLY C  29      17.872   3.078  -9.156  1.00  0.00           C  
ATOM    930  O   GLY C  29      18.425   3.409 -10.204  1.00  0.00           O  
ATOM    931  H   GLY C  29      16.761   0.860  -9.765  1.00  0.00           H  
ATOM    932  HA2 GLY C  29      18.220   1.838  -7.426  1.00  0.00           H  
ATOM    933  HA3 GLY C  29      19.162   1.380  -8.830  1.00  0.00           H  
ATOM    934  N   ALA C  30      16.991   3.822  -8.505  1.00  0.00           N  
ATOM    935  CA  ALA C  30      16.603   5.131  -9.003  1.00  0.00           C  
ATOM    936  C   ALA C  30      15.335   5.592  -8.281  1.00  0.00           C  
ATOM    937  O   ALA C  30      15.375   5.917  -7.096  1.00  0.00           O  
ATOM    938  CB  ALA C  30      16.419   5.065 -10.521  1.00  0.00           C  
ATOM    939  H   ALA C  30      16.546   3.546  -7.653  1.00  0.00           H  
ATOM    940  HA  ALA C  30      17.412   5.825  -8.777  1.00  0.00           H  
ATOM    941  HB1 ALA C  30      15.807   5.905 -10.849  1.00  0.00           H  
ATOM    942  HB2 ALA C  30      17.393   5.113 -11.007  1.00  0.00           H  
ATOM    943  HB3 ALA C  30      15.925   4.131 -10.787  1.00  0.00           H  
ATOM    944  N   ILE C  31      14.240   5.605  -9.027  1.00  0.00           N  
ATOM    945  CA  ILE C  31      12.962   6.020  -8.473  1.00  0.00           C  
ATOM    946  C   ILE C  31      11.861   5.092  -8.989  1.00  0.00           C  
ATOM    947  O   ILE C  31      11.945   4.585 -10.107  1.00  0.00           O  
ATOM    948  CB  ILE C  31      12.707   7.500  -8.766  1.00  0.00           C  
ATOM    949  CG1 ILE C  31      13.669   8.390  -7.976  1.00  0.00           C  
ATOM    950  CG2 ILE C  31      11.244   7.865  -8.507  1.00  0.00           C  
ATOM    951  CD1 ILE C  31      14.036   9.643  -8.773  1.00  0.00           C  
ATOM    952  H   ILE C  31      14.216   5.338  -9.990  1.00  0.00           H  
ATOM    953  HA  ILE C  31      13.025   5.912  -7.390  1.00  0.00           H  
ATOM    954  HB  ILE C  31      12.900   7.676  -9.824  1.00  0.00           H  
ATOM    955 HG12 ILE C  31      13.210   8.677  -7.030  1.00  0.00           H  
ATOM    956 HG13 ILE C  31      14.572   7.830  -7.735  1.00  0.00           H  
ATOM    957 HG21 ILE C  31      11.187   8.884  -8.122  1.00  0.00           H  
ATOM    958 HG22 ILE C  31      10.682   7.797  -9.438  1.00  0.00           H  
ATOM    959 HG23 ILE C  31      10.821   7.176  -7.776  1.00  0.00           H  
ATOM    960 HD11 ILE C  31      14.912   9.438  -9.389  1.00  0.00           H  
ATOM    961 HD12 ILE C  31      13.200   9.925  -9.413  1.00  0.00           H  
ATOM    962 HD13 ILE C  31      14.258  10.459  -8.086  1.00  0.00           H  
ATOM    963  N   ILE C  32      10.854   4.896  -8.150  1.00  0.00           N  
ATOM    964  CA  ILE C  32       9.738   4.038  -8.508  1.00  0.00           C  
ATOM    965  C   ILE C  32       8.489   4.491  -7.750  1.00  0.00           C  
ATOM    966  O   ILE C  32       8.312   4.154  -6.580  1.00  0.00           O  
ATOM    967  CB  ILE C  32      10.097   2.568  -8.278  1.00  0.00           C  
ATOM    968  CG1 ILE C  32       9.103   1.644  -8.985  1.00  0.00           C  
ATOM    969  CG2 ILE C  32      10.207   2.257  -6.784  1.00  0.00           C  
ATOM    970  CD1 ILE C  32       7.663   1.994  -8.604  1.00  0.00           C  
ATOM    971  H   ILE C  32      10.794   5.312  -7.243  1.00  0.00           H  
ATOM    972  HA  ILE C  32       9.559   4.163  -9.575  1.00  0.00           H  
ATOM    973  HB  ILE C  32      11.077   2.384  -8.718  1.00  0.00           H  
ATOM    974 HG12 ILE C  32       9.228   1.728 -10.064  1.00  0.00           H  
ATOM    975 HG13 ILE C  32       9.313   0.608  -8.719  1.00  0.00           H  
ATOM    976 HG21 ILE C  32       9.209   2.146  -6.362  1.00  0.00           H  
ATOM    977 HG22 ILE C  32      10.765   1.331  -6.646  1.00  0.00           H  
ATOM    978 HG23 ILE C  32      10.726   3.073  -6.281  1.00  0.00           H  
ATOM    979 HD11 ILE C  32       7.618   2.237  -7.542  1.00  0.00           H  
ATOM    980 HD12 ILE C  32       7.331   2.851  -9.188  1.00  0.00           H  
ATOM    981 HD13 ILE C  32       7.016   1.141  -8.809  1.00  0.00           H  
ATOM    982  N   GLY C  33       7.654   5.247  -8.447  1.00  0.00           N  
ATOM    983  CA  GLY C  33       6.426   5.750  -7.855  1.00  0.00           C  
ATOM    984  C   GLY C  33       5.272   4.770  -8.071  1.00  0.00           C  
ATOM    985  O   GLY C  33       4.987   4.380  -9.203  1.00  0.00           O  
ATOM    986  H   GLY C  33       7.805   5.516  -9.398  1.00  0.00           H  
ATOM    987  HA2 GLY C  33       6.574   5.913  -6.787  1.00  0.00           H  
ATOM    988  HA3 GLY C  33       6.175   6.716  -8.293  1.00  0.00           H  
ATOM    989  N   LEU C  34       4.638   4.399  -6.968  1.00  0.00           N  
ATOM    990  CA  LEU C  34       3.520   3.471  -7.023  1.00  0.00           C  
ATOM    991  C   LEU C  34       2.240   4.197  -6.607  1.00  0.00           C  
ATOM    992  O   LEU C  34       1.979   4.370  -5.417  1.00  0.00           O  
ATOM    993  CB  LEU C  34       3.819   2.223  -6.191  1.00  0.00           C  
ATOM    994  CG  LEU C  34       3.415   0.887  -6.817  1.00  0.00           C  
ATOM    995  CD1 LEU C  34       2.004   0.960  -7.403  1.00  0.00           C  
ATOM    996  CD2 LEU C  34       4.444   0.435  -7.855  1.00  0.00           C  
ATOM    997  H   LEU C  34       4.875   4.720  -6.052  1.00  0.00           H  
ATOM    998  HA  LEU C  34       3.414   3.150  -8.059  1.00  0.00           H  
ATOM    999  HB2 LEU C  34       4.888   2.196  -5.983  1.00  0.00           H  
ATOM   1000  HB3 LEU C  34       3.310   2.321  -5.232  1.00  0.00           H  
ATOM   1001  HG  LEU C  34       3.398   0.132  -6.030  1.00  0.00           H  
ATOM   1002 HD11 LEU C  34       1.905   0.226  -8.203  1.00  0.00           H  
ATOM   1003 HD12 LEU C  34       1.274   0.746  -6.622  1.00  0.00           H  
ATOM   1004 HD13 LEU C  34       1.827   1.959  -7.802  1.00  0.00           H  
ATOM   1005 HD21 LEU C  34       4.125   0.754  -8.847  1.00  0.00           H  
ATOM   1006 HD22 LEU C  34       5.412   0.880  -7.624  1.00  0.00           H  
ATOM   1007 HD23 LEU C  34       4.530  -0.652  -7.833  1.00  0.00           H  
ATOM   1008  N   MET C  35       1.474   4.603  -7.609  1.00  0.00           N  
ATOM   1009  CA  MET C  35       0.227   5.307  -7.362  1.00  0.00           C  
ATOM   1010  C   MET C  35      -0.957   4.553  -7.970  1.00  0.00           C  
ATOM   1011  O   MET C  35      -0.986   4.304  -9.175  1.00  0.00           O  
ATOM   1012  CB  MET C  35       0.304   6.711  -7.965  1.00  0.00           C  
ATOM   1013  CG  MET C  35       0.334   7.778  -6.869  1.00  0.00           C  
ATOM   1014  SD  MET C  35      -0.307   9.319  -7.500  1.00  0.00           S  
ATOM   1015  CE  MET C  35      -1.767   9.486  -6.486  1.00  0.00           C  
ATOM   1016  H   MET C  35       1.694   4.459  -8.574  1.00  0.00           H  
ATOM   1017  HA  MET C  35       0.124   5.346  -6.277  1.00  0.00           H  
ATOM   1018  HB2 MET C  35       1.197   6.796  -8.585  1.00  0.00           H  
ATOM   1019  HB3 MET C  35      -0.553   6.878  -8.617  1.00  0.00           H  
ATOM   1020  HG2 MET C  35      -0.259   7.450  -6.015  1.00  0.00           H  
ATOM   1021  HG3 MET C  35       1.355   7.917  -6.513  1.00  0.00           H  
ATOM   1022  HE1 MET C  35      -2.561   8.857  -6.887  1.00  0.00           H  
ATOM   1023  HE2 MET C  35      -1.538   9.177  -5.466  1.00  0.00           H  
ATOM   1024  HE3 MET C  35      -2.092  10.526  -6.486  1.00  0.00           H  
ATOM   1025  N   VAL C  36      -1.906   4.213  -7.110  1.00  0.00           N  
ATOM   1026  CA  VAL C  36      -3.089   3.493  -7.548  1.00  0.00           C  
ATOM   1027  C   VAL C  36      -4.337   4.205  -7.022  1.00  0.00           C  
ATOM   1028  O   VAL C  36      -4.547   4.284  -5.813  1.00  0.00           O  
ATOM   1029  CB  VAL C  36      -3.005   2.030  -7.108  1.00  0.00           C  
ATOM   1030  CG1 VAL C  36      -1.684   1.399  -7.552  1.00  0.00           C  
ATOM   1031  CG2 VAL C  36      -3.194   1.901  -5.596  1.00  0.00           C  
ATOM   1032  H   VAL C  36      -1.874   4.420  -6.133  1.00  0.00           H  
ATOM   1033  HA  VAL C  36      -3.105   3.517  -8.638  1.00  0.00           H  
ATOM   1034  HB  VAL C  36      -3.815   1.487  -7.595  1.00  0.00           H  
ATOM   1035 HG11 VAL C  36      -1.887   0.489  -8.115  1.00  0.00           H  
ATOM   1036 HG12 VAL C  36      -1.139   2.102  -8.182  1.00  0.00           H  
ATOM   1037 HG13 VAL C  36      -1.084   1.158  -6.674  1.00  0.00           H  
ATOM   1038 HG21 VAL C  36      -4.219   2.164  -5.334  1.00  0.00           H  
ATOM   1039 HG22 VAL C  36      -2.994   0.873  -5.291  1.00  0.00           H  
ATOM   1040 HG23 VAL C  36      -2.504   2.572  -5.085  1.00  0.00           H  
ATOM   1041  N   GLY C  37      -5.133   4.704  -7.956  1.00  0.00           N  
ATOM   1042  CA  GLY C  37      -6.355   5.407  -7.602  1.00  0.00           C  
ATOM   1043  C   GLY C  37      -7.554   4.457  -7.606  1.00  0.00           C  
ATOM   1044  O   GLY C  37      -7.842   3.820  -8.618  1.00  0.00           O  
ATOM   1045  H   GLY C  37      -4.955   4.635  -8.938  1.00  0.00           H  
ATOM   1046  HA2 GLY C  37      -6.246   5.857  -6.615  1.00  0.00           H  
ATOM   1047  HA3 GLY C  37      -6.528   6.220  -8.306  1.00  0.00           H  
ATOM   1048  N   GLY C  38      -8.221   4.392  -6.463  1.00  0.00           N  
ATOM   1049  CA  GLY C  38      -9.383   3.531  -6.322  1.00  0.00           C  
ATOM   1050  C   GLY C  38     -10.539   4.276  -5.652  1.00  0.00           C  
ATOM   1051  O   GLY C  38     -10.760   4.134  -4.450  1.00  0.00           O  
ATOM   1052  H   GLY C  38      -7.980   4.914  -5.644  1.00  0.00           H  
ATOM   1053  HA2 GLY C  38      -9.695   3.173  -7.302  1.00  0.00           H  
ATOM   1054  HA3 GLY C  38      -9.120   2.653  -5.731  1.00  0.00           H  
ATOM   1055  N   VAL C  39     -11.247   5.053  -6.459  1.00  0.00           N  
ATOM   1056  CA  VAL C  39     -12.375   5.820  -5.959  1.00  0.00           C  
ATOM   1057  C   VAL C  39     -13.666   5.283  -6.580  1.00  0.00           C  
ATOM   1058  O   VAL C  39     -13.755   5.124  -7.797  1.00  0.00           O  
ATOM   1059  CB  VAL C  39     -12.156   7.310  -6.230  1.00  0.00           C  
ATOM   1060  CG1 VAL C  39     -10.683   7.686  -6.062  1.00  0.00           C  
ATOM   1061  CG2 VAL C  39     -12.665   7.695  -7.620  1.00  0.00           C  
ATOM   1062  H   VAL C  39     -11.061   5.162  -7.435  1.00  0.00           H  
ATOM   1063  HA  VAL C  39     -12.419   5.676  -4.880  1.00  0.00           H  
ATOM   1064  HB  VAL C  39     -12.732   7.872  -5.495  1.00  0.00           H  
ATOM   1065 HG11 VAL C  39     -10.150   6.864  -5.585  1.00  0.00           H  
ATOM   1066 HG12 VAL C  39     -10.245   7.885  -7.040  1.00  0.00           H  
ATOM   1067 HG13 VAL C  39     -10.604   8.578  -5.441  1.00  0.00           H  
ATOM   1068 HG21 VAL C  39     -13.753   7.761  -7.603  1.00  0.00           H  
ATOM   1069 HG22 VAL C  39     -12.247   8.660  -7.906  1.00  0.00           H  
ATOM   1070 HG23 VAL C  39     -12.359   6.938  -8.342  1.00  0.00           H  
ATOM   1071  N   VAL C  40     -14.636   5.018  -5.716  1.00  0.00           N  
ATOM   1072  CA  VAL C  40     -15.918   4.503  -6.165  1.00  0.00           C  
ATOM   1073  C   VAL C  40     -17.043   5.302  -5.505  1.00  0.00           C  
ATOM   1074  O   VAL C  40     -17.205   5.262  -4.286  1.00  0.00           O  
ATOM   1075  CB  VAL C  40     -16.005   3.001  -5.883  1.00  0.00           C  
ATOM   1076  CG1 VAL C  40     -15.354   2.656  -4.543  1.00  0.00           C  
ATOM   1077  CG2 VAL C  40     -17.457   2.519  -5.929  1.00  0.00           C  
ATOM   1078  H   VAL C  40     -14.555   5.151  -4.728  1.00  0.00           H  
ATOM   1079  HA  VAL C  40     -15.971   4.648  -7.244  1.00  0.00           H  
ATOM   1080  HB  VAL C  40     -15.455   2.481  -6.667  1.00  0.00           H  
ATOM   1081 HG11 VAL C  40     -14.342   2.290  -4.714  1.00  0.00           H  
ATOM   1082 HG12 VAL C  40     -15.317   3.548  -3.917  1.00  0.00           H  
ATOM   1083 HG13 VAL C  40     -15.940   1.885  -4.042  1.00  0.00           H  
ATOM   1084 HG21 VAL C  40     -17.959   2.959  -6.790  1.00  0.00           H  
ATOM   1085 HG22 VAL C  40     -17.476   1.432  -6.013  1.00  0.00           H  
ATOM   1086 HG23 VAL C  40     -17.969   2.821  -5.015  1.00  0.00           H  
ATOM   1087  N   ILE C  41     -17.792   6.008  -6.338  1.00  0.00           N  
ATOM   1088  CA  ILE C  41     -18.898   6.815  -5.850  1.00  0.00           C  
ATOM   1089  C   ILE C  41     -20.203   6.314  -6.472  1.00  0.00           C  
ATOM   1090  O   ILE C  41     -20.299   6.172  -7.690  1.00  0.00           O  
ATOM   1091  CB  ILE C  41     -18.628   8.300  -6.100  1.00  0.00           C  
ATOM   1092  CG1 ILE C  41     -19.859   9.145  -5.765  1.00  0.00           C  
ATOM   1093  CG2 ILE C  41     -18.144   8.536  -7.532  1.00  0.00           C  
ATOM   1094  CD1 ILE C  41     -19.468  10.599  -5.492  1.00  0.00           C  
ATOM   1095  H   ILE C  41     -17.654   6.035  -7.328  1.00  0.00           H  
ATOM   1096  HA  ILE C  41     -18.953   6.675  -4.771  1.00  0.00           H  
ATOM   1097  HB  ILE C  41     -17.827   8.619  -5.433  1.00  0.00           H  
ATOM   1098 HG12 ILE C  41     -20.569   9.104  -6.591  1.00  0.00           H  
ATOM   1099 HG13 ILE C  41     -20.362   8.730  -4.892  1.00  0.00           H  
ATOM   1100 HG21 ILE C  41     -18.611   9.438  -7.930  1.00  0.00           H  
ATOM   1101 HG22 ILE C  41     -17.061   8.657  -7.534  1.00  0.00           H  
ATOM   1102 HG23 ILE C  41     -18.415   7.683  -8.153  1.00  0.00           H  
ATOM   1103 HD11 ILE C  41     -19.470  10.780  -4.417  1.00  0.00           H  
ATOM   1104 HD12 ILE C  41     -18.472  10.789  -5.891  1.00  0.00           H  
ATOM   1105 HD13 ILE C  41     -20.185  11.264  -5.973  1.00  0.00           H  
ATOM   1106  N   ALA C  42     -21.174   6.060  -5.608  1.00  0.00           N  
ATOM   1107  CA  ALA C  42     -22.469   5.577  -6.057  1.00  0.00           C  
ATOM   1108  C   ALA C  42     -23.573   6.401  -5.392  1.00  0.00           C  
ATOM   1109  O   ALA C  42     -24.135   5.989  -4.379  1.00  0.00           O  
ATOM   1110  CB  ALA C  42     -22.591   4.083  -5.752  1.00  0.00           C  
ATOM   1111  H   ALA C  42     -21.087   6.178  -4.619  1.00  0.00           H  
ATOM   1112  HA  ALA C  42     -22.520   5.721  -7.136  1.00  0.00           H  
ATOM   1113  HB1 ALA C  42     -23.518   3.898  -5.209  1.00  0.00           H  
ATOM   1114  HB2 ALA C  42     -22.598   3.521  -6.685  1.00  0.00           H  
ATOM   1115  HB3 ALA C  42     -21.745   3.766  -5.143  1.00  0.00           H  
TER    1116      ALA C  42                                                      
ATOM   1117  N   LEU D  17     -15.169  -4.416 -16.636  1.00  0.00           N  
ATOM   1118  CA  LEU D  17     -14.066  -3.497 -16.410  1.00  0.00           C  
ATOM   1119  C   LEU D  17     -12.840  -4.285 -15.943  1.00  0.00           C  
ATOM   1120  O   LEU D  17     -12.498  -4.264 -14.762  1.00  0.00           O  
ATOM   1121  CB  LEU D  17     -14.484  -2.383 -15.449  1.00  0.00           C  
ATOM   1122  CG  LEU D  17     -13.940  -0.988 -15.763  1.00  0.00           C  
ATOM   1123  CD1 LEU D  17     -12.454  -1.047 -16.125  1.00  0.00           C  
ATOM   1124  CD2 LEU D  17     -14.769  -0.308 -16.854  1.00  0.00           C  
ATOM   1125  H   LEU D  17     -15.676  -4.676 -15.814  1.00  0.00           H  
ATOM   1126  HA  LEU D  17     -13.831  -3.028 -17.366  1.00  0.00           H  
ATOM   1127  HB2 LEU D  17     -15.572  -2.332 -15.435  1.00  0.00           H  
ATOM   1128  HB3 LEU D  17     -14.165  -2.658 -14.444  1.00  0.00           H  
ATOM   1129  HG  LEU D  17     -14.028  -0.377 -14.864  1.00  0.00           H  
ATOM   1130 HD11 LEU D  17     -12.347  -1.100 -17.208  1.00  0.00           H  
ATOM   1131 HD12 LEU D  17     -11.954  -0.153 -15.753  1.00  0.00           H  
ATOM   1132 HD13 LEU D  17     -12.005  -1.930 -15.672  1.00  0.00           H  
ATOM   1133 HD21 LEU D  17     -15.827  -0.504 -16.681  1.00  0.00           H  
ATOM   1134 HD22 LEU D  17     -14.590   0.767 -16.831  1.00  0.00           H  
ATOM   1135 HD23 LEU D  17     -14.481  -0.703 -17.828  1.00  0.00           H  
ATOM   1136  N   VAL D  18     -12.212  -4.961 -16.894  1.00  0.00           N  
ATOM   1137  CA  VAL D  18     -11.032  -5.753 -16.595  1.00  0.00           C  
ATOM   1138  C   VAL D  18      -9.793  -5.044 -17.146  1.00  0.00           C  
ATOM   1139  O   VAL D  18      -9.657  -4.877 -18.357  1.00  0.00           O  
ATOM   1140  CB  VAL D  18     -11.202  -7.172 -17.142  1.00  0.00           C  
ATOM   1141  CG1 VAL D  18      -9.897  -7.963 -17.029  1.00  0.00           C  
ATOM   1142  CG2 VAL D  18     -12.347  -7.899 -16.434  1.00  0.00           C  
ATOM   1143  H   VAL D  18     -12.497  -4.972 -17.853  1.00  0.00           H  
ATOM   1144  HA  VAL D  18     -10.946  -5.818 -15.510  1.00  0.00           H  
ATOM   1145  HB  VAL D  18     -11.456  -7.095 -18.199  1.00  0.00           H  
ATOM   1146 HG11 VAL D  18     -10.108  -9.028 -17.128  1.00  0.00           H  
ATOM   1147 HG12 VAL D  18      -9.214  -7.653 -17.820  1.00  0.00           H  
ATOM   1148 HG13 VAL D  18      -9.439  -7.772 -16.058  1.00  0.00           H  
ATOM   1149 HG21 VAL D  18     -12.016  -8.226 -15.448  1.00  0.00           H  
ATOM   1150 HG22 VAL D  18     -13.195  -7.223 -16.327  1.00  0.00           H  
ATOM   1151 HG23 VAL D  18     -12.645  -8.767 -17.023  1.00  0.00           H  
ATOM   1152  N   PHE D  19      -8.922  -4.647 -16.230  1.00  0.00           N  
ATOM   1153  CA  PHE D  19      -7.699  -3.960 -16.609  1.00  0.00           C  
ATOM   1154  C   PHE D  19      -6.469  -4.683 -16.057  1.00  0.00           C  
ATOM   1155  O   PHE D  19      -6.300  -4.790 -14.843  1.00  0.00           O  
ATOM   1156  CB  PHE D  19      -7.767  -2.558 -16.001  1.00  0.00           C  
ATOM   1157  CG  PHE D  19      -7.274  -1.450 -16.933  1.00  0.00           C  
ATOM   1158  CD1 PHE D  19      -5.950  -1.350 -17.230  1.00  0.00           C  
ATOM   1159  CD2 PHE D  19      -8.159  -0.565 -17.466  1.00  0.00           C  
ATOM   1160  CE1 PHE D  19      -5.493  -0.321 -18.096  1.00  0.00           C  
ATOM   1161  CE2 PHE D  19      -7.701   0.463 -18.332  1.00  0.00           C  
ATOM   1162  CZ  PHE D  19      -6.378   0.563 -18.629  1.00  0.00           C  
ATOM   1163  H   PHE D  19      -9.040  -4.787 -15.247  1.00  0.00           H  
ATOM   1164  HA  PHE D  19      -7.656  -3.953 -17.698  1.00  0.00           H  
ATOM   1165  HB2 PHE D  19      -8.797  -2.346 -15.715  1.00  0.00           H  
ATOM   1166  HB3 PHE D  19      -7.173  -2.540 -15.087  1.00  0.00           H  
ATOM   1167  HD1 PHE D  19      -5.241  -2.059 -16.804  1.00  0.00           H  
ATOM   1168  HD2 PHE D  19      -9.220  -0.645 -17.228  1.00  0.00           H  
ATOM   1169  HE1 PHE D  19      -4.432  -0.241 -18.334  1.00  0.00           H  
ATOM   1170  HE2 PHE D  19      -8.411   1.172 -18.759  1.00  0.00           H  
ATOM   1171  HZ  PHE D  19      -6.026   1.352 -19.293  1.00  0.00           H  
ATOM   1172  N   PHE D  20      -5.643  -5.162 -16.975  1.00  0.00           N  
ATOM   1173  CA  PHE D  20      -4.433  -5.873 -16.595  1.00  0.00           C  
ATOM   1174  C   PHE D  20      -3.187  -5.139 -17.093  1.00  0.00           C  
ATOM   1175  O   PHE D  20      -3.015  -4.944 -18.295  1.00  0.00           O  
ATOM   1176  CB  PHE D  20      -4.498  -7.251 -17.257  1.00  0.00           C  
ATOM   1177  CG  PHE D  20      -4.399  -8.419 -16.274  1.00  0.00           C  
ATOM   1178  CD1 PHE D  20      -5.471  -8.754 -15.506  1.00  0.00           C  
ATOM   1179  CD2 PHE D  20      -3.240  -9.122 -16.167  1.00  0.00           C  
ATOM   1180  CE1 PHE D  20      -5.379  -9.838 -14.594  1.00  0.00           C  
ATOM   1181  CE2 PHE D  20      -3.148 -10.206 -15.254  1.00  0.00           C  
ATOM   1182  CZ  PHE D  20      -4.220 -10.541 -14.487  1.00  0.00           C  
ATOM   1183  H   PHE D  20      -5.787  -5.071 -17.960  1.00  0.00           H  
ATOM   1184  HA  PHE D  20      -4.415  -5.920 -15.506  1.00  0.00           H  
ATOM   1185  HB2 PHE D  20      -5.433  -7.333 -17.811  1.00  0.00           H  
ATOM   1186  HB3 PHE D  20      -3.689  -7.332 -17.984  1.00  0.00           H  
ATOM   1187  HD1 PHE D  20      -6.400  -8.191 -15.592  1.00  0.00           H  
ATOM   1188  HD2 PHE D  20      -2.381  -8.853 -16.782  1.00  0.00           H  
ATOM   1189  HE1 PHE D  20      -6.238 -10.107 -13.979  1.00  0.00           H  
ATOM   1190  HE2 PHE D  20      -2.219 -10.769 -15.169  1.00  0.00           H  
ATOM   1191  HZ  PHE D  20      -4.149 -11.373 -13.787  1.00  0.00           H  
ATOM   1192  N   ALA D  21      -2.348  -4.751 -16.142  1.00  0.00           N  
ATOM   1193  CA  ALA D  21      -1.123  -4.043 -16.469  1.00  0.00           C  
ATOM   1194  C   ALA D  21       0.067  -4.779 -15.849  1.00  0.00           C  
ATOM   1195  O   ALA D  21       0.157  -4.903 -14.628  1.00  0.00           O  
ATOM   1196  CB  ALA D  21      -1.227  -2.594 -15.990  1.00  0.00           C  
ATOM   1197  H   ALA D  21      -2.496  -4.914 -15.167  1.00  0.00           H  
ATOM   1198  HA  ALA D  21      -1.016  -4.047 -17.554  1.00  0.00           H  
ATOM   1199  HB1 ALA D  21      -0.741  -1.937 -16.711  1.00  0.00           H  
ATOM   1200  HB2 ALA D  21      -2.277  -2.317 -15.896  1.00  0.00           H  
ATOM   1201  HB3 ALA D  21      -0.737  -2.496 -15.021  1.00  0.00           H  
ATOM   1202  N   GLU D  22       0.951  -5.247 -16.718  1.00  0.00           N  
ATOM   1203  CA  GLU D  22       2.131  -5.966 -16.271  1.00  0.00           C  
ATOM   1204  C   GLU D  22       3.396  -5.314 -16.833  1.00  0.00           C  
ATOM   1205  O   GLU D  22       3.423  -4.902 -17.992  1.00  0.00           O  
ATOM   1206  CB  GLU D  22       2.055  -7.443 -16.664  1.00  0.00           C  
ATOM   1207  CG  GLU D  22       2.257  -8.346 -15.445  1.00  0.00           C  
ATOM   1208  CD  GLU D  22       3.080  -9.583 -15.810  1.00  0.00           C  
ATOM   1209  OE1 GLU D  22       4.198  -9.387 -16.333  1.00  0.00           O  
ATOM   1210  OE2 GLU D  22       2.572 -10.697 -15.558  1.00  0.00           O  
ATOM   1211  H   GLU D  22       0.871  -5.141 -17.709  1.00  0.00           H  
ATOM   1212  HA  GLU D  22       2.125  -5.885 -15.184  1.00  0.00           H  
ATOM   1213  HB2 GLU D  22       1.087  -7.652 -17.119  1.00  0.00           H  
ATOM   1214  HB3 GLU D  22       2.814  -7.663 -17.414  1.00  0.00           H  
ATOM   1215  HG2 GLU D  22       2.761  -7.789 -14.655  1.00  0.00           H  
ATOM   1216  HG3 GLU D  22       1.288  -8.652 -15.050  1.00  0.00           H  
ATOM   1217  N   ASP D  23       4.412  -5.241 -15.987  1.00  0.00           N  
ATOM   1218  CA  ASP D  23       5.677  -4.646 -16.385  1.00  0.00           C  
ATOM   1219  C   ASP D  23       6.828  -5.481 -15.822  1.00  0.00           C  
ATOM   1220  O   ASP D  23       6.855  -5.784 -14.630  1.00  0.00           O  
ATOM   1221  CB  ASP D  23       5.812  -3.224 -15.838  1.00  0.00           C  
ATOM   1222  CG  ASP D  23       7.016  -2.440 -16.366  1.00  0.00           C  
ATOM   1223  OD1 ASP D  23       7.652  -2.948 -17.314  1.00  0.00           O  
ATOM   1224  OD2 ASP D  23       7.272  -1.351 -15.809  1.00  0.00           O  
ATOM   1225  H   ASP D  23       4.382  -5.579 -15.046  1.00  0.00           H  
ATOM   1226  HA  ASP D  23       5.660  -4.640 -17.475  1.00  0.00           H  
ATOM   1227  HB2 ASP D  23       4.904  -2.670 -16.078  1.00  0.00           H  
ATOM   1228  HB3 ASP D  23       5.878  -3.273 -14.751  1.00  0.00           H  
ATOM   1229  N   VAL D  24       7.752  -5.829 -16.706  1.00  0.00           N  
ATOM   1230  CA  VAL D  24       8.903  -6.623 -16.311  1.00  0.00           C  
ATOM   1231  C   VAL D  24      10.181  -5.815 -16.550  1.00  0.00           C  
ATOM   1232  O   VAL D  24      10.599  -5.631 -17.692  1.00  0.00           O  
ATOM   1233  CB  VAL D  24       8.895  -7.961 -17.053  1.00  0.00           C  
ATOM   1234  CG1 VAL D  24      10.200  -8.726 -16.819  1.00  0.00           C  
ATOM   1235  CG2 VAL D  24       7.685  -8.805 -16.648  1.00  0.00           C  
ATOM   1236  H   VAL D  24       7.723  -5.578 -17.673  1.00  0.00           H  
ATOM   1237  HA  VAL D  24       8.812  -6.828 -15.245  1.00  0.00           H  
ATOM   1238  HB  VAL D  24       8.816  -7.752 -18.120  1.00  0.00           H  
ATOM   1239 HG11 VAL D  24      11.032  -8.161 -17.240  1.00  0.00           H  
ATOM   1240 HG12 VAL D  24      10.356  -8.859 -15.749  1.00  0.00           H  
ATOM   1241 HG13 VAL D  24      10.141  -9.701 -17.303  1.00  0.00           H  
ATOM   1242 HG21 VAL D  24       6.862  -8.148 -16.366  1.00  0.00           H  
ATOM   1243 HG22 VAL D  24       7.380  -9.429 -17.488  1.00  0.00           H  
ATOM   1244 HG23 VAL D  24       7.950  -9.439 -15.802  1.00  0.00           H  
ATOM   1245  N   GLY D  25      10.765  -5.354 -15.454  1.00  0.00           N  
ATOM   1246  CA  GLY D  25      11.986  -4.570 -15.530  1.00  0.00           C  
ATOM   1247  C   GLY D  25      13.161  -5.323 -14.902  1.00  0.00           C  
ATOM   1248  O   GLY D  25      13.321  -5.325 -13.683  1.00  0.00           O  
ATOM   1249  H   GLY D  25      10.418  -5.509 -14.529  1.00  0.00           H  
ATOM   1250  HA2 GLY D  25      12.211  -4.341 -16.571  1.00  0.00           H  
ATOM   1251  HA3 GLY D  25      11.844  -3.619 -15.017  1.00  0.00           H  
ATOM   1252  N   SER D  26      13.952  -5.945 -15.764  1.00  0.00           N  
ATOM   1253  CA  SER D  26      15.108  -6.699 -15.310  1.00  0.00           C  
ATOM   1254  C   SER D  26      16.316  -5.772 -15.167  1.00  0.00           C  
ATOM   1255  O   SER D  26      16.841  -5.272 -16.161  1.00  0.00           O  
ATOM   1256  CB  SER D  26      15.430  -7.846 -16.271  1.00  0.00           C  
ATOM   1257  OG  SER D  26      16.153  -8.893 -15.630  1.00  0.00           O  
ATOM   1258  H   SER D  26      13.815  -5.938 -16.755  1.00  0.00           H  
ATOM   1259  HA  SER D  26      14.822  -7.108 -14.340  1.00  0.00           H  
ATOM   1260  HB2 SER D  26      14.503  -8.245 -16.683  1.00  0.00           H  
ATOM   1261  HB3 SER D  26      16.012  -7.463 -17.109  1.00  0.00           H  
ATOM   1262  HG  SER D  26      16.034  -8.833 -14.639  1.00  0.00           H  
ATOM   1263  N   ASN D  27      16.722  -5.569 -13.922  1.00  0.00           N  
ATOM   1264  CA  ASN D  27      17.858  -4.710 -13.636  1.00  0.00           C  
ATOM   1265  C   ASN D  27      17.430  -3.246 -13.762  1.00  0.00           C  
ATOM   1266  O   ASN D  27      18.153  -2.432 -14.334  1.00  0.00           O  
ATOM   1267  CB  ASN D  27      18.998  -4.956 -14.626  1.00  0.00           C  
ATOM   1268  CG  ASN D  27      20.336  -4.492 -14.048  1.00  0.00           C  
ATOM   1269  OD1 ASN D  27      20.756  -4.903 -12.979  1.00  0.00           O  
ATOM   1270  ND2 ASN D  27      20.980  -3.614 -14.813  1.00  0.00           N  
ATOM   1271  H   ASN D  27      16.289  -5.979 -13.119  1.00  0.00           H  
ATOM   1272  HA  ASN D  27      18.165  -4.969 -12.622  1.00  0.00           H  
ATOM   1273  HB2 ASN D  27      19.051  -6.018 -14.868  1.00  0.00           H  
ATOM   1274  HB3 ASN D  27      18.796  -4.427 -15.557  1.00  0.00           H  
ATOM   1275 HD21 ASN D  27      20.580  -3.318 -15.680  1.00  0.00           H  
ATOM   1276 HD22 ASN D  27      21.865  -3.251 -14.521  1.00  0.00           H  
ATOM   1277  N   LYS D  28      16.257  -2.957 -13.218  1.00  0.00           N  
ATOM   1278  CA  LYS D  28      15.724  -1.606 -13.263  1.00  0.00           C  
ATOM   1279  C   LYS D  28      16.745  -0.640 -12.659  1.00  0.00           C  
ATOM   1280  O   LYS D  28      17.595  -1.044 -11.867  1.00  0.00           O  
ATOM   1281  CB  LYS D  28      14.351  -1.549 -12.591  1.00  0.00           C  
ATOM   1282  CG  LYS D  28      13.274  -2.157 -13.492  1.00  0.00           C  
ATOM   1283  CD  LYS D  28      12.050  -2.577 -12.676  1.00  0.00           C  
ATOM   1284  CE  LYS D  28      10.930  -1.540 -12.794  1.00  0.00           C  
ATOM   1285  NZ  LYS D  28       9.643  -2.114 -12.341  1.00  0.00           N  
ATOM   1286  H   LYS D  28      15.675  -3.626 -12.755  1.00  0.00           H  
ATOM   1287  HA  LYS D  28      15.581  -1.346 -14.312  1.00  0.00           H  
ATOM   1288  HB2 LYS D  28      14.383  -2.086 -11.643  1.00  0.00           H  
ATOM   1289  HB3 LYS D  28      14.097  -0.514 -12.361  1.00  0.00           H  
ATOM   1290  HG2 LYS D  28      12.979  -1.432 -14.251  1.00  0.00           H  
ATOM   1291  HG3 LYS D  28      13.679  -3.021 -14.017  1.00  0.00           H  
ATOM   1292  HD2 LYS D  28      11.691  -3.546 -13.023  1.00  0.00           H  
ATOM   1293  HD3 LYS D  28      12.329  -2.697 -11.629  1.00  0.00           H  
ATOM   1294  HE2 LYS D  28      11.175  -0.662 -12.196  1.00  0.00           H  
ATOM   1295  HE3 LYS D  28      10.843  -1.207 -13.828  1.00  0.00           H  
ATOM   1296  HZ1 LYS D  28       9.269  -1.551 -11.603  1.00  0.00           H  
ATOM   1297  HZ2 LYS D  28       8.999  -2.133 -13.105  1.00  0.00           H  
ATOM   1298  HZ3 LYS D  28       9.792  -3.045 -12.007  1.00  0.00           H  
ATOM   1299  N   GLY D  29      16.628   0.619 -13.056  1.00  0.00           N  
ATOM   1300  CA  GLY D  29      17.530   1.646 -12.564  1.00  0.00           C  
ATOM   1301  C   GLY D  29      17.248   2.991 -13.236  1.00  0.00           C  
ATOM   1302  O   GLY D  29      18.133   3.575 -13.860  1.00  0.00           O  
ATOM   1303  H   GLY D  29      15.934   0.940 -13.701  1.00  0.00           H  
ATOM   1304  HA2 GLY D  29      17.420   1.745 -11.484  1.00  0.00           H  
ATOM   1305  HA3 GLY D  29      18.562   1.350 -12.753  1.00  0.00           H  
ATOM   1306  N   ALA D  30      16.012   3.444 -13.086  1.00  0.00           N  
ATOM   1307  CA  ALA D  30      15.603   4.710 -13.671  1.00  0.00           C  
ATOM   1308  C   ALA D  30      14.372   5.235 -12.930  1.00  0.00           C  
ATOM   1309  O   ALA D  30      14.122   4.855 -11.787  1.00  0.00           O  
ATOM   1310  CB  ALA D  30      15.347   4.522 -15.168  1.00  0.00           C  
ATOM   1311  H   ALA D  30      15.299   2.964 -12.577  1.00  0.00           H  
ATOM   1312  HA  ALA D  30      16.423   5.416 -13.541  1.00  0.00           H  
ATOM   1313  HB1 ALA D  30      14.280   4.614 -15.368  1.00  0.00           H  
ATOM   1314  HB2 ALA D  30      15.889   5.284 -15.728  1.00  0.00           H  
ATOM   1315  HB3 ALA D  30      15.691   3.534 -15.474  1.00  0.00           H  
ATOM   1316  N   ILE D  31      13.634   6.099 -13.612  1.00  0.00           N  
ATOM   1317  CA  ILE D  31      12.435   6.680 -13.033  1.00  0.00           C  
ATOM   1318  C   ILE D  31      11.207   5.934 -13.559  1.00  0.00           C  
ATOM   1319  O   ILE D  31      10.835   6.086 -14.722  1.00  0.00           O  
ATOM   1320  CB  ILE D  31      12.393   8.188 -13.287  1.00  0.00           C  
ATOM   1321  CG1 ILE D  31      13.642   8.873 -12.728  1.00  0.00           C  
ATOM   1322  CG2 ILE D  31      11.107   8.802 -12.732  1.00  0.00           C  
ATOM   1323  CD1 ILE D  31      13.622  10.374 -13.020  1.00  0.00           C  
ATOM   1324  H   ILE D  31      13.845   6.403 -14.541  1.00  0.00           H  
ATOM   1325  HA  ILE D  31      12.490   6.536 -11.954  1.00  0.00           H  
ATOM   1326  HB  ILE D  31      12.391   8.353 -14.364  1.00  0.00           H  
ATOM   1327 HG12 ILE D  31      13.701   8.709 -11.652  1.00  0.00           H  
ATOM   1328 HG13 ILE D  31      14.534   8.425 -13.167  1.00  0.00           H  
ATOM   1329 HG21 ILE D  31      11.349   9.693 -12.152  1.00  0.00           H  
ATOM   1330 HG22 ILE D  31      10.449   9.075 -13.557  1.00  0.00           H  
ATOM   1331 HG23 ILE D  31      10.605   8.077 -12.092  1.00  0.00           H  
ATOM   1332 HD11 ILE D  31      13.535  10.926 -12.084  1.00  0.00           H  
ATOM   1333 HD12 ILE D  31      14.545  10.659 -13.525  1.00  0.00           H  
ATOM   1334 HD13 ILE D  31      12.771  10.608 -13.660  1.00  0.00           H  
ATOM   1335  N   ILE D  32      10.612   5.144 -12.678  1.00  0.00           N  
ATOM   1336  CA  ILE D  32       9.434   4.374 -13.039  1.00  0.00           C  
ATOM   1337  C   ILE D  32       8.221   4.921 -12.285  1.00  0.00           C  
ATOM   1338  O   ILE D  32       8.251   5.048 -11.062  1.00  0.00           O  
ATOM   1339  CB  ILE D  32       9.678   2.881 -12.809  1.00  0.00           C  
ATOM   1340  CG1 ILE D  32       8.392   2.175 -12.375  1.00  0.00           C  
ATOM   1341  CG2 ILE D  32      10.818   2.659 -11.814  1.00  0.00           C  
ATOM   1342  CD1 ILE D  32       7.354   2.187 -13.499  1.00  0.00           C  
ATOM   1343  H   ILE D  32      10.921   5.026 -11.734  1.00  0.00           H  
ATOM   1344  HA  ILE D  32       9.268   4.512 -14.107  1.00  0.00           H  
ATOM   1345  HB  ILE D  32       9.986   2.436 -13.756  1.00  0.00           H  
ATOM   1346 HG12 ILE D  32       8.616   1.146 -12.093  1.00  0.00           H  
ATOM   1347 HG13 ILE D  32       7.984   2.666 -11.492  1.00  0.00           H  
ATOM   1348 HG21 ILE D  32      11.702   3.204 -12.146  1.00  0.00           H  
ATOM   1349 HG22 ILE D  32      10.517   3.019 -10.830  1.00  0.00           H  
ATOM   1350 HG23 ILE D  32      11.048   1.595 -11.756  1.00  0.00           H  
ATOM   1351 HD11 ILE D  32       6.633   2.985 -13.319  1.00  0.00           H  
ATOM   1352 HD12 ILE D  32       7.853   2.357 -14.453  1.00  0.00           H  
ATOM   1353 HD13 ILE D  32       6.836   1.228 -13.525  1.00  0.00           H  
ATOM   1354  N   GLY D  33       7.181   5.231 -13.046  1.00  0.00           N  
ATOM   1355  CA  GLY D  33       5.960   5.762 -12.464  1.00  0.00           C  
ATOM   1356  C   GLY D  33       4.768   4.851 -12.764  1.00  0.00           C  
ATOM   1357  O   GLY D  33       4.214   4.888 -13.862  1.00  0.00           O  
ATOM   1358  H   GLY D  33       7.164   5.124 -14.040  1.00  0.00           H  
ATOM   1359  HA2 GLY D  33       6.081   5.865 -11.386  1.00  0.00           H  
ATOM   1360  HA3 GLY D  33       5.768   6.759 -12.860  1.00  0.00           H  
ATOM   1361  N   LEU D  34       4.409   4.053 -11.769  1.00  0.00           N  
ATOM   1362  CA  LEU D  34       3.293   3.133 -11.913  1.00  0.00           C  
ATOM   1363  C   LEU D  34       2.007   3.822 -11.451  1.00  0.00           C  
ATOM   1364  O   LEU D  34       1.699   3.836 -10.261  1.00  0.00           O  
ATOM   1365  CB  LEU D  34       3.583   1.820 -11.183  1.00  0.00           C  
ATOM   1366  CG  LEU D  34       3.248   0.539 -11.949  1.00  0.00           C  
ATOM   1367  CD1 LEU D  34       4.237  -0.578 -11.609  1.00  0.00           C  
ATOM   1368  CD2 LEU D  34       1.798   0.116 -11.702  1.00  0.00           C  
ATOM   1369  H   LEU D  34       4.865   4.028 -10.880  1.00  0.00           H  
ATOM   1370  HA  LEU D  34       3.198   2.899 -12.973  1.00  0.00           H  
ATOM   1371  HB2 LEU D  34       4.641   1.798 -10.923  1.00  0.00           H  
ATOM   1372  HB3 LEU D  34       3.025   1.817 -10.247  1.00  0.00           H  
ATOM   1373  HG  LEU D  34       3.346   0.742 -13.015  1.00  0.00           H  
ATOM   1374 HD11 LEU D  34       5.255  -0.211 -11.732  1.00  0.00           H  
ATOM   1375 HD12 LEU D  34       4.087  -0.894 -10.576  1.00  0.00           H  
ATOM   1376 HD13 LEU D  34       4.072  -1.424 -12.275  1.00  0.00           H  
ATOM   1377 HD21 LEU D  34       1.192   0.999 -11.498  1.00  0.00           H  
ATOM   1378 HD22 LEU D  34       1.413  -0.393 -12.585  1.00  0.00           H  
ATOM   1379 HD23 LEU D  34       1.757  -0.559 -10.847  1.00  0.00           H  
ATOM   1380  N   MET D  35       1.292   4.378 -12.418  1.00  0.00           N  
ATOM   1381  CA  MET D  35       0.046   5.067 -12.126  1.00  0.00           C  
ATOM   1382  C   MET D  35      -1.148   4.319 -12.722  1.00  0.00           C  
ATOM   1383  O   MET D  35      -1.209   4.102 -13.931  1.00  0.00           O  
ATOM   1384  CB  MET D  35       0.099   6.484 -12.701  1.00  0.00           C  
ATOM   1385  CG  MET D  35       0.715   7.461 -11.697  1.00  0.00           C  
ATOM   1386  SD  MET D  35      -0.519   8.624 -11.141  1.00  0.00           S  
ATOM   1387  CE  MET D  35       0.433  10.133 -11.190  1.00  0.00           C  
ATOM   1388  H   MET D  35       1.549   4.363 -13.384  1.00  0.00           H  
ATOM   1389  HA  MET D  35      -0.031   5.083 -11.039  1.00  0.00           H  
ATOM   1390  HB2 MET D  35       0.684   6.485 -13.621  1.00  0.00           H  
ATOM   1391  HB3 MET D  35      -0.907   6.812 -12.963  1.00  0.00           H  
ATOM   1392  HG2 MET D  35       1.120   6.913 -10.846  1.00  0.00           H  
ATOM   1393  HG3 MET D  35       1.547   7.993 -12.158  1.00  0.00           H  
ATOM   1394  HE1 MET D  35       1.190  10.111 -10.406  1.00  0.00           H  
ATOM   1395  HE2 MET D  35       0.919  10.225 -12.161  1.00  0.00           H  
ATOM   1396  HE3 MET D  35      -0.228  10.985 -11.032  1.00  0.00           H  
ATOM   1397  N   VAL D  36      -2.067   3.944 -11.845  1.00  0.00           N  
ATOM   1398  CA  VAL D  36      -3.256   3.224 -12.269  1.00  0.00           C  
ATOM   1399  C   VAL D  36      -4.499   3.954 -11.756  1.00  0.00           C  
ATOM   1400  O   VAL D  36      -4.838   3.858 -10.578  1.00  0.00           O  
ATOM   1401  CB  VAL D  36      -3.182   1.769 -11.801  1.00  0.00           C  
ATOM   1402  CG1 VAL D  36      -2.063   1.017 -12.525  1.00  0.00           C  
ATOM   1403  CG2 VAL D  36      -3.004   1.689 -10.284  1.00  0.00           C  
ATOM   1404  H   VAL D  36      -2.010   4.123 -10.863  1.00  0.00           H  
ATOM   1405  HA  VAL D  36      -3.272   3.227 -13.359  1.00  0.00           H  
ATOM   1406  HB  VAL D  36      -4.127   1.287 -12.053  1.00  0.00           H  
ATOM   1407 HG11 VAL D  36      -1.447   1.726 -13.078  1.00  0.00           H  
ATOM   1408 HG12 VAL D  36      -1.446   0.493 -11.794  1.00  0.00           H  
ATOM   1409 HG13 VAL D  36      -2.498   0.296 -13.217  1.00  0.00           H  
ATOM   1410 HG21 VAL D  36      -3.919   2.021  -9.793  1.00  0.00           H  
ATOM   1411 HG22 VAL D  36      -2.790   0.660  -9.996  1.00  0.00           H  
ATOM   1412 HG23 VAL D  36      -2.176   2.331  -9.981  1.00  0.00           H  
ATOM   1413  N   GLY D  37      -5.145   4.667 -12.667  1.00  0.00           N  
ATOM   1414  CA  GLY D  37      -6.344   5.413 -12.322  1.00  0.00           C  
ATOM   1415  C   GLY D  37      -7.573   4.502 -12.312  1.00  0.00           C  
ATOM   1416  O   GLY D  37      -8.014   4.037 -13.362  1.00  0.00           O  
ATOM   1417  H   GLY D  37      -4.863   4.740 -13.624  1.00  0.00           H  
ATOM   1418  HA2 GLY D  37      -6.220   5.873 -11.342  1.00  0.00           H  
ATOM   1419  HA3 GLY D  37      -6.492   6.221 -13.038  1.00  0.00           H  
ATOM   1420  N   GLY D  38      -8.091   4.273 -11.114  1.00  0.00           N  
ATOM   1421  CA  GLY D  38      -9.260   3.426 -10.954  1.00  0.00           C  
ATOM   1422  C   GLY D  38     -10.414   4.200 -10.314  1.00  0.00           C  
ATOM   1423  O   GLY D  38     -10.496   4.302  -9.091  1.00  0.00           O  
ATOM   1424  H   GLY D  38      -7.726   4.655 -10.265  1.00  0.00           H  
ATOM   1425  HA2 GLY D  38      -9.570   3.041 -11.925  1.00  0.00           H  
ATOM   1426  HA3 GLY D  38      -9.008   2.565 -10.335  1.00  0.00           H  
ATOM   1427  N   VAL D  39     -11.278   4.727 -11.170  1.00  0.00           N  
ATOM   1428  CA  VAL D  39     -12.424   5.489 -10.703  1.00  0.00           C  
ATOM   1429  C   VAL D  39     -13.703   4.890 -11.293  1.00  0.00           C  
ATOM   1430  O   VAL D  39     -13.718   4.463 -12.446  1.00  0.00           O  
ATOM   1431  CB  VAL D  39     -12.243   6.969 -11.047  1.00  0.00           C  
ATOM   1432  CG1 VAL D  39     -13.301   7.826 -10.349  1.00  0.00           C  
ATOM   1433  CG2 VAL D  39     -10.832   7.445 -10.695  1.00  0.00           C  
ATOM   1434  H   VAL D  39     -11.204   4.639 -12.163  1.00  0.00           H  
ATOM   1435  HA  VAL D  39     -12.461   5.396  -9.618  1.00  0.00           H  
ATOM   1436  HB  VAL D  39     -12.376   7.082 -12.122  1.00  0.00           H  
ATOM   1437 HG11 VAL D  39     -13.855   7.213  -9.639  1.00  0.00           H  
ATOM   1438 HG12 VAL D  39     -12.814   8.645  -9.820  1.00  0.00           H  
ATOM   1439 HG13 VAL D  39     -13.988   8.232 -11.093  1.00  0.00           H  
ATOM   1440 HG21 VAL D  39     -10.866   8.494 -10.401  1.00  0.00           H  
ATOM   1441 HG22 VAL D  39     -10.443   6.848  -9.869  1.00  0.00           H  
ATOM   1442 HG23 VAL D  39     -10.183   7.331 -11.563  1.00  0.00           H  
ATOM   1443  N   VAL D  40     -14.745   4.879 -10.474  1.00  0.00           N  
ATOM   1444  CA  VAL D  40     -16.025   4.340 -10.900  1.00  0.00           C  
ATOM   1445  C   VAL D  40     -17.153   5.146 -10.253  1.00  0.00           C  
ATOM   1446  O   VAL D  40     -17.244   5.221  -9.028  1.00  0.00           O  
ATOM   1447  CB  VAL D  40     -16.097   2.846 -10.578  1.00  0.00           C  
ATOM   1448  CG1 VAL D  40     -15.695   2.577  -9.126  1.00  0.00           C  
ATOM   1449  CG2 VAL D  40     -17.491   2.288 -10.873  1.00  0.00           C  
ATOM   1450  H   VAL D  40     -14.724   5.228  -9.537  1.00  0.00           H  
ATOM   1451  HA  VAL D  40     -16.087   4.455 -11.982  1.00  0.00           H  
ATOM   1452  HB  VAL D  40     -15.386   2.329 -11.223  1.00  0.00           H  
ATOM   1453 HG11 VAL D  40     -15.175   3.448  -8.727  1.00  0.00           H  
ATOM   1454 HG12 VAL D  40     -16.588   2.383  -8.532  1.00  0.00           H  
ATOM   1455 HG13 VAL D  40     -15.036   1.710  -9.086  1.00  0.00           H  
ATOM   1456 HG21 VAL D  40     -17.898   1.831  -9.971  1.00  0.00           H  
ATOM   1457 HG22 VAL D  40     -18.145   3.097 -11.197  1.00  0.00           H  
ATOM   1458 HG23 VAL D  40     -17.423   1.538 -11.661  1.00  0.00           H  
ATOM   1459  N   ILE D  41     -17.985   5.728 -11.104  1.00  0.00           N  
ATOM   1460  CA  ILE D  41     -19.103   6.525 -10.630  1.00  0.00           C  
ATOM   1461  C   ILE D  41     -20.406   5.956 -11.196  1.00  0.00           C  
ATOM   1462  O   ILE D  41     -20.481   5.624 -12.379  1.00  0.00           O  
ATOM   1463  CB  ILE D  41     -18.884   8.003 -10.959  1.00  0.00           C  
ATOM   1464  CG1 ILE D  41     -19.891   8.885 -10.217  1.00  0.00           C  
ATOM   1465  CG2 ILE D  41     -18.919   8.241 -12.470  1.00  0.00           C  
ATOM   1466  CD1 ILE D  41     -19.513  10.363 -10.329  1.00  0.00           C  
ATOM   1467  H   ILE D  41     -17.904   5.662 -12.098  1.00  0.00           H  
ATOM   1468  HA  ILE D  41     -19.131   6.437  -9.544  1.00  0.00           H  
ATOM   1469  HB  ILE D  41     -17.891   8.287 -10.611  1.00  0.00           H  
ATOM   1470 HG12 ILE D  41     -20.889   8.728 -10.628  1.00  0.00           H  
ATOM   1471 HG13 ILE D  41     -19.930   8.594  -9.167  1.00  0.00           H  
ATOM   1472 HG21 ILE D  41     -18.952   9.312 -12.669  1.00  0.00           H  
ATOM   1473 HG22 ILE D  41     -18.025   7.814 -12.925  1.00  0.00           H  
ATOM   1474 HG23 ILE D  41     -19.804   7.765 -12.892  1.00  0.00           H  
ATOM   1475 HD11 ILE D  41     -19.950  10.914  -9.496  1.00  0.00           H  
ATOM   1476 HD12 ILE D  41     -18.428  10.464 -10.302  1.00  0.00           H  
ATOM   1477 HD13 ILE D  41     -19.892  10.764 -11.269  1.00  0.00           H  
ATOM   1478  N   ALA D  42     -21.400   5.860 -10.326  1.00  0.00           N  
ATOM   1479  CA  ALA D  42     -22.696   5.336 -10.724  1.00  0.00           C  
ATOM   1480  C   ALA D  42     -23.800   6.160 -10.059  1.00  0.00           C  
ATOM   1481  O   ALA D  42     -24.355   5.753  -9.040  1.00  0.00           O  
ATOM   1482  CB  ALA D  42     -22.779   3.852 -10.364  1.00  0.00           C  
ATOM   1483  H   ALA D  42     -21.331   6.132  -9.366  1.00  0.00           H  
ATOM   1484  HA  ALA D  42     -22.777   5.441 -11.806  1.00  0.00           H  
ATOM   1485  HB1 ALA D  42     -22.441   3.707  -9.339  1.00  0.00           H  
ATOM   1486  HB2 ALA D  42     -23.811   3.513 -10.458  1.00  0.00           H  
ATOM   1487  HB3 ALA D  42     -22.145   3.278 -11.041  1.00  0.00           H  
TER    1488      ALA D  42                                                      
ATOM   1489  N   LEU E  17     -14.513  -3.643 -21.517  1.00  0.00           N  
ATOM   1490  CA  LEU E  17     -13.247  -2.982 -21.250  1.00  0.00           C  
ATOM   1491  C   LEU E  17     -12.240  -4.008 -20.727  1.00  0.00           C  
ATOM   1492  O   LEU E  17     -12.074  -4.159 -19.517  1.00  0.00           O  
ATOM   1493  CB  LEU E  17     -13.452  -1.789 -20.314  1.00  0.00           C  
ATOM   1494  CG  LEU E  17     -13.435  -0.408 -20.974  1.00  0.00           C  
ATOM   1495  CD1 LEU E  17     -14.435   0.533 -20.300  1.00  0.00           C  
ATOM   1496  CD2 LEU E  17     -12.020   0.174 -20.991  1.00  0.00           C  
ATOM   1497  H   LEU E  17     -15.023  -3.923 -20.703  1.00  0.00           H  
ATOM   1498  HA  LEU E  17     -12.878  -2.589 -22.198  1.00  0.00           H  
ATOM   1499  HB2 LEU E  17     -14.406  -1.914 -19.803  1.00  0.00           H  
ATOM   1500  HB3 LEU E  17     -12.675  -1.814 -19.550  1.00  0.00           H  
ATOM   1501  HG  LEU E  17     -13.749  -0.522 -22.012  1.00  0.00           H  
ATOM   1502 HD11 LEU E  17     -14.030   0.869 -19.345  1.00  0.00           H  
ATOM   1503 HD12 LEU E  17     -14.612   1.396 -20.942  1.00  0.00           H  
ATOM   1504 HD13 LEU E  17     -15.374   0.006 -20.131  1.00  0.00           H  
ATOM   1505 HD21 LEU E  17     -12.051   1.211 -20.658  1.00  0.00           H  
ATOM   1506 HD22 LEU E  17     -11.382  -0.404 -20.323  1.00  0.00           H  
ATOM   1507 HD23 LEU E  17     -11.621   0.129 -22.005  1.00  0.00           H  
ATOM   1508  N   VAL E  18     -11.595  -4.688 -21.663  1.00  0.00           N  
ATOM   1509  CA  VAL E  18     -10.609  -5.696 -21.311  1.00  0.00           C  
ATOM   1510  C   VAL E  18      -9.238  -5.267 -21.837  1.00  0.00           C  
ATOM   1511  O   VAL E  18      -9.023  -5.211 -23.047  1.00  0.00           O  
ATOM   1512  CB  VAL E  18     -11.050  -7.064 -21.836  1.00  0.00           C  
ATOM   1513  CG1 VAL E  18      -9.873  -8.042 -21.872  1.00  0.00           C  
ATOM   1514  CG2 VAL E  18     -12.204  -7.625 -21.002  1.00  0.00           C  
ATOM   1515  H   VAL E  18     -11.736  -4.560 -22.645  1.00  0.00           H  
ATOM   1516  HA  VAL E  18     -10.567  -5.749 -20.223  1.00  0.00           H  
ATOM   1517  HB  VAL E  18     -11.407  -6.932 -22.857  1.00  0.00           H  
ATOM   1518 HG11 VAL E  18     -10.235  -9.052 -21.680  1.00  0.00           H  
ATOM   1519 HG12 VAL E  18      -9.400  -8.005 -22.853  1.00  0.00           H  
ATOM   1520 HG13 VAL E  18      -9.147  -7.765 -21.108  1.00  0.00           H  
ATOM   1521 HG21 VAL E  18     -12.054  -8.694 -20.847  1.00  0.00           H  
ATOM   1522 HG22 VAL E  18     -12.235  -7.119 -20.037  1.00  0.00           H  
ATOM   1523 HG23 VAL E  18     -13.144  -7.463 -21.528  1.00  0.00           H  
ATOM   1524  N   PHE E  19      -8.346  -4.976 -20.902  1.00  0.00           N  
ATOM   1525  CA  PHE E  19      -7.001  -4.554 -21.256  1.00  0.00           C  
ATOM   1526  C   PHE E  19      -5.956  -5.508 -20.673  1.00  0.00           C  
ATOM   1527  O   PHE E  19      -6.175  -6.107 -19.622  1.00  0.00           O  
ATOM   1528  CB  PHE E  19      -6.796  -3.163 -20.654  1.00  0.00           C  
ATOM   1529  CG  PHE E  19      -6.541  -2.067 -21.691  1.00  0.00           C  
ATOM   1530  CD1 PHE E  19      -5.271  -1.796 -22.096  1.00  0.00           C  
ATOM   1531  CD2 PHE E  19      -7.585  -1.365 -22.209  1.00  0.00           C  
ATOM   1532  CE1 PHE E  19      -5.035  -0.780 -23.059  1.00  0.00           C  
ATOM   1533  CE2 PHE E  19      -7.348  -0.349 -23.172  1.00  0.00           C  
ATOM   1534  CZ  PHE E  19      -6.079  -0.077 -23.576  1.00  0.00           C  
ATOM   1535  H   PHE E  19      -8.529  -5.024 -19.920  1.00  0.00           H  
ATOM   1536  HA  PHE E  19      -6.934  -4.565 -22.344  1.00  0.00           H  
ATOM   1537  HB2 PHE E  19      -7.676  -2.897 -20.069  1.00  0.00           H  
ATOM   1538  HB3 PHE E  19      -5.953  -3.197 -19.963  1.00  0.00           H  
ATOM   1539  HD1 PHE E  19      -4.435  -2.359 -21.681  1.00  0.00           H  
ATOM   1540  HD2 PHE E  19      -8.602  -1.582 -21.884  1.00  0.00           H  
ATOM   1541  HE1 PHE E  19      -4.017  -0.562 -23.384  1.00  0.00           H  
ATOM   1542  HE2 PHE E  19      -8.184   0.214 -23.586  1.00  0.00           H  
ATOM   1543  HZ  PHE E  19      -5.897   0.703 -24.316  1.00  0.00           H  
ATOM   1544  N   PHE E  20      -4.842  -5.619 -21.382  1.00  0.00           N  
ATOM   1545  CA  PHE E  20      -3.763  -6.490 -20.949  1.00  0.00           C  
ATOM   1546  C   PHE E  20      -2.418  -6.011 -21.499  1.00  0.00           C  
ATOM   1547  O   PHE E  20      -2.016  -6.404 -22.594  1.00  0.00           O  
ATOM   1548  CB  PHE E  20      -4.061  -7.883 -21.505  1.00  0.00           C  
ATOM   1549  CG  PHE E  20      -3.622  -9.027 -20.588  1.00  0.00           C  
ATOM   1550  CD1 PHE E  20      -2.309  -9.373 -20.514  1.00  0.00           C  
ATOM   1551  CD2 PHE E  20      -4.545  -9.697 -19.847  1.00  0.00           C  
ATOM   1552  CE1 PHE E  20      -1.901 -10.434 -19.663  1.00  0.00           C  
ATOM   1553  CE2 PHE E  20      -4.137 -10.758 -18.997  1.00  0.00           C  
ATOM   1554  CZ  PHE E  20      -2.824 -11.104 -18.922  1.00  0.00           C  
ATOM   1555  H   PHE E  20      -4.672  -5.128 -22.237  1.00  0.00           H  
ATOM   1556  HA  PHE E  20      -3.739  -6.458 -19.860  1.00  0.00           H  
ATOM   1557  HB2 PHE E  20      -5.133  -7.969 -21.688  1.00  0.00           H  
ATOM   1558  HB3 PHE E  20      -3.564  -7.993 -22.469  1.00  0.00           H  
ATOM   1559  HD1 PHE E  20      -1.569  -8.835 -21.108  1.00  0.00           H  
ATOM   1560  HD2 PHE E  20      -5.597  -9.420 -19.907  1.00  0.00           H  
ATOM   1561  HE1 PHE E  20      -0.849 -10.711 -19.604  1.00  0.00           H  
ATOM   1562  HE2 PHE E  20      -4.876 -11.295 -18.403  1.00  0.00           H  
ATOM   1563  HZ  PHE E  20      -2.511 -11.919 -18.269  1.00  0.00           H  
ATOM   1564  N   ALA E  21      -1.759  -5.170 -20.715  1.00  0.00           N  
ATOM   1565  CA  ALA E  21      -0.468  -4.634 -21.111  1.00  0.00           C  
ATOM   1566  C   ALA E  21       0.643  -5.502 -20.517  1.00  0.00           C  
ATOM   1567  O   ALA E  21       0.548  -5.942 -19.372  1.00  0.00           O  
ATOM   1568  CB  ALA E  21      -0.365  -3.173 -20.669  1.00  0.00           C  
ATOM   1569  H   ALA E  21      -2.093  -4.856 -19.827  1.00  0.00           H  
ATOM   1570  HA  ALA E  21      -0.409  -4.677 -22.198  1.00  0.00           H  
ATOM   1571  HB1 ALA E  21       0.062  -3.125 -19.667  1.00  0.00           H  
ATOM   1572  HB2 ALA E  21       0.275  -2.628 -21.363  1.00  0.00           H  
ATOM   1573  HB3 ALA E  21      -1.358  -2.724 -20.663  1.00  0.00           H  
ATOM   1574  N   GLU E  22       1.672  -5.723 -21.322  1.00  0.00           N  
ATOM   1575  CA  GLU E  22       2.800  -6.530 -20.891  1.00  0.00           C  
ATOM   1576  C   GLU E  22       4.110  -5.936 -21.414  1.00  0.00           C  
ATOM   1577  O   GLU E  22       4.521  -6.223 -22.537  1.00  0.00           O  
ATOM   1578  CB  GLU E  22       2.639  -7.983 -21.342  1.00  0.00           C  
ATOM   1579  CG  GLU E  22       3.488  -8.922 -20.483  1.00  0.00           C  
ATOM   1580  CD  GLU E  22       2.634 -10.044 -19.888  1.00  0.00           C  
ATOM   1581  OE1 GLU E  22       1.768 -10.553 -20.632  1.00  0.00           O  
ATOM   1582  OE2 GLU E  22       2.867 -10.366 -18.703  1.00  0.00           O  
ATOM   1583  H   GLU E  22       1.742  -5.361 -22.252  1.00  0.00           H  
ATOM   1584  HA  GLU E  22       2.785  -6.491 -19.802  1.00  0.00           H  
ATOM   1585  HB2 GLU E  22       1.590  -8.274 -21.277  1.00  0.00           H  
ATOM   1586  HB3 GLU E  22       2.931  -8.078 -22.388  1.00  0.00           H  
ATOM   1587  HG2 GLU E  22       4.288  -9.350 -21.087  1.00  0.00           H  
ATOM   1588  HG3 GLU E  22       3.963  -8.357 -19.681  1.00  0.00           H  
ATOM   1589  N   ASP E  23       4.728  -5.118 -20.575  1.00  0.00           N  
ATOM   1590  CA  ASP E  23       5.982  -4.481 -20.938  1.00  0.00           C  
ATOM   1591  C   ASP E  23       7.143  -5.251 -20.304  1.00  0.00           C  
ATOM   1592  O   ASP E  23       7.099  -5.583 -19.121  1.00  0.00           O  
ATOM   1593  CB  ASP E  23       6.036  -3.040 -20.428  1.00  0.00           C  
ATOM   1594  CG  ASP E  23       6.935  -2.101 -21.235  1.00  0.00           C  
ATOM   1595  OD1 ASP E  23       8.132  -2.436 -21.367  1.00  0.00           O  
ATOM   1596  OD2 ASP E  23       6.405  -1.070 -21.702  1.00  0.00           O  
ATOM   1597  H   ASP E  23       4.387  -4.890 -19.663  1.00  0.00           H  
ATOM   1598  HA  ASP E  23       6.011  -4.506 -22.027  1.00  0.00           H  
ATOM   1599  HB2 ASP E  23       5.024  -2.634 -20.423  1.00  0.00           H  
ATOM   1600  HB3 ASP E  23       6.380  -3.049 -19.394  1.00  0.00           H  
ATOM   1601  N   VAL E  24       8.154  -5.511 -21.120  1.00  0.00           N  
ATOM   1602  CA  VAL E  24       9.324  -6.235 -20.654  1.00  0.00           C  
ATOM   1603  C   VAL E  24      10.587  -5.481 -21.076  1.00  0.00           C  
ATOM   1604  O   VAL E  24      10.988  -5.536 -22.237  1.00  0.00           O  
ATOM   1605  CB  VAL E  24       9.288  -7.675 -21.169  1.00  0.00           C  
ATOM   1606  CG1 VAL E  24      10.592  -8.407 -20.842  1.00  0.00           C  
ATOM   1607  CG2 VAL E  24       8.081  -8.428 -20.607  1.00  0.00           C  
ATOM   1608  H   VAL E  24       8.182  -5.237 -22.081  1.00  0.00           H  
ATOM   1609  HA  VAL E  24       9.281  -6.265 -19.565  1.00  0.00           H  
ATOM   1610  HB  VAL E  24       9.186  -7.641 -22.254  1.00  0.00           H  
ATOM   1611 HG11 VAL E  24      10.381  -9.244 -20.177  1.00  0.00           H  
ATOM   1612 HG12 VAL E  24      11.040  -8.779 -21.764  1.00  0.00           H  
ATOM   1613 HG13 VAL E  24      11.282  -7.719 -20.354  1.00  0.00           H  
ATOM   1614 HG21 VAL E  24       8.408  -9.095 -19.809  1.00  0.00           H  
ATOM   1615 HG22 VAL E  24       7.359  -7.714 -20.211  1.00  0.00           H  
ATOM   1616 HG23 VAL E  24       7.616  -9.013 -21.401  1.00  0.00           H  
ATOM   1617  N   GLY E  25      11.178  -4.794 -20.109  1.00  0.00           N  
ATOM   1618  CA  GLY E  25      12.387  -4.029 -20.366  1.00  0.00           C  
ATOM   1619  C   GLY E  25      13.529  -4.488 -19.457  1.00  0.00           C  
ATOM   1620  O   GLY E  25      13.290  -4.998 -18.364  1.00  0.00           O  
ATOM   1621  H   GLY E  25      10.845  -4.754 -19.167  1.00  0.00           H  
ATOM   1622  HA2 GLY E  25      12.679  -4.144 -21.409  1.00  0.00           H  
ATOM   1623  HA3 GLY E  25      12.192  -2.969 -20.204  1.00  0.00           H  
ATOM   1624  N   SER E  26      14.745  -4.291 -19.944  1.00  0.00           N  
ATOM   1625  CA  SER E  26      15.925  -4.678 -19.190  1.00  0.00           C  
ATOM   1626  C   SER E  26      16.808  -3.455 -18.935  1.00  0.00           C  
ATOM   1627  O   SER E  26      16.933  -2.585 -19.796  1.00  0.00           O  
ATOM   1628  CB  SER E  26      16.717  -5.761 -19.924  1.00  0.00           C  
ATOM   1629  OG  SER E  26      16.769  -6.979 -19.185  1.00  0.00           O  
ATOM   1630  H   SER E  26      14.931  -3.875 -20.835  1.00  0.00           H  
ATOM   1631  HA  SER E  26      15.548  -5.080 -18.249  1.00  0.00           H  
ATOM   1632  HB2 SER E  26      16.262  -5.947 -20.897  1.00  0.00           H  
ATOM   1633  HB3 SER E  26      17.731  -5.406 -20.110  1.00  0.00           H  
ATOM   1634  HG  SER E  26      16.368  -7.722 -19.721  1.00  0.00           H  
ATOM   1635  N   ASN E  27      17.399  -3.427 -17.749  1.00  0.00           N  
ATOM   1636  CA  ASN E  27      18.267  -2.325 -17.371  1.00  0.00           C  
ATOM   1637  C   ASN E  27      17.412  -1.146 -16.903  1.00  0.00           C  
ATOM   1638  O   ASN E  27      17.620  -0.617 -15.813  1.00  0.00           O  
ATOM   1639  CB  ASN E  27      19.111  -1.857 -18.558  1.00  0.00           C  
ATOM   1640  CG  ASN E  27      20.562  -1.616 -18.137  1.00  0.00           C  
ATOM   1641  OD1 ASN E  27      21.404  -2.497 -18.188  1.00  0.00           O  
ATOM   1642  ND2 ASN E  27      20.806  -0.377 -17.720  1.00  0.00           N  
ATOM   1643  H   ASN E  27      17.292  -4.139 -17.055  1.00  0.00           H  
ATOM   1644  HA  ASN E  27      18.901  -2.720 -16.578  1.00  0.00           H  
ATOM   1645  HB2 ASN E  27      19.077  -2.604 -19.350  1.00  0.00           H  
ATOM   1646  HB3 ASN E  27      18.690  -0.938 -18.968  1.00  0.00           H  
ATOM   1647 HD21 ASN E  27      20.069   0.299 -17.703  1.00  0.00           H  
ATOM   1648 HD22 ASN E  27      21.726  -0.121 -17.423  1.00  0.00           H  
ATOM   1649  N   LYS E  28      16.467  -0.767 -17.752  1.00  0.00           N  
ATOM   1650  CA  LYS E  28      15.580   0.340 -17.440  1.00  0.00           C  
ATOM   1651  C   LYS E  28      16.379   1.451 -16.757  1.00  0.00           C  
ATOM   1652  O   LYS E  28      16.473   1.490 -15.531  1.00  0.00           O  
ATOM   1653  CB  LYS E  28      14.382  -0.148 -16.622  1.00  0.00           C  
ATOM   1654  CG  LYS E  28      13.196  -0.477 -17.531  1.00  0.00           C  
ATOM   1655  CD  LYS E  28      11.948  -0.803 -16.707  1.00  0.00           C  
ATOM   1656  CE  LYS E  28      10.760  -1.126 -17.615  1.00  0.00           C  
ATOM   1657  NZ  LYS E  28       9.556  -1.424 -16.808  1.00  0.00           N  
ATOM   1658  H   LYS E  28      16.304  -1.203 -18.638  1.00  0.00           H  
ATOM   1659  HA  LYS E  28      15.191   0.723 -18.384  1.00  0.00           H  
ATOM   1660  HB2 LYS E  28      14.663  -1.032 -16.050  1.00  0.00           H  
ATOM   1661  HB3 LYS E  28      14.092   0.618 -15.903  1.00  0.00           H  
ATOM   1662  HG2 LYS E  28      12.991   0.368 -18.188  1.00  0.00           H  
ATOM   1663  HG3 LYS E  28      13.446  -1.324 -18.169  1.00  0.00           H  
ATOM   1664  HD2 LYS E  28      12.151  -1.651 -16.053  1.00  0.00           H  
ATOM   1665  HD3 LYS E  28      11.701   0.043 -16.065  1.00  0.00           H  
ATOM   1666  HE2 LYS E  28      10.562  -0.283 -18.278  1.00  0.00           H  
ATOM   1667  HE3 LYS E  28      11.001  -1.979 -18.249  1.00  0.00           H  
ATOM   1668  HZ1 LYS E  28       9.328  -2.393 -16.896  1.00  0.00           H  
ATOM   1669  HZ2 LYS E  28       9.737  -1.210 -15.848  1.00  0.00           H  
ATOM   1670  HZ3 LYS E  28       8.790  -0.870 -17.134  1.00  0.00           H  
ATOM   1671  N   GLY E  29      16.936   2.328 -17.580  1.00  0.00           N  
ATOM   1672  CA  GLY E  29      17.724   3.437 -17.071  1.00  0.00           C  
ATOM   1673  C   GLY E  29      17.283   4.759 -17.702  1.00  0.00           C  
ATOM   1674  O   GLY E  29      18.107   5.637 -17.953  1.00  0.00           O  
ATOM   1675  H   GLY E  29      16.855   2.289 -18.576  1.00  0.00           H  
ATOM   1676  HA2 GLY E  29      17.621   3.494 -15.987  1.00  0.00           H  
ATOM   1677  HA3 GLY E  29      18.780   3.264 -17.281  1.00  0.00           H  
ATOM   1678  N   ALA E  30      15.983   4.859 -17.940  1.00  0.00           N  
ATOM   1679  CA  ALA E  30      15.422   6.059 -18.536  1.00  0.00           C  
ATOM   1680  C   ALA E  30      14.215   6.516 -17.714  1.00  0.00           C  
ATOM   1681  O   ALA E  30      14.250   6.486 -16.485  1.00  0.00           O  
ATOM   1682  CB  ALA E  30      15.061   5.782 -19.997  1.00  0.00           C  
ATOM   1683  H   ALA E  30      15.320   4.140 -17.732  1.00  0.00           H  
ATOM   1684  HA  ALA E  30      16.187   6.835 -18.505  1.00  0.00           H  
ATOM   1685  HB1 ALA E  30      14.109   5.253 -20.043  1.00  0.00           H  
ATOM   1686  HB2 ALA E  30      14.978   6.726 -20.536  1.00  0.00           H  
ATOM   1687  HB3 ALA E  30      15.839   5.171 -20.454  1.00  0.00           H  
ATOM   1688  N   ILE E  31      13.176   6.928 -18.426  1.00  0.00           N  
ATOM   1689  CA  ILE E  31      11.961   7.390 -17.778  1.00  0.00           C  
ATOM   1690  C   ILE E  31      10.774   6.569 -18.284  1.00  0.00           C  
ATOM   1691  O   ILE E  31      10.576   6.436 -19.491  1.00  0.00           O  
ATOM   1692  CB  ILE E  31      11.792   8.899 -17.970  1.00  0.00           C  
ATOM   1693  CG1 ILE E  31      12.983   9.663 -17.389  1.00  0.00           C  
ATOM   1694  CG2 ILE E  31      10.462   9.380 -17.386  1.00  0.00           C  
ATOM   1695  CD1 ILE E  31      13.003  11.109 -17.888  1.00  0.00           C  
ATOM   1696  H   ILE E  31      13.156   6.949 -19.426  1.00  0.00           H  
ATOM   1697  HA  ILE E  31      12.073   7.212 -16.708  1.00  0.00           H  
ATOM   1698  HB  ILE E  31      11.767   9.106 -19.040  1.00  0.00           H  
ATOM   1699 HG12 ILE E  31      12.932   9.650 -16.300  1.00  0.00           H  
ATOM   1700 HG13 ILE E  31      13.911   9.165 -17.670  1.00  0.00           H  
ATOM   1701 HG21 ILE E  31      10.590  10.377 -16.964  1.00  0.00           H  
ATOM   1702 HG22 ILE E  31       9.709   9.412 -18.173  1.00  0.00           H  
ATOM   1703 HG23 ILE E  31      10.140   8.694 -16.603  1.00  0.00           H  
ATOM   1704 HD11 ILE E  31      13.458  11.146 -18.877  1.00  0.00           H  
ATOM   1705 HD12 ILE E  31      11.982  11.488 -17.943  1.00  0.00           H  
ATOM   1706 HD13 ILE E  31      13.582  11.723 -17.198  1.00  0.00           H  
ATOM   1707  N   ILE E  32      10.015   6.039 -17.336  1.00  0.00           N  
ATOM   1708  CA  ILE E  32       8.852   5.234 -17.671  1.00  0.00           C  
ATOM   1709  C   ILE E  32       7.718   5.552 -16.694  1.00  0.00           C  
ATOM   1710  O   ILE E  32       7.953   5.718 -15.499  1.00  0.00           O  
ATOM   1711  CB  ILE E  32       9.224   3.750 -17.720  1.00  0.00           C  
ATOM   1712  CG1 ILE E  32       7.976   2.878 -17.872  1.00  0.00           C  
ATOM   1713  CG2 ILE E  32      10.056   3.353 -16.500  1.00  0.00           C  
ATOM   1714  CD1 ILE E  32       8.341   1.392 -17.851  1.00  0.00           C  
ATOM   1715  H   ILE E  32      10.182   6.152 -16.357  1.00  0.00           H  
ATOM   1716  HA  ILE E  32       8.535   5.520 -18.674  1.00  0.00           H  
ATOM   1717  HB  ILE E  32       9.844   3.583 -18.601  1.00  0.00           H  
ATOM   1718 HG12 ILE E  32       7.275   3.095 -17.067  1.00  0.00           H  
ATOM   1719 HG13 ILE E  32       7.471   3.119 -18.808  1.00  0.00           H  
ATOM   1720 HG21 ILE E  32      10.594   2.429 -16.712  1.00  0.00           H  
ATOM   1721 HG22 ILE E  32      10.770   4.145 -16.273  1.00  0.00           H  
ATOM   1722 HG23 ILE E  32       9.397   3.202 -15.644  1.00  0.00           H  
ATOM   1723 HD11 ILE E  32       7.520   0.810 -18.271  1.00  0.00           H  
ATOM   1724 HD12 ILE E  32       9.241   1.230 -18.445  1.00  0.00           H  
ATOM   1725 HD13 ILE E  32       8.522   1.077 -16.824  1.00  0.00           H  
ATOM   1726  N   GLY E  33       6.513   5.627 -17.240  1.00  0.00           N  
ATOM   1727  CA  GLY E  33       5.343   5.922 -16.432  1.00  0.00           C  
ATOM   1728  C   GLY E  33       4.134   5.109 -16.900  1.00  0.00           C  
ATOM   1729  O   GLY E  33       3.487   5.463 -17.885  1.00  0.00           O  
ATOM   1730  H   GLY E  33       6.331   5.490 -18.214  1.00  0.00           H  
ATOM   1731  HA2 GLY E  33       5.553   5.698 -15.386  1.00  0.00           H  
ATOM   1732  HA3 GLY E  33       5.114   6.986 -16.491  1.00  0.00           H  
ATOM   1733  N   LEU E  34       3.866   4.035 -16.173  1.00  0.00           N  
ATOM   1734  CA  LEU E  34       2.746   3.169 -16.501  1.00  0.00           C  
ATOM   1735  C   LEU E  34       1.440   3.855 -16.096  1.00  0.00           C  
ATOM   1736  O   LEU E  34       0.874   3.549 -15.047  1.00  0.00           O  
ATOM   1737  CB  LEU E  34       2.936   1.786 -15.874  1.00  0.00           C  
ATOM   1738  CG  LEU E  34       2.515   0.594 -16.736  1.00  0.00           C  
ATOM   1739  CD1 LEU E  34       3.487  -0.575 -16.567  1.00  0.00           C  
ATOM   1740  CD2 LEU E  34       1.071   0.186 -16.441  1.00  0.00           C  
ATOM   1741  H   LEU E  34       4.397   3.754 -15.373  1.00  0.00           H  
ATOM   1742  HA  LEU E  34       2.744   3.034 -17.583  1.00  0.00           H  
ATOM   1743  HB2 LEU E  34       3.987   1.668 -15.613  1.00  0.00           H  
ATOM   1744  HB3 LEU E  34       2.371   1.752 -14.942  1.00  0.00           H  
ATOM   1745  HG  LEU E  34       2.557   0.898 -17.782  1.00  0.00           H  
ATOM   1746 HD11 LEU E  34       3.912  -0.838 -17.535  1.00  0.00           H  
ATOM   1747 HD12 LEU E  34       4.288  -0.286 -15.885  1.00  0.00           H  
ATOM   1748 HD13 LEU E  34       2.955  -1.434 -16.158  1.00  0.00           H  
ATOM   1749 HD21 LEU E  34       0.609   0.929 -15.791  1.00  0.00           H  
ATOM   1750 HD22 LEU E  34       0.512   0.124 -17.375  1.00  0.00           H  
ATOM   1751 HD23 LEU E  34       1.061  -0.785 -15.946  1.00  0.00           H  
ATOM   1752  N   MET E  35       0.999   4.769 -16.948  1.00  0.00           N  
ATOM   1753  CA  MET E  35      -0.229   5.500 -16.691  1.00  0.00           C  
ATOM   1754  C   MET E  35      -1.416   4.845 -17.400  1.00  0.00           C  
ATOM   1755  O   MET E  35      -1.607   5.032 -18.601  1.00  0.00           O  
ATOM   1756  CB  MET E  35      -0.076   6.943 -17.178  1.00  0.00           C  
ATOM   1757  CG  MET E  35       0.984   7.687 -16.364  1.00  0.00           C  
ATOM   1758  SD  MET E  35       0.199   8.837 -15.247  1.00  0.00           S  
ATOM   1759  CE  MET E  35       1.037  10.343 -15.713  1.00  0.00           C  
ATOM   1760  H   MET E  35       1.466   5.011 -17.798  1.00  0.00           H  
ATOM   1761  HA  MET E  35      -0.374   5.459 -15.611  1.00  0.00           H  
ATOM   1762  HB2 MET E  35       0.201   6.946 -18.232  1.00  0.00           H  
ATOM   1763  HB3 MET E  35      -1.032   7.461 -17.098  1.00  0.00           H  
ATOM   1764  HG2 MET E  35       1.588   6.975 -15.801  1.00  0.00           H  
ATOM   1765  HG3 MET E  35       1.660   8.220 -17.032  1.00  0.00           H  
ATOM   1766  HE1 MET E  35       1.504  10.211 -16.689  1.00  0.00           H  
ATOM   1767  HE2 MET E  35       0.317  11.159 -15.762  1.00  0.00           H  
ATOM   1768  HE3 MET E  35       1.802  10.577 -14.973  1.00  0.00           H  
ATOM   1769  N   VAL E  36      -2.183   4.090 -16.627  1.00  0.00           N  
ATOM   1770  CA  VAL E  36      -3.346   3.405 -17.166  1.00  0.00           C  
ATOM   1771  C   VAL E  36      -4.616   4.100 -16.671  1.00  0.00           C  
ATOM   1772  O   VAL E  36      -4.793   4.297 -15.470  1.00  0.00           O  
ATOM   1773  CB  VAL E  36      -3.295   1.921 -16.800  1.00  0.00           C  
ATOM   1774  CG1 VAL E  36      -2.081   1.240 -17.435  1.00  0.00           C  
ATOM   1775  CG2 VAL E  36      -3.300   1.729 -15.282  1.00  0.00           C  
ATOM   1776  H   VAL E  36      -2.020   3.943 -15.651  1.00  0.00           H  
ATOM   1777  HA  VAL E  36      -3.301   3.487 -18.252  1.00  0.00           H  
ATOM   1778  HB  VAL E  36      -4.192   1.447 -17.200  1.00  0.00           H  
ATOM   1779 HG11 VAL E  36      -2.276   1.062 -18.492  1.00  0.00           H  
ATOM   1780 HG12 VAL E  36      -1.208   1.885 -17.330  1.00  0.00           H  
ATOM   1781 HG13 VAL E  36      -1.894   0.290 -16.935  1.00  0.00           H  
ATOM   1782 HG21 VAL E  36      -4.185   2.205 -14.859  1.00  0.00           H  
ATOM   1783 HG22 VAL E  36      -3.314   0.664 -15.050  1.00  0.00           H  
ATOM   1784 HG23 VAL E  36      -2.405   2.183 -14.856  1.00  0.00           H  
ATOM   1785  N   GLY E  37      -5.468   4.454 -17.623  1.00  0.00           N  
ATOM   1786  CA  GLY E  37      -6.716   5.123 -17.299  1.00  0.00           C  
ATOM   1787  C   GLY E  37      -7.836   4.108 -17.062  1.00  0.00           C  
ATOM   1788  O   GLY E  37      -8.165   3.322 -17.950  1.00  0.00           O  
ATOM   1789  H   GLY E  37      -5.316   4.291 -18.598  1.00  0.00           H  
ATOM   1790  HA2 GLY E  37      -6.583   5.737 -16.408  1.00  0.00           H  
ATOM   1791  HA3 GLY E  37      -6.994   5.794 -18.111  1.00  0.00           H  
ATOM   1792  N   GLY E  38      -8.392   4.158 -15.860  1.00  0.00           N  
ATOM   1793  CA  GLY E  38      -9.469   3.252 -15.496  1.00  0.00           C  
ATOM   1794  C   GLY E  38     -10.609   4.006 -14.808  1.00  0.00           C  
ATOM   1795  O   GLY E  38     -10.847   3.825 -13.615  1.00  0.00           O  
ATOM   1796  H   GLY E  38      -8.119   4.800 -15.144  1.00  0.00           H  
ATOM   1797  HA2 GLY E  38      -9.845   2.751 -16.388  1.00  0.00           H  
ATOM   1798  HA3 GLY E  38      -9.087   2.477 -14.831  1.00  0.00           H  
ATOM   1799  N   VAL E  39     -11.284   4.835 -15.591  1.00  0.00           N  
ATOM   1800  CA  VAL E  39     -12.394   5.616 -15.072  1.00  0.00           C  
ATOM   1801  C   VAL E  39     -13.684   5.192 -15.777  1.00  0.00           C  
ATOM   1802  O   VAL E  39     -13.756   5.198 -17.005  1.00  0.00           O  
ATOM   1803  CB  VAL E  39     -12.096   7.110 -15.219  1.00  0.00           C  
ATOM   1804  CG1 VAL E  39     -13.211   7.955 -14.599  1.00  0.00           C  
ATOM   1805  CG2 VAL E  39     -10.738   7.460 -14.608  1.00  0.00           C  
ATOM   1806  H   VAL E  39     -11.084   4.976 -16.560  1.00  0.00           H  
ATOM   1807  HA  VAL E  39     -12.485   5.393 -14.010  1.00  0.00           H  
ATOM   1808  HB  VAL E  39     -12.054   7.340 -16.284  1.00  0.00           H  
ATOM   1809 HG11 VAL E  39     -13.715   8.521 -15.382  1.00  0.00           H  
ATOM   1810 HG12 VAL E  39     -13.929   7.302 -14.103  1.00  0.00           H  
ATOM   1811 HG13 VAL E  39     -12.783   8.643 -13.871  1.00  0.00           H  
ATOM   1812 HG21 VAL E  39     -10.582   8.538 -14.664  1.00  0.00           H  
ATOM   1813 HG22 VAL E  39     -10.716   7.144 -13.566  1.00  0.00           H  
ATOM   1814 HG23 VAL E  39      -9.949   6.950 -15.160  1.00  0.00           H  
ATOM   1815  N   VAL E  40     -14.672   4.833 -14.970  1.00  0.00           N  
ATOM   1816  CA  VAL E  40     -15.955   4.407 -15.501  1.00  0.00           C  
ATOM   1817  C   VAL E  40     -17.056   5.317 -14.953  1.00  0.00           C  
ATOM   1818  O   VAL E  40     -17.148   5.529 -13.745  1.00  0.00           O  
ATOM   1819  CB  VAL E  40     -16.188   2.929 -15.182  1.00  0.00           C  
ATOM   1820  CG1 VAL E  40     -16.202   2.689 -13.671  1.00  0.00           C  
ATOM   1821  CG2 VAL E  40     -17.480   2.426 -15.829  1.00  0.00           C  
ATOM   1822  H   VAL E  40     -14.605   4.831 -13.972  1.00  0.00           H  
ATOM   1823  HA  VAL E  40     -15.916   4.517 -16.584  1.00  0.00           H  
ATOM   1824  HB  VAL E  40     -15.359   2.360 -15.604  1.00  0.00           H  
ATOM   1825 HG11 VAL E  40     -17.061   3.195 -13.231  1.00  0.00           H  
ATOM   1826 HG12 VAL E  40     -16.270   1.619 -13.474  1.00  0.00           H  
ATOM   1827 HG13 VAL E  40     -15.284   3.082 -13.233  1.00  0.00           H  
ATOM   1828 HG21 VAL E  40     -17.537   2.786 -16.856  1.00  0.00           H  
ATOM   1829 HG22 VAL E  40     -17.488   1.336 -15.825  1.00  0.00           H  
ATOM   1830 HG23 VAL E  40     -18.337   2.797 -15.266  1.00  0.00           H  
ATOM   1831  N   ILE E  41     -17.865   5.831 -15.869  1.00  0.00           N  
ATOM   1832  CA  ILE E  41     -18.956   6.714 -15.493  1.00  0.00           C  
ATOM   1833  C   ILE E  41     -20.271   6.152 -16.037  1.00  0.00           C  
ATOM   1834  O   ILE E  41     -20.485   6.125 -17.248  1.00  0.00           O  
ATOM   1835  CB  ILE E  41     -18.666   8.147 -15.945  1.00  0.00           C  
ATOM   1836  CG1 ILE E  41     -19.715   9.117 -15.397  1.00  0.00           C  
ATOM   1837  CG2 ILE E  41     -18.549   8.228 -17.468  1.00  0.00           C  
ATOM   1838  CD1 ILE E  41     -19.055  10.371 -14.822  1.00  0.00           C  
ATOM   1839  H   ILE E  41     -17.783   5.654 -16.850  1.00  0.00           H  
ATOM   1840  HA  ILE E  41     -19.008   6.723 -14.404  1.00  0.00           H  
ATOM   1841  HB  ILE E  41     -17.703   8.447 -15.531  1.00  0.00           H  
ATOM   1842 HG12 ILE E  41     -20.406   9.397 -16.193  1.00  0.00           H  
ATOM   1843 HG13 ILE E  41     -20.303   8.624 -14.624  1.00  0.00           H  
ATOM   1844 HG21 ILE E  41     -19.535   8.398 -17.899  1.00  0.00           H  
ATOM   1845 HG22 ILE E  41     -17.887   9.052 -17.738  1.00  0.00           H  
ATOM   1846 HG23 ILE E  41     -18.140   7.294 -17.851  1.00  0.00           H  
ATOM   1847 HD11 ILE E  41     -18.131  10.095 -14.314  1.00  0.00           H  
ATOM   1848 HD12 ILE E  41     -18.831  11.067 -15.631  1.00  0.00           H  
ATOM   1849 HD13 ILE E  41     -19.732  10.846 -14.112  1.00  0.00           H  
ATOM   1850  N   ALA E  42     -21.118   5.717 -15.115  1.00  0.00           N  
ATOM   1851  CA  ALA E  42     -22.406   5.158 -15.487  1.00  0.00           C  
ATOM   1852  C   ALA E  42     -23.516   6.131 -15.085  1.00  0.00           C  
ATOM   1853  O   ALA E  42     -23.837   6.259 -13.905  1.00  0.00           O  
ATOM   1854  CB  ALA E  42     -22.573   3.783 -14.836  1.00  0.00           C  
ATOM   1855  H   ALA E  42     -20.936   5.743 -14.132  1.00  0.00           H  
ATOM   1856  HA  ALA E  42     -22.415   5.036 -16.570  1.00  0.00           H  
ATOM   1857  HB1 ALA E  42     -22.220   3.824 -13.805  1.00  0.00           H  
ATOM   1858  HB2 ALA E  42     -23.625   3.500 -14.849  1.00  0.00           H  
ATOM   1859  HB3 ALA E  42     -21.992   3.046 -15.390  1.00  0.00           H  
TER    1860      ALA E  42                                                      
ENDMDL                                                                          
MODEL        3                                                                  
ATOM      1  N   LEU A  17     -15.652  -4.171  -2.878  1.00  0.00           N  
ATOM      2  CA  LEU A  17     -14.465  -3.556  -3.449  1.00  0.00           C  
ATOM      3  C   LEU A  17     -13.221  -4.128  -2.765  1.00  0.00           C  
ATOM      4  O   LEU A  17     -12.758  -3.590  -1.761  1.00  0.00           O  
ATOM      5  CB  LEU A  17     -14.562  -2.031  -3.373  1.00  0.00           C  
ATOM      6  CG  LEU A  17     -14.608  -1.294  -4.713  1.00  0.00           C  
ATOM      7  CD1 LEU A  17     -13.376  -1.619  -5.559  1.00  0.00           C  
ATOM      8  CD2 LEU A  17     -15.910  -1.592  -5.458  1.00  0.00           C  
ATOM      9  H   LEU A  17     -16.320  -4.499  -3.545  1.00  0.00           H  
ATOM     10  HA  LEU A  17     -14.434  -3.825  -4.504  1.00  0.00           H  
ATOM     11  HB2 LEU A  17     -15.457  -1.772  -2.807  1.00  0.00           H  
ATOM     12  HB3 LEU A  17     -13.709  -1.660  -2.805  1.00  0.00           H  
ATOM     13  HG  LEU A  17     -14.588  -0.223  -4.514  1.00  0.00           H  
ATOM     14 HD11 LEU A  17     -13.371  -0.992  -6.450  1.00  0.00           H  
ATOM     15 HD12 LEU A  17     -12.474  -1.430  -4.977  1.00  0.00           H  
ATOM     16 HD13 LEU A  17     -13.404  -2.668  -5.854  1.00  0.00           H  
ATOM     17 HD21 LEU A  17     -16.024  -0.891  -6.285  1.00  0.00           H  
ATOM     18 HD22 LEU A  17     -15.882  -2.610  -5.847  1.00  0.00           H  
ATOM     19 HD23 LEU A  17     -16.752  -1.487  -4.774  1.00  0.00           H  
ATOM     20  N   VAL A  18     -12.716  -5.211  -3.337  1.00  0.00           N  
ATOM     21  CA  VAL A  18     -11.535  -5.861  -2.796  1.00  0.00           C  
ATOM     22  C   VAL A  18     -10.290  -5.316  -3.499  1.00  0.00           C  
ATOM     23  O   VAL A  18     -10.211  -5.329  -4.727  1.00  0.00           O  
ATOM     24  CB  VAL A  18     -11.672  -7.380  -2.917  1.00  0.00           C  
ATOM     25  CG1 VAL A  18     -11.958  -7.792  -4.363  1.00  0.00           C  
ATOM     26  CG2 VAL A  18     -10.426  -8.088  -2.381  1.00  0.00           C  
ATOM     27  H   VAL A  18     -13.099  -5.642  -4.154  1.00  0.00           H  
ATOM     28  HA  VAL A  18     -11.478  -5.611  -1.737  1.00  0.00           H  
ATOM     29  HB  VAL A  18     -12.521  -7.690  -2.307  1.00  0.00           H  
ATOM     30 HG11 VAL A  18     -13.005  -7.598  -4.595  1.00  0.00           H  
ATOM     31 HG12 VAL A  18     -11.323  -7.216  -5.036  1.00  0.00           H  
ATOM     32 HG13 VAL A  18     -11.749  -8.854  -4.486  1.00  0.00           H  
ATOM     33 HG21 VAL A  18      -9.573  -7.412  -2.436  1.00  0.00           H  
ATOM     34 HG22 VAL A  18     -10.592  -8.380  -1.344  1.00  0.00           H  
ATOM     35 HG23 VAL A  18     -10.226  -8.976  -2.981  1.00  0.00           H  
ATOM     36  N   PHE A  19      -9.349  -4.850  -2.691  1.00  0.00           N  
ATOM     37  CA  PHE A  19      -8.113  -4.301  -3.220  1.00  0.00           C  
ATOM     38  C   PHE A  19      -6.907  -5.123  -2.760  1.00  0.00           C  
ATOM     39  O   PHE A  19      -6.871  -5.597  -1.626  1.00  0.00           O  
ATOM     40  CB  PHE A  19      -7.984  -2.878  -2.673  1.00  0.00           C  
ATOM     41  CG  PHE A  19      -7.861  -1.804  -3.756  1.00  0.00           C  
ATOM     42  CD1 PHE A  19      -8.980  -1.240  -4.284  1.00  0.00           C  
ATOM     43  CD2 PHE A  19      -6.632  -1.413  -4.189  1.00  0.00           C  
ATOM     44  CE1 PHE A  19      -8.865  -0.243  -5.289  1.00  0.00           C  
ATOM     45  CE2 PHE A  19      -6.518  -0.416  -5.193  1.00  0.00           C  
ATOM     46  CZ  PHE A  19      -7.637   0.148  -5.722  1.00  0.00           C  
ATOM     47  H   PHE A  19      -9.422  -4.843  -1.694  1.00  0.00           H  
ATOM     48  HA  PHE A  19      -8.181  -4.338  -4.308  1.00  0.00           H  
ATOM     49  HB2 PHE A  19      -8.854  -2.658  -2.055  1.00  0.00           H  
ATOM     50  HB3 PHE A  19      -7.110  -2.827  -2.024  1.00  0.00           H  
ATOM     51  HD1 PHE A  19      -9.964  -1.553  -3.937  1.00  0.00           H  
ATOM     52  HD2 PHE A  19      -5.736  -1.865  -3.765  1.00  0.00           H  
ATOM     53  HE1 PHE A  19      -9.762   0.210  -5.713  1.00  0.00           H  
ATOM     54  HE2 PHE A  19      -5.533  -0.103  -5.541  1.00  0.00           H  
ATOM     55  HZ  PHE A  19      -7.549   0.914  -6.493  1.00  0.00           H  
ATOM     56  N   PHE A  20      -5.949  -5.266  -3.664  1.00  0.00           N  
ATOM     57  CA  PHE A  20      -4.744  -6.022  -3.364  1.00  0.00           C  
ATOM     58  C   PHE A  20      -3.492  -5.183  -3.625  1.00  0.00           C  
ATOM     59  O   PHE A  20      -2.985  -5.149  -4.745  1.00  0.00           O  
ATOM     60  CB  PHE A  20      -4.735  -7.235  -4.297  1.00  0.00           C  
ATOM     61  CG  PHE A  20      -4.962  -8.569  -3.584  1.00  0.00           C  
ATOM     62  CD1 PHE A  20      -6.113  -8.783  -2.892  1.00  0.00           C  
ATOM     63  CD2 PHE A  20      -4.013  -9.542  -3.643  1.00  0.00           C  
ATOM     64  CE1 PHE A  20      -6.324 -10.022  -2.230  1.00  0.00           C  
ATOM     65  CE2 PHE A  20      -4.224 -10.781  -2.982  1.00  0.00           C  
ATOM     66  CZ  PHE A  20      -5.375 -10.995  -2.289  1.00  0.00           C  
ATOM     67  H   PHE A  20      -5.986  -4.877  -4.584  1.00  0.00           H  
ATOM     68  HA  PHE A  20      -4.786  -6.292  -2.309  1.00  0.00           H  
ATOM     69  HB2 PHE A  20      -5.506  -7.104  -5.055  1.00  0.00           H  
ATOM     70  HB3 PHE A  20      -3.778  -7.271  -4.818  1.00  0.00           H  
ATOM     71  HD1 PHE A  20      -6.873  -8.004  -2.845  1.00  0.00           H  
ATOM     72  HD2 PHE A  20      -3.091  -9.371  -4.198  1.00  0.00           H  
ATOM     73  HE1 PHE A  20      -7.246 -10.193  -1.676  1.00  0.00           H  
ATOM     74  HE2 PHE A  20      -3.463 -11.560  -3.029  1.00  0.00           H  
ATOM     75  HZ  PHE A  20      -5.537 -11.945  -1.782  1.00  0.00           H  
ATOM     76  N   ALA A  21      -3.028  -4.527  -2.571  1.00  0.00           N  
ATOM     77  CA  ALA A  21      -1.844  -3.691  -2.671  1.00  0.00           C  
ATOM     78  C   ALA A  21      -0.674  -4.385  -1.972  1.00  0.00           C  
ATOM     79  O   ALA A  21      -0.653  -4.490  -0.746  1.00  0.00           O  
ATOM     80  CB  ALA A  21      -2.142  -2.311  -2.080  1.00  0.00           C  
ATOM     81  H   ALA A  21      -3.446  -4.560  -1.663  1.00  0.00           H  
ATOM     82  HA  ALA A  21      -1.608  -3.575  -3.729  1.00  0.00           H  
ATOM     83  HB1 ALA A  21      -2.363  -2.412  -1.017  1.00  0.00           H  
ATOM     84  HB2 ALA A  21      -1.274  -1.665  -2.211  1.00  0.00           H  
ATOM     85  HB3 ALA A  21      -3.000  -1.875  -2.590  1.00  0.00           H  
ATOM     86  N   GLU A  22       0.271  -4.840  -2.781  1.00  0.00           N  
ATOM     87  CA  GLU A  22       1.442  -5.522  -2.255  1.00  0.00           C  
ATOM     88  C   GLU A  22       2.696  -5.084  -3.014  1.00  0.00           C  
ATOM     89  O   GLU A  22       2.658  -4.900  -4.230  1.00  0.00           O  
ATOM     90  CB  GLU A  22       1.266  -7.040  -2.315  1.00  0.00           C  
ATOM     91  CG  GLU A  22       0.808  -7.593  -0.964  1.00  0.00           C  
ATOM     92  CD  GLU A  22       0.386  -9.059  -1.086  1.00  0.00           C  
ATOM     93  OE1 GLU A  22      -0.509  -9.324  -1.918  1.00  0.00           O  
ATOM     94  OE2 GLU A  22       0.967  -9.880  -0.345  1.00  0.00           O  
ATOM     95  H   GLU A  22       0.246  -4.751  -3.776  1.00  0.00           H  
ATOM     96  HA  GLU A  22       1.514  -5.211  -1.212  1.00  0.00           H  
ATOM     97  HB2 GLU A  22       0.535  -7.295  -3.083  1.00  0.00           H  
ATOM     98  HB3 GLU A  22       2.208  -7.508  -2.603  1.00  0.00           H  
ATOM     99  HG2 GLU A  22       1.616  -7.503  -0.238  1.00  0.00           H  
ATOM    100  HG3 GLU A  22      -0.026  -7.001  -0.588  1.00  0.00           H  
ATOM    101  N   ASP A  23       3.779  -4.931  -2.266  1.00  0.00           N  
ATOM    102  CA  ASP A  23       5.043  -4.519  -2.854  1.00  0.00           C  
ATOM    103  C   ASP A  23       6.175  -5.356  -2.255  1.00  0.00           C  
ATOM    104  O   ASP A  23       6.512  -5.202  -1.082  1.00  0.00           O  
ATOM    105  CB  ASP A  23       5.334  -3.047  -2.556  1.00  0.00           C  
ATOM    106  CG  ASP A  23       6.672  -2.532  -3.091  1.00  0.00           C  
ATOM    107  OD1 ASP A  23       7.642  -3.318  -3.046  1.00  0.00           O  
ATOM    108  OD2 ASP A  23       6.694  -1.363  -3.533  1.00  0.00           O  
ATOM    109  H   ASP A  23       3.802  -5.083  -1.278  1.00  0.00           H  
ATOM    110  HA  ASP A  23       4.926  -4.680  -3.925  1.00  0.00           H  
ATOM    111  HB2 ASP A  23       4.533  -2.441  -2.979  1.00  0.00           H  
ATOM    112  HB3 ASP A  23       5.310  -2.898  -1.477  1.00  0.00           H  
ATOM    113  N   VAL A  24       6.732  -6.222  -3.088  1.00  0.00           N  
ATOM    114  CA  VAL A  24       7.820  -7.083  -2.656  1.00  0.00           C  
ATOM    115  C   VAL A  24       9.128  -6.290  -2.670  1.00  0.00           C  
ATOM    116  O   VAL A  24       9.752  -6.133  -3.719  1.00  0.00           O  
ATOM    117  CB  VAL A  24       7.872  -8.338  -3.529  1.00  0.00           C  
ATOM    118  CG1 VAL A  24       8.876  -9.351  -2.974  1.00  0.00           C  
ATOM    119  CG2 VAL A  24       6.483  -8.965  -3.673  1.00  0.00           C  
ATOM    120  H   VAL A  24       6.452  -6.341  -4.041  1.00  0.00           H  
ATOM    121  HA  VAL A  24       7.608  -7.392  -1.633  1.00  0.00           H  
ATOM    122  HB  VAL A  24       8.210  -8.042  -4.523  1.00  0.00           H  
ATOM    123 HG11 VAL A  24       9.845  -8.868  -2.845  1.00  0.00           H  
ATOM    124 HG12 VAL A  24       8.523  -9.722  -2.012  1.00  0.00           H  
ATOM    125 HG13 VAL A  24       8.975 -10.184  -3.670  1.00  0.00           H  
ATOM    126 HG21 VAL A  24       5.802  -8.239  -4.116  1.00  0.00           H  
ATOM    127 HG22 VAL A  24       6.546  -9.844  -4.314  1.00  0.00           H  
ATOM    128 HG23 VAL A  24       6.114  -9.257  -2.690  1.00  0.00           H  
ATOM    129  N   GLY A  25       9.506  -5.812  -1.494  1.00  0.00           N  
ATOM    130  CA  GLY A  25      10.729  -5.039  -1.357  1.00  0.00           C  
ATOM    131  C   GLY A  25      11.882  -5.920  -0.873  1.00  0.00           C  
ATOM    132  O   GLY A  25      12.243  -5.885   0.303  1.00  0.00           O  
ATOM    133  H   GLY A  25       8.993  -5.944  -0.646  1.00  0.00           H  
ATOM    134  HA2 GLY A  25      10.988  -4.590  -2.316  1.00  0.00           H  
ATOM    135  HA3 GLY A  25      10.570  -4.222  -0.654  1.00  0.00           H  
ATOM    136  N   SER A  26      12.429  -6.689  -1.803  1.00  0.00           N  
ATOM    137  CA  SER A  26      13.534  -7.577  -1.486  1.00  0.00           C  
ATOM    138  C   SER A  26      14.828  -6.772  -1.342  1.00  0.00           C  
ATOM    139  O   SER A  26      15.411  -6.344  -2.337  1.00  0.00           O  
ATOM    140  CB  SER A  26      13.698  -8.657  -2.556  1.00  0.00           C  
ATOM    141  OG  SER A  26      13.492  -9.965  -2.031  1.00  0.00           O  
ATOM    142  H   SER A  26      12.130  -6.711  -2.757  1.00  0.00           H  
ATOM    143  HA  SER A  26      13.267  -8.043  -0.538  1.00  0.00           H  
ATOM    144  HB2 SER A  26      12.990  -8.476  -3.366  1.00  0.00           H  
ATOM    145  HB3 SER A  26      14.697  -8.593  -2.987  1.00  0.00           H  
ATOM    146  HG  SER A  26      13.789 -10.002  -1.077  1.00  0.00           H  
ATOM    147  N   ASN A  27      15.238  -6.590  -0.095  1.00  0.00           N  
ATOM    148  CA  ASN A  27      16.452  -5.844   0.192  1.00  0.00           C  
ATOM    149  C   ASN A  27      16.211  -4.359  -0.091  1.00  0.00           C  
ATOM    150  O   ASN A  27      16.652  -3.839  -1.114  1.00  0.00           O  
ATOM    151  CB  ASN A  27      17.608  -6.312  -0.694  1.00  0.00           C  
ATOM    152  CG  ASN A  27      18.953  -5.850  -0.129  1.00  0.00           C  
ATOM    153  OD1 ASN A  27      19.212  -5.917   1.061  1.00  0.00           O  
ATOM    154  ND2 ASN A  27      19.791  -5.376  -1.047  1.00  0.00           N  
ATOM    155  H   ASN A  27      14.758  -6.941   0.709  1.00  0.00           H  
ATOM    156  HA  ASN A  27      16.666  -6.039   1.242  1.00  0.00           H  
ATOM    157  HB2 ASN A  27      17.596  -7.400  -0.769  1.00  0.00           H  
ATOM    158  HB3 ASN A  27      17.480  -5.921  -1.703  1.00  0.00           H  
ATOM    159 HD21 ASN A  27      19.516  -5.348  -2.008  1.00  0.00           H  
ATOM    160 HD22 ASN A  27      20.696  -5.049  -0.776  1.00  0.00           H  
ATOM    161  N   LYS A  28      15.513  -3.719   0.836  1.00  0.00           N  
ATOM    162  CA  LYS A  28      15.208  -2.305   0.699  1.00  0.00           C  
ATOM    163  C   LYS A  28      16.389  -1.482   1.218  1.00  0.00           C  
ATOM    164  O   LYS A  28      17.460  -2.025   1.484  1.00  0.00           O  
ATOM    165  CB  LYS A  28      13.880  -1.974   1.383  1.00  0.00           C  
ATOM    166  CG  LYS A  28      12.717  -2.698   0.701  1.00  0.00           C  
ATOM    167  CD  LYS A  28      11.381  -2.303   1.332  1.00  0.00           C  
ATOM    168  CE  LYS A  28      10.810  -3.449   2.170  1.00  0.00           C  
ATOM    169  NZ  LYS A  28       9.362  -3.611   1.909  1.00  0.00           N  
ATOM    170  H   LYS A  28      15.157  -4.150   1.665  1.00  0.00           H  
ATOM    171  HA  LYS A  28      15.084  -2.099  -0.364  1.00  0.00           H  
ATOM    172  HB2 LYS A  28      13.926  -2.262   2.434  1.00  0.00           H  
ATOM    173  HB3 LYS A  28      13.711  -0.898   1.355  1.00  0.00           H  
ATOM    174  HG2 LYS A  28      12.707  -2.456  -0.362  1.00  0.00           H  
ATOM    175  HG3 LYS A  28      12.857  -3.776   0.781  1.00  0.00           H  
ATOM    176  HD2 LYS A  28      11.516  -1.422   1.959  1.00  0.00           H  
ATOM    177  HD3 LYS A  28      10.671  -2.032   0.550  1.00  0.00           H  
ATOM    178  HE2 LYS A  28      11.334  -4.375   1.934  1.00  0.00           H  
ATOM    179  HE3 LYS A  28      10.975  -3.250   3.229  1.00  0.00           H  
ATOM    180  HZ1 LYS A  28       8.861  -3.563   2.773  1.00  0.00           H  
ATOM    181  HZ2 LYS A  28       9.049  -2.882   1.301  1.00  0.00           H  
ATOM    182  HZ3 LYS A  28       9.199  -4.498   1.477  1.00  0.00           H  
ATOM    183  N   GLY A  29      16.154  -0.184   1.346  1.00  0.00           N  
ATOM    184  CA  GLY A  29      17.184   0.720   1.828  1.00  0.00           C  
ATOM    185  C   GLY A  29      17.034   2.107   1.201  1.00  0.00           C  
ATOM    186  O   GLY A  29      16.220   2.300   0.299  1.00  0.00           O  
ATOM    187  H   GLY A  29      15.280   0.250   1.127  1.00  0.00           H  
ATOM    188  HA2 GLY A  29      17.125   0.799   2.913  1.00  0.00           H  
ATOM    189  HA3 GLY A  29      18.168   0.314   1.591  1.00  0.00           H  
ATOM    190  N   ALA A  30      17.831   3.038   1.704  1.00  0.00           N  
ATOM    191  CA  ALA A  30      17.796   4.402   1.205  1.00  0.00           C  
ATOM    192  C   ALA A  30      16.496   5.072   1.653  1.00  0.00           C  
ATOM    193  O   ALA A  30      15.931   4.712   2.685  1.00  0.00           O  
ATOM    194  CB  ALA A  30      17.953   4.393  -0.317  1.00  0.00           C  
ATOM    195  H   ALA A  30      18.489   2.873   2.438  1.00  0.00           H  
ATOM    196  HA  ALA A  30      18.640   4.937   1.641  1.00  0.00           H  
ATOM    197  HB1 ALA A  30      18.292   5.373  -0.653  1.00  0.00           H  
ATOM    198  HB2 ALA A  30      18.685   3.638  -0.602  1.00  0.00           H  
ATOM    199  HB3 ALA A  30      16.993   4.162  -0.779  1.00  0.00           H  
ATOM    200  N   ILE A  31      16.059   6.036   0.856  1.00  0.00           N  
ATOM    201  CA  ILE A  31      14.835   6.760   1.158  1.00  0.00           C  
ATOM    202  C   ILE A  31      13.637   5.970   0.629  1.00  0.00           C  
ATOM    203  O   ILE A  31      13.631   5.542  -0.525  1.00  0.00           O  
ATOM    204  CB  ILE A  31      14.913   8.191   0.623  1.00  0.00           C  
ATOM    205  CG1 ILE A  31      16.090   8.945   1.245  1.00  0.00           C  
ATOM    206  CG2 ILE A  31      13.588   8.926   0.828  1.00  0.00           C  
ATOM    207  CD1 ILE A  31      16.937   9.625   0.167  1.00  0.00           C  
ATOM    208  H   ILE A  31      16.524   6.323   0.019  1.00  0.00           H  
ATOM    209  HA  ILE A  31      14.754   6.825   2.243  1.00  0.00           H  
ATOM    210  HB  ILE A  31      15.093   8.145  -0.451  1.00  0.00           H  
ATOM    211 HG12 ILE A  31      15.718   9.693   1.945  1.00  0.00           H  
ATOM    212 HG13 ILE A  31      16.709   8.254   1.816  1.00  0.00           H  
ATOM    213 HG21 ILE A  31      13.736   9.994   0.666  1.00  0.00           H  
ATOM    214 HG22 ILE A  31      12.850   8.550   0.120  1.00  0.00           H  
ATOM    215 HG23 ILE A  31      13.233   8.759   1.845  1.00  0.00           H  
ATOM    216 HD11 ILE A  31      17.353  10.552   0.563  1.00  0.00           H  
ATOM    217 HD12 ILE A  31      17.748   8.961  -0.130  1.00  0.00           H  
ATOM    218 HD13 ILE A  31      16.313   9.847  -0.699  1.00  0.00           H  
ATOM    219  N   ILE A  32      12.650   5.800   1.497  1.00  0.00           N  
ATOM    220  CA  ILE A  32      11.449   5.069   1.131  1.00  0.00           C  
ATOM    221  C   ILE A  32      10.250   5.663   1.873  1.00  0.00           C  
ATOM    222  O   ILE A  32      10.262   5.764   3.099  1.00  0.00           O  
ATOM    223  CB  ILE A  32      11.640   3.570   1.371  1.00  0.00           C  
ATOM    224  CG1 ILE A  32      10.296   2.838   1.362  1.00  0.00           C  
ATOM    225  CG2 ILE A  32      12.422   3.317   2.662  1.00  0.00           C  
ATOM    226  CD1 ILE A  32      10.485   1.350   1.063  1.00  0.00           C  
ATOM    227  H   ILE A  32      12.663   6.151   2.433  1.00  0.00           H  
ATOM    228  HA  ILE A  32      11.296   5.207   0.061  1.00  0.00           H  
ATOM    229  HB  ILE A  32      12.233   3.166   0.551  1.00  0.00           H  
ATOM    230 HG12 ILE A  32       9.806   2.959   2.328  1.00  0.00           H  
ATOM    231 HG13 ILE A  32       9.641   3.283   0.614  1.00  0.00           H  
ATOM    232 HG21 ILE A  32      11.897   3.774   3.500  1.00  0.00           H  
ATOM    233 HG22 ILE A  32      12.509   2.243   2.829  1.00  0.00           H  
ATOM    234 HG23 ILE A  32      13.417   3.753   2.575  1.00  0.00           H  
ATOM    235 HD11 ILE A  32       9.567   0.946   0.636  1.00  0.00           H  
ATOM    236 HD12 ILE A  32      11.303   1.222   0.354  1.00  0.00           H  
ATOM    237 HD13 ILE A  32      10.720   0.820   1.987  1.00  0.00           H  
ATOM    238  N   GLY A  33       9.243   6.041   1.099  1.00  0.00           N  
ATOM    239  CA  GLY A  33       8.039   6.622   1.667  1.00  0.00           C  
ATOM    240  C   GLY A  33       6.786   5.961   1.090  1.00  0.00           C  
ATOM    241  O   GLY A  33       6.399   6.240  -0.044  1.00  0.00           O  
ATOM    242  H   GLY A  33       9.241   5.955   0.102  1.00  0.00           H  
ATOM    243  HA2 GLY A  33       8.051   6.504   2.751  1.00  0.00           H  
ATOM    244  HA3 GLY A  33       8.017   7.692   1.464  1.00  0.00           H  
ATOM    245  N   LEU A  34       6.186   5.097   1.896  1.00  0.00           N  
ATOM    246  CA  LEU A  34       4.985   4.394   1.480  1.00  0.00           C  
ATOM    247  C   LEU A  34       3.765   5.047   2.133  1.00  0.00           C  
ATOM    248  O   LEU A  34       3.852   5.556   3.249  1.00  0.00           O  
ATOM    249  CB  LEU A  34       5.111   2.898   1.772  1.00  0.00           C  
ATOM    250  CG  LEU A  34       4.082   2.315   2.743  1.00  0.00           C  
ATOM    251  CD1 LEU A  34       2.765   2.008   2.028  1.00  0.00           C  
ATOM    252  CD2 LEU A  34       4.643   1.087   3.463  1.00  0.00           C  
ATOM    253  H   LEU A  34       6.507   4.876   2.817  1.00  0.00           H  
ATOM    254  HA  LEU A  34       4.899   4.506   0.399  1.00  0.00           H  
ATOM    255  HB2 LEU A  34       5.039   2.356   0.829  1.00  0.00           H  
ATOM    256  HB3 LEU A  34       6.107   2.709   2.172  1.00  0.00           H  
ATOM    257  HG  LEU A  34       3.868   3.065   3.504  1.00  0.00           H  
ATOM    258 HD11 LEU A  34       2.919   2.050   0.949  1.00  0.00           H  
ATOM    259 HD12 LEU A  34       2.423   1.011   2.307  1.00  0.00           H  
ATOM    260 HD13 LEU A  34       2.015   2.744   2.316  1.00  0.00           H  
ATOM    261 HD21 LEU A  34       4.631   0.232   2.787  1.00  0.00           H  
ATOM    262 HD22 LEU A  34       5.667   1.286   3.778  1.00  0.00           H  
ATOM    263 HD23 LEU A  34       4.030   0.868   4.338  1.00  0.00           H  
ATOM    264  N   MET A  35       2.656   5.012   1.408  1.00  0.00           N  
ATOM    265  CA  MET A  35       1.420   5.594   1.903  1.00  0.00           C  
ATOM    266  C   MET A  35       0.203   4.900   1.289  1.00  0.00           C  
ATOM    267  O   MET A  35       0.222   4.526   0.117  1.00  0.00           O  
ATOM    268  CB  MET A  35       1.384   7.085   1.560  1.00  0.00           C  
ATOM    269  CG  MET A  35       1.145   7.930   2.813  1.00  0.00           C  
ATOM    270  SD  MET A  35       0.890   9.637   2.358  1.00  0.00           S  
ATOM    271  CE  MET A  35       0.076  10.232   3.830  1.00  0.00           C  
ATOM    272  H   MET A  35       2.594   4.596   0.501  1.00  0.00           H  
ATOM    273  HA  MET A  35       1.433   5.435   2.981  1.00  0.00           H  
ATOM    274  HB2 MET A  35       2.326   7.377   1.094  1.00  0.00           H  
ATOM    275  HB3 MET A  35       0.596   7.276   0.832  1.00  0.00           H  
ATOM    276  HG2 MET A  35       0.276   7.556   3.353  1.00  0.00           H  
ATOM    277  HG3 MET A  35       1.999   7.848   3.485  1.00  0.00           H  
ATOM    278  HE1 MET A  35       0.727  10.082   4.692  1.00  0.00           H  
ATOM    279  HE2 MET A  35      -0.142  11.294   3.721  1.00  0.00           H  
ATOM    280  HE3 MET A  35      -0.854   9.684   3.978  1.00  0.00           H  
ATOM    281  N   VAL A  36      -0.828   4.748   2.108  1.00  0.00           N  
ATOM    282  CA  VAL A  36      -2.051   4.105   1.661  1.00  0.00           C  
ATOM    283  C   VAL A  36      -3.250   4.772   2.338  1.00  0.00           C  
ATOM    284  O   VAL A  36      -3.395   4.704   3.558  1.00  0.00           O  
ATOM    285  CB  VAL A  36      -1.977   2.599   1.923  1.00  0.00           C  
ATOM    286  CG1 VAL A  36      -1.156   2.301   3.179  1.00  0.00           C  
ATOM    287  CG2 VAL A  36      -3.378   1.991   2.026  1.00  0.00           C  
ATOM    288  H   VAL A  36      -0.835   5.055   3.060  1.00  0.00           H  
ATOM    289  HA  VAL A  36      -2.128   4.257   0.584  1.00  0.00           H  
ATOM    290  HB  VAL A  36      -1.473   2.136   1.075  1.00  0.00           H  
ATOM    291 HG11 VAL A  36      -1.657   2.724   4.049  1.00  0.00           H  
ATOM    292 HG12 VAL A  36      -1.061   1.222   3.303  1.00  0.00           H  
ATOM    293 HG13 VAL A  36      -0.165   2.745   3.079  1.00  0.00           H  
ATOM    294 HG21 VAL A  36      -3.998   2.368   1.213  1.00  0.00           H  
ATOM    295 HG22 VAL A  36      -3.308   0.906   1.957  1.00  0.00           H  
ATOM    296 HG23 VAL A  36      -3.824   2.267   2.981  1.00  0.00           H  
ATOM    297  N   GLY A  37      -4.079   5.401   1.518  1.00  0.00           N  
ATOM    298  CA  GLY A  37      -5.260   6.079   2.023  1.00  0.00           C  
ATOM    299  C   GLY A  37      -6.523   5.261   1.746  1.00  0.00           C  
ATOM    300  O   GLY A  37      -6.895   5.059   0.591  1.00  0.00           O  
ATOM    301  H   GLY A  37      -3.953   5.451   0.527  1.00  0.00           H  
ATOM    302  HA2 GLY A  37      -5.158   6.245   3.095  1.00  0.00           H  
ATOM    303  HA3 GLY A  37      -5.348   7.060   1.556  1.00  0.00           H  
ATOM    304  N   GLY A  38      -7.147   4.812   2.825  1.00  0.00           N  
ATOM    305  CA  GLY A  38      -8.360   4.020   2.712  1.00  0.00           C  
ATOM    306  C   GLY A  38      -9.543   4.733   3.370  1.00  0.00           C  
ATOM    307  O   GLY A  38      -9.530   4.984   4.574  1.00  0.00           O  
ATOM    308  H   GLY A  38      -6.838   4.981   3.760  1.00  0.00           H  
ATOM    309  HA2 GLY A  38      -8.582   3.835   1.661  1.00  0.00           H  
ATOM    310  HA3 GLY A  38      -8.210   3.049   3.182  1.00  0.00           H  
ATOM    311  N   VAL A  39     -10.538   5.040   2.551  1.00  0.00           N  
ATOM    312  CA  VAL A  39     -11.727   5.719   3.038  1.00  0.00           C  
ATOM    313  C   VAL A  39     -12.970   5.038   2.463  1.00  0.00           C  
ATOM    314  O   VAL A  39     -13.021   4.733   1.272  1.00  0.00           O  
ATOM    315  CB  VAL A  39     -11.653   7.210   2.703  1.00  0.00           C  
ATOM    316  CG1 VAL A  39     -12.982   7.906   3.002  1.00  0.00           C  
ATOM    317  CG2 VAL A  39     -10.500   7.883   3.450  1.00  0.00           C  
ATOM    318  H   VAL A  39     -10.542   4.833   1.573  1.00  0.00           H  
ATOM    319  HA  VAL A  39     -11.742   5.618   4.124  1.00  0.00           H  
ATOM    320  HB  VAL A  39     -11.459   7.303   1.634  1.00  0.00           H  
ATOM    321 HG11 VAL A  39     -13.679   7.726   2.184  1.00  0.00           H  
ATOM    322 HG12 VAL A  39     -13.398   7.511   3.928  1.00  0.00           H  
ATOM    323 HG13 VAL A  39     -12.815   8.978   3.107  1.00  0.00           H  
ATOM    324 HG21 VAL A  39     -10.313   8.867   3.019  1.00  0.00           H  
ATOM    325 HG22 VAL A  39     -10.763   7.992   4.502  1.00  0.00           H  
ATOM    326 HG23 VAL A  39      -9.602   7.271   3.361  1.00  0.00           H  
ATOM    327  N   VAL A  40     -13.943   4.819   3.336  1.00  0.00           N  
ATOM    328  CA  VAL A  40     -15.183   4.179   2.929  1.00  0.00           C  
ATOM    329  C   VAL A  40     -16.361   4.891   3.597  1.00  0.00           C  
ATOM    330  O   VAL A  40     -16.310   5.205   4.785  1.00  0.00           O  
ATOM    331  CB  VAL A  40     -15.129   2.684   3.248  1.00  0.00           C  
ATOM    332  CG1 VAL A  40     -14.769   2.449   4.717  1.00  0.00           C  
ATOM    333  CG2 VAL A  40     -16.451   2.000   2.892  1.00  0.00           C  
ATOM    334  H   VAL A  40     -13.894   5.069   4.302  1.00  0.00           H  
ATOM    335  HA  VAL A  40     -15.272   4.291   1.849  1.00  0.00           H  
ATOM    336  HB  VAL A  40     -14.346   2.238   2.636  1.00  0.00           H  
ATOM    337 HG11 VAL A  40     -14.381   3.372   5.148  1.00  0.00           H  
ATOM    338 HG12 VAL A  40     -15.659   2.138   5.264  1.00  0.00           H  
ATOM    339 HG13 VAL A  40     -14.010   1.670   4.784  1.00  0.00           H  
ATOM    340 HG21 VAL A  40     -16.986   1.745   3.807  1.00  0.00           H  
ATOM    341 HG22 VAL A  40     -17.059   2.675   2.291  1.00  0.00           H  
ATOM    342 HG23 VAL A  40     -16.248   1.091   2.325  1.00  0.00           H  
ATOM    343  N   ILE A  41     -17.396   5.125   2.803  1.00  0.00           N  
ATOM    344  CA  ILE A  41     -18.585   5.794   3.302  1.00  0.00           C  
ATOM    345  C   ILE A  41     -19.825   5.165   2.663  1.00  0.00           C  
ATOM    346  O   ILE A  41     -20.081   5.356   1.475  1.00  0.00           O  
ATOM    347  CB  ILE A  41     -18.482   7.305   3.084  1.00  0.00           C  
ATOM    348  CG1 ILE A  41     -19.869   7.947   3.021  1.00  0.00           C  
ATOM    349  CG2 ILE A  41     -17.646   7.624   1.842  1.00  0.00           C  
ATOM    350  CD1 ILE A  41     -19.784   9.460   3.234  1.00  0.00           C  
ATOM    351  H   ILE A  41     -17.430   4.867   1.837  1.00  0.00           H  
ATOM    352  HA  ILE A  41     -18.628   5.626   4.378  1.00  0.00           H  
ATOM    353  HB  ILE A  41     -17.965   7.739   3.940  1.00  0.00           H  
ATOM    354 HG12 ILE A  41     -20.327   7.737   2.054  1.00  0.00           H  
ATOM    355 HG13 ILE A  41     -20.513   7.505   3.781  1.00  0.00           H  
ATOM    356 HG21 ILE A  41     -16.596   7.712   2.124  1.00  0.00           H  
ATOM    357 HG22 ILE A  41     -17.760   6.823   1.112  1.00  0.00           H  
ATOM    358 HG23 ILE A  41     -17.986   8.564   1.407  1.00  0.00           H  
ATOM    359 HD11 ILE A  41     -19.676   9.957   2.270  1.00  0.00           H  
ATOM    360 HD12 ILE A  41     -20.693   9.810   3.723  1.00  0.00           H  
ATOM    361 HD13 ILE A  41     -18.922   9.690   3.860  1.00  0.00           H  
ATOM    362  N   ALA A  42     -20.562   4.427   3.480  1.00  0.00           N  
ATOM    363  CA  ALA A  42     -21.769   3.768   3.010  1.00  0.00           C  
ATOM    364  C   ALA A  42     -22.993   4.540   3.508  1.00  0.00           C  
ATOM    365  O   ALA A  42     -23.570   4.197   4.539  1.00  0.00           O  
ATOM    366  CB  ALA A  42     -21.769   2.311   3.476  1.00  0.00           C  
ATOM    367  H   ALA A  42     -20.347   4.277   4.445  1.00  0.00           H  
ATOM    368  HA  ALA A  42     -21.755   3.789   1.921  1.00  0.00           H  
ATOM    369  HB1 ALA A  42     -21.432   1.669   2.662  1.00  0.00           H  
ATOM    370  HB2 ALA A  42     -21.098   2.201   4.327  1.00  0.00           H  
ATOM    371  HB3 ALA A  42     -22.779   2.023   3.770  1.00  0.00           H  
TER     372      ALA A  42                                                      
ATOM    373  N   LEU B  17     -16.394  -4.986  -6.931  1.00  0.00           N  
ATOM    374  CA  LEU B  17     -15.261  -4.758  -7.812  1.00  0.00           C  
ATOM    375  C   LEU B  17     -13.990  -5.295  -7.151  1.00  0.00           C  
ATOM    376  O   LEU B  17     -13.967  -5.534  -5.945  1.00  0.00           O  
ATOM    377  CB  LEU B  17     -15.175  -3.281  -8.202  1.00  0.00           C  
ATOM    378  CG  LEU B  17     -16.508  -2.576  -8.460  1.00  0.00           C  
ATOM    379  CD1 LEU B  17     -16.286  -1.178  -9.042  1.00  0.00           C  
ATOM    380  CD2 LEU B  17     -17.416  -3.429  -9.349  1.00  0.00           C  
ATOM    381  H   LEU B  17     -16.367  -4.481  -6.069  1.00  0.00           H  
ATOM    382  HA  LEU B  17     -15.440  -5.322  -8.727  1.00  0.00           H  
ATOM    383  HB2 LEU B  17     -14.652  -2.746  -7.409  1.00  0.00           H  
ATOM    384  HB3 LEU B  17     -14.563  -3.198  -9.100  1.00  0.00           H  
ATOM    385  HG  LEU B  17     -17.019  -2.450  -7.506  1.00  0.00           H  
ATOM    386 HD11 LEU B  17     -16.185  -0.459  -8.230  1.00  0.00           H  
ATOM    387 HD12 LEU B  17     -15.378  -1.176  -9.645  1.00  0.00           H  
ATOM    388 HD13 LEU B  17     -17.137  -0.905  -9.666  1.00  0.00           H  
ATOM    389 HD21 LEU B  17     -17.870  -2.800 -10.115  1.00  0.00           H  
ATOM    390 HD22 LEU B  17     -16.827  -4.212  -9.825  1.00  0.00           H  
ATOM    391 HD23 LEU B  17     -18.199  -3.882  -8.740  1.00  0.00           H  
ATOM    392  N   VAL B  18     -12.964  -5.468  -7.971  1.00  0.00           N  
ATOM    393  CA  VAL B  18     -11.692  -5.972  -7.481  1.00  0.00           C  
ATOM    394  C   VAL B  18     -10.551  -5.226  -8.174  1.00  0.00           C  
ATOM    395  O   VAL B  18     -10.471  -5.209  -9.402  1.00  0.00           O  
ATOM    396  CB  VAL B  18     -11.620  -7.488  -7.675  1.00  0.00           C  
ATOM    397  CG1 VAL B  18     -11.727  -7.856  -9.157  1.00  0.00           C  
ATOM    398  CG2 VAL B  18     -10.342  -8.060  -7.059  1.00  0.00           C  
ATOM    399  H   VAL B  18     -12.991  -5.271  -8.951  1.00  0.00           H  
ATOM    400  HA  VAL B  18     -11.647  -5.767  -6.411  1.00  0.00           H  
ATOM    401  HB  VAL B  18     -12.470  -7.933  -7.157  1.00  0.00           H  
ATOM    402 HG11 VAL B  18     -11.899  -8.929  -9.253  1.00  0.00           H  
ATOM    403 HG12 VAL B  18     -12.559  -7.314  -9.607  1.00  0.00           H  
ATOM    404 HG13 VAL B  18     -10.801  -7.590  -9.665  1.00  0.00           H  
ATOM    405 HG21 VAL B  18     -10.603  -8.773  -6.277  1.00  0.00           H  
ATOM    406 HG22 VAL B  18      -9.761  -8.565  -7.831  1.00  0.00           H  
ATOM    407 HG23 VAL B  18      -9.751  -7.251  -6.631  1.00  0.00           H  
ATOM    408  N   PHE B  19      -9.696  -4.626  -7.358  1.00  0.00           N  
ATOM    409  CA  PHE B  19      -8.563  -3.880  -7.878  1.00  0.00           C  
ATOM    410  C   PHE B  19      -7.247  -4.419  -7.314  1.00  0.00           C  
ATOM    411  O   PHE B  19      -6.932  -4.200  -6.145  1.00  0.00           O  
ATOM    412  CB  PHE B  19      -8.740  -2.428  -7.429  1.00  0.00           C  
ATOM    413  CG  PHE B  19      -8.551  -1.403  -8.549  1.00  0.00           C  
ATOM    414  CD1 PHE B  19      -7.298  -1.058  -8.951  1.00  0.00           C  
ATOM    415  CD2 PHE B  19      -9.635  -0.837  -9.143  1.00  0.00           C  
ATOM    416  CE1 PHE B  19      -7.122  -0.107  -9.990  1.00  0.00           C  
ATOM    417  CE2 PHE B  19      -9.460   0.115 -10.182  1.00  0.00           C  
ATOM    418  CZ  PHE B  19      -8.207   0.459 -10.584  1.00  0.00           C  
ATOM    419  H   PHE B  19      -9.769  -4.645  -6.361  1.00  0.00           H  
ATOM    420  HA  PHE B  19      -8.568  -3.998  -8.962  1.00  0.00           H  
ATOM    421  HB2 PHE B  19      -9.737  -2.308  -7.006  1.00  0.00           H  
ATOM    422  HB3 PHE B  19      -8.028  -2.215  -6.632  1.00  0.00           H  
ATOM    423  HD1 PHE B  19      -6.429  -1.512  -8.475  1.00  0.00           H  
ATOM    424  HD2 PHE B  19     -10.639  -1.113  -8.821  1.00  0.00           H  
ATOM    425  HE1 PHE B  19      -6.118   0.169 -10.312  1.00  0.00           H  
ATOM    426  HE2 PHE B  19     -10.329   0.569 -10.658  1.00  0.00           H  
ATOM    427  HZ  PHE B  19      -8.072   1.190 -11.382  1.00  0.00           H  
ATOM    428  N   PHE B  20      -6.513  -5.112  -8.172  1.00  0.00           N  
ATOM    429  CA  PHE B  20      -5.237  -5.684  -7.774  1.00  0.00           C  
ATOM    430  C   PHE B  20      -4.084  -4.737  -8.110  1.00  0.00           C  
ATOM    431  O   PHE B  20      -4.087  -4.095  -9.159  1.00  0.00           O  
ATOM    432  CB  PHE B  20      -5.063  -6.982  -8.566  1.00  0.00           C  
ATOM    433  CG  PHE B  20      -5.377  -8.247  -7.764  1.00  0.00           C  
ATOM    434  CD1 PHE B  20      -6.668  -8.582  -7.501  1.00  0.00           C  
ATOM    435  CD2 PHE B  20      -4.365  -9.035  -7.314  1.00  0.00           C  
ATOM    436  CE1 PHE B  20      -6.960  -9.756  -6.757  1.00  0.00           C  
ATOM    437  CE2 PHE B  20      -4.656 -10.209  -6.570  1.00  0.00           C  
ATOM    438  CZ  PHE B  20      -5.948 -10.545  -6.307  1.00  0.00           C  
ATOM    439  H   PHE B  20      -6.776  -5.285  -9.121  1.00  0.00           H  
ATOM    440  HA  PHE B  20      -5.275  -5.840  -6.696  1.00  0.00           H  
ATOM    441  HB2 PHE B  20      -5.709  -6.950  -9.443  1.00  0.00           H  
ATOM    442  HB3 PHE B  20      -4.036  -7.039  -8.928  1.00  0.00           H  
ATOM    443  HD1 PHE B  20      -7.480  -7.950  -7.862  1.00  0.00           H  
ATOM    444  HD2 PHE B  20      -3.329  -8.767  -7.524  1.00  0.00           H  
ATOM    445  HE1 PHE B  20      -7.995 -10.025  -6.547  1.00  0.00           H  
ATOM    446  HE2 PHE B  20      -3.845 -10.841  -6.209  1.00  0.00           H  
ATOM    447  HZ  PHE B  20      -6.172 -11.446  -5.736  1.00  0.00           H  
ATOM    448  N   ALA B  21      -3.124  -4.679  -7.198  1.00  0.00           N  
ATOM    449  CA  ALA B  21      -1.966  -3.821  -7.384  1.00  0.00           C  
ATOM    450  C   ALA B  21      -0.749  -4.462  -6.714  1.00  0.00           C  
ATOM    451  O   ALA B  21      -0.548  -4.313  -5.510  1.00  0.00           O  
ATOM    452  CB  ALA B  21      -2.269  -2.427  -6.831  1.00  0.00           C  
ATOM    453  H   ALA B  21      -3.128  -5.204  -6.347  1.00  0.00           H  
ATOM    454  HA  ALA B  21      -1.780  -3.741  -8.455  1.00  0.00           H  
ATOM    455  HB1 ALA B  21      -1.958  -2.374  -5.788  1.00  0.00           H  
ATOM    456  HB2 ALA B  21      -1.726  -1.681  -7.411  1.00  0.00           H  
ATOM    457  HB3 ALA B  21      -3.339  -2.234  -6.901  1.00  0.00           H  
ATOM    458  N   GLU B  22       0.033  -5.162  -7.524  1.00  0.00           N  
ATOM    459  CA  GLU B  22       1.225  -5.826  -7.025  1.00  0.00           C  
ATOM    460  C   GLU B  22       2.468  -5.294  -7.741  1.00  0.00           C  
ATOM    461  O   GLU B  22       2.442  -5.066  -8.949  1.00  0.00           O  
ATOM    462  CB  GLU B  22       1.111  -7.344  -7.177  1.00  0.00           C  
ATOM    463  CG  GLU B  22       0.269  -7.947  -6.051  1.00  0.00           C  
ATOM    464  CD  GLU B  22       0.689  -9.389  -5.763  1.00  0.00           C  
ATOM    465  OE1 GLU B  22       1.899  -9.667  -5.908  1.00  0.00           O  
ATOM    466  OE2 GLU B  22      -0.208 -10.181  -5.404  1.00  0.00           O  
ATOM    467  H   GLU B  22      -0.137  -5.278  -8.502  1.00  0.00           H  
ATOM    468  HA  GLU B  22       1.273  -5.576  -5.965  1.00  0.00           H  
ATOM    469  HB2 GLU B  22       0.661  -7.584  -8.140  1.00  0.00           H  
ATOM    470  HB3 GLU B  22       2.106  -7.789  -7.170  1.00  0.00           H  
ATOM    471  HG2 GLU B  22       0.378  -7.345  -5.148  1.00  0.00           H  
ATOM    472  HG3 GLU B  22      -0.786  -7.920  -6.326  1.00  0.00           H  
ATOM    473  N   ASP B  23       3.526  -5.113  -6.965  1.00  0.00           N  
ATOM    474  CA  ASP B  23       4.777  -4.613  -7.510  1.00  0.00           C  
ATOM    475  C   ASP B  23       5.943  -5.396  -6.903  1.00  0.00           C  
ATOM    476  O   ASP B  23       6.119  -5.409  -5.685  1.00  0.00           O  
ATOM    477  CB  ASP B  23       4.973  -3.134  -7.171  1.00  0.00           C  
ATOM    478  CG  ASP B  23       6.314  -2.542  -7.610  1.00  0.00           C  
ATOM    479  OD1 ASP B  23       7.346  -3.151  -7.256  1.00  0.00           O  
ATOM    480  OD2 ASP B  23       6.275  -1.494  -8.291  1.00  0.00           O  
ATOM    481  H   ASP B  23       3.539  -5.301  -5.983  1.00  0.00           H  
ATOM    482  HA  ASP B  23       4.696  -4.754  -8.588  1.00  0.00           H  
ATOM    483  HB2 ASP B  23       4.170  -2.561  -7.635  1.00  0.00           H  
ATOM    484  HB3 ASP B  23       4.873  -3.007  -6.093  1.00  0.00           H  
ATOM    485  N   VAL B  24       6.709  -6.029  -7.778  1.00  0.00           N  
ATOM    486  CA  VAL B  24       7.852  -6.812  -7.343  1.00  0.00           C  
ATOM    487  C   VAL B  24       9.104  -5.933  -7.362  1.00  0.00           C  
ATOM    488  O   VAL B  24       9.636  -5.626  -8.427  1.00  0.00           O  
ATOM    489  CB  VAL B  24       7.989  -8.065  -8.211  1.00  0.00           C  
ATOM    490  CG1 VAL B  24       8.796  -9.146  -7.490  1.00  0.00           C  
ATOM    491  CG2 VAL B  24       6.617  -8.594  -8.632  1.00  0.00           C  
ATOM    492  H   VAL B  24       6.558  -6.013  -8.767  1.00  0.00           H  
ATOM    493  HA  VAL B  24       7.662  -7.131  -6.319  1.00  0.00           H  
ATOM    494  HB  VAL B  24       8.533  -7.789  -9.115  1.00  0.00           H  
ATOM    495 HG11 VAL B  24       8.486  -9.195  -6.446  1.00  0.00           H  
ATOM    496 HG12 VAL B  24       8.620 -10.110  -7.967  1.00  0.00           H  
ATOM    497 HG13 VAL B  24       9.858  -8.904  -7.543  1.00  0.00           H  
ATOM    498 HG21 VAL B  24       5.950  -8.599  -7.769  1.00  0.00           H  
ATOM    499 HG22 VAL B  24       6.202  -7.951  -9.408  1.00  0.00           H  
ATOM    500 HG23 VAL B  24       6.720  -9.608  -9.017  1.00  0.00           H  
ATOM    501  N   GLY B  25       9.538  -5.552  -6.169  1.00  0.00           N  
ATOM    502  CA  GLY B  25      10.717  -4.713  -6.035  1.00  0.00           C  
ATOM    503  C   GLY B  25      11.911  -5.524  -5.526  1.00  0.00           C  
ATOM    504  O   GLY B  25      12.168  -5.569  -4.324  1.00  0.00           O  
ATOM    505  H   GLY B  25       9.099  -5.806  -5.307  1.00  0.00           H  
ATOM    506  HA2 GLY B  25      10.961  -4.265  -6.998  1.00  0.00           H  
ATOM    507  HA3 GLY B  25      10.509  -3.894  -5.346  1.00  0.00           H  
ATOM    508  N   SER B  26      12.609  -6.143  -6.466  1.00  0.00           N  
ATOM    509  CA  SER B  26      13.769  -6.949  -6.128  1.00  0.00           C  
ATOM    510  C   SER B  26      15.010  -6.061  -6.020  1.00  0.00           C  
ATOM    511  O   SER B  26      15.610  -5.700  -7.032  1.00  0.00           O  
ATOM    512  CB  SER B  26      13.995  -8.052  -7.165  1.00  0.00           C  
ATOM    513  OG  SER B  26      14.253  -9.314  -6.554  1.00  0.00           O  
ATOM    514  H   SER B  26      12.393  -6.101  -7.442  1.00  0.00           H  
ATOM    515  HA  SER B  26      13.536  -7.400  -5.164  1.00  0.00           H  
ATOM    516  HB2 SER B  26      13.116  -8.133  -7.805  1.00  0.00           H  
ATOM    517  HB3 SER B  26      14.833  -7.781  -7.806  1.00  0.00           H  
ATOM    518  HG  SER B  26      15.009  -9.771  -7.022  1.00  0.00           H  
ATOM    519  N   ASN B  27      15.359  -5.734  -4.784  1.00  0.00           N  
ATOM    520  CA  ASN B  27      16.518  -4.895  -4.531  1.00  0.00           C  
ATOM    521  C   ASN B  27      16.141  -3.430  -4.759  1.00  0.00           C  
ATOM    522  O   ASN B  27      16.224  -2.931  -5.880  1.00  0.00           O  
ATOM    523  CB  ASN B  27      17.667  -5.241  -5.481  1.00  0.00           C  
ATOM    524  CG  ASN B  27      19.021  -4.935  -4.838  1.00  0.00           C  
ATOM    525  OD1 ASN B  27      19.734  -5.814  -4.383  1.00  0.00           O  
ATOM    526  ND2 ASN B  27      19.334  -3.642  -4.826  1.00  0.00           N  
ATOM    527  H   ASN B  27      14.866  -6.032  -3.967  1.00  0.00           H  
ATOM    528  HA  ASN B  27      16.798  -5.098  -3.498  1.00  0.00           H  
ATOM    529  HB2 ASN B  27      17.617  -6.296  -5.749  1.00  0.00           H  
ATOM    530  HB3 ASN B  27      17.562  -4.672  -6.405  1.00  0.00           H  
ATOM    531 HD21 ASN B  27      18.704  -2.971  -5.217  1.00  0.00           H  
ATOM    532 HD22 ASN B  27      20.200  -3.342  -4.426  1.00  0.00           H  
ATOM    533  N   LYS B  28      15.733  -2.782  -3.678  1.00  0.00           N  
ATOM    534  CA  LYS B  28      15.343  -1.384  -3.745  1.00  0.00           C  
ATOM    535  C   LYS B  28      16.440  -0.521  -3.118  1.00  0.00           C  
ATOM    536  O   LYS B  28      17.242  -1.012  -2.325  1.00  0.00           O  
ATOM    537  CB  LYS B  28      13.964  -1.181  -3.113  1.00  0.00           C  
ATOM    538  CG  LYS B  28      12.919  -0.838  -4.177  1.00  0.00           C  
ATOM    539  CD  LYS B  28      11.620  -1.611  -3.938  1.00  0.00           C  
ATOM    540  CE  LYS B  28      10.489  -0.667  -3.525  1.00  0.00           C  
ATOM    541  NZ  LYS B  28       9.199  -1.391  -3.483  1.00  0.00           N  
ATOM    542  H   LYS B  28      15.668  -3.195  -2.769  1.00  0.00           H  
ATOM    543  HA  LYS B  28      15.256  -1.120  -4.799  1.00  0.00           H  
ATOM    544  HB2 LYS B  28      13.666  -2.086  -2.584  1.00  0.00           H  
ATOM    545  HB3 LYS B  28      14.013  -0.381  -2.375  1.00  0.00           H  
ATOM    546  HG2 LYS B  28      12.717   0.233  -4.161  1.00  0.00           H  
ATOM    547  HG3 LYS B  28      13.310  -1.074  -5.166  1.00  0.00           H  
ATOM    548  HD2 LYS B  28      11.339  -2.146  -4.845  1.00  0.00           H  
ATOM    549  HD3 LYS B  28      11.775  -2.360  -3.161  1.00  0.00           H  
ATOM    550  HE2 LYS B  28      10.704  -0.239  -2.546  1.00  0.00           H  
ATOM    551  HE3 LYS B  28      10.424   0.163  -4.229  1.00  0.00           H  
ATOM    552  HZ1 LYS B  28       8.948  -1.678  -4.408  1.00  0.00           H  
ATOM    553  HZ2 LYS B  28       9.287  -2.196  -2.897  1.00  0.00           H  
ATOM    554  HZ3 LYS B  28       8.490  -0.788  -3.117  1.00  0.00           H  
ATOM    555  N   GLY B  29      16.439   0.748  -3.497  1.00  0.00           N  
ATOM    556  CA  GLY B  29      17.424   1.683  -2.981  1.00  0.00           C  
ATOM    557  C   GLY B  29      17.189   3.089  -3.537  1.00  0.00           C  
ATOM    558  O   GLY B  29      16.204   3.329  -4.234  1.00  0.00           O  
ATOM    559  H   GLY B  29      15.783   1.139  -4.142  1.00  0.00           H  
ATOM    560  HA2 GLY B  29      17.374   1.706  -1.892  1.00  0.00           H  
ATOM    561  HA3 GLY B  29      18.426   1.346  -3.247  1.00  0.00           H  
ATOM    562  N   ALA B  30      18.111   3.983  -3.208  1.00  0.00           N  
ATOM    563  CA  ALA B  30      18.016   5.359  -3.666  1.00  0.00           C  
ATOM    564  C   ALA B  30      16.756   6.000  -3.083  1.00  0.00           C  
ATOM    565  O   ALA B  30      16.587   6.052  -1.865  1.00  0.00           O  
ATOM    566  CB  ALA B  30      18.033   5.390  -5.195  1.00  0.00           C  
ATOM    567  H   ALA B  30      18.909   3.780  -2.641  1.00  0.00           H  
ATOM    568  HA  ALA B  30      18.891   5.893  -3.294  1.00  0.00           H  
ATOM    569  HB1 ALA B  30      18.952   4.931  -5.558  1.00  0.00           H  
ATOM    570  HB2 ALA B  30      17.175   4.838  -5.579  1.00  0.00           H  
ATOM    571  HB3 ALA B  30      17.983   6.424  -5.538  1.00  0.00           H  
ATOM    572  N   ILE B  31      15.902   6.473  -3.979  1.00  0.00           N  
ATOM    573  CA  ILE B  31      14.662   7.109  -3.569  1.00  0.00           C  
ATOM    574  C   ILE B  31      13.491   6.168  -3.860  1.00  0.00           C  
ATOM    575  O   ILE B  31      13.374   5.640  -4.965  1.00  0.00           O  
ATOM    576  CB  ILE B  31      14.523   8.485  -4.224  1.00  0.00           C  
ATOM    577  CG1 ILE B  31      15.517   9.481  -3.624  1.00  0.00           C  
ATOM    578  CG2 ILE B  31      13.082   8.990  -4.138  1.00  0.00           C  
ATOM    579  CD1 ILE B  31      16.309  10.194  -4.722  1.00  0.00           C  
ATOM    580  H   ILE B  31      16.047   6.427  -4.968  1.00  0.00           H  
ATOM    581  HA  ILE B  31      14.717   7.269  -2.492  1.00  0.00           H  
ATOM    582  HB  ILE B  31      14.766   8.385  -5.282  1.00  0.00           H  
ATOM    583 HG12 ILE B  31      14.982  10.215  -3.021  1.00  0.00           H  
ATOM    584 HG13 ILE B  31      16.202   8.959  -2.956  1.00  0.00           H  
ATOM    585 HG21 ILE B  31      12.443   8.379  -4.777  1.00  0.00           H  
ATOM    586 HG22 ILE B  31      12.734   8.923  -3.107  1.00  0.00           H  
ATOM    587 HG23 ILE B  31      13.040  10.028  -4.469  1.00  0.00           H  
ATOM    588 HD11 ILE B  31      17.339  10.336  -4.393  1.00  0.00           H  
ATOM    589 HD12 ILE B  31      16.298   9.590  -5.629  1.00  0.00           H  
ATOM    590 HD13 ILE B  31      15.856  11.164  -4.925  1.00  0.00           H  
ATOM    591  N   ILE B  32      12.654   5.988  -2.849  1.00  0.00           N  
ATOM    592  CA  ILE B  32      11.496   5.120  -2.983  1.00  0.00           C  
ATOM    593  C   ILE B  32      10.241   5.880  -2.548  1.00  0.00           C  
ATOM    594  O   ILE B  32      10.246   6.556  -1.520  1.00  0.00           O  
ATOM    595  CB  ILE B  32      11.717   3.811  -2.222  1.00  0.00           C  
ATOM    596  CG1 ILE B  32      12.635   2.870  -3.004  1.00  0.00           C  
ATOM    597  CG2 ILE B  32      10.383   3.149  -1.870  1.00  0.00           C  
ATOM    598  CD1 ILE B  32      13.917   2.578  -2.221  1.00  0.00           C  
ATOM    599  H   ILE B  32      12.756   6.421  -1.954  1.00  0.00           H  
ATOM    600  HA  ILE B  32      11.398   4.866  -4.038  1.00  0.00           H  
ATOM    601  HB  ILE B  32      12.218   4.043  -1.282  1.00  0.00           H  
ATOM    602 HG12 ILE B  32      12.112   1.937  -3.213  1.00  0.00           H  
ATOM    603 HG13 ILE B  32      12.886   3.318  -3.966  1.00  0.00           H  
ATOM    604 HG21 ILE B  32       9.882   2.833  -2.785  1.00  0.00           H  
ATOM    605 HG22 ILE B  32      10.564   2.280  -1.237  1.00  0.00           H  
ATOM    606 HG23 ILE B  32       9.753   3.862  -1.338  1.00  0.00           H  
ATOM    607 HD11 ILE B  32      14.625   3.394  -2.366  1.00  0.00           H  
ATOM    608 HD12 ILE B  32      13.682   2.485  -1.161  1.00  0.00           H  
ATOM    609 HD13 ILE B  32      14.357   1.647  -2.578  1.00  0.00           H  
ATOM    610  N   GLY B  33       9.197   5.743  -3.351  1.00  0.00           N  
ATOM    611  CA  GLY B  33       7.938   6.408  -3.062  1.00  0.00           C  
ATOM    612  C   GLY B  33       6.753   5.585  -3.571  1.00  0.00           C  
ATOM    613  O   GLY B  33       6.675   5.271  -4.758  1.00  0.00           O  
ATOM    614  H   GLY B  33       9.201   5.191  -4.185  1.00  0.00           H  
ATOM    615  HA2 GLY B  33       7.843   6.563  -1.987  1.00  0.00           H  
ATOM    616  HA3 GLY B  33       7.928   7.394  -3.528  1.00  0.00           H  
ATOM    617  N   LEU B  34       5.860   5.259  -2.648  1.00  0.00           N  
ATOM    618  CA  LEU B  34       4.683   4.478  -2.988  1.00  0.00           C  
ATOM    619  C   LEU B  34       3.455   5.097  -2.319  1.00  0.00           C  
ATOM    620  O   LEU B  34       3.459   5.345  -1.114  1.00  0.00           O  
ATOM    621  CB  LEU B  34       4.898   3.004  -2.637  1.00  0.00           C  
ATOM    622  CG  LEU B  34       3.774   2.333  -1.844  1.00  0.00           C  
ATOM    623  CD1 LEU B  34       2.460   2.359  -2.628  1.00  0.00           C  
ATOM    624  CD2 LEU B  34       4.167   0.914  -1.430  1.00  0.00           C  
ATOM    625  H   LEU B  34       5.932   5.518  -1.685  1.00  0.00           H  
ATOM    626  HA  LEU B  34       4.554   4.536  -4.069  1.00  0.00           H  
ATOM    627  HB2 LEU B  34       5.045   2.448  -3.562  1.00  0.00           H  
ATOM    628  HB3 LEU B  34       5.821   2.919  -2.063  1.00  0.00           H  
ATOM    629  HG  LEU B  34       3.614   2.903  -0.929  1.00  0.00           H  
ATOM    630 HD11 LEU B  34       2.025   1.359  -2.639  1.00  0.00           H  
ATOM    631 HD12 LEU B  34       1.766   3.051  -2.151  1.00  0.00           H  
ATOM    632 HD13 LEU B  34       2.653   2.683  -3.650  1.00  0.00           H  
ATOM    633 HD21 LEU B  34       4.641   0.408  -2.271  1.00  0.00           H  
ATOM    634 HD22 LEU B  34       4.865   0.960  -0.593  1.00  0.00           H  
ATOM    635 HD23 LEU B  34       3.276   0.363  -1.129  1.00  0.00           H  
ATOM    636  N   MET B  35       2.433   5.329  -3.130  1.00  0.00           N  
ATOM    637  CA  MET B  35       1.200   5.915  -2.631  1.00  0.00           C  
ATOM    638  C   MET B  35      -0.015   5.099  -3.078  1.00  0.00           C  
ATOM    639  O   MET B  35      -0.110   4.707  -4.240  1.00  0.00           O  
ATOM    640  CB  MET B  35       1.070   7.349  -3.148  1.00  0.00           C  
ATOM    641  CG  MET B  35       1.089   8.352  -1.993  1.00  0.00           C  
ATOM    642  SD  MET B  35       0.812  10.003  -2.613  1.00  0.00           S  
ATOM    643  CE  MET B  35      -0.948   9.934  -2.902  1.00  0.00           C  
ATOM    644  H   MET B  35       2.438   5.124  -4.109  1.00  0.00           H  
ATOM    645  HA  MET B  35       1.283   5.890  -1.545  1.00  0.00           H  
ATOM    646  HB2 MET B  35       1.887   7.566  -3.836  1.00  0.00           H  
ATOM    647  HB3 MET B  35       0.143   7.454  -3.711  1.00  0.00           H  
ATOM    648  HG2 MET B  35       0.320   8.094  -1.264  1.00  0.00           H  
ATOM    649  HG3 MET B  35       2.047   8.305  -1.475  1.00  0.00           H  
ATOM    650  HE1 MET B  35      -1.296   8.907  -2.786  1.00  0.00           H  
ATOM    651  HE2 MET B  35      -1.460  10.574  -2.183  1.00  0.00           H  
ATOM    652  HE3 MET B  35      -1.164  10.278  -3.913  1.00  0.00           H  
ATOM    653  N   VAL B  36      -0.913   4.868  -2.132  1.00  0.00           N  
ATOM    654  CA  VAL B  36      -2.118   4.106  -2.414  1.00  0.00           C  
ATOM    655  C   VAL B  36      -3.344   4.949  -2.059  1.00  0.00           C  
ATOM    656  O   VAL B  36      -3.305   5.744  -1.122  1.00  0.00           O  
ATOM    657  CB  VAL B  36      -2.077   2.768  -1.672  1.00  0.00           C  
ATOM    658  CG1 VAL B  36      -3.482   2.327  -1.260  1.00  0.00           C  
ATOM    659  CG2 VAL B  36      -1.390   1.693  -2.517  1.00  0.00           C  
ATOM    660  H   VAL B  36      -0.828   5.190  -1.190  1.00  0.00           H  
ATOM    661  HA  VAL B  36      -2.132   3.898  -3.484  1.00  0.00           H  
ATOM    662  HB  VAL B  36      -1.489   2.907  -0.764  1.00  0.00           H  
ATOM    663 HG11 VAL B  36      -4.087   2.161  -2.152  1.00  0.00           H  
ATOM    664 HG12 VAL B  36      -3.419   1.402  -0.687  1.00  0.00           H  
ATOM    665 HG13 VAL B  36      -3.942   3.103  -0.648  1.00  0.00           H  
ATOM    666 HG21 VAL B  36      -1.511   1.930  -3.574  1.00  0.00           H  
ATOM    667 HG22 VAL B  36      -0.328   1.661  -2.271  1.00  0.00           H  
ATOM    668 HG23 VAL B  36      -1.841   0.724  -2.308  1.00  0.00           H  
ATOM    669  N   GLY B  37      -4.404   4.747  -2.828  1.00  0.00           N  
ATOM    670  CA  GLY B  37      -5.640   5.479  -2.607  1.00  0.00           C  
ATOM    671  C   GLY B  37      -6.857   4.575  -2.815  1.00  0.00           C  
ATOM    672  O   GLY B  37      -7.096   4.096  -3.923  1.00  0.00           O  
ATOM    673  H   GLY B  37      -4.428   4.098  -3.589  1.00  0.00           H  
ATOM    674  HA2 GLY B  37      -5.651   5.882  -1.594  1.00  0.00           H  
ATOM    675  HA3 GLY B  37      -5.691   6.327  -3.288  1.00  0.00           H  
ATOM    676  N   GLY B  38      -7.594   4.370  -1.734  1.00  0.00           N  
ATOM    677  CA  GLY B  38      -8.780   3.532  -1.784  1.00  0.00           C  
ATOM    678  C   GLY B  38      -9.991   4.262  -1.199  1.00  0.00           C  
ATOM    679  O   GLY B  38     -10.266   4.156  -0.005  1.00  0.00           O  
ATOM    680  H   GLY B  38      -7.392   4.763  -0.837  1.00  0.00           H  
ATOM    681  HA2 GLY B  38      -8.986   3.249  -2.816  1.00  0.00           H  
ATOM    682  HA3 GLY B  38      -8.603   2.611  -1.230  1.00  0.00           H  
ATOM    683  N   VAL B  39     -10.682   4.985  -2.067  1.00  0.00           N  
ATOM    684  CA  VAL B  39     -11.857   5.732  -1.651  1.00  0.00           C  
ATOM    685  C   VAL B  39     -13.106   5.090  -2.260  1.00  0.00           C  
ATOM    686  O   VAL B  39     -13.182   4.900  -3.473  1.00  0.00           O  
ATOM    687  CB  VAL B  39     -11.700   7.207  -2.026  1.00  0.00           C  
ATOM    688  CG1 VAL B  39     -12.994   7.980  -1.763  1.00  0.00           C  
ATOM    689  CG2 VAL B  39     -10.522   7.839  -1.283  1.00  0.00           C  
ATOM    690  H   VAL B  39     -10.452   5.066  -3.037  1.00  0.00           H  
ATOM    691  HA  VAL B  39     -11.923   5.665  -0.565  1.00  0.00           H  
ATOM    692  HB  VAL B  39     -11.490   7.260  -3.095  1.00  0.00           H  
ATOM    693 HG11 VAL B  39     -12.789   8.811  -1.088  1.00  0.00           H  
ATOM    694 HG12 VAL B  39     -13.385   8.365  -2.705  1.00  0.00           H  
ATOM    695 HG13 VAL B  39     -13.728   7.316  -1.309  1.00  0.00           H  
ATOM    696 HG21 VAL B  39      -9.742   7.092  -1.135  1.00  0.00           H  
ATOM    697 HG22 VAL B  39     -10.125   8.668  -1.869  1.00  0.00           H  
ATOM    698 HG23 VAL B  39     -10.859   8.208  -0.314  1.00  0.00           H  
ATOM    699  N   VAL B  40     -14.054   4.774  -1.390  1.00  0.00           N  
ATOM    700  CA  VAL B  40     -15.295   4.158  -1.827  1.00  0.00           C  
ATOM    701  C   VAL B  40     -16.473   4.849  -1.137  1.00  0.00           C  
ATOM    702  O   VAL B  40     -16.520   4.926   0.089  1.00  0.00           O  
ATOM    703  CB  VAL B  40     -15.251   2.650  -1.567  1.00  0.00           C  
ATOM    704  CG1 VAL B  40     -15.027   2.356  -0.083  1.00  0.00           C  
ATOM    705  CG2 VAL B  40     -16.522   1.969  -2.076  1.00  0.00           C  
ATOM    706  H   VAL B  40     -13.984   4.932  -0.405  1.00  0.00           H  
ATOM    707  HA  VAL B  40     -15.378   4.312  -2.903  1.00  0.00           H  
ATOM    708  HB  VAL B  40     -14.406   2.240  -2.121  1.00  0.00           H  
ATOM    709 HG11 VAL B  40     -14.470   3.177   0.370  1.00  0.00           H  
ATOM    710 HG12 VAL B  40     -15.990   2.252   0.416  1.00  0.00           H  
ATOM    711 HG13 VAL B  40     -14.460   1.431   0.023  1.00  0.00           H  
ATOM    712 HG21 VAL B  40     -16.894   1.280  -1.317  1.00  0.00           H  
ATOM    713 HG22 VAL B  40     -17.281   2.723  -2.284  1.00  0.00           H  
ATOM    714 HG23 VAL B  40     -16.299   1.417  -2.989  1.00  0.00           H  
ATOM    715  N   ILE B  41     -17.396   5.333  -1.956  1.00  0.00           N  
ATOM    716  CA  ILE B  41     -18.570   6.015  -1.440  1.00  0.00           C  
ATOM    717  C   ILE B  41     -19.821   5.447  -2.114  1.00  0.00           C  
ATOM    718  O   ILE B  41     -20.017   5.622  -3.315  1.00  0.00           O  
ATOM    719  CB  ILE B  41     -18.422   7.529  -1.595  1.00  0.00           C  
ATOM    720  CG1 ILE B  41     -19.789   8.205  -1.718  1.00  0.00           C  
ATOM    721  CG2 ILE B  41     -17.505   7.873  -2.770  1.00  0.00           C  
ATOM    722  CD1 ILE B  41     -19.667   9.723  -1.572  1.00  0.00           C  
ATOM    723  H   ILE B  41     -17.350   5.265  -2.952  1.00  0.00           H  
ATOM    724  HA  ILE B  41     -18.628   5.804  -0.372  1.00  0.00           H  
ATOM    725  HB  ILE B  41     -17.950   7.920  -0.693  1.00  0.00           H  
ATOM    726 HG12 ILE B  41     -20.232   7.964  -2.685  1.00  0.00           H  
ATOM    727 HG13 ILE B  41     -20.461   7.815  -0.954  1.00  0.00           H  
ATOM    728 HG21 ILE B  41     -17.739   7.226  -3.615  1.00  0.00           H  
ATOM    729 HG22 ILE B  41     -17.656   8.914  -3.057  1.00  0.00           H  
ATOM    730 HG23 ILE B  41     -16.466   7.725  -2.476  1.00  0.00           H  
ATOM    731 HD11 ILE B  41     -20.121  10.209  -2.435  1.00  0.00           H  
ATOM    732 HD12 ILE B  41     -20.178  10.043  -0.663  1.00  0.00           H  
ATOM    733 HD13 ILE B  41     -18.614   9.998  -1.512  1.00  0.00           H  
ATOM    734  N   ALA B  42     -20.636   4.779  -1.310  1.00  0.00           N  
ATOM    735  CA  ALA B  42     -21.862   4.185  -1.814  1.00  0.00           C  
ATOM    736  C   ALA B  42     -23.059   5.003  -1.324  1.00  0.00           C  
ATOM    737  O   ALA B  42     -23.753   4.599  -0.392  1.00  0.00           O  
ATOM    738  CB  ALA B  42     -21.939   2.721  -1.375  1.00  0.00           C  
ATOM    739  H   ALA B  42     -20.470   4.641  -0.334  1.00  0.00           H  
ATOM    740  HA  ALA B  42     -21.827   4.224  -2.903  1.00  0.00           H  
ATOM    741  HB1 ALA B  42     -21.604   2.634  -0.341  1.00  0.00           H  
ATOM    742  HB2 ALA B  42     -22.968   2.371  -1.454  1.00  0.00           H  
ATOM    743  HB3 ALA B  42     -21.298   2.116  -2.017  1.00  0.00           H  
TER     744      ALA B  42                                                      
ATOM    745  N   LEU C  17     -16.020  -5.112 -12.080  1.00  0.00           N  
ATOM    746  CA  LEU C  17     -14.790  -4.356 -12.244  1.00  0.00           C  
ATOM    747  C   LEU C  17     -13.628  -5.141 -11.633  1.00  0.00           C  
ATOM    748  O   LEU C  17     -13.555  -5.301 -10.416  1.00  0.00           O  
ATOM    749  CB  LEU C  17     -14.948  -2.946 -11.673  1.00  0.00           C  
ATOM    750  CG  LEU C  17     -15.519  -1.895 -12.627  1.00  0.00           C  
ATOM    751  CD1 LEU C  17     -14.499  -1.518 -13.702  1.00  0.00           C  
ATOM    752  CD2 LEU C  17     -16.843  -2.367 -13.233  1.00  0.00           C  
ATOM    753  H   LEU C  17     -16.796  -4.586 -11.731  1.00  0.00           H  
ATOM    754  HA  LEU C  17     -14.612  -4.252 -13.315  1.00  0.00           H  
ATOM    755  HB2 LEU C  17     -15.593  -3.000 -10.796  1.00  0.00           H  
ATOM    756  HB3 LEU C  17     -13.972  -2.603 -11.330  1.00  0.00           H  
ATOM    757  HG  LEU C  17     -15.732  -0.993 -12.054  1.00  0.00           H  
ATOM    758 HD11 LEU C  17     -13.677  -0.966 -13.245  1.00  0.00           H  
ATOM    759 HD12 LEU C  17     -14.113  -2.423 -14.171  1.00  0.00           H  
ATOM    760 HD13 LEU C  17     -14.979  -0.895 -14.457  1.00  0.00           H  
ATOM    761 HD21 LEU C  17     -17.332  -1.531 -13.734  1.00  0.00           H  
ATOM    762 HD22 LEU C  17     -16.649  -3.160 -13.956  1.00  0.00           H  
ATOM    763 HD23 LEU C  17     -17.490  -2.746 -12.442  1.00  0.00           H  
ATOM    764  N   VAL C  18     -12.748  -5.610 -12.506  1.00  0.00           N  
ATOM    765  CA  VAL C  18     -11.593  -6.375 -12.067  1.00  0.00           C  
ATOM    766  C   VAL C  18     -10.326  -5.770 -12.675  1.00  0.00           C  
ATOM    767  O   VAL C  18      -9.957  -6.097 -13.802  1.00  0.00           O  
ATOM    768  CB  VAL C  18     -11.779  -7.852 -12.419  1.00  0.00           C  
ATOM    769  CG1 VAL C  18     -12.101  -8.025 -13.905  1.00  0.00           C  
ATOM    770  CG2 VAL C  18     -10.547  -8.669 -12.026  1.00  0.00           C  
ATOM    771  H   VAL C  18     -12.815  -5.475 -13.495  1.00  0.00           H  
ATOM    772  HA  VAL C  18     -11.536  -6.291 -10.982  1.00  0.00           H  
ATOM    773  HB  VAL C  18     -12.627  -8.229 -11.847  1.00  0.00           H  
ATOM    774 HG11 VAL C  18     -12.461  -9.039 -14.083  1.00  0.00           H  
ATOM    775 HG12 VAL C  18     -12.870  -7.310 -14.196  1.00  0.00           H  
ATOM    776 HG13 VAL C  18     -11.200  -7.851 -14.494  1.00  0.00           H  
ATOM    777 HG21 VAL C  18      -9.717  -7.994 -11.814  1.00  0.00           H  
ATOM    778 HG22 VAL C  18     -10.771  -9.259 -11.138  1.00  0.00           H  
ATOM    779 HG23 VAL C  18     -10.274  -9.333 -12.845  1.00  0.00           H  
ATOM    780  N   PHE C  19      -9.695  -4.899 -11.902  1.00  0.00           N  
ATOM    781  CA  PHE C  19      -8.477  -4.246 -12.351  1.00  0.00           C  
ATOM    782  C   PHE C  19      -7.238  -5.008 -11.874  1.00  0.00           C  
ATOM    783  O   PHE C  19      -7.186  -5.463 -10.733  1.00  0.00           O  
ATOM    784  CB  PHE C  19      -8.467  -2.846 -11.734  1.00  0.00           C  
ATOM    785  CG  PHE C  19      -8.071  -1.738 -12.712  1.00  0.00           C  
ATOM    786  CD1 PHE C  19      -6.764  -1.555 -13.040  1.00  0.00           C  
ATOM    787  CD2 PHE C  19      -9.027  -0.936 -13.255  1.00  0.00           C  
ATOM    788  CE1 PHE C  19      -6.397  -0.526 -13.948  1.00  0.00           C  
ATOM    789  CE2 PHE C  19      -8.660   0.092 -14.163  1.00  0.00           C  
ATOM    790  CZ  PHE C  19      -7.353   0.275 -14.490  1.00  0.00           C  
ATOM    791  H   PHE C  19     -10.001  -4.639 -10.987  1.00  0.00           H  
ATOM    792  HA  PHE C  19      -8.498  -4.235 -13.440  1.00  0.00           H  
ATOM    793  HB2 PHE C  19      -9.458  -2.628 -11.336  1.00  0.00           H  
ATOM    794  HB3 PHE C  19      -7.776  -2.836 -10.891  1.00  0.00           H  
ATOM    795  HD1 PHE C  19      -5.998  -2.197 -12.606  1.00  0.00           H  
ATOM    796  HD2 PHE C  19     -10.075  -1.083 -12.992  1.00  0.00           H  
ATOM    797  HE1 PHE C  19      -5.349  -0.380 -14.211  1.00  0.00           H  
ATOM    798  HE2 PHE C  19      -9.426   0.734 -14.597  1.00  0.00           H  
ATOM    799  HZ  PHE C  19      -7.071   1.064 -15.187  1.00  0.00           H  
ATOM    800  N   PHE C  20      -6.272  -5.125 -12.774  1.00  0.00           N  
ATOM    801  CA  PHE C  20      -5.038  -5.824 -12.460  1.00  0.00           C  
ATOM    802  C   PHE C  20      -3.819  -4.981 -12.837  1.00  0.00           C  
ATOM    803  O   PHE C  20      -3.573  -4.731 -14.017  1.00  0.00           O  
ATOM    804  CB  PHE C  20      -5.030  -7.111 -13.288  1.00  0.00           C  
ATOM    805  CG  PHE C  20      -5.188  -8.386 -12.459  1.00  0.00           C  
ATOM    806  CD1 PHE C  20      -6.424  -8.786 -12.054  1.00  0.00           C  
ATOM    807  CD2 PHE C  20      -4.093  -9.121 -12.125  1.00  0.00           C  
ATOM    808  CE1 PHE C  20      -6.571  -9.970 -11.284  1.00  0.00           C  
ATOM    809  CE2 PHE C  20      -4.240 -10.305 -11.355  1.00  0.00           C  
ATOM    810  CZ  PHE C  20      -5.476 -10.704 -10.951  1.00  0.00           C  
ATOM    811  H   PHE C  20      -6.323  -4.752 -13.700  1.00  0.00           H  
ATOM    812  HA  PHE C  20      -5.034  -6.006 -11.385  1.00  0.00           H  
ATOM    813  HB2 PHE C  20      -5.836  -7.064 -14.021  1.00  0.00           H  
ATOM    814  HB3 PHE C  20      -4.095  -7.166 -13.846  1.00  0.00           H  
ATOM    815  HD1 PHE C  20      -7.301  -8.197 -12.321  1.00  0.00           H  
ATOM    816  HD2 PHE C  20      -3.103  -8.801 -12.449  1.00  0.00           H  
ATOM    817  HE1 PHE C  20      -7.561 -10.290 -10.960  1.00  0.00           H  
ATOM    818  HE2 PHE C  20      -3.362 -10.894 -11.088  1.00  0.00           H  
ATOM    819  HZ  PHE C  20      -5.588 -11.613 -10.360  1.00  0.00           H  
ATOM    820  N   ALA C  21      -3.087  -4.565 -11.814  1.00  0.00           N  
ATOM    821  CA  ALA C  21      -1.899  -3.755 -12.024  1.00  0.00           C  
ATOM    822  C   ALA C  21      -0.695  -4.447 -11.381  1.00  0.00           C  
ATOM    823  O   ALA C  21      -0.414  -4.241 -10.201  1.00  0.00           O  
ATOM    824  CB  ALA C  21      -2.133  -2.351 -11.463  1.00  0.00           C  
ATOM    825  H   ALA C  21      -3.294  -4.773 -10.858  1.00  0.00           H  
ATOM    826  HA  ALA C  21      -1.734  -3.681 -13.098  1.00  0.00           H  
ATOM    827  HB1 ALA C  21      -1.339  -2.104 -10.758  1.00  0.00           H  
ATOM    828  HB2 ALA C  21      -2.132  -1.629 -12.279  1.00  0.00           H  
ATOM    829  HB3 ALA C  21      -3.095  -2.320 -10.952  1.00  0.00           H  
ATOM    830  N   GLU C  22      -0.017  -5.253 -12.184  1.00  0.00           N  
ATOM    831  CA  GLU C  22       1.150  -5.976 -11.708  1.00  0.00           C  
ATOM    832  C   GLU C  22       2.403  -5.509 -12.452  1.00  0.00           C  
ATOM    833  O   GLU C  22       2.456  -5.561 -13.679  1.00  0.00           O  
ATOM    834  CB  GLU C  22       0.956  -7.487 -11.855  1.00  0.00           C  
ATOM    835  CG  GLU C  22       0.862  -8.162 -10.485  1.00  0.00           C  
ATOM    836  CD  GLU C  22       0.882  -9.686 -10.623  1.00  0.00           C  
ATOM    837  OE1 GLU C  22      -0.171 -10.235 -11.014  1.00  0.00           O  
ATOM    838  OE2 GLU C  22       1.951 -10.268 -10.335  1.00  0.00           O  
ATOM    839  H   GLU C  22      -0.253  -5.415 -13.143  1.00  0.00           H  
ATOM    840  HA  GLU C  22       1.233  -5.727 -10.650  1.00  0.00           H  
ATOM    841  HB2 GLU C  22       0.050  -7.687 -12.426  1.00  0.00           H  
ATOM    842  HB3 GLU C  22       1.788  -7.911 -12.417  1.00  0.00           H  
ATOM    843  HG2 GLU C  22       1.693  -7.839  -9.859  1.00  0.00           H  
ATOM    844  HG3 GLU C  22      -0.055  -7.852  -9.984  1.00  0.00           H  
ATOM    845  N   ASP C  23       3.381  -5.065 -11.676  1.00  0.00           N  
ATOM    846  CA  ASP C  23       4.630  -4.589 -12.246  1.00  0.00           C  
ATOM    847  C   ASP C  23       5.802  -5.226 -11.496  1.00  0.00           C  
ATOM    848  O   ASP C  23       6.091  -4.857 -10.359  1.00  0.00           O  
ATOM    849  CB  ASP C  23       4.754  -3.070 -12.112  1.00  0.00           C  
ATOM    850  CG  ASP C  23       6.137  -2.503 -12.435  1.00  0.00           C  
ATOM    851  OD1 ASP C  23       6.941  -3.263 -13.017  1.00  0.00           O  
ATOM    852  OD2 ASP C  23       6.360  -1.322 -12.093  1.00  0.00           O  
ATOM    853  H   ASP C  23       3.330  -5.026 -10.678  1.00  0.00           H  
ATOM    854  HA  ASP C  23       4.597  -4.883 -13.295  1.00  0.00           H  
ATOM    855  HB2 ASP C  23       4.023  -2.602 -12.772  1.00  0.00           H  
ATOM    856  HB3 ASP C  23       4.490  -2.787 -11.093  1.00  0.00           H  
ATOM    857  N   VAL C  24       6.446  -6.173 -12.164  1.00  0.00           N  
ATOM    858  CA  VAL C  24       7.580  -6.865 -11.576  1.00  0.00           C  
ATOM    859  C   VAL C  24       8.867  -6.118 -11.931  1.00  0.00           C  
ATOM    860  O   VAL C  24       9.213  -5.992 -13.105  1.00  0.00           O  
ATOM    861  CB  VAL C  24       7.593  -8.326 -12.027  1.00  0.00           C  
ATOM    862  CG1 VAL C  24       6.266  -9.014 -11.697  1.00  0.00           C  
ATOM    863  CG2 VAL C  24       7.911  -8.437 -13.519  1.00  0.00           C  
ATOM    864  H   VAL C  24       6.204  -6.467 -13.089  1.00  0.00           H  
ATOM    865  HA  VAL C  24       7.451  -6.846 -10.494  1.00  0.00           H  
ATOM    866  HB  VAL C  24       8.382  -8.840 -11.477  1.00  0.00           H
[truncated: 1,136,512 more chars]
