# Supplementary material for: Data showing the lipid conformations and membrane binding behaviors of beta-amyloid fibrils in phase-separated cholesterol-enriched lipid domains with and without glycolipid and oxidized cholesterol from coarse-grained molecular dynamics simulations
Source: Data Brief. 2020 Apr 19;30:105496. doi: 10.1016/j.dib.2020.105496 (PMC7186522; doi:10.1016/j.dib.2020.105496)
Supplement: Supplementary file 1 [file mmc1.zip › Supplementary-Data/S32/CO-AB-2.pdb]

TITLE     Martini system AB-CO-2 t= 19802000.00000
REMARK    THIS IS A SIMULATION BOX
CRYST1  224.231  225.973  127.604  90.00  90.00  90.00 P 1           1
MODEL        1
ATOM      1  BB  LEU     1     107.563 101.239  63.882  1.00  0.00           B
ATOM      2  SC1 LEU     1     107.563 100.939  66.482  1.00  0.00           S
ATOM      3  BB  VAL     2     108.313 104.889  64.682  1.00  0.00           B
ATOM      4  SC1 VAL     2     108.313 106.639  65.632  1.00  0.00           S
ATOM      5  BB  PHE     3     111.963 103.939  65.232  1.00  0.00           B
ATOM      6  SC1 PHE     3     112.013 103.289  68.582  1.00  0.00           S
ATOM      7  SC2 PHE     3     113.863 102.039  67.682  1.00  0.00           S
ATOM      8  SC3 PHE     3     113.763 102.539  70.032  1.00  0.00           S
ATOM      9  BB  PHE     4     114.263 106.839  66.082  1.00  0.00           B
ATOM     10  SC1 PHE     4     113.413 109.889  67.632  1.00  0.00           S
ATOM     11  SC2 PHE     4     112.613 108.039  68.882  1.00  0.00           S
ATOM     12  SC3 PHE     4     111.213 109.889  68.532  1.00  0.00           S
ATOM     13  BB  ALA     5     116.813 106.239  68.832  1.00  0.00           B
ATOM     14  BB  GLU     6     116.513 108.639  71.732  1.00  0.00           B
ATOM     15  SC1 GLU     6     113.663 110.139  72.832  1.00  0.00           S
ATOM     16  BB  ASP     7     118.113 112.039  72.082  1.00  0.00           B
ATOM     17  SC1 ASP     7     117.613 112.789  69.682  1.00  0.00           S
ATOM     18  BB  VAL     8     120.513 113.339  74.732  1.00  0.00           B
ATOM     19  SC1 VAL     8     121.663 112.939  76.282  1.00  0.00           S
ATOM     20  BB  GLY     9     119.763 116.839  73.382  1.00  0.00           B
ATOM     21  BB  SER    10     121.563 118.989  75.882  1.00  0.00           B
ATOM     22  SC1 SER    10     123.013 118.439  77.082  1.00  0.00           S
ATOM     23  BB  ASN    11     120.063 122.239  74.632  1.00  0.00           B
ATOM     24  SC1 ASN    11     119.113 123.639  76.482  1.00  0.00           S
ATOM     25  BB  LYS    12     121.413 124.739  72.132  1.00  0.00           B
ATOM     26  SC1 LYS    12     122.163 126.639  73.482  1.00  0.00           S
ATOM     27  SC2 LYS    12     124.463 128.490  74.382  1.00  0.00           S
ATOM     28  BB  GLY    13     119.663 123.439  68.982  1.00  0.00           B
ATOM     29  BB  ALA    14     119.563 126.139  66.282  1.00  0.00           B
ATOM     30  BB  ILE    15     119.613 125.989  62.532  1.00  0.00           B
ATOM     31  SC1 ILE    15     119.163 126.689  60.482  1.00  0.00           S
ATOM     32  BB  ILE    16     118.913 122.239  61.982  1.00  0.00           B
ATOM     33  SC1 ILE    16     117.613 121.789  60.282  1.00  0.00           S
ATOM     34  BB  GLY    17     117.663 120.839  65.232  1.00  0.00           B
ATOM     35  BB  LEU    18     115.563 117.839  64.282  1.00  0.00           B
ATOM     36  SC1 LEU    18     115.363 117.739  61.632  1.00  0.00           S
ATOM     37  BB  MET    19     114.363 115.189  66.632  1.00  0.00           B
ATOM     38  SC1 MET    19     113.713 116.189  68.782  1.00  0.00           S
ATOM     39  BB  VAL    20     111.463 113.939  64.482  1.00  0.00           B
ATOM     40  SC1 VAL    20     111.463 115.139  62.932  1.00  0.00           S
ATOM     41  BB  GLY    21     108.363 111.689  64.182  1.00  0.00           B
ATOM     42  BB  GLY    22     105.513 110.039  62.382  1.00  0.00           B
ATOM     43  BB  VAL    23     103.863 110.939  59.082  1.00  0.00           B
ATOM     44  SC1 VAL    23     105.213 111.789  57.832  1.00  0.00           S
ATOM     45  BB  VAL    24     100.763 108.889  58.332  1.00  0.00           B
ATOM     46  SC1 VAL    24      99.363 109.389  56.932  1.00  0.00           S
ATOM     47  BB  ILE    25     100.263 105.439  59.882  1.00  0.00           B
ATOM     48  SC1 ILE    25      98.713 104.589  58.332  1.00  0.00           S
ATOM     49  BB  ALA    26     103.013 105.539  62.532  1.00  0.00           B
ATOM     50  BB  LEU    27     109.713 100.189  60.632  1.00  0.00           B
ATOM     51  SC1 LEU    27     111.513  99.139  58.932  1.00  0.00           S
ATOM     52  BB  VAL    28     111.413 103.589  60.382  1.00  0.00           B
ATOM     53  SC1 VAL    28     111.963 105.389  59.732  1.00  0.00           S
ATOM     54  BB  PHE    29     114.063 102.639  62.982  1.00  0.00           B
ATOM     55  SC1 PHE    29     115.813  99.739  63.732  1.00  0.00           S
ATOM     56  SC2 PHE    29     113.513  99.489  63.132  1.00  0.00           S
ATOM     57  SC3 PHE    29     115.063  97.689  62.782  1.00  0.00           S
ATOM     58  BB  PHE    30     116.463 105.189  64.232  1.00  0.00           B
ATOM     59  SC1 PHE    30     116.463 106.689  61.182  1.00  0.00           S
ATOM     60  SC2 PHE    30     118.563 105.589  61.482  1.00  0.00           S
ATOM     61  SC3 PHE    30     117.513 105.639  59.282  1.00  0.00           S
ATOM     62  BB  ALA    31     119.113 105.439  66.882  1.00  0.00           B
ATOM     63  BB  GLU    32     120.363 107.639  69.682  1.00  0.00           B
ATOM     64  SC1 GLU    32     121.113 105.589  71.832  1.00  0.00           S
ATOM     65  BB  ASP    33     122.163 110.889  68.882  1.00  0.00           B
ATOM     66  SC1 ASP    33     122.513 112.339  66.782  1.00  0.00           S
ATOM     67  BB  VAL    34     123.713 111.839  72.232  1.00  0.00           B
ATOM     68  SC1 VAL    34     125.163 111.139  73.382  1.00  0.00           S
ATOM     69  BB  GLY    35     122.363 115.139  70.932  1.00  0.00           B
ATOM     70  BB  SER    36     125.063 117.689  71.932  1.00  0.00           B
ATOM     71  SC1 SER    36     126.263 116.539  72.982  1.00  0.00           S
ATOM     72  BB  ASN    37     124.613 121.439  72.382  1.00  0.00           B
ATOM     73  SC1 ASN    37     125.263 122.639  74.482  1.00  0.00           S
ATOM     74  BB  LYS    38     122.263 121.139  69.382  1.00  0.00           B
ATOM     75  SC1 LYS    38     120.813 118.939  68.782  1.00  0.00           S
ATOM     76  SC2 LYS    38     118.463 117.439  68.682  1.00  0.00           S
ATOM     77  BB  GLY    39     122.063 124.639  68.032  1.00  0.00           B
ATOM     78  BB  ALA    40     124.563 125.689  65.432  1.00  0.00           B
ATOM     79  BB  ILE    41     123.463 123.989  62.132  1.00  0.00           B
ATOM     80  SC1 ILE    41     123.363 124.689  59.782  1.00  0.00           S
ATOM     81  BB  ILE    42     123.913 120.189  62.282  1.00  0.00           B
ATOM     82  SC1 ILE    42     125.413 119.139  61.432  1.00  0.00           S
ATOM     83  BB  GLY    43     121.113 118.489  64.232  1.00  0.00           B
ATOM     84  BB  LEU    44     119.413 115.139  64.082  1.00  0.00           B
ATOM     85  SC1 LEU    44     119.913 114.389  61.582  1.00  0.00           S
ATOM     86  BB  MET    45     116.913 112.239  64.432  1.00  0.00           B
ATOM     87  SC1 MET    45     118.563 109.639  64.582  1.00  0.00           S
ATOM     88  BB  VAL    46     114.063 110.989  62.282  1.00  0.00           B
ATOM     89  SC1 VAL    46     114.563 111.039  60.382  1.00  0.00           S
ATOM     90  BB  GLY    47     110.863 108.989  62.582  1.00  0.00           B
ATOM     91  BB  GLY    48     107.463 108.489  60.882  1.00  0.00           B
ATOM     92  BB  VAL    49     108.263 107.989  57.232  1.00  0.00           B
ATOM     93  SC1 VAL    49     109.863 108.139  55.982  1.00  0.00           S
ATOM     94  BB  VAL    50     105.213 106.539  55.632  1.00  0.00           B
ATOM     95  SC1 VAL    50     104.413 108.139  54.682  1.00  0.00           S
ATOM     96  BB  ILE    51     103.363 103.439  56.732  1.00  0.00           B
ATOM     97  SC1 ILE    51     102.163 103.139  54.732  1.00  0.00           S
ATOM     98  BB  ALA    52     105.663 103.789  59.782  1.00  0.00           B
ATOM     99  ROH CHO    53      83.163  79.989  52.982  1.00  0.00            
ATOM    100  R1  CHO    53      83.913  80.089  50.282  1.00  0.00            
ATOM    101  R2  CHO    53      82.213  79.339  48.232  1.00  0.00            
ATOM    102  R3  CHO    53      82.813  81.839  47.282  1.00  0.00            
ATOM    103  R4  CHO    53      82.063  80.239  44.882  1.00  0.00            
ATOM    104  R5  CHO    53      83.913  81.389  45.182  1.00  0.00            
ATOM    105  C1  CHO    53      82.513  83.089  42.082  1.00  0.00           C
ATOM    106  C2  CHO    53      84.263  82.289  38.782  1.00  0.00           C
ATOM    107  ROH CHO    54     149.363  82.689  17.182  1.00  0.00            
ATOM    108  R1  CHO    54     150.663  82.689  19.682  1.00  0.00            
ATOM    109  R2  CHO    54     151.563  85.039  20.932  1.00  0.00            
ATOM    110  R3  CHO    54     150.113  84.089  23.032  1.00  0.00            
ATOM    111  R4  CHO    54     152.213  85.739  24.232  1.00  0.00            
ATOM    112  R5  CHO    54     151.713  83.639  24.732  1.00  0.00            
ATOM    113  C1  CHO    54     151.263  85.239  28.132  1.00  0.00           C
ATOM    114  C2  CHO    54     151.963  87.389  31.182  1.00  0.00           C
ATOM    115  ROH CHO    55      71.563 212.689  53.082  1.00  0.00            
ATOM    116  R1  CHO    55      71.113 211.139  50.732  1.00  0.00            
ATOM    117  R2  CHO    55      69.013 209.389  50.482  1.00  0.00            
ATOM    118  R3  CHO    55      68.413 210.789  48.282  1.00  0.00            
ATOM    119  R4  CHO    55      67.363 208.139  47.732  1.00  0.00            
ATOM    120  R5  CHO    55      68.713 209.289  46.482  1.00  0.00            
ATOM    121  C1  CHO    55      65.813 208.839  44.032  1.00  0.00           C
ATOM    122  C2  CHO    55      65.813 210.490  40.932  1.00  0.00           C
ATOM    123  ROH CHO    56     206.863 175.939  26.732  1.00  0.00            
ATOM    124  R1  CHO    56     207.563 173.989  28.632  1.00  0.00            
ATOM    125  R2  CHO    56     209.413 174.439  30.632  1.00  0.00            
ATOM    126  R3  CHO    56     207.363 173.639  32.232  1.00  0.00            
ATOM    127  R4  CHO    56     209.713 173.739  34.032  1.00  0.00            
ATOM    128  R5  CHO    56     208.363 172.039  33.732  1.00  0.00            
ATOM    129  C1  CHO    56     207.963 172.589  37.482  1.00  0.00           C
ATOM    130  C2  CHO    56     208.463 173.939  41.132  1.00  0.00           C
ATOM    131  ROH CHO    57     175.613 152.939  21.882  1.00  0.00            
ATOM    132  R1  CHO    57     176.263 152.089  24.482  1.00  0.00            
ATOM    133  R2  CHO    57     178.513 153.039  25.832  1.00  0.00            
ATOM    134  R3  CHO    57     176.713 153.739  27.732  1.00  0.00            
ATOM    135  R4  CHO    57     179.313 153.990  29.032  1.00  0.00            
ATOM    136  R5  CHO    57     177.613 152.839  29.732  1.00  0.00            
ATOM    137  C1  CHO    57     178.063 155.189  32.682  1.00  0.00           C
ATOM    138  C2  CHO    57     176.163 152.240  35.082  1.00  0.00           C
ATOM    139  ROH CHO    58      70.413  20.489  50.732  1.00  0.00            
ATOM    140  R1  CHO    58      68.563  18.889  49.282  1.00  0.00            
ATOM    141  R2  CHO    58      66.313  19.989  48.132  1.00  0.00            
ATOM    142  R3  CHO    58      67.313  18.789  45.882  1.00  0.00            
ATOM    143  R4  CHO    58      64.413  18.789  45.532  1.00  0.00            
ATOM    144  R5  CHO    58      65.713  17.039  45.382  1.00  0.00            
ATOM    145  C1  CHO    58      64.213  16.989  41.882  1.00  0.00           C
ATOM    146  C2  CHO    58      65.213  17.389  37.882  1.00  0.00           C
ATOM    147  ROH CHO    59      65.913 173.839  57.632  1.00  0.00            
ATOM    148  R1  CHO    59      66.713 173.439  54.932  1.00  0.00            
ATOM    149  R2  CHO    59      65.263 171.939  53.132  1.00  0.00            
ATOM    150  R3  CHO    59      65.313 174.189  51.632  1.00  0.00            
ATOM    151  R4  CHO    59      65.063 171.990  49.682  1.00  0.00            
ATOM    152  R5  CHO    59      66.563 173.589  49.732  1.00  0.00            
ATOM    153  C1  CHO    59      65.013 174.139  46.282  1.00  0.00           C
ATOM    154  C2  CHO    59      64.513 173.340  43.332  1.00  0.00           C
ATOM    155  ROH CHO    60      62.563  58.689  46.932  1.00  0.00            
ATOM    156  R1  CHO    60      64.013  57.139  45.032  1.00  0.00            
ATOM    157  R2  CHO    60      62.863  56.089  42.782  1.00  0.00            
ATOM    158  R3  CHO    60      64.913  57.389  41.532  1.00  0.00            
ATOM    159  R4  CHO    60      63.413  56.039  39.382  1.00  0.00            
ATOM    160  R5  CHO    60      65.563  55.889  39.782  1.00  0.00            
ATOM    161  C1  CHO    60      65.663  57.239  36.232  1.00  0.00           C
ATOM    162  C2  CHO    60      66.463  55.339  32.082  1.00  0.00           C
ATOM    163  ROH CHO    61      22.613 174.639  21.882  1.00  0.00            
ATOM    164  R1  CHO    61      22.513 173.340  24.382  1.00  0.00            
ATOM    165  R2  CHO    61      23.813 174.339  26.632  1.00  0.00            
ATOM    166  R3  CHO    61      21.313 174.189  27.732  1.00  0.00            
ATOM    167  R4  CHO    61      23.163 174.439  30.032  1.00  0.00            
ATOM    168  R5  CHO    61      21.663 172.889  29.732  1.00  0.00            
ATOM    169  C1  CHO    61      20.463 174.339  33.032  1.00  0.00           C
ATOM    170  C2  CHO    61      22.313 174.039  36.032  1.00  0.00           C
ATOM    171  ROH CHO    62     143.663  81.089  51.832  1.00  0.00            
ATOM    172  R1  CHO    62     143.113  81.089  49.082  1.00  0.00            
ATOM    173  R2  CHO    62     141.663  83.139  47.832  1.00  0.00            
ATOM    174  R3  CHO    62     143.813  83.239  46.232  1.00  0.00            
ATOM    175  R4  CHO    62     141.763  84.639  44.732  1.00  0.00            
ATOM    176  R5  CHO    62     142.963  82.989  44.032  1.00  0.00            
ATOM    177  C1  CHO    62     143.863  85.639  41.432  1.00  0.00           C
ATOM    178  C2  CHO    62     145.813  86.289  38.332  1.00  0.00           C
ATOM    179  ROH CHO    63     211.263 156.139  19.382  1.00  0.00            
ATOM    180  R1  CHO    63     210.713 156.039  22.132  1.00  0.00            
ATOM    181  R2  CHO    63     210.363 153.639  23.532  1.00  0.00            
ATOM    182  R3  CHO    63     212.363 154.639  25.082  1.00  0.00            
ATOM    183  R4  CHO    63     210.313 153.639  26.982  1.00  0.00            
ATOM    184  R5  CHO    63     211.213 155.639  26.932  1.00  0.00            
ATOM    185  C1  CHO    63     212.213 154.589  30.482  1.00  0.00           C
ATOM    186  C2  CHO    63     211.863 155.039  34.682  1.00  0.00           C
ATOM    187  ROH CHO    64      54.113 165.639  53.482  1.00  0.00            
ATOM    188  R1  CHO    64      52.263 167.339  52.182  1.00  0.00            
ATOM    189  R2  CHO    64      53.013 169.740  51.032  1.00  0.00            
ATOM    190  R3  CHO    64      51.813 168.689  48.832  1.00  0.00            
ATOM    191  R4  CHO    64      51.463 171.589  48.582  1.00  0.00            
ATOM    192  R5  CHO    64      49.913 170.089  48.482  1.00  0.00            
ATOM    193  C1  CHO    64      49.463 171.689  45.082  1.00  0.00           C
ATOM    194  C2  CHO    64      49.663 171.740  40.932  1.00  0.00           C
ATOM    195  ROH CHO    65     213.113  64.089  50.782  1.00  0.00            
ATOM    196  R1  CHO    65     213.313  64.889  48.082  1.00  0.00            
ATOM    197  R2  CHO    65     213.763  63.089  46.032  1.00  0.00            
ATOM    198  R3  CHO    65     211.513  64.139  44.982  1.00  0.00            
ATOM    199  R4  CHO    65     212.763  62.689  42.732  1.00  0.00            
ATOM    200  R5  CHO    65     212.163  64.789  42.732  1.00  0.00            
ATOM    201  C1  CHO    65     210.013  63.489  39.832  1.00  0.00           C
ATOM    202  C2  CHO    65     207.263  61.489  38.132  1.00  0.00           C
ATOM    203  ROH CHO    66       7.163  58.239  45.432  1.00  0.00            
ATOM    204  R1  CHO    66       6.913  59.989  43.182  1.00  0.00            
ATOM    205  R2  CHO    66       9.013  60.389  41.382  1.00  0.00            
ATOM    206  R3  CHO    66       7.163  59.639  39.532  1.00  0.00            
ATOM    207  R4  CHO    66       9.213  61.089  38.032  1.00  0.00            
ATOM    208  R5  CHO    66       7.063  61.489  38.032  1.00  0.00            
ATOM    209  C1  CHO    66       7.563  60.789  34.332  1.00  0.00           C
ATOM    210  C2  CHO    66       4.463  60.839  33.082  1.00  0.00           C
ATOM    211  ROH CHO    67      56.613  49.289  13.732  1.00  0.00            
ATOM    212  R1  CHO    67      56.063  49.539  16.532  1.00  0.00            
ATOM    213  R2  CHO    67      56.963  47.739  18.382  1.00  0.00            
ATOM    214  R3  CHO    67      57.913  49.939  19.582  1.00  0.00            
ATOM    215  R4  CHO    67      57.513  48.039  21.782  1.00  0.00            
ATOM    216  R5  CHO    67      56.713  50.089  21.682  1.00  0.00            
ATOM    217  C1  CHO    67      58.713  50.339  24.882  1.00  0.00           C
ATOM    218  C2  CHO    67      60.763  49.139  28.132  1.00  0.00           C
ATOM    219  ROH CHO    68      41.463 118.239  54.182  1.00  0.00            
ATOM    220  R1  CHO    68      40.113 118.589  51.732  1.00  0.00            
ATOM    221  R2  CHO    68      40.813 120.639  49.982  1.00  0.00            
ATOM    222  R3  CHO    68      41.063 118.589  48.232  1.00  0.00            
ATOM    223  R4  CHO    68      41.313 120.989  46.582  1.00  0.00            
ATOM    224  R5  CHO    68      39.913 119.339  46.232  1.00  0.00            
ATOM    225  C1  CHO    68      41.863 119.289  42.932  1.00  0.00           C
ATOM    226  C2  CHO    68      38.463 120.439  40.282  1.00  0.00           C
ATOM    227  ROH CHO    69     113.663  71.989  47.482  1.00  0.00            
ATOM    228  R1  CHO    69     115.063  72.739  45.082  1.00  0.00            
ATOM    229  R2  CHO    69     115.963  70.839  43.282  1.00  0.00            
ATOM    230  R3  CHO    69     114.513  72.339  41.532  1.00  0.00            
ATOM    231  R4  CHO    69     116.213  70.639  39.832  1.00  0.00            
ATOM    232  R5  CHO    69     116.063  72.789  39.732  1.00  0.00            
ATOM    233  C1  CHO    69     115.013  71.939  36.182  1.00  0.00           C
ATOM    234  C2  CHO    69     113.963  70.089  32.632  1.00  0.00           C
ATOM    235  ROH CHO    70      32.563  52.639  45.882  1.00  0.00            
ATOM    236  R1  CHO    70      33.113  52.889  43.132  1.00  0.00            
ATOM    237  R2  CHO    70      34.413  55.089  42.032  1.00  0.00            
ATOM    238  R3  CHO    70      36.013  53.139  40.982  1.00  0.00            
ATOM    239  R4  CHO    70      36.113  55.339  39.032  1.00  0.00            
ATOM    240  R5  CHO    70      35.613  53.239  38.632  1.00  0.00            
ATOM    241  C1  CHO    70      38.613  53.689  36.332  1.00  0.00           C
ATOM    242  C2  CHO    70      39.863  57.239  35.632  1.00  0.00           C
ATOM    243  ROH CHO    71     100.663  69.139  16.882  1.00  0.00            
ATOM    244  R1  CHO    71     100.313  67.839  19.382  1.00  0.00            
ATOM    245  R2  CHO    71     101.913  65.789  20.232  1.00  0.00            
ATOM    246  R3  CHO    71     102.313  67.339  22.382  1.00  0.00            
ATOM    247  R4  CHO    71     102.263  64.639  23.482  1.00  0.00            
ATOM    248  R5  CHO    71     101.063  66.289  24.132  1.00  0.00            
ATOM    249  C1  CHO    71     102.863  65.439  27.382  1.00  0.00           C
ATOM    250  C2  CHO    71     102.063  61.339  27.932  1.00  0.00           C
ATOM    251  ROH CHO    72      56.963 111.739  25.082  1.00  0.00            
ATOM    252  R1  CHO    72      57.163 111.339  27.832  1.00  0.00            
ATOM    253  R2  CHO    72      56.713 113.389  29.682  1.00  0.00            
ATOM    254  R3  CHO    72      54.963 111.589  30.732  1.00  0.00            
ATOM    255  R4  CHO    72      55.963 113.089  33.032  1.00  0.00            
ATOM    256  R5  CHO    72      55.963 110.889  32.782  1.00  0.00            
ATOM    257  C1  CHO    72      53.913 111.189  35.982  1.00  0.00           C
ATOM    258  C2  CHO    72      52.613 110.289  39.532  1.00  0.00           C
ATOM    259  ROH CHO    73     162.163  66.239  51.282  1.00  0.00            
ATOM    260  R1  CHO    73     163.713  66.189  48.932  1.00  0.00            
ATOM    261  R2  CHO    73     162.813  65.139  46.532  1.00  0.00            
ATOM    262  R3  CHO    73     163.513  67.589  45.582  1.00  0.00            
ATOM    263  R4  CHO    73     163.713  65.789  43.282  1.00  0.00            
ATOM    264  R5  CHO    73     165.263  67.139  43.982  1.00  0.00            
ATOM    265  C1  CHO    73     164.913  68.439  40.432  1.00  0.00           C
ATOM    266  C2  CHO    73     168.063  68.839  38.782  1.00  0.00           C
ATOM    267  ROH CHO    74       5.163 164.439  25.782  1.00  0.00            
ATOM    268  R1  CHO    74       5.063 165.990  28.132  1.00  0.00            
ATOM    269  R2  CHO    74       5.563 164.939  30.632  1.00  0.00            
ATOM    270  R3  CHO    74       7.413 166.939  30.782  1.00  0.00            
ATOM    271  R4  CHO    74       6.713 166.389  33.532  1.00  0.00            
ATOM    272  R5  CHO    74       6.663 168.340  32.582  1.00  0.00            
ATOM    273  C1  CHO    74       9.113 169.089  35.382  1.00  0.00           C
ATOM    274  C2  CHO    74      13.013 169.339  37.232  1.00  0.00           C
ATOM    275  ROH CHO    75      23.263 164.339  58.582  1.00  0.00            
ATOM    276  R1  CHO    75      23.263 165.040  55.832  1.00  0.00            
ATOM    277  R2  CHO    75      25.613 165.539  54.432  1.00  0.00            
ATOM    278  R3  CHO    75      24.563 163.689  52.732  1.00  0.00            
ATOM    279  R4  CHO    75      25.913 165.589  50.982  1.00  0.00            
ATOM    280  R5  CHO    75      23.813 164.939  50.832  1.00  0.00            
ATOM    281  C1  CHO    75      25.113 163.889  47.382  1.00  0.00           C
ATOM    282  C2  CHO    75      25.463 166.389  44.032  1.00  0.00           C
ATOM    283  ROH CHO    76      91.613  23.239  14.282  1.00  0.00            
ATOM    284  R1  CHO    76      93.413  22.889  16.432  1.00  0.00            
ATOM    285  R2  CHO    76      92.863  23.689  19.032  1.00  0.00            
ATOM    286  R3  CHO    76      93.413  21.089  19.632  1.00  0.00            
ATOM    287  R4  CHO    76      93.063  22.389  22.232  1.00  0.00            
ATOM    288  R5  CHO    76      94.763  21.189  21.582  1.00  0.00            
ATOM    289  C1  CHO    76      93.713  19.239  24.632  1.00  0.00           C
ATOM    290  C2  CHO    76      94.963  16.739  26.832  1.00  0.00           C
ATOM    291  ROH CHO    77     213.613  73.889  50.282  1.00  0.00            
ATOM    292  R1  CHO    77     214.713  75.389  48.182  1.00  0.00            
ATOM    293  R2  CHO    77     216.163  74.189  46.132  1.00  0.00            
ATOM    294  R3  CHO    77     214.363  75.539  44.582  1.00  0.00            
ATOM    295  R4  CHO    77     216.713  75.189  42.832  1.00  0.00            
ATOM    296  R5  CHO    77     215.663  77.089  43.282  1.00  0.00            
ATOM    297  C1  CHO    77     215.363  77.039  39.482  1.00  0.00           C
ATOM    298  C2  CHO    77     217.163  73.939  36.132  1.00  0.00           C
ATOM    299  ROH CHO    78      22.163 141.689  57.132  1.00  0.00            
ATOM    300  R1  CHO    78      23.963 140.939  55.082  1.00  0.00            
ATOM    301  R2  CHO    78      23.213 139.489  52.832  1.00  0.00            
ATOM    302  R3  CHO    78      24.313 141.539  51.482  1.00  0.00            
ATOM    303  R4  CHO    78      24.363 139.339  49.582  1.00  0.00            
ATOM    304  R5  CHO    78      26.063 140.539  50.182  1.00  0.00            
ATOM    305  C1  CHO    78      26.113 141.189  46.432  1.00  0.00           C
ATOM    306  C2  CHO    78      29.163 140.639  44.032  1.00  0.00           C
ATOM    307  ROH CHO    79      30.613  24.939  17.482  1.00  0.00            
ATOM    308  R1  CHO    79      30.863  24.939  20.282  1.00  0.00            
ATOM    309  R2  CHO    79      29.263  26.489  21.932  1.00  0.00            
ATOM    310  R3  CHO    79      28.763  24.139  23.132  1.00  0.00            
ATOM    311  R4  CHO    79      28.213  26.139  25.182  1.00  0.00            
ATOM    312  R5  CHO    79      29.563  24.439  25.382  1.00  0.00            
ATOM    313  C1  CHO    79      27.113  23.739  28.232  1.00  0.00           C
ATOM    314  C2  CHO    79      23.863  26.089  27.782  1.00  0.00           C
ATOM    315  ROH CHO    80     108.513 183.839  27.382  1.00  0.00            
ATOM    316  R1  CHO    80     109.013 182.689  29.882  1.00  0.00            
ATOM    317  R2  CHO    80     111.563 181.939  30.682  1.00  0.00            
ATOM    318  R3  CHO    80     111.013 183.539  32.832  1.00  0.00            
ATOM    319  R4  CHO    80     113.063 181.689  33.782  1.00  0.00            
ATOM    320  R5  CHO    80     111.113 182.039  34.732  1.00  0.00            
ATOM    321  C1  CHO    80     113.413 183.039  37.632  1.00  0.00           C
ATOM    322  C2  CHO    80     112.113 183.139  41.532  1.00  0.00           C
ATOM    323  ROH CHO    81     106.763  28.439  44.082  1.00  0.00            
ATOM    324  R1  CHO    81     108.413  30.089  42.482  1.00  0.00            
ATOM    325  R2  CHO    81     110.263  29.089  40.682  1.00  0.00            
ATOM    326  R3  CHO    81     108.963  30.639  38.882  1.00  0.00            
ATOM    327  R4  CHO    81     111.313  29.689  37.432  1.00  0.00            
ATOM    328  R5  CHO    81     110.713  31.789  37.682  1.00  0.00            
ATOM    329  C1  CHO    81     110.663  31.539  33.882  1.00  0.00           C
ATOM    330  C2  CHO    81     109.663  32.239  30.082  1.00  0.00           C
ATOM    331  ROH CHO    82      27.063  99.189  48.432  1.00  0.00            
ATOM    332  R1  CHO    82      26.863  97.389  46.282  1.00  0.00            
ATOM    333  R2  CHO    82      24.713  97.439  44.482  1.00  0.00            
ATOM    334  R3  CHO    82      26.713  97.639  42.632  1.00  0.00            
ATOM    335  R4  CHO    82      24.313  97.089  41.082  1.00  0.00            
ATOM    336  R5  CHO    82      26.163  95.989  40.982  1.00  0.00            
ATOM    337  C1  CHO    82      25.913  97.089  37.332  1.00  0.00           C
ATOM    338  C2  CHO    82      23.713  94.489  35.032  1.00  0.00           C
ATOM    339  ROH CHO    83     217.113 157.839  49.582  1.00  0.00            
ATOM    340  R1  CHO    83     215.563 158.539  47.282  1.00  0.00            
ATOM    341  R2  CHO    83     216.663 159.889  45.182  1.00  0.00            
ATOM    342  R3  CHO    83     215.663 157.789  43.732  1.00  0.00            
ATOM    343  R4  CHO    83     214.963 160.139  42.182  1.00  0.00            
ATOM    344  R5  CHO    83     213.613 158.589  42.882  1.00  0.00            
ATOM    345  C1  CHO    83     213.013 158.339  39.082  1.00  0.00           C
ATOM    346  C2  CHO    83     213.863 160.339  35.682  1.00  0.00           C
ATOM    347  ROH CHO    84      30.163 168.989  26.332  1.00  0.00            
ATOM    348  R1  CHO    84      31.213 168.240  28.832  1.00  0.00            
ATOM    349  R2  CHO    84      30.863 169.789  31.132  1.00  0.00            
ATOM    350  R3  CHO    84      29.813 167.489  32.132  1.00  0.00            
ATOM    351  R4  CHO    84      30.263 169.189  34.482  1.00  0.00            
ATOM    352  R5  CHO    84      31.013 167.139  34.182  1.00  0.00            
ATOM    353  C1  CHO    84      28.963 166.689  37.382  1.00  0.00           C
ATOM    354  C2  CHO    84      28.713 168.889  39.582  1.00  0.00           C
ATOM    355  ROH CHO    85      69.363  44.039  14.882  1.00  0.00            
ATOM    356  R1  CHO    85      70.363  42.589  17.132  1.00  0.00            
ATOM    357  R2  CHO    85      71.113  43.839  19.482  1.00  0.00            
ATOM    358  R3  CHO    85      69.363  42.039  20.582  1.00  0.00            
ATOM    359  R4  CHO    85      70.613  43.389  22.882  1.00  0.00            
ATOM    360  R5  CHO    85      70.513  41.239  22.532  1.00  0.00            
ATOM    361  C1  CHO    85      68.663  41.439  25.882  1.00  0.00           C
ATOM    362  C2  CHO    85      67.563  41.839  28.032  1.00  0.00           C
ATOM    363  ROH CHO    86     165.263 115.589  25.732  1.00  0.00            
ATOM    364  R1  CHO    86     166.563 116.589  28.032  1.00  0.00            
ATOM    365  R2  CHO    86     165.263 116.889  30.482  1.00  0.00            
ATOM    366  R3  CHO    86     167.313 115.339  31.382  1.00  0.00            
ATOM    367  R4  CHO    86     166.713 117.189  33.582  1.00  0.00            
ATOM    368  R5  CHO    86     168.663 116.839  32.682  1.00  0.00            
ATOM    369  C1  CHO    86     169.463 115.939  36.282  1.00  0.00           C
ATOM    370  C2  CHO    86     167.263 115.589  39.382  1.00  0.00           C
ATOM    371  ROH CHO    87     136.863 212.739  16.132  1.00  0.00            
ATOM    372  R1  CHO    87     137.613 214.089  18.482  1.00  0.00            
ATOM    373  R2  CHO    87     136.113 216.189  19.532  1.00  0.00            
ATOM    374  R3  CHO    87     136.163 214.689  21.782  1.00  0.00            
ATOM    375  R4  CHO    87     136.063 217.439  22.732  1.00  0.00            
ATOM    376  R5  CHO    87     137.513 215.939  23.282  1.00  0.00            
ATOM    377  C1  CHO    87     136.063 216.789  26.732  1.00  0.00           C
ATOM    378  C2  CHO    87     132.913 217.889  27.882  1.00  0.00           C
ATOM    379  ROH CHO    88      40.363  61.689  34.332  1.00  0.00            
ATOM    380  R1  CHO    88      41.213  60.289  31.982  1.00  0.00            
ATOM    381  R2  CHO    88      39.613  60.089  29.732  1.00  0.00            
ATOM    382  R3  CHO    88      41.813  61.089  28.482  1.00  0.00            
ATOM    383  R4  CHO    88      40.163  60.039  26.332  1.00  0.00            
ATOM    384  R5  CHO    88      42.263  59.539  26.732  1.00  0.00            
ATOM    385  C1  CHO    88      42.563  60.939  23.182  1.00  0.00           C
ATOM    386  C2  CHO    88      44.013  62.789  20.782  1.00  0.00           C
ATOM    387  ROH CHO    89      54.113  38.839  46.032  1.00  0.00            
ATOM    388  R1  CHO    89      52.113  37.639  44.482  1.00  0.00            
ATOM    389  R2  CHO    89      50.713  38.989  42.532  1.00  0.00            
ATOM    390  R3  CHO    89      51.563  36.939  40.982  1.00  0.00            
ATOM    391  R4  CHO    89      49.263  38.089  39.532  1.00  0.00            
ATOM    392  R5  CHO    89      49.513  35.989  40.082  1.00  0.00            
ATOM    393  C1  CHO    89      49.263  35.639  36.282  1.00  0.00           C
ATOM    394  C2  CHO    89      49.713  32.739  32.882  1.00  0.00           C
ATOM    395  ROH CHO    90     212.613 198.039  52.582  1.00  0.00            
ATOM    396  R1  CHO    90     214.113 198.939  50.332  1.00  0.00            
ATOM    397  R2  CHO    90     213.863 197.839  47.832  1.00  0.00            
ATOM    398  R3  CHO    90     213.413 200.389  47.132  1.00  0.00            
ATOM    399  R4  CHO    90     213.863 198.989  44.582  1.00  0.00            
ATOM    400  R5  CHO    90     214.913 200.740  45.282  1.00  0.00            
ATOM    401  C1  CHO    90     213.463 202.090  41.982  1.00  0.00           C
ATOM    402  C2  CHO    90     213.263 205.189  39.232  1.00  0.00           C
ATOM    403  ROH CHO    91     201.863  97.689  20.982  1.00  0.00            
ATOM    404  R1  CHO    91     201.563  97.539  23.782  1.00  0.00            
ATOM    405  R2  CHO    91     203.613  96.689  25.432  1.00  0.00            
ATOM    406  R3  CHO    91     203.163  99.089  26.682  1.00  0.00            
ATOM    407  R4  CHO    91     203.313  97.139  28.882  1.00  0.00            
ATOM    408  R5  CHO    91     201.713  98.539  28.532  1.00  0.00            
ATOM    409  C1  CHO    91     202.713  99.639  32.032  1.00  0.00           C
ATOM    410  C2  CHO    91     203.563  99.489  34.882  1.00  0.00           C
ATOM    411  ROH CHO    92      15.313  12.889  51.432  1.00  0.00            
ATOM    412  R1  CHO    92      17.263  11.889  49.682  1.00  0.00            
ATOM    413  R2  CHO    92      18.463   9.389  49.982  1.00  0.00            
ATOM    414  R3  CHO    92      17.613   9.039  47.432  1.00  0.00            
ATOM    415  R4  CHO    92      19.913   7.239  47.732  1.00  0.00            
ATOM    416  R5  CHO    92      19.613   8.789  46.182  1.00  0.00            
ATOM    417  C1  CHO    92      19.963   5.639  43.982  1.00  0.00           C
ATOM    418  C2  CHO    92      18.413   6.489  40.432  1.00  0.00           C
ATOM    419  ROH CHO    93      11.813  19.789  18.282  1.00  0.00            
ATOM    420  R1  CHO    93      12.013  19.289  21.082  1.00  0.00            
ATOM    421  R2  CHO    93      13.113  21.089  22.832  1.00  0.00            
ATOM    422  R3  CHO    93      10.763  20.789  24.132  1.00  0.00            
ATOM    423  R4  CHO    93      12.413  22.439  25.932  1.00  0.00            
ATOM    424  R5  CHO    93      11.363  20.589  26.432  1.00  0.00            
ATOM    425  C1  CHO    93       9.763  22.939  28.932  1.00  0.00           C
ATOM    426  C2  CHO    93       8.063  25.039  31.232  1.00  0.00           C
ATOM    427  ROH CHO    94      14.163 135.240  20.982  1.00  0.00            
ATOM    428  R1  CHO    94      15.163 134.889  23.582  1.00  0.00            
ATOM    429  R2  CHO    94      13.563 133.939  25.682  1.00  0.00            
ATOM    430  R3  CHO    94      15.563 132.089  25.932  1.00  0.00            
ATOM    431  R4  CHO    94      13.863 131.739  28.282  1.00  0.00            
ATOM    432  R5  CHO    94      16.013 132.089  28.282  1.00  0.00            
ATOM    433  C1  CHO    94      15.913 128.689  30.032  1.00  0.00           C
ATOM    434  C2  CHO    94      12.763 127.189  32.782  1.00  0.00           C
ATOM    435  ROH CHO    95       6.863  73.689  48.482  1.00  0.00            
ATOM    436  R1  CHO    95       7.563  74.139  45.782  1.00  0.00            
ATOM    437  R2  CHO    95       6.413  72.739  43.682  1.00  0.00            
ATOM    438  R3  CHO    95       5.913  75.239  42.732  1.00  0.00            
ATOM    439  R4  CHO    95       6.663  73.739  40.382  1.00  0.00            
ATOM    440  R5  CHO    95       7.513  75.589  41.032  1.00  0.00            
ATOM    441  C1  CHO    95       6.313  76.639  37.582  1.00  0.00           C
ATOM    442  C2  CHO    95       6.913  76.789  33.332  1.00  0.00           C
ATOM    443  ROH CHO    96      39.813 124.589  56.332  1.00  0.00            
ATOM    444  R1  CHO    96      40.313 124.489  53.532  1.00  0.00            
ATOM    445  R2  CHO    96      39.663 126.589  51.832  1.00  0.00            
ATOM    446  R3  CHO    96      42.313 126.339  51.132  1.00  0.00            
ATOM    447  R4  CHO    96      40.863 126.889  48.632  1.00  0.00            
ATOM    448  R5  CHO    96      42.213 125.189  49.032  1.00  0.00            
ATOM    449  C1  CHO    96      43.963 126.789  46.032  1.00  0.00           C
ATOM    450  C2  CHO    96      44.363 127.889  42.282  1.00  0.00           C
ATOM    451  ROH CHO    97     137.713  70.139  43.082  1.00  0.00            
ATOM    452  R1  CHO    97     137.413  71.739  40.732  1.00  0.00            
ATOM    453  R2  CHO    97     139.613  72.689  39.332  1.00  0.00            
ATOM    454  R3  CHO    97     138.413  71.439  37.232  1.00  0.00            
ATOM    455  R4  CHO    97     140.963  72.489  36.182  1.00  0.00            
ATOM    456  R5  CHO    97     138.963  72.789  35.332  1.00  0.00            
ATOM    457  C1  CHO    97     140.613  71.189  32.332  1.00  0.00           C
ATOM    458  C2  CHO    97     138.963  71.689  28.332  1.00  0.00           C
ATOM    459  ROH CHO    98     200.763  51.589  17.882  1.00  0.00            
ATOM    460  R1  CHO    98     200.363  52.439  20.582  1.00  0.00            
ATOM    461  R2  CHO    98     201.963  51.539  22.632  1.00  0.00            
ATOM    462  R3  CHO    98     202.363  54.189  23.082  1.00  0.00            
ATOM    463  R4  CHO    98     203.713  52.839  25.282  1.00  0.00            
ATOM    464  R5  CHO    98     202.263  54.439  25.482  1.00  0.00            
ATOM    465  C1  CHO    98     205.163  56.089  27.232  1.00  0.00           C
ATOM    466  C2  CHO    98     206.363  57.039  29.982  1.00  0.00           C
ATOM    467  ROH CHO    99     111.413 173.089  25.182  1.00  0.00            
ATOM    468  R1  CHO    99     109.513 173.989  27.032  1.00  0.00            
ATOM    469  R2  CHO    99     107.213 172.540  27.682  1.00  0.00            
ATOM    470  R3  CHO    99     108.163 172.889  30.182  1.00  0.00            
ATOM    471  R4  CHO    99     105.263 172.389  30.532  1.00  0.00            
ATOM    472  R5  CHO    99     106.363 174.039  31.332  1.00  0.00            
ATOM    473  C1  CHO    99     104.963 172.589  34.532  1.00  0.00           C
ATOM    474  C2  CHO    99     103.363 169.089  36.732  1.00  0.00           C
ATOM    475  ROH CHO   100     121.613  30.539  15.282  1.00  0.00            
ATOM    476  R1  CHO   100     120.413  31.189  17.782  1.00  0.00            
ATOM    477  R2  CHO   100     117.913  30.339  18.482  1.00  0.00            
ATOM    478  R3  CHO   100     119.163  29.289  20.632  1.00  0.00            
ATOM    479  R4  CHO   100     116.563  30.139  21.632  1.00  0.00            
ATOM    480  R5  CHO   100     118.513  30.739  22.432  1.00  0.00            
ATOM    481  C1  CHO   100     116.963  29.089  25.532  1.00  0.00           C
ATOM    482  C2  CHO   100     114.063  31.439  26.882  1.00  0.00           C
ATOM    483  ROH CHO   101      61.663 150.539  59.782  1.00  0.00            
ATOM    484  R1  CHO   101      62.063 150.839  57.032  1.00  0.00            
ATOM    485  R2  CHO   101      61.813 148.739  55.232  1.00  0.00            
ATOM    486  R3  CHO   101      60.063 150.389  53.982  1.00  0.00            
ATOM    487  R4  CHO   101      60.163 148.039  52.282  1.00  0.00            
ATOM    488  R5  CHO   101      60.463 150.089  51.682  1.00  0.00            
ATOM    489  C1  CHO   101      57.513 149.139  49.432  1.00  0.00           C
ATOM    490  C2  CHO   101      57.513 147.539  46.082  1.00  0.00           C
ATOM    491  ROH CHO   102     156.113  83.589  18.032  1.00  0.00            
ATOM    492  R1  CHO   102     155.863  83.389  20.832  1.00  0.00            
ATOM    493  R2  CHO   102     154.813  81.139  22.032  1.00  0.00            
ATOM    494  R3  CHO   102     157.113  81.239  23.432  1.00  0.00            
ATOM    495  R4  CHO   102     155.113  80.439  25.432  1.00  0.00            
ATOM    496  R5  CHO   102     156.513  82.089  25.582  1.00  0.00            
ATOM    497  C1  CHO   102     157.463  80.139  28.682  1.00  0.00           C
ATOM    498  C2  CHO   102     157.213  78.989  32.082  1.00  0.00           C
ATOM    499  ROH CHO   103      35.313 103.239  16.432  1.00  0.00            
ATOM    500  R1  CHO   103      35.763 103.289  19.232  1.00  0.00            
ATOM    501  R2  CHO   103      34.413 105.039  20.932  1.00  0.00            
ATOM    502  R3  CHO   103      33.813 102.739  22.282  1.00  0.00            
ATOM    503  R4  CHO   103      32.813 104.889  23.982  1.00  0.00            
ATOM    504  R5  CHO   103      34.163 103.289  24.582  1.00  0.00            
ATOM    505  C1  CHO   103      31.313 102.639  27.032  1.00  0.00           C
ATOM    506  C2  CHO   103      29.163 102.489  30.932  1.00  0.00           C
ATOM    507  ROH CHO   104      31.963 135.439  22.532  1.00  0.00            
ATOM    508  R1  CHO   104      29.913 134.439  24.232  1.00  0.00            
ATOM    509  R2  CHO   104      30.413 132.589  26.232  1.00  0.00            
ATOM    510  R3  CHO   104      29.263 134.489  27.832  1.00  0.00            
ATOM    511  R4  CHO   104      28.713 131.939  29.182  1.00  0.00            
ATOM    512  R5  CHO   104      27.263 133.439  28.632  1.00  0.00            
ATOM    513  C1  CHO   104      26.663 133.339  32.382  1.00  0.00           C
ATOM    514  C2  CHO   104      25.763 131.689  35.532  1.00  0.00           C
ATOM    515  ROH CHO   105      33.213  39.189  47.082  1.00  0.00            
ATOM    516  R1  CHO   105      34.663  39.539  44.682  1.00  0.00            
ATOM    517  R2  CHO   105      35.713  37.439  43.232  1.00  0.00            
ATOM    518  R3  CHO   105      34.313  38.539  41.232  1.00  0.00            
ATOM    519  R4  CHO   105      36.563  37.289  39.882  1.00  0.00            
ATOM    520  R5  CHO   105      35.963  39.339  39.682  1.00  0.00            
ATOM    521  C1  CHO   105      35.763  38.189  36.032  1.00  0.00           C
ATOM    522  C2  CHO   105      37.013  36.989  33.432  1.00  0.00           C
ATOM    523  ROH CHO   106      62.963 145.689  25.482  1.00  0.00            
ATOM    524  R1  CHO   106      61.863 145.089  28.032  1.00  0.00            
ATOM    525  R2  CHO   106      63.263 143.639  29.882  1.00  0.00            
ATOM    526  R3  CHO   106      62.763 145.789  31.482  1.00  0.00            
ATOM    527  R4  CHO   106      63.613 143.689  33.332  1.00  0.00            
ATOM    528  R5  CHO   106      61.763 144.839  33.432  1.00  0.00            
ATOM    529  C1  CHO   106      63.363 145.739  36.832  1.00  0.00           C
ATOM    530  C2  CHO   106      60.213 146.639  38.132  1.00  0.00           C
ATOM    531  ROH CHO   107      50.713  59.039  17.682  1.00  0.00            
ATOM    532  R1  CHO   107      51.963  58.039  19.982  1.00  0.00            
ATOM    533  R2  CHO   107      52.313  59.589  22.282  1.00  0.00            
ATOM    534  R3  CHO   107      51.063  57.539  23.482  1.00  0.00            
ATOM    535  R4  CHO   107      51.713  59.339  25.682  1.00  0.00            
ATOM    536  R5  CHO   107      52.263  57.239  25.532  1.00  0.00            
ATOM    537  C1  CHO   107      50.213  57.239  28.782  1.00  0.00           C
ATOM    538  C2  CHO   107      52.963  54.189  30.482  1.00  0.00           C
ATOM    539  ROH CHO   108      33.863 202.439  56.082  1.00  0.00            
ATOM    540  R1  CHO   108      33.113 202.839  53.382  1.00  0.00            
ATOM    541  R2  CHO   108      33.663 200.990  51.382  1.00  0.00            
ATOM    542  R3  CHO   108      30.963 201.139  50.982  1.00  0.00            
ATOM    543  R4  CHO   108      32.063 200.040  48.482  1.00  0.00            
ATOM    544  R5  CHO   108      30.763 201.789  48.682  1.00  0.00            
ATOM    545  C1  CHO   108      28.613 199.639  46.382  1.00  0.00           C
ATOM    546  C2  CHO   108      27.863 196.589  43.982  1.00  0.00           C
ATOM    547  ROH CHO   109      19.963  38.539  45.882  1.00  0.00            
ATOM    548  R1  CHO   109      20.363  37.339  43.382  1.00  0.00            
ATOM    549  R2  CHO   109      18.513  37.639  41.332  1.00  0.00            
ATOM    550  R3  CHO   109      20.663  38.539  39.932  1.00  0.00            
ATOM    551  R4  CHO   109      18.913  37.439  37.882  1.00  0.00            
ATOM    552  R5  CHO   109      21.013  36.889  38.182  1.00  0.00            
ATOM    553  C1  CHO   109      21.163  38.139  34.582  1.00  0.00           C
ATOM    554  C2  CHO   109      22.263  39.789  31.232  1.00  0.00           C
ATOM    555  ROH CHO   110     139.613  69.639  47.332  1.00  0.00            
ATOM    556  R1  CHO   110     140.863  71.539  45.632  1.00  0.00            
ATOM    557  R2  CHO   110     143.563  71.339  44.882  1.00  0.00            
ATOM    558  R3  CHO   110     142.513  71.489  42.382  1.00  0.00            
ATOM    559  R4  CHO   110     145.413  71.939  42.032  1.00  0.00            
ATOM    560  R5  CHO   110     143.813  73.239  41.332  1.00  0.00            
ATOM    561  C1  CHO   110     145.513  72.489  38.032  1.00  0.00           C
ATOM    562  C2  CHO   110     145.713  72.189  34.382  1.00  0.00           C
ATOM    563  ROH CHO   111      51.163 205.840  53.882  1.00  0.00            
ATOM    564  R1  CHO   111      49.063 204.089  53.132  1.00  0.00            
ATOM    565  R2  CHO   111      48.363 203.589  50.532  1.00  0.00            
ATOM    566  R3  CHO   111      48.713 200.990  51.232  1.00  0.00            
ATOM    567  R4  CHO   111      46.463 200.939  49.382  1.00  0.00            
ATOM    568  R5  CHO   111      46.513 200.089  51.382  1.00  0.00            
ATOM    569  C1  CHO   111      45.763 196.939  49.382  1.00  0.00           C
ATOM    570  C2  CHO   111      43.663 194.339  49.182  1.00  0.00           C
ATOM    571  ROH CHO   112     187.663  93.939  55.582  1.00  0.00            
ATOM    572  R1  CHO   112     188.613  93.739  52.932  1.00  0.00            
ATOM    573  R2  CHO   112     186.963  93.389  50.732  1.00  0.00            
ATOM    574  R3  CHO   112     188.213  95.589  49.782  1.00  0.00            
ATOM    575  R4  CHO   112     187.213  94.239  47.382  1.00  0.00            
ATOM    576  R5  CHO   112     189.263  94.839  47.782  1.00  0.00            
ATOM    577  C1  CHO   112     188.563  96.789  44.582  1.00  0.00           C
ATOM    578  C2  CHO   112     190.163  98.789  40.732  1.00  0.00           C
ATOM    579  ROH CHO   113     113.613 109.839  27.732  1.00  0.00            
ATOM    580  R1  CHO   113     112.513 108.689  30.082  1.00  0.00            
ATOM    581  R2  CHO   113     113.263 106.189  31.032  1.00  0.00            
ATOM    582  R3  CHO   113     113.713 107.589  33.332  1.00  0.00            
ATOM    583  R4  CHO   113     112.363 105.139  34.232  1.00  0.00            
ATOM    584  R5  CHO   113     111.763 107.189  34.682  1.00  0.00            
ATOM    585  C1  CHO   113     112.313 105.839  38.232  1.00  0.00           C
ATOM    586  C2  CHO   113     112.463 104.689  41.382  1.00  0.00           C
ATOM    587  ROH CHO   114     111.513  13.539  43.082  1.00  0.00            
ATOM    588  R1  CHO   114     110.263  14.839  40.932  1.00  0.00            
ATOM    589  R2  CHO   114     111.563  15.439  38.582  1.00  0.00            
ATOM    590  R3  CHO   114     109.513  14.039  37.432  1.00  0.00            
ATOM    591  R4  CHO   114     111.263  14.789  35.182  1.00  0.00            
ATOM    592  R5  CHO   114     109.113  15.189  35.382  1.00  0.00            
ATOM    593  C1  CHO   114     109.113  13.089  32.182  1.00  0.00           C
ATOM    594  C2  CHO   114     109.963  15.339  30.182  1.00  0.00           C
ATOM    595  ROH CHO   115      84.763  70.539  48.832  1.00  0.00            
ATOM    596  R1  CHO   115      85.013  71.889  46.382  1.00  0.00            
ATOM    597  R2  CHO   115      87.463  72.539  45.282  1.00  0.00            
ATOM    598  R3  CHO   115      86.463  71.239  43.132  1.00  0.00            
ATOM    599  R4  CHO   115      88.163  73.339  41.982  1.00  0.00            
ATOM    600  R5  CHO   115      86.063  72.939  41.482  1.00  0.00            
ATOM    601  C1  CHO   115      87.663  72.539  38.032  1.00  0.00           C
ATOM    602  C2  CHO   115      87.613  73.389  35.282  1.00  0.00           C
ATOM    603  ROH CHO   116     201.213 117.089  22.932  1.00  0.00            
ATOM    604  R1  CHO   116     200.413 117.989  25.532  1.00  0.00            
ATOM    605  R2  CHO   116     202.213 118.539  27.532  1.00  0.00            
ATOM    606  R3  CHO   116     200.963 120.939  27.582  1.00  0.00            
ATOM    607  R4  CHO   116     202.363 120.839  30.132  1.00  0.00            
ATOM    608  R5  CHO   116     200.213 121.189  29.832  1.00  0.00            
ATOM    609  C1  CHO   116     201.213 124.389  31.682  1.00  0.00           C
ATOM    610  C2  CHO   116     201.113 122.789  36.382  1.00  0.00           C
ATOM    611  ROH CHO   117     217.063  47.489  19.732  1.00  0.00            
ATOM    612  R1  CHO   117     217.613  48.839  22.182  1.00  0.00            
ATOM    613  R2  CHO   117     217.113  47.639  24.632  1.00  0.00            
ATOM    614  R3  CHO   117     219.713  48.289  25.082  1.00  0.00            
ATOM    615  R4  CHO   117     218.563  47.939  27.732  1.00  0.00            
ATOM    616  R5  CHO   117     219.663  49.689  27.032  1.00  0.00            
ATOM    617  C1  CHO   117     221.863  48.689  29.982  1.00  0.00           C
ATOM    618  C2  CHO   117     222.363  46.189  32.932  1.00  0.00           C
ATOM    619  ROH CHO   118      25.313  43.289  12.182  1.00  0.00            
ATOM    620  R1  CHO   118      23.363  43.039  14.232  1.00  0.00            
ATOM    621  R2  CHO   118      24.013  42.439  16.832  1.00  0.00            
ATOM    622  R3  CHO   118      22.613  44.739  17.382  1.00  0.00            
ATOM    623  R4  CHO   118      22.363  43.139  19.832  1.00  0.00            
ATOM    624  R5  CHO   118      20.713  43.989  18.682  1.00  0.00            
ATOM    625  C1  CHO   118      20.113  45.689  22.032  1.00  0.00           C
ATOM    626  C2  CHO   118      17.613  46.589  25.232  1.00  0.00           C
ATOM    627  ROH CHO   119     102.813 156.589  56.582  1.00  0.00            
ATOM    628  R1  CHO   119     103.363 157.689  54.032  1.00  0.00            
ATOM    629  R2  CHO   119     105.913 158.439  53.282  1.00  0.00            
ATOM    630  R3  CHO   119     105.413 156.839  51.132  1.00  0.00            
ATOM    631  R4  CHO   119     107.813 158.339  50.382  1.00  0.00            
ATOM    632  R5  CHO   119     105.963 158.189  49.232  1.00  0.00            
ATOM    633  C1  CHO   119     108.363 156.789  46.682  1.00  0.00           C
ATOM    634  C2  CHO   119     110.463 155.489  43.782  1.00  0.00           C
ATOM    635  ROH CHO   120     127.213 100.939  59.182  1.00  0.00            
ATOM    636  R1  CHO   120     127.113 102.689  56.982  1.00  0.00            
ATOM    637  R2  CHO   120     127.413 101.839  54.382  1.00  0.00            
ATOM    638  R3  CHO   120     125.063 103.139  53.982  1.00  0.00            
ATOM    639  R4  CHO   120     126.413 103.239  51.382  1.00  0.00            
ATOM    640  R5  CHO   120     125.613 104.939  52.532  1.00  0.00            
ATOM    641  C1  CHO   120     123.613 105.339  49.332  1.00  0.00           C
ATOM    642  C2  CHO   120     124.463 105.139  45.732  1.00  0.00           C
ATOM    643  ROH CHO   121      13.363 139.889  54.732  1.00  0.00            
ATOM    644  R1  CHO   121      13.213 139.539  51.932  1.00  0.00            
ATOM    645  R2  CHO   121      13.913 141.490  50.132  1.00  0.00            
ATOM    646  R3  CHO   121      15.513 139.539  49.082  1.00  0.00            
ATOM    647  R4  CHO   121      15.063 141.339  46.832  1.00  0.00            
ATOM    648  R5  CHO   121      14.713 139.189  46.882  1.00  0.00            
ATOM    649  C1  CHO   121      17.213 139.439  43.982  1.00  0.00           C
ATOM    650  C2  CHO   121      17.013 142.589  42.082  1.00  0.00           C
ATOM    651  ROH CHO   122      73.563 202.540  21.182  1.00  0.00            
ATOM    652  R1  CHO   122      74.163 201.990  23.932  1.00  0.00            
ATOM    653  R2  CHO   122      74.413 204.039  25.782  1.00  0.00            
ATOM    654  R3  CHO   122      72.513 202.540  27.132  1.00  0.00            
ATOM    655  R4  CHO   122      74.713 202.939  29.032  1.00  0.00            
ATOM    656  R5  CHO   122      73.813 201.039  28.432  1.00  0.00            
ATOM    657  C1  CHO   122      73.163 200.889  32.182  1.00  0.00           C
ATOM    658  C2  CHO   122      73.813 198.439  35.282  1.00  0.00           C
ATOM    659  ROH CHO   123      72.113  58.339  25.182  1.00  0.00            
ATOM    660  R1  CHO   123      72.413  60.889  26.382  1.00  0.00            
ATOM    661  R2  CHO   123      71.263  61.539  28.782  1.00  0.00            
ATOM    662  R3  CHO   123      73.813  62.189  29.482  1.00  0.00            
ATOM    663  R4  CHO   123      72.113  63.439  31.532  1.00  0.00            
ATOM    664  R5  CHO   123      73.663  64.439  30.282  1.00  0.00            
ATOM    665  C1  CHO   123      75.063  65.189  33.782  1.00  0.00           C
ATOM    666  C2  CHO   123      75.113  69.189  35.432  1.00  0.00           C
ATOM    667  ROH CHO   124     113.763   4.789  43.082  1.00  0.00            
ATOM    668  R1  CHO   124     113.963   4.489  40.282  1.00  0.00            
ATOM    669  R2  CHO   124     112.613   2.489  38.882  1.00  0.00            
ATOM    670  R3  CHO   124     111.713   4.589  37.432  1.00  0.00            
ATOM    671  R4  CHO   124     111.513   2.289  35.632  1.00  0.00            
ATOM    672  R5  CHO   124     112.563   4.189  35.232  1.00  0.00            
ATOM    673  C1  CHO   124     110.013   4.139  32.332  1.00  0.00           C
ATOM    674  C2  CHO   124     110.913   1.939  28.532  1.00  0.00           C
ATOM    675  ROH CHO   125     187.963   7.589  19.482  1.00  0.00            
ATOM    676  R1  CHO   125     187.663   6.989  22.232  1.00  0.00            
ATOM    677  R2  CHO   125     189.413   5.439  23.632  1.00  0.00            
ATOM    678  R3  CHO   125     189.513   7.589  25.282  1.00  0.00            
ATOM    679  R4  CHO   125     191.163   5.489  26.632  1.00  0.00            
ATOM    680  R5  CHO   125     189.463   6.589  27.482  1.00  0.00            
ATOM    681  C1  CHO   125     192.213   7.589  29.932  1.00  0.00           C
ATOM    682  C2  CHO   125     190.863   9.089  33.182  1.00  0.00           C
ATOM    683  ROH CHO   126      61.563 103.889  58.282  1.00  0.00            
ATOM    684  R1  CHO   126      63.213 105.039  56.332  1.00  0.00            
ATOM    685  R2  CHO   126      65.113 103.539  54.932  1.00  0.00            
ATOM    686  R3  CHO   126      63.763 104.539  52.732  1.00  0.00            
ATOM    687  R4  CHO   126      66.363 103.639  51.682  1.00  0.00            
ATOM    688  R5  CHO   126      65.513 105.639  51.482  1.00  0.00            
ATOM    689  C1  CHO   126      65.863 104.639  47.782  1.00  0.00           C
ATOM    690  C2  CHO   126      65.913 106.489  45.032  1.00  0.00           C
ATOM    691  ROH CHO   127      42.613  75.439  45.032  1.00  0.00            
ATOM    692  R1  CHO   127      44.263  73.839  43.332  1.00  0.00            
ATOM    693  R2  CHO   127      43.213  71.839  41.682  1.00  0.00            
ATOM    694  R3  CHO   127      44.563  73.189  39.782  1.00  0.00            
ATOM    695  R4  CHO   127      44.163  70.539  38.682  1.00  0.00            
ATOM    696  R5  CHO   127      46.063  71.589  38.832  1.00  0.00            
ATOM    697  C1  CHO   127      45.963  71.039  35.032  1.00  0.00           C
ATOM    698  C2  CHO   127      45.663  67.789  32.982  1.00  0.00           C
ATOM    699  ROH CHO   128     208.863 200.589  28.432  1.00  0.00            
ATOM    700  R1  CHO   128     206.813 200.990  30.332  1.00  0.00            
ATOM    701  R2  CHO   128     207.063 200.189  32.982  1.00  0.00            
ATOM    702  R3  CHO   128     206.463 202.839  33.432  1.00  0.00            
ATOM    703  R4  CHO   128     205.263 201.339  35.682  1.00  0.00            
ATOM    704  R5  CHO   128     204.263 202.739  34.382  1.00  0.00            
ATOM    705  C1  CHO   128     203.663 204.439  37.732  1.00  0.00           C
ATOM    706  C2  CHO   128     201.163 202.889  39.482  1.00  0.00           C
ATOM    707  ROH CHO   129     109.163  52.539  43.232  1.00  0.00            
ATOM    708  R1  CHO   129     109.763  51.989  40.482  1.00  0.00            
ATOM    709  R2  CHO   129     107.913  52.289  38.482  1.00  0.00            
ATOM    710  R3  CHO   129     109.863  53.839  37.382  1.00  0.00            
ATOM    711  R4  CHO   129     108.213  52.989  35.082  1.00  0.00            
ATOM    712  R5  CHO   129     110.413  52.739  35.282  1.00  0.00            
ATOM    713  C1  CHO   129     110.263  54.789  32.082  1.00  0.00           C
ATOM    714  C2  CHO   129     109.613  55.889  28.732  1.00  0.00           C
ATOM    715  ROH CHO   130      75.163 196.789  52.882  1.00  0.00            
ATOM    716  R1  CHO   130      74.613 194.939  50.832  1.00  0.00            
ATOM    717  R2  CHO   130      73.063 195.490  48.632  1.00  0.00            
ATOM    718  R3  CHO   130      75.263 194.639  47.232  1.00  0.00            
ATOM    719  R4  CHO   130      73.013 194.490  45.332  1.00  0.00            
ATOM    720  R5  CHO   130      74.413 192.889  45.832  1.00  0.00            
ATOM    721  C1  CHO   130      75.063 193.139  42.082  1.00  0.00           C
ATOM    722  C2  CHO   130      77.213 194.339  39.382  1.00  0.00           C
ATOM    723  ROH CHO   131      84.813  79.289  16.432  1.00  0.00            
ATOM    724  R1  CHO   131      84.963  79.239  19.282  1.00  0.00            
ATOM    725  R2  CHO   131      82.813  78.539  20.882  1.00  0.00            
ATOM    726  R3  CHO   131      84.613  76.789  21.932  1.00  0.00            
ATOM    727  R4  CHO   131      82.363  76.789  23.832  1.00  0.00            
ATOM    728  R5  CHO   131      84.463  77.189  24.282  1.00  0.00            
ATOM    729  C1  CHO   131      83.813  74.189  26.582  1.00  0.00           C
ATOM    730  C2  CHO   131      81.913  74.689  30.132  1.00  0.00           C
ATOM    731  ROH CHO   132      13.413   9.189  23.032  1.00  0.00            
ATOM    732  R1  CHO   132      13.463  10.839  25.332  1.00  0.00            
ATOM    733  R2  CHO   132      12.463  10.089  27.782  1.00  0.00            
ATOM    734  R3  CHO   132      14.913  10.739  28.682  1.00  0.00            
ATOM    735  R4  CHO   132      13.263  10.789  31.082  1.00  0.00            
ATOM    736  R5  CHO   132      14.563  12.389  30.332  1.00  0.00            
ATOM    737  C1  CHO   132      16.063  11.789  33.832  1.00  0.00           C
ATOM    738  C2  CHO   132      14.413  15.389  35.032  1.00  0.00           C
ATOM    739  ROH CHO   133      29.263 174.639  54.082  1.00  0.00            
ATOM    740  R1  CHO   133      28.813 175.339  51.382  1.00  0.00            
ATOM    741  R2  CHO   133      30.863 176.089  49.632  1.00  0.00            
ATOM    742  R3  CHO   133      29.813 174.089  48.132  1.00  0.00            
ATOM    743  R4  CHO   133      31.063 175.889  46.182  1.00  0.00            
ATOM    744  R5  CHO   133      29.013 175.189  46.132  1.00  0.00            
ATOM    745  C1  CHO   133      30.213 173.939  42.732  1.00  0.00           C
ATOM    746  C2  CHO   133      31.513 173.289  39.182  1.00  0.00           C
ATOM    747  ROH CHO   134     128.213 149.789  25.382  1.00  0.00            
ATOM    748  R1  CHO   134     127.663 149.139  28.032  1.00  0.00            
ATOM    749  R2  CHO   134     129.263 149.889  30.182  1.00  0.00            
ATOM    750  R3  CHO   134     126.963 150.939  31.132  1.00  0.00            
ATOM    751  R4  CHO   134     128.413 149.989  33.482  1.00  0.00            
ATOM    752  R5  CHO   134     126.363 149.439  32.932  1.00  0.00            
ATOM    753  C1  CHO   134     125.713 150.990  36.382  1.00  0.00           C
ATOM    754  C2  CHO   134     124.963 153.189  40.532  1.00  0.00           C
ATOM    755  ROH CHO   135      13.113  90.189  17.532  1.00  0.00            
ATOM    756  R1  CHO   135      12.813  92.189  19.532  1.00  0.00            
ATOM    757  R2  CHO   135      11.763  91.689  22.032  1.00  0.00            
ATOM    758  R3  CHO   135      14.063  92.789  22.882  1.00  0.00            
ATOM    759  R4  CHO   135      12.163  93.289  25.082  1.00  0.00            
ATOM    760  R5  CHO   135      13.413  94.739  24.082  1.00  0.00            
ATOM    761  C1  CHO   135      14.563  95.189  27.682  1.00  0.00           C
ATOM    762  C2  CHO   135      14.313  96.939  30.682  1.00  0.00           C
ATOM    763  ROH CHO   136      65.313 197.289  53.932  1.00  0.00            
ATOM    764  R1  CHO   136      64.913 197.240  51.132  1.00  0.00            
ATOM    765  R2  CHO   136      62.563 196.290  50.032  1.00  0.00            
ATOM    766  R3  CHO   136      62.563 198.689  48.782  1.00  0.00            
ATOM    767  R4  CHO   136      61.013 196.990  46.982  1.00  0.00            
ATOM    768  R5  CHO   136      62.713 198.189  46.432  1.00  0.00            
ATOM    769  C1  CHO   136      60.113 199.639  44.132  1.00  0.00           C
ATOM    770  C2  CHO   136      56.963 198.439  41.382  1.00  0.00           C
ATOM    771  ROH CHO   137     108.463 149.740  28.032  1.00  0.00            
ATOM    772  R1  CHO   137     109.113 148.289  30.332  1.00  0.00            
ATOM    773  R2  CHO   137     109.163 149.389  32.832  1.00  0.00            
ATOM    774  R3  CHO   137     107.513 147.289  33.432  1.00  0.00            
ATOM    775  R4  CHO   137     107.963 148.639  36.032  1.00  0.00            
ATOM    776  R5  CHO   137     108.263 146.490  35.532  1.00  0.00            
ATOM    777  C1  CHO   137     105.763 146.239  38.432  1.00  0.00           C
ATOM    778  C2  CHO   137     108.763 147.439  40.932  1.00  0.00           C
ATOM    779  ROH CHO   138      42.813  71.189  15.532  1.00  0.00            
ATOM    780  R1  CHO   138      44.513  72.139  17.582  1.00  0.00            
ATOM    781  R2  CHO   138      43.563  73.489  19.782  1.00  0.00            
ATOM    782  R3  CHO   138      44.913  71.589  21.132  1.00  0.00            
ATOM    783  R4  CHO   138      43.263  72.889  23.182  1.00  0.00            
ATOM    784  R5  CHO   138      45.413  72.589  23.282  1.00  0.00            
ATOM    785  C1  CHO   138      44.413  70.789  26.432  1.00  0.00           C
ATOM    786  C2  CHO   138      44.013  71.739  29.482  1.00  0.00           C
ATOM    787  ROH CHO   139     219.663  14.889  18.982  1.00  0.00            
ATOM    788  R1  CHO   139     219.763  16.589  21.282  1.00  0.00            
ATOM    789  R2  CHO   139     218.063  16.239  23.482  1.00  0.00            
ATOM    790  R3  CHO   139     220.413  16.139  24.832  1.00  0.00            
ATOM    791  R4  CHO   139     218.863  18.239  26.182  1.00  0.00            
ATOM    792  R5  CHO   139     220.863  18.439  25.382  1.00  0.00            
ATOM    793  C1  CHO   139     221.463  19.339  29.032  1.00  0.00           C
ATOM    794  C2  CHO   139     224.763  21.589  30.732  1.00  0.00           C
ATOM    795  ROH CHO   140     146.713   3.489  14.682  1.00  0.00            
ATOM    796  R1  CHO   140     145.563   3.639  17.232  1.00  0.00            
ATOM    797  R2  CHO   140     146.763   2.589  19.482  1.00  0.00            
ATOM    798  R3  CHO   140     146.413   5.139  20.482  1.00  0.00            
ATOM    799  R4  CHO   140     146.863   3.489  22.832  1.00  0.00            
ATOM    800  R5  CHO   140     145.213   4.839  22.482  1.00  0.00            
ATOM    801  C1  CHO   140     146.613   6.339  25.682  1.00  0.00           C
ATOM    802  C2  CHO   140     148.763   6.339  30.032  1.00  0.00           C
ATOM    803  ROH CHO   141      21.013 194.189  26.082  1.00  0.00            
ATOM    804  R1  CHO   141      21.713 193.189  28.632  1.00  0.00            
ATOM    805  R2  CHO   141      23.513 194.539  30.282  1.00  0.00            
ATOM    806  R3  CHO   141      21.413 194.389  32.082  1.00  0.00            
ATOM    807  R4  CHO   141      23.863 194.339  33.732  1.00  0.00            
ATOM    808  R5  CHO   141      22.213 192.889  33.782  1.00  0.00            
ATOM    809  C1  CHO   141      22.113 194.139  37.382  1.00  0.00           C
ATOM    810  C2  CHO   141      21.963 196.789  40.882  1.00  0.00           C
ATOM    811  ROH CHO   142     119.463 205.239  17.282  1.00  0.00            
ATOM    812  R1  CHO   142     119.563 207.189  19.332  1.00  0.00            
ATOM    813  R2  CHO   142     119.663 206.539  22.032  1.00  0.00            
ATOM    814  R3  CHO   142     121.913 208.089  21.982  1.00  0.00            
ATOM    815  R4  CHO   142     120.913 208.240  24.782  1.00  0.00            
ATOM    816  R5  CHO   142     121.363 209.889  23.432  1.00  0.00            
ATOM    817  C1  CHO   142     123.713 210.639  26.332  1.00  0.00           C
ATOM    818  C2  CHO   142     126.363 210.740  29.682  1.00  0.00           C
ATOM    819  ROH CHO   143     150.063  17.239  38.532  1.00  0.00            
ATOM    820  R1  CHO   143     150.113  17.889  35.732  1.00  0.00            
ATOM    821  R2  CHO   143     147.963  18.889  34.432  1.00  0.00            
ATOM    822  R3  CHO   143     149.713  20.839  33.682  1.00  0.00            
ATOM    823  R4  CHO   143     147.313  21.439  32.132  1.00  0.00            
ATOM    824  R5  CHO   143     149.313  21.189  31.332  1.00  0.00            
ATOM    825  C1  CHO   143     148.613  24.739  30.132  1.00  0.00           C
ATOM    826  C2  CHO   143     151.313  26.289  28.932  1.00  0.00           C
ATOM    827  ROH CHO   144     155.113   7.989  40.082  1.00  0.00            
ATOM    828  R1  CHO   144     156.163   8.089  37.482  1.00  0.00            
ATOM    829  R2  CHO   144     158.863   8.139  36.932  1.00  0.00            
ATOM    830  R3  CHO   144     158.263   5.989  35.382  1.00  0.00            
ATOM    831  R4  CHO   144     160.763   7.039  34.232  1.00  0.00            
ATOM    832  R5  CHO   144     158.913   6.689  33.182  1.00  0.00            
ATOM    833  C1  CHO   144     161.263   4.439  31.182  1.00  0.00           C
ATOM    834  C2  CHO   144     162.613   1.489  27.782  1.00  0.00           C
ATOM    835  ROH CHO   145      43.463  82.889  48.232  1.00  0.00            
ATOM    836  R1  CHO   145      43.263  84.389  45.832  1.00  0.00            
ATOM    837  R2  CHO   145      43.613  83.189  43.332  1.00  0.00            
ATOM    838  R3  CHO   145      41.163  84.339  42.882  1.00  0.00            
ATOM    839  R4  CHO   145      42.213  83.689  40.232  1.00  0.00            
ATOM    840  R5  CHO   145      41.513  85.639  40.882  1.00  0.00            
ATOM    841  C1  CHO   145      39.163  85.039  37.932  1.00  0.00           C
ATOM    842  C2  CHO   145      37.713  83.489  35.482  1.00  0.00           C
ATOM    843  ROH CHO   146      41.063  30.939  18.382  1.00  0.00            
ATOM    844  R1  CHO   146      40.563  30.839  21.182  1.00  0.00            
ATOM    845  R2  CHO   146      38.063  31.439  22.232  1.00  0.00            
ATOM    846  R3  CHO   146      38.313  28.989  23.382  1.00  0.00            
ATOM    847  R4  CHO   146      36.963  30.639  25.382  1.00  0.00            
ATOM    848  R5  CHO   146      38.763  29.489  25.682  1.00  0.00            
ATOM    849  C1  CHO   146      36.563  27.889  28.332  1.00  0.00           C
ATOM    850  C2  CHO   146      36.163  28.239  31.882  1.00  0.00           C
ATOM    851  ROH CHO   147       9.613  84.289  46.082  1.00  0.00            
ATOM    852  R1  CHO   147      10.713  83.189  43.732  1.00  0.00            
ATOM    853  R2  CHO   147       9.413  83.289  41.282  1.00  0.00            
ATOM    854  R3  CHO   147      11.763  84.439  40.482  1.00  0.00            
ATOM    855  R4  CHO   147      10.013  84.439  38.082  1.00  0.00            
ATOM    856  R5  CHO   147      12.063  83.639  38.232  1.00  0.00            
ATOM    857  C1  CHO   147      12.563  86.239  35.432  1.00  0.00           C
ATOM    858  C2  CHO   147      11.313  86.389  32.332  1.00  0.00           C
ATOM    859  ROH CHO   148      38.063 136.439  59.232  1.00  0.00            
ATOM    860  R1  CHO   148      37.963 135.489  56.582  1.00  0.00            
ATOM    861  R2  CHO   148      36.913 137.039  54.532  1.00  0.00            
ATOM    862  R3  CHO   148      39.313 136.490  53.382  1.00  0.00            
ATOM    863  R4  CHO   148      37.713 137.740  51.232  1.00  0.00            
ATOM    864  R5  CHO   148      38.763 135.839  51.132  1.00  0.00            
ATOM    865  C1  CHO   148      40.413 137.639  48.232  1.00  0.00           C
ATOM    866  C2  CHO   148      39.913 140.039  44.582  1.00  0.00           C
ATOM    867  ROH CHO   149     213.313  66.639  17.132  1.00  0.00            
ATOM    868  R1  CHO   149     213.613  67.689  19.732  1.00  0.00            
ATOM    869  R2  CHO   149     212.563  66.539  21.982  1.00  0.00            
ATOM    870  R3  CHO   149     215.163  66.689  22.882  1.00  0.00            
ATOM    871  R4  CHO   149     213.513  66.539  25.282  1.00  0.00            
ATOM    872  R5  CHO   149     215.013  68.039  24.832  1.00  0.00            
ATOM    873  C1  CHO   149     216.513  66.689  28.082  1.00  0.00           C
ATOM    874  C2  CHO   149     215.113  65.489  30.632  1.00  0.00           C
ATOM    875  ROH CHO   150      58.613 112.589  58.782  1.00  0.00            
ATOM    876  R1  CHO   150      59.563 114.239  56.732  1.00  0.00            
ATOM    877  R2  CHO   150      60.513 113.239  54.282  1.00  0.00            
ATOM    878  R3  CHO   150      58.663 114.939  53.282  1.00  0.00            
ATOM    879  R4  CHO   150      60.213 114.039  50.982  1.00  0.00            
ATOM    880  R5  CHO   150      59.863 116.089  51.532  1.00  0.00            
ATOM    881  C1  CHO   150      58.363 116.139  48.032  1.00  0.00           C
ATOM    882  C2  CHO   150      56.013 116.789  44.432  1.00  0.00           C
ATOM    883  ROH CHO   151      68.413  21.539  17.382  1.00  0.00            
ATOM    884  R1  CHO   151      69.463  20.789  19.932  1.00  0.00            
ATOM    885  R2  CHO   151      69.613  22.589  22.032  1.00  0.00            
ATOM    886  R3  CHO   151      68.213  20.639  23.332  1.00  0.00            
ATOM    887  R4  CHO   151      70.163  21.639  25.332  1.00  0.00            
ATOM    888  R5  CHO   151      69.913  19.539  24.732  1.00  0.00            
ATOM    889  C1  CHO   151      69.213  19.239  28.432  1.00  0.00           C
ATOM    890  C2  CHO   151      70.813  19.889  32.432  1.00  0.00           C
ATOM    891  ROH CHO   152      89.563 115.389  26.482  1.00  0.00            
ATOM    892  R1  CHO   152      90.713 114.539  28.932  1.00  0.00            
ATOM    893  R2  CHO   152      91.013 116.239  31.082  1.00  0.00            
ATOM    894  R3  CHO   152      89.613 114.339  32.382  1.00  0.00            
ATOM    895  R4  CHO   152      91.163 115.639  34.482  1.00  0.00            
ATOM    896  R5  CHO   152      91.163 113.539  34.032  1.00  0.00            
ATOM    897  C1  CHO   152      90.013 113.489  37.682  1.00  0.00           C
ATOM    898  C2  CHO   152      93.363 115.539  38.782  1.00  0.00           C
ATOM    899  ROH CHO   153     168.263 207.939  18.732  1.00  0.00            
ATOM    900  R1  CHO   153     168.063 210.539  19.832  1.00  0.00            
ATOM    901  R2  CHO   153     167.463 210.990  22.482  1.00  0.00            
ATOM    902  R3  CHO   153     169.763 212.439  22.432  1.00  0.00            
ATOM    903  R4  CHO   153     168.113 213.689  24.532  1.00  0.00            
ATOM    904  R5  CHO   153     169.013 214.740  22.832  1.00  0.00            
ATOM    905  C1  CHO   153     170.663 216.639  25.682  1.00  0.00           C
ATOM    906  C2  CHO   153     169.663 219.839  27.832  1.00  0.00           C
ATOM    907  ROH CHO   154      79.113 220.439  49.182  1.00  0.00            
ATOM    908  R1  CHO   154      79.763 218.739  47.032  1.00  0.00            
ATOM    909  R2  CHO   154      77.863 217.389  45.632  1.00  0.00            
ATOM    910  R3  CHO   154      79.013 218.589  43.482  1.00  0.00            
ATOM    911  R4  CHO   154      77.613 216.290  42.332  1.00  0.00            
ATOM    912  R5  CHO   154      79.713 216.789  42.082  1.00  0.00            
ATOM    913  C1  CHO   154      78.613 216.789  38.432  1.00  0.00           C
ATOM    914  C2  CHO   154      76.713 212.839  38.082  1.00  0.00           C
ATOM    915  ROH CHO   155      99.513 191.939  43.032  1.00  0.00            
ATOM    916  R1  CHO   155     100.763 190.939  40.732  1.00  0.00            
ATOM    917  R2  CHO   155      99.863 191.539  38.182  1.00  0.00            
ATOM    918  R3  CHO   155     102.413 192.289  37.782  1.00  0.00            
ATOM    919  R4  CHO   155     101.213 192.389  35.132  1.00  0.00            
ATOM    920  R5  CHO   155     103.063 191.290  35.682  1.00  0.00            
ATOM    921  C1  CHO   155     104.463 193.589  32.982  1.00  0.00           C
ATOM    922  C2  CHO   155     106.813 193.490  30.732  1.00  0.00           C
ATOM    923  ROH CHO   156      47.013  48.889  15.632  1.00  0.00            
ATOM    924  R1  CHO   156      47.413  49.389  18.382  1.00  0.00            
ATOM    925  R2  CHO   156      45.513  50.639  19.932  1.00  0.00            
ATOM    926  R3  CHO   156      45.763  48.439  21.482  1.00  0.00            
ATOM    927  R4  CHO   156      45.163  50.589  23.382  1.00  0.00            
ATOM    928  R5  CHO   156      46.813  49.189  23.482  1.00  0.00            
ATOM    929  C1  CHO   156      45.163  48.439  26.832  1.00  0.00           C
ATOM    930  C2  CHO   156      44.613  46.589  29.582  1.00  0.00           C
ATOM    931  ROH CHO   157      99.813  62.139  46.282  1.00  0.00            
ATOM    932  R1  CHO   157     100.113  62.289  43.482  1.00  0.00            
ATOM    933  R2  CHO   157      98.213  61.239  41.732  1.00  0.00            
ATOM    934  R3  CHO   157      98.213  63.739  40.732  1.00  0.00            
ATOM    935  R4  CHO   157      97.613  61.989  38.432  1.00  0.00            
ATOM    936  R5  CHO   157      99.213  63.489  38.532  1.00  0.00            
ATOM    937  C1  CHO   157      97.263  64.839  35.532  1.00  0.00           C
ATOM    938  C2  CHO   157      97.613  62.089  33.432  1.00  0.00           C
ATOM    939  ROH CHO   158     137.613 178.340  53.282  1.00  0.00            
ATOM    940  R1  CHO   158     136.663 180.139  51.332  1.00  0.00            
ATOM    941  R2  CHO   158     137.863 180.339  48.832  1.00  0.00            
ATOM    942  R3  CHO   158     135.313 179.939  47.932  1.00  0.00            
ATOM    943  R4  CHO   158     136.513 181.689  45.932  1.00  0.00            
ATOM    944  R5  CHO   158     134.663 182.039  47.032  1.00  0.00            
ATOM    945  C1  CHO   158     133.363 182.090  43.432  1.00  0.00           C
ATOM    946  C2  CHO   158     133.563 184.289  39.532  1.00  0.00           C
ATOM    947  ROH CHO   159     166.463  85.039  21.332  1.00  0.00            
ATOM    948  R1  CHO   159     165.613  84.889  24.032  1.00  0.00            
ATOM    949  R2  CHO   159     165.363  82.489  25.382  1.00  0.00            
ATOM    950  R3  CHO   159     166.963  83.739  27.182  1.00  0.00            
ATOM    951  R4  CHO   159     165.313  81.889  28.782  1.00  0.00            
ATOM    952  R5  CHO   159     165.513  84.039  29.082  1.00  0.00            
ATOM    953  C1  CHO   159     166.763  82.689  32.482  1.00  0.00           C
ATOM    954  C2  CHO   159     165.013  84.039  34.882  1.00  0.00           C
ATOM    955  ROH CHO   160     211.363  56.039  50.932  1.00  0.00            
ATOM    956  R1  CHO   160     211.013  55.339  48.182  1.00  0.00            
ATOM    957  R2  CHO   160     209.713  52.989  47.432  1.00  0.00            
ATOM    958  R3  CHO   160     208.213  54.689  45.982  1.00  0.00            
ATOM    959  R4  CHO   160     208.213  52.189  44.432  1.00  0.00            
ATOM    960  R5  CHO   160     208.763  54.189  43.682  1.00  0.00            
ATOM    961  C1  CHO   160     205.913  53.339  41.282  1.00  0.00           C
ATOM    962  C2  CHO   160     205.663  52.189  37.782  1.00  0.00           C
ATOM    963  ROH CHO   161     148.963  79.839  48.732  1.00  0.00            
ATOM    964  R1  CHO   161     147.363  80.939  46.632  1.00  0.00            
ATOM    965  R2  CHO   161     148.363  82.789  44.832  1.00  0.00            
ATOM    966  R3  CHO   161     147.413  80.989  43.032  1.00  0.00            
ATOM    967  R4  CHO   161     148.563  83.139  41.382  1.00  0.00            
ATOM    968  R5  CHO   161     146.563  82.339  41.232  1.00  0.00            
ATOM    969  C1  CHO   161     147.813  81.689  37.682  1.00  0.00           C
ATOM    970  C2  CHO   161     149.063  81.739  33.932  1.00  0.00           C
ATOM    971  ROH CHO   162      95.363  41.089  44.082  1.00  0.00            
ATOM    972  R1  CHO   162      93.963  39.739  42.032  1.00  0.00            
ATOM    973  R2  CHO   162      92.513  41.039  40.082  1.00  0.00            
ATOM    974  R3  CHO   162      94.113  39.589  38.382  1.00  0.00            
ATOM    975  R4  CHO   162      92.863  41.639  36.682  1.00  0.00            
ATOM    976  R5  CHO   162      92.863  39.489  36.332  1.00  0.00            
ATOM    977  C1  CHO   162      94.563  40.639  33.132  1.00  0.00           C
ATOM    978  C2  CHO   162      95.863  41.389  29.932  1.00  0.00           C
ATOM    979  ROH CHO   163       9.063 101.439  48.232  1.00  0.00            
ATOM    980  R1  CHO   163       8.563 102.789  45.782  1.00  0.00            
ATOM    981  R2  CHO   163       9.213 105.439  45.382  1.00  0.00            
ATOM    982  R3  CHO   163      10.563 104.489  43.232  1.00  0.00            
ATOM    983  R4  CHO   163       9.863 107.239  42.482  1.00  0.00            
ATOM    984  R5  CHO   163       9.463 105.439  41.332  1.00  0.00            
ATOM    985  C1  CHO   163      11.563 107.339  38.782  1.00  0.00           C
ATOM    986  C2  CHO   163      13.563 107.739  34.282  1.00  0.00           C
ATOM    987  ROH CHO   164     218.363 149.239  52.282  1.00  0.00            
ATOM    988  R1  CHO   164     218.013 147.989  49.782  1.00  0.00            
ATOM    989  R2  CHO   164     216.513 149.139  47.732  1.00  0.00            
ATOM    990  R3  CHO   164     218.813 148.739  46.282  1.00  0.00            
ATOM    991  R4  CHO   164     216.763 149.389  44.282  1.00  0.00            
ATOM    992  R5  CHO   164     218.063 147.639  44.282  1.00  0.00            
ATOM    993  C1  CHO   164     219.063 149.189  40.932  1.00  0.00           C
ATOM    994  C2  CHO   164     218.263 150.990  37.682  1.00  0.00           C
ATOM    995  ROH CHO   165     175.863 166.489  42.082  1.00  0.00            
ATOM    996  R1  CHO   165     174.713 165.939  39.532  1.00  0.00            
ATOM    997  R2  CHO   165     175.413 163.689  38.032  1.00  0.00            
ATOM    998  R3  CHO   165     172.713 163.340  38.032  1.00  0.00            
ATOM    999  R4  CHO   165     173.563 162.540  35.332  1.00  0.00            
ATOM   1000  R5  CHO   165     172.013 163.989  35.832  1.00  0.00            
ATOM   1001  C1  CHO   165     169.963 161.539  33.782  1.00  0.00           C
ATOM   1002  C2  CHO   165     167.513 164.339  32.132  1.00  0.00           C
ATOM   1003  ROH CHO   166     129.313  42.839  15.982  1.00  0.00            
ATOM   1004  R1  CHO   166     131.113  42.739  18.132  1.00  0.00            
ATOM   1005  R2  CHO   166     130.863  44.439  20.332  1.00  0.00            
ATOM   1006  R3  CHO   166     130.913  42.089  21.732  1.00  0.00            
ATOM   1007  R4  CHO   166     131.613  44.089  23.682  1.00  0.00            
ATOM   1008  R5  CHO   166     132.763  42.339  23.232  1.00  0.00            
ATOM   1009  C1  CHO   166     132.163  41.739  26.932  1.00  0.00           C
ATOM   1010  C2  CHO   166     130.463  41.089  29.782  1.00  0.00           C
ATOM   1011  ROH CHO   167      23.763  63.389  13.032  1.00  0.00            
ATOM   1012  R1  CHO   167      23.613  62.189  15.582  1.00  0.00            
ATOM   1013  R2  CHO   167      25.863  61.339  16.932  1.00  0.00            
ATOM   1014  R3  CHO   167      24.863  62.939  18.882  1.00  0.00            
ATOM   1015  R4  CHO   167      26.113  60.689  20.332  1.00  0.00            
ATOM   1016  R5  CHO   167      24.063  61.389  20.532  1.00  0.00            
ATOM   1017  C1  CHO   167      25.363  61.789  24.132  1.00  0.00           C
ATOM   1018  C2  CHO   167      26.263  57.839  24.882  1.00  0.00           C
ATOM   1019  ROH CHO   168     165.663  93.139  52.682  1.00  0.00            
ATOM   1020  R1  CHO   168     166.563  94.239  50.282  1.00  0.00            
ATOM   1021  R2  CHO   168     167.213  92.639  48.082  1.00  0.00            
ATOM   1022  R3  CHO   168     165.463  94.289  46.782  1.00  0.00            
ATOM   1023  R4  CHO   168     167.513  93.639  44.782  1.00  0.00            
ATOM   1024  R5  CHO   168     166.813  95.639  45.382  1.00  0.00            
ATOM   1025  C1  CHO   168     166.013  95.739  41.632  1.00  0.00           C
ATOM   1026  C2  CHO   168     166.063  94.939  37.732  1.00  0.00           C
ATOM   1027  ROH CHO   169      42.013 160.840  23.682  1.00  0.00            
ATOM   1028  R1  CHO   169      41.113 160.139  26.282  1.00  0.00            
ATOM   1029  R2  CHO   169      42.063 157.939  27.632  1.00  0.00            
ATOM   1030  R3  CHO   169      42.613 159.740  29.582  1.00  0.00            
ATOM   1031  R4  CHO   169      41.463 157.489  30.982  1.00  0.00            
ATOM   1032  R5  CHO   169      40.813 159.539  31.132  1.00  0.00            
ATOM   1033  C1  CHO   169      41.613 158.889  34.782  1.00  0.00           C
ATOM   1034  C2  CHO   169      40.363 159.439  38.932  1.00  0.00           C
ATOM   1035  ROH CHO   170      11.763 170.689  50.982  1.00  0.00            
ATOM   1036  R1  CHO   170      10.713 170.189  48.432  1.00  0.00            
ATOM   1037  R2  CHO   170      11.063 167.839  47.032  1.00  0.00            
ATOM   1038  R3  CHO   170       8.363 167.839  46.932  1.00  0.00            
ATOM   1039  R4  CHO   170       9.213 166.639  44.382  1.00  0.00            
ATOM   1040  R5  CHO   170       7.863 168.340  44.632  1.00  0.00            
ATOM   1041  C1  CHO   170       5.613 165.889  42.732  1.00  0.00           C
ATOM   1042  C2  CHO   170       2.963 162.339  41.882  1.00  0.00           C
ATOM   1043  ROH CHO   171     114.413  87.839  51.082  1.00  0.00            
ATOM   1044  R1  CHO   171     113.663  88.239  48.382  1.00  0.00            
ATOM   1045  R2  CHO   171     112.413  90.539  47.532  1.00  0.00            
ATOM   1046  R3  CHO   171     114.463  90.639  45.782  1.00  0.00            
ATOM   1047  R4  CHO   171     112.063  90.989  44.132  1.00  0.00            
ATOM   1048  R5  CHO   171     113.613  89.539  43.832  1.00  0.00            
ATOM   1049  C1  CHO   171     113.763  91.389  40.482  1.00  0.00           C
ATOM   1050  C2  CHO   171     111.663  93.239  37.582  1.00  0.00           C
ATOM   1051  ROH CHO   172      51.313 222.489  23.632  1.00  0.00            
ATOM   1052  R1  CHO   172      52.313 221.839  26.182  1.00  0.00            
ATOM   1053  R2  CHO   172      53.163 223.739  28.032  1.00  0.00            
ATOM   1054  R3  CHO   172      51.363 222.439  29.632  1.00  0.00            
ATOM   1055  R4  CHO   172      53.163 223.889  31.482  1.00  0.00            
ATOM   1056  R5  CHO   172      52.663 221.740  31.532  1.00  0.00            
ATOM   1057  C1  CHO   172      51.463 222.789  35.032  1.00  0.00           C
ATOM   1058  C2  CHO   172      51.113 222.240  37.982  1.00  0.00           C
ATOM   1059  ROH CHO   173     214.313 137.989  21.782  1.00  0.00            
ATOM   1060  R1  CHO   173     213.363 138.639  24.332  1.00  0.00            
ATOM   1061  R2  CHO   173     215.063 138.639  26.582  1.00  0.00            
ATOM   1062  R3  CHO   173     214.063 141.189  26.832  1.00  0.00            
ATOM   1063  R4  CHO   173     215.313 140.539  29.432  1.00  0.00            
ATOM   1064  R5  CHO   173     213.263 141.239  29.132  1.00  0.00            
ATOM   1065  C1  CHO   173     214.563 144.039  31.382  1.00  0.00           C
ATOM   1066  C2  CHO   173     216.063 146.839  33.432  1.00  0.00           C
ATOM   1067  ROH CHO   174     128.513  55.889  44.682  1.00  0.00            
ATOM   1068  R1  CHO   174     127.913  56.639  42.032  1.00  0.00            
ATOM   1069  R2  CHO   174     129.763  57.839  40.382  1.00  0.00            
ATOM   1070  R3  CHO   174     129.113  55.789  38.732  1.00  0.00            
ATOM   1071  R4  CHO   174     130.263  57.839  36.932  1.00  0.00            
ATOM   1072  R5  CHO   174     128.313  56.839  36.732  1.00  0.00            
ATOM   1073  C1  CHO   174     129.913  55.889  33.382  1.00  0.00           C
ATOM   1074  C2  CHO   174     127.813  56.739  30.282  1.00  0.00           C
ATOM   1075  ROH CHO   175     204.813 116.989  20.532  1.00  0.00            
ATOM   1076  R1  CHO   175     206.613 118.189  22.382  1.00  0.00            
ATOM   1077  R2  CHO   175     205.863 118.839  24.932  1.00  0.00            
ATOM   1078  R3  CHO   175     208.013 117.289  25.632  1.00  0.00            
ATOM   1079  R4  CHO   175     207.363 118.739  28.082  1.00  0.00            
ATOM   1080  R5  CHO   175     209.313 118.639  27.082  1.00  0.00            
ATOM   1081  C1  CHO   175     210.213 117.239  30.532  1.00  0.00           C
ATOM   1082  C2  CHO   175     212.063 117.689  35.182  1.00  0.00           C
ATOM   1083  ROH CHO   176     141.213  64.339  18.882  1.00  0.00            
ATOM   1084  R1  CHO   176     139.813  64.239  21.382  1.00  0.00            
ATOM   1085  R2  CHO   176     140.313  66.089  23.382  1.00  0.00            
ATOM   1086  R3  CHO   176     137.613  66.489  23.232  1.00  0.00            
ATOM   1087  R4  CHO   176     138.263  67.139  25.982  1.00  0.00            
ATOM   1088  R5  CHO   176     136.763  65.689  25.332  1.00  0.00            
ATOM   1089  C1  CHO   176     134.563  68.089  27.382  1.00  0.00           C
ATOM   1090  C2  CHO   176     133.463  69.289  30.682  1.00  0.00           C
ATOM   1091  ROH CHO   177      56.263 159.339  25.882  1.00  0.00            
ATOM   1092  R1  CHO   177      57.413 159.839  28.432  1.00  0.00            
ATOM   1093  R2  CHO   177      56.063 161.189  30.382  1.00  0.00            
ATOM   1094  R3  CHO   177      56.613 158.990  31.882  1.00  0.00            
ATOM   1095  R4  CHO   177      55.563 160.939  33.782  1.00  0.00            
ATOM   1096  R5  CHO   177      57.463 159.839  33.932  1.00  0.00            
ATOM   1097  C1  CHO   177      55.863 158.689  37.182  1.00  0.00           C
ATOM   1098  C2  CHO   177      54.113 162.889  39.082  1.00  0.00           C
ATOM   1099  ROH CHO   178     147.613  41.739  45.732  1.00  0.00            
ATOM   1100  R1  CHO   178     147.363  43.339  43.382  1.00  0.00            
ATOM   1101  R2  CHO   178     149.263  43.339  41.382  1.00  0.00            
ATOM   1102  R3  CHO   178     147.113  42.739  39.832  1.00  0.00            
ATOM   1103  R4  CHO   178     149.063  43.989  37.982  1.00  0.00            
ATOM   1104  R5  CHO   178     147.013  44.589  38.282  1.00  0.00            
ATOM   1105  C1  CHO   178     146.963  43.789  34.532  1.00  0.00           C
ATOM   1106  C2  CHO   178     143.263  45.089  31.232  1.00  0.00           C
ATOM   1107  ROH CHO   179      43.913 181.489  56.332  1.00  0.00            
ATOM   1108  R1  CHO   179      44.313 182.139  53.582  1.00  0.00            
ATOM   1109  R2  CHO   179      45.313 180.339  51.782  1.00  0.00            
ATOM   1110  R3  CHO   179      43.113 180.990  50.382  1.00  0.00            
ATOM   1111  R4  CHO   179      44.663 179.339  48.532  1.00  0.00            
ATOM   1112  R5  CHO   179      43.863 181.339  48.132  1.00  0.00            
ATOM   1113  C1  CHO   179      42.163 179.439  45.332  1.00  0.00           C
ATOM   1114  C2  CHO   179      39.913 178.539  41.382  1.00  0.00           C
ATOM   1115  ROH CHO   180      78.113  21.889  16.382  1.00  0.00            
ATOM   1116  R1  CHO   180      78.163  19.889  18.382  1.00  0.00            
ATOM   1117  R2  CHO   180      80.513  18.739  19.282  1.00  0.00            
ATOM   1118  R3  CHO   180      79.563  19.439  21.732  1.00  0.00            
ATOM   1119  R4  CHO   180      81.263  17.139  22.232  1.00  0.00            
ATOM   1120  R5  CHO   180      79.163  17.389  22.832  1.00  0.00            
ATOM   1121  C1  CHO   180      80.813  16.889  26.282  1.00  0.00           C
ATOM   1122  C2  CHO   180      79.513  17.489  29.482  1.00  0.00           C
ATOM   1123  ROH CHO   181      46.713 122.739  20.532  1.00  0.00            
ATOM   1124  R1  CHO   181      45.163 122.489  22.882  1.00  0.00            
ATOM   1125  R2  CHO   181      45.263 120.189  24.432  1.00  0.00            
ATOM   1126  R3  CHO   181      45.863 121.939  26.432  1.00  0.00            
ATOM   1127  R4  CHO   181      44.613 119.689  27.832  1.00  0.00            
ATOM   1128  R5  CHO   181      44.063 121.789  27.982  1.00  0.00            
ATOM   1129  C1  CHO   181      44.863 121.089  31.632  1.00  0.00           C
ATOM   1130  C2  CHO   181      42.163 121.689  34.382  1.00  0.00           C
ATOM   1131  ROH CHO   182      35.513  43.389  47.982  1.00  0.00            
ATOM   1132  R1  CHO   182      36.863  44.739  45.882  1.00  0.00            
ATOM   1133  R2  CHO   182      38.913  46.489  46.382  1.00  0.00            
ATOM   1134  R3  CHO   182      40.263  44.889  44.582  1.00  0.00            
ATOM   1135  R4  CHO   182      40.813  47.639  43.682  1.00  0.00            
ATOM   1136  R5  CHO   182      40.013  46.039  42.482  1.00  0.00            
ATOM   1137  C1  CHO   182      43.163  46.839  40.482  1.00  0.00           C
ATOM   1138  C2  CHO   182      43.013  47.689  36.982  1.00  0.00           C
ATOM   1139  ROH CHO   183      94.913 180.490  24.082  1.00  0.00            
ATOM   1140  R1  CHO   183      95.563 180.139  26.832  1.00  0.00            
ATOM   1141  R2  CHO   183      94.263 181.489  28.882  1.00  0.00            
ATOM   1142  R3  CHO   183      93.863 178.989  29.832  1.00  0.00            
ATOM   1143  R4  CHO   183      92.213 180.689  31.532  1.00  0.00            
ATOM   1144  R5  CHO   183      93.713 179.240  32.232  1.00  0.00            
ATOM   1145  C1  CHO   183      90.663 177.889  33.982  1.00  0.00           C
ATOM   1146  C2  CHO   183      88.763 178.989  36.282  1.00  0.00           C
ATOM   1147  ROH CHO   184       4.563  91.939  48.132  1.00  0.00            
ATOM   1148  R1  CHO   184       3.663  91.739  45.432  1.00  0.00            
ATOM   1149  R2  CHO   184       3.713  93.889  43.682  1.00  0.00            
ATOM   1150  R3  CHO   184       5.113  92.139  42.132  1.00  0.00            
ATOM   1151  R4  CHO   184       3.963  94.089  40.282  1.00  0.00            
ATOM   1152  R5  CHO   184       3.813  91.889  40.182  1.00  0.00            
ATOM   1153  C1  CHO   184       5.463  92.589  36.782  1.00  0.00           C
ATOM   1154  C2  CHO   184       3.363  93.989  33.832  1.00  0.00           C
ATOM   1155  ROH CHO   185     189.763  52.639  23.982  1.00  0.00            
ATOM   1156  R1  CHO   185     188.163  53.039  26.282  1.00  0.00            
ATOM   1157  R2  CHO   185     189.263  53.439  28.782  1.00  0.00            
ATOM   1158  R3  CHO   185     187.713  55.639  28.732  1.00  0.00            
ATOM   1159  R4  CHO   185     188.363  55.239  31.582  1.00  0.00            
ATOM   1160  R5  CHO   185     186.363  55.489  30.732  1.00  0.00            
ATOM   1161  C1  CHO   185     186.363  58.389  33.182  1.00  0.00           C
ATOM   1162  C2  CHO   185     188.613  59.989  35.632  1.00  0.00           C
ATOM   1163  ROH CHO   186     158.163  35.289  44.632  1.00  0.00            
ATOM   1164  R1  CHO   186     159.313  35.589  42.032  1.00  0.00            
ATOM   1165  R2  CHO   186     158.363  34.189  39.832  1.00  0.00            
ATOM   1166  R3  CHO   186     158.163  36.689  38.782  1.00  0.00            
ATOM   1167  R4  CHO   186     158.113  34.939  36.482  1.00  0.00            
ATOM   1168  R5  CHO   186     159.463  36.639  36.782  1.00  0.00            
ATOM   1169  C1  CHO   186     157.763  37.689  33.532  1.00  0.00           C
ATOM   1170  C2  CHO   186     155.813  39.939  31.432  1.00  0.00           C
ATOM   1171  ROH CHO   187      55.963 179.039  28.032  1.00  0.00            
ATOM   1172  R1  CHO   187      56.363 181.039  29.982  1.00  0.00            
ATOM   1173  R2  CHO   187      55.663 180.689  32.682  1.00  0.00            
ATOM   1174  R3  CHO   187      58.263 181.439  33.082  1.00  0.00            
ATOM   1175  R4  CHO   187      56.963 181.789  35.682  1.00  0.00            
ATOM   1176  R5  CHO   187      58.113 183.289  34.582  1.00  0.00            
ATOM   1177  C1  CHO   187      60.113 183.089  37.832  1.00  0.00           C
ATOM   1178  C2  CHO   187      60.263 182.339  42.082  1.00  0.00           C
ATOM   1179  ROH CHO   188     176.463 102.139  24.732  1.00  0.00            
ATOM   1180  R1  CHO   188     177.663 102.439  27.332  1.00  0.00            
ATOM   1181  R2  CHO   188     176.663 104.239  29.182  1.00  0.00            
ATOM   1182  R3  CHO   188     176.563 102.039  30.782  1.00  0.00            
ATOM   1183  R4  CHO   188     176.913 104.289  32.632  1.00  0.00            
ATOM   1184  R5  CHO   188     178.163 102.489  32.532  1.00  0.00            
ATOM   1185  C1  CHO   188     176.913 102.189  36.132  1.00  0.00           C
ATOM   1186  C2  CHO   188     176.263 103.639  39.832  1.00  0.00           C
ATOM   1187  ROH CHO   189      65.263  82.539  51.632  1.00  0.00            
ATOM   1188  R1  CHO   189      63.963  82.289  49.082  1.00  0.00            
ATOM   1189  R2  CHO   189      62.863  84.489  47.832  1.00  0.00            
ATOM   1190  R3  CHO   189      64.413  83.689  45.782  1.00  0.00            
ATOM   1191  R4  CHO   189      62.713  85.789  44.632  1.00  0.00            
ATOM   1192  R5  CHO   189      62.963  83.789  43.832  1.00  0.00            
ATOM   1193  C1  CHO   189      64.113  85.789  40.832  1.00  0.00           C
ATOM   1194  C2  CHO   189      63.363  88.489  38.732  1.00  0.00           C
ATOM   1195  ROH CHO   190     104.913 116.839  29.432  1.00  0.00            
ATOM   1196  R1  CHO   190     104.313 116.289  32.132  1.00  0.00            
ATOM   1197  R2  CHO   190     104.263 113.739  33.182  1.00  0.00            
ATOM   1198  R3  CHO   190     106.013 114.789  34.982  1.00  0.00            
ATOM   1199  R4  CHO   190     104.913 112.389  36.332  1.00  0.00            
ATOM   1200  R5  CHO   190     104.963 114.389  37.132  1.00  0.00            
ATOM   1201  C1  CHO   190     106.913 112.589  39.832  1.00  0.00           C
ATOM   1202  C2  CHO   190     104.813 111.289  43.582  1.00  0.00           C
ATOM   1203  ROH CHO   191     117.813  82.389  18.682  1.00  0.00            
ATOM   1204  R1  CHO   191     117.413  82.239  21.482  1.00  0.00            
ATOM   1205  R2  CHO   191     117.363  79.889  22.882  1.00  0.00            
ATOM   1206  R3  CHO   191     119.313  81.089  24.382  1.00  0.00            
ATOM   1207  R4  CHO   191     118.813  78.539  25.732  1.00  0.00            
ATOM   1208  R5  CHO   191     118.713  80.489  26.632  1.00  0.00            
ATOM   1209  C1  CHO   191     121.413  78.889  28.782  1.00  0.00           C
ATOM   1210  C2  CHO   191     122.813  75.189  31.182  1.00  0.00           C
ATOM   1211  ROH CHO   192      18.813 101.039  15.782  1.00  0.00            
ATOM   1212  R1  CHO   192      17.513 101.839  18.132  1.00  0.00            
ATOM   1213  R2  CHO   192      18.713 101.639  20.632  1.00  0.00            
ATOM   1214  R3  CHO   192      18.163 104.289  20.782  1.00  0.00            
ATOM   1215  R4  CHO   192      19.063 103.589  23.482  1.00  0.00            
ATOM   1216  R5  CHO   192      17.213 104.589  22.932  1.00  0.00            
ATOM   1217  C1  CHO   192      18.713 107.189  25.232  1.00  0.00           C
ATOM   1218  C2  CHO   192      17.213 107.789  29.432  1.00  0.00           C
ATOM   1219  ROH CHO   193      20.063  71.739  15.882  1.00  0.00            
ATOM   1220  R1  CHO   193      21.163  71.489  18.432  1.00  0.00            
ATOM   1221  R2  CHO   193      20.463  73.139  20.532  1.00  0.00            
ATOM   1222  R3  CHO   193      19.963  70.789  21.832  1.00  0.00            
ATOM   1223  R4  CHO   193      19.863  72.839  23.932  1.00  0.00            
ATOM   1224  R5  CHO   193      21.063  70.989  23.932  1.00  0.00            
ATOM   1225  C1  CHO   193      19.013  70.439  27.082  1.00  0.00           C
ATOM   1226  C2  CHO   193      19.513  68.689  31.382  1.00  0.00           C
ATOM   1227  ROH CHO   194     127.063 137.740  54.132  1.00  0.00            
ATOM   1228  R1  CHO   194     127.413 136.389  51.682  1.00  0.00            
ATOM   1229  R2  CHO   194     128.113 133.689  51.532  1.00  0.00            
ATOM   1230  R3  CHO   194     125.863 133.539  50.032  1.00  0.00            
ATOM   1231  R4  CHO   194     127.113 130.889  49.782  1.00  0.00            
ATOM   1232  R5  CHO   194     126.513 132.240  48.132  1.00  0.00            
ATOM   1233  C1  CHO   194     124.463 129.089  47.332  1.00  0.00           C
ATOM   1234  C2  CHO   194     125.213 126.439  44.932  1.00  0.00           C
ATOM   1235  ROH CHO   195      67.113  74.289  19.232  1.00  0.00            
ATOM   1236  R1  CHO   195      68.313  74.439  21.782  1.00  0.00            
ATOM   1237  R2  CHO   195      67.613  76.339  23.632  1.00  0.00            
ATOM   1238  R3  CHO   195      67.213  74.139  25.232  1.00  0.00            
ATOM   1239  R4  CHO   195      66.813  76.439  26.982  1.00  0.00            
ATOM   1240  R5  CHO   195      68.163  74.789  27.332  1.00  0.00            
ATOM   1241  C1  CHO   195      65.963  74.489  30.432  1.00  0.00           C
ATOM   1242  C2  CHO   195      63.513  73.339  32.432  1.00  0.00           C
ATOM   1243  ROH CHO   196     124.363  41.539  13.782  1.00  0.00            
ATOM   1244  R1  CHO   196     124.413  42.339  16.532  1.00  0.00            
ATOM   1245  R2  CHO   196     123.863  40.589  18.582  1.00  0.00            
ATOM   1246  R3  CHO   196     126.313  41.339  19.482  1.00  0.00            
ATOM   1247  R4  CHO   196     124.813  40.689  21.882  1.00  0.00            
ATOM   1248  R5  CHO   196     125.863  42.539  21.482  1.00  0.00            
ATOM   1249  C1  CHO   196     127.663  41.489  24.682  1.00  0.00           C
ATOM   1250  C2  CHO   196     125.563  43.889  27.032  1.00  0.00           C
ATOM   1251  ROH CHO   197     128.363  68.539  45.582  1.00  0.00            
ATOM   1252  R1  CHO   197     128.313  69.089  42.782  1.00  0.00            
ATOM   1253  R2  CHO   197     126.863  71.189  41.732  1.00  0.00            
ATOM   1254  R3  CHO   197     129.213  71.889  40.682  1.00  0.00            
ATOM   1255  R4  CHO   197     127.263  72.789  38.682  1.00  0.00            
ATOM   1256  R5  CHO   197     128.963  71.539  38.332  1.00  0.00            
ATOM   1257  C1  CHO   197     129.763  74.439  35.932  1.00  0.00           C
ATOM   1258  C2  CHO   197     130.563  73.689  32.432  1.00  0.00           C
ATOM   1259  ROH CHO   198      98.713 171.189  55.982  1.00  0.00            
ATOM   1260  R1  CHO   198     100.563 169.439  54.782  1.00  0.00            
ATOM   1261  R2  CHO   198     100.113 168.089  52.432  1.00  0.00            
ATOM   1262  R3  CHO   198     102.413 169.240  51.682  1.00  0.00            
ATOM   1263  R4  CHO   198     102.063 167.039  49.782  1.00  0.00            
ATOM   1264  R5  CHO   198     103.813 167.389  51.032  1.00  0.00            
ATOM   1265  C1  CHO   198     105.363 167.489  47.532  1.00  0.00           C
ATOM   1266  C2  CHO   198     106.063 169.539  45.482  1.00  0.00           C
ATOM   1267  ROH CHO   199      64.663 191.339  55.432  1.00  0.00            
ATOM   1268  R1  CHO   199      64.363 192.439  52.832  1.00  0.00            
ATOM   1269  R2  CHO   199      65.463 191.239  50.582  1.00  0.00            
ATOM   1270  R3  CHO   199      62.863 191.339  49.682  1.00  0.00            
ATOM   1271  R4  CHO   199      64.513 190.889  47.282  1.00  0.00            
ATOM   1272  R5  CHO   199      63.063 192.489  47.582  1.00  0.00            
ATOM   1273  C1  CHO   199      61.563 190.840  44.532  1.00  0.00           C
ATOM   1274  C2  CHO   199      59.813 193.139  42.282  1.00  0.00           C
ATOM   1275  ROH CHO   200      68.963  97.289  22.382  1.00  0.00            
ATOM   1276  R1  CHO   200      69.213  96.739  25.182  1.00  0.00            
ATOM   1277  R2  CHO   200      70.713  98.289  26.882  1.00  0.00            
ATOM   1278  R3  CHO   200      68.363  98.339  28.282  1.00  0.00            
ATOM   1279  R4  CHO   200      70.463  98.939  30.282  1.00  0.00            
ATOM   1280  R5  CHO   200      68.963  97.389  30.432  1.00  0.00            
ATOM   1281  C1  CHO   200      68.163  99.339  33.582  1.00  0.00           C
ATOM   1282  C2  CHO   200      70.513  99.539  36.232  1.00  0.00           C
ATOM   1283  ROH CHO   201      69.163 159.589  58.532  1.00  0.00            
ATOM   1284  R1  CHO   201      69.013 160.339  55.832  1.00  0.00            
ATOM   1285  R2  CHO   201      70.413 158.990  53.832  1.00  0.00            
ATOM   1286  R3  CHO   201      67.913 158.689  52.732  1.00  0.00            
ATOM   1287  R4  CHO   201      69.713 157.389  50.832  1.00  0.00            
ATOM   1288  R5  CHO   201      68.313 158.939  50.382  1.00  0.00            
ATOM   1289  C1  CHO   201      67.013 156.189  48.082  1.00  0.00           C
ATOM   1290  C2  CHO   201      64.313 154.089  45.082  1.00  0.00           C
ATOM   1291  ROH CHO   202     165.713 131.689  37.082  1.00  0.00            
ATOM   1292  R1  CHO   202     165.913 129.139  38.282  1.00  0.00            
ATOM   1293  R2  CHO   202     163.963 128.139  39.982  1.00  0.00            
ATOM   1294  R3  CHO   202     164.013 126.039  38.282  1.00  0.00            
ATOM   1295  R4  CHO   202     163.913 124.839  40.982  1.00  0.00            
ATOM   1296  R5  CHO   202     165.363 124.389  39.382  1.00  0.00            
ATOM   1297  C1  CHO   202     163.913 120.889  39.932  1.00  0.00           C
ATOM   1298  C2  CHO   202     163.063 117.689  37.582  1.00  0.00           C
ATOM   1299  ROH CHO   203       5.813  33.339  47.482  1.00  0.00            
ATOM   1300  R1  CHO   203       6.363  32.139  44.982  1.00  0.00            
ATOM   1301  R2  CHO   203       8.363  30.239  44.632  1.00  0.00            
ATOM   1302  R3  CHO   203       6.313  28.789  43.582  1.00  0.00            
ATOM   1303  R4  CHO   203       8.513  28.439  41.682  1.00  0.00            
ATOM   1304  R5  CHO   203       6.513  29.139  41.232  1.00  0.00            
ATOM   1305  C1  CHO   203       6.713  26.039  38.982  1.00  0.00           C
ATOM   1306  C2  CHO   203       5.863  23.789  35.482  1.00  0.00           C
ATOM   1307  ROH CHO   204     115.863 171.139  25.932  1.00  0.00            
ATOM   1308  R1  CHO   204     115.813 172.939  28.182  1.00  0.00            
ATOM   1309  R2  CHO   204     113.613 173.189  29.832  1.00  0.00            
ATOM   1310  R3  CHO   204     115.413 172.589  31.782  1.00  0.00            
ATOM   1311  R4  CHO   204     112.813 172.789  33.182  1.00  0.00            
ATOM   1312  R5  CHO   204     114.663 173.889  33.682  1.00  0.00            
ATOM   1313  C1  CHO   204     114.063 172.039  36.932  1.00  0.00           C
ATOM   1314  C2  CHO   204     111.013 172.589  39.582  1.00  0.00           C
ATOM   1315  ROH CHO   205     204.313  82.839  17.932  1.00  0.00            
ATOM   1316  R1  CHO   205     203.963  83.889  20.532  1.00  0.00            
ATOM   1317  R2  CHO   205     203.913  82.339  22.782  1.00  0.00            
ATOM   1318  R3  CHO   205     205.863  84.039  23.632  1.00  0.00            
ATOM   1319  R4  CHO   205     205.063  82.589  26.032  1.00  0.00            
ATOM   1320  R5  CHO   205     205.163  84.789  25.782  1.00  0.00            
ATOM   1321  C1  CHO   205     207.563  84.339  28.732  1.00  0.00           C
ATOM   1322  C2  CHO   205     207.663  85.989  32.982  1.00  0.00           C
ATOM   1323  ROH CHO   206     154.363  61.589  17.932  1.00  0.00            
ATOM   1324  R1  CHO   206     153.113  63.039  20.032  1.00  0.00            
ATOM   1325  R2  CHO   206     150.663  62.339  21.032  1.00  0.00            
ATOM   1326  R3  CHO   206     151.963  62.289  23.432  1.00  0.00            
ATOM   1327  R4  CHO   206     149.163  62.739  24.132  1.00  0.00            
ATOM   1328  R5  CHO   206     150.863  63.989  24.732  1.00  0.00            
ATOM   1329  C1  CHO   206     149.513  62.989  28.182  1.00  0.00           C
ATOM   1330  C2  CHO   206     146.613  61.939  30.682  1.00  0.00           C
ATOM   1331  ROH CHO   207     114.863  91.039  54.582  1.00  0.00            
ATOM   1332  R1  CHO   207     114.713  91.939  51.882  1.00  0.00            
ATOM   1333  R2  CHO   207     112.913  93.839  51.032  1.00  0.00            
ATOM   1334  R3  CHO   207     115.163  95.089  50.132  1.00  0.00            
ATOM   1335  R4  CHO   207     113.263  95.189  47.882  1.00  0.00            
ATOM   1336  R5  CHO   207     115.313  94.389  47.832  1.00  0.00            
ATOM   1337  C1  CHO   207     115.563  97.089  45.182  1.00  0.00           C
ATOM   1338  C2  CHO   207     116.963  98.789  42.682  1.00  0.00           C
ATOM   1339  ROH CHO   208      49.513 204.689  26.432  1.00  0.00            
ATOM   1340  R1  CHO   208      50.713 203.639  28.782  1.00  0.00            
ATOM   1341  R2  CHO   208      51.213 205.189  30.982  1.00  0.00            
ATOM   1342  R3  CHO   208      49.763 203.240  32.232  1.00  0.00            
ATOM   1343  R4  CHO   208      51.613 204.240  34.282  1.00  0.00            
ATOM   1344  R5  CHO   208      51.363 202.139  33.682  1.00  0.00            
ATOM   1345  C1  CHO   208      50.513 201.839  37.382  1.00  0.00           C
ATOM   1346  C2  CHO   208      51.113 201.439  40.582  1.00  0.00           C
ATOM   1347  ROH CHO   209     140.213 113.889  22.432  1.00  0.00            
ATOM   1348  R1  CHO   209     139.963 112.289  24.782  1.00  0.00            
ATOM   1349  R2  CHO   209     140.613 109.639  24.882  1.00  0.00            
ATOM   1350  R3  CHO   209     142.213 110.439  26.932  1.00  0.00            
ATOM   1351  R4  CHO   209     141.813 107.539  27.382  1.00  0.00            
ATOM   1352  R5  CHO   209     141.413 109.139  28.782  1.00  0.00            
ATOM   1353  C1  CHO   209     143.963 107.089  30.732  1.00  0.00           C
ATOM   1354  C2  CHO   209     146.763 105.389  32.332  1.00  0.00           C
ATOM   1355  ROH CHO   210     176.313 124.839  21.882  1.00  0.00            
ATOM   1356  R1  CHO   210     175.063 125.589  24.282  1.00  0.00            
ATOM   1357  R2  CHO   210     172.963 124.139  25.382  1.00  0.00            
ATOM   1358  R3  CHO   210     174.513 124.039  27.582  1.00  0.00            
ATOM   1359  R4  CHO   210     171.813 123.989  28.632  1.00  0.00            
ATOM   1360  R5  CHO   210     173.413 125.389  29.182  1.00  0.00            
ATOM   1361  C1  CHO   210     172.613 123.889  32.582  1.00  0.00           C
ATOM   1362  C2  CHO   210     171.163 120.739  33.382  1.00  0.00           C
ATOM   1363  ROH CHO   211      80.413  16.389  48.332  1.00  0.00            
ATOM   1364  R1  CHO   211      79.563  16.289  45.632  1.00  0.00            
ATOM   1365  R2  CHO   211      81.013  17.389  43.582  1.00  0.00            
ATOM   1366  R3  CHO   211      80.813  14.889  42.532  1.00  0.00            
ATOM   1367  R4  CHO   211      80.813  16.689  40.182  1.00  0.00            
ATOM   1368  R5  CHO   211      79.313  15.139  40.632  1.00  0.00            
ATOM   1369  C1  CHO   211      80.513  13.889  37.232  1.00  0.00           C
ATOM   1370  C2  CHO   211      78.163  14.839  33.782  1.00  0.00           C
ATOM   1371  ROH CHO   212     171.013  63.289  53.732  1.00  0.00            
ATOM   1372  R1  CHO   212     172.113  64.789  51.632  1.00  0.00            
ATOM   1373  R2  CHO   212     174.863  64.939  51.182  1.00  0.00            
ATOM   1374  R3  CHO   212     174.163  64.139  48.682  1.00  0.00            
ATOM   1375  R4  CHO   212     176.663  65.639  48.282  1.00  0.00            
ATOM   1376  R5  CHO   212     174.763  65.989  47.282  1.00  0.00            
ATOM   1377  C1  CHO   212     177.013  65.289  44.282  1.00  0.00           C
ATOM   1378  C2  CHO   212     177.213  65.539  40.432  1.00  0.00           C
ATOM   1379  ROH CHO   213      45.063 226.039  57.232  1.00  0.00            
ATOM   1380  R1  CHO   213      46.863 225.439  55.132  1.00  0.00            
ATOM   1381  R2  CHO   213      47.063 222.939  54.032  1.00  0.00            
ATOM   1382  R3  CHO   213      46.663 224.240  51.682  1.00  0.00            
ATOM   1383  R4  CHO   213      48.263 221.939  50.932  1.00  0.00            
ATOM   1384  R5  CHO   213      48.713 224.039  50.482  1.00  0.00            
ATOM   1385  C1  CHO   213      48.563 222.589  46.932  1.00  0.00           C
ATOM   1386  C2  CHO   213      49.263 224.139  43.532  1.00  0.00           C
ATOM   1387  ROH CHO   214     151.713  51.039  47.032  1.00  0.00            
ATOM   1388  R1  CHO   214     151.263  52.439  44.582  1.00  0.00            
ATOM   1389  R2  CHO   214     152.513  54.839  44.032  1.00  0.00            
ATOM   1390  R3  CHO   214     153.313  53.539  41.782  1.00  0.00            
ATOM   1391  R4  CHO   214     153.263  56.389  41.032  1.00  0.00            
ATOM   1392  R5  CHO   214     152.263  54.739  39.982  1.00  0.00            
ATOM   1393  C1  CHO   214     154.463  56.089  37.182  1.00  0.00           C
ATOM   1394  C2  CHO   214     155.963  56.339  33.432  1.00  0.00           C
ATOM   1395  ROH CHO   215     121.963  22.489  11.682  1.00  0.00            
ATOM   1396  R1  CHO   215     121.063  20.789  13.782  1.00  0.00            
ATOM   1397  R2  CHO   215     119.463  18.589  13.282  1.00  0.00            
ATOM   1398  R3  CHO   215     121.413  17.239  14.582  1.00  0.00            
ATOM   1399  R4  CHO   215     119.013  15.639  14.982  1.00  0.00            
ATOM   1400  R5  CHO   215     120.313  16.339  16.532  1.00  0.00            
ATOM   1401  C1  CHO   215     120.563  12.589  17.182  1.00  0.00           C
ATOM   1402  C2  CHO   215     119.463  11.639  20.582  1.00  0.00           C
ATOM   1403  ROH CHO   216     181.363  73.339  20.982  1.00  0.00            
ATOM   1404  R1  CHO   216     180.563  74.339  23.532  1.00  0.00            
ATOM   1405  R2  CHO   216     177.963  74.589  24.282  1.00  0.00            
ATOM   1406  R3  CHO   216     178.763  73.139  26.432  1.00  0.00            
ATOM   1407  R4  CHO   216     176.913  75.139  27.532  1.00  0.00            
ATOM   1408  R5  CHO   216     178.963  74.739  28.182  1.00  0.00            
ATOM   1409  C1  CHO   216     177.113  74.089  31.432  1.00  0.00           C
ATOM   1410  C2  CHO   216     176.213  75.389  34.982  1.00  0.00           C
ATOM   1411  ROH CHO   217      90.763  18.489  13.282  1.00  0.00            
ATOM   1412  R1  CHO   217      91.063  18.739  16.082  1.00  0.00            
ATOM   1413  R2  CHO   217      89.713  17.089  17.832  1.00  0.00            
ATOM   1414  R3  CHO   217      92.213  16.589  18.782  1.00  0.00            
ATOM   1415  R4  CHO   217      90.413  15.389  20.782  1.00  0.00            
ATOM   1416  R5  CHO   217      92.013  16.789  21.182  1.00  0.00            
ATOM   1417  C1  CHO   217      93.163  13.889  23.382  1.00  0.00           C
ATOM   1418  C2  CHO   217      94.863  10.939  24.582  1.00  0.00           C
ATOM   1419  ROH CHO   218     157.013  74.339  50.632  1.00  0.00            
ATOM   1420  R1  CHO   218     158.013  75.089  48.082  1.00  0.00            
ATOM   1421  R2  CHO   218     157.213  73.839  45.732  1.00  0.00            
ATOM   1422  R3  CHO   218     156.663  76.389  44.982  1.00  0.00            
ATOM   1423  R4  CHO   218     157.163  74.989  42.482  1.00  0.00            
ATOM   1424  R5  CHO   218     158.163  76.789  43.132  1.00  0.00            
ATOM   1425  C1  CHO   218     156.613  78.039  39.832  1.00  0.00           C
ATOM   1426  C2  CHO   218     158.463  77.139  36.882  1.00  0.00           C
ATOM   1427  ROH CHO   219      14.713 187.990  54.132  1.00  0.00            
ATOM   1428  R1  CHO   219      16.963 187.439  52.582  1.00  0.00            
ATOM   1429  R2  CHO   219      17.063 185.339  50.782  1.00  0.00            
ATOM   1430  R3  CHO   219      17.763 187.289  49.032  1.00  0.00            
ATOM   1431  R4  CHO   219      18.813 184.839  47.832  1.00  0.00            
ATOM   1432  R5  CHO   219      19.913 186.689  48.232  1.00  0.00            
ATOM   1433  C1  CHO   219      20.463 186.389  44.482  1.00  0.00           C
ATOM   1434  C2  CHO   219      23.513 188.189  43.882  1.00  0.00           C
ATOM   1435  ROH CHO   220      49.613 123.089  59.182  1.00  0.00            
ATOM   1436  R1  CHO   220      51.213 122.739  56.882  1.00  0.00            
ATOM   1437  R2  CHO   220      50.463 121.039  54.782  1.00  0.00            
ATOM   1438  R3  CHO   220      50.763 123.289  53.282  1.00  0.00            
ATOM   1439  R4  CHO   220      49.963 121.239  51.382  1.00  0.00            
ATOM   1440  R5  CHO   220      51.713 122.489  51.232  1.00  0.00            
ATOM   1441  C1  CHO   220      50.013 123.439  47.982  1.00  0.00           C
ATOM   1442  C2  CHO   220      50.063 124.689  45.032  1.00  0.00           C
ATOM   1443  ROH CHO   221      66.413 104.239  21.182  1.00  0.00            
ATOM   1444  R1  CHO   221      67.213 103.489  23.782  1.00  0.00            
ATOM   1445  R2  CHO   221      67.813 105.389  25.782  1.00  0.00            
ATOM   1446  R3  CHO   221      65.913 104.039  27.182  1.00  0.00            
ATOM   1447  R4  CHO   221      67.813 104.939  29.182  1.00  0.00            
ATOM   1448  R5  CHO   221      67.113 102.889  28.882  1.00  0.00            
ATOM   1449  C1  CHO   221      66.063 103.439  32.532  1.00  0.00           C
ATOM   1450  C2  CHO   221      68.563 103.839  35.282  1.00  0.00           C
ATOM   1451  ROH CHO   222      15.163 161.990  23.132  1.00  0.00            
ATOM   1452  R1  CHO   222      16.463 161.939  25.632  1.00  0.00            
ATOM   1453  R2  CHO   222      17.313 164.240  26.932  1.00  0.00            
ATOM   1454  R3  CHO   222      15.813 163.289  28.982  1.00  0.00            
ATOM   1455  R4  CHO   222      17.413 165.389  30.182  1.00  0.00            
ATOM   1456  R5  CHO   222      17.263 163.340  30.882  1.00  0.00            
ATOM   1457  C1  CHO   222      16.063 165.239  33.982  1.00  0.00           C
ATOM   1458  C2  CHO   222      16.063 164.240  37.632  1.00  0.00           C
ATOM   1459  ROH CHO   223      37.563  43.539  17.632  1.00  0.00            
ATOM   1460  R1  CHO   223      37.113  42.489  20.232  1.00  0.00            
ATOM   1461  R2  CHO   223      39.163  42.139  22.032  1.00  0.00            
ATOM   1462  R3  CHO   223      37.563  43.639  23.632  1.00  0.00            
ATOM   1463  R4  CHO   223      39.063  41.939  25.482  1.00  0.00            
ATOM   1464  R5  CHO   223      36.913  42.139  25.382  1.00  0.00            
ATOM   1465  C1  CHO   223      37.513  43.239  28.982  1.00  0.00           C
ATOM   1466  C2  CHO   223      39.313  41.089  31.532  1.00  0.00           C
ATOM   1467  ROH CHO   224     138.813  22.639  39.132  1.00  0.00            
ATOM   1468  R1  CHO   224     138.413  21.689  36.532  1.00  0.00            
ATOM   1469  R2  CHO   224     136.363  22.589  34.882  1.00  0.00            
ATOM   1470  R3  CHO   224     138.363  23.039  33.132  1.00  0.00            
ATOM   1471  R4  CHO   224     136.113  22.189  31.482  1.00  0.00            
ATOM   1472  R5  CHO   224     138.113  21.339  31.482  1.00  0.00            
ATOM   1473  C1  CHO   224     137.913  22.439  27.832  1.00  0.00           C
ATOM   1474  C2  CHO   224     137.313  23.639  24.032  1.00  0.00           C
ATOM   1475  ROH CHO   225       1.613 198.539  29.282  1.00  0.00            
ATOM   1476  R1  CHO   225       1.813 200.139  31.632  1.00  0.00            
ATOM   1477  R2  CHO   225       4.063 200.189  33.182  1.00  0.00            
ATOM   1478  R3  CHO   225       3.863 202.889  32.782  1.00  0.00            
ATOM   1479  R4  CHO   225       5.563 202.639  35.132  1.00  0.00            
ATOM   1480  R5  CHO   225       3.763 203.839  34.982  1.00  0.00            
ATOM   1481  C1  CHO   225       6.263 206.539  35.882  1.00  0.00           C
ATOM   1482  C2  CHO   225       8.763 204.590  38.882  1.00  0.00           C
ATOM   1483  ROH CHO   226      23.313 217.090  29.332  1.00  0.00            
ATOM   1484  R1  CHO   226      20.613 217.889  28.982  1.00  0.00            
ATOM   1485  R2  CHO   226      19.363 219.740  30.582  1.00  0.00            
ATOM   1486  R3  CHO   226      18.813 220.990  28.232  1.00  0.00            
ATOM   1487  R4  CHO   226      17.163 222.389  30.182  1.00  0.00            
ATOM   1488  R5  CHO   226      16.463 221.489  28.332  1.00  0.00            
ATOM   1489  C1  CHO   226      15.413 225.089  27.732  1.00  0.00           C
ATOM   1490  C2  CHO   226      11.763 226.339  29.632  1.00  0.00           C
ATOM   1491  ROH CHO   227     101.613  28.489  45.132  1.00  0.00            
ATOM   1492  R1  CHO   227     102.013  28.189  42.382  1.00  0.00            
ATOM   1493  R2  CHO   227     102.713  30.289  40.732  1.00  0.00            
ATOM   1494  R3  CHO   227     104.763  28.639  40.032  1.00  0.00            
ATOM   1495  R4  CHO   227     104.363  30.289  37.682  1.00  0.00            
ATOM   1496  R5  CHO   227     104.363  28.139  37.732  1.00  0.00            
ATOM   1497  C1  CHO   227     107.213  28.789  35.232  1.00  0.00           C
ATOM   1498  C2  CHO   227     106.163  29.239  32.482  1.00  0.00           C
ATOM   1499  ROH CHO   228     219.113 207.839  27.682  1.00  0.00            
ATOM   1500  R1  CHO   228     219.363 206.839  30.332  1.00  0.00            
ATOM   1501  R2  CHO   228     217.213 206.839  32.082  1.00  0.00            
ATOM   1502  R3  CHO   228     217.763 204.189  32.282  1.00  0.00            
ATOM   1503  R4  CHO   228     217.063 205.040  35.032  1.00  0.00            
ATOM   1504  R5  CHO   228     218.863 203.989  34.432  1.00  0.00            
ATOM   1505  C1  CHO   228     217.463 201.489  36.932  1.00  0.00           C
ATOM   1506  C2  CHO   228     215.763 198.689  38.482  1.00  0.00           C
ATOM   1507  ROH CHO   229     128.363  21.839  40.882  1.00  0.00            
ATOM   1508  R1  CHO   229     128.313  20.239  38.582  1.00  0.00            
ATOM   1509  R2  CHO   229     126.063  18.839  37.782  1.00  0.00            
ATOM   1510  R3  CHO   229     126.463  20.189  35.432  1.00  0.00            
ATOM   1511  R4  CHO   229     124.813  17.839  34.682  1.00  0.00            
ATOM   1512  R5  CHO   229     126.713  18.439  33.782  1.00  0.00            
ATOM   1513  C1  CHO   229     124.463  18.489  30.732  1.00  0.00           C
ATOM   1514  C2  CHO   229     122.413  16.639  28.632  1.00  0.00           C
ATOM   1515  ROH CHO   230      45.913 168.689  23.082  1.00  0.00            
ATOM   1516  R1  CHO   230      46.713 169.189  25.782  1.00  0.00            
ATOM   1517  R2  CHO   230      44.863 169.740  27.782  1.00  0.00            
ATOM   1518  R3  CHO   230      46.113 167.689  29.032  1.00  0.00            
ATOM   1519  R4  CHO   230      45.163 169.339  31.232  1.00  0.00            
ATOM   1520  R5  CHO   230      47.213 168.639  30.932  1.00  0.00            
ATOM   1521  C1  CHO   230      46.463 167.189  34.382  1.00  0.00           C
ATOM   1522  C2  CHO   230      48.813 168.889  36.332  1.00  0.00           C
ATOM   1523  ROH CHO   231     130.063 136.039  27.432  1.00  0.00            
ATOM   1524  R1  CHO   231     131.363 134.989  29.682  1.00  0.00            
ATOM   1525  R2  CHO   231     132.863 136.539  31.432  1.00  0.00            
ATOM   1526  R3  CHO   231     131.163 135.439  33.282  1.00  0.00            
ATOM   1527  R4  CHO   231     133.313 136.789  34.832  1.00  0.00            
ATOM   1528  R5  CHO   231     132.663 134.689  35.032  1.00  0.00            
ATOM   1529  C1  CHO   231     132.013 135.939  38.582  1.00  0.00           C
ATOM   1530  C2  CHO   231     132.413 135.389  42.732  1.00  0.00           C
ATOM   1531  ROH CHO   232     146.313  95.389  49.132  1.00  0.00            
ATOM   1532  R1  CHO   232     146.113  97.739  47.582  1.00  0.00            
ATOM   1533  R2  CHO   232     146.513  97.789  44.832  1.00  0.00            
ATOM   1534  R3  CHO   232     144.063  98.939  44.782  1.00  0.00            
ATOM   1535  R4  CHO   232     145.163  99.489  42.132  1.00  0.00            
ATOM   1536  R5  CHO   232     144.363 100.939  43.532  1.00  0.00            
ATOM   1537  C1  CHO   232     142.063 101.539  40.532  1.00  0.00           C
ATOM   1538  C2  CHO   232     141.113 104.789  40.682  1.00  0.00           C
ATOM   1539  ROH CHO   233      53.913 175.439  25.482  1.00  0.00            
ATOM   1540  R1  CHO   233      52.763 175.639  28.082  1.00  0.00            
ATOM   1541  R2  CHO   233      53.913 174.439  30.282  1.00  0.00            
ATOM   1542  R3  CHO   233      53.763 176.939  31.332  1.00  0.00            
ATOM   1543  R4  CHO   233      54.063 175.239  33.682  1.00  0.00            
ATOM   1544  R5  CHO   233      52.513 176.689  33.332  1.00  0.00            
ATOM   1545  C1  CHO   233      54.013 178.039  36.582  1.00  0.00           C
ATOM   1546  C2  CHO   233      55.063 178.839  39.832  1.00  0.00           C
ATOM   1547  ROH CHO   234     132.963 116.989  28.082  1.00  0.00            
ATOM   1548  R1  CHO   234     133.963 118.139  30.482  1.00  0.00            
ATOM   1549  R2  CHO   234     132.413 119.889  32.032  1.00  0.00            
ATOM   1550  R3  CHO   234     133.063 118.089  33.982  1.00  0.00            
ATOM   1551  R4  CHO   234     133.013 120.689  35.332  1.00  0.00            
ATOM   1552  R5  CHO   234     134.663 119.289  35.382  1.00  0.00            
ATOM   1553  C1  CHO   234     133.913 119.539  39.132  1.00  0.00           C
ATOM   1554  C2  CHO   234     131.913 118.889  42.232  1.00  0.00           C
ATOM   1555  ROH CHO   235      27.463 131.289  54.332  1.00  0.00            
ATOM   1556  R1  CHO   235      28.713 132.339  51.982  1.00  0.00            
ATOM   1557  R2  CHO   235      30.713 130.939  50.682  1.00  0.00            
ATOM   1558  R3  CHO   235      29.063 131.289  48.532  1.00  0.00            
ATOM   1559  R4  CHO   235      31.713 130.689  47.382  1.00  0.00            
ATOM   1560  R5  CHO   235      30.463 132.389  46.882  1.00  0.00            
ATOM   1561  C1  CHO   235      30.763 130.789  43.432  1.00  0.00           C
ATOM   1562  C2  CHO   235      33.813 132.589  42.032  1.00  0.00           C
ATOM   1563  ROH CHO   236     103.713  82.239  50.582  1.00  0.00            
ATOM   1564  R1  CHO   236     104.613  83.989  48.532  1.00  0.00            
ATOM   1565  R2  CHO   236     104.963  83.139  45.932  1.00  0.00            
ATOM   1566  R3  CHO   236     103.263  85.239  45.382  1.00  0.00            
ATOM   1567  R4  CHO   236     104.713  84.739  42.832  1.00  0.00            
ATOM   1568  R5  CHO   236     104.563  86.639  43.882  1.00  0.00            
ATOM   1569  C1  CHO   236     103.013  87.589  40.532  1.00  0.00           C
ATOM   1570  C2  CHO   236     102.863  90.139  37.232  1.00  0.00           C
ATOM   1571  ROH CHO   237      92.213 209.439  47.382  1.00  0.00            
ATOM   1572  R1  CHO   237      93.163 207.739  45.282  1.00  0.00            
ATOM   1573  R2  CHO   237      91.463 206.189  43.782  1.00  0.00            
ATOM   1574  R3  CHO   237      92.613 207.439  41.682  1.00  0.00            
ATOM   1575  R4  CHO   237      91.313 205.139  40.482  1.00  0.00            
ATOM   1576  R5  CHO   237      93.413 205.689  40.282  1.00  0.00            
ATOM   1577  C1  CHO   237      92.363 205.740  36.582  1.00  0.00           C
ATOM   1578  C2  CHO   237      91.513 202.939  33.382  1.00  0.00           C
ATOM   1579  ROH CHO   238      60.463  73.889  49.882  1.00  0.00            
ATOM   1580  R1  CHO   238      61.263  73.389  47.232  1.00  0.00            
ATOM   1581  R2  CHO   238      60.163  71.339  45.682  1.00  0.00            
ATOM   1582  R3  CHO   238      59.713  73.389  43.932  1.00  0.00            
ATOM   1583  R4  CHO   238      60.113  70.989  42.282  1.00  0.00            
ATOM   1584  R5  CHO   238      61.213  72.889  42.082  1.00  0.00            
ATOM   1585  C1  CHO   238      59.713  72.689  38.582  1.00  0.00           C
ATOM   1586  C2  CHO   238      60.813  71.289  35.682  1.00  0.00           C
ATOM   1587  ROH CHO   239     182.613  82.639  51.382  1.00  0.00            
ATOM   1588  R1  CHO   239     183.413  81.539  48.932  1.00  0.00            
ATOM   1589  R2  CHO   239     182.063  79.389  47.732  1.00  0.00            
ATOM   1590  R3  CHO   239     181.913  81.089  45.632  1.00  0.00            
ATOM   1591  R4  CHO   239     181.113  78.439  44.532  1.00  0.00            
ATOM   1592  R5  CHO   239     182.713  79.789  43.782  1.00  0.00            
ATOM   1593  C1  CHO   239     180.413  79.489  40.682  1.00  0.00           C
ATOM   1594  C2  CHO   239     178.263  79.189  37.282  1.00  0.00           C
ATOM   1595  ROH CHO   240     111.513 217.990  42.682  1.00  0.00            
ATOM   1596  R1  CHO   240     111.263 216.990  40.082  1.00  0.00            
ATOM   1597  R2  CHO   240     109.863 218.340  38.082  1.00  0.00            
ATOM   1598  R3  CHO   240     112.213 218.089  36.732  1.00  0.00            
ATOM   1599  R4  CHO   240     110.213 218.739  34.682  1.00  0.00            
ATOM   1600  R5  CHO   240     111.563 217.039  34.682  1.00  0.00            
ATOM   1601  C1  CHO   240     112.613 218.739  31.432  1.00  0.00           C
ATOM   1602  C2  CHO   240     114.013 219.439  28.582  1.00  0.00           C
ATOM   1603  ROH CHO   241      75.763  25.939  47.582  1.00  0.00            
ATOM   1604  R1  CHO   241      76.213  25.889  44.782  1.00  0.00            
ATOM   1605  R2  CHO   241      74.213  25.189  42.982  1.00  0.00            
ATOM   1606  R3  CHO   241      74.863  27.589  41.882  1.00  0.00            
ATOM   1607  R4  CHO   241      74.613  25.739  39.582  1.00  0.00            
ATOM   1608  R5  CHO   241      76.313  27.039  40.082  1.00  0.00            
ATOM   1609  C1  CHO   241      75.463  28.289  36.582  1.00  0.00           C
ATOM   1610  C2  CHO   241      77.513  31.089  33.882  1.00  0.00           C
ATOM   1611  ROH CHO   242     166.063  56.739  31.982  1.00  0.00            
ATOM   1612  R1  CHO   242     163.513  57.939  32.332  1.00  0.00            
ATOM   1613  R2  CHO   242     163.163  60.389  33.532  1.00  0.00            
ATOM   1614  R3  CHO   242     161.813  60.939  31.232  1.00  0.00            
ATOM   1615  R4  CHO   242     160.963  62.989  33.132  1.00  0.00            
ATOM   1616  R5  CHO   242     159.663  61.689  31.982  1.00  0.00            
ATOM   1617  C1  CHO   242     158.363  65.039  30.782  1.00  0.00           C
ATOM   1618  C2  CHO   242     156.863  68.139  29.382  1.00  0.00           C
ATOM   1619  ROH CHO   243      16.213  27.989  45.932  1.00  0.00            
ATOM   1620  R1  CHO   243      17.813  27.289  43.682  1.00  0.00            
ATOM   1621  R2  CHO   243      16.713  26.389  41.332  1.00  0.00            
ATOM   1622  R3  CHO   243      18.163  28.439  40.282  1.00  0.00            
ATOM   1623  R4  CHO   243      17.913  26.489  38.082  1.00  0.00            
ATOM   1624  R5  CHO   243      19.763  27.339  38.832  1.00  0.00            
ATOM   1625  C1  CHO   243      19.913  28.489  35.182  1.00  0.00           C
ATOM   1626  C2  CHO   243      21.513  28.439  31.482  1.00  0.00           C
ATOM   1627  ROH CHO   244     200.463 129.939  51.382  1.00  0.00            
ATOM   1628  R1  CHO   244     199.763 128.289  49.182  1.00  0.00            
ATOM   1629  R2  CHO   244     199.113 129.239  46.682  1.00  0.00            
ATOM   1630  R3  CHO   244     201.063 127.539  45.882  1.00  0.00            
ATOM   1631  R4  CHO   244     199.113 127.539  43.682  1.00  0.00            
ATOM   1632  R5  CHO   244     199.913 125.789  44.732  1.00  0.00            
ATOM   1633  C1  CHO   244     201.013 124.939  41.182  1.00  0.00           C
ATOM   1634  C2  CHO   244     198.963 121.239  40.432  1.00  0.00           C
ATOM   1635  ROH CHO   245     156.363  22.539  10.332  1.00  0.00            
ATOM   1636  R1  CHO   245     156.213  23.389  13.032  1.00  0.00            
ATOM   1637  R2  CHO   245     154.713  22.089  14.932  1.00  0.00            
ATOM   1638  R3  CHO   245     157.063  22.039  16.282  1.00  0.00            
ATOM   1639  R4  CHO   245     154.963  22.289  18.382  1.00  0.00            
ATOM   1640  R5  CHO   245     156.713  23.589  18.132  1.00  0.00            
ATOM   1641  C1  CHO   245     157.363  22.289  21.682  1.00  0.00           C
ATOM   1642  C2  CHO   245     154.663  21.139  23.832  1.00  0.00           C
ATOM   1643  ROH CHO   246      32.513   0.039  24.782  1.00  0.00            
ATOM   1644  R1  CHO   246      32.213   1.739  27.082  1.00  0.00            
ATOM   1645  R2  CHO   246      31.263   0.789  29.482  1.00  0.00            
ATOM   1646  R3  CHO   246      33.563   1.839  30.432  1.00  0.00            
ATOM   1647  R4  CHO   246      31.713   2.039  32.682  1.00  0.00            
ATOM   1648  R5  CHO   246      32.913   3.689  31.782  1.00  0.00            
ATOM   1649  C1  CHO   246      34.163   3.789  35.382  1.00  0.00           C
ATOM   1650  C2  CHO   246      32.613   6.539  36.482  1.00  0.00           C
ATOM   1651  ROH CHO   247     138.563 189.139  37.982  1.00  0.00            
ATOM   1652  R1  CHO   247     137.963 186.889  36.332  1.00  0.00            
ATOM   1653  R2  CHO   247     139.663 184.740  36.082  1.00  0.00            
ATOM   1654  R3  CHO   247     137.463 183.340  36.782  1.00  0.00            
ATOM   1655  R4  CHO   247     139.313 181.290  35.782  1.00  0.00            
ATOM   1656  R5  CHO   247     137.263 181.639  35.132  1.00  0.00            
ATOM   1657  C1  CHO   247     137.013 177.990  36.232  1.00  0.00           C
ATOM   1658  C2  CHO   247     139.963 175.189  36.482  1.00  0.00           C
ATOM   1659  ROH CHO   248      43.213 209.539  57.832  1.00  0.00            
ATOM   1660  R1  CHO   248      41.363 209.389  55.682  1.00  0.00            
ATOM   1661  R2  CHO   248      41.963 210.289  53.132  1.00  0.00            
ATOM   1662  R3  CHO   248      41.213 207.789  52.432  1.00  0.00            
ATOM   1663  R4  CHO   248      40.863 209.439  49.982  1.00  0.00            
ATOM   1664  R5  CHO   248      39.363 208.189  50.932  1.00  0.00            
ATOM   1665  C1  CHO   248      39.463 206.589  47.482  1.00  0.00           C
ATOM   1666  C2  CHO   248      41.063 206.740  43.732  1.00  0.00           C
ATOM   1667  ROH CHO   249      47.313  42.489  41.432  1.00  0.00            
ATOM   1668  R1  CHO   249      46.663  44.289  39.332  1.00  0.00            
ATOM   1669  R2  CHO   249      48.563  45.689  37.932  1.00  0.00            
ATOM   1670  R3  CHO   249      47.363  44.589  35.782  1.00  0.00            
ATOM   1671  R4  CHO   249      49.863  45.639  34.732  1.00  0.00            
ATOM   1672  R5  CHO   249      47.863  46.039  33.982  1.00  0.00            
ATOM   1673  C1  CHO   249      49.513  44.539  30.882  1.00  0.00           C
ATOM   1674  C2  CHO   249      49.813  46.939  28.032  1.00  0.00           C
ATOM   1675  ROH CHO   250      12.113 118.689  53.982  1.00  0.00            
ATOM   1676  R1  CHO   250      13.213 119.439  51.482  1.00  0.00            
ATOM   1677  R2  CHO   250      13.063 117.789  49.232  1.00  0.00            
ATOM   1678  R3  CHO   250      12.013 120.039  48.132  1.00  0.00            
ATOM   1679  R4  CHO   250      12.513 118.189  45.882  1.00  0.00            
ATOM   1680  R5  CHO   250      13.213 120.289  46.032  1.00  0.00            
ATOM   1681  C1  CHO   250      11.163 120.539  42.832  1.00  0.00           C
ATOM   1682  C2  CHO   250       8.913 123.189  39.382  1.00  0.00           C
ATOM   1683  ROH CHO   251      90.263 211.539  15.582  1.00  0.00            
ATOM   1684  R1  CHO   251      91.013 212.090  18.232  1.00  0.00            
ATOM   1685  R2  CHO   251      89.813 214.089  19.732  1.00  0.00            
ATOM   1686  R3  CHO   251      89.363 212.090  21.482  1.00  0.00            
ATOM   1687  R4  CHO   251      89.713 214.490  23.132  1.00  0.00            
ATOM   1688  R5  CHO   251      90.813 212.589  23.332  1.00  0.00            
ATOM   1689  C1  CHO   251      89.213 212.789  26.832  1.00  0.00           C
ATOM   1690  C2  CHO   251      91.063 211.439  30.532  1.00  0.00           C
ATOM   1691  ROH CHO   252      50.663  25.939  17.682  1.00  0.00            
ATOM   1692  R1  CHO   252      51.663  25.189  20.232  1.00  0.00            
ATOM   1693  R2  CHO   252      54.013  26.139  21.282  1.00  0.00            
ATOM   1694  R3  CHO   252      52.463  26.839  23.382  1.00  0.00            
ATOM   1695  R4  CHO   252      55.013  26.139  24.582  1.00  0.00            
ATOM   1696  R5  CHO   252      53.063  25.289  25.132  1.00  0.00            
ATOM   1697  C1  CHO   252      54.113  26.789  28.482  1.00  0.00           C
ATOM   1698  C2  CHO   252      55.963  27.239  30.932  1.00  0.00           C
ATOM   1699  ROH CHO   253      53.563  17.239  21.832  1.00  0.00            
ATOM   1700  R1  CHO   253      55.063  15.989  23.882  1.00  0.00            
ATOM   1701  R2  CHO   253      57.563  16.889  24.682  1.00  0.00            
ATOM   1702  R3  CHO   253      56.363  16.939  27.132  1.00  0.00            
ATOM   1703  R4  CHO   253      59.263  17.089  27.682  1.00  0.00            
ATOM   1704  R5  CHO   253      57.863  15.689  28.532  1.00  0.00            
ATOM   1705  C1  CHO   253      59.163  17.239  31.732  1.00  0.00           C
ATOM   1706  C2  CHO   253      60.863  15.939  34.532  1.00  0.00           C
ATOM   1707  ROH CHO   254     210.013 214.639  47.282  1.00  0.00            
ATOM   1708  R1  CHO   254     211.213 212.789  45.482  1.00  0.00            
ATOM   1709  R2  CHO   254     209.963 211.939  43.182  1.00  0.00            
ATOM   1710  R3  CHO   254     212.263 212.839  41.982  1.00  0.00            
ATOM   1711  R4  CHO   254     210.813 211.439  39.882  1.00  0.00            
ATOM   1712  R5  CHO   254     212.863 211.089  40.482  1.00  0.00            
ATOM   1713  C1  CHO   254     213.413 211.990  36.832  1.00  0.00           C
ATOM   1714  C2  CHO   254     215.613 209.889  35.332  1.00  0.00           C
ATOM   1715  ROH CHO   255     139.663 136.789  44.132  1.00  0.00            
ATOM   1716  R1  CHO   255     138.463 137.189  41.632  1.00  0.00            
ATOM   1717  R2  CHO   255     135.863 138.039  41.332  1.00  0.00            
ATOM   1718  R3  CHO   255     136.963 139.989  39.832  1.00  0.00            
ATOM   1719  R4  CHO   255     134.213 139.740  38.782  1.00  0.00            
ATOM   1720  R5  CHO   255     136.063 139.639  37.632  1.00  0.00            
ATOM   1721  C1  CHO   255     134.313 142.589  35.932  1.00  0.00           C
ATOM   1722  C2  CHO   255     132.463 142.289  32.432  1.00  0.00           C
ATOM   1723  ROH CHO   256      52.863  87.239  49.382  1.00  0.00            
ATOM   1724  R1  CHO   256      52.213  88.139  46.782  1.00  0.00            
ATOM   1725  R2  CHO   256      54.063  88.139  44.732  1.00  0.00            
ATOM   1726  R3  CHO   256      52.113  86.739  43.432  1.00  0.00            
ATOM   1727  R4  CHO   256      54.063  87.439  41.332  1.00  0.00            
ATOM   1728  R5  CHO   256      51.913  87.839  41.282  1.00  0.00            
ATOM   1729  C1  CHO   256      52.213  85.689  38.182  1.00  0.00           C
ATOM   1730  C2  CHO   256      54.713  85.589  35.932  1.00  0.00           C
ATOM   1731  ROH CHO   257     117.763  43.039  42.582  1.00  0.00            
ATOM   1732  R1  CHO   257     118.163  43.089  39.782  1.00  0.00            
ATOM   1733  R2  CHO   257     118.563  40.739  38.332  1.00  0.00            
ATOM   1734  R3  CHO   257     116.513  41.739  36.832  1.00  0.00            
ATOM   1735  R4  CHO   257     117.563  39.539  35.232  1.00  0.00            
ATOM   1736  R5  CHO   257     117.263  41.589  34.582  1.00  0.00            
ATOM   1737  C1  CHO   257     115.063  39.789  32.032  1.00  0.00           C
ATOM   1738  C2  CHO   257     115.513  40.739  28.382  1.00  0.00           C
ATOM   1739  ROH CHO   258     176.863 157.489  49.732  1.00  0.00            
ATOM   1740  R1  CHO   258     176.113 157.389  47.032  1.00  0.00            
ATOM   1741  R2  CHO   258     176.713 155.240  45.382  1.00  0.00            
ATOM   1742  R3  CHO   258     174.063 155.189  44.932  1.00  0.00            
ATOM   1743  R4  CHO   258     175.213 154.989  42.232  1.00  0.00            
ATOM   1744  R5  CHO   258     173.763 156.439  42.882  1.00  0.00            
ATOM   1745  C1  CHO   258     171.863 154.789  40.032  1.00  0.00           C
ATOM   1746  C2  CHO   258     170.013 152.639  37.932  1.00  0.00           C
ATOM   1747  ROH CHO   259      90.663  52.489  45.532  1.00  0.00            
ATOM   1748  R1  CHO   259      92.413  52.689  43.332  1.00  0.00            
ATOM   1749  R2  CHO   259      93.613  50.439  42.232  1.00  0.00            
ATOM   1750  R3  CHO   259      92.513  51.339  39.932  1.00  0.00            
ATOM   1751  R4  CHO   259      95.313  50.939  39.232  1.00  0.00            
ATOM   1752  R5  CHO   259      94.163  52.739  38.932  1.00  0.00            
ATOM   1753  C1  CHO   259      95.213  52.089  35.332  1.00  0.00           C
ATOM   1754  C2  CHO   259      96.713  54.589  31.582  1.00  0.00           C
ATOM   1755  ROH CHO   260      32.613 123.089  55.882  1.00  0.00            
ATOM   1756  R1  CHO   260      32.163 121.839  53.382  1.00  0.00            
ATOM   1757  R2  CHO   260      29.663 121.739  52.182  1.00  0.00            
ATOM   1758  R3  CHO   260      31.013 122.789  50.082  1.00  0.00            
ATOM   1759  R4  CHO   260      28.613 121.539  48.882  1.00  0.00            
ATOM   1760  R5  CHO   260      30.713 121.189  48.282  1.00  0.00            
ATOM   1761  C1  CHO   260      29.263 122.389  44.982  1.00  0.00           C
ATOM   1762  C2  CHO   260      29.013 120.289  41.732  1.00  0.00           C
ATOM   1763  ROH CHO   261      83.463  11.489  47.732  1.00  0.00            
ATOM   1764  R1  CHO   261      82.713  11.739  45.032  1.00  0.00            
ATOM   1765  R2  CHO   261      84.513  11.439  42.932  1.00  0.00            
ATOM   1766  R3  CHO   261      82.663   9.639  42.032  1.00  0.00            
ATOM   1767  R4  CHO   261      83.913  10.639  39.632  1.00  0.00            
ATOM   1768  R5  CHO   261      81.813  10.589  40.032  1.00  0.00            
ATOM   1769  C1  CHO   261      81.863   8.489  36.882  1.00  0.00           C
ATOM   1770  C2  CHO   261      81.113  10.289  33.882  1.00  0.00           C
ATOM   1771  ROH CHO   262      79.063 106.939  22.482  1.00  0.00            
ATOM   1772  R1  CHO   262      77.763 107.489  24.882  1.00  0.00            
ATOM   1773  R2  CHO   262      76.663 105.489  26.482  1.00  0.00            
ATOM   1774  R3  CHO   262      78.213 106.639  28.432  1.00  0.00            
ATOM   1775  R4  CHO   262      76.013 105.439  29.882  1.00  0.00            
ATOM   1776  R5  CHO   262      76.663 107.489  30.032  1.00  0.00            
ATOM   1777  C1  CHO   262      77.063 106.439  33.682  1.00  0.00           C
ATOM   1778  C2  CHO   262      76.363 106.539  37.082  1.00  0.00           C
ATOM   1779  ROH CHO   263     100.013  41.739  43.582  1.00  0.00            
ATOM   1780  R1  CHO   263      98.663  40.339  41.532  1.00  0.00            
ATOM   1781  R2  CHO   263      97.763  41.489  39.232  1.00  0.00            
ATOM   1782  R3  CHO   263      99.213  39.539  38.032  1.00  0.00            
ATOM   1783  R4  CHO   263      97.913  40.989  35.782  1.00  0.00            
ATOM   1784  R5  CHO   263      97.863  38.839  36.182  1.00  0.00            
ATOM   1785  C1  CHO   263      99.363  38.789  32.682  1.00  0.00           C
ATOM   1786  C2  CHO   263     101.413  38.839  29.982  1.00  0.00           C
ATOM   1787  ROH CHO   264     222.063 145.389  20.132  1.00  0.00            
ATOM   1788  R1  CHO   264     222.663 143.539  22.182  1.00  0.00            
ATOM   1789  R2  CHO   264     225.013 143.639  23.582  1.00  0.00            
ATOM   1790  R3  CHO   264     223.313 143.739  25.732  1.00  0.00            
ATOM   1791  R4  CHO   264     225.763 142.389  26.732  1.00  0.00            
ATOM   1792  R5  CHO   264     223.713 141.639  26.832  1.00  0.00            
ATOM   1793  C1  CHO   264     224.613 141.689  30.532  1.00  0.00           C
ATOM   1794  C2  CHO   264     227.313 140.089  33.332  1.00  0.00           C
ATOM   1795  ROH CHO   265      33.613  61.839  49.232  1.00  0.00            
ATOM   1796  R1  CHO   265      32.813  62.939  46.732  1.00  0.00            
ATOM   1797  R2  CHO   265      33.763  65.389  45.832  1.00  0.00            
ATOM   1798  R3  CHO   265      34.463  63.939  43.632  1.00  0.00            
ATOM   1799  R4  CHO   265      33.863  66.589  42.582  1.00  0.00            
ATOM   1800  R5  CHO   265      33.013  64.739  41.932  1.00  0.00            
ATOM   1801  C1  CHO   265      34.563  65.939  38.682  1.00  0.00           C
ATOM   1802  C2  CHO   265      37.113  67.339  35.982  1.00  0.00           C
ATOM   1803  ROH CHO   266     124.013 119.389  30.282  1.00  0.00            
ATOM   1804  R1  CHO   266     123.963 117.939  32.732  1.00  0.00            
ATOM   1805  R2  CHO   266     124.263 119.189  35.182  1.00  0.00            
ATOM   1806  R3  CHO   266     121.963 117.889  35.732  1.00  0.00            
ATOM   1807  R4  CHO   266     123.113 118.539  38.382  1.00  0.00            
ATOM   1808  R5  CHO   266     122.463 116.539  37.682  1.00  0.00            
ATOM   1809  C1  CHO   266     120.263 116.889  40.732  1.00  0.00           C
ATOM   1810  C2  CHO   266     118.013 117.889  43.382  1.00  0.00           C
ATOM   1811  ROH CHO   267      96.263 167.990  21.532  1.00  0.00            
ATOM   1812  R1  CHO   267      94.513 166.290  22.932  1.00  0.00            
ATOM   1813  R2  CHO   267      94.813 165.589  25.582  1.00  0.00            
ATOM   1814  R3  CHO   267      92.313 166.539  25.782  1.00  0.00            
ATOM   1815  R4  CHO   267      92.713 164.889  28.182  1.00  0.00            
ATOM   1816  R5  CHO   267      91.063 164.740  26.732  1.00  0.00            
ATOM   1817  C1  CHO   267      89.063 165.389  29.932  1.00  0.00           C
ATOM   1818  C2  CHO   267      86.063 163.189  32.632  1.00  0.00           C
ATOM   1819  ROH CHO   268     183.813 191.789  25.482  1.00  0.00            
ATOM   1820  R1  CHO   268     185.813 191.439  27.432  1.00  0.00            
ATOM   1821  R2  CHO   268     187.913 193.189  27.782  1.00  0.00            
ATOM   1822  R3  CHO   268     187.013 193.240  30.332  1.00  0.00            
ATOM   1823  R4  CHO   268     189.813 194.089  30.532  1.00  0.00            
ATOM   1824  R5  CHO   268     188.913 192.489  31.632  1.00  0.00            
ATOM   1825  C1  CHO   268     190.113 194.639  34.532  1.00  0.00           C
ATOM   1826  C2  CHO   268     193.463 193.939  33.932  1.00  0.00           C
ATOM   1827  ROH CHO   269      95.913 140.789  58.432  1.00  0.00            
ATOM   1828  R1  CHO   269      95.263 139.740  55.882  1.00  0.00            
ATOM   1829  R2  CHO   269      94.413 141.289  53.782  1.00  0.00            
ATOM   1830  R3  CHO   269      96.463 140.139  52.482  1.00  0.00            
ATOM   1831  R4  CHO   269      94.413 140.589  50.432  1.00  0.00            
ATOM   1832  R5  CHO   269      95.413 138.689  50.882  1.00  0.00            
ATOM   1833  C1  CHO   269      96.363 139.039  47.182  1.00  0.00           C
ATOM   1834  C2  CHO   269      94.463 137.289  45.282  1.00  0.00           C
ATOM   1835  ROH CHO   270      10.163  31.789  24.632  1.00  0.00            
ATOM   1836  R1  CHO   270      10.563  32.739  27.232  1.00  0.00            
ATOM   1837  R2  CHO   270      12.613  34.539  27.882  1.00  0.00            
ATOM   1838  R3  CHO   270      10.563  35.989  28.882  1.00  0.00            
ATOM   1839  R4  CHO   270      13.013  37.189  30.032  1.00  0.00            
ATOM   1840  R5  CHO   270      11.263  36.489  31.132  1.00  0.00            
ATOM   1841  C1  CHO   270      11.313  40.139  32.232  1.00  0.00           C
ATOM   1842  C2  CHO   270      10.763  42.039  35.982  1.00  0.00           C
ATOM   1843  ROH CHO   271      47.963   5.739  20.832  1.00  0.00            
ATOM   1844  R1  CHO   271      48.863   5.189  23.432  1.00  0.00            
ATOM   1845  R2  CHO   271      50.463   6.939  24.882  1.00  0.00            
ATOM   1846  R3  CHO   271      48.463   6.639  26.732  1.00  0.00            
ATOM   1847  R4  CHO   271      50.913   7.139  28.282  1.00  0.00            
ATOM   1848  R5  CHO   271      49.513   5.489  28.532  1.00  0.00            
ATOM   1849  C1  CHO   271      49.313   6.989  32.032  1.00  0.00           C
ATOM   1850  C2  CHO   271      46.313   8.939  33.282  1.00  0.00           C
ATOM   1851  ROH CHO   272     219.863  19.739  47.382  1.00  0.00            
ATOM   1852  R1  CHO   272     221.363  19.339  45.032  1.00  0.00            
ATOM   1853  R2  CHO   272     220.213  18.639  42.632  1.00  0.00            
ATOM   1854  R3  CHO   272     221.563  20.789  41.732  1.00  0.00            
ATOM   1855  R4  CHO   272     220.763  19.339  39.282  1.00  0.00            
ATOM   1856  R5  CHO   272     222.813  19.989  39.832  1.00  0.00            
ATOM   1857  C1  CHO   272     222.413  21.789  36.482  1.00  0.00           C
ATOM   1858  C2  CHO   272     224.563  24.289  35.032  1.00  0.00           C
ATOM   1859  ROH CHO   273     220.363 126.839  48.182  1.00  0.00            
ATOM   1860  R1  CHO   273     220.213 127.489  45.432  1.00  0.00            
ATOM   1861  R2  CHO   273     219.913 130.089  44.532  1.00  0.00            
ATOM   1862  R3  CHO   273     222.113 129.489  43.082  1.00  0.00            
ATOM   1863  R4  CHO   273     221.363 132.189  42.232  1.00  0.00            
ATOM   1864  R5  CHO   273     221.713 130.439  40.932  1.00  0.00            
ATOM   1865  C1  CHO   273     224.263 132.889  39.482  1.00  0.00           C
ATOM   1866  C2  CHO   273     221.513 136.289  38.332  1.00  0.00           C
ATOM   1867  ROH CHO   274     211.113  95.439  52.282  1.00  0.00            
ATOM   1868  R1  CHO   274     210.263  94.089  49.932  1.00  0.00            
ATOM   1869  R2  CHO   274     208.063  94.839  48.482  1.00  0.00            
ATOM   1870  R3  CHO   274     209.813  94.939  46.432  1.00  0.00            
ATOM   1871  R4  CHO   274     207.163  95.089  45.182  1.00  0.00            
ATOM   1872  R5  CHO   274     208.713  93.639  44.682  1.00  0.00            
ATOM   1873  C1  CHO   274     208.263  95.289  41.282  1.00  0.00           C
ATOM   1874  C2  CHO   274     204.313  94.989  41.132  1.00  0.00           C
ATOM   1875  ROH CHO   275     214.063  91.939  47.732  1.00  0.00            
ATOM   1876  R1  CHO   275     214.263  93.139  45.132  1.00  0.00            
ATOM   1877  R2  CHO   275     214.363  91.589  42.832  1.00  0.00            
ATOM   1878  R3  CHO   275     212.213  93.189  42.132  1.00  0.00            
ATOM   1879  R4  CHO   275     213.113  91.939  39.632  1.00  0.00            
ATOM   1880  R5  CHO   275     212.863  94.089  39.982  1.00  0.00            
ATOM   1881  C1  CHO   275     210.463  93.589  37.082  1.00  0.00           C
ATOM   1882  C2  CHO   275     210.563  92.389  34.132  1.00  0.00           C
ATOM   1883  ROH CHO   276      88.013  76.139  18.682  1.00  0.00            
ATOM   1884  R1  CHO   276      89.113  74.789  20.982  1.00  0.00            
ATOM   1885  R2  CHO   276      89.263  75.989  23.432  1.00  0.00            
ATOM   1886  R3  CHO   276      87.863  73.739  24.232  1.00  0.00            
ATOM   1887  R4  CHO   276      88.613  75.089  26.732  1.00  0.00            
ATOM   1888  R5  CHO   276      89.013  72.989  26.182  1.00  0.00            
ATOM   1889  C1  CHO   276      86.963  72.489  29.382  1.00  0.00           C
ATOM   1890  C2  CHO   276      84.563  71.189  31.632  1.00  0.00           C
ATOM   1891  ROH CHO   277     143.563  17.539  17.532  1.00  0.00            
ATOM   1892  R1  CHO   277     144.263  15.939  19.732  1.00  0.00            
ATOM   1893  R2  CHO   277     143.463  16.489  22.282  1.00  0.00            
ATOM   1894  R3  CHO   277     142.463  13.989  22.232  1.00  0.00            
ATOM   1895  R4  CHO   277     143.513  14.289  24.932  1.00  0.00            
ATOM   1896  R5  CHO   277     144.013  12.689  23.532  1.00  0.00            
ATOM   1897  C1  CHO   277     142.613  10.639  26.432  1.00  0.00           C
ATOM   1898  C2  CHO   277     141.663   7.139  25.582  1.00  0.00           C
ATOM   1899  ROH CHO   278      86.813  53.589  43.382  1.00  0.00            
ATOM   1900  R1  CHO   278      87.163  54.789  40.832  1.00  0.00            
ATOM   1901  R2  CHO   278      89.613  55.439  39.832  1.00  0.00            
ATOM   1902  R3  CHO   278      88.713  53.989  37.682  1.00  0.00            
ATOM   1903  R4  CHO   278      91.113  55.389  36.682  1.00  0.00            
ATOM   1904  R5  CHO   278      89.113  55.389  35.782  1.00  0.00            
ATOM   1905  C1  CHO   278      91.113  54.039  32.882  1.00  0.00           C
ATOM   1906  C2  CHO   278      92.263  54.839  28.082  1.00  0.00           C
ATOM   1907  ROH CHO   279     103.013 150.189  58.982  1.00  0.00            
ATOM   1908  R1  CHO   279     103.013 148.089  57.082  1.00  0.00            
ATOM   1909  R2  CHO   279     101.163 147.939  55.032  1.00  0.00            
ATOM   1910  R3  CHO   279     103.363 147.740  53.482  1.00  0.00            
ATOM   1911  R4  CHO   279     101.163 147.139  51.682  1.00  0.00            
ATOM   1912  R5  CHO   279     102.913 145.889  51.982  1.00  0.00            
ATOM   1913  C1  CHO   279     103.263 146.490  48.232  1.00  0.00           C
ATOM   1914  C2  CHO   279     104.363 148.689  44.932  1.00  0.00           C
ATOM   1915  ROH CHO   280     186.813 128.189  24.982  1.00  0.00            
ATOM   1916  R1  CHO   280     187.563 127.189  27.532  1.00  0.00            
ATOM   1917  R2  CHO   280     187.513 128.789  29.832  1.00  0.00            
ATOM   1918  R3  CHO   280     185.963 126.739  30.782  1.00  0.00            
ATOM   1919  R4  CHO   280     186.763 128.289  33.182  1.00  0.00            
ATOM   1920  R5  CHO   280     187.013 126.139  32.832  1.00  0.00            
ATOM   1921  C1  CHO   280     184.913 126.089  36.032  1.00  0.00           C
ATOM   1922  C2  CHO   280     183.813 126.439  40.032  1.00  0.00           C
ATOM   1923  ROH CHO   281      27.363 216.189  26.682  1.00  0.00            
ATOM   1924  R1  CHO   281      28.763 217.339  28.882  1.00  0.00            
ATOM   1925  R2  CHO   281      27.613 217.789  31.332  1.00  0.00            
ATOM   1926  R3  CHO   281      29.713 216.339  32.232  1.00  0.00            
ATOM   1927  R4  CHO   281      28.463 217.389  34.632  1.00  0.00            
ATOM   1928  R5  CHO   281      30.563 217.639  34.082  1.00  0.00            
ATOM   1929  C1  CHO   281      30.963 215.840  37.432  1.00  0.00           C
ATOM   1930  C2  CHO   281      28.663 215.490  41.032  1.00  0.00           C
ATOM   1931  ROH CHO   282     137.163  49.839  27.782  1.00  0.00            
ATOM   1932  R1  CHO   282     138.413  50.689  30.132  1.00  0.00            
ATOM   1933  R2  CHO   282     140.863  49.689  30.932  1.00  0.00            
ATOM   1934  R3  CHO   282     141.513  52.339  31.082  1.00  0.00            
ATOM   1935  R4  CHO   282     143.863  50.939  32.082  1.00  0.00            
ATOM   1936  R5  CHO   282     142.763  52.539  33.082  1.00  0.00            
ATOM   1937  C1  CHO   282     146.263  54.139  32.882  1.00  0.00           C
ATOM   1938  C2  CHO   282     146.463  57.989  34.332  1.00  0.00           C
ATOM   1939  ROH CHO   283      95.613 156.289  62.632  1.00  0.00            
ATOM   1940  R1  CHO   283      95.763 157.189  59.982  1.00  0.00            
ATOM   1941  R2  CHO   283      97.913 158.589  58.982  1.00  0.00            
ATOM   1942  R3  CHO   283      97.913 156.639  57.082  1.00  0.00            
ATOM   1943  R4  CHO   283      98.713 159.039  55.632  1.00  0.00            
ATOM   1944  R5  CHO   283      97.063 157.689  55.132  1.00  0.00            
ATOM   1945  C1  CHO   283      99.163 157.489  51.932  1.00  0.00           C
ATOM   1946  C2  CHO   283     101.063 155.939  48.682  1.00  0.00           C
ATOM   1947  ROH CHO   284      18.013 203.389  26.232  1.00  0.00            
ATOM   1948  R1  CHO   284      19.263 202.839  28.732  1.00  0.00            
ATOM   1949  R2  CHO   284      19.863 204.839  30.532  1.00  0.00            
ATOM   1950  R3  CHO   284      18.413 203.340  32.232  1.00  0.00            
ATOM   1951  R4  CHO   284      19.613 205.389  33.982  1.00  0.00            
ATOM   1952  R5  CHO   284      19.713 203.240  34.232  1.00  0.00            
ATOM   1953  C1  CHO   284      18.113 204.240  37.532  1.00  0.00           C
ATOM   1954  C2  CHO   284      17.863 206.539  41.082  1.00  0.00           C
ATOM   1955  ROH CHO   285      27.513 163.139  25.232  1.00  0.00            
ATOM   1956  R1  CHO   285      28.163 163.340  27.982  1.00  0.00            
ATOM   1957  R2  CHO   285      26.613 164.789  29.732  1.00  0.00            
ATOM   1958  R3  CHO   285      26.613 162.439  31.132  1.00  0.00            
ATOM   1959  R4  CHO   285      26.413 164.539  33.182  1.00  0.00            
ATOM   1960  R5  CHO   285      27.863 162.889  33.082  1.00  0.00            
ATOM   1961  C1  CHO   285      26.263 162.189  36.482  1.00  0.00           C
ATOM   1962  C2  CHO   285      24.763 163.889  39.982  1.00  0.00           C
ATOM   1963  ROH CHO   286     183.113 189.590  42.232  1.00  0.00            
ATOM   1964  R1  CHO   286     181.463 191.839  42.882  1.00  0.00            
ATOM   1965  R2  CHO   286     180.763 193.739  41.032  1.00  0.00            
ATOM   1966  R3  CHO   286     178.263 193.139  41.782  1.00  0.00            
ATOM   1967  R4  CHO   286     177.963 195.490  40.082  1.00  0.00            
ATOM   1968  R5  CHO   286     177.213 195.289  42.132  1.00  0.00            
ATOM   1969  C1  CHO   286     173.913 195.939  40.282  1.00  0.00           C
ATOM   1970  C2  CHO   286     172.163 197.939  37.532  1.00  0.00           C
ATOM   1971  ROH CHO   287      97.013  88.939  56.832  1.00  0.00            
ATOM   1972  R1  CHO   287      96.763  91.289  55.332  1.00  0.00            
ATOM   1973  R2  CHO   287      98.913  92.539  54.082  1.00  0.00            
ATOM   1974  R3  CHO   287      97.313  92.389  51.882  1.00  0.00            
ATOM   1975  R4  CHO   287      99.563  93.989  51.032  1.00  0.00            
ATOM   1976  R5  CHO   287      97.463  94.539  50.882  1.00  0.00            
ATOM   1977  C1  CHO   287      98.463  94.739  47.182  1.00  0.00           C
ATOM   1978  C2  CHO   287      99.663  95.939  43.732  1.00  0.00           C
ATOM   1979  ROH CHO   288      31.913   9.239  51.132  1.00  0.00            
ATOM   1980  R1  CHO   288      34.513   9.739  50.232  1.00  0.00            
ATOM   1981  R2  CHO   288      35.463   8.839  47.782  1.00  0.00            
ATOM   1982  R3  CHO   288      36.063  11.439  47.382  1.00  0.00            
ATOM   1983  R4  CHO   288      37.113  10.089  45.032  1.00  0.00            
ATOM   1984  R5  CHO   288      38.213  11.389  46.332  1.00  0.00            
ATOM   1985  C1  CHO   288      38.663  13.289  43.032  1.00  0.00           C
ATOM   1986  C2  CHO   288      39.363  12.639  38.982  1.00  0.00           C
ATOM   1987  ROH CHO   289      37.263  48.539  16.282  1.00  0.00            
ATOM   1988  R1  CHO   289      35.513  48.739  18.482  1.00  0.00            
ATOM   1989  R2  CHO   289      35.813  47.289  20.782  1.00  0.00            
ATOM   1990  R3  CHO   289      35.763  49.739  21.982  1.00  0.00            
ATOM   1991  R4  CHO   289      35.613  47.839  24.182  1.00  0.00            
ATOM   1992  R5  CHO   289      34.263  49.489  23.782  1.00  0.00            
ATOM   1993  C1  CHO   289      35.463  50.439  27.282  1.00  0.00           C
ATOM   1994  C2  CHO   289      34.163  53.039  29.632  1.00  0.00           C
ATOM   1995  ROH CHO   290     104.663  70.289  48.832  1.00  0.00            
ATOM   1996  R1  CHO   290     105.113  71.639  46.382  1.00  0.00            
ATOM   1997  R2  CHO   290     104.113  70.789  43.982  1.00  0.00            
ATOM   1998  R3  CHO   290     103.163  73.289  43.882  1.00  0.00            
ATOM   1999  R4  CHO   290     102.913  72.289  41.132  1.00  0.00            
ATOM   2000  R5  CHO   290     103.913  74.139  41.732  1.00  0.00            
ATOM   2001  C1  CHO   290     101.313  75.539  39.332  1.00  0.00           C
ATOM   2002  C2  CHO   290     103.963  77.689  36.932  1.00  0.00           C
ATOM   2003  ROH CHO   291     197.113  66.239  53.482  1.00  0.00            
ATOM   2004  R1  CHO   291     195.313  65.289  51.532  1.00  0.00            
ATOM   2005  R2  CHO   291     194.863  66.639  49.132  1.00  0.00            
ATOM   2006  R3  CHO   291     195.563  64.239  48.032  1.00  0.00            
ATOM   2007  R4  CHO   291     194.663  65.889  45.782  1.00  0.00            
ATOM   2008  R5  CHO   291     193.913  63.889  46.332  1.00  0.00            
ATOM   2009  C1  CHO   291     195.113  63.239  42.782  1.00  0.00           C
ATOM   2010  C2  CHO   291     197.663  62.539  39.232  1.00  0.00           C
ATOM   2011  ROH CHO   292     116.563 216.290  43.232  1.00  0.00            
ATOM   2012  R1  CHO   292     116.263 214.389  41.132  1.00  0.00            
ATOM   2013  R2  CHO   292     113.813 213.490  40.282  1.00  0.00            
ATOM   2014  R3  CHO   292     114.663 214.339  37.882  1.00  0.00            
ATOM   2015  R4  CHO   292     112.213 212.839  37.332  1.00  0.00            
ATOM   2016  R5  CHO   292     114.163 212.540  36.382  1.00  0.00            
ATOM   2017  C1  CHO   292     112.063 213.240  33.282  1.00  0.00           C
ATOM   2018  C2  CHO   292     110.413 212.589  30.182  1.00  0.00           C
ATOM   2019  ROH CHO   293      53.063 153.339  58.182  1.00  0.00            
ATOM   2020  R1  CHO   293      52.613 154.489  55.632  1.00  0.00            
ATOM   2021  R2  CHO   293      51.363 153.139  53.582  1.00  0.00            
ATOM   2022  R3  CHO   293      49.713 155.289  53.582  1.00  0.00            
ATOM   2023  R4  CHO   293      50.013 154.639  50.732  1.00  0.00            
ATOM   2024  R5  CHO   293      50.363 156.589  51.682  1.00  0.00            
ATOM   2025  C1  CHO   293      47.663 157.539  49.132  1.00  0.00           C
ATOM   2026  C2  CHO   293      47.163 159.639  47.432  1.00  0.00           C
ATOM   2027  ROH CHO   294      62.563  28.189  18.732  1.00  0.00            
ATOM   2028  R1  CHO   294      63.213  29.939  20.882  1.00  0.00            
ATOM   2029  R2  CHO   294      62.263  29.489  23.482  1.00  0.00            
ATOM   2030  R3  CHO   294      64.913  29.639  24.082  1.00  0.00            
ATOM   2031  R4  CHO   294      63.513  30.689  26.432  1.00  0.00            
ATOM   2032  R5  CHO   294      65.113  31.689  25.332  1.00  0.00            
ATOM   2033  C1  CHO   294      66.763  31.539  28.782  1.00  0.00           C
ATOM   2034  C2  CHO   294      64.513  33.939  30.482  1.00  0.00           C
ATOM   2035  ROH CHO   295      83.313 122.489  57.082  1.00  0.00            
ATOM   2036  R1  CHO   295      84.563 122.039  54.582  1.00  0.00            
ATOM   2037  R2  CHO   295      84.563 119.539  53.382  1.00  0.00            
ATOM   2038  R3  CHO   295      83.513 120.939  51.282  1.00  0.00            
ATOM   2039  R4  CHO   295      84.463 118.439  50.132  1.00  0.00            
ATOM   2040  R5  CHO   295      84.963 120.439  49.482  1.00  0.00            
ATOM   2041  C1  CHO   295      83.413 119.089  46.282  1.00  0.00           C
ATOM   2042  C2  CHO   295      85.763 120.889  44.082  1.00  0.00           C
ATOM   2043  ROH CHO   296     183.263  43.939  19.182  1.00  0.00            
ATOM   2044  R1  CHO   296     183.763  44.539  21.882  1.00  0.00            
ATOM   2045  R2  CHO   296     181.913  43.989  23.882  1.00  0.00            
ATOM   2046  R3  CHO   296     184.013  42.689  24.982  1.00  0.00            
ATOM   2047  R4  CHO   296     181.913  42.589  27.032  1.00  0.00            
ATOM   2048  R5  CHO   296     184.013  43.289  27.282  1.00  0.00            
ATOM   2049  C1  CHO   296     183.913  40.539  29.932  1.00  0.00           C
ATOM   2050  C2  CHO   296     183.563  37.039  31.432  1.00  0.00           C
ATOM   2051  ROH CHO   297     216.163 222.389  46.082  1.00  0.00            
ATOM   2052  R1  CHO   297     215.413 222.489  43.332  1.00  0.00            
ATOM   2053  R2  CHO   297     217.263 222.789  41.282  1.00  0.00            
ATOM   2054  R3  CHO   297     216.113 220.539  40.332  1.00  0.00            
ATOM   2055  R4  CHO   297     217.013 221.939  37.932  1.00  0.00            
ATOM   2056  R5  CHO   297     215.013 221.189  38.332  1.00  0.00            
ATOM   2057  C1  CHO   297     215.813 219.339  35.132  1.00  0.00           C
ATOM   2058  C2  CHO   297     214.813 215.539  33.232  1.00  0.00           C
ATOM   2059  ROH CHO   298     189.913  75.739  22.432  1.00  0.00            
ATOM   2060  R1  CHO   298     190.563  74.239  24.782  1.00  0.00            
ATOM   2061  R2  CHO   298     190.563  75.389  27.332  1.00  0.00            
ATOM   2062  R3  CHO   298     188.863  73.339  27.882  1.00  0.00            
ATOM   2063  R4  CHO   298     189.463  74.489  30.482  1.00  0.00            
ATOM   2064  R5  CHO   298     189.713  72.439  29.932  1.00  0.00            
ATOM   2065  C1  CHO   298     187.263  72.089  32.832  1.00  0.00           C
ATOM   2066  C2  CHO   298     187.663  71.339  36.632  1.00  0.00           C
ATOM   2067  ROH CHO   299     164.863 198.689  22.432  1.00  0.00            
ATOM   2068  R1  CHO   299     166.663 198.039  24.532  1.00  0.00            
ATOM   2069  R2  CHO   299     167.513 199.939  26.382  1.00  0.00            
ATOM   2070  R3  CHO   299     166.663 198.039  28.132  1.00  0.00            
ATOM   2071  R4  CHO   299     168.263 199.939  29.782  1.00  0.00            
ATOM   2072  R5  CHO   299     168.513 197.789  29.632  1.00  0.00            
ATOM   2073  C1  CHO   299     167.863 198.189  33.382  1.00  0.00           C
ATOM   2074  C2  CHO   299     166.463 198.189  36.282  1.00  0.00           C
ATOM   2075  ROH CHO   300      99.113 109.939  26.432  1.00  0.00            
ATOM   2076  R1  CHO   300      98.763 109.889  29.232  1.00  0.00            
ATOM   2077  R2  CHO   300      99.313 107.639  30.732  1.00  0.00            
ATOM   2078  R3  CHO   300     100.913 109.339  32.132  1.00  0.00            
ATOM   2079  R4  CHO   300     100.263 107.239  34.032  1.00  0.00            
ATOM   2080  R5  CHO   300     100.013 109.389  34.332  1.00  0.00            
ATOM   2081  C1  CHO   300     102.313 108.639  37.282  1.00  0.00           C
ATOM   2082  C2  CHO   300     101.163 109.889  40.682  1.00  0.00           C
ATOM   2083  ROH CHO   301      95.413 113.289  57.232  1.00  0.00            
ATOM   2084  R1  CHO   301      96.613 113.489  54.682  1.00  0.00            
ATOM   2085  R2  CHO   301      97.063 111.239  53.132  1.00  0.00            
ATOM   2086  R3  CHO   301      95.713 112.689  51.282  1.00  0.00            
ATOM   2087  R4  CHO   301      97.463 110.989  49.682  1.00  0.00            
ATOM   2088  R5  CHO   301      97.313 113.139  49.532  1.00  0.00            
ATOM   2089  C1  CHO   301      96.463 112.189  45.982  1.00  0.00           C
ATOM   2090  C2  CHO   301      97.313 114.839  43.032  1.00  0.00           C
ATOM   2091  ROH CHO   302     208.563 185.239  25.532  1.00  0.00            
ATOM   2092  R1  CHO   302     207.563 184.939  28.132  1.00  0.00            
ATOM   2093  R2  CHO   302     208.563 183.039  29.882  1.00  0.00            
ATOM   2094  R3  CHO   302     208.863 185.239  31.532  1.00  0.00            
ATOM   2095  R4  CHO   302     208.863 182.939  33.332  1.00  0.00            
ATOM   2096  R5  CHO   302     207.613 184.689  33.482  1.00  0.00            
ATOM   2097  C1  CHO   302     209.313 184.889  36.882  1.00  0.00           C
ATOM   2098  C2  CHO   302     208.413 184.439  40.482  1.00  0.00           C
ATOM   2099  ROH CHO   303      26.263 158.889  25.732  1.00  0.00            
ATOM   2100  R1  CHO   303      25.163 158.990  28.332  1.00  0.00            
ATOM   2101  R2  CHO   303      24.463 156.739  29.782  1.00  0.00            
ATOM   2102  R3  CHO   303      26.113 157.889  31.682  1.00  0.00            
ATOM   2103  R4  CHO   303      24.313 156.089  33.182  1.00  0.00            
ATOM   2104  R5  CHO   303      24.663 158.189  33.582  1.00  0.00            
ATOM   2105  C1  CHO   303      25.763 156.739  36.882  1.00  0.00           C
ATOM   2106  C2  CHO   303      25.813 158.889  40.532  1.00  0.00           C
ATOM   2107  ROH CHO   304      57.313 107.389  23.182  1.00  0.00            
ATOM   2108  R1  CHO   304      56.663 106.289  25.732  1.00  0.00            
ATOM   2109  R2  CHO   304      57.863 107.139  28.032  1.00  0.00            
ATOM   2110  R3  CHO   304      55.263 107.489  28.882  1.00  0.00            
ATOM   2111  R4  CHO   304      56.763 106.939  31.332  1.00  0.00            
ATOM   2112  R5  CHO   304      54.963 105.889  30.632  1.00  0.00            
ATOM   2113  C1  CHO   304      53.713 107.089  33.982  1.00  0.00           C
ATOM   2114  C2  CHO   304      52.263 104.739  36.282  1.00  0.00           C
ATOM   2115  ROH CHO   305     155.063 106.139  49.082  1.00  0.00            
ATOM   2116  R1  CHO   305     153.063 107.289  47.432  1.00  0.00            
ATOM   2117  R2  CHO   305     153.513 109.589  45.932  1.00  0.00            
ATOM   2118  R3  CHO   305     152.663 107.989  43.882  1.00  0.00            
ATOM   2119  R4  CHO   305     151.513 110.639  43.332  1.00  0.00            
ATOM   2120  R5  CHO   305     150.463 108.739  43.432  1.00  0.00            
ATOM   2121  C1  CHO   305     149.613 109.789  39.832  1.00  0.00           C
ATOM   2122  C2  CHO   305     148.213 107.689  37.082  1.00  0.00           C
ATOM   2123  ROH CHO   306      80.463 120.989  24.982  1.00  0.00            
ATOM   2124  R1  CHO   306      82.013 121.439  27.282  1.00  0.00            
ATOM   2125  R2  CHO   306      80.963 122.639  29.532  1.00  0.00            
ATOM   2126  R3  CHO   306      81.863 120.439  30.782  1.00  0.00            
ATOM   2127  R4  CHO   306      81.413 122.339  32.932  1.00  0.00            
ATOM   2128  R5  CHO   306      83.263 121.239  32.582  1.00  0.00            
ATOM   2129  C1  CHO   306      82.513 120.039  36.132  1.00  0.00           C
ATOM   2130  C2  CHO   306      82.413 119.489  39.782  1.00  0.00           C
ATOM   2131  ROH CHO   307      43.113  20.489  21.382  1.00  0.00            
ATOM   2132  R1  CHO   307      44.013  21.639  23.782  1.00  0.00            
ATOM   2133  R2  CHO   307      43.163  20.789  26.282  1.00  0.00            
ATOM   2134  R3  CHO   307      45.863  20.489  26.732  1.00  0.00            
ATOM   2135  R4  CHO   307      44.613  20.289  29.382  1.00  0.00            
ATOM   2136  R5  CHO   307      46.213  21.639  28.832  1.00  0.00            
ATOM   2137  C1  CHO   307      47.913  19.689  31.632  1.00  0.00           C
ATOM   2138  C2  CHO   307      47.913  20.639  35.432  1.00  0.00           C
ATOM   2139  ROH CHO   308      85.563 144.939  24.682  1.00  0.00            
ATOM   2140  R1  CHO   308      86.813 145.990  26.982  1.00  0.00            
ATOM   2141  R2  CHO   308      85.463 147.639  28.782  1.00  0.00            
ATOM   2142  R3  CHO   308      86.313 145.789  30.582  1.00  0.00            
ATOM   2143  R4  CHO   308      86.163 148.339  32.082  1.00  0.00            
ATOM   2144  R5  CHO   308      87.863 146.989  31.932  1.00  0.00            
ATOM   2145  C1  CHO   308      87.363 146.989  35.732  1.00  0.00           C
ATOM   2146  C2  CHO   308      87.713 150.139  38.632  1.00  0.00           C
ATOM   2147  ROH CHO   309     120.863 193.189  25.682  1.00  0.00            
ATOM   2148  R1  CHO   309     121.363 194.839  27.932  1.00  0.00            
ATOM   2149  R2  CHO   309     120.313 194.289  30.432  1.00  0.00            
ATOM   2150  R3  CHO   309     122.913 194.439  31.182  1.00  0.00            
ATOM   2151  R4  CHO   309     121.363 195.389  33.532  1.00  0.00            
ATOM   2152  R5  CHO   309     123.013 196.439  32.532  1.00  0.00            
ATOM   2153  C1  CHO   309     124.413 196.189  36.082  1.00  0.00           C
ATOM   2154  C2  CHO   309     127.613 196.789  36.482  1.00  0.00           C
ATOM   2155  ROH CHO   310     160.563  96.739  52.132  1.00  0.00            
ATOM   2156  R1  CHO   310     160.513  97.639  49.482  1.00  0.00            
ATOM   2157  R2  CHO   310     162.713  97.389  47.782  1.00  0.00            
ATOM   2158  R3  CHO   310     160.913  96.139  46.132  1.00  0.00            
ATOM   2159  R4  CHO   310     162.913  97.289  44.332  1.00  0.00            
ATOM   2160  R5  CHO   310     160.713  97.589  44.232  1.00  0.00            
ATOM   2161  C1  CHO   310     161.313  96.089  40.782  1.00  0.00           C
ATOM   2162  C2  CHO   310     161.163  96.689  36.482  1.00  0.00           C
ATOM   2163  ROH CHO   311      73.263  69.989  49.032  1.00  0.00            
ATOM   2164  R1  CHO   311      75.113  70.389  46.982  1.00  0.00            
ATOM   2165  R2  CHO   311      74.863  69.189  44.482  1.00  0.00            
ATOM   2166  R3  CHO   311      75.113  71.789  43.632  1.00  0.00            
ATOM   2167  R4  CHO   311      76.413  70.139  41.532  1.00  0.00            
ATOM   2168  R5  CHO   311      77.263  71.839  42.632  1.00  0.00            
ATOM   2169  C1  CHO   311      77.563  73.089  39.032  1.00  0.00           C
ATOM   2170  C2  CHO   311      78.363  74.339  35.832  1.00  0.00           C
ATOM   2171  ROH CHO   312     205.213 171.239  25.982  1.00  0.00            
ATOM   2172  R1  CHO   312     206.613 169.240  27.382  1.00  0.00            
ATOM   2173  R2  CHO   312     207.413 169.539  30.032  1.00  0.00            
ATOM   2174  R3  CHO   312     206.013 167.240  30.382  1.00  0.00            
ATOM   2175  R4  CHO   312     208.263 167.090  32.282  1.00  0.00            
ATOM   2176  R5  CHO   312     207.713 165.589  30.832  1.00  0.00            
ATOM   2177  C1  CHO   312     207.413 163.490  33.982  1.00  0.00           C
ATOM   2178  C2  CHO   312     208.163 164.389  37.482  1.00  0.00           C
ATOM   2179  ROH CHO   313     112.613 203.189  47.082  1.00  0.00            
ATOM   2180  R1  CHO   313     111.613 204.439  44.732  1.00  0.00            
ATOM   2181  R2  CHO   313     112.663 203.889  42.182  1.00  0.00            
ATOM   2182  R3  CHO   313     110.063 203.389  41.632  1.00  0.00            
ATOM   2183  R4  CHO   313     111.113 204.590  39.182  1.00  0.00            
ATOM   2184  R5  CHO   313     109.363 205.239  40.282  1.00  0.00            
ATOM   2185  C1  CHO   313     107.763 204.539  36.882  1.00  0.00           C
ATOM   2186  C2  CHO   313     109.963 203.139  34.632  1.00  0.00           C
ATOM   2187  ROH CHO   314      40.313  10.989  21.582  1.00  0.00            
ATOM   2188  R1  CHO   314      39.013   9.939  23.932  1.00  0.00            
ATOM   2189  R2  CHO   314      39.863  10.539  26.482  1.00  0.00            
ATOM   2190  R3  CHO   314      37.263  11.289  26.782  1.00  0.00            
ATOM   2191  R4  CHO   314      38.413  11.539  29.482  1.00  0.00            
ATOM   2192  R5  CHO   314      36.663  10.439  28.932  1.00  0.00            
ATOM   2193  C1  CHO   314      35.163  12.839  31.482  1.00  0.00           C
ATOM   2194  C2  CHO   314      32.813  14.589  32.882  1.00  0.00           C
ATOM   2195  ROH CHO   315     191.113   1.589  29.232  1.00  0.00            
ATOM   2196  R1  CHO   315     189.463   2.339  31.382  1.00  0.00            
ATOM   2197  R2  CHO   315     188.663   4.939  31.832  1.00  0.00            
ATOM   2198  R3  CHO   315     186.163   3.889  31.782  1.00  0.00            
ATOM   2199  R4  CHO   315     185.913   6.389  33.332  1.00  0.00            
ATOM   2200  R5  CHO   315     185.263   4.389  33.932  1.00  0.00            
ATOM   2201  C1  CHO   315     181.913   6.189  34.132  1.00  0.00           C
ATOM   2202  C2  CHO   315     180.163   8.689  36.532  1.00  0.00           C
ATOM   2203  ROH CHO   316      92.913  95.389  23.782  1.00  0.00            
ATOM   2204  R1  CHO   316      92.113  93.739  25.932  1.00  0.00            
ATOM   2205  R2  CHO   316      93.863  92.689  27.782  1.00  0.00            
ATOM   2206  R3  CHO   316      92.213  93.889  29.582  1.00  0.00            
ATOM   2207  R4  CHO   316      94.013  92.239  31.182  1.00  0.00            
ATOM   2208  R5  CHO   316      91.863  92.239  31.232  1.00  0.00            
ATOM   2209  C1  CHO   316      92.613  93.139  34.882  1.00  0.00           C
ATOM   2210  C2  CHO   316      93.513  93.889  38.882  1.00  0.00           C
ATOM   2211  ROH CHO   317     164.063 108.539  46.532  1.00  0.00            
ATOM   2212  R1  CHO   317     164.163 106.539  44.482  1.00  0.00            
ATOM   2213  R2  CHO   317     163.113 103.989  44.832  1.00  0.00            
ATOM   2214  R3  CHO   317     161.713 104.589  42.582  1.00  0.00            
ATOM   2215  R4  CHO   317     161.563 101.689  42.782  1.00  0.00            
ATOM   2216  R5  CHO   317     162.263 102.839  41.082  1.00  0.00            
ATOM   2217  C1  CHO   317     159.363 100.889  39.482  1.00  0.00           C
ATOM   2218  C2  CHO   317     158.463 101.189  35.632  1.00  0.00           C
ATOM   2219  ROH CHO   318      92.513  59.189  11.532  1.00  0.00            
ATOM   2220  R1  CHO   318      91.813  57.039  13.282  1.00  0.00            
ATOM   2221  R2  CHO   318      93.713  55.589  14.682  1.00  0.00            
ATOM   2222  R3  CHO   318      92.213  56.339  16.832  1.00  0.00            
ATOM   2223  R4  CHO   318      93.563  53.889  17.682  1.00  0.00            
ATOM   2224  R5  CHO   318      91.413  54.289  17.732  1.00  0.00            
ATOM   2225  C1  CHO   318      92.013  53.589  21.432  1.00  0.00           C
ATOM   2226  C2  CHO   318      89.063  52.639  23.632  1.00  0.00           C
ATOM   2227  ROH CHO   319     149.263 215.889  23.432  1.00  0.00            
ATOM   2228  R1  CHO   319     148.763 214.889  26.032  1.00  0.00            
ATOM   2229  R2  CHO   319     148.763 216.539  28.282  1.00  0.00            
ATOM   2230  R3  CHO   319     146.263 215.490  28.632  1.00  0.00            
ATOM   2231  R4  CHO   319     146.913 216.889  31.182  1.00  0.00            
ATOM   2232  R5  CHO   319     146.263 214.789  30.932  1.00  0.00            
ATOM   2233  C1  CHO   319     143.463 216.089  33.182  1.00  0.00           C
ATOM   2234  C2  CHO   319     141.863 215.389  35.932  1.00  0.00           C
ATOM   2235  ROH CHO   320      85.913 112.589  29.932  1.00  0.00            
ATOM   2236  R1  CHO   320      86.213 111.139  32.332  1.00  0.00            
ATOM   2237  R2  CHO   320      86.763 112.339  34.782  1.00  0.00            
ATOM   2238  R3  CHO   320      84.563 110.989  35.582  1.00  0.00            
ATOM   2239  R4  CHO   320      85.363 112.589  37.932  1.00  0.00            
ATOM   2240  R5  CHO   320      85.013 110.439  37.882  1.00  0.00            
ATOM   2241  C1  CHO   320      82.463 111.439  40.532  1.00  0.00           C
ATOM   2242  C2  CHO   320      79.113 110.389  39.832  1.00  0.00           C
ATOM   2243  ROH CHO   321      14.813  85.689  18.032  1.00  0.00            
ATOM   2244  R1  CHO   321      16.463  86.389  20.182  1.00  0.00            
ATOM   2245  R2  CHO   321      15.913  88.589  21.832  1.00  0.00            
ATOM   2246  R3  CHO   321      16.113  86.739  23.832  1.00  0.00            
ATOM   2247  R4  CHO   321      15.363  89.189  25.182  1.00  0.00            
ATOM   2248  R5  CHO   321      17.013  87.939  25.682  1.00  0.00            
ATOM   2249  C1  CHO   321      15.163  87.839  28.982  1.00  0.00           C
ATOM   2250  C2  CHO   321      17.063  87.389  32.932  1.00  0.00           C
ATOM   2251  ROH CHO   322      35.613  78.639  17.432  1.00  0.00            
ATOM   2252  R1  CHO   322      35.163  77.889  20.082  1.00  0.00            
ATOM   2253  R2  CHO   322      36.313  79.239  22.232  1.00  0.00            
ATOM   2254  R3  CHO   322      33.763  79.439  23.082  1.00  0.00            
ATOM   2255  R4  CHO   322      35.363  79.839  25.482  1.00  0.00            
ATOM   2256  R5  CHO   322      33.763  78.389  25.232  1.00  0.00            
ATOM   2257  C1  CHO   322      32.413  80.389  28.232  1.00  0.00           C
ATOM   2258  C2  CHO   322      31.713  79.989  32.132  1.00  0.00           C
ATOM   2259  ROH CHO   323     103.613 140.139  30.132  1.00  0.00            
ATOM   2260  R1  CHO   323     102.013 140.289  32.432  1.00  0.00            
ATOM   2261  R2  CHO   323     100.513 138.189  33.382  1.00  0.00            
ATOM   2262  R3  CHO   323     101.863 138.639  35.682  1.00  0.00            
ATOM   2263  R4  CHO   323      99.163 137.989  36.582  1.00  0.00            
ATOM   2264  R5  CHO   323     100.313 139.789  37.132  1.00  0.00            
ATOM   2265  C1  CHO   323      99.663 138.289  40.582  1.00  0.00           C
ATOM   2266  C2  CHO   323     100.113 137.589  44.082  1.00  0.00           C
ATOM   2267  ROH CHO   324       7.563   2.089  49.132  1.00  0.00            
ATOM   2268  R1  CHO   324       8.613   3.239  46.732  1.00  0.00            
ATOM   2269  R2  CHO   324      10.413   1.939  45.132  1.00  0.00            
ATOM   2270  R3  CHO   324       8.613   2.439  43.182  1.00  0.00            
ATOM   2271  R4  CHO   324      10.813   1.139  41.832  1.00  0.00            
ATOM   2272  R5  CHO   324       9.913   3.039  41.282  1.00  0.00            
ATOM   2273  C1  CHO   324       9.313   1.139  38.032  1.00  0.00           C
ATOM   2274  C2  CHO   324       7.863   0.189  35.482  1.00  0.00           C
ATOM   2275  ROH CHO   325     148.313 174.789  22.082  1.00  0.00            
ATOM   2276  R1  CHO   325     148.213 175.139  24.932  1.00  0.00            
ATOM   2277  R2  CHO   325     148.663 173.039  26.682  1.00  0.00            
ATOM   2278  R3  CHO   325     150.513 174.740  27.682  1.00  0.00            
ATOM   2279  R4  CHO   325     150.413 172.489  29.582  1.00  0.00            
ATOM   2280  R5  CHO   325     150.213 174.590  30.082  1.00  0.00            
ATOM   2281  C1  CHO   325     153.263 173.739  32.232  1.00  0.00           C
ATOM   2282  C2  CHO   325     153.913 171.789  36.682  1.00  0.00           C
ATOM   2283  ROH CHO   326      47.813 143.889  26.132  1.00  0.00            
ATOM   2284  R1  CHO   326      47.863 143.990  28.982  1.00  0.00            
ATOM   2285  R2  CHO   326      45.763 145.039  30.482  1.00  0.00            
ATOM   2286  R3  CHO   326      45.963 142.639  31.732  1.00  0.00            
ATOM   2287  R4  CHO   326      43.963 144.139  33.232  1.00  0.00            
ATOM   2288  R5  CHO   326      45.763 143.189  34.032  1.00  0.00            
ATOM   2289  C1  CHO   326      43.063 141.389  36.082  1.00  0.00           C
ATOM   2290  C2  CHO   326      42.313 141.139  39.032  1.00  0.00           C
ATOM   2291  ROH CHO   327      89.363 194.740  19.732  1.00  0.00            
ATOM   2292  R1  CHO   327      89.613 196.290  22.082  1.00  0.00            
ATOM   2293  R2  CHO   327      89.013 195.289  24.582  1.00  0.00            
ATOM   2294  R3  CHO   327      91.513 196.139  25.182  1.00  0.00            
ATOM   2295  R4  CHO   327      89.913 196.839  27.532  1.00  0.00            
ATOM   2296  R5  CHO   327      91.163 198.189  26.332  1.00  0.00            
ATOM   2297  C1  CHO   327      92.763 198.589  29.782  1.00  0.00           C
ATOM   2298  C2  CHO   327      94.763 201.639  29.582  1.00  0.00           C
ATOM   2299  ROH CHO   328     222.613  38.489  48.032  1.00  0.00            
ATOM   2300  R1  CHO   328     222.513  39.289  45.332  1.00  0.00            
ATOM   2301  R2  CHO   328     224.263  38.289  43.432  1.00  0.00            
ATOM   2302  R3  CHO   328     221.963  37.689  42.132  1.00  0.00            
ATOM   2303  R4  CHO   328     224.013  37.739  40.032  1.00  0.00            
ATOM   2304  R5  CHO   328     222.163  38.839  40.032  1.00  0.00            
ATOM   2305  C1  CHO   328     221.763  36.839  36.832  1.00  0.00           C
ATOM   2306  C2  CHO   328     221.713  35.689  32.682  1.00  0.00           C
ATOM   2307  ROH CHO   329      59.013  98.889  20.732  1.00  0.00            
ATOM   2308  R1  CHO   329      58.163  97.989  23.282  1.00  0.00            
ATOM   2309  R2  CHO   329      59.563  96.189  24.832  1.00  0.00            
ATOM   2310  R3  CHO   329      59.413  98.139  26.732  1.00  0.00            
ATOM   2311  R4  CHO   329      59.513  95.639  28.232  1.00  0.00            
ATOM   2312  R5  CHO   329      58.013  97.189  28.432  1.00  0.00            
ATOM   2313  C1  CHO   329      59.313  97.139  31.982  1.00  0.00           C
ATOM   2314  C2  CHO   329      59.063  98.289  34.832  1.00  0.00           C
ATOM   2315  ROH CHO   330     101.513 115.489  59.882  1.00  0.00            
ATOM   2316  R1  CHO   330     100.563 114.739  57.282  1.00  0.00            
ATOM   2317  R2  CHO   330     102.013 115.289  54.982  1.00  0.00            
ATOM   2318  R3  CHO   330     101.713 112.639  54.532  1.00  0.00            
ATOM   2319  R4  CHO   330     103.013 113.639  52.132  1.00  0.00            
ATOM   2320  R5  CHO   330     101.163 112.439  52.232  1.00  0.00            
ATOM   2321  C1  CHO   330     103.313 110.139  50.082  1.00  0.00           C
ATOM   2322  C2  CHO   330     101.113 109.139  46.782  1.00  0.00           C
ATOM   2323  ROH CHO   331     125.313 164.439  46.432  1.00  0.00            
ATOM   2324  R1  CHO   331     127.863 165.589  46.132  1.00  0.00            
ATOM   2325  R2  CHO   331     130.163 164.039  45.682  1.00  0.00            
ATOM   2326  R3  CHO   331     130.413 165.689  43.532  1.00  0.00            
ATOM   2327  R4  CHO   331     133.063 164.539  43.882  1.00  0.00            
ATOM   2328  R5  CHO   331     132.613 166.639  43.732  1.00  0.00            
ATOM   2329  C1  CHO   331     135.013 166.339  40.832  1.00  0.00           C
ATOM   2330  C2  CHO   331     136.613 166.039  38.132  1.00  0.00           C
ATOM   2331  ROH CHO   332     101.963 214.490  41.832  1.00  0.00            
ATOM   2332  R1  CHO   332     102.513 212.689  39.682  1.00  0.00            
ATOM   2333  R2  CHO   332     100.513 211.439  38.282  1.00  0.00            
ATOM   2334  R3  CHO   332     101.763 212.489  36.132  1.00  0.00            
ATOM   2335  R4  CHO   332     100.613 209.989  35.132  1.00  0.00            
ATOM   2336  R5  CHO   332     102.663 210.589  34.982  1.00  0.00            
ATOM   2337  C1  CHO   332     101.863 210.189  31.282  1.00  0.00           C
ATOM   2338  C2  CHO   332      99.663 209.789  28.482  1.00  0.00           C
ATOM   2339  ROH CHO   333      23.163  35.189  47.132  1.00  0.00            
ATOM   2340  R1  CHO   333      24.263  36.289  44.732  1.00  0.00            
ATOM   2341  R2  CHO   333      25.963  34.889  43.132  1.00  0.00            
ATOM   2342  R3  CHO   333      24.163  35.489  41.182  1.00  0.00            
ATOM   2343  R4  CHO   333      26.663  35.139  39.732  1.00  0.00            
ATOM   2344  R5  CHO   333      25.363  36.839  39.632  1.00  0.00            
ATOM   2345  C1  CHO   333      25.363  35.839  35.982  1.00  0.00           C
ATOM   2346  C2  CHO   333      25.313  35.539  31.682  1.00  0.00           C
ATOM   2347  ROH CHO   334       9.063  12.939  46.282  1.00  0.00            
ATOM   2348  R1  CHO   334       9.063  13.089  43.432  1.00  0.00            
ATOM   2349  R2  CHO   334      11.313  13.589  41.982  1.00  0.00            
ATOM   2350  R3  CHO   334      10.613  11.339  40.682  1.00  0.00            
ATOM   2351  R4  CHO   334      11.713  13.039  38.582  1.00  0.00            
ATOM   2352  R5  CHO   334       9.763  12.089  38.582  1.00  0.00            
ATOM   2353  C1  CHO   334      11.313  10.589  35.382  1.00  0.00           C
ATOM   2354  C2  CHO   334       8.863  10.289  33.132  1.00  0.00           C
ATOM   2355  ROH CHO   335     182.363  84.589  20.182  1.00  0.00            
ATOM   2356  R1  CHO   335     181.263  85.489  22.632  1.00  0.00            
ATOM   2357  R2  CHO   335     180.313  83.739  24.532  1.00  0.00            
ATOM   2358  R3  CHO   335     182.063  85.039  26.182  1.00  0.00            
ATOM   2359  R4  CHO   335     180.663  83.139  27.932  1.00  0.00            
ATOM   2360  R5  CHO   335     180.863  85.289  28.232  1.00  0.00            
ATOM   2361  C1  CHO   335     182.463  84.039  31.432  1.00  0.00           C
ATOM   2362  C2  CHO   335     184.363  84.989  34.982  1.00  0.00           C
ATOM   2363  ROH CHO   336     145.563 109.889  56.282  1.00  0.00            
ATOM   2364  R1  CHO   336     144.313 110.639  53.832  1.00  0.00            
ATOM   2365  R2  CHO   336     143.263 113.139  53.432  1.00  0.00            
ATOM   2366  R3  CHO   336     144.913 113.089  51.232  1.00  0.00            
ATOM   2367  R4  CHO   336     142.513 114.589  50.332  1.00  0.00            
ATOM   2368  R5  CHO   336     143.413 112.839  49.382  1.00  0.00            
ATOM   2369  C1  CHO   336     143.613 115.389  46.532  1.00  0.00           C
ATOM   2370  C2  CHO   336     140.963 112.839  45.132  1.00  0.00           C
ATOM   2371  ROH CHO   337     182.863  30.789  37.682  1.00  0.00            
ATOM   2372  R1  CHO   337     183.613  32.189  35.332  1.00  0.00            
ATOM   2373  R2  CHO   337     186.263  32.589  34.632  1.00  0.00            
ATOM   2374  R3  CHO   337     185.413  31.439  32.282  1.00  0.00            
ATOM   2375  R4  CHO   337     188.113  32.389  31.732  1.00  0.00            
ATOM   2376  R5  CHO   337     186.313  32.839  30.582  1.00  0.00            
ATOM   2377  C1  CHO   337     188.413  31.239  27.832  1.00  0.00           C
ATOM   2378  C2  CHO   337     189.363  32.589  25.482  1.00  0.00           C
ATOM   2379  ROH CHO   338     135.963 221.639  44.332  1.00  0.00            
ATOM   2380  R1  CHO   338     136.413 219.939  42.132  1.00  0.00            
ATOM   2381  R2  CHO   338     135.113 220.239  39.732  1.00  0.00            
ATOM   2382  R3  CHO   338     137.663 220.339  38.732  1.00  0.00            
ATOM   2383  R4  CHO   338     136.063 219.289  36.532  1.00  0.00            
ATOM   2384  R5  CHO   338     137.813 218.389  37.332  1.00  0.00            
ATOM   2385  C1  CHO   338     138.963 218.839  33.732  1.00  0.00           C
ATOM   2386  C2  CHO   338     139.963 216.389  29.882  1.00  0.00           C
ATOM   2387  ROH CHO   339      95.963 122.989  29.032  1.00  0.00            
ATOM   2388  R1  CHO   339      97.063 122.239  31.532  1.00  0.00            
ATOM   2389  R2  CHO   339      98.313 124.089  33.232  1.00  0.00            
ATOM   2390  R3  CHO   339      96.563 123.139  35.032  1.00  0.00            
ATOM   2391  R4  CHO   339      98.713 124.289  36.632  1.00  0.00            
ATOM   2392  R5  CHO   339      97.913 122.289  36.832  1.00  0.00            
ATOM   2393  C1  CHO   339      97.263 123.539  40.332  1.00  0.00           C
ATOM   2394  C2  CHO   339      94.013 123.989  42.682  1.00  0.00           C
ATOM   2395  ROH CHO   340     137.063  29.439  41.932  1.00  0.00            
ATOM   2396  R1  CHO   340     138.413  30.389  39.632  1.00  0.00            
ATOM   2397  R2  CHO   340     137.163  30.589  37.182  1.00  0.00            
ATOM   2398  R3  CHO   340     138.013  33.189  37.332  1.00  0.00            
ATOM   2399  R4  CHO   340     137.163  32.839  34.532  1.00  0.00            
ATOM   2400  R5  CHO   340     139.113  33.589  35.232  1.00  0.00            
ATOM   2401  C1  CHO   340     137.963  36.589  33.132  1.00  0.00           C
ATOM   2402  C2  CHO   340     139.563  36.839  30.332  1.00  0.00           C
ATOM   2403  ROH CHO   341      21.113 114.439  44.982  1.00  0.00            
ATOM   2404  R1  CHO   341      21.113 115.739  42.482  1.00  0.00            
ATOM   2405  R2  CHO   341      21.163 114.389  40.082  1.00  0.00            
ATOM   2406  R3  CHO   341      18.963 115.839  39.532  1.00  0.00            
ATOM   2407  R4  CHO   341      19.963 115.089  36.882  1.00  0.00            
ATOM   2408  R5  CHO   341      19.513 117.089  37.582  1.00  0.00            
ATOM   2409  C1  CHO   341      17.213 116.889  34.582  1.00  0.00           C
ATOM   2410  C2  CHO   341      15.463 119.939  32.782  1.00  0.00           C
ATOM   2411  ROH CHO   342     103.513  44.089  42.732  1.00  0.00            
ATOM   2412  R1  CHO   342     103.413  44.439  39.932  1.00  0.00            
ATOM   2413  R2  CHO   342     102.763  42.389  38.182  1.00  0.00            
ATOM   2414  R3  CHO   342     100.863  44.139  37.332  1.00  0.00            
ATOM   2415  R4  CHO   342     101.863  42.839  34.882  1.00  0.00            
ATOM   2416  R5  CHO   342     101.763  44.989  35.282  1.00  0.00            
ATOM   2417  C1  CHO   342      99.563  44.789  32.182  1.00  0.00           C
ATOM   2418  C2  CHO   342     100.663  44.539  28.582  1.00  0.00           C
ATOM   2419  ROH CHO   343     189.513 111.989  23.982  1.00  0.00            
ATOM   2420  R1  CHO   343     190.263 112.189  26.732  1.00  0.00            
ATOM   2421  R2  CHO   343     191.513 114.439  27.732  1.00  0.00            
ATOM   2422  R3  CHO   343     189.463 114.339  29.532  1.00  0.00            
ATOM   2423  R4  CHO   343     191.813 115.089  31.132  1.00  0.00            
ATOM   2424  R5  CHO   343     190.463 113.439  31.532  1.00  0.00            
ATOM   2425  C1  CHO   343     190.063 115.389  34.782  1.00  0.00           C
ATOM   2426  C2  CHO   343     188.663 116.439  37.932  1.00  0.00           C
ATOM   2427  ROH CHO   344     213.963  33.589  49.332  1.00  0.00            
ATOM   2428  R1  CHO   344     212.563  34.039  46.932  1.00  0.00            
ATOM   2429  R2  CHO   344     213.663  33.589  44.432  1.00  0.00            
ATOM   2430  R3  CHO   344     211.463  32.089  44.032  1.00  0.00            
ATOM   2431  R4  CHO   344     212.613  32.439  41.332  1.00  0.00            
ATOM   2432  R5  CHO   344     210.563  32.889  41.982  1.00  0.00            
ATOM   2433  C1  CHO   344     209.863  30.339  39.232  1.00  0.00           C
ATOM   2434  C2  CHO   344     211.113  27.839  36.382  1.00  0.00           C
ATOM   2435  ROH CHO   345      83.463 204.740  20.782  1.00  0.00            
ATOM   2436  R1  CHO   345      83.363 203.989  23.482  1.00  0.00            
ATOM   2437  R2  CHO   345      85.363 204.639  25.332  1.00  0.00            
ATOM   2438  R3  CHO   345      83.313 205.639  26.732  1.00  0.00            
ATOM   2439  R4  CHO   345      85.463 205.289  28.682  1.00  0.00            
ATOM   2440  R5  CHO   345      83.413 204.539  28.832  1.00  0.00            
ATOM   2441  C1  CHO   345      83.563 206.639  32.032  1.00  0.00           C
ATOM   2442  C2  CHO   345      82.863 203.989  34.282  1.00  0.00           C
ATOM   2443  ROH CHO   346      40.063 105.239  50.832  1.00  0.00            
ATOM   2444  R1  CHO   346      41.063 105.789  48.232  1.00  0.00            
ATOM   2445  R2  CHO   346      41.813 103.789  46.482  1.00  0.00            
ATOM   2446  R3  CHO   346      40.063 104.989  44.832  1.00  0.00            
ATOM   2447  R4  CHO   346      42.213 104.089  43.082  1.00  0.00            
ATOM   2448  R5  CHO   346      41.413 106.139  43.232  1.00  0.00            
ATOM   2449  C1  CHO   346      40.763 105.439  39.532  1.00  0.00           C
ATOM   2450  C2  CHO   346      39.613 102.989  36.182  1.00  0.00           C
ATOM   2451  ROH CHO   347     213.663  42.689  47.632  1.00  0.00            
ATOM   2452  R1  CHO   347     213.713  42.989  44.782  1.00  0.00            
ATOM   2453  R2  CHO   347     211.463  43.389  43.282  1.00  0.00            
ATOM   2454  R3  CHO   347     212.863  45.539  42.382  1.00  0.00            
ATOM   2455  R4  CHO   347     210.813  45.089  40.332  1.00  0.00            
ATOM   2456  R5  CHO   347     212.963  45.239  40.032  1.00  0.00            
ATOM   2457  C1  CHO   347     211.713  48.089  37.782  1.00  0.00           C
ATOM   2458  C2  CHO   347     211.563  47.189  33.432  1.00  0.00           C
ATOM   2459  ROH CHO   348     167.913 107.739  25.482  1.00  0.00            
ATOM   2460  R1  CHO   348     169.013 106.789  27.932  1.00  0.00            
ATOM   2461  R2  CHO   348     171.763 106.489  28.282  1.00  0.00            
ATOM   2462  R3  CHO   348     171.363 108.089  30.432  1.00  0.00            
ATOM   2463  R4  CHO   348     172.863 105.839  31.482  1.00  0.00            
ATOM   2464  R5  CHO   348     170.963 106.539  32.232  1.00  0.00            
ATOM   2465  C1  CHO   348     173.113 106.939  35.382  1.00  0.00           C
ATOM   2466  C2  CHO   348     171.963 106.939  38.782  1.00  0.00           C
ATOM   2467  ROH CHO   349      19.763 148.639  23.532  1.00  0.00            
ATOM   2468  R1  CHO   349      18.013 146.839  24.882  1.00  0.00            
ATOM   2469  R2  CHO   349      18.913 144.689  26.332  1.00  0.00            
ATOM   2470  R3  CHO   349      17.413 145.839  28.332  1.00  0.00            
ATOM   2471  R4  CHO   349      17.163 142.939  28.732  1.00  0.00            
ATOM   2472  R5  CHO   349      15.513 144.339  28.532  1.00  0.00            
ATOM   2473  C1  CHO   349      14.713 142.939  31.982  1.00  0.00           C
ATOM   2474  C2  CHO   349      15.213 142.139  35.832  1.00  0.00           C
ATOM   2475  ROH CHO   350     115.863 101.839  58.682  1.00  0.00            
ATOM   2476  R1  CHO   350     114.813 101.889  56.032  1.00  0.00            
ATOM   2477  R2  CHO   350     113.063 103.839  55.182  1.00  0.00            
ATOM   2478  R3  CHO   350     114.913 104.189  53.232  1.00  0.00            
ATOM   2479  R4  CHO   350     112.513 105.589  52.232  1.00  0.00            
ATOM   2480  R5  CHO   350     113.663 104.039  51.182  1.00  0.00            
ATOM   2481  C1  CHO   350     113.963 106.939  48.732  1.00  0.00           C
ATOM   2482  C2  CHO   350     114.663 107.389  45.032  1.00  0.00           C
ATOM   2483  ROH CHO   351      88.313 129.289  60.832  1.00  0.00            
ATOM   2484  R1  CHO   351      87.763 130.089  58.182  1.00  0.00            
ATOM   2485  R2  CHO   351      89.763 130.839  56.432  1.00  0.00            
ATOM   2486  R3  CHO   351      88.613 128.990  54.832  1.00  0.00            
ATOM   2487  R4  CHO   351      89.763 130.939  52.982  1.00  0.00            
ATOM   2488  R5  CHO   351      87.713 130.240  53.032  1.00  0.00            
ATOM   2489  C1  CHO   351      88.663 129.239  49.482  1.00  0.00           C
ATOM   2490  C2  CHO   351      88.113 130.389  46.432  1.00  0.00           C
ATOM   2491  ROH CHO   352     224.213  77.289  14.432  1.00  0.00            
ATOM   2492  R1  CHO   352     223.713  78.939  16.732  1.00  0.00            
ATOM   2493  R2  CHO   352     221.363  78.639  18.232  1.00  0.00            
ATOM   2494  R3  CHO   352     223.163  78.389  20.282  1.00  0.00            
ATOM   2495  R4  CHO   352     220.563  78.739  21.582  1.00  0.00            
ATOM   2496  R5  CHO   352     222.363  79.889  21.932  1.00  0.00            
ATOM   2497  C1  CHO   352     221.713  78.539  25.432  1.00  0.00           C
ATOM   2498  C2  CHO   352     219.813  77.489  28.232  1.00  0.00           C
ATOM   2499  ROH CHO   353      91.813 223.340  16.282  1.00  0.00            
ATOM   2500  R1  CHO   353      92.763 225.139  18.282  1.00  0.00            
ATOM   2501  R2  CHO   353      93.863 224.240  20.632  1.00  0.00            
ATOM   2502  R3  CHO   353      95.913 225.889  19.932  1.00  0.00            
ATOM   2503  R4  CHO   353      96.013 225.840  22.832  1.00  0.00            
ATOM   2504  R5  CHO   353      95.913 227.589  21.582  1.00  0.00            
ATOM   2505  C1  CHO   353      99.163 228.289  23.432  1.00  0.00           C
ATOM   2506  C2  CHO   353     103.263 228.340  24.782  1.00  0.00           C
ATOM   2507  ROH CHO   354      20.113 218.839  52.032  1.00  0.00            
ATOM   2508  R1  CHO   354      20.063 218.490  49.232  1.00  0.00            
ATOM   2509  R2  CHO   354      22.263 218.989  47.632  1.00  0.00            
ATOM   2510  R3  CHO   354      21.863 216.439  46.782  1.00  0.00            
ATOM   2511  R4  CHO   354      23.813 217.540  44.882  1.00  0.00            
ATOM   2512  R5  CHO   354      21.913 216.589  44.382  1.00  0.00            
ATOM   2513  C1  CHO   354      24.313 214.339  42.482  1.00  0.00           C
ATOM   2514  C2  CHO   354      23.413 212.639  39.032  1.00  0.00           C
ATOM   2515  ROH CHO   355     110.713 179.189  54.532  1.00  0.00            
ATOM   2516  R1  CHO   355     110.013 180.840  52.332  1.00  0.00            
ATOM   2517  R2  CHO   355     111.663 181.339  50.182  1.00  0.00            
ATOM   2518  R3  CHO   355     109.513 180.490  48.782  1.00  0.00            
ATOM   2519  R4  CHO   355     110.763 182.489  47.082  1.00  0.00            
ATOM   2520  R5  CHO   355     108.663 182.439  47.682  1.00  0.00            
ATOM   2521  C1  CHO   355     108.213 182.389  43.932  1.00  0.00           C
ATOM   2522  C2  CHO   355     107.713 184.939  42.032  1.00  0.00           C
ATOM   2523  ROH CHO   356     150.113  72.689  16.732  1.00  0.00            
ATOM   2524  R1  CHO   356     148.413  73.089  18.982  1.00  0.00            
ATOM   2525  R2  CHO   356     148.663  71.639  21.332  1.00  0.00            
ATOM   2526  R3  CHO   356     148.813  74.139  22.432  1.00  0.00            
ATOM   2527  R4  CHO   356     147.913  72.389  24.632  1.00  0.00            
ATOM   2528  R5  CHO   356     146.963  74.239  23.932  1.00  0.00            
ATOM   2529  C1  CHO   356     147.613  75.139  27.582  1.00  0.00           C
ATOM   2530  C2  CHO   356     147.163  76.189  30.882  1.00  0.00           C
ATOM   2531  ROH CHO   357     195.513 175.040  49.032  1.00  0.00            
ATOM   2532  R1  CHO   357     195.313 172.839  47.282  1.00  0.00            
ATOM   2533  R2  CHO   357     196.163 172.939  44.682  1.00  0.00            
ATOM   2534  R3  CHO   357     197.663 170.789  45.382  1.00  0.00            
ATOM   2535  R4  CHO   357     197.313 170.490  42.482  1.00  0.00            
ATOM   2536  R5  CHO   357     196.863 168.989  43.982  1.00  0.00            
ATOM   2537  C1  CHO   357     199.363 167.090  41.882  1.00  0.00           C
ATOM   2538  C2  CHO   357     198.713 165.389  38.632  1.00  0.00           C
ATOM   2539  ROH CHO   358      49.363  54.189  47.582  1.00  0.00            
ATOM   2540  R1  CHO   358      50.113  54.539  44.882  1.00  0.00            
ATOM   2541  R2  CHO   358      49.563  52.639  42.932  1.00  0.00            
ATOM   2542  R3  CHO   358      48.463  54.789  41.632  1.00  0.00            
ATOM   2543  R4  CHO   358      49.513  53.039  39.532  1.00  0.00            
ATOM   2544  R5  CHO   358      49.963  55.189  39.832  1.00  0.00            
ATOM   2545  C1  CHO   358      48.463  55.289  36.282  1.00  0.00           C
ATOM   2546  C2  CHO   358      45.213  56.989  33.932  1.00  0.00           C
ATOM   2547  ROH CHO   359      99.813  29.489  16.682  1.00  0.00            
ATOM   2548  R1  CHO   359      99.963  28.739  19.382  1.00  0.00            
ATOM   2549  R2  CHO   359     100.713  30.539  21.382  1.00  0.00            
ATOM   2550  R3  CHO   359      98.363  29.689  22.482  1.00  0.00            
ATOM   2551  R4  CHO   359      99.763  31.039  24.682  1.00  0.00            
ATOM   2552  R5  CHO   359      98.963  29.039  24.732  1.00  0.00            
ATOM   2553  C1  CHO   359      97.063  30.589  27.632  1.00  0.00           C
ATOM   2554  C2  CHO   359      96.113  29.539  30.332  1.00  0.00           C
ATOM   2555  ROH CHO   360      64.013   6.589  16.882  1.00  0.00            
ATOM   2556  R1  CHO   360      63.763   5.789  19.582  1.00  0.00            
ATOM   2557  R2  CHO   360      65.813   4.439  20.882  1.00  0.00            
ATOM   2558  R3  CHO   360      65.613   6.489  22.682  1.00  0.00            
ATOM   2559  R4  CHO   360      66.313   4.139  24.332  1.00  0.00            
ATOM   2560  R5  CHO   360      64.613   5.489  24.632  1.00  0.00            
ATOM   2561  C1  CHO   360      66.463   5.939  27.932  1.00  0.00           C
ATOM   2562  C2  CHO   360      64.013   5.039  30.032  1.00  0.00           C
ATOM   2563  ROH CHO   361      30.213  96.339  14.532  1.00  0.00            
ATOM   2564  R1  CHO   361      29.663  96.689  17.282  1.00  0.00            
ATOM   2565  R2  CHO   361      27.663  98.389  18.182  1.00  0.00            
ATOM   2566  R3  CHO   361      26.863  96.139  19.532  1.00  0.00            
ATOM   2567  R4  CHO   361      25.213  98.339  20.632  1.00  0.00            
ATOM   2568  R5  CHO   361      26.463  96.939  21.732  1.00  0.00            
ATOM   2569  C1  CHO   361      23.013  96.239  23.282  1.00  0.00           C
ATOM   2570  C2  CHO   361      21.713 100.039  24.382  1.00  0.00           C
ATOM   2571  ROH CHO   362     163.813 148.439  46.732  1.00  0.00            
ATOM   2572  R1  CHO   362     163.913 147.789  43.982  1.00  0.00            
ATOM   2573  R2  CHO   362     163.063 145.389  42.982  1.00  0.00            
ATOM   2574  R3  CHO   362     161.463 146.939  41.432  1.00  0.00            
ATOM   2575  R4  CHO   362     161.613 144.389  40.032  1.00  0.00            
ATOM   2576  R5  CHO   362     162.063 146.339  39.182  1.00  0.00            
ATOM   2577  C1  CHO   362     159.313 145.240  36.782  1.00  0.00           C
ATOM   2578  C2  CHO   362     159.063 142.939  33.982  1.00  0.00           C
ATOM   2579  ROH CHO   363      32.913  75.289  16.532  1.00  0.00            
ATOM   2580  R1  CHO   363      33.013  73.339  18.582  1.00  0.00            
ATOM   2581  R2  CHO   363      33.613  73.939  21.182  1.00  0.00            
ATOM   2582  R3  CHO   363      31.263  72.739  21.682  1.00  0.00            
ATOM   2583  R4  CHO   363      32.113  73.789  24.282  1.00  0.00            
ATOM   2584  R5  CHO   363      31.563  71.739  23.832  1.00  0.00            
ATOM   2585  C1  CHO   363      29.013  72.539  26.582  1.00  0.00           C
ATOM   2586  C2  CHO   363      29.713  70.239  28.932  1.00  0.00           C
ATOM   2587  ROH CHO   364      59.663 164.139  56.582  1.00  0.00            
ATOM   2588  R1  CHO   364      58.413 164.740  54.132  1.00  0.00            
ATOM   2589  R2  CHO   364      59.563 164.139  51.682  1.00  0.00            
ATOM   2590  R3  CHO   364      57.163 162.889  51.232  1.00  0.00            
ATOM   2591  R4  CHO   364      58.463 163.089  48.582  1.00  0.00            
ATOM   2592  R5  CHO   364      56.463 163.790  49.132  1.00  0.00            
ATOM   2593  C1  CHO   364      55.563 161.339  46.382  1.00  0.00           C
ATOM   2594  C2  CHO   364      52.213 162.439  43.282  1.00  0.00           C
ATOM   2595  ROH CHO   365     151.213 126.389  50.682  1.00  0.00            
ATOM   2596  R1  CHO   365     152.013 125.489  48.132  1.00  0.00            
ATOM   2597  R2  CHO   365     150.813 126.439  45.782  1.00  0.00            
ATOM   2598  R3  CHO   365     153.363 126.989  45.132  1.00  0.00            
ATOM   2599  R4  CHO   365     152.113 126.189  42.582  1.00  0.00            
ATOM   2600  R5  CHO   365     153.963 125.389  43.432  1.00  0.00            
ATOM   2601  C1  CHO   365     155.263 126.639  40.132  1.00  0.00           C
ATOM   2602  C2  CHO   365     159.013 127.989  38.382  1.00  0.00           C
ATOM   2603  ROH CHO   366      58.413 126.789  26.982  1.00  0.00            
ATOM   2604  R1  CHO   366      56.913 126.539  29.382  1.00  0.00            
ATOM   2605  R2  CHO   366      57.913 125.339  31.632  1.00  0.00            
ATOM   2606  R3  CHO   366      57.163 127.689  32.782  1.00  0.00            
ATOM   2607  R4  CHO   366      57.063 125.689  34.982  1.00  0.00            
ATOM   2608  R5  CHO   366      55.463 127.039  34.382  1.00  0.00            
ATOM   2609  C1  CHO   366      55.913 128.139  37.982  1.00  0.00           C
ATOM   2610  C2  CHO   366      57.613 130.739  40.682  1.00  0.00           C
ATOM   2611  ROH CHO   367      28.813  54.739  44.232  1.00  0.00            
ATOM   2612  R1  CHO   367      28.863  54.539  41.382  1.00  0.00            
ATOM   2613  R2  CHO   367      29.863  56.539  39.782  1.00  0.00            
ATOM   2614  R3  CHO   367      31.413  54.539  38.782  1.00  0.00            
ATOM   2615  R4  CHO   367      31.913  56.839  37.032  1.00  0.00            
ATOM   2616  R5  CHO   367      31.313  54.839  36.432  1.00  0.00            
ATOM   2617  C1  CHO   367      34.563  55.089  34.482  1.00  0.00           C
ATOM   2618  C2  CHO   367      36.713  56.889  31.982  1.00  0.00           C
ATOM   2619  ROH CHO   368     125.013 113.339  61.982  1.00  0.00            
ATOM   2620  R1  CHO   368     124.713 114.439  59.382  1.00  0.00            
ATOM   2621  R2  CHO   368     123.963 112.939  57.232  1.00  0.00            
ATOM   2622  R3  CHO   368     122.013 114.839  56.982  1.00  0.00            
ATOM   2623  R4  CHO   368     122.663 114.089  54.232  1.00  0.00            
ATOM   2624  R5  CHO   368     122.613 116.089  55.082  1.00  0.00            
ATOM   2625  C1  CHO   368     120.063 116.539  52.282  1.00  0.00           C
ATOM   2626  C2  CHO   368     119.163 113.339  49.732  1.00  0.00           C
ATOM   2627  ROH CHO   369      28.263 138.289  23.582  1.00  0.00            
ATOM   2628  R1  CHO   369      26.663 138.990  25.782  1.00  0.00            
ATOM   2629  R2  CHO   369      25.063 137.189  27.082  1.00  0.00            
ATOM   2630  R3  CHO   369      26.413 138.089  29.282  1.00  0.00            
ATOM   2631  R4  CHO   369      24.163 136.490  30.382  1.00  0.00            
ATOM   2632  R5  CHO   369      24.663 138.539  30.882  1.00  0.00            
ATOM   2633  C1  CHO   369      24.913 136.939  34.332  1.00  0.00           C
ATOM   2634  C2  CHO   369      26.863 136.639  36.182  1.00  0.00           C
ATOM   2635  ROH CHO   370     210.863 108.839  19.832  1.00  0.00            
ATOM   2636  R1  CHO   370     212.963 108.389  21.682  1.00  0.00            
ATOM   2637  R2  CHO   370     213.113 109.739  24.082  1.00  0.00            
ATOM   2638  R3  CHO   370     213.213 107.239  25.132  1.00  0.00            
ATOM   2639  R4  CHO   370     213.513 109.039  27.432  1.00  0.00            
ATOM   2640  R5  CHO   370     214.813 107.389  26.882  1.00  0.00            
ATOM   2641  C1  CHO   370     213.863 106.289  30.382  1.00  0.00           C
ATOM   2642  C2  CHO   370     215.513 104.489  32.332  1.00  0.00           C
ATOM   2643  ROH CHO   371     192.463 101.139  22.882  1.00  0.00            
ATOM   2644  R1  CHO   371     192.063 102.339  25.382  1.00  0.00            
ATOM   2645  R2  CHO   371     191.463 100.839  27.682  1.00  0.00            
ATOM   2646  R3  CHO   371     193.613 102.089  28.682  1.00  0.00            
ATOM   2647  R4  CHO   371     191.663 102.139  30.882  1.00  0.00            
ATOM   2648  R5  CHO   371     192.763 103.839  30.032  1.00  0.00            
ATOM   2649  C1  CHO   371     193.863 104.039  33.682  1.00  0.00           C
ATOM   2650  C2  CHO   371     196.013 105.889  36.632  1.00  0.00           C
ATOM   2651  ROH CHO   372     102.263   9.539  42.432  1.00  0.00            
ATOM   2652  R1  CHO   372     102.013   8.739  39.732  1.00  0.00            
ATOM   2653  R2  CHO   372      99.563   8.389  38.532  1.00  0.00            
ATOM   2654  R3  CHO   372     100.613  10.089  36.682  1.00  0.00            
ATOM   2655  R4  CHO   372      98.363   8.839  35.282  1.00  0.00            
ATOM   2656  R5  CHO   372     100.413   8.939  34.582  1.00  0.00            
ATOM   2657  C1  CHO   372      98.663  10.639  31.682  1.00  0.00           C
ATOM   2658  C2  CHO   372      96.063  12.639  30.082  1.00  0.00           C
ATOM   2659  ROH CHO   373      60.463 125.039  57.182  1.00  0.00            
ATOM   2660  R1  CHO   373      59.713 125.239  54.432  1.00  0.00            
ATOM   2661  R2  CHO   373      61.213 126.689  52.582  1.00  0.00            
ATOM   2662  R3  CHO   373      61.213 124.289  51.232  1.00  0.00            
ATOM   2663  R4  CHO   373      62.413 126.239  49.382  1.00  0.00            
ATOM   2664  R5  CHO   373      60.713 124.939  48.982  1.00  0.00            
ATOM   2665  C1  CHO   373      63.113 123.739  46.232  1.00  0.00           C
ATOM   2666  C2  CHO   373      62.813 125.389  42.332  1.00  0.00           C
ATOM   2667  ROH CHO   374      32.813 205.889  27.032  1.00  0.00            
ATOM   2668  R1  CHO   374      32.963 207.090  29.582  1.00  0.00            
ATOM   2669  R2  CHO   374      31.213 206.439  31.632  1.00  0.00            
ATOM   2670  R3  CHO   374      33.513 206.039  33.032  1.00  0.00            
ATOM   2671  R4  CHO   374      31.413 205.939  35.082  1.00  0.00            
ATOM   2672  R5  CHO   374      33.213 207.139  35.132  1.00  0.00            
ATOM   2673  C1  CHO   374      33.713 205.189  38.332  1.00  0.00           C
ATOM   2674  C2  CHO   374      31.063 206.489  40.582  1.00  0.00           C
ATOM   2675  ROH CHO   375      56.063 212.739  20.232  1.00  0.00            
ATOM   2676  R1  CHO   375      55.913 214.039  22.732  1.00  0.00            
ATOM   2677  R2  CHO   375      54.763 212.939  24.932  1.00  0.00            
ATOM   2678  R3  CHO   375      57.163 213.490  26.082  1.00  0.00            
ATOM   2679  R4  CHO   375      55.613 212.240  28.232  1.00  0.00            
ATOM   2680  R5  CHO   375      56.663 214.189  28.282  1.00  0.00            
ATOM   2681  C1  CHO   375      58.363 212.389  31.232  1.00  0.00           C
ATOM   2682  C2  CHO   375      59.163 210.139  33.582  1.00  0.00           C
ATOM   2683  ROH CHO   376     169.363  81.689  19.782  1.00  0.00            
ATOM   2684  R1  CHO   376     170.813  81.239  22.132  1.00  0.00            
ATOM   2685  R2  CHO   376     171.063  83.139  24.132  1.00  0.00            
ATOM   2686  R3  CHO   376     170.113  81.089  25.732  1.00  0.00            
ATOM   2687  R4  CHO   376     171.713  82.739  27.532  1.00  0.00            
ATOM   2688  R5  CHO   376     171.913  80.589  27.182  1.00  0.00            
ATOM   2689  C1  CHO   376     171.263  80.639  30.932  1.00  0.00           C
ATOM   2690  C2  CHO   376     173.563  79.589  34.032  1.00  0.00           C
ATOM   2691  ROH CHO   377      55.913 101.789  19.682  1.00  0.00            
ATOM   2692  R1  CHO   377      56.163 102.439  22.432  1.00  0.00            
ATOM   2693  R2  CHO   377      54.113 102.089  24.232  1.00  0.00            
ATOM   2694  R3  CHO   377      55.963 100.639  25.582  1.00  0.00            
ATOM   2695  R4  CHO   377      54.313 101.889  27.682  1.00  0.00            
ATOM   2696  R5  CHO   377      56.513 101.989  27.482  1.00  0.00            
ATOM   2697  C1  CHO   377      56.213 100.439  30.932  1.00  0.00           C
ATOM   2698  C2  CHO   377      55.263 102.239  34.182  1.00  0.00           C
ATOM   2699  ROH CHO   378     202.213  24.089  21.182  1.00  0.00            
ATOM   2700  R1  CHO   378     201.863  22.739  23.632  1.00  0.00            
ATOM   2701  R2  CHO   378     202.313  23.939  26.082  1.00  0.00            
ATOM   2702  R3  CHO   378     199.763  23.139  26.582  1.00  0.00            
ATOM   2703  R4  CHO   378     200.913  23.539  29.232  1.00  0.00            
ATOM   2704  R5  CHO   378     199.913  21.739  28.482  1.00  0.00            
ATOM   2705  C1  CHO   378     197.763  22.539  31.532  1.00  0.00           C
ATOM   2706  C2  CHO   378     194.063  21.689  33.132  1.00  0.00           C
ATOM   2707  ROH CHO   379     216.563 107.039  18.632  1.00  0.00            
ATOM   2708  R1  CHO   379     217.363 109.089  20.432  1.00  0.00            
ATOM   2709  R2  CHO   379     217.613 108.689  23.132  1.00  0.00            
ATOM   2710  R3  CHO   379     220.113 109.639  22.732  1.00  0.00            
ATOM   2711  R4  CHO   379     219.813 109.639  25.632  1.00  0.00            
ATOM   2712  R5  CHO   379     220.413 111.289  24.432  1.00  0.00            
ATOM   2713  C1  CHO   379     223.463 111.039  26.732  1.00  0.00           C
ATOM   2714  C2  CHO   379     225.263 111.989  28.982  1.00  0.00           C
ATOM   2715  ROH CHO   380      12.863  88.839  45.782  1.00  0.00            
ATOM   2716  R1  CHO   380      13.913  88.289  43.232  1.00  0.00            
ATOM   2717  R2  CHO   380      13.113  89.639  40.982  1.00  0.00            
ATOM   2718  R3  CHO   380      15.763  90.139  40.682  1.00  0.00            
ATOM   2719  R4  CHO   380      14.713  90.189  37.932  1.00  0.00            
ATOM   2720  R5  CHO   380      16.363  88.989  38.682  1.00  0.00            
ATOM   2721  C1  CHO   380      18.113  90.939  35.932  1.00  0.00           C
ATOM   2722  C2  CHO   380      21.313  90.239  33.782  1.00  0.00           C
ATOM   2723  ROH CHO   381     117.463  92.639  20.932  1.00  0.00            
ATOM   2724  R1  CHO   381     118.463  91.189  23.132  1.00  0.00            
ATOM   2725  R2  CHO   381     117.063  90.939  25.482  1.00  0.00            
ATOM   2726  R3  CHO   381     117.413  88.289  25.032  1.00  0.00            
ATOM   2727  R4  CHO   381     118.463  88.689  27.782  1.00  0.00            
ATOM   2728  R5  CHO   381     119.513  87.739  26.082  1.00  0.00            
ATOM   2729  C1  CHO   381     119.563  84.939  28.632  1.00  0.00           C
ATOM   2730  C2  CHO   381     118.313  81.739  31.382  1.00  0.00           C
ATOM   2731  ROH CHO   382     107.013  62.739  12.282  1.00  0.00            
ATOM   2732  R1  CHO   382     109.063  61.689  13.932  1.00  0.00            
ATOM   2733  R2  CHO   382     108.563  59.789  15.932  1.00  0.00            
ATOM   2734  R3  CHO   382     110.463  58.389  14.632  1.00  0.00            
ATOM   2735  R4  CHO   382     110.563  57.389  17.382  1.00  0.00            
ATOM   2736  R5  CHO   382     112.213  58.189  16.232  1.00  0.00            
ATOM   2737  C1  CHO   382     113.513  54.639  16.982  1.00  0.00           C
ATOM   2738  C2  CHO   382     115.613  54.939  20.182  1.00  0.00           C
ATOM   2739  ROH CHO   383      93.463 129.439  27.432  1.00  0.00            
ATOM   2740  R1  CHO   383      92.313 131.039  29.482  1.00  0.00            
ATOM   2741  R2  CHO   383      91.313 129.989  31.832  1.00  0.00            
ATOM   2742  R3  CHO   383      92.963 131.789  32.982  1.00  0.00            
ATOM   2743  R4  CHO   383      91.613 130.539  35.232  1.00  0.00            
ATOM   2744  R5  CHO   383      91.713 132.639  34.832  1.00  0.00            
ATOM   2745  C1  CHO   383      93.313 132.539  38.282  1.00  0.00           C
ATOM   2746  C2  CHO   383      91.713 134.589  41.382  1.00  0.00           C
ATOM   2747  ROH CHO   384     216.863  80.939  16.982  1.00  0.00            
ATOM   2748  R1  CHO   384     215.963  81.689  19.532  1.00  0.00            
ATOM   2749  R2  CHO   384     216.463  80.189  21.782  1.00  0.00            
ATOM   2750  R3  CHO   384     217.563  82.489  22.732  1.00  0.00            
ATOM   2751  R4  CHO   384     217.263  80.789  25.082  1.00  0.00            
ATOM   2752  R5  CHO   384     216.513  82.789  24.882  1.00  0.00            
ATOM   2753  C1  CHO   384     218.763  83.289  27.882  1.00  0.00           C
ATOM   2754  C2  CHO   384     218.113  83.889  31.032  1.00  0.00           C
ATOM   2755  ROH CHO   385     147.113 199.139  26.732  1.00  0.00            
ATOM   2756  R1  CHO   385     146.963 201.389  28.432  1.00  0.00            
ATOM   2757  R2  CHO   385     147.863 201.389  31.032  1.00  0.00            
ATOM   2758  R3  CHO   385     149.263 203.539  30.232  1.00  0.00            
ATOM   2759  R4  CHO   385     149.213 203.739  33.132  1.00  0.00            
ATOM   2760  R5  CHO   385     148.613 205.289  31.732  1.00  0.00            
ATOM   2761  C1  CHO   385     151.363 207.139  33.582  1.00  0.00           C
ATOM   2762  C2  CHO   385     153.963 210.689  33.082  1.00  0.00           C
ATOM   2763  ROH CHO   386     185.363 148.889  48.732  1.00  0.00            
ATOM   2764  R1  CHO   386     185.663 151.139  47.082  1.00  0.00            
ATOM   2765  R2  CHO   386     186.913 150.990  44.582  1.00  0.00            
ATOM   2766  R3  CHO   386     184.563 152.089  43.732  1.00  0.00            
ATOM   2767  R4  CHO   386     186.513 152.789  41.682  1.00  0.00            
ATOM   2768  R5  CHO   386     185.213 154.139  42.732  1.00  0.00            
ATOM   2769  C1  CHO   386     184.113 154.839  39.132  1.00  0.00           C
ATOM   2770  C2  CHO   386     187.463 155.639  37.982  1.00  0.00           C
ATOM   2771  ROH CHO   387      69.513  54.539  13.882  1.00  0.00            
ATOM   2772  R1  CHO   387      70.963  53.689  16.182  1.00  0.00            
ATOM   2773  R2  CHO   387      72.763  55.339  17.482  1.00  0.00            
ATOM   2774  R3  CHO   387      71.213  54.739  19.632  1.00  0.00            
ATOM   2775  R4  CHO   387      73.913  54.939  20.732  1.00  0.00            
ATOM   2776  R5  CHO   387      72.613  53.239  20.932  1.00  0.00            
ATOM   2777  C1  CHO   387      73.213  54.139  24.632  1.00  0.00           C
ATOM   2778  C2  CHO   387      76.763  55.639  25.332  1.00  0.00           C
ATOM   2779  ROH CHO   388     125.713  88.189  52.982  1.00  0.00            
ATOM   2780  R1  CHO   388     124.513  89.539  50.832  1.00  0.00            
ATOM   2781  R2  CHO   388     124.613  92.289  50.582  1.00  0.00            
ATOM   2782  R3  CHO   388     125.613  91.739  48.132  1.00  0.00            
ATOM   2783  R4  CHO   388     125.663  94.689  48.282  1.00  0.00            
ATOM   2784  R5  CHO   388     124.713  93.489  46.732  1.00  0.00            
ATOM   2785  C1  CHO   388     127.213  95.539  44.632  1.00  0.00           C
ATOM   2786  C2  CHO   388     126.363  93.339  41.282  1.00  0.00           C
ATOM   2787  ROH CHO   389     118.063 134.589  30.432  1.00  0.00            
ATOM   2788  R1  CHO   389     117.763 132.639  32.482  1.00  0.00            
ATOM   2789  R2  CHO   389     119.713 132.089  34.332  1.00  0.00            
ATOM   2790  R3  CHO   389     117.763 132.589  36.132  1.00  0.00            
ATOM   2791  R4  CHO   389     119.863 131.289  37.682  1.00  0.00            
ATOM   2792  R5  CHO   389     117.763 130.689  37.582  1.00  0.00            
ATOM   2793  C1  CHO   389     118.113 131.289  41.332  1.00  0.00           C
ATOM   2794  C2  CHO   389     121.313 130.439  43.782  1.00  0.00           C
ATOM   2795  ROH CHO   390     201.813  14.239  38.232  1.00  0.00            
ATOM   2796  R1  CHO   390     200.863  16.339  36.532  1.00  0.00            
ATOM   2797  R2  CHO   390     200.963  16.139  33.782  1.00  0.00            
ATOM   2798  R3  CHO   390     198.313  16.689  33.982  1.00  0.00            
ATOM   2799  R4  CHO   390     198.863  16.739  31.082  1.00  0.00            
ATOM   2800  R5  CHO   390     197.913  18.289  32.282  1.00  0.00            
ATOM   2801  C1  CHO   390     195.163  17.539  29.682  1.00  0.00           C
ATOM   2802  C2  CHO   390     195.063  20.339  26.182  1.00  0.00           C
ATOM   2803  ROH CHO   391     201.563  74.839  56.382  1.00  0.00            
ATOM   2804  R1  CHO   391     202.513  74.389  53.782  1.00  0.00            
ATOM   2805  R2  CHO   391     201.313  72.589  52.032  1.00  0.00            
ATOM   2806  R3  CHO   391     201.263  74.739  50.382  1.00  0.00            
ATOM   2807  R4  CHO   391     200.613  72.489  48.682  1.00  0.00            
ATOM   2808  R5  CHO   391     202.163  73.939  48.332  1.00  0.00            
ATOM   2809  C1  CHO   391     200.113  74.439  45.132  1.00  0.00           C
ATOM   2810  C2  CHO   391     200.113  74.589  42.282  1.00  0.00           C
ATOM   2811  ROH CHO   392     118.213 147.539  57.682  1.00  0.00            
ATOM   2812  R1  CHO   392     117.513 146.089  55.382  1.00  0.00            
ATOM   2813  R2  CHO   392     115.013 144.989  54.982  1.00  0.00            
ATOM   2814  R3  CHO   392     115.063 146.389  52.682  1.00  0.00            
ATOM   2815  R4  CHO   392     113.063 144.289  52.232  1.00  0.00            
ATOM   2816  R5  CHO   392     114.813 144.740  50.982  1.00  0.00            
ATOM   2817  C1  CHO   392     112.013 145.240  48.432  1.00  0.00           C
ATOM   2818  C2  CHO   392     111.913 141.339  47.382  1.00  0.00           C
ATOM   2819  ROH CHO   393       5.813 139.789  20.182  1.00  0.00            
ATOM   2820  R1  CHO   393       4.613 140.389  22.682  1.00  0.00            
ATOM   2821  R2  CHO   393       4.663 138.639  24.782  1.00  0.00            
ATOM   2822  R3  CHO   393       5.713 140.789  26.082  1.00  0.00            
ATOM   2823  R4  CHO   393       5.863 138.589  28.032  1.00  0.00            
ATOM   2824  R5  CHO   393       4.963 140.539  28.382  1.00  0.00            
ATOM   2825  C1  CHO   393       7.563 140.539  31.132  1.00  0.00           C
ATOM   2826  C2  CHO   393      10.013 140.789  34.282  1.00  0.00           C
ATOM   2827  ROH CHO   394      55.163 136.839  27.032  1.00  0.00            
ATOM   2828  R1  CHO   394      55.663 136.889  29.832  1.00  0.00            
ATOM   2829  R2  CHO   394      54.913 139.039  31.432  1.00  0.00            
ATOM   2830  R3  CHO   394      53.663 137.089  32.882  1.00  0.00            
ATOM   2831  R4  CHO   394      53.713 139.439  34.632  1.00  0.00            
ATOM   2832  R5  CHO   394      54.463 137.489  35.082  1.00  0.00            
ATOM   2833  C1  CHO   394      51.813 137.889  37.832  1.00  0.00           C
ATOM   2834  C2  CHO   394      50.163 138.789  41.182  1.00  0.00           C
ATOM   2835  ROH CHO   395      48.663 109.289  21.782  1.00  0.00            
ATOM   2836  R1  CHO   395      46.913 109.589  23.982  1.00  0.00            
ATOM   2837  R2  CHO   395      46.963 107.939  26.132  1.00  0.00            
ATOM   2838  R3  CHO   395      47.213 110.239  27.532  1.00  0.00            
ATOM   2839  R4  CHO   395      46.063 108.389  29.482  1.00  0.00            
ATOM   2840  R5  CHO   395      45.313 110.339  28.932  1.00  0.00            
ATOM   2841  C1  CHO   395      45.813 110.839  32.682  1.00  0.00           C
ATOM   2842  C2  CHO   395      49.413 110.189  35.382  1.00  0.00           C
ATOM   2843  ROH CHO   396     136.463  93.939  50.932  1.00  0.00            
ATOM   2844  R1  CHO   396     137.363  92.539  48.632  1.00  0.00            
ATOM   2845  R2  CHO   396     135.863  92.339  46.332  1.00  0.00            
ATOM   2846  R3  CHO   396     138.063  93.389  45.132  1.00  0.00            
ATOM   2847  R4  CHO   396     136.263  92.789  42.932  1.00  0.00            
ATOM   2848  R5  CHO   396     138.313  92.139  43.132  1.00  0.00            
ATOM   2849  C1  CHO   396     138.613  94.039  39.832  1.00  0.00           C
ATOM   2850  C2  CHO   396     138.113  94.589  35.482  1.00  0.00           C
ATOM   2851  ROH CHO   397      37.963 193.539  46.332  1.00  0.00            
ATOM   2852  R1  CHO   397      39.913 192.389  44.632  1.00  0.00            
ATOM   2853  R2  CHO   397      41.313 190.089  45.282  1.00  0.00            
ATOM   2854  R3  CHO   397      40.413 189.289  42.882  1.00  0.00            
ATOM   2855  R4  CHO   397      43.313 188.939  42.682  1.00  0.00            
ATOM   2856  R5  CHO   397      42.063 190.040  41.282  1.00  0.00            
ATOM   2857  C1  CHO   397      43.613 187.489  38.932  1.00  0.00           C
ATOM   2858  C2  CHO   397      45.613 187.389  36.382  1.00  0.00           C
ATOM   2859  ROH CHO   398     128.013  94.389  22.332  1.00  0.00            
ATOM   2860  R1  CHO   398     128.963  93.839  24.932  1.00  0.00            
ATOM   2861  R2  CHO   398     128.563  95.539  27.082  1.00  0.00            
ATOM   2862  R3  CHO   398     127.513  93.339  28.232  1.00  0.00            
ATOM   2863  R4  CHO   398     128.263  95.039  30.482  1.00  0.00            
ATOM   2864  R5  CHO   398     128.863  92.989  30.182  1.00  0.00            
ATOM   2865  C1  CHO   398     127.163  92.689  33.582  1.00  0.00           C
ATOM   2866  C2  CHO   398     124.463  90.839  35.532  1.00  0.00           C
ATOM   2867  ROH CHO   399     218.163  78.489  46.682  1.00  0.00            
ATOM   2868  R1  CHO   399     218.613  79.939  44.332  1.00  0.00            
ATOM   2869  R2  CHO   399     220.813  79.539  42.732  1.00  0.00            
ATOM   2870  R3  CHO   399     218.963  79.239  40.782  1.00  0.00            
ATOM   2871  R4  CHO   399     220.963  80.939  39.582  1.00  0.00            
ATOM   2872  R5  CHO   399     218.863  81.389  39.732  1.00  0.00            
ATOM   2873  C1  CHO   399     219.313  81.539  35.932  1.00  0.00           C
ATOM   2874  C2  CHO   399     217.063  79.439  32.932  1.00  0.00           C
ATOM   2875  ROH CHO   400     173.913  22.889  42.182  1.00  0.00            
ATOM   2876  R1  CHO   400     175.013  21.989  39.732  1.00  0.00            
ATOM   2877  R2  CHO   400     174.463  23.189  37.282  1.00  0.00            
ATOM   2878  R3  CHO   400     177.163  23.339  37.132  1.00  0.00            
ATOM   2879  R4  CHO   400     176.213  23.339  34.332  1.00  0.00            
ATOM   2880  R5  CHO   400     177.713  21.989  35.232  1.00  0.00            
ATOM   2881  C1  CHO   400     179.813  23.589  32.432  1.00  0.00           C
ATOM   2882  C2  CHO   400     183.063  23.739  30.732  1.00  0.00           C
ATOM   2883  ROH CHO   401      57.813  74.089  21.732  1.00  0.00            
ATOM   2884  R1  CHO   401      57.613  76.639  22.882  1.00  0.00            
ATOM   2885  R2  CHO   401      55.713  77.289  24.782  1.00  0.00            
ATOM   2886  R3  CHO   401      57.863  78.039  26.232  1.00  0.00            
ATOM   2887  R4  CHO   401      55.663  79.689  27.232  1.00  0.00            
ATOM   2888  R5  CHO   401      57.613  80.389  26.532  1.00  0.00            
ATOM   2889  C1  CHO   401      57.663  81.839  30.032  1.00  0.00           C
ATOM   2890  C2  CHO   401      59.363  84.539  32.132  1.00  0.00           C
ATOM   2891  ROH CHO   402     113.763  81.889  50.932  1.00  0.00            
ATOM   2892  R1  CHO   402     113.013  81.339  48.232  1.00  0.00            
ATOM   2893  R2  CHO   402     113.363  83.189  46.232  1.00  0.00            
ATOM   2894  R3  CHO   402     114.763  81.189  45.032  1.00  0.00            
ATOM   2895  R4  CHO   402     114.763  83.339  43.082  1.00  0.00            
ATOM   2896  R5  CHO   402     114.113  81.289  42.732  1.00  0.00            
ATOM   2897  C1  CHO   402     116.913  81.539  40.132  1.00  0.00           C
ATOM   2898  C2  CHO   402     118.613  82.839  37.232  1.00  0.00           C
ATOM   2899  ROH CHO   403      94.063  86.039  19.482  1.00  0.00            
ATOM   2900  R1  CHO   403      93.263  84.539  21.732  1.00  0.00            
ATOM   2901  R2  CHO   403      95.063  82.989  23.182  1.00  0.00            
ATOM   2902  R3  CHO   403      94.113  84.439  25.282  1.00  0.00            
ATOM   2903  R4  CHO   403      95.363  82.089  26.532  1.00  0.00            
ATOM   2904  R5  CHO   403      93.363  82.839  26.832  1.00  0.00            
ATOM   2905  C1  CHO   403      94.713  82.989  30.432  1.00  0.00           C
ATOM   2906  C2  CHO   403      93.263  81.039  32.832  1.00  0.00           C
ATOM   2907  ROH CHO   404      57.113 186.539  56.932  1.00  0.00            
ATOM   2908  R1  CHO   404      57.163 185.889  54.182  1.00  0.00            
ATOM   2909  R2  CHO   404      55.913 183.639  53.132  1.00  0.00            
ATOM   2910  R3  CHO   404      54.713 185.439  51.532  1.00  0.00            
ATOM   2911  R4  CHO   404      54.463 182.939  50.082  1.00  0.00            
ATOM   2912  R5  CHO   404      55.263 184.789  49.282  1.00  0.00            
ATOM   2913  C1  CHO   404      52.463 184.189  46.782  1.00  0.00           C
ATOM   2914  C2  CHO   404      51.113 182.689  42.882  1.00  0.00           C
ATOM   2915  ROH CHO   405      23.563   0.189  23.132  1.00  0.00            
ATOM   2916  R1  CHO   405      23.363   2.939  23.832  1.00  0.00            
ATOM   2917  R2  CHO   405      22.013   3.839  26.032  1.00  0.00            
ATOM   2918  R3  CHO   405      24.363   5.039  26.632  1.00  0.00            
ATOM   2919  R4  CHO   405      22.413   6.439  28.332  1.00  0.00            
ATOM   2920  R5  CHO   405      23.813   7.339  26.932  1.00  0.00            
ATOM   2921  C1  CHO   405      24.913   9.039  30.182  1.00  0.00           C
ATOM   2922  C2  CHO   405      25.563   9.339  33.282  1.00  0.00           C
ATOM   2923  ROH CHO   406     206.213 133.789  24.432  1.00  0.00            
ATOM   2924  R1  CHO   406     207.663 133.490  26.832  1.00  0.00            
ATOM   2925  R2  CHO   406     206.513 133.789  29.332  1.00  0.00            
ATOM   2926  R3  CHO   406     207.563 131.339  29.732  1.00  0.00            
ATOM   2927  R4  CHO   406     207.163 132.439  32.432  1.00  0.00            
ATOM   2928  R5  CHO   406     209.013 131.639  31.632  1.00  0.00            
ATOM   2929  C1  CHO   406     208.563 129.339  34.632  1.00  0.00           C
ATOM   2930  C2  CHO   406     209.613 125.639  34.932  1.00  0.00           C
ATOM   2931  ROH CHO   407      47.113 133.589  23.582  1.00  0.00            
ATOM   2932  R1  CHO   407      45.713 131.939  25.432  1.00  0.00            
ATOM   2933  R2  CHO   407      46.963 130.589  27.482  1.00  0.00            
ATOM   2934  R3  CHO   407      45.163 131.939  29.032  1.00  0.00            
ATOM   2935  R4  CHO   407      46.463 130.089  30.882  1.00  0.00            
ATOM   2936  R5  CHO   407      44.313 130.289  30.532  1.00  0.00            
ATOM   2937  C1  CHO   407      44.463 131.039  34.282  1.00  0.00           C
ATOM   2938  C2  CHO   407      42.663 130.889  38.082  1.00  0.00           C
ATOM   2939  ROH CHO   408     157.013 215.539  44.582  1.00  0.00            
ATOM   2940  R1  CHO   408     156.813 213.689  42.432  1.00  0.00            
ATOM   2941  R2  CHO   408     156.013 214.439  39.932  1.00  0.00            
ATOM   2942  R3  CHO   408     158.313 213.240  39.182  1.00  0.00            
ATOM   2943  R4  CHO   408     156.563 212.990  36.832  1.00  0.00            
ATOM   2944  R5  CHO   408     157.613 211.389  37.832  1.00  0.00            
ATOM   2945  C1  CHO   408     159.063 210.990  34.332  1.00  0.00           C
ATOM   2946  C2  CHO   408     159.413 210.589  31.232  1.00  0.00           C
ATOM   2947  ROH CHO   409     103.413 133.490  60.632  1.00  0.00            
ATOM   2948  R1  CHO   409     103.363 131.989  58.232  1.00  0.00            
ATOM   2949  R2  CHO   409     101.113 131.739  56.632  1.00  0.00            
ATOM   2950  R3  CHO   409     102.763 132.639  54.682  1.00  0.00            
ATOM   2951  R4  CHO   409     101.163 130.589  53.382  1.00  0.00            
ATOM   2952  R5  CHO   409     103.313 130.689  53.432  1.00  0.00            
ATOM   2953  C1  CHO   409     102.713 130.789  49.632  1.00  0.00           C
ATOM   2954  C2  CHO   409     102.263 129.539  46.432  1.00  0.00           C
ATOM   2955  ROH CHO   410      61.563 187.139  22.832  1.00  0.00            
ATOM   2956  R1  CHO   410      61.563 187.389  25.632  1.00  0.00            
ATOM   2957  R2  CHO   410      59.963 185.840  27.282  1.00  0.00            
ATOM   2958  R3  CHO   410      62.313 185.289  28.482  1.00  0.00            
ATOM   2959  R4  CHO   410      60.263 184.839  30.582  1.00  0.00            
ATOM   2960  R5  CHO   410      62.063 186.089  30.732  1.00  0.00            
ATOM   2961  C1  CHO   410      62.663 183.689  33.632  1.00  0.00           C
ATOM   2962  C2  CHO   410      64.313 181.589  36.132  1.00  0.00           C
ATOM   2963  ROH CHO   411     222.813  65.639  46.582  1.00  0.00            
ATOM   2964  R1  CHO   411     223.013  67.539  44.432  1.00  0.00            
ATOM   2965  R2  CHO   411     224.363  66.939  42.082  1.00  0.00            
ATOM   2966  R3  CHO   411     221.963  67.689  40.982  1.00  0.00            
ATOM   2967  R4  CHO   411     224.013  68.389  38.982  1.00  0.00            
ATOM   2968  R5  CHO   411     222.513  69.739  39.832  1.00  0.00            
ATOM   2969  C1  CHO   411     221.613  69.989  36.132  1.00  0.00           C
ATOM   2970  C2  CHO   411     223.213  71.189  32.882  1.00  0.00           C
ATOM   2971  ROH CHO   412      45.063 195.089  24.782  1.00  0.00            
ATOM   2972  R1  CHO   412      43.763 195.740  27.232  1.00  0.00            
ATOM   2973  R2  CHO   412      42.513 193.839  28.832  1.00  0.00            
ATOM   2974  R3  CHO   412      44.113 194.839  30.732  1.00  0.00            
ATOM   2975  R4  CHO   412      41.513 194.389  32.082  1.00  0.00            
ATOM   2976  R5  CHO   412      42.663 196.239  32.032  1.00  0.00            
ATOM   2977  C1  CHO   412      42.513 195.689  35.832  1.00  0.00           C
ATOM   2978  C2  CHO   412      41.063 195.339  39.382  1.00  0.00           C
ATOM   2979  ROH CHO   413       8.563 187.189  23.982  1.00  0.00            
ATOM   2980  R1  CHO   413       7.163 187.039  26.482  1.00  0.00            
ATOM   2981  R2  CHO   413       6.863 184.689  27.882  1.00  0.00            
ATOM   2982  R3  CHO   413       7.963 186.139  29.882  1.00  0.00            
ATOM   2983  R4  CHO   413       6.263 184.240  31.282  1.00  0.00            
ATOM   2984  R5  CHO   413       6.263 186.389  31.532  1.00  0.00            
ATOM   2985  C1  CHO   413       6.963 185.289  35.132  1.00  0.00           C
ATOM   2986  C2  CHO   413       6.363 183.889  38.582  1.00  0.00           C
ATOM   2987  ROH CHO   414     154.713  16.739  39.082  1.00  0.00            
ATOM   2988  R1  CHO   414     155.163  17.039  36.332  1.00  0.00            
ATOM   2989  R2  CHO   414     154.363  19.289  34.932  1.00  0.00            
ATOM   2990  R3  CHO   414     157.013  19.339  34.182  1.00  0.00            
ATOM   2991  R4  CHO   414     155.663  21.139  32.282  1.00  0.00            
ATOM   2992  R5  CHO   414     156.913  19.439  31.782  1.00  0.00            
ATOM   2993  C1  CHO   414     158.863  22.289  30.082  1.00  0.00           C
ATOM   2994  C2  CHO   414     157.613  23.689  27.232  1.00  0.00           C
ATOM   2995  ROH CHO   415     175.163  94.739  53.982  1.00  0.00            
ATOM   2996  R1  CHO   415     175.313  95.939  51.432  1.00  0.00            
ATOM   2997  R2  CHO   415     177.713  96.389  50.132  1.00  0.00            
ATOM   2998  R3  CHO   415     176.513  95.039  48.132  1.00  0.00            
ATOM   2999  R4  CHO   415     178.763  96.339  46.832  1.00  0.00            
ATOM   3000  R5  CHO   415     176.713  96.439  46.182  1.00  0.00            
ATOM   3001  C1  CHO   415     178.263  94.939  43.082  1.00  0.00           C
ATOM   3002  C2  CHO   415     178.413  93.739  39.532  1.00  0.00           C
ATOM   3003  ROH CHO   416       8.163 119.639  52.082  1.00  0.00            
ATOM   3004  R1  CHO   416       7.113 118.889  49.532  1.00  0.00            
ATOM   3005  R2  CHO   416       7.263 120.589  47.332  1.00  0.00            
ATOM   3006  R3  CHO   416       8.463 118.439  46.182  1.00  0.00            
ATOM   3007  R4  CHO   416       6.863 119.689  44.032  1.00  0.00            
ATOM   3008  R5  CHO   416       6.813 117.589  44.682  1.00  0.00            
ATOM   3009  C1  CHO   416       7.763 117.139  41.032  1.00  0.00           C
ATOM   3010  C2  CHO   416       5.763 115.189  38.682  1.00  0.00           C
ATOM   3011  ROH CHO   417     204.313  84.839  50.332  1.00  0.00            
ATOM   3012  R1  CHO   417     202.913  84.989  47.882  1.00  0.00            
ATOM   3013  R2  CHO   417     203.963  86.189  45.632  1.00  0.00            
ATOM   3014  R3  CHO   417     203.413  83.839  44.482  1.00  0.00            
ATOM   3015  R4  CHO   417     203.163  85.789  42.332  1.00  0.00            
ATOM   3016  R5  CHO   417     201.663  84.289  42.882  1.00  0.00            
ATOM   3017  C1  CHO   417     202.213  83.289  39.282  1.00  0.00           C
ATOM   3018  C2  CHO   417     202.363  85.239  36.382  1.00  0.00           C
ATOM   3019  ROH CHO   418      91.713 164.789  59.532  1.00  0.00            
ATOM   3020  R1  CHO   418      90.863 164.490  56.882  1.00  0.00            
ATOM   3021  R2  CHO   418      91.363 166.389  54.932  1.00  0.00            
ATOM   3022  R3  CHO   418      92.413 164.240  53.582  1.00  0.00            
ATOM   3023  R4  CHO   418      91.363 165.990  51.482  1.00  0.00            
ATOM   3024  R5  CHO   418      90.963 163.889  51.782  1.00  0.00            
ATOM   3025  C1  CHO   418      92.413 163.790  48.232  1.00  0.00           C
ATOM   3026  C2  CHO   418      93.213 165.040  45.032  1.00  0.00           C
ATOM   3027  ROH CHO   419     137.763  18.089  39.632  1.00  0.00            
ATOM   3028  R1  CHO   419     137.913  16.589  37.182  1.00  0.00            
ATOM   3029  R2  CHO   419     136.863  17.489  34.832  1.00  0.00            
ATOM   3030  R3  CHO   419     139.413  17.089  33.932  1.00  0.00            
ATOM   3031  R4  CHO   419     137.663  16.189  31.682  1.00  0.00            
ATOM   3032  R5  CHO   419     139.263  15.039  32.632  1.00  0.00            
ATOM   3033  C1  CHO   419     140.513  15.089  29.032  1.00  0.00           C
ATOM   3034  C2  CHO   419     138.513  13.989  25.632  1.00  0.00           C
ATOM   3035  ROH CHO   420     189.313  69.939  24.282  1.00  0.00            
ATOM   3036  R1  CHO   420     187.463  68.639  25.982  1.00  0.00            
ATOM   3037  R2  CHO   420     188.113  67.839  28.532  1.00  0.00            
ATOM   3038  R3  CHO   420     185.863  69.289  29.182  1.00  0.00            
ATOM   3039  R4  CHO   420     186.613  67.939  31.632  1.00  0.00            
ATOM   3040  R5  CHO   420     184.663  67.889  30.682  1.00  0.00            
ATOM   3041  C1  CHO   420     183.663  69.339  34.032  1.00  0.00           C
ATOM   3042  C2  CHO   420     182.963  71.539  38.082  1.00  0.00           C
ATOM   3043  ROH CHO   421      95.713  79.689  51.382  1.00  0.00            
ATOM   3044  R1  CHO   421      94.563  79.539  48.782  1.00  0.00            
ATOM   3045  R2  CHO   421      93.313  81.689  47.632  1.00  0.00            
ATOM   3046  R3  CHO   421      95.063  81.189  45.582  1.00  0.00            
ATOM   3047  R4  CHO   421      92.963  82.839  44.382  1.00  0.00            
ATOM   3048  R5  CHO   421      93.663  80.939  43.682  1.00  0.00            
ATOM   3049  C1  CHO   421      94.363  83.039  40.582  1.00  0.00           C
ATOM   3050  C2  CHO   421      95.113  82.839  36.632  1.00  0.00           C
ATOM   3051  ROH CHO   422     119.413 178.139  55.082  1.00  0.00            
ATOM   3052  R1  CHO   422     120.463 179.189  52.682  1.00  0.00            
ATOM   3053  R2  CHO   422     122.813 178.240  51.532  1.00  0.00            
ATOM   3054  R3  CHO   422     121.213 177.889  49.332  1.00  0.00            
ATOM   3055  R4  CHO   422     123.963 177.939  48.282  1.00  0.00            
ATOM   3056  R5  CHO   422     122.313 179.189  47.632  1.00  0.00            
ATOM   3057  C1  CHO   422     123.163 177.439  44.382  1.00  0.00           C
ATOM   3058  C2  CHO   422     124.513 174.289  42.232  1.00  0.00           C
ATOM   3059  ROH CHO   423      31.163 104.889  42.682  1.00  0.00            
ATOM   3060  R1  CHO   423      30.313 106.589  40.582  1.00  0.00            
ATOM   3061  R2  CHO   423      27.713 106.739  39.732  1.00  0.00            
ATOM   3062  R3  CHO   423      28.013 109.389  40.232  1.00  0.00            
ATOM   3063  R4  CHO   423      25.913 109.239  38.132  1.00  0.00            
ATOM   3064  R5  CHO   423      27.763 110.389  38.082  1.00  0.00            
ATOM   3065  C1  CHO   423      25.163 113.189  37.682  1.00  0.00           C
ATOM   3066  C2  CHO   423      25.213 116.339  36.832  1.00  0.00           C
ATOM   3067  ROH CHO   424      50.113 153.739  26.732  1.00  0.00            
ATOM   3068  R1  CHO   424      49.213 153.039  29.332  1.00  0.00            
ATOM   3069  R2  CHO   424      50.913 152.139  31.282  1.00  0.00            
ATOM   3070  R3  CHO   424      49.813 154.139  32.732  1.00  0.00            
ATOM   3071  R4  CHO   424      50.613 152.189  34.732  1.00  0.00            
ATOM   3072  R5  CHO   424      48.613 153.039  34.482  1.00  0.00            
ATOM   3073  C1  CHO   424      49.363 154.089  38.082  1.00  0.00           C
ATOM   3074  C2  CHO   424      51.113 154.089  41.932  1.00  0.00           C
ATOM   3075  ROH CHO   425      79.613 207.540  49.832  1.00  0.00            
ATOM   3076  R1  CHO   425      80.313 208.289  47.232  1.00  0.00            
ATOM   3077  R2  CHO   425      81.813 206.639  45.582  1.00  0.00            
ATOM   3078  R3  CHO   425      79.763 206.990  43.832  1.00  0.00            
ATOM   3079  R4  CHO   425      82.113 206.740  42.132  1.00  0.00            
ATOM   3080  R5  CHO   425      80.663 208.389  42.082  1.00  0.00            
ATOM   3081  C1  CHO   425      80.313 207.139  38.482  1.00  0.00           C
ATOM   3082  C2  CHO   425      84.413 207.789  37.182  1.00  0.00           C
ATOM   3083  ROH CHO   426      11.763 130.240  54.732  1.00  0.00            
ATOM   3084  R1  CHO   426      12.013 130.439  51.932  1.00  0.00            
ATOM   3085  R2  CHO   426      10.463 128.889  50.182  1.00  0.00            
ATOM   3086  R3  CHO   426       9.863 131.339  49.132  1.00  0.00            
ATOM   3087  R4  CHO   426      10.263 129.589  46.832  1.00  0.00            
ATOM   3088  R5  CHO   426      11.213 131.490  47.182  1.00  0.00            
ATOM   3089  C1  CHO   426       9.563 132.240  43.832  1.00  0.00           C
ATOM   3090  C2  CHO   426       9.513 134.939  40.932  1.00  0.00           C
ATOM   3091  ROH CHO   427     113.913  52.089  41.782  1.00  0.00            
ATOM   3092  R1  CHO   427     113.663  51.889  38.982  1.00  0.00            
ATOM   3093  R2  CHO   427     114.613  53.789  37.232  1.00  0.00            
ATOM   3094  R3  CHO   427     115.863  51.689  36.082  1.00  0.00            
ATOM   3095  R4  CHO   427     115.163  53.439  33.832  1.00  0.00            
ATOM   3096  R5  CHO   427     114.713  51.339  34.032  1.00  0.00            
ATOM   3097  C1  CHO   427     116.713  51.239  30.782  1.00  0.00           C
ATOM   3098  C2  CHO   427     112.913  51.839  29.632  1.00  0.00           C
ATOM   3099  ROH CHO   428     109.913 119.639  61.082  1.00  0.00            
ATOM   3100  R1  CHO   428     111.013 118.739  58.632  1.00  0.00            
ATOM   3101  R2  CHO   428     110.113 119.589  56.182  1.00  0.00            
ATOM   3102  R3  CHO   428     112.763 120.189  55.832  1.00  0.00            
ATOM   3103  R4  CHO   428     111.713 119.639  53.132  1.00  0.00            
ATOM   3104  R5  CHO   428     113.463 118.739  54.082  1.00  0.00            
ATOM   3105  C1  CHO   428     115.113 120.239  50.982  1.00  0.00           C
ATOM   3106  C2  CHO   428     116.013 117.439  48.982  1.00  0.00           C
ATOM   3107  ROH CHO   429      41.763  92.089  16.932  1.00  0.00            
ATOM   3108  R1  CHO   429      42.313  91.989  19.682  1.00  0.00            
ATOM   3109  R2  CHO   429      41.413  93.939  21.482  1.00  0.00            
ATOM   3110  R3  CHO   429      40.413  91.789  22.782  1.00  0.00            
ATOM   3111  R4  CHO   429      40.563  93.889  24.832  1.00  0.00            
ATOM   3112  R5  CHO   429      41.413  91.839  24.932  1.00  0.00            
ATOM   3113  C1  CHO   429      39.113  91.839  27.982  1.00  0.00           C
ATOM   3114  C2  CHO   429      37.513  93.139  30.482  1.00  0.00           C
ATOM   3115  ROH CHO   430      27.213 115.039  14.232  1.00  0.00            
ATOM   3116  R1  CHO   430      26.513 114.189  16.832  1.00  0.00            
ATOM   3117  R2  CHO   430      27.563 111.889  17.982  1.00  0.00            
ATOM   3118  R3  CHO   430      28.213 113.589  19.982  1.00  0.00            
ATOM   3119  R4  CHO   430      27.213 111.189  21.332  1.00  0.00            
ATOM   3120  R5  CHO   430      26.513 113.239  21.632  1.00  0.00            
ATOM   3121  C1  CHO   430      27.613 112.389  25.182  1.00  0.00           C
ATOM   3122  C2  CHO   430      26.513 112.089  28.032  1.00  0.00           C
ATOM   3123  ROH CHO   431     116.763 153.689  35.082  1.00  0.00            
ATOM   3124  R1  CHO   431     114.613 154.489  36.732  1.00  0.00            
ATOM   3125  R2  CHO   431     114.863 156.389  38.682  1.00  0.00            
ATOM   3126  R3  CHO   431     112.763 157.539  37.382  1.00  0.00            
ATOM   3127  R4  CHO   431     112.963 158.990  39.932  1.00  0.00            
ATOM   3128  R5  CHO   431     111.213 157.989  39.132  1.00  0.00            
ATOM   3129  C1  CHO   431     109.913 161.589  39.432  1.00  0.00           C
ATOM   3130  C2  CHO   431     110.363 165.339  40.432  1.00  0.00           C
ATOM   3131  ROH CHO   432     127.563  10.789  41.732  1.00  0.00            
ATOM   3132  R1  CHO   432     128.363   9.339  39.432  1.00  0.00            
ATOM   3133  R2  CHO   432     127.713   6.689  39.082  1.00  0.00            
ATOM   3134  R3  CHO   432     126.663   7.539  36.732  1.00  0.00            
ATOM   3135  R4  CHO   432     126.913   4.689  36.382  1.00  0.00            
ATOM   3136  R5  CHO   432     127.713   6.189  35.082  1.00  0.00            
ATOM   3137  C1  CHO   432     125.513   4.339  32.632  1.00  0.00           C
ATOM   3138  C2  CHO   432     124.963   1.339  31.082  1.00  0.00           C
ATOM   3139  ROH CHO   433     120.063 223.439  42.332  1.00  0.00            
ATOM   3140  R1  CHO   433     119.813 222.639  39.632  1.00  0.00            
ATOM   3141  R2  CHO   433     121.963 222.389  37.882  1.00  0.00            
ATOM   3142  R3  CHO   433     121.013 219.889  37.532  1.00  0.00            
ATOM   3143  R4  CHO   433     123.313 220.040  35.732  1.00  0.00            
ATOM   3144  R5  CHO   433     121.263 219.490  35.182  1.00  0.00            
ATOM   3145  C1  CHO   433     123.163 216.339  34.182  1.00  0.00           C
ATOM   3146  C2  CHO   433     122.213 212.639  33.832  1.00  0.00           C
ATOM   3147  ROH CHO   434      44.063 214.639  26.382  1.00  0.00            
ATOM   3148  R1  CHO   434      44.963 213.289  28.732  1.00  0.00            
ATOM   3149  R2  CHO   434      46.613 214.490  30.582  1.00  0.00            
ATOM   3150  R3  CHO   434      44.713 213.790  32.332  1.00  0.00            
ATOM   3151  R4  CHO   434      47.013 214.439  33.982  1.00  0.00            
ATOM   3152  R5  CHO   434      45.863 212.589  34.032  1.00  0.00            
ATOM   3153  C1  CHO   434      45.413 213.739  37.632  1.00  0.00           C
ATOM   3154  C2  CHO   434      47.763 214.240  41.532  1.00  0.00           C
ATOM   3155  ROH CHO   435     140.613 171.939  46.032  1.00  0.00            
ATOM   3156  R1  CHO   435     141.063 169.889  44.132  1.00  0.00            
ATOM   3157  R2  CHO   435     141.213 167.240  44.832  1.00  0.00            
ATOM   3158  R3  CHO   435     139.313 166.990  42.882  1.00  0.00            
ATOM   3159  R4  CHO   435     139.413 164.339  44.182  1.00  0.00            
ATOM   3160  R5  CHO   435     139.613 164.740  42.082  1.00  0.00            
ATOM   3161  C1  CHO   435     136.563 162.439  42.032  1.00  0.00           C
ATOM   3162  C2  CHO   435     136.813 160.689  39.382  1.00  0.00           C
ATOM   3163  ROH CHO   436     158.363 200.389  45.732  1.00  0.00            
ATOM   3164  R1  CHO   436     157.913 199.789  43.032  1.00  0.00            
ATOM   3165  R2  CHO   436     160.013 199.740  41.182  1.00  0.00            
ATOM   3166  R3  CHO   436     159.063 197.240  40.682  1.00  0.00            
ATOM   3167  R4  CHO   436     160.813 197.839  38.382  1.00  0.00            
ATOM   3168  R5  CHO   436     158.713 197.189  38.282  1.00  0.00            
ATOM   3169  C1  CHO   436     160.413 194.389  36.332  1.00  0.00           C
ATOM   3170  C2  CHO   436     161.863 190.889  37.232  1.00  0.00           C
ATOM   3171  ROH CHO   437     192.663 170.389  24.632  1.00  0.00            
ATOM   3172  R1  CHO   437     193.513 168.089  26.032  1.00  0.00            
ATOM   3173  R2  CHO   437     196.113 167.789  26.882  1.00  0.00            
ATOM   3174  R3  CHO   437     194.963 167.389  29.282  1.00  0.00            
ATOM   3175  R4  CHO   437     197.413 165.740  29.382  1.00  0.00            
ATOM   3176  R5  CHO   437     195.413 165.040  29.782  1.00  0.00            
ATOM   3177  C1  CHO   437     197.063 164.189  33.082  1.00  0.00           C
ATOM   3178  C2  CHO   437     198.513 161.589  34.732  1.00  0.00           C
ATOM   3179  ROH CHO   438     121.063  18.189  40.632  1.00  0.00            
ATOM   3180  R1  CHO   438     121.713  17.389  37.982  1.00  0.00            
ATOM   3181  R2  CHO   438     120.663  15.089  36.882  1.00  0.00            
ATOM   3182  R3  CHO   438     119.863  16.789  34.932  1.00  0.00            
ATOM   3183  R4  CHO   438     119.413  14.139  33.782  1.00  0.00            
ATOM   3184  R5  CHO   438     120.563  15.739  32.882  1.00  0.00            
ATOM   3185  C1  CHO   438     117.963  15.139  30.132  1.00  0.00           C
ATOM   3186  C2  CHO   438     117.013  16.189  25.782  1.00  0.00           C
ATOM   3187  ROH CHO   439     110.463  62.489  44.282  1.00  0.00            
ATOM   3188  R1  CHO   439     110.613  62.589  41.432  1.00  0.00            
ATOM   3189  R2  CHO   439     108.613  61.589  39.832  1.00  0.00            
ATOM   3190  R3  CHO   439     108.663  64.089  38.782  1.00  0.00            
ATOM   3191  R4  CHO   439     109.313  62.339  36.532  1.00  0.00            
ATOM   3192  R5  CHO   439     110.463  64.039  37.182  1.00  0.00            
ATOM   3193  C1  CHO   439     109.713  65.089  33.582  1.00  0.00           C
ATOM   3194  C2  CHO   439     111.563  65.039  31.432  1.00  0.00           C
ATOM   3195  ROH CHO   440     153.263 115.489  56.082  1.00  0.00            
ATOM   3196  R1  CHO   440     154.263 115.639  53.432  1.00  0.00            
ATOM   3197  R2  CHO   440     153.913 113.589  51.582  1.00  0.00            
ATOM   3198  R3  CHO   440     152.863 115.639  50.082  1.00  0.00            
ATOM   3199  R4  CHO   440     153.363 113.489  48.182  1.00  0.00            
ATOM   3200  R5  CHO   440     154.063 115.539  48.032  1.00  0.00            
ATOM   3201  C1  CHO   440     152.113 115.289  44.782  1.00  0.00           C
ATOM   3202  C2  CHO   440     153.463 115.539  41.782  1.00  0.00           C
ATOM   3203  ROH CHO   441      95.663 156.039  24.682  1.00  0.00            
ATOM   3204  R1  CHO   441      96.163 154.289  26.882  1.00  0.00            
ATOM   3205  R2  CHO   441      96.763 155.189  29.382  1.00  0.00            
ATOM   3206  R3  CHO   441      94.663 153.589  30.132  1.00  0.00            
ATOM   3207  R4  CHO   441      96.063 154.139  32.632  1.00  0.00            
ATOM   3208  R5  CHO   441      95.513 152.189  31.832  1.00  0.00            
ATOM   3209  C1  CHO   441      93.713 152.089  35.182  1.00  0.00           C
ATOM   3210  C2  CHO   441      92.813 151.739  39.782  1.00  0.00           C
ATOM   3211  ROH CHO   442      72.963  49.739  43.882  1.00  0.00            
ATOM   3212  R1  CHO   442      73.863  51.589  41.932  1.00  0.00            
ATOM   3213  R2  CHO   442      76.313  51.339  40.682  1.00  0.00            
ATOM   3214  R3  CHO   442      74.813  51.489  38.432  1.00  0.00            
ATOM   3215  R4  CHO   442      77.513  52.339  37.582  1.00  0.00            
ATOM   3216  R5  CHO   442      75.663  53.389  37.282  1.00  0.00            
ATOM   3217  C1  CHO   442      76.763  52.989  33.682  1.00  0.00           C
ATOM   3218  C2  CHO   442      76.713  51.689  29.932  1.00  0.00           C
ATOM   3219  ROH CHO   443     215.113 173.340  53.382  1.00  0.00            
ATOM   3220  R1  CHO   443     216.713 173.539  51.032  1.00  0.00            
ATOM   3221  R2  CHO   443     217.063 171.439  49.282  1.00  0.00            
ATOM   3222  R3  CHO   443     216.213 173.240  47.432  1.00  0.00            
ATOM   3223  R4  CHO   443     218.163 171.589  46.032  1.00  0.00            
ATOM   3224  R5  CHO   443     218.163 173.739  46.182  1.00  0.00            
ATOM   3225  C1  CHO   443     218.013 173.340  42.382  1.00  0.00           C
ATOM   3226  C2  CHO   443     217.813 175.939  38.732  1.00  0.00           C
ATOM   3227  ROH CHO   444      68.863  69.539  48.682  1.00  0.00            
ATOM   3228  R1  CHO   444      69.663  68.839  46.032  1.00  0.00            
ATOM   3229  R2  CHO   444      68.263  69.639  43.782  1.00  0.00            
ATOM   3230  R3  CHO   444      70.713  70.589  43.032  1.00  0.00            
ATOM   3231  R4  CHO   444      68.963  70.989  40.682  1.00  0.00            
ATOM   3232  R5  CHO   444      70.913  69.939  40.732  1.00  0.00            
ATOM   3233  C1  CHO   444      71.663  72.639  38.132  1.00  0.00           C
ATOM   3234  C2  CHO   444      72.313  73.689  34.282  1.00  0.00           C
ATOM   3235  ROH CHO   445      33.113  15.539  18.982  1.00  0.00            
ATOM   3236  R1  CHO   445      33.013  15.239  21.782  1.00  0.00            
ATOM   3237  R2  CHO   445      35.263  14.939  23.332  1.00  0.00            
ATOM   3238  R3  CHO   445      34.213  17.089  24.682  1.00  0.00            
ATOM   3239  R4  CHO   445      35.763  15.639  26.682  1.00  0.00            
ATOM   3240  R5  CHO   445      33.663  16.239  26.832  1.00  0.00            
ATOM   3241  C1  CHO   445      35.063  18.039  29.882  1.00  0.00           C
ATOM   3242  C2  CHO   445      36.763  18.189  33.682  1.00  0.00           C
ATOM   3243  ROH CHO   446      73.463 110.589  60.432  1.00  0.00            
ATOM   3244  R1  CHO   446      74.013 111.289  57.732  1.00  0.00            
ATOM   3245  R2  CHO   446      75.713 109.889  56.132  1.00  0.00            
ATOM   3246  R3  CHO   446      73.563 109.789  54.432  1.00  0.00            
ATOM   3247  R4  CHO   446      75.913 110.089  52.682  1.00  0.00            
ATOM   3248  R5  CHO   446      74.113 111.339  52.682  1.00  0.00            
ATOM   3249  C1  CHO   446      73.963 110.089  49.082  1.00  0.00           C
ATOM   3250  C2  CHO   446      73.863 110.839  45.632  1.00  0.00           C
ATOM   3251  ROH CHO   447     174.813  92.239  20.282  1.00  0.00            
ATOM   3252  R1  CHO   447     175.713  92.239  22.932  1.00  0.00            
ATOM   3253  R2  CHO   447     174.363  93.539  24.982  1.00  0.00            
ATOM   3254  R3  CHO   447     174.463  91.089  26.182  1.00  0.00            
ATOM   3255  R4  CHO   447     173.763  92.989  28.332  1.00  0.00            
ATOM   3256  R5  CHO   447     175.413  91.539  28.332  1.00  0.00            
ATOM   3257  C1  CHO   447     173.513  90.339  31.382  1.00  0.00           C
ATOM   3258  C2  CHO   447     170.413  89.989  33.982  1.00  0.00           C
ATOM   3259  ROH CHO   448      12.513 196.489  27.982  1.00  0.00            
ATOM   3260  R1  CHO   448      11.063 195.840  30.332  1.00  0.00            
ATOM   3261  R2  CHO   448      11.763 193.739  31.982  1.00  0.00            
ATOM   3262  R3  CHO   448      11.813 195.639  33.932  1.00  0.00            
ATOM   3263  R4  CHO   448      12.163 193.139  35.382  1.00  0.00            
ATOM   3264  R5  CHO   448      10.663 194.639  35.782  1.00  0.00            
ATOM   3265  C1  CHO   448      12.413 194.590  39.132  1.00  0.00           C
ATOM   3266  C2  CHO   448      11.963 193.939  42.682  1.00  0.00           C
ATOM   3267  ROH CHO   449      14.163  50.839  43.332  1.00  0.00            
ATOM   3268  R1  CHO   449      13.163  51.839  40.882  1.00  0.00            
ATOM   3269  R2  CHO   449      14.763  52.839  38.882  1.00  0.00            
ATOM   3270  R3  CHO   449      13.513  50.989  37.332  1.00  0.00            
ATOM   3271  R4  CHO   449      14.913  52.739  35.432  1.00  0.00            
ATOM   3272  R5  CHO   449      12.763  52.239  35.432  1.00  0.00            
ATOM   3273  C1  CHO   449      13.813  50.939  31.982  1.00  0.00           C
ATOM   3274  C2  CHO   449      14.563  48.989  28.532  1.00  0.00           C
ATOM   3275  ROH CHO   450     110.213 140.489  60.532  1.00  0.00            
ATOM   3276  R1  CHO   450     108.763 140.039  58.132  1.00  0.00            
ATOM   3277  R2  CHO   450     109.663 140.990  55.682  1.00  0.00            
ATOM   3278  R3  CHO   450     109.413 138.389  54.982  1.00  0.00            
ATOM   3279  R4  CHO   450     109.813 139.839  52.432  1.00  0.00            
ATOM   3280  R5  CHO   450     108.213 138.490  52.882  1.00  0.00            
ATOM   3281  C1  CHO   450     109.663 136.689  49.882  1.00  0.00           C
ATOM   3282  C2  CHO   450     111.813 133.639  49.132  1.00  0.00           C
ATOM   3283  ROH CHO   451     195.813  86.989  53.132  1.00  0.00            
ATOM   3284  R1  CHO   451     195.363  86.689  50.332  1.00  0.00            
ATOM   3285  R2  CHO   451     193.213  87.789  49.032  1.00  0.00            
ATOM   3286  R3  CHO   451     195.113  88.889  47.482  1.00  0.00            
ATOM   3287  R4  CHO   451     193.013  88.089  45.632  1.00  0.00            
ATOM   3288  R5  CHO   451     195.113  87.539  45.482  1.00  0.00            
ATOM   3289  C1  CHO   451     194.663  89.289  42.132  1.00  0.00           C
ATOM   3290  C2  CHO   451     192.863  88.039  39.032  1.00  0.00           C
ATOM   3291  ROH CHO   452     138.513  80.089  51.032  1.00  0.00            
ATOM   3292  R1  CHO   452     137.713  79.889  48.282  1.00  0.00            
ATOM   3293  R2  CHO   452     137.313  82.089  46.682  1.00  0.00            
ATOM   3294  R3  CHO   452     139.063  80.839  45.082  1.00  0.00            
ATOM   3295  R4  CHO   452     138.113  83.089  43.482  1.00  0.00            
ATOM   3296  R5  CHO   452     138.113  80.989  42.882  1.00  0.00            
ATOM   3297  C1  CHO   452     140.213  82.439  40.082  1.00  0.00           C
ATOM   3298  C2  CHO   452     142.963  82.089  37.982  1.00  0.00           C
ATOM   3299  ROH CHO   453      26.113  52.039  12.882  1.00  0.00            
ATOM   3300  R1  CHO   453      25.213  52.739  15.482  1.00  0.00            
ATOM   3301  R2  CHO   453      24.013  50.939  17.182  1.00  0.00            
ATOM   3302  R3  CHO   453      25.913  51.789  18.882  1.00  0.00            
ATOM   3303  R4  CHO   453      23.613  51.139  20.582  1.00  0.00            
ATOM   3304  R5  CHO   453      24.713  53.039  20.532  1.00  0.00            
ATOM   3305  C1  CHO   453      25.163  52.089  24.182  1.00  0.00           C
ATOM   3306  C2  CHO   453      25.013  53.639  27.582  1.00  0.00           C
ATOM   3307  ROH CHO   454      77.463  32.289  16.182  1.00  0.00            
ATOM   3308  R1  CHO   454      79.363  31.589  18.182  1.00  0.00            
ATOM   3309  R2  CHO   454      79.313  32.739  20.682  1.00  0.00            
ATOM   3310  R3  CHO   454      79.213  30.189  21.532  1.00  0.00            
ATOM   3311  R4  CHO   454      80.463  31.639  23.782  1.00  0.00            
ATOM   3312  R5  CHO   454      81.263  29.839  22.732  1.00  0.00            
ATOM   3313  C1  CHO   454      81.013  28.539  26.332  1.00  0.00           C
ATOM   3314  C2  CHO   454      82.713  27.039  28.832  1.00  0.00           C
ATOM   3315  ROH CHO   455      88.813 150.240  59.432  1.00  0.00            
ATOM   3316  R1  CHO   455      90.313 149.139  57.282  1.00  0.00            
ATOM   3317  R2  CHO   455      89.313 148.789  54.782  1.00  0.00            
ATOM   3318  R3  CHO   455      91.463 150.240  54.032  1.00  0.00            
ATOM   3319  R4  CHO   455      90.513 149.039  51.532  1.00  0.00            
ATOM   3320  R5  CHO   455      92.563 148.939  52.332  1.00  0.00            
ATOM   3321  C1  CHO   455      93.263 150.589  48.982  1.00  0.00           C
ATOM   3322  C2  CHO   455      91.663 149.039  46.182  1.00  0.00           C
ATOM   3323  ROH CHO   456      60.763  46.989  47.132  1.00  0.00            
ATOM   3324  R1  CHO   456      60.463  45.689  44.632  1.00  0.00            
ATOM   3325  R2  CHO   456      61.213  46.839  42.232  1.00  0.00            
ATOM   3326  R3  CHO   456      62.613  44.589  41.932  1.00  0.00            
ATOM   3327  R4  CHO   456      61.513  45.139  39.282  1.00  0.00            
ATOM   3328  R5  CHO   456      61.313  43.239  40.382  1.00  0.00            
ATOM   3329  C1  CHO   456      63.063  41.939  37.232  1.00  0.00           C
ATOM   3330  C2  CHO   456      63.463  42.089  34.682  1.00  0.00           C
ATOM   3331  ROH CHO   457      86.363  91.839  55.932  1.00  0.00            
ATOM   3332  R1  CHO   457      85.913  93.689  53.882  1.00  0.00            
ATOM   3333  R2  CHO   457      87.913  94.589  52.182  1.00  0.00            
ATOM   3334  R3  CHO   457      86.163  93.739  50.232  1.00  0.00            
ATOM   3335  R4  CHO   457      87.813  95.789  48.932  1.00  0.00            
ATOM   3336  R5  CHO   457      85.663  95.739  49.032  1.00  0.00            
ATOM   3337  C1  CHO   457      86.163  95.689  45.232  1.00  0.00           C
ATOM   3338  C2  CHO   457      85.363  96.289  41.782  1.00  0.00           C
ATOM   3339  ROH CHO   458      49.913 133.490  58.532  1.00  0.00            
ATOM   3340  R1  CHO   458      48.813 133.939  55.932  1.00  0.00            
ATOM   3341  R2  CHO   458      49.863 135.789  54.182  1.00  0.00            
ATOM   3342  R3  CHO   458      50.013 133.639  52.532  1.00  0.00            
ATOM   3343  R4  CHO   458      50.213 135.939  50.732  1.00  0.00            
ATOM   3344  R5  CHO   458      48.813 134.289  50.582  1.00  0.00            
ATOM   3345  C1  CHO   458      50.563 134.039  47.182  1.00  0.00           C
ATOM   3346  C2  CHO   458      48.713 134.889  43.632  1.00  0.00           C
ATOM   3347  ROH CHO   459      52.863  21.039  45.332  1.00  0.00            
ATOM   3348  R1  CHO   459      54.013  22.689  43.332  1.00  0.00            
ATOM   3349  R2  CHO   459      56.463  23.889  43.582  1.00  0.00            
ATOM   3350  R3  CHO   459      56.963  22.639  41.232  1.00  0.00            
ATOM   3351  R4  CHO   459      58.713  24.989  41.232  1.00  0.00            
ATOM   3352  R5  CHO   459      57.263  24.439  39.682  1.00  0.00            
ATOM   3353  C1  CHO   459      60.463  24.489  37.582  1.00  0.00           C
ATOM   3354  C2  CHO   459      64.263  25.289  36.032  1.00  0.00           C
ATOM   3355  ROH CHO   460      80.563 131.289  23.232  1.00  0.00            
ATOM   3356  R1  CHO   460      80.713 130.689  25.982  1.00  0.00            
ATOM   3357  R2  CHO   460      82.963 131.139  27.532  1.00  0.00            
ATOM   3358  R3  CHO   460      81.263 132.589  29.082  1.00  0.00            
ATOM   3359  R4  CHO   460      83.163 131.389  30.982  1.00  0.00            
ATOM   3360  R5  CHO   460      80.963 131.289  31.032  1.00  0.00            
ATOM   3361  C1  CHO   460      81.613 132.889  34.432  1.00  0.00           C
ATOM   3362  C2  CHO   460      82.213 134.189  38.632  1.00  0.00           C
ATOM   3363  ROH CHO   461      60.863 214.740  53.032  1.00  0.00            
ATOM   3364  R1  CHO   461      60.813 216.889  51.182  1.00  0.00            
ATOM   3365  R2  CHO   461      62.913 217.439  49.482  1.00  0.00            
ATOM   3366  R3  CHO   461      61.013 217.240  47.582  1.00  0.00            
ATOM   3367  R4  CHO   461      63.163 218.839  46.332  1.00  0.00            
ATOM   3368  R5  CHO   461      61.063 219.389  46.482  1.00  0.00            
ATOM   3369  C1  CHO   461      61.513 219.490  42.682  1.00  0.00           C
ATOM   3370  C2  CHO   461      59.013 220.939  40.232  1.00  0.00           C
ATOM   3371  ROH CHO   462      31.163  25.989  48.032  1.00  0.00            
ATOM   3372  R1  CHO   462      30.813  24.839  45.432  1.00  0.00            
ATOM   3373  R2  CHO   462      28.763  25.639  43.782  1.00  0.00            
ATOM   3374  R3  CHO   462      30.813  26.089  42.032  1.00  0.00            
ATOM   3375  R4  CHO   462      28.513  25.239  40.332  1.00  0.00            
ATOM   3376  R5  CHO   462      30.513  24.389  40.332  1.00  0.00            
ATOM   3377  C1  CHO   462      30.313  25.439  36.682  1.00  0.00           C
ATOM   3378  C2  CHO   462      30.863  24.039  33.132  1.00  0.00           C
ATOM   3379  ROH CHO   463      52.163  96.989  52.682  1.00  0.00            
ATOM   3380  R1  CHO   463      51.413  98.439  50.382  1.00  0.00            
ATOM   3381  R2  CHO   463      52.513  97.939  47.882  1.00  0.00            
ATOM   3382  R3  CHO   463      49.913  97.689  47.132  1.00  0.00            
ATOM   3383  R4  CHO   463      51.363  97.889  44.632  1.00  0.00            
ATOM   3384  R5  CHO   463      49.663  99.089  45.232  1.00  0.00            
ATOM   3385  C1  CHO   463      48.213  97.589  42.032  1.00  0.00           C
ATOM   3386  C2  CHO   463      47.163  97.789  38.832  1.00  0.00           C
ATOM   3387  ROH CHO   464      56.713 199.539  25.632  1.00  0.00            
ATOM   3388  R1  CHO   464      58.063 200.889  27.732  1.00  0.00            
ATOM   3389  R2  CHO   464      59.163 199.490  29.882  1.00  0.00            
ATOM   3390  R3  CHO   464      61.413 200.840  29.132  1.00  0.00            
ATOM   3391  R4  CHO   464      61.913 200.040  31.932  1.00  0.00            
ATOM   3392  R5  CHO   464      62.063 202.039  31.132  1.00  0.00            
ATOM   3393  C1  CHO   464      65.613 201.589  32.432  1.00  0.00           C
ATOM   3394  C2  CHO   464      66.213 202.389  36.282  1.00  0.00           C
ATOM   3395  ROH CHO   465     222.713 177.389  56.732  1.00  0.00            
ATOM   3396  R1  CHO   465     222.813 175.490  54.682  1.00  0.00            
ATOM   3397  R2  CHO   465     221.163 175.589  52.482  1.00  0.00            
ATOM   3398  R3  CHO   465     223.513 175.490  51.082  1.00  0.00            
ATOM   3399  R4  CHO   465     221.613 174.039  49.432  1.00  0.00            
ATOM   3400  R5  CHO   465     223.563 173.289  50.132  1.00  0.00            
ATOM   3401  C1  CHO   465     224.063 173.039  46.382  1.00  0.00           C
ATOM   3402  C2  CHO   465     222.513 171.990  42.782  1.00  0.00           C
ATOM   3403  ROH CHO   466     120.813 102.339  25.232  1.00  0.00            
ATOM   3404  R1  CHO   466     122.463 102.339  27.532  1.00  0.00            
ATOM   3405  R2  CHO   466     122.063 104.039  29.682  1.00  0.00            
ATOM   3406  R3  CHO   466     122.063 101.739  31.082  1.00  0.00            
ATOM   3407  R4  CHO   466     122.063 103.839  33.132  1.00  0.00            
ATOM   3408  R5  CHO   466     123.463 102.239  32.982  1.00  0.00            
ATOM   3409  C1  CHO   466     122.113 101.589  36.482  1.00  0.00           C
ATOM   3410  C2  CHO   466     121.013  99.589  39.982  1.00  0.00           C
ATOM   3411  ROH CHO   467     104.913 202.589  51.882  1.00  0.00            
ATOM   3412  R1  CHO   467     103.163 201.539  49.932  1.00  0.00            
ATOM   3413  R2  CHO   467     102.113 203.089  47.882  1.00  0.00            
ATOM   3414  R3  CHO   467     103.163 201.139  46.332  1.00  0.00            
ATOM   3415  R4  CHO   467     100.463 201.589  45.232  1.00  0.00            
ATOM   3416  R5  CHO   467     101.313 199.689  45.882  1.00  0.00            
ATOM   3417  C1  CHO   467     100.513 198.889  42.232  1.00  0.00           C
ATOM   3418  C2  CHO   467      99.813 196.539  39.632  1.00  0.00           C
ATOM   3419  ROH CHO   468      76.263 146.389  61.382  1.00  0.00            
ATOM   3420  R1  CHO   468      77.213 145.339  58.932  1.00  0.00            
ATOM   3421  R2  CHO   468      75.613 144.139  57.082  1.00  0.00            
ATOM   3422  R3  CHO   468      76.713 145.939  55.382  1.00  0.00            
ATOM   3423  R4  CHO   468      75.363 144.039  53.632  1.00  0.00            
ATOM   3424  R5  CHO   468      77.463 144.639  53.532  1.00  0.00            
ATOM   3425  C1  CHO   468      76.263 145.689  50.032  1.00  0.00           C
ATOM   3426  C2  CHO   468      77.563 146.539  46.532  1.00  0.00           C
ATOM   3427  ROH CHO   469      75.213  40.389  46.382  1.00  0.00            
ATOM   3428  R1  CHO   469      75.313  41.189  43.682  1.00  0.00            
ATOM   3429  R2  CHO   469      77.713  41.389  42.282  1.00  0.00            
ATOM   3430  R3  CHO   469      76.413  39.739  40.532  1.00  0.00            
ATOM   3431  R4  CHO   469      78.213  41.339  38.882  1.00  0.00            
ATOM   3432  R5  CHO   469      76.063  41.089  38.582  1.00  0.00            
ATOM   3433  C1  CHO   469      77.313  39.789  35.232  1.00  0.00           C
ATOM   3434  C2  CHO   469      75.913  40.189  31.432  1.00  0.00           C
ATOM   3435  ROH CHO   470      74.813 153.339  25.232  1.00  0.00            
ATOM   3436  R1  CHO   470      74.113 153.589  27.932  1.00  0.00            
ATOM   3437  R2  CHO   470      74.813 151.689  29.832  1.00  0.00            
ATOM   3438  R3  CHO   470      75.913 153.839  31.132  1.00  0.00            
ATOM   3439  R4  CHO   470      76.563 151.539  32.832  1.00  0.00            
ATOM   3440  R5  CHO   470      75.563 153.389  33.432  1.00  0.00            
ATOM   3441  C1  CHO   470      78.613 153.439  35.782  1.00  0.00           C
ATOM   3442  C2  CHO   470      79.613 153.490  40.182  1.00  0.00           C
ATOM   3443  ROH CHO   471       3.263   6.339  21.532  1.00  0.00            
ATOM   3444  R1  CHO   471       2.263   7.539  23.882  1.00  0.00            
ATOM   3445  R2  CHO   471       1.563   6.089  26.132  1.00  0.00            
ATOM   3446  R3  CHO   471       3.263   7.789  27.382  1.00  0.00            
ATOM   3447  R4  CHO   471       2.363   5.989  29.482  1.00  0.00            
ATOM   3448  R5  CHO   471       2.313   8.189  29.532  1.00  0.00            
ATOM   3449  C1  CHO   471       4.463   7.539  32.582  1.00  0.00           C
ATOM   3450  C2  CHO   471       4.363   6.939  36.082  1.00  0.00           C
ATOM   3451  ROH CHO   472      39.613  85.139  48.782  1.00  0.00            
ATOM   3452  R1  CHO   472      39.013  86.689  46.482  1.00  0.00            
ATOM   3453  R2  CHO   472      36.613  86.589  45.182  1.00  0.00            
ATOM   3454  R3  CHO   472      36.613  89.289  45.632  1.00  0.00            
ATOM   3455  R4  CHO   472      35.563  88.939  42.882  1.00  0.00            
ATOM   3456  R5  CHO   472      37.263  90.189  43.532  1.00  0.00            
ATOM   3457  C1  CHO   472      34.963  92.839  41.932  1.00  0.00           C
ATOM   3458  C2  CHO   472      34.563  96.789  42.832  1.00  0.00           C
ATOM   3459  ROH CHO   473      72.813 164.989  57.032  1.00  0.00            
ATOM   3460  R1  CHO   473      72.713 163.240  54.832  1.00  0.00            
ATOM   3461  R2  CHO   473      70.913 163.490  52.732  1.00  0.00            
ATOM   3462  R3  CHO   473      73.163 163.439  51.182  1.00  0.00            
ATOM   3463  R4  CHO   473      71.063 162.439  49.482  1.00  0.00            
ATOM   3464  R5  CHO   473      72.963 161.439  49.882  1.00  0.00            
ATOM   3465  C1  CHO   473      73.263 161.740  46.132  1.00  0.00           C
ATOM   3466  C2  CHO   473      74.813 161.939  42.432  1.00  0.00           C
ATOM   3467  ROH CHO   474     104.913 208.490  18.482  1.00  0.00            
ATOM   3468  R1  CHO   474     104.513 209.539  21.082  1.00  0.00            
ATOM   3469  R2  CHO   474     106.513 210.740  22.532  1.00  0.00            
ATOM   3470  R3  CHO   474     104.713 212.789  22.682  1.00  0.00            
ATOM   3471  R4  CHO   474     106.163 212.839  25.232  1.00  0.00            
ATOM   3472  R5  CHO   474     104.013 212.739  24.982  1.00  0.00            
ATOM   3473  C1  CHO   474     104.263 215.990  26.982  1.00  0.00           C
ATOM   3474  C2  CHO   474     105.813 219.539  27.732  1.00  0.00           C
ATOM   3475  ROH CHO   475      55.863 111.139  55.182  1.00  0.00            
ATOM   3476  R1  CHO   475      54.663 112.439  53.032  1.00  0.00            
ATOM   3477  R2  CHO   475      55.863 112.589  50.532  1.00  0.00            
ATOM   3478  R3  CHO   475      53.513 111.539  49.682  1.00  0.00            
ATOM   3479  R4  CHO   475      54.263 113.389  47.582  1.00  0.00            
ATOM   3480  R5  CHO   475      52.363 113.339  48.632  1.00  0.00            
ATOM   3481  C1  CHO   475      51.063 112.839  45.082  1.00  0.00           C
ATOM   3482  C2  CHO   475      51.963 114.889  41.932  1.00  0.00           C
ATOM   3483  ROH CHO   476     155.713  64.439  51.582  1.00  0.00            
ATOM   3484  R1  CHO   476     155.613  65.289  48.882  1.00  0.00            
ATOM   3485  R2  CHO   476     157.913  65.689  47.432  1.00  0.00            
ATOM   3486  R3  CHO   476     156.663  63.989  45.682  1.00  0.00            
ATOM   3487  R4  CHO   476     158.663  65.439  44.032  1.00  0.00            
ATOM   3488  R5  CHO   476     156.513  65.289  43.632  1.00  0.00            
ATOM   3489  C1  CHO   476     157.913  63.739  40.432  1.00  0.00           C
ATOM   3490  C2  CHO   476     160.963  64.289  38.232  1.00  0.00           C
ATOM   3491  ROH CHO   477      22.213  85.389  49.032  1.00  0.00            
ATOM   3492  R1  CHO   477      22.763  85.939  46.282  1.00  0.00            
ATOM   3493  R2  CHO   477      24.463  87.939  45.482  1.00  0.00            
ATOM   3494  R3  CHO   477      25.713  85.939  44.132  1.00  0.00            
ATOM   3495  R4  CHO   477      27.013  88.339  43.182  1.00  0.00            
ATOM   3496  R5  CHO   477      26.113  86.789  41.932  1.00  0.00            
ATOM   3497  C1  CHO   477      29.663  86.689  40.582  1.00  0.00           C
ATOM   3498  C2  CHO   477      31.863  89.489  39.482  1.00  0.00           C
ATOM   3499  ROH CHO   478      36.813 169.939  58.782  1.00  0.00            
ATOM   3500  R1  CHO   478      37.213 168.240  56.582  1.00  0.00            
ATOM   3501  R2  CHO   478      36.013 168.689  54.082  1.00  0.00            
ATOM   3502  R3  CHO   478      38.613 168.539  53.232  1.00  0.00            
ATOM   3503  R4  CHO   478      36.963 168.139  50.832  1.00  0.00            
ATOM   3504  R5  CHO   478      38.563 166.839  51.532  1.00  0.00            
ATOM   3505  C1  CHO   478      39.913 167.739  48.082  1.00  0.00           C
ATOM   3506  C2  CHO   478      39.363 170.689  46.432  1.00  0.00           C
ATOM   3507  ROH CHO   479     191.163 129.639  25.632  1.00  0.00            
ATOM   3508  R1  CHO   479     191.813 127.589  27.482  1.00  0.00            
ATOM   3509  R2  CHO   479     193.213 128.089  29.832  1.00  0.00            
ATOM   3510  R3  CHO   479     191.063 126.839  30.982  1.00  0.00            
ATOM   3511  R4  CHO   479     193.063 127.039  33.132  1.00  0.00            
ATOM   3512  R5  CHO   479     192.013 125.239  32.482  1.00  0.00            
ATOM   3513  C1  CHO   479     190.963 125.339  36.132  1.00  0.00           C
ATOM   3514  C2  CHO   479     191.663 121.739  38.282  1.00  0.00           C
ATOM   3515  ROH CHO   480     111.763 162.689  29.932  1.00  0.00            
ATOM   3516  R1  CHO   480     110.313 164.339  31.682  1.00  0.00            
ATOM   3517  R2  CHO   480     107.763 163.790  32.482  1.00  0.00            
ATOM   3518  R3  CHO   480     108.813 163.989  34.982  1.00  0.00            
ATOM   3519  R4  CHO   480     105.913 163.539  35.432  1.00  0.00            
ATOM   3520  R5  CHO   480     107.113 165.189  36.232  1.00  0.00            
ATOM   3521  C1  CHO   480     105.863 163.589  39.482  1.00  0.00           C
ATOM   3522  C2  CHO   480     105.163 166.139  42.482  1.00  0.00           C
ATOM   3523  ROH CHO   481     211.763   8.989  44.082  1.00  0.00            
ATOM   3524  R1  CHO   481     213.763   7.539  42.682  1.00  0.00            
ATOM   3525  R2  CHO   481     213.163   5.439  41.032  1.00  0.00            
ATOM   3526  R3  CHO   481     214.513   6.889  39.182  1.00  0.00            
ATOM   3527  R4  CHO   481     213.763   4.439  37.782  1.00  0.00            
ATOM   3528  R5  CHO   481     215.813   5.289  37.932  1.00  0.00            
ATOM   3529  C1  CHO   481     215.413   5.189  34.132  1.00  0.00           C
ATOM   3530  C2  CHO   481     218.213   5.289  31.632  1.00  0.00           C
ATOM   3531  ROH CHO   482     192.613  35.239  18.032  1.00  0.00            
ATOM   3532  R1  CHO   482     190.713  36.689  19.582  1.00  0.00            
ATOM   3533  R2  CHO   482     188.813  35.439  21.132  1.00  0.00            
ATOM   3534  R3  CHO   482     189.863  36.989  23.132  1.00  0.00            
ATOM   3535  R4  CHO   482     187.063  36.639  23.882  1.00  0.00            
ATOM   3536  R5  CHO   482     188.163  38.539  23.682  1.00  0.00            
ATOM   3537  C1  CHO   482     187.063  38.789  27.332  1.00  0.00           C
ATOM   3538  C2  CHO   482     188.713  37.539  30.132  1.00  0.00           C
ATOM   3539  ROH CHO   483      73.563 219.339  48.732  1.00  0.00            
ATOM   3540  R1  CHO   483      72.713 219.389  46.032  1.00  0.00            
ATOM   3541  R2  CHO   483      74.463 219.639  43.882  1.00  0.00            
ATOM   3542  R3  CHO   483      73.213 217.389  43.032  1.00  0.00            
ATOM   3543  R4  CHO   483      74.263 218.639  40.582  1.00  0.00            
ATOM   3544  R5  CHO   483      72.163 218.039  40.932  1.00  0.00            
ATOM   3545  C1  CHO   483      72.963 215.939  37.832  1.00  0.00           C
ATOM   3546  C2  CHO   483      71.713 215.939  34.282  1.00  0.00           C
ATOM   3547  ROH CHO   484      75.463 175.740  52.932  1.00  0.00            
ATOM   3548  R1  CHO   484      75.463 175.089  50.182  1.00  0.00            
ATOM   3549  R2  CHO   484      73.263 175.589  48.532  1.00  0.00            
ATOM   3550  R3  CHO   484      75.113 176.889  47.032  1.00  0.00            
ATOM   3551  R4  CHO   484      73.063 176.039  45.132  1.00  0.00            
ATOM   3552  R5  CHO   484      75.213 175.689  44.982  1.00  0.00            
ATOM   3553  C1  CHO   484      74.713 177.540  41.732  1.00  0.00           C
ATOM   3554  C2  CHO   484      75.763 175.939  37.782  1.00  0.00           C
ATOM   3555  ROH CHO   485     189.013 208.790  52.982  1.00  0.00            
ATOM   3556  R1  CHO   485     188.513 207.489  50.532  1.00  0.00            
ATOM   3557  R2  CHO   485     188.413 208.839  48.132  1.00  0.00            
ATOM   3558  R3  CHO   485     190.313 207.039  47.382  1.00  0.00            
ATOM   3559  R4  CHO   485     189.063 207.889  44.882  1.00  0.00            
ATOM   3560  R5  CHO   485     189.313 205.840  45.582  1.00  0.00            
ATOM   3561  C1  CHO   485     191.213 205.639  42.282  1.00  0.00           C
ATOM   3562  C2  CHO   485     192.963 205.339  38.832  1.00  0.00           C
ATOM   3563  ROH CHO   486       2.913 129.189  21.782  1.00  0.00            
ATOM   3564  R1  CHO   486       2.013 129.339  24.482  1.00  0.00            
ATOM   3565  R2  CHO   486       2.163 127.189  26.182  1.00  0.00            
ATOM   3566  R3  CHO   486       3.513 128.939  27.782  1.00  0.00            
ATOM   3567  R4  CHO   486       2.913 126.639  29.532  1.00  0.00            
ATOM   3568  R5  CHO   486       2.463 128.739  29.932  1.00  0.00            
ATOM   3569  C1  CHO   486       4.613 127.939  32.932  1.00  0.00           C
ATOM   3570  C2  CHO   486       5.563 130.939  35.282  1.00  0.00           C
ATOM   3571  ROH CHO   487      34.613 168.389  25.032  1.00  0.00            
ATOM   3572  R1  CHO   487      35.963 168.389  27.532  1.00  0.00            
ATOM   3573  R2  CHO   487      35.363 170.189  29.582  1.00  0.00            
ATOM   3574  R3  CHO   487      35.113 167.939  31.032  1.00  0.00            
ATOM   3575  R4  CHO   487      35.463 170.040  33.032  1.00  0.00            
ATOM   3576  R5  CHO   487      36.613 168.240  32.882  1.00  0.00            
ATOM   3577  C1  CHO   487      35.263 167.839  36.382  1.00  0.00           C
ATOM   3578  C2  CHO   487      35.813 171.189  38.182  1.00  0.00           C
ATOM   3579  ROH CHO   488     215.863 124.139  19.082  1.00  0.00            
ATOM   3580  R1  CHO   488     215.613 124.089  21.932  1.00  0.00            
ATOM   3581  R2  CHO   488     216.013 121.789  23.382  1.00  0.00            
ATOM   3582  R3  CHO   488     217.713 123.339  24.782  1.00  0.00            
ATOM   3583  R4  CHO   488     216.313 121.789  26.832  1.00  0.00            
ATOM   3584  R5  CHO   488     216.513 123.939  26.732  1.00  0.00            
ATOM   3585  C1  CHO   488     218.163 123.239  30.132  1.00  0.00           C
ATOM   3586  C2  CHO   488     216.063 121.289  32.232  1.00  0.00           C
ATOM   3587  ROH CHO   489      79.763  44.089  12.382  1.00  0.00            
ATOM   3588  R1  CHO   489      79.363  43.539  15.132  1.00  0.00            
ATOM   3589  R2  CHO   489      81.213  42.139  16.682  1.00  0.00            
ATOM   3590  R3  CHO   489      81.013  44.339  18.282  1.00  0.00            
ATOM   3591  R4  CHO   489      81.363  42.089  20.132  1.00  0.00            
ATOM   3592  R5  CHO   489      79.763  43.539  20.182  1.00  0.00            
ATOM   3593  C1  CHO   489      81.313  44.089  23.632  1.00  0.00           C
ATOM   3594  C2  CHO   489      80.213  47.139  26.532  1.00  0.00           C
ATOM   3595  ROH CHO   490     184.363 119.289  24.482  1.00  0.00            
ATOM   3596  R1  CHO   490     184.563 117.539  26.732  1.00  0.00            
ATOM   3597  R2  CHO   490     186.513 117.789  28.682  1.00  0.00            
ATOM   3598  R3  CHO   490     184.363 117.889  30.332  1.00  0.00            
ATOM   3599  R4  CHO   490     186.663 117.139  32.082  1.00  0.00            
ATOM   3600  R5  CHO   490     184.763 116.089  31.882  1.00  0.00            
ATOM   3601  C1  CHO   490     184.713 116.839  35.632  1.00  0.00           C
ATOM   3602  C2  CHO   490     182.463 115.789  37.932  1.00  0.00           C
ATOM   3603  ROH CHO   491      41.513 225.639  22.982  1.00  0.00            
ATOM   3604  R1  CHO   491      42.363 224.689  25.482  1.00  0.00            
ATOM   3605  R2  CHO   491      42.063 226.189  27.832  1.00  0.00            
ATOM   3606  R3  CHO   491      40.763 223.939  28.682  1.00  0.00            
ATOM   3607  R4  CHO   491      42.163 224.989  31.082  1.00  0.00            
ATOM   3608  R5  CHO   491      42.313 222.990  30.282  1.00  0.00            
ATOM   3609  C1  CHO   491      41.013 222.240  33.782  1.00  0.00           C
ATOM   3610  C2  CHO   491      41.113 223.189  37.432  1.00  0.00           C
ATOM   3611  ROH CHO   492     123.763  59.939  17.082  1.00  0.00            
ATOM   3612  R1  CHO   492     122.813  57.789  18.632  1.00  0.00            
ATOM   3613  R2  CHO   492     123.263  57.539  21.332  1.00  0.00            
ATOM   3614  R3  CHO   492     120.563  57.289  21.482  1.00  0.00            
ATOM   3615  R4  CHO   492     121.563  55.439  23.482  1.00  0.00            
ATOM   3616  R5  CHO   492     120.213  54.989  21.832  1.00  0.00            
ATOM   3617  C1  CHO   492     118.013  53.939  24.832  1.00  0.00           C
ATOM   3618  C2  CHO   492     115.663  49.739  25.532  1.00  0.00           C
ATOM   3619  ROH CHO   493      95.763  68.739  17.682  1.00  0.00            
ATOM   3620  R1  CHO   493      95.513  69.139  20.482  1.00  0.00            
ATOM   3621  R2  CHO   493      96.263  67.189  22.282  1.00  0.00            
ATOM   3622  R3  CHO   493      97.813  69.189  23.332  1.00  0.00            
ATOM   3623  R4  CHO   493      97.113  67.539  25.632  1.00  0.00            
ATOM   3624  R5  CHO   493      96.813  69.689  25.432  1.00  0.00            
ATOM   3625  C1  CHO   493      99.063  69.589  28.532  1.00  0.00           C
ATOM   3626  C2  CHO   493     101.113  71.739  31.632  1.00  0.00           C
ATOM   3627  ROH CHO   494     166.963  72.789  21.732  1.00  0.00            
ATOM   3628  R1  CHO   494     166.563  71.539  24.232  1.00  0.00            
ATOM   3629  R2  CHO   494     168.563  71.339  26.132  1.00  0.00            
ATOM   3630  R3  CHO   494     166.713  72.489  27.732  1.00  0.00            
ATOM   3631  R4  CHO   494     168.613  71.289  29.582  1.00  0.00            
ATOM   3632  R5  CHO   494     166.463  70.989  29.582  1.00  0.00            
ATOM   3633  C1  CHO   494     166.863  72.339  33.082  1.00  0.00           C
ATOM   3634  C2  CHO   494     164.763  69.889  35.082  1.00  0.00           C
ATOM   3635  ROH CHO   495     216.013  26.489  17.132  1.00  0.00            
ATOM   3636  R1  CHO   495     216.713  26.239  19.832  1.00  0.00            
ATOM   3637  R2  CHO   495     215.963  28.039  21.782  1.00  0.00            
ATOM   3638  R3  CHO   495     215.013  25.789  23.032  1.00  0.00            
ATOM   3639  R4  CHO   495     214.963  27.839  25.082  1.00  0.00            
ATOM   3640  R5  CHO   495     215.913  25.889  25.232  1.00  0.00            
ATOM   3641  C1  CHO   495     213.563  25.689  28.182  1.00  0.00           C
ATOM   3642  C2  CHO   495     216.313  26.239  30.082  1.00  0.00           C
ATOM   3643  ROH CHO   496     130.913 106.089  38.282  1.00  0.00            
ATOM   3644  R1  CHO   496     131.763 108.439  39.682  1.00  0.00            
ATOM   3645  R2  CHO   496     130.363 110.789  39.532  1.00  0.00            
ATOM   3646  R3  CHO   496     130.363 110.589  42.282  1.00  0.00            
ATOM   3647  R4  CHO   496     129.263 113.239  41.732  1.00  0.00            
ATOM   3648  R5  CHO   496     130.963 112.739  43.032  1.00  0.00            
ATOM   3649  C1  CHO   496     128.663 114.439  45.582  1.00  0.00           C
ATOM   3650  C2  CHO   496     127.663 117.439  47.882  1.00  0.00           C
ATOM   3651  ROH CHO   497     137.613 101.139  21.282  1.00  0.00            
ATOM   3652  R1  CHO   497     136.463 100.289  23.682  1.00  0.00            
ATOM   3653  R2  CHO   497     137.313  97.989  24.982  1.00  0.00            
ATOM   3654  R3  CHO   497     137.613  99.689  27.082  1.00  0.00            
ATOM   3655  R4  CHO   497     138.363  97.039  28.182  1.00  0.00            
ATOM   3656  R5  CHO   497     136.863  98.439  28.982  1.00  0.00            
ATOM   3657  C1  CHO   497     139.213  98.139  31.982  1.00  0.00           C
ATOM   3658  C2  CHO   497     141.263  94.389  31.632  1.00  0.00           C
ATOM   3659  ROH CHO   498     102.763 225.439  45.432  1.00  0.00            
ATOM   3660  R1  CHO   498     103.513 225.040  42.732  1.00  0.00            
ATOM   3661  R2  CHO   498     101.863 223.790  40.932  1.00  0.00            
ATOM   3662  R3  CHO   498     102.213 226.089  39.482  1.00  0.00            
ATOM   3663  R4  CHO   498     101.663 223.989  37.482  1.00  0.00            
ATOM   3664  R5  CHO   498     103.413 225.339  37.532  1.00  0.00            
ATOM   3665  C1  CHO   498     101.963 226.290  34.132  1.00  0.00           C
ATOM   3666  C2  CHO   498     102.213 223.039  31.482  1.00  0.00           C
ATOM   3667  ROH CHO   499     107.563 199.139  19.632  1.00  0.00            
ATOM   3668  R1  CHO   499     106.413 200.789  21.632  1.00  0.00            
ATOM   3669  R2  CHO   499     105.413 199.789  23.982  1.00  0.00            
ATOM   3670  R3  CHO   499     107.063 201.639  25.082  1.00  0.00            
ATOM   3671  R4  CHO   499     105.563 200.539  27.382  1.00  0.00            
ATOM   3672  R5  CHO   499     105.813 202.639  26.832  1.00  0.00            
ATOM   3673  C1  CHO   499     107.263 202.689  30.382  1.00  0.00           C
ATOM   3674  C2  CHO   499     107.913 198.539  33.432  1.00  0.00           C
ATOM   3675  ROH CHO   500      71.413   6.189  11.482  1.00  0.00            
ATOM   3676  R1  CHO   500      73.663   6.639  13.082  1.00  0.00            
ATOM   3677  R2  CHO   500      73.913   8.789  14.782  1.00  0.00            
ATOM   3678  R3  CHO   500      74.413   6.839  16.632  1.00  0.00            
ATOM   3679  R4  CHO   500      74.363   9.289  18.182  1.00  0.00            
ATOM   3680  R5  CHO   500      75.963   7.839  18.132  1.00  0.00            
ATOM   3681  C1  CHO   500      75.163   7.789  21.882  1.00  0.00           C
ATOM   3682  C2  CHO   500      76.313   9.439  24.932  1.00  0.00           C
ATOM   3683  ROH CHO   501     145.213 100.789  51.432  1.00  0.00            
ATOM   3684  R1  CHO   501     144.713 102.089  48.982  1.00  0.00            
ATOM   3685  R2  CHO   501     142.363 101.789  47.582  1.00  0.00            
ATOM   3686  R3  CHO   501     142.313 104.489  47.682  1.00  0.00            
ATOM   3687  R4  CHO   501     140.513 103.789  45.482  1.00  0.00            
ATOM   3688  R5  CHO   501     142.213 105.189  45.382  1.00  0.00            
ATOM   3689  C1  CHO   501     139.413 107.539  44.332  1.00  0.00           C
ATOM   3690  C2  CHO   501     135.713 109.739  43.082  1.00  0.00           C
ATOM   3691  ROH CHO   502     208.063  43.189  21.282  1.00  0.00            
ATOM   3692  R1  CHO   502     209.713  42.289  23.382  1.00  0.00            
ATOM   3693  R2  CHO   502     209.313  39.839  24.632  1.00  0.00            
ATOM   3694  R3  CHO   502     211.913  39.439  23.982  1.00  0.00            
ATOM   3695  R4  CHO   502     211.413  37.589  26.232  1.00  0.00            
ATOM   3696  R5  CHO   502     213.013  39.039  26.082  1.00  0.00            
ATOM   3697  C1  CHO   502     215.063  35.889  26.532  1.00  0.00           C
ATOM   3698  C2  CHO   502     218.463  34.189  28.782  1.00  0.00           C
ATOM   3699  ROH CHO   503      86.113 226.389  46.982  1.00  0.00            
ATOM   3700  R1  CHO   503      85.613 226.990  44.232  1.00  0.00            
ATOM   3701  R2  CHO   503      87.413 226.439  42.232  1.00  0.00            
ATOM   3702  R3  CHO   503      85.363 225.089  41.132  1.00  0.00            
ATOM   3703  R4  CHO   503      87.013 225.840  38.832  1.00  0.00            
ATOM   3704  R5  CHO   503      84.863 226.239  39.082  1.00  0.00            
ATOM   3705  C1  CHO   503      84.813 224.189  35.882  1.00  0.00           C
ATOM   3706  C2  CHO   503      82.213 225.889  33.782  1.00  0.00           C
ATOM   3707  ROH CHO   504      95.563 187.839  54.132  1.00  0.00            
ATOM   3708  R1  CHO   504      96.063 186.339  51.782  1.00  0.00            
ATOM   3709  R2  CHO   504      94.263 184.590  50.732  1.00  0.00            
ATOM   3710  R3  CHO   504      94.563 186.039  48.482  1.00  0.00            
ATOM   3711  R4  CHO   504      92.963 183.790  47.632  1.00  0.00            
ATOM   3712  R5  CHO   504      94.813 184.439  46.732  1.00  0.00            
ATOM   3713  C1  CHO   504      92.513 184.689  43.732  1.00  0.00           C
ATOM   3714  C2  CHO   504      90.163 181.539  43.532  1.00  0.00           C
ATOM   3715  ROH CHO   505     206.213 138.339  49.982  1.00  0.00            
ATOM   3716  R1  CHO   505     207.613 136.689  48.182  1.00  0.00            
ATOM   3717  R2  CHO   505     206.413 135.289  46.132  1.00  0.00            
ATOM   3718  R3  CHO   505     208.213 136.539  44.582  1.00  0.00            
ATOM   3719  R4  CHO   505     207.163 134.389  42.882  1.00  0.00            
ATOM   3720  R5  CHO   505     209.263 134.789  43.332  1.00  0.00            
ATOM   3721  C1  CHO   505     209.363 135.139  39.532  1.00  0.00           C
ATOM   3722  C2  CHO   505     210.963 133.039  36.932  1.00  0.00           C
ATOM   3723  ROH CHO   506      68.313 123.489  27.032  1.00  0.00            
ATOM   3724  R1  CHO   506      68.913 122.389  29.532  1.00  0.00            
ATOM   3725  R2  CHO   506      69.013 119.689  30.032  1.00  0.00            
ATOM   3726  R3  CHO   506      71.513 120.289  30.982  1.00  0.00            
ATOM   3727  R4  CHO   506      70.763 117.839  32.382  1.00  0.00            
ATOM   3728  R5  CHO   506      71.413 119.689  33.282  1.00  0.00            
ATOM   3729  C1  CHO   506      74.113 117.289  34.632  1.00  0.00           C
ATOM   3730  C2  CHO   506      73.313 117.389  38.982  1.00  0.00           C
ATOM   3731  ROH CHO   507      73.813 180.939  53.682  1.00  0.00            
ATOM   3732  R1  CHO   507      74.363 180.089  51.032  1.00  0.00            
ATOM   3733  R2  CHO   507      72.513 180.289  49.032  1.00  0.00            
ATOM   3734  R3  CHO   507      74.463 181.689  47.782  1.00  0.00            
ATOM   3735  R4  CHO   507      72.313 181.539  45.782  1.00  0.00            
ATOM   3736  R5  CHO   507      74.413 180.939  45.482  1.00  0.00            
ATOM   3737  C1  CHO   507      74.113 183.539  42.732  1.00  0.00           C
ATOM   3738  C2  CHO   507      74.563 182.339  39.282  1.00  0.00           C
ATOM   3739  ROH CHO   508     113.663 186.339  27.032  1.00  0.00            
ATOM   3740  R1  CHO   508     113.913 185.639  29.732  1.00  0.00            
ATOM   3741  R2  CHO   508     115.913 183.939  30.682  1.00  0.00            
ATOM   3742  R3  CHO   508     116.413 185.990  32.382  1.00  0.00            
ATOM   3743  R4  CHO   508     118.013 183.739  33.432  1.00  0.00            
ATOM   3744  R5  CHO   508     116.563 184.989  34.532  1.00  0.00            
ATOM   3745  C1  CHO   508     119.713 185.589  36.582  1.00  0.00           C
ATOM   3746  C2  CHO   508     119.463 186.189  41.082  1.00  0.00           C
ATOM   3747  ROH CHO   509       1.213  10.589  48.782  1.00  0.00            
ATOM   3748  R1  CHO   509       1.163   9.239  46.282  1.00  0.00            
ATOM   3749  R2  CHO   509      -1.037   9.439  44.582  1.00  0.00            
ATOM   3750  R3  CHO   509       0.863  10.239  42.782  1.00  0.00            
ATOM   3751  R4  CHO   509      -1.387   9.239  41.132  1.00  0.00            
ATOM   3752  R5  CHO   509       0.713   8.639  40.982  1.00  0.00            
ATOM   3753  C1  CHO   509       0.163   9.939  37.432  1.00  0.00           C
ATOM   3754  C2  CHO   509       0.863  10.939  33.632  1.00  0.00           C
ATOM   3755  ROH CHO   510      38.713 214.490  27.732  1.00  0.00            
ATOM   3756  R1  CHO   510      40.513 214.590  29.932  1.00  0.00            
ATOM   3757  R2  CHO   510      40.163 216.439  31.982  1.00  0.00            
ATOM   3758  R3  CHO   510      40.213 214.189  33.532  1.00  0.00            
ATOM   3759  R4  CHO   510      40.263 216.389  35.432  1.00  0.00            
ATOM   3760  R5  CHO   510      41.713 214.740  35.332  1.00  0.00            
ATOM   3761  C1  CHO   510      40.413 214.289  38.882  1.00  0.00           C
ATOM   3762  C2  CHO   510      37.663 213.139  41.532  1.00  0.00           C
ATOM   3763  ROH CHO   511     159.113  36.539  28.782  1.00  0.00            
ATOM   3764  R1  CHO   511     159.263  33.839  27.882  1.00  0.00            
ATOM   3765  R2  CHO   511     161.613  32.489  27.582  1.00  0.00            
ATOM   3766  R3  CHO   511     160.463  30.689  29.232  1.00  0.00            
ATOM   3767  R4  CHO   511     162.563  29.189  27.832  1.00  0.00            
ATOM   3768  R5  CHO   511     160.413  28.639  27.982  1.00  0.00            
ATOM   3769  C1  CHO   511     161.963  25.539  29.532  1.00  0.00           C
ATOM   3770  C2  CHO   511     165.863  24.689  27.682  1.00  0.00           C
ATOM   3771  ROH CHO   512      57.563 147.489  26.432  1.00  0.00            
ATOM   3772  R1  CHO   512      57.413 145.739  28.632  1.00  0.00            
ATOM   3773  R2  CHO   512      58.213 146.439  31.182  1.00  0.00            
ATOM   3774  R3  CHO   512      55.663 145.639  31.832  1.00  0.00            
ATOM   3775  R4  CHO   512      57.313 145.189  34.282  1.00  0.00            
ATOM   3776  R5  CHO   512      56.013 143.739  33.232  1.00  0.00            
ATOM   3777  C1  CHO   512      54.413 143.689  36.682  1.00  0.00           C
ATOM   3778  C2  CHO   512      55.213 141.839  39.882  1.00  0.00           C
ATOM   3779  ROH CHO   513      83.663 182.139  53.732  1.00  0.00            
ATOM   3780  R1  CHO   513      83.813 181.839  50.882  1.00  0.00            
ATOM   3781  R2  CHO   513      82.363 183.439  49.182  1.00  0.00            
ATOM   3782  R3  CHO   513      84.813 183.839  48.082  1.00  0.00            
ATOM   3783  R4  CHO   513      82.963 183.989  45.782  1.00  0.00            
ATOM   3784  R5  CHO   513      84.713 182.739  45.932  1.00  0.00            
ATOM   3785  C1  CHO   513      85.613 184.740  42.832  1.00  0.00           C
ATOM   3786  C2  CHO   513      87.813 184.240  39.832  1.00  0.00           C
ATOM   3787  ROH CHO   514     119.513  62.239  45.032  1.00  0.00            
ATOM   3788  R1  CHO   514     119.963  61.239  42.382  1.00  0.00            
ATOM   3789  R2  CHO   514     118.813  62.339  40.132  1.00  0.00            
ATOM   3790  R3  CHO   514     121.363  62.439  39.282  1.00  0.00            
ATOM   3791  R4  CHO   514     119.763  63.339  36.982  1.00  0.00            
ATOM   3792  R5  CHO   514     121.263  61.789  36.982  1.00  0.00            
ATOM   3793  C1  CHO   514     122.713  64.089  34.332  1.00  0.00           C
ATOM   3794  C2  CHO   514     124.513  65.439  31.882  1.00  0.00           C
ATOM   3795  ROH CHO   515      22.813  46.089  45.132  1.00  0.00            
ATOM   3796  R1  CHO   515      23.713  46.189  42.482  1.00  0.00            
ATOM   3797  R2  CHO   515      22.013  45.739  40.332  1.00  0.00            
ATOM   3798  R3  CHO   515      22.963  48.139  39.482  1.00  0.00            
ATOM   3799  R4  CHO   515      22.263  46.689  37.032  1.00  0.00            
ATOM   3800  R5  CHO   515      24.213  47.639  37.482  1.00  0.00            
ATOM   3801  C1  CHO   515      23.313  49.539  34.332  1.00  0.00           C
ATOM   3802  C2  CHO   515      24.963  49.639  30.332  1.00  0.00           C
ATOM   3803  ROH CHO   516       0.663  64.639  19.432  1.00  0.00            
ATOM   3804  R1  CHO   516       2.413  64.289  21.582  1.00  0.00            
ATOM   3805  R2  CHO   516       1.563  63.989  24.182  1.00  0.00            
ATOM   3806  R3  CHO   516       3.063  61.739  24.082  1.00  0.00            
ATOM   3807  R4  CHO   516       3.113  62.539  26.932  1.00  0.00            
ATOM   3808  R5  CHO   516       4.863  62.189  25.632  1.00  0.00            
ATOM   3809  C1  CHO   516       5.463  59.589  28.432  1.00  0.00           C
ATOM   3810  C2  CHO   516       7.613  57.089  30.732  1.00  0.00           C
ATOM   3811  ROH CHO   517     198.163  10.789  45.582  1.00  0.00            
ATOM   3812  R1  CHO   517     197.413  12.439  43.432  1.00  0.00            
ATOM   3813  R2  CHO   517     198.513  12.139  40.882  1.00  0.00            
ATOM   3814  R3  CHO   517     195.913  11.939  40.132  1.00  0.00            
ATOM   3815  R4  CHO   517     197.363  12.289  37.632  1.00  0.00            
ATOM   3816  R5  CHO   517     195.713  13.489  38.332  1.00  0.00            
ATOM   3817  C1  CHO   517     194.263  12.189  35.032  1.00  0.00           C
ATOM   3818  C2  CHO   517     193.913  12.539  31.682  1.00  0.00           C
ATOM   3819  ROH CHO   518      97.113  19.339  44.782  1.00  0.00            
ATOM   3820  R1  CHO   518      97.513  18.289  42.182  1.00  0.00            
ATOM   3821  R2  CHO   518      95.463  17.089  40.782  1.00  0.00            
ATOM   3822  R3  CHO   518      96.113  18.889  38.882  1.00  0.00            
ATOM   3823  R4  CHO   518      93.813  17.439  37.782  1.00  0.00            
ATOM   3824  R5  CHO   518      95.763  17.739  36.832  1.00  0.00            
ATOM   3825  C1  CHO   518      93.463  19.339  34.232  1.00  0.00           C
ATOM   3826  C2  CHO   518      90.213  21.589  33.082  1.00  0.00           C
ATOM   3827  ROH CHO   519     166.913 151.589  44.882  1.00  0.00            
ATOM   3828  R1  CHO   519     169.063 151.739  43.032  1.00  0.00            
ATOM   3829  R2  CHO   519     171.713 151.539  43.832  1.00  0.00            
ATOM   3830  R3  CHO   519     171.763 149.539  41.982  1.00  0.00            
ATOM   3831  R4  CHO   519     174.563 150.439  42.182  1.00  0.00            
ATOM   3832  R5  CHO   519     173.413 150.289  40.382  1.00  0.00            
ATOM   3833  C1  CHO   519     176.263 147.939  39.482  1.00  0.00           C
ATOM   3834  C2  CHO   519     178.813 148.490  38.382  1.00  0.00           C
ATOM   3835  ROH CHO   520     109.813  13.039  15.132  1.00  0.00            
ATOM   3836  R1  CHO   520     111.463  13.789  17.332  1.00  0.00            
ATOM   3837  R2  CHO   520     110.813  13.239  19.932  1.00  0.00            
ATOM   3838  R3  CHO   520     113.263  12.089  19.982  1.00  0.00            
ATOM   3839  R4  CHO   520     112.663  12.539  22.782  1.00  0.00            
ATOM   3840  R5  CHO   520     114.413  13.239  21.732  1.00  0.00            
ATOM   3841  C1  CHO   520     116.013  11.089  24.482  1.00  0.00           C
ATOM   3842  C2  CHO   520     118.913   9.939  25.682  1.00  0.00           C
ATOM   3843  ROH CHO   521     184.863  94.289  22.582  1.00  0.00            
ATOM   3844  R1  CHO   521     184.213  93.939  25.282  1.00  0.00            
ATOM   3845  R2  CHO   521     186.063  93.139  27.182  1.00  0.00            
ATOM   3846  R3  CHO   521     185.213  95.389  28.482  1.00  0.00            
ATOM   3847  R4  CHO   521     185.913  93.539  30.632  1.00  0.00            
ATOM   3848  R5  CHO   521     184.013  94.589  30.382  1.00  0.00            
ATOM   3849  C1  CHO   521     185.013  95.839  33.832  1.00  0.00           C
ATOM   3850  C2  CHO   521     188.213  95.139  34.632  1.00  0.00           C
ATOM   3851  ROH CHO   522      54.613  65.039  50.182  1.00  0.00            
ATOM   3852  R1  CHO   522      54.663  64.839  47.332  1.00  0.00            
ATOM   3853  R2  CHO   522      53.313  62.889  45.982  1.00  0.00            
ATOM   3854  R3  CHO   522      52.213  64.989  44.682  1.00  0.00            
ATOM   3855  R4  CHO   522      51.963  62.789  42.782  1.00  0.00            
ATOM   3856  R5  CHO   522      52.863  64.739  42.382  1.00  0.00            
ATOM   3857  C1  CHO   522      50.163  64.689  39.682  1.00  0.00           C
ATOM   3858  C2  CHO   522      47.163  65.939  38.632  1.00  0.00           C
ATOM   3859  ROH CHO   523     222.563 131.689  21.182  1.00  0.00            
ATOM   3860  R1  CHO   523     223.113 132.489  23.832  1.00  0.00            
ATOM   3861  R2  CHO   523     221.213 132.489  25.832  1.00  0.00            
ATOM   3862  R3  CHO   523     223.113 130.990  27.132  1.00  0.00            
ATOM   3863  R4  CHO   523     221.663 132.389  29.282  1.00  0.00            
ATOM   3864  R5  CHO   523     223.813 132.389  28.932  1.00  0.00            
ATOM   3865  C1  CHO   523     223.663 130.939  32.482  1.00  0.00           C
ATOM   3866  C2  CHO   523     224.663 130.089  35.432  1.00  0.00           C
ATOM   3867  ROH CHO   524      28.763  78.639  48.332  1.00  0.00            
ATOM   3868  R1  CHO   524      29.863  78.639  45.682  1.00  0.00            
ATOM   3869  R2  CHO   524      32.563  78.539  45.182  1.00  0.00            
ATOM   3870  R3  CHO   524      31.863  76.439  43.632  1.00  0.00            
ATOM   3871  R4  CHO   524      33.913  77.839  42.082  1.00  0.00            
ATOM   3872  R5  CHO   524      31.913  77.289  41.382  1.00  0.00            
ATOM   3873  C1  CHO   524      34.063  75.489  38.832  1.00  0.00           C
ATOM   3874  C2  CHO   524      32.213  76.939  36.282  1.00  0.00           C
ATOM   3875  ROH CHO   525     164.513 111.139  26.682  1.00  0.00            
ATOM   3876  R1  CHO   525     164.113 112.939  28.832  1.00  0.00            
ATOM   3877  R2  CHO   525     161.963 112.739  30.582  1.00  0.00            
ATOM   3878  R3  CHO   525     163.913 112.739  32.482  1.00  0.00            
ATOM   3879  R4  CHO   525     161.463 112.989  33.982  1.00  0.00            
ATOM   3880  R5  CHO   525     163.163 114.289  34.132  1.00  0.00            
ATOM   3881  C1  CHO   525     162.963 113.139  37.732  1.00  0.00           C
ATOM   3882  C2  CHO   525     159.513 114.189  39.032  1.00  0.00           C
ATOM   3883  ROH CHO   526     170.413  38.439  44.632  1.00  0.00            
ATOM   3884  R1  CHO   526     170.113  38.839  41.832  1.00  0.00            
ATOM   3885  R2  CHO   526     168.913  36.939  40.182  1.00  0.00            
ATOM   3886  R3  CHO   526     167.313  39.039  39.482  1.00  0.00            
ATOM   3887  R4  CHO   526     167.313  37.239  37.132  1.00  0.00            
ATOM   3888  R5  CHO   526     167.813  39.389  37.182  1.00  0.00            
ATOM   3889  C1  CHO   526     164.863  39.439  34.732  1.00  0.00           C
ATOM   3890  C2  CHO   526     162.013  40.589  32.932  1.00  0.00           C
ATOM   3891  ROH CHO   527     128.663 199.789  17.582  1.00  0.00            
ATOM   3892  R1  CHO   527     128.963 199.289  20.382  1.00  0.00            
ATOM   3893  R2  CHO   527     129.313 201.290  22.232  1.00  0.00            
ATOM   3894  R3  CHO   527     127.163 200.139  23.432  1.00  0.00            
ATOM   3895  R4  CHO   527     128.513 201.639  25.582  1.00  0.00            
ATOM   3896  R5  CHO   527     127.963 199.539  25.632  1.00  0.00            
ATOM   3897  C1  CHO   527     126.013 200.789  28.632  1.00  0.00           C
ATOM   3898  C2  CHO   527     126.413 200.239  32.682  1.00  0.00           C
ATOM   3899  ROH CHO   528      66.813 169.939  24.732  1.00  0.00            
ATOM   3900  R1  CHO   528      66.413 168.989  27.382  1.00  0.00            
ATOM   3901  R2  CHO   528      65.163 166.539  27.882  1.00  0.00            
ATOM   3902  R3  CHO   528      67.413 166.089  29.332  1.00  0.00            
ATOM   3903  R4  CHO   528      65.513 164.089  30.232  1.00  0.00            
ATOM   3904  R5  CHO   528      66.613 165.490  31.482  1.00  0.00            
ATOM   3905  C1  CHO   528      67.813 162.189  33.032  1.00  0.00           C
ATOM   3906  C2  CHO   528      68.413 163.240  37.132  1.00  0.00           C
ATOM   3907  ROH CHO   529       7.163 218.289  25.132  1.00  0.00            
ATOM   3908  R1  CHO   529       6.213 216.889  27.382  1.00  0.00            
ATOM   3909  R2  CHO   529       6.613 217.739  29.982  1.00  0.00            
ATOM   3910  R3  CHO   529       3.913 217.540  30.182  1.00  0.00            
ATOM   3911  R4  CHO   529       4.863 217.189  32.932  1.00  0.00            
ATOM   3912  R5  CHO   529       3.563 215.840  31.832  1.00  0.00            
ATOM   3913  C1  CHO   529       1.313 216.689  34.782  1.00  0.00           C
ATOM   3914  C2  CHO   529       1.563 213.689  37.182  1.00  0.00           C
ATOM   3915  ROH CHO   530     151.813 112.939  24.432  1.00  0.00            
ATOM   3916  R1  CHO   530     150.663 113.539  26.932  1.00  0.00            
ATOM   3917  R2  CHO   530     152.013 113.089  29.332  1.00  0.00            
ATOM   3918  R3  CHO   530     151.513 115.689  29.732  1.00  0.00            
ATOM   3919  R4  CHO   530     151.863 114.589  32.432  1.00  0.00            
ATOM   3920  R5  CHO   530     150.163 115.789  31.732  1.00  0.00            
ATOM   3921  C1  CHO   530     151.313 117.939  34.632  1.00  0.00           C
ATOM   3922  C2  CHO   530     151.963 118.389  37.182  1.00  0.00           C
ATOM   3923  ROH CHO   531      82.813 138.889  58.632  1.00  0.00            
ATOM   3924  R1  CHO   531      84.013 138.789  56.082  1.00  0.00            
ATOM   3925  R2  CHO   531      82.663 137.740  53.882  1.00  0.00            
ATOM   3926  R3  CHO   531      83.363 140.139  52.782  1.00  0.00            
ATOM   3927  R4  CHO   531      83.163 138.289  50.532  1.00  0.00            
ATOM   3928  R5  CHO   531      84.863 139.589  51.032  1.00  0.00            
ATOM   3929  C1  CHO   531      84.063 140.889  47.482  1.00  0.00           C
ATOM   3930  C2  CHO   531      85.413 140.289  43.582  1.00  0.00           C
ATOM   3931  ROH CHO   532      55.113 195.689  55.682  1.00  0.00            
ATOM   3932  R1  CHO   532      53.713 196.239  53.282  1.00  0.00            
ATOM   3933  R2  CHO   532      54.113 194.839  50.932  1.00  0.00            
ATOM   3934  R3  CHO   532      51.413 194.439  51.032  1.00  0.00            
ATOM   3935  R4  CHO   532      52.013 194.639  48.182  1.00  0.00            
ATOM   3936  R5  CHO   532      50.563 195.840  49.282  1.00  0.00            
ATOM   3937  C1  CHO   532      48.313 194.189  46.682  1.00  0.00           C
ATOM   3938  C2  CHO   532      45.363 193.689  43.132  1.00  0.00           C
ATOM   3939  ROH CHO   533      38.063 221.639  54.782  1.00  0.00            
ATOM   3940  R1  CHO   533      36.313 221.239  52.632  1.00  0.00            
ATOM   3941  R2  CHO   533      37.163 221.290  49.982  1.00  0.00            
ATOM   3942  R3  CHO   533      35.963 218.839  49.882  1.00  0.00            
ATOM   3943  R4  CHO   533      36.963 219.339  47.132  1.00  0.00            
ATOM   3944  R5  CHO   533      34.913 218.839  47.732  1.00  0.00            
ATOM   3945  C1  CHO   533      35.713 215.939  45.382  1.00  0.00           C
ATOM   3946  C2  CHO   533      33.413 216.889  41.732  1.00  0.00           C
ATOM   3947  ROH CHO   534     181.613 128.490  25.132  1.00  0.00            
ATOM   3948  R1  CHO   534     182.813 128.139  27.682  1.00  0.00            
ATOM   3949  R2  CHO   534     182.463 129.939  29.732  1.00  0.00            
ATOM   3950  R3  CHO   534     181.663 127.689  31.082  1.00  0.00            
ATOM   3951  R4  CHO   534     181.513 129.839  33.082  1.00  0.00            
ATOM   3952  R5  CHO   534     182.613 127.989  33.282  1.00  0.00            
ATOM   3953  C1  CHO   534     180.263 127.739  36.282  1.00  0.00           C
ATOM   3954  C2  CHO   534     180.513 131.289  38.882  1.00  0.00           C
ATOM   3955  ROH CHO   535     192.913 112.289  54.532  1.00  0.00            
ATOM   3956  R1  CHO   535     193.413 110.139  52.732  1.00  0.00            
ATOM   3957  R2  CHO   535     192.413 110.089  50.182  1.00  0.00            
ATOM   3958  R3  CHO   535     195.013 109.739  49.482  1.00  0.00            
ATOM   3959  R4  CHO   535     193.513 108.739  47.182  1.00  0.00            
ATOM   3960  R5  CHO   535     195.063 107.689  48.282  1.00  0.00            
ATOM   3961  C1  CHO   535     196.613 107.689  44.782  1.00  0.00           C
ATOM   3962  C2  CHO   535     197.413 107.539  41.232  1.00  0.00           C
ATOM   3963  ROH CHO   536      21.713  20.339  49.282  1.00  0.00            
ATOM   3964  R1  CHO   536      21.363  18.389  47.232  1.00  0.00            
ATOM   3965  R2  CHO   536      20.613  19.089  44.632  1.00  0.00            
ATOM   3966  R3  CHO   536      22.813  17.639  43.982  1.00  0.00            
ATOM   3967  R4  CHO   536      21.463  18.189  41.432  1.00  0.00            
ATOM   3968  R5  CHO   536      22.113  16.239  42.182  1.00  0.00            
ATOM   3969  C1  CHO   536      24.063  16.339  38.932  1.00  0.00           C
ATOM   3970  C2  CHO   536      23.063  19.289  36.482  1.00  0.00           C
ATOM   3971  ROH CHO   537     101.963 171.189  27.282  1.00  0.00            
ATOM   3972  R1  CHO   537     100.363 171.239  29.632  1.00  0.00            
ATOM   3973  R2  CHO   537      99.063 168.989  30.532  1.00  0.00            
ATOM   3974  R3  CHO   537     100.363 169.539  32.832  1.00  0.00            
ATOM   3975  R4  CHO   537      97.713 168.689  33.732  1.00  0.00            
ATOM   3976  R5  CHO   537      98.713 170.539  34.232  1.00  0.00            
ATOM   3977  C1  CHO   537      98.163 169.089  37.732  1.00  0.00           C
ATOM   3978  C2  CHO   537      97.163 166.539  41.332  1.00  0.00           C
ATOM   3979  ROH CHO   538      36.813 148.839  28.082  1.00  0.00            
ATOM   3980  R1  CHO   538      37.113 149.089  30.882  1.00  0.00            
ATOM   3981  R2  CHO   538      35.213 150.240  32.482  1.00  0.00            
ATOM   3982  R3  CHO   538      35.463 147.889  33.832  1.00  0.00            
ATOM   3983  R4  CHO   538      35.163 149.939  35.932  1.00  0.00            
ATOM   3984  R5  CHO   538      36.763 148.439  35.782  1.00  0.00            
ATOM   3985  C1  CHO   538      35.363 147.539  39.232  1.00  0.00           C
ATOM   3986  C2  CHO   538      32.813 146.639  41.532  1.00  0.00           C
ATOM   3987  ROH CHO   539      78.213 155.289  57.582  1.00  0.00            
ATOM   3988  R1  CHO   539      79.563 155.689  55.132  1.00  0.00            
ATOM   3989  R2  CHO   539      79.963 153.639  53.332  1.00  0.00            
ATOM   3990  R3  CHO   539      78.813 155.389  51.582  1.00  0.00            
ATOM   3991  R4  CHO   539      80.413 153.639  49.882  1.00  0.00            
ATOM   3992  R5  CHO   539      80.463 155.789  49.932  1.00  0.00            
ATOM   3993  C1  CHO   539      79.563 155.240  46.282  1.00  0.00           C
ATOM   3994  C2  CHO   539      83.063 154.039  44.632  1.00  0.00           C
ATOM   3995  ROH CHO   540     209.913  83.139  51.132  1.00  0.00            
ATOM   3996  R1  CHO   540     209.363  82.639  48.382  1.00  0.00            
ATOM   3997  R2  CHO   540     207.963  84.439  46.832  1.00  0.00            
ATOM   3998  R3  CHO   540     210.113  84.289  45.232  1.00  0.00            
ATOM   3999  R4  CHO   540     207.863  84.539  43.382  1.00  0.00            
ATOM   4000  R5  CHO   540     209.363  82.989  43.382  1.00  0.00            
ATOM   4001  C1  CHO   540     209.863  84.439  39.882  1.00  0.00           C
ATOM   4002  C2  CHO   540     206.663  85.089  38.732  1.00  0.00           C
ATOM   4003  ROH CHO   541     106.613 136.939  30.382  1.00  0.00            
ATOM   4004  R1  CHO   541     106.563 137.339  33.182  1.00  0.00            
ATOM   4005  R2  CHO   541     107.263 135.389  34.982  1.00  0.00            
ATOM   4006  R3  CHO   541     108.913 137.339  35.932  1.00  0.00            
ATOM   4007  R4  CHO   541     108.913 135.339  38.032  1.00  0.00            
ATOM   4008  R5  CHO   541     108.463 137.439  38.282  1.00  0.00            
ATOM   4009  C1  CHO   541     111.413 137.139  40.682  1.00  0.00           C
ATOM   4010  C2  CHO   541     111.713 136.839  44.032  1.00  0.00           C
ATOM   4011  ROH CHO   542     207.913 160.539  49.232  1.00  0.00            
ATOM   4012  R1  CHO   542     206.213 158.939  47.582  1.00  0.00            
ATOM   4013  R2  CHO   542     204.063 160.039  46.232  1.00  0.00            
ATOM   4014  R3  CHO   542     205.263 158.939  44.032  1.00  0.00            
ATOM   4015  R4  CHO   542     202.463 158.239  43.732  1.00  0.00            
ATOM   4016  R5  CHO   542     204.113 156.889  43.682  1.00  0.00            
ATOM   4017  C1  CHO   542     202.663 156.239  40.232  1.00  0.00           C
ATOM   4018  C2  CHO   542     201.363 153.289  37.932  1.00  0.00           C
ATOM   4019  ROH CHO   543      72.713   6.089  49.432  1.00  0.00            
ATOM   4020  R1  CHO   543      71.663   4.289  47.532  1.00  0.00            
ATOM   4021  R2  CHO   543      69.613   4.939  45.782  1.00  0.00            
ATOM   4022  R3  CHO   543      71.413   4.089  43.932  1.00  0.00            
ATOM   4023  R4  CHO   543      68.763   3.889  42.632  1.00  0.00            
ATOM   4024  R5  CHO   543      70.263   2.339  42.782  1.00  0.00            
ATOM   4025  C1  CHO   543      69.963   2.539  38.982  1.00  0.00           C
ATOM   4026  C2  CHO   543      69.163   3.539  36.032  1.00  0.00           C
ATOM   4027  ROH CHO   544     127.263   5.589  12.232  1.00  0.00            
ATOM   4028  R1  CHO   544     126.513   4.689  14.832  1.00  0.00            
ATOM   4029  R2  CHO   544     128.363   3.889  16.732  1.00  0.00            
ATOM   4030  R3  CHO   544     127.063   5.739  18.232  1.00  0.00            
ATOM   4031  R4  CHO   544     128.813   4.339  20.132  1.00  0.00            
ATOM   4032  R5  CHO   544     126.663   4.639  20.332  1.00  0.00            
ATOM   4033  C1  CHO   544     127.913   6.289  23.532  1.00  0.00           C
ATOM   4034  C2  CHO   544     126.363   7.639  25.132  1.00  0.00           C
ATOM   4035  ROH CHO   545       0.763 214.339  53.332  1.00  0.00            
ATOM   4036  R1  CHO   545       1.713 212.540  51.382  1.00  0.00            
ATOM   4037  R2  CHO   545       0.363 212.039  48.982  1.00  0.00            
ATOM   4038  R3  CHO   545       2.763 212.689  47.882  1.00  0.00            
ATOM   4039  R4  CHO   545       1.613 210.789  46.032  1.00  0.00            
ATOM   4040  R5  CHO   545       3.563 210.639  46.932  1.00  0.00            
ATOM   4041  C1  CHO   545       4.563 210.639  43.282  1.00  0.00           C
ATOM   4042  C2  CHO   545       7.813 208.539  41.182  1.00  0.00           C
ATOM   4043  ROH CHO   546      20.463  81.989  46.482  1.00  0.00            
ATOM   4044  R1  CHO   546      20.263  81.639  43.682  1.00  0.00            
ATOM   4045  R2  CHO   546      21.613  83.289  41.882  1.00  0.00            
ATOM   4046  R3  CHO   546      22.513  80.889  40.932  1.00  0.00            
ATOM   4047  R4  CHO   546      22.113  82.539  38.532  1.00  0.00            
ATOM   4048  R5  CHO   546      21.263  80.539  38.932  1.00  0.00            
ATOM   4049  C1  CHO   546      23.263  79.889  35.732  1.00  0.00           C
ATOM   4050  C2  CHO   546      23.163  76.989  32.682  1.00  0.00           C
ATOM   4051  ROH CHO   547     162.313  83.739  52.232  1.00  0.00            
ATOM   4052  R1  CHO   547     161.713  83.689  49.482  1.00  0.00            
ATOM   4053  R2  CHO   547     160.313  85.689  48.232  1.00  0.00            
ATOM   4054  R3  CHO   547     162.463  85.639  46.532  1.00  0.00            
ATOM   4055  R4  CHO   547     160.213  86.589  44.882  1.00  0.00            
ATOM   4056  R5  CHO   547     161.563  84.939  44.432  1.00  0.00            
ATOM   4057  C1  CHO   547     162.213  87.089  41.382  1.00  0.00           C
ATOM   4058  C2  CHO   547     161.463  84.589  38.082  1.00  0.00           C
ATOM   4059  ROH CHO   548     110.713 127.589  27.432  1.00  0.00            
ATOM   4060  R1  CHO   548     109.413 127.239  29.882  1.00  0.00            
ATOM   4061  R2  CHO   548     109.663 124.939  31.382  1.00  0.00            
ATOM   4062  R3  CHO   548     110.363 126.689  33.382  1.00  0.00            
ATOM   4063  R4  CHO   548     109.813 124.139  34.782  1.00  0.00            
ATOM   4064  R5  CHO   548     108.913 126.089  35.232  1.00  0.00            
ATOM   4065  C1  CHO   548     110.563 125.339  38.582  1.00  0.00           C
ATOM   4066  C2  CHO   548     107.463 124.089  40.082  1.00  0.00           C
ATOM   4067  ROH CHO   549     215.963 100.239  19.082  1.00  0.00            
ATOM   4068  R1  CHO   549     218.363  99.539  20.432  1.00  0.00            
ATOM   4069  R2  CHO   549     218.763 100.089  23.132  1.00  0.00            
ATOM   4070  R3  CHO   549     219.263  97.389  23.232  1.00  0.00            
ATOM   4071  R4  CHO   549     220.513  98.489  25.682  1.00  0.00            
ATOM   4072  R5  CHO   549     221.513  97.239  24.182  1.00  0.00            
ATOM   4073  C1  CHO   549     222.013  95.089  27.282  1.00  0.00           C
ATOM   4074  C2  CHO   549     224.063  92.539  29.932  1.00  0.00           C
ATOM   4075  ROH CHO   550      79.063  96.039  22.182  1.00  0.00            
ATOM   4076  R1  CHO   550      80.113  95.839  24.782  1.00  0.00            
ATOM   4077  R2  CHO   550      81.963  97.589  25.832  1.00  0.00            
ATOM   4078  R3  CHO   550      80.163  97.839  27.832  1.00  0.00            
ATOM   4079  R4  CHO   550      82.763  98.039  29.182  1.00  0.00            
ATOM   4080  R5  CHO   550      81.113  96.689  29.682  1.00  0.00            
ATOM   4081  C1  CHO   550      81.463  98.539  32.982  1.00  0.00           C
ATOM   4082  C2  CHO   550      82.863  95.989  35.382  1.00  0.00           C
ATOM   4083  ROH CHO   551       3.313 153.289  23.282  1.00  0.00            
ATOM   4084  R1  CHO   551       3.913 153.039  26.032  1.00  0.00            
ATOM   4085  R2  CHO   551       5.963 154.489  27.232  1.00  0.00            
ATOM   4086  R3  CHO   551       3.963 155.240  28.932  1.00  0.00            
ATOM   4087  R4  CHO   551       6.413 155.539  30.482  1.00  0.00            
ATOM   4088  R5  CHO   551       4.663 154.389  31.032  1.00  0.00            
ATOM   4089  C1  CHO   551       4.813 156.889  33.982  1.00  0.00           C
ATOM   4090  C2  CHO   551       7.313 155.240  36.182  1.00  0.00           C
ATOM   4091  ROH CHO   552      73.613 134.889  59.582  1.00  0.00            
ATOM   4092  R1  CHO   552      73.913 134.789  56.782  1.00  0.00            
ATOM   4093  R2  CHO   552      74.413 132.489  55.382  1.00  0.00            
ATOM   4094  R3  CHO   552      72.213 133.239  53.932  1.00  0.00            
ATOM   4095  R4  CHO   552      73.813 131.589  52.082  1.00  0.00            
ATOM   4096  R5  CHO   552      73.063 133.639  51.732  1.00  0.00            
ATOM   4097  C1  CHO   552      71.413 131.839  48.832  1.00  0.00           C
ATOM   4098  C2  CHO   552      71.163 133.289  45.682  1.00  0.00           C
ATOM   4099  ROH CHO   553     126.113  -1.711  10.682  1.00  0.00            
ATOM   4100  R1  CHO   553     125.763   0.139  12.832  1.00  0.00            
ATOM   4101  R2  CHO   553     123.313   0.739  13.882  1.00  0.00            
ATOM   4102  R3  CHO   553     124.513   0.039  16.232  1.00  0.00            
ATOM   4103  R4  CHO   553     122.413   1.939  17.032  1.00  0.00            
ATOM   4104  R5  CHO   553     124.513   2.039  17.532  1.00  0.00            
ATOM   4105  C1  CHO   553     123.013   1.989  21.032  1.00  0.00           C
ATOM   4106  C2  CHO   553     121.113   2.639  23.732  1.00  0.00           C
ATOM   4107  ROH CHO   554      91.263 104.689  26.432  1.00  0.00            
ATOM   4108  R1  CHO   554      90.413 103.639  28.882  1.00  0.00            
ATOM   4109  R2  CHO   554      92.113 102.589  30.782  1.00  0.00            
ATOM   4110  R3  CHO   554      90.963 104.389  32.432  1.00  0.00            
ATOM   4111  R4  CHO   554      92.313 102.539  34.232  1.00  0.00            
ATOM   4112  R5  CHO   554      90.213 103.089  34.282  1.00  0.00            
ATOM   4113  C1  CHO   554      91.363 104.189  37.782  1.00  0.00           C
ATOM   4114  C2  CHO   554      94.163 103.739  40.582  1.00  0.00           C
ATOM   4115  ROH CHO   555     141.813  61.689  45.582  1.00  0.00            
ATOM   4116  R1  CHO   555     142.713  60.839  43.032  1.00  0.00            
ATOM   4117  R2  CHO   555     142.063  62.139  40.682  1.00  0.00            
ATOM   4118  R3  CHO   555     144.763  62.289  40.332  1.00  0.00            
ATOM   4119  R4  CHO   555     143.663  62.439  37.632  1.00  0.00            
ATOM   4120  R5  CHO   555     145.163  61.039  38.332  1.00  0.00            
ATOM   4121  C1  CHO   555     147.113  62.739  35.532  1.00  0.00           C
ATOM   4122  C2  CHO   555     150.263  63.339  34.082  1.00  0.00           C
ATOM   4123  ROH CHO   556      72.663  89.439  55.632  1.00  0.00            
ATOM   4124  R1  CHO   556      73.463  89.239  52.882  1.00  0.00            
ATOM   4125  R2  CHO   556      71.613  88.939  50.832  1.00  0.00            
ATOM   4126  R3  CHO   556      72.863  91.139  49.832  1.00  0.00            
ATOM   4127  R4  CHO   556      71.363  90.039  47.582  1.00  0.00            
ATOM   4128  R5  CHO   556      73.513  90.489  47.632  1.00  0.00            
ATOM   4129  C1  CHO   556      72.413  92.739  44.732  1.00  0.00           C
ATOM   4130  C2  CHO   556      70.563  93.439  40.482  1.00  0.00           C
ATOM   4131  ROH CHO   557     103.913  94.239  20.332  1.00  0.00            
ATOM   4132  R1  CHO   557     103.213  95.889  22.532  1.00  0.00            
ATOM   4133  R2  CHO   557     103.163  94.939  25.132  1.00  0.00            
ATOM   4134  R3  CHO   557     104.813  97.039  25.582  1.00  0.00            
ATOM   4135  R4  CHO   557     103.813  96.289  28.232  1.00  0.00            
ATOM   4136  R5  CHO   557     103.763  98.239  27.332  1.00  0.00            
ATOM   4137  C1  CHO   557     105.813  99.039  30.482  1.00  0.00           C
ATOM   4138  C2  CHO   557     105.713  99.489  34.332  1.00  0.00           C
ATOM   4139  ROH CHO   558      72.363 127.939  25.682  1.00  0.00            
ATOM   4140  R1  CHO   558      72.463 126.339  28.032  1.00  0.00            
ATOM   4141  R2  CHO   558      73.413 127.239  30.432  1.00  0.00            
ATOM   4142  R3  CHO   558      71.013 126.389  31.382  1.00  0.00            
ATOM   4143  R4  CHO   558      72.813 126.289  33.682  1.00  0.00            
ATOM   4144  R5  CHO   558      71.613 124.639  32.932  1.00  0.00            
ATOM   4145  C1  CHO   558      70.213 124.889  36.432  1.00  0.00           C
ATOM   4146  C2  CHO   558      69.313 125.539  39.882  1.00  0.00           C
ATOM   4147  ROH CHO   559     199.413 108.889  23.282  1.00  0.00            
ATOM   4148  R1  CHO   559     200.663 107.789  25.582  1.00  0.00            
ATOM   4149  R2  CHO   559     203.163 108.589  26.432  1.00  0.00            
ATOM   4150  R3  CHO   559     201.913 109.089  28.782  1.00  0.00            
ATOM   4151  R4  CHO   559     204.663 108.589  29.532  1.00  0.00            
ATOM   4152  R5  CHO   559     202.913 107.589  30.332  1.00  0.00            
ATOM   4153  C1  CHO   559     204.363 109.039  33.532  1.00  0.00           C
ATOM   4154  C2  CHO   559     207.663 108.989  35.032  1.00  0.00           C
ATOM   4155  ROH CHO   560      74.113  31.139  48.332  1.00  0.00            
ATOM   4156  R1  CHO   560      75.313  30.339  45.932  1.00  0.00            
ATOM   4157  R2  CHO   560      77.163  31.889  44.582  1.00  0.00            
ATOM   4158  R3  CHO   560      78.713  29.689  44.732  1.00  0.00            
ATOM   4159  R4  CHO   560      80.513  31.739  43.732  1.00  0.00            
ATOM   4160  R5  CHO   560      80.163  29.789  42.832  1.00  0.00            
ATOM   4161  C1  CHO   560      83.913  29.589  43.432  1.00  0.00           C
ATOM   4162  C2  CHO   560      86.363  27.189  44.132  1.00  0.00           C
ATOM   4163  ROH CHO   561     114.263 204.639  32.132  1.00  0.00            
ATOM   4164  R1  CHO   561     115.363 203.189  34.282  1.00  0.00            
ATOM   4165  R2  CHO   561     114.513 203.439  36.882  1.00  0.00            
ATOM   4166  R3  CHO   561     114.213 200.740  36.732  1.00  0.00            
ATOM   4167  R4  CHO   561     114.913 201.189  39.532  1.00  0.00            
ATOM   4168  R5  CHO   561     115.913 199.839  38.132  1.00  0.00            
ATOM   4169  C1  CHO   561     114.913 197.389  40.882  1.00  0.00           C
ATOM   4170  C2  CHO   561     114.163 194.289  42.432  1.00  0.00           C
ATOM   4171  ROH CHO   562     147.563 145.339  24.332  1.00  0.00            
ATOM   4172  R1  CHO   562     150.313 145.789  23.782  1.00  0.00            
ATOM   4173  R2  CHO   562     151.413 148.339  23.932  1.00  0.00            
ATOM   4174  R3  CHO   562     153.163 147.089  25.582  1.00  0.00            
ATOM   4175  R4  CHO   562     154.763 149.089  24.132  1.00  0.00            
ATOM   4176  R5  CHO   562     155.213 146.939  24.282  1.00  0.00            
ATOM   4177  C1  CHO   562     158.413 148.339  25.782  1.00  0.00           C
ATOM   4178  C2  CHO   562     161.813 151.139  27.482  1.00  0.00           C
ATOM   4179  ROH CHO   563     150.363 105.289  21.482  1.00  0.00            
ATOM   4180  R1  CHO   563     149.813 104.939  24.232  1.00  0.00            
ATOM   4181  R2  CHO   563     150.663 102.689  25.632  1.00  0.00            
ATOM   4182  R3  CHO   563     151.813 104.539  27.282  1.00  0.00            
ATOM   4183  R4  CHO   563     150.763 102.489  29.082  1.00  0.00            
ATOM   4184  R5  CHO   563     150.313 104.639  29.182  1.00  0.00            
ATOM   4185  C1  CHO   563     151.813 104.139  32.632  1.00  0.00           C
ATOM   4186  C2  CHO   563     150.313 103.289  36.382  1.00  0.00           C
ATOM   4187  ROH CHO   564      10.313  96.889  46.782  1.00  0.00            
ATOM   4188  R1  CHO   564      11.463  98.639  44.832  1.00  0.00            
ATOM   4189  R2  CHO   564      11.813  97.889  42.232  1.00  0.00            
ATOM   4190  R3  CHO   564      10.413 100.189  41.732  1.00  0.00            
ATOM   4191  R4  CHO   564      11.663  99.489  39.132  1.00  0.00            
ATOM   4192  R5  CHO   564      11.813 101.389  40.182  1.00  0.00            
ATOM   4193  C1  CHO   564      10.263 102.589  36.932  1.00  0.00           C
ATOM   4194  C2  CHO   564       8.613 105.089  34.082  1.00  0.00           C
ATOM   4195  ROH CHO   565       3.063  49.989  17.182  1.00  0.00            
ATOM   4196  R1  CHO   565       3.413  49.589  19.932  1.00  0.00            
ATOM   4197  R2  CHO   565       2.763  47.239  21.232  1.00  0.00            
ATOM   4198  R3  CHO   565       5.313  47.389  22.082  1.00  0.00            
ATOM   4199  R4  CHO   565       4.113  45.339  23.782  1.00  0.00            
ATOM   4200  R5  CHO   565       5.163  47.089  24.482  1.00  0.00            
ATOM   4201  C1  CHO   565       7.263  44.389  26.082  1.00  0.00           C
ATOM   4202  C2  CHO   565       8.963  40.589  28.032  1.00  0.00           C
ATOM   4203  ROH CHO   566     204.963 188.839  51.032  1.00  0.00            
ATOM   4204  R1  CHO   566     203.763 188.439  48.482  1.00  0.00            
ATOM   4205  R2  CHO   566     202.963 190.539  46.832  1.00  0.00            
ATOM   4206  R3  CHO   566     204.563 189.289  45.032  1.00  0.00            
ATOM   4207  R4  CHO   566     202.963 191.139  43.432  1.00  0.00            
ATOM   4208  R5  CHO   566     203.163 188.989  43.132  1.00  0.00            
ATOM   4209  C1  CHO   566     204.413 190.339  39.782  1.00  0.00           C
ATOM   4210  C2  CHO   566     203.313 191.290  35.982  1.00  0.00           C
ATOM   4211  ROH CHO   567      85.413 175.490  23.582  1.00  0.00            
ATOM   4212  R1  CHO   567      86.863 175.990  25.982  1.00  0.00            
ATOM   4213  R2  CHO   567      85.663 177.090  28.232  1.00  0.00            
ATOM   4214  R3  CHO   567      86.613 174.889  29.432  1.00  0.00            
ATOM   4215  R4  CHO   567      85.563 176.539  31.632  1.00  0.00            
ATOM   4216  R5  CHO   567      87.563 175.689  31.482  1.00  0.00            
ATOM   4217  C1  CHO   567      86.363 174.089  34.732  1.00  0.00           C
ATOM   4218  C2  CHO   567      85.813 173.989  37.732  1.00  0.00           C
ATOM   4219  ROH CHO   568     170.463  50.489  24.482  1.00  0.00            
ATOM   4220  R1  CHO   568     171.563  48.339  26.032  1.00  0.00            
ATOM   4221  R2  CHO   568     173.963  48.589  27.382  1.00  0.00            
ATOM   4222  R3  CHO   568     172.463  47.789  29.482  1.00  0.00            
ATOM   4223  R4  CHO   568     175.263  47.139  30.232  1.00  0.00            
ATOM   4224  R5  CHO   568     173.513  45.789  30.232  1.00  0.00            
ATOM   4225  C1  CHO   568     174.613  45.539  33.882  1.00  0.00           C
ATOM   4226  C2  CHO   568     174.913  42.039  34.982  1.00  0.00           C
ATOM   4227  ROH CHO   569      61.013  37.039  14.182  1.00  0.00            
ATOM   4228  R1  CHO   569      60.963  38.489  16.632  1.00  0.00            
ATOM   4229  R2  CHO   569      58.613  39.439  17.732  1.00  0.00            
ATOM   4230  R3  CHO   569      59.463  38.089  19.882  1.00  0.00            
ATOM   4231  R4  CHO   569      58.113  40.489  20.982  1.00  0.00            
ATOM   4232  R5  CHO   569      60.163  39.789  21.432  1.00  0.00            
ATOM   4233  C1  CHO   569      58.663  39.789  24.932  1.00  0.00           C
ATOM   4234  C2  CHO   569      56.713  40.539  28.182  1.00  0.00           C
ATOM   4235  ROH CHO   570      52.063 188.539  24.832  1.00  0.00            
ATOM   4236  R1  CHO   570      52.513 190.689  26.632  1.00  0.00            
ATOM   4237  R2  CHO   570      51.363 190.789  29.132  1.00  0.00            
ATOM   4238  R3  CHO   570      53.913 191.089  29.932  1.00  0.00            
ATOM   4239  R4  CHO   570      52.313 191.389  32.382  1.00  0.00            
ATOM   4240  R5  CHO   570      53.813 192.789  31.632  1.00  0.00            
ATOM   4241  C1  CHO   570      55.313 192.039  35.032  1.00  0.00           C
ATOM   4242  C2  CHO   570      55.613 192.240  39.682  1.00  0.00           C
ATOM   4243  ROH CHO   571       2.563  48.839  47.132  1.00  0.00            
ATOM   4244  R1  CHO   571       2.413  49.089  44.332  1.00  0.00            
ATOM   4245  R2  CHO   571       4.463  48.339  42.682  1.00  0.00            
ATOM   4246  R3  CHO   571       2.513  46.889  41.482  1.00  0.00            
ATOM   4247  R4  CHO   571       4.163  47.889  39.232  1.00  0.00            
ATOM   4248  R5  CHO   571       2.013  48.089  39.482  1.00  0.00            
ATOM   4249  C1  CHO   571       2.113  46.239  36.132  1.00  0.00           C
ATOM   4250  C2  CHO   571       2.513  47.689  32.832  1.00  0.00           C
ATOM   4251  ROH CHO   572      81.463  84.189  50.882  1.00  0.00            
ATOM   4252  R1  CHO   572      80.513  85.789  48.732  1.00  0.00            
ATOM   4253  R2  CHO   572      82.263  87.139  47.032  1.00  0.00            
ATOM   4254  R3  CHO   572      80.863  85.839  45.082  1.00  0.00            
ATOM   4255  R4  CHO   572      82.763  87.439  43.632  1.00  0.00            
ATOM   4256  R5  CHO   572      80.613  87.389  43.332  1.00  0.00            
ATOM   4257  C1  CHO   572      81.813  86.389  39.832  1.00  0.00           C
ATOM   4258  C2  CHO   572      80.613  84.939  36.532  1.00  0.00           C
ATOM   4259  ROH CHO   573     118.113 144.989  29.532  1.00  0.00            
ATOM   4260  R1  CHO   573     119.013 144.689  32.182  1.00  0.00            
ATOM   4261  R2  CHO   573     117.313 144.339  34.332  1.00  0.00            
ATOM   4262  R3  CHO   573     118.913 142.189  34.782  1.00  0.00            
ATOM   4263  R4  CHO   573     117.363 142.539  37.282  1.00  0.00            
ATOM   4264  R5  CHO   573     119.563 142.389  37.082  1.00  0.00            
ATOM   4265  C1  CHO   573     118.913 139.439  39.432  1.00  0.00           C
ATOM   4266  C2  CHO   573     117.613 135.889  39.482  1.00  0.00           C
ATOM   4267  ROH CHO   574      78.563  11.289  43.782  1.00  0.00            
ATOM   4268  R1  CHO   574      77.463   9.989  41.482  1.00  0.00            
ATOM   4269  R2  CHO   574      75.963  11.389  39.632  1.00  0.00            
ATOM   4270  R3  CHO   574      77.813  10.339  37.882  1.00  0.00            
ATOM   4271  R4  CHO   574      75.363  10.739  36.282  1.00  0.00            
ATOM   4272  R5  CHO   574      76.563   8.889  36.482  1.00  0.00            
ATOM   4273  C1  CHO   574      76.763   9.389  32.682  1.00  0.00           C
ATOM   4274  C2  CHO   574      76.113   7.289  29.782  1.00  0.00           C
ATOM   4275  ROH CHO   575      65.713  46.089  15.332  1.00  0.00            
ATOM   4276  R1  CHO   575      66.413  44.889  17.782  1.00  0.00            
ATOM   4277  R2  CHO   575      67.513  46.289  19.932  1.00  0.00            
ATOM   4278  R3  CHO   575      65.413  45.189  21.282  1.00  0.00            
ATOM   4279  R4  CHO   575      67.113  46.389  23.332  1.00  0.00            
ATOM   4280  R5  CHO   575      66.413  44.339  23.282  1.00  0.00            
ATOM   4281  C1  CHO   575      64.963  45.389  26.632  1.00  0.00           C
ATOM   4282  C2  CHO   575      64.363  45.489  30.582  1.00  0.00           C
ATOM   4283  ROH CHO   576      39.013 182.639  26.932  1.00  0.00            
ATOM   4284  R1  CHO   576      40.813 182.839  29.082  1.00  0.00            
ATOM   4285  R2  CHO   576      40.563 184.789  31.032  1.00  0.00            
ATOM   4286  R3  CHO   576      40.663 182.639  32.732  1.00  0.00            
ATOM   4287  R4  CHO   576      41.863 184.839  34.282  1.00  0.00            
ATOM   4288  R5  CHO   576      42.713 182.889  33.882  1.00  0.00            
ATOM   4289  C1  CHO   576      42.663 182.889  37.732  1.00  0.00           C
ATOM   4290  C2  CHO   576      45.063 182.139  41.682  1.00  0.00           C
ATOM   4291  ROH CHO   577      89.513 205.889  50.632  1.00  0.00            
ATOM   4292  R1  CHO   577      90.113 205.040  48.032  1.00  0.00            
ATOM   4293  R2  CHO   577      92.363 203.539  47.432  1.00  0.00            
ATOM   4294  R3  CHO   577      90.563 201.839  46.332  1.00  0.00            
ATOM   4295  R4  CHO   577      93.113 201.290  44.932  1.00  0.00            
ATOM   4296  R5  CHO   577      91.213 201.740  44.032  1.00  0.00            
ATOM   4297  C1  CHO   577      91.863 198.340  42.482  1.00  0.00           C
ATOM   4298  C2  CHO   577      91.563 194.889  43.082  1.00  0.00           C
ATOM   4299  ROH CHO   578      64.463 133.990  26.682  1.00  0.00            
ATOM   4300  R1  CHO   578      64.763 132.889  29.232  1.00  0.00            
ATOM   4301  R2  CHO   578      66.363 134.039  31.182  1.00  0.00            
ATOM   4302  R3  CHO   578      64.113 133.939  32.682  1.00  0.00            
ATOM   4303  R4  CHO   578      66.263 134.089  34.632  1.00  0.00            
ATOM   4304  R5  CHO   578      64.713 132.589  34.582  1.00  0.00            
ATOM   4305  C1  CHO   578      64.063 134.039  38.032  1.00  0.00           C
ATOM   4306  C2  CHO   578      62.713 133.539  41.982  1.00  0.00           C
ATOM   4307  ROH CHO   579       1.663 113.089  17.382  1.00  0.00            
ATOM   4308  R1  CHO   579       3.313 111.539  19.082  1.00  0.00            
ATOM   4309  R2  CHO   579       4.263 112.489  21.532  1.00  0.00            
ATOM   4310  R3  CHO   579       3.113 110.189  22.432  1.00  0.00            
ATOM   4311  R4  CHO   579       4.563 111.339  24.732  1.00  0.00            
ATOM   4312  R5  CHO   579       4.763 109.289  23.932  1.00  0.00            
ATOM   4313  C1  CHO   579       3.713 108.489  27.532  1.00  0.00           C
ATOM   4314  C2  CHO   579       5.113 109.089  31.582  1.00  0.00           C
ATOM   4315  ROH CHO   580      84.513  66.539  17.682  1.00  0.00            
ATOM   4316  R1  CHO   580      85.713  64.639  19.382  1.00  0.00            
ATOM   4317  R2  CHO   580      87.363  65.339  21.532  1.00  0.00            
ATOM   4318  R3  CHO   580      85.613  63.839  22.932  1.00  0.00            
ATOM   4319  R4  CHO   580      87.763  64.439  24.832  1.00  0.00            
ATOM   4320  R5  CHO   580      87.013  62.489  24.332  1.00  0.00            
ATOM   4321  C1  CHO   580      86.363  62.539  28.082  1.00  0.00           C
ATOM   4322  C2  CHO   580      89.163  62.239  29.582  1.00  0.00           C
ATOM   4323  ROH CHO   581     219.863 203.739  56.532  1.00  0.00            
ATOM   4324  R1  CHO   581     222.213 203.389  54.982  1.00  0.00            
ATOM   4325  R2  CHO   581     222.413 201.389  53.082  1.00  0.00            
ATOM   4326  R3  CHO   581     223.063 203.490  51.432  1.00  0.00            
ATOM   4327  R4  CHO   581     223.263 201.089  49.732  1.00  0.00            
ATOM   4328  R5  CHO   581     224.813 202.639  50.082  1.00  0.00            
ATOM   4329  C1  CHO   581     224.363 202.889  46.282  1.00  0.00           C
ATOM   4330  C2  CHO   581     224.763 200.889  42.882  1.00  0.00           C
ATOM   4331  ROH CHO   582      60.913 211.339  20.182  1.00  0.00            
ATOM   4332  R1  CHO   582      60.413 211.439  22.982  1.00  0.00            
ATOM   4333  R2  CHO   582      61.613 209.740  24.782  1.00  0.00            
ATOM   4334  R3  CHO   582      62.363 212.039  25.982  1.00  0.00            
ATOM   4335  R4  CHO   582      62.113 210.089  28.182  1.00  0.00            
ATOM   4336  R5  CHO   582      61.113 212.039  28.032  1.00  0.00            
ATOM   4337  C1  CHO   582      63.063 212.489  31.282  1.00  0.00           C
ATOM   4338  C2  CHO   582      62.463 215.089  34.032  1.00  0.00           C
ATOM   4339  ROH CHO   583     218.413 218.439  50.182  1.00  0.00            
ATOM   4340  R1  CHO   583     219.863 218.289  47.732  1.00  0.00            
ATOM   4341  R2  CHO   583     219.063 216.689  45.632  1.00  0.00            
ATOM   4342  R3  CHO   583     219.213 218.989  44.232  1.00  0.00            
ATOM   4343  R4  CHO   583     219.663 216.889  42.232  1.00  0.00            
ATOM   4344  R5  CHO   583     220.963 218.589  42.632  1.00  0.00            
ATOM   4345  C1  CHO   583     220.113 219.139  38.932  1.00  0.00           C
ATOM   4346  C2  CHO   583     221.363 220.339  35.832  1.00  0.00           C
ATOM   4347  ROH CHO   584       0.913 226.589  50.732  1.00  0.00            
ATOM   4348  R1  CHO   584       1.813 225.439  48.332  1.00  0.00            
ATOM   4349  R2  CHO   584       1.213 226.489  45.832  1.00  0.00            
ATOM   4350  R3  CHO   584       3.913 226.489  45.532  1.00  0.00            
ATOM   4351  R4  CHO   584       2.863 225.539  42.982  1.00  0.00            
ATOM   4352  R5  CHO   584       4.363 224.539  44.232  1.00  0.00            
ATOM   4353  C1  CHO   584       6.363 224.939  41.032  1.00  0.00           C
ATOM   4354  C2  CHO   584       8.213 222.039  38.982  1.00  0.00           C
ATOM   4355  ROH CHO   585     134.963 154.639  53.282  1.00  0.00            
ATOM   4356  R1  CHO   585     133.313 154.089  51.082  1.00  0.00            
ATOM   4357  R2  CHO   585     132.613 155.990  49.232  1.00  0.00            
ATOM   4358  R3  CHO   585     133.563 154.189  47.482  1.00  0.00            
ATOM   4359  R4  CHO   585     130.863 154.689  46.582  1.00  0.00            
ATOM   4360  R5  CHO   585     131.713 152.740  46.982  1.00  0.00            
ATOM   4361  C1  CHO   585     130.713 152.189  43.382  1.00  0.00           C
ATOM   4362  C2  CHO   585     128.713 148.589  42.182  1.00  0.00           C
ATOM   4363  ROH CHO   586     161.463 214.139  36.082  1.00  0.00            
ATOM   4364  R1  CHO   586     163.063 212.389  34.532  1.00  0.00            
ATOM   4365  R2  CHO   586     165.663 212.939  33.882  1.00  0.00            
ATOM   4366  R3  CHO   586     166.113 210.490  34.982  1.00  0.00            
ATOM   4367  R4  CHO   586     168.563 211.039  33.482  1.00  0.00            
ATOM   4368  R5  CHO   586     167.313 209.289  33.332  1.00  0.00            
ATOM   4369  C1  CHO   586     170.613 207.639  34.282  1.00  0.00           C
ATOM   4370  C2  CHO   586     172.113 206.039  30.832  1.00  0.00           C
ATOM   4371  ROH CHO   587     195.663  90.289  21.132  1.00  0.00            
ATOM   4372  R1  CHO   587     195.163  90.139  23.932  1.00  0.00            
ATOM   4373  R2  CHO   587     195.913  87.989  25.482  1.00  0.00            
ATOM   4374  R3  CHO   587     197.163  89.889  26.932  1.00  0.00            
ATOM   4375  R4  CHO   587     197.163  87.489  28.632  1.00  0.00            
ATOM   4376  R5  CHO   587     196.463  89.489  29.182  1.00  0.00            
ATOM   4377  C1  CHO   587     199.063  89.039  31.882  1.00  0.00           C
ATOM   4378  C2  CHO   587     199.263  85.889  33.132  1.00  0.00           C
ATOM   4379  ROH CHO   588     206.813 146.789  48.982  1.00  0.00            
ATOM   4380  R1  CHO   588     206.513 147.539  46.232  1.00  0.00            
ATOM   4381  R2  CHO   588     208.413 146.939  44.332  1.00  0.00            
ATOM   4382  R3  CHO   588     206.313 145.839  43.032  1.00  0.00            
ATOM   4383  R4  CHO   588     208.213 146.490  40.932  1.00  0.00            
ATOM   4384  R5  CHO   588     206.113 147.089  41.032  1.00  0.00            
ATOM   4385  C1  CHO   588     206.063 145.189  37.732  1.00  0.00           C
ATOM   4386  C2  CHO   588     206.713 142.189  34.982  1.00  0.00           C
ATOM   4387  ROH CHO   589      60.863 221.789  19.482  1.00  0.00            
ATOM   4388  R1  CHO   589      62.113 222.389  21.932  1.00  0.00            
ATOM   4389  R2  CHO   589      61.163 221.439  24.332  1.00  0.00            
ATOM   4390  R3  CHO   589      63.713 220.490  24.632  1.00  0.00            
ATOM   4391  R4  CHO   589      63.013 221.439  27.282  1.00  0.00            
ATOM   4392  R5  CHO   589      64.763 221.990  26.132  1.00  0.00            
ATOM   4393  C1  CHO   589      66.413 220.490  29.232  1.00  0.00           C
ATOM   4394  C2  CHO   589      68.763 222.739  30.932  1.00  0.00           C
ATOM   4395  ROH CHO   590      17.813 176.839  57.132  1.00  0.00            
ATOM   4396  R1  CHO   590      19.513 176.389  54.932  1.00  0.00            
ATOM   4397  R2  CHO   590      18.613 175.939  52.382  1.00  0.00            
ATOM   4398  R3  CHO   590      20.263 177.990  51.732  1.00  0.00            
ATOM   4399  R4  CHO   590      19.013 177.240  49.182  1.00  0.00            
ATOM   4400  R5  CHO   590      21.163 177.439  49.632  1.00  0.00            
ATOM   4401  C1  CHO   590      20.813 179.939  46.782  1.00  0.00           C
ATOM   4402  C2  CHO   590      21.463 179.539  43.432  1.00  0.00           C
ATOM   4403  ROH CHO   591      42.863  36.189  17.632  1.00  0.00            
ATOM   4404  R1  CHO   591      40.763  36.989  19.382  1.00  0.00            
ATOM   4405  R2  CHO   591      39.413  35.239  21.032  1.00  0.00            
ATOM   4406  R3  CHO   591      40.163  36.939  22.982  1.00  0.00            
ATOM   4407  R4  CHO   591      37.613  35.839  23.882  1.00  0.00            
ATOM   4408  R5  CHO   591      38.113  37.939  23.682  1.00  0.00            
ATOM   4409  C1  CHO   591      37.263  37.839  27.432  1.00  0.00           C
ATOM   4410  C2  CHO   591      34.613  38.839  28.932  1.00  0.00           C
ATOM   4411  ROH CHO   592      52.013  90.089  19.332  1.00  0.00            
ATOM   4412  R1  CHO   592      51.513  88.539  21.682  1.00  0.00            
ATOM   4413  R2  CHO   592      52.913  88.939  24.032  1.00  0.00            
ATOM   4414  R3  CHO   592      50.413  89.189  25.082  1.00  0.00            
ATOM   4415  R4  CHO   592      52.213  89.089  27.382  1.00  0.00            
ATOM   4416  R5  CHO   592      50.463  87.839  27.032  1.00  0.00            
ATOM   4417  C1  CHO   592      49.413  89.439  30.332  1.00  0.00           C
ATOM   4418  C2  CHO   592      52.313  90.339  32.732  1.00  0.00           C
ATOM   4419  ROH CHO   593      -0.887 142.389  53.982  1.00  0.00            
ATOM   4420  R1  CHO   593       0.563 144.189  52.332  1.00  0.00            
ATOM   4421  R2  CHO   593       2.713 143.439  50.782  1.00  0.00            
ATOM   4422  R3  CHO   593       1.263 144.589  48.782  1.00  0.00            
ATOM   4423  R4  CHO   593       4.013 144.439  47.782  1.00  0.00            
ATOM   4424  R5  CHO   593       2.763 146.239  47.882  1.00  0.00            
ATOM   4425  C1  CHO   593       3.413 146.139  44.132  1.00  0.00           C
ATOM   4426  C2  CHO   593       5.013 147.089  41.182  1.00  0.00           C
ATOM   4427  ROH CHO   594      61.713  93.489  53.182  1.00  0.00            
ATOM   4428  R1  CHO   594      62.563  93.589  50.482  1.00  0.00            
ATOM   4429  R2  CHO   594      60.813  93.589  48.332  1.00  0.00            
ATOM   4430  R3  CHO   594      62.113  95.889  47.682  1.00  0.00            
ATOM   4431  R4  CHO   594      61.113  94.839  45.132  1.00  0.00            
ATOM   4432  R5  CHO   594      63.163  95.389  45.582  1.00  0.00            
ATOM   4433  C1  CHO   594      62.513  97.689  42.632  1.00  0.00           C
ATOM   4434  C2  CHO   594      61.963  97.889  38.732  1.00  0.00           C
ATOM   4435  ROH CHO   595     198.013  43.339  19.432  1.00  0.00            
ATOM   4436  R1  CHO   595     198.763  41.889  21.782  1.00  0.00            
ATOM   4437  R2  CHO   595     198.363  42.889  24.332  1.00  0.00            
ATOM   4438  R3  CHO   595     197.063  40.539  24.682  1.00  0.00            
ATOM   4439  R4  CHO   595     197.563  41.539  27.382  1.00  0.00            
ATOM   4440  R5  CHO   595     198.113  39.589  26.582  1.00  0.00            
ATOM   4441  C1  CHO   595     195.913  38.539  29.532  1.00  0.00           C
ATOM   4442  C2  CHO   595     197.063  35.639  31.882  1.00  0.00           C
ATOM   4443  ROH CHO   596      10.013  98.289  17.232  1.00  0.00            
ATOM   4444  R1  CHO   596       8.663  97.439  19.582  1.00  0.00            
ATOM   4445  R2  CHO   596       8.863  94.889  20.582  1.00  0.00            
ATOM   4446  R3  CHO   596       9.563  96.239  22.882  1.00  0.00            
ATOM   4447  R4  CHO   596       7.913  93.939  23.782  1.00  0.00            
ATOM   4448  R5  CHO   596       7.613  96.039  24.282  1.00  0.00            
ATOM   4449  C1  CHO   596       8.013  94.639  27.782  1.00  0.00           C
ATOM   4450  C2  CHO   596       3.863  95.239  29.232  1.00  0.00           C
ATOM   4451  ROH CHO   597     218.013 110.139  49.432  1.00  0.00            
ATOM   4452  R1  CHO   597     217.263 108.189  47.532  1.00  0.00            
ATOM   4453  R2  CHO   597     216.663 108.839  44.932  1.00  0.00            
ATOM   4454  R3  CHO   597     218.563 106.939  44.332  1.00  0.00            
ATOM   4455  R4  CHO   597     216.963 107.139  41.882  1.00  0.00            
ATOM   4456  R5  CHO   597     217.413 105.339  43.032  1.00  0.00            
ATOM   4457  C1  CHO   597     218.913 104.439  39.632  1.00  0.00           C
ATOM   4458  C2  CHO   597     216.363 103.789  37.082  1.00  0.00           C
ATOM   4459  ROH CHO   598      92.713  32.789  16.032  1.00  0.00            
ATOM   4460  R1  CHO   598      92.813  33.989  18.582  1.00  0.00            
ATOM   4461  R2  CHO   598      90.763  35.539  19.632  1.00  0.00            
ATOM   4462  R3  CHO   598      90.963  33.789  21.682  1.00  0.00            
ATOM   4463  R4  CHO   598      89.313  35.989  22.682  1.00  0.00            
ATOM   4464  R5  CHO   598      91.113  35.189  23.632  1.00  0.00            
ATOM   4465  C1  CHO   598      88.613  34.639  26.432  1.00  0.00           C
ATOM   4466  C2  CHO   598      86.713  35.039  30.132  1.00  0.00           C
ATOM   4467  ROH CHO   599      88.713  99.389  61.332  1.00  0.00            
ATOM   4468  R1  CHO   599      88.663 100.239  58.632  1.00  0.00            
ATOM   4469  R2  CHO   599      86.463 101.539  57.532  1.00  0.00            
ATOM   4470  R3  CHO   599      88.313 103.389  56.882  1.00  0.00            
ATOM   4471  R4  CHO   599      86.613 103.189  54.532  1.00  0.00            
ATOM   4472  R5  CHO   599      88.763 103.039  54.582  1.00  0.00            
ATOM   4473  C1  CHO   599      88.413 105.939  52.132  1.00  0.00           C
ATOM   4474  C2  CHO   599      89.413 104.589  48.932  1.00  0.00           C
ATOM   4475  ROH CHO   600     198.713  68.589  20.882  1.00  0.00            
ATOM   4476  R1  CHO   600     200.013  68.189  23.382  1.00  0.00            
ATOM   4477  R2  CHO   600     199.863  70.039  25.432  1.00  0.00            
ATOM   4478  R3  CHO   600     198.963  67.889  26.832  1.00  0.00            
ATOM   4479  R4  CHO   600     198.913  70.089  28.732  1.00  0.00            
ATOM   4480  R5  CHO   600     199.913  68.189  29.032  1.00  0.00            
ATOM   4481  C1  CHO   600     197.513  68.139  32.032  1.00  0.00           C
ATOM   4482  C2  CHO   600     198.263  67.139  35.882  1.00  0.00           C
ATOM   4483  ROH CHO   601     147.813  48.089  15.332  1.00  0.00            
ATOM   4484  R1  CHO   601     148.163  46.689  17.782  1.00  0.00            
ATOM   4485  R2  CHO   601     150.463  46.939  19.332  1.00  0.00            
ATOM   4486  R3  CHO   601     148.663  47.539  21.282  1.00  0.00            
ATOM   4487  R4  CHO   601     151.213  47.239  22.682  1.00  0.00            
ATOM   4488  R5  CHO   601     149.363  46.239  23.132  1.00  0.00            
ATOM   4489  C1  CHO   601     149.963  47.989  26.482  1.00  0.00           C
ATOM   4490  C2  CHO   601     152.413  48.139  29.132  1.00  0.00           C
ATOM   4491  ROH CHO   602     127.613 202.540  46.432  1.00  0.00            
ATOM   4492  R1  CHO   602     125.563 200.740  45.682  1.00  0.00            
ATOM   4493  R2  CHO   602     124.713 200.389  43.082  1.00  0.00            
ATOM   4494  R3  CHO   602     125.263 197.789  43.532  1.00  0.00            
ATOM   4495  R4  CHO   602     124.063 197.789  40.882  1.00  0.00            
ATOM   4496  R5  CHO   602     123.413 196.589  42.632  1.00  0.00            
ATOM   4497  C1  CHO   602     124.163 193.839  40.082  1.00  0.00           C
ATOM   4498  C2  CHO   602     122.913 191.639  36.782  1.00  0.00           C
ATOM   4499  ROH CHO   603      71.663 141.439  23.782  1.00  0.00            
ATOM   4500  R1  CHO   603      73.113 141.089  26.182  1.00  0.00            
ATOM   4501  R2  CHO   603      73.013 142.989  28.232  1.00  0.00            
ATOM   4502  R3  CHO   603      72.313 140.839  29.732  1.00  0.00            
ATOM   4503  R4  CHO   603      73.913 142.489  31.532  1.00  0.00            
ATOM   4504  R5  CHO   603      74.213 140.389  31.082  1.00  0.00            
ATOM   4505  C1  CHO   603      73.763 140.189  34.882  1.00  0.00           C
ATOM   4506  C2  CHO   603      72.863 140.639  39.132  1.00  0.00           C
ATOM   4507  ROH CHO   604      62.863   6.589  50.182  1.00  0.00            
ATOM   4508  R1  CHO   604      62.063   5.989  47.532  1.00  0.00            
ATOM   4509  R2  CHO   604      59.413   5.789  46.782  1.00  0.00            
ATOM   4510  R3  CHO   604      60.163   7.639  44.932  1.00  0.00            
ATOM   4511  R4  CHO   604      57.713   6.439  43.882  1.00  0.00            
ATOM   4512  R5  CHO   604      59.613   6.589  42.832  1.00  0.00            
ATOM   4513  C1  CHO   604      57.413   8.539  40.382  1.00  0.00           C
ATOM   4514  C2  CHO   604      57.413   9.089  36.532  1.00  0.00           C
ATOM   4515  ROH CHO   605      15.513  70.189  45.282  1.00  0.00            
ATOM   4516  R1  CHO   605      16.563  71.239  42.832  1.00  0.00            
ATOM   4517  R2  CHO   605      17.463  69.589  40.782  1.00  0.00            
ATOM   4518  R3  CHO   605      15.663  70.989  39.332  1.00  0.00            
ATOM   4519  R4  CHO   605      17.763  70.239  37.432  1.00  0.00            
ATOM   4520  R5  CHO   605      17.013  72.239  37.782  1.00  0.00            
ATOM   4521  C1  CHO   605      16.263  71.939  34.082  1.00  0.00           C
ATOM   4522  C2  CHO   605      14.913  71.639  31.132  1.00  0.00           C
ATOM   4523  ROH CHO   606      98.713 216.389  45.482  1.00  0.00            
ATOM   4524  R1  CHO   606      97.813 215.040  43.132  1.00  0.00            
ATOM   4525  R2  CHO   606      96.363 216.339  41.132  1.00  0.00            
ATOM   4526  R3  CHO   606      98.363 215.389  39.532  1.00  0.00            
ATOM   4527  R4  CHO   606      96.363 216.489  37.682  1.00  0.00            
ATOM   4528  R5  CHO   606      97.163 214.490  37.632  1.00  0.00            
ATOM   4529  C1  CHO   606      98.213 215.689  34.182  1.00  0.00           C
ATOM   4530  C2  CHO   606      99.013 213.839  32.082  1.00  0.00           C
ATOM   4531  ROH CHO   607      68.913 119.839  59.382  1.00  0.00            
ATOM   4532  R1  CHO   607      69.363 118.639  56.882  1.00  0.00            
ATOM   4533  R2  CHO   607      67.813 119.239  54.632  1.00  0.00            
ATOM   4534  R3  CHO   607      70.213 119.789  53.532  1.00  0.00            
ATOM   4535  R4  CHO   607      68.313 119.689  51.282  1.00  0.00            
ATOM   4536  R5  CHO   607      70.213 118.589  51.482  1.00  0.00            
ATOM   4537  C1  CHO   607      70.913 120.439  48.232  1.00  0.00           C
ATOM   4538  C2  CHO   607      71.913 121.589  44.582  1.00  0.00           C
ATOM   4539  ROH CHO   608      50.263 144.189  57.832  1.00  0.00            
ATOM   4540  R1  CHO   608      50.463 143.639  55.082  1.00  0.00            
ATOM   4541  R2  CHO   608      49.013 145.039  53.182  1.00  0.00            
ATOM   4542  R3  CHO   608      51.463 145.439  52.082  1.00  0.00            
ATOM   4543  R4  CHO   608      49.613 145.339  49.782  1.00  0.00            
ATOM   4544  R5  CHO   608      51.413 144.139  50.032  1.00  0.00            
ATOM   4545  C1  CHO   608      52.263 145.889  46.782  1.00  0.00           C
ATOM   4546  C2  CHO   608      52.813 148.839  43.282  1.00  0.00           C
ATOM   4547  ROH CHO   609     179.163 213.539  23.232  1.00  0.00            
ATOM   4548  R1  CHO   609     178.363 213.240  25.932  1.00  0.00            
ATOM   4549  R2  CHO   609     180.113 212.289  27.882  1.00  0.00            
ATOM   4550  R3  CHO   609     179.413 214.590  29.132  1.00  0.00            
ATOM   4551  R4  CHO   609     179.713 212.589  31.282  1.00  0.00            
ATOM   4552  R5  CHO   609     177.963 213.889  30.932  1.00  0.00            
ATOM   4553  C1  CHO   609     178.763 214.939  34.482  1.00  0.00           C
ATOM   4554  C2  CHO   609     175.813 214.439  37.132  1.00  0.00           C
ATOM   4555  ROH CHO   610      31.213 197.489  25.882  1.00  0.00            
ATOM   4556  R1  CHO   610      32.613 196.539  28.132  1.00  0.00            
ATOM   4557  R2  CHO   610      33.263 198.139  30.282  1.00  0.00            
ATOM   4558  R3  CHO   610      31.963 196.239  31.682  1.00  0.00            
ATOM   4559  R4  CHO   610      32.813 198.189  33.732  1.00  0.00            
ATOM   4560  R5  CHO   610      33.213 196.039  33.732  1.00  0.00            
ATOM   4561  C1  CHO   610      31.313 196.389  37.032  1.00  0.00           C
ATOM   4562  C2  CHO   610      32.013 196.389  39.932  1.00  0.00           C
ATOM   4563  ROH CHO   611     126.513  75.039  49.682  1.00  0.00            
ATOM   4564  R1  CHO   611     126.463  77.789  49.132  1.00  0.00            
ATOM   4565  R2  CHO   611     128.463  79.089  47.732  1.00  0.00            
ATOM   4566  R3  CHO   611     126.413  79.889  46.132  1.00  0.00            
ATOM   4567  R4  CHO   611     128.763  81.289  45.082  1.00  0.00            
ATOM   4568  R5  CHO   611     126.913  82.189  45.682  1.00  0.00            
ATOM   4569  C1  CHO   611     127.013  83.339  42.032  1.00  0.00           C
ATOM   4570  C2  CHO   611     130.013  84.639  39.382  1.00  0.00           C
ATOM   4571  ROH CHO   612     166.263  96.289  25.432  1.00  0.00            
ATOM   4572  R1  CHO   612     165.663  95.039  27.882  1.00  0.00            
ATOM   4573  R2  CHO   612     164.013  96.189  29.782  1.00  0.00            
ATOM   4574  R3  CHO   612     162.713  93.789  29.582  1.00  0.00            
ATOM   4575  R4  CHO   612     161.963  94.839  32.232  1.00  0.00            
ATOM   4576  R5  CHO   612     162.813  92.889  31.782  1.00  0.00            
ATOM   4577  C1  CHO   612     159.563  91.839  33.482  1.00  0.00           C
ATOM   4578  C2  CHO   612     156.563  89.039  33.082  1.00  0.00           C
ATOM   4579  ROH CHO   613     195.813  21.089  44.932  1.00  0.00            
ATOM   4580  R1  CHO   613     194.163  21.489  42.682  1.00  0.00            
ATOM   4581  R2  CHO   613     192.513  23.689  42.382  1.00  0.00            
ATOM   4582  R3  CHO   613     193.863  23.989  40.032  1.00  0.00            
ATOM   4583  R4  CHO   613     191.063  24.589  39.382  1.00  0.00            
ATOM   4584  R5  CHO   613     192.363  23.139  38.382  1.00  0.00            
ATOM   4585  C1  CHO   613     191.463  25.389  35.432  1.00  0.00           C
ATOM   4586  C2  CHO   613     189.413  22.739  32.482  1.00  0.00           C
ATOM   4587  ROH CHO   614      19.013  95.739  47.582  1.00  0.00            
ATOM   4588  R1  CHO   614      20.313  95.389  45.132  1.00  0.00            
ATOM   4589  R2  CHO   614      19.413  93.589  43.232  1.00  0.00            
ATOM   4590  R3  CHO   614      19.463  95.789  41.582  1.00  0.00            
ATOM   4591  R4  CHO   614      19.163  93.489  39.782  1.00  0.00            
ATOM   4592  R5  CHO   614      20.713  95.089  39.682  1.00  0.00            
ATOM   4593  C1  CHO   614      19.063  95.539  36.232  1.00  0.00           C
ATOM   4594  C2  CHO   614      19.063  94.839  32.982  1.00  0.00           C
ATOM   4595  ROH CHO   615     118.513 212.889  11.782  1.00  0.00            
ATOM   4596  R1  CHO   615     118.113 214.139  14.282  1.00  0.00            
ATOM   4597  R2  CHO   615     115.813 215.639  14.832  1.00  0.00            
ATOM   4598  R3  CHO   615     115.663 213.939  16.982  1.00  0.00            
ATOM   4599  R4  CHO   615     114.413 216.389  17.882  1.00  0.00            
ATOM   4600  R5  CHO   615     116.013 215.339  18.882  1.00  0.00            
ATOM   4601  C1  CHO   615     113.413 215.289  21.682  1.00  0.00           C
ATOM   4602  C2  CHO   615     114.863 218.240  23.932  1.00  0.00           C
ATOM   4603  ROH CHO   616     165.963 122.089  51.882  1.00  0.00            
ATOM   4604  R1  CHO   616     168.263 120.839  50.782  1.00  0.00            
ATOM   4605  R2  CHO   616     168.513 120.239  48.082  1.00  0.00            
ATOM   4606  R3  CHO   616     170.813 121.639  48.332  1.00  0.00            
ATOM   4607  R4  CHO   616     171.263 119.789  46.132  1.00  0.00            
ATOM   4608  R5  CHO   616     172.513 120.089  47.882  1.00  0.00            
ATOM   4609  C1  CHO   616     175.063 120.889  45.182  1.00  0.00           C
ATOM   4610  C2  CHO   616     177.213 123.289  44.332  1.00  0.00           C
ATOM   4611  ROH CHO   617      11.263  70.389  18.082  1.00  0.00            
ATOM   4612  R1  CHO   617      11.513  69.439  20.732  1.00  0.00            
ATOM   4613  R2  CHO   617       9.413  68.189  22.032  1.00  0.00            
ATOM   4614  R3  CHO   617      11.213  66.189  22.432  1.00  0.00            
ATOM   4615  R4  CHO   617       8.813  65.289  23.882  1.00  0.00            
ATOM   4616  R5  CHO   617      10.863  65.489  24.682  1.00  0.00            
ATOM   4617  C1  CHO   617      10.213  61.789  25.282  1.00  0.00           C
ATOM   4618  C2  CHO   617      10.513  58.989  27.032  1.00  0.00           C
ATOM   4619  ROH CHO   618      82.213 167.789  55.982  1.00  0.00            
ATOM   4620  R1  CHO   618      82.713 167.439  53.232  1.00  0.00            
ATOM   4621  R2  CHO   618      80.963 168.289  51.282  1.00  0.00            
ATOM   4622  R3  CHO   618      83.163 169.590  50.332  1.00  0.00            
ATOM   4623  R4  CHO   618      81.763 168.689  47.932  1.00  0.00            
ATOM   4624  R5  CHO   618      83.863 168.289  48.432  1.00  0.00            
ATOM   4625  C1  CHO   618      84.263 170.089  45.082  1.00  0.00           C
ATOM   4626  C2  CHO   618      83.363 170.889  40.832  1.00  0.00           C
ATOM   4627  ROH CHO   619      21.463 146.439  55.932  1.00  0.00            
ATOM   4628  R1  CHO   619      22.363 145.139  53.582  1.00  0.00            
ATOM   4629  R2  CHO   619      21.463 145.839  51.082  1.00  0.00            
ATOM   4630  R3  CHO   619      24.113 146.139  50.532  1.00  0.00            
ATOM   4631  R4  CHO   619      22.863 145.839  47.932  1.00  0.00            
ATOM   4632  R5  CHO   619      24.513 144.639  48.682  1.00  0.00            
ATOM   4633  C1  CHO   619      26.163 146.089  45.582  1.00  0.00           C
ATOM   4634  C2  CHO   619      28.113 145.639  42.332  1.00  0.00           C
ATOM   4635  ROH CHO   620     221.913 106.939  47.532  1.00  0.00            
ATOM   4636  R1  CHO   620     223.313 105.389  45.582  1.00  0.00            
ATOM   4637  R2  CHO   620     222.063 103.589  43.882  1.00  0.00            
ATOM   4638  R3  CHO   620     223.313 105.039  41.982  1.00  0.00            
ATOM   4639  R4  CHO   620     222.813 102.389  40.782  1.00  0.00            
ATOM   4640  R5  CHO   620     224.763 103.439  40.882  1.00  0.00            
ATOM   4641  C1  CHO   620     224.463 103.039  37.132  1.00  0.00           C
ATOM   4642  C2  CHO   620     225.513 105.589  34.332  1.00  0.00           C
ATOM   4643  ROH CHO   621      65.813 148.490  58.432  1.00  0.00            
ATOM   4644  R1  CHO   621      66.913 147.589  55.982  1.00  0.00            
ATOM   4645  R2  CHO   621      65.913 145.389  54.632  1.00  0.00            
ATOM   4646  R3  CHO   621      65.763 147.139  52.582  1.00  0.00            
ATOM   4647  R4  CHO   621      66.963 144.740  51.432  1.00  0.00            
ATOM   4648  R5  CHO   621      67.813 146.739  51.332  1.00  0.00            
ATOM   4649  C1  CHO   621      67.513 145.990  47.632  1.00  0.00           C
ATOM   4650  C2  CHO   621      69.963 144.989  44.782  1.00  0.00           C
ATOM   4651  ROH CHO   622     221.163 111.989  18.632  1.00  0.00            
ATOM   4652  R1  CHO   622     223.063 112.489  20.682  1.00  0.00            
ATOM   4653  R2  CHO   622     224.313 114.889  21.032  1.00  0.00            
ATOM   4654  R3  CHO   622     223.313 114.689  23.532  1.00  0.00            
ATOM   4655  R4  CHO   622     225.713 116.389  23.782  1.00  0.00            
ATOM   4656  R5  CHO   622     225.263 114.589  24.932  1.00  0.00            
ATOM   4657  C1  CHO   622     225.613 117.089  27.782  1.00  0.00           C
ATOM   4658  C2  CHO   622     228.913 118.339  28.482  1.00  0.00           C
ATOM   4659  ROH CHO   623      32.563 180.139  23.682  1.00  0.00            
ATOM   4660  R1  CHO   623      32.663 180.589  26.482  1.00  0.00            
ATOM   4661  R2  CHO   623      30.363 181.139  27.932  1.00  0.00            
ATOM   4662  R3  CHO   623      31.263 179.039  29.432  1.00  0.00            
ATOM   4663  R4  CHO   623      30.213 180.990  31.382  1.00  0.00            
ATOM   4664  R5  CHO   623      32.213 180.089  31.382  1.00  0.00            
ATOM   4665  C1  CHO   623      30.963 178.939  34.782  1.00  0.00           C
ATOM   4666  C2  CHO   623      31.363 178.389  37.832  1.00  0.00           C
ATOM   4667  ROH CHO   624      67.663 193.039  21.382  1.00  0.00            
ATOM   4668  R1  CHO   624      69.113 193.139  23.832  1.00  0.00            
ATOM   4669  R2  CHO   624      68.113 194.389  26.082  1.00  0.00            
ATOM   4670  R3  CHO   624      68.613 191.990  27.232  1.00  0.00            
ATOM   4671  R4  CHO   624      68.563 193.839  29.482  1.00  0.00            
ATOM   4672  R5  CHO   624      70.163 192.439  29.032  1.00  0.00            
ATOM   4673  C1  CHO   624      69.213 191.290  32.532  1.00  0.00           C
ATOM   4674  C2  CHO   624      69.063 189.789  36.532  1.00  0.00           C
ATOM   4675  ROH CHO   625     180.463 114.339  52.232  1.00  0.00            
ATOM   4676  R1  CHO   625     180.613 113.589  49.482  1.00  0.00            
ATOM   4677  R2  CHO   625     180.163 110.989  48.632  1.00  0.00            
ATOM   4678  R3  CHO   625     178.313 112.139  47.032  1.00  0.00            
ATOM   4679  R4  CHO   625     178.663 109.439  45.982  1.00  0.00            
ATOM   4680  R5  CHO   625     178.813 111.289  44.832  1.00  0.00            
ATOM   4681  C1  CHO   625     176.013 109.639  42.882  1.00  0.00           C
ATOM   4682  C2  CHO   625     177.563 107.839  40.382  1.00  0.00           C
ATOM   4683  ROH CHO   626     173.213  11.839  18.132  1.00  0.00            
ATOM   4684  R1  CHO   626     173.813  12.189  20.882  1.00  0.00            
ATOM   4685  R2  CHO   626     175.713  13.989  21.732  1.00  0.00            
ATOM   4686  R3  CHO   626     173.713  14.939  23.282  1.00  0.00            
ATOM   4687  R4  CHO   626     176.113  16.089  24.432  1.00  0.00            
ATOM   4688  R5  CHO   626     174.613  14.989  25.482  1.00  0.00            
ATOM   4689  C1  CHO   626     174.463  18.239  27.432  1.00  0.00           C
ATOM   4690  C2  CHO   626     175.263  20.539  30.682  1.00  0.00           C
ATOM   4691  ROH CHO   627     109.963  18.789  44.782  1.00  0.00            
ATOM   4692  R1  CHO   627     108.113  18.389  42.682  1.00  0.00            
ATOM   4693  R2  CHO   627     107.063  20.439  41.182  1.00  0.00            
ATOM   4694  R3  CHO   627     107.963  18.939  39.082  1.00  0.00            
ATOM   4695  R4  CHO   627     105.663  20.389  38.032  1.00  0.00            
ATOM   4696  R5  CHO   627     106.013  18.239  37.982  1.00  0.00            
ATOM   4697  C1  CHO   627     105.713  18.989  34.232  1.00  0.00           C
ATOM   4698  C2  CHO   627     104.763  17.739  30.782  1.00  0.00           C
ATOM   4699  ROH CHO   628     123.763 155.839  56.732  1.00  0.00            
ATOM   4700  R1  CHO   628     123.513 155.589  53.932  1.00  0.00            
ATOM   4701  R2  CHO   628     122.813 153.239  52.682  1.00  0.00            
ATOM   4702  R3  CHO   628     120.863 154.789  51.532  1.00  0.00            
ATOM   4703  R4  CHO   628     121.513 152.789  49.532  1.00  0.00            
ATOM   4704  R5  CHO   628     121.513 154.939  49.232  1.00  0.00            
ATOM   4705  C1  CHO   628     118.913 153.990  46.632  1.00  0.00           C
ATOM   4706  C2  CHO   628     117.863 150.689  43.982  1.00  0.00           C
ATOM   4707  NC3 DPP   629      21.763  85.789   6.732  1.00  0.00           N
ATOM   4708  PO4 DPP   629      22.513  83.889   9.882  1.00  0.00           P
ATOM   4709  GL1 DPP   629      22.113  82.889  15.132  1.00  0.00            
ATOM   4710  GL2 DPP   629      24.763  81.439  17.032  1.00  0.00            
ATOM   4711  C1A DPP   629      20.863  83.639  19.132  1.00  0.00           C
ATOM   4712  C2A DPP   629      22.013  83.939  24.132  1.00  0.00           C
ATOM   4713  C3A DPP   629      21.213  86.539  27.632  1.00  0.00           C
ATOM   4714  C4A DPP   629      19.513  90.889  28.982  1.00  0.00           C
ATOM   4715  C1B DPP   629      25.713  80.289  20.982  1.00  0.00           C
ATOM   4716  C2B DPP   629      25.463  80.389  24.882  1.00  0.00           C
ATOM   4717  C3B DPP   629      27.413  81.539  28.182  1.00  0.00           C
ATOM   4718  C4B DPP   629      28.063  83.289  32.482  1.00  0.00           C
ATOM   4719  NC3 DPP   630     104.713  68.489  10.632  1.00  0.00           N
ATOM   4720  PO4 DPP   630     100.513  67.989  11.582  1.00  0.00           P
ATOM   4721  GL1 DPP   630     102.263  64.589  14.732  1.00  0.00            
ATOM   4722  GL2 DPP   630     104.913  66.239  15.182  1.00  0.00            
ATOM   4723  C1A DPP   630     102.363  60.589  15.882  1.00  0.00           C
ATOM   4724  C2A DPP   630     101.813  60.439  19.932  1.00  0.00           C
ATOM   4725  C3A DPP   630     103.513  58.839  23.032  1.00  0.00           C
ATOM   4726  C4A DPP   630     103.463  55.589  26.132  1.00  0.00           C
ATOM   4727  C1B DPP   630     105.863  63.439  17.932  1.00  0.00           C
ATOM   4728  C2B DPP   630     107.513  60.439  20.432  1.00  0.00           C
ATOM   4729  C3B DPP   630     108.663  56.539  23.432  1.00  0.00           C
ATOM   4730  C4B DPP   630     113.213  55.739  25.082  1.00  0.00           C
ATOM   4731  NC3 DPP   631      35.263  66.789  13.232  1.00  0.00           N
ATOM   4732  PO4 DPP   631      36.263  71.289  12.982  1.00  0.00           P
ATOM   4733  GL1 DPP   631      37.663  73.789  16.332  1.00  0.00            
ATOM   4734  GL2 DPP   631      40.813  76.039  16.182  1.00  0.00            
ATOM   4735  C1A DPP   631      38.263  73.889  21.182  1.00  0.00           C
ATOM   4736  C2A DPP   631      37.163  73.889  24.782  1.00  0.00           C
ATOM   4737  C3A DPP   631      35.563  74.689  28.282  1.00  0.00           C
ATOM   4738  C4A DPP   631      32.513  75.339  29.532  1.00  0.00           C
ATOM   4739  C1B DPP   631      41.063  78.389  19.832  1.00  0.00           C
ATOM   4740  C2B DPP   631      41.013  77.639  23.782  1.00  0.00           C
ATOM   4741  C3B DPP   631      40.563  75.989  27.632  1.00  0.00           C
ATOM   4742  C4B DPP   631      42.413  75.989  32.682  1.00  0.00           C
ATOM   4743  NC3 DPP   632       7.113 196.339  23.482  1.00  0.00           N
ATOM   4744  PO4 DPP   632      10.813 193.089  22.982  1.00  0.00           P
ATOM   4745  GL1 DPP   632       8.013 192.439  27.082  1.00  0.00            
ATOM   4746  GL2 DPP   632       5.513 195.339  28.332  1.00  0.00            
ATOM   4747  C1A DPP   632       7.663 191.039  30.632  1.00  0.00           C
ATOM   4748  C2A DPP   632       6.913 191.239  35.182  1.00  0.00           C
ATOM   4749  C3A DPP   632       3.663 188.289  38.382  1.00  0.00           C
ATOM   4750  C4A DPP   632       2.163 185.339  40.682  1.00  0.00           C
ATOM   4751  C1B DPP   632       6.463 195.439  32.532  1.00  0.00           C
ATOM   4752  C2B DPP   632       5.713 195.589  36.482  1.00  0.00           C
ATOM   4753  C3B DPP   632       7.113 193.340  40.932  1.00  0.00           C
ATOM   4754  C4B DPP   632       3.413 192.589  44.482  1.00  0.00           C
ATOM   4755  NC3 DPP   633     196.863 175.740  17.532  1.00  0.00           N
ATOM   4756  PO4 DPP   633     196.563 170.539  18.632  1.00  0.00           P
ATOM   4757  GL1 DPP   633     198.613 168.839  22.132  1.00  0.00            
ATOM   4758  GL2 DPP   633     201.663 167.489  23.082  1.00  0.00            
ATOM   4759  C1A DPP   633     198.113 163.790  24.082  1.00  0.00           C
ATOM   4760  C2A DPP   633     196.463 161.239  26.432  1.00  0.00           C
ATOM   4761  C3A DPP   633     193.163 160.889  30.232  1.00  0.00           C
ATOM   4762  C4A DPP   633     188.513 160.490  31.032  1.00  0.00           C
ATOM   4763  C1B DPP   633     201.613 164.289  27.082  1.00  0.00           C
ATOM   4764  C2B DPP   633     200.013 161.740  29.832  1.00  0.00           C
ATOM   4765  C3B DPP   633     197.713 158.389  31.282  1.00  0.00           C
ATOM   4766  C4B DPP   633     194.513 155.739  31.932  1.00  0.00           C
ATOM   4767  NC3 DPP   634      33.013  57.489   8.282  1.00  0.00           N
ATOM   4768  PO4 DPP   634      29.313  54.989   9.682  1.00  0.00           P
ATOM   4769  GL1 DPP   634      30.113  55.189  13.832  1.00  0.00            
ATOM   4770  GL2 DPP   634      32.363  57.189  16.082  1.00  0.00            
ATOM   4771  C1A DPP   634      30.313  51.039  16.632  1.00  0.00           C
ATOM   4772  C2A DPP   634      30.863  48.989  19.982  1.00  0.00           C
ATOM   4773  C3A DPP   634      29.613  48.439  23.632  1.00  0.00           C
ATOM   4774  C4A DPP   634      30.113  50.089  28.182  1.00  0.00           C
ATOM   4775  C1B DPP   634      28.863  55.789  18.832  1.00  0.00           C
ATOM   4776  C2B DPP   634      29.663  53.889  22.882  1.00  0.00           C
ATOM   4777  C3B DPP   634      30.213  55.489  27.932  1.00  0.00           C
ATOM   4778  C4B DPP   634      28.613  53.739  31.682  1.00  0.00           C
ATOM   4779  NC3 DPP   635      80.463  87.839  14.282  1.00  0.00           N
ATOM   4780  PO4 DPP   635      78.613  91.889  15.732  1.00  0.00           P
ATOM   4781  GL1 DPP   635      78.913  90.489  20.632  1.00  0.00            
ATOM   4782  GL2 DPP   635      78.813  87.239  19.082  1.00  0.00            
ATOM   4783  C1A DPP   635      78.313  91.039  24.832  1.00  0.00           C
ATOM   4784  C2A DPP   635      78.463  91.289  29.082  1.00  0.00           C
ATOM   4785  C3A DPP   635      80.263  88.539  31.982  1.00  0.00           C
ATOM   4786  C4A DPP   635      78.763  89.589  36.932  1.00  0.00           C
ATOM   4787  C1B DPP   635      80.263  86.389  22.382  1.00  0.00           C
ATOM   4788  C2B DPP   635      80.113  85.139  25.982  1.00  0.00           C
ATOM   4789  C3B DPP   635      77.063  81.889  27.482  1.00  0.00           C
ATOM   4790  C4B DPP   635      73.563  81.639  30.232  1.00  0.00           C
ATOM   4791  NC3 DPP   636      59.963 116.789  19.082  1.00  0.00           N
ATOM   4792  PO4 DPP   636      59.263 112.589  20.682  1.00  0.00           P
ATOM   4793  GL1 DPP   636      62.313 112.389  24.432  1.00  0.00            
ATOM   4794  GL2 DPP   636      62.813 116.389  23.482  1.00  0.00            
ATOM   4795  C1A DPP   636      61.663 111.439  28.582  1.00  0.00           C
ATOM   4796  C2A DPP   636      61.463 111.389  32.332  1.00  0.00           C
ATOM   4797  C3A DPP   636      60.563 111.539  36.832  1.00  0.00           C
ATOM   4798  C4A DPP   636      60.513 108.989  41.382  1.00  0.00           C
ATOM   4799  C1B DPP   636      60.263 116.689  28.282  1.00  0.00           C
ATOM   4800  C2B DPP   636      59.913 116.289  32.682  1.00  0.00           C
ATOM   4801  C3B DPP   636      58.063 118.189  36.832  1.00  0.00           C
ATOM   4802  C4B DPP   636      55.813 121.339  35.982  1.00  0.00           C
ATOM   4803  NC3 DPP   637      71.313  73.789   6.682  1.00  0.00           N
ATOM   4804  PO4 DPP   637      73.313  72.389  10.732  1.00  0.00           P
ATOM   4805  GL1 DPP   637      73.113  71.239  13.832  1.00  0.00            
ATOM   4806  GL2 DPP   637      71.013  72.939  15.382  1.00  0.00            
ATOM   4807  C1A DPP   637      74.163  68.789  16.632  1.00  0.00           C
ATOM   4808  C2A DPP   637      74.513  65.789  19.132  1.00  0.00           C
ATOM   4809  C3A DPP   637      74.813  63.839  22.582  1.00  0.00           C
ATOM   4810  C4A DPP   637      77.113  64.939  26.632  1.00  0.00           C
ATOM   4811  C1B DPP   637      72.663  73.389  19.982  1.00  0.00           C
ATOM   4812  C2B DPP   637      72.513  73.439  24.882  1.00  0.00           C
ATOM   4813  C3B DPP   637      72.163  71.689  28.732  1.00  0.00           C
ATOM   4814  C4B DPP   637      75.063  69.739  29.982  1.00  0.00           C
ATOM   4815  NC3 DPP   638      12.013 158.139  20.282  1.00  0.00           N
ATOM   4816  PO4 DPP   638       7.563 156.239  22.032  1.00  0.00           P
ATOM   4817  GL1 DPP   638       4.013 158.539  24.082  1.00  0.00            
ATOM   4818  GL2 DPP   638       0.413 157.240  23.482  1.00  0.00            
ATOM   4819  C1A DPP   638       4.263 160.389  27.632  1.00  0.00           C
ATOM   4820  C2A DPP   638       2.963 160.339  31.832  1.00  0.00           C
ATOM   4821  C3A DPP   638       2.113 160.039  37.132  1.00  0.00           C
ATOM   4822  C4A DPP   638       2.513 155.939  39.232  1.00  0.00           C
ATOM   4823  C1B DPP   638       0.013 157.789  28.032  1.00  0.00           C
ATOM   4824  C2B DPP   638       0.263 156.239  32.482  1.00  0.00           C
ATOM   4825  C3B DPP   638       2.563 152.389  35.332  1.00  0.00           C
ATOM   4826  C4B DPP   638       2.863 148.039  35.832  1.00  0.00           C
ATOM   4827  NC3 DPP   639      90.863  36.489  12.732  1.00  0.00           N
ATOM   4828  PO4 DPP   639      93.663  40.739  12.282  1.00  0.00           P
ATOM   4829  GL1 DPP   639      89.163  41.539  13.782  1.00  0.00            
ATOM   4830  GL2 DPP   639      89.313  39.889  16.982  1.00  0.00            
ATOM   4831  C1A DPP   639      86.013  43.839  16.232  1.00  0.00           C
ATOM   4832  C2A DPP   639      86.113  44.489  20.132  1.00  0.00           C
ATOM   4833  C3A DPP   639      86.613  44.089  25.082  1.00  0.00           C
ATOM   4834  C4A DPP   639      85.763  44.439  29.032  1.00  0.00           C
ATOM   4835  C1B DPP   639      89.513  40.289  20.782  1.00  0.00           C
ATOM   4836  C2B DPP   639      90.963  41.889  23.632  1.00  0.00           C
ATOM   4837  C3B DPP   639      93.363  44.489  25.032  1.00  0.00           C
ATOM   4838  C4B DPP   639      95.563  46.089  28.132  1.00  0.00           C
ATOM   4839  NC3 DPP   640     183.013 116.839  19.732  1.00  0.00           N
ATOM   4840  PO4 DPP   640     183.663 121.639  19.882  1.00  0.00           P
ATOM   4841  GL1 DPP   640     182.663 123.539  22.832  1.00  0.00            
ATOM   4842  GL2 DPP   640     184.163 124.239  24.482  1.00  0.00            
ATOM   4843  C1A DPP   640     179.213 124.189  26.532  1.00  0.00           C
ATOM   4844  C2A DPP   640     178.063 123.139  30.432  1.00  0.00           C
ATOM   4845  C3A DPP   640     177.263 122.339  34.282  1.00  0.00           C
ATOM   4846  C4A DPP   640     174.263 121.089  37.482  1.00  0.00           C
ATOM   4847  C1B DPP   640     183.263 122.689  28.932  1.00  0.00           C
ATOM   4848  C2B DPP   640     182.863 122.339  32.682  1.00  0.00           C
ATOM   4849  C3B DPP   640     182.163 121.089  36.232  1.00  0.00           C
ATOM   4850  C4B DPP   640     185.463 120.139  39.882  1.00  0.00           C
ATOM   4851  NC3 DPP   641     157.363 107.889  11.582  1.00  0.00           N
ATOM   4852  PO4 DPP   641     156.113 105.939  15.432  1.00  0.00           P
ATOM   4853  GL1 DPP   641     155.563 105.839  20.482  1.00  0.00            
ATOM   4854  GL2 DPP   641     154.213 108.839  21.432  1.00  0.00            
ATOM   4855  C1A DPP   641     156.613 104.139  24.382  1.00  0.00           C
ATOM   4856  C2A DPP   641     156.213 100.889  26.232  1.00  0.00           C
ATOM   4857  C3A DPP   641     153.013  97.889  28.932  1.00  0.00           C
ATOM   4858  C4A DPP   641     151.663  93.589  31.282  1.00  0.00           C
ATOM   4859  C1B DPP   641     154.063 108.789  25.282  1.00  0.00           C
ATOM   4860  C2B DPP   641     154.413 108.039  29.932  1.00  0.00           C
ATOM   4861  C3B DPP   641     153.813 109.989  33.932  1.00  0.00           C
ATOM   4862  C4B DPP   641     153.563 112.389  38.132  1.00  0.00           C
ATOM   4863  NC3 DPP   642      32.713 138.189  18.282  1.00  0.00           N
ATOM   4864  PO4 DPP   642      36.713 138.689  16.932  1.00  0.00           P
ATOM   4865  GL1 DPP   642      36.813 135.789  20.782  1.00  0.00            
ATOM   4866  GL2 DPP   642      38.563 137.289  22.332  1.00  0.00            
ATOM   4867  C1A DPP   642      36.163 134.689  25.582  1.00  0.00           C
ATOM   4868  C2A DPP   642      34.063 133.839  30.232  1.00  0.00           C
ATOM   4869  C3A DPP   642      30.863 132.539  33.732  1.00  0.00           C
ATOM   4870  C4A DPP   642      31.013 131.889  37.982  1.00  0.00           C
ATOM   4871  C1B DPP   642      39.363 138.990  25.632  1.00  0.00           C
ATOM   4872  C2B DPP   642      37.013 139.389  29.382  1.00  0.00           C
ATOM   4873  C3B DPP   642      34.963 138.389  32.882  1.00  0.00           C
ATOM   4874  C4B DPP   642      34.663 135.339  36.282  1.00  0.00           C
ATOM   4875  NC3 DPP   643      24.863  19.739  12.582  1.00  0.00           N
ATOM   4876  PO4 DPP   643      20.413  22.439  12.982  1.00  0.00           P
ATOM   4877  GL1 DPP   643      21.213  20.339  16.282  1.00  0.00            
ATOM   4878  GL2 DPP   643      20.213  22.589  18.532  1.00  0.00            
ATOM   4879  C1A DPP   643      22.413  16.939  19.132  1.00  0.00           C
ATOM   4880  C2A DPP   643      22.113  16.089  23.532  1.00  0.00           C
ATOM   4881  C3A DPP   643      20.263  16.289  27.882  1.00  0.00           C
ATOM   4882  C4A DPP   643      17.963  15.639  31.332  1.00  0.00           C
ATOM   4883  C1B DPP   643      19.863  27.039  17.432  1.00  0.00           C
ATOM   4884  C2B DPP   643      20.763  30.689  20.332  1.00  0.00           C
ATOM   4885  C3B DPP   643      21.663  35.839  20.332  1.00  0.00           C
ATOM   4886  C4B DPP   643      24.863  38.339  18.632  1.00  0.00           C
ATOM   4887  NC3 DPP   644     166.063 112.539  16.832  1.00  0.00           N
ATOM   4888  PO4 DPP   644     166.813 112.539  21.782  1.00  0.00           P
ATOM   4889  GL1 DPP   644     169.463 113.189  25.282  1.00  0.00            
ATOM   4890  GL2 DPP   644     172.463 114.389  24.082  1.00  0.00            
ATOM   4891  C1A DPP   644     169.063 111.839  28.282  1.00  0.00           C
ATOM   4892  C2A DPP   644     165.963 108.839  30.782  1.00  0.00           C
ATOM   4893  C3A DPP   644     163.513 108.489  34.532  1.00  0.00           C
ATOM   4894  C4A DPP   644     162.713 107.989  39.232  1.00  0.00           C
ATOM   4895  C1B DPP   644     174.113 111.589  27.082  1.00  0.00           C
ATOM   4896  C2B DPP   644     175.913 110.139  30.582  1.00  0.00           C
ATOM   4897  C3B DPP   644     177.813 108.539  34.682  1.00  0.00           C
ATOM   4898  C4B DPP   644     180.263 106.289  36.632  1.00  0.00           C
ATOM   4899  NC3 DPP   645      16.413 153.239  20.382  1.00  0.00           N
ATOM   4900  PO4 DPP   645      20.063 154.289  22.482  1.00  0.00           P
ATOM   4901  GL1 DPP   645      18.013 152.639  26.132  1.00  0.00            
ATOM   4902  GL2 DPP   645      19.813 153.739  28.132  1.00  0.00            
ATOM   4903  C1A DPP   645      15.313 153.889  30.682  1.00  0.00           C
ATOM   4904  C2A DPP   645      14.963 154.689  35.182  1.00  0.00           C
ATOM   4905  C3A DPP   645      15.663 153.839  39.282  1.00  0.00           C
ATOM   4906  C4A DPP   645      16.913 155.339  44.132  1.00  0.00           C
ATOM   4907  C1B DPP   645      22.663 152.089  31.582  1.00  0.00           C
ATOM   4908  C2B DPP   645      24.413 151.039  35.782  1.00  0.00           C
ATOM   4909  C3B DPP   645      25.363 152.639  39.482  1.00  0.00           C
ATOM   4910  C4B DPP   645      25.163 153.739  43.832  1.00  0.00           C
ATOM   4911  NC3 DPP   646      60.163  19.089  15.582  1.00  0.00           N
ATOM   4912  PO4 DPP   646      60.913  23.889  15.582  1.00  0.00           P
ATOM   4913  GL1 DPP   646      58.763  23.889  19.432  1.00  0.00            
ATOM   4914  GL2 DPP   646      58.713  19.989  20.782  1.00  0.00            
ATOM   4915  C1A DPP   646      60.013  24.939  23.332  1.00  0.00           C
ATOM   4916  C2A DPP   646      60.963  26.089  27.432  1.00  0.00           C
ATOM   4917  C3A DPP   646      63.163  28.139  30.482  1.00  0.00           C
ATOM   4918  C4A DPP   646      66.363  29.339  32.932  1.00  0.00           C
ATOM   4919  C1B DPP   646      56.013  21.289  23.132  1.00  0.00           C
ATOM   4920  C2B DPP   646      57.413  21.939  26.732  1.00  0.00           C
ATOM   4921  C3B DPP   646      55.613  21.889  30.782  1.00  0.00           C
ATOM   4922  C4B DPP   646      57.463  20.489  35.682  1.00  0.00           C
ATOM   4923  NC3 DPP   647     128.963  40.339  11.082  1.00  0.00           N
ATOM   4924  PO4 DPP   647     132.663  37.839  11.432  1.00  0.00           P
ATOM   4925  GL1 DPP   647     132.113  36.339  15.782  1.00  0.00            
ATOM   4926  GL2 DPP   647     128.113  37.339  15.532  1.00  0.00            
ATOM   4927  C1A DPP   647     131.413  37.539  19.432  1.00  0.00           C
ATOM   4928  C2A DPP   647     131.413  37.189  24.332  1.00  0.00           C
ATOM   4929  C3A DPP   647     132.713  36.489  28.782  1.00  0.00           C
ATOM   4930  C4A DPP   647     135.463  32.689  30.082  1.00  0.00           C
ATOM   4931  C1B DPP   647     126.563  36.239  20.132  1.00  0.00           C
ATOM   4932  C2B DPP   647     125.213  36.139  23.982  1.00  0.00           C
ATOM   4933  C3B DPP   647     127.213  37.639  28.332  1.00  0.00           C
ATOM   4934  C4B DPP   647     127.863  36.339  32.032  1.00  0.00           C
ATOM   4935  NC3 DPP   648     105.513 188.539  19.382  1.00  0.00           N
ATOM   4936  PO4 DPP   648     107.913 185.439  21.682  1.00  0.00           P
ATOM   4937  GL1 DPP   648     104.463 186.290  24.032  1.00  0.00            
ATOM   4938  GL2 DPP   648     103.013 184.039  25.832  1.00  0.00            
ATOM   4939  C1A DPP   648     104.813 187.540  28.632  1.00  0.00           C
ATOM   4940  C2A DPP   648     106.263 188.839  32.932  1.00  0.00           C
ATOM   4941  C3A DPP   648     108.463 192.139  35.332  1.00  0.00           C
ATOM   4942  C4A DPP   648     113.213 191.839  37.232  1.00  0.00           C
ATOM   4943  C1B DPP   648     104.013 183.039  30.032  1.00  0.00           C
ATOM   4944  C2B DPP   648     105.813 183.289  33.632  1.00  0.00           C
ATOM   4945  C3B DPP   648     106.013 182.090  37.882  1.00  0.00           C
ATOM   4946  C4B DPP   648     103.463 182.639  41.382  1.00  0.00           C
ATOM   4947  NC3 DPP   649      21.763 145.839  18.782  1.00  0.00           N
ATOM   4948  PO4 DPP   649      24.263 142.589  21.682  1.00  0.00           P
ATOM   4949  GL1 DPP   649      23.713 143.039  25.832  1.00  0.00            
ATOM   4950  GL2 DPP   649      23.763 146.039  25.532  1.00  0.00            
ATOM   4951  C1A DPP   649      23.313 143.639  29.832  1.00  0.00           C
ATOM   4952  C2A DPP   649      20.463 144.789  32.332  1.00  0.00           C
ATOM   4953  C3A DPP   649      17.013 146.439  34.532  1.00  0.00           C
ATOM   4954  C4A DPP   649      15.163 148.439  38.032  1.00  0.00           C
ATOM   4955  C1B DPP   649      21.663 148.789  28.032  1.00  0.00           C
ATOM   4956  C2B DPP   649      17.863 149.740  30.632  1.00  0.00           C
ATOM   4957  C3B DPP   649      18.013 151.490  35.132  1.00  0.00           C
ATOM   4958  C4B DPP   649      19.763 149.839  38.732  1.00  0.00           C
ATOM   4959  NC3 DPP   650     196.063  51.789  15.182  1.00  0.00           N
ATOM   4960  PO4 DPP   650     198.763  47.589  15.182  1.00  0.00           P
ATOM   4961  GL1 DPP   650     202.013  46.839  19.782  1.00  0.00            
ATOM   4962  GL2 DPP   650     203.363  43.489  19.282  1.00  0.00            
ATOM   4963  C1A DPP   650     199.613  47.639  24.282  1.00  0.00           C
ATOM   4964  C2A DPP   650     199.663  46.189  28.432  1.00  0.00           C
ATOM   4965  C3A DPP   650     200.063  43.539  31.332  1.00  0.00           C
ATOM   4966  C4A DPP   650     200.813  38.789  31.282  1.00  0.00           C
ATOM   4967  C1B DPP   650     203.313  42.439  23.682  1.00  0.00           C
ATOM   4968  C2B DPP   650     203.263  41.889  27.732  1.00  0.00           C
ATOM   4969  C3B DPP   650     205.313  41.639  31.882  1.00  0.00           C
ATOM   4970  C4B DPP   650     208.963  42.739  34.432  1.00  0.00           C
ATOM   4971  NC3 DPP   651      18.663  79.739  11.432  1.00  0.00           N
ATOM   4972  PO4 DPP   651      18.413  75.489  12.332  1.00  0.00           P
ATOM   4973  GL1 DPP   651      20.913  77.539  15.182  1.00  0.00            
ATOM   4974  GL2 DPP   651      18.463  78.389  16.782  1.00  0.00            
ATOM   4975  C1A DPP   651      21.963  78.189  19.532  1.00  0.00           C
ATOM   4976  C2A DPP   651      21.013  77.789  23.082  1.00  0.00           C
ATOM   4977  C3A DPP   651      18.763  77.839  26.382  1.00  0.00           C
ATOM   4978  C4A DPP   651      16.013  78.339  29.982  1.00  0.00           C
ATOM   4979  C1B DPP   651      17.163  76.439  20.432  1.00  0.00           C
ATOM   4980  C2B DPP   651      14.763  73.389  22.482  1.00  0.00           C
ATOM   4981  C3B DPP   651      13.463  70.289  25.332  1.00  0.00           C
ATOM   4982  C4B DPP   651       9.363  69.489  27.082  1.00  0.00           C
ATOM   4983  NC3 DPP   652     127.313 208.439  13.482  1.00  0.00           N
ATOM   4984  PO4 DPP   652     127.813 204.339  12.482  1.00  0.00           P
ATOM   4985  GL1 DPP   652     128.963 204.889  17.132  1.00  0.00            
ATOM   4986  GL2 DPP   652     130.763 205.339  19.832  1.00  0.00            
ATOM   4987  C1A DPP   652     125.813 204.189  21.082  1.00  0.00           C
ATOM   4988  C2A DPP   652     124.013 204.389  24.732  1.00  0.00           C
ATOM   4989  C3A DPP   652     122.613 204.889  28.582  1.00  0.00           C
ATOM   4990  C4A DPP   652     122.263 208.539  30.732  1.00  0.00           C
ATOM   4991  C1B DPP   652     129.963 206.239  23.832  1.00  0.00           C
ATOM   4992  C2B DPP   652     127.463 205.789  27.682  1.00  0.00           C
ATOM   4993  C3B DPP   652     130.213 204.039  29.982  1.00  0.00           C
ATOM   4994  C4B DPP   652     134.263 203.889  32.782  1.00  0.00           C
ATOM   4995  NC3 DPP   653      33.313  93.289   7.032  1.00  0.00           N
ATOM   4996  PO4 DPP   653      32.663  92.989  11.632  1.00  0.00           P
ATOM   4997  GL1 DPP   653      32.513  92.139  15.582  1.00  0.00            
ATOM   4998  GL2 DPP   653      33.263  89.189  16.732  1.00  0.00            
ATOM   4999  C1A DPP   653      32.063  92.389  20.432  1.00  0.00           C
ATOM   5000  C2A DPP   653      30.813  93.739  23.482  1.00  0.00           C
ATOM   5001  C3A DPP   653      26.913  95.089  26.832  1.00  0.00           C
ATOM   5002  C4A DPP   653      25.263  92.439  30.382  1.00  0.00           C
ATOM   5003  C1B DPP   653      31.613  87.439  20.132  1.00  0.00           C
ATOM   5004  C2B DPP   653      30.013  88.289  23.582  1.00  0.00           C
ATOM   5005  C3B DPP   653      29.413  90.639  27.682  1.00  0.00           C
ATOM   5006  C4B DPP   653      31.663  93.089  31.282  1.00  0.00           C
ATOM   5007  NC3 DPP   654      87.963 125.539  21.032  1.00  0.00           N
ATOM   5008  PO4 DPP   654      86.063 128.939  22.282  1.00  0.00           P
ATOM   5009  GL1 DPP   654      88.213 129.489  26.532  1.00  0.00            
ATOM   5010  GL2 DPP   654      89.063 126.389  25.932  1.00  0.00            
ATOM   5011  C1A DPP   654      87.563 129.139  29.582  1.00  0.00           C
ATOM   5012  C2A DPP   654      87.063 128.889  34.032  1.00  0.00           C
ATOM   5013  C3A DPP   654      88.463 127.439  37.632  1.00  0.00           C
ATOM   5014  C4A DPP   654      90.963 128.789  41.682  1.00  0.00           C
ATOM   5015  C1B DPP   654      91.313 125.189  30.082  1.00  0.00           C
ATOM   5016  C2B DPP   654      91.913 125.539  34.832  1.00  0.00           C
ATOM   5017  C3B DPP   654      93.613 126.339  38.082  1.00  0.00           C
ATOM   5018  C4B DPP   654      95.813 128.789  40.482  1.00  0.00           C
ATOM   5019  NC3 DPP   655     208.113 126.389  13.832  1.00  0.00           N
ATOM   5020  PO4 DPP   655     211.313 125.939  16.682  1.00  0.00           P
ATOM   5021  GL1 DPP   655     212.513 128.689  19.032  1.00  0.00            
ATOM   5022  GL2 DPP   655     211.013 131.339  21.332  1.00  0.00            
ATOM   5023  C1A DPP   655     213.163 127.839  24.482  1.00  0.00           C
ATOM   5024  C2A DPP   655     212.463 130.539  28.132  1.00  0.00           C
ATOM   5025  C3A DPP   655     213.563 130.939  32.532  1.00  0.00           C
ATOM   5026  C4A DPP   655     215.163 127.839  35.432  1.00  0.00           C
ATOM   5027  C1B DPP   655     211.763 133.889  24.432  1.00  0.00           C
ATOM   5028  C2B DPP   655     211.863 136.139  29.082  1.00  0.00           C
ATOM   5029  C3B DPP   655     210.113 136.689  31.882  1.00  0.00           C
ATOM   5030  C4B DPP   655     207.513 137.240  35.332  1.00  0.00           C
ATOM   5031  NC3 DPP   656      76.213  39.289   7.732  1.00  0.00           N
ATOM   5032  PO4 DPP   656      75.063  35.089   9.282  1.00  0.00           P
ATOM   5033  GL1 DPP   656      74.063  34.939  13.882  1.00  0.00            
ATOM   5034  GL2 DPP   656      70.713  33.139  14.332  1.00  0.00            
ATOM   5035  C1A DPP   656      74.863  35.839  18.632  1.00  0.00           C
ATOM   5036  C2A DPP   656      73.563  36.689  22.782  1.00  0.00           C
ATOM   5037  C3A DPP   656      72.963  38.839  26.082  1.00  0.00           C
ATOM   5038  C4A DPP   656      73.013  42.239  27.882  1.00  0.00           C
ATOM   5039  C1B DPP   656      72.463  30.089  17.982  1.00  0.00           C
ATOM   5040  C2B DPP   656      74.563  31.189  20.982  1.00  0.00           C
ATOM   5041  C3B DPP   656      75.613  32.489  24.482  1.00  0.00           C
ATOM   5042  C4B DPP   656      77.913  31.839  28.582  1.00  0.00           C
ATOM   5043  NC3 DPP   657      43.313   2.789  19.532  1.00  0.00           N
ATOM   5044  PO4 DPP   657      39.763   2.039  18.882  1.00  0.00           P
ATOM   5045  GL1 DPP   657      40.863   4.839  23.732  1.00  0.00            
ATOM   5046  GL2 DPP   657      44.563   3.739  24.732  1.00  0.00            
ATOM   5047  C1A DPP   657      39.963   5.739  27.682  1.00  0.00           C
ATOM   5048  C2A DPP   657      41.313   7.639  31.532  1.00  0.00           C
ATOM   5049  C3A DPP   657      42.513   7.639  35.932  1.00  0.00           C
ATOM   5050  C4A DPP   657      43.913  11.389  36.982  1.00  0.00           C
ATOM   5051  C1B DPP   657      44.763   4.489  29.732  1.00  0.00           C
ATOM   5052  C2B DPP   657      44.863   3.289  34.382  1.00  0.00           C
ATOM   5053  C3B DPP   657      42.913   1.339  38.182  1.00  0.00           C
ATOM   5054  C4B DPP   657      39.763   0.989  40.732  1.00  0.00           C
ATOM   5055  NC3 DPP   658      69.713 192.739  16.382  1.00  0.00           N
ATOM   5056  PO4 DPP   658      66.463 195.289  15.432  1.00  0.00           P
ATOM   5057  GL1 DPP   658      63.813 195.539  18.782  1.00  0.00            
ATOM   5058  GL2 DPP   658      63.013 191.389  19.782  1.00  0.00            
ATOM   5059  C1A DPP   658      65.663 197.039  22.982  1.00  0.00           C
ATOM   5060  C2A DPP   658      64.513 197.240  28.082  1.00  0.00           C
ATOM   5061  C3A DPP   658      64.413 195.589  30.982  1.00  0.00           C
[truncated: 4,165,761 more chars]
