# Supplementary material for: Data showing the lipid conformations and membrane binding behaviors of beta-amyloid fibrils in phase-separated cholesterol-enriched lipid domains with and without glycolipid and oxidized cholesterol from coarse-grained molecular dynamics simulations
Source: Data Brief. 2020 Apr 19;30:105496. doi: 10.1016/j.dib.2020.105496 (PMC7186522; doi:10.1016/j.dib.2020.105496)
Supplement: Supplementary file 1 [file mmc1.zip › Supplementary-Data/S36/Figure-36-J-K-L-P4-raft.xlsx]

## Sheet: Figure-36-J-K-L
	1						2						3						4
label	A-CH	se	A-DP-ave	se	A-DI-ave	se	A-CH	se	A-DP-ave	se	A-DI-ave	se	A-CH	se	A-DP-ave	se	A-DI-ave	se	A-CH	se	A-DP-ave	se	A-DI-ave	se
AB-1	0.597	0.0389	0.413475	0.0689392	0.125125	0.0824412	0.7096	0.0267	0.59985	0.0475709	0.305825	0.0727027	0.8312	0.0084	0.68715	0.0462981	0.292475	0.0476903	0.8256	0.009	0.674425	0.0411849	0.245975	0.0459686
AB-2	0.4397	0.0601	0.424775	0.0556142	0.1212	0.0446086	0.7156	0.036	0.57405	0.0578328	0.214825	0.0979792	0.8127	0.0104	0.666575	0.0497879	0.27815	0.0556296	0.8236	0.0069	0.67245	0.0457141	0.293675	0.0586955
AB-3	0.475	0.0466	0.37725	0.0620305	0.1153	0.0778975	0.7524	0.0235	0.542525	0.052311	0.2055	0.0572218	0.8108	0.0126	0.634475	0.045098	0.25715	0.0563404	0.7946	0.0115	0.65625	0.0451841	0.2268	0.0700146
ABC-1	0.4513	0.0536	0.37855	0.046641	0.0917	0.0514505	0.6769	0.0276	0.5163	0.0475911	0.21955	0.0477416	0.7928	0.0122	0.626325	0.0455962	0.2883	0.0592344	0.7746	0.0137	0.6255	0.0480484	0.269625	0.056245
ABC-2	0.4333	0.0388	0.377875	0.0419811	0.127675	0.0457998	0.6825	0.0231	0.517675	0.0498105	0.26405	0.0970207	0.8251	0.0093	0.65905	0.0471839	0.286925	0.0589425	0.8201	0.0091	0.666425	0.044306	0.30965	0.0601889
ABC-3	0.4689	0.0422	0.433325	0.0441529	0.249975	0.0423501	0.7058	0.0255	0.52755	0.0462948	0.174925	0.0965747	0.802	0.0125	0.660875	0.0431435	0.28785	0.0436994	0.8132	0.0089	0.663475	0.0447909	0.2737	0.0487456
ABCD-1	0.3296	0.0269	0.298	0.0549628	0.167725	0.0480714	0.5958	0.0297	0.503175	0.0507398	0.236025	0.0644719	0.7558	0.0151	0.601	0.0519906	0.2592	0.0682468	0.785	0.0109	0.610025	0.0508147	0.24925	0.0615161
ABCD-2	0.5613	0.0347	0.408625	0.0525568	0.14255	0.0468311	0.6717	0.0381	0.55755	0.0423673	0.1948	0.0600761	0.7705	0.0181	0.63015	0.0508633	0.260425	0.0569529	0.7928	0.0124	0.645725	0.0468715	0.268175	0.0610984
ABCD-3	0.4061	0.0557	0.38515	0.026401	0.1623	0.0594775	0.6345	0.0357	0.553725	0.0500312	0.243925	0.0750172	0.7749	0.0124	0.59325	0.0508999	0.25795	0.0608538	0.7622	0.0128	0.6067	0.0444037	0.2549	0.0697509
ABCDE-1	0.2825	0.0364	0.3094	0.0397969	0.12315	0.0721954	0.6237	0.0294	0.514125	0.0543116	0.216375	0.0589165	0.8	0.0098	0.651625	0.0437253	0.244775	0.0546103	0.8339	0.0072	0.670525	0.044041	0.29325	0.0599103
ABCDE-2	0.3694	0.0621	0.374425	0.0331246	0.113625	0.0298178	0.5989	0.0371	0.5051	0.0450523	0.265725	0.0463431	0.7929	0.0137	0.641375	0.0449545	0.241025	0.0626686	0.8077	0.0099	0.6421	0.0479902	0.24335	0.071202
ABCDE-3	0.388	0.0596	0.441675	0.0149703	0.144775	0.0471742	0.6022	0.0396	0.548825	0.0475352	0.228725	0.0442633	0.7911	0.009	0.6024	0.0475058	0.257425	0.0658764	0.8052	0.0098	0.6173	0.0520964	0.24	0.06682
