# Supplementary material for: Data showing the lipid conformations and membrane binding behaviors of beta-amyloid fibrils in phase-separated cholesterol-enriched lipid domains with and without glycolipid and oxidized cholesterol from coarse-grained molecular dynamics simulations
Source: Data Brief. 2020 Apr 19;30:105496. doi: 10.1016/j.dib.2020.105496 (PMC7186522; doi:10.1016/j.dib.2020.105496)
Supplement: Supplementary file 1 [file mmc1.zip › Supplementary-Data/S36/Figure-36-D-E-F-C1-raft.xlsx]

## Sheet: Figure-S36-D-E-F
	1						2						3						4
label	A-CH	se	A-DP-ave	se	A-DI-ave	se	A-CH	se	A-DP-ave	se	A-DI-ave	se	A-CH	se	A-DP-ave	se	A-DI-ave	se	A-CH	se	A-DP-ave	se	A-DI-ave	se
AB-1	0.0025	0.0353	0.3979	0.0533126	0.209225	0.0655574	0.1307	0.0545	0.420575	0.0513316	0.192225	0.048508	0.0711	0.0256	0.4498	0.0392909	0.204775	0.0380861	0.0172	0.0157	0.449575	0.0378014	0.18255	0.0467138
AB-2	-0.1386	0.0339	0.4469	0.0541745	0.119725	0.0608088	0.1651	0.0396	0.470625	0.0412869	0.125575	0.0437699	0.0371	0.0182	0.446175	0.0421843	0.186575	0.0429437	0.0294	0.0172	0.425575	0.0462278	0.1845	0.0484979
AB-3	-0.0724	0.0391	0.420425	0.0526448	0.11075	0.0737663	0.1215	0.0417	0.43715	0.0463065	0.15135	0.0598596	0.0639	0.0192	0.446275	0.0458857	0.210125	0.0424379	0.0201	0.0154	0.429225	0.0417691	0.18215	0.0384227
ABC-1	-0.1319	0.0477	0.384425	0.043375	0.13495	0.0578427	0.04	0.0568	0.449725	0.0365027	0.198825	0.0588382	-0.0043	0.0256	0.444625	0.0430647	0.16565	0.0482612	0.0209	0.0163	0.4473	0.0381229	0.17565	0.0497637
ABC-2	0.0233	0.0419	0.328475	0.0446622	0.15675	0.0590892	0.0893	0.042	0.397125	0.0431497	0.125225	0.0436007	0.0158	0.0201	0.426525	0.0376552	0.196875	0.0441996	0.0326	0.0165	0.4488	0.0389866	0.17875	0.0495053
ABC-3	-0.0801	0.1043	0.37195	0.0448008	0.131075	0.046259	0.1094	0.0614	0.397925	0.0550201	0.1153	0.060025	0.0764	0.0253	0.47825	0.0360674	0.191525	0.0565505	0.0157	0.0152	0.44375	0.0387486	0.173425	0.0431458
ABCD-1	-0.131	0.0407	0.31135	0.0455768	0.1753	0.0700275	0.0917	0.0385	0.40125	0.0448425	0.205325	0.0372088	0.0638	0.017	0.446375	0.0393654	0.206425	0.0412327	0.0375	0.017	0.44505	0.0427742	0.18795	0.0480071
ABCD-2	-0.1787	0.0355	0.31845	0.0466423	0.15865	0.055035	0.0869	0.0395	0.401825	0.0368636	0.1887	0.0519593	0.0531	0.0187	0.4591	0.0377374	0.196175	0.047392	0.033	0.0205	0.435075	0.0418701	0.170575	0.0509229
ABCD-3	-0.1536	0.051	0.31405	0.0490555	0.0741	0.0373411	0.1562	0.0665	0.45905	0.041709	0.11985	0.0327335	0.1192	0.0283	0.4625	0.037591	0.2158	0.026606	0.0409	0.0224	0.43345	0.0420807	0.196725	0.0482985
ABCDE-1	-0.2654	0.0272	0.2498	0.0331555	0.1173	0.050188	0.0669	0.0371	0.36955	0.0405922	0.113525	0.0418806	0.07	0.0175	0.43965	0.0385422	0.15255	0.0480459	0.0331	0.0154	0.427725	0.0439472	0.180125	0.0430728
ABCDE-2	-0.3065	0.0266	0.241525	0.030706	0.135075	0.0542619	0.0307	0.0361	0.36385	0.0390568	0.107725	0.0397075	0.0603	0.0193	0.45195	0.0405082	0.1788	0.0459465	0.0345	0.0158	0.422825	0.0423105	0.17865	0.0440991
ABCDE-3	-0.2457	0.0354	0.26795	0.0410212	0.114275	0.0397258	0.0829	0.0311	0.398825	0.045828	0.206775	0.0414426	0.0562	0.0222	0.459375	0.0394619	0.20725	0.0424157	0.0565	0.0164	0.441425	0.0426516	0.189875	0.0450405
