# Supplementary material for: Data showing the lipid conformations and membrane binding behaviors of beta-amyloid fibrils in phase-separated cholesterol-enriched lipid domains with and without glycolipid and oxidized cholesterol from coarse-grained molecular dynamics simulations
Source: Data Brief. 2020 Apr 19;30:105496. doi: 10.1016/j.dib.2020.105496 (PMC7186522; doi:10.1016/j.dib.2020.105496)
Supplement: Supplementary file 1 [file mmc1.zip › Supplementary-Data/S36/Figure-36-G-H-I-P1-raft.xlsx]

## Sheet: Figure-36-G-H-I
	1						2						3						4
label	A-CH	se	A-DP-ave	se	A-DI-ave	se	A-CH	se	A-DP-ave	se	A-DI-ave	se	A-CH	se	A-DP-ave	se	A-DI-ave	se	A-CH	se	A-DP-ave	se	A-DI-ave	se
AB-1	0.3691	0.0399	0.424025	0.0479233	0.216925	0.0773997	0.538	0.0328	0.509525	0.0495744	0.26645	0.0567502	0.542	0.0215	0.5418	0.048107	0.239425	0.0646806	0.5062	0.0172	0.522525	0.0478129	0.2412	0.0638832
AB-2	0.3064	0.0503	0.457325	0.0578199	0.22945	0.0480782	0.583	0.037	0.567525	0.0508694	0.24695	0.0776181	0.6534	0.0207	0.61565	0.0449952	0.2682	0.0764886	0.593	0.0196	0.59125	0.0468882	0.25645	0.0724555
AB-3	0.2403	0.0481	0.4124	0.0541651	0.1985	0.0543224	0.558	0.0397	0.537775	0.0410643	0.2721	0.0744053	0.5858	0.0229	0.5492	0.0407157	0.249275	0.0652878	0.5356	0.0164	0.535325	0.0412677	0.24285	0.0666373
ABC-1	0.2082	0.0404	0.390225	0.0499268	0.188675	0.0694082	0.5543	0.0389	0.495575	0.0556538	0.2603	0.0576904	0.6446	0.0207	0.600525	0.0461163	0.2527	0.0665573	0.5473	0.0185	0.558275	0.0478825	0.243875	0.0637591
ABC-2	0.5577	0.0211	0.476025	0.0414116	0.19775	0.0645942	0.5276	0.0516	0.483175	0.0538263	0.2342	0.0556716	0.5728	0.0212	0.529325	0.0438347	0.21795	0.0635497	0.5577	0.0173	0.51185	0.04556	0.215825	0.0609909
ABC-3	0.138	0.0375	0.394175	0.0469576	0.21795	0.0900909	0.5932	0.0331	0.466175	0.0540237	0.273675	0.0478612	0.6425	0.0169	0.593925	0.0438119	0.276775	0.0628531	0.5342	0.0187	0.54545	0.0457781	0.266025	0.0658791
ABCD-1	0.1792	0.0343	0.468475	0.0657345	0.203325	0.0680061	0.5754	0.0374	0.540475	0.04681	0.247025	0.0734231	0.563	0.0183	0.5199	0.048195	0.2367	0.0639383	0.4661	0.0182	0.5226	0.0488231	0.233775	0.0658756
ABCD-2	0.0065	0.0229	0.351975	0.0548007	0.206975	0.0685251	0.4935	0.0259	0.47675	0.0451343	0.24615	0.0688501	0.5674	0.0179	0.529025	0.0415163	0.2558	0.0639884	0.4412	0.0135	0.503325	0.0433567	0.248425	0.0650936
ABCD-3	0.0732	0.0297	0.33035	0.0532243	0.18845	0.0644055	0.4557	0.037	0.48295	0.0490906	0.23015	0.0660882	0.5426	0.0252	0.5129	0.0506391	0.242225	0.0651827	0.427	0.017	0.4843	0.0480954	0.23095	0.065661
ABCDE-1	-0.0896	0.027	0.267625	0.0471182	0.107775	0.054372	0.4493	0.0485	0.42135	0.0478219	0.2507	0.0602616	0.6126	0.0159	0.584325	0.0409242	0.25265	0.0661179	0.4318	0.0178	0.507325	0.0422134	0.2362	0.061192
ABCDE-2	-0.0836	0.0283	0.305375	0.0526336	0.141425	0.0472023	0.4452	0.0378	0.394425	0.04733	0.1652	0.0725073	0.5833	0.016	0.5572	0.042552	0.2577	0.063375	0.4161	0.0141	0.49965	0.0440746	0.2258	0.062811
ABCDE-3	0.0773	0.0349	0.248175	0.0236383	0.19275	0.0599974	0.4182	0.0376	0.443525	0.0442131	0.203175	0.0769338	0.627	0.0177	0.57305	0.0398776	0.25825	0.0701197	0.4761	0.0166	0.49755	0.0383211	0.24015	0.0692687
