# Supplementary material for: Data showing the lipid conformations and membrane binding behaviors of beta-amyloid fibrils in phase-separated cholesterol-enriched lipid domains with and without glycolipid and oxidized cholesterol from coarse-grained molecular dynamics simulations
Source: Data Brief. 2020 Apr 19;30:105496. doi: 10.1016/j.dib.2020.105496 (PMC7186522; doi:10.1016/j.dib.2020.105496)
Supplement: Supplementary file 1 [file mmc1.zip › Supplementary-Data/S36/Figure-36-A-B-C-CO-raft.xlsx]

## Sheet: Figure-36-A-B-C
	1						2						3						4
label	A-CH	se	A-DP-ave	se	A-DI-ave	se	A-CH	se	A-DP-ave	se	A-DI-ave	se	A-CH	se	A-DP-ave	se	A-DI-ave	se	A-CH	se	A-DP-ave	se	A-DI-ave	se
AB-1	0.4846	0.0356	0.4783	0.0617331	0.126525	0.0610649	0.7245	0.0313	0.638525	0.0454842	0.33175	0.0714722	0.8097	0.0099	0.698525	0.0417838	0.3218	0.063906	0.8048	0.0107	0.67655	0.0405798	0.284225	0.0519315
AB-2	0.4403	0.037	0.500925	0.0570938	0.149975	0.0561204	0.7203	0.0252	0.626725	0.0373075	0.30695	0.0775861	0.7678	0.0149	0.6693	0.0439467	0.2675	0.057045	0.7617	0.0112	0.652475	0.047072	0.285975	0.0569188
AB-3	0.4237	0.028	0.45835	0.0584197	0.2784	0.0688444	0.7478	0.0246	0.622025	0.0518266	0.291175	0.0844684	0.7747	0.0155	0.655975	0.0440257	0.30615	0.0601931	0.7595	0.0091	0.672825	0.0392468	0.261325	0.03713
ABC-1	0.4116	0.0258	0.37695	0.0370769	0.189525	0.054799	0.59	0.0386	0.5058	0.041161	0.244875	0.0606132	0.7089	0.016	0.63025	0.0468	0.2621	0.0566659	0.7425	0.0098	0.6202	0.0470191	0.2772	0.0523503
ABC-2	0.4884	0.0267	0.379675	0.0463805	0.147775	0.0788489	0.673	0.0267	0.565125	0.047177	0.1645	0.0527567	0.7892	0.012	0.672675	0.0385983	0.252225	0.0542295	0.7825	0.0117	0.67255	0.0409209	0.298425	0.0550336
ABC-3	0.4765	0.03	0.376275	0.0505631	0.20165	0.0688531	0.6303	0.0301	0.551325	0.0496395	0.255175	0.033127	0.7383	0.0155	0.611375	0.0474776	0.271725	0.0615096	0.7181	0.0175	0.61575	0.0487174	0.26655	0.0572163
ABCD-1	0.2601	0.0326	0.370575	0.0454558	0.088575	0.0541399	0.5924	0.0388	0.570675	0.0497631	0.234575	0.0493788	0.7302	0.0128	0.6395	0.0441237	0.259925	0.0445926	0.7347	0.0129	0.62515	0.0483754	0.2267	0.056208
ABCD-2	0.3495	0.0377	0.384825	0.0471284	0.195275	0.0502623	0.6597	0.0321	0.559725	0.037938	0.25335	0.0543773	0.7434	0.0173	0.657875	0.0440183	0.2566	0.0500917	0.7598	0.0105	0.6549	0.0418151	0.273975	0.0588104
ABCD-3	0.4678	0.0316	0.41785	0.0355058	0.19505	0.0396413	0.5953	0.0371	0.544175	0.0500734	0.2197	0.0479701	0.7002	0.0256	0.5987	0.0478468	0.250975	0.0649591	0.7102	0.0142	0.610075	0.0488408	0.231025	0.0602059
ABCDE-1	0.2324	0.0417	0.30895	0.0494996	0.2431	0.0339559	0.6068	0.0275	0.536675	0.046426	0.308325	0.0579524	0.7279	0.0121	0.638275	0.0436318	0.24615	0.0510808	0.7386	0.0112	0.638825	0.0397781	0.259675	0.0506085
ABCDE-2	0.3073	0.0336	0.325575	0.0453199	0.18365	0.0313266	0.6055	0.0247	0.526325	0.0463211	0.236025	0.0526566	0.761	0.0112	0.6531	0.0425957	0.245025	0.0596372	0.7604	0.0094	0.649075	0.0436752	0.256975	0.0565078
ABCDE-3	0.3211	0.0301	0.348325	0.0384352	0.146675	0.0369035	0.582	0.0313	0.506475	0.0497319	0.288775	0.0788418	0.7097	0.013	0.62935	0.0401405	0.259175	0.0553411	0.7195	0.0123	0.62135	0.0467923	0.24955	0.0613357
