# Supplementary material for: Data showing the lipid conformations and membrane binding behaviors of beta-amyloid fibrils in phase-separated cholesterol-enriched lipid domains with and without glycolipid and oxidized cholesterol from coarse-grained molecular dynamics simulations
Source: Data Brief. 2020 Apr 19;30:105496. doi: 10.1016/j.dib.2020.105496 (PMC7186522; doi:10.1016/j.dib.2020.105496)
Supplement: Supplementary file 1 [file mmc1.zip › Supplementary-Data/S01/DPPC-Structure2D_CID_6138.sdf]

6138
  -OEChem-03112009302D

130129  0     1  0  0  0  0  0999 V2000
    6.3301   -6.5670    0.0000 P   0  0  3  0  0  0  0  0  0  0  0  0
    5.4641   -7.0670    0.0000 O   0  0  0  0  0  0  0  0  0  0  0  0
    9.7942   -6.5670    0.0000 O   0  0  0  0  0  0  0  0  0  0  0  0
    9.7942   -4.5670    0.0000 O   0  0  0  0  0  0  0  0  0  0  0  0
    7.1962   -6.0670    0.0000 O   0  0  0  0  0  0  0  0  0  0  0  0
   10.6603   -5.0670    0.0000 O   0  0  0  0  0  0  0  0  0  0  0  0
    8.9282   -3.0670    0.0000 O   0  0  0  0  0  0  0  0  0  0  0  0
    5.8301   -5.7010    0.0000 O   0  5  0  0  0  0  0  0  0  0  0  0
    6.8301   -7.4330    0.0000 O   0  0  0  0  0  0  0  0  0  0  0  0
    2.8660   -6.5670    0.0000 N   0  3  0  0  0  0  0  0  0  0  0  0
   16.7224   -6.5670    0.0000 C   0  0  0  0  0  0  0  0  0  0  0  0
   17.5885   -6.0670    0.0000 C   0  0  0  0  0  0  0  0  0  0  0  0
   13.2583    1.4330    0.0000 C   0  0  0  0  0  0  0  0  0  0  0  0
   13.2583    2.4330    0.0000 C   0  0  0  0  0  0  0  0  0  0  0  0
   15.8564   -6.0670    0.0000 C   0  0  0  0  0  0  0  0  0  0  0  0
   18.4545   -6.5670    0.0000 C   0  0  0  0  0  0  0  0  0  0  0  0
   12.3923    0.9330    0.0000 C   0  0  0  0  0  0  0  0  0  0  0  0
   14.1244    2.9330    0.0000 C   0  0  0  0  0  0  0  0  0  0  0  0
   14.9904   -6.5670    0.0000 C   0  0  0  0  0  0  0  0  0  0  0  0
   19.3205   -6.0670    0.0000 C   0  0  0  0  0  0  0  0  0  0  0  0
   12.3923   -0.0670    0.0000 C   0  0  0  0  0  0  0  0  0  0  0  0
   14.1244    3.9330    0.0000 C   0  0  0  0  0  0  0  0  0  0  0  0
   14.1244   -6.0670    0.0000 C   0  0  0  0  0  0  0  0  0  0  0  0
   11.5263   -0.5670    0.0000 C   0  0  0  0  0  0  0  0  0  0  0  0
   20.1865   -6.5670    0.0000 C   0  0  0  0  0  0  0  0  0  0  0  0
   14.9904    4.4330    0.0000 C   0  0  0  0  0  0  0  0  0  0  0  0
   13.2583   -6.5670    0.0000 C   0  0  0  0  0  0  0  0  0  0  0  0
   11.5263   -1.5670    0.0000 C   0  0  0  0  0  0  0  0  0  0  0  0
   21.0526   -6.0670    0.0000 C   0  0  0  0  0  0  0  0  0  0  0  0
   14.9904    5.4330    0.0000 C   0  0  0  0  0  0  0  0  0  0  0  0
    3.7320   -7.0670    0.0000 C   0  0  0  0  0  0  0  0  0  0  0  0
   12.3923   -6.0670    0.0000 C   0  0  0  0  0  0  0  0  0  0  0  0
   10.6603   -2.0670    0.0000 C   0  0  0  0  0  0  0  0  0  0  0  0
   21.9186   -6.5670    0.0000 C   0  0  0  0  0  0  0  0  0  0  0  0
   15.8564    5.9330    0.0000 C   0  0  0  0  0  0  0  0  0  0  0  0
    2.0000   -6.0670    0.0000 C   0  0  0  0  0  0  0  0  0  0  0  0
    2.3660   -7.4330    0.0000 C   0  0  0  0  0  0  0  0  0  0  0  0
    3.3660   -5.7010    0.0000 C   0  0  0  0  0  0  0  0  0  0  0  0
    4.5981   -6.5670    0.0000 C   0  0  0  0  0  0  0  0  0  0  0  0
   11.5263   -6.5670    0.0000 C   0  0  0  0  0  0  0  0  0  0  0  0
   10.6603   -3.0670    0.0000 C   0  0  0  0  0  0  0  0  0  0  0  0
   22.7846   -6.0670    0.0000 C   0  0  0  0  0  0  0  0  0  0  0  0
   15.8564    6.9330    0.0000 C   0  0  0  0  0  0  0  0  0  0  0  0
    8.9282   -6.0670    0.0000 C   0  0  3  0  0  0  0  0  0  0  0  0
   10.6603   -6.0670    0.0000 C   0  0  0  0  0  0  0  0  0  0  0  0
   23.6506   -6.5670    0.0000 C   0  0  0  0  0  0  0  0  0  0  0  0
    9.7942   -3.5670    0.0000 C   0  0  0  0  0  0  0  0  0  0  0  0
   16.7224    7.4330    0.0000 C   0  0  0  0  0  0  0  0  0  0  0  0
    8.9282   -5.0670    0.0000 C   0  0  0  0  0  0  0  0  0  0  0  0
    8.0622   -6.5670    0.0000 C   0  0  0  0  0  0  0  0  0  0  0  0
   16.3239   -7.0419    0.0000 H   0  0  0  0  0  0  0  0  0  0  0  0
   17.1210   -7.0419    0.0000 H   0  0  0  0  0  0  0  0  0  0  0  0
   17.9870   -5.5920    0.0000 H   0  0  0  0  0  0  0  0  0  0  0  0
   17.1899   -5.5920    0.0000 H   0  0  0  0  0  0  0  0  0  0  0  0
   13.4704    0.8504    0.0000 H   0  0  0  0  0  0  0  0  0  0  0  0
   13.8689    1.5407    0.0000 H   0  0  0  0  0  0  0  0  0  0  0  0
   13.0463    3.0156    0.0000 H   0  0  0  0  0  0  0  0  0  0  0  0
   12.6477    2.3253    0.0000 H   0  0  0  0  0  0  0  0  0  0  0  0
   16.2549   -5.5920    0.0000 H   0  0  0  0  0  0  0  0  0  0  0  0
   15.4579   -5.5920    0.0000 H   0  0  0  0  0  0  0  0  0  0  0  0
   18.0560   -7.0419    0.0000 H   0  0  0  0  0  0  0  0  0  0  0  0
   18.8530   -7.0419    0.0000 H   0  0  0  0  0  0  0  0  0  0  0  0
   12.1803    1.5156    0.0000 H   0  0  0  0  0  0  0  0  0  0  0  0
   11.7817    0.8254    0.0000 H   0  0  0  0  0  0  0  0  0  0  0  0
   14.3364    2.3504    0.0000 H   0  0  0  0  0  0  0  0  0  0  0  0
   14.7349    3.0407    0.0000 H   0  0  0  0  0  0  0  0  0  0  0  0
   14.5919   -7.0419    0.0000 H   0  0  0  0  0  0  0  0  0  0  0  0
   15.3889   -7.0419    0.0000 H   0  0  0  0  0  0  0  0  0  0  0  0
   19.7190   -5.5920    0.0000 H   0  0  0  0  0  0  0  0  0  0  0  0
   18.9220   -5.5920    0.0000 H   0  0  0  0  0  0  0  0  0  0  0  0
   12.6044   -0.6496    0.0000 H   0  0  0  0  0  0  0  0  0  0  0  0
   13.0029    0.0407    0.0000 H   0  0  0  0  0  0  0  0  0  0  0  0
   13.9123    4.5156    0.0000 H   0  0  0  0  0  0  0  0  0  0  0  0
   13.5138    3.8254    0.0000 H   0  0  0  0  0  0  0  0  0  0  0  0
   14.5229   -5.5920    0.0000 H   0  0  0  0  0  0  0  0  0  0  0  0
   13.7258   -5.5920    0.0000 H   0  0  0  0  0  0  0  0  0  0  0  0
   11.3142    0.0156    0.0000 H   0  0  0  0  0  0  0  0  0  0  0  0
   10.9157   -0.6746    0.0000 H   0  0  0  0  0  0  0  0  0  0  0  0
   19.7880   -7.0419    0.0000 H   0  0  0  0  0  0  0  0  0  0  0  0
   20.5851   -7.0419    0.0000 H   0  0  0  0  0  0  0  0  0  0  0  0
   15.2024    3.8504    0.0000 H   0  0  0  0  0  0  0  0  0  0  0  0
   15.6010    4.5407    0.0000 H   0  0  0  0  0  0  0  0  0  0  0  0
   12.8598   -7.0419    0.0000 H   0  0  0  0  0  0  0  0  0  0  0  0
   13.6569   -7.0419    0.0000 H   0  0  0  0  0  0  0  0  0  0  0  0
   11.7383   -2.1496    0.0000 H   0  0  0  0  0  0  0  0  0  0  0  0
   12.1369   -1.4593    0.0000 H   0  0  0  0  0  0  0  0  0  0  0  0
   21.4511   -5.5920    0.0000 H   0  0  0  0  0  0  0  0  0  0  0  0
   20.6540   -5.5920    0.0000 H   0  0  0  0  0  0  0  0  0  0  0  0
   14.7783    6.0156    0.0000 H   0  0  0  0  0  0  0  0  0  0  0  0
   14.3798    5.3254    0.0000 H   0  0  0  0  0  0  0  0  0  0  0  0
    3.3335   -7.5419    0.0000 H   0  0  0  0  0  0  0  0  0  0  0  0
    4.1306   -7.5419    0.0000 H   0  0  0  0  0  0  0  0  0  0  0  0
   12.7908   -5.5920    0.0000 H   0  0  0  0  0  0  0  0  0  0  0  0
   11.9938   -5.5920    0.0000 H   0  0  0  0  0  0  0  0  0  0  0  0
   10.4482   -1.4844    0.0000 H   0  0  0  0  0  0  0  0  0  0  0  0
   10.0497   -2.1747    0.0000 H   0  0  0  0  0  0  0  0  0  0  0  0
   21.5201   -7.0419    0.0000 H   0  0  0  0  0  0  0  0  0  0  0  0
   22.3171   -7.0419    0.0000 H   0  0  0  0  0  0  0  0  0  0  0  0
   16.0685    5.3504    0.0000 H   0  0  0  0  0  0  0  0  0  0  0  0
   16.4670    6.0407    0.0000 H   0  0  0  0  0  0  0  0  0  0  0  0
    2.3100   -5.5300    0.0000 H   0  0  0  0  0  0  0  0  0  0  0  0
    1.4631   -5.7570    0.0000 H   0  0  0  0  0  0  0  0  0  0  0  0
    1.6900   -6.6039    0.0000 H   0  0  0  0  0  0  0  0  0  0  0  0
    1.8291   -7.1230    0.0000 H   0  0  0  0  0  0  0  0  0  0  0  0
    2.0560   -7.9700    0.0000 H   0  0  0  0  0  0  0  0  0  0  0  0
    2.9030   -7.7430    0.0000 H   0  0  0  0  0  0  0  0  0  0  0  0
    3.9030   -6.0110    0.0000 H   0  0  0  0  0  0  0  0  0  0  0  0
    3.6760   -5.1640    0.0000 H   0  0  0  0  0  0  0  0  0  0  0  0
    2.8291   -5.3910    0.0000 H   0  0  0  0  0  0  0  0  0  0  0  0
    4.9966   -6.0920    0.0000 H   0  0  0  0  0  0  0  0  0  0  0  0
    4.1996   -6.0920    0.0000 H   0  0  0  0  0  0  0  0  0  0  0  0
   11.1278   -7.0419    0.0000 H   0  0  0  0  0  0  0  0  0  0  0  0
   11.9248   -7.0419    0.0000 H   0  0  0  0  0  0  0  0  0  0  0  0
   10.8723   -3.6496    0.0000 H   0  0  0  0  0  0  0  0  0  0  0  0
   11.2708   -2.9593    0.0000 H   0  0  0  0  0  0  0  0  0  0  0  0
   23.1831   -5.5920    0.0000 H   0  0  0  0  0  0  0  0  0  0  0  0
   22.3861   -5.5920    0.0000 H   0  0  0  0  0  0  0  0  0  0  0  0
   15.6444    7.5156    0.0000 H   0  0  0  0  0  0  0  0  0  0  0  0
   15.2458    6.8254    0.0000 H   0  0  0  0  0  0  0  0  0  0  0  0
    9.4651   -5.7570    0.0000 H   0  0  0  0  0  0  0  0  0  0  0  0
   23.3406   -7.1039    0.0000 H   0  0  0  0  0  0  0  0  0  0  0  0
   24.1876   -6.8770    0.0000 H   0  0  0  0  0  0  0  0  0  0  0  0
   23.9606   -6.0300    0.0000 H   0  0  0  0  0  0  0  0  0  0  0  0
   17.0324    6.8961    0.0000 H   0  0  0  0  0  0  0  0  0  0  0  0
   17.2594    7.7430    0.0000 H   0  0  0  0  0  0  0  0  0  0  0  0
   16.4124    7.9700    0.0000 H   0  0  0  0  0  0  0  0  0  0  0  0
    8.7162   -4.4844    0.0000 H   0  0  0  0  0  0  0  0  0  0  0  0
    8.3176   -5.1746    0.0000 H   0  0  0  0  0  0  0  0  0  0  0  0
    7.6636   -7.0419    0.0000 H   0  0  0  0  0  0  0  0  0  0  0  0
    8.4607   -7.0419    0.0000 H   0  0  0  0  0  0  0  0  0  0  0  0
  1  2  1  0  0  0  0
  1  5  1  0  0  0  0
  1  8  1  0  0  0  0
  1  9  2  0  0  0  0
  2 39  1  0  0  0  0
  3 44  1  0  0  0  0
  3 45  1  0  0  0  0
  4 47  1  0  0  0  0
  4 49  1  0  0  0  0
  5 50  1  0  0  0  0
  6 45  2  0  0  0  0
  7 47  2  0  0  0  0
 10 31  1  0  0  0  0
 10 36  1  0  0  0  0
 10 37  1  0  0  0  0
 10 38  1  0  0  0  0
 11 12  1  0  0  0  0
 11 15  1  0  0  0  0
 11 51  1  0  0  0  0
 11 52  1  0  0  0  0
 12 16  1  0  0  0  0
 12 53  1  0  0  0  0
 12 54  1  0  0  0  0
 13 14  1  0  0  0  0
 13 17  1  0  0  0  0
 13 55  1  0  0  0  0
 13 56  1  0  0  0  0
 14 18  1  0  0  0  0
 14 57  1  0  0  0  0
 14 58  1  0  0  0  0
 15 19  1  0  0  0  0
 15 59  1  0  0  0  0
 15 60  1  0  0  0  0
 16 20  1  0  0  0  0
 16 61  1  0  0  0  0
 16 62  1  0  0  0  0
 17 21  1  0  0  0  0
 17 63  1  0  0  0  0
 17 64  1  0  0  0  0
 18 22  1  0  0  0  0
 18 65  1  0  0  0  0
 18 66  1  0  0  0  0
 19 23  1  0  0  0  0
 19 67  1  0  0  0  0
 19 68  1  0  0  0  0
 20 25  1  0  0  0  0
 20 69  1  0  0  0  0
 20 70  1  0  0  0  0
 21 24  1  0  0  0  0
 21 71  1  0  0  0  0
 21 72  1  0  0  0  0
 22 26  1  0  0  0  0
 22 73  1  0  0  0  0
 22 74  1  0  0  0  0
 23 27  1  0  0  0  0
 23 75  1  0  0  0  0
 23 76  1  0  0  0  0
 24 28  1  0  0  0  0
 24 77  1  0  0  0  0
 24 78  1  0  0  0  0
 25 29  1  0  0  0  0
 25 79  1  0  0  0  0
 25 80  1  0  0  0  0
 26 30  1  0  0  0  0
 26 81  1  0  0  0  0
 26 82  1  0  0  0  0
 27 32  1  0  0  0  0
 27 83  1  0  0  0  0
 27 84  1  0  0  0  0
 28 33  1  0  0  0  0
 28 85  1  0  0  0  0
 28 86  1  0  0  0  0
 29 34  1  0  0  0  0
 29 87  1  0  0  0  0
 29 88  1  0  0  0  0
 30 35  1  0  0  0  0
 30 89  1  0  0  0  0
 30 90  1  0  0  0  0
 31 39  1  0  0  0  0
 31 91  1  0  0  0  0
 31 92  1  0  0  0  0
 32 40  1  0  0  0  0
 32 93  1  0  0  0  0
 32 94  1  0  0  0  0
 33 41  1  0  0  0  0
 33 95  1  0  0  0  0
 33 96  1  0  0  0  0
 34 42  1  0  0  0  0
 34 97  1  0  0  0  0
 34 98  1  0  0  0  0
 35 43  1  0  0  0  0
 35 99  1  0  0  0  0
 35100  1  0  0  0  0
 36101  1  0  0  0  0
 36102  1  0  0  0  0
 36103  1  0  0  0  0
 37104  1  0  0  0  0
 37105  1  0  0  0  0
 37106  1  0  0  0  0
 38107  1  0  0  0  0
 38108  1  0  0  0  0
 38109  1  0  0  0  0
 39110  1  0  0  0  0
 39111  1  0  0  0  0
 40 45  1  0  0  0  0
 40112  1  0  0  0  0
 40113  1  0  0  0  0
 41 47  1  0  0  0  0
 41114  1  0  0  0  0
 41115  1  0  0  0  0
 42 46  1  0  0  0  0
 42116  1  0  0  0  0
 42117  1  0  0  0  0
 43 48  1  0  0  0  0
 43118  1  0  0  0  0
 43119  1  0  0  0  0
 44 49  1  0  0  0  0
 44 50  1  0  0  0  0
 44120  1  0  0  0  0
 46121  1  0  0  0  0
 46122  1  0  0  0  0
 46123  1  0  0  0  0
 48124  1  0  0  0  0
 48125  1  0  0  0  0
 48126  1  0  0  0  0
 49127  1  0  0  0  0
 49128  1  0  0  0  0
 50129  1  0  0  0  0
 50130  1  0  0  0  0
M  CHG  2   8  -1  10   1
M  END
> <PUBCHEM_COMPOUND_CID>
6138

> <PUBCHEM_COMPOUND_CANONICALIZED>
1

> <PUBCHEM_CACTVS_COMPLEXITY>
826

> <PUBCHEM_CACTVS_HBOND_ACCEPTOR>
8

> <PUBCHEM_CACTVS_HBOND_DONOR>
0

> <PUBCHEM_CACTVS_ROTATABLE_BOND>
40

> <PUBCHEM_CACTVS_SUBSKEYS>
AAADcfB+PAIAAAAAAAAAAAAAAAAAAAAAAAAAAAAAAAAAAAAAAAAAHgAAACAACBThgAYCCAMABRAIQACQCIAAAAAAAAAAAAEIAAADABIAAAACAAAFAAASAAGIyKCAAAAAAAAAAAAAAAAAAAAAAAAAAAAAAA==

> <PUBCHEM_IUPAC_OPENEYE_NAME>
2,3-di(hexadecanoyloxy)propyl 2-(trimethylammonio)ethyl phosphate

> <PUBCHEM_IUPAC_CAS_NAME>
2,3-bis(1-oxohexadecoxy)propyl 2-(trimethylammonio)ethyl phosphate

> <PUBCHEM_IUPAC_NAME_MARKUP>
2,3-di(hexadecanoyloxy)propyl 2-(trimethylazaniumyl)ethyl phosphate

> <PUBCHEM_IUPAC_NAME>
2,3-di(hexadecanoyloxy)propyl 2-(trimethylazaniumyl)ethyl phosphate

> <PUBCHEM_IUPAC_SYSTEMATIC_NAME>
2,3-di(hexadecanoyloxy)propyl 2-(trimethylazaniumyl)ethyl phosphate

> <PUBCHEM_IUPAC_TRADITIONAL_NAME>
2,3-di(hexadecanoyloxy)propyl 2-(trimethylammonio)ethyl phosphate

> <PUBCHEM_IUPAC_INCHI>
InChI=1S/C40H80NO8P/c1-6-8-10-12-14-16-18-20-22-24-26-28-30-32-39(42)46-36-38(37-48-50(44,45)47-35-34-41(3,4)5)49-40(43)33-31-29-27-25-23-21-19-17-15-13-11-9-7-2/h38H,6-37H2,1-5H3

> <PUBCHEM_IUPAC_INCHIKEY>
KILNVBDSWZSGLL-UHFFFAOYSA-N

> <PUBCHEM_XLOGP3_AA>
13.5

> <PUBCHEM_EXACT_MASS>
733.562156

> <PUBCHEM_MOLECULAR_FORMULA>
C40H80NO8P

> <PUBCHEM_MOLECULAR_WEIGHT>
734

> <PUBCHEM_OPENEYE_CAN_SMILES>
CCCCCCCCCCCCCCCC(=O)OCC(COP(=O)([O-])OCC[N+](C)(C)C)OC(=O)CCCCCCCCCCCCCCC

> <PUBCHEM_OPENEYE_ISO_SMILES>
CCCCCCCCCCCCCCCC(=O)OCC(COP(=O)([O-])OCC[N+](C)(C)C)OC(=O)CCCCCCCCCCCCCCC

> <PUBCHEM_CACTVS_TPSA>
111

> <PUBCHEM_MONOISOTOPIC_WEIGHT>
733.562156

> <PUBCHEM_TOTAL_CHARGE>
0

> <PUBCHEM_HEAVY_ATOM_COUNT>
50

> <PUBCHEM_ATOM_DEF_STEREO_COUNT>
0

> <PUBCHEM_ATOM_UDEF_STEREO_COUNT>
1

> <PUBCHEM_BOND_DEF_STEREO_COUNT>
0

> <PUBCHEM_BOND_UDEF_STEREO_COUNT>
0

> <PUBCHEM_ISOTOPIC_ATOM_COUNT>
0

> <PUBCHEM_COMPONENT_COUNT>
1

> <PUBCHEM_CACTVS_TAUTO_COUNT>
-1

> <PUBCHEM_COORDINATE_TYPE>
1
5
255

> <PUBCHEM_BONDANNOTATIONS>
44  49  3

$$$$
