# Supplementary material for: Data showing the lipid conformations and membrane binding behaviors of beta-amyloid fibrils in phase-separated cholesterol-enriched lipid domains with and without glycolipid and oxidized cholesterol from coarse-grained molecular dynamics simulations
Source: Data Brief. 2020 Apr 19;30:105496. doi: 10.1016/j.dib.2020.105496 (PMC7186522; doi:10.1016/j.dib.2020.105496)
Supplement: Supplementary file 1 [file mmc1.zip › Supplementary-Data/S01/DLPC-Structure2D_CID_5288075.sdf]

5288075
  -OEChem-03112009312D

134133  0     1  0  0  0  0  0999 V2000
    6.3301   -2.0600    0.0000 P   0  0  3  0  0  0  0  0  0  0  0  0
    5.4641   -2.5600    0.0000 O   0  0  0  0  0  0  0  0  0  0  0  0
    7.1962   -1.5600    0.0000 O   0  0  0  0  0  0  0  0  0  0  0  0
    9.7942   -2.0600    0.0000 O   0  0  0  0  0  0  0  0  0  0  0  0
    9.7942   -0.0600    0.0000 O   0  0  0  0  0  0  0  0  0  0  0  0
    5.8301   -1.1940    0.0000 O   0  5  0  0  0  0  0  0  0  0  0  0
    6.8301   -2.9260    0.0000 O   0  0  0  0  0  0  0  0  0  0  0  0
   10.6603   -0.5600    0.0000 O   0  0  0  0  0  0  0  0  0  0  0  0
    8.9282    1.4400    0.0000 O   0  0  0  0  0  0  0  0  0  0  0  0
    2.8660   -2.0600    0.0000 N   0  3  0  0  0  0  0  0  0  0  0  0
    3.7320   -2.5600    0.0000 C   0  0  0  0  0  0  0  0  0  0  0  0
    2.0000   -1.5600    0.0000 C   0  0  0  0  0  0  0  0  0  0  0  0
    2.3660   -2.9260    0.0000 C   0  0  0  0  0  0  0  0  0  0  0  0
    3.3660   -1.1940    0.0000 C   0  0  0  0  0  0  0  0  0  0  0  0
    4.5981   -2.0600    0.0000 C   0  0  0  0  0  0  0  0  0  0  0  0
   14.1244   -1.5600    0.0000 C   0  0  0  0  0  0  0  0  0  0  0  0
   13.2583   -2.0600    0.0000 C   0  0  0  0  0  0  0  0  0  0  0  0
   14.9904   -2.0600    0.0000 C   0  0  0  0  0  0  0  0  0  0  0  0
   11.5263    3.9400    0.0000 C   0  0  0  0  0  0  0  0  0  0  0  0
   11.5263    2.9400    0.0000 C   0  0  0  0  0  0  0  0  0  0  0  0
   12.3923    4.4400    0.0000 C   0  0  0  0  0  0  0  0  0  0  0  0
   12.3923   -1.5600    0.0000 C   0  0  0  0  0  0  0  0  0  0  0  0
   10.6603    2.4400    0.0000 C   0  0  0  0  0  0  0  0  0  0  0  0
   15.8564   -1.5600    0.0000 C   0  0  0  0  0  0  0  0  0  0  0  0
   12.3923    5.4400    0.0000 C   0  0  0  0  0  0  0  0  0  0  0  0
   11.5263   -2.0600    0.0000 C   0  0  0  0  0  0  0  0  0  0  0  0
    8.9282   -1.5600    0.0000 C   0  0  1  0  0  0  0  0  0  0  0  0
   10.6603    1.4400    0.0000 C   0  0  0  0  0  0  0  0  0  0  0  0
   16.7224   -2.0600    0.0000 C   0  0  0  0  0  0  0  0  0  0  0  0
    8.0622   -2.0600    0.0000 C   0  0  0  0  0  0  0  0  0  0  0  0
   13.2583    5.9400    0.0000 C   0  0  0  0  0  0  0  0  0  0  0  0
    8.9282   -0.5600    0.0000 C   0  0  0  0  0  0  0  0  0  0  0  0
   10.6603   -1.5600    0.0000 C   0  0  0  0  0  0  0  0  0  0  0  0
    9.7942    0.9400    0.0000 C   0  0  0  0  0  0  0  0  0  0  0  0
   17.5885   -1.5600    0.0000 C   0  0  0  0  0  0  0  0  0  0  0  0
   13.2583    6.9400    0.0000 C   0  0  0  0  0  0  0  0  0  0  0  0
   18.4545   -2.0600    0.0000 C   0  0  0  0  0  0  0  0  0  0  0  0
   14.1244    7.4400    0.0000 C   0  0  0  0  0  0  0  0  0  0  0  0
   18.4545   -3.0600    0.0000 C   0  0  0  0  0  0  0  0  0  0  0  0
   14.9904    6.9400    0.0000 C   0  0  0  0  0  0  0  0  0  0  0  0
   18.4545   -6.0600    0.0000 C   0  0  0  0  0  0  0  0  0  0  0  0
   17.5885    5.4400    0.0000 C   0  0  0  0  0  0  0  0  0  0  0  0
   18.4545   -5.0600    0.0000 C   0  0  0  0  0  0  0  0  0  0  0  0
   16.7224    5.9400    0.0000 C   0  0  0  0  0  0  0  0  0  0  0  0
   17.5885   -6.5600    0.0000 C   0  0  0  0  0  0  0  0  0  0  0  0
   17.5885    4.4400    0.0000 C   0  0  0  0  0  0  0  0  0  0  0  0
   19.3205   -3.5600    0.0000 C   0  0  0  0  0  0  0  0  0  0  0  0
   15.8564    7.4400    0.0000 C   0  0  0  0  0  0  0  0  0  0  0  0
   19.3205   -4.5600    0.0000 C   0  0  0  0  0  0  0  0  0  0  0  0
   16.7224    6.9400    0.0000 C   0  0  0  0  0  0  0  0  0  0  0  0
   17.5885   -7.5600    0.0000 C   0  0  0  0  0  0  0  0  0  0  0  0
   18.4545    3.9400    0.0000 C   0  0  0  0  0  0  0  0  0  0  0  0
   16.7224   -8.0600    0.0000 C   0  0  0  0  0  0  0  0  0  0  0  0
   19.3205    4.4400    0.0000 C   0  0  0  0  0  0  0  0  0  0  0  0
    3.3335   -3.0349    0.0000 H   0  0  0  0  0  0  0  0  0  0  0  0
    4.1306   -3.0349    0.0000 H   0  0  0  0  0  0  0  0  0  0  0  0
    2.3100   -1.0231    0.0000 H   0  0  0  0  0  0  0  0  0  0  0  0
    1.4631   -1.2500    0.0000 H   0  0  0  0  0  0  0  0  0  0  0  0
    1.6900   -2.0969    0.0000 H   0  0  0  0  0  0  0  0  0  0  0  0
    1.8291   -2.6160    0.0000 H   0  0  0  0  0  0  0  0  0  0  0  0
    2.0560   -3.4630    0.0000 H   0  0  0  0  0  0  0  0  0  0  0  0
    2.9030   -3.2360    0.0000 H   0  0  0  0  0  0  0  0  0  0  0  0
    3.9030   -1.5040    0.0000 H   0  0  0  0  0  0  0  0  0  0  0  0
    3.6760   -0.6570    0.0000 H   0  0  0  0  0  0  0  0  0  0  0  0
    2.8291   -0.8840    0.0000 H   0  0  0  0  0  0  0  0  0  0  0  0
    4.9966   -1.5850    0.0000 H   0  0  0  0  0  0  0  0  0  0  0  0
    4.1996   -1.5850    0.0000 H   0  0  0  0  0  0  0  0  0  0  0  0
   14.5229   -1.0850    0.0000 H   0  0  0  0  0  0  0  0  0  0  0  0
   13.7258   -1.0850    0.0000 H   0  0  0  0  0  0  0  0  0  0  0  0
   12.8598   -2.5349    0.0000 H   0  0  0  0  0  0  0  0  0  0  0  0
   13.6569   -2.5349    0.0000 H   0  0  0  0  0  0  0  0  0  0  0  0
   14.5919   -2.5349    0.0000 H   0  0  0  0  0  0  0  0  0  0  0  0
   15.3889   -2.5349    0.0000 H   0  0  0  0  0  0  0  0  0  0  0  0
   11.3142    4.5226    0.0000 H   0  0  0  0  0  0  0  0  0  0  0  0
   10.9157    3.8323    0.0000 H   0  0  0  0  0  0  0  0  0  0  0  0
   11.7383    2.3574    0.0000 H   0  0  0  0  0  0  0  0  0  0  0  0
   12.1369    3.0477    0.0000 H   0  0  0  0  0  0  0  0  0  0  0  0
   12.6044    3.8574    0.0000 H   0  0  0  0  0  0  0  0  0  0  0  0
   13.0029    4.5477    0.0000 H   0  0  0  0  0  0  0  0  0  0  0  0
   12.7908   -1.0850    0.0000 H   0  0  0  0  0  0  0  0  0  0  0  0
   11.9938   -1.0850    0.0000 H   0  0  0  0  0  0  0  0  0  0  0  0
   10.4482    3.0226    0.0000 H   0  0  0  0  0  0  0  0  0  0  0  0
   10.0497    2.3323    0.0000 H   0  0  0  0  0  0  0  0  0  0  0  0
   16.2549   -1.0850    0.0000 H   0  0  0  0  0  0  0  0  0  0  0  0
   15.4579   -1.0850    0.0000 H   0  0  0  0  0  0  0  0  0  0  0  0
   12.1803    6.0226    0.0000 H   0  0  0  0  0  0  0  0  0  0  0  0
   11.7817    5.3323    0.0000 H   0  0  0  0  0  0  0  0  0  0  0  0
   11.1278   -2.5349    0.0000 H   0  0  0  0  0  0  0  0  0  0  0  0
   11.9248   -2.5349    0.0000 H   0  0  0  0  0  0  0  0  0  0  0  0
    9.4651   -1.2500    0.0000 H   0  0  0  0  0  0  0  0  0  0  0  0
   10.8723    0.8574    0.0000 H   0  0  0  0  0  0  0  0  0  0  0  0
   11.2708    1.5477    0.0000 H   0  0  0  0  0  0  0  0  0  0  0  0
   16.3239   -2.5349    0.0000 H   0  0  0  0  0  0  0  0  0  0  0  0
   17.1210   -2.5349    0.0000 H   0  0  0  0  0  0  0  0  0  0  0  0
    7.6636   -2.5349    0.0000 H   0  0  0  0  0  0  0  0  0  0  0  0
    8.4607   -2.5349    0.0000 H   0  0  0  0  0  0  0  0  0  0  0  0
   13.4704    5.3574    0.0000 H   0  0  0  0  0  0  0  0  0  0  0  0
   13.8689    6.0477    0.0000 H   0  0  0  0  0  0  0  0  0  0  0  0
    8.7162    0.0226    0.0000 H   0  0  0  0  0  0  0  0  0  0  0  0
    8.3176   -0.6677    0.0000 H   0  0  0  0  0  0  0  0  0  0  0  0
   17.5885   -0.9400    0.0000 H   0  0  0  0  0  0  0  0  0  0  0  0
   12.7214    7.2500    0.0000 H   0  0  0  0  0  0  0  0  0  0  0  0
   18.9914   -1.7500    0.0000 H   0  0  0  0  0  0  0  0  0  0  0  0
   14.1244    8.0600    0.0000 H   0  0  0  0  0  0  0  0  0  0  0  0
   17.8439   -2.9523    0.0000 H   0  0  0  0  0  0  0  0  0  0  0  0
   18.2424   -3.6426    0.0000 H   0  0  0  0  0  0  0  0  0  0  0  0
   14.5919    6.4650    0.0000 H   0  0  0  0  0  0  0  0  0  0  0  0
   15.3889    6.4650    0.0000 H   0  0  0  0  0  0  0  0  0  0  0  0
   18.6665   -6.6426    0.0000 H   0  0  0  0  0  0  0  0  0  0  0  0
   19.0651   -5.9523    0.0000 H   0  0  0  0  0  0  0  0  0  0  0  0
   18.1990    5.3323    0.0000 H   0  0  0  0  0  0  0  0  0  0  0  0
   17.8005    6.0226    0.0000 H   0  0  0  0  0  0  0  0  0  0  0  0
   18.2424   -4.4774    0.0000 H   0  0  0  0  0  0  0  0  0  0  0  0
   17.8439   -5.1677    0.0000 H   0  0  0  0  0  0  0  0  0  0  0  0
   17.3764   -5.9774    0.0000 H   0  0  0  0  0  0  0  0  0  0  0  0
   16.9779   -6.6677    0.0000 H   0  0  0  0  0  0  0  0  0  0  0  0
   16.1119    6.0477    0.0000 H   0  0  0  0  0  0  0  0  0  0  0  0
   16.5104    5.3574    0.0000 H   0  0  0  0  0  0  0  0  0  0  0  0
   16.9779    4.5477    0.0000 H   0  0  0  0  0  0  0  0  0  0  0  0
   17.3764    3.8574    0.0000 H   0  0  0  0  0  0  0  0  0  0  0  0
   19.8574   -3.2500    0.0000 H   0  0  0  0  0  0  0  0  0  0  0  0
   15.8564    8.0600    0.0000 H   0  0  0  0  0  0  0  0  0  0  0  0
   19.8574   -4.8700    0.0000 H   0  0  0  0  0  0  0  0  0  0  0  0
   17.2594    7.2500    0.0000 H   0  0  0  0  0  0  0  0  0  0  0  0
   17.8005   -8.1426    0.0000 H   0  0  0  0  0  0  0  0  0  0  0  0
   18.1990   -7.4523    0.0000 H   0  0  0  0  0  0  0  0  0  0  0  0
   18.0560    3.4650    0.0000 H   0  0  0  0  0  0  0  0  0  0  0  0
   18.8530    3.4650    0.0000 H   0  0  0  0  0  0  0  0  0  0  0  0
   16.4124   -7.5231    0.0000 H   0  0  0  0  0  0  0  0  0  0  0  0
   16.1855   -8.3700    0.0000 H   0  0  0  0  0  0  0  0  0  0  0  0
   17.0324   -8.5969    0.0000 H   0  0  0  0  0  0  0  0  0  0  0  0
   19.6305    3.9031    0.0000 H   0  0  0  0  0  0  0  0  0  0  0  0
   19.8574    4.7500    0.0000 H   0  0  0  0  0  0  0  0  0  0  0  0
   19.0105    4.9769    0.0000 H   0  0  0  0  0  0  0  0  0  0  0  0
  1  2  1  0  0  0  0
  1  3  1  0  0  0  0
  1  6  1  0  0  0  0
  1  7  2  0  0  0  0
  2 15  1  0  0  0  0
  3 30  1  0  0  0  0
 27  4  1  1  0  0  0
  4 33  1  0  0  0  0
  5 32  1  0  0  0  0
  5 34  1  0  0  0  0
  8 33  2  0  0  0  0
  9 34  2  0  0  0  0
 10 11  1  0  0  0  0
 10 12  1  0  0  0  0
 10 13  1  0  0  0  0
 10 14  1  0  0  0  0
 11 15  1  0  0  0  0
 11 55  1  0  0  0  0
 11 56  1  0  0  0  0
 12 57  1  0  0  0  0
 12 58  1  0  0  0  0
 12 59  1  0  0  0  0
 13 60  1  0  0  0  0
 13 61  1  0  0  0  0
 13 62  1  0  0  0  0
 14 63  1  0  0  0  0
 14 64  1  0  0  0  0
 14 65  1  0  0  0  0
 15 66  1  0  0  0  0
 15 67  1  0  0  0  0
 16 17  1  0  0  0  0
 16 18  1  0  0  0  0
 16 68  1  0  0  0  0
 16 69  1  0  0  0  0
 17 22  1  0  0  0  0
 17 70  1  0  0  0  0
 17 71  1  0  0  0  0
 18 24  1  0  0  0  0
 18 72  1  0  0  0  0
 18 73  1  0  0  0  0
 19 20  1  0  0  0  0
 19 21  1  0  0  0  0
 19 74  1  0  0  0  0
 19 75  1  0  0  0  0
 20 23  1  0  0  0  0
 20 76  1  0  0  0  0
 20 77  1  0  0  0  0
 21 25  1  0  0  0  0
 21 78  1  0  0  0  0
 21 79  1  0  0  0  0
 22 26  1  0  0  0  0
 22 80  1  0  0  0  0
 22 81  1  0  0  0  0
 23 28  1  0  0  0  0
 23 82  1  0  0  0  0
 23 83  1  0  0  0  0
 24 29  1  0  0  0  0
 24 84  1  0  0  0  0
 24 85  1  0  0  0  0
 25 31  1  0  0  0  0
 25 86  1  0  0  0  0
 25 87  1  0  0  0  0
 26 33  1  0  0  0  0
 26 88  1  0  0  0  0
 26 89  1  0  0  0  0
 27 30  1  0  0  0  0
 27 32  1  0  0  0  0
 27 90  1  0  0  0  0
 28 34  1  0  0  0  0
 28 91  1  0  0  0  0
 28 92  1  0  0  0  0
 29 35  1  0  0  0  0
 29 93  1  0  0  0  0
 29 94  1  0  0  0  0
 30 95  1  0  0  0  0
 30 96  1  0  0  0  0
 31 36  1  0  0  0  0
 31 97  1  0  0  0  0
 31 98  1  0  0  0  0
 32 99  1  0  0  0  0
 32100  1  0  0  0  0
 35 37  2  0  0  0  0
 35101  1  0  0  0  0
 36 38  2  0  0  0  0
 36102  1  0  0  0  0
 37 39  1  0  0  0  0
 37103  1  0  0  0  0
 38 40  1  0  0  0  0
 38104  1  0  0  0  0
 39 47  1  0  0  0  0
 39105  1  0  0  0  0
 39106  1  0  0  0  0
 40 48  1  0  0  0  0
 40107  1  0  0  0  0
 40108  1  0  0  0  0
 41 43  1  0  0  0  0
 41 45  1  0  0  0  0
 41109  1  0  0  0  0
 41110  1  0  0  0  0
 42 44  1  0  0  0  0
 42 46  1  0  0  0  0
 42111  1  0  0  0  0
 42112  1  0  0  0  0
 43 49  1  0  0  0  0
 43113  1  0  0  0  0
 43114  1  0  0  0  0
 44 50  1  0  0  0  0
 44117  1  0  0  0  0
 44118  1  0  0  0  0
 45 51  1  0  0  0  0
 45115  1  0  0  0  0
 45116  1  0  0  0  0
 46 52  1  0  0  0  0
 46119  1  0  0  0  0
 46120  1  0  0  0  0
 47 49  2  0  0  0  0
 47121  1  0  0  0  0
 48 50  2  0  0  0  0
 48122  1  0  0  0  0
 49123  1  0  0  0  0
 50124  1  0  0  0  0
 51 53  1  0  0  0  0
 51125  1  0  0  0  0
 51126  1  0  0  0  0
 52 54  1  0  0  0  0
 52127  1  0  0  0  0
 52128  1  0  0  0  0
 53129  1  0  0  0  0
 53130  1  0  0  0  0
 53131  1  0  0  0  0
 54132  1  0  0  0  0
 54133  1  0  0  0  0
 54134  1  0  0  0  0
M  CHG  2   6  -1  10   1
M  END
> <PUBCHEM_COMPOUND_CID>
5288075

> <PUBCHEM_COMPOUND_CANONICALIZED>
1

> <PUBCHEM_CACTVS_COMPLEXITY>
1060

> <PUBCHEM_CACTVS_HBOND_ACCEPTOR>
8

> <PUBCHEM_CACTVS_HBOND_DONOR>
0

> <PUBCHEM_CACTVS_ROTATABLE_BOND>
40

> <PUBCHEM_CACTVS_SUBSKEYS>
AAADcfB+PAIAAAAAAAAAAAAAAAAAAAAAAAAAAAAAAAAAAAAAAAAAHgAAACAACBThgAYCCAMABRCIQCDSCIAAAAAgAAAICAEIAAgDABIAAQACAAAFgAAaAAOIyKCAAAAAAAAAAAAAAAAAAAAAAAAAAAAAAA==

> <PUBCHEM_IUPAC_OPENEYE_NAME>
[(2R)-2,3-bis[[(9Z,12Z)-octadeca-9,12-dienoyl]oxy]propyl] 2-(trimethylammonio)ethyl phosphate

> <PUBCHEM_IUPAC_CAS_NAME>
[(2R)-2,3-bis[(9Z,12Z)-1-oxooctadeca-9,12-dienoxy]propyl] 2-(trimethylammonio)ethyl phosphate

> <PUBCHEM_IUPAC_NAME_MARKUP>
[(2<I>R</I>)-2,3-bis[[(9<I>Z</I>,12<I>Z</I>)-octadeca-9,12-dienoyl]oxy]propyl] 2-(trimethylazaniumyl)ethyl phosphate

> <PUBCHEM_IUPAC_NAME>
[(2R)-2,3-bis[[(9Z,12Z)-octadeca-9,12-dienoyl]oxy]propyl] 2-(trimethylazaniumyl)ethyl phosphate

> <PUBCHEM_IUPAC_SYSTEMATIC_NAME>
[(2R)-2,3-bis[[(9Z,12Z)-octadeca-9,12-dienoyl]oxy]propyl] 2-(trimethylazaniumyl)ethyl phosphate

> <PUBCHEM_IUPAC_TRADITIONAL_NAME>
[(2R)-2,3-bis[[(9Z,12Z)-octadeca-9,12-dienoyl]oxy]propyl] 2-(trimethylammonio)ethyl phosphate

> <PUBCHEM_IUPAC_INCHI>
InChI=1S/C44H80NO8P/c1-6-8-10-12-14-16-18-20-22-24-26-28-30-32-34-36-43(46)50-40-42(41-52-54(48,49)51-39-38-45(3,4)5)53-44(47)37-35-33-31-29-27-25-23-21-19-17-15-13-11-9-7-2/h14-17,20-23,42H,6-13,18-19,24-41H2,1-5H3/b16-14-,17-15-,22-20-,23-21-/t42-/m1/s1

> <PUBCHEM_IUPAC_INCHIKEY>
FVXDQWZBHIXIEJ-LNDKUQBDSA-N

> <PUBCHEM_XLOGP3_AA>
12.4

> <PUBCHEM_EXACT_MASS>
781.562156

> <PUBCHEM_MOLECULAR_FORMULA>
C44H80NO8P

> <PUBCHEM_MOLECULAR_WEIGHT>
782.1

> <PUBCHEM_OPENEYE_CAN_SMILES>
CCCCCC=CCC=CCCCCCCCC(=O)OCC(COP(=O)([O-])OCC[N+](C)(C)C)OC(=O)CCCCCCCC=CCC=CCCCCC

> <PUBCHEM_OPENEYE_ISO_SMILES>
CCCCC/C=C\C/C=C\CCCCCCCC(=O)OC[C@H](COP(=O)([O-])OCC[N+](C)(C)C)OC(=O)CCCCCCC/C=C\C/C=C\CCCCC

> <PUBCHEM_CACTVS_TPSA>
111

> <PUBCHEM_MONOISOTOPIC_WEIGHT>
781.562156

> <PUBCHEM_TOTAL_CHARGE>
0

> <PUBCHEM_HEAVY_ATOM_COUNT>
54

> <PUBCHEM_ATOM_DEF_STEREO_COUNT>
1

> <PUBCHEM_ATOM_UDEF_STEREO_COUNT>
0

> <PUBCHEM_BOND_DEF_STEREO_COUNT>
4

> <PUBCHEM_BOND_UDEF_STEREO_COUNT>
0

> <PUBCHEM_ISOTOPIC_ATOM_COUNT>
0

> <PUBCHEM_COMPONENT_COUNT>
1

> <PUBCHEM_CACTVS_TAUTO_COUNT>
-1

> <PUBCHEM_COORDINATE_TYPE>
1
5
255

> <PUBCHEM_BONDANNOTATIONS>
27  4  5

$$$$
