# Supplementary material for: Data showing the lipid conformations and membrane binding behaviors of beta-amyloid fibrils in phase-separated cholesterol-enriched lipid domains with and without glycolipid and oxidized cholesterol from coarse-grained molecular dynamics simulations
Source: Data Brief. 2020 Apr 19;30:105496. doi: 10.1016/j.dib.2020.105496 (PMC7186522; doi:10.1016/j.dib.2020.105496)
Supplement: Supplementary file 1 [file mmc1.zip › Supplementary-Data/S01/GM1-Structure2D_CID_9963963.sdf]

9963963
  -OEChem-03112009312D

238242  0     1  0  0  0  0  0999 V2000
    7.3670   -2.5000    0.0000 O   0  0  0  0  0  0  0  0  0  0  0  0
    7.3670   -0.5000    0.0000 O   0  0  0  0  0  0  0  0  0  0  0  0
    9.9651   -1.0000    0.0000 O   0  0  0  0  0  0  0  0  0  0  0  0
    6.0011   -3.8661    0.0000 O   0  0  0  0  0  0  0  0  0  0  0  0
    8.2331    1.0000    0.0000 O   0  0  0  0  0  0  0  0  0  0  0  0
   10.8312   -2.5000    0.0000 O   0  0  0  0  0  0  0  0  0  0  0  0
    5.6350    2.5000    0.0000 O   0  0  0  0  0  0  0  0  0  0  0  0
    9.0991   -3.5000    0.0000 O   0  0  0  0  0  0  0  0  0  0  0  0
    8.5991   -5.3660    0.0000 O   0  0  0  0  0  0  0  0  0  0  0  0
   12.5632   -0.5000    0.0000 O   0  0  0  0  0  0  0  0  0  0  0  0
    7.3670    3.5000    0.0000 O   0  0  0  0  0  0  0  0  0  0  0  0
    6.5010    4.0000    0.0000 O   0  0  0  0  0  0  0  0  0  0  0  0
    5.1351   -6.3661    0.0000 O   0  0  0  0  0  0  0  0  0  0  0  0
    9.9651    1.0000    0.0000 O   0  0  0  0  0  0  0  0  0  0  0  0
   12.5632   -3.5000    0.0000 O   0  0  0  0  0  0  0  0  0  0  0  0
    5.3670   -2.5000    0.0000 O   0  0  0  0  0  0  0  0  0  0  0  0
   14.2953   -0.5000    0.0000 O   0  0  0  0  0  0  0  0  0  0  0  0
    4.2690   -3.8660    0.0000 O   0  0  0  0  0  0  0  0  0  0  0  0
   14.2953   -2.5000    0.0000 O   0  0  0  0  0  0  0  0  0  0  0  0
    6.8670   -1.6340    0.0000 O   0  0  0  0  0  0  0  0  0  0  0  0
    9.0991    3.5000    0.0000 O   0  0  0  0  0  0  0  0  0  0  0  0
    3.9030    3.5000    0.0000 O   0  0  0  0  0  0  0  0  0  0  0  0
    3.9030    5.5000    0.0000 O   0  0  0  0  0  0  0  0  0  0  0  0
    5.6350    6.5000    0.0000 O   0  0  0  0  0  0  0  0  0  0  0  0
   10.8312    0.5000    0.0000 O   0  0  0  0  0  0  0  0  0  0  0  0
    2.5369   -4.8661    0.0000 O   0  0  0  0  0  0  0  0  0  0  0  0
    8.5991   -6.3660    0.0000 O   0  0  0  0  0  0  0  0  0  0  0  0
    3.9030    0.5000    0.0000 O   0  0  0  0  0  0  0  0  0  0  0  0
    7.3670    6.5000    0.0000 O   0  0  0  0  0  0  0  0  0  0  0  0
   14.2953    2.5000    0.0000 O   0  0  0  0  0  0  0  0  0  0  0  0
   15.1613   -1.0000    0.0000 O   0  0  0  0  0  0  0  0  0  0  0  0
    6.8670   -6.3660    0.0000 N   0  0  0  0  0  0  0  0  0  0  0  0
    5.6350    0.5000    0.0000 N   0  0  0  0  0  0  0  0  0  0  0  0
   16.0273    0.5000    0.0000 N   0  0  0  0  0  0  0  0  0  0  0  0
    8.2331   -2.0000    0.0000 C   0  0  1  0  0  0  0  0  0  0  0  0
    8.2331   -1.0000    0.0000 C   0  0  2  0  0  0  0  0  0  0  0  0
    9.0991   -2.5000    0.0000 C   0  0  2  0  0  0  0  0  0  0  0  0
    6.8671   -3.3661    0.0000 C   0  0  1  0  0  0  0  0  0  0  0  0
    9.0991   -0.5000    0.0000 C   0  0  1  0  0  0  0  0  0  0  0  0
    9.9651   -2.0000    0.0000 C   0  0  1  0  0  0  0  0  0  0  0  0
    6.8670   -5.3660    0.0000 C   0  0  1  0  0  0  0  0  0  0  0  0
    6.0011   -4.8661    0.0000 C   0  0  2  0  0  0  0  0  0  0  0  0
    6.5010    1.0000    0.0000 C   0  0  1  0  0  0  0  0  0  0  0  0
    7.3670    0.5000    0.0000 C   0  0  2  0  0  0  0  0  0  0  0  0
    7.7331   -3.8660    0.0000 C   0  0  0  0  0  0  0  0  0  0  0  0
    7.7331   -4.8660    0.0000 C   0  0  2  0  0  0  0  0  0  0  0  0
    6.5010    2.0000    0.0000 C   0  0  2  0  0  0  0  0  0  0  0  0
    7.3670    2.5000    0.0000 C   0  0  2  0  0  0  0  0  0  0  0  0
    8.2331    2.0000    0.0000 C   0  0  1  0  0  0  0  0  0  0  0  0
    5.1351   -5.3661    0.0000 C   0  0  1  0  0  0  0  0  0  0  0  0
   11.6972   -2.0000    0.0000 C   0  0  1  0  0  0  0  0  0  0  0  0
    9.0991    0.5000    0.0000 C   0  0  0  0  0  0  0  0  0  0  0  0
   12.5632   -2.5000    0.0000 C   0  0  1  0  0  0  0  0  0  0  0  0
   11.6972   -1.0000    0.0000 C   0  0  1  0  0  0  0  0  0  0  0  0
    6.3670   -2.5000    0.0000 C   0  0  0  0  0  0  0  0  0  0  0  0
    5.6350    3.5000    0.0000 C   0  0  2  0  0  0  0  0  0  0  0  0
    4.2690   -4.8661    0.0000 C   0  0  1  0  0  0  0  0  0  0  0  0
   13.4292   -2.0000    0.0000 C   0  0  2  0  0  0  0  0  0  0  0  0
    9.0991    2.5000    0.0000 C   0  0  0  0  0  0  0  0  0  0  0  0
    4.7690    4.0000    0.0000 C   0  0  1  0  0  0  0  0  0  0  0  0
   13.4292   -1.0000    0.0000 C   0  0  1  0  0  0  0  0  0  0  0  0
    4.7690    5.0000    0.0000 C   0  0  2  0  0  0  0  0  0  0  0  0
    5.6350    5.5000    0.0000 C   0  0  2  0  0  0  0  0  0  0  0  0
    6.5010    5.0000    0.0000 C   0  0  1  0  0  0  0  0  0  0  0  0
   10.8312   -0.5000    0.0000 C   0  0  0  0  0  0  0  0  0  0  0  0
    3.4030   -5.3661    0.0000 C   0  0  0  0  0  0  0  0  0  0  0  0
    7.7331   -6.8660    0.0000 C   0  0  0  0  0  0  0  0  0  0  0  0
    4.7690    1.0000    0.0000 C   0  0  0  0  0  0  0  0  0  0  0  0
    7.3670    5.5000    0.0000 C   0  0  0  0  0  0  0  0  0  0  0  0
    7.7331   -7.8660    0.0000 C   0  0  0  0  0  0  0  0  0  0  0  0
    4.7690    2.0000    0.0000 C   0  0  0  0  0  0  0  0  0  0  0  0
   14.2953    0.5000    0.0000 C   0  0  0  0  0  0  0  0  0  0  0  0
   15.1613    1.0000    0.0000 C   0  0  1  0  0  0  0  0  0  0  0  0
   15.1613    2.0000    0.0000 C   0  0  1  0  0  0  0  0  0  0  0  0
   16.0273    2.5000    0.0000 C   0  0  0  0  0  0  0  0  0  0  0  0
   16.0273   -0.5000    0.0000 C   0  0  0  0  0  0  0  0  0  0  0  0
   16.8933   -1.0000    0.0000 C   0  0  0  0  0  0  0  0  0  0  0  0
   16.0273    3.5000    0.0000 C   0  0  0  0  0  0  0  0  0  0  0  0
   16.8933   -2.0000    0.0000 C   0  0  0  0  0  0  0  0  0  0  0  0
   16.8933    4.0000    0.0000 C   0  0  0  0  0  0  0  0  0  0  0  0
   17.7594   -2.5000    0.0000 C   0  0  0  0  0  0  0  0  0  0  0  0
   16.8933    5.0000    0.0000 C   0  0  0  0  0  0  0  0  0  0  0  0
   17.7594   -3.5000    0.0000 C   0  0  0  0  0  0  0  0  0  0  0  0
   17.7594    5.5000    0.0000 C   0  0  0  0  0  0  0  0  0  0  0  0
   18.6254   -4.0000    0.0000 C   0  0  0  0  0  0  0  0  0  0  0  0
   17.7594    6.5000    0.0000 C   0  0  0  0  0  0  0  0  0  0  0  0
   18.6254   -5.0000    0.0000 C   0  0  0  0  0  0  0  0  0  0  0  0
   18.6254    7.0000    0.0000 C   0  0  0  0  0  0  0  0  0  0  0  0
   19.4914   -5.5000    0.0000 C   0  0  0  0  0  0  0  0  0  0  0  0
   18.6254    8.0000    0.0000 C   0  0  0  0  0  0  0  0  0  0  0  0
   19.4914   -6.5000    0.0000 C   0  0  0  0  0  0  0  0  0  0  0  0
   19.4914    8.5000    0.0000 C   0  0  0  0  0  0  0  0  0  0  0  0
   20.3574   -7.0000    0.0000 C   0  0  0  0  0  0  0  0  0  0  0  0
   20.3574   -8.0000    0.0000 C   0  0  0  0  0  0  0  0  0  0  0  0
   19.4914    9.5000    0.0000 C   0  0  0  0  0  0  0  0  0  0  0  0
   21.2235   -8.5000    0.0000 C   0  0  0  0  0  0  0  0  0  0  0  0
   20.3574   10.0000    0.0000 C   0  0  0  0  0  0  0  0  0  0  0  0
   21.2235   -9.5000    0.0000 C   0  0  0  0  0  0  0  0  0  0  0  0
   20.3574   11.0000    0.0000 C   0  0  0  0  0  0  0  0  0  0  0  0
   22.0895  -10.0000    0.0000 C   0  0  0  0  0  0  0  0  0  0  0  0
   22.0895  -11.0000    0.0000 C   0  0  0  0  0  0  0  0  0  0  0  0
   21.2235   11.5000    0.0000 C   0  0  0  0  0  0  0  0  0  0  0  0
   22.9555  -11.5000    0.0000 C   0  0  0  0  0  0  0  0  0  0  0  0
   21.2235   12.5000    0.0000 C   0  0  0  0  0  0  0  0  0  0  0  0
   22.9555  -12.5000    0.0000 C   0  0  0  0  0  0  0  0  0  0  0  0
   22.0895   13.0000    0.0000 C   0  0  0  0  0  0  0  0  0  0  0  0
   23.8215  -13.0000    0.0000 C   0  0  0  0  0  0  0  0  0  0  0  0
    8.2331   -2.6200    0.0000 H   0  0  0  0  0  0  0  0  0  0  0  0
    7.6961   -1.3100    0.0000 H   0  0  0  0  0  0  0  0  0  0  0  0
    8.5622   -2.8100    0.0000 H   0  0  0  0  0  0  0  0  0  0  0  0
    9.6360   -0.1900    0.0000 H   0  0  0  0  0  0  0  0  0  0  0  0
    9.9651   -2.6200    0.0000 H   0  0  0  0  0  0  0  0  0  0  0  0
    6.3301   -5.6760    0.0000 H   0  0  0  0  0  0  0  0  0  0  0  0
    5.2650   -4.4411    0.0000 H   0  0  0  0  0  0  0  0  0  0  0  0
    5.9641    1.3100    0.0000 H   0  0  0  0  0  0  0  0  0  0  0  0
    6.8301    0.1900    0.0000 H   0  0  0  0  0  0  0  0  0  0  0  0
    8.3437   -3.9737    0.0000 H   0  0  0  0  0  0  0  0  0  0  0  0
    7.9451   -3.2834    0.0000 H   0  0  0  0  0  0  0  0  0  0  0  0
    7.7331   -5.4860    0.0000 H   0  0  0  0  0  0  0  0  0  0  0  0
    6.5010    2.6200    0.0000 H   0  0  0  0  0  0  0  0  0  0  0  0
    7.9040    2.8100    0.0000 H   0  0  0  0  0  0  0  0  0  0  0  0
    8.7700    1.6900    0.0000 H   0  0  0  0  0  0  0  0  0  0  0  0
    4.5981   -5.6761    0.0000 H   0  0  0  0  0  0  0  0  0  0  0  0
   11.1602   -1.6900    0.0000 H   0  0  0  0  0  0  0  0  0  0  0  0
    8.8870    1.0826    0.0000 H   0  0  0  0  0  0  0  0  0  0  0  0
    8.4885    0.3923    0.0000 H   0  0  0  0  0  0  0  0  0  0  0  0
   12.0263   -2.8100    0.0000 H   0  0  0  0  0  0  0  0  0  0  0  0
   11.6972   -0.3800    0.0000 H   0  0  0  0  0  0  0  0  0  0  0  0
    6.3301   -6.6760    0.0000 H   0  0  0  0  0  0  0  0  0  0  0  0
    5.6350   -0.1200    0.0000 H   0  0  0  0  0  0  0  0  0  0  0  0
    5.0981    3.1900    0.0000 H   0  0  0  0  0  0  0  0  0  0  0  0
    4.8059   -4.5561    0.0000 H   0  0  0  0  0  0  0  0  0  0  0  0
   13.4292   -2.6200    0.0000 H   0  0  0  0  0  0  0  0  0  0  0  0
    9.6360   -3.8100    0.0000 H   0  0  0  0  0  0  0  0  0  0  0  0
    9.3112    1.9174    0.0000 H   0  0  0  0  0  0  0  0  0  0  0  0
    9.7097    2.6077    0.0000 H   0  0  0  0  0  0  0  0  0  0  0  0
    4.2320    4.3100    0.0000 H   0  0  0  0  0  0  0  0  0  0  0  0
   13.4292   -0.3800    0.0000 H   0  0  0  0  0  0  0  0  0  0  0  0
    9.1360   -5.0560    0.0000 H   0  0  0  0  0  0  0  0  0  0  0  0
    4.7690    5.6200    0.0000 H   0  0  0  0  0  0  0  0  0  0  0  0
    6.1719    5.8100    0.0000 H   0  0  0  0  0  0  0  0  0  0  0  0
    7.0380    4.6900    0.0000 H   0  0  0  0  0  0  0  0  0  0  0  0
    7.9040    3.8100    0.0000 H   0  0  0  0  0  0  0  0  0  0  0  0
   10.2206   -0.3923    0.0000 H   0  0  0  0  0  0  0  0  0  0  0  0
   10.6191   -1.0826    0.0000 H   0  0  0  0  0  0  0  0  0  0  0  0
    4.5981   -6.6761    0.0000 H   0  0  0  0  0  0  0  0  0  0  0  0
    3.0044   -5.8410    0.0000 H   0  0  0  0  0  0  0  0  0  0  0  0
    3.8015   -5.8410    0.0000 H   0  0  0  0  0  0  0  0  0  0  0  0
    9.9651    1.6200    0.0000 H   0  0  0  0  0  0  0  0  0  0  0  0
   13.1001   -3.8100    0.0000 H   0  0  0  0  0  0  0  0  0  0  0  0
    5.0571   -1.9630    0.0000 H   0  0  0  0  0  0  0  0  0  0  0  0
    7.5791    4.9174    0.0000 H   0  0  0  0  0  0  0  0  0  0  0  0
    7.9776    5.6077    0.0000 H   0  0  0  0  0  0  0  0  0  0  0  0
    3.7320   -3.5560    0.0000 H   0  0  0  0  0  0  0  0  0  0  0  0
   14.8322   -2.1900    0.0000 H   0  0  0  0  0  0  0  0  0  0  0  0
    9.6360    3.8100    0.0000 H   0  0  0  0  0  0  0  0  0  0  0  0
    3.3660    3.8100    0.0000 H   0  0  0  0  0  0  0  0  0  0  0  0
    7.1131   -7.8660    0.0000 H   0  0  0  0  0  0  0  0  0  0  0  0
    7.7331   -8.4860    0.0000 H   0  0  0  0  0  0  0  0  0  0  0  0
    8.3531   -7.8660    0.0000 H   0  0  0  0  0  0  0  0  0  0  0  0
    5.3890    2.0000    0.0000 H   0  0  0  0  0  0  0  0  0  0  0  0
    4.7690    2.6200    0.0000 H   0  0  0  0  0  0  0  0  0  0  0  0
    4.1490    2.0000    0.0000 H   0  0  0  0  0  0  0  0  0  0  0  0
    3.9030    6.1200    0.0000 H   0  0  0  0  0  0  0  0  0  0  0  0
   14.0832    1.0826    0.0000 H   0  0  0  0  0  0  0  0  0  0  0  0
   13.6847    0.3923    0.0000 H   0  0  0  0  0  0  0  0  0  0  0  0
    5.0981    6.8100    0.0000 H   0  0  0  0  0  0  0  0  0  0  0  0
   11.3681    0.8100    0.0000 H   0  0  0  0  0  0  0  0  0  0  0  0
   15.6982    1.3100    0.0000 H   0  0  0  0  0  0  0  0  0  0  0  0
    2.0000   -5.1760    0.0000 H   0  0  0  0  0  0  0  0  0  0  0  0
    7.9040    6.8100    0.0000 H   0  0  0  0  0  0  0  0  0  0  0  0
   14.6243    1.6900    0.0000 H   0  0  0  0  0  0  0  0  0  0  0  0
   16.5642    0.8100    0.0000 H   0  0  0  0  0  0  0  0  0  0  0  0
   16.5642    2.1900    0.0000 H   0  0  0  0  0  0  0  0  0  0  0  0
   14.2953    3.1200    0.0000 H   0  0  0  0  0  0  0  0  0  0  0  0
   17.5039   -1.1077    0.0000 H   0  0  0  0  0  0  0  0  0  0  0  0
   17.1054   -0.4174    0.0000 H   0  0  0  0  0  0  0  0  0  0  0  0
   15.4904    3.8100    0.0000 H   0  0  0  0  0  0  0  0  0  0  0  0
   16.2827   -1.8923    0.0000 H   0  0  0  0  0  0  0  0  0  0  0  0
   16.6813   -2.5826    0.0000 H   0  0  0  0  0  0  0  0  0  0  0  0
   17.1054    3.4174    0.0000 H   0  0  0  0  0  0  0  0  0  0  0  0
   17.5039    4.1077    0.0000 H   0  0  0  0  0  0  0  0  0  0  0  0
   18.3699   -2.6077    0.0000 H   0  0  0  0  0  0  0  0  0  0  0  0
   17.9714   -1.9174    0.0000 H   0  0  0  0  0  0  0  0  0  0  0  0
   16.6813    5.5826    0.0000 H   0  0  0  0  0  0  0  0  0  0  0  0
   16.2827    4.8923    0.0000 H   0  0  0  0  0  0  0  0  0  0  0  0
   17.1488   -3.3923    0.0000 H   0  0  0  0  0  0  0  0  0  0  0  0
   17.5473   -4.0826    0.0000 H   0  0  0  0  0  0  0  0  0  0  0  0
   17.9714    4.9174    0.0000 H   0  0  0  0  0  0  0  0  0  0  0  0
   18.3699    5.6077    0.0000 H   0  0  0  0  0  0  0  0  0  0  0  0
   19.2360   -4.1077    0.0000 H   0  0  0  0  0  0  0  0  0  0  0  0
   18.8374   -3.4174    0.0000 H   0  0  0  0  0  0  0  0  0  0  0  0
   17.5473    7.0826    0.0000 H   0  0  0  0  0  0  0  0  0  0  0  0
   17.1488    6.3923    0.0000 H   0  0  0  0  0  0  0  0  0  0  0  0
   18.0148   -4.8923    0.0000 H   0  0  0  0  0  0  0  0  0  0  0  0
   18.4133   -5.5826    0.0000 H   0  0  0  0  0  0  0  0  0  0  0  0
   18.8374    6.4174    0.0000 H   0  0  0  0  0  0  0  0  0  0  0  0
   19.2360    7.1077    0.0000 H   0  0  0  0  0  0  0  0  0  0  0  0
   20.1020   -5.6077    0.0000 H   0  0  0  0  0  0  0  0  0  0  0  0
   19.7035   -4.9174    0.0000 H   0  0  0  0  0  0  0  0  0  0  0  0
   18.4133    8.5826    0.0000 H   0  0  0  0  0  0  0  0  0  0  0  0
   18.0148    7.8923    0.0000 H   0  0  0  0  0  0  0  0  0  0  0  0
   18.8808   -6.3923    0.0000 H   0  0  0  0  0  0  0  0  0  0  0  0
   19.2794   -7.0826    0.0000 H   0  0  0  0  0  0  0  0  0  0  0  0
   19.7035    7.9174    0.0000 H   0  0  0  0  0  0  0  0  0  0  0  0
   20.1020    8.6077    0.0000 H   0  0  0  0  0  0  0  0  0  0  0  0
   20.9680   -7.1077    0.0000 H   0  0  0  0  0  0  0  0  0  0  0  0
   20.5695   -6.4174    0.0000 H   0  0  0  0  0  0  0  0  0  0  0  0
   19.7469   -7.8923    0.0000 H   0  0  0  0  0  0  0  0  0  0  0  0
   20.1454   -8.5826    0.0000 H   0  0  0  0  0  0  0  0  0  0  0  0
   19.2794   10.0826    0.0000 H   0  0  0  0  0  0  0  0  0  0  0  0
   18.8808    9.3923    0.0000 H   0  0  0  0  0  0  0  0  0  0  0  0
   21.8340   -8.6077    0.0000 H   0  0  0  0  0  0  0  0  0  0  0  0
   21.4355   -7.9174    0.0000 H   0  0  0  0  0  0  0  0  0  0  0  0
   20.5695    9.4174    0.0000 H   0  0  0  0  0  0  0  0  0  0  0  0
   20.9680   10.1077    0.0000 H   0  0  0  0  0  0  0  0  0  0  0  0
   20.6129   -9.3923    0.0000 H   0  0  0  0  0  0  0  0  0  0  0  0
   21.0114  -10.0826    0.0000 H   0  0  0  0  0  0  0  0  0  0  0  0
   20.1454   11.5826    0.0000 H   0  0  0  0  0  0  0  0  0  0  0  0
   19.7469   10.8923    0.0000 H   0  0  0  0  0  0  0  0  0  0  0  0
   22.7001  -10.1077    0.0000 H   0  0  0  0  0  0  0  0  0  0  0  0
   22.3015   -9.4174    0.0000 H   0  0  0  0  0  0  0  0  0  0  0  0
   21.4789  -10.8923    0.0000 H   0  0  0  0  0  0  0  0  0  0  0  0
   21.8774  -11.5826    0.0000 H   0  0  0  0  0  0  0  0  0  0  0  0
   21.4355   10.9174    0.0000 H   0  0  0  0  0  0  0  0  0  0  0  0
   21.8340   11.6077    0.0000 H   0  0  0  0  0  0  0  0  0  0  0  0
   23.5661  -11.6077    0.0000 H   0  0  0  0  0  0  0  0  0  0  0  0
   23.1676  -10.9174    0.0000 H   0  0  0  0  0  0  0  0  0  0  0  0
   21.0114   13.0826    0.0000 H   0  0  0  0  0  0  0  0  0  0  0  0
   20.6129   12.3923    0.0000 H   0  0  0  0  0  0  0  0  0  0  0  0
   22.3449  -12.3923    0.0000 H   0  0  0  0  0  0  0  0  0  0  0  0
   22.7435  -13.0826    0.0000 H   0  0  0  0  0  0  0  0  0  0  0  0
   22.3995   12.4631    0.0000 H   0  0  0  0  0  0  0  0  0  0  0  0
   22.6264   13.3100    0.0000 H   0  0  0  0  0  0  0  0  0  0  0  0
   21.7795   13.5369    0.0000 H   0  0  0  0  0  0  0  0  0  0  0  0
   23.5115  -13.5369    0.0000 H   0  0  0  0  0  0  0  0  0  0  0  0
   24.3585  -13.3100    0.0000 H   0  0  0  0  0  0  0  0  0  0  0  0
   24.1315  -12.4631    0.0000 H   0  0  0  0  0  0  0  0  0  0  0  0
 35  1  1  1  0  0  0
 38  1  1  6  0  0  0
 36  2  1  1  0  0  0
 44  2  1  1  0  0  0
  3 39  1  0  0  0  0
  3 40  1  0  0  0  0
  4 38  1  0  0  0  0
  4 42  1  0  0  0  0
  5 44  1  0  0  0  0
  5 49  1  0  0  0  0
 40  6  1  1  0  0  0
 51  6  1  6  0  0  0
 47  7  1  1  0  0  0
 56  7  1  1  0  0  0
 37  8  1  6  0  0  0
  8134  1  0  0  0  0
 46  9  1  6  0  0  0
  9139  1  0  0  0  0
 10 54  1  0  0  0  0
 10 61  1  0  0  0  0
 48 11  1  1  0  0  0
 11143  1  0  0  0  0
 12 56  1  0  0  0  0
 12 64  1  0  0  0  0
 50 13  1  6  0  0  0
 13146  1  0  0  0  0
 14 52  1  0  0  0  0
 14149  1  0  0  0  0
 53 15  1  1  0  0  0
 15150  1  0  0  0  0
 16 55  1  0  0  0  0
 16151  1  0  0  0  0
 61 17  1  1  0  0  0
 17 72  1  0  0  0  0
 57 18  1  1  0  0  0
 18154  1  0  0  0  0
 58 19  1  6  0  0  0
 19155  1  0  0  0  0
 20 55  2  0  0  0  0
 21 59  1  0  0  0  0
 21156  1  0  0  0  0
 60 22  1  6  0  0  0
 22157  1  0  0  0  0
 62 23  1  1  0  0  0
 23164  1  0  0  0  0
 63 24  1  1  0  0  0
 24167  1  0  0  0  0
 25 65  1  0  0  0  0
 25168  1  0  0  0  0
 26 66  1  0  0  0  0
 26170  1  0  0  0  0
 27 67  2  0  0  0  0
 28 68  2  0  0  0  0
 29 69  1  0  0  0  0
 29171  1  0  0  0  0
 74 30  1  6  0  0  0
 30175  1  0  0  0  0
 31 76  2  0  0  0  0
 41 32  1  1  0  0  0
 32 67  1  0  0  0  0
 32129  1  0  0  0  0
 43 33  1  6  0  0  0
 33 68  1  0  0  0  0
 33130  1  0  0  0  0
 73 34  1  1  0  0  0
 34 76  1  0  0  0  0
 34173  1  0  0  0  0
 35 36  1  0  0  0  0
 35 37  1  0  0  0  0
 35108  1  0  0  0  0
 36 39  1  0  0  0  0
 36109  1  0  0  0  0
 37 40  1  0  0  0  0
 37110  1  0  0  0  0
 38 45  1  0  0  0  0
 38 55  1  0  0  0  0
 39 52  1  1  0  0  0
 39111  1  0  0  0  0
 40112  1  0  0  0  0
 41 42  1  0  0  0  0
 41 46  1  0  0  0  0
 41113  1  0  0  0  0
 42 50  1  0  0  0  0
 42114  1  1  0  0  0
 43 44  1  0  0  0  0
 43 47  1  0  0  0  0
 43115  1  0  0  0  0
 44116  1  0  0  0  0
 45 46  1  0  0  0  0
 45117  1  0  0  0  0
 45118  1  0  0  0  0
 46119  1  0  0  0  0
 47 48  1  0  0  0  0
 47120  1  0  0  0  0
 48 49  1  0  0  0  0
 48121  1  0  0  0  0
 49 59  1  1  0  0  0
 49122  1  0  0  0  0
 50 57  1  0  0  0  0
 50123  1  0  0  0  0
 51 53  1  0  0  0  0
 51 54  1  0  0  0  0
 51124  1  0  0  0  0
 52125  1  0  0  0  0
 52126  1  0  0  0  0
 53 58  1  0  0  0  0
 53127  1  0  0  0  0
 54 65  1  1  0  0  0
 54128  1  0  0  0  0
 56 60  1  0  0  0  0
 56131  1  0  0  0  0
 57 66  1  0  0  0  0
 57132  1  0  0  0  0
 58 61  1  0  0  0  0
 58133  1  0  0  0  0
 59135  1  0  0  0  0
 59136  1  0  0  0  0
 60 62  1  0  0  0  0
 60137  1  0  0  0  0
 61138  1  0  0  0  0
 62 63  1  0  0  0  0
 62140  1  0  0  0  0
 63 64  1  0  0  0  0
 63141  1  0  0  0  0
 64 69  1  1  0  0  0
 64142  1  0  0  0  0
 65144  1  0  0  0  0
 65145  1  0  0  0  0
 66147  1  0  0  0  0
 66148  1  0  0  0  0
 67 70  1  0  0  0  0
 68 71  1  0  0  0  0
 69152  1  0  0  0  0
 69153  1  0  0  0  0
 70158  1  0  0  0  0
 70159  1  0  0  0  0
 70160  1  0  0  0  0
 71161  1  0  0  0  0
 71162  1  0  0  0  0
 71163  1  0  0  0  0
 72 73  1  0  0  0  0
 72165  1  0  0  0  0
 72166  1  0  0  0  0
 73 74  1  0  0  0  0
 73169  1  0  0  0  0
 74 75  1  0  0  0  0
 74172  1  0  0  0  0
 75 78  2  0  0  0  0
 75174  1  0  0  0  0
 76 77  1  0  0  0  0
 77 79  1  0  0  0  0
 77176  1  0  0  0  0
 77177  1  0  0  0  0
 78 80  1  0  0  0  0
 78178  1  0  0  0  0
 79 81  1  0  0  0  0
 79179  1  0  0  0  0
 79180  1  0  0  0  0
 80 82  1  0  0  0  0
 80181  1  0  0  0  0
 80182  1  0  0  0  0
 81 83  1  0  0  0  0
 81183  1  0  0  0  0
 81184  1  0  0  0  0
 82 84  1  0  0  0  0
 82185  1  0  0  0  0
 82186  1  0  0  0  0
 83 85  1  0  0  0  0
 83187  1  0  0  0  0
 83188  1  0  0  0  0
 84 86  1  0  0  0  0
 84189  1  0  0  0  0
 84190  1  0  0  0  0
 85 87  1  0  0  0  0
 85191  1  0  0  0  0
 85192  1  0  0  0  0
 86 88  1  0  0  0  0
 86193  1  0  0  0  0
 86194  1  0  0  0  0
 87 89  1  0  0  0  0
 87195  1  0  0  0  0
 87196  1  0  0  0  0
 88 90  1  0  0  0  0
 88197  1  0  0  0  0
 88198  1  0  0  0  0
 89 91  1  0  0  0  0
 89199  1  0  0  0  0
 89200  1  0  0  0  0
 90 92  1  0  0  0  0
 90201  1  0  0  0  0
 90202  1  0  0  0  0
 91 93  1  0  0  0  0
 91203  1  0  0  0  0
 91204  1  0  0  0  0
 92 95  1  0  0  0  0
 92205  1  0  0  0  0
 92206  1  0  0  0  0
 93 94  1  0  0  0  0
 93207  1  0  0  0  0
 93208  1  0  0  0  0
 94 96  1  0  0  0  0
 94209  1  0  0  0  0
 94210  1  0  0  0  0
 95 97  1  0  0  0  0
 95211  1  0  0  0  0
 95212  1  0  0  0  0
 96 98  1  0  0  0  0
 96213  1  0  0  0  0
 96214  1  0  0  0  0
 97 99  1  0  0  0  0
 97215  1  0  0  0  0
 97216  1  0  0  0  0
 98100  1  0  0  0  0
 98217  1  0  0  0  0
 98218  1  0  0  0  0
 99102  1  0  0  0  0
 99219  1  0  0  0  0
 99220  1  0  0  0  0
100101  1  0  0  0  0
100221  1  0  0  0  0
100222  1  0  0  0  0
101103  1  0  0  0  0
101223  1  0  0  0  0
101224  1  0  0  0  0
102104  1  0  0  0  0
102225  1  0  0  0  0
102226  1  0  0  0  0
103105  1  0  0  0  0
103227  1  0  0  0  0
103228  1  0  0  0  0
104106  1  0  0  0  0
104229  1  0  0  0  0
104230  1  0  0  0  0
105107  1  0  0  0  0
105231  1  0  0  0  0
105232  1  0  0  0  0
106233  1  0  0  0  0
106234  1  0  0  0  0
106235  1  0  0  0  0
107236  1  0  0  0  0
107237  1  0  0  0  0
107238  1  0  0  0  0
M  END
> <PUBCHEM_COMPOUND_CID>
9963963

> <PUBCHEM_COMPOUND_CANONICALIZED>
1

> <PUBCHEM_CACTVS_COMPLEXITY>
2500

> <PUBCHEM_CACTVS_HBOND_ACCEPTOR>
31

> <PUBCHEM_CACTVS_HBOND_DONOR>
20

> <PUBCHEM_CACTVS_ROTATABLE_BOND>
52

> <PUBCHEM_CACTVS_SUBSKEYS>
AAADcfB/PgAAAAAAAAAAAAAAAAAAAAAAAAAkSJEiQAAAAAAAAAAAHgAQCAAACDzxgAcCCALABgCIACHSGAIAAAAgAAAICIFIAAgTFBIAgQQnUAAHlgCfEAP6+a+QAAAAAAAAAAAAAAAAAAAAAAAAAAAAAA==

> <PUBCHEM_IUPAC_OPENEYE_NAME>
(2S,4S,5R,6R)-5-acetamido-2-[(2S,3R,4R,5S,6R)-5-[(2S,3R,4R,5R,6R)-3-acetamido-5-hydroxy-6-(hydroxymethyl)-4-[(2R,3R,4S,5R,6R)-3,4,5-trihydroxy-6-(hydroxymethyl)tetrahydropyran-2-yl]oxy-tetrahydropyran-2-yl]oxy-2-[(2R,3S,4R,5R,6R)-4,5-dihydroxy-2-(hydroxymethyl)-6-[(E,2S,3R)-3-hydroxy-2-(octadecanoylamino)octadec-4-enoxy]tetrahydropyran-3-yl]oxy-3-hydroxy-6-(hydroxymethyl)tetrahydropyran-4-yl]oxy-4-hydroxy-6-[(1R,2R)-1,2,3-trihydroxypropyl]tetrahydropyran-2-carboxylic acid

> <PUBCHEM_IUPAC_CAS_NAME>
(2S,4S,5R,6R)-5-acetamido-2-[[(2S,3R,4R,5S,6R)-5-[[(2S,3R,4R,5R,6R)-3-acetamido-5-hydroxy-6-(hydroxymethyl)-4-[[(2R,3R,4S,5R,6R)-3,4,5-trihydroxy-6-(hydroxymethyl)-2-oxanyl]oxy]-2-oxanyl]oxy]-2-[[(2R,3S,4R,5R,6R)-4,5-dihydroxy-2-(hydroxymethyl)-6-[(E,2S,3R)-3-hydroxy-2-(1-oxooctadecylamino)octadec-4-enoxy]-3-oxanyl]oxy]-3-hydroxy-6-(hydroxymethyl)-4-oxanyl]oxy]-4-hydroxy-6-[(1R,2R)-1,2,3-trihydroxypropyl]-2-oxanecarboxylic acid

> <PUBCHEM_IUPAC_NAME_MARKUP>
(2<I>S</I>,4<I>S</I>,5<I>R</I>,6<I>R</I>)-5-acetamido-2-[(2<I>S</I>,3<I>R</I>,4<I>R</I>,5<I>S</I>,6<I>R</I>)-5-[(2<I>S</I>,3<I>R</I>,4<I>R</I>,5<I>R</I>,6<I>R</I>)-3-acetamido-5-hydroxy-6-(hydroxymethyl)-4-[(2<I>R</I>,3<I>R</I>,4<I>S</I>,5<I>R</I>,6<I>R</I>)-3,4,5-trihydroxy-6-(hydroxymethyl)oxan-2-yl]oxyoxan-2-yl]oxy-2-[(2<I>R</I>,3<I>S</I>,4<I>R</I>,5<I>R</I>,6<I>R</I>)-4,5-dihydroxy-2-(hydroxymethyl)-6-[(<I>E</I>,2<I>S</I>,3<I>R</I>)-3-hydroxy-2-(octadecanoylamino)octadec-4-enoxy]oxan-3-yl]oxy-3-hydroxy-6-(hydroxymethyl)oxan-4-yl]oxy-4-hydroxy-6-[(1<I>R</I>,2<I>R</I>)-1,2,3-trihydroxypropyl]oxane-2-carboxylic acid

> <PUBCHEM_IUPAC_NAME>
(2S,4S,5R,6R)-5-acetamido-2-[(2S,3R,4R,5S,6R)-5-[(2S,3R,4R,5R,6R)-3-acetamido-5-hydroxy-6-(hydroxymethyl)-4-[(2R,3R,4S,5R,6R)-3,4,5-trihydroxy-6-(hydroxymethyl)oxan-2-yl]oxyoxan-2-yl]oxy-2-[(2R,3S,4R,5R,6R)-4,5-dihydroxy-2-(hydroxymethyl)-6-[(E,2S,3R)-3-hydroxy-2-(octadecanoylamino)octadec-4-enoxy]oxan-3-yl]oxy-3-hydroxy-6-(hydroxymethyl)oxan-4-yl]oxy-4-hydroxy-6-[(1R,2R)-1,2,3-trihydroxypropyl]oxane-2-carboxylic acid

> <PUBCHEM_IUPAC_SYSTEMATIC_NAME>
(2S,4S,5R,6R)-5-acetamido-2-[(2R,3S,4R,5R,6S)-3-[(2S,3R,4R,5R,6R)-3-acetamido-6-(hydroxymethyl)-4-[(2R,3R,4S,5R,6R)-6-(hydroxymethyl)-3,4,5-tris(oxidanyl)oxan-2-yl]oxy-5-oxidanyl-oxan-2-yl]oxy-2-(hydroxymethyl)-6-[(2R,3S,4R,5R,6R)-2-(hydroxymethyl)-6-[(E,2S,3R)-2-(octadecanoylamino)-3-oxidanyl-octadec-4-enoxy]-4,5-bis(oxidanyl)oxan-3-yl]oxy-5-oxidanyl-oxan-4-yl]oxy-4-oxidanyl-6-[(1R,2R)-1,2,3-tris(oxidanyl)propyl]oxane-2-carboxylic acid

> <PUBCHEM_IUPAC_TRADITIONAL_NAME>
(2S,4S,5R,6R)-5-acetamido-2-[(2S,3R,4R,5S,6R)-5-[(2S,3R,4R,5R,6R)-3-acetamido-5-hydroxy-6-methylol-4-[(2R,3R,4S,5R,6R)-3,4,5-trihydroxy-6-methylol-tetrahydropyran-2-yl]oxy-tetrahydropyran-2-yl]oxy-2-[(2R,3S,4R,5R,6R)-4,5-dihydroxy-6-[(E,2S,3R)-3-hydroxy-2-stearamido-octadec-4-enoxy]-2-methylol-tetrahydropyran-3-yl]oxy-3-hydroxy-6-methylol-tetrahydropyran-4-yl]oxy-4-hydroxy-6-[(1R,2R)-1,2,3-trihydroxypropyl]tetrahydropyran-2-carboxylic acid

> <PUBCHEM_IUPAC_INCHI>
InChI=1S/C73H131N3O31/c1-5-7-9-11-13-15-17-19-20-22-24-26-28-30-32-34-52(87)76-44(45(84)33-31-29-27-25-23-21-18-16-14-12-10-8-6-2)41-98-69-61(94)59(92)63(50(39-80)101-69)103-71-62(95)67(107-73(72(96)97)35-46(85)53(74-42(3)82)66(106-73)55(88)47(86)36-77)64(51(40-81)102-71)104-68-54(75-43(4)83)65(57(90)49(38-79)99-68)105-70-60(93)58(91)56(89)48(37-78)100-70/h31,33,44-51,53-71,77-81,84-86,88-95H,5-30,32,34-41H2,1-4H3,(H,74,82)(H,75,83)(H,76,87)(H,96,97)/b33-31+/t44-,45+,46-,47+,48+,49+,50+,51+,53+,54+,55+,56-,57-,58-,59+,60+,61+,62+,63+,64-,65+,66+,67+,68-,69+,70-,71-,73-/m0/s1

> <PUBCHEM_IUPAC_INCHIKEY>
QPJBWNIQKHGLAU-IQZHVAEDSA-N

> <PUBCHEM_XLOGP3_AA>
4

> <PUBCHEM_EXACT_MASS>
1545.876654

> <PUBCHEM_MOLECULAR_FORMULA>
C73H131N3O31

> <PUBCHEM_MOLECULAR_WEIGHT>
1546.8

> <PUBCHEM_OPENEYE_CAN_SMILES>
CCCCCCCCCCCCCCCCCC(=O)NC(COC1C(C(C(C(O1)CO)OC2C(C(C(C(O2)CO)OC3C(C(C(C(O3)CO)O)OC4C(C(C(C(O4)CO)O)O)O)NC(=O)C)OC5(CC(C(C(O5)C(C(CO)O)O)NC(=O)C)O)C(=O)O)O)O)O)C(C=CCCCCCCCCCCCCC)O

> <PUBCHEM_OPENEYE_ISO_SMILES>
CCCCCCCCCCCCCCCCCC(=O)N[C@@H](CO[C@H]1[C@@H]([C@H]([C@@H]([C@H](O1)CO)O[C@H]2[C@@H]([C@H]([C@H]([C@H](O2)CO)O[C@H]3[C@@H]([C@H]([C@H]([C@H](O3)CO)O)O[C@H]4[C@@H]([C@H]([C@H]([C@H](O4)CO)O)O)O)NC(=O)C)O[C@@]5(C[C@@H]([C@H]([C@@H](O5)[C@@H]([C@@H](CO)O)O)NC(=O)C)O)C(=O)O)O)O)O)[C@@H](/C=C/CCCCCCCCCCCCC)O

> <PUBCHEM_CACTVS_TPSA>
541

> <PUBCHEM_MONOISOTOPIC_WEIGHT>
1545.876654

> <PUBCHEM_TOTAL_CHARGE>
0

> <PUBCHEM_HEAVY_ATOM_COUNT>
107

> <PUBCHEM_ATOM_DEF_STEREO_COUNT>
28

> <PUBCHEM_ATOM_UDEF_STEREO_COUNT>
0

> <PUBCHEM_BOND_DEF_STEREO_COUNT>
1

> <PUBCHEM_BOND_UDEF_STEREO_COUNT>
0

> <PUBCHEM_ISOTOPIC_ATOM_COUNT>
0

> <PUBCHEM_COMPONENT_COUNT>
1

> <PUBCHEM_CACTVS_TAUTO_COUNT>
-1

> <PUBCHEM_COORDINATE_TYPE>
1
5
255

> <PUBCHEM_BONDANNOTATIONS>
35  1  5
38  1  6
48  11  5
50  13  6
53  15  5
61  17  5
57  18  5
58  19  6
36  2  5
44  2  5
60  22  6
62  23  5
63  24  5
74  30  6
41  32  5
43  33  6
73  34  5
39  52  5
42  114  5
49  59  5
54  65  5
40  6  5
51  6  6
64  69  5
47  7  5
56  7  5
37  8  6
46  9  6

$$$$
