# Supplementary material for: Data showing the lipid conformations and membrane binding behaviors of beta-amyloid fibrils in phase-separated cholesterol-enriched lipid domains with and without glycolipid and oxidized cholesterol from coarse-grained molecular dynamics simulations
Source: Data Brief. 2020 Apr 19;30:105496. doi: 10.1016/j.dib.2020.105496 (PMC7186522; doi:10.1016/j.dib.2020.105496)
Supplement: Supplementary file 1 [file mmc1.zip › Supplementary-Data/S01/C1-CHOL-Structure2D_CID_91477.sdf]

91477
  -OEChem-03112009322D

 72 75  0     1  0  0  0  0  0999 V2000
    2.0000   -3.6598    0.0000 O   0  0  0  0  0  0  0  0  0  0  0  0
    7.3931   -0.6074    0.0000 C   0  0  1  0  0  0  0  0  0  0  0  0
    7.3931   -1.6074    0.0000 C   0  0  2  0  0  0  0  0  0  0  0  0
    6.5271   -2.1074    0.0000 C   0  0  1  0  0  0  0  0  0  0  0  0
    5.6610   -1.6074    0.0000 C   0  0  1  0  0  0  0  0  0  0  0  0
    8.3393   -0.3027    0.0000 C   0  0  2  0  0  0  0  0  0  0  0  0
    6.5271   -0.1074    0.0000 C   0  0  0  0  0  0  0  0  0  0  0  0
    8.3393   -1.9122    0.0000 C   0  0  0  0  0  0  0  0  0  0  0  0
    4.7510   -2.1143    0.0000 C   0  0  2  0  0  0  0  0  0  0  0  0
    5.6610   -0.6074    0.0000 C   0  0  0  0  0  0  0  0  0  0  0  0
    8.9229   -1.1074    0.0000 C   0  0  0  0  0  0  0  0  0  0  0  0
    6.5431   -3.1489    0.0000 C   0  0  0  0  0  0  0  0  0  0  0  0
    8.6500    0.6478    0.0000 C   0  0  1  0  0  0  0  0  0  0  0  0
    7.3931    0.3926    0.0000 C   0  0  0  0  0  0  0  0  0  0  0  0
    4.7430   -3.1559    0.0000 C   0  0  0  0  0  0  0  0  0  0  0  0
    5.6451   -3.6767    0.0000 C   0  0  0  0  0  0  0  0  0  0  0  0
    3.8242   -1.5502    0.0000 C   0  0  0  0  0  0  0  0  0  0  0  0
    4.7587   -1.1143    0.0000 C   0  0  0  0  0  0  0  0  0  0  0  0
    9.6285    0.8540    0.0000 C   0  0  0  0  0  0  0  0  0  0  0  0
    7.9821    1.3921    0.0000 C   0  0  0  0  0  0  0  0  0  0  0  0
    2.8763   -2.0781    0.0000 C   0  0  0  0  0  0  0  0  0  0  0  0
    3.8076   -3.7056    0.0000 C   0  0  0  0  0  0  0  0  0  0  0  0
    2.8680   -3.1631    0.0000 C   0  0  0  0  0  0  0  0  0  0  0  0
    9.9391    1.8046    0.0000 C   0  0  0  0  0  0  0  0  0  0  0  0
   10.9176    2.0108    0.0000 C   0  0  0  0  0  0  0  0  0  0  0  0
   11.2283    2.9613    0.0000 C   0  0  0  0  0  0  0  0  0  0  0  0
   12.2068    3.1675    0.0000 C   0  0  0  0  0  0  0  0  0  0  0  0
   10.5605    3.7056    0.0000 C   0  0  0  0  0  0  0  0  0  0  0  0
    7.4830   -2.4527    0.0000 H   0  0  0  0  0  0  0  0  0  0  0  0
    7.2664   -2.5267    0.0000 H   0  0  0  0  0  0  0  0  0  0  0  0
    6.3972   -1.1824    0.0000 H   0  0  0  0  0  0  0  0  0  0  0  0
    9.1790   -0.1708    0.0000 H   0  0  0  0  0  0  0  0  0  0  0  0
    6.9256    0.3675    0.0000 H   0  0  0  0  0  0  0  0  0  0  0  0
    6.1285    0.3675    0.0000 H   0  0  0  0  0  0  0  0  0  0  0  0
    8.0883   -2.4791    0.0000 H   0  0  0  0  0  0  0  0  0  0  0  0
    8.8767   -2.2214    0.0000 H   0  0  0  0  0  0  0  0  0  0  0  0
    5.4490   -0.0248    0.0000 H   0  0  0  0  0  0  0  0  0  0  0  0
    5.0504   -0.7151    0.0000 H   0  0  0  0  0  0  0  0  0  0  0  0
    9.3838   -1.5222    0.0000 H   0  0  0  0  0  0  0  0  0  0  0  0
    9.3838   -0.6927    0.0000 H   0  0  0  0  0  0  0  0  0  0  0  0
    6.7612   -3.7293    0.0000 H   0  0  0  0  0  0  0  0  0  0  0  0
    7.1523   -3.0334    0.0000 H   0  0  0  0  0  0  0  0  0  0  0  0
    8.0433    0.5200    0.0000 H   0  0  0  0  0  0  0  0  0  0  0  0
    8.0131    0.3926    0.0000 H   0  0  0  0  0  0  0  0  0  0  0  0
    7.3931    1.0126    0.0000 H   0  0  0  0  0  0  0  0  0  0  0  0
    6.7731    0.3926    0.0000 H   0  0  0  0  0  0  0  0  0  0  0  0
    5.2478   -4.1527    0.0000 H   0  0  0  0  0  0  0  0  0  0  0  0
    6.0460   -4.1496    0.0000 H   0  0  0  0  0  0  0  0  0  0  0  0
    4.2324   -1.0835    0.0000 H   0  0  0  0  0  0  0  0  0  0  0  0
    3.4343   -1.0682    0.0000 H   0  0  0  0  0  0  0  0  0  0  0  0
    5.3787   -1.1191    0.0000 H   0  0  0  0  0  0  0  0  0  0  0  0
    4.7635   -0.4943    0.0000 H   0  0  0  0  0  0  0  0  0  0  0  0
    4.1388   -1.1095    0.0000 H   0  0  0  0  0  0  0  0  0  0  0  0
    9.6490    0.2344    0.0000 H   0  0  0  0  0  0  0  0  0  0  0  0
   10.2423    0.7667    0.0000 H   0  0  0  0  0  0  0  0  0  0  0  0
    8.4436    1.8062    0.0000 H   0  0  0  0  0  0  0  0  0  0  0  0
    7.5681    1.8536    0.0000 H   0  0  0  0  0  0  0  0  0  0  0  0
    7.5207    0.9781    0.0000 H   0  0  0  0  0  0  0  0  0  0  0  0
    2.6718   -1.4929    0.0000 H   0  0  0  0  0  0  0  0  0  0  0  0
    2.2647   -2.1795    0.0000 H   0  0  0  0  0  0  0  0  0  0  0  0
    3.8100   -4.3256    0.0000 H   0  0  0  0  0  0  0  0  0  0  0  0
    9.9186    2.4242    0.0000 H   0  0  0  0  0  0  0  0  0  0  0  0
    9.3253    1.8919    0.0000 H   0  0  0  0  0  0  0  0  0  0  0  0
   10.9382    1.3911    0.0000 H   0  0  0  0  0  0  0  0  0  0  0  0
   11.5315    1.9234    0.0000 H   0  0  0  0  0  0  0  0  0  0  0  0
   11.4209    3.5506    0.0000 H   0  0  0  0  0  0  0  0  0  0  0  0
   12.3347    2.5608    0.0000 H   0  0  0  0  0  0  0  0  0  0  0  0
   12.8135    3.2954    0.0000 H   0  0  0  0  0  0  0  0  0  0  0  0
   12.0790    3.7742    0.0000 H   0  0  0  0  0  0  0  0  0  0  0  0
   11.0219    4.1197    0.0000 H   0  0  0  0  0  0  0  0  0  0  0  0
   10.1464    4.1671    0.0000 H   0  0  0  0  0  0  0  0  0  0  0  0
   10.0990    3.2915    0.0000 H   0  0  0  0  0  0  0  0  0  0  0  0
  1 23  2  0  0  0  0
  2  3  1  0  0  0  0
  2  6  1  0  0  0  0
  2  7  1  0  0  0  0
  2 14  1  1  0  0  0
  3  4  1  0  0  0  0
  3  8  1  0  0  0  0
  3 29  1  6  0  0  0
  4  5  1  0  0  0  0
  4 12  1  0  0  0  0
  4 30  1  1  0  0  0
  5  9  1  0  0  0  0
  5 10  1  0  0  0  0
  5 31  1  6  0  0  0
  6 11  1  0  0  0  0
  6 13  1  0  0  0  0
  6 32  1  6  0  0  0
  7 10  1  0  0  0  0
  7 33  1  0  0  0  0
  7 34  1  0  0  0  0
  8 11  1  0  0  0  0
  8 35  1  0  0  0  0
  8 36  1  0  0  0  0
  9 15  1  0  0  0  0
  9 17  1  0  0  0  0
  9 18  1  1  0  0  0
 10 37  1  0  0  0  0
 10 38  1  0  0  0  0
 11 39  1  0  0  0  0
 11 40  1  0  0  0  0
 12 16  1  0  0  0  0
 12 41  1  0  0  0  0
 12 42  1  0  0  0  0
 13 19  1  0  0  0  0
 13 20  1  6  0  0  0
 13 43  1  0  0  0  0
 14 44  1  0  0  0  0
 14 45  1  0  0  0  0
 14 46  1  0  0  0  0
 15 16  1  0  0  0  0
 15 22  2  0  0  0  0
 16 47  1  0  0  0  0
 16 48  1  0  0  0  0
 17 21  1  0  0  0  0
 17 49  1  0  0  0  0
 17 50  1  0  0  0  0
 18 51  1  0  0  0  0
 18 52  1  0  0  0  0
 18 53  1  0  0  0  0
 19 24  1  0  0  0  0
 19 54  1  0  0  0  0
 19 55  1  0  0  0  0
 20 56  1  0  0  0  0
 20 57  1  0  0  0  0
 20 58  1  0  0  0  0
 21 23  1  0  0  0  0
 21 59  1  0  0  0  0
 21 60  1  0  0  0  0
 22 23  1  0  0  0  0
 22 61  1  0  0  0  0
 24 25  1  0  0  0  0
 24 62  1  0  0  0  0
 24 63  1  0  0  0  0
 25 26  1  0  0  0  0
 25 64  1  0  0  0  0
 25 65  1  0  0  0  0
 26 27  1  0  0  0  0
 26 28  1  0  0  0  0
 26 66  1  0  0  0  0
 27 67  1  0  0  0  0
 27 68  1  0  0  0  0
 27 69  1  0  0  0  0
 28 70  1  0  0  0  0
 28 71  1  0  0  0  0
 28 72  1  0  0  0  0
M  END
> <PUBCHEM_COMPOUND_CID>
91477

> <PUBCHEM_COMPOUND_CANONICALIZED>
1

> <PUBCHEM_CACTVS_COMPLEXITY>
630

> <PUBCHEM_CACTVS_HBOND_ACCEPTOR>
1

> <PUBCHEM_CACTVS_HBOND_DONOR>
0

> <PUBCHEM_CACTVS_ROTATABLE_BOND>
5

> <PUBCHEM_CACTVS_SUBSKEYS>
AAADcfB4IAAAAAAAAAAAAAAAAAAAAYAAAAAwYIAAAAAAAGDAAAAAGgAAAAAADwSAgAACAAAAAACIAqBSAAAAAAAgAAAACAEAAEgAABIAAQAAAAAAgAAIAQMIiMCPgAAAAAAAAACAAAQAACAAAQAACAAAAA==

> <PUBCHEM_IUPAC_OPENEYE_NAME>
(8S,9S,10R,13R,14S,17R)-17-[(1R)-1,5-dimethylhexyl]-10,13-dimethyl-1,2,6,7,8,9,11,12,14,15,16,17-dodecahydrocyclopenta[a]phenanthren-3-one

> <PUBCHEM_IUPAC_CAS_NAME>
(8S,9S,10R,13R,14S,17R)-10,13-dimethyl-17-[(2R)-6-methylheptan-2-yl]-1,2,6,7,8,9,11,12,14,15,16,17-dodecahydrocyclopenta[a]phenanthren-3-one

> <PUBCHEM_IUPAC_NAME_MARKUP>
(8<I>S</I>,9<I>S</I>,10<I>R</I>,13<I>R</I>,14<I>S</I>,17<I>R</I>)-10,13-dimethyl-17-[(2<I>R</I>)-6-methylheptan-2-yl]-1,2,6,7,8,9,11,12,14,15,16,17-dodecahydrocyclopenta[a]phenanthren-3-one

> <PUBCHEM_IUPAC_NAME>
(8S,9S,10R,13R,14S,17R)-10,13-dimethyl-17-[(2R)-6-methylheptan-2-yl]-1,2,6,7,8,9,11,12,14,15,16,17-dodecahydrocyclopenta[a]phenanthren-3-one

> <PUBCHEM_IUPAC_SYSTEMATIC_NAME>
(8S,9S,10R,13R,14S,17R)-10,13-dimethyl-17-[(2R)-6-methylheptan-2-yl]-1,2,6,7,8,9,11,12,14,15,16,17-dodecahydrocyclopenta[a]phenanthren-3-one

> <PUBCHEM_IUPAC_TRADITIONAL_NAME>
(8S,9S,10R,13R,14S,17R)-17-[(1R)-1,5-dimethylhexyl]-10,13-dimethyl-1,2,6,7,8,9,11,12,14,15,16,17-dodecahydrocyclopenta[a]phenanthren-3-one

> <PUBCHEM_IUPAC_INCHI>
InChI=1S/C27H44O/c1-18(2)7-6-8-19(3)23-11-12-24-22-10-9-20-17-21(28)13-15-26(20,4)25(22)14-16-27(23,24)5/h17-19,22-25H,6-16H2,1-5H3/t19-,22+,23-,24+,25+,26+,27-/m1/s1

> <PUBCHEM_IUPAC_INCHIKEY>
NYOXRYYXRWJDKP-GYKMGIIDSA-N

> <PUBCHEM_XLOGP3>
8.4

> <PUBCHEM_EXACT_MASS>
384.339216

> <PUBCHEM_MOLECULAR_FORMULA>
C27H44O

> <PUBCHEM_MOLECULAR_WEIGHT>
384.6

> <PUBCHEM_OPENEYE_CAN_SMILES>
CC(C)CCCC(C)C1CCC2C1(CCC3C2CCC4=CC(=O)CCC34C)C

> <PUBCHEM_OPENEYE_ISO_SMILES>
C[C@H](CCCC(C)C)[C@H]1CC[C@@H]2[C@@]1(CC[C@H]3[C@H]2CCC4=CC(=O)CC[C@]34C)C

> <PUBCHEM_CACTVS_TPSA>
17.1

> <PUBCHEM_MONOISOTOPIC_WEIGHT>
384.339216

> <PUBCHEM_TOTAL_CHARGE>
0

> <PUBCHEM_HEAVY_ATOM_COUNT>
28

> <PUBCHEM_ATOM_DEF_STEREO_COUNT>
7

> <PUBCHEM_ATOM_UDEF_STEREO_COUNT>
0

> <PUBCHEM_BOND_DEF_STEREO_COUNT>
0

> <PUBCHEM_BOND_UDEF_STEREO_COUNT>
0

> <PUBCHEM_ISOTOPIC_ATOM_COUNT>
0

> <PUBCHEM_COMPONENT_COUNT>
1

> <PUBCHEM_CACTVS_TAUTO_COUNT>
-1

> <PUBCHEM_COORDINATE_TYPE>
1
5
255

> <PUBCHEM_BONDANNOTATIONS>
13  20  6
2  14  5
3  29  6
4  30  5
5  31  6
6  32  6
9  18  5

$$$$
