# Supplementary material for: Data showing the lipid conformations and membrane binding behaviors of beta-amyloid fibrils in phase-separated cholesterol-enriched lipid domains with and without glycolipid and oxidized cholesterol from coarse-grained molecular dynamics simulations
Source: Data Brief. 2020 Apr 19;30:105496. doi: 10.1016/j.dib.2020.105496 (PMC7186522; doi:10.1016/j.dib.2020.105496)
Supplement: Supplementary file 1 [file mmc1.zip › Supplementary-Data/S01/P4-CHOL-Structure2D_CID_3247060.sdf]

3247060
  -OEChem-03112009332D

 75 78  0     1  0  0  0  0  0999 V2000
    4.3472   -4.0496    0.0000 O   0  0  0  0  0  0  0  0  0  0  0  0
    2.5357   -3.0037    0.0000 O   0  0  0  0  0  0  0  0  0  0  0  0
    7.9288    0.0486    0.0000 C   0  0  1  0  0  0  0  0  0  0  0  0
    7.9288   -0.9514    0.0000 C   0  0  2  0  0  0  0  0  0  0  0  0
    7.0628   -1.4514    0.0000 C   0  0  1  0  0  0  0  0  0  0  0  0
    6.1968   -0.9514    0.0000 C   0  0  1  0  0  0  0  0  0  0  0  0
    8.8750    0.3533    0.0000 C   0  0  2  0  0  0  0  0  0  0  0  0
    7.0628    0.5486    0.0000 C   0  0  0  0  0  0  0  0  0  0  0  0
    5.2868   -1.4582    0.0000 C   0  0  2  0  0  0  0  0  0  0  0  0
    8.8750   -1.2561    0.0000 C   0  0  0  0  0  0  0  0  0  0  0  0
    6.1968    0.0486    0.0000 C   0  0  0  0  0  0  0  0  0  0  0  0
    9.4586   -0.4514    0.0000 C   0  0  0  0  0  0  0  0  0  0  0  0
    7.0789   -2.4929    0.0000 C   0  0  0  0  0  0  0  0  0  0  0  0
    9.1857    1.3038    0.0000 C   0  0  1  0  0  0  0  0  0  0  0  0
    7.9288    1.0486    0.0000 C   0  0  0  0  0  0  0  0  0  0  0  0
    5.2787   -2.4998    0.0000 C   0  0  0  0  0  0  0  0  0  0  0  0
    4.3599   -0.8942    0.0000 C   0  0  0  0  0  0  0  0  0  0  0  0
    6.1808   -3.0207    0.0000 C   0  0  0  0  0  0  0  0  0  0  0  0
    5.2945   -0.4583    0.0000 C   0  0  0  0  0  0  0  0  0  0  0  0
    4.3433   -3.0496    0.0000 C   0  0  2  0  0  0  0  0  0  0  0  0
    3.4120   -1.4221    0.0000 C   0  0  0  0  0  0  0  0  0  0  0  0
   10.1642    1.5101    0.0000 C   0  0  0  0  0  0  0  0  0  0  0  0
    3.4037   -2.5071    0.0000 C   0  0  2  0  0  0  0  0  0  0  0  0
    8.5179    2.0482    0.0000 C   0  0  0  0  0  0  0  0  0  0  0  0
   10.4749    2.4606    0.0000 C   0  0  0  0  0  0  0  0  0  0  0  0
   11.4534    2.6668    0.0000 C   0  0  0  0  0  0  0  0  0  0  0  0
   11.7640    3.6173    0.0000 C   0  0  0  0  0  0  0  0  0  0  0  0
   12.7425    3.8236    0.0000 C   0  0  0  0  0  0  0  0  0  0  0  0
   11.0962    4.3616    0.0000 C   0  0  0  0  0  0  0  0  0  0  0  0
    8.0188   -1.7966    0.0000 H   0  0  0  0  0  0  0  0  0  0  0  0
    7.8022   -1.8707    0.0000 H   0  0  0  0  0  0  0  0  0  0  0  0
    6.9329   -0.5264    0.0000 H   0  0  0  0  0  0  0  0  0  0  0  0
    9.7148    0.4852    0.0000 H   0  0  0  0  0  0  0  0  0  0  0  0
    7.4613    1.0236    0.0000 H   0  0  0  0  0  0  0  0  0  0  0  0
    6.6643    1.0236    0.0000 H   0  0  0  0  0  0  0  0  0  0  0  0
    8.6240   -1.8230    0.0000 H   0  0  0  0  0  0  0  0  0  0  0  0
    9.4124   -1.5654    0.0000 H   0  0  0  0  0  0  0  0  0  0  0  0
    5.9847    0.6312    0.0000 H   0  0  0  0  0  0  0  0  0  0  0  0
    5.5862   -0.0591    0.0000 H   0  0  0  0  0  0  0  0  0  0  0  0
    9.9195   -0.8661    0.0000 H   0  0  0  0  0  0  0  0  0  0  0  0
    9.9195   -0.0367    0.0000 H   0  0  0  0  0  0  0  0  0  0  0  0
    7.2969   -3.0733    0.0000 H   0  0  0  0  0  0  0  0  0  0  0  0
    7.6880   -2.3774    0.0000 H   0  0  0  0  0  0  0  0  0  0  0  0
    9.3783    1.8932    0.0000 H   0  0  0  0  0  0  0  0  0  0  0  0
    8.5488    1.0486    0.0000 H   0  0  0  0  0  0  0  0  0  0  0  0
    7.9288    1.6686    0.0000 H   0  0  0  0  0  0  0  0  0  0  0  0
    7.3088    1.0486    0.0000 H   0  0  0  0  0  0  0  0  0  0  0  0
    4.7681   -0.4275    0.0000 H   0  0  0  0  0  0  0  0  0  0  0  0
    3.9700   -0.4121    0.0000 H   0  0  0  0  0  0  0  0  0  0  0  0
    6.1832   -3.6407    0.0000 H   0  0  0  0  0  0  0  0  0  0  0  0
    5.9145   -0.4631    0.0000 H   0  0  0  0  0  0  0  0  0  0  0  0
    5.2993    0.1617    0.0000 H   0  0  0  0  0  0  0  0  0  0  0  0
    4.6745   -0.4535    0.0000 H   0  0  0  0  0  0  0  0  0  0  0  0
    3.8070   -3.3606    0.0000 H   0  0  0  0  0  0  0  0  0  0  0  0
    3.2075   -0.8368    0.0000 H   0  0  0  0  0  0  0  0  0  0  0  0
    2.8004   -1.5235    0.0000 H   0  0  0  0  0  0  0  0  0  0  0  0
   10.1848    0.8904    0.0000 H   0  0  0  0  0  0  0  0  0  0  0  0
   10.7780    1.4227    0.0000 H   0  0  0  0  0  0  0  0  0  0  0  0
    3.4025   -3.1271    0.0000 H   0  0  0  0  0  0  0  0  0  0  0  0
    8.9793    2.4622    0.0000 H   0  0  0  0  0  0  0  0  0  0  0  0
    8.1038    2.5096    0.0000 H   0  0  0  0  0  0  0  0  0  0  0  0
    8.0564    1.6341    0.0000 H   0  0  0  0  0  0  0  0  0  0  0  0
   10.4543    3.0802    0.0000 H   0  0  0  0  0  0  0  0  0  0  0  0
    9.8611    2.5479    0.0000 H   0  0  0  0  0  0  0  0  0  0  0  0
    3.8114   -4.3616    0.0000 H   0  0  0  0  0  0  0  0  0  0  0  0
    2.0000   -2.6917    0.0000 H   0  0  0  0  0  0  0  0  0  0  0  0
   11.4739    2.0471    0.0000 H   0  0  0  0  0  0  0  0  0  0  0  0
   12.0672    2.5795    0.0000 H   0  0  0  0  0  0  0  0  0  0  0  0
   12.1781    3.1559    0.0000 H   0  0  0  0  0  0  0  0  0  0  0  0
   12.8704    3.2169    0.0000 H   0  0  0  0  0  0  0  0  0  0  0  0
   13.3492    3.9514    0.0000 H   0  0  0  0  0  0  0  0  0  0  0  0
   12.6147    4.4302    0.0000 H   0  0  0  0  0  0  0  0  0  0  0  0
   11.5577    4.7757    0.0000 H   0  0  0  0  0  0  0  0  0  0  0  0
   10.6821    4.8231    0.0000 H   0  0  0  0  0  0  0  0  0  0  0  0
   10.6347    3.9476    0.0000 H   0  0  0  0  0  0  0  0  0  0  0  0
 20  1  1  1  0  0  0
  1 65  1  0  0  0  0
 23  2  1  1  0  0  0
  2 66  1  0  0  0  0
  3  4  1  0  0  0  0
  3  7  1  0  0  0  0
  3  8  1  0  0  0  0
  3 15  1  1  0  0  0
  4  5  1  0  0  0  0
  4 10  1  0  0  0  0
  4 30  1  6  0  0  0
  5  6  1  0  0  0  0
  5 13  1  0  0  0  0
  5 31  1  1  0  0  0
  6  9  1  0  0  0  0
  6 11  1  0  0  0  0
  6 32  1  6  0  0  0
  7 12  1  0  0  0  0
  7 14  1  0  0  0  0
  7 33  1  6  0  0  0
  8 11  1  0  0  0  0
  8 34  1  0  0  0  0
  8 35  1  0  0  0  0
  9 16  1  0  0  0  0
  9 17  1  0  0  0  0
  9 19  1  1  0  0  0
 10 12  1  0  0  0  0
 10 36  1  0  0  0  0
 10 37  1  0  0  0  0
 11 38  1  0  0  0  0
 11 39  1  0  0  0  0
 12 40  1  0  0  0  0
 12 41  1  0  0  0  0
 13 18  1  0  0  0  0
 13 42  1  0  0  0  0
 13 43  1  0  0  0  0
 14 22  1  0  0  0  0
 14 24  1  6  0  0  0
 14 44  1  0  0  0  0
 15 45  1  0  0  0  0
 15 46  1  0  0  0  0
 15 47  1  0  0  0  0
 16 18  2  0  0  0  0
 16 20  1  0  0  0  0
 17 21  1  0  0  0  0
 17 48  1  0  0  0  0
 17 49  1  0  0  0  0
 18 50  1  0  0  0  0
 19 51  1  0  0  0  0
 19 52  1  0  0  0  0
 19 53  1  0  0  0  0
 20 23  1  0  0  0  0
 20 54  1  0  0  0  0
 21 23  1  0  0  0  0
 21 55  1  0  0  0  0
 21 56  1  0  0  0  0
 22 25  1  0  0  0  0
 22 57  1  0  0  0  0
 22 58  1  0  0  0  0
 23 59  1  0  0  0  0
 24 60  1  0  0  0  0
 24 61  1  0  0  0  0
 24 62  1  0  0  0  0
 25 26  1  0  0  0  0
 25 63  1  0  0  0  0
 25 64  1  0  0  0  0
 26 27  1  0  0  0  0
 26 67  1  0  0  0  0
 26 68  1  0  0  0  0
 27 28  1  0  0  0  0
 27 29  1  0  0  0  0
 27 69  1  0  0  0  0
 28 70  1  0  0  0  0
 28 71  1  0  0  0  0
 28 72  1  0  0  0  0
 29 73  1  0  0  0  0
 29 74  1  0  0  0  0
 29 75  1  0  0  0  0
M  END
> <PUBCHEM_COMPOUND_CID>
3247060

> <PUBCHEM_COMPOUND_CANONICALIZED>
1

> <PUBCHEM_CACTVS_COMPLEXITY>
624

> <PUBCHEM_CACTVS_HBOND_ACCEPTOR>
2

> <PUBCHEM_CACTVS_HBOND_DONOR>
2

> <PUBCHEM_CACTVS_ROTATABLE_BOND>
5

> <PUBCHEM_CACTVS_SUBSKEYS>
AAADcfB4MAAAAAAAAAAAAAAAAAAAAYAAAAAwYIAAAAAAAGCAAAAAGgAACAAADxSggAICAAAAAgCAAiBCAAAAAAAgAAAACAAAAAgBFAIAAQAAUAAEwAAJEAOAwPAPgAAAAAAAAADAAAYAACCAAQAACAAAAA==

> <PUBCHEM_IUPAC_OPENEYE_NAME>
(3S,4R,8S,9S,10R,13R,14S,17R)-17-[(1R)-1,5-dimethylhexyl]-10,13-dimethyl-2,3,4,7,8,9,11,12,14,15,16,17-dodecahydro-1H-cyclopenta[a]phenanthrene-3,4-diol

> <PUBCHEM_IUPAC_CAS_NAME>
(3S,4R,8S,9S,10R,13R,14S,17R)-10,13-dimethyl-17-[(2R)-6-methylheptan-2-yl]-2,3,4,7,8,9,11,12,14,15,16,17-dodecahydro-1H-cyclopenta[a]phenanthrene-3,4-diol

> <PUBCHEM_IUPAC_NAME_MARKUP>
(3<I>S</I>,4<I>R</I>,8<I>S</I>,9<I>S</I>,10<I>R</I>,13<I>R</I>,14<I>S</I>,17<I>R</I>)-10,13-dimethyl-17-[(2<I>R</I>)-6-methylheptan-2-yl]-2,3,4,7,8,9,11,12,14,15,16,17-dodecahydro-1<I>H</I>-cyclopenta[a]phenanthrene-3,4-diol

> <PUBCHEM_IUPAC_NAME>
(3S,4R,8S,9S,10R,13R,14S,17R)-10,13-dimethyl-17-[(2R)-6-methylheptan-2-yl]-2,3,4,7,8,9,11,12,14,15,16,17-dodecahydro-1H-cyclopenta[a]phenanthrene-3,4-diol

> <PUBCHEM_IUPAC_SYSTEMATIC_NAME>
(3S,4R,8S,9S,10R,13R,14S,17R)-10,13-dimethyl-17-[(2R)-6-methylheptan-2-yl]-2,3,4,7,8,9,11,12,14,15,16,17-dodecahydro-1H-cyclopenta[a]phenanthrene-3,4-diol

> <PUBCHEM_IUPAC_TRADITIONAL_NAME>
(3S,4R,8S,9S,10R,13R,14S,17R)-17-[(1R)-1,5-dimethylhexyl]-10,13-dimethyl-2,3,4,7,8,9,11,12,14,15,16,17-dodecahydro-1H-cyclopenta[a]phenanthrene-3,4-diol

> <PUBCHEM_IUPAC_INCHI>
InChI=1S/C27H46O2/c1-17(2)7-6-8-18(3)20-11-12-21-19-9-10-23-25(29)24(28)14-16-27(23,5)22(19)13-15-26(20,21)4/h10,17-22,24-25,28-29H,6-9,11-16H2,1-5H3/t18-,19+,20-,21+,22+,24+,25-,26-,27-/m1/s1

> <PUBCHEM_IUPAC_INCHIKEY>
CZDKQKOAHAICSF-JSAMMMMSSA-N

> <PUBCHEM_XLOGP3_AA>
7.4

> <PUBCHEM_EXACT_MASS>
402.349781

> <PUBCHEM_MOLECULAR_FORMULA>
C27H46O2

> <PUBCHEM_MOLECULAR_WEIGHT>
402.7

> <PUBCHEM_OPENEYE_CAN_SMILES>
CC(C)CCCC(C)C1CCC2C1(CCC3C2CC=C4C3(CCC(C4O)O)C)C

> <PUBCHEM_OPENEYE_ISO_SMILES>
C[C@H](CCCC(C)C)[C@H]1CC[C@@H]2[C@@]1(CC[C@H]3[C@H]2CC=C4[C@@]3(CC[C@@H]([C@@H]4O)O)C)C

> <PUBCHEM_CACTVS_TPSA>
40.5

> <PUBCHEM_MONOISOTOPIC_WEIGHT>
402.349781

> <PUBCHEM_TOTAL_CHARGE>
0

> <PUBCHEM_HEAVY_ATOM_COUNT>
29

> <PUBCHEM_ATOM_DEF_STEREO_COUNT>
9

> <PUBCHEM_ATOM_UDEF_STEREO_COUNT>
0

> <PUBCHEM_BOND_DEF_STEREO_COUNT>
0

> <PUBCHEM_BOND_UDEF_STEREO_COUNT>
0

> <PUBCHEM_ISOTOPIC_ATOM_COUNT>
0

> <PUBCHEM_COMPONENT_COUNT>
1

> <PUBCHEM_CACTVS_TAUTO_COUNT>
-1

> <PUBCHEM_COORDINATE_TYPE>
1
5
255

> <PUBCHEM_BONDANNOTATIONS>
20  1  5
14  24  6
23  2  5
3  15  5
4  30  6
5  31  5
6  32  6
7  33  6
9  19  5

$$$$
