# Supplementary material for: Data showing the lipid conformations and membrane binding behaviors of beta-amyloid fibrils in phase-separated cholesterol-enriched lipid domains with and without glycolipid and oxidized cholesterol from coarse-grained molecular dynamics simulations
Source: Data Brief. 2020 Apr 19;30:105496. doi: 10.1016/j.dib.2020.105496 (PMC7186522; doi:10.1016/j.dib.2020.105496)
Supplement: Supplementary file 1 [file mmc1.zip › Supplementary-Data/S08-12/P1-ABC-3.pdb]

TITLE     P1-ABC system t= 20000000.00000
REMARK    THIS IS A SIMULATION BOX
CRYST1  226.294  228.053  125.450  90.00  90.00  90.00 P 1           1
MODEL        1
ATOM      1  BB  LEU     1     104.401 123.507  68.935  1.00  0.00           B
ATOM      2  SC1 LEU     1     105.951 124.507  67.085  1.00  0.00           S
ATOM      3  BB  VAL     2     106.801 121.607  71.035  1.00  0.00           B
ATOM      4  SC1 VAL     2     108.201 121.107  72.435  1.00  0.00           S
ATOM      5  BB  PHE     3     108.101 119.557  68.135  1.00  0.00           B
ATOM      6  SC1 PHE     3     110.101 120.107  65.335  1.00  0.00           S
ATOM      7  SC2 PHE     3     110.051 121.757  67.085  1.00  0.00           S
ATOM      8  SC3 PHE     3     111.551 122.007  65.235  1.00  0.00           S
ATOM      9  BB  PHE     4     109.901 116.357  69.085  1.00  0.00           B
ATOM     10  SC1 PHE     4     109.901 116.407  72.635  1.00  0.00           S
ATOM     11  SC2 PHE     4     112.051 116.007  71.685  1.00  0.00           S
ATOM     12  SC3 PHE     4     111.851 117.057  73.835  1.00  0.00           S
ATOM     13  BB  ALA     5     112.301 115.057  66.535  1.00  0.00           B
ATOM     14  BB  GLU     6     115.001 113.307  68.635  1.00  0.00           B
ATOM     15  SC1 GLU     6     116.601 115.157  68.985  1.00  0.00           S
ATOM     16  BB  ASP     7     116.201 109.957  67.235  1.00  0.00           B
ATOM     17  SC1 ASP     7     118.301 110.407  65.885  1.00  0.00           S
ATOM     18  BB  VAL     8     117.351 108.307  70.435  1.00  0.00           B
ATOM     19  SC1 VAL     8     117.401 109.357  72.185  1.00  0.00           S
ATOM     20  BB  GLY     9     120.601 106.357  70.485  1.00  0.00           B
ATOM     21  BB  SER    10     122.651 103.357  71.635  1.00  0.00           B
ATOM     22  SC1 SER    10     123.351 102.607  73.285  1.00  0.00           S
ATOM     23  BB  ASN    11     124.601 103.807  68.435  1.00  0.00           B
ATOM     24  SC1 ASN    11     125.151 106.207  68.135  1.00  0.00           S
ATOM     25  BB  LYS    12     124.451 101.457  65.535  1.00  0.00           B
ATOM     26  SC1 LYS    12     126.151  99.857  66.585  1.00  0.00           S
ATOM     27  SC2 LYS    12     128.601  98.707  65.785  1.00  0.00           S
ATOM     28  BB  GLY    13     124.351 104.207  62.885  1.00  0.00           B
ATOM     29  BB  ALA    14     124.951 101.657  60.135  1.00  0.00           B
ATOM     30  BB  ILE    15     123.751 103.407  57.035  1.00  0.00           B
ATOM     31  SC1 ILE    15     124.351 102.657  55.235  1.00  0.00           S
ATOM     32  BB  ILE    16     121.051 106.057  57.635  1.00  0.00           B
ATOM     33  SC1 ILE    16     120.601 107.007  55.585  1.00  0.00           S
ATOM     34  BB  GLY    17     120.301 108.457  60.585  1.00  0.00           B
ATOM     35  BB  LEU    18     119.351 111.857  59.335  1.00  0.00           B
ATOM     36  SC1 LEU    18     119.651 111.957  56.735  1.00  0.00           S
ATOM     37  BB  MET    19     116.901 114.457  60.835  1.00  0.00           B
ATOM     38  SC1 MET    19     115.151 113.407  63.235  1.00  0.00           S
ATOM     39  BB  VAL    20     115.901 116.707  57.985  1.00  0.00           B
ATOM     40  SC1 VAL    20     116.751 116.407  56.185  1.00  0.00           S
ATOM     41  BB  GLY    21     113.401 119.207  59.335  1.00  0.00           B
ATOM     42  BB  GLY    22     114.401 122.707  60.385  1.00  0.00           B
ATOM     43  BB  VAL    23     112.101 125.107  58.635  1.00  0.00           B
ATOM     44  SC1 VAL    23     112.201 125.857  56.785  1.00  0.00           S
ATOM     45  BB  VAL    24     111.951 127.457  61.535  1.00  0.00           B
ATOM     46  SC1 VAL    24     112.001 126.207  63.085  1.00  0.00           S
ATOM     47  BB  ILE    25     110.901 130.807  60.035  1.00  0.00           B
ATOM     48  SC1 ILE    25     111.551 130.657  57.835  1.00  0.00           S
ATOM     49  BB  ALA    26     108.951 132.807  62.535  1.00  0.00           B
ATOM     50  BB  LEU    27     100.501 121.057  68.185  1.00  0.00           B
ATOM     51  SC1 LEU    27      98.351 120.557  69.685  1.00  0.00           S
ATOM     52  BB  VAL    28     102.751 118.007  68.985  1.00  0.00           B
ATOM     53  SC1 VAL    28     103.051 116.557  70.335  1.00  0.00           S
ATOM     54  BB  PHE    29     105.101 117.007  66.235  1.00  0.00           B
ATOM     55  SC1 PHE    29     105.351 118.457  63.635  1.00  0.00           S
ATOM     56  SC2 PHE    29     104.501 120.107  65.135  1.00  0.00           S
ATOM     57  SC3 PHE    29     105.351 120.757  62.985  1.00  0.00           S
ATOM     58  BB  PHE    30     106.651 113.857  67.635  1.00  0.00           B
ATOM     59  SC1 PHE    30     106.801 113.657  71.185  1.00  0.00           S
ATOM     60  SC2 PHE    30     105.901 111.757  70.085  1.00  0.00           S
ATOM     61  SC3 PHE    30     106.351 111.707  72.435  1.00  0.00           S
ATOM     62  BB  ALA    31     108.951 111.807  65.385  1.00  0.00           B
ATOM     63  BB  GLU    32     110.501 110.107  68.385  1.00  0.00           B
ATOM     64  SC1 GLU    32     110.951 111.407  70.635  1.00  0.00           S
ATOM     65  BB  ASP    33     112.451 106.857  68.885  1.00  0.00           B
ATOM     66  SC1 ASP    33     113.451 105.157  67.235  1.00  0.00           S
ATOM     67  BB  VAL    34     114.301 105.807  71.985  1.00  0.00           B
ATOM     68  SC1 VAL    34     114.351 105.907  73.985  1.00  0.00           S
ATOM     69  BB  GLY    35     116.201 102.857  70.535  1.00  0.00           B
ATOM     70  BB  SER    36     119.001 100.507  71.735  1.00  0.00           B
ATOM     71  SC1 SER    36     119.051  99.957  73.585  1.00  0.00           S
ATOM     72  BB  ASN    37     121.601 100.007  69.085  1.00  0.00           B
ATOM     73  SC1 ASN    37     123.201  98.457  70.135  1.00  0.00           S
ATOM     74  BB  LYS    38     119.751 101.007  65.935  1.00  0.00           B
ATOM     75  SC1 LYS    38     119.751 103.607  66.335  1.00  0.00           S
ATOM     76  SC2 LYS    38     120.901 106.257  65.635  1.00  0.00           S
ATOM     77  BB  GLY    39     121.851 100.857  62.785  1.00  0.00           B
ATOM     78  BB  ALA    40     121.501  98.607  59.785  1.00  0.00           B
ATOM     79  BB  ILE    41     119.501 100.657  57.285  1.00  0.00           B
ATOM     80  SC1 ILE    41     119.901 100.657  55.135  1.00  0.00           S
ATOM     81  BB  ILE    42     117.951 103.457  59.235  1.00  0.00           B
ATOM     82  SC1 ILE    42     117.601 102.357  61.335  1.00  0.00           S
ATOM     83  BB  GLY    43     115.751 106.407  58.135  1.00  0.00           B
ATOM     84  BB  LEU    44     114.501 109.507  59.935  1.00  0.00           B
ATOM     85  SC1 LEU    44     113.101 109.357  62.185  1.00  0.00           S
ATOM     86  BB  MET    45     113.201 112.307  57.735  1.00  0.00           B
ATOM     87  SC1 MET    45     114.851 111.607  55.485  1.00  0.00           S
ATOM     88  BB  VAL    46     111.151 115.007  59.585  1.00  0.00           B
ATOM     89  SC1 VAL    46     110.651 115.207  61.485  1.00  0.00           S
ATOM     90  BB  GLY    47     109.451 117.907  57.785  1.00  0.00           B
ATOM     91  BB  GLY    48     109.401 120.707  60.335  1.00  0.00           B
ATOM     92  BB  VAL    49     108.101 123.707  58.435  1.00  0.00           B
ATOM     93  SC1 VAL    49     107.651 123.757  56.535  1.00  0.00           S
ATOM     94  BB  VAL    50     107.401 126.507  60.935  1.00  0.00           B
ATOM     95  SC1 VAL    50     106.901 125.207  62.385  1.00  0.00           S
ATOM     96  BB  ILE    51     106.951 129.007  58.035  1.00  0.00           B
ATOM     97  SC1 ILE    51     107.651 128.307  55.885  1.00  0.00           S
ATOM     98  BB  ALA    52     105.451 131.657  60.385  1.00  0.00           B
ATOM     99  BB  LEU    53      98.851 119.657  63.735  1.00  0.00           B
ATOM    100  SC1 LEU    53     100.451 118.857  61.735  1.00  0.00           S
ATOM    101  BB  VAL    54      99.201 116.507  65.835  1.00  0.00           B
ATOM    102  SC1 VAL    54      98.951 115.357  67.435  1.00  0.00           S
ATOM    103  BB  PHE    55     101.751 114.307  63.985  1.00  0.00           B
ATOM    104  SC1 PHE    55     103.501 114.607  61.235  1.00  0.00           S
ATOM    105  SC2 PHE    55     104.651 112.957  62.535  1.00  0.00           S
ATOM    106  SC3 PHE    55     105.851 114.807  61.535  1.00  0.00           S
ATOM    107  BB  PHE    56     102.801 111.707  66.535  1.00  0.00           B
ATOM    108  SC1 PHE    56     100.851 109.757  68.035  1.00  0.00           S
ATOM    109  SC2 PHE    56     101.601 111.607  69.385  1.00  0.00           S
ATOM    110  SC3 PHE    56      99.401 110.757  69.685  1.00  0.00           S
ATOM    111  BB  ALA    57     105.651 109.357  65.735  1.00  0.00           B
ATOM    112  BB  GLU    58     107.001 107.007  68.335  1.00  0.00           B
ATOM    113  SC1 GLU    58     104.301 106.357  69.285  1.00  0.00           S
ATOM    114  BB  ASP    59     108.551 103.657  68.985  1.00  0.00           B
ATOM    115  SC1 ASP    59     108.701 101.807  67.235  1.00  0.00           S
ATOM    116  BB  VAL    60     110.901 102.857  71.885  1.00  0.00           B
ATOM    117  SC1 VAL    60     110.251 102.857  73.785  1.00  0.00           S
ATOM    118  BB  GLY    61     112.951 100.357  69.935  1.00  0.00           B
ATOM    119  BB  SER    62     115.001  97.557  71.285  1.00  0.00           B
ATOM    120  SC1 SER    62     115.351  96.457  72.835  1.00  0.00           S
ATOM    121  BB  ASN    63     117.351  96.957  68.485  1.00  0.00           B
ATOM    122  SC1 ASN    63     119.151  95.157  68.485  1.00  0.00           S
ATOM    123  BB  LYS    64     116.101  99.157  65.685  1.00  0.00           B
ATOM    124  SC1 LYS    64     114.401 100.907  64.885  1.00  0.00           S
ATOM    125  SC2 LYS    64     111.501 101.007  63.735  1.00  0.00           S
ATOM    126  BB  GLY    65     118.451  97.557  63.085  1.00  0.00           B
ATOM    127  BB  ALA    66     118.001  96.357  59.535  1.00  0.00           B
ATOM    128  BB  ILE    67     115.751  98.507  57.585  1.00  0.00           B
ATOM    129  SC1 ILE    67     115.701  97.457  55.635  1.00  0.00           S
ATOM    130  BB  ILE    68     113.451 101.307  58.735  1.00  0.00           B
ATOM    131  SC1 ILE    68     112.201 101.407  56.885  1.00  0.00           S
ATOM    132  BB  GLY    69     112.551 104.607  60.285  1.00  0.00           B
ATOM    133  BB  LEU    70     110.401 107.407  59.085  1.00  0.00           B
ATOM    134  SC1 LEU    70     111.001 107.057  56.535  1.00  0.00           S
ATOM    135  BB  MET    71     108.151 110.307  60.235  1.00  0.00           B
ATOM    136  SC1 MET    71     105.751 108.707  61.185  1.00  0.00           S
ATOM    137  BB  VAL    72     108.501 112.757  57.485  1.00  0.00           B
ATOM    138  SC1 VAL    72     109.051 111.907  55.785  1.00  0.00           S
ATOM    139  BB  GLY    73     106.151 115.557  56.635  1.00  0.00           B
ATOM    140  BB  GLY    74     106.001 118.757  58.485  1.00  0.00           B
ATOM    141  BB  VAL    75     103.401 121.457  58.185  1.00  0.00           B
ATOM    142  SC1 VAL    75     102.151 120.607  56.885  1.00  0.00           S
ATOM    143  BB  VAL    76     102.751 124.707  59.985  1.00  0.00           B
ATOM    144  SC1 VAL    76     102.351 124.757  61.985  1.00  0.00           S
ATOM    145  BB  ILE    77     101.801 127.507  57.685  1.00  0.00           B
ATOM    146  SC1 ILE    77     102.851 126.457  55.935  1.00  0.00           S
ATOM    147  BB  ALA    78     101.301 130.607  59.885  1.00  0.00           B
ATOM    148  ROH CHO    79      64.601 161.707  46.985  1.00  0.00            
ATOM    149  R1  CHO    79      63.901 162.157  49.685  1.00  0.00            
ATOM    150  R2  CHO    79      63.751 160.107  51.535  1.00  0.00            
ATOM    151  R3  CHO    79      65.501 161.657  52.935  1.00  0.00            
ATOM    152  R4  CHO    79      63.851 160.307  54.985  1.00  0.00            
ATOM    153  R5  CHO    79      64.201 162.457  54.785  1.00  0.00            
ATOM    154  C1  CHO    79      65.551 161.907  58.335  1.00  0.00           C
ATOM    155  C2  CHO    79      64.351 162.907  61.185  1.00  0.00           C
ATOM    156  ROH CHO    80     110.201  67.657  48.735  1.00  0.00            
ATOM    157  R1  CHO    80     109.151  66.407  46.485  1.00  0.00            
ATOM    158  R2  CHO    80     106.701  67.057  45.385  1.00  0.00            
ATOM    159  R3  CHO    80     108.151  67.357  43.085  1.00  0.00            
ATOM    160  R4  CHO    80     105.401  67.007  42.135  1.00  0.00            
ATOM    161  R5  CHO    80     107.151  65.857  41.535  1.00  0.00            
ATOM    162  C1  CHO    80     106.051  67.257  38.185  1.00  0.00           C
ATOM    163  C2  CHO    80     106.651  67.757  33.985  1.00  0.00           C
ATOM    164  ROH CHO    81      77.351 132.557  32.135  1.00  0.00            
ATOM    165  R1  CHO    81      78.901 131.207  34.135  1.00  0.00            
ATOM    166  R2  CHO    81      79.101 132.107  36.735  1.00  0.00            
ATOM    167  R3  CHO    81      78.201 129.607  37.335  1.00  0.00            
ATOM    168  R4  CHO    81      79.051 130.757  39.885  1.00  0.00            
ATOM    169  R5  CHO    81      79.701 128.857  39.035  1.00  0.00            
ATOM    170  C1  CHO    81      78.201 127.657  42.335  1.00  0.00           C
ATOM    171  C2  CHO    81      81.601 127.357  43.785  1.00  0.00           C
ATOM    172  ROH CHO    82     210.751  83.657  37.185  1.00  0.00            
ATOM    173  R1  CHO    82     211.351  84.807  39.685  1.00  0.00            
ATOM    174  R2  CHO    82     211.301  83.307  42.035  1.00  0.00            
ATOM    175  R3  CHO    82     213.851  84.257  42.285  1.00  0.00            
ATOM    176  R4  CHO    82     213.251  82.907  44.835  1.00  0.00            
ATOM    177  R5  CHO    82     213.951  84.957  44.585  1.00  0.00            
ATOM    178  C1  CHO    82     216.751  83.607  46.785  1.00  0.00           C
ATOM    179  C2  CHO    82     218.451  83.707  49.385  1.00  0.00           C
ATOM    180  ROH CHO    83     202.801 118.057  30.085  1.00  0.00            
ATOM    181  R1  CHO    83     202.301 115.457  29.035  1.00  0.00            
ATOM    182  R2  CHO    83     200.251 113.857  29.985  1.00  0.00            
ATOM    183  R3  CHO    83     199.551 113.807  27.335  1.00  0.00            
ATOM    184  R4  CHO    83     197.751 111.907  28.685  1.00  0.00            
ATOM    185  R5  CHO    83     199.001 111.507  26.935  1.00  0.00            
ATOM    186  C1  CHO    83     195.601 110.707  25.435  1.00  0.00           C
ATOM    187  C2  CHO    83     193.301 108.507  24.835  1.00  0.00           C
ATOM    188  ROH CHO    84     180.451 216.107  24.885  1.00  0.00            
ATOM    189  R1  CHO    84     180.001 216.157  22.085  1.00  0.00            
ATOM    190  R2  CHO    84     177.551 215.607  20.985  1.00  0.00            
ATOM    191  R3  CHO    84     177.901 218.007  19.785  1.00  0.00            
ATOM    192  R4  CHO    84     176.651 216.307  17.735  1.00  0.00            
ATOM    193  R5  CHO    84     178.501 217.457  17.535  1.00  0.00            
ATOM    194  C1  CHO    84     176.501 219.007  14.685  1.00  0.00           C
ATOM    195  C2  CHO    84     174.951 216.757  12.935  1.00  0.00           C
ATOM    196  ROH CHO    85      26.451  35.057  53.135  1.00  0.00            
ATOM    197  R1  CHO    85      28.851  35.657  51.735  1.00  0.00            
ATOM    198  R2  CHO    85      31.251  34.507  52.385  1.00  0.00            
ATOM    199  R3  CHO    85      31.301  33.807  49.785  1.00  0.00            
ATOM    200  R4  CHO    85      34.101  33.507  50.635  1.00  0.00            
ATOM    201  R5  CHO    85      33.351  34.657  48.935  1.00  0.00            
ATOM    202  C1  CHO    85      35.751  32.307  47.135  1.00  0.00           C
ATOM    203  C2  CHO    85      36.001  30.607  44.135  1.00  0.00           C
ATOM    204  ROH CHO    86     209.601   2.557  48.335  1.00  0.00            
ATOM    205  R1  CHO    86     210.651   3.757  45.985  1.00  0.00            
ATOM    206  R2  CHO    86     211.351   2.307  43.735  1.00  0.00            
ATOM    207  R3  CHO    86     209.651   4.007  42.485  1.00  0.00            
ATOM    208  R4  CHO    86     211.251   2.857  40.335  1.00  0.00            
ATOM    209  R5  CHO    86     210.951   4.957  40.735  1.00  0.00            
ATOM    210  C1  CHO    86     209.551   4.757  37.185  1.00  0.00           C
ATOM    211  C2  CHO    86     210.401   4.407  33.535  1.00  0.00           C
ATOM    212  ROH CHO    87     122.951 166.707  40.885  1.00  0.00            
ATOM    213  R1  CHO    87     122.351 167.707  38.335  1.00  0.00            
ATOM    214  R2  CHO    87     120.601 169.807  37.885  1.00  0.00            
ATOM    215  R3  CHO    87     122.751 170.857  36.535  1.00  0.00            
ATOM    216  R4  CHO    87     120.651 172.907  36.335  1.00  0.00            
ATOM    217  R5  CHO    87     121.751 172.007  34.685  1.00  0.00            
ATOM    218  C1  CHO    87     122.651 175.657  34.185  1.00  0.00           C
ATOM    219  C2  CHO    87     124.551 177.007  31.535  1.00  0.00           C
ATOM    220  ROH CHO    88      90.601  62.357  33.735  1.00  0.00            
ATOM    221  R1  CHO    88      90.501  62.807  30.935  1.00  0.00            
ATOM    222  R2  CHO    88      92.551  62.007  29.185  1.00  0.00            
ATOM    223  R3  CHO    88      90.451  60.757  27.935  1.00  0.00            
ATOM    224  R4  CHO    88      92.551  61.057  25.885  1.00  0.00            
ATOM    225  R5  CHO    88      90.451  61.707  25.735  1.00  0.00            
ATOM    226  C1  CHO    88      90.601  59.407  22.735  1.00  0.00           C
ATOM    227  C2  CHO    88      90.751  61.157  19.235  1.00  0.00           C
ATOM    228  ROH CHO    89      73.101  99.657  24.385  1.00  0.00            
ATOM    229  R1  CHO    89      72.451 100.407  27.035  1.00  0.00            
ATOM    230  R2  CHO    89      72.051  98.557  29.035  1.00  0.00            
ATOM    231  R3  CHO    89      73.951 100.007  30.335  1.00  0.00            
ATOM    232  R4  CHO    89      73.001  98.107  32.335  1.00  0.00            
ATOM    233  R5  CHO    89      73.101 100.257  32.585  1.00  0.00            
ATOM    234  C1  CHO    89      75.351  99.157  35.485  1.00  0.00           C
ATOM    235  C2  CHO    89      77.351  96.407  38.385  1.00  0.00           C
ATOM    236  ROH CHO    90      36.151 183.657  44.785  1.00  0.00            
ATOM    237  R1  CHO    90      34.951 184.857  47.035  1.00  0.00            
ATOM    238  R2  CHO    90      34.451 183.457  49.385  1.00  0.00            
ATOM    239  R3  CHO    90      35.851 185.457  50.535  1.00  0.00            
ATOM    240  R4  CHO    90      35.251 183.657  52.735  1.00  0.00            
ATOM    241  R5  CHO    90      34.801 185.807  52.635  1.00  0.00            
ATOM    242  C1  CHO    90      37.001 185.657  55.735  1.00  0.00           C
ATOM    243  C2  CHO    90      36.451 187.557  58.935  1.00  0.00           C
ATOM    244  ROH CHO    91      45.901 115.457  41.585  1.00  0.00            
ATOM    245  R1  CHO    91      46.101 113.657  39.385  1.00  0.00            
ATOM    246  R2  CHO    91      43.951 112.807  37.935  1.00  0.00            
ATOM    247  R3  CHO    91      45.401 113.757  35.835  1.00  0.00            
ATOM    248  R4  CHO    91      43.201 112.257  34.635  1.00  0.00            
ATOM    249  R5  CHO    91      45.351 112.007  34.235  1.00  0.00            
ATOM    250  C1  CHO    91      44.101 112.857  30.685  1.00  0.00           C
ATOM    251  C2  CHO    91      44.351 111.707  26.835  1.00  0.00           C
ATOM    252  ROH CHO    92      93.301  86.707  19.485  1.00  0.00            
ATOM    253  R1  CHO    92      92.301  86.857  22.135  1.00  0.00            
ATOM    254  R2  CHO    92      92.251  84.707  23.835  1.00  0.00            
ATOM    255  R3  CHO    92      93.601  86.357  25.485  1.00  0.00            
ATOM    256  R4  CHO    92      92.251  84.507  27.285  1.00  0.00            
ATOM    257  R5  CHO    92      92.101  86.657  27.335  1.00  0.00            
ATOM    258  C1  CHO    92      93.501  85.907  30.835  1.00  0.00           C
ATOM    259  C2  CHO    92      93.751  85.057  34.585  1.00  0.00           C
ATOM    260  ROH CHO    93     137.801 172.807  30.635  1.00  0.00            
ATOM    261  R1  CHO    93     138.751 171.107  32.685  1.00  0.00            
ATOM    262  R2  CHO    93     138.701 168.357  32.485  1.00  0.00            
ATOM    263  R3  CHO    93     141.351 168.557  33.035  1.00  0.00            
ATOM    264  R4  CHO    93     140.901 165.707  32.735  1.00  0.00            
ATOM    265  R5  CHO    93     141.851 166.707  34.435  1.00  0.00            
ATOM    266  C1  CHO    93     144.701 164.357  33.385  1.00  0.00           C
ATOM    267  C2  CHO    93     147.151 161.307  33.285  1.00  0.00           C
ATOM    268  ROH CHO    94      79.901 220.257  38.885  1.00  0.00            
ATOM    269  R1  CHO    94      79.501 218.207  36.985  1.00  0.00            
ATOM    270  R2  CHO    94      77.001 217.257  36.385  1.00  0.00            
ATOM    271  R3  CHO    94      77.751 217.857  33.835  1.00  0.00            
ATOM    272  R4  CHO    94      75.251 216.307  33.535  1.00  0.00            
ATOM    273  R5  CHO    94      77.151 215.907  32.585  1.00  0.00            
ATOM    274  C1  CHO    94      74.951 216.357  29.485  1.00  0.00           C
ATOM    275  C2  CHO    94      71.251 215.757  28.785  1.00  0.00           C
ATOM    276  ROH CHO    95     131.201  61.957  14.285  1.00  0.00            
ATOM    277  R1  CHO    95     130.851  63.707  16.485  1.00  0.00            
ATOM    278  R2  CHO    95     128.501  65.107  16.885  1.00  0.00            
ATOM    279  R3  CHO    95     128.551  63.907  19.335  1.00  0.00            
ATOM    280  R4  CHO    95     126.801  66.207  19.685  1.00  0.00            
ATOM    281  R5  CHO    95     128.501  65.707  20.885  1.00  0.00            
ATOM    282  C1  CHO    95     125.851  65.707  23.585  1.00  0.00           C
ATOM    283  C2  CHO    95     123.351  68.857  24.935  1.00  0.00           C
ATOM    284  ROH CHO    96      29.101  75.957  50.785  1.00  0.00            
ATOM    285  R1  CHO    96      29.601  76.607  48.085  1.00  0.00            
ATOM    286  R2  CHO    96      31.401  75.257  46.535  1.00  0.00            
ATOM    287  R3  CHO    96      29.251  75.007  44.885  1.00  0.00            
ATOM    288  R4  CHO    96      31.601  74.757  43.135  1.00  0.00            
ATOM    289  R5  CHO    96      29.951  76.107  42.835  1.00  0.00            
ATOM    290  C1  CHO    96      29.701  74.207  39.585  1.00  0.00           C
ATOM    291  C2  CHO    96      28.501  74.657  36.385  1.00  0.00           C
ATOM    292  ROH CHO    97      46.751   1.657  42.735  1.00  0.00            
ATOM    293  R1  CHO    97      46.151   2.107  45.485  1.00  0.00            
ATOM    294  R2  CHO    97      43.651   1.607  46.535  1.00  0.00            
ATOM    295  R3  CHO    97      45.051   0.057  48.285  1.00  0.00            
ATOM    296  R4  CHO    97      43.451   1.857  49.985  1.00  0.00            
ATOM    297  R5  CHO    97      45.651   1.557  50.085  1.00  0.00            
ATOM    298  C1  CHO    97      44.701   0.557  53.635  1.00  0.00           C
ATOM    299  C2  CHO    97      45.251   1.657  56.935  1.00  0.00           C
ATOM    300  ROH CHO    98      39.951  15.957  55.835  1.00  0.00            
ATOM    301  R1  CHO    98      40.251  17.407  53.435  1.00  0.00            
ATOM    302  R2  CHO    98      42.201  16.807  51.585  1.00  0.00            
ATOM    303  R3  CHO    98      40.101  16.607  49.885  1.00  0.00            
ATOM    304  R4  CHO    98      42.451  16.607  48.135  1.00  0.00            
ATOM    305  R5  CHO    98      40.701  17.907  47.985  1.00  0.00            
ATOM    306  C1  CHO    98      40.601  16.307  44.535  1.00  0.00           C
ATOM    307  C2  CHO    98      41.151  15.007  40.685  1.00  0.00           C
ATOM    308  ROH CHO    99      82.201  51.057  29.785  1.00  0.00            
ATOM    309  R1  CHO    99      80.151  50.257  28.035  1.00  0.00            
ATOM    310  R2  CHO    99      77.851  51.807  27.735  1.00  0.00            
ATOM    311  R3  CHO    99      78.551  51.657  25.085  1.00  0.00            
ATOM    312  R4  CHO    99      75.601  52.007  25.085  1.00  0.00            
ATOM    313  R5  CHO    99      76.751  50.457  24.035  1.00  0.00            
ATOM    314  C1  CHO    99      75.001  52.057  21.035  1.00  0.00           C
ATOM    315  C2  CHO    99      73.751  48.057  19.885  1.00  0.00           C
ATOM    316  ROH CHO   100     220.401  83.557  32.285  1.00  0.00            
ATOM    317  R1  CHO   100     220.101  85.207  30.035  1.00  0.00            
ATOM    318  R2  CHO   100     219.601  84.207  27.485  1.00  0.00            
ATOM    319  R3  CHO   100     217.551  85.957  27.585  1.00  0.00            
ATOM    320  R4  CHO   100     218.101  85.657  24.735  1.00  0.00            
ATOM    321  R5  CHO   100     218.001  87.507  25.835  1.00  0.00            
ATOM    322  C1  CHO   100     215.251  88.107  23.235  1.00  0.00           C
ATOM    323  C2  CHO   100     214.951  89.757  20.285  1.00  0.00           C
ATOM    324  ROH CHO   101     212.251 204.857  21.635  1.00  0.00            
ATOM    325  R1  CHO   101     212.501 206.007  24.185  1.00  0.00            
ATOM    326  R2  CHO   101     211.251 208.357  24.935  1.00  0.00            
ATOM    327  R3  CHO   101     210.251 206.807  26.935  1.00  0.00            
ATOM    328  R4  CHO   101     210.001 209.557  27.935  1.00  0.00            
ATOM    329  R5  CHO   101     211.001 207.907  28.935  1.00  0.00            
ATOM    330  C1  CHO   101     208.351 208.857  31.535  1.00  0.00           C
ATOM    331  C2  CHO   101     206.451 211.257  32.985  1.00  0.00           C
ATOM    332  ROH CHO   102      55.951  85.157  33.835  1.00  0.00            
ATOM    333  R1  CHO   102      57.601  85.607  31.535  1.00  0.00            
ATOM    334  R2  CHO   102      57.301  84.157  29.185  1.00  0.00            
ATOM    335  R3  CHO   102      57.151  86.607  28.085  1.00  0.00            
ATOM    336  R4  CHO   102      58.001  84.907  25.885  1.00  0.00            
ATOM    337  R5  CHO   102      58.951  86.707  26.535  1.00  0.00            
ATOM    338  C1  CHO   102      58.201  87.657  22.935  1.00  0.00           C
ATOM    339  C2  CHO   102      60.301  87.157  20.235  1.00  0.00           C
ATOM    340  ROH CHO   103     128.301 138.257  23.985  1.00  0.00            
ATOM    341  R1  CHO   103     127.951 138.857  26.685  1.00  0.00            
ATOM    342  R2  CHO   103     126.501 137.257  28.385  1.00  0.00            
ATOM    343  R3  CHO   103     128.801 137.307  29.885  1.00  0.00            
ATOM    344  R4  CHO   103     126.651 137.207  31.835  1.00  0.00            
ATOM    345  R5  CHO   103     128.251 138.657  31.785  1.00  0.00            
ATOM    346  C1  CHO   103     128.851 137.207  35.235  1.00  0.00           C
ATOM    347  C2  CHO   103     128.701 136.357  38.235  1.00  0.00           C
ATOM    348  ROH CHO   104     223.151 211.207  55.435  1.00  0.00            
ATOM    349  R1  CHO   104     224.501 210.407  53.085  1.00  0.00            
ATOM    350  R2  CHO   104     223.301 210.357  50.585  1.00  0.00            
ATOM    351  R3  CHO   104     225.401 211.907  49.885  1.00  0.00            
ATOM    352  R4  CHO   104     224.801 210.307  47.485  1.00  0.00            
ATOM    353  R5  CHO   104     226.751 210.457  48.485  1.00  0.00            
ATOM    354  C1  CHO   104     227.651 211.757  44.985  1.00  0.00           C
ATOM    355  C2  CHO   104     226.201 213.407  42.485  1.00  0.00           C
ATOM    356  ROH CHO   105      96.551 202.357  35.785  1.00  0.00            
ATOM    357  R1  CHO   105      98.001 202.507  33.385  1.00  0.00            
ATOM    358  R2  CHO   105      96.901 201.857  30.935  1.00  0.00            
ATOM    359  R3  CHO   105      97.751 204.307  30.235  1.00  0.00            
ATOM    360  R4  CHO   105      97.801 202.757  27.735  1.00  0.00            
ATOM    361  R5  CHO   105      99.451 203.907  28.635  1.00  0.00            
ATOM    362  C1  CHO   105      99.151 205.657  25.235  1.00  0.00           C
ATOM    363  C2  CHO   105      99.101 206.657  21.035  1.00  0.00           C
ATOM    364  ROH CHO   106      20.651 117.457  58.285  1.00  0.00            
ATOM    365  R1  CHO   106      20.751 118.807  55.835  1.00  0.00            
ATOM    366  R2  CHO   106      23.051 118.857  54.235  1.00  0.00            
ATOM    367  R3  CHO   106      21.351 117.907  52.335  1.00  0.00            
ATOM    368  R4  CHO   106      23.901 118.307  50.935  1.00  0.00            
ATOM    369  R5  CHO   106      21.951 119.107  50.385  1.00  0.00            
ATOM    370  C1  CHO   106      22.801 117.107  47.235  1.00  0.00           C
ATOM    371  C2  CHO   106      24.151 114.357  45.485  1.00  0.00           C
ATOM    372  ROH CHO   107     170.701 168.207  37.685  1.00  0.00            
ATOM    373  R1  CHO   107     171.351 167.507  40.335  1.00  0.00            
ATOM    374  R2  CHO   107     172.451 169.257  42.135  1.00  0.00            
ATOM    375  R3  CHO   107     170.351 168.507  43.685  1.00  0.00            
ATOM    376  R4  CHO   107     172.551 169.007  45.535  1.00  0.00            
ATOM    377  R5  CHO   107     171.351 167.207  45.385  1.00  0.00            
ATOM    378  C1  CHO   107     170.651 168.107  49.035  1.00  0.00           C
ATOM    379  C2  CHO   107     168.751 167.307  53.885  1.00  0.00           C
ATOM    380  ROH CHO   108      64.951 180.657  56.585  1.00  0.00            
ATOM    381  R1  CHO   108      64.601 179.107  54.235  1.00  0.00            
ATOM    382  R2  CHO   108      63.751 180.257  51.835  1.00  0.00            
ATOM    383  R3  CHO   108      66.051 179.107  50.885  1.00  0.00            
ATOM    384  R4  CHO   108      64.501 179.907  48.485  1.00  0.00            
ATOM    385  R5  CHO   108      65.301 177.907  48.935  1.00  0.00            
ATOM    386  C1  CHO   108      67.101 178.657  45.635  1.00  0.00           C
ATOM    387  C2  CHO   108      67.201 180.557  42.535  1.00  0.00           C
ATOM    388  ROH CHO   109     176.801  37.107  41.135  1.00  0.00            
ATOM    389  R1  CHO   109     176.351  39.557  42.485  1.00  0.00            
ATOM    390  R2  CHO   109     177.601  41.907  41.735  1.00  0.00            
ATOM    391  R3  CHO   109     175.001  42.857  41.685  1.00  0.00            
ATOM    392  R4  CHO   109     176.701  45.257  41.685  1.00  0.00            
ATOM    393  R5  CHO   109     175.051  44.807  43.085  1.00  0.00            
ATOM    394  C1  CHO   109     173.751  48.057  41.585  1.00  0.00           C
ATOM    395  C2  CHO   109     174.001  50.357  44.685  1.00  0.00           C
ATOM    396  ROH CHO   110     169.401 149.957  39.585  1.00  0.00            
ATOM    397  R1  CHO   110     170.201 152.057  37.835  1.00  0.00            
ATOM    398  R2  CHO   110     172.751 152.257  36.835  1.00  0.00            
ATOM    399  R3  CHO   110     171.451 152.307  34.435  1.00  0.00            
ATOM    400  R4  CHO   110     174.251 152.857  33.785  1.00  0.00            
ATOM    401  R5  CHO   110     172.551 154.107  33.235  1.00  0.00            
ATOM    402  C1  CHO   110     173.951 153.307  29.785  1.00  0.00           C
ATOM    403  C2  CHO   110     176.901 154.507  27.185  1.00  0.00           C
ATOM    404  ROH CHO   111      77.301  70.807  35.135  1.00  0.00            
ATOM    405  R1  CHO   111      77.201  71.757  32.435  1.00  0.00            
ATOM    406  R2  CHO   111      74.901  72.807  31.335  1.00  0.00            
ATOM    407  R3  CHO   111      76.551  74.907  30.735  1.00  0.00            
ATOM    408  R4  CHO   111      74.201  75.357  29.085  1.00  0.00            
ATOM    409  R5  CHO   111      76.251  75.307  28.435  1.00  0.00            
ATOM    410  C1  CHO   111      75.351  78.807  27.285  1.00  0.00           C
ATOM    411  C2  CHO   111      75.401  82.607  23.535  1.00  0.00           C
ATOM    412  ROH CHO   112     144.501 135.707  36.985  1.00  0.00            
ATOM    413  R1  CHO   112     144.951 135.807  34.235  1.00  0.00            
ATOM    414  R2  CHO   112     147.151 137.057  33.135  1.00  0.00            
ATOM    415  R3  CHO   112     147.551 134.657  31.935  1.00  0.00            
ATOM    416  R4  CHO   112     148.651 136.657  30.035  1.00  0.00            
ATOM    417  R5  CHO   112     147.151 135.107  29.585  1.00  0.00            
ATOM    418  C1  CHO   112     149.901 134.107  27.135  1.00  0.00           C
ATOM    419  C2  CHO   112     151.051 132.257  23.735  1.00  0.00           C
ATOM    420  ROH CHO   113      40.201 176.857  56.885  1.00  0.00            
ATOM    421  R1  CHO   113      41.901 177.457  54.735  1.00  0.00            
ATOM    422  R2  CHO   113      41.951 176.007  52.385  1.00  0.00            
ATOM    423  R3  CHO   113      41.601 178.457  51.285  1.00  0.00            
ATOM    424  R4  CHO   113      42.901 176.907  49.185  1.00  0.00            
ATOM    425  R5  CHO   113      43.551 178.807  49.985  1.00  0.00            
ATOM    426  C1  CHO   113      43.151 179.707  46.285  1.00  0.00           C
ATOM    427  C2  CHO   113      45.451 180.957  44.085  1.00  0.00           C
ATOM    428  ROH CHO   114     161.651 134.207  22.835  1.00  0.00            
ATOM    429  R1  CHO   114     162.051 132.257  24.835  1.00  0.00            
ATOM    430  R2  CHO   114     160.101 131.607  26.685  1.00  0.00            
ATOM    431  R3  CHO   114     160.551 129.107  25.785  1.00  0.00            
ATOM    432  R4  CHO   114     159.501 128.757  28.535  1.00  0.00            
ATOM    433  R5  CHO   114     161.351 127.907  27.735  1.00  0.00            
ATOM    434  C1  CHO   114     159.601 124.707  28.735  1.00  0.00           C
ATOM    435  C2  CHO   114     161.601 121.507  30.885  1.00  0.00           C
ATOM    436  ROH CHO   115     125.651 181.657  29.985  1.00  0.00            
ATOM    437  R1  CHO   115     127.401 182.657  31.985  1.00  0.00            
ATOM    438  R2  CHO   115     126.751 184.807  33.585  1.00  0.00            
ATOM    439  R3  CHO   115     127.301 183.057  35.635  1.00  0.00            
ATOM    440  R4  CHO   115     128.851 185.457  36.285  1.00  0.00            
ATOM    441  R5  CHO   115     129.601 183.407  36.135  1.00  0.00            
ATOM    442  C1  CHO   115     130.551 184.157  39.735  1.00  0.00           C
ATOM    443  C2  CHO   115     130.151 184.957  44.085  1.00  0.00           C
ATOM    444  ROH CHO   116      34.801 207.557  26.085  1.00  0.00            
ATOM    445  R1  CHO   116      34.951 208.357  28.835  1.00  0.00            
ATOM    446  R2  CHO   116      32.701 208.957  30.285  1.00  0.00            
ATOM    447  R3  CHO   116      33.701 207.107  32.035  1.00  0.00            
ATOM    448  R4  CHO   116      31.101 207.807  33.135  1.00  0.00            
ATOM    449  R5  CHO   116      33.001 207.857  34.185  1.00  0.00            
ATOM    450  C1  CHO   116      31.101 205.407  36.385  1.00  0.00           C
ATOM    451  C2  CHO   116      31.401 203.457  40.485  1.00  0.00           C
ATOM    452  ROH CHO   117      64.951  68.757  39.585  1.00  0.00            
ATOM    453  R1  CHO   117      64.751  67.007  41.835  1.00  0.00            
ATOM    454  R2  CHO   117      65.751  67.607  44.335  1.00  0.00            
ATOM    455  R3  CHO   117      63.251  67.157  45.135  1.00  0.00            
ATOM    456  R4  CHO   117      64.801  67.407  47.635  1.00  0.00            
ATOM    457  R5  CHO   117      63.501  65.707  47.085  1.00  0.00            
ATOM    458  C1  CHO   117      61.851  66.807  50.335  1.00  0.00           C
ATOM    459  C2  CHO   117      62.201  66.107  54.285  1.00  0.00           C
ATOM    460  ROH CHO   118      23.451 136.907  47.535  1.00  0.00            
ATOM    461  R1  CHO   118      22.551 137.357  50.185  1.00  0.00            
ATOM    462  R2  CHO   118      22.251 135.357  52.035  1.00  0.00            
ATOM    463  R3  CHO   118      23.851 136.907  53.535  1.00  0.00            
ATOM    464  R4  CHO   118      22.601 135.107  55.485  1.00  0.00            
ATOM    465  R5  CHO   118      22.601 137.307  55.585  1.00  0.00            
ATOM    466  C1  CHO   118      24.301 136.457  58.885  1.00  0.00           C
ATOM    467  C2  CHO   118      21.801 135.307  60.835  1.00  0.00           C
ATOM    468  ROH CHO   119      86.051 221.307  36.685  1.00  0.00            
ATOM    469  R1  CHO   119      87.051 221.957  34.135  1.00  0.00            
ATOM    470  R2  CHO   119      88.501 220.207  32.585  1.00  0.00            
ATOM    471  R3  CHO   119      86.601 220.757  30.735  1.00  0.00            
ATOM    472  R4  CHO   119      88.901 219.707  29.185  1.00  0.00            
ATOM    473  R5  CHO   119      87.851 221.557  28.835  1.00  0.00            
ATOM    474  C1  CHO   119      87.351 219.907  25.485  1.00  0.00           C
ATOM    475  C2  CHO   119      90.151 218.157  22.185  1.00  0.00           C
ATOM    476  ROH CHO   120     215.901  93.157  48.585  1.00  0.00            
ATOM    477  R1  CHO   120     217.301  94.307  46.435  1.00  0.00            
ATOM    478  R2  CHO   120     217.201  93.357  43.835  1.00  0.00            
ATOM    479  R3  CHO   120     216.451  95.907  43.285  1.00  0.00            
ATOM    480  R4  CHO   120     216.301  94.457  40.685  1.00  0.00            
ATOM    481  R5  CHO   120     217.401  96.307  41.135  1.00  0.00            
ATOM    482  C1  CHO   120     215.101  97.507  38.335  1.00  0.00           C
ATOM    483  C2  CHO   120     212.901 100.557  37.285  1.00  0.00           C
ATOM    484  ROH CHO   121      40.501   9.457  40.185  1.00  0.00            
ATOM    485  R1  CHO   121      41.251   8.257  37.735  1.00  0.00            
ATOM    486  R2  CHO   121      39.751   6.307  36.485  1.00  0.00            
ATOM    487  R3  CHO   121      39.901   8.007  34.385  1.00  0.00            
ATOM    488  R4  CHO   121      39.201   5.407  33.185  1.00  0.00            
ATOM    489  R5  CHO   121      40.851   6.707  32.635  1.00  0.00            
ATOM    490  C1  CHO   121      39.001   6.457  29.285  1.00  0.00           C
ATOM    491  C2  CHO   121      37.901   3.807  27.085  1.00  0.00           C
ATOM    492  ROH CHO   122     218.201 181.657  42.885  1.00  0.00            
ATOM    493  R1  CHO   122     220.551 182.057  41.335  1.00  0.00            
ATOM    494  R2  CHO   122     222.001 179.957  40.285  1.00  0.00            
ATOM    495  R3  CHO   122     221.601 181.207  37.935  1.00  0.00            
ATOM    496  R4  CHO   122     223.301 178.907  37.235  1.00  0.00            
ATOM    497  R5  CHO   122     223.701 181.007  36.785  1.00  0.00            
ATOM    498  C1  CHO   122     223.651 179.507  33.285  1.00  0.00           C
ATOM    499  C2  CHO   122     224.401 180.207  28.885  1.00  0.00           C
ATOM    500  ROH CHO   123      88.251   2.857  53.085  1.00  0.00            
ATOM    501  R1  CHO   123      86.001   4.057  51.835  1.00  0.00            
ATOM    502  R2  CHO   123      83.501   4.157  53.035  1.00  0.00            
ATOM    503  R3  CHO   123      83.701   6.807  52.585  1.00  0.00            
ATOM    504  R4  CHO   123      81.001   6.457  53.535  1.00  0.00            
ATOM    505  R5  CHO   123      81.601   7.407  51.685  1.00  0.00            
ATOM    506  C1  CHO   123      79.701  10.307  53.335  1.00  0.00           C
ATOM    507  C2  CHO   123      80.701  13.507  55.685  1.00  0.00           C
ATOM    508  ROH CHO   124     109.951  77.557  29.335  1.00  0.00            
ATOM    509  R1  CHO   124     111.301  78.457  26.985  1.00  0.00            
ATOM    510  R2  CHO   124     111.301  77.007  24.635  1.00  0.00            
ATOM    511  R3  CHO   124     110.351  79.357  23.585  1.00  0.00            
ATOM    512  R4  CHO   124     111.051  77.757  21.235  1.00  0.00            
ATOM    513  R5  CHO   124     111.751  79.807  21.685  1.00  0.00            
ATOM    514  C1  CHO   124     110.101  80.407  18.335  1.00  0.00           C
ATOM    515  C2  CHO   124     110.351  79.957  14.935  1.00  0.00           C
ATOM    516  ROH CHO   125     229.601  53.707  20.135  1.00  0.00            
ATOM    517  R1  CHO   125     228.901  53.907  22.835  1.00  0.00            
ATOM    518  R2  CHO   125     226.601  55.257  23.685  1.00  0.00            
ATOM    519  R3  CHO   125     226.051  52.857  24.885  1.00  0.00            
ATOM    520  R4  CHO   125     224.201  54.757  26.085  1.00  0.00            
ATOM    521  R5  CHO   125     225.551  53.457  27.185  1.00  0.00            
ATOM    522  C1  CHO   125     222.251  52.257  28.635  1.00  0.00           C
ATOM    523  C2  CHO   125     218.701  49.757  28.585  1.00  0.00           C
ATOM    524  ROH CHO   126     138.901 155.607  31.785  1.00  0.00            
ATOM    525  R1  CHO   126     137.551 154.707  29.435  1.00  0.00            
ATOM    526  R2  CHO   126     135.551 156.157  28.235  1.00  0.00            
ATOM    527  R3  CHO   126     137.101 155.857  26.035  1.00  0.00            
ATOM    528  R4  CHO   126     134.401 156.357  24.985  1.00  0.00            
ATOM    529  R5  CHO   126     135.701 154.657  24.485  1.00  0.00            
ATOM    530  C1  CHO   126     135.201 156.207  21.035  1.00  0.00           C
ATOM    531  C2  CHO   126     133.751 156.157  17.985  1.00  0.00           C
ATOM    532  ROH CHO   127     123.101   9.907  24.435  1.00  0.00            
ATOM    533  R1  CHO   127     123.251  12.307  25.935  1.00  0.00            
ATOM    534  R2  CHO   127     122.251  14.707  24.935  1.00  0.00            
ATOM    535  R3  CHO   127     120.851  14.707  27.285  1.00  0.00            
ATOM    536  R4  CHO   127     120.651  17.457  26.335  1.00  0.00            
ATOM    537  R5  CHO   127     121.301  16.807  28.285  1.00  0.00            
ATOM    538  C1  CHO   127     118.401  19.057  29.285  1.00  0.00           C
ATOM    539  C2  CHO   127     114.651  19.657  29.835  1.00  0.00           C
ATOM    540  ROH CHO   128       5.451 130.857  58.385  1.00  0.00            
ATOM    541  R1  CHO   128       7.201 130.457  56.185  1.00  0.00            
ATOM    542  R2  CHO   128       7.151 128.157  54.635  1.00  0.00            
ATOM    543  R3  CHO   128       6.801 129.907  52.585  1.00  0.00            
ATOM    544  R4  CHO   128       7.101 127.257  51.335  1.00  0.00            
ATOM    545  R5  CHO   128       8.251 129.057  50.885  1.00  0.00            
ATOM    546  C1  CHO   128       6.701 128.407  47.435  1.00  0.00           C
ATOM    547  C2  CHO   128       7.001 129.607  42.985  1.00  0.00           C
ATOM    548  ROH CHO   129       7.501 160.107  60.985  1.00  0.00            
ATOM    549  R1  CHO   129       7.801 160.057  58.185  1.00  0.00            
ATOM    550  R2  CHO   129       6.001 158.757  56.535  1.00  0.00            
ATOM    551  R3  CHO   129       5.901 161.157  55.285  1.00  0.00            
ATOM    552  R4  CHO   129       5.101 159.257  53.235  1.00  0.00            
ATOM    553  R5  CHO   129       6.701 160.757  53.085  1.00  0.00            
ATOM    554  C1  CHO   129       4.501 161.807  50.135  1.00  0.00           C
ATOM    555  C2  CHO   129       4.751 159.857  47.235  1.00  0.00           C
ATOM    556  ROH CHO   130      89.201  82.107  55.285  1.00  0.00            
ATOM    557  R1  CHO   130      89.101  81.307  52.585  1.00  0.00            
ATOM    558  R2  CHO   130      87.501  82.507  50.735  1.00  0.00            
ATOM    559  R3  CHO   130      89.801  82.807  49.335  1.00  0.00            
ATOM    560  R4  CHO   130      87.701  83.307  47.385  1.00  0.00            
ATOM    561  R5  CHO   130      89.351  81.907  47.185  1.00  0.00            
ATOM    562  C1  CHO   130      90.001  84.057  44.135  1.00  0.00           C
ATOM    563  C2  CHO   130      90.101  82.357  39.785  1.00  0.00           C
ATOM    564  ROH CHO   131      75.351 167.607  58.335  1.00  0.00            
ATOM    565  R1  CHO   131      75.201 166.157  55.885  1.00  0.00            
ATOM    566  R2  CHO   131      73.201 166.607  54.035  1.00  0.00            
ATOM    567  R3  CHO   131      75.301 167.007  52.335  1.00  0.00            
ATOM    568  R4  CHO   131      72.951 166.907  50.585  1.00  0.00            
ATOM    569  R5  CHO   131      74.801 165.707  50.385  1.00  0.00            
ATOM    570  C1  CHO   131      74.801 167.457  46.985  1.00  0.00           C
ATOM    571  C2  CHO   131      77.351 166.257  43.135  1.00  0.00           C
ATOM    572  ROH CHO   132      74.701  27.057  23.285  1.00  0.00            
ATOM    573  R1  CHO   132      76.101  27.457  25.685  1.00  0.00            
ATOM    574  R2  CHO   132      75.851  29.807  27.185  1.00  0.00            
ATOM    575  R3  CHO   132      75.201  28.057  29.185  1.00  0.00            
ATOM    576  R4  CHO   132      74.501  30.757  30.185  1.00  0.00            
ATOM    577  R5  CHO   132      75.801  29.257  31.185  1.00  0.00            
ATOM    578  C1  CHO   132      73.101  29.657  33.885  1.00  0.00           C
ATOM    579  C2  CHO   132      73.901  30.557  37.335  1.00  0.00           C
ATOM    580  ROH CHO   133     109.451  97.907  23.385  1.00  0.00            
ATOM    581  R1  CHO   133     109.201  98.057  26.185  1.00  0.00            
ATOM    582  R2  CHO   133     106.751  98.207  27.485  1.00  0.00            
ATOM    583  R3  CHO   133     107.701  96.057  28.835  1.00  0.00            
ATOM    584  R4  CHO   133     106.251  97.657  30.835  1.00  0.00            
ATOM    585  R5  CHO   133     108.301  96.957  30.985  1.00  0.00            
ATOM    586  C1  CHO   133     106.851  95.357  34.085  1.00  0.00           C
ATOM    587  C2  CHO   133     106.151  98.107  37.185  1.00  0.00           C
ATOM    588  ROH CHO   134      54.551 200.407  48.335  1.00  0.00            
ATOM    589  R1  CHO   134      57.101 199.257  48.785  1.00  0.00            
ATOM    590  R2  CHO   134      59.301 200.757  49.535  1.00  0.00            
ATOM    591  R3  CHO   134      59.451 198.957  51.585  1.00  0.00            
ATOM    592  R4  CHO   134      61.701 200.707  52.035  1.00  0.00            
ATOM    593  R5  CHO   134      61.751 198.557  51.885  1.00  0.00            
ATOM    594  C1  CHO   134      63.201 199.057  55.385  1.00  0.00           C
ATOM    595  C2  CHO   134      66.051 200.457  58.935  1.00  0.00           C
ATOM    596  ROH CHO   135     203.401  81.557  50.385  1.00  0.00            
ATOM    597  R1  CHO   135     203.451  82.107  47.635  1.00  0.00            
ATOM    598  R2  CHO   135     201.601  81.107  45.885  1.00  0.00            
ATOM    599  R3  CHO   135     201.251  83.757  45.235  1.00  0.00            
ATOM    600  R4  CHO   135     199.901  82.257  43.085  1.00  0.00            
ATOM    601  R5  CHO   135     201.401  83.807  42.835  1.00  0.00            
ATOM    602  C1  CHO   135     198.551  85.407  40.885  1.00  0.00           C
ATOM    603  C2  CHO   135     195.351  87.307  39.185  1.00  0.00           C
ATOM    604  ROH CHO   136     100.051  38.907  52.785  1.00  0.00            
ATOM    605  R1  CHO   136      99.251  37.807  50.285  1.00  0.00            
ATOM    606  R2  CHO   136      96.601  37.407  49.585  1.00  0.00            
ATOM    607  R3  CHO   136      97.301  38.857  47.385  1.00  0.00            
ATOM    608  R4  CHO   136      95.051  37.257  46.535  1.00  0.00            
ATOM    609  R5  CHO   136      97.001  37.407  45.535  1.00  0.00            
ATOM    610  C1  CHO   136      94.751  38.557  42.685  1.00  0.00           C
ATOM    611  C2  CHO   136      93.901  38.457  38.685  1.00  0.00           C
ATOM    612  ROH CHO   137     201.251 169.657  29.035  1.00  0.00            
ATOM    613  R1  CHO   137     200.701 171.007  31.435  1.00  0.00            
ATOM    614  R2  CHO   137     198.151 171.857  32.135  1.00  0.00            
ATOM    615  R3  CHO   137     198.651 170.407  34.385  1.00  0.00            
ATOM    616  R4  CHO   137     197.401 172.857  35.385  1.00  0.00            
ATOM    617  R5  CHO   137     199.301 172.007  36.035  1.00  0.00            
ATOM    618  C1  CHO   137     197.351 172.057  39.335  1.00  0.00           C
ATOM    619  C2  CHO   137     197.251 170.707  43.585  1.00  0.00           C
ATOM    620  ROH CHO   138     150.101 132.457  54.385  1.00  0.00            
ATOM    621  R1  CHO   138     148.201 132.257  52.285  1.00  0.00            
ATOM    622  R2  CHO   138     147.351 134.457  50.835  1.00  0.00            
ATOM    623  R3  CHO   138     148.151 132.957  48.685  1.00  0.00            
ATOM    624  R4  CHO   138     146.601 135.157  47.535  1.00  0.00            
ATOM    625  R5  CHO   138     146.251 133.007  47.235  1.00  0.00            
ATOM    626  C1  CHO   138     146.851 134.157  43.635  1.00  0.00           C
ATOM    627  C2  CHO   138     148.301 133.757  40.985  1.00  0.00           C
ATOM    628  ROH CHO   139      29.301 165.957  37.635  1.00  0.00            
ATOM    629  R1  CHO   139      29.401 164.457  35.285  1.00  0.00            
ATOM    630  R2  CHO   139      27.151 163.857  33.785  1.00  0.00            
ATOM    631  R3  CHO   139      28.551 164.957  31.785  1.00  0.00            
ATOM    632  R4  CHO   139      26.501 163.407  30.435  1.00  0.00            
ATOM    633  R5  CHO   139      28.651 163.257  30.085  1.00  0.00            
ATOM    634  C1  CHO   139      27.451 164.157  26.585  1.00  0.00           C
ATOM    635  C2  CHO   139      28.001 164.457  23.335  1.00  0.00           C
ATOM    636  ROH CHO   140      61.301  54.657  41.985  1.00  0.00            
ATOM    637  R1  CHO   140      61.501  54.007  44.735  1.00  0.00            
ATOM    638  R2  CHO   140      63.951  54.157  46.135  1.00  0.00            
ATOM    639  R3  CHO   140      62.551  55.757  47.785  1.00  0.00            
ATOM    640  R4  CHO   140      64.701  54.707  49.435  1.00  0.00            
ATOM    641  R5  CHO   140      62.551  54.657  49.885  1.00  0.00            
ATOM    642  C1  CHO   140      63.851  56.607  52.935  1.00  0.00           C
ATOM    643  C2  CHO   140      61.951  56.657  55.835  1.00  0.00           C
ATOM    644  ROH CHO   141      64.151  79.157  25.285  1.00  0.00            
ATOM    645  R1  CHO   141      64.351  77.757  27.735  1.00  0.00            
ATOM    646  R2  CHO   141      65.751  78.807  29.885  1.00  0.00            
ATOM    647  R3  CHO   141      63.451  78.407  31.185  1.00  0.00            
ATOM    648  R4  CHO   141      65.501  77.907  33.235  1.00  0.00            
ATOM    649  R5  CHO   141      63.901  76.557  32.685  1.00  0.00            
ATOM    650  C1  CHO   141      63.151  77.057  36.385  1.00  0.00           C
ATOM    651  C2  CHO   141      64.351  74.107  39.435  1.00  0.00           C
ATOM    652  ROH CHO   142      93.001  71.157  35.985  1.00  0.00            
ATOM    653  R1  CHO   142      91.651  71.107  38.485  1.00  0.00            
ATOM    654  R2  CHO   142      92.801  70.007  40.735  1.00  0.00            
ATOM    655  R3  CHO   142      92.251  72.457  41.835  1.00  0.00            
ATOM    656  R4  CHO   142      92.551  70.707  44.135  1.00  0.00            
ATOM    657  R5  CHO   142      90.851  72.007  43.685  1.00  0.00            
ATOM    658  C1  CHO   142      91.901  73.407  47.085  1.00  0.00           C
ATOM    659  C2  CHO   142      94.601  73.357  51.285  1.00  0.00           C
ATOM    660  ROH CHO   143     143.151 176.257  43.985  1.00  0.00            
ATOM    661  R1  CHO   143     143.551 178.207  41.935  1.00  0.00            
ATOM    662  R2  CHO   143     145.351 177.807  39.885  1.00  0.00            
ATOM    663  R3  CHO   143     143.201 178.307  38.335  1.00  0.00            
ATOM    664  R4  CHO   143     145.451 178.607  36.535  1.00  0.00            
ATOM    665  R5  CHO   143     143.901 180.057  36.835  1.00  0.00            
ATOM    666  C1  CHO   143     143.501 179.507  33.085  1.00  0.00           C
ATOM    667  C2  CHO   143     143.901 181.457  29.235  1.00  0.00           C
ATOM    668  ROH CHO   144      15.501 200.557  42.585  1.00  0.00            
ATOM    669  R1  CHO   144      17.101 202.707  43.585  1.00  0.00            
ATOM    670  R2  CHO   144      16.851 203.607  46.185  1.00  0.00            
ATOM    671  R3  CHO   144      19.551 203.207  46.185  1.00  0.00            
ATOM    672  R4  CHO   144      19.001 204.707  48.635  1.00  0.00            
ATOM    673  R5  CHO   144      20.451 205.207  47.085  1.00  0.00            
ATOM    674  C1  CHO   144      22.751 204.957  50.135  1.00  0.00           C
ATOM    675  C2  CHO   144      25.651 205.657  54.235  1.00  0.00           C
ATOM    676  ROH CHO   145     167.351 229.007  15.685  1.00  0.00            
ATOM    677  R1  CHO   145     167.401 229.757  18.435  1.00  0.00            
ATOM    678  R2  CHO   145     165.401 229.057  20.185  1.00  0.00            
ATOM    679  R3  CHO   145     167.451 228.007  21.635  1.00  0.00            
ATOM    680  R4  CHO   145     165.301 228.457  23.585  1.00  0.00            
ATOM    681  R5  CHO   145     167.351 229.207  23.685  1.00  0.00            
ATOM    682  C1  CHO   145     167.151 227.107  26.935  1.00  0.00           C
ATOM    683  C2  CHO   145     169.451 223.657  28.435  1.00  0.00           C
ATOM    684  ROH CHO   146      55.201   6.057  46.285  1.00  0.00            
ATOM    685  R1  CHO   146      55.001   5.157  48.985  1.00  0.00            
ATOM    686  R2  CHO   146      57.101   5.257  50.735  1.00  0.00            
ATOM    687  R3  CHO   146      55.351   6.657  52.285  1.00  0.00            
ATOM    688  R4  CHO   146      57.801   6.557  53.885  1.00  0.00            
ATOM    689  R5  CHO   146      55.801   5.957  54.485  1.00  0.00            
ATOM    690  C1  CHO   146      56.601   8.607  57.135  1.00  0.00           C
ATOM    691  C2  CHO   146      57.101  11.107  60.185  1.00  0.00           C
ATOM    692  ROH CHO   147     156.551 173.657  21.335  1.00  0.00            
ATOM    693  R1  CHO   147     156.551 173.307  24.135  1.00  0.00            
ATOM    694  R2  CHO   147     158.451 174.357  25.785  1.00  0.00            
ATOM    695  R3  CHO   147     156.351 175.407  27.135  1.00  0.00            
ATOM    696  R4  CHO   147     158.251 174.757  29.235  1.00  0.00            
ATOM    697  R5  CHO   147     156.201 174.107  29.135  1.00  0.00            
ATOM    698  C1  CHO   147     156.151 176.007  32.435  1.00  0.00           C
ATOM    699  C2  CHO   147     153.701 176.807  35.435  1.00  0.00           C
ATOM    700  ROH CHO   148     186.601  75.457  15.985  1.00  0.00            
ATOM    701  R1  CHO   148     186.551  75.357  18.785  1.00  0.00            
ATOM    702  R2  CHO   148     186.801  77.607  20.385  1.00  0.00            
ATOM    703  R3  CHO   148     184.501  76.757  21.435  1.00  0.00            
ATOM    704  R4  CHO   148     185.751  78.307  23.585  1.00  0.00            
ATOM    705  R5  CHO   148     185.001  76.257  23.735  1.00  0.00            
ATOM    706  C1  CHO   148     182.951  77.957  26.485  1.00  0.00           C
ATOM    707  C2  CHO   148     182.351  77.457  30.535  1.00  0.00           C
ATOM    708  ROH CHO   149     177.801 218.057  28.835  1.00  0.00            
ATOM    709  R1  CHO   149     177.701 218.107  31.685  1.00  0.00            
ATOM    710  R2  CHO   149     175.351 218.357  33.135  1.00  0.00            
ATOM    711  R3  CHO   149     176.251 216.057  34.335  1.00  0.00            
ATOM    712  R4  CHO   149     174.751 217.457  36.385  1.00  0.00            
ATOM    713  R5  CHO   149     176.801 216.707  36.535  1.00  0.00            
ATOM    714  C1  CHO   149     175.251 214.757  39.435  1.00  0.00           C
ATOM    715  C2  CHO   149     174.851 215.507  42.735  1.00  0.00           C
ATOM    716  ROH CHO   150     196.351 135.607  28.685  1.00  0.00            
ATOM    717  R1  CHO   150     197.051 134.157  31.035  1.00  0.00            
ATOM    718  R2  CHO   150     195.401 134.057  33.235  1.00  0.00            
ATOM    719  R3  CHO   150     195.651 131.407  32.935  1.00  0.00            
ATOM    720  R4  CHO   150     194.851 131.707  35.735  1.00  0.00            
ATOM    721  R5  CHO   150     196.601 130.657  34.985  1.00  0.00            
ATOM    722  C1  CHO   150     194.751 127.857  36.835  1.00  0.00           C
ATOM    723  C2  CHO   150     193.101 125.557  39.685  1.00  0.00           C
ATOM    724  ROH CHO   151     119.901  62.457  29.485  1.00  0.00            
ATOM    725  R1  CHO   151     120.751  61.757  26.885  1.00  0.00            
ATOM    726  R2  CHO   151     119.551  59.707  25.435  1.00  0.00            
ATOM    727  R3  CHO   151     119.251  61.657  23.535  1.00  0.00            
ATOM    728  R4  CHO   151     118.651  59.107  22.135  1.00  0.00            
ATOM    729  R5  CHO   151     120.101  60.657  21.535  1.00  0.00            
ATOM    730  C1  CHO   151     117.801  60.607  18.485  1.00  0.00           C
ATOM    731  C2  CHO   151     115.451  60.807  15.285  1.00  0.00           C
ATOM    732  ROH CHO   152      50.251 142.557  63.585  1.00  0.00            
ATOM    733  R1  CHO   152      50.351 143.507  60.935  1.00  0.00            
ATOM    734  R2  CHO   152      52.751 143.757  59.535  1.00  0.00            
ATOM    735  R3  CHO   152      51.451 142.257  57.685  1.00  0.00            
ATOM    736  R4  CHO   152      53.351 143.857  56.135  1.00  0.00            
ATOM    737  R5  CHO   152      51.201 143.707  55.835  1.00  0.00            
ATOM    738  C1  CHO   152      52.501 142.557  52.435  1.00  0.00           C
ATOM    739  C2  CHO   152      51.851 140.407  48.585  1.00  0.00           C
ATOM    740  ROH CHO   153      49.951 172.257  47.985  1.00  0.00            
ATOM    741  R1  CHO   153      51.051 171.957  50.535  1.00  0.00            
ATOM    742  R2  CHO   153      50.201 173.357  52.735  1.00  0.00            
ATOM    743  R3  CHO   153      49.901 170.907  53.835  1.00  0.00            
ATOM    744  R4  CHO   153      50.101 172.707  56.135  1.00  0.00            
ATOM    745  R5  CHO   153      51.301 170.957  55.785  1.00  0.00            
ATOM    746  C1  CHO   153      49.751 170.057  59.135  1.00  0.00           C
ATOM    747  C2  CHO   153      50.201 170.457  62.485  1.00  0.00           C
ATOM    748  ROH CHO   154      42.651 150.357  31.185  1.00  0.00            
ATOM    749  R1  CHO   154      42.301 151.257  33.885  1.00  0.00            
ATOM    750  R2  CHO   154      42.151 149.507  35.985  1.00  0.00            
ATOM    751  R3  CHO   154      44.151 151.057  36.985  1.00  0.00            
ATOM    752  R4  CHO   154      42.901 149.857  39.335  1.00  0.00            
ATOM    753  R5  CHO   154      43.251 151.957  38.985  1.00  0.00            
ATOM    754  C1  CHO   154      45.251 151.557  42.235  1.00  0.00           C
ATOM    755  C2  CHO   154      47.301 154.157  43.685  1.00  0.00           C
ATOM    756  ROH CHO   155      83.051 140.257  45.535  1.00  0.00            
ATOM    757  R1  CHO   155      83.001 139.357  42.835  1.00  0.00            
ATOM    758  R2  CHO   155      81.651 140.707  40.835  1.00  0.00            
ATOM    759  R3  CHO   155      84.101 140.707  39.635  1.00  0.00            
ATOM    760  R4  CHO   155      82.151 140.907  37.435  1.00  0.00            
ATOM    761  R5  CHO   155      83.751 139.407  37.635  1.00  0.00            
ATOM    762  C1  CHO   155      84.751 141.007  34.285  1.00  0.00           C
ATOM    763  C2  CHO   155      87.451 142.107  31.435  1.00  0.00           C
ATOM    764  ROH CHO   156      12.601 193.007  56.635  1.00  0.00            
ATOM    765  R1  CHO   156      12.251 193.157  53.835  1.00  0.00            
ATOM    766  R2  CHO   156      11.201 191.107  52.385  1.00  0.00            
ATOM    767  R3  CHO   156       9.451 193.057  51.485  1.00  0.00            
ATOM    768  R4  CHO   156       9.351 190.957  49.435  1.00  0.00            
ATOM    769  R5  CHO   156       9.801 193.107  49.135  1.00  0.00            
ATOM    770  C1  CHO   156       6.701 192.707  46.885  1.00  0.00           C
ATOM    771  C2  CHO   156       5.451 194.607  44.085  1.00  0.00           C
ATOM    772  ROH CHO   157       3.151 162.807  26.085  1.00  0.00            
ATOM    773  R1  CHO   157       5.051 162.407  28.135  1.00  0.00            
ATOM    774  R2  CHO   157       4.351 162.357  30.835  1.00  0.00            
ATOM    775  R3  CHO   157       5.651 160.007  30.785  1.00  0.00            
ATOM    776  R4  CHO   157       6.201 161.107  33.435  1.00  0.00            
ATOM    777  R5  CHO   157       7.651 160.407  31.985  1.00  0.00            
ATOM    778  C1  CHO   157       8.501 158.107  34.935  1.00  0.00           C
ATOM    779  C2  CHO   157      10.151 155.207  36.485  1.00  0.00           C
ATOM    780  ROH CHO   158      66.901  14.357  39.485  1.00  0.00            
ATOM    781  R1  CHO   158      67.751  12.457  37.535  1.00  0.00            
ATOM    782  R2  CHO   158      66.101  11.507  35.585  1.00  0.00            
ATOM    783  R3  CHO   158      68.101  12.357  33.935  1.00  0.00            
ATOM    784  R4  CHO   158      66.401  10.657  32.235  1.00  0.00            
ATOM    785  R5  CHO   158      68.551  10.457  32.535  1.00  0.00            
ATOM    786  C1  CHO   158      68.501  10.957  28.735  1.00  0.00           C
ATOM    787  C2  CHO   158      66.901   9.907  25.485  1.00  0.00           C
ATOM    788  ROH CHO   159      71.801  90.457  36.285  1.00  0.00            
ATOM    789  R1  CHO   159      70.551  91.457  33.935  1.00  0.00            
ATOM    790  R2  CHO   159      71.751  93.307  32.285  1.00  0.00            
ATOM    791  R3  CHO   159      71.251  91.407  30.335  1.00  0.00            
ATOM    792  R4  CHO   159      72.251  93.707  28.885  1.00  0.00            
ATOM    793  R5  CHO   159      70.401  92.657  28.535  1.00  0.00            
ATOM    794  C1  CHO   159      72.051  92.207  25.085  1.00  0.00           C
ATOM    795  C2  CHO   159      74.451  94.507  23.185  1.00  0.00           C
ATOM    796  ROH CHO   160     209.851 182.107  39.985  1.00  0.00            
ATOM    797  R1  CHO   160     209.601 181.057  37.335  1.00  0.00            
ATOM    798  R2  CHO   160     207.851 182.057  35.485  1.00  0.00            
ATOM    799  R3  CHO   160     210.051 182.307  33.985  1.00  0.00            
ATOM    800  R4  CHO   160     208.101 181.057  32.185  1.00  0.00            
ATOM    801  R5  CHO   160     210.101 180.307  32.635  1.00  0.00            
ATOM    802  C1  CHO   160     210.301 180.707  28.835  1.00  0.00           C
ATOM    803  C2  CHO   160     210.551 180.507  24.835  1.00  0.00           C
ATOM    804  ROH CHO   161      39.801  89.607  49.735  1.00  0.00            
ATOM    805  R1  CHO   161      41.001  90.907  47.585  1.00  0.00            
ATOM    806  R2  CHO   161      43.401  90.157  46.535  1.00  0.00            
ATOM    807  R3  CHO   161      42.001  90.007  44.185  1.00  0.00            
ATOM    808  R4  CHO   161      44.801  90.407  43.385  1.00  0.00            
ATOM    809  R5  CHO   161      43.101  91.607  42.785  1.00  0.00            
ATOM    810  C1  CHO   161      44.301  90.457  39.335  1.00  0.00           C
ATOM    811  C2  CHO   161      48.501  89.157  38.935  1.00  0.00           C
ATOM    812  ROH CHO   162     134.501   9.307  24.585  1.00  0.00            
ATOM    813  R1  CHO   162     136.001  10.207  26.785  1.00  0.00            
ATOM    814  R2  CHO   162     135.101  12.157  28.535  1.00  0.00            
ATOM    815  R3  CHO   162     135.601  10.307  30.385  1.00  0.00            
ATOM    816  R4  CHO   162     136.251  12.857  31.685  1.00  0.00            
ATOM    817  R5  CHO   162     137.551  11.107  31.535  1.00  0.00            
ATOM    818  C1  CHO   162     137.401  11.457  35.335  1.00  0.00           C
ATOM    819  C2  CHO   162     139.151  10.507  38.985  1.00  0.00           C
ATOM    820  ROH CHO   163      67.851 202.257  25.685  1.00  0.00            
ATOM    821  R1  CHO   163      69.501 201.357  27.785  1.00  0.00            
ATOM    822  R2  CHO   163      71.851 202.607  28.435  1.00  0.00            
ATOM    823  R3  CHO   163      70.751 202.757  30.935  1.00  0.00            
ATOM    824  R4  CHO   163      73.651 202.607  31.435  1.00  0.00            
ATOM    825  R5  CHO   163      72.101 201.307  32.235  1.00  0.00            
ATOM    826  C1  CHO   163      73.651 202.657  35.485  1.00  0.00           C
ATOM    827  C2  CHO   163      75.901 202.657  38.685  1.00  0.00           C
ATOM    828  ROH CHO   164      73.401  56.057  54.985  1.00  0.00            
ATOM    829  R1  CHO   164      72.851  54.107  53.035  1.00  0.00            
ATOM    830  R2  CHO   164      70.301  53.607  52.135  1.00  0.00            
ATOM    831  R3  CHO   164      71.351  54.107  49.685  1.00  0.00            
ATOM    832  R4  CHO   164      68.701  53.007  49.085  1.00  0.00            
ATOM    833  R5  CHO   164      70.601  52.307  48.335  1.00  0.00            
ATOM    834  C1  CHO   164      68.851  53.157  45.035  1.00  0.00           C
ATOM    835  C2  CHO   164      66.001  53.807  40.835  1.00  0.00           C
ATOM    836  ROH CHO   165     104.601 144.057  40.785  1.00  0.00            
ATOM    837  R1  CHO   165     102.151 143.757  42.135  1.00  0.00            
ATOM    838  R2  CHO   165     101.601 141.557  43.685  1.00  0.00            
ATOM    839  R3  CHO   165     101.151 143.357  45.635  1.00  0.00            
ATOM    840  R4  CHO   165     100.851 140.757  46.985  1.00  0.00            
ATOM    841  R5  CHO   165      99.401 142.407  46.985  1.00  0.00            
ATOM    842  C1  CHO   165     100.001 142.057  50.735  1.00  0.00           C
ATOM    843  C2  CHO   165     101.851 142.907  54.135  1.00  0.00           C
ATOM    844  ROH CHO   166      94.051  93.157  40.985  1.00  0.00            
ATOM    845  R1  CHO   166      94.701  91.207  42.885  1.00  0.00            
ATOM    846  R2  CHO   166      97.101  91.157  44.235  1.00  0.00            
ATOM    847  R3  CHO   166      95.551  91.157  46.435  1.00  0.00            
ATOM    848  R4  CHO   166      98.251  91.207  47.485  1.00  0.00            
ATOM    849  R5  CHO   166      96.701  89.757  47.985  1.00  0.00            
ATOM    850  C1  CHO   166      97.451  91.157  51.435  1.00  0.00           C
ATOM    851  C2  CHO   166      97.351  91.857  55.535  1.00  0.00           C
ATOM    852  ROH CHO   167       9.851 175.707  43.085  1.00  0.00            
ATOM    853  R1  CHO   167       8.101 174.607  45.085  1.00  0.00            
ATOM    854  R2  CHO   167       8.451 172.107  46.085  1.00  0.00            
ATOM    855  R3  CHO   167       8.451 173.407  48.485  1.00  0.00            
ATOM    856  R4  CHO   167       8.501 170.557  49.235  1.00  0.00            
ATOM    857  R5  CHO   167       7.051 172.057  49.885  1.00  0.00            
ATOM    858  C1  CHO   167       8.501 170.907  53.235  1.00  0.00           C
ATOM    859  C2  CHO   167      10.701 168.407  54.885  1.00  0.00           C
ATOM    860  ROH CHO   168      30.601 101.107  37.735  1.00  0.00            
ATOM    861  R1  CHO   168      31.151 103.007  35.685  1.00  0.00            
ATOM    862  R2  CHO   168      33.701 103.407  34.685  1.00  0.00            
ATOM    863  R3  CHO   168      32.451 102.907  32.285  1.00  0.00            
ATOM    864  R4  CHO   168      35.051 104.057  31.585  1.00  0.00            
ATOM    865  R5  CHO   168      33.101 104.757  30.885  1.00  0.00            
ATOM    866  C1  CHO   168      34.751 103.957  27.535  1.00  0.00           C
ATOM    867  C2  CHO   168      34.851 107.807  26.385  1.00  0.00           C
ATOM    868  ROH CHO   169      88.701   8.407  44.085  1.00  0.00            
ATOM    869  R1  CHO   169      91.301   9.407  44.485  1.00  0.00            
ATOM    870  R2  CHO   169      92.501   9.657  46.935  1.00  0.00            
ATOM    871  R3  CHO   169      94.451   8.207  45.835  1.00  0.00            
ATOM    872  R4  CHO   169      95.851  10.157  47.435  1.00  0.00            
ATOM    873  R5  CHO   169      96.201   9.807  45.335  1.00  0.00            
ATOM    874  C1  CHO   169      99.701   9.107  46.685  1.00  0.00           C
ATOM    875  C2  CHO   169     101.951   7.307  49.085  1.00  0.00           C
ATOM    876  ROH CHO   170     143.551  52.207  28.985  1.00  0.00            
ATOM    877  R1  CHO   170     145.351  50.157  29.735  1.00  0.00            
ATOM    878  R2  CHO   170     147.601  50.657  31.335  1.00  0.00            
ATOM    879  R3  CHO   170     146.551  48.707  32.885  1.00  0.00            
ATOM    880  R4  CHO   170     149.301  49.007  33.835  1.00  0.00            
ATOM    881  R5  CHO   170     148.351  47.157  33.135  1.00  0.00            
ATOM    882  C1  CHO   170     149.301  46.157  36.685  1.00  0.00           C
ATOM    883  C2  CHO   170     152.801  43.857  36.735  1.00  0.00           C
ATOM    884  ROH CHO   171       1.101  88.907  30.885  1.00  0.00            
ATOM    885  R1  CHO   171       0.601  89.257  33.685  1.00  0.00            
ATOM    886  R2  CHO   171       0.251  87.107  35.385  1.00  0.00            
ATOM    887  R3  CHO   171       2.251  88.307  36.785  1.00  0.00            
ATOM    888  R4  CHO   171       0.951  86.507  38.735  1.00  0.00            
ATOM    889  R5  CHO   171       1.351  88.657  38.985  1.00  0.00            
ATOM    890  C1  CHO   171       3.251  87.307  41.985  1.00  0.00           C
ATOM    891  C2  CHO   171       3.601  87.457  45.635  1.00  0.00           C
ATOM    892  ROH CHO   172      34.701  37.757  38.085  1.00  0.00            
ATOM    893  R1  CHO   172      36.901  37.257  36.335  1.00  0.00            
ATOM    894  R2  CHO   172      38.601  35.107  36.635  1.00  0.00            
ATOM    895  R3  CHO   172      37.901  34.607  34.085  1.00  0.00            
ATOM    896  R4  CHO   172      40.751  33.957  34.235  1.00  0.00            
ATOM    897  R5  CHO   172      39.801  35.307  32.785  1.00  0.00            
ATOM    898  C1  CHO   172      41.401  32.807  30.385  1.00  0.00           C
ATOM    899  C2  CHO   172      43.601  32.057  26.985  1.00  0.00           C
ATOM    900  ROH CHO   173      54.001   1.807  38.885  1.00  0.00            
ATOM    901  R1  CHO   173      54.651   0.357  36.535  1.00  0.00            
ATOM    902  R2  CHO   173      52.751  -0.643  34.835  1.00  0.00            
ATOM    903  R3  CHO   173      54.101   0.807  32.985  1.00  0.00            
ATOM    904  R4  CHO   173      52.451  -1.093  31.435  1.00  0.00            
ATOM    905  R5  CHO   173      54.651  -0.843  31.235  1.00  0.00            
ATOM    906  C1  CHO   173      53.601   0.007  27.685  1.00  0.00           C
ATOM    907  C2  CHO   173      54.401  -2.743  24.935  1.00  0.00           C
ATOM    908  ROH CHO   174      54.651 181.407  26.835  1.00  0.00            
ATOM    909  R1  CHO   174      55.201 181.357  29.585  1.00  0.00            
ATOM    910  R2  CHO   174      56.951 183.057  30.835  1.00  0.00            
ATOM    911  R3  CHO   174      54.851 183.607  32.435  1.00  0.00            
ATOM    912  R4  CHO   174      57.001 185.357  33.435  1.00  0.00            
ATOM    913  R5  CHO   174      55.801 183.957  34.585  1.00  0.00            
ATOM    914  C1  CHO   174      55.001 187.207  36.435  1.00  0.00           C
ATOM    915  C2  CHO   174      57.001 187.357  40.135  1.00  0.00           C
ATOM    916  ROH CHO   175      66.901 191.157  26.435  1.00  0.00            
ATOM    917  R1  CHO   175      67.151 191.907  29.135  1.00  0.00            
ATOM    918  R2  CHO   175      67.851 190.107  31.135  1.00  0.00            
ATOM    919  R3  CHO   175      69.801 191.907  31.635  1.00  0.00            
ATOM    920  R4  CHO   175      69.551 190.357  34.135  1.00  0.00            
ATOM    921  R5  CHO   175      69.451 192.557  33.885  1.00  0.00            
ATOM    922  C1  CHO   175      72.401 192.207  36.335  1.00  0.00           C
ATOM    923  C2  CHO   175      73.601 193.107  39.685  1.00  0.00           C
ATOM    924  ROH CHO   176      89.851 185.107  36.435  1.00  0.00            
ATOM    925  R1  CHO   176      87.051 185.307  36.185  1.00  0.00            
ATOM    926  R2  CHO   176      85.851 186.657  34.035  1.00  0.00            
ATOM    927  R3  CHO   176      84.501 184.307  33.785  1.00  0.00            
ATOM    928  R4  CHO   176      83.351 186.107  31.735  1.00  0.00            
ATOM    929  R5  CHO   176      82.251 184.957  33.285  1.00  0.00            
ATOM    930  C1  CHO   176      80.601 183.557  30.135  1.00  0.00           C
ATOM    931  C2  CHO   176      78.601 183.657  26.435  1.00  0.00           C
ATOM    932  ROH CHO   177     195.451 127.807  44.235  1.00  0.00            
ATOM    933  R1  CHO   177     197.301 126.657  46.035  1.00  0.00            
ATOM    934  R2  CHO   177     198.751 128.207  47.835  1.00  0.00            
ATOM    935  R3  CHO   177     197.701 126.457  49.635  1.00  0.00            
ATOM    936  R4  CHO   177     199.501 128.207  51.235  1.00  0.00            
ATOM    937  R5  CHO   177     199.551 126.007  51.135  1.00  0.00            
ATOM    938  C1  CHO   177     198.951 126.557  54.885  1.00  0.00           C
ATOM    939  C2  CHO   177     198.651 126.257  58.035  1.00  0.00           C
ATOM    940  ROH CHO   178      45.351   6.457  56.235  1.00  0.00            
ATOM    941  R1  CHO   178      46.551   6.257  53.685  1.00  0.00            
ATOM    942  R2  CHO   178      45.151   5.557  51.435  1.00  0.00            
ATOM    943  R3  CHO   178      46.201   7.857  50.435  1.00  0.00            
ATOM    944  R4  CHO   178      45.951   6.107  48.085  1.00  0.00            
ATOM    945  R5  CHO   178      47.751   7.157  48.735  1.00  0.00            
ATOM    946  C1  CHO   178      47.351   8.607  45.235  1.00  0.00           C
ATOM    947  C2  CHO   178      49.351   6.357  42.585  1.00  0.00           C
ATOM    948  ROH CHO   179      80.101 177.857  26.935  1.00  0.00            
ATOM    949  R1  CHO   179      79.951 179.257  29.385  1.00  0.00            
ATOM    950  R2  CHO   179      80.401 178.057  31.835  1.00  0.00            
ATOM    951  R3  CHO   179      82.251 179.957  32.135  1.00  0.00            
ATOM    952  R4  CHO   179      82.301 178.457  34.635  1.00  0.00            
ATOM    953  R5  CHO   179      82.101 180.607  34.435  1.00  0.00            
ATOM    954  C1  CHO   179      85.251 180.557  36.585  1.00  0.00           C
ATOM    955  C2  CHO   179      88.251 180.607  36.535  1.00  0.00           C
ATOM    956  ROH CHO   180      82.951 171.907  56.835  1.00  0.00            
ATOM    957  R1  CHO   180      84.251 170.907  54.535  1.00  0.00            
ATOM    958  R2  CHO   180      82.801 170.107  52.285  1.00  0.00            
ATOM    959  R3  CHO   180      84.451 171.857  51.035  1.00  0.00            
ATOM    960  R4  CHO   180      83.201 170.307  48.835  1.00  0.00            
ATOM    961  R5  CHO   180      85.351 170.607  49.185  1.00  0.00            
ATOM    962  C1  CHO   180      85.001 172.107  45.685  1.00  0.00           C
ATOM    963  C2  CHO   180      85.701 173.307  42.185  1.00  0.00           C
ATOM    964  ROH CHO   181     218.501  66.007  35.885  1.00  0.00            
ATOM    965  R1  CHO   181     219.901  65.107  38.185  1.00  0.00            
ATOM    966  R2  CHO   181     219.501  66.207  40.685  1.00  0.00            
ATOM    967  R3  CHO   181     219.001  63.607  41.385  1.00  0.00            
ATOM    968  R4  CHO   181     219.801  64.907  43.885  1.00  0.00            
ATOM    969  R5  CHO   181     220.701  63.107  43.035  1.00  0.00            
ATOM    970  C1  CHO   181     219.501  61.757  46.385  1.00  0.00           C
ATOM    971  C2  CHO   181     218.301  61.157  49.235  1.00  0.00           C
ATOM    972  ROH CHO   182     218.601  89.507  31.685  1.00  0.00            
ATOM    973  R1  CHO   182     217.851  90.057  29.035  1.00  0.00            
ATOM    974  R2  CHO   182     215.251  90.607  28.285  1.00  0.00            
ATOM    975  R3  CHO   182     216.301  92.857  27.235  1.00  0.00            
ATOM    976  R4  CHO   182     214.001  92.307  25.535  1.00  0.00            
ATOM    977  R5  CHO   182     216.051  92.607  24.885  1.00  0.00            
ATOM    978  C1  CHO   182     214.301  95.407  22.985  1.00  0.00           C
ATOM    979  C2  CHO   182     212.051  94.457  20.535  1.00  0.00           C
ATOM    980  ROH CHO   183      61.601  14.157  58.735  1.00  0.00            
ATOM    981  R1  CHO   183      60.051  14.957  56.535  1.00  0.00            
ATOM    982  R2  CHO   183      61.101  16.457  54.435  1.00  0.00            
ATOM    983  R3  CHO   183      60.151  14.407  52.935  1.00  0.00            
ATOM    984  R4  CHO   183      60.351  16.707  51.085  1.00  0.00            
ATOM    985  R5  CHO   183      58.601  15.457  51.435  1.00  0.00            
ATOM    986  C1  CHO   183      59.051  14.907  47.685  1.00  0.00           C
ATOM    987  C2  CHO   183      58.101  16.607  45.035  1.00  0.00           C
ATOM    988  ROH CHO   184     148.551  29.057  27.085  1.00  0.00            
ATOM    989  R1  CHO   184     150.201  29.007  29.385  1.00  0.00            
ATOM    990  R2  CHO   184     152.551  30.457  29.535  1.00  0.00            
ATOM    991  R3  CHO   184     151.451  31.457  31.785  1.00  0.00            
ATOM    992  R4  CHO   184     154.351  31.607  32.235  1.00  0.00            
ATOM    993  R5  CHO   184     152.851  30.657  33.535  1.00  0.00            
ATOM    994  C1  CHO   184     154.301  33.207  35.985  1.00  0.00           C
ATOM    995  C2  CHO   184     157.351  32.757  37.835  1.00  0.00           C
ATOM    996  ROH CHO   185      33.251  28.607  40.235  1.00  0.00            
ATOM    997  R1  CHO   185      32.001  29.307  37.785  1.00  0.00            
ATOM    998  R2  CHO   185      32.801  28.307  35.335  1.00  0.00            
ATOM    999  R3  CHO   185      30.201  27.557  35.135  1.00  0.00            
ATOM   1000  R4  CHO   185      31.051  28.007  32.385  1.00  0.00            
ATOM   1001  R5  CHO   185      29.351  28.907  33.335  1.00  0.00            
ATOM   1002  C1  CHO   185      27.601  27.107  30.435  1.00  0.00           C
ATOM   1003  C2  CHO   185      25.701  27.657  26.335  1.00  0.00           C
ATOM   1004  ROH CHO   186      42.901 129.557  41.935  1.00  0.00            
ATOM   1005  R1  CHO   186      45.101 129.557  40.135  1.00  0.00            
ATOM   1006  R2  CHO   186      45.351 127.657  38.135  1.00  0.00            
ATOM   1007  R3  CHO   186      45.551 129.807  36.535  1.00  0.00            
ATOM   1008  R4  CHO   186      46.251 127.507  34.785  1.00  0.00            
ATOM   1009  R5  CHO   186      47.451 129.357  35.085  1.00  0.00            
ATOM   1010  C1  CHO   186      46.951 129.507  31.335  1.00  0.00           C
ATOM   1011  C2  CHO   186      46.851 131.057  28.985  1.00  0.00           C
ATOM   1012  ROH CHO   187     121.901  63.107  47.885  1.00  0.00            
ATOM   1013  R1  CHO   187     121.451  64.107  45.285  1.00  0.00            
ATOM   1014  R2  CHO   187     123.151  63.557  43.135  1.00  0.00            
ATOM   1015  R3  CHO   187     120.801  62.757  41.985  1.00  0.00            
ATOM   1016  R4  CHO   187     122.651  63.257  39.735  1.00  0.00            
ATOM   1017  R5  CHO   187     120.651  64.107  39.985  1.00  0.00            
ATOM   1018  C1  CHO   187     120.201  62.357  36.635  1.00  0.00           C
ATOM   1019  C2  CHO   187     121.001  64.457  33.885  1.00  0.00           C
ATOM   1020  ROH CHO   188      53.201  15.557  43.735  1.00  0.00            
ATOM   1021  R1  CHO   188      52.501  14.557  46.335  1.00  0.00            
ATOM   1022  R2  CHO   188      54.251  14.607  48.435  1.00  0.00            
ATOM   1023  R3  CHO   188      52.201  15.907  49.685  1.00  0.00            
ATOM   1024  R4  CHO   188      54.301  15.707  51.735  1.00  0.00            
ATOM   1025  R5  CHO   188      52.251  15.057  51.935  1.00  0.00            
ATOM   1026  C1  CHO   188      52.451  17.607  54.785  1.00  0.00           C
ATOM   1027  C2  CHO   188      52.001  21.007  56.585  1.00  0.00           C
ATOM   1028  ROH CHO   189     147.501  91.957  46.085  1.00  0.00            
ATOM   1029  R1  CHO   189     145.751  91.107  44.035  1.00  0.00            
ATOM   1030  R2  CHO   189     144.951  92.757  41.935  1.00  0.00            
ATOM   1031  R3  CHO   189     145.851  90.707  40.435  1.00  0.00            
ATOM   1032  R4  CHO   189     143.751  91.957  38.785  1.00  0.00            
ATOM   1033  R5  CHO   189     143.901  89.857  39.335  1.00  0.00            
ATOM   1034  C1  CHO   189     143.901  89.557  35.535  1.00  0.00           C
ATOM   1035  C2  CHO   189     141.101  88.007  33.235  1.00  0.00           C
ATOM   1036  ROH CHO   190     118.401 163.707  31.685  1.00  0.00            
ATOM   1037  R1  CHO   190     120.951 163.457  30.585  1.00  0.00            
ATOM   1038  R2  CHO   190     122.501 161.157  30.935  1.00  0.00            
ATOM   1039  R3  CHO   190     122.601 161.207  28.235  1.00  0.00            
ATOM   1040  R4  CHO   190     125.001 159.757  29.085  1.00  0.00            
ATOM   1041  R5  CHO   190     124.951 161.457  27.735  1.00  0.00            
ATOM   1042  C1  CHO   190     126.601 158.907  25.435  1.00  0.00           C
ATOM   1043  C2  CHO   190     126.001 158.357  21.635  1.00  0.00           C
ATOM   1044  ROH CHO   191     219.901 121.357  26.935  1.00  0.00            
ATOM   1045  R1  CHO   191     218.701 119.157  28.235  1.00  0.00            
ATOM   1046  R2  CHO   191     216.701 117.657  27.085  1.00  0.00            
ATOM   1047  R3  CHO   191     218.351 115.607  27.585  1.00  0.00            
ATOM   1048  R4  CHO   191     215.701 114.507  28.035  1.00  0.00            
ATOM   1049  R5  CHO   191     217.351 114.457  29.385  1.00  0.00            
ATOM   1050  C1  CHO   191     216.701 110.707  29.035  1.00  0.00           C
ATOM   1051  C2  CHO   191     214.501 107.457  30.085  1.00  0.00           C
ATOM   1052  ROH CHO   192      29.401 202.157  32.385  1.00  0.00            
ATOM   1053  R1  CHO   192      29.301 200.407  30.185  1.00  0.00            
ATOM   1054  R2  CHO   192      29.551 197.657  30.485  1.00  0.00            
ATOM   1055  R3  CHO   192      27.201 197.607  29.135  1.00  0.00            
ATOM   1056  R4  CHO   192      28.201 194.857  28.985  1.00  0.00            
ATOM   1057  R5  CHO   192      27.601 196.107  27.335  1.00  0.00            
ATOM   1058  C1  CHO   192      25.201 193.157  26.885  1.00  0.00           C
ATOM   1059  C2  CHO   192      25.951 191.257  24.285  1.00  0.00           C
ATOM   1060  ROH CHO   193      99.101  10.907  34.835  1.00  0.00            
ATOM   1061  R1  CHO   193      99.851  12.457  32.635  1.00  0.00            
ATOM   1062  R2  CHO   193      99.801  15.207  32.635  1.00  0.00            
ATOM   1063  R3  CHO   193     102.401  14.957  31.885  1.00  0.00            
ATOM   1064  R4  CHO   193     101.401  17.257  30.385  1.00  0.00            
ATOM   1065  R5  CHO   193     102.401  15.507  29.535  1.00  0.00            
ATOM   1066  C1  CHO   193     104.751  18.207  28.335  1.00  0.00           C
ATOM   1067  C2  CHO   193     106.751  19.357  25.085  1.00  0.00           C
ATOM   1068  ROH CHO   194     138.351  16.907  17.585  1.00  0.00            
ATOM   1069  R1  CHO   194     140.051  17.407  19.785  1.00  0.00            
ATOM   1070  R2  CHO   194     140.101  19.907  20.985  1.00  0.00            
ATOM   1071  R3  CHO   194     139.601  18.457  23.235  1.00  0.00            
ATOM   1072  R4  CHO   194     141.501  20.507  24.085  1.00  0.00            
ATOM   1073  R5  CHO   194     141.751  18.357  24.385  1.00  0.00            
ATOM   1074  C1  CHO   194     141.851  19.457  28.035  1.00  0.00           C
ATOM   1075  C2  CHO   194     144.801  21.657  30.135  1.00  0.00           C
ATOM   1076  ROH CHO   195      79.001 222.657  42.335  1.00  0.00            
ATOM   1077  R1  CHO   195      79.801 223.107  44.985  1.00  0.00            
ATOM   1078  R2  CHO   195      79.551 225.607  46.185  1.00  0.00            
ATOM   1079  R3  CHO   195      78.151 224.207  48.085  1.00  0.00            
ATOM   1080  R4  CHO   195      79.601 226.257  49.585  1.00  0.00            
ATOM   1081  R5  CHO   195      79.601 224.157  49.935  1.00  0.00            
ATOM   1082  C1  CHO   195      78.301 225.357  53.335  1.00  0.00           C
ATOM   1083  C2  CHO   195      77.551 227.707  55.735  1.00  0.00           C
ATOM   1084  ROH CHO   196      82.501 221.207  24.185  1.00  0.00            
ATOM   1085  R1  CHO   196      84.051 222.807  25.935  1.00  0.00            
ATOM   1086  R2  CHO   196      83.451 225.507  26.385  1.00  0.00            
ATOM   1087  R3  CHO   196      83.451 224.707  28.985  1.00  0.00            
ATOM   1088  R4  CHO   196      84.351 227.507  29.035  1.00  0.00            
ATOM   1089  R5  CHO   196      85.351 225.807  29.935  1.00  0.00            
ATOM   1090  C1  CHO   196      84.851 227.957  33.035  1.00  0.00           C
ATOM   1091  C2  CHO   196      86.351 226.957  37.185  1.00  0.00           C
ATOM   1092  ROH CHO   197     123.051  90.807  33.585  1.00  0.00            
ATOM   1093  R1  CHO   197     123.151  91.057  30.735  1.00  0.00            
ATOM   1094  R2  CHO   197     120.901  91.607  29.235  1.00  0.00            
ATOM   1095  R3  CHO   197     122.451  93.657  28.285  1.00  0.00            
ATOM   1096  R4  CHO   197     120.751  92.957  26.035  1.00  0.00            
ATOM   1097  R5  CHO   197     122.901  93.057  26.035  1.00  0.00            
ATOM   1098  C1  CHO   197     122.051  95.657  23.335  1.00  0.00           C
ATOM   1099  C2  CHO   197     120.751  95.157  20.435  1.00  0.00           C
ATOM   1100  ROH CHO   198     170.401 189.707  21.985  1.00  0.00            
ATOM   1101  R1  CHO   198     170.851 190.007  24.735  1.00  0.00            
ATOM   1102  R2  CHO   198     169.301 191.557  26.385  1.00  0.00            
ATOM   1103  R3  CHO   198     169.051 189.257  27.835  1.00  0.00            
ATOM   1104  R4  CHO   198     168.001 191.307  29.585  1.00  0.00            
ATOM   1105  R5  CHO   198     169.601 189.857  30.085  1.00  0.00            
ATOM   1106  C1  CHO   198     167.051 189.007  32.785  1.00  0.00           C
ATOM   1107  C2  CHO   198     169.451 187.507  35.135  1.00  0.00           C
ATOM   1108  ROH CHO   199     150.651  19.807  41.185  1.00  0.00            
ATOM   1109  R1  CHO   199     150.351  18.857  38.535  1.00  0.00            
ATOM   1110  R2  CHO   199     148.801  20.207  36.685  1.00  0.00            
ATOM   1111  R3  CHO   199     151.101  20.107  35.185  1.00  0.00            
ATOM   1112  R4  CHO   199     148.951  20.707  33.285  1.00  0.00            
ATOM   1113  R5  CHO   199     150.401  19.057  33.135  1.00  0.00            
ATOM   1114  C1  CHO   199     151.151  20.907  29.885  1.00  0.00           C
ATOM   1115  C2  CHO   199     149.901  23.557  27.935  1.00  0.00           C
ATOM   1116  ROH CHO   200      43.351  72.757  34.835  1.00  0.00            
ATOM   1117  R1  CHO   200      45.451  70.907  34.635  1.00  0.00            
ATOM   1118  R2  CHO   200      45.051  68.207  34.035  1.00  0.00            
ATOM   1119  R3  CHO   200      46.851  68.707  32.085  1.00  0.00            
ATOM   1120  R4  CHO   200      46.301  65.857  31.885  1.00  0.00            
ATOM   1121  R5  CHO   200      48.251  66.757  32.085  1.00  0.00            
ATOM   1122  C1  CHO   200      48.751  64.907  28.785  1.00  0.00           C
ATOM   1123  C2  CHO   200      48.801  62.357  26.635  1.00  0.00           C
ATOM   1124  ROH CHO   201      35.201 157.957  26.935  1.00  0.00            
ATOM   1125  R1  CHO   201      35.751 156.757  29.435  1.00  0.00            
ATOM   1126  R2  CHO   201      35.351 158.057  31.835  1.00  0.00            
ATOM   1127  R3  CHO   201      33.851 155.907  32.435  1.00  0.00            
ATOM   1128  R4  CHO   201      34.151 157.307  34.985  1.00  0.00            
ATOM   1129  R5  CHO   201      34.651 155.207  34.585  1.00  0.00            
ATOM   1130  C1  CHO   201      32.051 154.857  37.385  1.00  0.00           C
ATOM   1131  C2  CHO   201      30.401 155.357  40.585  1.00  0.00           C
ATOM   1132  ROH CHO   202      79.651 149.407  61.885  1.00  0.00            
ATOM   1133  R1  CHO   202      80.201 148.957  59.135  1.00  0.00            
ATOM   1134  R2  CHO   202      79.301 146.657  57.835  1.00  0.00            
ATOM   1135  R3  CHO   202      78.201 148.507  56.135  1.00  0.00            
ATOM   1136  R4  CHO   202      78.251 146.007  54.585  1.00  0.00            
ATOM   1137  R5  CHO   202      79.101 147.957  53.985  1.00  0.00            
ATOM   1138  C1  CHO   202      76.651 147.357  51.135  1.00  0.00           C
ATOM   1139  C2  CHO   202      75.951 146.857  46.785  1.00  0.00           C
ATOM   1140  ROH CHO   203       1.151  29.957  30.335  1.00  0.00            
ATOM   1141  R1  CHO   203       3.801  29.057  30.035  1.00  0.00            
ATOM   1142  R2  CHO   203       4.451  26.457  29.335  1.00  0.00            
ATOM   1143  R3  CHO   203       5.851  27.707  27.385  1.00  0.00            
ATOM   1144  R4  CHO   203       6.051  24.857  26.735  1.00  0.00            
ATOM   1145  R5  CHO   203       7.701  26.207  26.985  1.00  0.00            
ATOM   1146  C1  CHO   203       8.351  25.057  23.385  1.00  0.00           C
ATOM   1147  C2  CHO   203      12.101  25.407  20.285  1.00  0.00           C
ATOM   1148  ROH CHO   204     187.801  23.957  33.635  1.00  0.00            
ATOM   1149  R1  CHO   204     186.501  22.357  35.585  1.00  0.00            
ATOM   1150  R2  CHO   204     187.901  21.007  37.535  1.00  0.00            
ATOM   1151  R3  CHO   204     186.251  22.357  39.235  1.00  0.00            
ATOM   1152  R4  CHO   204     187.351  20.257  40.885  1.00  0.00            
ATOM   1153  R5  CHO   204     185.251  20.657  40.585  1.00  0.00            
ATOM   1154  C1  CHO   204     185.501  21.057  44.385  1.00  0.00           C
ATOM   1155  C2  CHO   204     183.201  19.907  46.685  1.00  0.00           C
ATOM   1156  ROH CHO   205      23.301 227.057  42.135  1.00  0.00            
ATOM   1157  R1  CHO   205      25.201 226.357  44.135  1.00  0.00            
ATOM   1158  R2  CHO   205      24.951 227.207  46.735  1.00  0.00            
ATOM   1159  R3  CHO   205      25.151 224.557  47.285  1.00  0.00            
ATOM   1160  R4  CHO   205      25.501 225.907  49.885  1.00  0.00            
ATOM   1161  R5  CHO   205      26.851 224.457  48.985  1.00  0.00            
ATOM   1162  C1  CHO   205      26.001 222.607  52.235  1.00  0.00           C
ATOM   1163  C2  CHO   205      25.651 222.507  55.085  1.00  0.00           C
ATOM   1164  ROH CHO   206     176.201  93.307  46.185  1.00  0.00            
ATOM   1165  R1  CHO   206     175.851  93.757  43.435  1.00  0.00            
ATOM   1166  R2  CHO   206     174.001  95.607  42.435  1.00  0.00            
ATOM   1167  R3  CHO   206     176.201  96.557  41.135  1.00  0.00            
ATOM   1168  R4  CHO   206     173.951  97.007  39.285  1.00  0.00            
ATOM   1169  R5  CHO   206     175.851  95.957  38.835  1.00  0.00            
ATOM   1170  C1  CHO   206     176.001  98.707  36.185  1.00  0.00           C
ATOM   1171  C2  CHO   206     178.751  98.457  32.585  1.00  0.00           C
ATOM   1172  ROH CHO   207     161.551  75.657  29.885  1.00  0.00            
ATOM   1173  R1  CHO   207     162.451  74.357  32.235  1.00  0.00            
ATOM   1174  R2  CHO   207     162.351  75.607  34.735  1.00  0.00            
ATOM   1175  R3  CHO   207     160.951  73.357  35.385  1.00  0.00            
ATOM   1176  R4  CHO   207     162.051  74.357  37.935  1.00  0.00            
ATOM   1177  R5  CHO   207     162.301  72.357  37.135  1.00  0.00            
ATOM   1178  C1  CHO   207     160.651  71.507  40.435  1.00  0.00           C
ATOM   1179  C2  CHO   207     159.001  71.957  43.235  1.00  0.00           C
ATOM   1180  ROH CHO   208     211.301 218.257  47.135  1.00  0.00            
ATOM   1181  R1  CHO   208     211.851 219.707  44.785  1.00  0.00            
ATOM   1182  R2  CHO   208     214.051 221.357  44.485  1.00  0.00            
ATOM   1183  R3  CHO   208     214.451 219.857  42.285  1.00  0.00            
ATOM   1184  R4  CHO   208     215.651 222.457  41.685  1.00  0.00            
ATOM   1185  R5  CHO   208     214.201 221.407  40.485  1.00  0.00            
ATOM   1186  C1  CHO   208     217.051 221.707  37.935  1.00  0.00           C
ATOM   1187  C2  CHO   208     221.101 219.757  37.035  1.00  0.00           C
ATOM   1188  ROH CHO   209      75.351 122.357  28.535  1.00  0.00            
ATOM   1189  R1  CHO   209      75.551 121.057  31.035  1.00  0.00            
ATOM   1190  R2  CHO   209      75.501 122.407  33.435  1.00  0.00            
ATOM   1191  R3  CHO   209      73.501 120.657  33.985  1.00  0.00            
ATOM   1192  R4  CHO   209      74.751 121.157  36.585  1.00  0.00            
ATOM   1193  R5  CHO   209      74.401 119.207  35.685  1.00  0.00            
ATOM   1194  C1  CHO   209      72.451 118.757  38.935  1.00  0.00           C
ATOM   1195  C2  CHO   209      69.001 116.907  40.085  1.00  0.00           C
ATOM   1196  ROH CHO   210     127.201 155.607  37.935  1.00  0.00            
ATOM   1197  R1  CHO   210     126.851 154.857  40.635  1.00  0.00            
ATOM   1198  R2  CHO   210     128.851 153.757  42.135  1.00  0.00            
ATOM   1199  R3  CHO   210     128.301 155.807  43.835  1.00  0.00            
ATOM   1200  R4  CHO   210     129.201 153.657  45.585  1.00  0.00            
ATOM   1201  R5  CHO   210     127.301 154.757  45.735  1.00  0.00            
ATOM   1202  C1  CHO   210     128.851 155.507  49.185  1.00  0.00           C
ATOM   1203  C2  CHO   210     129.801 156.457  52.935  1.00  0.00           C
ATOM   1204  ROH CHO   211      19.201 217.657  38.985  1.00  0.00            
ATOM   1205  R1  CHO   211      18.151 216.957  36.435  1.00  0.00            
ATOM   1206  R2  CHO   211      15.451 217.157  35.835  1.00  0.00            
ATOM   1207  R3  CHO   211      16.351 218.657  33.785  1.00  0.00            
ATOM   1208  R4  CHO   211      13.751 217.707  32.885  1.00  0.00            
ATOM   1209  R5  CHO   211      15.601 217.507  31.785  1.00  0.00            
ATOM   1210  C1  CHO   211      13.551 219.457  29.235  1.00  0.00           C
ATOM   1211  C2  CHO   211      11.301 222.357  26.085  1.00  0.00           C
ATOM   1212  ROH CHO   212      22.701  17.657  27.735  1.00  0.00            
ATOM   1213  R1  CHO   212      21.751  15.907  29.735  1.00  0.00            
ATOM   1214  R2  CHO   212      20.951  16.757  32.235  1.00  0.00            
ATOM   1215  R3  CHO   212      18.651  15.457  31.585  1.00  0.00            
ATOM   1216  R4  CHO   212      18.351  16.207  34.435  1.00  0.00            
ATOM   1217  R5  CHO   212      18.101  14.207  33.585  1.00  0.00            
ATOM   1218  C1  CHO   212      14.651  14.657  35.135  1.00  0.00           C
ATOM   1219  C2  CHO   212      14.101  18.557  36.035  1.00  0.00           C
ATOM   1220  ROH CHO   213     211.051 213.557  34.035  1.00  0.00            
ATOM   1221  R1  CHO   213     209.451 214.357  36.235  1.00  0.00            
ATOM   1222  R2  CHO   213     206.851 215.307  35.885  1.00  0.00            
ATOM   1223  R3  CHO   213     206.251 213.357  37.635  1.00  0.00            
ATOM   1224  R4  CHO   213     204.351 215.507  38.285  1.00  0.00            
ATOM   1225  R5  CHO   213     205.701 214.507  39.685  1.00  0.00            
ATOM   1226  C1  CHO   213     202.301 213.757  41.285  1.00  0.00           C
ATOM   1227  C2  CHO   213     201.651 215.557  44.985  1.00  0.00           C
ATOM   1228  ROH CHO   214      33.951 173.107  36.035  1.00  0.00            
ATOM   1229  R1  CHO   214      33.351 172.557  33.285  1.00  0.00            
ATOM   1230  R2  CHO   214      34.501 173.957  31.185  1.00  0.00            
ATOM   1231  R3  CHO   214      35.201 171.457  30.385  1.00  0.00            
ATOM   1232  R4  CHO   214      35.551 173.157  28.035  1.00  0.00            
ATOM   1233  R5  CHO   214      34.401 171.357  28.135  1.00  0.00            
ATOM   1234  C1  CHO   214      36.851 170.357  25.385  1.00  0.00           C
ATOM   1235  C2  CHO   214      38.351 169.607  22.935  1.00  0.00           C
ATOM   1236  ROH CHO   215      11.951  65.057  22.835  1.00  0.00            
ATOM   1237  R1  CHO   215      12.351  66.707  25.085  1.00  0.00            
ATOM   1238  R2  CHO   215      10.401  67.157  26.985  1.00  0.00            
ATOM   1239  R3  CHO   215      12.301  66.357  28.735  1.00  0.00            
ATOM   1240  R4  CHO   215      10.351  67.757  30.385  1.00  0.00            
ATOM   1241  R5  CHO   215      12.501  68.157  30.285  1.00  0.00            
ATOM   1242  C1  CHO   215      12.151  67.357  33.985  1.00  0.00           C
ATOM   1243  C2  CHO   215      12.501  65.607  37.735  1.00  0.00           C
ATOM   1244  ROH CHO   216     120.701 139.907  54.635  1.00  0.00            
ATOM   1245  R1  CHO   216     119.301 138.257  52.835  1.00  0.00            
ATOM   1246  R2  CHO   216     117.151 139.157  51.335  1.00  0.00            
ATOM   1247  R3  CHO   216     118.651 138.207  49.235  1.00  0.00            
ATOM   1248  R4  CHO   216     115.851 137.857  48.385  1.00  0.00            
ATOM   1249  R5  CHO   216     117.401 136.307  48.435  1.00  0.00            
ATOM   1250  C1  CHO   216     116.451 136.207  44.735  1.00  0.00           C
ATOM   1251  C2  CHO   216     114.201 136.207  40.985  1.00  0.00           C
ATOM   1252  ROH CHO   217     174.551 158.907  24.685  1.00  0.00            
ATOM   1253  R1  CHO   217     173.101 158.057  26.985  1.00  0.00            
ATOM   1254  R2  CHO   217     174.001 158.407  29.535  1.00  0.00            
ATOM   1255  R3  CHO   217     171.601 159.607  29.885  1.00  0.00            
ATOM   1256  R4  CHO   217     172.201 158.457  32.485  1.00  0.00            
ATOM   1257  R5  CHO   217     170.401 158.157  31.335  1.00  0.00            
ATOM   1258  C1  CHO   217     168.901 159.607  34.535  1.00  0.00           C
ATOM   1259  C2  CHO   217     167.951 159.907  38.535  1.00  0.00           C
ATOM   1260  ROH CHO   218      10.751  41.907  47.935  1.00  0.00            
ATOM   1261  R1  CHO   218      11.651  43.157  45.585  1.00  0.00            
ATOM   1262  R2  CHO   218      10.551  42.607  43.085  1.00  0.00            
ATOM   1263  R3  CHO   218      10.251  45.307  43.035  1.00  0.00            
ATOM   1264  R4  CHO   218       9.701  44.457  40.285  1.00  0.00            
ATOM   1265  R5  CHO   218      11.151  45.957  40.885  1.00  0.00            
ATOM   1266  C1  CHO   218       8.901  48.057  38.585  1.00  0.00           C
ATOM   1267  C2  CHO   218       8.651  50.207  36.185  1.00  0.00           C
ATOM   1268  ROH CHO   219      67.051  76.857  42.185  1.00  0.00            
ATOM   1269  R1  CHO   219      68.051  77.557  44.735  1.00  0.00            
ATOM   1270  R2  CHO   219      67.551  76.057  46.985  1.00  0.00            
ATOM   1271  R3  CHO   219      70.251  75.957  47.185  1.00  0.00            
ATOM   1272  R4  CHO   219      69.301  75.907  49.985  1.00  0.00            
ATOM   1273  R5  CHO   219      70.751  77.307  49.135  1.00  0.00            
ATOM   1274  C1  CHO   219      72.851  75.757  51.885  1.00  0.00           C
ATOM   1275  C2  CHO   219      75.151  74.857  55.335  1.00  0.00           C
ATOM   1276  ROH CHO   220     174.651 185.557  36.535  1.00  0.00            
ATOM   1277  R1  CHO   220     173.701 184.707  39.035  1.00  0.00            
ATOM   1278  R2  CHO   220     175.351 183.607  40.935  1.00  0.00            
ATOM   1279  R3  CHO   220     174.351 185.557  42.535  1.00  0.00            
ATOM   1280  R4  CHO   220     176.101 184.007  44.285  1.00  0.00            
ATOM   1281  R5  CHO   220     174.001 184.507  44.635  1.00  0.00            
ATOM   1282  C1  CHO   220     175.551 186.057  47.735  1.00  0.00           C
ATOM   1283  C2  CHO   220     176.551 186.157  51.535  1.00  0.00           C
ATOM   1284  ROH CHO   221      53.501 104.107  42.785  1.00  0.00            
ATOM   1285  R1  CHO   221      52.051 104.707  45.135  1.00  0.00            
ATOM   1286  R2  CHO   221      49.751 103.407  45.885  1.00  0.00            
ATOM   1287  R3  CHO   221      51.101 103.007  48.185  1.00  0.00            
ATOM   1288  R4  CHO   221      48.301 103.057  48.985  1.00  0.00            
ATOM   1289  R5  CHO   221      49.901 104.257  49.835  1.00  0.00            
ATOM   1290  C1  CHO   221      48.701 102.507  52.985  1.00  0.00           C
ATOM   1291  C2  CHO   221      49.151 104.507  56.085  1.00  0.00           C
ATOM   1292  ROH CHO   222     156.351 162.957  49.685  1.00  0.00            
ATOM   1293  R1  CHO   222     157.451 162.957  47.085  1.00  0.00            
ATOM   1294  R2  CHO   222     156.351 161.607  44.935  1.00  0.00            
ATOM   1295  R3  CHO   222     156.451 164.007  43.735  1.00  0.00            
ATOM   1296  R4  CHO   222     156.501 162.107  41.535  1.00  0.00            
ATOM   1297  R5  CHO   222     157.951 163.707  41.885  1.00  0.00            
ATOM   1298  C1  CHO   222     156.751 164.707  38.435  1.00  0.00           C
ATOM   1299  C2  CHO   222     158.401 167.057  36.185  1.00  0.00           C
ATOM   1300  ROH CHO   223     101.851  74.807  15.585  1.00  0.00            
ATOM   1301  R1  CHO   223     101.801  75.507  18.285  1.00  0.00            
ATOM   1302  R2  CHO   223     100.551  73.957  20.235  1.00  0.00            
ATOM   1303  R3  CHO   223     103.001  74.057  21.435  1.00  0.00            
ATOM   1304  R4  CHO   223     101.101  73.407  23.585  1.00  0.00            
ATOM   1305  R5  CHO   223     102.501  75.057  23.585  1.00  0.00            
ATOM   1306  C1  CHO   223     103.701  73.207  26.685  1.00  0.00           C
ATOM   1307  C2  CHO   223     106.051  70.057  29.385  1.00  0.00           C
ATOM   1308  ROH CHO   224     187.901 216.257  37.435  1.00  0.00            
ATOM   1309  R1  CHO   224     188.351 215.357  34.785  1.00  0.00            
ATOM   1310  R2  CHO   224     187.451 216.757  32.585  1.00  0.00            
ATOM   1311  R3  CHO   224     190.051 216.557  31.835  1.00  0.00            
ATOM   1312  R4  CHO   224     188.651 217.657  29.485  1.00  0.00            
ATOM   1313  R5  CHO   224     189.951 215.907  29.535  1.00  0.00            
ATOM   1314  C1  CHO   224     191.851 218.007  26.985  1.00  0.00           C
ATOM   1315  C2  CHO   224     193.551 216.857  24.885  1.00  0.00           C
ATOM   1316  ROH CHO   225     144.551  60.957  11.285  1.00  0.00            
ATOM   1317  R1  CHO   225     144.851  60.857  14.135  1.00  0.00            
ATOM   1318  R2  CHO   225     147.351  60.507  15.285  1.00  0.00            
ATOM   1319  R3  CHO   225     146.651  62.807  16.635  1.00  0.00            
ATOM   1320  R4  CHO   225     148.551  61.457  18.385  1.00  0.00            
ATOM   1321  R5  CHO   225     146.551  62.157  18.935  1.00  0.00            
ATOM   1322  C1  CHO   225     148.601  64.107  21.435  1.00  0.00           C
ATOM   1323  C2  CHO   225     150.851  62.957  23.385  1.00  0.00           C
ATOM   1324  ROH CHO   226     129.201  88.807  14.685  1.00  0.00            
ATOM   1325  R1  CHO   226     130.201  88.007  17.185  1.00  0.00            
ATOM   1326  R2  CHO   226     129.001  88.607  19.585  1.00  0.00            
ATOM   1327  R3  CHO   226     129.101  85.907  19.935  1.00  0.00            
ATOM   1328  R4  CHO   226     127.901  86.957  22.435  1.00  0.00            
ATOM   1329  R5  CHO   226     129.651  85.657  22.235  1.00  0.00            
ATOM   1330  C1  CHO   226     127.401  83.457  24.435  1.00  0.00           C
ATOM   1331  C2  CHO   226     127.351  80.107  26.335  1.00  0.00           C
ATOM   1332  ROH CHO   227     134.401 181.407  33.885  1.00  0.00            
ATOM   1333  R1  CHO   227     133.651 181.957  36.535  1.00  0.00            
ATOM   1334  R2  CHO   227     134.101 180.257  38.635  1.00  0.00            
ATOM   1335  R3  CHO   227     135.351 182.457  39.735  1.00  0.00            
ATOM   1336  R4  CHO   227     134.901 180.607  41.985  1.00  0.00            
ATOM   1337  R5  CHO   227     134.301 182.707  41.885  1.00  0.00            
ATOM   1338  C1  CHO   227     136.501 182.857  44.985  1.00  0.00           C
ATOM   1339  C2  CHO   227     138.151 183.507  48.335  1.00  0.00           C
ATOM   1340  ROH CHO   228       6.001  12.757  37.085  1.00  0.00            
ATOM   1341  R1  CHO   228       4.351  11.407  35.235  1.00  0.00            
ATOM   1342  R2  CHO   228       3.701  12.457  32.735  1.00  0.00            
ATOM   1343  R3  CHO   228       4.701  10.107  31.835  1.00  0.00            
ATOM   1344  R4  CHO   228       4.401  11.757  29.435  1.00  0.00            
ATOM   1345  R5  CHO   228       3.551   9.757  29.735  1.00  0.00            
ATOM   1346  C1  CHO   228       5.701   9.107  26.635  1.00  0.00           C
ATOM   1347  C2  CHO   228       7.851   6.757  24.135  1.00  0.00           C
ATOM   1348  ROH CHO   229     129.101 204.807  47.185  1.00  0.00            
ATOM   1349  R1  CHO   229     127.001 203.957  45.485  1.00  0.00            
ATOM   1350  R2  CHO   229     126.101 205.507  43.385  1.00  0.00            
ATOM   1351  R3  CHO   229     126.601 203.257  41.935  1.00  0.00            
ATOM   1352  R4  CHO   229     125.151 205.007  40.085  1.00  0.00            
ATOM   1353  R5  CHO   229     124.651 202.957  40.585  1.00  0.00            
ATOM   1354  C1  CHO   229     125.101 202.607  36.835  1.00  0.00           C
ATOM   1355  C2  CHO   229     125.601 202.807  32.935  1.00  0.00           C
ATOM   1356  ROH CHO   230      57.951 103.257  59.085  1.00  0.00            
ATOM   1357  R1  CHO   230      58.301 103.257  56.285  1.00  0.00            
ATOM   1358  R2  CHO   230      57.601 105.407  54.685  1.00  0.00            
ATOM   1359  R3  CHO   230      60.201 105.157  53.835  1.00  0.00            
ATOM   1360  R4  CHO   230      58.851 106.757  51.735  1.00  0.00            
ATOM   1361  R5  CHO   230      60.051 104.907  51.485  1.00  0.00            
ATOM   1362  C1  CHO   230      62.001 107.307  49.235  1.00  0.00           C
ATOM   1363  C2  CHO   230      62.651 108.357  47.035  1.00  0.00           C
ATOM   1364  ROH CHO   231     166.101 109.507  34.685  1.00  0.00            
ATOM   1365  R1  CHO   231     165.801 112.157  33.635  1.00  0.00            
ATOM   1366  R2  CHO   231     167.951 113.607  32.785  1.00  0.00            
ATOM   1367  R3  CHO   231     166.451 113.857  30.485  1.00  0.00            
ATOM   1368  R4  CHO   231     168.651 115.757  30.135  1.00  0.00            
ATOM   1369  R5  CHO   231     166.501 116.157  29.985  1.00  0.00            
ATOM   1370  C1  CHO   231     167.651 117.157  26.485  1.00  0.00           C
ATOM   1371  C2  CHO   231     170.101 117.357  23.235  1.00  0.00           C
ATOM   1372  ROH CHO   232     124.651  27.657  30.085  1.00  0.00            
ATOM   1373  R1  CHO   232     123.251  27.357  32.485  1.00  0.00            
ATOM   1374  R2  CHO   232     124.401  26.257  34.785  1.00  0.00            
ATOM   1375  R3  CHO   232     123.551  28.607  35.935  1.00  0.00            
ATOM   1376  R4  CHO   232     123.951  26.757  38.185  1.00  0.00            
ATOM   1377  R5  CHO   232     122.151  27.907  37.735  1.00  0.00            
ATOM   1378  C1  CHO   232     122.901  29.257  41.185  1.00  0.00           C
ATOM   1379  C2  CHO   232     124.551  28.407  45.235  1.00  0.00           C
ATOM   1380  ROH CHO   233     140.051 126.407  21.485  1.00  0.00            
ATOM   1381  R1  CHO   233     140.601 127.557  23.985  1.00  0.00            
ATOM   1382  R2  CHO   233     138.701 127.907  25.985  1.00  0.00            
ATOM   1383  R3  CHO   233     140.501 126.507  27.485  1.00  0.00            
ATOM   1384  R4  CHO   233     139.101 128.207  29.385  1.00  0.00            
ATOM   1385  R5  CHO   233     141.251 128.057  29.135  1.00  0.00            
ATOM   1386  C1  CHO   233     141.001 127.107  32.785  1.00  0.00           C
ATOM   1387  C2  CHO   233     139.151 127.507  35.285  1.00  0.00           C
ATOM   1388  ROH CHO   234     133.451  52.307  27.435  1.00  0.00            
ATOM   1389  R1  CHO   234     131.651  52.207  25.235  1.00  0.00            
ATOM   1390  R2  CHO   234     132.151  50.657  22.985  1.00  0.00            
ATOM   1391  R3  CHO   234     129.651  49.707  23.535  1.00  0.00            
ATOM   1392  R4  CHO   234     129.851  49.657  20.635  1.00  0.00            
ATOM   1393  R5  CHO   234     128.251  50.557  21.835  1.00  0.00            
ATOM   1394  C1  CHO   234     126.201  48.107  19.785  1.00  0.00           C
ATOM   1395  C2  CHO   234     124.651  48.007  16.335  1.00  0.00           C
ATOM   1396  ROH CHO   235     132.701 127.607  37.485  1.00  0.00            
ATOM   1397  R1  CHO   235     132.101 127.707  34.735  1.00  0.00            
ATOM   1398  R2  CHO   235     130.351 125.907  33.535  1.00  0.00            
ATOM   1399  R3  CHO   235     129.101 128.157  32.685  1.00  0.00            
ATOM   1400  R4  CHO   235     128.551 126.157  30.635  1.00  0.00            
ATOM   1401  R5  CHO   235     129.401 128.107  30.335  1.00  0.00            
ATOM   1402  C1  CHO   235     126.301 128.407  28.135  1.00  0.00           C
ATOM   1403  C2  CHO   235     124.951 127.057  24.585  1.00  0.00           C
ATOM   1404  ROH CHO   236      79.851 155.607  27.535  1.00  0.00            
ATOM   1405  R1  CHO   236      79.201 154.107  29.835  1.00  0.00            
ATOM   1406  R2  CHO   236      80.151 154.707  32.385  1.00  0.00            
ATOM   1407  R3  CHO   236      77.501 154.707  33.035  1.00  0.00            
ATOM   1408  R4  CHO   236      78.901 154.457  35.585  1.00  0.00            
ATOM   1409  R5  CHO   236      77.351 153.157  34.785  1.00  0.00            
ATOM   1410  C1  CHO   236      75.701 154.257  38.035  1.00  0.00           C
ATOM   1411  C2  CHO   236      74.001 155.357  41.635  1.00  0.00           C
ATOM   1412  ROH CHO   237     163.951 212.657  30.435  1.00  0.00            
ATOM   1413  R1  CHO   237     162.101 213.507  32.435  1.00  0.00            
ATOM   1414  R2  CHO   237     161.101 211.857  34.385  1.00  0.00            
ATOM   1415  R3  CHO   237     162.051 213.757  36.035  1.00  0.00            
ATOM   1416  R4  CHO   237     160.001 212.357  37.585  1.00  0.00            
ATOM   1417  R5  CHO   237     160.101 214.507  37.235  1.00  0.00            
ATOM   1418  C1  CHO   237     160.201 214.507  41.035  1.00  0.00           C
ATOM   1419  C2  CHO   237     158.001 213.657  44.335  1.00  0.00           C
ATOM   1420  ROH CHO   238     167.051  51.757  23.685  1.00  0.00            
ATOM   1421  R1  CHO   238     166.101  53.007  26.035  1.00  0.00            
ATOM   1422  R2  CHO   238     163.501  52.707  26.935  1.00  0.00            
ATOM   1423  R3  CHO   238     164.751  51.957  29.235  1.00  0.00            
ATOM   1424  R4  CHO   238     161.851  51.807  29.785  1.00  0.00            
ATOM   1425  R5  CHO   238     163.351  52.857  30.935  1.00  0.00            
ATOM   1426  C1  CHO   238     162.051  50.507  33.635  1.00  0.00           C
ATOM   1427  C2  CHO   238     159.801  52.557  37.685  1.00  0.00           C
ATOM   1428  ROH CHO   239     114.551 222.907  36.085  1.00  0.00            
ATOM   1429  R1  CHO   239     114.901 224.807  38.185  1.00  0.00            
ATOM   1430  R2  CHO   239     113.151 225.007  40.285  1.00  0.00            
ATOM   1431  R3  CHO   239     115.401 224.657  41.785  1.00  0.00            
ATOM   1432  R4  CHO   239     113.601 226.157  43.535  1.00  0.00            
ATOM   1433  R5  CHO   239     115.651 226.707  42.985  1.00  0.00            
ATOM   1434  C1  CHO   239     116.001 226.557  46.785  1.00  0.00           C
ATOM   1435  C2  CHO   239     114.751 225.807  51.185  1.00  0.00           C
ATOM   1436  ROH CHO   240      54.651 214.907  36.685  1.00  0.00            
ATOM   1437  R1  CHO   240      54.301 214.907  33.885  1.00  0.00            
ATOM   1438  R2  CHO   240      54.451 217.207  32.385  1.00  0.00            
ATOM   1439  R3  CHO   240      56.301 215.757  30.985  1.00  0.00            
ATOM   1440  R4  CHO   240      55.551 217.957  29.185  1.00  0.00            
ATOM   1441  R5  CHO   240      55.501 215.807  28.735  1.00  0.00            
ATOM   1442  C1  CHO   240      57.901 217.007  26.035  1.00  0.00           C
ATOM   1443  C2  CHO   240      56.801 215.657  22.785  1.00  0.00           C
ATOM   1444  ROH CHO   241      57.801 194.657  29.535  1.00  0.00            
ATOM   1445  R1  CHO   241      59.251 195.457  31.835  1.00  0.00            
ATOM   1446  R2  CHO   241      58.001 196.407  34.085  1.00  0.00            
ATOM   1447  R3  CHO   241      59.401 194.457  35.335  1.00  0.00            
ATOM   1448  R4  CHO   241      58.101 195.907  37.535  1.00  0.00            
ATOM   1449  R5  CHO   241      60.251 195.457  37.335  1.00  0.00            
ATOM   1450  C1  CHO   241      59.451 193.757  40.635  1.00  0.00           C
ATOM   1451  C2  CHO   241      61.801 193.857  43.785  1.00  0.00           C
ATOM   1452  ROH CHO   242     187.001 143.207  28.785  1.00  0.00            
ATOM   1453  R1  CHO   242     187.151 144.757  31.135  1.00  0.00            
ATOM   1454  R2  CHO   242     185.351 144.457  33.235  1.00  0.00            
ATOM   1455  R3  CHO   242     187.651 144.157  34.685  1.00  0.00            
ATOM   1456  R4  CHO   242     185.451 144.357  36.685  1.00  0.00            
ATOM   1457  R5  CHO   242     187.301 145.557  36.635  1.00  0.00            
ATOM   1458  C1  CHO   242     187.651 144.057  40.085  1.00  0.00           C
ATOM   1459  C2  CHO   242     186.301 143.007  43.585  1.00  0.00           C
ATOM   1460  ROH CHO   243     190.951 169.057  27.535  1.00  0.00            
ATOM   1461  R1  CHO   243     190.251 169.557  30.235  1.00  0.00            
ATOM   1462  R2  CHO   243     189.951 172.107  31.285  1.00  0.00            
ATOM   1463  R3  CHO   243     187.501 171.207  31.985  1.00  0.00            
ATOM   1464  R4  CHO   243     188.251 173.057  34.135  1.00  0.00            
ATOM   1465  R5  CHO   243     187.601 171.007  34.385  1.00  0.00            
ATOM   1466  C1  CHO   243     185.001 172.757  36.485  1.00  0.00           C
ATOM   1467  C2  CHO   243     181.001 173.007  38.235  1.00  0.00           C
ATOM   1468  ROH CHO   244      59.401 169.157  60.885  1.00  0.00            
ATOM   1469  R1  CHO   244      58.601 169.557  58.185  1.00  0.00            
ATOM   1470  R2  CHO   244      60.101 171.107  56.435  1.00  0.00            
ATOM   1471  R3  CHO   244      59.951 168.857  54.885  1.00  0.00            
ATOM   1472  R4  CHO   244      60.401 171.007  52.985  1.00  0.00            
ATOM   1473  R5  CHO   244      58.801 169.507  52.885  1.00  0.00            
ATOM   1474  C1  CHO   244      60.451 168.857  49.535  1.00  0.00           C
ATOM   1475  C2  CHO   244      58.651 167.857  45.935  1.00  0.00           C
ATOM   1476  ROH CHO   245     137.651 103.557  23.535  1.00  0.00            
ATOM   1477  R1  CHO   245     139.951 103.707  25.185  1.00  0.00            
ATOM   1478  R2  CHO   245     139.901 104.657  27.785  1.00  0.00            
ATOM   1479  R3  CHO   245     141.051 102.257  28.335  1.00  0.00            
ATOM   1480  R4  CHO   245     141.201 103.757  30.835  1.00  0.00            
ATOM   1481  R5  CHO   245     142.901 102.757  29.835  1.00  0.00            
ATOM   1482  C1  CHO   245     143.101 101.007  33.185  1.00  0.00           C
ATOM   1483  C2  CHO   245     142.751 101.607  36.585  1.00  0.00           C
ATOM   1484  ROH CHO   246      73.951 207.407  40.885  1.00  0.00            
ATOM   1485  R1  CHO   246      73.801 208.157  38.185  1.00  0.00            
ATOM   1486  R2  CHO   246      75.101 206.707  36.135  1.00  0.00            
ATOM   1487  R3  CHO   246      72.601 206.657  35.085  1.00  0.00            
ATOM   1488  R4  CHO   246      74.351 207.157  32.785  1.00  0.00            
ATOM   1489  R5  CHO   246      72.651 208.357  33.385  1.00  0.00            
ATOM   1490  C1  CHO   246      71.651 207.407  29.835  1.00  0.00           C
ATOM   1491  C2  CHO   246      71.251 206.857  25.685  1.00  0.00           C
ATOM   1492  ROH CHO   247      74.351  20.857  53.935  1.00  0.00            
ATOM   1493  R1  CHO   247      73.501  22.907  52.235  1.00  0.00            
ATOM   1494  R2  CHO   247      70.851  23.657  51.935  1.00  0.00            
ATOM   1495  R3  CHO   247      71.801  26.107  52.585  1.00  0.00            
ATOM   1496  R4  CHO   247      68.951  26.557  51.935  1.00  0.00            
ATOM   1497  R5  CHO   247      70.651  27.607  51.035  1.00  0.00            
ATOM   1498  C1  CHO   247      68.751  30.557  52.485  1.00  0.00           C
ATOM   1499  C2  CHO   247      68.201  32.007  55.285  1.00  0.00           C
ATOM   1500  ROH CHO   248      79.751 166.557  38.835  1.00  0.00            
ATOM   1501  R1  CHO   248      77.751 164.657  38.135  1.00  0.00            
ATOM   1502  R2  CHO   248      75.401 165.407  36.835  1.00  0.00            
ATOM   1503  R3  CHO   248      76.201 163.507  35.035  1.00  0.00            
ATOM   1504  R4  CHO   248      73.551 164.357  34.135  1.00  0.00            
ATOM   1505  R5  CHO   248      74.201 162.307  34.535  1.00  0.00            
ATOM   1506  C1  CHO   248      73.201 162.007  30.835  1.00  0.00           C
ATOM   1507  C2  CHO   248      71.151 161.007  28.735  1.00  0.00           C
ATOM   1508  ROH CHO   249     171.801 167.807  20.835  1.00  0.00            
ATOM   1509  R1  CHO   249     171.601 168.707  23.535  1.00  0.00            
ATOM   1510  R2  CHO   249     169.251 169.707  24.585  1.00  0.00            
ATOM   1511  R3  CHO   249     169.651 167.807  26.485  1.00  0.00            
ATOM   1512  R4  CHO   249     167.551 169.557  27.585  1.00  0.00            
ATOM   1513  R5  CHO   249     169.401 168.957  28.535  1.00  0.00            
ATOM   1514  C1  CHO   249     166.951 167.657  31.135  1.00  0.00           C
ATOM   1515  C2  CHO   249     167.601 169.357  33.785  1.00  0.00           C
ATOM   1516  ROH CHO   250      66.551  53.807  25.935  1.00  0.00            
ATOM   1517  R1  CHO   250      68.151  53.607  28.285  1.00  0.00            
ATOM   1518  R2  CHO   250      67.151  54.107  30.785  1.00  0.00            
ATOM   1519  R3  CHO   250      68.201  51.657  31.335  1.00  0.00            
ATOM   1520  R4  CHO   250      66.951  52.457  33.835  1.00  0.00            
ATOM   1521  R5  CHO   250      69.001  51.807  33.585  1.00  0.00            
ATOM   1522  C1  CHO   250      67.851  49.207  36.135  1.00  0.00           C
ATOM   1523  C2  CHO   250      65.601  45.857  38.735  1.00  0.00           C
ATOM   1524  ROH CHO   251     143.101 148.007  37.585  1.00  0.00            
ATOM   1525  R1  CHO   251     143.201 146.307  39.835  1.00  0.00            
ATOM   1526  R2  CHO   251     144.601 146.907  42.135  1.00  0.00            
ATOM   1527  R3  CHO   251     142.201 146.457  43.335  1.00  0.00            
ATOM   1528  R4  CHO   251     144.201 145.757  45.385  1.00  0.00            
ATOM   1529  R5  CHO   251     142.551 144.507  44.635  1.00  0.00            
ATOM   1530  C1  CHO   251     141.701 144.657  48.385  1.00  0.00           C
ATOM   1531  C2  CHO   251     143.801 143.857  51.735  1.00  0.00           C
ATOM   1532  ROH CHO   252     173.551  22.507  44.685  1.00  0.00            
ATOM   1533  R1  CHO   252     171.251  22.757  43.085  1.00  0.00            
ATOM   1534  R2  CHO   252     171.251  24.007  40.635  1.00  0.00            
ATOM   1535  R3  CHO   252     170.151  21.657  39.785  1.00  0.00            
ATOM   1536  R4  CHO   252     170.051  23.407  37.435  1.00  0.00            
ATOM   1537  R5  CHO   252     168.401  22.307  38.285  1.00  0.00            
ATOM   1538  C1  CHO   252     168.351  20.857  34.785  1.00  0.00           C
ATOM   1539  C2  CHO   252     167.251  23.707  33.335  1.00  0.00           C
ATOM   1540  ROH CHO   253     174.501  88.407  33.185  1.00  0.00            
ATOM   1541  R1  CHO   253     173.251  88.757  35.685  1.00  0.00            
ATOM   1542  R2  CHO   253     171.301  87.007  36.685  1.00  0.00            
ATOM   1543  R3  CHO   253     172.951  86.957  38.835  1.00  0.00            
ATOM   1544  R4  CHO   253     170.551  85.507  39.685  1.00  0.00            
ATOM   1545  R5  CHO   253     171.501  87.207  40.685  1.00  0.00            
ATOM   1546  C1  CHO   253     171.651  84.557  43.435  1.00  0.00           C
ATOM   1547  C2  CHO   253     169.851  81.107  44.035  1.00  0.00           C
ATOM   1548  ROH CHO   254      48.151  41.407  24.235  1.00  0.00            
ATOM   1549  R1  CHO   254      46.801  41.507  26.735  1.00  0.00            
ATOM   1550  R2  CHO   254      47.551  39.957  28.885  1.00  0.00            
ATOM   1551  R3  CHO   254      47.651  42.357  30.135  1.00  0.00            
ATOM   1552  R4  CHO   254      46.201  40.607  31.985  1.00  0.00            
ATOM   1553  R5  CHO   254      45.501  42.557  31.235  1.00  0.00            
ATOM   1554  C1  CHO   254      45.501  43.257  34.985  1.00  0.00           C
ATOM   1555  C2  CHO   254      46.451  42.757  38.735  1.00  0.00           C
ATOM   1556  ROH CHO   255      44.501 158.207  62.835  1.00  0.00            
ATOM   1557  R1  CHO   255      45.751 156.957  60.685  1.00  0.00            
ATOM   1558  R2  CHO   255      44.401 155.407  58.835  1.00  0.00            
ATOM   1559  R3  CHO   255      45.551 157.057  57.035  1.00  0.00            
ATOM   1560  R4  CHO   255      44.801 154.707  55.485  1.00  0.00            
ATOM   1561  R5  CHO   255      46.801 155.607  55.585  1.00  0.00            
ATOM   1562  C1  CHO   255      46.201 155.857  51.835  1.00  0.00           C
ATOM   1563  C2  CHO   255      46.301 153.607  48.735  1.00  0.00           C
ATOM   1564  ROH CHO   256       6.451 155.007  46.585  1.00  0.00            
ATOM   1565  R1  CHO   256       8.201 155.157  48.835  1.00  0.00            
ATOM   1566  R2  CHO   256       8.201 157.257  50.585  1.00  0.00            
ATOM   1567  R3  CHO   256       7.901 155.257  52.435  1.00  0.00            
ATOM   1568  R4  CHO   256       9.201 157.457  53.935  1.00  0.00            
ATOM   1569  R5  CHO   256       9.901 155.407  53.785  1.00  0.00            
ATOM   1570  C1  CHO   256       9.501 155.707  57.585  1.00  0.00           C
ATOM   1571  C2  CHO   256      11.601 156.807  60.985  1.00  0.00           C
ATOM   1572  ROH CHO   257      29.951 121.607  60.735  1.00  0.00            
ATOM   1573  R1  CHO   257      31.601 122.007  58.435  1.00  0.00            
ATOM   1574  R2  CHO   257      30.701 121.507  55.885  1.00  0.00            
ATOM   1575  R3  CHO   257      31.451 124.057  55.435  1.00  0.00            
ATOM   1576  R4  CHO   257      31.501 122.757  52.785  1.00  0.00            
ATOM   1577  R5  CHO   257      33.151 123.857  53.735  1.00  0.00            
ATOM   1578  C1  CHO   257      32.701 125.907  50.535  1.00  0.00           C
ATOM   1579  C2  CHO   257      30.551 125.107  47.185  1.00  0.00           C
ATOM   1580  ROH CHO   258      56.301  63.657  39.735  1.00  0.00            
ATOM   1581  R1  CHO   258      57.501  64.857  41.985  1.00  0.00            
ATOM   1582  R2  CHO   258      56.101  65.257  44.385  1.00  0.00            
ATOM   1583  R3  CHO   258      58.151  63.857  45.435  1.00  0.00            
ATOM   1584  R4  CHO   258      56.701  64.907  47.735  1.00  0.00            
ATOM   1585  R5  CHO   258      58.801  65.107  47.335  1.00  0.00            
ATOM   1586  C1  CHO   258      58.951  63.407  50.735  1.00  0.00           C
ATOM   1587  C2  CHO   258      57.301  64.207  53.785  1.00  0.00           C
ATOM   1588  ROH CHO   259     222.951 101.107  35.485  1.00  0.00            
ATOM   1589  R1  CHO   259     224.151 101.057  32.935  1.00  0.00            
ATOM   1590  R2  CHO   259     223.151 102.557  30.835  1.00  0.00            
ATOM   1591  R3  CHO   259     225.701 103.507  30.735  1.00  0.00            
ATOM   1592  R4  CHO   259     224.651 103.957  28.035  1.00  0.00            
ATOM   1593  R5  CHO   259     226.501 102.907  28.535  1.00  0.00            
ATOM   1594  C1  CHO   259     227.901 105.607  26.285  1.00  0.00           C
ATOM   1595  C2  CHO   259     230.301 108.857  24.735  1.00  0.00           C
ATOM   1596  ROH CHO   260     190.351 192.757  39.185  1.00  0.00            
ATOM   1597  R1  CHO   260     187.801 193.807  38.585  1.00  0.00            
ATOM   1598  R2  CHO   260     185.851 194.307  40.535  1.00  0.00            
ATOM   1599  R3  CHO   260     185.901 196.807  39.485  1.00  0.00            
ATOM   1600  R4  CHO   260     183.301 196.557  40.785  1.00  0.00            
ATOM   1601  R5  CHO   260     183.651 197.157  38.735  1.00  0.00            
ATOM   1602  C1  CHO   260     181.801 200.257  39.985  1.00  0.00           C
ATOM   1603  C2  CHO   260     181.101 203.907  41.335  1.00  0.00           C
ATOM   1604  ROH CHO   261     191.301  56.857  28.135  1.00  0.00            
ATOM   1605  R1  CHO   261     191.251  55.457  25.685  1.00  0.00            
ATOM   1606  R2  CHO   261     189.951  56.357  23.485  1.00  0.00            
ATOM   1607  R3  CHO   261     192.351  56.057  22.285  1.00  0.00            
ATOM   1608  R4  CHO   261     190.551  56.657  20.085  1.00  0.00            
ATOM   1609  R5  CHO   261     191.901  54.957  20.235  1.00  0.00            
ATOM   1610  C1  CHO   261     193.151  56.507  16.985  1.00  0.00           C
ATOM   1611  C2  CHO   261     192.601  54.507  14.085  1.00  0.00           C
ATOM   1612  ROH CHO   262      14.101   4.707  52.385  1.00  0.00            
ATOM   1613  R1  CHO   262      15.251   4.657  49.835  1.00  0.00            
ATOM   1614  R2  CHO   262      15.451   2.407  48.285  1.00  0.00            
ATOM   1615  R3  CHO   262      14.201   3.957  46.435  1.00  0.00            
ATOM   1616  R4  CHO   262      14.901   1.507  44.985  1.00  0.00            
ATOM   1617  R5  CHO   262      15.401   3.557  44.385  1.00  0.00            
ATOM   1618  C1  CHO   262      13.401   2.457  41.335  1.00  0.00           C
ATOM   1619  C2  CHO   262      10.551   1.157  38.635  1.00  0.00           C
ATOM   1620  ROH CHO   263     114.301  22.457  33.785  1.00  0.00            
ATOM   1621  R1  CHO   263     112.301  22.907  35.735  1.00  0.00            
ATOM   1622  R2  CHO   263     112.001  21.257  37.935  1.00  0.00            
ATOM   1623  R3  CHO   263     112.251  23.557  39.335  1.00  0.00            
ATOM   1624  R4  CHO   263     111.901  21.457  41.385  1.00  0.00            
ATOM   1625  R5  CHO   263     110.751  23.307  41.185  1.00  0.00            
ATOM   1626  C1  CHO   263     112.101  23.807  44.735  1.00  0.00           C
ATOM   1627  C2  CHO   263     113.301  23.357  48.335  1.00  0.00           C
ATOM   1628  ROH CHO   264      99.701 211.707  33.985  1.00  0.00            
ATOM   1629  R1  CHO   264      99.201 213.407  31.735  1.00  0.00            
ATOM   1630  R2  CHO   264      99.251 212.557  29.135  1.00  0.00            
ATOM   1631  R3  CHO   264      96.751 213.607  29.035  1.00  0.00            
ATOM   1632  R4  CHO   264      97.651 213.557  26.235  1.00  0.00            
ATOM   1633  R5  CHO   264      96.901 215.257  27.335  1.00  0.00            
ATOM   1634  C1  CHO   264      94.351 215.107  24.485  1.00  0.00           C
ATOM   1635  C2  CHO   264      94.201 215.957  21.285  1.00  0.00           C
ATOM   1636  ROH CHO   265     199.501  52.807  36.935  1.00  0.00            
ATOM   1637  R1  CHO   265     198.101  53.757  39.135  1.00  0.00            
ATOM   1638  R2  CHO   265     196.851  52.107  40.985  1.00  0.00            
ATOM   1639  R3  CHO   265     198.351  53.507  42.785  1.00  0.00            
ATOM   1640  R4  CHO   265     196.351  52.057  44.385  1.00  0.00            
ATOM   1641  R5  CHO   265     196.751  54.207  44.435  1.00  0.00            
ATOM   1642  C1  CHO   265     197.451  53.357  48.085  1.00  0.00           C
ATOM   1643  C2  CHO   265     196.001  52.157  50.785  1.00  0.00           C
ATOM   1644  ROH CHO   266     207.151  28.657  19.685  1.00  0.00            
ATOM   1645  R1  CHO   266     204.551  28.657  20.735  1.00  0.00            
ATOM   1646  R2  CHO   266     202.301  29.207  19.135  1.00  0.00            
ATOM   1647  R3  CHO   266     201.451  26.807  20.085  1.00  0.00            
ATOM   1648  R4  CHO   266     199.001  28.157  19.285  1.00  0.00            
ATOM   1649  R5  CHO   266     199.401  27.307  21.235  1.00  0.00            
ATOM   1650  C1  CHO   266     196.301  25.307  20.235  1.00  0.00           C
ATOM   1651  C2  CHO   266     193.751  23.907  18.035  1.00  0.00           C
ATOM   1652  ROH CHO   267      81.951  67.307  20.985  1.00  0.00            
ATOM   1653  R1  CHO   267      82.501  66.257  23.535  1.00  0.00            
ATOM   1654  R2  CHO   267      80.601  66.207  25.535  1.00  0.00            
ATOM   1655  R3  CHO   267      81.251  63.557  25.635  1.00  0.00            
ATOM   1656  R4  CHO   267      79.451  63.957  27.885  1.00  0.00            
ATOM   1657  R5  CHO   267      81.451  63.057  27.935  1.00  0.00            
ATOM   1658  C1  CHO   267      79.401  60.157  29.335  1.00  0.00           C
ATOM   1659  C2  CHO   267      78.401  56.157  30.135  1.00  0.00           C
ATOM   1660  ROH CHO   268     126.451  43.457  15.685  1.00  0.00            
ATOM   1661  R1  CHO   268     126.901  43.957  18.435  1.00  0.00            
ATOM   1662  R2  CHO   268     128.751  42.507  19.935  1.00  0.00            
ATOM   1663  R3  CHO   268     129.751  45.007  20.485  1.00  0.00            
ATOM   1664  R4  CHO   268     130.451  43.357  22.835  1.00  0.00            
ATOM   1665  R5  CHO   268     129.401  45.257  22.835  1.00  0.00            
ATOM   1666  C1  CHO   268     132.401  46.157  25.035  1.00  0.00           C
ATOM   1667  C2  CHO   268     134.551  47.607  27.835  1.00  0.00           C
ATOM   1668  ROH CHO   269      63.901   3.757  45.135  1.00  0.00            
ATOM   1669  R1  CHO   269      66.451   3.557  46.335  1.00  0.00            
ATOM   1670  R2  CHO   269      66.801   3.307  49.085  1.00  0.00            
ATOM   1671  R3  CHO   269      68.251   1.107  48.335  1.00  0.00            
ATOM   1672  R4  CHO   269      68.601   1.357  51.235  1.00  0.00            
ATOM   1673  R5  CHO   269      70.201   1.207  49.735  1.00  0.00            
ATOM   1674  C1  CHO   269      71.001  -1.843  51.885  1.00  0.00           C
ATOM   1675  C2  CHO   269      72.201  -2.743  54.985  1.00  0.00           C
ATOM   1676  ROH CHO   270      98.451 124.307  46.135  1.00  0.00            
ATOM   1677  R1  CHO   270      97.801 125.557  48.585  1.00  0.00            
ATOM   1678  R2  CHO   270      99.701 126.257  50.485  1.00  0.00            
ATOM   1679  R3  CHO   270      98.551 128.757  50.235  1.00  0.00            
ATOM   1680  R4  CHO   270      99.551 128.657  52.985  1.00  0.00            
ATOM   1681  R5  CHO   270      97.501 129.157  52.335  1.00  0.00            
ATOM   1682  C1  CHO   270      98.401 132.357  54.185  1.00  0.00           C
ATOM   1683  C2  CHO   270      97.501 132.857  57.035  1.00  0.00           C
ATOM   1684  ROH CHO   271     217.301 129.207  57.185  1.00  0.00            
ATOM   1685  R1  CHO   271     217.651 129.507  54.385  1.00  0.00            
ATOM   1686  R2  CHO   271     217.051 131.857  53.085  1.00  0.00            
ATOM   1687  R3  CHO   271     219.601 131.657  52.235  1.00  0.00            
ATOM   1688  R4  CHO   271     218.101 132.257  49.785  1.00  0.00            
ATOM   1689  R5  CHO   271     219.401 130.557  50.085  1.00  0.00            
ATOM   1690  C1  CHO   271     221.051 132.307  47.085  1.00  0.00           C
ATOM   1691  C2  CHO   271     218.501 133.857  44.735  1.00  0.00           C
ATOM   1692  ROH CHO   272      60.501 108.307  39.135  1.00  0.00            
ATOM   1693  R1  CHO   272      61.501 110.057  37.135  1.00  0.00            
ATOM   1694  R2  CHO   272      63.551 109.357  35.435  1.00  0.00            
ATOM   1695  R3  CHO   272      61.801 110.057  33.485  1.00  0.00            
ATOM   1696  R4  CHO   272      64.301 109.707  32.085  1.00  0.00            
ATOM   1697  R5  CHO   272      63.051 111.457  32.035  1.00  0.00            
ATOM   1698  C1  CHO   272      63.101 110.507  28.335  1.00  0.00           C
ATOM   1699  C2  CHO   272      61.501 112.807  25.935  1.00  0.00           C
ATOM   1700  ROH CHO   273     192.851 182.457  26.185  1.00  0.00            
ATOM   1701  R1  CHO   273     191.251 182.507  28.535  1.00  0.00            
ATOM   1702  R2  CHO   273     192.051 183.857  30.835  1.00  0.00            
ATOM   1703  R3  CHO   273     189.651 185.057  30.535  1.00  0.00            
ATOM   1704  R4  CHO   273     190.651 185.957  33.185  1.00  0.00            
ATOM   1705  R5  CHO   273     188.701 185.007  32.735  1.00  0.00            
ATOM   1706  C1  CHO   273     187.501 188.307  34.285  1.00  0.00           C
ATOM   1707  C2  CHO   273     182.451 187.557  36.185  1.00  0.00           C
ATOM   1708  ROH CHO   274     126.351  37.457  43.935  1.00  0.00            
ATOM   1709  R1  CHO   274     125.651  38.757  41.535  1.00  0.00            
ATOM   1710  R2  CHO   274     126.251  37.757  39.035  1.00  0.00            
ATOM   1711  R3  CHO   274     123.601  38.057  38.585  1.00  0.00            
ATOM   1712  R4  CHO   274     124.801  37.907  35.935  1.00  0.00            
ATOM   1713  R5  CHO   274     123.501  39.507  36.685  1.00  0.00            
ATOM   1714  C1  CHO   274     121.451  38.307  33.685  1.00  0.00           C
ATOM   1715  C2  CHO   274     120.401  39.357  30.635  1.00  0.00           C
ATOM   1716  ROH CHO   275     114.801  72.807  34.535  1.00  0.00            
ATOM   1717  R1  CHO   275     114.701  71.957  37.185  1.00  0.00            
ATOM   1718  R2  CHO   275     117.001  71.557  38.735  1.00  0.00            
ATOM   1719  R3  CHO   275     115.751  73.257  40.435  1.00  0.00            
ATOM   1720  R4  CHO   275     117.851  71.907  42.035  1.00  0.00            
ATOM   1721  R5  CHO   275     115.701  72.057  42.535  1.00  0.00            
ATOM   1722  C1  CHO   275     117.151  73.707  45.585  1.00  0.00           C
ATOM   1723  C2  CHO   275     119.051  72.007  48.535  1.00  0.00           C
ATOM   1724  ROH CHO   276      91.101  80.207  19.385  1.00  0.00            
ATOM   1725  R1  CHO   276      92.951  79.507  21.385  1.00  0.00            
ATOM   1726  R2  CHO   276      94.601  81.407  22.585  1.00  0.00            
ATOM   1727  R3  CHO   276      93.551  80.407  24.835  1.00  0.00            
ATOM   1728  R4  CHO   276      95.751  82.107  25.735  1.00  0.00            
ATOM   1729  R5  CHO   276      95.451  80.007  26.235  1.00  0.00            
ATOM   1730  C1  CHO   276      95.451  81.557  29.735  1.00  0.00           C
ATOM   1731  C2  CHO   276      95.651  80.357  33.935  1.00  0.00           C
ATOM   1732  ROH CHO   277     114.301 182.007  23.285  1.00  0.00            
ATOM   1733  R1  CHO   277     115.001 181.957  26.035  1.00  0.00            
ATOM   1734  R2  CHO   277     116.951 183.657  27.085  1.00  0.00            
ATOM   1735  R3  CHO   277     114.951 184.357  28.785  1.00  0.00            
ATOM   1736  R4  CHO   277     117.451 184.707  30.335  1.00  0.00            
ATOM   1737  R5  CHO   277     115.701 183.507  30.935  1.00  0.00            
ATOM   1738  C1  CHO   277     115.851 185.957  33.835  1.00  0.00           C
ATOM   1739  C2  CHO   277     115.201 186.707  37.435  1.00  0.00           C
ATOM   1740  ROH CHO   278     155.801  65.757  28.935  1.00  0.00            
ATOM   1741  R1  CHO   278     153.801  65.907  30.985  1.00  0.00            
ATOM   1742  R2  CHO   278     154.001  64.407  33.285  1.00  0.00            
ATOM   1743  R3  CHO   278     153.701  66.857  34.485  1.00  0.00            
ATOM   1744  R4  CHO   278     153.401  64.957  36.685  1.00  0.00            
ATOM   1745  R5  CHO   278     152.001  66.507  36.135  1.00  0.00            
ATOM   1746  C1  CHO   278     152.801  67.507  39.735  1.00  0.00           C
ATOM   1747  C2  CHO   278     152.651  68.807  42.935  1.00  0.00           C
ATOM   1748  ROH CHO   279     106.251   7.757  27.085  1.00  0.00            
ATOM   1749  R1  CHO   279     107.751   5.357  27.535  1.00  0.00            
ATOM   1750  R2  CHO   279     106.701   2.857  27.085  1.00  0.00            
ATOM   1751  R3  CHO   279     108.901   2.557  25.535  1.00  0.00            
ATOM   1752  R4  CHO   279     107.301   0.157  25.035  1.00  0.00            
ATOM   1753  R5  CHO   279     109.401   0.207  25.685  1.00  0.00            
ATOM   1754  C1  CHO   279     109.751  -1.693  22.385  1.00  0.00           C
ATOM   1755  C2  CHO   279     111.451  -2.093  18.435  1.00  0.00           C
ATOM   1756  ROH CHO   280     154.001  69.107  14.935  1.00  0.00            
ATOM   1757  R1  CHO   280     156.751  69.407  14.285  1.00  0.00            
ATOM   1758  R2  CHO   280     158.451  70.957  15.835  1.00  0.00            
ATOM   1759  R3  CHO   280     159.901  68.707  15.985  1.00  0.00            
ATOM   1760  R4  CHO   280     161.651  70.757  17.135  1.00  0.00            
ATOM   1761  R5  CHO   280     162.151  69.407  15.485  1.00  0.00            
ATOM   1762  C1  CHO   280     164.851  68.507  17.985  1.00  0.00           C
ATOM   1763  C2  CHO   280     167.851  69.007  16.135  1.00  0.00           C
ATOM   1764  ROH CHO   281     142.151 142.307  22.035  1.00  0.00            
ATOM   1765  R1  CHO   281     142.101 141.657  24.785  1.00  0.00            
ATOM   1766  R2  CHO   281     141.901 143.507  26.785  1.00  0.00            
ATOM   1767  R3  CHO   281     139.801 141.957  27.535  1.00  0.00            
ATOM   1768  R4  CHO   281     140.401 143.607  29.885  1.00  0.00            
ATOM   1769  R5  CHO   281     140.251 141.457  29.835  1.00  0.00            
ATOM   1770  C1  CHO   281     137.601 142.207  32.435  1.00  0.00           C
ATOM   1771  C2  CHO   281     136.751 142.357  36.585  1.00  0.00           C
ATOM   1772  ROH CHO   282      75.701  68.307  51.435  1.00  0.00            
ATOM   1773  R1  CHO   282      74.801  67.457  48.885  1.00  0.00            
ATOM   1774  R2  CHO   282      75.801  68.507  46.535  1.00  0.00            
ATOM   1775  R3  CHO   282      76.251  65.907  45.935  1.00  0.00            
ATOM   1776  R4  CHO   282      77.201  67.357  43.585  1.00  0.00            
ATOM   1777  R5  CHO   282      75.751  65.757  43.585  1.00  0.00            
ATOM   1778  C1  CHO   282      78.401  64.257  41.285  1.00  0.00           C
ATOM   1779  C2  CHO   282      79.551  66.007  37.085  1.00  0.00           C
ATOM   1780  ROH CHO   283     202.601 141.357  30.885  1.00  0.00            
ATOM   1781  R1  CHO   283     202.501 141.507  33.685  1.00  0.00            
ATOM   1782  R2  CHO   283     200.751 143.157  35.035  1.00  0.00            
ATOM   1783  R3  CHO   283     200.051 140.857  36.335  1.00  0.00            
ATOM   1784  R4  CHO   283     198.401 142.907  37.585  1.00  0.00            
ATOM   1785  R5  CHO   283     199.701 141.507  38.585  1.00  0.00            
ATOM   1786  C1  CHO   283     196.401 140.607  40.235  1.00  0.00           C
ATOM   1787  C2  CHO   283     194.701 141.107  44.585  1.00  0.00           C
ATOM   1788  ROH CHO   284     149.351 224.657  44.835  1.00  0.00            
ATOM   1789  R1  CHO   284     148.351 223.307  42.535  1.00  0.00            
ATOM   1790  R2  CHO   284     146.401 224.357  40.935  1.00  0.00            
ATOM   1791  R3  CHO   284     148.201 223.907  38.985  1.00  0.00            
ATOM   1792  R4  CHO   284     145.901 225.007  37.585  1.00  0.00            
ATOM   1793  R5  CHO   284     146.901 223.157  37.085  1.00  0.00            
ATOM   1794  C1  CHO   284     147.351 224.957  33.785  1.00  0.00           C
ATOM   1795  C2  CHO   284     147.101 228.257  32.285  1.00  0.00           C
ATOM   1796  ROH CHO   285     109.301  62.857  37.285  1.00  0.00            
ATOM   1797  R1  CHO   285     110.601  62.207  39.685  1.00  0.00            
ATOM   1798  R2  CHO   285     112.801  63.607  40.635  1.00  0.00            
ATOM   1799  R3  CHO   285     111.301  63.807  42.885  1.00  0.00            
ATOM   1800  R4  CHO   285     114.051  63.757  43.835  1.00  0.00            
ATOM   1801  R5  CHO   285     112.401  62.457  44.485  1.00  0.00            
ATOM   1802  C1  CHO   285     113.351  64.057  47.835  1.00  0.00           C
ATOM   1803  C2  CHO   285     116.451  62.857  49.735  1.00  0.00           C
ATOM   1804  ROH CHO   286      88.451  44.107  18.935  1.00  0.00            
ATOM   1805  R1  CHO   286      88.251  45.457  21.435  1.00  0.00            
ATOM   1806  R2  CHO   286      87.401  44.207  23.735  1.00  0.00            
ATOM   1807  R3  CHO   286      89.751  45.157  24.735  1.00  0.00            
ATOM   1808  R4  CHO   286      88.101  44.607  27.085  1.00  0.00            
ATOM   1809  R5  CHO   286      89.101  46.507  26.585  1.00  0.00            
ATOM   1810  C1  CHO   286      90.701  45.757  29.985  1.00  0.00           C
ATOM   1811  C2  CHO   286      89.751  46.907  33.535  1.00  0.00           C
ATOM   1812  ROH CHO   287       6.351 224.557  24.685  1.00  0.00            
ATOM   1813  R1  CHO   287       4.751 225.907  26.585  1.00  0.00            
ATOM   1814  R2  CHO   287       3.151 224.607  28.435  1.00  0.00            
ATOM   1815  R3  CHO   287       4.501 226.157  30.185  1.00  0.00            
ATOM   1816  R4  CHO   287       1.751 226.107  31.185  1.00  0.00            
ATOM   1817  R5  CHO   287       2.951 227.907  30.735  1.00  0.00            
ATOM   1818  C1  CHO   287       2.201 228.457  34.435  1.00  0.00           C
ATOM   1819  C2  CHO   287      -1.449 227.157  36.085  1.00  0.00           C
ATOM   1820  ROH CHO   288      27.201  45.407  52.785  1.00  0.00            
ATOM   1821  R1  CHO   288      25.901  45.557  50.285  1.00  0.00            
ATOM   1822  R2  CHO   288      26.051  47.857  48.735  1.00  0.00            
ATOM   1823  R3  CHO   288      26.951  46.107  46.835  1.00  0.00            
ATOM   1824  R4  CHO   288      27.351  48.757  45.685  1.00  0.00            
ATOM   1825  R5  CHO   288      26.301  47.107  44.735  1.00  0.00            
ATOM   1826  C1  CHO   288      29.001  47.707  42.135  1.00  0.00           C
ATOM   1827  C2  CHO   288      30.601  46.857  39.335  1.00  0.00           C
ATOM   1828  ROH CHO   289     102.901  53.407  51.285  1.00  0.00            
ATOM   1829  R1  CHO   289     103.801  53.357  48.585  1.00  0.00            
ATOM   1830  R2  CHO   289     103.651  51.057  47.035  1.00  0.00            
ATOM   1831  R3  CHO   289     102.301  52.707  45.335  1.00  0.00            
ATOM   1832  R4  CHO   289     102.901  50.307  43.735  1.00  0.00            
ATOM   1833  R5  CHO   289     103.401  52.357  43.235  1.00  0.00            
ATOM   1834  C1  CHO   289     101.201  51.457  40.235  1.00  0.00           C
ATOM   1835  C2  CHO   289     102.401  47.857  39.135  1.00  0.00           C
ATOM   1836  ROH CHO   290     201.351  29.007  36.035  1.00  0.00            
ATOM   1837  R1  CHO   290     202.001  29.557  38.735  1.00  0.00            
ATOM   1838  R2  CHO   290     200.051  30.307  40.585  1.00  0.00            
ATOM   1839  R3  CHO   290     201.101  28.207  42.035  1.00  0.00            
ATOM   1840  R4  CHO   290     199.801  29.907  44.035  1.00  0.00            
ATOM   1841  R5  CHO   290     201.851  29.207  44.085  1.00  0.00            
ATOM   1842  C1  CHO   290     200.601  27.707  47.335  1.00  0.00           C
ATOM   1843  C2  CHO   290     199.501  26.007  50.885  1.00  0.00           C
ATOM   1844  ROH CHO   291      57.551 218.457  36.135  1.00  0.00            
ATOM   1845  R1  CHO   291      58.651 219.307  33.685  1.00  0.00            
ATOM   1846  R2  CHO   291      61.301 218.857  33.035  1.00  0.00            
ATOM   1847  R3  CHO   291      60.251 217.757  30.785  1.00  0.00            
ATOM   1848  R4  CHO   291      62.851 218.757  29.935  1.00  0.00            
ATOM   1849  R5  CHO   291      60.951 219.157  29.035  1.00  0.00            
ATOM   1850  C1  CHO   291      62.751 217.607  26.035  1.00  0.00           C
ATOM   1851  C2  CHO   291      65.551 219.757  24.735  1.00  0.00           C
ATOM   1852  ROH CHO   292     195.951 197.507  43.135  1.00  0.00            
ATOM   1853  R1  CHO   292     196.251 199.707  41.385  1.00  0.00            
ATOM   1854  R2  CHO   292     194.751 202.007  41.585  1.00  0.00            
ATOM   1855  R3  CHO   292     197.151 203.207  41.685  1.00  0.00            
ATOM   1856  R4  CHO   292     195.351 205.307  40.685  1.00  0.00            
ATOM   1857  R5  CHO   292     197.201 204.657  39.785  1.00  0.00            
ATOM   1858  C1  CHO   292     198.001 208.357  40.285  1.00  0.00           C
ATOM   1859  C2  CHO   292     198.701 210.857  43.235  1.00  0.00           C
ATOM   1860  ROH CHO   293       9.051  31.257  36.435  1.00  0.00            
ATOM   1861  R1  CHO   293       8.101  31.057  39.085  1.00  0.00            
ATOM   1862  R2  CHO   293       8.251  33.107  40.935  1.00  0.00            
ATOM   1863  R3  CHO   293       5.601  32.707  41.135  1.00  0.00            
ATOM   1864  R4  CHO   293       6.451  33.607  43.785  1.00  0.00            
ATOM   1865  R5  CHO   293       5.301  31.757  43.335  1.00  0.00            
ATOM   1866  C1  CHO   293       2.851  33.507  45.735  1.00  0.00           C
ATOM   1867  C2  CHO   293       2.351  33.557  49.535  1.00  0.00           C
ATOM   1868  ROH CHO   294     211.651  68.207  47.835  1.00  0.00            
ATOM   1869  R1  CHO   294     212.651  69.257  45.385  1.00  0.00            
ATOM   1870  R2  CHO   294     211.001  69.607  43.185  1.00  0.00            
ATOM   1871  R3  CHO   294     211.951  72.157  43.285  1.00  0.00            
ATOM   1872  R4  CHO   294     210.801  71.957  40.635  1.00  0.00            
ATOM   1873  R5  CHO   294     212.801  72.607  41.085  1.00  0.00            
ATOM   1874  C1  CHO   294     211.501  75.707  39.235  1.00  0.00           C
ATOM   1875  C2  CHO   294     212.401  78.107  36.385  1.00  0.00           C
ATOM   1876  ROH CHO   295      49.301 167.607  45.285  1.00  0.00            
ATOM   1877  R1  CHO   295      47.801 167.757  47.635  1.00  0.00            
ATOM   1878  R2  CHO   295      47.401 165.607  49.335  1.00  0.00            
ATOM   1879  R3  CHO   295      48.351 167.357  51.185  1.00  0.00            
ATOM   1880  R4  CHO   295      46.051 166.007  52.485  1.00  0.00            
ATOM   1881  R5  CHO   295      46.401 168.157  52.285  1.00  0.00            
ATOM   1882  C1  CHO   295      46.151 167.857  56.085  1.00  0.00           C
ATOM   1883  C2  CHO   295      45.351 168.007  59.585  1.00  0.00           C
ATOM   1884  ROH CHO   296     181.001  87.057  15.535  1.00  0.00            
ATOM   1885  R1  CHO   296     181.451  85.707  17.985  1.00  0.00            
ATOM   1886  R2  CHO   296     183.001  86.707  20.035  1.00  0.00            
ATOM   1887  R3  CHO   296     180.751  86.257  21.485  1.00  0.00            
ATOM   1888  R4  CHO   296     182.951  86.557  23.485  1.00  0.00            
ATOM   1889  R5  CHO   296     181.501  84.907  23.335  1.00  0.00            
ATOM   1890  C1  CHO   296     180.801  86.057  26.885  1.00  0.00           C
ATOM   1891  C2  CHO   296     181.551  86.157  29.935  1.00  0.00           C
ATOM   1892  ROH CHO   297     220.701 167.507  42.835  1.00  0.00            
ATOM   1893  R1  CHO   297     222.351 166.757  40.685  1.00  0.00            
ATOM   1894  R2  CHO   297     222.951 164.157  40.085  1.00  0.00            
ATOM   1895  R3  CHO   297     222.051 164.807  37.635  1.00  0.00            
ATOM   1896  R4  CHO   297     223.951 162.657  37.135  1.00  0.00            
ATOM   1897  R5  CHO   297     223.951 164.657  36.235  1.00  0.00            
ATOM   1898  C1  CHO   297     223.701 162.407  33.135  1.00  0.00           C
ATOM   1899  C2  CHO   297     224.001 160.857  29.785  1.00  0.00           C
ATOM   1900  ROH CHO   298      81.201 153.657  44.135  1.00  0.00            
ATOM   1901  R1  CHO   298      83.351 154.207  45.885  1.00  0.00            
ATOM   1902  R2  CHO   298      83.251 156.107  47.885  1.00  0.00            
ATOM   1903  R3  CHO   298      83.901 154.007  49.485  1.00  0.00            
ATOM   1904  R4  CHO   298      84.501 156.407  51.085  1.00  0.00            
ATOM   1905  R5  CHO   298      85.851 154.807  50.635  1.00  0.00            
ATOM   1906  C1  CHO   298      85.851 154.657  54.485  1.00  0.00           C
ATOM   1907  C2  CHO   298      89.351 153.957  56.385  1.00  0.00           C
ATOM   1908  ROH CHO   299     106.201  28.357  35.585  1.00  0.00            
ATOM   1909  R1  CHO   299     106.201  27.357  38.235  1.00  0.00            
ATOM   1910  R2  CHO   299     108.501  27.007  39.685  1.00  0.00            
ATOM   1911  R3  CHO   299     107.151  28.507  41.535  1.00  0.00            
ATOM   1912  R4  CHO   299     109.251  27.157  43.085  1.00  0.00            
ATOM   1913  R5  CHO   299     107.101  27.157  43.485  1.00  0.00            
ATOM   1914  C1  CHO   299     108.451  28.657  46.735  1.00  0.00           C
ATOM   1915  C2  CHO   299     109.251  26.507  48.535  1.00  0.00           C
ATOM   1916  ROH CHO   300     219.651   1.307  45.185  1.00  0.00            
ATOM   1917  R1  CHO   300     220.201   3.607  46.735  1.00  0.00            
ATOM   1918  R2  CHO   300     220.801   6.057  45.585  1.00  0.00            
ATOM   1919  R3  CHO   300     218.751   6.907  47.135  1.00  0.00            
ATOM   1920  R4  CHO   300     220.601   9.157  47.085  1.00  0.00            
ATOM   1921  R5  CHO   300     219.801   8.207  48.885  1.00  0.00            
ATOM   1922  C1  CHO   300     218.551  11.757  49.435  1.00  0.00           C
ATOM   1923  C2  CHO   300     218.851  13.657  53.235  1.00  0.00           C
ATOM   1924  ROH CHO   301      37.401 165.557  27.485  1.00  0.00            
ATOM   1925  R1  CHO   301      38.751 166.057  29.935  1.00  0.00            
ATOM   1926  R2  CHO   301      38.201 168.257  31.485  1.00  0.00            
ATOM   1927  R3  CHO   301      37.851 166.357  33.435  1.00  0.00            
ATOM   1928  R4  CHO   301      38.751 168.757  34.885  1.00  0.00            
ATOM   1929  R5  CHO   301      39.651 166.757  34.985  1.00  0.00            
ATOM   1930  C1  CHO   301      38.751 167.257  38.635  1.00  0.00           C
ATOM   1931  C2  CHO   301      41.801 167.107  41.135  1.00  0.00           C
ATOM   1932  ROH CHO   302     190.951  18.607  18.335  1.00  0.00            
ATOM   1933  R1  CHO   302     191.501  19.607  20.935  1.00  0.00            
ATOM   1934  R2  CHO   302     189.501  20.007  22.835  1.00  0.00            
ATOM   1935  R3  CHO   302     191.101  18.407  24.385  1.00  0.00            
ATOM   1936  R4  CHO   302     189.551  20.007  26.285  1.00  0.00            
ATOM   1937  R5  CHO   302     191.751  19.807  26.185  1.00  0.00            
ATOM   1938  C1  CHO   302     191.101  18.557  29.735  1.00  0.00           C
ATOM   1939  C2  CHO   302     191.451  20.057  32.735  1.00  0.00           C
ATOM   1940  ROH CHO   303      85.551  90.507  55.435  1.00  0.00            
ATOM   1941  R1  CHO   303      85.701  93.007  54.135  1.00  0.00            
ATOM   1942  R2  CHO   303      88.101  94.057  53.285  1.00  0.00            
ATOM   1943  R3  CHO   303      86.851  94.157  50.885  1.00  0.00            
ATOM   1944  R4  CHO   303      89.351  95.707  50.485  1.00  0.00            
ATOM   1945  R5  CHO   303      87.301  96.407  50.085  1.00  0.00            
ATOM   1946  C1  CHO   303      88.851  96.757  46.585  1.00  0.00           C
ATOM   1947  C2  CHO   303      89.051  94.857  42.435  1.00  0.00           C
ATOM   1948  ROH CHO   304      39.601  79.457  51.485  1.00  0.00            
ATOM   1949  R1  CHO   304      38.901  79.407  48.735  1.00  0.00            
ATOM   1950  R2  CHO   304      40.101  81.007  46.835  1.00  0.00            
ATOM   1951  R3  CHO   304      40.551  78.657  45.585  1.00  0.00            
ATOM   1952  R4  CHO   304      40.951  80.657  43.535  1.00  0.00            
ATOM   1953  R5  CHO   304      39.601  78.957  43.435  1.00  0.00            
ATOM   1954  C1  CHO   304      41.851  78.257  40.385  1.00  0.00           C
ATOM   1955  C2  CHO   304      43.701  76.957  37.935  1.00  0.00           C
ATOM   1956  ROH CHO   305     189.001 227.557  27.485  1.00  0.00            
ATOM   1957  R1  CHO   305     186.201 227.407  27.085  1.00  0.00            
ATOM   1958  R2  CHO   305     184.801 229.307  25.685  1.00  0.00            
ATOM   1959  R3  CHO   305     184.001 227.207  24.235  1.00  0.00            
ATOM   1960  R4  CHO   305     182.001 229.257  23.685  1.00  0.00            
ATOM   1961  R5  CHO   305     181.601 227.257  24.385  1.00  0.00            
ATOM   1962  C1  CHO   305     179.601 227.207  21.135  1.00  0.00           C
ATOM   1963  C2  CHO   305     177.351 227.907  17.385  1.00  0.00           C
ATOM   1964  ROH CHO   306     138.351   9.707  48.835  1.00  0.00            
ATOM   1965  R1  CHO   306     136.751   7.557  48.085  1.00  0.00            
ATOM   1966  R2  CHO   306     136.451   6.757  45.435  1.00  0.00            
ATOM   1967  R3  CHO   306     137.251   4.357  46.435  1.00  0.00            
ATOM   1968  R4  CHO   306     135.151   3.707  44.485  1.00  0.00            
ATOM   1969  R5  CHO   306     135.251   3.057  46.585  1.00  0.00            
ATOM   1970  C1  CHO   306     135.151  -0.343  44.835  1.00  0.00           C
ATOM   1971  C2  CHO   306     134.151  -1.443  47.785  1.00  0.00           C
ATOM   1972  ROH CHO   307      63.601 182.157  38.485  1.00  0.00            
ATOM   1973  R1  CHO   307      62.551 180.457  36.485  1.00  0.00            
ATOM   1974  R2  CHO   307      60.551 181.257  34.735  1.00  0.00            
ATOM   1975  R3  CHO   307      62.351 180.407  32.885  1.00  0.00            
ATOM   1976  R4  CHO   307      59.701 179.907  31.685  1.00  0.00            
ATOM   1977  R5  CHO   307      61.351 178.457  31.935  1.00  0.00            
ATOM   1978  C1  CHO   307      60.901 178.307  28.135  1.00  0.00           C
ATOM   1979  C2  CHO   307      62.901 177.057  25.235  1.00  0.00           C
ATOM   1980  ROH CHO   308      85.001  73.057  52.885  1.00  0.00            
ATOM   1981  R1  CHO   308      82.901  72.607  51.035  1.00  0.00            
ATOM   1982  R2  CHO   308      82.801  73.857  48.535  1.00  0.00            
ATOM   1983  R3  CHO   308      82.601  71.307  47.635  1.00  0.00            
ATOM   1984  R4  CHO   308      81.851  72.957  45.335  1.00  0.00            
ATOM   1985  R5  CHO   308      80.701  71.307  46.185  1.00  0.00            
ATOM   1986  C1  CHO   308      81.201  70.007  42.585  1.00  0.00           C
ATOM   1987  C2  CHO   308      81.251  70.957  38.535  1.00  0.00           C
ATOM   1988  ROH CHO   309     185.551 120.107  27.885  1.00  0.00            
ATOM   1989  R1  CHO   309     184.551 120.007  30.535  1.00  0.00            
ATOM   1990  R2  CHO   309     182.201 118.607  31.135  1.00  0.00            
ATOM   1991  R3  CHO   309     183.801 117.357  32.985  1.00  0.00            
ATOM   1992  R4  CHO   309     181.401 118.107  34.485  1.00  0.00            
ATOM   1993  R5  CHO   309     183.501 118.607  34.985  1.00  0.00            
ATOM   1994  C1  CHO   309     182.451 116.657  38.135  1.00  0.00           C
ATOM   1995  C2  CHO   309     180.201 119.557  39.385  1.00  0.00           C
ATOM   1996  ROH CHO   310      99.101 155.507  55.135  1.00  0.00            
ATOM   1997  R1  CHO   310      98.151 154.857  52.585  1.00  0.00            
ATOM   1998  R2  CHO   310      96.301 156.457  51.235  1.00  0.00            
ATOM   1999  R3  CHO   310      98.151 156.407  49.285  1.00  0.00            
ATOM   2000  R4  CHO   310      95.601 156.457  47.835  1.00  0.00            
ATOM   2001  R5  CHO   310      97.251 155.007  47.585  1.00  0.00            
ATOM   2002  C1  CHO   310      96.951 156.407  44.035  1.00  0.00           C
ATOM   2003  C2  CHO   310      95.851 158.607  40.635  1.00  0.00           C
ATOM   2004  ROH CHO   311     115.801  29.757  16.885  1.00  0.00            
ATOM   2005  R1  CHO   311     115.301  32.107  18.385  1.00  0.00            
ATOM   2006  R2  CHO   311     115.151  32.107  21.135  1.00  0.00            
ATOM   2007  R3  CHO   311     117.001  34.057  20.885  1.00  0.00            
ATOM   2008  R4  CHO   311     116.051  34.257  23.685  1.00  0.00            
ATOM   2009  R5  CHO   311     116.151  35.857  22.185  1.00  0.00            
ATOM   2010  C1  CHO   311     118.301  37.357  24.935  1.00  0.00           C
ATOM   2011  C2  CHO   311     116.251  40.157  26.085  1.00  0.00           C
ATOM   2012  ROH CHO   312      86.601 168.057  56.985  1.00  0.00            
ATOM   2013  R1  CHO   312      87.201 166.757  54.535  1.00  0.00            
ATOM   2014  R2  CHO   312      85.251 165.657  52.935  1.00  0.00            
ATOM   2015  R3  CHO   312      86.351 167.257  51.035  1.00  0.00            
ATOM   2016  R4  CHO   312      84.451 165.557  49.585  1.00  0.00            
ATOM   2017  R5  CHO   312      86.551 165.857  49.085  1.00  0.00            
ATOM   2018  C1  CHO   312      85.001 167.007  45.835  1.00  0.00           C
ATOM   2019  C2  CHO   312      83.851 167.357  41.885  1.00  0.00           C
ATOM   2020  ROH CHO   313      52.901 110.857  45.435  1.00  0.00            
ATOM   2021  R1  CHO   313      52.051 108.857  47.285  1.00  0.00            
ATOM   2022  R2  CHO   313      53.851 107.407  48.785  1.00  0.00            
ATOM   2023  R3  CHO   313      52.301 108.307  50.835  1.00  0.00            
ATOM   2024  R4  CHO   313      54.451 106.707  52.135  1.00  0.00            
ATOM   2025  R5  CHO   313      52.301 106.457  52.435  1.00  0.00            
ATOM   2026  C1  CHO   313      53.351 107.157  55.985  1.00  0.00           C
ATOM   2027  C2  CHO   313      53.401 104.257  58.535  1.00  0.00           C
ATOM   2028  ROH CHO   314     170.801  76.807  30.935  1.00  0.00            
ATOM   2029  R1  CHO   314     170.251  76.157  33.635  1.00  0.00            
ATOM   2030  R2  CHO   314     167.751  76.207  34.735  1.00  0.00            
ATOM   2031  R3  CHO   314     168.301  73.657  35.435  1.00  0.00            
ATOM   2032  R4  CHO   314     166.251  74.507  37.335  1.00  0.00            
ATOM   2033  R5  CHO   314     168.251  73.707  37.835  1.00  0.00            
ATOM   2034  C1  CHO   314     166.001  71.157  39.535  1.00  0.00           C
ATOM   2035  C2  CHO   314     165.301  72.457  43.285  1.00  0.00           C
ATOM   2036  ROH CHO   315     223.851 139.007  43.235  1.00  0.00            
ATOM   2037  R1  CHO   315     223.051 137.107  45.185  1.00  0.00            
ATOM   2038  R2  CHO   315     224.851 135.957  46.985  1.00  0.00            
ATOM   2039  R3  CHO   315     223.051 136.857  48.835  1.00  0.00            
ATOM   2040  R4  CHO   315     224.651 134.807  50.235  1.00  0.00            
ATOM   2041  R5  CHO   315     222.501 134.907  50.085  1.00  0.00            
ATOM   2042  C1  CHO   315     222.901 135.007  53.835  1.00  0.00           C
ATOM   2043  C2  CHO   315     220.951 134.107  56.835  1.00  0.00           C
ATOM   2044  ROH CHO   316      61.651 142.207  32.085  1.00  0.00            
ATOM   2045  R1  CHO   316      63.101 143.207  34.285  1.00  0.00            
ATOM   2046  R2  CHO   316      61.851 144.307  36.485  1.00  0.00            
ATOM   2047  R3  CHO   316      63.301 142.507  37.835  1.00  0.00            
ATOM   2048  R4  CHO   316      61.901 144.007  39.885  1.00  0.00            
ATOM   2049  R5  CHO   316      64.051 143.657  39.785  1.00  0.00            
ATOM   2050  C1  CHO   316      63.301 142.057  43.185  1.00  0.00           C
ATOM   2051  C2  CHO   316      63.701 144.557  45.735  1.00  0.00           C
ATOM   2052  ROH CHO   317      21.351  54.357  25.935  1.00  0.00            
ATOM   2053  R1  CHO   317      20.251  55.407  28.335  1.00  0.00            
ATOM   2054  R2  CHO   317      20.501  54.157  30.785  1.00  0.00            
ATOM   2055  R3  CHO   317      21.501  56.557  31.535  1.00  0.00            
ATOM   2056  R4  CHO   317      20.801  55.207  34.035  1.00  0.00            
ATOM   2057  R5  CHO   317      20.151  57.207  33.435  1.00  0.00            
ATOM   2058  C1  CHO   317      21.951  58.057  36.685  1.00  0.00           C
ATOM   2059  C2  CHO   317      24.601  57.307  39.085  1.00  0.00           C
ATOM   2060  ROH CHO   318      33.801  54.807  41.535  1.00  0.00            
ATOM   2061  R1  CHO   318      34.951  55.107  44.135  1.00  0.00            
ATOM   2062  R2  CHO   318      34.451  53.357  46.185  1.00  0.00            
ATOM   2063  R3  CHO   318      37.201  53.157  46.235  1.00  0.00            
ATOM   2064  R4  CHO   318      36.401  53.657  49.035  1.00  0.00            
ATOM   2065  R5  CHO   318      37.851  54.807  47.885  1.00  0.00            
ATOM   2066  C1  CHO   318      40.101  53.657  50.735  1.00  0.00           C
ATOM   2067  C2  CHO   318      41.151  51.957  54.185  1.00  0.00           C
ATOM   2068  ROH CHO   319      99.401 166.507  41.935  1.00  0.00            
ATOM   2069  R1  CHO   319     100.401 166.057  44.535  1.00  0.00            
ATOM   2070  R2  CHO   319     102.851 167.057  45.385  1.00  0.00            
ATOM   2071  R3  CHO   319     101.351 168.157  47.385  1.00  0.00            
ATOM   2072  R4  CHO   319     103.801 167.357  48.685  1.00  0.00            
ATOM   2073  R5  CHO   319     101.801 166.857  49.285  1.00  0.00            
ATOM   2074  C1  CHO   319     103.001 168.607  52.485  1.00  0.00           C
ATOM   2075  C2  CHO   319     104.851 168.657  55.685  1.00  0.00           C
ATOM   2076  ROH CHO   320     149.401 223.157  29.385  1.00  0.00            
ATOM   2077  R1  CHO   320     151.251 222.257  31.385  1.00  0.00            
ATOM   2078  R2  CHO   320     151.801 223.757  33.635  1.00  0.00            
ATOM   2079  R3  CHO   320     151.101 221.457  34.935  1.00  0.00            
ATOM   2080  R4  CHO   320     152.301 223.157  36.985  1.00  0.00            
ATOM   2081  R5  CHO   320     152.851 221.107  36.485  1.00  0.00            
ATOM   2082  C1  CHO   320     151.951 220.657  40.185  1.00  0.00           C
ATOM   2083  C2  CHO   320     151.951 220.057  43.885  1.00  0.00           C
ATOM   2084  ROH CHO   321     105.901  55.657  15.335  1.00  0.00            
ATOM   2085  R1  CHO   321     106.301  55.007  18.085  1.00  0.00            
ATOM   2086  R2  CHO   321     107.801  56.557  19.785  1.00  0.00            
ATOM   2087  R3  CHO   321     105.551  56.507  21.285  1.00  0.00            
ATOM   2088  R4  CHO   321     107.601  57.607  23.035  1.00  0.00            
ATOM   2089  R5  CHO   321     106.301  55.907  23.485  1.00  0.00            
ATOM   2090  C1  CHO   321     105.401  58.157  26.385  1.00  0.00           C
ATOM   2091  C2  CHO   321     105.601  60.757  27.685  1.00  0.00           C
ATOM   2092  ROH CHO   322     103.451  95.707  40.635  1.00  0.00            
ATOM   2093  R1  CHO   322     104.851  96.657  42.935  1.00  0.00            
ATOM   2094  R2  CHO   322     103.901  98.757  44.485  1.00  0.00            
ATOM   2095  R3  CHO   322     104.201  96.957  46.485  1.00  0.00            
ATOM   2096  R4  CHO   322     103.401  99.407  47.835  1.00  0.00            
ATOM   2097  R5  CHO   322     105.151  98.207  48.285  1.00  0.00            
ATOM   2098  C1  CHO   322     103.351  98.107  51.685  1.00  0.00           C
ATOM   2099  C2  CHO   322     106.551  99.257  54.485  1.00  0.00           C
ATOM   2100  ROH CHO   323     195.301  16.607  34.135  1.00  0.00            
ATOM   2101  R1  CHO   323     195.451  14.657  36.135  1.00  0.00            
ATOM   2102  R2  CHO   323     197.551  14.457  37.885  1.00  0.00            
ATOM   2103  R3  CHO   323     195.651  14.607  39.785  1.00  0.00            
ATOM   2104  R4  CHO   323     198.001  13.757  41.235  1.00  0.00            
ATOM   2105  R5  CHO   323     196.101  12.757  41.235  1.00  0.00            
ATOM   2106  C1  CHO   323     196.451  13.457  44.985  1.00  0.00           C
ATOM   2107  C2  CHO   323     198.001  16.857  45.735  1.00  0.00           C
ATOM   2108  ROH CHO   324      88.751  40.607  37.385  1.00  0.00            
ATOM   2109  R1  CHO   324      88.051  39.057  39.635  1.00  0.00            
ATOM   2110  R2  CHO   324      89.951  37.807  41.235  1.00  0.00            
ATOM   2111  R3  CHO   324      88.701  39.157  43.235  1.00  0.00            
ATOM   2112  R4  CHO   324      90.651  37.457  44.585  1.00  0.00            
ATOM   2113  R5  CHO   324      88.501  37.557  44.985  1.00  0.00            
ATOM   2114  C1  CHO   324      89.901  38.507  48.435  1.00  0.00           C
ATOM   2115  C2  CHO   324      91.601  38.507  51.335  1.00  0.00           C
ATOM   2116  ROH CHO   325      28.601 163.107  59.035  1.00  0.00            
ATOM   2117  R1  CHO   325      28.551 161.807  56.535  1.00  0.00            
ATOM   2118  R2  CHO   325      26.401 160.357  55.635  1.00  0.00            
ATOM   2119  R3  CHO   325      26.601 162.007  53.485  1.00  0.00            
ATOM   2120  R4  CHO   325      25.451 159.507  52.435  1.00  0.00            
ATOM   2121  R5  CHO   325      27.201 160.507  51.685  1.00  0.00            
ATOM   2122  C1  CHO   325      25.051 160.557  48.535  1.00  0.00           C
ATOM   2123  C2  CHO   325      25.101 159.857  44.485  1.00  0.00           C
ATOM   2124  ROH CHO   326      -1.549  34.907  45.885  1.00  0.00            
ATOM   2125  R1  CHO   326      -1.349  34.057  43.185  1.00  0.00            
ATOM   2126  R2  CHO   326       0.601  35.007  41.485  1.00  0.00            
ATOM   2127  R3  CHO   326       1.151  32.357  41.135  1.00  0.00            
ATOM   2128  R4  CHO   326       2.051  33.657  38.635  1.00  0.00            
ATOM   2129  R5  CHO   326       0.701  31.957  38.835  1.00  0.00            
ATOM   2130  C1  CHO   326       3.451  30.407  36.685  1.00  0.00           C
ATOM   2131  C2  CHO   326       4.701  27.107  34.985  1.00  0.00           C
ATOM   2132  ROH CHO   327      49.201 157.207  28.885  1.00  0.00            
ATOM   2133  R1  CHO   327      50.001 158.107  31.435  1.00  0.00            
ATOM   2134  R2  CHO   327      48.351 158.007  33.635  1.00  0.00            
ATOM   2135  R3  CHO   327      50.401 156.657  34.735  1.00  0.00            
ATOM   2136  R4  CHO   327      48.851 157.557  37.035  1.00  0.00            
ATOM   2137  R5  CHO   327      50.951 157.907  36.685  1.00  0.00            
ATOM   2138  C1  CHO   327      51.051 156.057  40.035  1.00  0.00           C
ATOM   2139  C2  CHO   327      52.101 157.457  43.485  1.00  0.00           C
ATOM   2140  ROH CHO   328      44.851 185.157  46.935  1.00  0.00            
ATOM   2141  R1  CHO   328      44.201 185.007  49.685  1.00  0.00            
ATOM   2142  R2  CHO   328      44.951 182.807  51.235  1.00  0.00            
ATOM   2143  R3  CHO   328      46.051 184.757  52.835  1.00  0.00            
ATOM   2144  R4  CHO   328      45.751 182.457  54.585  1.00  0.00            
ATOM   2145  R5  CHO   328      45.001 184.457  54.935  1.00  0.00            
ATOM   2146  C1  CHO   328      47.251 184.007  58.035  1.00  0.00           C
ATOM   2147  C2  CHO   328      44.651 182.257  60.385  1.00  0.00           C
ATOM   2148  ROH CHO   329      44.001 135.557  31.135  1.00  0.00            
ATOM   2149  R1  CHO   329      44.501 134.407  33.685  1.00  0.00            
ATOM   2150  R2  CHO   329      45.001 135.907  35.935  1.00  0.00            
ATOM   2151  R3  CHO   329      43.001 134.457  36.985  1.00  0.00            
ATOM   2152  R4  CHO   329      44.251 135.657  39.285  1.00  0.00            
ATOM   2153  R5  CHO   329      43.851 133.557  38.985  1.00  0.00            
ATOM   2154  C1  CHO   329      41.901 134.157  42.235  1.00  0.00           C
ATOM   2155  C2  CHO   329      40.751 135.307  44.585  1.00  0.00           C
ATOM   2156  ROH CHO   330      92.001  96.757  38.385  1.00  0.00            
ATOM   2157  R1  CHO   330      91.151  95.507  35.985  1.00  0.00            
ATOM   2158  R2  CHO   330      90.051  96.907  33.885  1.00  0.00            
ATOM   2159  R3  CHO   330      92.001  95.657  32.485  1.00  0.00            
ATOM   2160  R4  CHO   330      90.201  96.657  30.435  1.00  0.00            
ATOM   2161  R5  CHO   330      90.901  94.607  30.635  1.00  0.00            
ATOM   2162  C1  CHO   330      92.101  95.357  27.085  1.00  0.00           C
ATOM   2163  C2  CHO   330      92.501  95.907  22.585  1.00  0.00           C
ATOM   2164  ROH CHO   331     202.601 115.107  41.835  1.00  0.00            
ATOM   2165  R1  CHO   331     202.451 114.857  38.985  1.00  0.00            
ATOM   2166  R2  CHO   331     203.151 116.857  37.285  1.00  0.00            
ATOM   2167  R3  CHO   331     204.751 114.907  36.185  1.00  0.00            
ATOM   2168  R4  CHO   331     204.401 116.907  34.035  1.00  0.00            
ATOM   2169  R5  CHO   331     203.951 114.757  33.885  1.00  0.00            
ATOM   2170  C1  CHO   331     206.551 115.107  31.135  1.00  0.00           C
ATOM   2171  C2  CHO   331     206.951 117.207  28.035  1.00  0.00           C
ATOM   2172  ROH CHO   332     160.401 137.857  40.885  1.00  0.00            
ATOM   2173  R1  CHO   332     160.851 140.107  42.485  1.00  0.00            
ATOM   2174  R2  CHO   332     158.751 141.757  43.335  1.00  0.00            
ATOM   2175  R3  CHO   332     159.851 141.257  45.785  1.00  0.00            
ATOM   2176  R4  CHO   332     158.501 143.857  46.035  1.00  0.00            
ATOM   2177  R5  CHO   332     160.601 143.407  46.535  1.00  0.00            
ATOM   2178  C1  CHO   332     159.401 144.657  49.935  1.00  0.00           C
ATOM   2179  C2  CHO   332     162.251 144.957  53.185  1.00  0.00           C
ATOM   2180  ROH CHO   333      23.951 209.457  39.685  1.00  0.00            
ATOM   2181  R1  CHO   333      22.851 208.007  37.535  1.00  0.00            
ATOM   2182  R2  CHO   333      21.101 209.207  35.685  1.00  0.00            
ATOM   2183  R3  CHO   333      22.951 208.307  33.885  1.00  0.00            
ATOM   2184  R4  CHO   333      20.851 209.607  32.285  1.00  0.00            
ATOM   2185  R5  CHO   333      21.601 207.557  32.035  1.00  0.00            
ATOM   2186  C1  CHO   333      22.401 209.007  28.585  1.00  0.00           C
ATOM   2187  C2  CHO   333      23.501 208.207  24.885  1.00  0.00           C
ATOM   2188  ROH CHO   334     115.801 104.057  53.985  1.00  0.00            
ATOM   2189  R1  CHO   334     115.051 106.657  53.285  1.00  0.00            
ATOM   2190  R2  CHO   334     114.101 107.307  50.785  1.00  0.00            
ATOM   2191  R3  CHO   334     112.001 108.357  52.185  1.00  0.00            
ATOM   2192  R4  CHO   334     111.951 109.807  49.635  1.00  0.00            
ATOM   2193  R5  CHO   334     112.051 110.657  51.635  1.00  0.00            
ATOM   2194  C1  CHO   334     108.801 112.207  50.335  1.00  0.00           C
ATOM   2195  C2  CHO   334     107.351 115.057  51.485  1.00  0.00           C
ATOM   2196  ROH CHO   335      72.001 215.407  55.535  1.00  0.00            
ATOM   2197  R1  CHO   335      70.651 216.457  53.285  1.00  0.00            
ATOM   2198  R2  CHO   335      71.951 217.557  51.135  1.00  0.00            
ATOM   2199  R3  CHO   335      70.501 215.757  49.685  1.00  0.00            
ATOM   2200  R4  CHO   335      71.301 217.807  47.735  1.00  0.00            
ATOM   2201  R5  CHO   335      69.251 217.057  48.135  1.00  0.00            
ATOM   2202  C1  CHO   335      69.551 216.207  44.435  1.00  0.00           C
ATOM   2203  C2  CHO   335      69.701 218.457  40.935  1.00  0.00           C
ATOM   2204  ROH CHO   336      34.101 214.307  57.335  1.00  0.00            
ATOM   2205  R1  CHO   336      34.401 212.457  55.185  1.00  0.00            
ATOM   2206  R2  CHO   336      34.551 213.307  52.535  1.00  0.00            
ATOM   2207  R3  CHO   336      36.851 211.807  52.585  1.00  0.00            
ATOM   2208  R4  CHO   336      36.601 212.707  49.785  1.00  0.00            
ATOM   2209  R5  CHO   336      36.851 210.657  50.485  1.00  0.00            
ATOM   2210  C1  CHO   336      39.901 210.957  48.235  1.00  0.00           C
ATOM   2211  C2  CHO   336      40.901 209.057  44.585  1.00  0.00           C
ATOM   2212  ROH CHO   337      88.551 109.257  56.885  1.00  0.00            
ATOM   2213  R1  CHO   337      89.101 109.107  54.085  1.00  0.00            
ATOM   2214  R2  CHO   337      88.851 106.757  52.685  1.00  0.00            
ATOM   2215  R3  CHO   337      87.251 108.257  51.085  1.00  0.00            
ATOM   2216  R4  CHO   337      88.301 106.207  49.285  1.00  0.00            
ATOM   2217  R5  CHO   337      88.401 108.357  48.985  1.00  0.00            
ATOM   2218  C1  CHO   337      86.451 107.257  45.835  1.00  0.00           C
ATOM   2219  C2  CHO   337      85.151 108.357  41.835  1.00  0.00           C
ATOM   2220  ROH CHO   338     174.101  97.507  17.885  1.00  0.00            
ATOM   2221  R1  CHO   338     171.551  98.107  18.885  1.00  0.00            
ATOM   2222  R2  CHO   338     170.201 100.407  18.185  1.00  0.00            
ATOM   2223  R3  CHO   338     168.201  98.657  17.535  1.00  0.00            
ATOM   2224  R4  CHO   338     166.801 101.157  17.935  1.00  0.00            
ATOM   2225  R5  CHO   338     166.351  99.257  18.885  1.00  0.00            
ATOM   2226  C1  CHO   338     163.001  99.957  17.185  1.00  0.00           C
ATOM   2227  C2  CHO   338     159.901 100.107  19.735  1.00  0.00           C
ATOM   2228  ROH CHO   339      77.201  61.157  38.085  1.00  0.00            
ATOM   2229  R1  CHO   339      76.901  60.007  40.635  1.00  0.00            
ATOM   2230  R2  CHO   339      78.901  60.207  42.585  1.00  0.00            
ATOM   2231  R3  CHO   339      76.901  61.257  44.085  1.00  0.00            
ATOM   2232  R4  CHO   339      79.151  61.107  45.935  1.00  0.00            
ATOM   2233  R5  CHO   339      77.151  60.257  46.235  1.00  0.00            
ATOM   2234  C1  CHO   339      77.451  62.607  49.235  1.00  0.00           C
ATOM   2235  C2  CHO   339      78.901  62.257  52.285  1.00  0.00           C
ATOM   2236  ROH CHO   340     111.651  82.857  54.785  1.00  0.00            
ATOM   2237  R1  CHO   340     110.201  82.307  52.435  1.00  0.00            
ATOM   2238  R2  CHO   340     109.451  84.257  50.635  1.00  0.00            
ATOM   2239  R3  CHO   340     110.751  82.657  48.835  1.00  0.00            
ATOM   2240  R4  CHO   340     108.801  84.207  47.235  1.00  0.00            
ATOM   2241  R5  CHO   340     109.051  82.007  47.285  1.00  0.00            
ATOM   2242  C1  CHO   340     109.651  82.657  43.585  1.00  0.00           C
ATOM   2243  C2  CHO   340     108.751  84.607  39.485  1.00  0.00           C
ATOM   2244  ROH CHO   341      53.651  66.857  41.085  1.00  0.00            
ATOM   2245  R1  CHO   341      53.251  68.757  43.135  1.00  0.00            
ATOM   2246  R2  CHO   341      51.351  68.457  45.135  1.00  0.00            
ATOM   2247  R3  CHO   341      53.451  68.807  46.785  1.00  0.00            
ATOM   2248  R4  CHO   341      51.151  69.857  48.285  1.00  0.00            
ATOM   2249  R5  CHO   341      53.051  70.907  47.835  1.00  0.00            
ATOM   2250  C1  CHO   341      53.051  71.007  51.685  1.00  0.00           C
ATOM   2251  C2  CHO   341      52.951  72.207  55.885  1.00  0.00           C
ATOM   2252  ROH CHO   342      70.451  35.907  38.385  1.00  0.00            
ATOM   2253  R1  CHO   342      71.201  34.657  35.935  1.00  0.00            
ATOM   2254  R2  CHO   342      69.301  33.507  34.235  1.00  0.00            
ATOM   2255  R3  CHO   342      70.551  35.107  32.385  1.00  0.00            
ATOM   2256  R4  CHO   342      68.951  33.207  30.785  1.00  0.00            
ATOM   2257  R5  CHO   342      71.051  33.657  30.585  1.00  0.00            
ATOM   2258  C1  CHO   342      69.851  34.557  27.085  1.00  0.00           C
ATOM   2259  C2  CHO   342      68.701  34.707  24.235  1.00  0.00           C
ATOM   2260  ROH CHO   343      21.001  68.707  24.135  1.00  0.00            
ATOM   2261  R1  CHO   343      21.201  70.557  26.285  1.00  0.00            
ATOM   2262  R2  CHO   343      23.551  71.057  27.585  1.00  0.00            
ATOM   2263  R3  CHO   343      23.001  73.607  26.935  1.00  0.00            
ATOM   2264  R4  CHO   343      23.951  73.707  29.735  1.00  0.00            
ATOM   2265  R5  CHO   343      22.051  74.507  28.985  1.00  0.00            
ATOM   2266  C1  CHO   343      23.601  77.707  30.435  1.00  0.00           C
ATOM   2267  C2  CHO   343      25.251  78.507  34.085  1.00  0.00           C
ATOM   2268  ROH CHO   344      54.901 160.407  50.485  1.00  0.00            
ATOM   2269  R1  CHO   344      55.751 160.607  53.185  1.00  0.00            
ATOM   2270  R2  CHO   344      54.551 162.257  54.985  1.00  0.00            
ATOM   2271  R3  CHO   344      54.351 160.007  56.485  1.00  0.00            
ATOM   2272  R4  CHO   344      54.551 162.107  58.435  1.00  0.00            
ATOM   2273  R5  CHO   344      55.801 160.357  58.335  1.00  0.00            
ATOM   2274  C1  CHO   344      54.401 159.907  61.835  1.00  0.00           C
ATOM   2275  C2  CHO   344      55.351 161.607  65.135  1.00  0.00           C
ATOM   2276  ROH CHO   345     162.801 201.607  40.635  1.00  0.00            
ATOM   2277  R1  CHO   345     161.951 202.657  38.135  1.00  0.00            
ATOM   2278  R2  CHO   345     161.251 201.057  36.035  1.00  0.00            
ATOM   2279  R3  CHO   345     159.001 202.507  36.085  1.00  0.00            
ATOM   2280  R4  CHO   345     159.151 201.507  33.335  1.00  0.00            
ATOM   2281  R5  CHO   345     158.901 203.607  33.935  1.00  0.00            
ATOM   2282  C1  CHO   345     155.751 203.157  31.835  1.00  0.00           C
ATOM   2283  C2  CHO   345     155.501 204.807  28.235  1.00  0.00           C
ATOM   2284  ROH CHO   346     100.901  45.757  18.535  1.00  0.00            
ATOM   2285  R1  CHO   346     102.351  45.107  20.885  1.00  0.00            
ATOM   2286  R2  CHO   346     104.151  46.857  22.035  1.00  0.00            
ATOM   2287  R3  CHO   346     102.651  46.357  24.285  1.00  0.00            
ATOM   2288  R4  CHO   346     104.951  47.857  25.235  1.00  0.00            
ATOM   2289  R5  CHO   346     104.251  45.957  25.985  1.00  0.00            
ATOM   2290  C1  CHO   346     104.051  48.007  29.185  1.00  0.00           C
ATOM   2291  C2  CHO   346     105.051  49.157  33.535  1.00  0.00           C
ATOM   2292  ROH CHO   347     134.701 140.757  41.635  1.00  0.00            
ATOM   2293  R1  CHO   347     133.001 142.407  43.135  1.00  0.00            
ATOM   2294  R2  CHO   347     132.701 142.107  45.885  1.00  0.00            
ATOM   2295  R3  CHO   347     133.401 144.757  45.885  1.00  0.00            
ATOM   2296  R4  CHO   347     132.201 144.257  48.535  1.00  0.00            
ATOM   2297  R5  CHO   347     131.601 145.807  47.135  1.00  0.00            
ATOM   2298  C1  CHO   347     132.501 148.007  50.135  1.00  0.00           C
ATOM   2299  C2  CHO   347     134.551 147.507  54.785  1.00  0.00           C
ATOM   2300  ROH CHO   348      89.251  32.957  52.335  1.00  0.00            
ATOM   2301  R1  CHO   348      87.201  34.607  51.185  1.00  0.00            
ATOM   2302  R2  CHO   348      87.051  35.157  48.485  1.00  0.00            
ATOM   2303  R3  CHO   348      84.551  34.207  48.785  1.00  0.00            
ATOM   2304  R4  CHO   348      84.651  35.157  46.035  1.00  0.00            
ATOM   2305  R5  CHO   348      83.201  35.707  47.485  1.00  0.00            
ATOM   2306  C1  CHO   348      80.901  34.257  44.835  1.00  0.00           C
ATOM   2307  C2  CHO   348      80.151  33.907  41.535  1.00  0.00           C
ATOM   2308  ROH CHO   349     178.651 144.407  54.735  1.00  0.00            
ATOM   2309  R1  CHO   349     176.451 143.457  53.185  1.00  0.00            
ATOM   2310  R2  CHO   349     176.351 143.707  50.435  1.00  0.00            
ATOM   2311  R3  CHO   349     175.951 141.007  50.535  1.00  0.00            
ATOM   2312  R4  CHO   349     175.501 141.757  47.735  1.00  0.00            
ATOM   2313  R5  CHO   349     174.151 140.657  49.035  1.00  0.00            
ATOM   2314  C1  CHO   349     174.601 138.107  46.235  1.00  0.00           C
ATOM   2315  C2  CHO   349     176.651 136.707  43.835  1.00  0.00           C
ATOM   2316  ROH CHO   350     108.701 153.957  53.385  1.00  0.00            
ATOM   2317  R1  CHO   350     107.901 152.807  50.935  1.00  0.00            
ATOM   2318  R2  CHO   350     106.051 153.957  49.235  1.00  0.00            
ATOM   2319  R3  CHO   350     108.001 153.657  47.385  1.00  0.00            
ATOM   2320  R4  CHO   350     105.551 152.907  45.985  1.00  0.00            
ATOM   2321  R5  CHO   350     107.351 151.707  46.185  1.00  0.00            
ATOM   2322  C1  CHO   350     107.101 151.957  42.385  1.00  0.00           C
ATOM   2323  C2  CHO   350     108.501 150.207  40.085  1.00  0.00           C
ATOM   2324  ROH CHO   351     129.751  92.107  52.785  1.00  0.00            
ATOM   2325  R1  CHO   351     130.401  92.507  50.085  1.00  0.00            
ATOM   2326  R2  CHO   351     128.601  93.607  48.285  1.00  0.00            
ATOM   2327  R3  CHO   351     130.701  95.357  47.835  1.00  0.00            
ATOM   2328  R4  CHO   351     129.451  95.007  45.185  1.00  0.00            
ATOM   2329  R5  CHO   351     131.551  94.707  45.685  1.00  0.00            
ATOM   2330  C1  CHO   351     131.851  97.407  42.985  1.00  0.00           C
ATOM   2331  C2  CHO   351     133.601 100.607  40.435  1.00  0.00           C
ATOM   2332  ROH CHO   352     106.801   0.007  19.235  1.00  0.00            
ATOM   2333  R1  CHO   352     106.351   2.557  20.385  1.00  0.00            
ATOM   2334  R2  CHO   352     103.851   3.657  20.535  1.00  0.00            
ATOM   2335  R3  CHO   352     104.451   3.857  23.185  1.00  0.00            
ATOM   2336  R4  CHO   352     102.451   5.957  22.735  1.00  0.00            
ATOM   2337  R5  CHO   352     104.451   6.207  23.635  1.00  0.00            
ATOM   2338  C1  CHO   352     102.251   7.507  26.485  1.00  0.00           C
ATOM   2339  C2  CHO   352     102.751  10.807  28.985  1.00  0.00           C
ATOM   2340  ROH CHO   353     185.201 215.607  11.235  1.00  0.00            
ATOM   2341  R1  CHO   353     184.701 215.107  13.935  1.00  0.00            
ATOM   2342  R2  CHO   353     185.901 216.557  15.985  1.00  0.00            
ATOM   2343  R3  CHO   353     183.351 217.007  16.785  1.00  0.00            
ATOM   2344  R4  CHO   353     185.001 218.357  18.785  1.00  0.00            
ATOM   2345  R5  CHO   353     183.451 216.907  19.185  1.00  0.00            
ATOM   2346  C1  CHO   353     182.101 219.857  21.135  1.00  0.00           C
ATOM   2347  C2  CHO   353     180.351 222.157  22.735  1.00  0.00           C
ATOM   2348  ROH CHO   354      87.051 195.157  37.635  1.00  0.00            
ATOM   2349  R1  CHO   354      84.501 195.157  36.385  1.00  0.00            
ATOM   2350  R2  CHO   354      83.251 197.457  35.485  1.00  0.00            
ATOM   2351  R3  CHO   354      83.151 196.107  33.135  1.00  0.00            
ATOM   2352  R4  CHO   354      81.651 198.607  32.635  1.00  0.00            
ATOM   2353  R5  CHO   354      80.951 196.607  32.285  1.00  0.00            
ATOM   2354  C1  CHO   354      80.651 198.007  28.785  1.00  0.00           C
ATOM   2355  C2  CHO   354      81.051 196.257  24.785  1.00  0.00           C
ATOM   2356  ROH CHO   355     153.451  80.157  31.985  1.00  0.00            
ATOM   2357  R1  CHO   355     154.951  80.207  34.385  1.00  0.00            
ATOM   2358  R2  CHO   355     155.151  82.457  35.985  1.00  0.00            
ATOM   2359  R3  CHO   355     154.251  80.757  37.935  1.00  0.00            
ATOM   2360  R4  CHO   355     155.351  83.057  39.385  1.00  0.00            
ATOM   2361  R5  CHO   355     155.851  80.957  39.685  1.00  0.00            
ATOM   2362  C1  CHO   355     154.601  81.857  43.185  1.00  0.00           C
ATOM   2363  C2  CHO   355     154.151  81.257  46.735  1.00  0.00           C
ATOM   2364  ROH CHO   356      66.801  99.557  45.735  1.00  0.00            
ATOM   2365  R1  CHO   356      66.901  98.557  48.385  1.00  0.00            
ATOM   2366  R2  CHO   356      68.901  99.257  50.135  1.00  0.00            
ATOM   2367  R3  CHO   356      66.851 100.007  51.735  1.00  0.00            
ATOM   2368  R4  CHO   356      69.001  99.457  53.585  1.00  0.00            
ATOM   2369  R5  CHO   356      67.001  98.607  53.685  1.00  0.00            
ATOM   2370  C1  CHO   356      67.151 100.307  57.085  1.00  0.00           C
ATOM   2371  C2  CHO   356      67.001 101.507  60.985  1.00  0.00           C
ATOM   2372  ROH CHO   357     119.701 104.107  51.135  1.00  0.00            
ATOM   2373  R1  CHO   357     119.751 106.957  50.935  1.00  0.00            
ATOM   2374  R2  CHO   357     117.951 108.307  49.285  1.00  0.00            
ATOM   2375  R3  CHO   357     117.451 109.657  51.585  1.00  0.00            
ATOM   2376  R4  CHO   357     116.551 111.457  49.435  1.00  0.00            
ATOM   2377  R5  CHO   357     117.901 111.957  51.085  1.00  0.00            
ATOM   2378  C1  CHO   357     115.201 114.557  51.685  1.00  0.00           C
ATOM   2379  C2  CHO   357     111.651 115.607  54.235  1.00  0.00           C
ATOM   2380  ROH CHO   358     111.201   8.507  44.685  1.00  0.00            
ATOM   2381  R1  CHO   358     109.551   9.457  42.585  1.00  0.00            
ATOM   2382  R2  CHO   358     110.001  11.857  41.335  1.00  0.00            
ATOM   2383  R3  CHO   358     109.951  10.357  39.085  1.00  0.00            
ATOM   2384  R4  CHO   358     109.301  13.057  38.135  1.00  0.00            
ATOM   2385  R5  CHO   358     108.151  11.257  37.785  1.00  0.00            
ATOM   2386  C1  CHO   358     108.901  12.357  34.185  1.00  0.00           C
ATOM   2387  C2  CHO   358     108.451  11.607  30.035  1.00  0.00           C
ATOM   2388  ROH CHO   359     188.551 113.607  46.135  1.00  0.00            
ATOM   2389  R1  CHO   359     190.301 115.157  47.685  1.00  0.00            
ATOM   2390  R2  CHO   359     191.051 117.707  46.935  1.00  0.00            
ATOM   2391  R3  CHO   359     190.151 118.357  49.435  1.00  0.00            
ATOM   2392  R4  CHO   359     191.701 120.707  48.585  1.00  0.00            
ATOM   2393  R5  CHO   359     191.951 119.607  50.435  1.00  0.00            
ATOM   2394  C1  CHO   359     191.251 123.057  51.835  1.00  0.00           C
ATOM   2395  C2  CHO   359     192.651 125.157  54.535  1.00  0.00           C
ATOM   2396  ROH CHO   360      61.901  92.757  37.285  1.00  0.00            
ATOM   2397  R1  CHO   360      61.501  92.757  34.485  1.00  0.00            
ATOM   2398  R2  CHO   360      60.351  94.907  33.185  1.00  0.00            
ATOM   2399  R3  CHO   360      62.651  94.807  31.685  1.00  0.00            
ATOM   2400  R4  CHO   360      60.651  95.957  29.885  1.00  0.00            
ATOM   2401  R5  CHO   360      61.901  94.257  29.485  1.00  0.00            
ATOM   2402  C1  CHO   360      62.951  96.507  26.585  1.00  0.00           C
ATOM   2403  C2  CHO   360      62.851  96.407  23.435  1.00  0.00           C
ATOM   2404  ROH CHO   361     114.951  92.707  55.235  1.00  0.00            
ATOM   2405  R1  CHO   361     115.101  92.357  52.435  1.00  0.00            
ATOM   2406  R2  CHO   361     112.901  92.707  50.785  1.00  0.00            
ATOM   2407  R3  CHO   361     114.551  94.457  49.485  1.00  0.00            
ATOM   2408  R4  CHO   361     112.551  93.657  47.485  1.00  0.00            
ATOM   2409  R5  CHO   361     114.751  93.557  47.285  1.00  0.00            
ATOM   2410  C1  CHO   361     113.951  95.807  44.335  1.00  0.00           C
ATOM   2411  C2  CHO   361     112.401  94.357  41.635  1.00  0.00           C
ATOM   2412  ROH CHO   362      41.551  69.557  37.635  1.00  0.00            
ATOM   2413  R1  CHO   362      40.651  68.557  40.135  1.00  0.00            
ATOM   2414  R2  CHO   362      41.951  69.007  42.485  1.00  0.00            
ATOM   2415  R3  CHO   362      39.551  69.907  43.285  1.00  0.00            
ATOM   2416  R4  CHO   362      40.851  69.057  45.735  1.00  0.00            
ATOM   2417  R5  CHO   362      38.901  68.407  45.035  1.00  0.00            
ATOM   2418  C1  CHO   362      37.951  69.907  48.435  1.00  0.00           C
ATOM   2419  C2  CHO   362      35.851  70.107  51.485  1.00  0.00           C
ATOM   2420  ROH CHO   363     155.951 102.907  40.585  1.00  0.00            
ATOM   2421  R1  CHO   363     155.351 104.307  38.185  1.00  0.00            
ATOM   2422  R2  CHO   363     157.051 106.207  37.135  1.00  0.00            
ATOM   2423  R3  CHO   363     156.901 104.657  34.885  1.00  0.00            
ATOM   2424  R4  CHO   363     157.351 107.357  33.885  1.00  0.00            
ATOM   2425  R5  CHO   363     155.751 105.957  33.285  1.00  0.00            
ATOM   2426  C1  CHO   363     157.351 106.557  29.885  1.00  0.00           C
ATOM   2427  C2  CHO   363     158.401 105.107  26.785  1.00  0.00           C
ATOM   2428  ROH CHO   364      44.101 183.557  27.385  1.00  0.00            
ATOM   2429  R1  CHO   364      44.801 184.507  29.985  1.00  0.00            
ATOM   2430  R2  CHO   364      42.901 185.107  31.885  1.00  0.00            
ATOM   2431  R3  CHO   364      44.351 183.407  33.435  1.00  0.00            
ATOM   2432  R4  CHO   364      43.351 185.357  35.335  1.00  0.00            
ATOM   2433  R5  CHO   364      45.401 184.757  35.035  1.00  0.00            
ATOM   2434  C1  CHO   364      44.901 183.857  38.735  1.00  0.00           C
ATOM   2435  C2  CHO   364      46.801 185.257  40.185  1.00  0.00           C
ATOM   2436  ROH CHO   365      96.701 173.457  39.985  1.00  0.00            
ATOM   2437  R1  CHO   365      96.901 175.507  41.935  1.00  0.00            
ATOM   2438  R2  CHO   365      94.801 176.307  43.485  1.00  0.00            
ATOM   2439  R3  CHO   365      96.501 175.757  45.535  1.00  0.00            
ATOM   2440  R4  CHO   365      94.201 177.057  46.835  1.00  0.00            
ATOM   2441  R5  CHO   365      96.251 177.657  47.035  1.00  0.00            
ATOM   2442  C1  CHO   365      95.401 176.957  50.685  1.00  0.00           C
ATOM   2443  C2  CHO   365      97.551 176.407  53.135  1.00  0.00           C
ATOM   2444  ROH CHO   366     168.451 225.857  32.635  1.00  0.00            
ATOM   2445  R1  CHO   366     170.551 224.257  33.635  1.00  0.00            
ATOM   2446  R2  CHO   366     172.251 225.157  35.635  1.00  0.00            
ATOM   2447  R3  CHO   366     171.451 222.807  36.835  1.00  0.00            
ATOM   2448  R4  CHO   366     174.151 223.357  37.935  1.00  0.00            
ATOM   2449  R5  CHO   366     173.501 221.507  36.935  1.00  0.00            
ATOM   2450  C1  CHO   366     174.551 220.157  40.335  1.00  0.00           C
ATOM   2451  C2  CHO   366     177.101 220.007  42.685  1.00  0.00           C
ATOM   2452  ROH CHO   367      99.901 183.657  53.985  1.00  0.00            
ATOM   2453  R1  CHO   367     100.251 183.857  51.185  1.00  0.00            
ATOM   2454  R2  CHO   367      98.851 182.307  49.385  1.00  0.00            
ATOM   2455  R3  CHO   367      98.201 184.757  48.285  1.00  0.00            
ATOM   2456  R4  CHO   367      96.801 182.807  46.635  1.00  0.00            
ATOM   2457  R5  CHO   367      98.151 184.357  45.935  1.00  0.00            
ATOM   2458  C1  CHO   367      94.951 185.307  44.035  1.00  0.00           C
ATOM   2459  C2  CHO   367      93.901 184.307  39.835  1.00  0.00           C
ATOM   2460  ROH CHO   368     184.151 134.507  27.285  1.00  0.00            
ATOM   2461  R1  CHO   368     184.501 135.307  29.985  1.00  0.00            
ATOM   2462  R2  CHO   368     183.101 134.207  32.085  1.00  0.00            
ATOM   2463  R3  CHO   368     185.551 133.757  33.085  1.00  0.00            
ATOM   2464  R4  CHO   368     184.101 135.007  35.285  1.00  0.00            
ATOM   2465  R5  CHO   368     186.001 135.657  34.485  1.00  0.00            
ATOM   2466  C1  CHO   368     187.001 135.007  38.085  1.00  0.00           C
ATOM   2467  C2  CHO   368     187.151 137.007  42.335  1.00  0.00           C
ATOM   2468  ROH CHO   369     162.001 216.757  13.085  1.00  0.00            
ATOM   2469  R1  CHO   369     161.901 215.607  15.685  1.00  0.00            
ATOM   2470  R2  CHO   369     162.101 217.057  17.985  1.00  0.00            
ATOM   2471  R3  CHO   369     159.751 215.857  18.635  1.00  0.00            
ATOM   2472  R4  CHO   369     161.301 215.857  21.135  1.00  0.00            
ATOM   2473  R5  CHO   369     160.351 214.157  20.185  1.00  0.00            
ATOM   2474  C1  CHO   369     158.601 214.057  23.535  1.00  0.00           C
ATOM   2475  C2  CHO   369     157.301 215.907  26.585  1.00  0.00           C
ATOM   2476  ROH CHO   370     107.601  38.157  17.385  1.00  0.00            
ATOM   2477  R1  CHO   370     107.251  37.957  20.185  1.00  0.00            
ATOM   2478  R2  CHO   370     104.801  37.257  21.335  1.00  0.00            
ATOM   2479  R3  CHO   370     106.301  35.357  22.585  1.00  0.00            
ATOM   2480  R4  CHO   370     104.251  36.107  24.535  1.00  0.00            
ATOM   2481  R5  CHO   370     106.451  36.107  24.835  1.00  0.00            
ATOM   2482  C1  CHO   370     105.351  33.657  27.585  1.00  0.00           C
ATOM   2483  C2  CHO   370     103.201  33.807  31.335  1.00  0.00           C
ATOM   2484  ROH CHO   371     185.501 103.207  48.485  1.00  0.00            
ATOM   2485  R1  CHO   371     186.151 103.907  45.785  1.00  0.00            
ATOM   2486  R2  CHO   371     188.451 105.257  45.135  1.00  0.00            
ATOM   2487  R3  CHO   371     188.801 103.157  43.435  1.00  0.00            
ATOM   2488  R4  CHO   371     189.901 105.457  41.985  1.00  0.00            
ATOM   2489  R5  CHO   371     188.351 104.057  41.235  1.00  0.00            
ATOM   2490  C1  CHO   371     191.051 103.607  38.585  1.00  0.00           C
ATOM   2491  C2  CHO   371     193.551 107.257  38.285  1.00  0.00           C
ATOM   2492  ROH CHO   372      53.851 137.907  30.685  1.00  0.00            
ATOM   2493  R1  CHO   372      53.501 137.157  33.385  1.00  0.00            
ATOM   2494  R2  CHO   372      55.601 136.607  35.085  1.00  0.00            
ATOM   2495  R3  CHO   372      54.401 138.507  36.635  1.00  0.00            
ATOM   2496  R4  CHO   372      55.851 136.807  38.535  1.00  0.00            
ATOM   2497  R5  CHO   372      53.751 137.307  38.635  1.00  0.00            
ATOM   2498  C1  CHO   372      54.901 138.657  41.985  1.00  0.00           C
ATOM   2499  C2  CHO   372      55.351 139.007  45.135  1.00  0.00           C
ATOM   2500  ROH CHO   373     112.201 193.957  37.535  1.00  0.00            
ATOM   2501  R1  CHO   373     112.101 192.507  39.985  1.00  0.00            
ATOM   2502  R2  CHO   373     113.801 190.407  40.535  1.00  0.00            
ATOM   2503  R3  CHO   373     114.351 191.907  42.735  1.00  0.00            
ATOM   2504  R4  CHO   373     114.151 189.107  43.735  1.00  0.00            
ATOM   2505  R5  CHO   373     113.051 190.857  44.485  1.00  0.00            
ATOM   2506  C1  CHO   373     114.901 189.757  47.635  1.00  0.00           C
ATOM   2507  C2  CHO   373     115.601 190.307  50.685  1.00  0.00           C
ATOM   2508  ROH CHO   374     143.701  44.707  12.035  1.00  0.00            
ATOM   2509  R1  CHO   374     141.801  45.507  13.985  1.00  0.00            
ATOM   2510  R2  CHO   374     141.251  48.157  14.535  1.00  0.00            
ATOM   2511  R3  CHO   374     138.701  47.457  13.985  1.00  0.00            
ATOM   2512  R4  CHO   374     138.501  50.257  14.785  1.00  0.00            
ATOM   2513  R5  CHO   374     137.401  48.607  15.635  1.00  0.00            
ATOM   2514  C1  CHO   374     134.501  50.807  14.385  1.00  0.00           C
ATOM   2515  C2  CHO   374     132.551  53.757  13.585  1.00  0.00           C
ATOM   2516  ROH CHO   375      73.501 142.657  46.985  1.00  0.00            
ATOM   2517  R1  CHO   375      73.001 143.657  49.585  1.00  0.00            
ATOM   2518  R2  CHO   375      72.801 142.007  51.835  1.00  0.00            
ATOM   2519  R3  CHO   375      74.701 143.707  52.785  1.00  0.00            
ATOM   2520  R4  CHO   375      73.001 143.107  55.085  1.00  0.00            
ATOM   2521  R5  CHO   375      73.551 145.057  54.385  1.00  0.00            
ATOM   2522  C1  CHO   375      74.851 145.307  57.935  1.00  0.00           C
ATOM   2523  C2  CHO   375      74.851 147.757  61.335  1.00  0.00           C
ATOM   2524  ROH CHO   376     205.801 103.107  21.485  1.00  0.00            
ATOM   2525  R1  CHO   376     206.701 101.157  23.285  1.00  0.00            
ATOM   2526  R2  CHO   376     206.201 101.307  26.035  1.00  0.00            
ATOM   2527  R3  CHO   376     205.151  98.807  25.635  1.00  0.00            
ATOM   2528  R4  CHO   376     205.901  98.907  28.485  1.00  0.00            
ATOM   2529  R5  CHO   376     206.501  97.407  27.035  1.00  0.00            
ATOM   2530  C1  CHO   376     204.751  95.157  29.585  1.00  0.00           C
ATOM   2531  C2  CHO   376     205.351  95.907  33.185  1.00  0.00           C
ATOM   2532  ROH CHO   377     185.501  40.257  46.085  1.00  0.00            
ATOM   2533  R1  CHO   377     187.001  40.707  43.735  1.00  0.00            
ATOM   2534  R2  CHO   377     186.051  40.107  41.235  1.00  0.00            
ATOM   2535  R3  CHO   377     186.651  42.707  40.735  1.00  0.00            
ATOM   2536  R4  CHO   377     185.901  41.657  38.135  1.00  0.00            
ATOM   2537  R5  CHO   377     187.701  42.707  38.585  1.00  0.00            
ATOM   2538  C1  CHO   377     186.351  44.957  35.885  1.00  0.00           C
ATOM   2539  C2  CHO   377     186.051  45.557  33.085  1.00  0.00           C
ATOM   2540  ROH CHO   378     217.401  41.357  47.335  1.00  0.00            
ATOM   2541  R1  CHO   378     216.201  41.507  44.785  1.00  0.00            
ATOM   2542  R2  CHO   378     216.951  43.357  42.885  1.00  0.00            
ATOM   2543  R3  CHO   378     217.251  41.157  41.285  1.00  0.00            
ATOM   2544  R4  CHO   378     217.201  43.407  39.435  1.00  0.00            
ATOM   2545  R5  CHO   378     215.951  41.607  39.385  1.00  0.00            
ATOM   2546  C1  CHO   378     217.601  41.357  35.935  1.00  0.00           C
ATOM   2547  C2  CHO   378     217.351  39.257  33.035  1.00  0.00           C
ATOM   2548  ROH CHO   379      44.351 189.307  40.085  1.00  0.00            
ATOM   2549  R1  CHO   379      44.351 189.107  37.285  1.00  0.00            
ATOM   2550  R2  CHO   379      45.351 191.057  35.635  1.00  0.00            
ATOM   2551  R3  CHO   379      46.851 189.007  34.635  1.00  0.00            
ATOM   2552  R4  CHO   379      46.001 190.557  32.285  1.00  0.00            
ATOM   2553  R5  CHO   379      45.701 188.407  32.585  1.00  0.00            
ATOM   2554  C1  CHO   379      47.701 188.307  29.385  1.00  0.00           C
ATOM   2555  C2  CHO   379      48.351 186.907  26.535  1.00  0.00           C
ATOM   2556  ROH CHO   380     127.551   7.757  33.935  1.00  0.00            
ATOM   2557  R1  CHO   380     128.601   8.407  36.485  1.00  0.00            
ATOM   2558  R2  CHO   380     128.201  10.857  37.685  1.00  0.00            
ATOM   2559  R3  CHO   380     127.301   9.357  39.735  1.00  0.00            
ATOM   2560  R4  CHO   380     128.251  11.807  41.035  1.00  0.00            
ATOM   2561  R5  CHO   380     128.851   9.807  41.535  1.00  0.00            
ATOM   2562  C1  CHO   380     127.401  10.907  44.885  1.00  0.00           C
ATOM   2563  C2  CHO   380     127.951  13.457  47.335  1.00  0.00           C
ATOM   2564  ROH CHO   381     191.101 112.307  41.235  1.00  0.00            
ATOM   2565  R1  CHO   381     191.351 114.707  39.785  1.00  0.00            
ATOM   2566  R2  CHO   381     193.751 115.507  38.635  1.00  0.00            
ATOM   2567  R3  CHO   381     192.251 115.657  36.385  1.00  0.00            
ATOM   2568  R4  CHO   381     194.601 117.257  35.785  1.00  0.00            
ATOM   2569  R5  CHO   381     192.551 117.907  35.585  1.00  0.00            
ATOM   2570  C1  CHO   381     193.751 118.407  31.985  1.00  0.00           C
ATOM   2571  C2  CHO   381     195.401 117.707  27.935  1.00  0.00           C
ATOM   2572  ROH CHO   382      94.451  52.557  17.935  1.00  0.00            
ATOM   2573  R1  CHO   382      96.001  51.907  20.185  1.00  0.00            
ATOM   2574  R2  CHO   382      97.401  53.807  21.635  1.00  0.00            
ATOM   2575  R3  CHO   382      96.051  52.807  23.735  1.00  0.00            
ATOM   2576  R4  CHO   382      97.901  54.657  24.935  1.00  0.00            
ATOM   2577  R5  CHO   382      97.651  52.607  25.485  1.00  0.00            
ATOM   2578  C1  CHO   382      96.901  54.207  28.835  1.00  0.00           C
ATOM   2579  C2  CHO   382      96.901  54.607  33.285  1.00  0.00           C
ATOM   2580  ROH CHO   383     156.301 181.457  33.285  1.00  0.00            
ATOM   2581  R1  CHO   383     158.601 180.857  31.735  1.00  0.00            
ATOM   2582  R2  CHO   383     158.501 179.957  29.185  1.00  0.00            
ATOM   2583  R3  CHO   383     160.101 182.057  28.685  1.00  0.00            
ATOM   2584  R4  CHO   383     160.201 180.507  26.185  1.00  0.00            
ATOM   2585  R5  CHO   383     161.901 181.157  27.385  1.00  0.00            
ATOM   2586  C1  CHO   383     162.701 182.807  23.985  1.00  0.00           C
ATOM   2587  C2  CHO   383     162.901 181.457  20.685  1.00  0.00           C
ATOM   2588  ROH CHO   384     150.751  11.007  41.485  1.00  0.00            
ATOM   2589  R1  CHO   384     148.851  10.057  39.635  1.00  0.00            
ATOM   2590  R2  CHO   384     148.251   7.407  39.335  1.00  0.00            
ATOM   2591  R3  CHO   384     145.701   8.257  39.735  1.00  0.00            
ATOM   2592  R4  CHO   384     145.451   5.807  38.135  1.00  0.00            
ATOM   2593  R5  CHO   384     144.601   7.757  37.685  1.00  0.00            
ATOM   2594  C1  CHO   384     141.401   5.707  37.785  1.00  0.00           C
ATOM   2595  C2  CHO   384     143.301   2.707  34.435  1.00  0.00           C
ATOM   2596  ROH CHO   385      13.251 110.007  45.585  1.00  0.00            
ATOM   2597  R1  CHO   385      11.201 108.807  47.135  1.00  0.00            
ATOM   2598  R2  CHO   385       9.301 107.157  46.035  1.00  0.00            
ATOM   2599  R3  CHO   385      10.151 105.407  47.935  1.00  0.00            
ATOM   2600  R4  CHO   385       7.651 104.207  46.935  1.00  0.00            
ATOM   2601  R5  CHO   385       8.151 104.657  49.035  1.00  0.00            
ATOM   2602  C1  CHO   385       7.501 100.907  49.235  1.00  0.00           C
ATOM   2603  C2  CHO   385       6.701  99.857  52.785  1.00  0.00           C
ATOM   2604  ROH CHO   386      22.851 172.007  27.085  1.00  0.00            
ATOM   2605  R1  CHO   386      24.351 172.757  29.335  1.00  0.00            
ATOM   2606  R2  CHO   386      23.501 174.657  31.135  1.00  0.00            
ATOM   2607  R3  CHO   386      23.951 172.707  32.935  1.00  0.00            
ATOM   2608  R4  CHO   386      24.551 175.157  34.435  1.00  0.00            
ATOM   2609  R5  CHO   386      25.851 173.457  34.185  1.00  0.00            
ATOM   2610  C1  CHO   386      25.551 173.607  37.985  1.00  0.00           C
ATOM   2611  C2  CHO   386      27.251 176.157  39.785  1.00  0.00           C
ATOM   2612  ROH CHO   387     193.951 202.257  36.935  1.00  0.00            
ATOM   2613  R1  CHO   387     195.001 204.407  35.385  1.00  0.00            
ATOM   2614  R2  CHO   387     196.301 203.957  32.985  1.00  0.00            
ATOM   2615  R3  CHO   387     194.451 205.707  32.035  1.00  0.00            
ATOM   2616  R4  CHO   387     196.401 205.457  29.885  1.00  0.00            
ATOM   2617  R5  CHO   387     195.701 207.307  30.785  1.00  0.00            
ATOM   2618  C1  CHO   387     194.751 207.957  27.135  1.00  0.00           C
ATOM   2619  C2  CHO   387     191.651 209.707  26.285  1.00  0.00           C
ATOM   2620  ROH CHO   388      56.901 219.407  57.685  1.00  0.00            
ATOM   2621  R1  CHO   388      57.951 220.407  55.235  1.00  0.00            
ATOM   2622  R2  CHO   388      58.951 218.757  53.235  1.00  0.00            
ATOM   2623  R3  CHO   388      57.151 220.057  51.685  1.00  0.00            
ATOM   2624  R4  CHO   388      58.351 218.107  49.885  1.00  0.00            
ATOM   2625  R5  CHO   388      58.201 220.257  49.585  1.00  0.00            
ATOM   2626  C1  CHO   388      56.351 218.957  46.485  1.00  0.00           C
ATOM   2627  C2  CHO   388      53.801 217.557  44.035  1.00  0.00           C
ATOM   2628  ROH CHO   389     177.301  33.257  17.435  1.00  0.00            
ATOM   2629  R1  CHO   389     175.751  32.607  19.735  1.00  0.00            
ATOM   2630  R2  CHO   389     176.601  33.257  22.285  1.00  0.00            
ATOM   2631  R3  CHO   389     174.201  34.507  22.435  1.00  0.00            
ATOM   2632  R4  CHO   389     175.351  34.807  25.085  1.00  0.00            
ATOM   2633  R5  CHO   389     173.401  33.957  24.635  1.00  0.00            
ATOM   2634  C1  CHO   389     172.351  36.857  26.885  1.00  0.00           C
ATOM   2635  C2  CHO   389     173.801  39.857  29.785  1.00  0.00           C
ATOM   2636  ROH CHO   390      85.101 186.007  54.385  1.00  0.00            
ATOM   2637  R1  CHO   390      83.251 186.107  52.235  1.00  0.00            
ATOM   2638  R2  CHO   390      83.951 187.007  49.685  1.00  0.00            
ATOM   2639  R3  CHO   390      82.851 184.607  48.935  1.00  0.00            
ATOM   2640  R4  CHO   390      81.851 186.507  46.985  1.00  0.00            
ATOM   2641  R5  CHO   390      80.651 185.157  48.185  1.00  0.00            
ATOM   2642  C1  CHO   390      79.651 184.007  44.685  1.00  0.00           C
ATOM   2643  C2  CHO   390      76.451 185.207  44.185  1.00  0.00           C
ATOM   2644  ROH CHO   391      44.751 198.507  57.335  1.00  0.00            
ATOM   2645  R1  CHO   391      43.001 198.857  55.135  1.00  0.00            
ATOM   2646  R2  CHO   391      43.351 200.857  53.235  1.00  0.00            
ATOM   2647  R3  CHO   391      43.251 198.757  51.535  1.00  0.00            
ATOM   2648  R4  CHO   391      42.751 201.107  49.835  1.00  0.00            
ATOM   2649  R5  CHO   391      41.501 199.307  49.985  1.00  0.00            
ATOM   2650  C1  CHO   391      42.301 199.307  46.235  1.00  0.00           C
ATOM   2651  C2  CHO   391      43.151 198.007  43.685  1.00  0.00           C
ATOM   2652  ROH CHO   392     120.851 110.557  40.285  1.00  0.00            
ATOM   2653  R1  CHO   392     121.451 110.357  37.535  1.00  0.00            
ATOM   2654  R2  CHO   392     119.651 109.357  35.685  1.00  0.00            
ATOM   2655  R3  CHO   392     120.101 111.707  34.435  1.00  0.00            
ATOM   2656  R4  CHO   392     118.101 110.357  32.785  1.00  0.00            
ATOM   2657  R5  CHO   392     120.001 111.157  32.085  1.00  0.00            
ATOM   2658  C1  CHO   392     117.651 113.157  29.885  1.00  0.00           C
ATOM   2659  C2  CHO   392     117.951 113.607  26.585  1.00  0.00           C
ATOM   2660  ROH CHO   393     139.251  15.607  32.335  1.00  0.00            
ATOM   2661  R1  CHO   393     139.551  15.657  35.135  1.00  0.00            
ATOM   2662  R2  CHO   393     138.601  17.757  36.685  1.00  0.00            
ATOM   2663  R3  CHO   393     137.351  15.757  38.035  1.00  0.00            
ATOM   2664  R4  CHO   393     138.301  17.607  40.135  1.00  0.00            
ATOM   2665  R5  CHO   393     138.651  15.457  40.035  1.00  0.00            
ATOM   2666  C1  CHO   393     136.901  15.657  43.385  1.00  0.00           C
ATOM   2667  C2  CHO   393     138.151  15.457  47.285  1.00  0.00           C
ATOM   2668  ROH CHO   394      68.601 130.407  46.785  1.00  0.00            
ATOM   2669  R1  CHO   394      68.351 132.307  44.735  1.00  0.00            
ATOM   2670  R2  CHO   394      70.601 133.507  43.535  1.00  0.00            
ATOM   2671  R3  CHO   394      69.401 132.607  41.235  1.00  0.00            
ATOM   2672  R4  CHO   394      70.751 135.157  40.485  1.00  0.00            
ATOM   2673  R5  CHO   394      68.651 134.607  40.185  1.00  0.00            
ATOM   2674  C1  CHO   394      69.701 135.307  36.585  1.00  0.00           C
ATOM   2675  C2  CHO   394      69.551 137.407  32.385  1.00  0.00           C
ATOM   2676  ROH CHO   395     205.751  46.407  47.135  1.00  0.00            
ATOM   2677  R1  CHO   395     205.001  46.657  44.435  1.00  0.00            
ATOM   2678  R2  CHO   395     205.751  48.807  42.835  1.00  0.00            
ATOM   2679  R3  CHO   395     206.651  46.907  41.185  1.00  0.00            
ATOM   2680  R4  CHO   395     206.601  49.307  39.535  1.00  0.00            
ATOM   2681  R5  CHO   395     205.651  47.407  39.085  1.00  0.00            
ATOM   2682  C1  CHO   395     207.951  47.757  36.035  1.00  0.00           C
ATOM   2683  C2  CHO   395     208.151  46.557  32.035  1.00  0.00           C
ATOM   2684  ROH CHO   396     100.751 210.257  24.985  1.00  0.00            
ATOM   2685  R1  CHO   396     101.201 208.607  27.235  1.00  0.00            
ATOM   2686  R2  CHO   396     102.601 209.457  29.485  1.00  0.00            
ATOM   2687  R3  CHO   396     100.351 208.657  30.785  1.00  0.00            
ATOM   2688  R4  CHO   396     102.501 208.357  32.735  1.00  0.00            
ATOM   2689  R5  CHO   396     101.101 206.807  32.135  1.00  0.00            
ATOM   2690  C1  CHO   396     100.351 206.957  35.885  1.00  0.00           C
ATOM   2691  C2  CHO   396     101.101 203.907  38.535  1.00  0.00           C
ATOM   2692  ROH CHO   397     145.451  33.307  12.585  1.00  0.00            
ATOM   2693  R1  CHO   397     144.951  35.157  14.685  1.00  0.00            
ATOM   2694  R2  CHO   397     142.701  35.057  16.285  1.00  0.00            
ATOM   2695  R3  CHO   397     144.501  34.957  18.335  1.00  0.00            
ATOM   2696  R4  CHO   397     141.951  34.157  19.535  1.00  0.00            
ATOM   2697  R5  CHO   397     143.301  35.757  20.235  1.00  0.00            
ATOM   2698  C1  CHO   397     143.201  33.557  23.335  1.00  0.00           C
ATOM   2699  C2  CHO   397     144.801  32.657  27.535  1.00  0.00           C
ATOM   2700  ROH CHO   398     168.201 105.807  34.135  1.00  0.00            
ATOM   2701  R1  CHO   398     168.601 106.607  36.785  1.00  0.00            
ATOM   2702  R2  CHO   398     166.501 106.607  38.635  1.00  0.00            
ATOM   2703  R3  CHO   398     168.251 105.057  40.085  1.00  0.00            
ATOM   2704  R4  CHO   398     166.201 105.907  42.035  1.00  0.00            
ATOM   2705  R5  CHO   398     168.401 106.107  42.185  1.00  0.00            
ATOM   2706  C1  CHO   398     167.651 104.057  45.335  1.00  0.00           C
ATOM   2707  C2  CHO   398     165.851 103.507  47.735  1.00  0.00           C
ATOM   2708  ROH CHO   399     174.451 141.557  39.735  1.00  0.00            
ATOM   2709  R1  CHO   399     174.651 140.957  36.985  1.00  0.00            
ATOM   2710  R2  CHO   399     173.451 142.507  35.035  1.00  0.00            
ATOM   2711  R3  CHO   399     175.951 142.557  33.985  1.00  0.00            
ATOM   2712  R4  CHO   399     174.201 143.107  31.685  1.00  0.00            
ATOM   2713  R5  CHO   399     175.751 141.557  31.835  1.00  0.00            
ATOM   2714  C1  CHO   399     177.001 143.557  28.785  1.00  0.00           C
ATOM   2715  C2  CHO   399     177.001 141.007  25.535  1.00  0.00           C
ATOM   2716  ROH CHO   400      29.051 123.157  42.185  1.00  0.00            
ATOM   2717  R1  CHO   400      30.151 122.107  39.785  1.00  0.00            
ATOM   2718  R2  CHO   400      29.251 122.857  37.285  1.00  0.00            
ATOM   2719  R3  CHO   400      31.851 123.457  36.885  1.00  0.00            
ATOM   2720  R4  CHO   400      30.701 123.157  34.185  1.00  0.00            
ATOM   2721  R5  CHO   400      32.501 122.157  34.985  1.00  0.00            
ATOM   2722  C1  CHO   400      34.051 123.957  31.985  1.00  0.00           C
ATOM   2723  C2  CHO   400      32.951 122.207  27.835  1.00  0.00           C
ATOM   2724  ROH CHO   401       9.001 151.657  40.885  1.00  0.00            
ATOM   2725  R1  CHO   401       8.601 150.207  38.485  1.00  0.00            
ATOM   2726  R2  CHO   401       7.201 151.207  36.335  1.00  0.00            
ATOM   2727  R3  CHO   401       9.451 150.557  34.985  1.00  0.00            
ATOM   2728  R4  CHO   401       7.401 150.807  32.885  1.00  0.00            
ATOM   2729  R5  CHO   401       8.751 149.107  33.235  1.00  0.00            
ATOM   2730  C1  CHO   401       9.651 150.007  29.635  1.00  0.00           C
ATOM   2731  C2  CHO   401      10.351 148.207  25.685  1.00  0.00           C
ATOM   2732  ROH CHO   402      33.751  99.557  41.535  1.00  0.00            
ATOM   2733  R1  CHO   402      36.001  98.107  42.335  1.00  0.00            
ATOM   2734  R2  CHO   402      37.551  98.857  44.535  1.00  0.00            
ATOM   2735  R3  CHO   402      37.051  96.307  45.335  1.00  0.00            
ATOM   2736  R4  CHO   402      38.751  97.457  47.435  1.00  0.00            
ATOM   2737  R5  CHO   402      39.101  95.607  46.335  1.00  0.00            
ATOM   2738  C1  CHO   402      39.001  94.207  49.885  1.00  0.00           C
ATOM   2739  C2  CHO   402      38.551  92.357  53.685  1.00  0.00           C
ATOM   2740  ROH CHO   403      42.001 197.307  26.335  1.00  0.00            
ATOM   2741  R1  CHO   403      40.251 196.807  28.535  1.00  0.00            
ATOM   2742  R2  CHO   403      39.801 198.707  30.535  1.00  0.00            
ATOM   2743  R3  CHO   403      37.201 198.257  29.835  1.00  0.00            
ATOM   2744  R4  CHO   403      37.101 199.107  32.635  1.00  0.00            
ATOM   2745  R5  CHO   403      36.251 197.307  31.835  1.00  0.00            
ATOM   2746  C1  CHO   403      33.101 198.957  33.285  1.00  0.00           C
ATOM   2747  C2  CHO   403      30.251 198.057  35.485  1.00  0.00           C
ATOM   2748  ROH CHO   404     148.951  82.107  32.785  1.00  0.00            
ATOM   2749  R1  CHO   404     150.351  81.657  35.185  1.00  0.00            
ATOM   2750  R2  CHO   404     150.701  83.607  37.085  1.00  0.00            
ATOM   2751  R3  CHO   404     149.601  81.757  38.735  1.00  0.00            
ATOM   2752  R4  CHO   404     150.701  83.757  40.535  1.00  0.00            
ATOM   2753  R5  CHO   404     151.101  81.657  40.585  1.00  0.00            
ATOM   2754  C1  CHO   404     149.651  82.157  44.085  1.00  0.00           C
ATOM   2755  C2  CHO   404     149.751  83.557  46.635  1.00  0.00           C
ATOM   2756  ROH CHO   405      54.951 150.857  60.785  1.00  0.00            
ATOM   2757  R1  CHO   405      54.601 150.707  57.985  1.00  0.00            
ATOM   2758  R2  CHO   405      56.501 149.607  56.285  1.00  0.00            
ATOM   2759  R3  CHO   405      54.401 148.057  55.485  1.00  0.00            
ATOM   2760  R4  CHO   405      55.801 148.807  52.985  1.00  0.00            
ATOM   2761  R5  CHO   405      53.651 149.057  53.435  1.00  0.00            
ATOM   2762  C1  CHO   405      53.451 146.857  50.335  1.00  0.00           C
ATOM   2763  C2  CHO   405      54.551 144.107  47.285  1.00  0.00           C
ATOM   2764  ROH CHO   406     127.501 107.007  26.585  1.00  0.00            
ATOM   2765  R1  CHO   406     129.201 108.107  28.585  1.00  0.00            
ATOM   2766  R2  CHO   406     128.601 108.007  31.285  1.00  0.00            
ATOM   2767  R3  CHO   406     131.051 106.857  31.435  1.00  0.00            
ATOM   2768  R4  CHO   406     130.401 107.657  34.185  1.00  0.00            
ATOM   2769  R5  CHO   406     132.201 108.157  33.085  1.00  0.00            
ATOM   2770  C1  CHO   406     133.751 106.357  36.085  1.00  0.00           C
ATOM   2771  C2  CHO   406     135.051 105.757  39.635  1.00  0.00           C
ATOM   2772  ROH CHO   407     178.751  31.957  41.485  1.00  0.00            
ATOM   2773  R1  CHO   407     178.751  29.757  39.685  1.00  0.00            
ATOM   2774  R2  CHO   407     178.151  30.007  36.985  1.00  0.00            
ATOM   2775  R3  CHO   407     180.551  28.807  36.685  1.00  0.00            
ATOM   2776  R4  CHO   407     178.801  27.407  34.835  1.00  0.00            
ATOM   2777  R5  CHO   407     180.101  26.507  36.335  1.00  0.00            
ATOM   2778  C1  CHO   407     181.451  24.807  33.235  1.00  0.00           C
ATOM   2779  C2  CHO   407     182.451  21.707  32.835  1.00  0.00           C
ATOM   2780  ROH CHO   408     106.351 177.157  50.985  1.00  0.00            
ATOM   2781  R1  CHO   408     107.101 177.057  48.235  1.00  0.00            
ATOM   2782  R2  CHO   408     105.301 177.457  46.185  1.00  0.00            
ATOM   2783  R3  CHO   408     107.101 179.357  45.435  1.00  0.00            
ATOM   2784  R4  CHO   408     105.451 178.907  43.035  1.00  0.00            
ATOM   2785  R5  CHO   408     107.601 178.757  43.135  1.00  0.00            
ATOM   2786  C1  CHO   408     107.201 181.507  40.485  1.00  0.00           C
ATOM   2787  C2  CHO   408     107.251 184.407  37.535  1.00  0.00           C
ATOM   2788  ROH CHO   409     105.651 120.507  53.385  1.00  0.00            
ATOM   2789  R1  CHO   409     108.401 119.907  53.235  1.00  0.00            
ATOM   2790  R2  CHO   409     110.301 121.807  52.535  1.00  0.00            
ATOM   2791  R3  CHO   409     111.451 120.957  54.885  1.00  0.00            
ATOM   2792  R4  CHO   409     113.601 122.307  53.435  1.00  0.00            
ATOM   2793  R5  CHO   409     113.651 120.307  54.235  1.00  0.00            
ATOM   2794  C1  CHO   409     116.601 121.857  56.135  1.00  0.00           C
ATOM   2795  C2  CHO   409     119.151 122.557  59.235  1.00  0.00           C
ATOM   2796  ROH CHO   410     160.601 119.557  35.585  1.00  0.00            
ATOM   2797  R1  CHO   410     160.101 120.407  38.235  1.00  0.00            
ATOM   2798  R2  CHO   410     158.351 119.107  39.885  1.00  0.00            
ATOM   2799  R3  CHO   410     160.501 119.007  41.585  1.00  0.00            
ATOM   2800  R4  CHO   410     158.301 117.807  43.085  1.00  0.00            
ATOM   2801  R5  CHO   410     159.551 119.457  43.735  1.00  0.00            
ATOM   2802  C1  CHO   410     160.251 117.007  46.535  1.00  0.00           C
ATOM   2803  C2  CHO   410     162.651 118.257  49.335  1.00  0.00           C
ATOM   2804  ROH CHO   411      19.901 152.157  58.985  1.00  0.00            
ATOM   2805  R1  CHO   411      19.651 153.307  56.385  1.00  0.00            
ATOM   2806  R2  CHO   411      20.751 152.207  54.135  1.00  0.00            
ATOM   2807  R3  CHO   411      18.251 152.357  53.185  1.00  0.00            
ATOM   2808  R4  CHO   411      19.901 151.857  50.835  1.00  0.00            
ATOM   2809  R5  CHO   411      18.451 153.457  51.085  1.00  0.00            
ATOM   2810  C1  CHO   411      17.001 151.807  47.985  1.00  0.00           C
ATOM   2811  C2  CHO   411      16.601 150.907  43.685  1.00  0.00           C
ATOM   2812  ROH CHO   412     209.551 198.107  25.385  1.00  0.00            
ATOM   2813  R1  CHO   412     209.201 197.307  28.085  1.00  0.00            
ATOM   2814  R2  CHO   412     211.301 196.857  29.835  1.00  0.00            
ATOM   2815  R3  CHO   412     209.951 198.657  31.385  1.00  0.00            
ATOM   2816  R4  CHO   412     211.151 196.757  33.285  1.00  0.00            
ATOM   2817  R5  CHO   412     209.051 197.307  33.135  1.00  0.00            
ATOM   2818  C1  CHO   412     209.801 198.357  36.735  1.00  0.00           C
ATOM   2819  C2  CHO   412     207.051 197.557  39.685  1.00  0.00           C
ATOM   2820  ROH CHO   413     173.751  40.007  13.335  1.00  0.00            
ATOM   2821  R1  CHO   413     174.851  41.207  15.635  1.00  0.00            
ATOM   2822  R2  CHO   413     174.901  43.957  16.035  1.00  0.00            
ATOM   2823  R3  CHO   413     173.651  43.307  18.385  1.00  0.00            
ATOM   2824  R4  CHO   413     175.651  45.307  19.135  1.00  0.00            
ATOM   2825  R5  CHO   413     175.401  43.357  20.035  1.00  0.00            
ATOM   2826  C1  CHO   413     174.901  45.507  23.135  1.00  0.00           C
ATOM   2827  C2  CHO   413     174.051  47.107  26.985  1.00  0.00           C
ATOM   2828  ROH CHO   414      -4.599   1.857  40.985  1.00  0.00            
ATOM   2829  R1  CHO   414      -2.449   2.707  39.285  1.00  0.00            
ATOM   2830  R2  CHO   414      -0.549   4.507  40.185  1.00  0.00            
ATOM   2831  R3  CHO   414       1.151   2.557  39.335  1.00  0.00            
ATOM   2832  R4  CHO   414       2.851   4.457  40.785  1.00  0.00            
ATOM   2833  R5  CHO   414       3.151   3.707  38.735  1.00  0.00            
ATOM   2834  C1  CHO   414       6.451   2.607  40.335  1.00  0.00           C
ATOM   2835  C2  CHO   414       9.001   1.857  43.685  1.00  0.00           C
ATOM   2836  ROH CHO   415     187.501  91.907  33.035  1.00  0.00            
ATOM   2837  R1  CHO   415     187.651  92.907  35.685  1.00  0.00            
ATOM   2838  R2  CHO   415     186.201  95.007  36.585  1.00  0.00            
ATOM   2839  R3  CHO   415     185.451  93.257  38.535  1.00  0.00            
ATOM   2840  R4  CHO   415     185.651  95.857  39.885  1.00  0.00            
ATOM   2841  R5  CHO   415     186.651  93.957  40.485  1.00  0.00            
ATOM   2842  C1  CHO   415     184.651  94.657  43.635  1.00  0.00           C
ATOM   2843  C2  CHO   415     184.201  91.907  47.435  1.00  0.00           C
ATOM   2844  ROH CHO   416     211.151 147.457  44.635  1.00  0.00            
ATOM   2845  R1  CHO   416     210.751 149.807  46.185  1.00  0.00            
ATOM   2846  R2  CHO   416     208.401 151.207  46.135  1.00  0.00            
ATOM   2847  R3  CHO   416     208.501 150.857  48.835  1.00  0.00            
ATOM   2848  R4  CHO   416     207.101 153.407  48.485  1.00  0.00            
ATOM   2849  R5  CHO   416     208.851 153.057  49.735  1.00  0.00            
ATOM   2850  C1  CHO   416     206.451 154.357  52.385  1.00  0.00           C
ATOM   2851  C2  CHO   416     204.201 153.957  55.435  1.00  0.00           C
ATOM   2852  ROH CHO   417     195.051  69.307  28.085  1.00  0.00            
ATOM   2853  R1  CHO   417     194.401  72.007  27.285  1.00  0.00            
ATOM   2854  R2  CHO   417     196.351  73.807  26.535  1.00  0.00            
ATOM   2855  R3  CHO   417     194.801  74.057  24.335  1.00  0.00            
ATOM   2856  R4  CHO   417     196.751  76.207  24.085  1.00  0.00            
ATOM   2857  R5  CHO   417     194.551  76.407  23.985  1.00  0.00            
ATOM   2858  C1  CHO   417     195.501  77.857  20.585  1.00  0.00           C
ATOM   2859  C2  CHO   417     196.251  80.057  18.235  1.00  0.00           C
ATOM   2860  ROH CHO   418     159.651  62.257  27.585  1.00  0.00            
ATOM   2861  R1  CHO   418     159.151  61.957  30.385  1.00  0.00            
ATOM   2862  R2  CHO   418     156.601  61.407  31.335  1.00  0.00            
ATOM   2863  R3  CHO   418     157.851  59.307  32.535  1.00  0.00            
ATOM   2864  R4  CHO   418     155.451  59.707  34.085  1.00  0.00            
ATOM   2865  R5  CHO   418     157.451  59.657  34.885  1.00  0.00            
ATOM   2866  C1  CHO   418     155.951  56.707  36.835  1.00  0.00           C
ATOM   2867  C2  CHO   418     155.151  56.707  40.385  1.00  0.00           C
ATOM   2868  ROH CHO   419     163.801 216.457  27.585  1.00  0.00            
ATOM   2869  R1  CHO   419     163.851 218.107  25.285  1.00  0.00            
ATOM   2870  R2  CHO   419     166.201 218.957  24.085  1.00  0.00            
ATOM   2871  R3  CHO   419     165.151 217.857  21.885  1.00  0.00            
ATOM   2872  R4  CHO   419     167.451 219.357  20.885  1.00  0.00            
ATOM   2873  R5  CHO   419     165.401 219.507  20.185  1.00  0.00            
ATOM   2874  C1  CHO   419     167.151 218.507  16.935  1.00  0.00           C
ATOM   2875  C2  CHO   419     167.051 218.657  14.235  1.00  0.00           C
ATOM   2876  ROH CHO   420     188.301 149.207  46.035  1.00  0.00            
ATOM   2877  R1  CHO   420     189.001 149.407  48.785  1.00  0.00            
ATOM   2878  R2  CHO   420     191.451 148.657  49.785  1.00  0.00            
ATOM   2879  R3  CHO   420     191.451 151.207  50.785  1.00  0.00            
ATOM   2880  R4  CHO   420     193.551 149.807  52.285  1.00  0.00            
ATOM   2881  R5  CHO   420     191.851 150.957  53.135  1.00  0.00            
ATOM   2882  C1  CHO   420     194.801 152.857  54.635  1.00  0.00           C
ATOM   2883  C2  CHO   420     194.501 156.407  54.535  1.00  0.00           C
ATOM   2884  ROH CHO   421      10.151 193.907  25.185  1.00  0.00            
ATOM   2885  R1  CHO   421      11.351 193.207  27.635  1.00  0.00            
ATOM   2886  R2  CHO   421      12.551 195.107  29.285  1.00  0.00            
ATOM   2887  R3  CHO   421      10.851 194.057  31.135  1.00  0.00            
ATOM   2888  R4  CHO   421      12.901 195.507  32.685  1.00  0.00            
ATOM   2889  R5  CHO   421      12.301 193.407  32.935  1.00  0.00            
ATOM   2890  C1  CHO   421      11.501 194.757  36.435  1.00  0.00           C
ATOM   2891  C2  CHO   421      14.601 195.657  39.935  1.00  0.00           C
ATOM   2892  ROH CHO   422     111.451 199.007  52.435  1.00  0.00            
ATOM   2893  R1  CHO   422     111.751 200.557  50.135  1.00  0.00            
ATOM   2894  R2  CHO   422     113.051 199.657  47.835  1.00  0.00            
ATOM   2895  R3  CHO   422     110.751 200.407  46.635  1.00  0.00            
ATOM   2896  R4  CHO   422     112.851 200.907  44.635  1.00  0.00            
ATOM   2897  R5  CHO   422     111.351 202.357  45.385  1.00  0.00            
ATOM   2898  C1  CHO   422     110.551 202.407  41.635  1.00  0.00           C
ATOM   2899  C2  CHO   422     112.451 201.207  37.735  1.00  0.00           C
ATOM   2900  ROH CHO   423      36.201 141.357  41.785  1.00  0.00            
ATOM   2901  R1  CHO   423      37.401 142.007  39.285  1.00  0.00            
ATOM   2902  R2  CHO   423      37.201 140.357  37.085  1.00  0.00            
ATOM   2903  R3  CHO   423      36.301 142.607  35.885  1.00  0.00            
ATOM   2904  R4  CHO   423      36.801 140.757  33.685  1.00  0.00            
ATOM   2905  R5  CHO   423      37.601 142.757  33.885  1.00  0.00            
ATOM   2906  C1  CHO   423      35.751 143.107  30.585  1.00  0.00           C
ATOM   2907  C2  CHO   423      36.951 143.957  26.885  1.00  0.00           C
ATOM   2908  ROH CHO   424      90.551  35.007  21.035  1.00  0.00            
ATOM   2909  R1  CHO   424      90.551  35.607  23.785  1.00  0.00            
ATOM   2910  R2  CHO   424      91.651  33.957  25.685  1.00  0.00            
ATOM   2911  R3  CHO   424      93.051  36.207  26.385  1.00  0.00            
ATOM   2912  R4  CHO   424      93.501  34.307  28.585  1.00  0.00            
ATOM   2913  R5  CHO   424      92.751  36.357  28.735  1.00  0.00            
ATOM   2914  C1  CHO   424      95.901  36.657  30.885  1.00  0.00           C
ATOM   2915  C2  CHO   424      95.651  35.407  34.735  1.00  0.00           C
ATOM   2916  ROH CHO   425     148.251 110.257  35.785  1.00  0.00            
ATOM   2917  R1  CHO   425     148.851 109.957  33.035  1.00  0.00            
ATOM   2918  R2  CHO   425     147.051 110.557  31.035  1.00  0.00            
ATOM   2919  R3  CHO   425     149.051 112.157  30.135  1.00  0.00            
ATOM   2920  R4  CHO   425     146.851 112.657  28.285  1.00  0.00            
ATOM   2921  R5  CHO   425     148.901 112.057  27.785  1.00  0.00            
ATOM   2922  C1  CHO   425     148.601 115.357  25.835  1.00  0.00           C
ATOM   2923  C2  CHO   425     151.201 117.207  22.285  1.00  0.00           C
ATOM   2924  ROH CHO   426     161.651 178.757  49.085  1.00  0.00            
ATOM   2925  R1  CHO   426     161.651 179.057  46.285  1.00  0.00            
ATOM   2926  R2  CHO   426     159.401 178.757  44.735  1.00  0.00            
ATOM   2927  R3  CHO   426     160.101 181.207  43.835  1.00  0.00            
ATOM   2928  R4  CHO   426     157.901 180.357  42.085  1.00  0.00            
ATOM   2929  R5  CHO   426     159.901 181.057  41.435  1.00  0.00            
ATOM   2930  C1  CHO   426     157.651 183.607  39.685  1.00  0.00           C
ATOM   2931  C2  CHO   426     155.001 183.007  37.985  1.00  0.00           C
ATOM   2932  ROH CHO   427      24.001  12.057  53.935  1.00  0.00            
ATOM   2933  R1  CHO   427      22.851  11.407  51.435  1.00  0.00            
ATOM   2934  R2  CHO   427      22.201  13.357  49.535  1.00  0.00            
ATOM   2935  R3  CHO   427      23.751  11.757  47.935  1.00  0.00            
ATOM   2936  R4  CHO   427      21.901  13.157  46.085  1.00  0.00            
ATOM   2937  R5  CHO   427      22.201  11.007  46.235  1.00  0.00            
ATOM   2938  C1  CHO   427      23.151  11.607  42.585  1.00  0.00           C
ATOM   2939  C2  CHO   427      24.901  11.807  39.435  1.00  0.00           C
ATOM   2940  ROH CHO   428      83.301 174.557  28.385  1.00  0.00            
ATOM   2941  R1  CHO   428      83.901 175.507  30.985  1.00  0.00            
ATOM   2942  R2  CHO   428      84.301 173.857  33.135  1.00  0.00            
ATOM   2943  R3  CHO   428      86.651 175.207  33.335  1.00  0.00            
ATOM   2944  R4  CHO   428      86.251 174.107  36.035  1.00  0.00            
ATOM   2945  R5  CHO   428      86.601 176.207  35.535  1.00  0.00            
ATOM   2946  C1  CHO   428      89.551 175.507  37.885  1.00  0.00           C
ATOM   2947  C2  CHO   428      91.501 174.307  40.285  1.00  0.00           C
ATOM   2948  ROH CHO   429      16.751 126.107  58.485  1.00  0.00            
ATOM   2949  R1  CHO   429      16.401 127.657  56.135  1.00  0.00            
ATOM   2950  R2  CHO   429      18.251 127.707  54.085  1.00  0.00            
ATOM   2951  R3  CHO   429      16.101 127.007  52.585  1.00  0.00            
ATOM   2952  R4  CHO   429      18.301 127.257  50.685  1.00  0.00            
ATOM   2953  R5  CHO   429      16.351 128.257  50.535  1.00  0.00            
ATOM   2954  C1  CHO   429      16.301 126.307  47.235  1.00  0.00           C
ATOM   2955  C2  CHO   429      17.601 125.157  43.635  1.00  0.00           C
ATOM   2956  ROH CHO   430     204.951  65.757  38.535  1.00  0.00            
ATOM   2957  R1  CHO   430     203.951  63.707  40.185  1.00  0.00            
ATOM   2958  R2  CHO   430     205.551  62.107  41.785  1.00  0.00            
ATOM   2959  R3  CHO   430     203.901  62.957  43.785  1.00  0.00            
ATOM   2960  R4  CHO   430     206.101  61.557  45.135  1.00  0.00            
ATOM   2961  R5  CHO   430     203.951  61.157  45.385  1.00  0.00            
ATOM   2962  C1  CHO   430     204.851  62.007  48.985  1.00  0.00           C
ATOM   2963  C2  CHO   430     205.651  61.007  51.835  1.00  0.00           C
ATOM   2964  ROH CHO   431     108.651  67.007  16.685  1.00  0.00            
ATOM   2965  R1  CHO   431     110.251  67.957  18.835  1.00  0.00            
ATOM   2966  R2  CHO   431     110.401  66.707  21.285  1.00  0.00            
ATOM   2967  R3  CHO   431     113.051  66.707  20.785  1.00  0.00            
ATOM   2968  R4  CHO   431     112.801  66.307  23.685  1.00  0.00            
ATOM   2969  R5  CHO   431     114.001  67.807  22.685  1.00  0.00            
ATOM   2970  C1  CHO   431     116.751  66.007  24.635  1.00  0.00           C
ATOM   2971  C2  CHO   431     119.451  66.807  27.635  1.00  0.00           C
ATOM   2972  ROH CHO   432     128.051  89.357  36.835  1.00  0.00            
ATOM   2973  R1  CHO   432     126.101  89.757  38.885  1.00  0.00            
ATOM   2974  R2  CHO   432     124.201  87.857  39.485  1.00  0.00            
ATOM   2975  R3  CHO   432     125.201  88.157  42.035  1.00  0.00            
ATOM   2976  R4  CHO   432     123.851  85.557  42.035  1.00  0.00            
ATOM   2977  R5  CHO   432     123.501  87.207  43.435  1.00  0.00            
ATOM   2978  C1  CHO   432     124.551  84.457  45.885  1.00  0.00           C
ATOM   2979  C2  CHO   432     124.551  84.057  49.535  1.00  0.00           C
ATOM   2980  ROH CHO   433     179.351 186.207  23.785  1.00  0.00            
ATOM   2981  R1  CHO   433     179.901 186.057  26.535  1.00  0.00            
ATOM   2982  R2  CHO   433     180.301 188.257  28.135  1.00  0.00            
ATOM   2983  R3  CHO   433     178.301 187.157  29.635  1.00  0.00            
ATOM   2984  R4  CHO   433     179.351 189.407  31.235  1.00  0.00            
ATOM   2985  R5  CHO   433     179.151 187.307  31.885  1.00  0.00            
ATOM   2986  C1  CHO   433     176.901 189.007  34.485  1.00  0.00           C
ATOM   2987  C2  CHO   433     173.401 190.257  37.935  1.00  0.00           C
ATOM   2988  ROH CHO   434       7.301 132.907  47.235  1.00  0.00            
ATOM   2989  R1  CHO   434       8.501 133.357  49.735  1.00  0.00            
ATOM   2990  R2  CHO   434       8.301 135.807  51.035  1.00  0.00            
ATOM   2991  R3  CHO   434       7.351 134.257  53.085  1.00  0.00            
ATOM   2992  R4  CHO   434       8.801 136.407  54.435  1.00  0.00            
ATOM   2993  R5  CHO   434       9.101 134.257  54.735  1.00  0.00            
ATOM   2994  C1  CHO   434       8.251 135.307  58.285  1.00  0.00           C
ATOM   2995  C2  CHO   434      11.601 133.707  59.785  1.00  0.00           C
ATOM   2996  ROH CHO   435      10.851  52.907  51.385  1.00  0.00            
ATOM   2997  R1  CHO   435      13.501  53.207  50.435  1.00  0.00            
ATOM   2998  R2  CHO   435      14.601  51.607  48.435  1.00  0.00            
ATOM   2999  R3  CHO   435      15.151  54.007  47.335  1.00  0.00            
ATOM   3000  R4  CHO   435      17.451  52.307  46.635  1.00  0.00            
ATOM   3001  R5  CHO   435      17.551  54.257  47.585  1.00  0.00            
ATOM   3002  C1  CHO   435      19.651  54.957  44.485  1.00  0.00           C
ATOM   3003  C2  CHO   435      20.901  59.207  42.185  1.00  0.00           C
ATOM   3004  ROH CHO   436     212.151 143.107  31.535  1.00  0.00            
ATOM   3005  R1  CHO   436     214.601 143.007  32.985  1.00  0.00            
ATOM   3006  R2  CHO   436     215.801 145.307  33.985  1.00  0.00            
ATOM   3007  R3  CHO   436     215.701 143.907  36.335  1.00  0.00            
ATOM   3008  R4  CHO   436     217.251 146.357  36.985  1.00  0.00            
ATOM   3009  R5  CHO   436     217.851 144.257  37.335  1.00  0.00            
ATOM   3010  C1  CHO   436     217.951 145.657  40.885  1.00  0.00           C
ATOM   3011  C2  CHO   436     219.801 149.057  41.285  1.00  0.00           C
ATOM   3012  ROH CHO   437     181.151 111.657  40.485  1.00  0.00            
ATOM   3013  R1  CHO   437     179.451 111.707  42.735  1.00  0.00            
ATOM   3014  R2  CHO   437     176.901 112.807  42.635  1.00  0.00            
ATOM   3015  R3  CHO   437     176.201 110.357  43.635  1.00  0.00            
ATOM   3016  R4  CHO   437     173.951 112.157  44.385  1.00  0.00            
ATOM   3017  R5  CHO   437     175.101 110.857  45.735  1.00  0.00            
ATOM   3018  C1  CHO   437     171.601 109.457  46.335  1.00  0.00           C
ATOM   3019  C2  CHO   437     168.751 109.357  46.785  1.00  0.00           C
ATOM   3020  ROH CHO   438      15.401  56.507  25.085  1.00  0.00            
ATOM   3021  R1  CHO   438      14.601  56.957  27.785  1.00  0.00            
ATOM   3022  R2  CHO   438      14.751  54.957  29.735  1.00  0.00            
ATOM   3023  R3  CHO   438      16.201  56.857  31.085  1.00  0.00            
ATOM   3024  R4  CHO   438      15.401  54.907  33.085  1.00  0.00            
ATOM   3025  R5  CHO   438      15.051  57.057  33.185  1.00  0.00            
ATOM   3026  C1  CHO   438      17.101  56.607  36.335  1.00  0.00           C
ATOM   3027  C2  CHO   438      17.301  57.807  39.535  1.00  0.00           C
ATOM   3028  ROH CHO   439      41.301 132.057  63.335  1.00  0.00            
ATOM   3029  R1  CHO   439      44.101 131.507  63.635  1.00  0.00            
ATOM   3030  R2  CHO   439      45.701 130.757  61.535  1.00  0.00            
ATOM   3031  R3  CHO   439      47.201 132.907  62.335  1.00  0.00            
ATOM   3032  R4  CHO   439      49.151 130.957  61.335  1.00  0.00            
ATOM   3033  R5  CHO   439      49.151 131.957  63.285  1.00  0.00            
ATOM   3034  C1  CHO   439      52.551 133.107  61.935  1.00  0.00           C
ATOM   3035  C2  CHO   439      56.051 133.807  64.485  1.00  0.00           C
ATOM   3036  ROH CHO   440      91.801   3.157  36.585  1.00  0.00            
ATOM   3037  R1  CHO   440      90.851   2.407  34.035  1.00  0.00            
ATOM   3038  R2  CHO   440      88.301   3.057  33.135  1.00  0.00            
ATOM   3039  R3  CHO   440      89.651   4.157  31.085  1.00  0.00            
ATOM   3040  R4  CHO   440      86.901   3.757  30.085  1.00  0.00            
ATOM   3041  R5  CHO   440      88.751   3.007  29.135  1.00  0.00            
ATOM   3042  C1  CHO   440      87.351   5.157  26.335  1.00  0.00           C
ATOM   3043  C2  CHO   440      85.651   2.157  24.835  1.00  0.00           C
ATOM   3044  ROH CHO   441      27.451 141.457  46.435  1.00  0.00            
ATOM   3045  R1  CHO   441      26.501 142.907  48.685  1.00  0.00            
ATOM   3046  R2  CHO   441      24.251 142.107  50.085  1.00  0.00            
ATOM   3047  R3  CHO   441      25.901 142.157  52.235  1.00  0.00            
ATOM   3048  R4  CHO   441      23.351 141.257  53.335  1.00  0.00            
ATOM   3049  R5  CHO   441      24.551 142.907  54.035  1.00  0.00            
ATOM   3050  C1  CHO   441      24.401 140.757  57.185  1.00  0.00           C
ATOM   3051  C2  CHO   441      24.501 140.757  61.235  1.00  0.00           C
ATOM   3052  ROH CHO   442     133.701  70.007  47.585  1.00  0.00            
ATOM   3053  R1  CHO   442     132.401  70.407  45.135  1.00  0.00            
ATOM   3054  R2  CHO   442     131.901  72.907  44.085  1.00  0.00            
ATOM   3055  R3  CHO   442     133.151  71.907  41.885  1.00  0.00            
ATOM   3056  R4  CHO   442     131.251  73.857  40.835  1.00  0.00            
ATOM   3057  R5  CHO   442     131.451  71.757  40.235  1.00  0.00            
ATOM   3058  C1  CHO   442     132.051  73.407  36.885  1.00  0.00           C
ATOM   3059  C2  CHO   442     133.451  75.807  34.135  1.00  0.00           C
ATOM   3060  ROH CHO   443      31.351  86.907  49.735  1.00  0.00            
ATOM   3061  R1  CHO   443      31.001  87.057  46.935  1.00  0.00            
ATOM   3062  R2  CHO   443      32.451  88.807  45.335  1.00  0.00            
ATOM   3063  R3  CHO   443      33.051  86.557  43.985  1.00  0.00            
ATOM   3064  R4  CHO   443      33.601  88.707  42.135  1.00  0.00            
ATOM   3065  R5  CHO   443      32.351  87.007  41.735  1.00  0.00            
ATOM   3066  C1  CHO   443      34.851  86.557  38.935  1.00  0.00           C
ATOM   3067  C2  CHO   443      36.301  87.357  35.085  1.00  0.00           C
ATOM   3068  ROH CHO   444     121.301  75.307  44.835  1.00  0.00            
ATOM   3069  R1  CHO   444     121.401  76.107  42.135  1.00  0.00            
ATOM   3070  R2  CHO   444     121.151  74.307  40.035  1.00  0.00            
ATOM   3071  R3  CHO   444     119.151  76.007  39.285  1.00  0.00            
ATOM   3072  R4  CHO   444     119.751  74.457  36.885  1.00  0.00            
ATOM   3073  R5  CHO   444     119.701  76.607  37.035  1.00  0.00            
ATOM   3074  C1  CHO   444     117.101  76.157  34.285  1.00  0.00           C
ATOM   3075  C2  CHO   444     118.101  75.857  30.535  1.00  0.00           C
ATOM   3076  ROH CHO   445     194.251  35.857  27.635  1.00  0.00            
ATOM   3077  R1  CHO   445     195.051  33.357  28.635  1.00  0.00            
ATOM   3078  R2  CHO   445     194.501  32.507  31.235  1.00  0.00            
ATOM   3079  R3  CHO   445     193.451  30.357  29.985  1.00  0.00            
ATOM   3080  R4  CHO   445     194.801  29.257  32.335  1.00  0.00            
ATOM   3081  R5  CHO   445     195.101  28.657  30.235  1.00  0.00            
ATOM   3082  C1  CHO   445     194.001  25.307  31.735  1.00  0.00           C
ATOM   3083  C2  CHO   445     191.851  23.407  28.985  1.00  0.00           C
ATOM   3084  ROH CHO   446     131.151 166.657  32.935  1.00  0.00            
ATOM   3085  R1  CHO   446     129.501 167.707  30.885  1.00  0.00            
ATOM   3086  R2  CHO   446     128.951 170.357  30.635  1.00  0.00            
ATOM   3087  R3  CHO   446     129.901 170.007  28.085  1.00  0.00            
ATOM   3088  R4  CHO   446     128.251 172.457  27.985  1.00  0.00            
ATOM   3089  R5  CHO   446     128.051 170.707  26.685  1.00  0.00            
ATOM   3090  C1  CHO   446     128.751 173.357  24.035  1.00  0.00           C
ATOM   3091  C2  CHO   446     126.501 173.757  21.285  1.00  0.00           C
ATOM   3092  ROH CHO   447      97.951  72.257  16.085  1.00  0.00            
ATOM   3093  R1  CHO   447      96.601  72.007  18.585  1.00  0.00            
ATOM   3094  R2  CHO   447      96.301  69.607  19.885  1.00  0.00            
ATOM   3095  R3  CHO   447      97.451  70.907  21.935  1.00  0.00            
ATOM   3096  R4  CHO   447      95.751  68.857  23.185  1.00  0.00            
ATOM   3097  R5  CHO   447      95.751  71.007  23.585  1.00  0.00            
ATOM   3098  C1  CHO   447      96.501  69.707  27.085  1.00  0.00           C
ATOM   3099  C2  CHO   447      94.051  71.607  29.885  1.00  0.00           C
ATOM   3100  ROH CHO   448      13.101   3.757  31.035  1.00  0.00            
ATOM   3101  R1  CHO   448      13.551   4.907  33.585  1.00  0.00            
ATOM   3102  R2  CHO   448      11.901   6.807  34.685  1.00  0.00            
ATOM   3103  R3  CHO   448      11.751   5.057  36.785  1.00  0.00            
ATOM   3104  R4  CHO   448      11.301   7.707  37.985  1.00  0.00            
ATOM   3105  R5  CHO   448      12.751   6.207  38.585  1.00  0.00            
ATOM   3106  C1  CHO   448      10.801   6.507  41.835  1.00  0.00           C
ATOM   3107  C2  CHO   448       8.451   7.307  43.585  1.00  0.00           C
ATOM   3108  ROH CHO   449      24.351 133.157  44.635  1.00  0.00            
ATOM   3109  R1  CHO   449      25.351 132.107  47.035  1.00  0.00            
ATOM   3110  R2  CHO   449      27.051 133.557  48.735  1.00  0.00            
ATOM   3111  R3  CHO   449      25.201 132.907  50.585  1.00  0.00            
ATOM   3112  R4  CHO   449      27.601 133.507  52.135  1.00  0.00            
ATOM   3113  R5  CHO   449      26.401 131.707  52.235  1.00  0.00            
ATOM   3114  C1  CHO   449      26.151 132.907  55.885  1.00  0.00           C
ATOM   3115  C2  CHO   449      26.101 131.907  58.735  1.00  0.00           C
ATOM   3116  ROH CHO   450      11.251  18.907  53.285  1.00  0.00            
ATOM   3117  R1  CHO   450      12.301  18.857  50.635  1.00  0.00            
ATOM   3118  R2  CHO   450      13.351  16.607  49.485  1.00  0.00            
ATOM   3119  R3  CHO   450      11.551  17.107  47.535  1.00  0.00            
ATOM   3120  R4  CHO   450      13.451  15.207  46.335  1.00  0.00            
ATOM   3121  R5  CHO   450      12.801  17.157  45.535  1.00  0.00            
ATOM   3122  C1  CHO   450      11.751  14.857  42.635  1.00  0.00           C
ATOM   3123  C2  CHO   450      13.551  12.207  39.135  1.00  0.00           C
ATOM   3124  ROH CHO   451     152.801  26.007  24.735  1.00  0.00            
ATOM   3125  R1  CHO   451     154.551  26.007  22.535  1.00  0.00            
ATOM   3126  R2  CHO   451     155.701  28.307  21.535  1.00  0.00            
ATOM   3127  R3  CHO   451     158.001  26.907  21.885  1.00  0.00            
ATOM   3128  R4  CHO   451     158.601  28.807  19.735  1.00  0.00            
ATOM   3129  R5  CHO   451     158.901  26.657  19.685  1.00  0.00            
ATOM   3130  C1  CHO   451     162.451  27.757  19.035  1.00  0.00           C
ATOM   3131  C2  CHO   451     166.101  27.957  17.585  1.00  0.00           C
ATOM   3132  ROH CHO   452     207.651  51.557  29.385  1.00  0.00            
ATOM   3133  R1  CHO   452     205.751  52.007  27.285  1.00  0.00            
ATOM   3134  R2  CHO   452     205.601  54.407  25.935  1.00  0.00            
ATOM   3135  R3  CHO   452     205.851  52.807  23.785  1.00  0.00            
ATOM   3136  R4  CHO   452     205.801  55.557  22.685  1.00  0.00            
ATOM   3137  R5  CHO   452     204.551  53.857  22.085  1.00  0.00            
ATOM   3138  C1  CHO   452     206.151  54.707  18.735  1.00  0.00           C
ATOM   3139  C2  CHO   452     207.401  56.857  16.085  1.00  0.00           C
ATOM   3140  ROH CHO   453     110.351  46.907  36.285  1.00  0.00            
ATOM   3141  R1  CHO   453     111.551  44.557  37.335  1.00  0.00            
ATOM   3142  R2  CHO   453     114.001  44.557  38.535  1.00  0.00            
ATOM   3143  R3  CHO   453     112.651  43.307  40.585  1.00  0.00            
ATOM   3144  R4  CHO   453     115.401  43.407  41.485  1.00  0.00            
ATOM   3145  R5  CHO   453     114.101  41.657  41.385  1.00  0.00            
ATOM   3146  C1  CHO   453     114.951  41.607  45.085  1.00  0.00           C
ATOM   3147  C2  CHO   453     116.151  38.357  47.035  1.00  0.00           C
ATOM   3148  ROH CHO   454     130.751  66.507  49.785  1.00  0.00            
ATOM   3149  R1  CHO   454     131.601  66.057  47.135  1.00  0.00            
ATOM   3150  R2  CHO   454     130.301  64.257  45.435  1.00  0.00            
ATOM   3151  R3  CHO   454     130.201  66.457  43.785  1.00  0.00            
ATOM   3152  R4  CHO   454     130.151  64.157  41.985  1.00  0.00            
ATOM   3153  R5  CHO   454     131.501  65.807  41.885  1.00  0.00            
ATOM   3154  C1  CHO   454     129.901  66.107  38.435  1.00  0.00           C
ATOM   3155  C2  CHO   454     130.351  69.157  35.785  1.00  0.00           C
ATOM   3156  ROH CHO   455      63.101 154.357  40.935  1.00  0.00            
ATOM   3157  R1  CHO   455      62.651 153.007  38.485  1.00  0.00            
ATOM   3158  R2  CHO   455      60.151 152.657  37.385  1.00  0.00            
ATOM   3159  R3  CHO   455      61.201 153.907  35.235  1.00  0.00            
ATOM   3160  R4  CHO   455      58.601 152.907  34.285  1.00  0.00            
ATOM   3161  R5  CHO   455      60.551 152.507  33.385  1.00  0.00            
ATOM   3162  C1  CHO   455      58.751 154.207  30.485  1.00  0.00           C
ATOM   3163  C2  CHO   455      58.551 155.557  26.035  1.00  0.00           C
ATOM   3164  ROH CHO   456     207.501  36.207  46.585  1.00  0.00            
ATOM   3165  R1  CHO   456     208.901  36.457  44.135  1.00  0.00            
ATOM   3166  R2  CHO   456     210.751  34.557  43.285  1.00  0.00            
ATOM   3167  R3  CHO   456     209.251  34.507  41.085  1.00  0.00            
ATOM   3168  R4  CHO   456     211.901  33.707  40.135  1.00  0.00            
ATOM   3169  R5  CHO   456     210.651  35.307  39.335  1.00  0.00            
ATOM   3170  C1  CHO   456     211.101  33.157  36.235  1.00  0.00           C
ATOM   3171  C2  CHO   456     209.301  33.457  32.685  1.00  0.00           C
ATOM   3172  ROH CHO   457      66.501 114.157  28.735  1.00  0.00            
ATOM   3173  R1  CHO   457      67.251 114.657  31.385  1.00  0.00            
ATOM   3174  R2  CHO   457      65.451 115.507  33.335  1.00  0.00            
ATOM   3175  R3  CHO   457      66.301 113.307  34.685  1.00  0.00            
ATOM   3176  R4  CHO   457      64.851 114.907  36.635  1.00  0.00            
ATOM   3177  R5  CHO   457      66.901 114.157  36.835  1.00  0.00            
ATOM   3178  C1  CHO   457      65.301 112.457  39.885  1.00  0.00           C
ATOM   3179  C2  CHO   457      63.451 111.557  42.935  1.00  0.00           C
ATOM   3180  ROH CHO   458      93.551  55.957  40.335  1.00  0.00            
ATOM   3181  R1  CHO   458      93.501  57.407  42.735  1.00  0.00            
ATOM   3182  R2  CHO   458      91.201  57.557  44.335  1.00  0.00            
ATOM   3183  R3  CHO   458      92.901  56.707  46.235  1.00  0.00            
ATOM   3184  R4  CHO   458      92.001  59.307  47.185  1.00  0.00            
ATOM   3185  R5  CHO   458      94.101  58.657  46.985  1.00  0.00            
ATOM   3186  C1  CHO   458      94.051  59.457  50.685  1.00  0.00           C
ATOM   3187  C2  CHO   458      95.551  60.557  53.485  1.00  0.00           C
ATOM   3188  ROH CHO   459      33.751 183.557  27.085  1.00  0.00            
ATOM   3189  R1  CHO   459      32.351 184.757  29.235  1.00  0.00            
ATOM   3190  R2  CHO   459      29.851 185.857  28.935  1.00  0.00            
ATOM   3191  R3  CHO   459      29.201 184.157  30.935  1.00  0.00            
ATOM   3192  R4  CHO   459      26.701 185.657  30.385  1.00  0.00            
ATOM   3193  R5  CHO   459      27.701 185.457  32.335  1.00  0.00            
ATOM   3194  C1  CHO   459      24.301 183.907  33.135  1.00  0.00           C
ATOM   3195  C2  CHO   459      23.001 184.907  36.985  1.00  0.00           C
ATOM   3196  ROH CHO   460     150.501 142.407  39.435  1.00  0.00            
ATOM   3197  R1  CHO   460     149.651 143.907  41.685  1.00  0.00            
ATOM   3198  R2  CHO   460     147.951 142.907  43.585  1.00  0.00            
ATOM   3199  R3  CHO   460     149.951 143.607  45.285  1.00  0.00            
ATOM   3200  R4  CHO   460     147.601 143.257  47.035  1.00  0.00            
ATOM   3201  R5  CHO   460     148.851 145.007  46.885  1.00  0.00            
ATOM   3202  C1  CHO   460     149.301 144.157  50.585  1.00  0.00           C
ATOM   3203  C2  CHO   460     148.151 146.607  53.685  1.00  0.00           C
ATOM   3204  ROH CHO   461      65.551 208.757  59.685  1.00  0.00            
ATOM   3205  R1  CHO   461      65.501 209.457  56.935  1.00  0.00            
ATOM   3206  R2  CHO   461      66.951 208.107  55.035  1.00  0.00            
ATOM   3207  R3  CHO   461      64.551 207.857  53.835  1.00  0.00            
ATOM   3208  R4  CHO   461      66.251 209.007  51.785  1.00  0.00            
ATOM   3209  R5  CHO   461      64.351 209.757  52.435  1.00  0.00            
ATOM   3210  C1  CHO   461      63.601 209.257  48.735  1.00  0.00           C
ATOM   3211  C2  CHO   461      63.901 209.957  45.435  1.00  0.00           C
ATOM   3212  ROH CHO   462     209.951 162.157  55.285  1.00  0.00            
ATOM   3213  R1  CHO   462     212.301 163.757  55.285  1.00  0.00            
ATOM   3214  R2  CHO   462     213.301 165.007  53.035  1.00  0.00            
ATOM   3215  R3  CHO   462     213.151 167.207  54.535  1.00  0.00            
ATOM   3216  R4  CHO   462     215.501 167.657  52.835  1.00  0.00            
ATOM   3217  R5  CHO   462     215.401 167.757  55.035  1.00  0.00            
ATOM   3218  C1  CHO   462     216.651 171.257  54.185  1.00  0.00           C
ATOM   3219  C2  CHO   462     218.401 171.157  56.935  1.00  0.00           C
ATOM   3220  ROH CHO   463      28.651 214.507  39.835  1.00  0.00            
ATOM   3221  R1  CHO   463      30.351 214.757  37.585  1.00  0.00            
ATOM   3222  R2  CHO   463      30.651 212.757  35.735  1.00  0.00            
ATOM   3223  R3  CHO   463      30.001 214.707  33.985  1.00  0.00            
ATOM   3224  R4  CHO   463      30.651 212.407  32.285  1.00  0.00            
ATOM   3225  R5  CHO   463      31.501 214.407  32.135  1.00  0.00            
ATOM   3226  C1  CHO   463      30.001 214.057  28.635  1.00  0.00           C
ATOM   3227  C2  CHO   463      30.801 211.257  26.535  1.00  0.00           C
ATOM   3228  ROH CHO   464     130.401 200.707  32.935  1.00  0.00            
ATOM   3229  R1  CHO   464     130.701 198.157  34.085  1.00  0.00            
ATOM   3230  R2  CHO   464     132.951 197.407  35.485  1.00  0.00            
ATOM   3231  R3  CHO   464     131.101 196.757  37.435  1.00  0.00            
ATOM   3232  R4  CHO   464     133.501 195.207  38.135  1.00  0.00            
ATOM   3233  R5  CHO   464     131.501 194.457  37.885  1.00  0.00            
ATOM   3234  C1  CHO   464     132.151 193.357  41.485  1.00  0.00           C
ATOM   3235  C2  CHO   464     133.851 192.557  46.135  1.00  0.00           C
ATOM   3236  ROH CHO   465      27.501 137.307  26.135  1.00  0.00            
ATOM   3237  R1  CHO   465      26.201 137.757  28.585  1.00  0.00            
ATOM   3238  R2  CHO   465      26.251 135.857  30.635  1.00  0.00            
ATOM   3239  R3  CHO   465      27.151 137.957  32.085  1.00  0.00            
ATOM   3240  R4  CHO   465      26.001 136.157  34.085  1.00  0.00            
ATOM   3241  R5  CHO   465      25.551 138.257  33.835  1.00  0.00            
ATOM   3242  C1  CHO   465      26.701 138.307  37.435  1.00  0.00           C
ATOM   3243  C2  CHO   465      26.601 140.407  41.135  1.00  0.00           C
ATOM   3244  ROH CHO   466      61.901  42.557  51.485  1.00  0.00            
ATOM   3245  R1  CHO   466      63.801  40.607  50.835  1.00  0.00            
ATOM   3246  R2  CHO   466      64.501  38.557  52.585  1.00  0.00            
ATOM   3247  R3  CHO   466      63.851  36.957  50.485  1.00  0.00            
ATOM   3248  R4  CHO   466      65.101  35.157  52.485  1.00  0.00            
ATOM   3249  R5  CHO   466      65.651  35.407  50.385  1.00  0.00            
ATOM   3250  C1  CHO   466      64.801  31.707  50.435  1.00  0.00           C
ATOM   3251  C2  CHO   466      63.601  30.207  53.535  1.00  0.00           C
ATOM   3252  ROH CHO   467     221.751  36.057  27.085  1.00  0.00            
ATOM   3253  R1  CHO   467     219.201  37.157  26.335  1.00  0.00            
ATOM   3254  R2  CHO   467     218.951  39.507  24.985  1.00  0.00            
ATOM   3255  R3  CHO   467     217.551  38.007  23.235  1.00  0.00            
ATOM   3256  R4  CHO   467     216.551  40.757  22.885  1.00  0.00            
ATOM   3257  R5  CHO   467     215.351  38.957  23.335  1.00  0.00            
ATOM   3258  C1  CHO   467     213.701  40.007  20.085  1.00  0.00           C
ATOM   3259  C2  CHO   467     212.451  41.607  16.585  1.00  0.00           C
ATOM   3260  ROH CHO   468     206.351 223.307  32.235  1.00  0.00            
ATOM   3261  R1  CHO   468     204.651 225.107  33.585  1.00  0.00            
ATOM   3262  R2  CHO   468     202.101 224.407  34.385  1.00  0.00            
ATOM   3263  R3  CHO   468     203.001 225.257  36.835  1.00  0.00            
ATOM   3264  R4  CHO   468     200.251 226.257  36.635  1.00  0.00            
ATOM   3265  R5  CHO   468     202.001 227.457  37.085  1.00  0.00            
ATOM   3266  C1  CHO   468     200.001 228.107  40.235  1.00  0.00           C
ATOM   3267  C2  CHO   468     198.401 228.007  43.635  1.00  0.00           C
ATOM   3268  ROH CHO   469      19.201  98.557  39.935  1.00  0.00            
ATOM   3269  R1  CHO   469      19.651  98.607  42.735  1.00  0.00            
ATOM   3270  R2  CHO   469      19.801 100.957  44.185  1.00  0.00            
ATOM   3271  R3  CHO   469      17.901  99.757  45.685  1.00  0.00            
ATOM   3272  R4  CHO   469      19.551 101.207  47.585  1.00  0.00            
ATOM   3273  R5  CHO   469      19.051  99.107  47.685  1.00  0.00            
ATOM   3274  C1  CHO   469      17.601 100.257  51.035  1.00  0.00           C
ATOM   3275  C2  CHO   469      15.251 100.207  54.085  1.00  0.00           C
ATOM   3276  ROH CHO   470     210.251 165.907  28.335  1.00  0.00            
ATOM   3277  R1  CHO   470     208.751 165.207  30.635  1.00  0.00            
ATOM   3278  R2  CHO   470     209.951 165.007  33.135  1.00  0.00            
ATOM   3279  R3  CHO   470     208.051 166.807  33.835  1.00  0.00            
ATOM   3280  R4  CHO   470     209.701 166.457  36.235  1.00  0.00            
ATOM   3281  R5  CHO   470     207.501 166.207  36.135  1.00  0.00            
ATOM   3282  C1  CHO   470     207.701 169.007  38.735  1.00  0.00           C
ATOM   3283  C2  CHO   470     208.401 172.507  40.285  1.00  0.00           C
ATOM   3284  ROH CHO   471     213.201   9.807  33.335  1.00  0.00            
ATOM   3285  R1  CHO   471     211.351  11.707  32.385  1.00  0.00            
ATOM   3286  R2  CHO   471     211.151  12.357  29.685  1.00  0.00            
ATOM   3287  R3  CHO   471     208.501  11.757  30.085  1.00  0.00            
ATOM   3288  R4  CHO   471     208.601  13.307  27.585  1.00  0.00            
ATOM   3289  R5  CHO   471     207.351  13.707  29.335  1.00  0.00            
ATOM   3290  C1  CHO   471     204.601  13.307  26.735  1.00  0.00           C
ATOM   3291  C2  CHO   471     204.751  13.707  22.035  1.00  0.00           C
ATOM   3292  ROH CHO   472     151.651  82.857  29.485  1.00  0.00            
ATOM   3293  R1  CHO   472     151.401  84.457  27.135  1.00  0.00            
ATOM   3294  R2  CHO   472     153.201  86.457  26.485  1.00  0.00            
ATOM   3295  R3  CHO   472     153.351  85.057  24.185  1.00  0.00            
ATOM   3296  R4  CHO   472     153.251  87.907  23.385  1.00  0.00            
ATOM   3297  R5  CHO   472     151.951  86.307  22.635  1.00  0.00            
ATOM   3298  C1  CHO   472     153.451  87.457  19.335  1.00  0.00           C
ATOM   3299  C2  CHO   472     150.951  87.957  17.185  1.00  0.00           C
ATOM   3300  ROH CHO   473      18.801  19.807  37.835  1.00  0.00            
ATOM   3301  R1  CHO   473      20.401  20.807  39.935  1.00  0.00            
ATOM   3302  R2  CHO   473      19.701  23.007  41.485  1.00  0.00            
ATOM   3303  R3  CHO   473      20.101  21.257  43.535  1.00  0.00            
ATOM   3304  R4  CHO   473      20.001  23.907  44.785  1.00  0.00            
ATOM   3305  R5  CHO   473      21.601  22.407  45.035  1.00  0.00            
ATOM   3306  C1  CHO   473      20.501  22.857  48.685  1.00  0.00           C
ATOM   3307  C2  CHO   473      18.951  24.107  52.585  1.00  0.00           C
ATOM   3308  ROH CHO   474      36.401  56.857  29.135  1.00  0.00            
ATOM   3309  R1  CHO   474      36.701  55.507  31.635  1.00  0.00            
ATOM   3310  R2  CHO   474      39.101  55.207  32.885  1.00  0.00            
ATOM   3311  R3  CHO   474      37.851  56.357  34.985  1.00  0.00            
ATOM   3312  R4  CHO   474      40.051  54.857  36.185  1.00  0.00            
ATOM   3313  R5  CHO   474      37.901  54.707  36.685  1.00  0.00            
ATOM   3314  C1  CHO   474      39.351  55.757  40.085  1.00  0.00           C
ATOM   3315  C2  CHO   474      40.551  54.057  43.335  1.00  0.00           C
ATOM   3316  ROH CHO   475     145.851   8.357  28.085  1.00  0.00            
ATOM   3317  R1  CHO   475     144.001   6.307  27.585  1.00  0.00            
ATOM   3318  R2  CHO   475     144.501   3.657  28.285  1.00  0.00            
ATOM   3319  R3  CHO   475     142.101   3.907  29.535  1.00  0.00            
ATOM   3320  R4  CHO   475     142.751   1.057  29.735  1.00  0.00            
ATOM   3321  R5  CHO   475     140.901   1.907  28.985  1.00  0.00            
ATOM   3322  C1  CHO   475     139.501  -0.243  31.785  1.00  0.00           C
ATOM   3323  C2  CHO   475     138.301  -3.543  34.285  1.00  0.00           C
ATOM   3324  ROH CHO   476     214.301 123.657  38.885  1.00  0.00            
ATOM   3325  R1  CHO   476     216.501 123.057  37.185  1.00  0.00            
ATOM   3326  R2  CHO   476     218.551 124.857  36.785  1.00  0.00            
ATOM   3327  R3  CHO   476     220.051 122.707  37.535  1.00  0.00            
ATOM   3328  R4  CHO   476     221.951 124.507  36.185  1.00  0.00            
ATOM   3329  R5  CHO   476     221.651 122.407  35.735  1.00  0.00            
ATOM   3330  C1  CHO   476     225.351 122.357  36.585  1.00  0.00           C
ATOM   3331  C2  CHO   476     229.101 122.657  34.835  1.00  0.00           C
ATOM   3332  ROH CHO   477     101.251 125.707  30.285  1.00  0.00            
ATOM   3333  R1  CHO   477     100.451 124.757  32.835  1.00  0.00            
ATOM   3334  R2  CHO   477     102.101 123.257  34.435  1.00  0.00            
ATOM   3335  R3  CHO   477     101.551 125.207  36.285  1.00  0.00            
ATOM   3336  R4  CHO   477     101.901 122.807  37.885  1.00  0.00            
ATOM   3337  R5  CHO   477     100.201 124.157  37.935  1.00  0.00            
ATOM   3338  C1  CHO   477     101.251 124.357  41.585  1.00  0.00           C
ATOM   3339  C2  CHO   477     103.101 122.757  44.935  1.00  0.00           C
ATOM   3340  ROH CHO   478     162.801  91.307  48.235  1.00  0.00            
ATOM   3341  R1  CHO   478     164.051  92.957  46.285  1.00  0.00            
ATOM   3342  R2  CHO   478     164.151  92.307  43.635  1.00  0.00            
ATOM   3343  R3  CHO   478     163.001  94.757  43.285  1.00  0.00            
ATOM   3344  R4  CHO   478     163.901  93.957  40.585  1.00  0.00            
ATOM   3345  R5  CHO   478     164.401  95.807  41.635  1.00  0.00            
ATOM   3346  C1  CHO   478     162.701  97.207  38.535  1.00  0.00           C
ATOM   3347  C2  CHO   478     163.151  98.307  35.335  1.00  0.00           C
ATOM   3348  ROH CHO   479      91.801 122.857  42.135  1.00  0.00            
ATOM   3349  R1  CHO   479      90.951 121.757  39.685  1.00  0.00            
ATOM   3350  R2  CHO   479      89.751 123.257  37.685  1.00  0.00            
ATOM   3351  R3  CHO   479      91.701 122.157  36.135  1.00  0.00            
ATOM   3352  R4  CHO   479      89.651 122.957  34.235  1.00  0.00            
ATOM   3353  R5  CHO   479      90.501 121.007  34.435  1.00  0.00            
ATOM   3354  C1  CHO   479      91.401 121.757  30.785  1.00  0.00           C
ATOM   3355  C2  CHO   479      91.151 123.357  26.585  1.00  0.00           C
ATOM   3356  ROH CHO   480       8.751 205.907  41.535  1.00  0.00            
ATOM   3357  R1  CHO   480       8.301 207.957  39.635  1.00  0.00            
ATOM   3358  R2  CHO   480      10.051 208.407  37.485  1.00  0.00            
ATOM   3359  R3  CHO   480       7.751 208.157  36.035  1.00  0.00            
ATOM   3360  R4  CHO   480       9.201 210.407  34.785  1.00  0.00            
ATOM   3361  R5  CHO   480       7.151 210.407  35.485  1.00  0.00            
ATOM   3362  C1  CHO   480       6.601 211.307  31.835  1.00  0.00           C
ATOM   3363  C2  CHO   480       8.001 213.057  28.385  1.00  0.00           C
ATOM   3364  ROH CHO   481     225.801 194.757  42.385  1.00  0.00            
ATOM   3365  R1  CHO   481     226.501 194.707  39.635  1.00  0.00            
ATOM   3366  R2  CHO   481     224.651 194.807  37.585  1.00  0.00            
ATOM   3367  R3  CHO   481     226.201 196.907  36.735  1.00  0.00            
ATOM   3368  R4  CHO   481     224.751 196.007  34.335  1.00  0.00            
ATOM   3369  R5  CHO   481     226.901 196.257  34.535  1.00  0.00            
ATOM   3370  C1  CHO   481     226.201 198.707  31.685  1.00  0.00           C
ATOM   3371  C2  CHO   481     228.451 197.907  28.535  1.00  0.00           C
ATOM   3372  ROH CHO   482     138.351 218.607  45.485  1.00  0.00            
ATOM   3373  R1  CHO   482     137.351 218.307  42.835  1.00  0.00            
ATOM   3374  R2  CHO   482     137.601 220.257  40.885  1.00  0.00            
ATOM   3375  R3  CHO   482     138.801 218.257  39.485  1.00  0.00            
ATOM   3376  R4  CHO   482     138.151 220.307  37.485  1.00  0.00            
ATOM   3377  R5  CHO   482     137.601 218.207  37.385  1.00  0.00            
ATOM   3378  C1  CHO   482     139.601 218.507  34.185  1.00  0.00           C
ATOM   3379  C2  CHO   482     137.301 220.607  31.485  1.00  0.00           C
ATOM   3380  ROH CHO   483      76.601  84.357  56.085  1.00  0.00            
ATOM   3381  R1  CHO   483      75.851  85.907  53.835  1.00  0.00            
ATOM   3382  R2  CHO   483      77.701  86.907  52.035  1.00  0.00            
ATOM   3383  R3  CHO   483      76.151  85.607  50.235  1.00  0.00            
ATOM   3384  R4  CHO   483      77.651  87.557  48.635  1.00  0.00            
ATOM   3385  R5  CHO   483      75.501  87.307  48.685  1.00  0.00            
ATOM   3386  C1  CHO   483      76.151  86.757  44.985  1.00  0.00           C
ATOM   3387  C2  CHO   483      76.351  88.607  40.435  1.00  0.00           C
ATOM   3388  ROH CHO   484     114.701  78.307  13.285  1.00  0.00            
ATOM   3389  R1  CHO   484     115.701  77.957  15.885  1.00  0.00            
ATOM   3390  R2  CHO   484     114.151  77.107  18.035  1.00  0.00            
ATOM   3391  R3  CHO   484     116.101  75.257  18.285  1.00  0.00            
ATOM   3392  R4  CHO   484     114.651  75.107  20.785  1.00  0.00            
ATOM   3393  R5  CHO   484     116.801  75.357  20.585  1.00  0.00            
ATOM   3394  C1  CHO   484     116.701  72.157  22.635  1.00  0.00           C
ATOM   3395  C2  CHO   484     118.901  72.007  25.485  1.00  0.00           C
ATOM   3396  ROH CHO   485     120.951  49.807  34.635  1.00  0.00            
ATOM   3397  R1  CHO   485     122.401  50.807  36.835  1.00  0.00            
ATOM   3398  R2  CHO   485     121.301  52.507  38.685  1.00  0.00            
ATOM   3399  R3  CHO   485     122.151  50.657  40.435  1.00  0.00            
ATOM   3400  R4  CHO   485     121.901  53.107  42.035  1.00  0.00            
ATOM   3401  R5  CHO   485     123.651  51.807  41.885  1.00  0.00            
ATOM   3402  C1  CHO   485     123.051  51.707  45.635  1.00  0.00           C
ATOM   3403  C2  CHO   485     124.101  52.157  49.485  1.00  0.00           C
ATOM   3404  ROH CHO   486       4.951  18.507  39.135  1.00  0.00            
ATOM   3405  R1  CHO   486       5.151  20.657  40.935  1.00  0.00            
ATOM   3406  R2  CHO   486       2.901  21.857  41.985  1.00  0.00            
ATOM   3407  R3  CHO   486       4.101  21.257  44.385  1.00  0.00            
ATOM   3408  R4  CHO   486       3.501  24.157  44.535  1.00  0.00            
ATOM   3409  R5  CHO   486       5.451  23.207  44.885  1.00  0.00            
ATOM   3410  C1  CHO   486       4.951  24.907  48.235  1.00  0.00           C
ATOM   3411  C2  CHO   486       5.051  22.957  51.785  1.00  0.00           C
ATOM   3412  ROH CHO   487     175.651  54.257  13.835  1.00  0.00            
ATOM   3413  R1  CHO   487     172.951  53.407  13.785  1.00  0.00            
ATOM   3414  R2  CHO   487     171.251  53.607  15.985  1.00  0.00            
ATOM   3415  R3  CHO   487     169.651  54.957  14.235  1.00  0.00            
ATOM   3416  R4  CHO   487     167.801  53.507  15.985  1.00  0.00            
ATOM   3417  R5  CHO   487     167.851  53.457  13.835  1.00  0.00            
ATOM   3418  C1  CHO   487     164.301  54.707  14.385  1.00  0.00           C
ATOM   3419  C2  CHO   487     162.201  56.007  11.335  1.00  0.00           C
ATOM   3420  ROH CHO   488      84.501  22.257  38.085  1.00  0.00            
ATOM   3421  R1  CHO   488      82.301  21.707  36.335  1.00  0.00            
ATOM   3422  R2  CHO   488      81.751  23.257  34.135  1.00  0.00            
ATOM   3423  R3  CHO   488      81.851  20.907  32.835  1.00  0.00            
ATOM   3424  R4  CHO   488      80.701  22.757  30.885  1.00  0.00            
ATOM   3425  R5  CHO   488      79.851  20.857  31.485  1.00  0.00            
ATOM   3426  C1  CHO   488      80.201  20.257  27.735  1.00  0.00           C
ATOM   3427  C2  CHO   488      81.751  18.957  24.985  1.00  0.00           C
ATOM   3428  ROH CHO   489     213.901 156.607  28.935  1.00  0.00            
ATOM   3429  R1  CHO   489     215.751 156.157  31.035  1.00  0.00            
ATOM   3430  R2  CHO   489     215.701 157.607  33.385  1.00  0.00            
ATOM   3431  R3  CHO   489     215.601 155.157  34.535  1.00  0.00            
ATOM   3432  R4  CHO   489     216.351 156.907  36.735  1.00  0.00            
ATOM   3433  R5  CHO   489     217.401 155.107  36.085  1.00  0.00            
ATOM   3434  C1  CHO   489     216.601 154.207  39.685  1.00  0.00           C
ATOM   3435  C2  CHO   489     215.901 155.107  43.635  1.00  0.00           C
ATOM   3436  ROH CHO   490      65.901  15.207  43.685  1.00  0.00            
ATOM   3437  R1  CHO   490      67.501  13.557  45.285  1.00  0.00            
ATOM   3438  R2  CHO   490      69.751  14.457  46.635  1.00  0.00            
ATOM   3439  R3  CHO   490      68.501  13.407  48.785  1.00  0.00            
ATOM   3440  R4  CHO   490      71.301  13.357  49.535  1.00  0.00            
ATOM   3441  R5  CHO   490      69.951  11.657  49.585  1.00  0.00            
ATOM   3442  C1  CHO   490      71.051  11.757  53.235  1.00  0.00           C
ATOM   3443  C2  CHO   490      70.951  11.957  56.735  1.00  0.00           C
ATOM   3444  ROH CHO   491     155.401  53.107  22.085  1.00  0.00            
ATOM   3445  R1  CHO   491     154.651  55.007  20.085  1.00  0.00            
ATOM   3446  R2  CHO   491     154.901  54.507  17.385  1.00  0.00            
ATOM   3447  R3  CHO   491     152.251  55.157  17.385  1.00  0.00            
ATOM   3448  R4  CHO   491     153.351  56.257  14.885  1.00  0.00            
ATOM   3449  R5  CHO   491     152.251  57.357  16.385  1.00  0.00            
ATOM   3450  C1  CHO   491     150.001  57.957  13.335  1.00  0.00           C
ATOM   3451  C2  CHO   491     148.151  57.557  10.685  1.00  0.00           C
ATOM   3452  ROH CHO   492     139.401  83.157  48.035  1.00  0.00            
ATOM   3453  R1  CHO   492     140.201  83.107  45.335  1.00  0.00            
ATOM   3454  R2  CHO   492     138.801  81.757  43.385  1.00  0.00            
ATOM   3455  R3  CHO   492     138.851  84.157  42.135  1.00  0.00            
ATOM   3456  R4  CHO   492     139.251  82.207  39.985  1.00  0.00            
ATOM   3457  R5  CHO   492     140.501  83.907  40.435  1.00  0.00            
ATOM   3458  C1  CHO   492     139.601  84.707  36.835  1.00  0.00           C
ATOM   3459  C2  CHO   492     138.501  83.657  33.135  1.00  0.00           C
ATOM   3460  ROH CHO   493     117.501 157.107  52.885  1.00  0.00            
ATOM   3461  R1  CHO   493     117.601 156.907  50.085  1.00  0.00            
ATOM   3462  R2  CHO   493     119.451 155.257  48.785  1.00  0.00            
ATOM   3463  R3  CHO   493     117.201 154.207  47.635  1.00  0.00            
ATOM   3464  R4  CHO   493     119.401 153.157  46.035  1.00  0.00            
ATOM   3465  R5  CHO   493     117.651 154.257  45.285  1.00  0.00            
ATOM   3466  C1  CHO   493     117.351 150.957  43.335  1.00  0.00           C
ATOM   3467  C2  CHO   493     119.751 150.707  40.585  1.00  0.00           C
ATOM   3468  ROH CHO   494      86.951 106.007  37.135  1.00  0.00            
ATOM   3469  R1  CHO   494      86.301 105.407  34.435  1.00  0.00            
ATOM   3470  R2  CHO   494      84.101 103.907  33.785  1.00  0.00            
ATOM   3471  R3  CHO   494      83.551 106.057  32.185  1.00  0.00            
ATOM   3472  R4  CHO   494      82.151 103.757  30.935  1.00  0.00            
ATOM   3473  R5  CHO   494      83.551 105.157  29.985  1.00  0.00            
ATOM   3474  C1  CHO   494      80.451 105.707  27.785  1.00  0.00           C
ATOM   3475  C2  CHO   494      82.851 106.607  24.985  1.00  0.00           C
ATOM   3476  ROH CHO   495      79.651  86.407  23.735  1.00  0.00            
ATOM   3477  R1  CHO   495      79.001  86.857  26.435  1.00  0.00            
ATOM   3478  R2  CHO   495      78.101  84.857  28.135  1.00  0.00            
ATOM   3479  R3  CHO   495      80.151  85.657  29.685  1.00  0.00            
ATOM   3480  R4  CHO   495      78.151  84.707  31.585  1.00  0.00            
ATOM   3481  R5  CHO   495      79.151  86.607  31.585  1.00  0.00            
ATOM   3482  C1  CHO   495      80.151  85.307  35.035  1.00  0.00           C
ATOM   3483  C2  CHO   495      81.201  86.557  38.185  1.00  0.00           C
ATOM   3484  ROH CHO   496      59.801 119.857  47.185  1.00  0.00            
ATOM   3485  R1  CHO   496      58.901 119.207  49.785  1.00  0.00            
ATOM   3486  R2  CHO   496      58.101 116.657  50.485  1.00  0.00            
ATOM   3487  R3  CHO   496      59.951 116.957  52.435  1.00  0.00            
ATOM   3488  R4  CHO   496      57.951 115.107  53.585  1.00  0.00            
ATOM   3489  R5  CHO   496      58.651 116.957  54.485  1.00  0.00            
ATOM   3490  C1  CHO   496      59.601 114.507  57.235  1.00  0.00           C
ATOM   3491  C2  CHO   496      61.451 113.007  58.985  1.00  0.00           C
ATOM   3492  ROH CHO   497     134.601  96.207  37.235  1.00  0.00            
ATOM   3493  R1  CHO   497     134.201  95.557  34.535  1.00  0.00            
ATOM   3494  R2  CHO   497     131.751  95.907  33.235  1.00  0.00            
ATOM   3495  R3  CHO   497     133.251  97.257  31.485  1.00  0.00            
ATOM   3496  R4  CHO   497     130.701  96.907  30.135  1.00  0.00            
ATOM   3497  R5  CHO   497     132.651  96.357  29.335  1.00  0.00            
ATOM   3498  C1  CHO   497     131.501  98.807  26.635  1.00  0.00           C
ATOM   3499  C2  CHO   497     131.251 100.907  22.535  1.00  0.00           C
ATOM   3500  ROH CHO   498     195.101  45.507  27.885  1.00  0.00            
ATOM   3501  R1  CHO   498     195.351  45.257  25.085  1.00  0.00            
ATOM   3502  R2  CHO   498     195.101  47.407  23.385  1.00  0.00            
ATOM   3503  R3  CHO   498     197.551  46.607  22.535  1.00  0.00            
ATOM   3504  R4  CHO   498     196.301  47.807  20.135  1.00  0.00            
ATOM   3505  R5  CHO   498     197.201  45.807  20.285  1.00  0.00            
ATOM   3506  C1  CHO   498     199.301  47.307  17.485  1.00  0.00           C
ATOM   3507  C2  CHO   498     202.601  49.807  15.335  1.00  0.00           C
ATOM   3508  ROH CHO   499      96.201 115.357  43.885  1.00  0.00            
ATOM   3509  R1  CHO   499      96.801 113.607  45.985  1.00  0.00            
ATOM   3510  R2  CHO   499      98.551 114.207  48.035  1.00  0.00            
ATOM   3511  R3  CHO   499      96.451 113.607  49.635  1.00  0.00            
ATOM   3512  R4  CHO   499      98.851 112.857  51.185  1.00  0.00            
ATOM   3513  R5  CHO   499      97.151 111.557  50.735  1.00  0.00            
ATOM   3514  C1  CHO   499      97.001 111.457  54.535  1.00  0.00           C
ATOM   3515  C2  CHO   499      99.501 108.657  56.135  1.00  0.00           C
ATOM   3516  ROH CHO   500      66.051 221.507  37.835  1.00  0.00            
ATOM   3517  R1  CHO   500      66.751 220.207  35.435  1.00  0.00            
ATOM   3518  R2  CHO   500      65.801 221.057  32.935  1.00  0.00            
ATOM   3519  R3  CHO   500      68.451 221.107  32.335  1.00  0.00            
ATOM   3520  R4  CHO   500      67.051 220.707  29.735  1.00  0.00            
ATOM   3521  R5  CHO   500      68.651 219.457  30.585  1.00  0.00            
ATOM   3522  C1  CHO   500      70.301 220.557  27.285  1.00  0.00           C
ATOM   3523  C2  CHO   500      70.501 220.357  24.235  1.00  0.00           C
ATOM   3524  ROH CHO   501     126.801 203.957  23.985  1.00  0.00            
ATOM   3525  R1  CHO   501     124.801 206.007  23.785  1.00  0.00            
ATOM   3526  R2  CHO   501     124.701 208.107  25.585  1.00  0.00            
ATOM   3527  R3  CHO   501     124.751 209.607  23.285  1.00  0.00            
ATOM   3528  R4  CHO   501     123.651 211.407  25.335  1.00  0.00            
ATOM   3529  R5  CHO   501     122.751 210.907  23.385  1.00  0.00            
ATOM   3530  C1  CHO   501     123.101 214.707  23.035  1.00  0.00           C
ATOM   3531  C2  CHO   501     124.451 217.407  20.635  1.00  0.00           C
ATOM   3532  ROH CHO   502      81.501   5.257  21.985  1.00  0.00            
ATOM   3533  R1  CHO   502      82.651   6.257  24.335  1.00  0.00            
ATOM   3534  R2  CHO   502      81.151   7.107  26.485  1.00  0.00            
ATOM   3535  R3  CHO   502      82.701   5.307  27.885  1.00  0.00            
ATOM   3536  R4  CHO   502      81.601   7.107  29.935  1.00  0.00            
ATOM   3537  R5  CHO   502      83.701   6.607  29.635  1.00  0.00            
ATOM   3538  C1  CHO   502      83.251   5.407  33.185  1.00  0.00           C
ATOM   3539  C2  CHO   502      85.801   3.607  37.135  1.00  0.00           C
ATOM   3540  ROH CHO   503     218.051 186.107  28.985  1.00  0.00            
ATOM   3541  R1  CHO   503     218.201 187.257  31.535  1.00  0.00            
ATOM   3542  R2  CHO   503     216.951 189.657  32.185  1.00  0.00            
ATOM   3543  R3  CHO   503     215.851 188.157  34.185  1.00  0.00            
ATOM   3544  R4  CHO   503     215.551 190.957  35.085  1.00  0.00            
ATOM   3545  R5  CHO   503     216.501 189.307  36.185  1.00  0.00            
ATOM   3546  C1  CHO   503     213.751 190.307  38.635  1.00  0.00           C
ATOM   3547  C2  CHO   503     214.051 191.707  42.585  1.00  0.00           C
ATOM   3548  ROH CHO   504      59.901 166.757  41.235  1.00  0.00            
ATOM   3549  R1  CHO   504      60.601 165.807  38.635  1.00  0.00            
ATOM   3550  R2  CHO   504      59.101 163.907  37.335  1.00  0.00            
ATOM   3551  R3  CHO   504      59.001 165.757  35.385  1.00  0.00            
ATOM   3552  R4  CHO   504      58.251 163.257  34.035  1.00  0.00            
ATOM   3553  R5  CHO   504      59.801 164.657  33.435  1.00  0.00            
ATOM   3554  C1  CHO   504      57.651 164.657  30.285  1.00  0.00           C
ATOM   3555  C2  CHO   504      57.601 164.757  26.535  1.00  0.00           C
ATOM   3556  ROH CHO   505      12.251 110.557  38.135  1.00  0.00            
ATOM   3557  R1  CHO   505      11.951 111.357  35.435  1.00  0.00            
ATOM   3558  R2  CHO   505      11.451 113.957  34.685  1.00  0.00            
ATOM   3559  R3  CHO   505      13.651 113.557  33.135  1.00  0.00            
ATOM   3560  R4  CHO   505      12.901 116.357  32.635  1.00  0.00            
ATOM   3561  R5  CHO   505      13.201 114.857  31.135  1.00  0.00            
ATOM   3562  C1  CHO   505      15.751 117.407  29.985  1.00  0.00           C
ATOM   3563  C2  CHO   505      15.101 119.157  27.085  1.00  0.00           C
ATOM   3564  ROH CHO   506     197.201  77.607  31.035  1.00  0.00            
ATOM   3565  R1  CHO   506     195.951  77.957  28.535  1.00  0.00            
ATOM   3566  R2  CHO   506     194.351  80.157  27.935  1.00  0.00            
ATOM   3567  R3  CHO   506     196.051  80.357  25.835  1.00  0.00            
ATOM   3568  R4  CHO   506     194.201  82.607  25.485  1.00  0.00            
ATOM   3569  R5  CHO   506     194.651  81.057  23.985  1.00  0.00            
ATOM   3570  C1  CHO   506     195.701  84.207  22.085  1.00  0.00           C
ATOM   3571  C2  CHO   506     197.701  87.157  20.835  1.00  0.00           C
ATOM   3572  ROH CHO   507     111.551  27.157  14.785  1.00  0.00            
ATOM   3573  R1  CHO   507     111.801  26.607  17.585  1.00  0.00            
ATOM   3574  R2  CHO   507     111.601  28.557  19.485  1.00  0.00            
ATOM   3575  R3  CHO   507     109.751  26.907  20.535  1.00  0.00            
ATOM   3576  R4  CHO   507     111.351  27.757  22.835  1.00  0.00            
ATOM   3577  R5  CHO   507     110.901  25.707  22.235  1.00  0.00            
ATOM   3578  C1  CHO   507     109.401  25.707  25.785  1.00  0.00           C
ATOM   3579  C2  CHO   507     106.401  24.807  28.535  1.00  0.00           C
ATOM   3580  ROH CHO   508      44.001  27.757  29.335  1.00  0.00            
ATOM   3581  R1  CHO   508      44.801  28.707  31.885  1.00  0.00            
ATOM   3582  R2  CHO   508      43.001  29.807  33.685  1.00  0.00            
ATOM   3583  R3  CHO   508      44.001  27.907  35.335  1.00  0.00            
ATOM   3584  R4  CHO   508      42.551  29.757  37.085  1.00  0.00            
ATOM   3585  R5  CHO   508      44.601  29.157  37.335  1.00  0.00            
ATOM   3586  C1  CHO   508      43.251  27.957  40.685  1.00  0.00           C
ATOM   3587  C2  CHO   508      42.151  28.357  43.685  1.00  0.00           C
ATOM   3588  ROH CHO   509      97.051 109.557  43.435  1.00  0.00            
ATOM   3589  R1  CHO   509      98.501 108.357  45.585  1.00  0.00            
ATOM   3590  R2  CHO   509      97.251 107.607  47.935  1.00  0.00            
ATOM   3591  R3  CHO   509      98.351 105.207  47.385  1.00  0.00            
ATOM   3592  R4  CHO   509      97.801 105.107  50.235  1.00  0.00            
ATOM   3593  R5  CHO   509      99.701 104.707  49.285  1.00  0.00            
ATOM   3594  C1  CHO   509      99.101 101.357  51.035  1.00  0.00           C
ATOM   3595  C2  CHO   509     100.201  99.857  54.735  1.00  0.00           C
ATOM   3596  ROH CHO   510     109.001  32.107  36.285  1.00  0.00            
ATOM   3597  R1  CHO   510     108.601  31.657  39.035  1.00  0.00            
ATOM   3598  R2  CHO   510     109.851  33.107  40.985  1.00  0.00            
ATOM   3599  R3  CHO   510     107.351  33.507  41.885  1.00  0.00            
ATOM   3600  R4  CHO   510     109.001  34.007  44.235  1.00  0.00            
ATOM   3601  R5  CHO   510     107.351  32.607  44.085  1.00  0.00            
ATOM   3602  C1  CHO   510     106.151  34.857  46.935  1.00  0.00           C
ATOM   3603  C2  CHO   510     103.701  34.807  50.885  1.00  0.00           C
ATOM   3604  ROH CHO   511      39.951 133.457  49.935  1.00  0.00            
ATOM   3605  R1  CHO   511      40.801 131.457  51.735  1.00  0.00            
ATOM   3606  R2  CHO   511      43.151 131.607  53.235  1.00  0.00            
ATOM   3607  R3  CHO   511      41.451 131.207  55.335  1.00  0.00            
ATOM   3608  R4  CHO   511      43.751 129.457  55.835  1.00  0.00            
ATOM   3609  R5  CHO   511      41.651 128.857  55.785  1.00  0.00            
ATOM   3610  C1  CHO   511      42.501 127.807  59.335  1.00  0.00           C
ATOM   3611  C2  CHO   511      40.901 126.807  63.235  1.00  0.00           C
ATOM   3612  ROH CHO   512      55.351 172.257  60.685  1.00  0.00            
ATOM   3613  R1  CHO   512      54.701 172.757  57.985  1.00  0.00            
ATOM   3614  R2  CHO   512      56.551 173.807  56.185  1.00  0.00            
ATOM   3615  R3  CHO   512      55.851 171.657  54.685  1.00  0.00            
ATOM   3616  R4  CHO   512      56.951 173.507  52.785  1.00  0.00            
ATOM   3617  R5  CHO   512      55.001 172.557  52.635  1.00  0.00            
ATOM   3618  C1  CHO   512      56.551 171.307  49.385  1.00  0.00           C
ATOM   3619  C2  CHO   512      54.351 170.757  46.085  1.00  0.00           C
ATOM   3620  ROH CHO   513      19.301 168.257  58.535  1.00  0.00            
ATOM   3621  R1  CHO   513      20.401 168.407  55.935  1.00  0.00            
ATOM   3622  R2  CHO   513      19.901 166.507  53.985  1.00  0.00            
ATOM   3623  R3  CHO   513      19.101 168.657  52.535  1.00  0.00            
ATOM   3624  R4  CHO   513      18.351 166.307  50.885  1.00  0.00            
ATOM   3625  R5  CHO   513      19.551 168.007  50.285  1.00  0.00            
ATOM   3626  C1  CHO   513      16.751 168.207  47.735  1.00  0.00           C
ATOM   3627  C2  CHO   513      15.401 169.907  44.235  1.00  0.00           C
ATOM   3628  ROH CHO   514     172.551 234.657  41.035  1.00  0.00            
ATOM   3629  R1  CHO   514     172.601 232.057  39.935  1.00  0.00            
ATOM   3630  R2  CHO   514     174.101 230.007  41.035  1.00  0.00            
ATOM   3631  R3  CHO   514     171.751 228.707  41.085  1.00  0.00            
ATOM   3632  R4  CHO   514     173.751 226.607  41.385  1.00  0.00            
ATOM   3633  R5  CHO   514     172.151 226.657  39.885  1.00  0.00            
ATOM   3634  C1  CHO   514     171.301 223.357  41.635  1.00  0.00           C
ATOM   3635  C2  CHO   514     171.901 219.407  44.385  1.00  0.00           C
ATOM   3636  ROH CHO   515      11.751 179.707  41.135  1.00  0.00            
ATOM   3637  R1  CHO   515      13.501 180.557  43.185  1.00  0.00            
ATOM   3638  R2  CHO   515      13.551 183.157  44.135  1.00  0.00            
ATOM   3639  R3  CHO   515      13.201 181.957  46.535  1.00  0.00            
ATOM   3640  R4  CHO   515      14.951 184.257  47.135  1.00  0.00            
ATOM   3641  R5  CHO   515      15.301 182.157  47.635  1.00  0.00            
ATOM   3642  C1  CHO   515      15.401 183.757  51.135  1.00  0.00           C
ATOM   3643  C2  CHO   515      16.451 184.407  54.285  1.00  0.00           C
ATOM   3644  ROH CHO   516     185.101 200.757  20.885  1.00  0.00            
ATOM   3645  R1  CHO   516     187.601 200.457  22.185  1.00  0.00            
ATOM   3646  R2  CHO   516     188.351 198.157  23.535  1.00  0.00            
ATOM   3647  R3  CHO   516     190.501 198.257  21.935  1.00  0.00            
ATOM   3648  R4  CHO   516     191.151 196.157  23.835  1.00  0.00            
ATOM   3649  R5  CHO   516     192.351 197.907  23.385  1.00  0.00            
ATOM   3650  C1  CHO   516     194.801 195.107  22.485  1.00  0.00           C
ATOM   3651  C2  CHO   516     195.601 192.457  19.735  1.00  0.00           C
ATOM   3652  ROH CHO   517      78.451 116.307  39.585  1.00  0.00            
ATOM   3653  R1  CHO   517      78.751 118.507  37.835  1.00  0.00            
ATOM   3654  R2  CHO   517      80.851 118.807  36.085  1.00  0.00            
ATOM   3655  R3  CHO   517      78.901 119.007  34.235  1.00  0.00            
ATOM   3656  R4  CHO   517      81.401 119.407  32.735  1.00  0.00            
ATOM   3657  R5  CHO   517      79.701 120.757  32.785  1.00  0.00            
ATOM   3658  C1  CHO   517      79.851 120.007  29.035  1.00  0.00           C
ATOM   3659  C2  CHO   517      78.251 119.407  24.885  1.00  0.00           C
ATOM   3660  ROH CHO   518     210.951 203.807  37.585  1.00  0.00            
ATOM   3661  R1  CHO   518     213.151 202.507  36.435  1.00  0.00            
ATOM   3662  R2  CHO   518     212.851 200.607  34.385  1.00  0.00            
ATOM   3663  R3  CHO   518     214.651 202.207  33.085  1.00  0.00            
ATOM   3664  R4  CHO   518     214.901 199.607  31.835  1.00  0.00            
ATOM   3665  R5  CHO   518     216.501 200.807  32.685  1.00  0.00            
ATOM   3666  C1  CHO   518     217.801 200.507  29.085  1.00  0.00           C
ATOM   3667  C2  CHO   518     218.551 199.607  25.535  1.00  0.00           C
ATOM   3668  ROH CHO   519      13.701 134.357  27.685  1.00  0.00            
ATOM   3669  R1  CHO   519      14.151 133.157  30.235  1.00  0.00            
ATOM   3670  R2  CHO   519      15.551 130.807  30.535  1.00  0.00            
ATOM   3671  R3  CHO   519      17.051 132.257  32.235  1.00  0.00            
ATOM   3672  R4  CHO   519      17.501 129.507  33.035  1.00  0.00            
ATOM   3673  R5  CHO   519      16.901 131.107  34.335  1.00  0.00            
ATOM   3674  C1  CHO   519      20.101 130.107  36.085  1.00  0.00           C
ATOM   3675  C2  CHO   519      21.651 131.057  40.385  1.00  0.00           C
ATOM   3676  ROH CHO   520     212.301  60.157  18.435  1.00  0.00            
ATOM   3677  R1  CHO   520     214.251  60.707  20.385  1.00  0.00            
ATOM   3678  R2  CHO   520     214.001  62.857  22.135  1.00  0.00            
ATOM   3679  R3  CHO   520     214.301  60.957  24.035  1.00  0.00            
ATOM   3680  R4  CHO   520     215.551  63.307  25.185  1.00  0.00            
ATOM   3681  R5  CHO   520     216.451  61.357  24.985  1.00  0.00            
ATOM   3682  C1  CHO   520     216.751  61.757  28.785  1.00  0.00           C
ATOM   3683  C2  CHO   520     217.001  58.757  31.735  1.00  0.00           C
ATOM   3684  ROH CHO   521      82.351  89.257  20.135  1.00  0.00            
ATOM   3685  R1  CHO   521      83.401  88.357  22.585  1.00  0.00            
ATOM   3686  R2  CHO   521      84.601  90.107  24.385  1.00  0.00            
ATOM   3687  R3  CHO   521      82.751  89.057  26.135  1.00  0.00            
ATOM   3688  R4  CHO   521      84.851  90.207  27.835  1.00  0.00            
ATOM   3689  R5  CHO   521      84.101  88.207  27.935  1.00  0.00            
ATOM   3690  C1  CHO   521      83.301  89.307  31.485  1.00  0.00           C
ATOM   3691  C2  CHO   521      84.101  89.557  35.435  1.00  0.00           C
ATOM   3692  ROH CHO   522      76.951 206.007  55.035  1.00  0.00            
ATOM   3693  R1  CHO   522      75.501 205.257  52.685  1.00  0.00            
ATOM   3694  R2  CHO   522      76.701 204.957  50.235  1.00  0.00            
ATOM   3695  R3  CHO   522      75.551 202.507  50.285  1.00  0.00            
ATOM   3696  R4  CHO   522      76.701 202.707  47.635  1.00  0.00            
ATOM   3697  R5  CHO   522      74.651 202.207  48.085  1.00  0.00            
ATOM   3698  C1  CHO   522      75.601 199.057  46.185  1.00  0.00           C
ATOM   3699  C2  CHO   522      75.651 196.307  43.185  1.00  0.00           C
ATOM   3700  ROH CHO   523     104.401 111.307  28.185  1.00  0.00            
ATOM   3701  R1  CHO   523     103.201 110.807  30.685  1.00  0.00            
ATOM   3702  R2  CHO   523     102.051 108.357  31.335  1.00  0.00            
ATOM   3703  R3  CHO   523     103.751 108.507  33.485  1.00  0.00            
ATOM   3704  R4  CHO   523     101.701 106.557  34.235  1.00  0.00            
ATOM   3705  R5  CHO   523     102.301 108.307  35.385  1.00  0.00            
ATOM   3706  C1  CHO   523     103.051 105.607  37.985  1.00  0.00           C
ATOM   3707  C2  CHO   523     104.001 102.257  37.285  1.00  0.00           C
ATOM   3708  ROH CHO   524      26.701 103.707  38.835  1.00  0.00            
ATOM   3709  R1  CHO   524      26.751 103.057  36.085  1.00  0.00            
ATOM   3710  R2  CHO   524      25.701 104.707  34.135  1.00  0.00            
ATOM   3711  R3  CHO   524      28.151 104.507  33.035  1.00  0.00            
ATOM   3712  R4  CHO   524      26.501 105.407  30.835  1.00  0.00            
ATOM   3713  R5  CHO   524      27.801 103.707  30.835  1.00  0.00            
ATOM   3714  C1  CHO   524      29.301 105.657  27.935  1.00  0.00           C
ATOM   3715  C2  CHO   524      28.251 105.157  24.685  1.00  0.00           C
ATOM   3716  ROH CHO   525      27.701   3.657  25.335  1.00  0.00            
ATOM   3717  R1  CHO   525      28.551   4.307  27.935  1.00  0.00            
ATOM   3718  R2  CHO   525      26.851   5.207  29.885  1.00  0.00            
ATOM   3719  R3  CHO   525      27.901   3.157  31.335  1.00  0.00            
ATOM   3720  R4  CHO   525      27.351   5.207  33.335  1.00  0.00            
ATOM   3721  R5  CHO   525      29.251   4.207  33.035  1.00  0.00            
ATOM   3722  C1  CHO   525      28.601   3.257  36.635  1.00  0.00           C
ATOM   3723  C2  CHO   525      26.101   2.407  40.135  1.00  0.00           C
ATOM   3724  ROH CHO   526      18.451  90.807  50.885  1.00  0.00            
ATOM   3725  R1  CHO   526      16.651  90.257  48.735  1.00  0.00            
ATOM   3726  R2  CHO   526      14.401  88.707  49.085  1.00  0.00            
ATOM   3727  R3  CHO   526      13.151  90.857  48.035  1.00  0.00            
ATOM   3728  R4  CHO   526      11.051  88.807  48.335  1.00  0.00            
ATOM   3729  R5  CHO   526      11.551  89.907  46.535  1.00  0.00            
ATOM   3730  C1  CHO   526       7.901  90.957  46.935  1.00  0.00           C
ATOM   3731  C2  CHO   526       4.551  91.407  47.535  1.00  0.00           C
ATOM   3732  ROH CHO   527      49.501  45.857  42.085  1.00  0.00            
ATOM   3733  R1  CHO   527      51.251  45.607  44.285  1.00  0.00            
ATOM   3734  R2  CHO   527      53.801  46.657  44.285  1.00  0.00            
ATOM   3735  R3  CHO   527      52.951  47.907  46.535  1.00  0.00            
ATOM   3736  R4  CHO   527      55.801  47.357  46.985  1.00  0.00            
ATOM   3737  R5  CHO   527      54.151  46.807  48.285  1.00  0.00            
ATOM   3738  C1  CHO   527      56.201  48.957  50.685  1.00  0.00           C
ATOM   3739  C2  CHO   527      56.001  47.657  54.185  1.00  0.00           C
ATOM   3740  ROH CHO   528      70.751 131.757  56.585  1.00  0.00            
ATOM   3741  R1  CHO   528      68.101 132.057  57.635  1.00  0.00            
ATOM   3742  R2  CHO   528      66.001 130.407  56.885  1.00  0.00            
ATOM   3743  R3  CHO   528      65.801 130.007  59.535  1.00  0.00            
ATOM   3744  R4  CHO   528      63.651 128.407  58.385  1.00  0.00            
ATOM   3745  R5  CHO   528      63.451 129.907  59.935  1.00  0.00            
ATOM   3746  C1  CHO   528      62.051 126.857  61.735  1.00  0.00           C
ATOM   3747  C2  CHO   528      61.501 125.107  64.135  1.00  0.00           C
ATOM   3748  ROH CHO   529     214.951  54.457  34.685  1.00  0.00            
ATOM   3749  R1  CHO   529     215.301  53.657  37.385  1.00  0.00            
ATOM   3750  R2  CHO   529     215.751  55.507  39.385  1.00  0.00            
ATOM   3751  R3  CHO   529     213.551  54.307  40.535  1.00  0.00            
ATOM   3752  R4  CHO   529     215.151  55.257  42.785  1.00  0.00            
ATOM   3753  R5  CHO   529     214.401  53.207  42.485  1.00  0.00            
ATOM   3754  C1  CHO   529     212.801  54.007  45.835  1.00  0.00           C
ATOM   3755  C2  CHO   529     211.901  52.957  49.085  1.00  0.00           C
ATOM   3756  ROH CHO   530     149.601  77.607  46.085  1.00  0.00            
ATOM   3757  R1  CHO   530     147.351  77.057  44.435  1.00  0.00            
ATOM   3758  R2  CHO   530     147.601  76.607  41.685  1.00  0.00            
ATOM   3759  R3  CHO   530     146.201  74.307  42.285  1.00  0.00            
ATOM   3760  R4  CHO   530     145.601  74.857  39.485  1.00  0.00            
ATOM   3761  R5  CHO   530     144.151  74.557  41.085  1.00  0.00            
ATOM   3762  C1  CHO   530     143.101  71.757  38.735  1.00  0.00           C
ATOM   3763  C2  CHO   530     143.851  71.457  35.685  1.00  0.00           C
ATOM   3764  ROH CHO   531     226.301  45.407  42.435  1.00  0.00            
ATOM   3765  R1  CHO   531     226.451  48.057  43.335  1.00  0.00            
ATOM   3766  R2  CHO   531     224.851  50.107  42.385  1.00  0.00            
ATOM   3767  R3  CHO   531     224.301  50.457  44.985  1.00  0.00            
ATOM   3768  R4  CHO   531     224.101  53.157  43.835  1.00  0.00            
ATOM   3769  R5  CHO   531     225.301  52.557  45.535  1.00  0.00            
ATOM   3770  C1  CHO   531     223.151  55.257  47.135  1.00  0.00           C
ATOM   3771  C2  CHO   531     224.051  55.607  50.285  1.00  0.00           C
ATOM   3772  ROH CHO   532     200.501  43.057  48.635  1.00  0.00            
ATOM   3773  R1  CHO   532     201.651  44.207  46.285  1.00  0.00            
ATOM   3774  R2  CHO   532     202.751  42.657  44.235  1.00  0.00            
ATOM   3775  R3  CHO   532     201.001  44.057  42.685  1.00  0.00            
ATOM   3776  R4  CHO   532     202.801  42.807  40.785  1.00  0.00            
ATOM   3777  R5  CHO   532     202.351  44.907  40.935  1.00  0.00            
ATOM   3778  C1  CHO   532     201.251  44.207  37.335  1.00  0.00           C
ATOM   3779  C2  CHO   532     203.201  45.607  33.735  1.00  0.00           C
ATOM   3780  ROH CHO   533     209.601  73.857  20.285  1.00  0.00            
ATOM   3781  R1  CHO   533     210.201  74.107  23.035  1.00  0.00            
ATOM   3782  R2  CHO   533     209.951  72.007  24.785  1.00  0.00            
ATOM   3783  R3  CHO   533     212.551  72.557  25.335  1.00  0.00            
ATOM   3784  R4  CHO   533     211.551  71.207  27.735  1.00  0.00            
ATOM   3785  R5  CHO   533     212.551  73.157  27.685  1.00  0.00            
ATOM   3786  C1  CHO   533     214.951  71.307  29.985  1.00  0.00           C
ATOM   3787  C2  CHO   533     215.551  73.507  32.135  1.00  0.00           C
ATOM   3788  ROH CHO   534     199.101  44.557  29.785  1.00  0.00            
ATOM   3789  R1  CHO   534     200.551  43.357  27.735  1.00  0.00            
ATOM   3790  R2  CHO   534     199.701  43.307  25.085  1.00  0.00            
ATOM   3791  R3  CHO   534     202.151  44.457  24.635  1.00  0.00            
ATOM   3792  R4  CHO   534     201.051  43.857  21.985  1.00  0.00            
ATOM   3793  R5  CHO   534     203.001  43.207  22.735  1.00  0.00            
ATOM   3794  C1  CHO   534     204.151  45.207  19.685  1.00  0.00           C
ATOM   3795  C2  CHO   534     208.251  45.207  17.485  1.00  0.00           C
ATOM   3796  ROH CHO   535      25.801  53.907  26.785  1.00  0.00            
ATOM   3797  R1  CHO   535      25.301  55.307  29.135  1.00  0.00            
ATOM   3798  R2  CHO   535      26.251  54.507  31.635  1.00  0.00            
ATOM   3799  R3  CHO   535      27.251  57.057  31.685  1.00  0.00            
ATOM   3800  R4  CHO   535      26.901  56.307  34.485  1.00  0.00            
ATOM   3801  R5  CHO   535      26.101  58.107  33.535  1.00  0.00            
ATOM   3802  C1  CHO   535      28.201  59.707  36.235  1.00  0.00           C
ATOM   3803  C2  CHO   535      26.851  62.157  39.385  1.00  0.00           C
ATOM   3804  ROH CHO   536      62.501  41.157  39.535  1.00  0.00            
ATOM   3805  R1  CHO   536      62.401  39.557  37.185  1.00  0.00            
ATOM   3806  R2  CHO   536      60.301  39.657  35.435  1.00  0.00            
ATOM   3807  R3  CHO   536      62.251  40.107  33.635  1.00  0.00            
ATOM   3808  R4  CHO   536      60.051  39.107  32.035  1.00  0.00            
ATOM   3809  R5  CHO   536      62.051  38.307  32.035  1.00  0.00            
ATOM   3810  C1  CHO   536      61.751  39.207  28.335  1.00  0.00           C
ATOM   3811  C2  CHO   536      60.951  42.557  26.235  1.00  0.00           C
ATOM   3812  ROH CHO   537       4.401 172.957  27.785  1.00  0.00            
ATOM   3813  R1  CHO   537       4.301 172.907  30.635  1.00  0.00            
ATOM   3814  R2  CHO   537       3.951 170.607  32.035  1.00  0.00            
ATOM   3815  R3  CHO   537       6.201 171.407  33.285  1.00  0.00            
ATOM   3816  R4  CHO   537       4.751 169.857  35.335  1.00  0.00            
ATOM   3817  R5  CHO   537       5.501 171.857  35.535  1.00  0.00            
ATOM   3818  C1  CHO   537       7.401 170.157  38.385  1.00  0.00           C
ATOM   3819  C2  CHO   537       6.601 171.857  40.985  1.00  0.00           C
ATOM   3820  ROH CHO   538      95.951 191.757  36.335  1.00  0.00            
ATOM   3821  R1  CHO   538      96.251 192.757  33.685  1.00  0.00            
ATOM   3822  R2  CHO   538      97.801 191.507  31.785  1.00  0.00            
ATOM   3823  R3  CHO   538      95.501 191.607  30.335  1.00  0.00            
ATOM   3824  R4  CHO   538      97.601 190.807  28.435  1.00  0.00            
ATOM   3825  R5  CHO   538      96.201 192.457  28.185  1.00  0.00            
ATOM   3826  C1  CHO   538      95.351 190.457  25.085  1.00  0.00           C
ATOM   3827  C2  CHO   538      93.751 187.957  21.735  1.00  0.00           C
ATOM   3828  ROH CHO   539     138.151  43.857  28.985  1.00  0.00            
ATOM   3829  R1  CHO   539     138.051  42.257  31.335  1.00  0.00            
ATOM   3830  R2  CHO   539     140.101  42.107  33.135  1.00  0.00            
ATOM   3831  R3  CHO   539     138.151  42.757  34.935  1.00  0.00            
ATOM   3832  R4  CHO   539     140.401  41.907  36.585  1.00  0.00            
ATOM   3833  R5  CHO   539     138.351  41.157  36.685  1.00  0.00            
ATOM   3834  C1  CHO   539     138.801  42.457  40.235  1.00  0.00           C
ATOM   3835  C2  CHO   539     141.301  39.457  41.835  1.00  0.00           C
ATOM   3836  ROH CHO   540     188.501 110.307  23.435  1.00  0.00            
ATOM   3837  R1  CHO   540     188.101 108.807  25.785  1.00  0.00            
ATOM   3838  R2  CHO   540     188.501 109.857  28.335  1.00  0.00            
ATOM   3839  R3  CHO   540     185.951 108.957  28.735  1.00  0.00            
ATOM   3840  R4  CHO   540     187.151 109.157  31.435  1.00  0.00            
ATOM   3841  R5  CHO   540     186.151 107.407  30.535  1.00  0.00            
ATOM   3842  C1  CHO   540     183.951 107.907  33.585  1.00  0.00           C
ATOM   3843  C2  CHO   540     181.601 107.657  36.685  1.00  0.00           C
ATOM   3844  ROH CHO   541      67.351 113.507  46.635  1.00  0.00            
ATOM   3845  R1  CHO   541      69.251 112.907  48.685  1.00  0.00            
ATOM   3846  R2  CHO   541      69.901 114.657  50.735  1.00  0.00            
ATOM   3847  R3  CHO   541      69.201 112.557  52.285  1.00  0.00            
ATOM   3848  R4  CHO   541      71.101 114.107  53.885  1.00  0.00            
ATOM   3849  R5  CHO   541      71.201 111.957  53.435  1.00  0.00            
ATOM   3850  C1  CHO   541      71.151 111.807  57.235  1.00  0.00           C
ATOM   3851  C2  CHO   541      72.101 110.757  60.835  1.00  0.00           C
ATOM   3852  ROH CHO   542      28.251 191.507  55.185  1.00  0.00            
ATOM   3853  R1  CHO   542      27.201 192.007  52.635  1.00  0.00            
ATOM   3854  R2  CHO   542      28.751 192.507  50.435  1.00  0.00            
ATOM   3855  R3  CHO   542      27.351 190.457  49.335  1.00  0.00            
ATOM   3856  R4  CHO   542      28.801 191.657  47.085  1.00  0.00            
ATOM   3857  R5  CHO   542      26.651 191.257  47.235  1.00  0.00            
ATOM   3858  C1  CHO   542      27.451 189.207  44.135  1.00  0.00           C
ATOM   3859  C2  CHO   542      28.201 188.157  40.835  1.00  0.00           C
ATOM   3860  ROH CHO   543     204.201  20.757  37.885  1.00  0.00            
ATOM   3861  R1  CHO   543     205.751  20.257  40.235  1.00  0.00            
ATOM   3862  R2  CHO   543     207.551  22.107  41.235  1.00  0.00            
ATOM   3863  R3  CHO   543     206.151  21.707  43.535  1.00  0.00            
ATOM   3864  R4  CHO   543     208.651  22.857  44.435  1.00  0.00            
ATOM   3865  R5  CHO   543     207.801  21.007  45.135  1.00  0.00            
ATOM   3866  C1  CHO   543     208.001  22.957  48.435  1.00  0.00           C
ATOM   3867  C2  CHO   543     208.951  25.507  51.285  1.00  0.00           C
ATOM   3868  ROH CHO   544      83.501  44.607  50.035  1.00  0.00            
ATOM   3869  R1  CHO   544      81.651  44.057  47.935  1.00  0.00            
ATOM   3870  R2  CHO   544      81.301  45.757  45.835  1.00  0.00            
ATOM   3871  R3  CHO   544      81.851  43.557  44.335  1.00  0.00            
ATOM   3872  R4  CHO   544      80.201  45.207  42.585  1.00  0.00            
ATOM   3873  R5  CHO   544      79.851  43.157  43.085  1.00  0.00            
ATOM   3874  C1  CHO   544      80.101  42.807  39.335  1.00  0.00           C
ATOM   3875  C2  CHO   544      76.301  42.807  38.835  1.00  0.00           C
ATOM   3876  ROH CHO   545      70.301  48.407  24.335  1.00  0.00            
ATOM   3877  R1  CHO   545      70.851  49.057  27.035  1.00  0.00            
ATOM   3878  R2  CHO   545      69.101  48.407  29.085  1.00  0.00            
ATOM   3879  R3  CHO   545      71.351  47.257  30.135  1.00  0.00            
ATOM   3880  R4  CHO   545      69.451  47.407  32.385  1.00  0.00            
ATOM   3881  R5  CHO   545      71.501  48.207  32.335  1.00  0.00            
ATOM   3882  C1  CHO   545      71.751  45.757  35.285  1.00  0.00           C
ATOM   3883  C2  CHO   545      71.551  44.507  39.035  1.00  0.00           C
ATOM   3884  ROH CHO   546       7.301 122.107  40.235  1.00  0.00            
ATOM   3885  R1  CHO   546       7.001 124.257  38.435  1.00  0.00            
ATOM   3886  R2  CHO   546       5.601 126.557  39.035  1.00  0.00            
ATOM   3887  R3  CHO   546       7.901 127.757  38.285  1.00  0.00            
ATOM   3888  R4  CHO   546       5.851 129.907  38.185  1.00  0.00            
ATOM   3889  R5  CHO   546       7.251 129.307  36.585  1.00  0.00            
ATOM   3890  C1  CHO   546       8.201 133.007  37.035  1.00  0.00           C
ATOM   3891  C2  CHO   546       6.701 136.807  37.185  1.00  0.00           C
ATOM   3892  ROH CHO   547     158.401 144.607  21.485  1.00  0.00            
ATOM   3893  R1  CHO   547     156.601 145.007  23.635  1.00  0.00            
ATOM   3894  R2  CHO   547     155.601 142.907  25.185  1.00  0.00            
ATOM   3895  R3  CHO   547     156.651 144.357  27.235  1.00  0.00            
ATOM   3896  R4  CHO   547     154.851 142.457  28.485  1.00  0.00            
ATOM   3897  R5  CHO   547     154.851 144.607  28.785  1.00  0.00            
ATOM   3898  C1  CHO   547     155.351 143.507  32.385  1.00  0.00           C
ATOM   3899  C2  CHO   547     153.451 145.807  35.535  1.00  0.00           C
ATOM   3900  ROH CHO   548     187.351 158.557  39.935  1.00  0.00            
ATOM   3901  R1  CHO   548     189.101 156.957  38.385  1.00  0.00            
ATOM   3902  R2  CHO   548     188.651 156.457  35.685  1.00  0.00            
ATOM   3903  R3  CHO   548     191.151 157.407  35.435  1.00  0.00            
ATOM   3904  R4  CHO   548     190.601 156.107  32.885  1.00  0.00            
ATOM   3905  R5  CHO   548     192.351 155.757  34.185  1.00  0.00            
ATOM   3906  C1  CHO   548     194.151 156.757  31.035  1.00  0.00           C
ATOM   3907  C2  CHO   548     197.351 156.957  29.585  1.00  0.00           C
ATOM   3908  ROH CHO   549      98.151 224.057  48.985  1.00  0.00            
ATOM   3909  R1  CHO   549      97.751 226.157  47.135  1.00  0.00            
ATOM   3910  R2  CHO   549      99.751 227.107  45.435  1.00  0.00            
ATOM   3911  R3  CHO   549      97.901 226.557  43.485  1.00  0.00            
ATOM   3912  R4  CHO   549      99.301 229.007  42.585  1.00  0.00            
ATOM   3913  R5  CHO   549      97.151 228.757  42.835  1.00  0.00            
ATOM   3914  C1  CHO   549      97.301 229.607  39.085  1.00  0.00           C
ATOM   3915  C2  CHO   549      96.451 231.907  37.535  1.00  0.00           C
ATOM   3916  ROH CHO   550      24.301 191.257  40.385  1.00  0.00            
ATOM   3917  R1  CHO   550      24.901 193.457  38.735  1.00  0.00            
ATOM   3918  R2  CHO   550      23.451 195.807  38.835  1.00  0.00            
ATOM   3919  R3  CHO   550      25.901 196.907  39.235  1.00  0.00            
ATOM   3920  R4  CHO   550      24.001 199.057  39.935  1.00  0.00            
ATOM   3921  R5  CHO   550      25.651 199.207  38.535  1.00  0.00            
ATOM   3922  C1  CHO   550      26.651 201.957  40.985  1.00  0.00           C
ATOM   3923  C2  CHO   550      26.901 205.257  40.235  1.00  0.00           C
ATOM   3924  ROH CHO   551      63.801  56.557  28.135  1.00  0.00            
ATOM   3925  R1  CHO   551      65.701  58.407  27.135  1.00  0.00            
ATOM   3926  R2  CHO   551      68.251  58.557  28.135  1.00  0.00            
ATOM   3927  R3  CHO   551      68.951  58.207  25.485  1.00  0.00            
ATOM   3928  R4  CHO   551      70.651  60.407  26.435  1.00  0.00            
ATOM   3929  R5  CHO   551      69.351  60.457  24.685  1.00  0.00            
ATOM   3930  C1  CHO   551      72.651  61.157  23.035  1.00  0.00           C
ATOM   3931  C2  CHO   551      73.601  63.657  19.985  1.00  0.00           C
ATOM   3932  ROH CHO   552      16.551 142.657  25.885  1.00  0.00            
ATOM   3933  R1  CHO   552      17.001 141.557  28.435  1.00  0.00            
ATOM   3934  R2  CHO   552      18.301 142.957  30.485  1.00  0.00            
ATOM   3935  R3  CHO   552      16.051 142.357  31.885  1.00  0.00            
ATOM   3936  R4  CHO   552      17.601 144.107  33.635  1.00  0.00            
ATOM   3937  R5  CHO   552      16.801 142.107  34.135  1.00  0.00            
ATOM   3938  C1  CHO   552      15.101 144.207  36.835  1.00  0.00           C
ATOM   3939  C2  CHO   552      14.401 142.957  41.435  1.00  0.00           C
ATOM   3940  ROH CHO   553      93.751   4.257  19.485  1.00  0.00            
ATOM   3941  R1  CHO   553      94.001   6.357  21.385  1.00  0.00            
ATOM   3942  R2  CHO   553      91.901   7.207  22.935  1.00  0.00            
ATOM   3943  R3  CHO   553      93.651   6.757  24.985  1.00  0.00            
ATOM   3944  R4  CHO   553      91.251   7.757  26.335  1.00  0.00            
ATOM   3945  R5  CHO   553      93.301   8.557  26.535  1.00  0.00            
ATOM   3946  C1  CHO   553      92.551   7.657  30.135  1.00  0.00           C
ATOM   3947  C2  CHO   553      94.751   7.007  33.685  1.00  0.00           C
ATOM   3948  ROH CHO   554      36.601  59.457  42.585  1.00  0.00            
ATOM   3949  R1  CHO   554      37.651  58.457  45.035  1.00  0.00            
ATOM   3950  R2  CHO   554      39.951  59.407  46.185  1.00  0.00            
ATOM   3951  R3  CHO   554      38.401  59.757  48.335  1.00  0.00            
ATOM   3952  R4  CHO   554      41.001  60.757  49.185  1.00  0.00            
ATOM   3953  R5  CHO   554      39.801  59.257  50.185  1.00  0.00            
ATOM   3954  C1  CHO   554      40.101  61.857  52.985  1.00  0.00           C
ATOM   3955  C2  CHO   554      41.851  62.407  56.685  1.00  0.00           C
ATOM   3956  ROH CHO   555     197.901  38.657  47.185  1.00  0.00            
ATOM   3957  R1  CHO   555     198.451  40.557  45.185  1.00  0.00            
ATOM   3958  R2  CHO   555     199.501  39.857  42.735  1.00  0.00            
ATOM   3959  R3  CHO   555     197.301  41.207  41.785  1.00  0.00            
ATOM   3960  R4  CHO   555     198.801  40.407  39.385  1.00  0.00            
ATOM   3961  R5  CHO   555     198.151  42.407  39.885  1.00  0.00            
ATOM   3962  C1  CHO   555     196.401  41.957  36.535  1.00  0.00           C
ATOM   3963  C2  CHO   555     195.601  44.307  33.335  1.00  0.00           C
ATOM   3964  ROH CHO   556     182.401 177.157  26.485  1.00  0.00            
ATOM   3965  R1  CHO   556     180.701 177.857  28.635  1.00  0.00            
ATOM   3966  R2  CHO   556     180.001 176.057  30.635  1.00  0.00            
ATOM   3967  R3  CHO   556     180.951 178.007  32.235  1.00  0.00            
ATOM   3968  R4  CHO   556     179.701 176.107  34.085  1.00  0.00            
ATOM   3969  R5  CHO   556     179.301 178.257  33.985  1.00  0.00            
ATOM   3970  C1  CHO   556     180.401 177.957  37.585  1.00  0.00           C
ATOM   3971  C2  CHO   556     177.101 176.507  40.185  1.00  0.00           C
ATOM   3972  ROH CHO   557     120.251 122.607  46.185  1.00  0.00            
ATOM   3973  R1  CHO   557     122.101 123.957  47.835  1.00  0.00            
ATOM   3974  R2  CHO   557     122.201 126.707  48.035  1.00  0.00            
ATOM   3975  R3  CHO   557     121.901 126.257  50.685  1.00  0.00            
ATOM   3976  R4  CHO   557     124.101 128.157  50.535  1.00  0.00            
ATOM   3977  R5  CHO   557     124.101 126.257  51.535  1.00  0.00            
ATOM   3978  C1  CHO   557     124.951 128.557  54.485  1.00  0.00           C
ATOM   3979  C2  CHO   557     125.651 128.457  57.785  1.00  0.00           C
ATOM   3980  ROH CHO   558      26.001 181.307  56.785  1.00  0.00            
ATOM   3981  R1  CHO   558      26.601 180.757  54.085  1.00  0.00            
ATOM   3982  R2  CHO   558      24.751 181.007  52.035  1.00  0.00            
ATOM   3983  R3  CHO   558      26.651 182.607  50.935  1.00  0.00            
ATOM   3984  R4  CHO   558      25.151 181.557  48.635  1.00  0.00            
ATOM   3985  R5  CHO   558      27.301 181.507  48.935  1.00  0.00            
ATOM   3986  C1  CHO   558      27.151 183.407  45.635  1.00  0.00           C
ATOM   3987  C2  CHO   558      26.351 183.807  42.035  1.00  0.00           C
ATOM   3988  ROH CHO   559      95.801 219.807  39.985  1.00  0.00            
ATOM   3989  R1  CHO   559      97.951 219.907  41.735  1.00  0.00            
ATOM   3990  R2  CHO   559      99.251 222.307  42.335  1.00  0.00            
ATOM   3991  R3  CHO   559      98.701 221.557  44.935  1.00  0.00            
ATOM   3992  R4  CHO   559     101.351 222.807  45.035  1.00  0.00            
ATOM   3993  R5  CHO   559     100.801 220.857  45.785  1.00  0.00            
ATOM   3994  C1  CHO   559     102.051 222.457  49.035  1.00  0.00           C
ATOM   3995  C2  CHO   559     103.401 221.657  52.535  1.00  0.00           C
ATOM   3996  ROH CHO   560      89.401  16.907  22.035  1.00  0.00            
ATOM   3997  R1  CHO   560      91.151  16.907  24.285  1.00  0.00            
ATOM   3998  R2  CHO   560      91.701  19.157  25.735  1.00  0.00            
ATOM   3999  R3  CHO   560      90.901  17.607  27.835  1.00  0.00            
ATOM   4000  R4  CHO   560      92.251  19.907  29.085  1.00  0.00            
ATOM   4001  R5  CHO   560      92.651  17.807  29.435  1.00  0.00            
ATOM   4002  C1  CHO   560      91.751  18.857  32.985  1.00  0.00           C
ATOM   4003  C2  CHO   560      93.551  16.857  36.085  1.00  0.00           C
ATOM   4004  ROH CHO   561     219.751 216.057  21.035  1.00  0.00            
ATOM   4005  R1  CHO   561     220.301 217.607  23.335  1.00  0.00            
ATOM   4006  R2  CHO   561     218.301 218.457  25.035  1.00  0.00            
ATOM   4007  R3  CHO   561     219.851 217.307  26.935  1.00  0.00            
ATOM   4008  R4  CHO   561     218.651 219.607  28.285  1.00  0.00            
ATOM   4009  R5  CHO   561     220.751 219.157  28.135  1.00  0.00            
ATOM   4010  C1  CHO   561     220.351 219.157  31.935  1.00  0.00           C
ATOM   4011  C2  CHO   561     224.701 218.157  33.735  1.00  0.00           C
ATOM   4012  ROH CHO   562      83.251 122.657  47.135  1.00  0.00            
ATOM   4013  R1  CHO   562      82.001 123.107  49.685  1.00  0.00            
ATOM   4014  R2  CHO   562      81.901 121.107  51.585  1.00  0.00            
ATOM   4015  R3  CHO   562      83.051 123.007  53.135  1.00  0.00            
ATOM   4016  R4  CHO   562      82.051 121.007  55.035  1.00  0.00            
ATOM   4017  R5  CHO   562      81.601 123.157  55.085  1.00  0.00            
ATOM   4018  C1  CHO   562      83.251 122.707  58.535  1.00  0.00           C
ATOM   4019  C2  CHO   562      82.051 123.207  61.835  1.00  0.00           C
ATOM   4020  ROH CHO   563      67.151 169.457  28.835  1.00  0.00            
ATOM   4021  R1  CHO   563      67.751 169.957  31.585  1.00  0.00            
ATOM   4022  R2  CHO   563      68.051 172.507  32.585  1.00  0.00            
ATOM   4023  R3  CHO   563      66.151 171.657  34.335  1.00  0.00            
ATOM   4024  R4  CHO   563      68.101 173.157  35.985  1.00  0.00            
ATOM   4025  R5  CHO   563      67.401 171.157  36.335  1.00  0.00            
ATOM   4026  C1  CHO   563      66.301 172.807  39.585  1.00  0.00           C
ATOM   4027  C2  CHO   563      67.301 174.907  42.035  1.00  0.00           C
ATOM   4028  ROH CHO   564     202.951 143.857  45.785  1.00  0.00            
ATOM   4029  R1  CHO   564     202.751 143.107  48.485  1.00  0.00            
ATOM   4030  R2  CHO   564     201.801 144.757  50.435  1.00  0.00            
ATOM   4031  R3  CHO   564     200.101 142.657  50.935  1.00  0.00            
ATOM   4032  R4  CHO   564     200.651 143.857  53.585  1.00  0.00            
ATOM   4033  R5  CHO   564     200.951 141.757  53.035  1.00  0.00            
ATOM   4034  C1  CHO   564     198.451 141.357  55.885  1.00  0.00           C
ATOM   4035  C2  CHO   564     201.351 139.857  58.435  1.00  0.00           C
ATOM   4036  ROH CHO   565     217.601 124.307  56.035  1.00  0.00            
ATOM   4037  R1  CHO   565     217.251 124.557  53.235  1.00  0.00            
ATOM   4038  R2  CHO   565     218.901 126.107  51.685  1.00  0.00            
ATOM   4039  R3  CHO   565     219.201 123.807  50.285  1.00  0.00            
ATOM   4040  R4  CHO   565     219.901 125.907  48.385  1.00  0.00            
ATOM   4041  R5  CHO   565     218.451 124.357  48.035  1.00  0.00            
ATOM   4042  C1  CHO   565     220.801 123.657  45.135  1.00  0.00           C
ATOM   4043  C2  CHO   565     221.001 124.607  41.735  1.00  0.00           C
ATOM   4044  ROH CHO   566      48.301 167.707  27.985  1.00  0.00            
ATOM   4045  R1  CHO   566      47.951 169.257  30.285  1.00  0.00            
ATOM   4046  R2  CHO   566      47.451 168.157  32.785  1.00  0.00            
ATOM   4047  R3  CHO   566      49.601 169.657  33.485  1.00  0.00            
ATOM   4048  R4  CHO   566      49.051 167.957  35.835  1.00  0.00            
ATOM   4049  R5  CHO   566      49.251 170.107  35.835  1.00  0.00            
ATOM   4050  C1  CHO   566      52.001 169.257  38.285  1.00  0.00           C
ATOM   4051  C2  CHO   566      51.851 170.007  40.985  1.00  0.00           C
ATOM   4052  ROH CHO   567     143.651  98.657  48.785  1.00  0.00            
ATOM   4053  R1  CHO   567     143.851 100.607  46.735  1.00  0.00            
ATOM   4054  R2  CHO   567     143.151 100.007  44.085  1.00  0.00            
ATOM   4055  R3  CHO   567     141.551 102.157  44.385  1.00  0.00            
ATOM   4056  R4  CHO   567     142.701 102.507  41.735  1.00  0.00            
ATOM   4057  R5  CHO   567     142.701 103.957  43.335  1.00  0.00            
ATOM   4058  C1  CHO   567     140.851 105.957  40.585  1.00  0.00           C
ATOM   4059  C2  CHO   567     142.401 107.907  37.285  1.00  0.00           C
ATOM   4060  ROH CHO   568      83.151  58.157  51.485  1.00  0.00            
ATOM   4061  R1  CHO   568      82.201  56.707  49.235  1.00  0.00            
ATOM   4062  R2  CHO   568      79.801  57.207  48.035  1.00  0.00            
ATOM   4063  R3  CHO   568      81.301  57.457  45.785  1.00  0.00            
ATOM   4064  R4  CHO   568      78.851  56.107  44.885  1.00  0.00            
ATOM   4065  R5  CHO   568      80.901  55.457  44.585  1.00  0.00            
ATOM   4066  C1  CHO   568      79.701  55.707  40.935  1.00  0.00           C
ATOM   4067  C2  CHO   568      82.551  52.657  37.635  1.00  0.00           C
ATOM   4068  ROH CHO   569      26.501  38.707  38.835  1.00  0.00            
ATOM   4069  R1  CHO   569      28.601  39.657  37.235  1.00  0.00            
ATOM   4070  R2  CHO   569      30.251  37.957  35.785  1.00  0.00            
ATOM   4071  R3  CHO   569      29.451  39.507  33.685  1.00  0.00            
ATOM   4072  R4  CHO   569      31.851  38.057  32.735  1.00  0.00            
ATOM   4073  R5  CHO   569      31.551  40.257  32.685  1.00  0.00            
ATOM   4074  C1  CHO   569      32.051  39.607  28.985  1.00  0.00           C
ATOM   4075  C2  CHO   569      33.501  38.957  24.635  1.00  0.00           C
ATOM   4076  ROH CHO   570      56.951 209.307  25.285  1.00  0.00            
ATOM   4077  R1  CHO   570      56.901 208.557  28.035  1.00  0.00            
ATOM   4078  R2  CHO   570      59.051 208.957  29.685  1.00  0.00            
ATOM   4079  R3  CHO   570      57.251 210.257  31.235  1.00  0.00            
ATOM   4080  R4  CHO   570      59.101 209.057  33.135  1.00  0.00            
ATOM   4081  R5  CHO   570      56.901 208.807  33.135  1.00  0.00            
ATOM   4082  C1  CHO   570      57.351 210.307  36.585  1.00  0.00           C
ATOM   4083  C2  CHO   570      57.051 209.457  40.385  1.00  0.00           C
ATOM   4084  ROH CHO   571      97.801 167.807  54.885  1.00  0.00            
ATOM   4085  R1  CHO   571      98.151 166.907  52.235  1.00  0.00            
ATOM   4086  R2  CHO   571      96.101 165.707  50.835  1.00  0.00            
ATOM   4087  R3  CHO   571      96.651 167.607  48.985  1.00  0.00            
ATOM   4088  R4  CHO   571      95.151 165.607  47.485  1.00  0.00            
ATOM   4089  R5  CHO   571      97.101 166.457  46.985  1.00  0.00            
ATOM   4090  C1  CHO   571      95.101 167.407  43.835  1.00  0.00           C
ATOM   4091  C2  CHO   571      92.451 169.657  42.285  1.00  0.00           C
ATOM   4092  ROH CHO   572      35.251  10.707  23.635  1.00  0.00            
ATOM   4093  R1  CHO   572      35.801   9.907  26.285  1.00  0.00            
ATOM   4094  R2  CHO   572      37.501  11.257  27.935  1.00  0.00            
ATOM   4095  R3  CHO   572      35.351  11.257  29.635  1.00  0.00            
ATOM   4096  R4  CHO   572      37.651  10.457  31.285  1.00  0.00            
ATOM   4097  R5  CHO   572      35.751   9.407  31.085  1.00  0.00            
ATOM   4098  C1  CHO   572      35.751  10.007  34.835  1.00  0.00           C
ATOM   4099  C2  CHO   572      35.651  10.807  38.685  1.00  0.00           C
ATOM   4100  ROH CHO   573     141.251  67.807  33.635  1.00  0.00            
ATOM   4101  R1  CHO   573     139.551  66.907  31.585  1.00  0.00            
ATOM   4102  R2  CHO   573     137.151  65.657  32.085  1.00  0.00            
ATOM   4103  R3  CHO   573     136.201  67.607  30.435  1.00  0.00            
ATOM   4104  R4  CHO   573     133.901  65.907  30.985  1.00  0.00            
ATOM   4105  R5  CHO   573     134.651  66.457  28.985  1.00  0.00            
ATOM   4106  C1  CHO   573     131.101  67.857  28.785  1.00  0.00           C
ATOM   4107  C2  CHO   573     130.351  65.857  25.235  1.00  0.00           C
ATOM   4108  ROH CHO   574      52.301 142.757  42.085  1.00  0.00            
ATOM   4109  R1  CHO   574      51.901 141.757  39.435  1.00  0.00            
ATOM   4110  R2  CHO   574      50.451 143.107  37.535  1.00  0.00            
ATOM   4111  R3  CHO   574      52.701 142.807  36.035  1.00  0.00            
ATOM   4112  R4  CHO   574      50.501 142.907  34.085  1.00  0.00            
ATOM   4113  R5  CHO   574      52.001 141.357  34.285  1.00  0.00            
ATOM   4114  C1  CHO   574      52.651 142.557  30.685  1.00  0.00           C
ATOM   4115  C2  CHO   574      51.101 142.807  27.035  1.00  0.00           C
ATOM   4116  ROH CHO   575     160.401  90.157  15.985  1.00  0.00            
ATOM   4117  R1  CHO   575     162.501  89.107  17.585  1.00  0.00            
ATOM   4118  R2  CHO   575     162.501  89.257  20.335  1.00  0.00            
ATOM   4119  R3  CHO   575     162.851  86.557  20.185  1.00  0.00            
ATOM   4120  R4  CHO   575     163.251  87.157  23.035  1.00  0.00            
ATOM   4121  R5  CHO   575     164.651  86.107  21.735  1.00  0.00            
ATOM   4122  C1  CHO   575     164.001  83.457  24.385  1.00  0.00           C
ATOM   4123  C2  CHO   575     166.401  80.207  25.635  1.00  0.00           C
ATOM   4124  ROH CHO   576      73.401 157.557  61.135  1.00  0.00            
ATOM   4125  R1  CHO   576      74.551 157.057  58.635  1.00  0.00            
ATOM   4126  R2  CHO   576      73.401 155.407  56.735  1.00  0.00            
ATOM   4127  R3  CHO   576      73.701 157.607  55.135  1.00  0.00            
ATOM   4128  R4  CHO   576      73.351 155.307  53.285  1.00  0.00            
ATOM   4129  R5  CHO   576      74.951 156.807  53.285  1.00  0.00            
ATOM   4130  C1  CHO   576      73.551 157.307  49.735  1.00  0.00           C
ATOM   4131  C2  CHO   576      74.101 158.607  45.885  1.00  0.00           C
ATOM   4132  ROH CHO   577      58.851 125.257  29.385  1.00  0.00            
ATOM   4133  R1  CHO   577      58.651 123.507  31.635  1.00  0.00            
ATOM   4134  R2  CHO   577      60.601 123.357  33.535  1.00  0.00            
ATOM   4135  R3  CHO   577      58.551 123.857  35.235  1.00  0.00            
ATOM   4136  R4  CHO   577      60.751 123.107  36.985  1.00  0.00            
ATOM   4137  R5  CHO   577      58.751 122.207  36.985  1.00  0.00            
ATOM   4138  C1  CHO   577      58.901 123.457  40.585  1.00  0.00           C
ATOM   4139  C2  CHO   577      60.451 125.157  43.085  1.00  0.00           C
ATOM   4140  ROH CHO   578     127.751  82.457  32.185  1.00  0.00            
ATOM   4141  R1  CHO   578     128.251  81.057  34.585  1.00  0.00            
ATOM   4142  R2  CHO   578     130.251  79.207  34.885  1.00  0.00            
ATOM   4143  R3  CHO   578     131.001  80.807  36.985  1.00  0.00            
ATOM   4144  R4  CHO   578     130.501  78.107  38.135  1.00  0.00            
ATOM   4145  R5  CHO   578     129.601  80.007  38.785  1.00  0.00            
ATOM   4146  C1  CHO   578     131.351  78.957  42.035  1.00  0.00           C
ATOM   4147  C2  CHO   578     130.951  77.907  45.785  1.00  0.00           C
ATOM   4148  ROH CHO   579      18.401 104.807  25.935  1.00  0.00            
ATOM   4149  R1  CHO   579      17.651 105.557  28.585  1.00  0.00            
ATOM   4150  R2  CHO   579      15.801 104.107  30.035  1.00  0.00            
ATOM   4151  R3  CHO   579      17.751 104.057  31.885  1.00  0.00            
ATOM   4152  R4  CHO   579      15.501 102.757  33.185  1.00  0.00            
ATOM   4153  R5  CHO   579      16.651 104.407  33.985  1.00  0.00            
ATOM   4154  C1  CHO   579      17.201 101.907  36.785  1.00  0.00           C
ATOM   4155  C2  CHO   579      19.001 103.907  39.985  1.00  0.00           C
ATOM   4156  ROH CHO   580     227.001 211.957  26.685  1.00  0.00            
ATOM   4157  R1  CHO   580     226.901 211.457  29.435  1.00  0.00            
ATOM   4158  R2  CHO   580     228.351 212.907  31.285  1.00  0.00            
ATOM   4159  R3  CHO   580     225.951 213.307  32.435  1.00  0.00            
ATOM   4160  R4  CHO   580     227.851 213.857  34.585  1.00  0.00            
ATOM   4161  R5  CHO   580     226.201 212.457  34.685  1.00  0.00            
ATOM   4162  C1  CHO   580     225.301 214.757  37.585  1.00  0.00           C
ATOM   4163  C2  CHO   580     222.451 215.807  40.735  1.00  0.00           C
ATOM   4164  ROH CHO   581      20.851 152.707  41.585  1.00  0.00            
ATOM   4165  R1  CHO   581      19.201 152.257  39.335  1.00  0.00            
ATOM   4166  R2  CHO   581      20.001 152.857  36.785  1.00  0.00            
ATOM   4167  R3  CHO   581      19.351 150.257  36.335  1.00  0.00            
ATOM   4168  R4  CHO   581      19.801 151.407  33.635  1.00  0.00            
ATOM   4169  R5  CHO   581      18.051 150.307  34.335  1.00  0.00            
ATOM   4170  C1  CHO   581      19.101 148.107  31.385  1.00  0.00           C
ATOM   4171  C2  CHO   581      18.851 147.907  28.135  1.00  0.00           C
ATOM   4172  ROH CHO   582      86.801 218.207  53.935  1.00  0.00            
ATOM   4173  R1  CHO   582      85.151 219.007  51.835  1.00  0.00            
ATOM   4174  R2  CHO   582      84.501 221.657  51.385  1.00  0.00            
ATOM   4175  R3  CHO   582      85.451 221.157  48.885  1.00  0.00            
ATOM   4176  R4  CHO   582      83.651 223.457  48.535  1.00  0.00            
ATOM   4177  R5  CHO   582      83.601 221.607  47.435  1.00  0.00            
ATOM   4178  C1  CHO   582      84.101 224.057  44.535  1.00  0.00           C
ATOM   4179  C2  CHO   582      84.201 223.057  40.485  1.00  0.00           C
ATOM   4180  ROH CHO   583     100.101 193.207  38.735  1.00  0.00            
ATOM   4181  R1  CHO   583      98.301 194.057  40.735  1.00  0.00            
ATOM   4182  R2  CHO   583      99.001 194.307  43.385  1.00  0.00            
ATOM   4183  R3  CHO   583      98.051 196.857  43.085  1.00  0.00            
ATOM   4184  R4  CHO   583      98.501 196.557  45.985  1.00  0.00            
ATOM   4185  R5  CHO   583      96.651 197.157  44.985  1.00  0.00            
ATOM   4186  C1  CHO   583      97.251 200.207  47.185  1.00  0.00           C
ATOM   4187  C2  CHO   583      95.551 201.957  50.285  1.00  0.00           C
ATOM   4188  ROH CHO   584     104.751 190.907  54.235  1.00  0.00            
ATOM   4189  R1  CHO   584     105.551 191.457  51.535  1.00  0.00            
ATOM   4190  R2  CHO   584     104.201 190.407  49.385  1.00  0.00            
ATOM   4191  R3  CHO   584     104.051 193.057  48.635  1.00  0.00            
ATOM   4192  R4  CHO   584     103.801 191.557  46.135  1.00  0.00            
ATOM   4193  R5  CHO   584     105.201 193.157  46.535  1.00  0.00            
ATOM   4194  C1  CHO   584     103.401 194.657  43.535  1.00  0.00           C
ATOM   4195  C2  CHO   584     105.101 194.757  39.885  1.00  0.00           C
ATOM   4196  ROH CHO   585      53.801  37.357  42.335  1.00  0.00            
ATOM   4197  R1  CHO   585      53.901  35.907  44.785  1.00  0.00            
ATOM   4198  R2  CHO   585      55.701  36.557  46.785  1.00  0.00            
ATOM   4199  R3  CHO   585      53.451  36.707  48.335  1.00  0.00            
ATOM   4200  R4  CHO   585      55.451  35.457  50.035  1.00  0.00            
ATOM   4201  R5  CHO   585      53.451  34.707  49.585  1.00  0.00            
ATOM   4202  C1  CHO   585      53.201  34.957  53.385  1.00  0.00           C
ATOM   4203  C2  CHO   585      53.801  34.707  57.635  1.00  0.00           C
ATOM   4204  ROH CHO   586      59.501  32.707  25.285  1.00  0.00            
ATOM   4205  R1  CHO   586      60.701  30.357  26.285  1.00  0.00            
ATOM   4206  R2  CHO   586      59.251  28.357  27.535  1.00  0.00            
ATOM   4207  R3  CHO   586      60.451  26.757  25.635  1.00  0.00            
ATOM   4208  R4  CHO   586      59.551  24.907  27.735  1.00  0.00            
ATOM   4209  R5  CHO   586      61.551  25.107  26.935  1.00  0.00            
ATOM   4210  C1  CHO   586      60.851  21.407  26.135  1.00  0.00           C
ATOM   4211  C2  CHO   586      59.151  18.107  24.935  1.00  0.00           C
ATOM   4212  ROH CHO   587       3.101 215.757  27.385  1.00  0.00            
ATOM   4213  R1  CHO   587       2.201 217.557  29.385  1.00  0.00            
ATOM   4214  R2  CHO   587       3.551 217.957  31.735  1.00  0.00            
ATOM   4215  R3  CHO   587       3.451 220.557  31.035  1.00  0.00            
ATOM   4216  R4  CHO   587       4.901 220.557  33.585  1.00  0.00            
ATOM   4217  R5  CHO   587       3.151 221.757  33.085  1.00  0.00            
ATOM   4218  C1  CHO   587       5.651 224.507  33.935  1.00  0.00           C
ATOM   4219  C2  CHO   587       7.251 225.757  37.085  1.00  0.00           C
ATOM   4220  ROH CHO   588     139.701  89.857  29.085  1.00  0.00            
ATOM   4221  R1  CHO   588     141.251  91.607  27.435  1.00  0.00            
ATOM   4222  R2  CHO   588     140.301  92.607  25.035  1.00  0.00            
ATOM   4223  R3  CHO   588     140.901  95.007  26.185  1.00  0.00            
ATOM   4224  R4  CHO   588     140.351  95.607  23.335  1.00  0.00            
ATOM   4225  R5  CHO   588     142.151  96.157  24.485  1.00  0.00            
ATOM   4226  C1  CHO   588     141.001  99.607  23.435  1.00  0.00           C
ATOM   4227  C2  CHO   588     140.951 101.657  20.185  1.00  0.00           C
ATOM   4228  ROH CHO   589     100.251  17.907  36.085  1.00  0.00            
ATOM   4229  R1  CHO   589     101.801  18.407  38.385  1.00  0.00            
ATOM   4230  R2  CHO   589     100.951  20.057  40.435  1.00  0.00            
ATOM   4231  R3  CHO   589     101.501  17.857  41.985  1.00  0.00            
ATOM   4232  R4  CHO   589     102.051  20.107  43.735  1.00  0.00            
ATOM   4233  R5  CHO   589     103.401  18.507  43.285  1.00  0.00            
ATOM   4234  C1  CHO   589     103.201  18.107  47.085  1.00  0.00           C
ATOM   4235  C2  CHO   589     104.651  16.007  49.085  1.00  0.00           C
ATOM   4236  ROH CHO   590     147.751  38.757  28.135  1.00  0.00            
ATOM   4237  R1  CHO   590     148.851  40.857  26.585  1.00  0.00            
ATOM   4238  R2  CHO   590     150.851  40.457  24.685  1.00  0.00            
ATOM   4239  R3  CHO   590     149.101  41.707  23.035  1.00  0.00            
ATOM   4240  R4  CHO   590     151.701  41.757  21.635  1.00  0.00            
ATOM   4241  R5  CHO   590     150.401  43.457  22.085  1.00  0.00            
ATOM   4242  C1  CHO   590     150.551  43.757  18.285  1.00  0.00           C
ATOM   4243  C2  CHO   590     149.451  46.157  14.485  1.00  0.00           C
ATOM   4244  ROH CHO   591      20.751  37.957  37.035  1.00  0.00            
ATOM   4245  R1  CHO   591      20.901  37.907  39.835  1.00  0.00            
ATOM   4246  R2  CHO   591      19.301  39.457  41.435  1.00  0.00            
ATOM   4247  R3  CHO   591      18.651  37.107  42.585  1.00  0.00            
ATOM   4248  R4  CHO   591      19.001  38.957  44.835  1.00  0.00            
ATOM   4249  R5  CHO   591      19.951  37.007  44.585  1.00  0.00            
ATOM   4250  C1  CHO   591      18.201  36.407  47.885  1.00  0.00           C
ATOM   4251  C2  CHO   591      15.451  35.857  50.935  1.00  0.00           C
ATOM   4252  ROH CHO   592     198.151 156.907  41.285  1.00  0.00            
ATOM   4253  R1  CHO   592     199.901 154.857  40.385  1.00  0.00            
ATOM   4254  R2  CHO   592     199.301 153.207  38.235  1.00  0.00            
ATOM   4255  R3  CHO   592     201.701 154.057  37.335  1.00  0.00            
ATOM   4256  R4  CHO   592     201.001 151.857  35.585  1.00  0.00            
ATOM   4257  R5  CHO   592     202.851 152.057  36.685  1.00  0.00            
ATOM   4258  C1  CHO   592     204.251 151.857  33.135  1.00  0.00           C
ATOM   4259  C2  CHO   592     205.751 151.107  28.685  1.00  0.00           C
ATOM   4260  ROH CHO   593      94.801  47.907  52.485  1.00  0.00            
ATOM   4261  R1  CHO   593      94.101  48.457  49.835  1.00  0.00            
ATOM   4262  R2  CHO   593      94.751  46.757  47.735  1.00  0.00            
ATOM   4263  R3  CHO   593      92.051  46.857  47.285  1.00  0.00            
ATOM   4264  R4  CHO   593      93.301  46.857  44.585  1.00  0.00            
ATOM   4265  R5  CHO   593      91.851  48.307  45.385  1.00  0.00            
ATOM   4266  C1  CHO   593      89.901  47.057  42.335  1.00  0.00           C
ATOM   4267  C2  CHO   593      88.151  48.157  38.835  1.00  0.00           C
ATOM   4268  ROH CHO   594      72.901 147.907  27.935  1.00  0.00            
ATOM   4269  R1  CHO   594      73.701 147.107  30.485  1.00  0.00            
ATOM   4270  R2  CHO   594      72.501 148.007  32.785  1.00  0.00            
ATOM   4271  R3  CHO   594      72.151 145.357  33.335  1.00  0.00            
ATOM   4272  R4  CHO   594      72.801 146.557  35.935  1.00  0.00            
ATOM   4273  R5  CHO   594      73.801 144.857  34.985  1.00  0.00            
ATOM   4274  C1  CHO   594      72.651 143.207  38.235  1.00  0.00           C
ATOM   4275  C2  CHO   594      73.051 145.607  42.035  1.00  0.00           C
ATOM   4276  ROH CHO   595     168.701 142.007  23.735  1.00  0.00            
ATOM   4277  R1  CHO   595     167.351 142.157  26.185  1.00  0.00            
ATOM   4278  R2  CHO   595     164.851 141.057  26.585  1.00  0.00            
ATOM   4279  R3  CHO   595     166.051 139.807  28.685  1.00  0.00            
ATOM   4280  R4  CHO   595     163.301 140.407  29.585  1.00  0.00            
ATOM   4281  R5  CHO   595     165.201 140.957  30.585  1.00  0.00            
ATOM   4282  C1  CHO   595     163.551 138.807  33.335  1.00  0.00           C
ATOM   4283  C2  CHO   595     161.401 136.007  35.385  1.00  0.00           C
ATOM   4284  ROH CHO   596     181.251 163.857  29.735  1.00  0.00            
ATOM   4285  R1  CHO   596     181.701 163.307  32.485  1.00  0.00            
ATOM   4286  R2  CHO   596     180.001 164.257  34.435  1.00  0.00            
ATOM   4287  R3  CHO   596     179.951 161.607  35.135  1.00  0.00            
ATOM   4288  R4  CHO   596     178.351 162.957  37.235  1.00  0.00            
ATOM   4289  R5  CHO   596     180.051 161.657  37.535  1.00  0.00            
ATOM   4290  C1  CHO   596     177.351 159.757  39.485  1.00  0.00           C
ATOM   4291  C2  CHO   596     177.651 157.557  42.885  1.00  0.00           C
ATOM   4292  ROH CHO   597      58.751 144.507  66.035  1.00  0.00            
ATOM   4293  R1  CHO   597      60.501 144.307  63.785  1.00  0.00            
ATOM   4294  R2  CHO   597      63.101 143.407  64.035  1.00  0.00            
ATOM   4295  R3  CHO   597      62.351 141.707  62.085  1.00  0.00            
ATOM   4296  R4  CHO   597      65.251 141.407  62.235  1.00  0.00            
ATOM   4297  R5  CHO   597      64.101 141.857  60.435  1.00  0.00            
ATOM   4298  C1  CHO   597      65.801 138.657  59.335  1.00  0.00           C
ATOM   4299  C2  CHO   597      68.351 137.457  58.935  1.00  0.00           C
ATOM   4300  ROH CHO   598     137.801 189.507  31.785  1.00  0.00            
ATOM   4301  R1  CHO   598     135.501 188.457  30.535  1.00  0.00            
ATOM   4302  R2  CHO   598     133.301 190.007  29.835  1.00  0.00            
ATOM   4303  R3  CHO   598     133.701 188.957  27.385  1.00  0.00            
ATOM   4304  R4  CHO   598     130.851 189.557  27.485  1.00  0.00            
ATOM   4305  R5  CHO   598     131.751 187.657  26.985  1.00  0.00            
ATOM   4306  C1  CHO   598     129.801 188.257  23.785  1.00  0.00           C
ATOM   4307  C2  CHO   598     127.451 187.707  21.535  1.00  0.00           C
ATOM   4308  ROH CHO   599     198.651 184.807  23.135  1.00  0.00            
ATOM   4309  R1  CHO   599     199.501 185.457  25.735  1.00  0.00            
ATOM   4310  R2  CHO   599     201.751 187.007  26.235  1.00  0.00            
ATOM   4311  R3  CHO   599     200.001 188.507  27.685  1.00  0.00            
ATOM   4312  R4  CHO   599     202.401 188.407  29.335  1.00  0.00            
ATOM   4313  R5  CHO   599     200.401 187.857  29.985  1.00  0.00            
ATOM   4314  C1  CHO   599     201.151 190.607  32.485  1.00  0.00           C
ATOM   4315  C2  CHO   599     200.951 192.907  36.135  1.00  0.00           C
ATOM   4316  ROH CHO   600     113.251 169.857  53.835  1.00  0.00            
ATOM   4317  R1  CHO   600     113.851 170.557  51.185  1.00  0.00            
ATOM   4318  R2  CHO   600     115.051 168.857  49.385  1.00  0.00            
ATOM   4319  R3  CHO   600     112.901 169.457  47.835  1.00  0.00            
ATOM   4320  R4  CHO   600     114.801 168.257  45.985  1.00  0.00            
ATOM   4321  R5  CHO   600     113.801 170.207  45.785  1.00  0.00            
ATOM   4322  C1  CHO   600     112.651 168.507  42.585  1.00  0.00           C
ATOM   4323  C2  CHO   600     112.551 165.707  40.135  1.00  0.00           C
ATOM   4324  ROH CHO   601     174.001  77.157  16.535  1.00  0.00            
ATOM   4325  R1  CHO   601     173.101  79.807  17.135  1.00  0.00            
ATOM   4326  R2  CHO   601     171.651  81.307  15.285  1.00  0.00            
ATOM   4327  R3  CHO   601     169.901  81.507  17.385  1.00  0.00            
ATOM   4328  R4  CHO   601     169.001  83.507  15.435  1.00  0.00            
ATOM   4329  R5  CHO   601     169.451  83.857  17.535  1.00  0.00            
ATOM   4330  C1  CHO   601     165.851  85.007  17.435  1.00  0.00           C
ATOM   4331  C2  CHO   601     164.851  87.107  14.235  1.00  0.00           C
ATOM   4332  ROH CHO   602     143.001 212.557  22.235  1.00  0.00            
ATOM   4333  R1  CHO   602     145.551 212.057  23.285  1.00  0.00            
ATOM   4334  R2  CHO   602     146.101 212.257  26.035  1.00  0.00            
ATOM   4335  R3  CHO   602     147.051 209.707  25.685  1.00  0.00            
ATOM   4336  R4  CHO   602     148.351 210.657  28.135  1.00  0.00            
ATOM   4337  R5  CHO   602     149.351 209.857  26.385  1.00  0.00            
ATOM   4338  C1  CHO   602     150.501 207.357  29.035  1.00  0.00           C
ATOM   4339  C2  CHO   602     151.401 202.457  29.735  1.00  0.00           C
ATOM   4340  ROH CHO   603     137.651  50.907  46.285  1.00  0.00            
ATOM   4341  R1  CHO   603     136.151  50.757  43.885  1.00  0.00            
ATOM   4342  R2  CHO   603     135.901  52.857  42.135  1.00  0.00            
ATOM   4343  R3  CHO   603     136.851  51.057  40.285  1.00  0.00            
ATOM   4344  R4  CHO   603     135.701  53.207  38.685  1.00  0.00            
ATOM   4345  R5  CHO   603     135.201  51.107  38.535  1.00  0.00            
ATOM   4346  C1  CHO   603     136.451  51.757  34.985  1.00  0.00           C
ATOM   4347  C2  CHO   603     135.251  54.257  32.385  1.00  0.00           C
ATOM   4348  ROH CHO   604      67.651 185.557  41.835  1.00  0.00            
ATOM   4349  R1  CHO   604      66.951 185.357  39.085  1.00  0.00            
ATOM   4350  R2  CHO   604      68.851 185.407  37.035  1.00  0.00            
ATOM   4351  R3  CHO   604      67.701 183.057  36.335  1.00  0.00            
ATOM   4352  R4  CHO   604      67.701 184.657  33.885  1.00  0.00            
ATOM   4353  R5  CHO   604      65.951 183.707  34.785  1.00  0.00            
ATOM   4354  C1  CHO   604      65.951 182.007  31.335  1.00  0.00           C
ATOM   4355  C2  CHO   604      65.601 180.507  28.035  1.00  0.00           C
ATOM   4356  ROH CHO   605     208.351 222.757  17.635  1.00  0.00            
ATOM   4357  R1  CHO   605     207.901 223.707  20.235  1.00  0.00            
ATOM   4358  R2  CHO   605     206.151 222.507  21.985  1.00  0.00            
ATOM   4359  R3  CHO   605     208.301 222.457  23.635  1.00  0.00            
ATOM   4360  R4  CHO   605     206.051 221.807  25.385  1.00  0.00            
ATOM   4361  R5  CHO   605     207.551 223.357  25.685  1.00  0.00            
ATOM   4362  C1  CHO   605     208.051 221.357  28.885  1.00  0.00           C
ATOM   4363  C2  CHO   605     209.351 218.807  32.335  1.00  0.00           C
ATOM   4364  ROH CHO   606       8.501 200.207  41.285  1.00  0.00            
ATOM   4365  R1  CHO   606       8.151 200.757  38.535  1.00  0.00            
ATOM   4366  R2  CHO   606       6.051 202.307  37.585  1.00  0.00            
ATOM   4367  R3  CHO   606       8.101 203.707  36.435  1.00  0.00            
ATOM   4368  R4  CHO   606       5.801 204.157  34.685  1.00  0.00            
ATOM   4369  R5  CHO   606       7.751 203.457  34.085  1.00  0.00            
ATOM   4370  C1  CHO   606       7.501 206.557  31.935  1.00  0.00           C
ATOM   4371  C2  CHO   606       8.701 208.257  28.535  1.00  0.00           C
ATOM   4372  ROH CHO   607     171.251 180.407  28.085  1.00  0.00            
ATOM   4373  R1  CHO   607     170.651 180.157  30.835  1.00  0.00            
ATOM   4374  R2  CHO   607     168.101 179.557  31.735  1.00  0.00            
ATOM   4375  R3  CHO   607     169.401 177.557  33.035  1.00  0.00            
ATOM   4376  R4  CHO   607     166.551 177.107  33.635  1.00  0.00            
ATOM   4377  R5  CHO   607     168.151 177.257  35.085  1.00  0.00            
ATOM   4378  C1  CHO   607     166.901 173.807  35.985  1.00  0.00           C
ATOM   4379  C2  CHO   607     163.951 173.107  37.885  1.00  0.00           C
ATOM   4380  ROH CHO   608      90.301 208.907  41.035  1.00  0.00            
ATOM   4381  R1  CHO   608      90.201 210.557  38.735  1.00  0.00            
ATOM   4382  R2  CHO   608      91.601 209.957  36.435  1.00  0.00            
ATOM   4383  R3  CHO   608      89.151 210.207  35.285  1.00  0.00            
ATOM   4384  R4  CHO   608      90.751 208.707  33.335  1.00  0.00            
ATOM   4385  R5  CHO   608      89.651 210.507  32.985  1.00  0.00            
ATOM   4386  C1  CHO   608      87.951 208.157  30.485  1.00  0.00           C
ATOM   4387  C2  CHO   608      87.351 208.857  27.035  1.00  0.00           C
ATOM   4388  ROH CHO   609     111.551 118.907  49.785  1.00  0.00            
ATOM   4389  R1  CHO   609     114.401 118.607  50.035  1.00  0.00            
ATOM   4390  R2  CHO   609     116.151 120.607  49.285  1.00  0.00            
ATOM   4391  R3  CHO   609     117.051 120.307  51.835  1.00  0.00            
ATOM   4392  R4  CHO   609     118.701 122.507  50.685  1.00  0.00            
ATOM   4393  R5  CHO   609     119.401 120.657  51.685  1.00  0.00            
ATOM   4394  C1  CHO   609     121.001 123.307  53.935  1.00  0.00           C
ATOM   4395  C2  CHO   609     123.351 123.607  55.335  1.00  0.00           C
ATOM   4396  ROH CHO   610      33.751 224.007  27.735  1.00  0.00            
ATOM   4397  R1  CHO   610      34.651 224.557  30.335  1.00  0.00            
ATOM   4398  R2  CHO   610      37.251 225.307  30.885  1.00  0.00            
ATOM   4399  R3  CHO   610      36.051 227.407  32.085  1.00  0.00            
ATOM   4400  R4  CHO   610      38.601 227.157  33.485  1.00  0.00            
ATOM   4401  R5  CHO   610      36.651 227.207  34.385  1.00  0.00            
ATOM   4402  C1  CHO   610      38.301 230.207  36.085  1.00  0.00           C
ATOM   4403  C2  CHO   610      38.651 230.607  39.585  1.00  0.00           C
ATOM   4404  ROH CHO   611     187.701 197.557  30.535  1.00  0.00            
ATOM   4405  R1  CHO   611     188.201 196.307  28.035  1.00  0.00            
ATOM   4406  R2  CHO   611     187.851 193.607  27.585  1.00  0.00            
ATOM   4407  R3  CHO   611     186.201 194.457  25.585  1.00  0.00            
ATOM   4408  R4  CHO   611     187.201 191.857  24.685  1.00  0.00            
ATOM   4409  R5  CHO   611     187.301 193.707  23.585  1.00  0.00            
ATOM   4410  C1  CHO   611     185.301 191.657  21.085  1.00  0.00           C
ATOM   4411  C2  CHO   611     183.101 188.157  20.185  1.00  0.00           C
ATOM   4412  ROH CHO   612     222.951  -0.743  22.385  1.00  0.00            
ATOM   4413  R1  CHO   612     221.601   1.207  23.935  1.00  0.00            
ATOM   4414  R2  CHO   612     220.601   0.657  26.485  1.00  0.00            
ATOM   4415  R3  CHO   612     222.101   2.757  27.185  1.00  0.00            
ATOM   4416  R4  CHO   612     219.951   2.707  29.185  1.00  0.00            
ATOM   4417  R5  CHO   612     220.551   4.407  27.985  1.00  0.00            
ATOM   4418  C1  CHO   612     221.001   5.907  31.435  1.00  0.00           C
ATOM   4419  C2  CHO   612     219.151   8.657  33.735  1.00  0.00           C
ATOM   4420  ROH CHO   613     218.401 212.157  39.085  1.00  0.00            
ATOM   4421  R1  CHO   613     220.801 211.107  38.085  1.00  0.00            
ATOM   4422  R2  CHO   613     220.901 208.607  36.885  1.00  0.00            
ATOM   4423  R3  CHO   613     222.001 209.957  34.835  1.00  0.00            
ATOM   4424  R4  CHO   613     222.451 207.157  34.185  1.00  0.00            
ATOM   4425  R5  CHO   613     223.951 208.707  34.235  1.00  0.00            
ATOM   4426  C1  CHO   613     224.351 207.607  30.635  1.00  0.00           C
ATOM   4427  C2  CHO   613     223.801 208.307  26.785  1.00  0.00           C
ATOM   4428  ROH CHO   614      76.201  87.507  35.535  1.00  0.00            
ATOM   4429  R1  CHO   614      74.651  87.757  33.185  1.00  0.00            
ATOM   4430  R2  CHO   614      75.151  89.707  31.285  1.00  0.00            
ATOM   4431  R3  CHO   614      75.251  87.557  29.585  1.00  0.00            
ATOM   4432  R4  CHO   614      75.201  89.907  27.835  1.00  0.00            
ATOM   4433  R5  CHO   614      73.851  88.207  27.735  1.00  0.00            
ATOM   4434  C1  CHO   614      75.301  88.007  24.235  1.00  0.00           C
ATOM   4435  C2  CHO   614      76.151  89.457  21.135  1.00  0.00           C
ATOM   4436  ROH CHO   615     100.251 105.957  42.235  1.00  0.00            
ATOM   4437  R1  CHO   615      98.101 106.407  40.485  1.00  0.00            
ATOM   4438  R2  CHO   615      97.951 108.657  38.885  1.00  0.00            
ATOM   4439  R3  CHO   615      97.651 106.857  36.885  1.00  0.00            
ATOM   4440  R4  CHO   615      97.701 109.457  35.535  1.00  0.00            
ATOM   4441  R5  CHO   615      96.151 107.907  35.335  1.00  0.00            
ATOM   4442  C1  CHO   615      97.301 108.257  31.685  1.00  0.00           C
ATOM   4443  C2  CHO   615      98.301 109.157  28.185  1.00  0.00           C
ATOM   4444  ROH CHO   616     218.501 145.507  45.585  1.00  0.00            
ATOM   4445  R1  CHO   616     219.451 146.407  48.085  1.00  0.00            
ATOM   4446  R2  CHO   616     218.351 148.557  49.435  1.00  0.00            
ATOM   4447  R3  CHO   616     218.201 146.757  51.435  1.00  0.00            
ATOM   4448  R4  CHO   616     218.251 149.357  52.785  1.00  0.00            
ATOM   4449  R5  CHO   616     219.551 147.707  53.185  1.00  0.00            
ATOM   4450  C1  CHO   616     218.051 148.157  56.635  1.00  0.00           C
ATOM   4451  C2  CHO   616     216.751 150.757  59.285  1.00  0.00           C
ATOM   4452  ROH CHO   617     101.901 195.307  20.785  1.00  0.00            
ATOM   4453  R1  CHO   617     103.451 194.607  23.085  1.00  0.00            
ATOM   4454  R2  CHO   617     105.651 196.057  23.835  1.00  0.00            
ATOM   4455  R3  CHO   617     104.301 196.207  26.235  1.00  0.00            
ATOM   4456  R4  CHO   617     107.101 196.807  26.885  1.00  0.00            
ATOM   4457  R5  CHO   617     105.851 195.257  27.835  1.00  0.00            
ATOM   4458  C1  CHO   617     106.701 197.357  30.885  1.00  0.00           C
ATOM   4459  C2  CHO   617     107.801 199.807  34.435  1.00  0.00           C
ATOM   4460  ROH CHO   618      37.551 115.007  58.085  1.00  0.00            
ATOM   4461  R1  CHO   618      37.951 116.157  55.535  1.00  0.00            
ATOM   4462  R2  CHO   618      40.001 115.407  53.835  1.00  0.00            
ATOM   4463  R3  CHO   618      37.951 115.107  52.085  1.00  0.00            
ATOM   4464  R4  CHO   618      40.351 115.307  50.385  1.00  0.00            
ATOM   4465  R5  CHO   618      38.551 116.507  50.235  1.00  0.00            
ATOM   4466  C1  CHO   618      38.651 114.957  46.735  1.00  0.00           C
ATOM   4467  C2  CHO   618      41.601 116.557  43.685  1.00  0.00           C
ATOM   4468  ROH CHO   619     126.601 215.807  46.835  1.00  0.00            
ATOM   4469  R1  CHO   619     125.751 215.207  44.185  1.00  0.00            
ATOM   4470  R2  CHO   619     127.201 216.057  41.985  1.00  0.00            
ATOM   4471  R3  CHO   619     127.101 213.407  41.335  1.00  0.00            
ATOM   4472  R4  CHO   619     128.351 214.707  38.985  1.00  0.00            
ATOM   4473  R5  CHO   619     126.601 213.357  38.985  1.00  0.00            
ATOM   4474  C1  CHO   619     128.901 211.457  36.685  1.00  0.00           C
ATOM   4475  C2  CHO   619     127.351 209.307  33.885  1.00  0.00           C
ATOM   4476  ROH CHO   620     208.501  22.557  36.935  1.00  0.00            
ATOM   4477  R1  CHO   620     210.651  24.107  37.935  1.00  0.00            
ATOM   4478  R2  CHO   620     210.851  24.807  40.585  1.00  0.00            
ATOM   4479  R3  CHO   620     213.301  23.657  40.385  1.00  0.00            
ATOM   4480  R4  CHO   620     213.501  25.457  42.685  1.00  0.00            
ATOM   4481  R5  CHO   620     214.801  25.457  40.935  1.00  0.00            
ATOM   4482  C1  CHO   620     217.351  24.807  43.685  1.00  0.00           C
ATOM   4483  C2  CHO   620     217.551  28.107  46.735  1.00  0.00           C
ATOM   4484  ROH CHO   621     129.301 114.757  53.735  1.00  0.00            
ATOM   4485  R1  CHO   621     128.101 114.107  51.285  1.00  0.00            
ATOM   4486  R2  CHO   621     125.751 115.307  50.435  1.00  0.00            
ATOM   4487  R3  CHO   621     127.201 115.907  48.235  1.00  0.00            
ATOM   4488  R4  CHO   621     124.601 115.107  47.185  1.00  0.00            
ATOM   4489  R5  CHO   621     126.501 114.307  46.635  1.00  0.00            
ATOM   4490  C1  CHO   621     125.301 115.557  43.235  1.00  0.00           C
ATOM   4491  C2  CHO   621     124.851 114.107  39.335  1.00  0.00           C
ATOM   4492  ROH CHO   622      61.651 227.757  42.835  1.00  0.00            
ATOM   4493  R1  CHO   622      62.201 226.907  45.485  1.00  0.00            
ATOM   4494  R2  CHO   622      64.801 226.607  46.385  1.00  0.00            
ATOM   4495  R3  CHO   622      63.951 228.307  48.335  1.00  0.00            
ATOM   4496  R4  CHO   622      65.301 226.107  49.785  1.00  0.00            
ATOM   4497  R5  CHO   622      63.301 226.857  50.135  1.00  0.00            
ATOM   4498  C1  CHO   622      64.801 227.457  53.585  1.00  0.00           C
ATOM   4499  C2  CHO   622      63.501 227.807  57.235  1.00  0.00           C
ATOM   4500  ROH CHO   623      91.301  75.907  33.785  1.00  0.00            
ATOM   4501  R1  CHO   623      89.301  75.057  31.935  1.00  0.00            
ATOM   4502  R2  CHO   623      86.901  76.457  31.635  1.00  0.00            
ATOM   4503  R3  CHO   623      87.651  76.507  29.035  1.00  0.00            
ATOM   4504  R4  CHO   623      84.901  77.457  29.035  1.00  0.00            
ATOM   4505  R5  CHO   623      85.701  75.807  27.835  1.00  0.00            
ATOM   4506  C1  CHO   623      84.401  78.107  25.035  1.00  0.00           C
ATOM   4507  C2  CHO   623      82.601  76.507  23.085  1.00  0.00           C
ATOM   4508  ROH CHO   624      63.651 196.257  58.835  1.00  0.00            
ATOM   4509  R1  CHO   624      64.651 194.757  56.685  1.00  0.00            
ATOM   4510  R2  CHO   624      63.001 193.257  55.035  1.00  0.00            
ATOM   4511  R3  CHO   624      64.201 194.707  53.035  1.00  0.00            
ATOM   4512  R4  CHO   624      63.101 192.407  51.685  1.00  0.00            
ATOM   4513  R5  CHO   624      65.151 193.107  51.585  1.00  0.00            
ATOM   4514  C1  CHO   624      64.251 193.257  47.885  1.00  0.00           C
ATOM   4515  C2  CHO   624      66.201 190.657  44.685  1.00  0.00           C
ATOM   4516  ROH CHO   625     208.501 136.107  35.885  1.00  0.00            
ATOM   4517  R1  CHO   625     211.251 135.507  36.385  1.00  0.00            
ATOM   4518  R2  CHO   625     212.451 136.057  38.835  1.00  0.00            
ATOM   4519  R3  CHO   625     213.051 133.407  38.735  1.00  0.00            
ATOM   4520  R4  CHO   625     215.401 134.707  39.935  1.00  0.00            
ATOM   4521  R5  CHO   625     215.401 133.407  38.185  1.00  0.00            
ATOM   4522  C1  CHO   625     217.751 131.457  40.485  1.00  0.00           C
ATOM   4523  C2  CHO   625     221.101 133.157  39.935  1.00  0.00           C
ATOM   4524  ROH CHO   626     117.751 100.107  36.235  1.00  0.00            
ATOM   4525  R1  CHO   626     115.701  99.107  34.535  1.00  0.00            
ATOM   4526  R2  CHO   626     114.601 100.557  32.435  1.00  0.00            
ATOM   4527  R3  CHO   626     115.301  98.357  31.035  1.00  0.00            
ATOM   4528  R4  CHO   626     113.451  99.857  29.285  1.00  0.00            
ATOM   4529  R5  CHO   626     113.251  97.757  29.885  1.00  0.00            
ATOM   4530  C1  CHO   626     113.401  97.357  26.085  1.00  0.00           C
ATOM   4531  C2  CHO   626     113.301 101.157  24.135  1.00  0.00           C
ATOM   4532  ROH CHO   627      33.151 164.807  46.435  1.00  0.00            
ATOM   4533  R1  CHO   627      34.551 164.257  48.835  1.00  0.00            
ATOM   4534  R2  CHO   627      36.751 165.757  49.685  1.00  0.00            
ATOM   4535  R3  CHO   627      35.251 166.107  51.935  1.00  0.00            
ATOM   4536  R4  CHO   627      37.951 167.007  52.635  1.00  0.00            
ATOM   4537  R5  CHO   627      36.751 165.507  53.685  1.00  0.00            
ATOM   4538  C1  CHO   627      37.251 168.057  56.485  1.00  0.00           C
ATOM   4539  C2  CHO   627      37.351 169.107  60.335  1.00  0.00           C
ATOM   4540  ROH CHO   628     202.151 207.357  17.835  1.00  0.00            
ATOM   4541  R1  CHO   628     200.351 207.807  19.985  1.00  0.00            
ATOM   4542  R2  CHO   628     200.851 207.057  22.535  1.00  0.00            
ATOM   4543  R3  CHO   628     200.351 209.657  23.085  1.00  0.00            
ATOM   4544  R4  CHO   628     199.801 208.257  25.635  1.00  0.00            
ATOM   4545  R5  CHO   628     198.451 209.607  24.585  1.00  0.00            
ATOM   4546  C1  CHO   628     198.751 211.407  27.935  1.00  0.00           C
ATOM   4547  C2  CHO   628     195.251 213.207  28.485  1.00  0.00           C
ATOM   4548  ROH CHO   629     177.901 112.807  23.035  1.00  0.00            
ATOM   4549  R1  CHO   629     177.301 110.057  22.885  1.00  0.00            
ATOM   4550  R2  CHO   629     178.801 108.257  21.485  1.00  0.00            
ATOM   4551  R3  CHO   629     178.901 106.957  23.885  1.00  0.00            
ATOM   4552  R4  CHO   629     179.001 104.807  21.835  1.00  0.00            
ATOM   4553  R5  CHO   629     177.601 104.957  23.485  1.00  0.00            
ATOM   4554  C1  CHO   629     179.201 101.607  24.285  1.00  0.00           C
ATOM   4555  C2  CHO   629     176.951  99.607  21.135  1.00  0.00           C
ATOM   4556  ROH CHO   630      34.651 120.207  39.285  1.00  0.00            
ATOM   4557  R1  CHO   630      36.751 121.107  37.635  1.00  0.00            
ATOM   4558  R2  CHO   630      37.851 119.607  35.585  1.00  0.00            
ATOM   4559  R3  CHO   630      37.251 121.807  34.085  1.00  0.00            
ATOM   4560  R4  CHO   630      39.351 120.407  32.585  1.00  0.00            
ATOM   4561  R5  CHO   630      39.351 122.457  33.185  1.00  0.00            
ATOM   4562  C1  CHO   630      39.651 122.907  29.435  1.00  0.00           C
ATOM   4563  C2  CHO   630      39.851 122.907  26.035  1.00  0.00           C
ATOM   4564  ROH CHO   631      55.801  14.257  23.235  1.00  0.00            
ATOM   4565  R1  CHO   631      55.801  14.107  26.035  1.00  0.00            
ATOM   4566  R2  CHO   631      58.151  13.857  27.485  1.00  0.00            
ATOM   4567  R3  CHO   631      57.251  16.057  28.785  1.00  0.00            
ATOM   4568  R4  CHO   631      58.401  14.407  30.885  1.00  0.00            
ATOM   4569  R5  CHO   631      56.401  15.257  30.835  1.00  0.00            
ATOM   4570  C1  CHO   631      57.701  16.807  34.085  1.00  0.00           C
ATOM   4571  C2  CHO   631      57.401  13.057  35.485  1.00  0.00           C
ATOM   4572  ROH CHO   632     175.851  69.657  42.685  1.00  0.00            
ATOM   4573  R1  CHO   632     176.601  70.407  40.035  1.00  0.00            
ATOM   4574  R2  CHO   632     178.351  68.857  38.485  1.00  0.00            
ATOM   4575  R3  CHO   632     176.301  68.907  36.735  1.00  0.00            
ATOM   4576  R4  CHO   632     178.701  69.307  35.085  1.00  0.00            
ATOM   4577  R5  CHO   632     176.951  70.557  35.135  1.00  0.00            
ATOM   4578  C1  CHO   632     177.001  69.607  31.435  1.00  0.00           C
ATOM   4579  C2  CHO   632     176.051  71.357  28.235  1.00  0.00           C
ATOM   4580  ROH CHO   633     103.601  74.707  52.235  1.00  0.00            
ATOM   4581  R1  CHO   633     103.851  74.607  49.385  1.00  0.00            
ATOM   4582  R2  CHO   633     101.851  73.657  47.735  1.00  0.00            
ATOM   4583  R3  CHO   633     102.151  76.057  46.535  1.00  0.00            
ATOM   4584  R4  CHO   633     100.751  74.407  44.585  1.00  0.00            
ATOM   4585  R5  CHO   633     102.601  75.557  44.235  1.00  0.00            
ATOM   4586  C1  CHO   633     100.351  77.107  41.585  1.00  0.00           C
ATOM   4587  C2  CHO   633     101.251  79.707  38.385  1.00  0.00           C
ATOM   4588  ROH CHO   634       6.501  61.657  52.085  1.00  0.00            
ATOM   4589  R1  CHO   634       6.801  61.757  49.285  1.00  0.00            
ATOM   4590  R2  CHO   634       8.351  63.607  47.985  1.00  0.00            
ATOM   4591  R3  CHO   634       9.551  61.457  46.885  1.00  0.00            
ATOM   4592  R4  CHO   634      10.101  63.607  45.035  1.00  0.00            
ATOM   4593  R5  CHO   634       9.201  61.657  44.535  1.00  0.00            
ATOM   4594  C1  CHO   634      12.251  61.557  42.235  1.00  0.00           C
ATOM   4595  C2  CHO   634      13.001  60.157  37.635  1.00  0.00           C
ATOM   4596  ROH CHO   635      23.401  58.957  27.435  1.00  0.00            
ATOM   4597  R1  CHO   635      24.351  60.007  29.885  1.00  0.00            
ATOM   4598  R2  CHO   635      23.351  62.357  30.985  1.00  0.00            
ATOM   4599  R3  CHO   635      22.951  60.757  33.185  1.00  0.00            
ATOM   4600  R4  CHO   635      22.901  63.507  34.235  1.00  0.00            
ATOM   4601  R5  CHO   635      24.151  61.907  34.935  1.00  0.00            
ATOM   4602  C1  CHO   635      22.201  62.707  38.135  1.00  0.00           C
ATOM   4603  C2  CHO   635      23.851  65.657  40.085  1.00  0.00           C
ATOM   4604  ROH CHO   636     179.501  10.907  43.435  1.00  0.00            
ATOM   4605  R1  CHO   636     180.651  10.307  40.885  1.00  0.00            
ATOM   4606  R2  CHO   636     180.451  12.007  38.735  1.00  0.00            
ATOM   4607  R3  CHO   636     183.151  11.807  38.735  1.00  0.00            
ATOM   4608  R4  CHO   636     182.401  12.107  35.885  1.00  0.00            
ATOM   4609  R5  CHO   636     183.601  10.507  36.785  1.00  0.00            
ATOM   4610  C1  CHO   636     186.051  11.907  34.185  1.00  0.00           C
ATOM   4611  C2  CHO   636     186.851  13.357  30.935  1.00  0.00           C
ATOM   4612  ROH CHO   637     179.901  23.507  15.985  1.00  0.00            
ATOM   4613  R1  CHO   637     179.101  23.957  18.635  1.00  0.00            
ATOM   4614  R2  CHO   637     178.201  21.957  20.335  1.00  0.00            
ATOM   4615  R3  CHO   637     180.151  22.907  21.985  1.00  0.00            
ATOM   4616  R4  CHO   637     178.701  20.957  23.585  1.00  0.00            
ATOM   4617  R5  CHO   637     179.101  23.007  24.135  1.00  0.00            
ATOM   4618  C1  CHO   637     180.801  21.257  27.035  1.00  0.00           C
ATOM   4619  C2  CHO   637     179.501  18.757  28.285  1.00  0.00           C
ATOM   4620  ROH CHO   638     148.301  12.457  26.135  1.00  0.00            
ATOM   4621  R1  CHO   638     149.751  11.757  23.785  1.00  0.00            
ATOM   4622  R2  CHO   638     148.501  11.507  21.335  1.00  0.00            
ATOM   4623  R3  CHO   638     150.401  13.307  20.535  1.00  0.00            
ATOM   4624  R4  CHO   638     149.751  11.757  18.135  1.00  0.00            
ATOM   4625  R5  CHO   638     151.751  12.107  18.985  1.00  0.00            
ATOM   4626  C1  CHO   638     152.251  13.607  15.535  1.00  0.00           C
ATOM   4627  C2  CHO   638     153.101  14.057  12.735  1.00  0.00           C
ATOM   4628  ROH CHO   639     120.351 227.507  47.735  1.00  0.00            
ATOM   4629  R1  CHO   639     121.251 226.757  45.135  1.00  0.00            
ATOM   4630  R2  CHO   639     120.151 224.707  43.685  1.00  0.00            
ATOM   4631  R3  CHO   639     119.801 226.607  41.785  1.00  0.00            
ATOM   4632  R4  CHO   639     119.501 224.057  40.385  1.00  0.00            
ATOM   4633  R5  CHO   639     120.851 225.657  39.835  1.00  0.00            
ATOM   4634  C1  CHO   639     118.801 225.457  36.635  1.00  0.00           C
ATOM   4635  C2  CHO   639     118.951 223.257  32.785  1.00  0.00           C
ATOM   4636  ROH CHO   640      92.751 226.757  20.935  1.00  0.00            
ATOM   4637  R1  CHO   640      95.101 226.157  22.435  1.00  0.00            
ATOM   4638  R2  CHO   640      96.151 227.857  24.285  1.00  0.00            
ATOM   4639  R3  CHO   640      96.001 225.707  25.935  1.00  0.00            
ATOM   4640  R4  CHO   640      97.301 227.757  27.535  1.00  0.00            
ATOM   4641  R5  CHO   640      98.051 225.707  27.135  1.00  0.00            
ATOM   4642  C1  CHO   640      97.851 225.607  30.985  1.00  0.00           C
ATOM   4643  C2  CHO   640     102.001 226.757  32.085  1.00  0.00           C
ATOM   4644  ROH CHO   641      50.901 118.007  43.685  1.00  0.00            
ATOM   4645  R1  CHO   641      49.651 118.507  41.235  1.00  0.00            
ATOM   4646  R2  CHO   641      51.101 118.857  38.885  1.00  0.00            
ATOM   4647  R3  CHO   641      49.401 116.857  37.985  1.00  0.00            
ATOM   4648  R4  CHO   641      49.901 118.557  35.635  1.00  0.00            
ATOM   4649  R5  CHO   641      47.951 117.957  36.435  1.00  0.00            
ATOM   4650  C1  CHO   641      47.651 116.557  32.935  1.00  0.00           C
ATOM   4651  C2  CHO   641      47.551 116.957  29.135  1.00  0.00           C
ATOM   4652  ROH CHO   642      54.151 181.307  48.035  1.00  0.00            
ATOM   4653  R1  CHO   642      55.301 181.957  50.535  1.00  0.00            
ATOM   4654  R2  CHO   642      56.351 184.407  51.085  1.00  0.00            
ATOM   4655  R3  CHO   642      54.651 184.357  53.185  1.00  0.00            
ATOM   4656  R4  CHO   642      57.201 185.257  54.335  1.00  0.00            
ATOM   4657  R5  CHO   642      56.001 183.557  55.035  1.00  0.00            
ATOM   4658  C1  CHO   642      56.101 185.657  58.185  1.00  0.00           C
ATOM   4659  C2  CHO   642      57.051 187.007  61.085  1.00  0.00           C
ATOM   4660  ROH CHO   643     178.601 208.707  28.535  1.00  0.00            
ATOM   4661  R1  CHO   643     176.751 207.557  30.385  1.00  0.00            
ATOM   4662  R2  CHO   643     177.451 205.457  32.035  1.00  0.00            
ATOM   4663  R3  CHO   643     176.551 207.107  33.985  1.00  0.00            
ATOM   4664  R4  CHO   643     176.751 204.507  35.285  1.00  0.00            
ATOM   4665  R5  CHO   643     175.001 205.807  35.235  1.00  0.00            
ATOM   4666  C1  CHO   643     175.501 205.507  38.985  1.00  0.00           C
ATOM   4667  C2  CHO   643     174.951 203.457  42.585  1.00  0.00           C
ATOM   4668  ROH CHO   644     206.851 191.607  42.535  1.00  0.00            
ATOM   4669  R1  CHO   644     209.251 190.957  43.835  1.00  0.00            
ATOM   4670  R2  CHO   644     209.951 192.057  46.285  1.00  0.00            
ATOM   4671  R3  CHO   644     210.251 189.457  46.985  1.00  0.00            
ATOM   4672  R4  CHO   644     210.851 190.957  49.435  1.00  0.00            
ATOM   4673  R5  CHO   644     212.101 189.407  48.485  1.00  0.00            
ATOM   4674  C1  CHO   644     211.651 187.857  51.935  1.00  0.00           C
ATOM   4675  C2  CHO   644     211.951 184.057  53.735  1.00  0.00           C
ATOM   4676  ROH CHO   645      18.451  10.007  23.235  1.00  0.00            
ATOM   4677  R1  CHO   645      20.501   8.707  24.585  1.00  0.00            
ATOM   4678  R2  CHO   645      20.051   6.557  26.285  1.00  0.00            
ATOM   4679  R3  CHO   645      21.851   5.307  24.685  1.00  0.00            
ATOM   4680  R4  CHO   645      21.701   3.607  27.085  1.00  0.00            
ATOM   4681  R5  CHO   645      23.501   4.407  26.185  1.00  0.00            
ATOM   4682  C1  CHO   645      24.301   0.707  26.035  1.00  0.00           C
ATOM   4683  C2  CHO   645      23.651  -3.793  26.535  1.00  0.00           C
ATOM   4684  ROH CHO   646     145.651 114.307  52.835  1.00  0.00            
ATOM   4685  R1  CHO   646     147.001 114.207  50.385  1.00  0.00            
ATOM   4686  R2  CHO   646     146.251 112.507  48.335  1.00  0.00            
ATOM   4687  R3  CHO   646     146.201 114.757  46.885  1.00  0.00            
ATOM   4688  R4  CHO   646     147.351 112.757  45.085  1.00  0.00            
ATOM   4689  R5  CHO   646     148.201 114.707  45.585  1.00  0.00            
ATOM   4690  C1  CHO   646     147.951 115.107  41.785  1.00  0.00           C
ATOM   4691  C2  CHO   646     148.651 115.057  37.635  1.00  0.00           C
ATOM   4692  ROH CHO   647       3.401 120.207  39.035  1.00  0.00            
ATOM   4693  R1  CHO   647       4.301 119.257  41.535  1.00  0.00            
ATOM   4694  R2  CHO   647       4.651 120.957  43.735  1.00  0.00            
ATOM   4695  R3  CHO   647       3.001 119.157  44.935  1.00  0.00            
ATOM   4696  R4  CHO   647       3.851 120.957  47.085  1.00  0.00            
ATOM   4697  R5  CHO   647       4.051 118.757  47.085  1.00  0.00            
ATOM   4698  C1  CHO   647       1.901 119.207  50.235  1.00  0.00           C
ATOM   4699  C2  CHO   647       2.151 116.557  53.935  1.00  0.00           C
ATOM   4700  ROH CHO   648     137.351 142.707  22.035  1.00  0.00            
ATOM   4701  R1  CHO   648     138.401 145.307  21.885  1.00  0.00            
ATOM   4702  R2  CHO   648     140.151 146.307  23.785  1.00  0.00            
ATOM   4703  R3  CHO   648     141.651 146.857  21.585  1.00  0.00            
ATOM   4704  R4  CHO   648     142.451 148.907  23.585  1.00  0.00            
ATOM   4705  R5  CHO   648     141.751 149.257  21.535  1.00  0.00            
ATOM   4706  C1  CHO   648     145.201 150.907  21.385  1.00  0.00           C
ATOM   4707  C2  CHO   648     147.251 154.057  20.385  1.00  0.00           C
ATOM   4708  ROH CHO   649     122.851  12.857  46.635  1.00  0.00            
ATOM   4709  R1  CHO   649     122.301  10.557  45.035  1.00  0.00            
ATOM   4710  R2  CHO   649     121.301  10.757  42.485  1.00  0.00            
ATOM   4711  R3  CHO   649     123.451   9.257  41.835  1.00  0.00            
ATOM   4712  R4  CHO   649     121.551   8.807  39.635  1.00  0.00            
ATOM   4713  R5  CHO   649     122.501   7.257  40.885  1.00  0.00            
ATOM   4714  C1  CHO   649     123.751   6.207  37.435  1.00  0.00           C
ATOM   4715  C2  CHO   649     124.151   3.957  33.785  1.00  0.00           C
ATOM   4716  ROH CHO   650     108.351 135.107  57.985  1.00  0.00            
ATOM   4717  R1  CHO   650     108.451 135.007  55.185  1.00  0.00            
ATOM   4718  R2  CHO   650     109.051 132.707  53.785  1.00  0.00            
ATOM   4719  R3  CHO   650     106.701 133.207  52.535  1.00  0.00            
ATOM   4720  R4  CHO   650     108.501 132.307  50.385  1.00  0.00            
ATOM   4721  R5  CHO   650     107.351 134.157  50.435  1.00  0.00            
ATOM   4722  C1  CHO   650     105.951 132.557  47.235  1.00  0.00           C
ATOM   4723  C2  CHO   650     107.301 133.607  44.985  1.00  0.00           C
ATOM   4724  ROH CHO   651     161.701 123.507  50.335  1.00  0.00            
ATOM   4725  R1  CHO   651     161.101 122.507  47.735  1.00  0.00            
ATOM   4726  R2  CHO   651     159.201 123.657  46.085  1.00  0.00            
ATOM   4727  R3  CHO   651     161.301 123.807  44.335  1.00  0.00            
ATOM   4728  R4  CHO   651     158.951 124.807  42.835  1.00  0.00            
ATOM   4729  R5  CHO   651     160.301 123.207  42.235  1.00  0.00            
ATOM   4730  C1  CHO   651     160.751 125.557  39.285  1.00  0.00           C
ATOM   4731  C2  CHO   651     162.551 124.707  36.285  1.00  0.00           C
ATOM   4732  ROH CHO   652      85.701 139.307  57.485  1.00  0.00            
ATOM   4733  R1  CHO   652      87.651 140.807  56.135  1.00  0.00            
ATOM   4734  R2  CHO   652      87.101 143.107  54.735  1.00  0.00            
ATOM   4735  R3  CHO   652      89.101 144.107  56.285  1.00  0.00            
ATOM   4736  R4  CHO   652      88.951 145.957  54.035  1.00  0.00            
ATOM   4737  R5  CHO   652      90.751 144.907  54.735  1.00  0.00            
ATOM   4738  C1  CHO   652      91.901 148.557  55.035  1.00  0.00           C
ATOM   4739  C2  CHO   652      93.101 150.307  57.835  1.00  0.00           C
ATOM   4740  ROH CHO   653      29.001 172.257  56.635  1.00  0.00            
ATOM   4741  R1  CHO   653      27.901 171.607  54.085  1.00  0.00            
ATOM   4742  R2  CHO   653      29.151 172.207  51.685  1.00  0.00            
ATOM   4743  R3  CHO   653      28.901 169.557  51.285  1.00  0.00            
ATOM   4744  R4  CHO   653      29.051 170.707  48.585  1.00  0.00            
ATOM   4745  R5  CHO   653      27.501 169.407  49.335  1.00  0.00            
ATOM   4746  C1  CHO   653      28.701 167.357  46.335  1.00  0.00           C
ATOM   4747  C2  CHO   653      26.701 164.907  43.585  1.00  0.00           C
ATOM   4748  ROH CHO   654     151.301 122.857  52.485  1.00  0.00            
ATOM   4749  R1  CHO   654     150.351 123.807  50.035  1.00  0.00            
ATOM   4750  R2  CHO   654     152.051 125.107  48.235  1.00  0.00            
ATOM   4751  R3  CHO   654     151.051 123.207  46.485  1.00  0.00            
ATOM   4752  R4  CHO   654     151.651 125.557  44.835  1.00  0.00            
ATOM   4753  R5  CHO   654     149.751 124.457  44.935  1.00  0.00            
ATOM   4754  C1  CHO   654     150.501 124.057  41.235  1.00  0.00           C
ATOM   4755  C2  CHO   654     148.251 124.907  37.985  1.00  0.00           C
ATOM   4756  NC3 DPP   655      59.501  73.257  58.935  1.00  0.00           N
ATOM   4757  PO4 DPP   655      63.601  73.957  59.185  1.00  0.00           P
ATOM   4758  GL1 DPP   655      63.601  71.157  55.635  1.00  0.00            
ATOM   4759  GL2 DPP   655      66.101  68.557  55.335  1.00  0.00            
ATOM   4760  C1A DPP   655      62.351  71.457  52.085  1.00  0.00           C
ATOM   4761  C2A DPP   655      63.551  72.357  47.385  1.00  0.00           C
ATOM   4762  C3A DPP   655      62.151  72.657  43.635  1.00  0.00           C
ATOM   4763  C4A DPP   655      59.501  73.507  40.585  1.00  0.00           C
ATOM   4764  C1B DPP   655      67.001  70.407  50.885  1.00  0.00           C
ATOM   4765  C2B DPP   655      68.201  71.107  47.185  1.00  0.00           C
ATOM   4766  C3B DPP   655      67.551  71.907  42.735  1.00  0.00           C
ATOM   4767  C4B DPP   655      69.051  71.357  37.885  1.00  0.00           C
ATOM   4768  NC3 DPP   656      42.151 167.957  63.085  1.00  0.00           N
ATOM   4769  PO4 DPP   656      44.651 171.807  63.185  1.00  0.00           P
ATOM   4770  GL1 DPP   656      45.101 173.407  59.535  1.00  0.00            
ATOM   4771  GL2 DPP   656      42.251 170.957  57.785  1.00  0.00            
ATOM   4772  C1A DPP   656      45.401 173.657  54.785  1.00  0.00           C
ATOM   4773  C2A DPP   656      45.751 173.157  50.785  1.00  0.00           C
ATOM   4774  C3A DPP   656      44.901 171.757  47.235  1.00  0.00           C
ATOM   4775  C4A DPP   656      42.201 171.107  43.585  1.00  0.00           C
ATOM   4776  C1B DPP   656      41.651 169.757  53.835  1.00  0.00           C
ATOM   4777  C2B DPP   656      41.851 168.357  49.785  1.00  0.00           C
ATOM   4778  C3B DPP   656      42.701 167.007  46.435  1.00  0.00           C
ATOM   4779  C4B DPP   656      45.151 163.757  44.785  1.00  0.00           C
ATOM   4780  NC3 DPP   657      56.601 141.057  70.185  1.00  0.00           N
ATOM   4781  PO4 DPP   657      53.801 141.907  66.835  1.00  0.00           P
ATOM   4782  GL1 DPP   657      56.701 139.757  65.035  1.00  0.00            
ATOM   4783  GL2 DPP   657      59.901 139.157  66.485  1.00  0.00            
ATOM   4784  C1A DPP   657      57.801 141.007  60.585  1.00  0.00           C
ATOM   4785  C2A DPP   657      56.651 139.457  55.935  1.00  0.00           C
ATOM   4786  C3A DPP   657      55.051 137.757  51.385  1.00  0.00           C
ATOM   4787  C4A DPP   657      57.251 134.507  47.685  1.00  0.00           C
ATOM   4788  C1B DPP   657      59.901 137.007  62.835  1.00  0.00           C
ATOM   4789  C2B DPP   657      58.051 135.907  59.685  1.00  0.00           C
ATOM   4790  C3B DPP   657      58.401 134.957  55.585  1.00  0.00           C
ATOM   4791  C4B DPP   657      61.101 135.457  51.585  1.00  0.00           C
ATOM   4792  NC3 DPP   658     212.551  67.407  53.485  1.00  0.00           N
ATOM   4793  PO4 DPP   658     215.001  63.107  54.585  1.00  0.00           P
ATOM   4794  GL1 DPP   658     213.651  60.607  51.435  1.00  0.00            
ATOM   4795  GL2 DPP   658     210.051  62.057  50.085  1.00  0.00            
ATOM   4796  C1A DPP   658     214.251  59.407  46.535  1.00  0.00           C
ATOM   4797  C2A DPP   658     215.351  60.807  41.935  1.00  0.00           C
ATOM   4798  C3A DPP   658     215.501  60.657  37.585  1.00  0.00           C
ATOM   4799  C4A DPP   658     214.701  63.757  34.035  1.00  0.00           C
ATOM   4800  C1B DPP   658     211.101  63.357  44.835  1.00  0.00           C
ATOM   4801  C2B DPP   658     209.801  65.207  41.085  1.00  0.00           C
ATOM   4802  C3B DPP   658     209.901  66.457  36.485  1.00  0.00           C
ATOM   4803  C4B DPP   658     209.551  63.857  32.785  1.00  0.00           C
ATOM   4804  NC3 DPP   659     157.651  48.207  40.485  1.00  0.00           N
ATOM   4805  PO4 DPP   659     153.751  51.007  41.135  1.00  0.00           P
ATOM   4806  GL1 DPP   659     153.301  48.907  37.135  1.00  0.00            
ATOM   4807  GL2 DPP   659     155.401  51.257  34.935  1.00  0.00            
ATOM   4808  C1A DPP   659     153.351  46.407  32.635  1.00  0.00           C
ATOM   4809  C2A DPP   659     156.351  45.757  29.685  1.00  0.00           C
ATOM   4810  C3A DPP   659     159.401  44.007  26.685  1.00  0.00           C
ATOM   4811  C4A DPP   659     161.301  43.057  22.435  1.00  0.00           C
ATOM   4812  C1B DPP   659     157.051  50.657  30.785  1.00  0.00           C
ATOM   4813  C2B DPP   659     158.301  50.407  27.135  1.00  0.00           C
ATOM   4814  C3B DPP   659     160.001  53.357  24.135  1.00  0.00           C
ATOM   4815  C4B DPP   659     162.951  56.757  23.735  1.00  0.00           C
ATOM   4816  NC3 DPP   660     210.801 218.657  52.935  1.00  0.00           N
ATOM   4817  PO4 DPP   660     206.701 221.057  52.785  1.00  0.00           P
ATOM   4818  GL1 DPP   660     205.901 221.957  47.935  1.00  0.00            
ATOM   4819  GL2 DPP   660     204.051 219.907  46.735  1.00  0.00            
ATOM   4820  C1A DPP   660     208.751 223.207  45.285  1.00  0.00           C
ATOM   4821  C2A DPP   660     210.101 225.557  42.735  1.00  0.00           C
ATOM   4822  C3A DPP   660     212.401 225.707  38.785  1.00  0.00           C
ATOM   4823  C4A DPP   660     214.351 226.007  35.435  1.00  0.00           C
ATOM   4824  C1B DPP   660     206.001 218.457  43.085  1.00  0.00           C
ATOM   4825  C2B DPP   660     209.301 217.857  39.985  1.00  0.00           C
ATOM   4826  C3B DPP   660     211.901 217.557  38.385  1.00  0.00           C
ATOM   4827  C4B DPP   660     216.601 216.907  39.135  1.00  0.00           C
ATOM   4828  NC3 DPP   661      67.851 113.907  66.785  1.00  0.00           N
ATOM   4829  PO4 DPP   661      63.251 115.607  65.985  1.00  0.00           P
ATOM   4830  GL1 DPP   661      65.151 115.207  62.835  1.00  0.00            
ATOM   4831  GL2 DPP   661      67.801 114.807  61.935  1.00  0.00            
ATOM   4832  C1A DPP   661      64.651 117.257  58.635  1.00  0.00           C
ATOM   4833  C2A DPP   661      63.151 119.557  54.535  1.00  0.00           C
ATOM   4834  C3A DPP   661      63.101 122.107  51.085  1.00  0.00           C
ATOM   4835  C4A DPP   661      64.901 125.957  48.635  1.00  0.00           C
ATOM   4836  C1B DPP   661      69.601 116.307  58.085  1.00  0.00           C
ATOM   4837  C2B DPP   661      68.801 118.807  53.785  1.00  0.00           C
ATOM   4838  C3B DPP   661      67.951 119.757  50.035  1.00  0.00           C
ATOM   4839  C4B DPP   661      66.901 121.457  46.185  1.00  0.00           C
ATOM   4840  NC3 DPP   662      78.151  65.907  58.735  1.00  0.00           N
ATOM   4841  PO4 DPP   662      80.851  63.107  56.435  1.00  0.00           P
ATOM   4842  GL1 DPP   662      80.901  67.107  53.135  1.00  0.00            
ATOM   4843  GL2 DPP   662      84.401  67.707  51.785  1.00  0.00            
ATOM   4844  C1A DPP   662      79.901  67.307  48.935  1.00  0.00           C
ATOM   4845  C2A DPP   662      81.301  65.307  45.535  1.00  0.00           C
ATOM   4846  C3A DPP   662      84.101  65.107  42.285  1.00  0.00           C
ATOM   4847  C4A DPP   662      85.001  66.907  38.185  1.00  0.00           C
ATOM   4848  C1B DPP   662      86.051  67.607  46.735  1.00  0.00           C
ATOM   4849  C2B DPP   662      86.451  69.407  42.835  1.00  0.00           C
ATOM   4850  C3B DPP   662      86.451  71.257  39.285  1.00  0.00           C
ATOM   4851  C4B DPP   662      87.701  73.657  36.185  1.00  0.00           C
ATOM   4852  NC3 DPP   663      83.451  75.807  58.685  1.00  0.00           N
ATOM   4853  PO4 DPP   663      81.301  78.557  61.535  1.00  0.00           P
ATOM   4854  GL1 DPP   663      79.701  78.857  57.435  1.00  0.00            
ATOM   4855  GL2 DPP   663      81.951  79.357  54.635  1.00  0.00            
ATOM   4856  C1A DPP   663      75.751  79.857  55.235  1.00  0.00           C
ATOM   4857  C2A DPP   663      73.351  80.507  51.635  1.00  0.00           C
ATOM   4858  C3A DPP   663      73.301  82.307  47.135  1.00  0.00           C
ATOM   4859  C4A DPP   663      73.551  82.657  42.485  1.00  0.00           C
ATOM   4860  C1B DPP   663      79.301  81.257  52.335  1.00  0.00           C
ATOM   4861  C2B DPP   663      78.301  81.207  48.335  1.00  0.00           C
ATOM   4862  C3B DPP   663      78.301  82.557  44.535  1.00  0.00           C
ATOM   4863  C4B DPP   663      77.951  83.357  40.435  1.00  0.00           C
ATOM   4864  NC3 DPP   664     205.051  78.407  53.285  1.00  0.00           N
ATOM   4865  PO4 DPP   664     208.351  78.757  55.685  1.00  0.00           P
ATOM   4866  GL1 DPP   664     209.301  80.507  52.635  1.00  0.00            
ATOM   4867  GL2 DPP   664     207.251  82.807  52.885  1.00  0.00            
ATOM   4868  C1A DPP   664     213.151  80.007  49.985  1.00  0.00           C
ATOM   4869  C2A DPP   664     216.151  78.407  48.135  1.00  0.00           C
ATOM   4870  C3A DPP   664     217.201  78.357  44.735  1.00  0.00           C
ATOM   4871  C4A DPP   664     220.951  77.857  40.985  1.00  0.00           C
ATOM   4872  C1B DPP   664     209.051  81.907  47.685  1.00  0.00           C
ATOM   4873  C2B DPP   664     206.351  81.807  43.685  1.00  0.00           C
ATOM   4874  C3B DPP   664     205.551  84.207  40.235  1.00  0.00           C
ATOM   4875  C4B DPP   664     205.301  87.657  36.985  1.00  0.00           C
ATOM   4876  NC3 DPP   665     117.601  68.357  52.635  1.00  0.00           N
ATOM   4877  PO4 DPP   665     120.251  65.157  52.435  1.00  0.00           P
ATOM   4878  GL1 DPP   665     118.201  66.857  47.785  1.00  0.00            
ATOM   4879  GL2 DPP   665     115.451  68.757  47.535  1.00  0.00            
ATOM   4880  C1A DPP   665     117.901  67.007  42.935  1.00  0.00           C
ATOM   4881  C2A DPP   665     116.651  66.907  39.885  1.00  0.00           C
ATOM   4882  C3A DPP   665     115.951  67.607  35.335  1.00  0.00           C
ATOM   4883  C4A DPP   665     116.801  66.357  31.385  1.00  0.00           C
ATOM   4884  C1B DPP   665     113.051  68.507  44.035  1.00  0.00           C
ATOM   4885  C2B DPP   665     111.651  69.107  40.335  1.00  0.00           C
ATOM   4886  C3B DPP   665     110.851  67.507  37.585  1.00  0.00           C
ATOM   4887  C4B DPP   665     111.101  69.057  33.635  1.00  0.00           C
ATOM   4888  NC3 DPP   666      69.301  75.207  60.185  1.00  0.00           N
ATOM   4889  PO4 DPP   666      71.001  71.857  58.185  1.00  0.00           P
ATOM   4890  GL1 DPP   666      71.551  71.657  53.585  1.00  0.00            
ATOM   4891  GL2 DPP   666      70.751  68.057  53.135  1.00  0.00            
ATOM   4892  C1A DPP   666      72.201  71.457  49.135  1.00  0.00           C
ATOM   4893  C2A DPP   666      72.201  72.207  44.785  1.00  0.00           C
ATOM   4894  C3A DPP   666      71.901  74.657  40.635  1.00  0.00           C
ATOM   4895  C4A DPP   666      67.901  75.757  36.885  1.00  0.00           C
ATOM   4896  C1B DPP   666      70.151  66.757  49.635  1.00  0.00           C
ATOM   4897  C2B DPP   666      70.951  66.757  46.085  1.00  0.00           C
ATOM   4898  C3B DPP   666      71.601  67.857  42.535  1.00  0.00           C
ATOM   4899  C4B DPP   666      75.001  69.757  39.835  1.00  0.00           C
ATOM   4900  NC3 DPP   667     171.051 144.407  60.935  1.00  0.00           N
ATOM   4901  PO4 DPP   667     167.001 146.507  58.435  1.00  0.00           P
ATOM   4902  GL1 DPP   667     166.651 147.707  54.135  1.00  0.00            
ATOM   4903  GL2 DPP   667     169.251 150.357  52.385  1.00  0.00            
ATOM   4904  C1A DPP   667     163.351 148.907  49.585  1.00  0.00           C
ATOM   4905  C2A DPP   667     162.901 149.257  44.735  1.00  0.00           C
ATOM   4906  C3A DPP   667     165.501 152.257  40.535  1.00  0.00           C
ATOM   4907  C4A DPP   667     167.651 156.007  40.885  1.00  0.00           C
ATOM   4908  C1B DPP   667     169.501 149.107  48.385  1.00  0.00           C
ATOM   4909  C2B DPP   667     168.101 147.657  44.385  1.00  0.00           C
ATOM   4910  C3B DPP   667     167.601 145.307  40.535  1.00  0.00           C
ATOM   4911  C4B DPP   667     169.551 141.857  38.735  1.00  0.00           C
ATOM   4912  NC3 DPP   668     170.951  11.357  51.435  1.00  0.00           N
ATOM   4913  PO4 DPP   668     173.051  10.407  47.585  1.00  0.00           P
ATOM   4914  GL1 DPP   668     174.551  10.507  43.935  1.00  0.00            
ATOM   4915  GL2 DPP   668     176.851   6.457  43.535  1.00  0.00            
ATOM   4916  C1A DPP   668     175.701  10.357  39.185  1.00  0.00           C
ATOM   4917  C2A DPP   668     177.601   8.607  35.535  1.00  0.00           C
ATOM   4918  C3A DPP   668     180.751   8.157  32.785  1.00  0.00           C
ATOM   4919  C4A DPP   668     182.901  10.607  29.385  1.00  0.00           C
ATOM   4920  C1B DPP   668     178.201   4.957  39.135  1.00  0.00           C
ATOM   4921  C2B DPP   668     179.651   3.507  35.785  1.00  0.00           C
ATOM   4922  C3B DPP   668     180.451   3.207  32.085  1.00  0.00           C
ATOM   4923  C4B DPP   668     177.951   1.807  28.185  1.00  0.00           C
ATOM   4924  NC3 DPP   669     210.651 100.407  61.685  1.00  0.00           N
ATOM   4925  PO4 DPP   669     210.951 100.357  57.335  1.00  0.00           P
ATOM   4926  GL1 DPP   669     209.201 103.257  55.035  1.00  0.00            
ATOM   4927  GL2 DPP   669     207.451 105.807  55.685  1.00  0.00            
ATOM   4928  C1A DPP   669     210.101 106.607  51.235  1.00  0.00           C
ATOM   4929  C2A DPP   669     209.801 110.307  47.535  1.00  0.00           C
ATOM   4930  C3A DPP   669     207.451 110.757  44.285  1.00  0.00           C
ATOM   4931  C4A DPP   669     203.951 110.507  41.535  1.00  0.00           C
ATOM   4932  C1B DPP   669     205.201 105.407  52.785  1.00  0.00           C
ATOM   4933  C2B DPP   669     205.801 105.457  48.285  1.00  0.00           C
ATOM   4934  C3B DPP   669     205.801 105.757  43.435  1.00  0.00           C
ATOM   4935  C4B DPP   669     202.451 105.107  39.835  1.00  0.00           C
ATOM   4936  NC3 DPP   670     129.501 111.357  60.735  1.00  0.00           N
ATOM   4937  PO4 DPP   670     125.451 109.007  61.285  1.00  0.00           P
ATOM   4938  GL1 DPP   670     124.101 109.807  57.335  1.00  0.00            
ATOM   4939  GL2 DPP   670     125.451 112.507  57.085  1.00  0.00            
ATOM   4940  C1A DPP   670     125.351 106.807  53.435  1.00  0.00           C
ATOM   4941  C2A DPP   670     125.001 103.407  50.035  1.00  0.00           C
ATOM   4942  C3A DPP   670     122.901 105.807  46.435  1.00  0.00           C
ATOM   4943  C4A DPP   670     123.501 105.057  42.835  1.00  0.00           C
ATOM   4944  C1B DPP   670     122.501 110.757  52.785  1.00  0.00           C
ATOM   4945  C2B DPP   670     122.151 110.957  48.685  1.00  0.00           C
ATOM   4946  C3B DPP   670     121.551 112.457  44.585  1.00  0.00           C
ATOM   4947  C4B DPP   670     117.401 113.107  43.385  1.00  0.00           C
ATOM   4948  NC3 DPP   671     197.101  98.957  53.935  1.00  0.00           N
ATOM   4949  PO4 DPP   671     193.401 100.607  54.785  1.00  0.00           P
ATOM   4950  GL1 DPP   671     192.851  99.357  50.985  1.00  0.00            
ATOM   4951  GL2 DPP   671     189.801  98.507  50.835  1.00  0.00            
ATOM   4952  C1A DPP   671     193.651  95.807  47.985  1.00  0.00           C
ATOM   4953  C2A DPP   671     194.001  91.457  45.235  1.00  0.00           C
ATOM   4954  C3A DPP   671     196.701  91.857  41.435  1.00  0.00           C
ATOM   4955  C4A DPP   671     196.401  92.507  38.235  1.00  0.00           C
ATOM   4956  C1B DPP   671     190.701  99.507  46.085  1.00  0.00           C
ATOM   4957  C2B DPP   671     189.601  98.957  41.235  1.00  0.00           C
ATOM   4958  C3B DPP   671     188.151  99.507  36.085  1.00  0.00           C
ATOM   4959  C4B DPP   671     186.601  97.257  31.635  1.00  0.00           C
ATOM   4960  NC3 DPP   672     109.001   0.607  56.585  1.00  0.00           N
ATOM   4961  PO4 DPP   672     107.901   3.157  52.835  1.00  0.00           P
ATOM   4962  GL1 DPP   672     107.201   3.557  48.935  1.00  0.00            
ATOM   4963  GL2 DPP   672     109.301   5.757  48.285  1.00  0.00            
ATOM   4964  C1A DPP   672     107.651   2.857  44.435  1.00  0.00           C
ATOM   4965  C2A DPP   672     107.951   5.857  40.885  1.00  0.00           C
ATOM   4966  C3A DPP   672     106.501   3.957  35.985  1.00  0.00           C
ATOM   4967  C4A DPP   672     104.951   0.207  35.735  1.00  0.00           C
ATOM   4968  C1B DPP   672     106.001   8.507  45.685  1.00  0.00           C
ATOM   4969  C2B DPP   672     104.601   9.307  41.585  1.00  0.00           C
ATOM   4970  C3B DPP   672     103.701   8.357  37.385  1.00  0.00           C
ATOM   4971  C4B DPP   672     104.301  10.107  33.485  1.00  0.00           C
ATOM   4972  NC3 DPP   673      12.951  70.257  57.885  1.00  0.00           N
ATOM   4973  PO4 DPP   673       9.801  66.357  57.535  1.00  0.00           P
ATOM   4974  GL1 DPP   673       8.851  66.057  52.735  1.00  0.00            
ATOM   4975  GL2 DPP   673       5.601  66.957  52.035  1.00  0.00            
ATOM   4976  C1A DPP   673       9.701  68.557  48.385  1.00  0.00           C
ATOM   4977  C2A DPP   673      10.951  70.357  43.785  1.00  0.00           C
ATOM   4978  C3A DPP   673       8.351  69.057  40.435  1.00  0.00           C
ATOM   4979  C4A DPP   673       7.001  66.557  37.435  1.00  0.00           C
ATOM   4980  C1B DPP   673       3.101  66.407  48.185  1.00  0.00           C
ATOM   4981  C2B DPP   673       1.451  67.707  44.135  1.00  0.00           C
ATOM   4982  C3B DPP   673       1.851  70.607  40.735  1.00  0.00           C
ATOM   4983  C4B DPP   673       5.051  72.307  38.185  1.00  0.00           C
ATOM   4984  NC3 DPP   674      50.851  70.907  62.535  1.00  0.00           N
ATOM   4985  PO4 DPP   674      52.651  67.107  61.385  1.00  0.00           P
ATOM   4986  GL1 DPP   674      51.351  66.307  56.885  1.00  0.00            
ATOM   4987  GL2 DPP   674      53.251  67.107  55.435  1.00  0.00            
ATOM   4988  C1A DPP   674      48.951  67.957  53.785  1.00  0.00           C
ATOM   4989  C2A DPP   674      47.551  66.607  49.335  1.00  0.00           C
ATOM   4990  C3A DPP   674      48.701  64.357  44.785  1.00  0.00           C
ATOM   4991  C4A DPP   674      50.451  63.007  40.135  1.00  0.00           C
ATOM   4992  C1B DPP   674      52.901  66.007  51.385  1.00  0.00           C
ATOM   4993  C2B DPP   674      51.601  63.807  48.385  1.00  0.00           C
ATOM   4994  C3B DPP   674      53.451  61.257  45.735  1.00  0.00           C
ATOM   4995  C4B DPP   674      54.051  60.107  42.085  1.00  0.00           C
ATOM   4996  NC3 DPP   675     177.751  98.407  53.635  1.00  0.00           N
ATOM   4997  PO4 DPP   675     178.351  94.257  52.035  1.00  0.00           P
ATOM   4998  GL1 DPP   675     180.301  97.757  49.185  1.00  0.00            
ATOM   4999  GL2 DPP   675     178.901 101.657  48.885  1.00  0.00            
ATOM   5000  C1A DPP   675     180.251  97.307  44.635  1.00  0.00           C
ATOM   5001  C2A DPP   675     180.501  94.907  40.635  1.00  0.00           C
ATOM   5002  C3A DPP   675     179.951  93.907  36.385  1.00  0.00           C
ATOM   5003  C4A DPP   675     182.701  94.457  33.035  1.00  0.00           C
ATOM   5004  C1B DPP   675     180.801 102.157  44.685  1.00  0.00           C
ATOM   5005  C2B DPP   675     180.101 100.207  40.285  1.00  0.00           C
ATOM   5006  C3B DPP   675     182.551  98.957  35.885  1.00  0.00           C
ATOM   5007  C4B DPP   675     182.551 101.607  33.235  1.00  0.00           C
ATOM   5008  NC3 DPP   676      83.301 114.607  63.735  1.00  0.00           N
ATOM   5009  PO4 DPP   676      85.301 110.407  62.285  1.00  0.00           P
ATOM   5010  GL1 DPP   676      86.901 113.457  59.885  1.00  0.00            
ATOM   5011  GL2 DPP   676      90.201 114.007  59.285  1.00  0.00            
ATOM   5012  C1A DPP   676      87.551 113.657  54.835  1.00  0.00           C
ATOM   5013  C2A DPP   676      86.051 113.207  51.535  1.00  0.00           C
ATOM   5014  C3A DPP   676      84.801 111.407  47.835  1.00  0.00           C
ATOM   5015  C4A DPP   676      82.851 112.207  43.835  1.00  0.00           C
ATOM   5016  C1B DPP   676      92.251 112.957  54.935  1.00  0.00           C
ATOM   5017  C2B DPP   676      91.801 112.307  50.785  1.00  0.00           C
ATOM   5018  C3B DPP   676      93.201 110.057  47.535  1.00  0.00           C
ATOM   5019  C4B DPP   676      91.401 108.157  44.535  1.00  0.00           C
ATOM   5020  NC3 DPP   677      76.001   2.157  63.385  1.00  0.00           N
ATOM   5021  PO4 DPP   677      76.001   4.007  58.985  1.00  0.00           P
ATOM   5022  GL1 DPP   677      75.951   6.207  54.635  1.00  0.00            
ATOM   5023  GL2 DPP   677      72.951   7.507  54.635  1.00  0.00            
ATOM   5024  C1A DPP   677      76.151   7.207  50.335  1.00  0.00           C
ATOM   5025  C2A DPP   677      74.801   4.357  46.485  1.00  0.00           C
ATOM   5026  C3A DPP   677      71.601   2.207  44.035  1.00  0.00           C
ATOM   5027  C4A DPP   677      66.951   0.857  42.235  1.00  0.00           C
ATOM   5028  C1B DPP   677      71.351   6.407  51.085  1.00  0.00           C
ATOM   5029  C2B DPP   677      70.451   6.207  47.235  1.00  0.00           C
ATOM   5030  C3B DPP   677      71.001   9.857  44.785  1.00  0.00           C
ATOM   5031  C4B DPP   677      74.751  11.907  43.035  1.00  0.00           C
ATOM   5032  NC3 DPP   678     122.001  93.607  60.585  1.00  0.00           N
ATOM   5033  PO4 DPP   678     117.901  91.207  59.035  1.00  0.00           P
ATOM   5034  GL1 DPP   678     120.101  92.607  55.935  1.00  0.00            
ATOM   5035  GL2 DPP   678     120.351  95.107  55.185  1.00  0.00            
ATOM   5036  C1A DPP   678     119.701  91.957  51.285  1.00  0.00           C
ATOM   5037  C2A DPP   678     121.301  93.757  48.335  1.00  0.00           C
ATOM   5038  C3A DPP   678     119.551  94.907  44.935  1.00  0.00           C
ATOM   5039  C4A DPP   678     117.551  94.107  41.735  1.00  0.00           C
ATOM   5040  C1B DPP   678     118.751  97.307  51.585  1.00  0.00           C
ATOM   5041  C2B DPP   678     116.951  98.607  47.935  1.00  0.00           C
ATOM   5042  C3B DPP   678     117.851  98.907  43.335  1.00  0.00           C
ATOM   5043  C4B DPP   678     115.201  97.957  39.785  1.00  0.00           C
ATOM   5044  NC3 DPP   679      88.401  19.157  56.135  1.00  0.00           N
ATOM   5045  PO4 DPP   679      88.751  14.607  57.435  1.00  0.00           P
ATOM   5046  GL1 DPP   679      85.751  14.357  54.485  1.00  0.00            
ATOM   5047  GL2 DPP   679      84.601  16.857  53.385  1.00  0.00            
ATOM   5048  C1A DPP   679      84.851  11.657  51.335  1.00  0.00           C
ATOM   5049  C2A DPP   679      82.501  10.757  47.685  1.00  0.00           C
ATOM   5050  C3A DPP   679      83.201  10.157  43.135  1.00  0.00           C
ATOM   5051  C4A DPP   679      87.401   9.557  39.685  1.00  0.00           C
ATOM   5052  C1B DPP   679      84.201  16.007  48.085  1.00  0.00           C
ATOM   5053  C2B DPP   679      81.051  14.407  44.935  1.00  0.00           C
ATOM   5054  C3B DPP   679      79.901  12.957  40.285  1.00  0.00           C
ATOM   5055  C4B DPP   679      81.551  12.957  35.935  1.00  0.00           C
ATOM   5056  NC3 DPP   680     138.251 205.157  49.535  1.00  0.00           N
ATOM   5057  PO4 DPP   680     140.151 209.707  51.535  1.00  0.00           P
ATOM   5058  GL1 DPP   680     139.401 209.357  46.935  1.00  0.00            
ATOM   5059  GL2 DPP   680     141.751 210.257  44.535  1.00  0.00            
ATOM   5060  C1A DPP   680     134.951 209.207  44.235  1.00  0.00           C
ATOM   5061  C2A DPP   680     134.051 209.257  39.235  1.00  0.00           C
[truncated: 4,168,447 more chars]
