# Supplementary material for: Data showing the lipid conformations and membrane binding behaviors of beta-amyloid fibrils in phase-separated cholesterol-enriched lipid domains with and without glycolipid and oxidized cholesterol from coarse-grained molecular dynamics simulations
Source: Data Brief. 2020 Apr 19;30:105496. doi: 10.1016/j.dib.2020.105496 (PMC7186522; doi:10.1016/j.dib.2020.105496)
Supplement: Supplementary file 1 [file mmc1.zip › Supplementary-Data/S08-12/C1-ABC-1.pdb]

TITLE     C1-ABC system t= 19998200.00000
REMARK    THIS IS A SIMULATION BOX
CRYST1  222.273  223.998  130.178  90.00  90.00  90.00 P 1           1
MODEL        1
ATOM      1  BB  LEU     1     103.755 113.074  57.687  1.00  0.00           B
ATOM      2  SC1 LEU     1     102.704 110.724  58.237  1.00  0.00           S
ATOM      3  BB  VAL     2     105.955 112.274  54.687  1.00  0.00           B
ATOM      4  SC1 VAL     2     106.604 111.674  52.887  1.00  0.00           S
ATOM      5  BB  PHE     3     108.954 113.274  56.737  1.00  0.00           B
ATOM      6  SC1 PHE     3     108.654 110.724  59.037  1.00  0.00           S
ATOM      7  SC2 PHE     3     109.655 109.724  57.087  1.00  0.00           S
ATOM      8  SC3 PHE     3     107.905 108.574  58.237  1.00  0.00           S
ATOM      9  BB  PHE     4     112.505 114.124  57.987  1.00  0.00           B
ATOM     10  SC1 PHE     4     113.504 114.524  54.987  1.00  0.00           S
ATOM     11  SC2 PHE     4     115.055 113.174  56.137  1.00  0.00           S
ATOM     12  SC3 PHE     4     115.405 113.724  53.837  1.00  0.00           S
ATOM     13  BB  ALA     5     114.005 113.524  61.337  1.00  0.00           B
ATOM     14  BB  GLU     6     117.755 113.024  61.387  1.00  0.00           B
ATOM     15  SC1 GLU     6     117.555 111.124  59.537  1.00  0.00           S
ATOM     16  BB  ASP     7     119.104 113.674  64.837  1.00  0.00           B
ATOM     17  SC1 ASP     7     118.305 112.224  66.737  1.00  0.00           S
ATOM     18  BB  VAL     8     122.854 114.324  65.037  1.00  0.00           B
ATOM     19  SC1 VAL     8     124.454 113.374  64.287  1.00  0.00           S
ATOM     20  BB  GLY     9     123.154 114.574  68.737  1.00  0.00           B
ATOM     21  BB  SER    10     126.804 113.774  69.787  1.00  0.00           B
ATOM     22  SC1 SER    10     128.054 112.374  69.437  1.00  0.00           S
ATOM     23  BB  ASN    11     125.405 113.274  73.237  1.00  0.00           B
ATOM     24  SC1 ASN    11     124.604 110.874  73.387  1.00  0.00           S
ATOM     25  BB  LYS    12     123.405 115.074  75.887  1.00  0.00           B
ATOM     26  SC1 LYS    12     125.105 114.174  77.737  1.00  0.00           S
ATOM     27  SC2 LYS    12     127.955 114.474  78.087  1.00  0.00           S
ATOM     28  BB  GLY    13     119.904 113.624  75.837  1.00  0.00           B
ATOM     29  BB  ALA    14     119.155 114.024  79.537  1.00  0.00           B
ATOM     30  BB  ILE    15     115.555 114.724  80.487  1.00  0.00           B
ATOM     31  SC1 ILE    15     114.555 113.674  82.237  1.00  0.00           S
ATOM     32  BB  ILE    16     114.155 114.774  76.987  1.00  0.00           B
ATOM     33  SC1 ILE    16     112.555 113.274  76.937  1.00  0.00           S
ATOM     34  BB  GLY    17     115.755 114.624  73.587  1.00  0.00           B
ATOM     35  BB  LEU    18     114.354 112.224  70.987  1.00  0.00           B
ATOM     36  SC1 LEU    18     112.755 110.324  71.937  1.00  0.00           S
ATOM     37  BB  MET    19     113.455 113.274  67.537  1.00  0.00           B
ATOM     38  SC1 MET    19     114.505 115.574  66.487  1.00  0.00           S
ATOM     39  BB  VAL    20     110.854 110.674  66.737  1.00  0.00           B
ATOM     40  SC1 VAL    20     109.604 109.824  68.037  1.00  0.00           S
ATOM     41  BB  GLY    21     109.904 109.724  63.287  1.00  0.00           B
ATOM     42  BB  GLY    22     109.155 106.124  64.087  1.00  0.00           B
ATOM     43  BB  VAL    23     106.404 104.424  62.037  1.00  0.00           B
ATOM     44  SC1 VAL    23     106.854 104.274  60.137  1.00  0.00           S
ATOM     45  BB  VAL    24     104.804 102.024  64.587  1.00  0.00           B
ATOM     46  SC1 VAL    24     106.004 101.224  65.987  1.00  0.00           S
ATOM     47  BB  ILE    25     101.804 100.224  63.137  1.00  0.00           B
ATOM     48  SC1 ILE    25     102.755 100.324  60.937  1.00  0.00           S
ATOM     49  BB  ALA    26      99.454  98.274  65.187  1.00  0.00           B
ATOM     50  BB  LEU    27     103.104 116.774  54.787  1.00  0.00           B
ATOM     51  SC1 LEU    27     102.404 115.774  52.437  1.00  0.00           S
ATOM     52  BB  VAL    28     106.904 116.974  54.287  1.00  0.00           B
ATOM     53  SC1 VAL    28     108.305 116.724  52.887  1.00  0.00           S
ATOM     54  BB  PHE    29     108.455 117.324  57.637  1.00  0.00           B
ATOM     55  SC1 PHE    29     106.355 116.224  59.937  1.00  0.00           S
ATOM     56  SC2 PHE    29     108.554 116.374  60.887  1.00  0.00           S
ATOM     57  SC3 PHE    29     107.055 114.624  61.587  1.00  0.00           S
ATOM     58  BB  PHE    30     112.155 117.974  57.637  1.00  0.00           B
ATOM     59  SC1 PHE    30     112.155 118.824  54.137  1.00  0.00           S
ATOM     60  SC2 PHE    30     114.304 118.774  55.237  1.00  0.00           S
ATOM     61  SC3 PHE    30     113.755 120.574  53.737  1.00  0.00           S
ATOM     62  BB  ALA    31     113.654 117.424  61.087  1.00  0.00           B
ATOM     63  BB  GLU    32     117.404 117.074  60.537  1.00  0.00           B
ATOM     64  SC1 GLU    32     117.755 117.524  57.987  1.00  0.00           S
ATOM     65  BB  ASP    33     119.705 118.824  62.987  1.00  0.00           B
ATOM     66  SC1 ASP    33     118.305 118.524  65.087  1.00  0.00           S
ATOM     67  BB  VAL    34     123.354 118.874  64.287  1.00  0.00           B
ATOM     68  SC1 VAL    34     124.754 118.974  62.837  1.00  0.00           S
ATOM     69  BB  GLY    35     122.854 118.374  67.987  1.00  0.00           B
ATOM     70  BB  SER    36     125.955 118.574  70.037  1.00  0.00           B
ATOM     71  SC1 SER    36     127.704 118.874  69.187  1.00  0.00           S
ATOM     72  BB  ASN    37     125.554 116.924  73.387  1.00  0.00           B
ATOM     73  SC1 ASN    37     127.954 117.124  74.037  1.00  0.00           S
ATOM     74  BB  LYS    38     122.104 118.174  73.837  1.00  0.00           B
ATOM     75  SC1 LYS    38     120.204 117.324  72.337  1.00  0.00           S
ATOM     76  SC2 LYS    38     118.554 116.224  69.837  1.00  0.00           S
ATOM     77  BB  GLY    39     121.305 117.374  77.487  1.00  0.00           B
ATOM     78  BB  ALA    40     119.105 118.674  80.287  1.00  0.00           B
ATOM     79  BB  ILE    41     115.405 119.524  79.937  1.00  0.00           B
ATOM     80  SC1 ILE    41     113.955 119.524  81.487  1.00  0.00           S
ATOM     81  BB  ILE    42     114.604 119.624  76.187  1.00  0.00           B
ATOM     82  SC1 ILE    42     116.804 119.374  75.587  1.00  0.00           S
ATOM     83  BB  GLY    43     112.304 117.474  74.187  1.00  0.00           B
ATOM     84  BB  LEU    44     111.204 117.274  70.587  1.00  0.00           B
ATOM     85  SC1 LEU    44     111.355 119.024  68.637  1.00  0.00           S
ATOM     86  BB  MET    45     108.255 114.924  69.987  1.00  0.00           B
ATOM     87  SC1 MET    45     109.005 112.924  72.537  1.00  0.00           S
ATOM     88  BB  VAL    46     108.204 114.624  66.187  1.00  0.00           B
ATOM     89  SC1 VAL    46     109.804 115.624  65.537  1.00  0.00           S
ATOM     90  BB  GLY    47     105.654 111.974  65.687  1.00  0.00           B
ATOM     91  BB  GLY    48     105.554 109.874  62.537  1.00  0.00           B
ATOM     92  BB  VAL    49     103.354 107.574  64.537  1.00  0.00           B
ATOM     93  SC1 VAL    49     104.304 106.624  66.037  1.00  0.00           S
ATOM     94  BB  VAL    50     100.854 105.224  63.087  1.00  0.00           B
ATOM     95  SC1 VAL    50     100.604 105.674  61.137  1.00  0.00           S
ATOM     96  BB  ILE    51      98.855 103.224  65.737  1.00  0.00           B
ATOM     97  SC1 ILE    51     100.304 103.824  67.437  1.00  0.00           S
ATOM     98  BB  ALA    52      96.454 100.574  64.687  1.00  0.00           B
ATOM     99  BB  LEU    53     102.155 120.824  56.437  1.00  0.00           B
ATOM    100  SC1 LEU    53     100.255 122.224  55.237  1.00  0.00           S
ATOM    101  BB  VAL    54     105.454 121.274  54.737  1.00  0.00           B
ATOM    102  SC1 VAL    54     107.005 121.724  53.487  1.00  0.00           S
ATOM    103  BB  PHE    55     107.205 120.924  58.187  1.00  0.00           B
ATOM    104  SC1 PHE    55     105.055 122.724  60.187  1.00  0.00           S
ATOM    105  SC2 PHE    55     104.904 120.374  60.687  1.00  0.00           S
ATOM    106  SC3 PHE    55     103.255 121.874  61.587  1.00  0.00           S
ATOM    107  BB  PHE    56     110.805 121.924  58.387  1.00  0.00           B
ATOM    108  SC1 PHE    56     112.205 124.974  57.387  1.00  0.00           S
ATOM    109  SC2 PHE    56     111.054 123.624  55.737  1.00  0.00           S
ATOM    110  SC3 PHE    56     113.104 124.774  55.137  1.00  0.00           S
ATOM    111  BB  ALA    57     112.954 121.474  61.537  1.00  0.00           B
ATOM    112  BB  GLU    58     116.604 122.074  60.937  1.00  0.00           B
ATOM    113  SC1 GLU    58     116.505 122.574  58.337  1.00  0.00           S
ATOM    114  BB  ASP    59     119.454 123.374  63.137  1.00  0.00           B
ATOM    115  SC1 ASP    59     118.654 125.324  64.537  1.00  0.00           S
ATOM    116  BB  VAL    60     123.255 123.474  63.337  1.00  0.00           B
ATOM    117  SC1 VAL    60     124.505 123.824  61.837  1.00  0.00           S
ATOM    118  BB  GLY    61     124.204 122.624  66.887  1.00  0.00           B
ATOM    119  BB  SER    62     126.505 123.524  69.837  1.00  0.00           B
ATOM    120  SC1 SER    62     127.704 125.074  69.937  1.00  0.00           S
ATOM    121  BB  ASN    63     125.354 121.674  72.837  1.00  0.00           B
ATOM    122  SC1 ASN    63     126.154 122.424  75.087  1.00  0.00           S
ATOM    123  BB  LYS    64     121.655 122.474  72.837  1.00  0.00           B
ATOM    124  SC1 LYS    64     120.255 121.774  71.287  1.00  0.00           S
ATOM    125  SC2 LYS    64     119.604 122.224  68.387  1.00  0.00           S
ATOM    126  BB  GLY    65     121.004 121.724  76.537  1.00  0.00           B
ATOM    127  BB  ALA    66     118.755 124.074  78.337  1.00  0.00           B
ATOM    128  BB  ILE    67     114.955 123.674  78.337  1.00  0.00           B
ATOM    129  SC1 ILE    67     113.305 125.274  78.787  1.00  0.00           S
ATOM    130  BB  ILE    68     114.104 123.374  74.687  1.00  0.00           B
ATOM    131  SC1 ILE    68     115.654 124.324  73.337  1.00  0.00           S
ATOM    132  BB  GLY    69     111.054 122.324  72.537  1.00  0.00           B
ATOM    133  BB  LEU    70     108.104 120.274  71.587  1.00  0.00           B
ATOM    134  SC1 LEU    70     107.304 118.524  73.387  1.00  0.00           S
ATOM    135  BB  MET    71     105.405 119.624  69.137  1.00  0.00           B
ATOM    136  SC1 MET    71     103.005 117.524  69.737  1.00  0.00           S
ATOM    137  BB  VAL    72     105.905 118.024  65.737  1.00  0.00           B
ATOM    138  SC1 VAL    72     106.755 119.524  64.687  1.00  0.00           S
ATOM    139  BB  GLY    73     102.954 116.174  64.287  1.00  0.00           B
ATOM    140  BB  GLY    74     102.905 112.674  62.737  1.00  0.00           B
ATOM    141  BB  VAL    75      99.804 110.474  63.087  1.00  0.00           B
ATOM    142  SC1 VAL    75      98.954 110.324  61.287  1.00  0.00           S
ATOM    143  BB  VAL    76      97.954 108.474  65.837  1.00  0.00           B
ATOM    144  SC1 VAL    76      99.255 108.674  67.337  1.00  0.00           S
ATOM    145  BB  ILE    77      95.755 106.074  63.937  1.00  0.00           B
ATOM    146  SC1 ILE    77      95.505 106.824  61.787  1.00  0.00           S
ATOM    147  BB  ALA    78      93.654 103.874  66.237  1.00  0.00           B
ATOM    148  ROH CHO    79      58.355 162.624  36.337  1.00  0.00            
ATOM    149  R1  CHO    79      60.955 163.174  37.287  1.00  0.00            
ATOM    150  R2  CHO    79      63.204 162.874  35.737  1.00  0.00            
ATOM    151  R3  CHO    79      63.654 165.424  36.537  1.00  0.00            
ATOM    152  R4  CHO    79      66.305 164.424  35.687  1.00  0.00            
ATOM    153  R5  CHO    79      65.805 165.324  37.637  1.00  0.00            
ATOM    154  C1  CHO    79      68.554 167.724  36.437  1.00  0.00           C
ATOM    155  C2  CHO    79      71.255 165.774  40.337  1.00  0.00           C
ATOM    156  ROH CHO    80      65.604  73.424  39.137  1.00  0.00            
ATOM    157  R1  CHO    80      63.954  71.674  40.637  1.00  0.00            
ATOM    158  R2  CHO    80      64.705  70.724  43.137  1.00  0.00            
ATOM    159  R3  CHO    80      62.304  71.774  43.887  1.00  0.00            
ATOM    160  R4  CHO    80      62.654  69.424  45.587  1.00  0.00            
ATOM    161  R5  CHO    80      60.955  69.824  44.337  1.00  0.00            
ATOM    162  C1  CHO    80      59.255  69.624  47.737  1.00  0.00           C
ATOM    163  C2  CHO    80      57.905  68.774  50.187  1.00  0.00           C
ATOM    164  ROH CHO    81     147.155  94.074  34.437  1.00  0.00            
ATOM    165  R1  CHO    81     146.204  91.424  34.737  1.00  0.00            
ATOM    166  R2  CHO    81     147.605  89.224  33.837  1.00  0.00            
ATOM    167  R3  CHO    81     147.305  88.424  36.387  1.00  0.00            
ATOM    168  R4  CHO    81     148.104  86.024  34.937  1.00  0.00            
ATOM    169  R5  CHO    81     146.355  86.224  36.187  1.00  0.00            
ATOM    170  C1  CHO    81     148.154  83.324  37.987  1.00  0.00           C
ATOM    171  C2  CHO    81     147.704  80.474  38.687  1.00  0.00           C
ATOM    172  ROH CHO    82     227.055  86.124  29.887  1.00  0.00            
ATOM    173  R1  CHO    82     224.354  86.774  30.587  1.00  0.00            
ATOM    174  R2  CHO    82     223.704  89.174  31.737  1.00  0.00            
ATOM    175  R3  CHO    82     222.005  89.374  29.637  1.00  0.00            
ATOM    176  R4  CHO    82     220.655  90.874  31.787  1.00  0.00            
ATOM    177  R5  CHO    82     219.805  89.224  30.637  1.00  0.00            
ATOM    178  C1  CHO    82     217.305  92.024  29.837  1.00  0.00           C
ATOM    179  C2  CHO    82     215.504  94.874  30.887  1.00  0.00           C
ATOM    180  ROH CHO    83     163.954  99.224  34.087  1.00  0.00            
ATOM    181  R1  CHO    83     163.505 100.174  31.487  1.00  0.00            
ATOM    182  R2  CHO    83     162.755 102.774  30.937  1.00  0.00            
ATOM    183  R3  CHO    83     164.954 102.724  29.287  1.00  0.00            
ATOM    184  R4  CHO    83     163.154 104.674  28.037  1.00  0.00            
ATOM    185  R5  CHO    83     164.054 102.924  27.087  1.00  0.00            
ATOM    186  C1  CHO    83     165.454 105.724  24.887  1.00  0.00           C
ATOM    187  C2  CHO    83     166.604 107.324  22.787  1.00  0.00           C
ATOM    188  ROH CHO    84      37.854 105.874  42.637  1.00  0.00            
ATOM    189  R1  CHO    84      38.005 107.674  40.437  1.00  0.00            
ATOM    190  R2  CHO    84      37.905 106.774  37.837  1.00  0.00            
ATOM    191  R3  CHO    84      35.855 108.524  37.637  1.00  0.00            
ATOM    192  R4  CHO    84      36.105 107.374  34.937  1.00  0.00            
ATOM    193  R5  CHO    84      36.055 109.474  35.437  1.00  0.00            
ATOM    194  C1  CHO    84      33.055 109.374  33.087  1.00  0.00           C
ATOM    195  C2  CHO    84      31.855 110.074  29.887  1.00  0.00           C
ATOM    196  ROH CHO    85     170.654 210.024  49.587  1.00  0.00            
ATOM    197  R1  CHO    85     170.255 210.524  46.837  1.00  0.00            
ATOM    198  R2  CHO    85     172.204 209.974  44.937  1.00  0.00            
ATOM    199  R3  CHO    85     170.204 208.524  43.787  1.00  0.00            
ATOM    200  R4  CHO    85     172.055 209.224  41.587  1.00  0.00            
ATOM    201  R5  CHO    85     169.904 209.574  41.637  1.00  0.00            
ATOM    202  C1  CHO    85     170.054 207.424  38.537  1.00  0.00           C
ATOM    203  C2  CHO    85     168.605 209.024  36.037  1.00  0.00           C
ATOM    204  ROH CHO    86     175.905 189.274  34.137  1.00  0.00            
ATOM    205  R1  CHO    86     176.404 187.774  31.787  1.00  0.00            
ATOM    206  R2  CHO    86     175.005 185.524  31.087  1.00  0.00            
ATOM    207  R3  CHO    86     174.604 186.874  28.737  1.00  0.00            
ATOM    208  R4  CHO    86     174.704 184.074  27.987  1.00  0.00            
ATOM    209  R5  CHO    86     175.905 185.674  27.137  1.00  0.00            
ATOM    210  C1  CHO    86     174.155 184.474  23.987  1.00  0.00           C
ATOM    211  C2  CHO    86     178.204 184.624  21.187  1.00  0.00           C
ATOM    212  ROH CHO    87     199.054 150.574  26.137  1.00  0.00            
ATOM    213  R1  CHO    87     196.505 150.774  27.387  1.00  0.00            
ATOM    214  R2  CHO    87     196.204 151.224  30.087  1.00  0.00            
ATOM    215  R3  CHO    87     194.704 153.324  29.237  1.00  0.00            
ATOM    216  R4  CHO    87     193.855 152.874  32.037  1.00  0.00            
ATOM    217  R5  CHO    87     192.554 152.974  30.287  1.00  0.00            
ATOM    218  C1  CHO    87     191.055 155.824  32.337  1.00  0.00           C
ATOM    219  C2  CHO    87     188.104 155.574  34.937  1.00  0.00           C
ATOM    220  ROH CHO    88      68.154 155.224  35.187  1.00  0.00            
ATOM    221  R1  CHO    88      67.905 156.424  32.637  1.00  0.00            
ATOM    222  R2  CHO    88      67.905 154.974  30.287  1.00  0.00            
ATOM    223  R3  CHO    88      65.554 156.274  29.837  1.00  0.00            
ATOM    224  R4  CHO    88      66.454 155.474  27.187  1.00  0.00            
ATOM    225  R5  CHO    88      65.905 157.474  27.787  1.00  0.00            
ATOM    226  C1  CHO    88      63.405 156.974  24.937  1.00  0.00           C
ATOM    227  C2  CHO    88      64.454 156.974  22.737  1.00  0.00           C
ATOM    228  ROH CHO    89     122.404  90.074  33.487  1.00  0.00            
ATOM    229  R1  CHO    89     120.055  91.524  34.237  1.00  0.00            
ATOM    230  R2  CHO    89     117.654  90.274  34.637  1.00  0.00            
ATOM    231  R3  CHO    89     117.755  91.524  37.037  1.00  0.00            
ATOM    232  R4  CHO    89     115.005  91.824  36.187  1.00  0.00            
ATOM    233  R5  CHO    89     116.355  93.424  36.787  1.00  0.00            
ATOM    234  C1  CHO    89     113.554  93.974  39.287  1.00  0.00           C
ATOM    235  C2  CHO    89     111.804  96.974  41.687  1.00  0.00           C
ATOM    236  ROH CHO    90     185.154 146.374  30.837  1.00  0.00            
ATOM    237  R1  CHO    90     186.304 146.924  33.337  1.00  0.00            
ATOM    238  R2  CHO    90     186.704 145.024  35.287  1.00  0.00            
ATOM    239  R3  CHO    90     189.305 145.924  35.137  1.00  0.00            
ATOM    240  R4  CHO    90     189.104 144.524  37.737  1.00  0.00            
ATOM    241  R5  CHO    90     189.755 146.574  37.387  1.00  0.00            
ATOM    242  C1  CHO    90     192.854 145.124  39.087  1.00  0.00           C
ATOM    243  C2  CHO    90     195.154 145.324  42.887  1.00  0.00           C
ATOM    244  ROH CHO    91     125.405 132.974  31.487  1.00  0.00            
ATOM    245  R1  CHO    91     125.454 132.974  34.337  1.00  0.00            
ATOM    246  R2  CHO    91     123.604 134.374  35.837  1.00  0.00            
ATOM    247  R3  CHO    91     123.204 131.924  36.987  1.00  0.00            
ATOM    248  R4  CHO    91     122.555 133.874  39.087  1.00  0.00            
ATOM    249  R5  CHO    91     123.954 132.224  39.237  1.00  0.00            
ATOM    250  C1  CHO    91     121.554 131.324  42.037  1.00  0.00           C
ATOM    251  C2  CHO    91     123.354 132.574  44.437  1.00  0.00           C
ATOM    252  ROH CHO    92      71.454 100.774  40.637  1.00  0.00            
ATOM    253  R1  CHO    92      70.604 101.824  38.137  1.00  0.00            
ATOM    254  R2  CHO    92      69.604 100.174  36.137  1.00  0.00            
ATOM    255  R3  CHO    92      67.555 101.974  36.187  1.00  0.00            
ATOM    256  R4  CHO    92      67.205 100.524  33.637  1.00  0.00            
ATOM    257  R5  CHO    92      67.304 102.674  33.937  1.00  0.00            
ATOM    258  C1  CHO    92      63.855 102.374  32.287  1.00  0.00           C
ATOM    259  C2  CHO    92      64.655  99.774  29.537  1.00  0.00           C
ATOM    260  ROH CHO    93       2.905  76.474  36.287  1.00  0.00            
ATOM    261  R1  CHO    93       1.505  75.774  33.937  1.00  0.00            
ATOM    262  R2  CHO    93      -0.745  77.074  33.037  1.00  0.00            
ATOM    263  R3  CHO    93       0.655  77.324  30.737  1.00  0.00            
ATOM    264  R4  CHO    93      -2.045  78.174  30.037  1.00  0.00            
ATOM    265  R5  CHO    93      -0.845  76.624  29.037  1.00  0.00            
ATOM    266  C1  CHO    93      -1.495  79.024  26.087  1.00  0.00           C
ATOM    267  C2  CHO    93      -1.396  78.074  21.937  1.00  0.00           C
ATOM    268  ROH CHO    94     161.304  68.274  19.837  1.00  0.00            
ATOM    269  R1  CHO    94     161.655  66.624  22.087  1.00  0.00            
ATOM    270  R2  CHO    94     164.054  65.374  22.637  1.00  0.00            
ATOM    271  R3  CHO    94     163.755  66.574  25.037  1.00  0.00            
ATOM    272  R4  CHO    94     165.954  64.674  25.487  1.00  0.00            
ATOM    273  R5  CHO    94     164.104  64.874  26.637  1.00  0.00            
ATOM    274  C1  CHO    94     166.754  65.424  29.387  1.00  0.00           C
ATOM    275  C2  CHO    94     167.155  65.974  32.087  1.00  0.00           C
ATOM    276  ROH CHO    95     137.454  -4.126  44.187  1.00  0.00            
ATOM    277  R1  CHO    95     137.404  -1.276  44.137  1.00  0.00            
ATOM    278  R2  CHO    95     137.204   0.124  41.787  1.00  0.00            
ATOM    279  R3  CHO    95     135.105   1.324  43.037  1.00  0.00            
ATOM    280  R4  CHO    95     135.654   3.074  40.737  1.00  0.00            
ATOM    281  R5  CHO    95     135.505   3.674  42.837  1.00  0.00            
ATOM    282  C1  CHO    95     132.805   5.874  41.337  1.00  0.00           C
ATOM    283  C2  CHO    95     131.255   9.524  42.737  1.00  0.00           C
ATOM    284  ROH CHO    96     157.454  62.224  42.387  1.00  0.00            
ATOM    285  R1  CHO    96     156.404  60.174  40.687  1.00  0.00            
ATOM    286  R2  CHO    96     158.055  58.724  38.987  1.00  0.00            
ATOM    287  R3  CHO    96     156.904  56.624  40.287  1.00  0.00            
ATOM    288  R4  CHO    96     156.555  56.024  37.437  1.00  0.00            
ATOM    289  R5  CHO    96     155.005  56.074  38.937  1.00  0.00            
ATOM    290  C1  CHO    96     154.605  52.474  37.687  1.00  0.00           C
ATOM    291  C2  CHO    96     155.005  52.524  34.487  1.00  0.00           C
ATOM    292  ROH CHO    97      60.505 223.974  49.087  1.00  0.00            
ATOM    293  R1  CHO    97      59.605 224.074  46.437  1.00  0.00            
ATOM    294  R2  CHO    97      60.255 222.074  44.587  1.00  0.00            
ATOM    295  R3  CHO    97      57.555 221.924  44.287  1.00  0.00            
ATOM    296  R4  CHO    97      58.655 220.624  41.887  1.00  0.00            
ATOM    297  R5  CHO    97      57.205 222.274  41.887  1.00  0.00            
ATOM    298  C1  CHO    97      55.205 219.674  39.987  1.00  0.00           C
ATOM    299  C2  CHO    97      54.255 218.824  35.587  1.00  0.00           C
ATOM    300  ROH CHO    98     188.405 114.874  28.937  1.00  0.00            
ATOM    301  R1  CHO    98     189.855 116.874  30.287  1.00  0.00            
ATOM    302  R2  CHO    98     188.704 119.174  31.287  1.00  0.00            
ATOM    303  R3  CHO    98     189.805 118.374  33.637  1.00  0.00            
ATOM    304  R4  CHO    98     189.405 121.224  33.987  1.00  0.00            
ATOM    305  R5  CHO    98     191.255 120.174  34.237  1.00  0.00            
ATOM    306  C1  CHO    98     190.854 121.674  37.737  1.00  0.00           C
ATOM    307  C2  CHO    98     193.654 122.774  40.487  1.00  0.00           C
ATOM    308  ROH CHO    99      26.455  36.274  45.637  1.00  0.00            
ATOM    309  R1  CHO    99      25.955  37.524  43.187  1.00  0.00            
ATOM    310  R2  CHO    99      24.705  36.274  41.087  1.00  0.00            
ATOM    311  R3  CHO    99      23.055  38.424  41.187  1.00  0.00            
ATOM    312  R4  CHO    99      22.255  36.974  38.787  1.00  0.00            
ATOM    313  R5  CHO    99      22.805  39.074  38.887  1.00  0.00            
ATOM    314  C1  CHO    99      19.205  39.374  37.537  1.00  0.00           C
ATOM    315  C2  CHO    99      17.955  41.224  35.137  1.00  0.00           C
ATOM    316  ROH CHO   100     128.855   0.724  31.987  1.00  0.00            
ATOM    317  R1  CHO   100     129.755   3.374  31.387  1.00  0.00            
ATOM    318  R2  CHO   100     128.154   5.274  30.187  1.00  0.00            
ATOM    319  R3  CHO   100     128.855   6.724  32.387  1.00  0.00            
ATOM    320  R4  CHO   100     128.204   8.724  30.337  1.00  0.00            
ATOM    321  R5  CHO   100     130.055   8.574  31.487  1.00  0.00            
ATOM    322  C1  CHO   100     128.904  12.124  32.437  1.00  0.00           C
ATOM    323  C2  CHO   100     131.305  15.074  33.537  1.00  0.00           C
ATOM    324  ROH CHO   101      87.404 137.524  37.587  1.00  0.00            
ATOM    325  R1  CHO   101      85.955 139.424  36.087  1.00  0.00            
ATOM    326  R2  CHO   101      86.454 142.124  36.237  1.00  0.00            
ATOM    327  R3  CHO   101      86.604 141.874  33.537  1.00  0.00            
ATOM    328  R4  CHO   101      84.954 144.274  33.937  1.00  0.00            
ATOM    329  R5  CHO   101      84.454 142.524  32.737  1.00  0.00            
ATOM    330  C1  CHO   101      84.204 145.274  30.087  1.00  0.00           C
ATOM    331  C2  CHO   101      85.354 144.474  25.587  1.00  0.00           C
ATOM    332  ROH CHO   102      71.154 214.674  36.887  1.00  0.00            
ATOM    333  R1  CHO   102      73.305 216.524  36.887  1.00  0.00            
ATOM    334  R2  CHO   102      74.204 217.774  39.187  1.00  0.00            
ATOM    335  R3  CHO   102      76.604 216.774  38.437  1.00  0.00            
ATOM    336  R4  CHO   102      77.205 218.524  40.687  1.00  0.00            
ATOM    337  R5  CHO   102      78.104 218.574  38.737  1.00  0.00            
ATOM    338  C1  CHO   102      81.204 217.974  40.887  1.00  0.00           C
ATOM    339  C2  CHO   102      81.954 221.174  41.037  1.00  0.00           C
ATOM    340  ROH CHO   103     176.604 131.774  27.437  1.00  0.00            
ATOM    341  R1  CHO   103     179.104 131.324  26.237  1.00  0.00            
ATOM    342  R2  CHO   103     180.204 133.024  24.337  1.00  0.00            
ATOM    343  R3  CHO   103     182.305 133.074  26.037  1.00  0.00            
ATOM    344  R4  CHO   103     183.354 134.174  23.537  1.00  0.00            
ATOM    345  R5  CHO   103     184.154 132.474  24.637  1.00  0.00            
ATOM    346  C1  CHO   103     187.204 134.824  24.637  1.00  0.00           C
ATOM    347  C2  CHO   103     190.504 134.624  25.387  1.00  0.00           C
ATOM    348  ROH CHO   104     189.755 199.424  35.837  1.00  0.00            
ATOM    349  R1  CHO   104     188.605 202.024  36.137  1.00  0.00            
ATOM    350  R2  CHO   104     186.305 202.474  37.587  1.00  0.00            
ATOM    351  R3  CHO   104     187.905 204.274  38.887  1.00  0.00            
ATOM    352  R4  CHO   104     185.154 204.974  39.637  1.00  0.00            
ATOM    353  R5  CHO   104     186.655 206.324  38.787  1.00  0.00            
ATOM    354  C1  CHO   104     185.954 208.124  42.087  1.00  0.00           C
ATOM    355  C2  CHO   104     182.505 207.274  43.887  1.00  0.00           C
ATOM    356  ROH CHO   105     161.404 188.724  28.037  1.00  0.00            
ATOM    357  R1  CHO   105     160.054 190.974  26.987  1.00  0.00            
ATOM    358  R2  CHO   105     157.404 190.874  26.187  1.00  0.00            
ATOM    359  R3  CHO   105     157.155 192.974  27.887  1.00  0.00            
ATOM    360  R4  CHO   105     154.605 192.874  26.387  1.00  0.00            
ATOM    361  R5  CHO   105     155.954 194.624  26.637  1.00  0.00            
ATOM    362  C1  CHO   105     152.755 196.024  28.137  1.00  0.00           C
ATOM    363  C2  CHO   105     150.654 197.074  31.087  1.00  0.00           C
ATOM    364  ROH CHO   106     163.004  48.224  40.587  1.00  0.00            
ATOM    365  R1  CHO   106     161.505  48.174  42.987  1.00  0.00            
ATOM    366  R2  CHO   106     158.755  47.824  42.987  1.00  0.00            
ATOM    367  R3  CHO   106     159.404  45.774  44.687  1.00  0.00            
ATOM    368  R4  CHO   106     156.454  45.874  44.687  1.00  0.00            
ATOM    369  R5  CHO   106     157.755  45.924  46.437  1.00  0.00            
ATOM    370  C1  CHO   106     155.704  42.874  47.237  1.00  0.00           C
ATOM    371  C2  CHO   106     154.255  42.424  50.837  1.00  0.00           C
ATOM    372  ROH CHO   107     118.305 169.274  26.587  1.00  0.00            
ATOM    373  R1  CHO   107     120.005 167.074  27.037  1.00  0.00            
ATOM    374  R2  CHO   107     119.604 164.624  25.737  1.00  0.00            
ATOM    375  R3  CHO   107     122.205 164.974  24.987  1.00  0.00            
ATOM    376  R4  CHO   107     121.804 162.074  24.887  1.00  0.00            
ATOM    377  R5  CHO   107     123.354 163.124  25.937  1.00  0.00            
ATOM    378  C1  CHO   107     125.505 160.924  23.637  1.00  0.00           C
ATOM    379  C2  CHO   107     126.804 158.474  21.487  1.00  0.00           C
ATOM    380  ROH CHO   108      16.205  23.924  38.037  1.00  0.00            
ATOM    381  R1  CHO   108      16.755  21.424  39.287  1.00  0.00            
ATOM    382  R2  CHO   108      15.805  19.024  38.287  1.00  0.00            
ATOM    383  R3  CHO   108      18.405  18.324  38.387  1.00  0.00            
ATOM    384  R4  CHO   108      17.055  15.974  37.287  1.00  0.00            
ATOM    385  R5  CHO   108      18.355  16.024  39.037  1.00  0.00            
ATOM    386  C1  CHO   108      20.255  13.524  36.787  1.00  0.00           C
ATOM    387  C2  CHO   108      20.655   9.974  35.437  1.00  0.00           C
ATOM    388  ROH CHO   109     207.554  94.874  36.087  1.00  0.00            
ATOM    389  R1  CHO   109     204.954  95.274  34.937  1.00  0.00            
ATOM    390  R2  CHO   109     203.055  96.824  36.187  1.00  0.00            
ATOM    391  R3  CHO   109     203.055  98.174  33.837  1.00  0.00            
ATOM    392  R4  CHO   109     200.304  98.424  34.837  1.00  0.00            
ATOM    393  R5  CHO   109     200.905  97.674  32.887  1.00  0.00            
ATOM    394  C1  CHO   109     198.704 100.624  31.837  1.00  0.00           C
ATOM    395  C2  CHO   109     196.454 102.324  28.937  1.00  0.00           C
ATOM    396  ROH CHO   110     115.454 127.274  34.937  1.00  0.00            
ATOM    397  R1  CHO   110     116.755 125.024  36.037  1.00  0.00            
ATOM    398  R2  CHO   110     117.704 122.924  34.487  1.00  0.00            
ATOM    399  R3  CHO   110     120.055 123.474  35.787  1.00  0.00            
ATOM    400  R4  CHO   110     120.755 121.574  33.637  1.00  0.00            
ATOM    401  R5  CHO   110     121.204 121.374  35.787  1.00  0.00            
ATOM    402  C1  CHO   110     124.705 121.274  34.337  1.00  0.00           C
ATOM    403  C2  CHO   110     126.954 118.324  33.837  1.00  0.00           C
ATOM    404  ROH CHO   111     126.054  64.374  22.137  1.00  0.00            
ATOM    405  R1  CHO   111     128.654  63.824  23.137  1.00  0.00            
ATOM    406  R2  CHO   111     129.605  64.924  25.487  1.00  0.00            
ATOM    407  R3  CHO   111     130.105  62.374  26.137  1.00  0.00            
ATOM    408  R4  CHO   111     131.804  63.924  27.937  1.00  0.00            
ATOM    409  R5  CHO   111     132.454  62.274  26.637  1.00  0.00            
ATOM    410  C1  CHO   111     133.555  60.874  29.987  1.00  0.00           C
ATOM    411  C2  CHO   111     132.255  62.274  34.337  1.00  0.00           C
ATOM    412  ROH CHO   112      66.004  62.374  46.437  1.00  0.00            
ATOM    413  R1  CHO   112      67.654  61.774  44.237  1.00  0.00            
ATOM    414  R2  CHO   112      68.054  63.474  42.137  1.00  0.00            
ATOM    415  R3  CHO   112      70.654  63.174  42.737  1.00  0.00            
ATOM    416  R4  CHO   112      70.654  63.774  39.887  1.00  0.00            
ATOM    417  R5  CHO   112      71.604  62.024  40.837  1.00  0.00            
ATOM    418  C1  CHO   112      74.604  63.574  39.137  1.00  0.00           C
ATOM    419  C2  CHO   112      74.655  64.074  35.987  1.00  0.00           C
ATOM    420  ROH CHO   113      38.305  95.924  37.737  1.00  0.00            
ATOM    421  R1  CHO   113      35.855  94.824  36.887  1.00  0.00            
ATOM    422  R2  CHO   113      34.255  93.224  38.537  1.00  0.00            
ATOM    423  R3  CHO   113      32.355  95.074  37.887  1.00  0.00            
ATOM    424  R4  CHO   113      30.905  92.574  38.337  1.00  0.00            
ATOM    425  R5  CHO   113      30.805  93.824  36.587  1.00  0.00            
ATOM    426  C1  CHO   113      27.105  93.874  37.637  1.00  0.00           C
ATOM    427  C2  CHO   113      24.005  95.374  35.287  1.00  0.00           C
ATOM    428  ROH CHO   114     125.905  15.724  45.587  1.00  0.00            
ATOM    429  R1  CHO   114     124.904  18.324  45.137  1.00  0.00            
ATOM    430  R2  CHO   114     126.255  20.574  45.937  1.00  0.00            
ATOM    431  R3  CHO   114     126.004  21.274  43.337  1.00  0.00            
ATOM    432  R4  CHO   114     126.904  23.724  44.637  1.00  0.00            
ATOM    433  R5  CHO   114     125.154  23.524  43.387  1.00  0.00            
ATOM    434  C1  CHO   114     127.055  26.174  41.437  1.00  0.00           C
ATOM    435  C2  CHO   114     129.255  25.874  38.537  1.00  0.00           C
ATOM    436  ROH CHO   115     126.604  36.274  42.987  1.00  0.00            
ATOM    437  R1  CHO   115     124.904  34.424  41.687  1.00  0.00            
ATOM    438  R2  CHO   115     122.304  34.024  42.487  1.00  0.00            
ATOM    439  R3  CHO   115     121.755  34.574  39.887  1.00  0.00            
ATOM    440  R4  CHO   115     119.155  34.024  41.087  1.00  0.00            
ATOM    441  R5  CHO   115     120.005  33.074  39.337  1.00  0.00            
ATOM    442  C1  CHO   115     116.804  34.524  37.837  1.00  0.00           C
ATOM    443  C2  CHO   115     112.954  35.424  38.687  1.00  0.00           C
ATOM    444  ROH CHO   116     174.155 214.874  43.737  1.00  0.00            
ATOM    445  R1  CHO   116     173.405 217.224  42.387  1.00  0.00            
ATOM    446  R2  CHO   116     175.204 218.724  40.887  1.00  0.00            
ATOM    447  R3  CHO   116     173.255 218.424  38.937  1.00  0.00            
ATOM    448  R4  CHO   116     174.954 220.624  37.987  1.00  0.00            
ATOM    449  R5  CHO   116     172.804 220.624  38.237  1.00  0.00            
ATOM    450  C1  CHO   116     173.004 221.424  34.537  1.00  0.00           C
ATOM    451  C2  CHO   116     173.255 225.574  32.937  1.00  0.00           C
ATOM    452  ROH CHO   117     146.654 103.924  38.737  1.00  0.00            
ATOM    453  R1  CHO   117     149.005 104.074  37.137  1.00  0.00            
ATOM    454  R2  CHO   117     151.555 103.874  38.237  1.00  0.00            
ATOM    455  R3  CHO   117     151.805 101.924  36.337  1.00  0.00            
ATOM    456  R4  CHO   117     154.555 102.624  37.087  1.00  0.00            
ATOM    457  R5  CHO   117     153.704 102.574  35.087  1.00  0.00            
ATOM    458  C1  CHO   117     156.604 100.124  34.637  1.00  0.00           C
ATOM    459  C2  CHO   117     158.704  99.324  32.887  1.00  0.00           C
ATOM    460  ROH CHO   118      81.204 229.324  35.037  1.00  0.00            
ATOM    461  R1  CHO   118      80.454 226.624  35.287  1.00  0.00            
ATOM    462  R2  CHO   118      81.604 224.624  33.837  1.00  0.00            
ATOM    463  R3  CHO   118      82.005 223.524  36.287  1.00  0.00            
ATOM    464  R4  CHO   118      82.755 221.424  34.387  1.00  0.00            
ATOM    465  R5  CHO   118      81.355 221.224  36.037  1.00  0.00            
ATOM    466  C1  CHO   118      83.855 218.524  36.987  1.00  0.00           C
ATOM    467  C2  CHO   118      82.704 215.074  34.637  1.00  0.00           C
ATOM    468  ROH CHO   119     144.755  20.574  32.987  1.00  0.00            
ATOM    469  R1  CHO   119     145.805  22.024  35.187  1.00  0.00            
ATOM    470  R2  CHO   119     144.404  22.374  37.587  1.00  0.00            
ATOM    471  R3  CHO   119     146.704  21.324  38.637  1.00  0.00            
ATOM    472  R4  CHO   119     145.105  22.274  40.937  1.00  0.00            
ATOM    473  R5  CHO   119     147.204  22.774  40.487  1.00  0.00            
ATOM    474  C1  CHO   119     147.654  21.274  43.937  1.00  0.00           C
ATOM    475  C2  CHO   119     146.404  19.224  46.387  1.00  0.00           C
ATOM    476  ROH CHO   120      81.554 187.024  44.937  1.00  0.00            
ATOM    477  R1  CHO   120      82.854 187.074  42.437  1.00  0.00            
ATOM    478  R2  CHO   120      81.704 186.174  40.087  1.00  0.00            
ATOM    479  R3  CHO   120      82.254 188.624  39.187  1.00  0.00            
ATOM    480  R4  CHO   120      82.854 186.874  36.937  1.00  0.00            
ATOM    481  R5  CHO   120      84.204 188.324  37.787  1.00  0.00            
ATOM    482  C1  CHO   120      84.104 189.624  34.237  1.00  0.00           C
ATOM    483  C2  CHO   120      84.604 191.824  31.637  1.00  0.00           C
ATOM    484  ROH CHO   121     156.654  36.924  39.737  1.00  0.00            
ATOM    485  R1  CHO   121     157.204  35.874  42.287  1.00  0.00            
ATOM    486  R2  CHO   121     156.654  33.274  43.037  1.00  0.00            
ATOM    487  R3  CHO   121     159.254  33.224  43.687  1.00  0.00            
ATOM    488  R4  CHO   121     158.004  31.274  45.487  1.00  0.00            
ATOM    489  R5  CHO   121     159.305  32.974  46.087  1.00  0.00            
ATOM    490  C1  CHO   121     161.255  30.074  47.587  1.00  0.00           C
ATOM    491  C2  CHO   121     163.555  30.024  50.837  1.00  0.00           C
ATOM    492  ROH CHO   122      58.405 101.474  42.387  1.00  0.00            
ATOM    493  R1  CHO   122      60.055 102.824  40.537  1.00  0.00            
ATOM    494  R2  CHO   122      61.205 105.274  41.087  1.00  0.00            
ATOM    495  R3  CHO   122      63.504 103.974  40.337  1.00  0.00            
ATOM    496  R4  CHO   122      63.755 106.674  39.187  1.00  0.00            
ATOM    497  R5  CHO   122      63.904 104.774  38.137  1.00  0.00            
ATOM    498  C1  CHO   122      67.354 106.274  37.437  1.00  0.00           C
ATOM    499  C2  CHO   122      70.854 106.274  36.637  1.00  0.00           C
ATOM    500  ROH CHO   123     128.505  12.024  37.537  1.00  0.00            
ATOM    501  R1  CHO   123     130.404  10.324  36.387  1.00  0.00            
ATOM    502  R2  CHO   123     132.204   8.874  37.887  1.00  0.00            
ATOM    503  R3  CHO   123     131.204   6.774  36.437  1.00  0.00            
ATOM    504  R4  CHO   123     134.005   6.024  36.987  1.00  0.00            
ATOM    505  R5  CHO   123     133.005   6.074  35.037  1.00  0.00            
ATOM    506  C1  CHO   123     134.104   2.424  35.137  1.00  0.00           C
ATOM    507  C2  CHO   123     134.055  -1.326  35.487  1.00  0.00           C
ATOM    508  ROH CHO   124      33.205 173.374  37.337  1.00  0.00            
ATOM    509  R1  CHO   124      32.905 170.874  38.637  1.00  0.00            
ATOM    510  R2  CHO   124      30.755 169.174  38.137  1.00  0.00            
ATOM    511  R3  CHO   124      32.755 167.374  37.587  1.00  0.00            
ATOM    512  R4  CHO   124      30.305 165.824  37.487  1.00  0.00            
ATOM    513  R5  CHO   124      32.055 165.374  38.687  1.00  0.00            
ATOM    514  C1  CHO   124      31.905 162.174  36.637  1.00  0.00           C
ATOM    515  C2  CHO   124      31.155 159.374  34.187  1.00  0.00           C
ATOM    516  ROH CHO   125     102.104 211.474  36.537  1.00  0.00            
ATOM    517  R1  CHO   125      99.854 211.074  38.237  1.00  0.00            
ATOM    518  R2  CHO   125      97.654 212.724  38.187  1.00  0.00            
ATOM    519  R3  CHO   125      96.305 210.374  37.787  1.00  0.00            
ATOM    520  R4  CHO   125      94.454 212.024  39.337  1.00  0.00            
ATOM    521  R5  CHO   125      95.154 210.024  39.837  1.00  0.00            
ATOM    522  C1  CHO   125      91.355 209.474  39.637  1.00  0.00           C
ATOM    523  C2  CHO   125      87.854 210.674  39.687  1.00  0.00           C
ATOM    524  ROH CHO   126     148.804 165.974  24.887  1.00  0.00            
ATOM    525  R1  CHO   126     149.605 164.374  22.687  1.00  0.00            
ATOM    526  R2  CHO   126     148.454 164.674  20.187  1.00  0.00            
ATOM    527  R3  CHO   126     151.055 164.974  19.437  1.00  0.00            
ATOM    528  R4  CHO   126     149.704 163.924  17.037  1.00  0.00            
ATOM    529  R5  CHO   126     151.505 163.074  17.987  1.00  0.00            
ATOM    530  C1  CHO   126     152.904 163.724  14.537  1.00  0.00           C
ATOM    531  C2  CHO   126     154.755 160.424  11.787  1.00  0.00           C
ATOM    532  ROH CHO   127     221.505 130.524  25.587  1.00  0.00            
ATOM    533  R1  CHO   127     219.855 132.824  26.037  1.00  0.00            
ATOM    534  R2  CHO   127     217.404 133.174  24.787  1.00  0.00            
ATOM    535  R3  CHO   127     216.505 133.424  27.287  1.00  0.00            
ATOM    536  R4  CHO   127     214.805 135.224  25.737  1.00  0.00            
ATOM    537  R5  CHO   127     215.905 135.724  27.537  1.00  0.00            
ATOM    538  C1  CHO   127     212.404 136.624  28.637  1.00  0.00           C
ATOM    539  C2  CHO   127     210.105 139.224  29.187  1.00  0.00           C
ATOM    540  ROH CHO   128      25.954 124.824  22.837  1.00  0.00            
ATOM    541  R1  CHO   128      25.155 122.574  24.387  1.00  0.00            
ATOM    542  R2  CHO   128      23.555 122.824  26.637  1.00  0.00            
ATOM    543  R3  CHO   128      21.955 121.024  25.287  1.00  0.00            
ATOM    544  R4  CHO   128      20.905 121.074  28.037  1.00  0.00            
ATOM    545  R5  CHO   128      21.555 119.324  26.887  1.00  0.00            
ATOM    546  C1  CHO   128      17.905 118.374  27.587  1.00  0.00           C
ATOM    547  C2  CHO   128      15.405 119.074  30.287  1.00  0.00           C
ATOM    548  ROH CHO   129      37.105  80.124  28.737  1.00  0.00            
ATOM    549  R1  CHO   129      39.405  81.074  30.037  1.00  0.00            
ATOM    550  R2  CHO   129      39.305  82.374  32.487  1.00  0.00            
ATOM    551  R3  CHO   129      41.105  80.424  33.187  1.00  0.00            
ATOM    552  R4  CHO   129      40.455  81.824  35.687  1.00  0.00            
ATOM    553  R5  CHO   129      42.455  81.474  34.887  1.00  0.00            
ATOM    554  C1  CHO   129      42.805  79.774  38.237  1.00  0.00           C
ATOM    555  C2  CHO   129      42.055  78.524  40.887  1.00  0.00           C
ATOM    556  ROH CHO   130     151.954 113.224  25.687  1.00  0.00            
ATOM    557  R1  CHO   130     152.854 115.074  23.737  1.00  0.00            
ATOM    558  R2  CHO   130     155.054 116.724  24.137  1.00  0.00            
ATOM    559  R3  CHO   130     155.855 115.624  21.787  1.00  0.00            
ATOM    560  R4  CHO   130     157.305 118.174  21.987  1.00  0.00            
ATOM    561  R5  CHO   130     156.055 117.474  20.287  1.00  0.00            
ATOM    562  C1  CHO   130     159.354 118.024  18.487  1.00  0.00           C
ATOM    563  C2  CHO   130     160.054 115.824  14.637  1.00  0.00           C
ATOM    564  ROH CHO   131     153.055 191.924  31.587  1.00  0.00            
ATOM    565  R1  CHO   131     155.305 190.224  31.187  1.00  0.00            
ATOM    566  R2  CHO   131     155.404 187.674  32.237  1.00  0.00            
ATOM    567  R3  CHO   131     155.855 186.974  29.687  1.00  0.00            
ATOM    568  R4  CHO   131     156.454 184.524  31.237  1.00  0.00            
ATOM    569  R5  CHO   131     157.755 185.524  29.787  1.00  0.00            
ATOM    570  C1  CHO   131     157.454 182.024  28.237  1.00  0.00           C
ATOM    571  C2  CHO   131     160.005 180.524  31.187  1.00  0.00           C
ATOM    572  ROH CHO   132      72.205 155.724  25.237  1.00  0.00            
ATOM    573  R1  CHO   132      71.655 156.474  27.887  1.00  0.00            
ATOM    574  R2  CHO   132      72.304 154.874  30.037  1.00  0.00            
ATOM    575  R3  CHO   132      73.504 157.124  30.937  1.00  0.00            
ATOM    576  R4  CHO   132      72.505 155.874  33.337  1.00  0.00            
ATOM    577  R5  CHO   132      72.155 157.924  32.737  1.00  0.00            
ATOM    578  C1  CHO   132      73.755 158.524  36.087  1.00  0.00           C
ATOM    579  C2  CHO   132      72.555 157.874  40.187  1.00  0.00           C
ATOM    580  ROH CHO   133     144.055  92.724  38.537  1.00  0.00            
ATOM    581  R1  CHO   133     143.004  90.224  37.737  1.00  0.00            
ATOM    582  R2  CHO   133     141.104  90.024  35.687  1.00  0.00            
ATOM    583  R3  CHO   133     142.954  88.274  34.687  1.00  0.00            
ATOM    584  R4  CHO   133     140.554  87.874  33.037  1.00  0.00            
ATOM    585  R5  CHO   133     141.654  86.324  34.087  1.00  0.00            
ATOM    586  C1  CHO   133     141.904  84.974  30.537  1.00  0.00           C
ATOM    587  C2  CHO   133     144.204  83.324  27.837  1.00  0.00           C
ATOM    588  ROH CHO   134      24.755 210.924  40.987  1.00  0.00            
ATOM    589  R1  CHO   134      22.455 210.274  42.537  1.00  0.00            
ATOM    590  R2  CHO   134      20.805 208.174  41.887  1.00  0.00            
ATOM    591  R3  CHO   134      21.305 207.424  44.437  1.00  0.00            
ATOM    592  R4  CHO   134      19.055 205.774  43.637  1.00  0.00            
ATOM    593  R5  CHO   134      19.104 207.074  45.387  1.00  0.00            
ATOM    594  C1  CHO   134      18.455 203.674  47.037  1.00  0.00           C
ATOM    595  C2  CHO   134      19.855 201.024  49.337  1.00  0.00           C
ATOM    596  ROH CHO   135       9.405  38.724  35.237  1.00  0.00            
ATOM    597  R1  CHO   135      10.354  41.374  35.037  1.00  0.00            
ATOM    598  R2  CHO   135      10.905  42.874  37.287  1.00  0.00            
ATOM    599  R3  CHO   135      13.305  43.174  36.137  1.00  0.00            
ATOM    600  R4  CHO   135      12.655  45.824  37.087  1.00  0.00            
ATOM    601  R5  CHO   135      13.255  45.274  35.037  1.00  0.00            
ATOM    602  C1  CHO   135      15.955  47.824  35.837  1.00  0.00           C
ATOM    603  C2  CHO   135      15.605  51.824  36.637  1.00  0.00           C
ATOM    604  ROH CHO   136     101.204 132.324  23.537  1.00  0.00            
ATOM    605  R1  CHO   136     100.704 134.524  25.237  1.00  0.00            
ATOM    606  R2  CHO   136      99.005 134.374  27.387  1.00  0.00            
ATOM    607  R3  CHO   136     101.154 135.274  28.787  1.00  0.00            
ATOM    608  R4  CHO   136      98.855 135.874  30.537  1.00  0.00            
ATOM    609  R5  CHO   136     100.405 137.274  29.837  1.00  0.00            
ATOM    610  C1  CHO   136     100.854 137.624  33.587  1.00  0.00           C
ATOM    611  C2  CHO   136      99.505 136.824  37.087  1.00  0.00           C
ATOM    612  ROH CHO   137      87.005  70.774  38.337  1.00  0.00            
ATOM    613  R1  CHO   137      89.204  69.574  39.637  1.00  0.00            
ATOM    614  R2  CHO   137      91.755  69.574  38.587  1.00  0.00            
ATOM    615  R3  CHO   137      92.404  70.624  40.987  1.00  0.00            
ATOM    616  R4  CHO   137      94.954  69.924  39.737  1.00  0.00            
ATOM    617  R5  CHO   137      94.304  69.324  41.687  1.00  0.00            
ATOM    618  C1  CHO   137      97.505  71.174  42.637  1.00  0.00           C
ATOM    619  C2  CHO   137      98.455  70.674  46.287  1.00  0.00           C
ATOM    620  ROH CHO   138      23.905  85.524  36.487  1.00  0.00            
ATOM    621  R1  CHO   138      21.155  85.274  35.837  1.00  0.00            
ATOM    622  R2  CHO   138      19.205  84.624  37.737  1.00  0.00            
ATOM    623  R3  CHO   138      18.055  86.874  36.837  1.00  0.00            
ATOM    624  R4  CHO   138      16.155  85.774  38.837  1.00  0.00            
ATOM    625  R5  CHO   138      15.705  86.374  36.787  1.00  0.00            
ATOM    626  C1  CHO   138      13.255  88.624  38.637  1.00  0.00           C
ATOM    627  C2  CHO   138      10.855  89.624  36.537  1.00  0.00           C
ATOM    628  ROH CHO   139     120.354  95.924  39.737  1.00  0.00            
ATOM    629  R1  CHO   139     121.404  95.074  37.287  1.00  0.00            
ATOM    630  R2  CHO   139     120.554  96.124  34.837  1.00  0.00            
ATOM    631  R3  CHO   139     123.204  96.574  34.487  1.00  0.00            
ATOM    632  R4  CHO   139     122.205  96.124  31.787  1.00  0.00            
ATOM    633  R5  CHO   139     123.855  95.074  32.737  1.00  0.00            
ATOM    634  C1  CHO   139     125.604  96.524  29.687  1.00  0.00           C
ATOM    635  C2  CHO   139     127.505  97.824  27.037  1.00  0.00           C
ATOM    636  ROH CHO   140     152.155 161.674  39.737  1.00  0.00            
ATOM    637  R1  CHO   140     154.204 160.574  38.137  1.00  0.00            
ATOM    638  R2  CHO   140     154.254 157.874  37.437  1.00  0.00            
ATOM    639  R3  CHO   140     154.404 158.874  34.937  1.00  0.00            
ATOM    640  R4  CHO   140     155.604 156.224  34.737  1.00  0.00            
ATOM    641  R5  CHO   140     156.505 158.074  34.087  1.00  0.00            
ATOM    642  C1  CHO   140     156.505 156.174  30.787  1.00  0.00           C
ATOM    643  C2  CHO   140     157.055 153.774  28.087  1.00  0.00           C
ATOM    644  ROH CHO   141     124.604 184.324  33.287  1.00  0.00            
ATOM    645  R1  CHO   141     122.354 183.074  32.037  1.00  0.00            
ATOM    646  R2  CHO   141     122.505 180.524  30.937  1.00  0.00            
ATOM    647  R3  CHO   141     120.405 180.024  32.587  1.00  0.00            
ATOM    648  R4  CHO   141     120.554 177.674  30.837  1.00  0.00            
ATOM    649  R5  CHO   141     118.805 178.924  31.187  1.00  0.00            
ATOM    650  C1  CHO   141     117.454 175.574  32.337  1.00  0.00           C
ATOM    651  C2  CHO   141     117.555 173.124  30.087  1.00  0.00           C
ATOM    652  ROH CHO   142      62.404  12.324  36.937  1.00  0.00            
ATOM    653  R1  CHO   142      63.855  14.724  37.037  1.00  0.00            
ATOM    654  R2  CHO   142      66.305  14.924  38.287  1.00  0.00            
ATOM    655  R3  CHO   142      67.104  15.924  35.887  1.00  0.00            
ATOM    656  R4  CHO   142      69.155  16.774  37.787  1.00  0.00            
ATOM    657  R5  CHO   142      68.054  18.074  36.437  1.00  0.00            
ATOM    658  C1  CHO   142      71.554  18.824  35.237  1.00  0.00           C
ATOM    659  C2  CHO   142      75.204  18.324  34.587  1.00  0.00           C
ATOM    660  ROH CHO   143     100.554  46.324  44.537  1.00  0.00            
ATOM    661  R1  CHO   143      99.655  48.974  44.437  1.00  0.00            
ATOM    662  R2  CHO   143     101.054  50.974  43.187  1.00  0.00            
ATOM    663  R3  CHO   143      98.704  51.374  41.837  1.00  0.00            
ATOM    664  R4  CHO   143     100.405  53.574  40.987  1.00  0.00            
ATOM    665  R5  CHO   143      98.405  53.724  41.837  1.00  0.00            
ATOM    666  C1  CHO   143      97.854  55.474  38.487  1.00  0.00           C
ATOM    667  C2  CHO   143      98.354  56.774  35.537  1.00  0.00           C
ATOM    668  ROH CHO   144      96.454 117.174  37.687  1.00  0.00            
ATOM    669  R1  CHO   144      96.554 114.474  36.937  1.00  0.00            
ATOM    670  R2  CHO   144      94.255 112.874  36.837  1.00  0.00            
ATOM    671  R3  CHO   144      95.055 112.424  34.287  1.00  0.00            
ATOM    672  R4  CHO   144      93.204 110.274  34.887  1.00  0.00            
ATOM    673  R5  CHO   144      95.204 110.074  34.087  1.00  0.00            
ATOM    674  C1  CHO   144      93.305 108.324  31.287  1.00  0.00           C
ATOM    675  C2  CHO   144      93.255 105.774  31.137  1.00  0.00           C
ATOM    676  ROH CHO   145      72.654  69.274  42.937  1.00  0.00            
ATOM    677  R1  CHO   145      70.405  67.874  41.937  1.00  0.00            
ATOM    678  R2  CHO   145      68.204  69.124  40.837  1.00  0.00            
ATOM    679  R3  CHO   145      68.704  67.524  38.737  1.00  0.00            
ATOM    680  R4  CHO   145      65.805  68.024  38.637  1.00  0.00            
ATOM    681  R5  CHO   145      66.804  66.074  38.637  1.00  0.00            
ATOM    682  C1  CHO   145      64.904  65.824  35.337  1.00  0.00           C
ATOM    683  C2  CHO   145      61.405  63.824  36.487  1.00  0.00           C
ATOM    684  ROH CHO   146     199.354 174.224  49.587  1.00  0.00            
ATOM    685  R1  CHO   146     198.605 175.474  47.187  1.00  0.00            
ATOM    686  R2  CHO   146     200.454 176.024  45.187  1.00  0.00            
ATOM    687  R3  CHO   146     198.654 174.624  43.637  1.00  0.00            
ATOM    688  R4  CHO   146     199.805 176.624  41.837  1.00  0.00            
ATOM    689  R5  CHO   146     197.704 176.324  42.187  1.00  0.00            
ATOM    690  C1  CHO   146     197.805 175.724  38.437  1.00  0.00           C
ATOM    691  C2  CHO   146     196.754 177.574  35.087  1.00  0.00           C
ATOM    692  ROH CHO   147      95.154 175.374  35.837  1.00  0.00            
ATOM    693  R1  CHO   147      96.704 177.424  37.087  1.00  0.00            
ATOM    694  R2  CHO   147      95.604 179.824  37.837  1.00  0.00            
ATOM    695  R3  CHO   147      96.655 179.174  40.237  1.00  0.00            
ATOM    696  R4  CHO   147      95.354 181.774  40.687  1.00  0.00            
ATOM    697  R5  CHO   147      97.404 181.274  41.137  1.00  0.00            
ATOM    698  C1  CHO   147      96.204 182.274  44.637  1.00  0.00           C
ATOM    699  C2  CHO   147      95.955 185.624  45.587  1.00  0.00           C
ATOM    700  ROH CHO   148     205.405  16.274  41.287  1.00  0.00            
ATOM    701  R1  CHO   148     207.954  15.074  41.137  1.00  0.00            
ATOM    702  R2  CHO   148     208.855  13.774  38.887  1.00  0.00            
ATOM    703  R3  CHO   148     210.954  15.474  39.187  1.00  0.00            
ATOM    704  R4  CHO   148     211.604  13.924  36.787  1.00  0.00            
ATOM    705  R5  CHO   148     212.854  14.174  38.537  1.00  0.00            
ATOM    706  C1  CHO   148     215.204  15.574  35.887  1.00  0.00           C
ATOM    707  C2  CHO   148     218.705  17.474  35.437  1.00  0.00           C
ATOM    708  ROH CHO   149     135.154  86.624  38.487  1.00  0.00            
ATOM    709  R1  CHO   149     136.255  87.724  36.137  1.00  0.00            
ATOM    710  R2  CHO   149     134.704  88.574  33.987  1.00  0.00            
ATOM    711  R3  CHO   149     136.055  90.874  34.387  1.00  0.00            
ATOM    712  R4  CHO   149     134.954  91.074  31.687  1.00  0.00            
ATOM    713  R5  CHO   149     137.055  91.324  32.237  1.00  0.00            
ATOM    714  C1  CHO   149     136.404  94.724  30.637  1.00  0.00           C
ATOM    715  C2  CHO   149     140.005  97.274  29.287  1.00  0.00           C
ATOM    716  ROH CHO   150     102.954  74.124  39.037  1.00  0.00            
ATOM    717  R1  CHO   150     100.304  74.424  39.987  1.00  0.00            
ATOM    718  R2  CHO   150      98.554  76.274  38.887  1.00  0.00            
ATOM    719  R3  CHO   150      96.954  74.124  38.587  1.00  0.00            
ATOM    720  R4  CHO   150      95.105  76.424  38.487  1.00  0.00            
ATOM    721  R5  CHO   150      94.954  74.674  39.787  1.00  0.00            
ATOM    722  C1  CHO   150      91.604  74.424  37.987  1.00  0.00           C
ATOM    723  C2  CHO   150      89.854  73.024  35.187  1.00  0.00           C
ATOM    724  ROH CHO   151      31.805  40.424  34.787  1.00  0.00            
ATOM    725  R1  CHO   151      29.255  41.524  34.437  1.00  0.00            
ATOM    726  R2  CHO   151      28.055  43.224  36.287  1.00  0.00            
ATOM    727  R3  CHO   151      27.755  44.824  34.137  1.00  0.00            
ATOM    728  R4  CHO   151      26.005  45.974  36.187  1.00  0.00            
ATOM    729  R5  CHO   151      25.455  45.424  34.187  1.00  0.00            
ATOM    730  C1  CHO   151      24.555  49.124  34.137  1.00  0.00           C
ATOM    731  C2  CHO   151      24.155  52.174  32.987  1.00  0.00           C
ATOM    732  ROH CHO   152     125.505 162.674  29.937  1.00  0.00            
ATOM    733  R1  CHO   152     124.705 162.774  32.637  1.00  0.00            
ATOM    734  R2  CHO   152     126.505 162.824  34.737  1.00  0.00            
ATOM    735  R3  CHO   152     125.105 165.024  35.487  1.00  0.00            
ATOM    736  R4  CHO   152     126.454 164.174  37.937  1.00  0.00            
ATOM    737  R5  CHO   152     124.304 164.524  37.687  1.00  0.00            
ATOM    738  C1  CHO   152     125.055 167.024  40.487  1.00  0.00           C
ATOM    739  C2  CHO   152     123.154 168.724  43.587  1.00  0.00           C
ATOM    740  ROH CHO   153      24.855 164.974  35.787  1.00  0.00            
ATOM    741  R1  CHO   153      24.955 162.174  35.287  1.00  0.00            
ATOM    742  R2  CHO   153      27.155 160.624  35.837  1.00  0.00            
ATOM    743  R3  CHO   153      25.405 159.124  37.237  1.00  0.00            
ATOM    744  R4  CHO   153      27.455 157.224  36.387  1.00  0.00            
ATOM    745  R5  CHO   153      25.305 157.074  36.037  1.00  0.00            
ATOM    746  C1  CHO   153      25.905 153.824  37.987  1.00  0.00           C
ATOM    747  C2  CHO   153      25.555 149.824  40.737  1.00  0.00           C
ATOM    748  ROH CHO   154     142.854  78.824  38.137  1.00  0.00            
ATOM    749  R1  CHO   154     144.454  76.824  36.987  1.00  0.00            
ATOM    750  R2  CHO   154     143.755  74.174  36.887  1.00  0.00            
ATOM    751  R3  CHO   154     144.254  74.474  34.237  1.00  0.00            
ATOM    752  R4  CHO   154     143.555  71.624  34.537  1.00  0.00            
ATOM    753  R5  CHO   154     145.354  72.424  33.587  1.00  0.00            
ATOM    754  C1  CHO   154     143.904  70.424  30.687  1.00  0.00           C
ATOM    755  C2  CHO   154     144.854  67.274  28.537  1.00  0.00           C
ATOM    756  ROH CHO   155     180.805  79.224  32.587  1.00  0.00            
ATOM    757  R1  CHO   155     178.755  80.324  30.887  1.00  0.00            
ATOM    758  R2  CHO   155     177.605  78.874  28.887  1.00  0.00            
ATOM    759  R3  CHO   155     175.304  79.574  30.137  1.00  0.00            
ATOM    760  R4  CHO   155     174.404  78.374  27.637  1.00  0.00            
ATOM    761  R5  CHO   155     173.855  80.374  28.437  1.00  0.00            
ATOM    762  C1  CHO   155     170.405  78.774  28.087  1.00  0.00           C
ATOM    763  C2  CHO   155     165.555  79.274  29.037  1.00  0.00           C
ATOM    764  ROH CHO   156      22.854 145.124  34.087  1.00  0.00            
ATOM    765  R1  CHO   156      24.905 143.374  35.087  1.00  0.00            
ATOM    766  R2  CHO   156      26.305 141.724  33.387  1.00  0.00            
ATOM    767  R3  CHO   156      28.455 142.974  34.587  1.00  0.00            
ATOM    768  R4  CHO   156      29.605 140.674  33.137  1.00  0.00            
ATOM    769  R5  CHO   156      29.855 141.174  35.237  1.00  0.00            
ATOM    770  C1  CHO   156      33.505 141.224  34.087  1.00  0.00           C
ATOM    771  C2  CHO   156      37.805 141.524  34.387  1.00  0.00           C
ATOM    772  ROH CHO   157      21.255  44.124  37.137  1.00  0.00            
ATOM    773  R1  CHO   157      20.105  46.624  37.587  1.00  0.00            
ATOM    774  R2  CHO   157      21.405  48.574  39.037  1.00  0.00            
ATOM    775  R3  CHO   157      21.005  50.074  36.837  1.00  0.00            
ATOM    776  R4  CHO   157      22.255  51.924  38.737  1.00  0.00            
ATOM    777  R5  CHO   157      20.405  52.274  37.637  1.00  0.00            
ATOM    778  C1  CHO   157      22.405  55.274  36.437  1.00  0.00           C
ATOM    779  C2  CHO   157      25.055  58.124  37.587  1.00  0.00           C
ATOM    780  ROH CHO   158     146.904   4.824  45.237  1.00  0.00            
ATOM    781  R1  CHO   158     145.905   3.374  43.037  1.00  0.00            
ATOM    782  R2  CHO   158     147.204   3.274  40.587  1.00  0.00            
ATOM    783  R3  CHO   158     147.005   0.624  40.937  1.00  0.00            
ATOM    784  R4  CHO   158     147.605   0.924  38.087  1.00  0.00            
ATOM    785  R5  CHO   158     145.954  -0.226  38.987  1.00  0.00            
ATOM    786  C1  CHO   158     147.704  -2.976  36.987  1.00  0.00           C
ATOM    787  C2  CHO   158     150.054  -6.726  36.037  1.00  0.00           C
ATOM    788  ROH CHO   159     125.554 197.674  23.937  1.00  0.00            
ATOM    789  R1  CHO   159     126.505 198.074  26.537  1.00  0.00            
ATOM    790  R2  CHO   159     126.655 196.024  28.387  1.00  0.00            
ATOM    791  R3  CHO   159     129.255 196.774  28.587  1.00  0.00            
ATOM    792  R4  CHO   159     128.855 195.024  30.887  1.00  0.00            
ATOM    793  R5  CHO   159     129.605 197.074  30.937  1.00  0.00            
ATOM    794  C1  CHO   159     132.555 195.174  32.537  1.00  0.00           C
ATOM    795  C2  CHO   159     134.354 194.824  36.187  1.00  0.00           C
ATOM    796  ROH CHO   160      59.504 144.324  21.037  1.00  0.00            
ATOM    797  R1  CHO   160      58.855 143.924  23.787  1.00  0.00            
ATOM    798  R2  CHO   160      59.305 141.524  25.087  1.00  0.00            
ATOM    799  R3  CHO   160      60.655 143.124  26.837  1.00  0.00            
ATOM    800  R4  CHO   160      59.255 141.174  28.537  1.00  0.00            
ATOM    801  R5  CHO   160      59.104 143.324  28.687  1.00  0.00            
ATOM    802  C1  CHO   160      60.405 142.424  32.187  1.00  0.00           C
ATOM    803  C2  CHO   160      58.105 139.774  33.337  1.00  0.00           C
ATOM    804  ROH CHO   161     164.805  98.024  24.387  1.00  0.00            
ATOM    805  R1  CHO   161     164.254  95.374  23.587  1.00  0.00            
ATOM    806  R2  CHO   161     161.904  94.624  22.337  1.00  0.00            
ATOM    807  R3  CHO   161     163.605  93.624  20.437  1.00  0.00            
ATOM    808  R4  CHO   161     161.005  92.524  19.737  1.00  0.00            
ATOM    809  R5  CHO   161     162.854  91.374  20.037  1.00  0.00            
ATOM    810  C1  CHO   161     162.005  90.374  16.487  1.00  0.00           C
ATOM    811  C2  CHO   161     159.204  87.574  15.637  1.00  0.00           C
ATOM    812  ROH CHO   162      39.005 193.324  34.837  1.00  0.00            
ATOM    813  R1  CHO   162      39.455 190.574  35.087  1.00  0.00            
ATOM    814  R2  CHO   162      40.255 189.424  37.487  1.00  0.00            
ATOM    815  R3  CHO   162      38.055 187.824  37.087  1.00  0.00            
ATOM    816  R4  CHO   162      39.955 186.124  38.487  1.00  0.00            
ATOM    817  R5  CHO   162      39.005 185.674  36.587  1.00  0.00            
ATOM    818  C1  CHO   162      37.805 182.724  38.637  1.00  0.00           C
ATOM    819  C2  CHO   162      35.405 181.374  41.787  1.00  0.00           C
ATOM    820  ROH CHO   163     179.755  98.124  31.737  1.00  0.00            
ATOM    821  R1  CHO   163     179.805 100.924  32.187  1.00  0.00            
ATOM    822  R2  CHO   163     181.805 102.524  31.137  1.00  0.00            
ATOM    823  R3  CHO   163     179.704 103.924  30.087  1.00  0.00            
ATOM    824  R4  CHO   163     181.904 105.874  30.237  1.00  0.00            
ATOM    825  R5  CHO   163     179.904 106.124  31.087  1.00  0.00            
ATOM    826  C1  CHO   163     179.954 109.124  28.737  1.00  0.00           C
ATOM    827  C2  CHO   163     180.204 112.824  29.537  1.00  0.00           C
ATOM    828  ROH CHO   164      30.055   7.824  39.087  1.00  0.00            
ATOM    829  R1  CHO   164      30.354   9.574  36.887  1.00  0.00            
ATOM    830  R2  CHO   164      29.205  12.074  36.787  1.00  0.00            
ATOM    831  R3  CHO   164      31.755  12.874  36.237  1.00  0.00            
ATOM    832  R4  CHO   164      30.105  15.274  35.787  1.00  0.00            
ATOM    833  R5  CHO   164      31.505  14.374  34.387  1.00  0.00            
ATOM    834  C1  CHO   164      33.005  17.824  34.737  1.00  0.00           C
ATOM    835  C2  CHO   164      37.305  19.674  35.437  1.00  0.00           C
ATOM    836  ROH CHO   165      10.755 219.574  32.237  1.00  0.00            
ATOM    837  R1  CHO   165      12.854 218.774  33.937  1.00  0.00            
ATOM    838  R2  CHO   165      13.255 219.924  36.437  1.00  0.00            
ATOM    839  R3  CHO   165      13.155 217.324  37.237  1.00  0.00            
ATOM    840  R4  CHO   165      14.205 218.774  39.537  1.00  0.00            
ATOM    841  R5  CHO   165      15.155 217.074  38.587  1.00  0.00            
ATOM    842  C1  CHO   165      14.755 215.724  42.137  1.00  0.00           C
ATOM    843  C2  CHO   165      15.354 215.724  46.287  1.00  0.00           C
ATOM    844  ROH CHO   166     187.904 203.324  30.487  1.00  0.00            
ATOM    845  R1  CHO   166     189.454 201.074  31.187  1.00  0.00            
ATOM    846  R2  CHO   166     191.604 200.224  29.637  1.00  0.00            
ATOM    847  R3  CHO   166     192.954 200.474  31.987  1.00  0.00            
ATOM    848  R4  CHO   166     194.655 198.774  30.337  1.00  0.00            
ATOM    849  R5  CHO   166     193.954 198.274  32.337  1.00  0.00            
ATOM    850  C1  CHO   166     197.704 198.074  32.887  1.00  0.00           C
ATOM    851  C2  CHO   166     199.805 196.024  35.187  1.00  0.00           C
ATOM    852  ROH CHO   167      23.555 206.624  32.537  1.00  0.00            
ATOM    853  R1  CHO   167      25.655 207.174  34.337  1.00  0.00            
ATOM    854  R2  CHO   167      27.405 205.224  35.187  1.00  0.00            
ATOM    855  R3  CHO   167      29.255 206.924  34.287  1.00  0.00            
ATOM    856  R4  CHO   167      30.805 204.824  35.637  1.00  0.00            
ATOM    857  R5  CHO   167      30.955 206.974  35.987  1.00  0.00            
ATOM    858  C1  CHO   167      34.555 206.224  34.987  1.00  0.00           C
ATOM    859  C2  CHO   167      37.905 204.974  35.987  1.00  0.00           C
ATOM    860  ROH CHO   168     175.654 203.174  32.637  1.00  0.00            
ATOM    861  R1  CHO   168     178.104 203.424  33.987  1.00  0.00            
ATOM    862  R2  CHO   168     178.255 203.924  36.737  1.00  0.00            
ATOM    863  R3  CHO   168     179.805 201.724  36.737  1.00  0.00            
ATOM    864  R4  CHO   168     180.405 203.074  39.287  1.00  0.00            
ATOM    865  R5  CHO   168     181.854 202.424  37.737  1.00  0.00            
ATOM    866  C1  CHO   168     183.104 200.474  40.787  1.00  0.00           C
ATOM    867  C2  CHO   168     183.405 202.124  44.137  1.00  0.00           C
ATOM    868  ROH CHO   169      37.655 101.124  41.637  1.00  0.00            
ATOM    869  R1  CHO   169      37.905 100.724  38.837  1.00  0.00            
ATOM    870  R2  CHO   169      37.055 102.624  37.037  1.00  0.00            
ATOM    871  R3  CHO   169      39.605 102.374  36.087  1.00  0.00            
ATOM    872  R4  CHO   169      38.105 103.574  33.887  1.00  0.00            
ATOM    873  R5  CHO   169      39.355 101.774  33.787  1.00  0.00            
ATOM    874  C1  CHO   169      41.155 103.924  31.187  1.00  0.00           C
ATOM    875  C2  CHO   169      43.655 106.574  29.337  1.00  0.00           C
ATOM    876  ROH CHO   170      88.405 195.274  32.037  1.00  0.00            
ATOM    877  R1  CHO   170      88.405 194.024  34.587  1.00  0.00            
ATOM    878  R2  CHO   170      88.005 191.324  34.937  1.00  0.00            
ATOM    879  R3  CHO   170      90.354 191.474  36.337  1.00  0.00            
ATOM    880  R4  CHO   170      89.054 189.074  37.337  1.00  0.00            
ATOM    881  R5  CHO   170      89.804 190.724  38.537  1.00  0.00            
ATOM    882  C1  CHO   170      91.904 187.874  39.987  1.00  0.00           C
ATOM    883  C2  CHO   170      92.555 185.474  41.987  1.00  0.00           C
ATOM    884  ROH CHO   171     139.755 166.074  24.937  1.00  0.00            
ATOM    885  R1  CHO   171     137.305 166.824  26.137  1.00  0.00            
ATOM    886  R2  CHO   171     137.105 168.974  27.937  1.00  0.00            
ATOM    887  R3  CHO   171     135.154 169.774  26.187  1.00  0.00            
ATOM    888  R4  CHO   171     134.904 171.574  28.537  1.00  0.00            
ATOM    889  R5  CHO   171     133.355 170.374  27.637  1.00  0.00            
ATOM    890  C1  CHO   171     131.804 173.824  27.287  1.00  0.00           C
ATOM    891  C2  CHO   171     131.505 175.924  30.087  1.00  0.00           C
ATOM    892  ROH CHO   172       3.405 169.774  29.637  1.00  0.00            
ATOM    893  R1  CHO   172       3.805 172.524  30.037  1.00  0.00            
ATOM    894  R2  CHO   172       1.755 174.224  30.887  1.00  0.00            
ATOM    895  R3  CHO   172       3.605 174.874  32.787  1.00  0.00            
ATOM    896  R4  CHO   172       1.755 177.174  32.687  1.00  0.00            
ATOM    897  R5  CHO   172       3.955 177.224  32.487  1.00  0.00            
ATOM    898  C1  CHO   172       3.505 179.474  35.537  1.00  0.00           C
ATOM    899  C2  CHO   172       2.854 180.224  38.337  1.00  0.00           C
ATOM    900  ROH CHO   173      43.455  28.674  28.087  1.00  0.00            
ATOM    901  R1  CHO   173      40.955  28.724  29.337  1.00  0.00            
ATOM    902  R2  CHO   173      40.505  30.074  31.737  1.00  0.00            
ATOM    903  R3  CHO   173      38.505  31.274  30.337  1.00  0.00            
ATOM    904  R4  CHO   173      37.505  31.074  33.037  1.00  0.00            
ATOM    905  R5  CHO   173      36.505  30.374  31.237  1.00  0.00            
ATOM    906  C1  CHO   173      33.855  32.824  32.487  1.00  0.00           C
ATOM    907  C2  CHO   173      31.355  36.024  32.837  1.00  0.00           C
ATOM    908  ROH CHO   174      22.805  90.024  27.687  1.00  0.00            
ATOM    909  R1  CHO   174      20.955  91.724  29.037  1.00  0.00            
ATOM    910  R2  CHO   174      21.555  92.924  31.437  1.00  0.00            
ATOM    911  R3  CHO   174      20.855  95.174  30.137  1.00  0.00            
ATOM    912  R4  CHO   174      19.755  95.524  32.787  1.00  0.00            
ATOM    913  R5  CHO   174      18.705  95.724  30.937  1.00  0.00            
ATOM    914  C1  CHO   174      18.105  99.224  32.337  1.00  0.00           C
ATOM    915  C2  CHO   174      16.505  99.024  34.387  1.00  0.00           C
ATOM    916  ROH CHO   175     114.255 189.074  33.687  1.00  0.00            
ATOM    917  R1  CHO   175     113.204 188.274  31.187  1.00  0.00            
ATOM    918  R2  CHO   175     113.504 189.824  28.887  1.00  0.00            
ATOM    919  R3  CHO   175     114.555 187.524  27.887  1.00  0.00            
ATOM    920  R4  CHO   175     113.954 189.174  25.537  1.00  0.00            
ATOM    921  R5  CHO   175     113.305 187.124  25.887  1.00  0.00            
ATOM    922  C1  CHO   175     115.255 186.674  22.637  1.00  0.00           C
ATOM    923  C2  CHO   175     115.154 183.824  19.337  1.00  0.00           C
ATOM    924  ROH CHO   176     177.255  12.124  36.037  1.00  0.00            
ATOM    925  R1  CHO   176     175.905  10.974  38.237  1.00  0.00            
ATOM    926  R2  CHO   176     176.255   8.374  39.037  1.00  0.00            
ATOM    927  R3  CHO   176     176.854   9.474  41.437  1.00  0.00            
ATOM    928  R4  CHO   176     176.655   6.624  41.987  1.00  0.00            
ATOM    929  R5  CHO   176     175.555   8.174  42.987  1.00  0.00            
ATOM    930  C1  CHO   176     177.454   6.624  45.987  1.00  0.00           C
ATOM    931  C2  CHO   176     179.555   3.524  47.337  1.00  0.00           C
ATOM    932  ROH CHO   177     163.755 118.474  29.987  1.00  0.00            
ATOM    933  R1  CHO   177     165.204 120.224  31.687  1.00  0.00            
ATOM    934  R2  CHO   177     167.954 120.574  31.487  1.00  0.00            
ATOM    935  R3  CHO   177     167.255 123.224  31.287  1.00  0.00            
ATOM    936  R4  CHO   177     170.154 123.224  31.387  1.00  0.00            
ATOM    937  R5  CHO   177     168.855 124.324  32.687  1.00  0.00            
ATOM    938  C1  CHO   177     170.854 127.224  31.137  1.00  0.00           C
ATOM    939  C2  CHO   177     172.905 129.624  33.937  1.00  0.00           C
ATOM    940  ROH CHO   178      55.405  16.624  39.987  1.00  0.00            
ATOM    941  R1  CHO   178      52.755  15.874  39.237  1.00  0.00            
ATOM    942  R2  CHO   178      51.405  17.124  37.187  1.00  0.00            
ATOM    943  R3  CHO   178      51.105  14.574  36.287  1.00  0.00            
ATOM    944  R4  CHO   178      48.955  16.074  34.987  1.00  0.00            
ATOM    945  R5  CHO   178      48.755  14.224  36.137  1.00  0.00            
ATOM    946  C1  CHO   178      47.255  13.024  32.837  1.00  0.00           C
ATOM    947  C2  CHO   178      46.405   9.774  31.437  1.00  0.00           C
ATOM    948  ROH CHO   179     126.204 181.874  25.487  1.00  0.00            
ATOM    949  R1  CHO   179     123.654 180.824  24.837  1.00  0.00            
ATOM    950  R2  CHO   179     122.804 178.324  25.637  1.00  0.00            
ATOM    951  R3  CHO   179     120.654 179.674  26.587  1.00  0.00            
ATOM    952  R4  CHO   179     119.804 176.874  26.637  1.00  0.00            
ATOM    953  R5  CHO   179     118.755 178.574  25.687  1.00  0.00            
ATOM    954  C1  CHO   179     116.054 177.374  28.087  1.00  0.00           C
ATOM    955  C2  CHO   179     113.054 179.374  28.537  1.00  0.00           C
ATOM    956  ROH CHO   180      26.305 147.024  30.887  1.00  0.00            
ATOM    957  R1  CHO   180      24.305 149.024  30.637  1.00  0.00            
ATOM    958  R2  CHO   180      22.205 148.774  28.887  1.00  0.00            
ATOM    959  R3  CHO   180      20.705 149.224  31.137  1.00  0.00            
ATOM    960  R4  CHO   180      18.855 149.624  28.937  1.00  0.00            
ATOM    961  R5  CHO   180      19.255 151.024  30.537  1.00  0.00            
ATOM    962  C1  CHO   180      15.505 150.524  31.087  1.00  0.00           C
ATOM    963  C2  CHO   180      13.105 150.124  28.187  1.00  0.00           C
ATOM    964  ROH CHO   181      59.305 171.224  40.387  1.00  0.00            
ATOM    965  R1  CHO   181      59.405 173.774  39.137  1.00  0.00            
ATOM    966  R2  CHO   181      61.755 174.874  38.187  1.00  0.00            
ATOM    967  R3  CHO   181      60.305 175.124  35.887  1.00  0.00            
ATOM    968  R4  CHO   181      62.704 176.824  35.487  1.00  0.00            
ATOM    969  R5  CHO   181      60.605 177.424  35.237  1.00  0.00            
ATOM    970  C1  CHO   181      61.855 178.174  31.737  1.00  0.00           C
ATOM    971  C2  CHO   181      59.405 179.524  28.137  1.00  0.00           C
ATOM    972  ROH CHO   182      23.955 124.274  36.887  1.00  0.00            
ATOM    973  R1  CHO   182      25.205 126.324  38.387  1.00  0.00            
ATOM    974  R2  CHO   182      23.955 128.674  39.037  1.00  0.00            
ATOM    975  R3  CHO   182      24.705 127.974  41.587  1.00  0.00            
ATOM    976  R4  CHO   182      24.155 130.874  41.737  1.00  0.00            
ATOM    977  R5  CHO   182      25.955 129.824  42.337  1.00  0.00            
ATOM    978  C1  CHO   182      24.955 131.474  45.637  1.00  0.00           C
ATOM    979  C2  CHO   182      24.305 132.574  48.087  1.00  0.00           C
ATOM    980  ROH CHO   183     100.554  47.374  39.487  1.00  0.00            
ATOM    981  R1  CHO   183     103.005  46.224  40.387  1.00  0.00            
ATOM    982  R2  CHO   183     103.755  43.674  39.787  1.00  0.00            
ATOM    983  R3  CHO   183     105.955  44.824  38.837  1.00  0.00            
ATOM    984  R4  CHO   183     106.854  42.224  39.687  1.00  0.00            
ATOM    985  R5  CHO   183     107.755  44.174  40.287  1.00  0.00            
ATOM    986  C1  CHO   183     110.805  42.524  38.687  1.00  0.00           C
ATOM    987  C2  CHO   183     111.704  39.324  36.787  1.00  0.00           C
ATOM    988  ROH CHO   184      20.455  25.924  48.637  1.00  0.00            
ATOM    989  R1  CHO   184      18.505  27.424  47.187  1.00  0.00            
ATOM    990  R2  CHO   184      19.155  29.124  45.137  1.00  0.00            
ATOM    991  R3  CHO   184      17.355  27.624  43.787  1.00  0.00            
ATOM    992  R4  CHO   184      17.705  30.074  42.137  1.00  0.00            
ATOM    993  R5  CHO   184      15.805  29.224  42.887  1.00  0.00            
ATOM    994  C1  CHO   184      15.155  29.174  39.137  1.00  0.00           C
ATOM    995  C2  CHO   184      18.255  29.124  35.837  1.00  0.00           C
ATOM    996  ROH CHO   185     135.505  10.324  31.987  1.00  0.00            
ATOM    997  R1  CHO   185     134.404  10.974  34.487  1.00  0.00            
ATOM    998  R2  CHO   185     135.905  11.174  36.787  1.00  0.00            
ATOM    999  R3  CHO   185     134.755  13.624  36.937  1.00  0.00            
ATOM   1000  R4  CHO   185     135.255  12.874  39.737  1.00  0.00            
ATOM   1001  R5  CHO   185     133.355  13.524  38.887  1.00  0.00            
ATOM   1002  C1  CHO   185     133.855  16.174  41.587  1.00  0.00           C
ATOM   1003  C2  CHO   185     130.554  18.674  42.787  1.00  0.00           C
ATOM   1004  ROH CHO   186     141.154 221.124  40.337  1.00  0.00            
ATOM   1005  R1  CHO   186     142.954 220.324  38.287  1.00  0.00            
ATOM   1006  R2  CHO   186     144.254 217.874  38.237  1.00  0.00            
ATOM   1007  R3  CHO   186     143.154 217.674  35.787  1.00  0.00            
ATOM   1008  R4  CHO   186     145.154 215.574  35.837  1.00  0.00            
ATOM   1009  R5  CHO   186     144.954 217.174  34.337  1.00  0.00            
ATOM   1010  C1  CHO   186     144.655 214.074  32.137  1.00  0.00           C
ATOM   1011  C2  CHO   186     145.105 213.474  28.787  1.00  0.00           C
ATOM   1012  ROH CHO   187     191.404  43.374  27.487  1.00  0.00            
ATOM   1013  R1  CHO   187     193.904  42.224  28.087  1.00  0.00            
ATOM   1014  R2  CHO   187     196.204  43.674  28.437  1.00  0.00            
ATOM   1015  R3  CHO   187     196.304  42.374  30.787  1.00  0.00            
ATOM   1016  R4  CHO   187     199.104  42.724  30.037  1.00  0.00            
ATOM   1017  R5  CHO   187     198.155  40.874  30.537  1.00  0.00            
ATOM   1018  C1  CHO   187     200.954  40.974  33.187  1.00  0.00           C
ATOM   1019  C2  CHO   187     204.254  42.924  33.237  1.00  0.00           C
ATOM   1020  ROH CHO   188     140.354  63.224  28.687  1.00  0.00            
ATOM   1021  R1  CHO   188     142.854  62.874  29.937  1.00  0.00            
ATOM   1022  R2  CHO   188     143.755  60.374  30.787  1.00  0.00            
ATOM   1023  R3  CHO   188     145.905  60.974  29.237  1.00  0.00            
ATOM   1024  R4  CHO   188     146.805  58.774  30.937  1.00  0.00            
ATOM   1025  R5  CHO   188     147.755  60.724  30.687  1.00  0.00            
ATOM   1026  C1  CHO   188     150.604  58.424  29.587  1.00  0.00           C
ATOM   1027  C2  CHO   188     153.505  57.174  33.387  1.00  0.00           C
ATOM   1028  ROH CHO   189      36.255 160.074  34.887  1.00  0.00            
ATOM   1029  R1  CHO   189      35.755 157.424  35.637  1.00  0.00            
ATOM   1030  R2  CHO   189      36.005 155.274  33.937  1.00  0.00            
ATOM   1031  R3  CHO   189      37.655 154.324  35.837  1.00  0.00            
ATOM   1032  R4  CHO   189      36.555 151.924  34.587  1.00  0.00            
ATOM   1033  R5  CHO   189      36.505 152.374  36.687  1.00  0.00            
ATOM   1034  C1  CHO   189      38.405 149.074  36.737  1.00  0.00           C
ATOM   1035  C2  CHO   189      36.655 144.924  37.487  1.00  0.00           C
ATOM   1036  ROH CHO   190       1.455  24.974  37.687  1.00  0.00            
ATOM   1037  R1  CHO   190       4.104  24.124  37.987  1.00  0.00            
ATOM   1038  R2  CHO   190       5.255  23.624  40.437  1.00  0.00            
ATOM   1039  R3  CHO   190       5.855  21.224  39.287  1.00  0.00            
ATOM   1040  R4  CHO   190       8.355  22.124  40.437  1.00  0.00            
ATOM   1041  R5  CHO   190       8.055  21.474  38.387  1.00  0.00            
ATOM   1042  C1  CHO   190      10.755  18.974  39.387  1.00  0.00           C
ATOM   1043  C2  CHO   190      11.955  15.374  38.587  1.00  0.00           C
ATOM   1044  ROH CHO   191      94.304 161.924  16.287  1.00  0.00            
ATOM   1045  R1  CHO   191      96.154 161.874  18.437  1.00  0.00            
ATOM   1046  R2  CHO   191      97.205 164.124  19.587  1.00  0.00            
ATOM   1047  R3  CHO   191      96.255 163.074  21.887  1.00  0.00            
ATOM   1048  R4  CHO   191      98.554 164.624  22.737  1.00  0.00            
ATOM   1049  R5  CHO   191      98.204 162.524  23.187  1.00  0.00            
ATOM   1050  C1  CHO   191      98.455 163.924  26.737  1.00  0.00           C
ATOM   1051  C2  CHO   191      99.705 164.024  30.037  1.00  0.00           C
ATOM   1052  ROH CHO   192     127.155  43.224  20.437  1.00  0.00            
ATOM   1053  R1  CHO   192     126.255  41.724  22.687  1.00  0.00            
ATOM   1054  R2  CHO   192     127.804  41.374  24.937  1.00  0.00            
ATOM   1055  R3  CHO   192     125.604  42.324  26.187  1.00  0.00            
ATOM   1056  R4  CHO   192     126.854  40.574  28.187  1.00  0.00            
ATOM   1057  R5  CHO   192     124.804  40.474  27.537  1.00  0.00            
ATOM   1058  C1  CHO   192     124.255  41.024  31.237  1.00  0.00           C
ATOM   1059  C2  CHO   192     126.355  39.574  33.487  1.00  0.00           C
ATOM   1060  ROH CHO   193     131.954 199.474  43.537  1.00  0.00            
ATOM   1061  R1  CHO   193     129.404 199.624  42.287  1.00  0.00            
ATOM   1062  R2  CHO   193     128.204 202.024  41.637  1.00  0.00            
ATOM   1063  R3  CHO   193     128.054 200.924  39.137  1.00  0.00            
ATOM   1064  R4  CHO   193     126.804 203.574  38.887  1.00  0.00            
ATOM   1065  R5  CHO   193     125.905 201.624  38.337  1.00  0.00            
ATOM   1066  C1  CHO   193     125.805 203.374  34.937  1.00  0.00           C
ATOM   1067  C2  CHO   193     123.654 205.124  32.187  1.00  0.00           C
ATOM   1068  ROH CHO   194     162.854 201.374  26.737  1.00  0.00            
ATOM   1069  R1  CHO   194     162.854 198.674  27.637  1.00  0.00            
ATOM   1070  R2  CHO   194     162.605 198.024  30.287  1.00  0.00            
ATOM   1071  R3  CHO   194     160.555 196.474  29.387  1.00  0.00            
ATOM   1072  R4  CHO   194     161.604 195.024  31.737  1.00  0.00            
ATOM   1073  R5  CHO   194     161.355 194.224  29.687  1.00  0.00            
ATOM   1074  C1  CHO   194     159.154 191.824  31.687  1.00  0.00           C
ATOM   1075  C2  CHO   194     160.704 188.774  32.737  1.00  0.00           C
ATOM   1076  ROH CHO   195      98.204  87.424  47.537  1.00  0.00            
ATOM   1077  R1  CHO   195      98.054  84.624  47.787  1.00  0.00            
ATOM   1078  R2  CHO   195      95.604  83.274  48.037  1.00  0.00            
ATOM   1079  R3  CHO   195      96.505  81.874  45.887  1.00  0.00            
ATOM   1080  R4  CHO   195      94.104  80.474  46.787  1.00  0.00            
ATOM   1081  R5  CHO   195      96.104  79.624  46.487  1.00  0.00            
ATOM   1082  C1  CHO   195      94.054  77.474  44.037  1.00  0.00           C
ATOM   1083  C2  CHO   195      96.004  74.924  44.887  1.00  0.00           C
ATOM   1084  ROH CHO   196     215.604  84.874  45.187  1.00  0.00            
ATOM   1085  R1  CHO   196     215.354  83.324  42.837  1.00  0.00            
ATOM   1086  R2  CHO   196     216.704  83.924  40.487  1.00  0.00            
ATOM   1087  R3  CHO   196     217.554  81.374  40.687  1.00  0.00            
ATOM   1088  R4  CHO   196     217.605  81.974  37.787  1.00  0.00            
ATOM   1089  R5  CHO   196     216.604  80.274  38.787  1.00  0.00            
ATOM   1090  C1  CHO   196     218.954  78.424  36.437  1.00  0.00           C
ATOM   1091  C2  CHO   196     216.854  79.224  33.387  1.00  0.00           C
ATOM   1092  ROH CHO   197     159.854 130.274  32.637  1.00  0.00            
ATOM   1093  R1  CHO   197     159.805 132.724  31.237  1.00  0.00            
ATOM   1094  R2  CHO   197     162.104 134.224  30.787  1.00  0.00            
ATOM   1095  R3  CHO   197     161.255 134.024  28.187  1.00  0.00            
ATOM   1096  R4  CHO   197     162.104 136.824  28.487  1.00  0.00            
ATOM   1097  R5  CHO   197     160.204 136.124  27.737  1.00  0.00            
ATOM   1098  C1  CHO   197     161.355 138.174  24.737  1.00  0.00           C
ATOM   1099  C2  CHO   197     159.605 139.374  22.237  1.00  0.00           C
ATOM   1100  ROH CHO   198     107.605  41.924  34.687  1.00  0.00            
ATOM   1101  R1  CHO   198     105.304  41.674  33.037  1.00  0.00            
ATOM   1102  R2  CHO   198     104.454  43.674  31.337  1.00  0.00            
ATOM   1103  R3  CHO   198     104.655  41.724  29.437  1.00  0.00            
ATOM   1104  R4  CHO   198     102.404  43.424  28.537  1.00  0.00            
ATOM   1105  R5  CHO   198     102.354  41.274  28.837  1.00  0.00            
ATOM   1106  C1  CHO   198     101.404  41.474  25.137  1.00  0.00           C
ATOM   1107  C2  CHO   198      99.104  38.324  24.187  1.00  0.00           C
ATOM   1108  ROH CHO   199     158.355 222.174  32.987  1.00  0.00            
ATOM   1109  R1  CHO   199     156.005 222.174  31.437  1.00  0.00            
ATOM   1110  R2  CHO   199     154.005 220.324  31.837  1.00  0.00            
ATOM   1111  R3  CHO   199     152.404 222.524  32.037  1.00  0.00            
ATOM   1112  R4  CHO   199     150.555 220.274  32.087  1.00  0.00            
ATOM   1113  R5  CHO   199     150.504 222.024  30.737  1.00  0.00            
ATOM   1114  C1  CHO   199     147.055 222.374  32.387  1.00  0.00           C
ATOM   1115  C2  CHO   199     144.055 223.024  34.037  1.00  0.00           C
ATOM   1116  ROH CHO   200      89.854  62.674  29.687  1.00  0.00            
ATOM   1117  R1  CHO   200      91.505  60.974  31.187  1.00  0.00            
ATOM   1118  R2  CHO   200      93.504  61.924  32.837  1.00  0.00            
ATOM   1119  R3  CHO   200      92.254  60.424  34.737  1.00  0.00            
ATOM   1120  R4  CHO   200      95.005  60.574  35.687  1.00  0.00            
ATOM   1121  R5  CHO   200      93.855  58.774  35.387  1.00  0.00            
ATOM   1122  C1  CHO   200      94.705  58.424  39.087  1.00  0.00           C
ATOM   1123  C2  CHO   200      97.555  58.674  41.787  1.00  0.00           C
ATOM   1124  ROH CHO   201     201.005  59.674  32.837  1.00  0.00            
ATOM   1125  R1  CHO   201     202.355  61.374  34.637  1.00  0.00            
ATOM   1126  R2  CHO   201     205.054  61.924  34.387  1.00  0.00            
ATOM   1127  R3  CHO   201     204.204  64.524  34.387  1.00  0.00            
ATOM   1128  R4  CHO   201     207.104  64.674  34.837  1.00  0.00            
ATOM   1129  R5  CHO   201     205.555  65.574  36.087  1.00  0.00            
ATOM   1130  C1  CHO   201     207.505  68.724  35.087  1.00  0.00           C
ATOM   1131  C2  CHO   201     206.555  72.124  34.037  1.00  0.00           C
ATOM   1132  ROH CHO   202     169.604 178.424  34.637  1.00  0.00            
ATOM   1133  R1  CHO   202     168.954 180.774  36.037  1.00  0.00            
ATOM   1134  R2  CHO   202     168.954 183.274  34.787  1.00  0.00            
ATOM   1135  R3  CHO   202     166.404 183.374  35.787  1.00  0.00            
ATOM   1136  R4  CHO   202     167.055 186.174  35.137  1.00  0.00            
ATOM   1137  R5  CHO   202     166.355 185.424  37.037  1.00  0.00            
ATOM   1138  C1  CHO   202     163.605 187.974  36.237  1.00  0.00           C
ATOM   1139  C2  CHO   202     163.804 191.024  36.237  1.00  0.00           C
ATOM   1140  ROH CHO   203      77.905   6.424  47.287  1.00  0.00            
ATOM   1141  R1  CHO   203      76.804   8.174  45.337  1.00  0.00            
ATOM   1142  R2  CHO   203      78.054   8.724  42.937  1.00  0.00            
ATOM   1143  R3  CHO   203      75.654   7.974  41.887  1.00  0.00            
ATOM   1144  R4  CHO   203      76.904   9.624  39.837  1.00  0.00            
ATOM   1145  R5  CHO   203      74.904   9.874  40.687  1.00  0.00            
ATOM   1146  C1  CHO   203      74.005   9.424  36.987  1.00  0.00           C
ATOM   1147  C2  CHO   203      71.404   8.524  34.237  1.00  0.00           C
ATOM   1148  ROH CHO   204      31.005 205.524  41.787  1.00  0.00            
ATOM   1149  R1  CHO   204      30.405 208.124  40.887  1.00  0.00            
ATOM   1150  R2  CHO   204      29.555 210.124  42.587  1.00  0.00            
ATOM   1151  R3  CHO   204      31.655 211.524  41.487  1.00  0.00            
ATOM   1152  R4  CHO   204      29.655 213.574  42.087  1.00  0.00            
ATOM   1153  R5  CHO   204      30.605 213.224  40.137  1.00  0.00            
ATOM   1154  C1  CHO   204      31.655 216.824  40.787  1.00  0.00           C
ATOM   1155  C2  CHO   204      29.605 219.374  39.287  1.00  0.00           C
ATOM   1156  ROH CHO   205     108.255  94.824  39.787  1.00  0.00            
ATOM   1157  R1  CHO   205     107.304  97.474  39.487  1.00  0.00            
ATOM   1158  R2  CHO   205     104.705  98.074  38.687  1.00  0.00            
ATOM   1159  R3  CHO   205     104.754  99.624  40.937  1.00  0.00            
ATOM   1160  R4  CHO   205     102.055  99.924  39.837  1.00  0.00            
ATOM   1161  R5  CHO   205     103.455 101.524  40.387  1.00  0.00            
ATOM   1162  C1  CHO   205     100.505 102.424  42.637  1.00  0.00           C
ATOM   1163  C2  CHO   205      96.954 105.324  42.887  1.00  0.00           C
ATOM   1164  ROH CHO   206       3.355 199.774  41.137  1.00  0.00            
ATOM   1165  R1  CHO   206       3.205 197.524  39.437  1.00  0.00            
ATOM   1166  R2  CHO   206       5.155 196.924  37.587  1.00  0.00            
ATOM   1167  R3  CHO   206       5.155 194.524  38.837  1.00  0.00            
ATOM   1168  R4  CHO   206       6.805 194.124  36.437  1.00  0.00            
ATOM   1169  R5  CHO   206       5.105 192.924  37.037  1.00  0.00            
ATOM   1170  C1  CHO   206       7.805 190.274  36.887  1.00  0.00           C
ATOM   1171  C2  CHO   206      10.805 188.874  38.637  1.00  0.00           C
ATOM   1172  ROH CHO   207     193.004   8.474  28.687  1.00  0.00            
ATOM   1173  R1  CHO   207     194.505   8.924  31.037  1.00  0.00            
ATOM   1174  R2  CHO   207     197.104   8.074  31.387  1.00  0.00            
ATOM   1175  R3  CHO   207     197.554  10.674  31.937  1.00  0.00            
ATOM   1176  R4  CHO   207     200.054   9.324  32.637  1.00  0.00            
ATOM   1177  R5  CHO   207     198.855  10.624  33.937  1.00  0.00            
ATOM   1178  C1  CHO   207     202.204  12.474  33.937  1.00  0.00           C
ATOM   1179  C2  CHO   207     204.655  13.574  36.487  1.00  0.00           C
ATOM   1180  ROH CHO   208      34.055 134.824  39.037  1.00  0.00            
ATOM   1181  R1  CHO   208      35.555 133.674  36.937  1.00  0.00            
ATOM   1182  R2  CHO   208      37.854 132.224  37.337  1.00  0.00            
ATOM   1183  R3  CHO   208      36.555 130.274  35.987  1.00  0.00            
ATOM   1184  R4  CHO   208      39.305 129.274  36.337  1.00  0.00            
ATOM   1185  R5  CHO   208      38.205 129.474  34.437  1.00  0.00            
ATOM   1186  C1  CHO   208      38.905 125.724  34.437  1.00  0.00           C
ATOM   1187  C2  CHO   208      42.755 123.424  33.137  1.00  0.00           C
ATOM   1188  ROH CHO   209     109.155 102.674  40.837  1.00  0.00            
ATOM   1189  R1  CHO   209     107.905 104.624  39.287  1.00  0.00            
ATOM   1190  R2  CHO   209     106.404 104.024  37.037  1.00  0.00            
ATOM   1191  R3  CHO   209     104.505 105.524  38.337  1.00  0.00            
ATOM   1192  R4  CHO   209     104.054 106.024  35.437  1.00  0.00            
ATOM   1193  R5  CHO   209     104.354 107.524  37.037  1.00  0.00            
ATOM   1194  C1  CHO   209     100.905 108.574  35.737  1.00  0.00           C
ATOM   1195  C2  CHO   209     100.154 111.674  34.887  1.00  0.00           C
ATOM   1196  ROH CHO   210       7.905  63.524  35.287  1.00  0.00            
ATOM   1197  R1  CHO   210      10.605  64.424  35.237  1.00  0.00            
ATOM   1198  R2  CHO   210      11.405  66.624  33.837  1.00  0.00            
ATOM   1199  R3  CHO   210      12.405  67.424  36.237  1.00  0.00            
ATOM   1200  R4  CHO   210      13.905  68.974  34.237  1.00  0.00            
ATOM   1201  R5  CHO   210      14.755  67.724  35.787  1.00  0.00            
ATOM   1202  C1  CHO   210      16.355  71.024  36.737  1.00  0.00           C
ATOM   1203  C2  CHO   210      20.705  71.224  37.587  1.00  0.00           C
ATOM   1204  ROH CHO   211     144.755 126.624  25.787  1.00  0.00            
ATOM   1205  R1  CHO   211     144.005 129.224  24.987  1.00  0.00            
ATOM   1206  R2  CHO   211     144.605 131.474  26.487  1.00  0.00            
ATOM   1207  R3  CHO   211     145.704 132.324  24.137  1.00  0.00            
ATOM   1208  R4  CHO   211     145.255 134.774  25.687  1.00  0.00            
ATOM   1209  R5  CHO   211     144.555 134.374  23.637  1.00  0.00            
ATOM   1210  C1  CHO   211     146.654 137.524  23.037  1.00  0.00           C
ATOM   1211  C2  CHO   211     147.605 140.224  25.687  1.00  0.00           C
ATOM   1212  ROH CHO   212     113.554 114.074  35.637  1.00  0.00            
ATOM   1213  R1  CHO   212     110.905 115.024  36.037  1.00  0.00            
ATOM   1214  R2  CHO   212     109.904 115.724  38.487  1.00  0.00            
ATOM   1215  R3  CHO   212     109.304 118.024  37.237  1.00  0.00            
ATOM   1216  R4  CHO   212     107.505 117.974  39.587  1.00  0.00            
ATOM   1217  R5  CHO   212     106.904 118.274  37.487  1.00  0.00            
ATOM   1218  C1  CHO   212     105.554 121.474  39.037  1.00  0.00           C
ATOM   1219  C2  CHO   212     102.505 120.974  38.287  1.00  0.00           C
ATOM   1220  ROH CHO   213      52.105 109.874  42.737  1.00  0.00            
ATOM   1221  R1  CHO   213      51.455 107.224  41.837  1.00  0.00            
ATOM   1222  R2  CHO   213      49.355 106.724  40.137  1.00  0.00            
ATOM   1223  R3  CHO   213      51.255 105.574  38.637  1.00  0.00            
ATOM   1224  R4  CHO   213      48.755 104.224  37.887  1.00  0.00            
ATOM   1225  R5  CHO   213      50.605 103.274  38.537  1.00  0.00            
ATOM   1226  C1  CHO   213      50.155 101.624  35.087  1.00  0.00           C
ATOM   1227  C2  CHO   213      46.755  98.374  33.737  1.00  0.00           C
ATOM   1228  ROH CHO   214     115.154 217.424  49.237  1.00  0.00            
ATOM   1229  R1  CHO   214     113.954 219.174  47.337  1.00  0.00            
ATOM   1230  R2  CHO   214     114.404 221.874  47.337  1.00  0.00            
ATOM   1231  R3  CHO   214     115.105 221.424  44.737  1.00  0.00            
ATOM   1232  R4  CHO   214     114.705 224.324  44.937  1.00  0.00            
ATOM   1233  R5  CHO   214     113.755 223.024  43.487  1.00  0.00            
ATOM   1234  C1  CHO   214     115.554 225.374  41.087  1.00  0.00           C
ATOM   1235  C2  CHO   214     115.304 224.974  37.987  1.00  0.00           C
ATOM   1236  ROH CHO   215      16.455 106.424  29.387  1.00  0.00            
ATOM   1237  R1  CHO   215      15.354 107.774  31.637  1.00  0.00            
ATOM   1238  R2  CHO   215      13.055 109.224  31.537  1.00  0.00            
ATOM   1239  R3  CHO   215      12.305 107.574  33.587  1.00  0.00            
ATOM   1240  R4  CHO   215      10.955 110.124  34.187  1.00  0.00            
ATOM   1241  R5  CHO   215      12.255 109.024  35.537  1.00  0.00            
ATOM   1242  C1  CHO   215       9.104 109.124  37.637  1.00  0.00           C
ATOM   1243  C2  CHO   215       6.255 108.324  38.987  1.00  0.00           C
ATOM   1244  ROH CHO   216     122.404  48.174  34.437  1.00  0.00            
ATOM   1245  R1  CHO   216     122.104  50.624  33.087  1.00  0.00            
ATOM   1246  R2  CHO   216     120.654  50.874  30.787  1.00  0.00            
ATOM   1247  R3  CHO   216     119.304  52.774  32.187  1.00  0.00            
ATOM   1248  R4  CHO   216     118.755  53.374  29.337  1.00  0.00            
ATOM   1249  R5  CHO   216     119.555  54.774  30.837  1.00  0.00            
ATOM   1250  C1  CHO   216     116.404  56.624  29.837  1.00  0.00           C
ATOM   1251  C2  CHO   216     114.454  56.874  26.437  1.00  0.00           C
ATOM   1252  ROH CHO   217     161.704  20.874  39.337  1.00  0.00            
ATOM   1253  R1  CHO   217     160.154  23.024  38.337  1.00  0.00            
ATOM   1254  R2  CHO   217     160.954  25.674  38.587  1.00  0.00            
ATOM   1255  R3  CHO   217     160.604  25.674  35.887  1.00  0.00            
ATOM   1256  R4  CHO   217     160.354  28.524  36.737  1.00  0.00            
ATOM   1257  R5  CHO   217     158.904  27.374  35.587  1.00  0.00            
ATOM   1258  C1  CHO   217     159.655  30.224  33.137  1.00  0.00           C
ATOM   1259  C2  CHO   217     158.004  32.974  34.687  1.00  0.00           C
ATOM   1260  ROH CHO   218      20.855 103.474  48.287  1.00  0.00            
ATOM   1261  R1  CHO   218      21.755 103.574  45.587  1.00  0.00            
ATOM   1262  R2  CHO   218      20.055 103.474  43.437  1.00  0.00            
ATOM   1263  R3  CHO   218      21.255 105.774  42.737  1.00  0.00            
ATOM   1264  R4  CHO   218      20.005 104.774  40.287  1.00  0.00            
ATOM   1265  R5  CHO   218      22.105 105.374  40.537  1.00  0.00            
ATOM   1266  C1  CHO   218      21.155 107.774  37.737  1.00  0.00           C
ATOM   1267  C2  CHO   218      19.205 108.524  34.687  1.00  0.00           C
ATOM   1268  ROH CHO   219      26.255 181.324  47.537  1.00  0.00            
ATOM   1269  R1  CHO   219      26.755 181.774  44.787  1.00  0.00            
ATOM   1270  R2  CHO   219      24.705 182.024  42.937  1.00  0.00            
ATOM   1271  R3  CHO   219      25.955 184.374  42.387  1.00  0.00            
ATOM   1272  R4  CHO   219      24.355 183.824  39.987  1.00  0.00            
ATOM   1273  R5  CHO   219      26.455 184.224  40.037  1.00  0.00            
ATOM   1274  C1  CHO   219      25.354 187.024  37.737  1.00  0.00           C
ATOM   1275  C2  CHO   219      26.955 186.174  35.187  1.00  0.00           C
ATOM   1276  ROH CHO   220     106.204 143.724  27.787  1.00  0.00            
ATOM   1277  R1  CHO   220     105.304 146.024  29.137  1.00  0.00            
ATOM   1278  R2  CHO   220     103.554 147.824  27.987  1.00  0.00            
ATOM   1279  R3  CHO   220     102.155 147.424  30.287  1.00  0.00            
ATOM   1280  R4  CHO   220     100.905 149.774  29.087  1.00  0.00            
ATOM   1281  R5  CHO   220     101.655 149.574  31.087  1.00  0.00            
ATOM   1282  C1  CHO   220      98.005 150.474  31.837  1.00  0.00           C
ATOM   1283  C2  CHO   220      97.755 153.674  30.287  1.00  0.00           C
ATOM   1284  ROH CHO   221      39.605  40.324  34.787  1.00  0.00            
ATOM   1285  R1  CHO   221      41.805  38.724  35.637  1.00  0.00            
ATOM   1286  R2  CHO   221      42.605  38.624  38.287  1.00  0.00            
ATOM   1287  R3  CHO   221      42.355  35.974  37.937  1.00  0.00            
ATOM   1288  R4  CHO   221      44.104  36.224  40.287  1.00  0.00            
ATOM   1289  R5  CHO   221      44.505  35.074  38.487  1.00  0.00            
ATOM   1290  C1  CHO   221      44.655  32.324  41.137  1.00  0.00           C
ATOM   1291  C2  CHO   221      42.355  30.624  41.637  1.00  0.00           C
ATOM   1292  ROH CHO   222      12.405 175.774  31.837  1.00  0.00            
ATOM   1293  R1  CHO   222      12.705 173.874  33.937  1.00  0.00            
ATOM   1294  R2  CHO   222      14.755 172.024  33.987  1.00  0.00            
ATOM   1295  R3  CHO   222      15.255 173.074  36.437  1.00  0.00            
ATOM   1296  R4  CHO   222      16.705 170.574  36.387  1.00  0.00            
ATOM   1297  R5  CHO   222      15.305 171.174  37.887  1.00  0.00            
ATOM   1298  C1  CHO   222      18.355 170.724  40.087  1.00  0.00           C
ATOM   1299  C2  CHO   222      19.355 168.624  41.887  1.00  0.00           C
ATOM   1300  ROH CHO   223     165.054  31.324  44.387  1.00  0.00            
ATOM   1301  R1  CHO   223     167.404  32.424  43.287  1.00  0.00            
ATOM   1302  R2  CHO   223     169.505  30.824  42.337  1.00  0.00            
ATOM   1303  R3  CHO   223     169.155  32.274  40.087  1.00  0.00            
ATOM   1304  R4  CHO   223     171.904  31.224  39.887  1.00  0.00            
ATOM   1305  R5  CHO   223     171.255  33.324  39.687  1.00  0.00            
ATOM   1306  C1  CHO   223     172.954  32.824  36.337  1.00  0.00           C
ATOM   1307  C2  CHO   223     176.554  32.974  34.187  1.00  0.00           C
ATOM   1308  ROH CHO   224     219.204 214.324  40.187  1.00  0.00            
ATOM   1309  R1  CHO   224     217.255 216.224  39.387  1.00  0.00            
ATOM   1310  R2  CHO   224     214.555 215.674  39.237  1.00  0.00            
ATOM   1311  R3  CHO   224     214.354 217.874  40.837  1.00  0.00            
ATOM   1312  R4  CHO   224     211.604 217.274  40.037  1.00  0.00            
ATOM   1313  R5  CHO   224     212.654 219.174  39.837  1.00  0.00            
ATOM   1314  C1  CHO   224     209.704 220.274  41.987  1.00  0.00           C
ATOM   1315  C2  CHO   224     206.255 220.374  41.337  1.00  0.00           C
ATOM   1316  ROH CHO   225      53.455 150.374  31.087  1.00  0.00            
ATOM   1317  R1  CHO   225      51.604 152.174  32.187  1.00  0.00            
ATOM   1318  R2  CHO   225      52.055 153.524  34.587  1.00  0.00            
ATOM   1319  R3  CHO   225      51.555 155.724  33.087  1.00  0.00            
ATOM   1320  R4  CHO   225      51.205 156.574  35.837  1.00  0.00            
ATOM   1321  R5  CHO   225      49.755 156.824  34.237  1.00  0.00            
ATOM   1322  C1  CHO   225      50.205 160.474  35.187  1.00  0.00           C
ATOM   1323  C2  CHO   225      45.655 159.724  35.587  1.00  0.00           C
ATOM   1324  ROH CHO   226      50.905  58.824  43.037  1.00  0.00            
ATOM   1325  R1  CHO   226      53.255  58.974  44.637  1.00  0.00            
ATOM   1326  R2  CHO   226      55.805  58.724  43.637  1.00  0.00            
ATOM   1327  R3  CHO   226      56.155  61.124  44.887  1.00  0.00            
ATOM   1328  R4  CHO   226      58.805  59.824  44.937  1.00  0.00            
ATOM   1329  R5  CHO   226      57.755  60.624  46.637  1.00  0.00            
ATOM   1330  C1  CHO   226      60.905  62.724  46.837  1.00  0.00           C
ATOM   1331  C2  CHO   226      62.404  65.174  48.837  1.00  0.00           C
ATOM   1332  ROH CHO   227      88.954 112.574  48.337  1.00  0.00            
ATOM   1333  R1  CHO   227      89.754 110.274  46.887  1.00  0.00            
ATOM   1334  R2  CHO   227      88.005 108.174  46.387  1.00  0.00            
ATOM   1335  R3  CHO   227      88.704 108.574  43.787  1.00  0.00            
ATOM   1336  R4  CHO   227      87.954 105.774  43.887  1.00  0.00            
ATOM   1337  R5  CHO   227      89.804 106.574  43.137  1.00  0.00            
ATOM   1338  C1  CHO   227      88.554 104.774  39.987  1.00  0.00           C
ATOM   1339  C2  CHO   227      86.004 102.224  40.987  1.00  0.00           C
ATOM   1340  ROH CHO   228     166.904 181.574  29.637  1.00  0.00            
ATOM   1341  R1  CHO   228     164.904 180.624  31.437  1.00  0.00            
ATOM   1342  R2  CHO   228     165.005 178.124  32.587  1.00  0.00            
ATOM   1343  R3  CHO   228     164.805 179.524  34.887  1.00  0.00            
ATOM   1344  R4  CHO   228     164.354 176.724  35.687  1.00  0.00            
ATOM   1345  R5  CHO   228     163.055 178.424  36.137  1.00  0.00            
ATOM   1346  C1  CHO   228     163.804 177.274  39.687  1.00  0.00           C
ATOM   1347  C2  CHO   228     162.454 178.874  42.787  1.00  0.00           C
ATOM   1348  ROH CHO   229     102.005  74.774  34.187  1.00  0.00            
ATOM   1349  R1  CHO   229     100.454  72.474  34.587  1.00  0.00            
ATOM   1350  R2  CHO   229     101.454  70.174  35.737  1.00  0.00            
ATOM   1351  R3  CHO   229      99.354  70.474  37.437  1.00  0.00            
ATOM   1352  R4  CHO   229     100.704  68.074  38.387  1.00  0.00            
ATOM   1353  R5  CHO   229      98.604  68.224  37.887  1.00  0.00            
ATOM   1354  C1  CHO   229      98.305  67.174  41.537  1.00  0.00           C
ATOM   1355  C2  CHO   229      97.155  66.024  44.737  1.00  0.00           C
ATOM   1356  ROH CHO   230     111.854 204.474  33.937  1.00  0.00            
ATOM   1357  R1  CHO   230     113.704 206.174  32.587  1.00  0.00            
ATOM   1358  R2  CHO   230     112.905 208.424  31.237  1.00  0.00            
ATOM   1359  R3  CHO   230     114.754 209.624  32.787  1.00  0.00            
ATOM   1360  R4  CHO   230     115.204 210.774  30.137  1.00  0.00            
ATOM   1361  R5  CHO   230     116.704 209.824  31.387  1.00  0.00            
ATOM   1362  C1  CHO   230     118.255 213.274  30.987  1.00  0.00           C
ATOM   1363  C2  CHO   230     121.904 213.824  29.237  1.00  0.00           C
ATOM   1364  ROH CHO   231     176.954  97.274  35.637  1.00  0.00            
ATOM   1365  R1  CHO   231     177.255  94.674  34.587  1.00  0.00            
ATOM   1366  R2  CHO   231     175.555  93.624  32.637  1.00  0.00            
ATOM   1367  R3  CHO   231     177.854  93.124  31.337  1.00  0.00            
ATOM   1368  R4  CHO   231     175.805  91.774  29.787  1.00  0.00            
ATOM   1369  R5  CHO   231     177.605  90.874  30.537  1.00  0.00            
ATOM   1370  C1  CHO   231     178.104  90.224  26.837  1.00  0.00           C
ATOM   1371  C2  CHO   231     178.555  91.274  22.987  1.00  0.00           C
ATOM   1372  ROH CHO   232      85.755  60.674  47.237  1.00  0.00            
ATOM   1373  R1  CHO   232      84.505  59.024  45.337  1.00  0.00            
ATOM   1374  R2  CHO   232      85.805  58.174  43.037  1.00  0.00            
ATOM   1375  R3  CHO   232      85.055  55.674  43.937  1.00  0.00            
ATOM   1376  R4  CHO   232      85.454  55.324  41.087  1.00  0.00            
ATOM   1377  R5  CHO   232      83.704  54.824  42.237  1.00  0.00            
ATOM   1378  C1  CHO   232      84.604  51.374  40.737  1.00  0.00           C
ATOM   1379  C2  CHO   232      85.654  48.674  38.837  1.00  0.00           C
ATOM   1380  ROH CHO   233      66.904  23.574  35.337  1.00  0.00            
ATOM   1381  R1  CHO   233      66.154  26.274  35.937  1.00  0.00            
ATOM   1382  R2  CHO   233      67.155  27.674  38.087  1.00  0.00            
ATOM   1383  R3  CHO   233      67.804  29.474  36.137  1.00  0.00            
ATOM   1384  R4  CHO   233      68.354  30.874  38.687  1.00  0.00            
ATOM   1385  R5  CHO   233      67.055  31.574  37.087  1.00  0.00            
ATOM   1386  C1  CHO   233      69.604  34.424  37.287  1.00  0.00           C
ATOM   1387  C2  CHO   233      71.604  38.174  36.087  1.00  0.00           C
ATOM   1388  ROH CHO   234     187.305 174.524  32.587  1.00  0.00            
ATOM   1389  R1  CHO   234     185.354 175.624  30.837  1.00  0.00            
ATOM   1390  R2  CHO   234     186.055 177.174  28.637  1.00  0.00            
ATOM   1391  R3  CHO   234     184.555 175.374  27.287  1.00  0.00            
ATOM   1392  R4  CHO   234     185.005 177.524  25.337  1.00  0.00            
ATOM   1393  R5  CHO   234     183.104 176.674  25.937  1.00  0.00            
ATOM   1394  C1  CHO   234     183.055 175.974  22.187  1.00  0.00           C
ATOM   1395  C2  CHO   234     179.305 176.874  21.187  1.00  0.00           C
ATOM   1396  ROH CHO   235      11.505 135.674  38.087  1.00  0.00            
ATOM   1397  R1  CHO   235      14.305 135.924  38.437  1.00  0.00            
ATOM   1398  R2  CHO   235      16.005 136.624  36.337  1.00  0.00            
ATOM   1399  R3  CHO   235      16.805 138.524  38.087  1.00  0.00            
ATOM   1400  R4  CHO   235      19.205 137.924  36.487  1.00  0.00            
ATOM   1401  R5  CHO   235      19.055 137.924  38.687  1.00  0.00            
ATOM   1402  C1  CHO   235      21.805 140.474  38.187  1.00  0.00           C
ATOM   1403  C2  CHO   235      26.255 140.624  38.437  1.00  0.00           C
ATOM   1404  ROH CHO   236      61.255   8.524  40.337  1.00  0.00            
ATOM   1405  R1  CHO   236      58.555   8.124  39.587  1.00  0.00            
ATOM   1406  R2  CHO   236      57.805   7.674  36.987  1.00  0.00            
ATOM   1407  R3  CHO   236      56.555   5.474  38.037  1.00  0.00            
ATOM   1408  R4  CHO   236      54.655   6.474  36.037  1.00  0.00            
ATOM   1409  R5  CHO   236      54.255   6.074  38.137  1.00  0.00            
ATOM   1410  C1  CHO   236      51.705   3.724  36.487  1.00  0.00           C
ATOM   1411  C2  CHO   236      48.405   4.624  33.737  1.00  0.00           C
ATOM   1412  ROH CHO   237     134.204  39.024  34.987  1.00  0.00            
ATOM   1413  R1  CHO   237     133.104  37.124  33.137  1.00  0.00            
ATOM   1414  R2  CHO   237     134.555  36.024  31.087  1.00  0.00            
ATOM   1415  R3  CHO   237     133.755  33.674  32.187  1.00  0.00            
ATOM   1416  R4  CHO   237     134.454  33.024  29.437  1.00  0.00            
ATOM   1417  R5  CHO   237     132.605  32.574  30.437  1.00  0.00            
ATOM   1418  C1  CHO   237     133.704  29.024  29.537  1.00  0.00           C
ATOM   1419  C2  CHO   237     135.505  29.574  26.037  1.00  0.00           C
ATOM   1420  ROH CHO   238      56.054 153.324  20.587  1.00  0.00            
ATOM   1421  R1  CHO   238      55.204 154.074  23.187  1.00  0.00            
ATOM   1422  R2  CHO   238      53.455 156.224  23.637  1.00  0.00            
ATOM   1423  R3  CHO   238      52.005 154.324  24.937  1.00  0.00            
ATOM   1424  R4  CHO   238      51.604 156.824  26.487  1.00  0.00            
ATOM   1425  R5  CHO   238      52.255 154.874  27.287  1.00  0.00            
ATOM   1426  C1  CHO   238      49.104 155.374  29.387  1.00  0.00           C
ATOM   1427  C2  CHO   238      45.905 157.224  31.287  1.00  0.00           C
ATOM   1428  ROH CHO   239     152.055 205.624  36.937  1.00  0.00            
ATOM   1429  R1  CHO   239     152.155 207.924  35.337  1.00  0.00            
ATOM   1430  R2  CHO   239     154.505 209.324  34.837  1.00  0.00            
ATOM   1431  R3  CHO   239     153.755 208.924  32.237  1.00  0.00            
ATOM   1432  R4  CHO   239     155.255 211.424  32.237  1.00  0.00            
ATOM   1433  R5  CHO   239     153.305 211.124  31.437  1.00  0.00            
ATOM   1434  C1  CHO   239     155.105 212.324  28.287  1.00  0.00           C
ATOM   1435  C2  CHO   239     155.005 215.424  28.487  1.00  0.00           C
ATOM   1436  ROH CHO   240      95.454 162.324  29.837  1.00  0.00            
ATOM   1437  R1  CHO   240      94.155 160.474  31.537  1.00  0.00            
ATOM   1438  R2  CHO   240      94.204 157.774  31.137  1.00  0.00            
ATOM   1439  R3  CHO   240      95.154 157.724  33.687  1.00  0.00            
ATOM   1440  R4  CHO   240      94.404 154.974  33.187  1.00  0.00            
ATOM   1441  R5  CHO   240      93.704 156.174  34.837  1.00  0.00            
ATOM   1442  C1  CHO   240      95.354 153.324  36.737  1.00  0.00           C
ATOM   1443  C2  CHO   240      92.104 150.624  37.337  1.00  0.00           C
ATOM   1444  ROH CHO   241      90.654 122.124  43.237  1.00  0.00            
ATOM   1445  R1  CHO   241      91.404 122.474  40.537  1.00  0.00            
ATOM   1446  R2  CHO   241      93.654 123.924  39.787  1.00  0.00            
ATOM   1447  R3  CHO   241      94.304 121.624  38.437  1.00  0.00            
ATOM   1448  R4  CHO   241      96.404 123.574  37.687  1.00  0.00            
ATOM   1449  R5  CHO   241      95.154 122.424  36.337  1.00  0.00            
ATOM   1450  C1  CHO   241      98.604 121.224  35.237  1.00  0.00           C
ATOM   1451  C2  CHO   241     100.255 121.624  32.137  1.00  0.00           C
ATOM   1452  ROH CHO   242     175.704 141.474  23.387  1.00  0.00            
ATOM   1453  R1  CHO   242     175.654 141.974  26.187  1.00  0.00            
ATOM   1454  R2  CHO   242     174.855 140.124  28.037  1.00  0.00            
ATOM   1455  R3  CHO   242     177.255 140.674  29.137  1.00  0.00            
ATOM   1456  R4  CHO   242     175.704 139.474  31.337  1.00  0.00            
ATOM   1457  R5  CHO   242     176.754 141.374  31.387  1.00  0.00            
ATOM   1458  C1  CHO   242     178.505 139.574  34.237  1.00  0.00           C
ATOM   1459  C2  CHO   242     176.904 140.924  37.087  1.00  0.00           C
ATOM   1460  ROH CHO   243     139.605  47.924  35.087  1.00  0.00            
ATOM   1461  R1  CHO   243     136.854  48.474  35.487  1.00  0.00            
ATOM   1462  R2  CHO   243     135.954  50.774  36.637  1.00  0.00            
ATOM   1463  R3  CHO   243     134.454  50.974  34.337  1.00  0.00            
ATOM   1464  R4  CHO   243     133.154  52.774  36.237  1.00  0.00            
ATOM   1465  R5  CHO   243     132.204  51.174  35.137  1.00  0.00            
ATOM   1466  C1  CHO   243     130.105  54.074  33.837  1.00  0.00           C
ATOM   1467  C2  CHO   243     129.805  57.424  34.387  1.00  0.00           C
ATOM   1468  ROH CHO   244     176.454 128.974  31.037  1.00  0.00            
ATOM   1469  R1  CHO   244     178.055 127.624  29.137  1.00  0.00            
ATOM   1470  R2  CHO   244     180.255 126.124  29.837  1.00  0.00            
ATOM   1471  R3  CHO   244     178.954 124.174  28.437  1.00  0.00            
ATOM   1472  R4  CHO   244     181.655 124.174  27.387  1.00  0.00            
ATOM   1473  R5  CHO   244     179.855 124.374  26.237  1.00  0.00            
ATOM   1474  C1  CHO   244     181.304 121.224  24.587  1.00  0.00           C
ATOM   1475  C2  CHO   244     182.404 123.124  20.887  1.00  0.00           C
ATOM   1476  ROH CHO   245     111.104  13.774  42.837  1.00  0.00            
ATOM   1477  R1  CHO   245     113.504  14.674  41.587  1.00  0.00            
ATOM   1478  R2  CHO   245     115.304  16.274  42.887  1.00  0.00            
ATOM   1479  R3  CHO   245     117.055  14.274  42.187  1.00  0.00            
ATOM   1480  R4  CHO   245     118.755  16.574  42.887  1.00  0.00            
ATOM   1481  R5  CHO   245     118.805  15.424  41.037  1.00  0.00            
ATOM   1482  C1  CHO   245     122.404  14.924  42.237  1.00  0.00           C
ATOM   1483  C2  CHO   245     124.954  17.424  39.737  1.00  0.00           C
ATOM   1484  ROH CHO   246       4.555 146.274  31.137  1.00  0.00            
ATOM   1485  R1  CHO   246       3.055 148.574  31.737  1.00  0.00            
ATOM   1486  R2  CHO   246       0.905 148.524  33.487  1.00  0.00            
ATOM   1487  R3  CHO   246       2.255 150.524  34.737  1.00  0.00            
ATOM   1488  R4  CHO   246      -0.595 151.274  34.987  1.00  0.00            
ATOM   1489  R5  CHO   246       1.005 152.524  34.187  1.00  0.00            
ATOM   1490  C1  CHO   246      -0.145 154.724  37.087  1.00  0.00           C
ATOM   1491  C2  CHO   246      -1.745 157.874  35.187  1.00  0.00           C
ATOM   1492  ROH CHO   247     121.054  35.674  35.087  1.00  0.00            
ATOM   1493  R1  CHO   247     121.854  38.374  35.087  1.00  0.00            
ATOM   1494  R2  CHO   247     120.604  40.324  33.537  1.00  0.00            
ATOM   1495  R3  CHO   247     120.304  41.574  35.887  1.00  0.00            
ATOM   1496  R4  CHO   247     119.354  43.524  33.887  1.00  0.00            
ATOM   1497  R5  CHO   247     120.854  43.874  35.387  1.00  0.00            
ATOM   1498  C1  CHO   247     118.354  46.524  36.287  1.00  0.00           C
ATOM   1499  C2  CHO   247     117.104  48.124  34.437  1.00  0.00           C
ATOM   1500  ROH CHO   248      21.505 196.224  40.837  1.00  0.00            
ATOM   1501  R1  CHO   248      19.505 197.874  39.587  1.00  0.00            
ATOM   1502  R2  CHO   248      20.055 199.424  37.387  1.00  0.00            
ATOM   1503  R3  CHO   248      18.005 198.074  36.287  1.00  0.00            
ATOM   1504  R4  CHO   248      17.955 200.724  34.987  1.00  0.00            
ATOM   1505  R5  CHO   248      16.255 199.724  36.037  1.00  0.00            
ATOM   1506  C1  CHO   248      14.705 200.174  32.537  1.00  0.00           C
ATOM   1507  C2  CHO   248      12.455 202.024  33.437  1.00  0.00           C
ATOM   1508  ROH CHO   249     150.154  53.224  36.087  1.00  0.00            
ATOM   1509  R1  CHO   249     147.805  51.624  36.087  1.00  0.00            
ATOM   1510  R2  CHO   249     147.055  50.074  33.937  1.00  0.00            
ATOM   1511  R3  CHO   249     147.055  48.074  35.787  1.00  0.00            
ATOM   1512  R4  CHO   249     144.904  47.374  33.887  1.00  0.00            
ATOM   1513  R5  CHO   249     144.704  47.524  36.087  1.00  0.00            
ATOM   1514  C1  CHO   249     143.704  43.924  35.587  1.00  0.00           C
ATOM   1515  C2  CHO   249     143.405  41.574  38.287  1.00  0.00           C
ATOM   1516  ROH CHO   250      33.705 118.524  32.137  1.00  0.00            
ATOM   1517  R1  CHO   250      32.805 116.874  34.237  1.00  0.00            
ATOM   1518  R2  CHO   250      30.655 115.174  34.037  1.00  0.00            
ATOM   1519  R3  CHO   250      32.455 113.324  34.937  1.00  0.00            
ATOM   1520  R4  CHO   250      29.855 112.074  35.287  1.00  0.00            
ATOM   1521  R5  CHO   250      31.405 112.324  36.837  1.00  0.00            
ATOM   1522  C1  CHO   250      31.055 108.524  36.887  1.00  0.00           C
ATOM   1523  C2  CHO   250      28.705 106.874  33.537  1.00  0.00           C
ATOM   1524  ROH CHO   251     167.804 110.424  25.987  1.00  0.00            
ATOM   1525  R1  CHO   251     170.304 111.524  25.237  1.00  0.00            
ATOM   1526  R2  CHO   251     170.805 114.274  25.387  1.00  0.00            
ATOM   1527  R3  CHO   251     172.954 113.424  26.837  1.00  0.00            
ATOM   1528  R4  CHO   251     173.555 116.224  26.187  1.00  0.00            
ATOM   1529  R5  CHO   251     174.805 114.474  25.837  1.00  0.00            
ATOM   1530  C1  CHO   251     177.155 116.574  27.987  1.00  0.00           C
ATOM   1531  C2  CHO   251     180.255 117.074  27.087  1.00  0.00           C
ATOM   1532  ROH CHO   252      27.105 145.674  44.337  1.00  0.00            
ATOM   1533  R1  CHO   252      28.855 143.624  45.087  1.00  0.00            
ATOM   1534  R2  CHO   252      28.105 140.974  45.287  1.00  0.00            
ATOM   1535  R3  CHO   252      30.155 140.574  43.537  1.00  0.00            
ATOM   1536  R4  CHO   252      30.255 138.274  45.387  1.00  0.00            
ATOM   1537  R5  CHO   252      31.855 139.624  44.937  1.00  0.00            
ATOM   1538  C1  CHO   252      33.405 136.324  43.837  1.00  0.00           C
ATOM   1539  C2  CHO   252      34.505 133.174  46.287  1.00  0.00           C
ATOM   1540  ROH CHO   253      97.555 110.274  44.337  1.00  0.00            
ATOM   1541  R1  CHO   253      99.255 112.224  45.437  1.00  0.00            
ATOM   1542  R2  CHO   253     100.704 111.774  47.737  1.00  0.00            
ATOM   1543  R3  CHO   253     102.804 112.474  46.187  1.00  0.00            
ATOM   1544  R4  CHO   253     103.855 112.574  48.937  1.00  0.00            
ATOM   1545  R5  CHO   253     103.954 114.174  47.437  1.00  0.00            
ATOM   1546  C1  CHO   253     107.704 113.674  48.137  1.00  0.00           C
ATOM   1547  C2  CHO   253     110.554 116.974  48.137  1.00  0.00           C
ATOM   1548  ROH CHO   254      33.705 105.174  40.187  1.00  0.00            
ATOM   1549  R1  CHO   254      31.055 104.174  40.137  1.00  0.00            
ATOM   1550  R2  CHO   254      28.855 105.824  40.037  1.00  0.00            
ATOM   1551  R3  CHO   254      28.205 104.324  37.887  1.00  0.00            
ATOM   1552  R4  CHO   254      26.005 106.224  38.137  1.00  0.00            
ATOM   1553  R5  CHO   254      25.855 104.074  38.037  1.00  0.00            
ATOM   1554  C1  CHO   254      23.805 105.024  34.987  1.00  0.00           C
ATOM   1555  C2  CHO   254      24.955 104.324  31.037  1.00  0.00           C
ATOM   1556  ROH CHO   255      84.354 197.924  38.537  1.00  0.00            
ATOM   1557  R1  CHO   255      83.704 200.574  37.737  1.00  0.00            
ATOM   1558  R2  CHO   255      81.904 202.124  39.087  1.00  0.00            
ATOM   1559  R3  CHO   255      83.954 203.924  39.137  1.00  0.00            
ATOM   1560  R4  CHO   255      81.554 205.474  39.837  1.00  0.00            
ATOM   1561  R5  CHO   255      83.005 205.924  38.237  1.00  0.00            
ATOM   1562  C1  CHO   255      83.305 209.124  40.287  1.00  0.00           C
ATOM   1563  C2  CHO   255      85.405 210.124  43.837  1.00  0.00           C
ATOM   1564  ROH CHO   256      31.054 139.324  21.337  1.00  0.00            
ATOM   1565  R1  CHO   256      31.904 136.924  22.537  1.00  0.00            
ATOM   1566  R2  CHO   256      32.605 136.774  25.237  1.00  0.00            
ATOM   1567  R3  CHO   256      30.805 134.724  25.187  1.00  0.00            
ATOM   1568  R4  CHO   256      32.805 133.924  27.137  1.00  0.00            
ATOM   1569  R5  CHO   256      32.105 132.774  25.437  1.00  0.00            
ATOM   1570  C1  CHO   256      31.305 130.324  28.237  1.00  0.00           C
ATOM   1571  C2  CHO   256      31.155 128.574  31.187  1.00  0.00           C
ATOM   1572  ROH CHO   257     203.555 155.774  27.337  1.00  0.00            
ATOM   1573  R1  CHO   257     204.805 153.374  28.237  1.00  0.00            
ATOM   1574  R2  CHO   257     203.654 150.924  28.037  1.00  0.00            
ATOM   1575  R3  CHO   257     205.954 150.274  26.737  1.00  0.00            
ATOM   1576  R4  CHO   257     205.805 148.374  28.937  1.00  0.00            
ATOM   1577  R5  CHO   257     207.454 149.674  28.437  1.00  0.00            
ATOM   1578  C1  CHO   257     209.204 146.274  28.237  1.00  0.00           C
ATOM   1579  C2  CHO   257     211.154 144.174  27.087  1.00  0.00           C
ATOM   1580  ROH CHO   258     131.704 103.574  39.987  1.00  0.00            
ATOM   1581  R1  CHO   258     133.755 101.874  40.987  1.00  0.00            
ATOM   1582  R2  CHO   258     133.204  99.924  42.887  1.00  0.00            
ATOM   1583  R3  CHO   258     134.354  98.274  41.037  1.00  0.00            
ATOM   1584  R4  CHO   258     135.305  97.274  43.637  1.00  0.00            
ATOM   1585  R5  CHO   258     136.555  97.824  41.937  1.00  0.00            
ATOM   1586  C1  CHO   258     137.605  94.224  42.337  1.00  0.00           C
ATOM   1587  C2  CHO   258     138.805  91.574  39.737  1.00  0.00           C
ATOM   1588  ROH CHO   259     108.204 163.524  33.087  1.00  0.00            
ATOM   1589  R1  CHO   259     110.604 162.074  33.237  1.00  0.00            
ATOM   1590  R2  CHO   259     110.704 159.424  33.987  1.00  0.00            
ATOM   1591  R3  CHO   259     112.005 159.124  31.587  1.00  0.00            
ATOM   1592  R4  CHO   259     112.605 156.674  33.087  1.00  0.00            
ATOM   1593  R5  CHO   259     114.054 158.024  32.187  1.00  0.00            
ATOM   1594  C1  CHO   259     114.954 154.824  30.387  1.00  0.00           C
ATOM   1595  C2  CHO   259     115.454 154.274  26.437  1.00  0.00           C
ATOM   1596  ROH CHO   260     129.454 163.724  23.837  1.00  0.00            
ATOM   1597  R1  CHO   260     129.454 162.424  26.337  1.00  0.00            
ATOM   1598  R2  CHO   260     128.204 159.974  26.737  1.00  0.00            
ATOM   1599  R3  CHO   260     130.654 159.224  27.637  1.00  0.00            
ATOM   1600  R4  CHO   260     128.904 157.024  28.387  1.00  0.00            
ATOM   1601  R5  CHO   260     130.204 158.124  29.737  1.00  0.00            
ATOM   1602  C1  CHO   260     131.604 154.624  30.187  1.00  0.00           C
ATOM   1603  C2  CHO   260     133.505 152.274  31.337  1.00  0.00           C
ATOM   1604  ROH CHO   261       0.255 144.274  35.987  1.00  0.00            
ATOM   1605  R1  CHO   261       2.405 142.974  34.637  1.00  0.00            
ATOM   1606  R2  CHO   261       3.305 140.474  35.387  1.00  0.00            
ATOM   1607  R3  CHO   261       2.905 139.924  32.787  1.00  0.00            
ATOM   1608  R4  CHO   261       5.055 138.074  33.587  1.00  0.00            
ATOM   1609  R5  CHO   261       5.105 139.474  31.887  1.00  0.00            
ATOM   1610  C1  CHO   261       5.655 136.174  30.087  1.00  0.00           C
ATOM   1611  C2  CHO   261       7.605 133.974  27.737  1.00  0.00           C
ATOM   1612  ROH CHO   262     167.755 160.824  30.137  1.00  0.00            
ATOM   1613  R1  CHO   262     165.555 159.524  28.837  1.00  0.00            
ATOM   1614  R2  CHO   262     165.905 157.474  27.087  1.00  0.00            
ATOM   1615  R3  CHO   262     164.155 156.174  28.737  1.00  0.00            
ATOM   1616  R4  CHO   262     164.104 154.574  26.287  1.00  0.00            
ATOM   1617  R5  CHO   262     162.404 155.424  27.337  1.00  0.00            
ATOM   1618  C1  CHO   262     161.505 151.724  27.437  1.00  0.00           C
ATOM   1619  C2  CHO   262     157.954 148.924  27.637  1.00  0.00           C
ATOM   1620  ROH CHO   263     162.854  59.074  36.137  1.00  0.00            
ATOM   1621  R1  CHO   263     161.854  56.574  35.287  1.00  0.00            
ATOM   1622  R2  CHO   263     162.605  54.174  36.537  1.00  0.00            
ATOM   1623  R3  CHO   263     159.954  53.824  36.787  1.00  0.00            
ATOM   1624  R4  CHO   263     161.105  51.274  37.587  1.00  0.00            
ATOM   1625  R5  CHO   263     159.555  51.574  36.087  1.00  0.00            
ATOM   1626  C1  CHO   263     157.654  49.274  38.487  1.00  0.00           C
ATOM   1627  C2  CHO   263     155.504  46.824  37.987  1.00  0.00           C
ATOM   1628  ROH CHO   264      44.654  20.024  23.237  1.00  0.00            
ATOM   1629  R1  CHO   264      45.805  19.024  25.637  1.00  0.00            
ATOM   1630  R2  CHO   264      45.555  20.324  28.037  1.00  0.00            
ATOM   1631  R3  CHO   264      44.555  17.924  28.887  1.00  0.00            
ATOM   1632  R4  CHO   264      45.455  19.324  31.337  1.00  0.00            
ATOM   1633  R5  CHO   264      46.005  17.324  30.687  1.00  0.00            
ATOM   1634  C1  CHO   264      44.405  16.474  34.037  1.00  0.00           C
ATOM   1635  C2  CHO   264      40.705  16.024  36.437  1.00  0.00           C
ATOM   1636  ROH CHO   265      75.854 130.224  46.087  1.00  0.00            
ATOM   1637  R1  CHO   265      74.604 129.524  43.637  1.00  0.00            
ATOM   1638  R2  CHO   265      74.354 131.324  41.537  1.00  0.00            
ATOM   1639  R3  CHO   265      75.604 129.324  40.137  1.00  0.00            
ATOM   1640  R4  CHO   265      74.505 131.074  38.087  1.00  0.00            
ATOM   1641  R5  CHO   265      74.155 128.924  38.237  1.00  0.00            
ATOM   1642  C1  CHO   265      75.704 129.124  34.787  1.00  0.00           C
ATOM   1643  C2  CHO   265      76.054 128.924  31.237  1.00  0.00           C
ATOM   1644  ROH CHO   266     183.605  82.424  28.537  1.00  0.00            
ATOM   1645  R1  CHO   266     182.755  79.974  27.337  1.00  0.00            
ATOM   1646  R2  CHO   266     184.405  77.824  26.987  1.00  0.00            
ATOM   1647  R3  CHO   266     182.454  76.474  28.287  1.00  0.00            
ATOM   1648  R4  CHO   266     184.254  74.374  27.387  1.00  0.00            
ATOM   1649  R5  CHO   266     182.104  74.524  27.037  1.00  0.00            
ATOM   1650  C1  CHO   266     182.305  71.124  28.837  1.00  0.00           C
ATOM   1651  C2  CHO   266     183.305  68.124  29.287  1.00  0.00           C
ATOM   1652  ROH CHO   267     103.604 161.824  32.787  1.00  0.00            
ATOM   1653  R1  CHO   267     104.604 159.724  31.187  1.00  0.00            
ATOM   1654  R2  CHO   267     106.755 160.024  29.487  1.00  0.00            
ATOM   1655  R3  CHO   267     107.704 157.874  30.887  1.00  0.00            
ATOM   1656  R4  CHO   267     108.855 157.574  28.187  1.00  0.00            
ATOM   1657  R5  CHO   267     107.704 156.074  29.287  1.00  0.00            
ATOM   1658  C1  CHO   267     110.955 154.174  28.737  1.00  0.00           C
ATOM   1659  C2  CHO   267     109.904 153.024  25.487  1.00  0.00           C
ATOM   1660  ROH CHO   268     203.654   8.724  28.737  1.00  0.00            
ATOM   1661  R1  CHO   268     201.154   7.474  28.587  1.00  0.00            
ATOM   1662  R2  CHO   268     200.805   5.024  27.337  1.00  0.00            
ATOM   1663  R3  CHO   268     199.755   4.324  29.787  1.00  0.00            
ATOM   1664  R4  CHO   268     199.104   2.074  27.987  1.00  0.00            
ATOM   1665  R5  CHO   268     197.704   3.174  29.187  1.00  0.00            
ATOM   1666  C1  CHO   268     197.155  -0.326  30.637  1.00  0.00           C
ATOM   1667  C2  CHO   268     195.905  -2.226  33.737  1.00  0.00           C
ATOM   1668  ROH CHO   269      36.604  36.224  35.437  1.00  0.00            
ATOM   1669  R1  CHO   269      37.854  36.724  37.937  1.00  0.00            
ATOM   1670  R2  CHO   269      36.555  36.424  40.337  1.00  0.00            
ATOM   1671  R3  CHO   269      38.655  34.874  40.937  1.00  0.00            
ATOM   1672  R4  CHO   269      38.255  36.474  43.337  1.00  0.00            
ATOM   1673  R5  CHO   269      40.105  36.274  42.237  1.00  0.00            
ATOM   1674  C1  CHO   269      41.205  35.024  45.637  1.00  0.00           C
ATOM   1675  C2  CHO   269      43.055  33.624  47.937  1.00  0.00           C
ATOM   1676  ROH CHO   270      30.354 189.024  25.937  1.00  0.00            
ATOM   1677  R1  CHO   270      31.455 191.224  27.287  1.00  0.00            
ATOM   1678  R2  CHO   270      30.005 192.824  28.987  1.00  0.00            
ATOM   1679  R3  CHO   270      31.955 192.274  30.737  1.00  0.00            
ATOM   1680  R4  CHO   270      31.205 195.024  31.387  1.00  0.00            
ATOM   1681  R5  CHO   270      33.205 194.324  30.937  1.00  0.00            
ATOM   1682  C1  CHO   270      33.755 195.724  34.437  1.00  0.00           C
ATOM   1683  C2  CHO   270      35.805 197.224  36.687  1.00  0.00           C
ATOM   1684  ROH CHO   271     147.055 185.274  34.037  1.00  0.00            
ATOM   1685  R1  CHO   271     144.954 186.974  34.987  1.00  0.00            
ATOM   1686  R2  CHO   271     142.755 187.524  33.437  1.00  0.00            
ATOM   1687  R3  CHO   271     141.404 186.624  35.637  1.00  0.00            
ATOM   1688  R4  CHO   271     139.404 188.074  34.087  1.00  0.00            
ATOM   1689  R5  CHO   271     139.904 188.374  36.187  1.00  0.00            
ATOM   1690  C1  CHO   271     136.204 187.524  36.487  1.00  0.00           C
ATOM   1691  C2  CHO   271     133.855 190.424  39.187  1.00  0.00           C
ATOM   1692  ROH CHO   272       3.505  78.774  23.887  1.00  0.00            
ATOM   1693  R1  CHO   272       2.455  76.624  25.437  1.00  0.00            
ATOM   1694  R2  CHO   272       3.905  74.324  25.887  1.00  0.00            
ATOM   1695  R3  CHO   272       3.405  74.924  28.487  1.00  0.00            
ATOM   1696  R4  CHO   272       3.905  72.024  28.487  1.00  0.00            
ATOM   1697  R5  CHO   272       2.155  73.024  29.287  1.00  0.00            
ATOM   1698  C1  CHO   272       3.455  71.274  32.437  1.00  0.00           C
ATOM   1699  C2  CHO   272       3.705  71.024  35.437  1.00  0.00           C
ATOM   1700  ROH CHO   273      85.854  98.324  30.687  1.00  0.00            
ATOM   1701  R1  CHO   273      84.354 100.524  29.737  1.00  0.00            
ATOM   1702  R2  CHO   273      84.005 102.824  31.287  1.00  0.00            
ATOM   1703  R3  CHO   273      85.005 104.074  29.137  1.00  0.00            
ATOM   1704  R4  CHO   273      83.805 106.224  30.687  1.00  0.00            
ATOM   1705  R5  CHO   273      83.405 105.774  28.587  1.00  0.00            
ATOM   1706  C1  CHO   273      84.655 109.374  28.337  1.00  0.00           C
ATOM   1707  C2  CHO   273      82.055 112.274  28.887  1.00  0.00           C
ATOM   1708  ROH CHO   274     192.554 163.374  30.937  1.00  0.00            
ATOM   1709  R1  CHO   274     190.805 165.024  29.437  1.00  0.00            
ATOM   1710  R2  CHO   274     189.354 164.124  27.287  1.00  0.00            
ATOM   1711  R3  CHO   274     187.255 165.124  28.687  1.00  0.00            
ATOM   1712  R4  CHO   274     186.304 164.924  25.887  1.00  0.00            
ATOM   1713  R5  CHO   274     186.304 166.724  27.137  1.00  0.00            
ATOM   1714  C1  CHO   274     182.554 166.374  26.387  1.00  0.00           C
ATOM   1715  C2  CHO   274     179.954 166.024  24.037  1.00  0.00           C
ATOM   1716  ROH CHO   275      17.955 189.024  30.587  1.00  0.00            
ATOM   1717  R1  CHO   275      15.905 188.324  32.387  1.00  0.00            
ATOM   1718  R2  CHO   275      13.505 189.674  32.487  1.00  0.00            
ATOM   1719  R3  CHO   275      12.455 187.174  32.187  1.00  0.00            
ATOM   1720  R4  CHO   275      10.555 188.574  33.887  1.00  0.00            
ATOM   1721  R5  CHO   275      11.555 186.674  34.337  1.00  0.00            
ATOM   1722  C1  CHO   275       7.905 185.574  34.487  1.00  0.00           C
ATOM   1723  C2  CHO   275       4.005 184.474  34.087  1.00  0.00           C
ATOM   1724  ROH CHO   276      23.505  77.674  32.887  1.00  0.00            
ATOM   1725  R1  CHO   276      25.205  76.074  34.437  1.00  0.00            
ATOM   1726  R2  CHO   276      24.255  74.374  36.387  1.00  0.00            
ATOM   1727  R3  CHO   276      25.605  72.474  34.987  1.00  0.00            
ATOM   1728  R4  CHO   276      25.905  71.674  37.787  1.00  0.00            
ATOM   1729  R5  CHO   276      27.505  71.974  36.387  1.00  0.00            
ATOM   1730  C1  CHO   276      28.155  68.324  37.287  1.00  0.00           C
ATOM   1731  C2  CHO   276      28.905  65.724  40.787  1.00  0.00           C
ATOM   1732  ROH CHO   277     194.655 198.024  36.887  1.00  0.00            
ATOM   1733  R1  CHO   277     196.754 199.674  37.887  1.00  0.00            
ATOM   1734  R2  CHO   277     197.055 200.324  40.537  1.00  0.00            
ATOM   1735  R3  CHO   277     199.555 199.324  40.187  1.00  0.00            
ATOM   1736  R4  CHO   277     199.755 201.174  42.487  1.00  0.00            
ATOM   1737  R5  CHO   277     201.005 201.174  40.637  1.00  0.00            
ATOM   1738  C1  CHO   277     203.704 200.724  43.287  1.00  0.00           C
ATOM   1739  C2  CHO   277     207.305 203.074  42.537  1.00  0.00           C
ATOM   1740  ROH CHO   278     190.504  67.324  33.937  1.00  0.00            
ATOM   1741  R1  CHO   278     188.354  68.924  34.887  1.00  0.00            
ATOM   1742  R2  CHO   278     188.204  71.674  34.387  1.00  0.00            
ATOM   1743  R3  CHO   278     185.805  71.024  33.387  1.00  0.00            
ATOM   1744  R4  CHO   278     185.755  73.924  33.637  1.00  0.00            
ATOM   1745  R5  CHO   278     184.254  72.524  34.437  1.00  0.00            
ATOM   1746  C1  CHO   278     182.005  74.674  32.237  1.00  0.00           C
ATOM   1747  C2  CHO   278     177.554  75.624  32.487  1.00  0.00           C
ATOM   1748  ROH CHO   279      31.105  59.474  28.687  1.00  0.00            
ATOM   1749  R1  CHO   279      32.155  57.774  30.637  1.00  0.00            
ATOM   1750  R2  CHO   279      34.855  57.624  31.187  1.00  0.00            
ATOM   1751  R3  CHO   279      34.005  58.124  33.737  1.00  0.00            
ATOM   1752  R4  CHO   279      36.555  56.724  34.037  1.00  0.00            
ATOM   1753  R5  CHO   279      34.655  56.174  34.987  1.00  0.00            
ATOM   1754  C1  CHO   279      36.805  56.674  38.087  1.00  0.00           C
ATOM   1755  C2  CHO   279      36.655  54.374  40.787  1.00  0.00           C
ATOM   1756  ROH CHO   280     111.454  60.624  34.187  1.00  0.00            
ATOM   1757  R1  CHO   280     111.755  62.724  36.087  1.00  0.00            
ATOM   1758  R2  CHO   280     112.605  62.274  38.687  1.00  0.00            
ATOM   1759  R3  CHO   280     114.505  64.124  38.037  1.00  0.00            
ATOM   1760  R4  CHO   280     114.804  63.724  40.937  1.00  0.00            
ATOM   1761  R5  CHO   280     114.505  65.624  39.887  1.00  0.00            
ATOM   1762  C1  CHO   280     117.854  66.324  41.637  1.00  0.00           C
ATOM   1763  C2  CHO   280     121.604  67.324  40.537  1.00  0.00           C
ATOM   1764  ROH CHO   281      86.604  60.724  52.337  1.00  0.00            
ATOM   1765  R1  CHO   281      86.305  63.424  51.537  1.00  0.00            
ATOM   1766  R2  CHO   281      87.505  64.474  49.287  1.00  0.00            
ATOM   1767  R3  CHO   281      85.005  65.224  48.687  1.00  0.00            
ATOM   1768  R4  CHO   281      86.655  66.624  46.737  1.00  0.00            
ATOM   1769  R5  CHO   281      85.204  67.524  48.087  1.00  0.00            
ATOM   1770  C1  CHO   281      83.805  68.624  44.687  1.00  0.00           C
ATOM   1771  C2  CHO   281      85.204  71.724  43.587  1.00  0.00           C
ATOM   1772  ROH CHO   282     212.104 175.174  31.837  1.00  0.00            
ATOM   1773  R1  CHO   282     214.005 173.124  32.237  1.00  0.00            
ATOM   1774  R2  CHO   282     213.454 170.774  33.587  1.00  0.00            
ATOM   1775  R3  CHO   282     214.354 169.624  31.287  1.00  0.00            
ATOM   1776  R4  CHO   282     214.305 167.474  33.287  1.00  0.00            
ATOM   1777  R5  CHO   282     216.005 168.074  32.037  1.00  0.00            
ATOM   1778  C1  CHO   282     215.655 164.424  30.987  1.00  0.00           C
ATOM   1779  C2  CHO   282     215.305 161.874  29.237  1.00  0.00           C
ATOM   1780  ROH CHO   283     135.055  69.174  36.137  1.00  0.00            
ATOM   1781  R1  CHO   283     136.355  69.974  33.737  1.00  0.00            
ATOM   1782  R2  CHO   283     136.404  72.674  32.987  1.00  0.00            
ATOM   1783  R3  CHO   283     139.104  72.174  32.887  1.00  0.00            
ATOM   1784  R4  CHO   283     138.555  74.024  30.637  1.00  0.00            
ATOM   1785  R5  CHO   283     139.605  72.124  30.537  1.00  0.00            
ATOM   1786  C1  CHO   283     142.305  74.424  29.187  1.00  0.00           C
ATOM   1787  C2  CHO   283     145.905  75.274  29.587  1.00  0.00           C
ATOM   1788  ROH CHO   284     159.204  37.624  25.887  1.00  0.00            
ATOM   1789  R1  CHO   284     159.904  39.774  27.537  1.00  0.00            
ATOM   1790  R2  CHO   284     158.055  41.324  28.887  1.00  0.00            
ATOM   1791  R3  CHO   284     159.555  40.674  31.037  1.00  0.00            
ATOM   1792  R4  CHO   284     157.805  42.774  31.987  1.00  0.00            
ATOM   1793  R5  CHO   284     159.954  42.774  32.137  1.00  0.00            
ATOM   1794  C1  CHO   284     159.055  43.074  35.837  1.00  0.00           C
ATOM   1795  C2  CHO   284     160.054  44.224  39.887  1.00  0.00           C
ATOM   1796  ROH CHO   285      72.155 191.724  18.737  1.00  0.00            
ATOM   1797  R1  CHO   285      72.854 192.274  21.387  1.00  0.00            
ATOM   1798  R2  CHO   285      72.454 190.474  23.437  1.00  0.00            
ATOM   1799  R3  CHO   285      75.105 190.874  23.887  1.00  0.00            
ATOM   1800  R4  CHO   285      73.904 190.974  26.587  1.00  0.00            
ATOM   1801  R5  CHO   285      75.154 192.474  25.687  1.00  0.00            
ATOM   1802  C1  CHO   285      77.205 191.624  28.787  1.00  0.00           C
ATOM   1803  C2  CHO   285      76.505 190.974  31.587  1.00  0.00           C
ATOM   1804  ROH CHO   286      80.604  27.924  39.287  1.00  0.00            
ATOM   1805  R1  CHO   286      78.504  29.524  38.237  1.00  0.00            
ATOM   1806  R2  CHO   286      78.255  32.224  38.837  1.00  0.00            
ATOM   1807  R3  CHO   286      78.255  32.474  36.137  1.00  0.00            
ATOM   1808  R4  CHO   286      77.555  35.174  37.087  1.00  0.00            
ATOM   1809  R5  CHO   286      76.404  33.974  35.687  1.00  0.00            
ATOM   1810  C1  CHO   286      77.104  37.074  33.537  1.00  0.00           C
ATOM   1811  C2  CHO   286      77.104  40.524  31.687  1.00  0.00           C
ATOM   1812  ROH CHO   287     173.405  22.424  44.737  1.00  0.00            
ATOM   1813  R1  CHO   287     176.005  22.274  43.587  1.00  0.00            
ATOM   1814  R2  CHO   287     176.505  21.074  41.137  1.00  0.00            
ATOM   1815  R3  CHO   287     177.654  23.474  40.587  1.00  0.00            
ATOM   1816  R4  CHO   287     178.154  21.824  38.237  1.00  0.00            
ATOM   1817  R5  CHO   287     179.655  22.924  39.387  1.00  0.00            
ATOM   1818  C1  CHO   287     180.204  24.524  35.987  1.00  0.00           C
ATOM   1819  C2  CHO   287     183.155  23.624  35.037  1.00  0.00           C
ATOM   1820  ROH CHO   288      55.855 126.174  30.737  1.00  0.00            
ATOM   1821  R1  CHO   288      53.555 124.474  30.887  1.00  0.00            
ATOM   1822  R2  CHO   288      52.605 123.124  28.687  1.00  0.00            
ATOM   1823  R3  CHO   288      52.854 120.974  30.287  1.00  0.00            
ATOM   1824  R4  CHO   288      51.604 119.924  27.837  1.00  0.00            
ATOM   1825  R5  CHO   288      50.905 119.674  29.887  1.00  0.00            
ATOM   1826  C1  CHO   288      51.305 116.024  28.887  1.00  0.00           C
ATOM   1827  C2  CHO   288      51.405 114.524  26.187  1.00  0.00           C
ATOM   1828  ROH CHO   289     169.954  67.724  35.987  1.00  0.00            
ATOM   1829  R1  CHO   289     167.404  68.924  36.437  1.00  0.00            
ATOM   1830  R2  CHO   289     167.055  71.624  36.587  1.00  0.00            
ATOM   1831  R3  CHO   289     165.154  71.174  34.687  1.00  0.00            
ATOM   1832  R4  CHO   289     164.305  73.674  35.937  1.00  0.00            
ATOM   1833  R5  CHO   289     163.104  71.874  35.637  1.00  0.00            
ATOM   1834  C1  CHO   289     161.005  74.424  33.737  1.00  0.00           C
ATOM   1835  C2  CHO   289     160.304  78.174  32.537  1.00  0.00           C
ATOM   1836  ROH CHO   290     142.255 198.774  26.337  1.00  0.00            
ATOM   1837  R1  CHO   290     140.354 200.774  26.987  1.00  0.00            
ATOM   1838  R2  CHO   290     139.255 201.024  29.537  1.00  0.00            
ATOM   1839  R3  CHO   290     140.154 203.574  29.337  1.00  0.00            
ATOM   1840  R4  CHO   290     138.405 203.624  31.637  1.00  0.00            
ATOM   1841  R5  CHO   290     138.305 204.924  29.887  1.00  0.00            
ATOM   1842  C1  CHO   290     138.755 207.524  32.687  1.00  0.00           C
ATOM   1843  C2  CHO   290     137.005 209.974  33.287  1.00  0.00           C
ATOM   1844  ROH CHO   291      93.805  87.324  35.487  1.00  0.00            
ATOM   1845  R1  CHO   291      95.905  87.524  37.437  1.00  0.00            
ATOM   1846  R2  CHO   291      95.505  86.974  40.087  1.00  0.00            
ATOM   1847  R3  CHO   291      97.605  85.274  39.737  1.00  0.00            
ATOM   1848  R4  CHO   291      97.354  85.574  42.637  1.00  0.00            
ATOM   1849  R5  CHO   291      99.155  85.924  41.437  1.00  0.00            
ATOM   1850  C1  CHO   291     100.405  83.174  43.787  1.00  0.00           C
ATOM   1851  C2  CHO   291     102.555  83.924  45.737  1.00  0.00           C
ATOM   1852  ROH CHO   292     119.354  38.624  39.887  1.00  0.00            
ATOM   1853  R1  CHO   292     116.755  38.324  40.987  1.00  0.00            
ATOM   1854  R2  CHO   292     115.955  39.624  43.287  1.00  0.00            
ATOM   1855  R3  CHO   292     113.904  40.474  41.687  1.00  0.00            
ATOM   1856  R4  CHO   292     112.654  39.974  44.237  1.00  0.00            
ATOM   1857  R5  CHO   292     112.055  39.124  42.337  1.00  0.00            
ATOM   1858  C1  CHO   292     108.855  40.924  43.337  1.00  0.00           C
ATOM   1859  C2  CHO   292     105.005  43.174  44.687  1.00  0.00           C
ATOM   1860  ROH CHO   293     107.254  28.274  35.837  1.00  0.00            
ATOM   1861  R1  CHO   293     108.654  26.124  37.087  1.00  0.00            
ATOM   1862  R2  CHO   293     111.355  25.724  36.787  1.00  0.00            
ATOM   1863  R3  CHO   293     111.355  25.824  39.487  1.00  0.00            
ATOM   1864  R4  CHO   293     113.154  23.624  38.787  1.00  0.00            
ATOM   1865  R5  CHO   293     111.454  23.524  40.137  1.00  0.00            
ATOM   1866  C1  CHO   293     114.204  22.474  42.537  1.00  0.00           C
ATOM   1867  C2  CHO   293     116.655  20.524  41.537  1.00  0.00           C
ATOM   1868  ROH CHO   294     146.604 124.574  19.487  1.00  0.00            
ATOM   1869  R1  CHO   294     147.155 124.674  22.237  1.00  0.00            
ATOM   1870  R2  CHO   294     148.104 122.524  23.687  1.00  0.00            
ATOM   1871  R3  CHO   294     150.054 124.224  24.387  1.00  0.00            
ATOM   1872  R4  CHO   294     149.605 122.624  26.787  1.00  0.00            
ATOM   1873  R5  CHO   294     149.555 124.774  26.687  1.00  0.00            
ATOM   1874  C1  CHO   294     152.305 124.274  29.287  1.00  0.00           C
ATOM   1875  C2  CHO   294     152.954 124.524  33.437  1.00  0.00           C
ATOM   1876  ROH CHO   295      92.404  95.824  42.087  1.00  0.00            
ATOM   1877  R1  CHO   295      94.854  97.124  42.687  1.00  0.00            
ATOM   1878  R2  CHO   295      96.704  96.024  44.387  1.00  0.00            
ATOM   1879  R3  CHO   295      98.405  96.424  42.287  1.00  0.00            
ATOM   1880  R4  CHO   295     100.105  95.424  44.387  1.00  0.00            
ATOM   1881  R5  CHO   295     100.405  97.274  43.237  1.00  0.00            
ATOM   1882  C1  CHO   295     103.654  95.474  42.437  1.00  0.00           C
ATOM   1883  C2  CHO   295     106.305  93.024  44.187  1.00  0.00           C
ATOM   1884  ROH CHO   296     145.054 158.824  35.387  1.00  0.00            
ATOM   1885  R1  CHO   296     144.354 161.024  33.787  1.00  0.00            
ATOM   1886  R2  CHO   296     146.055 162.074  31.837  1.00  0.00            
ATOM   1887  R3  CHO   296     143.954 161.674  30.237  1.00  0.00            
ATOM   1888  R4  CHO   296     145.855 163.174  28.587  1.00  0.00            
ATOM   1889  R5  CHO   296     143.804 163.724  28.937  1.00  0.00            
ATOM   1890  C1  CHO   296     143.755 163.424  25.137  1.00  0.00           C
ATOM   1891  C2  CHO   296     144.104 165.124  22.187  1.00  0.00           C
ATOM   1892  ROH CHO   297      11.205  25.124  36.637  1.00  0.00            
ATOM   1893  R1  CHO   297      11.205  23.024  34.787  1.00  0.00            
ATOM   1894  R2  CHO   297      12.905  20.874  34.937  1.00  0.00            
ATOM   1895  R3  CHO   297      10.605  19.424  34.837  1.00  0.00            
ATOM   1896  R4  CHO   297      12.705  17.574  33.987  1.00  0.00            
ATOM   1897  R5  CHO   297      10.855  18.024  32.887  1.00  0.00            
ATOM   1898  C1  CHO   297      10.405  14.274  33.337  1.00  0.00           C
ATOM   1899  C2  CHO   297       8.555  11.724  35.137  1.00  0.00           C
ATOM   1900  ROH CHO   298      65.105 111.874  37.337  1.00  0.00            
ATOM   1901  R1  CHO   298      64.604 111.874  34.537  1.00  0.00            
ATOM   1902  R2  CHO   298      64.854 114.174  33.037  1.00  0.00            
ATOM   1903  R3  CHO   298      66.505 112.624  31.537  1.00  0.00            
ATOM   1904  R4  CHO   298      65.755 114.824  29.787  1.00  0.00            
ATOM   1905  R5  CHO   298      65.604 112.724  29.337  1.00  0.00            
ATOM   1906  C1  CHO   298      67.854 113.774  26.487  1.00  0.00           C
ATOM   1907  C2  CHO   298      69.354 115.574  22.987  1.00  0.00           C
ATOM   1908  ROH CHO   299      57.155 131.224  30.487  1.00  0.00            
ATOM   1909  R1  CHO   299      57.805 129.774  28.137  1.00  0.00            
ATOM   1910  R2  CHO   299      57.455 130.824  25.587  1.00  0.00            
ATOM   1911  R3  CHO   299      60.105 130.224  25.337  1.00  0.00            
ATOM   1912  R4  CHO   299      58.854 129.174  22.887  1.00  0.00            
ATOM   1913  R5  CHO   299      60.105 128.074  24.287  1.00  0.00            
ATOM   1914  C1  CHO   299      62.155 127.624  21.087  1.00  0.00           C
ATOM   1915  C2  CHO   299      60.704 128.824  18.037  1.00  0.00           C
ATOM   1916  ROH CHO   300     218.804  62.224  27.387  1.00  0.00            
ATOM   1917  R1  CHO   300     217.104  60.724  29.087  1.00  0.00            
ATOM   1918  R2  CHO   300     215.105  61.874  30.587  1.00  0.00            
ATOM   1919  R3  CHO   300     213.555  60.024  29.337  1.00  0.00            
ATOM   1920  R4  CHO   300     211.905  60.974  31.537  1.00  0.00            
ATOM   1921  R5  CHO   300     212.404  58.924  31.087  1.00  0.00            
ATOM   1922  C1  CHO   300     208.605  58.724  30.937  1.00  0.00           C
ATOM   1923  C2  CHO   300     205.405  56.774  32.687  1.00  0.00           C
ATOM   1924  ROH CHO   301       7.405 143.474  33.287  1.00  0.00            
ATOM   1925  R1  CHO   301       9.355 141.574  32.487  1.00  0.00            
ATOM   1926  R2  CHO   301       9.955 139.324  33.987  1.00  0.00            
ATOM   1927  R3  CHO   301       9.455 138.024  31.637  1.00  0.00            
ATOM   1928  R4  CHO   301      11.155 136.174  33.137  1.00  0.00            
ATOM   1929  R5  CHO   301      11.505 136.924  31.137  1.00  0.00            
ATOM   1930  C1  CHO   301      11.355 133.174  30.437  1.00  0.00           C
ATOM   1931  C2  CHO   301      12.805 129.824  30.387  1.00  0.00           C
ATOM   1932  ROH CHO   302     157.805 163.724  26.037  1.00  0.00            
ATOM   1933  R1  CHO   302     158.954 165.224  28.187  1.00  0.00            
ATOM   1934  R2  CHO   302     158.704 167.924  28.437  1.00  0.00            
ATOM   1935  R3  CHO   302     157.704 167.324  30.887  1.00  0.00            
ATOM   1936  R4  CHO   302     158.855 170.024  31.187  1.00  0.00            
ATOM   1937  R5  CHO   302     159.305 168.274  32.387  1.00  0.00            
ATOM   1938  C1  CHO   302     158.055 170.624  35.087  1.00  0.00           C
ATOM   1939  C2  CHO   302     156.204 170.424  37.937  1.00  0.00           C
ATOM   1940  ROH CHO   303      93.054 147.724  47.137  1.00  0.00            
ATOM   1941  R1  CHO   303      91.305 147.024  44.987  1.00  0.00            
ATOM   1942  R2  CHO   303      89.954 148.924  43.487  1.00  0.00            
ATOM   1943  R3  CHO   303      91.104 147.624  41.437  1.00  0.00            
ATOM   1944  R4  CHO   303      88.405 148.274  40.487  1.00  0.00            
ATOM   1945  R5  CHO   303      89.304 146.274  40.487  1.00  0.00            
ATOM   1946  C1  CHO   303      88.554 146.624  36.787  1.00  0.00           C
ATOM   1947  C2  CHO   303      90.204 147.674  32.537  1.00  0.00           C
ATOM   1948  ROH CHO   304     218.704 127.374  27.787  1.00  0.00            
ATOM   1949  R1  CHO   304     216.505 128.974  27.087  1.00  0.00            
ATOM   1950  R2  CHO   304     213.954 128.024  26.937  1.00  0.00            
ATOM   1951  R3  CHO   304     213.405 130.074  28.637  1.00  0.00            
ATOM   1952  R4  CHO   304     211.005 129.824  26.937  1.00  0.00            
ATOM   1953  R5  CHO   304     212.204 131.624  27.287  1.00  0.00            
ATOM   1954  C1  CHO   304     208.804 132.824  28.587  1.00  0.00           C
ATOM   1955  C2  CHO   304     206.404 134.524  27.187  1.00  0.00           C
ATOM   1956  ROH CHO   305     141.904  93.974  32.987  1.00  0.00            
ATOM   1957  R1  CHO   305     142.954  96.324  34.237  1.00  0.00            
ATOM   1958  R2  CHO   305     142.904  98.774  33.037  1.00  0.00            
ATOM   1959  R3  CHO   305     141.704  99.524  35.337  1.00  0.00            
ATOM   1960  R4  CHO   305     142.854 102.024  34.237  1.00  0.00            
ATOM   1961  R5  CHO   305     143.154 101.174  36.237  1.00  0.00            
ATOM   1962  C1  CHO   305     141.704 104.574  37.187  1.00  0.00           C
ATOM   1963  C2  CHO   305     143.855 107.624  35.737  1.00  0.00           C
ATOM   1964  ROH CHO   306     168.255  35.674  26.287  1.00  0.00            
ATOM   1965  R1  CHO   306     169.104  35.474  28.987  1.00  0.00            
ATOM   1966  R2  CHO   306     168.505  37.374  30.887  1.00  0.00            
ATOM   1967  R3  CHO   306     167.505  35.274  32.237  1.00  0.00            
ATOM   1968  R4  CHO   306     167.804  37.374  34.287  1.00  0.00            
ATOM   1969  R5  CHO   306     168.555  35.324  34.387  1.00  0.00            
ATOM   1970  C1  CHO   306     166.404  35.374  37.537  1.00  0.00           C
ATOM   1971  C2  CHO   306     166.154  38.574  39.437  1.00  0.00           C
ATOM   1972  ROH CHO   307      59.155  89.374  37.837  1.00  0.00            
ATOM   1973  R1  CHO   307      57.505  88.174  35.887  1.00  0.00            
ATOM   1974  R2  CHO   307      55.705  86.174  36.537  1.00  0.00            
ATOM   1975  R3  CHO   307      53.955  87.824  35.287  1.00  0.00            
ATOM   1976  R4  CHO   307      53.055  85.124  34.587  1.00  0.00            
ATOM   1977  R5  CHO   307      53.505  86.724  33.187  1.00  0.00            
ATOM   1978  C1  CHO   307      49.855  86.074  32.237  1.00  0.00           C
ATOM   1979  C2  CHO   307      47.755  88.574  32.337  1.00  0.00           C
ATOM   1980  ROH CHO   308     162.704 157.924  33.337  1.00  0.00            
ATOM   1981  R1  CHO   308     160.405 156.524  32.487  1.00  0.00            
ATOM   1982  R2  CHO   308     160.504 153.974  31.437  1.00  0.00            
ATOM   1983  R3  CHO   308     158.654 153.474  33.387  1.00  0.00            
ATOM   1984  R4  CHO   308     159.005 150.874  31.987  1.00  0.00            
ATOM   1985  R5  CHO   308     157.155 151.924  32.337  1.00  0.00            
ATOM   1986  C1  CHO   308     156.454 148.624  34.137  1.00  0.00           C
ATOM   1987  C2  CHO   308     157.105 145.574  32.037  1.00  0.00           C
ATOM   1988  ROH CHO   309       5.855 214.924  28.237  1.00  0.00            
ATOM   1989  R1  CHO   309       5.955 212.124  28.787  1.00  0.00            
ATOM   1990  R2  CHO   309       7.155 211.074  31.037  1.00  0.00            
ATOM   1991  R3  CHO   309       4.705 209.924  31.387  1.00  0.00            
ATOM   1992  R4  CHO   309       6.555 208.374  33.137  1.00  0.00            
ATOM   1993  R5  CHO   309       5.205 207.574  31.587  1.00  0.00            
ATOM   1994  C1  CHO   309       3.905 205.724  34.637  1.00  0.00           C
ATOM   1995  C2  CHO   309       4.755 205.374  38.187  1.00  0.00           C
ATOM   1996  ROH CHO   310     166.454   3.274  34.287  1.00  0.00            
ATOM   1997  R1  CHO   310     167.404   5.674  35.487  1.00  0.00            
ATOM   1998  R2  CHO   310     170.105   6.324  35.587  1.00  0.00            
ATOM   1999  R3  CHO   310     169.254   8.624  34.387  1.00  0.00            
ATOM   2000  R4  CHO   310     172.055   9.124  35.187  1.00  0.00            
ATOM   2001  R5  CHO   310     170.304  10.324  35.687  1.00  0.00            
ATOM   2002  C1  CHO   310     172.404  12.974  33.837  1.00  0.00           C
ATOM   2003  C2  CHO   310     172.755  15.324  35.087  1.00  0.00           C
ATOM   2004  ROH CHO   311      21.305 133.974  34.537  1.00  0.00            
ATOM   2005  R1  CHO   311      23.055 132.024  35.637  1.00  0.00            
ATOM   2006  R2  CHO   311      25.305 131.174  34.337  1.00  0.00            
ATOM   2007  R3  CHO   311      26.505 131.874  36.637  1.00  0.00            
ATOM   2008  R4  CHO   311      28.655 130.624  35.037  1.00  0.00            
ATOM   2009  R5  CHO   311      28.055 130.074  37.037  1.00  0.00            
ATOM   2010  C1  CHO   311      31.755 130.974  37.637  1.00  0.00           C
ATOM   2011  C2  CHO   311      34.055 130.674  41.837  1.00  0.00           C
ATOM   2012  ROH CHO   312     112.104 122.074  37.737  1.00  0.00            
ATOM   2013  R1  CHO   312     112.354 121.624  34.937  1.00  0.00            
ATOM   2014  R2  CHO   312     113.455 119.274  33.937  1.00  0.00            
ATOM   2015  R3  CHO   312     111.104 119.174  32.537  1.00  0.00            
ATOM   2016  R4  CHO   312     112.854 117.174  31.237  1.00  0.00            
ATOM   2017  R5  CHO   312     111.804 118.824  30.287  1.00  0.00            
ATOM   2018  C1  CHO   312     110.304 115.874  28.387  1.00  0.00           C
ATOM   2019  C2  CHO   312     110.354 112.624  26.637  1.00  0.00           C
ATOM   2020  ROH CHO   313     194.054  64.774  31.637  1.00  0.00            
ATOM   2021  R1  CHO   313     192.155  62.724  32.137  1.00  0.00            
ATOM   2022  R2  CHO   313     190.655  61.574  30.137  1.00  0.00            
ATOM   2023  R3  CHO   313     191.704  59.274  31.187  1.00  0.00            
ATOM   2024  R4  CHO   313     189.405  58.374  29.537  1.00  0.00            
ATOM   2025  R5  CHO   313     189.755  57.924  31.637  1.00  0.00            
ATOM   2026  C1  CHO   313     189.655  54.374  30.137  1.00  0.00           C
ATOM   2027  C2  CHO   313     187.704  52.224  28.237  1.00  0.00           C
ATOM   2028  ROH CHO   314     119.204  13.624  30.087  1.00  0.00            
ATOM   2029  R1  CHO   314     119.155  13.624  32.937  1.00  0.00            
ATOM   2030  R2  CHO   314     117.005  14.574  34.387  1.00  0.00            
ATOM   2031  R3  CHO   314     117.155  12.124  35.587  1.00  0.00            
ATOM   2032  R4  CHO   314     115.405  13.674  37.337  1.00  0.00            
ATOM   2033  R5  CHO   314     117.205  12.574  37.887  1.00  0.00            
ATOM   2034  C1  CHO   314     114.655  10.824  40.137  1.00  0.00           C
ATOM   2035  C2  CHO   314     114.754   9.974  43.687  1.00  0.00           C
ATOM   2036  ROH CHO   315     141.654   1.174  27.337  1.00  0.00            
ATOM   2037  R1  CHO   315     142.305   3.724  26.437  1.00  0.00            
ATOM   2038  R2  CHO   315     142.305   5.974  28.087  1.00  0.00            
ATOM   2039  R3  CHO   315     144.854   6.274  27.137  1.00  0.00            
ATOM   2040  R4  CHO   315     144.055   8.924  28.087  1.00  0.00            
ATOM   2041  R5  CHO   315     144.854   8.424  26.137  1.00  0.00            
ATOM   2042  C1  CHO   315     147.505  10.924  27.237  1.00  0.00           C
ATOM   2043  C2  CHO   315     150.354  11.874  29.637  1.00  0.00           C
ATOM   2044  ROH CHO   316     111.954  43.474  33.737  1.00  0.00            
ATOM   2045  R1  CHO   316     114.304  43.774  35.287  1.00  0.00            
ATOM   2046  R2  CHO   316     114.304  45.124  37.687  1.00  0.00            
ATOM   2047  R3  CHO   316     115.304  42.824  38.687  1.00  0.00            
ATOM   2048  R4  CHO   316     116.704  44.874  40.187  1.00  0.00            
ATOM   2049  R5  CHO   316     117.605  43.324  39.087  1.00  0.00            
ATOM   2050  C1  CHO   316     119.005  42.624  42.587  1.00  0.00           C
ATOM   2051  C2  CHO   316     119.604  45.824  44.787  1.00  0.00           C
ATOM   2052  ROH CHO   317      75.554 166.924  42.987  1.00  0.00            
ATOM   2053  R1  CHO   317      77.654 166.524  41.137  1.00  0.00            
ATOM   2054  R2  CHO   317      77.555 167.474  38.537  1.00  0.00            
ATOM   2055  R3  CHO   317      79.904 168.674  39.187  1.00  0.00            
ATOM   2056  R4  CHO   317      80.354 167.624  36.487  1.00  0.00            
ATOM   2057  R5  CHO   317      81.604 167.274  38.237  1.00  0.00            
ATOM   2058  C1  CHO   317      84.155 168.874  35.937  1.00  0.00           C
ATOM   2059  C2  CHO   317      83.154 166.674  32.737  1.00  0.00           C
ATOM   2060  ROH CHO   318     147.105  10.824  33.237  1.00  0.00            
ATOM   2061  R1  CHO   318     149.005  12.324  34.737  1.00  0.00            
ATOM   2062  R2  CHO   318     151.704  11.924  34.487  1.00  0.00            
ATOM   2063  R3  CHO   318     151.704  14.624  33.987  1.00  0.00            
ATOM   2064  R4  CHO   318     153.654  14.274  36.137  1.00  0.00            
ATOM   2065  R5  CHO   318     151.954  15.624  36.137  1.00  0.00            
ATOM   2066  C1  CHO   318     154.805  18.124  36.637  1.00  0.00           C
ATOM   2067  C2  CHO   318     156.355  20.124  39.687  1.00  0.00           C
ATOM   2068  ROH CHO   319     124.454  31.274  37.387  1.00  0.00            
ATOM   2069  R1  CHO   319     126.804  30.624  38.837  1.00  0.00            
ATOM   2070  R2  CHO   319     128.755  32.474  39.337  1.00  0.00            
ATOM   2071  R3  CHO   319     128.355  31.724  41.887  1.00  0.00            
ATOM   2072  R4  CHO   319     131.255  32.274  41.737  1.00  0.00            
ATOM   2073  R5  CHO   319     130.305  30.424  42.437  1.00  0.00            
ATOM   2074  C1  CHO   319     132.305  31.424  45.537  1.00  0.00           C
ATOM   2075  C2  CHO   319     135.954  30.874  46.487  1.00  0.00           C
ATOM   2076  ROH CHO   320     189.154 208.424  29.637  1.00  0.00            
ATOM   2077  R1  CHO   320     190.655 209.924  31.537  1.00  0.00            
ATOM   2078  R2  CHO   320     190.005 212.524  32.237  1.00  0.00            
ATOM   2079  R3  CHO   320     190.005 211.524  34.737  1.00  0.00            
ATOM   2080  R4  CHO   320     190.954 214.274  35.037  1.00  0.00            
ATOM   2081  R5  CHO   320     191.954 212.474  35.737  1.00  0.00            
ATOM   2082  C1  CHO   320     191.555 214.324  39.037  1.00  0.00           C
ATOM   2083  C2  CHO   320     192.555 215.674  43.137  1.00  0.00           C
ATOM   2084  ROH CHO   321      45.354 201.424  31.137  1.00  0.00            
ATOM   2085  R1  CHO   321      42.555 201.674  31.487  1.00  0.00            
ATOM   2086  R2  CHO   321      41.255 204.074  31.637  1.00  0.00            
ATOM   2087  R3  CHO   321      39.755 203.024  29.637  1.00  0.00            
ATOM   2088  R4  CHO   321      38.055 205.074  30.837  1.00  0.00            
ATOM   2089  R5  CHO   321      37.555 202.974  30.487  1.00  0.00            
ATOM   2090  C1  CHO   321      34.755 204.674  28.487  1.00  0.00           C
ATOM   2091  C2  CHO   321      32.255 203.424  30.887  1.00  0.00           C
ATOM   2092  ROH CHO   322     106.505 119.574  49.237  1.00  0.00            
ATOM   2093  R1  CHO   322     103.755 119.524  48.637  1.00  0.00            
ATOM   2094  R2  CHO   322     101.804 120.674  50.237  1.00  0.00            
ATOM   2095  R3  CHO   322     101.154 121.974  47.987  1.00  0.00            
ATOM   2096  R4  CHO   322      98.954 122.574  49.837  1.00  0.00            
ATOM   2097  R5  CHO   322      98.755 121.774  47.837  1.00  0.00            
ATOM   2098  C1  CHO   322      96.655 124.924  47.487  1.00  0.00           C
ATOM   2099  C2  CHO   322      94.354 124.624  44.637  1.00  0.00           C
ATOM   2100  ROH CHO   323     204.655 103.974  36.987  1.00  0.00            
ATOM   2101  R1  CHO   323     203.555 104.224  34.387  1.00  0.00            
ATOM   2102  R2  CHO   323     205.154 104.424  32.137  1.00  0.00            
ATOM   2103  R3  CHO   323     203.654 102.324  31.287  1.00  0.00            
ATOM   2104  R4  CHO   323     204.254 103.874  28.837  1.00  0.00            
ATOM   2105  R5  CHO   323     202.255 103.274  29.587  1.00  0.00            
ATOM   2106  C1  CHO   323     202.305 101.574  26.137  1.00  0.00           C
ATOM   2107  C2  CHO   323     200.704 100.074  23.737  1.00  0.00           C
ATOM   2108  ROH CHO   324     127.254 175.274  37.137  1.00  0.00            
ATOM   2109  R1  CHO   324     129.005 174.524  35.037  1.00  0.00            
ATOM   2110  R2  CHO   324     131.505 173.424  35.537  1.00  0.00            
ATOM   2111  R3  CHO   324     130.604 171.424  33.937  1.00  0.00            
ATOM   2112  R4  CHO   324     133.505 170.974  34.137  1.00  0.00            
ATOM   2113  R5  CHO   324     132.305 171.124  32.287  1.00  0.00            
ATOM   2114  C1  CHO   324     133.755 167.624  31.837  1.00  0.00           C
ATOM   2115  C2  CHO   324     133.654 165.074  29.737  1.00  0.00           C
ATOM   2116  ROH CHO   325     132.155 203.774  38.187  1.00  0.00            
ATOM   2117  R1  CHO   325     134.854 204.724  38.237  1.00  0.00            
ATOM   2118  R2  CHO   325     137.005 203.024  37.937  1.00  0.00            
ATOM   2119  R3  CHO   325     137.654 204.724  35.937  1.00  0.00            
ATOM   2120  R4  CHO   325     140.055 203.074  36.287  1.00  0.00            
ATOM   2121  R5  CHO   325     139.954 205.274  36.337  1.00  0.00            
ATOM   2122  C1  CHO   325     142.404 204.724  33.437  1.00  0.00           C
ATOM   2123  C2  CHO   325     145.905 204.374  33.837  1.00  0.00           C
ATOM   2124  ROH CHO   326     181.404  61.774  18.387  1.00  0.00            
ATOM   2125  R1  CHO   326     179.305  63.174  19.687  1.00  0.00            
ATOM   2126  R2  CHO   326     177.305  61.874  21.037  1.00  0.00            
ATOM   2127  R3  CHO   326     178.104  63.474  23.087  1.00  0.00            
ATOM   2128  R4  CHO   326     175.354  62.674  23.787  1.00  0.00            
ATOM   2129  R5  CHO   326     176.105  64.724  23.637  1.00  0.00            
ATOM   2130  C1  CHO   326     174.954  64.624  27.287  1.00  0.00           C
ATOM   2131  C2  CHO   326     171.154  63.174  28.587  1.00  0.00           C
ATOM   2132  ROH CHO   327     130.154 182.424  21.537  1.00  0.00            
ATOM   2133  R1  CHO   327     131.255 182.974  24.087  1.00  0.00            
ATOM   2134  R2  CHO   327     130.755 181.374  26.287  1.00  0.00            
ATOM   2135  R3  CHO   327     133.454 181.174  26.437  1.00  0.00            
ATOM   2136  R4  CHO   327     132.555 181.024  29.187  1.00  0.00            
ATOM   2137  R5  CHO   327     134.055 182.374  28.387  1.00  0.00            
ATOM   2138  C1  CHO   327     136.154 180.624  30.987  1.00  0.00           C
ATOM   2139  C2  CHO   327     139.204 183.324  32.187  1.00  0.00           C
ATOM   2140  ROH CHO   328     213.155  71.024  32.137  1.00  0.00            
ATOM   2141  R1  CHO   328     210.354  71.074  31.637  1.00  0.00            
ATOM   2142  R2  CHO   328     209.254  70.374  29.187  1.00  0.00            
ATOM   2143  R3  CHO   328     207.805  68.624  30.687  1.00  0.00            
ATOM   2144  R4  CHO   328     206.404  68.774  28.137  1.00  0.00            
ATOM   2145  R5  CHO   328     205.555  69.074  30.137  1.00  0.00            
ATOM   2146  C1  CHO   328     203.354  66.174  28.937  1.00  0.00           C
ATOM   2147  C2  CHO   328     204.005  65.424  25.287  1.00  0.00           C
ATOM   2148  ROH CHO   329     118.405 151.774  32.787  1.00  0.00            
ATOM   2149  R1  CHO   329     116.004 150.874  33.937  1.00  0.00            
ATOM   2150  R2  CHO   329     113.554 151.274  32.737  1.00  0.00            
ATOM   2151  R3  CHO   329     113.305 148.574  32.937  1.00  0.00            
ATOM   2152  R4  CHO   329     110.554 149.574  32.937  1.00  0.00            
ATOM   2153  R5  CHO   329     111.454 148.274  34.437  1.00  0.00            
ATOM   2154  C1  CHO   329     108.604 146.024  33.287  1.00  0.00           C
ATOM   2155  C2  CHO   329     106.305 143.524  33.937  1.00  0.00           C
ATOM   2156  ROH CHO   330      34.255  46.974  34.037  1.00  0.00            
ATOM   2157  R1  CHO   330      32.705  45.374  35.787  1.00  0.00            
ATOM   2158  R2  CHO   330      33.255  45.174  38.487  1.00  0.00            
ATOM   2159  R3  CHO   330      30.655  45.924  38.787  1.00  0.00            
ATOM   2160  R4  CHO   330      31.604  45.474  41.537  1.00  0.00            
ATOM   2161  R5  CHO   330      29.855  44.674  40.587  1.00  0.00            
ATOM   2162  C1  CHO   330      28.255  46.374  43.537  1.00  0.00           C
ATOM   2163  C2  CHO   330      29.655  45.024  47.437  1.00  0.00           C
ATOM   2164  ROH CHO   331     117.304 221.674  34.237  1.00  0.00            
ATOM   2165  R1  CHO   331     114.555 221.524  34.787  1.00  0.00            
ATOM   2166  R2  CHO   331     112.605 221.024  32.887  1.00  0.00            
ATOM   2167  R3  CHO   331     111.904 219.024  34.537  1.00  0.00            
ATOM   2168  R4  CHO   331     109.754 219.174  32.587  1.00  0.00            
ATOM   2169  R5  CHO   331     109.555 219.224  34.737  1.00  0.00            
ATOM   2170  C1  CHO   331     107.354 216.174  33.987  1.00  0.00           C
ATOM   2171  C2  CHO   331     106.404 212.724  34.337  1.00  0.00           C
ATOM   2172  ROH CHO   332      47.655 133.124  40.587  1.00  0.00            
ATOM   2173  R1  CHO   332      48.055 133.274  37.787  1.00  0.00            
ATOM   2174  R2  CHO   332      48.355 130.974  36.237  1.00  0.00            
ATOM   2175  R3  CHO   332      46.355 132.124  34.787  1.00  0.00            
ATOM   2176  R4  CHO   332      47.505 130.124  32.987  1.00  0.00            
ATOM   2177  R5  CHO   332      47.205 132.224  32.537  1.00  0.00            
ATOM   2178  C1  CHO   332      45.105 130.624  29.787  1.00  0.00           C
ATOM   2179  C2  CHO   332      45.205 128.174  26.937  1.00  0.00           C
ATOM   2180  ROH CHO   333     157.354  11.174  36.237  1.00  0.00            
ATOM   2181  R1  CHO   333     158.405  13.424  34.837  1.00  0.00            
ATOM   2182  R2  CHO   333     161.005  14.324  35.187  1.00  0.00            
ATOM   2183  R3  CHO   333     161.105  14.074  32.487  1.00  0.00            
ATOM   2184  R4  CHO   333     163.454  15.674  33.187  1.00  0.00            
ATOM   2185  R5  CHO   333     161.904  16.224  31.737  1.00  0.00            
ATOM   2186  C1  CHO   333     164.954  16.274  29.487  1.00  0.00           C
ATOM   2187  C2  CHO   333     168.154  16.924  32.237  1.00  0.00           C
ATOM   2188  ROH CHO   334     165.954  89.174  29.387  1.00  0.00            
ATOM   2189  R1  CHO   334     163.555  90.174  30.487  1.00  0.00            
ATOM   2190  R2  CHO   334     161.454  90.974  28.887  1.00  0.00            
ATOM   2191  R3  CHO   334     160.054  89.174  30.387  1.00  0.00            
ATOM   2192  R4  CHO   334     158.004  90.824  29.087  1.00  0.00            
ATOM   2193  R5  CHO   334     158.204  90.424  31.237  1.00  0.00            
ATOM   2194  C1  CHO   334     154.655  89.074  30.637  1.00  0.00           C
ATOM   2195  C2  CHO   334     150.755  89.624  30.087  1.00  0.00           C
ATOM   2196  ROH CHO   335     127.505 110.124  27.837  1.00  0.00            
ATOM   2197  R1  CHO   335     126.054 111.474  29.837  1.00  0.00            
ATOM   2198  R2  CHO   335     125.005 110.174  32.037  1.00  0.00            
ATOM   2199  R3  CHO   335     126.404 112.074  33.387  1.00  0.00            
ATOM   2200  R4  CHO   335     124.904 110.674  35.437  1.00  0.00            
ATOM   2201  R5  CHO   335     124.904 112.824  35.087  1.00  0.00            
ATOM   2202  C1  CHO   335     126.154 112.774  38.687  1.00  0.00           C
ATOM   2203  C2  CHO   335     127.954 111.574  41.887  1.00  0.00           C
ATOM   2204  ROH CHO   336      13.005 109.824  25.787  1.00  0.00            
ATOM   2205  R1  CHO   336      11.005 110.774  27.537  1.00  0.00            
ATOM   2206  R2  CHO   336       8.355 109.924  27.437  1.00  0.00            
ATOM   2207  R3  CHO   336       8.755 109.374  30.087  1.00  0.00            
ATOM   2208  R4  CHO   336       5.905 109.824  29.887  1.00  0.00            
ATOM   2209  R5  CHO   336       7.255 110.824  31.237  1.00  0.00            
ATOM   2210  C1  CHO   336       4.855 109.274  33.787  1.00  0.00           C
ATOM   2211  C2  CHO   336       2.105 108.024  35.637  1.00  0.00           C
ATOM   2212  ROH CHO   337     181.204 194.824  29.487  1.00  0.00            
ATOM   2213  R1  CHO   337     180.054 195.574  26.987  1.00  0.00            
ATOM   2214  R2  CHO   337     179.954 193.874  24.787  1.00  0.00            
ATOM   2215  R3  CHO   337     177.305 194.474  24.887  1.00  0.00            
ATOM   2216  R4  CHO   337     177.704 193.224  22.287  1.00  0.00            
ATOM   2217  R5  CHO   337     176.754 195.174  22.687  1.00  0.00            
ATOM   2218  C1  CHO   337     173.904 193.374  20.887  1.00  0.00           C
ATOM   2219  C2  CHO   337     173.204 193.224  17.087  1.00  0.00           C
ATOM   2220  ROH CHO   338     156.454 160.074  16.287  1.00  0.00            
ATOM   2221  R1  CHO   338     153.804 159.074  16.437  1.00  0.00            
ATOM   2222  R2  CHO   338     152.954 156.874  15.037  1.00  0.00            
ATOM   2223  R3  CHO   338     152.255 155.974  17.487  1.00  0.00            
ATOM   2224  R4  CHO   338     150.755 154.274  15.637  1.00  0.00            
ATOM   2225  R5  CHO   338     149.954 155.374  17.287  1.00  0.00            
ATOM   2226  C1  CHO   338     148.804 151.874  18.287  1.00  0.00           C
ATOM   2227  C2  CHO   338     148.305 149.224  16.337  1.00  0.00           C
ATOM   2228  ROH CHO   339       0.655  90.824  44.037  1.00  0.00            
ATOM   2229  R1  CHO   339       0.955  90.174  41.337  1.00  0.00            
ATOM   2230  R2  CHO   339      -0.795  91.074  39.387  1.00  0.00            
ATOM   2231  R3  CHO   339       1.555  91.924  38.187  1.00  0.00            
ATOM   2232  R4  CHO   339      -0.495  91.974  36.037  1.00  0.00            
ATOM   2233  R5  CHO   339       1.455  90.924  35.987  1.00  0.00            
ATOM   2234  C1  CHO   339       1.855  93.274  32.987  1.00  0.00           C
ATOM   2235  C2  CHO   339       3.605  94.174  29.737  1.00  0.00           C
ATOM   2236  ROH CHO   340     139.255 145.374  29.687  1.00  0.00            
ATOM   2237  R1  CHO   340     138.954 148.124  29.037  1.00  0.00            
ATOM   2238  R2  CHO   340     138.154 148.974  26.537  1.00  0.00            
ATOM   2239  R3  CHO   340     136.255 150.324  27.987  1.00  0.00            
ATOM   2240  R4  CHO   340     135.954 151.324  25.237  1.00  0.00            
ATOM   2241  R5  CHO   340     136.255 152.524  27.037  1.00  0.00            
ATOM   2242  C1  CHO   340     132.904 153.924  25.787  1.00  0.00           C
ATOM   2243  C2  CHO   340     129.404 155.274  24.287  1.00  0.00           C
ATOM   2244  ROH CHO   341      71.104  37.024  49.437  1.00  0.00            
ATOM   2245  R1  CHO   341      69.404  38.574  47.787  1.00  0.00            
ATOM   2246  R2  CHO   341      68.255  37.574  45.437  1.00  0.00            
ATOM   2247  R3  CHO   341      65.955  38.424  46.587  1.00  0.00            
ATOM   2248  R4  CHO   341      65.204  37.624  43.887  1.00  0.00            
ATOM   2249  R5  CHO   341      64.804  39.574  44.837  1.00  0.00            
ATOM   2250  C1  CHO   341      61.255  38.474  44.037  1.00  0.00           C
ATOM   2251  C2  CHO   341      61.604  39.374  39.937  1.00  0.00           C
ATOM   2252  ROH CHO   342      67.155 198.474  26.137  1.00  0.00            
ATOM   2253  R1  CHO   342      65.955 198.274  28.687  1.00  0.00            
ATOM   2254  R2  CHO   342      67.304 197.374  30.887  1.00  0.00            
ATOM   2255  R3  CHO   342      66.454 199.774  31.987  1.00  0.00            
ATOM   2256  R4  CHO   342      67.404 198.224  34.287  1.00  0.00            
ATOM   2257  R5  CHO   342      65.454 199.124  34.037  1.00  0.00            
ATOM   2258  C1  CHO   342      66.655 200.874  37.237  1.00  0.00           C
ATOM   2259  C2  CHO   342      65.905 201.674  40.687  1.00  0.00           C
ATOM   2260  ROH CHO   343      53.905 183.324  36.787  1.00  0.00            
ATOM   2261  R1  CHO   343      53.555 186.124  36.387  1.00  0.00            
ATOM   2262  R2  CHO   343      51.405 187.174  34.987  1.00  0.00            
ATOM   2263  R3  CHO   343      51.155 188.674  37.287  1.00  0.00            
ATOM   2264  R4  CHO   343      48.655 189.074  35.787  1.00  0.00            
ATOM   2265  R5  CHO   343      49.955 190.624  36.537  1.00  0.00            
ATOM   2266  C1  CHO   343      46.755 191.574  38.387  1.00  0.00           C
ATOM   2267  C2  CHO   343      43.905 192.924  36.937  1.00  0.00           C
ATOM   2268  ROH CHO   344     106.004  93.924  49.487  1.00  0.00            
ATOM   2269  R1  CHO   344     103.504  93.124  48.337  1.00  0.00            
ATOM   2270  R2  CHO   344     101.554  91.824  49.787  1.00  0.00            
ATOM   2271  R3  CHO   344     100.005  93.874  48.937  1.00  0.00            
ATOM   2272  R4  CHO   344      98.104  91.974  50.137  1.00  0.00            
ATOM   2273  R5  CHO   344      98.005  92.824  48.137  1.00  0.00            
ATOM   2274  C1  CHO   344      94.655  93.974  49.487  1.00  0.00           C
ATOM   2275  C2  CHO   344      91.505  93.424  46.437  1.00  0.00           C
ATOM   2276  ROH CHO   345      92.905   9.024  38.787  1.00  0.00            
ATOM   2277  R1  CHO   345      91.404   6.924  39.987  1.00  0.00            
ATOM   2278  R2  CHO   345      92.354   5.374  42.037  1.00  0.00            
ATOM   2279  R3  CHO   345      90.105   6.124  43.287  1.00  0.00            
ATOM   2280  R4  CHO   345      91.355   4.274  45.137  1.00  0.00            
ATOM   2281  R5  CHO   345      89.304   4.174  44.387  1.00  0.00            
ATOM   2282  C1  CHO   345      88.604   4.374  48.137  1.00  0.00           C
ATOM   2283  C2  CHO   345      86.704   2.924  51.837  1.00  0.00           C
ATOM   2284  ROH CHO   346     184.154 137.174  27.787  1.00  0.00            
ATOM   2285  R1  CHO   346     185.454 139.424  26.587  1.00  0.00            
ATOM   2286  R2  CHO   346     184.104 141.424  25.287  1.00  0.00            
ATOM   2287  R3  CHO   346     185.404 143.024  27.037  1.00  0.00            
ATOM   2288  R4  CHO   346     184.454 144.824  24.937  1.00  0.00            
ATOM   2289  R5  CHO   346     186.505 144.674  25.637  1.00  0.00            
ATOM   2290  C1  CHO   346     185.854 148.324  26.387  1.00  0.00           C
ATOM   2291  C2  CHO   346     185.454 151.224  23.787  1.00  0.00           C
ATOM   2292  ROH CHO   347     135.805 177.074  27.487  1.00  0.00            
ATOM   2293  R1  CHO   347     136.005 175.224  25.387  1.00  0.00            
ATOM   2294  R2  CHO   347     137.954 175.324  23.437  1.00  0.00            
ATOM   2295  R3  CHO   347     138.405 172.724  24.237  1.00  0.00            
ATOM   2296  R4  CHO   347     139.505 172.924  21.487  1.00  0.00            
ATOM   2297  R5  CHO   347     138.054 171.474  22.237  1.00  0.00            
ATOM   2298  C1  CHO   347     140.805 169.074  21.087  1.00  0.00           C
ATOM   2299  C2  CHO   347     141.055 167.274  18.137  1.00  0.00           C
ATOM   2300  ROH CHO   348      66.854 103.924  27.687  1.00  0.00            
ATOM   2301  R1  CHO   348      68.405 102.874  29.787  1.00  0.00            
ATOM   2302  R2  CHO   348      71.104 102.524  29.637  1.00  0.00            
ATOM   2303  R3  CHO   348      71.154 104.024  31.887  1.00  0.00            
ATOM   2304  R4  CHO   348      73.604 102.424  32.037  1.00  0.00            
ATOM   2305  R5  CHO   348      72.055 102.574  33.587  1.00  0.00            
ATOM   2306  C1  CHO   348      75.055 103.774  35.587  1.00  0.00           C
ATOM   2307  C2  CHO   348      76.204 102.824  39.087  1.00  0.00           C
ATOM   2308  ROH CHO   349     214.954 124.424  29.787  1.00  0.00            
ATOM   2309  R1  CHO   349     214.604 125.624  32.337  1.00  0.00            
ATOM   2310  R2  CHO   349     213.555 128.174  32.637  1.00  0.00            
ATOM   2311  R3  CHO   349     211.805 126.874  34.237  1.00  0.00            
ATOM   2312  R4  CHO   349     212.805 129.124  35.887  1.00  0.00            
ATOM   2313  R5  CHO   349     212.755 127.024  36.437  1.00  0.00            
ATOM   2314  C1  CHO   349     210.704 128.474  39.287  1.00  0.00           C
ATOM   2315  C2  CHO   349     208.204 125.424  39.537  1.00  0.00           C
ATOM   2316  ROH CHO   350      27.155 103.074  26.787  1.00  0.00            
ATOM   2317  R1  CHO   350      27.305 100.324  27.487  1.00  0.00            
ATOM   2318  R2  CHO   350      27.555  98.324  25.587  1.00  0.00            
ATOM   2319  R3  CHO   350      29.755  97.624  27.087  1.00  0.00            
ATOM   2320  R4  CHO   350      28.505  95.074  26.337  1.00  0.00            
ATOM   2321  R5  CHO   350      29.005  95.724  28.337  1.00  0.00            
ATOM   2322  C1  CHO   350      31.105  92.574  28.187  1.00  0.00           C
ATOM   2323  C2  CHO   350      34.005  89.574  28.737  1.00  0.00           C
ATOM   2324  ROH CHO   351      47.155  40.224  38.187  1.00  0.00            
ATOM   2325  R1  CHO   351      48.805  40.874  35.937  1.00  0.00            
ATOM   2326  R2  CHO   351      51.405  41.824  36.237  1.00  0.00            
ATOM   2327  R3  CHO   351      51.955  39.724  34.537  1.00  0.00            
ATOM   2328  R4  CHO   351      53.955  41.774  33.887  1.00  0.00            
ATOM   2329  R5  CHO   351      52.605  40.774  32.487  1.00  0.00            
ATOM   2330  C1  CHO   351      55.955  39.824  30.987  1.00  0.00           C
ATOM   2331  C2  CHO   351      57.405  40.224  26.587  1.00  0.00           C
ATOM   2332  ROH CHO   352     207.854 215.924  36.837  1.00  0.00            
ATOM   2333  R1  CHO   352     205.054 215.924  36.987  1.00  0.00            
ATOM   2334  R2  CHO   352     203.654 214.974  39.237  1.00  0.00            
ATOM   2335  R3  CHO   352     202.505 217.424  39.137  1.00  0.00            
ATOM   2336  R4  CHO   352     200.405 215.674  40.137  1.00  0.00            
ATOM   2337  R5  CHO   352     200.255 217.024  38.387  1.00  0.00            
ATOM   2338  C1  CHO   352     197.404 218.374  40.537  1.00  0.00           C
ATOM   2339  C2  CHO   352     194.505 218.424  38.037  1.00  0.00           C
ATOM   2340  ROH CHO   353       3.304  30.824  21.537  1.00  0.00            
ATOM   2341  R1  CHO   353       3.155  29.724  24.137  1.00  0.00            
ATOM   2342  R2  CHO   353       5.005  30.274  26.137  1.00  0.00            
ATOM   2343  R3  CHO   353       2.805  31.024  27.537  1.00  0.00            
ATOM   2344  R4  CHO   353       5.005  31.124  29.487  1.00  0.00            
ATOM   2345  R5  CHO   353       3.155  30.024  29.687  1.00  0.00            
ATOM   2346  C1  CHO   353       2.905  32.274  32.737  1.00  0.00           C
ATOM   2347  C2  CHO   353       2.505  31.074  36.337  1.00  0.00           C
ATOM   2348  ROH CHO   354      39.455  25.074  45.587  1.00  0.00            
ATOM   2349  R1  CHO   354      40.455  26.174  43.187  1.00  0.00            
ATOM   2350  R2  CHO   354      41.755  24.674  41.287  1.00  0.00            
ATOM   2351  R3  CHO   354      39.905  25.674  39.587  1.00  0.00            
ATOM   2352  R4  CHO   354      42.255  25.224  37.887  1.00  0.00            
ATOM   2353  R5  CHO   354      41.155  27.074  38.137  1.00  0.00            
ATOM   2354  C1  CHO   354      40.755  26.524  34.387  1.00  0.00           C
ATOM   2355  C2  CHO   354      43.305  24.724  30.837  1.00  0.00           C
ATOM   2356  ROH CHO   355     150.454 136.174  26.737  1.00  0.00            
ATOM   2357  R1  CHO   355     149.805 133.424  26.937  1.00  0.00            
ATOM   2358  R2  CHO   355     151.055 131.774  28.687  1.00  0.00            
ATOM   2359  R3  CHO   355     148.505 131.224  29.487  1.00  0.00            
ATOM   2360  R4  CHO   355     149.954 128.674  29.737  1.00  0.00            
ATOM   2361  R5  CHO   355     148.104 128.974  28.637  1.00  0.00            
ATOM   2362  C1  CHO   355     146.904 126.324  31.087  1.00  0.00           C
ATOM   2363  C2  CHO   355     147.755 122.724  32.087  1.00  0.00           C
ATOM   2364  ROH CHO   356      59.455  26.674  30.487  1.00  0.00            
ATOM   2365  R1  CHO   356      57.605  26.474  32.637  1.00  0.00            
ATOM   2366  R2  CHO   356      54.905  26.074  32.237  1.00  0.00            
ATOM   2367  R3  CHO   356      55.305  24.024  33.937  1.00  0.00            
ATOM   2368  R4  CHO   356      52.455  24.524  34.087  1.00  0.00            
ATOM   2369  R5  CHO   356      53.805  24.424  35.737  1.00  0.00            
ATOM   2370  C1  CHO   356      51.355  21.674  36.787  1.00  0.00           C
ATOM   2371  C2  CHO   356      47.605  21.474  35.437  1.00  0.00           C
ATOM   2372  ROH CHO   357      36.305 178.074  37.437  1.00  0.00            
ATOM   2373  R1  CHO   357      35.305 180.174  35.787  1.00  0.00            
ATOM   2374  R2  CHO   357      36.955 181.924  34.437  1.00  0.00            
ATOM   2375  R3  CHO   357      35.505 181.074  32.287  1.00  0.00            
ATOM   2376  R4  CHO   357      37.205 183.224  31.237  1.00  0.00            
ATOM   2377  R5  CHO   357      35.055 183.074  31.087  1.00  0.00            
ATOM   2378  C1  CHO   357      36.005 183.224  27.387  1.00  0.00           C
ATOM   2379  C2  CHO   357      38.705 186.424  25.287  1.00  0.00           C
ATOM   2380  ROH CHO   358     141.604 198.424  33.287  1.00  0.00            
ATOM   2381  R1  CHO   358     143.154 200.624  32.337  1.00  0.00            
ATOM   2382  R2  CHO   358     145.555 200.274  30.987  1.00  0.00            
ATOM   2383  R3  CHO   358     144.305 201.824  29.137  1.00  0.00            
ATOM   2384  R4  CHO   358     147.155 201.874  28.387  1.00  0.00            
ATOM   2385  R5  CHO   358     145.855 203.624  28.737  1.00  0.00            
ATOM   2386  C1  CHO   358     146.904 204.274  25.137  1.00  0.00           C
ATOM   2387  C2  CHO   358     149.305 205.824  23.737  1.00  0.00           C
ATOM   2388  ROH CHO   359      75.255 209.774  48.987  1.00  0.00            
ATOM   2389  R1  CHO   359      74.005 210.424  46.537  1.00  0.00            
ATOM   2390  R2  CHO   359      74.705 212.624  45.037  1.00  0.00            
ATOM   2391  R3  CHO   359      75.005 210.824  43.037  1.00  0.00            
ATOM   2392  R4  CHO   359      75.055 213.424  41.687  1.00  0.00            
ATOM   2393  R5  CHO   359      73.755 211.724  41.187  1.00  0.00            
ATOM   2394  C1  CHO   359      75.554 212.124  37.887  1.00  0.00           C
ATOM   2395  C2  CHO   359      75.805 212.574  34.737  1.00  0.00           C
ATOM   2396  ROH CHO   360     201.505  49.274  37.587  1.00  0.00            
ATOM   2397  R1  CHO   360     202.654  49.174  35.037  1.00  0.00            
ATOM   2398  R2  CHO   360     202.155  51.074  33.087  1.00  0.00            
ATOM   2399  R3  CHO   360     204.855  51.274  33.037  1.00  0.00            
ATOM   2400  R4  CHO   360     203.954  52.824  30.737  1.00  0.00            
ATOM   2401  R5  CHO   360     205.405  51.224  30.687  1.00  0.00            
ATOM   2402  C1  CHO   360     207.554  54.024  29.287  1.00  0.00           C
ATOM   2403  C2  CHO   360     211.105  55.524  27.837  1.00  0.00           C
ATOM   2404  ROH CHO   361     114.155  13.774  47.237  1.00  0.00            
ATOM   2405  R1  CHO   361     116.954  13.374  47.087  1.00  0.00            
ATOM   2406  R2  CHO   361     118.154  11.024  47.887  1.00  0.00            
ATOM   2407  R3  CHO   361     119.155  11.074  45.387  1.00  0.00            
ATOM   2408  R4  CHO   361     121.004   9.324  46.887  1.00  0.00            
ATOM   2409  R5  CHO   361     121.554  11.024  45.687  1.00  0.00            
ATOM   2410  C1  CHO   361     123.604   8.324  43.937  1.00  0.00           C
ATOM   2411  C2  CHO   361     126.755  10.524  44.287  1.00  0.00           C
ATOM   2412  ROH CHO   362     130.554  17.224  38.087  1.00  0.00            
ATOM   2413  R1  CHO   362     132.805  18.824  37.637  1.00  0.00            
ATOM   2414  R2  CHO   362     133.054  21.374  38.687  1.00  0.00            
ATOM   2415  R3  CHO   362     135.404  20.374  39.637  1.00  0.00            
ATOM   2416  R4  CHO   362     135.704  23.274  39.787  1.00  0.00            
ATOM   2417  R5  CHO   362     137.055  21.924  38.787  1.00  0.00            
ATOM   2418  C1  CHO   362     139.454  23.474  41.337  1.00  0.00           C
ATOM   2419  C2  CHO   362     140.755  25.924  44.187  1.00  0.00           C
ATOM   2420  ROH CHO   363     215.255   1.524  31.887  1.00  0.00            
ATOM   2421  R1  CHO   363     216.204   4.174  32.237  1.00  0.00            
ATOM   2422  R2  CHO   363     217.155   5.074  34.687  1.00  0.00            
ATOM   2423  R3  CHO   363     219.354   5.724  33.237  1.00  0.00            
ATOM   2424  R4  CHO   363     219.704   7.074  35.787  1.00  0.00            
ATOM   2425  R5  CHO   363     219.805   8.024  33.837  1.00  0.00            
ATOM   2426  C1  CHO   363     223.255   8.874  35.087  1.00  0.00           C
ATOM   2427  C2  CHO   363     225.805  10.024  36.537  1.00  0.00           C
ATOM   2428  ROH CHO   364      53.855 164.274  35.087  1.00  0.00            
ATOM   2429  R1  CHO   364      54.555 163.474  32.487  1.00  0.00            
ATOM   2430  R2  CHO   364      53.255 164.324  30.237  1.00  0.00            
ATOM   2431  R3  CHO   364      55.705 165.074  29.437  1.00  0.00            
ATOM   2432  R4  CHO   364      54.055 165.424  27.037  1.00  0.00            
ATOM   2433  R5  CHO   364      55.905 164.274  27.187  1.00  0.00            
ATOM   2434  C1  CHO   364      56.855 166.724  24.437  1.00  0.00           C
ATOM   2435  C2  CHO   364      58.004 167.274  21.237  1.00  0.00           C
ATOM   2436  ROH CHO   365      19.855  87.124  31.537  1.00  0.00            
ATOM   2437  R1  CHO   365      18.505  89.624  31.837  1.00  0.00            
ATOM   2438  R2  CHO   365      16.205  89.874  33.287  1.00  0.00            
ATOM   2439  R3  CHO   365      17.605  91.774  34.637  1.00  0.00            
ATOM   2440  R4  CHO   365      14.905  91.974  35.737  1.00  0.00            
ATOM   2441  R5  CHO   365      16.055  93.624  34.887  1.00  0.00            
ATOM   2442  C1  CHO   365      15.455  94.974  38.387  1.00  0.00           C
ATOM   2443  C2  CHO   365      13.555  98.874  38.237  1.00  0.00           C
ATOM   2444  ROH CHO   366     167.554  84.824  28.237  1.00  0.00            
ATOM   2445  R1  CHO   366     170.005  86.174  27.787  1.00  0.00            
ATOM   2446  R2  CHO   366     170.555  87.474  25.387  1.00  0.00            
ATOM   2447  R3  CHO   366     171.005  89.574  27.037  1.00  0.00            
ATOM   2448  R4  CHO   366     172.305  90.324  24.487  1.00  0.00            
ATOM   2449  R5  CHO   366     173.255  90.274  26.487  1.00  0.00            
ATOM   2450  C1  CHO   366     173.755  93.974  25.537  1.00  0.00           C
ATOM   2451  C2  CHO   366     177.255  96.124  27.537  1.00  0.00           C
ATOM   2452  ROH CHO   367      90.255 210.824  35.337  1.00  0.00            
ATOM   2453  R1  CHO   367      92.854 211.824  34.737  1.00  0.00            
ATOM   2454  R2  CHO   367      93.305 214.074  33.287  1.00  0.00            
ATOM   2455  R3  CHO   367      94.754 214.824  35.437  1.00  0.00            
ATOM   2456  R4  CHO   367      95.554 216.674  33.337  1.00  0.00            
ATOM   2457  R5  CHO   367      96.854 215.474  34.537  1.00  0.00            
ATOM   2458  C1  CHO   367      98.255 218.924  35.387  1.00  0.00           C
ATOM   2459  C2  CHO   367      99.255 221.924  38.187  1.00  0.00           C
ATOM   2460  ROH CHO   368      52.255 140.874  35.587  1.00  0.00            
ATOM   2461  R1  CHO   368      53.055 143.024  33.987  1.00  0.00            
ATOM   2462  R2  CHO   368      55.655 143.924  33.837  1.00  0.00            
ATOM   2463  R3  CHO   368      55.305 143.524  31.187  1.00  0.00            
ATOM   2464  R4  CHO   368      56.655 146.124  31.387  1.00  0.00            
ATOM   2465  R5  CHO   368      54.805 145.724  30.337  1.00  0.00            
ATOM   2466  C1  CHO   368      56.955 147.074  27.437  1.00  0.00           C
ATOM   2467  C2  CHO   368      56.355 149.424  23.487  1.00  0.00           C
ATOM   2468  ROH CHO   369     139.755  81.974  35.737  1.00  0.00            
ATOM   2469  R1  CHO   369     142.005  82.074  34.087  1.00  0.00            
ATOM   2470  R2  CHO   369     144.605  82.174  35.087  1.00  0.00            
ATOM   2471  R3  CHO   369     144.954  80.024  33.437  1.00  0.00            
ATOM   2472  R4  CHO   369     147.454  81.524  33.237  1.00  0.00            
ATOM   2473  R5  CHO   369     146.204  80.874  31.587  1.00  0.00            
ATOM   2474  C1  CHO   369     149.454  79.174  30.637  1.00  0.00           C
ATOM   2475  C2  CHO   369     152.854  78.124  27.937  1.00  0.00           C
ATOM   2476  ROH CHO   370      59.905 203.124  34.487  1.00  0.00            
ATOM   2477  R1  CHO   370      62.654 202.724  34.237  1.00  0.00            
ATOM   2478  R2  CHO   370      64.155 203.924  32.187  1.00  0.00            
ATOM   2479  R3  CHO   370      65.654 204.774  34.287  1.00  0.00            
ATOM   2480  R4  CHO   370      67.454 204.924  31.937  1.00  0.00            
ATOM   2481  R5  CHO   370      67.854 203.924  33.837  1.00  0.00            
ATOM   2482  C1  CHO   370      70.805 206.324  33.737  1.00  0.00           C
ATOM   2483  C2  CHO   370      74.705 206.124  34.787  1.00  0.00           C
ATOM   2484  ROH CHO   371     121.305 185.024  26.937  1.00  0.00            
ATOM   2485  R1  CHO   371     123.504 185.924  28.437  1.00  0.00            
ATOM   2486  R2  CHO   371     124.555 188.474  28.137  1.00  0.00            
ATOM   2487  R3  CHO   371     124.155 188.624  30.787  1.00  0.00            
ATOM   2488  R4  CHO   371     126.255 190.574  30.237  1.00  0.00            
ATOM   2489  R5  CHO   371     126.305 188.974  31.737  1.00  0.00            
ATOM   2490  C1  CHO   371     126.854 191.974  33.987  1.00  0.00           C
ATOM   2491  C2  CHO   371     129.555 192.474  36.537  1.00  0.00           C
ATOM   2492  ROH CHO   372      41.855 161.074  32.487  1.00  0.00            
ATOM   2493  R1  CHO   372      41.505 163.424  33.987  1.00  0.00            
ATOM   2494  R2  CHO   372      43.605 164.974  34.937  1.00  0.00            
ATOM   2495  R3  CHO   372      42.255 166.974  33.637  1.00  0.00            
ATOM   2496  R4  CHO   372      44.255 168.324  35.337  1.00  0.00            
ATOM   2497  R5  CHO   372      42.105 168.724  35.287  1.00  0.00            
ATOM   2498  C1  CHO   372      43.355 172.174  34.337  1.00  0.00           C
ATOM   2499  C2  CHO   372      43.155 175.474  33.437  1.00  0.00           C
ATOM   2500  ROH CHO   373      94.954 224.174  35.487  1.00  0.00            
ATOM   2501  R1  CHO   373      93.104 222.174  34.987  1.00  0.00            
ATOM   2502  R2  CHO   373      93.405 219.574  35.937  1.00  0.00            
ATOM   2503  R3  CHO   373      90.955 220.024  36.987  1.00  0.00            
ATOM   2504  R4  CHO   373      91.054 217.124  36.487  1.00  0.00            
ATOM   2505  R5  CHO   373      89.505 218.474  35.837  1.00  0.00            
ATOM   2506  C1  CHO   373      87.404 216.074  37.887  1.00  0.00           C
ATOM   2507  C2  CHO   373      84.904 214.224  40.037  1.00  0.00           C
ATOM   2508  ROH CHO   374      51.205  90.924  38.187  1.00  0.00            
ATOM   2509  R1  CHO   374      53.405  89.624  39.387  1.00  0.00            
ATOM   2510  R2  CHO   374      53.405  88.774  41.987  1.00  0.00            
ATOM   2511  R3  CHO   374      54.055  86.374  40.887  1.00  0.00            
ATOM   2512  R4  CHO   374      55.455  86.374  43.487  1.00  0.00            
ATOM   2513  R5  CHO   374      56.355  86.024  41.537  1.00  0.00            
ATOM   2514  C1  CHO   374      57.255  82.724  43.287  1.00  0.00           C
ATOM   2515  C2  CHO   374      58.605  80.374  43.087  1.00  0.00           C
ATOM   2516  ROH CHO   375      88.255  45.924  24.087  1.00  0.00            
ATOM   2517  R1  CHO   375      86.355  44.724  25.837  1.00  0.00            
ATOM   2518  R2  CHO   375      87.155  43.324  28.087  1.00  0.00            
ATOM   2519  R3  CHO   375      85.454  44.974  29.337  1.00  0.00            
ATOM   2520  R4  CHO   375      85.905  42.874  31.287  1.00  0.00            
ATOM   2521  R5  CHO   375      84.005  43.624  30.587  1.00  0.00            
ATOM   2522  C1  CHO   375      83.654  44.224  34.337  1.00  0.00           C
ATOM   2523  C2  CHO   375      78.904  44.524  34.287  1.00  0.00           C
ATOM   2524  ROH CHO   376     106.854 174.624  41.587  1.00  0.00            
ATOM   2525  R1  CHO   376     107.854 174.774  38.937  1.00  0.00            
ATOM   2526  R2  CHO   376     109.804 173.074  37.987  1.00  0.00            
ATOM   2527  R3  CHO   376     107.905 172.624  36.037  1.00  0.00            
ATOM   2528  R4  CHO   376     110.505 172.374  34.637  1.00  0.00            
ATOM   2529  R5  CHO   376     108.855 173.674  34.087  1.00  0.00            
ATOM   2530  C1  CHO   376     109.204 171.524  30.937  1.00  0.00           C
ATOM   2531  C2  CHO   376     107.205 169.624  28.837  1.00  0.00           C
ATOM   2532  ROH CHO   377     131.104  43.724  41.087  1.00  0.00            
ATOM   2533  R1  CHO   377     133.755  43.824  40.187  1.00  0.00            
ATOM   2534  R2  CHO   377     135.105  41.624  39.237  1.00  0.00            
ATOM   2535  R3  CHO   377     135.554  43.174  37.087  1.00  0.00            
ATOM   2536  R4  CHO   377     137.755  41.224  37.037  1.00  0.00            
ATOM   2537  R5  CHO   377     137.954  43.424  36.987  1.00  0.00            
ATOM   2538  C1  CHO   377     139.704  42.524  33.737  1.00  0.00           C
ATOM   2539  C2  CHO   377     141.355  44.424  31.187  1.00  0.00           C
ATOM   2540  ROH CHO   378     144.104  89.124  29.987  1.00  0.00            
ATOM   2541  R1  CHO   378     145.154  91.674  30.487  1.00  0.00            
ATOM   2542  R2  CHO   378     146.404  93.174  28.537  1.00  0.00            
ATOM   2543  R3  CHO   378     144.555  95.074  29.237  1.00  0.00            
ATOM   2544  R4  CHO   378     146.954  96.624  28.537  1.00  0.00            
ATOM   2545  R5  CHO   378     145.805  96.724  30.387  1.00  0.00            
ATOM   2546  C1  CHO   378     145.504 100.324  29.187  1.00  0.00           C
ATOM   2547  C2  CHO   378     149.154 100.624  28.837  1.00  0.00           C
ATOM   2548  ROH CHO   379     150.755  26.324  28.837  1.00  0.00            
ATOM   2549  R1  CHO   379     148.704  28.024  29.887  1.00  0.00            
ATOM   2550  R2  CHO   379     148.405  28.524  32.587  1.00  0.00            
ATOM   2551  R3  CHO   379     148.604  31.124  31.837  1.00  0.00            
ATOM   2552  R4  CHO   379     147.954  31.224  34.687  1.00  0.00            
ATOM   2553  R5  CHO   379     146.904  32.224  33.087  1.00  0.00            
ATOM   2554  C1  CHO   379     147.904  35.274  35.187  1.00  0.00           C
ATOM   2555  C2  CHO   379     148.355  34.624  38.937  1.00  0.00           C
ATOM   2556  ROH CHO   380      90.805 127.174  42.437  1.00  0.00            
ATOM   2557  R1  CHO   380      90.354 129.774  41.387  1.00  0.00            
ATOM   2558  R2  CHO   380      91.755 132.024  42.337  1.00  0.00            
ATOM   2559  R3  CHO   380      92.354 132.324  39.687  1.00  0.00            
ATOM   2560  R4  CHO   380      92.654 135.024  40.837  1.00  0.00            
ATOM   2561  R5  CHO   380      91.454 134.474  39.137  1.00  0.00            
ATOM   2562  C1  CHO   380      93.755 137.074  37.537  1.00  0.00           C
ATOM   2563  C2  CHO   380      95.755 140.474  35.637  1.00  0.00           C
ATOM   2564  ROH CHO   381       0.205 202.824  37.837  1.00  0.00            
ATOM   2565  R1  CHO   381       0.655 204.324  40.187  1.00  0.00            
ATOM   2566  R2  CHO   381      -0.745 203.874  42.537  1.00  0.00            
ATOM   2567  R3  CHO   381       1.755 203.624  43.587  1.00  0.00            
ATOM   2568  R4  CHO   381      -0.045 203.874  45.937  1.00  0.00            
ATOM   2569  R5  CHO   381       1.755 205.074  45.487  1.00  0.00            
ATOM   2570  C1  CHO   381       2.705 203.624  48.887  1.00  0.00           C
ATOM   2571  C2  CHO   381       4.855 205.524  52.137  1.00  0.00           C
ATOM   2572  ROH CHO   382     193.904 106.924  31.537  1.00  0.00            
ATOM   2573  R1  CHO   382     194.054 108.574  29.287  1.00  0.00            
ATOM   2574  R2  CHO   382     196.404 108.974  27.887  1.00  0.00            
ATOM   2575  R3  CHO   382     194.904 108.174  25.737  1.00  0.00            
ATOM   2576  R4  CHO   382     197.055 109.774  24.587  1.00  0.00            
ATOM   2577  R5  CHO   382     194.904 110.024  24.237  1.00  0.00            
ATOM   2578  C1  CHO   382     196.055 109.474  20.637  1.00  0.00           C
ATOM   2579  C2  CHO   382     198.755 112.824  20.437  1.00  0.00           C
ATOM   2580  ROH CHO   383     103.704 167.974  24.737  1.00  0.00            
ATOM   2581  R1  CHO   383     102.454 165.574  25.687  1.00  0.00            
ATOM   2582  R2  CHO   383     102.555 163.224  24.237  1.00  0.00            
ATOM   2583  R3  CHO   383     103.504 162.224  26.587  1.00  0.00            
ATOM   2584  R4  CHO   383     102.505 159.874  25.137  1.00  0.00            
ATOM   2585  R5  CHO   383     102.005 160.474  27.137  1.00  0.00            
ATOM   2586  C1  CHO   383     103.354 157.024  27.837  1.00  0.00           C
ATOM   2587  C2  CHO   383     102.605 154.774  30.287  1.00  0.00           C
ATOM   2588  ROH CHO   384     203.555 196.224  38.787  1.00  0.00            
ATOM   2589  R1  CHO   384     204.604 196.774  41.337  1.00  0.00            
ATOM   2590  R2  CHO   384     203.654 195.574  43.637  1.00  0.00            
ATOM   2591  R3  CHO   384     206.255 194.874  43.987  1.00  0.00            
ATOM   2592  R4  CHO   384     204.904 193.924  46.387  1.00  0.00            
ATOM   2593  R5  CHO   384     206.655 195.224  46.337  1.00  0.00            
ATOM   2594  C1  CHO   384     208.104 192.324  48.337  1.00  0.00           C
ATOM   2595  C2  CHO   384     210.354 189.974  50.887  1.00  0.00           C
ATOM   2596  ROH CHO   385      53.455  62.474  36.187  1.00  0.00            
ATOM   2597  R1  CHO   385      55.105  61.274  34.187  1.00  0.00            
ATOM   2598  R2  CHO   385      57.755  62.024  33.837  1.00  0.00            
ATOM   2599  R3  CHO   385      58.205  59.324  34.137  1.00  0.00            
ATOM   2600  R4  CHO   385      60.705  60.374  33.087  1.00  0.00            
ATOM   2601  R5  CHO   385      59.555  58.724  32.287  1.00  0.00            
ATOM   2602  C1  CHO   385      62.854  56.924  32.987  1.00  0.00           C
ATOM   2603  C2  CHO   385      65.505  56.824  29.437  1.00  0.00           C
ATOM   2604  ROH CHO   386      72.755  48.174  29.287  1.00  0.00            
ATOM   2605  R1  CHO   386      70.055  47.524  29.887  1.00  0.00            
ATOM   2606  R2  CHO   386      69.354  45.924  31.987  1.00  0.00            
ATOM   2607  R3  CHO   386      67.755  48.024  32.687  1.00  0.00            
ATOM   2608  R4  CHO   386      66.554  45.774  34.037  1.00  0.00            
ATOM   2609  R5  CHO   386      65.554  47.174  32.687  1.00  0.00            
ATOM   2610  C1  CHO   386      63.455  47.674  35.837  1.00  0.00           C
ATOM   2611  C2  CHO   386      61.505  45.474  38.587  1.00  0.00           C
ATOM   2612  ROH CHO   387      67.704 163.924  16.937  1.00  0.00            
ATOM   2613  R1  CHO   387      68.305 163.624  19.687  1.00  0.00            
ATOM   2614  R2  CHO   387      70.905 163.674  20.687  1.00  0.00            
ATOM   2615  R3  CHO   387      69.904 165.574  22.287  1.00  0.00            
ATOM   2616  R4  CHO   387      72.254 164.524  23.737  1.00  0.00            
ATOM   2617  R5  CHO   387      70.204 164.724  24.487  1.00  0.00            
ATOM   2618  C1  CHO   387      72.104 166.874  27.037  1.00  0.00           C
ATOM   2619  C2  CHO   387      74.505 165.224  29.937  1.00  0.00           C
ATOM   2620  ROH CHO   388      92.505 102.374  43.137  1.00  0.00            
ATOM   2621  R1  CHO   388      91.804 100.424  41.237  1.00  0.00            
ATOM   2622  R2  CHO   388      90.204 100.974  39.037  1.00  0.00            
ATOM   2623  R3  CHO   388      92.304  99.924  37.637  1.00  0.00            
ATOM   2624  R4  CHO   388      89.904  99.074  36.137  1.00  0.00            
ATOM   2625  R5  CHO   388      91.454  97.774  36.887  1.00  0.00            
ATOM   2626  C1  CHO   388      91.655  96.974  33.187  1.00  0.00           C
ATOM   2627  C2  CHO   388      90.154  95.974  29.887  1.00  0.00           C
ATOM   2628  ROH CHO   389     173.654 114.674  32.187  1.00  0.00            
ATOM   2629  R1  CHO   389     176.005 113.974  33.537  1.00  0.00            
ATOM   2630  R2  CHO   389     178.405 115.324  33.237  1.00  0.00            
ATOM   2631  R3  CHO   389     178.305 115.524  35.937  1.00  0.00            
ATOM   2632  R4  CHO   389     181.055 114.774  35.337  1.00  0.00            
ATOM   2633  R5  CHO   389     179.704 113.724  36.687  1.00  0.00            
ATOM   2634  C1  CHO   389     182.505 114.624  39.137  1.00  0.00           C
ATOM   2635  C2  CHO   389     185.805 113.024  38.037  1.00  0.00           C
ATOM   2636  ROH CHO   390       9.104  95.174  29.437  1.00  0.00            
ATOM   2637  R1  CHO   390       8.205  95.824  26.837  1.00  0.00            
ATOM   2638  R2  CHO   390       7.555  93.924  24.937  1.00  0.00            
ATOM   2639  R3  CHO   390       5.255  95.324  24.787  1.00  0.00            
ATOM   2640  R4  CHO   390       5.404  93.874  22.237  1.00  0.00            
ATOM   2641  R5  CHO   390       5.104  96.024  22.537  1.00  0.00            
ATOM   2642  C1  CHO   390       1.954  95.124  20.537  1.00  0.00           C
ATOM   2643  C2  CHO   390      -1.896  95.874  19.437  1.00  0.00           C
ATOM   2644  ROH CHO   391     148.104  99.324  33.587  1.00  0.00            
ATOM   2645  R1  CHO   391     147.505 102.074  33.737  1.00  0.00            
ATOM   2646  R2  CHO   391     148.804 103.974  32.187  1.00  0.00            
ATOM   2647  R3  CHO   391     146.255 104.674  31.537  1.00  0.00            
ATOM   2648  R4  CHO   391     147.904 106.724  30.237  1.00  0.00            
ATOM   2649  R5  CHO   391     146.204 107.074  31.587  1.00  0.00            
ATOM   2650  C1  CHO   391     145.005 108.924  28.537  1.00  0.00           C
ATOM   2651  C2  CHO   391     144.104 110.724  24.737  1.00  0.00           C
ATOM   2652  ROH CHO   392     200.604  81.874  17.837  1.00  0.00            
ATOM   2653  R1  CHO   392     199.154  83.174  19.887  1.00  0.00            
ATOM   2654  R2  CHO   392     199.154  85.924  20.187  1.00  0.00            
ATOM   2655  R3  CHO   392     196.454  85.624  20.087  1.00  0.00            
ATOM   2656  R4  CHO   392     196.854  88.024  21.737  1.00  0.00            
ATOM   2657  R5  CHO   392     195.704  86.274  22.287  1.00  0.00            
ATOM   2658  C1  CHO   392     193.004  88.924  22.537  1.00  0.00           C
ATOM   2659  C2  CHO   392     194.505  91.524  23.887  1.00  0.00           C
ATOM   2660  ROH CHO   393     172.905 134.874  29.237  1.00  0.00            
ATOM   2661  R1  CHO   393     173.305 135.874  26.637  1.00  0.00            
ATOM   2662  R2  CHO   393     175.704 135.674  25.287  1.00  0.00            
ATOM   2663  R3  CHO   393     174.204 134.474  23.387  1.00  0.00            
ATOM   2664  R4  CHO   393     176.655 135.274  21.987  1.00  0.00            
ATOM   2665  R5  CHO   393     174.604 135.774  21.437  1.00  0.00            
ATOM   2666  C1  CHO   393     175.755 133.974  18.287  1.00  0.00           C
ATOM   2667  C2  CHO   393     174.954 134.424  14.787  1.00  0.00           C
ATOM   2668  ROH CHO   394      -2.045 132.174  36.087  1.00  0.00            
ATOM   2669  R1  CHO   394      -0.145 130.124  35.887  1.00  0.00            
ATOM   2670  R2  CHO   394       1.355 129.674  33.587  1.00  0.00            
ATOM   2671  R3  CHO   394       3.455 129.924  35.287  1.00  0.00            
ATOM   2672  R4  CHO   394       4.705 129.374  32.687  1.00  0.00            
ATOM   2673  R5  CHO   394       5.055 128.274  34.537  1.00  0.00            
ATOM   2674  C1  CHO   394       8.605 129.374  33.787  1.00  0.00           C
ATOM   2675  C2  CHO   394      11.705 129.174  35.137  1.00  0.00           C
ATOM   2676  ROH CHO   395     103.054 197.874  37.737  1.00  0.00            
ATOM   2677  R1  CHO   395     105.204 199.774  37.837  1.00  0.00            
ATOM   2678  R2  CHO   395     106.554 200.324  40.187  1.00  0.00            
ATOM   2679  R3  CHO   395     108.704 199.674  38.687  1.00  0.00            
ATOM   2680  R4  CHO   395     109.804 200.924  41.137  1.00  0.00            
ATOM   2681  R5  CHO   395     110.255 201.474  39.087  1.00  0.00            
ATOM   2682  C1  CHO   395     113.755 200.624  40.237  1.00  0.00           C
ATOM   2683  C2  CHO   395     116.755 202.724  42.037  1.00  0.00           C
ATOM   2684  ROH CHO   396       5.805  41.974  33.087  1.00  0.00            
ATOM   2685  R1  CHO   396       5.905  42.524  35.837  1.00  0.00            
ATOM   2686  R2  CHO   396       4.155  41.324  37.637  1.00  0.00            
ATOM   2687  R3  CHO   396       6.405  40.574  38.887  1.00  0.00            
ATOM   2688  R4  CHO   396       4.255  39.874  40.787  1.00  0.00            
ATOM   2689  R5  CHO   396       6.055  41.074  41.187  1.00  0.00            
ATOM   2690  C1  CHO   396       6.505  38.324  43.787  1.00  0.00           C
ATOM   2691  C2  CHO   396       3.655  35.824  44.987  1.00  0.00           C
ATOM   2692  ROH CHO   397      17.755  -1.876  35.837  1.00  0.00            
ATOM   2693  R1  CHO   397      19.305   0.274  36.737  1.00  0.00            
ATOM   2694  R2  CHO   397      18.955   1.424  39.287  1.00  0.00            
ATOM   2695  R3  CHO   397      21.604   0.924  39.537  1.00  0.00            
ATOM   2696  R4  CHO   397      21.055   3.024  41.487  1.00  0.00            
ATOM   2697  R5  CHO   397      22.605   3.024  39.937  1.00  0.00            
ATOM   2698  C1  CHO   397      24.805   3.474  42.987  1.00  0.00           C
ATOM   2699  C2  CHO   397      28.605   3.174  43.887  1.00  0.00           C
ATOM   2700  ROH CHO   398      55.055 212.224  44.837  1.00  0.00            
ATOM   2701  R1  CHO   398      56.305 209.824  45.737  1.00  0.00            
ATOM   2702  R2  CHO   398      56.805 207.674  44.037  1.00  0.00            
ATOM   2703  R3  CHO   398      59.355 207.974  44.937  1.00  0.00            
ATOM   2704  R4  CHO   398      59.305 205.324  43.637  1.00  0.00            
ATOM   2705  R5  CHO   398      59.955 205.774  45.637  1.00  0.00            
ATOM   2706  C1  CHO   398      63.154 204.224  44.187  1.00  0.00           C
ATOM   2707  C2  CHO   398      64.404 201.174  46.237  1.00  0.00           C
ATOM   2708  ROH CHO   399      72.055 126.024  27.887  1.00  0.00            
ATOM   2709  R1  CHO   399      70.354 126.374  30.137  1.00  0.00            
ATOM   2710  R2  CHO   399      67.605 126.524  29.937  1.00  0.00            
ATOM   2711  R3  CHO   399      67.704 124.524  31.737  1.00  0.00            
ATOM   2712  R4  CHO   399      65.454 126.174  32.587  1.00  0.00            
ATOM   2713  R5  CHO   399      67.155 125.574  33.837  1.00  0.00            
ATOM   2714  C1  CHO   399      64.304 124.124  35.887  1.00  0.00           C
ATOM   2715  C2  CHO   399      61.005 121.624  34.937  1.00  0.00           C
ATOM   2716  ROH CHO   400      -2.295  32.024  33.487  1.00  0.00            
ATOM   2717  R1  CHO   400      -0.896  34.224  34.587  1.00  0.00            
ATOM   2718  R2  CHO   400       0.655  35.924  33.087  1.00  0.00            
ATOM   2719  R3  CHO   400      -0.896  37.874  34.137  1.00  0.00            
ATOM   2720  R4  CHO   400       1.555  39.274  33.437  1.00  0.00            
ATOM   2721  R5  CHO   400       0.605  39.274  35.387  1.00  0.00            
ATOM   2722  C1  CHO   400       0.555  42.974  34.637  1.00  0.00           C
ATOM   2723  C2  CHO   400       2.755  45.674  36.537  1.00  0.00           C
ATOM   2724  ROH CHO   401     117.505 111.274  31.587  1.00  0.00            
ATOM   2725  R1  CHO   401     118.855 109.724  29.687  1.00  0.00            
ATOM   2726  R2  CHO   401     120.005 110.774  27.437  1.00  0.00            
ATOM   2727  R3  CHO   401     122.254 109.574  28.337  1.00  0.00            
ATOM   2728  R4  CHO   401     122.155 108.874  25.487  1.00  0.00            
ATOM   2729  R5  CHO   401     122.304 107.474  27.137  1.00  0.00            
ATOM   2730  C1  CHO   401     125.454 106.624  25.237  1.00  0.00           C
ATOM   2731  C2  CHO   401     128.454 105.774  22.937  1.00  0.00           C
ATOM   2732  ROH CHO   402     211.355  12.424  31.537  1.00  0.00            
ATOM   2733  R1  CHO   402     210.054  10.474  33.137  1.00  0.00            
ATOM   2734  R2  CHO   402     207.404  10.674  33.887  1.00  0.00            
ATOM   2735  R3  CHO   402     207.255   8.174  32.837  1.00  0.00            
ATOM   2736  R4  CHO   402     204.555   8.724  33.887  1.00  0.00            
ATOM   2737  R5  CHO   402     205.805   6.974  34.337  1.00  0.00            
ATOM   2738  C1  CHO   402     202.755   5.224  32.887  1.00  0.00           C
ATOM   2739  C2  CHO   402     201.304   1.474  33.387  1.00  0.00           C
ATOM   2740  ROH CHO   403     114.304  88.374  40.037  1.00  0.00            
ATOM   2741  R1  CHO   403     115.154  85.774  40.637  1.00  0.00            
ATOM   2742  R2  CHO   403     114.054  84.324  42.737  1.00  0.00            
ATOM   2743  R3  CHO   403     113.604  82.474  40.787  1.00  0.00            
ATOM   2744  R4  CHO   403     112.404  81.324  43.237  1.00  0.00            
ATOM   2745  R5  CHO   403     113.855  80.374  41.887  1.00  0.00            
ATOM   2746  C1  CHO   403     110.955  77.874  41.687  1.00  0.00           C
ATOM   2747  C2  CHO   403     112.505  74.024  43.137  1.00  0.00           C
ATOM   2748  ROH CHO   404      55.005 150.674  45.087  1.00  0.00            
ATOM   2749  R1  CHO   404      53.405 148.824  43.637  1.00  0.00            
ATOM   2750  R2  CHO   404      50.755 149.374  43.037  1.00  0.00            
ATOM   2751  R3  CHO   404      51.555 148.824  40.487  1.00  0.00            
ATOM   2752  R4  CHO   404      49.104 147.224  40.837  1.00  0.00            
ATOM   2753  R5  CHO   404      51.055 146.474  40.187  1.00  0.00            
ATOM   2754  C1  CHO   404      48.905 145.524  37.187  1.00  0.00           C
ATOM   2755  C2  CHO   404      47.505 143.524  35.287  1.00  0.00           C
ATOM   2756  ROH CHO   405     130.954  71.224  34.387  1.00  0.00            
ATOM   2757  R1  CHO   405     130.704  73.674  32.937  1.00  0.00            
ATOM   2758  R2  CHO   405     132.755  74.624  31.287  1.00  0.00            
ATOM   2759  R3  CHO   405     130.755  74.674  29.437  1.00  0.00            
ATOM   2760  R4  CHO   405     132.755  76.574  28.437  1.00  0.00            
ATOM   2761  R5  CHO   405     130.604  76.974  28.787  1.00  0.00            
ATOM   2762  C1  CHO   405     130.855  77.774  25.087  1.00  0.00           C
ATOM   2763  C2  CHO   405     128.355  79.524  24.937  1.00  0.00           C
ATOM   2764  ROH CHO   406     209.904 104.824  19.187  1.00  0.00            
ATOM   2765  R1  CHO   406     210.504 103.874  21.787  1.00  0.00            
ATOM   2766  R2  CHO   406     212.505 101.974  22.287  1.00  0.00            
ATOM   2767  R3  CHO   406     213.405 103.874  23.987  1.00  0.00            
ATOM   2768  R4  CHO   406     214.704 101.374  24.887  1.00  0.00            
ATOM   2769  R5  CHO   406     213.505 102.724  26.087  1.00  0.00            
ATOM   2770  C1  CHO   406     216.805 102.824  27.987  1.00  0.00           C
ATOM   2771  C2  CHO   406     216.805 100.424  30.987  1.00  0.00           C
ATOM   2772  ROH CHO   407     215.305 158.624  33.237  1.00  0.00            
ATOM   2773  R1  CHO   407     216.154 156.774  31.237  1.00  0.00            
ATOM   2774  R2  CHO   407     218.255 155.074  31.587  1.00  0.00            
ATOM   2775  R3  CHO   407     216.454 153.174  30.887  1.00  0.00            
ATOM   2776  R4  CHO   407     219.055 151.974  30.237  1.00  0.00            
ATOM   2777  R5  CHO   407     217.305 152.224  28.887  1.00  0.00            
ATOM   2778  C1  CHO   407     217.755 148.424  28.787  1.00  0.00           C
ATOM   2779  C2  CHO   407     216.654 144.824  27.637  1.00  0.00           C
ATOM   2780  ROH CHO   408       2.455 119.724  29.237  1.00  0.00            
ATOM   2781  R1  CHO   408       1.255 119.074  31.737  1.00  0.00            
ATOM   2782  R2  CHO   408       2.555 117.724  33.737  1.00  0.00            
ATOM   2783  R3  CHO   408       1.855 119.874  35.237  1.00  0.00            
ATOM   2784  R4  CHO   408       2.455 117.774  37.187  1.00  0.00            
ATOM   2785  R5  CHO   408       0.605 118.924  37.037  1.00  0.00            
ATOM   2786  C1  CHO   408       1.705 119.824  40.587  1.00  0.00           C
ATOM   2787  C2  CHO   408       2.255 120.224  44.837  1.00  0.00           C
ATOM   2788  ROH CHO   409      52.205 212.524  49.337  1.00  0.00            
ATOM   2789  R1  CHO   409      50.905 210.624  47.737  1.00  0.00            
ATOM   2790  R2  CHO   409      52.105 208.274  46.887  1.00  0.00            
ATOM   2791  R3  CHO   409      49.955 207.124  48.037  1.00  0.00            
ATOM   2792  R4  CHO   409      50.755 205.224  45.937  1.00  0.00            
ATOM   2793  R5  CHO   409      48.755 206.074  46.237  1.00  0.00            
ATOM   2794  C1  CHO   409      47.955 202.374  46.487  1.00  0.00           C
ATOM   2795  C2  CHO   409      46.505 200.374  43.687  1.00  0.00           C
ATOM   2796  ROH CHO   410      34.605 213.174  46.187  1.00  0.00            
ATOM   2797  R1  CHO   410      33.655 215.324  44.587  1.00  0.00            
ATOM   2798  R2  CHO   410      32.155 217.424  45.587  1.00  0.00            
ATOM   2799  R3  CHO   410      34.104 218.924  44.487  1.00  0.00            
ATOM   2800  R4  CHO   410      31.805 220.724  44.687  1.00  0.00            
ATOM   2801  R5  CHO   410      32.955 220.324  42.887  1.00  0.00            
ATOM   2802  C1  CHO   410      33.455 224.124  43.137  1.00  0.00           C
ATOM   2803  C2  CHO   410      34.505 226.574  41.037  1.00  0.00           C
ATOM   2804  ROH CHO   411     203.804  54.424  38.487  1.00  0.00            
ATOM   2805  R1  CHO   411     205.905  53.374  36.887  1.00  0.00            
ATOM   2806  R2  CHO   411     208.405  52.774  37.837  1.00  0.00            
ATOM   2807  R3  CHO   411     207.905  50.324  36.687  1.00  0.00            
ATOM   2808  R4  CHO   411     210.755  50.324  37.237  1.00  0.00            
ATOM   2809  R5  CHO   411     209.805  49.924  35.287  1.00  0.00            
ATOM   2810  C1  CHO   411     211.655  46.674  35.737  1.00  0.00           C
ATOM   2811  C2  CHO   411     213.555  44.224  33.637  1.00  0.00           C
ATOM   2812  ROH CHO   412     153.505  90.924  26.187  1.00  0.00            
ATOM   2813  R1  CHO   412     151.005  90.624  24.987  1.00  0.00            
ATOM   2814  R2  CHO   412     149.755  88.174  24.637  1.00  0.00            
ATOM   2815  R3  CHO   412     147.704  89.324  25.987  1.00  0.00            
ATOM   2816  R4  CHO   412     146.454  87.174  24.437  1.00  0.00            
ATOM   2817  R5  CHO   412     145.905  89.274  24.437  1.00  0.00            
ATOM   2818  C1  CHO   412     142.605  87.724  25.587  1.00  0.00           C
ATOM   2819  C2  CHO   412     140.654  86.174  23.837  1.00  0.00           C
ATOM   2820  ROH CHO   413     208.454 133.224  38.987  1.00  0.00            
ATOM   2821  R1  CHO   413     209.354 131.924  36.637  1.00  0.00            
ATOM   2822  R2  CHO   413     208.204 129.574  35.737  1.00  0.00            
ATOM   2823  R3  CHO   413     207.905 130.974  33.437  1.00  0.00            
ATOM   2824  R4  CHO   413     207.605 128.174  32.587  1.00  0.00            
ATOM   2825  R5  CHO   413     209.005 129.624  31.737  1.00  0.00            
ATOM   2826  C1  CHO   413     206.954 128.724  28.637  1.00  0.00           C
ATOM   2827  C2  CHO   413     205.555 126.924  25.287  1.00  0.00           C
ATOM   2828  ROH CHO   414     199.005 133.424  27.487  1.00  0.00            
ATOM   2829  R1  CHO   414     196.905 135.324  27.387  1.00  0.00            
ATOM   2830  R2  CHO   414     197.355 138.024  27.037  1.00  0.00            
ATOM   2831  R3  CHO   414     195.604 137.724  24.987  1.00  0.00            
ATOM   2832  R4  CHO   414     195.905 140.624  25.237  1.00  0.00            
ATOM   2833  R5  CHO   414     194.054 139.524  25.237  1.00  0.00            
ATOM   2834  C1  CHO   414     193.454 141.824  22.287  1.00  0.00           C
ATOM   2835  C2  CHO   414     191.404 144.774  21.587  1.00  0.00           C
ATOM   2836  ROH CHO   415     144.305 119.024  32.187  1.00  0.00            
ATOM   2837  R1  CHO   415     145.005 116.324  31.887  1.00  0.00            
ATOM   2838  R2  CHO   415     145.805 115.224  29.487  1.00  0.00            
ATOM   2839  R3  CHO   415     147.954 114.374  30.987  1.00  0.00            
ATOM   2840  R4  CHO   415     147.904 112.574  28.637  1.00  0.00            
ATOM   2841  R5  CHO   415     147.904 112.024  30.737  1.00  0.00            
ATOM   2842  C1  CHO   415     151.104 110.274  29.537  1.00  0.00           C
ATOM   2843  C2  CHO   415     154.305 109.424  27.737  1.00  0.00           C
ATOM   2844  ROH CHO   416     220.054  53.274  30.187  1.00  0.00            
ATOM   2845  R1  CHO   416     221.055  51.224  31.887  1.00  0.00            
ATOM   2846  R2  CHO   416     220.105  50.774  34.437  1.00  0.00            
ATOM   2847  R3  CHO   416     219.755  48.224  33.487  1.00  0.00            
ATOM   2848  R4  CHO   416     219.305  48.024  36.387  1.00  0.00            
ATOM   2849  R5  CHO   416     220.704  46.824  35.187  1.00  0.00            
ATOM   2850  C1  CHO   416     218.505  44.124  36.637  1.00  0.00           C
ATOM   2851  C2  CHO   416     215.154  43.274  38.787  1.00  0.00           C
ATOM   2852  ROH CHO   417      96.255  33.474  40.337  1.00  0.00            
ATOM   2853  R1  CHO   417      93.755  34.724  39.737  1.00  0.00            
ATOM   2854  R2  CHO   417      91.904  35.274  41.737  1.00  0.00            
ATOM   2855  R3  CHO   417      92.055  37.774  40.737  1.00  0.00            
ATOM   2856  R4  CHO   417      89.204  37.374  41.237  1.00  0.00            
ATOM   2857  R5  CHO   417      90.105  38.024  39.337  1.00  0.00            
ATOM   2858  C1  CHO   417      87.804  40.974  39.987  1.00  0.00           C
ATOM   2859  C2  CHO   417      87.104  44.374  38.787  1.00  0.00           C
ATOM   2860  ROH CHO   418      11.804  76.124  20.437  1.00  0.00            
ATOM   2861  R1  CHO   418      12.804  78.124  22.187  1.00  0.00            
ATOM   2862  R2  CHO   418      11.254  80.274  22.987  1.00  0.00            
ATOM   2863  R3  CHO   418      11.905  79.424  25.437  1.00  0.00            
ATOM   2864  R4  CHO   418      12.605  82.274  25.437  1.00  0.00            
ATOM   2865  R5  CHO   418      13.905  80.624  25.987  1.00  0.00            
ATOM   2866  C1  CHO   418      14.055  82.674  29.187  1.00  0.00           C
ATOM   2867  C2  CHO   418      15.855  83.574  32.287  1.00  0.00           C
ATOM   2868  ROH CHO   419     133.355  57.924  42.037  1.00  0.00            
ATOM   2869  R1  CHO   419     131.104  57.774  40.287  1.00  0.00            
ATOM   2870  R2  CHO   419     130.704  55.624  38.637  1.00  0.00            
ATOM   2871  R3  CHO   419     128.255  55.574  39.887  1.00  0.00            
ATOM   2872  R4  CHO   419     128.054  53.524  37.737  1.00  0.00            
ATOM   2873  R5  CHO   419     126.704  55.224  38.087  1.00  0.00            
ATOM   2874  C1  CHO   419     124.255  52.324  38.387  1.00  0.00           C
ATOM   2875  C2  CHO   419     119.854  52.324  37.137  1.00  0.00           C
ATOM   2876  ROH CHO   420     134.454 196.624  26.337  1.00  0.00            
ATOM   2877  R1  CHO   420     136.255 198.774  25.887  1.00  0.00            
ATOM   2878  R2  CHO   420     135.704 200.874  24.187  1.00  0.00            
ATOM   2879  R3  CHO   420     136.204 202.374  26.387  1.00  0.00            
ATOM   2880  R4  CHO   420     135.654 204.324  24.287  1.00  0.00            
ATOM   2881  R5  CHO   420     137.454 204.274  25.537  1.00  0.00            
ATOM   2882  C1  CHO   420     136.154 207.774  26.387  1.00  0.00           C
ATOM   2883  C2  CHO   420     135.704 209.624  22.687  1.00  0.00           C
ATOM   2884  ROH CHO   421      47.905 210.174  51.787  1.00  0.00            
ATOM   2885  R1  CHO   421      46.055 209.824  49.687  1.00  0.00            
ATOM   2886  R2  CHO   421      45.255 211.874  48.037  1.00  0.00            
ATOM   2887  R3  CHO   421      46.055 210.224  46.037  1.00  0.00            
ATOM   2888  R4  CHO   421      44.405 212.224  44.687  1.00  0.00            
ATOM   2889  R5  CHO   421      44.155 210.024  44.587  1.00  0.00            
ATOM   2890  C1  CHO   421      44.705 210.824  40.887  1.00  0.00           C
ATOM   2891  C2  CHO   421      41.055 213.374  40.087  1.00  0.00           C
ATOM   2892  ROH CHO   422      12.755 180.774  34.437  1.00  0.00            
ATOM   2893  R1  CHO   422      12.705 182.374  32.137  1.00  0.00            
ATOM   2894  R2  CHO   422      11.604 181.574  29.737  1.00  0.00            
ATOM   2895  R3  CHO   422      10.155 183.874  29.937  1.00  0.00            
ATOM   2896  R4  CHO   422      10.455 183.424  27.087  1.00  0.00            
ATOM   2897  R5  CHO   422      11.005 185.224  28.137  1.00  0.00            
ATOM   2898  C1  CHO   422       8.405 186.674  25.737  1.00  0.00           C
ATOM   2899  C2  CHO   422       7.854 190.674  22.687  1.00  0.00           C
ATOM   2900  ROH CHO   423     185.154 170.324  42.237  1.00  0.00            
ATOM   2901  R1  CHO   423     186.954 171.924  40.737  1.00  0.00            
ATOM   2902  R2  CHO   423     186.255 173.224  38.387  1.00  0.00            
ATOM   2903  R3  CHO   423     187.155 175.424  39.687  1.00  0.00            
ATOM   2904  R4  CHO   423     186.905 176.274  36.937  1.00  0.00            
ATOM   2905  R5  CHO   423     188.654 176.474  38.187  1.00  0.00            
ATOM   2906  C1  CHO   423     188.104 180.124  37.287  1.00  0.00           C
ATOM   2907  C2  CHO   423     190.454 184.074  37.087  1.00  0.00           C
ATOM   2908  ROH CHO   424      38.005  95.074  44.537  1.00  0.00            
ATOM   2909  R1  CHO   424      40.705  94.474  44.037  1.00  0.00            
ATOM   2910  R2  CHO   424      42.305  96.074  42.387  1.00  0.00            
ATOM   2911  R3  CHO   424      43.905  96.124  44.537  1.00  0.00            
ATOM   2912  R4  CHO   424      45.655  96.924  42.287  1.00  0.00            
ATOM   2913  R5  CHO   424      46.005  95.324  43.737  1.00  0.00            
ATOM   2914  C1  CHO   424      49.104  97.474  44.287  1.00  0.00           C
ATOM   2915  C2  CHO   424      51.905  97.074  46.737  1.00  0.00           C
ATOM   2916  ROH CHO   425     137.854 137.574  34.587  1.00  0.00            
ATOM   2917  R1  CHO   425     139.954 137.774  32.687  1.00  0.00            
ATOM   2918  R2  CHO   425     140.255 135.924  30.637  1.00  0.00            
ATOM   2919  R3  CHO   425     140.255 138.124  29.087  1.00  0.00            
ATOM   2920  R4  CHO   425     141.454 136.074  27.387  1.00  0.00            
ATOM   2921  R5  CHO   425     142.255 138.024  27.837  1.00  0.00            
ATOM   2922  C1  CHO   425     142.055 138.224  24.037  1.00  0.00           C
ATOM   2923  C2  CHO   425     141.355 136.974  20.787  1.00  0.00           C
ATOM   2924  ROH CHO   426     180.905  76.874  37.037  1.00  0.00            
ATOM   2925  R1  CHO   426     182.155  74.674  38.237  1.00  0.00            
ATOM   2926  R2  CHO   426     184.904  74.274  38.187  1.00  0.00            
ATOM   2927  R3  CHO   426     184.604  74.124  40.887  1.00  0.00            
ATOM   2928  R4  CHO   426     187.005  72.574  40.287  1.00  0.00            
ATOM   2929  R5  CHO   426     185.255  71.874  41.387  1.00  0.00            
ATOM   2930  C1  CHO   426     187.954  71.374  44.087  1.00  0.00           C
ATOM   2931  C2  CHO   426     190.204  67.974  44.337  1.00  0.00           C
ATOM   2932  ROH CHO   427     177.055  73.974  27.637  1.00  0.00            
ATOM   2933  R1  CHO   427     177.905  75.124  25.187  1.00  0.00            
ATOM   2934  R2  CHO   427     177.954  77.874  24.787  1.00  0.00            
ATOM   2935  R3  CHO   427     180.555  77.374  24.137  1.00  0.00            
ATOM   2936  R4  CHO   427     179.904  79.874  22.737  1.00  0.00            
ATOM   2937  R5  CHO   427     180.755  78.074  21.837  1.00  0.00            
ATOM   2938  C1  CHO   427     183.505  80.574  20.987  1.00  0.00           C
ATOM   2939  C2  CHO   427     185.854  83.974  18.887  1.00  0.00           C
ATOM   2940  ROH CHO   428     122.104 189.074  44.037  1.00  0.00            
ATOM   2941  R1  CHO   428     122.905 189.424  41.387  1.00  0.00            
ATOM   2942  R2  CHO   428     122.005 187.824  39.287  1.00  0.00            
ATOM   2943  R3  CHO   428     121.305 190.224  38.187  1.00  0.00            
ATOM   2944  R4  CHO   428     121.204 188.274  35.987  1.00  0.00            
ATOM   2945  R5  CHO   428     122.354 190.174  36.037  1.00  0.00            
ATOM   2946  C1  CHO   428     120.105 190.774  32.987  1.00  0.00           C
ATOM   2947  C2  CHO   428     118.904 187.024  30.937  1.00  0.00           C
ATOM   2948  ROH CHO   429     205.704 107.724  40.637  1.00  0.00            
ATOM   2949  R1  CHO   429     205.954 108.824  38.037  1.00  0.00            
ATOM   2950  R2  CHO   429     208.354 108.774  36.637  1.00  0.00            
ATOM   2951  R3  CHO   429     206.754 107.624  34.687  1.00  0.00            
ATOM   2952  R4  CHO   429     209.354 108.074  33.387  1.00  0.00            
ATOM   2953  R5  CHO   429     207.404 108.774  32.687  1.00  0.00            
ATOM   2954  C1  CHO   429     208.454 106.624  29.687  1.00  0.00           C
ATOM   2955  C2  CHO   429     207.704 107.124  26.187  1.00  0.00           C
ATOM   2956  ROH CHO   430     161.954  95.174  15.587  1.00  0.00            
ATOM   2957  R1  CHO   430     162.055  96.874  17.837  1.00  0.00            
ATOM   2958  R2  CHO   430     164.155  98.574  18.337  1.00  0.00            
ATOM   2959  R3  CHO   430     162.204 100.424  18.437  1.00  0.00            
ATOM   2960  R4  CHO   430     164.155 101.274  20.487  1.00  0.00            
ATOM   2961  R5  CHO   430     162.055 100.974  20.787  1.00  0.00            
ATOM   2962  C1  CHO   430     162.355 104.674  21.787  1.00  0.00           C
ATOM   2963  C2  CHO   430     159.454 106.024  24.837  1.00  0.00           C
ATOM   2964  ROH CHO   431     214.805 179.774  39.987  1.00  0.00            
ATOM   2965  R1  CHO   431     217.055 178.124  39.737  1.00  0.00            
ATOM   2966  R2  CHO   431     217.704 176.824  37.337  1.00  0.00            
ATOM   2967  R3  CHO   431     220.105 178.074  37.737  1.00  0.00            
ATOM   2968  R4  CHO   431     220.805 175.324  37.037  1.00  0.00            
ATOM   2969  R5  CHO   431     221.454 176.424  38.787  1.00  0.00            
ATOM   2970  C1  CHO   431     224.855 175.624  37.187  1.00  0.00           C
ATOM   2971  C2  CHO   431     226.704 172.124  36.987  1.00  0.00           C
ATOM   2972  ROH CHO   432      26.455 116.774  43.487  1.00  0.00            
ATOM   2973  R1  CHO   432      25.755 117.374  40.837  1.00  0.00            
ATOM   2974  R2  CHO   432      23.455 116.474  39.687  1.00  0.00            
ATOM   2975  R3  CHO   432      23.055 119.124  39.137  1.00  0.00            
ATOM   2976  R4  CHO   432      21.455 117.674  37.137  1.00  0.00            
ATOM   2977  R5  CHO   432      23.005 119.224  36.737  1.00  0.00            
ATOM   2978  C1  CHO   432      19.955 120.874  35.137  1.00  0.00           C
ATOM   2979  C2  CHO   432      19.655 118.224  32.387  1.00  0.00           C
ATOM   2980  ROH CHO   433     203.305   2.724  38.287  1.00  0.00            
ATOM   2981  R1  CHO   433     204.305   1.374  40.537  1.00  0.00            
ATOM   2982  R2  CHO   433     207.005   0.974  40.937  1.00  0.00            
ATOM   2983  R3  CHO   433     206.555   2.174  43.337  1.00  0.00            
ATOM   2984  R4  CHO   433     208.954   0.524  43.787  1.00  0.00            
ATOM   2985  R5  CHO   433     207.104   0.474  44.937  1.00  0.00            
ATOM   2986  C1  CHO   433     209.604   1.424  47.687  1.00  0.00           C
ATOM   2987  C2  CHO   433     210.255   3.424  51.237  1.00  0.00           C
ATOM   2988  ROH CHO   434      92.804 204.624  39.787  1.00  0.00            
ATOM   2989  R1  CHO   434      91.655 202.924  37.837  1.00  0.00            
ATOM   2990  R2  CHO   434      90.654 200.424  38.487  1.00  0.00            
ATOM   2991  R3  CHO   434      88.405 201.374  37.287  1.00  0.00            
ATOM   2992  R4  CHO   434      88.755 198.674  36.187  1.00  0.00            
ATOM   2993  R5  CHO   434      88.554 200.524  35.037  1.00  0.00            
ATOM   2994  C1  CHO   434      85.554 198.574  33.737  1.00  0.00           C
ATOM   2995  C2  CHO   434      83.554 196.124  33.987  1.00  0.00           C
ATOM   2996  ROH CHO   435     100.554 179.674  35.937  1.00  0.00            
ATOM   2997  R1  CHO   435     100.654 178.224  33.537  1.00  0.00            
ATOM   2998  R2  CHO   435      99.454 175.774  33.187  1.00  0.00            
ATOM   2999  R3  CHO   435      98.305 177.024  31.087  1.00  0.00            
ATOM   3000  R4  CHO   435      97.555 174.224  30.787  1.00  0.00            
ATOM   3001  R5  CHO   435      98.504 175.424  29.287  1.00  0.00            
ATOM   3002  C1  CHO   435      95.304 174.424  27.387  1.00  0.00           C
ATOM   3003  C2  CHO   435      94.354 171.724  26.037  1.00  0.00           C
ATOM   3004  ROH CHO   436     131.104 105.974  27.487  1.00  0.00            
ATOM   3005  R1  CHO   436     131.005 103.424  28.687  1.00  0.00            
ATOM   3006  R2  CHO   436     131.404 103.024  31.387  1.00  0.00            
ATOM   3007  R3  CHO   436     129.005 101.774  31.187  1.00  0.00            
ATOM   3008  R4  CHO   436     130.554 100.174  33.137  1.00  0.00            
ATOM   3009  R5  CHO   436     129.555  99.424  31.337  1.00  0.00            
ATOM   3010  C1  CHO   436     127.804  97.324  33.987  1.00  0.00           C
ATOM   3011  C2  CHO   436     127.005  93.974  36.237  1.00  0.00           C
ATOM   3012  ROH CHO   437     218.354 167.774  43.787  1.00  0.00            
ATOM   3013  R1  CHO   437     217.605 167.274  41.137  1.00  0.00            
ATOM   3014  R2  CHO   437     219.354 167.574  38.987  1.00  0.00            
ATOM   3015  R3  CHO   437     218.605 165.024  38.487  1.00  0.00            
ATOM   3016  R4  CHO   437     219.405 166.124  35.887  1.00  0.00            
ATOM   3017  R5  CHO   437     217.505 165.124  36.337  1.00  0.00            
ATOM   3018  C1  CHO   437     218.755 162.874  33.537  1.00  0.00           C
ATOM   3019  C2  CHO   437     219.855 160.824  31.037  1.00  0.00           C
ATOM   3020  ROH CHO   438      81.755 160.424  20.387  1.00  0.00            
ATOM   3021  R1  CHO   438      80.854 161.324  22.887  1.00  0.00            
ATOM   3022  R2  CHO   438      79.005 159.974  24.437  1.00  0.00            
ATOM   3023  R3  CHO   438      80.905 160.124  26.337  1.00  0.00            
ATOM   3024  R4  CHO   438      78.604 161.524  27.487  1.00  0.00            
ATOM   3025  R5  CHO   438      80.604 162.324  27.287  1.00  0.00            
ATOM   3026  C1  CHO   438      80.204 162.624  31.037  1.00  0.00           C
ATOM   3027  C2  CHO   438      77.954 165.824  32.887  1.00  0.00           C
ATOM   3028  ROH CHO   439       4.855  81.174  40.987  1.00  0.00            
ATOM   3029  R1  CHO   439       7.355  80.974  39.737  1.00  0.00            
ATOM   3030  R2  CHO   439       8.205  78.674  38.437  1.00  0.00            
ATOM   3031  R3  CHO   439       8.555  80.324  36.337  1.00  0.00            
ATOM   3032  R4  CHO   439      10.405  78.124  35.837  1.00  0.00            
ATOM   3033  R5  CHO   439      10.905  80.274  35.887  1.00  0.00            
ATOM   3034  C1  CHO   439      12.005  79.424  32.337  1.00  0.00           C
ATOM   3035  C2  CHO   439      11.005  77.424  29.837  1.00  0.00           C
ATOM   3036  ROH CHO   440      26.855  88.324  38.837  1.00  0.00            
ATOM   3037  R1  CHO   440      27.755  89.624  36.487  1.00  0.00            
ATOM   3038  R2  CHO   440      26.855  88.924  33.987  1.00  0.00            
ATOM   3039  R3  CHO   440      26.255  91.524  33.787  1.00  0.00            
ATOM   3040  R4  CHO   440      26.305  90.624  31.037  1.00  0.00            
ATOM   3041  R5  CHO   440      27.405  92.324  31.837  1.00  0.00            
ATOM   3042  C1  CHO   440      25.354  94.074  29.187  1.00  0.00           C
ATOM   3043  C2  CHO   440      23.755  94.974  25.737  1.00  0.00           C
ATOM   3044  ROH CHO   441      55.555  70.174  42.787  1.00  0.00            
ATOM   3045  R1  CHO   441      53.655  68.224  42.137  1.00  0.00            
ATOM   3046  R2  CHO   441      50.905  68.774  42.087  1.00  0.00            
ATOM   3047  R3  CHO   441      51.105  67.724  39.537  1.00  0.00            
ATOM   3048  R4  CHO   441      48.255  68.174  39.937  1.00  0.00            
ATOM   3049  R5  CHO   441      49.205  66.324  39.337  1.00  0.00            
ATOM   3050  C1  CHO   441      46.855  66.874  36.387  1.00  0.00           C
ATOM   3051  C2  CHO   441      43.405  67.224  34.537  1.00  0.00           C
ATOM   3052  ROH CHO   442     151.304  57.674  24.537  1.00  0.00            
ATOM   3053  R1  CHO   442     148.604  56.774  24.687  1.00  0.00            
ATOM   3054  R2  CHO   442     147.155  56.774  26.987  1.00  0.00            
ATOM   3055  R3  CHO   442     145.354  58.224  25.487  1.00  0.00            
ATOM   3056  R4  CHO   442     143.755  57.074  27.687  1.00  0.00            
ATOM   3057  R5  CHO   442     143.355  56.924  25.537  1.00  0.00            
ATOM   3058  C1  CHO   442     140.154  58.624  26.687  1.00  0.00           C
ATOM   3059  C2  CHO   442     136.954  57.724  27.487  1.00  0.00           C
ATOM   3060  ROH CHO   443      16.155 184.424  35.837  1.00  0.00            
ATOM   3061  R1  CHO   443      16.905 183.824  33.187  1.00  0.00            
ATOM   3062  R2  CHO   443      19.505 183.474  32.387  1.00  0.00            
ATOM   3063  R3  CHO   443      18.605 181.124  31.437  1.00  0.00            
ATOM   3064  R4  CHO   443      21.305 181.324  30.337  1.00  0.00            
ATOM   3065  R5  CHO   443      19.455 180.974  29.237  1.00  0.00            
ATOM   3066  C1  CHO   443      21.455 177.874  28.237  1.00  0.00           C
ATOM   3067  C2  CHO   443      23.405 176.574  26.237  1.00  0.00           C
ATOM   3068  ROH CHO   444     176.505  18.024  35.187  1.00  0.00            
ATOM   3069  R1  CHO   444     178.354  18.224  33.037  1.00  0.00            
ATOM   3070  R2  CHO   444     180.154  20.274  32.787  1.00  0.00            
ATOM   3071  R3  CHO   444     181.954  18.274  32.587  1.00  0.00            
ATOM   3072  R4  CHO   444     182.904  20.274  30.687  1.00  0.00            
ATOM   3073  R5  CHO   444     182.505  18.174  30.287  1.00  0.00            
ATOM   3074  C1  CHO   444     186.204  18.374  29.287  1.00  0.00           C
ATOM   3075  C2  CHO   444     187.904  18.824  26.687  1.00  0.00           C
ATOM   3076  ROH CHO   445     144.154 146.074  32.687  1.00  0.00            
ATOM   3077  R1  CHO   445     143.904 147.274  30.137  1.00  0.00            
ATOM   3078  R2  CHO   445     143.654 150.024  29.787  1.00  0.00            
ATOM   3079  R3  CHO   445     145.805 149.624  28.087  1.00  0.00            
ATOM   3080  R4  CHO   445     145.305 152.524  28.087  1.00  0.00            
ATOM   3081  R5  CHO   445     145.454 151.224  26.337  1.00  0.00            
ATOM   3082  C1  CHO   445     148.255 153.674  25.587  1.00  0.00           C
ATOM   3083  C2  CHO   445     149.805 154.874  22.187  1.00  0.00           C
ATOM   3084  ROH CHO   446      53.055 196.324  26.937  1.00  0.00            
ATOM   3085  R1  CHO   446      51.555 196.224  29.337  1.00  0.00            
ATOM   3086  R2  CHO   446      52.455 197.324  31.737  1.00  0.00            
ATOM   3087  R3  CHO   446      50.105 198.674  31.637  1.00  0.00            
ATOM   3088  R4  CHO   446      51.255 199.374  34.237  1.00  0.00            
ATOM   3089  R5  CHO   446      49.255 198.524  33.887  1.00  0.00            
ATOM   3090  C1  CHO   446      48.355 201.774  35.637  1.00  0.00           C
ATOM   3091  C2  CHO   446      44.104 203.274  35.787  1.00  0.00           C
ATOM   3092  ROH CHO   447     187.454 127.874  16.287  1.00  0.00            
ATOM   3093  R1  CHO   447     188.155 126.974  18.887  1.00  0.00            
ATOM   3094  R2  CHO   447     186.604 127.374  21.137  1.00  0.00            
ATOM   3095  R3  CHO   447     186.754 124.674  21.387  1.00  0.00            
ATOM   3096  R4  CHO   447     185.854 125.624  23.987  1.00  0.00            
ATOM   3097  R5  CHO   447     187.554 124.374  23.587  1.00  0.00            
ATOM   3098  C1  CHO   447     185.604 122.074  25.887  1.00  0.00           C
ATOM   3099  C2  CHO   447     185.154 118.674  27.037  1.00  0.00           C
ATOM   3100  ROH CHO   448     196.005  60.574  34.637  1.00  0.00            
ATOM   3101  R1  CHO   448     196.204  57.824  33.887  1.00  0.00            
ATOM   3102  R2  CHO   448     194.505  55.874  34.837  1.00  0.00            
ATOM   3103  R3  CHO   448     194.104  55.374  32.187  1.00  0.00            
ATOM   3104  R4  CHO   448     193.505  52.874  33.487  1.00  0.00            
ATOM   3105  R5  CHO   448     194.904  53.174  31.887  1.00  0.00            
ATOM   3106  C1  CHO   448     192.505  50.624  30.237  1.00  0.00           C
ATOM   3107  C2  CHO   448     193.405  47.224  30.737  1.00  0.00           C
ATOM   3108  ROH CHO   449     202.505 114.424  31.987  1.00  0.00            
ATOM   3109  R1  CHO   449     203.855 116.824  31.287  1.00  0.00            
ATOM   3110  R2  CHO   449     206.304 116.824  29.937  1.00  0.00            
ATOM   3111  R3  CHO   449     204.954 118.424  28.187  1.00  0.00            
ATOM   3112  R4  CHO   449     207.805 119.174  27.937  1.00  0.00            
ATOM   3113  R5  CHO   449     206.105 120.524  28.337  1.00  0.00            
ATOM   3114  C1  CHO   449     207.404 122.074  25.087  1.00  0.00           C
ATOM   3115  C2  CHO   449     211.355 124.324  25.437  1.00  0.00           C
ATOM   3116  ROH CHO   450      41.555  11.874  34.237  1.00  0.00            
ATOM   3117  R1  CHO   450      43.755  12.274  35.937  1.00  0.00            
ATOM   3118  R2  CHO   450      43.455  12.374  38.687  1.00  0.00            
ATOM   3119  R3  CHO   450      45.354  10.424  38.637  1.00  0.00            
ATOM   3120  R4  CHO   450      45.255  11.274  41.437  1.00  0.00            
ATOM   3121  R5  CHO   450      47.055  11.174  40.187  1.00  0.00            
ATOM   3122  C1  CHO   450      48.105   8.774  42.937  1.00  0.00           C
ATOM   3123  C2  CHO   450      48.855  10.174  46.187  1.00  0.00           C
ATOM   3124  ROH CHO   451      46.205 218.324  36.187  1.00  0.00            
ATOM   3125  R1  CHO   451      44.405 216.724  34.687  1.00  0.00            
ATOM   3126  R2  CHO   451      42.955 214.624  35.737  1.00  0.00            
ATOM   3127  R3  CHO   451      40.805 215.974  34.737  1.00  0.00            
ATOM   3128  R4  CHO   451      39.905 213.224  34.937  1.00  0.00            
ATOM   3129  R5  CHO   451      39.855 214.474  33.137  1.00  0.00            
ATOM   3130  C1  CHO   451      36.155 213.624  33.487  1.00  0.00           C
ATOM   3131  C2  CHO   451      33.355 211.474  36.587  1.00  0.00           C
ATOM   3132  ROH CHO   452     109.655  47.074  36.537  1.00  0.00            
ATOM   3133  R1  CHO   452     112.055  48.374  35.787  1.00  0.00            
ATOM   3134  R2  CHO   452     112.304  49.974  33.587  1.00  0.00            
ATOM   3135  R3  CHO   452     113.204  51.774  35.337  1.00  0.00            
ATOM   3136  R4  CHO   452     113.904  52.924  32.737  1.00  0.00            
ATOM   3137  R5  CHO   452     115.255  52.624  34.387  1.00  0.00            
ATOM   3138  C1  CHO   452     115.654  56.374  33.937  1.00  0.00           C
ATOM   3139  C2  CHO   452     117.005  59.574  33.387  1.00  0.00           C
ATOM   3140  ROH CHO   453     165.604  51.024  33.837  1.00  0.00            
ATOM   3141  R1  CHO   453     162.854  51.324  33.337  1.00  0.00            
ATOM   3142  R2  CHO   453     161.854  53.124  31.537  1.00  0.00            
ATOM   3143  R3  CHO   453     160.604  50.974  30.487  1.00  0.00            
ATOM   3144  R4  CHO   453     160.154  53.074  28.487  1.00  0.00            
ATOM   3145  R5  CHO   453     158.604  51.824  29.437  1.00  0.00            
ATOM   3146  C1  CHO   453     158.004  50.974  25.787  1.00  0.00           C
ATOM   3147  C2  CHO   453     157.055  51.674  21.887  1.00  0.00           C
ATOM   3148  ROH CHO   454     154.904 213.724  43.637  1.00  0.00            
ATOM   3149  R1  CHO   454     157.354 212.274  43.937  1.00  0.00            
ATOM   3150  R2  CHO   454     157.554 209.574  43.387  1.00  0.00            
ATOM   3151  R3  CHO   454     159.555 210.374  41.787  1.00  0.00            
ATOM   3152  R4  CHO   454     160.854 208.624  43.787  1.00  0.00            
ATOM   3153  R5  CHO   454     161.454 210.624  43.287  1.00  0.00            
ATOM   3154  C1  CHO   454     164.655 208.774  42.487  1.00  0.00           C
ATOM   3155  C2  CHO   454     165.755 206.124  43.787  1.00  0.00           C
ATOM   3156  ROH CHO   455     200.405  32.474  37.387  1.00  0.00            
ATOM   3157  R1  CHO   455     198.354  33.524  38.987  1.00  0.00            
ATOM   3158  R2  CHO   455     197.204  36.024  38.487  1.00  0.00            
ATOM   3159  R3  CHO   455     194.904  34.624  38.437  1.00  0.00            
ATOM   3160  R4  CHO   455     194.055  37.424  38.637  1.00  0.00            
ATOM   3161  R5  CHO   455     193.454  35.774  39.937  1.00  0.00            
ATOM   3162  C1  CHO   455     190.055  36.924  38.687  1.00  0.00           C
ATOM   3163  C2  CHO   455     189.755  40.224  41.837  1.00  0.00           C
ATOM   3164  ROH CHO   456     106.104  32.874  43.087  1.00  0.00            
ATOM   3165  R1  CHO   456     106.004  30.074  43.237  1.00  0.00            
ATOM   3166  R2  CHO   456     106.355  28.424  41.037  1.00  0.00            
ATOM   3167  R3  CHO   456     108.255  27.274  42.637  1.00  0.00            
ATOM   3168  R4  CHO   456     106.854  25.024  41.387  1.00  0.00            
ATOM   3169  R5  CHO   456     107.155  25.324  43.487  1.00  0.00            
ATOM   3170  C1  CHO   456     108.904  21.924  43.087  1.00  0.00           C
ATOM   3171  C2  CHO   456     110.055  18.924  41.337  1.00  0.00           C
ATOM   3172  ROH CHO   457     172.055  94.074  35.587  1.00  0.00            
ATOM   3173  R1  CHO   457     170.854  91.524  35.837  1.00  0.00            
ATOM   3174  R2  CHO   457     168.204  91.174  36.437  1.00  0.00            
ATOM   3175  R3  CHO   457     168.204  89.674  34.137  1.00  0.00            
ATOM   3176  R4  CHO   457     166.154  88.474  35.837  1.00  0.00            
ATOM   3177  R5  CHO   457     167.854  87.474  34.887  1.00  0.00            
ATOM   3178  C1  CHO   457     164.954  85.474  33.337  1.00  0.00           C
ATOM   3179  C2  CHO   457     162.005  83.574  32.137  1.00  0.00           C
ATOM   3180  ROH CHO   458      21.055 204.124  38.737  1.00  0.00            
ATOM   3181  R1  CHO   458      21.855 203.924  36.037  1.00  0.00            
ATOM   3182  R2  CHO   458      24.005 202.424  35.187  1.00  0.00            
ATOM   3183  R3  CHO   458      22.155 201.324  33.537  1.00  0.00            
ATOM   3184  R4  CHO   458      24.705 201.074  32.087  1.00  0.00            
ATOM   3185  R5  CHO   458      22.854 201.974  31.337  1.00  0.00            
ATOM   3186  C1  CHO   458      23.405 199.274  28.737  1.00  0.00           C
ATOM   3187  C2  CHO   458      23.305 198.074  24.787  1.00  0.00           C
ATOM   3188  ROH CHO   459      84.655 132.024  43.537  1.00  0.00            
ATOM   3189  R1  CHO   459      85.854 129.574  42.687  1.00  0.00            
ATOM   3190  R2  CHO   459      86.104 127.374  44.387  1.00  0.00            
ATOM   3191  R3  CHO   459      84.804 126.124  42.387  1.00  0.00            
ATOM   3192  R4  CHO   459      86.454 124.024  43.637  1.00  0.00            
ATOM   3193  R5  CHO   459      86.454 124.524  41.537  1.00  0.00            
ATOM   3194  C1  CHO   459      85.454 120.874  41.337  1.00  0.00           C
ATOM   3195  C2  CHO   459      86.755 116.874  39.287  1.00  0.00           C
ATOM   3196  ROH CHO   460     101.904 183.774  38.287  1.00  0.00            
ATOM   3197  R1  CHO   460     101.904 186.324  37.037  1.00  0.00            
ATOM   3198  R2  CHO   460     102.854 186.724  34.487  1.00  0.00            
ATOM   3199  R3  CHO   460     100.405 187.774  34.087  1.00  0.00            
ATOM   3200  R4  CHO   460     101.954 188.624  31.737  1.00  0.00            
ATOM   3201  R5  CHO   460     100.854 189.924  33.087  1.00  0.00            
ATOM   3202  C1  CHO   460      99.104 190.724  29.787  1.00  0.00           C
ATOM   3203  C2  CHO   460      99.555 194.474  29.237  1.00  0.00           C
ATOM   3204  ROH CHO   461      44.355 102.424  25.537  1.00  0.00            
ATOM   3205  R1  CHO   461      42.105 101.524  26.937  1.00  0.00            
ATOM   3206  R2  CHO   461      41.455  98.824  27.137  1.00  0.00            
ATOM   3207  R3  CHO   461      41.405  99.374  29.787  1.00  0.00            
ATOM   3208  R4  CHO   461      39.405  97.324  29.437  1.00  0.00            
ATOM   3209  R5  CHO   461      39.104  99.224  30.387  1.00  0.00            
ATOM   3210  C1  CHO   461      38.155  96.924  33.287  1.00  0.00           C
ATOM   3211  C2  CHO   461      34.905  98.874  34.737  1.00  0.00           C
ATOM   3212  ROH CHO   462      60.555  48.174  46.787  1.00  0.00            
ATOM   3213  R1  CHO   462      62.304  49.124  44.787  1.00  0.00            
ATOM   3214  R2  CHO   462      61.705  49.024  42.087  1.00  0.00            
ATOM   3215  R3  CHO   462      62.205  51.724  42.187  1.00  0.00            
ATOM   3216  R4  CHO   462      63.054  50.874  39.487  1.00  0.00            
ATOM   3217  R5  CHO   462      64.255  51.974  40.987  1.00  0.00            
ATOM   3218  C1  CHO   462      64.354  54.474  38.087  1.00  0.00           C
ATOM   3219  C2  CHO   462      67.454  55.974  34.887  1.00  0.00           C
ATOM   3220  ROH CHO   463      11.355 125.674  31.487  1.00  0.00            
ATOM   3221  R1  CHO   463      13.855 124.374  31.087  1.00  0.00            
ATOM   3222  R2  CHO   463      16.005 125.574  29.837  1.00  0.00            
ATOM   3223  R3  CHO   463      17.305 124.874  32.087  1.00  0.00            
ATOM   3224  R4  CHO   463      19.255 124.424  29.937  1.00  0.00            
ATOM   3225  R5  CHO   463      18.605 123.024  31.437  1.00  0.00            
ATOM   3226  C1  CHO   463      22.355 123.124  32.137  1.00  0.00           C
ATOM   3227  C2  CHO   463      24.255 120.274  31.337  1.00  0.00           C
ATOM   3228  ROH CHO   464     219.904   0.424  34.837  1.00  0.00            
ATOM   3229  R1  CHO   464     218.855   1.074  37.337  1.00  0.00            
ATOM   3230  R2  CHO   464     220.255   2.374  39.287  1.00  0.00            
ATOM   3231  R3  CHO   464     218.155   4.074  39.237  1.00  0.00            
ATOM   3232  R4  CHO   464     218.904   3.924  42.087  1.00  0.00            
ATOM   3233  R5  CHO   464     216.954   3.574  41.237  1.00  0.00            
ATOM   3234  C1  CHO   464     216.154   6.424  43.637  1.00  0.00           C
ATOM   3235  C2  CHO   464     215.054   5.524  47.837  1.00  0.00           C
ATOM   3236  ROH CHO   465     206.255 207.874  40.687  1.00  0.00            
ATOM   3237  R1  CHO   465     207.905 210.074  41.437  1.00  0.00            
ATOM   3238  R2  CHO   465     207.355 212.674  40.687  1.00  0.00            
ATOM   3239  R3  CHO   465     207.505 213.124  43.387  1.00  0.00            
ATOM   3240  R4  CHO   465     207.454 215.774  42.187  1.00  0.00            
ATOM   3241  R5  CHO   465     208.954 215.024  43.587  1.00  0.00            
ATOM   3242  C1  CHO   465     207.654 218.024  45.537  1.00  0.00           C
ATOM   3243  C2  CHO   465     205.655 219.524  46.987  1.00  0.00           C
ATOM   3244  ROH CHO   466     159.904 107.574  30.237  1.00  0.00            
ATOM   3245  R1  CHO   466     157.554 106.074  29.987  1.00  0.00            
ATOM   3246  R2  CHO   466     157.505 103.524  28.887  1.00  0.00            
ATOM   3247  R3  CHO   466     156.204 102.924  31.237  1.00  0.00            
ATOM   3248  R4  CHO   466     155.604 100.724  29.437  1.00  0.00            
ATOM   3249  R5  CHO   466     154.154 101.924  30.537  1.00  0.00            
ATOM   3250  C1  CHO   466     153.305  98.474  31.937  1.00  0.00           C
ATOM   3251  C2  CHO   466     150.604  95.174  31.237  1.00  0.00           C
ATOM   3252  ROH CHO   467     114.804 120.924  41.587  1.00  0.00            
ATOM   3253  R1  CHO   467     113.855 123.524  42.287  1.00  0.00            
ATOM   3254  R2  CHO   467     114.454 125.774  40.787  1.00  0.00            
ATOM   3255  R3  CHO   467     111.755 126.024  40.737  1.00  0.00            
ATOM   3256  R4  CHO   467     112.804 128.774  40.787  1.00  0.00            
ATOM   3257  R5  CHO   467     111.305 127.924  42.137  1.00  0.00            
ATOM   3258  C1  CHO   467     109.255 130.824  40.737  1.00  0.00           C
ATOM   3259  C2  CHO   467     106.804 133.074  40.937  1.00  0.00           C
ATOM   3260  ROH CHO   468      99.155 194.774  34.587  1.00  0.00            
ATOM   3261  R1  CHO   468      98.554 197.524  34.287  1.00  0.00            
ATOM   3262  R2  CHO   468      96.505 198.724  35.637  1.00  0.00            
ATOM   3263  R3  CHO   468      98.455 200.474  36.437  1.00  0.00            
ATOM   3264  R4  CHO   468      95.955 201.924  36.937  1.00  0.00            
ATOM   3265  R5  CHO   468      97.654 202.624  35.787  1.00  0.00            
ATOM   3266  C1  CHO   468      97.505 205.374  38.437  1.00  0.00           C
ATOM   3267  C2  CHO   468      98.904 207.574  42.587  1.00  0.00           C
ATOM   3268  ROH CHO   469     187.255 108.624  32.937  1.00  0.00            
ATOM   3269  R1  CHO   469     189.655 107.224  33.587  1.00  0.00            
ATOM   3270  R2  CHO   469     191.404 108.074  35.487  1.00  0.00            
ATOM   3271  R3  CHO   469     191.055 105.574  36.537  1.00  0.00            
ATOM   3272  R4  CHO   469     193.755 106.374  37.387  1.00  0.00            
ATOM   3273  R5  CHO   469     193.204 104.574  36.337  1.00  0.00            
ATOM   3274  C1  CHO   469     194.755 103.024  39.487  1.00  0.00           C
ATOM   3275  C2  CHO   469     196.055 100.824  42.687  1.00  0.00           C
ATOM   3276  ROH CHO   470      43.405 140.524  32.437  1.00  0.00            
ATOM   3277  R1  CHO   470      44.955 138.874  34.037  1.00  0.00            
ATOM   3278  R2  CHO   470      46.355 136.674  33.037  1.00  0.00            
ATOM   3279  R3  CHO   470      48.455 137.874  34.237  1.00  0.00            
ATOM   3280  R4  CHO   470      49.655 135.674  32.687  1.00  0.00            
ATOM   3281  R5  CHO   470      49.955 136.074  34.787  1.00  0.00            
ATOM   3282  C1  CHO   470      53.555 136.224  33.537  1.00  0.00           C
ATOM   3283  C2  CHO   470      56.955 134.824  33.787  1.00  0.00           C
ATOM   3284  ROH CHO   471     114.705 136.424  34.737  1.00  0.00            
ATOM   3285  R1  CHO   471     115.704 138.624  33.287  1.00  0.00            
ATOM   3286  R2  CHO   471     116.355 138.474  30.587  1.00  0.00            
ATOM   3287  R3  CHO   471     114.655 140.574  30.387  1.00  0.00            
ATOM   3288  R4  CHO   471     116.505 140.924  28.137  1.00  0.00            
ATOM   3289  R5  CHO   471     116.054 142.424  29.687  1.00  0.00            
ATOM   3290  C1  CHO   471     115.005 144.324  26.537  1.00  0.00           C
ATOM   3291  C2  CHO   471     117.404 143.624  23.487  1.00  0.00           C
ATOM   3292  ROH CHO   472      76.355  18.524  39.187  1.00  0.00            
ATOM   3293  R1  CHO   472      78.005  20.674  40.087  1.00  0.00            
ATOM   3294  R2  CHO   472      76.904  23.024  41.087  1.00  0.00            
ATOM   3295  R3  CHO   472      78.504  22.424  43.237  1.00  0.00            
ATOM   3296  R4  CHO   472      78.054  25.324  43.337  1.00  0.00            
ATOM   3297  R5  CHO   472      79.954  24.324  43.387  1.00  0.00            
ATOM   3298  C1  CHO   472      80.204  26.174  46.687  1.00  0.00           C
ATOM   3299  C2  CHO   472      82.905  27.824  48.287  1.00  0.00           C
ATOM   3300  ROH CHO   473      -0.795 191.074  34.737  1.00  0.00            
ATOM   3301  R1  CHO   473       0.354 193.424  33.687  1.00  0.00            
ATOM   3302  R2  CHO   473      -0.595 195.974  34.387  1.00  0.00            
ATOM   3303  R3  CHO   473       2.055 196.374  35.037  1.00  0.00            
ATOM   3304  R4  CHO   473       0.855 199.024  35.037  1.00  0.00            
ATOM   3305  R5  CHO   473       2.605 198.374  33.937  1.00  0.00            
ATOM   3306  C1  CHO   473       4.155 201.224  36.037  1.00  0.00           C
ATOM   3307  C2  CHO   473       7.605 201.074  38.587  1.00  0.00           C
ATOM   3308  ROH CHO   474      11.105  72.074  37.187  1.00  0.00            
ATOM   3309  R1  CHO   474       9.104  73.974  37.837  1.00  0.00            
ATOM   3310  R2  CHO   474       6.604  73.274  38.737  1.00  0.00            
ATOM   3311  R3  CHO   474       7.205  74.974  40.787  1.00  0.00            
ATOM   3312  R4  CHO   474       4.355  74.424  41.087  1.00  0.00            
ATOM   3313  R5  CHO   474       5.305  76.374  40.987  1.00  0.00            
ATOM   3314  C1  CHO   474       3.655  76.674  44.387  1.00  0.00           C
ATOM   3315  C2  CHO   474       2.205  79.724  46.037  1.00  0.00           C
ATOM   3316  ROH CHO   475     159.755 220.374  37.937  1.00  0.00            
ATOM   3317  R1  CHO   475     160.454 218.224  36.187  1.00  0.00            
ATOM   3318  R2  CHO   475     162.755 218.274  34.637  1.00  0.00            
ATOM   3319  R3  CHO   475     163.255 215.924  35.837  1.00  0.00            
ATOM   3320  R4  CHO   475     163.904 215.424  33.037  1.00  0.00            
ATOM   3321  R5  CHO   475     162.554 214.274  34.237  1.00  0.00            
ATOM   3322  C1  CHO   475     165.054 211.574  33.237  1.00  0.00           C
ATOM   3323  C2  CHO   475     165.255 207.474  32.787  1.00  0.00           C
ATOM   3324  ROH CHO   476     167.554  98.574  28.537  1.00  0.00            
ATOM   3325  R1  CHO   476     168.755  99.724  30.787  1.00  0.00            
ATOM   3326  R2  CHO   476     169.555 102.374  30.887  1.00  0.00            
ATOM   3327  R3  CHO   476     168.004 102.474  33.087  1.00  0.00            
ATOM   3328  R4  CHO   476     169.805 104.774  33.337  1.00  0.00            
ATOM   3329  R5  CHO   476     169.505 103.224  34.837  1.00  0.00            
ATOM   3330  C1  CHO   476     168.505 106.274  36.887  1.00  0.00           C
ATOM   3331  C2  CHO   476     167.605 109.924  35.987  1.00  0.00           C
ATOM   3332  ROH CHO   477     177.355 100.874  26.687  1.00  0.00            
ATOM   3333  R1  CHO   477     175.805 103.124  27.437  1.00  0.00            
ATOM   3334  R2  CHO   477     173.804 104.174  25.787  1.00  0.00            
ATOM   3335  R3  CHO   477     172.255 103.824  27.987  1.00  0.00            
ATOM   3336  R4  CHO   477     170.854 105.874  26.437  1.00  0.00            
ATOM   3337  R5  CHO   477     171.454 106.024  28.537  1.00  0.00            
ATOM   3338  C1  CHO   477     167.704 106.524  28.837  1.00  0.00           C
ATOM   3339  C2  CHO   477     165.354 107.024  32.087  1.00  0.00           C
ATOM   3340  ROH CHO   478     220.005 131.224  30.787  1.00  0.00            
ATOM   3341  R1  CHO   478     217.204 131.174  31.187  1.00  0.00            
ATOM   3342  R2  CHO   478     216.005 132.074  33.537  1.00  0.00            
ATOM   3343  R3  CHO   478     214.555 133.574  31.787  1.00  0.00            
ATOM   3344  R4  CHO   478     212.755 133.124  34.037  1.00  0.00            
ATOM   3345  R5  CHO   478     212.305 132.674  31.937  1.00  0.00            
ATOM   3346  C1  CHO   478     209.454 135.124  32.737  1.00  0.00           C
ATOM   3347  C2  CHO   478     207.005 136.774  31.937  1.00  0.00           C
ATOM   3348  ROH CHO   479     103.104  14.874  40.237  1.00  0.00            
ATOM   3349  R1  CHO   479     101.255  13.774  38.437  1.00  0.00            
ATOM   3350  R2  CHO   479     100.505  14.974  36.087  1.00  0.00            
ATOM   3351  R3  CHO   479     101.255  12.624  34.987  1.00  0.00            
ATOM   3352  R4  CHO   479     100.405  14.224  32.687  1.00  0.00            
ATOM   3353  R5  CHO   479      99.705  12.224  33.187  1.00  0.00            
ATOM   3354  C1  CHO   479     101.054  11.574  29.687  1.00  0.00           C
ATOM   3355  C2  CHO   479     101.854   9.424  26.037  1.00  0.00           C
ATOM   3356  ROH CHO   480     168.555 132.424  30.887  1.00  0.00            
ATOM   3357  R1  CHO   480     166.255 132.124  29.287  1.00  0.00            
ATOM   3358  R2  CHO   480     165.604 133.824  27.187  1.00  0.00            
ATOM   3359  R3  CHO   480     165.504 131.524  25.737  1.00  0.00            
ATOM   3360  R4  CHO   480     163.855 133.424  24.237  1.00  0.00            
ATOM   3361  R5  CHO   480     163.255 131.474  24.937  1.00  0.00            
ATOM   3362  C1  CHO   480     162.755 131.074  21.137  1.00  0.00           C
ATOM   3363  C2  CHO   480     160.504 131.774  18.487  1.00  0.00           C
ATOM   3364  ROH CHO   481      67.454 182.874  40.587  1.00  0.00            
ATOM   3365  R1  CHO   481      68.654 184.024  38.337  1.00  0.00            
ATOM   3366  R2  CHO   481      71.355 183.874  37.787  1.00  0.00            
ATOM   3367  R3  CHO   481      70.505 182.874  35.437  1.00  0.00            
ATOM   3368  R4  CHO   481      73.354 183.474  34.987  1.00  0.00            
ATOM   3369  R5  CHO   481      71.655 184.174  33.787  1.00  0.00            
ATOM   3370  C1  CHO   481      73.654 182.324  31.137  1.00  0.00           C
ATOM   3371  C2  CHO   481      75.654 182.274  27.637  1.00  0.00           C
ATOM   3372  ROH CHO   482     178.605 193.774  34.337  1.00  0.00            
ATOM   3373  R1  CHO   482     178.454 192.224  36.687  1.00  0.00            
ATOM   3374  R2  CHO   482     180.654 191.624  38.237  1.00  0.00            
ATOM   3375  R3  CHO   482     179.155 192.774  40.237  1.00  0.00            
ATOM   3376  R4  CHO   482     180.854 190.774  41.587  1.00  0.00            
ATOM   3377  R5  CHO   482     178.704 190.924  41.737  1.00  0.00            
ATOM   3378  C1  CHO   482     179.604 191.324  45.387  1.00  0.00           C
ATOM   3379  C2  CHO   482     180.154 190.174  49.387  1.00  0.00           C
ATOM   3380  ROH CHO   483      68.554  82.224  36.937  1.00  0.00            
ATOM   3381  R1  CHO   483      70.654  82.474  35.087  1.00  0.00            
ATOM   3382  R2  CHO   483      70.354  81.924  32.437  1.00  0.00            
ATOM   3383  R3  CHO   483      71.404  84.424  32.137  1.00  0.00            
ATOM   3384  R4  CHO   483      72.205  83.024  29.687  1.00  0.00            
ATOM   3385  R5  CHO   483      73.504  84.124  31.087  1.00  0.00            
ATOM   3386  C1  CHO   483      74.204  86.024  27.837  1.00  0.00           C
ATOM   3387  C2  CHO   483      76.505  88.874  28.787  1.00  0.00           C
ATOM   3388  ROH CHO   484      53.455 209.474  41.287  1.00  0.00            
ATOM   3389  R1  CHO   484      55.605 209.974  39.487  1.00  0.00            
ATOM   3390  R2  CHO   484      58.005 211.074  40.287  1.00  0.00            
ATOM   3391  R3  CHO   484      59.055 208.874  39.087  1.00  0.00            
ATOM   3392  R4  CHO   484      60.955 211.024  38.537  1.00  0.00            
ATOM   3393  R5  CHO   484      60.005 209.724  37.037  1.00  0.00            
ATOM   3394  C1  CHO   484      63.654 208.924  36.337  1.00  0.00           C
ATOM   3395  C2  CHO   484      67.104 209.874  33.487  1.00  0.00           C
ATOM   3396  ROH CHO   485     122.505 144.974  22.187  1.00  0.00            
ATOM   3397  R1  CHO   485     122.104 143.224  24.387  1.00  0.00            
ATOM   3398  R2  CHO   485     123.305 143.624  26.837  1.00  0.00            
ATOM   3399  R3  CHO   485     120.755 143.474  27.737  1.00  0.00            
ATOM   3400  R4  CHO   485     122.404 142.874  30.087  1.00  0.00            
ATOM   3401  R5  CHO   485     120.755 141.674  29.337  1.00  0.00            
ATOM   3402  C1  CHO   485     119.454 142.374  32.837  1.00  0.00           C
ATOM   3403  C2  CHO   485     119.354 141.374  36.537  1.00  0.00           C
ATOM   3404  ROH CHO   486     103.305 125.524  36.287  1.00  0.00            
ATOM   3405  R1  CHO   486     100.454 125.524  35.987  1.00  0.00            
ATOM   3406  R2  CHO   486      99.104 127.724  35.087  1.00  0.00            
ATOM   3407  R3  CHO   486      98.154 125.974  33.237  1.00  0.00            
ATOM   3408  R4  CHO   486      96.204 128.224  33.187  1.00  0.00            
ATOM   3409  R5  CHO   486      95.755 126.074  33.487  1.00  0.00            
ATOM   3410  C1  CHO   486      93.654 126.824  30.387  1.00  0.00           C
ATOM   3411  C2  CHO   486      90.204 128.324  30.337  1.00  0.00           C
ATOM   3412  ROH CHO   487      54.905  75.874  27.537  1.00  0.00            
ATOM   3413  R1  CHO   487      54.355  76.874  30.087  1.00  0.00            
ATOM   3414  R2  CHO   487      52.605  75.674  31.887  1.00  0.00            
ATOM   3415  R3  CHO   487      54.755  75.774  33.537  1.00  0.00            
ATOM   3416  R4  CHO   487      52.405  75.924  35.287  1.00  0.00            
ATOM   3417  R5  CHO   487      54.104  77.324  35.287  1.00  0.00            
ATOM   3418  C1  CHO   487      54.305  76.124  38.887  1.00  0.00           C
ATOM   3419  C2  CHO   487      53.355  74.474  41.387  1.00  0.00           C
ATOM   3420  ROH CHO   488     169.855  48.524  31.937  1.00  0.00            
ATOM   3421  R1  CHO   488     171.454  46.924  33.637  1.00  0.00            
ATOM   3422  R2  CHO   488     174.155  47.274  33.837  1.00  0.00            
ATOM   3423  R3  CHO   488     173.605  47.524  36.487  1.00  0.00            
ATOM   3424  R4  CHO   488     176.554  47.624  36.337  1.00  0.00            
ATOM   3425  R5  CHO   488     175.354  46.324  37.587  1.00  0.00            
ATOM   3426  C1  CHO   488     177.404  48.124  40.237  1.00  0.00           C
ATOM   3427  C2  CHO   488     180.654  47.224  41.737  1.00  0.00           C
ATOM   3428  ROH CHO   489     225.105  81.024  28.887  1.00  0.00            
ATOM   3429  R1  CHO   489     222.954  82.674  29.787  1.00  0.00            
ATOM   3430  R2  CHO   489     221.355  84.074  28.087  1.00  0.00            
ATOM   3431  R3  CHO   489     219.354  82.774  29.387  1.00  0.00            
ATOM   3432  R4  CHO   489     218.155  85.324  28.487  1.00  0.00            
ATOM   3433  R5  CHO   489     218.155  84.524  30.537  1.00  0.00            
ATOM   3434  C1  CHO   489     214.405  84.824  29.987  1.00  0.00           C
ATOM   3435  C2  CHO   489     213.454  88.474  30.037  1.00  0.00           C
ATOM   3436  ROH CHO   490      66.604   4.774  35.287  1.00  0.00            
ATOM   3437  R1  CHO   490      66.854   4.674  32.437  1.00  0.00            
ATOM   3438  R2  CHO   490      65.805   6.624  30.787  1.00  0.00            
ATOM   3439  R3  CHO   490      68.354   6.774  29.837  1.00  0.00            
ATOM   3440  R4  CHO   490      66.755   7.774  27.637  1.00  0.00            
ATOM   3441  R5  CHO   490      68.154   6.174  27.537  1.00  0.00            
ATOM   3442  C1  CHO   490      69.655   8.524  24.937  1.00  0.00           C
ATOM   3443  C2  CHO   490      73.255   9.524  22.487  1.00  0.00           C
ATOM   3444  ROH CHO   491     159.305 138.174  31.887  1.00  0.00            
ATOM   3445  R1  CHO   491     159.254 140.424  30.087  1.00  0.00            
ATOM   3446  R2  CHO   491     158.405 140.174  27.487  1.00  0.00            
ATOM   3447  R3  CHO   491     156.704 142.174  28.187  1.00  0.00            
ATOM   3448  R4  CHO   491     157.005 142.424  25.287  1.00  0.00            
ATOM   3449  R5  CHO   491     157.354 144.024  26.787  1.00  0.00            
ATOM   3450  C1  CHO   491     154.605 145.624  24.637  1.00  0.00           C
ATOM   3451  C2  CHO   491     156.154 148.174  23.037  1.00  0.00           C
ATOM   3452  ROH CHO   492     119.255 100.974  39.787  1.00  0.00            
ATOM   3453  R1  CHO   492     118.604 102.824  41.837  1.00  0.00            
ATOM   3454  R2  CHO   492     120.055 105.174  42.187  1.00  0.00            
ATOM   3455  R3  CHO   492     117.555 106.274  42.037  1.00  0.00            
ATOM   3456  R4  CHO   492     119.255 108.424  43.137  1.00  0.00            
ATOM   3457  R5  CHO   492     117.404 107.674  43.987  1.00  0.00            
ATOM   3458  C1  CHO   492     116.505 111.324  43.587  1.00  0.00           C
ATOM   3459  C2  CHO   492     117.254 112.324  46.987  1.00  0.00           C
ATOM   3460  ROH CHO   493     106.505 113.724  42.687  1.00  0.00            
ATOM   3461  R1  CHO   493     104.705 115.724  43.487  1.00  0.00            
ATOM   3462  R2  CHO   493     105.505 118.074  44.637  1.00  0.00            
ATOM   3463  R3  CHO   493     104.054 119.224  42.637  1.00  0.00            
ATOM   3464  R4  CHO   493     104.505 121.374  44.537  1.00  0.00            
ATOM   3465  R5  CHO   493     102.555 120.724  43.737  1.00  0.00            
ATOM   3466  C1  CHO   493     102.505 124.374  42.587  1.00  0.00           C
ATOM   3467  C2  CHO   493      99.454 125.124  42.937  1.00  0.00           C
ATOM   3468  ROH CHO   494      84.005  38.374  39.037  1.00  0.00            
ATOM   3469  R1  CHO   494      81.804  40.124  38.487  1.00  0.00            
ATOM   3470  R2  CHO   494      79.604  39.324  37.087  1.00  0.00            
ATOM   3471  R3  CHO   494      78.255  40.224  39.287  1.00  0.00            
ATOM   3472  R4  CHO   494      76.505  40.824  37.037  1.00  0.00            
ATOM   3473  R5  CHO   494      77.205  42.224  38.537  1.00  0.00            
ATOM   3474  C1  CHO   494      73.455  42.574  39.087  1.00  0.00           C
ATOM   3475  C2  CHO   494      69.454  42.524  37.087  1.00  0.00           C
ATOM   3476  ROH CHO   495     173.505 124.924  27.837  1.00  0.00            
ATOM   3477  R1  CHO   495     171.105 125.874  26.787  1.00  0.00            
ATOM   3478  R2  CHO   495     168.654 124.724  27.387  1.00  0.00            
ATOM   3479  R3  CHO   495     168.004 127.274  28.087  1.00  0.00            
ATOM   3480  R4  CHO   495     165.454 125.824  28.187  1.00  0.00            
ATOM   3481  R5  CHO   495     165.854 127.624  27.087  1.00  0.00            
ATOM   3482  C1  CHO   495     163.004 128.824  29.287  1.00  0.00           C
ATOM   3483  C2  CHO   495     160.304 128.124  28.037  1.00  0.00           C
ATOM   3484  ROH CHO   496     160.805  39.374  39.187  1.00  0.00            
ATOM   3485  R1  CHO   496     160.704  37.424  37.137  1.00  0.00            
ATOM   3486  R2  CHO   496     160.354  38.024  34.487  1.00  0.00            
ATOM   3487  R3  CHO   496     162.605  36.574  34.187  1.00  0.00            
ATOM   3488  R4  CHO   496     161.304  36.424  31.587  1.00  0.00            
ATOM   3489  R5  CHO   496     161.954  34.774  32.787  1.00  0.00            
ATOM   3490  C1  CHO   496     163.954  34.124  29.587  1.00  0.00           C
ATOM   3491  C2  CHO   496     162.005  32.774  25.737  1.00  0.00           C
ATOM   3492  ROH CHO   497     194.805  78.024  37.287  1.00  0.00            
ATOM   3493  R1  CHO   497     193.255  79.674  39.037  1.00  0.00            
ATOM   3494  R2  CHO   497     192.605  82.274  38.487  1.00  0.00            
ATOM   3495  R3  CHO   497     190.055  81.374  38.937  1.00  0.00            
ATOM   3496  R4  CHO   497     189.904  84.274  39.387  1.00  0.00            
ATOM   3497  R5  CHO   497     189.305  82.724  40.787  1.00  0.00            
ATOM   3498  C1  CHO   497     186.005  84.624  40.387  1.00  0.00           C
ATOM   3499  C2  CHO   497     183.055  83.924  41.687  1.00  0.00           C
ATOM   3500  ROH CHO   498     199.405 132.424  33.387  1.00  0.00            
ATOM   3501  R1  CHO   498     197.155 133.674  32.187  1.00  0.00            
ATOM   3502  R2  CHO   498     195.704 135.674  33.387  1.00  0.00            
ATOM   3503  R3  CHO   498     196.204 136.974  31.087  1.00  0.00            
ATOM   3504  R4  CHO   498     194.054 138.524  32.287  1.00  0.00            
ATOM   3505  R5  CHO   498     194.054 137.674  30.287  1.00  0.00            
ATOM   3506  C1  CHO   498     193.555 141.374  29.437  1.00  0.00           C
ATOM   3507  C2  CHO   498     191.404 143.324  27.487  1.00  0.00           C
ATOM   3508  ROH CHO   499     209.305 171.174  30.987  1.00  0.00            
ATOM   3509  R1  CHO   499     207.654 173.274  29.987  1.00  0.00            
ATOM   3510  R2  CHO   499     205.204 172.824  28.787  1.00  0.00            
ATOM   3511  R3  CHO   499     204.354 174.574  30.687  1.00  0.00            
ATOM   3512  R4  CHO   499     202.005 173.974  29.037  1.00  0.00            
ATOM   3513  R5  CHO   499     202.755 175.974  29.487  1.00  0.00            
ATOM   3514  C1  CHO   499     199.254 176.324  30.937  1.00  0.00           C
ATOM   3515  C2  CHO   499     196.805 177.474  28.037  1.00  0.00           C
ATOM   3516  ROH CHO   500      95.154  22.974  38.437  1.00  0.00            
ATOM   3517  R1  CHO   500      93.255  24.524  36.987  1.00  0.00            
ATOM   3518  R2  CHO   500      90.554  23.974  37.037  1.00  0.00            
ATOM   3519  R3  CHO   500      90.354  26.574  37.737  1.00  0.00            
ATOM   3520  R4  CHO   500      87.704  25.924  36.637  1.00  0.00            
ATOM   3521  R5  CHO   500      89.005  27.574  36.037  1.00  0.00            
ATOM   3522  C1  CHO   500      85.905  29.524  37.037  1.00  0.00           C
ATOM   3523  C2  CHO   500      82.254  30.274  35.037  1.00  0.00           C
ATOM   3524  ROH CHO   501     100.304  80.874  37.837  1.00  0.00            
ATOM   3525  R1  CHO   501     100.154  79.174  35.537  1.00  0.00            
ATOM   3526  R2  CHO   501      97.954  77.524  35.037  1.00  0.00            
ATOM   3527  R3  CHO   501      97.905  78.874  32.687  1.00  0.00            
ATOM   3528  R4  CHO   501      97.005  76.124  32.037  1.00  0.00            
ATOM   3529  R5  CHO   501      98.604  77.274  31.087  1.00  0.00            
ATOM   3530  C1  CHO   501      96.404  76.574  28.087  1.00  0.00           C
ATOM   3531  C2  CHO   501      92.505  76.874  25.687  1.00  0.00           C
ATOM   3532  ROH CHO   502      72.354 194.524  33.187  1.00  0.00            
ATOM   3533  R1  CHO   502      72.654 194.324  30.337  1.00  0.00            
ATOM   3534  R2  CHO   502      70.554 193.724  28.687  1.00  0.00            
ATOM   3535  R3  CHO   502      71.255 196.024  27.437  1.00  0.00            
ATOM   3536  R4  CHO   502      70.154 194.324  25.287  1.00  0.00            
ATOM   3537  R5  CHO   502      72.104 195.324  25.287  1.00  0.00            
ATOM   3538  C1  CHO   502      70.554 196.924  22.187  1.00  0.00           C
ATOM   3539  C2  CHO   502      71.554 199.074  19.887  1.00  0.00           C
ATOM   3540  ROH CHO   503       4.705 199.924  46.287  1.00  0.00            
ATOM   3541  R1  CHO   503       5.405 202.474  45.237  1.00  0.00            
ATOM   3542  R2  CHO   503       8.005 203.424  45.187  1.00  0.00            
ATOM   3543  R3  CHO   503       7.455 203.724  42.537  1.00  0.00            
ATOM   3544  R4  CHO   503       9.405 205.824  43.137  1.00  0.00            
ATOM   3545  R5  CHO   503       7.455 206.124  42.187  1.00  0.00            
ATOM   3546  C1  CHO   503       9.705 207.574  39.487  1.00  0.00           C
ATOM   3547  C2  CHO   503      12.455 207.474  36.687  1.00  0.00           C
ATOM   3548  ROH CHO   504     163.704 194.124  45.987  1.00  0.00            
ATOM   3549  R1  CHO   504     163.654 195.374  43.487  1.00  0.00            
ATOM   3550  R2  CHO   504     165.954 196.124  42.137  1.00  0.00            
ATOM   3551  R3  CHO   504     164.855 194.624  40.137  1.00  0.00            
ATOM   3552  R4  CHO   504     166.255 196.774  38.737  1.00  0.00            
ATOM   3553  R5  CHO   504     164.204 196.224  38.487  1.00  0.00            
ATOM   3554  C1  CHO   504     165.454 195.824  34.887  1.00  0.00           C
ATOM   3555  C2  CHO   504     168.904 197.724  34.637  1.00  0.00           C
ATOM   3556  ROH CHO   505     174.505 119.474  30.637  1.00  0.00            
ATOM   3557  R1  CHO   505     173.804 120.074  33.337  1.00  0.00            
ATOM   3558  R2  CHO   505     174.805 118.624  35.487  1.00  0.00            
ATOM   3559  R3  CHO   505     175.604 121.074  36.337  1.00  0.00            
ATOM   3560  R4  CHO   505     175.905 119.274  38.687  1.00  0.00            
ATOM   3561  R5  CHO   505     174.805 121.174  38.637  1.00  0.00            
ATOM   3562  C1  CHO   505     177.305 121.974  41.387  1.00  0.00           C
ATOM   3563  C2  CHO   505     177.905 124.924  44.737  1.00  0.00           C
ATOM   3564  ROH CHO   506      56.255 158.724  33.837  1.00  0.00            
ATOM   3565  R1  CHO   506      57.005 156.724  35.687  1.00  0.00            
ATOM   3566  R2  CHO   506      56.805 154.024  35.137  1.00  0.00            
ATOM   3567  R3  CHO   506      59.455 154.024  35.837  1.00  0.00            
ATOM   3568  R4  CHO   506      58.455 151.374  36.637  1.00  0.00            
ATOM   3569  R5  CHO   506      59.505 152.824  37.887  1.00  0.00            
ATOM   3570  C1  CHO   506      61.905 149.874  38.137  1.00  0.00           C
ATOM   3571  C2  CHO   506      64.104 149.424  41.737  1.00  0.00           C
ATOM   3572  ROH CHO   507     183.055 180.824  39.187  1.00  0.00            
ATOM   3573  R1  CHO   507     182.055 182.724  37.337  1.00  0.00            
ATOM   3574  R2  CHO   507     183.454 183.474  35.087  1.00  0.00            
ATOM   3575  R3  CHO   507     181.204 182.724  33.787  1.00  0.00            
ATOM   3576  R4  CHO   507     182.404 184.774  32.037  1.00  0.00            
ATOM   3577  R5  CHO   507     180.354 184.724  32.837  1.00  0.00            
ATOM   3578  C1  CHO   507     179.655 184.724  29.087  1.00  0.00           C
ATOM   3579  C2  CHO   507     180.854 185.774  25.787  1.00  0.00           C
ATOM   3580  ROH CHO   508     105.554  55.424  36.587  1.00  0.00            
ATOM   3581  R1  CHO   508     102.854  54.574  36.637  1.00  0.00            
ATOM   3582  R2  CHO   508     101.704  53.224  34.487  1.00  0.00            
ATOM   3583  R3  CHO   508     101.104  51.374  36.387  1.00  0.00            
ATOM   3584  R4  CHO   508      99.255  50.824  34.237  1.00  0.00            
ATOM   3585  R5  CHO   508      98.704  51.224  36.287  1.00  0.00            
ATOM   3586  C1  CHO   508      97.205  47.724  35.837  1.00  0.00           C
ATOM   3587  C2  CHO   508      97.304  43.724  36.287  1.00  0.00           C
ATOM   3588  ROH CHO   509     212.355 217.124  35.037  1.00  0.00            
ATOM   3589  R1  CHO   509     214.655 215.774  34.087  1.00  0.00            
ATOM   3590  R2  CHO   509     217.204 216.524  34.887  1.00  0.00            
ATOM   3591  R3  CHO   509     217.404 213.924  35.637  1.00  0.00            
ATOM   3592  R4  CHO   509     220.154 214.924  35.587  1.00  0.00            
ATOM   3593  R5  CHO   509     219.405 213.174  34.537  1.00  0.00            
ATOM   3594  C1  CHO   509     222.104 211.524  36.687  1.00  0.00           C
ATOM   3595  C2  CHO   509     225.905 210.724  36.887  1.00  0.00           C
ATOM   3596  ROH CHO   510       8.555  70.624  33.387  1.00  0.00            
ATOM   3597  R1  CHO   510       8.655  73.324  32.637  1.00  0.00            
ATOM   3598  R2  CHO   510       6.505  74.674  31.587  1.00  0.00            
ATOM   3599  R3  CHO   510       7.005  76.424  33.587  1.00  0.00            
ATOM   3600  R4  CHO   510       5.155  77.874  31.787  1.00  0.00            
ATOM   3601  R5  CHO   510       7.105  78.574  32.537  1.00  0.00            
ATOM   3602  C1  CHO   510       4.855  81.324  33.837  1.00  0.00           C
ATOM   3603  C2  CHO   510       3.855  85.724  35.187  1.00  0.00           C
ATOM   3604  ROH CHO   511     110.554 221.424  39.037  1.00  0.00            
ATOM   3605  R1  CHO   511     107.755 221.674  39.387  1.00  0.00            
ATOM   3606  R2  CHO   511     106.255 220.024  40.987  1.00  0.00            
ATOM   3607  R3  CHO   511     105.454 222.374  42.087  1.00  0.00            
ATOM   3608  R4  CHO   511     103.154 220.574  42.387  1.00  0.00            
ATOM   3609  R5  CHO   511     103.154 222.574  41.487  1.00  0.00            
ATOM   3610  C1  CHO   511     100.604 223.074  44.287  1.00  0.00           C
ATOM   3611  C2  CHO   511      98.154 223.324  45.737  1.00  0.00           C
ATOM   3612  ROH CHO   512      17.805  66.874  24.337  1.00  0.00            
ATOM   3613  R1  CHO   512      18.255  65.574  26.787  1.00  0.00            
ATOM   3614  R2  CHO   512      19.855  63.274  27.037  1.00  0.00            
ATOM   3615  R3  CHO   512      21.155  64.774  28.887  1.00  0.00            
ATOM   3616  R4  CHO   512      19.905  62.574  30.387  1.00  0.00            
ATOM   3617  R5  CHO   512      19.705  64.724  30.787  1.00  0.00            
ATOM   3618  C1  CHO   512      21.205  63.574  34.137  1.00  0.00           C
ATOM   3619  C2  CHO   512      21.155  61.624  37.387  1.00  0.00           C
ATOM   3620  ROH CHO   513     205.905 188.524  29.837  1.00  0.00            
ATOM   3621  R1  CHO   513     207.805 190.624  29.637  1.00  0.00            
ATOM   3622  R2  CHO   513     207.155 193.174  28.887  1.00  0.00            
ATOM   3623  R3  CHO   513     208.305 193.874  31.237  1.00  0.00            
ATOM   3624  R4  CHO   513     208.255 196.374  29.687  1.00  0.00            
ATOM   3625  R5  CHO   513     210.005 195.474  30.637  1.00  0.00            
ATOM   3626  C1  CHO   513     210.005 198.824  32.387  1.00  0.00           C
ATOM   3627  C2  CHO   513     214.454 200.974  32.537  1.00  0.00           C
ATOM   3628  ROH CHO   514      78.554  75.074  45.187  1.00  0.00            
ATOM   3629  R1  CHO   514      77.654  76.224  42.737  1.00  0.00            
ATOM   3630  R2  CHO   514      76.755  74.724  40.637  1.00  0.00            
ATOM   3631  R3  CHO   514      74.555  76.274  40.837  1.00  0.00            
ATOM   3632  R4  CHO   514      74.255  74.924  38.237  1.00  0.00            
ATOM   3633  R5  CHO   514      74.155  77.074  38.637  1.00  0.00            
ATOM   3634  C1  CHO   514      70.704  76.524  37.087  1.00  0.00           C
ATOM   3635  C2  CHO   514      68.005  77.824  34.987  1.00  0.00           C
ATOM   3636  ROH CHO   515      72.505 148.374  43.937  1.00  0.00            
ATOM   3637  R1  CHO   515      70.955 147.524  41.737  1.00  0.00            
ATOM   3638  R2  CHO   515      71.404 148.474  39.187  1.00  0.00            
ATOM   3639  R3  CHO   515      71.604 145.824  38.587  1.00  0.00            
ATOM   3640  R4  CHO   515      70.955 147.124  36.037  1.00  0.00            
ATOM   3641  R5  CHO   515      69.854 145.474  36.937  1.00  0.00            
ATOM   3642  C1  CHO   515      70.905 143.874  33.587  1.00  0.00           C
ATOM   3643  C2  CHO   515      68.904 141.174  31.987  1.00  0.00           C
ATOM   3644  ROH CHO   516     101.355 115.474  38.887  1.00  0.00            
ATOM   3645  R1  CHO   516     101.255 113.324  40.737  1.00  0.00            
ATOM   3646  R2  CHO   516     100.805 110.724  39.937  1.00  0.00            
ATOM   3647  R3  CHO   516     103.154 110.274  41.337  1.00  0.00            
ATOM   3648  R4  CHO   516     101.704 107.674  41.387  1.00  0.00            
ATOM   3649  R5  CHO   516     102.505 108.774  43.087  1.00  0.00            
ATOM   3650  C1  CHO   516     104.354 105.524  43.487  1.00  0.00           C
ATOM   3651  C2  CHO   516     105.255 102.824  46.487  1.00  0.00           C
ATOM   3652  ROH CHO   517     140.154  22.374  34.337  1.00  0.00            
ATOM   3653  R1  CHO   517     140.354  23.824  36.737  1.00  0.00            
ATOM   3654  R2  CHO   517     140.905  26.574  36.787  1.00  0.00            
ATOM   3655  R3  CHO   517     138.604  26.624  38.287  1.00  0.00            
ATOM   3656  R4  CHO   517     139.704  29.374  38.437  1.00  0.00            
ATOM   3657  R5  CHO   517     139.204  28.074  40.137  1.00  0.00            
ATOM   3658  C1  CHO   517     136.904  31.074  40.837  1.00  0.00           C
ATOM   3659  C2  CHO   517     139.505  33.924  40.987  1.00  0.00           C
ATOM   3660  ROH CHO   518     212.954 206.924  39.887  1.00  0.00            
ATOM   3661  R1  CHO   518     212.305 204.174  40.287  1.00  0.00            
ATOM   3662  R2  CHO   518     210.755 202.774  38.487  1.00  0.00            
ATOM   3663  R3  CHO   518     212.904 201.024  38.587  1.00  0.00            
ATOM   3664  R4  CHO   518     210.805 199.574  37.087  1.00  0.00            
ATOM   3665  R5  CHO   518     211.905 198.874  38.887  1.00  0.00            
ATOM   3666  C1  CHO   518     212.805 196.124  36.387  1.00  0.00           C
ATOM   3667  C2  CHO   518     213.954 196.074  33.087  1.00  0.00           C
ATOM   3668  ROH CHO   519     178.804 213.624  35.287  1.00  0.00            
ATOM   3669  R1  CHO   519     181.304 212.274  35.537  1.00  0.00            
ATOM   3670  R2  CHO   519     183.704 213.574  35.587  1.00  0.00            
ATOM   3671  R3  CHO   519     184.055 212.174  37.887  1.00  0.00            
ATOM   3672  R4  CHO   519     186.754 212.774  36.987  1.00  0.00            
ATOM   3673  R5  CHO   519     185.954 210.824  37.487  1.00  0.00            
ATOM   3674  C1  CHO   519     188.855 210.924  39.937  1.00  0.00           C
ATOM   3675  C2  CHO   519     191.754 208.374  39.037  1.00  0.00           C
ATOM   3676  ROH CHO   520     113.704 166.174  25.037  1.00  0.00            
ATOM   3677  R1  CHO   520     114.655 164.474  27.087  1.00  0.00            
ATOM   3678  R2  CHO   520     115.955 165.374  29.337  1.00  0.00            
ATOM   3679  R3  CHO   520     114.054 163.924  30.637  1.00  0.00            
ATOM   3680  R4  CHO   520     115.905 164.674  32.737  1.00  0.00            
ATOM   3681  R5  CHO   520     115.255 162.674  32.237  1.00  0.00            
ATOM   3682  C1  CHO   520     114.104 162.874  35.887  1.00  0.00           C
ATOM   3683  C2  CHO   520     116.954 160.824  37.187  1.00  0.00           C
ATOM   3684  ROH CHO   521     206.105 167.574  29.837  1.00  0.00            
ATOM   3685  R1  CHO   521     205.354 165.974  27.637  1.00  0.00            
ATOM   3686  R2  CHO   521     205.154 163.224  27.837  1.00  0.00            
ATOM   3687  R3  CHO   521     202.654 163.674  26.837  1.00  0.00            
ATOM   3688  R4  CHO   521     202.854 160.724  27.187  1.00  0.00            
ATOM   3689  R5  CHO   521     202.305 161.824  25.337  1.00  0.00            
ATOM   3690  C1  CHO   521     199.154 159.724  25.837  1.00  0.00           C
ATOM   3691  C2  CHO   521     198.505 155.924  25.037  1.00  0.00           C
ATOM   3692  ROH CHO   522      18.505 204.024  30.987  1.00  0.00            
ATOM   3693  R1  CHO   522      17.055 205.974  32.437  1.00  0.00            
ATOM   3694  R2  CHO   522      18.255 207.974  33.887  1.00  0.00            
ATOM   3695  R3  CHO   522      16.705 209.624  32.387  1.00  0.00            
ATOM   3696  R4  CHO   522      17.155 211.124  34.837  1.00  0.00            
ATOM   3697  R5  CHO   522      15.255 210.674  33.937  1.00  0.00            
ATOM   3698  C1  CHO   522      15.105 214.474  33.987  1.00  0.00           C
ATOM   3699  C2  CHO   522      18.205 216.124  35.237  1.00  0.00           C
ATOM   3700  ROH CHO   523      56.555  19.474  35.987  1.00  0.00            
ATOM   3701  R1  CHO   523      59.055  18.724  37.037  1.00  0.00            
ATOM   3702  R2  CHO   523      60.155  19.924  39.287  1.00  0.00            
ATOM   3703  R3  CHO   523      60.305  17.374  40.187  1.00  0.00            
ATOM   3704  R4  CHO   523      62.254  18.824  41.787  1.00  0.00            
ATOM   3705  R5  CHO   523      62.605  17.024  40.637  1.00  0.00            
ATOM   3706  C1  CHO   523      63.604  15.824  44.137  1.00  0.00           C
ATOM   3707  C2  CHO   523      67.104  17.024  42.887  1.00  0.00           C
ATOM   3708  ROH CHO   524      65.055 129.724  24.737  1.00  0.00            
ATOM   3709  R1  CHO   524      67.454 129.924  26.287  1.00  0.00            
ATOM   3710  R2  CHO   524      68.904 132.224  26.487  1.00  0.00            
ATOM   3711  R3  CHO   524      68.604 131.824  29.187  1.00  0.00            
ATOM   3712  R4  CHO   524      71.454 132.374  28.837  1.00  0.00            
ATOM   3713  R5  CHO   524      70.554 130.674  29.837  1.00  0.00            
ATOM   3714  C1  CHO   524      72.605 132.074  32.737  1.00  0.00           C
ATOM   3715  C2  CHO   524      75.204 133.724  32.037  1.00  0.00           C
ATOM   3716  ROH CHO   525     158.255 112.574  29.787  1.00  0.00            
ATOM   3717  R1  CHO   525     159.655 114.774  28.737  1.00  0.00            
ATOM   3718  R2  CHO   525     160.504 114.874  26.087  1.00  0.00            
ATOM   3719  R3  CHO   525     159.104 117.174  26.037  1.00  0.00            
ATOM   3720  R4  CHO   525     161.255 117.624  24.087  1.00  0.00            
ATOM   3721  R5  CHO   525     160.755 118.924  25.787  1.00  0.00            
ATOM   3722  C1  CHO   525     160.354 121.374  22.887  1.00  0.00           C
ATOM   3723  C2  CHO   525     160.755 123.624  19.087  1.00  0.00           C
ATOM   3724  ROH CHO   526     125.304  87.224  36.187  1.00  0.00            
ATOM   3725  R1  CHO   526     127.654  86.724  34.687  1.00  0.00            
ATOM   3726  R2  CHO   526     129.854  85.474  35.787  1.00  0.00            
ATOM   3727  R3  CHO   526     129.555  83.824  33.637  1.00  0.00            
ATOM   3728  R4  CHO   526     132.305  83.324  34.587  1.00  0.00            
ATOM   3729  R5  CHO   526     131.704  83.824  32.587  1.00  0.00            
ATOM   3730  C1  CHO   526     133.454  80.524  31.937  1.00  0.00           C
ATOM   3731  C2  CHO   526     136.154  78.974  31.987  1.00  0.00           C
ATOM   3732  ROH CHO   527     120.454 211.874  44.887  1.00  0.00            
ATOM   3733  R1  CHO   527     121.154 212.574  42.237  1.00  0.00            
ATOM   3734  R2  CHO   527     123.554 213.824  41.637  1.00  0.00            
ATOM   3735  R3  CHO   527     123.805 211.724  39.887  1.00  0.00            
ATOM   3736  R4  CHO   527     124.954 214.024  38.487  1.00  0.00            
ATOM   3737  R5  CHO   527     123.405 212.674  37.737  1.00  0.00            
ATOM   3738  C1  CHO   527     126.004 212.174  35.037  1.00  0.00           C
ATOM   3739  C2  CHO   527     126.554 211.124  31.687  1.00  0.00           C
ATOM   3740  ROH CHO   528     199.855  84.524  25.237  1.00  0.00            
ATOM   3741  R1  CHO   528     199.254  87.274  25.437  1.00  0.00            
ATOM   3742  R2  CHO   528     197.005  88.224  26.787  1.00  0.00            
ATOM   3743  R3  CHO   528     198.855  89.724  28.137  1.00  0.00            
ATOM   3744  R4  CHO   528     196.255  90.924  28.787  1.00  0.00            
ATOM   3745  R5  CHO   528     198.004  91.924  27.987  1.00  0.00            
ATOM   3746  C1  CHO   528     197.554  93.924  31.187  1.00  0.00           C
ATOM   3747  C2  CHO   528     195.555  95.974  34.087  1.00  0.00           C
ATOM   3748  ROH CHO   529       9.305 171.074  36.987  1.00  0.00            
ATOM   3749  R1  CHO   529       9.305 169.824  34.487  1.00  0.00            
ATOM   3750  R2  CHO   529       7.605 170.574  32.437  1.00  0.00            
ATOM   3751  R3  CHO   529       9.905 170.724  30.987  1.00  0.00            
ATOM   3752  R4  CHO   529       7.805 171.574  29.137  1.00  0.00            
ATOM   3753  R5  CHO   529       9.305 170.024  28.787  1.00  0.00            
ATOM   3754  C1  CHO   529      10.105 172.374  25.887  1.00  0.00           C
ATOM   3755  C2  CHO   529       9.904 174.324  22.487  1.00  0.00           C
ATOM   3756  ROH CHO   530     173.704 158.974  36.337  1.00  0.00            
ATOM   3757  R1  CHO   530     173.104 161.174  34.737  1.00  0.00            
ATOM   3758  R2  CHO   530     170.504 161.774  33.937  1.00  0.00            
ATOM   3759  R3  CHO   530     171.055 164.174  35.037  1.00  0.00            
ATOM   3760  R4  CHO   530     168.654 164.674  33.437  1.00  0.00            
ATOM   3761  R5  CHO   530     170.504 165.774  33.337  1.00  0.00            
ATOM   3762  C1  CHO   530     168.104 168.574  34.237  1.00  0.00           C
ATOM   3763  C2  CHO   530     165.054 169.374  34.387  1.00  0.00           C
ATOM   3764  ROH CHO   531     121.104  -0.426  36.537  1.00  0.00            
ATOM   3765  R1  CHO   531     120.204   1.924  35.237  1.00  0.00            
ATOM   3766  R2  CHO   531     119.054   4.024  36.587  1.00  0.00            
ATOM   3767  R3  CHO   531     121.004   5.474  35.337  1.00  0.00            
ATOM   3768  R4  CHO   531     119.404   7.474  36.787  1.00  0.00            
ATOM   3769  R5  CHO   531     119.904   7.474  34.687  1.00  0.00            
ATOM   3770  C1  CHO   531     121.404  10.824  35.737  1.00  0.00           C
ATOM   3771  C2  CHO   531     121.804  14.624  36.837  1.00  0.00           C
ATOM   3772  ROH CHO   532     183.555 193.624  34.437  1.00  0.00            
ATOM   3773  R1  CHO   532     185.655 191.824  35.087  1.00  0.00            
ATOM   3774  R2  CHO   532     187.704 192.524  36.787  1.00  0.00            
ATOM   3775  R3  CHO   532     186.905 190.274  38.087  1.00  0.00            
ATOM   3776  R4  CHO   532     189.755 190.574  38.787  1.00  0.00            
ATOM   3777  R5  CHO   532     188.805 188.774  37.937  1.00  0.00            
ATOM   3778  C1  CHO   532     190.204 187.324  41.187  1.00  0.00           C
ATOM   3779  C2  CHO   532     191.704 184.174  41.887  1.00  0.00           C
ATOM   3780  ROH CHO   533     189.954  15.624  33.037  1.00  0.00            
ATOM   3781  R1  CHO   533     191.754  17.224  34.537  1.00  0.00            
ATOM   3782  R2  CHO   533     191.905  17.074  37.287  1.00  0.00            
ATOM   3783  R3  CHO   533     194.555  16.724  36.787  1.00  0.00            
ATOM   3784  R4  CHO   533     194.405  17.324  39.687  1.00  0.00            
ATOM   3785  R5  CHO   533     195.655  18.324  38.187  1.00  0.00            
ATOM   3786  C1  CHO   533     198.354  17.074  40.587  1.00  0.00           C
ATOM   3787  C2  CHO   533     201.255  18.224  40.637  1.00  0.00           C
ATOM   3788  ROH CHO   534       3.505 103.674  30.737  1.00  0.00            
ATOM   3789  R1  CHO   534       4.955 101.624  32.037  1.00  0.00            
ATOM   3790  R2  CHO   534       3.805  99.824  33.737  1.00  0.00            
ATOM   3791  R3  CHO   534       4.955  98.024  32.087  1.00  0.00            
ATOM   3792  R4  CHO   534       4.505  96.524  34.587  1.00  0.00            
ATOM   3793  R5  CHO   534       6.405  96.724  33.487  1.00  0.00            
ATOM   3794  C1  CHO   534       6.055  92.924  33.487  1.00  0.00           C
ATOM   3795  C2  CHO   534       6.855  88.624  33.237  1.00  0.00           C
ATOM   3796  ROH CHO   535      26.205  61.674  41.287  1.00  0.00            
ATOM   3797  R1  CHO   535      28.705  60.574  40.487  1.00  0.00            
ATOM   3798  R2  CHO   535      29.655  58.224  41.537  1.00  0.00            
ATOM   3799  R3  CHO   535      29.855  57.474  38.937  1.00  0.00            
ATOM   3800  R4  CHO   535      31.455  55.474  40.387  1.00  0.00            
ATOM   3801  R5  CHO   535      32.105  56.724  38.687  1.00  0.00            
ATOM   3802  C1  CHO   535      32.655  53.224  37.237  1.00  0.00           C
ATOM   3803  C2  CHO   535      34.705  49.774  38.037  1.00  0.00           C
ATOM   3804  ROH CHO   536      58.655 185.474  37.787  1.00  0.00            
ATOM   3805  R1  CHO   536      59.104 187.174  35.587  1.00  0.00            
ATOM   3806  R2  CHO   536      60.805 189.374  35.737  1.00  0.00            
ATOM   3807  R3  CHO   536      61.955 188.224  33.587  1.00  0.00            
ATOM   3808  R4  CHO   536      63.405 190.724  33.937  1.00  0.00            
ATOM   3809  R5  CHO   536      62.404 190.024  32.087  1.00  0.00            
ATOM   3810  C1  CHO   536      66.004 190.424  30.837  1.00  0.00           C
ATOM   3811  C2  CHO   536      66.054 193.424  28.337  1.00  0.00           C
ATOM   3812  ROH CHO   537     153.454 183.674  17.137  1.00  0.00            
ATOM   3813  R1  CHO   537     155.704 182.174  16.337  1.00  0.00            
ATOM   3814  R2  CHO   537     156.805 180.174  17.837  1.00  0.00            
ATOM   3815  R3  CHO   537     156.454 178.674  15.587  1.00  0.00            
ATOM   3816  R4  CHO   537     158.505 177.224  17.087  1.00  0.00            
ATOM   3817  R5  CHO   537     158.654 177.924  15.037  1.00  0.00            
ATOM   3818  C1  CHO   537     159.154 174.174  14.537  1.00  0.00           C
ATOM   3819  C2  CHO   537     160.105 170.224  15.187  1.00  0.00           C
ATOM   3820  ROH CHO   538      96.154 216.174  27.337  1.00  0.00            
ATOM   3821  R1  CHO   538      96.255 214.524  29.637  1.00  0.00            
ATOM   3822  R2  CHO   538      95.304 211.974  29.687  1.00  0.00            
ATOM   3823  R3  CHO   538      97.804 211.374  30.587  1.00  0.00            
ATOM   3824  R4  CHO   538      96.054 209.574  32.087  1.00  0.00            
ATOM   3825  R5  CHO   538      97.505 210.974  32.937  1.00  0.00            
ATOM   3826  C1  CHO   538      98.855 207.674  34.337  1.00  0.00           C
ATOM   3827  C2  CHO   538     102.254 203.574  35.037  1.00  0.00           C
ATOM   3828  ROH CHO   539      63.104  95.974  33.287  1.00  0.00            
ATOM   3829  R1  CHO   539      65.055  94.874  34.987  1.00  0.00            
ATOM   3830  R2  CHO   539      67.454  96.174  35.537  1.00  0.00            
ATOM   3831  R3  CHO   539      66.704  95.774  38.137  1.00  0.00            
ATOM   3832  R4  CHO   539      69.555  96.374  38.237  1.00  0.00            
ATOM   3833  R5  CHO   539      68.554  94.674  39.137  1.00  0.00            
ATOM   3834  C1  CHO   539      70.105  96.174  42.287  1.00  0.00           C
ATOM   3835  C2  CHO   539      72.404  97.874  44.887  1.00  0.00           C
ATOM   3836  ROH CHO   540     176.505 167.624  41.237  1.00  0.00            
ATOM   3837  R1  CHO   540     174.354 168.874  39.887  1.00  0.00            
ATOM   3838  R2  CHO   540     174.755 170.924  38.087  1.00  0.00            
ATOM   3839  R3  CHO   540     173.305 169.324  36.437  1.00  0.00            
ATOM   3840  R4  CHO   540     173.555 171.824  34.987  1.00  0.00            
ATOM   3841  R5  CHO   540     171.704 170.774  35.437  1.00  0.00            
ATOM   3842  C1  CHO   540     171.554 170.824  31.587  1.00  0.00           C
ATOM   3843  C2  CHO   540     168.654 169.424  29.637  1.00  0.00           C
ATOM   3844  ROH CHO   541     175.105 105.424  31.837  1.00  0.00            
ATOM   3845  R1  CHO   541     175.454 102.624  31.787  1.00  0.00            
ATOM   3846  R2  CHO   541     173.755 100.874  33.087  1.00  0.00            
ATOM   3847  R3  CHO   541     173.605  99.724  30.637  1.00  0.00            
ATOM   3848  R4  CHO   541     172.505  97.724  32.437  1.00  0.00            
ATOM   3849  R5  CHO   541     174.104  97.424  31.037  1.00  0.00            
ATOM   3850  C1  CHO   541     171.604  94.824  29.787  1.00  0.00           C
ATOM   3851  C2  CHO   541     169.305  93.774  31.487  1.00  0.00           C
ATOM   3852  ROH CHO   542      34.605 119.324  43.937  1.00  0.00            
ATOM   3853  R1  CHO   542      33.505 118.074  41.687  1.00  0.00            
ATOM   3854  R2  CHO   542      31.604 116.074  41.887  1.00  0.00            
ATOM   3855  R3  CHO   542      30.205 117.674  40.237  1.00  0.00            
ATOM   3856  R4  CHO   542      29.355 114.974  39.537  1.00  0.00            
ATOM   3857  R5  CHO   542      30.105 116.524  38.137  1.00  0.00            
ATOM   3858  C1  CHO   542      26.655 115.874  36.587  1.00  0.00           C
ATOM   3859  C2  CHO   542      25.255 115.674  33.587  1.00  0.00           C
ATOM   3860  ROH CHO   543     170.604 123.474  21.037  1.00  0.00            
ATOM   3861  R1  CHO   543     168.354 124.174  22.587  1.00  0.00            
ATOM   3862  R2  CHO   543     166.754 126.374  21.987  1.00  0.00            
ATOM   3863  R3  CHO   543     164.755 124.524  22.087  1.00  0.00            
ATOM   3864  R4  CHO   543     163.454 127.024  22.837  1.00  0.00            
ATOM   3865  R5  CHO   543     163.405 125.174  23.937  1.00  0.00            
ATOM   3866  C1  CHO   543     159.655 125.724  23.337  1.00  0.00           C
ATOM   3867  C2  CHO   543     158.004 129.674  23.837  1.00  0.00           C
ATOM   3868  ROH CHO   544      29.655  75.274  39.287  1.00  0.00            
ATOM   3869  R1  CHO   544      31.505  73.424  38.287  1.00  0.00            
ATOM   3870  R2  CHO   544      32.005  73.124  35.587  1.00  0.00            
ATOM   3871  R3  CHO   544      34.605  73.474  36.387  1.00  0.00            
ATOM   3872  R4  CHO   544      34.755  71.724  34.037  1.00  0.00            
ATOM   3873  R5  CHO   544      35.655  71.374  35.987  1.00  0.00            
ATOM   3874  C1  CHO   544      38.805  71.274  33.837  1.00  0.00           C
ATOM   3875  C2  CHO   544      39.405  67.674  31.287  1.00  0.00           C
ATOM   3876  ROH CHO   545     109.505 176.174  23.287  1.00  0.00            
ATOM   3877  R1  CHO   545     108.405 178.724  23.637  1.00  0.00            
ATOM   3878  R2  CHO   545     105.955 179.174  24.837  1.00  0.00            
ATOM   3879  R3  CHO   545     107.354 180.824  26.487  1.00  0.00            
ATOM   3880  R4  CHO   545     104.555 181.624  26.787  1.00  0.00            
ATOM   3881  R5  CHO   545     106.255 182.924  26.287  1.00  0.00            
ATOM   3882  C1  CHO   545     105.055 184.624  29.487  1.00  0.00           C
ATOM   3883  C2  CHO   545     102.104 185.874  27.637  1.00  0.00           C
ATOM   3884  ROH CHO   546     137.305 171.574  15.387  1.00  0.00            
ATOM   3885  R1  CHO   546     136.954 170.624  18.037  1.00  0.00            
ATOM   3886  R2  CHO   546     134.605 169.424  18.887  1.00  0.00            
ATOM   3887  R3  CHO   546     136.305 167.424  19.637  1.00  0.00            
ATOM   3888  R4  CHO   546     133.855 166.924  21.137  1.00  0.00            
ATOM   3889  R5  CHO   546     135.855 167.124  21.937  1.00  0.00            
ATOM   3890  C1  CHO   546     134.954 163.624  23.137  1.00  0.00           C
ATOM   3891  C2  CHO   546     134.755 161.724  26.337  1.00  0.00           C
ATOM   3892  ROH CHO   547     206.255  67.124  40.837  1.00  0.00            
ATOM   3893  R1  CHO   547     208.904  67.874  40.137  1.00  0.00            
ATOM   3894  R2  CHO   547     211.105  66.774  41.337  1.00  0.00            
ATOM   3895  R3  CHO   547     211.854  66.224  38.787  1.00  0.00            
ATOM   3896  R4  CHO   547     214.354  66.774  40.187  1.00  0.00            
ATOM   3897  R5  CHO   547     213.654  67.674  38.337  1.00  0.00            
ATOM   3898  C1  CHO   547     216.954  66.174  37.087  1.00  0.00           C
ATOM   3899  C2  CHO   547     220.704  65.724  36.287  1.00  0.00           C
ATOM   3900  ROH CHO   548      11.604 119.874  34.737  1.00  0.00            
ATOM   3901  R1  CHO   548      14.005 121.424  34.637  1.00  0.00            
ATOM   3902  R2  CHO   548      14.104 124.074  35.337  1.00  0.00            
ATOM   3903  R3  CHO   548      16.055 123.274  37.037  1.00  0.00            
ATOM   3904  R4  CHO   548      16.355 126.174  36.887  1.00  0.00            
ATOM   3905  R5  CHO   548      17.905 124.674  36.537  1.00  0.00            
ATOM   3906  C1  CHO   548      19.505 126.624  39.387  1.00  0.00           C
ATOM   3907  C2  CHO   548      19.255 128.174  41.837  1.00  0.00           C
ATOM   3908  ROH CHO   549     137.055 112.824  31.887  1.00  0.00            
ATOM   3909  R1  CHO   549     138.904 114.724  32.837  1.00  0.00            
ATOM   3910  R2  CHO   549     139.255 117.174  31.587  1.00  0.00            
ATOM   3911  R3  CHO   549     138.755 118.124  34.087  1.00  0.00            
ATOM   3912  R4  CHO   549     139.154 120.524  32.437  1.00  0.00            
ATOM   3913  R5  CHO   549     140.204 120.024  34.287  1.00  0.00            
ATOM   3914  C1  CHO   549     138.604 123.374  35.237  1.00  0.00           C
ATOM   3915  C2  CHO   549     134.255 125.224  34.487  1.00  0.00           C
ATOM   3916  ROH CHO   550     196.954 184.824  25.787  1.00  0.00            
ATOM   3917  R1  CHO   550     197.854 184.824  28.487  1.00  0.00            
ATOM   3918  R2  CHO   550     197.305 182.774  30.237  1.00  0.00            
ATOM   3919  R3  CHO   550     200.005 182.824  30.587  1.00  0.00            
ATOM   3920  R4  CHO   550     198.954 181.374  32.937  1.00  0.00            
ATOM   3921  R5  CHO   550     200.255 183.074  32.987  1.00  0.00            
ATOM   3922  C1  CHO   550     202.454 180.574  34.837  1.00  0.00           C
ATOM   3923  C2  CHO   550     202.605 176.224  36.337  1.00  0.00           C
ATOM   3924  ROH CHO   551      80.204  82.774  36.387  1.00  0.00            
ATOM   3925  R1  CHO   551      79.854  84.874  38.237  1.00  0.00            
ATOM   3926  R2  CHO   551      80.154  84.574  40.937  1.00  0.00            
ATOM   3927  R3  CHO   551      81.904  86.624  40.637  1.00  0.00            
ATOM   3928  R4  CHO   551      81.355  86.524  43.537  1.00  0.00            
ATOM   3929  R5  CHO   551      81.204  88.274  42.237  1.00  0.00            
ATOM   3930  C1  CHO   551      83.755  89.574  44.737  1.00  0.00           C
ATOM   3931  C2  CHO   551      82.254  88.774  47.737  1.00  0.00           C
ATOM   3932  ROH CHO   552     202.854 113.774  37.287  1.00  0.00            
ATOM   3933  R1  CHO   552     205.454 113.074  36.487  1.00  0.00            
ATOM   3934  R2  CHO   552     206.105 112.324  33.887  1.00  0.00            
ATOM   3935  R3  CHO   552     207.954 114.324  34.137  1.00  0.00            
ATOM   3936  R4  CHO   552     208.255 113.324  31.387  1.00  0.00            
ATOM   3937  R5  CHO   552     209.805 113.524  32.887  1.00  0.00            
ATOM   3938  C1  CHO   552     211.204 115.774  30.137  1.00  0.00           C
ATOM   3939  C2  CHO   552     212.055 114.574  24.887  1.00  0.00           C
ATOM   3940  ROH CHO   553     217.505 187.474  37.187  1.00  0.00            
ATOM   3941  R1  CHO   553     219.855 188.224  38.537  1.00  0.00            
ATOM   3942  R2  CHO   553     219.955 188.624  41.287  1.00  0.00            
ATOM   3943  R3  CHO   553     222.005 186.824  41.187  1.00  0.00            
ATOM   3944  R4  CHO   553     222.104 187.874  43.887  1.00  0.00            
ATOM   3945  R5  CHO   553     223.755 187.824  42.437  1.00  0.00            
ATOM   3946  C1  CHO   553     225.255 185.774  45.287  1.00  0.00           C
ATOM   3947  C2  CHO   553     225.305 183.624  47.987  1.00  0.00           C
ATOM   3948  ROH CHO   554     169.354  28.774  35.937  1.00  0.00            
ATOM   3949  R1  CHO   554     171.954  27.724  36.237  1.00  0.00            
ATOM   3950  R2  CHO   554     174.204  28.974  35.137  1.00  0.00            
ATOM   3951  R3  CHO   554     175.105  28.824  37.737  1.00  0.00            
ATOM   3952  R4  CHO   554     177.505  28.524  36.037  1.00  0.00            
ATOM   3953  R5  CHO   554     176.854  27.174  37.637  1.00  0.00            
ATOM   3954  C1  CHO   554     180.304  28.124  38.987  1.00  0.00           C
ATOM   3955  C2  CHO   554     183.155  27.074  40.337  1.00  0.00           C
ATOM   3956  ROH CHO   555      57.005 177.274  32.087  1.00  0.00            
ATOM   3957  R1  CHO   555      54.605 178.524  32.987  1.00  0.00            
ATOM   3958  R2  CHO   555      52.155 177.774  32.037  1.00  0.00            
ATOM   3959  R3  CHO   555      51.555 177.474  34.687  1.00  0.00            
ATOM   3960  R4  CHO   555      48.955 177.424  33.337  1.00  0.00            
ATOM   3961  R5  CHO   555      49.555 178.724  34.987  1.00  0.00            
ATOM   3962  C1  CHO   555      46.604 176.924  36.587  1.00  0.00           C
ATOM   3963  C2  CHO   555      43.305 176.374  39.587  1.00  0.00           C
ATOM   3964  ROH CHO   556     193.354 158.724  35.987  1.00  0.00            
ATOM   3965  R1  CHO   556     195.304 160.474  34.937  1.00  0.00            
ATOM   3966  R2  CHO   556     195.054 163.224  34.987  1.00  0.00            
ATOM   3967  R3  CHO   556     197.454 163.124  36.237  1.00  0.00            
ATOM   3968  R4  CHO   556     197.204 165.874  35.287  1.00  0.00            
ATOM   3969  R5  CHO   556     198.855 164.524  34.887  1.00  0.00            
ATOM   3970  C1  CHO   556     200.755 167.374  36.637  1.00  0.00           C
ATOM   3971  C2  CHO   556     204.055 167.724  35.187  1.00  0.00           C
ATOM   3972  ROH CHO   557     159.704  60.924  22.487  1.00  0.00            
ATOM   3973  R1  CHO   557     160.304  62.874  24.487  1.00  0.00            
ATOM   3974  R2  CHO   557     158.305  64.124  25.937  1.00  0.00            
ATOM   3975  R3  CHO   557     159.755  63.174  28.037  1.00  0.00            
ATOM   3976  R4  CHO   557     158.104  65.324  29.187  1.00  0.00            
ATOM   3977  R5  CHO   557     160.304  65.124  29.337  1.00  0.00            
ATOM   3978  C1  CHO   557     159.354  65.174  33.037  1.00  0.00           C
ATOM   3979  C2  CHO   557     156.204  66.274  35.187  1.00  0.00           C
ATOM   3980  ROH CHO   558      49.455  53.674  42.287  1.00  0.00            
ATOM   3981  R1  CHO   558      47.605  51.624  42.887  1.00  0.00            
ATOM   3982  R2  CHO   558      45.354  51.124  41.337  1.00  0.00            
ATOM   3983  R3  CHO   558      46.355  48.624  41.237  1.00  0.00            
ATOM   3984  R4  CHO   558      43.605  48.374  40.187  1.00  0.00            
ATOM   3985  R5  CHO   558      44.505  47.224  41.837  1.00  0.00            
ATOM   3986  C1  CHO   558      43.555  44.424  39.487  1.00  0.00           C
ATOM   3987  C2  CHO   558      43.805  43.774  36.887  1.00  0.00           C
ATOM   3988  ROH CHO   559     145.404  46.324  21.237  1.00  0.00            
ATOM   3989  R1  CHO   559     145.654  48.924  22.387  1.00  0.00            
ATOM   3990  R2  CHO   559     147.155  50.924  21.287  1.00  0.00            
ATOM   3991  R3  CHO   559     144.805  52.324  21.437  1.00  0.00            
ATOM   3992  R4  CHO   559     146.904  54.374  21.037  1.00  0.00            
ATOM   3993  R5  CHO   559     145.404  54.324  22.637  1.00  0.00            
ATOM   3994  C1  CHO   559     144.555  57.674  21.087  1.00  0.00           C
ATOM   3995  C2  CHO   559     141.305  59.224  21.937  1.00  0.00           C
ATOM   3996  ROH CHO   560     150.755  26.824  40.387  1.00  0.00            
ATOM   3997  R1  CHO   560     151.505  26.774  37.637  1.00  0.00            
ATOM   3998  R2  CHO   560     151.355  28.974  36.037  1.00  0.00            
ATOM   3999  R3  CHO   560     154.005  28.424  35.537  1.00  0.00            
ATOM   4000  R4  CHO   560     153.055  29.724  33.087  1.00  0.00            
ATOM   4001  R5  CHO   560     154.055  27.774  33.237  1.00  0.00            
ATOM   4002  C1  CHO   560     156.454  29.624  30.937  1.00  0.00           C
ATOM   4003  C2  CHO   560     159.005  29.274  27.437  1.00  0.00           C
ATOM   4004  ROH CHO   561      57.455  61.524  39.687  1.00  0.00            
ATOM   4005  R1  CHO   561      56.604  58.974  38.837  1.00  0.00            
ATOM   4006  R2  CHO   561      54.005  58.074  39.187  1.00  0.00            
ATOM   4007  R3  CHO   561      54.104  57.624  36.537  1.00  0.00            
ATOM   4008  R4  CHO   561      52.205  55.674  37.487  1.00  0.00            
ATOM   4009  R5  CHO   561      53.955  55.274  36.287  1.00  0.00            
ATOM   4010  C1  CHO   561      51.255  53.874  33.987  1.00  0.00           C
ATOM   4011  C2  CHO   561      47.255  54.424  33.687  1.00  0.00           C
ATOM   4012  ROH CHO   562     180.905 159.124  19.437  1.00  0.00            
ATOM   4013  R1  CHO   562     180.405 157.124  21.337  1.00  0.00            
ATOM   4014  R2  CHO   562     182.404 155.824  22.787  1.00  0.00            
ATOM   4015  R3  CHO   562     180.954 156.624  24.937  1.00  0.00            
ATOM   4016  R4  CHO   562     182.605 154.474  25.937  1.00  0.00            
ATOM   4017  R5  CHO   562     180.454 154.624  26.087  1.00  0.00            
ATOM   4018  C1  CHO   562     181.404 154.424  29.787  1.00  0.00           C
ATOM   4019  C2  CHO   562     179.155 150.474  32.837  1.00  0.00           C
ATOM   4020  ROH CHO   563     151.154 118.624  27.087  1.00  0.00            
ATOM   4021  R1  CHO   563     148.454 117.824  26.887  1.00  0.00            
ATOM   4022  R2  CHO   563     146.754 118.774  24.937  1.00  0.00            
ATOM   4023  R3  CHO   563     146.355 116.124  24.437  1.00  0.00            
ATOM   4024  R4  CHO   563     144.204 117.424  22.987  1.00  0.00            
ATOM   4025  R5  CHO   563     143.954 115.824  24.437  1.00  0.00            
ATOM   4026  C1  CHO   563     142.354 114.174  21.387  1.00  0.00           C
ATOM   4027  C2  CHO   563     139.805 112.474  23.187  1.00  0.00           C
ATOM   4028  ROH CHO   564      41.855  57.774  39.387  1.00  0.00            
ATOM   4029  R1  CHO   564      42.655  58.624  36.787  1.00  0.00            
ATOM   4030  R2  CHO   564      44.005  61.024  36.337  1.00  0.00            
ATOM   4031  R3  CHO   564      45.805  59.424  35.137  1.00  0.00            
ATOM   4032  R4  CHO   564      44.755  61.074  32.987  1.00  0.00            
ATOM   4033  R5  CHO   564      44.855  58.874  33.037  1.00  0.00            
ATOM   4034  C1  CHO   564      46.905  59.574  29.887  1.00  0.00           C
ATOM   4035  C2  CHO   564      50.105  59.674  26.637  1.00  0.00           C
ATOM   4036  ROH CHO   565      56.255  93.774  39.687  1.00  0.00            
ATOM   4037  R1  CHO   565      57.905  95.324  41.387  1.00  0.00            
ATOM   4038  R2  CHO   565      57.055  96.274  43.837  1.00  0.00            
ATOM   4039  R3  CHO   565      59.255  95.024  44.737  1.00  0.00            
ATOM   4040  R4  CHO   565      58.405  96.674  46.987  1.00  0.00            
ATOM   4041  R5  CHO   565      60.405  96.674  46.087  1.00  0.00            
ATOM   4042  C1  CHO   565      61.355  95.724  49.637  1.00  0.00           C
ATOM   4043  C2  CHO   565      64.904  98.724  50.287  1.00  0.00           C
ATOM   4044  ROH CHO   566      37.854 168.774  39.637  1.00  0.00            
ATOM   4045  R1  CHO   566      37.005 168.374  36.987  1.00  0.00            
ATOM   4046  R2  CHO   566      38.155 166.474  35.337  1.00  0.00            
ATOM   4047  R3  CHO   566      35.605 165.624  35.087  1.00  0.00            
ATOM   4048  R4  CHO   566      37.005 164.474  32.787  1.00  0.00            
ATOM   4049  R5  CHO   566      35.205 165.674  32.737  1.00  0.00            
ATOM   4050  C1  CHO   566      33.955 162.474  31.037  1.00  0.00           C
ATOM   4051  C2  CHO   566      33.255 161.474  27.887  1.00  0.00           C
ATOM   4052  ROH CHO   567      22.205 158.324  41.887  1.00  0.00            
ATOM   4053  R1  CHO   567      19.355 158.274  42.137  1.00  0.00            
ATOM   4054  R2  CHO   567      18.005 160.024  43.787  1.00  0.00            
ATOM   4055  R3  CHO   567      16.604 160.524  41.487  1.00  0.00            
ATOM   4056  R4  CHO   567      14.555 159.874  43.487  1.00  0.00            
ATOM   4057  R5  CHO   567      14.805 158.974  41.537  1.00  0.00            
ATOM   4058  C1  CHO   567      11.255 160.274  41.187  1.00  0.00           C
ATOM   4059  C2  CHO   567       9.655 161.624  43.587  1.00  0.00           C
ATOM   4060  ROH CHO   568     137.354 148.374  33.287  1.00  0.00            
ATOM   4061  R1  CHO   568     136.005 145.874  33.237  1.00  0.00            
ATOM   4062  R2  CHO   568     135.654 144.374  35.537  1.00  0.00            
ATOM   4063  R3  CHO   568     133.054 144.424  34.737  1.00  0.00            
ATOM   4064  R4  CHO   568     133.505 141.674  35.537  1.00  0.00            
ATOM   4065  R5  CHO   568     132.704 142.324  33.637  1.00  0.00            
ATOM   4066  C1  CHO   568     129.805 140.124  34.837  1.00  0.00           C
ATOM   4067  C2  CHO   568     128.654 137.624  32.587  1.00  0.00           C
ATOM   4068  ROH CHO   569     190.655 147.174  30.387  1.00  0.00            
ATOM   4069  R1  CHO   569     191.704 148.474  28.087  1.00  0.00            
ATOM   4070  R2  CHO   569     190.655 148.174  25.587  1.00  0.00            
ATOM   4071  R3  CHO   569     190.555 150.874  25.637  1.00  0.00            
ATOM   4072  R4  CHO   569     191.454 150.224  22.887  1.00  0.00            
ATOM   4073  R5  CHO   569     192.454 151.574  24.287  1.00  0.00            
ATOM   4074  C1  CHO   569     191.854 153.974  21.437  1.00  0.00           C
ATOM   4075  C2  CHO   569     191.505 157.374  20.637  1.00  0.00           C
ATOM   4076  ROH CHO   570     184.855  61.524  34.237  1.00  0.00            
ATOM   4077  R1  CHO   570     183.654  61.324  36.787  1.00  0.00            
ATOM   4078  R2  CHO   570     182.305  59.024  37.637  1.00  0.00            
ATOM   4079  R3  CHO   570     184.005  59.224  39.737  1.00  0.00            
ATOM   4080  R4  CHO   570     181.604  57.924  40.787  1.00  0.00            
ATOM   4081  R5  CHO   570     182.555  59.724  41.587  1.00  0.00            
ATOM   4082  C1  CHO   570     182.755  57.424  44.637  1.00  0.00           C
ATOM   4083  C2  CHO   570     182.605  57.774  48.637  1.00  0.00           C
ATOM   4084  ROH CHO   571       4.155 158.074  35.887  1.00  0.00            
ATOM   4085  R1  CHO   571       6.255 159.374  34.487  1.00  0.00            
ATOM   4086  R2  CHO   571       8.805 158.424  34.387  1.00  0.00            
ATOM   4087  R3  CHO   571       8.455 158.624  31.687  1.00  0.00            
ATOM   4088  R4  CHO   571      11.255 159.274  32.087  1.00  0.00            
ATOM   4089  R5  CHO   571       9.805 160.474  31.037  1.00  0.00            
ATOM   4090  C1  CHO   571      12.355 159.924  28.237  1.00  0.00           C
ATOM   4091  C2  CHO   571      13.805 158.224  25.437  1.00  0.00           C
ATOM   4092  ROH CHO   572      46.755 113.274  24.437  1.00  0.00            
ATOM   4093  R1  CHO   572      43.955 113.274  24.887  1.00  0.00            
ATOM   4094  R2  CHO   572      42.854 112.724  27.387  1.00  0.00            
ATOM   4095  R3  CHO   572      41.655 115.124  27.037  1.00  0.00            
ATOM   4096  R4  CHO   572      39.605 113.424  28.287  1.00  0.00            
ATOM   4097  R5  CHO   572      39.405 114.524  26.437  1.00  0.00            
ATOM   4098  C1  CHO   572      36.555 116.074  28.487  1.00  0.00           C
ATOM   4099  C2  CHO   572      35.755 113.624  31.337  1.00  0.00           C
ATOM   4100  ROH CHO   573     194.954  80.374  32.937  1.00  0.00            
ATOM   4101  R1  CHO   573     192.854  82.174  33.537  1.00  0.00            
ATOM   4102  R2  CHO   573     190.404  82.124  32.237  1.00  0.00            
ATOM   4103  R3  CHO   573     189.454  81.974  34.737  1.00  0.00            
ATOM   4104  R4  CHO   573     187.355  83.324  33.187  1.00  0.00            
ATOM   4105  R5  CHO   573     188.255  84.024  35.037  1.00  0.00            
ATOM   4106  C1  CHO   573     184.604  83.874  36.137  1.00  0.00           C
ATOM   4107  C2  CHO   573     182.355  84.224  33.437  1.00  0.00           C
ATOM   4108  ROH CHO   574     175.555 186.174  39.437  1.00  0.00            
ATOM   4109  R1  CHO   574     177.854 187.574  38.637  1.00  0.00            
ATOM   4110  R2  CHO   574     180.454 186.624  39.037  1.00  0.00            
ATOM   4111  R3  CHO   574     180.704 187.074  36.387  1.00  0.00            
ATOM   4112  R4  CHO   574     183.454 186.874  37.387  1.00  0.00            
ATOM   4113  R5  CHO   574     182.605 188.524  36.187  1.00  0.00            
ATOM   4114  C1  CHO   574     185.404 187.424  33.887  1.00  0.00           C
ATOM   4115  C2  CHO   574     187.505 185.674  31.537  1.00  0.00           C
ATOM   4116  ROH CHO   575      25.305   7.724  38.037  1.00  0.00            
ATOM   4117  R1  CHO   575      25.505  10.274  39.287  1.00  0.00            
ATOM   4118  R2  CHO   575      25.105  12.624  37.987  1.00  0.00            
ATOM   4119  R3  CHO   575      23.355  13.074  39.987  1.00  0.00            
ATOM   4120  R4  CHO   575      23.955  15.724  38.937  1.00  0.00            
ATOM   4121  R5  CHO   575      24.104  15.074  41.037  1.00  0.00            
ATOM   4122  C1  CHO   575      21.655  17.974  41.437  1.00  0.00           C
ATOM   4123  C2  CHO   575      21.755  21.474  43.987  1.00  0.00           C
ATOM   4124  ROH CHO   576      74.655 217.974  47.437  1.00  0.00            
ATOM   4125  R1  CHO   576      74.454 218.374  44.637  1.00  0.00            
ATOM   4126  R2  CHO   576      72.155 219.374  43.487  1.00  0.00            
ATOM   4127  R3  CHO   576      73.855 221.224  42.437  1.00  0.00            
ATOM   4128  R4  CHO   576      71.204 222.174  41.737  1.00  0.00            
ATOM   4129  R5  CHO   576      72.854 221.874  40.387  1.00  0.00            
ATOM   4130  C1  CHO   576      72.254 225.574  39.737  1.00  0.00           C
ATOM   4131  C2  CHO   576      71.255 228.324  37.087  1.00  0.00           C
ATOM   4132  ROH CHO   577      20.955  46.574  43.637  1.00  0.00            
ATOM   4133  R1  CHO   577      18.305  47.224  44.337  1.00  0.00            
ATOM   4134  R2  CHO   577      17.555  47.574  46.987  1.00  0.00            
ATOM   4135  R3  CHO   577      16.604  49.974  46.037  1.00  0.00            
ATOM   4136  R4  CHO   577      14.355  48.824  47.487  1.00  0.00            
ATOM   4137  R5  CHO   577      14.355  49.524  45.387  1.00  0.00            
ATOM   4138  C1  CHO   577      11.604  51.774  46.887  1.00  0.00           C
ATOM   4139  C2  CHO   577      10.605  55.474  46.837  1.00  0.00           C
ATOM   4140  ROH CHO   578     125.604  35.874  36.987  1.00  0.00            
ATOM   4141  R1  CHO   578     125.005  38.024  38.737  1.00  0.00            
ATOM   4142  R2  CHO   578     126.554  40.324  38.937  1.00  0.00            
ATOM   4143  R3  CHO   578     124.255  41.574  38.387  1.00  0.00            
ATOM   4144  R4  CHO   578     126.004  43.674  39.487  1.00  0.00            
ATOM   4145  R5  CHO   578     124.005  43.124  40.187  1.00  0.00            
ATOM   4146  C1  CHO   578     123.455  46.774  39.287  1.00  0.00           C
ATOM   4147  C2  CHO   578     120.654  48.124  40.287  1.00  0.00           C
ATOM   4148  ROH CHO   579     197.005 120.724  36.887  1.00  0.00            
ATOM   4149  R1  CHO   579     197.104 119.474  34.337  1.00  0.00            
ATOM   4150  R2  CHO   579     198.454 120.574  32.187  1.00  0.00            
ATOM   4151  R3  CHO   579     199.655 118.174  32.137  1.00  0.00            
ATOM   4152  R4  CHO   579     199.555 119.024  29.337  1.00  0.00            
ATOM   4153  R5  CHO   579     198.804 117.124  30.137  1.00  0.00            
ATOM   4154  C1  CHO   579     201.304 115.774  27.587  1.00  0.00           C
ATOM   4155  C2  CHO   579     201.105 112.174  26.737  1.00  0.00           C
ATOM   4156  ROH CHO   580     129.805 216.224  26.737  1.00  0.00            
ATOM   4157  R1  CHO   580     128.054 215.524  28.887  1.00  0.00            
ATOM   4158  R2  CHO   580     128.805 215.774  31.537  1.00  0.00            
ATOM   4159  R3  CHO   580     126.505 217.274  31.687  1.00  0.00            
ATOM   4160  R4  CHO   580     127.055 216.424  34.437  1.00  0.00            
ATOM   4161  R5  CHO   580     125.204 216.124  33.337  1.00  0.00            
ATOM   4162  C1  CHO   580     123.855 218.174  36.287  1.00  0.00           C
ATOM   4163  C2  CHO   580     122.005 218.174  39.087  1.00  0.00           C
ATOM   4164  ROH CHO   581     114.255 103.274  44.537  1.00  0.00            
ATOM   4165  R1  CHO   581     112.404 101.174  44.037  1.00  0.00            
ATOM   4166  R2  CHO   581     111.655  99.424  46.037  1.00  0.00            
ATOM   4167  R3  CHO   581     109.155 100.174  45.237  1.00  0.00            
ATOM   4168  R4  CHO   581     108.755  97.624  46.637  1.00  0.00            
ATOM   4169  R5  CHO   581     108.054  98.124  44.637  1.00  0.00            
ATOM   4170  C1  CHO   581     104.705  97.324  46.287  1.00  0.00           C
ATOM   4171  C2  CHO   581     101.154  99.724  47.587  1.00  0.00           C
ATOM   4172  ROH CHO   582     193.505 113.474  28.237  1.00  0.00            
ATOM   4173  R1  CHO   582     195.704 115.174  27.837  1.00  0.00            
ATOM   4174  R2  CHO   582     197.355 114.924  25.587  1.00  0.00            
ATOM   4175  R3  CHO   582     196.754 117.524  25.287  1.00  0.00            
ATOM   4176  R4  CHO   582     198.855 117.024  23.287  1.00  0.00            
ATOM   4177  R5  CHO   582     198.855 118.574  24.837  1.00  0.00            
ATOM   4178  C1  CHO   582     199.154 120.724  21.637  1.00  0.00           C
ATOM   4179  C2  CHO   582     198.354 120.974  18.437  1.00  0.00           C
ATOM   4180  ROH CHO   583     194.054 119.074  30.287  1.00  0.00            
ATOM   4181  R1  CHO   583     193.104 119.474  27.637  1.00  0.00            
ATOM   4182  R2  CHO   583     191.754 117.474  26.287  1.00  0.00            
ATOM   4183  R3  CHO   583     189.855 119.424  25.987  1.00  0.00            
ATOM   4184  R4  CHO   583     189.254 117.474  23.837  1.00  0.00            
ATOM   4185  R5  CHO   583     189.555 119.624  23.637  1.00  0.00            
ATOM   4186  C1  CHO   583     186.055 119.324  22.187  1.00  0.00           C
ATOM   4187  C2  CHO   583     186.005 120.124  18.487  1.00  0.00           C
ATOM   4188  ROH CHO   584     179.005 208.024  31.687  1.00  0.00            
ATOM   4189  R1  CHO   584     176.655 207.974  33.237  1.00  0.00            
ATOM   4190  R2  CHO   584     176.655 208.324  35.987  1.00  0.00            
ATOM   4191  R3  CHO   584     174.855 210.274  35.387  1.00  0.00            
ATOM   4192  R4  CHO   584     175.054 210.274  38.337  1.00  0.00            
ATOM   4193  R5  CHO   584     173.255 210.124  37.137  1.00  0.00            
ATOM   4194  C1  CHO   584     172.454 213.224  39.187  1.00  0.00           C
ATOM   4195  C2  CHO   584     169.054 216.174  40.237  1.00  0.00           C
ATOM   4196  ROH CHO   585     148.355 181.924  36.987  1.00  0.00            
ATOM   4197  R1  CHO   585     148.855 183.924  38.937  1.00  0.00            
ATOM   4198  R2  CHO   585     149.204 186.574  38.237  1.00  0.00            
ATOM   4199  R3  CHO   585     147.204 186.974  40.087  1.00  0.00            
ATOM   4200  R4  CHO   585     148.604 189.524  39.937  1.00  0.00            
ATOM   4201  R5  CHO   585     148.204 188.374  41.737  1.00  0.00            
ATOM   4202  C1  CHO   585     146.404 191.624  42.637  1.00  0.00           C
ATOM   4203  C2  CHO   585     146.154 193.074  47.187  1.00  0.00           C
ATOM   4204  ROH CHO   586     104.404 173.874  32.137  1.00  0.00            
ATOM   4205  R1  CHO   586     102.304 172.974  30.437  1.00  0.00            
ATOM   4206  R2  CHO   586     102.454 170.574  29.037  1.00  0.00            
ATOM   4207  R3  CHO   586     100.105 170.074  30.287  1.00  0.00            
ATOM   4208  R4  CHO   586      99.854 168.724  27.737  1.00  0.00            
ATOM   4209  R5  CHO   586      98.455 170.174  28.587  1.00  0.00            
ATOM   4210  C1  CHO   586      96.154 167.174  28.137  1.00  0.00           C
ATOM   4211  C2  CHO   586      94.954 167.074  24.787  1.00  0.00           C
ATOM   4212  ROH CHO   587      16.405  49.024  40.587  1.00  0.00            
ATOM   4213  R1  CHO   587      17.055  51.524  41.787  1.00  0.00            
ATOM   4214  R2  CHO   587      19.555  52.074  42.837  1.00  0.00            
ATOM   4215  R3  CHO   587      19.455  54.224  41.187  1.00  0.00            
ATOM   4216  R4  CHO   587      21.355  54.974  43.237  1.00  0.00            
ATOM   4217  R5  CHO   587      19.605  56.074  42.637  1.00  0.00            
ATOM   4218  C1  CHO   587      22.305  58.674  41.937  1.00  0.00           C
ATOM   4219  C2  CHO   587      21.005  62.624  43.337  1.00  0.00           C
ATOM   4220  ROH CHO   588      26.955 170.374  35.337  1.00  0.00            
ATOM   4221  R1  CHO   588      25.505 172.624  36.287  1.00  0.00            
ATOM   4222  R2  CHO   588      23.005 173.224  35.337  1.00  0.00            
ATOM   4223  R3  CHO   588      22.355 173.174  37.987  1.00  0.00            
ATOM   4224  R4  CHO   588      20.005 174.374  36.687  1.00  0.00            
ATOM   4225  R5  CHO   588      21.105 175.224  38.337  1.00  0.00            
ATOM   4226  C1  CHO   588      17.655 174.974  39.937  1.00  0.00           C
ATOM   4227  C2  CHO   588      13.855 175.424  42.387  1.00  0.00           C
ATOM   4228  ROH CHO   589     161.454 170.824  25.487  1.00  0.00            
ATOM   4229  R1  CHO   589     159.005 171.974  26.287  1.00  0.00            
ATOM   4230  R2  CHO   589     157.105 172.874  24.487  1.00  0.00            
ATOM   4231  R3  CHO   589     155.454 171.174  25.837  1.00  0.00            
ATOM   4232  R4  CHO   589     153.654 173.024  24.437  1.00  0.00            
ATOM   4233  R5  CHO   589     153.654 172.574  26.537  1.00  0.00            
ATOM   4234  C1  CHO   589     150.105 171.524  25.637  1.00  0.00           C
ATOM   4235  C2  CHO   589     148.454 174.924  24.637  1.00  0.00           C
ATOM   4236  ROH CHO   590      61.655  23.924  37.437  1.00  0.00            
ATOM   4237  R1  CHO   590      59.305  25.174  36.387  1.00  0.00            
ATOM   4238  R2  CHO   590      57.255  26.074  37.987  1.00  0.00            
ATOM   4239  R3  CHO   590      57.705  28.424  36.737  1.00  0.00            
ATOM   4240  R4  CHO   590      55.105  28.774  37.987  1.00  0.00            
ATOM   4241  R5  CHO   590      55.555  29.074  35.887  1.00  0.00            
ATOM   4242  C1  CHO   590      54.255  32.574  36.787  1.00  0.00           C
ATOM   4243  C2  CHO   590      54.605  35.424  34.187  1.00  0.00           C
ATOM   4244  ROH CHO   591     150.954 150.024  22.537  1.00  0.00            
ATOM   4245  R1  CHO   591     151.404 147.874  20.787  1.00  0.00            
ATOM   4246  R2  CHO   591     151.005 145.224  21.537  1.00  0.00            
ATOM   4247  R3  CHO   591     149.404 145.174  19.337  1.00  0.00            
ATOM   4248  R4  CHO   591     149.655 142.374  20.137  1.00  0.00            
ATOM   4249  R5  CHO   591     150.054 143.224  18.187  1.00  0.00            
ATOM   4250  C1  CHO   591     147.404 140.674  17.237  1.00  0.00           C
ATOM   4251  C2  CHO   591     145.204 139.724  18.437  1.00  0.00           C
ATOM   4252  ROH CHO   592     185.704 192.824  29.837  1.00  0.00            
ATOM   4253  R1  CHO   592     187.055 190.574  30.987  1.00  0.00            
ATOM   4254  R2  CHO   592     189.805 190.224  30.837  1.00  0.00            
ATOM   4255  R3  CHO   592     189.604 190.074  33.537  1.00  0.00            
ATOM   4256  R4  CHO   592     192.404 189.424  32.987  1.00  0.00            
ATOM   4257  R5  CHO   592     191.005 188.224  34.137  1.00  0.00            
ATOM   4258  C1  CHO   592     193.704 188.774  36.787  1.00  0.00           C
ATOM   4259  C2  CHO   592     195.454 190.174  39.537  1.00  0.00           C
ATOM   4260  ROH CHO   593      22.555 220.324  49.837  1.00  0.00            
ATOM   4261  R1  CHO   593      22.705 218.124  48.037  1.00  0.00            
ATOM   4262  R2  CHO   593      20.605 216.424  47.587  1.00  0.00            
ATOM   4263  R3  CHO   593      21.055 217.074  44.987  1.00  0.00            
ATOM   4264  R4  CHO   593      19.605 214.524  44.837  1.00  0.00            
ATOM   4265  R5  CHO   593      21.505 214.974  43.937  1.00  0.00            
ATOM   4266  C1  CHO   593      19.455 214.074  40.837  1.00  0.00           C
ATOM   4267  C2  CHO   593      22.405 214.424  37.887  1.00  0.00           C
ATOM   4268  ROH CHO   594     194.954 132.074  24.137  1.00  0.00            
ATOM   4269  R1  CHO   594     194.305 130.924  26.637  1.00  0.00            
ATOM   4270  R2  CHO   594     195.105 128.374  27.337  1.00  0.00            
ATOM   4271  R3  CHO   594     196.204 129.624  29.487  1.00  0.00            
ATOM   4272  R4  CHO   594     196.304 126.774  30.187  1.00  0.00            
ATOM   4273  R5  CHO   594     195.454 128.374  31.387  1.00  0.00            
ATOM   4274  C1  CHO   594     198.055 127.074  33.837  1.00  0.00           C
ATOM   4275  C2  CHO   594     199.855 124.274  35.287  1.00  0.00           C
ATOM   4276  ROH CHO   595      91.004 123.324  32.787  1.00  0.00            
ATOM   4277  R1  CHO   595      88.455 124.024  31.837  1.00  0.00            
ATOM   4278  R2  CHO   595      87.005 122.424  30.087  1.00  0.00            
ATOM   4279  R3  CHO   595      85.105 122.674  32.037  1.00  0.00            
ATOM   4280  R4  CHO   595      83.604 122.174  29.537  1.00  0.00            
ATOM   4281  R5  CHO   595      83.305 123.824  30.937  1.00  0.00            
ATOM   4282  C1  CHO   595      79.804 122.324  30.987  1.00  0.00           C
ATOM   4283  C2  CHO   595      77.055 123.874  30.937  1.00  0.00           C
ATOM   4284  ROH CHO   596      98.405  26.074  36.587  1.00  0.00            
ATOM   4285  R1  CHO   596      97.155  28.224  35.237  1.00  0.00            
ATOM   4286  R2  CHO   596      94.404  28.624  35.287  1.00  0.00            
ATOM   4287  R3  CHO   596      95.105  31.074  36.137  1.00  0.00            
ATOM   4288  R4  CHO   596      92.454  31.424  34.987  1.00  0.00            
ATOM   4289  R5  CHO   596      94.255  32.574  34.487  1.00  0.00            
ATOM   4290  C1  CHO   596      92.005  35.424  35.637  1.00  0.00           C
ATOM   4291  C2  CHO   596      93.704  39.824  36.587  1.00  0.00           C
ATOM   4292  ROH CHO   597      83.005 140.824  28.187  1.00  0.00            
ATOM   4293  R1  CHO   597      82.954 139.024  30.337  1.00  0.00            
ATOM   4294  R2  CHO   597      83.704 136.374  30.087  1.00  0.00            
ATOM   4295  R3  CHO   597      85.405 136.974  32.137  1.00  0.00            
ATOM   4296  R4  CHO   597      84.954 134.074  32.287  1.00  0.00            
ATOM   4297  R5  CHO   597      84.705 135.524  33.887  1.00  0.00            
ATOM   4298  C1  CHO   597      87.304 133.274  35.537  1.00  0.00           C
ATOM   4299  C2  CHO   597      86.954 132.574  38.987  1.00  0.00           C
ATOM   4300  ROH CHO   598     143.505 151.074  16.537  1.00  0.00            
ATOM   4301  R1  CHO   598     141.604 150.624  18.587  1.00  0.00            
ATOM   4302  R2  CHO   598     139.704 148.624  18.387  1.00  0.00            
ATOM   4303  R3  CHO   598     140.755 147.874  20.787  1.00  0.00            
ATOM   4304  R4  CHO   598     138.054 146.724  20.787  1.00  0.00            
ATOM   4305  R5  CHO   598     138.954 147.974  22.337  1.00  0.00            
ATOM   4306  C1  CHO   598     138.104 144.874  24.387  1.00  0.00           C
ATOM   4307  C2  CHO   598     138.255 141.824  26.537  1.00  0.00           C
ATOM   4308  ROH CHO   599      68.704 179.324  31.387  1.00  0.00            
ATOM   4309  R1  CHO   599      67.605 178.424  28.937  1.00  0.00            
ATOM   4310  R2  CHO   599      65.354 176.774  28.837  1.00  0.00            
ATOM   4311  R3  CHO   599      64.404 178.774  27.237  1.00  0.00            
ATOM   4312  R4  CHO   599      63.154 176.324  26.237  1.00  0.00            
ATOM   4313  R5  CHO   599      64.304 177.774  25.037  1.00  0.00            
ATOM   4314  C1  CHO   599      60.954 177.874  23.187  1.00  0.00           C
ATOM   4315  C2  CHO   599      57.154 179.474  23.287  1.00  0.00           C
ATOM   4316  ROH CHO   600     219.305 115.474  31.337  1.00  0.00            
ATOM   4317  R1  CHO   600     220.255 115.774  33.987  1.00  0.00            
ATOM   4318  R2  CHO   600     219.254 114.374  36.137  1.00  0.00            
ATOM   4319  R3  CHO   600     221.854 113.724  36.537  1.00  0.00            
ATOM   4320  R4  CHO   600     220.404 112.324  38.687  1.00  0.00            
ATOM   4321  R5  CHO   600     222.104 113.674  38.887  1.00  0.00            
ATOM   4322  C1  CHO   600     223.555 110.524  40.487  1.00  0.00           C
ATOM   4323  C2  CHO   600     225.454 110.224  44.287  1.00  0.00           C
ATOM   4324  ROH CHO   601      56.805  87.774  29.587  1.00  0.00            
ATOM   4325  R1  CHO   601      57.905  89.524  31.537  1.00  0.00            
ATOM   4326  R2  CHO   601      58.405  92.174  31.087  1.00  0.00            
ATOM   4327  R3  CHO   601      56.905  92.474  33.337  1.00  0.00            
ATOM   4328  R4  CHO   601      58.355  95.024  33.037  1.00  0.00            
ATOM   4329  R5  CHO   601      58.355  93.774  34.837  1.00  0.00            
ATOM   4330  C1  CHO   601      56.955  96.974  36.337  1.00  0.00           C
ATOM   4331  C2  CHO   601      58.555  98.774  38.487  1.00  0.00           C
ATOM   4332  ROH CHO   602      82.804  75.574  50.537  1.00  0.00            
ATOM   4333  R1  CHO   602      83.255  76.374  47.837  1.00  0.00            
ATOM   4334  R2  CHO   602      84.204  78.874  47.187  1.00  0.00            
ATOM   4335  R3  CHO   602      86.104  77.424  45.887  1.00  0.00            
ATOM   4336  R4  CHO   602      86.954  80.224  45.537  1.00  0.00            
ATOM   4337  R5  CHO   602      86.655  78.774  43.987  1.00  0.00            
ATOM   4338  C1  CHO   602      90.304  79.674  43.387  1.00  0.00           C
ATOM   4339  C2  CHO   602      90.854  78.824  39.637  1.00  0.00           C
ATOM   4340  ROH CHO   603      89.904 166.674  22.087  1.00  0.00            
ATOM   4341  R1  CHO   603      87.704 165.574  23.487  1.00  0.00            
ATOM   4342  R2  CHO   603      87.055 162.874  23.337  1.00  0.00            
ATOM   4343  R3  CHO   603      87.205 163.024  26.037  1.00  0.00            
ATOM   4344  R4  CHO   603      85.255 160.924  25.537  1.00  0.00            
ATOM   4345  R5  CHO   603      84.954 162.674  26.787  1.00  0.00            
ATOM   4346  C1  CHO   603      84.354 159.874  29.337  1.00  0.00           C
ATOM   4347  C2  CHO   603      82.654 159.374  33.937  1.00  0.00           C
ATOM   4348  ROH CHO   604      39.705   9.674  38.187  1.00  0.00            
ATOM   4349  R1  CHO   604      37.455   8.674  36.787  1.00  0.00            
ATOM   4350  R2  CHO   604      37.155   6.024  36.187  1.00  0.00            
ATOM   4351  R3  CHO   604      34.755   6.374  37.437  1.00  0.00            
ATOM   4352  R4  CHO   604      34.655   3.624  36.387  1.00  0.00            
ATOM   4353  R5  CHO   604      33.205   5.224  36.037  1.00  0.00            
ATOM   4354  C1  CHO   604      30.955   2.574  37.637  1.00  0.00           C
ATOM   4355  C2  CHO   604      27.555   3.224  38.787  1.00  0.00           C
ATOM   4356  ROH CHO   605     188.904 160.374  33.687  1.00  0.00            
ATOM   4357  R1  CHO   605     186.905 161.674  32.137  1.00  0.00            
ATOM   4358  R2  CHO   605     184.254 160.924  32.187  1.00  0.00            
ATOM   4359  R3  CHO   605     183.855 163.574  32.787  1.00  0.00            
ATOM   4360  R4  CHO   605     181.754 162.924  30.837  1.00  0.00            
ATOM   4361  R5  CHO   605     183.204 164.524  30.687  1.00  0.00            
ATOM   4362  C1  CHO   605     179.954 166.524  30.587  1.00  0.00           C
ATOM   4363  C2  CHO   605     176.055 166.974  31.487  1.00  0.00           C
ATOM   4364  ROH CHO   606      46.604 219.424  49.487  1.00  0.00            
ATOM   4365  R1  CHO   606      46.604 221.224  47.287  1.00  0.00            
ATOM   4366  R2  CHO   606      47.605 220.524  44.837  1.00  0.00            
ATOM   4367  R3  CHO   606      45.155 221.374  43.987  1.00  0.00            
ATOM   4368  R4  CHO   606      46.755 221.174  41.537  1.00  0.00            
ATOM   4369  R5  CHO   606      45.605 222.924  42.187  1.00  0.00            
ATOM   4370  C1  CHO   606      43.955 222.324  38.837  1.00  0.00           C
ATOM   4371  C2  CHO   606      43.855 225.524  37.137  1.00  0.00           C
ATOM   4372  ROH CHO   607     202.055 146.724  25.437  1.00  0.00            
ATOM   4373  R1  CHO   607     200.005 145.174  26.737  1.00  0.00            
ATOM   4374  R2  CHO   607     200.354 142.574  27.487  1.00  0.00            
ATOM   4375  R3  CHO   607     199.604 143.474  29.887  1.00  0.00            
ATOM   4376  R4  CHO   607     199.154 140.624  30.037  1.00  0.00            
ATOM   4377  R5  CHO   607     197.704 142.174  30.487  1.00  0.00            
ATOM   4378  C1  CHO   607     197.704 140.324  33.837  1.00  0.00           C
ATOM   4379  C2  CHO   607     195.354 140.374  37.187  1.00  0.00           C
ATOM   4380  ROH CHO   608      59.305  78.524  32.087  1.00  0.00            
ATOM   4381  R1  CHO   608      59.055  75.724  31.987  1.00  0.00            
ATOM   4382  R2  CHO   608      59.655  74.224  29.737  1.00  0.00            
ATOM   4383  R3  CHO   608      61.255  72.874  31.437  1.00  0.00            
ATOM   4384  R4  CHO   608      60.855  71.024  29.187  1.00  0.00            
ATOM   4385  R5  CHO   608      60.505  70.574  31.287  1.00  0.00            
ATOM   4386  C1  CHO   608      63.054  67.874  30.487  1.00  0.00           C
ATOM   4387  C2  CHO   608      62.404  64.424  31.287  1.00  0.00           C
ATOM   4388  ROH CHO   609      17.605 153.674  34.337  1.00  0.00            
ATOM   4389  R1  CHO   609      16.655 151.324  35.587  1.00  0.00            
ATOM   4390  R2  CHO   609      14.355 151.274  37.137  1.00  0.00            
ATOM   4391  R3  CHO   609      13.655 149.274  35.437  1.00  0.00            
ATOM   4392  R4  CHO   609      11.955 148.874  37.837  1.00  0.00            
ATOM   4393  R5  CHO   609      13.255 147.374  36.887  1.00  0.00            
ATOM   4394  C1  CHO   609       9.905 145.574  36.687  1.00  0.00           C
ATOM   4395  C2  CHO   609       7.505 142.724  38.237  1.00  0.00           C
ATOM   4396  ROH CHO   610      54.205 159.824  38.537  1.00  0.00            
ATOM   4397  R1  CHO   610      52.055 159.024  40.137  1.00  0.00            
ATOM   4398  R2  CHO   610      49.555 160.274  40.087  1.00  0.00            
ATOM   4399  R3  CHO   610      48.655 157.774  39.637  1.00  0.00            
ATOM   4400  R4  CHO   610      46.305 159.224  40.637  1.00  0.00            
ATOM   4401  R5  CHO   610      47.105 157.374  41.387  1.00  0.00            
ATOM   4402  C1  CHO   610      43.555 156.274  40.487  1.00  0.00           C
ATOM   4403  C2  CHO   610      42.955 155.624  43.837  1.00  0.00           C
ATOM   4404  ROH CHO   611      74.655 170.024  34.487  1.00  0.00            
ATOM   4405  R1  CHO   611      72.254 170.174  33.037  1.00  0.00            
ATOM   4406  R2  CHO   611      70.854 172.574  32.737  1.00  0.00            
ATOM   4407  R3  CHO   611      71.054 171.974  30.087  1.00  0.00            
ATOM   4408  R4  CHO   611      69.155 174.224  30.187  1.00  0.00            
ATOM   4409  R5  CHO   611      68.855 172.274  29.237  1.00  0.00            
ATOM   4410  C1  CHO   611      68.405 174.624  26.237  1.00  0.00           C
ATOM   4411  C2  CHO   611      69.054 177.374  23.437  1.00  0.00           C
ATOM   4412  ROH CHO   612     135.554 124.324  25.437  1.00  0.00            
ATOM   4413  R1  CHO   612     134.454 126.924  25.637  1.00  0.00            
ATOM   4414  R2  CHO   612     136.005 129.224  25.587  1.00  0.00            
ATOM   4415  R3  CHO   612     134.304 129.924  23.587  1.00  0.00            
ATOM   4416  R4  CHO   612     134.755 132.374  25.137  1.00  0.00            
ATOM   4417  R5  CHO   612     132.805 131.474  24.637  1.00  0.00            
ATOM   4418  C1  CHO   612     132.354 134.924  23.037  1.00  0.00           C
ATOM   4419  C2  CHO   612     131.704 137.874  23.737  1.00  0.00           C
ATOM   4420  ROH CHO   613      78.654 114.074  43.987  1.00  0.00            
ATOM   4421  R1  CHO   613      79.655 112.324  41.987  1.00  0.00            
ATOM   4422  R2  CHO   613      78.554 112.174  39.437  1.00  0.00            
ATOM   4423  R3  CHO   613      81.104 112.624  38.687  1.00  0.00            
ATOM   4424  R4  CHO   613      79.804 111.674  36.237  1.00  0.00            
ATOM   4425  R5  CHO   613      81.604 110.874  37.137  1.00  0.00            
ATOM   4426  C1  CHO   613      82.905 111.824  33.687  1.00  0.00           C
ATOM   4427  C2  CHO   613      86.104 112.174  31.887  1.00  0.00           C
ATOM   4428  ROH CHO   614     202.255 186.474  36.087  1.00  0.00            
ATOM   4429  R1  CHO   614     203.755 184.224  36.837  1.00  0.00            
ATOM   4430  R2  CHO   614     204.855 183.924  39.337  1.00  0.00            
ATOM   4431  R3  CHO   614     203.505 181.574  39.337  1.00  0.00            
ATOM   4432  R4  CHO   614     205.204 181.474  41.687  1.00  0.00            
ATOM   4433  R5  CHO   614     205.105 179.974  40.087  1.00  0.00            
ATOM   4434  C1  CHO   614     204.155 177.774  43.087  1.00  0.00           C
ATOM   4435  C2  CHO   614     205.354 177.574  45.437  1.00  0.00           C
ATOM   4436  ROH CHO   615      81.054 140.524  35.137  1.00  0.00            
ATOM   4437  R1  CHO   615      79.155 140.324  37.237  1.00  0.00            
ATOM   4438  R2  CHO   615      76.954 138.674  37.137  1.00  0.00            
ATOM   4439  R3  CHO   615      77.954 137.674  39.437  1.00  0.00            
ATOM   4440  R4  CHO   615      75.055 137.224  39.637  1.00  0.00            
ATOM   4441  R5  CHO   615      76.305 138.274  41.087  1.00  0.00            
ATOM   4442  C1  CHO   615      74.904 135.474  43.287  1.00  0.00           C
ATOM   4443  C2  CHO   615      72.704 134.674  46.837  1.00  0.00           C
ATOM   4444  ROH CHO   616      92.205 132.524  32.487  1.00  0.00            
ATOM   4445  R1  CHO   616      92.404 130.474  34.437  1.00  0.00            
ATOM   4446  R2  CHO   616      90.405 129.924  36.237  1.00  0.00            
ATOM   4447  R3  CHO   616      90.704 127.424  35.237  1.00  0.00            
ATOM   4448  R4  CHO   616      88.704 127.124  37.387  1.00  0.00            
ATOM   4449  R5  CHO   616      90.554 125.974  37.187  1.00  0.00            
ATOM   4450  C1  CHO   616      88.005 123.174  37.137  1.00  0.00           C
ATOM   4451  C2  CHO   616      85.154 121.224  36.487  1.00  0.00           C
ATOM   4452  ROH CHO   617     111.204  91.724  42.837  1.00  0.00            
ATOM   4453  R1  CHO   617     109.954  89.374  43.837  1.00  0.00            
ATOM   4454  R2  CHO   617     107.854  88.124  42.487  1.00  0.00            
ATOM   4455  R3  CHO   617     109.505  85.924  42.687  1.00  0.00            
ATOM   4456  R4  CHO   617     106.904  85.024  43.687  1.00  0.00            
ATOM   4457  R5  CHO   617     108.805  84.874  44.687  1.00  0.00            
ATOM   4458  C1  CHO   617     107.854  81.174  44.537  1.00  0.00           C
ATOM   4459  C2  CHO   617     105.405  78.474  45.887  1.00  0.00           C
ATOM   4460  ROH CHO   618     200.805 214.324  34.637  1.00  0.00            
ATOM   4461  R1  CHO   618     200.154 211.824  33.537  1.00  0.00            
ATOM   4462  R2  CHO   618     201.854 210.424  31.887  1.00  0.00            
ATOM   4463  R3  CHO   618     201.505 208.424  33.687  1.00  0.00            
ATOM   4464  R4  CHO   618     202.155 207.024  31.187  1.00  0.00            
ATOM   4465  R5  CHO   618     200.404 206.674  32.487  1.00  0.00            
ATOM   4466  C1  CHO   618     201.954 203.224  32.537  1.00  0.00           C
ATOM   4467  C2  CHO   618     201.355 200.624  35.237  1.00  0.00           C
ATOM   4468  ROH CHO   619      67.005 225.324  39.137  1.00  0.00            
ATOM   4469  R1  CHO   619      68.405 223.424  37.637  1.00  0.00            
ATOM   4470  R2  CHO   619      69.404 223.974  35.087  1.00  0.00            
ATOM   4471  R3  CHO   619      71.755 223.124  36.187  1.00  0.00            
ATOM   4472  R4  CHO   619      71.554 221.674  33.637  1.00  0.00            
ATOM   4473  R5  CHO   619      71.854 220.824  35.637  1.00  0.00            
ATOM   4474  C1  CHO   619      74.954 219.524  33.837  1.00  0.00           C
ATOM   4475  C2  CHO   619      77.905 217.224  33.437  1.00  0.00           C
ATOM   4476  ROH CHO   620     109.604   1.724  36.287  1.00  0.00            
ATOM   4477  R1  CHO   620     111.804   1.274  34.587  1.00  0.00            
ATOM   4478  R2  CHO   620     112.454   2.924  32.437  1.00  0.00            
ATOM   4479  R3  CHO   620     114.854   3.024  33.687  1.00  0.00            
ATOM   4480  R4  CHO   620     115.454   3.524  30.837  1.00  0.00            
ATOM   4481  R5  CHO   620     116.355   2.024  32.137  1.00  0.00            
ATOM   4482  C1  CHO   620     119.454   3.974  31.087  1.00  0.00           C
ATOM   4483  C2  CHO   620     119.255   3.174  27.987  1.00  0.00           C
ATOM   4484  ROH CHO   621     149.104 200.374  23.437  1.00  0.00            
ATOM   4485  R1  CHO   621     150.654 201.674  25.387  1.00  0.00            
ATOM   4486  R2  CHO   621     151.404 200.424  27.737  1.00  0.00            
ATOM   4487  R3  CHO   621     153.904 201.174  26.987  1.00  0.00            
ATOM   4488  R4  CHO   621     154.254 199.974  29.637  1.00  0.00            
ATOM   4489  R5  CHO   621     154.954 201.924  28.987  1.00  0.00            
ATOM   4490  C1  CHO   621     158.305 200.374  29.987  1.00  0.00           C
ATOM   4491  C2  CHO   621     159.454 199.974  33.437  1.00  0.00           C
ATOM   4492  ROH CHO   622     137.305 127.974  31.487  1.00  0.00            
ATOM   4493  R1  CHO   622     135.005 127.724  29.837  1.00  0.00            
ATOM   4494  R2  CHO   622     132.454 127.624  30.837  1.00  0.00            
ATOM   4495  R3  CHO   622     132.005 129.674  29.137  1.00  0.00            
ATOM   4496  R4  CHO   622     129.354 128.674  29.737  1.00  0.00            
ATOM   4497  R5  CHO   622     130.204 128.924  27.737  1.00  0.00            
ATOM   4498  C1  CHO   622     127.155 131.224  27.437  1.00  0.00           C
ATOM   4499  C2  CHO   622     123.904 133.674  25.587  1.00  0.00           C
ATOM   4500  ROH CHO   623      54.455  98.924  32.037  1.00  0.00            
ATOM   4501  R1  CHO   623      54.355  96.324  30.987  1.00  0.00            
ATOM   4502  R2  CHO   623      53.355  95.774  28.437  1.00  0.00            
ATOM   4503  R3  CHO   623      55.755  94.574  28.137  1.00  0.00            
ATOM   4504  R4  CHO   623      54.005  93.174  26.287  1.00  0.00            
ATOM   4505  R5  CHO   623      55.255  92.274  27.787  1.00  0.00            
ATOM   4506  C1  CHO   623      56.655  90.574  24.687  1.00  0.00           C
ATOM   4507  C2  CHO   623      59.905  89.074  26.587  1.00  0.00           C
ATOM   4508  ROH CHO   624     104.854 120.624  33.837  1.00  0.00            
ATOM   4509  R1  CHO   624     107.104 122.024  34.937  1.00  0.00            
ATOM   4510  R2  CHO   624     108.654 123.724  33.387  1.00  0.00            
ATOM   4511  R3  CHO   624     108.054 125.524  35.387  1.00  0.00            
ATOM   4512  R4  CHO   624     110.604 126.474  34.287  1.00  0.00            
ATOM   4513  R5  CHO   624     110.204 126.024  36.387  1.00  0.00            
ATOM   4514  C1  CHO   624     111.204 129.674  36.687  1.00  0.00           C
ATOM   4515  C2  CHO   624     113.405 133.124  37.937  1.00  0.00           C
ATOM   4516  ROH CHO   625     176.704 149.124  28.937  1.00  0.00            
ATOM   4517  R1  CHO   625     175.504 146.824  27.787  1.00  0.00            
ATOM   4518  R2  CHO   625     174.354 144.774  29.237  1.00  0.00            
ATOM   4519  R3  CHO   625     172.155 145.324  27.737  1.00  0.00            
ATOM   4520  R4  CHO   625     171.655 142.674  28.887  1.00  0.00            
ATOM   4521  R5  CHO   625     171.554 143.274  26.787  1.00  0.00            
ATOM   4522  C1  CHO   625     168.004 141.974  27.237  1.00  0.00           C
ATOM   4523  C2  CHO   625     166.105 138.724  25.287  1.00  0.00           C
ATOM   4524  ROH CHO   626     104.954  19.274  40.437  1.00  0.00            
ATOM   4525  R1  CHO   626     105.454  21.174  38.387  1.00  0.00            
ATOM   4526  R2  CHO   626     107.954  21.574  37.337  1.00  0.00            
ATOM   4527  R3  CHO   626     106.704  21.074  34.987  1.00  0.00            
ATOM   4528  R4  CHO   626     108.954  22.874  34.287  1.00  0.00            
ATOM   4529  R5  CHO   626     106.854  23.124  33.787  1.00  0.00            
ATOM   4530  C1  CHO   626     108.305  23.124  30.287  1.00  0.00           C
ATOM   4531  C2  CHO   626     110.204  24.674  28.287  1.00  0.00           C
ATOM   4532  ROH CHO   627     151.654 153.124  33.637  1.00  0.00            
ATOM   4533  R1  CHO   627     152.605 154.174  31.187  1.00  0.00            
ATOM   4534  R2  CHO   627     150.905 154.674  29.037  1.00  0.00            
ATOM   4535  R3  CHO   627     152.005 157.124  29.187  1.00  0.00            
ATOM   4536  R4  CHO   627     151.854 156.574  26.337  1.00  0.00            
ATOM   4537  R5  CHO   627     153.604 157.174  27.437  1.00  0.00            
ATOM   4538  C1  CHO   627     153.405 160.024  24.837  1.00  0.00           C
ATOM   4539  C2  CHO   627     152.904 159.174  21.437  1.00  0.00           C
ATOM   4540  ROH CHO   628     199.655  18.274  35.837  1.00  0.00            
ATOM   4541  R1  CHO   628     199.005  15.524  36.037  1.00  0.00            
ATOM   4542  R2  CHO   628     199.904  13.924  38.087  1.00  0.00            
ATOM   4543  R3  CHO   628     197.255  13.374  38.437  1.00  0.00            
ATOM   4544  R4  CHO   628     198.654  11.174  39.737  1.00  0.00            
ATOM   4545  R5  CHO   628     197.104  11.024  38.187  1.00  0.00            
ATOM   4546  C1  CHO   628     195.454   9.024  40.987  1.00  0.00           C
ATOM   4547  C2  CHO   628     195.854   5.674  40.487  1.00  0.00           C
ATOM   4548  ROH CHO   629     189.104 112.374  24.887  1.00  0.00            
ATOM   4549  R1  CHO   629     190.504 110.174  25.937  1.00  0.00            
ATOM   4550  R2  CHO   629     189.655 108.774  28.137  1.00  0.00            
ATOM   4551  R3  CHO   629     189.904 106.624  26.437  1.00  0.00            
ATOM   4552  R4  CHO   629     190.255 105.524  29.137  1.00  0.00            
ATOM   4553  R5  CHO   629     191.604 105.324  27.437  1.00  0.00            
ATOM   4554  C1  CHO   629     190.854 101.624  28.137  1.00  0.00           C
ATOM   4555  C2  CHO   629     192.104 101.924  32.037  1.00  0.00           C
ATOM   4556  ROH CHO   630     173.204 119.024  18.637  1.00  0.00            
ATOM   4557  R1  CHO   630     173.755 116.274  19.037  1.00  0.00            
ATOM   4558  R2  CHO   630     174.054 115.124  21.537  1.00  0.00            
ATOM   4559  R3  CHO   630     172.155 113.424  20.587  1.00  0.00            
ATOM   4560  R4  CHO   630     173.954 111.774  22.187  1.00  0.00            
ATOM   4561  R5  CHO   630     173.354 111.424  20.137  1.00  0.00            
ATOM   4562  C1  CHO   630     172.055 108.174  21.737  1.00  0.00           C
ATOM   4563  C2  CHO   630     174.005 105.374  20.937  1.00  0.00           C
ATOM   4564  ROH CHO   631      14.555   0.624  41.287  1.00  0.00            
ATOM   4565  R1  CHO   631      13.555  -0.026  38.687  1.00  0.00            
ATOM   4566  R2  CHO   631      11.955   1.674  37.287  1.00  0.00            
ATOM   4567  R3  CHO   631      13.805   1.324  35.337  1.00  0.00            
ATOM   4568  R4  CHO   631      11.255   1.024  33.937  1.00  0.00            
ATOM   4569  R5  CHO   631      12.905  -0.376  33.937  1.00  0.00            
ATOM   4570  C1  CHO   631      12.605   0.324  30.187  1.00  0.00           C
ATOM   4571  C2  CHO   631      10.605  -1.026  29.087  1.00  0.00           C
ATOM   4572  ROH CHO   632     129.555 107.774  32.287  1.00  0.00            
ATOM   4573  R1  CHO   632     130.704 109.174  34.487  1.00  0.00            
ATOM   4574  R2  CHO   632     131.355 111.874  34.337  1.00  0.00            
ATOM   4575  R3  CHO   632     129.805 112.024  36.537  1.00  0.00            
ATOM   4576  R4  CHO   632     131.005 114.724  36.287  1.00  0.00            
ATOM   4577  R5  CHO   632     131.055 113.424  38.037  1.00  0.00            
ATOM   4578  C1  CHO   632     129.354 116.474  39.537  1.00  0.00           C
ATOM   4579  C2  CHO   632     130.755 119.024  38.987  1.00  0.00           C
ATOM   4580  ROH CHO   633     177.905  50.124  32.137  1.00  0.00            
ATOM   4581  R1  CHO   633     178.755  47.624  31.087  1.00  0.00            
ATOM   4582  R2  CHO   633     178.354  45.224  32.387  1.00  0.00            
ATOM   4583  R3  CHO   633     177.104  44.624  30.037  1.00  0.00            
ATOM   4584  R4  CHO   633     177.554  42.074  31.437  1.00  0.00            
ATOM   4585  R5  CHO   633     178.204  42.574  29.387  1.00  0.00            
ATOM   4586  C1  CHO   633     176.005  39.524  28.687  1.00  0.00           C
ATOM   4587  C2  CHO   633     174.005  36.874  28.287  1.00  0.00           C
ATOM   4588  ROH CHO   634     196.154  81.524  27.787  1.00  0.00            
ATOM   4589  R1  CHO   634     198.155  79.874  28.937  1.00  0.00            
ATOM   4590  R2  CHO   634     200.805  80.724  29.137  1.00  0.00            
ATOM   4591  R3  CHO   634     200.454  80.124  31.737  1.00  0.00            
ATOM   4592  R4  CHO   634     203.305  79.574  31.237  1.00  0.00            
ATOM   4593  R5  CHO   634     201.854  78.224  32.137  1.00  0.00            
ATOM   4594  C1  CHO   634     204.454  78.374  34.937  1.00  0.00           C
ATOM   4595  C2  CHO   634     208.104  77.074  35.637  1.00  0.00           C
ATOM   4596  ROH CHO   635     119.754 147.374  25.437  1.00  0.00            
ATOM   4597  R1  CHO   635     121.954 148.474  26.837  1.00  0.00            
ATOM   4598  R2  CHO   635     121.704 149.724  29.287  1.00  0.00            
ATOM   4599  R3  CHO   635     123.604 147.924  29.987  1.00  0.00            
ATOM   4600  R4  CHO   635     124.054 150.274  31.737  1.00  0.00            
ATOM   4601  R5  CHO   635     125.554 149.274  30.487  1.00  0.00            
ATOM   4602  C1  CHO   635     127.254 148.874  33.887  1.00  0.00           C
ATOM   4603  C2  CHO   635     127.905 150.624  36.887  1.00  0.00           C
ATOM   4604  ROH CHO   636      12.854 115.024  43.037  1.00  0.00            
ATOM   4605  R1  CHO   636      14.455 113.374  41.387  1.00  0.00            
ATOM   4606  R2  CHO   636      15.455 110.924  42.187  1.00  0.00            
ATOM   4607  R3  CHO   636      14.255 110.074  39.937  1.00  0.00            
ATOM   4608  R4  CHO   636      16.505 108.224  40.337  1.00  0.00            
ATOM   4609  R5  CHO   636      16.055 109.374  38.537  1.00  0.00            
ATOM   4610  C1  CHO   636      15.955 105.824  37.087  1.00  0.00           C
ATOM   4611  C2  CHO   636      18.655 103.424  35.537  1.00  0.00           C
ATOM   4612  ROH CHO   637      46.355  27.724  41.037  1.00  0.00            
ATOM   4613  R1  CHO   637      48.005  29.824  41.987  1.00  0.00            
ATOM   4614  R2  CHO   637      50.605  29.424  42.787  1.00  0.00            
ATOM   4615  R3  CHO   637      51.155  31.424  41.037  1.00  0.00            
ATOM   4616  R4  CHO   637      53.555  31.274  42.687  1.00  0.00            
ATOM   4617  R5  CHO   637      52.355  33.074  42.287  1.00  0.00            
ATOM   4618  C1  CHO   637      55.755  34.174  40.937  1.00  0.00           C
ATOM   4619  C2  CHO   637      57.255  37.024  41.487  1.00  0.00           C
ATOM   4620  ROH CHO   638      31.604 176.974  42.737  1.00  0.00            
ATOM   4621  R1  CHO   638      30.805 178.074  40.237  1.00  0.00            
ATOM   4622  R2  CHO   638      29.055 180.174  40.037  1.00  0.00            
ATOM   4623  R3  CHO   638      31.055 181.324  38.587  1.00  0.00            
ATOM   4624  R4  CHO   638      28.705 181.374  36.787  1.00  0.00            
ATOM   4625  R5  CHO   638      30.655 180.524  36.337  1.00  0.00            
ATOM   4626  C1  CHO   638      30.405 183.124  33.537  1.00  0.00           C
ATOM   4627  C2  CHO   638      30.105 186.274  30.337  1.00  0.00           C
ATOM   4628  ROH CHO   639     139.404   7.074  32.787  1.00  0.00            
ATOM   4629  R1  CHO   639     137.954   7.374  35.237  1.00  0.00            
ATOM   4630  R2  CHO   639     138.604   5.974  37.537  1.00  0.00            
ATOM   4631  R3  CHO   639     138.704   8.474  38.637  1.00  0.00            
ATOM   4632  R4  CHO   639     138.405   6.674  40.937  1.00  0.00            
ATOM   4633  R5  CHO   639     137.155   8.374  40.437  1.00  0.00            
ATOM   4634  C1  CHO   639     138.355   9.424  43.887  1.00  0.00           C
ATOM   4635  C2  CHO   639     135.954  11.674  44.687  1.00  0.00           C
ATOM   4636  ROH CHO   640     194.505  97.774  28.737  1.00  0.00            
ATOM   4637  R1  CHO   640     194.005  95.074  28.087  1.00  0.00            
ATOM   4638  R2  CHO   640     192.854  93.324  29.887  1.00  0.00            
ATOM   4639  R3  CHO   640     191.105  92.924  27.837  1.00  0.00            
ATOM   4640  R4  CHO   640     190.704  90.624  29.637  1.00  0.00            
ATOM   4641  R5  CHO   640     191.154  90.524  27.487  1.00  0.00            
ATOM   4642  C1  CHO   640     187.804  88.674  27.537  1.00  0.00           C
ATOM   4643  C2  CHO   640     187.055  86.224  29.087  1.00  0.00           C
ATOM   4644  ROH CHO   641      52.005  51.174  38.987  1.00  0.00            
ATOM   4645  R1  CHO   641      49.855  51.524  37.187  1.00  0.00            
ATOM   4646  R2  CHO   641      48.705  49.474  35.787  1.00  0.00            
ATOM   4647  R3  CHO   641      46.405  50.374  36.887  1.00  0.00            
ATOM   4648  R4  CHO   641      45.605  48.024  35.337  1.00  0.00            
ATOM   4649  R5  CHO   641      44.755  50.024  35.237  1.00  0.00            
ATOM   4650  C1  CHO   641      41.604  48.074  36.137  1.00  0.00           C
ATOM   4651  C2  CHO   641      38.405  45.474  36.187  1.00  0.00           C
ATOM   4652  ROH CHO   642      46.455 118.074  33.837  1.00  0.00            
ATOM   4653  R1  CHO   642      45.505 115.374  33.637  1.00  0.00            
ATOM   4654  R2  CHO   642      42.854 114.724  34.087  1.00  0.00            
ATOM   4655  R3  CHO   642      43.105 113.624  31.587  1.00  0.00            
ATOM   4656  R4  CHO   642      40.955 112.074  32.887  1.00  0.00            
ATOM   4657  R5  CHO   642      42.705 111.274  31.937  1.00  0.00            
ATOM   4658  C1  CHO   642      40.005 109.524  29.887  1.00  0.00           C
ATOM   4659  C2  CHO   642      36.805 107.724  30.287  1.00  0.00           C
ATOM   4660  ROH CHO   643      92.354 171.074  30.837  1.00  0.00            
ATOM   4661  R1  CHO   643      90.354 172.974  30.187  1.00  0.00            
ATOM   4662  R2  CHO   643      90.304 174.274  27.737  1.00  0.00            
ATOM   4663  R3  CHO   643      87.755 173.274  27.637  1.00  0.00            
ATOM   4664  R4  CHO   643      87.854 175.374  25.537  1.00  0.00            
ATOM   4665  R5  CHO   643      86.404 175.224  27.187  1.00  0.00            
ATOM   4666  C1  CHO   643      84.005 175.074  24.187  1.00  0.00           C
ATOM   4667  C2  CHO   643      81.604 177.924  23.037  1.00  0.00           C
ATOM   4668  ROH CHO   644     103.405  11.024  44.287  1.00  0.00            
ATOM   4669  R1  CHO   644     103.805  10.374  41.537  1.00  0.00            
ATOM   4670  R2  CHO   644     103.255   7.874  40.537  1.00  0.00            
ATOM   4671  R3  CHO   644     101.704   9.274  38.787  1.00  0.00            
ATOM   4672  R4  CHO   644     101.704   6.524  37.737  1.00  0.00            
ATOM   4673  R5  CHO   644     102.254   8.324  36.637  1.00  0.00            
ATOM   4674  C1  CHO   644      99.354   7.024  34.487  1.00  0.00           C
ATOM   4675  C2  CHO   644      95.704   5.874  34.687  1.00  0.00           C
ATOM   4676  ROH CHO   645     196.304 122.524  26.637  1.00  0.00            
ATOM   4677  R1  CHO   645     197.755 123.874  24.637  1.00  0.00            
ATOM   4678  R2  CHO   645     197.305 126.524  24.037  1.00  0.00            
ATOM   4679  R3  CHO   645     199.954 126.724  24.387  1.00  0.00            
ATOM   4680  R4  CHO   645     199.154 129.424  23.537  1.00  0.00            
ATOM   4681  R5  CHO   645     200.755 128.174  22.637  1.00  0.00            
ATOM   4682  C1  CHO   645     202.755 131.274  23.637  1.00  0.00           C
ATOM   4683  C2  CHO   645     207.554 130.774  23.187  1.00  0.00           C
ATOM   4684  ROH CHO   646     136.154  64.924  34.137  1.00  0.00            
ATOM   4685  R1  CHO   646     137.055  62.224  34.337  1.00  0.00            
ATOM   4686  R2  CHO   646     137.704  60.724  32.087  1.00  0.00            
ATOM   4687  R3  CHO   646     140.055  60.374  33.437  1.00  0.00            
ATOM   4688  R4  CHO   646     139.904  58.124  31.587  1.00  0.00            
ATOM   4689  R5  CHO   646     140.204  58.024  33.737  1.00  0.00            
ATOM   4690  C1  CHO   646     143.405  56.274  32.537  1.00  0.00           C
ATOM   4691  C2  CHO   646     145.805  54.024  31.337  1.00  0.00           C
ATOM   4692  ROH CHO   647      93.255 150.824  30.137  1.00  0.00            
ATOM   4693  R1  CHO   647      90.604 151.824  29.937  1.00  0.00            
ATOM   4694  R2  CHO   647      90.055 154.524  29.987  1.00  0.00            
ATOM   4695  R3  CHO   647      88.805 153.974  27.637  1.00  0.00            
ATOM   4696  R4  CHO   647      87.205 156.124  28.837  1.00  0.00            
ATOM   4697  R5  CHO   647      86.454 154.224  28.137  1.00  0.00            
ATOM   4698  C1  CHO   647      84.404 156.574  25.987  1.00  0.00           C
ATOM   4699  C2  CHO   647      81.505 156.074  23.437  1.00  0.00           C
ATOM   4700  ROH CHO   648      45.105  30.624  36.937  1.00  0.00            
ATOM   4701  R1  CHO   648      47.705  31.524  37.537  1.00  0.00            
ATOM   4702  R2  CHO   648      48.955  33.524  36.137  1.00  0.00            
ATOM   4703  R3  CHO   648      49.255  34.624  38.587  1.00  0.00            
ATOM   4704  R4  CHO   648      50.705  36.424  36.787  1.00  0.00            
ATOM   4705  R5  CHO   648      51.455  35.474  38.587  1.00  0.00            
ATOM   4706  C1  CHO   648      52.005  39.124  39.537  1.00  0.00           C
ATOM   4707  C2  CHO   648      52.555  41.924  42.287  1.00  0.00           C
ATOM   4708  ROH CHO   649     101.305 158.024  42.487  1.00  0.00            
ATOM   4709  R1  CHO   649     102.155 158.024  39.787  1.00  0.00            
ATOM   4710  R2  CHO   649     101.204 156.124  37.987  1.00  0.00            
ATOM   4711  R3  CHO   649     100.505 158.324  36.537  1.00  0.00            
ATOM   4712  R4  CHO   649     100.204 156.124  34.637  1.00  0.00            
ATOM   4713  R5  CHO   649     101.355 157.924  34.337  1.00  0.00            
ATOM   4714  C1  CHO   649      98.954 158.224  31.387  1.00  0.00           C
ATOM   4715  C2  CHO   649      98.005 157.824  27.587  1.00  0.00           C
ATOM   4716  ROH CHO   650     142.805 208.974  40.137  1.00  0.00            
ATOM   4717  R1  CHO   650     141.954 211.474  41.137  1.00  0.00            
ATOM   4718  R2  CHO   650     142.155 213.824  39.637  1.00  0.00            
ATOM   4719  R3  CHO   650     139.505 213.974  40.187  1.00  0.00            
ATOM   4720  R4  CHO   650     140.105 216.424  38.687  1.00  0.00            
ATOM   4721  R5  CHO   650     139.154 216.324  40.637  1.00  0.00            
ATOM   4722  C1  CHO   650     136.454 218.124  38.587  1.00  0.00           C
ATOM   4723  C2  CHO   650     133.555 220.474  40.587  1.00  0.00           C
ATOM   4724  ROH CHO   651       9.905  37.024  39.537  1.00  0.00            
ATOM   4725  R1  CHO   651       8.055  35.274  40.887  1.00  0.00            
ATOM   4726  R2  CHO   651       5.405  35.174  40.237  1.00  0.00            
ATOM   4727  R3  CHO   651       5.855  32.524  39.937  1.00  0.00            
ATOM   4728  R4  CHO   651       3.105  32.674  40.937  1.00  0.00            
ATOM   4729  R5  CHO   651       4.755  31.524  41.837  1.00  0.00            
ATOM   4730  C1  CHO   651       2.255  28.724  41.137  1.00  0.00           C
ATOM   4731  C2  CHO   651      -1.245  27.074  42.287  1.00  0.00           C
ATOM   4732  ROH CHO   652       8.755 196.424  27.837  1.00  0.00            
ATOM   4733  R1  CHO   652      11.455 196.124  28.637  1.00  0.00            
ATOM   4734  R2  CHO   652      12.355 196.874  31.137  1.00  0.00            
ATOM   4735  R3  CHO   652      13.255 194.324  31.237  1.00  0.00            
ATOM   4736  R4  CHO   652      15.105 195.824  32.937  1.00  0.00            
ATOM   4737  R5  CHO   652      15.655 194.524  31.287  1.00  0.00            
ATOM   4738  C1  CHO   652      17.555 192.774  34.087  1.00  0.00           C
ATOM   4739  C2  CHO   652      20.405 193.174  37.187  1.00  0.00           C
ATOM   4740  ROH CHO   653      84.155 122.074  48.037  1.00  0.00            
ATOM   4741  R1  CHO   653      85.854 120.724  46.237  1.00  0.00            
ATOM   4742  R2  CHO   653      88.054 119.274  47.087  1.00  0.00            
ATOM   4743  R3  CHO   653      86.854 117.274  45.687  1.00  0.00            
ATOM   4744  R4  CHO   653      89.705 116.624  45.587  1.00  0.00            
ATOM   4745  R5  CHO   653      88.405 116.824  43.887  1.00  0.00            
ATOM   4746  C1  CHO   653      89.604 113.224  43.437  1.00  0.00           C
ATOM   4747  C2  CHO   653      93.005 110.224  43.087  1.00  0.00           C
ATOM   4748  ROH CHO   654      65.805 132.624  42.537  1.00  0.00            
ATOM   4749  R1  CHO   654      65.055 133.424  39.937  1.00  0.00            
ATOM   4750  R2  CHO   654      65.854 135.824  38.837  1.00  0.00            
ATOM   4751  R3  CHO   654      66.755 134.224  36.837  1.00  0.00            
ATOM   4752  R4  CHO   654      67.205 136.974  35.837  1.00  0.00            
ATOM   4753  R5  CHO   654      66.104 135.374  34.837  1.00  0.00            
ATOM   4754  C1  CHO   654      68.755 136.124  32.237  1.00  0.00           C
ATOM   4755  C2  CHO   654      67.005 137.024  28.637  1.00  0.00           C
ATOM   4756  NC3 DPP   655      52.854 107.724  51.037  1.00  0.00           N
ATOM   4757  PO4 DPP   655      54.455 105.274  54.487  1.00  0.00           P
ATOM   4758  GL1 DPP   655      55.705 103.174  50.587  1.00  0.00            
ATOM   4759  GL2 DPP   655      57.355 104.474  49.637  1.00  0.00            
ATOM   4760  C1A DPP   655      55.655 100.924  47.037  1.00  0.00           C
ATOM   4761  C2A DPP   655      52.905 102.524  42.837  1.00  0.00           C
ATOM   4762  C3A DPP   655      54.155 100.824  38.037  1.00  0.00           C
ATOM   4763  C4A DPP   655      55.305 103.524  34.487  1.00  0.00           C
ATOM   4764  C1B DPP   655      59.855 103.774  47.037  1.00  0.00           C
ATOM   4765  C2B DPP   655      62.654 100.424  44.437  1.00  0.00           C
ATOM   4766  C3B DPP   655      62.205  98.174  41.687  1.00  0.00           C
ATOM   4767  C4B DPP   655      62.854  99.674  36.737  1.00  0.00           C
ATOM   4768  NC3 DPP   656     141.204 166.774  47.837  1.00  0.00           N
ATOM   4769  PO4 DPP   656     138.454 169.974  45.887  1.00  0.00           P
ATOM   4770  GL1 DPP   656     136.804 173.524  42.437  1.00  0.00            
ATOM   4771  GL2 DPP   656     137.904 177.224  41.937  1.00  0.00            
ATOM   4772  C1A DPP   656     136.204 175.174  37.087  1.00  0.00           C
ATOM   4773  C2A DPP   656     135.905 175.024  32.687  1.00  0.00           C
ATOM   4774  C3A DPP   656     139.354 173.324  29.037  1.00  0.00           C
ATOM   4775  C4A DPP   656     142.654 174.774  26.087  1.00  0.00           C
ATOM   4776  C1B DPP   656     134.954 179.074  39.787  1.00  0.00           C
ATOM   4777  C2B DPP   656     132.404 178.374  36.387  1.00  0.00           C
ATOM   4778  C3B DPP   656     129.505 179.724  33.637  1.00  0.00           C
ATOM   4779  C4B DPP   656     127.454 181.624  30.337  1.00  0.00           C
ATOM   4780  NC3 DPP   657     187.104 101.274  52.837  1.00  0.00           N
ATOM   4781  PO4 DPP   657     190.055  98.724  53.187  1.00  0.00           P
ATOM   4782  GL1 DPP   657     188.755  97.224  49.537  1.00  0.00            
ATOM   4783  GL2 DPP   657     191.454  95.024  48.387  1.00  0.00            
ATOM   4784  C1A DPP   657     189.055  94.274  44.637  1.00  0.00           C
ATOM   4785  C2A DPP   657     188.654  93.774  39.287  1.00  0.00           C
ATOM   4786  C3A DPP   657     188.505  93.224  35.837  1.00  0.00           C
ATOM   4787  C4A DPP   657     187.155  93.324  31.637  1.00  0.00           C
ATOM   4788  C1B DPP   657     193.305  97.324  44.187  1.00  0.00           C
ATOM   4789  C2B DPP   657     191.404  99.924  40.187  1.00  0.00           C
ATOM   4790  C3B DPP   657     190.454  99.024  36.237  1.00  0.00           C
ATOM   4791  C4B DPP   657     190.854  96.624  32.937  1.00  0.00           C
ATOM   4792  NC3 DPP   658     217.954 114.574  51.837  1.00  0.00           N
ATOM   4793  PO4 DPP   658     217.905 110.324  53.487  1.00  0.00           P
ATOM   4794  GL1 DPP   658     220.555 107.074  50.387  1.00  0.00            
ATOM   4795  GL2 DPP   658     217.505 105.374  49.237  1.00  0.00            
ATOM   4796  C1A DPP   658     223.405 106.774  46.887  1.00  0.00           C
ATOM   4797  C2A DPP   658     224.955 105.624  41.837  1.00  0.00           C
ATOM   4798  C3A DPP   658     222.805 104.224  38.037  1.00  0.00           C
ATOM   4799  C4A DPP   658     222.455 103.524  34.687  1.00  0.00           C
ATOM   4800  C1B DPP   658     217.305 106.674  44.737  1.00  0.00           C
ATOM   4801  C2B DPP   658     219.505 107.024  40.387  1.00  0.00           C
ATOM   4802  C3B DPP   658     219.005 107.874  35.637  1.00  0.00           C
ATOM   4803  C4B DPP   658     219.104 110.574  32.837  1.00  0.00           C
ATOM   4804  NC3 DPP   659     146.055 189.374  53.637  1.00  0.00           N
ATOM   4805  PO4 DPP   659     146.005 185.474  50.887  1.00  0.00           P
ATOM   4806  GL1 DPP   659     147.204 186.924  47.087  1.00  0.00            
ATOM   4807  GL2 DPP   659     144.505 188.074  45.787  1.00  0.00            
ATOM   4808  C1A DPP   659     150.504 189.274  45.837  1.00  0.00           C
ATOM   4809  C2A DPP   659     151.404 192.124  43.537  1.00  0.00           C
ATOM   4810  C3A DPP   659     152.654 192.574  39.887  1.00  0.00           C
ATOM   4811  C4A DPP   659     151.055 194.474  35.487  1.00  0.00           C
ATOM   4812  C1B DPP   659     144.305 184.324  42.437  1.00  0.00           C
ATOM   4813  C2B DPP   659     143.954 182.424  38.537  1.00  0.00           C
ATOM   4814  C3B DPP   659     143.004 182.074  34.837  1.00  0.00           C
ATOM   4815  C4B DPP   659     143.654 182.374  30.737  1.00  0.00           C
ATOM   4816  NC3 DPP   660     163.155  79.324  52.287  1.00  0.00           N
ATOM   4817  PO4 DPP   660     160.005  82.974  53.137  1.00  0.00           P
ATOM   4818  GL1 DPP   660     159.954  82.274  49.037  1.00  0.00            
ATOM   4819  GL2 DPP   660     158.954  83.674  47.187  1.00  0.00            
ATOM   4820  C1A DPP   660     161.954  80.874  45.337  1.00  0.00           C
ATOM   4821  C2A DPP   660     158.454  79.274  41.287  1.00  0.00           C
ATOM   4822  C3A DPP   660     157.354  78.074  36.987  1.00  0.00           C
ATOM   4823  C4A DPP   660     155.504  78.474  32.937  1.00  0.00           C
ATOM   4824  C1B DPP   660     158.904  86.224  43.087  1.00  0.00           C
ATOM   4825  C2B DPP   660     157.005  88.824  39.987  1.00  0.00           C
ATOM   4826  C3B DPP   660     154.954  91.674  37.637  1.00  0.00           C
ATOM   4827  C4B DPP   660     152.005  91.424  34.237  1.00  0.00           C
ATOM   4828  NC3 DPP   661      64.404 121.774  51.887  1.00  0.00           N
ATOM   4829  PO4 DPP   661      60.855 122.274  52.187  1.00  0.00           P
ATOM   4830  GL1 DPP   661      59.055 121.274  47.787  1.00  0.00            
ATOM   4831  GL2 DPP   661      61.855 121.274  45.987  1.00  0.00            
ATOM   4832  C1A DPP   661      56.805 124.424  43.387  1.00  0.00           C
ATOM   4833  C2A DPP   661      54.655 124.774  39.037  1.00  0.00           C
ATOM   4834  C3A DPP   661      52.155 122.124  36.337  1.00  0.00           C
ATOM   4835  C4A DPP   661      47.655 122.174  35.587  1.00  0.00           C
ATOM   4836  C1B DPP   661      63.954 116.824  44.337  1.00  0.00           C
ATOM   4837  C2B DPP   661      66.704 115.324  40.637  1.00  0.00           C
ATOM   4838  C3B DPP   661      70.055 115.624  38.187  1.00  0.00           C
ATOM   4839  C4B DPP   661      74.304 113.624  35.837  1.00  0.00           C
ATOM   4840  NC3 DPP   662      78.855  -1.026  58.187  1.00  0.00           N
ATOM   4841  PO4 DPP   662      75.454   2.374  56.887  1.00  0.00           P
ATOM   4842  GL1 DPP   662      77.404   3.024  52.687  1.00  0.00            
ATOM   4843  GL2 DPP   662      76.204   5.924  52.437  1.00  0.00            
ATOM   4844  C1A DPP   662      78.354   1.674  49.287  1.00  0.00           C
ATOM   4845  C2A DPP   662      79.155  -0.076  44.937  1.00  0.00           C
ATOM   4846  C3A DPP   662      78.104   0.024  40.237  1.00  0.00           C
ATOM   4847  C4A DPP   662      76.655  -0.426  36.537  1.00  0.00           C
ATOM   4848  C1B DPP   662      74.804   9.974  49.637  1.00  0.00           C
ATOM   4849  C2B DPP   662      73.704  12.124  46.187  1.00  0.00           C
ATOM   4850  C3B DPP   662      75.854  14.174  42.387  1.00  0.00           C
ATOM   4851  C4B DPP   662      74.655  14.324  37.487  1.00  0.00           C
ATOM   4852  NC3 DPP   663      59.205  38.774  60.787  1.00  0.00           N
ATOM   4853  PO4 DPP   663      63.054  38.274  60.737  1.00  0.00           P
ATOM   4854  GL1 DPP   663      60.905  38.024  55.837  1.00  0.00            
ATOM   4855  GL2 DPP   663      64.204  40.424  54.437  1.00  0.00            
ATOM   4856  C1A DPP   663      62.304  35.274  52.537  1.00  0.00           C
ATOM   4857  C2A DPP   663      62.754  33.374  47.887  1.00  0.00           C
ATOM   4858  C3A DPP   663      62.205  33.074  43.787  1.00  0.00           C
ATOM   4859  C4A DPP   663      64.204  34.224  40.087  1.00  0.00           C
ATOM   4860  C1B DPP   663      66.404  41.724  50.787  1.00  0.00           C
ATOM   4861  C2B DPP   663      67.755  43.224  46.487  1.00  0.00           C
ATOM   4862  C3B DPP   663      70.154  41.474  42.787  1.00  0.00           C
ATOM   4863  C4B DPP   663      68.604  37.974  40.187  1.00  0.00           C
ATOM   4864  NC3 DPP   664      25.405 131.824  54.637  1.00  0.00           N
ATOM   4865  PO4 DPP   664      28.505 127.974  54.237  1.00  0.00           P
ATOM   4866  GL1 DPP   664      30.705 131.774  52.387  1.00  0.00            
ATOM   4867  GL2 DPP   664      29.255 134.724  52.887  1.00  0.00            
ATOM   4868  C1A DPP   664      30.505 133.324  48.537  1.00  0.00           C
ATOM   4869  C2A DPP   664      29.955 131.724  44.487  1.00  0.00           C
ATOM   4870  C3A DPP   664      29.355 133.824  41.087  1.00  0.00           C
ATOM   4871  C4A DPP   664      30.005 137.424  39.637  1.00  0.00           C
ATOM   4872  C1B DPP   664      30.555 137.574  50.437  1.00  0.00           C
ATOM   4873  C2B DPP   664      32.555 141.224  49.587  1.00  0.00           C
ATOM   4874  C3B DPP   664      35.105 143.424  46.787  1.00  0.00           C
ATOM   4875  C4B DPP   664      36.355 143.774  43.187  1.00  0.00           C
ATOM   4876  NC3 DPP   665      22.655  81.374  56.937  1.00  0.00           N
ATOM   4877  PO4 DPP   665      19.104  83.424  56.387  1.00  0.00           P
ATOM   4878  GL1 DPP   665      17.705  83.524  52.337  1.00  0.00            
ATOM   4879  GL2 DPP   665      21.205  81.524  50.287  1.00  0.00            
ATOM   4880  C1A DPP   665      16.555  85.274  48.287  1.00  0.00           C
ATOM   4881  C2A DPP   665      16.305  83.724  45.087  1.00  0.00           C
ATOM   4882  C3A DPP   665      16.055  81.524  41.137  1.00  0.00           C
ATOM   4883  C4A DPP   665      15.755  81.074  37.137  1.00  0.00           C
ATOM   4884  C1B DPP   665      22.405  82.974  45.687  1.00  0.00           C
ATOM   4885  C2B DPP   665      21.505  81.874  41.187  1.00  0.00           C
ATOM   4886  C3B DPP   665      20.955  79.724  37.287  1.00  0.00           C
ATOM   4887  C4B DPP   665      18.905  75.974  36.637  1.00  0.00           C
ATOM   4888  NC3 DPP   666     138.005 205.274  60.887  1.00  0.00           N
ATOM   4889  PO4 DPP   666     136.204 203.874  58.287  1.00  0.00           P
ATOM   4890  GL1 DPP   666     136.604 205.674  54.137  1.00  0.00            
ATOM   4891  GL2 DPP   666     134.154 205.124  51.887  1.00  0.00            
ATOM   4892  C1A DPP   666     137.155 208.024  49.437  1.00  0.00           C
ATOM   4893  C2A DPP   666     138.954 209.824  45.587  1.00  0.00           C
ATOM   4894  C3A DPP   666     140.005 214.324  45.187  1.00  0.00           C
ATOM   4895  C4A DPP   666     143.505 215.124  47.937  1.00  0.00           C
ATOM   4896  C1B DPP   666     132.454 206.424  47.787  1.00  0.00           C
ATOM   4897  C2B DPP   666     129.005 206.874  43.987  1.00  0.00           C
ATOM   4898  C3B DPP   666     129.005 210.374  40.787  1.00  0.00           C
ATOM   4899  C4B DPP   666     130.204 213.974  38.437  1.00  0.00           C
ATOM   4900  NC3 DPP   667      46.455 120.024  50.687  1.00  0.00           N
ATOM   4901  PO4 DPP   667      50.755 118.824  51.137  1.00  0.00           P
ATOM   4902  GL1 DPP   667      50.205 118.324  46.787  1.00  0.00            
ATOM   4903  GL2 DPP   667      48.905 115.574  46.237  1.00  0.00            
ATOM   4904  C1A DPP   667      51.005 118.924  42.687  1.00  0.00           C
ATOM   4905  C2A DPP   667      54.505 120.074  41.437  1.00  0.00           C
ATOM   4906  C3A DPP   667      58.505 121.224  39.637  1.00  0.00           C
ATOM   4907  C4A DPP   667      62.254 121.124  40.687  1.00  0.00           C
ATOM   4908  C1B DPP   667      49.555 114.324  42.137  1.00  0.00           C
ATOM   4909  C2B DPP   667      49.755 112.424  37.787  1.00  0.00           C
ATOM   4910  C3B DPP   667      49.405 112.224  32.937  1.00  0.00           C
ATOM   4911  C4B DPP   667      47.355 112.774  29.137  1.00  0.00           C
ATOM   4912  NC3 DPP   668     148.705 194.224  54.287  1.00  0.00           N
ATOM   4913  PO4 DPP   668     152.005 190.824  54.487  1.00  0.00           P
ATOM   4914  GL1 DPP   668     154.204 189.574  50.387  1.00  0.00            
ATOM   4915  GL2 DPP   668     157.904 190.474  49.337  1.00  0.00            
ATOM   4916  C1A DPP   668     155.954 186.774  46.537  1.00  0.00           C
ATOM   4917  C2A DPP   668     158.055 187.974  41.837  1.00  0.00           C
ATOM   4918  C3A DPP   668     158.654 190.274  37.587  1.00  0.00           C
ATOM   4919  C4A DPP   668     155.704 192.124  35.987  1.00  0.00           C
ATOM   4920  C1B DPP   668     159.005 193.274  45.287  1.00  0.00           C
ATOM   4921  C2B DPP   668     159.305 194.324  40.187  1.00  0.00           C
ATOM   4922  C3B DPP   668     158.855 195.674  36.087  1.00  0.00           C
ATOM   4923  C4B DPP   668     156.555 196.424  32.237  1.00  0.00           C
ATOM   4924  NC3 DPP   669     199.505 144.174  53.287  1.00  0.00           N
ATOM   4925  PO4 DPP   669     202.404 143.724  50.187  1.00  0.00           P
ATOM   4926  GL1 DPP   669     202.954 143.174  45.337  1.00  0.00            
ATOM   4927  GL2 DPP   669     201.555 146.724  43.437  1.00  0.00            
ATOM   4928  C1A DPP   669     205.255 144.274  41.187  1.00  0.00           C
ATOM   4929  C2A DPP   669     206.304 143.774  35.787  1.00  0.00           C
ATOM   4930  C3A DPP   669     205.905 139.474  35.637  1.00  0.00           C
ATOM   4931  C4A DPP   669     204.904 136.974  39.187  1.00  0.00           C
ATOM   4932  C1B DPP   669     201.604 147.624  39.737  1.00  0.00           C
ATOM   4933  C2B DPP   669     200.905 149.624  35.787  1.00  0.00           C
ATOM   4934  C3B DPP   669     200.454 153.274  32.137  1.00  0.00           C
ATOM   4935  C4B DPP   669     199.254 156.724  29.987  1.00  0.00           C
ATOM   4936  NC3 DPP   670     111.154  44.774  60.287  1.00  0.00           N
ATOM   4937  PO4 DPP   670     110.505  47.724  57.087  1.00  0.00           P
ATOM   4938  GL1 DPP   670     110.454  50.524  52.787  1.00  0.00            
ATOM   4939  GL2 DPP   670     107.055  53.024  51.937  1.00  0.00            
ATOM   4940  C1A DPP   670     109.505  50.424  48.937  1.00  0.00           C
ATOM   4941  C2A DPP   670     113.255  49.424  45.437  1.00  0.00           C
ATOM   4942  C3A DPP   670     116.554  49.224  43.437  1.00  0.00           C
ATOM   4943  C4A DPP   670     115.805  49.774  39.587  1.00  0.00           C
ATOM   4944  C1B DPP   670     103.005  50.774  51.287  1.00  0.00           C
ATOM   4945  C2B DPP   670      99.555  51.724  48.687  1.00  0.00           C
ATOM   4946  C3B DPP   670      95.704  52.024  46.237  1.00  0.00           C
ATOM   4947  C4B DPP   670      91.904  51.724  46.537  1.00  0.00           C
ATOM   4948  NC3 DPP   671     179.655  49.324  55.637  1.00  0.00           N
ATOM   4949  PO4 DPP   671     181.255  48.174  52.187  1.00  0.00           P
ATOM   4950  GL1 DPP   671     179.305  50.874  49.837  1.00  0.00            
ATOM   4951  GL2 DPP   671     179.505  54.174  51.287  1.00  0.00            
ATOM   4952  C1A DPP   671     178.755  50.924  45.287  1.00  0.00           C
ATOM   4953  C2A DPP   671     177.255  54.574  43.037  1.00  0.00           C
ATOM   4954  C3A DPP   671     176.904  56.024  40.387  1.00  0.00           C
ATOM   4955  C4A DPP   671     176.805  57.574  35.837  1.00  0.00           C
ATOM   4956  C1B DPP   671     178.555  55.524  47.537  1.00  0.00           C
ATOM   4957  C2B DPP   671     177.854  59.424  43.887  1.00  0.00           C
ATOM   4958  C3B DPP   671     177.755  61.574  39.987  1.00  0.00           C
ATOM   4959  C4B DPP   671     179.454  63.724  35.637  1.00  0.00           C
ATOM   4960  NC3 DPP   672     148.555 176.724  50.087  1.00  0.00           N
ATOM   4961  PO4 DPP   672     153.004 177.974  50.187  1.00  0.00           P
ATOM   4962  GL1 DPP   672     153.355 180.174  46.137  1.00  0.00            
ATOM   4963  GL2 DPP   672     156.604 181.474  45.287  1.00  0.00            
ATOM   4964  C1A DPP   672     152.904 180.874  41.087  1.00  0.00           C
ATOM   4965  C2A DPP   672     153.555 182.974  36.787  1.00  0.00           C
ATOM   4966  C3A DPP   672     151.805 184.424  33.837  1.00  0.00           C
ATOM   4967  C4A DPP   672     150.704 187.524  31.137  1.00  0.00           C
ATOM   4968  C1B DPP   672     157.305 182.774  41.087  1.00  0.00           C
ATOM   4969  C2B DPP   672     158.355 185.574  36.837  1.00  0.00           C
ATOM   4970  C3B DPP   672     161.904 183.824  34.137  1.00  0.00           C
ATOM   4971  C4B DPP   672     165.054 185.974  30.687  1.00  0.00           C
ATOM   4972  NC3 DPP   673       9.755 207.124  58.987  1.00  0.00           N
ATOM   4973  PO4 DPP   673      12.305 210.174  57.187  1.00  0.00           P
ATOM   4974  GL1 DPP   673      13.655 210.524  53.137  1.00  0.00            
ATOM   4975  GL2 DPP   673      16.005 213.374  50.937  1.00  0.00            
ATOM   4976  C1A DPP   673      12.205 209.824  49.337  1.00  0.00           C
ATOM   4977  C2A DPP   673      11.555 210.124  44.887  1.00  0.00           C
ATOM   4978  C3A DPP   673      11.305 210.774  42.137  1.00  0.00           C
ATOM   4979  C4A DPP   673      13.055 212.574  38.487  1.00  0.00           C
ATOM   4980  C1B DPP   673      17.055 210.924  47.687  1.00  0.00           C
ATOM   4981  C2B DPP   673      16.705 210.874  42.837  1.00  0.00           C
ATOM   4982  C3B DPP   673      16.855 208.924  39.037  1.00  0.00           C
ATOM   4983  C4B DPP   673      16.355 204.574  37.087  1.00  0.00           C
ATOM   4984  NC3 DPP   674      47.655 157.774  56.437  1.00  0.00           N
ATOM   4985  PO4 DPP   674      49.755 154.124  56.237  1.00  0.00           P
ATOM   4986  GL1 DPP   674      51.105 156.224  51.237  1.00  0.00            
ATOM   4987  GL2 DPP   674      50.755 159.624  50.987  1.00  0.00            
ATOM   4988  C1A DPP   674      52.205 155.924  47.287  1.00  0.00           C
ATOM   4989  C2A DPP   674      52.105 154.774  43.287  1.00  0.00           C
ATOM   4990  C3A DPP   674      50.105 153.274  39.487  1.00  0.00           C
ATOM   4991  C4A DPP   674      45.905 154.474  36.637  1.00  0.00           C
ATOM   4992  C1B DPP   674      47.655 162.674  48.487  1.00  0.00           C
ATOM   4993  C2B DPP   674      45.955 162.524  44.487  1.00  0.00           C
ATOM   4994  C3B DPP   674      42.305 162.224  42.437  1.00  0.00           C
ATOM   4995  C4B DPP   674      41.655 161.324  38.287  1.00  0.00           C
ATOM   4996  NC3 DPP   675      77.454  62.424  58.487  1.00  0.00           N
ATOM   4997  PO4 DPP   675      73.154  59.374  59.287  1.00  0.00           P
ATOM   4998  GL1 DPP   675      72.905  57.674  55.537  1.00  0.00            
ATOM   4999  GL2 DPP   675      73.504  60.674  53.737  1.00  0.00            
ATOM   5000  C1A DPP   675      73.554  54.074  52.637  1.00  0.00           C
ATOM   5001  C2A DPP   675      73.855  54.274  48.787  1.00  0.00           C
ATOM   5002  C3A DPP   675      74.054  54.724  44.487  1.00  0.00           C
ATOM   5003  C4A DPP   675      74.155  52.824  41.537  1.00  0.00           C
ATOM   5004  C1B DPP   675      71.404  58.474  50.887  1.00  0.00           C
ATOM   5005  C2B DPP   675      70.905  57.974  45.987  1.00  0.00           C
ATOM   5006  C3B DPP   675      70.554  57.324  41.637  1.00  0.00           C
ATOM   5007  C4B DPP   675      70.005  54.824  38.837  1.00  0.00           C
ATOM   5008  NC3 DPP   676      59.605 211.974  58.787  1.00  0.00           N
ATOM   5009  PO4 DPP   676      55.805 213.524  57.237  1.00  0.00           P
ATOM   5010  GL1 DPP   676      55.055 214.474  52.687  1.00  0.00            
ATOM   5011  GL2 DPP   676      52.605 217.724  52.187  1.00  0.00            
ATOM   5012  C1A DPP   676      56.505 214.574  48.487  1.00  0.00           C
ATOM   5013  C2A DPP   676      55.655 217.424  45.087  1.00  0.00           C
ATOM   5014  C3A DPP   676      52.105 217.124  42.937  1.00  0.00           C
ATOM   5015  C4A DPP   676      50.655 218.774  39.287  1.00  0.00           C
ATOM   5016  C1B DPP   676      51.555 219.324  48.037  1.00  0.00           C
ATOM   5017  C2B DPP   676      51.955 222.324  43.687  1.00  0.00           C
ATOM   5018  C3B DPP   676      53.605 225.324  40.437  1.00  0.00           C
ATOM   5019  C4B DPP   676      55.855 223.924  36.437  1.00  0.00           C
ATOM   5020  NC3 DPP   677     163.204 191.924  56.237  1.00  0.00           N
ATOM   5021  PO4 DPP   677     160.204 193.174  57.887  1.00  0.00           P
ATOM   5022  GL1 DPP   677     160.454 196.074  54.987  1.00  0.00            
ATOM   5023  GL2 DPP   677     158.055 198.574  53.937  1.00  0.00            
ATOM   5024  C1A DPP   677     160.204 196.824  50.137  1.00  0.00           C
ATOM   5025  C2A DPP   677     160.454 198.574  45.787  1.00  0.00           C
ATOM   5026  C3A DPP   677     159.605 199.724  40.887  1.00  0.00           C
ATOM   5027  C4A DPP   677     161.904 200.774  38.087  1.00  0.00           C
ATOM   5028  C1B DPP   677     158.204 201.024  50.037  1.00  0.00           C
ATOM   5029  C2B DPP   677     156.355 202.074  44.687  1.00  0.00           C
ATOM   5030  C3B DPP   677     156.854 205.024  41.687  1.00  0.00           C
ATOM   5031  C4B DPP   677     157.805 207.524  38.087  1.00  0.00           C
ATOM   5032  NC3 DPP   678     183.255  14.124  60.437  1.00  0.00           N
ATOM   5033  PO4 DPP   678     186.305  13.824  57.787  1.00  0.00           P
ATOM   5034  GL1 DPP   678     185.305  13.624  53.037  1.00  0.00            
ATOM   5035  GL2 DPP   678     184.104  15.774  50.737  1.00  0.00            
ATOM   5036  C1A DPP   678     184.904  11.424  48.687  1.00  0.00           C
ATOM   5037  C2A DPP   678     183.755   9.724  45.337  1.00  0.00           C
ATOM   5038  C3A DPP   678     181.805   6.374  42.837  1.00  0.00           C
ATOM   5039  C4A DPP   678     179.404   4.724  38.437  1.00  0.00           C
ATOM   5040  C1B DPP   678     184.405  15.224  45.687  1.00  0.00           C
ATOM   5041  C2B DPP   678     180.704  12.874  43.187  1.00  0.00           C
ATOM   5042  C3B DPP   678     181.355  10.124  40.237  1.00  0.00           C
ATOM   5043  C4B DPP   678     181.154   9.024  35.887  1.00  0.00           C
ATOM   5044  NC3 DPP   679      29.455  33.274  63.337  1.00  0.00           N
ATOM   5045  PO4 DPP   679      33.505  35.074  61.487  1.00  0.00           P
ATOM   5046  GL1 DPP   679      34.455  35.324  56.787  1.00  0.00            
ATOM   5047  GL2 DPP   679      36.955  35.574  56.437  1.00  0.00            
ATOM   5048  C1A DPP   679      33.955  35.724  51.787  1.00  0.00           C
ATOM   5049  C2A DPP   679      36.305  34.774  47.887  1.00  0.00           C
ATOM   5050  C3A DPP   679      34.705  32.424  43.837  1.00  0.00           C
ATOM   5051  C4A DPP   679      32.355  30.524  41.037  1.00  0.00           C
ATOM   5052  C1B DPP   679      39.255  35.024  52.337  1.00  0.00           C
ATOM   5053  C2B DPP   679      39.755  37.874  49.337  1.00  0.00           C
ATOM   5054  C3B DPP   679      40.305  40.274  45.587  1.00  0.00           C
ATOM   5055  C4B DPP   679      40.055  41.324  40.987  1.00  0.00           C
ATOM   5056  NC3 DPP   680      55.605  -5.526  55.887  1.00  0.00           N
ATOM   5057  PO4 DPP   680      52.854  -2.326  56.487  1.00  0.00           P
ATOM   5058  GL1 DPP   680      53.705  -1.426  52.537  1.00  0.00            
ATOM   5059  GL2 DPP   680      51.305   0.224  52.187  1.00  0.00            
ATOM   5060  C1A DPP   680      55.605  -1.226  48.987  1.00  0.00           C
ATOM   5061  C2A DPP   680      55.205   2.224  45.187  1.00  0.00           C
[truncated: 4,167,815 more chars]
