# Supplementary material for: Data showing the lipid conformations and membrane binding behaviors of beta-amyloid fibrils in phase-separated cholesterol-enriched lipid domains with and without glycolipid and oxidized cholesterol from coarse-grained molecular dynamics simulations
Source: Data Brief. 2020 Apr 19;30:105496. doi: 10.1016/j.dib.2020.105496 (PMC7186522; doi:10.1016/j.dib.2020.105496)
Supplement: Supplementary file 1 [file mmc1.zip › Supplementary-Data/S08-12/P1-ABC-2.pdb]

TITLE     P1-ABC system t= 20000000.00000
REMARK    THIS IS A SIMULATION BOX
CRYST1  226.901  228.664  124.772  90.00  90.00  90.00 P 1           1
MODEL        1
ATOM      1  BB  LEU     1     116.996 121.430  54.959  1.00  0.00           B
ATOM      2  SC1 LEU     1     117.746 119.780  53.059  1.00  0.00           S
ATOM      3  BB  VAL     2     118.146 123.330  58.109  1.00  0.00           B
ATOM      4  SC1 VAL     2     119.396 124.630  58.909  1.00  0.00           S
ATOM      5  BB  PHE     3     117.096 121.030  60.859  1.00  0.00           B
ATOM      6  SC1 PHE     3     119.096 118.430  61.059  1.00  0.00           S
ATOM      7  SC2 PHE     3     117.946 117.980  59.009  1.00  0.00           S
ATOM      8  SC3 PHE     3     119.896 116.730  59.609  1.00  0.00           S
ATOM      9  BB  PHE     4     116.996 122.230  64.359  1.00  0.00           B
ATOM     10  SC1 PHE     4     116.596 125.280  63.259  1.00  0.00           S
ATOM     11  SC2 PHE     4     117.696 125.080  65.409  1.00  0.00           S
ATOM     12  SC3 PHE     4     117.696 127.180  64.259  1.00  0.00           S
ATOM     13  BB  ALA     5     116.396 118.880  66.059  1.00  0.00           B
ATOM     14  BB  GLU     6     116.946 117.130  69.359  1.00  0.00           B
ATOM     15  SC1 GLU     6     119.196 118.580  70.059  1.00  0.00           S
ATOM     16  BB  ASP     7     115.596 115.830  72.559  1.00  0.00           B
ATOM     17  SC1 ASP     7     114.446 113.580  72.509  1.00  0.00           S
ATOM     18  BB  VAL     8     115.796 116.580  76.259  1.00  0.00           B
ATOM     19  SC1 VAL     8     117.496 116.980  77.209  1.00  0.00           S
ATOM     20  BB  GLY     9     113.596 113.880  77.809  1.00  0.00           B
ATOM     21  BB  SER    10     113.546 112.930  81.409  1.00  0.00           B
ATOM     22  SC1 SER    10     113.246 113.480  83.259  1.00  0.00           S
ATOM     23  BB  ASN    11     112.596 109.380  80.609  1.00  0.00           B
ATOM     24  SC1 ASN    11     114.846 108.680  79.709  1.00  0.00           S
ATOM     25  BB  LYS    12     109.896 106.680  80.559  1.00  0.00           B
ATOM     26  SC1 LYS    12     108.546 105.830  82.159  1.00  0.00           S
ATOM     27  SC2 LYS    12     107.646 104.280  84.409  1.00  0.00           S
ATOM     28  BB  GLY    13     111.596 105.530  77.459  1.00  0.00           B
ATOM     29  BB  ALA    14     109.946 102.780  75.459  1.00  0.00           B
ATOM     30  BB  ILE    15     111.146 103.380  71.909  1.00  0.00           B
ATOM     31  SC1 ILE    15     111.746 101.380  71.009  1.00  0.00           S
ATOM     32  BB  ILE    16     113.946 105.880  72.109  1.00  0.00           B
ATOM     33  SC1 ILE    16     115.946 104.630  71.809  1.00  0.00           S
ATOM     34  BB  GLY    17     115.546 108.880  70.509  1.00  0.00           B
ATOM     35  BB  LEU    18     117.746 108.930  67.459  1.00  0.00           B
ATOM     36  SC1 LEU    18     117.846 106.530  66.359  1.00  0.00           S
ATOM     37  BB  MET    19     117.996 111.880  65.109  1.00  0.00           B
ATOM     38  SC1 MET    19     118.746 114.230  65.659  1.00  0.00           S
ATOM     39  BB  VAL    20     118.696 110.580  61.709  1.00  0.00           B
ATOM     40  SC1 VAL    20     119.696 108.930  62.109  1.00  0.00           S
ATOM     41  BB  GLY    21     118.596 111.280  57.909  1.00  0.00           B
ATOM     42  BB  GLY    22     120.796 113.080  55.459  1.00  0.00           B
ATOM     43  BB  VAL    23     121.446 115.080  52.309  1.00  0.00           B
ATOM     44  SC1 VAL    23     121.596 117.030  52.709  1.00  0.00           S
ATOM     45  BB  VAL    24     121.446 112.730  49.309  1.00  0.00           B
ATOM     46  SC1 VAL    24     121.496 110.780  49.509  1.00  0.00           S
ATOM     47  BB  ILE    25     123.296 114.430  46.509  1.00  0.00           B
ATOM     48  SC1 ILE    25     124.046 116.380  47.309  1.00  0.00           S
ATOM     49  BB  ALA    26     122.196 112.830  43.209  1.00  0.00           B
ATOM     50  BB  LEU    27     112.796 124.130  54.309  1.00  0.00           B
ATOM     51  SC1 LEU    27     113.696 126.530  53.459  1.00  0.00           S
ATOM     52  BB  VAL    28     113.546 124.480  58.009  1.00  0.00           B
ATOM     53  SC1 VAL    28     113.946 125.880  59.409  1.00  0.00           S
ATOM     54  BB  PHE    29     113.296 121.280  59.959  1.00  0.00           B
ATOM     55  SC1 PHE    29     111.696 119.930  56.909  1.00  0.00           S
ATOM     56  SC2 PHE    29     113.746 119.130  57.859  1.00  0.00           S
ATOM     57  SC3 PHE    29     113.146 118.530  55.609  1.00  0.00           S
ATOM     58  BB  PHE    30     112.946 121.780  63.659  1.00  0.00           B
ATOM     59  SC1 PHE    30     112.946 124.180  65.959  1.00  0.00           S
ATOM     60  SC2 PHE    30     112.096 125.180  63.959  1.00  0.00           S
ATOM     61  SC3 PHE    30     112.396 126.530  65.909  1.00  0.00           S
ATOM     62  BB  ALA    31     112.296 119.480  66.509  1.00  0.00           B
ATOM     63  BB  GLU    32     113.896 121.080  69.609  1.00  0.00           B
ATOM     64  SC1 GLU    32     115.996 122.480  69.359  1.00  0.00           S
ATOM     65  BB  ASP    33     112.296 118.630  72.059  1.00  0.00           B
ATOM     66  SC1 ASP    33     110.446 117.030  71.259  1.00  0.00           S
ATOM     67  BB  VAL    34     112.346 118.830  75.809  1.00  0.00           B
ATOM     68  SC1 VAL    34     112.996 120.330  76.909  1.00  0.00           S
ATOM     69  BB  GLY    35     110.346 115.630  75.759  1.00  0.00           B
ATOM     70  BB  SER    36     109.046 115.080  79.359  1.00  0.00           B
ATOM     71  SC1 SER    36     109.396 116.080  80.959  1.00  0.00           S
ATOM     72  BB  ASN    37     108.746 111.430  80.259  1.00  0.00           B
ATOM     73  SC1 ASN    37     108.246 111.580  82.709  1.00  0.00           S
ATOM     74  BB  LYS    38     108.046 110.030  76.759  1.00  0.00           B
ATOM     75  SC1 LYS    38     110.296 110.580  75.759  1.00  0.00           S
ATOM     76  SC2 LYS    38     113.146 109.630  75.009  1.00  0.00           S
ATOM     77  BB  GLY    39     107.646 106.330  76.459  1.00  0.00           B
ATOM     78  BB  ALA    40     107.046 104.080  73.509  1.00  0.00           B
ATOM     79  BB  ILE    41     107.646 104.630  69.809  1.00  0.00           B
ATOM     80  SC1 ILE    41     107.596 103.130  68.209  1.00  0.00           S
ATOM     81  BB  ILE    42     109.396 107.880  70.609  1.00  0.00           B
ATOM     82  SC1 ILE    42     107.846 108.930  71.659  1.00  0.00           S
ATOM     83  BB  GLY    43     111.496 110.930  69.909  1.00  0.00           B
ATOM     84  BB  LEU    44     112.946 111.880  66.559  1.00  0.00           B
ATOM     85  SC1 LEU    44     112.996 114.480  66.159  1.00  0.00           S
ATOM     86  BB  MET    45     112.946 111.080  62.809  1.00  0.00           B
ATOM     87  SC1 MET    45     114.346 108.830  62.959  1.00  0.00           S
ATOM     88  BB  VAL    46     114.846 113.780  61.109  1.00  0.00           B
ATOM     89  SC1 VAL    46     115.596 115.380  62.159  1.00  0.00           S
ATOM     90  BB  GLY    47     114.896 113.830  57.409  1.00  0.00           B
ATOM     91  BB  GLY    48     117.846 114.830  55.259  1.00  0.00           B
ATOM     92  BB  VAL    49     117.246 113.630  51.709  1.00  0.00           B
ATOM     93  SC1 VAL    49     117.196 111.630  51.759  1.00  0.00           S
ATOM     94  BB  VAL    50     117.896 114.880  48.209  1.00  0.00           B
ATOM     95  SC1 VAL    50     118.796 116.630  48.109  1.00  0.00           S
ATOM     96  BB  ILE    51     118.046 111.930  45.759  1.00  0.00           B
ATOM     97  SC1 ILE    51     117.646 109.930  46.859  1.00  0.00           S
ATOM     98  BB  ALA    52     118.646 112.730  42.109  1.00  0.00           B
ATOM     99  BB  LEU    53     109.046 122.930  54.509  1.00  0.00           B
ATOM    100  SC1 LEU    53     106.496 122.480  53.809  1.00  0.00           S
ATOM    101  BB  VAL    54     109.146 124.180  58.109  1.00  0.00           B
ATOM    102  SC1 VAL    54     109.096 125.830  59.209  1.00  0.00           S
ATOM    103  BB  PHE    55     108.746 121.330  60.559  1.00  0.00           B
ATOM    104  SC1 PHE    55     106.446 119.080  60.059  1.00  0.00           S
ATOM    105  SC2 PHE    55     107.396 119.430  57.909  1.00  0.00           S
ATOM    106  SC3 PHE    55     106.396 117.280  58.459  1.00  0.00           S
ATOM    107  BB  PHE    56     108.046 123.130  63.859  1.00  0.00           B
ATOM    108  SC1 PHE    56     105.596 125.080  65.459  1.00  0.00           S
ATOM    109  SC2 PHE    56     107.446 126.380  64.559  1.00  0.00           S
ATOM    110  SC3 PHE    56     106.046 127.330  66.209  1.00  0.00           S
ATOM    111  BB  ALA    57     108.646 120.830  66.909  1.00  0.00           B
ATOM    112  BB  GLU    58     109.796 123.180  69.559  1.00  0.00           B
ATOM    113  SC1 GLU    58     109.596 125.430  70.009  1.00  0.00           S
ATOM    114  BB  ASP    59     107.896 121.630  72.359  1.00  0.00           B
ATOM    115  SC1 ASP    59     106.296 120.130  71.059  1.00  0.00           S
ATOM    116  BB  VAL    60     108.196 121.180  76.159  1.00  0.00           B
ATOM    117  SC1 VAL    60     108.846 122.230  77.709  1.00  0.00           S
ATOM    118  BB  GLY    61     106.546 117.830  75.309  1.00  0.00           B
ATOM    119  BB  SER    62     104.946 117.180  78.709  1.00  0.00           B
ATOM    120  SC1 SER    62     105.096 118.680  79.959  1.00  0.00           S
ATOM    121  BB  ASN    63     105.346 113.480  79.359  1.00  0.00           B
ATOM    122  SC1 ASN    63     103.246 112.580  80.409  1.00  0.00           S
ATOM    123  BB  LYS    64     104.946 112.530  75.759  1.00  0.00           B
ATOM    124  SC1 LYS    64     104.896 113.580  73.609  1.00  0.00           S
ATOM    125  SC2 LYS    64     104.746 115.680  71.509  1.00  0.00           S
ATOM    126  BB  GLY    65     104.246 108.980  74.709  1.00  0.00           B
ATOM    127  BB  ALA    66     103.246 106.130  72.409  1.00  0.00           B
ATOM    128  BB  ILE    67     103.496 107.780  69.059  1.00  0.00           B
ATOM    129  SC1 ILE    67     104.346 106.780  67.159  1.00  0.00           S
ATOM    130  BB  ILE    68     104.596 111.330  68.609  1.00  0.00           B
ATOM    131  SC1 ILE    68     103.696 111.480  66.459  1.00  0.00           S
ATOM    132  BB  GLY    69     107.896 113.230  69.159  1.00  0.00           B
ATOM    133  BB  LEU    70     108.346 114.830  65.759  1.00  0.00           B
ATOM    134  SC1 LEU    70     106.696 116.830  65.059  1.00  0.00           S
ATOM    135  BB  MET    71     109.046 112.580  62.759  1.00  0.00           B
ATOM    136  SC1 MET    71     105.996 112.380  61.959  1.00  0.00           S
ATOM    137  BB  VAL    72     110.696 115.530  60.809  1.00  0.00           B
ATOM    138  SC1 VAL    72     110.646 117.180  61.909  1.00  0.00           S
ATOM    139  BB  GLY    73     110.546 114.480  57.159  1.00  0.00           B
ATOM    140  BB  GLY    74     112.796 113.780  54.259  1.00  0.00           B
ATOM    141  BB  VAL    75     113.546 115.280  50.859  1.00  0.00           B
ATOM    142  SC1 VAL    75     113.696 117.280  50.709  1.00  0.00           S
ATOM    143  BB  VAL    76     113.196 113.330  47.659  1.00  0.00           B
ATOM    144  SC1 VAL    76     112.546 111.430  47.559  1.00  0.00           S
ATOM    145  BB  ILE    77     114.046 115.330  44.659  1.00  0.00           B
ATOM    146  SC1 ILE    77     113.946 117.580  45.859  1.00  0.00           S
ATOM    147  BB  ALA    78     114.746 113.080  41.709  1.00  0.00           B
ATOM    148  ROH CHO    79      89.096 107.080  36.959  1.00  0.00            
ATOM    149  R1  CHO    79      88.046 105.280  38.909  1.00  0.00            
ATOM    150  R2  CHO    79      89.446 104.430  41.109  1.00  0.00            
ATOM    151  R3  CHO    79      87.296 105.330  42.459  1.00  0.00            
ATOM    152  R4  CHO    79      88.596 103.530  44.309  1.00  0.00            
ATOM    153  R5  CHO    79      86.496 103.430  43.709  1.00  0.00            
ATOM    154  C1  CHO    79      86.046 103.830  47.459  1.00  0.00           C
ATOM    155  C2  CHO    79      85.046 104.280  51.459  1.00  0.00           C
ATOM    156  ROH CHO    80      82.296  73.830  56.509  1.00  0.00            
ATOM    157  R1  CHO    80      80.496  74.680  58.559  1.00  0.00            
ATOM    158  R2  CHO    80      78.146  73.430  59.109  1.00  0.00            
ATOM    159  R3  CHO    80      79.146  73.280  61.659  1.00  0.00            
ATOM    160  R4  CHO    80      76.246  73.080  62.009  1.00  0.00            
ATOM    161  R5  CHO    80      77.546  74.530  62.959  1.00  0.00            
ATOM    162  C1  CHO    80      76.096  72.780  66.009  1.00  0.00           C
ATOM    163  C2  CHO    80      75.196  72.880  69.709  1.00  0.00           C
ATOM    164  ROH CHO    81       1.796 102.530  51.109  1.00  0.00            
ATOM    165  R1  CHO    81       1.946 104.630  49.209  1.00  0.00            
ATOM    166  R2  CHO    81       3.546 104.480  46.959  1.00  0.00            
ATOM    167  R3  CHO    81       1.196 105.130  45.709  1.00  0.00            
ATOM    168  R4  CHO    81       3.196 105.030  43.559  1.00  0.00            
ATOM    169  R5  CHO    81       1.846 106.680  44.009  1.00  0.00            
ATOM    170  C1  CHO    81       0.846 105.930  40.409  1.00  0.00           C
ATOM    171  C2  CHO    81       2.946 107.130  37.609  1.00  0.00           C
ATOM    172  ROH CHO    82     109.796 184.730  51.659  1.00  0.00            
ATOM    173  R1  CHO    82     110.696 184.380  54.359  1.00  0.00            
ATOM    174  R2  CHO    82     112.946 185.730  55.359  1.00  0.00            
ATOM    175  R3  CHO    82     111.196 186.530  57.259  1.00  0.00            
ATOM    176  R4  CHO    82     113.696 186.080  58.709  1.00  0.00            
ATOM    177  R5  CHO    82     111.696 185.230  59.159  1.00  0.00            
ATOM    178  C1  CHO    82     112.496 187.080  62.409  1.00  0.00           C
ATOM    179  C2  CHO    82     113.996 187.730  65.859  1.00  0.00           C
ATOM    180  ROH CHO    83      77.996  21.130  54.159  1.00  0.00            
ATOM    181  R1  CHO    83      77.296  20.830  51.459  1.00  0.00            
ATOM    182  R2  CHO    83      75.046  21.980  50.359  1.00  0.00            
ATOM    183  R3  CHO    83      76.796  23.080  48.609  1.00  0.00            
ATOM    184  R4  CHO    83      74.346  22.580  47.059  1.00  0.00            
ATOM    185  R5  CHO    83      76.346  21.880  46.559  1.00  0.00            
ATOM    186  C1  CHO    83      75.596  23.930  43.459  1.00  0.00           C
ATOM    187  C2  CHO    83      76.096  24.580  40.109  1.00  0.00           C
ATOM    188  ROH CHO    84      90.346 220.980  67.409  1.00  0.00            
ATOM    189  R1  CHO    84      90.546 221.780  64.709  1.00  0.00            
ATOM    190  R2  CHO    84      92.596 220.930  63.059  1.00  0.00            
ATOM    191  R3  CHO    84      90.496 220.180  61.459  1.00  0.00            
ATOM    192  R4  CHO    84      92.896 220.130  59.709  1.00  0.00            
ATOM    193  R5  CHO    84      90.996 221.180  59.309  1.00  0.00            
ATOM    194  C1  CHO    84      91.146 218.930  56.259  1.00  0.00           C
ATOM    195  C2  CHO    84      94.696 218.730  54.209  1.00  0.00           C
ATOM    196  ROH CHO    85      98.996 145.280  48.509  1.00  0.00            
ATOM    197  R1  CHO    85     100.496 145.230  50.909  1.00  0.00            
ATOM    198  R2  CHO    85     101.246 147.530  52.209  1.00  0.00            
ATOM    199  R3  CHO    85     100.046 146.280  54.309  1.00  0.00            
ATOM    200  R4  CHO    85     101.746 148.380  55.559  1.00  0.00            
ATOM    201  R5  CHO    85     101.696 146.230  56.059  1.00  0.00            
ATOM    202  C1  CHO    85     100.846 147.730  59.459  1.00  0.00           C
ATOM    203  C2  CHO    85     103.896 146.030  63.009  1.00  0.00           C
ATOM    204  ROH CHO    86      93.196  70.130  41.259  1.00  0.00            
ATOM    205  R1  CHO    86      91.346  71.380  43.059  1.00  0.00            
ATOM    206  R2  CHO    86      89.946  69.930  44.959  1.00  0.00            
ATOM    207  R3  CHO    86      91.046  71.730  46.659  1.00  0.00            
ATOM    208  R4  CHO    86      88.596  70.880  48.009  1.00  0.00            
ATOM    209  R5  CHO    86      89.196  72.930  47.559  1.00  0.00            
ATOM    210  C1  CHO    86      88.846  73.130  51.359  1.00  0.00           C
ATOM    211  C2  CHO    86      86.296  73.730  54.009  1.00  0.00           C
ATOM    212  ROH CHO    87      88.646 217.030  38.809  1.00  0.00            
ATOM    213  R1  CHO    87      88.496 217.380  41.609  1.00  0.00            
ATOM    214  R2  CHO    87      89.196 215.380  43.409  1.00  0.00            
ATOM    215  R3  CHO    87      90.846 217.280  44.409  1.00  0.00            
ATOM    216  R4  CHO    87      90.396 215.430  46.659  1.00  0.00            
ATOM    217  R5  CHO    87      90.096 217.580  46.659  1.00  0.00            
ATOM    218  C1  CHO    87      92.646 217.280  49.459  1.00  0.00           C
ATOM    219  C2  CHO    87      96.446 214.630  51.059  1.00  0.00           C
ATOM    220  ROH CHO    88     109.446 225.230  58.809  1.00  0.00            
ATOM    221  R1  CHO    88     109.246 226.930  61.059  1.00  0.00            
ATOM    222  R2  CHO    88     107.096 228.630  61.509  1.00  0.00            
ATOM    223  R3  CHO    88     106.996 227.330  63.909  1.00  0.00            
ATOM    224  R4  CHO    88     106.396 230.130  64.509  1.00  0.00            
ATOM    225  R5  CHO    88     107.946 228.930  65.459  1.00  0.00            
ATOM    226  C1  CHO    88     105.896 229.830  68.559  1.00  0.00           C
ATOM    227  C2  CHO    88     105.696 230.780  71.859  1.00  0.00           C
ATOM    228  ROH CHO    89      17.096 170.680  53.909  1.00  0.00            
ATOM    229  R1  CHO    89      19.296 171.080  55.659  1.00  0.00            
ATOM    230  R2  CHO    89      18.996 171.730  58.309  1.00  0.00            
ATOM    231  R3  CHO    89      20.596 169.530  58.709  1.00  0.00            
ATOM    232  R4  CHO    89      20.796 171.030  61.209  1.00  0.00            
ATOM    233  R5  CHO    89      22.446 170.380  59.959  1.00  0.00            
ATOM    234  C1  CHO    89      23.346 168.580  63.209  1.00  0.00           C
ATOM    235  C2  CHO    89      24.096 167.880  66.609  1.00  0.00           C
ATOM    236  ROH CHO    90     117.496  67.380  58.909  1.00  0.00            
ATOM    237  R1  CHO    90     117.846  66.230  61.459  1.00  0.00            
ATOM    238  R2  CHO    90     116.196  64.230  62.409  1.00  0.00            
ATOM    239  R3  CHO    90     118.546  62.880  62.809  1.00  0.00            
ATOM    240  R4  CHO    90     116.496  61.230  64.109  1.00  0.00            
ATOM    241  R5  CHO    90     118.346  61.980  65.009  1.00  0.00            
ATOM    242  C1  CHO    90     118.896  58.230  65.409  1.00  0.00           C
ATOM    243  C2  CHO    90     119.646  56.030  67.659  1.00  0.00           C
ATOM    244  ROH CHO    91     200.696  80.830  40.309  1.00  0.00            
ATOM    245  R1  CHO    91     200.346  82.230  42.709  1.00  0.00            
ATOM    246  R2  CHO    91     199.896  80.980  45.159  1.00  0.00            
ATOM    247  R3  CHO    91     202.046  82.480  45.959  1.00  0.00            
ATOM    248  R4  CHO    91     200.546  81.880  48.409  1.00  0.00            
ATOM    249  R5  CHO    91     201.196  83.880  47.659  1.00  0.00            
ATOM    250  C1  CHO    91     202.946  83.780  51.059  1.00  0.00           C
ATOM    251  C2  CHO    91     199.496  84.930  53.359  1.00  0.00           C
ATOM    252  ROH CHO    92     152.696  57.330  42.159  1.00  0.00            
ATOM    253  R1  CHO    92     152.996  55.780  44.509  1.00  0.00            
ATOM    254  R2  CHO    92     154.496  56.630  46.659  1.00  0.00            
ATOM    255  R3  CHO    92     152.196  56.180  48.059  1.00  0.00            
ATOM    256  R4  CHO    92     154.346  56.080  50.059  1.00  0.00            
ATOM    257  R5  CHO    92     152.796  54.530  49.709  1.00  0.00            
ATOM    258  C1  CHO    92     152.096  55.330  53.359  1.00  0.00           C
ATOM    259  C2  CHO    92     149.746  51.880  55.259  1.00  0.00           C
ATOM    260  ROH CHO    93      47.546 201.380  59.809  1.00  0.00            
ATOM    261  R1  CHO    93      45.846 203.430  60.709  1.00  0.00            
ATOM    262  R2  CHO    93      45.096 203.680  63.359  1.00  0.00            
ATOM    263  R3  CHO    93      46.046 206.230  63.059  1.00  0.00            
ATOM    264  R4  CHO    93      44.646 206.280  65.609  1.00  0.00            
ATOM    265  R5  CHO    93      44.346 207.630  63.909  1.00  0.00            
ATOM    266  C1  CHO    93      45.296 210.130  66.609  1.00  0.00           C
ATOM    267  C2  CHO    93      44.046 211.180  71.409  1.00  0.00           C
ATOM    268  ROH CHO    94     198.496 161.130  57.609  1.00  0.00            
ATOM    269  R1  CHO    94     198.646 160.130  54.959  1.00  0.00            
ATOM    270  R2  CHO    94     196.996 158.130  54.059  1.00  0.00            
ATOM    271  R3  CHO    94     196.446 159.930  52.109  1.00  0.00            
ATOM    272  R4  CHO    94     194.996 157.480  51.309  1.00  0.00            
ATOM    273  R5  CHO    94     196.396 158.630  50.059  1.00  0.00            
ATOM    274  C1  CHO    94     193.296 158.780  47.909  1.00  0.00           C
ATOM    275  C2  CHO    94     190.496 156.480  48.409  1.00  0.00           C
ATOM    276  ROH CHO    95     112.446  64.480  60.609  1.00  0.00            
ATOM    277  R1  CHO    95     110.846  65.680  62.559  1.00  0.00            
ATOM    278  R2  CHO    95     108.246  66.430  62.109  1.00  0.00            
ATOM    279  R3  CHO    95     107.696  64.880  64.259  1.00  0.00            
ATOM    280  R4  CHO    95     105.496  66.830  64.209  1.00  0.00            
ATOM    281  R5  CHO    95     106.796  66.380  65.859  1.00  0.00            
ATOM    282  C1  CHO    95     103.396  65.580  67.409  1.00  0.00           C
ATOM    283  C2  CHO    95     102.846  67.230  70.959  1.00  0.00           C
ATOM    284  ROH CHO    96       5.946 207.580  54.059  1.00  0.00            
ATOM    285  R1  CHO    96       7.696 207.430  51.809  1.00  0.00            
ATOM    286  R2  CHO    96       7.646 205.330  50.009  1.00  0.00            
ATOM    287  R3  CHO    96       7.296 207.280  48.209  1.00  0.00            
ATOM    288  R4  CHO    96       8.496 205.080  46.709  1.00  0.00            
ATOM    289  R5  CHO    96       9.246 207.130  46.809  1.00  0.00            
ATOM    290  C1  CHO    96       8.696 206.780  43.009  1.00  0.00           C
ATOM    291  C2  CHO    96      10.646 205.480  39.709  1.00  0.00           C
ATOM    292  ROH CHO    97     161.896 214.030  64.859  1.00  0.00            
ATOM    293  R1  CHO    97     164.046 214.780  63.159  1.00  0.00            
ATOM    294  R2  CHO    97     166.196 213.130  62.659  1.00  0.00            
ATOM    295  R3  CHO    97     165.496 213.530  60.059  1.00  0.00            
ATOM    296  R4  CHO    97     168.096 212.230  59.909  1.00  0.00            
ATOM    297  R5  CHO    97     167.546 214.130  59.009  1.00  0.00            
ATOM    298  C1  CHO    97     168.596 212.080  55.909  1.00  0.00           C
ATOM    299  C2  CHO    97     168.246 212.630  53.509  1.00  0.00           C
ATOM    300  ROH CHO    98     158.296 138.480  35.809  1.00  0.00            
ATOM    301  R1  CHO    98     157.346 139.980  38.059  1.00  0.00            
ATOM    302  R2  CHO    98     155.046 141.480  37.959  1.00  0.00            
ATOM    303  R3  CHO    98     154.346 139.980  40.109  1.00  0.00            
ATOM    304  R4  CHO    98     152.146 141.830  39.759  1.00  0.00            
ATOM    305  R5  CHO    98     153.296 141.530  41.609  1.00  0.00            
ATOM    306  C1  CHO    98     149.796 140.630  42.859  1.00  0.00           C
ATOM    307  C2  CHO    98     146.246 141.480  44.109  1.00  0.00           C
ATOM    308  ROH CHO    99      50.896  96.780  54.359  1.00  0.00            
ATOM    309  R1  CHO    99      52.746  96.280  56.409  1.00  0.00            
ATOM    310  R2  CHO    99      53.396  98.130  58.359  1.00  0.00            
ATOM    311  R3  CHO    99      52.696  96.130  60.059  1.00  0.00            
ATOM    312  R4  CHO    99      53.496  98.380  61.809  1.00  0.00            
ATOM    313  R5  CHO    99      54.296  96.330  61.859  1.00  0.00            
ATOM    314  C1  CHO    99      52.896  96.630  65.409  1.00  0.00           C
ATOM    315  C2  CHO    99      52.546  95.580  69.809  1.00  0.00           C
ATOM    316  ROH CHO   100      85.246 121.680  65.809  1.00  0.00            
ATOM    317  R1  CHO   100      83.096 120.980  64.109  1.00  0.00            
ATOM    318  R2  CHO   100      83.146 121.380  61.359  1.00  0.00            
ATOM    319  R3  CHO   100      82.546 118.780  61.309  1.00  0.00            
ATOM    320  R4  CHO   100      81.146 119.930  58.959  1.00  0.00            
ATOM    321  R5  CHO   100      80.246 118.680  60.559  1.00  0.00            
ATOM    322  C1  CHO   100      79.446 116.530  57.509  1.00  0.00           C
ATOM    323  C2  CHO   100      79.496 114.880  54.709  1.00  0.00           C
ATOM    324  ROH CHO   101      81.046 223.830  61.459  1.00  0.00            
ATOM    325  R1  CHO   101      82.596 224.880  63.559  1.00  0.00            
ATOM    326  R2  CHO   101      83.746 227.380  63.459  1.00  0.00            
ATOM    327  R3  CHO   101      82.396 227.780  65.759  1.00  0.00            
ATOM    328  R4  CHO   101      84.746 229.580  65.959  1.00  0.00            
ATOM    329  R5  CHO   101      84.146 228.080  67.409  1.00  0.00            
ATOM    330  C1  CHO   101      83.996 231.230  69.559  1.00  0.00           C
ATOM    331  C2  CHO   101      85.946 230.930  72.859  1.00  0.00           C
ATOM    332  ROH CHO   102     131.446  38.830  60.609  1.00  0.00            
ATOM    333  R1  CHO   102     131.746  38.830  63.459  1.00  0.00            
ATOM    334  R2  CHO   102     132.996  36.780  64.809  1.00  0.00            
ATOM    335  R3  CHO   102     134.496  38.780  65.809  1.00  0.00            
ATOM    336  R4  CHO   102     134.646  36.680  67.859  1.00  0.00            
ATOM    337  R5  CHO   102     134.046  38.780  68.159  1.00  0.00            
ATOM    338  C1  CHO   102     136.996  38.530  70.559  1.00  0.00           C
ATOM    339  C2  CHO   102     138.046  39.330  74.109  1.00  0.00           C
ATOM    340  ROH CHO   103     204.696 110.180  35.509  1.00  0.00            
ATOM    341  R1  CHO   103     206.096 109.030  37.709  1.00  0.00            
ATOM    342  R2  CHO   103     206.496 110.380  40.109  1.00  0.00            
ATOM    343  R3  CHO   103     205.296 108.180  41.159  1.00  0.00            
ATOM    344  R4  CHO   103     205.696 110.030  43.459  1.00  0.00            
ATOM    345  R5  CHO   103     206.346 107.930  43.309  1.00  0.00            
ATOM    346  C1  CHO   103     204.146 107.730  46.409  1.00  0.00           C
ATOM    347  C2  CHO   103     204.746 107.830  50.759  1.00  0.00           C
ATOM    348  ROH CHO   104     216.246  75.330  37.159  1.00  0.00            
ATOM    349  R1  CHO   104     214.446  74.280  39.109  1.00  0.00            
ATOM    350  R2  CHO   104     212.296  75.730  40.059  1.00  0.00            
ATOM    351  R3  CHO   104     210.896  73.530  39.309  1.00  0.00            
ATOM    352  R4  CHO   104     208.846  75.480  39.959  1.00  0.00            
ATOM    353  R5  CHO   104     208.996  73.480  40.759  1.00  0.00            
ATOM    354  C1  CHO   104     205.546  73.280  39.159  1.00  0.00           C
ATOM    355  C2  CHO   104     201.846  74.030  37.759  1.00  0.00           C
ATOM    356  ROH CHO   105       8.346  26.180  57.359  1.00  0.00            
ATOM    357  R1  CHO   105       7.696  25.880  54.609  1.00  0.00            
ATOM    358  R2  CHO   105       7.096  28.030  53.009  1.00  0.00            
ATOM    359  R3  CHO   105       9.046  26.980  51.459  1.00  0.00            
ATOM    360  R4  CHO   105       7.046  28.030  49.559  1.00  0.00            
ATOM    361  R5  CHO   105       7.896  25.980  49.609  1.00  0.00            
ATOM    362  C1  CHO   105       8.846  27.030  46.059  1.00  0.00           C
ATOM    363  C2  CHO   105       9.746  26.180  41.709  1.00  0.00           C
ATOM    364  ROH CHO   106     212.946 222.480  67.759  1.00  0.00            
ATOM    365  R1  CHO   106     214.646 222.580  65.509  1.00  0.00            
ATOM    366  R2  CHO   106     215.696 220.280  64.309  1.00  0.00            
ATOM    367  R3  CHO   106     214.546 221.330  62.109  1.00  0.00            
ATOM    368  R4  CHO   106     216.546 219.430  61.109  1.00  0.00            
ATOM    369  R5  CHO   106     216.396 221.530  60.559  1.00  0.00            
ATOM    370  C1  CHO   106     215.996 219.880  57.109  1.00  0.00           C
ATOM    371  C2  CHO   106     218.796 219.830  54.859  1.00  0.00           C
ATOM    372  ROH CHO   107     201.346   6.480  52.609  1.00  0.00            
ATOM    373  R1  CHO   107     202.396   5.880  55.209  1.00  0.00            
ATOM    374  R2  CHO   107     201.946   7.480  57.359  1.00  0.00            
ATOM    375  R3  CHO   107     201.046   5.180  58.509  1.00  0.00            
ATOM    376  R4  CHO   107     201.796   6.880  60.759  1.00  0.00            
ATOM    377  R5  CHO   107     202.446   4.830  60.359  1.00  0.00            
ATOM    378  C1  CHO   107     200.846   4.330  63.809  1.00  0.00           C
ATOM    379  C2  CHO   107     198.696   1.930  65.609  1.00  0.00           C
ATOM    380  ROH CHO   108      92.746  45.380  55.609  1.00  0.00            
ATOM    381  R1  CHO   108      91.746  46.330  53.159  1.00  0.00            
ATOM    382  R2  CHO   108      92.596  45.330  50.709  1.00  0.00            
ATOM    383  R3  CHO   108      89.946  44.980  50.309  1.00  0.00            
ATOM    384  R4  CHO   108      91.046  45.130  47.609  1.00  0.00            
ATOM    385  R5  CHO   108      89.446  46.330  48.409  1.00  0.00            
ATOM    386  C1  CHO   108      87.696  44.630  45.459  1.00  0.00           C
ATOM    387  C2  CHO   108      85.196  46.830  44.909  1.00  0.00           C
ATOM    388  ROH CHO   109     163.346 148.330  37.009  1.00  0.00            
ATOM    389  R1  CHO   109     162.796 148.530  39.759  1.00  0.00            
ATOM    390  R2  CHO   109     161.396 150.630  40.859  1.00  0.00            
ATOM    391  R3  CHO   109     159.796 148.680  41.859  1.00  0.00            
ATOM    392  R4  CHO   109     159.646 150.880  43.809  1.00  0.00            
ATOM    393  R5  CHO   109     160.146 148.780  44.209  1.00  0.00            
ATOM    394  C1  CHO   109     157.096 149.130  46.459  1.00  0.00           C
ATOM    395  C2  CHO   109     157.246 151.180  50.259  1.00  0.00           C
ATOM    396  ROH CHO   110     111.796 204.330  39.209  1.00  0.00            
ATOM    397  R1  CHO   110     112.946 204.480  41.809  1.00  0.00            
ATOM    398  R2  CHO   110     112.046 206.180  43.759  1.00  0.00            
ATOM    399  R3  CHO   110     111.896 203.830  45.209  1.00  0.00            
ATOM    400  R4  CHO   110     112.646 205.930  47.159  1.00  0.00            
ATOM    401  R5  CHO   110     113.696 204.030  46.809  1.00  0.00            
ATOM    402  C1  CHO   110     112.896 203.580  50.509  1.00  0.00           C
ATOM    403  C2  CHO   110     113.146 201.030  53.809  1.00  0.00           C
ATOM    404  ROH CHO   111      56.896 191.180  65.109  1.00  0.00            
ATOM    405  R1  CHO   111      56.246 189.530  62.909  1.00  0.00            
ATOM    406  R2  CHO   111      54.496 190.380  60.909  1.00  0.00            
ATOM    407  R3  CHO   111      56.596 189.780  59.259  1.00  0.00            
ATOM    408  R4  CHO   111      54.296 190.180  57.459  1.00  0.00            
ATOM    409  R5  CHO   111      55.596 188.430  57.509  1.00  0.00            
ATOM    410  C1  CHO   111      56.146 189.530  53.909  1.00  0.00           C
ATOM    411  C2  CHO   111      56.496 189.430  50.559  1.00  0.00           C
ATOM    412  ROH CHO   112       9.796 182.930  56.859  1.00  0.00            
ATOM    413  R1  CHO   112      10.396 184.580  59.109  1.00  0.00            
ATOM    414  R2  CHO   112       9.146 184.180  61.559  1.00  0.00            
ATOM    415  R3  CHO   112      11.696 184.080  62.459  1.00  0.00            
ATOM    416  R4  CHO   112      10.146 184.830  64.809  1.00  0.00            
ATOM    417  R5  CHO   112      11.896 185.880  64.009  1.00  0.00            
ATOM    418  C1  CHO   112      13.096 185.130  67.559  1.00  0.00           C
ATOM    419  C2  CHO   112      15.246 183.730  71.109  1.00  0.00           C
ATOM    420  ROH CHO   113      44.396  59.380  53.409  1.00  0.00            
ATOM    421  R1  CHO   113      47.196  59.280  53.459  1.00  0.00            
ATOM    422  R2  CHO   113      48.596  57.080  54.359  1.00  0.00            
ATOM    423  R3  CHO   113      49.846  57.280  51.909  1.00  0.00            
ATOM    424  R4  CHO   113      51.596  55.530  53.509  1.00  0.00            
ATOM    425  R5  CHO   113      52.196  57.380  52.459  1.00  0.00            
ATOM    426  C1  CHO   113      54.496  54.880  50.709  1.00  0.00           C
ATOM    427  C2  CHO   113      57.946  54.830  51.159  1.00  0.00           C
ATOM    428  ROH CHO   114      22.196 191.330  48.959  1.00  0.00            
ATOM    429  R1  CHO   114      23.096 191.680  46.259  1.00  0.00            
ATOM    430  R2  CHO   114      22.496 189.880  44.259  1.00  0.00            
ATOM    431  R3  CHO   114      21.546 192.130  43.009  1.00  0.00            
ATOM    432  R4  CHO   114      22.546 190.430  40.859  1.00  0.00            
ATOM    433  R5  CHO   114      23.096 192.480  41.209  1.00  0.00            
ATOM    434  C1  CHO   114      21.696 192.780  37.709  1.00  0.00           C
ATOM    435  C2  CHO   114      20.496 190.580  35.559  1.00  0.00           C
ATOM    436  ROH CHO   115     131.946  16.530  72.059  1.00  0.00            
ATOM    437  R1  CHO   115     132.746  18.530  70.259  1.00  0.00            
ATOM    438  R2  CHO   115     133.046  18.080  67.509  1.00  0.00            
ATOM    439  R3  CHO   115     131.296  20.180  67.309  1.00  0.00            
ATOM    440  R4  CHO   115     132.096  19.580  64.559  1.00  0.00            
ATOM    441  R5  CHO   115     132.196  21.480  65.559  1.00  0.00            
ATOM    442  C1  CHO   115     129.896  22.430  62.659  1.00  0.00           C
ATOM    443  C2  CHO   115     127.296  24.430  60.459  1.00  0.00           C
ATOM    444  ROH CHO   116     112.496 167.880  37.209  1.00  0.00            
ATOM    445  R1  CHO   116     112.446 168.330  39.959  1.00  0.00            
ATOM    446  R2  CHO   116     114.696 168.880  41.459  1.00  0.00            
ATOM    447  R3  CHO   116     113.296 171.080  42.209  1.00  0.00            
ATOM    448  R4  CHO   116     115.696 171.080  43.959  1.00  0.00            
ATOM    449  R5  CHO   116     113.596 171.130  44.609  1.00  0.00            
ATOM    450  C1  CHO   116     114.946 174.380  46.159  1.00  0.00           C
ATOM    451  C2  CHO   116     114.646 174.880  50.509  1.00  0.00           C
ATOM    452  ROH CHO   117     183.396  25.330  49.859  1.00  0.00            
ATOM    453  R1  CHO   117     183.946  27.880  48.709  1.00  0.00            
ATOM    454  R2  CHO   117     186.446  28.630  47.809  1.00  0.00            
ATOM    455  R3  CHO   117     185.146  29.180  45.509  1.00  0.00            
ATOM    456  R4  CHO   117     187.846  30.230  45.109  1.00  0.00            
ATOM    457  R5  CHO   117     185.946  31.330  44.859  1.00  0.00            
ATOM    458  C1  CHO   117     187.396  31.680  41.359  1.00  0.00           C
ATOM    459  C2  CHO   117     189.096  33.430  38.509  1.00  0.00           C
ATOM    460  ROH CHO   118     205.296 227.930  47.609  1.00  0.00            
ATOM    461  R1  CHO   118     204.296 227.630  50.259  1.00  0.00            
ATOM    462  R2  CHO   118     201.796 226.580  50.759  1.00  0.00            
ATOM    463  R3  CHO   118     203.196 224.830  52.309  1.00  0.00            
ATOM    464  R4  CHO   118     200.496 224.880  53.509  1.00  0.00            
ATOM    465  R5  CHO   118     202.396 225.230  54.559  1.00  0.00            
ATOM    466  C1  CHO   118     201.096 222.280  56.559  1.00  0.00           C
ATOM    467  C2  CHO   118     202.396 218.780  56.459  1.00  0.00           C
ATOM    468  ROH CHO   119     107.896  58.530  43.109  1.00  0.00            
ATOM    469  R1  CHO   119     108.796  58.980  45.809  1.00  0.00            
ATOM    470  R2  CHO   119     111.296  59.980  46.359  1.00  0.00            
ATOM    471  R3  CHO   119     109.846  61.830  47.759  1.00  0.00            
ATOM    472  R4  CHO   119     112.446  61.680  49.159  1.00  0.00            
ATOM    473  R5  CHO   119     110.496  61.430  50.059  1.00  0.00            
ATOM    474  C1  CHO   119     111.796  64.430  52.059  1.00  0.00           C
ATOM    475  C2  CHO   119     114.096  65.680  55.009  1.00  0.00           C
ATOM    476  ROH CHO   120     202.046 101.080  56.859  1.00  0.00            
ATOM    477  R1  CHO   120     201.096 100.680  59.509  1.00  0.00            
ATOM    478  R2  CHO   120     201.696 102.480  61.559  1.00  0.00            
ATOM    479  R3  CHO   120     198.996 102.530  61.859  1.00  0.00            
ATOM    480  R4  CHO   120     200.046 103.930  64.209  1.00  0.00            
ATOM    481  R5  CHO   120     198.646 102.230  64.209  1.00  0.00            
ATOM    482  C1  CHO   120     196.496 104.830  66.009  1.00  0.00           C
ATOM    483  C2  CHO   120     196.346 103.680  69.659  1.00  0.00           C
ATOM    484  ROH CHO   121     179.046 191.930  52.309  1.00  0.00            
ATOM    485  R1  CHO   121     181.246 190.530  51.209  1.00  0.00            
ATOM    486  R2  CHO   121     181.846 190.580  48.509  1.00  0.00            
ATOM    487  R3  CHO   121     184.296 191.430  49.359  1.00  0.00            
ATOM    488  R4  CHO   121     184.596 191.030  46.459  1.00  0.00            
ATOM    489  R5  CHO   121     185.846 190.130  48.059  1.00  0.00            
ATOM    490  C1  CHO   121     188.496 192.030  46.059  1.00  0.00           C
ATOM    491  C2  CHO   121     192.246 193.130  43.259  1.00  0.00           C
ATOM    492  ROH CHO   122     207.996  17.780  69.009  1.00  0.00            
ATOM    493  R1  CHO   122     208.796  16.980  66.409  1.00  0.00            
ATOM    494  R2  CHO   122     208.846  18.730  64.259  1.00  0.00            
ATOM    495  R3  CHO   122     211.396  17.880  64.059  1.00  0.00            
ATOM    496  R4  CHO   122     210.746  18.930  61.409  1.00  0.00            
ATOM    497  R5  CHO   122     211.546  16.980  61.859  1.00  0.00            
ATOM    498  C1  CHO   122     214.246  18.230  59.509  1.00  0.00           C
ATOM    499  C2  CHO   122     214.146  15.230  56.559  1.00  0.00           C
ATOM    500  ROH CHO   123     147.846 137.280  61.609  1.00  0.00            
ATOM    501  R1  CHO   123     145.746 139.180  61.359  1.00  0.00            
ATOM    502  R2  CHO   123     143.896 138.980  59.309  1.00  0.00            
ATOM    503  R3  CHO   123     142.096 139.080  61.359  1.00  0.00            
ATOM    504  R4  CHO   123     140.446 139.380  58.959  1.00  0.00            
ATOM    505  R5  CHO   123     140.496 140.730  60.709  1.00  0.00            
ATOM    506  C1  CHO   123     136.796 139.680  60.709  1.00  0.00           C
ATOM    507  C2  CHO   123     134.496 141.580  62.359  1.00  0.00           C
ATOM    508  ROH CHO   124     117.946  82.930  45.609  1.00  0.00            
ATOM    509  R1  CHO   124     117.596  84.830  47.709  1.00  0.00            
ATOM    510  R2  CHO   124     115.996  84.280  49.909  1.00  0.00            
ATOM    511  R3  CHO   124     118.246  84.980  51.259  1.00  0.00            
ATOM    512  R4  CHO   124     116.046  85.680  53.059  1.00  0.00            
ATOM    513  R5  CHO   124     117.646  86.980  52.409  1.00  0.00            
ATOM    514  C1  CHO   124     118.146  87.130  56.209  1.00  0.00           C
ATOM    515  C2  CHO   124     116.946  88.580  58.909  1.00  0.00           C
ATOM    516  ROH CHO   125     181.046  84.080  65.559  1.00  0.00            
ATOM    517  R1  CHO   125     180.196  84.030  62.909  1.00  0.00            
ATOM    518  R2  CHO   125     181.646  85.180  60.859  1.00  0.00            
ATOM    519  R3  CHO   125     181.446  82.730  59.759  1.00  0.00            
ATOM    520  R4  CHO   125     182.046  84.480  57.459  1.00  0.00            
ATOM    521  R5  CHO   125     180.396  83.080  57.609  1.00  0.00            
ATOM    522  C1  CHO   125     182.096  81.730  54.509  1.00  0.00           C
ATOM    523  C2  CHO   125     180.396  81.430  50.809  1.00  0.00           C
ATOM    524  ROH CHO   126      49.146 126.880  37.659  1.00  0.00            
ATOM    525  R1  CHO   126      48.446 128.230  40.059  1.00  0.00            
ATOM    526  R2  CHO   126      48.746 127.080  42.559  1.00  0.00            
ATOM    527  R3  CHO   126      50.196 129.280  43.109  1.00  0.00            
ATOM    528  R4  CHO   126      48.746 128.730  45.559  1.00  0.00            
ATOM    529  R5  CHO   126      48.746 130.630  44.509  1.00  0.00            
ATOM    530  C1  CHO   126      50.096 131.780  47.859  1.00  0.00           C
ATOM    531  C2  CHO   126      53.296 133.480  50.209  1.00  0.00           C
ATOM    532  ROH CHO   127     168.596 158.880  37.659  1.00  0.00            
ATOM    533  R1  CHO   127     167.846 158.080  40.309  1.00  0.00            
ATOM    534  R2  CHO   127     168.646 155.730  41.459  1.00  0.00            
ATOM    535  R3  CHO   127     169.546 157.380  43.409  1.00  0.00            
ATOM    536  R4  CHO   127     168.546 154.980  44.809  1.00  0.00            
ATOM    537  R5  CHO   127     167.946 157.080  45.209  1.00  0.00            
ATOM    538  C1  CHO   127     169.246 156.130  48.659  1.00  0.00           C
ATOM    539  C2  CHO   127     170.246 154.080  50.859  1.00  0.00           C
ATOM    540  ROH CHO   128     174.696  22.980  36.559  1.00  0.00            
ATOM    541  R1  CHO   128     173.146  21.780  38.609  1.00  0.00            
ATOM    542  R2  CHO   128     174.246  20.430  40.759  1.00  0.00            
ATOM    543  R3  CHO   128     172.746  22.230  42.209  1.00  0.00            
ATOM    544  R4  CHO   128     173.696  20.280  44.159  1.00  0.00            
ATOM    545  R5  CHO   128     171.596  20.880  43.809  1.00  0.00            
ATOM    546  C1  CHO   128     171.946  21.830  47.509  1.00  0.00           C
ATOM    547  C2  CHO   128     170.796  20.530  50.759  1.00  0.00           C
ATOM    548  ROH CHO   129     187.146 177.730  41.909  1.00  0.00            
ATOM    549  R1  CHO   129     188.596 176.830  44.209  1.00  0.00            
ATOM    550  R2  CHO   129     187.496 176.830  46.709  1.00  0.00            
ATOM    551  R3  CHO   129     188.146 174.230  46.709  1.00  0.00            
ATOM    552  R4  CHO   129     187.546 174.780  49.509  1.00  0.00            
ATOM    553  R5  CHO   129     189.396 173.880  48.759  1.00  0.00            
ATOM    554  C1  CHO   129     188.246 171.130  51.109  1.00  0.00           C
ATOM    555  C2  CHO   129     185.896 171.080  54.609  1.00  0.00           C
ATOM    556  ROH CHO   130     148.996 116.580  51.759  1.00  0.00            
ATOM    557  R1  CHO   130     146.846 117.930  53.009  1.00  0.00            
ATOM    558  R2  CHO   130     146.196 117.530  55.659  1.00  0.00            
ATOM    559  R3  CHO   130     146.396 120.230  55.759  1.00  0.00            
ATOM    560  R4  CHO   130     145.296 119.480  58.359  1.00  0.00            
ATOM    561  R5  CHO   130     144.446 120.930  57.009  1.00  0.00            
ATOM    562  C1  CHO   130     144.996 123.130  60.059  1.00  0.00           C
ATOM    563  C2  CHO   130     144.946 122.230  64.409  1.00  0.00           C
ATOM    564  ROH CHO   131     146.546 225.630  51.409  1.00  0.00            
ATOM    565  R1  CHO   131     145.796 224.580  53.909  1.00  0.00            
ATOM    566  R2  CHO   131     147.646 224.030  55.909  1.00  0.00            
ATOM    567  R3  CHO   131     145.996 225.630  57.409  1.00  0.00            
ATOM    568  R4  CHO   131     147.946 224.580  59.309  1.00  0.00            
ATOM    569  R5  CHO   131     145.746 224.480  59.459  1.00  0.00            
ATOM    570  C1  CHO   131     146.546 226.380  62.709  1.00  0.00           C
ATOM    571  C2  CHO   131     146.346 227.580  67.109  1.00  0.00           C
ATOM    572  ROH CHO   132     103.696 120.530  66.659  1.00  0.00            
ATOM    573  R1  CHO   132     103.946 120.380  63.809  1.00  0.00            
ATOM    574  R2  CHO   132     102.046 121.430  62.109  1.00  0.00            
ATOM    575  R3  CHO   132     104.196 122.730  61.059  1.00  0.00            
ATOM    576  R4  CHO   132     101.996 123.330  59.259  1.00  0.00            
ATOM    577  R5  CHO   132     103.946 122.530  58.709  1.00  0.00            
ATOM    578  C1  CHO   132     103.946 125.680  56.559  1.00  0.00           C
ATOM    579  C2  CHO   132     107.646 127.880  54.659  1.00  0.00           C
ATOM    580  ROH CHO   133      57.446 140.030  46.259  1.00  0.00            
ATOM    581  R1  CHO   133      58.296 140.780  43.659  1.00  0.00            
ATOM    582  R2  CHO   133      60.696 142.080  43.209  1.00  0.00            
ATOM    583  R3  CHO   133      61.146 139.980  41.509  1.00  0.00            
ATOM    584  R4  CHO   133      62.546 142.280  40.309  1.00  0.00            
ATOM    585  R5  CHO   133      61.096 140.980  39.309  1.00  0.00            
ATOM    586  C1  CHO   133      64.046 140.430  37.009  1.00  0.00           C
ATOM    587  C2  CHO   133      65.796 143.530  34.059  1.00  0.00           C
ATOM    588  ROH CHO   134     136.396 195.730  49.509  1.00  0.00            
ATOM    589  R1  CHO   134     136.596 197.130  51.959  1.00  0.00            
ATOM    590  R2  CHO   134     135.096 196.430  54.159  1.00  0.00            
ATOM    591  R3  CHO   134     137.546 196.380  55.359  1.00  0.00            
ATOM    592  R4  CHO   134     135.646 196.080  57.559  1.00  0.00            
ATOM    593  R5  CHO   134     137.196 197.580  57.459  1.00  0.00            
ATOM    594  C1  CHO   134     138.246 195.780  60.659  1.00  0.00           C
ATOM    595  C2  CHO   134     136.396 195.330  63.209  1.00  0.00           C
ATOM    596  ROH CHO   135      79.196 198.830  49.209  1.00  0.00            
ATOM    597  R1  CHO   135      79.646 196.930  51.259  1.00  0.00            
ATOM    598  R2  CHO   135      81.896 196.980  52.859  1.00  0.00            
ATOM    599  R3  CHO   135      80.096 196.980  54.909  1.00  0.00            
ATOM    600  R4  CHO   135      82.546 195.930  56.109  1.00  0.00            
ATOM    601  R5  CHO   135      80.596 195.030  56.109  1.00  0.00            
ATOM    602  C1  CHO   135      81.246 195.330  59.859  1.00  0.00           C
ATOM    603  C2  CHO   135      79.696 194.080  63.959  1.00  0.00           C
ATOM    604  ROH CHO   136      40.996  62.830  70.659  1.00  0.00            
ATOM    605  R1  CHO   136      42.196  61.580  68.409  1.00  0.00            
ATOM    606  R2  CHO   136      40.896  59.730  66.859  1.00  0.00            
ATOM    607  R3  CHO   136      41.596  61.380  64.859  1.00  0.00            
ATOM    608  R4  CHO   136      40.096  59.230  63.559  1.00  0.00            
ATOM    609  R5  CHO   136      42.096  59.930  63.009  1.00  0.00            
ATOM    610  C1  CHO   136      40.246  60.480  59.709  1.00  0.00           C
ATOM    611  C2  CHO   136      40.296  58.230  56.809  1.00  0.00           C
ATOM    612  ROH CHO   137     143.846  39.780  57.909  1.00  0.00            
ATOM    613  R1  CHO   137     145.096  39.330  60.409  1.00  0.00            
ATOM    614  R2  CHO   137     146.096  41.380  61.909  1.00  0.00            
ATOM    615  R3  CHO   137     144.496  40.330  63.859  1.00  0.00            
ATOM    616  R4  CHO   137     146.196  42.230  65.259  1.00  0.00            
ATOM    617  R5  CHO   137     145.946  40.130  65.759  1.00  0.00            
ATOM    618  C1  CHO   137     144.746  41.730  69.009  1.00  0.00           C
ATOM    619  C2  CHO   137     146.396  44.680  71.459  1.00  0.00           C
ATOM    620  ROH CHO   138     158.996  96.980  66.209  1.00  0.00            
ATOM    621  R1  CHO   138     159.296  96.830  63.409  1.00  0.00            
ATOM    622  R2  CHO   138     158.946  94.430  62.009  1.00  0.00            
ATOM    623  R3  CHO   138     157.146  95.880  60.559  1.00  0.00            
ATOM    624  R4  CHO   138     157.396  93.380  59.109  1.00  0.00            
ATOM    625  R5  CHO   138     157.646  95.380  58.309  1.00  0.00            
ATOM    626  C1  CHO   138     154.796  94.130  56.109  1.00  0.00           C
ATOM    627  C2  CHO   138     153.846  94.030  52.109  1.00  0.00           C
ATOM    628  ROH CHO   139     217.696 121.730  59.459  1.00  0.00            
ATOM    629  R1  CHO   139     219.496 123.730  60.459  1.00  0.00            
ATOM    630  R2  CHO   139     219.596 126.280  59.459  1.00  0.00            
ATOM    631  R3  CHO   139     219.196 126.980  62.059  1.00  0.00            
ATOM    632  R4  CHO   139     220.696 129.230  60.909  1.00  0.00            
ATOM    633  R5  CHO   139     221.196 128.080  62.659  1.00  0.00            
ATOM    634  C1  CHO   139     220.896 131.630  64.159  1.00  0.00           C
ATOM    635  C2  CHO   139     222.646 131.080  67.709  1.00  0.00           C
ATOM    636  ROH CHO   140     171.846 115.730  39.959  1.00  0.00            
ATOM    637  R1  CHO   140     172.246 115.180  42.709  1.00  0.00            
ATOM    638  R2  CHO   140     172.646 117.130  44.559  1.00  0.00            
ATOM    639  R3  CHO   140     170.496 115.980  45.809  1.00  0.00            
ATOM    640  R4  CHO   140     171.796 117.530  47.909  1.00  0.00            
ATOM    641  R5  CHO   140     171.296 115.430  47.959  1.00  0.00            
ATOM    642  C1  CHO   140     169.346 116.630  51.009  1.00  0.00           C
ATOM    643  C2  CHO   140     167.896 117.930  55.159  1.00  0.00           C
ATOM    644  ROH CHO   141     107.696   8.480  53.609  1.00  0.00            
ATOM    645  R1  CHO   141     107.196  10.480  51.659  1.00  0.00            
ATOM    646  R2  CHO   141     109.196  11.480  50.059  1.00  0.00            
ATOM    647  R3  CHO   141     107.496  10.730  48.059  1.00  0.00            
ATOM    648  R4  CHO   141     108.696  13.230  47.109  1.00  0.00            
ATOM    649  R5  CHO   141     106.546  12.830  47.309  1.00  0.00            
ATOM    650  C1  CHO   141     106.796  13.580  43.559  1.00  0.00           C
ATOM    651  C2  CHO   141     108.446  14.180  40.459  1.00  0.00           C
ATOM    652  ROH CHO   142      74.996 213.430  54.309  1.00  0.00            
ATOM    653  R1  CHO   142      73.746 212.930  56.809  1.00  0.00            
ATOM    654  R2  CHO   142      74.596 210.830  58.459  1.00  0.00            
ATOM    655  R3  CHO   142      74.796 212.830  60.309  1.00  0.00            
ATOM    656  R4  CHO   142      74.996 210.380  61.859  1.00  0.00            
ATOM    657  R5  CHO   142      73.596 211.980  62.209  1.00  0.00            
ATOM    658  C1  CHO   142      75.446 211.930  65.559  1.00  0.00           C
ATOM    659  C2  CHO   142      76.246 207.680  66.409  1.00  0.00           C
ATOM    660  ROH CHO   143     208.846  89.780  71.259  1.00  0.00            
ATOM    661  R1  CHO   143     208.046  89.430  68.609  1.00  0.00            
ATOM    662  R2  CHO   143     209.196  90.880  66.509  1.00  0.00            
ATOM    663  R3  CHO   143     209.646  88.430  65.459  1.00  0.00            
ATOM    664  R4  CHO   143     209.246  90.130  63.159  1.00  0.00            
ATOM    665  R5  CHO   143     208.196  88.280  63.559  1.00  0.00            
ATOM    666  C1  CHO   143     209.696  87.380  60.209  1.00  0.00           C
ATOM    667  C2  CHO   143     209.646  84.880  57.459  1.00  0.00           C
ATOM    668  ROH CHO   144     112.646 195.380  53.009  1.00  0.00            
ATOM    669  R1  CHO   144     113.396 194.030  50.609  1.00  0.00            
ATOM    670  R2  CHO   144     111.546 192.730  49.009  1.00  0.00            
ATOM    671  R3  CHO   144     112.596 194.280  47.059  1.00  0.00            
ATOM    672  R4  CHO   144     110.896 192.380  45.659  1.00  0.00            
ATOM    673  R5  CHO   144     112.996 192.830  45.259  1.00  0.00            
ATOM    674  C1  CHO   144     111.496 193.730  41.859  1.00  0.00           C
ATOM    675  C2  CHO   144     110.696 195.330  37.909  1.00  0.00           C
ATOM    676  ROH CHO   145      27.096 132.030  33.459  1.00  0.00            
ATOM    677  R1  CHO   145      26.096 132.430  36.059  1.00  0.00            
ATOM    678  R2  CHO   145      27.346 131.380  38.309  1.00  0.00            
ATOM    679  R3  CHO   145      27.296 133.930  39.159  1.00  0.00            
ATOM    680  R4  CHO   145      27.496 132.330  41.609  1.00  0.00            
ATOM    681  R5  CHO   145      25.996 133.880  41.159  1.00  0.00            
ATOM    682  C1  CHO   145      27.546 135.330  44.359  1.00  0.00           C
ATOM    683  C2  CHO   145      29.146 136.180  48.159  1.00  0.00           C
ATOM    684  ROH CHO   146      19.396  51.080  57.109  1.00  0.00            
ATOM    685  R1  CHO   146      19.046  49.980  59.709  1.00  0.00            
ATOM    686  R2  CHO   146      20.396  47.780  60.559  1.00  0.00            
ATOM    687  R3  CHO   146      21.096  49.430  62.609  1.00  0.00            
ATOM    688  R4  CHO   146      21.196  46.730  63.759  1.00  0.00            
ATOM    689  R5  CHO   146      20.046  48.430  64.559  1.00  0.00            
ATOM    690  C1  CHO   146      22.246  47.630  67.559  1.00  0.00           C
ATOM    691  C2  CHO   146      21.146  46.930  70.759  1.00  0.00           C
ATOM    692  ROH CHO   147      23.496 108.180  54.659  1.00  0.00            
ATOM    693  R1  CHO   147      22.796 108.280  57.409  1.00  0.00            
ATOM    694  R2  CHO   147      23.196 106.230  59.159  1.00  0.00            
ATOM    695  R3  CHO   147      24.496 108.130  60.609  1.00  0.00            
ATOM    696  R4  CHO   147      23.796 106.080  62.559  1.00  0.00            
ATOM    697  R5  CHO   147      23.296 108.180  62.659  1.00  0.00            
ATOM    698  C1  CHO   147      25.296 107.780  65.909  1.00  0.00           C
ATOM    699  C2  CHO   147      24.746 107.280  70.059  1.00  0.00           C
ATOM    700  ROH CHO   148      72.446 176.380  47.509  1.00  0.00            
ATOM    701  R1  CHO   148      74.246 176.580  49.709  1.00  0.00            
ATOM    702  R2  CHO   148      73.446 176.830  52.309  1.00  0.00            
ATOM    703  R3  CHO   148      74.996 174.630  52.659  1.00  0.00            
ATOM    704  R4  CHO   148      74.446 175.580  55.409  1.00  0.00            
ATOM    705  R5  CHO   148      76.396 175.180  54.509  1.00  0.00            
ATOM    706  C1  CHO   148      76.496 172.830  57.509  1.00  0.00           C
ATOM    707  C2  CHO   148      75.946 170.280  59.459  1.00  0.00           C
ATOM    708  ROH CHO   149     128.796   3.680  57.009  1.00  0.00            
ATOM    709  R1  CHO   149     129.296   1.930  59.159  1.00  0.00            
ATOM    710  R2  CHO   149     131.796   1.780  60.409  1.00  0.00            
ATOM    711  R3  CHO   149     130.346   2.230  62.659  1.00  0.00            
ATOM    712  R4  CHO   149     132.496   0.480  63.559  1.00  0.00            
ATOM    713  R5  CHO   149     130.346   0.180  63.859  1.00  0.00            
ATOM    714  C1  CHO   149     131.546   0.180  67.459  1.00  0.00           C
ATOM    715  C2  CHO   149     130.346  -0.670  71.259  1.00  0.00           C
ATOM    716  ROH CHO   150     122.546 122.830  41.659  1.00  0.00            
ATOM    717  R1  CHO   150     121.546 122.780  44.309  1.00  0.00            
ATOM    718  R2  CHO   150     122.046 120.730  46.059  1.00  0.00            
ATOM    719  R3  CHO   150     122.896 122.730  47.709  1.00  0.00            
ATOM    720  R4  CHO   150     122.046 120.580  49.509  1.00  0.00            
ATOM    721  R5  CHO   150     121.396 122.680  49.559  1.00  0.00            
ATOM    722  C1  CHO   150     122.896 122.380  53.059  1.00  0.00           C
ATOM    723  C2  CHO   150     121.396 120.080  56.259  1.00  0.00           C
ATOM    724  ROH CHO   151     203.796  10.880  51.109  1.00  0.00            
ATOM    725  R1  CHO   151     202.546  12.080  48.909  1.00  0.00            
ATOM    726  R2  CHO   151     203.896  13.580  47.009  1.00  0.00            
ATOM    727  R3  CHO   151     202.796  11.830  45.259  1.00  0.00            
ATOM    728  R4  CHO   151     204.046  13.880  43.609  1.00  0.00            
ATOM    729  R5  CHO   151     201.996  13.230  43.509  1.00  0.00            
ATOM    730  C1  CHO   151     203.096  12.380  39.959  1.00  0.00           C
ATOM    731  C2  CHO   151     203.246  11.430  37.109  1.00  0.00           C
ATOM    732  ROH CHO   152      59.096 106.130  46.109  1.00  0.00            
ATOM    733  R1  CHO   152      61.346 106.230  44.409  1.00  0.00            
ATOM    734  R2  CHO   152      62.096 104.080  42.859  1.00  0.00            
ATOM    735  R3  CHO   152      61.996 105.930  40.859  1.00  0.00            
ATOM    736  R4  CHO   152      63.146 103.530  39.609  1.00  0.00            
ATOM    737  R5  CHO   152      63.996 105.530  39.559  1.00  0.00            
ATOM    738  C1  CHO   152      63.646 104.930  35.809  1.00  0.00           C
ATOM    739  C2  CHO   152      65.496 101.630  34.009  1.00  0.00           C
ATOM    740  ROH CHO   153     208.446 213.230  39.759  1.00  0.00            
ATOM    741  R1  CHO   153     209.896 212.980  42.159  1.00  0.00            
ATOM    742  R2  CHO   153     211.346 215.030  43.309  1.00  0.00            
ATOM    743  R3  CHO   153     209.846 214.480  45.509  1.00  0.00            
ATOM    744  R4  CHO   153     211.546 216.730  46.309  1.00  0.00            
ATOM    745  R5  CHO   153     211.346 214.780  47.309  1.00  0.00            
ATOM    746  C1  CHO   153     210.296 217.180  50.109  1.00  0.00           C
ATOM    747  C2  CHO   153     214.246 218.830  52.059  1.00  0.00           C
ATOM    748  ROH CHO   154       1.646 227.530  43.409  1.00  0.00            
ATOM    749  R1  CHO   154       2.046 225.230  45.009  1.00  0.00            
ATOM    750  R2  CHO   154       4.196 224.930  46.709  1.00  0.00            
ATOM    751  R3  CHO   154       2.246 224.380  48.509  1.00  0.00            
ATOM    752  R4  CHO   154       4.746 224.080  50.009  1.00  0.00            
ATOM    753  R5  CHO   154       3.096 222.630  49.859  1.00  0.00            
ATOM    754  C1  CHO   154       3.196 223.080  53.659  1.00  0.00           C
ATOM    755  C2  CHO   154       1.496 223.580  56.959  1.00  0.00           C
ATOM    756  ROH CHO   155     137.996 216.380  52.209  1.00  0.00            
ATOM    757  R1  CHO   155     138.896 216.330  54.909  1.00  0.00            
ATOM    758  R2  CHO   155     138.346 218.330  56.709  1.00  0.00            
ATOM    759  R3  CHO   155     137.346 216.280  58.159  1.00  0.00            
ATOM    760  R4  CHO   155     138.446 218.130  60.159  1.00  0.00            
ATOM    761  R5  CHO   155     138.896 216.030  59.959  1.00  0.00            
ATOM    762  C1  CHO   155     137.546 216.130  63.559  1.00  0.00           C
ATOM    763  C2  CHO   155     137.496 214.130  66.559  1.00  0.00           C
ATOM    764  ROH CHO   156      27.596 219.980  53.159  1.00  0.00            
ATOM    765  R1  CHO   156      28.146 222.180  51.509  1.00  0.00            
ATOM    766  R2  CHO   156      30.696 223.130  51.109  1.00  0.00            
ATOM    767  R3  CHO   156      30.046 222.830  48.509  1.00  0.00            
ATOM    768  R4  CHO   156      32.696 224.180  48.459  1.00  0.00            
ATOM    769  R5  CHO   156      30.846 224.830  47.459  1.00  0.00            
ATOM    770  C1  CHO   156      33.196 224.480  44.459  1.00  0.00           C
ATOM    771  C2  CHO   156      34.446 224.430  40.859  1.00  0.00           C
ATOM    772  ROH CHO   157     201.546 161.430  40.609  1.00  0.00            
ATOM    773  R1  CHO   157     203.146 161.030  42.959  1.00  0.00            
ATOM    774  R2  CHO   157     202.696 158.930  44.709  1.00  0.00            
ATOM    775  R3  CHO   157     205.296 158.380  44.259  1.00  0.00            
ATOM    776  R4  CHO   157     204.696 157.030  46.759  1.00  0.00            
ATOM    777  R5  CHO   157     206.346 158.430  46.409  1.00  0.00            
ATOM    778  C1  CHO   157     208.296 155.380  47.509  1.00  0.00           C
ATOM    779  C2  CHO   157     210.646 155.980  49.209  1.00  0.00           C
ATOM    780  ROH CHO   158     120.146  47.730  72.659  1.00  0.00            
ATOM    781  R1  CHO   158     120.996  47.230  70.009  1.00  0.00            
ATOM    782  R2  CHO   158     120.346  44.930  68.659  1.00  0.00            
ATOM    783  R3  CHO   158     119.496  46.680  66.759  1.00  0.00            
ATOM    784  R4  CHO   158     119.996  44.230  65.259  1.00  0.00            
ATOM    785  R5  CHO   158     120.796  46.230  64.809  1.00  0.00            
ATOM    786  C1  CHO   158     118.946  45.480  61.559  1.00  0.00           C
ATOM    787  C2  CHO   158     122.696  44.130  60.509  1.00  0.00           C
ATOM    788  ROH CHO   159      84.096  58.580  44.109  1.00  0.00            
ATOM    789  R1  CHO   159      82.346  57.280  45.959  1.00  0.00            
ATOM    790  R2  CHO   159      82.746  54.680  46.759  1.00  0.00            
ATOM    791  R3  CHO   159      82.646  55.780  49.209  1.00  0.00            
ATOM    792  R4  CHO   159      82.296  52.880  49.659  1.00  0.00            
ATOM    793  R5  CHO   159      80.996  54.480  50.409  1.00  0.00            
ATOM    794  C1  CHO   159      81.996  52.830  53.709  1.00  0.00           C
ATOM    795  C2  CHO   159      84.146  49.630  55.459  1.00  0.00           C
ATOM    796  ROH CHO   160     140.046 163.380  67.609  1.00  0.00            
ATOM    797  R1  CHO   160     139.846 163.330  64.809  1.00  0.00            
ATOM    798  R2  CHO   160     138.546 165.230  63.359  1.00  0.00            
ATOM    799  R3  CHO   160     140.896 165.430  62.009  1.00  0.00            
ATOM    800  R4  CHO   160     138.946 166.830  60.309  1.00  0.00            
ATOM    801  R5  CHO   160     140.296 165.180  59.709  1.00  0.00            
ATOM    802  C1  CHO   160     141.446 167.880  57.259  1.00  0.00           C
ATOM    803  C2  CHO   160     142.346 169.930  56.309  1.00  0.00           C
ATOM    804  ROH CHO   161     106.746  87.330  57.909  1.00  0.00            
ATOM    805  R1  CHO   161     108.096  86.330  55.659  1.00  0.00            
ATOM    806  R2  CHO   161     107.996  87.480  53.159  1.00  0.00            
ATOM    807  R3  CHO   161     110.696  87.480  53.409  1.00  0.00            
ATOM    808  R4  CHO   161     110.196  88.080  50.559  1.00  0.00            
ATOM    809  R5  CHO   161     111.496  86.480  51.359  1.00  0.00            
ATOM    810  C1  CHO   161     114.046  88.380  49.259  1.00  0.00           C
ATOM    811  C2  CHO   161     113.746  89.780  45.059  1.00  0.00           C
ATOM    812  ROH CHO   162     194.746  72.330  53.259  1.00  0.00            
ATOM    813  R1  CHO   162     192.796  71.080  51.609  1.00  0.00            
ATOM    814  R2  CHO   162     190.996  72.530  50.059  1.00  0.00            
ATOM    815  R3  CHO   162     192.046  70.980  48.059  1.00  0.00            
ATOM    816  R4  CHO   162     189.646  72.230  46.909  1.00  0.00            
ATOM    817  R5  CHO   162     190.096  70.130  46.959  1.00  0.00            
ATOM    818  C1  CHO   162     189.746  70.630  43.209  1.00  0.00           C
ATOM    819  C2  CHO   162     188.696  68.830  40.559  1.00  0.00           C
ATOM    820  ROH CHO   163      16.446  96.930  57.859  1.00  0.00            
ATOM    821  R1  CHO   163      16.046  97.780  60.509  1.00  0.00            
ATOM    822  R2  CHO   163      16.996  96.380  62.709  1.00  0.00            
ATOM    823  R3  CHO   163      18.146  98.780  63.359  1.00  0.00            
ATOM    824  R4  CHO   163      17.246  97.680  65.909  1.00  0.00            
ATOM    825  R5  CHO   163      16.746  99.680  65.109  1.00  0.00            
ATOM    826  C1  CHO   163      18.446 100.680  68.359  1.00  0.00           C
ATOM    827  C2  CHO   163      17.696 100.580  71.159  1.00  0.00           C
ATOM    828  ROH CHO   164      91.396 119.380  51.609  1.00  0.00            
ATOM    829  R1  CHO   164      91.846 119.480  48.809  1.00  0.00            
ATOM    830  R2  CHO   164      94.246 120.330  47.709  1.00  0.00            
ATOM    831  R3  CHO   164      94.146 117.930  46.459  1.00  0.00            
ATOM    832  R4  CHO   164      96.246 119.430  45.009  1.00  0.00            
ATOM    833  R5  CHO   164      94.496 118.480  44.109  1.00  0.00            
ATOM    834  C1  CHO   164      97.246 116.680  42.259  1.00  0.00           C
ATOM    835  C2  CHO   164      96.546 118.580  39.159  1.00  0.00           C
ATOM    836  ROH CHO   165      24.596  75.380  53.909  1.00  0.00            
ATOM    837  R1  CHO   165      24.196  74.080  56.409  1.00  0.00            
ATOM    838  R2  CHO   165      26.246  73.430  58.159  1.00  0.00            
ATOM    839  R3  CHO   165      24.696  74.830  59.909  1.00  0.00            
ATOM    840  R4  CHO   165      26.296  72.980  61.559  1.00  0.00            
ATOM    841  R5  CHO   165      24.096  73.180  61.559  1.00  0.00            
ATOM    842  C1  CHO   165      24.896  73.980  65.209  1.00  0.00           C
ATOM    843  C2  CHO   165      24.046  73.480  69.009  1.00  0.00           C
ATOM    844  ROH CHO   166     181.596  92.880  50.959  1.00  0.00            
ATOM    845  R1  CHO   166     180.046  93.080  48.609  1.00  0.00            
ATOM    846  R2  CHO   166     179.896  95.380  47.059  1.00  0.00            
ATOM    847  R3  CHO   166     180.646  93.680  45.059  1.00  0.00            
ATOM    848  R4  CHO   166     179.746  96.130  43.709  1.00  0.00            
ATOM    849  R5  CHO   166     179.046  94.080  43.309  1.00  0.00            
ATOM    850  C1  CHO   166     180.346  95.030  39.859  1.00  0.00           C
ATOM    851  C2  CHO   166     179.796  94.780  36.459  1.00  0.00           C
ATOM    852  ROH CHO   167     216.646  95.330  55.559  1.00  0.00            
ATOM    853  R1  CHO   167     215.896  95.030  58.259  1.00  0.00            
ATOM    854  R2  CHO   167     217.546  93.880  60.159  1.00  0.00            
ATOM    855  R3  CHO   167     217.146  96.230  61.459  1.00  0.00            
ATOM    856  R4  CHO   167     217.446  94.230  63.609  1.00  0.00            
ATOM    857  R5  CHO   167     215.796  95.630  63.359  1.00  0.00            
ATOM    858  C1  CHO   167     217.046  96.630  66.809  1.00  0.00           C
ATOM    859  C2  CHO   167     215.746  96.530  70.109  1.00  0.00           C
ATOM    860  ROH CHO   168      98.646 108.980  69.109  1.00  0.00            
ATOM    861  R1  CHO   168      98.596 108.480  66.359  1.00  0.00            
ATOM    862  R2  CHO   168      99.596 110.280  64.459  1.00  0.00            
ATOM    863  R3  CHO   168     100.996 108.080  63.659  1.00  0.00            
ATOM    864  R4  CHO   168     101.196 109.980  61.459  1.00  0.00            
ATOM    865  R5  CHO   168     100.546 107.930  61.309  1.00  0.00            
ATOM    866  C1  CHO   168     103.496 107.830  58.909  1.00  0.00           C
ATOM    867  C2  CHO   168     103.546 106.880  56.109  1.00  0.00           C
ATOM    868  ROH CHO   169      29.746   5.230  39.209  1.00  0.00            
ATOM    869  R1  CHO   169      29.846   5.480  42.059  1.00  0.00            
ATOM    870  R2  CHO   169      28.896   7.730  43.359  1.00  0.00            
ATOM    871  R3  CHO   169      27.396   5.930  44.709  1.00  0.00            
ATOM    872  R4  CHO   169      27.446   8.330  46.409  1.00  0.00            
ATOM    873  R5  CHO   169      27.996   6.330  47.009  1.00  0.00            
ATOM    874  C1  CHO   169      25.146   7.030  49.509  1.00  0.00           C
ATOM    875  C2  CHO   169      26.446   8.880  53.709  1.00  0.00           C
ATOM    876  ROH CHO   170     125.346 101.930  50.059  1.00  0.00            
ATOM    877  R1  CHO   170     127.646 102.880  51.509  1.00  0.00            
ATOM    878  R2  CHO   170     128.196 105.580  51.809  1.00  0.00            
ATOM    879  R3  CHO   170     128.246 104.930  54.459  1.00  0.00            
ATOM    880  R4  CHO   170     129.896 107.330  54.259  1.00  0.00            
ATOM    881  R5  CHO   170     130.446 105.430  55.159  1.00  0.00            
ATOM    882  C1  CHO   170     130.946 107.730  58.159  1.00  0.00           C
ATOM    883  C2  CHO   170     130.996 106.830  61.659  1.00  0.00           C
ATOM    884  ROH CHO   171      65.346 163.780  61.159  1.00  0.00            
ATOM    885  R1  CHO   171      64.146 164.130  58.659  1.00  0.00            
ATOM    886  R2  CHO   171      65.346 165.480  56.559  1.00  0.00            
ATOM    887  R3  CHO   171      64.796 163.230  55.209  1.00  0.00            
ATOM    888  R4  CHO   171      65.346 165.230  53.109  1.00  0.00            
ATOM    889  R5  CHO   171      63.596 163.930  53.259  1.00  0.00            
ATOM    890  C1  CHO   171      64.846 162.880  49.809  1.00  0.00           C
ATOM    891  C2  CHO   171      65.096 165.430  46.909  1.00  0.00           C
ATOM    892  ROH CHO   172      59.846 153.330  49.759  1.00  0.00            
ATOM    893  R1  CHO   172      60.396 153.880  52.459  1.00  0.00            
ATOM    894  R2  CHO   172      61.446 151.980  54.209  1.00  0.00            
ATOM    895  R3  CHO   172      63.296 153.930  54.609  1.00  0.00            
ATOM    896  R4  CHO   172      63.296 152.330  57.109  1.00  0.00            
ATOM    897  R5  CHO   172      63.096 154.480  56.959  1.00  0.00            
ATOM    898  C1  CHO   172      66.146 154.280  59.159  1.00  0.00           C
ATOM    899  C2  CHO   172      65.596 154.980  63.659  1.00  0.00           C
ATOM    900  ROH CHO   173      28.496 125.780  69.909  1.00  0.00            
ATOM    901  R1  CHO   173      27.146 125.780  67.409  1.00  0.00            
ATOM    902  R2  CHO   173      24.396 125.830  67.209  1.00  0.00            
ATOM    903  R3  CHO   173      24.846 128.030  65.709  1.00  0.00            
ATOM    904  R4  CHO   173      22.596 126.680  64.359  1.00  0.00            
ATOM    905  R5  CHO   173      24.496 127.280  63.459  1.00  0.00            
ATOM    906  C1  CHO   173      21.996 129.230  61.259  1.00  0.00           C
ATOM    907  C2  CHO   173      21.746 127.630  57.459  1.00  0.00           C
ATOM    908  ROH CHO   174      27.546 214.180  50.959  1.00  0.00            
ATOM    909  R1  CHO   174      27.296 215.330  48.409  1.00  0.00            
ATOM    910  R2  CHO   174      29.146 217.030  47.309  1.00  0.00            
ATOM    911  R3  CHO   174      29.096 215.280  45.259  1.00  0.00            
ATOM    912  R4  CHO   174      29.296 217.880  43.959  1.00  0.00            
ATOM    913  R5  CHO   174      27.796 216.330  43.559  1.00  0.00            
ATOM    914  C1  CHO   174      29.296 216.680  40.059  1.00  0.00           C
ATOM    915  C2  CHO   174      30.996 218.930  37.159  1.00  0.00           C
ATOM    916  ROH CHO   175      87.296 184.180  60.809  1.00  0.00            
ATOM    917  R1  CHO   175      86.896 185.830  58.559  1.00  0.00            
ATOM    918  R2  CHO   175      88.296 185.430  56.159  1.00  0.00            
ATOM    919  R3  CHO   175      85.796 185.330  55.109  1.00  0.00            
ATOM    920  R4  CHO   175      87.596 184.980  52.809  1.00  0.00            
ATOM    921  R5  CHO   175      85.996 186.480  53.009  1.00  0.00            
ATOM    922  C1  CHO   175      84.846 184.680  49.859  1.00  0.00           C
ATOM    923  C2  CHO   175      82.446 183.630  46.659  1.00  0.00           C
ATOM    924  ROH CHO   176     139.046 154.380  47.809  1.00  0.00            
ATOM    925  R1  CHO   176     138.296 153.230  45.309  1.00  0.00            
ATOM    926  R2  CHO   176     140.096 152.230  43.509  1.00  0.00            
ATOM    927  R3  CHO   176     138.596 149.980  43.709  1.00  0.00            
ATOM    928  R4  CHO   176     139.996 149.680  41.159  1.00  0.00            
ATOM    929  R5  CHO   176     137.846 149.530  41.509  1.00  0.00            
ATOM    930  C1  CHO   176     138.546 146.080  40.009  1.00  0.00           C
ATOM    931  C2  CHO   176     136.046 143.330  39.959  1.00  0.00           C
ATOM    932  ROH CHO   177     166.596  23.230  50.359  1.00  0.00            
ATOM    933  R1  CHO   177     166.596  24.280  47.759  1.00  0.00            
ATOM    934  R2  CHO   177     168.896  25.030  46.459  1.00  0.00            
ATOM    935  R3  CHO   177     167.996  23.330  44.509  1.00  0.00            
ATOM    936  R4  CHO   177     169.646  25.280  43.059  1.00  0.00            
ATOM    937  R5  CHO   177     167.546  24.730  42.609  1.00  0.00            
ATOM    938  C1  CHO   177     169.196  23.830  39.309  1.00  0.00           C
ATOM    939  C2  CHO   177     168.946  23.280  34.909  1.00  0.00           C
ATOM    940  ROH CHO   178     221.396 179.930  69.259  1.00  0.00            
ATOM    941  R1  CHO   178     223.046 178.880  67.209  1.00  0.00            
ATOM    942  R2  CHO   178     222.046 177.780  64.909  1.00  0.00            
ATOM    943  R3  CHO   178     223.696 179.580  63.709  1.00  0.00            
ATOM    944  R4  CHO   178     222.946 177.730  61.559  1.00  0.00            
ATOM    945  R5  CHO   178     224.946 178.330  62.109  1.00  0.00            
ATOM    946  C1  CHO   178     224.946 179.430  58.459  1.00  0.00           C
ATOM    947  C2  CHO   178     224.646 179.780  54.059  1.00  0.00           C
ATOM    948  ROH CHO   179      57.946  33.930  53.009  1.00  0.00            
ATOM    949  R1  CHO   179      56.696  34.380  50.459  1.00  0.00            
ATOM    950  R2  CHO   179      54.396  35.930  50.159  1.00  0.00            
ATOM    951  R3  CHO   179      55.946  37.230  48.359  1.00  0.00            
ATOM    952  R4  CHO   179      53.346  36.930  47.059  1.00  0.00            
ATOM    953  R5  CHO   179      55.296  36.330  46.259  1.00  0.00            
ATOM    954  C1  CHO   179      54.146  38.780  43.509  1.00  0.00           C
ATOM    955  C2  CHO   179      54.996  39.980  40.559  1.00  0.00           C
ATOM    956  ROH CHO   180      35.696 225.530  58.909  1.00  0.00            
ATOM    957  R1  CHO   180      36.446 224.330  61.309  1.00  0.00            
ATOM    958  R2  CHO   180      39.146 224.080  62.059  1.00  0.00            
ATOM    959  R3  CHO   180      38.296 225.380  64.309  1.00  0.00            
ATOM    960  R4  CHO   180      40.146 223.330  65.259  1.00  0.00            
ATOM    961  R5  CHO   180      38.146 223.630  65.959  1.00  0.00            
ATOM    962  C1  CHO   180      39.996 224.130  69.259  1.00  0.00           C
ATOM    963  C2  CHO   180      39.296 223.530  73.409  1.00  0.00           C
ATOM    964  ROH CHO   181     223.446  34.080  56.309  1.00  0.00            
ATOM    965  R1  CHO   181     223.946  35.030  53.709  1.00  0.00            
ATOM    966  R2  CHO   181     225.596  33.730  51.909  1.00  0.00            
ATOM    967  R3  CHO   181     223.446  33.830  50.309  1.00  0.00            
ATOM    968  R4  CHO   181     225.696  33.930  48.509  1.00  0.00            
ATOM    969  R5  CHO   181     224.046  35.330  48.559  1.00  0.00            
ATOM    970  C1  CHO   181     223.746  34.180  44.959  1.00  0.00           C
ATOM    971  C2  CHO   181     224.846  34.080  41.359  1.00  0.00           C
ATOM    972  ROH CHO   182     135.746 168.530  42.859  1.00  0.00            
ATOM    973  R1  CHO   182     134.546 171.080  43.309  1.00  0.00            
ATOM    974  R2  CHO   182     133.046 171.680  45.559  1.00  0.00            
ATOM    975  R3  CHO   182     134.846 173.730  45.809  1.00  0.00            
ATOM    976  R4  CHO   182     132.746 174.330  47.759  1.00  0.00            
ATOM    977  R5  CHO   182     133.496 175.680  46.159  1.00  0.00            
ATOM    978  C1  CHO   182     134.196 177.780  49.259  1.00  0.00           C
ATOM    979  C2  CHO   182     135.296 177.830  52.709  1.00  0.00           C
ATOM    980  ROH CHO   183      78.096  20.180  72.909  1.00  0.00            
ATOM    981  R1  CHO   183      78.096  19.380  70.209  1.00  0.00            
ATOM    982  R2  CHO   183      77.546  21.130  68.109  1.00  0.00            
ATOM    983  R3  CHO   183      79.946  20.280  67.209  1.00  0.00            
ATOM    984  R4  CHO   183      78.496  21.030  64.809  1.00  0.00            
ATOM    985  R5  CHO   183      79.446  19.130  65.159  1.00  0.00            
ATOM    986  C1  CHO   183      81.246  20.130  61.959  1.00  0.00           C
ATOM    987  C2  CHO   183      81.696  20.280  58.109  1.00  0.00           C
ATOM    988  ROH CHO   184     146.946 175.930  68.409  1.00  0.00            
ATOM    989  R1  CHO   184     145.296 176.530  66.209  1.00  0.00            
ATOM    990  R2  CHO   184     146.296 177.280  63.709  1.00  0.00            
ATOM    991  R3  CHO   184     144.696 175.230  62.859  1.00  0.00            
ATOM    992  R4  CHO   184     145.046 176.980  60.509  1.00  0.00            
ATOM    993  R5  CHO   184     143.146 176.330  61.359  1.00  0.00            
ATOM    994  C1  CHO   184     142.796 174.930  57.809  1.00  0.00           C
ATOM    995  C2  CHO   184     144.096 175.780  53.709  1.00  0.00           C
ATOM    996  ROH CHO   185     139.196  13.080  50.959  1.00  0.00            
ATOM    997  R1  CHO   185     139.046  13.280  48.159  1.00  0.00            
ATOM    998  R2  CHO   185     136.996  14.530  46.809  1.00  0.00            
ATOM    999  R3  CHO   185     138.996  15.980  45.659  1.00  0.00            
ATOM   1000  R4  CHO   185     136.796  16.030  43.709  1.00  0.00            
ATOM   1001  R5  CHO   185     138.846  15.430  43.359  1.00  0.00            
ATOM   1002  C1  CHO   185     138.596  18.280  40.809  1.00  0.00           C
ATOM   1003  C2  CHO   185     139.946  19.530  38.409  1.00  0.00           C
ATOM   1004  ROH CHO   186      60.496 207.230  53.959  1.00  0.00            
ATOM   1005  R1  CHO   186      58.896 208.330  51.909  1.00  0.00            
ATOM   1006  R2  CHO   186      59.996 209.730  49.759  1.00  0.00            
ATOM   1007  R3  CHO   186      58.596 207.930  48.309  1.00  0.00            
ATOM   1008  R4  CHO   186      58.746 210.330  46.609  1.00  0.00            
ATOM   1009  R5  CHO   186      56.946 209.230  47.209  1.00  0.00            
ATOM   1010  C1  CHO   186      56.696 208.980  43.409  1.00  0.00           C
ATOM   1011  C2  CHO   186      55.896 210.480  39.359  1.00  0.00           C
ATOM   1012  ROH CHO   187      34.346  98.480  55.909  1.00  0.00            
ATOM   1013  R1  CHO   187      35.246  97.530  58.409  1.00  0.00            
ATOM   1014  R2  CHO   187      37.696  98.280  59.509  1.00  0.00            
ATOM   1015  R3  CHO   187      36.146  98.980  61.609  1.00  0.00            
ATOM   1016  R4  CHO   187      38.746  98.230  62.809  1.00  0.00            
ATOM   1017  R5  CHO   187      36.796  97.430  63.359  1.00  0.00            
ATOM   1018  C1  CHO   187      37.896  98.830  66.709  1.00  0.00           C
ATOM   1019  C2  CHO   187      39.846  99.530  70.159  1.00  0.00           C
ATOM   1020  ROH CHO   188       1.946   7.580  57.759  1.00  0.00            
ATOM   1021  R1  CHO   188       1.596  10.330  58.309  1.00  0.00            
ATOM   1022  R2  CHO   188       0.196  11.230  60.509  1.00  0.00            
ATOM   1023  R3  CHO   188       2.496  12.630  61.009  1.00  0.00            
ATOM   1024  R4  CHO   188       0.646  13.580  63.059  1.00  0.00            
ATOM   1025  R5  CHO   188       1.796  14.780  61.659  1.00  0.00            
ATOM   1026  C1  CHO   188       3.046  16.180  64.959  1.00  0.00           C
ATOM   1027  C2  CHO   188       0.296  16.330  68.709  1.00  0.00           C
ATOM   1028  ROH CHO   189       5.746  22.780  41.059  1.00  0.00            
ATOM   1029  R1  CHO   189       6.096  21.880  43.709  1.00  0.00            
ATOM   1030  R2  CHO   189       8.396  20.630  44.559  1.00  0.00            
ATOM   1031  R3  CHO   189       8.346  22.530  46.459  1.00  0.00            
ATOM   1032  R4  CHO   189       9.246  20.130  47.859  1.00  0.00            
ATOM   1033  R5  CHO   189       7.596  21.380  48.409  1.00  0.00            
ATOM   1034  C1  CHO   189       9.696  21.630  51.559  1.00  0.00           C
ATOM   1035  C2  CHO   189      10.696  21.830  55.209  1.00  0.00           C
ATOM   1036  ROH CHO   190     142.646  33.880  36.359  1.00  0.00            
ATOM   1037  R1  CHO   190     144.896  34.680  37.859  1.00  0.00            
ATOM   1038  R2  CHO   190     145.646  33.480  40.209  1.00  0.00            
ATOM   1039  R3  CHO   190     148.046  33.180  38.909  1.00  0.00            
ATOM   1040  R4  CHO   190     148.746  34.380  41.509  1.00  0.00            
ATOM   1041  R5  CHO   190     149.296  35.130  39.559  1.00  0.00            
ATOM   1042  C1  CHO   190     152.746  34.680  41.059  1.00  0.00           C
ATOM   1043  C2  CHO   190     154.346  36.930  38.759  1.00  0.00           C
ATOM   1044  ROH CHO   191     165.346  57.530  68.409  1.00  0.00            
ATOM   1045  R1  CHO   191     162.896  56.130  68.259  1.00  0.00            
ATOM   1046  R2  CHO   191     162.496  54.130  66.409  1.00  0.00            
ATOM   1047  R3  CHO   191     161.796  52.680  68.609  1.00  0.00            
ATOM   1048  R4  CHO   191     160.746  51.130  66.359  1.00  0.00            
ATOM   1049  R5  CHO   191     159.646  51.830  68.109  1.00  0.00            
ATOM   1050  C1  CHO   191     159.096  48.080  68.459  1.00  0.00           C
ATOM   1051  C2  CHO   191     158.646  43.830  68.459  1.00  0.00           C
ATOM   1052  ROH CHO   192     216.746 188.880  45.259  1.00  0.00            
ATOM   1053  R1  CHO   192     214.746 188.630  47.259  1.00  0.00            
ATOM   1054  R2  CHO   192     213.846 186.180  48.159  1.00  0.00            
ATOM   1055  R3  CHO   192     214.496 187.180  50.609  1.00  0.00            
ATOM   1056  R4  CHO   192     213.196 184.630  51.159  1.00  0.00            
ATOM   1057  R5  CHO   192     212.646 186.530  52.009  1.00  0.00            
ATOM   1058  C1  CHO   192     213.446 184.630  55.209  1.00  0.00           C
ATOM   1059  C2  CHO   192     210.446 183.330  57.009  1.00  0.00           C
ATOM   1060  ROH CHO   193      27.696  95.480  59.609  1.00  0.00            
ATOM   1061  R1  CHO   193      26.496  96.430  62.009  1.00  0.00            
ATOM   1062  R2  CHO   193      26.346  94.880  64.309  1.00  0.00            
ATOM   1063  R3  CHO   193      27.546  97.080  65.409  1.00  0.00            
ATOM   1064  R4  CHO   193      27.246  95.180  67.609  1.00  0.00            
ATOM   1065  R5  CHO   193      26.546  97.230  67.559  1.00  0.00            
ATOM   1066  C1  CHO   193      28.846  97.430  70.609  1.00  0.00           C
ATOM   1067  C2  CHO   193      29.046  98.180  74.109  1.00  0.00           C
ATOM   1068  ROH CHO   194     185.796  96.080  49.359  1.00  0.00            
ATOM   1069  R1  CHO   194     185.396  95.380  46.659  1.00  0.00            
ATOM   1070  R2  CHO   194     183.596  96.680  45.059  1.00  0.00            
ATOM   1071  R3  CHO   194     185.796  97.030  43.409  1.00  0.00            
ATOM   1072  R4  CHO   194     183.496  97.630  41.709  1.00  0.00            
ATOM   1073  R5  CHO   194     185.096  96.180  41.309  1.00  0.00            
ATOM   1074  C1  CHO   194     185.446  98.430  38.259  1.00  0.00           C
ATOM   1075  C2  CHO   194     184.546  97.980  33.959  1.00  0.00           C
ATOM   1076  ROH CHO   195      30.446 149.430  46.809  1.00  0.00            
ATOM   1077  R1  CHO   195      31.446 149.180  44.159  1.00  0.00            
ATOM   1078  R2  CHO   195      29.896 148.330  42.059  1.00  0.00            
ATOM   1079  R3  CHO   195      30.796 150.630  40.909  1.00  0.00            
ATOM   1080  R4  CHO   195      29.546 149.130  38.709  1.00  0.00            
ATOM   1081  R5  CHO   195      31.596 149.980  38.759  1.00  0.00            
ATOM   1082  C1  CHO   195      30.196 151.780  35.659  1.00  0.00           C
ATOM   1083  C2  CHO   195      27.546 154.980  33.209  1.00  0.00           C
ATOM   1084  ROH CHO   196      32.396 145.030  46.659  1.00  0.00            
ATOM   1085  R1  CHO   196      33.546 144.530  44.109  1.00  0.00            
ATOM   1086  R2  CHO   196      32.046 144.080  41.859  1.00  0.00            
ATOM   1087  R3  CHO   196      33.546 146.130  40.859  1.00  0.00            
ATOM   1088  R4  CHO   196      32.196 144.980  38.509  1.00  0.00            
ATOM   1089  R5  CHO   196      34.346 145.280  38.759  1.00  0.00            
ATOM   1090  C1  CHO   196      33.696 147.380  35.659  1.00  0.00           C
ATOM   1091  C2  CHO   196      35.296 146.180  32.809  1.00  0.00           C
ATOM   1092  ROH CHO   197     209.746  72.530  70.909  1.00  0.00            
ATOM   1093  R1  CHO   197     208.896  72.830  68.209  1.00  0.00            
ATOM   1094  R2  CHO   197     210.396  74.080  66.309  1.00  0.00            
ATOM   1095  R3  CHO   197     210.046  71.730  64.959  1.00  0.00            
ATOM   1096  R4  CHO   197     210.196  73.730  62.859  1.00  0.00            
ATOM   1097  R5  CHO   197     208.596  72.280  63.159  1.00  0.00            
ATOM   1098  C1  CHO   197     209.696  71.380  59.609  1.00  0.00           C
ATOM   1099  C2  CHO   197     210.146  72.280  55.559  1.00  0.00           C
ATOM   1100  ROH CHO   198     201.646  79.030  68.209  1.00  0.00            
ATOM   1101  R1  CHO   198     199.896  80.780  66.909  1.00  0.00            
ATOM   1102  R2  CHO   198     197.796  79.930  65.309  1.00  0.00            
ATOM   1103  R3  CHO   198     196.346  81.530  66.959  1.00  0.00            
ATOM   1104  R4  CHO   198     194.796  81.380  64.409  1.00  0.00            
ATOM   1105  R5  CHO   198     195.446  83.180  65.459  1.00  0.00            
ATOM   1106  C1  CHO   198     191.696  83.780  65.459  1.00  0.00           C
ATOM   1107  C2  CHO   198     187.696  84.230  66.559  1.00  0.00           C
ATOM   1108  ROH CHO   199     162.696 177.730  69.809  1.00  0.00            
ATOM   1109  R1  CHO   199     162.746 179.630  67.709  1.00  0.00            
ATOM   1110  R2  CHO   199     164.246 179.280  65.409  1.00  0.00            
ATOM   1111  R3  CHO   199     161.846 179.680  64.209  1.00  0.00            
ATOM   1112  R4  CHO   199     163.796 180.830  62.359  1.00  0.00            
ATOM   1113  R5  CHO   199     162.046 181.830  63.159  1.00  0.00            
ATOM   1114  C1  CHO   199     161.346 182.130  59.409  1.00  0.00           C
ATOM   1115  C2  CHO   199     160.896 180.730  55.709  1.00  0.00           C
ATOM   1116  ROH CHO   200     170.046  67.680  51.759  1.00  0.00            
ATOM   1117  R1  CHO   200     172.246  68.030  53.509  1.00  0.00            
ATOM   1118  R2  CHO   200     172.746  70.380  54.859  1.00  0.00            
ATOM   1119  R3  CHO   200     172.746  68.780  57.059  1.00  0.00            
ATOM   1120  R4  CHO   200     173.946  71.280  58.009  1.00  0.00            
ATOM   1121  R5  CHO   200     174.796  69.280  58.159  1.00  0.00            
ATOM   1122  C1  CHO   200     174.646  70.280  61.859  1.00  0.00           C
ATOM   1123  C2  CHO   200     177.146  70.030  64.509  1.00  0.00           C
ATOM   1124  ROH CHO   201     195.446 142.530  56.909  1.00  0.00            
ATOM   1125  R1  CHO   201     195.896 141.380  54.359  1.00  0.00            
ATOM   1126  R2  CHO   201     193.946 141.380  52.359  1.00  0.00            
ATOM   1127  R3  CHO   201     195.946 142.580  50.909  1.00  0.00            
ATOM   1128  R4  CHO   201     194.296 141.130  48.959  1.00  0.00            
ATOM   1129  R5  CHO   201     196.446 140.930  49.209  1.00  0.00            
ATOM   1130  C1  CHO   201     196.346 142.080  45.559  1.00  0.00           C
ATOM   1131  C2  CHO   201     196.346 140.030  42.059  1.00  0.00           C
ATOM   1132  ROH CHO   202      43.646  29.480  53.109  1.00  0.00            
ATOM   1133  R1  CHO   202      43.596  31.430  51.109  1.00  0.00            
ATOM   1134  R2  CHO   202      45.646  31.730  49.259  1.00  0.00            
ATOM   1135  R3  CHO   202      43.646  31.530  47.459  1.00  0.00            
ATOM   1136  R4  CHO   202      45.946  32.330  45.859  1.00  0.00            
ATOM   1137  R5  CHO   202      43.996  33.280  45.909  1.00  0.00            
ATOM   1138  C1  CHO   202      44.246  32.430  42.209  1.00  0.00           C
ATOM   1139  C2  CHO   202      46.346  32.980  39.559  1.00  0.00           C
ATOM   1140  ROH CHO   203     181.796  59.030  42.109  1.00  0.00            
ATOM   1141  R1  CHO   203     181.296  58.680  44.859  1.00  0.00            
ATOM   1142  R2  CHO   203     182.396  56.580  46.309  1.00  0.00            
ATOM   1143  R3  CHO   203     183.196  58.630  47.959  1.00  0.00            
ATOM   1144  R4  CHO   203     183.296  56.230  49.659  1.00  0.00            
ATOM   1145  R5  CHO   203     182.246  58.130  50.059  1.00  0.00            
ATOM   1146  C1  CHO   203     184.596  57.930  53.109  1.00  0.00           C
ATOM   1147  C2  CHO   203     185.146  58.380  56.409  1.00  0.00           C
ATOM   1148  ROH CHO   204      38.396 161.430  66.509  1.00  0.00            
ATOM   1149  R1  CHO   204      39.396 161.930  63.909  1.00  0.00            
ATOM   1150  R2  CHO   204      39.246 160.080  61.859  1.00  0.00            
ATOM   1151  R3  CHO   204      38.096 162.130  60.509  1.00  0.00            
ATOM   1152  R4  CHO   204      38.796 160.230  58.459  1.00  0.00            
ATOM   1153  R5  CHO   204      39.346 162.330  58.509  1.00  0.00            
ATOM   1154  C1  CHO   204      37.446 162.280  55.209  1.00  0.00           C
ATOM   1155  C2  CHO   204      36.046 160.280  50.909  1.00  0.00           C
ATOM   1156  ROH CHO   205     170.796  66.780  41.509  1.00  0.00            
ATOM   1157  R1  CHO   205     170.996  66.280  44.259  1.00  0.00            
ATOM   1158  R2  CHO   205     172.796  64.480  45.359  1.00  0.00            
ATOM   1159  R3  CHO   205     173.496  66.630  46.859  1.00  0.00            
ATOM   1160  R4  CHO   205     174.446  64.330  48.409  1.00  0.00            
ATOM   1161  R5  CHO   205     173.146  65.930  49.109  1.00  0.00            
ATOM   1162  C1  CHO   205     176.046  66.230  51.609  1.00  0.00           C
ATOM   1163  C2  CHO   205     177.096  63.180  53.059  1.00  0.00           C
ATOM   1164  ROH CHO   206     153.496  40.330  53.159  1.00  0.00            
ATOM   1165  R1  CHO   206     153.796  40.030  55.959  1.00  0.00            
ATOM   1166  R2  CHO   206     153.796  37.530  57.159  1.00  0.00            
ATOM   1167  R3  CHO   206     156.146  38.430  58.209  1.00  0.00            
ATOM   1168  R4  CHO   206     155.246  36.430  60.109  1.00  0.00            
ATOM   1169  R5  CHO   206     155.796  38.480  60.559  1.00  0.00            
ATOM   1170  C1  CHO   206     158.296  36.580  62.759  1.00  0.00           C
ATOM   1171  C2  CHO   206     158.396  38.280  66.359  1.00  0.00           C
ATOM   1172  ROH CHO   207     222.496 132.230  39.509  1.00  0.00            
ATOM   1173  R1  CHO   207     222.446 133.380  42.059  1.00  0.00            
ATOM   1174  R2  CHO   207     220.146 133.430  43.659  1.00  0.00            
ATOM   1175  R3  CHO   207     221.796 132.230  45.459  1.00  0.00            
ATOM   1176  R4  CHO   207     219.346 132.980  46.959  1.00  0.00            
ATOM   1177  R5  CHO   207     221.396 133.480  47.459  1.00  0.00            
ATOM   1178  C1  CHO   207     220.396 131.580  50.659  1.00  0.00           C
ATOM   1179  C2  CHO   207     219.496 134.530  53.759  1.00  0.00           C
ATOM   1180  ROH CHO   208       2.446  54.830  68.309  1.00  0.00            
ATOM   1181  R1  CHO   208       2.646  55.780  65.659  1.00  0.00            
ATOM   1182  R2  CHO   208       4.546  54.880  63.859  1.00  0.00            
ATOM   1183  R3  CHO   208       2.396  54.330  62.309  1.00  0.00            
ATOM   1184  R4  CHO   208       4.596  54.830  60.409  1.00  0.00            
ATOM   1185  R5  CHO   208       2.646  55.830  60.459  1.00  0.00            
ATOM   1186  C1  CHO   208       2.596  54.330  56.909  1.00  0.00           C
ATOM   1187  C2  CHO   208       1.396  52.230  54.509  1.00  0.00           C
ATOM   1188  ROH CHO   209     167.796 185.480  69.609  1.00  0.00            
ATOM   1189  R1  CHO   209     170.246 185.230  68.159  1.00  0.00            
ATOM   1190  R2  CHO   209     172.696 185.680  69.309  1.00  0.00            
ATOM   1191  R3  CHO   209     173.246 183.180  68.359  1.00  0.00            
ATOM   1192  R4  CHO   209     175.896 184.380  68.809  1.00  0.00            
ATOM   1193  R5  CHO   209     175.196 183.480  66.959  1.00  0.00            
ATOM   1194  C1  CHO   209     178.196 181.280  67.659  1.00  0.00           C
ATOM   1195  C2  CHO   209     181.946 181.630  68.659  1.00  0.00           C
ATOM   1196  ROH CHO   210       6.546  32.130  42.709  1.00  0.00            
ATOM   1197  R1  CHO   210       8.596  31.230  44.409  1.00  0.00            
ATOM   1198  R2  CHO   210       9.896  32.930  46.159  1.00  0.00            
ATOM   1199  R3  CHO   210       9.196  31.030  48.009  1.00  0.00            
ATOM   1200  R4  CHO   210      11.346  32.530  49.309  1.00  0.00            
ATOM   1201  R5  CHO   210      11.246  30.380  49.009  1.00  0.00            
ATOM   1202  C1  CHO   210      11.496  30.530  52.809  1.00  0.00           C
ATOM   1203  C2  CHO   210      11.446  31.680  55.759  1.00  0.00           C
ATOM   1204  ROH CHO   211     171.346  60.630  67.559  1.00  0.00            
ATOM   1205  R1  CHO   211     170.096  59.830  65.109  1.00  0.00            
ATOM   1206  R2  CHO   211     170.496  61.180  62.759  1.00  0.00            
ATOM   1207  R3  CHO   211     171.196  58.730  61.809  1.00  0.00            
ATOM   1208  R4  CHO   211     171.096  60.380  59.409  1.00  0.00            
ATOM   1209  R5  CHO   211     170.046  58.480  59.759  1.00  0.00            
ATOM   1210  C1  CHO   211     172.146  57.630  56.659  1.00  0.00           C
ATOM   1211  C2  CHO   211     173.896  57.580  52.309  1.00  0.00           C
ATOM   1212  ROH CHO   212      35.296 152.730  52.859  1.00  0.00            
ATOM   1213  R1  CHO   212      35.196 151.530  55.409  1.00  0.00            
ATOM   1214  R2  CHO   212      36.946 152.230  57.459  1.00  0.00            
ATOM   1215  R3  CHO   212      34.596 152.630  58.809  1.00  0.00            
ATOM   1216  R4  CHO   212      36.446 151.530  60.809  1.00  0.00            
ATOM   1217  R5  CHO   212      34.496 150.780  60.309  1.00  0.00            
ATOM   1218  C1  CHO   212      33.996 151.480  64.059  1.00  0.00           C
ATOM   1219  C2  CHO   212      35.646 149.980  67.059  1.00  0.00           C
ATOM   1220  ROH CHO   213     147.046  25.030  51.209  1.00  0.00            
ATOM   1221  R1  CHO   213     148.096  24.330  48.709  1.00  0.00            
ATOM   1222  R2  CHO   213     146.446  23.580  46.609  1.00  0.00            
ATOM   1223  R3  CHO   213     147.796  25.530  45.259  1.00  0.00            
ATOM   1224  R4  CHO   213     146.846  23.730  43.159  1.00  0.00            
ATOM   1225  R5  CHO   213     148.896  24.380  43.459  1.00  0.00            
ATOM   1226  C1  CHO   213     148.346  25.630  39.909  1.00  0.00           C
ATOM   1227  C2  CHO   213     147.746  28.080  37.609  1.00  0.00           C
ATOM   1228  ROH CHO   214     142.046  16.830  57.309  1.00  0.00            
ATOM   1229  R1  CHO   214     143.146  17.330  59.859  1.00  0.00            
ATOM   1230  R2  CHO   214     141.696  18.230  62.009  1.00  0.00            
ATOM   1231  R3  CHO   214     142.696  16.030  63.209  1.00  0.00            
ATOM   1232  R4  CHO   214     141.996  17.830  65.409  1.00  0.00            
ATOM   1233  R5  CHO   214     143.946  16.880  65.059  1.00  0.00            
ATOM   1234  C1  CHO   214     143.096  15.530  68.559  1.00  0.00           C
ATOM   1235  C2  CHO   214     142.146  16.880  71.609  1.00  0.00           C
ATOM   1236  ROH CHO   215     174.246 134.580  67.359  1.00  0.00            
ATOM   1237  R1  CHO   215     174.196 135.480  64.659  1.00  0.00            
ATOM   1238  R2  CHO   215     175.346 134.030  62.609  1.00  0.00            
ATOM   1239  R3  CHO   215     172.896 134.230  61.509  1.00  0.00            
ATOM   1240  R4  CHO   215     174.646 133.630  59.209  1.00  0.00            
ATOM   1241  R5  CHO   215     173.246 135.280  59.359  1.00  0.00            
ATOM   1242  C1  CHO   215     171.946 133.580  56.259  1.00  0.00           C
ATOM   1243  C2  CHO   215     172.996 135.180  53.109  1.00  0.00           C
ATOM   1244  ROH CHO   216     171.896 225.330  64.209  1.00  0.00            
ATOM   1245  R1  CHO   216     171.646 224.880  61.459  1.00  0.00            
ATOM   1246  R2  CHO   216     170.246 226.630  59.759  1.00  0.00            
ATOM   1247  R3  CHO   216     172.596 226.630  58.409  1.00  0.00            
ATOM   1248  R4  CHO   216     170.646 227.730  56.509  1.00  0.00            
ATOM   1249  R5  CHO   216     171.946 226.030  56.159  1.00  0.00            
ATOM   1250  C1  CHO   216     173.046 228.330  53.309  1.00  0.00           C
ATOM   1251  C2  CHO   216     172.246 227.980  50.109  1.00  0.00           C
ATOM   1252  ROH CHO   217      35.546   6.230  58.909  1.00  0.00            
ATOM   1253  R1  CHO   217      35.746   5.080  61.509  1.00  0.00            
ATOM   1254  R2  CHO   217      37.296   6.180  63.509  1.00  0.00            
ATOM   1255  R3  CHO   217      34.946   6.130  64.909  1.00  0.00            
ATOM   1256  R4  CHO   217      37.046   6.330  66.959  1.00  0.00            
ATOM   1257  R5  CHO   217      35.496   4.830  66.859  1.00  0.00            
ATOM   1258  C1  CHO   217      34.746   6.380  70.259  1.00  0.00           C
ATOM   1259  C2  CHO   217      35.446   4.130  73.359  1.00  0.00           C
ATOM   1260  ROH CHO   218      76.646 165.080  60.059  1.00  0.00            
ATOM   1261  R1  CHO   218      74.946 164.830  57.809  1.00  0.00            
ATOM   1262  R2  CHO   218      75.146 166.530  55.609  1.00  0.00            
ATOM   1263  R3  CHO   218      75.396 164.180  54.259  1.00  0.00            
ATOM   1264  R4  CHO   218      75.096 166.280  52.209  1.00  0.00            
ATOM   1265  R5  CHO   218      73.896 164.430  52.409  1.00  0.00            
ATOM   1266  C1  CHO   218      75.296 163.880  48.909  1.00  0.00           C
ATOM   1267  C2  CHO   218      74.346 163.780  44.709  1.00  0.00           C
ATOM   1268  ROH CHO   219     141.846  12.180  54.309  1.00  0.00            
ATOM   1269  R1  CHO   219     141.796  10.580  56.659  1.00  0.00            
ATOM   1270  R2  CHO   219     141.246  11.630  59.159  1.00  0.00            
ATOM   1271  R3  CHO   219     139.396   9.630  59.209  1.00  0.00            
ATOM   1272  R4  CHO   219     140.846   9.380  61.759  1.00  0.00            
ATOM   1273  R5  CHO   219     140.496   7.780  60.259  1.00  0.00            
ATOM   1274  C1  CHO   219     138.846   6.180  63.309  1.00  0.00           C
ATOM   1275  C2  CHO   219     139.396   4.830  67.559  1.00  0.00           C
ATOM   1276  ROH CHO   220      57.396 127.030  54.959  1.00  0.00            
ATOM   1277  R1  CHO   220      58.396 125.830  57.309  1.00  0.00            
ATOM   1278  R2  CHO   220      59.546 127.330  59.359  1.00  0.00            
ATOM   1279  R3  CHO   220      57.696 126.030  60.859  1.00  0.00            
ATOM   1280  R4  CHO   220      59.296 127.580  62.759  1.00  0.00            
ATOM   1281  R5  CHO   220      58.896 125.430  62.859  1.00  0.00            
ATOM   1282  C1  CHO   220      57.446 126.480  66.209  1.00  0.00           C
ATOM   1283  C2  CHO   220      56.196 126.980  69.809  1.00  0.00           C
ATOM   1284  ROH CHO   221     100.796  53.430  44.209  1.00  0.00            
ATOM   1285  R1  CHO   221     101.046  54.230  46.909  1.00  0.00            
ATOM   1286  R2  CHO   221      98.946  55.380  48.359  1.00  0.00            
ATOM   1287  R3  CHO   221      99.496  53.380  50.109  1.00  0.00            
ATOM   1288  R4  CHO   221      98.246  55.480  51.709  1.00  0.00            
ATOM   1289  R5  CHO   221     100.196  54.530  52.109  1.00  0.00            
ATOM   1290  C1  CHO   221      98.346  53.680  55.359  1.00  0.00           C
ATOM   1291  C2  CHO   221     101.346  53.830  58.059  1.00  0.00           C
ATOM   1292  ROH CHO   222       7.396 124.930  55.159  1.00  0.00            
ATOM   1293  R1  CHO   222       8.346 125.630  52.609  1.00  0.00            
ATOM   1294  R2  CHO   222       6.746 125.530  50.359  1.00  0.00            
ATOM   1295  R3  CHO   222       7.496 128.130  50.059  1.00  0.00            
ATOM   1296  R4  CHO   222       7.596 127.030  47.359  1.00  0.00            
ATOM   1297  R5  CHO   222       9.196 128.080  48.359  1.00  0.00            
ATOM   1298  C1  CHO   222       8.796 130.380  45.359  1.00  0.00           C
ATOM   1299  C2  CHO   222       8.546 128.830  41.309  1.00  0.00           C
ATOM   1300  ROH CHO   223     112.846 109.580  57.909  1.00  0.00            
ATOM   1301  R1  CHO   223     112.596 108.230  55.459  1.00  0.00            
ATOM   1302  R2  CHO   223     110.746 108.980  53.559  1.00  0.00            
ATOM   1303  R3  CHO   223     112.946 109.080  51.959  1.00  0.00            
ATOM   1304  R4  CHO   223     111.046 107.430  50.459  1.00  0.00            
ATOM   1305  R5  CHO   223     113.096 106.880  50.959  1.00  0.00            
ATOM   1306  C1  CHO   223     113.296 106.630  47.159  1.00  0.00           C
ATOM   1307  C2  CHO   223     114.896 106.930  43.459  1.00  0.00           C
ATOM   1308  ROH CHO   224     203.946 179.080  70.459  1.00  0.00            
ATOM   1309  R1  CHO   224     204.196 177.330  68.209  1.00  0.00            
ATOM   1310  R2  CHO   224     203.246 178.030  65.709  1.00  0.00            
ATOM   1311  R3  CHO   224     205.796 177.480  64.959  1.00  0.00            
ATOM   1312  R4  CHO   224     204.146 176.780  62.609  1.00  0.00            
ATOM   1313  R5  CHO   224     205.596 175.480  63.609  1.00  0.00            
ATOM   1314  C1  CHO   224     207.046 175.530  60.109  1.00  0.00           C
ATOM   1315  C2  CHO   224     209.246 176.330  56.509  1.00  0.00           C
ATOM   1316  ROH CHO   225      74.396   9.280  57.459  1.00  0.00            
ATOM   1317  R1  CHO   225      73.096   9.530  59.959  1.00  0.00            
ATOM   1318  R2  CHO   225      72.196   7.330  61.359  1.00  0.00            
ATOM   1319  R3  CHO   225      73.696   8.380  63.359  1.00  0.00            
ATOM   1320  R4  CHO   225      71.796   6.680  64.709  1.00  0.00            
ATOM   1321  R5  CHO   225      72.146   8.780  65.159  1.00  0.00            
ATOM   1322  C1  CHO   225      72.996   7.230  68.559  1.00  0.00           C
ATOM   1323  C2  CHO   225      72.296   6.830  72.109  1.00  0.00           C
ATOM   1324  ROH CHO   226     147.146  47.580  53.659  1.00  0.00            
ATOM   1325  R1  CHO   226     145.446  48.280  51.459  1.00  0.00            
ATOM   1326  R2  CHO   226     146.396  49.530  49.209  1.00  0.00            
ATOM   1327  R3  CHO   226     145.196  47.430  47.959  1.00  0.00            
ATOM   1328  R4  CHO   226     144.546  49.780  46.309  1.00  0.00            
ATOM   1329  R5  CHO   226     143.146  48.330  47.109  1.00  0.00            
ATOM   1330  C1  CHO   226     142.346  47.980  43.409  1.00  0.00           C
ATOM   1331  C2  CHO   226     141.296  48.630  39.709  1.00  0.00           C
ATOM   1332  ROH CHO   227       3.046  78.130  69.509  1.00  0.00            
ATOM   1333  R1  CHO   227       1.896  76.230  67.809  1.00  0.00            
ATOM   1334  R2  CHO   227      -0.254  76.780  66.159  1.00  0.00            
ATOM   1335  R3  CHO   227       1.396  75.830  64.209  1.00  0.00            
ATOM   1336  R4  CHO   227      -1.204  76.280  62.909  1.00  0.00            
ATOM   1337  R5  CHO   227      -0.004  74.430  62.859  1.00  0.00            
ATOM   1338  C1  CHO   227      -0.204  75.180  59.109  1.00  0.00           C
ATOM   1339  C2  CHO   227      -2.454  74.680  56.209  1.00  0.00           C
ATOM   1340  ROH CHO   228     212.896  81.580  48.109  1.00  0.00            
ATOM   1341  R1  CHO   228     211.746  83.430  46.259  1.00  0.00            
ATOM   1342  R2  CHO   228     213.246  84.480  44.159  1.00  0.00            
ATOM   1343  R3  CHO   228     211.196  83.530  42.659  1.00  0.00            
ATOM   1344  R4  CHO   228     212.096  85.930  41.259  1.00  0.00            
ATOM   1345  R5  CHO   228     210.046  85.480  41.859  1.00  0.00            
ATOM   1346  C1  CHO   228     209.546  85.830  38.109  1.00  0.00           C
ATOM   1347  C2  CHO   228     209.696  86.930  34.309  1.00  0.00           C
ATOM   1348  ROH CHO   229     164.946  31.630  64.509  1.00  0.00            
ATOM   1349  R1  CHO   229     163.246  30.980  62.309  1.00  0.00            
ATOM   1350  R2  CHO   229     160.996  32.430  61.659  1.00  0.00            
ATOM   1351  R3  CHO   229     162.146  32.530  59.209  1.00  0.00            
ATOM   1352  R4  CHO   229     159.796  34.280  59.009  1.00  0.00            
ATOM   1353  R5  CHO   229     160.296  32.630  57.709  1.00  0.00            
ATOM   1354  C1  CHO   229     160.196  35.430  55.159  1.00  0.00           C
ATOM   1355  C2  CHO   229     158.496  38.880  53.859  1.00  0.00           C
ATOM   1356  ROH CHO   230     140.396 198.930  52.359  1.00  0.00            
ATOM   1357  R1  CHO   230     142.246 198.230  54.409  1.00  0.00            
ATOM   1358  R2  CHO   230     142.046 199.180  57.009  1.00  0.00            
ATOM   1359  R3  CHO   230     142.096 196.530  57.659  1.00  0.00            
ATOM   1360  R4  CHO   230     142.196 197.930  60.209  1.00  0.00            
ATOM   1361  R5  CHO   230     143.546 196.430  59.509  1.00  0.00            
ATOM   1362  C1  CHO   230     142.296 194.780  62.709  1.00  0.00           C
ATOM   1363  C2  CHO   230     140.696 196.180  65.809  1.00  0.00           C
ATOM   1364  ROH CHO   231     132.346 197.480  39.159  1.00  0.00            
ATOM   1365  R1  CHO   231     132.146 197.030  41.909  1.00  0.00            
ATOM   1366  R2  CHO   231     130.446 198.480  43.559  1.00  0.00            
ATOM   1367  R3  CHO   231     129.546 196.030  44.259  1.00  0.00            
ATOM   1368  R4  CHO   231     128.796 197.780  46.509  1.00  0.00            
ATOM   1369  R5  CHO   231     129.946 195.930  46.609  1.00  0.00            
ATOM   1370  C1  CHO   231     126.996 195.030  48.859  1.00  0.00           C
ATOM   1371  C2  CHO   231     124.296 196.330  51.159  1.00  0.00           C
ATOM   1372  ROH CHO   232      46.496 172.580  68.159  1.00  0.00            
ATOM   1373  R1  CHO   232      45.796 173.030  65.459  1.00  0.00            
ATOM   1374  R2  CHO   232      46.946 175.030  63.959  1.00  0.00            
ATOM   1375  R3  CHO   232      47.546 172.980  62.259  1.00  0.00            
ATOM   1376  R4  CHO   232      46.246 175.030  60.559  1.00  0.00            
ATOM   1377  R5  CHO   232      45.696 172.930  60.759  1.00  0.00            
ATOM   1378  C1  CHO   232      46.396 173.080  57.009  1.00  0.00           C
ATOM   1379  C2  CHO   232      45.596 175.180  53.809  1.00  0.00           C
ATOM   1380  ROH CHO   233     196.246   4.380  34.909  1.00  0.00            
ATOM   1381  R1  CHO   233     197.096   5.330  37.409  1.00  0.00            
ATOM   1382  R2  CHO   233     195.496   5.180  39.659  1.00  0.00            
ATOM   1383  R3  CHO   233     197.646   3.880  40.709  1.00  0.00            
ATOM   1384  R4  CHO   233     196.046   4.630  43.059  1.00  0.00            
ATOM   1385  R5  CHO   233     198.146   5.080  42.759  1.00  0.00            
ATOM   1386  C1  CHO   233     198.346   3.080  45.959  1.00  0.00           C
ATOM   1387  C2  CHO   233     200.746   2.480  49.559  1.00  0.00           C
ATOM   1388  ROH CHO   234     223.346  64.030  34.809  1.00  0.00            
ATOM   1389  R1  CHO   234     224.346  63.630  37.409  1.00  0.00            
ATOM   1390  R2  CHO   234     225.096  65.730  39.009  1.00  0.00            
ATOM   1391  R3  CHO   234     223.396  64.630  40.759  1.00  0.00            
ATOM   1392  R4  CHO   234     225.746  65.280  42.359  1.00  0.00            
ATOM   1393  R5  CHO   234     224.746  63.330  42.259  1.00  0.00            
ATOM   1394  C1  CHO   234     224.446  63.980  46.009  1.00  0.00           C
ATOM   1395  C2  CHO   234     225.046  65.830  48.759  1.00  0.00           C
ATOM   1396  ROH CHO   235      92.146  92.730  41.259  1.00  0.00            
ATOM   1397  R1  CHO   235      91.896  93.780  43.859  1.00  0.00            
ATOM   1398  R2  CHO   235      89.446  94.080  45.109  1.00  0.00            
ATOM   1399  R3  CHO   235      90.596  92.580  47.059  1.00  0.00            
ATOM   1400  R4  CHO   235      88.896  94.530  48.459  1.00  0.00            
ATOM   1401  R5  CHO   235      91.046  94.180  48.809  1.00  0.00            
ATOM   1402  C1  CHO   235      89.696  93.430  52.309  1.00  0.00           C
ATOM   1403  C2  CHO   235      87.096  91.830  55.359  1.00  0.00           C
ATOM   1404  ROH CHO   236      42.546 156.480  36.259  1.00  0.00            
ATOM   1405  R1  CHO   236      44.046 156.380  38.709  1.00  0.00            
ATOM   1406  R2  CHO   236      43.496 154.530  40.659  1.00  0.00            
ATOM   1407  R3  CHO   236      46.146 153.880  40.359  1.00  0.00            
ATOM   1408  R4  CHO   236      45.396 152.780  42.959  1.00  0.00            
ATOM   1409  R5  CHO   236      47.046 154.130  42.559  1.00  0.00            
ATOM   1410  C1  CHO   236      48.946 151.230  44.059  1.00  0.00           C
ATOM   1411  C2  CHO   236      49.996 151.730  48.209  1.00  0.00           C
ATOM   1412  ROH CHO   237     111.996   2.030  39.959  1.00  0.00            
ATOM   1413  R1  CHO   237     112.346   0.480  42.309  1.00  0.00            
ATOM   1414  R2  CHO   237     114.596   0.630  43.909  1.00  0.00            
ATOM   1415  R3  CHO   237     112.796   1.180  45.859  1.00  0.00            
ATOM   1416  R4  CHO   237     115.196   0.180  47.259  1.00  0.00            
ATOM   1417  R5  CHO   237     113.196  -0.570  47.509  1.00  0.00            
ATOM   1418  C1  CHO   237     113.896   0.480  51.109  1.00  0.00           C
ATOM   1419  C2  CHO   237     114.546   1.380  54.409  1.00  0.00           C
ATOM   1420  ROH CHO   238     123.996   7.430  43.009  1.00  0.00            
ATOM   1421  R1  CHO   238     125.996   5.480  43.059  1.00  0.00            
ATOM   1422  R2  CHO   238     126.096   3.380  41.259  1.00  0.00            
ATOM   1423  R3  CHO   238     128.596   4.280  40.859  1.00  0.00            
ATOM   1424  R4  CHO   238     128.696   1.480  40.009  1.00  0.00            
ATOM   1425  R5  CHO   238     130.046   2.480  41.459  1.00  0.00            
ATOM   1426  C1  CHO   238     132.596   1.230  38.909  1.00  0.00           C
ATOM   1427  C2  CHO   238     135.346  -0.670  36.459  1.00  0.00           C
ATOM   1428  ROH CHO   239      19.796 131.730  51.809  1.00  0.00            
ATOM   1429  R1  CHO   239      18.846 131.830  49.159  1.00  0.00            
ATOM   1430  R2  CHO   239      20.496 131.630  46.959  1.00  0.00            
ATOM   1431  R3  CHO   239      18.846 129.630  46.259  1.00  0.00            
ATOM   1432  R4  CHO   239      20.246 130.330  43.759  1.00  0.00            
ATOM   1433  R5  CHO   239      18.096 130.230  44.059  1.00  0.00            
ATOM   1434  C1  CHO   239      18.546 127.680  41.259  1.00  0.00           C
ATOM   1435  C2  CHO   239      18.396 126.730  37.109  1.00  0.00           C
ATOM   1436  ROH CHO   240     189.596 108.680  57.159  1.00  0.00            
ATOM   1437  R1  CHO   240     189.346 108.480  59.959  1.00  0.00            
ATOM   1438  R2  CHO   240     189.996 106.230  61.359  1.00  0.00            
ATOM   1439  R3  CHO   240     191.596 107.880  62.809  1.00  0.00            
ATOM   1440  R4  CHO   240     191.046 105.680  64.609  1.00  0.00            
ATOM   1441  R5  CHO   240     190.696 107.780  65.009  1.00  0.00            
ATOM   1442  C1  CHO   240     193.146 106.930  67.859  1.00  0.00           C
ATOM   1443  C2  CHO   240     191.696 106.830  71.309  1.00  0.00           C
ATOM   1444  ROH CHO   241      81.246 103.930  55.559  1.00  0.00            
ATOM   1445  R1  CHO   241      80.646 101.830  57.309  1.00  0.00            
ATOM   1446  R2  CHO   241      82.596 100.430  58.709  1.00  0.00            
ATOM   1447  R3  CHO   241      81.046 101.130  60.859  1.00  0.00            
ATOM   1448  R4  CHO   241      83.096  99.330  61.959  1.00  0.00            
ATOM   1449  R5  CHO   241      80.946  99.130  62.159  1.00  0.00            
ATOM   1450  C1  CHO   241      81.996  99.330  65.859  1.00  0.00           C
ATOM   1451  C2  CHO   241      81.396  96.080  68.409  1.00  0.00           C
ATOM   1452  ROH CHO   242     146.346  49.630  58.259  1.00  0.00            
ATOM   1453  R1  CHO   242     144.796  50.730  60.309  1.00  0.00            
ATOM   1454  R2  CHO   242     142.046  51.130  60.009  1.00  0.00            
ATOM   1455  R3  CHO   242     141.946  49.680  62.309  1.00  0.00            
ATOM   1456  R4  CHO   242     139.846  51.730  62.609  1.00  0.00            
ATOM   1457  R5  CHO   242     141.446  51.280  64.009  1.00  0.00            
ATOM   1458  C1  CHO   242     138.446  50.680  66.259  1.00  0.00           C
ATOM   1459  C2  CHO   242     138.296  47.530  67.859  1.00  0.00           C
ATOM   1460  ROH CHO   243     112.496 135.630  41.209  1.00  0.00            
ATOM   1461  R1  CHO   243     111.646 134.430  43.609  1.00  0.00            
ATOM   1462  R2  CHO   243     112.146 135.530  46.109  1.00  0.00            
ATOM   1463  R3  CHO   243     109.446 135.280  46.409  1.00  0.00            
ATOM   1464  R4  CHO   243     110.446 135.680  49.109  1.00  0.00            
ATOM   1465  R5  CHO   243     109.146 134.080  48.409  1.00  0.00            
ATOM   1466  C1  CHO   243     106.946 135.580  51.109  1.00  0.00           C
ATOM   1467  C2  CHO   243     108.346 133.380  54.259  1.00  0.00           C
ATOM   1468  ROH CHO   244     156.046 196.880  51.559  1.00  0.00            
ATOM   1469  R1  CHO   244     155.946 198.080  49.009  1.00  0.00            
ATOM   1470  R2  CHO   244     157.946 197.780  47.159  1.00  0.00            
ATOM   1471  R3  CHO   244     155.896 196.980  45.559  1.00  0.00            
ATOM   1472  R4  CHO   244     157.646 198.530  43.809  1.00  0.00            
ATOM   1473  R5  CHO   244     155.546 198.830  44.109  1.00  0.00            
ATOM   1474  C1  CHO   244     155.546 198.230  40.359  1.00  0.00           C
ATOM   1475  C2  CHO   244     157.796 196.030  38.909  1.00  0.00           C
ATOM   1476  ROH CHO   245      47.146 211.830  39.559  1.00  0.00            
ATOM   1477  R1  CHO   245      46.446 212.080  42.259  1.00  0.00            
ATOM   1478  R2  CHO   245      45.946 209.930  43.909  1.00  0.00            
ATOM   1479  R3  CHO   245      47.846 211.130  45.459  1.00  0.00            
ATOM   1480  R4  CHO   245      46.246 209.480  47.309  1.00  0.00            
ATOM   1481  R5  CHO   245      46.696 211.580  47.509  1.00  0.00            
ATOM   1482  C1  CHO   245      48.196 210.330  50.809  1.00  0.00           C
ATOM   1483  C2  CHO   245      44.996 210.030  53.459  1.00  0.00           C
ATOM   1484  ROH CHO   246      52.396 164.730  54.709  1.00  0.00            
ATOM   1485  R1  CHO   246      53.496 165.480  57.209  1.00  0.00            
ATOM   1486  R2  CHO   246      52.196 167.230  58.959  1.00  0.00            
ATOM   1487  R3  CHO   246      52.596 165.180  60.709  1.00  0.00            
ATOM   1488  R4  CHO   246      52.396 167.580  62.359  1.00  0.00            
ATOM   1489  R5  CHO   246      53.996 166.180  62.409  1.00  0.00            
ATOM   1490  C1  CHO   246      52.846 165.930  66.059  1.00  0.00           C
ATOM   1491  C2  CHO   246      52.546 166.630  70.259  1.00  0.00           C
ATOM   1492  ROH CHO   247     120.446  20.180  38.609  1.00  0.00            
ATOM   1493  R1  CHO   247     121.146  20.180  41.309  1.00  0.00            
ATOM   1494  R2  CHO   247     119.946  18.530  43.159  1.00  0.00            
ATOM   1495  R3  CHO   247     122.446  17.780  43.709  1.00  0.00            
ATOM   1496  R4  CHO   247     121.096  17.630  46.309  1.00  0.00            
ATOM   1497  R5  CHO   247     122.946  18.680  45.859  1.00  0.00            
ATOM   1498  C1  CHO   247     124.146  16.330  48.609  1.00  0.00           C
ATOM   1499  C2  CHO   247     124.646  13.230  50.859  1.00  0.00           C
ATOM   1500  ROH CHO   248     178.396  71.530  60.109  1.00  0.00            
ATOM   1501  R1  CHO   248     181.096  70.730  59.759  1.00  0.00            
ATOM   1502  R2  CHO   248     182.996  72.430  58.809  1.00  0.00            
ATOM   1503  R3  CHO   248     184.296  71.780  61.109  1.00  0.00            
ATOM   1504  R4  CHO   248     186.096  73.680  59.759  1.00  0.00            
ATOM   1505  R5  CHO   248     186.596  71.680  60.459  1.00  0.00            
ATOM   1506  C1  CHO   248     189.096  73.780  62.509  1.00  0.00           C
ATOM   1507  C2  CHO   248     189.196  74.730  66.759  1.00  0.00           C
ATOM   1508  ROH CHO   249      68.396 133.780  66.709  1.00  0.00            
ATOM   1509  R1  CHO   249      67.896 134.680  64.059  1.00  0.00            
ATOM   1510  R2  CHO   249      69.896 135.430  62.309  1.00  0.00            
ATOM   1511  R3  CHO   249      68.746 133.580  60.709  1.00  0.00            
ATOM   1512  R4  CHO   249      69.796 135.630  58.859  1.00  0.00            
ATOM   1513  R5  CHO   249      67.746 134.930  58.959  1.00  0.00            
ATOM   1514  C1  CHO   249      68.596 134.080  55.309  1.00  0.00           C
ATOM   1515  C2  CHO   249      71.296 135.380  52.209  1.00  0.00           C
ATOM   1516  ROH CHO   250      13.296 221.480  51.209  1.00  0.00            
ATOM   1517  R1  CHO   250      12.746 219.030  49.959  1.00  0.00            
ATOM   1518  R2  CHO   250      10.346 218.530  48.709  1.00  0.00            
ATOM   1519  R3  CHO   250      11.896 217.930  46.609  1.00  0.00            
ATOM   1520  R4  CHO   250       9.546 216.180  46.259  1.00  0.00            
ATOM   1521  R5  CHO   250      11.646 215.580  46.259  1.00  0.00            
ATOM   1522  C1  CHO   250      10.596 214.280  42.809  1.00  0.00           C
ATOM   1523  C2  CHO   250       7.996 212.680  40.009  1.00  0.00           C
ATOM   1524  ROH CHO   251      48.146 114.680  51.059  1.00  0.00            
ATOM   1525  R1  CHO   251      49.446 113.230  49.009  1.00  0.00            
ATOM   1526  R2  CHO   251      48.196 111.080  47.709  1.00  0.00            
ATOM   1527  R3  CHO   251      48.796 112.530  45.459  1.00  0.00            
ATOM   1528  R4  CHO   251      49.446 109.780  44.759  1.00  0.00            
ATOM   1529  R5  CHO   251      50.746 111.480  44.559  1.00  0.00            
ATOM   1530  C1  CHO   251      50.696 110.330  40.959  1.00  0.00           C
ATOM   1531  C2  CHO   251      52.596 110.930  37.659  1.00  0.00           C
ATOM   1532  ROH CHO   252      71.696 155.880  64.209  1.00  0.00            
ATOM   1533  R1  CHO   252      70.596 154.930  61.759  1.00  0.00            
ATOM   1534  R2  CHO   252      70.846 156.330  59.409  1.00  0.00            
ATOM   1535  R3  CHO   252      71.846 153.980  58.509  1.00  0.00            
ATOM   1536  R4  CHO   252      70.846 155.330  56.109  1.00  0.00            
ATOM   1537  R5  CHO   252      70.396 153.330  56.759  1.00  0.00            
ATOM   1538  C1  CHO   252      71.846 152.580  53.309  1.00  0.00           C
ATOM   1539  C2  CHO   252      73.146 150.980  49.859  1.00  0.00           C
ATOM   1540  ROH CHO   253      32.596 205.830  42.909  1.00  0.00            
ATOM   1541  R1  CHO   253      31.496 204.180  44.959  1.00  0.00            
ATOM   1542  R2  CHO   253      32.546 204.130  47.509  1.00  0.00            
ATOM   1543  R3  CHO   253      29.996 204.680  48.209  1.00  0.00            
ATOM   1544  R4  CHO   253      31.146 203.530  50.659  1.00  0.00            
ATOM   1545  R5  CHO   253      29.346 202.880  49.659  1.00  0.00            
ATOM   1546  C1  CHO   253      27.946 203.780  53.109  1.00  0.00           C
ATOM   1547  C2  CHO   253      28.046 205.830  56.509  1.00  0.00           C
ATOM   1548  ROH CHO   254      32.396 205.780  59.909  1.00  0.00            
ATOM   1549  R1  CHO   254      30.696 206.780  61.959  1.00  0.00            
ATOM   1550  R2  CHO   254      28.496 208.330  61.459  1.00  0.00            
ATOM   1551  R3  CHO   254      27.246 206.430  62.959  1.00  0.00            
ATOM   1552  R4  CHO   254      26.046 208.980  63.809  1.00  0.00            
ATOM   1553  R5  CHO   254      26.946 207.530  65.109  1.00  0.00            
ATOM   1554  C1  CHO   254      23.446 207.630  66.609  1.00  0.00           C
ATOM   1555  C2  CHO   254      22.896 209.330  69.909  1.00  0.00           C
ATOM   1556  ROH CHO   255      42.396  17.880  41.509  1.00  0.00            
ATOM   1557  R1  CHO   255      41.846  16.930  44.109  1.00  0.00            
ATOM   1558  R2  CHO   255      39.796  17.880  45.659  1.00  0.00            
ATOM   1559  R3  CHO   255      39.146  15.230  45.809  1.00  0.00            
ATOM   1560  R4  CHO   255      37.346  16.580  47.759  1.00  0.00            
ATOM   1561  R5  CHO   255      38.696  14.880  48.159  1.00  0.00            
ATOM   1562  C1  CHO   255      35.346  13.330  49.109  1.00  0.00           C
ATOM   1563  C2  CHO   255      31.946  14.530  51.559  1.00  0.00           C
ATOM   1564  ROH CHO   256      70.046  98.180  37.809  1.00  0.00            
ATOM   1565  R1  CHO   256      69.196  98.130  40.509  1.00  0.00            
ATOM   1566  R2  CHO   256      70.046  96.180  42.309  1.00  0.00            
ATOM   1567  R3  CHO   256      70.796  98.280  43.759  1.00  0.00            
ATOM   1568  R4  CHO   256      70.696  96.080  45.709  1.00  0.00            
ATOM   1569  R5  CHO   256      69.696  98.030  45.859  1.00  0.00            
ATOM   1570  C1  CHO   256      71.746  98.030  49.059  1.00  0.00           C
ATOM   1571  C2  CHO   256      74.846 101.080  50.509  1.00  0.00           C
ATOM   1572  ROH CHO   257     122.896 191.330  49.459  1.00  0.00            
ATOM   1573  R1  CHO   257     123.796 189.630  51.509  1.00  0.00            
ATOM   1574  R2  CHO   257     122.446 189.280  53.909  1.00  0.00            
ATOM   1575  R3  CHO   257     122.596 186.680  53.259  1.00  0.00            
ATOM   1576  R4  CHO   257     122.496 186.730  56.209  1.00  0.00            
ATOM   1577  R5  CHO   257     123.996 185.730  54.959  1.00  0.00            
ATOM   1578  C1  CHO   257     122.696 182.730  56.909  1.00  0.00           C
ATOM   1579  C2  CHO   257     123.346 181.830  61.059  1.00  0.00           C
ATOM   1580  ROH CHO   258     100.896  96.980  41.559  1.00  0.00            
ATOM   1581  R1  CHO   258     101.196  95.830  44.159  1.00  0.00            
ATOM   1582  R2  CHO   258     102.346  97.230  46.259  1.00  0.00            
ATOM   1583  R3  CHO   258      99.996  96.580  47.509  1.00  0.00            
ATOM   1584  R4  CHO   258     101.646  97.980  49.559  1.00  0.00            
ATOM   1585  R5  CHO   258     100.696  95.980  49.759  1.00  0.00            
ATOM   1586  C1  CHO   258      99.046  97.830  52.659  1.00  0.00           C
ATOM   1587  C2  CHO   258     101.246  97.880  55.909  1.00  0.00           C
ATOM   1588  ROH CHO   259      43.596  90.330  56.159  1.00  0.00            
ATOM   1589  R1  CHO   259      42.696  89.730  58.809  1.00  0.00            
ATOM   1590  R2  CHO   259      43.796  87.730  60.309  1.00  0.00            
ATOM   1591  R3  CHO   259      44.196  89.680  62.109  1.00  0.00            
ATOM   1592  R4  CHO   259      43.196  87.480  63.709  1.00  0.00            
ATOM   1593  R5  CHO   259      42.396  89.480  63.709  1.00  0.00            
ATOM   1594  C1  CHO   259      43.246  89.180  67.409  1.00  0.00           C
ATOM   1595  C2  CHO   259      45.496  87.780  70.059  1.00  0.00           C
ATOM   1596  ROH CHO   260     211.096 180.180  53.409  1.00  0.00            
ATOM   1597  R1  CHO   260     210.146 179.730  50.759  1.00  0.00            
ATOM   1598  R2  CHO   260     208.146 177.930  50.209  1.00  0.00            
ATOM   1599  R3  CHO   260     206.996 180.080  48.959  1.00  0.00            
ATOM   1600  R4  CHO   260     205.596 177.730  47.859  1.00  0.00            
ATOM   1601  R5  CHO   260     206.596 179.330  46.709  1.00  0.00            
ATOM   1602  C1  CHO   260     203.096 179.680  45.309  1.00  0.00           C
ATOM   1603  C2  CHO   260     204.496 181.380  41.859  1.00  0.00           C
ATOM   1604  ROH CHO   261     118.046  39.780  57.759  1.00  0.00            
ATOM   1605  R1  CHO   261     118.846  39.130  55.109  1.00  0.00            
ATOM   1606  R2  CHO   261     117.046  38.130  53.209  1.00  0.00            
ATOM   1607  R3  CHO   261     117.946  40.230  51.759  1.00  0.00            
ATOM   1608  R4  CHO   261     116.396  38.630  49.859  1.00  0.00            
ATOM   1609  R5  CHO   261     118.446  39.330  49.609  1.00  0.00            
ATOM   1610  C1  CHO   261     116.846  40.880  46.509  1.00  0.00           C
ATOM   1611  C2  CHO   261     119.496  43.330  44.859  1.00  0.00           C
ATOM   1612  ROH CHO   262       6.946  70.080  38.159  1.00  0.00            
ATOM   1613  R1  CHO   262       7.596  69.930  40.909  1.00  0.00            
ATOM   1614  R2  CHO   262       6.146  71.230  42.859  1.00  0.00            
ATOM   1615  R3  CHO   262       5.996  68.730  43.909  1.00  0.00            
ATOM   1616  R4  CHO   262       5.446  70.530  46.159  1.00  0.00            
ATOM   1617  R5  CHO   262       6.946  68.980  46.109  1.00  0.00            
ATOM   1618  C1  CHO   262       4.946  67.780  49.109  1.00  0.00           C
ATOM   1619  C2  CHO   262       5.546  65.480  52.959  1.00  0.00           C
ATOM   1620  ROH CHO   263     104.246 221.980  40.409  1.00  0.00            
ATOM   1621  R1  CHO   263     106.246 220.980  42.159  1.00  0.00            
ATOM   1622  R2  CHO   263     106.246 221.530  44.859  1.00  0.00            
ATOM   1623  R3  CHO   263     106.346 218.830  45.109  1.00  0.00            
ATOM   1624  R4  CHO   263     107.046 219.830  47.759  1.00  0.00            
ATOM   1625  R5  CHO   263     108.196 218.430  46.559  1.00  0.00            
ATOM   1626  C1  CHO   263     107.546 216.330  49.709  1.00  0.00           C
ATOM   1627  C2  CHO   263     107.946 214.180  52.959  1.00  0.00           C
ATOM   1628  ROH CHO   264      45.746  11.730  53.809  1.00  0.00            
ATOM   1629  R1  CHO   264      46.946  10.530  51.559  1.00  0.00            
ATOM   1630  R2  CHO   264      46.696  11.580  49.009  1.00  0.00            
ATOM   1631  R3  CHO   264      49.396  11.480  49.059  1.00  0.00            
ATOM   1632  R4  CHO   264      48.646  11.030  46.259  1.00  0.00            
ATOM   1633  R5  CHO   264      49.946   9.730  47.459  1.00  0.00            
ATOM   1634  C1  CHO   264      52.346  10.580  44.659  1.00  0.00           C
ATOM   1635  C2  CHO   264      54.196  11.180  41.209  1.00  0.00           C
ATOM   1636  ROH CHO   265      54.196 135.380  54.859  1.00  0.00            
ATOM   1637  R1  CHO   265      55.196 134.730  57.409  1.00  0.00            
ATOM   1638  R2  CHO   265      55.446 136.580  59.459  1.00  0.00            
ATOM   1639  R3  CHO   265      53.896 134.780  60.809  1.00  0.00            
ATOM   1640  R4  CHO   265      54.646 136.830  62.809  1.00  0.00            
ATOM   1641  R5  CHO   265      54.946 134.680  62.959  1.00  0.00            
ATOM   1642  C1  CHO   265      52.796 135.280  66.059  1.00  0.00           C
ATOM   1643  C2  CHO   265      53.346 136.030  69.559  1.00  0.00           C
ATOM   1644  ROH CHO   266     193.246 210.980  40.509  1.00  0.00            
ATOM   1645  R1  CHO   266     194.396 210.380  43.009  1.00  0.00            
ATOM   1646  R2  CHO   266     193.896 211.930  45.309  1.00  0.00            
ATOM   1647  R3  CHO   266     193.246 209.480  46.359  1.00  0.00            
ATOM   1648  R4  CHO   266     193.196 211.330  48.609  1.00  0.00            
ATOM   1649  R5  CHO   266     194.296 209.480  48.509  1.00  0.00            
ATOM   1650  C1  CHO   266     192.196 208.730  51.559  1.00  0.00           C
ATOM   1651  C2  CHO   266     192.796 207.930  55.009  1.00  0.00           C
ATOM   1652  ROH CHO   267     207.246  21.030  53.359  1.00  0.00            
ATOM   1653  R1  CHO   267     206.146  22.930  51.509  1.00  0.00            
ATOM   1654  R2  CHO   267     207.346  23.480  49.109  1.00  0.00            
ATOM   1655  R3  CHO   267     204.896  22.830  48.109  1.00  0.00            
ATOM   1656  R4  CHO   267     206.596  23.130  45.759  1.00  0.00            
ATOM   1657  R5  CHO   267     204.696  24.130  46.109  1.00  0.00            
ATOM   1658  C1  CHO   267     203.896  22.280  42.859  1.00  0.00           C
ATOM   1659  C2  CHO   267     204.046  22.130  38.609  1.00  0.00           C
ATOM   1660  ROH CHO   268      32.446 123.980  37.709  1.00  0.00            
ATOM   1661  R1  CHO   268      33.396 123.680  40.359  1.00  0.00            
ATOM   1662  R2  CHO   268      34.446 125.780  41.809  1.00  0.00            
ATOM   1663  R3  CHO   268      32.596 124.980  43.659  1.00  0.00            
ATOM   1664  R4  CHO   268      34.646 126.430  45.209  1.00  0.00            
ATOM   1665  R5  CHO   268      33.896 124.380  45.559  1.00  0.00            
ATOM   1666  C1  CHO   268      32.996 126.080  48.909  1.00  0.00           C
ATOM   1667  C2  CHO   268      33.096 129.380  49.859  1.00  0.00           C
ATOM   1668  ROH CHO   269      34.746 136.880  66.859  1.00  0.00            
ATOM   1669  R1  CHO   269      35.846 136.780  64.259  1.00  0.00            
ATOM   1670  R2  CHO   269      34.896 135.080  62.309  1.00  0.00            
ATOM   1671  R3  CHO   269      34.696 137.380  60.859  1.00  0.00            
ATOM   1672  R4  CHO   269      34.596 135.230  58.859  1.00  0.00            
ATOM   1673  R5  CHO   269      35.946 136.980  58.859  1.00  0.00            
ATOM   1674  C1  CHO   269      34.196 137.480  55.509  1.00  0.00           C
ATOM   1675  C2  CHO   269      35.596 135.480  52.309  1.00  0.00           C
ATOM   1676  ROH CHO   270      30.546 179.330  54.959  1.00  0.00            
ATOM   1677  R1  CHO   270      30.396 177.680  57.259  1.00  0.00            
ATOM   1678  R2  CHO   270      32.396 175.930  57.959  1.00  0.00            
ATOM   1679  R3  CHO   270      32.346 177.280  60.309  1.00  0.00            
ATOM   1680  R4  CHO   270      33.746 174.780  60.909  1.00  0.00            
ATOM   1681  R5  CHO   270      31.996 175.530  61.959  1.00  0.00            
ATOM   1682  C1  CHO   270      34.496 175.330  64.859  1.00  0.00           C
ATOM   1683  C2  CHO   270      34.846 175.680  68.059  1.00  0.00           C
ATOM   1684  ROH CHO   271      25.496  33.830  57.309  1.00  0.00            
ATOM   1685  R1  CHO   271      27.096  32.680  55.259  1.00  0.00            
ATOM   1686  R2  CHO   271      25.996  31.430  53.059  1.00  0.00            
ATOM   1687  R3  CHO   271      27.546  33.180  51.659  1.00  0.00            
ATOM   1688  R4  CHO   271      26.346  31.530  49.609  1.00  0.00            
ATOM   1689  R5  CHO   271      28.446  31.930  49.859  1.00  0.00            
ATOM   1690  C1  CHO   271      27.946  33.280  46.309  1.00  0.00           C
ATOM   1691  C2  CHO   271      29.596  32.280  42.759  1.00  0.00           C
ATOM   1692  ROH CHO   272      20.446 155.680  54.159  1.00  0.00            
ATOM   1693  R1  CHO   272      21.246 154.880  56.759  1.00  0.00            
ATOM   1694  R2  CHO   272      20.746 156.480  59.009  1.00  0.00            
ATOM   1695  R3  CHO   272      19.546 154.230  59.959  1.00  0.00            
ATOM   1696  R4  CHO   272      20.696 155.480  62.309  1.00  0.00            
ATOM   1697  R5  CHO   272      20.996 153.430  61.709  1.00  0.00            
ATOM   1698  C1  CHO   272      19.546 152.830  65.159  1.00  0.00           C
ATOM   1699  C2  CHO   272      16.846 151.330  68.009  1.00  0.00           C
ATOM   1700  ROH CHO   273     159.296  72.180  68.759  1.00  0.00            
ATOM   1701  R1  CHO   273     158.346  69.830  70.059  1.00  0.00            
ATOM   1702  R2  CHO   273     155.796  68.830  69.659  1.00  0.00            
ATOM   1703  R3  CHO   273     157.096  66.580  69.009  1.00  0.00            
ATOM   1704  R4  CHO   273     154.696  65.680  70.459  1.00  0.00            
ATOM   1705  R5  CHO   273     156.796  65.130  70.909  1.00  0.00            
ATOM   1706  C1  CHO   273     155.346  61.630  70.309  1.00  0.00           C
ATOM   1707  C2  CHO   273     154.096  58.230  70.959  1.00  0.00           C
ATOM   1708  ROH CHO   274     144.046 170.580  52.009  1.00  0.00            
ATOM   1709  R1  CHO   274     143.696 171.330  49.309  1.00  0.00            
ATOM   1710  R2  CHO   274     142.646 173.780  48.559  1.00  0.00            
ATOM   1711  R3  CHO   274     144.946 173.930  47.109  1.00  0.00            
ATOM   1712  R4  CHO   274     142.996 175.530  45.609  1.00  0.00            
ATOM   1713  R5  CHO   274     144.196 173.880  44.809  1.00  0.00            
ATOM   1714  C1  CHO   274     145.346 176.680  42.509  1.00  0.00           C
ATOM   1715  C2  CHO   274     146.796 177.580  39.409  1.00  0.00           C
ATOM   1716  ROH CHO   275      34.346 123.930  52.459  1.00  0.00            
ATOM   1717  R1  CHO   275      34.046 125.230  54.909  1.00  0.00            
ATOM   1718  R2  CHO   275      32.846 124.030  57.109  1.00  0.00            
ATOM   1719  R3  CHO   275      35.146 124.730  58.359  1.00  0.00            
ATOM   1720  R4  CHO   275      33.446 123.680  60.509  1.00  0.00            
ATOM   1721  R5  CHO   275      34.446 125.580  60.459  1.00  0.00            
ATOM   1722  C1  CHO   275      35.996 124.080  63.609  1.00  0.00           C
ATOM   1723  C2  CHO   275      36.146 125.130  67.609  1.00  0.00           C
ATOM   1724  ROH CHO   276     132.396 216.230  66.159  1.00  0.00            
ATOM   1725  R1  CHO   276     132.296 215.130  63.509  1.00  0.00            
ATOM   1726  R2  CHO   276     131.096 216.430  61.409  1.00  0.00            
ATOM   1727  R3  CHO   276     133.546 216.030  60.209  1.00  0.00            
ATOM   1728  R4  CHO   276     131.746 216.780  58.009  1.00  0.00            
ATOM   1729  R5  CHO   276     133.046 215.030  58.109  1.00  0.00            
ATOM   1730  C1  CHO   276     134.396 216.630  54.959  1.00  0.00           C
ATOM   1731  C2  CHO   276     132.696 214.980  50.909  1.00  0.00           C
ATOM   1732  ROH CHO   277     118.146  10.530  36.859  1.00  0.00            
ATOM   1733  R1  CHO   277     118.496  11.030  39.609  1.00  0.00            
ATOM   1734  R2  CHO   277     116.996   9.780  41.559  1.00  0.00            
ATOM   1735  R3  CHO   277     119.446   9.080  42.559  1.00  0.00            
ATOM   1736  R4  CHO   277     117.746   9.330  44.909  1.00  0.00            
ATOM   1737  R5  CHO   277     119.646  10.330  44.609  1.00  0.00            
ATOM   1738  C1  CHO   277     120.446   8.480  47.809  1.00  0.00           C
ATOM   1739  C2  CHO   277     120.246   7.580  51.009  1.00  0.00           C
ATOM   1740  ROH CHO   278     163.046  88.330  54.109  1.00  0.00            
ATOM   1741  R1  CHO   278     163.946  87.080  56.509  1.00  0.00            
ATOM   1742  R2  CHO   278     166.346  87.730  57.709  1.00  0.00            
ATOM   1743  R3  CHO   278     164.796  88.130  59.859  1.00  0.00            
ATOM   1744  R4  CHO   278     167.546  88.280  60.909  1.00  0.00            
ATOM   1745  R5  CHO   278     165.946  86.980  61.659  1.00  0.00            
ATOM   1746  C1  CHO   278     166.796  88.980  64.809  1.00  0.00           C
ATOM   1747  C2  CHO   278     166.896  88.080  68.409  1.00  0.00           C
ATOM   1748  ROH CHO   279      89.296 164.530  58.109  1.00  0.00            
ATOM   1749  R1  CHO   279      89.696 165.830  55.609  1.00  0.00            
ATOM   1750  R2  CHO   279      90.646 168.380  55.359  1.00  0.00            
ATOM   1751  R3  CHO   279      92.496 167.230  53.759  1.00  0.00            
ATOM   1752  R4  CHO   279      92.296 169.980  52.759  1.00  0.00            
ATOM   1753  R5  CHO   279      92.046 168.180  51.609  1.00  0.00            
ATOM   1754  C1  CHO   279      94.946 169.780  49.709  1.00  0.00           C
ATOM   1755  C2  CHO   279      94.046 172.980  47.559  1.00  0.00           C
ATOM   1756  ROH CHO   280      30.046 137.630  52.609  1.00  0.00            
ATOM   1757  R1  CHO   280      29.196 137.430  55.309  1.00  0.00            
ATOM   1758  R2  CHO   280      29.996 135.330  56.959  1.00  0.00            
ATOM   1759  R3  CHO   280      30.796 137.330  58.559  1.00  0.00            
ATOM   1760  R4  CHO   280      30.246 135.130  60.409  1.00  0.00            
ATOM   1761  R5  CHO   280      29.446 137.130  60.509  1.00  0.00            
ATOM   1762  C1  CHO   280      31.196 136.930  63.909  1.00  0.00           C
ATOM   1763  C2  CHO   280      30.146 138.030  67.809  1.00  0.00           C
ATOM   1764  ROH CHO   281      59.596  31.480  74.159  1.00  0.00            
ATOM   1765  R1  CHO   281      59.946  31.080  71.409  1.00  0.00            
ATOM   1766  R2  CHO   281      58.196  32.130  69.509  1.00  0.00            
ATOM   1767  R3  CHO   281      60.496  33.180  68.459  1.00  0.00            
ATOM   1768  R4  CHO   281      58.696  32.930  66.159  1.00  0.00            
ATOM   1769  R5  CHO   281      60.696  32.180  66.309  1.00  0.00            
ATOM   1770  C1  CHO   281      61.096  34.430  63.259  1.00  0.00           C
ATOM   1771  C2  CHO   281      60.796  34.530  58.959  1.00  0.00           C
ATOM   1772  ROH CHO   282      90.896  82.780  37.659  1.00  0.00            
ATOM   1773  R1  CHO   282      88.846  81.880  39.409  1.00  0.00            
ATOM   1774  R2  CHO   282      89.396  80.280  41.609  1.00  0.00            
ATOM   1775  R3  CHO   282      88.096  82.230  42.959  1.00  0.00            
ATOM   1776  R4  CHO   282      87.896  79.880  44.709  1.00  0.00            
ATOM   1777  R5  CHO   282      86.246  81.130  44.009  1.00  0.00            
ATOM   1778  C1  CHO   282      85.796  81.480  47.759  1.00  0.00           C
ATOM   1779  C2  CHO   282      87.246  78.830  51.059  1.00  0.00           C
ATOM   1780  ROH CHO   283     177.696  92.580  53.759  1.00  0.00            
ATOM   1781  R1  CHO   283     178.496  92.780  56.459  1.00  0.00            
ATOM   1782  R2  CHO   283     177.346  94.580  58.209  1.00  0.00            
ATOM   1783  R3  CHO   283     176.946  92.330  59.709  1.00  0.00            
ATOM   1784  R4  CHO   283     177.246  94.480  61.659  1.00  0.00            
ATOM   1785  R5  CHO   283     178.346  92.580  61.609  1.00  0.00            
ATOM   1786  C1  CHO   283     176.796  92.280  65.059  1.00  0.00           C
ATOM   1787  C2  CHO   283     176.246  90.580  69.509  1.00  0.00           C
ATOM   1788  ROH CHO   284      15.246  58.430  68.709  1.00  0.00            
ATOM   1789  R1  CHO   284      14.246  57.330  66.309  1.00  0.00            
ATOM   1790  R2  CHO   284      13.346  58.880  64.209  1.00  0.00            
ATOM   1791  R3  CHO   284      15.096  57.380  62.759  1.00  0.00            
ATOM   1792  R4  CHO   284      12.996  58.080  60.859  1.00  0.00            
ATOM   1793  R5  CHO   284      13.746  56.080  61.309  1.00  0.00            
ATOM   1794  C1  CHO   284      14.496  56.280  57.559  1.00  0.00           C
ATOM   1795  C2  CHO   284      17.646  55.230  54.609  1.00  0.00           C
ATOM   1796  ROH CHO   285       3.496 157.080  47.209  1.00  0.00            
ATOM   1797  R1  CHO   285       2.846 155.630  44.859  1.00  0.00            
ATOM   1798  R2  CHO   285       2.646 156.880  42.359  1.00  0.00            
ATOM   1799  R3  CHO   285       4.396 154.930  41.659  1.00  0.00            
ATOM   1800  R4  CHO   285       3.996 156.530  39.209  1.00  0.00            
ATOM   1801  R5  CHO   285       3.796 154.380  39.409  1.00  0.00            
ATOM   1802  C1  CHO   285       6.446 154.480  36.709  1.00  0.00           C
ATOM   1803  C2  CHO   285       7.246 156.380  33.709  1.00  0.00           C
ATOM   1804  ROH CHO   286     167.246 147.980  65.409  1.00  0.00            
ATOM   1805  R1  CHO   286     167.246 147.930  62.609  1.00  0.00            
ATOM   1806  R2  CHO   286     166.196 149.980  61.059  1.00  0.00            
ATOM   1807  R3  CHO   286     168.646 149.980  59.959  1.00  0.00            
ATOM   1808  R4  CHO   286     167.146 152.030  58.509  1.00  0.00            
ATOM   1809  R5  CHO   286     168.246 150.380  57.609  1.00  0.00            
ATOM   1810  C1  CHO   286     170.046 153.280  55.909  1.00  0.00           C
ATOM   1811  C2  CHO   286     172.396 157.480  56.809  1.00  0.00           C
ATOM   1812  ROH CHO   287     158.646 174.480  57.759  1.00  0.00            
ATOM   1813  R1  CHO   287     158.746 171.980  59.059  1.00  0.00            
ATOM   1814  R2  CHO   287     160.896 171.180  60.609  1.00  0.00            
ATOM   1815  R3  CHO   287     158.996 170.780  62.509  1.00  0.00            
ATOM   1816  R4  CHO   287     160.846 168.580  62.859  1.00  0.00            
ATOM   1817  R5  CHO   287     158.696 168.430  62.559  1.00  0.00            
ATOM   1818  C1  CHO   287     159.046 166.680  65.909  1.00  0.00           C
ATOM   1819  C2  CHO   287     158.846 166.330  70.059  1.00  0.00           C
ATOM   1820  ROH CHO   288      82.296  15.730  54.459  1.00  0.00            
ATOM   1821  R1  CHO   288      82.996  15.080  51.809  1.00  0.00            
ATOM   1822  R2  CHO   288      82.196  12.730  50.609  1.00  0.00            
ATOM   1823  R3  CHO   288      81.196  14.430  48.709  1.00  0.00            
ATOM   1824  R4  CHO   288      81.696  11.930  47.259  1.00  0.00            
ATOM   1825  R5  CHO   288      82.446  13.880  46.709  1.00  0.00            
ATOM   1826  C1  CHO   288      80.496  13.030  43.559  1.00  0.00           C
ATOM   1827  C2  CHO   288      79.546  14.580  40.409  1.00  0.00           C
ATOM   1828  ROH CHO   289      53.246 192.730  48.459  1.00  0.00            
ATOM   1829  R1  CHO   289      51.296 192.930  46.459  1.00  0.00            
ATOM   1830  R2  CHO   289      51.846 193.930  43.909  1.00  0.00            
ATOM   1831  R3  CHO   289      50.746 191.530  43.159  1.00  0.00            
ATOM   1832  R4  CHO   289      50.396 193.330  40.859  1.00  0.00            
ATOM   1833  R5  CHO   289      48.846 192.180  41.859  1.00  0.00            
ATOM   1834  C1  CHO   289      48.496 190.830  38.309  1.00  0.00           C
ATOM   1835  C2  CHO   289      47.946 188.030  34.209  1.00  0.00           C
ATOM   1836  ROH CHO   290      50.696  78.530  53.809  1.00  0.00            
ATOM   1837  R1  CHO   290      51.796  78.480  56.409  1.00  0.00            
ATOM   1838  R2  CHO   290      51.946  80.680  58.009  1.00  0.00            
ATOM   1839  R3  CHO   290      50.646  79.130  59.759  1.00  0.00            
ATOM   1840  R4  CHO   290      52.096  81.030  61.459  1.00  0.00            
ATOM   1841  R5  CHO   290      52.146  78.880  61.609  1.00  0.00            
ATOM   1842  C1  CHO   290      50.946  79.730  65.109  1.00  0.00           C
ATOM   1843  C2  CHO   290      51.496  78.380  68.659  1.00  0.00           C
ATOM   1844  ROH CHO   291     103.496  98.380  66.559  1.00  0.00            
ATOM   1845  R1  CHO   291     105.446 100.080  65.409  1.00  0.00            
ATOM   1846  R2  CHO   291     105.296 100.980  62.809  1.00  0.00            
ATOM   1847  R3  CHO   291     105.496 103.430  63.959  1.00  0.00            
ATOM   1848  R4  CHO   291     106.496 103.830  61.209  1.00  0.00            
ATOM   1849  R5  CHO   291     107.496 104.380  63.059  1.00  0.00            
ATOM   1850  C1  CHO   291     107.346 107.780  61.409  1.00  0.00           C
ATOM   1851  C2  CHO   291     108.096 109.980  58.259  1.00  0.00           C
ATOM   1852  ROH CHO   292     186.496  70.930  64.759  1.00  0.00            
ATOM   1853  R1  CHO   292     188.696  69.180  64.309  1.00  0.00            
ATOM   1854  R2  CHO   292     191.096  69.430  65.659  1.00  0.00            
ATOM   1855  R3  CHO   292     190.596  66.780  66.259  1.00  0.00            
ATOM   1856  R4  CHO   292     193.496  67.030  66.309  1.00  0.00            
ATOM   1857  R5  CHO   292     192.346  65.580  65.209  1.00  0.00            
ATOM   1858  C1  CHO   292     194.496  63.230  67.309  1.00  0.00           C
ATOM   1859  C2  CHO   292     194.846  62.330  71.559  1.00  0.00           C
ATOM   1860  ROH CHO   293      93.196 181.330  34.059  1.00  0.00            
ATOM   1861  R1  CHO   293      93.546 180.530  36.709  1.00  0.00            
ATOM   1862  R2  CHO   293      94.346 182.280  38.709  1.00  0.00            
ATOM   1863  R3  CHO   293      92.096 181.380  39.909  1.00  0.00            
ATOM   1864  R4  CHO   293      93.896 182.080  42.109  1.00  0.00            
ATOM   1865  R5  CHO   293      92.846 180.180  41.809  1.00  0.00            
ATOM   1866  C1  CHO   293      91.496 181.130  45.259  1.00  0.00           C
ATOM   1867  C2  CHO   293      89.396 182.130  49.459  1.00  0.00           C
ATOM   1868  ROH CHO   294      48.446  69.880  36.209  1.00  0.00            
ATOM   1869  R1  CHO   294      47.696  70.680  38.809  1.00  0.00            
ATOM   1870  R2  CHO   294      47.496  68.880  40.909  1.00  0.00            
ATOM   1871  R3  CHO   294      49.196  70.630  42.109  1.00  0.00            
ATOM   1872  R4  CHO   294      47.246  69.930  44.159  1.00  0.00            
ATOM   1873  R5  CHO   294      47.746  71.930  43.509  1.00  0.00            
ATOM   1874  C1  CHO   294      48.646  72.230  47.209  1.00  0.00           C
ATOM   1875  C2  CHO   294      49.846  74.030  49.659  1.00  0.00           C
ATOM   1876  ROH CHO   295      46.746 220.580  41.009  1.00  0.00            
ATOM   1877  R1  CHO   295      47.696 221.830  43.359  1.00  0.00            
ATOM   1878  R2  CHO   295      47.096 220.830  45.859  1.00  0.00            
ATOM   1879  R3  CHO   295      49.796 220.880  46.209  1.00  0.00            
ATOM   1880  R4  CHO   295      48.746 220.880  48.909  1.00  0.00            
ATOM   1881  R5  CHO   295      50.146 222.330  48.059  1.00  0.00            
ATOM   1882  C1  CHO   295      52.196 220.980  50.959  1.00  0.00           C
ATOM   1883  C2  CHO   295      55.446 222.280  52.959  1.00  0.00           C
ATOM   1884  ROH CHO   296      22.396  75.780  49.209  1.00  0.00            
ATOM   1885  R1  CHO   296      21.846  77.680  47.159  1.00  0.00            
ATOM   1886  R2  CHO   296      23.246  80.030  46.959  1.00  0.00            
ATOM   1887  R3  CHO   296      23.646  79.180  44.409  1.00  0.00            
ATOM   1888  R4  CHO   296      24.796  81.880  44.459  1.00  0.00            
ATOM   1889  R5  CHO   296      23.296  81.080  43.009  1.00  0.00            
ATOM   1890  C1  CHO   296      26.096  82.080  40.609  1.00  0.00           C
ATOM   1891  C2  CHO   296      26.246  82.780  37.359  1.00  0.00           C
ATOM   1892  ROH CHO   297      99.296 189.530  37.809  1.00  0.00            
ATOM   1893  R1  CHO   297     100.296 187.230  39.109  1.00  0.00            
ATOM   1894  R2  CHO   297     102.996 186.580  39.109  1.00  0.00            
ATOM   1895  R3  CHO   297     102.646 186.530  41.809  1.00  0.00            
ATOM   1896  R4  CHO   297     105.146 185.080  41.359  1.00  0.00            
ATOM   1897  R5  CHO   297     103.446 184.380  42.459  1.00  0.00            
ATOM   1898  C1  CHO   297     106.096 184.180  45.209  1.00  0.00           C
ATOM   1899  C2  CHO   297     107.946 182.130  47.459  1.00  0.00           C
ATOM   1900  ROH CHO   298      65.246 191.780  56.409  1.00  0.00            
ATOM   1901  R1  CHO   298      66.446 190.280  58.509  1.00  0.00            
ATOM   1902  R2  CHO   298      64.996 189.180  60.559  1.00  0.00            
ATOM   1903  R3  CHO   298      66.146 186.880  59.759  1.00  0.00            
ATOM   1904  R4  CHO   298      66.146 186.730  62.709  1.00  0.00            
ATOM   1905  R5  CHO   298      67.896 186.480  61.409  1.00  0.00            
ATOM   1906  C1  CHO   298      67.896 183.130  63.209  1.00  0.00           C
ATOM   1907  C2  CHO   298      70.846 182.430  65.959  1.00  0.00           C
ATOM   1908  ROH CHO   299      66.246  47.530  67.959  1.00  0.00            
ATOM   1909  R1  CHO   299      66.246  46.130  65.459  1.00  0.00            
ATOM   1910  R2  CHO   299      64.546  46.830  63.409  1.00  0.00            
ATOM   1911  R3  CHO   299      66.846  46.980  62.009  1.00  0.00            
ATOM   1912  R4  CHO   299      64.746  46.280  60.009  1.00  0.00            
ATOM   1913  R5  CHO   299      66.646  45.230  60.359  1.00  0.00            
ATOM   1914  C1  CHO   299      67.096  46.130  56.659  1.00  0.00           C
ATOM   1915  C2  CHO   299      63.496  43.980  54.959  1.00  0.00           C
ATOM   1916  ROH CHO   300     124.246 107.780  61.309  1.00  0.00            
ATOM   1917  R1  CHO   300     123.246 106.580  58.959  1.00  0.00            
ATOM   1918  R2  CHO   300     122.296 108.030  56.809  1.00  0.00            
ATOM   1919  R3  CHO   300     124.096 106.580  55.409  1.00  0.00            
ATOM   1920  R4  CHO   300     122.546 107.980  53.359  1.00  0.00            
ATOM   1921  R5  CHO   300     122.896 105.830  53.459  1.00  0.00            
ATOM   1922  C1  CHO   300     124.396 106.580  50.059  1.00  0.00           C
ATOM   1923  C2  CHO   300     127.246 106.230  46.909  1.00  0.00           C
ATOM   1924  ROH CHO   301     196.846  66.630  51.959  1.00  0.00            
ATOM   1925  R1  CHO   301     195.496  67.480  49.659  1.00  0.00            
ATOM   1926  R2  CHO   301     196.196  66.680  47.109  1.00  0.00            
ATOM   1927  R3  CHO   301     193.546  65.980  46.959  1.00  0.00            
ATOM   1928  R4  CHO   301     194.496  65.730  44.209  1.00  0.00            
ATOM   1929  R5  CHO   301     192.796  66.880  44.859  1.00  0.00            
ATOM   1930  C1  CHO   301     191.096  64.580  42.409  1.00  0.00           C
ATOM   1931  C2  CHO   301     187.046  64.030  41.059  1.00  0.00           C
ATOM   1932  ROH CHO   302      79.696 212.180  55.359  1.00  0.00            
ATOM   1933  R1  CHO   302      80.696 211.930  58.009  1.00  0.00            
ATOM   1934  R2  CHO   302      79.046 211.630  60.209  1.00  0.00            
ATOM   1935  R3  CHO   302      80.596 209.480  60.659  1.00  0.00            
ATOM   1936  R4  CHO   302      80.096 210.630  63.309  1.00  0.00            
ATOM   1937  R5  CHO   302      82.046 210.180  62.459  1.00  0.00            
ATOM   1938  C1  CHO   302      82.246 208.030  65.609  1.00  0.00           C
ATOM   1939  C2  CHO   302      85.096 205.680  67.759  1.00  0.00           C
ATOM   1940  ROH CHO   303     175.896  49.380  53.209  1.00  0.00            
ATOM   1941  R1  CHO   303     176.346  47.830  50.859  1.00  0.00            
ATOM   1942  R2  CHO   303     174.746  47.980  48.609  1.00  0.00            
ATOM   1943  R3  CHO   303     177.046  48.580  47.359  1.00  0.00            
ATOM   1944  R4  CHO   303     175.046  48.280  45.209  1.00  0.00            
ATOM   1945  R5  CHO   303     176.946  47.230  45.359  1.00  0.00            
ATOM   1946  C1  CHO   303     177.396  48.930  42.009  1.00  0.00           C
ATOM   1947  C2  CHO   303     176.096  48.230  38.909  1.00  0.00           C
ATOM   1948  ROH CHO   304     181.646 117.480  41.859  1.00  0.00            
ATOM   1949  R1  CHO   304     183.346 116.730  44.009  1.00  0.00            
ATOM   1950  R2  CHO   304     184.246 118.580  45.859  1.00  0.00            
ATOM   1951  R3  CHO   304     183.096 116.880  47.659  1.00  0.00            
ATOM   1952  R4  CHO   304     185.046 118.430  49.209  1.00  0.00            
ATOM   1953  R5  CHO   304     184.946 116.230  49.109  1.00  0.00            
ATOM   1954  C1  CHO   304     184.496 116.730  52.859  1.00  0.00           C
ATOM   1955  C2  CHO   304     187.096 118.530  54.509  1.00  0.00           C
ATOM   1956  ROH CHO   305      73.946  72.680  35.909  1.00  0.00            
ATOM   1957  R1  CHO   305      71.996  74.580  36.809  1.00  0.00            
ATOM   1958  R2  CHO   305      72.696  77.030  37.859  1.00  0.00            
ATOM   1959  R3  CHO   305      70.946  77.930  35.959  1.00  0.00            
ATOM   1960  R4  CHO   305      71.596  80.280  37.559  1.00  0.00            
ATOM   1961  R5  CHO   305      69.596  79.530  37.059  1.00  0.00            
ATOM   1962  C1  CHO   305      69.346  83.030  35.609  1.00  0.00           C
ATOM   1963  C2  CHO   305      69.346  86.830  35.359  1.00  0.00           C
ATOM   1964  ROH CHO   306     223.846 144.230  70.159  1.00  0.00            
ATOM   1965  R1  CHO   306     222.146 144.380  67.909  1.00  0.00            
ATOM   1966  R2  CHO   306     222.046 146.580  66.259  1.00  0.00            
ATOM   1967  R3  CHO   306     222.546 144.780  64.309  1.00  0.00            
ATOM   1968  R4  CHO   306     221.296 147.030  62.959  1.00  0.00            
ATOM   1969  R5  CHO   306     220.646 144.930  62.859  1.00  0.00            
ATOM   1970  C1  CHO   306     221.296 145.580  59.159  1.00  0.00           C
ATOM   1971  C2  CHO   306     221.296 145.980  55.959  1.00  0.00           C
ATOM   1972  ROH CHO   307      90.746 170.180  45.309  1.00  0.00            
ATOM   1973  R1  CHO   307      90.096 169.280  47.909  1.00  0.00            
ATOM   1974  R2  CHO   307      88.846 170.930  49.759  1.00  0.00            
ATOM   1975  R3  CHO   307      87.096 168.880  49.909  1.00  0.00            
ATOM   1976  R4  CHO   307      87.246 169.880  52.659  1.00  0.00            
ATOM   1977  R5  CHO   307      87.496 167.830  52.009  1.00  0.00            
ATOM   1978  C1  CHO   307      84.596 167.380  54.409  1.00  0.00           C
ATOM   1979  C2  CHO   307      84.496 166.280  57.509  1.00  0.00           C
ATOM   1980  ROH CHO   308      92.246  20.830  52.909  1.00  0.00            
ATOM   1981  R1  CHO   308      89.696  20.680  51.709  1.00  0.00            
ATOM   1982  R2  CHO   308      88.346  22.930  50.909  1.00  0.00            
ATOM   1983  R3  CHO   308      88.196  21.580  48.509  1.00  0.00            
ATOM   1984  R4  CHO   308      86.596  23.980  48.109  1.00  0.00            
ATOM   1985  R5  CHO   308      85.946  21.930  47.759  1.00  0.00            
ATOM   1986  C1  CHO   308      85.446  23.380  44.259  1.00  0.00           C
ATOM   1987  C2  CHO   308      83.496  26.280  41.659  1.00  0.00           C
ATOM   1988  ROH CHO   309      13.196  67.080  55.559  1.00  0.00            
ATOM   1989  R1  CHO   309      11.996  66.530  58.059  1.00  0.00            
ATOM   1990  R2  CHO   309      13.496  65.680  60.259  1.00  0.00            
ATOM   1991  R3  CHO   309      12.296  67.780  61.459  1.00  0.00            
ATOM   1992  R4  CHO   309      13.196  66.080  63.659  1.00  0.00            
ATOM   1993  R5  CHO   309      11.196  66.830  63.359  1.00  0.00            
ATOM   1994  C1  CHO   309      11.896  68.330  66.809  1.00  0.00           C
ATOM   1995  C2  CHO   309      12.746  69.330  70.659  1.00  0.00           C
ATOM   1996  ROH CHO   310      20.246  57.780  36.409  1.00  0.00            
ATOM   1997  R1  CHO   310      21.646  58.130  38.809  1.00  0.00            
ATOM   1998  R2  CHO   310      22.646  56.030  40.309  1.00  0.00            
ATOM   1999  R3  CHO   310      24.996  57.380  40.109  1.00  0.00            
ATOM   2000  R4  CHO   310      25.196  55.980  42.659  1.00  0.00            
ATOM   2001  R5  CHO   310      25.446  58.130  42.359  1.00  0.00            
ATOM   2002  C1  CHO   310      28.846  57.230  43.859  1.00  0.00           C
ATOM   2003  C2  CHO   310      32.346  57.180  42.609  1.00  0.00           C
ATOM   2004  ROH CHO   311     185.646 200.230  40.809  1.00  0.00            
ATOM   2005  R1  CHO   311     185.896 199.830  43.559  1.00  0.00            
ATOM   2006  R2  CHO   311     186.296 201.930  45.359  1.00  0.00            
ATOM   2007  R3  CHO   311     184.096 200.880  46.559  1.00  0.00            
ATOM   2008  R4  CHO   311     185.446 202.480  48.659  1.00  0.00            
ATOM   2009  R5  CHO   311     184.846 200.380  48.809  1.00  0.00            
ATOM   2010  C1  CHO   311     182.896 201.780  51.709  1.00  0.00           C
ATOM   2011  C2  CHO   311     183.046 199.230  54.709  1.00  0.00           C
ATOM   2012  ROH CHO   312     173.446   6.580  64.759  1.00  0.00            
ATOM   2013  R1  CHO   312     173.496   5.930  62.009  1.00  0.00            
ATOM   2014  R2  CHO   312     173.296   7.830  60.009  1.00  0.00            
ATOM   2015  R3  CHO   312     175.596   6.730  59.159  1.00  0.00            
ATOM   2016  R4  CHO   312     174.946   8.680  57.059  1.00  0.00            
ATOM   2017  R5  CHO   312     175.346   6.580  56.759  1.00  0.00            
ATOM   2018  C1  CHO   312     178.046   8.130  54.559  1.00  0.00           C
ATOM   2019  C2  CHO   312     181.496   9.930  53.909  1.00  0.00           C
ATOM   2020  ROH CHO   313      59.746  60.130  67.009  1.00  0.00            
ATOM   2021  R1  CHO   313      59.796  61.130  64.359  1.00  0.00            
ATOM   2022  R2  CHO   313      62.096  62.230  63.209  1.00  0.00            
ATOM   2023  R3  CHO   313      61.596  60.380  61.259  1.00  0.00            
ATOM   2024  R4  CHO   313      63.296  62.430  60.009  1.00  0.00            
ATOM   2025  R5  CHO   313      61.346  61.680  59.309  1.00  0.00            
ATOM   2026  C1  CHO   313      63.546  60.780  56.309  1.00  0.00           C
ATOM   2027  C2  CHO   313      62.696  57.580  52.859  1.00  0.00           C
ATOM   2028  ROH CHO   314     110.896  24.480  56.359  1.00  0.00            
ATOM   2029  R1  CHO   314     110.896  26.180  54.109  1.00  0.00            
ATOM   2030  R2  CHO   314     111.946  25.430  51.659  1.00  0.00            
ATOM   2031  R3  CHO   314     109.496  26.080  50.759  1.00  0.00            
ATOM   2032  R4  CHO   314     111.246  26.330  48.409  1.00  0.00            
ATOM   2033  R5  CHO   314     109.896  27.880  49.159  1.00  0.00            
ATOM   2034  C1  CHO   314     108.546  27.530  45.659  1.00  0.00           C
ATOM   2035  C2  CHO   314     104.146  27.730  43.509  1.00  0.00           C
ATOM   2036  ROH CHO   315       9.496  63.980  55.309  1.00  0.00            
ATOM   2037  R1  CHO   315       8.696  62.880  57.809  1.00  0.00            
ATOM   2038  R2  CHO   315      10.546  62.180  59.759  1.00  0.00            
ATOM   2039  R3  CHO   315       8.996  63.780  61.309  1.00  0.00            
ATOM   2040  R4  CHO   315      10.746  62.430  63.209  1.00  0.00            
ATOM   2041  R5  CHO   315       8.546  62.480  63.309  1.00  0.00            
ATOM   2042  C1  CHO   315       9.396  64.080  66.659  1.00  0.00           C
ATOM   2043  C2  CHO   315      11.646  61.730  68.259  1.00  0.00           C
ATOM   2044  ROH CHO   316     144.796  98.680  54.509  1.00  0.00            
ATOM   2045  R1  CHO   316     143.696  97.130  52.359  1.00  0.00            
ATOM   2046  R2  CHO   316     142.296  94.780  52.759  1.00  0.00            
ATOM   2047  R3  CHO   316     140.396  96.080  51.309  1.00  0.00            
ATOM   2048  R4  CHO   316     140.496  93.330  50.209  1.00  0.00            
ATOM   2049  R5  CHO   316     140.696  95.180  49.059  1.00  0.00            
ATOM   2050  C1  CHO   316     137.646  93.680  47.359  1.00  0.00           C
ATOM   2051  C2  CHO   316     134.846  93.280  44.559  1.00  0.00           C
ATOM   2052  ROH CHO   317     224.696  38.780  56.809  1.00  0.00            
ATOM   2053  R1  CHO   317     225.646  40.080  59.159  1.00  0.00            
ATOM   2054  R2  CHO   317     224.346  39.930  61.609  1.00  0.00            
ATOM   2055  R3  CHO   317     226.746  39.030  62.459  1.00  0.00            
ATOM   2056  R4  CHO   317     225.846  40.880  64.559  1.00  0.00            
ATOM   2057  R5  CHO   317     227.746  40.980  63.509  1.00  0.00            
ATOM   2058  C1  CHO   317     228.996  40.680  67.109  1.00  0.00           C
ATOM   2059  C2  CHO   317     229.296  42.380  70.959  1.00  0.00           C
ATOM   2060  ROH CHO   318      76.046 162.330  29.509  1.00  0.00            
ATOM   2061  R1  CHO   318      76.146 164.280  31.509  1.00  0.00            
ATOM   2062  R2  CHO   318      76.246 166.980  30.959  1.00  0.00            
ATOM   2063  R3  CHO   318      74.096 167.080  32.609  1.00  0.00            
ATOM   2064  R4  CHO   318      75.546 169.580  33.159  1.00  0.00            
ATOM   2065  R5  CHO   318      74.896 168.080  34.609  1.00  0.00            
ATOM   2066  C1  CHO   318      73.096 171.130  35.959  1.00  0.00           C
ATOM   2067  C2  CHO   318      72.646 173.130  38.809  1.00  0.00           C
ATOM   2068  ROH CHO   319       6.146  30.830  56.259  1.00  0.00            
ATOM   2069  R1  CHO   319       4.396  29.980  58.309  1.00  0.00            
ATOM   2070  R2  CHO   319       5.296  28.780  60.609  1.00  0.00            
ATOM   2071  R3  CHO   319       3.896  30.780  61.809  1.00  0.00            
ATOM   2072  R4  CHO   319       5.096  29.280  64.009  1.00  0.00            
ATOM   2073  R5  CHO   319       2.946  29.730  63.759  1.00  0.00            
ATOM   2074  C1  CHO   319       3.646  31.430  67.159  1.00  0.00           C
ATOM   2075  C2  CHO   319       3.146  30.530  70.159  1.00  0.00           C
ATOM   2076  ROH CHO   320     214.696  85.780  57.659  1.00  0.00            
ATOM   2077  R1  CHO   320     214.196  84.430  60.109  1.00  0.00            
ATOM   2078  R2  CHO   320     214.796  85.580  62.559  1.00  0.00            
ATOM   2079  R3  CHO   320     212.196  85.030  63.059  1.00  0.00            
ATOM   2080  R4  CHO   320     213.496  84.930  65.709  1.00  0.00            
ATOM   2081  R5  CHO   320     212.246  83.430  64.809  1.00  0.00            
ATOM   2082  C1  CHO   320     210.296  84.130  68.009  1.00  0.00           C
ATOM   2083  C2  CHO   320     212.246  83.030  72.009  1.00  0.00           C
ATOM   2084  ROH CHO   321     155.996 142.480  52.109  1.00  0.00            
ATOM   2085  R1  CHO   321     157.746 142.330  54.359  1.00  0.00            
ATOM   2086  R2  CHO   321     157.446 143.930  56.559  1.00  0.00            
ATOM   2087  R3  CHO   321     157.396 141.580  57.909  1.00  0.00            
ATOM   2088  R4  CHO   321     158.046 143.580  59.959  1.00  0.00            
ATOM   2089  R5  CHO   321     159.146 141.730  59.509  1.00  0.00            
ATOM   2090  C1  CHO   321     158.346 141.130  63.159  1.00  0.00           C
ATOM   2091  C2  CHO   321     155.996 139.830  66.159  1.00  0.00           C
ATOM   2092  ROH CHO   322      91.996  22.480  72.509  1.00  0.00            
ATOM   2093  R1  CHO   322      92.846  23.580  70.059  1.00  0.00            
ATOM   2094  R2  CHO   322      95.496  23.580  69.209  1.00  0.00            
ATOM   2095  R3  CHO   322      94.446  22.380  67.009  1.00  0.00            
ATOM   2096  R4  CHO   322      95.746  24.780  66.009  1.00  0.00            
ATOM   2097  R5  CHO   322      93.696  24.180  65.659  1.00  0.00            
ATOM   2098  C1  CHO   322      94.946  24.330  62.059  1.00  0.00           C
ATOM   2099  C2  CHO   322      93.646  27.680  59.509  1.00  0.00           C
ATOM   2100  ROH CHO   323     149.396  90.780  56.259  1.00  0.00            
ATOM   2101  R1  CHO   323     147.646  89.130  54.809  1.00  0.00            
ATOM   2102  R2  CHO   323     145.596  90.130  53.259  1.00  0.00            
ATOM   2103  R3  CHO   323     146.746  88.680  51.309  1.00  0.00            
ATOM   2104  R4  CHO   323     144.546  90.080  49.959  1.00  0.00            
ATOM   2105  R5  CHO   323     144.896  87.930  49.909  1.00  0.00            
ATOM   2106  C1  CHO   323     145.046  88.630  46.159  1.00  0.00           C
ATOM   2107  C2  CHO   323     142.896  87.130  42.559  1.00  0.00           C
ATOM   2108  ROH CHO   324      55.746 175.780  50.559  1.00  0.00            
ATOM   2109  R1  CHO   324      56.546 176.380  53.209  1.00  0.00            
ATOM   2110  R2  CHO   324      54.846 177.430  55.059  1.00  0.00            
ATOM   2111  R3  CHO   324      55.646 175.280  56.559  1.00  0.00            
ATOM   2112  R4  CHO   324      55.296 177.430  58.509  1.00  0.00            
ATOM   2113  R5  CHO   324      57.096 176.180  58.209  1.00  0.00            
ATOM   2114  C1  CHO   324      56.296 175.380  61.859  1.00  0.00           C
ATOM   2115  C2  CHO   324      56.896 174.430  65.859  1.00  0.00           C
ATOM   2116  ROH CHO   325      38.996  78.930  67.059  1.00  0.00            
ATOM   2117  R1  CHO   325      38.446  78.180  64.359  1.00  0.00            
ATOM   2118  R2  CHO   325      37.896  79.980  62.409  1.00  0.00            
ATOM   2119  R3  CHO   325      39.946  78.730  61.109  1.00  0.00            
ATOM   2120  R4  CHO   325      38.396  80.030  58.959  1.00  0.00            
ATOM   2121  R5  CHO   325      38.946  77.930  59.059  1.00  0.00            
ATOM   2122  C1  CHO   325      40.596  78.830  55.759  1.00  0.00           C
ATOM   2123  C2  CHO   325      39.396  82.080  54.309  1.00  0.00           C
ATOM   2124  ROH CHO   326     143.246 107.830  58.059  1.00  0.00            
ATOM   2125  R1  CHO   326     143.096 106.630  55.459  1.00  0.00            
ATOM   2126  R2  CHO   326     141.196 107.330  53.609  1.00  0.00            
ATOM   2127  R3  CHO   326     143.396 107.730  52.009  1.00  0.00            
ATOM   2128  R4  CHO   326     141.096 107.780  50.159  1.00  0.00            
ATOM   2129  R5  CHO   326     142.896 106.530  50.009  1.00  0.00            
ATOM   2130  C1  CHO   326     143.096 108.380  46.709  1.00  0.00           C
ATOM   2131  C2  CHO   326     142.346 107.080  43.909  1.00  0.00           C
ATOM   2132  ROH CHO   327     127.146  67.480  78.159  1.00  0.00            
ATOM   2133  R1  CHO   327     128.196  68.180  75.609  1.00  0.00            
ATOM   2134  R2  CHO   327     127.046  67.430  73.209  1.00  0.00            
ATOM   2135  R3  CHO   327     127.146  70.080  72.709  1.00  0.00            
ATOM   2136  R4  CHO   327     127.996  68.780  70.209  1.00  0.00            
ATOM   2137  R5  CHO   327     129.046  70.330  71.309  1.00  0.00            
ATOM   2138  C1  CHO   327     128.646  72.130  67.959  1.00  0.00           C
ATOM   2139  C2  CHO   327     128.946  74.130  64.709  1.00  0.00           C
ATOM   2140  ROH CHO   328      82.596 150.430  46.309  1.00  0.00            
ATOM   2141  R1  CHO   328      84.046 150.180  43.909  1.00  0.00            
ATOM   2142  R2  CHO   328      85.996 148.230  43.509  1.00  0.00            
ATOM   2143  R3  CHO   328      84.496 147.630  41.309  1.00  0.00            
ATOM   2144  R4  CHO   328      87.246 147.080  40.509  1.00  0.00            
ATOM   2145  R5  CHO   328      85.846 148.380  39.509  1.00  0.00            
ATOM   2146  C1  CHO   328      86.596 145.880  36.709  1.00  0.00           C
ATOM   2147  C2  CHO   328      87.696 143.230  35.009  1.00  0.00           C
ATOM   2148  ROH CHO   329      54.946 184.930  48.359  1.00  0.00            
ATOM   2149  R1  CHO   329      55.646 183.930  45.809  1.00  0.00            
ATOM   2150  R2  CHO   329      53.846 183.480  43.809  1.00  0.00            
ATOM   2151  R3  CHO   329      55.496 185.130  42.359  1.00  0.00            
ATOM   2152  R4  CHO   329      53.946 183.630  40.359  1.00  0.00            
ATOM   2153  R5  CHO   329      56.146 183.780  40.459  1.00  0.00            
ATOM   2154  C1  CHO   329      55.596 185.280  37.009  1.00  0.00           C
ATOM   2155  C2  CHO   329      56.746 181.880  33.909  1.00  0.00           C
ATOM   2156  ROH CHO   330      80.646 131.230  66.209  1.00  0.00            
ATOM   2157  R1  CHO   330      79.746 130.130  63.759  1.00  0.00            
ATOM   2158  R2  CHO   330      78.596 131.680  61.759  1.00  0.00            
ATOM   2159  R3  CHO   330      80.546 130.580  60.209  1.00  0.00            
ATOM   2160  R4  CHO   330      78.596 131.680  58.309  1.00  0.00            
ATOM   2161  R5  CHO   330      79.346 129.630  58.359  1.00  0.00            
ATOM   2162  C1  CHO   330      80.396 130.630  54.859  1.00  0.00           C
ATOM   2163  C2  CHO   330      79.096 129.930  52.459  1.00  0.00           C
ATOM   2164  ROH CHO   331     169.996 197.930  55.459  1.00  0.00            
ATOM   2165  R1  CHO   331     169.846 196.330  53.109  1.00  0.00            
ATOM   2166  R2  CHO   331     167.846 196.680  51.209  1.00  0.00            
ATOM   2167  R3  CHO   331     169.946 196.930  49.509  1.00  0.00            
ATOM   2168  R4  CHO   331     167.696 196.080  47.809  1.00  0.00            
ATOM   2169  R5  CHO   331     169.696 195.180  47.959  1.00  0.00            
ATOM   2170  C1  CHO   331     169.596 196.030  44.209  1.00  0.00           C
ATOM   2171  C2  CHO   331     170.146 197.130  40.209  1.00  0.00           C
ATOM   2172  ROH CHO   332      22.946  69.680  48.109  1.00  0.00            
ATOM   2173  R1  CHO   332      23.496  69.630  45.359  1.00  0.00            
ATOM   2174  R2  CHO   332      22.996  67.430  43.759  1.00  0.00            
ATOM   2175  R3  CHO   332      21.546  69.230  42.259  1.00  0.00            
ATOM   2176  R4  CHO   332      21.346  66.680  40.809  1.00  0.00            
ATOM   2177  R5  CHO   332      21.996  68.630  40.009  1.00  0.00            
ATOM   2178  C1  CHO   332      19.046  67.930  37.709  1.00  0.00           C
ATOM   2179  C2  CHO   332      15.596  66.580  36.609  1.00  0.00           C
ATOM   2180  ROH CHO   333      52.846 118.180  53.759  1.00  0.00            
ATOM   2181  R1  CHO   333      52.746 119.430  56.309  1.00  0.00            
ATOM   2182  R2  CHO   333      50.846 121.430  56.859  1.00  0.00            
ATOM   2183  R3  CHO   333      50.296 119.780  58.959  1.00  0.00            
ATOM   2184  R4  CHO   333      49.646 122.480  59.909  1.00  0.00            
ATOM   2185  R5  CHO   333      50.946 121.080  60.909  1.00  0.00            
ATOM   2186  C1  CHO   333      48.396 121.630  63.659  1.00  0.00           C
ATOM   2187  C2  CHO   333      46.296 123.530  66.959  1.00  0.00           C
ATOM   2188  ROH CHO   334      55.046  17.930  59.909  1.00  0.00            
ATOM   2189  R1  CHO   334      55.796  20.530  59.159  1.00  0.00            
ATOM   2190  R2  CHO   334      56.646  22.430  60.959  1.00  0.00            
ATOM   2191  R3  CHO   334      58.846  22.530  59.359  1.00  0.00            
ATOM   2192  R4  CHO   334      58.446  25.280  60.209  1.00  0.00            
ATOM   2193  R5  CHO   334      58.646  24.630  58.159  1.00  0.00            
ATOM   2194  C1  CHO   334      61.546  27.030  58.309  1.00  0.00           C
ATOM   2195  C2  CHO   334      62.296  29.680  56.859  1.00  0.00           C
ATOM   2196  ROH CHO   335      84.446 128.980  50.459  1.00  0.00            
ATOM   2197  R1  CHO   335      84.496 129.330  47.659  1.00  0.00            
ATOM   2198  R2  CHO   335      86.846 129.680  46.259  1.00  0.00            
ATOM   2199  R3  CHO   335      85.946 127.580  44.809  1.00  0.00            
ATOM   2200  R4  CHO   335      88.146 128.630  43.209  1.00  0.00            
ATOM   2201  R5  CHO   335      86.096 128.280  42.509  1.00  0.00            
ATOM   2202  C1  CHO   335      88.046 126.080  40.109  1.00  0.00           C
ATOM   2203  C2  CHO   335      90.446 125.780  36.259  1.00  0.00           C
ATOM   2204  ROH CHO   336      37.146 106.680  52.309  1.00  0.00            
ATOM   2205  R1  CHO   336      39.296 104.930  52.859  1.00  0.00            
ATOM   2206  R2  CHO   336      39.596 102.530  51.559  1.00  0.00            
ATOM   2207  R3  CHO   336      42.096 103.480  51.009  1.00  0.00            
ATOM   2208  R4  CHO   336      42.296 100.630  50.509  1.00  0.00            
ATOM   2209  R5  CHO   336      43.596 101.830  51.809  1.00  0.00            
ATOM   2210  C1  CHO   336      46.196 100.430  49.409  1.00  0.00           C
ATOM   2211  C2  CHO   336      44.846  98.030  44.909  1.00  0.00           C
ATOM   2212  ROH CHO   337     172.146 127.080  37.009  1.00  0.00            
ATOM   2213  R1  CHO   337     169.846 127.780  38.459  1.00  0.00            
ATOM   2214  R2  CHO   337     168.796 126.180  40.459  1.00  0.00            
ATOM   2215  R3  CHO   337     169.046 128.430  41.959  1.00  0.00            
ATOM   2216  R4  CHO   337     166.896 126.930  43.259  1.00  0.00            
ATOM   2217  R5  CHO   337     166.796 128.980  42.559  1.00  0.00            
ATOM   2218  C1  CHO   337     165.996 129.430  46.259  1.00  0.00           C
ATOM   2219  C2  CHO   337     165.696 132.880  49.209  1.00  0.00           C
ATOM   2220  ROH CHO   338     118.846 125.580  52.759  1.00  0.00            
ATOM   2221  R1  CHO   338     117.946 125.430  50.059  1.00  0.00            
ATOM   2222  R2  CHO   338     117.946 127.630  48.359  1.00  0.00            
ATOM   2223  R3  CHO   338     119.346 125.980  46.759  1.00  0.00            
ATOM   2224  R4  CHO   338     118.496 128.180  45.009  1.00  0.00            
ATOM   2225  R5  CHO   338     118.196 126.030  44.659  1.00  0.00            
ATOM   2226  C1  CHO   338     120.146 126.930  41.559  1.00  0.00           C
ATOM   2227  C2  CHO   338     123.296 127.080  39.059  1.00  0.00           C
ATOM   2228  ROH CHO   339     217.596   9.230  63.859  1.00  0.00            
ATOM   2229  R1  CHO   339     217.046   6.830  65.209  1.00  0.00            
ATOM   2230  R2  CHO   339     217.146   6.580  67.959  1.00  0.00            
ATOM   2231  R3  CHO   339     214.596   5.580  67.609  1.00  0.00            
ATOM   2232  R4  CHO   339     215.346   4.830  70.359  1.00  0.00            
ATOM   2233  R5  CHO   339     214.646   3.530  68.809  1.00  0.00            
ATOM   2234  C1  CHO   339     211.946   2.880  71.459  1.00  0.00           C
ATOM   2235  C2  CHO   339     213.846   1.430  73.859  1.00  0.00           C
ATOM   2236  ROH CHO   340     146.946  70.630  74.309  1.00  0.00            
ATOM   2237  R1  CHO   340     145.746  71.180  71.809  1.00  0.00            
ATOM   2238  R2  CHO   340     147.146  72.430  69.709  1.00  0.00            
ATOM   2239  R3  CHO   340     146.296  70.230  68.309  1.00  0.00            
ATOM   2240  R4  CHO   340     146.346  72.430  66.359  1.00  0.00            
ATOM   2241  R5  CHO   340     144.646  71.130  66.809  1.00  0.00            
ATOM   2242  C1  CHO   340     145.096  70.380  63.059  1.00  0.00           C
ATOM   2243  C2  CHO   340     144.046  73.030  61.209  1.00  0.00           C
ATOM   2244  ROH CHO   341     197.796  96.430  49.959  1.00  0.00            
ATOM   2245  R1  CHO   341     200.446  96.080  48.959  1.00  0.00            
ATOM   2246  R2  CHO   341     201.196  93.930  47.459  1.00  0.00            
ATOM   2247  R3  CHO   341     202.046  95.830  45.709  1.00  0.00            
ATOM   2248  R4  CHO   341     203.246  93.330  44.759  1.00  0.00            
ATOM   2249  R5  CHO   341     204.296  95.230  45.209  1.00  0.00            
ATOM   2250  C1  CHO   341     205.196  94.830  41.509  1.00  0.00           C
ATOM   2251  C2  CHO   341     206.896  97.030  39.659  1.00  0.00           C
ATOM   2252  ROH CHO   342      11.446 181.330  38.159  1.00  0.00            
ATOM   2253  R1  CHO   342      12.096 182.130  40.759  1.00  0.00            
ATOM   2254  R2  CHO   342      10.646 181.430  43.009  1.00  0.00            
ATOM   2255  R3  CHO   342      12.996 180.530  43.909  1.00  0.00            
ATOM   2256  R4  CHO   342      11.196 180.230  46.159  1.00  0.00            
ATOM   2257  R5  CHO   342      13.096 181.280  46.159  1.00  0.00            
ATOM   2258  C1  CHO   342      13.796 178.680  48.909  1.00  0.00           C
ATOM   2259  C2  CHO   342      14.246 180.780  52.159  1.00  0.00           C
ATOM   2260  ROH CHO   343     121.846  28.630  42.159  1.00  0.00            
ATOM   2261  R1  CHO   343     121.996  28.580  45.009  1.00  0.00            
ATOM   2262  R2  CHO   343     120.196  29.980  46.609  1.00  0.00            
ATOM   2263  R3  CHO   343     119.846  27.530  47.709  1.00  0.00            
ATOM   2264  R4  CHO   343     119.646  29.430  49.959  1.00  0.00            
ATOM   2265  R5  CHO   343     120.946  27.730  49.859  1.00  0.00            
ATOM   2266  C1  CHO   343     118.946  26.830  53.009  1.00  0.00           C
ATOM   2267  C2  CHO   343     116.996  27.330  54.859  1.00  0.00           C
ATOM   2268  ROH CHO   344     190.296  96.730  67.109  1.00  0.00            
ATOM   2269  R1  CHO   344     188.446  98.180  65.559  1.00  0.00            
ATOM   2270  R2  CHO   344     189.096 100.480  64.159  1.00  0.00            
ATOM   2271  R3  CHO   344     187.996  99.130  62.059  1.00  0.00            
ATOM   2272  R4  CHO   344     188.946 101.630  60.909  1.00  0.00            
ATOM   2273  R5  CHO   344     186.896 100.830  60.759  1.00  0.00            
ATOM   2274  C1  CHO   344     187.796 101.030  57.059  1.00  0.00           C
ATOM   2275  C2  CHO   344     186.796 103.980  55.459  1.00  0.00           C
ATOM   2276  ROH CHO   345      75.096 228.080  58.009  1.00  0.00            
ATOM   2277  R1  CHO   345      74.296 226.030  59.809  1.00  0.00            
ATOM   2278  R2  CHO   345      73.296 226.580  62.309  1.00  0.00            
ATOM   2279  R3  CHO   345      71.196 225.030  61.459  1.00  0.00            
ATOM   2280  R4  CHO   345      71.346 224.580  64.359  1.00  0.00            
ATOM   2281  R5  CHO   345      71.346 223.030  62.809  1.00  0.00            
ATOM   2282  C1  CHO   345      68.246 221.930  64.709  1.00  0.00           C
ATOM   2283  C2  CHO   345      65.646 221.430  68.909  1.00  0.00           C
ATOM   2284  ROH CHO   346      63.596  66.630  63.059  1.00  0.00            
ATOM   2285  R1  CHO   346      64.496  67.580  60.509  1.00  0.00            
ATOM   2286  R2  CHO   346      65.746  65.930  58.709  1.00  0.00            
ATOM   2287  R3  CHO   346      63.796  66.780  57.059  1.00  0.00            
ATOM   2288  R4  CHO   346      65.596  65.280  55.309  1.00  0.00            
ATOM   2289  R5  CHO   346      64.946  67.330  55.009  1.00  0.00            
ATOM   2290  C1  CHO   346      63.696  65.680  51.759  1.00  0.00           C
ATOM   2291  C2  CHO   346      63.096  67.930  48.959  1.00  0.00           C
ATOM   2292  ROH CHO   347     184.546  98.080  68.759  1.00  0.00            
ATOM   2293  R1  CHO   347     182.996  98.080  66.359  1.00  0.00            
ATOM   2294  R2  CHO   347     184.046  98.780  63.909  1.00  0.00            
ATOM   2295  R3  CHO   347     183.096  96.330  63.159  1.00  0.00            
ATOM   2296  R4  CHO   347     183.446  97.780  60.659  1.00  0.00            
ATOM   2297  R5  CHO   347     181.596  96.830  61.359  1.00  0.00            
ATOM   2298  C1  CHO   347     182.146  94.930  58.059  1.00  0.00           C
ATOM   2299  C2  CHO   347     183.596  94.380  55.259  1.00  0.00           C
ATOM   2300  ROH CHO   348      52.796   4.830  55.759  1.00  0.00            
ATOM   2301  R1  CHO   348      53.296   6.830  57.709  1.00  0.00            
ATOM   2302  R2  CHO   348      51.546   7.330  59.809  1.00  0.00            
ATOM   2303  R3  CHO   348      53.796   6.980  61.309  1.00  0.00            
ATOM   2304  R4  CHO   348      51.646   7.330  63.259  1.00  0.00            
ATOM   2305  R5  CHO   348      53.496   8.430  63.159  1.00  0.00            
ATOM   2306  C1  CHO   348      53.746   6.980  66.709  1.00  0.00           C
ATOM   2307  C2  CHO   348      54.596   6.880  70.709  1.00  0.00           C
ATOM   2308  ROH CHO   349      15.646 195.930  70.459  1.00  0.00            
ATOM   2309  R1  CHO   349      14.646 194.880  68.059  1.00  0.00            
ATOM   2310  R2  CHO   349      12.296 195.880  66.859  1.00  0.00            
ATOM   2311  R3  CHO   349      13.946 196.180  64.709  1.00  0.00            
ATOM   2312  R4  CHO   349      11.246 196.480  63.659  1.00  0.00            
ATOM   2313  R5  CHO   349      12.796 195.130  62.909  1.00  0.00            
ATOM   2314  C1  CHO   349      12.096 197.130  59.759  1.00  0.00           C
ATOM   2315  C2  CHO   349      11.646 200.230  55.909  1.00  0.00           C
ATOM   2316  ROH CHO   350     149.496 215.530  52.709  1.00  0.00            
ATOM   2317  R1  CHO   350     148.346 213.930  54.759  1.00  0.00            
ATOM   2318  R2  CHO   350     149.796 213.230  57.059  1.00  0.00            
ATOM   2319  R3  CHO   350     147.646 214.330  58.309  1.00  0.00            
ATOM   2320  R4  CHO   350     148.896 212.630  60.359  1.00  0.00            
ATOM   2321  R5  CHO   350     146.846 212.580  59.709  1.00  0.00            
ATOM   2322  C1  CHO   350     146.396 213.280  63.459  1.00  0.00           C
ATOM   2323  C2  CHO   350     147.696 215.530  66.359  1.00  0.00           C
ATOM   2324  ROH CHO   351     136.446 190.930  49.159  1.00  0.00            
ATOM   2325  R1  CHO   351     138.096 188.730  48.409  1.00  0.00            
ATOM   2326  R2  CHO   351     137.246 186.830  46.559  1.00  0.00            
ATOM   2327  R3  CHO   351     139.596 187.480  45.359  1.00  0.00            
ATOM   2328  R4  CHO   351     138.746 185.030  44.009  1.00  0.00            
ATOM   2329  R5  CHO   351     140.646 185.380  44.959  1.00  0.00            
ATOM   2330  C1  CHO   351     141.796 184.630  41.359  1.00  0.00           C
ATOM   2331  C2  CHO   351     145.096 183.430  40.609  1.00  0.00           C
ATOM   2332  ROH CHO   352      29.596 187.780  56.809  1.00  0.00            
ATOM   2333  R1  CHO   352      30.696 186.830  59.259  1.00  0.00            
ATOM   2334  R2  CHO   352      31.396 188.480  61.309  1.00  0.00            
ATOM   2335  R3  CHO   352      29.796 186.830  62.759  1.00  0.00            
ATOM   2336  R4  CHO   352      31.796 187.780  64.709  1.00  0.00            
ATOM   2337  R5  CHO   352      31.296 185.730  64.259  1.00  0.00            
ATOM   2338  C1  CHO   352      30.496 185.830  68.009  1.00  0.00           C
ATOM   2339  C2  CHO   352      31.096 184.030  71.059  1.00  0.00           C
ATOM   2340  ROH CHO   353     165.046   9.430  66.409  1.00  0.00            
ATOM   2341  R1  CHO   353     164.496   9.380  63.659  1.00  0.00            
ATOM   2342  R2  CHO   353     162.396   7.930  62.559  1.00  0.00            
ATOM   2343  R3  CHO   353     161.696  10.330  61.459  1.00  0.00            
ATOM   2344  R4  CHO   353     161.096   8.380  59.409  1.00  0.00            
ATOM   2345  R5  CHO   353     162.346  10.130  59.159  1.00  0.00            
ATOM   2346  C1  CHO   353     159.696  10.880  56.509  1.00  0.00           C
ATOM   2347  C2  CHO   353     159.446  11.630  51.459  1.00  0.00           C
ATOM   2348  ROH CHO   354      51.346 104.880  68.809  1.00  0.00            
ATOM   2349  R1  CHO   354      50.146 105.630  66.359  1.00  0.00            
ATOM   2350  R2  CHO   354      48.246 107.680  66.209  1.00  0.00            
ATOM   2351  R3  CHO   354      49.946 108.630  64.309  1.00  0.00            
ATOM   2352  R4  CHO   354      47.296 108.830  63.109  1.00  0.00            
ATOM   2353  R5  CHO   354      48.996 107.880  62.259  1.00  0.00            
ATOM   2354  C1  CHO   354      48.296 110.430  59.559  1.00  0.00           C
ATOM   2355  C2  CHO   354      45.446 112.930  57.959  1.00  0.00           C
ATOM   2356  ROH CHO   355      33.846 114.430  41.559  1.00  0.00            
ATOM   2357  R1  CHO   355      32.946 114.230  44.259  1.00  0.00            
ATOM   2358  R2  CHO   355      34.596 113.430  46.309  1.00  0.00            
ATOM   2359  R3  CHO   355      33.796 115.780  47.409  1.00  0.00            
ATOM   2360  R4  CHO   355      35.146 114.380  49.609  1.00  0.00            
ATOM   2361  R5  CHO   355      33.146 115.180  49.659  1.00  0.00            
ATOM   2362  C1  CHO   355      34.696 117.080  52.559  1.00  0.00           C
ATOM   2363  C2  CHO   355      35.796 120.280  55.509  1.00  0.00           C
ATOM   2364  ROH CHO   356     172.496 220.630  68.509  1.00  0.00            
ATOM   2365  R1  CHO   356     173.396 218.830  66.559  1.00  0.00            
ATOM   2366  R2  CHO   356     175.746 217.330  66.909  1.00  0.00            
ATOM   2367  R3  CHO   356     174.046 215.230  66.409  1.00  0.00            
ATOM   2368  R4  CHO   356     176.746 214.080  66.259  1.00  0.00            
ATOM   2369  R5  CHO   356     175.196 213.980  64.759  1.00  0.00            
ATOM   2370  C1  CHO   356     175.796 210.230  65.409  1.00  0.00           C
ATOM   2371  C2  CHO   356     178.296 209.130  67.709  1.00  0.00           C
ATOM   2372  ROH CHO   357      88.846 207.680  50.159  1.00  0.00            
ATOM   2373  R1  CHO   357      89.196 209.080  52.559  1.00  0.00            
ATOM   2374  R2  CHO   357      88.346 208.130  55.009  1.00  0.00            
ATOM   2375  R3  CHO   357      90.896 208.480  55.759  1.00  0.00            
ATOM   2376  R4  CHO   357      89.346 208.980  58.209  1.00  0.00            
ATOM   2377  R5  CHO   357      90.846 210.330  57.309  1.00  0.00            
ATOM   2378  C1  CHO   357      92.396 209.830  60.709  1.00  0.00           C
ATOM   2379  C2  CHO   357      91.546 211.080  65.359  1.00  0.00           C
ATOM   2380  ROH CHO   358     143.796  77.680  48.259  1.00  0.00            
ATOM   2381  R1  CHO   358     142.296  78.480  50.559  1.00  0.00            
ATOM   2382  R2  CHO   358     140.246  76.930  51.609  1.00  0.00            
ATOM   2383  R3  CHO   358     141.696  77.180  53.909  1.00  0.00            
ATOM   2384  R4  CHO   358     138.896  77.130  54.759  1.00  0.00            
ATOM   2385  R5  CHO   358     140.346  78.630  55.259  1.00  0.00            
ATOM   2386  C1  CHO   358     139.446  77.480  58.759  1.00  0.00           C
ATOM   2387  C2  CHO   358     141.346  78.280  61.409  1.00  0.00           C
ATOM   2388  ROH CHO   359      15.946  18.930  56.609  1.00  0.00            
ATOM   2389  R1  CHO   359      17.946  18.280  54.709  1.00  0.00            
ATOM   2390  R2  CHO   359      17.846  15.930  53.259  1.00  0.00            
ATOM   2391  R3  CHO   359      18.096  17.630  51.109  1.00  0.00            
ATOM   2392  R4  CHO   359      18.146  14.980  49.959  1.00  0.00            
ATOM   2393  R5  CHO   359      19.646  16.530  49.659  1.00  0.00            
ATOM   2394  C1  CHO   359      18.596  15.980  46.059  1.00  0.00           C
ATOM   2395  C2  CHO   359      17.446  16.830  42.609  1.00  0.00           C
ATOM   2396  ROH CHO   360     194.596 198.980  56.409  1.00  0.00            
ATOM   2397  R1  CHO   360     192.496 198.530  58.259  1.00  0.00            
ATOM   2398  R2  CHO   360     192.796 198.930  60.959  1.00  0.00            
ATOM   2399  R3  CHO   360     190.646 200.530  60.659  1.00  0.00            
ATOM   2400  R4  CHO   360     190.996 200.330  63.559  1.00  0.00            
ATOM   2401  R5  CHO   360     189.146 199.880  62.459  1.00  0.00            
ATOM   2402  C1  CHO   360     187.896 202.630  64.759  1.00  0.00           C
ATOM   2403  C2  CHO   360     187.896 204.730  68.359  1.00  0.00           C
ATOM   2404  ROH CHO   361     204.946 224.680  68.309  1.00  0.00            
ATOM   2405  R1  CHO   361     207.246 223.880  66.859  1.00  0.00            
ATOM   2406  R2  CHO   361     207.196 221.830  65.009  1.00  0.00            
ATOM   2407  R3  CHO   361     208.246 223.730  63.359  1.00  0.00            
ATOM   2408  R4  CHO   361     209.096 221.180  62.159  1.00  0.00            
ATOM   2409  R5  CHO   361     210.346 222.830  62.709  1.00  0.00            
ATOM   2410  C1  CHO   361     211.146 222.580  58.959  1.00  0.00           C
ATOM   2411  C2  CHO   361     211.096 221.830  55.359  1.00  0.00           C
ATOM   2412  ROH CHO   362      54.146  24.880  41.809  1.00  0.00            
ATOM   2413  R1  CHO   362      53.196  24.830  44.459  1.00  0.00            
ATOM   2414  R2  CHO   362      54.946  24.480  46.609  1.00  0.00            
ATOM   2415  R3  CHO   362      53.796  26.780  47.509  1.00  0.00            
ATOM   2416  R4  CHO   362      54.946  25.580  49.909  1.00  0.00            
ATOM   2417  R5  CHO   362      52.846  26.230  49.609  1.00  0.00            
ATOM   2418  C1  CHO   362      53.846  28.330  52.659  1.00  0.00           C
ATOM   2419  C2  CHO   362      56.196  29.530  56.709  1.00  0.00           C
ATOM   2420  ROH CHO   363      38.696 179.180  68.659  1.00  0.00            
ATOM   2421  R1  CHO   363      37.496 179.480  66.109  1.00  0.00            
ATOM   2422  R2  CHO   363      38.996 179.730  63.809  1.00  0.00            
ATOM   2423  R3  CHO   363      37.446 177.680  62.959  1.00  0.00            
ATOM   2424  R4  CHO   363      38.496 178.830  60.509  1.00  0.00            
ATOM   2425  R5  CHO   363      36.396 178.430  60.959  1.00  0.00            
ATOM   2426  C1  CHO   363      36.796 176.330  57.809  1.00  0.00           C
ATOM   2427  C2  CHO   363      34.896 177.180  54.009  1.00  0.00           C
ATOM   2428  ROH CHO   364     194.746 145.430  42.359  1.00  0.00            
ATOM   2429  R1  CHO   364     195.496 146.630  44.809  1.00  0.00            
ATOM   2430  R2  CHO   364     193.646 147.530  46.609  1.00  0.00            
ATOM   2431  R3  CHO   364     195.046 145.930  48.309  1.00  0.00            
ATOM   2432  R4  CHO   364     193.196 147.380  50.059  1.00  0.00            
ATOM   2433  R5  CHO   364     195.346 147.280  50.259  1.00  0.00            
ATOM   2434  C1  CHO   364     194.246 145.830  53.659  1.00  0.00           C
ATOM   2435  C2  CHO   364     195.896 147.530  55.709  1.00  0.00           C
ATOM   2436  ROH CHO   365     216.446  11.630  53.559  1.00  0.00            
ATOM   2437  R1  CHO   365     217.796  12.030  51.109  1.00  0.00            
ATOM   2438  R2  CHO   365     217.146  10.580  48.809  1.00  0.00            
ATOM   2439  R3  CHO   365     216.896  13.080  47.709  1.00  0.00            
ATOM   2440  R4  CHO   365     217.096  11.280  45.409  1.00  0.00            
ATOM   2441  R5  CHO   365     218.346  13.030  45.809  1.00  0.00            
ATOM   2442  C1  CHO   365     216.796  13.980  42.409  1.00  0.00           C
ATOM   2443  C2  CHO   365     219.496  14.030  40.659  1.00  0.00           C
ATOM   2444  ROH CHO   366      58.196  27.330  47.509  1.00  0.00            
ATOM   2445  R1  CHO   366      59.846  25.030  47.509  1.00  0.00            
ATOM   2446  R2  CHO   366      59.046  22.580  48.459  1.00  0.00            
ATOM   2447  R3  CHO   366      59.796  21.730  45.959  1.00  0.00            
ATOM   2448  R4  CHO   366      60.846  19.680  47.809  1.00  0.00            
ATOM   2449  R5  CHO   366      61.996  20.830  46.309  1.00  0.00            
ATOM   2450  C1  CHO   366      62.596  17.230  45.109  1.00  0.00           C
ATOM   2451  C2  CHO   366      61.996  14.280  42.559  1.00  0.00           C
ATOM   2452  ROH CHO   367      38.296  81.980  48.059  1.00  0.00            
ATOM   2453  R1  CHO   367      38.496  82.630  45.309  1.00  0.00            
ATOM   2454  R2  CHO   367      40.196  84.530  44.359  1.00  0.00            
ATOM   2455  R3  CHO   367      41.046  82.530  42.709  1.00  0.00            
ATOM   2456  R4  CHO   367      41.696  84.980  41.259  1.00  0.00            
ATOM   2457  R5  CHO   367      40.546  83.280  40.509  1.00  0.00            
ATOM   2458  C1  CHO   367      43.346  83.330  37.959  1.00  0.00           C
ATOM   2459  C2  CHO   367      44.446  85.280  34.759  1.00  0.00           C
ATOM   2460  ROH CHO   368     180.946 107.180  55.209  1.00  0.00            
ATOM   2461  R1  CHO   368     181.546 106.880  57.959  1.00  0.00            
ATOM   2462  R2  CHO   368     181.796 108.980  59.709  1.00  0.00            
ATOM   2463  R3  CHO   368     179.896 107.630  61.159  1.00  0.00            
ATOM   2464  R4  CHO   368     181.146 109.480  63.059  1.00  0.00            
ATOM   2465  R5  CHO   368     180.946 107.280  63.259  1.00  0.00            
ATOM   2466  C1  CHO   368     179.046 108.430  66.359  1.00  0.00           C
ATOM   2467  C2  CHO   368     179.896 107.830  69.459  1.00  0.00           C
ATOM   2468  ROH CHO   369     186.696 184.080  61.459  1.00  0.00            
ATOM   2469  R1  CHO   369     185.596 181.980  59.959  1.00  0.00            
ATOM   2470  R2  CHO   369     186.846 179.530  59.609  1.00  0.00            
ATOM   2471  R3  CHO   369     184.546 178.530  60.559  1.00  0.00            
ATOM   2472  R4  CHO   369     185.646 176.380  58.909  1.00  0.00            
ATOM   2473  R5  CHO   369     183.646 177.230  58.759  1.00  0.00            
ATOM   2474  C1  CHO   369     182.746 173.580  59.409  1.00  0.00           C
ATOM   2475  C2  CHO   369     183.996 169.180  58.959  1.00  0.00           C
ATOM   2476  ROH CHO   370      67.796 129.930  69.559  1.00  0.00            
ATOM   2477  R1  CHO   370      69.446 129.230  67.359  1.00  0.00            
ATOM   2478  R2  CHO   370      68.696 127.330  65.509  1.00  0.00            
ATOM   2479  R3  CHO   370      69.096 129.330  63.709  1.00  0.00            
ATOM   2480  R4  CHO   370      68.796 126.880  62.109  1.00  0.00            
ATOM   2481  R5  CHO   370      70.446 128.330  62.009  1.00  0.00            
ATOM   2482  C1  CHO   370      69.246 128.530  58.409  1.00  0.00           C
ATOM   2483  C2  CHO   370      68.746 126.930  55.309  1.00  0.00           C
ATOM   2484  ROH CHO   371     151.246  25.480  69.209  1.00  0.00            
ATOM   2485  R1  CHO   371     151.246  25.530  66.409  1.00  0.00            
ATOM   2486  R2  CHO   371     149.046  24.780  64.909  1.00  0.00            
ATOM   2487  R3  CHO   371     149.346  27.230  63.809  1.00  0.00            
ATOM   2488  R4  CHO   371     148.846  25.480  61.509  1.00  0.00            
ATOM   2489  R5  CHO   371     150.496  26.830  61.709  1.00  0.00            
ATOM   2490  C1  CHO   371     148.996  28.180  58.509  1.00  0.00           C
ATOM   2491  C2  CHO   371     146.696  25.230  56.159  1.00  0.00           C
ATOM   2492  ROH CHO   372     183.096 108.380  51.609  1.00  0.00            
ATOM   2493  R1  CHO   372     181.696 106.730  49.759  1.00  0.00            
ATOM   2494  R2  CHO   372     179.596 107.630  48.259  1.00  0.00            
ATOM   2495  R3  CHO   372     181.096 106.630  46.209  1.00  0.00            
ATOM   2496  R4  CHO   372     178.496 107.230  44.959  1.00  0.00            
ATOM   2497  R5  CHO   372     179.546 105.330  44.909  1.00  0.00            
ATOM   2498  C1  CHO   372     179.246 106.080  41.159  1.00  0.00           C
ATOM   2499  C2  CHO   372     178.796 105.580  36.559  1.00  0.00           C
ATOM   2500  ROH CHO   373      64.396  78.880  49.509  1.00  0.00            
ATOM   2501  R1  CHO   373      62.396  78.880  51.559  1.00  0.00            
ATOM   2502  R2  CHO   373      62.646  77.380  53.859  1.00  0.00            
ATOM   2503  R3  CHO   373      62.246  79.780  55.059  1.00  0.00            
ATOM   2504  R4  CHO   373      61.646  77.830  57.159  1.00  0.00            
ATOM   2505  R5  CHO   373      60.346  79.430  56.509  1.00  0.00            
ATOM   2506  C1  CHO   373      60.696  80.330  60.209  1.00  0.00           C
ATOM   2507  C2  CHO   373      61.896  80.780  64.609  1.00  0.00           C
ATOM   2508  ROH CHO   374      32.796 216.230  61.059  1.00  0.00            
ATOM   2509  R1  CHO   374      32.746 216.780  63.809  1.00  0.00            
ATOM   2510  R2  CHO   374      30.846 215.730  65.509  1.00  0.00            
ATOM   2511  R3  CHO   374      32.996 214.880  66.909  1.00  0.00            
ATOM   2512  R4  CHO   374      30.746 214.830  68.859  1.00  0.00            
ATOM   2513  R5  CHO   374      32.696 215.830  69.109  1.00  0.00            
ATOM   2514  C1  CHO   374      32.746 213.480  72.109  1.00  0.00           C
ATOM   2515  C2  CHO   374      31.796 212.530  74.659  1.00  0.00           C
ATOM   2516  ROH CHO   375     103.596  91.880  42.559  1.00  0.00            
ATOM   2517  R1  CHO   375     102.196  90.730  44.759  1.00  0.00            
ATOM   2518  R2  CHO   375     101.846  92.080  47.159  1.00  0.00            
ATOM   2519  R3  CHO   375      99.196  91.530  46.659  1.00  0.00            
ATOM   2520  R4  CHO   375      99.396  91.730  49.559  1.00  0.00            
ATOM   2521  R5  CHO   375      98.546  90.080  48.459  1.00  0.00            
ATOM   2522  C1  CHO   375      95.496  91.030  50.559  1.00  0.00           C
ATOM   2523  C2  CHO   375      93.546  92.080  54.659  1.00  0.00           C
ATOM   2524  ROH CHO   376     130.996 103.730  44.959  1.00  0.00            
ATOM   2525  R1  CHO   376     130.796 103.380  47.759  1.00  0.00            
ATOM   2526  R2  CHO   376     131.946 101.230  49.059  1.00  0.00            
ATOM   2527  R3  CHO   376     133.146 103.180  50.559  1.00  0.00            
ATOM   2528  R4  CHO   376     133.146 100.780  52.309  1.00  0.00            
ATOM   2529  R5  CHO   376     132.346 102.780  52.759  1.00  0.00            
ATOM   2530  C1  CHO   376     134.896 102.380  55.559  1.00  0.00           C
ATOM   2531  C2  CHO   376     133.696 103.880  58.709  1.00  0.00           C
ATOM   2532  ROH CHO   377      47.646 195.480  54.659  1.00  0.00            
ATOM   2533  R1  CHO   377      45.746 194.930  52.609  1.00  0.00            
ATOM   2534  R2  CHO   377      43.696 196.680  51.909  1.00  0.00            
ATOM   2535  R3  CHO   377      44.746 196.330  49.459  1.00  0.00            
ATOM   2536  R4  CHO   377      42.196 197.730  49.009  1.00  0.00            
ATOM   2537  R5  CHO   377      42.846 195.880  48.059  1.00  0.00            
ATOM   2538  C1  CHO   377      42.246 198.030  44.959  1.00  0.00           C
ATOM   2539  C2  CHO   377      39.896 196.930  41.459  1.00  0.00           C
ATOM   2540  ROH CHO   378       6.296 133.480  40.009  1.00  0.00            
ATOM   2541  R1  CHO   378       6.496 135.680  41.809  1.00  0.00            
ATOM   2542  R2  CHO   378       4.396 136.430  43.459  1.00  0.00            
ATOM   2543  R3  CHO   378       6.296 136.130  45.409  1.00  0.00            
ATOM   2544  R4  CHO   378       3.796 136.780  46.859  1.00  0.00            
ATOM   2545  R5  CHO   378       5.696 137.780  47.059  1.00  0.00            
ATOM   2546  C1  CHO   378       5.146 136.680  50.659  1.00  0.00           C
ATOM   2547  C2  CHO   378       2.696 136.480  52.759  1.00  0.00           C
ATOM   2548  ROH CHO   379      55.546 115.330  39.059  1.00  0.00            
ATOM   2549  R1  CHO   379      53.946 115.180  41.359  1.00  0.00            
ATOM   2550  R2  CHO   379      54.846 114.080  43.759  1.00  0.00            
ATOM   2551  R3  CHO   379      54.046 116.480  44.759  1.00  0.00            
ATOM   2552  R4  CHO   379      53.396 114.480  46.859  1.00  0.00            
ATOM   2553  R5  CHO   379      51.996 115.930  45.959  1.00  0.00            
ATOM   2554  C1  CHO   379      51.796 116.980  49.609  1.00  0.00           C
ATOM   2555  C2  CHO   379      48.996 119.680  51.209  1.00  0.00           C
ATOM   2556  ROH CHO   380       9.146 206.180  57.409  1.00  0.00            
ATOM   2557  R1  CHO   380       9.246 205.530  60.159  1.00  0.00            
ATOM   2558  R2  CHO   380       7.596 206.680  62.059  1.00  0.00            
ATOM   2559  R3  CHO   380       6.996 204.080  62.609  1.00  0.00            
ATOM   2560  R4  CHO   380       6.146 205.630  65.009  1.00  0.00            
ATOM   2561  R5  CHO   380       7.446 203.880  64.959  1.00  0.00            
ATOM   2562  C1  CHO   380       4.646 202.580  67.209  1.00  0.00           C
ATOM   2563  C2  CHO   380       7.196 203.780  70.009  1.00  0.00           C
ATOM   2564  ROH CHO   381     183.296   0.280  44.459  1.00  0.00            
ATOM   2565  R1  CHO   381     183.146   1.980  42.159  1.00  0.00            
ATOM   2566  R2  CHO   381     183.446   4.730  42.309  1.00  0.00            
ATOM   2567  R3  CHO   381     185.346   4.280  40.409  1.00  0.00            
ATOM   2568  R4  CHO   381     184.246   6.930  39.759  1.00  0.00            
ATOM   2569  R5  CHO   381     184.446   5.230  38.409  1.00  0.00            
ATOM   2570  C1  CHO   381     186.496   7.780  36.509  1.00  0.00           C
ATOM   2571  C2  CHO   381     184.996   7.030  32.659  1.00  0.00           C
ATOM   2572  ROH CHO   382     136.896  30.980  53.159  1.00  0.00            
ATOM   2573  R1  CHO   382     135.596  30.230  50.709  1.00  0.00            
ATOM   2574  R2  CHO   382     132.946  30.780  50.259  1.00  0.00            
ATOM   2575  R3  CHO   382     133.896  31.930  47.959  1.00  0.00            
ATOM   2576  R4  CHO   382     130.996  31.980  47.659  1.00  0.00            
ATOM   2577  R5  CHO   382     132.446  31.130  46.259  1.00  0.00            
ATOM   2578  C1  CHO   382     130.796  33.730  44.009  1.00  0.00           C
ATOM   2579  C2  CHO   382     128.196  34.880  41.459  1.00  0.00           C
ATOM   2580  ROH CHO   383     175.146 212.130  35.209  1.00  0.00            
ATOM   2581  R1  CHO   383     175.246 213.180  37.859  1.00  0.00            
ATOM   2582  R2  CHO   383     173.946 215.530  38.559  1.00  0.00            
ATOM   2583  R3  CHO   383     172.846 213.980  40.459  1.00  0.00            
ATOM   2584  R4  CHO   383     172.796 216.680  41.609  1.00  0.00            
ATOM   2585  R5  CHO   383     173.646 214.880  42.509  1.00  0.00            
ATOM   2586  C1  CHO   383     171.096 215.830  45.159  1.00  0.00           C
ATOM   2587  C2  CHO   383     171.446 219.280  47.259  1.00  0.00           C
ATOM   2588  ROH CHO   384     199.396 123.280  37.159  1.00  0.00            
ATOM   2589  R1  CHO   384     199.196 123.630  39.959  1.00  0.00            
ATOM   2590  R2  CHO   384     196.846 123.130  41.359  1.00  0.00            
ATOM   2591  R3  CHO   384     198.546 121.580  42.859  1.00  0.00            
ATOM   2592  R4  CHO   384     195.946 121.480  44.259  1.00  0.00            
ATOM   2593  R5  CHO   384     197.846 122.030  45.109  1.00  0.00            
ATOM   2594  C1  CHO   384     196.946 119.080  47.359  1.00  0.00           C
ATOM   2595  C2  CHO   384     193.646 118.430  48.959  1.00  0.00           C
ATOM   2596  ROH CHO   385     103.396  36.530  58.609  1.00  0.00            
ATOM   2597  R1  CHO   385     104.146  37.130  61.309  1.00  0.00            
ATOM   2598  R2  CHO   385     105.896  39.180  61.909  1.00  0.00            
ATOM   2599  R3  CHO   385     103.896  39.930  63.559  1.00  0.00            
ATOM   2600  R4  CHO   385     106.346  40.980  64.859  1.00  0.00            
ATOM   2601  R5  CHO   385     104.796  39.730  65.759  1.00  0.00            
ATOM   2602  C1  CHO   385     104.646  42.730  68.109  1.00  0.00           C
ATOM   2603  C2  CHO   385     104.296  45.830  71.209  1.00  0.00           C
ATOM   2604  ROH CHO   386      17.246 189.680  51.009  1.00  0.00            
ATOM   2605  R1  CHO   386      16.196 189.930  48.409  1.00  0.00            
ATOM   2606  R2  CHO   386      16.496 192.180  46.859  1.00  0.00            
ATOM   2607  R3  CHO   386      17.446 190.430  45.059  1.00  0.00            
ATOM   2608  R4  CHO   386      16.746 192.780  43.459  1.00  0.00            
ATOM   2609  R5  CHO   386      16.096 190.730  43.109  1.00  0.00            
ATOM   2610  C1  CHO   386      17.796 191.480  39.759  1.00  0.00           C
ATOM   2611  C2  CHO   386      13.496 191.930  38.159  1.00  0.00           C
ATOM   2612  ROH CHO   387     192.096 161.730  68.359  1.00  0.00            
ATOM   2613  R1  CHO   387     192.446 161.280  65.559  1.00  0.00            
ATOM   2614  R2  CHO   387     190.996 162.630  63.659  1.00  0.00            
ATOM   2615  R3  CHO   387     193.496 163.230  62.709  1.00  0.00            
ATOM   2616  R4  CHO   387     191.696 163.780  60.459  1.00  0.00            
ATOM   2617  R5  CHO   387     193.496 162.530  60.409  1.00  0.00            
ATOM   2618  C1  CHO   387     194.446 165.030  57.709  1.00  0.00           C
ATOM   2619  C2  CHO   387     194.096 163.680  54.159  1.00  0.00           C
ATOM   2620  ROH CHO   388     139.296  29.430  57.709  1.00  0.00            
ATOM   2621  R1  CHO   388     138.996  30.480  60.309  1.00  0.00            
ATOM   2622  R2  CHO   388     138.846  28.830  62.559  1.00  0.00            
ATOM   2623  R3  CHO   388     140.896  30.430  63.459  1.00  0.00            
ATOM   2624  R4  CHO   388     139.946  28.980  65.809  1.00  0.00            
ATOM   2625  R5  CHO   388     140.196  31.130  65.609  1.00  0.00            
ATOM   2626  C1  CHO   388     142.546  30.530  68.559  1.00  0.00           C
ATOM   2627  C2  CHO   388     142.096  30.030  72.759  1.00  0.00           C
ATOM   2628  ROH CHO   389      45.796 154.330  67.609  1.00  0.00            
ATOM   2629  R1  CHO   389      45.696 153.030  65.109  1.00  0.00            
ATOM   2630  R2  CHO   389      44.646 154.180  62.859  1.00  0.00            
ATOM   2631  R3  CHO   389      47.046 153.580  61.759  1.00  0.00            
ATOM   2632  R4  CHO   389      45.246 153.680  59.459  1.00  0.00            
ATOM   2633  R5  CHO   389      46.546 152.030  60.009  1.00  0.00            
ATOM   2634  C1  CHO   389      47.896 152.880  56.509  1.00  0.00           C
ATOM   2635  C2  CHO   389      47.546 152.530  52.909  1.00  0.00           C
ATOM   2636  ROH CHO   390     209.446  54.280  39.459  1.00  0.00            
ATOM   2637  R1  CHO   390     211.296  52.530  40.709  1.00  0.00            
ATOM   2638  R2  CHO   390     213.096  50.980  39.259  1.00  0.00            
ATOM   2639  R3  CHO   390     214.896  52.180  40.859  1.00  0.00            
ATOM   2640  R4  CHO   390     216.446  50.180  39.409  1.00  0.00            
ATOM   2641  R5  CHO   390     216.346  50.430  41.559  1.00  0.00            
ATOM   2642  C1  CHO   390     220.096  50.830  41.009  1.00  0.00           C
ATOM   2643  C2  CHO   390     223.446  49.280  39.659  1.00  0.00           C
ATOM   2644  ROH CHO   391     102.646   4.080  41.109  1.00  0.00            
ATOM   2645  R1  CHO   391     101.396   4.230  43.659  1.00  0.00            
ATOM   2646  R2  CHO   391     100.796   1.980  45.109  1.00  0.00            
ATOM   2647  R3  CHO   391     102.246   3.230  47.059  1.00  0.00            
ATOM   2648  R4  CHO   391     101.346   0.730  48.309  1.00  0.00            
ATOM   2649  R5  CHO   391     101.096   2.780  49.059  1.00  0.00            
ATOM   2650  C1  CHO   391     103.046   1.230  51.959  1.00  0.00           C
ATOM   2651  C2  CHO   391     101.396  -0.920  55.209  1.00  0.00           C
ATOM   2652  ROH CHO   392     162.246 209.630  48.059  1.00  0.00            
ATOM   2653  R1  CHO   392     164.146 207.830  47.009  1.00  0.00            
ATOM   2654  R2  CHO   392     163.696 206.230  44.809  1.00  0.00            
ATOM   2655  R3  CHO   392     165.996 207.380  43.909  1.00  0.00            
ATOM   2656  R4  CHO   392     164.946 205.880  41.609  1.00  0.00            
ATOM   2657  R5  CHO   392     166.946 205.730  42.459  1.00  0.00            
ATOM   2658  C1  CHO   392     167.796 206.780  38.909  1.00  0.00           C
ATOM   2659  C2  CHO   392     169.496 203.480  36.159  1.00  0.00           C
ATOM   2660  ROH CHO   393     130.946 168.380  54.109  1.00  0.00            
ATOM   2661  R1  CHO   393     129.346 168.630  56.409  1.00  0.00            
ATOM   2662  R2  CHO   393     128.346 171.080  57.259  1.00  0.00            
ATOM   2663  R3  CHO   393     125.946 169.780  57.159  1.00  0.00            
ATOM   2664  R4  CHO   393     125.496 171.980  59.009  1.00  0.00            
ATOM   2665  R5  CHO   393     125.146 169.880  59.409  1.00  0.00            
ATOM   2666  C1  CHO   393     121.646 171.280  59.959  1.00  0.00           C
ATOM   2667  C2  CHO   393     120.596 171.230  63.259  1.00  0.00           C
ATOM   2668  ROH CHO   394     193.196  23.130  40.659  1.00  0.00            
ATOM   2669  R1  CHO   394     193.246  21.980  43.259  1.00  0.00            
ATOM   2670  R2  CHO   394     195.046  22.680  45.209  1.00  0.00            
ATOM   2671  R3  CHO   394     192.846  23.130  46.659  1.00  0.00            
ATOM   2672  R4  CHO   394     195.046  23.280  48.609  1.00  0.00            
ATOM   2673  R5  CHO   394     193.246  22.030  48.759  1.00  0.00            
ATOM   2674  C1  CHO   394     192.896  24.030  51.959  1.00  0.00           C
ATOM   2675  C2  CHO   394     191.296  21.430  53.509  1.00  0.00           C
ATOM   2676  ROH CHO   395     101.946 169.430  48.109  1.00  0.00            
ATOM   2677  R1  CHO   395     100.046 168.080  49.759  1.00  0.00            
ATOM   2678  R2  CHO   395     100.546 167.480  52.409  1.00  0.00            
ATOM   2679  R3  CHO   395      98.196 168.880  52.809  1.00  0.00            
ATOM   2680  R4  CHO   395      98.496 167.180  55.159  1.00  0.00            
ATOM   2681  R5  CHO   395      96.746 167.280  53.859  1.00  0.00            
ATOM   2682  C1  CHO   395      95.096 168.230  57.159  1.00  0.00           C
ATOM   2683  C2  CHO   395      92.846 167.380  60.009  1.00  0.00           C
ATOM   2684  ROH CHO   396      -0.654  58.930  68.459  1.00  0.00            
ATOM   2685  R1  CHO   396      -1.204  58.380  65.759  1.00  0.00            
ATOM   2686  R2  CHO   396      -1.904  60.330  63.959  1.00  0.00            
ATOM   2687  R3  CHO   396       0.196  59.380  62.509  1.00  0.00            
ATOM   2688  R4  CHO   396      -1.554  60.630  60.509  1.00  0.00            
ATOM   2689  R5  CHO   396      -0.804  58.580  60.509  1.00  0.00            
ATOM   2690  C1  CHO   396       0.646  59.830  57.209  1.00  0.00           C
ATOM   2691  C2  CHO   396       3.596  61.380  55.859  1.00  0.00           C
ATOM   2692  ROH CHO   397      32.346 201.080  59.259  1.00  0.00            
ATOM   2693  R1  CHO   397      32.096 199.180  61.359  1.00  0.00            
ATOM   2694  R2  CHO   397      33.896 197.080  61.659  1.00  0.00            
ATOM   2695  R3  CHO   397      34.096 198.130  64.209  1.00  0.00            
ATOM   2696  R4  CHO   397      34.996 195.330  64.459  1.00  0.00            
ATOM   2697  R5  CHO   397      33.446 196.280  65.609  1.00  0.00            
ATOM   2698  C1  CHO   397      35.846 195.230  68.409  1.00  0.00           C
ATOM   2699  C2  CHO   397      39.346 194.380  69.659  1.00  0.00           C
ATOM   2700  ROH CHO   398     161.996 136.380  48.509  1.00  0.00            
ATOM   2701  R1  CHO   398     161.746 134.580  46.309  1.00  0.00            
ATOM   2702  R2  CHO   398     161.946 135.430  43.709  1.00  0.00            
ATOM   2703  R3  CHO   398     163.796 133.480  43.559  1.00  0.00            
ATOM   2704  R4  CHO   398     163.696 134.580  40.859  1.00  0.00            
ATOM   2705  R5  CHO   398     163.446 132.480  41.409  1.00  0.00            
ATOM   2706  C1  CHO   398     166.446 132.230  39.059  1.00  0.00           C
ATOM   2707  C2  CHO   398     167.246 132.430  35.459  1.00  0.00           C
ATOM   2708  ROH CHO   399      40.846 133.830  48.059  1.00  0.00            
ATOM   2709  R1  CHO   399      39.596 133.330  50.559  1.00  0.00            
ATOM   2710  R2  CHO   399      40.796 131.880  52.609  1.00  0.00            
ATOM   2711  R3  CHO   399      40.296 134.130  54.059  1.00  0.00            
ATOM   2712  R4  CHO   399      40.496 131.930  56.009  1.00  0.00            
ATOM   2713  R5  CHO   399      38.846 133.330  55.809  1.00  0.00            
ATOM   2714  C1  CHO   399      39.846 134.080  59.409  1.00  0.00           C
ATOM   2715  C2  CHO   399      40.496 133.630  63.509  1.00  0.00           C
ATOM   2716  ROH CHO   400      25.746  65.730  69.159  1.00  0.00            
ATOM   2717  R1  CHO   400      27.396  64.630  67.159  1.00  0.00            
ATOM   2718  R2  CHO   400      26.546  62.530  65.559  1.00  0.00            
ATOM   2719  R3  CHO   400      27.196  64.180  63.559  1.00  0.00            
ATOM   2720  R4  CHO   400      26.396  61.730  62.209  1.00  0.00            
ATOM   2721  R5  CHO   400      28.246  62.780  61.909  1.00  0.00            
ATOM   2722  C1  CHO   400      26.896  62.830  58.359  1.00  0.00           C
ATOM   2723  C2  CHO   400      24.396  60.030  57.109  1.00  0.00           C
ATOM   2724  ROH CHO   401     109.296 118.380  53.609  1.00  0.00            
ATOM   2725  R1  CHO   401     109.046 116.480  51.559  1.00  0.00            
ATOM   2726  R2  CHO   401     107.096 116.630  49.609  1.00  0.00            
ATOM   2727  R3  CHO   401     109.196 116.480  47.909  1.00  0.00            
ATOM   2728  R4  CHO   401     106.846 116.080  46.209  1.00  0.00            
ATOM   2729  R5  CHO   401     108.596 114.780  46.359  1.00  0.00            
ATOM   2730  C1  CHO   401     108.696 115.580  42.609  1.00  0.00           C
ATOM   2731  C2  CHO   401     109.346 114.430  39.509  1.00  0.00           C
ATOM   2732  ROH CHO   402     158.946  21.580  63.509  1.00  0.00            
ATOM   2733  R1  CHO   402     159.346  21.630  60.709  1.00  0.00            
ATOM   2734  R2  CHO   402     157.796  20.130  58.909  1.00  0.00            
ATOM   2735  R3  CHO   402     157.446  22.580  57.759  1.00  0.00            
ATOM   2736  R4  CHO   402     156.346  20.630  55.809  1.00  0.00            
ATOM   2737  R5  CHO   402     157.846  22.180  55.409  1.00  0.00            
ATOM   2738  C1  CHO   402     155.146  23.230  52.909  1.00  0.00           C
ATOM   2739  C2  CHO   402     152.646  25.830  50.859  1.00  0.00           C
ATOM   2740  ROH CHO   403      99.496  83.230  41.259  1.00  0.00            
ATOM   2741  R1  CHO   403      97.646  82.780  43.409  1.00  0.00            
ATOM   2742  R2  CHO   403      97.396  80.380  44.659  1.00  0.00            
ATOM   2743  R3  CHO   403      97.846  81.830  46.909  1.00  0.00            
ATOM   2744  R4  CHO   403      96.646  79.330  47.909  1.00  0.00            
ATOM   2745  R5  CHO   403      95.946  81.380  48.309  1.00  0.00            
ATOM   2746  C1  CHO   403      96.646  80.130  51.859  1.00  0.00           C
ATOM   2747  C2  CHO   403      94.446  81.330  55.459  1.00  0.00           C
ATOM   2748  ROH CHO   404     202.996 133.530  40.959  1.00  0.00            
ATOM   2749  R1  CHO   404     204.096 133.580  43.559  1.00  0.00            
ATOM   2750  R2  CHO   404     205.496 135.730  44.559  1.00  0.00            
ATOM   2751  R3  CHO   404     203.696 135.530  46.559  1.00  0.00            
ATOM   2752  R4  CHO   404     205.796 137.280  47.609  1.00  0.00            
ATOM   2753  R5  CHO   404     204.996 135.480  48.559  1.00  0.00            
ATOM   2754  C1  CHO   404     204.246 138.080  51.309  1.00  0.00           C
ATOM   2755  C2  CHO   404     205.496 137.830  55.309  1.00  0.00           C
ATOM   2756  ROH CHO   405      23.346 179.080  48.959  1.00  0.00            
ATOM   2757  R1  CHO   405      22.696 180.330  46.459  1.00  0.00            
ATOM   2758  R2  CHO   405      24.346 180.080  44.259  1.00  0.00            
ATOM   2759  R3  CHO   405      22.046 179.230  43.059  1.00  0.00            
ATOM   2760  R4  CHO   405      23.646 180.380  40.909  1.00  0.00            
ATOM   2761  R5  CHO   405      21.546 180.880  41.409  1.00  0.00            
ATOM   2762  C1  CHO   405      21.046 179.730  37.809  1.00  0.00           C
ATOM   2763  C2  CHO   405      24.096 181.230  34.909  1.00  0.00           C
ATOM   2764  ROH CHO   406      41.596  36.030  58.259  1.00  0.00            
ATOM   2765  R1  CHO   406      41.696  35.580  61.059  1.00  0.00            
ATOM   2766  R2  CHO   406      44.046  35.330  62.459  1.00  0.00            
ATOM   2767  R3  CHO   406      42.996  37.330  64.009  1.00  0.00            
ATOM   2768  R4  CHO   406      44.496  35.680  65.859  1.00  0.00            
ATOM   2769  R5  CHO   406      42.396  36.230  66.059  1.00  0.00            
ATOM   2770  C1  CHO   406      43.746  37.730  69.309  1.00  0.00           C
ATOM   2771  C2  CHO   406      46.446  36.830  71.709  1.00  0.00           C
ATOM   2772  ROH CHO   407      37.446 217.180  40.059  1.00  0.00            
ATOM   2773  R1  CHO   407      38.746 216.730  42.509  1.00  0.00            
ATOM   2774  R2  CHO   407      38.496 218.430  44.659  1.00  0.00            
ATOM   2775  R3  CHO   407      37.796 216.180  45.959  1.00  0.00            
ATOM   2776  R4  CHO   407      37.746 218.280  48.059  1.00  0.00            
ATOM   2777  R5  CHO   407      38.796 216.380  48.159  1.00  0.00            
ATOM   2778  C1  CHO   407      36.596 216.030  51.209  1.00  0.00           C
ATOM   2779  C2  CHO   407      39.546 218.630  52.409  1.00  0.00           C
ATOM   2780  ROH CHO   408     135.746 114.880  55.409  1.00  0.00            
ATOM   2781  R1  CHO   408     136.696 116.430  57.609  1.00  0.00            
ATOM   2782  R2  CHO   408     135.296 118.580  58.609  1.00  0.00            
ATOM   2783  R3  CHO   408     135.596 117.230  60.959  1.00  0.00            
ATOM   2784  R4  CHO   408     134.746 119.930  61.759  1.00  0.00            
ATOM   2785  R5  CHO   408     136.496 118.880  62.459  1.00  0.00            
ATOM   2786  C1  CHO   408     134.696 119.480  65.759  1.00  0.00           C
ATOM   2787  C2  CHO   408     130.646 120.280  66.959  1.00  0.00           C
ATOM   2788  ROH CHO   409      43.296  51.680  38.859  1.00  0.00            
ATOM   2789  R1  CHO   409      43.396  52.180  41.609  1.00  0.00            
ATOM   2790  R2  CHO   409      41.096  52.380  43.159  1.00  0.00            
ATOM   2791  R3  CHO   409      42.346  50.480  44.659  1.00  0.00            
ATOM   2792  R4  CHO   409      41.146  52.280  46.609  1.00  0.00            
ATOM   2793  R5  CHO   409      43.246  51.680  46.559  1.00  0.00            
ATOM   2794  C1  CHO   409      42.396  50.480  50.059  1.00  0.00           C
ATOM   2795  C2  CHO   409      43.596  50.880  54.159  1.00  0.00           C
ATOM   2796  ROH CHO   410      75.596  76.630  48.009  1.00  0.00            
ATOM   2797  R1  CHO   410      77.746  75.080  47.009  1.00  0.00            
ATOM   2798  R2  CHO   410      77.446  73.380  44.809  1.00  0.00            
ATOM   2799  R3  CHO   410      79.546  74.830  43.859  1.00  0.00            
ATOM   2800  R4  CHO   410      79.446  72.380  42.209  1.00  0.00            
ATOM   2801  R5  CHO   410      81.196  73.180  43.259  1.00  0.00            
ATOM   2802  C1  CHO   410      82.596  73.180  39.709  1.00  0.00           C
ATOM   2803  C2  CHO   410      84.346  74.430  35.659  1.00  0.00           C
ATOM   2804  ROH CHO   411     163.446  33.280  48.409  1.00  0.00            
ATOM   2805  R1  CHO   411     162.046  32.880  46.009  1.00  0.00            
ATOM   2806  R2  CHO   411     162.996  33.780  43.559  1.00  0.00            
ATOM   2807  R3  CHO   411     162.646  31.230  42.809  1.00  0.00            
ATOM   2808  R4  CHO   411     162.296  32.730  40.359  1.00  0.00            
ATOM   2809  R5  CHO   411     160.896  31.280  41.209  1.00  0.00            
ATOM   2810  C1  CHO   411     161.496  29.680  37.809  1.00  0.00           C
ATOM   2811  C2  CHO   411     160.546  30.630  35.359  1.00  0.00           C
ATOM   2812  ROH CHO   412      95.046  32.230  60.909  1.00  0.00            
ATOM   2813  R1  CHO   412      94.346  34.180  62.859  1.00  0.00            
ATOM   2814  R2  CHO   412      93.996  33.530  65.509  1.00  0.00            
ATOM   2815  R3  CHO   412      95.846  35.480  65.909  1.00  0.00            
ATOM   2816  R4  CHO   412      94.996  34.680  68.609  1.00  0.00            
ATOM   2817  R5  CHO   412      95.046  36.680  67.809  1.00  0.00            
ATOM   2818  C1  CHO   412      97.396  37.130  70.809  1.00  0.00           C
ATOM   2819  C2  CHO   412      95.696  35.930  73.909  1.00  0.00           C
ATOM   2820  ROH CHO   413      78.046  78.030  67.259  1.00  0.00            
ATOM   2821  R1  CHO   413      78.396  78.880  64.609  1.00  0.00            
ATOM   2822  R2  CHO   413      80.796  79.830  63.659  1.00  0.00            
ATOM   2823  R3  CHO   413      80.446  77.930  61.759  1.00  0.00            
ATOM   2824  R4  CHO   413      81.296  80.280  60.259  1.00  0.00            
ATOM   2825  R5  CHO   413      79.496  79.080  59.909  1.00  0.00            
ATOM   2826  C1  CHO   413      81.246  78.780  56.509  1.00  0.00           C
ATOM   2827  C2  CHO   413      82.796  80.030  52.209  1.00  0.00           C
ATOM   2828  ROH CHO   414     206.596 132.730  52.159  1.00  0.00            
ATOM   2829  R1  CHO   414     205.146 131.080  50.359  1.00  0.00            
ATOM   2830  R2  CHO   414     202.696 131.780  49.309  1.00  0.00            
ATOM   2831  R3  CHO   414     203.896 131.380  46.959  1.00  0.00            
ATOM   2832  R4  CHO   414     201.146 130.530  46.509  1.00  0.00            
ATOM   2833  R5  CHO   414     202.896 129.330  46.109  1.00  0.00            
ATOM   2834  C1  CHO   414     201.396 129.430  42.609  1.00  0.00           C
ATOM   2835  C2  CHO   414     201.796 127.780  39.259  1.00  0.00           C
ATOM   2836  ROH CHO   415     152.046  47.330  39.759  1.00  0.00            
ATOM   2837  R1  CHO   415     152.846  46.730  42.409  1.00  0.00            
ATOM   2838  R2  CHO   415     154.146  44.430  43.109  1.00  0.00            
ATOM   2839  R3  CHO   415     155.946  46.130  44.209  1.00  0.00            
ATOM   2840  R4  CHO   415     155.696  43.980  46.209  1.00  0.00            
ATOM   2841  R5  CHO   415     155.446  46.130  46.559  1.00  0.00            
ATOM   2842  C1  CHO   415     158.296  45.380  49.009  1.00  0.00           C
ATOM   2843  C2  CHO   415     160.246  43.780  52.009  1.00  0.00           C
ATOM   2844  ROH CHO   416      29.096  91.380  40.959  1.00  0.00            
ATOM   2845  R1  CHO   416      27.346  91.680  43.159  1.00  0.00            
ATOM   2846  R2  CHO   416      27.246  89.830  45.209  1.00  0.00            
ATOM   2847  R3  CHO   416      27.696  91.980  46.759  1.00  0.00            
ATOM   2848  R4  CHO   416      27.296  89.830  48.659  1.00  0.00            
ATOM   2849  R5  CHO   416      26.246  91.730  48.659  1.00  0.00            
ATOM   2850  C1  CHO   416      27.746  91.880  52.159  1.00  0.00           C
ATOM   2851  C2  CHO   416      25.596  94.330  54.909  1.00  0.00           C
ATOM   2852  ROH CHO   417      74.446  37.430  69.559  1.00  0.00            
ATOM   2853  R1  CHO   417      74.896  37.980  66.809  1.00  0.00            
ATOM   2854  R2  CHO   417      73.796  40.230  65.559  1.00  0.00            
ATOM   2855  R3  CHO   417      76.396  40.730  64.909  1.00  0.00            
ATOM   2856  R4  CHO   417      74.846  42.030  62.809  1.00  0.00            
ATOM   2857  R5  CHO   417      76.446  40.580  62.509  1.00  0.00            
ATOM   2858  C1  CHO   417      77.896  43.530  60.609  1.00  0.00           C
ATOM   2859  C2  CHO   417      76.596  42.230  57.459  1.00  0.00           C
ATOM   2860  ROH CHO   418     223.046 184.130  52.259  1.00  0.00            
ATOM   2861  R1  CHO   418     223.296 185.680  49.909  1.00  0.00            
ATOM   2862  R2  CHO   418     225.246 187.530  49.559  1.00  0.00            
ATOM   2863  R3  CHO   418     225.746 186.130  47.309  1.00  0.00            
ATOM   2864  R4  CHO   418     227.096 188.730  46.859  1.00  0.00            
ATOM   2865  R5  CHO   418     225.646 187.780  45.559  1.00  0.00            
ATOM   2866  C1  CHO   418     228.596 188.030  43.159  1.00  0.00           C
ATOM   2867  C2  CHO   418     227.146 189.530  39.859  1.00  0.00           C
ATOM   2868  ROH CHO   419     158.046 126.930  53.209  1.00  0.00            
ATOM   2869  R1  CHO   419     156.146 126.530  55.309  1.00  0.00            
ATOM   2870  R2  CHO   419     156.496 124.530  57.209  1.00  0.00            
ATOM   2871  R3  CHO   419     156.196 126.580  58.959  1.00  0.00            
ATOM   2872  R4  CHO   419     156.246 124.230  60.659  1.00  0.00            
ATOM   2873  R5  CHO   419     154.696 125.730  60.659  1.00  0.00            
ATOM   2874  C1  CHO   419     155.846 125.980  64.259  1.00  0.00           C
ATOM   2875  C2  CHO   419     154.096 126.230  67.659  1.00  0.00           C
ATOM   2876  ROH CHO   420     131.546 100.980  68.309  1.00  0.00            
ATOM   2877  R1  CHO   420     129.246  99.680  67.259  1.00  0.00            
ATOM   2878  R2  CHO   420     129.446  97.430  65.709  1.00  0.00            
ATOM   2879  R3  CHO   420     127.696  96.430  67.559  1.00  0.00            
ATOM   2880  R4  CHO   420     127.146  94.930  65.109  1.00  0.00            
ATOM   2881  R5  CHO   420     125.696  95.980  66.309  1.00  0.00            
ATOM   2882  C1  CHO   420     124.146  92.480  66.459  1.00  0.00           C
ATOM   2883  C2  CHO   420     119.946  93.330  67.059  1.00  0.00           C
ATOM   2884  ROH CHO   421     110.346  43.380  53.709  1.00  0.00            
ATOM   2885  R1  CHO   421     108.096  42.980  52.009  1.00  0.00            
ATOM   2886  R2  CHO   421     108.096  43.830  49.359  1.00  0.00            
ATOM   2887  R3  CHO   421     107.446  41.230  48.859  1.00  0.00            
ATOM   2888  R4  CHO   421     106.196  42.730  46.709  1.00  0.00            
ATOM   2889  R5  CHO   421     105.246  41.330  48.009  1.00  0.00            
ATOM   2890  C1  CHO   421     104.496  39.630  44.659  1.00  0.00           C
ATOM   2891  C2  CHO   421     105.246  37.630  40.809  1.00  0.00           C
ATOM   2892  ROH CHO   422     223.096 217.630  56.259  1.00  0.00            
ATOM   2893  R1  CHO   422     223.246 214.880  57.009  1.00  0.00            
ATOM   2894  R2  CHO   422     225.596 213.780  58.009  1.00  0.00            
ATOM   2895  R3  CHO   422     223.946 213.080  60.109  1.00  0.00            
ATOM   2896  R4  CHO   422     226.496 211.780  60.659  1.00  0.00            
ATOM   2897  R5  CHO   422     224.546 210.780  60.559  1.00  0.00            
ATOM   2898  C1  CHO   422     225.546 209.930  64.159  1.00  0.00           C
ATOM   2899  C2  CHO   422     224.546 210.080  68.909  1.00  0.00           C
ATOM   2900  ROH CHO   423     118.546   2.430  58.809  1.00  0.00            
ATOM   2901  R1  CHO   423     118.646   3.580  61.409  1.00  0.00            
ATOM   2902  R2  CHO   423     117.596   6.130  61.959  1.00  0.00            
ATOM   2903  R3  CHO   423     116.246   4.780  63.859  1.00  0.00            
ATOM   2904  R4  CHO   423     116.196   7.580  64.759  1.00  0.00            
ATOM   2905  R5  CHO   423     116.846   5.830  65.909  1.00  0.00            
ATOM   2906  C1  CHO   423     114.096   7.180  68.209  1.00  0.00           C
ATOM   2907  C2  CHO   423     112.696   7.880  71.959  1.00  0.00           C
ATOM   2908  ROH CHO   424     108.846  77.430  73.959  1.00  0.00            
ATOM   2909  R1  CHO   424     109.396  79.880  72.659  1.00  0.00            
ATOM   2910  R2  CHO   424     109.296  80.130  69.909  1.00  0.00            
ATOM   2911  R3  CHO   424     107.596  82.180  70.459  1.00  0.00            
ATOM   2912  R4  CHO   424     108.146  82.430  67.609  1.00  0.00            
ATOM   2913  R5  CHO   424     108.396  83.980  69.109  1.00  0.00            
ATOM   2914  C1  CHO   424     105.896  85.680  66.809  1.00  0.00           C
ATOM   2915  C2  CHO   424     103.246  86.530  63.759  1.00  0.00           C
ATOM   2916  ROH CHO   425      72.396  95.580  67.559  1.00  0.00            
ATOM   2917  R1  CHO   425      71.496  94.930  64.959  1.00  0.00            
ATOM   2918  R2  CHO   425      71.596  96.730  62.859  1.00  0.00            
ATOM   2919  R3  CHO   425      72.996  94.780  61.609  1.00  0.00            
ATOM   2920  R4  CHO   425      71.796  96.330  59.459  1.00  0.00            
ATOM   2921  R5  CHO   425      71.596  94.180  59.759  1.00  0.00            
ATOM   2922  C1  CHO   425      73.196  94.230  56.259  1.00  0.00           C
ATOM   2923  C2  CHO   425      74.346  95.280  52.359  1.00  0.00           C
ATOM   2924  ROH CHO   426     151.996 128.780  64.359  1.00  0.00            
ATOM   2925  R1  CHO   426     151.246 127.680  61.859  1.00  0.00            
ATOM   2926  R2  CHO   426     149.796 129.080  60.009  1.00  0.00            
ATOM   2927  R3  CHO   426     151.846 128.430  58.359  1.00  0.00            
ATOM   2928  R4  CHO   426     150.196 130.230  56.759  1.00  0.00            
ATOM   2929  R5  CHO   426     150.896 128.230  56.209  1.00  0.00            
ATOM   2930  C1  CHO   426     152.396 130.280  53.359  1.00  0.00           C
ATOM   2931  C2  CHO   426     154.546 130.480  50.359  1.00  0.00           C
ATOM   2932  ROH CHO   427     203.346  39.030  47.059  1.00  0.00            
ATOM   2933  R1  CHO   427     203.896  36.480  45.859  1.00  0.00            
ATOM   2934  R2  CHO   427     203.346  35.930  43.259  1.00  0.00            
ATOM   2935  R3  CHO   427     205.946  35.230  43.159  1.00  0.00            
ATOM   2936  R4  CHO   427     204.896  34.430  40.559  1.00  0.00            
ATOM   2937  R5  CHO   427     205.996  33.180  41.959  1.00  0.00            
ATOM   2938  C1  CHO   427     208.296  32.930  38.909  1.00  0.00           C
ATOM   2939  C2  CHO   427     209.796  33.030  35.059  1.00  0.00           C
ATOM   2940  ROH CHO   428     202.596 208.580  57.559  1.00  0.00            
ATOM   2941  R1  CHO   428     203.396 207.130  55.259  1.00  0.00            
ATOM   2942  R2  CHO   428     204.896 204.780  55.409  1.00  0.00            
ATOM   2943  R3  CHO   428     202.846 203.830  53.909  1.00  0.00            
ATOM   2944  R4  CHO   428     204.946 201.730  53.809  1.00  0.00            
ATOM   2945  R5  CHO   428     203.946 202.680  52.109  1.00  0.00            
ATOM   2946  C1  CHO   428     203.096 199.030  51.409  1.00  0.00           C
ATOM   2947  C2  CHO   428     205.596 196.780  48.409  1.00  0.00           C
ATOM   2948  ROH CHO   429      28.696 159.130  55.609  1.00  0.00            
ATOM   2949  R1  CHO   429      28.546 157.580  58.009  1.00  0.00            
ATOM   2950  R2  CHO   429      30.696 156.130  58.959  1.00  0.00            
ATOM   2951  R3  CHO   429      30.196 157.530  61.209  1.00  0.00            
ATOM   2952  R4  CHO   429      30.796 154.780  62.159  1.00  0.00            
ATOM   2953  R5  CHO   429      29.046 156.030  62.659  1.00  0.00            
ATOM   2954  C1  CHO   429      30.396 155.380  66.159  1.00  0.00           C
ATOM   2955  C2  CHO   429      32.446 154.530  68.909  1.00  0.00           C
ATOM   2956  ROH CHO   430      20.846 106.430  51.509  1.00  0.00            
ATOM   2957  R1  CHO   430      22.696 107.130  49.559  1.00  0.00            
ATOM   2958  R2  CHO   430      24.246 105.330  48.209  1.00  0.00            
ATOM   2959  R3  CHO   430      23.246 106.530  46.009  1.00  0.00            
ATOM   2960  R4  CHO   430      25.746 105.330  45.059  1.00  0.00            
ATOM   2961  R5  CHO   430      25.146 107.380  44.859  1.00  0.00            
ATOM   2962  C1  CHO   430      25.646 106.480  41.159  1.00  0.00           C
ATOM   2963  C2  CHO   430      27.996 108.080  38.659  1.00  0.00           C
ATOM   2964  ROH CHO   431     216.796 212.130  70.109  1.00  0.00            
ATOM   2965  R1  CHO   431     216.496 210.180  68.059  1.00  0.00            
ATOM   2966  R2  CHO   431     214.046 209.130  67.359  1.00  0.00            
ATOM   2967  R3  CHO   431     214.746 209.980  64.859  1.00  0.00            
ATOM   2968  R4  CHO   431     212.396 208.330  64.459  1.00  0.00            
ATOM   2969  R5  CHO   431     214.296 208.130  63.459  1.00  0.00            
ATOM   2970  C1  CHO   431     212.096 208.680  60.409  1.00  0.00           C
ATOM   2971  C2  CHO   431     208.246 207.930  57.459  1.00  0.00           C
ATOM   2972  ROH CHO   432       4.646  11.380  42.759  1.00  0.00            
ATOM   2973  R1  CHO   432       5.446  11.830  45.409  1.00  0.00            
ATOM   2974  R2  CHO   432       3.796  12.930  47.309  1.00  0.00            
ATOM   2975  R3  CHO   432       4.446  10.680  48.709  1.00  0.00            
ATOM   2976  R4  CHO   432       3.596  12.580  50.759  1.00  0.00            
ATOM   2977  R5  CHO   432       5.496  11.530  50.709  1.00  0.00            
ATOM   2978  C1  CHO   432       4.096  10.330  54.059  1.00  0.00           C
ATOM   2979  C2  CHO   432       4.596  13.980  56.659  1.00  0.00           C
ATOM   2980  ROH CHO   433      20.146 159.680  36.459  1.00  0.00            
ATOM   2981  R1  CHO   433      19.846 157.930  38.709  1.00  0.00            
ATOM   2982  R2  CHO   433      20.646 158.680  41.259  1.00  0.00            
ATOM   2983  R3  CHO   433      18.096 158.080  41.909  1.00  0.00            
ATOM   2984  R4  CHO   433      19.746 156.580  43.859  1.00  0.00            
ATOM   2985  R5  CHO   433      18.196 155.780  42.559  1.00  0.00            
ATOM   2986  C1  CHO   433      16.746 154.830  45.959  1.00  0.00           C
ATOM   2987  C2  CHO   433      13.746 154.330  49.409  1.00  0.00           C
ATOM   2988  ROH CHO   434      45.596  71.330  68.209  1.00  0.00            
ATOM   2989  R1  CHO   434      45.746  69.630  65.959  1.00  0.00            
ATOM   2990  R2  CHO   434      43.496  68.780  64.559  1.00  0.00            
ATOM   2991  R3  CHO   434      44.846  69.780  62.409  1.00  0.00            
ATOM   2992  R4  CHO   434      43.746  67.230  61.509  1.00  0.00            
ATOM   2993  R5  CHO   434      45.846  67.830  61.409  1.00  0.00            
ATOM   2994  C1  CHO   434      45.196  67.230  57.709  1.00  0.00           C
ATOM   2995  C2  CHO   434      45.146  63.530  56.709  1.00  0.00           C
ATOM   2996  ROH CHO   435      65.446  55.930  56.759  1.00  0.00            
ATOM   2997  R1  CHO   435      63.796  56.880  58.859  1.00  0.00            
ATOM   2998  R2  CHO   435      61.996  55.280  60.209  1.00  0.00            
ATOM   2999  R3  CHO   435      63.346  56.180  62.409  1.00  0.00            
ATOM   3000  R4  CHO   435      60.796  55.180  63.459  1.00  0.00            
ATOM   3001  R5  CHO   435      61.646  57.130  63.759  1.00  0.00            
ATOM   3002  C1  CHO   435      61.346  55.980  67.359  1.00  0.00           C
ATOM   3003  C2  CHO   435      60.896  55.680  70.709  1.00  0.00           C
ATOM   3004  ROH CHO   436     153.696  71.530  47.359  1.00  0.00            
ATOM   3005  R1  CHO   436     155.246  70.980  49.659  1.00  0.00            
ATOM   3006  R2  CHO   436     154.296  71.330  52.209  1.00  0.00            
ATOM   3007  R3  CHO   436     155.046  68.730  52.509  1.00  0.00            
ATOM   3008  R4  CHO   436     154.496  69.630  55.209  1.00  0.00            
ATOM   3009  R5  CHO   436     156.296  68.680  54.509  1.00  0.00            
ATOM   3010  C1  CHO   436     155.296  66.180  57.209  1.00  0.00           C
ATOM   3011  C2  CHO   436     154.296  67.430  60.409  1.00  0.00           C
ATOM   3012  ROH CHO   437     154.196 183.180  68.659  1.00  0.00            
ATOM   3013  R1  CHO   437     153.096 184.280  66.309  1.00  0.00            
ATOM   3014  R2  CHO   437     154.646 185.330  64.259  1.00  0.00            
ATOM   3015  R3  CHO   437     153.246 183.580  62.759  1.00  0.00            
ATOM   3016  R4  CHO   437     154.446 185.480  60.859  1.00  0.00            
ATOM   3017  R5  CHO   437     152.296 184.980  61.009  1.00  0.00            
ATOM   3018  C1  CHO   437     152.946 183.930  57.359  1.00  0.00           C
ATOM   3019  C2  CHO   437     155.346 182.430  53.659  1.00  0.00           C
ATOM   3020  ROH CHO   438     129.396  70.330  60.409  1.00  0.00            
ATOM   3021  R1  CHO   438     130.146  69.530  57.809  1.00  0.00            
ATOM   3022  R2  CHO   438     128.646  67.830  56.259  1.00  0.00            
ATOM   3023  R3  CHO   438     128.796  69.830  54.459  1.00  0.00            
ATOM   3024  R4  CHO   438     128.696  67.380  52.809  1.00  0.00            
ATOM   3025  R5  CHO   438     130.196  68.980  52.709  1.00  0.00            
ATOM   3026  C1  CHO   438     128.896  69.030  49.109  1.00  0.00           C
ATOM   3027  C2  CHO   438     129.496  66.580  46.909  1.00  0.00           C
ATOM   3028  ROH CHO   439       6.746  45.380  69.159  1.00  0.00            
ATOM   3029  R1  CHO   439       5.546  46.180  66.709  1.00  0.00            
ATOM   3030  R2  CHO   439       6.646  45.580  64.259  1.00  0.00            
ATOM   3031  R3  CHO   439       4.196  44.530  63.759  1.00  0.00            
ATOM   3032  R4  CHO   439       5.346  44.980  61.109  1.00  0.00            
ATOM   3033  R5  CHO   439       3.396  45.680  61.809  1.00  0.00            
ATOM   3034  C1  CHO   439       2.246  43.630  58.859  1.00  0.00           C
ATOM   3035  C2  CHO   439       0.996  42.880  54.409  1.00  0.00           C
ATOM   3036  ROH CHO   440     219.896 106.580  54.459  1.00  0.00            
ATOM   3037  R1  CHO   440     220.146 105.330  56.959  1.00  0.00            
ATOM   3038  R2  CHO   440     222.496 105.230  58.359  1.00  0.00            
ATOM   3039  R3  CHO   440     220.946 106.280  60.359  1.00  0.00            
ATOM   3040  R4  CHO   440     222.996 104.730  61.759  1.00  0.00            
ATOM   3041  R5  CHO   440     220.846 104.580  62.009  1.00  0.00            
ATOM   3042  C1  CHO   440     221.896 105.480  65.609  1.00  0.00           C
ATOM   3043  C2  CHO   440     222.046 107.030  69.609  1.00  0.00           C
ATOM   3044  ROH CHO   441     108.496 108.830  66.159  1.00  0.00            
ATOM   3045  R1  CHO   441     110.696 107.280  65.359  1.00  0.00            
ATOM   3046  R2  CHO   441     112.496 106.130  67.109  1.00  0.00            
ATOM   3047  R3  CHO   441     111.846 103.830  65.809  1.00  0.00            
ATOM   3048  R4  CHO   441     114.296 103.180  67.259  1.00  0.00            
ATOM   3049  R5  CHO   441     113.946 102.930  65.109  1.00  0.00            
ATOM   3050  C1  CHO   441     114.696  99.330  66.109  1.00  0.00           C
ATOM   3051  C2  CHO   441     115.846  95.680  65.409  1.00  0.00           C
ATOM   3052  ROH CHO   442      73.846 113.480  66.509  1.00  0.00            
ATOM   3053  R1  CHO   442      75.596 112.130  64.709  1.00  0.00            
ATOM   3054  R2  CHO   442      74.696 110.180  62.959  1.00  0.00            
ATOM   3055  R3  CHO   442      75.946 111.780  61.109  1.00  0.00            
ATOM   3056  R4  CHO   442      76.196 109.030  60.059  1.00  0.00            
ATOM   3057  R5  CHO   442      77.796 110.480  60.359  1.00  0.00            
ATOM   3058  C1  CHO   442      78.246 109.830  56.609  1.00  0.00           C
ATOM   3059  C2  CHO   442      77.396 110.280  53.259  1.00  0.00           C
ATOM   3060  ROH CHO   443      63.296  33.780  54.109  1.00  0.00            
ATOM   3061  R1  CHO   443      64.646  34.630  51.759  1.00  0.00            
ATOM   3062  R2  CHO   443      66.646  33.180  50.509  1.00  0.00            
ATOM   3063  R3  CHO   443      65.046  33.480  48.309  1.00  0.00            
ATOM   3064  R4  CHO   443      67.746  32.980  47.259  1.00  0.00            
ATOM   3065  R5  CHO   443      66.396  34.630  46.759  1.00  0.00            
ATOM   3066  C1  CHO   443      66.896  33.130  43.259  1.00  0.00           C
ATOM   3067  C2  CHO   443      68.896  33.730  39.759  1.00  0.00           C
ATOM   3068  ROH CHO   444     224.996  99.830  49.909  1.00  0.00            
ATOM   3069  R1  CHO   444     225.746 101.180  47.509  1.00  0.00            
ATOM   3070  R2  CHO   444     227.646 100.180  45.759  1.00  0.00            
ATOM   3071  R3  CHO   444     225.696 100.430  43.959  1.00  0.00            
ATOM   3072  R4  CHO   444     228.146 100.880  42.409  1.00  0.00            
ATOM   3073  R5  CHO   444     226.396 102.230  42.509  1.00  0.00            
ATOM   3074  C1  CHO   444     226.546 101.530  38.759  1.00  0.00           C
ATOM   3075  C2  CHO   444     228.596 101.780  34.909  1.00  0.00           C
ATOM   3076  ROH CHO   445     154.546  13.480  67.659  1.00  0.00            
ATOM   3077  R1  CHO   445     151.796  14.080  67.159  1.00  0.00            
ATOM   3078  R2  CHO   445     150.946  16.630  66.609  1.00  0.00            
ATOM   3079  R3  CHO   445     149.896  15.480  64.409  1.00  0.00            
ATOM   3080  R4  CHO   445     149.496  18.380  63.959  1.00  0.00            
ATOM   3081  R5  CHO   445     147.946  16.830  63.859  1.00  0.00            
ATOM   3082  C1  CHO   445     147.696  18.230  60.359  1.00  0.00           C
ATOM   3083  C2  CHO   445     147.946  20.630  58.109  1.00  0.00           C
ATOM   3084  ROH CHO   446     212.296 163.830  39.859  1.00  0.00            
ATOM   3085  R1  CHO   446     214.096 163.630  42.009  1.00  0.00            
ATOM   3086  R2  CHO   446     214.096 165.430  44.109  1.00  0.00            
ATOM   3087  R3  CHO   446     213.896 163.180  45.609  1.00  0.00            
ATOM   3088  R4  CHO   446     214.396 165.280  47.559  1.00  0.00            
ATOM   3089  R5  CHO   446     215.496 163.430  47.309  1.00  0.00            
ATOM   3090  C1  CHO   446     214.396 163.080  50.959  1.00  0.00           C
ATOM   3091  C2  CHO   446     212.596 165.680  53.159  1.00  0.00           C
ATOM   3092  ROH CHO   447     114.246  34.680  74.509  1.00  0.00            
ATOM   3093  R1  CHO   447     116.546  36.330  74.109  1.00  0.00            
ATOM   3094  R2  CHO   447     118.096  37.280  76.159  1.00  0.00            
ATOM   3095  R3  CHO   447     120.096  36.130  74.709  1.00  0.00            
ATOM   3096  R4  CHO   447     121.346  38.430  76.059  1.00  0.00            
ATOM   3097  R5  CHO   447     121.396  37.980  73.909  1.00  0.00            
ATOM   3098  C1  CHO   447     125.146  38.030  74.609  1.00  0.00           C
ATOM   3099  C2  CHO   447     128.746  39.080  75.709  1.00  0.00           C
ATOM   3100  ROH CHO   448      90.496  17.030  56.909  1.00  0.00            
ATOM   3101  R1  CHO   448      90.396  16.380  59.659  1.00  0.00            
ATOM   3102  R2  CHO   448      89.896  13.830  60.609  1.00  0.00            
ATOM   3103  R3  CHO   448      92.196  14.230  61.959  1.00  0.00            
ATOM   3104  R4  CHO   448      90.446  12.930  63.909  1.00  0.00            
ATOM   3105  R5  CHO   448      91.496  14.830  64.209  1.00  0.00            
ATOM   3106  C1  CHO   448      92.896  12.780  67.109  1.00  0.00           C
ATOM   3107  C2  CHO   448      91.246  11.430  70.909  1.00  0.00           C
ATOM   3108  ROH CHO   449      40.996 149.080  48.809  1.00  0.00            
ATOM   3109  R1  CHO   449      41.646 150.230  46.309  1.00  0.00            
ATOM   3110  R2  CHO   449      43.396 149.030  44.559  1.00  0.00            
ATOM   3111  R3  CHO   449      41.296 149.280  42.809  1.00  0.00            
ATOM   3112  R4  CHO   449      43.546 148.430  41.159  1.00  0.00            
ATOM   3113  R5  CHO   449      42.296 150.180  40.809  1.00  0.00            
ATOM   3114  C1  CHO   449      41.696 148.330  37.559  1.00  0.00           C
ATOM   3115  C2  CHO   449      43.746 147.480  33.859  1.00  0.00           C
ATOM   3116  ROH CHO   450      83.896  49.880  60.959  1.00  0.00            
ATOM   3117  R1  CHO   450      85.146  50.480  63.459  1.00  0.00            
ATOM   3118  R2  CHO   450      86.346  52.930  63.909  1.00  0.00            
ATOM   3119  R3  CHO   450      84.696  52.930  66.109  1.00  0.00            
ATOM   3120  R4  CHO   450      85.946  55.630  66.109  1.00  0.00            
ATOM   3121  R5  CHO   450      85.896  54.180  67.759  1.00  0.00            
ATOM   3122  C1  CHO   450      84.146  57.180  69.409  1.00  0.00           C
ATOM   3123  C2  CHO   450      84.096  58.830  72.809  1.00  0.00           C
ATOM   3124  ROH CHO   451      81.646 158.980  38.059  1.00  0.00            
ATOM   3125  R1  CHO   451      82.546 160.130  35.659  1.00  0.00            
ATOM   3126  R2  CHO   451      81.496 159.430  33.209  1.00  0.00            
ATOM   3127  R3  CHO   451      81.096 162.130  33.009  1.00  0.00            
ATOM   3128  R4  CHO   451      80.696 161.080  30.259  1.00  0.00            
ATOM   3129  R5  CHO   451      82.096 162.680  30.859  1.00  0.00            
ATOM   3130  C1  CHO   451      79.896 164.580  28.359  1.00  0.00           C
ATOM   3131  C2  CHO   451      78.046 168.380  25.859  1.00  0.00           C
ATOM   3132  ROH CHO   452     169.296 126.180  65.609  1.00  0.00            
ATOM   3133  R1  CHO   452     170.646 125.580  63.209  1.00  0.00            
ATOM   3134  R2  CHO   452     170.146 123.280  61.759  1.00  0.00            
ATOM   3135  R3  CHO   452     169.796 125.030  59.709  1.00  0.00            
ATOM   3136  R4  CHO   452     169.996 122.430  58.409  1.00  0.00            
ATOM   3137  R5  CHO   452     171.196 124.230  57.959  1.00  0.00            
ATOM   3138  C1  CHO   452     169.596 123.580  54.559  1.00  0.00           C
ATOM   3139  C2  CHO   452     171.396 122.180  51.609  1.00  0.00           C
ATOM   3140  ROH CHO   453      88.146  60.780  43.559  1.00  0.00            
ATOM   3141  R1  CHO   453      87.796  60.580  46.359  1.00  0.00            
ATOM   3142  R2  CHO   453      85.496  61.330  47.659  1.00  0.00            
ATOM   3143  R3  CHO   453      85.596  58.830  48.659  1.00  0.00            
ATOM   3144  R4  CHO   453      83.996  60.330  50.609  1.00  0.00            
ATOM   3145  R5  CHO   453      85.796  59.130  51.059  1.00  0.00            
ATOM   3146  C1  CHO   453      83.296  57.380  53.309  1.00  0.00           C
ATOM   3147  C2  CHO   453      81.746  56.830  56.759  1.00  0.00           C
ATOM   3148  ROH CHO   454     181.146  57.680  68.309  1.00  0.00            
ATOM   3149  R1  CHO   454     181.796  58.480  65.659  1.00  0.00            
ATOM   3150  R2  CHO   454     183.046  56.780  63.859  1.00  0.00            
ATOM   3151  R3  CHO   454     180.946  57.380  62.309  1.00  0.00            
ATOM   3152  R4  CHO   454     182.746  55.980  60.509  1.00  0.00            
ATOM   3153  R5  CHO   454     181.846  57.930  60.159  1.00  0.00            
ATOM   3154  C1  CHO   454     180.546  56.080  57.109  1.00  0.00           C
ATOM   3155  C2  CHO   454     179.346  58.080  54.009  1.00  0.00           C
ATOM   3156  ROH CHO   455      74.846 120.930  49.059  1.00  0.00            
ATOM   3157  R1  CHO   455      74.596 119.280  46.759  1.00  0.00            
ATOM   3158  R2  CHO   455      73.846 120.280  44.259  1.00  0.00            
ATOM   3159  R3  CHO   455      76.146 119.080  43.459  1.00  0.00            
ATOM   3160  R4  CHO   455      74.496 119.230  41.059  1.00  0.00            
ATOM   3161  R5  CHO   455      75.446 117.430  41.859  1.00  0.00            
ATOM   3162  C1  CHO   455      77.046 117.430  38.409  1.00  0.00           C
ATOM   3163  C2  CHO   455      78.246 118.680  34.609  1.00  0.00           C
ATOM   3164  ROH CHO   456      29.496  29.330  55.859  1.00  0.00            
ATOM   3165  R1  CHO   456      30.446  29.980  53.309  1.00  0.00            
ATOM   3166  R2  CHO   456      32.546  28.680  52.109  1.00  0.00            
ATOM   3167  R3  CHO   456      30.796  28.280  50.109  1.00  0.00            
ATOM   3168  R4  CHO   456      33.346  28.530  48.759  1.00  0.00            
ATOM   3169  R5  CHO   456      31.546  29.680  48.309  1.00  0.00            
ATOM   3170  C1  CHO   456      32.146  28.080  44.909  1.00  0.00           C
ATOM   3171  C2  CHO   456      30.446  27.480  41.459  1.00  0.00           C
ATOM   3172  ROH CHO   457      39.596 186.430  71.109  1.00  0.00            
ATOM   3173  R1  CHO   457      37.596 188.030  69.909  1.00  0.00            
ATOM   3174  R2  CHO   457      38.146 190.230  68.359  1.00  0.00            
ATOM   3175  R3  CHO   457      36.646 188.930  66.509  1.00  0.00            
ATOM   3176  R4  CHO   457      37.046 191.630  65.409  1.00  0.00            
ATOM   3177  R5  CHO   457      35.096 190.630  65.709  1.00  0.00            
ATOM   3178  C1  CHO   457      34.946 191.280  61.959  1.00  0.00           C
ATOM   3179  C2  CHO   457      35.296 192.330  58.959  1.00  0.00           C
ATOM   3180  ROH CHO   458     206.096 187.830  62.659  1.00  0.00            
ATOM   3181  R1  CHO   458     206.196 189.130  60.159  1.00  0.00            
ATOM   3182  R2  CHO   458     203.896 189.980  58.809  1.00  0.00            
ATOM   3183  R3  CHO   458     205.196 192.380  58.859  1.00  0.00            
ATOM   3184  R4  CHO   458     202.746 192.830  57.259  1.00  0.00            
ATOM   3185  R5  CHO   458     204.796 193.280  56.659  1.00  0.00            
ATOM   3186  C1  CHO   458     203.246 196.780  56.409  1.00  0.00           C
ATOM   3187  C2  CHO   458     203.696 200.230  57.859  1.00  0.00           C
ATOM   3188  ROH CHO   459     226.596 115.180  40.709  1.00  0.00            
ATOM   3189  R1  CHO   459     226.046 114.630  43.459  1.00  0.00            
ATOM   3190  R2  CHO   459     226.946 116.330  45.459  1.00  0.00            
ATOM   3191  R3  CHO   459     224.296 116.330  46.159  1.00  0.00            
ATOM   3192  R4  CHO   459     225.746 116.580  48.709  1.00  0.00            
ATOM   3193  R5  CHO   459     224.246 115.080  48.209  1.00  0.00            
ATOM   3194  C1  CHO   459     222.596 116.680  51.209  1.00  0.00           C
ATOM   3195  C2  CHO   459     224.246 116.980  55.609  1.00  0.00           C
ATOM   3196  ROH CHO   460     122.996 222.180  55.459  1.00  0.00            
ATOM   3197  R1  CHO   460     122.396 222.330  58.209  1.00  0.00            
ATOM   3198  R2  CHO   460     122.096 220.080  59.809  1.00  0.00            
ATOM   3199  R3  CHO   460     123.996 221.330  61.359  1.00  0.00            
ATOM   3200  R4  CHO   460     122.446 219.730  63.259  1.00  0.00            
ATOM   3201  R5  CHO   460     122.846 221.880  63.359  1.00  0.00            
ATOM   3202  C1  CHO   460     124.346 220.680  66.659  1.00  0.00           C
ATOM   3203  C2  CHO   460     125.446 218.980  69.259  1.00  0.00           C
ATOM   3204  ROH CHO   461     125.596 225.780  37.309  1.00  0.00            
ATOM   3205  R1  CHO   461     127.096 224.880  39.509  1.00  0.00            
ATOM   3206  R2  CHO   461     126.946 226.080  42.009  1.00  0.00            
ATOM   3207  R3  CHO   461     126.346 223.580  42.859  1.00  0.00            
ATOM   3208  R4  CHO   461     127.546 224.880  45.159  1.00  0.00            
ATOM   3209  R5  CHO   461     128.146 222.980  44.309  1.00  0.00            
ATOM   3210  C1  CHO   461     127.346 221.830  47.809  1.00  0.00           C
ATOM   3211  C2  CHO   461     129.496 218.630  48.709  1.00  0.00           C
ATOM   3212  ROH CHO   462     155.196  17.680  37.509  1.00  0.00            
ATOM   3213  R1  CHO   462     155.496  15.780  39.559  1.00  0.00            
ATOM   3214  R2  CHO   462     157.946  15.130  40.659  1.00  0.00            
ATOM   3215  R3  CHO   462     156.696  15.680  43.009  1.00  0.00            
ATOM   3216  R4  CHO   462     158.196  13.280  43.559  1.00  0.00            
ATOM   3217  R5  CHO   462     156.046  13.580  43.909  1.00  0.00            
ATOM   3218  C1  CHO   462     157.196  12.730  47.459  1.00  0.00           C
ATOM   3219  C2  CHO   462     157.396   8.530  48.509  1.00  0.00           C
ATOM   3220  ROH CHO   463     111.896 158.630  50.459  1.00  0.00            
ATOM   3221  R1  CHO   463     113.946 160.330  49.459  1.00  0.00            
ATOM   3222  R2  CHO   463     116.146 159.330  48.209  1.00  0.00            
ATOM   3223  R3  CHO   463     115.396 161.030  46.209  1.00  0.00            
ATOM   3224  R4  CHO   463     117.846 159.780  45.209  1.00  0.00            
ATOM   3225  R5  CHO   463     117.446 161.930  45.409  1.00  0.00            
ATOM   3226  C1  CHO   463     118.146 161.630  41.659  1.00  0.00           C
ATOM   3227  C2  CHO   463     121.496 163.280  39.809  1.00  0.00           C
ATOM   3228  ROH CHO   464      20.396 179.630  71.559  1.00  0.00            
ATOM   3229  R1  CHO   464      21.096 180.880  69.159  1.00  0.00            
ATOM   3230  R2  CHO   464      22.796 179.730  67.309  1.00  0.00            
ATOM   3231  R3  CHO   464      20.746 180.180  65.609  1.00  0.00            
ATOM   3232  R4  CHO   464      23.146 180.130  63.859  1.00  0.00            
ATOM   3233  R5  CHO   464      21.646 181.730  64.009  1.00  0.00            
ATOM   3234  C1  CHO   464      21.396 180.880  60.309  1.00  0.00           C
ATOM   3235  C2  CHO   464      19.446 182.580  56.609  1.00  0.00           C
ATOM   3236  ROH CHO   465      95.146 156.380  59.909  1.00  0.00            
ATOM   3237  R1  CHO   465      95.796 157.880  57.559  1.00  0.00            
ATOM   3238  R2  CHO   465      98.296 157.780  56.409  1.00  0.00            
ATOM   3239  R3  CHO   465      96.846 157.130  54.159  1.00  0.00            
ATOM   3240  R4  CHO   465      99.546 157.730  53.159  1.00  0.00            
ATOM   3241  R5  CHO   465      97.696 158.630  52.509  1.00  0.00            
ATOM   3242  C1  CHO   465      98.946 157.080  49.209  1.00  0.00           C
ATOM   3243  C2  CHO   465     101.246 157.330  45.809  1.00  0.00           C
ATOM   3244  ROH CHO   466      47.546 179.280  34.409  1.00  0.00            
ATOM   3245  R1  CHO   466      46.746 179.130  37.109  1.00  0.00            
ATOM   3246  R2  CHO   466      46.896 176.780  38.559  1.00  0.00            
ATOM   3247  R3  CHO   466      48.346 178.280  40.259  1.00  0.00            
ATOM   3248  R4  CHO   466      47.046 176.280  41.959  1.00  0.00            
ATOM   3249  R5  CHO   466      46.996 178.480  42.209  1.00  0.00            
ATOM   3250  C1  CHO   466      48.546 177.480  45.559  1.00  0.00           C
ATOM   3251  C2  CHO   466      52.046 175.680  47.109  1.00  0.00           C
ATOM   3252  ROH CHO   467     205.746  43.880  66.059  1.00  0.00            
ATOM   3253  R1  CHO   467     205.846  45.930  64.109  1.00  0.00            
ATOM   3254  R2  CHO   467     205.346  45.430  61.409  1.00  0.00            
ATOM   3255  R3  CHO   467     203.546  47.430  61.709  1.00  0.00            
ATOM   3256  R4  CHO   467     204.196  47.480  58.859  1.00  0.00            
ATOM   3257  R5  CHO   467     204.296  49.180  60.259  1.00  0.00            
ATOM   3258  C1  CHO   467     201.846  50.530  57.659  1.00  0.00           C
ATOM   3259  C2  CHO   467     204.446  52.580  56.259  1.00  0.00           C
ATOM   3260  ROH CHO   468      77.546  34.030  41.709  1.00  0.00            
ATOM   3261  R1  CHO   468      76.046  34.480  44.059  1.00  0.00            
ATOM   3262  R2  CHO   468      77.046  33.980  46.559  1.00  0.00            
ATOM   3263  R3  CHO   468      76.296  36.580  47.009  1.00  0.00            
ATOM   3264  R4  CHO   468      76.946  35.530  49.659  1.00  0.00            
ATOM   3265  R5  CHO   468      75.096  36.530  49.059  1.00  0.00            
ATOM   3266  C1  CHO   468      76.196  38.830  51.859  1.00  0.00           C
ATOM   3267  C2  CHO   468      77.196  42.480  52.309  1.00  0.00           C
ATOM   3268  ROH CHO   469     209.846 109.530  50.109  1.00  0.00            
ATOM   3269  R1  CHO   469     209.446 110.730  47.609  1.00  0.00            
ATOM   3270  R2  CHO   469     211.546 111.480  45.959  1.00  0.00            
ATOM   3271  R3  CHO   469     210.196 109.980  44.109  1.00  0.00            
ATOM   3272  R4  CHO   469     212.046 111.630  42.509  1.00  0.00            
ATOM   3273  R5  CHO   469     209.896 111.430  42.259  1.00  0.00            
ATOM   3274  C1  CHO   469     211.046 110.280  38.809  1.00  0.00           C
ATOM   3275  C2  CHO   469     214.246 111.180  35.809  1.00  0.00           C
ATOM   3276  ROH CHO   470     116.446  54.680  61.559  1.00  0.00            
ATOM   3277  R1  CHO   470     116.746  53.130  59.209  1.00  0.00            
ATOM   3278  R2  CHO   470     115.946  50.530  59.059  1.00  0.00            
ATOM   3279  R3  CHO   470     114.546  51.430  56.909  1.00  0.00            
ATOM   3280  R4  CHO   470     114.996  48.580  56.359  1.00  0.00            
ATOM   3281  R5  CHO   470     115.496  50.230  55.059  1.00  0.00            
ATOM   3282  C1  CHO   470     113.196  48.280  52.759  1.00  0.00           C
ATOM   3283  C2  CHO   470     111.846  47.280  49.359  1.00  0.00           C
ATOM   3284  ROH CHO   471      61.746 143.030  63.759  1.00  0.00            
ATOM   3285  R1  CHO   471      61.046 144.030  61.159  1.00  0.00            
ATOM   3286  R2  CHO   471      62.546 143.480  58.909  1.00  0.00            
ATOM   3287  R3  CHO   471      60.146 142.630  57.959  1.00  0.00            
ATOM   3288  R4  CHO   471      61.996 142.430  55.659  1.00  0.00            
ATOM   3289  R5  CHO   471      60.096 143.530  55.709  1.00  0.00            
ATOM   3290  C1  CHO   471      59.446 141.080  52.859  1.00  0.00           C
ATOM   3291  C2  CHO   471      61.246 139.080  50.309  1.00  0.00           C
ATOM   3292  ROH CHO   472     192.796 151.380  59.009  1.00  0.00            
ATOM   3293  R1  CHO   472     192.296 152.080  61.709  1.00  0.00            
ATOM   3294  R2  CHO   472     189.746 152.630  62.609  1.00  0.00            
ATOM   3295  R3  CHO   472     190.296 150.730  64.409  1.00  0.00            
ATOM   3296  R4  CHO   472     188.246 152.330  65.709  1.00  0.00            
ATOM   3297  R5  CHO   472     190.196 151.830  66.559  1.00  0.00            
ATOM   3298  C1  CHO   472     187.896 150.380  69.209  1.00  0.00           C
ATOM   3299  C2  CHO   472     187.596 153.480  71.459  1.00  0.00           C
ATOM   3300  ROH CHO   473      77.046  21.830  60.209  1.00  0.00            
ATOM   3301  R1  CHO   473      75.246  23.030  62.009  1.00  0.00            
ATOM   3302  R2  CHO   473      73.546  21.580  63.609  1.00  0.00            
ATOM   3303  R3  CHO   473      74.696  23.030  65.609  1.00  0.00            
ATOM   3304  R4  CHO   473      72.496  21.580  66.909  1.00  0.00            
ATOM   3305  R5  CHO   473      72.846  23.730  66.959  1.00  0.00            
ATOM   3306  C1  CHO   473      72.946  22.930  70.709  1.00  0.00           C
ATOM   3307  C2  CHO   473      72.696  19.630  73.259  1.00  0.00           C
ATOM   3308  ROH CHO   474     128.746 152.230  39.809  1.00  0.00            
ATOM   3309  R1  CHO   474     129.046 153.730  42.209  1.00  0.00            
ATOM   3310  R2  CHO   474     130.396 156.080  42.359  1.00  0.00            
ATOM   3311  R3  CHO   474     128.096 157.030  43.359  1.00  0.00            
ATOM   3312  R4  CHO   474     130.096 158.980  44.209  1.00  0.00            
ATOM   3313  R5  CHO   474     128.696 157.930  45.509  1.00  0.00            
ATOM   3314  C1  CHO   474     127.746 161.530  46.309  1.00  0.00           C
ATOM   3315  C2  CHO   474     125.196 164.180  48.659  1.00  0.00           C
ATOM   3316  ROH CHO   475     173.196 213.430  56.009  1.00  0.00            
ATOM   3317  R1  CHO   475     174.446 212.130  53.809  1.00  0.00            
ATOM   3318  R2  CHO   475     176.996 212.730  53.009  1.00  0.00            
ATOM   3319  R3  CHO   475     177.346 210.030  53.259  1.00  0.00            
ATOM   3320  R4  CHO   475     178.446 210.680  50.609  1.00  0.00            
ATOM   3321  R5  CHO   475     176.896 209.180  51.109  1.00  0.00            
ATOM   3322  C1  CHO   475     179.546 206.930  49.459  1.00  0.00           C
ATOM   3323  C2  CHO   475     181.996 205.330  45.809  1.00  0.00           C
ATOM   3324  ROH CHO   476      99.446 109.680  54.009  1.00  0.00            
ATOM   3325  R1  CHO   476     101.096 108.380  52.059  1.00  0.00            
ATOM   3326  R2  CHO   476     100.046 106.780  50.059  1.00  0.00            
ATOM   3327  R3  CHO   476     101.396 108.480  48.409  1.00  0.00            
ATOM   3328  R4  CHO   476     100.746 106.180  46.709  1.00  0.00            
ATOM   3329  R5  CHO   476     102.746 107.030  47.059  1.00  0.00            
ATOM   3330  C1  CHO   476     102.496 107.430  43.259  1.00  0.00           C
ATOM   3331  C2  CHO   476     103.446 106.580  40.159  1.00  0.00           C
ATOM   3332  ROH CHO   477      20.396 139.880  34.059  1.00  0.00            
ATOM   3333  R1  CHO   477      21.646 141.980  35.459  1.00  0.00            
ATOM   3334  R2  CHO   477      20.196 144.030  36.659  1.00  0.00            
ATOM   3335  R3  CHO   477      21.596 143.280  38.859  1.00  0.00            
ATOM   3336  R4  CHO   477      20.796 146.030  39.409  1.00  0.00            
ATOM   3337  R5  CHO   477      22.846 145.230  39.509  1.00  0.00            
ATOM   3338  C1  CHO   477      22.446 146.480  43.109  1.00  0.00           C
ATOM   3339  C2  CHO   477      25.396 146.180  46.359  1.00  0.00           C
ATOM   3340  ROH CHO   478     226.046  85.830  60.209  1.00  0.00            
ATOM   3341  R1  CHO   478     224.446  85.630  62.509  1.00  0.00            
ATOM   3342  R2  CHO   478     225.496  85.080  65.009  1.00  0.00            
ATOM   3343  R3  CHO   478     224.096  87.280  65.709  1.00  0.00            
ATOM   3344  R4  CHO   478     224.196  85.680  68.159  1.00  0.00            
ATOM   3345  R5  CHO   478     222.396  86.530  67.209  1.00  0.00            
ATOM   3346  C1  CHO   478     222.146  88.130  70.659  1.00  0.00           C
ATOM   3347  C2  CHO   478     223.746  89.280  73.909  1.00  0.00           C
ATOM   3348  ROH CHO   479     202.346  80.630  63.209  1.00  0.00            
ATOM   3349  R1  CHO   479     203.246  80.330  60.559  1.00  0.00            
ATOM   3350  R2  CHO   479     202.896  82.230  58.609  1.00  0.00            
ATOM   3351  R3  CHO   479     205.596  82.030  58.359  1.00  0.00            
ATOM   3352  R4  CHO   479     204.596  81.880  55.609  1.00  0.00            
ATOM   3353  R5  CHO   479     205.896  80.430  56.559  1.00  0.00            
ATOM   3354  C1  CHO   479     208.096  81.480  53.609  1.00  0.00           C
ATOM   3355  C2  CHO   479     208.146  81.030  49.809  1.00  0.00           C
ATOM   3356  ROH CHO   480      15.646  51.980  52.009  1.00  0.00            
ATOM   3357  R1  CHO   480      16.146  51.780  49.209  1.00  0.00            
ATOM   3358  R2  CHO   480      18.196  50.230  48.209  1.00  0.00            
ATOM   3359  R3  CHO   480      16.196  49.130  46.709  1.00  0.00            
ATOM   3360  R4  CHO   480      18.496  49.180  44.909  1.00  0.00            
ATOM   3361  R5  CHO   480      16.496  49.980  44.509  1.00  0.00            
ATOM   3362  C1  CHO   480      16.746  47.530  41.659  1.00  0.00           C
ATOM   3363  C2  CHO   480      17.796  44.880  38.909  1.00  0.00           C
ATOM   3364  ROH CHO   481      83.446  95.530  36.359  1.00  0.00            
ATOM   3365  R1  CHO   481      82.846  94.930  39.059  1.00  0.00            
ATOM   3366  R2  CHO   481      82.146  96.830  40.909  1.00  0.00            
ATOM   3367  R3  CHO   481      79.996  95.230  41.259  1.00  0.00            
ATOM   3368  R4  CHO   481      80.696  96.080  43.959  1.00  0.00            
ATOM   3369  R5  CHO   481      80.446  94.030  43.259  1.00  0.00            
ATOM   3370  C1  CHO   481      77.846  94.130  46.059  1.00  0.00           C
ATOM   3371  C2  CHO   481      74.946  94.880  47.159  1.00  0.00           C
ATOM   3372  ROH CHO   482     154.346 155.580  52.259  1.00  0.00            
ATOM   3373  R1  CHO   482     156.196 154.380  54.059  1.00  0.00            
ATOM   3374  R2  CHO   482     157.346 155.730  56.159  1.00  0.00            
ATOM   3375  R3  CHO   482     156.346 153.630  57.609  1.00  0.00            
ATOM   3376  R4  CHO   482     157.696 155.330  59.559  1.00  0.00            
ATOM   3377  R5  CHO   482     158.046 153.180  59.259  1.00  0.00            
ATOM   3378  C1  CHO   482     156.996 153.130  62.909  1.00  0.00           C
ATOM   3379  C2  CHO   482     155.046 152.680  66.709  1.00  0.00           C
ATOM   3380  ROH CHO   483     223.096  81.330  52.959  1.00  0.00            
ATOM   3381  R1  CHO   483     225.296  81.730  51.209  1.00  0.00            
ATOM   3382  R2  CHO   483     226.396  79.680  49.709  1.00  0.00            
ATOM   3383  R3  CHO   483     225.896  81.380  47.659  1.00  0.00            
ATOM   3384  R4  CHO   483     227.796  79.430  46.559  1.00  0.00            
ATOM   3385  R5  CHO   483     228.046  81.630  46.559  1.00  0.00            
ATOM   3386  C1  CHO   483     228.196  80.930  42.809  1.00  0.00           C
ATOM   3387  C2  CHO   483     227.846  78.430  39.209  1.00  0.00           C
ATOM   3388  ROH CHO   484      91.946   9.730  45.409  1.00  0.00            
ATOM   3389  R1  CHO   484      90.796   7.330  44.309  1.00  0.00            
ATOM   3390  R2  CHO   484      88.346   6.380  45.059  1.00  0.00            
ATOM   3391  R3  CHO   484      87.846   6.480  42.409  1.00  0.00            
ATOM   3392  R4  CHO   484      85.896   4.580  43.459  1.00  0.00            
ATOM   3393  R5  CHO   484      87.296   4.230  41.859  1.00  0.00            
ATOM   3394  C1  CHO   484      83.996   3.580  40.059  1.00  0.00           C
ATOM   3395  C2  CHO   484      83.246   1.380  37.709  1.00  0.00           C
ATOM   3396  ROH CHO   485      22.746  43.430  40.359  1.00  0.00            
ATOM   3397  R1  CHO   485      21.796  44.880  42.609  1.00  0.00            
ATOM   3398  R2  CHO   485      19.546  44.030  44.059  1.00  0.00            
ATOM   3399  R3  CHO   485      21.296  44.130  46.159  1.00  0.00            
ATOM   3400  R4  CHO   485      18.596  44.330  47.359  1.00  0.00            
ATOM   3401  R5  CHO   485      20.246  45.680  47.659  1.00  0.00            
ATOM   3402  C1  CHO   485      19.696  44.580  51.259  1.00  0.00           C
ATOM   3403  C2  CHO   485      19.146  48.580  52.759  1.00  0.00           C
ATOM   3404  ROH CHO   486      18.846  10.030  73.009  1.00  0.00            
ATOM   3405  R1  CHO   486      19.496   8.830  70.509  1.00  0.00            
ATOM   3406  R2  CHO   486      18.646   9.880  68.109  1.00  0.00            
ATOM   3407  R3  CHO   486      21.296   9.780  67.509  1.00  0.00            
ATOM   3408  R4  CHO   486      19.946   8.730  65.109  1.00  0.00            
ATOM   3409  R5  CHO   486      21.546   7.730  66.259  1.00  0.00            
ATOM   3410  C1  CHO   486      23.196   7.930  62.809  1.00  0.00           C
ATOM   3411  C2  CHO   486      26.546   6.130  61.159  1.00  0.00           C
ATOM   3412  ROH CHO   487     131.346  46.080  58.909  1.00  0.00            
ATOM   3413  R1  CHO   487     132.946  47.330  56.909  1.00  0.00            
ATOM   3414  R2  CHO   487     133.046  46.330  54.309  1.00  0.00            
ATOM   3415  R3  CHO   487     132.346  48.880  53.659  1.00  0.00            
ATOM   3416  R4  CHO   487     132.996  47.630  51.109  1.00  0.00            
ATOM   3417  R5  CHO   487     133.796  49.480  51.859  1.00  0.00            
ATOM   3418  C1  CHO   487     132.296  50.780  48.609  1.00  0.00           C
ATOM   3419  C2  CHO   487     131.646  52.880  45.159  1.00  0.00           C
ATOM   3420  ROH CHO   488      78.446  30.480  72.609  1.00  0.00            
ATOM   3421  R1  CHO   488      79.146  29.880  69.959  1.00  0.00            
ATOM   3422  R2  CHO   488      78.196  31.280  67.759  1.00  0.00            
ATOM   3423  R3  CHO   488      80.846  31.530  67.209  1.00  0.00            
ATOM   3424  R4  CHO   488      79.546  30.930  64.609  1.00  0.00            
ATOM   3425  R5  CHO   488      81.246  29.880  65.509  1.00  0.00            
ATOM   3426  C1  CHO   488      82.846  31.030  62.209  1.00  0.00           C
ATOM   3427  C2  CHO   488      82.446  29.480  58.559  1.00  0.00           C
ATOM   3428  ROH CHO   489     184.796   9.280  49.509  1.00  0.00            
ATOM   3429  R1  CHO   489     185.546  11.880  48.559  1.00  0.00            
ATOM   3430  R2  CHO   489     187.796  12.330  47.009  1.00  0.00            
ATOM   3431  R3  CHO   489     185.996  13.430  45.309  1.00  0.00            
ATOM   3432  R4  CHO   489     188.646  14.380  44.409  1.00  0.00            
ATOM   3433  R5  CHO   489     186.896  15.630  44.859  1.00  0.00            
ATOM   3434  C1  CHO   489     187.446  16.680  41.259  1.00  0.00           C
ATOM   3435  C2  CHO   489     185.896  17.080  37.209  1.00  0.00           C
ATOM   3436  ROH CHO   490      87.346 115.880  37.159  1.00  0.00            
ATOM   3437  R1  CHO   490      86.946 115.130  39.859  1.00  0.00            
ATOM   3438  R2  CHO   490      85.896 116.880  41.759  1.00  0.00            
ATOM   3439  R3  CHO   490      84.096 114.830  42.159  1.00  0.00            
ATOM   3440  R4  CHO   490      84.496 116.030  44.809  1.00  0.00            
ATOM   3441  R5  CHO   490      84.696 113.930  44.259  1.00  0.00            
ATOM   3442  C1  CHO   490      81.996 113.630  46.959  1.00  0.00           C
ATOM   3443  C2  CHO   490      79.246 110.980  48.859  1.00  0.00           C
ATOM   3444  ROH CHO   491     194.896 182.480  56.459  1.00  0.00            
ATOM   3445  R1  CHO   491     196.246 180.030  56.159  1.00  0.00            
ATOM   3446  R2  CHO   491     194.996 177.630  55.559  1.00  0.00            
ATOM   3447  R3  CHO   491     196.746 177.580  53.509  1.00  0.00            
ATOM   3448  R4  CHO   491     196.396 174.780  54.259  1.00  0.00            
ATOM   3449  R5  CHO   491     198.296 175.830  54.109  1.00  0.00            
ATOM   3450  C1  CHO   491     198.896 172.980  51.609  1.00  0.00           C
ATOM   3451  C2  CHO   491     201.546 170.780  49.859  1.00  0.00           C
ATOM   3452  ROH CHO   492     168.296 133.580  53.209  1.00  0.00            
ATOM   3453  R1  CHO   492     167.696 132.430  55.759  1.00  0.00            
ATOM   3454  R2  CHO   492     167.696 133.930  58.109  1.00  0.00            
ATOM   3455  R3  CHO   492     165.196 132.980  58.359  1.00  0.00            
ATOM   3456  R4  CHO   492     165.796 134.130  60.959  1.00  0.00            
ATOM   3457  R5  CHO   492     165.096 132.080  60.559  1.00  0.00            
ATOM   3458  C1  CHO   492     162.296 133.330  62.859  1.00  0.00           C
ATOM   3459  C2  CHO   492     159.896 133.280  66.009  1.00  0.00           C
ATOM   3460  ROH CHO   493      45.296  79.630  35.959  1.00  0.00            
ATOM   3461  R1  CHO   493      45.696  78.930  38.659  1.00  0.00            
ATOM   3462  R2  CHO   493      46.146  80.880  40.609  1.00  0.00            
ATOM   3463  R3  CHO   493      44.046  79.680  41.809  1.00  0.00            
ATOM   3464  R4  CHO   493      45.296  81.280  43.909  1.00  0.00            
ATOM   3465  R5  CHO   493      44.846  79.180  44.009  1.00  0.00            
ATOM   3466  C1  CHO   493      42.846  80.430  47.009  1.00  0.00           C
ATOM   3467  C2  CHO   493      43.346  82.830  48.809  1.00  0.00           C
ATOM   3468  ROH CHO   494      44.396 122.130  49.659  1.00  0.00            
ATOM   3469  R1  CHO   494      42.446 121.580  47.659  1.00  0.00            
ATOM   3470  R2  CHO   494      40.396 123.330  47.109  1.00  0.00            
ATOM   3471  R3  CHO   494      41.346 123.180  44.609  1.00  0.00            
ATOM   3472  R4  CHO   494      38.596 124.080  44.259  1.00  0.00            
ATOM   3473  R5  CHO   494      39.496 122.380  43.309  1.00  0.00            
ATOM   3474  C1  CHO   494      38.446 124.330  40.209  1.00  0.00           C
ATOM   3475  C2  CHO   494      37.846 122.780  36.509  1.00  0.00           C
ATOM   3476  ROH CHO   495      72.696 230.430  38.259  1.00  0.00            
ATOM   3477  R1  CHO   495      73.746 228.680  40.259  1.00  0.00            
ATOM   3478  R2  CHO   495      75.296 229.630  42.359  1.00  0.00            
ATOM   3479  R3  CHO   495      73.446 228.280  43.859  1.00  0.00            
ATOM   3480  R4  CHO   495      75.646 228.680  45.659  1.00  0.00            
ATOM   3481  R5  CHO   495      74.696 226.780  45.209  1.00  0.00            
ATOM   3482  C1  CHO   495      74.146 226.930  49.009  1.00  0.00           C
ATOM   3483  C2  CHO   495      74.646 224.230  51.859  1.00  0.00           C
ATOM   3484  ROH CHO   496     223.146 148.230  49.009  1.00  0.00            
ATOM   3485  R1  CHO   496     220.596 148.080  47.759  1.00  0.00            
ATOM   3486  R2  CHO   496     219.396 150.230  46.559  1.00  0.00            
ATOM   3487  R3  CHO   496     219.296 148.580  44.409  1.00  0.00            
ATOM   3488  R4  CHO   496     217.646 150.880  43.609  1.00  0.00            
ATOM   3489  R5  CHO   496     217.046 148.780  43.609  1.00  0.00            
ATOM   3490  C1  CHO   496     216.496 149.630  39.959  1.00  0.00           C
ATOM   3491  C2  CHO   496     216.546 148.230  36.609  1.00  0.00           C
ATOM   3492  ROH CHO   497     214.196 135.830  52.109  1.00  0.00            
ATOM   3493  R1  CHO   497     215.546 135.130  49.759  1.00  0.00            
ATOM   3494  R2  CHO   497     214.946 132.780  48.359  1.00  0.00            
ATOM   3495  R3  CHO   497     214.646 134.530  46.259  1.00  0.00            
ATOM   3496  R4  CHO   497     213.946 131.880  45.159  1.00  0.00            
ATOM   3497  R5  CHO   497     215.396 133.280  44.359  1.00  0.00            
ATOM   3498  C1  CHO   497     213.046 132.980  41.359  1.00  0.00           C
ATOM   3499  C2  CHO   497     212.196 130.730  38.209  1.00  0.00           C
ATOM   3500  ROH CHO   498       2.896  91.130  39.009  1.00  0.00            
ATOM   3501  R1  CHO   498       2.796  92.030  41.659  1.00  0.00            
ATOM   3502  R2  CHO   498       0.846  91.180  43.459  1.00  0.00            
ATOM   3503  R3  CHO   498       3.046  90.580  44.959  1.00  0.00            
ATOM   3504  R4  CHO   498       0.846  90.880  46.909  1.00  0.00            
ATOM   3505  R5  CHO   498       2.746  91.930  46.959  1.00  0.00            
ATOM   3506  C1  CHO   498       2.846  90.180  50.309  1.00  0.00           C
ATOM   3507  C2  CHO   498       2.846  89.730  54.209  1.00  0.00           C
ATOM   3508  ROH CHO   499      59.496 184.380  47.459  1.00  0.00            
ATOM   3509  R1  CHO   499      62.046 183.130  47.509  1.00  0.00            
ATOM   3510  R2  CHO   499      62.396 180.430  47.159  1.00  0.00            
ATOM   3511  R3  CHO   499      64.096 181.230  45.209  1.00  0.00            
ATOM   3512  R4  CHO   499      65.046 178.530  45.909  1.00  0.00            
ATOM   3513  R5  CHO   499      66.246 180.330  45.859  1.00  0.00            
ATOM   3514  C1  CHO   499      68.146 178.180  43.359  1.00  0.00           C
ATOM   3515  C2  CHO   499      70.546 175.830  42.459  1.00  0.00           C
ATOM   3516  ROH CHO   500      17.246 116.730  53.209  1.00  0.00            
ATOM   3517  R1  CHO   500      18.796 115.780  51.009  1.00  0.00            
ATOM   3518  R2  CHO   500      17.946 115.880  48.409  1.00  0.00            
ATOM   3519  R3  CHO   500      20.346 117.130  48.059  1.00  0.00            
ATOM   3520  R4  CHO   500      19.746 115.830  45.459  1.00  0.00            
ATOM   3521  R5  CHO   500      21.546 115.630  46.659  1.00  0.00            
ATOM   3522  C1  CHO   500      23.046 116.980  43.409  1.00  0.00           C
ATOM   3523  C2  CHO   500      26.196 118.780  41.059  1.00  0.00           C
ATOM   3524  ROH CHO   501      16.696 178.380  56.609  1.00  0.00            
ATOM   3525  R1  CHO   501      16.196 177.680  59.309  1.00  0.00            
ATOM   3526  R2  CHO   501      17.496 175.580  60.559  1.00  0.00            
ATOM   3527  R3  CHO   501      18.096 177.480  62.409  1.00  0.00            
ATOM   3528  R4  CHO   501      17.796 175.030  63.959  1.00  0.00            
ATOM   3529  R5  CHO   501      16.796 176.930  64.309  1.00  0.00            
ATOM   3530  C1  CHO   501      18.496 176.530  67.659  1.00  0.00           C
ATOM   3531  C2  CHO   501      17.996 175.180  69.959  1.00  0.00           C
ATOM   3532  ROH CHO   502      38.496  67.830  37.309  1.00  0.00            
ATOM   3533  R1  CHO   502      37.296  67.330  39.809  1.00  0.00            
ATOM   3534  R2  CHO   502      38.396  65.580  41.609  1.00  0.00            
ATOM   3535  R3  CHO   502      38.296  67.680  43.309  1.00  0.00            
ATOM   3536  R4  CHO   502      38.396  65.330  45.059  1.00  0.00            
ATOM   3537  R5  CHO   502      36.896  66.930  45.109  1.00  0.00            
ATOM   3538  C1  CHO   502      38.296  67.230  48.659  1.00  0.00           C
ATOM   3539  C2  CHO   502      37.446  64.080  50.909  1.00  0.00           C
ATOM   3540  ROH CHO   503      14.046   6.080  43.659  1.00  0.00            
ATOM   3541  R1  CHO   503      14.496   7.030  46.259  1.00  0.00            
ATOM   3542  R2  CHO   503      12.946   6.230  48.409  1.00  0.00            
ATOM   3543  R3  CHO   503      15.396   5.580  49.509  1.00  0.00            
ATOM   3544  R4  CHO   503      13.746   6.380  51.809  1.00  0.00            
ATOM   3545  R5  CHO   503      15.696   7.180  51.259  1.00  0.00            
ATOM   3546  C1  CHO   503      16.496   5.830  54.759  1.00  0.00           C
ATOM   3547  C2  CHO   503      16.896   3.080  58.259  1.00  0.00           C
ATOM   3548  ROH CHO   504     167.646  93.230  39.809  1.00  0.00            
ATOM   3549  R1  CHO   504     169.196  94.880  41.459  1.00  0.00            
ATOM   3550  R2  CHO   504     169.846  97.480  40.809  1.00  0.00            
ATOM   3551  R3  CHO   504     168.796  98.030  43.259  1.00  0.00            
ATOM   3552  R4  CHO   504     170.396 100.380  42.659  1.00  0.00            
ATOM   3553  R5  CHO   504     170.496  99.180  44.459  1.00  0.00            
ATOM   3554  C1  CHO   504     169.696 102.580  46.009  1.00  0.00           C
ATOM   3555  C2  CHO   504     171.546 103.380  47.859  1.00  0.00           C
ATOM   3556  ROH CHO   505      91.296 119.530  66.059  1.00  0.00            
ATOM   3557  R1  CHO   505      92.996 119.580  63.759  1.00  0.00            
ATOM   3558  R2  CHO   505      93.346 117.430  62.109  1.00  0.00            
ATOM   3559  R3  CHO   505      92.646 119.180  60.159  1.00  0.00            
ATOM   3560  R4  CHO   505      94.396 117.280  58.859  1.00  0.00            
ATOM   3561  R5  CHO   505      94.646 119.430  58.859  1.00  0.00            
ATOM   3562  C1  CHO   505      94.346 118.830  55.109  1.00  0.00           C
ATOM   3563  C2  CHO   505      97.446 119.830  51.959  1.00  0.00           C
ATOM   3564  ROH CHO   506       7.146 214.080  69.509  1.00  0.00            
ATOM   3565  R1  CHO   506       6.846 215.580  67.159  1.00  0.00            
ATOM   3566  R2  CHO   506       7.096 218.330  67.109  1.00  0.00            
ATOM   3567  R3  CHO   506       8.946 217.780  65.159  1.00  0.00            
ATOM   3568  R4  CHO   506       7.596 220.280  64.259  1.00  0.00            
ATOM   3569  R5  CHO   506       7.796 218.430  63.109  1.00  0.00            
ATOM   3570  C1  CHO   506       9.546 220.880  60.809  1.00  0.00           C
ATOM   3571  C2  CHO   506       9.546 224.280  58.359  1.00  0.00           C
ATOM   3572  ROH CHO   507      41.946 159.830  47.959  1.00  0.00            
ATOM   3573  R1  CHO   507      43.696 160.330  45.759  1.00  0.00            
ATOM   3574  R2  CHO   507      46.046 158.880  45.409  1.00  0.00            
ATOM   3575  R3  CHO   507      44.996 158.430  42.909  1.00  0.00            
ATOM   3576  R4  CHO   507      47.896 158.580  42.459  1.00  0.00            
ATOM   3577  R5  CHO   507      46.346 159.730  41.459  1.00  0.00            
ATOM   3578  C1  CHO   507      47.946 157.980  38.459  1.00  0.00           C
ATOM   3579  C2  CHO   507      47.246 158.280  35.109  1.00  0.00           C
ATOM   3580  ROH CHO   508     207.796 109.130  69.209  1.00  0.00            
ATOM   3581  R1  CHO   508     208.896 109.330  66.609  1.00  0.00            
ATOM   3582  R2  CHO   508     207.496 108.530  64.359  1.00  0.00            
ATOM   3583  R3  CHO   508     207.996 111.030  63.509  1.00  0.00            
ATOM   3584  R4  CHO   508     206.996 109.680  61.109  1.00  0.00            
ATOM   3585  R5  CHO   508     208.846 110.780  61.259  1.00  0.00            
ATOM   3586  C1  CHO   508     207.196 112.730  58.459  1.00  0.00           C
ATOM   3587  C2  CHO   508     208.396 112.330  55.809  1.00  0.00           C
ATOM   3588  ROH CHO   509      11.596  77.980  36.309  1.00  0.00            
ATOM   3589  R1  CHO   509      12.396  77.430  38.959  1.00  0.00            
ATOM   3590  R2  CHO   509      12.946  79.430  40.759  1.00  0.00            
ATOM   3591  R3  CHO   509      11.146  78.130  42.309  1.00  0.00            
ATOM   3592  R4  CHO   509      12.896  79.380  44.209  1.00  0.00            
ATOM   3593  R5  CHO   509      12.396  77.280  44.159  1.00  0.00            
ATOM   3594  C1  CHO   509      11.196  78.130  47.659  1.00  0.00           C
ATOM   3595  C2  CHO   509       9.296  77.880  51.159  1.00  0.00           C
ATOM   3596  ROH CHO   510     152.546  -1.220  62.809  1.00  0.00            
ATOM   3597  R1  CHO   510     151.096  -0.170  60.609  1.00  0.00            
ATOM   3598  R2  CHO   510     152.296   1.180  58.509  1.00  0.00            
ATOM   3599  R3  CHO   510     150.946  -0.670  57.009  1.00  0.00            
ATOM   3600  R4  CHO   510     151.146   1.730  55.309  1.00  0.00            
ATOM   3601  R5  CHO   510     149.346   0.630  55.809  1.00  0.00            
ATOM   3602  C1  CHO   510     149.246   0.330  52.009  1.00  0.00           C
ATOM   3603  C2  CHO   510     149.046   3.530  50.209  1.00  0.00           C
ATOM   3604  ROH CHO   511     193.146  26.180  56.359  1.00  0.00            
ATOM   3605  R1  CHO   511     193.346  28.730  57.559  1.00  0.00            
ATOM   3606  R2  CHO   511     191.896  30.930  56.709  1.00  0.00            
ATOM   3607  R3  CHO   511     191.096  31.030  59.309  1.00  0.00            
ATOM   3608  R4  CHO   511     190.796  33.780  58.309  1.00  0.00            
ATOM   3609  R5  CHO   511     191.896  33.130  60.059  1.00  0.00            
ATOM   3610  C1  CHO   511     189.396  35.530  61.709  1.00  0.00           C
ATOM   3611  C2  CHO   511     188.446  35.680  65.459  1.00  0.00           C
ATOM   3612  ROH CHO   512      66.346 159.680  30.459  1.00  0.00            
ATOM   3613  R1  CHO   512      66.796 159.130  33.209  1.00  0.00            
ATOM   3614  R2  CHO   512      68.146 160.880  34.859  1.00  0.00            
ATOM   3615  R3  CHO   512      65.946 160.630  36.359  1.00  0.00            
ATOM   3616  R4  CHO   512      67.646 162.530  37.809  1.00  0.00            
ATOM   3617  R5  CHO   512      66.746 160.680  38.609  1.00  0.00            
ATOM   3618  C1  CHO   512      65.246 163.280  41.009  1.00  0.00           C
ATOM   3619  C2  CHO   512      64.646 161.330  43.209  1.00  0.00           C
ATOM   3620  ROH CHO   513      20.246 138.430  66.909  1.00  0.00            
ATOM   3621  R1  CHO   513      20.546 137.630  64.209  1.00  0.00            
ATOM   3622  R2  CHO   513      18.696 138.280  62.259  1.00  0.00            
ATOM   3623  R3  CHO   513      20.896 139.330  61.009  1.00  0.00            
ATOM   3624  R4  CHO   513      19.196 138.280  58.859  1.00  0.00            
ATOM   3625  R5  CHO   513      21.296 137.780  59.209  1.00  0.00            
ATOM   3626  C1  CHO   513      21.546 139.230  55.659  1.00  0.00           C
ATOM   3627  C2  CHO   513      22.196 137.480  53.059  1.00  0.00           C
ATOM   3628  ROH CHO   514      41.046  25.680  72.459  1.00  0.00            
ATOM   3629  R1  CHO   514      40.046  25.130  69.859  1.00  0.00            
ATOM   3630  R2  CHO   514      38.446  26.930  68.509  1.00  0.00            
ATOM   3631  R3  CHO   514      40.296  26.630  66.559  1.00  0.00            
ATOM   3632  R4  CHO   514      38.146  28.180  65.259  1.00  0.00            
ATOM   3633  R5  CHO   514      39.046  26.280  64.559  1.00  0.00            
ATOM   3634  C1  CHO   514      39.746  28.580  61.559  1.00  0.00           C
ATOM   3635  C2  CHO   514      37.896  29.130  57.759  1.00  0.00           C
ATOM   3636  ROH CHO   515      82.796  64.630  58.759  1.00  0.00            
ATOM   3637  R1  CHO   515      82.096  63.030  61.009  1.00  0.00            
ATOM   3638  R2  CHO   515      83.946  62.080  62.809  1.00  0.00            
ATOM   3639  R3  CHO   515      82.296  63.280  64.609  1.00  0.00            
ATOM   3640  R4  CHO   515      83.696  61.180  66.109  1.00  0.00            
ATOM   3641  R5  CHO   515      81.546  61.480  66.009  1.00  0.00            
ATOM   3642  C1  CHO   515      81.996  61.830  69.759  1.00  0.00           C
ATOM   3643  C2  CHO   515      80.796  63.180  73.259  1.00  0.00           C
ATOM   3644  ROH CHO   516     198.196  18.580  57.459  1.00  0.00            
ATOM   3645  R1  CHO   516     198.846  16.830  55.359  1.00  0.00            
ATOM   3646  R2  CHO   516     196.946  15.380  53.909  1.00  0.00            
ATOM   3647  R3  CHO   516     198.146  16.530  51.809  1.00  0.00            
ATOM   3648  R4  CHO   516     197.346  13.880  50.859  1.00  0.00            
ATOM   3649  R5  CHO   516     199.346  14.780  50.759  1.00  0.00            
ATOM   3650  C1  CHO   516     198.746  14.080  47.059  1.00  0.00           C
ATOM   3651  C2  CHO   516     198.346  10.130  44.559  1.00  0.00           C
ATOM   3652  ROH CHO   517     104.346   9.830  70.059  1.00  0.00            
ATOM   3653  R1  CHO   517     102.496  10.580  68.109  1.00  0.00            
ATOM   3654  R2  CHO   517     103.246  11.380  65.559  1.00  0.00            
ATOM   3655  R3  CHO   517     101.546   9.430  64.759  1.00  0.00            
ATOM   3656  R4  CHO   517     102.346  10.780  62.309  1.00  0.00            
ATOM   3657  R5  CHO   517     100.296  10.430  63.009  1.00  0.00            
ATOM   3658  C1  CHO   517     100.196   8.580  59.659  1.00  0.00           C
ATOM   3659  C2  CHO   517      98.146   8.480  56.659  1.00  0.00           C
ATOM   3660  ROH CHO   518      21.096  17.830  57.659  1.00  0.00            
ATOM   3661  R1  CHO   518      21.146  17.330  60.459  1.00  0.00            
ATOM   3662  R2  CHO   518      23.146  18.330  62.109  1.00  0.00            
ATOM   3663  R3  CHO   518      21.096  19.380  63.509  1.00  0.00            
ATOM   3664  R4  CHO   518      23.246  19.080  65.459  1.00  0.00            
ATOM   3665  R5  CHO   518      21.196  18.280  65.609  1.00  0.00            
ATOM   3666  C1  CHO   518      21.296  20.480  68.759  1.00  0.00           C
ATOM   3667  C2  CHO   518      23.546  19.580  71.959  1.00  0.00           C
ATOM   3668  ROH CHO   519     205.146  30.830  54.509  1.00  0.00            
ATOM   3669  R1  CHO   519     206.396  30.680  57.059  1.00  0.00            
ATOM   3670  R2  CHO   519     207.496  32.880  58.259  1.00  0.00            
ATOM   3671  R3  CHO   519     205.846  32.230  60.309  1.00  0.00            
ATOM   3672  R4  CHO   519     207.896  33.980  61.509  1.00  0.00            
ATOM   3673  R5  CHO   519     207.296  31.980  62.159  1.00  0.00            
ATOM   3674  C1  CHO   519     206.546  33.930  65.359  1.00  0.00           C
ATOM   3675  C2  CHO   519     206.546  33.580  69.259  1.00  0.00           C
ATOM   3676  ROH CHO   520     170.496 104.180  68.659  1.00  0.00            
ATOM   3677  R1  CHO   520     168.446 102.780  67.309  1.00  0.00            
ATOM   3678  R2  CHO   520     166.196 104.080  66.259  1.00  0.00            
ATOM   3679  R3  CHO   520     166.996 102.830  63.959  1.00  0.00            
ATOM   3680  R4  CHO   520     164.296 103.930  63.409  1.00  0.00            
ATOM   3681  R5  CHO   520     164.946 101.830  63.159  1.00  0.00            
ATOM   3682  C1  CHO   520     163.896 102.630  59.559  1.00  0.00           C
ATOM   3683  C2  CHO   520     163.496 106.280  58.159  1.00  0.00           C
ATOM   3684  ROH CHO   521      54.346  73.880  69.209  1.00  0.00            
ATOM   3685  R1  CHO   521      53.946  72.880  66.609  1.00  0.00            
ATOM   3686  R2  CHO   521      53.296  74.480  64.459  1.00  0.00            
ATOM   3687  R3  CHO   521      55.496  73.330  63.309  1.00  0.00            
ATOM   3688  R4  CHO   521      53.546  73.580  61.109  1.00  0.00            
ATOM   3689  R5  CHO   521      54.596  71.780  61.759  1.00  0.00            
ATOM   3690  C1  CHO   521      55.796  71.980  58.109  1.00  0.00           C
ATOM   3691  C2  CHO   521      55.296  70.780  55.009  1.00  0.00           C
ATOM   3692  ROH CHO   522     126.646  81.230  58.209  1.00  0.00            
ATOM   3693  R1  CHO   522     125.646  79.930  55.909  1.00  0.00            
ATOM   3694  R2  CHO   522     125.746  81.080  53.409  1.00  0.00            
ATOM   3695  R3  CHO   522     127.046  78.780  52.709  1.00  0.00            
ATOM   3696  R4  CHO   522     125.596  79.530  50.309  1.00  0.00            
ATOM   3697  R5  CHO   522     125.496  77.630  51.309  1.00  0.00            
ATOM   3698  C1  CHO   522     126.696  76.480  47.859  1.00  0.00           C
ATOM   3699  C2  CHO   522     128.046  76.730  44.709  1.00  0.00           C
ATOM   3700  ROH CHO   523      15.196 134.030  58.809  1.00  0.00            
ATOM   3701  R1  CHO   523      14.746 136.780  59.359  1.00  0.00            
ATOM   3702  R2  CHO   523      12.346 137.730  60.359  1.00  0.00            
ATOM   3703  R3  CHO   523      13.946 138.780  62.259  1.00  0.00            
ATOM   3704  R4  CHO   523      11.246 139.580  63.009  1.00  0.00            
ATOM   3705  R5  CHO   523      12.946 140.880  62.759  1.00  0.00            
ATOM   3706  C1  CHO   523      12.046 141.680  66.409  1.00  0.00           C
ATOM   3707  C2  CHO   523      11.746 141.880  70.159  1.00  0.00           C
ATOM   3708  ROH CHO   524     164.396 189.130  40.609  1.00  0.00            
ATOM   3709  R1  CHO   524     162.596 188.030  42.509  1.00  0.00            
ATOM   3710  R2  CHO   524     163.246 187.880  45.209  1.00  0.00            
ATOM   3711  R3  CHO   524     160.896 189.180  45.509  1.00  0.00            
ATOM   3712  R4  CHO   524     160.996 187.280  47.709  1.00  0.00            
ATOM   3713  R5  CHO   524     159.396 187.480  46.259  1.00  0.00            
ATOM   3714  C1  CHO   524     157.446 188.130  49.459  1.00  0.00           C
ATOM   3715  C2  CHO   524     154.096 188.780  49.759  1.00  0.00           C
ATOM   3716  ROH CHO   525     149.796 146.630  53.359  1.00  0.00            
ATOM   3717  R1  CHO   525     150.046 147.630  56.009  1.00  0.00            
ATOM   3718  R2  CHO   525     148.096 149.080  57.259  1.00  0.00            
ATOM   3719  R3  CHO   525     148.296 147.180  59.159  1.00  0.00            
ATOM   3720  R4  CHO   525     146.746 149.330  60.409  1.00  0.00            
ATOM   3721  R5  CHO   525     148.546 148.430  61.209  1.00  0.00            
ATOM   3722  C1  CHO   525     146.146 147.680  64.059  1.00  0.00           C
ATOM   3723  C2  CHO   525     144.396 150.680  65.859  1.00  0.00           C
ATOM   3724  ROH CHO   526     202.896  54.830  38.009  1.00  0.00            
ATOM   3725  R1  CHO   526     204.996  55.330  39.859  1.00  0.00            
ATOM   3726  R2  CHO   526     204.496  55.680  42.559  1.00  0.00            
ATOM   3727  R3  CHO   526     206.346  53.680  42.809  1.00  0.00            
ATOM   3728  R4  CHO   526     206.446  55.080  45.359  1.00  0.00            
ATOM   3729  R5  CHO   526     208.146  54.680  44.059  1.00  0.00            
ATOM   3730  C1  CHO   526     209.296  52.880  47.259  1.00  0.00           C
ATOM   3731  C2  CHO   526     211.546  51.680  50.409  1.00  0.00           C
ATOM   3732  ROH CHO   527     205.846 149.030  53.259  1.00  0.00            
ATOM   3733  R1  CHO   527     204.946 147.080  51.409  1.00  0.00            
ATOM   3734  R2  CHO   527     204.146 147.780  48.859  1.00  0.00            
ATOM   3735  R3  CHO   527     205.996 145.930  48.109  1.00  0.00            
ATOM   3736  R4  CHO   527     204.146 146.130  45.809  1.00  0.00            
ATOM   3737  R5  CHO   527     204.746 144.280  46.909  1.00  0.00            
ATOM   3738  C1  CHO   527     205.946 143.380  43.359  1.00  0.00           C
ATOM   3739  C2  CHO   527     207.896 144.430  39.609  1.00  0.00           C
ATOM   3740  ROH CHO   528      92.146 149.330  50.459  1.00  0.00            
ATOM   3741  R1  CHO   528      90.796 148.330  52.759  1.00  0.00            
ATOM   3742  R2  CHO   528      91.996 148.130  55.209  1.00  0.00            
ATOM   3743  R3  CHO   528      89.846 149.580  56.059  1.00  0.00            
ATOM   3744  R4  CHO   528      90.596 147.980  58.359  1.00  0.00            
ATOM   3745  R5  CHO   528      88.646 148.080  57.459  1.00  0.00            
ATOM   3746  C1  CHO   528      87.746 149.280  60.959  1.00  0.00           C
ATOM   3747  C2  CHO   528      87.446 150.130  64.209  1.00  0.00           C
ATOM   3748  ROH CHO   529       8.196 143.480  65.759  1.00  0.00            
ATOM   3749  R1  CHO   529       7.746 144.030  63.059  1.00  0.00            
ATOM   3750  R2  CHO   529       9.746 144.230  61.159  1.00  0.00            
ATOM   3751  R3  CHO   529       8.296 142.330  59.859  1.00  0.00            
ATOM   3752  R4  CHO   529      11.096 141.880  59.009  1.00  0.00            
ATOM   3753  R5  CHO   529       9.346 142.180  57.709  1.00  0.00            
ATOM   3754  C1  CHO   529      10.496 138.730  56.509  1.00  0.00           C
ATOM   3755  C2  CHO   529      12.496 136.830  54.259  1.00  0.00           C
ATOM   3756  ROH CHO   530     208.346 105.830  47.409  1.00  0.00            
ATOM   3757  R1  CHO   530     209.146 104.030  45.359  1.00  0.00            
ATOM   3758  R2  CHO   530     210.496 104.830  43.109  1.00  0.00            
ATOM   3759  R3  CHO   530     212.296 102.930  43.859  1.00  0.00            
ATOM   3760  R4  CHO   530     212.646 103.180  40.959  1.00  0.00            
ATOM   3761  R5  CHO   530     212.246 101.330  42.059  1.00  0.00            
ATOM   3762  C1  CHO   530     215.546 100.380  40.409  1.00  0.00           C
ATOM   3763  C2  CHO   530     218.346  98.080  37.209  1.00  0.00           C
ATOM   3764  ROH CHO   531      46.246 163.680  43.259  1.00  0.00            
ATOM   3765  R1  CHO   531      48.946 163.980  42.559  1.00  0.00            
ATOM   3766  R2  CHO   531      50.096 162.680  40.359  1.00  0.00            
ATOM   3767  R3  CHO   531      50.796 165.230  39.659  1.00  0.00            
ATOM   3768  R4  CHO   531      52.096 163.480  37.709  1.00  0.00            
ATOM   3769  R5  CHO   531      53.046 165.030  38.909  1.00  0.00            
ATOM   3770  C1  CHO   531      53.946 166.280  35.459  1.00  0.00           C
ATOM   3771  C2  CHO   531      53.846 165.780  32.559  1.00  0.00           C
ATOM   3772  ROH CHO   532      66.246 130.830  54.809  1.00  0.00            
ATOM   3773  R1  CHO   532      65.346 131.730  57.359  1.00  0.00            
ATOM   3774  R2  CHO   532      63.696 130.230  59.009  1.00  0.00            
ATOM   3775  R3  CHO   532      65.696 130.630  60.809  1.00  0.00            
ATOM   3776  R4  CHO   532      63.296 130.180  62.409  1.00  0.00            
ATOM   3777  R5  CHO   532      64.646 131.880  62.559  1.00  0.00            
ATOM   3778  C1  CHO   532      64.896 130.530  66.109  1.00  0.00           C
ATOM   3779  C2  CHO   532      62.146 129.480  69.159  1.00  0.00           C
ATOM   3780  ROH CHO   533      73.296 205.380  46.459  1.00  0.00            
ATOM   3781  R1  CHO   533      72.596 206.380  43.909  1.00  0.00            
ATOM   3782  R2  CHO   533      70.446 205.430  42.459  1.00  0.00            
ATOM   3783  R3  CHO   533      69.696 208.030  42.409  1.00  0.00            
ATOM   3784  R4  CHO   533      67.796 206.730  40.659  1.00  0.00            
ATOM   3785  R5  CHO   533      68.996 208.480  40.159  1.00  0.00            
ATOM   3786  C1  CHO   533      65.546 209.930  39.609  1.00  0.00           C
ATOM   3787  C2  CHO   533      65.096 209.930  36.709  1.00  0.00           C
ATOM   3788  ROH CHO   534     118.446 145.730  54.109  1.00  0.00            
ATOM   3789  R1  CHO   534     119.546 143.680  55.759  1.00  0.00            
ATOM   3790  R2  CHO   534     122.246 143.280  56.059  1.00  0.00            
ATOM   3791  R3  CHO   534     121.646 143.480  58.709  1.00  0.00            
ATOM   3792  R4  CHO   534     124.546 143.130  58.659  1.00  0.00            
ATOM   3793  R5  CHO   534     123.146 141.930  59.759  1.00  0.00            
ATOM   3794  C1  CHO   534     125.296 143.230  62.609  1.00  0.00           C
ATOM   3795  C2  CHO   534     124.246 140.730  66.059  1.00  0.00           C
ATOM   3796  ROH CHO   535     161.346 217.480  48.559  1.00  0.00            
ATOM   3797  R1  CHO   535     161.196 218.480  45.909  1.00  0.00            
ATOM   3798  R2  CHO   535     161.346 216.830  43.709  1.00  0.00            
ATOM   3799  R3  CHO   535     158.946 218.030  43.059  1.00  0.00            
ATOM   3800  R4  CHO   535     159.896 216.830  40.559  1.00  0.00            
ATOM   3801  R5  CHO   535     159.346 218.930  40.859  1.00  0.00            
ATOM   3802  C1  CHO   535     156.896 217.930  38.109  1.00  0.00           C
ATOM   3803  C2  CHO   535     154.646 217.030  34.209  1.00  0.00           C
ATOM   3804  ROH CHO   536     192.346  81.280  51.559  1.00  0.00            
ATOM   3805  R1  CHO   536     190.346  80.630  49.659  1.00  0.00            
ATOM   3806  R2  CHO   536     190.896  80.330  46.959  1.00  0.00            
ATOM   3807  R3  CHO   536     189.696  77.930  47.309  1.00  0.00            
ATOM   3808  R4  CHO   536     189.896  78.280  44.409  1.00  0.00            
ATOM   3809  R5  CHO   536     188.096  77.830  45.509  1.00  0.00            
ATOM   3810  C1  CHO   536     188.196  74.780  43.209  1.00  0.00           C
ATOM   3811  C2  CHO   536     188.246  74.980  39.309  1.00  0.00           C
ATOM   3812  ROH CHO   537      38.146 177.230  48.459  1.00  0.00            
ATOM   3813  R1  CHO   537      37.246 177.430  45.759  1.00  0.00            
ATOM   3814  R2  CHO   537      38.246 179.380  44.059  1.00  0.00            
ATOM   3815  R3  CHO   537      38.746 177.230  42.459  1.00  0.00            
ATOM   3816  R4  CHO   537      37.646 179.230  40.659  1.00  0.00            
ATOM   3817  R5  CHO   537      36.946 177.180  40.909  1.00  0.00            
ATOM   3818  C1  CHO   537      37.796 177.130  37.209  1.00  0.00           C
ATOM   3819  C2  CHO   537      38.846 178.530  33.059  1.00  0.00           C
ATOM   3820  ROH CHO   538      87.696 134.880  63.159  1.00  0.00            
ATOM   3821  R1  CHO   538      85.796 136.730  64.209  1.00  0.00            
ATOM   3822  R2  CHO   538      86.296 139.480  64.259  1.00  0.00            
ATOM   3823  R3  CHO   538      83.896 139.580  62.959  1.00  0.00            
ATOM   3824  R4  CHO   538      83.796 141.780  64.859  1.00  0.00            
ATOM   3825  R5  CHO   538      82.296 140.180  64.659  1.00  0.00            
ATOM   3826  C1  CHO   538      80.096 143.180  64.009  1.00  0.00           C
ATOM   3827  C2  CHO   538      77.796 144.330  67.709  1.00  0.00           C
ATOM   3828  ROH CHO   539     132.896  44.280  42.809  1.00  0.00            
ATOM   3829  R1  CHO   539     133.796  43.230  45.309  1.00  0.00            
ATOM   3830  R2  CHO   539     132.996  44.280  47.709  1.00  0.00            
ATOM   3831  R3  CHO   539     132.246  41.730  48.209  1.00  0.00            
ATOM   3832  R4  CHO   539     132.596  42.930  50.859  1.00  0.00            
ATOM   3833  R5  CHO   539     133.546  41.080  50.159  1.00  0.00            
ATOM   3834  C1  CHO   539     131.696  39.730  53.159  1.00  0.00           C
ATOM   3835  C2  CHO   539     131.746  42.130  56.209  1.00  0.00           C
ATOM   3836  ROH CHO   540     221.346  68.380  67.659  1.00  0.00            
ATOM   3837  R1  CHO   540     219.446  68.880  65.609  1.00  0.00            
ATOM   3838  R2  CHO   540     220.146  70.130  63.259  1.00  0.00            
ATOM   3839  R3  CHO   540     219.046  67.930  62.109  1.00  0.00            
ATOM   3840  R4  CHO   540     219.996  69.480  59.859  1.00  0.00            
ATOM   3841  R5  CHO   540     217.996  68.730  60.109  1.00  0.00            
ATOM   3842  C1  CHO   540     218.896  67.030  56.809  1.00  0.00           C
ATOM   3843  C2  CHO   540     217.546  67.730  53.009  1.00  0.00           C
ATOM   3844  ROH CHO   541      30.846  47.380  40.459  1.00  0.00            
ATOM   3845  R1  CHO   541      30.446  46.530  43.109  1.00  0.00            
ATOM   3846  R2  CHO   541      32.096  47.280  45.159  1.00  0.00            
ATOM   3847  R3  CHO   541      29.796  48.180  46.309  1.00  0.00            
ATOM   3848  R4  CHO   541      31.446  47.280  48.559  1.00  0.00            
ATOM   3849  R5  CHO   541      29.396  46.630  48.109  1.00  0.00            
ATOM   3850  C1  CHO   541      28.946  48.130  51.609  1.00  0.00           C
ATOM   3851  C2  CHO   541      28.646  50.780  55.209  1.00  0.00           C
ATOM   3852  ROH CHO   542     171.896 183.280  40.259  1.00  0.00            
ATOM   3853  R1  CHO   542     172.996 183.980  42.759  1.00  0.00            
ATOM   3854  R2  CHO   542     172.246 186.280  44.109  1.00  0.00            
ATOM   3855  R3  CHO   542     171.746 184.480  46.109  1.00  0.00            
ATOM   3856  R4  CHO   542     171.446 187.130  47.359  1.00  0.00            
ATOM   3857  R5  CHO   542     172.696 185.530  48.059  1.00  0.00            
ATOM   3858  C1  CHO   542     170.496 185.980  51.159  1.00  0.00           C
ATOM   3859  C2  CHO   542     168.446 185.680  54.959  1.00  0.00           C
ATOM   3860  ROH CHO   543      41.496  55.430  60.959  1.00  0.00            
ATOM   3861  R1  CHO   543      41.996  54.680  63.659  1.00  0.00            
ATOM   3862  R2  CHO   543      40.146  55.030  65.659  1.00  0.00            
ATOM   3863  R3  CHO   543      40.496  52.380  66.059  1.00  0.00            
ATOM   3864  R4  CHO   543      39.446  53.430  68.609  1.00  0.00            
ATOM   3865  R5  CHO   543      41.246  52.280  68.309  1.00  0.00            
ATOM   3866  C1  CHO   543      39.396  49.980  70.709  1.00  0.00           C
ATOM   3867  C2  CHO   543      38.946  51.380  74.109  1.00  0.00           C
ATOM   3868  ROH CHO   544     226.646  95.980  70.959  1.00  0.00            
ATOM   3869  R1  CHO   544     227.346  97.030  68.409  1.00  0.00            
ATOM   3870  R2  CHO   544     228.946  95.630  66.609  1.00  0.00            
ATOM   3871  R3  CHO   544     226.846  96.080  64.959  1.00  0.00            
ATOM   3872  R4  CHO   544     229.046  95.230  63.209  1.00  0.00            
ATOM   3873  R5  CHO   544     227.846  97.080  63.009  1.00  0.00            
ATOM   3874  C1  CHO   544     227.146  95.480  59.609  1.00  0.00           C
ATOM   3875  C2  CHO   544     226.096  93.180  56.559  1.00  0.00           C
ATOM   3876  ROH CHO   545     115.246 152.930  61.759  1.00  0.00            
ATOM   3877  R1  CHO   545     114.246 155.580  61.959  1.00  0.00            
ATOM   3878  R2  CHO   545     113.046 156.880  59.859  1.00  0.00            
ATOM   3879  R3  CHO   545     111.046 157.230  61.609  1.00  0.00            
ATOM   3880  R4  CHO   545     110.546 159.230  59.509  1.00  0.00            
ATOM   3881  R5  CHO   545     110.696 159.630  61.659  1.00  0.00            
ATOM   3882  C1  CHO   545     107.196 160.930  61.009  1.00  0.00           C
ATOM   3883  C2  CHO   545     106.146 163.680  58.359  1.00  0.00           C
ATOM   3884  ROH CHO   546      18.746  40.030  73.959  1.00  0.00            
ATOM   3885  R1  CHO   546      19.896  38.680  71.759  1.00  0.00            
ATOM   3886  R2  CHO   546      18.346  37.280  69.959  1.00  0.00            
ATOM   3887  R3  CHO   546      19.646  38.880  68.109  1.00  0.00            
ATOM   3888  R4  CHO   546      18.146  36.930  66.509  1.00  0.00            
ATOM   3889  R5  CHO   546      20.246  37.380  66.359  1.00  0.00            
ATOM   3890  C1  CHO   546      19.196  38.230  62.809  1.00  0.00           C
ATOM   3891  C2  CHO   546      18.246  37.130  58.709  1.00  0.00           C
ATOM   3892  ROH CHO   547      22.146 171.480  32.159  1.00  0.00            
ATOM   3893  R1  CHO   547      21.896 169.780  34.459  1.00  0.00            
ATOM   3894  R2  CHO   547      24.046 169.230  36.109  1.00  0.00            
ATOM   3895  R3  CHO   547      22.296 170.130  38.009  1.00  0.00            
ATOM   3896  R4  CHO   547      24.246 168.480  39.459  1.00  0.00            
ATOM   3897  R5  CHO   547      22.046 168.280  39.509  1.00  0.00            
ATOM   3898  C1  CHO   547      22.746 168.880  43.209  1.00  0.00           C
ATOM   3899  C2  CHO   547      24.196 169.280  46.359  1.00  0.00           C
ATOM   3900  ROH CHO   548     224.346 164.480  54.309  1.00  0.00            
ATOM   3901  R1  CHO   548     223.296 164.180  56.909  1.00  0.00            
ATOM   3902  R2  CHO   548     224.046 162.080  58.609  1.00  0.00            
ATOM   3903  R3  CHO   548     224.596 164.130  60.309  1.00  0.00            
ATOM   3904  R4  CHO   548     224.446 161.730  62.009  1.00  0.00            
ATOM   3905  R5  CHO   548     223.346 163.580  62.309  1.00  0.00            
ATOM   3906  C1  CHO   548     225.246 163.430  65.609  1.00  0.00           C
ATOM   3907  C2  CHO   548     225.296 160.780  68.459  1.00  0.00           C
ATOM   3908  ROH CHO   549       5.946 133.880  67.609  1.00  0.00            
ATOM   3909  R1  CHO   549       6.596 131.830  65.759  1.00  0.00            
ATOM   3910  R2  CHO   549       4.696 130.530  64.259  1.00  0.00            
ATOM   3911  R3  CHO   549       6.246 131.330  62.209  1.00  0.00            
ATOM   3912  R4  CHO   549       4.696 129.030  61.159  1.00  0.00            
ATOM   3913  R5  CHO   549       6.896 129.230  61.109  1.00  0.00            
ATOM   3914  C1  CHO   549       6.146 128.880  57.409  1.00  0.00           C
ATOM   3915  C2  CHO   549       2.846 126.480  55.959  1.00  0.00           C
ATOM   3916  ROH CHO   550      13.946  75.480  54.359  1.00  0.00            
ATOM   3917  R1  CHO   550      15.096  76.330  56.809  1.00  0.00            
ATOM   3918  R2  CHO   550      13.646  77.680  58.759  1.00  0.00            
ATOM   3919  R3  CHO   550      14.596  75.680  60.359  1.00  0.00            
ATOM   3920  R4  CHO   550      13.796  77.830  62.209  1.00  0.00            
ATOM   3921  R5  CHO   550      15.746  76.830  62.109  1.00  0.00            
ATOM   3922  C1  CHO   550      14.746  76.030  65.709  1.00  0.00           C
ATOM   3923  C2  CHO   550      15.146  74.480  69.409  1.00  0.00           C
ATOM   3924  ROH CHO   551     144.496  69.530  46.609  1.00  0.00            
ATOM   3925  R1  CHO   551     145.046  69.380  49.359  1.00  0.00            
ATOM   3926  R2  CHO   551     143.196  68.480  51.209  1.00  0.00            
ATOM   3927  R3  CHO   551     145.146  66.780  51.909  1.00  0.00            
ATOM   3928  R4  CHO   551     143.296  66.730  54.159  1.00  0.00            
ATOM   3929  R5  CHO   551     145.446  67.130  54.259  1.00  0.00            
ATOM   3930  C1  CHO   551     145.246  64.080  56.559  1.00  0.00           C
ATOM   3931  C2  CHO   551     144.996  60.730  59.259  1.00  0.00           C
ATOM   3932  ROH CHO   552     135.796  22.130  39.759  1.00  0.00            
ATOM   3933  R1  CHO   552     136.896  22.430  42.359  1.00  0.00            
ATOM   3934  R2  CHO   552     135.896  21.130  44.559  1.00  0.00            
ATOM   3935  R3  CHO   552     138.446  20.280  44.859  1.00  0.00            
ATOM   3936  R4  CHO   552     137.246  19.830  47.459  1.00  0.00            
ATOM   3937  R5  CHO   552     139.096  20.930  47.059  1.00  0.00            
ATOM   3938  C1  CHO   552     140.496  18.280  49.409  1.00  0.00           C
ATOM   3939  C2  CHO   552     141.796  16.880  52.309  1.00  0.00           C
ATOM   3940  ROH CHO   553     210.446 202.280  70.259  1.00  0.00            
ATOM   3941  R1  CHO   553     209.396 204.880  70.209  1.00  0.00            
ATOM   3942  R2  CHO   553     209.946 206.730  68.209  1.00  0.00            
ATOM   3943  R3  CHO   553     207.246 206.880  68.009  1.00  0.00            
ATOM   3944  R4  CHO   553     208.196 209.530  67.209  1.00  0.00            
ATOM   3945  R5  CHO   553     206.746 209.080  68.759  1.00  0.00            
ATOM   3946  C1  CHO   553     204.646 211.280  66.459  1.00  0.00           C
ATOM   3947  C2  CHO   553     202.946 214.580  68.059  1.00  0.00           C
ATOM   3948  ROH CHO   554     169.946  84.230  67.209  1.00  0.00            
ATOM   3949  R1  CHO   554     169.146  84.880  64.559  1.00  0.00            
ATOM   3950  R2  CHO   554     170.996  85.280  62.509  1.00  0.00            
ATOM   3951  R3  CHO   554     169.446  83.380  61.259  1.00  0.00            
ATOM   3952  R4  CHO   554     171.196  84.430  59.159  1.00  0.00            
ATOM   3953  R5  CHO   554     169.046  84.330  59.109  1.00  0.00            
ATOM   3954  C1  CHO   554     169.896  82.180  56.059  1.00  0.00           C
ATOM   3955  C2  CHO   554     167.946  84.930  54.259  1.00  0.00           C
ATOM   3956  ROH CHO   555     122.596 204.430  48.709  1.00  0.00            
ATOM   3957  R1  CHO   555     122.746 205.930  51.109  1.00  0.00            
ATOM   3958  R2  CHO   555     121.046 205.530  53.259  1.00  0.00            
ATOM   3959  R3  CHO   555     123.396 205.230  54.609  1.00  0.00            
ATOM   3960  R4  CHO   555     121.296 205.580  56.709  1.00  0.00            
ATOM   3961  R5  CHO   555     123.146 206.680  56.509  1.00  0.00            
ATOM   3962  C1  CHO   555     123.646 205.280  60.009  1.00  0.00           C
ATOM   3963  C2  CHO   555     123.096 205.830  64.309  1.00  0.00           C
ATOM   3964  ROH CHO   556     180.046 228.680  64.009  1.00  0.00            
ATOM   3965  R1  CHO   556     181.246 226.180  63.559  1.00  0.00            
ATOM   3966  R2  CHO   556     182.596 225.580  61.159  1.00  0.00            
ATOM   3967  R3  CHO   556     184.646 224.980  62.859  1.00  0.00            
ATOM   3968  R4  CHO   556     185.096 223.280  60.509  1.00  0.00            
ATOM   3969  R5  CHO   556     184.946 222.630  62.559  1.00  0.00            
ATOM   3970  C1  CHO   556     188.446 221.380  61.709  1.00  0.00           C
ATOM   3971  C2  CHO   556     192.846 222.380  62.059  1.00  0.00           C
ATOM   3972  ROH CHO   557      -1.954 176.480  39.459  1.00  0.00            
ATOM   3973  R1  CHO   557      -0.254 176.330  41.759  1.00  0.00            
ATOM   3974  R2  CHO   557       1.046 178.480  42.809  1.00  0.00            
ATOM   3975  R3  CHO   557      -0.204 177.730  45.109  1.00  0.00            
ATOM   3976  R4  CHO   557       2.446 178.680  45.959  1.00  0.00            
ATOM   3977  R5  CHO   557       1.546 176.730  46.409  1.00  0.00            
ATOM   3978  C1  CHO   557       2.096 178.030  49.909  1.00  0.00           C
ATOM   3979  C2  CHO   557       3.546 179.230  52.909  1.00  0.00           C
ATOM   3980  ROH CHO   558      74.596  81.780  46.509  1.00  0.00            
ATOM   3981  R1  CHO   558      76.546  83.130  44.959  1.00  0.00            
ATOM   3982  R2  CHO   558      79.246  83.080  45.509  1.00  0.00            
ATOM   3983  R3  CHO   558      79.446  82.180  42.959  1.00  0.00            
ATOM   3984  R4  CHO   558      82.096  83.280  43.559  1.00  0.00            
ATOM   3985  R5  CHO   558      80.846  83.830  41.859  1.00  0.00            
ATOM   3986  C1  CHO   558      83.946  82.580  40.009  1.00  0.00           C
ATOM   3987  C2  CHO   558      84.746  81.880  36.759  1.00  0.00           C
ATOM   3988  ROH CHO   559     108.646  34.680  74.209  1.00  0.00            
ATOM   3989  R1  CHO   559     107.846  33.630  71.709  1.00  0.00            
ATOM   3990  R2  CHO   559     109.296  34.080  69.409  1.00  0.00            
ATOM   3991  R3  CHO   559     109.296  31.380  69.259  1.00  0.00            
ATOM   3992  R4  CHO   559     109.896  32.280  66.509  1.00  0.00            
ATOM   3993  R5  CHO   559     108.296  30.930  67.109  1.00  0.00            
ATOM   3994  C1  CHO   559     110.196  28.630  64.709  1.00  0.00           C
ATOM   3995  C2  CHO   559     110.496  25.280  62.059  1.00  0.00           C
ATOM   3996  ROH CHO   560     221.346  87.930  54.309  1.00  0.00            
ATOM   3997  R1  CHO   560     220.746  87.980  51.509  1.00  0.00            
ATOM   3998  R2  CHO   560     220.646  90.280  50.059  1.00  0.00            
ATOM   3999  R3  CHO   560     222.446  89.030  48.459  1.00  0.00            
ATOM   4000  R4  CHO   560     221.296  91.080  46.759  1.00  0.00            
ATOM   4001  R5  CHO   560     221.446  88.930  46.309  1.00  0.00            
ATOM   4002  C1  CHO   560     223.346  90.330  43.359  1.00  0.00           C
ATOM   4003  C2  CHO   560     224.996  89.730  39.159  1.00  0.00           C
ATOM   4004  ROH CHO   561     211.746 148.480  70.909  1.00  0.00            
ATOM   4005  R1  CHO   561     211.196 151.230  70.509  1.00  0.00            
ATOM   4006  R2  CHO   561     211.596 153.130  72.459  1.00  0.00            
ATOM   4007  R3  CHO   561     213.146 154.330  70.509  1.00  0.00            
ATOM   4008  R4  CHO   561     212.946 156.330  72.659  1.00  0.00            
ATOM   4009  R5  CHO   561     212.446 156.630  70.559  1.00  0.00            
ATOM   4010  C1  CHO   561     215.196 159.280  71.009  1.00  0.00           C
ATOM   4011  C2  CHO   561     216.846 161.480  74.859  1.00  0.00           C
ATOM   4012  ROH CHO   562     172.346 182.280  52.109  1.00  0.00            
ATOM   4013  R1  CHO   562     173.746 181.030  50.009  1.00  0.00            
ATOM   4014  R2  CHO   562     172.596 179.180  48.359  1.00  0.00            
ATOM   4015  R3  CHO   562     173.496 180.830  46.409  1.00  0.00            
ATOM   4016  R4  CHO   562     172.646 178.430  44.959  1.00  0.00            
ATOM   4017  R5  CHO   562     174.596 179.380  44.859  1.00  0.00            
ATOM   4018  C1  CHO   562     173.546 179.580  41.159  1.00  0.00           C
ATOM   4019  C2  CHO   562     174.996 175.530  38.909  1.00  0.00           C
ATOM   4020  ROH CHO   563     191.196  43.180  38.909  1.00  0.00            
ATOM   4021  R1  CHO   563     191.996  43.430  41.609  1.00  0.00            
ATOM   4022  R2  CHO   563     191.746  45.830  43.009  1.00  0.00            
ATOM   4023  R3  CHO   563     190.396  44.280  44.759  1.00  0.00            
ATOM   4024  R4  CHO   563     190.496  46.880  46.059  1.00  0.00            
ATOM   4025  R5  CHO   563     191.146  45.030  46.909  1.00  0.00            
ATOM   4026  C1  CHO   563     188.496  46.080  49.459  1.00  0.00           C
ATOM   4027  C2  CHO   563     188.696  48.680  52.359  1.00  0.00           C
ATOM   4028  ROH CHO   564      19.196  87.580  38.309  1.00  0.00            
ATOM   4029  R1  CHO   564      18.896  89.130  40.659  1.00  0.00            
ATOM   4030  R2  CHO   564      16.896  88.630  42.509  1.00  0.00            
ATOM   4031  R3  CHO   564      18.946  88.480  44.259  1.00  0.00            
ATOM   4032  R4  CHO   564      16.696  87.430  45.709  1.00  0.00            
ATOM   4033  R5  CHO   564      17.996  88.980  46.359  1.00  0.00            
ATOM   4034  C1  CHO   564      18.496  86.530  49.209  1.00  0.00           C
ATOM   4035  C2  CHO   564      17.396  90.180  50.859  1.00  0.00           C
ATOM   4036  ROH CHO   565      94.796  91.130  65.859  1.00  0.00            
ATOM   4037  R1  CHO   565      95.096  88.530  64.859  1.00  0.00            
ATOM   4038  R2  CHO   565      93.296  86.480  65.459  1.00  0.00            
ATOM   4039  R3  CHO   565      93.196  86.230  62.759  1.00  0.00            
ATOM   4040  R4  CHO   565      93.146  83.480  63.759  1.00  0.00            
ATOM   4041  R5  CHO   565      94.496  84.280  62.309  1.00  0.00            
ATOM   4042  C1  CHO   565      92.896  81.530  60.259  1.00  0.00           C
ATOM   4043  C2  CHO   565      90.146  79.930  58.209  1.00  0.00           C
ATOM   4044  ROH CHO   566     182.446 124.830  58.559  1.00  0.00            
ATOM   4045  R1  CHO   566     180.596 124.580  56.409  1.00  0.00            
ATOM   4046  R2  CHO   566     179.646 126.780  55.009  1.00  0.00            
ATOM   4047  R3  CHO   566     180.596 125.380  52.859  1.00  0.00            
ATOM   4048  R4  CHO   566     179.096 127.630  51.709  1.00  0.00            
ATOM   4049  R5  CHO   566     178.796 125.480  51.259  1.00  0.00            
ATOM   4050  C1  CHO   566     179.596 126.780  47.759  1.00  0.00           C
ATOM   4051  C2  CHO   566     179.746 125.680  44.209  1.00  0.00           C
ATOM   4052  ROH CHO   567      39.996  54.180  52.909  1.00  0.00            
ATOM   4053  R1  CHO   567      39.196  53.880  50.209  1.00  0.00            
ATOM   4054  R2  CHO   567      36.846  54.980  49.209  1.00  0.00            
ATOM   4055  R3  CHO   567      38.546  56.080  47.409  1.00  0.00            
ATOM   4056  R4  CHO   567      36.096  55.530  45.909  1.00  0.00            
ATOM   4057  R5  CHO   567      38.096  54.880  45.359  1.00  0.00            
ATOM   4058  C1  CHO   567      37.246  56.880  42.259  1.00  0.00           C
ATOM   4059  C2  CHO   567      37.396  59.180  39.459  1.00  0.00           C
ATOM   4060  ROH CHO   568      51.346 221.580  70.409  1.00  0.00            
ATOM   4061  R1  CHO   568      51.996 221.680  67.659  1.00  0.00            
ATOM   4062  R2  CHO   568      50.146 222.430  65.759  1.00  0.00            
ATOM   4063  R3  CHO   568      52.096 224.180  65.059  1.00  0.00            
ATOM   4064  R4  CHO   568      50.996 223.230  62.509  1.00  0.00            
ATOM   4065  R5  CHO   568      53.096 223.230  63.059  1.00  0.00            
ATOM   4066  C1  CHO   568      53.296 225.430  59.959  1.00  0.00           C
ATOM   4067  C2  CHO   568      51.696 227.780  57.609  1.00  0.00           C
ATOM   4068  ROH CHO   569     128.046 110.730  60.659  1.00  0.00            
ATOM   4069  R1  CHO   569     127.146 109.930  58.109  1.00  0.00            
ATOM   4070  R2  CHO   569     125.496 111.480  56.559  1.00  0.00            
ATOM   4071  R3  CHO   569     127.446 111.130  54.709  1.00  0.00            
ATOM   4072  R4  CHO   569     125.146 112.130  53.159  1.00  0.00            
ATOM   4073  R5  CHO   569     126.296 110.330  52.759  1.00  0.00            
ATOM   4074  C1  CHO   569     126.796 112.180  49.459  1.00  0.00           C
ATOM   4075  C2  CHO   569     126.796 111.080  45.709  1.00  0.00           C
ATOM   4076  ROH CHO   570      96.646  30.080  56.659  1.00  0.00            
ATOM   4077  R1  CHO   570      95.996  29.230  54.009  1.00  0.00            
ATOM   4078  R2  CHO   570      94.096  30.530  52.509  1.00  0.00            
ATOM   4079  R3  CHO   570      96.096  30.680  50.659  1.00  0.00            
ATOM   4080  R4  CHO   570      93.646  30.730  49.059  1.00  0.00            
ATOM   4081  R5  CHO   570      95.346  29.330  48.859  1.00  0.00            
ATOM   4082  C1  CHO   570      95.296  30.880  45.359  1.00  0.00           C
ATOM   4083  C2  CHO   570      94.346  30.880  41.059  1.00  0.00           C
ATOM   4084  ROH CHO   571      36.546 102.080  57.259  1.00  0.00            
ATOM   4085  R1  CHO   571      38.246 102.480  59.459  1.00  0.00            
ATOM   4086  R2  CHO   571      37.996 104.630  61.159  1.00  0.00            
ATOM   4087  R3  CHO   571      37.946 102.730  63.109  1.00  0.00            
ATOM   4088  R4  CHO   571      38.796 105.130  64.509  1.00  0.00            
ATOM   4089  R5  CHO   571      39.796 103.230  64.509  1.00  0.00            
ATOM   4090  C1  CHO   571      39.196 103.630  68.209  1.00  0.00           C
ATOM   4091  C2  CHO   571      41.146 106.130  70.709  1.00  0.00           C
ATOM   4092  ROH CHO   572     122.096  13.080  56.309  1.00  0.00            
ATOM   4093  R1  CHO   572     123.596  12.080  58.459  1.00  0.00            
ATOM   4094  R2  CHO   572     124.796  13.730  60.309  1.00  0.00            
ATOM   4095  R3  CHO   572     123.396  12.280  62.109  1.00  0.00            
ATOM   4096  R4  CHO   572     125.896  12.930  63.509  1.00  0.00            
ATOM   4097  R5  CHO   572     125.046  10.930  63.259  1.00  0.00            
ATOM   4098  C1  CHO   572     125.196  11.130  67.059  1.00  0.00           C
ATOM   4099  C2  CHO   572     125.246  10.830  70.909  1.00  0.00           C
ATOM   4100  ROH CHO   573     106.646 124.080  39.609  1.00  0.00            
ATOM   4101  R1  CHO   573     106.196 125.830  41.809  1.00  0.00            
ATOM   4102  R2  CHO   573     103.696 126.030  43.009  1.00  0.00            
ATOM   4103  R3  CHO   573     105.096 125.430  45.259  1.00  0.00            
ATOM   4104  R4  CHO   573     102.496 126.430  46.209  1.00  0.00            
ATOM   4105  R5  CHO   573     104.496 127.180  46.809  1.00  0.00            
ATOM   4106  C1  CHO   573     103.146 126.080  50.209  1.00  0.00           C
ATOM   4107  C2  CHO   573     101.446 122.980  51.909  1.00  0.00           C
ATOM   4108  ROH CHO   574     214.246 100.280  35.309  1.00  0.00            
ATOM   4109  R1  CHO   574     211.696 101.130  36.109  1.00  0.00            
ATOM   4110  R2  CHO   574     209.596 101.480  34.309  1.00  0.00            
ATOM   4111  R3  CHO   574     208.296  99.780  36.009  1.00  0.00            
ATOM   4112  R4  CHO   574     206.146 101.280  34.659  1.00  0.00            
ATOM   4113  R5  CHO   574     206.396 101.080  36.759  1.00  0.00            
ATOM   4114  C1  CHO   574     202.946  99.580  36.359  1.00  0.00           C
ATOM   4115  C2  CHO   574     200.846 101.630  34.359  1.00  0.00           C
ATOM   4116  ROH CHO   575     122.246  89.180  58.959  1.00  0.00            
ATOM   4117  R1  CHO   575     123.796  90.830  57.209  1.00  0.00            
ATOM   4118  R2  CHO   575     126.346  91.680  57.809  1.00  0.00            
ATOM   4119  R3  CHO   575     126.896  90.530  55.409  1.00  0.00            
ATOM   4120  R4  CHO   575     128.446  93.030  55.459  1.00  0.00            
ATOM   4121  R5  CHO   575     127.096  92.430  53.909  1.00  0.00            
ATOM   4122  C1  CHO   575     130.246  92.780  51.809  1.00  0.00           C
ATOM   4123  C2  CHO   575     129.646  92.430  47.559  1.00  0.00           C
ATOM   4124  ROH CHO   576      95.696  46.080  73.659  1.00  0.00            
ATOM   4125  R1  CHO   576      93.246  46.730  72.409  1.00  0.00            
ATOM   4126  R2  CHO   576      92.746  46.130  69.759  1.00  0.00            
ATOM   4127  R3  CHO   576      90.546  44.930  70.759  1.00  0.00            
ATOM   4128  R4  CHO   576      90.346  44.530  67.859  1.00  0.00            
ATOM   4129  R5  CHO   576      88.846  45.380  69.159  1.00  0.00            
ATOM   4130  C1  CHO   576      86.846  42.480  67.759  1.00  0.00           C
ATOM   4131  C2  CHO   576      86.296  38.830  67.609  1.00  0.00           C
ATOM   4132  ROH CHO   577     123.646  56.080  46.509  1.00  0.00            
ATOM   4133  R1  CHO   577     122.696  56.080  49.159  1.00  0.00            
ATOM   4134  R2  CHO   577     124.096  54.830  51.209  1.00  0.00            
ATOM   4135  R3  CHO   577     123.896  57.280  52.359  1.00  0.00            
ATOM   4136  R4  CHO   577     124.896  55.530  54.509  1.00  0.00            
ATOM   4137  R5  CHO   577     123.146  56.830  54.609  1.00  0.00            
ATOM   4138  C1  CHO   577     125.196  58.230  57.509  1.00  0.00           C
ATOM   4139  C2  CHO   577     127.396  56.230  59.959  1.00  0.00           C
ATOM   4140  ROH CHO   578     170.146  50.930  51.859  1.00  0.00            
ATOM   4141  R1  CHO   578     170.396  48.230  52.759  1.00  0.00            
ATOM   4142  R2  CHO   578     170.046  46.080  51.059  1.00  0.00            
ATOM   4143  R3  CHO   578     172.546  45.380  51.959  1.00  0.00            
ATOM   4144  R4  CHO   578     171.446  42.930  50.809  1.00  0.00            
ATOM   4145  R5  CHO   578     172.246  43.180  52.809  1.00  0.00            
ATOM   4146  C1  CHO   578     174.596  40.480  51.559  1.00  0.00           C
ATOM   4147  C2  CHO   578     177.346  39.230  50.309  1.00  0.00           C
ATOM   4148  ROH CHO   579     183.196 219.330  39.509  1.00  0.00            
ATOM   4149  R1  CHO   579     181.946 219.580  42.009  1.00  0.00            
ATOM   4150  R2  CHO   579     182.196 217.730  44.059  1.00  0.00            
ATOM   4151  R3  CHO   579     182.946 219.930  45.509  1.00  0.00            
ATOM   4152  R4  CHO   579     182.396 217.880  47.509  1.00  0.00            
ATOM   4153  R5  CHO   579     181.546 219.880  47.409  1.00  0.00            
ATOM   4154  C1  CHO   579     183.196 220.030  50.859  1.00  0.00           C
ATOM   4155  C2  CHO   579     183.096 218.780  54.109  1.00  0.00           C
ATOM   4156  ROH CHO   580     106.096 184.330  36.459  1.00  0.00            
ATOM   4157  R1  CHO   580     107.896 182.180  36.709  1.00  0.00            
ATOM   4158  R2  CHO   580     110.096 181.830  35.059  1.00  0.00            
ATOM   4159  R3  CHO   580     111.446 181.730  37.409  1.00  0.00            
ATOM   4160  R4  CHO   580     113.246 180.530  35.409  1.00  0.00            
ATOM   4161  R5  CHO   580     112.596 179.630  37.309  1.00  0.00            
ATOM   4162  C1  CHO   580     116.396 179.680  37.859  1.00  0.00           C
ATOM   4163  C2  CHO   580     117.446 176.280  35.959  1.00  0.00           C
ATOM   4164  ROH CHO   581     166.846 104.980  50.359  1.00  0.00            
ATOM   4165  R1  CHO   581     165.746 105.880  47.909  1.00  0.00            
ATOM   4166  R2  CHO   581     166.996 107.680  46.259  1.00  0.00            
ATOM   4167  R3  CHO   581     166.596 105.730  44.359  1.00  0.00            
ATOM   4168  R4  CHO   581     166.796 108.230  42.859  1.00  0.00            
ATOM   4169  R5  CHO   581     165.146 106.780  42.759  1.00  0.00            
ATOM   4170  C1  CHO   581     166.246 106.730  39.109  1.00  0.00           C
ATOM   4171  C2  CHO   581     167.096 109.180  36.609  1.00  0.00           C
ATOM   4172  ROH CHO   582      10.046  17.130  71.959  1.00  0.00            
ATOM   4173  R1  CHO   582      11.546  18.530  70.009  1.00  0.00            
ATOM   4174  R2  CHO   582      11.246  18.080  67.309  1.00  0.00            
ATOM   4175  R3  CHO   582      10.896  20.780  67.259  1.00  0.00            
ATOM   4176  R4  CHO   582      12.496  20.230  64.909  1.00  0.00            
ATOM   4177  R5  CHO   582      12.946  21.680  66.459  1.00  0.00            
ATOM   4178  C1  CHO   582      12.896  24.030  63.459  1.00  0.00           C
ATOM   4179  C2  CHO   582      12.846  24.780  59.659  1.00  0.00           C
ATOM   4180  ROH CHO   583     198.546 119.980  66.959  1.00  0.00            
ATOM   4181  R1  CHO   583     197.046 119.480  64.659  1.00  0.00            
ATOM   4182  R2  CHO   583     194.496 120.580  64.259  1.00  0.00            
ATOM   4183  R3  CHO   583     195.596 121.430  61.959  1.00  0.00            
ATOM   4184  R4  CHO   583     193.096 120.130  61.159  1.00  0.00            
ATOM   4185  R5  CHO   583     195.096 119.730  60.359  1.00  0.00            
ATOM   4186  C1  CHO   583     193.296 120.730  57.159  1.00  0.00           C
ATOM   4187  C2  CHO   583     192.646 119.080  54.209  1.00  0.00           C
ATOM   4188  ROH CHO   584     216.496  39.730  50.059  1.00  0.00            
ATOM   4189  R1  CHO   584     215.446  41.180  47.909  1.00  0.00            
ATOM   4190  R2  CHO   584     216.946  41.930  45.709  1.00  0.00            
ATOM   4191  R3  CHO   584     214.946  40.680  44.309  1.00  0.00            
ATOM   4192  R4  CHO   584     216.546  42.030  42.259  1.00  0.00            
ATOM   4193  R5  CHO   584     214.396  42.230  42.559  1.00  0.00            
ATOM   4194  C1  CHO   584     214.446  40.930  38.959  1.00  0.00           C
ATOM   4195  C2  CHO   584     218.046  40.730  37.759  1.00  0.00           C
ATOM   4196  ROH CHO   585      70.746 181.080  44.859  1.00  0.00            
ATOM   4197  R1  CHO   585      69.696 182.630  46.959  1.00  0.00            
ATOM   4198  R2  CHO   585      68.696 185.180  46.609  1.00  0.00            
ATOM   4199  R3  CHO   585      66.496 184.130  47.809  1.00  0.00            
ATOM   4200  R4  CHO   585      66.246 187.030  48.209  1.00  0.00            
ATOM   4201  R5  CHO   585      66.196 185.480  49.759  1.00  0.00            
ATOM   4202  C1  CHO   585      62.796 187.080  50.309  1.00  0.00           C
ATOM   4203  C2  CHO   585      63.146 187.880  54.109  1.00  0.00           C
ATOM   4204  ROH CHO   586     112.096  20.880  60.059  1.00  0.00            
ATOM   4205  R1  CHO   586     110.996  20.530  62.659  1.00  0.00            
ATOM   4206  R2  CHO   586     110.196  18.030  63.609  1.00  0.00            
ATOM   4207  R3  CHO   586     111.896  18.630  65.659  1.00  0.00            
ATOM   4208  R4  CHO   586     110.446  16.230  66.559  1.00  0.00            
ATOM   4209  R5  CHO   586     110.646  18.080  67.609  1.00  0.00            
ATOM   4210  C1  CHO   586     112.196  15.680  70.159  1.00  0.00           C
ATOM   4211  C2  CHO   586     111.146  17.580  72.959  1.00  0.00           C
ATOM   4212  ROH CHO   587     172.596 165.280  42.509  1.00  0.00            
ATOM   4213  R1  CHO   587     171.096 165.530  44.909  1.00  0.00            
ATOM   4214  R2  CHO   587     171.996 164.630  47.359  1.00  0.00            
ATOM   4215  R3  CHO   587     171.546 167.180  48.109  1.00  0.00            
ATOM   4216  R4  CHO   587     172.696 165.880  50.509  1.00  0.00            
ATOM   4217  R5  CHO   587     170.796 166.980  50.409  1.00  0.00            
ATOM   4218  C1  CHO   587     172.646 169.030  53.059  1.00  0.00           C
ATOM   4219  C2  CHO   587     173.396 168.680  56.659  1.00  0.00           C
ATOM   4220  ROH CHO   588     201.346 128.280  70.809  1.00  0.00            
ATOM   4221  R1  CHO   588     202.296 129.780  68.609  1.00  0.00            
ATOM   4222  R2  CHO   588     203.146 128.530  66.259  1.00  0.00            
ATOM   4223  R3  CHO   588     201.346 130.230  65.109  1.00  0.00            
ATOM   4224  R4  CHO   588     203.546 130.080  63.209  1.00  0.00            
ATOM   4225  R5  CHO   588     202.696 131.880  64.059  1.00  0.00            
ATOM   4226  C1  CHO   588     202.146 132.530  60.359  1.00  0.00           C
ATOM   4227  C2  CHO   588     201.146 135.180  57.309  1.00  0.00           C
ATOM   4228  ROH CHO   589      37.046 207.480  43.409  1.00  0.00            
ATOM   4229  R1  CHO   589      35.996 206.330  45.809  1.00  0.00            
ATOM   4230  R2  CHO   589      36.946 203.980  46.859  1.00  0.00            
ATOM   4231  R3  CHO   589      37.246 205.480  49.109  1.00  0.00            
ATOM   4232  R4  CHO   589      37.246 202.730  50.059  1.00  0.00            
ATOM   4233  R5  CHO   589      35.946 204.330  50.759  1.00  0.00            
ATOM   4234  C1  CHO   589      37.696 203.380  54.009  1.00  0.00           C
ATOM   4235  C2  CHO   589      36.796 203.230  57.209  1.00  0.00           C
ATOM   4236  ROH CHO   590     213.446  13.930  51.109  1.00  0.00            
ATOM   4237  R1  CHO   590     212.646  15.180  48.709  1.00  0.00            
ATOM   4238  R2  CHO   590     214.346  16.680  47.159  1.00  0.00            
ATOM   4239  R3  CHO   590     213.546  15.030  45.209  1.00  0.00            
ATOM   4240  R4  CHO   590     214.446  17.430  43.809  1.00  0.00            
ATOM   4241  R5  CHO   590     212.496  16.430  43.559  1.00  0.00            
ATOM   4242  C1  CHO   590     213.746  16.280  39.959  1.00  0.00           C
ATOM   4243  C2  CHO   590     211.196  19.030  38.509  1.00  0.00           C
ATOM   4244  ROH CHO   591      69.696 114.380  53.809  1.00  0.00            
ATOM   4245  R1  CHO   591      68.996 115.430  56.309  1.00  0.00            
ATOM   4246  R2  CHO   591      66.496 116.480  56.859  1.00  0.00            
ATOM   4247  R3  CHO   591      66.546 114.730  58.909  1.00  0.00            
ATOM   4248  R4  CHO   591      64.946 116.980  59.909  1.00  0.00            
ATOM   4249  R5  CHO   591      66.696 116.080  60.859  1.00  0.00            
ATOM   4250  C1  CHO   591      64.096 115.580  63.659  1.00  0.00           C
ATOM   4251  C2  CHO   591      64.196 117.630  66.659  1.00  0.00           C
ATOM   4252  ROH CHO   592       5.496 116.080  67.809  1.00  0.00            
ATOM   4253  R1  CHO   592       4.396 115.430  65.259  1.00  0.00            
ATOM   4254  R2  CHO   592       4.646 117.080  63.059  1.00  0.00            
ATOM   4255  R3  CHO   592       5.696 114.830  61.909  1.00  0.00            
ATOM   4256  R4  CHO   592       5.696 116.830  59.809  1.00  0.00            
ATOM   4257  R5  CHO   592       4.846 114.880  59.659  1.00  0.00            
ATOM   4258  C1  CHO   592       7.296 114.630  56.809  1.00  0.00           C
ATOM   4259  C2  CHO   592       6.896 116.130  52.659  1.00  0.00           C
ATOM   4260  ROH CHO   593      71.096  84.030  69.259  1.00  0.00            
ATOM   4261  R1  CHO   593      69.996  84.480  66.659  1.00  0.00            
ATOM   4262  R2  CHO   593      71.246  85.980  64.759  1.00  0.00            
ATOM   4263  R3  CHO   593      70.896  83.730  63.209  1.00  0.00            
ATOM   4264  R4  CHO   593      71.796  85.780  61.309  1.00  0.00            
ATOM   4265  R5  CHO   593      69.996  84.580  61.159  1.00  0.00            
ATOM   4266  C1  CHO   593      71.746  83.580  57.909  1.00  0.00           C
ATOM   4267  C2  CHO   593      72.046  83.180  53.959  1.00  0.00           C
ATOM   4268  ROH CHO   594     156.896 136.730  53.159  1.00  0.00            
ATOM   4269  R1  CHO   594     155.796 138.430  55.109  1.00  0.00            
ATOM   4270  R2  CHO   594     153.296 138.080  56.209  1.00  0.00            
ATOM   4271  R3  CHO   594     154.646 138.180  58.559  1.00  0.00            
ATOM   4272  R4  CHO   594     151.896 139.030  59.259  1.00  0.00            
ATOM   4273  R5  CHO   594     153.746 140.080  59.659  1.00  0.00            
ATOM   4274  C1  CHO   594     152.396 139.630  63.209  1.00  0.00           C
ATOM   4275  C2  CHO   594     151.396 138.430  66.009  1.00  0.00           C
ATOM   4276  ROH CHO   595      34.396 168.030  47.409  1.00  0.00            
ATOM   4277  R1  CHO   595      33.446 167.380  44.809  1.00  0.00            
ATOM   4278  R2  CHO   595      32.846 169.280  42.909  1.00  0.00            
ATOM   4279  R3  CHO   595      34.546 167.830  41.409  1.00  0.00            
ATOM   4280  R4  CHO   595      33.146 169.580  39.509  1.00  0.00            
ATOM   4281  R5  CHO   595      33.346 167.430  39.359  1.00  0.00            
ATOM   4282  C1  CHO   595      34.946 168.380  36.059  1.00  0.00           C
ATOM   4283  C2  CHO   595      33.746 169.730  32.509  1.00  0.00           C
ATOM   4284  ROH CHO   596     106.146 196.030  39.509  1.00  0.00            
ATOM   4285  R1  CHO   596     107.296 196.380  42.059  1.00  0.00            
ATOM   4286  R2  CHO   596     105.996 197.630  44.159  1.00  0.00            
ATOM   4287  R3  CHO   596     106.596 195.330  45.459  1.00  0.00            
ATOM   4288  R4  CHO   596     106.996 197.430  47.459  1.00  0.00            
ATOM   4289  R5  CHO   596     108.446 195.880  46.859  1.00  0.00            
ATOM   4290  C1  CHO   596     108.146 195.180  50.609  1.00  0.00           C
ATOM   4291  C2  CHO   596     107.546 198.980  52.609  1.00  0.00           C
ATOM   4292  ROH CHO   597     187.596  27.230  37.909  1.00  0.00            
ATOM   4293  R1  CHO   597     186.246  27.280  40.409  1.00  0.00            
ATOM   4294  R2  CHO   597     183.946  25.880  40.909  1.00  0.00            
ATOM   4295  R3  CHO   597     185.396  24.880  42.959  1.00  0.00            
ATOM   4296  R4  CHO   597     182.596  24.080  43.509  1.00  0.00            
ATOM   4297  R5  CHO   597     183.946  25.130  44.859  1.00  0.00            
ATOM   4298  C1  CHO   597     183.196  22.080  47.009  1.00  0.00           C
ATOM   4299  C2  CHO   597     181.196  20.180  49.859  1.00  0.00           C
ATOM   4300  ROH CHO   598     143.746  60.430  41.209  1.00  0.00            
ATOM   4301  R1  CHO   598     142.546  59.030  43.409  1.00  0.00            
ATOM   4302  R2  CHO   598     143.796  58.730  45.859  1.00  0.00            
ATOM   4303  R3  CHO   598     141.496  59.880  46.759  1.00  0.00            
ATOM   4304  R4  CHO   598     142.246  57.880  48.809  1.00  0.00            
ATOM   4305  R5  CHO   598     140.296  58.030  47.759  1.00  0.00            
ATOM   4306  C1  CHO   598     139.146  58.430  51.409  1.00  0.00           C
ATOM   4307  C2  CHO   598     137.646  57.680  54.759  1.00  0.00           C
ATOM   4308  ROH CHO   599      88.546 145.380  45.759  1.00  0.00            
ATOM   4309  R1  CHO   599      87.646 143.930  43.459  1.00  0.00            
ATOM   4310  R2  CHO   599      85.646 142.030  43.559  1.00  0.00            
ATOM   4311  R3  CHO   599      84.596 143.580  41.609  1.00  0.00            
ATOM   4312  R4  CHO   599      84.146 140.830  40.709  1.00  0.00            
ATOM   4313  R5  CHO   599      85.096 142.380  39.559  1.00  0.00            
ATOM   4314  C1  CHO   599      82.196 141.530  37.209  1.00  0.00           C
ATOM   4315  C2  CHO   599      82.646 141.630  34.209  1.00  0.00           C
ATOM   4316  ROH CHO   600      46.046 211.630  60.659  1.00  0.00            
ATOM   4317  R1  CHO   600      45.396 214.080  59.459  1.00  0.00            
ATOM   4318  R2  CHO   600      45.396 216.480  60.859  1.00  0.00            
ATOM   4319  R3  CHO   600      47.096 217.280  58.909  1.00  0.00            
ATOM   4320  R4  CHO   600      46.396 219.730  60.309  1.00  0.00            
ATOM   4321  R5  CHO   600      46.196 219.380  58.209  1.00  0.00            
ATOM   4322  C1  CHO   600      48.546 222.430  58.159  1.00  0.00           C
ATOM   4323  C2  CHO   600      51.146 223.430  55.709  1.00  0.00           C
ATOM   4324  ROH CHO   601      62.646  88.530  53.109  1.00  0.00            
ATOM   4325  R1  CHO   601      63.496  89.630  55.609  1.00  0.00            
ATOM   4326  R2  CHO   601      61.746  91.030  57.209  1.00  0.00            
ATOM   4327  R3  CHO   601      62.496  89.180  59.109  1.00  0.00            
ATOM   4328  R4  CHO   601      61.496  91.480  60.659  1.00  0.00            
ATOM   4329  R5  CHO   601      63.446  90.480  60.859  1.00  0.00            
ATOM   4330  C1  CHO   601      62.096  89.980  64.409  1.00  0.00           C
ATOM   4331  C2  CHO   601      61.696  90.930  68.759  1.00  0.00           C
ATOM   4332  ROH CHO   602       1.746  62.480  39.259  1.00  0.00            
ATOM   4333  R1  CHO   602       2.596  60.680  41.259  1.00  0.00            
ATOM   4334  R2  CHO   602       0.946  59.830  43.309  1.00  0.00            
ATOM   4335  R3  CHO   602       1.646  57.380  42.409  1.00  0.00            
ATOM   4336  R4  CHO   602       0.246  56.830  44.909  1.00  0.00            
ATOM   4337  R5  CHO   602       2.246  56.130  44.359  1.00  0.00            
ATOM   4338  C1  CHO   602       0.546  52.830  45.009  1.00  0.00           C
ATOM   4339  C2  CHO   602      -1.504  49.080  44.159  1.00  0.00           C
ATOM   4340  ROH CHO   603     187.246 102.680  36.459  1.00  0.00            
ATOM   4341  R1  CHO   603     188.996 101.880  38.559  1.00  0.00            
ATOM   4342  R2  CHO   603     188.646 102.680  41.159  1.00  0.00            
ATOM   4343  R3  CHO   603     188.696 100.030  41.659  1.00  0.00            
ATOM   4344  R4  CHO   603     189.646 101.280  44.159  1.00  0.00            
ATOM   4345  R5  CHO   603     190.646  99.730  43.009  1.00  0.00            
ATOM   4346  C1  CHO   603     190.196  97.930  46.409  1.00  0.00           C
ATOM   4347  C2  CHO   603     193.146  97.730  48.659  1.00  0.00           C
ATOM   4348  ROH CHO   604     102.996  15.930  42.209  1.00  0.00            
ATOM   4349  R1  CHO   604     102.696  17.780  44.359  1.00  0.00            
ATOM   4350  R2  CHO   604     101.096  17.180  46.559  1.00  0.00            
ATOM   4351  R3  CHO   604     103.346  17.780  47.959  1.00  0.00            
ATOM   4352  R4  CHO   604     101.146  18.780  49.659  1.00  0.00            
ATOM   4353  R5  CHO   604     102.896  19.880  48.959  1.00  0.00            
ATOM   4354  C1  CHO   604     103.346  20.230  52.709  1.00  0.00           C
ATOM   4355  C2  CHO   604     102.396  21.630  56.109  1.00  0.00           C
ATOM   4356  ROH CHO   605     143.996 221.980  50.359  1.00  0.00            
ATOM   4357  R1  CHO   605     144.196 223.180  47.809  1.00  0.00            
ATOM   4358  R2  CHO   605     141.996 223.980  46.359  1.00  0.00            
ATOM   4359  R3  CHO   605     143.296 226.380  46.309  1.00  0.00            
ATOM   4360  R4  CHO   605     141.496 226.430  43.959  1.00  0.00            
ATOM   4361  R5  CHO   605     143.646 226.780  43.959  1.00  0.00            
ATOM   4362  C1  CHO   605     142.446 230.130  42.559  1.00  0.00           C
ATOM   4363  C2  CHO   605     142.546 233.030  39.509  1.00  0.00           C
ATOM   4364  ROH CHO   606       4.846 170.080  69.709  1.00  0.00            
ATOM   4365  R1  CHO   606       4.396 171.730  67.459  1.00  0.00            
ATOM   4366  R2  CHO   606       4.296 170.680  64.909  1.00  0.00            
ATOM   4367  R3  CHO   606       1.896 171.930  64.809  1.00  0.00            
ATOM   4368  R4  CHO   606       2.946 172.180  62.059  1.00  0.00            
ATOM   4369  R5  CHO   606       2.246 173.830  63.359  1.00  0.00            
ATOM   4370  C1  CHO   606      -0.154 174.230  60.409  1.00  0.00           C
ATOM   4371  C2  CHO   606      -3.504 174.880  56.909  1.00  0.00           C
ATOM   4372  ROH CHO   607      81.846 175.480  63.609  1.00  0.00            
ATOM   4373  R1  CHO   607      81.546 176.630  61.059  1.00  0.00            
ATOM   4374  R2  CHO   607      79.096 176.680  59.709  1.00  0.00            
ATOM   4375  R3  CHO   607      79.596 179.330  59.559  1.00  0.00            
ATOM   4376  R4  CHO   607      77.296 178.880  57.759  1.00  0.00            
ATOM   4377  R5  CHO   607      79.196 179.880  57.259  1.00  0.00            
ATOM   4378  C1  CHO   607      76.746 182.680  56.509  1.00  0.00           C
ATOM   4379  C2  CHO   607      73.296 183.930  55.759  1.00  0.00           C
ATOM   4380  ROH CHO   608     197.246  54.130  50.809  1.00  0.00            
ATOM   4381  R1  CHO   608     197.296  52.730  48.359  1.00  0.00            
ATOM   4382  R2  CHO   608     195.196  51.030  47.609  1.00  0.00            
ATOM   4383  R3  CHO   608     195.196  52.580  45.359  1.00  0.00            
ATOM   4384  R4  CHO   608     194.346  49.930  44.459  1.00  0.00            
ATOM   4385  R5  CHO   608     195.996  51.130  43.659  1.00  0.00            
ATOM   4386  C1  CHO   608     193.846  50.730  40.509  1.00  0.00           C
ATOM   4387  C2  CHO   608     190.746  49.130  38.759  1.00  0.00           C
ATOM   4388  ROH CHO   609      79.046  64.530  38.609  1.00  0.00            
ATOM   4389  R1  CHO   609      76.996  65.280  40.409  1.00  0.00            
ATOM   4390  R2  CHO   609      74.296  64.930  39.859  1.00  0.00            
ATOM   4391  R3  CHO   609      74.346  63.630  42.259  1.00  0.00            
ATOM   4392  R4  CHO   609      71.796  65.080  42.209  1.00  0.00            
ATOM   4393  R5  CHO   609      73.296  65.130  43.809  1.00  0.00            
ATOM   4394  C1  CHO   609      70.296  63.930  45.809  1.00  0.00           C
ATOM   4395  C2  CHO   609      66.996  64.480  47.959  1.00  0.00           C
ATOM   4396  ROH CHO   610      60.346 197.630  34.959  1.00  0.00            
ATOM   4397  R1  CHO   610      60.896 195.280  36.409  1.00  0.00            
ATOM   4398  R2  CHO   610      62.996 195.030  38.159  1.00  0.00            
ATOM   4399  R3  CHO   610      61.096 194.380  39.959  1.00  0.00            
ATOM   4400  R4  CHO   610      63.596 193.480  41.209  1.00  0.00            
ATOM   4401  R5  CHO   610      61.796 192.280  40.859  1.00  0.00            
ATOM   4402  C1  CHO   610      62.096 191.930  44.659  1.00  0.00           C
ATOM   4403  C2  CHO   610      60.396 189.530  47.409  1.00  0.00           C
ATOM   4404  ROH CHO   611      66.896 115.580  50.809  1.00  0.00            
ATOM   4405  R1  CHO   611      67.046 117.980  49.359  1.00  0.00            
ATOM   4406  R2  CHO   611      69.446 119.130  48.609  1.00  0.00            
ATOM   4407  R3  CHO   611      68.296 119.030  46.109  1.00  0.00            
ATOM   4408  R4  CHO   611      69.546 121.680  46.309  1.00  0.00            
ATOM   4409  R5  CHO   611      67.446 121.280  45.759  1.00  0.00            
ATOM   4410  C1  CHO   611      68.546 123.130  42.609  1.00  0.00           C
ATOM   4411  C2  CHO   611      68.746 125.780  40.059  1.00  0.00           C
ATOM   4412  ROH CHO   612     220.146 194.780  45.709  1.00  0.00            
ATOM   4413  R1  CHO   612     221.396 195.780  48.059  1.00  0.00            
ATOM   4414  R2  CHO   612     221.396 198.480  48.709  1.00  0.00            
ATOM   4415  R3  CHO   612     220.296 197.580  51.059  1.00  0.00            
ATOM   4416  R4  CHO   612     220.996 200.380  51.559  1.00  0.00            
ATOM   4417  R5  CHO   612     221.596 198.680  52.759  1.00  0.00            
ATOM   4418  C1  CHO   612     219.746 200.680  55.409  1.00  0.00           C
ATOM   4419  C2  CHO   612     219.546 198.680  58.909  1.00  0.00           C
ATOM   4420  ROH CHO   613      59.196 200.780  37.759  1.00  0.00            
ATOM   4421  R1  CHO   613      60.196 198.780  39.509  1.00  0.00            
ATOM   4422  R2  CHO   613      61.646 199.380  41.759  1.00  0.00            
ATOM   4423  R3  CHO   613      59.746 197.880  43.009  1.00  0.00            
ATOM   4424  R4  CHO   613      62.146 197.580  44.659  1.00  0.00            
ATOM   4425  R5  CHO   613      60.996 195.980  43.809  1.00  0.00            
ATOM   4426  C1  CHO   613      60.696 195.130  47.509  1.00  0.00           C
ATOM   4427  C2  CHO   613      61.946 192.630  51.209  1.00  0.00           C
ATOM   4428  ROH CHO   614      10.596 169.830  33.909  1.00  0.00            
ATOM   4429  R1  CHO   614      11.746 168.880  36.309  1.00  0.00            
ATOM   4430  R2  CHO   614      10.446 168.980  38.709  1.00  0.00            
ATOM   4431  R3  CHO   614      11.046 166.330  38.759  1.00  0.00            
ATOM   4432  R4  CHO   614       9.896 166.830  41.409  1.00  0.00            
ATOM   4433  R5  CHO   614      11.796 165.880  40.959  1.00  0.00            
ATOM   4434  C1  CHO   614      10.096 163.130  42.959  1.00  0.00           C
ATOM   4435  C2  CHO   614       7.296 163.280  46.159  1.00  0.00           C
ATOM   4436  ROH CHO   615      34.896 190.130  44.709  1.00  0.00            
ATOM   4437  R1  CHO   615      36.346 189.080  46.909  1.00  0.00            
ATOM   4438  R2  CHO   615      35.446 189.330  49.509  1.00  0.00            
ATOM   4439  R3  CHO   615      35.746 186.630  49.559  1.00  0.00            
ATOM   4440  R4  CHO   615      36.896 187.580  52.059  1.00  0.00            
ATOM   4441  R5  CHO   615      37.896 186.280  50.559  1.00  0.00            
ATOM   4442  C1  CHO   615      38.046 183.980  53.609  1.00  0.00           C
ATOM   4443  C2  CHO   615      41.246 184.730  55.309  1.00  0.00           C
ATOM   4444  ROH CHO   616       6.496 197.430  39.109  1.00  0.00            
ATOM   4445  R1  CHO   616       6.246 196.980  41.909  1.00  0.00            
ATOM   4446  R2  CHO   616       6.746 194.530  43.059  1.00  0.00            
ATOM   4447  R3  CHO   616       8.446 196.030  44.609  1.00  0.00            
ATOM   4448  R4  CHO   616       8.346 193.380  45.909  1.00  0.00            
ATOM   4449  R5  CHO   616       7.946 195.330  46.859  1.00  0.00            
ATOM   4450  C1  CHO   616      10.846 194.080  49.009  1.00  0.00           C
ATOM   4451  C2  CHO   616      12.946 193.130  50.959  1.00  0.00           C
ATOM   4452  ROH CHO   617       9.046 160.630  66.309  1.00  0.00            
ATOM   4453  R1  CHO   617       7.646 161.330  63.959  1.00  0.00            
ATOM   4454  R2  CHO   617       8.896 161.530  61.509  1.00  0.00            
ATOM   4455  R3  CHO   617       6.996 159.730  60.759  1.00  0.00            
ATOM   4456  R4  CHO   617       8.346 160.530  58.259  1.00  0.00            
ATOM   4457  R5  CHO   617       6.196 160.630  58.659  1.00  0.00            
ATOM   4458  C1  CHO   617       6.196 158.280  55.609  1.00  0.00           C
ATOM   4459  C2  CHO   617       5.946 156.530  51.809  1.00  0.00           C
ATOM   4460  ROH CHO   618     156.096 221.080  49.709  1.00  0.00            
ATOM   4461  R1  CHO   618     154.246 220.480  51.759  1.00  0.00            
ATOM   4462  R2  CHO   618     153.696 217.930  52.609  1.00  0.00            
ATOM   4463  R3  CHO   618     154.296 218.980  55.059  1.00  0.00            
ATOM   4464  R4  CHO   618     152.696 216.580  55.659  1.00  0.00            
ATOM   4465  R5  CHO   618     152.296 218.630  56.359  1.00  0.00            
ATOM   4466  C1  CHO   618     152.696 216.830  59.709  1.00  0.00           C
ATOM   4467  C2  CHO   618     151.796 215.830  63.359  1.00  0.00           C
ATOM   4468  ROH CHO   619     112.496 129.580  57.109  1.00  0.00            
ATOM   4469  R1  CHO   619     112.696 132.380  57.509  1.00  0.00            
ATOM   4470  R2  CHO   619     110.646 133.930  58.509  1.00  0.00            
ATOM   4471  R3  CHO   619     112.496 134.730  60.309  1.00  0.00            
ATOM   4472  R4  CHO   619     110.296 136.630  60.609  1.00  0.00            
ATOM   4473  R5  CHO   619     112.396 137.130  60.209  1.00  0.00            
ATOM   4474  C1  CHO   619     111.896 138.980  63.509  1.00  0.00           C
ATOM   4475  C2  CHO   619     112.896 140.230  67.659  1.00  0.00           C
ATOM   4476  ROH CHO   620      74.246 133.780  47.759  1.00  0.00            
ATOM   4477  R1  CHO   620      73.646 132.480  45.359  1.00  0.00            
ATOM   4478  R2  CHO   620      75.246 132.730  43.109  1.00  0.00            
ATOM   4479  R3  CHO   620      75.296 129.980  43.209  1.00  0.00            
ATOM   4480  R4  CHO   620      76.546 130.630  40.659  1.00  0.00            
ATOM   4481  R5  CHO   620      74.846 129.280  40.959  1.00  0.00            
ATOM   4482  C1  CHO   620      77.346 126.880  39.359  1.00  0.00           C
ATOM   4483  C2  CHO   620      77.546 127.230  35.209  1.00  0.00           C
ATOM   4484  ROH CHO   621      85.496 106.080  71.459  1.00  0.00            
ATOM   4485  R1  CHO   621      87.746 106.580  69.809  1.00  0.00            
ATOM   4486  R2  CHO   621      88.546 104.830  67.809  1.00  0.00            
ATOM   4487  R3  CHO   621      88.396 107.080  66.259  1.00  0.00            
ATOM   4488  R4  CHO   621      90.046 105.230  64.709  1.00  0.00            
ATOM   4489  R5  CHO   621      90.546 107.280  65.259  1.00  0.00            
ATOM   4490  C1  CHO   621      90.796 107.580  61.509  1.00  0.00           C
ATOM   4491  C2  CHO   621      91.796 104.630  59.659  1.00  0.00           C
ATOM   4492  ROH CHO   622     162.696  23.780  60.059  1.00  0.00            
ATOM   4493  R1  CHO   622     164.896  23.730  58.259  1.00  0.00            
ATOM   4494  R2  CHO   622     167.096  22.030  58.609  1.00  0.00            
ATOM   4495  R3  CHO   622     166.446  21.330  56.059  1.00  0.00            
ATOM   4496  R4  CHO   622     168.446  19.330  56.959  1.00  0.00            
ATOM   4497  R5  CHO   622     168.546  20.530  55.159  1.00  0.00            
ATOM   4498  C1  CHO   622     168.646  17.080  53.609  1.00  0.00           C
ATOM   4499  C2  CHO   622     169.696  13.430  53.009  1.00  0.00           C
ATOM   4500  ROH CHO   623     213.746 153.480  39.209  1.00  0.00            
ATOM   4501  R1  CHO   623     216.346 154.580  39.459  1.00  0.00            
ATOM   4502  R2  CHO   623     218.296 154.230  37.559  1.00  0.00            
ATOM   4503  R3  CHO   623     218.346 156.980  37.659  1.00  0.00            
ATOM   4504  R4  CHO   623     220.996 156.180  36.559  1.00  0.00            
ATOM   4505  R5  CHO   623     220.646 157.480  38.259  1.00  0.00            
ATOM   4506  C1  CHO   623     222.596 159.830  36.009  1.00  0.00           C
ATOM   4507  C2  CHO   623     223.946 162.930  34.109  1.00  0.00           C
ATOM   4508  ROH CHO   624     215.546 169.680  54.809  1.00  0.00            
ATOM   4509  R1  CHO   624     216.396 172.130  53.659  1.00  0.00            
ATOM   4510  R2  CHO   624     218.446 172.280  51.859  1.00  0.00            
ATOM   4511  R3  CHO   624     216.596 173.580  50.359  1.00  0.00            
ATOM   4512  R4  CHO   624     218.846 173.130  48.559  1.00  0.00            
ATOM   4513  R5  CHO   624     217.896 175.030  48.959  1.00  0.00            
ATOM   4514  C1  CHO   624     217.346 174.830  45.159  1.00  0.00           C
ATOM   4515  C2  CHO   624     214.396 176.180  41.859  1.00  0.00           C
ATOM   4516  ROH CHO   625     144.896 102.930  42.859  1.00  0.00            
ATOM   4517  R1  CHO   625     145.296 103.380  45.609  1.00  0.00            
ATOM   4518  R2  CHO   625     147.846 103.630  46.759  1.00  0.00            
ATOM   4519  R3  CHO   625     146.796 105.980  47.709  1.00  0.00            
ATOM   4520  R4  CHO   625     149.646 106.030  48.459  1.00  0.00            
ATOM   4521  R5  CHO   625     147.946 106.280  49.759  1.00  0.00            
ATOM   4522  C1  CHO   625     149.746 109.630  50.309  1.00  0.00           C
ATOM   4523  C2  CHO   625     150.996 112.730  48.409  1.00  0.00           C
ATOM   4524  ROH CHO   626     171.796  14.680  34.659  1.00  0.00            
ATOM   4525  R1  CHO   626     170.146  13.330  36.509  1.00  0.00            
ATOM   4526  R2  CHO   626     171.096  11.280  38.109  1.00  0.00            
ATOM   4527  R3  CHO   626     170.046  12.830  40.109  1.00  0.00            
ATOM   4528  R4  CHO   626     171.096  10.430  41.459  1.00  0.00            
ATOM   4529  R5  CHO   626     169.046  11.230  41.609  1.00  0.00            
ATOM   4530  C1  CHO   626     170.096  11.330  45.259  1.00  0.00           C
ATOM   4531  C2  CHO   626     171.446  10.330  48.859  1.00  0.00           C
ATOM   4532  ROH CHO   627      80.146 211.580  50.609  1.00  0.00            
ATOM   4533  R1  CHO   627      79.946 211.530  47.759  1.00  0.00            
ATOM   4534  R2  CHO   627      77.946 212.880  46.409  1.00  0.00            
ATOM   4535  R3  CHO   627      80.046 213.980  45.059  1.00  0.00            
ATOM   4536  R4  CHO   627      77.796 214.030  43.159  1.00  0.00            
ATOM   4537  R5  CHO   627      79.796 213.130  42.859  1.00  0.00            
ATOM   4538  C1  CHO   627      79.696 215.680  40.009  1.00  0.00           C
ATOM   4539  C2  CHO   627      81.146 215.880  36.259  1.00  0.00           C
ATOM   4540  ROH CHO   628     130.896  56.680  63.359  1.00  0.00            
ATOM   4541  R1  CHO   628     129.646  57.080  65.859  1.00  0.00            
ATOM   4542  R2  CHO   628     130.346  55.730  68.159  1.00  0.00            
ATOM   4543  R3  CHO   628     130.646  58.230  69.159  1.00  0.00            
ATOM   4544  R4  CHO   628     129.696  56.630  71.409  1.00  0.00            
ATOM   4545  R5  CHO   628     128.846  58.480  70.709  1.00  0.00            
ATOM   4546  C1  CHO   628     129.646  59.480  74.259  1.00  0.00           C
ATOM   4547  C2  CHO   628     127.796  59.280  78.009  1.00  0.00           C
ATOM   4548  ROH CHO   629     102.996  73.380  42.909  1.00  0.00            
ATOM   4549  R1  CHO   629     102.196  71.630  44.959  1.00  0.00            
ATOM   4550  R2  CHO   629     102.696  72.180  47.609  1.00  0.00            
ATOM   4551  R3  CHO   629      99.996  71.780  47.859  1.00  0.00            
ATOM   4552  R4  CHO   629     101.096  70.980  50.459  1.00  0.00            
ATOM   4553  R5  CHO   629      99.796  69.780  49.159  1.00  0.00            
ATOM   4554  C1  CHO   629      97.596  69.930  52.259  1.00  0.00           C
ATOM   4555  C2  CHO   629      99.346  68.080  54.959  1.00  0.00           C
ATOM   4556  ROH CHO   630     119.346 142.530  45.609  1.00  0.00            
ATOM   4557  R1  CHO   630     117.046 143.080  44.009  1.00  0.00            
ATOM   4558  R2  CHO   630     116.296 145.680  43.359  1.00  0.00            
ATOM   4559  R3  CHO   630     116.446 144.730  40.809  1.00  0.00            
ATOM   4560  R4  CHO   630     114.646 147.030  40.609  1.00  0.00            
ATOM   4561  R5  CHO   630     114.196 145.030  39.959  1.00  0.00            
ATOM   4562  C1  CHO   630     113.796 146.930  36.659  1.00  0.00           C
ATOM   4563  C2  CHO   630     111.696 145.880  34.009  1.00  0.00           C
ATOM   4564  ROH CHO   631      68.646 104.180  68.809  1.00  0.00            
ATOM   4565  R1  CHO   631      67.296 103.680  66.359  1.00  0.00            
ATOM   4566  R2  CHO   631      65.446 105.380  65.309  1.00  0.00            
ATOM   4567  R3  CHO   631      66.996 105.230  63.109  1.00  0.00            
ATOM   4568  R4  CHO   631      64.296 105.330  62.059  1.00  0.00            
ATOM   4569  R5  CHO   631      65.796 103.830  61.609  1.00  0.00            
ATOM   4570  C1  CHO   631      65.096 105.180  58.109  1.00  0.00           C
ATOM   4571  C2  CHO   631      62.896 107.230  55.609  1.00  0.00           C
ATOM   4572  ROH CHO   632     113.296 102.480  43.409  1.00  0.00            
ATOM   4573  R1  CHO   632     111.196 102.180  45.309  1.00  0.00            
ATOM   4574  R2  CHO   632     111.596 101.030  47.809  1.00  0.00            
ATOM   4575  R3  CHO   632     110.546 103.380  48.709  1.00  0.00            
ATOM   4576  R4  CHO   632     110.596 101.630  51.059  1.00  0.00            
ATOM   4577  R5  CHO   632     108.896 102.680  50.309  1.00  0.00            
ATOM   4578  C1  CHO   632     109.046 104.130  53.809  1.00  0.00           C
ATOM   4579  C2  CHO   632     109.046 104.330  57.059  1.00  0.00           C
ATOM   4580  ROH CHO   633     130.096  27.880  74.559  1.00  0.00            
ATOM   4581  R1  CHO   633     129.346  27.830  71.859  1.00  0.00            
ATOM   4582  R2  CHO   633     126.996  26.680  70.959  1.00  0.00            
ATOM   4583  R3  CHO   633     126.596  29.180  69.859  1.00  0.00            
ATOM   4584  R4  CHO   633     125.546  27.280  67.859  1.00  0.00            
ATOM   4585  R5  CHO   633     127.046  28.830  67.509  1.00  0.00            
ATOM   4586  C1  CHO   633     124.346  29.930  65.009  1.00  0.00           C
ATOM   4587  C2  CHO   633     124.446  28.030  62.709  1.00  0.00           C
ATOM   4588  ROH CHO   634      28.146 146.030  66.009  1.00  0.00            
ATOM   4589  R1  CHO   634      28.746 145.130  63.409  1.00  0.00            
ATOM   4590  R2  CHO   634      26.846 144.680  61.459  1.00  0.00            
ATOM   4591  R3  CHO   634      28.346 146.380  60.009  1.00  0.00            
ATOM   4592  R4  CHO   634      26.396 145.330  58.109  1.00  0.00            
ATOM   4593  R5  CHO   634      28.546 145.330  57.859  1.00  0.00            
ATOM   4594  C1  CHO   634      27.496 147.330  54.759  1.00  0.00           C
ATOM   4595  C2  CHO   634      26.846 149.380  50.709  1.00  0.00           C
ATOM   4596  ROH CHO   635     228.446   3.180  57.959  1.00  0.00            
ATOM   4597  R1  CHO   635     225.896   3.380  56.759  1.00  0.00            
ATOM   4598  R2  CHO   635     225.346   5.080  54.659  1.00  0.00            
ATOM   4599  R3  CHO   635     224.446   2.830  53.459  1.00  0.00            
ATOM   4600  R4  CHO   635     223.346   5.030  51.859  1.00  0.00            
ATOM   4601  R5  CHO   635     222.246   3.380  52.759  1.00  0.00            
ATOM   4602  C1  CHO   635     221.346   2.830  49.109  1.00  0.00           C
ATOM   4603  C2  CHO   635     220.646   3.780  45.309  1.00  0.00           C
ATOM   4604  ROH CHO   636      59.296  95.780  35.309  1.00  0.00            
ATOM   4605  R1  CHO   636      58.846  96.030  38.109  1.00  0.00            
ATOM   4606  R2  CHO   636      57.696  94.030  39.659  1.00  0.00            
ATOM   4607  R3  CHO   636      59.896  94.330  41.159  1.00  0.00            
ATOM   4608  R4  CHO   636      57.996  92.930  42.909  1.00  0.00            
ATOM   4609  R5  CHO   636      59.096  94.780  43.359  1.00  0.00            
ATOM   4610  C1  CHO   636      60.346  92.530  46.209  1.00  0.00           C
ATOM   4611  C2  CHO   636      62.996  90.330  47.809  1.00  0.00           C
ATOM   4612  ROH CHO   637      51.296 144.730  64.159  1.00  0.00            
ATOM   4613  R1  CHO   637      49.946 144.430  61.709  1.00  0.00            
ATOM   4614  R2  CHO   637      50.846 145.580  59.359  1.00  0.00            
ATOM   4615  R3  CHO   637      50.646 143.080  58.409  1.00  0.00            
ATOM   4616  R4  CHO   637      50.646 144.780  56.009  1.00  0.00            
ATOM   4617  R5  CHO   637      49.196 143.230  56.509  1.00  0.00            
ATOM   4618  C1  CHO   637      50.346 141.880  53.159  1.00  0.00           C
ATOM   4619  C2  CHO   637      47.496 139.930  50.309  1.00  0.00           C
ATOM   4620  ROH CHO   638     204.146 127.530  59.359  1.00  0.00            
ATOM   4621  R1  CHO   638     206.096 127.030  61.359  1.00  0.00            
ATOM   4622  R2  CHO   638     208.546 128.280  61.359  1.00  0.00            
ATOM   4623  R3  CHO   638     207.846 128.980  63.909  1.00  0.00            
ATOM   4624  R4  CHO   638     210.746 129.430  63.809  1.00  0.00            
ATOM   4625  R5  CHO   638     209.646 128.230  65.259  1.00  0.00            
ATOM   4626  C1  CHO   638     211.296 130.730  67.609  1.00  0.00           C
ATOM   4627  C2  CHO   638     213.296 129.230  70.209  1.00  0.00           C
ATOM   4628  ROH CHO   639     151.846  13.030  54.759  1.00  0.00            
ATOM   4629  R1  CHO   639     151.496  12.930  57.609  1.00  0.00            
ATOM   4630  R2  CHO   639     150.196  10.880  58.859  1.00  0.00            
ATOM   4631  R3  CHO   639     152.496  10.730  60.309  1.00  0.00            
ATOM   4632  R4  CHO   639     150.396  10.030  62.209  1.00  0.00            
ATOM   4633  R5  CHO   639     151.896  11.580  62.459  1.00  0.00            
ATOM   4634  C1  CHO   639     152.696   9.330  65.509  1.00  0.00           C
ATOM   4635  C2  CHO   639     153.346   8.980  69.459  1.00  0.00           C
ATOM   4636  ROH CHO   640     158.246  75.330  51.709  1.00  0.00            
ATOM   4637  R1  CHO   640     158.146  73.180  53.609  1.00  0.00            
ATOM   4638  R2  CHO   640     159.196  73.380  56.109  1.00  0.00            
ATOM   4639  R3  CHO   640     156.696  72.680  56.909  1.00  0.00            
ATOM   4640  R4  CHO   640     158.196  72.930  59.409  1.00  0.00            
ATOM   4641  R5  CHO   640     157.046  71.180  58.759  1.00  0.00            
ATOM   4642  C1  CHO   640     155.246  71.980  62.009  1.00  0.00           C
ATOM   4643  C2  CHO   640     155.196  74.180  64.959  1.00  0.00           C
ATOM   4644  ROH CHO   641     215.746 169.230  59.009  1.00  0.00            
ATOM   4645  R1  CHO   641     217.046 170.530  61.209  1.00  0.00            
ATOM   4646  R2  CHO   641     215.846 170.780  63.659  1.00  0.00            
ATOM   4647  R3  CHO   641     218.096 169.580  64.559  1.00  0.00            
ATOM   4648  R4  CHO   641     216.946 170.780  66.959  1.00  0.00            
ATOM   4649  R5  CHO   641     218.996 171.080  66.209  1.00  0.00            
ATOM   4650  C1  CHO   641     219.746 169.680  69.659  1.00  0.00           C
ATOM   4651  C2  CHO   641     218.146 170.630  73.309  1.00  0.00           C
ATOM   4652  ROH CHO   642      45.846  16.980  57.759  1.00  0.00            
ATOM   4653  R1  CHO   642      44.496  15.930  60.059  1.00  0.00            
ATOM   4654  R2  CHO   642      45.796  14.930  62.259  1.00  0.00            
ATOM   4655  R3  CHO   642      44.296  16.730  63.609  1.00  0.00            
ATOM   4656  R4  CHO   642      44.496  14.430  65.409  1.00  0.00            
ATOM   4657  R5  CHO   642      42.646  15.430  64.709  1.00  0.00            
ATOM   4658  C1  CHO   642      42.296  15.830  68.509  1.00  0.00           C
ATOM   4659  C2  CHO   642      40.046  15.380  71.659  1.00  0.00           C
ATOM   4660  ROH CHO   643      17.446  88.380  55.359  1.00  0.00            
ATOM   4661  R1  CHO   643      17.346  86.630  57.559  1.00  0.00            
ATOM   4662  R2  CHO   643      19.396  86.430  59.409  1.00  0.00            
ATOM   4663  R3  CHO   643      17.446  86.930  61.209  1.00  0.00            
ATOM   4664  R4  CHO   643      19.896  86.780  62.809  1.00  0.00            
ATOM   4665  R5  CHO   643      18.046  85.680  63.159  1.00  0.00            
ATOM   4666  C1  CHO   643      18.296  87.530  66.459  1.00  0.00           C
ATOM   4667  C2  CHO   643      16.696  85.180  69.509  1.00  0.00           C
ATOM   4668  ROH CHO   644     186.246 143.780  58.359  1.00  0.00            
ATOM   4669  R1  CHO   644     186.446 142.530  60.859  1.00  0.00            
ATOM   4670  R2  CHO   644     186.046 143.880  63.259  1.00  0.00            
ATOM   4671  R3  CHO   644     184.196 141.980  63.709  1.00  0.00            
ATOM   4672  R4  CHO   644     184.596 143.280  66.309  1.00  0.00            
ATOM   4673  R5  CHO   644     184.696 141.130  65.859  1.00  0.00            
ATOM   4674  C1  CHO   644     181.946 141.080  68.509  1.00  0.00           C
ATOM   4675  C2  CHO   644     180.646 141.530  72.159  1.00  0.00           C
ATOM   4676  ROH CHO   645      51.046 140.980  67.759  1.00  0.00            
ATOM   4677  R1  CHO   645      51.546 139.880  65.159  1.00  0.00            
ATOM   4678  R2  CHO   645      49.796 138.180  63.859  1.00  0.00            
ATOM   4679  R3  CHO   645      49.996 140.030  61.909  1.00  0.00            
ATOM   4680  R4  CHO   645      49.546 137.480  60.509  1.00  0.00            
ATOM   4681  R5  CHO   645      51.196 138.880  60.159  1.00  0.00            
ATOM   4682  C1  CHO   645      49.596 138.780  56.659  1.00  0.00           C
ATOM   4683  C2  CHO   645      49.396 136.880  53.859  1.00  0.00           C
ATOM   4684  ROH CHO   646      34.596  86.030  70.009  1.00  0.00            
ATOM   4685  R1  CHO   646      32.696  87.030  68.159  1.00  0.00            
ATOM   4686  R2  CHO   646      33.446  88.430  65.909  1.00  0.00            
ATOM   4687  R3  CHO   646      31.946  86.580  64.659  1.00  0.00            
ATOM   4688  R4  CHO   646      32.996  88.280  62.509  1.00  0.00            
ATOM   4689  R5  CHO   646      30.896  87.780  62.859  1.00  0.00            
ATOM   4690  C1  CHO   646      31.346  86.430  59.309  1.00  0.00           C
ATOM   4691  C2  CHO   646      29.946  86.180  56.159  1.00  0.00           C
ATOM   4692  ROH CHO   647      60.946 153.980  32.909  1.00  0.00            
ATOM   4693  R1  CHO   647      62.446 154.180  35.259  1.00  0.00            
ATOM   4694  R2  CHO   647      63.246 156.630  36.309  1.00  0.00            
ATOM   4695  R3  CHO   647      62.046 155.680  38.559  1.00  0.00            
ATOM   4696  R4  CHO   647      64.346 157.180  39.559  1.00  0.00            
ATOM   4697  R5  CHO   647      63.846 155.080  40.009  1.00  0.00            
ATOM   4698  C1  CHO   647      63.846 156.580  43.559  1.00  0.00           C
ATOM   4699  C2  CHO   647      66.046 156.180  46.009  1.00  0.00           C
ATOM   4700  ROH CHO   648     131.546 126.980  55.309  1.00  0.00            
ATOM   4701  R1  CHO   648     129.746 124.980  54.509  1.00  0.00            
ATOM   4702  R2  CHO   648     127.796 125.480  52.559  1.00  0.00            
ATOM   4703  R3  CHO   648     128.896 123.280  51.359  1.00  0.00            
ATOM   4704  R4  CHO   648     126.396 123.730  49.909  1.00  0.00            
ATOM   4705  R5  CHO   648     127.046 121.880  50.859  1.00  0.00            
ATOM   4706  C1  CHO   648     126.646 120.630  47.309  1.00  0.00           C
ATOM   4707  C2  CHO   648     126.646 119.380  44.359  1.00  0.00           C
ATOM   4708  ROH CHO   649      69.196  49.380  52.909  1.00  0.00            
ATOM   4709  R1  CHO   649      70.446  49.480  55.409  1.00  0.00            
ATOM   4710  R2  CHO   649      69.846  51.380  57.309  1.00  0.00            
ATOM   4711  R3  CHO   649      69.396  49.180  58.909  1.00  0.00            
ATOM   4712  R4  CHO   649      70.146  51.330  60.759  1.00  0.00            
ATOM   4713  R5  CHO   649      71.046  49.380  60.609  1.00  0.00            
ATOM   4714  C1  CHO   649      69.896  49.280  64.259  1.00  0.00           C
ATOM   4715  C2  CHO   649      69.596  51.230  67.609  1.00  0.00           C
ATOM   4716  ROH CHO   650     208.246   1.730  39.059  1.00  0.00            
ATOM   4717  R1  CHO   650     205.696   2.780  39.809  1.00  0.00            
ATOM   4718  R2  CHO   650     205.396   5.080  41.309  1.00  0.00            
ATOM   4719  R3  CHO   650     203.846   5.830  39.259  1.00  0.00            
ATOM   4720  R4  CHO   650     202.646   7.130  41.609  1.00  0.00            
ATOM   4721  R5  CHO   650     201.646   5.880  40.159  1.00  0.00            
ATOM   4722  C1  CHO   650     199.596   9.080  39.809  1.00  0.00           C
ATOM   4723  C2  CHO   650     196.696   9.930  37.009  1.00  0.00           C
ATOM   4724  ROH CHO   651     157.546  83.730  67.259  1.00  0.00            
ATOM   4725  R1  CHO   651     156.646  84.480  64.709  1.00  0.00            
ATOM   4726  R2  CHO   651     157.246  82.980  62.459  1.00  0.00            
ATOM   4727  R3  CHO   651     154.546  83.080  62.109  1.00  0.00            
ATOM   4728  R4  CHO   651     155.596  82.180  59.509  1.00  0.00            
ATOM   4729  R5  CHO   651     154.246  83.880  59.859  1.00  0.00            
ATOM   4730  C1  CHO   651     152.096  81.830  57.459  1.00  0.00           C
ATOM   4731  C2  CHO   651     148.996  80.730  56.859  1.00  0.00           C
ATOM   4732  ROH CHO   652      43.696  45.580  59.959  1.00  0.00            
ATOM   4733  R1  CHO   652      46.246  44.780  60.909  1.00  0.00            
ATOM   4734  R2  CHO   652      48.146  46.580  61.809  1.00  0.00            
ATOM   4735  R3  CHO   652      48.096  44.980  64.009  1.00  0.00            
ATOM   4736  R4  CHO   652      50.846  46.030  63.859  1.00  0.00            
ATOM   4737  R5  CHO   652      50.246  43.930  64.009  1.00  0.00            
ATOM   4738  C1  CHO   652      52.396  44.180  67.109  1.00  0.00           C
ATOM   4739  C2  CHO   652      53.646  45.230  71.259  1.00  0.00           C
ATOM   4740  ROH CHO   653     213.796  50.430  54.059  1.00  0.00            
ATOM   4741  R1  CHO   653     214.496  50.780  56.759  1.00  0.00            
ATOM   4742  R2  CHO   653     214.546  53.230  57.959  1.00  0.00            
ATOM   4743  R3  CHO   653     212.946  52.030  59.759  1.00  0.00            
ATOM   4744  R4  CHO   653     213.346  54.680  60.859  1.00  0.00            
ATOM   4745  R5  CHO   653     213.696  52.780  61.909  1.00  0.00            
ATOM   4746  C1  CHO   653     211.146  54.380  64.259  1.00  0.00           C
ATOM   4747  C2  CHO   653     210.496  54.180  68.259  1.00  0.00           C
ATOM   4748  ROH CHO   654     151.946   5.080  37.609  1.00  0.00            
ATOM   4749  R1  CHO   654     154.446   6.180  38.359  1.00  0.00            
ATOM   4750  R2  CHO   654     156.296   4.780  39.859  1.00  0.00            
ATOM   4751  R3  CHO   654     157.946   5.380  37.809  1.00  0.00            
ATOM   4752  R4  CHO   654     159.746   4.330  39.909  1.00  0.00            
ATOM   4753  R5  CHO   654     159.946   6.230  38.859  1.00  0.00            
ATOM   4754  C1  CHO   654     163.296   4.680  38.009  1.00  0.00           C
ATOM   4755  C2  CHO   654     166.796   3.380  36.509  1.00  0.00           C
ATOM   4756  NC3 DPP   655     183.296 222.030  71.059  1.00  0.00           N
ATOM   4757  PO4 DPP   655     180.896 219.230  70.609  1.00  0.00           P
ATOM   4758  GL1 DPP   655     180.746 218.730  66.409  1.00  0.00            
ATOM   4759  GL2 DPP   655     181.346 222.080  66.459  1.00  0.00            
ATOM   4760  C1A DPP   655     179.896 216.180  62.509  1.00  0.00           C
ATOM   4761  C2A DPP   655     179.746 216.380  57.559  1.00  0.00           C
ATOM   4762  C3A DPP   655     177.496 218.430  54.359  1.00  0.00           C
ATOM   4763  C4A DPP   655     173.446 219.380  53.259  1.00  0.00           C
ATOM   4764  C1B DPP   655     180.496 221.080  62.309  1.00  0.00           C
ATOM   4765  C2B DPP   655     180.496 221.630  58.659  1.00  0.00           C
ATOM   4766  C3B DPP   655     182.746 224.630  56.259  1.00  0.00           C
ATOM   4767  C4B DPP   655     184.896 224.530  52.959  1.00  0.00           C
ATOM   4768  NC3 DPP   656      82.046 132.080  73.459  1.00  0.00           N
ATOM   4769  PO4 DPP   656      83.196 128.180  71.809  1.00  0.00           P
ATOM   4770  GL1 DPP   656      84.196 126.980  68.109  1.00  0.00            
ATOM   4771  GL2 DPP   656      82.346 125.780  65.859  1.00  0.00            
ATOM   4772  C1A DPP   656      85.146 130.230  64.209  1.00  0.00           C
ATOM   4773  C2A DPP   656      85.396 130.880  60.859  1.00  0.00           C
ATOM   4774  C3A DPP   656      84.246 131.680  57.459  1.00  0.00           C
ATOM   4775  C4A DPP   656      82.696 135.330  53.959  1.00  0.00           C
ATOM   4776  C1B DPP   656      79.846 125.330  62.009  1.00  0.00           C
ATOM   4777  C2B DPP   656      78.746 124.780  57.609  1.00  0.00           C
ATOM   4778  C3B DPP   656      79.846 121.830  54.609  1.00  0.00           C
ATOM   4779  C4B DPP   656      82.446 118.830  52.109  1.00  0.00           C
ATOM   4780  NC3 DPP   657      55.946 101.280  74.409  1.00  0.00           N
ATOM   4781  PO4 DPP   657      56.996  97.430  72.709  1.00  0.00           P
ATOM   4782  GL1 DPP   657      56.996  97.180  68.259  1.00  0.00            
ATOM   4783  GL2 DPP   657      57.246  94.380  67.259  1.00  0.00            
ATOM   4784  C1A DPP   657      57.896  98.680  64.759  1.00  0.00           C
ATOM   4785  C2A DPP   657      58.246  98.130  59.909  1.00  0.00           C
ATOM   4786  C3A DPP   657      57.496  98.880  56.309  1.00  0.00           C
ATOM   4787  C4A DPP   657      55.146 100.780  54.109  1.00  0.00           C
ATOM   4788  C1B DPP   657      57.996  93.280  63.359  1.00  0.00           C
ATOM   4789  C2B DPP   657      57.046  93.730  58.459  1.00  0.00           C
ATOM   4790  C3B DPP   657      57.646  93.080  54.809  1.00  0.00           C
ATOM   4791  C4B DPP   657      59.846  92.530  51.109  1.00  0.00           C
ATOM   4792  NC3 DPP   658     131.746 196.830  65.959  1.00  0.00           N
ATOM   4793  PO4 DPP   658     130.446 200.830  68.309  1.00  0.00           P
ATOM   4794  GL1 DPP   658     130.446 200.730  63.459  1.00  0.00            
ATOM   4795  GL2 DPP   658     133.446 199.680  62.109  1.00  0.00            
ATOM   4796  C1A DPP   658     130.646 204.180  59.959  1.00  0.00           C
ATOM   4797  C2A DPP   658     128.596 206.980  57.259  1.00  0.00           C
ATOM   4798  C3A DPP   658     126.296 208.780  53.109  1.00  0.00           C
ATOM   4799  C4A DPP   658     124.746 210.430  50.259  1.00  0.00           C
ATOM   4800  C1B DPP   658     132.196 199.330  58.159  1.00  0.00           C
ATOM   4801  C2B DPP   658     131.346 202.030  54.809  1.00  0.00           C
ATOM   4802  C3B DPP   658     131.446 204.830  51.759  1.00  0.00           C
ATOM   4803  C4B DPP   658     127.596 206.880  49.109  1.00  0.00           C
ATOM   4804  NC3 DPP   659      24.046 224.830  75.759  1.00  0.00           N
ATOM   4805  PO4 DPP   659      25.546 223.680  71.759  1.00  0.00           P
ATOM   4806  GL1 DPP   659      23.396 221.830  67.709  1.00  0.00            
ATOM   4807  GL2 DPP   659      21.346 220.430  67.759  1.00  0.00            
ATOM   4808  C1A DPP   659      22.696 222.030  62.859  1.00  0.00           C
ATOM   4809  C2A DPP   659      24.146 221.080  57.859  1.00  0.00           C
ATOM   4810  C3A DPP   659      22.196 221.630  53.959  1.00  0.00           C
ATOM   4811  C4A DPP   659      20.446 222.130  49.459  1.00  0.00           C
ATOM   4812  C1B DPP   659      22.696 217.580  71.309  1.00  0.00           C
ATOM   4813  C2B DPP   659      21.396 213.530  70.009  1.00  0.00           C
ATOM   4814  C3B DPP   659      19.946 211.180  66.059  1.00  0.00           C
ATOM   4815  C4B DPP   659      21.346 210.030  62.409  1.00  0.00           C
ATOM   4816  NC3 DPP   660      24.796 176.930  77.009  1.00  0.00           N
ATOM   4817  PO4 DPP   660      24.496 180.680  75.459  1.00  0.00           P
ATOM   4818  GL1 DPP   660      25.746 182.430  71.559  1.00  0.00            
ATOM   4819  GL2 DPP   660      27.046 180.980  68.909  1.00  0.00            
ATOM   4820  C1A DPP   660      24.096 185.130  68.509  1.00  0.00           C
ATOM   4821  C2A DPP   660      19.196 185.530  67.759  1.00  0.00           C
ATOM   4822  C3A DPP   660      16.646 187.030  64.259  1.00  0.00           C
ATOM   4823  C4A DPP   660      15.396 187.130  60.109  1.00  0.00           C
ATOM   4824  C1B DPP   660      27.096 183.180  64.709  1.00  0.00           C
ATOM   4825  C2B DPP   660      25.646 183.780  61.659  1.00  0.00           C
ATOM   4826  C3B DPP   660      25.146 187.180  59.809  1.00  0.00           C
ATOM   4827  C4B DPP   660      24.396 187.480  55.709  1.00  0.00           C
ATOM   4828  NC3 DPP   661     228.446 179.580  76.059  1.00  0.00           N
ATOM   4829  PO4 DPP   661     226.896 175.480  75.909  1.00  0.00           P
ATOM   4830  GL1 DPP   661     223.746 176.930  72.659  1.00  0.00            
ATOM   4831  GL2 DPP   661     226.146 179.530  71.309  1.00  0.00            
ATOM   4832  C1A DPP   661     221.846 174.430  69.259  1.00  0.00           C
ATOM   4833  C2A DPP   661     224.246 172.730  65.009  1.00  0.00           C
ATOM   4834  C3A DPP   661     221.846 172.780  61.459  1.00  0.00           C
ATOM   4835  C4A DPP   661     218.446 174.080  58.559  1.00  0.00           C
ATOM   4836  C1B DPP   661     230.596 179.630  69.809  1.00  0.00           C
ATOM   4837  C2B DPP   661     234.146 177.380  68.709  1.00  0.00           C
ATOM   4838  C3B DPP   661     233.996 174.780  64.559  1.00  0.00           C
ATOM   4839  C4B DPP   661     233.396 175.080  59.309  1.00  0.00           C
ATOM   4840  NC3 DPP   662      58.696 158.130  75.259  1.00  0.00           N
ATOM   4841  PO4 DPP   662      60.646 159.630  71.959  1.00  0.00           P
ATOM   4842  GL1 DPP   662      59.346 161.180  68.659  1.00  0.00            
ATOM   4843  GL2 DPP   662      58.196 158.380  66.859  1.00  0.00            
ATOM   4844  C1A DPP   662      57.446 162.780  64.559  1.00  0.00           C
ATOM   4845  C2A DPP   662      57.346 162.880  60.009  1.00  0.00           C
ATOM   4846  C3A DPP   662      58.796 163.080  55.709  1.00  0.00           C
ATOM   4847  C4A DPP   662      58.046 165.880  52.409  1.00  0.00           C
ATOM   4848  C1B DPP   662      55.246 155.730  64.609  1.00  0.00           C
ATOM   4849  C2B DPP   662      52.246 154.480  61.509  1.00  0.00           C
ATOM   4850  C3B DPP   662      52.996 155.180  56.909  1.00  0.00           C
ATOM   4851  C4B DPP   662      52.896 154.630  52.259  1.00  0.00           C
ATOM   4852  NC3 DPP   663      35.546  94.080  73.659  1.00  0.00           N
ATOM   4853  PO4 DPP   663      34.046  98.880  75.109  1.00  0.00           P
ATOM   4854  GL1 DPP   663      34.246  98.730  71.209  1.00  0.00            
ATOM   4855  GL2 DPP   663      35.146 101.630  70.159  1.00  0.00            
ATOM   4856  C1A DPP   663      32.346  97.030  66.759  1.00  0.00           C
ATOM   4857  C2A DPP   663      31.496  97.630  62.359  1.00  0.00           C
ATOM   4858  C3A DPP   663      30.196  99.580  58.509  1.00  0.00           C
ATOM   4859  C4A DPP   663      30.546 102.880  56.309  1.00  0.00           C
ATOM   4860  C1B DPP   663      33.696 101.380  65.909  1.00  0.00           C
ATOM   4861  C2B DPP   663      32.646 102.830  61.809  1.00  0.00           C
ATOM   4862  C3B DPP   663      33.796 105.780  59.059  1.00  0.00           C
ATOM   4863  C4B DPP   663      33.096 106.680  54.859  1.00  0.00           C
ATOM   4864  NC3 DPP   664     148.596 124.230  68.959  1.00  0.00           N
ATOM   4865  PO4 DPP   664     147.246 120.730  68.459  1.00  0.00           P
ATOM   4866  GL1 DPP   664     149.846 118.930  65.059  1.00  0.00            
ATOM   4867  GL2 DPP   664     149.846 114.780  65.709  1.00  0.00            
ATOM   4868  C1A DPP   664     149.096 120.180  60.959  1.00  0.00           C
ATOM   4869  C2A DPP   664     149.696 123.630  58.359  1.00  0.00           C
ATOM   4870  C3A DPP   664     151.446 123.230  55.809  1.00  0.00           C
ATOM   4871  C4A DPP   664     150.346 121.430  52.309  1.00  0.00           C
ATOM   4872  C1B DPP   664     151.746 114.130  61.009  1.00  0.00           C
ATOM   4873  C2B DPP   664     155.546 115.030  58.259  1.00  0.00           C
ATOM   4874  C3B DPP   664     160.496 115.730  58.809  1.00  0.00           C
ATOM   4875  C4B DPP   664     163.446 114.030  61.609  1.00  0.00           C
ATOM   4876  NC3 DPP   665     158.996 132.530  70.659  1.00  0.00           N
ATOM   4877  PO4 DPP   665     159.196 137.030  69.109  1.00  0.00           P
ATOM   4878  GL1 DPP   665     161.746 137.880  65.509  1.00  0.00            
ATOM   4879  GL2 DPP   665     165.296 139.930  65.109  1.00  0.00            
ATOM   4880  C1A DPP   665     163.296 138.380  60.959  1.00  0.00           C
ATOM   4881  C2A DPP   665     164.696 137.680  56.809  1.00  0.00           C
ATOM   4882  C3A DPP   665     168.596 137.780  55.059  1.00  0.00           C
ATOM   4883  C4A DPP   665     172.046 139.480  56.859  1.00  0.00           C
ATOM   4884  C1B DPP   665     166.996 143.130  63.609  1.00  0.00           C
ATOM   4885  C2B DPP   665     170.946 145.180  61.009  1.00  0.00           C
ATOM   4886  C3B DPP   665     173.696 144.880  58.059  1.00  0.00           C
ATOM   4887  C4B DPP   665     172.046 144.580  53.259  1.00  0.00           C
ATOM   4888  NC3 DPP   666     214.296 142.930  73.159  1.00  0.00           N
ATOM   4889  PO4 DPP   666     209.696 145.280  73.909  1.00  0.00           P
ATOM   4890  GL1 DPP   666     209.896 143.930  70.009  1.00  0.00            
ATOM   4891  GL2 DPP   666     213.096 143.930  67.909  1.00  0.00            
ATOM   4892  C1A DPP   666     208.796 144.330  65.309  1.00  0.00           C
ATOM   4893  C2A DPP   666     207.596 141.580  61.159  1.00  0.00           C
ATOM   4894  C3A DPP   666     204.346 142.130  58.809  1.00  0.00           C
ATOM   4895  C4A DPP   666     204.746 142.730  54.459  1.00  0.00           C
ATOM   4896  C1B DPP   666     213.696 145.280  63.109  1.00  0.00           C
ATOM   4897  C2B DPP   666     211.696 145.280  59.759  1.00  0.00           C
ATOM   4898  C3B DPP   666     207.446 147.480  59.059  1.00  0.00           C
ATOM   4899  C4B DPP   666     204.396 147.980  57.209  1.00  0.00           C
ATOM   4900  NC3 DPP   667     212.996  96.930  74.659  1.00  0.00           N
ATOM   4901  PO4 DPP   667     215.696 100.030  74.259  1.00  0.00           P
ATOM   4902  GL1 DPP   667     220.246  99.080  71.359  1.00  0.00            
ATOM   4903  GL2 DPP   667     220.146 100.930  68.659  1.00  0.00            
ATOM   4904  C1A DPP   667     222.246  96.580  67.759  1.00  0.00           C
ATOM   4905  C2A DPP   667     221.896  96.480  62.859  1.00  0.00           C
ATOM   4906  C3A DPP   667     221.946  95.830  58.309  1.00  0.00           C
ATOM   4907  C4A DPP   667     221.146  93.180  55.409  1.00  0.00           C
ATOM   4908  C1B DPP   667     220.296 100.480  64.359  1.00  0.00           C
ATOM   4909  C2B DPP   667     219.846 100.680  59.309  1.00  0.00           C
ATOM   4910  C3B DPP   667     220.946 100.480  55.609  1.00  0.00           C
ATOM   4911  C4B DPP   667     223.846  96.930  54.059  1.00  0.00           C
ATOM   4912  NC3 DPP   668      49.546  60.080  76.609  1.00  0.00           N
ATOM   4913  PO4 DPP   668      47.746  64.030  74.609  1.00  0.00           P
ATOM   4914  GL1 DPP   668      47.596  66.030  70.209  1.00  0.00            
ATOM   4915  GL2 DPP   668      44.896  65.930  69.959  1.00  0.00            
ATOM   4916  C1A DPP   668      50.496  65.930  67.659  1.00  0.00           C
ATOM   4917  C2A DPP   668      50.646  65.330  62.659  1.00  0.00           C
ATOM   4918  C3A DPP   668      49.446  64.530  59.009  1.00  0.00           C
ATOM   4919  C4A DPP   668      49.896  62.480  55.809  1.00  0.00           C
ATOM   4920  C1B DPP   668      46.396  64.130  65.359  1.00  0.00           C
ATOM   4921  C2B DPP   668      46.196  62.630  61.559  1.00  0.00           C
ATOM   4922  C3B DPP   668      45.496  58.780  58.059  1.00  0.00           C
ATOM   4923  C4B DPP   668      44.546  54.930  56.059  1.00  0.00           C
ATOM   4924  NC3 DPP   669      51.746 104.930  74.209  1.00  0.00           N
ATOM   4925  PO4 DPP   669      56.146 107.230  75.309  1.00  0.00           P
ATOM   4926  GL1 DPP   669      55.696 107.480  70.659  1.00  0.00            
ATOM   4927  GL2 DPP   669      58.946 108.830  70.559  1.00  0.00            
ATOM   4928  C1A DPP   669      55.546 106.930  66.509  1.00  0.00           C
ATOM   4929  C2A DPP   669      54.296 108.380  62.009  1.00  0.00           C
ATOM   4930  C3A DPP   669      52.896 109.730  57.959  1.00  0.00           C
ATOM   4931  C4A DPP   669      48.446 109.680  54.559  1.00  0.00           C
ATOM   4932  C1B DPP   669      60.596 107.280  65.959  1.00  0.00           C
ATOM   4933  C2B DPP   669      60.146 107.280  60.559  1.00  0.00           C
ATOM   4934  C3B DPP   669      58.746 108.580  57.859  1.00  0.00           C
ATOM   4935  C4B DPP   669      56.696 109.380  54.009  1.00  0.00           C
ATOM   4936  NC3 DPP   670     204.496  30.230  72.559  1.00  0.00           N
ATOM   4937  PO4 DPP   670     201.246  31.780  72.609  1.00  0.00           P
ATOM   4938  GL1 DPP   670     201.346  32.230  68.659  1.00  0.00            
ATOM   4939  GL2 DPP   670     201.396  35.230  67.409  1.00  0.00            
ATOM   4940  C1A DPP   670     203.896  29.230  65.359  1.00  0.00           C
ATOM   4941  C2A DPP   670     202.896  25.680  63.309  1.00  0.00           C
ATOM   4942  C3A DPP   670     199.446  25.180  61.509  1.00  0.00           C
ATOM   4943  C4A DPP   670     198.046  26.680  56.909  1.00  0.00           C
ATOM   4944  C1B DPP   670     200.996  32.980  63.009  1.00  0.00           C
ATOM   4945  C2B DPP   670     200.846  30.130  59.859  1.00  0.00           C
ATOM   4946  C3B DPP   670     202.996  27.530  58.659  1.00  0.00           C
ATOM   4947  C4B DPP   670     205.896  25.680  56.409  1.00  0.00           C
ATOM   4948  NC3 DPP   671     221.646 114.030  74.909  1.00  0.00           N
ATOM   4949  PO4 DPP   671     225.646 114.580  73.009  1.00  0.00           P
ATOM   4950  GL1 DPP   671     223.646 111.730  70.059  1.00  0.00            
ATOM   4951  GL2 DPP   671     222.596 114.830  69.259  1.00  0.00            
ATOM   4952  C1A DPP   671     224.396 109.880  66.559  1.00  0.00           C
ATOM   4953  C2A DPP   671     223.746 109.430  63.059  1.00  0.00           C
ATOM   4954  C3A DPP   671     224.196 109.880  59.859  1.00  0.00           C
ATOM   4955  C4A DPP   671     225.196 108.730  55.909  1.00  0.00           C
ATOM   4956  C1B DPP   671     226.246 114.130  65.809  1.00  0.00           C
ATOM   4957  C2B DPP   671     226.696 114.980  62.509  1.00  0.00           C
ATOM   4958  C3B DPP   671     226.796 114.930  58.959  1.00  0.00           C
ATOM   4959  C4B DPP   671     229.596 118.030  55.609  1.00  0.00           C
ATOM   4960  NC3 DPP   672     142.546  31.980  77.259  1.00  0.00           N
ATOM   4961  PO4 DPP   672     146.646  31.080  76.909  1.00  0.00           P
ATOM   4962  GL1 DPP   672     147.496  29.180  73.409  1.00  0.00            
ATOM   4963  GL2 DPP   672     145.946  26.380  74.259  1.00  0.00            
ATOM   4964  C1A DPP   672     148.346  29.780  68.859  1.00  0.00           C
ATOM   4965  C2A DPP   672     146.196  31.380  65.059  1.00  0.00           C
ATOM   4966  C3A DPP   672     146.296  31.730  60.959  1.00  0.00           C
ATOM   4967  C4A DPP   672     146.696  33.480  56.109  1.00  0.00           C
ATOM   4968  C1B DPP   672     144.646  26.130  69.009  1.00  0.00           C
ATOM   4969  C2B DPP   672     144.296  26.580  64.509  1.00  0.00           C
ATOM   4970  C3B DPP   672     143.296  27.230  60.709  1.00  0.00           C
ATOM   4971  C4B DPP   672     144.346  29.480  57.359  1.00  0.00           C
ATOM   4972  NC3 DPP   673     153.946  13.580  73.309  1.00  0.00           N
ATOM   4973  PO4 DPP   673     156.996   9.180  73.209  1.00  0.00           P
ATOM   4974  GL1 DPP   673     159.696   9.730  70.159  1.00  0.00            
ATOM   4975  GL2 DPP   673     160.896   6.630  68.109  1.00  0.00            
ATOM   4976  C1A DPP   673     158.546  10.830  65.659  1.00  0.00           C
ATOM   4977  C2A DPP   673     157.146  11.880  62.859  1.00  0.00           C
ATOM   4978  C3A DPP   673     156.396  13.080  60.009  1.00  0.00           C
ATOM   4979  C4A DPP   673     156.096  15.380  56.609  1.00  0.00           C
ATOM   4980  C1B DPP   673     157.546   6.080  64.659  1.00  0.00           C
ATOM   4981  C2B DPP   673     156.146   7.430  60.309  1.00  0.00           C
ATOM   4982  C3B DPP   673     155.046   9.280  55.959  1.00  0.00           C
ATOM   4983  C4B DPP   673     154.446  10.280  51.609  1.00  0.00           C
ATOM   4984  NC3 DPP   674      23.996 197.530  74.959  1.00  0.00           N
ATOM   4985  PO4 DPP   674      20.346 196.580  74.209  1.00  0.00           P
ATOM   4986  GL1 DPP   674      20.796 197.130  69.059  1.00  0.00            
ATOM   4987  GL2 DPP   674      24.196 197.330  67.859  1.00  0.00            
ATOM   4988  C1A DPP   674      19.496 196.130  65.259  1.00  0.00           C
ATOM   4989  C2A DPP   674      18.696 195.480  60.859  1.00  0.00           C
ATOM   4990  C3A DPP   674      18.896 194.880  57.259  1.00  0.00           C
ATOM   4991  C4A DPP   674      21.696 191.980  55.109  1.00  0.00           C
ATOM   4992  C1B DPP   674      24.696 194.280  64.359  1.00  0.00           C
ATOM   4993  C2B DPP   674      21.696 191.580  62.359  1.00  0.00           C
ATOM   4994  C3B DPP   674      19.946 190.680  59.259  1.00  0.00           C
ATOM   4995  C4B DPP   674      18.796 188.130  55.859  1.00  0.00           C
ATOM   4996  NC3 DPP   675      82.196  11.280  74.959  1.00  0.00           N
ATOM   4997  PO4 DPP   675      84.696   8.530  78.059  1.00  0.00           P
ATOM   4998  GL1 DPP   675      85.346   6.830  73.859  1.00  0.00            
ATOM   4999  GL2 DPP   675      88.946   7.230  72.809  1.00  0.00            
ATOM   5000  C1A DPP   675      82.396   7.280  69.959  1.00  0.00           C
ATOM   5001  C2A DPP   675      84.596   6.430  66.459  1.00  0.00           C
ATOM   5002  C3A DPP   675      85.196   5.130  63.259  1.00  0.00           C
ATOM   5003  C4A DPP   675      82.646   4.630  59.259  1.00  0.00           C
ATOM   5004  C1B DPP   675      88.096   5.030  69.759  1.00  0.00           C
ATOM   5005  C2B DPP   675      89.346   4.230  66.209  1.00  0.00           C
ATOM   5006  C3B DPP   675      89.446   1.930  62.959  1.00  0.00           C
ATOM   5007  C4B DPP   675      89.596   4.230  58.909  1.00  0.00           C
ATOM   5008  NC3 DPP   676      26.896 163.530  76.759  1.00  0.00           N
ATOM   5009  PO4 DPP   676      23.196 166.130  74.959  1.00  0.00           P
ATOM   5010  GL1 DPP   676      22.646 166.580  70.809  1.00  0.00            
ATOM   5011  GL2 DPP   676      19.296 167.330  69.759  1.00  0.00            
ATOM   5012  C1A DPP   676      21.796 162.930  67.009  1.00  0.00           C
ATOM   5013  C2A DPP   676      23.596 163.430  62.909  1.00  0.00           C
ATOM   5014  C3A DPP   676      22.396 164.880  58.259  1.00  0.00           C
ATOM   5015  C4A DPP   676      22.846 167.380  55.259  1.00  0.00           C
ATOM   5016  C1B DPP   676      17.796 166.530  65.959  1.00  0.00           C
ATOM   5017  C2B DPP   676      18.896 165.780  61.809  1.00  0.00           C
ATOM   5018  C3B DPP   676      17.296 165.430  58.059  1.00  0.00           C
ATOM   5019  C4B DPP   676      18.296 166.080  53.359  1.00  0.00           C
ATOM   5020  NC3 DPP   677     149.196 108.980  75.309  1.00  0.00           N
ATOM   5021  PO4 DPP   677     151.746 112.980  74.109  1.00  0.00           P
ATOM   5022  GL1 DPP   677     150.596 112.030  70.259  1.00  0.00            
ATOM   5023  GL2 DPP   677     149.496 109.480  70.409  1.00  0.00            
ATOM   5024  C1A DPP   677     153.546 110.030  66.259  1.00  0.00           C
ATOM   5025  C2A DPP   677     157.596 107.580  66.059  1.00  0.00           C
ATOM   5026  C3A DPP   677     160.096 105.980  63.359  1.00  0.00           C
ATOM   5027  C4A DPP   677     157.896 105.430  59.009  1.00  0.00           C
ATOM   5028  C1B DPP   677     147.196 110.280  66.659  1.00  0.00           C
ATOM   5029  C2B DPP   677     148.446 108.980  62.559  1.00  0.00           C
ATOM   5030  C3B DPP   677     148.796 108.030  58.459  1.00  0.00           C
ATOM   5031  C4B DPP   677     148.196 106.880  54.759  1.00  0.00           C
ATOM   5032  NC3 DPP   678     168.196 220.580  71.159  1.00  0.00           N
ATOM   5033  PO4 DPP   678     168.546 223.630  70.109  1.00  0.00           P
ATOM   5034  GL1 DPP   678     167.396 223.830  66.159  1.00  0.00            
ATOM   5035  GL2 DPP   678     167.596 221.130  66.209  1.00  0.00            
ATOM   5036  C1A DPP   678     166.546 224.180  61.759  1.00  0.00           C
ATOM   5037  C2A DPP   678     165.446 223.830  57.309  1.00  0.00           C
ATOM   5038  C3A DPP   678     162.896 223.030  54.159  1.00  0.00           C
ATOM   5039  C4A DPP   678     164.846 220.180  51.659  1.00  0.00           C
ATOM   5040  C1B DPP   678     170.646 220.730  63.059  1.00  0.00           C
ATOM   5041  C2B DPP   678     169.846 221.330  58.509  1.00  0.00           C
ATOM   5042  C3B DPP   678     169.446 222.630  54.009  1.00  0.00           C
ATOM   5043  C4B DPP   678     168.996 222.130  50.409  1.00  0.00           C
ATOM   5044  NC3 DPP   679      65.096 209.780  74.209  1.00  0.00           N
ATOM   5045  PO4 DPP   679      68.796 208.230  72.659  1.00  0.00           P
ATOM   5046  GL1 DPP   679      69.346 207.530  67.759  1.00  0.00            
ATOM   5047  GL2 DPP   679      70.446 210.580  65.759  1.00  0.00            
ATOM   5048  C1A DPP   679      66.696 204.730  64.659  1.00  0.00           C
ATOM   5049  C2A DPP   679      64.696 206.480  61.759  1.00  0.00           C
ATOM   5050  C3A DPP   679      61.546 209.630  59.359  1.00  0.00           C
ATOM   5051  C4A DPP   679      56.946 208.780  57.159  1.00  0.00           C
ATOM   5052  C1B DPP   679      68.446 213.880  63.309  1.00  0.00           C
ATOM   5053  C2B DPP   679      70.946 215.780  59.909  1.00  0.00           C
ATOM   5054  C3B DPP   679      73.396 218.080  56.509  1.00  0.00           C
ATOM   5055  C4B DPP   679      73.296 222.480  56.609  1.00  0.00           C
ATOM   5056  NC3 DPP   680      63.796 115.630  71.959  1.00  0.00           N
ATOM   5057  PO4 DPP   680      66.496 114.130  69.559  1.00  0.00           P
ATOM   5058  GL1 DPP   680      62.346 112.380  67.809  1.00  0.00            
ATOM   5059  GL2 DPP   680      60.246 114.380  69.059  1.00  0.00            
ATOM   5060  C1A DPP   680      61.746 111.080  63.109  1.00  0.00           C
ATOM   5061  C2A DPP   680      62.396 112.330  58.159  1.00  0.00           C
[truncated: 4,167,736 more chars]
