# Supplementary material for: Data showing the lipid conformations and membrane binding behaviors of beta-amyloid fibrils in phase-separated cholesterol-enriched lipid domains with and without glycolipid and oxidized cholesterol from coarse-grained molecular dynamics simulations
Source: Data Brief. 2020 Apr 19;30:105496. doi: 10.1016/j.dib.2020.105496 (PMC7186522; doi:10.1016/j.dib.2020.105496)
Supplement: Supplementary file 1 [file mmc1.zip › Supplementary-Data/S08-12/C1-ABC-2.pdb]

TITLE     C1-ABC system t= 19801400.00000
REMARK    THIS IS A SIMULATION BOX
CRYST1  222.622  224.350  129.777  90.00  90.00  90.00 P 1           1
MODEL        1
ATOM      1  BB  LEU     1      96.125 112.507  67.999  1.00  0.00           B
ATOM      2  SC1 LEU     1      94.925 114.507  66.799  1.00  0.00           S
ATOM      3  BB  VAL     2      99.025 114.307  69.549  1.00  0.00           B
ATOM      4  SC1 VAL     2      99.625 115.507  71.049  1.00  0.00           S
ATOM      5  BB  PHE     3     102.175 113.857  67.449  1.00  0.00           B
ATOM      6  SC1 PHE     3     100.025 112.807  64.949  1.00  0.00           S
ATOM      7  SC2 PHE     3     101.525 114.607  64.349  1.00  0.00           S
ATOM      8  SC3 PHE     3     100.975 112.907  62.749  1.00  0.00           S
ATOM      9  BB  PHE     4     105.425 114.507  69.099  1.00  0.00           B
ATOM     10  SC1 PHE     4     105.675 115.257  72.149  1.00  0.00           S
ATOM     11  SC2 PHE     4     103.775 113.757  71.849  1.00  0.00           S
ATOM     12  SC3 PHE     4     103.875 115.207  73.749  1.00  0.00           S
ATOM     13  BB  ALA     5     109.125 114.407  67.949  1.00  0.00           B
ATOM     14  BB  GLU     6     111.825 116.007  69.849  1.00  0.00           B
ATOM     15  SC1 GLU     6     110.875 117.357  72.199  1.00  0.00           S
ATOM     16  BB  ASP     7     115.475 116.357  70.599  1.00  0.00           B
ATOM     17  SC1 ASP     7     116.275 118.157  68.999  1.00  0.00           S
ATOM     18  BB  VAL     8     116.925 116.307  74.099  1.00  0.00           B
ATOM     19  SC1 VAL     8     116.175 116.907  75.899  1.00  0.00           S
ATOM     20  BB  GLY     9     120.725 116.107  74.249  1.00  0.00           B
ATOM     21  BB  SER    10     123.575 117.657  76.199  1.00  0.00           B
ATOM     22  SC1 SER    10     124.475 117.657  77.949  1.00  0.00           S
ATOM     23  BB  ASN    11     124.975 119.507  73.249  1.00  0.00           B
ATOM     24  SC1 ASN    11     125.625 121.907  73.149  1.00  0.00           S
ATOM     25  BB  LYS    12     126.675 117.557  70.399  1.00  0.00           B
ATOM     26  SC1 LYS    12     129.025 118.357  71.099  1.00  0.00           S
ATOM     27  SC2 LYS    12     131.675 117.207  72.149  1.00  0.00           S
ATOM     28  BB  GLY    13     124.775 117.557  67.149  1.00  0.00           B
ATOM     29  BB  ALA    14     127.975 118.107  65.199  1.00  0.00           B
ATOM     30  BB  ILE    15     126.225 117.507  61.949  1.00  0.00           B
ATOM     31  SC1 ILE    15     126.875 117.357  59.799  1.00  0.00           S
ATOM     32  BB  ILE    16     122.675 116.607  62.849  1.00  0.00           B
ATOM     33  SC1 ILE    16     121.875 116.207  60.649  1.00  0.00           S
ATOM     34  BB  GLY    17     119.575 116.807  65.049  1.00  0.00           B
ATOM     35  BB  LEU    18     117.625 117.807  61.899  1.00  0.00           B
ATOM     36  SC1 LEU    18     117.625 118.407  59.299  1.00  0.00           S
ATOM     37  BB  MET    19     114.075 117.507  62.699  1.00  0.00           B
ATOM     38  SC1 MET    19     112.675 118.007  65.349  1.00  0.00           S
ATOM     39  BB  VAL    20     111.475 117.707  59.999  1.00  0.00           B
ATOM     40  SC1 VAL    20     112.425 117.157  58.349  1.00  0.00           S
ATOM     41  BB  GLY    21     107.725 117.807  59.299  1.00  0.00           B
ATOM     42  BB  GLY    22     104.975 120.107  60.549  1.00  0.00           B
ATOM     43  BB  VAL    23     102.525 120.307  57.749  1.00  0.00           B
ATOM     44  SC1 VAL    23     102.425 121.357  56.049  1.00  0.00           S
ATOM     45  BB  VAL    24      99.425 121.007  59.799  1.00  0.00           B
ATOM     46  SC1 VAL    24     100.075 121.507  61.649  1.00  0.00           S
ATOM     47  BB  ILE    25      96.625 120.957  57.349  1.00  0.00           B
ATOM     48  SC1 ILE    25      97.825 121.707  55.349  1.00  0.00           S
ATOM     49  BB  ALA    26      93.125 121.707  58.749  1.00  0.00           B
ATOM     50  BB  LEU    27      98.825 108.357  65.799  1.00  0.00           B
ATOM     51  SC1 LEU    27      99.175 108.057  63.199  1.00  0.00           S
ATOM     52  BB  VAL    28     100.275 109.357  69.099  1.00  0.00           B
ATOM     53  SC1 VAL    28     100.725 109.807  70.999  1.00  0.00           S
ATOM     54  BB  PHE    29     103.475 110.507  67.449  1.00  0.00           B
ATOM     55  SC1 PHE    29     105.625 111.357  65.149  1.00  0.00           S
ATOM     56  SC2 PHE    29     103.975 109.707  64.499  1.00  0.00           S
ATOM     57  SC3 PHE    29     106.075 109.857  63.299  1.00  0.00           S
ATOM     58  BB  PHE    30     106.325 109.757  69.799  1.00  0.00           B
ATOM     59  SC1 PHE    30     105.125 109.907  72.949  1.00  0.00           S
ATOM     60  SC2 PHE    30     106.625 108.057  72.549  1.00  0.00           S
ATOM     61  SC3 PHE    30     106.075 108.707  74.799  1.00  0.00           S
ATOM     62  BB  ALA    31     109.625 111.107  68.549  1.00  0.00           B
ATOM     63  BB  GLU    32     111.275 112.107  71.799  1.00  0.00           B
ATOM     64  SC1 GLU    32     109.325 112.557  73.799  1.00  0.00           S
ATOM     65  BB  ASP    33     114.725 111.707  73.199  1.00  0.00           B
ATOM     66  SC1 ASP    33     116.175 111.507  71.099  1.00  0.00           S
ATOM     67  BB  VAL    34     117.325 111.507  75.899  1.00  0.00           B
ATOM     68  SC1 VAL    34     116.725 112.357  77.599  1.00  0.00           S
ATOM     69  BB  GLY    35     120.325 112.107  73.699  1.00  0.00           B
ATOM     70  BB  SER    36     123.475 113.057  75.549  1.00  0.00           B
ATOM     71  SC1 SER    36     123.725 112.557  77.399  1.00  0.00           S
ATOM     72  BB  ASN    37     126.325 114.507  73.649  1.00  0.00           B
ATOM     73  SC1 ASN    37     128.375 114.707  75.099  1.00  0.00           S
ATOM     74  BB  LYS    38     125.425 113.007  70.299  1.00  0.00           B
ATOM     75  SC1 LYS    38     122.925 113.657  69.799  1.00  0.00           S
ATOM     76  SC2 LYS    38     120.125 115.007  69.399  1.00  0.00           S
ATOM     77  BB  GLY    39     127.325 114.907  67.649  1.00  0.00           B
ATOM     78  BB  ALA    40     128.875 112.807  64.949  1.00  0.00           B
ATOM     79  BB  ILE    41     126.675 111.857  61.999  1.00  0.00           B
ATOM     80  SC1 ILE    41     126.775 112.307  59.699  1.00  0.00           S
ATOM     81  BB  ILE    42     123.075 112.207  63.199  1.00  0.00           B
ATOM     82  SC1 ILE    42     123.025 112.107  65.499  1.00  0.00           S
ATOM     83  BB  GLY    43     119.825 112.257  61.399  1.00  0.00           B
ATOM     84  BB  LEU    44     116.575 113.157  63.199  1.00  0.00           B
ATOM     85  SC1 LEU    44     114.575 113.257  64.949  1.00  0.00           S
ATOM     86  BB  MET    45     113.825 112.857  60.549  1.00  0.00           B
ATOM     87  SC1 MET    45     113.525 111.457  57.599  1.00  0.00           S
ATOM     88  BB  VAL    46     110.175 113.007  61.399  1.00  0.00           B
ATOM     89  SC1 VAL    46     109.675 113.707  63.249  1.00  0.00           S
ATOM     90  BB  GLY    47     107.525 113.557  58.749  1.00  0.00           B
ATOM     91  BB  GLY    48     104.325 115.257  59.849  1.00  0.00           B
ATOM     92  BB  VAL    49     100.825 115.557  58.499  1.00  0.00           B
ATOM     93  SC1 VAL    49     100.975 115.807  56.549  1.00  0.00           S
ATOM     94  BB  VAL    50      97.575 116.957  59.999  1.00  0.00           B
ATOM     95  SC1 VAL    50      97.375 116.807  61.949  1.00  0.00           S
ATOM     96  BB  ILE    51      95.225 117.257  56.999  1.00  0.00           B
ATOM     97  SC1 ILE    51      95.975 116.907  54.899  1.00  0.00           S
ATOM     98  BB  ALA    52      92.475 118.207  59.299  1.00  0.00           B
ATOM     99  BB  LEU    53      98.425 104.457  68.199  1.00  0.00           B
ATOM    100  SC1 LEU    53      99.475 102.407  66.999  1.00  0.00           S
ATOM    101  BB  VAL    54     101.325 105.407  70.499  1.00  0.00           B
ATOM    102  SC1 VAL    54     102.125 105.407  72.299  1.00  0.00           S
ATOM    103  BB  PHE    55     104.575 105.357  68.399  1.00  0.00           B
ATOM    104  SC1 PHE    55     104.025 103.607  65.399  1.00  0.00           S
ATOM    105  SC2 PHE    55     102.825 105.657  65.699  1.00  0.00           S
ATOM    106  SC3 PHE    55     102.675 104.457  63.599  1.00  0.00           S
ATOM    107  BB  PHE    56     107.675 106.907  66.949  1.00  0.00           B
ATOM    108  SC1 PHE    56     109.625 104.757  65.149  1.00  0.00           S
ATOM    109  SC2 PHE    56     108.175 105.907  63.649  1.00  0.00           S
ATOM    110  SC3 PHE    56     109.125 103.807  62.999  1.00  0.00           S
ATOM    111  BB  ALA    57     110.325 106.307  69.549  1.00  0.00           B
ATOM    112  BB  GLU    58     112.525 107.757  72.299  1.00  0.00           B
ATOM    113  SC1 GLU    58     111.175 105.707  74.549  1.00  0.00           S
ATOM    114  BB  ASP    59     116.025 106.307  72.599  1.00  0.00           B
ATOM    115  SC1 ASP    59     117.975 105.007  71.499  1.00  0.00           S
ATOM    116  BB  VAL    60     117.275 107.307  75.999  1.00  0.00           B
ATOM    117  SC1 VAL    60     117.375 107.257  77.999  1.00  0.00           S
ATOM    118  BB  GLY    61     120.675 108.157  74.599  1.00  0.00           B
ATOM    119  BB  SER    62     123.725 107.657  76.749  1.00  0.00           B
ATOM    120  SC1 SER    62     124.475 106.807  78.299  1.00  0.00           S
ATOM    121  BB  ASN    63     126.025 109.257  74.249  1.00  0.00           B
ATOM    122  SC1 ASN    63     128.525 109.407  74.199  1.00  0.00           S
ATOM    123  BB  LYS    64     124.875 108.857  70.649  1.00  0.00           B
ATOM    124  SC1 LYS    64     122.525 108.357  69.649  1.00  0.00           S
ATOM    125  SC2 LYS    64     119.725 109.057  69.749  1.00  0.00           S
ATOM    126  BB  GLY    65     127.375 109.557  67.899  1.00  0.00           B
ATOM    127  BB  ALA    66     127.925 107.607  64.649  1.00  0.00           B
ATOM    128  BB  ILE    67     126.225 107.607  61.299  1.00  0.00           B
ATOM    129  SC1 ILE    67     127.125 107.007  59.299  1.00  0.00           S
ATOM    130  BB  ILE    68     122.725 107.757  62.899  1.00  0.00           B
ATOM    131  SC1 ILE    68     121.675 107.907  60.599  1.00  0.00           S
ATOM    132  BB  GLY    69     119.575 109.357  64.249  1.00  0.00           B
ATOM    133  BB  LEU    70     116.475 107.907  62.599  1.00  0.00           B
ATOM    134  SC1 LEU    70     116.875 108.507  60.049  1.00  0.00           S
ATOM    135  BB  MET    71     112.875 109.057  62.499  1.00  0.00           B
ATOM    136  SC1 MET    71     111.775 109.107  64.699  1.00  0.00           S
ATOM    137  BB  VAL    72     110.075 108.457  59.949  1.00  0.00           B
ATOM    138  SC1 VAL    72     111.025 106.957  58.999  1.00  0.00           S
ATOM    139  BB  GLY    73     107.175 110.107  58.049  1.00  0.00           B
ATOM    140  BB  GLY    74     103.525 110.557  59.249  1.00  0.00           B
ATOM    141  BB  VAL    75     100.025 111.107  57.749  1.00  0.00           B
ATOM    142  SC1 VAL    75      99.825 110.257  55.949  1.00  0.00           S
ATOM    143  BB  VAL    76      96.675 111.807  59.499  1.00  0.00           B
ATOM    144  SC1 VAL    76      96.425 112.157  61.449  1.00  0.00           S
ATOM    145  BB  ILE    77      94.225 111.907  56.749  1.00  0.00           B
ATOM    146  SC1 ILE    77      95.375 111.357  54.749  1.00  0.00           S
ATOM    147  BB  ALA    78      90.875 113.407  57.949  1.00  0.00           B
ATOM    148  ROH CHO    79     130.375 109.457  48.049  1.00  0.00            
ATOM    149  R1  CHO    79     129.275 112.057  47.649  1.00  0.00            
ATOM    150  R2  CHO    79     128.225 113.557  49.749  1.00  0.00            
ATOM    151  R3  CHO    79     129.975 115.457  48.849  1.00  0.00            
ATOM    152  R4  CHO    79     128.225 116.907  50.699  1.00  0.00            
ATOM    153  R5  CHO    79     128.675 117.407  48.649  1.00  0.00            
ATOM    154  C1  CHO    79     129.875 120.557  50.399  1.00  0.00           C
ATOM    155  C2  CHO    79     128.225 123.107  48.599  1.00  0.00           C
ATOM    156  ROH CHO    80      41.925  73.257  38.149  1.00  0.00            
ATOM    157  R1  CHO    80      39.275  73.107  37.099  1.00  0.00            
ATOM    158  R2  CHO    80      37.225  71.807  38.449  1.00  0.00            
ATOM    159  R3  CHO    80      35.975  74.207  38.149  1.00  0.00            
ATOM    160  R4  CHO    80      33.875  72.407  39.049  1.00  0.00            
ATOM    161  R5  CHO    80      33.825  73.707  37.249  1.00  0.00            
ATOM    162  C1  CHO    80      30.725  74.957  39.099  1.00  0.00           C
ATOM    163  C2  CHO    80      28.275  74.957  36.799  1.00  0.00           C
ATOM    164  ROH CHO    81     173.675 118.807  57.549  1.00  0.00            
ATOM    165  R1  CHO    81     173.725 117.557  54.999  1.00  0.00            
ATOM    166  R2  CHO    81     173.575 119.007  52.649  1.00  0.00            
ATOM    167  R3  CHO    81     175.825 117.657  52.049  1.00  0.00            
ATOM    168  R4  CHO    81     174.275 117.707  49.549  1.00  0.00            
ATOM    169  R5  CHO    81     175.125 115.957  50.599  1.00  0.00            
ATOM    170  C1  CHO    81     176.875 115.657  47.199  1.00  0.00           C
ATOM    171  C2  CHO    81     177.175 112.557  44.749  1.00  0.00           C
ATOM    172  ROH CHO    82      20.425  44.707  42.849  1.00  0.00            
ATOM    173  R1  CHO    82      20.125  46.957  41.149  1.00  0.00            
ATOM    174  R2  CHO    82      20.925  46.957  38.549  1.00  0.00            
ATOM    175  R3  CHO    82      18.375  47.707  38.099  1.00  0.00            
ATOM    176  R4  CHO    82      19.875  48.857  35.799  1.00  0.00            
ATOM    177  R5  CHO    82      18.525  49.957  37.149  1.00  0.00            
ATOM    178  C1  CHO    82      16.825  50.657  33.849  1.00  0.00           C
ATOM    179  C2  CHO    82      19.025  51.657  31.149  1.00  0.00           C
ATOM    180  ROH CHO    83      78.475 144.957  32.399  1.00  0.00            
ATOM    181  R1  CHO    83      80.825 144.057  31.099  1.00  0.00            
ATOM    182  R2  CHO    83      82.625 142.357  32.349  1.00  0.00            
ATOM    183  R3  CHO    83      82.175 140.807  30.149  1.00  0.00            
ATOM    184  R4  CHO    83      84.725 139.807  31.299  1.00  0.00            
ATOM    185  R5  CHO    83      84.375 140.407  29.199  1.00  0.00            
ATOM    186  C1  CHO    83      85.475 136.807  28.649  1.00  0.00           C
ATOM    187  C2  CHO    83      87.025 135.507  26.649  1.00  0.00           C
ATOM    188  ROH CHO    84      56.525  71.907  42.549  1.00  0.00            
ATOM    189  R1  CHO    84      58.225  73.057  40.549  1.00  0.00            
ATOM    190  R2  CHO    84      57.575  73.157  37.899  1.00  0.00            
ATOM    191  R3  CHO    84      58.025  75.807  38.199  1.00  0.00            
ATOM    192  R4  CHO    84      57.025  75.507  35.449  1.00  0.00            
ATOM    193  R5  CHO    84      58.875  76.457  36.049  1.00  0.00            
ATOM    194  C1  CHO    84      57.175  79.457  34.249  1.00  0.00           C
ATOM    195  C2  CHO    84      56.775  79.907  29.649  1.00  0.00           C
ATOM    196  ROH CHO    85      96.825 187.357  46.249  1.00  0.00            
ATOM    197  R1  CHO    85      97.125 187.507  43.449  1.00  0.00            
ATOM    198  R2  CHO    85      99.625 187.407  42.249  1.00  0.00            
ATOM    199  R3  CHO    85      98.525 185.357  40.849  1.00  0.00            
ATOM    200  R4  CHO    85     100.575 186.457  39.049  1.00  0.00            
ATOM    201  R5  CHO    85      98.475 186.107  38.549  1.00  0.00            
ATOM    202  C1  CHO    85     100.125 183.907  35.899  1.00  0.00           C
ATOM    203  C2  CHO    85     102.775 183.107  33.949  1.00  0.00           C
ATOM    204  ROH CHO    86     158.325 166.507  44.999  1.00  0.00            
ATOM    205  R1  CHO    86     157.875 169.307  44.849  1.00  0.00            
ATOM    206  R2  CHO    86     159.275 170.957  43.149  1.00  0.00            
ATOM    207  R3  CHO    86     156.775 171.707  42.349  1.00  0.00            
ATOM    208  R4  CHO    86     158.475 174.007  41.649  1.00  0.00            
ATOM    209  R5  CHO    86     156.625 174.007  42.849  1.00  0.00            
ATOM    210  C1  CHO    86     155.675 176.407  40.049  1.00  0.00           C
ATOM    211  C2  CHO    86     156.625 180.457  40.999  1.00  0.00           C
ATOM    212  ROH CHO    87     166.775 144.807  46.399  1.00  0.00            
ATOM    213  R1  CHO    87     168.525 143.007  45.099  1.00  0.00            
ATOM    214  R2  CHO    87     168.425 140.257  45.499  1.00  0.00            
ATOM    215  R3  CHO    87     168.225 140.207  42.799  1.00  0.00            
ATOM    216  R4  CHO    87     169.075 137.507  43.549  1.00  0.00            
ATOM    217  R5  CHO    87     170.075 138.807  42.099  1.00  0.00            
ATOM    218  C1  CHO    87     169.275 135.807  39.849  1.00  0.00           C
ATOM    219  C2  CHO    87     168.975 135.257  36.349  1.00  0.00           C
ATOM    220  ROH CHO    88     197.425  87.807  54.399  1.00  0.00            
ATOM    221  R1  CHO    88     197.625  86.807  51.749  1.00  0.00            
ATOM    222  R2  CHO    88     197.875  84.107  51.149  1.00  0.00            
ATOM    223  R3  CHO    88     195.675  84.557  49.649  1.00  0.00            
ATOM    224  R4  CHO    88     197.425  82.907  47.949  1.00  0.00            
ATOM    225  R5  CHO    88     196.525  84.807  47.399  1.00  0.00            
ATOM    226  C1  CHO    88     195.125  82.657  44.649  1.00  0.00           C
ATOM    227  C2  CHO    88     192.575  80.357  45.399  1.00  0.00           C
ATOM    228  ROH CHO    89     113.475 209.857  46.399  1.00  0.00            
ATOM    229  R1  CHO    89     115.675 208.557  47.599  1.00  0.00            
ATOM    230  R2  CHO    89     117.025 206.507  46.399  1.00  0.00            
ATOM    231  R3  CHO    89     119.175 208.107  46.899  1.00  0.00            
ATOM    232  R4  CHO    89     120.125 205.407  47.499  1.00  0.00            
ATOM    233  R5  CHO    89     120.225 207.157  48.799  1.00  0.00            
ATOM    234  C1  CHO    89     123.925 206.257  48.649  1.00  0.00           C
ATOM    235  C2  CHO    89     126.675 206.407  52.299  1.00  0.00           C
ATOM    236  ROH CHO    90     160.675 185.157  47.199  1.00  0.00            
ATOM    237  R1  CHO    90     159.775 187.807  47.549  1.00  0.00            
ATOM    238  R2  CHO    90     160.225 189.807  45.699  1.00  0.00            
ATOM    239  R3  CHO    90     157.525 190.107  45.849  1.00  0.00            
ATOM    240  R4  CHO    90     158.325 191.807  43.599  1.00  0.00            
ATOM    241  R5  CHO    90     157.125 192.407  45.299  1.00  0.00            
ATOM    242  C1  CHO    90     154.675 193.207  42.499  1.00  0.00           C
ATOM    243  C2  CHO    90     151.975 192.257  39.849  1.00  0.00           C
ATOM    244  ROH CHO    91      83.925  75.207  49.449  1.00  0.00            
ATOM    245  R1  CHO    91      84.525  78.007  49.199  1.00  0.00            
ATOM    246  R2  CHO    91      85.575  79.107  46.849  1.00  0.00            
ATOM    247  R3  CHO    91      83.475  80.807  47.049  1.00  0.00            
ATOM    248  R4  CHO    91      84.975  81.707  44.699  1.00  0.00            
ATOM    249  R5  CHO    91      84.325  82.907  46.449  1.00  0.00            
ATOM    250  C1  CHO    91      82.575  84.857  43.649  1.00  0.00           C
ATOM    251  C2  CHO    91      82.825  87.707  44.849  1.00  0.00           C
ATOM    252  ROH CHO    92       3.075  35.007  28.949  1.00  0.00            
ATOM    253  R1  CHO    92       2.325  33.007  30.849  1.00  0.00            
ATOM    254  R2  CHO    92       4.025  30.957  31.549  1.00  0.00            
ATOM    255  R3  CHO    92       3.525  31.857  34.049  1.00  0.00            
ATOM    256  R4  CHO    92       4.975  29.307  34.449  1.00  0.00            
ATOM    257  R5  CHO    92       3.025  29.857  35.349  1.00  0.00            
ATOM    258  C1  CHO    92       5.075  29.257  38.499  1.00  0.00           C
ATOM    259  C2  CHO    92       6.175  26.607  41.449  1.00  0.00           C
ATOM    260  ROH CHO    93       5.175 200.657  48.499  1.00  0.00            
ATOM    261  R1  CHO    93       6.025 201.757  46.049  1.00  0.00            
ATOM    262  R2  CHO    93       4.325 202.207  43.899  1.00  0.00            
ATOM    263  R3  CHO    93       5.325 204.757  44.049  1.00  0.00            
ATOM    264  R4  CHO    93       4.675 204.407  41.249  1.00  0.00            
ATOM    265  R5  CHO    93       6.575 205.007  42.049  1.00  0.00            
ATOM    266  C1  CHO    93       5.825 208.007  39.849  1.00  0.00           C
ATOM    267  C2  CHO    93       6.225 211.507  39.999  1.00  0.00           C
ATOM    268  ROH CHO    94      90.125  24.657  43.349  1.00  0.00            
ATOM    269  R1  CHO    94      92.725  23.557  43.649  1.00  0.00            
ATOM    270  R2  CHO    94      94.875  24.407  42.099  1.00  0.00            
ATOM    271  R3  CHO    94      96.025  24.807  44.549  1.00  0.00            
ATOM    272  R4  CHO    94      98.225  24.107  42.749  1.00  0.00            
ATOM    273  R5  CHO    94      97.775  23.157  44.649  1.00  0.00            
ATOM    274  C1  CHO    94     101.325  24.357  45.399  1.00  0.00           C
ATOM    275  C2  CHO    94     105.375  25.857  45.049  1.00  0.00           C
ATOM    276  ROH CHO    95      82.025 128.957  45.199  1.00  0.00            
ATOM    277  R1  CHO    95      83.325 126.957  43.649  1.00  0.00            
ATOM    278  R2  CHO    95      83.225 124.257  44.299  1.00  0.00            
ATOM    279  R3  CHO    95      82.325 124.007  41.749  1.00  0.00            
ATOM    280  R4  CHO    95      83.325 121.357  42.449  1.00  0.00            
ATOM    281  R5  CHO    95      83.925 122.507  40.749  1.00  0.00            
ATOM    282  C1  CHO    95      82.575 119.407  38.949  1.00  0.00           C
ATOM    283  C2  CHO    95      84.275 114.907  38.499  1.00  0.00           C
ATOM    284  ROH CHO    96      13.275  -1.493  40.999  1.00  0.00            
ATOM    285  R1  CHO    96      15.275   0.407  40.399  1.00  0.00            
ATOM    286  R2  CHO    96      17.825   0.307  41.499  1.00  0.00            
ATOM    287  R3  CHO    96      18.575   0.407  38.849  1.00  0.00            
ATOM    288  R4  CHO    96      20.725   1.757  40.349  1.00  0.00            
ATOM    289  R5  CHO    96      19.625   2.557  38.649  1.00  0.00            
ATOM    290  C1  CHO    96      23.125   2.657  37.199  1.00  0.00           C
ATOM    291  C2  CHO    96      26.075   1.707  36.299  1.00  0.00           C
ATOM    292  ROH CHO    97     119.925 194.257  42.249  1.00  0.00            
ATOM    293  R1  CHO    97     120.575 194.857  39.549  1.00  0.00            
ATOM    294  R2  CHO    97     118.875 194.307  37.449  1.00  0.00            
ATOM    295  R3  CHO    97     119.275 196.957  36.949  1.00  0.00            
ATOM    296  R4  CHO    97     117.525 196.007  34.749  1.00  0.00            
ATOM    297  R5  CHO    97     119.425 197.057  34.549  1.00  0.00            
ATOM    298  C1  CHO    97     117.075 199.457  32.699  1.00  0.00           C
ATOM    299  C2  CHO    97     116.975 201.507  29.349  1.00  0.00           C
ATOM    300  ROH CHO    98      40.725 219.057  44.999  1.00  0.00            
ATOM    301  R1  CHO    98      40.225 218.707  42.249  1.00  0.00            
ATOM    302  R2  CHO    98      41.175 216.557  40.849  1.00  0.00            
ATOM    303  R3  CHO    98      38.575 216.207  40.199  1.00  0.00            
ATOM    304  R4  CHO    98      39.975 216.407  37.599  1.00  0.00            
ATOM    305  R5  CHO    98      38.275 217.607  38.249  1.00  0.00            
ATOM    306  C1  CHO    98      36.825 216.007  35.099  1.00  0.00           C
ATOM    307  C2  CHO    98      35.075 213.607  33.299  1.00  0.00           C
ATOM    308  ROH CHO    99      73.475 102.057  36.549  1.00  0.00            
ATOM    309  R1  CHO    99      70.725 102.807  36.649  1.00  0.00            
ATOM    310  R2  CHO    99      69.675 104.107  38.849  1.00  0.00            
ATOM    311  R3  CHO    99      68.825 105.907  36.999  1.00  0.00            
ATOM    312  R4  CHO    99      66.575 105.657  38.799  1.00  0.00            
ATOM    313  R5  CHO    99      66.525 105.407  36.649  1.00  0.00            
ATOM    314  C1  CHO    99      63.975 108.207  37.049  1.00  0.00           C
ATOM    315  C2  CHO    99      63.625 111.507  36.799  1.00  0.00           C
ATOM    316  ROH CHO   100      36.125 204.457  47.299  1.00  0.00            
ATOM    317  R1  CHO   100      36.475 203.407  44.699  1.00  0.00            
ATOM    318  R2  CHO   100      35.025 201.257  43.749  1.00  0.00            
ATOM    319  R3  CHO   100      34.475 202.957  41.699  1.00  0.00            
ATOM    320  R4  CHO   100      34.225 200.307  40.499  1.00  0.00            
ATOM    321  R5  CHO   100      35.475 201.907  39.749  1.00  0.00            
ATOM    322  C1  CHO   100      33.275 201.307  36.699  1.00  0.00           C
ATOM    323  C2  CHO   100      31.025 198.757  35.099  1.00  0.00           C
ATOM    324  ROH CHO   101      26.075 144.357  41.099  1.00  0.00            
ATOM    325  R1  CHO   101      25.425 147.107  41.499  1.00  0.00            
ATOM    326  R2  CHO   101      24.275 148.607  39.499  1.00  0.00            
ATOM    327  R3  CHO   101      22.375 149.107  41.399  1.00  0.00            
ATOM    328  R4  CHO   101      22.075 151.307  39.499  1.00  0.00            
ATOM    329  R5  CHO   101      22.375 151.507  41.649  1.00  0.00            
ATOM    330  C1  CHO   101      19.025 153.307  41.249  1.00  0.00           C
ATOM    331  C2  CHO   101      17.875 156.557  41.099  1.00  0.00           C
ATOM    332  ROH CHO   102      41.975 155.807  34.399  1.00  0.00            
ATOM    333  R1  CHO   102      40.325 157.557  35.899  1.00  0.00            
ATOM    334  R2  CHO   102      39.475 160.007  34.899  1.00  0.00            
ATOM    335  R3  CHO   102      37.025 159.007  35.499  1.00  0.00            
ATOM    336  R4  CHO   102      36.925 161.857  36.349  1.00  0.00            
ATOM    337  R5  CHO   102      36.425 160.107  37.549  1.00  0.00            
ATOM    338  C1  CHO   102      33.075 161.957  37.699  1.00  0.00           C
ATOM    339  C2  CHO   102      31.775 165.057  39.799  1.00  0.00           C
ATOM    340  ROH CHO   103     123.425 153.857  42.199  1.00  0.00            
ATOM    341  R1  CHO   103     125.575 154.857  40.649  1.00  0.00            
ATOM    342  R2  CHO   103     125.575 157.407  39.599  1.00  0.00            
ATOM    343  R3  CHO   103     127.925 157.607  40.899  1.00  0.00            
ATOM    344  R4  CHO   103     127.075 160.407  40.449  1.00  0.00            
ATOM    345  R5  CHO   103     128.975 159.507  39.899  1.00  0.00            
ATOM    346  C1  CHO   103     130.175 162.307  42.199  1.00  0.00           C
ATOM    347  C2  CHO   103     128.775 164.657  43.349  1.00  0.00           C
ATOM    348  ROH CHO   104      63.225 183.957  38.149  1.00  0.00            
ATOM    349  R1  CHO   104      65.675 184.407  36.849  1.00  0.00            
ATOM    350  R2  CHO   104      65.825 185.507  34.299  1.00  0.00            
ATOM    351  R3  CHO   104      67.525 187.307  35.549  1.00  0.00            
ATOM    352  R4  CHO   104      68.675 186.907  32.849  1.00  0.00            
ATOM    353  R5  CHO   104      69.675 186.657  34.749  1.00  0.00            
ATOM    354  C1  CHO   104      71.875 189.357  33.149  1.00  0.00           C
ATOM    355  C2  CHO   104      75.525 192.457  31.149  1.00  0.00           C
ATOM    356  ROH CHO   105      14.825  71.107  37.849  1.00  0.00            
ATOM    357  R1  CHO   105      13.675  69.557  39.949  1.00  0.00            
ATOM    358  R2  CHO   105      12.775  67.007  39.549  1.00  0.00            
ATOM    359  R3  CHO   105      14.375  66.457  41.699  1.00  0.00            
ATOM    360  R4  CHO   105      12.725  64.057  41.399  1.00  0.00            
ATOM    361  R5  CHO   105      12.975  65.257  43.199  1.00  0.00            
ATOM    362  C1  CHO   105      14.225  61.857  44.449  1.00  0.00           C
ATOM    363  C2  CHO   105      14.225  58.457  42.649  1.00  0.00           C
ATOM    364  ROH CHO   106      70.025  10.757  36.999  1.00  0.00            
ATOM    365  R1  CHO   106      67.425  11.657  36.249  1.00  0.00            
ATOM    366  R2  CHO   106      65.875  10.357  34.399  1.00  0.00            
ATOM    367  R3  CHO   106      64.075  10.357  36.349  1.00  0.00            
ATOM    368  R4  CHO   106      62.575   9.557  33.999  1.00  0.00            
ATOM    369  R5  CHO   106      62.075  11.157  35.349  1.00  0.00            
ATOM    370  C1  CHO   106      58.875   9.057  35.599  1.00  0.00           C
ATOM    371  C2  CHO   106      55.025   7.057  35.599  1.00  0.00           C
ATOM    372  ROH CHO   107       0.975  78.407  46.749  1.00  0.00            
ATOM    373  R1  CHO   107       3.325  77.757  45.299  1.00  0.00            
ATOM    374  R2  CHO   107       5.075  75.757  46.149  1.00  0.00            
ATOM    375  R3  CHO   107       4.675  74.807  43.649  1.00  0.00            
ATOM    376  R4  CHO   107       7.425  74.007  44.299  1.00  0.00            
ATOM    377  R5  CHO   107       6.775  75.057  42.499  1.00  0.00            
ATOM    378  C1  CHO   107       8.375  72.057  40.849  1.00  0.00           C
ATOM    379  C2  CHO   107      10.925  73.657  38.399  1.00  0.00           C
ATOM    380  ROH CHO   108     217.525  86.757  37.049  1.00  0.00            
ATOM    381  R1  CHO   108     217.425  87.507  39.749  1.00  0.00            
ATOM    382  R2  CHO   108     217.475  85.657  41.849  1.00  0.00            
ATOM    383  R3  CHO   108     219.575  87.207  42.699  1.00  0.00            
ATOM    384  R4  CHO   108     218.975  85.457  44.949  1.00  0.00            
ATOM    385  R5  CHO   108     219.075  87.657  44.999  1.00  0.00            
ATOM    386  C1  CHO   108     221.775  86.807  47.549  1.00  0.00           C
ATOM    387  C2  CHO   108     221.525  84.357  51.299  1.00  0.00           C
ATOM    388  ROH CHO   109     203.575  66.807  37.099  1.00  0.00            
ATOM    389  R1  CHO   109     200.825  67.057  36.549  1.00  0.00            
ATOM    390  R2  CHO   109     199.425  65.257  34.949  1.00  0.00            
ATOM    391  R3  CHO   109     197.825  65.057  37.149  1.00  0.00            
ATOM    392  R4  CHO   109     196.475  63.507  35.049  1.00  0.00            
ATOM    393  R5  CHO   109     195.575  65.107  36.249  1.00  0.00            
ATOM    394  C1  CHO   109     193.225  62.257  37.199  1.00  0.00           C
ATOM    395  C2  CHO   109     190.775  59.607  38.949  1.00  0.00           C
ATOM    396  ROH CHO   110      27.275 208.557  35.299  1.00  0.00            
ATOM    397  R1  CHO   110      25.625 209.607  37.299  1.00  0.00            
ATOM    398  R2  CHO   110      26.275 211.907  38.749  1.00  0.00            
ATOM    399  R3  CHO   110      23.825 212.757  37.849  1.00  0.00            
ATOM    400  R4  CHO   110      23.975 213.657  40.649  1.00  0.00            
ATOM    401  R5  CHO   110      22.375 212.457  39.749  1.00  0.00            
ATOM    402  C1  CHO   110      20.375 215.507  40.949  1.00  0.00           C
ATOM    403  C2  CHO   110      17.675 215.107  43.899  1.00  0.00           C
ATOM    404  ROH CHO   111     138.625 149.657  44.899  1.00  0.00            
ATOM    405  R1  CHO   111     137.575 147.457  43.449  1.00  0.00            
ATOM    406  R2  CHO   111     138.825 146.457  41.199  1.00  0.00            
ATOM    407  R3  CHO   111     138.675 144.107  42.599  1.00  0.00            
ATOM    408  R4  CHO   111     140.475 143.507  40.349  1.00  0.00            
ATOM    409  R5  CHO   111     138.675 142.407  40.899  1.00  0.00            
ATOM    410  C1  CHO   111     141.275 139.657  41.099  1.00  0.00           C
ATOM    411  C2  CHO   111     144.075 138.907  39.149  1.00  0.00           C
ATOM    412  ROH CHO   112     182.975 128.657  37.549  1.00  0.00            
ATOM    413  R1  CHO   112     182.625 131.457  37.949  1.00  0.00            
ATOM    414  R2  CHO   112     180.425 132.857  36.999  1.00  0.00            
ATOM    415  R3  CHO   112     180.225 133.607  39.599  1.00  0.00            
ATOM    416  R4  CHO   112     178.925 135.757  38.049  1.00  0.00            
ATOM    417  R5  CHO   112     180.525 136.007  39.499  1.00  0.00            
ATOM    418  C1  CHO   112     177.825 138.207  41.099  1.00  0.00           C
ATOM    419  C2  CHO   112     174.575 139.657  39.599  1.00  0.00           C
ATOM    420  ROH CHO   113     114.775 106.207  49.949  1.00  0.00            
ATOM    421  R1  CHO   113     116.925 106.907  48.249  1.00  0.00            
ATOM    422  R2  CHO   113     119.525 106.207  48.799  1.00  0.00            
ATOM    423  R3  CHO   113     119.425 105.157  46.299  1.00  0.00            
ATOM    424  R4  CHO   113     122.275 105.307  46.949  1.00  0.00            
ATOM    425  R5  CHO   113     121.325 106.157  45.199  1.00  0.00            
ATOM    426  C1  CHO   113     123.775 103.807  43.449  1.00  0.00           C
ATOM    427  C2  CHO   113     125.125 102.157  40.149  1.00  0.00           C
ATOM    428  ROH CHO   114      -0.125  58.907  53.649  1.00  0.00            
ATOM    429  R1  CHO   114      -0.075  57.007  51.599  1.00  0.00            
ATOM    430  R2  CHO   114      -1.075  57.557  49.049  1.00  0.00            
ATOM    431  R3  CHO   114       1.375  56.707  48.249  1.00  0.00            
ATOM    432  R4  CHO   114      -0.275  56.457  45.849  1.00  0.00            
ATOM    433  R5  CHO   114       0.925  54.907  46.749  1.00  0.00            
ATOM    434  C1  CHO   114       2.475  55.057  43.249  1.00  0.00           C
ATOM    435  C2  CHO   114       1.975  54.257  38.749  1.00  0.00           C
ATOM    436  ROH CHO   115     188.675 121.257  42.749  1.00  0.00            
ATOM    437  R1  CHO   115     190.025 119.907  44.849  1.00  0.00            
ATOM    438  R2  CHO   115     189.225 120.057  47.499  1.00  0.00            
ATOM    439  R3  CHO   115     189.225 117.357  47.299  1.00  0.00            
ATOM    440  R4  CHO   115     189.175 117.907  50.149  1.00  0.00            
ATOM    441  R5  CHO   115     190.625 116.607  49.099  1.00  0.00            
ATOM    442  C1  CHO   115     189.175 114.057  51.549  1.00  0.00           C
ATOM    443  C2  CHO   115     188.025 113.107  55.149  1.00  0.00           C
ATOM    444  ROH CHO   116     198.175  73.557  43.349  1.00  0.00            
ATOM    445  R1  CHO   116     197.975  71.407  45.199  1.00  0.00            
ATOM    446  R2  CHO   116     195.625  70.757  46.499  1.00  0.00            
ATOM    447  R3  CHO   116     196.075  68.307  45.449  1.00  0.00            
ATOM    448  R4  CHO   116     194.275  67.857  47.699  1.00  0.00            
ATOM    449  R5  CHO   116     196.175  66.857  47.349  1.00  0.00            
ATOM    450  C1  CHO   116     193.875  63.807  47.449  1.00  0.00           C
ATOM    451  C2  CHO   116     190.025  60.757  47.649  1.00  0.00           C
ATOM    452  ROH CHO   117     161.975  59.307  48.449  1.00  0.00            
ATOM    453  R1  CHO   117     160.625  61.407  49.799  1.00  0.00            
ATOM    454  R2  CHO   117     158.225  62.457  48.899  1.00  0.00            
ATOM    455  R3  CHO   117     157.375  61.857  51.399  1.00  0.00            
ATOM    456  R4  CHO   117     155.125  63.307  50.199  1.00  0.00            
ATOM    457  R5  CHO   117     156.125  63.807  52.049  1.00  0.00            
ATOM    458  C1  CHO   117     152.525  63.257  53.299  1.00  0.00           C
ATOM    459  C2  CHO   117     149.825  65.157  56.549  1.00  0.00           C
ATOM    460  ROH CHO   118     210.775 100.957  49.999  1.00  0.00            
ATOM    461  R1  CHO   118     208.675 102.107  48.499  1.00  0.00            
ATOM    462  R2  CHO   118     208.225 104.807  48.399  1.00  0.00            
ATOM    463  R3  CHO   118     208.425 104.457  45.749  1.00  0.00            
ATOM    464  R4  CHO   118     206.175 106.357  46.049  1.00  0.00            
ATOM    465  R5  CHO   118     206.125 104.457  44.949  1.00  0.00            
ATOM    466  C1  CHO   118     205.175 106.907  42.199  1.00  0.00           C
ATOM    467  C2  CHO   118     203.375 108.257  39.299  1.00  0.00           C
ATOM    468  ROH CHO   119      44.625 123.407  43.199  1.00  0.00            
ATOM    469  R1  CHO   119      47.225 123.157  42.099  1.00  0.00            
ATOM    470  R2  CHO   119      47.925 121.057  40.449  1.00  0.00            
ATOM    471  R3  CHO   119      48.675 123.057  38.799  1.00  0.00            
ATOM    472  R4  CHO   119      49.125 120.557  37.249  1.00  0.00            
ATOM    473  R5  CHO   119      50.575 122.157  37.649  1.00  0.00            
ATOM    474  C1  CHO   119      50.575 122.157  33.799  1.00  0.00           C
ATOM    475  C2  CHO   119      53.175 124.157  31.399  1.00  0.00           C
ATOM    476  ROH CHO   120     130.975 165.657  49.549  1.00  0.00            
ATOM    477  R1  CHO   120     129.525 167.807  48.399  1.00  0.00            
ATOM    478  R2  CHO   120     129.975 170.457  49.099  1.00  0.00            
ATOM    479  R3  CHO   120     130.325 170.757  46.399  1.00  0.00            
ATOM    480  R4  CHO   120     131.025 173.357  47.599  1.00  0.00            
ATOM    481  R5  CHO   120     129.625 173.007  45.999  1.00  0.00            
ATOM    482  C1  CHO   120     132.025 175.357  44.199  1.00  0.00           C
ATOM    483  C2  CHO   120     132.825 177.457  41.699  1.00  0.00           C
ATOM    484  ROH CHO   121      22.025 107.857  35.499  1.00  0.00            
ATOM    485  R1  CHO   121      21.925 108.607  38.199  1.00  0.00            
ATOM    486  R2  CHO   121      20.125 110.457  39.149  1.00  0.00            
ATOM    487  R3  CHO   121      19.475 108.507  40.899  1.00  0.00            
ATOM    488  R4  CHO   121      19.825 110.857  42.599  1.00  0.00            
ATOM    489  R5  CHO   121      20.775 108.907  42.849  1.00  0.00            
ATOM    490  C1  CHO   121      19.025 109.207  46.199  1.00  0.00           C
ATOM    491  C2  CHO   121      18.175 108.207  49.349  1.00  0.00           C
ATOM    492  ROH CHO   122     176.025 220.507  47.699  1.00  0.00            
ATOM    493  R1  CHO   122     174.675 218.907  45.799  1.00  0.00            
ATOM    494  R2  CHO   122     172.525 217.307  46.399  1.00  0.00            
ATOM    495  R3  CHO   122     171.375 218.657  44.349  1.00  0.00            
ATOM    496  R4  CHO   122     169.575 216.407  44.849  1.00  0.00            
ATOM    497  R5  CHO   122     170.475 216.957  42.949  1.00  0.00            
ATOM    498  C1  CHO   122     166.775 217.157  41.999  1.00  0.00           C
ATOM    499  C2  CHO   122     167.425 218.107  38.499  1.00  0.00           C
ATOM    500  ROH CHO   123     158.025 197.307  42.399  1.00  0.00            
ATOM    501  R1  CHO   123     156.825 197.357  44.949  1.00  0.00            
ATOM    502  R2  CHO   123     158.275 197.907  47.249  1.00  0.00            
ATOM    503  R3  CHO   123     156.325 199.807  47.599  1.00  0.00            
ATOM    504  R4  CHO   123     157.675 199.557  50.199  1.00  0.00            
ATOM    505  R5  CHO   123     155.525 199.407  49.799  1.00  0.00            
ATOM    506  C1  CHO   123     155.475 202.307  52.249  1.00  0.00           C
ATOM    507  C2  CHO   123     154.025 204.407  55.199  1.00  0.00           C
ATOM    508  ROH CHO   124      87.525   1.907  33.099  1.00  0.00            
ATOM    509  R1  CHO   124      88.375   3.857  34.949  1.00  0.00            
ATOM    510  R2  CHO   124      90.875   5.107  34.799  1.00  0.00            
ATOM    511  R3  CHO   124      89.375   7.357  34.849  1.00  0.00            
ATOM    512  R4  CHO   124      92.175   8.307  35.099  1.00  0.00            
ATOM    513  R5  CHO   124      90.525   8.807  36.399  1.00  0.00            
ATOM    514  C1  CHO   124      91.525  12.307  35.299  1.00  0.00           C
ATOM    515  C2  CHO   124      92.325  15.457  38.749  1.00  0.00           C
ATOM    516  ROH CHO   125      36.825  36.657  40.599  1.00  0.00            
ATOM    517  R1  CHO   125      36.675  33.857  40.449  1.00  0.00            
ATOM    518  R2  CHO   125      37.375  32.457  38.149  1.00  0.00            
ATOM    519  R3  CHO   125      39.025  31.157  39.799  1.00  0.00            
ATOM    520  R4  CHO   125      38.475  29.257  37.649  1.00  0.00            
ATOM    521  R5  CHO   125      38.275  28.857  39.799  1.00  0.00            
ATOM    522  C1  CHO   125      40.775  26.107  38.899  1.00  0.00           C
ATOM    523  C2  CHO   125      41.825  23.357  36.449  1.00  0.00           C
ATOM    524  ROH CHO   126     165.875  97.657  40.149  1.00  0.00            
ATOM    525  R1  CHO   126     164.625  99.407  41.999  1.00  0.00            
ATOM    526  R2  CHO   126     163.225  98.457  44.149  1.00  0.00            
ATOM    527  R3  CHO   126     164.875 100.057  45.549  1.00  0.00            
ATOM    528  R4  CHO   126     162.475  99.907  47.199  1.00  0.00            
ATOM    529  R5  CHO   126     163.475 101.757  46.499  1.00  0.00            
ATOM    530  C1  CHO   126     163.675 102.307  50.299  1.00  0.00           C
ATOM    531  C2  CHO   126     161.425 103.657  52.199  1.00  0.00           C
ATOM    532  ROH CHO   127     194.275  34.757  44.349  1.00  0.00            
ATOM    533  R1  CHO   127     192.525  36.857  43.599  1.00  0.00            
ATOM    534  R2  CHO   127     189.825  36.807  44.149  1.00  0.00            
ATOM    535  R3  CHO   127     190.375  39.257  45.249  1.00  0.00            
ATOM    536  R4  CHO   127     187.475  38.957  45.449  1.00  0.00            
ATOM    537  R5  CHO   127     188.575  40.657  44.549  1.00  0.00            
ATOM    538  C1  CHO   127     186.575  42.507  47.249  1.00  0.00           C
ATOM    539  C2  CHO   127     183.775  46.357  47.199  1.00  0.00           C
ATOM    540  ROH CHO   128     100.725 162.207  31.049  1.00  0.00            
ATOM    541  R1  CHO   128     103.275 163.007  31.949  1.00  0.00            
ATOM    542  R2  CHO   128     104.125 162.557  34.499  1.00  0.00            
ATOM    543  R3  CHO   128     106.225 161.407  33.249  1.00  0.00            
ATOM    544  R4  CHO   128     106.875 161.207  36.099  1.00  0.00            
ATOM    545  R5  CHO   128     108.175 162.057  34.549  1.00  0.00            
ATOM    546  C1  CHO   128     110.475 159.307  35.849  1.00  0.00           C
ATOM    547  C2  CHO   128     109.975 158.007  39.349  1.00  0.00           C
ATOM    548  ROH CHO   129     132.475 227.207  34.649  1.00  0.00            
ATOM    549  R1  CHO   129     133.225 225.257  36.499  1.00  0.00            
ATOM    550  R2  CHO   129     132.125 225.107  39.049  1.00  0.00            
ATOM    551  R3  CHO   129     131.625 222.507  38.299  1.00  0.00            
ATOM    552  R4  CHO   129     131.525 222.457  41.199  1.00  0.00            
ATOM    553  R5  CHO   129     132.725 221.207  39.949  1.00  0.00            
ATOM    554  C1  CHO   129     130.675 218.557  41.799  1.00  0.00           C
ATOM    555  C2  CHO   129     130.725 215.107  43.599  1.00  0.00           C
ATOM    556  ROH CHO   130     143.225 156.007  36.799  1.00  0.00            
ATOM    557  R1  CHO   130     142.125 153.707  37.999  1.00  0.00            
ATOM    558  R2  CHO   130     143.225 151.157  37.599  1.00  0.00            
ATOM    559  R3  CHO   130     143.275 151.107  40.299  1.00  0.00            
ATOM    560  R4  CHO   130     142.875 148.357  39.549  1.00  0.00            
ATOM    561  R5  CHO   130     141.625 149.507  40.899  1.00  0.00            
ATOM    562  C1  CHO   130     142.675 146.657  43.199  1.00  0.00           C
ATOM    563  C2  CHO   130     143.275 142.907  44.549  1.00  0.00           C
ATOM    564  ROH CHO   131       8.975   9.657  37.699  1.00  0.00            
ATOM    565  R1  CHO   131       8.475  12.407  37.849  1.00  0.00            
ATOM    566  R2  CHO   131       8.025  13.757  40.199  1.00  0.00            
ATOM    567  R3  CHO   131      10.025  15.357  39.299  1.00  0.00            
ATOM    568  R4  CHO   131       9.375  16.357  41.999  1.00  0.00            
ATOM    569  R5  CHO   131       9.425  17.507  40.149  1.00  0.00            
ATOM    570  C1  CHO   131      12.075  19.407  42.199  1.00  0.00           C
ATOM    571  C2  CHO   131      13.425  20.357  45.799  1.00  0.00           C
ATOM    572  ROH CHO   132     183.475  51.207  49.199  1.00  0.00            
ATOM    573  R1  CHO   132     180.875  52.257  49.299  1.00  0.00            
ATOM    574  R2  CHO   132     180.275  54.807  48.499  1.00  0.00            
ATOM    575  R3  CHO   132     178.475  53.557  46.899  1.00  0.00            
ATOM    576  R4  CHO   132     177.375  56.257  47.249  1.00  0.00            
ATOM    577  R5  CHO   132     176.325  54.407  47.599  1.00  0.00            
ATOM    578  C1  CHO   132     174.025  55.907  44.999  1.00  0.00           C
ATOM    579  C2  CHO   132     172.575  59.457  44.799  1.00  0.00           C
ATOM    580  ROH CHO   133      27.275 124.157  32.399  1.00  0.00            
ATOM    581  R1  CHO   133      25.575 122.457  30.949  1.00  0.00            
ATOM    582  R2  CHO   133      26.175 119.857  30.349  1.00  0.00            
ATOM    583  R3  CHO   133      23.775 119.357  31.549  1.00  0.00            
ATOM    584  R4  CHO   133      24.325 116.957  29.899  1.00  0.00            
ATOM    585  R5  CHO   133      22.525 118.207  29.849  1.00  0.00            
ATOM    586  C1  CHO   133      20.975 114.857  30.699  1.00  0.00           C
ATOM    587  C2  CHO   133      18.525 114.557  28.149  1.00  0.00           C
ATOM    588  ROH CHO   134     106.475 163.907  52.349  1.00  0.00            
ATOM    589  R1  CHO   134     107.025 163.657  49.599  1.00  0.00            
ATOM    590  R2  CHO   134     109.625 163.507  48.649  1.00  0.00            
ATOM    591  R3  CHO   134     108.675 161.257  47.449  1.00  0.00            
ATOM    592  R4  CHO   134     111.475 161.407  46.549  1.00  0.00            
ATOM    593  R5  CHO   134     109.725 161.207  45.299  1.00  0.00            
ATOM    594  C1  CHO   134     111.625 158.107  44.249  1.00  0.00           C
ATOM    595  C2  CHO   134     114.025 155.857  42.449  1.00  0.00           C
ATOM    596  ROH CHO   135     137.775  52.407  44.349  1.00  0.00            
ATOM    597  R1  CHO   135     136.425  50.107  43.399  1.00  0.00            
ATOM    598  R2  CHO   135     136.525  49.307  40.799  1.00  0.00            
ATOM    599  R3  CHO   135     137.375  46.957  41.849  1.00  0.00            
ATOM    600  R4  CHO   135     136.825  46.357  39.049  1.00  0.00            
ATOM    601  R5  CHO   135     136.025  45.307  40.749  1.00  0.00            
ATOM    602  C1  CHO   135     137.825  42.407  38.999  1.00  0.00           C
ATOM    603  C2  CHO   135     139.975  40.307  38.549  1.00  0.00           C
ATOM    604  ROH CHO   136      45.025  67.407  50.849  1.00  0.00            
ATOM    605  R1  CHO   136      46.725  66.557  48.699  1.00  0.00            
ATOM    606  R2  CHO   136      45.775  66.257  46.149  1.00  0.00            
ATOM    607  R3  CHO   136      47.825  67.957  45.549  1.00  0.00            
ATOM    608  R4  CHO   136      47.075  66.707  42.949  1.00  0.00            
ATOM    609  R5  CHO   136      49.075  66.757  43.849  1.00  0.00            
ATOM    610  C1  CHO   136      49.775  68.557  40.549  1.00  0.00           C
ATOM    611  C2  CHO   136      49.375  69.257  37.399  1.00  0.00           C
ATOM    612  ROH CHO   137     100.175  77.207  49.999  1.00  0.00            
ATOM    613  R1  CHO   137     101.975  78.557  48.299  1.00  0.00            
ATOM    614  R2  CHO   137     103.125  81.007  48.999  1.00  0.00            
ATOM    615  R3  CHO   137     105.475  79.657  48.499  1.00  0.00            
ATOM    616  R4  CHO   137     106.075  82.507  47.999  1.00  0.00            
ATOM    617  R5  CHO   137     106.425  80.807  46.649  1.00  0.00            
ATOM    618  C1  CHO   137     109.975  82.107  46.999  1.00  0.00           C
ATOM    619  C2  CHO   137     112.125  85.107  47.649  1.00  0.00           C
ATOM    620  ROH CHO   138     209.425 200.107  54.849  1.00  0.00            
ATOM    621  R1  CHO   138     211.075 200.307  52.549  1.00  0.00            
ATOM    622  R2  CHO   138     210.075 200.607  49.999  1.00  0.00            
ATOM    623  R3  CHO   138     211.675 202.807  49.949  1.00  0.00            
ATOM    624  R4  CHO   138     210.925 202.307  47.149  1.00  0.00            
ATOM    625  R5  CHO   138     212.975 202.507  47.949  1.00  0.00            
ATOM    626  C1  CHO   138     212.975 205.357  45.449  1.00  0.00           C
ATOM    627  C2  CHO   138     211.825 204.507  42.399  1.00  0.00           C
ATOM    628  ROH CHO   139     142.775   6.207  52.699  1.00  0.00            
ATOM    629  R1  CHO   139     140.075   5.807  53.599  1.00  0.00            
ATOM    630  R2  CHO   139     137.925   6.107  51.949  1.00  0.00            
ATOM    631  R3  CHO   139     137.325   3.607  52.799  1.00  0.00            
ATOM    632  R4  CHO   139     134.825   4.557  51.599  1.00  0.00            
ATOM    633  R5  CHO   139     135.075   3.707  53.599  1.00  0.00            
ATOM    634  C1  CHO   139     132.525   1.257  52.199  1.00  0.00           C
ATOM    635  C2  CHO   139     131.375  -2.693  50.449  1.00  0.00           C
ATOM    636  ROH CHO   140     178.225 127.807  39.649  1.00  0.00            
ATOM    637  R1  CHO   140     179.975 129.457  41.099  1.00  0.00            
ATOM    638  R2  CHO   140     180.625 128.957  43.749  1.00  0.00            
ATOM    639  R3  CHO   140     183.175 129.057  42.849  1.00  0.00            
ATOM    640  R4  CHO   140     183.425 128.457  45.699  1.00  0.00            
ATOM    641  R5  CHO   140     184.425 130.057  44.599  1.00  0.00            
ATOM    642  C1  CHO   140     187.475 128.207  45.949  1.00  0.00           C
ATOM    643  C2  CHO   140     191.325 129.257  46.349  1.00  0.00           C
ATOM    644  ROH CHO   141      53.825  62.507  45.099  1.00  0.00            
ATOM    645  R1  CHO   141      56.275  61.107  45.099  1.00  0.00            
ATOM    646  R2  CHO   141      58.625  62.257  44.099  1.00  0.00            
ATOM    647  R3  CHO   141      59.575  61.607  46.599  1.00  0.00            
ATOM    648  R4  CHO   141      61.925  61.457  44.849  1.00  0.00            
ATOM    649  R5  CHO   141      61.225  59.907  46.199  1.00  0.00            
ATOM    650  C1  CHO   141      64.725  60.457  47.549  1.00  0.00           C
ATOM    651  C2  CHO   141      67.025  62.957  46.649  1.00  0.00           C
ATOM    652  ROH CHO   142       8.775  49.807  41.199  1.00  0.00            
ATOM    653  R1  CHO   142       9.775  47.257  40.299  1.00  0.00            
ATOM    654  R2  CHO   142      10.475  45.257  42.099  1.00  0.00            
ATOM    655  R3  CHO   142       8.775  43.807  40.599  1.00  0.00            
ATOM    656  R4  CHO   142      10.375  41.807  42.049  1.00  0.00            
ATOM    657  R5  CHO   142      10.075  41.907  39.849  1.00  0.00            
ATOM    658  C1  CHO   142       8.675  38.407  40.549  1.00  0.00           C
ATOM    659  C2  CHO   142      10.975  35.007  40.399  1.00  0.00           C
ATOM    660  ROH CHO   143     128.625  15.757  55.449  1.00  0.00            
ATOM    661  R1  CHO   143     129.025  14.107  57.699  1.00  0.00            
ATOM    662  R2  CHO   143     130.475  11.757  57.599  1.00  0.00            
ATOM    663  R3  CHO   143     131.875  12.907  59.599  1.00  0.00            
ATOM    664  R4  CHO   143     133.125  10.257  59.249  1.00  0.00            
ATOM    665  R5  CHO   143     132.375  11.107  61.099  1.00  0.00            
ATOM    666  C1  CHO   143     136.025  10.507  62.049  1.00  0.00           C
ATOM    667  C2  CHO   143     138.825   7.207  62.699  1.00  0.00           C
ATOM    668  ROH CHO   144      69.925 147.557  32.099  1.00  0.00            
ATOM    669  R1  CHO   144      69.875 149.707  33.949  1.00  0.00            
ATOM    670  R2  CHO   144      71.325 152.007  33.649  1.00  0.00            
ATOM    671  R3  CHO   144      68.875 153.207  33.949  1.00  0.00            
ATOM    672  R4  CHO   144      70.825 155.307  34.499  1.00  0.00            
ATOM    673  R5  CHO   144      69.175 154.657  35.799  1.00  0.00            
ATOM    674  C1  CHO   144      68.225 158.357  35.349  1.00  0.00           C
ATOM    675  C2  CHO   144      67.875 161.657  33.799  1.00  0.00           C
ATOM    676  ROH CHO   145     203.525 219.557  42.449  1.00  0.00            
ATOM    677  R1  CHO   145     203.825 217.357  40.699  1.00  0.00            
ATOM    678  R2  CHO   145     202.025 215.257  40.649  1.00  0.00            
ATOM    679  R3  CHO   145     201.825 215.907  37.999  1.00  0.00            
ATOM    680  R4  CHO   145     201.025 213.057  38.149  1.00  0.00            
ATOM    681  R5  CHO   145     202.575 213.907  36.849  1.00  0.00            
ATOM    682  C1  CHO   145     200.325 212.357  34.249  1.00  0.00           C
ATOM    683  C2  CHO   145     200.025 211.107  30.799  1.00  0.00           C
ATOM    684  ROH CHO   146      20.525  15.707  42.849  1.00  0.00            
ATOM    685  R1  CHO   146      20.175  15.457  40.049  1.00  0.00            
ATOM    686  R2  CHO   146      19.375  17.607  38.499  1.00  0.00            
ATOM    687  R3  CHO   146      21.625  16.957  37.099  1.00  0.00            
ATOM    688  R4  CHO   146      20.225  18.957  35.449  1.00  0.00            
ATOM    689  R5  CHO   146      20.925  16.957  34.799  1.00  0.00            
ATOM    690  C1  CHO   146      22.875  19.157  32.349  1.00  0.00           C
ATOM    691  C2  CHO   146      25.375  19.357  30.099  1.00  0.00           C
ATOM    692  ROH CHO   147      17.825 208.307  44.849  1.00  0.00            
ATOM    693  R1  CHO   147      15.175 209.357  44.549  1.00  0.00            
ATOM    694  R2  CHO   147      14.375 211.757  45.649  1.00  0.00            
ATOM    695  R3  CHO   147      13.625 212.307  43.049  1.00  0.00            
ATOM    696  R4  CHO   147      11.675 213.657  44.749  1.00  0.00            
ATOM    697  R5  CHO   147      11.275 212.257  43.149  1.00  0.00            
ATOM    698  C1  CHO   147       9.375 215.307  41.799  1.00  0.00           C
ATOM    699  C2  CHO   147       5.425 216.907  40.049  1.00  0.00           C
ATOM    700  ROH CHO   148      72.725  64.957  35.849  1.00  0.00            
ATOM    701  R1  CHO   148      70.875  64.757  37.999  1.00  0.00            
ATOM    702  R2  CHO   148      70.925  66.407  40.199  1.00  0.00            
ATOM    703  R3  CHO   148      68.325  66.857  39.499  1.00  0.00            
ATOM    704  R4  CHO   148      68.425  67.407  42.399  1.00  0.00            
ATOM    705  R5  CHO   148      67.075  66.057  41.399  1.00  0.00            
ATOM    706  C1  CHO   148      64.575  68.457  42.999  1.00  0.00           C
ATOM    707  C2  CHO   148      66.625  71.057  45.599  1.00  0.00           C
ATOM    708  ROH CHO   149     175.875  99.507  44.999  1.00  0.00            
ATOM    709  R1  CHO   149     173.275  98.807  44.049  1.00  0.00            
ATOM    710  R2  CHO   149     172.275  96.207  44.199  1.00  0.00            
ATOM    711  R3  CHO   149     170.225  97.407  45.499  1.00  0.00            
ATOM    712  R4  CHO   149     169.175  94.807  44.699  1.00  0.00            
ATOM    713  R5  CHO   149     168.275  96.807  44.249  1.00  0.00            
ATOM    714  C1  CHO   149     165.425  95.157  46.199  1.00  0.00           C
ATOM    715  C2  CHO   149     166.775  92.357  48.849  1.00  0.00           C
ATOM    716  ROH CHO   150      36.075  98.507  45.999  1.00  0.00            
ATOM    717  R1  CHO   150      35.725  98.707  43.199  1.00  0.00            
ATOM    718  R2  CHO   150      37.725  99.557  41.499  1.00  0.00            
ATOM    719  R3  CHO   150      37.225  97.157  40.249  1.00  0.00            
ATOM    720  R4  CHO   150      38.875  98.707  38.349  1.00  0.00            
ATOM    721  R5  CHO   150      36.925  97.757  37.949  1.00  0.00            
ATOM    722  C1  CHO   150      39.075  96.007  35.349  1.00  0.00           C
ATOM    723  C2  CHO   150      39.175  93.057  31.899  1.00  0.00           C
ATOM    724  ROH CHO   151      -0.025  78.807  41.199  1.00  0.00            
ATOM    725  R1  CHO   151       2.525  77.607  40.749  1.00  0.00            
ATOM    726  R2  CHO   151       2.725  75.007  39.749  1.00  0.00            
ATOM    727  R3  CHO   151       4.275  76.207  37.849  1.00  0.00            
ATOM    728  R4  CHO   151       4.775  73.357  37.449  1.00  0.00            
ATOM    729  R5  CHO   151       6.275  74.907  37.749  1.00  0.00            
ATOM    730  C1  CHO   151       7.375  73.557  34.349  1.00  0.00           C
ATOM    731  C2  CHO   151       9.525  74.307  31.799  1.00  0.00           C
ATOM    732  ROH CHO   152     124.525  83.407  57.099  1.00  0.00            
ATOM    733  R1  CHO   152     123.175  81.057  56.299  1.00  0.00            
ATOM    734  R2  CHO   152     121.925  79.357  58.149  1.00  0.00            
ATOM    735  R3  CHO   152     119.775  79.807  56.549  1.00  0.00            
ATOM    736  R4  CHO   152     119.125  77.407  58.049  1.00  0.00            
ATOM    737  R5  CHO   152     119.025  77.607  55.899  1.00  0.00            
ATOM    738  C1  CHO   152     115.425  76.607  56.549  1.00  0.00           C
ATOM    739  C2  CHO   152     113.925  73.607  54.899  1.00  0.00           C
ATOM    740  ROH CHO   153     209.325 169.957  47.299  1.00  0.00            
ATOM    741  R1  CHO   153     207.775 171.457  45.449  1.00  0.00            
ATOM    742  R2  CHO   153     207.525 170.757  42.799  1.00  0.00            
ATOM    743  R3  CHO   153     204.875 170.857  43.349  1.00  0.00            
ATOM    744  R4  CHO   153     205.075 171.307  40.449  1.00  0.00            
ATOM    745  R5  CHO   153     204.025 172.557  41.899  1.00  0.00            
ATOM    746  C1  CHO   153     201.125 171.757  39.599  1.00  0.00           C
ATOM    747  C2  CHO   153     200.375 174.207  36.649  1.00  0.00           C
ATOM    748  ROH CHO   154     126.875 193.157  48.599  1.00  0.00            
ATOM    749  R1  CHO   154     129.225 194.057  49.899  1.00  0.00            
ATOM    750  R2  CHO   154     131.125 195.657  48.699  1.00  0.00            
ATOM    751  R3  CHO   154     130.625 197.307  50.799  1.00  0.00            
ATOM    752  R4  CHO   154     133.175 198.257  49.649  1.00  0.00            
ATOM    753  R5  CHO   154     132.825 197.707  51.699  1.00  0.00            
ATOM    754  C1  CHO   154     133.925 201.307  52.149  1.00  0.00           C
ATOM    755  C2  CHO   154     137.075 201.057  49.099  1.00  0.00           C
ATOM    756  ROH CHO   155     168.425  14.557  41.899  1.00  0.00            
ATOM    757  R1  CHO   155     169.275  17.257  41.849  1.00  0.00            
ATOM    758  R2  CHO   155     168.975  18.907  44.049  1.00  0.00            
ATOM    759  R3  CHO   155     171.625  19.307  43.749  1.00  0.00            
ATOM    760  R4  CHO   155     170.725  21.657  45.249  1.00  0.00            
ATOM    761  R5  CHO   155     171.875  21.657  43.399  1.00  0.00            
ATOM    762  C1  CHO   155     174.275  23.557  45.699  1.00  0.00           C
ATOM    763  C2  CHO   155     177.475  23.907  46.699  1.00  0.00           C
ATOM    764  ROH CHO   156     200.425  35.207  43.649  1.00  0.00            
ATOM    765  R1  CHO   156     202.575  33.457  44.049  1.00  0.00            
ATOM    766  R2  CHO   156     205.075  33.857  42.949  1.00  0.00            
ATOM    767  R3  CHO   156     205.925  33.557  45.549  1.00  0.00            
ATOM    768  R4  CHO   156     208.325  33.157  43.949  1.00  0.00            
ATOM    769  R5  CHO   156     207.525  31.807  45.499  1.00  0.00            
ATOM    770  C1  CHO   156     210.975  32.507  46.949  1.00  0.00           C
ATOM    771  C2  CHO   156     213.475  29.857  47.999  1.00  0.00           C
ATOM    772  ROH CHO   157     110.275  14.107  44.999  1.00  0.00            
ATOM    773  R1  CHO   157     109.175  16.707  45.299  1.00  0.00            
ATOM    774  R2  CHO   157     106.525  17.257  44.899  1.00  0.00            
ATOM    775  R3  CHO   157     106.675  18.307  47.449  1.00  0.00            
ATOM    776  R4  CHO   157     104.475  19.757  46.149  1.00  0.00            
ATOM    777  R5  CHO   157     106.175  20.607  47.149  1.00  0.00            
ATOM    778  C1  CHO   157     103.375  22.157  49.249  1.00  0.00           C
ATOM    779  C2  CHO   157     103.725  26.157  50.599  1.00  0.00           C
ATOM    780  ROH CHO   158     206.875  40.107  36.249  1.00  0.00            
ATOM    781  R1  CHO   158     207.825  42.707  36.849  1.00  0.00            
ATOM    782  R2  CHO   158     207.275  44.907  35.249  1.00  0.00            
ATOM    783  R3  CHO   158     206.375  45.957  37.599  1.00  0.00            
ATOM    784  R4  CHO   158     205.675  47.907  35.549  1.00  0.00            
ATOM    785  R5  CHO   158     206.775  48.307  37.349  1.00  0.00            
ATOM    786  C1  CHO   158     203.875  50.707  37.899  1.00  0.00           C
ATOM    787  C2  CHO   158     202.275  52.007  41.549  1.00  0.00           C
ATOM    788  ROH CHO   159     100.175  55.407  55.399  1.00  0.00            
ATOM    789  R1  CHO   159      99.825  52.557  55.649  1.00  0.00            
ATOM    790  R2  CHO   159      97.475  51.307  55.099  1.00  0.00            
ATOM    791  R3  CHO   159      99.025  49.807  53.449  1.00  0.00            
ATOM    792  R4  CHO   159      96.475  48.357  53.599  1.00  0.00            
ATOM    793  R5  CHO   159      98.425  47.557  53.999  1.00  0.00            
ATOM    794  C1  CHO   159      97.325  45.257  51.149  1.00  0.00           C
ATOM    795  C2  CHO   159      95.875  41.557  49.249  1.00  0.00           C
ATOM    796  ROH CHO   160     106.525   8.907  49.949  1.00  0.00            
ATOM    797  R1  CHO   160     107.825   8.007  47.549  1.00  0.00            
ATOM    798  R2  CHO   160     107.625   5.407  46.649  1.00  0.00            
ATOM    799  R3  CHO   160     106.775   6.657  44.349  1.00  0.00            
ATOM    800  R4  CHO   160     108.875   4.757  43.499  1.00  0.00            
ATOM    801  R5  CHO   160     108.775   6.907  43.099  1.00  0.00            
ATOM    802  C1  CHO   160     108.825   5.557  39.499  1.00  0.00           C
ATOM    803  C2  CHO   160     108.175   2.357  37.549  1.00  0.00           C
ATOM    804  ROH CHO   161     126.425 146.507  41.449  1.00  0.00            
ATOM    805  R1  CHO   161     126.075 143.707  41.649  1.00  0.00            
ATOM    806  R2  CHO   161     126.925 141.957  39.649  1.00  0.00            
ATOM    807  R3  CHO   161     128.225 140.757  41.699  1.00  0.00            
ATOM    808  R4  CHO   161     128.275 138.807  39.549  1.00  0.00            
ATOM    809  R5  CHO   161     127.625 138.457  41.599  1.00  0.00            
ATOM    810  C1  CHO   161     130.375 135.857  41.449  1.00  0.00           C
ATOM    811  C2  CHO   161     132.925 132.607  39.449  1.00  0.00           C
ATOM    812  ROH CHO   162      59.325 163.207  33.549  1.00  0.00            
ATOM    813  R1  CHO   162      56.775 164.357  32.999  1.00  0.00            
ATOM    814  R2  CHO   162      56.275 165.907  30.799  1.00  0.00            
ATOM    815  R3  CHO   162      54.275 164.107  30.399  1.00  0.00            
ATOM    816  R4  CHO   162      53.775 166.207  28.449  1.00  0.00            
ATOM    817  R5  CHO   162      52.325 165.407  29.899  1.00  0.00            
ATOM    818  C1  CHO   162      50.425 164.707  26.699  1.00  0.00           C
ATOM    819  C2  CHO   162      49.825 166.607  24.749  1.00  0.00           C
ATOM    820  ROH CHO   163      17.225 186.257  38.249  1.00  0.00            
ATOM    821  R1  CHO   163      16.475 183.807  39.399  1.00  0.00            
ATOM    822  R2  CHO   163      18.125 182.307  40.999  1.00  0.00            
ATOM    823  R3  CHO   163      16.075 182.457  42.749  1.00  0.00            
ATOM    824  R4  CHO   163      17.825 180.357  43.849  1.00  0.00            
ATOM    825  R5  CHO   163      15.675 180.157  43.449  1.00  0.00            
ATOM    826  C1  CHO   163      15.725 179.407  47.149  1.00  0.00           C
ATOM    827  C2  CHO   163      17.925 178.157  49.699  1.00  0.00           C
ATOM    828  ROH CHO   164      63.175 160.157  35.199  1.00  0.00            
ATOM    829  R1  CHO   164      63.575 159.207  32.599  1.00  0.00            
ATOM    830  R2  CHO   164      61.625 159.307  30.649  1.00  0.00            
ATOM    831  R3  CHO   164      63.525 160.657  29.249  1.00  0.00            
ATOM    832  R4  CHO   164      62.125 158.957  27.249  1.00  0.00            
ATOM    833  R5  CHO   164      64.275 159.057  27.599  1.00  0.00            
ATOM    834  C1  CHO   164      64.225 160.007  23.949  1.00  0.00           C
ATOM    835  C2  CHO   164      64.875 158.807  21.149  1.00  0.00           C
ATOM    836  ROH CHO   165     104.575 113.357  30.149  1.00  0.00            
ATOM    837  R1  CHO   165     104.425 113.307  32.999  1.00  0.00            
ATOM    838  R2  CHO   165     104.075 115.607  34.549  1.00  0.00            
ATOM    839  R3  CHO   165     101.925 114.207  35.499  1.00  0.00            
ATOM    840  R4  CHO   165     103.075 115.557  37.849  1.00  0.00            
ATOM    841  R5  CHO   165     102.675 113.457  37.649  1.00  0.00            
ATOM    842  C1  CHO   165     100.525 114.257  40.699  1.00  0.00           C
ATOM    843  C2  CHO   165      97.225 112.757  43.099  1.00  0.00           C
ATOM    844  ROH CHO   166      75.375 115.257  35.749  1.00  0.00            
ATOM    845  R1  CHO   166      75.725 116.957  33.499  1.00  0.00            
ATOM    846  R2  CHO   166      76.425 119.607  33.749  1.00  0.00            
ATOM    847  R3  CHO   166      78.425 118.907  32.049  1.00  0.00            
ATOM    848  R4  CHO   166      78.425 121.807  31.949  1.00  0.00            
ATOM    849  R5  CHO   166      78.325 120.457  30.249  1.00  0.00            
ATOM    850  C1  CHO   166      81.475 122.407  29.349  1.00  0.00           C
ATOM    851  C2  CHO   166      81.225 123.757  25.299  1.00  0.00           C
ATOM    852  ROH CHO   167      70.925 182.707  30.149  1.00  0.00            
ATOM    853  R1  CHO   167      70.025 180.657  31.849  1.00  0.00            
ATOM    854  R2  CHO   167      68.025 180.957  33.649  1.00  0.00            
ATOM    855  R3  CHO   167      66.925 178.807  32.399  1.00  0.00            
ATOM    856  R4  CHO   167      66.925 178.107  35.249  1.00  0.00            
ATOM    857  R5  CHO   167      67.775 176.957  33.599  1.00  0.00            
ATOM    858  C1  CHO   167      65.275 174.407  34.949  1.00  0.00           C
ATOM    859  C2  CHO   167      61.575 171.807  36.699  1.00  0.00           C
ATOM    860  ROH CHO   168     103.825 189.457  37.949  1.00  0.00            
ATOM    861  R1  CHO   168     105.225 187.257  36.849  1.00  0.00            
ATOM    862  R2  CHO   168     107.625 186.307  37.899  1.00  0.00            
ATOM    863  R3  CHO   168     106.275 183.957  37.999  1.00  0.00            
ATOM    864  R4  CHO   168     109.075 183.157  37.999  1.00  0.00            
ATOM    865  R5  CHO   168     107.525 182.457  36.649  1.00  0.00            
ATOM    866  C1  CHO   168     108.675 179.157  38.149  1.00  0.00           C
ATOM    867  C2  CHO   168     109.875 175.757  39.799  1.00  0.00           C
ATOM    868  ROH CHO   169      85.175  64.507  46.299  1.00  0.00            
ATOM    869  R1  CHO   169      86.025  62.057  47.449  1.00  0.00            
ATOM    870  R2  CHO   169      87.175  60.057  45.949  1.00  0.00            
ATOM    871  R3  CHO   169      89.175  60.307  47.799  1.00  0.00            
ATOM    872  R4  CHO   169      89.325  57.507  46.849  1.00  0.00            
ATOM    873  R5  CHO   169      89.175  58.207  48.949  1.00  0.00            
ATOM    874  C1  CHO   169      92.425  56.207  49.099  1.00  0.00           C
ATOM    875  C2  CHO   169      90.725  52.557  47.899  1.00  0.00           C
ATOM    876  ROH CHO   170     103.275 107.907  31.149  1.00  0.00            
ATOM    877  R1  CHO   170     103.325 108.757  33.849  1.00  0.00            
ATOM    878  R2  CHO   170     101.025 109.657  35.149  1.00  0.00            
ATOM    879  R3  CHO   170     101.675 107.757  36.949  1.00  0.00            
ATOM    880  R4  CHO   170     100.175 109.707  38.499  1.00  0.00            
ATOM    881  R5  CHO   170     102.125 108.957  38.949  1.00  0.00            
ATOM    882  C1  CHO   170     100.275 107.957  42.149  1.00  0.00           C
ATOM    883  C2  CHO   170     101.975 110.207  43.599  1.00  0.00           C
ATOM    884  ROH CHO   171     104.025  90.007  46.099  1.00  0.00            
ATOM    885  R1  CHO   171     103.325  92.707  46.449  1.00  0.00            
ATOM    886  R2  CHO   171     101.175  93.507  47.949  1.00  0.00            
ATOM    887  R3  CHO   171     103.025  95.057  49.199  1.00  0.00            
ATOM    888  R4  CHO   171     100.575  95.307  50.799  1.00  0.00            
ATOM    889  R5  CHO   171     101.825  96.957  49.999  1.00  0.00            
ATOM    890  C1  CHO   171     102.025  97.807  53.699  1.00  0.00           C
ATOM    891  C2  CHO   171     101.625 101.707  54.549  1.00  0.00           C
ATOM    892  ROH CHO   172      80.525 173.357  37.399  1.00  0.00            
ATOM    893  R1  CHO   172      82.475 175.107  36.349  1.00  0.00            
ATOM    894  R2  CHO   172      84.625 176.007  37.799  1.00  0.00            
ATOM    895  R3  CHO   172      86.025 175.007  35.699  1.00  0.00            
ATOM    896  R4  CHO   172      87.975 176.707  37.149  1.00  0.00            
ATOM    897  R5  CHO   172      87.475 176.857  35.049  1.00  0.00            
ATOM    898  C1  CHO   172      91.225 176.157  34.849  1.00  0.00           C
ATOM    899  C2  CHO   172      93.625 178.707  34.949  1.00  0.00           C
ATOM    900  ROH CHO   173      20.025 200.107  28.749  1.00  0.00            
ATOM    901  R1  CHO   173      19.125 200.507  31.399  1.00  0.00            
ATOM    902  R2  CHO   173      16.825 199.357  32.399  1.00  0.00            
ATOM    903  R3  CHO   173      18.475 198.457  34.349  1.00  0.00            
ATOM    904  R4  CHO   173      16.275 199.657  35.799  1.00  0.00            
ATOM    905  R5  CHO   173      18.375 200.107  36.049  1.00  0.00            
ATOM    906  C1  CHO   173      17.475 199.007  39.599  1.00  0.00           C
ATOM    907  C2  CHO   173      17.875 196.457  42.199  1.00  0.00           C
ATOM    908  ROH CHO   174     210.225 147.057  54.949  1.00  0.00            
ATOM    909  R1  CHO   174     208.825 147.407  52.549  1.00  0.00            
ATOM    910  R2  CHO   174     209.575 149.257  50.649  1.00  0.00            
ATOM    911  R3  CHO   174     209.525 147.107  48.999  1.00  0.00            
ATOM    912  R4  CHO   174     208.375 149.307  47.399  1.00  0.00            
ATOM    913  R5  CHO   174     207.475 147.307  47.799  1.00  0.00            
ATOM    914  C1  CHO   174     207.625 147.257  43.999  1.00  0.00           C
ATOM    915  C2  CHO   174     207.225 144.757  41.599  1.00  0.00           C
ATOM    916  ROH CHO   175      32.775 223.857  46.249  1.00  0.00            
ATOM    917  R1  CHO   175      31.775 221.907  44.449  1.00  0.00            
ATOM    918  R2  CHO   175      29.375 222.257  43.099  1.00  0.00            
ATOM    919  R3  CHO   175      30.975 221.857  40.899  1.00  0.00            
ATOM    920  R4  CHO   175      28.225 222.057  39.849  1.00  0.00            
ATOM    921  R5  CHO   175      29.625 220.457  39.449  1.00  0.00            
ATOM    922  C1  CHO   175      29.025 221.607  35.899  1.00  0.00           C
ATOM    923  C2  CHO   175      25.625 221.157  35.049  1.00  0.00           C
ATOM    924  ROH CHO   176     214.325  74.957  41.099  1.00  0.00            
ATOM    925  R1  CHO   176     211.525  74.907  41.449  1.00  0.00            
ATOM    926  R2  CHO   176     209.725  75.157  39.399  1.00  0.00            
ATOM    927  R3  CHO   176     208.725  72.857  40.399  1.00  0.00            
ATOM    928  R4  CHO   176     206.475  74.107  39.049  1.00  0.00            
ATOM    929  R5  CHO   176     206.525  73.457  41.099  1.00  0.00            
ATOM    930  C1  CHO   176     203.625  71.357  39.799  1.00  0.00           C
ATOM    931  C2  CHO   176     200.325  72.657  38.299  1.00  0.00           C
ATOM    932  ROH CHO   177     212.775  86.407  34.449  1.00  0.00            
ATOM    933  R1  CHO   177     210.625  86.607  36.249  1.00  0.00            
ATOM    934  R2  CHO   177     208.375  85.007  36.049  1.00  0.00            
ATOM    935  R3  CHO   177     208.975  84.357  38.599  1.00  0.00            
ATOM    936  R4  CHO   177     206.075  83.907  38.399  1.00  0.00            
ATOM    937  R5  CHO   177     207.075  85.107  39.899  1.00  0.00            
ATOM    938  C1  CHO   177     205.325  82.607  42.149  1.00  0.00           C
ATOM    939  C2  CHO   177     201.775  81.857  40.299  1.00  0.00           C
ATOM    940  ROH CHO   178     127.875 142.457  46.349  1.00  0.00            
ATOM    941  R1  CHO   178     128.375 145.257  45.999  1.00  0.00            
ATOM    942  R2  CHO   178     130.325 146.557  47.449  1.00  0.00            
ATOM    943  R3  CHO   178     131.175 147.307  44.949  1.00  0.00            
ATOM    944  R4  CHO   178     131.325 149.757  46.549  1.00  0.00            
ATOM    945  R5  CHO   178     130.275 149.507  44.599  1.00  0.00            
ATOM    946  C1  CHO   178     132.725 152.307  43.699  1.00  0.00           C
ATOM    947  C2  CHO   178     132.025 155.257  40.599  1.00  0.00           C
ATOM    948  ROH CHO   179      68.875  87.357  49.749  1.00  0.00            
ATOM    949  R1  CHO   179      67.175  89.157  48.349  1.00  0.00            
ATOM    950  R2  CHO   179      67.275  91.907  48.749  1.00  0.00            
ATOM    951  R3  CHO   179      67.625  91.907  46.049  1.00  0.00            
ATOM    952  R4  CHO   179      66.625  94.607  46.699  1.00  0.00            
ATOM    953  R5  CHO   179      65.775  93.207  45.249  1.00  0.00            
ATOM    954  C1  CHO   179      66.525  96.207  42.999  1.00  0.00           C
ATOM    955  C2  CHO   179      65.225 100.957  42.899  1.00  0.00           C
ATOM    956  ROH CHO   180      32.075 216.907  21.849  1.00  0.00            
ATOM    957  R1  CHO   180      31.775 217.807  24.549  1.00  0.00            
ATOM    958  R2  CHO   180      32.675 216.307  26.699  1.00  0.00            
ATOM    959  R3  CHO   180      33.975 218.607  27.349  1.00  0.00            
ATOM    960  R4  CHO   180      34.525 216.757  29.599  1.00  0.00            
ATOM    961  R5  CHO   180      33.675 218.807  29.699  1.00  0.00            
ATOM    962  C1  CHO   180      36.825 219.207  31.849  1.00  0.00           C
ATOM    963  C2  CHO   180      38.325 221.057  34.549  1.00  0.00           C
ATOM    964  ROH CHO   181     157.875 115.757  55.599  1.00  0.00            
ATOM    965  R1  CHO   181     159.275 114.057  53.849  1.00  0.00            
ATOM    966  R2  CHO   181     158.025 112.307  52.099  1.00  0.00            
ATOM    967  R3  CHO   181     159.475 113.607  50.249  1.00  0.00            
ATOM    968  R4  CHO   181     159.025 110.957  49.099  1.00  0.00            
ATOM    969  R5  CHO   181     160.975 111.907  49.349  1.00  0.00            
ATOM    970  C1  CHO   181     161.025 111.357  45.599  1.00  0.00           C
ATOM    971  C2  CHO   181     160.375 108.707  42.899  1.00  0.00           C
ATOM    972  ROH CHO   182      82.425 129.907  35.549  1.00  0.00            
ATOM    973  R1  CHO   182      84.775 129.207  36.999  1.00  0.00            
ATOM    974  R2  CHO   182      84.825 127.157  38.849  1.00  0.00            
ATOM    975  R3  CHO   182      86.875 126.257  37.349  1.00  0.00            
ATOM    976  R4  CHO   182      87.525 125.457  40.099  1.00  0.00            
ATOM    977  R5  CHO   182      88.825 126.607  38.799  1.00  0.00            
ATOM    978  C1  CHO   182      91.075 123.607  39.449  1.00  0.00           C
ATOM    979  C2  CHO   182      92.825 120.757  41.149  1.00  0.00           C
ATOM    980  ROH CHO   183     191.925 130.907  41.849  1.00  0.00            
ATOM    981  R1  CHO   183     194.225 132.207  42.849  1.00  0.00            
ATOM    982  R2  CHO   183     196.675 132.207  41.499  1.00  0.00            
ATOM    983  R3  CHO   183     196.425 134.907  41.749  1.00  0.00            
ATOM    984  R4  CHO   183     199.225 134.507  40.999  1.00  0.00            
ATOM    985  R5  CHO   183     198.475 135.607  42.749  1.00  0.00            
ATOM    986  C1  CHO   183     200.475 138.357  40.949  1.00  0.00           C
ATOM    987  C2  CHO   183     204.075 137.807  40.549  1.00  0.00           C
ATOM    988  ROH CHO   184      60.125  17.907  50.549  1.00  0.00            
ATOM    989  R1  CHO   184      61.625  18.757  48.299  1.00  0.00            
ATOM    990  R2  CHO   184      60.575  20.357  46.299  1.00  0.00            
ATOM    991  R3  CHO   184      62.725  21.907  46.899  1.00  0.00            
ATOM    992  R4  CHO   184      62.075  22.557  44.099  1.00  0.00            
ATOM    993  R5  CHO   184      64.025  21.957  44.849  1.00  0.00            
ATOM    994  C1  CHO   184      64.925  25.307  43.349  1.00  0.00           C
ATOM    995  C2  CHO   184      66.825  27.557  41.199  1.00  0.00           C
ATOM    996  ROH CHO   185     188.725 162.757  52.899  1.00  0.00            
ATOM    997  R1  CHO   185     189.325 160.007  52.599  1.00  0.00            
ATOM    998  R2  CHO   185     188.325 158.507  50.499  1.00  0.00            
ATOM    999  R3  CHO   185     190.925 157.907  50.099  1.00  0.00            
ATOM   1000  R4  CHO   185     189.525 155.457  49.499  1.00  0.00            
ATOM   1001  R5  CHO   185     191.175 155.707  50.849  1.00  0.00            
ATOM   1002  C1  CHO   185     192.725 153.107  48.499  1.00  0.00           C
ATOM   1003  C2  CHO   185     196.125 152.507  47.199  1.00  0.00           C
ATOM   1004  ROH CHO   186      34.275 171.207  36.199  1.00  0.00            
ATOM   1005  R1  CHO   186      31.825 170.057  36.899  1.00  0.00            
ATOM   1006  R2  CHO   186      30.875 170.107  39.499  1.00  0.00            
ATOM   1007  R3  CHO   186      28.675 171.207  38.349  1.00  0.00            
ATOM   1008  R4  CHO   186      28.025 171.107  41.199  1.00  0.00            
ATOM   1009  R5  CHO   186      26.825 170.307  39.549  1.00  0.00            
ATOM   1010  C1  CHO   186      24.275 172.757  41.099  1.00  0.00           C
ATOM   1011  C2  CHO   186      21.975 173.557  44.849  1.00  0.00           C
ATOM   1012  ROH CHO   187     189.175 187.007  47.599  1.00  0.00            
ATOM   1013  R1  CHO   187     188.475 184.707  46.149  1.00  0.00            
ATOM   1014  R2  CHO   187     186.175 184.607  44.549  1.00  0.00            
ATOM   1015  R3  CHO   187     187.975 183.857  42.649  1.00  0.00            
ATOM   1016  R4  CHO   187     185.375 182.807  41.749  1.00  0.00            
ATOM   1017  R5  CHO   187     187.225 181.657  41.999  1.00  0.00            
ATOM   1018  C1  CHO   187     186.575 181.007  38.299  1.00  0.00           C
ATOM   1019  C2  CHO   187     185.875 180.857  34.149  1.00  0.00           C
ATOM   1020  ROH CHO   188     124.625 186.607  45.899  1.00  0.00            
ATOM   1021  R1  CHO   188     126.775 187.307  47.549  1.00  0.00            
ATOM   1022  R2  CHO   188     129.425 186.907  46.799  1.00  0.00            
ATOM   1023  R3  CHO   188     129.625 189.607  47.349  1.00  0.00            
ATOM   1024  R4  CHO   188     132.325 188.557  47.699  1.00  0.00            
ATOM   1025  R5  CHO   188     131.225 189.707  49.149  1.00  0.00            
ATOM   1026  C1  CHO   188     134.275 191.957  48.699  1.00  0.00           C
ATOM   1027  C2  CHO   188     134.625 192.557  51.649  1.00  0.00           C
ATOM   1028  ROH CHO   189     119.925  51.407  47.849  1.00  0.00            
ATOM   1029  R1  CHO   189     122.575  52.457  47.699  1.00  0.00            
ATOM   1030  R2  CHO   189     124.625  51.057  46.449  1.00  0.00            
ATOM   1031  R3  CHO   189     124.875  53.357  44.999  1.00  0.00            
ATOM   1032  R4  CHO   189     127.625  52.657  45.749  1.00  0.00            
ATOM   1033  R5  CHO   189     126.625  54.607  46.099  1.00  0.00            
ATOM   1034  C1  CHO   189     129.575  55.757  43.999  1.00  0.00           C
ATOM   1035  C2  CHO   189     133.025  57.057  44.049  1.00  0.00           C
ATOM   1036  ROH CHO   190      30.225 111.857  39.449  1.00  0.00            
ATOM   1037  R1  CHO   190      31.625 111.707  36.999  1.00  0.00            
ATOM   1038  R2  CHO   190      31.325 109.607  35.249  1.00  0.00            
ATOM   1039  R3  CHO   190      30.725 111.557  33.449  1.00  0.00            
ATOM   1040  R4  CHO   190      30.975 109.107  31.849  1.00  0.00            
ATOM   1041  R5  CHO   190      32.025 111.007  31.499  1.00  0.00            
ATOM   1042  C1  CHO   190      30.175 110.657  28.199  1.00  0.00           C
ATOM   1043  C2  CHO   190      30.875 111.607  24.699  1.00  0.00           C
ATOM   1044  ROH CHO   191      24.225 185.307  51.999  1.00  0.00            
ATOM   1045  R1  CHO   191      23.375 184.657  49.349  1.00  0.00            
ATOM   1046  R2  CHO   191      20.775 183.857  48.799  1.00  0.00            
ATOM   1047  R3  CHO   191      20.875 185.907  47.049  1.00  0.00            
ATOM   1048  R4  CHO   191      18.475 184.357  46.299  1.00  0.00            
ATOM   1049  R5  CHO   191      20.125 184.907  44.949  1.00  0.00            
ATOM   1050  C1  CHO   191      17.225 186.607  43.099  1.00  0.00           C
ATOM   1051  C2  CHO   191      13.925 187.107  41.699  1.00  0.00           C
ATOM   1052  ROH CHO   192     131.425 210.107  45.699  1.00  0.00            
ATOM   1053  R1  CHO   192     128.875 208.907  45.649  1.00  0.00            
ATOM   1054  R2  CHO   192     126.575 210.307  46.299  1.00  0.00            
ATOM   1055  R3  CHO   192     125.725 209.407  43.899  1.00  0.00            
ATOM   1056  R4  CHO   192     123.275 210.207  45.299  1.00  0.00            
ATOM   1057  R5  CHO   192     123.675 208.307  44.349  1.00  0.00            
ATOM   1058  C1  CHO   192     120.575 209.307  42.399  1.00  0.00           C
ATOM   1059  C2  CHO   192     117.675 209.807  42.549  1.00  0.00           C
ATOM   1060  ROH CHO   193     114.175 208.857  33.699  1.00  0.00            
ATOM   1061  R1  CHO   193     112.525 208.707  35.999  1.00  0.00            
ATOM   1062  R2  CHO   193     111.275 210.857  37.099  1.00  0.00            
ATOM   1063  R3  CHO   193     109.075 209.307  36.849  1.00  0.00            
ATOM   1064  R4  CHO   193     108.225 211.507  38.549  1.00  0.00            
ATOM   1065  R5  CHO   193     108.025 209.357  38.999  1.00  0.00            
ATOM   1066  C1  CHO   193     104.375 210.407  39.199  1.00  0.00           C
ATOM   1067  C2  CHO   193     104.475 211.007  42.999  1.00  0.00           C
ATOM   1068  ROH CHO   194       8.025 128.957  36.749  1.00  0.00            
ATOM   1069  R1  CHO   194      10.225 127.307  37.449  1.00  0.00            
ATOM   1070  R2  CHO   194      10.125 125.607  39.649  1.00  0.00            
ATOM   1071  R3  CHO   194      10.825 123.757  37.749  1.00  0.00            
ATOM   1072  R4  CHO   194      11.425 122.457  40.349  1.00  0.00            
ATOM   1073  R5  CHO   194      12.775 122.707  38.649  1.00  0.00            
ATOM   1074  C1  CHO   194      12.825 118.907  38.999  1.00  0.00           C
ATOM   1075  C2  CHO   194      12.125 114.907  38.799  1.00  0.00           C
ATOM   1076  ROH CHO   195     183.625 176.707  49.849  1.00  0.00            
ATOM   1077  R1  CHO   195     181.325 175.057  49.799  1.00  0.00            
ATOM   1078  R2  CHO   195     179.175 175.557  48.199  1.00  0.00            
ATOM   1079  R3  CHO   195     179.575 173.007  47.349  1.00  0.00            
ATOM   1080  R4  CHO   195     177.075 173.807  46.049  1.00  0.00            
ATOM   1081  R5  CHO   195     177.425 172.057  47.299  1.00  0.00            
ATOM   1082  C1  CHO   195     176.275 170.407  44.049  1.00  0.00           C
ATOM   1083  C2  CHO   195     174.525 170.557  41.749  1.00  0.00           C
ATOM   1084  ROH CHO   196      96.325 182.057  47.649  1.00  0.00            
ATOM   1085  R1  CHO   196      95.475 181.207  45.099  1.00  0.00            
ATOM   1086  R2  CHO   196      95.725 182.757  42.799  1.00  0.00            
ATOM   1087  R3  CHO   196      96.975 180.557  41.849  1.00  0.00            
ATOM   1088  R4  CHO   196      96.325 182.107  39.449  1.00  0.00            
ATOM   1089  R5  CHO   196      95.825 180.007  39.849  1.00  0.00            
ATOM   1090  C1  CHO   196      97.875 179.657  36.649  1.00  0.00           C
ATOM   1091  C2  CHO   196      98.975 179.657  33.449  1.00  0.00           C
ATOM   1092  ROH CHO   197      61.175  97.407  24.199  1.00  0.00            
ATOM   1093  R1  CHO   197      60.675  98.607  26.699  1.00  0.00            
ATOM   1094  R2  CHO   197      58.525 100.307  27.149  1.00  0.00            
ATOM   1095  R3  CHO   197      57.975  98.557  29.149  1.00  0.00            
ATOM   1096  R4  CHO   197      56.475 101.007  29.849  1.00  0.00            
ATOM   1097  R5  CHO   197      57.875  99.907  31.149  1.00  0.00            
ATOM   1098  C1  CHO   197      54.775  99.757  33.299  1.00  0.00           C
ATOM   1099  C2  CHO   197      52.375  98.807  35.999  1.00  0.00           C
ATOM   1100  ROH CHO   198       2.875  13.207  51.749  1.00  0.00            
ATOM   1101  R1  CHO   198       1.875  13.707  49.149  1.00  0.00            
ATOM   1102  R2  CHO   198      -0.625  14.857  48.749  1.00  0.00            
ATOM   1103  R3  CHO   198       0.775  16.657  47.299  1.00  0.00            
ATOM   1104  R4  CHO   198      -1.925  16.757  46.149  1.00  0.00            
ATOM   1105  R5  CHO   198      -0.075  16.407  45.099  1.00  0.00            
ATOM   1106  C1  CHO   198      -1.325  19.557  43.299  1.00  0.00           C
ATOM   1107  C2  CHO   198      -3.425  22.957  43.499  1.00  0.00           C
ATOM   1108  ROH CHO   199     115.425  41.107  51.449  1.00  0.00            
ATOM   1109  R1  CHO   199     116.375  43.557  52.399  1.00  0.00            
ATOM   1110  R2  CHO   199     116.275  45.857  50.849  1.00  0.00            
ATOM   1111  R3  CHO   199     115.025  46.857  53.049  1.00  0.00            
ATOM   1112  R4  CHO   199     116.225  49.207  51.799  1.00  0.00            
ATOM   1113  R5  CHO   199     116.475  48.607  53.849  1.00  0.00            
ATOM   1114  C1  CHO   199     114.975  52.107  54.349  1.00  0.00           C
ATOM   1115  C2  CHO   199     114.675  55.357  57.099  1.00  0.00           C
ATOM   1116  ROH CHO   200     119.425   1.207  28.949  1.00  0.00            
ATOM   1117  R1  CHO   200     118.125   1.857  31.349  1.00  0.00            
ATOM   1118  R2  CHO   200     118.075   0.107  33.549  1.00  0.00            
ATOM   1119  R3  CHO   200     119.125   2.257  34.849  1.00  0.00            
ATOM   1120  R4  CHO   200     117.975   0.607  36.949  1.00  0.00            
ATOM   1121  R5  CHO   200     117.575   2.707  36.599  1.00  0.00            
ATOM   1122  C1  CHO   200     118.825   2.907  40.149  1.00  0.00           C
ATOM   1123  C2  CHO   200     118.275   5.857  41.999  1.00  0.00           C
ATOM   1124  ROH CHO   201     143.325 198.557  53.999  1.00  0.00            
ATOM   1125  R1  CHO   201     142.825 197.707  51.349  1.00  0.00            
ATOM   1126  R2  CHO   201     141.575 199.357  49.499  1.00  0.00            
ATOM   1127  R3  CHO   201     143.775 198.757  47.999  1.00  0.00            
ATOM   1128  R4  CHO   201     141.675 199.207  46.049  1.00  0.00            
ATOM   1129  R5  CHO   201     142.975 197.457  46.199  1.00  0.00            
ATOM   1130  C1  CHO   201     143.775 198.607  42.649  1.00  0.00           C
ATOM   1131  C2  CHO   201     143.625 198.507  38.649  1.00  0.00           C
ATOM   1132  ROH CHO   202     144.675 192.807  33.799  1.00  0.00            
ATOM   1133  R1  CHO   202     143.675 194.057  36.099  1.00  0.00            
ATOM   1134  R2  CHO   202     142.025 192.707  37.899  1.00  0.00            
ATOM   1135  R3  CHO   202     143.875 193.507  39.699  1.00  0.00            
ATOM   1136  R4  CHO   202     141.775 192.307  41.299  1.00  0.00            
ATOM   1137  R5  CHO   202     142.625 194.257  41.599  1.00  0.00            
ATOM   1138  C1  CHO   202     143.375 192.757  44.999  1.00  0.00           C
ATOM   1139  C2  CHO   202     142.175 192.807  48.749  1.00  0.00           C
ATOM   1140  ROH CHO   203     107.625 132.107  40.949  1.00  0.00            
ATOM   1141  R1  CHO   203     109.175 130.857  42.949  1.00  0.00            
ATOM   1142  R2  CHO   203     109.875 132.157  45.299  1.00  0.00            
ATOM   1143  R3  CHO   203     108.775 129.957  46.449  1.00  0.00            
ATOM   1144  R4  CHO   203     110.625 130.957  48.449  1.00  0.00            
ATOM   1145  R5  CHO   203     110.525 128.907  47.699  1.00  0.00            
ATOM   1146  C1  CHO   203     109.975 128.207  51.399  1.00  0.00           C
ATOM   1147  C2  CHO   203     110.325 129.857  53.799  1.00  0.00           C
ATOM   1148  ROH CHO   204     157.775  30.757  54.849  1.00  0.00            
ATOM   1149  R1  CHO   204     155.175  29.807  54.349  1.00  0.00            
ATOM   1150  R2  CHO   204     154.325  29.057  51.849  1.00  0.00            
ATOM   1151  R3  CHO   204     153.675  26.707  53.099  1.00  0.00            
ATOM   1152  R4  CHO   204     152.425  26.507  50.449  1.00  0.00            
ATOM   1153  R5  CHO   204     151.475  26.257  52.399  1.00  0.00            
ATOM   1154  C1  CHO   204     150.775  22.857  50.849  1.00  0.00           C
ATOM   1155  C2  CHO   204     149.225  20.257  48.099  1.00  0.00           C
ATOM   1156  ROH CHO   205      85.325  35.557  34.499  1.00  0.00            
ATOM   1157  R1  CHO   205      85.375  34.057  36.899  1.00  0.00            
ATOM   1158  R2  CHO   205      85.375  35.307  39.399  1.00  0.00            
ATOM   1159  R3  CHO   205      83.275  33.657  39.799  1.00  0.00            
ATOM   1160  R4  CHO   205      84.325  34.157  42.449  1.00  0.00            
ATOM   1161  R5  CHO   205      83.925  32.207  41.549  1.00  0.00            
ATOM   1162  C1  CHO   205      81.725  31.957  44.649  1.00  0.00           C
ATOM   1163  C2  CHO   205      81.525  29.057  47.849  1.00  0.00           C
ATOM   1164  ROH CHO   206     148.225   4.307  36.699  1.00  0.00            
ATOM   1165  R1  CHO   206     150.475   4.257  38.449  1.00  0.00            
ATOM   1166  R2  CHO   206     150.625   2.507  40.599  1.00  0.00            
ATOM   1167  R3  CHO   206     152.975   1.857  39.499  1.00  0.00            
ATOM   1168  R4  CHO   206     153.525   1.757  42.349  1.00  0.00            
ATOM   1169  R5  CHO   206     154.625   2.907  40.849  1.00  0.00            
ATOM   1170  C1  CHO   206     157.425   0.707  42.299  1.00  0.00           C
ATOM   1171  C2  CHO   206     159.725  -0.093  44.499  1.00  0.00           C
ATOM   1172  ROH CHO   207      67.125  11.257  41.849  1.00  0.00            
ATOM   1173  R1  CHO   207      66.925  13.957  41.099  1.00  0.00            
ATOM   1174  R2  CHO   207      69.075  15.407  40.149  1.00  0.00            
ATOM   1175  R3  CHO   207      67.425  15.907  38.049  1.00  0.00            
ATOM   1176  R4  CHO   207      69.725  17.657  37.599  1.00  0.00            
ATOM   1177  R5  CHO   207      67.625  18.257  37.699  1.00  0.00            
ATOM   1178  C1  CHO   207      68.525  19.457  34.149  1.00  0.00           C
ATOM   1179  C2  CHO   207      69.375  22.057  31.999  1.00  0.00           C
ATOM   1180  ROH CHO   208     195.775 133.357  50.299  1.00  0.00            
ATOM   1181  R1  CHO   208     195.875 132.007  47.799  1.00  0.00            
ATOM   1182  R2  CHO   208     197.975 132.357  46.049  1.00  0.00            
ATOM   1183  R3  CHO   208     198.075 129.657  46.149  1.00  0.00            
ATOM   1184  R4  CHO   208     199.925 130.357  43.999  1.00  0.00            
ATOM   1185  R5  CHO   208     198.275 128.957  43.899  1.00  0.00            
ATOM   1186  C1  CHO   208     201.175 126.657  42.949  1.00  0.00           C
ATOM   1187  C2  CHO   208     202.925 128.157  40.149  1.00  0.00           C
ATOM   1188  ROH CHO   209     225.225  64.657  39.699  1.00  0.00            
ATOM   1189  R1  CHO   209     222.875  65.357  38.299  1.00  0.00            
ATOM   1190  R2  CHO   209     222.625  65.007  35.549  1.00  0.00            
ATOM   1191  R3  CHO   209     220.375  63.657  36.249  1.00  0.00            
ATOM   1192  R4  CHO   209     219.725  65.007  33.749  1.00  0.00            
ATOM   1193  R5  CHO   209     218.625  65.107  35.649  1.00  0.00            
ATOM   1194  C1  CHO   209     215.875  63.707  33.349  1.00  0.00           C
ATOM   1195  C2  CHO   209     212.125  63.807  32.499  1.00  0.00           C
ATOM   1196  ROH CHO   210       6.775 153.007  55.949  1.00  0.00            
ATOM   1197  R1  CHO   210       6.425 154.157  53.399  1.00  0.00            
ATOM   1198  R2  CHO   210       7.675 153.157  51.099  1.00  0.00            
ATOM   1199  R3  CHO   210       5.125 153.157  50.149  1.00  0.00            
ATOM   1200  R4  CHO   210       6.825 153.857  47.849  1.00  0.00            
ATOM   1201  R5  CHO   210       5.075 154.957  48.599  1.00  0.00            
ATOM   1202  C1  CHO   210       3.925 154.257  44.999  1.00  0.00           C
ATOM   1203  C2  CHO   210       1.525 156.157  41.749  1.00  0.00           C
ATOM   1204  ROH CHO   211      14.825  98.007  37.349  1.00  0.00            
ATOM   1205  R1  CHO   211      13.175  95.907  36.499  1.00  0.00            
ATOM   1206  R2  CHO   211      10.425  95.907  36.799  1.00  0.00            
ATOM   1207  R3  CHO   211      10.425  95.407  34.149  1.00  0.00            
ATOM   1208  R4  CHO   211       7.625  95.157  34.899  1.00  0.00            
ATOM   1209  R5  CHO   211       8.825  93.707  33.799  1.00  0.00            
ATOM   1210  C1  CHO   211       6.025  94.257  31.299  1.00  0.00           C
ATOM   1211  C2  CHO   211       4.175  92.457  28.499  1.00  0.00           C
ATOM   1212  ROH CHO   212      32.425  96.407  37.399  1.00  0.00            
ATOM   1213  R1  CHO   212      32.875  96.207  40.199  1.00  0.00            
ATOM   1214  R2  CHO   212      31.975  94.057  41.699  1.00  0.00            
ATOM   1215  R3  CHO   212      34.575  93.907  42.449  1.00  0.00            
ATOM   1216  R4  CHO   212      33.125  92.307  44.449  1.00  0.00            
ATOM   1217  R5  CHO   212      34.525  93.957  44.849  1.00  0.00            
ATOM   1218  C1  CHO   212      36.275  91.207  46.749  1.00  0.00           C
ATOM   1219  C2  CHO   212      38.525  88.707  48.349  1.00  0.00           C
ATOM   1220  ROH CHO   213      36.925 126.557  34.099  1.00  0.00            
ATOM   1221  R1  CHO   213      39.275 126.157  32.549  1.00  0.00            
ATOM   1222  R2  CHO   213      39.325 124.657  30.249  1.00  0.00            
ATOM   1223  R3  CHO   213      40.425 126.907  29.199  1.00  0.00            
ATOM   1224  R4  CHO   213      41.975 124.707  28.049  1.00  0.00            
ATOM   1225  R5  CHO   213      42.775 126.457  29.099  1.00  0.00            
ATOM   1226  C1  CHO   213      44.525 126.857  25.749  1.00  0.00           C
ATOM   1227  C2  CHO   213      46.875 124.707  22.999  1.00  0.00           C
ATOM   1228  ROH CHO   214     144.025 187.707  38.399  1.00  0.00            
ATOM   1229  R1  CHO   214     142.975 186.807  40.849  1.00  0.00            
ATOM   1230  R2  CHO   214     143.675 187.957  43.299  1.00  0.00            
ATOM   1231  R3  CHO   214     140.975 188.257  43.549  1.00  0.00            
ATOM   1232  R4  CHO   214     142.025 188.357  46.299  1.00  0.00            
ATOM   1233  R5  CHO   214     140.475 187.007  45.549  1.00  0.00            
ATOM   1234  C1  CHO   214     138.525 188.807  48.299  1.00  0.00           C
ATOM   1235  C2  CHO   214     136.575 187.007  50.549  1.00  0.00           C
ATOM   1236  ROH CHO   215      78.925  14.557  39.399  1.00  0.00            
ATOM   1237  R1  CHO   215      78.825  14.507  36.599  1.00  0.00            
ATOM   1238  R2  CHO   215      81.125  14.157  35.049  1.00  0.00            
ATOM   1239  R3  CHO   215      79.725  12.107  33.949  1.00  0.00            
ATOM   1240  R4  CHO   215      81.725  12.757  31.949  1.00  0.00            
ATOM   1241  R5  CHO   215      79.575  12.657  31.649  1.00  0.00            
ATOM   1242  C1  CHO   215      80.725  10.007  29.099  1.00  0.00           C
ATOM   1243  C2  CHO   215      80.125   9.557  24.899  1.00  0.00           C
ATOM   1244  ROH CHO   216      40.125 149.907  33.599  1.00  0.00            
ATOM   1245  R1  CHO   216      38.275 148.757  35.399  1.00  0.00            
ATOM   1246  R2  CHO   216      36.025 150.157  36.249  1.00  0.00            
ATOM   1247  R3  CHO   216      34.725 147.907  35.399  1.00  0.00            
ATOM   1248  R4  CHO   216      32.775 149.307  37.049  1.00  0.00            
ATOM   1249  R5  CHO   216      33.375 147.257  37.249  1.00  0.00            
ATOM   1250  C1  CHO   216      29.625 146.757  36.649  1.00  0.00           C
ATOM   1251  C2  CHO   216      25.675 145.907  36.299  1.00  0.00           C
ATOM   1252  ROH CHO   217      95.675 122.257  36.449  1.00  0.00            
ATOM   1253  R1  CHO   217      93.925 120.607  34.999  1.00  0.00            
ATOM   1254  R2  CHO   217      93.875 117.857  35.249  1.00  0.00            
ATOM   1255  R3  CHO   217      91.225 118.307  35.749  1.00  0.00            
ATOM   1256  R4  CHO   217      91.325 115.807  34.199  1.00  0.00            
ATOM   1257  R5  CHO   217      90.125 117.557  33.749  1.00  0.00            
ATOM   1258  C1  CHO   217      87.375 115.007  34.049  1.00  0.00           C
ATOM   1259  C2  CHO   217      86.225 115.557  28.899  1.00  0.00           C
ATOM   1260  ROH CHO   218      34.925 137.457  27.649  1.00  0.00            
ATOM   1261  R1  CHO   218      33.875 136.207  29.949  1.00  0.00            
ATOM   1262  R2  CHO   218      33.675 133.457  30.199  1.00  0.00            
ATOM   1263  R3  CHO   218      35.075 133.857  32.499  1.00  0.00            
ATOM   1264  R4  CHO   218      33.775 131.257  32.849  1.00  0.00            
ATOM   1265  R5  CHO   218      33.675 132.957  34.199  1.00  0.00            
ATOM   1266  C1  CHO   218      35.175 130.357  36.549  1.00  0.00           C
ATOM   1267  C2  CHO   218      35.875 127.707  38.899  1.00  0.00           C
ATOM   1268  ROH CHO   219     118.325  52.407  35.749  1.00  0.00            
ATOM   1269  R1  CHO   219     118.875  50.507  37.749  1.00  0.00            
ATOM   1270  R2  CHO   219     118.725  47.807  37.349  1.00  0.00            
ATOM   1271  R3  CHO   219     121.275  47.807  38.249  1.00  0.00            
ATOM   1272  R4  CHO   219     120.325  45.107  38.799  1.00  0.00            
ATOM   1273  R5  CHO   219     121.225  46.457  40.249  1.00  0.00            
ATOM   1274  C1  CHO   219     123.675  43.557  40.449  1.00  0.00           C
ATOM   1275  C2  CHO   219     122.425  40.107  38.599  1.00  0.00           C
ATOM   1276  ROH CHO   220      66.875 215.907  34.349  1.00  0.00            
ATOM   1277  R1  CHO   220      64.325 214.757  33.999  1.00  0.00            
ATOM   1278  R2  CHO   220      63.825 212.107  34.549  1.00  0.00            
ATOM   1279  R3  CHO   220      61.825 213.157  36.049  1.00  0.00            
ATOM   1280  R4  CHO   220      61.025 210.357  35.699  1.00  0.00            
ATOM   1281  R5  CHO   220      59.825 212.107  35.249  1.00  0.00            
ATOM   1282  C1  CHO   220      57.525 210.407  37.799  1.00  0.00           C
ATOM   1283  C2  CHO   220      58.225 207.757  41.149  1.00  0.00           C
ATOM   1284  ROH CHO   221     187.225 137.857  44.649  1.00  0.00            
ATOM   1285  R1  CHO   221     188.825 140.107  45.249  1.00  0.00            
ATOM   1286  R2  CHO   221     189.375 140.907  47.849  1.00  0.00            
ATOM   1287  R3  CHO   221     191.925 140.657  47.049  1.00  0.00            
ATOM   1288  R4  CHO   221     191.925 142.857  48.999  1.00  0.00            
ATOM   1289  R5  CHO   221     192.725 142.957  46.999  1.00  0.00            
ATOM   1290  C1  CHO   221     195.875 143.807  48.949  1.00  0.00           C
ATOM   1291  C2  CHO   221     198.475 146.957  48.349  1.00  0.00           C
ATOM   1292  ROH CHO   222      80.975 208.107  36.499  1.00  0.00            
ATOM   1293  R1  CHO   222      78.575 209.557  36.249  1.00  0.00            
ATOM   1294  R2  CHO   222      76.675 209.657  38.249  1.00  0.00            
ATOM   1295  R3  CHO   222      76.975 212.357  37.949  1.00  0.00            
ATOM   1296  R4  CHO   222      74.125 212.007  38.649  1.00  0.00            
ATOM   1297  R5  CHO   222      74.925 213.057  36.899  1.00  0.00            
ATOM   1298  C1  CHO   222      72.925 215.857  38.599  1.00  0.00           C
ATOM   1299  C2  CHO   222      71.475 217.707  34.799  1.00  0.00           C
ATOM   1300  ROH CHO   223     211.775  21.157  32.449  1.00  0.00            
ATOM   1301  R1  CHO   223     210.475  21.507  34.899  1.00  0.00            
ATOM   1302  R2  CHO   223     211.525  20.657  37.299  1.00  0.00            
ATOM   1303  R3  CHO   223     211.075  23.257  38.049  1.00  0.00            
ATOM   1304  R4  CHO   223     212.625  22.157  40.249  1.00  0.00            
ATOM   1305  R5  CHO   223     210.675  23.157  40.399  1.00  0.00            
ATOM   1306  C1  CHO   223     212.775  25.407  42.649  1.00  0.00           C
ATOM   1307  C2  CHO   223     215.325  25.807  45.249  1.00  0.00           C
ATOM   1308  ROH CHO   224      87.475  49.007  48.949  1.00  0.00            
ATOM   1309  R1  CHO   224      87.725  46.257  48.449  1.00  0.00            
ATOM   1310  R2  CHO   224      85.575  44.607  47.799  1.00  0.00            
ATOM   1311  R3  CHO   224      87.125  44.007  45.649  1.00  0.00            
ATOM   1312  R4  CHO   224      84.825  42.207  45.449  1.00  0.00            
ATOM   1313  R5  CHO   224      86.925  41.607  45.449  1.00  0.00            
ATOM   1314  C1  CHO   224      85.825  40.157  42.099  1.00  0.00           C
ATOM   1315  C2  CHO   224      86.125  39.907  38.299  1.00  0.00           C
ATOM   1316  ROH CHO   225     196.425  45.407  47.449  1.00  0.00            
ATOM   1317  R1  CHO   225     198.375  47.407  47.999  1.00  0.00            
ATOM   1318  R2  CHO   225     201.075  46.957  47.599  1.00  0.00            
ATOM   1319  R3  CHO   225     200.875  49.257  46.099  1.00  0.00            
ATOM   1320  R4  CHO   225     203.625  49.257  47.099  1.00  0.00            
ATOM   1321  R5  CHO   225     202.175  50.857  47.299  1.00  0.00            
ATOM   1322  C1  CHO   225     204.925  52.707  45.449  1.00  0.00           C
ATOM   1323  C2  CHO   225     206.625  56.057  46.599  1.00  0.00           C
ATOM   1324  ROH CHO   226     132.975  15.457  47.249  1.00  0.00            
ATOM   1325  R1  CHO   226     130.375  15.307  46.199  1.00  0.00            
ATOM   1326  R2  CHO   226     128.925  17.557  45.449  1.00  0.00            
ATOM   1327  R3  CHO   226     128.725  16.257  43.049  1.00  0.00            
ATOM   1328  R4  CHO   226     126.525  18.157  43.049  1.00  0.00            
ATOM   1329  R5  CHO   226     126.375  16.007  42.749  1.00  0.00            
ATOM   1330  C1  CHO   226     124.875  17.307  39.449  1.00  0.00           C
ATOM   1331  C2  CHO   226     121.425  15.057  38.749  1.00  0.00           C
ATOM   1332  ROH CHO   227     104.925  70.107  54.549  1.00  0.00            
ATOM   1333  R1  CHO   227     105.725  68.607  52.349  1.00  0.00            
ATOM   1334  R2  CHO   227     106.325  65.907  52.549  1.00  0.00            
ATOM   1335  R3  CHO   227     104.475  65.657  50.549  1.00  0.00            
ATOM   1336  R4  CHO   227     105.875  63.107  50.499  1.00  0.00            
ATOM   1337  R5  CHO   227     105.575  64.457  48.849  1.00  0.00            
ATOM   1338  C1  CHO   227     103.875  61.307  47.499  1.00  0.00           C
ATOM   1339  C2  CHO   227     104.025  60.807  44.299  1.00  0.00           C
ATOM   1340  ROH CHO   228      76.625  68.807  46.849  1.00  0.00            
ATOM   1341  R1  CHO   228      74.375  68.757  48.549  1.00  0.00            
ATOM   1342  R2  CHO   228      73.725  70.857  50.199  1.00  0.00            
ATOM   1343  R3  CHO   228      71.325  70.757  48.899  1.00  0.00            
ATOM   1344  R4  CHO   228      70.725  72.057  51.449  1.00  0.00            
ATOM   1345  R5  CHO   228      69.725  70.307  50.649  1.00  0.00            
ATOM   1346  C1  CHO   228      66.725  72.657  50.949  1.00  0.00           C
ATOM   1347  C2  CHO   228      66.025  74.507  52.999  1.00  0.00           C
ATOM   1348  ROH CHO   229     109.025 202.157  45.149  1.00  0.00            
ATOM   1349  R1  CHO   229     109.825 201.207  42.549  1.00  0.00            
ATOM   1350  R2  CHO   229     110.225 198.557  42.049  1.00  0.00            
ATOM   1351  R3  CHO   229     108.425 199.007  40.049  1.00  0.00            
ATOM   1352  R4  CHO   229     110.175 196.857  39.049  1.00  0.00            
ATOM   1353  R5  CHO   229     109.725 198.707  37.999  1.00  0.00            
ATOM   1354  C1  CHO   229     108.425 196.257  35.399  1.00  0.00           C
ATOM   1355  C2  CHO   229     108.375 194.807  31.749  1.00  0.00           C
ATOM   1356  ROH CHO   230      94.425  14.757  31.899  1.00  0.00            
ATOM   1357  R1  CHO   230      96.075  12.757  32.999  1.00  0.00            
ATOM   1358  R2  CHO   230      98.425  11.957  31.749  1.00  0.00            
ATOM   1359  R3  CHO   230      99.525  12.557  34.149  1.00  0.00            
ATOM   1360  R4  CHO   230     101.275  10.507  33.049  1.00  0.00            
ATOM   1361  R5  CHO   230     100.325  10.457  34.999  1.00  0.00            
ATOM   1362  C1  CHO   230     103.975  10.207  36.049  1.00  0.00           C
ATOM   1363  C2  CHO   230     104.625   8.557  39.599  1.00  0.00           C
ATOM   1364  ROH CHO   231     220.275  99.457  41.999  1.00  0.00            
ATOM   1365  R1  CHO   231     217.725  98.457  42.649  1.00  0.00            
ATOM   1366  R2  CHO   231     215.625  98.507  40.849  1.00  0.00            
ATOM   1367  R3  CHO   231     215.475  95.857  41.399  1.00  0.00            
ATOM   1368  R4  CHO   231     212.825  96.507  40.349  1.00  0.00            
ATOM   1369  R5  CHO   231     213.275  95.557  42.249  1.00  0.00            
ATOM   1370  C1  CHO   231     211.075  92.857  40.599  1.00  0.00           C
ATOM   1371  C2  CHO   231     208.375  89.757  39.799  1.00  0.00           C
ATOM   1372  ROH CHO   232     139.475 124.457  44.399  1.00  0.00            
ATOM   1373  R1  CHO   232     142.275 124.357  44.649  1.00  0.00            
ATOM   1374  R2  CHO   232     143.525 123.257  46.849  1.00  0.00            
ATOM   1375  R3  CHO   232     144.825 121.757  44.999  1.00  0.00            
ATOM   1376  R4  CHO   232     146.025 120.957  47.549  1.00  0.00            
ATOM   1377  R5  CHO   232     147.075 121.657  45.749  1.00  0.00            
ATOM   1378  C1  CHO   232     148.675 118.207  46.199  1.00  0.00           C
ATOM   1379  C2  CHO   232     152.875 117.257  46.099  1.00  0.00           C
ATOM   1380  ROH CHO   233      76.025  13.157  43.599  1.00  0.00            
ATOM   1381  R1  CHO   233      77.025  15.507  44.849  1.00  0.00            
ATOM   1382  R2  CHO   233      79.475  16.607  44.299  1.00  0.00            
ATOM   1383  R3  CHO   233      78.025  18.857  43.799  1.00  0.00            
ATOM   1384  R4  CHO   233      80.675  19.807  44.599  1.00  0.00            
ATOM   1385  R5  CHO   233      78.775  20.357  45.499  1.00  0.00            
ATOM   1386  C1  CHO   233      79.975  23.807  44.349  1.00  0.00           C
ATOM   1387  C2  CHO   233      81.425  27.507  42.699  1.00  0.00           C
ATOM   1388  ROH CHO   234      23.975  91.507  38.399  1.00  0.00            
ATOM   1389  R1  CHO   234      26.725  92.257  38.399  1.00  0.00            
ATOM   1390  R2  CHO   234      28.525  91.357  40.299  1.00  0.00            
ATOM   1391  R3  CHO   234      29.925  90.507  38.149  1.00  0.00            
ATOM   1392  R4  CHO   234      31.625  89.857  40.449  1.00  0.00            
ATOM   1393  R5  CHO   234      32.175  91.057  38.699  1.00  0.00            
ATOM   1394  C1  CHO   234      34.775  88.207  38.499  1.00  0.00           C
ATOM   1395  C2  CHO   234      36.725  89.357  42.149  1.00  0.00           C
ATOM   1396  ROH CHO   235     137.825  65.357  50.149  1.00  0.00            
ATOM   1397  R1  CHO   235     135.725  66.307  48.449  1.00  0.00            
ATOM   1398  R2  CHO   235     136.125  66.757  45.749  1.00  0.00            
ATOM   1399  R3  CHO   235     133.975  65.057  45.499  1.00  0.00            
ATOM   1400  R4  CHO   235     134.275  66.307  42.899  1.00  0.00            
ATOM   1401  R5  CHO   235     132.475  66.257  44.099  1.00  0.00            
ATOM   1402  C1  CHO   235     131.175  64.507  40.949  1.00  0.00           C
ATOM   1403  C2  CHO   235     130.875  66.207  36.649  1.00  0.00           C
ATOM   1404  ROH CHO   236     135.975 127.407  47.399  1.00  0.00            
ATOM   1405  R1  CHO   236     134.725 126.307  45.099  1.00  0.00            
ATOM   1406  R2  CHO   236     133.775 127.907  42.999  1.00  0.00            
ATOM   1407  R3  CHO   236     135.325 126.207  41.499  1.00  0.00            
ATOM   1408  R4  CHO   236     133.775 127.757  39.549  1.00  0.00            
ATOM   1409  R5  CHO   236     133.925 125.557  39.699  1.00  0.00            
ATOM   1410  C1  CHO   236     135.225 126.057  36.149  1.00  0.00           C
ATOM   1411  C2  CHO   236     133.325 128.807  33.399  1.00  0.00           C
ATOM   1412  ROH CHO   237     130.425  75.707  39.599  1.00  0.00            
ATOM   1413  R1  CHO   237     132.775  74.407  40.449  1.00  0.00            
ATOM   1414  R2  CHO   237     135.025  74.257  38.899  1.00  0.00            
ATOM   1415  R3  CHO   237     136.225  75.307  41.149  1.00  0.00            
ATOM   1416  R4  CHO   237     138.425  74.157  39.599  1.00  0.00            
ATOM   1417  R5  CHO   237     137.975  73.757  41.649  1.00  0.00            
ATOM   1418  C1  CHO   237     141.525  75.107  42.049  1.00  0.00           C
ATOM   1419  C2  CHO   237     145.625  74.657  40.549  1.00  0.00           C
ATOM   1420  ROH CHO   238       3.975  68.157  35.899  1.00  0.00            
ATOM   1421  R1  CHO   238       4.525  65.607  34.849  1.00  0.00            
ATOM   1422  R2  CHO   238       6.675  64.107  35.699  1.00  0.00            
ATOM   1423  R3  CHO   238       4.775  62.207  36.199  1.00  0.00            
ATOM   1424  R4  CHO   238       7.375  60.857  36.599  1.00  0.00            
ATOM   1425  R5  CHO   238       5.725  60.207  35.299  1.00  0.00            
ATOM   1426  C1  CHO   238       5.975  57.157  37.599  1.00  0.00           C
ATOM   1427  C2  CHO   238       7.925  53.707  37.349  1.00  0.00           C
ATOM   1428  ROH CHO   239     138.175 140.157  45.349  1.00  0.00            
ATOM   1429  R1  CHO   239     140.175 139.757  47.299  1.00  0.00            
ATOM   1430  R2  CHO   239     139.725 138.307  49.649  1.00  0.00            
ATOM   1431  R3  CHO   239     141.875 136.857  48.799  1.00  0.00            
ATOM   1432  R4  CHO   239     142.375 137.357  51.649  1.00  0.00            
ATOM   1433  R5  CHO   239     143.725 137.807  49.949  1.00  0.00            
ATOM   1434  C1  CHO   239     145.925 135.457  51.999  1.00  0.00           C
ATOM   1435  C2  CHO   239     147.925 133.757  55.849  1.00  0.00           C
ATOM   1436  ROH CHO   240     195.125 112.757  43.449  1.00  0.00            
ATOM   1437  R1  CHO   240     193.925 114.257  41.399  1.00  0.00            
ATOM   1438  R2  CHO   240     191.675 113.407  40.049  1.00  0.00            
ATOM   1439  R3  CHO   240     190.675 115.857  40.799  1.00  0.00            
ATOM   1440  R4  CHO   240     188.875 114.907  38.649  1.00  0.00            
ATOM   1441  R5  CHO   240     189.925 116.807  38.749  1.00  0.00            
ATOM   1442  C1  CHO   240     186.325 118.107  38.549  1.00  0.00           C
ATOM   1443  C2  CHO   240     183.825 120.007  41.699  1.00  0.00           C
ATOM   1444  ROH CHO   241     172.025 212.207  44.049  1.00  0.00            
ATOM   1445  R1  CHO   241     169.375 211.507  44.699  1.00  0.00            
ATOM   1446  R2  CHO   241     167.925 212.857  46.649  1.00  0.00            
ATOM   1447  R3  CHO   241     166.125 213.107  44.599  1.00  0.00            
ATOM   1448  R4  CHO   241     165.275 215.057  46.599  1.00  0.00            
ATOM   1449  R5  CHO   241     164.025 213.507  45.699  1.00  0.00            
ATOM   1450  C1  CHO   241     162.025 216.607  44.649  1.00  0.00           C
ATOM   1451  C2  CHO   241     162.425 220.157  43.849  1.00  0.00           C
ATOM   1452  ROH CHO   242      96.425  59.057  37.499  1.00  0.00            
ATOM   1453  R1  CHO   242      95.675  60.507  39.849  1.00  0.00            
ATOM   1454  R2  CHO   242      93.375  59.957  41.249  1.00  0.00            
ATOM   1455  R3  CHO   242      95.075  59.757  43.349  1.00  0.00            
ATOM   1456  R4  CHO   242      92.475  60.457  44.549  1.00  0.00            
ATOM   1457  R5  CHO   242      94.375  61.507  44.849  1.00  0.00            
ATOM   1458  C1  CHO   242      93.575  60.507  48.449  1.00  0.00           C
ATOM   1459  C2  CHO   242      93.025  61.657  51.949  1.00  0.00           C
ATOM   1460  ROH CHO   243      10.075 139.157  48.699  1.00  0.00            
ATOM   1461  R1  CHO   243       9.925 136.807  47.149  1.00  0.00            
ATOM   1462  R2  CHO   243       8.675 134.507  47.999  1.00  0.00            
ATOM   1463  R3  CHO   243       7.225 134.807  45.699  1.00  0.00            
ATOM   1464  R4  CHO   243       6.425 132.157  46.749  1.00  0.00            
ATOM   1465  R5  CHO   243       7.225 132.607  44.749  1.00  0.00            
ATOM   1466  C1  CHO   243       3.825 131.057  43.899  1.00  0.00           C
ATOM   1467  C2  CHO   243       0.575 129.707  42.749  1.00  0.00           C
ATOM   1468  ROH CHO   244      38.375 133.757  26.749  1.00  0.00            
ATOM   1469  R1  CHO   244      40.375 131.807  27.149  1.00  0.00            
ATOM   1470  R2  CHO   244      42.875 131.957  25.999  1.00  0.00            
ATOM   1471  R3  CHO   244      43.725 131.657  28.549  1.00  0.00            
ATOM   1472  R4  CHO   244      46.175 131.807  26.999  1.00  0.00            
ATOM   1473  R5  CHO   244      45.625 130.257  28.399  1.00  0.00            
ATOM   1474  C1  CHO   244      48.875 131.407  29.999  1.00  0.00           C
ATOM   1475  C2  CHO   244      53.425 130.857  30.249  1.00  0.00           C
ATOM   1476  ROH CHO   245     193.125 206.257  38.599  1.00  0.00            
ATOM   1477  R1  CHO   245     190.575 206.607  37.449  1.00  0.00            
ATOM   1478  R2  CHO   245     188.375 207.507  38.899  1.00  0.00            
ATOM   1479  R3  CHO   245     188.225 209.357  36.899  1.00  0.00            
ATOM   1480  R4  CHO   245     185.475 208.557  37.349  1.00  0.00            
ATOM   1481  R5  CHO   245     186.525 208.557  35.449  1.00  0.00            
ATOM   1482  C1  CHO   245     183.625 210.857  34.599  1.00  0.00           C
ATOM   1483  C2  CHO   245     180.275 212.757  33.699  1.00  0.00           C
ATOM   1484  ROH CHO   246      57.425  56.907  48.249  1.00  0.00            
ATOM   1485  R1  CHO   246      58.525  54.357  48.849  1.00  0.00            
ATOM   1486  R2  CHO   246      59.425  53.607  51.349  1.00  0.00            
ATOM   1487  R3  CHO   246      57.725  51.507  50.999  1.00  0.00            
ATOM   1488  R4  CHO   246      60.125  50.307  52.099  1.00  0.00            
ATOM   1489  R5  CHO   246      59.125  49.707  50.249  1.00  0.00            
ATOM   1490  C1  CHO   246      58.975  46.457  52.199  1.00  0.00           C
ATOM   1491  C2  CHO   246      60.325  45.157  54.699  1.00  0.00           C
ATOM   1492  ROH CHO   247     114.775 157.407  51.399  1.00  0.00            
ATOM   1493  R1  CHO   247     114.475 159.007  49.099  1.00  0.00            
ATOM   1494  R2  CHO   247     116.575 160.507  48.049  1.00  0.00            
ATOM   1495  R3  CHO   247     115.925 159.157  45.749  1.00  0.00            
ATOM   1496  R4  CHO   247     117.325 161.607  44.849  1.00  0.00            
ATOM   1497  R5  CHO   247     115.375 160.907  44.199  1.00  0.00            
ATOM   1498  C1  CHO   247     117.175 160.957  40.849  1.00  0.00           C
ATOM   1499  C2  CHO   247     118.625 162.107  37.349  1.00  0.00           C
ATOM   1500  ROH CHO   248     135.775 185.357  45.899  1.00  0.00            
ATOM   1501  R1  CHO   248     133.525 184.357  47.299  1.00  0.00            
ATOM   1502  R2  CHO   248     133.775 183.207  49.849  1.00  0.00            
ATOM   1503  R3  CHO   248     131.875 185.057  50.499  1.00  0.00            
ATOM   1504  R4  CHO   248     131.425 182.807  52.349  1.00  0.00            
ATOM   1505  R5  CHO   248     129.925 183.757  51.049  1.00  0.00            
ATOM   1506  C1  CHO   248     128.275 184.357  54.449  1.00  0.00           C
ATOM   1507  C2  CHO   248     125.925 183.307  56.299  1.00  0.00           C
ATOM   1508  ROH CHO   249      38.275 111.557  31.299  1.00  0.00            
ATOM   1509  R1  CHO   249      35.875 112.907  31.999  1.00  0.00            
ATOM   1510  R2  CHO   249      35.325 113.857  34.499  1.00  0.00            
ATOM   1511  R3  CHO   249      34.925 116.207  33.199  1.00  0.00            
ATOM   1512  R4  CHO   249      33.225 116.357  35.599  1.00  0.00            
ATOM   1513  R5  CHO   249      32.625 116.657  33.499  1.00  0.00            
ATOM   1514  C1  CHO   249      31.625 120.057  34.949  1.00  0.00           C
ATOM   1515  C2  CHO   249      27.775 121.407  36.199  1.00  0.00           C
ATOM   1516  ROH CHO   250     125.025 149.957  45.599  1.00  0.00            
ATOM   1517  R1  CHO   250     122.325 150.107  46.549  1.00  0.00            
ATOM   1518  R2  CHO   250     120.375 151.557  45.299  1.00  0.00            
ATOM   1519  R3  CHO   250     119.025 149.207  45.299  1.00  0.00            
ATOM   1520  R4  CHO   250     117.025 151.207  44.649  1.00  0.00            
ATOM   1521  R5  CHO   250     116.875 149.757  46.249  1.00  0.00            
ATOM   1522  C1  CHO   250     113.775 148.757  44.299  1.00  0.00           C
ATOM   1523  C2  CHO   250     111.025 147.507  45.899  1.00  0.00           C
ATOM   1524  ROH CHO   251      26.225  82.807  26.549  1.00  0.00            
ATOM   1525  R1  CHO   251      26.925  81.957  29.149  1.00  0.00            
ATOM   1526  R2  CHO   251      26.325  79.457  30.099  1.00  0.00            
ATOM   1527  R3  CHO   251      29.025  79.357  30.599  1.00  0.00            
ATOM   1528  R4  CHO   251      27.975  76.707  31.399  1.00  0.00            
ATOM   1529  R5  CHO   251      29.175  78.057  32.649  1.00  0.00            
ATOM   1530  C1  CHO   251      31.475  74.957  32.599  1.00  0.00           C
ATOM   1531  C2  CHO   251      32.675  71.657  31.099  1.00  0.00           C
ATOM   1532  ROH CHO   252     140.325 215.357  46.449  1.00  0.00            
ATOM   1533  R1  CHO   252     140.775 214.307  43.849  1.00  0.00            
ATOM   1534  R2  CHO   252     141.825 215.807  41.799  1.00  0.00            
ATOM   1535  R3  CHO   252     143.625 213.757  41.649  1.00  0.00            
ATOM   1536  R4  CHO   252     143.825 215.007  39.049  1.00  0.00            
ATOM   1537  R5  CHO   252     143.475 212.907  39.449  1.00  0.00            
ATOM   1538  C1  CHO   252     146.675 212.657  37.349  1.00  0.00           C
ATOM   1539  C2  CHO   252     150.125 213.357  36.399  1.00  0.00           C
ATOM   1540  ROH CHO   253     171.925 211.607  49.699  1.00  0.00            
ATOM   1541  R1  CHO   253     171.875 214.357  50.449  1.00  0.00            
ATOM   1542  R2  CHO   253     173.225 215.307  52.699  1.00  0.00            
ATOM   1543  R3  CHO   253     174.275 217.057  50.849  1.00  0.00            
ATOM   1544  R4  CHO   253     174.075 218.607  53.349  1.00  0.00            
ATOM   1545  R5  CHO   253     173.275 219.157  51.399  1.00  0.00            
ATOM   1546  C1  CHO   253     175.625 222.107  52.049  1.00  0.00           C
ATOM   1547  C2  CHO   253     175.725 225.557  51.099  1.00  0.00           C
ATOM   1548  ROH CHO   254     111.675 108.257  46.999  1.00  0.00            
ATOM   1549  R1  CHO   254     113.325 110.057  45.599  1.00  0.00            
ATOM   1550  R2  CHO   254     115.775 110.907  46.549  1.00  0.00            
ATOM   1551  R3  CHO   254     116.675 110.057  44.149  1.00  0.00            
ATOM   1552  R4  CHO   254     119.025 111.157  45.449  1.00  0.00            
ATOM   1553  R5  CHO   254     118.275 111.657  43.499  1.00  0.00            
ATOM   1554  C1  CHO   254     121.775 110.457  42.549  1.00  0.00           C
ATOM   1555  C2  CHO   254     124.975 111.507  42.899  1.00  0.00           C
ATOM   1556  ROH CHO   255     126.525 165.357  37.049  1.00  0.00            
ATOM   1557  R1  CHO   255     124.375 165.207  38.949  1.00  0.00            
ATOM   1558  R2  CHO   255     123.175 162.857  39.649  1.00  0.00            
ATOM   1559  R3  CHO   255     123.825 163.607  42.149  1.00  0.00            
ATOM   1560  R4  CHO   255     121.725 161.557  42.499  1.00  0.00            
ATOM   1561  R5  CHO   255     121.725 163.557  43.349  1.00  0.00            
ATOM   1562  C1  CHO   255     121.525 161.507  46.549  1.00  0.00           C
ATOM   1563  C2  CHO   255     122.175 159.707  49.149  1.00  0.00           C
ATOM   1564  ROH CHO   256      54.725 223.107  37.199  1.00  0.00            
ATOM   1565  R1  CHO   256      56.925 222.157  35.749  1.00  0.00            
ATOM   1566  R2  CHO   256      58.175 219.757  36.299  1.00  0.00            
ATOM   1567  R3  CHO   256      57.725 219.257  33.649  1.00  0.00            
ATOM   1568  R4  CHO   256      59.675 217.207  34.449  1.00  0.00            
ATOM   1569  R5  CHO   256      59.825 218.607  32.799  1.00  0.00            
ATOM   1570  C1  CHO   256      60.075 215.257  30.949  1.00  0.00           C
ATOM   1571  C2  CHO   256      61.325 212.607  29.899  1.00  0.00           C
ATOM   1572  ROH CHO   257     218.475 180.757  41.399  1.00  0.00            
ATOM   1573  R1  CHO   257     219.525 183.157  42.499  1.00  0.00            
ATOM   1574  R2  CHO   257     219.425 185.557  41.199  1.00  0.00            
ATOM   1575  R3  CHO   257     218.225 186.407  43.499  1.00  0.00            
ATOM   1576  R4  CHO   257     218.375 188.807  41.799  1.00  0.00            
ATOM   1577  R5  CHO   257     219.125 188.607  43.849  1.00  0.00            
ATOM   1578  C1  CHO   257     216.675 191.457  44.349  1.00  0.00           C
ATOM   1579  C2  CHO   257     214.325 193.557  44.199  1.00  0.00           C
ATOM   1580  ROH CHO   258      61.825 129.857  32.849  1.00  0.00            
ATOM   1581  R1  CHO   258      62.325 127.957  30.849  1.00  0.00            
ATOM   1582  R2  CHO   258      60.475 127.207  28.949  1.00  0.00            
ATOM   1583  R3  CHO   258      62.425 127.857  27.199  1.00  0.00            
ATOM   1584  R4  CHO   258      60.475 126.407  25.599  1.00  0.00            
ATOM   1585  R5  CHO   258      62.625 126.007  25.749  1.00  0.00            
ATOM   1586  C1  CHO   258      62.325 126.557  21.999  1.00  0.00           C
ATOM   1587  C2  CHO   258      62.175 126.157  18.149  1.00  0.00           C
ATOM   1588  ROH CHO   259      98.175 174.757  34.949  1.00  0.00            
ATOM   1589  R1  CHO   259      96.875 174.257  32.499  1.00  0.00            
ATOM   1590  R2  CHO   259      94.225 173.407  32.399  1.00  0.00            
ATOM   1591  R3  CHO   259      93.975 175.557  30.699  1.00  0.00            
ATOM   1592  R4  CHO   259      92.325 173.507  29.499  1.00  0.00            
ATOM   1593  R5  CHO   259      93.875 174.607  28.549  1.00  0.00            
ATOM   1594  C1  CHO   259      90.975 175.507  26.249  1.00  0.00           C
ATOM   1595  C2  CHO   259      87.275 175.857  24.149  1.00  0.00           C
ATOM   1596  ROH CHO   260      96.425  90.407  42.049  1.00  0.00            
ATOM   1597  R1  CHO   260      94.225  90.507  43.849  1.00  0.00            
ATOM   1598  R2  CHO   260      94.475  91.457  46.449  1.00  0.00            
ATOM   1599  R3  CHO   260      92.475  93.107  45.699  1.00  0.00            
ATOM   1600  R4  CHO   260      92.275  92.957  48.599  1.00  0.00            
ATOM   1601  R5  CHO   260      90.675  92.607  47.199  1.00  0.00            
ATOM   1602  C1  CHO   260      89.075  95.457  49.149  1.00  0.00           C
ATOM   1603  C2  CHO   260      86.725  97.557  50.849  1.00  0.00           C
ATOM   1604  ROH CHO   261     199.925 189.807  47.149  1.00  0.00            
ATOM   1605  R1  CHO   261     202.475 188.607  47.349  1.00  0.00            
ATOM   1606  R2  CHO   261     202.825 185.907  46.849  1.00  0.00            
ATOM   1607  R3  CHO   261     204.675 186.807  45.099  1.00  0.00            
ATOM   1608  R4  CHO   261     205.475 184.007  45.599  1.00  0.00            
ATOM   1609  R5  CHO   261     206.725 185.757  45.799  1.00  0.00            
ATOM   1610  C1  CHO   261     208.725 183.757  43.249  1.00  0.00           C
ATOM   1611  C2  CHO   261     210.175 180.357  41.149  1.00  0.00           C
ATOM   1612  ROH CHO   262      99.325 113.407  52.449  1.00  0.00            
ATOM   1613  R1  CHO   262      99.075 111.057  50.949  1.00  0.00            
ATOM   1614  R2  CHO   262      96.625 110.107  50.049  1.00  0.00            
ATOM   1615  R3  CHO   262      97.875 110.107  47.649  1.00  0.00            
ATOM   1616  R4  CHO   262      95.275 108.807  47.149  1.00  0.00            
ATOM   1617  R5  CHO   262      97.225 108.007  46.649  1.00  0.00            
ATOM   1618  C1  CHO   262      95.675 108.057  43.199  1.00  0.00           C
ATOM   1619  C2  CHO   262      94.125 109.257  39.999  1.00  0.00           C
ATOM   1620  ROH CHO   263     166.725 138.007  49.249  1.00  0.00            
ATOM   1621  R1  CHO   263     165.175 135.857  50.249  1.00  0.00            
ATOM   1622  R2  CHO   263     165.125 135.207  52.949  1.00  0.00            
ATOM   1623  R3  CHO   263     162.425 135.407  52.549  1.00  0.00            
ATOM   1624  R4  CHO   263     162.675 133.607  54.849  1.00  0.00            
ATOM   1625  R5  CHO   263     161.575 133.257  52.999  1.00  0.00            
ATOM   1626  C1  CHO   263     158.775 132.907  55.599  1.00  0.00           C
ATOM   1627  C2  CHO   263     156.375 130.307  57.149  1.00  0.00           C
ATOM   1628  ROH CHO   264      19.525 171.507  49.399  1.00  0.00            
ATOM   1629  R1  CHO   264      17.325 172.657  47.999  1.00  0.00            
ATOM   1630  R2  CHO   264      17.575 174.757  46.299  1.00  0.00            
ATOM   1631  R3  CHO   264      16.375 173.107  44.549  1.00  0.00            
ATOM   1632  R4  CHO   264      15.625 175.807  43.649  1.00  0.00            
ATOM   1633  R5  CHO   264      14.275 174.157  44.099  1.00  0.00            
ATOM   1634  C1  CHO   264      13.325 174.807  40.449  1.00  0.00           C
ATOM   1635  C2  CHO   264      11.675 174.157  36.499  1.00  0.00           C
ATOM   1636  ROH CHO   265      68.725  24.957  37.299  1.00  0.00            
ATOM   1637  R1  CHO   265      70.875  26.407  38.399  1.00  0.00            
ATOM   1638  R2  CHO   265      71.125  29.157  38.049  1.00  0.00            
ATOM   1639  R3  CHO   265      71.275  29.157  40.799  1.00  0.00            
ATOM   1640  R4  CHO   265      72.475  31.707  39.999  1.00  0.00            
ATOM   1641  R5  CHO   265      73.375  30.207  41.299  1.00  0.00            
ATOM   1642  C1  CHO   265      73.325  33.207  43.649  1.00  0.00           C
ATOM   1643  C2  CHO   265      76.425  35.757  45.349  1.00  0.00           C
ATOM   1644  ROH CHO   266      56.525 156.657  27.799  1.00  0.00            
ATOM   1645  R1  CHO   266      59.025 156.507  28.999  1.00  0.00            
ATOM   1646  R2  CHO   266      59.725 154.507  30.749  1.00  0.00            
ATOM   1647  R3  CHO   266      61.825 154.157  29.049  1.00  0.00            
ATOM   1648  R4  CHO   266      62.725 153.007  31.599  1.00  0.00            
ATOM   1649  R5  CHO   266      63.775 154.557  30.449  1.00  0.00            
ATOM   1650  C1  CHO   266      66.475 151.857  30.499  1.00  0.00           C
ATOM   1651  C2  CHO   266      69.425 151.957  29.049  1.00  0.00           C
ATOM   1652  ROH CHO   267     149.875 127.207  40.099  1.00  0.00            
ATOM   1653  R1  CHO   267     150.525 124.757  41.399  1.00  0.00            
ATOM   1654  R2  CHO   267     148.625 122.857  41.999  1.00  0.00            
ATOM   1655  R3  CHO   267     150.275 121.207  40.599  1.00  0.00            
ATOM   1656  R4  CHO   267     148.525 119.407  42.149  1.00  0.00            
ATOM   1657  R5  CHO   267     150.725 119.407  42.149  1.00  0.00            
ATOM   1658  C1  CHO   267     150.075 115.857  40.999  1.00  0.00           C
ATOM   1659  C2  CHO   267     147.575 113.607  43.549  1.00  0.00           C
ATOM   1660  ROH CHO   268     170.025 153.407  46.549  1.00  0.00            
ATOM   1661  R1  CHO   268     167.825 151.707  46.599  1.00  0.00            
ATOM   1662  R2  CHO   268     165.325 152.407  45.599  1.00  0.00            
ATOM   1663  R3  CHO   268     165.625 150.107  44.149  1.00  0.00            
ATOM   1664  R4  CHO   268     162.725 150.807  43.999  1.00  0.00            
ATOM   1665  R5  CHO   268     163.625 148.907  44.649  1.00  0.00            
ATOM   1666  C1  CHO   268     161.475 147.707  41.699  1.00  0.00           C
ATOM   1667  C2  CHO   268     157.925 149.257  41.749  1.00  0.00           C
ATOM   1668  ROH CHO   269     159.275  30.257  49.949  1.00  0.00            
ATOM   1669  R1  CHO   269     159.075  27.557  49.149  1.00  0.00            
ATOM   1670  R2  CHO   269     156.925  25.957  49.799  1.00  0.00            
ATOM   1671  R3  CHO   269     156.775  25.557  47.149  1.00  0.00            
ATOM   1672  R4  CHO   269     155.375  23.257  48.299  1.00  0.00            
ATOM   1673  R5  CHO   269     157.025  23.207  46.849  1.00  0.00            
ATOM   1674  C1  CHO   269     154.325  21.307  44.899  1.00  0.00           C
ATOM   1675  C2  CHO   269     153.575  17.607  46.049  1.00  0.00           C
ATOM   1676  ROH CHO   270     103.475  34.757  50.249  1.00  0.00            
ATOM   1677  R1  CHO   270     105.625  33.307  51.349  1.00  0.00            
ATOM   1678  R2  CHO   270     105.325  31.507  53.399  1.00  0.00            
ATOM   1679  R3  CHO   270     106.575  29.807  51.699  1.00  0.00            
ATOM   1680  R4  CHO   270     107.475  28.957  54.399  1.00  0.00            
ATOM   1681  R5  CHO   270     108.725  29.457  52.699  1.00  0.00            
ATOM   1682  C1  CHO   270     109.875  25.907  53.349  1.00  0.00           C
ATOM   1683  C2  CHO   270     112.225  24.607  50.649  1.00  0.00           C
ATOM   1684  ROH CHO   271     219.425 175.207  43.699  1.00  0.00            
ATOM   1685  R1  CHO   271     216.925 175.757  44.949  1.00  0.00            
ATOM   1686  R2  CHO   271     216.675 177.557  46.999  1.00  0.00            
ATOM   1687  R3  CHO   271     214.775 178.657  45.349  1.00  0.00            
ATOM   1688  R4  CHO   271     213.925 179.407  48.049  1.00  0.00            
ATOM   1689  R5  CHO   271     212.725 178.407  46.549  1.00  0.00            
ATOM   1690  C1  CHO   271     210.575 181.507  47.149  1.00  0.00           C
ATOM   1691  C2  CHO   271     210.375 184.607  48.949  1.00  0.00           C
ATOM   1692  ROH CHO   272      12.825 120.507  30.549  1.00  0.00            
ATOM   1693  R1  CHO   272      11.575 119.107  32.649  1.00  0.00            
ATOM   1694  R2  CHO   272      11.225 120.207  35.199  1.00  0.00            
ATOM   1695  R3  CHO   272       8.625 119.507  34.749  1.00  0.00            
ATOM   1696  R4  CHO   272       8.825 120.007  37.649  1.00  0.00            
ATOM   1697  R5  CHO   272       8.025 118.207  36.649  1.00  0.00            
ATOM   1698  C1  CHO   272       4.975 119.257  38.649  1.00  0.00           C
ATOM   1699  C2  CHO   272       2.475 116.207  38.699  1.00  0.00           C
ATOM   1700  ROH CHO   273      90.375 156.007  32.299  1.00  0.00            
ATOM   1701  R1  CHO   273      92.775 156.257  33.799  1.00  0.00            
ATOM   1702  R2  CHO   273      93.375 158.557  35.249  1.00  0.00            
ATOM   1703  R3  CHO   273      93.625 156.757  37.299  1.00  0.00            
ATOM   1704  R4  CHO   273      95.325 159.057  38.099  1.00  0.00            
ATOM   1705  R5  CHO   273      95.925 156.957  37.949  1.00  0.00            
ATOM   1706  C1  CHO   273      96.675 157.657  41.649  1.00  0.00           C
ATOM   1707  C2  CHO   273     100.875 157.057  43.349  1.00  0.00           C
ATOM   1708  ROH CHO   274     195.275 101.707  45.049  1.00  0.00            
ATOM   1709  R1  CHO   274     197.775 100.657  44.149  1.00  0.00            
ATOM   1710  R2  CHO   274     199.225  98.757  45.499  1.00  0.00            
ATOM   1711  R3  CHO   274     199.075  97.407  43.149  1.00  0.00            
ATOM   1712  R4  CHO   274     201.825  96.957  44.099  1.00  0.00            
ATOM   1713  R5  CHO   274     201.275  97.757  42.149  1.00  0.00            
ATOM   1714  C1  CHO   274     203.225  94.707  41.099  1.00  0.00           C
ATOM   1715  C2  CHO   274     205.075  91.807  42.849  1.00  0.00           C
ATOM   1716  ROH CHO   275      54.325 160.107  33.699  1.00  0.00            
ATOM   1717  R1  CHO   275      54.475 159.607  30.899  1.00  0.00            
ATOM   1718  R2  CHO   275      52.375 158.557  29.449  1.00  0.00            
ATOM   1719  R3  CHO   275      52.725 160.807  27.949  1.00  0.00            
ATOM   1720  R4  CHO   275      51.375 158.857  26.149  1.00  0.00            
ATOM   1721  R5  CHO   275      53.275 159.957  25.749  1.00  0.00            
ATOM   1722  C1  CHO   275      51.175 161.157  22.799  1.00  0.00           C
ATOM   1723  C2  CHO   275      50.075 164.007  20.349  1.00  0.00           C
ATOM   1724  ROH CHO   276     222.025 104.557  40.799  1.00  0.00            
ATOM   1725  R1  CHO   276     219.475 105.707  41.049  1.00  0.00            
ATOM   1726  R2  CHO   276     217.525 104.707  42.749  1.00  0.00            
ATOM   1727  R3  CHO   276     217.475 107.307  43.649  1.00  0.00            
ATOM   1728  R4  CHO   276     214.625 106.507  43.499  1.00  0.00            
ATOM   1729  R5  CHO   276     215.525 108.257  42.549  1.00  0.00            
ATOM   1730  C1  CHO   276     212.925 109.957  44.749  1.00  0.00           C
ATOM   1731  C2  CHO   276     209.725 109.957  45.399  1.00  0.00           C
ATOM   1732  ROH CHO   277     105.275 193.957  27.549  1.00  0.00            
ATOM   1733  R1  CHO   277     103.975 196.407  28.199  1.00  0.00            
ATOM   1734  R2  CHO   277     102.875 196.907  30.649  1.00  0.00            
ATOM   1735  R3  CHO   277     104.475 199.107  30.549  1.00  0.00            
ATOM   1736  R4  CHO   277     101.975 200.107  31.699  1.00  0.00            
ATOM   1737  R5  CHO   277     103.025 200.907  29.949  1.00  0.00            
ATOM   1738  C1  CHO   277     102.925 204.007  32.199  1.00  0.00           C
ATOM   1739  C2  CHO   277     105.025 206.307  33.749  1.00  0.00           C
ATOM   1740  ROH CHO   278     182.975 100.907  38.399  1.00  0.00            
ATOM   1741  R1  CHO   278     185.575  99.957  37.749  1.00  0.00            
ATOM   1742  R2  CHO   278     187.125 101.057  35.799  1.00  0.00            
ATOM   1743  R3  CHO   278     188.975 101.307  37.799  1.00  0.00            
ATOM   1744  R4  CHO   278     190.475 100.257  35.499  1.00  0.00            
ATOM   1745  R5  CHO   278     190.375  99.407  37.499  1.00  0.00            
ATOM   1746  C1  CHO   278     194.175 100.057  37.199  1.00  0.00           C
ATOM   1747  C2  CHO   278     196.675 100.957  39.349  1.00  0.00           C
ATOM   1748  ROH CHO   279      56.125 182.607  24.099  1.00  0.00            
ATOM   1749  R1  CHO   279      57.925 184.707  24.649  1.00  0.00            
ATOM   1750  R2  CHO   279      57.175 187.357  24.549  1.00  0.00            
ATOM   1751  R3  CHO   279      58.175 187.407  27.099  1.00  0.00            
ATOM   1752  R4  CHO   279      57.875 190.207  26.399  1.00  0.00            
ATOM   1753  R5  CHO   279      59.675 189.257  27.149  1.00  0.00            
ATOM   1754  C1  CHO   279      59.175 191.907  29.799  1.00  0.00           C
ATOM   1755  C2  CHO   279      57.975 191.557  33.899  1.00  0.00           C
ATOM   1756  ROH CHO   280      50.775 186.757  33.699  1.00  0.00            
ATOM   1757  R1  CHO   280      49.375 189.207  33.349  1.00  0.00            
ATOM   1758  R2  CHO   280      50.425 191.257  31.799  1.00  0.00            
ATOM   1759  R3  CHO   280      47.975 191.057  30.549  1.00  0.00            
ATOM   1760  R4  CHO   280      48.975 193.757  29.899  1.00  0.00            
ATOM   1761  R5  CHO   280      47.025 193.257  30.799  1.00  0.00            
ATOM   1762  C1  CHO   280      45.875 195.057  27.649  1.00  0.00           C
ATOM   1763  C2  CHO   280      46.875 197.807  25.399  1.00  0.00           C
ATOM   1764  ROH CHO   281     195.775 193.157  47.249  1.00  0.00            
ATOM   1765  R1  CHO   281     195.675 193.407  44.399  1.00  0.00            
ATOM   1766  R2  CHO   281     197.925 193.407  42.799  1.00  0.00            
ATOM   1767  R3  CHO   281     196.625 191.407  41.549  1.00  0.00            
ATOM   1768  R4  CHO   281     197.875 192.957  39.399  1.00  0.00            
ATOM   1769  R5  CHO   281     195.775 192.407  39.549  1.00  0.00            
ATOM   1770  C1  CHO   281     196.625 190.807  36.199  1.00  0.00           C
ATOM   1771  C2  CHO   281     196.875 190.507  32.599  1.00  0.00           C
ATOM   1772  ROH CHO   282      23.875  27.757  40.549  1.00  0.00            
ATOM   1773  R1  CHO   282      25.725  25.807  41.349  1.00  0.00            
ATOM   1774  R2  CHO   282      26.775  25.657  43.899  1.00  0.00            
ATOM   1775  R3  CHO   282      25.925  23.107  43.749  1.00  0.00            
ATOM   1776  R4  CHO   282      27.475  23.257  46.249  1.00  0.00            
ATOM   1777  R5  CHO   282      27.725  21.807  44.649  1.00  0.00            
ATOM   1778  C1  CHO   282      27.025  19.457  47.549  1.00  0.00           C
ATOM   1779  C2  CHO   282      29.475  17.107  50.049  1.00  0.00           C
ATOM   1780  ROH CHO   283     186.325  56.457  48.449  1.00  0.00            
ATOM   1781  R1  CHO   283     184.275  55.957  50.349  1.00  0.00            
ATOM   1782  R2  CHO   283     184.725  54.557  52.699  1.00  0.00            
ATOM   1783  R3  CHO   283     183.625  56.757  53.849  1.00  0.00            
ATOM   1784  R4  CHO   283     184.025  54.907  56.049  1.00  0.00            
ATOM   1785  R5  CHO   283     182.175  55.907  55.549  1.00  0.00            
ATOM   1786  C1  CHO   283     182.575  57.157  59.099  1.00  0.00           C
ATOM   1787  C2  CHO   283     181.975  56.407  62.849  1.00  0.00           C
ATOM   1788  ROH CHO   284      70.075 158.357  25.349  1.00  0.00            
ATOM   1789  R1  CHO   284      68.175 160.157  26.499  1.00  0.00            
ATOM   1790  R2  CHO   284      68.775 161.857  28.599  1.00  0.00            
ATOM   1791  R3  CHO   284      67.825 163.757  26.899  1.00  0.00            
ATOM   1792  R4  CHO   284      67.625 164.957  29.549  1.00  0.00            
ATOM   1793  R5  CHO   284      66.025 164.757  28.099  1.00  0.00            
ATOM   1794  C1  CHO   284      66.025 168.507  28.549  1.00  0.00           C
ATOM   1795  C2  CHO   284      64.625 169.607  32.849  1.00  0.00           C
ATOM   1796  ROH CHO   285       7.025 179.507  51.699  1.00  0.00            
ATOM   1797  R1  CHO   285       5.925 180.307  49.199  1.00  0.00            
ATOM   1798  R2  CHO   285       6.925 179.357  46.799  1.00  0.00            
ATOM   1799  R3  CHO   285       4.325 178.657  46.399  1.00  0.00            
ATOM   1800  R4  CHO   285       5.525 178.507  43.749  1.00  0.00            
ATOM   1801  R5  CHO   285       3.725 179.607  44.299  1.00  0.00            
ATOM   1802  C1  CHO   285       2.275 177.307  41.599  1.00  0.00           C
ATOM   1803  C2  CHO   285       0.475 177.457  39.799  1.00  0.00           C
ATOM   1804  ROH CHO   286      14.375 154.907  25.549  1.00  0.00            
ATOM   1805  R1  CHO   286      12.675 155.407  27.799  1.00  0.00            
ATOM   1806  R2  CHO   286      12.825 154.007  30.149  1.00  0.00            
ATOM   1807  R3  CHO   286      13.125 156.457  31.249  1.00  0.00            
ATOM   1808  R4  CHO   286      12.225 154.757  33.449  1.00  0.00            
ATOM   1809  R5  CHO   286      11.325 156.657  32.799  1.00  0.00            
ATOM   1810  C1  CHO   286      12.125 157.557  36.399  1.00  0.00           C
ATOM   1811  C2  CHO   286      13.075 157.357  40.099  1.00  0.00           C
ATOM   1812  ROH CHO   287      30.025 100.907  39.699  1.00  0.00            
ATOM   1813  R1  CHO   287      32.875 100.857  39.549  1.00  0.00            
ATOM   1814  R2  CHO   287      34.225 101.107  37.199  1.00  0.00            
ATOM   1815  R3  CHO   287      35.525 103.107  38.499  1.00  0.00            
ATOM   1816  R4  CHO   287      37.075 102.757  36.049  1.00  0.00            
ATOM   1817  R5  CHO   287      37.825 102.757  38.099  1.00  0.00            
ATOM   1818  C1  CHO   287      39.925 105.607  36.649  1.00  0.00           C
ATOM   1819  C2  CHO   287      43.725 106.507  37.499  1.00  0.00           C
ATOM   1820  ROH CHO   288     106.075  75.107  56.199  1.00  0.00            
ATOM   1821  R1  CHO   288     107.875  75.057  58.399  1.00  0.00            
ATOM   1822  R2  CHO   288     110.175  73.557  58.449  1.00  0.00            
ATOM   1823  R3  CHO   288     111.325  75.907  58.999  1.00  0.00            
ATOM   1824  R4  CHO   288     113.225  73.857  59.999  1.00  0.00            
ATOM   1825  R5  CHO   288     112.375  75.557  61.149  1.00  0.00            
ATOM   1826  C1  CHO   288     116.125  76.307  61.449  1.00  0.00           C
ATOM   1827  C2  CHO   288     119.225  78.157  62.699  1.00  0.00           C
ATOM   1828  ROH CHO   289      69.325  51.407  50.799  1.00  0.00            
ATOM   1829  R1  CHO   289      68.875  53.957  49.699  1.00  0.00            
ATOM   1830  R2  CHO   289      70.675  56.057  49.949  1.00  0.00            
ATOM   1831  R3  CHO   289      70.425  56.157  47.249  1.00  0.00            
ATOM   1832  R4  CHO   289      70.975  58.907  48.049  1.00  0.00            
ATOM   1833  R5  CHO   289      69.275  58.207  46.799  1.00  0.00            
ATOM   1834  C1  CHO   289      70.875  60.657  44.399  1.00  0.00           C
ATOM   1835  C2  CHO   289      68.725  61.557  41.899  1.00  0.00           C
ATOM   1836  ROH CHO   290      91.575  26.607  38.849  1.00  0.00            
ATOM   1837  R1  CHO   290      92.775  28.507  40.599  1.00  0.00            
ATOM   1838  R2  CHO   290      91.475  29.407  42.849  1.00  0.00            
ATOM   1839  R3  CHO   290      93.725  28.607  44.099  1.00  0.00            
ATOM   1840  R4  CHO   290      92.725  30.757  45.799  1.00  0.00            
ATOM   1841  R5  CHO   290      94.725  30.607  44.999  1.00  0.00            
ATOM   1842  C1  CHO   290      95.525  30.707  48.699  1.00  0.00           C
ATOM   1843  C2  CHO   290      96.275  30.457  52.149  1.00  0.00           C
ATOM   1844  ROH CHO   291     108.775  47.807  45.699  1.00  0.00            
ATOM   1845  R1  CHO   291     109.225  48.907  48.249  1.00  0.00            
ATOM   1846  R2  CHO   291     108.325  47.757  50.599  1.00  0.00            
ATOM   1847  R3  CHO   291     110.925  47.907  51.349  1.00  0.00            
ATOM   1848  R4  CHO   291     109.375  48.307  53.849  1.00  0.00            
ATOM   1849  R5  CHO   291     110.925  49.607  53.049  1.00  0.00            
ATOM   1850  C1  CHO   291     112.475  48.757  56.449  1.00  0.00           C
ATOM   1851  C2  CHO   291     115.275  50.407  59.599  1.00  0.00           C
ATOM   1852  ROH CHO   292     161.325   0.407  50.449  1.00  0.00            
ATOM   1853  R1  CHO   292     159.175   1.357  52.049  1.00  0.00            
ATOM   1854  R2  CHO   292     158.775   4.057  52.449  1.00  0.00            
ATOM   1855  R3  CHO   292     156.275   3.507  51.499  1.00  0.00            
ATOM   1856  R4  CHO   292     156.675   6.357  50.899  1.00  0.00            
ATOM   1857  R5  CHO   292     155.025   5.507  51.999  1.00  0.00            
ATOM   1858  C1  CHO   292     153.175   7.157  49.099  1.00  0.00           C
ATOM   1859  C2  CHO   292     151.725  11.057  50.349  1.00  0.00           C
ATOM   1860  ROH CHO   293     106.625  95.907  52.449  1.00  0.00            
ATOM   1861  R1  CHO   293     105.875  98.207  50.999  1.00  0.00            
ATOM   1862  R2  CHO   293     105.225 100.557  52.199  1.00  0.00            
ATOM   1863  R3  CHO   293     107.175 101.557  50.549  1.00  0.00            
ATOM   1864  R4  CHO   293     105.325 103.807  50.999  1.00  0.00            
ATOM   1865  R5  CHO   293     105.975 103.057  49.099  1.00  0.00            
ATOM   1866  C1  CHO   293     107.175 106.657  48.799  1.00  0.00           C
ATOM   1867  C2  CHO   293     106.525 109.307  46.399  1.00  0.00           C
ATOM   1868  ROH CHO   294      59.375 197.107  32.599  1.00  0.00            
ATOM   1869  R1  CHO   294      61.925 195.907  33.099  1.00  0.00            
ATOM   1870  R2  CHO   294      63.225 196.157  35.549  1.00  0.00            
ATOM   1871  R3  CHO   294      63.225 193.457  35.449  1.00  0.00            
ATOM   1872  R4  CHO   294      65.025 194.157  37.649  1.00  0.00            
ATOM   1873  R5  CHO   294      65.475 192.857  35.949  1.00  0.00            
ATOM   1874  C1  CHO   294      66.125 190.407  38.799  1.00  0.00           C
ATOM   1875  C2  CHO   294      67.625 191.057  42.399  1.00  0.00           C
ATOM   1876  ROH CHO   295     195.975 152.307  35.799  1.00  0.00            
ATOM   1877  R1  CHO   295     196.625 152.707  38.549  1.00  0.00            
ATOM   1878  R2  CHO   295     198.625 151.257  39.799  1.00  0.00            
ATOM   1879  R3  CHO   295     199.575 153.707  40.449  1.00  0.00            
ATOM   1880  R4  CHO   295     199.825 152.157  42.899  1.00  0.00            
ATOM   1881  R5  CHO   295     198.775 154.057  42.699  1.00  0.00            
ATOM   1882  C1  CHO   295     201.375 154.957  45.349  1.00  0.00           C
ATOM   1883  C2  CHO   295     201.075 157.607  47.999  1.00  0.00           C
ATOM   1884  ROH CHO   296      80.275  71.907  45.749  1.00  0.00            
ATOM   1885  R1  CHO   296      81.575  70.007  47.399  1.00  0.00            
ATOM   1886  R2  CHO   296      84.225  69.307  47.049  1.00  0.00            
ATOM   1887  R3  CHO   296      84.425  69.957  49.649  1.00  0.00            
ATOM   1888  R4  CHO   296      86.225  67.657  49.349  1.00  0.00            
ATOM   1889  R5  CHO   296      84.575  67.857  50.799  1.00  0.00            
ATOM   1890  C1  CHO   296      87.525  67.307  53.199  1.00  0.00           C
ATOM   1891  C2  CHO   296      90.475  67.957  51.499  1.00  0.00           C
ATOM   1892  ROH CHO   297     165.725 163.757  32.299  1.00  0.00            
ATOM   1893  R1  CHO   297     165.575 163.857  35.099  1.00  0.00            
ATOM   1894  R2  CHO   297     167.775 164.407  36.699  1.00  0.00            
ATOM   1895  R3  CHO   297     166.175 166.357  37.699  1.00  0.00            
ATOM   1896  R4  CHO   297     168.375 166.207  39.599  1.00  0.00            
ATOM   1897  R5  CHO   297     166.275 166.057  40.099  1.00  0.00            
ATOM   1898  C1  CHO   297     167.225 169.057  42.249  1.00  0.00           C
ATOM   1899  C2  CHO   297     164.325 168.607  44.799  1.00  0.00           C
ATOM   1900  ROH CHO   298     199.975  63.907  45.399  1.00  0.00            
ATOM   1901  R1  CHO   298     197.925  62.007  45.349  1.00  0.00            
ATOM   1902  R2  CHO   298     198.375  59.307  45.949  1.00  0.00            
ATOM   1903  R3  CHO   298     196.375  59.757  47.749  1.00  0.00            
ATOM   1904  R4  CHO   298     196.475  56.807  47.399  1.00  0.00            
ATOM   1905  R5  CHO   298     194.725  58.107  47.199  1.00  0.00            
ATOM   1906  C1  CHO   298     193.475  55.757  49.899  1.00  0.00           C
ATOM   1907  C2  CHO   298     191.475  53.207  51.149  1.00  0.00           C
ATOM   1908  ROH CHO   299      36.675  79.907  25.399  1.00  0.00            
ATOM   1909  R1  CHO   299      36.825  77.057  25.349  1.00  0.00            
ATOM   1910  R2  CHO   299      38.475  75.607  27.049  1.00  0.00            
ATOM   1911  R3  CHO   299      36.175  74.257  27.649  1.00  0.00            
ATOM   1912  R4  CHO   299      38.275  72.207  27.649  1.00  0.00            
ATOM   1913  R5  CHO   299      36.425  72.157  26.499  1.00  0.00            
ATOM   1914  C1  CHO   299      36.025  69.007  28.549  1.00  0.00           C
ATOM   1915  C2  CHO   299      38.375  65.757  28.899  1.00  0.00           C
ATOM   1916  ROH CHO   300     102.125 106.407  47.449  1.00  0.00            
ATOM   1917  R1  CHO   300     102.425 108.407  49.449  1.00  0.00            
ATOM   1918  R2  CHO   300     103.575 107.957  51.899  1.00  0.00            
ATOM   1919  R3  CHO   300     105.175 110.007  51.149  1.00  0.00            
ATOM   1920  R4  CHO   300     104.225 110.707  53.849  1.00  0.00            
ATOM   1921  R5  CHO   300     104.075 111.957  52.049  1.00  0.00            
ATOM   1922  C1  CHO   300     106.075 114.307  54.299  1.00  0.00           C
ATOM   1923  C2  CHO   300     105.175 117.407  55.149  1.00  0.00           C
ATOM   1924  ROH CHO   301      16.375 204.157  48.399  1.00  0.00            
ATOM   1925  R1  CHO   301      18.725 203.607  46.949  1.00  0.00            
ATOM   1926  R2  CHO   301      19.475 201.057  46.199  1.00  0.00            
ATOM   1927  R3  CHO   301      19.575 202.107  43.699  1.00  0.00            
ATOM   1928  R4  CHO   301      21.225 199.707  43.549  1.00  0.00            
ATOM   1929  R5  CHO   301      21.825 201.757  42.999  1.00  0.00            
ATOM   1930  C1  CHO   301      22.375 200.007  39.649  1.00  0.00           C
ATOM   1931  C2  CHO   301      21.275 196.457  37.799  1.00  0.00           C
ATOM   1932  ROH CHO   302       4.125  92.857  37.099  1.00  0.00            
ATOM   1933  R1  CHO   302       3.875  91.907  34.399  1.00  0.00            
ATOM   1934  R2  CHO   302       4.475  89.307  33.699  1.00  0.00            
ATOM   1935  R3  CHO   302       1.975  89.357  32.649  1.00  0.00            
ATOM   1936  R4  CHO   302       3.225  87.007  31.449  1.00  0.00            
ATOM   1937  R5  CHO   302       2.275  88.607  30.399  1.00  0.00            
ATOM   1938  C1  CHO   302       0.125  85.707  29.199  1.00  0.00           C
ATOM   1939  C2  CHO   302      -2.025  87.157  26.849  1.00  0.00           C
ATOM   1940  ROH CHO   303      60.875 186.357  31.749  1.00  0.00            
ATOM   1941  R1  CHO   303      63.225 187.707  30.849  1.00  0.00            
ATOM   1942  R2  CHO   303      63.525 190.457  30.999  1.00  0.00            
ATOM   1943  R3  CHO   303      65.775 189.807  32.349  1.00  0.00            
ATOM   1944  R4  CHO   303      66.075 192.657  31.699  1.00  0.00            
ATOM   1945  R5  CHO   303      67.525 191.057  31.249  1.00  0.00            
ATOM   1946  C1  CHO   303      69.725 193.357  33.349  1.00  0.00           C
ATOM   1947  C2  CHO   303      71.275 197.157  32.149  1.00  0.00           C
ATOM   1948  ROH CHO   304      56.325  64.707  40.049  1.00  0.00            
ATOM   1949  R1  CHO   304      59.025  64.807  39.249  1.00  0.00            
ATOM   1950  R2  CHO   304      61.075  63.757  40.799  1.00  0.00            
ATOM   1951  R3  CHO   304      61.625  62.357  38.549  1.00  0.00            
ATOM   1952  R4  CHO   304      63.925  61.857  40.299  1.00  0.00            
ATOM   1953  R5  CHO   304      64.025  62.607  38.249  1.00  0.00            
ATOM   1954  C1  CHO   304      66.125  59.457  37.899  1.00  0.00           C
ATOM   1955  C2  CHO   304      69.825  59.657  36.899  1.00  0.00           C
ATOM   1956  ROH CHO   305     222.675 147.007  44.099  1.00  0.00            
ATOM   1957  R1  CHO   305     221.625 146.757  46.699  1.00  0.00            
ATOM   1958  R2  CHO   305     218.975 146.157  47.199  1.00  0.00            
ATOM   1959  R3  CHO   305     219.975 144.107  48.649  1.00  0.00            
ATOM   1960  R4  CHO   305     217.275 144.507  49.699  1.00  0.00            
ATOM   1961  R5  CHO   305     219.125 144.457  50.849  1.00  0.00            
ATOM   1962  C1  CHO   305     217.325 141.607  52.549  1.00  0.00           C
ATOM   1963  C2  CHO   305     214.275 140.807  53.449  1.00  0.00           C
ATOM   1964  ROH CHO   306     132.925  90.557  52.349  1.00  0.00            
ATOM   1965  R1  CHO   306     130.375  89.957  51.399  1.00  0.00            
ATOM   1966  R2  CHO   306     128.175  91.507  51.949  1.00  0.00            
ATOM   1967  R3  CHO   306     127.925  91.557  49.199  1.00  0.00            
ATOM   1968  R4  CHO   306     125.175  91.657  50.249  1.00  0.00            
ATOM   1969  R5  CHO   306     125.975  90.207  48.799  1.00  0.00            
ATOM   1970  C1  CHO   306     123.175  91.757  46.699  1.00  0.00           C
ATOM   1971  C2  CHO   306     121.975  93.707  44.049  1.00  0.00           C
ATOM   1972  ROH CHO   307      66.725 143.407  29.149  1.00  0.00            
ATOM   1973  R1  CHO   307      69.525 143.307  29.649  1.00  0.00            
ATOM   1974  R2  CHO   307      71.325 142.557  27.699  1.00  0.00            
ATOM   1975  R3  CHO   307      72.475 144.907  28.349  1.00  0.00            
ATOM   1976  R4  CHO   307      74.625 143.307  27.149  1.00  0.00            
ATOM   1977  R5  CHO   307      74.675 144.357  29.049  1.00  0.00            
ATOM   1978  C1  CHO   307      77.675 146.007  27.349  1.00  0.00           C
ATOM   1979  C2  CHO   307      79.725 142.007  25.999  1.00  0.00           C
ATOM   1980  ROH CHO   308      37.825  59.007  50.399  1.00  0.00            
ATOM   1981  R1  CHO   308      38.275  58.907  47.599  1.00  0.00            
ATOM   1982  R2  CHO   308      40.825  59.107  46.499  1.00  0.00            
ATOM   1983  R3  CHO   308      40.125  56.757  45.349  1.00  0.00            
ATOM   1984  R4  CHO   308      42.225  57.857  43.599  1.00  0.00            
ATOM   1985  R5  CHO   308      40.225  57.207  42.999  1.00  0.00            
ATOM   1986  C1  CHO   308      42.375  54.957  40.799  1.00  0.00           C
ATOM   1987  C2  CHO   308      41.525  55.807  38.599  1.00  0.00           C
ATOM   1988  ROH CHO   309     121.825  77.007  44.849  1.00  0.00            
ATOM   1989  R1  CHO   309     123.725  75.457  46.349  1.00  0.00            
ATOM   1990  R2  CHO   309     122.975  73.207  47.849  1.00  0.00            
ATOM   1991  R3  CHO   309     124.925  72.007  46.399  1.00  0.00            
ATOM   1992  R4  CHO   309     124.925  70.607  48.949  1.00  0.00            
ATOM   1993  R5  CHO   309     126.625  71.507  47.999  1.00  0.00            
ATOM   1994  C1  CHO   309     127.875  67.907  48.249  1.00  0.00           C
ATOM   1995  C2  CHO   309     127.775  65.407  46.399  1.00  0.00           C
ATOM   1996  ROH CHO   310      95.075 138.007  38.249  1.00  0.00            
ATOM   1997  R1  CHO   310      92.375 138.457  38.949  1.00  0.00            
ATOM   1998  R2  CHO   310      90.775 136.507  40.099  1.00  0.00            
ATOM   1999  R3  CHO   310      90.425 138.357  42.049  1.00  0.00            
ATOM   2000  R4  CHO   310      88.575 136.207  42.749  1.00  0.00            
ATOM   2001  R5  CHO   310      88.075 138.307  42.499  1.00  0.00            
ATOM   2002  C1  CHO   310      86.975 137.757  46.099  1.00  0.00           C
ATOM   2003  C2  CHO   310      86.875 137.357  49.599  1.00  0.00           C
ATOM   2004  ROH CHO   311     173.625  78.707  55.599  1.00  0.00            
ATOM   2005  R1  CHO   311     174.375  77.857  52.999  1.00  0.00            
ATOM   2006  R2  CHO   311     172.675  76.407  51.349  1.00  0.00            
ATOM   2007  R3  CHO   311     173.225  78.457  49.599  1.00  0.00            
ATOM   2008  R4  CHO   311     173.725  75.907  48.099  1.00  0.00            
ATOM   2009  R5  CHO   311     175.125  77.607  48.349  1.00  0.00            
ATOM   2010  C1  CHO   311     174.875  77.557  44.549  1.00  0.00           C
ATOM   2011  C2  CHO   311     176.775  77.007  41.699  1.00  0.00           C
ATOM   2012  ROH CHO   312     201.675 200.457  41.249  1.00  0.00            
ATOM   2013  R1  CHO   312     202.425 198.657  43.349  1.00  0.00            
ATOM   2014  R2  CHO   312     202.025 195.957  43.199  1.00  0.00            
ATOM   2015  R3  CHO   312     204.725 195.857  43.699  1.00  0.00            
ATOM   2016  R4  CHO   312     203.675 193.257  44.649  1.00  0.00            
ATOM   2017  R5  CHO   312     204.875 194.657  45.799  1.00  0.00            
ATOM   2018  C1  CHO   312     207.125 191.607  45.949  1.00  0.00           C
ATOM   2019  C2  CHO   312     209.575 191.457  48.199  1.00  0.00           C
ATOM   2020  ROH CHO   313      23.575 174.707  36.199  1.00  0.00            
ATOM   2021  R1  CHO   313      21.875 175.107  33.949  1.00  0.00            
ATOM   2022  R2  CHO   313      19.325 176.157  34.199  1.00  0.00            
ATOM   2023  R3  CHO   313      20.225 177.957  32.349  1.00  0.00            
ATOM   2024  R4  CHO   313      17.375 177.607  31.749  1.00  0.00            
ATOM   2025  R5  CHO   313      19.025 177.407  30.349  1.00  0.00            
ATOM   2026  C1  CHO   313      17.075 180.157  28.599  1.00  0.00           C
ATOM   2027  C2  CHO   313      16.125 179.607  26.349  1.00  0.00           C
ATOM   2028  ROH CHO   314     116.925  42.457  37.149  1.00  0.00            
ATOM   2029  R1  CHO   314     116.575  43.157  39.849  1.00  0.00            
ATOM   2030  R2  CHO   314     116.625  41.307  41.899  1.00  0.00            
ATOM   2031  R3  CHO   314     118.475  43.007  42.949  1.00  0.00            
ATOM   2032  R4  CHO   314     117.425  41.557  45.299  1.00  0.00            
ATOM   2033  R5  CHO   314     117.525  43.757  45.049  1.00  0.00            
ATOM   2034  C1  CHO   314     119.625  43.257  48.199  1.00  0.00           C
ATOM   2035  C2  CHO   314     121.625  41.107  49.849  1.00  0.00           C
ATOM   2036  ROH CHO   315     215.475   0.357  48.999  1.00  0.00            
ATOM   2037  R1  CHO   315     213.575  -0.043  46.949  1.00  0.00            
ATOM   2038  R2  CHO   315     212.925   1.907  45.099  1.00  0.00            
ATOM   2039  R3  CHO   315     213.575  -0.043  43.299  1.00  0.00            
ATOM   2040  R4  CHO   315     211.875   1.807  41.799  1.00  0.00            
ATOM   2041  R5  CHO   315     211.575  -0.343  41.999  1.00  0.00            
ATOM   2042  C1  CHO   315     211.925   0.007  38.199  1.00  0.00           C
ATOM   2043  C2  CHO   315     210.025   2.857  36.399  1.00  0.00           C
ATOM   2044  ROH CHO   316      72.075  10.907  41.599  1.00  0.00            
ATOM   2045  R1  CHO   316      72.475   8.257  42.549  1.00  0.00            
ATOM   2046  R2  CHO   316      70.625   6.907  44.049  1.00  0.00            
ATOM   2047  R3  CHO   316      70.975   5.007  42.099  1.00  0.00            
ATOM   2048  R4  CHO   316      69.925   3.507  44.399  1.00  0.00            
ATOM   2049  R5  CHO   316      71.725   3.107  43.249  1.00  0.00            
ATOM   2050  C1  CHO   316      69.875  -0.193  42.799  1.00  0.00           C
ATOM   2051  C2  CHO   316      66.175  -3.093  42.799  1.00  0.00           C
ATOM   2052  ROH CHO   317     179.575 138.007  48.099  1.00  0.00            
ATOM   2053  R1  CHO   317     176.925 138.807  47.349  1.00  0.00            
ATOM   2054  R2  CHO   317     176.175 141.457  47.249  1.00  0.00            
ATOM   2055  R3  CHO   317     175.425 140.807  44.699  1.00  0.00            
ATOM   2056  R4  CHO   317     173.925 143.257  45.299  1.00  0.00            
ATOM   2057  R5  CHO   317     173.075 141.357  44.599  1.00  0.00            
ATOM   2058  C1  CHO   317     171.875 143.657  41.799  1.00  0.00           C
ATOM   2059  C2  CHO   317     171.225 144.557  37.799  1.00  0.00           C
ATOM   2060  ROH CHO   318     221.525  85.807  34.199  1.00  0.00            
ATOM   2061  R1  CHO   318     219.875  84.307  32.499  1.00  0.00            
ATOM   2062  R2  CHO   318     217.125  84.707  32.299  1.00  0.00            
ATOM   2063  R3  CHO   318     217.675  84.957  29.649  1.00  0.00            
ATOM   2064  R4  CHO   318     214.775  84.807  29.799  1.00  0.00            
ATOM   2065  R5  CHO   318     216.075  83.557  28.599  1.00  0.00            
ATOM   2066  C1  CHO   318     213.875  85.107  25.899  1.00  0.00           C
ATOM   2067  C2  CHO   318     210.475  85.507  26.649  1.00  0.00           C
ATOM   2068  ROH CHO   319     171.975  71.807  53.199  1.00  0.00            
ATOM   2069  R1  CHO   319     173.575  70.807  51.049  1.00  0.00            
ATOM   2070  R2  CHO   319     173.175  71.507  48.399  1.00  0.00            
ATOM   2071  R3  CHO   319     175.775  72.157  48.549  1.00  0.00            
ATOM   2072  R4  CHO   319     175.175  71.957  45.649  1.00  0.00            
ATOM   2073  R5  CHO   319     176.775  70.907  46.749  1.00  0.00            
ATOM   2074  C1  CHO   319     178.875  72.857  44.149  1.00  0.00           C
ATOM   2075  C2  CHO   319     182.525  70.907  43.649  1.00  0.00           C
ATOM   2076  ROH CHO   320     218.275  66.957  40.499  1.00  0.00            
ATOM   2077  R1  CHO   320     219.275  69.007  38.849  1.00  0.00            
ATOM   2078  R2  CHO   320     221.925  69.857  38.899  1.00  0.00            
ATOM   2079  R3  CHO   320     221.775  69.357  36.249  1.00  0.00            
ATOM   2080  R4  CHO   320     223.375  71.807  36.449  1.00  0.00            
ATOM   2081  R5  CHO   320     221.575  71.507  35.249  1.00  0.00            
ATOM   2082  C1  CHO   320     224.075  72.507  32.549  1.00  0.00           C
ATOM   2083  C2  CHO   320     224.775  75.907  33.149  1.00  0.00           C
ATOM   2084  ROH CHO   321      58.675   3.707  29.599  1.00  0.00            
ATOM   2085  R1  CHO   321      57.775   6.057  30.899  1.00  0.00            
ATOM   2086  R2  CHO   321      59.425   8.307  31.199  1.00  0.00            
ATOM   2087  R3  CHO   321      57.325   9.557  30.049  1.00  0.00            
ATOM   2088  R4  CHO   321      58.275  11.407  32.099  1.00  0.00            
ATOM   2089  R5  CHO   321      56.225  10.707  31.849  1.00  0.00            
ATOM   2090  C1  CHO   321      55.625  14.457  31.549  1.00  0.00           C
ATOM   2091  C2  CHO   321      59.025  15.957  33.649  1.00  0.00           C
ATOM   2092  ROH CHO   322     178.175 204.007  33.199  1.00  0.00            
ATOM   2093  R1  CHO   322     178.525 203.207  35.849  1.00  0.00            
ATOM   2094  R2  CHO   322     176.575 201.807  37.249  1.00  0.00            
ATOM   2095  R3  CHO   322     178.575 200.007  37.649  1.00  0.00            
ATOM   2096  R4  CHO   322     177.125 200.107  40.199  1.00  0.00            
ATOM   2097  R5  CHO   322     179.275 200.457  39.899  1.00  0.00            
ATOM   2098  C1  CHO   322     179.375 197.507  42.349  1.00  0.00           C
ATOM   2099  C2  CHO   322     180.975 196.557  45.449  1.00  0.00           C
ATOM   2100  ROH CHO   323     189.275 219.457  48.499  1.00  0.00            
ATOM   2101  R1  CHO   323     189.775 216.707  47.999  1.00  0.00            
ATOM   2102  R2  CHO   323     191.275 215.157  49.699  1.00  0.00            
ATOM   2103  R3  CHO   323     189.025 213.607  49.699  1.00  0.00            
ATOM   2104  R4  CHO   323     191.225 211.807  50.499  1.00  0.00            
ATOM   2105  R5  CHO   323     189.825 211.457  48.849  1.00  0.00            
ATOM   2106  C1  CHO   323     189.125 208.357  50.949  1.00  0.00           C
ATOM   2107  C2  CHO   323     189.875 205.657  50.499  1.00  0.00           C
ATOM   2108  ROH CHO   324      18.425  66.507  28.299  1.00  0.00            
ATOM   2109  R1  CHO   324      20.425  67.357  30.099  1.00  0.00            
ATOM   2110  R2  CHO   324      20.925  70.007  30.699  1.00  0.00            
ATOM   2111  R3  CHO   324      20.575  69.157  33.249  1.00  0.00            
ATOM   2112  R4  CHO   324      22.375  71.457  33.499  1.00  0.00            
ATOM   2113  R5  CHO   324      22.725  69.457  34.299  1.00  0.00            
ATOM   2114  C1  CHO   324      22.875  71.507  37.499  1.00  0.00           C
ATOM   2115  C2  CHO   324      21.825  73.907  39.249  1.00  0.00           C
ATOM   2116  ROH CHO   325       5.925 105.957  27.749  1.00  0.00            
ATOM   2117  R1  CHO   325       7.125 105.957  30.299  1.00  0.00            
ATOM   2118  R2  CHO   325       5.775 105.207  32.549  1.00  0.00            
ATOM   2119  R3  CHO   325       7.875 103.457  32.849  1.00  0.00            
ATOM   2120  R4  CHO   325       6.525 103.457  35.449  1.00  0.00            
ATOM   2121  R5  CHO   325       8.675 103.857  35.099  1.00  0.00            
ATOM   2122  C1  CHO   325       8.925 100.857  37.449  1.00  0.00           C
ATOM   2123  C2  CHO   325      10.125 100.507  40.849  1.00  0.00           C
ATOM   2124  ROH CHO   326     177.475 167.907  37.949  1.00  0.00            
ATOM   2125  R1  CHO   326     179.275 169.907  38.849  1.00  0.00            
ATOM   2126  R2  CHO   326     178.775 172.607  38.499  1.00  0.00            
ATOM   2127  R3  CHO   326     179.175 172.657  41.199  1.00  0.00            
ATOM   2128  R4  CHO   326     178.825 175.457  40.399  1.00  0.00            
ATOM   2129  R5  CHO   326     180.475 174.657  41.549  1.00  0.00            
ATOM   2130  C1  CHO   326     179.225 177.207  44.049  1.00  0.00           C
ATOM   2131  C2  CHO   326     181.175 179.457  45.799  1.00  0.00           C
ATOM   2132  ROH CHO   327      22.075 185.757  26.649  1.00  0.00            
ATOM   2133  R1  CHO   327      20.425 186.107  28.899  1.00  0.00            
ATOM   2134  R2  CHO   327      18.475 184.307  29.599  1.00  0.00            
ATOM   2135  R3  CHO   327      19.775 184.307  31.999  1.00  0.00            
ATOM   2136  R4  CHO   327      17.625 182.307  32.349  1.00  0.00            
ATOM   2137  R5  CHO   327      18.025 184.007  33.649  1.00  0.00            
ATOM   2138  C1  CHO   327      18.375 181.207  36.149  1.00  0.00           C
ATOM   2139  C2  CHO   327      17.275 177.707  38.899  1.00  0.00           C
ATOM   2140  ROH CHO   328      81.725 165.257  35.649  1.00  0.00            
ATOM   2141  R1  CHO   328      81.525 162.807  34.249  1.00  0.00            
ATOM   2142  R2  CHO   328      82.325 162.557  31.599  1.00  0.00            
ATOM   2143  R3  CHO   328      83.775 160.457  32.649  1.00  0.00            
ATOM   2144  R4  CHO   328      83.625 159.907  29.749  1.00  0.00            
ATOM   2145  R5  CHO   328      83.075 158.557  31.399  1.00  0.00            
ATOM   2146  C1  CHO   328      85.725 156.457  29.649  1.00  0.00           C
ATOM   2147  C2  CHO   328      87.575 155.457  26.949  1.00  0.00           C
ATOM   2148  ROH CHO   329      67.575  69.457  35.499  1.00  0.00            
ATOM   2149  R1  CHO   329      70.325  69.107  36.199  1.00  0.00            
ATOM   2150  R2  CHO   329      72.075  71.257  36.499  1.00  0.00            
ATOM   2151  R3  CHO   329      72.475  70.157  38.949  1.00  0.00            
ATOM   2152  R4  CHO   329      74.725  71.957  38.549  1.00  0.00            
ATOM   2153  R5  CHO   329      74.825  69.857  39.099  1.00  0.00            
ATOM   2154  C1  CHO   329      76.725  71.357  42.049  1.00  0.00           C
ATOM   2155  C2  CHO   329      78.825  75.007  41.899  1.00  0.00           C
ATOM   2156  ROH CHO   330      61.275 135.507  32.749  1.00  0.00            
ATOM   2157  R1  CHO   330      61.875 138.257  32.299  1.00  0.00            
ATOM   2158  R2  CHO   330      62.375 139.257  29.799  1.00  0.00            
ATOM   2159  R3  CHO   330      60.375 140.957  30.449  1.00  0.00            
ATOM   2160  R4  CHO   330      61.675 142.207  28.099  1.00  0.00            
ATOM   2161  R5  CHO   330      61.275 143.157  29.999  1.00  0.00            
ATOM   2162  C1  CHO   330      59.375 145.507  27.699  1.00  0.00           C
ATOM   2163  C2  CHO   330      57.725 147.907  25.549  1.00  0.00           C
ATOM   2164  ROH CHO   331     131.725 226.907  57.349  1.00  0.00            
ATOM   2165  R1  CHO   331     130.525 224.357  57.099  1.00  0.00            
ATOM   2166  R2  CHO   331     131.025 222.707  54.949  1.00  0.00            
ATOM   2167  R3  CHO   331     131.625 220.907  56.899  1.00  0.00            
ATOM   2168  R4  CHO   331     130.625 219.257  54.699  1.00  0.00            
ATOM   2169  R5  CHO   331     129.925 219.257  56.749  1.00  0.00            
ATOM   2170  C1  CHO   331     130.975 215.607  56.399  1.00  0.00           C
ATOM   2171  C2  CHO   331     130.775 213.857  53.949  1.00  0.00           C
ATOM   2172  ROH CHO   332      81.275 107.907  41.349  1.00  0.00            
ATOM   2173  R1  CHO   332      79.725 110.257  41.349  1.00  0.00            
ATOM   2174  R2  CHO   332      80.875 112.757  41.699  1.00  0.00            
ATOM   2175  R3  CHO   332      79.525 113.357  39.399  1.00  0.00            
ATOM   2176  R4  CHO   332      80.125 115.957  40.549  1.00  0.00            
ATOM   2177  R5  CHO   332      78.175 115.257  39.949  1.00  0.00            
ATOM   2178  C1  CHO   332      78.475 118.307  37.749  1.00  0.00           C
ATOM   2179  C2  CHO   332      78.275 121.557  37.899  1.00  0.00           C
ATOM   2180  ROH CHO   333     115.525 191.407  41.149  1.00  0.00            
ATOM   2181  R1  CHO   333     112.775 191.907  41.649  1.00  0.00            
ATOM   2182  R2  CHO   333     111.825 192.557  44.149  1.00  0.00            
ATOM   2183  R3  CHO   333     110.775 194.657  42.849  1.00  0.00            
ATOM   2184  R4  CHO   333     109.075 194.357  45.199  1.00  0.00            
ATOM   2185  R5  CHO   333     108.375 194.457  43.149  1.00  0.00            
ATOM   2186  C1  CHO   333     106.475 197.407  44.549  1.00  0.00           C
ATOM   2187  C2  CHO   333     103.475 200.057  45.799  1.00  0.00           C
ATOM   2188  ROH CHO   334     166.025  -1.043  50.299  1.00  0.00            
ATOM   2189  R1  CHO   334     166.225   1.657  49.549  1.00  0.00            
ATOM   2190  R2  CHO   334     168.025   3.407  50.699  1.00  0.00            
ATOM   2191  R3  CHO   334     168.825   3.857  48.149  1.00  0.00            
ATOM   2192  R4  CHO   334     169.325   6.407  49.499  1.00  0.00            
ATOM   2193  R5  CHO   334     168.175   6.107  47.649  1.00  0.00            
ATOM   2194  C1  CHO   334     170.875   8.507  46.399  1.00  0.00           C
ATOM   2195  C2  CHO   334     171.875  11.607  44.649  1.00  0.00           C
ATOM   2196  ROH CHO   335     122.625  24.657  36.449  1.00  0.00            
ATOM   2197  R1  CHO   335     121.275  25.857  38.649  1.00  0.00            
ATOM   2198  R2  CHO   335     120.025  24.407  40.599  1.00  0.00            
ATOM   2199  R3  CHO   335     121.625  25.807  42.299  1.00  0.00            
ATOM   2200  R4  CHO   335     119.725  24.457  44.049  1.00  0.00            
ATOM   2201  R5  CHO   335     120.125  26.557  43.999  1.00  0.00            
ATOM   2202  C1  CHO   335     121.075  25.807  47.599  1.00  0.00           C
ATOM   2203  C2  CHO   335     120.075  23.707  49.299  1.00  0.00           C
ATOM   2204  ROH CHO   336     223.225  43.157  37.949  1.00  0.00            
ATOM   2205  R1  CHO   336     220.475  43.857  38.199  1.00  0.00            
ATOM   2206  R2  CHO   336     218.475  41.957  38.349  1.00  0.00            
ATOM   2207  R3  CHO   336     217.825  43.357  40.599  1.00  0.00            
ATOM   2208  R4  CHO   336     215.625  41.407  40.299  1.00  0.00            
ATOM   2209  R5  CHO   336     215.425  43.557  40.499  1.00  0.00            
ATOM   2210  C1  CHO   336     213.425  42.407  43.499  1.00  0.00           C
ATOM   2211  C2  CHO   336     209.375  41.257  44.749  1.00  0.00           C
ATOM   2212  ROH CHO   337      96.975  77.957  53.799  1.00  0.00            
ATOM   2213  R1  CHO   337      96.775  80.107  51.949  1.00  0.00            
ATOM   2214  R2  CHO   337      98.125  82.507  52.299  1.00  0.00            
ATOM   2215  R3  CHO   337      99.075  81.957  49.799  1.00  0.00            
ATOM   2216  R4  CHO   337     100.225  84.557  50.449  1.00  0.00            
ATOM   2217  R5  CHO   337      99.075  84.057  48.649  1.00  0.00            
ATOM   2218  C1  CHO   337     102.325  85.207  47.049  1.00  0.00           C
ATOM   2219  C2  CHO   337     101.125  86.607  43.349  1.00  0.00           C
ATOM   2220  ROH CHO   338      19.125  56.857  32.949  1.00  0.00            
ATOM   2221  R1  CHO   338      20.825  59.007  33.799  1.00  0.00            
ATOM   2222  R2  CHO   338      20.575  60.207  36.249  1.00  0.00            
ATOM   2223  R3  CHO   338      23.225  59.607  36.449  1.00  0.00            
ATOM   2224  R4  CHO   338      22.825  61.857  38.299  1.00  0.00            
ATOM   2225  R5  CHO   338      24.325  61.707  36.699  1.00  0.00            
ATOM   2226  C1  CHO   338      26.625  62.257  39.649  1.00  0.00           C
ATOM   2227  C2  CHO   338      29.925  64.807  37.799  1.00  0.00           C
ATOM   2228  ROH CHO   339     171.425 161.707  38.649  1.00  0.00            
ATOM   2229  R1  CHO   339     170.175 161.157  41.099  1.00  0.00            
ATOM   2230  R2  CHO   339     169.425 163.107  42.899  1.00  0.00            
ATOM   2231  R3  CHO   339     167.025 161.907  42.699  1.00  0.00            
ATOM   2232  R4  CHO   339     166.675 163.957  44.799  1.00  0.00            
ATOM   2233  R5  CHO   339     166.225 161.807  44.949  1.00  0.00            
ATOM   2234  C1  CHO   339     162.775 163.307  45.699  1.00  0.00           C
ATOM   2235  C2  CHO   339     161.825 166.107  48.499  1.00  0.00           C
ATOM   2236  ROH CHO   340     170.425  26.557  43.249  1.00  0.00            
ATOM   2237  R1  CHO   340     171.325  27.457  45.799  1.00  0.00            
ATOM   2238  R2  CHO   340     171.075  30.107  46.599  1.00  0.00            
ATOM   2239  R3  CHO   340     169.775  28.957  48.749  1.00  0.00            
ATOM   2240  R4  CHO   340     170.225  31.757  49.499  1.00  0.00            
ATOM   2241  R5  CHO   340     170.825  30.007  50.649  1.00  0.00            
ATOM   2242  C1  CHO   340     168.525  31.707  53.199  1.00  0.00           C
ATOM   2243  C2  CHO   340     166.175  32.207  57.299  1.00  0.00           C
ATOM   2244  ROH CHO   341      74.675  65.957  42.699  1.00  0.00            
ATOM   2245  R1  CHO   341      73.625  63.357  42.449  1.00  0.00            
ATOM   2246  R2  CHO   341      73.525  61.957  40.049  1.00  0.00            
ATOM   2247  R3  CHO   341      74.875  60.057  41.449  1.00  0.00            
ATOM   2248  R4  CHO   341      74.025  58.707  39.049  1.00  0.00            
ATOM   2249  R5  CHO   341      73.625  58.057  41.099  1.00  0.00            
ATOM   2250  C1  CHO   341      75.525  55.007  39.749  1.00  0.00           C
ATOM   2251  C2  CHO   341      74.375  52.007  41.999  1.00  0.00           C
ATOM   2252  ROH CHO   342      96.225  93.557  37.749  1.00  0.00            
ATOM   2253  R1  CHO   342      96.275  95.507  39.799  1.00  0.00            
ATOM   2254  R2  CHO   342      94.075  97.057  40.449  1.00  0.00            
ATOM   2255  R3  CHO   342      94.625  96.107  42.949  1.00  0.00            
ATOM   2256  R4  CHO   342      92.725  98.307  43.349  1.00  0.00            
ATOM   2257  R5  CHO   342      94.675  98.057  44.299  1.00  0.00            
ATOM   2258  C1  CHO   342      92.425  98.207  47.399  1.00  0.00           C
ATOM   2259  C2  CHO   342      90.725 100.457  50.449  1.00  0.00           C
ATOM   2260  ROH CHO   343      -5.225 218.907  44.299  1.00  0.00            
ATOM   2261  R1  CHO   343      -2.525 218.707  43.499  1.00  0.00            
ATOM   2262  R2  CHO   343      -1.475 220.107  41.349  1.00  0.00            
ATOM   2263  R3  CHO   343       0.325 220.957  43.149  1.00  0.00            
ATOM   2264  R4  CHO   343       1.525 221.607  40.599  1.00  0.00            
ATOM   2265  R5  CHO   343       2.475 220.457  42.199  1.00  0.00            
ATOM   2266  C1  CHO   343       4.975 223.307  41.899  1.00  0.00           C
ATOM   2267  C2  CHO   343       7.825 224.307  41.099  1.00  0.00           C
ATOM   2268  ROH CHO   344      42.725 165.007  33.599  1.00  0.00            
ATOM   2269  R1  CHO   344      40.025 164.507  34.099  1.00  0.00            
ATOM   2270  R2  CHO   344      38.425 166.207  35.599  1.00  0.00            
ATOM   2271  R3  CHO   344      36.825 166.157  33.399  1.00  0.00            
ATOM   2272  R4  CHO   344      34.975 166.507  35.649  1.00  0.00            
ATOM   2273  R5  CHO   344      34.875 164.957  34.099  1.00  0.00            
ATOM   2274  C1  CHO   344      31.475 166.657  33.599  1.00  0.00           C
ATOM   2275  C2  CHO   344      28.375 169.357  33.499  1.00  0.00           C
ATOM   2276  ROH CHO   345     149.925 215.357  53.099  1.00  0.00            
ATOM   2277  R1  CHO   345     150.625 214.157  50.599  1.00  0.00            
ATOM   2278  R2  CHO   345     153.175 214.107  49.649  1.00  0.00            
ATOM   2279  R3  CHO   345     152.725 211.457  49.499  1.00  0.00            
ATOM   2280  R4  CHO   345     154.325 212.057  47.099  1.00  0.00            
ATOM   2281  R5  CHO   345     152.425 211.007  47.149  1.00  0.00            
ATOM   2282  C1  CHO   345     154.575 208.357  45.499  1.00  0.00           C
ATOM   2283  C2  CHO   345     155.175 206.757  42.199  1.00  0.00           C
ATOM   2284  ROH CHO   346     174.775   0.207  37.949  1.00  0.00            
ATOM   2285  R1  CHO   346     173.625   2.557  39.049  1.00  0.00            
ATOM   2286  R2  CHO   346     173.475   3.007  41.799  1.00  0.00            
ATOM   2287  R3  CHO   346     174.725   5.357  41.099  1.00  0.00            
ATOM   2288  R4  CHO   346     174.325   5.557  43.999  1.00  0.00            
ATOM   2289  R5  CHO   346     173.675   7.007  42.499  1.00  0.00            
ATOM   2290  C1  CHO   346     175.975   9.207  44.599  1.00  0.00           C
ATOM   2291  C2  CHO   346     177.025  13.557  45.249  1.00  0.00           C
ATOM   2292  ROH CHO   347      29.425   8.007  30.399  1.00  0.00            
ATOM   2293  R1  CHO   347      30.025   5.857  32.149  1.00  0.00            
ATOM   2294  R2  CHO   347      28.875   3.407  31.849  1.00  0.00            
ATOM   2295  R3  CHO   347      31.475   2.557  31.849  1.00  0.00            
ATOM   2296  R4  CHO   347      29.975   0.307  33.049  1.00  0.00            
ATOM   2297  R5  CHO   347      31.725   1.307  33.899  1.00  0.00            
ATOM   2298  C1  CHO   347      33.025  -2.243  33.649  1.00  0.00           C
ATOM   2299  C2  CHO   347      34.675  -2.843  37.399  1.00  0.00           C
ATOM   2300  ROH CHO   348     123.175 113.407  46.999  1.00  0.00            
ATOM   2301  R1  CHO   348     124.375 115.757  47.999  1.00  0.00            
ATOM   2302  R2  CHO   348     123.075 118.207  47.949  1.00  0.00            
ATOM   2303  R3  CHO   348     123.675 118.207  50.599  1.00  0.00            
ATOM   2304  R4  CHO   348     123.825 121.007  49.799  1.00  0.00            
ATOM   2305  R5  CHO   348     125.375 119.857  50.849  1.00  0.00            
ATOM   2306  C1  CHO   348     124.825 122.657  53.399  1.00  0.00           C
ATOM   2307  C2  CHO   348     124.825 125.507  54.899  1.00  0.00           C
ATOM   2308  ROH CHO   349     135.475 217.257  55.449  1.00  0.00            
ATOM   2309  R1  CHO   349     135.575 216.507  52.749  1.00  0.00            
ATOM   2310  R2  CHO   349     133.475 216.907  50.999  1.00  0.00            
ATOM   2311  R3  CHO   349     135.375 218.207  49.499  1.00  0.00            
ATOM   2312  R4  CHO   349     133.175 217.707  47.649  1.00  0.00            
ATOM   2313  R5  CHO   349     135.275 217.157  47.349  1.00  0.00            
ATOM   2314  C1  CHO   349     134.775 219.357  44.299  1.00  0.00           C
ATOM   2315  C2  CHO   349     136.825 222.757  41.599  1.00  0.00           C
ATOM   2316  ROH CHO   350      28.825 151.807  35.699  1.00  0.00            
ATOM   2317  R1  CHO   350      26.175 150.857  35.899  1.00  0.00            
ATOM   2318  R2  CHO   350      23.975 152.357  35.149  1.00  0.00            
ATOM   2319  R3  CHO   350      23.425 150.157  33.599  1.00  0.00            
ATOM   2320  R4  CHO   350      20.925 150.757  34.999  1.00  0.00            
ATOM   2321  R5  CHO   350      21.925 148.857  34.999  1.00  0.00            
ATOM   2322  C1  CHO   350      18.575 147.807  33.499  1.00  0.00           C
ATOM   2323  C2  CHO   350      17.375 146.107  29.849  1.00  0.00           C
ATOM   2324  ROH CHO   351     157.575 158.507  38.349  1.00  0.00            
ATOM   2325  R1  CHO   351     156.625 159.307  40.899  1.00  0.00            
ATOM   2326  R2  CHO   351     156.725 161.907  41.799  1.00  0.00            
ATOM   2327  R3  CHO   351     154.075 161.557  42.199  1.00  0.00            
ATOM   2328  R4  CHO   351     154.625 164.207  43.249  1.00  0.00            
ATOM   2329  R5  CHO   351     153.625 162.607  44.299  1.00  0.00            
ATOM   2330  C1  CHO   351     150.875 165.207  44.449  1.00  0.00           C
ATOM   2331  C2  CHO   351     148.575 167.707  42.599  1.00  0.00           C
ATOM   2332  ROH CHO   352     112.775  -0.593  35.699  1.00  0.00            
ATOM   2333  R1  CHO   352     112.825  -0.393  38.499  1.00  0.00            
ATOM   2334  R2  CHO   352     114.725   1.107  39.849  1.00  0.00            
ATOM   2335  R3  CHO   352     112.525   2.257  40.999  1.00  0.00            
ATOM   2336  R4  CHO   352     114.725   2.907  42.799  1.00  0.00            
ATOM   2337  R5  CHO   352     112.875   1.957  43.349  1.00  0.00            
ATOM   2338  C1  CHO   352     112.725   5.007  45.599  1.00  0.00           C
ATOM   2339  C2  CHO   352     112.875   5.957  49.499  1.00  0.00           C
ATOM   2340  ROH CHO   353      93.325 143.507  26.149  1.00  0.00            
ATOM   2341  R1  CHO   353      94.025 145.207  28.299  1.00  0.00            
ATOM   2342  R2  CHO   353      92.175 146.707  29.699  1.00  0.00            
ATOM   2343  R3  CHO   353      93.225 145.407  31.849  1.00  0.00            
ATOM   2344  R4  CHO   353      91.075 147.057  32.949  1.00  0.00            
ATOM   2345  R5  CHO   353      93.125 147.057  33.599  1.00  0.00            
ATOM   2346  C1  CHO   353      91.425 146.057  36.849  1.00  0.00           C
ATOM   2347  C2  CHO   353      89.725 147.057  39.199  1.00  0.00           C
ATOM   2348  ROH CHO   354     151.675  76.407  49.099  1.00  0.00            
ATOM   2349  R1  CHO   354     154.375  76.957  49.649  1.00  0.00            
ATOM   2350  R2  CHO   354     156.375  75.157  48.899  1.00  0.00            
ATOM   2351  R3  CHO   354     157.425  77.457  47.749  1.00  0.00            
ATOM   2352  R4  CHO   354     159.325  75.257  47.099  1.00  0.00            
ATOM   2353  R5  CHO   354     159.825  77.257  48.049  1.00  0.00            
ATOM   2354  C1  CHO   354     162.025  77.457  44.949  1.00  0.00           C
ATOM   2355  C2  CHO   354     162.725  76.957  41.599  1.00  0.00           C
ATOM   2356  ROH CHO   355      55.225 134.957  42.899  1.00  0.00            
ATOM   2357  R1  CHO   355      56.775 133.207  41.349  1.00  0.00            
ATOM   2358  R2  CHO   355      57.725 133.907  38.849  1.00  0.00            
ATOM   2359  R3  CHO   355      60.125 133.207  39.949  1.00  0.00            
ATOM   2360  R4  CHO   355      60.475 132.757  37.049  1.00  0.00            
ATOM   2361  R5  CHO   355      60.825 131.307  38.649  1.00  0.00            
ATOM   2362  C1  CHO   355      64.275 131.407  36.999  1.00  0.00           C
ATOM   2363  C2  CHO   355      66.425 132.557  34.999  1.00  0.00           C
ATOM   2364  ROH CHO   356     183.925  95.207  39.849  1.00  0.00            
ATOM   2365  R1  CHO   356     183.925  95.257  42.699  1.00  0.00            
ATOM   2366  R2  CHO   356     185.425  93.507  44.249  1.00  0.00            
ATOM   2367  R3  CHO   356     186.375  95.807  45.349  1.00  0.00            
ATOM   2368  R4  CHO   356     186.325  93.907  47.549  1.00  0.00            
ATOM   2369  R5  CHO   356     185.425  95.857  47.499  1.00  0.00            
ATOM   2370  C1  CHO   356     187.725  96.257  50.499  1.00  0.00           C
ATOM   2371  C2  CHO   356     188.425  93.957  53.099  1.00  0.00           C
ATOM   2372  ROH CHO   357      27.925  10.257  35.099  1.00  0.00            
ATOM   2373  R1  CHO   357      25.775   9.057  33.699  1.00  0.00            
ATOM   2374  R2  CHO   357      25.375   6.357  33.649  1.00  0.00            
ATOM   2375  R3  CHO   357      22.875   7.007  34.549  1.00  0.00            
ATOM   2376  R4  CHO   357      22.575   4.307  33.499  1.00  0.00            
ATOM   2377  R5  CHO   357      21.375   6.007  32.999  1.00  0.00            
ATOM   2378  C1  CHO   357      18.625   3.707  34.299  1.00  0.00           C
ATOM   2379  C2  CHO   357      16.925   1.307  33.049  1.00  0.00           C
ATOM   2380  ROH CHO   358      30.475  90.907  21.349  1.00  0.00            
ATOM   2381  R1  CHO   358      31.725  93.257  22.199  1.00  0.00            
ATOM   2382  R2  CHO   358      30.775  94.807  24.299  1.00  0.00            
ATOM   2383  R3  CHO   358      33.325  94.507  25.249  1.00  0.00            
ATOM   2384  R4  CHO   358      31.975  96.157  27.199  1.00  0.00            
ATOM   2385  R5  CHO   358      33.825  96.607  26.199  1.00  0.00            
ATOM   2386  C1  CHO   358      35.025  96.657  29.799  1.00  0.00           C
ATOM   2387  C2  CHO   358      34.725  98.007  33.149  1.00  0.00           C
ATOM   2388  ROH CHO   359     141.325  13.407  50.199  1.00  0.00            
ATOM   2389  R1  CHO   359     141.775  15.657  48.499  1.00  0.00            
ATOM   2390  R2  CHO   359     142.525  18.107  49.449  1.00  0.00            
ATOM   2391  R3  CHO   359     144.575  17.857  47.699  1.00  0.00            
ATOM   2392  R4  CHO   359     143.325  20.407  46.949  1.00  0.00            
ATOM   2393  R5  CHO   359     143.725  18.707  45.649  1.00  0.00            
ATOM   2394  C1  CHO   359     145.725  21.457  43.899  1.00  0.00           C
ATOM   2395  C2  CHO   359     144.925  26.057  43.999  1.00  0.00           C
ATOM   2396  ROH CHO   360     147.375  88.057  37.449  1.00  0.00            
ATOM   2397  R1  CHO   360     149.525  89.957  37.349  1.00  0.00            
ATOM   2398  R2  CHO   360     149.225  92.557  38.249  1.00  0.00            
ATOM   2399  R3  CHO   360     151.425  91.907  39.749  1.00  0.00            
ATOM   2400  R4  CHO   360     151.275  94.857  39.899  1.00  0.00            
ATOM   2401  R5  CHO   360     152.975  93.657  39.299  1.00  0.00            
ATOM   2402  C1  CHO   360     154.475  95.557  42.249  1.00  0.00           C
ATOM   2403  C2  CHO   360     155.125  98.257  43.149  1.00  0.00           C
ATOM   2404  ROH CHO   361      95.125 206.807  41.299  1.00  0.00            
ATOM   2405  R1  CHO   361      94.125 208.957  39.699  1.00  0.00            
ATOM   2406  R2  CHO   361      95.725 210.757  38.399  1.00  0.00            
ATOM   2407  R3  CHO   361      94.325 210.007  36.199  1.00  0.00            
ATOM   2408  R4  CHO   361      95.675 212.457  35.399  1.00  0.00            
ATOM   2409  R5  CHO   361      93.575 212.007  35.249  1.00  0.00            
ATOM   2410  C1  CHO   361      94.325 212.707  31.599  1.00  0.00           C
ATOM   2411  C2  CHO   361      91.975 213.007  29.349  1.00  0.00           C
ATOM   2412  ROH CHO   362     185.875  59.407  40.349  1.00  0.00            
ATOM   2413  R1  CHO   362     187.525  58.607  42.499  1.00  0.00            
ATOM   2414  R2  CHO   362     187.375  56.057  43.649  1.00  0.00            
ATOM   2415  R3  CHO   362     190.025  56.007  43.149  1.00  0.00            
ATOM   2416  R4  CHO   362     189.725  54.557  45.649  1.00  0.00            
ATOM   2417  R5  CHO   362     191.025  56.207  45.299  1.00  0.00            
ATOM   2418  C1  CHO   362     193.575  53.607  46.349  1.00  0.00           C
ATOM   2419  C2  CHO   362     195.625  50.957  46.199  1.00  0.00           C
ATOM   2420  ROH CHO   363      86.475 198.907  38.249  1.00  0.00            
ATOM   2421  R1  CHO   363      88.975 200.207  38.249  1.00  0.00            
ATOM   2422  R2  CHO   363      90.175 201.157  40.549  1.00  0.00            
ATOM   2423  R3  CHO   363      92.275 199.657  39.649  1.00  0.00            
ATOM   2424  R4  CHO   363      93.475 201.857  41.149  1.00  0.00            
ATOM   2425  R5  CHO   363      93.925 201.307  39.099  1.00  0.00            
ATOM   2426  C1  CHO   363      97.375 200.907  40.699  1.00  0.00           C
ATOM   2427  C2  CHO   363      98.825 203.557  42.249  1.00  0.00           C
ATOM   2428  ROH CHO   364     124.275  35.857  40.049  1.00  0.00            
ATOM   2429  R1  CHO   364     124.775  34.857  42.649  1.00  0.00            
ATOM   2430  R2  CHO   364     125.725  36.457  44.699  1.00  0.00            
ATOM   2431  R3  CHO   364     123.575  35.557  45.999  1.00  0.00            
ATOM   2432  R4  CHO   364     125.425  36.307  48.099  1.00  0.00            
ATOM   2433  R5  CHO   364     124.425  34.357  47.899  1.00  0.00            
ATOM   2434  C1  CHO   364     123.175  35.307  51.349  1.00  0.00           C
ATOM   2435  C2  CHO   364     124.475  35.407  55.349  1.00  0.00           C
ATOM   2436  ROH CHO   365      49.675 214.157  33.149  1.00  0.00            
ATOM   2437  R1  CHO   365      49.825 211.507  34.049  1.00  0.00            
ATOM   2438  R2  CHO   365      51.525 209.657  32.899  1.00  0.00            
ATOM   2439  R3  CHO   365      52.375 209.307  35.449  1.00  0.00            
ATOM   2440  R4  CHO   365      53.975 207.407  33.899  1.00  0.00            
ATOM   2441  R5  CHO   365      52.725 206.957  35.649  1.00  0.00            
ATOM   2442  C1  CHO   365      56.175 205.757  36.899  1.00  0.00           C
ATOM   2443  C2  CHO   365      60.275 205.657  36.199  1.00  0.00           C
ATOM   2444  ROH CHO   366      44.075  36.307  32.449  1.00  0.00            
ATOM   2445  R1  CHO   366      44.425  33.607  31.599  1.00  0.00            
ATOM   2446  R2  CHO   366      44.725  32.957  28.949  1.00  0.00            
ATOM   2447  R3  CHO   366      46.925  31.707  29.849  1.00  0.00            
ATOM   2448  R4  CHO   366      46.725  30.857  27.049  1.00  0.00            
ATOM   2449  R5  CHO   366      46.925  29.557  28.799  1.00  0.00            
ATOM   2450  C1  CHO   366      49.975  28.457  26.849  1.00  0.00           C
ATOM   2451  C2  CHO   366      53.075  27.707  27.449  1.00  0.00           C
ATOM   2452  ROH CHO   367     142.925 100.257  39.999  1.00  0.00            
ATOM   2453  R1  CHO   367     143.325 101.907  42.299  1.00  0.00            
ATOM   2454  R2  CHO   367     142.975 104.657  42.249  1.00  0.00            
ATOM   2455  R3  CHO   367     141.325 104.107  44.349  1.00  0.00            
ATOM   2456  R4  CHO   367     141.825 107.007  44.449  1.00  0.00            
ATOM   2457  R5  CHO   367     142.075 105.607  46.049  1.00  0.00            
ATOM   2458  C1  CHO   367     139.575 107.907  47.699  1.00  0.00           C
ATOM   2459  C2  CHO   367     139.125 111.057  49.199  1.00  0.00           C
ATOM   2460  ROH CHO   368      79.025 106.007  36.999  1.00  0.00            
ATOM   2461  R1  CHO   368      81.425 104.557  37.449  1.00  0.00            
ATOM   2462  R2  CHO   368      83.675 104.907  35.899  1.00  0.00            
ATOM   2463  R3  CHO   368      84.875 105.357  38.299  1.00  0.00            
ATOM   2464  R4  CHO   368      87.025 104.507  36.549  1.00  0.00            
ATOM   2465  R5  CHO   368      86.525 103.657  38.499  1.00  0.00            
ATOM   2466  C1  CHO   368      90.125 104.657  39.199  1.00  0.00           C
ATOM   2467  C2  CHO   368      91.975 106.057  37.349  1.00  0.00           C
ATOM   2468  ROH CHO   369      58.625 169.157  32.649  1.00  0.00            
ATOM   2469  R1  CHO   369      59.025 171.957  32.749  1.00  0.00            
ATOM   2470  R2  CHO   369      61.325 173.157  31.849  1.00  0.00            
ATOM   2471  R3  CHO   369      59.575 174.657  30.399  1.00  0.00            
ATOM   2472  R4  CHO   369      61.825 176.457  30.899  1.00  0.00            
ATOM   2473  R5  CHO   369      59.725 176.857  31.349  1.00  0.00            
ATOM   2474  C1  CHO   369      60.475 179.757  28.999  1.00  0.00           C
ATOM   2475  C2  CHO   369      61.425 183.057  28.149  1.00  0.00           C
ATOM   2476  ROH CHO   370     171.325 168.057  45.449  1.00  0.00            
ATOM   2477  R1  CHO   370     173.175 169.257  47.249  1.00  0.00            
ATOM   2478  R2  CHO   370     172.575 169.657  49.899  1.00  0.00            
ATOM   2479  R3  CHO   370     174.875 168.307  50.299  1.00  0.00            
ATOM   2480  R4  CHO   370     174.375 169.607  52.849  1.00  0.00            
ATOM   2481  R5  CHO   370     176.175 169.707  51.699  1.00  0.00            
ATOM   2482  C1  CHO   370     177.575 168.257  54.949  1.00  0.00           C
ATOM   2483  C2  CHO   370     176.875 165.707  57.999  1.00  0.00           C
ATOM   2484  ROH CHO   371     177.525  54.257  42.049  1.00  0.00            
ATOM   2485  R1  CHO   371     175.375  53.757  40.249  1.00  0.00            
ATOM   2486  R2  CHO   371     173.725  55.707  39.249  1.00  0.00            
ATOM   2487  R3  CHO   371     174.475  54.657  36.849  1.00  0.00            
ATOM   2488  R4  CHO   371     171.825  55.857  36.399  1.00  0.00            
ATOM   2489  R5  CHO   371     172.475  53.807  35.949  1.00  0.00            
ATOM   2490  C1  CHO   371     171.425  54.907  32.449  1.00  0.00           C
ATOM   2491  C2  CHO   371     168.575  54.957  29.849  1.00  0.00           C
ATOM   2492  ROH CHO   372      19.475  82.207  47.549  1.00  0.00            
ATOM   2493  R1  CHO   372      16.975  83.007  46.499  1.00  0.00            
ATOM   2494  R2  CHO   372      16.375  85.607  45.899  1.00  0.00            
ATOM   2495  R3  CHO   372      15.775  84.607  43.449  1.00  0.00            
ATOM   2496  R4  CHO   372      14.025  86.957  43.699  1.00  0.00            
ATOM   2497  R5  CHO   372      13.375  84.907  43.249  1.00  0.00            
ATOM   2498  C1  CHO   372      12.075  86.757  40.149  1.00  0.00           C
ATOM   2499  C2  CHO   372      10.425  84.407  36.849  1.00  0.00           C
ATOM   2500  ROH CHO   373     166.775 125.307  32.249  1.00  0.00            
ATOM   2501  R1  CHO   373     166.675 124.807  35.049  1.00  0.00            
ATOM   2502  R2  CHO   373     168.625 123.407  36.399  1.00  0.00            
ATOM   2503  R3  CHO   373     168.725 125.607  37.949  1.00  0.00            
ATOM   2504  R4  CHO   373     170.075 123.557  39.499  1.00  0.00            
ATOM   2505  R5  CHO   373     168.375 124.807  40.149  1.00  0.00            
ATOM   2506  C1  CHO   373     170.975 125.757  42.799  1.00  0.00           C
ATOM   2507  C2  CHO   373     170.925 124.707  45.449  1.00  0.00           C
ATOM   2508  ROH CHO   374     194.325 126.457  44.199  1.00  0.00            
ATOM   2509  R1  CHO   374     195.475 124.007  43.399  1.00  0.00            
ATOM   2510  R2  CHO   374     193.975 121.707  43.049  1.00  0.00            
ATOM   2511  R3  CHO   374     195.125 121.707  40.599  1.00  0.00            
ATOM   2512  R4  CHO   374     193.325 119.357  40.599  1.00  0.00            
ATOM   2513  R5  CHO   374     195.475 119.357  40.099  1.00  0.00            
ATOM   2514  C1  CHO   374     194.075 118.007  36.849  1.00  0.00           C
ATOM   2515  C2  CHO   374     193.925 114.557  36.249  1.00  0.00           C
ATOM   2516  ROH CHO   375     145.875  97.107  48.949  1.00  0.00            
ATOM   2517  R1  CHO   375     147.225  99.507  48.349  1.00  0.00            
ATOM   2518  R2  CHO   375     146.925 100.807  45.899  1.00  0.00            
ATOM   2519  R3  CHO   375     146.325 102.907  47.499  1.00  0.00            
ATOM   2520  R4  CHO   375     146.725 104.107  44.849  1.00  0.00            
ATOM   2521  R5  CHO   375     147.675 104.707  46.699  1.00  0.00            
ATOM   2522  C1  CHO   375     146.025 107.957  45.749  1.00  0.00           C
ATOM   2523  C2  CHO   375     144.125 111.607  47.399  1.00  0.00           C
ATOM   2524  ROH CHO   376      71.675 138.607  30.799  1.00  0.00            
ATOM   2525  R1  CHO   376      73.475 140.557  31.799  1.00  0.00            
ATOM   2526  R2  CHO   376      72.675 142.957  32.849  1.00  0.00            
ATOM   2527  R3  CHO   376      74.125 142.157  34.999  1.00  0.00            
ATOM   2528  R4  CHO   376      73.075 144.757  35.799  1.00  0.00            
ATOM   2529  R5  CHO   376      75.175 144.157  35.799  1.00  0.00            
ATOM   2530  C1  CHO   376      74.725 145.057  39.499  1.00  0.00           C
ATOM   2531  C2  CHO   376      77.075 146.357  40.949  1.00  0.00           C
ATOM   2532  ROH CHO   377      75.725 107.357  40.549  1.00  0.00            
ATOM   2533  R1  CHO   377      73.475 105.757  40.899  1.00  0.00            
ATOM   2534  R2  CHO   377      72.725 104.707  43.399  1.00  0.00            
ATOM   2535  R3  CHO   377      70.375 105.907  42.849  1.00  0.00            
ATOM   2536  R4  CHO   377      69.825 104.207  45.149  1.00  0.00            
ATOM   2537  R5  CHO   377      68.725 104.207  43.299  1.00  0.00            
ATOM   2538  C1  CHO   377      65.875 105.057  45.699  1.00  0.00           C
ATOM   2539  C2  CHO   377      62.925 102.407  47.549  1.00  0.00           C
ATOM   2540  ROH CHO   378      12.625 144.357  54.299  1.00  0.00            
ATOM   2541  R1  CHO   378      11.325 143.557  51.899  1.00  0.00            
ATOM   2542  R2  CHO   378       9.425 145.157  50.649  1.00  0.00            
ATOM   2543  R3  CHO   378      11.025 144.807  48.499  1.00  0.00            
ATOM   2544  R4  CHO   378       8.325 145.157  47.349  1.00  0.00            
ATOM   2545  R5  CHO   378       9.725 143.507  46.949  1.00  0.00            
ATOM   2546  C1  CHO   378       9.225 144.807  43.399  1.00  0.00           C
ATOM   2547  C2  CHO   378       6.375 143.507  42.399  1.00  0.00           C
ATOM   2548  ROH CHO   379     154.175 221.707  35.549  1.00  0.00            
ATOM   2549  R1  CHO   379     155.975 221.607  37.749  1.00  0.00            
ATOM   2550  R2  CHO   379     155.175 221.907  40.349  1.00  0.00            
ATOM   2551  R3  CHO   379     156.475 219.557  40.699  1.00  0.00            
ATOM   2552  R4  CHO   379     155.375 220.157  43.349  1.00  0.00            
ATOM   2553  R5  CHO   379     157.425 219.707  42.899  1.00  0.00            
ATOM   2554  C1  CHO   379     156.675 216.907  45.349  1.00  0.00           C
ATOM   2555  C2  CHO   379     158.625 215.157  48.349  1.00  0.00           C
ATOM   2556  ROH CHO   380      43.575 123.307  33.149  1.00  0.00            
ATOM   2557  R1  CHO   380      43.175 124.757  35.549  1.00  0.00            
ATOM   2558  R2  CHO   380      45.025 124.807  37.599  1.00  0.00            
ATOM   2559  R3  CHO   380      44.775 127.457  37.349  1.00  0.00            
ATOM   2560  R4  CHO   380      46.575 127.107  39.599  1.00  0.00            
ATOM   2561  R5  CHO   380      44.725 128.307  39.599  1.00  0.00            
ATOM   2562  C1  CHO   380      47.225 131.007  40.549  1.00  0.00           C
ATOM   2563  C2  CHO   380      49.725 133.857  41.949  1.00  0.00           C
ATOM   2564  ROH CHO   381      93.425  35.807  45.299  1.00  0.00            
ATOM   2565  R1  CHO   381      95.375  35.207  47.249  1.00  0.00            
ATOM   2566  R2  CHO   381      97.275  37.057  48.049  1.00  0.00            
ATOM   2567  R3  CHO   381      96.325  36.507  50.549  1.00  0.00            
ATOM   2568  R4  CHO   381      99.125  37.207  50.949  1.00  0.00            
ATOM   2569  R5  CHO   381      98.125  35.357  51.649  1.00  0.00            
ATOM   2570  C1  CHO   381      99.325  36.757  54.999  1.00  0.00           C
ATOM   2571  C2  CHO   381     103.175  37.107  54.499  1.00  0.00           C
ATOM   2572  ROH CHO   382     220.375 196.307  36.749  1.00  0.00            
ATOM   2573  R1  CHO   382     218.275 195.757  34.899  1.00  0.00            
ATOM   2574  R2  CHO   382     216.675 193.507  35.149  1.00  0.00            
ATOM   2575  R3  CHO   382     214.675 195.357  35.049  1.00  0.00            
ATOM   2576  R4  CHO   382     213.375 192.907  34.249  1.00  0.00            
ATOM   2577  R5  CHO   382     213.375 194.757  33.149  1.00  0.00            
ATOM   2578  C1  CHO   382     209.625 194.257  33.599  1.00  0.00           C
ATOM   2579  C2  CHO   382     206.375 194.507  36.549  1.00  0.00           C
ATOM   2580  ROH CHO   383     168.975 183.607  39.799  1.00  0.00            
ATOM   2581  R1  CHO   383     168.675 184.507  42.449  1.00  0.00            
ATOM   2582  R2  CHO   383     170.825 185.307  43.999  1.00  0.00            
ATOM   2583  R3  CHO   383     169.325 187.557  44.299  1.00  0.00            
ATOM   2584  R4  CHO   383     171.575 187.907  46.199  1.00  0.00            
ATOM   2585  R5  CHO   383     169.475 188.057  46.649  1.00  0.00            
ATOM   2586  C1  CHO   383     170.625 191.507  47.699  1.00  0.00           C
ATOM   2587  C2  CHO   383     173.675 193.357  46.499  1.00  0.00           C
ATOM   2588  ROH CHO   384      68.325  48.857  46.849  1.00  0.00            
ATOM   2589  R1  CHO   384      67.725  46.607  45.249  1.00  0.00            
ATOM   2590  R2  CHO   384      69.025  46.057  42.849  1.00  0.00            
ATOM   2591  R3  CHO   384      69.575  43.657  43.999  1.00  0.00            
ATOM   2592  R4  CHO   384      69.775  43.157  41.149  1.00  0.00            
ATOM   2593  R5  CHO   384      68.525  42.057  42.549  1.00  0.00            
ATOM   2594  C1  CHO   384      70.725  39.257  41.199  1.00  0.00           C
ATOM   2595  C2  CHO   384      72.925  36.407  39.249  1.00  0.00           C
ATOM   2596  ROH CHO   385     138.925  44.857  46.999  1.00  0.00            
ATOM   2597  R1  CHO   385     139.725  47.357  45.899  1.00  0.00            
ATOM   2598  R2  CHO   385     140.775  49.407  47.449  1.00  0.00            
ATOM   2599  R3  CHO   385     142.825  49.257  45.649  1.00  0.00            
ATOM   2600  R4  CHO   385     142.925  51.957  46.799  1.00  0.00            
ATOM   2601  R5  CHO   385     142.875  51.457  44.699  1.00  0.00            
ATOM   2602  C1  CHO   385     146.125  53.357  44.749  1.00  0.00           C
ATOM   2603  C2  CHO   385     150.275  51.707  43.899  1.00  0.00           C
ATOM   2604  ROH CHO   386      67.525 116.557  30.549  1.00  0.00            
ATOM   2605  R1  CHO   386      64.925 117.557  30.599  1.00  0.00            
ATOM   2606  R2  CHO   386      62.775 116.257  29.399  1.00  0.00            
ATOM   2607  R3  CHO   386      61.675 116.457  31.899  1.00  0.00            
ATOM   2608  R4  CHO   386      59.575 115.307  30.199  1.00  0.00            
ATOM   2609  R5  CHO   386      59.375 117.107  31.449  1.00  0.00            
ATOM   2610  C1  CHO   386      56.625 114.957  32.999  1.00  0.00           C
ATOM   2611  C2  CHO   386      54.275 114.957  36.849  1.00  0.00           C
ATOM   2612  ROH CHO   387      88.525   3.457  50.099  1.00  0.00            
ATOM   2613  R1  CHO   387      87.825   5.007  47.849  1.00  0.00            
ATOM   2614  R2  CHO   387      87.275   3.857  45.399  1.00  0.00            
ATOM   2615  R3  CHO   387      84.925   5.257  45.599  1.00  0.00            
ATOM   2616  R4  CHO   387      85.075   4.507  42.799  1.00  0.00            
ATOM   2617  R5  CHO   387      84.825   6.507  43.599  1.00  0.00            
ATOM   2618  C1  CHO   387      81.675   6.257  41.449  1.00  0.00           C
ATOM   2619  C2  CHO   387      81.325   5.857  37.399  1.00  0.00           C
ATOM   2620  ROH CHO   388     166.275 184.257  48.899  1.00  0.00            
ATOM   2621  R1  CHO   388     167.725 181.857  49.399  1.00  0.00            
ATOM   2622  R2  CHO   388     167.425 180.357  51.699  1.00  0.00            
ATOM   2623  R3  CHO   388     166.875 178.357  49.949  1.00  0.00            
ATOM   2624  R4  CHO   388     167.525 177.007  52.449  1.00  0.00            
ATOM   2625  R5  CHO   388     168.475 176.657  50.499  1.00  0.00            
ATOM   2626  C1  CHO   388     167.075 173.157  51.249  1.00  0.00           C
ATOM   2627  C2  CHO   388     167.375 170.557  53.399  1.00  0.00           C
ATOM   2628  ROH CHO   389       3.125 182.157  39.899  1.00  0.00            
ATOM   2629  R1  CHO   389       1.325 182.657  41.999  1.00  0.00            
ATOM   2630  R2  CHO   389       2.125 183.657  44.449  1.00  0.00            
ATOM   2631  R3  CHO   389       0.275 185.607  43.899  1.00  0.00            
ATOM   2632  R4  CHO   389       1.475 186.407  46.449  1.00  0.00            
ATOM   2633  R5  CHO   389      -0.625 186.157  46.049  1.00  0.00            
ATOM   2634  C1  CHO   389      -0.575 189.807  47.149  1.00  0.00           C
ATOM   2635  C2  CHO   389       0.025 192.607  49.999  1.00  0.00           C
ATOM   2636  ROH CHO   390      62.375  72.157  48.149  1.00  0.00            
ATOM   2637  R1  CHO   390      61.275  73.107  45.749  1.00  0.00            
ATOM   2638  R2  CHO   390      59.175  74.907  45.649  1.00  0.00            
ATOM   2639  R3  CHO   390      60.875  76.307  44.099  1.00  0.00            
ATOM   2640  R4  CHO   390      58.225  77.407  43.399  1.00  0.00            
ATOM   2641  R5  CHO   390      59.675  76.607  41.999  1.00  0.00            
ATOM   2642  C1  CHO   390      59.275  80.157  40.649  1.00  0.00           C
ATOM   2643  C2  CHO   390      55.625  80.757  38.699  1.00  0.00           C
ATOM   2644  ROH CHO   391      73.225 162.007  25.549  1.00  0.00            
ATOM   2645  R1  CHO   391      75.625 160.557  25.099  1.00  0.00            
ATOM   2646  R2  CHO   391      75.625 158.007  23.999  1.00  0.00            
ATOM   2647  R3  CHO   391      77.375 159.157  22.249  1.00  0.00            
ATOM   2648  R4  CHO   391      78.175 156.307  22.349  1.00  0.00            
ATOM   2649  R5  CHO   391      79.475 158.057  22.649  1.00  0.00            
ATOM   2650  C1  CHO   391      81.225 156.407  19.699  1.00  0.00           C
ATOM   2651  C2  CHO   391      83.075 153.457  18.849  1.00  0.00           C
ATOM   2652  ROH CHO   392      67.425 139.807  42.499  1.00  0.00            
ATOM   2653  R1  CHO   392      69.175 138.057  41.099  1.00  0.00            
ATOM   2654  R2  CHO   392      68.575 135.407  40.599  1.00  0.00            
ATOM   2655  R3  CHO   392      69.025 136.107  37.999  1.00  0.00            
ATOM   2656  R4  CHO   392      70.075 133.407  38.249  1.00  0.00            
ATOM   2657  R5  CHO   392      71.125 135.157  37.499  1.00  0.00            
ATOM   2658  C1  CHO   392      71.425 132.907  34.449  1.00  0.00           C
ATOM   2659  C2  CHO   392      74.075 130.507  33.999  1.00  0.00           C
ATOM   2660  ROH CHO   393      58.675 122.157  39.299  1.00  0.00            
ATOM   2661  R1  CHO   393      61.325 122.457  40.149  1.00  0.00            
ATOM   2662  R2  CHO   393      62.975 120.257  40.749  1.00  0.00            
ATOM   2663  R3  CHO   393      64.625 121.457  38.949  1.00  0.00            
ATOM   2664  R4  CHO   393      66.075 119.057  39.849  1.00  0.00            
ATOM   2665  R5  CHO   393      66.825 121.107  39.849  1.00  0.00            
ATOM   2666  C1  CHO   393      69.475 119.457  37.649  1.00  0.00           C
ATOM   2667  C2  CHO   393      73.125 119.307  37.699  1.00  0.00           C
ATOM   2668  ROH CHO   394     108.975  46.907  40.799  1.00  0.00            
ATOM   2669  R1  CHO   394     106.225  47.407  40.849  1.00  0.00            
ATOM   2670  R2  CHO   394     104.325  45.507  40.099  1.00  0.00            
ATOM   2671  R3  CHO   394     103.325  46.007  42.549  1.00  0.00            
ATOM   2672  R4  CHO   394     100.975  45.857  40.849  1.00  0.00            
ATOM   2673  R5  CHO   394     101.475  47.507  42.199  1.00  0.00            
ATOM   2674  C1  CHO   394      98.075  46.557  43.599  1.00  0.00           C
ATOM   2675  C2  CHO   394      95.575  50.457  44.549  1.00  0.00           C
ATOM   2676  ROH CHO   395      28.325 156.307  33.499  1.00  0.00            
ATOM   2677  R1  CHO   395      27.275 156.907  36.049  1.00  0.00            
ATOM   2678  R2  CHO   395      24.875 155.857  36.999  1.00  0.00            
ATOM   2679  R3  CHO   395      26.425 155.057  39.099  1.00  0.00            
ATOM   2680  R4  CHO   395      23.775 155.357  40.249  1.00  0.00            
ATOM   2681  R5  CHO   395      25.575 156.307  40.949  1.00  0.00            
ATOM   2682  C1  CHO   395      24.575 154.357  44.099  1.00  0.00           C
ATOM   2683  C2  CHO   395      23.925 155.107  47.949  1.00  0.00           C
ATOM   2684  ROH CHO   396     159.675  89.957  56.299  1.00  0.00            
ATOM   2685  R1  CHO   396     160.175  89.507  53.549  1.00  0.00            
ATOM   2686  R2  CHO   396     158.925  91.007  51.549  1.00  0.00            
ATOM   2687  R3  CHO   396     161.475  91.457  50.749  1.00  0.00            
ATOM   2688  R4  CHO   396     160.025  90.957  48.299  1.00  0.00            
ATOM   2689  R5  CHO   396     161.825  89.957  48.949  1.00  0.00            
ATOM   2690  C1  CHO   396     163.075  91.357  45.649  1.00  0.00           C
ATOM   2691  C2  CHO   396     160.275  93.257  43.649  1.00  0.00           C
ATOM   2692  ROH CHO   397      57.125 103.907  35.299  1.00  0.00            
ATOM   2693  R1  CHO   397      54.675 104.407  33.949  1.00  0.00            
ATOM   2694  R2  CHO   397      54.125 106.807  32.699  1.00  0.00            
ATOM   2695  R3  CHO   397      53.575 105.207  30.599  1.00  0.00            
ATOM   2696  R4  CHO   397      52.575 107.807  29.749  1.00  0.00            
ATOM   2697  R5  CHO   397      51.475 105.957  29.799  1.00  0.00            
ATOM   2698  C1  CHO   397      51.125 106.857  26.099  1.00  0.00           C
ATOM   2699  C2  CHO   397      48.975 110.457  27.049  1.00  0.00           C
ATOM   2700  ROH CHO   398     116.125 115.607  55.049  1.00  0.00            
ATOM   2701  R1  CHO   398     118.275 114.307  56.449  1.00  0.00            
ATOM   2702  R2  CHO   398     118.775 111.607  56.199  1.00  0.00            
ATOM   2703  R3  CHO   398     121.275 112.457  55.549  1.00  0.00            
ATOM   2704  R4  CHO   398     121.575 109.657  56.149  1.00  0.00            
ATOM   2705  R5  CHO   398     122.675 111.307  56.999  1.00  0.00            
ATOM   2706  C1  CHO   398     125.575 109.307  55.499  1.00  0.00           C
ATOM   2707  C2  CHO   398     128.625 109.807  52.499  1.00  0.00           C
ATOM   2708  ROH CHO   399      64.625  49.607  42.299  1.00  0.00            
ATOM   2709  R1  CHO   399      62.125  50.507  43.349  1.00  0.00            
ATOM   2710  R2  CHO   399      59.725  49.607  42.399  1.00  0.00            
ATOM   2711  R3  CHO   399      59.275  49.007  45.049  1.00  0.00            
ATOM   2712  R4  CHO   399      56.825  50.357  44.199  1.00  0.00            
ATOM   2713  R5  CHO   399      58.075  50.857  45.899  1.00  0.00            
ATOM   2714  C1  CHO   399      54.775  50.207  47.649  1.00  0.00           C
ATOM   2715  C2  CHO   399      53.425  53.707  47.349  1.00  0.00           C
ATOM   2716  ROH CHO   400     159.425  59.707  40.549  1.00  0.00            
ATOM   2717  R1  CHO   400     161.225  57.707  41.449  1.00  0.00            
ATOM   2718  R2  CHO   400     162.525  57.857  43.899  1.00  0.00            
ATOM   2719  R3  CHO   400     161.375  55.407  44.299  1.00  0.00            
ATOM   2720  R4  CHO   400     163.925  55.357  45.799  1.00  0.00            
ATOM   2721  R5  CHO   400     163.225  53.907  44.299  1.00  0.00            
ATOM   2722  C1  CHO   400     163.675  51.607  47.299  1.00  0.00           C
ATOM   2723  C2  CHO   400     166.825  49.107  47.849  1.00  0.00           C
ATOM   2724  ROH CHO   401     150.675 205.407  41.699  1.00  0.00            
ATOM   2725  R1  CHO   401     149.275 205.807  44.149  1.00  0.00            
ATOM   2726  R2  CHO   401     150.575 206.257  46.549  1.00  0.00            
ATOM   2727  R3  CHO   401     149.025 208.457  46.649  1.00  0.00            
ATOM   2728  R4  CHO   401     149.475 207.757  49.449  1.00  0.00            
ATOM   2729  R5  CHO   401     147.525 208.057  48.449  1.00  0.00            
ATOM   2730  C1  CHO   401     147.325 210.707  51.199  1.00  0.00           C
ATOM   2731  C2  CHO   401     145.625 211.557  54.849  1.00  0.00           C
ATOM   2732  ROH CHO   402     111.075  19.607  48.749  1.00  0.00            
ATOM   2733  R1  CHO   402     110.775  21.457  46.649  1.00  0.00            
ATOM   2734  R2  CHO   402     111.675  21.007  44.099  1.00  0.00            
ATOM   2735  R3  CHO   402     109.125  21.607  43.449  1.00  0.00            
ATOM   2736  R4  CHO   402     110.675  22.007  40.949  1.00  0.00            
ATOM   2737  R5  CHO   402     109.325  23.457  41.899  1.00  0.00            
ATOM   2738  C1  CHO   402     107.625  23.207  38.499  1.00  0.00           C
ATOM   2739  C2  CHO   402     105.475  24.857  36.599  1.00  0.00           C
ATOM   2740  ROH CHO   403     119.325  37.307  48.349  1.00  0.00            
ATOM   2741  R1  CHO   403     119.475  34.607  47.549  1.00  0.00            
ATOM   2742  R2  CHO   403     119.775  32.507  49.349  1.00  0.00            
ATOM   2743  R3  CHO   403     117.575  31.557  48.149  1.00  0.00            
ATOM   2744  R4  CHO   403     118.825  29.207  49.349  1.00  0.00            
ATOM   2745  R5  CHO   403     118.225  29.457  47.299  1.00  0.00            
ATOM   2746  C1  CHO   403     116.175  26.357  48.249  1.00  0.00           C
ATOM   2747  C2  CHO   403     115.575  22.457  46.799  1.00  0.00           C
ATOM   2748  ROH CHO   404     140.075 135.057  44.449  1.00  0.00            
ATOM   2749  R1  CHO   404     142.575 136.007  43.499  1.00  0.00            
ATOM   2750  R2  CHO   404     144.325 137.407  45.049  1.00  0.00            
ATOM   2751  R3  CHO   404     146.075 135.507  44.249  1.00  0.00            
ATOM   2752  R4  CHO   404     147.775 137.707  45.149  1.00  0.00            
ATOM   2753  R5  CHO   404     147.875 136.707  43.199  1.00  0.00            
ATOM   2754  C1  CHO   404     151.425 136.057  44.399  1.00  0.00           C
ATOM   2755  C2  CHO   404     154.975 133.357  45.449  1.00  0.00           C
ATOM   2756  ROH CHO   405     112.875 165.557  44.099  1.00  0.00            
ATOM   2757  R1  CHO   405     115.175 166.657  42.799  1.00  0.00            
ATOM   2758  R2  CHO   405     117.475 165.207  42.349  1.00  0.00            
ATOM   2759  R3  CHO   405     117.075 165.957  39.749  1.00  0.00            
ATOM   2760  R4  CHO   405     119.975 166.007  40.099  1.00  0.00            
ATOM   2761  R5  CHO   405     118.725 167.607  39.349  1.00  0.00            
ATOM   2762  C1  CHO   405     121.075 167.157  36.399  1.00  0.00           C
ATOM   2763  C2  CHO   405     123.075 165.457  33.699  1.00  0.00           C
ATOM   2764  ROH CHO   406     194.525 196.407  36.499  1.00  0.00            
ATOM   2765  R1  CHO   406     195.475 198.307  38.399  1.00  0.00            
ATOM   2766  R2  CHO   406     194.475 198.457  40.999  1.00  0.00            
ATOM   2767  R3  CHO   406     197.075 198.107  41.699  1.00  0.00            
ATOM   2768  R4  CHO   406     195.625 198.507  44.249  1.00  0.00            
ATOM   2769  R5  CHO   406     197.375 199.657  43.549  1.00  0.00            
ATOM   2770  C1  CHO   406     198.775 198.257  46.799  1.00  0.00           C
ATOM   2771  C2  CHO   406     200.025 195.807  48.299  1.00  0.00           C
ATOM   2772  ROH CHO   407      98.575 117.907  34.249  1.00  0.00            
ATOM   2773  R1  CHO   407      99.125 117.307  36.949  1.00  0.00            
ATOM   2774  R2  CHO   407      99.025 119.207  38.999  1.00  0.00            
ATOM   2775  R3  CHO   407      97.325 117.457  40.149  1.00  0.00            
ATOM   2776  R4  CHO   407      97.475 119.657  41.999  1.00  0.00            
ATOM   2777  R5  CHO   407      97.825 117.557  42.449  1.00  0.00            
ATOM   2778  C1  CHO   407      94.925 118.257  44.849  1.00  0.00           C
ATOM   2779  C2  CHO   407      91.575 119.557  47.249  1.00  0.00           C
ATOM   2780  ROH CHO   408     212.275   6.957  43.299  1.00  0.00            
ATOM   2781  R1  CHO   408     214.225   7.957  41.499  1.00  0.00            
ATOM   2782  R2  CHO   408     216.025   9.957  42.149  1.00  0.00            
ATOM   2783  R3  CHO   408     217.825   8.107  41.299  1.00  0.00            
ATOM   2784  R4  CHO   408     219.225  10.707  41.049  1.00  0.00            
ATOM   2785  R5  CHO   408     218.975   9.207  39.449  1.00  0.00            
ATOM   2786  C1  CHO   408     222.775   9.407  39.599  1.00  0.00           C
ATOM   2787  C2  CHO   408     226.925   9.857  39.799  1.00  0.00           C
ATOM   2788  ROH CHO   409     101.875  31.907  40.199  1.00  0.00            
ATOM   2789  R1  CHO   409     102.925  32.507  42.749  1.00  0.00            
ATOM   2790  R2  CHO   409     103.525  30.557  44.649  1.00  0.00            
ATOM   2791  R3  CHO   409     105.975  31.707  44.599  1.00  0.00            
ATOM   2792  R4  CHO   409     105.925  30.257  47.149  1.00  0.00            
ATOM   2793  R5  CHO   409     106.375  32.407  46.849  1.00  0.00            
ATOM   2794  C1  CHO   409     109.575  31.207  48.549  1.00  0.00           C
ATOM   2795  C2  CHO   409     112.925  29.957  49.749  1.00  0.00           C
ATOM   2796  ROH CHO   410     185.325  20.407  43.549  1.00  0.00            
ATOM   2797  R1  CHO   410     183.375  22.457  43.149  1.00  0.00            
ATOM   2798  R2  CHO   410     182.025  22.807  40.799  1.00  0.00            
ATOM   2799  R3  CHO   410     179.825  22.707  42.399  1.00  0.00            
ATOM   2800  R4  CHO   410     178.775  23.557  39.849  1.00  0.00            
ATOM   2801  R5  CHO   410     178.475  24.557  41.749  1.00  0.00            
ATOM   2802  C1  CHO   410     174.875  23.907  40.799  1.00  0.00           C
ATOM   2803  C2  CHO   410     172.375  26.107  38.799  1.00  0.00           C
ATOM   2804  ROH CHO   411     219.975 209.557  42.999  1.00  0.00            
ATOM   2805  R1  CHO   411     218.625 211.007  41.049  1.00  0.00            
ATOM   2806  R2  CHO   411     217.975 213.707  41.299  1.00  0.00            
ATOM   2807  R3  CHO   411     219.275 213.907  38.949  1.00  0.00            
ATOM   2808  R4  CHO   411     217.725 216.407  39.199  1.00  0.00            
ATOM   2809  R5  CHO   411     217.675 215.007  37.499  1.00  0.00            
ATOM   2810  C1  CHO   411     218.775 218.207  35.699  1.00  0.00           C
ATOM   2811  C2  CHO   411     215.375 218.957  34.949  1.00  0.00           C
ATOM   2812  ROH CHO   412     198.625 205.857  46.199  1.00  0.00            
ATOM   2813  R1  CHO   412     201.075 206.707  47.349  1.00  0.00            
ATOM   2814  R2  CHO   412     201.275 208.957  48.949  1.00  0.00            
ATOM   2815  R3  CHO   412     202.375 207.207  50.699  1.00  0.00            
ATOM   2816  R4  CHO   412     202.575 209.857  51.999  1.00  0.00            
ATOM   2817  R5  CHO   412     204.225 208.407  51.649  1.00  0.00            
ATOM   2818  C1  CHO   412     204.375 208.757  55.449  1.00  0.00           C
ATOM   2819  C2  CHO   412     205.675 208.557  59.149  1.00  0.00           C
ATOM   2820  ROH CHO   413      30.925 134.957  38.699  1.00  0.00            
ATOM   2821  R1  CHO   413      29.725 135.757  41.149  1.00  0.00            
ATOM   2822  R2  CHO   413      29.075 138.407  41.699  1.00  0.00            
ATOM   2823  R3  CHO   413      26.625 137.357  42.149  1.00  0.00            
ATOM   2824  R4  CHO   413      26.375 140.157  42.849  1.00  0.00            
ATOM   2825  R5  CHO   413      25.825 138.457  44.099  1.00  0.00            
ATOM   2826  C1  CHO   413      22.425 140.257  43.899  1.00  0.00           C
ATOM   2827  C2  CHO   413      18.125 140.807  43.399  1.00  0.00           C
ATOM   2828  ROH CHO   414     171.875  63.557  47.449  1.00  0.00            
ATOM   2829  R1  CHO   414     169.075  63.157  47.399  1.00  0.00            
ATOM   2830  R2  CHO   414     167.575  63.157  49.749  1.00  0.00            
ATOM   2831  R3  CHO   414     166.125  65.057  48.399  1.00  0.00            
ATOM   2832  R4  CHO   414     164.175  63.707  50.149  1.00  0.00            
ATOM   2833  R5  CHO   414     164.025  64.007  47.999  1.00  0.00            
ATOM   2834  C1  CHO   414     160.875  65.807  49.199  1.00  0.00           C
ATOM   2835  C2  CHO   414     160.025  66.807  46.049  1.00  0.00           C
ATOM   2836  ROH CHO   415     187.325 206.307  45.649  1.00  0.00            
ATOM   2837  R1  CHO   415     188.925 208.507  44.749  1.00  0.00            
ATOM   2838  R2  CHO   415     190.575 208.307  42.549  1.00  0.00            
ATOM   2839  R3  CHO   415     189.175 210.557  41.749  1.00  0.00            
ATOM   2840  R4  CHO   415     191.575 210.557  40.149  1.00  0.00            
ATOM   2841  R5  CHO   415     190.875 212.207  41.399  1.00  0.00            
ATOM   2842  C1  CHO   415     190.925 213.957  37.999  1.00  0.00           C
ATOM   2843  C2  CHO   415     192.275 217.007  38.249  1.00  0.00           C
ATOM   2844  ROH CHO   416     157.025 136.807  51.149  1.00  0.00            
ATOM   2845  R1  CHO   416     156.025 137.207  48.499  1.00  0.00            
ATOM   2846  R2  CHO   416     153.725 138.607  47.949  1.00  0.00            
ATOM   2847  R3  CHO   416     155.325 140.057  46.349  1.00  0.00            
ATOM   2848  R4  CHO   416     152.625 140.307  45.149  1.00  0.00            
ATOM   2849  R5  CHO   416     154.475 139.707  44.149  1.00  0.00            
ATOM   2850  C1  CHO   416     153.525 142.707  42.049  1.00  0.00           C
ATOM   2851  C2  CHO   416     154.075 141.457  38.199  1.00  0.00           C
ATOM   2852  ROH CHO   417      79.375 224.957  38.649  1.00  0.00            
ATOM   2853  R1  CHO   417      77.575 224.757  36.499  1.00  0.00            
ATOM   2854  R2  CHO   417      75.825 222.657  36.149  1.00  0.00            
ATOM   2855  R3  CHO   417      73.925 224.607  36.049  1.00  0.00            
ATOM   2856  R4  CHO   417      72.925 222.557  34.249  1.00  0.00            
ATOM   2857  R5  CHO   417      73.225 224.657  33.799  1.00  0.00            
ATOM   2858  C1  CHO   417      69.525 224.357  33.049  1.00  0.00           C
ATOM   2859  C2  CHO   417      67.725 222.807  34.699  1.00  0.00           C
ATOM   2860  ROH CHO   418     121.475 221.307  43.549  1.00  0.00            
ATOM   2861  R1  CHO   418     122.775 218.857  44.049  1.00  0.00            
ATOM   2862  R2  CHO   418     122.225 216.557  42.599  1.00  0.00            
ATOM   2863  R3  CHO   418     124.925 216.557  42.199  1.00  0.00            
ATOM   2864  R4  CHO   418     124.125 213.757  41.949  1.00  0.00            
ATOM   2865  R5  CHO   418     125.675 214.557  43.249  1.00  0.00            
ATOM   2866  C1  CHO   418     127.775 212.107  41.149  1.00  0.00           C
ATOM   2867  C2  CHO   418     130.825 210.157  40.799  1.00  0.00           C
ATOM   2868  ROH CHO   419      -6.075 142.657  44.199  1.00  0.00            
ATOM   2869  R1  CHO   419      -3.625 142.707  42.799  1.00  0.00            
ATOM   2870  R2  CHO   419      -1.175 142.507  44.049  1.00  0.00            
ATOM   2871  R3  CHO   419      -0.825 140.457  42.249  1.00  0.00            
ATOM   2872  R4  CHO   419       1.875 141.557  42.699  1.00  0.00            
ATOM   2873  R5  CHO   419       0.875 141.257  40.799  1.00  0.00            
ATOM   2874  C1  CHO   419       3.975 139.107  40.249  1.00  0.00           C
ATOM   2875  C2  CHO   419       7.425 138.007  41.649  1.00  0.00           C
ATOM   2876  ROH CHO   420      81.075 209.707  49.049  1.00  0.00            
ATOM   2877  R1  CHO   420      78.525 210.207  47.899  1.00  0.00            
ATOM   2878  R2  CHO   420      78.225 210.757  45.249  1.00  0.00            
ATOM   2879  R3  CHO   420      76.475 208.707  45.299  1.00  0.00            
ATOM   2880  R4  CHO   420      75.825 210.107  42.849  1.00  0.00            
ATOM   2881  R5  CHO   420      74.425 209.557  44.399  1.00  0.00            
ATOM   2882  C1  CHO   420      72.825 207.707  41.499  1.00  0.00           C
ATOM   2883  C2  CHO   420      72.775 206.507  38.099  1.00  0.00           C
ATOM   2884  ROH CHO   421      88.925 215.307  34.699  1.00  0.00            
ATOM   2885  R1  CHO   421      91.625 215.457  33.849  1.00  0.00            
ATOM   2886  R2  CHO   421      92.925 217.857  33.399  1.00  0.00            
ATOM   2887  R3  CHO   421      94.725 216.857  35.149  1.00  0.00            
ATOM   2888  R4  CHO   421      96.075 219.207  33.949  1.00  0.00            
ATOM   2889  R5  CHO   421      96.875 217.157  34.049  1.00  0.00            
ATOM   2890  C1  CHO   421      99.575 219.007  35.949  1.00  0.00           C
ATOM   2891  C2  CHO   421     102.075 219.657  38.349  1.00  0.00           C
ATOM   2892  ROH CHO   422     116.175 205.107  40.599  1.00  0.00            
ATOM   2893  R1  CHO   422     114.025 205.007  38.799  1.00  0.00            
ATOM   2894  R2  CHO   422     111.875 203.307  39.149  1.00  0.00            
ATOM   2895  R3  CHO   422     110.425 205.607  38.949  1.00  0.00            
ATOM   2896  R4  CHO   422     108.425 203.507  39.049  1.00  0.00            
ATOM   2897  R5  CHO   422     108.575 205.057  37.499  1.00  0.00            
ATOM   2898  C1  CHO   422     105.075 205.757  38.799  1.00  0.00           C
ATOM   2899  C2  CHO   422     101.575 206.157  37.799  1.00  0.00           C
ATOM   2900  ROH CHO   423       9.325 113.907  35.199  1.00  0.00            
ATOM   2901  R1  CHO   423      10.725 111.857  33.899  1.00  0.00            
ATOM   2902  R2  CHO   423      11.525 109.507  35.149  1.00  0.00            
ATOM   2903  R3  CHO   423      10.175 108.307  33.099  1.00  0.00            
ATOM   2904  R4  CHO   423      12.575 106.657  33.499  1.00  0.00            
ATOM   2905  R5  CHO   423      11.925 107.557  31.649  1.00  0.00            
ATOM   2906  C1  CHO   423      11.925 103.857  30.649  1.00  0.00           C
ATOM   2907  C2  CHO   423      10.375 101.857  27.449  1.00  0.00           C
ATOM   2908  ROH CHO   424      62.425  63.807  50.749  1.00  0.00            
ATOM   2909  R1  CHO   424      60.825  64.857  48.649  1.00  0.00            
ATOM   2910  R2  CHO   424      61.125  67.457  47.699  1.00  0.00            
ATOM   2911  R3  CHO   424      61.375  66.207  45.299  1.00  0.00            
ATOM   2912  R4  CHO   424      60.325  68.857  44.649  1.00  0.00            
ATOM   2913  R5  CHO   424      59.475  66.957  44.049  1.00  0.00            
ATOM   2914  C1  CHO   424      60.075  68.507  40.649  1.00  0.00           C
ATOM   2915  C2  CHO   424      62.625  67.657  37.299  1.00  0.00           C
ATOM   2916  ROH CHO   425      45.075 169.207  35.049  1.00  0.00            
ATOM   2917  R1  CHO   425      47.825 169.257  35.449  1.00  0.00            
ATOM   2918  R2  CHO   425      49.025 170.657  37.449  1.00  0.00            
ATOM   2919  R3  CHO   425      50.175 168.257  38.049  1.00  0.00            
ATOM   2920  R4  CHO   425      51.425 170.157  39.899  1.00  0.00            
ATOM   2921  R5  CHO   425      52.475 168.807  38.549  1.00  0.00            
ATOM   2922  C1  CHO   425      53.925 167.607  41.849  1.00  0.00           C
ATOM   2923  C2  CHO   425      55.425 163.907  42.899  1.00  0.00           C
ATOM   2924  ROH CHO   426     147.225  89.907  42.099  1.00  0.00            
ATOM   2925  R1  CHO   426     146.225  92.507  42.049  1.00  0.00            
ATOM   2926  R2  CHO   426     143.625  93.157  42.799  1.00  0.00            
ATOM   2927  R3  CHO   426     144.825  94.907  44.449  1.00  0.00            
ATOM   2928  R4  CHO   426     142.125  95.957  44.099  1.00  0.00            
ATOM   2929  R5  CHO   426     144.025  97.007  43.799  1.00  0.00            
ATOM   2930  C1  CHO   426     142.425  99.257  46.449  1.00  0.00           C
ATOM   2931  C2  CHO   426     141.825 100.957  48.649  1.00  0.00           C
ATOM   2932  ROH CHO   427      49.775 191.907  39.199  1.00  0.00            
ATOM   2933  R1  CHO   427      48.275 190.557  37.249  1.00  0.00            
ATOM   2934  R2  CHO   427      45.525 190.457  37.299  1.00  0.00            
ATOM   2935  R3  CHO   427      45.775 191.457  34.799  1.00  0.00            
ATOM   2936  R4  CHO   427      43.125 190.157  34.849  1.00  0.00            
ATOM   2937  R5  CHO   427      44.725 189.807  33.399  1.00  0.00            
ATOM   2938  C1  CHO   427      41.925 190.957  31.049  1.00  0.00           C
ATOM   2939  C2  CHO   427      40.325 188.407  29.099  1.00  0.00           C
ATOM   2940  ROH CHO   428     165.125  92.907  41.399  1.00  0.00            
ATOM   2941  R1  CHO   428     166.475  90.557  42.249  1.00  0.00            
ATOM   2942  R2  CHO   428     167.925  90.457  44.649  1.00  0.00            
ATOM   2943  R3  CHO   428     166.325  88.307  45.099  1.00  0.00            
ATOM   2944  R4  CHO   428     168.575  88.007  46.999  1.00  0.00            
ATOM   2945  R5  CHO   428     167.875  86.507  45.599  1.00  0.00            
ATOM   2946  C1  CHO   428     167.425  84.557  48.849  1.00  0.00           C
ATOM   2947  C2  CHO   428     169.925  81.507  47.199  1.00  0.00           C
ATOM   2948  ROH CHO   429      93.925 153.157  40.949  1.00  0.00            
ATOM   2949  R1  CHO   429      96.675 152.407  40.849  1.00  0.00            
ATOM   2950  R2  CHO   429      98.125 151.757  43.099  1.00  0.00            
ATOM   2951  R3  CHO   429      98.625 149.457  41.699  1.00  0.00            
ATOM   2952  R4  CHO   429     100.325 149.307  44.099  1.00  0.00            
ATOM   2953  R5  CHO   429     100.975 149.107  41.999  1.00  0.00            
ATOM   2954  C1  CHO   429     102.125 145.757  43.349  1.00  0.00           C
ATOM   2955  C2  CHO   429     103.275 142.157  42.499  1.00  0.00           C
ATOM   2956  ROH CHO   430     184.675 216.007  48.999  1.00  0.00            
ATOM   2957  R1  CHO   430     182.875 217.057  47.099  1.00  0.00            
ATOM   2958  R2  CHO   430     182.375 215.857  44.649  1.00  0.00            
ATOM   2959  R3  CHO   430     179.825 216.007  45.499  1.00  0.00            
ATOM   2960  R4  CHO   430     179.625 215.457  42.599  1.00  0.00            
ATOM   2961  R5  CHO   430     178.675 217.107  43.649  1.00  0.00            
ATOM   2962  C1  CHO   430     175.625 215.357  42.199  1.00  0.00           C
ATOM   2963  C2  CHO   430     173.075 214.507  39.399  1.00  0.00           C
ATOM   2964  ROH CHO   431     188.375 144.807  44.899  1.00  0.00            
ATOM   2965  R1  CHO   431     185.725 145.407  44.249  1.00  0.00            
ATOM   2966  R2  CHO   431     185.075 147.207  42.249  1.00  0.00            
ATOM   2967  R3  CHO   431     183.575 145.157  41.299  1.00  0.00            
ATOM   2968  R4  CHO   431     182.075 147.557  40.499  1.00  0.00            
ATOM   2969  R5  CHO   431     181.325 145.857  41.599  1.00  0.00            
ATOM   2970  C1  CHO   431     178.975 145.757  38.549  1.00  0.00           C
ATOM   2971  C2  CHO   431     176.675 144.107  40.599  1.00  0.00           C
ATOM   2972  ROH CHO   432     114.375  12.957  42.349  1.00  0.00            
ATOM   2973  R1  CHO   432     116.875  12.657  43.649  1.00  0.00            
ATOM   2974  R2  CHO   432     119.225  13.607  42.549  1.00  0.00            
ATOM   2975  R3  CHO   432     119.475  14.857  44.949  1.00  0.00            
ATOM   2976  R4  CHO   432     122.125  15.057  43.699  1.00  0.00            
ATOM   2977  R5  CHO   432     121.675  14.257  45.699  1.00  0.00            
ATOM   2978  C1  CHO   432     124.075  17.057  46.649  1.00  0.00           C
ATOM   2979  C2  CHO   432     126.875  16.107  49.249  1.00  0.00           C
ATOM   2980  ROH CHO   433      79.625 143.207  37.449  1.00  0.00            
ATOM   2981  R1  CHO   433      77.975 141.357  38.849  1.00  0.00            
ATOM   2982  R2  CHO   433      78.525 138.657  38.949  1.00  0.00            
ATOM   2983  R3  CHO   433      78.425 139.057  41.649  1.00  0.00            
ATOM   2984  R4  CHO   433      78.525 136.157  41.349  1.00  0.00            
ATOM   2985  R5  CHO   433      77.025 137.307  42.449  1.00  0.00            
ATOM   2986  C1  CHO   433      78.425 135.057  45.249  1.00  0.00           C
ATOM   2987  C2  CHO   433      79.475 133.907  49.549  1.00  0.00           C
ATOM   2988  ROH CHO   434     158.375 154.507  35.299  1.00  0.00            
ATOM   2989  R1  CHO   434     155.825 153.857  36.249  1.00  0.00            
ATOM   2990  R2  CHO   434     155.325 151.807  37.999  1.00  0.00            
ATOM   2991  R3  CHO   434     154.175 153.757  39.499  1.00  0.00            
ATOM   2992  R4  CHO   434     152.975 151.257  40.499  1.00  0.00            
ATOM   2993  R5  CHO   434     151.925 153.007  39.799  1.00  0.00            
ATOM   2994  C1  CHO   434     150.525 152.757  43.349  1.00  0.00           C
ATOM   2995  C2  CHO   434     148.375 150.607  42.999  1.00  0.00           C
ATOM   2996  ROH CHO   435     193.375 211.607  45.349  1.00  0.00            
ATOM   2997  R1  CHO   435     192.025 214.107  45.199  1.00  0.00            
ATOM   2998  R2  CHO   435     193.375 216.507  45.549  1.00  0.00            
ATOM   2999  R3  CHO   435     192.275 217.107  43.149  1.00  0.00            
ATOM   3000  R4  CHO   435     192.825 219.707  44.449  1.00  0.00            
ATOM   3001  R5  CHO   435     190.925 219.057  43.649  1.00  0.00            
ATOM   3002  C1  CHO   435     191.475 222.157  41.499  1.00  0.00           C
ATOM   3003  C2  CHO   435     192.225 226.607  40.999  1.00  0.00           C
ATOM   3004  ROH CHO   436       5.275 214.157  44.549  1.00  0.00            
ATOM   3005  R1  CHO   436       3.775 215.507  46.499  1.00  0.00            
ATOM   3006  R2  CHO   436       3.775 218.257  46.749  1.00  0.00            
ATOM   3007  R3  CHO   436       1.125 218.007  46.499  1.00  0.00            
ATOM   3008  R4  CHO   436       1.475 220.757  47.499  1.00  0.00            
ATOM   3009  R5  CHO   436       0.225 219.207  48.399  1.00  0.00            
ATOM   3010  C1  CHO   436      -2.375 221.907  47.749  1.00  0.00           C
ATOM   3011  C2  CHO   436      -3.825 223.657  44.799  1.00  0.00           C
ATOM   3012  ROH CHO   437      11.525  74.007  26.449  1.00  0.00            
ATOM   3013  R1  CHO   437      12.175  76.707  27.299  1.00  0.00            
ATOM   3014  R2  CHO   437      10.525  78.157  28.949  1.00  0.00            
ATOM   3015  R3  CHO   437      12.775  78.407  30.449  1.00  0.00            
ATOM   3016  R4  CHO   437      11.025  80.507  31.449  1.00  0.00            
ATOM   3017  R5  CHO   437      13.075  80.757  30.749  1.00  0.00            
ATOM   3018  C1  CHO   437      13.425  82.057  34.349  1.00  0.00           C
ATOM   3019  C2  CHO   437      12.925  86.307  32.449  1.00  0.00           C
ATOM   3020  ROH CHO   438     215.825  52.607  42.449  1.00  0.00            
ATOM   3021  R1  CHO   438     217.525  54.807  42.999  1.00  0.00            
ATOM   3022  R2  CHO   438     216.625  57.407  42.799  1.00  0.00            
ATOM   3023  R3  CHO   438     217.525  57.607  45.349  1.00  0.00            
ATOM   3024  R4  CHO   438     217.425  60.357  44.399  1.00  0.00            
ATOM   3025  R5  CHO   438     219.125  59.357  45.299  1.00  0.00            
ATOM   3026  C1  CHO   438     218.775  62.207  47.749  1.00  0.00           C
ATOM   3027  C2  CHO   438     220.925  63.707  50.999  1.00  0.00           C
ATOM   3028  ROH CHO   439      69.475  25.507  28.999  1.00  0.00            
ATOM   3029  R1  CHO   439      68.375  27.557  30.549  1.00  0.00            
ATOM   3030  R2  CHO   439      67.425  27.157  33.099  1.00  0.00            
ATOM   3031  R3  CHO   439      69.125  29.157  33.749  1.00  0.00            
ATOM   3032  R4  CHO   439      66.825  29.507  35.549  1.00  0.00            
ATOM   3033  R5  CHO   439      67.675  31.007  34.249  1.00  0.00            
ATOM   3034  C1  CHO   439      68.125  32.757  37.599  1.00  0.00           C
ATOM   3035  C2  CHO   439      68.375  33.607  42.099  1.00  0.00           C
ATOM   3036  ROH CHO   440     104.825 106.307  42.299  1.00  0.00            
ATOM   3037  R1  CHO   440     105.625 104.457  44.249  1.00  0.00            
ATOM   3038  R2  CHO   440     104.025 102.407  45.149  1.00  0.00            
ATOM   3039  R3  CHO   440     106.125 100.857  44.449  1.00  0.00            
ATOM   3040  R4  CHO   440     104.575  99.157  46.249  1.00  0.00            
ATOM   3041  R5  CHO   440     106.675  99.607  46.449  1.00  0.00            
ATOM   3042  C1  CHO   440     106.875  95.807  46.249  1.00  0.00           C
ATOM   3043  C2  CHO   440     108.975  94.257  48.649  1.00  0.00           C
ATOM   3044  ROH CHO   441     136.375  56.757  47.449  1.00  0.00            
ATOM   3045  R1  CHO   441     134.625  56.807  49.649  1.00  0.00            
ATOM   3046  R2  CHO   441     131.925  56.457  49.399  1.00  0.00            
ATOM   3047  R3  CHO   441     132.325  54.507  51.249  1.00  0.00            
ATOM   3048  R4  CHO   441     129.425  54.757  51.049  1.00  0.00            
ATOM   3049  R5  CHO   441     130.625  54.857  52.899  1.00  0.00            
ATOM   3050  C1  CHO   441     128.325  51.907  53.749  1.00  0.00           C
ATOM   3051  C2  CHO   441     125.625  49.807  52.549  1.00  0.00           C
ATOM   3052  ROH CHO   442       5.025 173.157  41.599  1.00  0.00            
ATOM   3053  R1  CHO   442       5.425 170.907  43.249  1.00  0.00            
ATOM   3054  R2  CHO   442       4.025 168.557  42.949  1.00  0.00            
ATOM   3055  R3  CHO   442       6.525 167.457  42.799  1.00  0.00            
ATOM   3056  R4  CHO   442       4.925 165.457  44.249  1.00  0.00            
ATOM   3057  R5  CHO   442       6.825 166.357  44.899  1.00  0.00            
ATOM   3058  C1  CHO   442       7.775 162.657  44.899  1.00  0.00           C
ATOM   3059  C2  CHO   442       6.825 158.757  44.899  1.00  0.00           C
ATOM   3060  ROH CHO   443     169.225 198.007  57.099  1.00  0.00            
ATOM   3061  R1  CHO   443     166.925 196.557  56.299  1.00  0.00            
ATOM   3062  R2  CHO   443     166.975 194.757  54.199  1.00  0.00            
ATOM   3063  R3  CHO   443     165.975 193.057  56.099  1.00  0.00            
ATOM   3064  R4  CHO   443     165.225 191.907  53.499  1.00  0.00            
ATOM   3065  R5  CHO   443     163.875 192.357  55.149  1.00  0.00            
ATOM   3066  C1  CHO   443     163.275 188.607  54.849  1.00  0.00           C
ATOM   3067  C2  CHO   443     164.075 185.257  52.899  1.00  0.00           C
ATOM   3068  ROH CHO   444     144.575  43.157  53.999  1.00  0.00            
ATOM   3069  R1  CHO   444     147.275  43.957  53.699  1.00  0.00            
ATOM   3070  R2  CHO   444     149.325  42.157  53.149  1.00  0.00            
ATOM   3071  R3  CHO   444     149.825  43.807  51.049  1.00  0.00            
ATOM   3072  R4  CHO   444     152.425  42.757  51.799  1.00  0.00            
ATOM   3073  R5  CHO   444     151.875  44.857  51.599  1.00  0.00            
ATOM   3074  C1  CHO   444     154.725  44.657  49.049  1.00  0.00           C
ATOM   3075  C2  CHO   444     157.975  46.807  49.349  1.00  0.00           C
ATOM   3076  ROH CHO   445     161.075 195.607  50.849  1.00  0.00            
ATOM   3077  R1  CHO   445     163.775 195.757  51.549  1.00  0.00            
ATOM   3078  R2  CHO   445     165.775 194.657  49.999  1.00  0.00            
ATOM   3079  R3  CHO   445     166.825 197.157  50.149  1.00  0.00            
ATOM   3080  R4  CHO   445     169.125 195.457  49.449  1.00  0.00            
ATOM   3081  R5  CHO   445     168.975 196.857  51.099  1.00  0.00            
ATOM   3082  C1  CHO   445     172.025 198.257  49.249  1.00  0.00           C
ATOM   3083  C2  CHO   445     175.625 197.957  48.449  1.00  0.00           C
ATOM   3084  ROH CHO   446     108.225 183.757  46.999  1.00  0.00            
ATOM   3085  R1  CHO   446     110.025 185.007  45.199  1.00  0.00            
ATOM   3086  R2  CHO   446     110.725 183.957  42.749  1.00  0.00            
ATOM   3087  R3  CHO   446     109.925 186.407  41.849  1.00  0.00            
ATOM   3088  R4  CHO   446     112.225 185.707  40.199  1.00  0.00            
ATOM   3089  R5  CHO   446     111.925 187.557  41.349  1.00  0.00            
ATOM   3090  C1  CHO   446     112.375 189.007  37.849  1.00  0.00           C
ATOM   3091  C2  CHO   446     115.875 189.857  36.249  1.00  0.00           C
ATOM   3092  ROH CHO   447     209.425 161.907  43.949  1.00  0.00            
ATOM   3093  R1  CHO   447     211.875 161.157  45.149  1.00  0.00            
ATOM   3094  R2  CHO   447     212.125 160.657  47.849  1.00  0.00            
ATOM   3095  R3  CHO   447     213.125 158.307  46.949  1.00  0.00            
ATOM   3096  R4  CHO   447     213.875 158.407  49.799  1.00  0.00            
ATOM   3097  R5  CHO   447     215.225 158.107  48.149  1.00  0.00            
ATOM   3098  C1  CHO   447     215.825 154.907  50.149  1.00  0.00           C
ATOM   3099  C2  CHO   447     217.075 153.857  53.699  1.00  0.00           C
ATOM   3100  ROH CHO   448     162.425  36.107  36.499  1.00  0.00            
ATOM   3101  R1  CHO   448     162.525  38.357  38.199  1.00  0.00            
ATOM   3102  R2  CHO   448     160.625  40.357  38.099  1.00  0.00            
ATOM   3103  R3  CHO   448     160.325  39.857  40.749  1.00  0.00            
ATOM   3104  R4  CHO   448     159.525  42.657  40.449  1.00  0.00            
ATOM   3105  R5  CHO   448     161.025  41.857  41.799  1.00  0.00            
ATOM   3106  C1  CHO   448     158.675  43.507  44.299  1.00  0.00           C
ATOM   3107  C2  CHO   448     157.475  46.807  42.549  1.00  0.00           C
ATOM   3108  ROH CHO   449      46.875 139.007  41.699  1.00  0.00            
ATOM   3109  R1  CHO   449      47.175 141.007  39.749  1.00  0.00            
ATOM   3110  R2  CHO   449      49.475 141.207  38.199  1.00  0.00            
ATOM   3111  R3  CHO   449      47.675 141.157  36.099  1.00  0.00            
ATOM   3112  R4  CHO   449      49.975 142.607  35.049  1.00  0.00            
ATOM   3113  R5  CHO   449      47.925 143.307  35.049  1.00  0.00            
ATOM   3114  C1  CHO   449      48.625 143.357  31.299  1.00  0.00           C
ATOM   3115  C2  CHO   449      46.975 147.257  30.699  1.00  0.00           C
ATOM   3116  ROH CHO   450     161.325 205.607  54.199  1.00  0.00            
ATOM   3117  R1  CHO   450     159.525 205.507  51.949  1.00  0.00            
ATOM   3118  R2  CHO   450     160.375 206.057  49.399  1.00  0.00            
ATOM   3119  R3  CHO   450     159.275 203.607  48.899  1.00  0.00            
ATOM   3120  R4  CHO   450     158.975 205.107  46.349  1.00  0.00            
ATOM   3121  R5  CHO   450     157.375 204.107  47.449  1.00  0.00            
ATOM   3122  C1  CHO   450     157.125 202.257  44.149  1.00  0.00           C
ATOM   3123  C2  CHO   450     152.975 202.157  45.099  1.00  0.00           C
ATOM   3124  ROH CHO   451      68.025  72.207  40.649  1.00  0.00            
ATOM   3125  R1  CHO   451      68.225  73.957  38.449  1.00  0.00            
ATOM   3126  R2  CHO   451      68.525  76.757  38.699  1.00  0.00            
ATOM   3127  R3  CHO   451      70.625  76.307  37.099  1.00  0.00            
ATOM   3128  R4  CHO   451      70.275  79.257  37.099  1.00  0.00            
ATOM   3129  R5  CHO   451      70.375  77.957  35.349  1.00  0.00            
ATOM   3130  C1  CHO   451      73.275  80.357  34.649  1.00  0.00           C
ATOM   3131  C2  CHO   451      76.375  82.507  36.399  1.00  0.00           C
ATOM   3132  ROH CHO   452     155.875  31.407  46.849  1.00  0.00            
ATOM   3133  R1  CHO   452     154.125  29.157  47.099  1.00  0.00            
ATOM   3134  R2  CHO   452     151.975  28.807  45.449  1.00  0.00            
ATOM   3135  R3  CHO   452     153.125  26.357  45.049  1.00  0.00            
ATOM   3136  R4  CHO   452     150.225  25.907  44.649  1.00  0.00            
ATOM   3137  R5  CHO   452     151.575  24.807  45.999  1.00  0.00            
ATOM   3138  C1  CHO   452     150.325  21.957  43.749  1.00  0.00           C
ATOM   3139  C2  CHO   452     149.275  17.207  44.149  1.00  0.00           C
ATOM   3140  ROH CHO   453      79.675 172.807  32.349  1.00  0.00            
ATOM   3141  R1  CHO   453      82.425 173.357  31.999  1.00  0.00            
ATOM   3142  R2  CHO   453      83.475 174.407  29.699  1.00  0.00            
ATOM   3143  R3  CHO   453      84.525 176.257  31.399  1.00  0.00            
ATOM   3144  R4  CHO   453      85.775 176.857  28.799  1.00  0.00            
ATOM   3145  R5  CHO   453      86.825 176.507  30.699  1.00  0.00            
ATOM   3146  C1  CHO   453      88.025 180.007  29.849  1.00  0.00           C
ATOM   3147  C2  CHO   453      90.025 183.557  27.999  1.00  0.00           C
ATOM   3148  ROH CHO   454      71.475  82.007  47.499  1.00  0.00            
ATOM   3149  R1  CHO   454      71.125  84.607  46.499  1.00  0.00            
ATOM   3150  R2  CHO   454      70.925  85.157  43.799  1.00  0.00            
ATOM   3151  R3  CHO   454      68.625  86.357  44.499  1.00  0.00            
ATOM   3152  R4  CHO   454      69.425  87.657  41.999  1.00  0.00            
ATOM   3153  R5  CHO   454      68.925  88.657  43.899  1.00  0.00            
ATOM   3154  C1  CHO   454      66.325  90.307  41.599  1.00  0.00           C
ATOM   3155  C2  CHO   454      64.825  93.107  38.899  1.00  0.00           C
ATOM   3156  ROH CHO   455      82.725  58.257  48.099  1.00  0.00            
ATOM   3157  R1  CHO   455      80.975  60.407  47.499  1.00  0.00            
ATOM   3158  R2  CHO   455      78.575  60.057  46.199  1.00  0.00            
ATOM   3159  R3  CHO   455      77.575  61.407  48.399  1.00  0.00            
ATOM   3160  R4  CHO   455      75.775  62.107  46.199  1.00  0.00            
ATOM   3161  R5  CHO   455      76.825  63.507  47.499  1.00  0.00            
ATOM   3162  C1  CHO   455      73.275  64.607  48.199  1.00  0.00           C
ATOM   3163  C2  CHO   455      70.725  66.057  46.249  1.00  0.00           C
ATOM   3164  ROH CHO   456     156.625   3.357  46.399  1.00  0.00            
ATOM   3165  R1  CHO   456     158.925   3.507  48.049  1.00  0.00            
ATOM   3166  R2  CHO   456     161.425   4.157  46.999  1.00  0.00            
ATOM   3167  R3  CHO   456     161.325   6.057  48.949  1.00  0.00            
ATOM   3168  R4  CHO   456     164.175   5.407  48.699  1.00  0.00            
ATOM   3169  R5  CHO   456     162.975   5.407  50.499  1.00  0.00            
ATOM   3170  C1  CHO   456     165.725   7.907  51.449  1.00  0.00           C
ATOM   3171  C2  CHO   456     167.825   7.057  54.499  1.00  0.00           C
ATOM   3172  ROH CHO   457     191.125 157.107  44.999  1.00  0.00            
ATOM   3173  R1  CHO   457     189.525 154.857  44.299  1.00  0.00            
ATOM   3174  R2  CHO   457     189.425 152.557  45.799  1.00  0.00            
ATOM   3175  R3  CHO   457     186.725 153.057  45.749  1.00  0.00            
ATOM   3176  R4  CHO   457     186.975 150.207  46.349  1.00  0.00            
ATOM   3177  R5  CHO   457     185.775 151.107  44.749  1.00  0.00            
ATOM   3178  C1  CHO   457     183.025 149.257  46.649  1.00  0.00           C
ATOM   3179  C2  CHO   457     180.775 148.307  49.199  1.00  0.00           C
ATOM   3180  ROH CHO   458     118.725 165.407  32.099  1.00  0.00            
ATOM   3181  R1  CHO   458     117.225 166.157  34.399  1.00  0.00            
ATOM   3182  R2  CHO   458     116.775 168.807  35.049  1.00  0.00            
ATOM   3183  R3  CHO   458     114.175 168.007  35.049  1.00  0.00            
ATOM   3184  R4  CHO   458     114.525 169.407  37.649  1.00  0.00            
ATOM   3185  R5  CHO   458     113.725 167.357  37.349  1.00  0.00            
ATOM   3186  C1  CHO   458     110.775 168.957  39.149  1.00  0.00           C
ATOM   3187  C2  CHO   458     111.275 170.007  41.649  1.00  0.00           C
ATOM   3188  ROH CHO   459     166.325  31.907  45.599  1.00  0.00            
ATOM   3189  R1  CHO   459     167.725  32.607  43.249  1.00  0.00            
ATOM   3190  R2  CHO   459     170.475  32.157  42.949  1.00  0.00            
ATOM   3191  R3  CHO   459     169.625  30.857  40.649  1.00  0.00            
ATOM   3192  R4  CHO   459     172.325  31.857  40.049  1.00  0.00            
ATOM   3193  R5  CHO   459     170.525  32.207  38.899  1.00  0.00            
ATOM   3194  C1  CHO   459     172.625  30.507  36.199  1.00  0.00           C
ATOM   3195  C2  CHO   459     173.675  32.407  33.449  1.00  0.00           C
ATOM   3196  ROH CHO   460      21.875  53.907  36.149  1.00  0.00            
ATOM   3197  R1  CHO   460      24.125  52.707  34.899  1.00  0.00            
ATOM   3198  R2  CHO   460      26.575  52.507  36.099  1.00  0.00            
ATOM   3199  R3  CHO   460      26.275  49.857  35.499  1.00  0.00            
ATOM   3200  R4  CHO   460      29.175  50.357  35.249  1.00  0.00            
ATOM   3201  R5  CHO   460      27.875  49.507  33.749  1.00  0.00            
ATOM   3202  C1  CHO   460      30.375  46.657  34.199  1.00  0.00           C
ATOM   3203  C2  CHO   460      32.775  44.157  34.099  1.00  0.00           C
ATOM   3204  ROH CHO   461     207.225 139.457  44.049  1.00  0.00            
ATOM   3205  R1  CHO   461     207.275 136.607  44.399  1.00  0.00            
ATOM   3206  R2  CHO   461     208.125 134.907  42.399  1.00  0.00            
ATOM   3207  R3  CHO   461     209.825 134.007  44.399  1.00  0.00            
ATOM   3208  R4  CHO   461     209.575 131.757  42.549  1.00  0.00            
ATOM   3209  R5  CHO   461     209.225 131.707  44.699  1.00  0.00            
ATOM   3210  C1  CHO   461     211.975 129.107  44.499  1.00  0.00           C
ATOM   3211  C2  CHO   461     212.925 126.257  43.799  1.00  0.00           C
ATOM   3212  ROH CHO   462     152.225 119.607  36.399  1.00  0.00            
ATOM   3213  R1  CHO   462     153.425 117.757  38.149  1.00  0.00            
ATOM   3214  R2  CHO   462     153.075 115.007  37.849  1.00  0.00            
ATOM   3215  R3  CHO   462     155.775 115.007  37.849  1.00  0.00            
ATOM   3216  R4  CHO   462     155.025 112.207  37.999  1.00  0.00            
ATOM   3217  R5  CHO   462     156.375 113.207  39.349  1.00  0.00            
ATOM   3218  C1  CHO   462     158.725 110.507  38.049  1.00  0.00           C
ATOM   3219  C2  CHO   462     162.975 110.557  37.899  1.00  0.00           C
ATOM   3220  ROH CHO   463     108.325 221.457  37.299  1.00  0.00            
ATOM   3221  R1  CHO   463     109.525 221.607  39.899  1.00  0.00            
ATOM   3222  R2  CHO   463     110.375 219.357  41.249  1.00  0.00            
ATOM   3223  R3  CHO   463     112.725 220.707  41.349  1.00  0.00            
ATOM   3224  R4  CHO   463     112.675 219.107  43.799  1.00  0.00            
ATOM   3225  R5  CHO   463     113.025 221.257  43.649  1.00  0.00            
ATOM   3226  C1  CHO   463     116.275 220.207  45.349  1.00  0.00           C
ATOM   3227  C2  CHO   463     118.725 218.657  46.399  1.00  0.00           C
ATOM   3228  ROH CHO   464      18.575  13.007  50.899  1.00  0.00            
ATOM   3229  R1  CHO   464      18.425  11.407  48.599  1.00  0.00            
ATOM   3230  R2  CHO   464      16.325  11.557  46.849  1.00  0.00            
ATOM   3231  R3  CHO   464      18.275  11.957  44.999  1.00  0.00            
ATOM   3232  R4  CHO   464      16.125  10.657  43.499  1.00  0.00            
ATOM   3233  R5  CHO   464      18.225  10.007  43.599  1.00  0.00            
ATOM   3234  C1  CHO   464      17.875  10.557  39.849  1.00  0.00           C
ATOM   3235  C2  CHO   464      17.025   8.157  36.749  1.00  0.00           C
ATOM   3236  ROH CHO   465     109.375  71.857  47.949  1.00  0.00            
ATOM   3237  R1  CHO   465     110.025  74.157  46.349  1.00  0.00            
ATOM   3238  R2  CHO   465     108.825  74.607  43.899  1.00  0.00            
ATOM   3239  R3  CHO   465     108.225  77.057  45.049  1.00  0.00            
ATOM   3240  R4  CHO   465     108.475  77.607  42.149  1.00  0.00            
ATOM   3241  R5  CHO   465     109.525  78.657  43.799  1.00  0.00            
ATOM   3242  C1  CHO   465     107.725  81.607  42.199  1.00  0.00           C
ATOM   3243  C2  CHO   465     105.825  84.557  42.949  1.00  0.00           C
ATOM   3244  ROH CHO   466      70.025 179.657  24.749  1.00  0.00            
ATOM   3245  R1  CHO   466      71.375 177.257  25.349  1.00  0.00            
ATOM   3246  R2  CHO   466      73.525 176.357  23.899  1.00  0.00            
ATOM   3247  R3  CHO   466      74.775 176.257  26.299  1.00  0.00            
ATOM   3248  R4  CHO   466      76.575 174.857  24.499  1.00  0.00            
ATOM   3249  R5  CHO   466      75.775 174.107  26.399  1.00  0.00            
ATOM   3250  C1  CHO   466      79.525 173.907  27.149  1.00  0.00           C
ATOM   3251  C2  CHO   466      82.975 172.407  24.949  1.00  0.00           C
ATOM   3252  ROH CHO   467     170.075  67.657  44.999  1.00  0.00            
ATOM   3253  R1  CHO   467     172.775  68.457  44.849  1.00  0.00            
ATOM   3254  R2  CHO   467     174.875  66.807  45.599  1.00  0.00            
ATOM   3255  R3  CHO   467     175.775  67.357  43.099  1.00  0.00            
ATOM   3256  R4  CHO   467     178.075  66.107  44.499  1.00  0.00            
ATOM   3257  R5  CHO   467     178.075  68.007  43.449  1.00  0.00            
ATOM   3258  C1  CHO   467     180.775  66.207  41.449  1.00  0.00           C
ATOM   3259  C2  CHO   467     182.625  63.857  39.499  1.00  0.00           C
ATOM   3260  ROH CHO   468      63.775 224.757  36.599  1.00  0.00            
ATOM   3261  R1  CHO   468      63.425 222.357  38.099  1.00  0.00            
ATOM   3262  R2  CHO   468      62.425 220.057  36.949  1.00  0.00            
ATOM   3263  R3  CHO   468      64.675 218.957  37.999  1.00  0.00            
ATOM   3264  R4  CHO   468      62.775 216.707  37.749  1.00  0.00            
ATOM   3265  R5  CHO   468      63.875 217.307  39.549  1.00  0.00            
ATOM   3266  C1  CHO   468      65.125 213.707  39.199  1.00  0.00           C
ATOM   3267  C2  CHO   468      63.875 209.607  39.349  1.00  0.00           C
ATOM   3268  ROH CHO   469     101.175  15.207  44.399  1.00  0.00            
ATOM   3269  R1  CHO   469     102.375  17.407  43.099  1.00  0.00            
ATOM   3270  R2  CHO   469     101.375  18.507  40.799  1.00  0.00            
ATOM   3271  R3  CHO   469     101.425  20.807  42.249  1.00  0.00            
ATOM   3272  R4  CHO   469     101.575  21.707  39.499  1.00  0.00            
ATOM   3273  R5  CHO   469     102.925  22.207  41.099  1.00  0.00            
ATOM   3274  C1  CHO   469     101.725  25.707  40.099  1.00  0.00           C
ATOM   3275  C2  CHO   469     100.575  27.707  37.499  1.00  0.00           C
ATOM   3276  ROH CHO   470     100.225 141.107  55.849  1.00  0.00            
ATOM   3277  R1  CHO   470     101.125 139.957  53.399  1.00  0.00            
ATOM   3278  R2  CHO   470     101.475 141.407  51.099  1.00  0.00            
ATOM   3279  R3  CHO   470     103.975 140.357  51.199  1.00  0.00            
ATOM   3280  R4  CHO   470     103.575 141.157  48.399  1.00  0.00            
ATOM   3281  R5  CHO   470     104.175 139.157  49.099  1.00  0.00            
ATOM   3282  C1  CHO   470     107.175 139.957  46.899  1.00  0.00           C
ATOM   3283  C2  CHO   470     106.075 137.807  43.799  1.00  0.00           C
ATOM   3284  ROH CHO   471      90.575 110.057  43.949  1.00  0.00            
ATOM   3285  R1  CHO   471      90.375 107.357  43.149  1.00  0.00            
ATOM   3286  R2  CHO   471      91.675 105.307  44.449  1.00  0.00            
ATOM   3287  R3  CHO   471      89.175 104.207  44.549  1.00  0.00            
ATOM   3288  R4  CHO   471      90.925 102.057  45.499  1.00  0.00            
ATOM   3289  R5  CHO   471      89.475 101.957  43.899  1.00  0.00            
ATOM   3290  C1  CHO   471      88.125  99.207  46.199  1.00  0.00           C
ATOM   3291  C2  CHO   471      87.675  95.757  44.399  1.00  0.00           C
ATOM   3292  ROH CHO   472      53.625  19.207  28.399  1.00  0.00            
ATOM   3293  R1  CHO   472      55.225  19.257  30.749  1.00  0.00            
ATOM   3294  R2  CHO   472      57.875  19.857  30.699  1.00  0.00            
ATOM   3295  R3  CHO   472      57.175  21.707  32.549  1.00  0.00            
ATOM   3296  R4  CHO   472      60.125  21.907  32.399  1.00  0.00            
ATOM   3297  R5  CHO   472      58.925  21.557  34.199  1.00  0.00            
ATOM   3298  C1  CHO   472      60.725  24.807  35.199  1.00  0.00           C
ATOM   3299  C2  CHO   472      63.525  25.757  37.849  1.00  0.00           C
ATOM   3300  ROH CHO   473     214.225 121.957  40.649  1.00  0.00            
ATOM   3301  R1  CHO   473     214.475 119.557  42.099  1.00  0.00            
ATOM   3302  R2  CHO   473     216.925 118.657  43.099  1.00  0.00            
ATOM   3303  R3  CHO   473     215.575 118.607  45.449  1.00  0.00            
ATOM   3304  R4  CHO   473     218.075 117.157  45.999  1.00  0.00            
ATOM   3305  R5  CHO   473     216.075 116.457  46.349  1.00  0.00            
ATOM   3306  C1  CHO   473     217.475 116.257  49.899  1.00  0.00           C
ATOM   3307  C2  CHO   473     220.175 113.657  51.099  1.00  0.00           C
ATOM   3308  ROH CHO   474      52.375 190.307  43.049  1.00  0.00            
ATOM   3309  R1  CHO   474      51.625 187.807  41.999  1.00  0.00            
ATOM   3310  R2  CHO   474      51.775 187.207  39.299  1.00  0.00            
ATOM   3311  R3  CHO   474      53.225 185.107  40.149  1.00  0.00            
ATOM   3312  R4  CHO   474      52.025 184.207  37.649  1.00  0.00            
ATOM   3313  R5  CHO   474      51.925 183.207  39.599  1.00  0.00            
ATOM   3314  C1  CHO   474      53.575 180.457  37.499  1.00  0.00           C
ATOM   3315  C2  CHO   474      54.275 178.407  35.499  1.00  0.00           C
ATOM   3316  ROH CHO   475      39.425 138.307  30.249  1.00  0.00            
ATOM   3317  R1  CHO   475      39.175 136.407  32.349  1.00  0.00            
ATOM   3318  R2  CHO   475      39.925 136.957  34.949  1.00  0.00            
ATOM   3319  R3  CHO   475      37.375 136.157  35.499  1.00  0.00            
ATOM   3320  R4  CHO   475      39.025 135.007  37.699  1.00  0.00            
ATOM   3321  R5  CHO   475      37.625 133.957  36.399  1.00  0.00            
ATOM   3322  C1  CHO   475      36.075 133.157  39.799  1.00  0.00           C
ATOM   3323  C2  CHO   475      34.725 134.307  42.449  1.00  0.00           C
ATOM   3324  ROH CHO   476     160.375 114.257  41.649  1.00  0.00            
ATOM   3325  R1  CHO   476     158.875 116.607  40.999  1.00  0.00            
ATOM   3326  R2  CHO   476     156.575 117.307  42.399  1.00  0.00            
ATOM   3327  R3  CHO   476     157.925 119.657  42.699  1.00  0.00            
ATOM   3328  R4  CHO   476     155.075 120.407  42.649  1.00  0.00            
ATOM   3329  R5  CHO   476     156.675 121.257  41.349  1.00  0.00            
ATOM   3330  C1  CHO   476     155.475 124.457  43.049  1.00  0.00           C
ATOM   3331  C2  CHO   476     153.325 128.507  43.099  1.00  0.00           C
ATOM   3332  ROH CHO   477     188.075 169.507  31.599  1.00  0.00            
ATOM   3333  R1  CHO   477     189.375 169.507  34.099  1.00  0.00            
ATOM   3334  R2  CHO   477     190.675 171.757  35.099  1.00  0.00            
ATOM   3335  R3  CHO   477     189.075 171.307  37.249  1.00  0.00            
ATOM   3336  R4  CHO   477     191.025 173.307  38.149  1.00  0.00            
ATOM   3337  R5  CHO   477     190.525 171.407  39.149  1.00  0.00            
ATOM   3338  C1  CHO   477     189.675 173.807  41.949  1.00  0.00           C
ATOM   3339  C2  CHO   477     188.675 173.107  45.999  1.00  0.00           C
ATOM   3340  ROH CHO   478      40.825  49.507  39.949  1.00  0.00            
ATOM   3341  R1  CHO   478      40.625  46.907  38.899  1.00  0.00            
ATOM   3342  R2  CHO   478      38.725  45.107  39.749  1.00  0.00            
ATOM   3343  R3  CHO   478      38.125  45.007  37.099  1.00  0.00            
ATOM   3344  R4  CHO   478      37.575  42.307  38.099  1.00  0.00            
ATOM   3345  R5  CHO   478      38.825  42.807  36.399  1.00  0.00            
ATOM   3346  C1  CHO   478      36.325  40.557  34.649  1.00  0.00           C
ATOM   3347  C2  CHO   478      36.525  37.257  35.849  1.00  0.00           C
ATOM   3348  ROH CHO   479      25.875 135.557  37.499  1.00  0.00            
ATOM   3349  R1  CHO   479      23.675 137.357  37.649  1.00  0.00            
ATOM   3350  R2  CHO   479      23.375 139.157  39.749  1.00  0.00            
ATOM   3351  R3  CHO   479      23.275 141.007  37.749  1.00  0.00            
ATOM   3352  R4  CHO   479      21.525 142.057  39.799  1.00  0.00            
ATOM   3353  R5  CHO   479      20.975 141.757  37.699  1.00  0.00            
ATOM   3354  C1  CHO   479      20.325 145.507  37.949  1.00  0.00           C
ATOM   3355  C2  CHO   479      17.625 148.607  38.449  1.00  0.00           C
ATOM   3356  ROH CHO   480     196.275  37.657  40.199  1.00  0.00            
ATOM   3357  R1  CHO   480     199.025  38.107  39.549  1.00  0.00            
ATOM   3358  R2  CHO   480     199.925  40.507  38.649  1.00  0.00            
ATOM   3359  R3  CHO   480     201.675  40.257  40.699  1.00  0.00            
ATOM   3360  R4  CHO   480     202.875  42.357  38.999  1.00  0.00            
ATOM   3361  R5  CHO   480     203.825  40.507  39.649  1.00  0.00            
ATOM   3362  C1  CHO   480     206.225  43.107  41.149  1.00  0.00           C
ATOM   3363  C2  CHO   480     210.175  44.757  41.049  1.00  0.00           C
ATOM   3364  ROH CHO   481     182.375  49.007  43.699  1.00  0.00            
ATOM   3365  R1  CHO   481     181.675  51.657  44.449  1.00  0.00            
ATOM   3366  R2  CHO   481     183.575  53.607  44.949  1.00  0.00            
ATOM   3367  R3  CHO   481     182.125  55.007  43.099  1.00  0.00            
ATOM   3368  R4  CHO   481     183.175  57.007  44.899  1.00  0.00            
ATOM   3369  R5  CHO   481     181.125  56.757  44.399  1.00  0.00            
ATOM   3370  C1  CHO   481     181.575  60.307  43.199  1.00  0.00           C
ATOM   3371  C2  CHO   481     182.825  63.457  44.899  1.00  0.00           C
ATOM   3372  ROH CHO   482     172.275  23.807  50.449  1.00  0.00            
ATOM   3373  R1  CHO   482     174.075  21.957  51.599  1.00  0.00            
ATOM   3374  R2  CHO   482     176.725  21.807  50.849  1.00  0.00            
ATOM   3375  R3  CHO   482     177.175  22.107  53.499  1.00  0.00            
ATOM   3376  R4  CHO   482     179.625  20.857  52.449  1.00  0.00            
ATOM   3377  R5  CHO   482     178.375  20.107  54.099  1.00  0.00            
ATOM   3378  C1  CHO   482     181.725  20.557  55.899  1.00  0.00           C
ATOM   3379  C2  CHO   482     184.725  19.057  57.449  1.00  0.00           C
ATOM   3380  ROH CHO   483     100.075 165.357  34.899  1.00  0.00            
ATOM   3381  R1  CHO   483     101.625 167.557  33.949  1.00  0.00            
ATOM   3382  R2  CHO   483     100.775 169.107  31.849  1.00  0.00            
ATOM   3383  R3  CHO   483     101.125 171.157  33.649  1.00  0.00            
ATOM   3384  R4  CHO   483     101.475 172.407  30.999  1.00  0.00            
ATOM   3385  R5  CHO   483     102.875 172.457  32.649  1.00  0.00            
ATOM   3386  C1  CHO   483     102.225 176.207  32.199  1.00  0.00           C
ATOM   3387  C2  CHO   483     105.325 178.657  32.199  1.00  0.00           C
ATOM   3388  ROH CHO   484      89.325  49.057  53.299  1.00  0.00            
ATOM   3389  R1  CHO   484      91.625  48.207  51.849  1.00  0.00            
ATOM   3390  R2  CHO   484      91.775  45.707  50.649  1.00  0.00            
ATOM   3391  R3  CHO   484      92.375  47.157  48.399  1.00  0.00            
ATOM   3392  R4  CHO   484      92.675  44.407  47.599  1.00  0.00            
ATOM   3393  R5  CHO   484      94.125  46.007  47.349  1.00  0.00            
ATOM   3394  C1  CHO   484      93.725  44.957  43.699  1.00  0.00           C
ATOM   3395  C2  CHO   484      94.275  44.107  40.899  1.00  0.00           C
ATOM   3396  ROH CHO   485      89.975 156.357  42.899  1.00  0.00            
ATOM   3397  R1  CHO   485      88.325 155.057  40.999  1.00  0.00            
ATOM   3398  R2  CHO   485      89.075 154.707  38.399  1.00  0.00            
ATOM   3399  R3  CHO   485      88.575 152.107  38.899  1.00  0.00            
ATOM   3400  R4  CHO   485      88.075 152.357  36.049  1.00  0.00            
ATOM   3401  R5  CHO   485      86.725 151.557  37.499  1.00  0.00            
ATOM   3402  C1  CHO   485      87.025 148.557  35.199  1.00  0.00           C
ATOM   3403  C2  CHO   485      83.175 146.607  34.999  1.00  0.00           C
ATOM   3404  ROH CHO   486     180.675 187.507  40.999  1.00  0.00            
ATOM   3405  R1  CHO   486     183.525 187.407  41.099  1.00  0.00            
ATOM   3406  R2  CHO   486     185.075 189.607  40.549  1.00  0.00            
ATOM   3407  R3  CHO   486     186.125 189.057  42.999  1.00  0.00            
ATOM   3408  R4  CHO   486     188.375 190.207  41.449  1.00  0.00            
ATOM   3409  R5  CHO   486     188.375 188.307  42.549  1.00  0.00            
ATOM   3410  C1  CHO   486     191.275 190.057  44.299  1.00  0.00           C
ATOM   3411  C2  CHO   486     194.925 188.357  45.149  1.00  0.00           C
ATOM   3412  ROH CHO   487     111.875 141.057  38.449  1.00  0.00            
ATOM   3413  R1  CHO   487     109.275 140.857  39.599  1.00  0.00            
ATOM   3414  R2  CHO   487     106.975 141.307  38.149  1.00  0.00            
ATOM   3415  R3  CHO   487     106.275 138.857  39.149  1.00  0.00            
ATOM   3416  R4  CHO   487     104.425 139.307  36.949  1.00  0.00            
ATOM   3417  R5  CHO   487     103.875 138.807  38.999  1.00  0.00            
ATOM   3418  C1  CHO   487     102.275 135.857  37.149  1.00  0.00           C
ATOM   3419  C2  CHO   487      99.275 136.007  38.249  1.00  0.00           C
ATOM   3420  ROH CHO   488     129.325  -0.743  46.549  1.00  0.00            
ATOM   3421  R1  CHO   488     130.225   1.957  46.349  1.00  0.00            
ATOM   3422  R2  CHO   488     129.875   3.807  48.399  1.00  0.00            
ATOM   3423  R3  CHO   488     132.575   4.107  48.149  1.00  0.00            
ATOM   3424  R4  CHO   488     131.625   6.657  49.199  1.00  0.00            
ATOM   3425  R5  CHO   488     132.825   6.357  47.399  1.00  0.00            
ATOM   3426  C1  CHO   488     135.175   8.607  49.399  1.00  0.00           C
ATOM   3427  C2  CHO   488     135.475  11.757  49.849  1.00  0.00           C
ATOM   3428  ROH CHO   489     215.175 209.907  46.649  1.00  0.00            
ATOM   3429  R1  CHO   489     214.775 211.507  44.349  1.00  0.00            
ATOM   3430  R2  CHO   489     212.525 213.057  43.999  1.00  0.00            
ATOM   3431  R3  CHO   489     214.375 215.007  43.599  1.00  0.00            
ATOM   3432  R4  CHO   489     211.925 216.057  42.399  1.00  0.00            
ATOM   3433  R5  CHO   489     213.875 215.907  41.449  1.00  0.00            
ATOM   3434  C1  CHO   489     213.275 219.657  41.099  1.00  0.00           C
ATOM   3435  C2  CHO   489     216.125 221.157  39.749  1.00  0.00           C
ATOM   3436  ROH CHO   490     170.375  44.807  56.099  1.00  0.00            
ATOM   3437  R1  CHO   490     167.875  44.107  54.999  1.00  0.00            
ATOM   3438  R2  CHO   490     167.175  44.657  52.349  1.00  0.00            
ATOM   3439  R3  CHO   490     166.675  41.957  52.249  1.00  0.00            
ATOM   3440  R4  CHO   490     166.225  42.907  49.549  1.00  0.00            
ATOM   3441  R5  CHO   490     164.825  41.757  50.749  1.00  0.00            
ATOM   3442  C1  CHO   490     165.225  39.407  47.799  1.00  0.00           C
ATOM   3443  C2  CHO   490     162.025  39.307  46.199  1.00  0.00           C
ATOM   3444  ROH CHO   491      32.825 189.907  44.299  1.00  0.00            
ATOM   3445  R1  CHO   491      34.525 188.157  42.849  1.00  0.00            
ATOM   3446  R2  CHO   491      37.075 187.607  43.649  1.00  0.00            
ATOM   3447  R3  CHO   491      36.225 185.007  43.449  1.00  0.00            
ATOM   3448  R4  CHO   491      39.125 184.807  43.899  1.00  0.00            
ATOM   3449  R5  CHO   491      37.975 183.907  42.299  1.00  0.00            
ATOM   3450  C1  CHO   491      39.475 180.757  43.849  1.00  0.00           C
ATOM   3451  C2  CHO   491      39.975 179.857  39.999  1.00  0.00           C
ATOM   3452  ROH CHO   492      93.325  62.757  35.349  1.00  0.00            
ATOM   3453  R1  CHO   492      93.825  64.707  37.349  1.00  0.00            
ATOM   3454  R2  CHO   492      92.425  64.707  39.749  1.00  0.00            
ATOM   3455  R3  CHO   492      94.925  64.657  40.799  1.00  0.00            
ATOM   3456  R4  CHO   492      93.325  66.057  42.799  1.00  0.00            
ATOM   3457  R5  CHO   492      95.175  66.757  41.899  1.00  0.00            
ATOM   3458  C1  CHO   492      96.175  66.807  45.599  1.00  0.00           C
ATOM   3459  C2  CHO   492      95.025  65.557  48.749  1.00  0.00           C
ATOM   3460  ROH CHO   493     188.075   7.457  37.949  1.00  0.00            
ATOM   3461  R1  CHO   493     186.725   8.857  39.999  1.00  0.00            
ATOM   3462  R2  CHO   493     185.175   7.557  41.899  1.00  0.00            
ATOM   3463  R3  CHO   493     186.825   8.857  43.649  1.00  0.00            
ATOM   3464  R4  CHO   493     184.725   7.607  45.349  1.00  0.00            
ATOM   3465  R5  CHO   493     185.325   9.707  45.349  1.00  0.00            
ATOM   3466  C1  CHO   493     185.975   8.807  48.999  1.00  0.00           C
ATOM   3467  C2  CHO   493     185.275   7.157  51.649  1.00  0.00           C
ATOM   3468  ROH CHO   494       5.125   9.357  49.249  1.00  0.00            
ATOM   3469  R1  CHO   494       2.725   9.107  47.749  1.00  0.00            
ATOM   3470  R2  CHO   494       2.675   8.607  45.049  1.00  0.00            
ATOM   3471  R3  CHO   494       1.125   6.507  45.749  1.00  0.00            
ATOM   3472  R4  CHO   494       0.175   7.257  43.099  1.00  0.00            
ATOM   3473  R5  CHO   494      -1.025   7.057  44.849  1.00  0.00            
ATOM   3474  C1  CHO   494      -2.725   4.457  42.599  1.00  0.00           C
ATOM   3475  C2  CHO   494      -5.275   3.907  43.399  1.00  0.00           C
ATOM   3476  ROH CHO   495     123.025 179.957  31.299  1.00  0.00            
ATOM   3477  R1  CHO   495     121.125 179.157  33.299  1.00  0.00            
ATOM   3478  R2  CHO   495     121.875 177.907  35.649  1.00  0.00            
ATOM   3479  R3  CHO   495     120.475 179.957  36.749  1.00  0.00            
ATOM   3480  R4  CHO   495     120.175 177.707  38.649  1.00  0.00            
ATOM   3481  R5  CHO   495     118.575 178.907  37.749  1.00  0.00            
ATOM   3482  C1  CHO   495     117.875 179.507  41.449  1.00  0.00           C
ATOM   3483  C2  CHO   495     118.875 180.857  45.299  1.00  0.00           C
ATOM   3484  ROH CHO   496     139.275  42.657  54.649  1.00  0.00            
ATOM   3485  R1  CHO   496     140.375  40.857  52.799  1.00  0.00            
ATOM   3486  R2  CHO   496     138.925  39.957  50.599  1.00  0.00            
ATOM   3487  R3  CHO   496     141.075  40.907  49.199  1.00  0.00            
ATOM   3488  R4  CHO   496     139.825  39.007  47.349  1.00  0.00            
ATOM   3489  R5  CHO   496     141.875  39.007  47.999  1.00  0.00            
ATOM   3490  C1  CHO   496     142.325  39.407  44.199  1.00  0.00           C
ATOM   3491  C2  CHO   496     140.425  36.307  43.249  1.00  0.00           C
ATOM   3492  ROH CHO   497     136.125  61.207  44.149  1.00  0.00            
ATOM   3493  R1  CHO   497     138.425  62.757  44.849  1.00  0.00            
ATOM   3494  R2  CHO   497     140.525  61.757  46.349  1.00  0.00            
ATOM   3495  R3  CHO   497     141.975  62.607  44.199  1.00  0.00            
ATOM   3496  R4  CHO   497     143.975  61.607  46.149  1.00  0.00            
ATOM   3497  R5  CHO   497     143.925  63.607  45.249  1.00  0.00            
ATOM   3498  C1  CHO   497     147.375  62.357  44.049  1.00  0.00           C
ATOM   3499  C2  CHO   497     150.375  61.007  42.499  1.00  0.00           C
ATOM   3500  ROH CHO   498      37.175  73.957  32.949  1.00  0.00            
ATOM   3501  R1  CHO   498      36.725  71.407  34.149  1.00  0.00            
ATOM   3502  R2  CHO   498      37.575  69.057  32.949  1.00  0.00            
ATOM   3503  R3  CHO   498      38.775  68.657  35.399  1.00  0.00            
ATOM   3504  R4  CHO   498      38.975  66.057  34.049  1.00  0.00            
ATOM   3505  R5  CHO   498      38.075  66.457  35.999  1.00  0.00            
ATOM   3506  C1  CHO   498      40.825  63.957  36.949  1.00  0.00           C
ATOM   3507  C2  CHO   498      38.375  62.257  39.849  1.00  0.00           C
ATOM   3508  ROH CHO   499      16.575  57.357  37.349  1.00  0.00            
ATOM   3509  R1  CHO   499      15.875  54.707  36.549  1.00  0.00            
ATOM   3510  R2  CHO   499      14.575  52.957  38.299  1.00  0.00            
ATOM   3511  R3  CHO   499      12.775  52.807  36.249  1.00  0.00            
ATOM   3512  R4  CHO   499      12.425  50.307  37.749  1.00  0.00            
ATOM   3513  R5  CHO   499      12.825  50.507  35.599  1.00  0.00            
ATOM   3514  C1  CHO   499       9.525  48.607  35.499  1.00  0.00           C
ATOM   3515  C2  CHO   499       8.875  45.457  35.349  1.00  0.00           C
ATOM   3516  ROH CHO   500     162.075 195.357  45.999  1.00  0.00            
ATOM   3517  R1  CHO   500     164.775 196.257  45.999  1.00  0.00            
ATOM   3518  R2  CHO   500     166.025 197.107  43.699  1.00  0.00            
ATOM   3519  R3  CHO   500     166.525 199.307  45.199  1.00  0.00            
ATOM   3520  R4  CHO   500     169.175 198.507  44.199  1.00  0.00            
ATOM   3521  R5  CHO   500     168.625 198.857  46.299  1.00  0.00            
ATOM   3522  C1  CHO   500     171.475 201.357  45.899  1.00  0.00           C
ATOM   3523  C2  CHO   500     174.825 202.757  46.949  1.00  0.00           C
ATOM   3524  ROH CHO   501     168.425 112.157  39.149  1.00  0.00            
ATOM   3525  R1  CHO   501     168.225 113.407  41.699  1.00  0.00            
ATOM   3526  R2  CHO   501     165.975 113.207  43.299  1.00  0.00            
ATOM   3527  R3  CHO   501     167.775 112.257  45.149  1.00  0.00            
ATOM   3528  R4  CHO   501     165.325 112.957  46.699  1.00  0.00            
ATOM   3529  R5  CHO   501     167.375 113.657  47.049  1.00  0.00            
ATOM   3530  C1  CHO   501     166.625 111.907  50.399  1.00  0.00           C
ATOM   3531  C2  CHO   501     164.125 111.907  53.549  1.00  0.00           C
ATOM   3532  ROH CHO   502      73.725  93.957  32.749  1.00  0.00            
ATOM   3533  R1  CHO   502      71.225  93.507  34.099  1.00  0.00            
ATOM   3534  R2  CHO   502      68.825  94.457  33.049  1.00  0.00            
ATOM   3535  R3  CHO   502      68.075  91.857  33.349  1.00  0.00            
ATOM   3536  R4  CHO   502      65.775  93.157  32.099  1.00  0.00            
ATOM   3537  R5  CHO   502      65.775  91.957  33.899  1.00  0.00            
ATOM   3538  C1  CHO   502      63.325  90.007  31.749  1.00  0.00           C
ATOM   3539  C2  CHO   502      59.925  87.457  33.199  1.00  0.00           C
ATOM   3540  ROH CHO   503     180.575 141.357  43.549  1.00  0.00            
ATOM   3541  R1  CHO   503     183.025 140.207  42.649  1.00  0.00            
ATOM   3542  R2  CHO   503     183.575 139.707  39.999  1.00  0.00            
ATOM   3543  R3  CHO   503     185.775 141.207  40.499  1.00  0.00            
ATOM   3544  R4  CHO   503     186.625 139.207  38.549  1.00  0.00            
ATOM   3545  R5  CHO   503     187.575 139.607  40.449  1.00  0.00            
ATOM   3546  C1  CHO   503     190.525 140.307  38.149  1.00  0.00           C
ATOM   3547  C2  CHO   503     192.975 139.407  36.099  1.00  0.00           C
ATOM   3548  ROH CHO   504     152.675  44.257  44.099  1.00  0.00            
ATOM   3549  R1  CHO   504     152.625  46.957  44.999  1.00  0.00            
ATOM   3550  R2  CHO   504     151.825  47.657  47.549  1.00  0.00            
ATOM   3551  R3  CHO   504     154.225  48.907  47.599  1.00  0.00            
ATOM   3552  R4  CHO   504     152.875  49.757  50.049  1.00  0.00            
ATOM   3553  R5  CHO   504     153.775  51.057  48.549  1.00  0.00            
ATOM   3554  C1  CHO   504     155.775  52.107  51.649  1.00  0.00           C
ATOM   3555  C2  CHO   504     154.875  53.657  54.499  1.00  0.00           C
ATOM   3556  ROH CHO   505      15.675 101.057  26.449  1.00  0.00            
ATOM   3557  R1  CHO   505      17.525 101.157  28.599  1.00  0.00            
ATOM   3558  R2  CHO   505      16.675 101.357  31.199  1.00  0.00            
ATOM   3559  R3  CHO   505      18.275  99.157  31.549  1.00  0.00            
ATOM   3560  R4  CHO   505      18.025 100.257  34.249  1.00  0.00            
ATOM   3561  R5  CHO   505      19.875  99.807  33.199  1.00  0.00            
ATOM   3562  C1  CHO   505      20.275  97.607  36.249  1.00  0.00           C
ATOM   3563  C2  CHO   505      21.975  95.957  38.749  1.00  0.00           C
ATOM   3564  ROH CHO   506      46.525 157.457  27.549  1.00  0.00            
ATOM   3565  R1  CHO   506      48.175 157.357  29.849  1.00  0.00            
ATOM   3566  R2  CHO   506      47.225 156.507  32.299  1.00  0.00            
ATOM   3567  R3  CHO   506      49.325 154.757  32.149  1.00  0.00            
ATOM   3568  R4  CHO   506      48.325 154.507  34.899  1.00  0.00            
ATOM   3569  R5  CHO   506      50.375 154.907  34.299  1.00  0.00            
ATOM   3570  C1  CHO   506      50.925 151.707  36.249  1.00  0.00           C
ATOM   3571  C2  CHO   506      50.725 152.057  39.099  1.00  0.00           C
ATOM   3572  ROH CHO   507      77.075  84.457  41.299  1.00  0.00            
ATOM   3573  R1  CHO   507      78.725  86.607  42.049  1.00  0.00            
ATOM   3574  R2  CHO   507      79.975  88.257  40.199  1.00  0.00            
ATOM   3575  R3  CHO   507      78.775  90.257  41.599  1.00  0.00            
ATOM   3576  R4  CHO   507      81.225  91.457  40.599  1.00  0.00            
ATOM   3577  R5  CHO   507      80.525  91.407  42.699  1.00  0.00            
ATOM   3578  C1  CHO   507      80.825  95.157  42.199  1.00  0.00           C
ATOM   3579  C2  CHO   507      78.625  97.507  43.499  1.00  0.00           C
ATOM   3580  ROH CHO   508     146.575 165.807  46.849  1.00  0.00            
ATOM   3581  R1  CHO   508     144.275 166.307  45.249  1.00  0.00            
ATOM   3582  R2  CHO   508     141.675 166.107  46.249  1.00  0.00            
ATOM   3583  R3  CHO   508     141.475 168.657  45.299  1.00  0.00            
ATOM   3584  R4  CHO   508     138.725 167.707  45.549  1.00  0.00            
ATOM   3585  R5  CHO   508     139.625 168.557  43.799  1.00  0.00            
ATOM   3586  C1  CHO   508     136.775 171.057  44.299  1.00  0.00           C
ATOM   3587  C2  CHO   508     133.625 171.207  41.849  1.00  0.00           C
ATOM   3588  ROH CHO   509     119.225 141.757  44.499  1.00  0.00            
ATOM   3589  R1  CHO   509     118.225 139.357  43.349  1.00  0.00            
ATOM   3590  R2  CHO   509     115.925 139.357  41.799  1.00  0.00            
ATOM   3591  R3  CHO   509     117.575 138.157  39.999  1.00  0.00            
ATOM   3592  R4  CHO   509     114.975 136.907  39.549  1.00  0.00            
ATOM   3593  R5  CHO   509     116.825 135.857  39.949  1.00  0.00            
ATOM   3594  C1  CHO   509     115.925 134.357  36.549  1.00  0.00           C
ATOM   3595  C2  CHO   509     118.875 134.557  33.599  1.00  0.00           C
ATOM   3596  ROH CHO   510     105.925  95.757  35.549  1.00  0.00            
ATOM   3597  R1  CHO   510     105.575  94.657  38.149  1.00  0.00            
ATOM   3598  R2  CHO   510     105.675  91.907  38.599  1.00  0.00            
ATOM   3599  R3  CHO   510     107.525  92.657  40.449  1.00  0.00            
ATOM   3600  R4  CHO   510     106.675  90.007  41.299  1.00  0.00            
ATOM   3601  R5  CHO   510     106.725  91.807  42.499  1.00  0.00            
ATOM   3602  C1  CHO   510     109.025  89.557  44.599  1.00  0.00           C
ATOM   3603  C2  CHO   510     107.825  87.507  47.099  1.00  0.00           C
ATOM   3604  ROH CHO   511     208.825 120.157  36.099  1.00  0.00            
ATOM   3605  R1  CHO   511     211.575 119.807  36.699  1.00  0.00            
ATOM   3606  R2  CHO   511     213.425 118.807  34.899  1.00  0.00            
ATOM   3607  R3  CHO   511     214.775 121.107  35.449  1.00  0.00            
ATOM   3608  R4  CHO   511     216.825 119.207  34.549  1.00  0.00            
ATOM   3609  R5  CHO   511     216.825 120.357  36.449  1.00  0.00            
ATOM   3610  C1  CHO   511     220.075 121.607  34.899  1.00  0.00           C
ATOM   3611  C2  CHO   511     223.325 120.857  37.199  1.00  0.00           C
ATOM   3612  ROH CHO   512      93.925 169.957  41.899  1.00  0.00            
ATOM   3613  R1  CHO   512      96.725 170.457  41.599  1.00  0.00            
ATOM   3614  R2  CHO   512      98.175 169.607  39.399  1.00  0.00            
ATOM   3615  R3  CHO   512      98.825 172.257  39.199  1.00  0.00            
ATOM   3616  R4  CHO   512     100.925 170.857  37.749  1.00  0.00            
ATOM   3617  R5  CHO   512     101.175 172.307  39.349  1.00  0.00            
ATOM   3618  C1  CHO   512     103.125 174.057  36.599  1.00  0.00           C
ATOM   3619  C2  CHO   512     107.525 175.007  34.849  1.00  0.00           C
ATOM   3620  ROH CHO   513     158.025 144.257  40.199  1.00  0.00            
ATOM   3621  R1  CHO   513     157.875 142.407  42.299  1.00  0.00            
ATOM   3622  R2  CHO   513     158.025 139.657  41.899  1.00  0.00            
ATOM   3623  R3  CHO   513     159.975 139.857  43.749  1.00  0.00            
ATOM   3624  R4  CHO   513     159.125 137.057  43.899  1.00  0.00            
ATOM   3625  R5  CHO   513     159.275 138.457  45.549  1.00  0.00            
ATOM   3626  C1  CHO   513     161.625 135.707  46.799  1.00  0.00           C
ATOM   3627  C2  CHO   513     159.975 133.757  48.199  1.00  0.00           C
ATOM   3628  ROH CHO   514      41.125   1.707  33.549  1.00  0.00            
ATOM   3629  R1  CHO   514      42.875   3.857  33.999  1.00  0.00            
ATOM   3630  R2  CHO   514      43.425   5.807  32.149  1.00  0.00            
ATOM   3631  R3  CHO   514      42.675   7.457  34.149  1.00  0.00            
ATOM   3632  R4  CHO   514      43.925   9.207  32.149  1.00  0.00            
ATOM   3633  R5  CHO   514      44.475   9.107  34.249  1.00  0.00            
ATOM   3634  C1  CHO   514      43.525  12.807  34.049  1.00  0.00           C
ATOM   3635  C2  CHO   514      46.275  15.257  32.699  1.00  0.00           C
ATOM   3636  ROH CHO   515      78.675  11.507  47.299  1.00  0.00            
ATOM   3637  R1  CHO   515      80.525  12.207  45.249  1.00  0.00            
ATOM   3638  R2  CHO   515      82.275  10.407  44.149  1.00  0.00            
ATOM   3639  R3  CHO   515      81.175  11.257  41.799  1.00  0.00            
ATOM   3640  R4  CHO   515      83.675  10.007  40.999  1.00  0.00            
ATOM   3641  R5  CHO   515      83.025  12.007  40.499  1.00  0.00            
ATOM   3642  C1  CHO   515      83.475  10.607  36.999  1.00  0.00           C
ATOM   3643  C2  CHO   515      85.875  11.007  34.299  1.00  0.00           C
ATOM   3644  ROH CHO   516     110.125 121.857  48.799  1.00  0.00            
ATOM   3645  R1  CHO   516     109.275 124.557  49.149  1.00  0.00            
ATOM   3646  R2  CHO   516     107.475 125.757  47.399  1.00  0.00            
ATOM   3647  R3  CHO   516     106.125 126.257  49.749  1.00  0.00            
ATOM   3648  R4  CHO   516     104.925 128.057  47.749  1.00  0.00            
ATOM   3649  R5  CHO   516     105.725 128.607  49.699  1.00  0.00            
ATOM   3650  C1  CHO   516     102.125 129.857  50.099  1.00  0.00           C
ATOM   3651  C2  CHO   516     101.125 132.407  48.699  1.00  0.00           C
ATOM   3652  ROH CHO   517     128.325 218.157  46.449  1.00  0.00            
ATOM   3653  R1  CHO   517     126.625 219.657  48.149  1.00  0.00            
ATOM   3654  R2  CHO   517     124.775 221.457  47.199  1.00  0.00            
ATOM   3655  R3  CHO   517     123.025 220.007  48.699  1.00  0.00            
ATOM   3656  R4  CHO   517     121.725 222.607  48.349  1.00  0.00            
ATOM   3657  R5  CHO   517     122.125 221.607  50.249  1.00  0.00            
ATOM   3658  C1  CHO   517     118.325 221.907  50.399  1.00  0.00           C
ATOM   3659  C2  CHO   517     116.225 222.057  53.399  1.00  0.00           C
ATOM   3660  ROH CHO   518     155.975 225.407  56.299  1.00  0.00            
ATOM   3661  R1  CHO   518     156.575 223.107  54.799  1.00  0.00            
ATOM   3662  R2  CHO   518     154.775 220.957  54.599  1.00  0.00            
ATOM   3663  R3  CHO   518     155.125 221.357  51.899  1.00  0.00            
ATOM   3664  R4  CHO   518     153.725 218.807  52.099  1.00  0.00            
ATOM   3665  R5  CHO   518     155.625 219.207  51.049  1.00  0.00            
ATOM   3666  C1  CHO   518     153.475 217.957  48.149  1.00  0.00           C
ATOM   3667  C2  CHO   518     151.475 217.007  45.599  1.00  0.00           C
ATOM   3668  ROH CHO   519     202.575 116.807  45.749  1.00  0.00            
ATOM   3669  R1  CHO   519     203.825 117.007  43.249  1.00  0.00            
ATOM   3670  R2  CHO   519     206.275 118.257  42.899  1.00  0.00            
ATOM   3671  R3  CHO   519     206.925 115.857  41.699  1.00  0.00            
ATOM   3672  R4  CHO   519     209.125 117.657  41.099  1.00  0.00            
ATOM   3673  R5  CHO   519     207.975 116.507  39.649  1.00  0.00            
ATOM   3674  C1  CHO   519     211.425 115.107  38.899  1.00  0.00           C
ATOM   3675  C2  CHO   519     214.775 116.007  38.849  1.00  0.00           C
ATOM   3676  ROH CHO   520       1.225 169.907  29.799  1.00  0.00            
ATOM   3677  R1  CHO   520       1.675 170.507  32.499  1.00  0.00            
ATOM   3678  R2  CHO   520       4.175 171.207  33.449  1.00  0.00            
ATOM   3679  R3  CHO   520       2.875 173.407  34.399  1.00  0.00            
ATOM   3680  R4  CHO   520       5.625 173.807  35.199  1.00  0.00            
ATOM   3681  R5  CHO   520       3.875 173.857  36.499  1.00  0.00            
ATOM   3682  C1  CHO   520       5.225 177.407  37.099  1.00  0.00           C
ATOM   3683  C2  CHO   520       7.625 178.957  39.549  1.00  0.00           C
ATOM   3684  ROH CHO   521     195.325  76.057  53.199  1.00  0.00            
ATOM   3685  R1  CHO   521     192.775  75.107  52.349  1.00  0.00            
ATOM   3686  R2  CHO   521     190.725  74.657  54.149  1.00  0.00            
ATOM   3687  R3  CHO   521     189.375  76.307  52.449  1.00  0.00            
ATOM   3688  R4  CHO   521     187.575  74.057  52.849  1.00  0.00            
ATOM   3689  R5  CHO   521     188.225  74.857  50.949  1.00  0.00            
ATOM   3690  C1  CHO   521     184.475  75.257  50.549  1.00  0.00           C
ATOM   3691  C2  CHO   521     181.025  73.907  48.449  1.00  0.00           C
ATOM   3692  ROH CHO   522      19.025 195.807  47.349  1.00  0.00            
ATOM   3693  R1  CHO   522      21.275 195.957  45.649  1.00  0.00            
ATOM   3694  R2  CHO   522      22.725 193.757  44.899  1.00  0.00            
ATOM   3695  R3  CHO   522      22.225 194.657  42.399  1.00  0.00            
ATOM   3696  R4  CHO   522      24.425 192.757  42.049  1.00  0.00            
ATOM   3697  R5  CHO   522      24.375 194.807  41.349  1.00  0.00            
ATOM   3698  C1  CHO   522      24.925 193.007  38.049  1.00  0.00           C
ATOM   3699  C2  CHO   522      27.275 189.757  37.099  1.00  0.00           C
ATOM   3700  ROH CHO   523     208.825  32.857  38.899  1.00  0.00            
ATOM   3701  R1  CHO   523     208.825  34.907  36.949  1.00  0.00            
ATOM   3702  R2  CHO   523     210.875  35.257  35.099  1.00  0.00            
ATOM   3703  R3  CHO   523     208.825  35.157  33.349  1.00  0.00            
ATOM   3704  R4  CHO   523     210.875  36.807  32.049  1.00  0.00            
ATOM   3705  R5  CHO   523     208.775  37.357  32.399  1.00  0.00            
ATOM   3706  C1  CHO   523     208.925  37.707  28.599  1.00  0.00           C
ATOM   3707  C2  CHO   523     212.625  39.407  27.999  1.00  0.00           C
ATOM   3708  ROH CHO   524      26.425  70.407  50.049  1.00  0.00            
ATOM   3709  R1  CHO   524      25.475  70.357  47.349  1.00  0.00            
ATOM   3710  R2  CHO   524      26.425  68.607  45.449  1.00  0.00            
ATOM   3711  R3  CHO   524      23.825  67.907  45.199  1.00  0.00            
ATOM   3712  R4  CHO   524      25.025  67.407  42.549  1.00  0.00            
ATOM   3713  R5  CHO   524      23.275  68.657  42.949  1.00  0.00            
ATOM   3714  C1  CHO   524      21.725  66.057  40.599  1.00  0.00           C
ATOM   3715  C2  CHO   524      18.825  69.007  39.249  1.00  0.00           C
ATOM   3716  ROH CHO   525     189.425 108.507  42.749  1.00  0.00            
ATOM   3717  R1  CHO   525     192.175 109.007  42.949  1.00  0.00            
ATOM   3718  R2  CHO   525     193.675 108.107  45.099  1.00  0.00            
ATOM   3719  R3  CHO   525     195.225 107.057  43.149  1.00  0.00            
ATOM   3720  R4  CHO   525     196.925 106.957  45.499  1.00  0.00            
ATOM   3721  R5  CHO   525     197.425 107.807  43.599  1.00  0.00            
ATOM   3722  C1  CHO   525     200.225 105.257  43.899  1.00  0.00           C
ATOM   3723  C2  CHO   525     202.175 102.407  41.049  1.00  0.00           C
ATOM   3724  ROH CHO   526       8.875 115.907  46.849  1.00  0.00            
ATOM   3725  R1  CHO   526       6.775 114.007  46.599  1.00  0.00            
ATOM   3726  R2  CHO   526       4.925 114.107  44.549  1.00  0.00            
ATOM   3727  R3  CHO   526       5.725 111.557  44.099  1.00  0.00            
ATOM   3728  R4  CHO   526       3.425 111.907  42.349  1.00  0.00            
ATOM   3729  R5  CHO   526       3.675 110.357  43.849  1.00  0.00            
ATOM   3730  C1  CHO   526       3.275 108.257  40.649  1.00  0.00           C
ATOM   3731  C2  CHO   526       3.025 105.607  38.099  1.00  0.00           C
ATOM   3732  ROH CHO   527     184.825 178.507  57.899  1.00  0.00            
ATOM   3733  R1  CHO   527     185.075 180.607  56.049  1.00  0.00            
ATOM   3734  R2  CHO   527     185.125 180.157  53.299  1.00  0.00            
ATOM   3735  R3  CHO   527     183.075 181.957  53.299  1.00  0.00            
ATOM   3736  R4  CHO   527     183.425 181.207  50.499  1.00  0.00            
ATOM   3737  R5  CHO   527     183.375 183.207  51.299  1.00  0.00            
ATOM   3738  C1  CHO   527     180.475 183.457  48.849  1.00  0.00           C
ATOM   3739  C2  CHO   527     181.125 185.157  45.899  1.00  0.00           C
ATOM   3740  ROH CHO   528      52.425 141.157  28.899  1.00  0.00            
ATOM   3741  R1  CHO   528      53.725 142.707  30.849  1.00  0.00            
ATOM   3742  R2  CHO   528      55.775 141.757  32.399  1.00  0.00            
ATOM   3743  R3  CHO   528      57.125 143.907  31.499  1.00  0.00            
ATOM   3744  R4  CHO   528      58.025 143.607  34.249  1.00  0.00            
ATOM   3745  R5  CHO   528      57.175 145.407  33.399  1.00  0.00            
ATOM   3746  C1  CHO   528      60.575 146.757  34.499  1.00  0.00           C
ATOM   3747  C2  CHO   528      60.975 147.107  37.749  1.00  0.00           C
ATOM   3748  ROH CHO   529     210.175  58.307  39.899  1.00  0.00            
ATOM   3749  R1  CHO   529     212.725  57.057  39.999  1.00  0.00            
ATOM   3750  R2  CHO   529     213.575  55.157  38.199  1.00  0.00            
ATOM   3751  R3  CHO   529     215.675  56.807  37.849  1.00  0.00            
ATOM   3752  R4  CHO   529     216.675  54.207  36.999  1.00  0.00            
ATOM   3753  R5  CHO   529     217.575  55.507  38.499  1.00  0.00            
ATOM   3754  C1  CHO   529     220.425  55.207  35.999  1.00  0.00           C
ATOM   3755  C2  CHO   529     223.675  54.007  33.949  1.00  0.00           C
ATOM   3756  ROH CHO   530     201.925 223.907  48.649  1.00  0.00            
ATOM   3757  R1  CHO   530     204.475 222.707  49.099  1.00  0.00            
ATOM   3758  R2  CHO   530     204.825 220.507  50.699  1.00  0.00            
ATOM   3759  R3  CHO   530     205.975 219.457  48.499  1.00  0.00            
ATOM   3760  R4  CHO   530     207.475 218.357  50.699  1.00  0.00            
ATOM   3761  R5  CHO   530     208.325 219.407  48.999  1.00  0.00            
ATOM   3762  C1  CHO   530     210.175 216.107  48.599  1.00  0.00           C
ATOM   3763  C2  CHO   530     213.275 213.857  48.849  1.00  0.00           C
ATOM   3764  ROH CHO   531      39.125 144.257  31.149  1.00  0.00            
ATOM   3765  R1  CHO   531      41.375 142.757  30.499  1.00  0.00            
ATOM   3766  R2  CHO   531      42.175 142.307  27.899  1.00  0.00            
ATOM   3767  R3  CHO   531      44.575 143.307  28.799  1.00  0.00            
ATOM   3768  R4  CHO   531      45.175 142.157  26.149  1.00  0.00            
ATOM   3769  R5  CHO   531      46.175 141.707  28.049  1.00  0.00            
ATOM   3770  C1  CHO   531      49.125 142.957  25.999  1.00  0.00           C
ATOM   3771  C2  CHO   531      51.375 140.657  23.849  1.00  0.00           C
ATOM   3772  ROH CHO   532     113.725  72.007  49.649  1.00  0.00            
ATOM   3773  R1  CHO   532     113.325  69.657  51.199  1.00  0.00            
ATOM   3774  R2  CHO   532     111.125  68.057  50.949  1.00  0.00            
ATOM   3775  R3  CHO   532     112.975  66.107  50.599  1.00  0.00            
ATOM   3776  R4  CHO   532     110.725  64.707  51.799  1.00  0.00            
ATOM   3777  R5  CHO   532     112.775  64.707  52.499  1.00  0.00            
ATOM   3778  C1  CHO   532     112.225  60.957  51.999  1.00  0.00           C
ATOM   3779  C2  CHO   532     112.625  56.857  52.899  1.00  0.00           C
ATOM   3780  ROH CHO   533     216.175 155.357  37.199  1.00  0.00            
ATOM   3781  R1  CHO   533     217.725 153.157  38.099  1.00  0.00            
ATOM   3782  R2  CHO   533     220.425 152.857  37.399  1.00  0.00            
ATOM   3783  R3  CHO   533     220.775 152.707  40.099  1.00  0.00            
ATOM   3784  R4  CHO   533     223.275 151.707  38.949  1.00  0.00            
ATOM   3785  R5  CHO   533     221.975 150.707  40.449  1.00  0.00            
ATOM   3786  C1  CHO   533     225.275 150.907  42.399  1.00  0.00           C
ATOM   3787  C2  CHO   533     228.425 148.557  43.749  1.00  0.00           C
ATOM   3788  ROH CHO   534     206.625 167.207  50.349  1.00  0.00            
ATOM   3789  R1  CHO   534     203.975 166.557  49.599  1.00  0.00            
ATOM   3790  R2  CHO   534     203.375 164.707  47.699  1.00  0.00            
ATOM   3791  R3  CHO   534     201.875 163.607  49.649  1.00  0.00            
ATOM   3792  R4  CHO   534     200.225 163.307  47.199  1.00  0.00            
ATOM   3793  R5  CHO   534     199.625 164.207  49.099  1.00  0.00            
ATOM   3794  C1  CHO   534     197.025 161.457  48.799  1.00  0.00           C
ATOM   3795  C2  CHO   534     193.575 160.957  47.749  1.00  0.00           C
ATOM   3796  ROH CHO   535     156.825  70.257  45.399  1.00  0.00            
ATOM   3797  R1  CHO   535     155.475  68.007  44.299  1.00  0.00            
ATOM   3798  R2  CHO   535     152.725  67.907  43.999  1.00  0.00            
ATOM   3799  R3  CHO   535     153.325  67.407  41.399  1.00  0.00            
ATOM   3800  R4  CHO   535     150.925  65.807  41.949  1.00  0.00            
ATOM   3801  R5  CHO   535     152.825  65.057  41.149  1.00  0.00            
ATOM   3802  C1  CHO   535     150.475  64.057  38.299  1.00  0.00           C
ATOM   3803  C2  CHO   535     148.675  60.757  37.099  1.00  0.00           C
ATOM   3804  ROH CHO   536     123.525 153.807  35.749  1.00  0.00            
ATOM   3805  R1  CHO   536     122.275 152.357  37.849  1.00  0.00            
ATOM   3806  R2  CHO   536     121.425 149.757  37.549  1.00  0.00            
ATOM   3807  R3  CHO   536     122.975 149.357  39.749  1.00  0.00            
ATOM   3808  R4  CHO   536     120.825 147.407  39.999  1.00  0.00            
ATOM   3809  R5  CHO   536     121.425 148.857  41.499  1.00  0.00            
ATOM   3810  C1  CHO   536     121.875 145.657  43.499  1.00  0.00           C
ATOM   3811  C2  CHO   536     122.875 145.057  47.149  1.00  0.00           C
ATOM   3812  ROH CHO   537     211.025  11.107  38.349  1.00  0.00            
ATOM   3813  R1  CHO   537     210.675  11.457  41.149  1.00  0.00            
ATOM   3814  R2  CHO   537     212.525  12.757  42.749  1.00  0.00            
ATOM   3815  R3  CHO   537     210.325  14.207  43.499  1.00  0.00            
ATOM   3816  R4  CHO   537     212.575  15.557  44.849  1.00  0.00            
ATOM   3817  R5  CHO   537     210.725  14.807  45.749  1.00  0.00            
ATOM   3818  C1  CHO   537     210.575  18.507  46.749  1.00  0.00           C
ATOM   3819  C2  CHO   537     211.675  22.357  46.299  1.00  0.00           C
ATOM   3820  ROH CHO   538     217.175  71.457  44.949  1.00  0.00            
ATOM   3821  R1  CHO   538     215.375  70.207  43.149  1.00  0.00            
ATOM   3822  R2  CHO   538     213.725  68.107  43.849  1.00  0.00            
ATOM   3823  R3  CHO   538     211.775  69.707  42.949  1.00  0.00            
ATOM   3824  R4  CHO   538     210.575  67.057  42.949  1.00  0.00            
ATOM   3825  R5  CHO   538     210.675  68.407  41.249  1.00  0.00            
ATOM   3826  C1  CHO   538     206.925  67.957  41.499  1.00  0.00           C
ATOM   3827  C2  CHO   538     204.575  64.807  42.249  1.00  0.00           C
ATOM   3828  ROH CHO   539      14.625  49.457  41.899  1.00  0.00            
ATOM   3829  R1  CHO   539      16.525  51.357  42.699  1.00  0.00            
ATOM   3830  R2  CHO   539      18.425  52.407  40.949  1.00  0.00            
ATOM   3831  R3  CHO   539      17.425  54.807  41.749  1.00  0.00            
ATOM   3832  R4  CHO   539      19.775  55.507  40.199  1.00  0.00            
ATOM   3833  R5  CHO   539      19.325  56.107  42.199  1.00  0.00            
ATOM   3834  C1  CHO   539      19.575  59.557  40.499  1.00  0.00           C
ATOM   3835  C2  CHO   539      18.075  62.757  41.649  1.00  0.00           C
ATOM   3836  ROH CHO   540      78.375 126.357  36.299  1.00  0.00            
ATOM   3837  R1  CHO   540      75.925 126.207  34.949  1.00  0.00            
ATOM   3838  R2  CHO   540      74.625 123.807  34.449  1.00  0.00            
ATOM   3839  R3  CHO   540      72.575 125.007  35.699  1.00  0.00            
ATOM   3840  R4  CHO   540      71.425 122.557  34.599  1.00  0.00            
ATOM   3841  R5  CHO   540      70.675 124.557  34.299  1.00  0.00            
ATOM   3842  C1  CHO   540      67.575 122.957  35.849  1.00  0.00           C
ATOM   3843  C2  CHO   540      66.375 120.407  34.149  1.00  0.00           C
ATOM   3844  ROH CHO   541     169.775  92.257  53.199  1.00  0.00            
ATOM   3845  R1  CHO   541     169.975  90.107  51.399  1.00  0.00            
ATOM   3846  R2  CHO   541     172.175  89.657  49.799  1.00  0.00            
ATOM   3847  R3  CHO   541     172.125  87.207  50.949  1.00  0.00            
ATOM   3848  R4  CHO   541     173.625  86.807  48.449  1.00  0.00            
ATOM   3849  R5  CHO   541     171.875  85.707  49.099  1.00  0.00            
ATOM   3850  C1  CHO   541     174.375  82.857  48.749  1.00  0.00           C
ATOM   3851  C2  CHO   541     176.875  81.957  49.899  1.00  0.00           C
ATOM   3852  ROH CHO   542     186.975 104.557  40.499  1.00  0.00            
ATOM   3853  R1  CHO   542     185.625 105.857  42.649  1.00  0.00            
ATOM   3854  R2  CHO   542     183.625 104.657  44.149  1.00  0.00            
ATOM   3855  R3  CHO   542     185.225 105.307  46.249  1.00  0.00            
ATOM   3856  R4  CHO   542     182.575 104.907  47.399  1.00  0.00            
ATOM   3857  R5  CHO   542     183.825 106.657  47.649  1.00  0.00            
ATOM   3858  C1  CHO   542     183.425 105.707  51.299  1.00  0.00           C
ATOM   3859  C2  CHO   542     182.575 105.507  55.599  1.00  0.00           C
ATOM   3860  ROH CHO   543     174.725 207.707  49.499  1.00  0.00            
ATOM   3861  R1  CHO   543     177.425 208.107  48.749  1.00  0.00            
ATOM   3862  R2  CHO   543     179.475 206.557  49.749  1.00  0.00            
ATOM   3863  R3  CHO   543     180.025 206.157  47.099  1.00  0.00            
ATOM   3864  R4  CHO   543     181.875 204.407  48.499  1.00  0.00            
ATOM   3865  R5  CHO   543     182.375 205.907  46.999  1.00  0.00            
ATOM   3866  C1  CHO   543     183.775 202.757  45.349  1.00  0.00           C
ATOM   3867  C2  CHO   543     184.175 199.907  43.749  1.00  0.00           C
ATOM   3868  ROH CHO   544     220.975 175.157  48.449  1.00  0.00            
ATOM   3869  R1  CHO   544     219.975 172.507  48.549  1.00  0.00            
ATOM   3870  R2  CHO   544     217.825 171.657  46.999  1.00  0.00            
ATOM   3871  R3  CHO   544     219.575 169.757  46.149  1.00  0.00            
ATOM   3872  R4  CHO   544     217.075 169.157  44.749  1.00  0.00            
ATOM   3873  R5  CHO   544     218.225 167.807  45.999  1.00  0.00            
ATOM   3874  C1  CHO   544     218.275 165.907  42.649  1.00  0.00           C
ATOM   3875  C2  CHO   544     219.625 162.107  43.149  1.00  0.00           C
ATOM   3876  ROH CHO   545      44.575  42.157  37.899  1.00  0.00            
ATOM   3877  R1  CHO   545      44.475  43.607  40.299  1.00  0.00            
ATOM   3878  R2  CHO   545      46.575  45.307  41.099  1.00  0.00            
ATOM   3879  R3  CHO   545      44.575  47.107  41.299  1.00  0.00            
ATOM   3880  R4  CHO   545      46.875  48.407  42.499  1.00  0.00            
ATOM   3881  R5  CHO   545      44.925  48.157  43.449  1.00  0.00            
ATOM   3882  C1  CHO   545      45.225  51.957  43.549  1.00  0.00           C
ATOM   3883  C2  CHO   545      44.525  53.057  46.299  1.00  0.00           C
ATOM   3884  ROH CHO   546      46.875  12.507  37.249  1.00  0.00            
ATOM   3885  R1  CHO   546      46.375  10.757  39.449  1.00  0.00            
ATOM   3886  R2  CHO   546      48.125   8.857  40.299  1.00  0.00            
ATOM   3887  R3  CHO   546      47.775  10.107  42.699  1.00  0.00            
ATOM   3888  R4  CHO   546      49.175   7.607  43.349  1.00  0.00            
ATOM   3889  R5  CHO   546      47.275   8.307  44.249  1.00  0.00            
ATOM   3890  C1  CHO   546      49.425   8.057  47.399  1.00  0.00           C
ATOM   3891  C2  CHO   546      52.625   6.607  48.799  1.00  0.00           C
ATOM   3892  ROH CHO   547     180.125  92.557  38.899  1.00  0.00            
ATOM   3893  R1  CHO   547     180.325  92.507  36.099  1.00  0.00            
ATOM   3894  R2  CHO   547     182.575  93.307  34.749  1.00  0.00            
ATOM   3895  R3  CHO   547     182.425  90.807  33.649  1.00  0.00            
ATOM   3896  R4  CHO   547     184.075  92.357  31.749  1.00  0.00            
ATOM   3897  R5  CHO   547     182.275  91.207  31.299  1.00  0.00            
ATOM   3898  C1  CHO   547     184.775  89.507  28.999  1.00  0.00           C
ATOM   3899  C2  CHO   547     188.175  86.707  28.749  1.00  0.00           C
ATOM   3900  ROH CHO   548      46.925  22.407  49.849  1.00  0.00            
ATOM   3901  R1  CHO   548      49.025  23.257  48.249  1.00  0.00            
ATOM   3902  R2  CHO   548      49.575  22.157  45.749  1.00  0.00            
ATOM   3903  R3  CHO   548      49.425  24.757  44.949  1.00  0.00            
ATOM   3904  R4  CHO   548      51.325  23.457  43.099  1.00  0.00            
ATOM   3905  R5  CHO   548      51.675  25.257  44.249  1.00  0.00            
ATOM   3906  C1  CHO   548      52.175  26.657  40.749  1.00  0.00           C
ATOM   3907  C2  CHO   548      54.425  29.257  38.649  1.00  0.00           C
ATOM   3908  ROH CHO   549      29.975  58.407  35.799  1.00  0.00            
ATOM   3909  R1  CHO   549      27.525  58.457  37.199  1.00  0.00            
ATOM   3910  R2  CHO   549      26.525  56.257  38.549  1.00  0.00            
ATOM   3911  R3  CHO   549      26.425  58.007  40.649  1.00  0.00            
ATOM   3912  R4  CHO   549      24.025  56.357  40.899  1.00  0.00            
ATOM   3913  R5  CHO   549      24.075  58.507  40.849  1.00  0.00            
ATOM   3914  C1  CHO   549      22.425  58.057  44.249  1.00  0.00           C
ATOM   3915  C2  CHO   549      19.725  60.057  45.449  1.00  0.00           C
ATOM   3916  ROH CHO   550     205.825  44.557  45.999  1.00  0.00            
ATOM   3917  R1  CHO   550     205.375  44.957  48.749  1.00  0.00            
ATOM   3918  R2  CHO   550     206.775  46.757  50.249  1.00  0.00            
ATOM   3919  R3  CHO   550     204.325  47.707  50.899  1.00  0.00            
ATOM   3920  R4  CHO   550     206.025  48.707  53.049  1.00  0.00            
ATOM   3921  R5  CHO   550     204.175  47.557  53.299  1.00  0.00            
ATOM   3922  C1  CHO   550     203.275  50.707  55.249  1.00  0.00           C
ATOM   3923  C2  CHO   550     202.425  53.657  58.449  1.00  0.00           C
ATOM   3924  ROH CHO   551     106.725  41.857  38.599  1.00  0.00            
ATOM   3925  R1  CHO   551     106.325  41.357  41.349  1.00  0.00            
ATOM   3926  R2  CHO   551     108.325  41.757  43.249  1.00  0.00            
ATOM   3927  R3  CHO   551     106.425  43.257  44.449  1.00  0.00            
ATOM   3928  R4  CHO   551     108.025  42.157  46.649  1.00  0.00            
ATOM   3929  R5  CHO   551     105.825  42.007  46.399  1.00  0.00            
ATOM   3930  C1  CHO   551     106.025  43.807  49.799  1.00  0.00           C
ATOM   3931  C2  CHO   551     103.325  46.057  51.449  1.00  0.00           C
ATOM   3932  ROH CHO   552     190.025  23.457  43.099  1.00  0.00            
ATOM   3933  R1  CHO   552     192.725  22.657  43.249  1.00  0.00            
ATOM   3934  R2  CHO   552     194.675  23.657  41.599  1.00  0.00            
ATOM   3935  R3  CHO   552     195.925  24.257  43.949  1.00  0.00            
ATOM   3936  R4  CHO   552     198.025  24.357  41.949  1.00  0.00            
ATOM   3937  R5  CHO   552     198.025  23.157  43.799  1.00  0.00            
ATOM   3938  C1  CHO   552     201.175  25.307  44.349  1.00  0.00           C
ATOM   3939  C2  CHO   552     203.225  28.657  43.599  1.00  0.00           C
ATOM   3940  ROH CHO   553      91.625  70.307  46.799  1.00  0.00            
ATOM   3941  R1  CHO   553      93.075  71.957  48.599  1.00  0.00            
ATOM   3942  R2  CHO   553      93.775  71.107  51.149  1.00  0.00            
ATOM   3943  R3  CHO   553      96.275  71.807  50.349  1.00  0.00            
ATOM   3944  R4  CHO   553      96.475  71.657  53.249  1.00  0.00            
ATOM   3945  R5  CHO   553      97.075  73.357  51.999  1.00  0.00            
ATOM   3946  C1  CHO   553     100.375  72.607  53.699  1.00  0.00           C
ATOM   3947  C2  CHO   553     101.425  74.957  55.149  1.00  0.00           C
ATOM   3948  ROH CHO   554     175.825  44.457  48.449  1.00  0.00            
ATOM   3949  R1  CHO   554     175.475  43.407  45.849  1.00  0.00            
ATOM   3950  R2  CHO   554     176.825  41.157  44.999  1.00  0.00            
ATOM   3951  R3  CHO   554     174.325  40.257  44.449  1.00  0.00            
ATOM   3952  R4  CHO   554     176.125  38.407  42.999  1.00  0.00            
ATOM   3953  R5  CHO   554     174.475  39.507  42.149  1.00  0.00            
ATOM   3954  C1  CHO   554     173.375  35.957  41.349  1.00  0.00           C
ATOM   3955  C2  CHO   554     176.325  33.207  42.449  1.00  0.00           C
ATOM   3956  ROH CHO   555      89.275  33.807  42.799  1.00  0.00            
ATOM   3957  R1  CHO   555      88.275  32.157  44.899  1.00  0.00            
ATOM   3958  R2  CHO   555      86.625  30.007  44.399  1.00  0.00            
ATOM   3959  R3  CHO   555      88.525  28.657  45.849  1.00  0.00            
ATOM   3960  R4  CHO   555      86.025  27.107  46.249  1.00  0.00            
ATOM   3961  R5  CHO   555      87.325  27.907  47.799  1.00  0.00            
ATOM   3962  C1  CHO   555      87.475  24.207  48.699  1.00  0.00           C
ATOM   3963  C2  CHO   555      85.175  23.207  51.399  1.00  0.00           C
ATOM   3964  ROH CHO   556     147.925 217.057  40.649  1.00  0.00            
ATOM   3965  R1  CHO   556     146.625 217.057  43.149  1.00  0.00            
ATOM   3966  R2  CHO   556     147.275 218.807  45.199  1.00  0.00            
ATOM   3967  R3  CHO   556     144.575 219.357  45.099  1.00  0.00            
ATOM   3968  R4  CHO   556     145.475 220.207  47.749  1.00  0.00            
ATOM   3969  R5  CHO   556     143.825 218.857  47.299  1.00  0.00            
ATOM   3970  C1  CHO   556     141.925 221.607  49.199  1.00  0.00           C
ATOM   3971  C2  CHO   556     140.325 225.157  50.099  1.00  0.00           C
ATOM   3972  ROH CHO   557      79.025  51.507  57.249  1.00  0.00            
ATOM   3973  R1  CHO   557      77.875  52.157  54.699  1.00  0.00            
ATOM   3974  R2  CHO   557      78.725  54.257  53.199  1.00  0.00            
ATOM   3975  R3  CHO   557      79.025  52.357  51.249  1.00  0.00            
ATOM   3976  R4  CHO   557      80.025  54.807  49.999  1.00  0.00            
ATOM   3977  R5  CHO   557      78.525  53.457  49.199  1.00  0.00            
ATOM   3978  C1  CHO   557      81.075  53.307  46.399  1.00  0.00           C
ATOM   3979  C2  CHO   557      84.125  55.657  44.199  1.00  0.00           C
ATOM   3980  ROH CHO   558     116.975 165.007  56.399  1.00  0.00            
ATOM   3981  R1  CHO   558     117.825 167.257  54.899  1.00  0.00            
ATOM   3982  R2  CHO   558     120.275 167.307  53.549  1.00  0.00            
ATOM   3983  R3  CHO   558     118.675 167.857  51.399  1.00  0.00            
ATOM   3984  R4  CHO   558     121.325 168.957  50.699  1.00  0.00            
ATOM   3985  R5  CHO   558     119.425 170.007  50.699  1.00  0.00            
ATOM   3986  C1  CHO   558     120.475 170.457  47.049  1.00  0.00           C
ATOM   3987  C2  CHO   558     119.825 169.357  43.849  1.00  0.00           C
ATOM   3988  ROH CHO   559      42.575  83.407  43.349  1.00  0.00            
ATOM   3989  R1  CHO   559      41.775  82.607  40.699  1.00  0.00            
ATOM   3990  R2  CHO   559      41.275  84.457  38.699  1.00  0.00            
ATOM   3991  R3  CHO   559      43.125  82.957  37.349  1.00  0.00            
ATOM   3992  R4  CHO   559      41.475  84.207  35.249  1.00  0.00            
ATOM   3993  R5  CHO   559      41.925  82.107  35.499  1.00  0.00            
ATOM   3994  C1  CHO   559      43.325  82.707  31.999  1.00  0.00           C
ATOM   3995  C2  CHO   559      43.225  84.307  28.399  1.00  0.00           C
ATOM   3996  ROH CHO   560     170.625 132.557  43.949  1.00  0.00            
ATOM   3997  R1  CHO   560     171.975 130.057  44.049  1.00  0.00            
ATOM   3998  R2  CHO   560     174.625 129.807  43.299  1.00  0.00            
ATOM   3999  R3  CHO   560     174.925 128.807  45.799  1.00  0.00            
ATOM   4000  R4  CHO   560     176.975 127.407  44.199  1.00  0.00            
ATOM   4001  R5  CHO   560     175.425 126.457  45.449  1.00  0.00            
ATOM   4002  C1  CHO   560     178.575 125.057  47.049  1.00  0.00           C
ATOM   4003  C2  CHO   560     180.675 124.107  43.099  1.00  0.00           C
ATOM   4004  ROH CHO   561      39.775 210.857  25.549  1.00  0.00            
ATOM   4005  R1  CHO   561      39.225 209.207  27.799  1.00  0.00            
ATOM   4006  R2  CHO   561      39.725 206.507  27.799  1.00  0.00            
ATOM   4007  R3  CHO   561      41.125 207.107  30.049  1.00  0.00            
ATOM   4008  R4  CHO   561      41.725 204.307  29.549  1.00  0.00            
ATOM   4009  R5  CHO   561      40.975 205.157  31.399  1.00  0.00            
ATOM   4010  C1  CHO   561      44.175 203.557  32.699  1.00  0.00           C
ATOM   4011  C2  CHO   561      46.525 201.207  34.849  1.00  0.00           C
ATOM   4012  ROH CHO   562     100.375 213.307  50.199  1.00  0.00            
ATOM   4013  R1  CHO   562      99.525 212.457  47.599  1.00  0.00            
ATOM   4014  R2  CHO   562      98.025 210.207  47.249  1.00  0.00            
ATOM   4015  R3  CHO   562      96.375 211.907  45.899  1.00  0.00            
ATOM   4016  R4  CHO   562      95.075 209.307  45.599  1.00  0.00            
ATOM   4017  R5  CHO   562      95.625 210.657  43.999  1.00  0.00            
ATOM   4018  C1  CHO   562      91.875 210.357  43.399  1.00  0.00           C
ATOM   4019  C2  CHO   562      89.725 206.857  41.599  1.00  0.00           C
ATOM   4020  ROH CHO   563       1.975 101.107  44.249  1.00  0.00            
ATOM   4021  R1  CHO   563       2.625  99.507  41.999  1.00  0.00            
ATOM   4022  R2  CHO   563       1.925 100.207  39.449  1.00  0.00            
ATOM   4023  R3  CHO   563       4.575  99.907  38.999  1.00  0.00            
ATOM   4024  R4  CHO   563       3.375  99.907  36.299  1.00  0.00            
ATOM   4025  R5  CHO   563       4.675  98.407  37.099  1.00  0.00            
ATOM   4026  C1  CHO   563       6.725  99.457  34.049  1.00  0.00           C
ATOM   4027  C2  CHO   563       8.325  98.407  30.649  1.00  0.00           C
ATOM   4028  ROH CHO   564     116.925  62.857  35.699  1.00  0.00            
ATOM   4029  R1  CHO   564     115.225  64.657  37.149  1.00  0.00            
ATOM   4030  R2  CHO   564     114.525  67.157  36.199  1.00  0.00            
ATOM   4031  R3  CHO   564     112.025  66.257  36.649  1.00  0.00            
ATOM   4032  R4  CHO   564     111.725  69.107  36.199  1.00  0.00            
ATOM   4033  R5  CHO   564     110.975  67.957  37.949  1.00  0.00            
ATOM   4034  C1  CHO   564     107.675  69.457  36.649  1.00  0.00           C
ATOM   4035  C2  CHO   564     106.725  69.357  40.699  1.00  0.00           C
ATOM   4036  ROH CHO   565     117.925  92.007  55.999  1.00  0.00            
ATOM   4037  R1  CHO   565     117.675  89.657  54.449  1.00  0.00            
ATOM   4038  R2  CHO   565     115.475  89.157  52.899  1.00  0.00            
ATOM   4039  R3  CHO   565     117.325  88.857  50.949  1.00  0.00            
ATOM   4040  R4  CHO   565     115.425  86.657  50.499  1.00  0.00            
ATOM   4041  R5  CHO   565     117.575  86.457  50.749  1.00  0.00            
ATOM   4042  C1  CHO   565     117.125  84.907  47.299  1.00  0.00           C
ATOM   4043  C2  CHO   565     115.775  82.557  45.499  1.00  0.00           C
ATOM   4044  ROH CHO   566      86.525  44.707  53.499  1.00  0.00            
ATOM   4045  R1  CHO   566      84.725  46.907  53.149  1.00  0.00            
ATOM   4046  R2  CHO   566      84.325  48.857  55.049  1.00  0.00            
ATOM   4047  R3  CHO   566      84.925  50.507  52.999  1.00  0.00            
ATOM   4048  R4  CHO   566      83.275  52.107  54.799  1.00  0.00            
ATOM   4049  R5  CHO   566      82.925  51.807  52.699  1.00  0.00            
ATOM   4050  C1  CHO   566      83.225  55.607  52.749  1.00  0.00           C
ATOM   4051  C2  CHO   566      85.325  58.407  52.199  1.00  0.00           C
ATOM   4052  ROH CHO   567      46.225 106.207  28.049  1.00  0.00            
ATOM   4053  R1  CHO   567      46.925 107.007  30.699  1.00  0.00            
ATOM   4054  R2  CHO   567      47.725 109.557  31.299  1.00  0.00            
ATOM   4055  R3  CHO   567      45.775 109.407  33.149  1.00  0.00            
ATOM   4056  R4  CHO   567      47.225 111.807  33.899  1.00  0.00            
ATOM   4057  R5  CHO   567      46.775 110.157  35.199  1.00  0.00            
ATOM   4058  C1  CHO   567      45.075 113.007  37.099  1.00  0.00           C
ATOM   4059  C2  CHO   567      45.275 113.607  41.399  1.00  0.00           C
ATOM   4060  ROH CHO   568       7.975  51.107  53.699  1.00  0.00            
ATOM   4061  R1  CHO   568       9.875  52.757  52.349  1.00  0.00            
ATOM   4062  R2  CHO   568       9.825  53.157  49.649  1.00  0.00            
ATOM   4063  R3  CHO   568       9.775  55.757  50.349  1.00  0.00            
ATOM   4064  R4  CHO   568      10.825  55.757  47.649  1.00  0.00            
ATOM   4065  R5  CHO   568      11.725  56.707  49.349  1.00  0.00            
ATOM   4066  C1  CHO   568      11.375  59.757  47.149  1.00  0.00           C
ATOM   4067  C2  CHO   568       9.375  61.307  44.149  1.00  0.00           C
ATOM   4068  ROH CHO   569      23.725 128.707  50.299  1.00  0.00            
ATOM   4069  R1  CHO   569      22.575 129.657  47.899  1.00  0.00            
ATOM   4070  R2  CHO   569      23.525 128.907  45.399  1.00  0.00            
ATOM   4071  R3  CHO   569      20.975 128.157  44.949  1.00  0.00            
ATOM   4072  R4  CHO   569      22.125 128.507  42.299  1.00  0.00            
ATOM   4073  R5  CHO   569      20.275 129.407  43.049  1.00  0.00            
ATOM   4074  C1  CHO   569      18.875 127.507  40.049  1.00  0.00           C
ATOM   4075  C2  CHO   569      14.975 127.757  39.149  1.00  0.00           C
ATOM   4076  ROH CHO   570      46.825 170.607  24.049  1.00  0.00            
ATOM   4077  R1  CHO   570      48.675 171.007  26.099  1.00  0.00            
ATOM   4078  R2  CHO   570      47.975 171.107  28.799  1.00  0.00            
ATOM   4079  R3  CHO   570      49.925 169.207  28.999  1.00  0.00            
ATOM   4080  R4  CHO   570      49.825 170.507  31.649  1.00  0.00            
ATOM   4081  R5  CHO   570      51.575 170.207  30.349  1.00  0.00            
ATOM   4082  C1  CHO   570      52.725 168.357  33.499  1.00  0.00           C
ATOM   4083  C2  CHO   570      52.225 165.007  34.899  1.00  0.00           C
ATOM   4084  ROH CHO   571       6.425  -0.193  27.449  1.00  0.00            
ATOM   4085  R1  CHO   571       5.875   0.657  30.099  1.00  0.00            
ATOM   4086  R2  CHO   571       7.425  -0.143  32.299  1.00  0.00            
ATOM   4087  R3  CHO   571       7.575   2.557  32.699  1.00  0.00            
ATOM   4088  R4  CHO   571       7.525   1.357  35.399  1.00  0.00            
ATOM   4089  R5  CHO   571       6.175   2.957  34.649  1.00  0.00            
ATOM   4090  C1  CHO   571       7.725   4.757  37.599  1.00  0.00           C
ATOM   4091  C2  CHO   571       7.775   6.257  41.699  1.00  0.00           C
ATOM   4092  ROH CHO   572     177.175  71.557  34.149  1.00  0.00            
ATOM   4093  R1  CHO   572     176.125  69.157  35.149  1.00  0.00            
ATOM   4094  R2  CHO   572     177.675  66.857  35.399  1.00  0.00            
ATOM   4095  R3  CHO   572     176.825  66.957  37.999  1.00  0.00            
ATOM   4096  R4  CHO   572     178.075  64.307  37.699  1.00  0.00            
ATOM   4097  R5  CHO   572     176.075  64.707  38.449  1.00  0.00            
ATOM   4098  C1  CHO   572     177.525  62.957  41.499  1.00  0.00           C
ATOM   4099  C2  CHO   572     177.075  59.107  42.399  1.00  0.00           C
ATOM   4100  ROH CHO   573     208.275 149.607  38.599  1.00  0.00            
ATOM   4101  R1  CHO   573     209.375 147.357  37.349  1.00  0.00            
ATOM   4102  R2  CHO   573     210.675 147.507  34.899  1.00  0.00            
ATOM   4103  R3  CHO   573     212.725 146.357  36.199  1.00  0.00            
ATOM   4104  R4  CHO   573     213.475 146.207  33.399  1.00  0.00            
ATOM   4105  R5  CHO   573     213.375 144.557  34.799  1.00  0.00            
ATOM   4106  C1  CHO   573     217.075 144.357  33.799  1.00  0.00           C
ATOM   4107  C2  CHO   573     220.375 142.357  33.249  1.00  0.00           C
ATOM   4108  ROH CHO   574     152.225 196.307  48.249  1.00  0.00            
ATOM   4109  R1  CHO   574     152.875 193.657  47.499  1.00  0.00            
ATOM   4110  R2  CHO   574     151.175 191.557  47.949  1.00  0.00            
ATOM   4111  R3  CHO   574     151.475 191.157  45.299  1.00  0.00            
ATOM   4112  R4  CHO   574     151.275 188.457  46.449  1.00  0.00            
ATOM   4113  R5  CHO   574     152.875 189.207  45.099  1.00  0.00            
ATOM   4114  C1  CHO   574     151.575 186.257  42.999  1.00  0.00           C
ATOM   4115  C2  CHO   574     152.525 182.707  43.499  1.00  0.00           C
ATOM   4116  ROH CHO   575     218.325 201.757  56.649  1.00  0.00            
ATOM   4117  R1  CHO   575     218.125 200.357  54.199  1.00  0.00            
ATOM   4118  R2  CHO   575     216.475 201.157  52.099  1.00  0.00            
ATOM   4119  R3  CHO   575     218.825 201.007  50.699  1.00  0.00            
ATOM   4120  R4  CHO   575     216.725 201.007  48.649  1.00  0.00            
ATOM   4121  R5  CHO   575     218.275 199.557  48.849  1.00  0.00            
ATOM   4122  C1  CHO   575     218.975 200.807  45.299  1.00  0.00           C
ATOM   4123  C2  CHO   575     221.975 200.857  41.999  1.00  0.00           C
ATOM   4124  ROH CHO   576     145.575   1.507  56.649  1.00  0.00            
ATOM   4125  R1  CHO   576     145.675   1.857  53.849  1.00  0.00            
ATOM   4126  R2  CHO   576     147.375   0.407  52.199  1.00  0.00            
ATOM   4127  R3  CHO   576     145.075  -0.143  50.899  1.00  0.00            
ATOM   4128  R4  CHO   576     147.025   0.307  48.799  1.00  0.00            
ATOM   4129  R5  CHO   576     145.125   1.257  48.999  1.00  0.00            
ATOM   4130  C1  CHO   576     144.675  -0.293  45.549  1.00  0.00           C
ATOM   4131  C2  CHO   576     146.225  -0.843  42.599  1.00  0.00           C
ATOM   4132  ROH CHO   577     141.975  86.307  56.799  1.00  0.00            
ATOM   4133  R1  CHO   577     141.525  84.657  54.499  1.00  0.00            
ATOM   4134  R2  CHO   577     140.125  82.307  54.649  1.00  0.00            
ATOM   4135  R3  CHO   577     138.675  83.457  52.649  1.00  0.00            
ATOM   4136  R4  CHO   577     138.775  80.607  51.949  1.00  0.00            
ATOM   4137  R5  CHO   577     139.325  82.307  50.649  1.00  0.00            
ATOM   4138  C1  CHO   577     136.625  80.707  48.499  1.00  0.00           C
ATOM   4139  C2  CHO   577     135.925  81.707  46.099  1.00  0.00           C
ATOM   4140  ROH CHO   578     175.175 165.257  46.149  1.00  0.00            
ATOM   4141  R1  CHO   578     173.525 163.257  44.999  1.00  0.00            
ATOM   4142  R2  CHO   578     174.375 161.707  42.849  1.00  0.00            
ATOM   4143  R3  CHO   578     173.675 159.657  44.499  1.00  0.00            
ATOM   4144  R4  CHO   578     174.325 158.357  41.999  1.00  0.00            
ATOM   4145  R5  CHO   578     172.475 158.157  43.099  1.00  0.00            
ATOM   4146  C1  CHO   578     173.575 154.507  42.999  1.00  0.00           C
ATOM   4147  C2  CHO   578     174.525 153.107  39.549  1.00  0.00           C
ATOM   4148  ROH CHO   579     192.925  47.107  40.499  1.00  0.00            
ATOM   4149  R1  CHO   579     193.125  46.407  43.249  1.00  0.00            
ATOM   4150  R2  CHO   579     190.975  46.657  44.949  1.00  0.00            
ATOM   4151  R3  CHO   579     191.475  44.007  45.449  1.00  0.00            
ATOM   4152  R4  CHO   579     189.925  44.957  47.799  1.00  0.00            
ATOM   4153  R5  CHO   579     191.875  43.957  47.799  1.00  0.00            
ATOM   4154  C1  CHO   579     189.875  41.457  49.899  1.00  0.00           C
ATOM   4155  C2  CHO   579     187.575  43.507  52.249  1.00  0.00           C
ATOM   4156  ROH CHO   580       5.125 148.807  26.049  1.00  0.00            
ATOM   4157  R1  CHO   580       5.875 148.107  28.699  1.00  0.00            
ATOM   4158  R2  CHO   580       6.175 145.507  29.499  1.00  0.00            
ATOM   4159  R3  CHO   580       8.625 146.307  30.299  1.00  0.00            
ATOM   4160  R4  CHO   580       7.675 144.657  32.499  1.00  0.00            
ATOM   4161  R5  CHO   580       8.425 146.707  32.649  1.00  0.00            
ATOM   4162  C1  CHO   580      10.875 144.957  34.999  1.00  0.00           C
ATOM   4163  C2  CHO   580      14.075 144.357  36.249  1.00  0.00           C
ATOM   4164  ROH CHO   581     141.925  72.607  58.749  1.00  0.00            
ATOM   4165  R1  CHO   581     141.325  70.907  56.549  1.00  0.00            
ATOM   4166  R2  CHO   581     141.075  71.857  53.999  1.00  0.00            
ATOM   4167  R3  CHO   581     142.925  69.957  53.449  1.00  0.00            
ATOM   4168  R4  CHO   581     141.975  70.857  50.799  1.00  0.00            
ATOM   4169  R5  CHO   581     142.075  68.807  51.549  1.00  0.00            
ATOM   4170  C1  CHO   581     144.275  68.507  48.449  1.00  0.00           C
ATOM   4171  C2  CHO   581     141.275  67.307  46.399  1.00  0.00           C
ATOM   4172  ROH CHO   582      13.575 189.007  36.799  1.00  0.00            
ATOM   4173  R1  CHO   582      11.225 189.557  38.249  1.00  0.00            
ATOM   4174  R2  CHO   582      10.825 192.007  39.499  1.00  0.00            
ATOM   4175  R3  CHO   582       8.525 191.957  38.049  1.00  0.00            
ATOM   4176  R4  CHO   582       7.725 192.957  40.699  1.00  0.00            
ATOM   4177  R5  CHO   582       6.825 191.257  39.649  1.00  0.00            
ATOM   4178  C1  CHO   582       3.775 193.457  40.049  1.00  0.00           C
ATOM   4179  C2  CHO   582       1.625 196.807  40.549  1.00  0.00           C
ATOM   4180  ROH CHO   583      21.575  21.607  40.199  1.00  0.00            
ATOM   4181  R1  CHO   583      23.775  22.657  38.749  1.00  0.00            
ATOM   4182  R2  CHO   583      24.575  21.657  36.299  1.00  0.00            
ATOM   4183  R3  CHO   583      24.325  24.207  35.499  1.00  0.00            
ATOM   4184  R4  CHO   583      25.425  22.857  33.199  1.00  0.00            
ATOM   4185  R5  CHO   583      26.225  24.607  34.149  1.00  0.00            
ATOM   4186  C1  CHO   583      25.675  25.957  30.599  1.00  0.00           C
ATOM   4187  C2  CHO   583      24.575  24.757  27.049  1.00  0.00           C
ATOM   4188  ROH CHO   584      22.075 184.357  36.899  1.00  0.00            
ATOM   4189  R1  CHO   584      24.025 185.507  35.199  1.00  0.00            
ATOM   4190  R2  CHO   584      23.675 185.707  32.449  1.00  0.00            
ATOM   4191  R3  CHO   584      24.225 188.357  32.949  1.00  0.00            
ATOM   4192  R4  CHO   584      25.675 187.707  30.449  1.00  0.00            
ATOM   4193  R5  CHO   584      26.525 188.607  32.299  1.00  0.00            
ATOM   4194  C1  CHO   584      27.375 191.357  29.749  1.00  0.00           C
ATOM   4195  C2  CHO   584      30.175 190.707  29.399  1.00  0.00           C
ATOM   4196  ROH CHO   585     190.725  34.257  38.949  1.00  0.00            
ATOM   4197  R1  CHO   585     190.525  32.107  40.799  1.00  0.00            
ATOM   4198  R2  CHO   585     188.925  32.207  43.049  1.00  0.00            
ATOM   4199  R3  CHO   585     187.875  29.907  41.999  1.00  0.00            
ATOM   4200  R4  CHO   585     187.825  29.507  44.899  1.00  0.00            
ATOM   4201  R5  CHO   585     188.725  28.207  43.449  1.00  0.00            
ATOM   4202  C1  CHO   585     186.225  25.807  45.049  1.00  0.00           C
ATOM   4203  C2  CHO   585     187.425  23.657  47.499  1.00  0.00           C
ATOM   4204  ROH CHO   586      35.875  87.707  33.549  1.00  0.00            
ATOM   4205  R1  CHO   586      37.625  89.107  35.249  1.00  0.00            
ATOM   4206  R2  CHO   586      39.175  87.907  37.199  1.00  0.00            
ATOM   4207  R3  CHO   586      41.225  89.157  35.899  1.00  0.00            
ATOM   4208  R4  CHO   586      42.125  88.857  38.649  1.00  0.00            
ATOM   4209  R5  CHO   586      42.075  90.707  37.499  1.00  0.00            
ATOM   4210  C1  CHO   586      45.775  90.607  38.299  1.00  0.00           C
ATOM   4211  C2  CHO   586      48.025  94.907  39.499  1.00  0.00           C
ATOM   4212  ROH CHO   587      12.725  34.057  35.649  1.00  0.00            
ATOM   4213  R1  CHO   587      15.375  34.407  36.649  1.00  0.00            
ATOM   4214  R2  CHO   587      17.575  34.607  34.999  1.00  0.00            
ATOM   4215  R3  CHO   587      17.975  36.907  36.399  1.00  0.00            
ATOM   4216  R4  CHO   587      20.525  36.357  35.049  1.00  0.00            
ATOM   4217  R5  CHO   587      20.225  36.707  37.199  1.00  0.00            
ATOM   4218  C1  CHO   587      22.675  39.557  36.399  1.00  0.00           C
ATOM   4219  C2  CHO   587      23.475  42.657  39.499  1.00  0.00           C
ATOM   4220  ROH CHO   588     106.975 150.307  36.949  1.00  0.00            
ATOM   4221  R1  CHO   588     106.725 148.057  35.299  1.00  0.00            
ATOM   4222  R2  CHO   588     108.875 146.607  34.299  1.00  0.00            
ATOM   4223  R3  CHO   588     107.575 144.507  35.399  1.00  0.00            
ATOM   4224  R4  CHO   588     109.275 143.307  33.349  1.00  0.00            
ATOM   4225  R5  CHO   588     107.125 143.057  33.549  1.00  0.00            
ATOM   4226  C1  CHO   588     108.275 139.407  33.849  1.00  0.00           C
ATOM   4227  C2  CHO   588     107.375 135.457  34.749  1.00  0.00           C
ATOM   4228  ROH CHO   589       5.475  33.807  41.449  1.00  0.00            
ATOM   4229  R1  CHO   589       7.075  32.807  43.499  1.00  0.00            
ATOM   4230  R2  CHO   589       6.025  32.157  45.999  1.00  0.00            
ATOM   4231  R3  CHO   589       7.225  29.757  45.499  1.00  0.00            
ATOM   4232  R4  CHO   589       7.275  30.057  48.449  1.00  0.00            
ATOM   4233  R5  CHO   589       8.975  29.607  47.099  1.00  0.00            
ATOM   4234  C1  CHO   589       9.125  26.557  49.399  1.00  0.00           C
ATOM   4235  C2  CHO   589       9.425  28.607  52.999  1.00  0.00           C
ATOM   4236  ROH CHO   590     205.875 120.657  47.199  1.00  0.00            
ATOM   4237  R1  CHO   590     203.675 121.757  45.849  1.00  0.00            
ATOM   4238  R2  CHO   590     203.825 122.807  43.299  1.00  0.00            
ATOM   4239  R3  CHO   590     201.825 121.057  42.749  1.00  0.00            
ATOM   4240  R4  CHO   590     201.925 122.807  40.399  1.00  0.00            
ATOM   4241  R5  CHO   590     200.175 122.357  41.649  1.00  0.00            
ATOM   4242  C1  CHO   590     198.925 121.157  38.249  1.00  0.00           C
ATOM   4243  C2  CHO   590     197.875 120.657  34.649  1.00  0.00           C
ATOM   4244  ROH CHO   591       3.775 147.607  33.549  1.00  0.00            
ATOM   4245  R1  CHO   591       5.125 147.907  36.049  1.00  0.00            
ATOM   4246  R2  CHO   591       6.925 146.057  36.999  1.00  0.00            
ATOM   4247  R3  CHO   591       8.575 148.207  37.149  1.00  0.00            
ATOM   4248  R4  CHO   591       9.475 146.457  39.299  1.00  0.00            
ATOM   4249  R5  CHO   591       8.875 148.557  39.499  1.00  0.00            
ATOM   4250  C1  CHO   591      12.475 148.707  40.849  1.00  0.00           C
ATOM   4251  C2  CHO   591      14.275 152.257  42.649  1.00  0.00           C
ATOM   4252  ROH CHO   592     144.125  91.707  48.349  1.00  0.00            
ATOM   4253  R1  CHO   592     141.525  92.657  48.999  1.00  0.00            
ATOM   4254  R2  CHO   592     140.975  95.357  49.399  1.00  0.00            
ATOM   4255  R3  CHO   592     139.075  94.907  47.549  1.00  0.00            
ATOM   4256  R4  CHO   592     138.325  97.457  48.749  1.00  0.00            
ATOM   4257  R5  CHO   592     137.025  95.707  48.549  1.00  0.00            
ATOM   4258  C1  CHO   592     134.975  98.257  46.599  1.00  0.00           C
ATOM   4259  C2  CHO   592     132.525  97.257  44.999  1.00  0.00           C
ATOM   4260  ROH CHO   593     225.275 111.857  36.949  1.00  0.00            
ATOM   4261  R1  CHO   593     222.525 111.557  37.549  1.00  0.00            
ATOM   4262  R2  CHO   593     220.775 110.257  35.849  1.00  0.00            
ATOM   4263  R3  CHO   593     220.225 108.757  38.099  1.00  0.00            
ATOM   4264  R4  CHO   593     217.925 108.357  36.349  1.00  0.00            
ATOM   4265  R5  CHO   593     217.875 109.057  38.449  1.00  0.00            
ATOM   4266  C1  CHO   593     215.725 105.907  38.749  1.00  0.00           C
ATOM   4267  C2  CHO   593     213.475 102.557  39.349  1.00  0.00           C
ATOM   4268  ROH CHO   594     167.675 176.907  39.499  1.00  0.00            
ATOM   4269  R1  CHO   594     167.825 178.807  41.649  1.00  0.00            
ATOM   4270  R2  CHO   594     168.625 178.107  44.199  1.00  0.00            
ATOM   4271  R3  CHO   594     170.375 180.107  43.799  1.00  0.00            
ATOM   4272  R4  CHO   594     170.325 179.707  46.699  1.00  0.00            
ATOM   4273  R5  CHO   594     170.025 181.557  45.699  1.00  0.00            
ATOM   4274  C1  CHO   594     172.975 182.507  47.849  1.00  0.00           C
ATOM   4275  C2  CHO   594     175.625 185.107  48.349  1.00  0.00           C
ATOM   4276  ROH CHO   595     204.875 182.357  50.649  1.00  0.00            
ATOM   4277  R1  CHO   595     202.925 181.307  48.899  1.00  0.00            
ATOM   4278  R2  CHO   595     201.775 178.807  49.299  1.00  0.00            
ATOM   4279  R3  CHO   595     199.475 180.207  49.149  1.00  0.00            
ATOM   4280  R4  CHO   595     198.675 177.407  48.849  1.00  0.00            
ATOM   4281  R5  CHO   595     198.175 179.057  47.499  1.00  0.00            
ATOM   4282  C1  CHO   595     194.675 177.857  48.449  1.00  0.00           C
ATOM   4283  C2  CHO   595     193.225 175.807  45.449  1.00  0.00           C
ATOM   4284  ROH CHO   596     117.425  66.557  53.649  1.00  0.00            
ATOM   4285  R1  CHO   596     117.925  64.407  51.899  1.00  0.00            
ATOM   4286  R2  CHO   596     116.375  62.107  51.849  1.00  0.00            
ATOM   4287  R3  CHO   596     116.125  62.707  49.199  1.00  0.00            
ATOM   4288  R4  CHO   596     116.575  59.807  49.299  1.00  0.00            
ATOM   4289  R5  CHO   596     117.725  61.257  48.149  1.00  0.00            
ATOM   4290  C1  CHO   596     116.475  59.007  45.299  1.00  0.00           C
ATOM   4291  C2  CHO   596     115.925  55.007  44.349  1.00  0.00           C
ATOM   4292  ROH CHO   597      67.525 212.157  30.299  1.00  0.00            
ATOM   4293  R1  CHO   597      67.525 210.057  32.149  1.00  0.00            
ATOM   4294  R2  CHO   597      65.475 208.207  32.299  1.00  0.00            
ATOM   4295  R3  CHO   597      67.525 206.457  32.099  1.00  0.00            
ATOM   4296  R4  CHO   597      65.275 204.807  33.049  1.00  0.00            
ATOM   4297  R5  CHO   597      67.275 204.957  33.949  1.00  0.00            
ATOM   4298  C1  CHO   597      67.075 201.207  33.249  1.00  0.00           C
ATOM   4299  C2  CHO   597      66.525 198.407  31.899  1.00  0.00           C
ATOM   4300  ROH CHO   598     127.175 100.407  53.549  1.00  0.00            
ATOM   4301  R1  CHO   598     124.375 100.857  53.449  1.00  0.00            
ATOM   4302  R2  CHO   598     123.175 102.107  51.249  1.00  0.00            
ATOM   4303  R3  CHO   598     121.625  99.857  51.299  1.00  0.00            
ATOM   4304  R4  CHO   598     120.025 101.857  49.899  1.00  0.00            
ATOM   4305  R5  CHO   598     119.425 100.707  51.649  1.00  0.00            
ATOM   4306  C1  CHO   598     116.725  99.657  49.149  1.00  0.00           C
ATOM   4307  C2  CHO   598     116.075 101.507  46.349  1.00  0.00           C
ATOM   4308  ROH CHO   599      62.525 101.407  30.799  1.00  0.00            
ATOM   4309  R1  CHO   599      61.175 102.257  33.149  1.00  0.00            
ATOM   4310  R2  CHO   599      61.825 101.307  35.649  1.00  0.00            
ATOM   4311  R3  CHO   599      62.125 103.907  36.249  1.00  0.00            
ATOM   4312  R4  CHO   599      62.375 102.557  38.799  1.00  0.00            
ATOM   4313  R5  CHO   599      60.975 104.207  38.349  1.00  0.00            
ATOM   4314  C1  CHO   599      62.925 105.807  41.199  1.00  0.00           C
ATOM   4315  C2  CHO   599      60.775 105.107  43.249  1.00  0.00           C
ATOM   4316  ROH CHO   600      46.775  56.907  41.499  1.00  0.00            
ATOM   4317  R1  CHO   600      46.625  54.957  39.449  1.00  0.00            
ATOM   4318  R2  CHO   600      47.675  52.407  39.749  1.00  0.00            
ATOM   4319  R3  CHO   600      45.175  51.657  38.999  1.00  0.00            
ATOM   4320  R4  CHO   600      46.925  49.457  38.099  1.00  0.00            
ATOM   4321  R5  CHO   600      45.475  50.557  36.899  1.00  0.00            
ATOM   4322  C1  CHO   600      44.075  47.057  36.499  1.00  0.00           C
ATOM   4323  C2  CHO   600      43.925  44.557  33.699  1.00  0.00           C
ATOM   4324  ROH CHO   601     213.175 122.057  54.249  1.00  0.00            
ATOM   4325  R1  CHO   601     214.975 122.857  52.249  1.00  0.00            
ATOM   4326  R2  CHO   601     216.325 121.057  50.599  1.00  0.00            
ATOM   4327  R3  CHO   601     215.225 122.557  48.599  1.00  0.00            
ATOM   4328  R4  CHO   601     217.775 121.607  47.549  1.00  0.00            
ATOM   4329  R5  CHO   601     217.075 123.657  47.599  1.00  0.00            
ATOM   4330  C1  CHO   601     217.625 123.307  43.849  1.00  0.00           C
ATOM   4331  C2  CHO   601     219.225 122.707  40.349  1.00  0.00           C
ATOM   4332  ROH CHO   602     152.625 172.207  55.999  1.00  0.00            
ATOM   4333  R1  CHO   602     154.325 170.957  54.099  1.00  0.00            
ATOM   4334  R2  CHO   602     153.875 171.207  51.349  1.00  0.00            
ATOM   4335  R3  CHO   602     156.425 172.107  51.349  1.00  0.00            
ATOM   4336  R4  CHO   602     155.725 171.907  48.499  1.00  0.00            
ATOM   4337  R5  CHO   602     157.475 171.007  49.499  1.00  0.00            
ATOM   4338  C1  CHO   602     159.225 173.157  46.849  1.00  0.00           C
ATOM   4339  C2  CHO   602     162.125 175.857  47.749  1.00  0.00           C
ATOM   4340  ROH CHO   603     111.325 114.157  53.449  1.00  0.00            
ATOM   4341  R1  CHO   603     109.575 111.957  53.499  1.00  0.00            
ATOM   4342  R2  CHO   603     109.975 109.707  51.949  1.00  0.00            
ATOM   4343  R3  CHO   603     109.725 108.407  54.349  1.00  0.00            
ATOM   4344  R4  CHO   603     109.375 106.307  52.349  1.00  0.00            
ATOM   4345  R5  CHO   603     108.025 106.757  53.999  1.00  0.00            
ATOM   4346  C1  CHO   603     108.825 103.157  54.799  1.00  0.00           C
ATOM   4347  C2  CHO   603     106.425 100.357  56.799  1.00  0.00           C
ATOM   4348  ROH CHO   604      74.575  46.057  40.399  1.00  0.00            
ATOM   4349  R1  CHO   604      74.725  47.107  43.049  1.00  0.00            
ATOM   4350  R2  CHO   604      72.725  46.657  44.899  1.00  0.00            
ATOM   4351  R3  CHO   604      74.775  45.757  46.399  1.00  0.00            
ATOM   4352  R4  CHO   604      72.475  45.757  48.199  1.00  0.00            
ATOM   4353  R5  CHO   604      74.425  46.707  48.549  1.00  0.00            
ATOM   4354  C1  CHO   604      74.275  44.357  51.549  1.00  0.00           C
ATOM   4355  C2  CHO   604      73.275  45.107  54.299  1.00  0.00           C
ATOM   4356  ROH CHO   605      39.125  -1.943  39.099  1.00  0.00            
ATOM   4357  R1  CHO   605      41.925  -1.443  39.099  1.00  0.00            
ATOM   4358  R2  CHO   605      43.475  -1.693  36.799  1.00  0.00            
ATOM   4359  R3  CHO   605      44.175   0.857  37.399  1.00  0.00            
ATOM   4360  R4  CHO   605      45.525   0.257  34.849  1.00  0.00            
ATOM   4361  R5  CHO   605      46.475   1.057  36.699  1.00  0.00            
ATOM   4362  C1  CHO   605      47.375   3.857  34.249  1.00  0.00           C
ATOM   4363  C2  CHO   605      49.425   6.707  35.849  1.00  0.00           C
ATOM   4364  ROH CHO   606       1.825 218.857  36.749  1.00  0.00            
ATOM   4365  R1  CHO   606       0.475 217.307  38.699  1.00  0.00            
ATOM   4366  R2  CHO   606       1.425 214.857  39.549  1.00  0.00            
ATOM   4367  R3  CHO   606       1.225 216.007  41.999  1.00  0.00            
ATOM   4368  R4  CHO   606       0.825 213.107  42.499  1.00  0.00            
ATOM   4369  R5  CHO   606      -0.475 214.757  43.099  1.00  0.00            
ATOM   4370  C1  CHO   606       0.275 213.157  46.499  1.00  0.00           C
ATOM   4371  C2  CHO   606      -1.125 210.257  47.599  1.00  0.00           C
ATOM   4372  ROH CHO   607      99.075  54.557  50.799  1.00  0.00            
ATOM   4373  R1  CHO   607     101.425  53.057  51.349  1.00  0.00            
ATOM   4374  R2  CHO   607     103.225  52.407  49.349  1.00  0.00            
ATOM   4375  R3  CHO   607     105.025  53.557  51.049  1.00  0.00            
ATOM   4376  R4  CHO   607     106.675  52.257  48.999  1.00  0.00            
ATOM   4377  R5  CHO   607     106.825  52.057  51.149  1.00  0.00            
ATOM   4378  C1  CHO   607     110.325  53.357  50.399  1.00  0.00           C
ATOM   4379  C2  CHO   607     113.275  52.257  48.849  1.00  0.00           C
ATOM   4380  ROH CHO   608     141.325  84.357  39.799  1.00  0.00            
ATOM   4381  R1  CHO   608     138.675  85.407  39.549  1.00  0.00            
ATOM   4382  R2  CHO   608     136.625  84.807  41.249  1.00  0.00            
ATOM   4383  R3  CHO   608     136.475  87.507  41.499  1.00  0.00            
ATOM   4384  R4  CHO   608     134.125  86.457  42.999  1.00  0.00            
ATOM   4385  R5  CHO   608     134.125  87.957  41.399  1.00  0.00            
ATOM   4386  C1  CHO   608     132.525  89.957  44.199  1.00  0.00           C
ATOM   4387  C2  CHO   608     130.575  87.657  46.999  1.00  0.00           C
ATOM   4388  ROH CHO   609     183.675  42.657  43.699  1.00  0.00            
ATOM   4389  R1  CHO   609     180.925  42.557  43.049  1.00  0.00            
ATOM   4390  R2  CHO   609     179.325  44.757  43.049  1.00  0.00            
ATOM   4391  R3  CHO   609     178.725  43.907  40.499  1.00  0.00            
ATOM   4392  R4  CHO   609     176.225  45.007  41.549  1.00  0.00            
ATOM   4393  R5  CHO   609     176.525  43.007  40.699  1.00  0.00            
ATOM   4394  C1  CHO   609     173.825  44.357  38.299  1.00  0.00           C
ATOM   4395  C2  CHO   609     171.025  42.307  38.749  1.00  0.00           C
ATOM   4396  ROH CHO   610      23.075 219.807  23.199  1.00  0.00            
ATOM   4397  R1  CHO   610      23.175 220.107  25.999  1.00  0.00            
ATOM   4398  R2  CHO   610      20.975 221.007  27.449  1.00  0.00            
ATOM   4399  R3  CHO   610      21.375 218.707  28.849  1.00  0.00            
ATOM   4400  R4  CHO   610      19.275 220.157  30.349  1.00  0.00            
ATOM   4401  R5  CHO   610      21.125 219.407  31.149  1.00  0.00            
ATOM   4402  C1  CHO   610      18.625 217.507  33.299  1.00  0.00           C
ATOM   4403  C2  CHO   610      19.175 214.157  35.899  1.00  0.00           C
ATOM   4404  ROH CHO   611     189.675  82.457  32.249  1.00  0.00            
ATOM   4405  R1  CHO   611     189.275  82.257  35.049  1.00  0.00            
ATOM   4406  R2  CHO   611     189.575  84.407  36.749  1.00  0.00            
ATOM   4407  R3  CHO   611     187.025  83.807  37.499  1.00  0.00            
ATOM   4408  R4  CHO   611     188.025  85.657  39.549  1.00  0.00            
ATOM   4409  R5  CHO   611     187.175  83.707  39.899  1.00  0.00            
ATOM   4410  C1  CHO   611     184.725  85.807  41.899  1.00  0.00           C
ATOM   4411  C2  CHO   611     184.275  86.907  45.749  1.00  0.00           C
ATOM   4412  ROH CHO   612      74.375 155.057  28.149  1.00  0.00            
ATOM   4413  R1  CHO   612      73.925 155.007  30.899  1.00  0.00            
ATOM   4414  R2  CHO   612      75.225 153.257  32.599  1.00  0.00            
ATOM   4415  R3  CHO   612      75.925 155.507  33.949  1.00  0.00            
ATOM   4416  R4  CHO   612      76.425 153.357  35.849  1.00  0.00            
ATOM   4417  R5  CHO   612      75.225 155.107  36.199  1.00  0.00            
ATOM   4418  C1  CHO   612      77.775 155.557  38.949  1.00  0.00           C
ATOM   4419  C2  CHO   612      78.625 156.257  41.849  1.00  0.00           C
ATOM   4420  ROH CHO   613       6.425 183.757  42.399  1.00  0.00            
ATOM   4421  R1  CHO   613       7.025 183.257  45.149  1.00  0.00            
ATOM   4422  R2  CHO   613       8.975 184.607  46.549  1.00  0.00            
ATOM   4423  R3  CHO   613       6.925 185.107  48.299  1.00  0.00            
ATOM   4424  R4  CHO   613       9.325 186.007  49.649  1.00  0.00            
ATOM   4425  R5  CHO   613       7.825 184.607  50.449  1.00  0.00            
ATOM   4426  C1  CHO   613       7.675 187.357  53.099  1.00  0.00           C
ATOM   4427  C2  CHO   613      10.325 187.657  55.999  1.00  0.00           C
ATOM   4428  ROH CHO   614     107.725 220.657  47.049  1.00  0.00            
ATOM   4429  R1  CHO   614     108.075 219.057  44.749  1.00  0.00            
ATOM   4430  R2  CHO   614     106.575 216.807  44.249  1.00  0.00            
ATOM   4431  R3  CHO   614     106.075 218.007  41.899  1.00  0.00            
ATOM   4432  R4  CHO   614     105.975 215.157  41.249  1.00  0.00            
ATOM   4433  R5  CHO   614     107.175 216.657  40.249  1.00  0.00            
ATOM   4434  C1  CHO   614     105.175 215.407  37.299  1.00  0.00           C
ATOM   4435  C2  CHO   614     108.475 215.607  34.799  1.00  0.00           C
ATOM   4436  ROH CHO   615      72.975 114.007  47.199  1.00  0.00            
ATOM   4437  R1  CHO   615      71.575 115.357  45.149  1.00  0.00            
ATOM   4438  R2  CHO   615      72.475 115.507  42.549  1.00  0.00            
ATOM   4439  R3  CHO   615      69.975 114.507  41.999  1.00  0.00            
ATOM   4440  R4  CHO   615      70.925 115.557  39.449  1.00  0.00            
ATOM   4441  R5  CHO   615      69.075 116.057  40.399  1.00  0.00            
ATOM   4442  C1  CHO   615      67.725 114.657  37.099  1.00  0.00           C
ATOM   4443  C2  CHO   615      64.825 115.757  35.399  1.00  0.00           C
ATOM   4444  ROH CHO   616     202.375 177.107  44.449  1.00  0.00            
ATOM   4445  R1  CHO   616     202.275 174.507  45.649  1.00  0.00            
ATOM   4446  R2  CHO   616     204.325 173.507  47.199  1.00  0.00            
ATOM   4447  R3  CHO   616     202.325 173.157  48.999  1.00  0.00            
ATOM   4448  R4  CHO   616     204.325 171.157  49.749  1.00  0.00            
ATOM   4449  R5  CHO   616     202.225 170.807  49.349  1.00  0.00            
ATOM   4450  C1  CHO   616     202.475 169.457  52.899  1.00  0.00           C
ATOM   4451  C2  CHO   616     201.425 166.507  53.999  1.00  0.00           C
ATOM   4452  ROH CHO   617     113.925 153.057  29.799  1.00  0.00            
ATOM   4453  R1  CHO   617     113.675 153.457  32.599  1.00  0.00            
ATOM   4454  R2  CHO   617     111.275 154.057  33.799  1.00  0.00            
ATOM   4455  R3  CHO   617     111.875 151.907  35.349  1.00  0.00            
ATOM   4456  R4  CHO   617     110.525 153.757  37.149  1.00  0.00            
ATOM   4457  R5  CHO   617     112.475 152.857  37.449  1.00  0.00            
ATOM   4458  C1  CHO   617     110.625 151.607  40.549  1.00  0.00           C
ATOM   4459  C2  CHO   617     110.475 152.557  44.549  1.00  0.00           C
ATOM   4460  ROH CHO   618      53.725  32.907  41.449  1.00  0.00            
ATOM   4461  R1  CHO   618      55.025  35.307  42.199  1.00  0.00            
ATOM   4462  R2  CHO   618      53.875  37.807  41.999  1.00  0.00            
ATOM   4463  R3  CHO   618      54.475  37.957  44.649  1.00  0.00            
ATOM   4464  R4  CHO   618      55.025  40.657  43.549  1.00  0.00            
ATOM   4465  R5  CHO   618      56.425  39.407  44.699  1.00  0.00            
ATOM   4466  C1  CHO   618      56.275  42.457  46.949  1.00  0.00           C
ATOM   4467  C2  CHO   618      57.525  45.457  47.899  1.00  0.00           C
ATOM   4468  ROH CHO   619      76.075 211.157  31.799  1.00  0.00            
ATOM   4469  R1  CHO   619      77.775 213.107  32.999  1.00  0.00            
ATOM   4470  R2  CHO   619      80.525 212.707  33.249  1.00  0.00            
ATOM   4471  R3  CHO   619      80.625 215.107  31.999  1.00  0.00            
ATOM   4472  R4  CHO   619      83.025 215.057  33.699  1.00  0.00            
ATOM   4473  R5  CHO   619      81.525 216.607  33.649  1.00  0.00            
ATOM   4474  C1  CHO   619      84.625 218.657  32.749  1.00  0.00           C
ATOM   4475  C2  CHO   619      88.825 220.157  34.299  1.00  0.00           C
ATOM   4476  ROH CHO   620      37.425 153.657  33.149  1.00  0.00            
ATOM   4477  R1  CHO   620      35.025 154.857  34.099  1.00  0.00            
ATOM   4478  R2  CHO   620      33.575 153.857  36.199  1.00  0.00            
ATOM   4479  R3  CHO   620      33.875 156.357  37.199  1.00  0.00            
ATOM   4480  R4  CHO   620      31.175 155.557  38.099  1.00  0.00            
ATOM   4481  R5  CHO   620      31.675 157.357  36.999  1.00  0.00            
ATOM   4482  C1  CHO   620      30.075 158.857  40.099  1.00  0.00           C
ATOM   4483  C2  CHO   620      26.975 160.557  39.199  1.00  0.00           C
ATOM   4484  ROH CHO   621      35.075 147.007  43.949  1.00  0.00            
ATOM   4485  R1  CHO   621      35.025 146.107  41.249  1.00  0.00            
ATOM   4486  R2  CHO   621      37.275 146.307  39.599  1.00  0.00            
ATOM   4487  R3  CHO   621      36.825 143.657  39.299  1.00  0.00            
ATOM   4488  R4  CHO   621      38.025 144.557  36.749  1.00  0.00            
ATOM   4489  R5  CHO   621      36.175 143.457  36.999  1.00  0.00            
ATOM   4490  C1  CHO   621      38.075 141.007  34.799  1.00  0.00           C
ATOM   4491  C2  CHO   621      35.725 140.707  32.849  1.00  0.00           C
ATOM   4492  ROH CHO   622      18.225  94.957  28.199  1.00  0.00            
ATOM   4493  R1  CHO   622      18.925  94.857  30.949  1.00  0.00            
ATOM   4494  R2  CHO   622      17.025  94.757  32.949  1.00  0.00            
ATOM   4495  R3  CHO   622      18.375  92.507  33.699  1.00  0.00            
ATOM   4496  R4  CHO   622      17.325  93.607  36.199  1.00  0.00            
ATOM   4497  R5  CHO   622      19.375  93.057  35.799  1.00  0.00            
ATOM   4498  C1  CHO   622      18.725  90.807  38.749  1.00  0.00           C
ATOM   4499  C2  CHO   622      18.775  88.007  40.399  1.00  0.00           C
ATOM   4500  ROH CHO   623     124.475  76.907  51.799  1.00  0.00            
ATOM   4501  R1  CHO   623     121.825  77.707  51.399  1.00  0.00            
ATOM   4502  R2  CHO   623     120.225  76.557  49.449  1.00  0.00            
ATOM   4503  R3  CHO   623     118.525  76.157  51.549  1.00  0.00            
ATOM   4504  R4  CHO   623     116.775  76.907  49.299  1.00  0.00            
ATOM   4505  R5  CHO   623     116.825  77.857  51.249  1.00  0.00            
ATOM   4506  C1  CHO   623     113.175  76.707  51.199  1.00  0.00           C
ATOM   4507  C2  CHO   623     109.825  77.757  50.199  1.00  0.00           C
ATOM   4508  ROH CHO   624      89.325  26.557  52.549  1.00  0.00            
ATOM   4509  R1  CHO   624      91.025  28.757  51.999  1.00  0.00            
ATOM   4510  R2  CHO   624      90.625  30.407  49.899  1.00  0.00            
ATOM   4511  R3  CHO   624      90.725  32.357  51.799  1.00  0.00            
ATOM   4512  R4  CHO   624      91.225  33.757  49.249  1.00  0.00            
ATOM   4513  R5  CHO   624      92.475  33.807  51.099  1.00  0.00            
ATOM   4514  C1  CHO   624      91.675  37.557  50.699  1.00  0.00           C
ATOM   4515  C2  CHO   624      91.675  39.757  47.499  1.00  0.00           C
ATOM   4516  ROH CHO   625     118.675 124.607  33.549  1.00  0.00            
ATOM   4517  R1  CHO   625     118.525 124.707  36.399  1.00  0.00            
ATOM   4518  R2  CHO   625     120.575 123.957  38.049  1.00  0.00            
ATOM   4519  R3  CHO   625     120.225 126.407  39.099  1.00  0.00            
ATOM   4520  R4  CHO   625     122.275 125.207  40.799  1.00  0.00            
ATOM   4521  R5  CHO   625     120.425 126.107  41.449  1.00  0.00            
ATOM   4522  C1  CHO   625     122.925 128.257  43.349  1.00  0.00           C
ATOM   4523  C2  CHO   625     123.775 129.357  46.149  1.00  0.00           C
ATOM   4524  ROH CHO   626      85.575 106.307  43.099  1.00  0.00            
ATOM   4525  R1  CHO   626      84.625 103.707  43.699  1.00  0.00            
ATOM   4526  R2  CHO   626      83.075 102.257  41.899  1.00  0.00            
ATOM   4527  R3  CHO   626      85.025 100.357  42.299  1.00  0.00            
ATOM   4528  R4  CHO   626      83.025  99.057  40.599  1.00  0.00            
ATOM   4529  R5  CHO   626      83.775  98.307  42.499  1.00  0.00            
ATOM   4530  C1  CHO   626      84.775  95.407  40.199  1.00  0.00           C
ATOM   4531  C2  CHO   626      84.475  93.157  36.499  1.00  0.00           C
ATOM   4532  ROH CHO   627      38.575  11.007  33.849  1.00  0.00            
ATOM   4533  R1  CHO   627      37.525  13.307  35.149  1.00  0.00            
ATOM   4534  R2  CHO   627      35.075  14.407  34.499  1.00  0.00            
ATOM   4535  R3  CHO   627      34.625  14.107  37.199  1.00  0.00            
ATOM   4536  R4  CHO   627      32.625  16.007  36.299  1.00  0.00            
ATOM   4537  R5  CHO   627      34.025  16.257  37.949  1.00  0.00            
ATOM   4538  C1  CHO   627      30.725  16.657  39.849  1.00  0.00           C
ATOM   4539  C2  CHO   627      30.025  16.807  44.499  1.00  0.00           C
ATOM   4540  ROH CHO   628     150.825 210.907  42.449  1.00  0.00            
ATOM   4541  R1  CHO   628     149.425 212.807  44.049  1.00  0.00            
ATOM   4542  R2  CHO   628     146.775 212.507  44.749  1.00  0.00            
ATOM   4543  R3  CHO   628     147.775 212.857  47.249  1.00  0.00            
ATOM   4544  R4  CHO   628     145.375 214.557  47.199  1.00  0.00            
ATOM   4545  R5  CHO   628     147.375 215.207  47.749  1.00  0.00            
ATOM   4546  C1  CHO   628     145.475 216.057  50.949  1.00  0.00           C
ATOM   4547  C2  CHO   628     145.025 219.807  52.449  1.00  0.00           C
ATOM   4548  ROH CHO   629     189.025 224.057  46.749  1.00  0.00            
ATOM   4549  R1  CHO   629     191.575 225.007  45.999  1.00  0.00            
ATOM   4550  R2  CHO   629     193.925 224.057  47.099  1.00  0.00            
ATOM   4551  R3  CHO   629     194.625 223.657  44.499  1.00  0.00            
ATOM   4552  R4  CHO   629     197.175 223.907  45.899  1.00  0.00            
ATOM   4553  R5  CHO   629     196.525 225.057  44.149  1.00  0.00            
ATOM   4554  C1  CHO   629     199.675 223.457  42.749  1.00  0.00           C
ATOM   4555  C2  CHO   629     202.375 226.157  43.399  1.00  0.00           C
ATOM   4556  ROH CHO   630     184.275   1.857  51.149  1.00  0.00            
ATOM   4557  R1  CHO   630     186.875   2.707  50.499  1.00  0.00            
ATOM   4558  R2  CHO   630     188.775   3.357  52.399  1.00  0.00            
ATOM   4559  R3  CHO   630     190.275   1.557  51.099  1.00  0.00            
ATOM   4560  R4  CHO   630     192.125   2.907  52.849  1.00  0.00            
ATOM   4561  R5  CHO   630     192.375   2.657  50.699  1.00  0.00            
ATOM   4562  C1  CHO   630     195.575   0.957  51.899  1.00  0.00           C
ATOM   4563  C2  CHO   630     197.975  -1.343  50.749  1.00  0.00           C
ATOM   4564  ROH CHO   631     215.075 161.607  41.499  1.00  0.00            
ATOM   4565  R1  CHO   631     215.475 159.157  42.899  1.00  0.00            
ATOM   4566  R2  CHO   631     213.825 156.957  42.599  1.00  0.00            
ATOM   4567  R3  CHO   631     216.175 155.707  41.999  1.00  0.00            
ATOM   4568  R4  CHO   631     214.325 153.557  42.749  1.00  0.00            
ATOM   4569  R5  CHO   631     216.325 153.907  43.599  1.00  0.00            
ATOM   4570  C1  CHO   631     216.825 150.407  42.249  1.00  0.00           C
ATOM   4571  C2  CHO   631     217.825 147.407  42.549  1.00  0.00           C
ATOM   4572  ROH CHO   632      38.425 141.757  44.399  1.00  0.00            
ATOM   4573  R1  CHO   632      40.375 142.257  42.449  1.00  0.00            
ATOM   4574  R2  CHO   632      41.625 140.207  41.049  1.00  0.00            
ATOM   4575  R3  CHO   632      40.775 141.607  38.849  1.00  0.00            
ATOM   4576  R4  CHO   632      42.625 139.607  37.749  1.00  0.00            
ATOM   4577  R5  CHO   632      42.725 141.807  37.449  1.00  0.00            
ATOM   4578  C1  CHO   632      42.425 140.607  33.849  1.00  0.00           C
ATOM   4579  C2  CHO   632      44.425 138.207  33.299  1.00  0.00           C
ATOM   4580  ROH CHO   633      79.175  77.057  48.399  1.00  0.00            
ATOM   4581  R1  CHO   633      78.775  75.207  50.549  1.00  0.00            
ATOM   4582  R2  CHO   633      77.975  72.557  50.149  1.00  0.00            
ATOM   4583  R3  CHO   633      80.175  72.007  51.599  1.00  0.00            
ATOM   4584  R4  CHO   633      78.525  69.607  51.799  1.00  0.00            
ATOM   4585  R5  CHO   633      79.375  70.707  53.449  1.00  0.00            
ATOM   4586  C1  CHO   633      80.975  67.307  54.149  1.00  0.00           C
ATOM   4587  C2  CHO   633      84.425  66.057  56.999  1.00  0.00           C
ATOM   4588  ROH CHO   634      66.975  99.957  37.999  1.00  0.00            
ATOM   4589  R1  CHO   634      69.025  98.457  39.299  1.00  0.00            
ATOM   4590  R2  CHO   634      70.075  96.157  38.199  1.00  0.00            
ATOM   4591  R3  CHO   634      72.425  97.457  38.549  1.00  0.00            
ATOM   4592  R4  CHO   634      73.175  94.657  37.999  1.00  0.00            
ATOM   4593  R5  CHO   634      73.775  95.857  39.699  1.00  0.00            
ATOM   4594  C1  CHO   634      77.225  95.057  38.199  1.00  0.00           C
ATOM   4595  C2  CHO   634      80.475  95.757  37.349  1.00  0.00           C
ATOM   4596  ROH CHO   635     219.375 131.707  39.749  1.00  0.00            
ATOM   4597  R1  CHO   635     221.225 132.107  37.649  1.00  0.00            
ATOM   4598  R2  CHO   635     220.975 130.857  35.199  1.00  0.00            
ATOM   4599  R3  CHO   635     221.125 133.407  34.249  1.00  0.00            
ATOM   4600  R4  CHO   635     222.475 131.757  32.199  1.00  0.00            
ATOM   4601  R5  CHO   635     223.275 133.507  33.199  1.00  0.00            
ATOM   4602  C1  CHO   635     223.475 134.657  29.599  1.00  0.00           C
ATOM   4603  C2  CHO   635     226.625 134.407  27.649  1.00  0.00           C
ATOM   4604  ROH CHO   636     108.875  97.157  42.049  1.00  0.00            
ATOM   4605  R1  CHO   636     110.025  99.657  41.449  1.00  0.00            
ATOM   4606  R2  CHO   636     112.775 100.107  41.549  1.00  0.00            
ATOM   4607  R3  CHO   636     112.375 101.007  38.999  1.00  0.00            
ATOM   4608  R4  CHO   636     114.975 102.107  39.799  1.00  0.00            
ATOM   4609  R5  CHO   636     113.275 103.257  39.049  1.00  0.00            
ATOM   4610  C1  CHO   636     115.875 104.157  36.449  1.00  0.00           C
ATOM   4611  C2  CHO   636     116.575 105.707  33.099  1.00  0.00           C
ATOM   4612  ROH CHO   637     112.425   9.957  46.099  1.00  0.00            
ATOM   4613  R1  CHO   637     113.775  12.007  47.499  1.00  0.00            
ATOM   4614  R2  CHO   637     115.425  11.507  49.699  1.00  0.00            
ATOM   4615  R3  CHO   637     117.275  12.857  48.249  1.00  0.00            
ATOM   4616  R4  CHO   637     117.825  13.607  50.999  1.00  0.00            
ATOM   4617  R5  CHO   637     117.475  14.957  49.349  1.00  0.00            
ATOM   4618  C1  CHO   637     120.975  16.107  50.399  1.00  0.00           C
ATOM   4619  C2  CHO   637     122.625  15.007  53.749  1.00  0.00           C
ATOM   4620  ROH CHO   638     165.725 131.007  36.749  1.00  0.00            
ATOM   4621  R1  CHO   638     165.625 128.307  37.649  1.00  0.00            
ATOM   4622  R2  CHO   638     164.025 127.507  39.749  1.00  0.00            
ATOM   4623  R3  CHO   638     163.075 125.707  37.949  1.00  0.00            
ATOM   4624  R4  CHO   638     163.425 124.157  40.399  1.00  0.00            
ATOM   4625  R5  CHO   638     164.225 123.657  38.449  1.00  0.00            
ATOM   4626  C1  CHO   638     162.125 120.557  39.099  1.00  0.00           C
ATOM   4627  C2  CHO   638     163.275 119.457  42.499  1.00  0.00           C
ATOM   4628  ROH CHO   639      65.925  47.107  33.149  1.00  0.00            
ATOM   4629  R1  CHO   639      63.175  46.507  33.499  1.00  0.00            
ATOM   4630  R2  CHO   639      61.925  44.507  32.099  1.00  0.00            
ATOM   4631  R3  CHO   639      61.275  43.557  34.599  1.00  0.00            
ATOM   4632  R4  CHO   639      59.175  42.507  32.849  1.00  0.00            
ATOM   4633  R5  CHO   639      58.875  43.707  34.649  1.00  0.00            
ATOM   4634  C1  CHO   639      56.975  40.507  35.599  1.00  0.00           C
ATOM   4635  C2  CHO   639      56.025  38.757  37.699  1.00  0.00           C
ATOM   4636  ROH CHO   640      39.975 120.757  43.399  1.00  0.00            
ATOM   4637  R1  CHO   640      40.775 119.657  40.949  1.00  0.00            
ATOM   4638  R2  CHO   640      42.725 120.807  39.349  1.00  0.00            
ATOM   4639  R3  CHO   640      43.875 118.357  39.499  1.00  0.00            
ATOM   4640  R4  CHO   640      44.925 119.507  37.049  1.00  0.00            
ATOM   4641  R5  CHO   640      43.975 117.607  37.249  1.00  0.00            
ATOM   4642  C1  CHO   640      47.275 116.457  35.849  1.00  0.00           C
ATOM   4643  C2  CHO   640      51.025 116.957  33.499  1.00  0.00           C
ATOM   4644  ROH CHO   641      61.225  56.607  42.999  1.00  0.00            
ATOM   4645  R1  CHO   641      60.275  58.607  41.249  1.00  0.00            
ATOM   4646  R2  CHO   641      58.975  58.007  38.849  1.00  0.00            
ATOM   4647  R3  CHO   641      57.025  59.607  39.899  1.00  0.00            
ATOM   4648  R4  CHO   641      55.825  58.457  37.499  1.00  0.00            
ATOM   4649  R5  CHO   641      55.975  60.557  37.949  1.00  0.00            
ATOM   4650  C1  CHO   641      52.175  60.257  37.649  1.00  0.00           C
ATOM   4651  C2  CHO   641      48.875  59.557  38.299  1.00  0.00           C
ATOM   4652  ROH CHO   642      86.375 165.357  33.199  1.00  0.00            
ATOM   4653  R1  CHO   642      89.125 165.507  33.849  1.00  0.00            
ATOM   4654  R2  CHO   642      90.175 164.157  36.049  1.00  0.00            
ATOM   4655  R3  CHO   642      91.925 163.207  34.199  1.00  0.00            
ATOM   4656  R4  CHO   642      93.475 163.257  36.649  1.00  0.00            
ATOM   4657  R5  CHO   642      94.025 164.157  34.749  1.00  0.00            
ATOM   4658  C1  CHO   642      96.975 161.807  35.249  1.00  0.00           C
ATOM   4659  C2  CHO   642     100.125 159.807  36.799  1.00  0.00           C
ATOM   4660  ROH CHO   643      82.275 186.057  35.649  1.00  0.00            
ATOM   4661  R1  CHO   643      83.025 188.607  34.599  1.00  0.00            
ATOM   4662  R2  CHO   643      81.125 190.457  33.749  1.00  0.00            
ATOM   4663  R3  CHO   643      82.425 192.057  35.499  1.00  0.00            
ATOM   4664  R4  CHO   643      80.525 193.807  34.099  1.00  0.00            
ATOM   4665  R5  CHO   643      82.675 194.157  34.299  1.00  0.00            
ATOM   4666  C1  CHO   643      81.375 197.307  35.949  1.00  0.00           C
ATOM   4667  C2  CHO   643      79.075 200.107  35.449  1.00  0.00           C
ATOM   4668  ROH CHO   644      81.525  42.457  52.099  1.00  0.00            
ATOM   4669  R1  CHO   644      82.125  41.657  49.449  1.00  0.00            
ATOM   4670  R2  CHO   644      82.925  39.107  48.849  1.00  0.00            
ATOM   4671  R3  CHO   644      80.875  39.207  47.099  1.00  0.00            
ATOM   4672  R4  CHO   644      82.725  37.257  45.949  1.00  0.00            
ATOM   4673  R5  CHO   644      81.875  39.007  44.949  1.00  0.00            
ATOM   4674  C1  CHO   644      80.625  36.307  42.599  1.00  0.00           C
ATOM   4675  C2  CHO   644      77.925  32.757  41.799  1.00  0.00           C
ATOM   4676  ROH CHO   645     162.575  77.207  33.049  1.00  0.00            
ATOM   4677  R1  CHO   645     164.975  76.407  34.349  1.00  0.00            
ATOM   4678  R2  CHO   645     165.425  76.957  37.049  1.00  0.00            
ATOM   4679  R3  CHO   645     165.875  74.257  37.149  1.00  0.00            
ATOM   4680  R4  CHO   645     167.125  75.357  39.599  1.00  0.00            
ATOM   4681  R5  CHO   645     168.075  74.107  38.099  1.00  0.00            
ATOM   4682  C1  CHO   645     168.525  71.907  41.199  1.00  0.00           C
ATOM   4683  C2  CHO   645     172.625  72.807  41.949  1.00  0.00           C
ATOM   4684  ROH CHO   646      38.225  67.557  40.799  1.00  0.00            
ATOM   4685  R1  CHO   646      40.275  69.507  40.749  1.00  0.00            
ATOM   4686  R2  CHO   646      41.475  70.407  43.049  1.00  0.00            
ATOM   4687  R3  CHO   646      43.775  69.657  41.799  1.00  0.00            
ATOM   4688  R4  CHO   646      44.625  71.757  43.649  1.00  0.00            
ATOM   4689  R5  CHO   646      45.025  71.707  41.549  1.00  0.00            
ATOM   4690  C1  CHO   646      48.575  71.807  42.849  1.00  0.00           C
ATOM   4691  C2  CHO   646      51.775  72.357  44.499  1.00  0.00           C
ATOM   4692  ROH CHO   647      73.375 164.807  30.149  1.00  0.00            
ATOM   4693  R1  CHO   647      71.275 164.607  31.999  1.00  0.00            
ATOM   4694  R2  CHO   647      71.475 165.407  34.649  1.00  0.00            
ATOM   4695  R3  CHO   647      69.275 166.857  34.049  1.00  0.00            
ATOM   4696  R4  CHO   647      69.875 167.557  36.799  1.00  0.00            
ATOM   4697  R5  CHO   647      67.975 166.857  36.049  1.00  0.00            
ATOM   4698  C1  CHO   647      66.875 170.207  37.499  1.00  0.00           C
ATOM   4699  C2  CHO   647      65.875 173.157  39.999  1.00  0.00           C
ATOM   4700  ROH CHO   648      89.225 191.757  43.199  1.00  0.00            
ATOM   4701  R1  CHO   648      87.725 189.957  41.549  1.00  0.00            
ATOM   4702  R2  CHO   648      87.825 190.107  38.799  1.00  0.00            
ATOM   4703  R3  CHO   648      88.525 187.507  38.999  1.00  0.00            
ATOM   4704  R4  CHO   648      87.125 187.657  36.449  1.00  0.00            
ATOM   4705  R5  CHO   648      86.675 186.257  38.049  1.00  0.00            
ATOM   4706  C1  CHO   648      87.425 183.807  35.299  1.00  0.00           C
ATOM   4707  C2  CHO   648      89.025 181.657  34.199  1.00  0.00           C
ATOM   4708  ROH CHO   649     140.375 154.307  48.449  1.00  0.00            
ATOM   4709  R1  CHO   649     141.175 156.957  47.849  1.00  0.00            
ATOM   4710  R2  CHO   649     142.775 157.557  45.699  1.00  0.00            
ATOM   4711  R3  CHO   649     140.775 159.307  45.149  1.00  0.00            
ATOM   4712  R4  CHO   649     143.175 160.507  43.899  1.00  0.00            
ATOM   4713  R5  CHO   649     141.825 161.457  45.299  1.00  0.00            
ATOM   4714  C1  CHO   649     141.525 163.857  42.299  1.00  0.00           C
ATOM   4715  C2  CHO   649     139.125 163.957  39.999  1.00  0.00           C
ATOM   4716  ROH CHO   650      36.875  17.857  41.449  1.00  0.00            
ATOM   4717  R1  CHO   650      39.525  17.657  40.549  1.00  0.00            
ATOM   4718  R2  CHO   650      40.225  16.207  38.249  1.00  0.00            
ATOM   4719  R3  CHO   650      41.375  18.557  37.549  1.00  0.00            
ATOM   4720  R4  CHO   650      43.625  16.657  37.749  1.00  0.00            
ATOM   4721  R5  CHO   650      43.475  18.607  38.749  1.00  0.00            
ATOM   4722  C1  CHO   650      46.675  19.107  36.749  1.00  0.00           C
ATOM   4723  C2  CHO   650      48.975  17.007  37.449  1.00  0.00           C
ATOM   4724  ROH CHO   651     131.425   6.457  41.649  1.00  0.00            
ATOM   4725  R1  CHO   651     130.175   5.957  44.149  1.00  0.00            
ATOM   4726  R2  CHO   651     128.075   7.457  45.099  1.00  0.00            
ATOM   4727  R3  CHO   651     126.825   5.057  45.299  1.00  0.00            
ATOM   4728  R4  CHO   651     124.825   7.007  46.249  1.00  0.00            
ATOM   4729  R5  CHO   651     125.525   5.207  47.299  1.00  0.00            
ATOM   4730  C1  CHO   651     121.775   4.457  47.099  1.00  0.00           C
ATOM   4731  C2  CHO   651     117.275   5.757  46.549  1.00  0.00           C
ATOM   4732  ROH CHO   652      34.325 176.107  34.049  1.00  0.00            
ATOM   4733  R1  CHO   652      32.575 176.607  31.849  1.00  0.00            
ATOM   4734  R2  CHO   652      32.975 175.557  29.349  1.00  0.00            
ATOM   4735  R3  CHO   652      30.425 174.657  29.699  1.00  0.00            
ATOM   4736  R4  CHO   652      30.875 174.607  26.799  1.00  0.00            
ATOM   4737  R5  CHO   652      29.225 175.607  27.849  1.00  0.00            
ATOM   4738  C1  CHO   652      27.225 173.257  25.599  1.00  0.00           C
ATOM   4739  C2  CHO   652      25.675 169.957  25.299  1.00  0.00           C
ATOM   4740  ROH CHO   653     147.875  47.607  43.799  1.00  0.00            
ATOM   4741  R1  CHO   653     146.575  45.757  42.099  1.00  0.00            
ATOM   4742  R2  CHO   653     147.925  43.707  40.849  1.00  0.00            
ATOM   4743  R3  CHO   653     146.025  42.157  41.999  1.00  0.00            
ATOM   4744  R4  CHO   653     146.675  40.757  39.499  1.00  0.00            
ATOM   4745  R5  CHO   653     144.725  41.357  40.149  1.00  0.00            
ATOM   4746  C1  CHO   653     144.175  37.607  39.849  1.00  0.00           C
ATOM   4747  C2  CHO   653     141.525  35.957  38.349  1.00  0.00           C
ATOM   4748  ROH CHO   654     213.275  97.107  46.999  1.00  0.00            
ATOM   4749  R1  CHO   654     212.675  94.357  47.049  1.00  0.00            
ATOM   4750  R2  CHO   654     210.125  93.357  47.349  1.00  0.00            
ATOM   4751  R3  CHO   654     210.725  92.057  44.999  1.00  0.00            
ATOM   4752  R4  CHO   654     208.925  90.257  46.449  1.00  0.00            
ATOM   4753  R5  CHO   654     210.875  89.757  45.649  1.00  0.00            
ATOM   4754  C1  CHO   654     208.775  87.207  43.799  1.00  0.00           C
ATOM   4755  C2  CHO   654     209.925  83.757  44.599  1.00  0.00           C
ATOM   4756  NC3 DPP   655     196.975 171.507  23.899  1.00  0.00           N
ATOM   4757  PO4 DPP   655     193.175 171.707  25.449  1.00  0.00           P
ATOM   4758  GL1 DPP   655     193.075 168.307  27.449  1.00  0.00            
ATOM   4759  GL2 DPP   655     190.925 166.107  29.049  1.00  0.00            
ATOM   4760  C1A DPP   655     194.475 168.257  32.349  1.00  0.00           C
ATOM   4761  C2A DPP   655     193.525 167.757  37.099  1.00  0.00           C
ATOM   4762  C3A DPP   655     194.325 163.757  40.249  1.00  0.00           C
ATOM   4763  C4A DPP   655     196.025 162.257  43.699  1.00  0.00           C
ATOM   4764  C1B DPP   655     189.725 164.307  32.649  1.00  0.00           C
ATOM   4765  C2B DPP   655     191.125 163.007  36.049  1.00  0.00           C
ATOM   4766  C3B DPP   655     190.575 160.207  38.749  1.00  0.00           C
ATOM   4767  C4B DPP   655     187.875 158.107  39.799  1.00  0.00           C
ATOM   4768  NC3 DPP   656     127.075 109.057  21.649  1.00  0.00           N
ATOM   4769  PO4 DPP   656     129.025 108.807  26.249  1.00  0.00           P
ATOM   4770  GL1 DPP   656     128.725 109.007  30.749  1.00  0.00            
ATOM   4771  GL2 DPP   656     125.675 107.407  30.249  1.00  0.00            
ATOM   4772  C1A DPP   656     129.475 109.557  34.499  1.00  0.00           C
ATOM   4773  C2A DPP   656     130.075 111.107  39.199  1.00  0.00           C
ATOM   4774  C3A DPP   656     129.425 109.907  43.099  1.00  0.00           C
ATOM   4775  C4A DPP   656     127.575 106.607  45.199  1.00  0.00           C
ATOM   4776  C1B DPP   656     125.025 107.707  34.199  1.00  0.00           C
ATOM   4777  C2B DPP   656     122.325 109.107  37.999  1.00  0.00           C
ATOM   4778  C3B DPP   656     119.625 106.207  40.599  1.00  0.00           C
ATOM   4779  C4B DPP   656     119.575 102.207  40.999  1.00  0.00           C
ATOM   4780  NC3 DPP   657     142.875 200.107  27.399  1.00  0.00           N
ATOM   4781  PO4 DPP   657     146.775 199.807  27.699  1.00  0.00           P
ATOM   4782  GL1 DPP   657     145.675 199.357  32.099  1.00  0.00            
ATOM   4783  GL2 DPP   657     143.325 201.257  33.099  1.00  0.00            
ATOM   4784  C1A DPP   657     147.425 197.157  35.699  1.00  0.00           C
ATOM   4785  C2A DPP   657     148.575 196.107  39.499  1.00  0.00           C
ATOM   4786  C3A DPP   657     148.275 195.157  43.449  1.00  0.00           C
ATOM   4787  C4A DPP   657     147.725 194.607  47.449  1.00  0.00           C
ATOM   4788  C1B DPP   657     144.575 204.007  37.099  1.00  0.00           C
ATOM   4789  C2B DPP   657     145.425 204.607  40.549  1.00  0.00           C
ATOM   4790  C3B DPP   657     145.275 202.907  45.149  1.00  0.00           C
ATOM   4791  C4B DPP   657     146.525 202.707  49.399  1.00  0.00           C
ATOM   4792  NC3 DPP   658      70.075  33.407  21.899  1.00  0.00           N
ATOM   4793  PO4 DPP   658      71.825  29.157  21.499  1.00  0.00           P
ATOM   4794  GL1 DPP   658      69.725  29.357  25.749  1.00  0.00            
ATOM   4795  GL2 DPP   658      72.475  31.057  26.799  1.00  0.00            
ATOM   4796  C1A DPP   658      66.675  32.107  28.499  1.00  0.00           C
ATOM   4797  C2A DPP   658      64.125  33.657  31.999  1.00  0.00           C
ATOM   4798  C3A DPP   658      63.175  33.907  36.349  1.00  0.00           C
ATOM   4799  C4A DPP   658      63.375  31.707  39.599  1.00  0.00           C
ATOM   4800  C1B DPP   658      73.375  29.007  30.549  1.00  0.00           C
ATOM   4801  C2B DPP   658      73.125  26.007  33.149  1.00  0.00           C
ATOM   4802  C3B DPP   658      74.075  23.207  36.949  1.00  0.00           C
ATOM   4803  C4B DPP   658      76.475  21.907  40.449  1.00  0.00           C
ATOM   4804  NC3 DPP   659     194.325  85.057  21.799  1.00  0.00           N
ATOM   4805  PO4 DPP   659     190.375  85.207  22.999  1.00  0.00           P
ATOM   4806  GL1 DPP   659     192.325  86.607  26.249  1.00  0.00            
ATOM   4807  GL2 DPP   659     194.825  88.657  25.899  1.00  0.00            
ATOM   4808  C1A DPP   659     194.325  83.557  29.449  1.00  0.00           C
ATOM   4809  C2A DPP   659     194.525  83.707  33.999  1.00  0.00           C
ATOM   4810  C3A DPP   659     194.075  85.057  37.849  1.00  0.00           C
ATOM   4811  C4A DPP   659     193.375  86.007  41.699  1.00  0.00           C
ATOM   4812  C1B DPP   659     194.025  88.557  30.599  1.00  0.00           C
ATOM   4813  C2B DPP   659     191.025  87.707  33.699  1.00  0.00           C
ATOM   4814  C3B DPP   659     191.175  89.157  38.149  1.00  0.00           C
ATOM   4815  C4B DPP   659     192.675  92.307  41.099  1.00  0.00           C
ATOM   4816  NC3 DPP   660     109.775 142.357  22.649  1.00  0.00           N
ATOM   4817  PO4 DPP   660     106.425 143.957  21.049  1.00  0.00           P
ATOM   4818  GL1 DPP   660     105.425 145.807  24.999  1.00  0.00            
ATOM   4819  GL2 DPP   660     107.275 148.507  25.299  1.00  0.00            
ATOM   4820  C1A DPP   660     105.375 146.457  29.549  1.00  0.00           C
ATOM   4821  C2A DPP   660     102.775 149.507  32.049  1.00  0.00           C
ATOM   4822  C3A DPP   660     102.375 152.757  34.849  1.00  0.00           C
ATOM   4823  C4A DPP   660     100.425 154.957  38.299  1.00  0.00           C
ATOM   4824  C1B DPP   660     106.875 152.907  26.449  1.00  0.00           C
ATOM   4825  C2B DPP   660     109.525 155.457  29.049  1.00  0.00           C
ATOM   4826  C3B DPP   660     109.225 157.507  31.499  1.00  0.00           C
ATOM   4827  C4B DPP   660     109.975 161.507  30.049  1.00  0.00           C
ATOM   4828  NC3 DPP   661     203.325 164.407  23.899  1.00  0.00           N
ATOM   4829  PO4 DPP   661     206.775 167.407  22.299  1.00  0.00           P
ATOM   4830  GL1 DPP   661     205.975 167.907  27.399  1.00  0.00            
ATOM   4831  GL2 DPP   661     203.575 166.157  28.699  1.00  0.00            
ATOM   4832  C1A DPP   661     206.875 170.107  30.899  1.00  0.00           C
ATOM   4833  C2A DPP   661     206.875 171.707  35.499  1.00  0.00           C
ATOM   4834  C3A DPP   661     209.725 170.907  38.249  1.00  0.00           C
ATOM   4835  C4A DPP   661     212.925 170.607  41.499  1.00  0.00           C
ATOM   4836  C1B DPP   661     205.325 165.957  32.799  1.00  0.00           C
ATOM   4837  C2B DPP   661     208.625 165.357  36.549  1.00  0.00           C
ATOM   4838  C3B DPP   661     210.675 166.007  40.949  1.00  0.00           C
ATOM   4839  C4B DPP   661     212.075 166.557  44.549  1.00  0.00           C
ATOM   4840  NC3 DPP   662      76.875  77.907  26.249  1.00  0.00           N
ATOM   4841  PO4 DPP   662      81.125  77.057  25.749  1.00  0.00           P
ATOM   4842  GL1 DPP   662      80.825  79.357  29.999  1.00  0.00            
ATOM   4843  GL2 DPP   662      78.625  77.507  31.599  1.00  0.00            
ATOM   4844  C1A DPP   662      79.775  81.907  33.349  1.00  0.00           C
ATOM   4845  C2A DPP   662      81.175  81.857  36.599  1.00  0.00           C
ATOM   4846  C3A DPP   662      85.625  80.307  39.049  1.00  0.00           C
ATOM   4847  C4A DPP   662      87.175  78.157  42.549  1.00  0.00           C
ATOM   4848  C1B DPP   662      77.775  78.157  35.949  1.00  0.00           C
ATOM   4849  C2B DPP   662      75.325  78.107  39.449  1.00  0.00           C
ATOM   4850  C3B DPP   662      72.325  74.907  41.799  1.00  0.00           C
ATOM   4851  C4B DPP   662      71.975  70.407  43.799  1.00  0.00           C
ATOM   4852  NC3 DPP   663     195.975  12.707  22.699  1.00  0.00           N
ATOM   4853  PO4 DPP   663     199.375  15.307  23.099  1.00  0.00           P
ATOM   4854  GL1 DPP   663     202.225  15.057  27.099  1.00  0.00            
ATOM   4855  GL2 DPP   663     205.025  13.757  27.699  1.00  0.00            
ATOM   4856  C1A DPP   663     203.375  16.907  31.249  1.00  0.00           C
ATOM   4857  C2A DPP   663     203.175  17.557  35.349  1.00  0.00           C
ATOM   4858  C3A DPP   663     205.925  19.907  37.699  1.00  0.00           C
ATOM   4859  C4A DPP   663     209.025  18.657  41.499  1.00  0.00           C
ATOM   4860  C1B DPP   663     208.375  13.307  29.449  1.00  0.00           C
ATOM   4861  C2B DPP   663     210.525  11.557  31.899  1.00  0.00           C
ATOM   4862  C3B DPP   663     213.825  12.607  34.449  1.00  0.00           C
ATOM   4863  C4B DPP   663     216.225  13.257  37.949  1.00  0.00           C
ATOM   4864  NC3 DPP   664      35.175  69.007  20.249  1.00  0.00           N
ATOM   4865  PO4 DPP   664      33.725  72.007  16.449  1.00  0.00           P
ATOM   4866  GL1 DPP   664      32.925  73.907  21.099  1.00  0.00            
ATOM   4867  GL2 DPP   664      29.825  72.907  23.049  1.00  0.00            
ATOM   4868  C1A DPP   664      31.425  78.107  22.699  1.00  0.00           C
ATOM   4869  C2A DPP   664      31.875  80.707  24.799  1.00  0.00           C
ATOM   4870  C3A DPP   664      32.575  83.157  28.299  1.00  0.00           C
ATOM   4871  C4A DPP   664      32.125  82.607  32.799  1.00  0.00           C
ATOM   4872  C1B DPP   664      30.025  74.907  27.199  1.00  0.00           C
ATOM   4873  C2B DPP   664      32.775  78.007  28.399  1.00  0.00           C
ATOM   4874  C3B DPP   664      36.875  79.257  30.099  1.00  0.00           C
ATOM   4875  C4B DPP   664      38.825  82.857  30.649  1.00  0.00           C
ATOM   4876  NC3 DPP   665     126.825  43.807  31.299  1.00  0.00           N
ATOM   4877  PO4 DPP   665     127.075  47.407  29.149  1.00  0.00           P
ATOM   4878  GL1 DPP   665     127.375  50.307  31.999  1.00  0.00            
ATOM   4879  GL2 DPP   665     125.825  47.707  34.149  1.00  0.00            
ATOM   4880  C1A DPP   665     128.825  53.107  36.299  1.00  0.00           C
ATOM   4881  C2A DPP   665     128.075  56.657  38.799  1.00  0.00           C
ATOM   4882  C3A DPP   665     131.125  58.757  40.149  1.00  0.00           C
ATOM   4883  C4A DPP   665     135.225  59.157  38.799  1.00  0.00           C
ATOM   4884  C1B DPP   665     126.875  47.707  38.249  1.00  0.00           C
ATOM   4885  C2B DPP   665     125.325  47.907  42.749  1.00  0.00           C
ATOM   4886  C3B DPP   665     125.175  46.407  46.949  1.00  0.00           C
ATOM   4887  C4B DPP   665     125.325  44.657  50.749  1.00  0.00           C
ATOM   4888  NC3 DPP   666      11.525  90.507  19.649  1.00  0.00           N
ATOM   4889  PO4 DPP   666       9.425  93.657  20.499  1.00  0.00           P
ATOM   4890  GL1 DPP   666       8.325  93.357  24.499  1.00  0.00            
ATOM   4891  GL2 DPP   666       8.575  90.107  24.149  1.00  0.00            
ATOM   4892  C1A DPP   666      10.775  93.357  28.249  1.00  0.00           C
ATOM   4893  C2A DPP   666      12.925  91.957  31.549  1.00  0.00           C
ATOM   4894  C3A DPP   666      13.275  90.807  34.699  1.00  0.00           C
ATOM   4895  C4A DPP   666      13.775  91.807  39.199  1.00  0.00           C
ATOM   4896  C1B DPP   666      11.575  88.507  27.449  1.00  0.00           C
ATOM   4897  C2B DPP   666      14.825  84.857  27.849  1.00  0.00           C
ATOM   4898  C3B DPP   666      17.575  83.657  31.149  1.00  0.00           C
ATOM   4899  C4B DPP   666      19.225  83.007  34.749  1.00  0.00           C
ATOM   4900  NC3 DPP   667      16.375  47.557  19.449  1.00  0.00           N
ATOM   4901  PO4 DPP   667      20.475  44.307  19.549  1.00  0.00           P
ATOM   4902  GL1 DPP   667      19.375  42.907  23.099  1.00  0.00            
ATOM   4903  GL2 DPP   667      16.975  43.957  23.799  1.00  0.00            
ATOM   4904  C1A DPP   667      19.975  42.507  27.799  1.00  0.00           C
ATOM   4905  C2A DPP   667      18.475  39.457  31.699  1.00  0.00           C
ATOM   4906  C3A DPP   667      14.125  37.707  32.749  1.00  0.00           C
ATOM   4907  C4A DPP   667       9.575  38.057  35.349  1.00  0.00           C
ATOM   4908  C1B DPP   667      14.825  42.557  27.399  1.00  0.00           C
ATOM   4909  C2B DPP   667      12.325  41.957  31.799  1.00  0.00           C
ATOM   4910  C3B DPP   667      13.325  41.757  35.799  1.00  0.00           C
ATOM   4911  C4B DPP   667      14.525  39.007  39.199  1.00  0.00           C
ATOM   4912  NC3 DPP   668     209.825 184.107  25.249  1.00  0.00           N
ATOM   4913  PO4 DPP   668     212.825 181.057  25.399  1.00  0.00           P
ATOM   4914  GL1 DPP   668     211.325 181.507  29.549  1.00  0.00            
ATOM   4915  GL2 DPP   668     212.125 184.657  30.349  1.00  0.00            
ATOM   4916  C1A DPP   668     211.625 180.407  34.099  1.00  0.00           C
ATOM   4917  C2A DPP   668     212.225 177.407  37.449  1.00  0.00           C
ATOM   4918  C3A DPP   668     213.625 176.107  41.299  1.00  0.00           C
ATOM   4919  C4A DPP   668     212.675 173.457  45.499  1.00  0.00           C
ATOM   4920  C1B DPP   668     208.525 184.807  33.649  1.00  0.00           C
ATOM   4921  C2B DPP   668     206.175 181.557  37.099  1.00  0.00           C
ATOM   4922  C3B DPP   668     205.075 179.557  40.599  1.00  0.00           C
ATOM   4923  C4B DPP   668     206.375 179.257  45.449  1.00  0.00           C
ATOM   4924  NC3 DPP   669     157.475 200.707  26.899  1.00  0.00           N
ATOM   4925  PO4 DPP   669     159.925 198.107  29.149  1.00  0.00           P
ATOM   4926  GL1 DPP   669     156.475 198.457  32.349  1.00  0.00            
ATOM   4927  GL2 DPP   669     154.675 195.657  32.099  1.00  0.00            
ATOM   4928  C1A DPP   669     154.725 201.657  35.399  1.00  0.00           C
ATOM   4929  C2A DPP   669     153.325 205.207  37.199  1.00  0.00           C
ATOM   4930  C3A DPP   669     153.425 210.107  38.449  1.00  0.00           C
ATOM   4931  C4A DPP   669     155.425 212.857  37.449  1.00  0.00           C
ATOM   4932  C1B DPP   669     151.175 193.407  34.399  1.00  0.00           C
ATOM   4933  C2B DPP   669     148.275 191.657  36.949  1.00  0.00           C
ATOM   4934  C3B DPP   669     147.575 190.607  41.249  1.00  0.00           C
ATOM   4935  C4B DPP   669     146.575 190.057  46.649  1.00  0.00           C
ATOM   4936  NC3 DPP   670      55.325  54.107  19.099  1.00  0.00           N
ATOM   4937  PO4 DPP   670      57.275  51.707  23.249  1.00  0.00           P
ATOM   4938  GL1 DPP   670      56.925  51.857  27.649  1.00  0.00            
ATOM   4939  GL2 DPP   670      57.225  54.407  28.599  1.00  0.00            
ATOM   4940  C1A DPP   670      53.875  52.157  31.749  1.00  0.00           C
ATOM   4941  C2A DPP   670      53.075  54.107  35.349  1.00  0.00           C
ATOM   4942  C3A DPP   670      52.125  55.407  39.549  1.00  0.00           C
ATOM   4943  C4A DPP   670      52.125  58.607  42.399  1.00  0.00           C
ATOM   4944  C1B DPP   670      57.775  55.707  32.349  1.00  0.00           C
ATOM   4945  C2B DPP   670      57.775  53.857  36.499  1.00  0.00           C
ATOM   4946  C3B DPP   670      57.125  54.107  40.649  1.00  0.00           C
ATOM   4947  C4B DPP   670      56.175  56.257  43.599  1.00  0.00           C
ATOM   4948  NC3 DPP   671     163.625 160.707  20.499  1.00  0.00           N
ATOM   4949  PO4 DPP   671     167.025 161.107  21.249  1.00  0.00           P
ATOM   4950  GL1 DPP   671     166.925 161.307  25.599  1.00  0.00            
ATOM   4951  GL2 DPP   671     169.075 162.057  29.049  1.00  0.00            
ATOM   4952  C1A DPP   671     164.725 159.807  29.499  1.00  0.00           C
ATOM   4953  C2A DPP   671     164.375 157.207  33.099  1.00  0.00           C
ATOM   4954  C3A DPP   671     163.325 155.707  36.299  1.00  0.00           C
ATOM   4955  C4A DPP   671     164.925 154.407  40.599  1.00  0.00           C
ATOM   4956  C1B DPP   671     169.875 160.407  33.699  1.00  0.00           C
ATOM   4957  C2B DPP   671     166.925 159.157  37.149  1.00  0.00           C
ATOM   4958  C3B DPP   671     163.475 159.257  40.599  1.00  0.00           C
ATOM   4959  C4B DPP   671     160.175 158.807  44.399  1.00  0.00           C
ATOM   4960  NC3 DPP   672      31.825  65.107  13.799  1.00  0.00           N
ATOM   4961  PO4 DPP   672      31.175  67.007  18.199  1.00  0.00           P
ATOM   4962  GL1 DPP   672      31.275  67.507  22.499  1.00  0.00            
ATOM   4963  GL2 DPP   672      30.825  63.907  22.249  1.00  0.00            
ATOM   4964  C1A DPP   672      31.525  69.907  26.449  1.00  0.00           C
ATOM   4965  C2A DPP   672      29.775  67.607  29.249  1.00  0.00           C
ATOM   4966  C3A DPP   672      27.225  66.907  33.249  1.00  0.00           C
ATOM   4967  C4A DPP   672      25.125  66.807  37.399  1.00  0.00           C
ATOM   4968  C1B DPP   672      28.825  63.807  26.399  1.00  0.00           C
ATOM   4969  C2B DPP   672      25.375  64.807  28.999  1.00  0.00           C
ATOM   4970  C3B DPP   672      22.775  64.457  32.749  1.00  0.00           C
ATOM   4971  C4B DPP   672      19.725  64.907  36.049  1.00  0.00           C
ATOM   4972  NC3 DPP   673      24.275 200.957  16.149  1.00  0.00           N
ATOM   4973  PO4 DPP   673      22.425 198.307  19.099  1.00  0.00           P
ATOM   4974  GL1 DPP   673      22.375 198.607  23.399  1.00  0.00            
ATOM   4975  GL2 DPP   673      22.925 201.207  25.149  1.00  0.00            
ATOM   4976  C1A DPP   673      20.425 195.657  26.849  1.00  0.00           C
ATOM   4977  C2A DPP   673      19.825 194.807  31.299  1.00  0.00           C
ATOM   4978  C3A DPP   673      22.275 192.857  34.049  1.00  0.00           C
ATOM   4979  C4A DPP   673      28.075 193.157  34.249  1.00  0.00           C
ATOM   4980  C1B DPP   673      23.375 204.107  29.449  1.00  0.00           C
ATOM   4981  C2B DPP   673      22.275 206.707  32.999  1.00  0.00           C
ATOM   4982  C3B DPP   673      20.725 208.607  36.599  1.00  0.00           C
ATOM   4983  C4B DPP   673      17.425 211.607  39.699  1.00  0.00           C
ATOM   4984  NC3 DPP   674      66.325  82.107  13.399  1.00  0.00           N
ATOM   4985  PO4 DPP   674      63.475  84.857  15.649  1.00  0.00           P
ATOM   4986  GL1 DPP   674      62.675  83.657  20.599  1.00  0.00            
ATOM   4987  GL2 DPP   674      64.775  83.857  24.199  1.00  0.00            
ATOM   4988  C1A DPP   674      60.225  86.057  23.649  1.00  0.00           C
ATOM   4989  C2A DPP   674      62.725  88.257  26.749  1.00  0.00           C
ATOM   4990  C3A DPP   674      65.625  90.257  27.449  1.00  0.00           C
ATOM   4991  C4A DPP   674      68.075  94.007  27.899  1.00  0.00           C
ATOM   4992  C1B DPP   674      65.575  83.957  28.899  1.00  0.00           C
ATOM   4993  C2B DPP   674      64.625  85.457  32.599  1.00  0.00           C
ATOM   4994  C3B DPP   674      63.175  88.707  36.899  1.00  0.00           C
ATOM   4995  C4B DPP   674      60.875  92.607  36.349  1.00  0.00           C
ATOM   4996  NC3 DPP   675     187.575 150.257  26.999  1.00  0.00           N
ATOM   4997  PO4 DPP   675     191.075 151.907  24.749  1.00  0.00           P
ATOM   4998  GL1 DPP   675     192.575 152.457  28.549  1.00  0.00            
ATOM   4999  GL2 DPP   675     194.775 153.607  28.649  1.00  0.00            
ATOM   5000  C1A DPP   675     193.225 149.207  32.249  1.00  0.00           C
ATOM   5001  C2A DPP   675     191.675 150.857  36.799  1.00  0.00           C
ATOM   5002  C3A DPP   675     191.725 154.007  40.049  1.00  0.00           C
ATOM   5003  C4A DPP   675     193.575 153.257  42.999  1.00  0.00           C
ATOM   5004  C1B DPP   675     197.225 156.157  32.199  1.00  0.00           C
ATOM   5005  C2B DPP   675     199.275 157.057  36.049  1.00  0.00           C
ATOM   5006  C3B DPP   675     201.625 157.857  38.999  1.00  0.00           C
ATOM   5007  C4B DPP   675     200.325 158.757  42.549  1.00  0.00           C
ATOM   5008  NC3 DPP   676      31.175 106.957  10.749  1.00  0.00           N
ATOM   5009  PO4 DPP   676      29.225 109.607  13.499  1.00  0.00           P
ATOM   5010  GL1 DPP   676      33.375 111.057  14.699  1.00  0.00            
ATOM   5011  GL2 DPP   676      32.475 114.057  14.249  1.00  0.00            
ATOM   5012  C1A DPP   676      37.475 109.557  17.149  1.00  0.00           C
ATOM   5013  C2A DPP   676      37.125 106.307  20.149  1.00  0.00           C
ATOM   5014  C3A DPP   676      37.675 105.357  24.149  1.00  0.00           C
ATOM   5015  C4A DPP   676      39.225 108.157  27.949  1.00  0.00           C
ATOM   5016  C1B DPP   676      34.625 114.607  18.299  1.00  0.00           C
ATOM   5017  C2B DPP   676      37.675 112.757  21.449  1.00  0.00           C
ATOM   5018  C3B DPP   676      40.425 110.107  22.799  1.00  0.00           C
ATOM   5019  C4B DPP   676      42.375 107.407  24.649  1.00  0.00           C
ATOM   5020  NC3 DPP   677      44.775  71.807  17.999  1.00  0.00           N
ATOM   5021  PO4 DPP   677      47.625  71.007  22.349  1.00  0.00           P
ATOM   5022  GL1 DPP   677      44.975  72.407  25.599  1.00  0.00            
ATOM   5023  GL2 DPP   677      48.225  73.307  27.049  1.00  0.00            
ATOM   5024  C1A DPP   677      43.775  74.457  29.399  1.00  0.00           C
ATOM   5025  C2A DPP   677      41.025  77.307  32.749  1.00  0.00           C
ATOM   5026  C3A DPP   677      36.575  78.357  35.249  1.00  0.00           C
ATOM   5027  C4A DPP   677      32.825  78.957  35.799  1.00  0.00           C
ATOM   5028  C1B DPP   677      48.375  75.107  31.099  1.00  0.00           C
ATOM   5029  C2B DPP   677      49.075  73.657  34.449  1.00  0.00           C
ATOM   5030  C3B DPP   677      48.275  75.507  38.849  1.00  0.00           C
ATOM   5031  C4B DPP   677      47.075  76.607  42.749  1.00  0.00           C
ATOM   5032  NC3 DPP   678      56.475 162.107   7.949  1.00  0.00           N
ATOM   5033  PO4 DPP   678      57.775 164.707  10.599  1.00  0.00           P
ATOM   5034  GL1 DPP   678      55.025 165.257  13.649  1.00  0.00            
ATOM   5035  GL2 DPP   678      56.625 167.257  15.649  1.00  0.00            
ATOM   5036  C1A DPP   678      53.875 162.407  16.899  1.00  0.00           C
ATOM   5037  C2A DPP   678      55.825 162.007  21.499  1.00  0.00           C
ATOM   5038  C3A DPP   678      55.625 163.957  24.349  1.00  0.00           C
ATOM   5039  C4A DPP   678      57.925 166.657  26.149  1.00  0.00           C
ATOM   5040  C1B DPP   678      54.475 170.757  17.749  1.00  0.00           C
ATOM   5041  C2B DPP   678      54.425 172.907  20.949  1.00  0.00           C
ATOM   5042  C3B DPP   678      55.075 175.207  23.699  1.00  0.00           C
ATOM   5043  C4B DPP   678      55.575 178.857  27.049  1.00  0.00           C
ATOM   5044  NC3 DPP   679      42.825  26.307  18.849  1.00  0.00           N
ATOM   5045  PO4 DPP   679      44.175  22.457  19.799  1.00  0.00           P
ATOM   5046  GL1 DPP   679      46.775  21.357  23.249  1.00  0.00            
ATOM   5047  GL2 DPP   679      48.925  19.407  21.899  1.00  0.00            
ATOM   5048  C1A DPP   679      50.525  23.057  26.599  1.00  0.00           C
ATOM   5049  C2A DPP   679      52.575  23.407  30.799  1.00  0.00           C
ATOM   5050  C3A DPP   679      52.425  22.957  34.599  1.00  0.00           C
ATOM   5051  C4A DPP   679      50.925  22.507  38.249  1.00  0.00           C
ATOM   5052  C1B DPP   679      51.375  16.957  24.699  1.00  0.00           C
ATOM   5053  C2B DPP   679      54.125  14.057  26.699  1.00  0.00           C
ATOM   5054  C3B DPP   679      56.275  10.357  25.099  1.00  0.00           C
ATOM   5055  C4B DPP   679      58.925   6.557  24.599  1.00  0.00           C
ATOM   5056  NC3 DPP   680     105.125 133.557  20.549  1.00  0.00           N
ATOM   5057  PO4 DPP   680     106.775 131.157  23.849  1.00  0.00           P
ATOM   5058  GL1 DPP   680     109.025 133.457  26.849  1.00  0.00            
ATOM   5059  GL2 DPP   680     110.875 131.157  28.249  1.00  0.00            
ATOM   5060  C1A DPP   680     111.575 135.957  30.149  1.00  0.00           C
ATOM   5061  C2A DPP   680     112.675 136.257  33.549  1.00  0.00           C
[truncated: 4,168,368 more chars]
